# Supplementary material for: Meta-Analysis of the QTLome of Fusarium Head Blight Resistance in Bread Wheat: Refining the Current Puzzle
Source: Front Plant Sci. 2019 Jun 13;10:727. doi: 10.3389/fpls.2019.00727 (PMC6585393; doi:10.3389/fpls.2019.00727)
Supplement: Supplementary File 1 — Database (QTL data) collected for the study. [file Data_Sheet_1.xlsx]

## Sheet: Caption
Supplementary file 1. QTL database for the meta-analysis performed

## Sheet: QTL_database
Note	Review	General number	QTL Number (projected)	Chromosomes	Sources	Resistance types	Linked markers	Linked markers	LOD (or p value) (or F value)	R2(%)	population	No. of lines	References	QTL CI (cM)	Position Consensus map	CI Start (cM)	CI Stop (cM)
	Venske et al., 2019	1	QTL1	1A	NC-Neuse	I	wsnp_CAP11_rep_c7847_3468669		3.9	10.8	RIL	170	Petersen et al., 2015	8.878	95.58	91.141	100.019
	Venske et al., 2019	2	QTL2	1A	NC-Neuse	I	wsnp_CAP11_rep_c7847_3468669		3.3	9.3	RIL	170	Petersen et al., 2015	10.3099	95.58	90.425	100.735
	Venske et al., 2019	3	QTL3	1A	line Shanghai-3/Catbird	I and II combined	wPt-8016	wPt-2847	>3.0	9.3	RIL	181	Lu et al., 2012	9.68336	109.96	105.118	114.802
	Venske et al., 2019	4	QTL4	1A	Frontana	I and II combined	wPt-734078	wPt-731843	3.08	8	DH	168	Szabó-Hevér et al., 2014	21.3542	33.865	23.1879	44.5421
	Venske et al., 2019	5	QTL5	1A	NC-Neuse	I and II combined	wsnp_CAP11_rep_c7847_3468669		3.4	5.9	RIL	170	Petersen et al., 2015	16.2512	95.58	87.4544	103.706
	Liu et al., 2009	6	QTL6	1A	Pelikan	II	Xgwm164	Xbarc28	29	10	RIL	122	Häberle et al., 2009	13.3607	38.65	31.9697	45.3303
	Liu et al., 2009	7	QTL7	1A	Pirat	II	Xwmc818		8.1	2.3	RIL	216	Holzapfrl et al., 2008	32.81	31.3	14.895	47.705
NOT PROJECTED	Liu et al., 2009	8		1A	History	II	XP68M51.352		12.2	9.2	RIL	103	Holzapfrl et al., 2008
	Liu et al., 2009	9	QTL8	1A	CJ9306	II	Xwmc024	Xbarc148	2.9	9.5	RIL	152	Jiang et al., 2007b	11.2881	37.7	32.056	43.344
	Liu et al., 2009	10	QTL9	1A	NK93604	II	wPt-5577	Xbarc213	6.5	27.9	DH	93	Semagn et al., 2007	11.061	116.96	111.429	122.491
NOT PROJECTED	Liu et al., 2009	11		1A	Wangshuibai	II	XpAG-mTCGA338		2.6	6.6	RIL	139	Yu et al., 2008
	Venske et al., 2019	12	QTL10	1A	Haiyanzhong	II	Xwmc120.1	Xwmc24	2.85	5.5	RIL	136	Li et al., 2011	21.7914	38.1	27.2043	48.9957
	Venske et al., 2019	13	QTL11	1A	Huangfangzhu	II	Xwmc120.2		0.001	10.2	RIL	106	Li et al., 2012	15.0758	39	31.4621	46.5379
NOT PROJECTED	Mao et al., 2009	14		1A	CS-SM3-7ADS (Sumai-3)	II	XmGTG.pAG225	Xbarc28	2.05	9.9	RIL	92	Ma et al., 2006b
	Liu et al., 2009	15	QTL12	1A	CJ9306	III	Xbarc148	Xwmc24	2.7	5.9	RIL	152	Jiang et al., 2007a	18.1757	37.7	28.6121	46.7879
	Liu et al., 2009	16	QTL13	1A	NK93604	III	wPt-5577	Xbarc213	5.9	27.9	DH	93	Semagn et al., 2007	11.061	116.96	111.429	122.491
NOT PROJECTED	Liu et al., 2009	17		1A	Wheaton	III	XpACTG-mTGC521		4	10.1	RIL	139	Yu et al., 2008
	Venske et al., 2019	18	QTL14	1A	Naxos	III	wPt-8797	wPt-7030	>3.0	2	RIL	181	Lu et al., 2012	45.0276	69.07	46.5562	91.5838
	Venske et al., 2019	19	QTL15	1A	NC-Neuse	III	wsnp_Ex_c41953_48658353		3.6	10.6	RIL	170	Petersen et al., 2015	9.0455	87.59	83.0672	92.1128
	Venske et al., 2019	20	QTL16	1A	NC-Neuse	III	wPt-9938		4.2	10.9	RIL	170	Petersen et al., 2015	8.79655	107.03	102.632	111.428
	Venske et al., 2019	21	QTL17	1A	NC-Neuse	III	wsnp_Ex_c41953_48658353		3.4	8.7	RIL	170	Petersen et al., 2015	11.021	87.59	82.0795	93.1005
	Venske et al., 2019	22	QTL18	1A	Frontana	IV	wPt-734078	wPt-731843	2.1	5.6	DH	168	Szabó-Hevér et al., 2014	30.506	33.865	18.612	49.118
	Venske et al., 2019	23	QTL19	1A	NC-Neuse	IV	Xwmc716		4.9	11.4	RIL	170	Petersen et al., 2015	8.41073	108.5	104.295	112.705
	Venske et al., 2019	24	QTL1	2A	Truman	I	wPt-8826		4.3	6.7	RIL	167	Islam et al., 2015	14.5679	77.14	69.8561	84.4239
	Venske et al., 2019	25	QTL2	2A	Arina	I and II combined	wPt-7721	tPt-3109	4.5	7.6	RIL	171	Buerstmayr; Buerstmayr, 2015	12.5423	21.32	15.0488	27.5912
	Venske et al., 2019	26	QTL3	2A	Truman	I and II combined	wPt-8826		4.3	8.2	RIL	167	Islam et al., 2015	11.903	77.14	71.1885	83.0915
	Venske et al., 2019	27	QTL4	2A	NC-Neuse	I and II combined	wsnp_Ra_c4503_8155485		3.3	9.4	RIL	170	Petersen et al., 2015	10.2003	86.39	81.2899	91.4901
	Venske et al., 2019	28	QTL5	2A	NC-Neuse	I and II combined	wsnp_Ex_c42815_49298013		5	9.7	RIL	170	Petersen et al., 2015	9.88478	80.84	75.8976	85.7824
	Liu et al., 2009	29	QTL6	2A	Stoa	II	XksuH16		<0.001	14.3	RIL	139	Anderson et al., 2001	8.20043	117.9	113.8	122
	Liu et al., 2009	30	QTL7	2A	Renan	II	Xgwm382c		6.3	14.4	RIL	194	Gervais et al., 2003	5.83477	127.5	124.583	130.417
	Liu et al., 2009	31	QTL8	2A	Freedom	II	Xgwm296		<0.003	20	RIL	100	Gupta et al., 2000; 2001	8.15	19.5	15.425	23.575
	Liu et al., 2009	32	QTL9	2A	Ning8026	II	Xgwm294	Xwmc170	11	8	RIL	122	Haberle et al., 2009	16.7008	62.35	53.9996	70.7004
	Liu et al., 2009	33	QTL10	2A	Rubens	II	Xgwm425		10.4	4.1	RIL	103	Holzapfrl et al., 2008	38.5982	49.4	30.1009	68.6991
	Liu et al., 2009	34	QTL11	2A	Arina	II	Xcfa2086	Xgwm311	3.2	6.8	RIL	240	Paillard et al. 2004	9.98775	134.35	129.356	139.344
	Liu et al., 2009	35	QTL12	2A	Spark	II	Xgwm515		2.9	7	DH	129	Srinivasachary et al., 2008	31.7829	49.4	33.5085	65.2915
	Liu et al., 2009	36	QTL13	2A	Ning7840	II	Xgwm614		<0.05	5	RIL	133	Zhou et al., 2002	24.5113	16.6	4.34436	28.8556
NOT PROJECTED	Löffler et al., 2009	37		2A	Wangshuibai	II	Xgwm425	XmCCT.eAAG.2	2.48	11.5	RIL	118	Ma et al., 2006
NOT PROJECTED	Mao et al., 2009	38		2A	Stoa	II	XkuH16		<0.001	14.3	RIL	112	Waldron et al., 1999
NOT PROJECTED	Venske et al., 2019	39		2A	Naxos	II	Xgwm328	Xgdm93	SI	4.4	RIL	181	Lu et al., 2012
NOT PROJECTED	Venske et al., 2019	40		2A	VA00W-38	III	Xgwm448	Xgpw5177a	3.1	6.9	RIL	182	Liu et al., 2012b
NOT PROJECTED	Venske et al., 2019	41		2A	VA00W-38	III	Xgwm312	wPt-5865	3.2	9.8	RIL	182	Liu et al., 2012b
	Venske et al., 2019	42	QTL14	2A	VA00W-38	III	wPt-5865	wPt-742893	4.2	13.4	RIL	182	Liu et al., 2012b	6.68361	91.07	87.7282	94.4118
	Liu et al., 2009	43	QTL15	2A	NK93604	III	wPt-6148	Xbarc124	5.8	26.7	DH	93	Semagn et al., 2007	11.5581	23.875	18.0959	29.6541
NOT PROJECTED	Löffler et al., 2009	44		2A	Wangshuibai	III	Xgwm425	XmCCT.eAAG.2	1.98	8.5	RIL	118	Ma et al., 2006
	Venske et al., 2019	45	QTL16	2A	Naxos	III	Xgwm636	Xbarc124	>3	4.1	RIL	181	Lu et al., 2012	21.9647	18.95	7.96765	29.9323
	Venske et al., 2019	46	QTL17	2A	Truman	III	wPt-8826		6.4	10	RIL	167	Islam et al., 2015	9.76048	77.14	72.2598	82.0202
	Venske et al., 2019	47	QTL18	2A	Truman	III	wPt-8826		7.4	12.3	RIL	167	Islam et al., 2015	7.93535	77.14	73.1723	81.1077
NOT PROJECTED	Venske et al., 2019	48		2A	NC-Neuse	III	wsnp_Ex_rep_c68493_67320068		3.3	7.8	RIL	170	Petersen et al., 2015
NOT PROJECTED	Venske et al., 2019	49		2A	VA00W-38	IV	wPt-733314	Xgwm210	2.9	7.8	RIL	182	Liu et al., 2012b
NOT PROJECTED	Venske et al., 2019	50		2A	VA00W-38	IV	Xgwm448	Xgpw5177a	3.2	6.5	RIL	182	Liu et al., 2012b
NOT PROJECTED	Liu et al., 2009	51		2A	Wangshuibai	IV	Xzmh302	Xgwm328	3	11.2	RIL	136	Li et al., 2007
	Venske et al., 2019	52	QTL20	2A	Naxos	IV	Xgwm636	Xbarc124	>3	9.3	RIL	181	Lu et al., 2012	9.68336	18.95	14.1083	23.7917
	Venske et al., 2019	53	QTL21	2A	Truman	IV	wPt-8826		4.5	8.5	RIL	167	Islam et al., 2015	11.4829	77.14	71.3985	82.8815
	Venske et al., 2019	54	QTL22	2A	Truman	IV	wPt-8826		6.9	10	RIL	167	Islam et al., 2015	9.76048	77.14	72.2598	82.0202
NOT PROJECTED	Liu et al., 2009	55		3A	Frontana	I	Xdupw227	Xgwm720	4.6	11.5	DH	210	Steiner et al., 2004
NOT PROJECTED	Liu et al., 2009	56		3A	Wangshuibai	I	XpCGA-mGTG352		2.2	8.1	RIL	139	Yu et al., 2008
NOT PROJECTED	Venske et al., 2019	57		3A	RL4137 (Frontana)	I	S22/M14F		4.6	20.8	RIL	90	Srinivasachary et al., 2008b
NOT PROJECTED	Venske et al., 2019	58		3A	Frontana	I and II combined	Xgwm1121	Xgwm779	2.5	7.6	DH	210	Szabó-Hevér et al., 2012
NOT PROJECTED	Liu et al., 2009	59		3A	Frontana	II	Xgwm720	Xgwm1121	2.77	7.7	RIL	173	Mardi et al., 2006
	Liu et al., 2009	60	QTL1	3A	Arina	II	Xwmc264	Xgwm155	5	10	RIL	240	Paillard et al. 2004	6.79167	71.8	68.4042	75.1958
	Liu et al., 2009	61	QTL2	3A	Fundulea201	II	Xgwm674		10.6	13	RIL	318	Shen et al., 2003a	3.94291	62	60.0285	63.9715
	Liu et al., 2009	62	QTL3	3A	Rialto	II	wPt-7992		2.8	4	DH	129	Srinivasachary et al., 2008	55.6202	18.01	-9.80008	45.8201
	Liu et al., 2009	63	QTL4	3A	Spark	II	Xbarc19		2.8	7.6	DH	129	Srinivasachary et al., 2008	29.2738	61.4	46.7631	76.0369
	Liu et al., 2009	64	QTL5	3A	Rialto	II	Xwmc11		2.7	2.7	DH	129	Srinivasachary et al., 2008	82.4002	23.2	-18.0001	64.4001
	Liu et al., 2009	65	QTL6	3A	Spark	II	Xgwm497		3.3	8	DH	129	Srinivasachary et al., 2008	27.8101	77.3	63.395	91.205
NOT PROJECTED	Liu et al., 2009	66		3A	Frontana	II	Xdupw227	Xgwm720	6.6	16.2	DH	210	Steiner et al., 2004
	Venske et al., 2019	67	QTL7	3A	Baishanyuehuang	II	Xwmc651	Xbarc356	2.8	4.8	RIL	188	Zhang et al., 2012b	18.0629	60.25	51.2185	69.2815
	Mao et al., 2009	68	QTL8	3A	Huapei 57-2	II	Xgwm5		2.6	8.1	RIL	163	Bourdoncle and Ohm, 2003	12.3457	61.3	55.1272	67.4728
	Venske et al., 2019	69	QTL9	3A	Huangcandou	II	Xcfa2134	Xgwm2	5.11	7.5	RIL	190	Cai et al., 2015	11.4386	63.55	57.8307	69.2693
NOT PROJECTED	Venske et al., 2019	70		3A	Heyne	II	Xbarc86	Xwmc428	5.4	14	RIL	94	Zhang et al., 2012a
	Venske et al., 2019	71	QTL10	3A	Soru#1	II	Kukri_c96747_274	wsnp_CAP11_rep_c4157_1965583	3	9.9	RIL	131	He et al., 2016	12.5684	20.14	13.8558	26.4242
	Liu et al., 2009	72	QTL11	3A	Tokai-66	III	wPt-0398		<0.05	16	RIL	130	Malla et al., 2008b	7.83654	120.46	116.542	124.378
	Venske et al., 2019	73	QTL12	3A	Naxos	III	Xwmc489b	Xwmc695b	>3.0	2.2	RIL	181	Lu et al., 2012	40.9342	65.65	45.1829	86.1171
NOT PROJECTED	Venske et al., 2019	74		3A	Frontana	III	wPt-0286	wPt-5886	2.67	9.3	DH	168	Szabó-Hevér et al., 2014
	Venske et al., 2019	75	QTL1	4A	Arina	I and II combined	wPt-2345	wPt-4828	4.3	7.3	RIL	171	Buerstmayr; Buerstmayr, 2015	13.0578	62.265	55.7361	68.7939
NOT PROJECTED	Venske et al., 2019	76		4A	Frontana	I and II combined	Xwg232		2.6	9	DH	210	Szabó-Hevér et al., 2012
	Venske et al., 2019	77	QTL2	4A	line Shanghai-3/Catbird	I and II combined	Xgwm160	wPt-5172	>3.0	10.5	RIL	181	Lu et al., 2012	8.57669	72.52	68.2317	76.8083
	Venske et al., 2019	78	QTL3	4A	Frontana	I and II combined	wPt-800509	wPt-2780	5.73	14.6	DH	168	Szabó-Hevér et al., 2014	11.7009	61.725	55.8745	67.5755
	Venske et al., 2019	79	QTL4	4A	Soru#1	I and II combined	Ex_c11968_204	RAC875_c35979_263	3	6.8	RIL	131	He et al., 2016	18.2982	56.295	47.1459	65.4441
	Venske et al., 2019	80	QTL5	4A	86ISMN_2137	I and II combined	Xgwm610	wsnp_Ku_c13640_21686670	3.19	12.09	RIL	125	McCartney et al., 2016	10.7858	32.81	27.4171	38.2029
NOT PROJECTED	Venske et al., 2019	81		4A	86ISMN_2137	I and II combined	Xbarc246	Xwmc262	3.88	11.53	RIL	125	McCartney et al., 2016
NOT PROJECTED	Liu et al., 2009	82		4A	Pirat	II	XP75M53.254		25.6	5	RIL	216	Holzapfrl et al., 2008
NOT PROJECTED	Liu et al., 2009	83		4A	Apache	II	XP74M52.646		12	7.8	RIL	190	Holzapfrl et al., 2008
	Liu et al., 2009	84	QTL6	4A	Arina	II	Xcdo545	Xgwm160	5	10.1	RIL	240	Paillard et al. 2004	6.72442	77.45	74.0878	80.8122
NOT PROJECTED	Mao et al., 2009	85		4A	CS-SM3-7ADS (Sumai-3)	II	mGCG.pGTG223	Xwmc617.2	1.96	9.3	RIL	92	Ma et al., 2006b
	Venske et al., 2019	86	QTL7	4A	Heyne	II	Xwmc219	Xbarc78	3.7	16.8	RIL	94	Zhang et al., 2012a	10.3217	86.55	81.3892	91.7108
	Venske et al., 2019	87	QTL8	4A	NC-Neuse	III	wsnp_Ex_c24443_33687802		5.4	11.5	RIL	170	Petersen et al., 2015	8.3376	38.62	34.4512	42.7888
	Venske et al., 2019	88	QTL9	4A	NC-Neuse	IV	Xbarc170		3.8	19.5	RIL	170	Petersen et al., 2015	4.91704	46.1	43.6415	48.5585
	Venske et al., 2019	89	QTL10	4A	NC-Neuse	IV	wsnp_Ex_c23248_32488191		4.9	11.4	RIL	170	Petersen et al., 2015	8.41073	38.62	34.4146	42.8254
	Venske et al., 2019	90	QTL11	4A	NC-Neuse	IV	wsnp_Ex_c24443_33687802		3.7	7.8	RIL	170	Petersen et al., 2015	12.2926	38.62	32.4737	44.7663
	Liu et al., 2009	91	QTL1	5A	CM82036	I	Xgwm304	Xgwm156	20.5	23.2	DH	239	Buerstmayr et al., 2002; 2003	5.17602	52.75	50.162	55.338
	Liu et al., 2009	92	QTL2	5A	W14	I	Xbarc117	Xbarc186	6.5	24	DH	96	Chen et al., 2006	12.4566	51.25	45.0217	57.4783
	Liu et al., 2009	93	QTL3	5A	Wangshuibai	I	Xgwm304	Xbarc56	9.1	27	RIL	154	Lin et al., 2006	3.92015	46.75	44.7899	48.7101
	Liu et al., 2009	94	QTL4	5A	DH181	I	Xgwm293		3.9	6.2	DH	174	Z.P. Yang et al., 2005	26.6036	52.1	38.7982	65.4018
	Liu et al., 2009	95	QTL5	5A	Wangshuibai	I	Xbarc180		2.1	6.9	RIL	139	Yu et al., 2008	16.9951	46.5	38.0025	54.9975
	Venske et al., 2019	96	QTL6	5A	PI 277012	I and II combined	Xcfa2104	Xgwm617	6.96	18	DH	130	Chu et al., 2011	12.265	46.3	40.1675	52.4325
NOT PROJECTED	Venske et al., 2019	97		5A	PI 277012	I and II combined	Xwmc470	Xbarc48	11.48	32	DH	130	Chu et al., 2011
	Venske et al., 2019	98	QTL7	5A	Capo	I and II combined	wPt-1200	wPt-5096	3.8	6.3	RIL	171	Buerstmayr; Buerstmayr, 2015	15.1304	111.88	104.315	119.445
NOT PROJECTED	Venske et al., 2019	99		5A	Frontana	I and II combined	Xgwm293	Xs24m19_5	1.62	4.7	DH	210	Szabó-Hevér et al., 2012
	Venske et al., 2019	100	QTL8	5A	line Shanghai-3/Catbird	I and II combined	Xgwm617	Xgwm291	>3.0	6.8	RIL	181	Lu et al., 2012	13.2434	96.45	89.8283	103.072
	Venske et al., 2019	101	QTL9	5A	line Shanghai-3/Catbird	I and II combined	Xgwm617	Xgwm291	>3.0	3.6	RIL	181	Lu et al., 2012	25.0153	96.45	83.9423	108.958
	Venske et al., 2019	102	QTL10	5A	Frontana	I and II combined	Xgwm205	Xgwm156	4.73	12.2	DH	168	Szabó-Hevér et al., 2014	14.0027	44.35	37.3486	51.3514
	Venske et al., 2019	103	QTL11	5A	Soru#1	I and II combined	Vrn-A1	Ex_c31769_793	3	22.8	RIL	131	He et al., 2016	5.45735	60.17	57.4413	62.8987
	Venske et al., 2019	104	QTL12	5A	Soru#1	I and II combined	Vrn-A1	Ex_c31769_793	3	7.8	RIL	131	He et al., 2016	15.9522	60.17	52.1939	68.1461
	Venske et al., 2019	105	QTL13	5A	Sumai 3	I and II combined	Xwmc705	Xgwm304	2.6	5	DH	233	Suzuki et al., 2012	24.6352	50.7	38.3824	63.0176
	Liu et al., 2009	106	QTL14	5A	CM82036	II	Xgwm304	Xgwm156	5.9	10.9	DH	239	Buerstmayr et al., 2002; 2003	11.0169	52.75	47.2416	58.2584
	Liu et al., 2009	107	QTL15	5A	W14	II	Xbarc117	Xbarc186	4.4	16	DH	96	Chen et al., 2006	18.6849	51.25	41.9076	60.5924
NOT PROJECTED	Liu et al., 2009	108		5A	Renan	II			3.8	5	RIL	194	Gervais et al., 2003
	Liu et al., 2009	109	QTL16	5A	Renan	II	Xgwm639b		6.6	14	RIL	194	Gervais et al., 2003	6.00147	54.4	51.3993	57.4007
	Liu et al., 2009	110	QTL17	5A	Renan	II	B1		6.3	8.5	RIL	194	Gervais et al., 2003	9.88478	143.4	138.458	148.342
NOT PROJECTED	Liu et al., 2009	111		5A	Apache	II	Xwmc410		7.2	4	RIL	190	Holzapfrl et al., 2008
	Liu et al., 2009	112	QTL18	5A	Pirat	II	Xgwm410		33.4	9.2	RIL	216	Holzapfrl et al., 2008	8.2025	141.6	137.499	145.701
	Liu et al., 2009	113	QTL19	5A	Ernie	II	Xgwm415		6.9	17.4	RIL	243	Liu et al., 2007a; Abate et al. 2008	3.85507	53.2	51.2725	55.1275
NOT PROJECTED	Liu et al., 2009	114		5A	Arina	II	Xgwm291	Xglk348c	3.2	7	RIL	240	Paillard et al. 2004
	Liu et al., 2009	115	QTL20	5A	Fundulea201	II	Xgwm304		1.9	2.1	RIL	318	Shen et al., 2003a	24.4085	49.6	37.3957	61.8043
	Liu et al., 2009	116	QTL21	5A	Spark	II	Xgwm443		3.5	3.9	DH	129	Srinivasachary et al., 2008	57.0463	23.7	-4.82316	52.2232
	Liu et al., 2009	117	QTL22	5A	Frontana	II	Xgwm129	Xbarc197	3.5	8.8	DH	210	Steiner et al., 2004	15.5303	53.2	45.4348	60.9652
	Liu et al., 2009	118	QTL23	5A	Wangshuibai	II	Xbarc180		2	3.5	RIL	139	Yu et al., 2008	33.5046	46.5	29.7477	63.2523
	Venske et al., 2019	119	QTL24	5A	Haiyanzhong	II	Xbarc56	Xgwm129	2.19	3.9	RIL	136	Li et al., 2011	30.7315	48.55	33.1842	63.9158
	Venske et al., 2019	120	QTL25	5A	Haiyanzhong	II	Xbarc141	Xgwm129	2.42	7.4	RIL	136	Li et al., 2011	16.1963	52.3	44.2018	60.3982
	Venske et al., 2019	121	QTL26	5A	Huangfangzhu	II	Xbarc117		0.006	7.3	RIL	106	Li et al., 2012	21.0649	52.2	41.6676	62.7324
	Venske et al., 2019	122	QTL27	5A	Baishanyuehuang	II	Xgwm304	Xbarc141	2.3	4.5	RIL	188	Zhang et al., 2012b	19.2671	50.5	40.8664	60.1336
NOT PROJECTED	Löffler et al., 2009	123		5A	Wangshuibai	II	Xgwm186	XmCCA.eAAG.2	1.92	6.4	RIL	118	Ma et al., 2006
	Venske et al., 2019	124	QTL28	5A	PI 277012	II	Xcfa2104	Xgwm617	6.41	20	DH	130	Chu et al., 2011	11.0385	46.3	40.7808	51.8192
NOT PROJECTED	Venske et al., 2019	125		5A	PI 277012	II	Xwmc470	Xbarc48	10.76	32	DH	130	Chu et al., 2011
	Venske et al., 2019	126	QTL29	5A	Soru#1	II	Vrn-A1	Ex_c7729_144	3	10.9	RIL	131	He et al., 2016	11.4154	59.68	53.9723	65.3877
	Liu et al., 2009	127	QTL30	5A	W14	III	Xbarc117	Xbarc186	2.7	8	DH	96	Chen et al., 2006	37.3698	51.25	32.5651	69.9349
NOT PROJECTED	Liu et al., 2009	128		5A	CJ9306	III	Xgwm425	Xbarc186	2.1	5.2	RIL	152	Jiang et al., 2007a
	Liu et al., 2009	129	QTL31	5A	Ernie	III	Xgwm415		4	10	RIL	243	Liu et al., 2007a; Abate et al. 2008	6.70782	53.2	49.8461	56.5539
	Liu et al., 2009	130	QTL32	5A	Nyubai	III	Xgwm96		<0.05	6	DH	91	Somers et al., 2003	52.5641	50.1	23.8179	76.3821
	Liu et al., 2009	131	QTL33	5A	Wangshuibai	III	Xbarc180		2.9	5.1	RIL	139	Yu et al., 2008	22.9934	46.5	35.0033	57.9967
NOT PROJECTED	Löffler et al., 2009	132		5A	Wangshuibai	III	XmCCA.eAAG.2	Xgwm156	2.4	12.4	RIL	118	Ma et al., 2006
	Venske et al., 2019	133	QTL34	5A	PI 277012	III	Xcfa2104	Xgwm617	5.65	16	DH	130	Chu et al., 2011	13.7981	46.3	39.401	53.199
NOT PROJECTED	Venske et al., 2019	134		5A	PI 277012	III	Xwmc470	Xbarc48	3.11	10	DH	130	Chu et al., 2011
	Venske et al., 2019	135	QTL35	5A	Naxos	III	wmc489d	wPt-8226	>3.0	10.8	RIL	181	Lu et al., 2012	8.33845	41.82	37.6508	45.9892
	Venske et al., 2019	136	QTL36	5A	Frontana	III	Xgwm129		2.14	5.5	DH	168	Szabó-Hevér et al., 2014	31.0606	53.2	37.6697	68.7303
	Venske et al., 2019	137	QTL37	5A	Soru#1	III	Vrn-A1	Ex_c31769_793	3	17.6	RIL	131	He et al., 2016	7.06974	60.17	56.6351	63.7049
	Liu et al., 2009	138	QTL38	5A	W14	IV	Xbarc117	Xbarc186	1.9	6	DH	96	Chen et al., 2006	49.8264	51.25	26.3368	76.1632
NOT PROJECTED	Liu et al., 2009	139		5A	Riband	IV	XS18M24.330		3.6	11.7	DH	116	Draeger et al., 2007
NOT PROJECTED	Liu et al., 2009	140		5A	Wangshuibai	IV	Xmag694	Xgwm304	4	16.4	RIL	136	Li et al., 2007
	Liu et al., 2009	141	QTL39	5A	Ernie	IV	Xgwm415		6.8	18	RIL	243	Liu et al., 2007a; Abate et al. 2008	3.72657	53.2	51.3367	55.0633
	Venske et al., 2019	142	QTL40	5A	PI 277012	IV	Xcfa2104	Xgwm617	5.41	14	DH	130	Chu et al., 2011	15.7692	46.3	38.4154	54.1846
NOT PROJECTED	Venske et al., 2019	143		5A	PI 277012	IV	Xwmc470	Xbarc48	4.74	12	DH	130	Chu et al., 2011
NOT PROJECTED	Venske et al., 2019	144		5A	Frontana	IV	Xgwm293	Xs24m19_5	2.43	7	DH	210	Szabó-Hevér et al., 2012
	Venske et al., 2019	145	QTL41	5A	Naxos	IV	Xwmc489d	wPt-8226	>3.0	11.5	RIL	181	Lu et al., 2012	7.83089	41.82	37.9046	45.7354
	Venske et al., 2019	146	QTL42	5A	Frontana	IV	Xgwm205	Xgwm156	4.71	12.7	DH	168	Szabó-Hevér et al., 2014	13.4514	44.35	37.6243	51.0757
	Venske et al., 2019	147	QTL43	5A	Soru#1	IV	Vrn-A1	Ex_c31769_793	3	5.7	RIL	131	He et al., 2016	21.8294	60.17	49.2553	71.0847
	Venske et al., 2019	148	QTL44	5A	Sumai 3	IV	Xwmc705	Xgwm304	4.55	8.5	DH	233	Suzuki et al., 2012	14.4913	50.7	43.4544	57.9456
	Venske et al., 2019	149	QTL1	6A	RL4137 (Frontana)	I	wPt-9132		3.4	25.8	RIL	90	Srinivasachary et al., 2008b	7.01981	33.38	29.8701	36.8899
	Venske et al., 2019	150	QTL2	6A	NC-Neuse	I	wsnp_Ex_c48789_53586502		4.2	11.1	RIL	170	Petersen et al., 2015	8.63805	53.19	48.871	57.509
NOT PROJECTED	Venske et al., 2019	151		6A	Pioneer 26R46 (susceptible parent)	I	wPt-5964	wPt-6668	3.1	16.7	RIL	182	Liu et al., 2012b
	Venske et al., 2019	152	QTL3	6A	line Shanghai-3/Catbird	I and II combined	wPt-0832	wPt-6904	>3.0	7.1	RIL	181	Lu et al., 2012	12.6838	5.25	-1.09192	11.5919
	Venske et al., 2019	153	QTL4	6A	line Shanghai-3/Catbird	I and II combined	wPt-0832	wPt-6904	>3.0	4.2	RIL	181	Lu et al., 2012	21.4417	5.25	-5.47086	15.9709
	Venske et al., 2019	154	QTL5	6A	Frontana	I and II combined	wPt-7204	wPt-744786	3.97	10.5	DH	168	Szabó-Hevér et al., 2014	16.2698	29.99	21.8551	38.1249
	Venske et al., 2019	155	QTL6	6A	NC-Neuse	I and II combined	wsnp_Ex_c48789_53586502		3.5	10.7	RIL	170	Petersen et al., 2015	8.96097	53.19	48.7095	57.6705
	Venske et al., 2019	156	QTL7	6A	NC-Neuse	I and II combined	wsnp_Ex_c34545_42833327		3.3	5.9	RIL	170	Petersen et al., 2015	16.2512	52.34	44.2144	60.4656
NOT PROJECTED	Liu et al., 2009	157		6A	Apache	II	XP76M47.189		18.6	14.1	RIL	190	Holzapfrl et al., 2008
	Liu et al., 2009	158	QTL8	6A	Dream	II	Xbarc107		5.8	19	RIL	145	Schmolke et al., 2005, Haberle et al., 2007	5.91652	59.2	56.2417	62.1583
	Liu et al., 2009	159	QTL9	6A	Spark	II	wPt-8833		5.2	7.8	DH	129	Srinivasachary et al., 2008	28.5232	34.01	19.7484	48.2716
NOT PROJECTED	Mao et al., 2009	160		6A	CS-SM3-7ADS (Sumai-3)	II	XmCTG.pACTG134	XmCTG.Pact132	1.83	8.9	RIL	92	Ma et al., 2006b
	Venske et al., 2019	161	QTL10	6A	line Shanghai-3/Catbird	III	Xbarc37	Xwmc748a	>3.0	2.1	RIL	181	Lu et al., 2012	42.8835	54.55	33.1083	75.9917
	Venske et al., 2019	162	QTL11	6A	Truman	III	Xbarc146		3.5	6.7	RIL	167	Islam et al., 2015	14.5679	53.9	46.6161	61.1839
	Venske et al., 2019	163	QTL12	6A	RL4137 (Frontana)	IV	wPt-9132		4.2	40.4	RIL	90	Srinivasachary et al., 2008b	4.48295	33.38	31.1385	35.6215
	Venske et al., 2019	164	QTL13	6A	Frontana	IV	wPt-7204	wPt-744786	5.79	14.2	DH	168	Szabó-Hevér et al., 2014	12.0305	29.99	23.9747	36.0053
	Venske et al., 2019	165	QTL14	6A	VA00W-38	IV	wPt-730772	wPt-0902	4.2	15.3	RIL	182	Liu et al., 2012b	5.85362	46.48	43.5532	49.4068
NOT PROJECTED	Liu et al., 2009	166		7A	Ritmo	I	XS23M21.271	XS18M22.369	5.9	9.9	RIL	94	Klahr et al., 2007
NOT PROJECTED	Venske et al., 2019	167		7A	RL4137 (Frontana)	I	wPt-3836		2.1	7.4	RIL	90	Srinivasachary et al., 2008b
NOT PROJECTED	Mao et al., 2009	168		7A	Sumai3	I and II combined	Xbarc192	Xwmc633	2	6.4	RIL	108	Zhang and Mergoum, 2007
	Venske et al., 2019	169	QTL1	7A	line Shanghai-3/Catbird	I and II combined	Xbarc121	wPt-8399	SI	2.8	RIL	181	Lu et al., 2012	32.1626	82.205	66.1237	98.2863
NOT PROJECTED	Venske et al., 2019	170		7A	SYN1	I and II combined	1049178|F|0	1090541|F|0	2	4.2	DH	169	Zhu et al., 2015
	Venske et al., 2019	171	QTL2	7A	Pioneer 26R46	I and II combined	wPt-4345	wPt7076	2.6	15.2	RIL	182	Liu et al., 2012b	5.89213	81.7	78.7539	84.6461
NOT PROJECTED	Liu et al., 2009	172		7A	Arina	II	XS14M14.225		4.3	16.9	DH	116	Draeger et al., 2007
NOT PROJECTED	Liu et al., 2009	173		7A	Ning8026	II	XP78M51.104_XP66M49.105		10	7	RIL	122	Haberle et al., 2009
NOT PROJECTED	Liu et al., 2009	174		7A	Romanus	II	XP66M55.351		27.6	7.7	RIL	216	Holzapfrl et al., 2008
NOT PROJECTED	Liu et al., 2009	175		7A	Romanus	II	Xgwm344		14.3	6.1	RIL	216	Holzapfrl et al., 2008
	Liu et al., 2009	176	QTL3	7A	Wangshuibai	II	Xgwm276	Xgwm282	2.8	12.6	DH	134	Jia et al., 2005	16.9983	93.1	84.6008	101.599
NOT PROJECTED	Liu et al., 2009	177		7A	Frontana	II	XE77M47	Xgwm233	2.7	7.6	RIL	173	Mardi et al., 2006
NOT PROJECTED	Liu et al., 2009	178		7A	NK93604	II	Xgwm276	XDuPw226	4.9	14.8	DH	93	Semagn et al., 2007
	Liu et al., 2009	179	QTL4	7A	Spark	II	wPt-7299		2.2	5.2	DH	129	Srinivasachary et al., 2008	42.7847	86.82	65.4276	108.212
	Liu et al., 2009	180	QTL5	7A	Spark	II	Xpsp3050(2)		2.9	3.7	DH	129	Srinivasachary et al., 2008	60.1299	72.7	42.6351	102.765
NOT PROJECTED	Liu et al., 2009	181		7A	Wangshuibai	II	Xwms1083		2	3.2	RIL	139	Yu et al., 2008
NOT PROJECTED	Liu et al., 2009	182		7A	Wangshuibai	II	Xwms1083		<0.003	6.8	RIL	139	Zhou et al., 2004
	Venske et al., 2019	183	QTL6	7A	Wangshuibai	II	Xwmc168	Xwmc479	12.74	14.62	F2	194	Zhang et al., 2010	18.6864	25.55	16.2068	34.8932
	Venske et al., 2019	184	QTL7	7A	Huangfangzhu	II	Xgwm276	Xbarc121	3.73	18	RIL	106	Li et al., 2012	8.54298	81	76.7285	85.2715
	Venske et al., 2019	185	QTL8	7A	Funo	II	Xbarc174	Xwmc9	15.88	22	RIL	191	Jayatilake et al., 2011	3.87911	68.95	67.0104	70.8896
NOT PROJECTED	Liu et al., 2009	186		7A	Wangshuibai	III	Xwms1083		3.3	7.1	RIL	139	Yu et al., 2008
	Venske et al., 2019	187	QTL9	7A	Funo	III	Xbarc174	Xwmc17	15.51	24	RIL	191	Jayatilake et al., 2011	3.55585	68.6	66.8221	70.3779
	Venske et al., 2019	188	QTL10	7A	RL4137 (Frontana)	III	wPt-6273		2.3	20.3	RIL	90	Srinivasachary et al., 2008b	8.92173	33.01	28.5491	37.4709
	Venske et al., 2019	189	QTL11	7A	Naxos	III	Xwmc603	Xbarc292	>3.0	11.5	RIL	181	Lu et al., 2012	7.83089	82.55	78.6346	86.4654
	Venske et al., 2019	190	QTL12	7A	Frontana	III	wPt-7763	wPt-1601	2.28	5.9	DH	168	Szabó-Hevér et al., 2014	28.9548	136.335	121.858	150.812
NOT PROJECTED	Liu et al., 2009	191		7A	Arina	IV	XS14M14.225		3.3	12.6	DH	116	Draeger et al., 2007
	Venske et al., 2019	192	QTL13	7A	Funo	IV	Xbarc174	Xwmc17	12.69	18	RIL	191	Jayatilake et al., 2011	4.74113	68.6	66.2294	70.9706
NOT PROJECTED	Liu et al., 2009	193		1B	Cansas	I	XE38M52.378	Xgwm131	6.6	16.5	RIL	94	Klahr et al., 2007
	Venske et al., 2019	194	QTL1	1B	RL4137 (Frontana)	I	wPt-6425		2.4	9.1	RIL	90	Srinivasachary et al., 2008b	19.9023	42.64	32.6888	52.5912
	Venske et al., 2019	195	QTL2	1B	Arina	I and II combined	tPt-5080	wPt-6117	4.6	5.6	RIL	171	Buerstmayr; Buerstmayr, 2015	17.0217	24.915	16.4041	33.4259
	Venske et al., 2019	196	QTL3	1B	Naxos	I and II combined	Xgwm550	Xwmc619	>3.0	5.7	RIL	181	Lu et al., 2012	15.7992	20.75	12.8504	28.6496
	Venske et al., 2019	197	QTL4	1B	Naxos	I and II combined	Xgwm550	Xwmc619	SI	4.7	RIL	181	Lu et al., 2012	19.1607	20.75	11.1697	30.3303
	Venske et al., 2019	198	QTL5	1B	Frontana	I and II combined	wPt-5347	wPt-2315	5.06	17	DH	168	Szabó-Hevér et al., 2014	10.049	43.31	38.2855	48.3345
NOT PROJECTED	Venske et al., 2019	199		1B	SYN1	I and II combined	1000810|F|0	1004273|F|0	2.3	4.7	DH	169	Zhu et al., 2015
NOT PROJECTED	Venske et al., 2019	200		1B	VA00W-38	I and II combined	Xgwm273	Xbarc120	3.55	7.6	RIL	182	Liu et al., 2012b
	Liu et al., 2009	201	QTL6	1B	CM82036	II	GluB1		5.3	9.7	DH	239	Buerstmayr et al., 2002	12.3798	47.7	41.5101	53.8899
NOT PROJECTED	Liu et al., 2009	202		1B	Arina	II	XS16M14.400		1.5	10.1	DH	116	Draeger et al., 2007
NOT PROJECTED	Liu et al., 2009	203		1B	Romanus	II	XP70M56.308		9.1	3	RIL	216	Holzapfrl et al., 2008
NOT PROJECTED	Liu et al., 2009	204		1B	History	II	XP64M51.190		14.5	7.9	RIL	103	Holzapfrl et al., 2008
NOT PROJECTED	Liu et al., 2009	205		1B	Biscay	II	XP64M51.190		11.8	6.5	RIL	190	Holzapfrl et al., 2008
NOT PROJECTED	Liu et al., 2009	206		1B	Pirat	II	XP64M51.190		57.9	13.8	RIL	216	Holzapfrl et al., 2008
	Liu et al., 2009	207	QTL7	1B	Wangshuibai	II	Xgwm018	Xbarc181	1.7	7.6	RIL	154	Lin et al., 2004	13.9269	39.15	32.1866	46.1134
NOT PROJECTED	Liu et al., 2009	208		1B	Seri8	II	Xe38m50_10		2.8	8	RIL	173	Mardi et al., 2006
NOT PROJECTED	Liu et al., 2009	209		1B	Arina	II	XP43/M62-400	wPt-3475	5.1	19.6	DH	93	Semagn et al., 2007
	Liu et al., 2009	210	QTL8	1B	Fundulea201	II	Xbarc8		12.4	18.7	RIL	318	Shen et al. 2003a	2.74106	28.7	27.3295	30.0705
	Liu et al., 2009	211	QTL9	1B	Rialto	II	wPt-0705		5.2	13.4	DH	129	Srinivasachary et al., 2008	16.603	50.17	41.8685	58.4715
NOT PROJECTED	Liu et al., 2009	212		1B	Wangshuibai	II	Xwms759		<0.0001	11.9	RIL	139	Zhou et al., 2004
NOT PROJECTED	Venske et al., 2019	213		1B	Huangfangzhu	II	Xbarc207		0.006	7.1	RIL	106	Li et al., 2012
NOT PROJECTED	Löffler et al., 2009	214		1B	Alondra	II	XEtcg.Magc-7	XEaccg.Mctc-7	2.71	15.6	RIL	104	Zhang et al., 2004
	Venske et al., 2019	215	QTL10	1B	Truman	II	Xwmc269		5.6	10.9	RIL	167	Islam et al., 2015	8.95457	38.6	34.1227	43.0773
	Venske et al., 2019	216	QTL11	1B	Wangshuibai	II	Xwmc134	Xwmc134	79.67	6.63	F2	194	Zhang et al., 2010	41.206	38.9	18.297	59.503
NOT PROJECTED	Liu et al., 2009	217		1B	Wangshuibai	III	Xwms759		3.5	7.8	RIL	139	Yu et al., 2008
	Venske et al., 2019	218	QTL12	1B	Frontana	III	wPt-9857	wPt-2315	2.78	7.1	DH	168	Szabó-Hevér et al., 2014	24.061	55.725	43.6945	67.7555
	Venske et al., 2019	219	QTL13	1B	NC-Neuse	III	wsnp_BE443332B_Ta_2_2		3.2	7.1	RIL	170	Petersen et al., 2015	13.5046	43.56	36.8077	50.3123
	Venske et al., 2019	220	QTL14	1B	NC-Neuse	III	wsnp_Ku_c11987_19472688		3.4	5.7	RIL	170	Petersen et al., 2015	16.8215	38.6	30.1893	47.0107
	Venske et al., 2019	221	QTL15	1B	NC-Neuse	III	wsnp_Ku_c11987_19472688		3.9	7.8	RIL	170	Petersen et al., 2015	12.2926	38.6	32.4537	44.7463
	Venske et al., 2019	222	QTL16	1B	Frontana	IV	wPt-5347	wPt-2315	5.02	13	DH	168	Szabó-Hevér et al., 2014	13.141	43.31	36.7395	49.8805
	Venske et al., 2019	223	QTL17	1B	Truman	IV	Xwmc694		3.7	7.4	RIL	167	Islam et al., 2015	13.1898	37.8	31.2051	44.3949
	Venske et al., 2019	224	QTL18	1B	NC-Neuse	IV	wsnp_JD_c5659_6814240		3.6	9.5	RIL	170	Petersen et al., 2015	10.0929	44.95	39.9036	49.9964
	Venske et al., 2019	225	QTL19	1B	NC-Neuse	IV	wsnp_Ra_c49942_54740532		3.7	6.6	RIL	170	Petersen et al., 2015	14.5276	38.81	31.5462	46.0738
	Liu et al., 2009	226	QTL1	2B	Goldfield	I	Xbarc200	Xgwm210	5.2	29	RIL	100	Gilsinger et al., 2005	5.62069	24.75	21.9397	27.5603
NOT PROJECTED	Liu et al., 2009	227		2B	Frontana	I	XS13M25		2.3	5.9	DH	210	Steiner et al., 2004
NOT PROJECTED	Venske et al., 2019	228		2B	RL4137 (Frontana)	I	wPt-5292		4.8	21.5	RIL	90	Srinivasachary et al., 2008b
NOT PROJECTED	Venske et al., 2019	229		2B	RL4137 (Frontana)	I	S24/M16I		2.1	8.4	RIL	90	Srinivasachary et al., 2008b
NOT PROJECTED	Venske et al., 2019	230		2B	RL4137 (Frontana)	I	S21/M13G		4.4	24.2	RIL	90	Srinivasachary et al., 2008b
	Venske et al., 2019	231	QTL2	2B	VA00W-38	I	Xwmc477	Xgwm319	3.3	7.8	RIL	182	Liu et al., 2012b	11.4821	70.95	65.2089	76.6911
	Mao et al., 2009	232	QTL3	2B	Sumai3	I and II combined	Xgwm319	Xgwm388	4	12.4	RIL	108	Zhang and Mergoum, 2007	12.1714	73.35	67.2643	79.4357
NOT PROJECTED	Venske et al., 2019	233		2B	Frontana	I and II combined	Xgwm120	Xs12m19_9	2.49	7.8	DH	210	Szabó-Hevér et al., 2012
	Venske et al., 2019	234	QTL4	2B	Frontana	I and II combined	Xgwm526		1.81	5.6	DH	210	Szabó-Hevér et al., 2012	24.4048	91	78.7976	103.202
NOT PROJECTED	Liu et al., 2009	235		2B	Arina	II	Xbarc28		5.3	11.1	DH	116	Draeger et al., 2007
	Liu et al., 2009	236	QTL5	2B	Renan	II	Xgwm374		7.6	12	RIL	194	Gervais et al., 2003	7.00172	72.5	68.9991	76.0009
NOT PROJECTED	Liu et al., 2009	237		2B	Biscay	II	XP68M53.119		14.9	6.7	RIL	190	Holzapfrl et al., 2008
NOT PROJECTED	Liu et al., 2009	238		2B	History	II	XP68M52.318		15	8	RIL	103	Holzapfrl et al., 2008
	Liu et al., 2009	239	QTL6	2B	Ernie	II	Xgwm271		4.7	4.2	RIL	243	Liu et al., 2007a; Abate et al. 2008	15.971	69.8	61.8145	77.7855
	Liu et al., 2009	240	QTL7	2B	SD97060	II	wPt-3132		<0.05	22	RIL	115	Malla et al., 2008a	6.44269	109.79	106.569	113.011
NOT PROJECTED	Liu et al., 2009	241		2B	Tokai-66	II	XwPt-1903, wPt-3334		<0.05	11	RIL	130	Malla et al., 2008b
	Liu et al., 2009	242	QTL8	2B	G16-92	II	Xgwm047		4.5	14.1	RIL	136	Schemolke et al., 2008	8.50021	91	86.7499	95.2501
NOT PROJECTED	Liu et al., 2009	243		2B	Dream	II	XP74M53.272	XS25M12.206	3.6	11	RIL	145	Schmolke et al., 2005
NOT PROJECTED	Liu et al., 2009	244		2B	Frontana	II	XS13M25		2.3	6.1	DH	210	Steiner et al., 2004
	Liu et al., 2009	245	QTL9	2B	Ning7840	II	Xgwm120	Xbarc101	<0.01	7	RIL	133	Zhou et al., 2002	17.5081	81.3	72.546	90.054
NOT PROJECTED	Venske et al., 2019	246		2B	Naxos	II	Xwmc441	Xmag548a	SI	9.4	RIL	181	Lu et al., 2012
	Venske et al., 2019	247	QTL10	2B	Truman	II	Xwmc592		7.2	16.1	RIL	167	Islam et al., 2015	6.06241	69.6	66.5688	72.6312
NOT PROJECTED	Venske et al., 2019	248		2B	RL4137 (Frontana)	III	S24/M16I		2.1	23.3	RIL	90	Srinivasachary et al., 2008b
NOT PROJECTED	Venske et al., 2019	249		2B	Naxos	III	Xwmc441	Xgwm1267b	SI	2.8	RIL	181	Lu et al., 2012
	Liu et al., 2009	250	QTL11	2B	Ernie	IV	Xgwm271		4.1	4	RIL	243	Liu et al., 2007a; Abate et al. 2008	16.7695	69.8	61.4152	78.1848
NOT PROJECTED	Venske et al., 2019	251		2B	RL4137 (Frontana)	IV	S13/M23G		3.5	33.9	RIL	90	Srinivasachary et al., 2008b
NOT PROJECTED	Venske et al., 2019	252		2B	Frontana	IV	Xgwm120	Xs12m19_9	3.1	9.2	DH	210	Szabó-Hevér et al., 2012
	Venske et al., 2019	253	QTL12	2B	Frontana	IV	Xgwm526		2.74	8.6	DH	210	Szabó-Hevér et al., 2012	15.8915	91	83.0543	98.9457
	Liu et al., 2009	254	QTL1	3B	CM82036	I	Xgwm533	Xgwm493	29.6	31.6	DH	239	Buerstmayr et al., 2002; 2003	3.80012	16.6	14.6999	18.5001
	Liu et al., 2009	255	QTL2	3B	W14	I	Xbarc133	Xgwm493	2.8	10	DH	96	Chen et al., 2006	29.8958	18.45	3.50208	33.3979
NOT PROJECTED	Liu et al., 2009	256		3B	Ritmo	I	XE35M39.107	XE38M52.441	3.9	11.1	RIL	94	Klahr et al., 2007
	Liu et al., 2009	257	QTL3	3B	Nyubai	I	Xgwm566		<0.05	4	DH	91	Somers et al., 2003	78.8462	60.1	20.6769	99.5231
	Liu et al., 2009	258	QTL4	3B	DH181	I	Xgwm533		4.1	6.6	DH	174	Z.P. Yang et al., 2005	24.9913	12	-0.495646	24.4956
	Liu et al., 2009	259	QTL5	3B	DH181	I	Xwmc612		4.9	7.9	DH	174	Z.P. Yang et al., 2005	20.8788	56.6	46.1606	67.0394
	Liu et al., 2009	260	QTL6	3B	Wangshuibai	I	Xbarc147		4.5	13.6	RIL	139	Yu et al., 2008	8.62251	16.2	11.8887	20.5113
	Venske et al., 2019	261	QTL7	3B	Arina	I and II combined	wPt-10323	wPt-7688	3.1	5	RIL	171	Buerstmayr; Buerstmayr, 2015	19.0643	66.3	56.7678	75.8322
	Mao et al., 2009	262	QTL8	3B	Sumai3	I and II combined	Xwmc754	Xgwm493	5.7	19.9	RIL	108	Zhang and Mergoum, 2007	7.58422	22.55	18.7579	26.3421
	Mao et al., 2009	263	QTL9	3B	Sumai3	I and II combined	Xbarc68	Xwmc787	4.1	12.4	RIL	108	Zhang and Mergoum, 2007	12.1714	63.05	56.9643	69.1357
	Venske et al., 2019	264	QTL10	3B	Sumai3	I and II combined	Xbarc147	wPt-2757	9.17	26.1	RIL	160	Basnet et al., 2012	3.90326	24.575	22.6234	26.5266
	Venske et al., 2019	265	QTL11	3B	Frontana	I and II combined	Xgwm533	wPt-3921	3.97	10	DH	168	Szabó-Hevér et al., 2014	17.0833	19.38	10.8383	27.9217
	Venske et al., 2019	266	QTL12	3B	Truman	I and II combined	Xgwm285		5.7	10.2	RIL	167	Islam et al., 2015	9.5691	59	54.2155	63.7845
	Venske et al., 2019	267	QTL13	3B	Truman	I and II combined	Xgwm285		4.3	8.2	RIL	167	Islam et al., 2015	11.903	59	53.0485	64.9515
	Liu et al., 2009	268	QTL14	3B	Sumai 3/ND2603	II	Xgwm493	Xgwm533	<0.001	41.6	RIL	139	Anderson et al., 2001	2.8189	16.6	15.1906	18.0094
	Liu et al., 2009	269	QTL15	3B	CM82036	II	Xgwm533	Xgwm493	43.5	56.8	DH	239	Buerstmayr et al., 2002; 2003	2.11415	16.6	15.5429	17.6571
	Liu et al., 2009	270	QTL16	3B	W14	II	Xgwm493	Xgwm533B	8.4	33	DH	96	Chen et al., 2006	9.05934	41.15	36.6203	45.6797
NOT PROJECTED	Liu et al., 2009	271		3B	Sumai3	II	XSTS3B80	XSTS3B142					Cuthbert et al. 2006
NOT PROJECTED	Liu et al., 2009	272		3B	Renan	II	Xgwm383b		5.4	10.5	RIL	194	Gervais et al., 2003
NOT PROJECTED	Liu et al., 2009	273		3B	Apache	II	XP74M55.203		10.2	7.5	RIL	190	Holzapfrl et al., 2008
	Liu et al., 2009	274	QTL17	3B	Wangshuibai	II	Xgwm533	Xgwm493	2.5	11	DH	134	Jia et al., 2005	19.4708	16.6	6.86459	26.3354
	Liu et al., 2009	275	QTL18	3B	CJ9306	II	Xgwm533b	Xgwm493	11.2	30.7	RIL	152	Jiang et al., 2007a	3.49306	41.15	39.4035	42.8965
	Liu et al., 2009	276	QTL19	3B	Wangshuibai	II	Xgwm533	Xbarc147	2.4	13.3	RIL	154	Lin et al., 2004	7.95821	14.1	10.1209	18.0791
	Liu et al., 2009	277	QTL20	3B	Massey	II	Xbarc164		7.6	21	RIL	140	Liu et al. 2009	5.54422	66.3	63.5279	69.0721
NOT PROJECTED	Liu et al., 2009	278		3B	Sumai3	II	XSTS3B-80-STS3B-206						Liu et al., 2006
	Liu et al., 2009	279	QTL21	3B	Ernie	II	Xwmc1		6.1	12.9	RIL	243	Liu et al., 2007a; Abate et al. 2008	5.19986	59	56.4001	61.5999
NOT PROJECTED	Liu et al., 2009	280		3B	Wangshuibai	II	Xgwm533	XS18M12	7	16.7	RIL	183	Mardi et al., 2005
NOT PROJECTED	Liu et al., 2009	281		3B	Arina	II	Xcfa2134b	Xgwm131b	3.1	6.3	RIL	240	Paillard et al. 2004
	Liu et al., 2009	282	QTL22	3B	Ning894037	II	Xbarc133	Xgwm493	24.9	42.5	RIL	218	Shen et al., 2003b	1.75931	18.45	17.5703	19.3297
	Liu et al., 2009	283	QTL23	3B	Nyubai	II	Xgwm533		<0.01	13	DH	91	Somers et al., 2003	24.2604	12	-0.130178	24.1302
	Liu et al., 2009	284	QTL24	3B	Chokwang	II	Xgwm533		1.1	6	RIL	79	J. Yang et al., 2005	34.3882	12	-5.19409	29.1941
	Liu et al., 2009	285	QTL25	3B	DH181	II	Xgwm533		7.3	11	DH	174	Z.P. Yang et al., 2005	14.9948	12	4.50261	19.4974
	Liu et al., 2009	286	QTL26	3B	Wangshuibai	II	Xbarc147		15.6	33.9	RIL	139	Yu et al., 2008	3.45918	16.2	14.4704	17.9296
	Liu et al., 2009	287	QTL27	3B	Wangshuibai	II	Xgwm376		3.8	8.1	RIL	139	Yu et al., 2008	14.4773	59.9	52.6613	67.1387
	Liu et al., 2009	288	QTL28	3B	Ning7840	II	Xgwm533	Xbarc147	<0.01	52	RIL	133	Zhou et al., 2002	2.35685	14.1	12.9216	15.2784
	Liu et al., 2009	289	QTL29	3B	Wangshuibai	II	Xgwm533, Xbarc147		<0.0001	36.5	RIL	139	Zhou et al., 2004	3.21277	14.1	12.4936	15.7064
	Liu et al., 2009	290	QTL30	3B	Wangshuibai	II	Xbarc344		<0.003	7.4	RIL	139	Zhou et al., 2004	15.8468	69.7	61.7766	77.6234
NOT PROJECTED	Venske et al., 2019	291		3B	Huangfangzhu	II	Xbarc147	Xumn10	9.82	35.4	RIL	106	Li et al., 2012
	Venske et al., 2019	292	QTL31	3B	Baishanyuehuang	II	Xgwm533	Xgwm493	8.3	14.2	RIL	188	Zhang et al., 2012b	6.10578	16.6	13.5471	19.6529
	Venske et al., 2019	293	QTL32	3B	Baishanyuehuang	II	Xwmc307	Xgwm566	4.6	8.1	RIL	188	Zhang et al., 2012b	10.704	60	54.648	65.352
NOT PROJECTED	Venske et al., 2019	294		3B	Sumai-3	II	Xumn10	Xsts83	23.87	35	RIL	191	Jayatilake et al., 2011
	Löffler et al., 2009	295	QTL33	3B	Wangshuibai	II	Xgwm533	Xbarc133	4.97	17	RIL	118	Ma et al., 2006	8.12562	13.85	9.78719	17.9128
	Löffler et al., 2009	296	QTL34	3B	Wangshuibai	II	Xbarc147	Xgwm493	4.58	23.8	RIL	104	Zhang et al., 2004	6.58533	18.7	15.4073	21.9927
NOT PROJECTED	Löffler et al., 2009	297		3B	Wangshuibai	II	Xgwm285	XEtcg.Mctc-11	3.43	15.7	RIL	104	Zhang et al., 2004
	Mao et al., 2009	298	QTL35	3B	Huapei 57-2	II	Xbarc133		9	23.6	RIL	163	Bourdoncle and Ohm, 2003	4.23729	15.7	13.5814	17.8186
	Mao et al., 2009	299	QTL36	3B	Huapei 57-2	II	Xgwm247		3	10.7	RIL	163	Bourdoncle and Ohm, 2003	9.34579	122.6	117.927	127.273
	Mao et al., 2009	300	QTL37	3B	CS-SM3-7ADS (Sumai-3)	II	Xgwm533	Xgwm493	5.71	30.2	RIL	92	Ma et al., 2006b	5.86669	16.6	13.6667	19.5333
NOT PROJECTED	Mao et al., 2009	301		3B	Sumai3	II	Xcdo981		<0.001	15.4	RIL	112	Waldron et al., 1999
	Venske et al., 2019	302	QTL38	3B	Carbird	II	Xbarc133	Xwmc754	2.32	9	DH	102	Cativelli et al., 2013	31.2636	19.8	4.16819	35.4318
	Venske et al., 2019	303	QTL39	3B	Huangcandou	II	Xgwm493	Xgwm533	14.93	23.8	RIL	190	Cai et al., 2015	3.6046	16.6	14.7977	18.4023
NOT PROJECTED	Venske et al., 2019	304		3B	Huangcandou	II	Xwmc777	Xbarc139	4.07	6.6	RIL	190	Cai et al., 2015
	Venske et al., 2019	305	QTL40	3B	Truman	II	Xwmc615		3.5	7.3	RIL	167	Islam et al., 2015	13.3705	59	52.3147	65.6853
	Venske et al., 2019	306	QTL41	3B	Wangshuibai	II	Xwmc623	Xwmc231	28.36	31.69	F2	194	Zhang et al., 2010	8.62089	52.55	48.2396	56.8604
NOT PROJECTED	Venske et al., 2019	307		3B	CS-SM3-3B (Sumai 3)	II	Xbarc075-2	Xbarc102	13.3	47.9	RIL	127	Zhou et al., 2010
NOT PROJECTED	Venske et al., 2019	308		3B	CS-SM3-3B (Sumai 3)	II	Xgwm533	Xsts9-1	12.4	45.6	RIL	127	Zhou et al., 2010
	Liu et al., 2009	309	QTL42	3B	W14	III	Xbarc133	Xgwm493	6.1	23	DH	96	Chen et al., 2006	12.9982	18.45	11.9509	24.9491
	Liu et al., 2009	310	QTL43	3B	CJ9306	III	Xgwm533b	Xgwm493	9.4	22.8	RIL	152	Jiang et al., 2007a	4.70337	41.15	38.7983	43.5017
	Liu et al., 2009	311	QTL44	3B	Ernie	III	Xwmc1		6.4	14	RIL	243	Liu et al., 2007a; Abate et al. 2008	4.7913	59	56.6044	61.3956
NOT PROJECTED	Liu et al., 2009	312		3B	SD97060	III	wPt-9032		<0.05	29	RIL	115	Malla et al., 2008a
	Liu et al., 2009	313	QTL45	3B	Nyubai	III	Xgwm533		<0.01	11	DH	91	Somers et al., 2003	28.6713	12	-2.33566	26.3357
	Liu et al., 2009	314	QTL46	3B	Wangshuibai	III	Xbarc147		14.7	30.6	RIL	139	Yu et al., 2008	3.83223	16.2	14.2839	18.1161
	Liu et al., 2009	315	QTL47	3B	Wangshuibai	III	Xgwm376		5.1	12.2	RIL	139	Yu et al., 2008	9.61198	59.9	55.094	64.706
NOT PROJECTED	Venske et al., 2019	316		3B	Sumai-3	III	Xumn10		11.76	18	RIL	191	Jayatilake et al., 2011
	Löffler et al., 2009	317	QTL48	3B	Wangshuibai	III	Xbarc102	Xgwm533.1	1.83	5.7	RIL	118	Ma et al., 2006	24.2343	36.15	24.0328	48.2672
	Löffler et al., 2009	318	QTL49	3B	Wangshuibai	III	Xgwm533.1	Xbarc133	1.89	6.2	RIL	118	Ma et al., 2006	22.2799	13.95	2.81003	25.09
	Venske et al., 2019	319	QTL50	3B	Frontana	III	Xgwm533	wPt-3921	4.01	10.1	DH	168	Szabó-Hevér et al., 2014	16.9142	19.38	10.9229	27.8371
	Venske et al., 2019	320	QTL51	3B	Truman	III	Xwmc615		6.2	10.3	RIL	167	Islam et al., 2015	9.47619	59	54.2619	63.7381
	Venske et al., 2019	321	QTL52	3B	Sumai 3	III	Xgwm389	Xgwm533.1	2.9	5.5	DH	233	Suzuki et al., 2012	22.3956	9.6	-1.59782	20.7978
	Liu et al., 2009	322	QTL53	3B	W14	IV	Xbarc133	Xgwm493	7.7	29	DH	96	Chen et al., 2006	10.3089	18.45	13.2955	23.6045
NOT PROJECTED	Liu et al., 2009	323		3B	Wangshuibai	IV	Xgwm533.1	Xwmc11	5.8	19.6	RIL	136	Li et al., 2007
	Liu et al., 2009	324	QTL54	3B	Ernie	IV	Xwmc1		8.8	18	RIL	243	Liu et al., 2007a; Abate et al. 2008	3.72657	59	57.1367	60.8633
	Liu et al., 2009	325	QTL55	3B	Tokai-66	IV	wPt-2757	wPt-1081	<0.05	10	RIL	130	Malla et al., 2008b	12.5385	33.46	27.1908	39.7292
	Liu et al., 2009	326	QTL56	3B	DH181	IV	Xgwm533		3.9	7	DH	174	Z.P. Yang et al., 2005	23.5632	12	0.218391	23.7816
	Liu et al., 2009	327	QTL57	3B	DH181	IV	Xwmc527		3.2	5.6	DH	174	Z.P. Yang et al., 2005	29.454	58.7	43.973	73.427
NOT PROJECTED	Venske et al., 2019	328		3B	Sumai-3	IV	Xumn10		14.87	19	RIL	191	Jayatilake et al., 2011
	Venske et al., 2019	329	QTL58	3B	Sumai-3	IV	Xbarc147	wPt-2757	9.11	28.2	RIL	160	Basnet et al., 2012	3.61259	24.575	22.7687	26.3813
	Venske et al., 2019	330	QTL59	3B	Frontana	IV	Xgwm533	wPt-3921	2.54	6.6	DH	168	Szabó-Hevér et al., 2014	25.8838	19.38	6.43808	32.3219
NOT PROJECTED	Venske et al., 2019	331		3B	Tokai-66	IV	wPt-5310	wPt-7024	5.3	38.4	RIL	128	Malla et al., 2010
	Venske et al., 2019	332	QTL60	3B	Truman	IV	wPt-9433		4.6	9.6	RIL	167	Islam et al., 2015	10.1672	67.52	62.4364	72.6036
	Venske et al., 2019	333	QTL61	3B	Truman	IV	wPt-9433		3.4	5	RIL	167	Islam et al., 2015	19.521	67.52	57.7595	77.2805
	Venske et al., 2019	334	QTL62	3B	Sumai 3	IV	Xgwm533.1	Xgwm493	2.85	5.5	DH	233	Suzuki et al., 2012	22.3956	16.7	5.50218	27.8978
	Liu et al., 2009	335	QTL1	4B	Wangshuibai	I	Xwmc349	Xgwm149	4.8	17.5	RIL	154	Lin et al., 2006	6.04824	38.1	35.0759	41.1241
	Liu et al., 2009	336	QTL2	4B	Wuhan1	I	Xwmc238		<0.01	12	DH	91	Somers et al., 2003	26.2821	27.6	14.459	40.741
NOT PROJECTED	Liu et al., 2009	337		4B	Frontana	I	XS13M25_9		2.8	7.4	DH	210	Steiner et al., 2004
	Liu et al., 2009	338	QTL3	4B	Wheaton	I	Xwmc47		5.3	15.6	RIL	139	Yu et al., 2008	7.51706	46.3	42.5415	50.0585
	Venske et al., 2019	339	QTL4	4B	Pioneer 26R46	I	Xwmc657	Xgwm513	3.3	7.3	RIL	182	Liu et al., 2012b	12.2686	29.65	23.5157	35.7843
NOT PROJECTED	Venske et al., 2019	340		4B	Neixiang 188	I and II combined	Xgwm0925	Xgwm0898	0.001	5.69	RIL	199	Chao et al., 2014
NOT PROJECTED	Venske et al., 2019	341		4B	Frontana	I and II combined	Xs13m26_7	Xs13m18_9	3.49	9.4	DH	210	Szabó-Hevér et al., 2012
	Venske et al., 2019	342	QTL5	4B	Naxos	I and II combined	Rht-B1	Xgwm368	SI	3.4	RIL	181	Lu et al., 2012	26.4868	28	14.7566	41.2434
	Venske et al., 2019	343	QTL6	4B	Naxos	I and II combined	Rht-B1	Xgwm368	>3.0	6.5	RIL	181	Lu et al., 2012	13.8547	28	21.0727	34.9273
	Venske et al., 2019	344	QTL7	4B	Frontana	I and II combined	wPt-5334	wPt-4243	3.6	9.1	DH	168	Szabó-Hevér et al., 2014	18.7729	64.64	55.2536	74.0264
	Venske et al., 2019	345	QTL8	4B	Sumai 3	I and II combined	Xwmc710	Xgwm513	1.4	3	DH	233	Suzuki et al., 2012	41.0587	20.8	0.270672	41.3293
NOT PROJECTED	Liu et al., 2009	346		4B	Stoa	II	Xwg909		0.007	7.2	RIL	139	Anderson et al., 2001
	Liu et al., 2009	347	QTL9	4B	Pirat	II	Xgwm375		18.2	4.7	RIL	216	Holzapfrl et al., 2008	16.0559	36.3	28.272	44.328
	Liu et al., 2009	348	QTL10	4B	Wangshuibai	II	Xgwm368	Xgwm149	2.5	9.9	DH	134	Jia et al., 2005	21.6343	31.8	20.9829	42.6171
	Liu et al., 2009	349	QTL11	4B	Ernie	II	Xgwm495		7.3	8.8	RIL	243	Liu et al., 2007a; Abate et al. 2008	7.62252	29.3	25.4887	33.1113
NOT PROJECTED	Liu et al., 2009	350		4B	Chokwang	II	Xbarc1096		1.1	4.7	RIL	79	J. Yang et al., 2005
NOT PROJECTED	Mao et al., 2009	351		4B	Stoa	II	Xwg909		0.007	7.2	RIL	112	Waldron et al., 1999
	Liu et al., 2009	352	QTL12	4B	IL94-1653	III	Xgwm495		2.6	12	RIL	269	Bonin and Kolb, 2009	5.04957	29.3	26.7752	31.8248
	Liu et al., 2009	353	QTL13	4B	Ernie	III	Xgwm495		4.4	7	RIL	243	Liu et al., 2007a; Abate et al. 2008	9.5826	29.3	24.5087	34.0913
	Venske et al., 2019	354	QTL14	4B	Frontana	III	wPt-732448	wPt-6869	2.58	7.5	DH	168	Szabó-Hevér et al., 2014	22.7778	18.19	6.80111	29.5789
	Venske et al., 2019	355	QTL15	4B	Kukeiharu 14 (susceptible parent)	III	Xwmc710	Xgwm513	2.5	5	DH	233	Suzuki et al., 2012	24.6352	20.8	8.4824	33.1176
	Liu et al., 2009	356	QTL16	4B	IL94-1653	IV	Xgwm495		4.9	12.3	RIL	269	Bonin and Kolb, 2009	4.92641	29.3	26.8368	31.7632
	Liu et al., 2009	357	QTL17	4B	Wangshuibai	IV	Xgwm149	Xwmc349	6.1	23.4	RIL	136	Li et al., 2007	5.12192	38.1	35.539	40.661
	Liu et al., 2009	358	QTL18	4B	Becker	IV	wPt-1708		19.8	25	RIL	140	Liu et al. 2009	4.65714	53.72	51.3914	56.0486
	Liu et al., 2009	359	QTL19	4B	Ernie	IV	Xgwm495		5.2	6	RIL	243	Liu et al., 2007a; Abate et al. 2008	11.1797	29.3	23.7102	34.8898
	Venske et al., 2019	360	QTL20	4B	PI 277012	IV	Rht-B1	Xwmc657	5.28	15	DH	130	Chu et al., 2011	14.7179	28	20.641	35.359
NOT PROJECTED	Venske et al., 2019	361		4B	Frontana	IV	Xs13m26_7	Xs13m18_9	2.26	6.1	DH	210	Szabó-Hevér et al., 2012
NOT PROJECTED	Liu et al., 2009	362		5B	Cansas	I	XE35M52.331	XS25M20.245	7.1	20	RIL	94	Klahr et al., 2007
	Liu et al., 2009	363	QTL1	5B	Wangshuibai	I	Xgwm408	Xbarc140	1.7	4.6	RIL	154	Lin et al., 2006	23.0096	118	106.495	129.505
	Venske et al., 2019	364	QTL2	5B	AGS 2000	I	Vrn-B1		4.8	10.3	RIL	170	Petersen et al., 2015	9.30897	112.4	107.746	117.054
	Venske et al., 2019	365	QTL3	5B	VA00W-38	I	wPt-9205	wPt-6001	2.5	12.9	RIL	182	Liu et al., 2012b	6.94267	36.705	33.2337	40.1763
	Venske et al., 2019	366	QTL4	5B	Yanzhan 1	I and II combined	Xwmc235	Xwmc28	0.001	1.01	RIL	199	Chao et al., 2014	81.0986	132.7	92.1507	173.249
NOT PROJECTED	Venske et al., 2019	367		5B	Naxos	I and II combined	Xbarc275	Xbarc232	>3.0	6.1	RIL	181	Lu et al., 2012
NOT PROJECTED	Venske et al., 2019	368		5B	Frontana	I and II combined	wPt-741134	wPt-5896	2.54	8.7	DH	168	Szabó-Hevér et al., 2014
	Venske et al., 2019	369	QTL5	5B	Kenyon	I and II combined	wsnp_Ra_c15069_23407152	wsnp_Ex_c53426_56666463	2.2	8.9	RIL	125	McCartney et al., 2016	14.6517	42.835	35.5092	50.1608
	Liu et al., 2009	370	QTL6	5B	Ning8026	II	Xgwm335		50	27	RIL	122	Haberle et al., 2009	4.94839	63.7	61.2258	66.1742
NOT PROJECTED	Liu et al., 2009	371		5B	Apache	II	Xp70M58.189		11.6	7.9	RIL	190	Holzapfrl et al., 2008
	Liu et al., 2009	372	QTL7	5B	Wangshuibai	II	Xgwm443	Xbarc32	2.9	13.3	DH	134	Jia et al., 2005	16.1037	40.95	32.8982	49.0018
	Liu et al., 2009	373	QTL8	5B	Wangshuibai	II	Xgwm335	Xgwm371	2	10.5	DH	134	Jia et al., 2005	20.398	63.7	53.501	73.899
NOT PROJECTED	Liu et al., 2009	374		5B	Wangshuibai	II	Xwmc113	Xgwm544	1.9	8.1	RIL	154	Lin et al., 2004
	Liu et al., 2009	375	QTL9	5B	Arina	II	Xgwm639a	Xpsr120a	7.3	14.3	RIL	240	Paillard et al. 2004	4.74942	68.5	66.1253	70.8747
	Mao et al., 2009	376	QTL10	5B	Huapei 57-2	II	Xbarc59		1.6	7.1	RIL	163	Bourdoncle and Ohm, 2003	14.0845	153.9	146.858	160.942
NOT PROJECTED	Venske et al., 2019	377		5B	Tokai-66	II	wPt-9006	wPt-6348	8.7	25.7	RIL	128	Malla et al., 2010
NOT PROJECTED	Venske et al., 2019	378		5B	Naxos	III	Xbarc275	Xbarc232	>3.0	1.8	RIL	181	Lu et al., 2012
	Venske et al., 2019	379	QTL11	5B	Frontana	III	wPt-2586	wPt-5896	4.53	15.2	DH	168	Szabó-Hevér et al., 2014	11.239	19.415	13.7955	25.0345
	Venske et al., 2019	380	QTL12	5B	AGS 2000	III	wPt-5896		9.7	18.2	RIL	170	Petersen et al., 2015	5.26826	28.12	25.4859	30.7541
	Venske et al., 2019	381	QTL13	5B	AGS 2000	III	wPt-5896		7.5	12	RIL	170	Petersen et al., 2015	7.9902	28.12	24.1249	32.1151
	Venske et al., 2019	382	QTL14	5B	VA00W-38	III	wPt-9205	wPt-6001	3.2	11.4	RIL	182	Liu et al., 2012b	7.85618	36.705	32.7769	40.6331
NOT PROJECTED	Venske et al., 2019	383		5B	Frontana	IV	wPt-741134	wPt-5896	5.34	15	DH	168	Szabó-Hevér et al., 2014
	Venske et al., 2019	384	QTL15	5B	Tokai 66 (S), Jagalene (R)	IV	wPt-8132	wPt-8637	3.4	12.2	RIL	128	Malla et al., 2010	10.438	11.02	5.80099	16.239
NOT PROJECTED	Liu et al., 2009	385		6B	BW278	I	Xgwm133	Xgwm644	-	-	RIL	89	Cuthbert et al., 2007
NOT PROJECTED	Liu et al., 2009	386		6B	Frontana	I	XS23M14_4		2.5	6.7	DH	210	Steiner et al., 2004
	Liu et al., 2009	387	QTL1	6B	DH181	I	Xwmc397		3.9	6.7	DH	174	Z.P. Yang et al., 2005	24.6183	52.6	40.2909	64.9091
	Venske et al., 2019	388	QTL2	6B	Timgalen	I	wPt-3376		2.4	9.2	RIL	90	Srinivasachary et al., 2008b	19.686	7.19	-2.653	17.033
	Venske et al., 2019	389	QTL3	6B	Timgalen	I	wPt-4930		3.8	14	RIL	90	Srinivasachary et al., 2008b	12.9365	4.6	-1.86825	11.0683
NOT PROJECTED	Venske et al., 2019	390		6B	Arina	I and II combined	Xwmc389	wPt-6039	3.2	5.3	RIL	171	Buerstmayr; Buerstmayr, 2015
	Venske et al., 2019	391	QTL4	6B	Sumai3	I and II combined	wPt-0315	wPt-1325	9.17	10.7	RIL	160	Basnet et al., 2012	9.52103	50.7	45.9395	55.4605
NOT PROJECTED	Venske et al., 2019	392		6B	Frontana	I and II combined	Xs13m14_10	Xs23m14_4	2.33	6.8	DH	210	Szabó-Hevér et al., 2012
	Venske et al., 2019	393	QTL5	6B	Frontana	I and II combined	wPt-6039	Xgwm88	8.14	20.5	DH	168	Szabó-Hevér et al., 2014	8.33333	50.35	46.1833	54.5167
NOT PROJECTED	Liu et al., 2009	394		6B	Sumai 3/ND2603	II	Xbarc101/Xbcd1383		0.001	9.2	RIL	139	Anderson et al., 2001
	Liu et al., 2009	395	QTL6	6B	Patton	II	Xwmc494		3.3	5.8	RIL	269	Bonin and Kolb, 2009	10.4474	47.4	42.1763	52.6237
NOT PROJECTED	Liu et al., 2009	396		6B	BW278	II	Xgwm133	Xgwm644	-	-	RIL	89	Cuthbert et al., 2007
NOT PROJECTED	Liu et al., 2009	397		6B	Arina	II	Xpsp3131		6.7	14.8	DH	116	Draeger et al., 2007
NOT PROJECTED	Liu et al., 2009	398		6B	Ning8026	II	XP75M60.563	Xgwm644	38	24	RIL	122	Haberle et al., 2009
NOT PROJECTED	Liu et al., 2009	399		6B	Apache	II	XP63M47.204		8	4.9	RIL	190	Holzapfrl et al., 2008
NOT PROJECTED	Liu et al., 2009	400		6B	Rubens	II	XP77M53.178		28	20.7	RIL	103	Holzapfrl et al., 2008
	Liu et al., 2009	401	QTL7	6B	Wangshuibai	II	Xwmc539	Xbarc024	4.7	17.8	RIL	154	Lin et al., 2004	5.9463	58.35	55.3768	61.3232
NOT PROJECTED	Liu et al., 2009	402		6B	Arina	II	XP46/M62-107	XP45/M60-265	3	7.8	DH	93	Semagn et al., 2007
	Liu et al., 2009	403	QTL8	6B	Ning894037	II	Xgwm88	Xgwm644	3.1	4.4	RIL	218	Shen et al., 2003b	16.9933	52.6	44.1033	61.0967
NOT PROJECTED	Liu et al., 2009	404		6B	Frontana	II	XS23M14_4		2	5.5	DH	210	Steiner et al., 2004
	Liu et al., 2009	405	QTL9	6B	DH181	II	Xwmc397		13.6	24	DH	174	Z.P. Yang et al., 2005	6.87261	52.6	49.1637	56.0363
	Venske et al., 2019	406	QTL10	6B	Haiyanzhong	II	Xgwm705	Xwmc104	2.24	4.1	RIL	136	Li et al., 2011	29.2324	35.2	20.5838	49.8162
NOT PROJECTED	Venske et al., 2019	407		6B	Haiyanzhong	II	Xgwm644	Xbarc223.1	3.17	7.2	RIL	136	Li et al., 2011
NOT PROJECTED	Mao et al., 2009	408		6B	Sumai3	II	Xbcd331		0.01	6	RIL	112	Waldron et al., 1999
	Mao et al., 2009	409	QTL11	6B	Sumai3	II	Xcdo524		0.049	3.9	RIL	112	Waldron et al., 1999	37.3168	52.6	33.9416	71.2584
	Venske et al., 2019	410	QTL12	6B	Wangshuibai	II	Xwmc486	Xwmc737	4.63	22.37	F2	194	Zhang et al., 2010	12.2126	31.3	25.1937	37.4063
NOT PROJECTED	Liu et al., 2009	411		6B	Arina	III	Xpsp3131		4.6	11.7	DH	116	Draeger et al., 2007
	Venske et al., 2019	412	QTL13	6B	Frontana	III	Xgwm88		2.48	6.6	DH	168	Szabó-Hevér et al., 2014	25.8838	52.6	39.6581	65.5419
NOT PROJECTED	Liu et al., 2009	413		6B	BW278	IV	Xgwm133	Xgwm644	-	-	RIL	89	Cuthbert et al., 2007
	Liu et al., 2009	414	QTL14	6B	DH181	IV	Xwmc397		3.3	5.8	DH	174	Z.P. Yang et al., 2005	28.4384	52.6	38.3808	66.8192
	Venske et al., 2019	415	QTL15	6B	Sumai3	IV	wPt-0315	wPt-1325	9.11	11	RIL	160	Basnet et al., 2012	9.26136	50.7	46.0693	55.3307
	Venske et al., 2019	416	QTL16	6B	Frontana	IV	wPt-6039	Xgwm88	5.31	13.3	DH	168	Szabó-Hevér et al., 2014	12.8446	50.35	43.9277	56.7723
	Liu et al., 2009	417	QTL1	7B	Goldfield	I	Xgwm344		<0.01	7	RIL	100	Gilsinger et al., 2005	23.2857	140	128.357	151.643
NOT PROJECTED	Liu et al., 2009	418		7B	Cansas	I	Xgwm46	XE42M58.394	4.5	11	RIL	94	Klahr et al., 2007
NOT PROJECTED	Venske et al., 2019	419		7B	Frontana	I and II combined	Xs12m25_2		3.88	10.6	DH	210	Szabó-Hevér et al., 2012
NOT PROJECTED	Venske et al., 2019	420		7B	Frontana	I and II combined	wPt-9925	wPt-5922	3.52	10.8	DH	168	Szabó-Hevér et al., 2014
	Liu et al., 2009	421	QTL2	7B	Ning8026	II	Xbarc72		50	27	RIL	122	Häberle et al., 2009	4.94839	58.7	56.2258	61.1742
	Liu et al., 2009	422	QTL3	7B	Rubens	II	Xgwm43		11.2	4.3	RIL	103	Holzapfrl et al., 2008	36.8029	61.4	42.9986	79.8014
NOT PROJECTED	Liu et al., 2009	423		7B	Romanus	II	XP70M61.206		23.5	5.5	RIL	216	Holzapfrl et al., 2008
NOT PROJECTED	Liu et al., 2009	424		7B	History	II	XP66M53.115		8.4	4.7	RIL	103	Holzapfrl et al., 2008
	Liu et al., 2009	425	QTL4	7B	CJ9306	II	Xgwm400	Xgwm573	2.5	7.3	RIL	152	Jiang et al., 2007b	14.69	43.05	35.705	50.395
	Liu et al., 2009	426	QTL5	7B	Dream	II	Xgwm46		7	21	RIL	145	Schmolke et al., 2005, Haberle et al., 2007	5.35304	58.5	55.8235	61.1765
	Liu et al., 2009	427	QTL6	7B	DH181	II	Xwmc526		3.4	8.4	DH	174	Z.P. Yang et al., 2005	19.636	132	122.182	141.818
	Venske et al., 2019	428	QTL7	7B	Frontana	III	wPt-9467	wPt-5283	3.85	10.3	DH	168	Szabó-Hevér et al., 2014	16.5858	42.16	33.8671	50.4529
NOT PROJECTED	Venske et al., 2019	429		7B	Frontana	IV	Xs12m25_2		4.05	10.9	DH	210	Szabó-Hevér et al., 2012
NOT PROJECTED	Venske et al., 2019	430		7B	Frontana	IV	wPt-9925	wPt-5922	5.67	13.9	DH	168	Szabó-Hevér et al., 2014
NOT PROJECTED	Liu et al., 2009	431		1D	Ritmo	I	XS16M22.162	Xwhs2001	4.6	8.2	RIL	94	Klahr et al., 2007
	Liu et al., 2009	432	QTL1	1D	Pirat	II	Xbarc149		13.2	2.8	RIL	216	Holzapfrl et al., 2008	26.9511	13.7	0.224471	27.1755
	Liu et al., 2009	433	QTL2	1D	Apache	II	Xgwm458		8.3	4.4	RIL	190	Holzapfrl et al., 2008	19.4976	58.9	49.1512	68.6488
	Venske et al., 2019	434	QTL3	1D	Naxos	II	Xwmc432	Xbarc152	>3.0	3.7	RIL	181	Lu et al., 2012	24.3393	26.05	13.8804	38.2196
	Venske et al., 2019	435	QTL4	1D	AGS2000	III	wPt-671990		4.9	10.8	RIL	170	Petersen et al., 2015	8.878	64.42	59.981	68.859
	Venske et al., 2019	436	QTL5	1D	AGS2000	III	wPt-671990		3.5	8.8	RIL	170	Petersen et al., 2015	10.8957	64.42	58.9721	69.8679
	Liu et al., 2009	437	QTL6	1D	DH181	IV	Xgdm126		9.8	16.6	DH	174	Z.p. Yang et al., 2005	9.9363	18.8	13.8319	23.7681
	Venske et al., 2019	438	QTL7	1D	AGS2000	IV	wPt-671990		3.6	10.7	RIL	170	Petersen et al., 2015	8.96097	64.42	59.9395	68.9005
	Venske et al., 2019	439	QTL8	1D	AGS2000	IV	wPt-671990		4.3	9.5	RIL	170	Petersen et al., 2015	10.0929	64.42	59.3736	69.4664
	Liu et al., 2009	440	QTL1	2D	Sumai3	I	Xgwm261		3.69	13	DH	118	Handa et al., 2008	18.7093	5.1	-4.25463	14.4546
NOT PROJECTED	Liu et al., 2009	441		2D	Wangshuibai	I	Xwmc181	Xaf12	3.3	12.3	RIL	154	Lin et al., 2006
NOT PROJECTED	Liu et al., 2009	442		2D	Wangshuibai	I	Xwmc445	Xgwm311	2.6	8.6	RIL	154	Lin et al., 2006
	Liu et al., 2009	443	QTL2	2D	DH181	I	Xwmc144	Xgwm539	4.1	11.1	DH	174	Z.P. Yang et al., 2005	14.8597	13.9	6.47016	21.3298
NOT PROJECTED	Venske et al., 2019	444		2D	Truman	I	wPt-666223		9.7	22.9	RIL	167	Islam et al., 2015
	Venske et al., 2019	445	QTL3	2D	Kenyon	I	Xcfd53	Xgpw332	4.96	22.69	RIL	125	McCartney et al., 2016	5.74703	3.6	0.726487	6.47351
	Venske et al., 2019	446	QTL4	2D	Kenyon	I	Xgwm539	Xgwm608	2.59	12.28	RIL	125	McCartney et al., 2016	10.6189	19.3	13.9906	24.6094
NOT PROJECTED	Venske et al., 2019	447		2D	VA00W-38	I	wPt-1301	wPt-667765	3.1	12.6	RIL	182	Liu et al., 2012b
NOT PROJECTED	Venske et al., 2019	448		2D	VA00W-38	I	wPt-731220	Xgwm349	3.3	10.1	RIL	182	Liu et al., 2012b
NOT PROJECTED	Venske et al., 2019	449		2D	Y1193-6 (Sumai3 - susc.)	I and II combined	Xgwm261	wpt7243	9.17	18.9	RIL	160	Basnet et al., 2012
	Venske et al., 2019	450	QTL5	2D	Neixiang 188	I and II combined	Xwmc111	Xwmc112	0.001	4.7	RIL	199	Chao et al., 2014	17.4276	2.55	-6.16378	11.2638
NOT PROJECTED	Venske et al., 2019	451		2D	Naxos	I and II combined	Xgwm265	mag3616	>3.0	3.1	RIL	181	Lu et al., 2012
NOT PROJECTED	Venske et al., 2019	452		2D	Naxos	I and II combined	Xgwm265	mag3616	>3.0	2	RIL	181	Lu et al., 2012
	Venske et al., 2019	453	QTL6	2D	line Shanghai-3/Catbird	I and II combined	Xwmc18	Xwmc41	>3.0	24.3	RIL	181	Lu et al., 2012	3.70598	10.9	9.04701	12.753
	Venske et al., 2019	454	QTL7	2D	line Shanghai-3/Catbird	I and II combined	Xwmc18	Xwmc41	>3.0	5	RIL	181	Lu et al., 2012	18.011	10.9	1.89448	19.9055
NOT PROJECTED	Venske et al., 2019	455		2D	Frontana	I and II combined	wPt-732882	wPt-667765	6.61	23	DH	168	Szabó-Hevér et al., 2014
NOT PROJECTED	Venske et al., 2019	456		2D	Truman	I and II combined	wPt-666223		10.2	23	RIL	167	Islam et al., 2015
NOT PROJECTED	Venske et al., 2019	457		2D	Truman	I and II combined	wPt-666223		12.2	25.3	RIL	167	Islam et al., 2015
NOT PROJECTED	Venske et al., 2019	458		2D	SYN1	I and II combined	1103038|F|0	Xwmc41	9.2	25	DH	169	Zhu et al., 2015
NOT PROJECTED	Venske et al., 2019	459		2D	Soru#1	I and II combined	Kukri_c36639_186	Ex_c7282_512	3	15.9	RIL	131	He et al., 2016
NOT PROJECTED	Venske et al., 2019	460		2D	Soru#1	I and II combined	Kukri_c36639_186	Ex_c7282_512	3	18.2	RIL	131	He et al., 2016
NOT PROJECTED	Venske et al., 2019	461		2D	Naxos	I and II combined	BS00021881_51	GENEU3588_374	3	8.6	RIL	131	He et al., 2016
NOT PROJECTED	Venske et al., 2019	462		2D	Kenyon	I and II combined	Xgpw5261	Xcfd36	4.55	18.1	RIL	125	McCartney et al., 2016
	Venske et al., 2019	463	QTL8	2D	Kenyon	I and II combined	wsnp_CAP11_c3842_1829821	wsnp_CAP12_c1503_764765	4.32	16.87	RIL	125	McCartney et al., 2016	7.7297	42.94	39.0752	46.8048
NOT PROJECTED	Venske et al., 2019	464		2D	VA00W-38	I and II combined	wPt-667765	wPt-0153	3.8	13.3	RIL	182	Liu et al., 2012b
	Venske et al., 2019	465	QTL9	2D	Sumai 3	I and II combined	Xgwm608	Xwmc175	4.8	9	DH	233	Suzuki et al., 2012	13.6862	23.25	16.4069	30.0931
	Liu et al., 2009	466	QTL10	2D	Sumai3	II	Xgwm261		5.05	20	DH	118	Handa et al., 2008	12.161	5.1	-0.980508	11.1805
	Liu et al., 2009	467	QTL11	2D	Romanus	II	Xcfd56		9.1	2.5	RIL	216	Holzapfrl et al., 2008	30.1852	6.6	-8.49259	21.6926
	Liu et al., 2009	468	QTL12	2D	Biscay	II	Xgwm484		14.3	10.7	RIL	190	Holzapfrl et al., 2008	8.01771	5.1	1.09115	9.10885
	Liu et al., 2009	469	QTL13	2D	Wangshuibai	II	Xgwm261	Xgwm484	2.5	10.6	DH	134	Jia et al., 2005	20.2056	5.1	-5.00279	15.2028
	Liu et al., 2009	470	QTL14	2D	CJ9306	II	Xgwm157	Xwmc243a	3.5	15.5	RIL	152	Jiang et al., 2007a	6.91851	16.5	13.0407	19.9593
NOT PROJECTED	Liu et al., 2009	471		2D	Wangshuibai	II	Xgwm539	XS15M24	3.2	8.1	RIL	183	Mardi et al., 2005
	Liu et al., 2009	472	QTL15	2D	Alondra	II	Xgwm296	Xgwm261	7.7	12.1	RIL	218	Shen et al., 2003a.	6.17939	5.1	2.0103	8.1897
	Liu et al., 2009	473	QTL16	2D	Wuhan1	II	Xgwm539		<0.01	9	DH	91	Somers et al., 2003	35.0427	19.7	2.17863	37.2214
	Liu et al., 2009	474	QTL17	2D	DH181	II	Xwmc144	Xgwm539	7.1	12.8	DH	174	Z.P. Yang et al., 2005	12.8861	13.9	7.45693	20.3431
NOT PROJECTED	Mao et al., 2009	475		2D	CS-SM3-7ADS (Sumai-3)	II	XmCGTA.pACT236-XmACAG.pACT134, XmCGAC.pTGC102-XmTGC.pTGC70		3.47	11.8	RIL	92	Ma et al., 2006b
	Venske et al., 2019	476	QTL18	2D	Jagger	II	Xwmc112	Xwmc25	4.45	6.8	RIL	190	Cai et al., 2015	12.6161	2.55	-3.75805	8.85805
	Venske et al., 2019	477	QTL19	2D	line Shanghai-3/Catbird	II	Xwmc18	Xwmc41	>3.0	4.2	RIL	181	Lu et al., 2012	21.4417	10.9	0.179137	21.6209
NOT PROJECTED	Venske et al., 2019	478		2D	Naxos	II	Xgwm296	wPt-11625	>3.0	10.3	RIL	181	Lu et al., 2012
NOT PROJECTED	Venske et al., 2019	479		2D	Truman	II	wPt-666223		10.4	19.9	RIL	167	Islam et al., 2015
	Venske et al., 2019	480	QTL20	2D	Wangshuibai	II	Xwmc503	Xwmc503	4.55	4.98	F2	194	Zhang et al., 2010	54.8586	5.1	-22.3293	32.5293
	Venske et al., 2019	481	QTL21	2D	Naxos	II	D_F1BEJMU02GB94Z_188	wExc1408_2704613	3	13.5	RIL	131	He et al., 2016	9.21685	12.65	8.04157	17.2584
	Liu et al., 2009	482	QTL22	2D	Sumai3	III	Xgwm261		2.62	12	DH	118	Handa et al., 2008	20.2684	5.1	-5.03418	15.2342
	Liu et al., 2009	483	QTL23	2D	CJ9306	III	Xgwm157	Xwmc243a	6.9	19.9	RIL	152	Jiang et al., 2007a	5.38879	16.5	13.8056	19.1944
	Venske et al., 2019	484	QTL24	2D	line Shanghai-3/Catbird	III	Xwmc18	Xwmc41	>3.0	7.4	RIL	181	Lu et al., 2012	12.1696	10.9	4.81519	16.9848
NOT PROJECTED	Venske et al., 2019	485		2D	Naxos	III	Xgwm296	wPt-11625	SI	4.1	RIL	181	Lu et al., 2012
NOT PROJECTED	Venske et al., 2019	486		2D	Frontana	III	wPt-732882	wPt-667765	4.12	10.3	DH	168	Szabó-Hevér et al., 2014
NOT PROJECTED	Venske et al., 2019	487		2D	Frontana	III	wPt-3812	wPt-732411	2.49	6.4	DH	168	Szabó-Hevér et al., 2014
NOT PROJECTED	Venske et al., 2019	488		2D	Truman	III	wPt-666223		15.4	30.7	RIL	167	Islam et al., 2015
NOT PROJECTED	Venske et al., 2019	489		2D	Truman	III	wPt-666223		9.4	20.1	RIL	167	Islam et al., 2015
	Liu et al., 2009	490	QTL25	2D	DH181	IV	Xwmc144	Xgwm539	4.7	12.5	DH	174	Z.P. Yang et al., 2005	13.1954	13.9	7.3023	20.4977
NOT PROJECTED	Venske et al., 2019	491		2D	Y1193-6 (susceptible parent)	IV	Xgwm261	wPt-7243	9.17	23	RIL	160	Basnet et al., 2012
NOT PROJECTED	Venske et al., 2019	492		2D	Frontana	IV	wPt-732882	wPt-667765	6.34	20.6	DH	168	Szabó-Hevér et al., 2014
NOT PROJECTED	Venske et al., 2019	493		2D	Frontana	IV	wPt-3812	wPt-732411	4.73	11.8	DH	168	Szabó-Hevér et al., 2014
	Venske et al., 2019	494	QTL26	2D	Truman	IV	Xgwm102		3.3	7.5	RIL	167	Islam et al., 2015	13.014	6.6	0.093014	13.107
NOT PROJECTED	Venske et al., 2019	495		2D	Soru#1	IV	Kukri_c36639_186	Ex_c7282_512	3	16.5	RIL	131	He et al., 2016
NOT PROJECTED	Venske et al., 2019	496		2D	Naxos	IV	BS00021881_51	GENEU3588_374	3	6.1	RIL	131	He et al., 2016
NOT PROJECTED	Liu et al., 2009	497		3D	Cansas	I	XE33M57.457	Xgwm645	5.7	11.2	RIL	94	Klahr et al., 2007
NOT PROJECTED	Venske et al., 2019	498		3D	Truman	I	wPt-5390		3.2	10	RIL	167	Islam et al., 2015
NOT PROJECTED	Venske et al., 2019	499		3D	Capo	I and II combined	wPt-741038	wPt-4544	4.3	7.1	RIL	171	Buerstmayr; Buerstmayr, 2015
	Venske et al., 2019	500	QTL1	3D	line Shanghai-3/Catbird	I and II combined	Xcfd9	Xbarc323	>3.0	1.7	RIL	181	Lu et al., 2012	52.9737	75.5	49.0132	101.987
	Venske et al., 2019	501	QTL2	3D	line Shanghai-3/Catbird	I and II combined	Xcfd9	Xbarc323	SI	2	RIL	181	Lu et al., 2012	45.0276	75.5	52.9862	98.0138
	Liu et al., 2009	502	QTL3	3D	Biscay	II	Xgwm52		12	4.3	RIL	190	Holzapfrl et al., 2008	19.951	40.9	30.9245	50.8755
NOT PROJECTED	Liu et al., 2009	503		3D	Romanus	II	XP64M52.257		15.4	4.2	RIL	216	Holzapfrl et al., 2008
	Liu et al., 2009	504	QTL4	3D	Arina	II	Xbcd907c	Xgwm161	3.9	8.1	RIL	240	Paillard et al. 2004	8.38477	17.55	13.3576	21.7424
	Liu et al., 2009	505	QTL5	3D	Fundulea201	II	Xgwm341		2.6	2.3	RIL	318	Shen et al., 2003a	22.286	41.1	29.957	52.243
NOT PROJECTED	Liu et al., 2009	506		3D	Wangshuibai	II	XpCAT-mTGCG188		3.8	7.3	RIL	139	Yu et al., 2008
NOT PROJECTED	Venske et al., 2019	507		3D	Tokai-66	III	wPt-0524	wPt-3815	3.3	18.1	RIL	128	Malla et al., 2010
NOT PROJECTED	Venske et al., 2019	508		3D	Frontana	IV	Xs12m19_5	Xgwm341	2.88	8.7	DH	210	Szabó-Hevér et al., 2012
	Liu et al., 2009	509	QTL1	4D	Massey	I	Rht2		7.3	18.4	RIL	140	Liu et al. 2009	6.32764	12.3	9.13618	15.4638
	Liu et al., 2009	510	QTL2	4D	Soissons	I	Rht-D1		3.2	8.2	DH	190	Srinivasachary et al., 2009	18.4211	30.2	20.9895	39.4105
	Liu et al., 2009	511	QTL3	4D	DH181	I	Xwmc331		6	12.5	DH	174	Z.P. Yang et al., 2005	13.1954	33.1	26.5023	39.6977
NOT PROJECTED	Venske et al., 2019	512		4D	Yanzhan 1	I and II combined	Xpsp3007	DFMR2	0.001	9.32	RIL	199	Chao et al., 2014
	Venske et al., 2019	513	QTL4	4D	86ISMN_2137	I and II combined	Xwmc720	wPt-0431	2.97	13.41	RIL	125	McCartney et al., 2016	9.72409	44.475	39.613	49.337
	Liu et al., 2009	514	QTL5	4D	Arina	II	Rht-D1		8.4	23.9	DH	116	Draeger et al., 2007	10.352	30.2	25.024	35.376
	Liu et al., 2009	515	QTL6	4D	History	II	Rht-D1		66.6	35.5	RIL	103	Holzapfrl et al., 2008	4.45781	30.2	27.9711	32.4289
	Liu et al., 2009	516	QTL7	4D	Apache	II	Rht-D1		26.5	19.4	RIL	190	Holzapfrl et al., 2008	4.42214	30.2	27.9889	32.4111
	Liu et al., 2009	517	QTL8	4D	Romanus	II	Rht-D1		142.8	31.9	RIL	216	Holzapfrl et al., 2008	2.36561	30.2	29.0172	31.3828
NOT PROJECTED	Liu et al., 2009	518		4D	Apache	II	Xgwm265		8.1	3.3	RIL	190	Holzapfrl et al., 2008
	Liu et al., 2009	519	QTL9	4D	Spark	II	Xpsp3103		9.3	25.5	DH	129	Srinivasachary et al., 2008	8.72473	31.8	27.4376	36.1624
	Liu et al., 2009	520	QTL10	4D	Spark	II	XRht-D1b		23.5	50.9	DH	129	Srinivasachary et al., 2008	4.37094	30.2	28.0145	32.3855
NOT PROJECTED	Liu et al., 2009	521		4D	Spark	II	Xgwm265		3.1	3.1	DH	129	Srinivasachary et al., 2008
	Liu et al., 2009	522	QTL11	4D	Soissons	II	Rht-D1		2.5	6.3	DH	190	Srinivasachary et al., 2009	23.9766	30.2	18.2117	42.1883
	Mao et al., 2009	523	QTL12	4D	CS-SM3-7ADS	II	Xcfd84	Xwmc331	2.13	10.8	RIL	92	Ma et al., 2006b	16.405	48.25	40.0475	56.4525
	Venske et al., 2019	524	QTL13	4D	Heyne	II	Xwmc331	Xwmc720	4.7	12.7	RIL	94	Zhang et al., 2012a	13.6539	30.15	23.3231	36.9769
	Venske et al., 2019	525	QTL14	4D	line Shanghai-3/Catbird	II	Xbarc98	Xcfd71	>3.0	5.9	RIL	181	Lu et al., 2012	15.2636	31.8	24.1682	39.4318
	Liu et al., 2009	526	QTL15	4D	Arina	III	Rht-D1		3.6	9.1	DH	116	Draeger et al., 2007	27.1883	30.2	16.6058	43.7942
	Venske et al., 2019	527	QTL16	4D	line Shanghai-3/Catbird	III	Xbarc98	Xcfd71	>3.0	3.8	RIL	181	Lu et al., 2012	23.6987	31.8	19.9506	43.6494
	Liu et al., 2009	528	QTL17	4D	Arina	IV	Xwmc457		3.7	11.4	DH	116	Draeger et al., 2007	21.703	31.8	20.9485	42.6515
	Liu et al., 2009	529	QTL18	4D	DH181	IV	Xwmc331		6.1	13.3	DH	174	Z.P. Yang et al., 2005	12.4017	33.1	26.8992	39.3008
NOT PROJECTED	Venske et al., 2019	530		4D	Naxos	IV	Rht-D1	D_c56766_278	3	19	RIL	131	He et al., 2016
	Liu et al., 2009	531	QTL1	5D	Wangshuibai	I	Xgwm292		2.5	6.8	RIL	139	Yu et al., 2008	17.245	70.2	61.5775	78.8225
NOT PROJECTED	Venske et al., 2019	532		5D	Yanzhan 1	I and II combined	Xgwm292	Vrn-D1	0.001	12.86	RIL	199	Chao et al., 2014
	Venske et al., 2019	533	QTL2	5D	Naxos	I and II combined	Xgwm174	wPt-1400	>3.0	3.5	RIL	181	Lu et al., 2012	25.7301	73.465	60.6	86.33
NOT PROJECTED	Liu et al., 2009	534		5D	Chokwang	II	Xbarc239		2.2	10.54	RIL	79	J. Yang et al., 2005
NOT PROJECTED	Liu et al., 2009	535		5D	Wangshuibai	II	Xgwm97		2.9	5.5	RIL	139	Yu et al., 2008
	Venske et al., 2019	536	QTL3	5D	Catbird	II	Xgdm153	Xwmc215	3.7	15	DH	102	Cativelli et al., 2013	18.7582	49.3	39.9209	58.6791
	Liu et al., 2009	537	QTL4	5D	Wangshuibai	III	Xgwm212		4.7	10	RIL	139	Yu et al., 2008	11.7266	71.2	65.3367	77.0633
	Liu et al., 2009	538	QTL1	6D	Renan	II	Xcfd0042		2.7	6.6	RIL	194	Gervais et al., 2003	12.7304	35.5	29.1348	41.8652
	Liu et al., 2009	539	QTL2	6D	Romanus	II	Xbarc96		15.6	3.4	RIL	216	Holzapfrl et al., 2008	22.195	103.7	92.6025	114.797
NOT PROJECTED	Liu et al., 2009	540		6D	Arina	II	Xpsr915	Xcfd19a	11.8	22.1	RIL	240	Paillard et al. 2004
	Venske et al., 2019	541	QTL3	6D	Jagger	II	Xcfd76	Xbarc175	2.77	3.8	RIL	190	Cai et al., 2015	22.5762	78.7	67.4119	89.9881
NOT PROJECTED	Venske et al., 2019	542		7D	RL4137 (Frontana)	I	S14/M20M		3.7	20.2	RIL	90	Srinivasachary et al., 2008b
	Venske et al., 2019	543	QTL1	7D	Arina	I and II combined	wPt-743857	wPt-1859	5	8.3	RIL	171	Buerstmayr; Buerstmayr, 2015	11.4845	32.11	26.3677	37.8523
	Venske et al., 2019	544	QTL2	7D	Kenyon	I and II combined	wsnp_Ku_c17320_26385567	Xgwm44	4.15	18.23	RIL	125	McCartney et al., 2016	7.15304	51.4	47.8235	54.9765
	Liu et al., 2009	545	QTL3	7D	Riband	II	Xwmc488		3.8	8	DH	116	Draeger et al., 2007	30.9267	103.8	88.3366	119.263
	Venske et al., 2019	546	QTL4	7D	Haiyanzhong	II	Xcfd46	Xwmc702	10.63	22.6	RIL	136	Li et al., 2011	5.30323	76.9	74.2484	79.5516
	Venske et al., 2019	547	QTL5	7D	Catbird	II	Xbarc128	Xwmc702	4.14	18	DH	102	Cativelli et al., 2013	15.6318	83.5	75.6841	91.3159
	Liu et al., 2009	548	QTL6	7D	Riband	III	Xwmc488a		3.1	7.8	DH	116	Draeger et al., 2007	31.7197	103.8	87.9401	119.66
	Venske et al., 2019	549	QTL7	7D	Frontana	III	wPt-0934	wPt-743601	3.41	8.7	DH	168	Szabó-Hevér et al., 2014	19.636	24.72	14.902	34.538
	Liu et al., 2009	550	QTL8	7D	Wangshuibai	IV	Xwmc405	Xcfd14	4.4	16	RIL	136	Li et al., 2007	7.49081	84.3	80.5546	88.0454
	Venske et al., 2019	551	QTL9	7D	Frontana	IV	wPt-0934	wPt-743601	3.12	7.9	DH	168	Szabó-Hevér et al., 2014	21.6245	24.72	13.9078	35.5322
NOT PROJECTED	Venske et al., 2019	552		ND	Frontana	I and II combined	Xgwm44	wPt-744219	3.33	8.5	DH	168	Szabó-Hevér et al., 2014
NOT PROJECTED	Venske et al., 2019	553		ND	Frontana	I and II combined	wPt-666593	wPt-664682	2.21	7.6	DH	168	Szabó-Hevér et al., 2014
NOT PROJECTED	Venske et al., 2019	554		ND	Frontana	IV	Xs12m15_4		2.57	7.2	DH	210	Szabó-Hevér et al., 2012
NOT PROJECTED	Venske et al., 2019	555		ND	Frontana	IV	Xgwm44	wPt-744219	2.16	5.6	DH	168	Szabó-Hevér et al., 2014
NOT PROJECTED	Venske et al., 2019	556		ND	Frontana	IV	wPt-666593	wPt-664682	3.18	11.1	DH	168	Szabó-Hevér et al., 2014
