# Supplementary material for: Meta-Analysis of the QTLome of Fusarium Head Blight Resistance in Bread Wheat: Refining the Current Puzzle
Source: Front Plant Sci. 2019 Jun 13;10:727. doi: 10.3389/fpls.2019.00727 (PMC6585393; doi:10.3389/fpls.2019.00727)
Supplement: Supplementary File 2 — Maps and QTL files prepared to run the meta-analysis performed through this study. [file Data_Sheet_2.zip]

Archive with 43 entries (42 files):
- Supplementary file 2/
- Supplementary file 2/1A_Map.txt
- Supplementary file 2/1A_QTL.txt
- Supplementary file 2/1B_Map.txt
- Supplementary file 2/1B_QTL.txt
- Supplementary file 2/1D_Map.txt
- Supplementary file 2/1D_QTL.txt
- Supplementary file 2/2A_Map.txt
- Supplementary file 2/2A_QTL.txt
- Supplementary file 2/2B_Map.txt
- Supplementary file 2/2B_QTL.txt
- Supplementary file 2/2D_Map.txt
- Supplementary file 2/2D_QTL.txt
- Supplementary file 2/3A_Map.txt
- Supplementary file 2/3A_QTL.txt
- Supplementary file 2/3B_Map.txt
- Supplementary file 2/3B_QTL.txt
- Supplementary file 2/3D_Map.txt
- Supplementary file 2/3D_QTL.txt
- Supplementary file 2/4A_Map.txt
- Supplementary file 2/4A_QTL.txt
- Supplementary file 2/4B_Map.txt
- Supplementary file 2/4B_QTL.txt
- Supplementary file 2/4D_Map.txt
- Supplementary file 2/4D_QTL.txt
- Supplementary file 2/5A_Map.txt
- Supplementary file 2/5A_QTL.txt
- Supplementary file 2/5B_Map.txt
- Supplementary file 2/5B_QTL.txt
- Supplementary file 2/5D_Map.txt
- Supplementary file 2/5D_QTL.txt
- Supplementary file 2/6A_Map.txt
- Supplementary file 2/6A_QTL.txt
- Supplementary file 2/6B_Map.txt
- Supplementary file 2/6B_QTL.txt
- Supplementary file 2/6D_Map.txt
- Supplementary file 2/6D_QTL.txt
- Supplementary file 2/7A_Map.txt
- Supplementary file 2/7A_QTL.txt
- Supplementary file 2/7B_Map.txt
- Supplementary file 2/7B_QTL.txt
- Supplementary file 2/7D_Map.txt
- Supplementary file 2/7D_QTL.txt
