# Supplementary material for: Meta-Analysis of the QTLome of Fusarium Head Blight Resistance in Bread Wheat: Refining the Current Puzzle
Source: Front Plant Sci. 2019 Jun 13;10:727. doi: 10.3389/fpls.2019.00727 (PMC6585393; doi:10.3389/fpls.2019.00727)
Supplement: Supplementary File 2 — Maps and QTL files prepared to run the meta-analysis performed through this study. [file Data_Sheet_2.zip › Supplementary file 2/1A_Map.txt]

mapName=1A_Venske_19
Organism Genus=Triticum
Organism Species=Triticum_aestivum
crossType=unknown
popSize=unknown
mappingCrossType=unknown
mappingFunction=haldane
mapUnit=cM
mapExpansion=0
mapQuality=0
locusLocation=1
chr=1A
lg=1
1	XWD004db	0
2	998266	0
3	1035133	0
4	1118000	0
5	2282333	0
6	2325584	0
7	Ra_c23068_380	0
8	1129333	0.62
9	993127	1.2
10	3028187	1.27
11	wPt-665174	1.28
12	wPt-671596	1.28
13	671698	1.29
14	1045015	1.75
15	1077302	1.75
16	1222874	1.75
17	986375	2.31
18	1126005	2.31
19	1271757	2.31
20	2278399	2.31
21	3021960	2.31
22	Glu-A3	2.4
23	1088086	2.88
24	1202070	2.88
25	1217513	2.88
26	1263808	2.88
27	1279623	2.88
28	3020869	2.88
29	3032740	2.88
30	1106373	3.34
31	1723651	3.34
32	3027003	3.34
33	2322330	3.38
34	993293	3.45
35	1005431	3.45
36	1103447	3.45
37	1209059	3.45
38	1267221	3.45
39	2261901	3.45
40	2296159	3.45
41	1076623	4.01
42	1254645	4.06
43	2281909	4.26
44	989423	4.62
45	1032712	4.62
46	1109751	4.62
47	1125827	4.62
48	1206349	4.62
49	1765789	4.62
50	2276915	4.62
51	wPt-3198	4.67
52	wPt-665724	4.67
53	wPt-666537	4.67
54	wPt-666776	4.67
55	wPt-669484	4.67
56	wPt-6709	4.67
57	wPt-671790	4.67
58	wPt-7296	4.67
59	wPt-730213	4.67
60	wPt-730618	4.67
61	wPt-732520	4.67
62	wPt-733361	4.67
63	wPt-734000	4.67
64	wPt-743417	4.67
65	wPt-744290	4.67
66	wPt-8770	4.67
67	wPt-9317	4.67
68	1207423	4.78
69	XWC2153a	6
70	Hg	8
71	Xgdm33	8.5
72	M77/P64.2	9
73	Xpsr963.1	9
74	M62/P64.5	10
75	Xpsr11(Glu-3)	10
76	Xgpw2186	10
77	XSi2	10
78	Xfba165	10
79	XksuD14.1	10.1
80	BobWhite_c48447_529	10.69
81	Xwg180	11
82	XGlu3	12
83	Xpsp2999	12
84	Xmta16y	12
85	Pm3	12
86	BS00062658_51	12.03
87	BS00026003_51	12.46
88	Xgpw2246	13
89	P38/M47-5	13
90	wsnp_Ex_c10657_17376448	13.73
91	Opata_4168583_18_PstIMspI_SNP	13.73
92	M6_372581_PstIMspI_PA	13.73
93	Opata_67931_22_PstIMspI_SNP	13.73
94	Opata_26214_PstIMspI_PA	13.73
95	M6_588496_PstIMluI_PA	13.73
96	Opata_545454_88_PstIMseI_SNP	13.73
97	M6_491384_PstIMspI_PA	13.73
98	M6_364856_PstIMspI_PA	13.73
99	M6_872158_PstIMseI_PA	13.73
100	Opata_4341595_82_PstIMseI_SNP	13.73
101	Opata_1755164_30_PstIMspI_SNP	13.73
102	M6_1477759_PstIMseI_PA	13.73
103	M6_3379896_PstIMspI_PA	13.73
104	Opata_1648009_PstIMspI_PA	13.73
105	M6_943620_PstIMspI_PA	13.73
106	M6_1519640_PstIMseI_PA	13.73
107	Opata_1460774_3_PstIMspI_SNP	13.73
108	M6_646323_PstIMspI_PA	13.73
109	M6_3534246_PstIMspI_PA	13.73
110	M6_1902641_PstIMspI_PA	13.73
111	Opata_687866_PstIMseI_PA	13.73
112	M6_3428352_PstIMspI_PA	13.73
113	Opata_3519656_48_PstIMspI_SNP	13.73
114	M6_813375_PstIMspI_PA	13.73
115	M6_3532266_PstIMseI_PA	13.73
116	M6_2276272_PstIMspI_PA	13.73
117	M6_2023986_PstIMspI_PA	13.73
118	Opata_754956_PstIMspI_PA	13.73
119	Opata_13204_83_PstIMluI_SNP	13.73
120	Opata_47350_PstIMseI_PA	13.73
121	Opata_694860_PstIMspI_PA	13.73
122	M6_712475_PstIMspI_PA	13.73
123	M6_35845_PstIMspI_PA	13.73
124	M6_2125176_PstIMspI_PA	13.73
125	M6_81480_PstIMseI_PA	13.73
126	Opata_3854262_PstIMspI_PA	13.73
127	Opata_988251_75_PstIMseI_SNP	13.73
128	Opata_131095_11_PstIMspI_SNP	13.73
129	Opata_2919494_PstIMspI_PA	13.73
130	M6_1351277_PstIMspI_PA	13.73
131	Opata_2389820_39_PstIMspI_SNP	13.73
132	M6_3438881_PstIMspI_PA	13.73
133	M6_3380284_PstIMspI_PA	13.73
134	Opata_1260963_PstIMspI_PA	13.73
135	Opata_815924_PstIMspI_PA	13.73
136	Opata_3125886_PstIMseI_PA	13.73
137	M6_795541_PstIMspI_PA	13.73
138	M6_89115_PstIMluI_PA	13.73
139	Opata_915208_28_PstIMspI_SNP	13.73
140	M6_1098636_PstIMspI_PA	13.73
141	Opata_2915399_44_PstIMspI_SNP	13.73
142	M6_619013_PstIMspI_PA	13.73
143	M6_1895199_PstIMseI_PA	13.73
144	M6_374539_PstIMseI_PA	13.73
145	Opata_135925_74_PstIMseI_SNP	13.73
146	M6_1274194_PstIMspI_PA	13.73
147	M6_568617_PstIMspI_PA	13.73
148	M6_182812_PstIMseI_PA	13.73
149	M6_2610938_PstIMseI_PA	13.73
150	Opata_131095_16_PstIMspI_SNP	13.73
151	M6_3429476_PstIMspI_PA	13.73
152	Opata_70125_31_PstIMseI_SNP	13.73
153	M6_1210759_PstIMspI_PA	13.73
154	M6_282364_PstIMspI_PA	13.73
155	M6_1338614_PstIMseI_PA	13.73
156	Opata_87737_PstIMspI_PA	13.73
157	M6_334551_PstIMspI_PA	13.73
158	Opata_600964_89_PstIMseI_SNP	13.73
159	M6_139285_PstIMseI_PA	13.73
160	Opata_28386_PstIMseI_PA	13.73
161	Opata_353153_PstIMseI_PA	13.73
162	M6_1090745_PstIMspI_PA	13.73
163	M6_1927148_PstIMspI_PA	13.73
164	M6_487957_PstIMspI_PA	13.73
165	M6_348359_PstIMspI_PA	13.73
166	M6_906787_PstIMspI_PA	13.73
167	M6_2871628_PstIMspI_PA	13.73
168	M6_2696536_PstIMspI_PA	13.73
169	M6_314036_PstIMspI_PA	13.73
170	M6_1696221_PstIMseI_PA	13.73
171	M6_472494_PstIMspI_PA	13.73
172	M6_1971275_PstIMseI_PA	13.73
173	Opata_2980718_PstIMseI_PA	13.73
174	M6_2635986_PstIMspI_PA	13.73
175	Opata_403207_70_PstIMspI_SNP	13.73
176	M6_1426464_PstIMseI_PA	13.73
177	Opata_2670695_27_PstIMspI_SNP	13.73
178	Opata_602071_58_PstIMseI_SNP	13.73
179	M6_3332075_PstIMspI_PA	13.73
180	M6_192706_PstIMseI_PA	13.73
181	Opata_443106_PstIMspI_PA	13.73
182	M6_3608985_PstIMspI_PA	13.73
183	M6_847999_PstIMspI_PA	13.73
184	M6_3595696_PstIMspI_PA	13.73
185	Opata_816510_PstIMseI_PA	13.73
186	Opata_3293474_PstIMspI_PA	13.73
187	M6_1010289_PstIMspI_PA	13.73
188	M6_2257103_PstIMspI_PA	13.73
189	Opata_1557385_PstIMluI_PA	13.73
190	Opata_131095_23_PstIMspI_SNP	13.73
191	Opata_2513656_PstIMspI_PA	13.73
192	M6_394763_PstIMluI_PA	13.73
193	Opata_719625_84_PstIMseI_SNP	13.73
194	Opata_1509374_PstIMluI_PA	13.73
195	Opata_2483977_56_PstIMspI_SNP	13.73
196	Opata_1059565_PstIMseI_PA	13.73
197	M6_3471473_PstIMseI_PA	13.73
198	M6_3560708_PstIMspI_PA	13.73
199	M6_1662322_PstIMseI_PA	13.73
200	M6_1012731_PstIMspI_PA	13.73
201	M6_2823890_PstIMspI_PA	13.73
202	Opata_84995_57_PstIMseI_SNP	13.73
203	M6_293411_PstIMseI_PA	13.73
204	M6_1097749_PstIMspI_PA	13.73
205	Opata_1196736_PstIMseI_PA	13.73
206	M6_422038_PstIMspI_PA	13.73
207	M6_481549_PstIMspI_PA	13.73
208	Opata_2742460_28_PstIMspI_SNP	13.73
209	M6_1768547_PstIMspI_PA	13.73
210	M6_1079252_PstIMspI_PA	13.73
211	M6_1249724_PstIMspI_PA	13.73
212	M6_1439630_PstIMseI_PA	13.73
213	M6_946432_PstIMseI_PA	13.73
214	M6_1173205_PstIMspI_PA	13.73
215	M6_1275085_PstIMspI_PA	13.73
216	M6_2382410_PstIMspI_PA	13.73
217	Opata_2454079_PstIMluI_PA	13.73
218	Opata_46426_PstIMseI_PA	13.73
219	Opata_4442608_PstIMseI_PA	13.73
220	M6_415712_PstIMspI_PA	13.73
221	M6_3175544_PstIMspI_PA	13.73
222	M6_99938_PstIMseI_PA	13.73
223	M6_1393277_PstIMspI_PA	13.73
224	M6_3188410_PstIMspI_PA	13.73
225	Opata_267219_60_PstIMspI_SNP	13.73
226	M6_897701_PstIMspI_PA	13.73
227	M6_1477502_PstIMspI_PA	13.73
228	M6_2575408_PstIMspI_PA	13.73
229	Opata_988251_30_PstIMseI_SNP	13.73
230	M6_1612768_PstIMseI_PA	13.73
231	M6_738564_PstIMseI_PA	13.73
232	Opata_543797_PstIMseI_PA	13.73
233	Opata_3519656_72_PstIMspI_SNP	13.73
234	M6_372269_PstIMseI_PA	13.73
235	Opata_879062_PstIMseI_PA	13.73
236	Opata_1998851_69_PstIMspI_SNP	13.73
237	Opata_300611_PstIMspI_PA	13.73
238	Opata_45647_46_PstIMseI_SNP	13.73
239	M6_758999_PstIMseI_PA	13.73
240	M6_1532151_PstIMspI_PA	13.73
241	Opata_3448833_PstIMspI_PA	13.73
242	Opata_88617_PstIMluI_PA	13.73
243	M6_1459918_PstIMspI_PA	13.73
244	M6_1372557_PstIMspI_PA	13.73
245	M6_3463328_PstIMspI_PA	13.73
246	Opata_2423575_PstIMspI_PA	13.73
247	M6_4937_PstIMseI_PA	13.73
248	Opata_991512_14_PstIMseI_SNP	13.73
249	M6_2271889_PstIMspI_PA	13.73
250	M6_3308219_PstIMspI_PA	13.73
251	M6_3290994_PstIMseI_PA	13.73
252	Opata_403207_60_PstIMspI_SNP	13.73
253	Opata_948220_39_PstIMseI_SNP	13.73
254	M6_881418_PstIMseI_PA	13.73
255	M6_327366_PstIMspI_PA	13.73
256	M6_2183365_PstIMspI_PA	13.73
257	Opata_562499_52_PstIMseI_SNP	13.73
258	Opata_709655_PstIMseI_PA	13.73
259	M6_3963121_PstIMseI_PA	13.73
260	Opata_2602411_31_PstIMspI_SNP	13.73
261	Opata_1890454_PstIMspI_PA	13.73
262	M6_2284851_PstIMseI_PA	13.73
263	M6_1825472_PstIMseI_PA	13.73
264	M6_1877991_PstIMspI_PA	13.73
265	Opata_3320904_2_PstIMspI_SNP	13.73
266	M6_2758255_PstIMspI_PA	13.73
267	Opata_545454_24_PstIMseI_SNP	13.73
268	M6_468059_PstIMseI_PA	13.73
269	Opata_1613519_PstIMspI_PA	13.73
270	M6_1379211_PstIMspI_PA	13.73
271	Opata_4168583_3_PstIMspI_SNP	13.73
272	Opata_1998851_43_PstIMspI_SNP	13.73
273	M6_2443127_PstIMspI_PA	13.73
274	M6_3416028_PstIMspI_PA	13.73
275	M6_1458332_PstIMspI_PA	13.73
276	M6_2427942_PstIMspI_PA	13.73
277	Opata_521774_PstIMseI_PA	13.73
278	Opata_102105_PstIMseI_PA	13.73
279	M6_59444_PstIMseI_PA	13.73
280	Opata_3724781_PstIMspI_PA	13.73
281	M6_1056645_PstIMspI_PA	13.73
282	Opata_119381_PstIMseI_PA	13.73
283	M6_720122_PstIMspI_PA	13.73
284	M6_842468_PstIMspI_PA	13.73
285	M6_1376879_PstIMspI_PA	13.73
286	M6_2899182_PstIMspI_PA	13.73
287	M6_3410894_PstIMspI_PA	13.73
288	Opata_752918_PstIMspI_PA	13.73
289	Opata_3591_PstIMspI_PA	13.73
290	M6_827602_PstIMspI_PA	13.73
291	M6_2775650_PstIMspI_PA	13.73
292	Opata_282333_16_PstIMspI_SNP	13.73
293	M6_196270_PstIMseI_PA	13.73
294	M6_669038_PstIMspI_PA	13.73
295	M6_1733086_PstIMluI_PA	13.73
296	M6_1100405_PstIMspI_PA	13.73
297	M6_319733_PstIMseI_PA	13.73
298	Opata_684349_PstIMluI_PA	13.73
299	Opata_3505572_PstIMspI_PA	13.73
300	M6_1696394_PstIMspI_PA	13.73
301	Opata_676515_PstIMseI_PA	13.73
302	M6_2282206_PstIMseI_PA	13.73
303	Opata_608316_PstIMseI_PA	13.73
304	Opata_579934_PstIMspI_PA	13.73
305	Opata_4072269_PstIMspI_PA	13.73
306	Opata_2319843_PstIMspI_PA	13.73
307	Opata_655507_PstIMseI_PA	13.73
308	Opata_1950758_PstIMspI_PA	13.73
309	Opata_593055_PstIMseI_PA	13.73
310	Opata_846947_PstIMseI_PA	13.73
311	Opata_1731275_PstIMspI_PA	13.73
312	Opata_923601_PstIMspI_PA	13.73
313	Opata_962640_PstIMseI_PA	13.73
314	Opata_3777285_PstIMspI_PA	13.73
315	Opata_368454_PstIMseI_PA	13.73
316	M6_527488_PstIMseI_PA	13.73
317	Opata_3886973_PstIMspI_PA	13.73
318	M6_245268_PstIMseI_PA	13.73
319	Opata_1624819_PstIMspI_PA	13.73
320	Opata_7389_PstIMseI_PA	13.73
321	M6_459084_PstIMseI_PA	13.73
322	Opata_216467_PstIMseI_PA	13.73
323	Opata_674420_PstIMspI_PA	13.73
324	Opata_1368324_PstIMseI_PA	13.73
325	Opata_1555427_PstIMspI_PA	13.73
326	M6_124698_PstIMspI_PA	13.73
327	Opata_215162_PstIMspI_PA	13.73
328	Opata_1633333_PstIMspI_PA	13.73
329	Opata_3110734_PstIMseI_PA	13.73
330	M6_222895_PstIMspI_PA	13.73
331	Opata_1232485_PstIMseI_PA	13.73
332	Opata_2917703_PstIMspI_PA	13.73
333	Opata_1953004_PstIMspI_PA	13.73
334	Opata_1175618_PstIMseI_PA	13.73
335	Opata_223734_PstIMseI_PA	13.73
336	M6_325490_PstIMspI_PA	13.73
337	Opata_1828696_PstIMspI_PA	13.73
338	Opata_1379712_PstIMspI_PA	13.73
339	Opata_168586_PstIMseI_PA	13.73
340	Opata_380910_PstIMseI_PA	13.73
341	Opata_1616587_PstIMspI_PA	13.73
342	M6_348076_PstIMspI_PA	13.73
343	Opata_668976_PstIMspI_PA	13.73
344	M6_388644_PstIMseI_PA	13.73
345	M6_1461911_PstIMspI_PA	13.73
346	M6_54820_PstIMseI_PA	13.73
347	M6_185535_PstIMseI_PA	13.73
348	Opata_1418330_PstIMspI_PA	13.73
349	M6_81878_PstIMseI_PA	13.73
350	M6_318796_PstIMspI_PA	13.73
351	M6_1744229_PstIMspI_PA	13.73
352	M6_75249_PstIMspI_PA	13.73
353	M6_718304_PstIMseI_PA	13.73
354	Opata_307468_PstIMseI_PA	13.73
355	Opata_3261045_PstIMspI_PA	13.73
356	Opata_1486189_PstIMspI_PA	13.73
357	M6_1681002_PstIMspI_PA	13.73
358	M6_1111062_PstIMspI_PA	13.73
359	Opata_50857_PstIMseI_PA	13.73
360	Opata_206910_PstIMseI_PA	13.73
361	M6_689469_PstIMseI_PA	13.73
362	Opata_2727186_PstIMseI_PA	13.73
363	Opata_3928402_PstIMspI_PA	13.73
364	M6_3446373_PstIMspI_PA	13.73
365	Opata_1555051_PstIMseI_PA	13.73
366	Opata_2596024_PstIMspI_PA	13.73
367	Opata_716777_PstIMseI_PA	13.73
368	M6_1667199_PstIMspI_PA	13.73
369	Opata_1153927_PstIMseI_PA	13.73
370	M6_608068_PstIMspI_PA	13.73
371	Opata_3132499_PstIMspI_PA	13.73
372	Opata_312430_PstIMseI_PA	13.73
373	M6_2962137_PstIMspI_PA	13.73
374	M6_1665227_PstIMspI_PA	13.73
375	M6_103201_PstIMseI_PA	13.73
376	Opata_331693_PstIMseI_PA	13.73
377	Opata_231652_PstIMspI_PA	13.73
378	Opata_3052534_PstIMspI_PA	13.73
379	Opata_679771_PstIMspI_PA	13.73
380	M6_1322578_PstIMseI_PA	13.73
381	Opata_4115839_PstIMspI_PA	13.73
382	M6_565227_PstIMspI_PA	13.73
383	M6_395734_PstIMspI_PA	13.73
384	M6_138488_PstIMspI_PA	13.73
385	M6_681126_PstIMspI_PA	13.73
386	Opata_309681_PstIMspI_PA	13.73
387	Opata_1301982_PstIMspI_PA	13.73
388	Opata_402091_PstIMspI_PA	13.73
389	Opata_3301041_PstIMspI_PA	13.73
390	Opata_565028_PstIMspI_PA	13.73
391	Opata_1873202_PstIMspI_PA	13.73
392	M6_1922185_PstIMspI_PA	13.73
393	M6_999823_PstIMspI_PA	13.73
394	M6_777281_PstIMseI_PA	13.73
395	M6_855350_PstIMspI_PA	13.73
396	Opata_3487486_PstIMseI_PA	13.73
397	M6_3487806_PstIMseI_PA	13.73
398	M6_30052_PstIMseI_PA	13.73
399	Opata_101936_PstIMseI_PA	13.73
400	M6_3020271_PstIMseI_PA	13.73
401	Opata_3316463_PstIMseI_PA	13.73
402	Opata_3968728_PstIMspI_PA	13.73
403	Opata_2220757_PstIMspI_PA	13.73
404	M6_2555848_PstIMspI_PA	13.73
405	M6_392109_PstIMseI_PA	13.73
406	Opata_1946067_PstIMspI_PA	13.73
407	Opata_1526665_PstIMseI_PA	13.73
408	Opata_2460403_PstIMspI_PA	13.73
409	M6_313109_PstIMseI_PA	13.73
410	M6_2995587_PstIMspI_PA	13.73
411	Opata_1421476_PstIMspI_PA	13.73
412	Opata_1307908_PstIMspI_PA	13.73
413	M6_120459_PstIMseI_PA	13.73
414	Opata_1591574_PstIMspI_PA	13.73
415	Opata_3471082_PstIMspI_PA	13.73
416	Opata_68364_PstIMseI_PA	13.73
417	Opata_214713_PstIMseI_PA	13.73
418	Opata_810711_PstIMspI_PA	13.73
419	Opata_2845166_PstIMspI_PA	13.73
420	M6_659493_PstIMseI_PA	13.73
421	Opata_1688600_PstIMluI_PA	13.73
422	M6_2158269_PstIMseI_PA	13.73
423	M6_1947549_PstIMspI_PA	13.73
424	M6_181488_PstIMseI_PA	13.73
425	Opata_378516_PstIMseI_PA	13.73
426	M6_1663367_PstIMspI_PA	13.73
427	Opata_1427773_PstIMspI_PA	13.73
428	Opata_349804_PstIMluI_PA	13.73
429	Opata_2541478_PstIMspI_PA	13.73
430	M6_1954376_PstIMseI_PA	13.73
431	Opata_780211_PstIMspI_PA	13.73
432	M6_227140_PstIMspI_PA	13.73
433	M6_2136838_PstIMspI_PA	13.73
434	Opata_4004719_PstIMspI_PA	13.73
435	M6_531968_PstIMspI_PA	13.73
436	M6_1103281_PstIMseI_PA	13.73
437	Opata_23210_PstIMseI_PA	13.73
438	M6_1341864_PstIMseI_PA	13.73
439	M6_269393_PstIMseI_PA	13.73
440	Opata_3759779_PstIMspI_PA	13.73
441	Opata_2760750_PstIMspI_PA	13.73
442	Opata_874253_PstIMseI_PA	13.73
443	Opata_3753066_PstIMspI_PA	13.73
444	Opata_1768828_PstIMspI_PA	13.73
445	M6_991337_PstIMspI_PA	13.73
446	M6_77042_PstIMseI_PA	13.73
447	Opata_4088054_PstIMseI_PA	13.73
448	Opata_1902280_PstIMspI_PA	13.73
449	M6_604263_PstIMspI_PA	13.73
450	M6_3038157_PstIMspI_PA	13.73
451	M6_1312652_PstIMspI_PA	13.73
452	Opata_435437_PstIMspI_PA	13.73
453	Opata_315176_PstIMspI_PA	13.73
454	Opata_1455470_PstIMspI_PA	13.73
455	M6_1353491_PstIMseI_PA	13.73
456	Opata_549093_PstIMspI_PA	13.73
457	Opata_3340265_PstIMspI_PA	13.73
458	Opata_26467_PstIMseI_PA	13.73
459	Opata_800085_PstIMspI_PA	13.73
460	M6_119061_PstIMseI_PA	13.73
461	Opata_689197_PstIMseI_PA	13.73
462	M6_2255655_PstIMspI_PA	13.73
463	Opata_3572893_PstIMspI_PA	13.73
464	Opata_3720542_PstIMspI_PA	13.73
465	Opata_1551713_PstIMseI_PA	13.73
466	M6_2942568_PstIMseI_PA	13.73
467	M6_140019_PstIMseI_PA	13.73
468	M6_333957_PstIMseI_PA	13.73
469	M6_389755_PstIMspI_PA	13.73
470	M6_113131_PstIMseI_PA	13.73
471	Opata_1673446_PstIMspI_PA	13.73
472	Opata_1888594_PstIMspI_PA	13.73
473	Opata_218164_PstIMseI_PA	13.73
474	Opata_1180478_PstIMseI_PA	13.73
475	Opata_1811828_PstIMspI_PA	13.73
476	Opata_2231560_PstIMseI_PA	13.73
477	Opata_1035036_PstIMspI_PA	13.73
478	Opata_2263962_PstIMseI_PA	13.73
479	Opata_133114_PstIMseI_PA	13.73
480	M6_20160_PstIMseI_PA	13.73
481	M6_28137_PstIMseI_PA	13.73
482	M6_413111_PstIMspI_PA	13.73
483	Opata_267850_PstIMseI_PA	13.73
484	Opata_3585200_PstIMspI_PA	13.73
485	Opata_2995915_PstIMspI_PA	13.73
486	Opata_401177_PstIMspI_PA	13.73
487	Opata_3185914_PstIMspI_PA	13.73
488	Opata_1210230_PstIMseI_PA	13.73
489	M6_347182_PstIMspI_PA	13.73
490	M6_704214_PstIMspI_PA	13.73
491	Opata_804989_PstIMseI_PA	13.73
492	M6_2723258_PstIMspI_PA	13.73
493	Opata_2192859_PstIMluI_PA	13.73
494	Opata_639136_PstIMspI_PA	13.73
495	M6_793545_PstIMspI_PA	13.73
496	M6_487017_PstIMseI_PA	13.73
497	M6_23734_PstIMseI_PA	13.73
498	M6_322742_PstIMspI_PA	13.73
499	Opata_343187_PstIMspI_PA	13.73
500	Opata_1613882_PstIMluI_PA	13.73
501	M6_1713834_PstIMseI_PA	13.73
502	M6_1026785_PstIMseI_PA	13.73
503	Opata_2552248_PstIMspI_PA	13.73
504	M6_222621_PstIMspI_PA	13.73
505	Opata_66071_PstIMseI_PA	13.73
506	M6_3730488_PstIMseI_PA	13.73
507	Opata_808518_PstIMseI_PA	13.73
508	Opata_54766_PstIMseI_PA	13.73
509	Opata_460417_PstIMseI_PA	13.73
510	M6_272424_PstIMseI_PA	13.73
511	M6_686625_PstIMspI_PA	13.73
512	M6_1906383_PstIMseI_PA	13.73
513	Opata_1670614_PstIMspI_PA	13.73
514	M6_285420_PstIMspI_PA	13.73
515	Opata_4025398_PstIMspI_PA	13.73
516	Opata_696190_PstIMspI_PA	13.73
517	Opata_1666930_PstIMspI_PA	13.73
518	Opata_1353106_PstIMseI_PA	13.73
519	Opata_3799531_PstIMseI_PA	13.73
520	Opata_4058679_PstIMspI_PA	13.73
521	M6_43241_PstIMseI_PA	13.73
522	Opata_959264_PstIMspI_PA	13.73
523	M6_28746_PstIMseI_PA	13.73
524	Opata_404880_PstIMspI_PA	13.73
525	Opata_309467_PstIMspI_PA	13.73
526	Opata_3241404_PstIMspI_PA	13.73
527	Opata_922487_PstIMseI_PA	13.73
528	M6_277713_PstIMseI_PA	13.73
529	M6_3180554_PstIMspI_PA	13.73
530	M6_40677_PstIMseI_PA	13.73
531	Opata_2678783_PstIMspI_PA	13.73
532	Opata_698094_PstIMseI_PA	13.73
533	M6_2137470_PstIMspI_PA	13.73
534	M6_505996_PstIMspI_PA	13.73
535	M6_702574_PstIMspI_PA	13.73
536	Opata_697861_PstIMspI_PA	13.73
537	M6_1237625_PstIMspI_PA	13.73
538	Opata_2821938_PstIMspI_PA	13.73
539	M6_554609_PstIMspI_PA	13.73
540	Opata_3712399_PstIMspI_PA	13.73
541	M6_606752_PstIMseI_PA	13.73
542	M6_543723_PstIMseI_PA	13.73
543	Opata_319411_PstIMspI_PA	13.73
544	M6_1111443_PstIMseI_PA	13.73
545	Opata_53794_PstIMseI_PA	13.73
546	M6_2944304_PstIMspI_PA	13.73
547	M6_1245323_PstIMseI_PA	13.73
548	M6_883111_PstIMspI_PA	13.73
549	M6_715424_PstIMspI_PA	13.73
550	M6_898902_PstIMseI_PA	13.73
551	Opata_79078_PstIMseI_PA	13.73
552	Opata_53604_PstIMseI_PA	13.73
553	M6_134233_PstIMseI_PA	13.73
554	M6_373958_PstIMseI_PA	13.73
555	Opata_513267_PstIMspI_PA	13.73
556	Opata_3166782_PstIMspI_PA	13.73
557	Opata_3022195_PstIMspI_PA	13.73
558	Opata_2125325_PstIMspI_PA	13.73
559	M6_272458_PstIMseI_PA	13.73
560	Opata_2006156_PstIMspI_PA	13.73
561	M6_42088_PstIMseI_PA	13.73
562	Opata_67048_PstIMseI_PA	13.73
563	Opata_1753320_PstIMspI_PA	13.73
564	M6_2820814_PstIMspI_PA	13.73
565	Opata_896229_PstIMluI_PA	13.73
566	Opata_3581618_PstIMspI_PA	13.73
567	Opata_1611230_PstIMspI_PA	13.73
568	Opata_3807550_PstIMspI_PA	13.73
569	Opata_4107794_PstIMspI_PA	13.73
570	Opata_108732_PstIMspI_PA	13.73
571	M6_489429_PstIMspI_PA	13.73
572	M6_785306_PstIMseI_PA	13.73
573	Opata_1386539_PstIMluI_PA	13.73
574	M6_2162971_PstIMseI_PA	13.73
575	Opata_3529623_PstIMspI_PA	13.73
576	M6_291240_PstIMseI_PA	13.73
577	M6_3141424_PstIMspI_PA	13.73
578	Opata_363705_PstIMseI_PA	13.73
579	Opata_864754_PstIMseI_PA	13.73
580	Opata_846640_PstIMseI_PA	13.73
581	Opata_1572439_PstIMspI_PA	13.73
582	Opata_51970_PstIMseI_PA	13.73
583	Opata_1039572_PstIMseI_PA	13.73
584	Opata_146436_PstIMseI_PA	13.73
585	Opata_2519773_PstIMspI_PA	13.73
586	M6_462164_PstIMseI_PA	13.73
587	Opata_540214_PstIMspI_PA	13.73
588	Opata_461352_PstIMseI_PA	13.73
589	Opata_671571_PstIMseI_PA	13.73
590	M6_513720_PstIMseI_PA	13.73
591	M6_1089273_PstIMspI_PA	13.73
592	Opata_1577090_PstIMspI_PA	13.73
593	Opata_770396_PstIMspI_PA	13.73
594	M6_235290_PstIMseI_PA	13.73
595	M6_1309638_PstIMseI_PA	13.73
596	M6_554696_PstIMspI_PA	13.73
597	M6_868070_PstIMspI_PA	13.73
598	Opata_608952_PstIMseI_PA	13.73
599	Opata_3591787_PstIMspI_PA	13.73
600	Opata_223645_PstIMspI_PA	13.73
601	Opata_3437526_PstIMspI_PA	13.73
602	Opata_241868_PstIMspI_PA	13.73
603	M6_2380226_PstIMseI_PA	13.73
604	Opata_3145490_PstIMspI_PA	13.73
605	Opata_145794_PstIMseI_PA	13.73
606	M6_1296764_PstIMspI_PA	13.73
607	Opata_230706_PstIMseI_PA	13.73
608	M6_369075_PstIMspI_PA	13.73
609	Opata_741965_PstIMspI_PA	13.73
610	Opata_613643_PstIMluI_PA	13.73
611	Opata_320253_PstIMspI_PA	13.73
612	Opata_442082_PstIMseI_PA	13.73
613	Opata_2856804_PstIMspI_PA	13.73
614	M6_1097376_PstIMspI_PA	13.73
615	Opata_2152210_PstIMspI_PA	13.73
616	M6_317014_PstIMseI_PA	13.73
617	M6_832754_PstIMseI_PA	13.73
618	M6_715577_PstIMspI_PA	13.73
619	Opata_2946458_PstIMspI_PA	13.73
620	M6_1405337_PstIMspI_PA	13.73
621	Opata_1032861_PstIMseI_PA	13.73
622	Opata_495287_PstIMspI_PA	13.73
623	Opata_2631133_PstIMspI_PA	13.73
624	Opata_469035_PstIMspI_PA	13.73
625	Opata_329231_PstIMseI_PA	13.73
626	Opata_1109213_PstIMseI_PA	13.73
627	Opata_1444009_PstIMluI_PA	13.73
628	Opata_4081465_PstIMspI_PA	13.73
629	Opata_340770_PstIMseI_PA	13.73
630	M6_2136178_PstIMspI_PA	13.73
631	Opata_1205943_PstIMseI_PA	13.73
632	Opata_1745563_PstIMspI_PA	13.73
633	M6_935261_PstIMseI_PA	13.73
634	Opata_301762_PstIMseI_PA	13.73
635	Opata_2589966_PstIMspI_PA	13.73
636	Opata_793426_PstIMseI_PA	13.73
637	Opata_408450_PstIMspI_PA	13.73
638	M6_23235_PstIMseI_PA	13.73
639	M6_512983_PstIMseI_PA	13.73
640	M6_2349983_PstIMspI_PA	13.73
641	Opata_1723912_PstIMspI_PA	13.73
642	Opata_938625_PstIMseI_PA	13.73
643	Opata_124872_PstIMspI_PA	13.73
644	Opata_2875195_PstIMseI_PA	13.73
645	Opata_3545191_PstIMspI_PA	13.73
646	M6_851644_PstIMseI_PA	13.73
647	M6_1107405_PstIMspI_PA	13.73
648	Opata_212113_PstIMseI_PA	13.73
649	M6_897601_PstIMseI_PA	13.73
650	Opata_2555636_PstIMspI_PA	13.73
651	M6_2494749_PstIMseI_PA	13.73
652	M6_38803_PstIMseI_PA	13.73
653	M6_1361757_PstIMspI_PA	13.73
654	M6_286597_PstIMseI_PA	13.73
655	M6_94494_PstIMseI_PA	13.73
656	Opata_4202529_PstIMspI_PA	13.73
657	M6_51602_PstIMseI_PA	13.73
658	Opata_838046_PstIMseI_PA	13.73
659	M6_166222_PstIMseI_PA	13.73
660	Opata_1292596_PstIMseI_PA	13.73
661	Opata_976355_PstIMspI_PA	13.73
662	Opata_3099107_PstIMspI_PA	13.73
663	Opata_2831694_PstIMspI_PA	13.73
664	M6_2607146_PstIMspI_PA	13.73
665	Opata_170695_PstIMspI_PA	13.73
666	M6_254840_PstIMseI_PA	13.73
667	Opata_1122095_PstIMspI_PA	13.73
668	M6_157623_PstIMseI_PA	13.73
669	M6_1107446_PstIMseI_PA	13.73
670	Opata_2401804_PstIMseI_PA	13.73
671	M6_1764564_PstIMseI_PA	13.73
672	Opata_499445_PstIMseI_PA	13.73
673	Opata_90420_PstIMspI_PA	13.73
674	M6_177080_PstIMseI_PA	13.73
675	M6_353631_PstIMseI_PA	13.73
676	Opata_938587_PstIMseI_PA	13.73
677	Opata_1352719_PstIMspI_PA	13.73
678	Opata_679896_PstIMspI_PA	13.73
679	M6_501952_PstIMseI_PA	13.73
680	Opata_296988_PstIMseI_PA	13.73
681	Opata_267569_PstIMseI_PA	13.73
682	M6_358877_PstIMspI_PA	13.73
683	Opata_3357558_PstIMspI_PA	13.73
684	Opata_1553165_PstIMspI_PA	13.73
685	Opata_75898_PstIMseI_PA	13.73
686	M6_425947_PstIMseI_PA	13.73
687	M6_1778810_PstIMspI_PA	13.73
688	Opata_86404_PstIMseI_PA	13.73
689	Opata_687973_PstIMspI_PA	13.73
690	M6_839649_PstIMseI_PA	13.73
691	M6_355566_PstIMspI_PA	13.73
692	Opata_55600_PstIMspI_PA	13.73
693	Opata_963424_PstIMspI_PA	13.73
694	M6_20185_PstIMseI_PA	13.73
695	Opata_3595830_PstIMspI_PA	13.73
696	Opata_955122_PstIMseI_PA	13.73
697	Opata_451820_PstIMspI_PA	13.73
698	M6_2181614_PstIMspI_PA	13.73
699	M6_2282350_PstIMspI_PA	13.73
700	Opata_11457_PstIMseI_PA	13.73
701	Opata_1044711_PstIMluI_PA	13.73
702	M6_158239_PstIMseI_PA	13.73
703	Opata_3665354_PstIMspI_PA	13.73
704	Opata_2649947_PstIMspI_PA	13.73
705	Opata_3943786_PstIMspI_PA	13.73
706	Opata_1117202_PstIMseI_PA	13.73
707	Opata_2583871_PstIMseI_PA	13.73
708	Opata_820118_PstIMseI_PA	13.73
709	M6_498466_PstIMspI_PA	13.73
710	Opata_1594710_PstIMseI_PA	13.73
711	Opata_664781_PstIMseI_PA	13.73
712	Opata_54705_PstIMspI_PA	13.73
713	Opata_2317279_PstIMspI_PA	13.73
714	Opata_1835707_PstIMspI_PA	13.73
715	M6_1462315_PstIMspI_PA	13.73
716	Opata_920616_PstIMseI_PA	13.73
717	M6_511231_PstIMspI_PA	13.73
718	M6_1437389_PstIMseI_PA	13.73
719	M6_380438_PstIMseI_PA	13.73
720	Opata_97290_PstIMseI_PA	13.73
721	M6_2979369_PstIMspI_PA	13.73
722	Opata_81376_PstIMseI_PA	13.73
723	Opata_2539781_PstIMspI_PA	13.73
724	Opata_1740535_PstIMspI_PA	13.73
725	Opata_47116_PstIMspI_PA	13.73
726	Opata_3828898_PstIMspI_PA	13.73
727	Opata_3591164_PstIMseI_PA	13.73
728	M6_943929_PstIMspI_PA	13.73
729	Opata_697463_PstIMspI_PA	13.73
730	M6_785929_PstIMspI_PA	13.73
731	Opata_3116674_PstIMspI_PA	13.73
732	Opata_253632_PstIMspI_PA	13.73
733	Opata_841573_PstIMspI_PA	13.73
734	M6_687988_PstIMseI_PA	13.73
735	M6_1046389_PstIMseI_PA	13.73
736	Opata_24846_PstIMspI_PA	13.73
737	Opata_1462385_PstIMseI_PA	13.73
738	M6_3214032_PstIMseI_PA	13.73
739	M6_1669028_PstIMspI_PA	13.73
740	M6_984318_PstIMspI_PA	13.73
741	Opata_1068693_PstIMspI_PA	13.73
742	Opata_3777080_PstIMspI_PA	13.73
743	Opata_2258593_PstIMspI_PA	13.73
744	M6_2102208_PstIMspI_PA	13.73
745	M6_245825_PstIMseI_PA	13.73
746	Opata_2651829_PstIMluI_PA	13.73
747	Opata_1472486_PstIMspI_PA	13.73
748	Opata_2830274_PstIMspI_PA	13.73
749	Opata_2103299_PstIMspI_PA	13.73
750	M6_283182_PstIMseI_PA	13.73
751	Opata_910687_PstIMspI_PA	13.73
752	M6_289242_PstIMseI_PA	13.73
753	Opata_1437586_PstIMspI_PA	13.73
754	Opata_2625722_PstIMspI_PA	13.73
755	M6_238765_PstIMseI_PA	13.73
756	Opata_3899022_PstIMspI_PA	13.73
757	M6_681831_PstIMspI_PA	13.73
758	M6_286064_PstIMseI_PA	13.73
759	M6_36439_PstIMseI_PA	13.73
760	Opata_1108713_PstIMseI_PA	13.73
761	Opata_761817_PstIMspI_PA	13.73
762	M6_400270_PstIMspI_PA	13.73
763	Opata_385336_PstIMspI_PA	13.73
764	Opata_271109_PstIMspI_PA	13.73
765	M6_583541_PstIMseI_PA	13.73
766	Opata_1108487_PstIMseI_PA	13.73
767	Opata_3221263_PstIMspI_PA	13.73
768	M6_3751094_PstIMseI_PA	13.73
769	Opata_701297_PstIMspI_PA	13.73
770	Opata_1803053_PstIMspI_PA	13.73
771	M6_662480_PstIMseI_PA	13.73
772	M6_909_PstIMseI_PA	13.73
773	Opata_2187341_PstIMspI_PA	13.73
774	Opata_548076_PstIMseI_PA	13.73
775	M6_923723_PstIMseI_PA	13.73
776	M6_2485683_PstIMspI_PA	13.73
777	Opata_928257_PstIMseI_PA	13.73
778	M6_59971_PstIMseI_PA	13.73
779	Opata_2273230_PstIMspI_PA	13.73
780	Opata_1029947_PstIMseI_PA	13.73
781	Opata_805036_PstIMspI_PA	13.73
782	M6_176316_PstIMspI_PA	13.73
783	Opata_9429_PstIMspI_PA	13.73
784	M6_535974_PstIMspI_PA	13.73
785	Opata_2294504_PstIMspI_PA	13.73
786	M6_347137_PstIMspI_PA	13.73
787	M6_505105_PstIMspI_PA	13.73
788	M6_388857_PstIMspI_PA	13.73
789	M6_116343_PstIMseI_PA	13.73
790	Opata_2931128_PstIMspI_PA	13.73
791	Opata_2568068_PstIMspI_PA	13.73
792	Opata_307676_PstIMspI_PA	13.73
793	Opata_4130826_PstIMspI_PA	13.73
794	Opata_3374828_PstIMspI_PA	13.73
795	M6_3457025_PstIMseI_PA	13.73
796	Opata_161879_PstIMspI_PA	13.73
797	Opata_209132_PstIMspI_PA	13.73
798	Opata_2562848_PstIMspI_PA	13.73
799	M6_1245306_PstIMseI_PA	13.73
800	Opata_631896_PstIMspI_PA	13.73
801	Opata_1939913_PstIMspI_PA	13.73
802	M6_25372_PstIMseI_PA	13.73
803	Opata_229791_PstIMseI_PA	13.73
804	Opata_2715027_PstIMspI_PA	13.73
805	M6_4218990_PstIMseI_PA	13.73
806	M6_345833_PstIMseI_PA	13.73
807	M6_133755_PstIMseI_PA	13.73
808	Opata_473540_PstIMseI_PA	13.73
809	M6_650695_PstIMspI_PA	13.73
810	M6_1645311_PstIMseI_PA	13.73
811	Opata_324419_PstIMseI_PA	13.73
812	M6_268567_PstIMseI_PA	13.73
813	Opata_3647112_PstIMseI_PA	13.73
814	M6_231126_PstIMseI_PA	13.73
815	Opata_2675276_PstIMspI_PA	13.73
816	Opata_246235_PstIMseI_PA	13.73
817	Opata_2420161_PstIMspI_PA	13.73
818	M6_392283_PstIMspI_PA	13.73
819	Opata_325876_PstIMseI_PA	13.73
820	Opata_2732764_PstIMspI_PA	13.73
821	Opata_624184_PstIMseI_PA	13.73
822	Opata_2303236_PstIMspI_PA	13.73
823	Opata_175953_PstIMspI_PA	13.73
824	M6_904222_PstIMseI_PA	13.73
825	Opata_767886_PstIMspI_PA	13.73
826	Opata_2466876_PstIMspI_PA	13.73
827	Opata_2718024_PstIMluI_PA	13.73
828	Opata_914455_PstIMspI_PA	13.73
829	Opata_2491089_PstIMspI_PA	13.73
830	M6_743531_PstIMseI_PA	13.73
831	Opata_3758953_PstIMspI_PA	13.73
832	Opata_3441132_PstIMspI_PA	13.73
833	Opata_941012_PstIMluI_PA	13.73
834	Opata_2509979_PstIMseI_PA	13.73
835	M6_3336103_PstIMspI_PA	13.73
836	Opata_2058611_PstIMspI_PA	13.73
837	Opata_948184_PstIMseI_PA	13.73
838	Opata_1609043_PstIMspI_PA	13.73
839	Opata_358196_PstIMspI_PA	13.73
840	Opata_2074003_PstIMspI_PA	13.73
841	M6_335405_PstIMspI_PA	13.73
842	Opata_2421803_PstIMseI_PA	13.73
843	Opata_3626823_PstIMseI_PA	13.73
844	Opata_957091_PstIMspI_PA	13.73
845	Opata_1395565_PstIMspI_PA	13.73
846	Opata_2964537_PstIMspI_PA	13.73
847	M6_3080985_PstIMseI_PA	13.73
848	M6_2389602_PstIMspI_PA	13.73
849	Opata_1090618_PstIMseI_PA	13.73
850	Opata_47506_PstIMseI_PA	13.73
851	Opata_1453094_PstIMspI_PA	13.73
852	Opata_3927005_PstIMspI_PA	13.73
853	Opata_1781402_PstIMspI_PA	13.73
854	Opata_16053_PstIMseI_PA	13.73
855	Opata_2705958_PstIMspI_PA	13.73
856	Opata_462218_PstIMseI_PA	13.73
857	Opata_4192334_PstIMspI_PA	13.73
858	Opata_1586429_PstIMspI_PA	13.73
859	Opata_683066_PstIMseI_PA	13.73
860	Opata_128743_PstIMspI_PA	13.73
861	Opata_4141688_PstIMspI_PA	13.73
862	Opata_331615_PstIMspI_PA	13.73
863	Opata_365112_PstIMseI_PA	13.73
864	M6_2624262_PstIMseI_PA	13.73
865	Opata_369523_PstIMseI_PA	13.73
866	Opata_227569_PstIMseI_PA	13.73
867	Opata_1455544_PstIMspI_PA	13.73
868	Opata_2463670_PstIMspI_PA	13.73
869	M6_410761_PstIMseI_PA	13.73
870	Opata_124286_PstIMseI_PA	13.73
871	Opata_2041716_PstIMseI_PA	13.73
872	Opata_1720384_PstIMspI_PA	13.73
873	M6_877489_PstIMspI_PA	13.73
874	M6_103319_PstIMseI_PA	13.73
875	Opata_2476184_PstIMseI_PA	13.73
876	M6_3222540_PstIMspI_PA	13.73
877	M6_546860_PstIMseI_PA	13.73
878	Opata_178509_PstIMseI_PA	13.73
879	M6_230536_PstIMseI_PA	13.73
880	M6_1385932_PstIMspI_PA	13.73
881	Opata_3044496_PstIMspI_PA	13.73
882	Opata_118515_PstIMspI_PA	13.73
883	Opata_1995932_PstIMspI_PA	13.73
884	M6_430240_PstIMseI_PA	13.73
885	M6_2022454_PstIMseI_PA	13.73
886	M6_371108_PstIMseI_PA	13.73
887	M6_599305_PstIMspI_PA	13.73
888	Opata_1327406_PstIMspI_PA	13.73
889	Opata_275681_PstIMseI_PA	13.73
890	Opata_137400_PstIMseI_PA	13.73
891	M6_55895_PstIMspI_PA	13.73
892	M6_1004311_PstIMspI_PA	13.73
893	Opata_661061_PstIMspI_PA	13.73
894	Opata_3869238_PstIMspI_PA	13.73
895	Opata_1175343_PstIMspI_PA	13.73
896	Opata_2422188_PstIMspI_PA	13.73
897	M6_590003_PstIMspI_PA	13.73
898	Opata_1895366_PstIMspI_PA	13.73
899	Opata_513624_PstIMseI_PA	13.73
900	M6_1137073_PstIMspI_PA	13.73
901	M6_2966247_PstIMspI_PA	13.73
902	M6_3134358_PstIMspI_PA	13.73
903	Opata_853960_PstIMspI_PA	13.73
904	Opata_2200227_PstIMspI_PA	13.73
905	Opata_1617766_PstIMspI_PA	13.73
906	M6_809958_PstIMspI_PA	13.73
907	M6_2253952_PstIMseI_PA	13.73
908	Opata_902733_PstIMspI_PA	13.73
909	M6_450973_PstIMseI_PA	13.73
910	Opata_679883_PstIMseI_PA	13.73
911	M6_981909_PstIMseI_PA	13.73
912	Opata_216081_PstIMspI_PA	13.73
913	M6_1068765_PstIMspI_PA	13.73
914	M6_735567_PstIMseI_PA	13.73
915	Opata_3296285_PstIMspI_PA	13.73
916	Opata_2746615_PstIMspI_PA	13.73
917	Opata_1647947_PstIMspI_PA	13.73
918	M6_185444_PstIMseI_PA	13.73
919	Opata_607556_PstIMspI_PA	13.73
920	Opata_3992391_PstIMseI_PA	13.73
921	M6_2884371_PstIMspI_PA	13.73
922	M6_2233812_PstIMspI_PA	13.73
923	M6_3302385_PstIMspI_PA	13.73
924	Opata_2936275_PstIMspI_PA	13.73
925	Opata_1586061_PstIMspI_PA	13.73
926	Opata_718191_PstIMseI_PA	13.73
927	Opata_435415_PstIMseI_PA	13.73
928	Opata_368642_PstIMseI_PA	13.73
929	M6_592988_PstIMseI_PA	13.73
930	M6_286350_PstIMseI_PA	13.73
931	Opata_158819_PstIMseI_PA	13.73
932	Opata_1857796_PstIMspI_PA	13.73
933	Opata_166575_PstIMseI_PA	13.73
934	Opata_709303_PstIMspI_PA	13.73
935	Opata_250020_PstIMspI_PA	13.73
936	Opata_2311675_PstIMspI_PA	13.73
937	Opata_179373_PstIMseI_PA	13.73
938	Opata_2340392_PstIMspI_PA	13.73
939	Opata_356523_PstIMseI_PA	13.73
940	Opata_427255_PstIMspI_PA	13.73
941	Opata_3945629_PstIMspI_PA	13.73
942	Opata_591569_PstIMluI_PA	13.73
943	Opata_631672_PstIMseI_PA	13.73
944	M6_336035_PstIMspI_PA	13.73
945	Opata_2281427_PstIMspI_PA	13.73
946	Opata_280421_PstIMseI_PA	13.73
947	Opata_243868_PstIMseI_PA	13.73
948	Opata_3925063_PstIMspI_PA	13.73
949	Opata_3240731_PstIMspI_PA	13.73
950	M6_330822_PstIMseI_PA	13.73
951	Opata_143474_PstIMseI_PA	13.73
952	Opata_1959222_PstIMspI_PA	13.73
953	Opata_425842_PstIMluI_PA	13.73
954	Opata_1029379_PstIMseI_PA	13.73
955	Opata_4138409_PstIMspI_PA	13.73
956	M6_383647_PstIMspI_PA	13.73
957	M6_15470_PstIMseI_PA	13.73
958	M6_223319_PstIMseI_PA	13.73
959	Opata_3513671_PstIMspI_PA	13.73
960	M6_138132_PstIMseI_PA	13.73
961	M6_548928_PstIMspI_PA	13.73
962	Opata_1331231_PstIMspI_PA	13.73
963	Opata_210827_PstIMseI_PA	13.73
964	M6_1083476_PstIMseI_PA	13.73
965	Opata_3840472_PstIMspI_PA	13.73
966	M6_179840_PstIMluI_PA	13.73
967	Opata_497356_PstIMspI_PA	13.73
968	Opata_275118_PstIMspI_PA	13.73
969	Opata_587391_PstIMseI_PA	13.73
970	Opata_1444320_PstIMseI_PA	13.73
971	Opata_4216182_PstIMspI_PA	13.73
972	Opata_1246428_PstIMspI_PA	13.73
973	M6_268194_PstIMseI_PA	13.73
974	Opata_296424_PstIMseI_PA	13.73
975	Opata_427161_PstIMseI_PA	13.73
976	M6_410147_PstIMseI_PA	13.73
977	Opata_2633871_PstIMseI_PA	13.73
978	Opata_221152_PstIMseI_PA	13.73
979	M6_1415047_PstIMspI_PA	13.73
980	Opata_995484_PstIMspI_PA	13.73
981	Opata_733373_PstIMspI_PA	13.73
982	Opata_2606519_PstIMspI_PA	13.73
983	M6_944671_PstIMseI_PA	13.73
984	Opata_732786_PstIMseI_PA	13.73
985	Opata_383678_PstIMseI_PA	13.73
986	Opata_582956_PstIMseI_PA	13.73
987	Opata_1215329_PstIMspI_PA	13.73
988	Opata_1250730_PstIMspI_PA	13.73
989	M6_601828_PstIMseI_PA	13.73
990	Opata_1612462_PstIMspI_PA	13.73
991	Opata_632586_PstIMspI_PA	13.73
992	Opata_184516_PstIMspI_PA	13.73
993	Opata_3568651_PstIMspI_PA	13.73
994	Opata_1469229_PstIMspI_PA	13.73
995	Opata_1659874_PstIMspI_PA	13.73
996	Opata_264304_PstIMspI_PA	13.73
997	M6_684863_PstIMspI_PA	13.73
998	M6_10356_PstIMseI_PA	13.73
999	M6_591760_PstIMseI_PA	13.73
1000	Opata_3526180_PstIMspI_PA	13.73
1001	M6_3258398_PstIMspI_PA	13.73
1002	Opata_3705193_PstIMspI_PA	13.73
1003	Opata_281853_PstIMseI_PA	13.73
1004	M6_2820982_PstIMseI_PA	13.73
1005	Opata_2984833_PstIMseI_PA	13.73
1006	Opata_3567105_PstIMspI_PA	13.73
1007	M6_718302_PstIMseI_PA	13.73
1008	M6_228220_PstIMseI_PA	13.73
1009	M6_2547687_PstIMspI_PA	13.73
1010	M6_435097_PstIMseI_PA	13.73
1011	M6_357253_PstIMseI_PA	13.73
1012	M6_1916848_PstIMseI_PA	13.73
1013	M6_181112_PstIMseI_PA	13.73
1014	Opata_2280786_PstIMseI_PA	13.73
1015	Opata_3968139_PstIMspI_PA	13.73
1016	Opata_2319377_PstIMspI_PA	13.73
1017	M6_851692_PstIMspI_PA	13.73
1018	M6_527610_PstIMseI_PA	13.73
1019	M6_22270_PstIMseI_PA	13.73
1020	M6_534854_PstIMseI_PA	13.73
1021	Opata_947839_PstIMseI_PA	13.73
1022	M6_465723_PstIMspI_PA	13.73
1023	Opata_1671799_PstIMspI_PA	13.73
1024	Opata_1005998_PstIMseI_PA	13.73
1025	M6_18012_PstIMseI_PA	13.73
1026	Opata_3564841_PstIMseI_PA	13.73
1027	Opata_94943_PstIMseI_PA	13.73
1028	M6_415705_PstIMseI_PA	13.73
1029	M6_1131804_PstIMseI_PA	13.73
1030	Opata_934678_PstIMseI_PA	13.73
1031	Opata_2008901_PstIMspI_PA	13.73
1032	Opata_499979_PstIMseI_PA	13.73
1033	M6_1982257_PstIMspI_PA	13.73
1034	M6_1421278_PstIMseI_PA	13.73
1035	Opata_1213124_PstIMluI_PA	13.73
1036	Opata_192747_PstIMseI_PA	13.73
1037	Opata_1245494_PstIMspI_PA	13.73
1038	Opata_737370_PstIMseI_PA	13.73
1039	M6_2677521_PstIMseI_PA	13.73
1040	M6_375307_PstIMseI_PA	13.73
1041	Opata_2887528_PstIMspI_PA	13.73
1042	Opata_666672_PstIMseI_PA	13.73
1043	M6_1879118_PstIMspI_PA	13.73
1044	Opata_456616_PstIMseI_PA	13.73
1045	Opata_2170216_PstIMspI_PA	13.73
1046	M6_455821_PstIMseI_PA	13.73
1047	Opata_2469418_PstIMspI_PA	13.73
1048	M6_1554442_PstIMspI_PA	13.73
1049	Opata_60494_PstIMseI_PA	13.73
1050	M6_384788_PstIMseI_PA	13.73
1051	M6_1390515_PstIMluI_PA	13.73
1052	Opata_806880_PstIMseI_PA	13.73
1053	Opata_2983496_PstIMspI_PA	13.73
1054	Opata_1704930_PstIMspI_PA	13.73
1055	M6_32942_PstIMseI_PA	13.73
1056	M6_658672_PstIMseI_PA	13.73
1057	Opata_618586_PstIMspI_PA	13.73
1058	Opata_775458_PstIMspI_PA	13.73
1059	M6_523278_PstIMspI_PA	13.73
1060	Opata_3728736_PstIMseI_PA	13.73
1061	M6_1597823_PstIMseI_PA	13.73
1062	M6_267666_PstIMseI_PA	13.73
1063	M6_286854_PstIMseI_PA	13.73
1064	Opata_2513551_PstIMspI_PA	13.73
1065	M6_785184_PstIMspI_PA	13.73
1066	Opata_1695906_PstIMspI_PA	13.73
1067	Opata_4087854_PstIMseI_PA	13.73
1068	M6_926985_PstIMspI_PA	13.73
1069	Opata_616451_PstIMspI_PA	13.73
1070	M6_1274399_PstIMspI_PA	13.73
1071	Opata_1691451_PstIMspI_PA	13.73
1072	Opata_4176760_PstIMseI_PA	13.73
1073	Opata_45848_PstIMseI_PA	13.73
1074	M6_764700_PstIMspI_PA	13.73
1075	M6_244858_PstIMseI_PA	13.73
1076	Opata_1624055_PstIMluI_PA	13.73
1077	Opata_466680_PstIMseI_PA	13.73
1078	Opata_104515_PstIMseI_PA	13.73
1079	Opata_3003133_PstIMspI_PA	13.73
1080	Opata_2095333_PstIMspI_PA	13.73
1081	M6_247357_PstIMspI_PA	13.73
1082	M6_1355547_PstIMspI_PA	13.73
1083	Opata_1750217_PstIMspI_PA	13.73
1084	Opata_1050814_PstIMluI_PA	13.73
1085	Opata_2717257_PstIMseI_PA	13.73
1086	Opata_51412_PstIMspI_PA	13.73
1087	Opata_2461665_PstIMspI_PA	13.73
1088	Opata_2888620_PstIMspI_PA	13.73
1089	Opata_1945928_PstIMseI_PA	13.73
1090	Opata_2186376_PstIMseI_PA	13.73
1091	Opata_310161_PstIMseI_PA	13.73
1092	Opata_2786867_PstIMseI_PA	13.73
1093	Opata_423928_PstIMseI_PA	13.73
1094	Opata_1416922_PstIMluI_PA	13.73
1095	M6_1149123_PstIMspI_PA	13.73
1096	Opata_501019_PstIMseI_PA	13.73
1097	Opata_144920_PstIMspI_PA	13.73
1098	Opata_964022_PstIMseI_PA	13.73
1099	Opata_1201971_PstIMseI_PA	13.73
1100	M6_490198_PstIMspI_PA	13.73
1101	M6_334146_PstIMspI_PA	13.73
1102	M6_2147265_PstIMspI_PA	13.73
1103	M6_1345469_PstIMseI_PA	13.73
1104	M6_595168_PstIMspI_PA	13.73
1105	M6_424068_PstIMspI_PA	13.73
1106	M6_3160318_PstIMspI_PA	13.73
1107	M6_2503922_PstIMspI_PA	13.73
1108	M6_262402_PstIMseI_PA	13.73
1109	M6_1174725_PstIMseI_PA	13.73
1110	M6_2422184_PstIMseI_PA	13.73
1111	M6_1005917_PstIMseI_PA	13.73
1112	M6_828015_PstIMspI_PA	13.73
1113	M6_43104_PstIMspI_PA	13.73
1114	M6_126670_PstIMseI_PA	13.73
1115	M6_2292120_PstIMspI_PA	13.73
1116	M6_3164845_PstIMspI_PA	13.73
1117	M6_564194_PstIMseI_PA	13.73
1118	M6_205499_PstIMseI_PA	13.73
1119	M6_1803108_PstIMspI_PA	13.73
1120	M6_2736087_PstIMspI_PA	13.73
1121	M6_714101_PstIMseI_PA	13.73
1122	M6_1334683_PstIMseI_PA	13.73
1123	M6_1858832_PstIMseI_PA	13.73
1124	M6_1651824_PstIMspI_PA	13.73
1125	M6_1998587_PstIMspI_PA	13.73
1126	M6_1299778_PstIMspI_PA	13.73
1127	M6_1236826_PstIMspI_PA	13.73
1128	M6_323971_PstIMseI_PA	13.73
1129	M6_978605_PstIMspI_PA	13.73
1130	M6_482617_PstIMspI_PA	13.73
1131	M6_728873_PstIMseI_PA	13.73
1132	M6_2544980_PstIMseI_PA	13.73
1133	M6_44828_PstIMspI_PA	13.73
1134	M6_772102_PstIMseI_PA	13.73
1135	M6_1401131_PstIMseI_PA	13.73
1136	M6_568484_PstIMspI_PA	13.73
1137	M6_1690070_PstIMspI_PA	13.73
1138	M6_591296_PstIMspI_PA	13.73
1139	M6_1525721_PstIMspI_PA	13.73
1140	M6_1165587_PstIMspI_PA	13.73
1141	M6_961976_PstIMspI_PA	13.73
1142	M6_1066214_PstIMspI_PA	13.73
1143	M6_1930_PstIMseI_PA	13.73
1144	M6_1120106_PstIMspI_PA	13.73
1145	M6_564703_PstIMspI_PA	13.73
1146	M6_1682594_PstIMspI_PA	13.73
1147	M6_802135_PstIMspI_PA	13.73
1148	M6_703150_PstIMseI_PA	13.73
1149	M6_1496397_PstIMspI_PA	13.73
1150	M6_1852560_PstIMspI_PA	13.73
1151	M6_709308_PstIMspI_PA	13.73
1152	M6_1367523_PstIMspI_PA	13.73
1153	M6_381810_PstIMseI_PA	13.73
1154	M6_2790712_PstIMspI_PA	13.73
1155	M6_305177_PstIMspI_PA	13.73
1156	M6_1942855_PstIMseI_PA	13.73
1157	M6_835545_PstIMseI_PA	13.73
1158	M6_1477677_PstIMspI_PA	13.73
1159	M6_295455_PstIMseI_PA	13.73
1160	M6_1824358_PstIMspI_PA	13.73
1161	M6_855963_PstIMspI_PA	13.73
1162	M6_651977_PstIMspI_PA	13.73
1163	M6_1078842_PstIMspI_PA	13.73
1164	M6_124901_PstIMspI_PA	13.73
1165	M6_380288_PstIMseI_PA	13.73
1166	M6_1937902_PstIMspI_PA	13.73
1167	M6_1315955_PstIMspI_PA	13.73
1168	M6_1404188_PstIMspI_PA	13.73
1169	M6_1094604_PstIMspI_PA	13.73
1170	M6_2331715_PstIMseI_PA	13.73
1171	M6_2238476_PstIMspI_PA	13.73
1172	M6_3240002_PstIMspI_PA	13.73
1173	M6_2716032_PstIMseI_PA	13.73
1174	M6_1157601_PstIMspI_PA	13.73
1175	M6_873814_PstIMspI_PA	13.73
1176	M6_464467_PstIMspI_PA	13.73
1177	M6_3165331_PstIMspI_PA	13.73
1178	M6_1227818_PstIMspI_PA	13.73
1179	M6_1002734_PstIMspI_PA	13.73
1180	M6_53516_PstIMspI_PA	13.73
1181	M6_1040707_PstIMspI_PA	13.73
1182	M6_1235150_PstIMseI_PA	13.73
1183	M6_699987_PstIMspI_PA	13.73
1184	M6_1083194_PstIMspI_PA	13.73
1185	M6_2206294_PstIMseI_PA	13.73
1186	M6_454737_PstIMspI_PA	13.73
1187	M6_229671_PstIMseI_PA	13.73
1188	M6_528297_PstIMspI_PA	13.73
1189	M6_431830_PstIMspI_PA	13.73
1190	M6_2384154_PstIMspI_PA	13.73
1191	M6_359113_PstIMspI_PA	13.73
1192	M6_1966109_PstIMspI_PA	13.73
1193	M6_964903_PstIMspI_PA	13.73
1194	M6_1330371_PstIMseI_PA	13.73
1195	M6_365622_PstIMspI_PA	13.73
1196	M6_416361_PstIMspI_PA	13.73
1197	M6_38714_PstIMseI_PA	13.73
1198	M6_436584_PstIMseI_PA	13.73
1199	M6_494096_PstIMseI_PA	13.73
1200	Opata_1115264_PstIMseI_PA	13.73
1201	M6_627797_PstIMspI_PA	13.73
1202	M6_221332_PstIMspI_PA	13.73
1203	M6_532326_PstIMspI_PA	13.73
1204	M6_204925_PstIMseI_PA	13.73
1205	M6_2003742_PstIMspI_PA	13.73
1206	M6_390865_PstIMspI_PA	13.73
1207	M6_1021462_PstIMseI_PA	13.73
1208	M6_3933743_PstIMseI_PA	13.73
1209	Opata_1647897_PstIMspI_PA	13.73
1210	M6_797858_PstIMspI_PA	13.73
1211	M6_949510_PstIMseI_PA	13.73
1212	M6_1331002_PstIMspI_PA	13.73
1213	M6_2188936_PstIMspI_PA	13.73
1214	M6_564723_PstIMspI_PA	13.73
1215	M6_531313_PstIMseI_PA	13.73
1216	M6_725887_PstIMspI_PA	13.73
1217	M6_1368398_PstIMspI_PA	13.73
1218	M6_708598_PstIMspI_PA	13.73
1219	M6_1186667_PstIMseI_PA	13.73
1220	M6_478558_PstIMseI_PA	13.73
1221	M6_44135_PstIMseI_PA	13.73
1222	M6_982405_PstIMspI_PA	13.73
1223	M6_364343_PstIMseI_PA	13.73
1224	M6_544423_PstIMspI_PA	13.73
1225	M6_421515_PstIMseI_PA	13.73
1226	M6_1015598_PstIMspI_PA	13.73
1227	M6_707753_PstIMseI_PA	13.73
1228	M6_3831475_PstIMseI_PA	13.73
1229	M6_3303096_PstIMspI_PA	13.73
1230	M6_2273681_PstIMspI_PA	13.73
1231	M6_532038_PstIMspI_PA	13.73
1232	M6_525059_PstIMspI_PA	13.73
1233	M6_2254752_PstIMspI_PA	13.73
1234	M6_936098_PstIMseI_PA	13.73
1235	M6_451698_PstIMspI_PA	13.73
1236	M6_855610_PstIMseI_PA	13.73
1237	M6_490002_PstIMseI_PA	13.73
1238	M6_1454138_PstIMseI_PA	13.73
1239	M6_1862097_PstIMspI_PA	13.73
1240	M6_3487740_PstIMspI_PA	13.73
1241	M6_461039_PstIMspI_PA	13.73
1242	M6_405928_PstIMseI_PA	13.73
1243	M6_214985_PstIMseI_PA	13.73
1244	M6_868724_PstIMspI_PA	13.73
1245	M6_1107403_PstIMseI_PA	13.73
1246	M6_1011821_PstIMseI_PA	13.73
1247	M6_1460987_PstIMspI_PA	13.73
1248	M6_334253_PstIMspI_PA	13.73
1249	M6_2874748_PstIMspI_PA	13.73
1250	M6_1233002_PstIMspI_PA	13.73
1251	M6_122218_PstIMseI_PA	13.73
1252	M6_36428_PstIMseI_PA	13.73
1253	M6_562711_PstIMspI_PA	13.73
1254	M6_2696937_PstIMspI_PA	13.73
1255	M6_829483_PstIMspI_PA	13.73
1256	M6_2852514_PstIMspI_PA	13.73
1257	M6_2084353_PstIMspI_PA	13.73
1258	M6_1374525_PstIMspI_PA	13.73
1259	M6_175668_PstIMspI_PA	13.73
1260	M6_9337_PstIMseI_PA	13.73
1261	M6_639231_PstIMspI_PA	13.73
1262	M6_88460_PstIMspI_PA	13.73
1263	M6_1282419_PstIMseI_PA	13.73
1264	M6_674367_PstIMseI_PA	13.73
1265	M6_2908818_PstIMseI_PA	13.73
1266	M6_1468043_PstIMspI_PA	13.73
1267	M6_411337_PstIMspI_PA	13.73
1268	M6_691534_PstIMspI_PA	13.73
1269	M6_3502824_PstIMspI_PA	13.73
1270	M6_1716464_PstIMspI_PA	13.73
1271	M6_2487871_PstIMspI_PA	13.73
1272	M6_1299231_PstIMseI_PA	13.73
1273	M6_1733601_PstIMseI_PA	13.73
1274	M6_2392075_PstIMspI_PA	13.73
1275	M6_490640_PstIMseI_PA	13.73
1276	M6_1282432_PstIMseI_PA	13.73
1277	M6_1288278_PstIMspI_PA	13.73
1278	M6_1346259_PstIMspI_PA	13.73
1279	M6_293650_PstIMspI_PA	13.73
1280	M6_423724_PstIMseI_PA	13.73
1281	M6_239280_PstIMseI_PA	13.73
1282	M6_2046577_PstIMseI_PA	13.73
1283	Opata_1309037_PstIMspI_PA	13.73
1284	M6_990708_PstIMspI_PA	13.73
1285	M6_2024232_PstIMseI_PA	13.73
1286	M6_335355_PstIMseI_PA	13.73
1287	M6_194826_PstIMseI_PA	13.73
1288	M6_699934_PstIMspI_PA	13.73
1289	M6_68825_PstIMspI_PA	13.73
1290	M6_719011_PstIMspI_PA	13.73
1291	M6_820479_PstIMspI_PA	13.73
1292	M6_399592_PstIMspI_PA	13.73
1293	M6_663792_PstIMspI_PA	13.73
1294	M6_2876398_PstIMspI_PA	13.73
1295	M6_1389074_PstIMspI_PA	13.73
1296	Opata_2632172_PstIMluI_PA	13.73
1297	Opata_256544_PstIMspI_PA	13.73
1298	M6_2179905_PstIMspI_PA	13.73
1299	M6_1063197_PstIMseI_PA	13.73
1300	M6_54220_PstIMseI_PA	13.73
1301	M6_2366207_PstIMspI_PA	13.73
1302	M6_347453_PstIMspI_PA	13.73
1303	M6_1603286_PstIMseI_PA	13.73
1304	Opata_1822000_PstIMspI_PA	13.73
1305	M6_1449664_PstIMspI_PA	13.73
1306	Opata_2092916_PstIMspI_PA	13.73
1307	BS00071289_51	13.73
1308	Excalibur_c9509_1180	13.73
1309	GENE-0412_338	13.73
1310	IAAV3919	13.73
1311	Kukri_c18951_853	13.73
1312	RAC875_c42700_264	13.73
1313	RAC875_rep_c110533_92	13.73
1314	Tdurum_contig19376_154	13.73
1315	Tdurum_contig35757_161	13.73
1316	Tdurum_contig44888_837	13.73
1317	Tdurum_contig59794_640	13.73
1318	Tdurum_contig60323_605	13.73
1319	Tdurum_contig97729_491	13.73
1320	BS00033749_51	13.73
1321	BS00100774_51	13.73
1322	D_contig37179_75	13.73
1323	Kukri_c7192_1077	13.73
1324	BS00009423_51	13.73
1325	Tdurum_contig42405_197	13.73
1326	BS00063479_51	13.73
1327	BobWhite_c1361_1187	13.73
1328	BS00022677_51	13.73
1329	BS00033750_51	13.73
1330	BS00059424_51	13.73
1331	BS00066697_51	13.73
1332	Xgwm136	14
1333	Xgpw2276	14
1334	tin1	14
1335	1260715	14.07
1336	1268281	14.07
1337	2269578	14.07
1338	3030304	14.07
1339	wPt-6993	14.23
1340	RAC875_rep_c105697_366	14.27
1341	3022961	14.3
1342	3022979	14.3
1343	3026625	14.3
1344	wPt-2075	14.33
1345	wPt-2859	14.33
1346	wPt-665375	14.33
1347	wPt-741704	14.33
1348	wPt-7905	14.33
1349	wPt-8261	14.33
1350	731843	14.42
1351	4989953	14.47
1352	2266418	14.61
1353	2290932	14.63
1354	2302031	14.63
1355	344950	14.71
1356	2284107	14.88
1357	1237948	14.89
1358	2262808	14.89
1359	2301913	14.89
1360	3021967	14.89
1361	1090908	14.96
1362	1106702	14.96
1363	1255504	14.96
1364	1297580	14.96
1365	1299134	14.96
1366	2275375	14.96
1367	2369425	14.96
1368	wPt-7567	14.98
1369	3534072	15
1370	3939550	15
1371	XgpwE5	15
1372	XgpwE8a	15
1373	XgpwE9	15
1374	Xmta14c	15
1375	Xcfa2153	15
1376	1114962	15.01
1377	1116977	15.01
1378	1126995	15.01
1379	1150277	15.01
1380	1235302	15.01
1381	1237233	15.01
1382	1242186	15.01
1383	1864625	15.01
1384	2346468	15.01
1385	3027396	15.01
1386	3532756	15.01
1387	3533232	15.01
1388	3533618	15.01
1389	3947465	15.01
1390	3955998	15.01
1391	3958152	15.01
1392	4261515	15.01
1393	4394804	15.01
1394	4411390	15.01
1395	4540658	15.01
1396	4541143	15.01
1397	4911044	15.01
1398	994830	15.05
1399	1026325	15.05
1400	1135929	15.05
1401	1159452	15.05
1402	1240002	15.05
1403	1266448	15.05
1404	1386752	15.05
1405	3022573	15.05
1406	3026920	15.05
1407	3947128	15.05
1408	4008282	15.05
1409	4396205	15.05
1410	4440376	15.05
1411	4989480	15.05
1412	4990981	15.05
1413	5968502	15.05
1414	7352173	15.05
1415	7488361	15.05
1416	wPt-6269	15.11
1417	120888	15.12
1418	664778	15.12
1419	668160	15.12
1420	977260	15.12
1421	979503	15.12
1422	980410	15.12
1423	982015	15.12
1424	999648	15.12
1425	1011491	15.12
1426	1013218	15.12
1427	1032691	15.12
1428	1033831	15.12
1429	1033904	15.12
1430	1040965	15.12
1431	1043336	15.12
1432	1046750	15.12
1433	1061551	15.12
1434	1070663	15.12
1435	1075248	15.12
1436	1081625	15.12
1437	1084229	15.12
1438	1089771	15.12
1439	1093633	15.12
1440	1093668	15.12
1441	1111751	15.12
1442	1112831	15.12
1443	1115796	15.12
1444	1117278	15.12
1445	1118242	15.12
1446	1119266	15.12
1447	1120440	15.12
1448	1120941	15.12
1449	1122743	15.12
1450	1124085	15.12
1451	1124430	15.12
1452	1128039	15.12
1453	1129118	15.12
1454	1129343	15.12
1455	1130983	15.12
1456	1143089	15.12
1457	1164470	15.12
1458	1169978	15.12
1459	1212218	15.12
1460	1216123	15.12
1461	1219755	15.12
1462	1225261	15.12
1463	1236701	15.12
1464	1250328	15.12
1465	1251432	15.12
1466	1252654	15.12
1467	1252755	15.12
1468	1254410	15.12
1469	1254528	15.12
1470	1254636	15.12
1471	1254918	15.12
1472	1254927	15.12
1473	1254929	15.12
1474	1255024	15.12
1475	1255092	15.12
1476	1255227	15.12
1477	1256322	15.12
1478	1256371	15.12
1479	1256862	15.12
1480	1262006	15.12
1481	1286410	15.12
1482	1376457	15.12
1483	1688043	15.12
1484	1723678	15.12
1485	1724417	15.12
1486	3385372	15.12
1487	3956453	15.12
1488	4005114	15.12
1489	4909917	15.12
1490	4003323	15.13
1491	wPt-4676	15.14
1492	wPt-741357	15.14
1493	3024043	15.14
1494	3064373	15.14
1495	1265597	15.16
1496	3026583	15.18
1497	4004967	15.18
1498	wPt-6564	15.21
1499	wPt-0512	15.26
1500	wPt-667056	15.26
1501	Xpsr11(Glu3)	15.3
1502	1204785	15.33
1503	1257589	15.33
1504	2351729	15.33
1505	1082616	15.35
1506	1287959	15.35
1507	2294382	15.35
1508	wPt-1517	15.36
1509	3957113	15.4
1510	1138087	15.41
1511	1169281	15.41
1512	1864339	15.41
1513	2328038	15.41
1514	wPt-664778	15.43
1515	wPt-730136	15.49
1516	wPt-6450	15.5
1517	1114742	15.55
1518	1121533	15.55
1519	1144874	15.55
1520	1102329	15.57
1521	1687616	15.57
1522	3960868	15.57
1523	1233657	15.58
1524	1270441	15.58
1525	1279433	15.58
1526	1284735	15.58
1527	wPt-730187	15.59
1528	wPt-744902	15.59
1529	2277502	15.62
1530	wPt-1167	15.63
1531	1120904	15.65
1532	4395804	15.65
1533	1106928	15.65
1534	1279346	15.65
1535	3033888	15.65
1536	1097100	15.71
1537	1239011	15.73
1538	992113	15.74
1539	4404414	15.74
1540	4407178	15.74
1541	4541095	15.74
1542	4541774	15.74
1543	RAC875_c24163_994	15.74
1544	BS00011810_51	15.74
1545	1771774	15.76
1546	2305619	15.76
1547	5324074	15.76
1548	1110610	15.84
1549	1115953	15.84
1550	1238735	15.84
1551	1239924	15.84
1552	4405229	15.84
1553	4990446	15.84
1554	4990779	15.84
1555	1209345	15.84
1556	2311010	15.84
1557	7336092	15.84
1558	1228422	15.88
1559	4396868	15.88
1560	wPt-1782	15.93
1561	wPt-4652	15.93
1562	wPt-0595	15.93
1563	1206702	15.93
1564	1258330	15.93
1565	1268252	15.93
1566	1271571	15.93
1567	1288121	15.93
1568	1384324	15.93
1569	Opata_520143_PstIMluI_PA	15.93
1570	Opata_2527884_54_PstIMspI_SNP	15.93
1571	M6_908013_PstIMspI_PA	15.93
1572	Opata_317751_PstIMseI_PA	15.93
1573	Opata_3055645_PstIMspI_PA	15.93
1574	Opata_777334_PstIMseI_PA	15.93
1575	Opata_2235145_PstIMluI_PA	15.93
1576	Opata_67784_PstIMluI_PA	15.93
1577	M6_1672711_PstIMseI_PA	15.93
1578	Opata_958914_4_PstIMseI_SNP	15.93
1579	Opata_2241158_PstIMspI_PA	15.93
1580	Opata_1835163_PstIMluI_PA	15.93
1581	M6_1432033_PstIMspI_PA	15.93
1582	Opata_167756_PstIMspI_PA	15.93
1583	Opata_4200185_PstIMspI_PA	15.93
1584	Opata_522514_PstIMseI_PA	15.93
1585	M6_28476_PstIMseI_PA	15.93
1586	Opata_568300_PstIMspI_PA	15.93
1587	Opata_1074507_PstIMspI_PA	15.93
1588	Opata_940420_9_PstIMseI_SNP	15.93
1589	Opata_722522_PstIMluI_PA	15.93
1590	Opata_4222798_PstIMseI_PA	15.93
1591	M6_1083512_PstIMspI_PA	15.93
1592	M6_3846532_PstIMseI_PA	15.93
1593	Opata_2451_54_PstIMseI_SNP	15.93
1594	Opata_1814588_PstIMspI_PA	15.93
1595	M6_3171257_PstIMspI_PA	15.93
1596	M6_2073558_PstIMspI_PA	15.93
1597	Opata_4308389_PstIMseI_PA	15.93
1598	Opata_1728738_PstIMseI_PA	15.93
1599	Opata_107663_60_PstIMseI_SNP	15.93
1600	Opata_461926_PstIMseI_PA	15.93
1601	Opata_311726_PstIMluI_PA	15.93
1602	M6_2022113_PstIMspI_PA	15.93
1603	M6_1190886_9_PstIMspI_SNP	15.93
1604	Opata_2451_51_PstIMseI_SNP	15.93
1605	Opata_1005610_PstIMluI_PA	15.93
1606	Opata_825104_PstIMseI_PA	15.93
1607	Opata_3345924_PstIMspI_PA	15.93
1608	M6_908798_PstIMspI_PA	15.93
1609	M6_2778968_PstIMseI_PA	15.93
1610	Opata_3221243_PstIMspI_PA	15.93
1611	M6_1379549_PstIMspI_PA	15.93
1612	Opata_1174816_PstIMseI_PA	15.93
1613	Opata_3342505_PstIMspI_PA	15.93
1614	Opata_338670_PstIMseI_PA	15.93
1615	Opata_33538_PstIMseI_PA	15.93
1616	Opata_53801_PstIMspI_PA	15.93
1617	Opata_84995_40_PstIMseI_SNP	15.93
1618	Opata_2742659_PstIMspI_PA	15.93
1619	Opata_489416_PstIMluI_PA	15.93
1620	Opata_2901916_PstIMspI_PA	15.93
1621	M6_1554129_PstIMspI_PA	15.93
1622	Opata_414768_PstIMseI_PA	15.93
1623	Opata_3690916_PstIMspI_PA	15.93
1624	Opata_2451_26_PstIMseI_SNP	15.93
1625	Opata_193172_PstIMluI_PA	15.93
1626	Opata_107663_29_PstIMseI_SNP	15.93
1627	M6_2583425_PstIMspI_PA	15.93
1628	Opata_1163054_PstIMluI_PA	15.93
1629	Opata_264427_PstIMseI_PA	15.93
1630	Opata_3030713_PstIMspI_PA	15.93
1631	Opata_1292584_PstIMseI_PA	15.93
1632	M6_702298_PstIMspI_PA	15.93
1633	Opata_2349727_PstIMspI_PA	15.93
1634	Opata_722912_PstIMseI_PA	15.93
1635	Opata_2481778_PstIMspI_PA	15.93
1636	Opata_166561_PstIMseI_PA	15.93
1637	Opata_2239317_PstIMspI_PA	15.93
1638	Opata_2391800_PstIMspI_PA	15.93
1639	Opata_2047876_PstIMspI_PA	15.93
1640	Opata_235714_PstIMspI_PA	15.93
1641	Opata_3341835_PstIMspI_PA	15.93
1642	Opata_1407540_42_PstIMspI_SNP	15.93
1643	Opata_271939_PstIMspI_PA	15.93
1644	Opata_636999_18_PstIMseI_SNP	15.93
1645	Opata_1407540_6_PstIMspI_SNP	15.93
1646	Opata_1356674_PstIMspI_PA	15.93
1647	Opata_1407540_23_PstIMspI_SNP	15.93
1648	Opata_323362_58_PstIMspI_SNP	15.93
1649	Opata_2106089_PstIMspI_PA	15.93
1650	Opata_79143_PstIMluI_PA	15.93
1651	Opata_2051868_PstIMluI_PA	15.93
1652	Opata_2466976_PstIMseI_PA	15.93
1653	Opata_3692780_PstIMspI_PA	15.93
1654	Opata_108482_PstIMspI_PA	15.93
1655	Opata_260418_24_PstIMspI_SNP	15.93
1656	Opata_1847485_PstIMspI_PA	15.93
1657	Opata_1845853_PstIMspI_PA	15.93
1658	Opata_3595836_PstIMspI_PA	15.93
1659	Opata_242400_PstIMseI_PA	15.93
1660	Opata_1706660_PstIMspI_PA	15.93
1661	Opata_1986730_PstIMluI_PA	15.93
1662	Opata_3562772_PstIMspI_PA	15.93
1663	Opata_1719080_PstIMspI_PA	15.93
1664	Opata_227488_PstIMseI_PA	15.93
1665	Opata_1220254_PstIMseI_PA	15.93
1666	Opata_56149_PstIMspI_PA	15.93
1667	Opata_2487850_PstIMseI_PA	15.93
1668	Opata_1477904_PstIMluI_PA	15.93
1669	Opata_664276_59_PstIMseI_SNP	15.93
1670	Opata_3737650_PstIMspI_PA	15.93
1671	Opata_2364466_PstIMluI_PA	15.93
1672	Opata_591772_PstIMseI_PA	15.93
1673	Opata_3565239_PstIMspI_PA	15.93
1674	Opata_509807_PstIMseI_PA	15.93
1675	Opata_2596993_PstIMluI_PA	15.93
1676	Opata_2338108_PstIMspI_PA	15.93
1677	Opata_551790_PstIMseI_PA	15.93
1678	Opata_2700670_PstIMspI_PA	15.93
1679	Opata_2259833_PstIMspI_PA	15.93
1680	Opata_1484075_PstIMspI_PA	15.93
1681	Opata_2013202_55_PstIMspI_SNP	15.93
1682	Opata_372617_PstIMspI_PA	15.93
1683	Opata_2690774_PstIMluI_PA	15.93
1684	Opata_1082342_PstIMspI_PA	15.93
1685	Opata_275740_PstIMspI_PA	15.93
1686	Opata_42849_PstIMseI_PA	15.93
1687	Opata_2242141_PstIMspI_PA	15.93
1688	Opata_1849095_PstIMspI_PA	15.93
1689	Opata_3945289_PstIMseI_PA	15.93
1690	M6_453183_PstIMspI_PA	15.93
1691	Opata_3276103_PstIMspI_PA	15.93
1692	Opata_1212004_40_PstIMspI_SNP	15.93
1693	Opata_3274984_PstIMspI_PA	15.93
1694	Opata_3493391_PstIMspI_PA	15.93
1695	Opata_200573_9_PstIMseI_SNP	15.93
1696	Opata_2717459_PstIMspI_PA	15.93
1697	Opata_119999_PstIMspI_PA	15.93
1698	Opata_320915_PstIMspI_PA	15.93
1699	Opata_260867_PstIMluI_PA	15.93
1700	Opata_1558504_88_PstIMspI_SNP	15.93
1701	Opata_38221_PstIMluI_PA	15.93
1702	Opata_284052_13_PstIMseI_SNP	15.93
1703	Opata_1974129_PstIMluI_PA	15.93
1704	Opata_1303086_78_PstIMseI_SNP	15.93
1705	M6_2603379_PstIMspI_PA	15.93
1706	Opata_1202137_PstIMluI_PA	15.93
1707	M6_265431_PstIMseI_PA	15.93
1708	Opata_2352243_PstIMspI_PA	15.93
1709	M6_26318_PstIMseI_PA	15.93
1710	Opata_141544_PstIMspI_PA	15.93
1711	M6_596934_PstIMseI_PA	15.93
1712	Opata_503293_PstIMluI_PA	15.93
1713	Opata_2763490_PstIMluI_PA	15.93
1714	Opata_2340067_PstIMseI_PA	15.93
1715	Opata_1856840_PstIMspI_PA	15.93
1716	Opata_438892_PstIMseI_PA	15.93
1717	Opata_1303350_PstIMluI_PA	15.93
1718	M6_834955_PstIMspI_PA	15.93
1719	Opata_3690329_PstIMspI_PA	15.93
1720	Opata_1153039_PstIMseI_PA	15.93
1721	Opata_370373_PstIMseI_PA	15.93
1722	Opata_650420_PstIMspI_PA	15.93
1723	Opata_664276_60_PstIMseI_SNP	15.93
1724	Opata_1635702_88_PstIMspI_SNP	15.93
1725	Opata_2097845_PstIMluI_PA	15.93
1726	Opata_1307752_PstIMluI_PA	15.93
1727	M6_4541_PstIMseI_PA	15.93
1728	Opata_467702_72_PstIMseI_SNP	15.93
1729	Opata_2798303_PstIMspI_PA	15.93
1730	M6_222305_PstIMspI_PA	15.93
1731	Opata_1946629_PstIMspI_PA	15.93
1732	Opata_1307260_PstIMluI_PA	15.93
1733	M6_200888_PstIMseI_PA	15.93
1734	Opata_2365108_PstIMspI_PA	15.93
1735	M6_2667038_PstIMspI_PA	15.93
1736	Opata_710594_PstIMseI_PA	15.93
1737	Opata_38353_PstIMseI_PA	15.93
1738	Opata_197008_40_PstIMseI_SNP	15.93
1739	Opata_323362_23_PstIMspI_SNP	15.93
1740	Opata_544647_31_PstIMspI_SNP	15.93
1741	Opata_416182_PstIMseI_PA	15.93
1742	Opata_3880012_PstIMspI_PA	15.93
1743	Opata_1303086_53_PstIMseI_SNP	15.93
1744	Opata_2013202_23_PstIMspI_SNP	15.93
1745	Opata_1761427_PstIMspI_PA	15.93
1746	Opata_3848892_PstIMspI_PA	15.93
1747	Opata_616520_PstIMspI_PA	15.93
1748	M6_572994_PstIMseI_PA	15.93
1749	Opata_418114_PstIMspI_PA	15.93
1750	Opata_1961275_PstIMspI_PA	15.93
1751	Opata_4261623_PstIMspI_PA	15.93
1752	Opata_534853_PstIMspI_PA	15.93
1753	Opata_793347_PstIMluI_PA	15.93
1754	Opata_2962951_PstIMspI_PA	15.93
1755	Opata_4038989_PstIMspI_PA	15.93
1756	Opata_43270_PstIMluI_PA	15.93
1757	Opata_674772_PstIMspI_PA	15.93
1758	Opata_1470909_PstIMspI_PA	15.93
1759	Opata_1311569_PstIMluI_PA	15.93
1760	Opata_891622_PstIMluI_PA	15.93
1761	Opata_3336981_PstIMseI_PA	15.93
1762	Opata_481892_PstIMspI_PA	15.93
1763	Opata_1053720_PstIMspI_PA	15.93
1764	Opata_525281_PstIMluI_PA	15.93
1765	Opata_2983135_PstIMseI_PA	15.93
1766	Opata_1054493_PstIMseI_PA	15.93
1767	Opata_2388921_PstIMspI_PA	15.93
1768	Opata_761095_PstIMspI_PA	15.93
1769	Opata_864308_PstIMspI_PA	15.93
1770	Opata_265746_PstIMspI_PA	15.93
1771	Opata_633139_74_PstIMspI_SNP	15.93
1772	Opata_1564566_PstIMluI_PA	15.93
1773	Opata_2599281_PstIMluI_PA	15.93
1774	Opata_1680537_PstIMspI_PA	15.93
1775	Opata_6933_6_PstIMseI_SNP	15.93
1776	Opata_823811_PstIMspI_PA	15.93
1777	Opata_1887017_PstIMluI_PA	15.93
1778	Opata_2324570_PstIMspI_PA	15.93
1779	M6_1581363_PstIMspI_PA	15.93
1780	Opata_2976788_PstIMspI_PA	15.93
1781	Opata_284052_10_PstIMseI_SNP	15.93
1782	Opata_467316_PstIMseI_PA	15.93
1783	Opata_1571924_PstIMseI_PA	15.93
1784	Opata_779989_PstIMseI_PA	15.93
1785	Opata_2462368_PstIMspI_PA	15.93
1786	Opata_1341187_PstIMspI_PA	15.93
1787	M6_2801452_PstIMseI_PA	15.93
1788	Opata_1261308_PstIMluI_PA	15.93
1789	M6_779682_PstIMseI_PA	15.93
1790	M6_614543_PstIMspI_PA	15.93
1791	M6_643042_PstIMseI_PA	15.93
1792	M6_2443736_PstIMspI_PA	15.93
1793	Opata_572040_PstIMseI_PA	15.93
1794	Opata_670232_PstIMspI_PA	15.93
1795	Opata_132785_PstIMseI_PA	15.93
1796	M6_1496113_PstIMspI_PA	15.93
1797	Opata_109438_PstIMseI_PA	15.93
1798	Opata_1859324_PstIMluI_PA	15.93
1799	Opata_1697269_PstIMspI_PA	15.93
1800	Opata_3904990_PstIMspI_PA	15.93
1801	Opata_492321_PstIMseI_PA	15.93
1802	Opata_731712_PstIMspI_PA	15.93
1803	Opata_528668_PstIMspI_PA	15.93
1804	Opata_2687023_PstIMspI_PA	15.93
1805	Opata_1226264_PstIMspI_PA	15.93
1806	Opata_432134_PstIMseI_PA	15.93
1807	Opata_2128144_PstIMspI_PA	15.93
1808	Opata_3587169_PstIMspI_PA	15.93
1809	Opata_560212_PstIMspI_PA	15.93
1810	Opata_3226667_PstIMspI_PA	15.93
1811	Opata_758407_PstIMseI_PA	15.93
1812	Opata_468742_PstIMspI_PA	15.93
1813	Opata_3119759_PstIMspI_PA	15.93
1814	Opata_3150651_PstIMspI_PA	15.93
1815	Opata_44229_PstIMseI_PA	15.93
1816	M6_2018430_PstIMspI_PA	15.93
1817	M6_2725270_PstIMspI_PA	15.93
1818	M6_1772536_PstIMseI_PA	15.93
1819	M6_3186033_PstIMspI_PA	15.93
1820	Opata_1289214_PstIMluI_PA	15.93
1821	Opata_1306283_PstIMspI_PA	15.93
1822	Opata_1130348_PstIMspI_PA	15.93
1823	Opata_3242765_PstIMspI_PA	15.93
1824	Xcdo431	16
1825	1085190	16.1
1826	3022165	16.1
1827	4989191	16.1
1828	4989410	16.1
1829	4990972	16.1
1830	4991245	16.1
1831	7358424	16.1
1832	GDM33b	16.11
1833	PSP2999	16.11
1834	1020433	16.11
1835	1062160	16.11
1836	1075345	16.11
1837	1151544	16.11
1838	1156546	16.11
1839	1254529	16.11
1840	1257056	16.11
1841	1859758	16.11
1842	2292359	16.11
1843	2293956	16.11
1844	2323688	16.11
1845	3029857	16.11
1846	3030377	16.11
1847	3030971	16.11
1848	3532817	16.11
1849	3532826	16.11
1850	3533386	16.11
1851	3533957	16.11
1852	3533995	16.11
1853	3570559	16.11
1854	3570749	16.11
1855	3573786	16.11
1856	3934263	16.11
1857	3935514	16.11
1858	3940333	16.11
1859	3948837	16.11
1860	3949529	16.11
1861	3949935	16.11
1862	3950973	16.11
1863	3955202	16.11
1864	3955655	16.11
1865	3957798	16.11
1866	3958111	16.11
1867	3960885	16.11
1868	4009202	16.11
1869	4009408	16.11
1870	4009648	16.11
1871	4262489	16.11
1872	4405080	16.11
1873	4405094	16.11
1874	4406286	16.11
1875	4406486	16.11
1876	4407064	16.11
1877	4408537	16.11
1878	4409302	16.11
1879	4410021	16.11
1880	4410701	16.11
1881	4411637	16.11
1882	4538124	16.11
1883	4538665	16.11
1884	4539436	16.11
1885	4541348	16.11
1886	4542714	16.11
1887	4543580	16.11
1888	4543998	16.11
1889	4544022	16.11
1890	4544301	16.11
1891	5580321	16.11
1892	1043230	16.11
1893	1095069	16.23
1894	wPt-8455	16.23
1895	wPt-1924	16.23
1896	1110821	16.23
1897	1116128	16.23
1898	Opata_137624_42_PstIMseI_SNP	16.23
1899	Opata_4203439_46_PstIMspI_SNP	16.23
1900	Opata_348276_61_PstIMseI_SNP	16.23
1901	Opata_806468_13_PstIMseI_SNP	16.23
1902	Opata_1012169_46_PstIMseI_SNP	16.23
1903	Opata_24829_27_PstIMseI_SNP	16.23
1904	Opata_582197_36_PstIMseI_SNP	16.23
1905	Opata_13403_18_PstIMluI_SNP	16.23
1906	Opata_518074_48_PstIMseI_SNP	16.23
1907	Opata_414990_51_PstIMseI_SNP	16.23
1908	Opata_1012169_25_PstIMseI_SNP	16.23
1909	Opata_806468_65_PstIMseI_SNP	16.23
1910	Opata_348276_15_PstIMseI_SNP	16.23
1911	Opata_24829_33_PstIMseI_SNP	16.23
1912	Opata_1182134_44_PstIMluI_SNP	16.23
1913	Opata_336160_53_PstIMspI_SNP	16.23
1914	Opata_806468_4_PstIMseI_SNP	16.23
1915	Opata_1036490_47_PstIMspI_SNP	16.23
1916	Opata_24829_26_PstIMseI_SNP	16.23
1917	wPt-4029	16.53
1918	wPt-6280	16.53
1919	3949757	16.53
1920	Opata_390364_30_PstIMseI_SNP	16.53
1921	M6_1952470_PstIMspI_PA	16.53
1922	Opata_648452_71_PstIMseI_SNP	16.53
1923	Opata_913228_20_PstIMseI_SNP	16.53
1924	Opata_1907811_5_PstIMspI_SNP	16.53
1925	M6_171397_PstIMspI_PA	16.53
1926	M6_2416959_PstIMspI_PA	16.53
1927	Opata_85856_67_PstIMseI_SNP	16.53
1928	M6_3741788_PstIMseI_PA	16.53
1929	Opata_1937873_27_PstIMspI_SNP	16.53
1930	Opata_610859_78_PstIMspI_SNP	16.53
1931	Opata_2264180_16_PstIMspI_SNP	16.53
1932	Opata_235336_60_PstIMseI_SNP	16.53
1933	Opata_610859_1_PstIMspI_SNP	16.53
1934	Opata_390364_5_PstIMseI_SNP	16.53
1935	Opata_411721_10_PstIMseI_SNP	16.53
1936	Opata_913228_4_PstIMseI_SNP	16.53
1937	Opata_1937873_26_PstIMspI_SNP	16.53
1938	Opata_1937873_33_PstIMspI_SNP	16.53
1939	Opata_2264180_60_PstIMspI_SNP	16.53
1940	M6_1131230_PstIMseI_PA	16.53
1941	M6_14664_PstIMseI_PA	16.53
1942	M6_572187_PstIMspI_PA	16.53
1943	M6_3631720_PstIMseI_PA	16.53
1944	M6_1498609_PstIMspI_PA	16.53
1945	Excalibur_c35316_154	16.67
1946	Kukri_s115525_295	16.67
1947	BS00010488_51	16.67
1948	wsnp_Ex_c12254_19574891	16.73
1949	wsnp_Ku_c1818_3557408	16.73
1950	Excalibur_c11258_1700	16.73
1951	BobWhite_c31470_532	16.73
1952	Excalibur_c35316_388	16.73
1953	IAAV3403	16.73
1954	BS00015608_51	16.73
1955	BS00065168_51	16.73
1956	tplb0025b13_150	16.73
1957	BS00026456_51	16.73
1958	BS00064205_51	16.73
1959	BS00064204_51	16.73
1960	Xfbb196b	17
1961	Tdurum_contig46733_6628	17.47
1962	BS00031289_51	17.47
1963	RAC875_c744_1935	17.88
1964	BS00058867_51	17.88
1965	CAP11_rep_c7878_143	17.9
1966	Kukri_c3888_1478	17.9
1967	RAC875_c95364_259	17.9
1968	XksuD14.2	18
1969	P32/M54-4	19
1970	BS00082567_51	19.34
1971	CAP12_c3074_192	19.34
1972	BobWhite_c42252_276	19.34
1973	Tdurum_contig43475_155	19.34
1974	BS00023130_51	19.73
1975	BS00059422_51	19.73
1976	M51/P65.5	20
1977	BS00110974_51	20.15
1978	TA001286-0611-w	20.15
1979	CAP8_c1356_189	20.22
1980	Ex_c2840_1013	20.3
1981	Tdurum_contig52189_1322	20.3
1982	Xfba393	21
1983	Xfba254	21
1984	BobWhite_c20902_177	21.55
1985	D_contig36054_1409	21.55
1986	Ku_c28007_1398	21.55
1987	RAC875_c38756_141	21.55
1988	Tdurum_contig43475_978	21.55
1989	BS00023201_51	21.55
1990	2276890	23.73
1991	1114754	23.81
1992	1115257	23.83
1993	2261520	23.84
1994	wPt-379669	23.89
1995	wPt-731846	23.9
1996	wPt-9229	24
1997	2290624	24
1998	1011662	24.01
1999	1013527	24.01
2000	1234788	24.01
2001	BS00056550_51	24.06
2002	1007077	24.07
2003	1109417	24.07
2004	1122786	24.07
2005	1131892	24.07
2006	1204537	24.07
2007	4536505	24.07
2008	5325502	24.07
2009	5411280	24.07
2010	wPt-5876	24.08
2011	wPt-9752	24.08
2012	wsnp_Ex_c2868_5293115	24.08
2013	1211954	24.09
2014	1022726	24.12
2015	1255052	24.15
2016	1097106	24.17
2017	1106451	24.17
2018	wPt-6358	24.2
2019	1141467	24.3
2020	1162477	24.3
2021	1251904	24.3
2022	1260703	24.3
2023	1293074	24.3
2024	4539253	24.3
2025	1268592	24.3
2026	wsnp_Ex_c17884_26647952	24.37
2027	wsnp_Ex_c5469_9654931	24.37
2028	wsnp_Ra_c48124_53475114	24.37
2029	wsnp_CAP11_c710_458019	24.41
2030	978120	24.41
2031	1266990	24.41
2032	2303713	24.41
2033	BS00079769_51	24.41
2034	1092630	24.48
2035	7931111	24.48
2036	1252727	24.57
2037	Lr10	24.6
2038	1229578	24.66
2039	2322317	24.66
2040	wsnp_Ku_rep_c103074_89905152	24.73
2041	1104113	24.81
2042	1127676	24.88
2043	4261359	24.89
2044	1131508	24.9
2045	1022717	24.92
2046	1032449	25.01
2047	1104175	25.01
2048	1213065	25.01
2049	1221906	25.01
2050	wsnp_Ex_c13421_21142520	25.07
2051	wsnp_RFL_Contig4735_5673999	25.07
2052	3032249	25.09
2053	4991395	25.09
2054	1132186	25.1
2055	1258831	25.2
2056	3034293	25.21
2057	3031006	25.36
2058	1020308	25.39
2059	2322234	25.39
2060	1753389	25.49
2061	2277607	25.49
2062	2289029	25.49
2063	3959298	25.49
2064	4002844	25.49
2065	1255509	25.6
2066	1089498	25.6
2067	1107257	25.6
2068	1224449	25.6
2069	1266929	25.6
2070	2278338	25.6
2071	2311770	25.6
2072	2327700	25.6
2073	2332599	25.6
2074	2334587	25.6
2075	wPt-671823	25.66
2076	tPt-513201	25.69
2077	wPt-729972	25.74
2078	993566	25.87
2079	D_GA8KES402HR8TV_187	25.92
2080	Ex_c57982_980	25.92
2081	1073846	25.93
2082	1082805	25.93
2083	1083212	25.93
2084	1119859	25.93
2085	1148060	25.93
2086	1161674	25.93
2087	1225224	25.93
2088	1235031	25.93
2089	1237287	25.93
2090	1238454	25.93
2091	1258108	25.93
2092	2260319	25.93
2093	2276871	25.93
2094	2301148	25.93
2095	3934858	25.93
2096	3935791	25.93
2097	3944652	25.93
2098	3952555	25.93
2099	4004266	25.93
2100	4260924	25.93
2101	4262943	25.93
2102	4411719	25.93
2103	4537267	25.93
2104	4539888	25.93
2105	4989569	25.93
2106	4990240	25.93
2107	4990933	25.93
2108	4991014	25.93
2109	7330901	25.93
2110	wsnp_Ex_c2868_5293485	26
2111	Excalibur_c87411_54	26
2112	GENE-1118_58	26
2113	Kukri_c22349_754	26
2114	Kukri_rep_c102231_265	26
2115	RAC875_c30657_82	26
2116	Tdurum_contig11679_319	26
2117	BS00060796_51	26
2118	Xbarc119	26
2119	Xwmc336a	26
2120	7346996	26.11
2121	2280303	26.19
2122	Xcfa2226	26.2
2123	1127758	26.21
2124	1233284	26.21
2125	3943798	26.21
2126	3950972	26.21
2127	4262271	26.21
2128	4990402	26.21
2129	1110722	26.23
2130	1315844	26.23
2131	1207191	26.77
2132	wPt-3560	26.8
2133	Xcfd15	27
2134	Xfba286	27
2135	2280207	27.05
2136	2308952	27.05
2137	4989466	27.09
2138	1150566	27.25
2139	wsnp_Ex_rep_c106111_90308719	27.26
2140	BS00080187_51	27.26
2141	GENE-0411_723	27.26
2142	GENE-0411_807	27.26
2143	Kukri_c37212_1286	27.26
2144	RFL_Contig1027_442	27.26
2145	BS00060058_51	27.26
2146	Kukri_c93012_76	27.26
2147	Ra_c2029_3163	27.26
2148	1117642	27.35
2149	1121364	27.35
2150	1242638	27.35
2151	wsnp_Ex_c57982_59470152	27.73
2152	wsnp_Ku_c183_358844	27.73
2153	M6_1262556_PstIMspI_PA	27.73
2154	M6_2425289_PstIMspI_PA	27.73
2155	M6_1225453_PstIMspI_PA	27.73
2156	Opata_1673642_PstIMseI_PA	27.73
2157	M6_3254176_PstIMseI_PA	27.73
2158	Opata_1085151_PstIMluI_PA	27.73
2159	M6_1035696_PstIMspI_PA	27.73
2160	Opata_2670549_PstIMluI_PA	27.73
2161	M6_3505265_PstIMspI_PA	27.73
2162	Opata_4273772_PstIMseI_PA	27.73
2163	Opata_346918_75_PstIMspI_SNP	27.73
2164	Opata_2837826_PstIMluI_PA	27.73
2165	Opata_2801516_PstIMluI_PA	27.73
2166	M6_2809162_PstIMspI_PA	27.73
2167	Opata_2300_39_PstIMseI_SNP	27.73
2168	M6_499201_PstIMspI_PA	27.73
2169	Opata_33696_PstIMspI_PA	27.73
2170	Opata_1954087_PstIMspI_PA	27.73
2171	M6_584640_PstIMspI_PA	27.73
2172	Opata_2300_29_PstIMseI_SNP	27.73
2173	Opata_38813_50_PstIMluI_SNP	27.73
2174	Opata_2619586_PstIMspI_PA	27.73
2175	Opata_100538_22_PstIMseI_SNP	27.73
2176	Opata_298349_5_PstIMspI_SNP	27.73
2177	Opata_1099177_PstIMspI_PA	27.73
2178	M6_1029891_PstIMseI_PA	27.73
2179	Opata_4174785_2_PstIMspI_SNP	27.73
2180	Opata_448704_84_PstIMseI_SNP	27.73
2181	Opata_656918_PstIMspI_PA	27.73
2182	Opata_1233445_PstIMluI_PA	27.73
2183	Opata_2148559_31_PstIMspI_SNP	27.73
2184	M6_453966_PstIMseI_PA	27.73
2185	Opata_2750832_84_PstIMspI_SNP	27.73
2186	M6_1941001_PstIMspI_PA	27.73
2187	Opata_846243_PstIMspI_PA	27.73
2188	Opata_2948853_PstIMspI_PA	27.73
2189	Opata_2997873_4_PstIMspI_SNP	27.73
2190	M6_2519492_PstIMspI_PA	27.73
2191	M6_1188949_PstIMspI_PA	27.73
2192	Opata_599420_21_PstIMspI_SNP	27.73
2193	Opata_1657574_37_PstIMspI_SNP	27.73
2194	Opata_1894426_PstIMseI_PA	27.73
2195	Opata_2148559_24_PstIMspI_SNP	27.73
2196	Opata_2308140_PstIMseI_PA	27.73
2197	Opata_38813_8_PstIMluI_SNP	27.73
2198	Opata_1035625_PstIMseI_PA	27.73
2199	Opata_2504366_PstIMspI_PA	27.73
2200	M6_2564708_PstIMspI_PA	27.73
2201	Opata_2969234_PstIMseI_PA	27.73
2202	Opata_448704_26_PstIMseI_SNP	27.73
2203	M6_110907_PstIMseI_PA	27.73
2204	M6_3330087_PstIMseI_PA	27.73
2205	Opata_333978_35_PstIMseI_SNP	27.73
2206	Opata_3879140_PstIMspI_PA	27.73
2207	Opata_11956_14_PstIMseI_SNP	27.73
2208	Opata_3672438_PstIMspI_PA	27.73
2209	Opata_3075614_49_PstIMspI_SNP	27.73
2210	Opata_1557556_PstIMseI_PA	27.73
2211	Opata_202254_49_PstIMseI_SNP	27.73
2212	Opata_185800_57_PstIMseI_SNP	27.73
2213	M6_3368522_PstIMspI_PA	27.73
2214	Opata_2810626_PstIMspI_PA	27.73
2215	Opata_185800_80_PstIMseI_SNP	27.73
2216	Opata_633436_77_PstIMseI_SNP	27.73
2217	Opata_751024_PstIMspI_PA	27.73
2218	Opata_2729364_PstIMseI_PA	27.73
2219	Opata_2300_36_PstIMseI_SNP	27.73
2220	Opata_1635704_PstIMluI_PA	27.73
2221	M6_1419101_PstIMseI_PA	27.73
2222	Opata_3049139_PstIMspI_PA	27.73
2223	Opata_2889234_PstIMspI_PA	27.73
2224	Opata_1987320_PstIMspI_PA	27.73
2225	M6_448114_PstIMspI_PA	27.73
2226	M6_2518751_PstIMspI_PA	27.73
2227	M6_1078217_PstIMspI_PA	27.73
2228	Opata_3000597_PstIMspI_PA	27.73
2229	M6_1608545_PstIMspI_PA	27.73
2230	Opata_3954796_PstIMseI_PA	27.73
2231	Opata_291696_PstIMseI_PA	27.73
2232	Opata_909755_PstIMspI_PA	27.73
2233	M6_24823_PstIMseI_PA	27.73
2234	M6_3608098_PstIMspI_PA	27.73
2235	Opata_1041953_PstIMspI_PA	27.73
2236	M6_3390169_PstIMseI_PA	27.73
2237	Opata_2433865_PstIMspI_PA	27.73
2238	Opata_1052197_PstIMspI_PA	27.73
2239	M6_2250905_PstIMspI_PA	27.73
2240	Opata_166923_PstIMseI_PA	27.73
2241	M6_987758_PstIMspI_PA	27.73
2242	Opata_2420551_PstIMspI_PA	27.73
2243	M6_575051_PstIMspI_PA	27.73
2244	M6_1258754_PstIMseI_PA	27.73
2245	Opata_1756722_32_PstIMseI_SNP	27.73
2246	Opata_514008_PstIMseI_PA	27.73
2247	M6_2709685_PstIMseI_PA	27.73
2248	Opata_4060789_PstIMspI_PA	27.73
2249	Opata_1931881_PstIMspI_PA	27.73
2250	M6_1478723_PstIMspI_PA	27.73
2251	M6_4269085_PstIMseI_PA	27.73
2252	M6_767117_PstIMspI_PA	27.73
2253	M6_4007826_PstIMseI_PA	27.73
2254	Opata_2029746_PstIMluI_PA	27.73
2255	M6_176481_PstIMspI_PA	27.73
2256	M6_442325_PstIMspI_PA	27.73
2257	M6_92351_PstIMseI_PA	27.73
2258	M6_305711_PstIMseI_PA	27.73
2259	M6_234736_PstIMseI_PA	27.73
2260	M6_1239009_PstIMseI_PA	27.73
2261	M6_156744_PstIMspI_PA	27.73
2262	M6_242946_PstIMspI_PA	27.73
2263	M6_82809_PstIMseI_PA	27.73
2264	M6_3420104_PstIMspI_PA	27.73
2265	M6_1105016_PstIMspI_PA	27.73
2266	M6_1251383_PstIMluI_PA	27.73
2267	Opata_1348891_PstIMluI_PA	27.73
2268	M6_2997737_PstIMspI_PA	27.73
2269	Opata_1651911_PstIMspI_PA	27.73
2270	M6_1074560_PstIMspI_PA	27.73
2271	Opata_4002880_PstIMseI_PA	27.73
2272	M6_1232088_PstIMspI_PA	27.73
2273	M6_2574407_PstIMspI_PA	27.73
2274	M6_633651_PstIMspI_PA	27.73
2275	M6_1391875_PstIMspI_PA	27.73
2276	M6_1981896_PstIMspI_PA	27.73
2277	M6_607163_PstIMseI_PA	27.73
2278	M6_266113_PstIMseI_PA	27.73
2279	M6_2433356_PstIMseI_PA	27.73
2280	M6_1334113_PstIMseI_PA	27.73
2281	M6_996449_PstIMseI_PA	27.73
2282	M6_1331873_PstIMseI_PA	27.73
2283	Opata_151812_PstIMseI_PA	27.73
2284	Opata_1237251_PstIMspI_PA	27.73
2285	Opata_2962695_PstIMseI_PA	27.73
2286	M6_507929_PstIMspI_PA	27.73
2287	M6_1494751_PstIMspI_PA	27.73
2288	Opata_2582463_PstIMseI_PA	27.73
2289	M6_1778141_PstIMspI_PA	27.73
2290	Opata_276815_PstIMspI_PA	27.73
2291	Opata_437741_PstIMseI_PA	27.73
2292	M6_541678_PstIMseI_PA	27.73
2293	M6_1610073_PstIMspI_PA	27.73
2294	M6_143456_PstIMseI_PA	27.73
2295	M6_340695_PstIMseI_PA	27.73
2296	Opata_805816_PstIMseI_PA	27.73
2297	M6_341366_PstIMspI_PA	27.73
2298	M6_52275_PstIMseI_PA	27.73
2299	M6_1240835_PstIMspI_PA	27.73
2300	Opata_2269749_PstIMspI_PA	27.73
2301	M6_1820230_PstIMspI_PA	27.73
2302	M6_553538_PstIMspI_PA	27.73
2303	M6_740017_PstIMspI_PA	27.73
2304	M6_2029672_PstIMspI_PA	27.73
2305	M6_1043268_PstIMspI_PA	27.73
2306	M6_2805414_PstIMspI_PA	27.73
2307	M6_1308079_PstIMspI_PA	27.73
2308	M6_2862813_PstIMspI_PA	27.73
2309	M6_3168221_PstIMspI_PA	27.73
2310	M6_2634434_PstIMspI_PA	27.73
2311	Opata_2356300_PstIMluI_PA	27.73
2312	M6_33901_PstIMseI_PA	27.73
2313	M6_777605_PstIMseI_PA	27.73
2314	Opata_421631_PstIMseI_PA	27.73
2315	M6_36458_PstIMspI_PA	27.73
2316	M6_2880575_PstIMspI_PA	27.73
2317	Opata_4251521_PstIMspI_PA	27.73
2318	Opata_560744_PstIMseI_PA	27.73
2319	M6_67077_PstIMseI_PA	27.73
2320	Opata_1982338_PstIMspI_PA	27.73
2321	Opata_876761_PstIMspI_PA	27.73
2322	M6_1879992_PstIMspI_PA	27.73
2323	Opata_2410215_PstIMspI_PA	27.73
2324	Opata_666365_PstIMseI_PA	27.73
2325	M6_1695958_PstIMseI_PA	27.73
2326	M6_865284_PstIMspI_PA	27.73
2327	M6_2659112_PstIMseI_PA	27.73
2328	Opata_11607_PstIMseI_PA	27.73
2329	M6_1724942_PstIMseI_PA	27.73
2330	M6_1680384_PstIMseI_PA	27.73
2331	M6_1505576_PstIMspI_PA	27.73
2332	M6_2389269_PstIMseI_PA	27.73
2333	Opata_3879106_PstIMspI_PA	27.73
2334	M6_476803_PstIMseI_PA	27.73
2335	Opata_2686554_PstIMspI_PA	27.73
2336	M6_498813_PstIMspI_PA	27.73
2337	M6_135220_PstIMspI_PA	27.73
2338	M6_89055_PstIMspI_PA	27.73
2339	M6_1131570_PstIMspI_PA	27.73
2340	M6_400378_PstIMluI_PA	27.73
2341	M6_1682826_PstIMspI_PA	27.73
2342	M6_416010_PstIMspI_PA	27.73
2343	Opata_1712630_PstIMluI_PA	27.73
2344	M6_2340024_PstIMspI_PA	27.73
2345	M6_48822_PstIMseI_PA	27.73
2346	M6_3279796_PstIMspI_PA	27.73
2347	Opata_35530_PstIMluI_PA	27.73
2348	Opata_3072826_PstIMspI_PA	27.73
2349	Opata_23547_PstIMspI_PA	27.73
2350	Opata_417883_PstIMspI_PA	27.73
2351	M6_428979_PstIMspI_PA	27.73
2352	M6_2516970_PstIMspI_PA	27.73
2353	Opata_1585848_PstIMspI_PA	27.73
2354	Opata_513470_PstIMluI_PA	27.73
2355	M6_2238264_PstIMseI_PA	27.73
2356	M6_418407_PstIMseI_PA	27.73
2357	Opata_1864121_PstIMspI_PA	27.73
2358	M6_4198240_PstIMseI_PA	27.73
2359	M6_329628_PstIMseI_PA	27.73
2360	M6_958687_PstIMspI_PA	27.73
2361	M6_192581_PstIMseI_PA	27.73
2362	M6_954082_PstIMspI_PA	27.73
2363	Opata_1663438_PstIMspI_PA	27.73
2364	M6_286340_PstIMseI_PA	27.73
2365	M6_1872792_PstIMspI_PA	27.73
2366	M6_226104_PstIMseI_PA	27.73
2367	M6_46310_PstIMspI_PA	27.73
2368	M6_2049278_PstIMspI_PA	27.73
2369	Opata_2610355_PstIMseI_PA	27.73
2370	Opata_1836480_PstIMspI_PA	27.73
2371	M6_1946697_PstIMspI_PA	27.73
2372	M6_774456_PstIMseI_PA	27.73
2373	M6_3282837_PstIMspI_PA	27.73
2374	M6_3126757_PstIMspI_PA	27.73
2375	M6_1327605_PstIMseI_PA	27.73
2376	M6_1179908_PstIMseI_PA	27.73
2377	Opata_921714_PstIMluI_PA	27.73
2378	M6_846935_PstIMspI_PA	27.73
2379	M6_1360250_PstIMspI_PA	27.73
2380	M6_759965_PstIMseI_PA	27.73
2381	M6_419733_PstIMspI_PA	27.73
2382	M6_2626812_PstIMseI_PA	27.73
2383	Opata_136033_PstIMseI_PA	27.73
2384	M6_916846_PstIMspI_PA	27.73
2385	M6_738299_PstIMspI_PA	27.73
2386	M6_984178_PstIMseI_PA	27.73
2387	Opata_1027386_PstIMspI_PA	27.73
2388	M6_59203_PstIMspI_PA	27.73
2389	Opata_239576_PstIMspI_PA	27.73
2390	M6_380516_PstIMspI_PA	27.73
2391	M6_1513315_PstIMspI_PA	27.73
2392	M6_196402_PstIMseI_PA	27.73
2393	M6_35481_PstIMseI_PA	27.73
2394	Opata_4106346_PstIMspI_PA	27.73
2395	Opata_218729_PstIMluI_PA	27.73
2396	Opata_112392_PstIMseI_PA	27.73
2397	M6_1938263_PstIMspI_PA	27.73
2398	M6_426419_PstIMspI_PA	27.73
2399	M6_35250_PstIMspI_PA	27.73
2400	M6_904305_PstIMspI_PA	27.73
2401	M6_507318_PstIMseI_PA	27.73
2402	M6_632325_PstIMspI_PA	27.73
2403	M6_2289610_PstIMspI_PA	27.73
2404	M6_324800_PstIMseI_PA	27.73
2405	M6_688911_PstIMspI_PA	27.73
2406	Opata_3291364_PstIMspI_PA	27.73
2407	M6_268136_PstIMseI_PA	27.73
2408	Opata_2000679_PstIMspI_PA	27.73
2409	M6_1635210_PstIMspI_PA	27.73
2410	Opata_636605_PstIMseI_PA	27.73
2411	M6_362446_PstIMseI_PA	27.73
2412	M6_2277118_PstIMspI_PA	27.73
2413	Opata_290011_PstIMluI_PA	27.73
2414	M6_1201713_PstIMseI_PA	27.73
2415	M6_397154_PstIMspI_PA	27.73
2416	M6_4040212_PstIMseI_PA	27.73
2417	M6_770695_PstIMseI_PA	27.73
2418	M6_1759260_PstIMspI_PA	27.73
2419	M6_4055113_PstIMseI_PA	27.73
2420	M6_126597_PstIMseI_PA	27.73
2421	M6_195155_PstIMseI_PA	27.73
2422	Opata_511083_PstIMseI_PA	27.73
2423	M6_1223195_PstIMspI_PA	27.73
2424	M6_1146920_PstIMseI_PA	27.73
2425	Opata_2570724_PstIMspI_PA	27.73
2426	M6_179479_PstIMseI_PA	27.73
2427	Opata_1840167_PstIMspI_PA	27.73
2428	M6_303152_PstIMseI_PA	27.73
2429	M6_531462_PstIMspI_PA	27.73
2430	M6_750441_PstIMseI_PA	27.73
2431	M6_540435_PstIMspI_PA	27.73
2432	M6_864182_PstIMspI_PA	27.73
2433	M6_1313479_PstIMspI_PA	27.73
2434	M6_2091317_PstIMspI_PA	27.73
2435	M6_3713011_PstIMseI_PA	27.73
2436	Opata_2783067_PstIMluI_PA	27.73
2437	Opata_449086_PstIMluI_PA	27.73
2438	Opata_205479_PstIMseI_PA	27.73
2439	M6_2566187_PstIMseI_PA	27.73
2440	Opata_1723176_PstIMspI_PA	27.73
2441	M6_236664_PstIMseI_PA	27.73
2442	M6_4590_PstIMseI_PA	27.73
2443	M6_569664_PstIMseI_PA	27.73
2444	Opata_3733293_PstIMspI_PA	27.73
2445	M6_167977_PstIMseI_PA	27.73
2446	Opata_159600_PstIMseI_PA	27.73
2447	M6_1032432_PstIMseI_PA	27.73
2448	M6_1437299_PstIMspI_PA	27.73
2449	M6_2538932_PstIMspI_PA	27.73
2450	M6_2476188_PstIMspI_PA	27.73
2451	M6_422214_PstIMspI_PA	27.73
2452	M6_829772_PstIMspI_PA	27.73
2453	Opata_1670492_PstIMspI_PA	27.73
2454	M6_187862_PstIMseI_PA	27.73
2455	M6_377387_PstIMspI_PA	27.73
2456	M6_860727_PstIMspI_PA	27.73
2457	M6_77905_PstIMspI_PA	27.73
2458	M6_504739_PstIMspI_PA	27.73
2459	Opata_104355_PstIMseI_PA	27.73
2460	Opata_873746_PstIMseI_PA	27.73
2461	M6_3536129_PstIMspI_PA	27.73
2462	M6_496829_PstIMspI_PA	27.73
2463	M6_32435_PstIMseI_PA	27.73
2464	M6_1998745_PstIMspI_PA	27.73
2465	M6_1838117_PstIMspI_PA	27.73
2466	M6_1966529_PstIMspI_PA	27.73
2467	M6_2264039_PstIMspI_PA	27.73
2468	Opata_400868_PstIMluI_PA	27.73
2469	M6_2270201_PstIMspI_PA	27.73
2470	M6_108057_PstIMspI_PA	27.73
2471	M6_458915_PstIMspI_PA	27.73
2472	Opata_63064_PstIMseI_PA	27.73
2473	M6_839678_PstIMspI_PA	27.73
2474	Opata_23419_PstIMluI_PA	27.73
2475	Opata_2541798_PstIMspI_PA	27.73
2476	M6_1730026_PstIMspI_PA	27.73
2477	Opata_1564558_PstIMspI_PA	27.73
2478	M6_178034_PstIMspI_PA	27.73
2479	M6_200914_PstIMseI_PA	27.73
2480	Opata_61130_PstIMseI_PA	27.73
2481	M6_2580796_PstIMspI_PA	27.73
2482	M6_89149_PstIMseI_PA	27.73
2483	M6_109701_PstIMspI_PA	27.73
2484	M6_337900_PstIMspI_PA	27.73
2485	Opata_2032101_PstIMspI_PA	27.73
2486	M6_865182_PstIMspI_PA	27.73
2487	Opata_2627845_PstIMspI_PA	27.73
2488	M6_322963_PstIMseI_PA	27.73
2489	M6_554432_PstIMseI_PA	27.73
2490	M6_329626_PstIMspI_PA	27.73
2491	M6_1416705_PstIMspI_PA	27.73
2492	M6_2547881_PstIMspI_PA	27.73
2493	M6_214682_PstIMspI_PA	27.73
2494	Opata_2512689_PstIMspI_PA	27.73
2495	Opata_2661634_PstIMseI_PA	27.73
2496	Opata_1200546_PstIMseI_PA	27.73
2497	M6_162809_PstIMseI_PA	27.73
2498	M6_1035264_PstIMspI_PA	27.73
2499	M6_705703_PstIMspI_PA	27.73
2500	M6_1179188_PstIMspI_PA	27.73
2501	M6_1118504_PstIMspI_PA	27.73
2502	M6_2223587_PstIMspI_PA	27.73
2503	Opata_78221_PstIMseI_PA	27.73
2504	M6_1264565_PstIMspI_PA	27.73
2505	M6_725709_PstIMluI_PA	27.73
2506	M6_124611_PstIMspI_PA	27.73
2507	M6_222748_PstIMseI_PA	27.73
2508	M6_883962_PstIMspI_PA	27.73
2509	M6_125537_PstIMspI_PA	27.73
2510	M6_926731_PstIMseI_PA	27.73
2511	Opata_2277780_PstIMspI_PA	27.73
2512	M6_2721225_PstIMspI_PA	27.73
2513	M6_779647_PstIMspI_PA	27.73
2514	Opata_364676_PstIMseI_PA	27.73
2515	M6_1789723_PstIMseI_PA	27.73
2516	M6_3207056_PstIMspI_PA	27.73
2517	M6_98015_PstIMseI_PA	27.73
2518	M6_1093310_PstIMseI_PA	27.73
2519	Opata_1090679_PstIMluI_PA	27.73
2520	M6_723298_PstIMspI_PA	27.73
2521	M6_1554184_PstIMseI_PA	27.73
2522	Opata_339866_PstIMseI_PA	27.73
2523	M6_355738_PstIMspI_PA	27.73
2524	M6_438934_PstIMspI_PA	27.73
2525	Opata_2684455_PstIMspI_PA	27.73
2526	M6_2544789_PstIMspI_PA	27.73
2527	Opata_64772_PstIMseI_PA	27.73
2528	M6_3257515_PstIMspI_PA	27.73
2529	M6_493766_PstIMseI_PA	27.73
2530	M6_2947222_PstIMseI_PA	27.73
2531	M6_657821_PstIMseI_PA	27.73
2532	Opata_1099205_PstIMspI_PA	27.73
2533	M6_204335_PstIMseI_PA	27.73
2534	M6_578032_PstIMspI_PA	27.73
2535	M6_747562_PstIMspI_PA	27.73
2536	Opata_2799016_32_PstIMspI_SNP	27.73
2537	M6_2044267_PstIMspI_PA	27.73
2538	M6_465472_PstIMspI_PA	27.73
2539	M6_3403572_PstIMspI_PA	27.73
2540	M6_521136_PstIMspI_PA	27.73
2541	M6_231962_PstIMspI_PA	27.73
2542	M6_3679110_PstIMseI_PA	27.73
2543	M6_2371407_PstIMspI_PA	27.73
2544	M6_592254_PstIMseI_PA	27.73
2545	M6_1420911_PstIMspI_PA	27.73
2546	M6_254254_PstIMseI_PA	27.73
2547	M6_603866_PstIMspI_PA	27.73
2548	Opata_2179063_PstIMspI_PA	27.73
2549	M6_1187272_PstIMseI_PA	27.73
2550	M6_1675791_PstIMspI_PA	27.73
2551	M6_539145_PstIMspI_PA	27.73
2552	M6_568627_PstIMseI_PA	27.73
2553	M6_1540323_PstIMspI_PA	27.73
2554	Opata_509279_PstIMspI_PA	27.73
2555	M6_3603031_PstIMseI_PA	27.73
2556	M6_1235988_PstIMseI_PA	27.73
2557	M6_113296_PstIMseI_PA	27.73
2558	M6_170400_PstIMspI_PA	27.73
2559	Opata_1347025_PstIMseI_PA	27.73
2560	M6_3083447_PstIMspI_PA	27.73
2561	M6_2327925_PstIMseI_PA	27.73
2562	Opata_1925541_PstIMspI_PA	27.73
2563	M6_184630_PstIMspI_PA	27.73
2564	Opata_3172818_PstIMspI_PA	27.73
2565	Opata_499519_PstIMseI_PA	27.73
2566	Opata_324544_PstIMseI_PA	27.73
2567	M6_880771_PstIMspI_PA	27.73
2568	M6_310209_PstIMseI_PA	27.73
2569	M6_3433512_PstIMspI_PA	27.73
2570	Opata_834712_PstIMspI_PA	27.73
2571	Opata_1997781_PstIMspI_PA	27.73
2572	Opata_1109795_PstIMluI_PA	27.73
2573	Opata_196151_PstIMluI_PA	27.73
2574	Opata_3049724_PstIMspI_PA	27.73
2575	Opata_3256035_PstIMspI_PA	27.73
2576	Opata_104105_PstIMseI_PA	27.73
2577	Opata_454023_PstIMseI_PA	27.73
2578	Opata_734448_PstIMspI_PA	27.73
2579	Opata_1882899_PstIMluI_PA	27.73
2580	Opata_4141984_PstIMspI_PA	27.73
2581	Opata_379936_PstIMseI_PA	27.73
2582	Opata_372476_PstIMspI_PA	27.73
2583	Opata_240729_PstIMluI_PA	27.73
2584	Opata_123117_PstIMseI_PA	27.73
2585	Opata_1638140_PstIMspI_PA	27.73
2586	Opata_1812399_PstIMspI_PA	27.73
2587	Opata_1642035_PstIMluI_PA	27.73
2588	Opata_85791_PstIMseI_PA	27.73
2589	Opata_754102_PstIMspI_PA	27.73
2590	Opata_23540_PstIMspI_PA	27.73
2591	Opata_311235_PstIMseI_PA	27.73
2592	Opata_355289_PstIMseI_PA	27.73
2593	Opata_548444_PstIMseI_PA	27.73
2594	Opata_2786581_PstIMspI_PA	27.73
2595	Opata_191469_PstIMseI_PA	27.73
2596	Opata_4210254_PstIMseI_PA	27.73
2597	Opata_90471_PstIMseI_PA	27.73
2598	Opata_2221235_PstIMspI_PA	27.73
2599	Opata_1030932_PstIMseI_PA	27.73
2600	Opata_2515926_PstIMspI_PA	27.73
2601	Opata_1002943_PstIMseI_PA	27.73
2602	Opata_78154_PstIMseI_PA	27.73
2603	Opata_1984304_PstIMspI_PA	27.73
2604	Opata_169177_PstIMseI_PA	27.73
2605	Opata_215638_PstIMseI_PA	27.73
2606	Opata_3340378_PstIMspI_PA	27.73
2607	Opata_176797_PstIMseI_PA	27.73
2608	Opata_2706461_PstIMspI_PA	27.73
2609	Opata_3678358_PstIMspI_PA	27.73
2610	Opata_352804_PstIMseI_PA	27.73
2611	Opata_4139733_PstIMspI_PA	27.73
2612	Opata_263796_PstIMseI_PA	27.73
2613	Opata_1400813_PstIMseI_PA	27.73
2614	Opata_321936_PstIMseI_PA	27.73
2615	Opata_3607250_PstIMspI_PA	27.73
2616	Opata_347996_PstIMseI_PA	27.73
2617	Opata_1573757_PstIMspI_PA	27.73
2618	Opata_2346212_PstIMspI_PA	27.73
2619	Opata_1236801_PstIMseI_PA	27.73
2620	Opata_981790_PstIMseI_PA	27.73
2621	Opata_1586605_PstIMspI_PA	27.73
2622	Opata_1570738_PstIMspI_PA	27.73
2623	Opata_638324_PstIMseI_PA	27.73
2624	Opata_2543770_PstIMspI_PA	27.73
2625	Opata_1624567_PstIMspI_PA	27.73
2626	Opata_67232_PstIMseI_PA	27.73
2627	Opata_2829608_PstIMspI_PA	27.73
2628	Opata_1880351_PstIMspI_PA	27.73
2629	Opata_2034394_PstIMspI_PA	27.73
2630	Opata_599701_PstIMseI_PA	27.73
2631	Opata_2082255_PstIMspI_PA	27.73
2632	Opata_2877261_PstIMspI_PA	27.73
2633	Opata_28456_PstIMseI_PA	27.73
2634	Opata_147452_PstIMseI_PA	27.73
2635	Opata_2788301_PstIMspI_PA	27.73
2636	Opata_3217703_PstIMspI_PA	27.73
2637	Opata_187370_PstIMseI_PA	27.73
2638	Opata_1568089_PstIMspI_PA	27.73
2639	Opata_660824_PstIMspI_PA	27.73
2640	Opata_34538_PstIMseI_PA	27.73
2641	Opata_884391_PstIMspI_PA	27.73
2642	Opata_351117_PstIMspI_PA	27.73
2643	Opata_262378_PstIMseI_PA	27.73
2644	Opata_12420_PstIMseI_PA	27.73
2645	Opata_3839273_PstIMspI_PA	27.73
2646	Opata_3600882_PstIMspI_PA	27.73
2647	Opata_1057438_PstIMseI_PA	27.73
2648	M6_14724_PstIMseI_PA	27.73
2649	Opata_1722119_PstIMspI_PA	27.73
2650	M6_1547598_PstIMspI_PA	27.73
2651	Opata_869213_PstIMseI_PA	27.73
2652	Opata_337909_PstIMseI_PA	27.73
2653	Opata_2224167_PstIMseI_PA	27.73
2654	Opata_2153088_PstIMspI_PA	27.73
2655	Opata_551763_PstIMseI_PA	27.73
2656	Opata_191640_PstIMseI_PA	27.73
2657	M6_3413383_PstIMspI_PA	27.73
2658	M6_1908820_PstIMspI_PA	27.73
2659	M6_893062_PstIMseI_PA	27.73
2660	Opata_761527_PstIMluI_PA	27.73
2661	Opata_595542_PstIMspI_PA	27.73
2662	M6_743878_PstIMseI_PA	27.73
2663	Opata_1451143_PstIMspI_PA	27.73
2664	M6_620749_PstIMspI_PA	27.73
2665	M6_711301_PstIMseI_PA	27.73
2666	Opata_4164114_PstIMspI_PA	27.73
2667	M6_1182685_PstIMseI_PA	27.73
2668	Opata_3832627_PstIMspI_PA	27.73
2669	Opata_307083_PstIMspI_PA	27.73
2670	M6_259285_PstIMseI_PA	27.73
2671	Opata_408281_PstIMspI_PA	27.73
2672	Opata_704527_PstIMseI_PA	27.73
2673	Opata_2424006_PstIMspI_PA	27.73
2674	Opata_3175698_PstIMspI_PA	27.73
2675	M6_280658_PstIMseI_PA	27.73
2676	M6_584900_PstIMseI_PA	27.73
2677	Opata_237431_PstIMseI_PA	27.73
2678	M6_651657_PstIMseI_PA	27.73
2679	Opata_673584_PstIMspI_PA	27.73
2680	M6_795608_PstIMspI_PA	27.73
2681	M6_3031429_PstIMseI_PA	27.73
2682	Opata_1417396_PstIMspI_PA	27.73
2683	M6_1361972_PstIMspI_PA	27.73
2684	Opata_3011571_PstIMseI_PA	27.73
2685	Opata_1689640_PstIMspI_PA	27.73
2686	M6_765707_PstIMseI_PA	27.73
2687	Opata_21727_PstIMseI_PA	27.73
2688	M6_280150_PstIMseI_PA	27.73
2689	M6_167978_PstIMseI_PA	27.73
2690	M6_523941_PstIMseI_PA	27.73
2691	M6_1094476_PstIMseI_PA	27.73
2692	Opata_335927_PstIMspI_PA	27.73
2693	Opata_19118_PstIMspI_PA	27.73
2694	Opata_1274091_PstIMseI_PA	27.73
2695	M6_787396_PstIMseI_PA	27.73
2696	Opata_475050_PstIMseI_PA	27.73
2697	M6_280700_PstIMseI_PA	27.73
2698	M6_225884_PstIMseI_PA	27.73
2699	M6_2122647_PstIMseI_PA	27.73
2700	M6_10243_PstIMseI_PA	27.73
2701	Opata_889844_PstIMseI_PA	27.73
2702	Opata_2715225_PstIMspI_PA	27.73
2703	Opata_2213005_PstIMspI_PA	27.73
2704	Opata_1012425_PstIMseI_PA	27.73
2705	M6_1764160_PstIMspI_PA	27.73
2706	M6_2267932_PstIMseI_PA	27.73
2707	M6_2803946_PstIMspI_PA	27.73
2708	M6_675725_PstIMseI_PA	27.73
2709	M6_109888_PstIMseI_PA	27.73
2710	M6_363823_PstIMseI_PA	27.73
2711	M6_1008499_PstIMseI_PA	27.73
2712	M6_277398_PstIMseI_PA	27.73
2713	Opata_1199893_PstIMseI_PA	27.73
2714	Opata_4136763_PstIMspI_PA	27.73
2715	Opata_3861282_PstIMspI_PA	27.73
2716	Opata_156441_PstIMspI_PA	27.73
2717	Opata_839708_PstIMseI_PA	27.73
2718	Opata_733264_PstIMspI_PA	27.73
2719	Opata_1045833_PstIMluI_PA	27.73
2720	M6_229195_PstIMseI_PA	27.73
2721	M6_154637_PstIMseI_PA	27.73
2722	Opata_1098129_PstIMspI_PA	27.73
2723	Opata_650258_PstIMseI_PA	27.73
2724	Opata_1364991_PstIMseI_PA	27.73
2725	Opata_4164954_PstIMspI_PA	27.73
2726	Opata_3347958_PstIMspI_PA	27.73
2727	Opata_1355786_PstIMseI_PA	27.73
2728	M6_446279_PstIMspI_PA	27.73
2729	Opata_1343038_PstIMseI_PA	27.73
2730	M6_442629_PstIMseI_PA	27.73
2731	M6_18183_PstIMseI_PA	27.73
2732	Opata_814659_PstIMseI_PA	27.73
2733	M6_100482_PstIMluI_PA	27.73
2734	Opata_4369804_PstIMseI_PA	27.73
2735	M6_409898_PstIMluI_PA	27.73
2736	M6_7865_PstIMseI_PA	27.73
2737	Opata_868755_PstIMseI_PA	27.73
2738	M6_953536_PstIMseI_PA	27.73
2739	Opata_3242993_PstIMseI_PA	27.73
2740	M6_3488024_PstIMseI_PA	27.73
2741	Opata_2504409_PstIMspI_PA	27.73
2742	Opata_1580804_PstIMspI_PA	27.73
2743	M6_1935457_PstIMseI_PA	27.73
2744	M6_71443_PstIMseI_PA	27.73
2745	M6_2425929_PstIMspI_PA	27.73
2746	Opata_790110_PstIMseI_PA	27.73
2747	M6_2526345_PstIMseI_PA	27.73
2748	Opata_1195877_PstIMspI_PA	27.73
2749	M6_261416_PstIMseI_PA	27.73
2750	Opata_652139_PstIMspI_PA	27.73
2751	M6_1524143_PstIMseI_PA	27.73
2752	M6_123748_PstIMseI_PA	27.73
2753	Opata_2316179_PstIMspI_PA	27.73
2754	Opata_108070_PstIMseI_PA	27.73
2755	Opata_219158_PstIMseI_PA	27.73
2756	M6_36221_PstIMseI_PA	27.73
2757	M6_2354070_PstIMspI_PA	27.73
2758	Opata_686613_PstIMseI_PA	27.73
2759	M6_3699481_PstIMseI_PA	27.73
2760	M6_420122_PstIMseI_PA	27.73
2761	Opata_1013426_PstIMspI_PA	27.73
2762	M6_1157356_PstIMspI_PA	27.73
2763	Opata_53213_PstIMseI_PA	27.73
2764	M6_294734_PstIMseI_PA	27.73
2765	M6_1100496_PstIMseI_PA	27.73
2766	Opata_710870_PstIMspI_PA	27.73
2767	Opata_2490807_PstIMspI_PA	27.73
2768	Opata_2475165_PstIMspI_PA	27.73
2769	M6_724062_PstIMseI_PA	27.73
2770	M6_3471161_PstIMspI_PA	27.73
2771	M6_117687_PstIMseI_PA	27.73
2772	M6_554097_PstIMseI_PA	27.73
2773	M6_80194_PstIMseI_PA	27.73
2774	Opata_436923_PstIMspI_PA	27.73
2775	M6_990687_PstIMseI_PA	27.73
2776	Opata_1302815_PstIMseI_PA	27.73
2777	M6_208974_PstIMseI_PA	27.73
2778	Opata_3120513_PstIMseI_PA	27.73
2779	Opata_153134_PstIMseI_PA	27.73
2780	Opata_3687395_PstIMspI_PA	27.73
2781	Opata_1391750_PstIMspI_PA	27.73
2782	M6_2211996_PstIMspI_PA	27.73
2783	M6_736453_PstIMseI_PA	27.73
2784	M6_1221715_PstIMspI_PA	27.73
2785	M6_111873_PstIMseI_PA	27.73
2786	Opata_2986956_PstIMspI_PA	27.73
2787	Opata_638993_PstIMspI_PA	27.73
2788	Opata_3735499_PstIMspI_PA	27.73
2789	Opata_614158_PstIMseI_PA	27.73
2790	M6_30544_PstIMseI_PA	27.73
2791	M6_888258_PstIMseI_PA	27.73
2792	M6_200896_PstIMseI_PA	27.73
2793	Opata_61364_PstIMseI_PA	27.73
2794	Opata_1513409_PstIMluI_PA	27.73
2795	Opata_1645895_PstIMseI_PA	27.73
2796	M6_1799694_PstIMspI_PA	27.73
2797	M6_979949_PstIMseI_PA	27.73
2798	Opata_2007252_PstIMspI_PA	27.73
2799	M6_524602_PstIMseI_PA	27.73
2800	M6_1083813_PstIMspI_PA	27.73
2801	Opata_1177419_PstIMspI_PA	27.73
2802	M6_907969_PstIMluI_PA	27.73
2803	Opata_1749558_PstIMseI_PA	27.73
2804	Opata_651782_PstIMseI_PA	27.73
2805	M6_519043_PstIMseI_PA	27.73
2806	M6_880143_PstIMseI_PA	27.73
2807	Opata_4266876_PstIMseI_PA	27.73
2808	Opata_1007927_PstIMseI_PA	27.73
2809	Opata_910545_PstIMseI_PA	27.73
2810	Opata_72257_PstIMseI_PA	27.73
2811	Opata_98771_PstIMspI_PA	27.73
2812	Opata_2619738_PstIMspI_PA	27.73
2813	Opata_230190_PstIMspI_PA	27.73
2814	M6_107765_PstIMspI_PA	27.73
2815	M6_978809_PstIMseI_PA	27.73
2816	Opata_1061881_PstIMseI_PA	27.73
2817	Opata_4259376_PstIMspI_PA	27.73
2818	M6_118078_PstIMspI_PA	27.73
2819	M6_584963_PstIMseI_PA	27.73
2820	Opata_938569_PstIMseI_PA	27.73
2821	Opata_3892986_PstIMspI_PA	27.73
2822	M6_610059_PstIMseI_PA	27.73
2823	Opata_3805091_PstIMseI_PA	27.73
2824	Opata_499005_PstIMseI_PA	27.73
2825	Opata_3028078_PstIMspI_PA	27.73
2826	M6_1419700_PstIMseI_PA	27.73
2827	Opata_232755_PstIMseI_PA	27.73
2828	Opata_233575_PstIMspI_PA	27.73
2829	M6_110189_PstIMseI_PA	27.73
2830	Opata_101957_PstIMspI_PA	27.73
2831	Opata_737528_PstIMspI_PA	27.73
2832	Opata_77248_PstIMseI_PA	27.73
2833	M6_2282143_PstIMseI_PA	27.73
2834	M6_635163_PstIMseI_PA	27.73
2835	M6_668617_PstIMseI_PA	27.73
2836	Opata_1571689_PstIMseI_PA	27.73
2837	Opata_24817_PstIMseI_PA	27.73
2838	M6_1356516_PstIMspI_PA	27.73
2839	Opata_812380_PstIMspI_PA	27.73
2840	M6_1616281_PstIMspI_PA	27.73
2841	M6_514114_PstIMseI_PA	27.73
2842	M6_4128_PstIMseI_PA	27.73
2843	M6_159109_PstIMseI_PA	27.73
2844	M6_751928_PstIMseI_PA	27.73
2845	M6_458359_PstIMspI_PA	27.73
2846	M6_3464799_PstIMspI_PA	27.73
2847	Opata_2161101_PstIMspI_PA	27.73
2848	M6_131314_PstIMseI_PA	27.73
2849	M6_105715_PstIMseI_PA	27.73
2850	Opata_607276_PstIMspI_PA	27.73
2851	Opata_1176174_PstIMspI_PA	27.73
2852	Opata_1221625_PstIMseI_PA	27.73
2853	M6_2629786_PstIMseI_PA	27.73
2854	Opata_1629024_PstIMseI_PA	27.73
2855	Opata_1777890_PstIMspI_PA	27.73
2856	M6_2190730_PstIMseI_PA	27.73
2857	Opata_3499090_PstIMspI_PA	27.73
2858	M6_1783355_PstIMspI_PA	27.73
2859	M6_2666633_PstIMseI_PA	27.73
2860	M6_143500_PstIMseI_PA	27.73
2861	M6_1005379_PstIMluI_PA	27.73
2862	Opata_568152_PstIMseI_PA	27.73
2863	M6_13577_PstIMseI_PA	27.73
2864	Opata_1186103_PstIMspI_PA	27.73
2865	M6_547170_PstIMseI_PA	27.73
2866	Opata_1354637_PstIMseI_PA	27.73
2867	Opata_795482_PstIMseI_PA	27.73
2868	M6_775781_PstIMspI_PA	27.73
2869	Opata_244646_PstIMseI_PA	27.73
2870	Opata_2941053_PstIMspI_PA	27.73
2871	Opata_2803757_PstIMspI_PA	27.73
2872	M6_142049_PstIMseI_PA	27.73
2873	M6_1637050_PstIMspI_PA	27.73
2874	M6_206061_PstIMseI_PA	27.73
2875	Opata_175159_PstIMspI_PA	27.73
2876	M6_1113240_PstIMspI_PA	27.73
2877	M6_279790_PstIMseI_PA	27.73
2878	Opata_1280564_PstIMseI_PA	27.73
2879	M6_2063793_PstIMseI_PA	27.73
2880	Opata_85237_PstIMspI_PA	27.73
2881	Opata_3730717_PstIMspI_PA	27.73
2882	M6_86104_PstIMseI_PA	27.73
2883	M6_1388993_PstIMseI_PA	27.73
2884	Opata_404263_PstIMseI_PA	27.73
2885	M6_1561847_PstIMseI_PA	27.73
2886	Opata_2170470_PstIMseI_PA	27.73
2887	M6_2231560_PstIMspI_PA	27.73
2888	M6_1014302_PstIMseI_PA	27.73
2889	M6_635858_PstIMseI_PA	27.73
2890	M6_525674_PstIMseI_PA	27.73
2891	Opata_498450_PstIMseI_PA	27.73
2892	M6_519166_PstIMseI_PA	27.73
2893	M6_397350_PstIMseI_PA	27.73
2894	M6_1114879_PstIMseI_PA	27.73
2895	M6_60555_PstIMseI_PA	27.73
2896	M6_1037891_PstIMseI_PA	27.73
2897	Opata_178850_PstIMspI_PA	27.73
2898	Opata_1609582_PstIMspI_PA	27.73
2899	M6_4250575_PstIMseI_PA	27.73
2900	M6_721609_PstIMseI_PA	27.73
2901	M6_2686127_PstIMluI_PA	27.73
2902	M6_129277_PstIMseI_PA	27.73
2903	M6_656615_PstIMseI_PA	27.73
2904	M6_593733_PstIMseI_PA	27.73
2905	M6_3434524_PstIMspI_PA	27.73
2906	Opata_334082_PstIMspI_PA	27.73
2907	Opata_1852456_PstIMluI_PA	27.73
2908	Opata_2454325_PstIMspI_PA	27.73
2909	Opata_123653_PstIMseI_PA	27.73
2910	Opata_710102_PstIMseI_PA	27.73
2911	M6_1535700_PstIMseI_PA	27.73
2912	M6_306662_PstIMseI_PA	27.73
2913	M6_75493_PstIMseI_PA	27.73
2914	Opata_216069_PstIMspI_PA	27.73
2915	M6_955063_PstIMseI_PA	27.73
2916	M6_111067_PstIMspI_PA	27.73
2917	Opata_2703535_PstIMspI_PA	27.73
2918	M6_962471_PstIMseI_PA	27.73
2919	M6_1153082_PstIMspI_PA	27.73
2920	M6_621093_PstIMseI_PA	27.73
2921	M6_1441106_PstIMspI_PA	27.73
2922	M6_712038_PstIMspI_PA	27.73
2923	M6_822225_PstIMspI_PA	27.73
2924	Opata_174292_PstIMspI_PA	27.73
2925	M6_170642_PstIMseI_PA	27.73
2926	Opata_4012089_PstIMspI_PA	27.73
2927	M6_1403115_PstIMseI_PA	27.73
2928	M6_3138987_PstIMspI_PA	27.73
2929	M6_732246_PstIMseI_PA	27.73
2930	M6_981791_PstIMseI_PA	27.73
2931	M6_1126132_PstIMseI_PA	27.73
2932	M6_248391_PstIMspI_PA	27.73
2933	M6_1367984_PstIMspI_PA	27.73
2934	M6_2777869_PstIMseI_PA	27.73
2935	M6_2089781_PstIMspI_PA	27.73
2936	M6_412097_PstIMseI_PA	27.73
2937	M6_3247341_PstIMspI_PA	27.73
2938	M6_137106_PstIMspI_PA	27.73
2939	M6_170264_PstIMseI_PA	27.73
2940	Opata_894203_PstIMseI_PA	27.73
2941	M6_2021224_PstIMspI_PA	27.73
2942	Opata_3287760_PstIMspI_PA	27.73
2943	M6_1463138_PstIMseI_PA	27.73
2944	Opata_1056627_PstIMseI_PA	27.73
2945	M6_2049562_PstIMseI_PA	27.73
2946	Opata_878118_PstIMluI_PA	27.73
2947	M6_2868970_PstIMspI_PA	27.73
2948	M6_3792884_PstIMseI_PA	27.73
2949	M6_2936053_PstIMspI_PA	27.73
2950	M6_1557420_PstIMspI_PA	27.73
2951	Opata_3878509_PstIMspI_PA	27.73
2952	M6_1976_PstIMspI_PA	27.73
2953	Opata_446795_PstIMseI_PA	27.73
2954	Opata_4228858_PstIMspI_PA	27.73
2955	M6_110581_PstIMseI_PA	27.73
2956	M6_1204351_PstIMseI_PA	27.73
2957	M6_363007_PstIMseI_PA	27.73
2958	M6_1042539_PstIMspI_PA	27.73
2959	Opata_114529_PstIMspI_PA	27.73
2960	M6_345669_PstIMseI_PA	27.73
2961	Opata_1127918_PstIMspI_PA	27.73
2962	Opata_424392_PstIMseI_PA	27.73
2963	Opata_858507_PstIMspI_PA	27.73
2964	M6_2047051_PstIMspI_PA	27.73
2965	Opata_1980955_PstIMspI_PA	27.73
2966	Opata_107057_PstIMspI_PA	27.73
2967	M6_2880522_PstIMseI_PA	27.73
2968	M6_1349491_PstIMspI_PA	27.73
2969	M6_383852_PstIMseI_PA	27.73
2970	M6_726655_PstIMseI_PA	27.73
2971	M6_734163_PstIMseI_PA	27.73
2972	M6_1485947_PstIMseI_PA	27.73
2973	M6_448965_PstIMseI_PA	27.73
2974	M6_3161198_PstIMspI_PA	27.73
2975	Opata_843940_PstIMseI_PA	27.73
2976	Opata_1083731_PstIMluI_PA	27.73
2977	M6_789433_PstIMspI_PA	27.73
2978	M6_1432711_PstIMseI_PA	27.73
2979	M6_935436_PstIMspI_PA	27.73
2980	M6_3571123_PstIMspI_PA	27.73
2981	M6_463304_PstIMspI_PA	27.73
2982	M6_1428031_PstIMseI_PA	27.73
2983	M6_471741_PstIMspI_PA	27.73
2984	M6_417951_PstIMspI_PA	27.73
2985	M6_1622211_PstIMspI_PA	27.73
2986	Opata_2643616_PstIMseI_PA	27.73
2987	M6_871438_PstIMseI_PA	27.73
2988	M6_29687_PstIMseI_PA	27.73
2989	Opata_3386524_PstIMspI_PA	27.73
2990	M6_1327471_PstIMseI_PA	27.73
2991	M6_2783349_PstIMseI_PA	27.73
2992	M6_3445189_PstIMspI_PA	27.73
2993	M6_1350303_PstIMseI_PA	27.73
2994	Opata_4267497_PstIMspI_PA	27.73
2995	M6_7022_PstIMspI_PA	27.73
2996	M6_292362_PstIMseI_PA	27.73
2997	Opata_2797253_PstIMspI_PA	27.73
2998	M6_2420134_PstIMspI_PA	27.73
2999	Opata_2181363_PstIMspI_PA	27.73
3000	Opata_2121461_PstIMseI_PA	27.73
3001	M6_2677918_PstIMspI_PA	27.73
3002	Opata_37755_PstIMspI_PA	27.73
3003	M6_959861_PstIMseI_PA	27.73
3004	M6_588318_PstIMspI_PA	27.73
3005	M6_384948_PstIMspI_PA	27.73
3006	M6_523023_PstIMspI_PA	27.73
3007	M6_3968478_PstIMseI_PA	27.73
3008	M6_572789_PstIMspI_PA	27.73
3009	Opata_40550_PstIMspI_PA	27.73
3010	M6_310076_PstIMspI_PA	27.73
3011	M6_1902704_PstIMspI_PA	27.73
3012	M6_1182247_PstIMspI_PA	27.73
3013	M6_1084756_PstIMseI_PA	27.73
3014	M6_1179392_PstIMseI_PA	27.73
3015	M6_36374_PstIMseI_PA	27.73
3016	M6_675092_PstIMseI_PA	27.73
3017	M6_1390056_PstIMseI_PA	27.73
3018	M6_3188633_PstIMseI_PA	27.73
3019	M6_2060954_PstIMseI_PA	27.73
3020	M6_1439527_PstIMseI_PA	27.73
3021	M6_2105743_PstIMseI_PA	27.73
3022	M6_821039_PstIMspI_PA	27.73
3023	M6_1049345_PstIMseI_PA	27.73
3024	Opata_505711_PstIMseI_PA	27.73
3025	M6_787694_PstIMspI_PA	27.73
3026	M6_652759_PstIMspI_PA	27.73
3027	M6_3357160_PstIMseI_PA	27.73
3028	M6_2129115_PstIMspI_PA	27.73
3029	M6_1279701_PstIMspI_PA	27.73
3030	M6_3566427_PstIMspI_PA	27.73
3031	M6_337213_PstIMseI_PA	27.73
3032	M6_2943348_PstIMspI_PA	27.73
3033	M6_2810037_PstIMspI_PA	27.73
3034	M6_343725_PstIMspI_PA	27.73
3035	M6_2776941_PstIMseI_PA	27.73
3036	M6_543162_PstIMspI_PA	27.73
3037	M6_2064743_PstIMspI_PA	27.73
3038	M6_473926_PstIMseI_PA	27.73
3039	M6_1471138_PstIMseI_PA	27.73
3040	M6_610713_PstIMspI_PA	27.73
3041	M6_3121098_PstIMspI_PA	27.73
3042	M6_325732_PstIMspI_PA	27.73
3043	M6_642883_PstIMspI_PA	27.73
3044	M6_3213427_PstIMspI_PA	27.73
3045	M6_3279139_PstIMspI_PA	27.73
3046	M6_924528_PstIMspI_PA	27.73
3047	M6_1636304_PstIMseI_PA	27.73
3048	M6_3156908_PstIMseI_PA	27.73
3049	M6_56648_PstIMseI_PA	27.73
3050	Opata_265761_PstIMspI_PA	27.73
3051	Opata_1467939_PstIMspI_PA	27.73
3052	Opata_1019817_PstIMseI_PA	27.73
3053	M6_159238_PstIMseI_PA	27.73
3054	M6_216946_PstIMseI_PA	27.73
3055	M6_710205_PstIMseI_PA	27.73
3056	M6_977236_PstIMseI_PA	27.73
3057	M6_856951_PstIMspI_PA	27.73
3058	M6_2835166_PstIMspI_PA	27.73
3059	M6_925749_PstIMspI_PA	27.73
3060	M6_1184869_PstIMseI_PA	27.73
3061	M6_152554_PstIMseI_PA	27.73
3062	M6_3253305_PstIMseI_PA	27.73
3063	M6_1100636_PstIMseI_PA	27.73
3064	M6_1419138_PstIMspI_PA	27.73
3065	Opata_359171_PstIMseI_PA	27.73
3066	Opata_1980589_PstIMspI_PA	27.73
3067	M6_1757464_PstIMspI_PA	27.73
3068	M6_2693717_PstIMspI_PA	27.73
3069	M6_178124_PstIMspI_PA	27.73
3070	M6_1986573_PstIMseI_PA	27.73
3071	M6_1084331_PstIMspI_PA	27.73
3072	M6_740692_PstIMseI_PA	27.73
3073	M6_1131193_PstIMspI_PA	27.73
3074	M6_2788004_PstIMspI_PA	27.73
3075	M6_1700905_PstIMseI_PA	27.73
3076	Opata_367701_PstIMspI_PA	27.73
3077	M6_1390883_PstIMspI_PA	27.73
3078	M6_2448287_PstIMseI_PA	27.73
3079	M6_1120408_PstIMseI_PA	27.73
3080	Opata_747634_PstIMseI_PA	27.73
3081	M6_76564_PstIMspI_PA	27.73
3082	M6_2782783_PstIMspI_PA	27.73
3083	M6_2356534_PstIMseI_PA	27.73
3084	M6_1844481_PstIMspI_PA	27.73
3085	M6_703117_PstIMseI_PA	27.73
3086	M6_1295360_PstIMspI_PA	27.73
3087	M6_393939_PstIMseI_PA	27.73
3088	M6_414791_PstIMseI_PA	27.73
3089	M6_2885661_PstIMspI_PA	27.73
3090	M6_1057773_PstIMspI_PA	27.73
3091	M6_2063826_PstIMseI_PA	27.73
3092	M6_1770505_PstIMspI_PA	27.73
3093	M6_1793279_PstIMspI_PA	27.73
3094	M6_1712802_PstIMspI_PA	27.73
3095	M6_2813645_PstIMspI_PA	27.73
3096	Opata_3070007_PstIMseI_PA	27.73
3097	Opata_1008793_PstIMspI_PA	27.73
3098	Opata_3165570_PstIMspI_PA	27.73
3099	Opata_536953_PstIMseI_PA	27.73
3100	Opata_1689610_PstIMspI_PA	27.73
3101	Opata_2372574_PstIMspI_PA	27.73
3102	M6_592034_PstIMspI_PA	27.73
3103	M6_1073300_PstIMspI_PA	27.73
3104	M6_1016556_PstIMseI_PA	27.73
3105	M6_2632442_PstIMseI_PA	27.73
3106	Opata_2785987_PstIMspI_PA	27.73
3107	Opata_3341231_PstIMseI_PA	27.73
3108	Excalibur_c5139_198	27.73
3109	Excalibur_c82557_201	27.73
3110	Excalibur_c71158_54	27.73
3111	BS00010128_51	27.73
3112	Tdurum_contig75476_167	27.73
3113	1074925	27.95
3114	1107539	27.95
3115	1115155	27.95
3116	1126408	27.95
3117	1268115	27.95
3118	2283421	27.95
3119	2292450	27.95
3120	1202917	27.96
3121	wPt-667155	28.01
3122	wPt-731476	28.01
3123	BobWhite_c39996_126	28.01
3124	RAC875_c1710_376	28.01
3125	BS00038243_51	28.01
3126	BobWhite_c39996_85	28.01
3127	GENE-4120_155	28.01
3128	Kukri_c32052_171	28.01
3129	wPt-666300	28.04
3130	wPt-3347	28.06
3131	wPt-666424	28.06
3132	1086105	28.06
3133	1054423	28.07
3134	3024731	28.14
3135	667458	28.28
3136	wPt-7014	28.29
3137	1095008	28.4
3138	4992712	28.43
3139	1007201	28.51
3140	1258570	28.74
3141	1056555	28.8
3142	1380188	28.8
3143	2257989	28.8
3144	1105782	28.86
3145	wPt-1692	28.87
3146	wPt-8076	28.87
3147	wPt-734027	28.93
3148	Xmwg60	29
3149	Xpsp3151	29
3150	Xfbb160b	29
3151	XksuD49	29
3152	Xfbb234a	29
3153	1101586	29.07
3154	1116874	29.07
3155	1210451	29.07
3156	2275666	29.07
3157	1000928	29.11
3158	1127850	29.11
3159	1204951	29.11
3160	2255987	29.14
3161	wPt-3870	29.23
3162	wPt-4735	29.25
3163	1118616	29.28
3164	2289292	29.35
3165	1266871	29.36
3166	JD_c26750_378	29.37
3167	Kukri_c1977_1940	29.37
3168	3064386	29.53
3169	BS00004903_51	29.58
3170	Tdurum_contig46413_680	29.58
3171	Tdurum_contig46413_779	29.58
3172	BS00025755_51	29.58
3173	994323	29.6
3174	1023595	29.6
3175	1223599	29.6
3176	1240708	29.6
3177	1712296	29.6
3178	1124320	29.61
3179	3034053	29.61
3180	1185418	29.64
3181	1072773	29.64
3182	1204920	29.64
3183	1255068	29.64
3184	1695192	29.64
3185	1696485	29.64
3186	2292464	29.64
3187	1277304	29.65
3188	1160406	29.65
3189	1281103	29.7
3190	1094719	29.71
3191	wPt-668160	29.73
3192	BS00069278_51	29.77
3193	BS00076278_51	29.77
3194	IAAV8297	29.77
3195	Kukri_c24962_123	29.77
3196	Kukri_c29150_143	29.77
3197	RAC875_rep_c101110_474	29.77
3198	RAC875_rep_c101110_563	29.77
3199	tplb0053o08_2004	29.77
3200	BS00081035_51	29.77
3201	Kukri_c7393_851	29.77
3202	BS00081729_51	29.77
3203	Excalibur_c9196_313	29.77
3204	Jagger_c6846_109	29.77
3205	JD_c49343_475	29.77
3206	Kukri_c2446_683	29.77
3207	Kukri_c24615_364	29.77
3208	Kukri_s105761_144	29.77
3209	RAC875_c18640_821	29.77
3210	BS00003595_51	29.77
3211	Tdurum_contig43943_1165	29.77
3212	Tdurum_contig68827_118	29.77
3213	BS00023177_51	29.77
3214	BS00110709_51	29.77
3215	CAP11_c2581_302	29.77
3216	Tdurum_contig43943_56	29.77
3217	CAP8_c2448_355	29.77
3218	Excalibur_c9676_163	29.77
3219	IAAV7479	29.77
3220	JG_c936_115	29.77
3221	Excalibur_rep_c108929_181	29.77
3222	RAC875_c5831_1486	29.77
3223	Excalibur_c21298_515	29.77
3224	BS00010267_51	29.77
3225	RAC875_c63624_1002	29.77
3226	Xgwm33	29.8
3227	Xfbb319c	29.8
3228	Xgpw2032	29.8
3229	Xgwm33.1	29.8
3230	RAC875_c97040_104	29.81
3231	BS00022288_51	29.81
3232	wPt-665228	29.84
3233	wPt-672089	29.84
3234	Xabc156	29.9
3235	1057816	29.91
3236	wPt-731994	29.92
3237	992137	30.02
3238	1083062	30.02
3239	1150957	30.02
3240	3023997	30.02
3241	3024292	30.02
3242	3025736	30.02
3243	3028941	30.02
3244	4992818	30.02
3245	991197	30.2
3246	1102623	30.2
3247	1213162	30.2
3248	3021434	30.2
3249	3026425	30.2
3250	4734010	30.2
3251	7492103	30.2
3252	wPt-4811	30.2
3253	wPt-0196	30.28
3254	wPt-2527	30.28
3255	wsnp_Ex_c5469_9655281	30.34
3256	Kukri_c76307_259	30.34
3257	RAC875_c41145_189	30.34
3258	Tdurum_contig68827_61	30.34
3259	BS00022943_51	30.34
3260	1267271	30.39
3261	981237	30.5
3262	1209850	30.5
3263	3023923	30.5
3264	1278288	30.67
3265	1129036	30.67
3266	1395974	30.67
3267	2330574	30.67
3268	3385278	30.67
3269	3960873	30.67
3270	4664017	30.67
3271	wPt-732958	30.69
3272	1162351	30.7
3273	1708468	30.74
3274	997691	30.75
3275	1108323	30.75
3276	664586	30.75
3277	731412	30.75
3278	wPt-671698	30.78
3279	wPt-731843	30.78
3280	wPt-734107	30.79
3281	Xbarc263	30.8
3282	Xhor12a	30.8
3283	Xfba285	30.8
3284	H9/H10/H11	30.8
3285	4004402	30.94
3286	1209836	30.98
3287	1120655	31.06
3288	1258679	31.06
3289	1716821	31.06
3290	2261851	31.06
3291	BS00081680_51	31.24
3292	RAC875_c23587_271	31.24
3293	BS00081682_51	31.24
3294	RFL_Contig1338_2646	31.24
3295	Xwmc818	31.3
3296	980515	31.3
3297	985211	31.3
3298	1026187	31.3
3299	1079075	31.3
3300	1084333	31.3
3301	1099527	31.3
3302	1107531	31.3
3303	1110968	31.3
3304	1319589	31.3
3305	2275321	31.3
3306	3020831	31.3
3307	3026813	31.3
3308	3956061	31.3
3309	5971425	31.3
3310	304991	31.33
3311	989276	31.33
3312	1008537	31.33
3313	1014341	31.33
3314	1107002	31.33
3315	1112159	31.33
3316	1113694	31.33
3317	1116485	31.33
3318	1235625	31.33
3319	1283080	31.33
3320	1308323	31.33
3321	1718589	31.33
3322	2300698	31.33
3323	1053816	31.44
3324	wPt-664586	31.48
3325	wPt-731412	31.48
3326	BS00079071_51	31.52
3327	BS00083459_51	31.52
3328	Excalibur_c45969_370	31.52
3329	BobWhite_c1265_247	31.52
3330	1669279	31.6
3331	BS00074511_51	31.65
3332	Kukri_c46939_83	31.65
3333	BS00085235_51	31.65
3334	Ex_c4876_1221	31.65
3335	Kukri_c29655_239	31.65
3336	Kukri_c4126_240	31.65
3337	RAC875_c57939_175	31.65
3338	RAC875_c57939_78	31.65
3339	wsnp_Ex_c6420_11162653	31.66
3340	988850	31.68
3341	989159	31.68
3342	1013283	31.68
3343	1093661	31.68
3344	1270316	31.75
3345	1722587	31.75
3346	1112540	31.78
3347	Xwmc336	31.8
3348	Xwmc95	31.8
3349	Xgdm136	31.8
3350	wPt-667458	31.86
3351	wPt-2150	31.9
3352	1093014	31.93
3353	1108901	31.93
3354	1113963	31.93
3355	1116382	31.93
3356	1122065	31.93
3357	1141400	31.93
3358	1164220	31.93
3359	1211547	31.93
3360	1249392	31.93
3361	1256583	31.93
3362	1257435	31.93
3363	1298613	31.93
3364	1724449	31.93
3365	3570269	31.93
3366	3570515	31.93
3367	3571896	31.93
3368	3939326	31.93
3369	3942105	31.93
3370	3942648	31.93
3371	3958903	31.93
3372	4394419	31.93
3373	4394941	31.93
3374	4395063	31.93
3375	4395851	31.93
3376	4439982	31.93
3377	4537210	31.93
3378	4537616	31.93
3379	4538720	31.93
3380	4539558	31.93
3381	4540099	31.93
3382	4540192	31.93
3383	4540321	31.93
3384	4542350	31.93
3385	4543798	31.93
3386	4663998	31.93
3387	4989097	31.93
3388	5364343	31.93
3389	115300	31.95
3390	1244413	31.95
3391	1104400	32.03
3392	1252238	32.03
3393	2267511	32.03
3394	Xcdo426	32.3
3395	XGli3	32.3
3396	Xabc156c	32.3
3397	2288827	32.31
3398	wsnp_JD_c7522_8606553	32.32
3399	BS00067961_51	32.32
3400	BobWhite_c1764_139	32.32
3401	BS00077492_51	32.32
3402	BS00082266_51	32.32
3403	BS00100287_51	32.32
3404	Excalibur_c105151_200	32.32
3405	Excalibur_c16353_264	32.32
3406	GENE-0211_139	32.32
3407	IAAV5327	32.32
3408	BobWhite_c46501_92	32.32
3409	Kukri_c11891_1015	32.32
3410	Kukri_rep_c108031_378	32.32
3411	RAC875_c108229_54	32.32
3412	RAC875_c29598_147	32.32
3413	RAC875_c59712_105	32.32
3414	RAC875_c64371_209	32.32
3415	RFL_Contig1118_65	32.32
3416	Tdurum_contig11756_1415	32.32
3417	Tdurum_contig11756_264	32.32
3418	Tdurum_contig15335_452	32.32
3419	BS00022443_51	32.32
3420	Tdurum_contig50845_215	32.32
3421	Tdurum_contig50845_82	32.32
3422	Tdurum_contig52332_94	32.32
3423	BS00022738_51	32.32
3424	BS00022977_51	32.32
3425	Tdurum_contig83113_134	32.32
3426	tplb0036l23_243	32.32
3427	BS00101392_51	32.32
3428	Kukri_c2121_1334	32.32
3429	Kukri_c35451_857	32.32
3430	Tdurum_contig42479_3800	32.32
3431	IAAV4132	32.32
3432	Kukri_c37592_531	32.32
3433	Kukri_c41943_535	32.32
3434	tplb0043h23_1346	32.32
3435	IACX11001	32.32
3436	Kukri_rep_c113971_162	32.32
3437	RFL_Contig1338_2574	32.32
3438	RFL_Contig1703_695	32.32
3439	Kukri_c2121_2345	32.32
3440	1164757	32.53
3441	1115493	32.73
3442	2279696	32.76
3443	tPt-5413	32.79
3444	wPt-665545	32.79
3445	1128896	32.84
3446	1151437	32.84
3447	1222981	32.84
3448	1241416	32.84
3449	1252788	32.84
3450	1255490	32.84
3451	1257291	32.84
3452	1261057	32.84
3453	3947946	32.84
3454	3952253	32.84
3455	4404716	32.84
3456	5563351	32.84
3457	2278637	32.85
3458	996078	32.99
3459	1090405	32.99
3460	1116603	32.99
3461	1117195	32.99
3462	1133776	32.99
3463	1159517	32.99
3464	1207969	32.99
3465	1254322	32.99
3466	1256079	32.99
3467	1159673	33.05
3468	1162440	33.09
3469	wPt-2311	33.13
3470	wPt-9266	33.28
3471	Xwmc329.1	33.3
3472	Xwmc104	33.3
3473	P40/M60-138	33.3
3474	P42/M50-2	33.3
3475	Xcfa2158a	33.3
3476	P40/M61-2	33.3
3477	wPt-2922	33.42
3478	1304234	33.99
3479	Tdurum_contig26035_231	34.2
3480	XChs3	34.3
3481	P78/M71.5	34.3
3482	Xcfa2226b	34.3
3483	Xgpw2005	34.3
3484	Kukri_c5715_141	34.52
3485	983611	34.63
3486	988333	34.63
3487	1114880	34.63
3488	3023582	34.63
3489	5573364	34.63
3490	XksuE18	35
3491	Xbcd98.1	35.2
3492	XksuE19b	35.2
3493	XksuE18a	35.2
3494	Xwmc95b	35.2
3495	Xbcd2015	35.2
3496	BS00083340_51	35.36
3497	D_GBF1XID02F3H8U_128	35.36
3498	RAC875_c34888_65	35.36
3499	991427	35.44
3500	1120988	35.44
3501	BobWhite_c6558_234	35.55
3502	RAC875_c16352_594	35.55
3503	M6_347742_PstIMspI_PA	35.62
3504	M6_201107_PstIMseI_PA	35.62
3505	M6_689682_PstIMspI_PA	35.62
3506	M6_2647227_PstIMseI_PA	35.62
3507	M6_1390277_PstIMseI_PA	35.62
3508	M6_574197_PstIMseI_PA	35.62
3509	Opata_4209841_59_PstIMspI_SNP	35.62
3510	M6_4223903_PstIMseI_PA	35.62
3511	M6_596632_PstIMseI_PA	35.62
3512	Opata_550114_88_PstIMseI_SNP	35.62
3513	M6_2458603_PstIMspI_PA	35.62
3514	Opata_800212_28_PstIMseI_SNP	35.62
3515	M6_401682_PstIMseI_PA	35.62
3516	M6_1452034_PstIMseI_PA	35.62
3517	M6_2363684_PstIMseI_PA	35.62
3518	M6_2281892_PstIMseI_PA	35.62
3519	Opata_800212_83_PstIMseI_SNP	35.62
3520	M6_746328_PstIMspI_PA	35.62
3521	M6_2326738_PstIMseI_PA	35.62
3522	Opata_518303_70_PstIMseI_SNP	35.62
3523	M6_1029888_PstIMspI_PA	35.62
3524	M6_2857651_PstIMspI_PA	35.62
3525	M6_1354991_PstIMspI_PA	35.62
3526	Opata_940779_53_PstIMseI_SNP	35.62
3527	M6_534506_PstIMspI_PA	35.62
3528	M6_465878_PstIMspI_PA	35.62
3529	M6_79723_PstIMseI_PA	35.62
3530	Opata_800212_9_PstIMseI_SNP	35.62
3531	M6_441357_PstIMseI_PA	35.62
3532	M6_3168230_PstIMseI_PA	35.62
3533	Opata_1302350_33_PstIMseI_SNP	35.62
3534	M6_1774393_PstIMseI_PA	35.62
3535	M6_1966205_PstIMseI_PA	35.62
3536	M6_1378686_PstIMseI_PA	35.62
3537	Opata_2750832_74_PstIMspI_SNP	35.62
3538	M6_973203_PstIMspI_PA	35.62
3539	M6_1998110_PstIMspI_PA	35.62
3540	Opata_1810484_89_PstIMspI_SNP	35.62
3541	M6_621292_PstIMseI_PA	35.62
3542	Opata_940779_54_PstIMseI_SNP	35.62
3543	Opata_3517992_PstIMseI_PA	35.62
3544	M6_2101827_PstIMspI_PA	35.62
3545	Opata_262687_84_PstIMspI_SNP	35.62
3546	M6_724195_PstIMspI_PA	35.62
3547	M6_1939072_PstIMspI_PA	35.62
3548	M6_800823_PstIMspI_PA	35.62
3549	M6_1114266_PstIMspI_PA	35.62
3550	M6_2365295_PstIMseI_PA	35.62
3551	M6_682984_PstIMspI_PA	35.62
3552	M6_2378936_PstIMspI_PA	35.62
3553	M6_3515980_PstIMseI_PA	35.62
3554	M6_3871842_PstIMseI_PA	35.62
3555	M6_3785557_PstIMseI_PA	35.62
3556	M6_3292278_PstIMspI_PA	35.62
3557	M6_668004_PstIMspI_PA	35.62
3558	M6_2723525_PstIMspI_PA	35.62
3559	M6_2211539_PstIMspI_PA	35.62
3560	M6_1468827_PstIMseI_PA	35.62
3561	M6_1455119_PstIMseI_PA	35.62
3562	Opata_1183291_69_PstIMseI_SNP	35.62
3563	M6_756877_PstIMseI_PA	35.62
3564	M6_1399491_PstIMspI_PA	35.62
3565	M6_2384208_PstIMspI_PA	35.62
3566	M6_942875_PstIMseI_PA	35.62
3567	M6_840389_PstIMspI_PA	35.62
3568	M6_474922_PstIMspI_PA	35.62
3569	M6_646910_PstIMspI_PA	35.62
3570	M6_2028666_PstIMspI_PA	35.62
3571	M6_3165760_PstIMspI_PA	35.62
3572	M6_2674826_PstIMspI_PA	35.62
3573	M6_316217_PstIMseI_PA	35.62
3574	M6_2025170_PstIMspI_PA	35.62
3575	Opata_2527982_55_PstIMseI_SNP	35.62
3576	M6_679371_PstIMspI_PA	35.62
3577	M6_3487418_PstIMspI_PA	35.62
3578	M6_3463591_PstIMspI_PA	35.62
3579	M6_312456_PstIMseI_PA	35.62
3580	M6_998729_PstIMspI_PA	35.62
3581	M6_20868_PstIMseI_PA	35.62
3582	M6_3143643_PstIMspI_PA	35.62
3583	M6_339038_PstIMseI_PA	35.62
3584	Opata_1178618_16_PstIMseI_SNP	35.62
3585	M6_350195_PstIMspI_PA	35.62
3586	M6_2216444_PstIMspI_PA	35.62
3587	M6_1264942_PstIMseI_PA	35.62
3588	M6_1372656_PstIMseI_PA	35.62
3589	M6_2802826_PstIMspI_PA	35.62
3590	M6_744457_PstIMseI_PA	35.62
3591	M6_330438_PstIMspI_PA	35.62
3592	M6_2507124_PstIMseI_PA	35.62
3593	M6_127420_PstIMseI_PA	35.62
3594	M6_710309_PstIMspI_PA	35.62
3595	M6_1087083_PstIMspI_PA	35.62
3596	M6_3590787_PstIMseI_PA	35.62
3597	M6_2365831_PstIMseI_PA	35.62
3598	M6_1838720_PstIMseI_PA	35.62
3599	M6_3263313_PstIMspI_PA	35.62
3600	Opata_940779_23_PstIMseI_SNP	35.62
3601	Opata_1302350_46_PstIMseI_SNP	35.62
3602	M6_397693_PstIMseI_PA	35.62
3603	M6_22712_PstIMspI_PA	35.62
3604	M6_480102_PstIMspI_PA	35.62
3605	M6_3255615_PstIMseI_PA	35.62
3606	M6_1326940_PstIMseI_PA	35.62
3607	M6_1851061_PstIMspI_PA	35.62
3608	Opata_2593959_35_PstIMspI_SNP	35.62
3609	M6_1975962_PstIMseI_PA	35.62
3610	M6_1338512_PstIMseI_PA	35.62
3611	M6_1185056_PstIMspI_PA	35.62
3612	M6_3445085_PstIMspI_PA	35.62
3613	M6_367176_PstIMseI_PA	35.62
3614	M6_70293_PstIMseI_PA	35.62
3615	M6_846817_PstIMseI_PA	35.62
3616	M6_100870_PstIMseI_PA	35.62
3617	Opata_168811_7_PstIMspI_SNP	35.62
3618	M6_348322_PstIMspI_PA	35.62
3619	M6_2713571_PstIMspI_PA	35.62
3620	M6_1229143_PstIMspI_PA	35.62
3621	M6_102751_PstIMseI_PA	35.62
3622	M6_3906609_PstIMseI_PA	35.62
3623	M6_626673_PstIMseI_PA	35.62
3624	M6_2620329_PstIMspI_PA	35.62
3625	M6_427537_PstIMseI_PA	35.62
3626	M6_1135781_PstIMseI_PA	35.62
3627	M6_4150914_PstIMseI_PA	35.62
3628	M6_584266_PstIMspI_PA	35.62
3629	M6_794403_PstIMseI_PA	35.62
3630	M6_761935_PstIMseI_PA	35.62
3631	M6_121790_PstIMseI_PA	35.62
3632	M6_882529_PstIMspI_PA	35.62
3633	M6_321995_PstIMspI_PA	35.62
3634	M6_1355471_PstIMspI_PA	35.62
3635	M6_2933485_PstIMseI_PA	35.62
3636	M6_2678371_PstIMseI_PA	35.62
3637	M6_351871_PstIMseI_PA	35.62
3638	M6_2238187_PstIMspI_PA	35.62
3639	Opata_321595_PstIMseI_PA	35.62
3640	M6_549690_PstIMseI_PA	35.62
3641	M6_380994_PstIMseI_PA	35.62
3642	M6_1389182_PstIMspI_PA	35.62
3643	Opata_1559397_PstIMluI_PA	35.62
3644	M6_2163211_PstIMspI_PA	35.62
3645	M6_832634_PstIMspI_PA	35.62
3646	M6_2958791_PstIMseI_PA	35.62
3647	M6_1951430_PstIMspI_PA	35.62
3648	M6_250866_PstIMspI_PA	35.62
3649	M6_3170359_PstIMspI_PA	35.62
3650	M6_2735448_PstIMspI_PA	35.62
3651	M6_118091_PstIMluI_PA	35.62
3652	M6_495999_PstIMseI_PA	35.62
3653	M6_16763_PstIMseI_PA	35.62
3654	M6_972863_PstIMspI_PA	35.62
3655	M6_2145148_PstIMspI_PA	35.62
3656	M6_824103_PstIMseI_PA	35.62
3657	M6_348180_PstIMspI_PA	35.62
3658	M6_80182_PstIMspI_PA	35.62
3659	M6_798103_PstIMspI_PA	35.62
3660	M6_45969_PstIMspI_PA	35.62
3661	M6_1828497_PstIMseI_PA	35.62
3662	M6_991128_PstIMseI_PA	35.62
3663	M6_462529_PstIMspI_PA	35.62
3664	M6_500374_PstIMseI_PA	35.62
3665	Opata_1848731_PstIMspI_PA	35.62
3666	M6_597438_PstIMspI_PA	35.62
3667	M6_482239_PstIMspI_PA	35.62
3668	M6_830156_PstIMspI_PA	35.62
3669	M6_2429216_PstIMseI_PA	35.62
3670	M6_1420561_PstIMspI_PA	35.62
3671	M6_551914_PstIMseI_PA	35.62
3672	M6_254944_PstIMseI_PA	35.62
3673	M6_661930_PstIMseI_PA	35.62
3674	M6_1868507_PstIMspI_PA	35.62
3675	M6_162133_PstIMseI_PA	35.62
3676	M6_304164_PstIMspI_PA	35.62
3677	M6_848592_PstIMseI_PA	35.62
3678	M6_128710_PstIMluI_PA	35.62
3679	M6_92963_PstIMseI_PA	35.62
3680	M6_1919687_PstIMspI_PA	35.62
3681	M6_2718325_PstIMspI_PA	35.62
3682	M6_496362_PstIMspI_PA	35.62
3683	M6_176079_PstIMseI_PA	35.62
3684	M6_888786_PstIMseI_PA	35.62
3685	M6_46532_PstIMseI_PA	35.62
3686	M6_777740_PstIMspI_PA	35.62
3687	M6_3058117_PstIMspI_PA	35.62
3688	M6_2964223_PstIMspI_PA	35.62
3689	M6_3081179_PstIMspI_PA	35.62
3690	M6_1537566_PstIMseI_PA	35.62
3691	M6_1446609_PstIMseI_PA	35.62
3692	M6_178724_PstIMseI_PA	35.62
3693	M6_269072_PstIMspI_PA	35.62
3694	M6_1042380_PstIMspI_PA	35.62
3695	M6_929270_PstIMspI_PA	35.62
3696	Opata_1504544_PstIMluI_PA	35.62
3697	Opata_925469_PstIMspI_PA	35.62
3698	M6_3129163_PstIMspI_PA	35.62
3699	M6_1134351_PstIMseI_PA	35.62
3700	Opata_857059_PstIMseI_PA	35.62
3701	Opata_1944963_PstIMluI_PA	35.62
3702	M6_588858_PstIMseI_PA	35.62
3703	M6_186821_PstIMseI_PA	35.62
3704	M6_879792_PstIMseI_PA	35.62
3705	M6_429876_PstIMseI_PA	35.62
3706	M6_16198_PstIMseI_PA	35.62
3707	M6_165124_PstIMseI_PA	35.62
3708	M6_377296_PstIMspI_PA	35.62
3709	M6_445973_PstIMseI_PA	35.62
3710	M6_24860_PstIMseI_PA	35.62
3711	M6_412449_PstIMseI_PA	35.62
3712	M6_808797_PstIMseI_PA	35.62
3713	M6_109338_PstIMseI_PA	35.62
3714	M6_1073497_PstIMseI_PA	35.62
3715	M6_849338_PstIMseI_PA	35.62
3716	M6_1801035_PstIMseI_PA	35.62
3717	M6_1579610_PstIMspI_PA	35.62
3718	M6_32567_PstIMspI_PA	35.62
3719	M6_113153_PstIMseI_PA	35.62
3720	M6_982813_PstIMseI_PA	35.62
3721	M6_762514_PstIMseI_PA	35.62
3722	M6_1125184_PstIMspI_PA	35.62
3723	M6_188828_PstIMseI_PA	35.62
3724	M6_38580_PstIMseI_PA	35.62
3725	M6_3644549_PstIMseI_PA	35.62
3726	M6_1413443_PstIMseI_PA	35.62
3727	Opata_527551_PstIMspI_PA	35.62
3728	M6_2519291_PstIMseI_PA	35.62
3729	M6_552113_PstIMspI_PA	35.62
3730	M6_1231697_PstIMspI_PA	35.62
3731	M6_890729_PstIMseI_PA	35.62
3732	M6_760819_PstIMseI_PA	35.62
3733	M6_20282_PstIMspI_PA	35.62
3734	M6_1034825_PstIMseI_PA	35.62
3735	M6_481228_PstIMspI_PA	35.62
3736	M6_293651_PstIMseI_PA	35.62
3737	M6_111515_PstIMseI_PA	35.62
3738	M6_803856_PstIMseI_PA	35.62
3739	M6_1582330_PstIMspI_PA	35.62
3740	M6_18543_PstIMseI_PA	35.62
3741	M6_807094_PstIMspI_PA	35.62
3742	M6_1069708_PstIMspI_PA	35.62
3743	M6_2755458_PstIMseI_PA	35.62
3744	M6_3083189_PstIMspI_PA	35.62
3745	M6_165169_PstIMseI_PA	35.62
3746	M6_2928153_PstIMspI_PA	35.62
3747	M6_1892716_PstIMspI_PA	35.62
3748	M6_2512620_PstIMspI_PA	35.62
3749	Opata_1821500_PstIMspI_PA	35.62
3750	M6_3456735_PstIMseI_PA	35.62
3751	M6_3506143_PstIMspI_PA	35.62
3752	M6_86171_PstIMseI_PA	35.62
3753	M6_465547_PstIMspI_PA	35.62
3754	M6_379782_PstIMspI_PA	35.62
3755	M6_88664_PstIMseI_PA	35.62
3756	M6_3298429_PstIMseI_PA	35.62
3757	M6_48522_PstIMseI_PA	35.62
3758	M6_1485739_PstIMspI_PA	35.62
3759	M6_1709130_PstIMseI_PA	35.62
3760	M6_462771_PstIMseI_PA	35.62
3761	M6_60634_PstIMseI_PA	35.62
3762	M6_44507_PstIMseI_PA	35.62
3763	M6_1391760_PstIMspI_PA	35.62
3764	M6_846313_PstIMseI_PA	35.62
3765	M6_2230525_PstIMspI_PA	35.62
3766	M6_161143_PstIMspI_PA	35.62
3767	M6_1428999_PstIMspI_PA	35.62
3768	M6_813598_PstIMseI_PA	35.62
3769	M6_185486_PstIMseI_PA	35.62
3770	M6_350974_PstIMseI_PA	35.62
3771	M6_941818_PstIMseI_PA	35.62
3772	M6_3674452_PstIMseI_PA	35.62
3773	M6_946324_PstIMspI_PA	35.62
3774	M6_619844_PstIMseI_PA	35.62
3775	M6_1030540_PstIMseI_PA	35.62
3776	M6_2723554_PstIMseI_PA	35.62
3777	M6_1128041_PstIMseI_PA	35.62
3778	M6_43950_PstIMspI_PA	35.62
3779	M6_2928004_PstIMseI_PA	35.62
3780	M6_512953_PstIMspI_PA	35.62
3781	M6_25184_PstIMseI_PA	35.62
3782	M6_804085_PstIMspI_PA	35.62
3783	M6_1137247_PstIMseI_PA	35.62
3784	M6_226509_PstIMseI_PA	35.62
3785	M6_1421213_PstIMseI_PA	35.62
3786	M6_121836_PstIMseI_PA	35.62
3787	M6_2471679_PstIMspI_PA	35.62
3788	M6_610833_PstIMspI_PA	35.62
3789	M6_14527_PstIMseI_PA	35.62
3790	M6_1105198_PstIMseI_PA	35.62
3791	M6_792063_PstIMseI_PA	35.62
3792	BS00022667_51	35.72
3793	BS00069300_51	35.89
3794	BS00069301_51	35.89
3795	BS00077350_51	35.89
3796	BS00077351_51	35.89
3797	BS00101309_51	35.89
3798	CAP11_c65_237	35.89
3799	Excalibur_c12789_1184	35.89
3800	Excalibur_c44883_244	35.89
3801	Excalibur_c47455_133	35.89
3802	BobWhite_c34604_222	35.89
3803	IAAV6115	35.89
3804	BobWhite_c1265_607	35.89
3805	Ku_c2121_1232	35.89
3806	Kukri_c17177_2181	35.89
3807	Kukri_c2121_1994	35.89
3808	Kukri_c4126_208	35.89
3809	Kukri_rep_c69910_1153	35.89
3810	TA002993-0179-w	35.89
3811	tplb0061f07_961	35.89
3812	BS00074341_51	35.89
3813	BS00110945_51	35.89
3814	Excalibur_c26496_352	35.89
3815	BobWhite_c18592_327	35.89
3816	Kukri_c45607_199	35.89
3817	RAC875_c33470_345	35.89
3818	1015248	35.93
3819	1207769	35.93
3820	1216288	35.93
3821	1217789	35.93
3822	1261376	35.93
3823	1272521	35.93
3824	5331983	35.93
3825	1219904	36.03
3826	1696406	36.05
3827	1111671	36.23
3828	1092922	36.24
3829	wPt-667763	36.24
3830	wPt-734054	36.24
3831	1093679	36.38
3832	3532970	36.38
3833	3934010	36.38
3834	3946065	36.38
3835	3954337	36.38
3836	3961307	36.38
3837	4539728	36.38
3838	Xbarc83	36.4
3839	1106647	36.57
3840	1126399	36.57
3841	1082005	36.93
3842	1098636	36.93
3843	1206117	36.93
3844	1253130	36.93
3845	1713643	36.93
3846	2277540	36.93
3847	3222418	36.93
3848	3384812	36.93
3849	3949882	36.93
3850	4411656	36.93
3851	5372053	36.93
3852	5563051	36.93
3853	1013295	36.94
3854	1095002	36.94
3855	1095111	36.94
3856	1100450	36.94
3857	1104040	36.94
3858	1105123	36.94
3859	1123513	36.94
3860	1130482	36.94
3861	1153290	36.94
3862	1194092	36.94
3863	1217677	36.94
3864	1265898	36.94
3865	1862210	36.94
3866	2253321	36.94
3867	2275466	36.94
3868	3024016	36.94
3869	3028141	36.94
3870	3032005	36.94
3871	3385174	36.94
3872	3533990	36.94
3873	3934927	36.94
3874	3939338	36.94
3875	3941788	36.94
3876	3943438	36.94
3877	3946884	36.94
3878	4003226	36.94
3879	4394725	36.94
3880	4398212	36.94
3881	4543741	36.94
3882	4910325	36.94
3883	4991659	36.94
3884	4991837	36.94
3885	4992265	36.94
3886	4992769	36.94
3887	5581091	36.94
3888	wPt-7872	36.94
3889	wPt-734078	36.95
3890	1094364	36.96
3891	Xpsr161	37
3892	Xmwg645.2	37
3893	Xbcd368	37
3894	P34/M51-324	37
3895	1000376	37.06
3896	Xwmc24	37.2
3897	XcsIH69	37.2
3898	XgbxR507	37.2
3899	1167807	37.21
3900	Xrz244	37.3
3901	Xmwg67	37.3
3902	3953233	37.34
3903	3955727	37.34
3904	LR10	37.48
3905	1369432	37.48
3906	3950779	37.48
3907	3958149	37.48
3908	4544287	37.48
3909	wsnp_Ex_c1137_2183772	37.66
3910	1221968	37.69
3911	Xgwm164	37.7
3912	Xwg983	37.7
3913	Xcfa2135	37.7
3914	Xgpw2115	37.7
3915	1262482	37.7
3916	3957580	37.7
3917	4004663	37.7
3918	4004373	37.75
3919	991183	37.79
3920	1106808	37.79
3921	1162319	37.79
3922	3533941	37.79
3923	3534222	37.79
3924	Xabg373	37.8
3925	wPt-7326	37.92
3926	wPt-4666	37.92
3927	980414	37.92
3928	991036	37.92
3929	991347	37.92
3930	993265	37.92
3931	1054654	37.92
3932	1068373	37.92
3933	1075064	37.92
3934	1090470	37.92
3935	1093295	37.92
3936	1101719	37.92
3937	1118022	37.92
3938	1121737	37.92
3939	1144942	37.92
3940	1147705	37.92
3941	1153092	37.92
3942	1228019	37.92
3943	1254251	37.92
3944	1262143	37.92
3945	1670356	37.92
3946	1863421	37.92
3947	2281776	37.92
3948	3023749	37.92
3949	3030039	37.92
3950	3534013	37.92
3951	3934878	37.92
3952	3936087	37.92
3953	3942183	37.92
3954	4003158	37.92
3955	4440082	37.92
3956	4991544	37.92
3957	4991668	37.92
3958	4991719	37.92
3959	4991756	37.92
3960	4992794	37.92
3961	4992927	37.92
3962	7491650	37.92
3963	1372707	37.99
3964	XksuG9	38
3965	Xbarc162	38
3966	Xabg452	38
3967	Xwg605	38
3968	Xcdo98	38
3969	Xgwm357	38
3970	Xmwg758	38
3971	Xp219draI	38
3972	P35/M54-7	38
3973	P40/M61-10	38
3974	Xfbb107	38
3975	Xbcd1072.1	38
3976	XEm	38
3977	Xbcd200	38
3978	Xbcd12	38
3979	Xcdo105	38
3980	Xpsp3027	38
3981	P34/M50-6	38
3982	Xpsp3001-161	38
3983	Xwmc084	38
3984	Xwmc254	38
3985	M60/P64.8	38
3986	M83/P65.1	38
3987	1117006	38.15
3988	3959580	38.15
3989	1118559	38.15
3990	376704	38.15
3991	981626	38.15
3992	996006	38.15
3993	1001924	38.15
3994	1024894	38.15
3995	1049863	38.15
3996	1052626	38.15
3997	1070756	38.15
3998	1073893	38.15
3999	1078451	38.15
4000	1084513	38.15
4001	1084833	38.15
4002	1086873	38.15
4003	1090506	38.15
4004	1093063	38.15
4005	1100955	38.15
4006	1102916	38.15
4007	1104303	38.15
4008	1105166	38.15
4009	1105472	38.15
4010	1108681	38.15
4011	1110334	38.15
4012	1114604	38.15
4013	1118404	38.15
4014	1118912	38.15
4015	1120764	38.15
4016	1126276	38.15
4017	1128530	38.15
4018	1135014	38.15
4019	1136537	38.15
4020	1138006	38.15
4021	1140824	38.15
4022	1150425	38.15
4023	1158610	38.15
4024	1166065	38.15
4025	1199969	38.15
4026	1205883	38.15
4027	1217902	38.15
4028	1222538	38.15
4029	1228228	38.15
4030	1232823	38.15
4031	1233644	38.15
4032	1233680	38.15
4033	1235106	38.15
4034	1250444	38.15
4035	1254185	38.15
4036	1254885	38.15
4037	1254944	38.15
4038	1255252	38.15
4039	1264920	38.15
4040	1266716	38.15
4041	1267523	38.15
4042	1270258	38.15
4043	1297391	38.15
4044	1375575	38.15
4045	3029976	38.15
4046	3936324	38.15
4047	3942397	38.15
4048	4396464	38.15
4049	4396768	38.15
4050	4992950	38.15
4051	1695028	38.15
4052	1043077	38.15
4053	1123162	38.15
4054	tPt-0302	38.15
4055	1245046	38.15
4056	1311462	38.15
4057	2329364	38.15
4058	1134805	38.15
4059	5332546	38.15
4060	3022206	38.15
4061	1101295	38.15
4062	1236787	38.15
4063	1383478	38.15
4064	1688932	38.15
4065	3571787	38.15
4066	10005775	38.15
4067	1276471	38.15
4068	1278386	38.15
4069	1253011	38.15
4070	1054547	38.15
4071	1200935	38.15
4072	3532824	38.15
4073	3534358	38.15
4074	3573015	38.15
4075	3943253	38.15
4076	1089977	38.15
4077	1233012	38.15
4078	1698944	38.15
4079	1255077	38.15
4080	2285621	38.15
4081	1199100	38.15
4082	1256566	38.15
4083	1375115	38.15
4084	1214800	38.15
4085	1091468	38.15
4086	1083021	38.15
4087	1093345	38.15
4088	1160087	38.15
4089	1271356	38.15
4090	1700468	38.15
4091	1241463	38.15
4092	1120728	38.15
4093	1127088	38.15
4094	2282237	38.15
4095	wPt-4177	38.15
4096	wPt-667180	38.15
4097	10298702	38.15
4098	1092448	38.15
4099	1151033	38.15
4100	1214918	38.15
4101	1719190	38.15
4102	3934728	38.15
4103	1217604	38.15
4104	1376461	38.15
4105	1012493	38.15
4106	1046233	38.15
4107	1098576	38.15
4108	1103760	38.15
4109	1216924	38.15
4110	1364036	38.15
4111	1708161	38.15
4112	1716785	38.15
4113	1721254	38.15
4114	1765968	38.15
4115	3943271	38.15
4116	3956557	38.15
4117	7478293	38.15
4118	1097536	38.15
4119	1249576	38.15
4120	1225415	38.15
4121	1053692	38.15
4122	1082152	38.15
4123	1100888	38.15
4124	1115775	38.15
4125	1116890	38.15
4126	1121442	38.15
4127	1137036	38.15
4128	1151185	38.15
4129	1307559	38.15
4130	1671878	38.15
4131	2258746	38.15
4132	2276219	38.15
4133	2286277	38.15
4134	2293450	38.15
4135	2306530	38.15
4136	2358112	38.15
4137	3024720	38.15
4138	3574078	38.15
4139	3575379	38.15
4140	3935272	38.15
4141	3938946	38.15
4142	3941852	38.15
4143	3942842	38.15
4144	3944901	38.15
4145	3945896	38.15
4146	3946351	38.15
4147	3947424	38.15
4148	3949160	38.15
4149	3954441	38.15
4150	4262593	38.15
4151	4398368	38.15
4152	4406632	38.15
4153	4411099	38.15
4154	4536993	38.15
4155	4663835	38.15
4156	1095984	38.15
4157	1108604	38.15
4158	7326755	38.15
4159	1265218	38.15
4160	1079705	38.15
4161	2255954	38.15
4162	1066759	38.15
4163	1214301	38.15
4164	5331686	38.15
4165	1765991	38.15
4166	1269756	38.15
4167	1090977	38.15
4168	1098073	38.15
4169	Xbarc148	38.2
4170	Xmwg2021.2	38.2
4171	M77/P64.13	38.2
4172	1052695	38.21
4173	1114573	38.21
4174	1033540	38.21
4175	1862436	38.21
4176	1015923	38.21
4177	1086157	38.21
4178	1115883	38.21
4179	1238061	38.21
4180	3020474	38.21
4181	1251997	38.21
4182	1088759	38.21
4183	1118630	38.21
4184	1150872	38.21
4185	1091095	38.21
4186	3384725	38.21
4187	1159760	38.21
4188	1126027	38.21
4189	1138664	38.21
4190	1126226	38.21
4191	1166791	38.21
4192	3026050	38.21
4193	3028501	38.21
4194	3938795	38.21
4195	3945424	38.21
4196	3951894	38.21
4197	4394466	38.21
4198	4394651	38.21
4199	1091032	38.21
4200	1102279	38.21
4201	Xbcd1072	38.3
4202	Xcfd59	38.4
4203	wPt-6122	38.41
4204	M6_1383695_PstIMspI_PA	38.41
4205	Opata_1713561_85_PstIMspI_SNP	38.41
4206	Opata_3194315_PstIMspI_PA	38.41
4207	M6_2254624_PstIMspI_PA	38.41
4208	Opata_4062960_PstIMspI_PA	38.41
4209	Opata_200846_PstIMluI_PA	38.41
4210	M6_863414_PstIMspI_PA	38.41
4211	Opata_169861_52_PstIMseI_SNP	38.41
4212	M6_316996_PstIMspI_PA	38.41
4213	M6_2965815_PstIMspI_PA	38.41
4214	M6_1196596_PstIMspI_PA	38.41
4215	M6_834155_PstIMspI_PA	38.41
4216	M6_443125_PstIMseI_PA	38.41
4217	Opata_1475427_PstIMluI_PA	38.41
4218	M6_204145_PstIMseI_PA	38.41
4219	Opata_4141069_82_PstIMseI_SNP	38.41
4220	M6_589296_PstIMspI_PA	38.41
4221	M6_1235001_PstIMspI_PA	38.41
4222	M6_2064677_PstIMluI_PA	38.41
4223	Opata_3119089_35_PstIMspI_SNP	38.41
4224	M6_487657_PstIMseI_PA	38.41
4225	M6_737043_PstIMseI_PA	38.41
4226	M6_1431534_PstIMspI_PA	38.41
4227	M6_454805_PstIMspI_PA	38.41
4228	M6_483939_PstIMseI_PA	38.41
4229	M6_3081871_PstIMseI_PA	38.41
4230	Opata_49904_63_PstIMseI_SNP	38.41
4231	Opata_911398_52_PstIMspI_SNP	38.41
4232	M6_345471_PstIMseI_PA	38.41
4233	Opata_1647393_86_PstIMspI_SNP	38.41
4234	Opata_212867_73_PstIMseI_SNP	38.41
4235	Opata_911398_19_PstIMspI_SNP	38.41
4236	Opata_1154069_70_PstIMseI_SNP	38.41
4237	M6_919210_PstIMseI_PA	38.41
4238	M6_516112_PstIMspI_PA	38.41
4239	M6_2647174_PstIMseI_PA	38.41
4240	M6_1552639_PstIMspI_PA	38.41
4241	M6_1327533_PstIMspI_PA	38.41
4242	M6_2799877_PstIMspI_PA	38.41
4243	Opata_581137_32_PstIMseI_SNP	38.41
4244	M6_347697_PstIMspI_PA	38.41
4245	M6_786476_PstIMspI_PA	38.41
4246	M6_777709_PstIMseI_PA	38.41
4247	Opata_1167131_25_PstIMseI_SNP	38.41
4248	M6_745361_PstIMseI_PA	38.41
4249	M6_651427_PstIMspI_PA	38.41
4250	M6_2234667_PstIMspI_PA	38.41
4251	M6_2572048_PstIMseI_PA	38.41
4252	Opata_1713561_86_PstIMspI_SNP	38.41
4253	M6_690977_PstIMspI_PA	38.41
4254	M6_1005056_PstIMspI_PA	38.41
4255	M6_755287_PstIMspI_PA	38.41
4256	M6_1832485_PstIMspI_PA	38.41
4257	M6_3600062_PstIMspI_PA	38.41
4258	Opata_514855_PstIMspI_PA	38.41
4259	M6_245655_PstIMspI_PA	38.41
4260	M6_80124_PstIMseI_PA	38.41
4261	M6_398438_PstIMspI_PA	38.41
4262	M6_3942762_PstIMseI_PA	38.41
4263	M6_1514138_PstIMspI_PA	38.41
4264	M6_1906312_PstIMseI_PA	38.41
4265	Opata_683707_PstIMseI_PA	38.41
4266	M6_3915871_PstIMseI_PA	38.41
4267	M6_95183_PstIMseI_PA	38.41
4268	M6_2082584_PstIMspI_PA	38.41
4269	Opata_3058941_48_PstIMspI_SNP	38.41
4270	M6_1757624_PstIMspI_PA	38.41
4271	M6_317470_PstIMseI_PA	38.41
4272	M6_1142092_PstIMspI_PA	38.41
4273	Opata_873568_28_PstIMspI_SNP	38.41
4274	M6_528075_PstIMspI_PA	38.41
4275	M6_1403914_PstIMseI_PA	38.41
4276	M6_603464_PstIMseI_PA	38.41
4277	M6_615617_PstIMseI_PA	38.41
4278	M6_310234_PstIMseI_PA	38.41
4279	M6_3810116_PstIMseI_PA	38.41
4280	M6_27778_PstIMseI_PA	38.41
4281	M6_3537417_PstIMspI_PA	38.41
4282	M6_632511_PstIMseI_PA	38.41
4283	Opata_273042_21_PstIMspI_SNP	38.41
4284	Opata_2006036_31_PstIMspI_SNP	38.41
4285	Opata_1431989_70_PstIMseI_SNP	38.41
4286	Opata_1778198_PstIMluI_PA	38.41
4287	M6_2571213_PstIMspI_PA	38.41
4288	M6_1485014_PstIMspI_PA	38.41
4289	M6_1046132_PstIMspI_PA	38.41
4290	M6_560689_PstIMspI_PA	38.41
4291	M6_2486400_PstIMspI_PA	38.41
4292	M6_940066_PstIMspI_PA	38.41
4293	M6_2045065_PstIMspI_PA	38.41
4294	Opata_1766213_PstIMspI_PA	38.41
4295	M6_2286586_PstIMspI_PA	38.41
4296	Opata_973955_PstIMspI_PA	38.41
4297	M6_2745757_PstIMspI_PA	38.41
4298	M6_781984_PstIMspI_PA	38.41
4299	Opata_1645739_PstIMspI_PA	38.41
4300	M6_1804157_PstIMseI_PA	38.41
4301	M6_956785_PstIMspI_PA	38.41
4302	M6_622190_PstIMseI_PA	38.41
4303	M6_3336871_PstIMspI_PA	38.41
4304	M6_3245437_PstIMspI_PA	38.41
4305	M6_864204_PstIMspI_PA	38.41
4306	M6_941596_PstIMspI_PA	38.41
4307	M6_1853503_PstIMseI_PA	38.41
4308	M6_3196578_PstIMseI_PA	38.41
4309	M6_859571_PstIMspI_PA	38.41
4310	M6_3326398_PstIMspI_PA	38.41
4311	Opata_873568_25_PstIMspI_SNP	38.41
4312	M6_1355600_PstIMspI_PA	38.41
4313	M6_2673934_PstIMspI_PA	38.41
4314	M6_1411280_PstIMspI_PA	38.41
4315	M6_533510_PstIMseI_PA	38.41
4316	M6_3255092_PstIMspI_PA	38.41
4317	Opata_4141069_42_PstIMseI_SNP	38.41
4318	Opata_3790408_PstIMspI_PA	38.41
4319	M6_1072784_PstIMseI_PA	38.41
4320	M6_862991_PstIMspI_PA	38.41
4321	M6_1276360_PstIMseI_PA	38.41
4322	M6_914946_PstIMseI_PA	38.41
4323	M6_160090_PstIMseI_PA	38.41
4324	M6_138129_PstIMseI_PA	38.41
4325	M6_1428366_PstIMseI_PA	38.41
4326	M6_3407949_PstIMseI_PA	38.41
4327	M6_1152798_PstIMspI_PA	38.41
4328	M6_353346_PstIMspI_PA	38.41
4329	Opata_315353_PstIMspI_PA	38.41
4330	M6_1259893_PstIMspI_PA	38.41
4331	Opata_593144_3_PstIMseI_SNP	38.41
4332	M6_1431969_PstIMseI_PA	38.41
4333	M6_3360517_PstIMspI_PA	38.41
4334	M6_1195605_PstIMspI_PA	38.41
4335	M6_1541724_PstIMspI_PA	38.41
4336	Opata_30224_38_PstIMseI_SNP	38.41
4337	M6_1150906_PstIMspI_PA	38.41
4338	Opata_2718276_PstIMspI_PA	38.41
4339	M6_1834305_PstIMspI_PA	38.41
4340	M6_2308794_PstIMspI_PA	38.41
4341	M6_3437559_PstIMspI_PA	38.41
4342	M6_692767_PstIMspI_PA	38.41
4343	M6_991313_PstIMspI_PA	38.41
4344	M6_238036_PstIMseI_PA	38.41
4345	Opata_19339_18_PstIMseI_SNP	38.41
4346	M6_2188045_PstIMseI_PA	38.41
4347	Opata_873568_35_PstIMspI_SNP	38.41
4348	M6_573237_PstIMspI_PA	38.41
4349	M6_549677_PstIMseI_PA	38.41
4350	M6_213194_PstIMspI_PA	38.41
4351	Opata_3660532_PstIMspI_PA	38.41
4352	M6_318484_PstIMseI_PA	38.41
4353	M6_386969_PstIMspI_PA	38.41
4354	M6_2590223_PstIMluI_PA	38.41
4355	M6_2816999_PstIMseI_PA	38.41
4356	M6_631596_PstIMspI_PA	38.41
4357	M6_518442_PstIMspI_PA	38.41
4358	M6_1393312_PstIMspI_PA	38.41
4359	M6_2193455_PstIMspI_PA	38.41
4360	M6_564665_PstIMspI_PA	38.41
4361	M6_1412039_PstIMspI_PA	38.41
4362	Opata_343735_PstIMseI_PA	38.41
4363	M6_3507305_PstIMspI_PA	38.41
4364	M6_57170_PstIMspI_PA	38.41
4365	Opata_1706797_PstIMseI_PA	38.41
4366	Opata_148884_48_PstIMseI_SNP	38.41
4367	M6_1383884_PstIMseI_PA	38.41
4368	M6_2099812_PstIMspI_PA	38.41
4369	Opata_264632_78_PstIMspI_SNP	38.41
4370	Opata_2847174_10_PstIMspI_SNP	38.41
4371	M6_541438_PstIMspI_PA	38.41
4372	M6_2774822_PstIMspI_PA	38.41
4373	M6_484623_PstIMseI_PA	38.41
4374	M6_2867969_PstIMspI_PA	38.41
4375	M6_48024_PstIMseI_PA	38.41
4376	Opata_3168272_PstIMseI_PA	38.41
4377	M6_3461025_PstIMspI_PA	38.41
4378	Opata_816412_PstIMspI_PA	38.41
4379	M6_1752392_PstIMspI_PA	38.41
4380	M6_767720_PstIMspI_PA	38.41
4381	M6_441755_PstIMspI_PA	38.41
4382	M6_1522562_PstIMspI_PA	38.41
4383	M6_1292775_PstIMspI_PA	38.41
4384	Opata_3111056_PstIMseI_PA	38.41
4385	M6_1396744_PstIMspI_PA	38.41
4386	Opata_26363_PstIMspI_PA	38.41
4387	Opata_4259874_PstIMseI_PA	38.41
4388	M6_2036174_PstIMspI_PA	38.41
4389	M6_2239763_PstIMspI_PA	38.41
4390	M6_2207567_PstIMspI_PA	38.41
4391	M6_384201_PstIMspI_PA	38.41
4392	M6_2360293_PstIMspI_PA	38.41
4393	M6_460490_PstIMseI_PA	38.41
4394	Opata_4095959_PstIMspI_PA	38.41
4395	M6_695855_PstIMspI_PA	38.41
4396	M6_28625_PstIMseI_PA	38.41
4397	Opata_2474299_PstIMspI_PA	38.41
4398	M6_2046377_PstIMspI_PA	38.41
4399	M6_1995017_PstIMspI_PA	38.41
4400	M6_1744451_PstIMspI_PA	38.41
4401	M6_157783_PstIMspI_PA	38.41
4402	Opata_1605768_PstIMspI_PA	38.41
4403	Opata_837192_18_PstIMspI_SNP	38.41
4404	M6_1983114_PstIMspI_PA	38.41
4405	Opata_93490_PstIMspI_PA	38.41
4406	Opata_2799980_PstIMspI_PA	38.41
4407	Opata_1754961_PstIMspI_PA	38.41
4408	M6_798546_PstIMspI_PA	38.41
4409	Opata_857537_PstIMseI_PA	38.41
4410	M6_2486849_PstIMspI_PA	38.41
4411	M6_1136588_PstIMspI_PA	38.41
4412	M6_2512215_PstIMspI_PA	38.41
4413	M6_1210825_PstIMseI_PA	38.41
4414	M6_384172_PstIMspI_PA	38.41
4415	M6_506620_PstIMseI_PA	38.41
4416	Opata_3607123_PstIMspI_PA	38.41
4417	M6_2589991_PstIMspI_PA	38.41
4418	M6_2884369_PstIMseI_PA	38.41
4419	Opata_4127161_PstIMspI_PA	38.41
4420	M6_1382557_PstIMspI_PA	38.41
4421	M6_380099_PstIMluI_PA	38.41
4422	M6_655456_PstIMspI_PA	38.41
4423	Opata_452734_PstIMseI_PA	38.41
4424	M6_574788_PstIMspI_PA	38.41
4425	M6_1513502_PstIMspI_PA	38.41
4426	M6_1175294_PstIMspI_PA	38.41
4427	M6_363571_PstIMspI_PA	38.41
4428	M6_3123071_PstIMseI_PA	38.41
4429	M6_1313204_PstIMseI_PA	38.41
4430	M6_1910377_PstIMspI_PA	38.41
4431	M6_671418_PstIMspI_PA	38.41
4432	M6_2643397_PstIMspI_PA	38.41
4433	M6_1323948_PstIMspI_PA	38.41
4434	M6_179565_PstIMspI_PA	38.41
4435	Opata_2025257_PstIMspI_PA	38.41
4436	M6_791395_PstIMseI_PA	38.41
4437	Opata_1379104_PstIMspI_PA	38.41
4438	M6_635511_PstIMspI_PA	38.41
4439	M6_2494418_PstIMspI_PA	38.41
4440	M6_1368761_PstIMspI_PA	38.41
4441	M6_2382333_PstIMspI_PA	38.41
4442	M6_2404167_PstIMspI_PA	38.41
4443	M6_1070677_PstIMspI_PA	38.41
4444	M6_1967477_PstIMseI_PA	38.41
4445	Opata_178366_PstIMseI_PA	38.41
4446	Opata_253635_68_PstIMseI_SNP	38.41
4447	Opata_1667714_PstIMspI_PA	38.41
4448	Opata_107022_54_PstIMseI_SNP	38.41
4449	M6_3035943_PstIMspI_PA	38.41
4450	M6_2098884_PstIMspI_PA	38.41
4451	M6_1108410_PstIMspI_PA	38.41
4452	M6_1886797_PstIMspI_PA	38.41
4453	M6_2711018_PstIMspI_PA	38.41
4454	M6_1946587_PstIMseI_PA	38.41
4455	M6_906139_PstIMseI_PA	38.41
4456	M6_1574857_PstIMspI_PA	38.41
4457	M6_3746359_PstIMseI_PA	38.41
4458	M6_596626_PstIMseI_PA	38.41
4459	M6_3155952_PstIMspI_PA	38.41
4460	M6_2674201_PstIMspI_PA	38.41
4461	M6_1602422_PstIMspI_PA	38.41
4462	Opata_3922706_PstIMspI_PA	38.41
4463	M6_1379511_PstIMspI_PA	38.41
4464	Opata_4189658_PstIMspI_PA	38.41
4465	M6_1009548_PstIMspI_PA	38.41
4466	M6_569804_PstIMseI_PA	38.41
4467	Opata_1864893_PstIMspI_PA	38.41
4468	Opata_293595_51_PstIMspI_SNP	38.41
4469	M6_1161176_PstIMspI_PA	38.41
4470	Opata_3537383_PstIMspI_PA	38.41
4471	Opata_4037826_PstIMspI_PA	38.41
4472	M6_2337326_PstIMspI_PA	38.41
4473	M6_523339_PstIMspI_PA	38.41
4474	M6_11122_PstIMseI_PA	38.41
4475	M6_246950_PstIMspI_PA	38.41
4476	M6_3548713_PstIMspI_PA	38.41
4477	M6_3418178_PstIMspI_PA	38.41
4478	M6_364168_PstIMspI_PA	38.41
4479	Opata_1601454_PstIMspI_PA	38.41
4480	M6_916741_PstIMseI_PA	38.41
4481	Opata_3016572_PstIMspI_PA	38.41
4482	M6_496598_PstIMspI_PA	38.41
4483	M6_3378592_PstIMspI_PA	38.41
4484	M6_876448_PstIMspI_PA	38.41
4485	M6_457227_PstIMspI_PA	38.41
4486	M6_307147_PstIMspI_PA	38.41
4487	M6_2331892_PstIMspI_PA	38.41
4488	M6_2973505_PstIMspI_PA	38.41
4489	M6_1977356_PstIMseI_PA	38.41
4490	M6_433306_PstIMspI_PA	38.41
4491	Opata_221719_PstIMseI_PA	38.41
4492	M6_516343_PstIMspI_PA	38.41
4493	Opata_184696_PstIMseI_PA	38.41
4494	M6_574091_PstIMspI_PA	38.41
4495	M6_1561148_PstIMspI_PA	38.41
4496	Opata_419770_PstIMspI_PA	38.41
4497	Opata_2079608_PstIMspI_PA	38.41
4498	Opata_265159_PstIMseI_PA	38.41
4499	Opata_2608946_PstIMspI_PA	38.41
4500	Opata_3732707_PstIMspI_PA	38.41
4501	Opata_4423038_PstIMseI_PA	38.41
4502	Opata_1693569_PstIMseI_PA	38.41
4503	Opata_3621475_PstIMspI_PA	38.41
4504	Opata_4256358_PstIMspI_PA	38.41
4505	Opata_1828364_PstIMspI_PA	38.41
4506	M6_217583_PstIMseI_PA	38.41
4507	Opata_1000640_PstIMspI_PA	38.41
4508	Opata_3144020_PstIMseI_PA	38.41
4509	Opata_623892_PstIMseI_PA	38.41
4510	Opata_894359_PstIMspI_PA	38.41
4511	Opata_624739_PstIMspI_PA	38.41
4512	Opata_2612632_PstIMspI_PA	38.41
4513	Opata_1320280_PstIMspI_PA	38.41
4514	Opata_1615403_46_PstIMspI_SNP	38.41
4515	Opata_1615403_37_PstIMspI_SNP	38.41
4516	Opata_337983_PstIMspI_PA	38.41
4517	Opata_519225_PstIMseI_PA	38.41
4518	Opata_1261586_PstIMspI_PA	38.41
4519	Opata_3210610_PstIMspI_PA	38.41
4520	Opata_445537_PstIMseI_PA	38.41
4521	Opata_2688716_PstIMspI_PA	38.41
4522	Opata_1135419_PstIMseI_PA	38.41
4523	Opata_3515467_PstIMspI_PA	38.41
4524	Opata_4449140_PstIMseI_PA	38.41
4525	M6_258327_PstIMseI_PA	38.41
4526	Opata_708518_PstIMspI_PA	38.41
4527	Opata_1698527_PstIMspI_PA	38.41
4528	M6_3544385_PstIMspI_PA	38.41
4529	Opata_32840_PstIMseI_PA	38.41
4530	M6_1033040_PstIMseI_PA	38.41
4531	M6_318348_PstIMspI_PA	38.41
4532	Opata_333136_PstIMseI_PA	38.41
4533	Opata_2315654_PstIMspI_PA	38.41
4534	M6_119623_PstIMseI_PA	38.41
4535	M6_556497_PstIMseI_PA	38.41
4536	Opata_2724813_PstIMspI_PA	38.41
4537	Opata_4113990_PstIMspI_PA	38.41
4538	Opata_367641_PstIMseI_PA	38.41
4539	M6_145570_PstIMseI_PA	38.41
4540	Opata_2244545_PstIMspI_PA	38.41
4541	Opata_1859088_PstIMspI_PA	38.41
4542	M6_1237079_PstIMspI_PA	38.41
4543	M6_1181685_PstIMspI_PA	38.41
4544	Opata_1792815_PstIMspI_PA	38.41
4545	Opata_82832_PstIMseI_PA	38.41
4546	M6_1010144_PstIMseI_PA	38.41
4547	Opata_1669055_PstIMseI_PA	38.41
4548	Opata_958145_PstIMspI_PA	38.41
4549	M6_1503464_PstIMspI_PA	38.41
4550	M6_1379915_PstIMspI_PA	38.41
4551	M6_564195_PstIMseI_PA	38.41
4552	Opata_2696472_PstIMspI_PA	38.41
4553	M6_1519010_PstIMspI_PA	38.41
4554	M6_531109_PstIMspI_PA	38.41
4555	Opata_1300161_PstIMseI_PA	38.41
4556	M6_1901918_PstIMspI_PA	38.41
4557	M6_950500_PstIMseI_PA	38.41
4558	M6_606831_PstIMseI_PA	38.41
4559	Opata_713402_PstIMspI_PA	38.41
4560	Opata_645312_PstIMspI_PA	38.41
4561	M6_1677312_PstIMspI_PA	38.41
4562	M6_2254602_PstIMspI_PA	38.41
4563	M6_332101_PstIMspI_PA	38.41
4564	Opata_459821_PstIMseI_PA	38.41
4565	M6_224846_PstIMseI_PA	38.41
4566	M6_1801669_PstIMspI_PA	38.41
4567	M6_1094801_PstIMseI_PA	38.41
4568	M6_3572442_PstIMspI_PA	38.41
4569	M6_3588290_PstIMspI_PA	38.41
4570	M6_2996218_PstIMspI_PA	38.41
4571	M6_1217561_PstIMseI_PA	38.41
4572	M6_192830_PstIMseI_PA	38.41
4573	M6_572449_PstIMseI_PA	38.41
4574	M6_3350096_PstIMspI_PA	38.41
4575	Opata_1343715_PstIMseI_PA	38.41
4576	M6_2670370_PstIMspI_PA	38.41
4577	M6_200639_PstIMspI_PA	38.41
4578	M6_191963_PstIMseI_PA	38.41
4579	M6_45088_PstIMseI_PA	38.41
4580	M6_1554941_PstIMseI_PA	38.41
4581	M6_1083280_PstIMseI_PA	38.41
4582	M6_510106_PstIMspI_PA	38.41
4583	M6_53591_PstIMseI_PA	38.41
4584	M6_891905_PstIMspI_PA	38.41
4585	M6_536311_PstIMseI_PA	38.41
4586	M6_227990_PstIMspI_PA	38.41
4587	M6_657125_PstIMspI_PA	38.41
4588	M6_225831_PstIMseI_PA	38.41
4589	M6_16250_PstIMseI_PA	38.41
4590	M6_2960692_PstIMseI_PA	38.41
4591	M6_746194_PstIMseI_PA	38.41
4592	M6_2534001_PstIMspI_PA	38.41
4593	M6_3940163_PstIMseI_PA	38.41
4594	M6_424799_PstIMseI_PA	38.41
4595	M6_62056_PstIMseI_PA	38.41
4596	M6_313992_PstIMspI_PA	38.41
4597	M6_1594589_PstIMspI_PA	38.41
4598	M6_2928700_PstIMspI_PA	38.41
4599	M6_2145038_PstIMspI_PA	38.41
4600	M6_991728_PstIMspI_PA	38.41
4601	M6_746630_PstIMseI_PA	38.41
4602	M6_1174038_PstIMseI_PA	38.41
4603	M6_618689_PstIMspI_PA	38.41
4604	M6_3456489_PstIMspI_PA	38.41
4605	M6_3408561_PstIMspI_PA	38.41
4606	M6_1892907_PstIMspI_PA	38.41
4607	M6_2590497_PstIMspI_PA	38.41
4608	M6_819073_PstIMseI_PA	38.41
4609	M6_864422_PstIMspI_PA	38.41
4610	M6_488748_PstIMspI_PA	38.41
4611	M6_3595953_PstIMspI_PA	38.41
4612	M6_288978_PstIMspI_PA	38.41
4613	M6_938562_PstIMseI_PA	38.41
4614	M6_2300659_PstIMspI_PA	38.41
4615	M6_1060849_PstIMspI_PA	38.41
4616	M6_47438_PstIMseI_PA	38.41
4617	M6_1081052_PstIMspI_PA	38.41
4618	M6_413810_PstIMseI_PA	38.41
4619	M6_569585_PstIMspI_PA	38.41
4620	M6_1493923_PstIMseI_PA	38.41
4621	M6_7502_PstIMseI_PA	38.41
4622	M6_1192271_PstIMspI_PA	38.41
4623	M6_1135432_PstIMspI_PA	38.41
4624	M6_663428_PstIMspI_PA	38.41
4625	M6_935000_PstIMspI_PA	38.41
4626	M6_1663051_PstIMspI_PA	38.41
4627	M6_1373653_PstIMspI_PA	38.41
4628	M6_169459_PstIMspI_PA	38.41
4629	Opata_583115_PstIMspI_PA	38.41
4630	M6_491462_PstIMspI_PA	38.41
4631	M6_366585_PstIMseI_PA	38.41
4632	M6_134239_PstIMspI_PA	38.41
4633	M6_33187_PstIMseI_PA	38.41
4634	M6_826538_PstIMspI_PA	38.41
4635	M6_3099661_PstIMspI_PA	38.41
4636	M6_1439958_PstIMseI_PA	38.41
4637	M6_346681_PstIMspI_PA	38.41
4638	M6_980360_PstIMseI_PA	38.41
4639	M6_1755602_PstIMspI_PA	38.41
4640	M6_926381_PstIMspI_PA	38.41
4641	M6_919249_PstIMspI_PA	38.41
4642	M6_808774_PstIMspI_PA	38.41
4643	M6_1233656_PstIMspI_PA	38.41
4644	M6_2310662_PstIMspI_PA	38.41
4645	M6_545586_PstIMspI_PA	38.41
4646	Opata_380489_PstIMspI_PA	38.41
4647	M6_3093854_PstIMspI_PA	38.41
4648	M6_1447712_PstIMseI_PA	38.41
4649	M6_3967_PstIMseI_PA	38.41
4650	M6_1187237_PstIMseI_PA	38.41
4651	M6_2617773_PstIMspI_PA	38.41
4652	M6_236128_PstIMseI_PA	38.41
4653	M6_582375_PstIMseI_PA	38.41
4654	M6_840167_PstIMspI_PA	38.41
4655	M6_315325_PstIMspI_PA	38.41
4656	M6_1686489_PstIMspI_PA	38.41
4657	M6_655686_PstIMspI_PA	38.41
4658	M6_1592476_PstIMseI_PA	38.41
4659	M6_498962_PstIMspI_PA	38.41
4660	Opata_686547_PstIMseI_PA	38.41
4661	M6_2805451_PstIMspI_PA	38.41
4662	M6_124807_PstIMseI_PA	38.41
4663	Opata_2258574_PstIMspI_PA	38.41
4664	M6_1161565_PstIMseI_PA	38.41
4665	M6_419879_PstIMspI_PA	38.41
4666	M6_716665_PstIMspI_PA	38.41
4667	M6_46974_PstIMseI_PA	38.41
4668	M6_3452057_PstIMspI_PA	38.41
4669	Opata_2221250_PstIMspI_PA	38.41
4670	M6_143304_PstIMspI_PA	38.41
4671	M6_3257902_PstIMspI_PA	38.41
4672	M6_4864_PstIMspI_PA	38.41
4673	M6_362807_PstIMspI_PA	38.41
4674	M6_3574503_PstIMseI_PA	38.41
4675	M6_3030895_PstIMspI_PA	38.41
4676	M6_764632_PstIMspI_PA	38.41
4677	M6_107413_PstIMspI_PA	38.41
4678	M6_1358852_PstIMseI_PA	38.41
4679	M6_3595455_PstIMspI_PA	38.41
4680	M6_906249_PstIMspI_PA	38.41
4681	M6_346653_PstIMspI_PA	38.41
4682	M6_2252450_PstIMspI_PA	38.41
4683	Opata_3625917_PstIMspI_PA	38.41
4684	Opata_318899_PstIMspI_PA	38.41
4685	M6_764242_PstIMseI_PA	38.41
4686	Opata_2965355_PstIMspI_PA	38.41
4687	M6_657450_PstIMseI_PA	38.41
4688	M6_828967_PstIMspI_PA	38.41
4689	M6_60310_PstIMspI_PA	38.41
4690	M6_549111_PstIMseI_PA	38.41
4691	M6_625418_PstIMseI_PA	38.41
4692	M6_370643_PstIMseI_PA	38.41
4693	M6_423275_PstIMspI_PA	38.41
4694	M6_317653_PstIMspI_PA	38.41
4695	M6_734367_PstIMseI_PA	38.41
4696	M6_114190_PstIMseI_PA	38.41
4697	M6_723588_PstIMspI_PA	38.41
4698	M6_14995_PstIMseI_PA	38.41
4699	M6_263052_PstIMseI_PA	38.41
4700	M6_515336_PstIMspI_PA	38.41
4701	M6_222094_PstIMseI_PA	38.41
4702	M6_3159427_PstIMspI_PA	38.41
4703	M6_3012088_PstIMspI_PA	38.41
4704	M6_2655459_PstIMspI_PA	38.41
4705	M6_21172_PstIMseI_PA	38.41
4706	M6_252521_PstIMseI_PA	38.41
4707	M6_361492_PstIMspI_PA	38.41
4708	M6_374212_PstIMspI_PA	38.41
4709	M6_2489164_PstIMspI_PA	38.41
4710	M6_1000734_PstIMseI_PA	38.41
4711	M6_380635_PstIMspI_PA	38.41
4712	M6_827927_PstIMseI_PA	38.41
4713	M6_385372_PstIMspI_PA	38.41
4714	M6_2504899_PstIMseI_PA	38.41
4715	M6_121401_PstIMseI_PA	38.41
4716	M6_1060364_PstIMspI_PA	38.41
4717	M6_540754_PstIMspI_PA	38.41
4718	M6_189107_PstIMseI_PA	38.41
4719	M6_597633_PstIMspI_PA	38.41
4720	M6_2981300_PstIMspI_PA	38.41
4721	M6_39408_PstIMseI_PA	38.41
4722	M6_87527_PstIMseI_PA	38.41
4723	M6_376030_PstIMseI_PA	38.41
4724	M6_3417582_PstIMspI_PA	38.41
4725	M6_864798_PstIMspI_PA	38.41
4726	M6_986041_PstIMseI_PA	38.41
4727	M6_1210671_PstIMspI_PA	38.41
4728	M6_114_PstIMseI_PA	38.41
4729	M6_2067322_PstIMseI_PA	38.41
4730	M6_694628_PstIMspI_PA	38.41
4731	M6_581077_PstIMspI_PA	38.41
4732	M6_369620_PstIMspI_PA	38.41
4733	M6_2093076_PstIMspI_PA	38.41
4734	M6_3053625_PstIMspI_PA	38.41
4735	M6_2982432_PstIMspI_PA	38.41
4736	M6_448523_PstIMseI_PA	38.41
4737	M6_444443_PstIMspI_PA	38.41
4738	M6_116547_PstIMseI_PA	38.41
4739	M6_1089113_PstIMspI_PA	38.41
4740	M6_283384_PstIMseI_PA	38.41
4741	M6_3200105_PstIMspI_PA	38.41
4742	M6_2615854_PstIMspI_PA	38.41
4743	M6_431642_PstIMseI_PA	38.41
4744	M6_510575_PstIMspI_PA	38.41
4745	M6_647040_PstIMseI_PA	38.41
4746	M6_3493340_PstIMspI_PA	38.41
4747	M6_372589_PstIMseI_PA	38.41
4748	M6_2460884_PstIMspI_PA	38.41
4749	M6_1297394_PstIMspI_PA	38.41
4750	M6_2622394_PstIMspI_PA	38.41
4751	M6_712177_PstIMspI_PA	38.41
4752	M6_182546_PstIMseI_PA	38.41
4753	M6_47324_PstIMseI_PA	38.41
4754	M6_965262_PstIMspI_PA	38.41
4755	M6_902301_PstIMspI_PA	38.41
4756	M6_467713_PstIMspI_PA	38.41
4757	M6_2843449_PstIMspI_PA	38.41
4758	M6_77990_PstIMseI_PA	38.41
4759	M6_2958313_PstIMspI_PA	38.41
4760	M6_626626_PstIMseI_PA	38.41
4761	M6_410595_PstIMseI_PA	38.41
4762	M6_227018_PstIMseI_PA	38.41
4763	M6_1991199_PstIMseI_PA	38.41
4764	M6_955284_PstIMseI_PA	38.41
4765	M6_1331108_PstIMspI_PA	38.41
4766	M6_130813_PstIMseI_PA	38.41
4767	M6_149107_PstIMseI_PA	38.41
4768	M6_1969960_PstIMseI_PA	38.41
4769	M6_2195658_PstIMspI_PA	38.41
4770	M6_741008_PstIMseI_PA	38.41
4771	M6_1846161_PstIMspI_PA	38.41
4772	M6_2306800_PstIMseI_PA	38.41
4773	M6_1295030_PstIMseI_PA	38.41
4774	M6_2834531_PstIMspI_PA	38.41
4775	M6_2047768_PstIMseI_PA	38.41
4776	M6_58506_PstIMseI_PA	38.41
4777	M6_21769_PstIMspI_PA	38.41
4778	M6_2620970_PstIMspI_PA	38.41
4779	M6_361027_PstIMspI_PA	38.41
4780	Opata_2539709_PstIMseI_PA	38.41
4781	M6_1907169_PstIMspI_PA	38.41
4782	M6_414555_PstIMspI_PA	38.41
4783	M6_2419327_PstIMspI_PA	38.41
4784	M6_1029347_PstIMspI_PA	38.41
4785	M6_1506299_PstIMspI_PA	38.41
4786	M6_1368902_PstIMseI_PA	38.41
4787	M6_828528_PstIMseI_PA	38.41
4788	M6_1370335_PstIMspI_PA	38.41
4789	M6_993570_PstIMseI_PA	38.41
4790	M6_2181070_PstIMspI_PA	38.41
4791	M6_524731_PstIMseI_PA	38.41
4792	M6_3553542_PstIMspI_PA	38.41
4793	M6_4224465_PstIMseI_PA	38.41
4794	M6_659252_PstIMspI_PA	38.41
4795	M6_596275_PstIMspI_PA	38.41
4796	M6_1521715_PstIMseI_PA	38.41
4797	M6_145746_PstIMseI_PA	38.41
4798	M6_2462659_PstIMspI_PA	38.41
4799	M6_967247_PstIMspI_PA	38.41
4800	M6_1199534_PstIMspI_PA	38.41
4801	M6_132860_PstIMseI_PA	38.41
4802	M6_2833113_PstIMspI_PA	38.41
4803	M6_1180133_PstIMspI_PA	38.41
4804	M6_184880_PstIMseI_PA	38.41
4805	Opata_12771_PstIMseI_PA	38.41
4806	M6_1485590_PstIMspI_PA	38.41
4807	M6_719041_PstIMseI_PA	38.41
4808	M6_1204454_PstIMspI_PA	38.41
4809	M6_128985_PstIMseI_PA	38.41
4810	M6_388717_PstIMspI_PA	38.41
4811	M6_60736_PstIMseI_PA	38.41
4812	M6_3388155_PstIMspI_PA	38.41
4813	M6_1977165_PstIMspI_PA	38.41
4814	M6_458413_PstIMseI_PA	38.41
4815	M6_418472_PstIMspI_PA	38.41
4816	M6_1608675_PstIMspI_PA	38.41
4817	M6_296653_PstIMseI_PA	38.41
4818	M6_1943641_PstIMspI_PA	38.41
4819	M6_1083715_PstIMspI_PA	38.41
4820	M6_1189631_PstIMseI_PA	38.41
4821	M6_58000_PstIMseI_PA	38.41
4822	M6_263280_PstIMseI_PA	38.41
4823	M6_428850_PstIMseI_PA	38.41
4824	M6_216828_PstIMspI_PA	38.41
4825	M6_2291233_PstIMspI_PA	38.41
4826	M6_2831088_PstIMseI_PA	38.41
4827	M6_1081184_PstIMspI_PA	38.41
4828	M6_565606_PstIMseI_PA	38.41
4829	M6_201923_PstIMseI_PA	38.41
4830	M6_3606228_PstIMspI_PA	38.41
4831	M6_1493717_PstIMspI_PA	38.41
4832	M6_983901_PstIMseI_PA	38.41
4833	M6_1640724_PstIMseI_PA	38.41
4834	M6_881815_PstIMseI_PA	38.41
4835	M6_3946017_PstIMseI_PA	38.41
4836	M6_71613_PstIMseI_PA	38.41
4837	M6_2697180_PstIMspI_PA	38.41
4838	M6_1690262_PstIMspI_PA	38.41
4839	M6_1144620_PstIMseI_PA	38.41
4840	M6_527556_PstIMspI_PA	38.41
4841	M6_2309350_PstIMspI_PA	38.41
4842	M6_834469_PstIMseI_PA	38.41
4843	M6_714088_PstIMspI_PA	38.41
4844	Opata_945995_PstIMspI_PA	38.41
4845	M6_3322515_PstIMspI_PA	38.41
4846	Opata_865199_PstIMspI_PA	38.41
4847	M6_128887_PstIMseI_PA	38.41
4848	M6_555803_PstIMspI_PA	38.41
4849	M6_421568_PstIMspI_PA	38.41
4850	M6_2225441_PstIMseI_PA	38.41
4851	M6_186003_PstIMseI_PA	38.41
4852	M6_1421661_PstIMspI_PA	38.41
4853	M6_1343423_PstIMseI_PA	38.41
4854	M6_506342_PstIMseI_PA	38.41
4855	M6_1073899_PstIMspI_PA	38.41
4856	M6_888646_PstIMspI_PA	38.41
4857	M6_402456_PstIMspI_PA	38.41
4858	M6_584165_PstIMspI_PA	38.41
4859	M6_1657089_PstIMseI_PA	38.41
4860	Opata_250560_PstIMseI_PA	38.41
4861	M6_467607_PstIMspI_PA	38.41
4862	M6_409143_PstIMspI_PA	38.41
4863	M6_1534540_PstIMspI_PA	38.41
4864	M6_970365_PstIMspI_PA	38.41
4865	M6_2328200_PstIMspI_PA	38.41
4866	Opata_1236732_PstIMspI_PA	38.41
4867	M6_2484115_PstIMspI_PA	38.41
4868	M6_394471_PstIMseI_PA	38.41
4869	M6_1105226_PstIMspI_PA	38.41
4870	M6_2265107_PstIMspI_PA	38.41
4871	M6_1209224_PstIMspI_PA	38.41
4872	M6_2340551_PstIMseI_PA	38.41
4873	M6_234807_PstIMseI_PA	38.41
4874	M6_1711951_PstIMseI_PA	38.41
4875	M6_2085286_PstIMspI_PA	38.41
4876	M6_930410_PstIMspI_PA	38.41
4877	M6_2633402_PstIMspI_PA	38.41
4878	M6_912490_PstIMspI_PA	38.41
4879	M6_2843545_PstIMspI_PA	38.41
4880	M6_978580_PstIMspI_PA	38.41
4881	M6_1595034_PstIMspI_PA	38.41
4882	Opata_3950400_PstIMspI_PA	38.41
4883	M6_1701099_PstIMspI_PA	38.41
4884	M6_581677_PstIMspI_PA	38.41
4885	M6_470682_PstIMspI_PA	38.41
4886	M6_305705_PstIMspI_PA	38.41
4887	M6_2548850_PstIMspI_PA	38.41
4888	M6_1695857_PstIMspI_PA	38.41
4889	M6_1246930_PstIMseI_PA	38.41
4890	M6_994476_PstIMspI_PA	38.41
4891	Opata_3801573_PstIMspI_PA	38.41
4892	M6_1840022_PstIMspI_PA	38.41
4893	wsnp_Ex_c7252_12452995	38.45
4894	1252687	38.57
4895	Xcdo580	38.7
4896	Xwmc744	38.9
4897	Xbcd98.2	39
4898	Xwmc120	39
4899	Xcnl5	39
4900	Xwmc304	39
4901	Xabg373.1	39
4902	Xwg605.1	39
4903	Xbcd1072.2	39
4904	Xcfd30	39.1
4905	Xbcd1407	39.2
4906	Xcdo312	39.2
4907	wsnp_Ex_c3612_6599842	39.21
4908	wsnp_Ex_c4876_8692783	39.21
4909	wsnp_Ex_c7965_13519586	39.21
4910	wsnp_JD_c2805_3748370	39.21
4911	wsnp_Ku_c3097_5801027	39.21
4912	wsnp_Ku_c5756_10191339	39.21
4913	wsnp_Ex_c38203_45790396	39.21
4914	wsnp_Ex_c4876_8692849	39.21
4915	wsnp_Ex_c7442_12743707	39.21
4916	wsnp_Ra_c5485_9703900	39.21
4917	wsnp_Ex_c7965_13520238	39.21
4918	Opata_3991_81_PstIMseI_SNP	39.21
4919	Opata_250621_19_PstIMseI_SNP	39.21
4920	Opata_186815_67_PstIMseI_SNP	39.21
4921	Opata_54442_39_PstIMseI_SNP	39.21
4922	Opata_1886323_1_PstIMluI_SNP	39.21
4923	Opata_3980868_33_PstIMspI_SNP	39.21
4924	Opata_1829203_74_PstIMseI_SNP	39.21
4925	Opata_40580_48_PstIMseI_SNP	39.21
4926	Opata_250621_87_PstIMseI_SNP	39.21
4927	M6_682473_PstIMspI_PA	39.21
4928	M6_193051_PstIMspI_PA	39.21
4929	Opata_216379_45_PstIMseI_SNP	39.21
4930	Opata_984656_15_PstIMseI_SNP	39.21
4931	Opata_313592_63_PstIMseI_SNP	39.21
4932	Opata_3375339_41_PstIMseI_SNP	39.21
4933	Opata_250621_6_PstIMseI_SNP	39.21
4934	Opata_1183291_87_PstIMseI_SNP	39.21
4935	Opata_444265_66_PstIMseI_SNP	39.21
4936	Opata_176539_67_PstIMseI_SNP	39.21
4937	Opata_54442_67_PstIMseI_SNP	39.21
4938	Opata_745362_12_PstIMseI_SNP	39.21
4939	Opata_54442_34_PstIMseI_SNP	39.21
4940	Opata_1886323_45_PstIMluI_SNP	39.21
4941	Opata_268853_75_PstIMseI_SNP	39.21
4942	Opata_268853_40_PstIMseI_SNP	39.21
4943	Opata_740460_29_PstIMseI_SNP	39.21
4944	Opata_740460_15_PstIMseI_SNP	39.21
4945	M6_1498169_PstIMspI_PA	39.21
4946	M6_829363_PstIMspI_PA	39.21
4947	Opata_49033_34_PstIMseI_SNP	39.21
4948	Opata_40580_40_PstIMseI_SNP	39.21
4949	M6_411332_PstIMseI_PA	39.21
4950	Opata_186815_11_PstIMseI_SNP	39.21
4951	Opata_229806_54_PstIMseI_SNP	39.21
4952	M6_947195_PstIMspI_PA	39.21
4953	Opata_581137_56_PstIMseI_SNP	39.21
4954	Opata_444265_68_PstIMseI_SNP	39.21
4955	M6_1075646_PstIMspI_PA	39.21
4956	Opata_1852700_19_PstIMspI_SNP	39.21
4957	Opata_1702555_61_PstIMspI_SNP	39.21
4958	Opata_1005330_PstIMspI_PA	39.21
4959	M6_1645999_PstIMspI_PA	39.21
4960	M6_424197_PstIMseI_PA	39.21
4961	M6_234096_PstIMseI_PA	39.21
4962	M6_3603670_PstIMspI_PA	39.21
4963	M6_2579703_PstIMspI_PA	39.21
4964	M6_225997_PstIMseI_PA	39.21
4965	Opata_1119228_PstIMseI_PA	39.21
4966	M6_2275279_PstIMspI_PA	39.21
4967	Opata_585200_11_PstIMseI_SNP	39.21
4968	M6_2741174_PstIMspI_PA	39.21
4969	Opata_1890240_74_PstIMspI_SNP	39.21
4970	Opata_2998718_50_PstIMspI_SNP	39.21
4971	M6_383738_PstIMseI_PA	39.21
4972	Opata_403634_8_PstIMspI_SNP	39.21
4973	Opata_585200_53_PstIMseI_SNP	39.21
4974	Opata_22128_31_PstIMspI_SNP	39.21
4975	Opata_552323_61_PstIMseI_SNP	39.21
4976	M6_145597_PstIMluI_PA	39.21
4977	M6_3542576_PstIMspI_PA	39.21
4978	Opata_3661450_56_PstIMspI_SNP	39.21
4979	Opata_552323_47_PstIMseI_SNP	39.21
4980	M6_422316_PstIMspI_PA	39.21
4981	M6_710013_PstIMseI_PA	39.21
4982	M6_1589682_PstIMspI_PA	39.21
4983	Opata_1702555_36_PstIMspI_SNP	39.21
4984	Opata_608504_PstIMseI_PA	39.21
4985	Opata_2576622_35_PstIMseI_SNP	39.21
4986	M6_574825_PstIMspI_PA	39.21
4987	M6_1070630_PstIMspI_PA	39.21
4988	Opata_585200_50_PstIMseI_SNP	39.21
4989	M6_44365_PstIMluI_PA	39.21
4990	M6_1100488_PstIMseI_PA	39.21
4991	M6_533778_PstIMspI_PA	39.21
4992	M6_1619175_PstIMluI_PA	39.21
4993	M6_725912_PstIMspI_PA	39.21
4994	M6_1626052_PstIMspI_PA	39.21
4995	M6_2021665_PstIMspI_PA	39.21
4996	M6_3319177_PstIMspI_PA	39.21
4997	Opata_1713561_13_PstIMspI_SNP	39.21
4998	Opata_2010728_PstIMseI_PA	39.21
4999	Opata_61100_PstIMseI_PA	39.21
5000	M6_998888_PstIMspI_PA	39.21
5001	Opata_58851_71_PstIMseI_SNP	39.21
5002	M6_1379838_PstIMseI_PA	39.21
5003	M6_3551522_PstIMspI_PA	39.21
5004	Opata_150907_63_PstIMseI_SNP	39.21
5005	Opata_150907_84_PstIMseI_SNP	39.21
5006	M6_1115954_PstIMspI_PA	39.21
5007	Opata_2183519_34_PstIMspI_SNP	39.21
5008	Opata_2008670_27_PstIMspI_SNP	39.21
5009	M6_2576357_PstIMspI_PA	39.21
5010	Opata_791908_29_PstIMseI_SNP	39.21
5011	M6_747814_PstIMspI_PA	39.21
5012	Opata_1744048_82_PstIMspI_SNP	39.21
5013	Opata_704421_PstIMseI_PA	39.21
5014	M6_609722_PstIMspI_PA	39.21
5015	Opata_282566_PstIMspI_PA	39.21
5016	Opata_1702555_12_PstIMspI_SNP	39.21
5017	M6_1403134_PstIMseI_PA	39.21
5018	M6_1443877_PstIMseI_PA	39.21
5019	M6_780270_PstIMspI_PA	39.21
5020	M6_1155033_PstIMseI_PA	39.21
5021	M6_515627_PstIMspI_PA	39.21
5022	Opata_560747_84_PstIMseI_SNP	39.21
5023	M6_643633_PstIMspI_PA	39.21
5024	Opata_44574_PstIMseI_PA	39.21
5025	Opata_539438_PstIMseI_PA	39.21
5026	M6_1823294_PstIMspI_PA	39.21
5027	M6_2212126_PstIMseI_PA	39.21
5028	M6_4141214_PstIMseI_PA	39.21
5029	M6_1074070_PstIMspI_PA	39.21
5030	Opata_150907_65_PstIMseI_SNP	39.21
5031	Opata_216605_42_PstIMspI_SNP	39.21
5032	Opata_264632_35_PstIMspI_SNP	39.21
5033	Opata_2012820_78_PstIMspI_SNP	39.21
5034	M6_706726_PstIMspI_PA	39.21
5035	Opata_3164291_PstIMspI_PA	39.21
5036	M6_3897482_PstIMseI_PA	39.21
5037	M6_624568_PstIMspI_PA	39.21
5038	M6_63160_PstIMseI_PA	39.21
5039	M6_3073971_PstIMseI_PA	39.21
5040	M6_1006801_PstIMspI_PA	39.21
5041	M6_2593722_PstIMseI_PA	39.21
5042	Opata_1115355_PstIMspI_PA	39.21
5043	M6_1735252_PstIMspI_PA	39.21
5044	M6_323787_PstIMseI_PA	39.21
5045	M6_1391782_PstIMspI_PA	39.21
5046	M6_1439813_PstIMspI_PA	39.21
5047	M6_2110066_PstIMluI_PA	39.21
5048	Opata_587746_PstIMspI_PA	39.21
5049	M6_2976826_PstIMspI_PA	39.21
5050	M6_2020301_PstIMspI_PA	39.21
5051	M6_2229337_PstIMspI_PA	39.21
5052	Opata_3973147_PstIMspI_PA	39.21
5053	M6_741986_PstIMspI_PA	39.21
5054	M6_168055_PstIMseI_PA	39.21
5055	M6_584077_PstIMspI_PA	39.21
5056	Opata_492123_PstIMseI_PA	39.21
5057	M6_4112258_PstIMseI_PA	39.21
5058	M6_2221730_PstIMspI_PA	39.21
5059	M6_766429_PstIMspI_PA	39.21
5060	M6_1392526_PstIMseI_PA	39.21
5061	M6_2316074_PstIMspI_PA	39.21
5062	M6_366578_PstIMseI_PA	39.21
5063	M6_3864062_PstIMseI_PA	39.21
5064	M6_565584_PstIMseI_PA	39.21
5065	M6_330206_PstIMspI_PA	39.21
5066	M6_429407_PstIMseI_PA	39.21
5067	M6_1995679_PstIMspI_PA	39.21
5068	M6_250972_PstIMseI_PA	39.21
5069	M6_454812_PstIMseI_PA	39.21
5070	M6_874141_PstIMspI_PA	39.21
5071	Opata_1711160_PstIMseI_PA	39.21
5072	M6_43414_PstIMseI_PA	39.21
5073	M6_221335_PstIMseI_PA	39.21
5074	Opata_614783_PstIMseI_PA	39.21
5075	M6_1188254_PstIMspI_PA	39.21
5076	M6_2745248_PstIMspI_PA	39.21
5077	M6_332899_PstIMseI_PA	39.21
5078	M6_3299492_PstIMseI_PA	39.21
5079	M6_3193481_PstIMspI_PA	39.21
5080	M6_37785_PstIMseI_PA	39.21
5081	M6_1294292_PstIMseI_PA	39.21
5082	M6_3529944_PstIMspI_PA	39.21
5083	M6_1594703_PstIMspI_PA	39.21
5084	M6_45567_PstIMseI_PA	39.21
5085	M6_2781811_PstIMspI_PA	39.21
5086	M6_360770_PstIMseI_PA	39.21
5087	M6_752417_PstIMluI_PA	39.21
5088	M6_1604175_PstIMspI_PA	39.21
5089	M6_937060_PstIMseI_PA	39.21
5090	M6_137038_PstIMseI_PA	39.21
5091	M6_1140692_PstIMseI_PA	39.21
5092	M6_104871_PstIMspI_PA	39.21
5093	M6_608119_PstIMspI_PA	39.21
5094	M6_458501_PstIMseI_PA	39.21
5095	M6_2449763_PstIMseI_PA	39.21
5096	M6_2414172_PstIMseI_PA	39.21
5097	M6_300339_PstIMseI_PA	39.21
5098	M6_168948_PstIMseI_PA	39.21
5099	M6_2632507_PstIMspI_PA	39.21
5100	M6_3384267_PstIMseI_PA	39.21
5101	M6_1204018_PstIMspI_PA	39.21
5102	M6_2883917_PstIMseI_PA	39.21
5103	M6_234956_PstIMseI_PA	39.21
5104	M6_2227207_PstIMspI_PA	39.21
5105	M6_1593202_PstIMspI_PA	39.21
5106	M6_456944_PstIMseI_PA	39.21
5107	M6_434124_PstIMspI_PA	39.21
5108	M6_1399199_PstIMseI_PA	39.21
5109	M6_1339447_PstIMseI_PA	39.21
5110	M6_183179_PstIMspI_PA	39.21
5111	M6_335421_PstIMspI_PA	39.21
5112	M6_1072358_PstIMseI_PA	39.21
5113	M6_1357178_PstIMseI_PA	39.21
5114	M6_88084_PstIMseI_PA	39.21
5115	M6_2139741_PstIMseI_PA	39.21
5116	M6_14626_PstIMseI_PA	39.21
5117	M6_3495971_PstIMspI_PA	39.21
5118	M6_1682359_PstIMspI_PA	39.21
5119	M6_154307_PstIMspI_PA	39.21
5120	M6_2575473_PstIMseI_PA	39.21
5121	M6_1063224_PstIMspI_PA	39.21
5122	M6_399411_PstIMseI_PA	39.21
5123	M6_3222201_PstIMspI_PA	39.21
5124	M6_867698_PstIMseI_PA	39.21
5125	M6_4148506_PstIMseI_PA	39.21
5126	M6_2077379_PstIMseI_PA	39.21
5127	M6_53594_PstIMspI_PA	39.21
5128	M6_1172008_PstIMseI_PA	39.21
5129	M6_995841_PstIMspI_PA	39.21
5130	M6_579666_PstIMspI_PA	39.21
5131	M6_1412921_PstIMspI_PA	39.21
5132	M6_803753_PstIMseI_PA	39.21
5133	M6_1107877_PstIMspI_PA	39.21
5134	M6_572404_PstIMspI_PA	39.21
5135	M6_1364321_PstIMspI_PA	39.21
5136	M6_411765_PstIMspI_PA	39.21
5137	M6_3564086_PstIMspI_PA	39.21
5138	M6_1145273_PstIMseI_PA	39.21
5139	M6_2080453_PstIMspI_PA	39.21
5140	M6_780635_PstIMspI_PA	39.21
5141	M6_2476928_PstIMseI_PA	39.21
5142	M6_904672_PstIMspI_PA	39.21
5143	M6_2030647_PstIMseI_PA	39.21
5144	M6_1030472_PstIMspI_PA	39.21
5145	M6_1905995_PstIMspI_PA	39.21
5146	M6_1040397_PstIMspI_PA	39.21
5147	M6_3298934_PstIMseI_PA	39.21
5148	M6_1553800_PstIMseI_PA	39.21
5149	M6_1110264_PstIMspI_PA	39.21
5150	M6_2732182_PstIMspI_PA	39.21
5151	M6_1348357_PstIMspI_PA	39.21
5152	M6_3556268_PstIMseI_PA	39.21
5153	M6_1390600_PstIMspI_PA	39.21
5154	M6_3007347_PstIMspI_PA	39.21
5155	M6_3514594_PstIMspI_PA	39.21
5156	Opata_2932160_PstIMspI_PA	39.21
5157	Excalibur_rep_c113950_132	39.21
5158	wsnp_Ex_c1137_2182795	39.25
5159	Excalibur_c48152_563	39.25
5160	BS00022701_51	39.25
5161	Ex_c28368_426	39.33
5162	Excalibur_c25891_1402	39.33
5163	Excalibur_c38379_478	39.33
5164	BS00022270_51	39.33
5165	Ku_c4823_673	39.33
5166	BS00103478_51	39.5
5167	Excalibur_c11562_742	39.5
5168	Excalibur_c25175_512	39.5
5169	Kukri_c2121_1936	39.5
5170	RAC875_c21801_1572	39.5
5171	Tdurum_contig42479_1624	39.5
5172	Tdurum_contig42479_2158	39.5
5173	Excalibur_c58154_84	39.5
5174	RAC875_c67106_97	39.5
5175	IACX9458	39.5
5176	wsnp_Ex_c19717_28713417	39.54
5177	wsnp_Ex_c7252_12453079	39.54
5178	BobWhite_c27474_124	39.54
5179	BS00065909_51	39.54
5180	Jagger_rep_c10343_173	39.54
5181	RAC875_c20875_753	39.54
5182	Xbarc28	39.6
5183	Xcdo473	39.6
5184	Excalibur_c20777_315	39.75
5185	Xbarc120	40
5186	M6_235120_PstIMseI_PA	40
5187	Opata_208651_79_PstIMseI_SNP	40
5188	M6_1530939_PstIMseI_PA	40
5189	M6_2404497_PstIMseI_PA	40
5190	M6_1303230_PstIMseI_PA	40
5191	M6_3533504_PstIMspI_PA	40
5192	M6_2434057_PstIMspI_PA	40
5193	M6_3442215_PstIMspI_PA	40
5194	M6_513028_PstIMspI_PA	40
5195	M6_3181080_PstIMspI_PA	40
5196	M6_1808935_PstIMspI_PA	40
5197	M6_1994418_PstIMspI_PA	40
5198	XTri	40.3
5199	Xpsr381	40.3
5200	Xfba298	40.3
5201	Excalibur_c20777_428	40.41
5202	Xcdo92b	40.6
5203	Xfba118b	41.1
5204	Xfbb274b	41.1
5205	P39/M69-239	41.1
5206	Xgpw2142a	41.1
5207	Xgpw2277	41.1
5208	P34/M51-341	41.1
5209	Xbcd22	41.6
5210	Xpsr1327	41.6
5211	XgbxGx74	41.6
5212	Xgpw2045	41.6
5213	Xgpw2259	41.6
5214	BobWhite_c18861_438	41.64
5215	Xgwm135	42.1
5216	Xbcd446	42.1
5217	Xpsp3003a	42.1
5218	Xgpw1134	42.1
5219	BS00110358_51	42.21
5220	Tdurum_contig44731_2508	42.21
5221	BS00029416_51	42.21
5222	Xcdo278Dra	42.6
5223	Xbcd1407.1	42.6
5224	BobWhite_c1890_712	42.83
5225	IACX5892	42.83
5226	RAC875_c2122_159	42.83
5227	BS00003802_51	42.83
5228	BS00003761_51	42.83
5229	RAC875_c54245_88	42.83
5230	Tdurum_contig29484_628	42.83
5231	Tdurum_contig61492_458	42.83
5232	Tdurum_contig61492_684	42.83
5233	RFL_Contig1118_1073	42.87
5234	tplb0036l23_696	42.87
5235	wsnp_BF200531A_Ta_2_1	43.02
5236	CAP7_c1645_359	43.02
5237	D_GDEEGVY02H7D8K_299	43.02
5238	IAAV6899	43.02
5239	BS00026453_51	43.02
5240	RAC875_c85031_525	43.02
5241	BS00012052_51	43.02
5242	BS00064536_51	43.02
5243	XBCD175	43.1
5244	Xwmc278	43.1
5245	Xfba26b	43.1
5246	XWB148a	43.1
5247	Xwmc286.5	43.1
5248	Xwmc630	43.5
5249	Xgbx3076	43.6
5250	M17/P77.15	43.6
5251	Xwmc826	44
5252	Xwmc611	44.1
5253	Xwmc11	44.2
5254	Xwmc469	45.2
5255	BS00107852_51	45.49
5256	Excalibur_c10065_570	45.49
5257	IAAV1469	45.49
5258	Ku_c20069_531	45.49
5259	Kukri_c18434_200	45.49
5260	TA015410-0477	45.49
5261	BS00022458_51	45.49
5262	BS00039749_51	45.49
5263	BS00062578_51	45.49
5264	RAC875_c37934_225	45.49
5265	RAC875_c56994_301	45.49
5266	Xwmc183	45.9
5267	Xbarc240	45.9
5268	Xcfd22	46.1
5269	BS00063263_51	46.59
5270	wPt-8749	47
5271	wPt-1862	47
5272	wPt-5776	47
5273	992286	47
5274	1020992	47
5275	1136325	47
5276	1161375	47
5277	1251402	47
5278	1254646	47
5279	1254830	47
5280	1271287	47
5281	1280070	47
5282	1280197	47
5283	1385265	47
5284	1386417	47
5285	1405339	47
5286	1665868	47
5287	3034074	47
5288	Opata_61344_PstIMseI_PA	47
5289	Opata_2486894_PstIMspI_PA	47
5290	Opata_1219385_24_PstIMspI_SNP	47
5291	Opata_1734899_PstIMspI_PA	47
5292	Opata_685268_PstIMspI_PA	47
5293	Opata_1214029_83_PstIMseI_SNP	47
5294	Opata_3437762_PstIMspI_PA	47
5295	Opata_1929912_PstIMseI_PA	47
5296	Opata_1734533_59_PstIMseI_SNP	47
5297	Opata_273661_PstIMspI_PA	47
5298	Opata_2364211_PstIMspI_PA	47
5299	Opata_1031151_74_PstIMspI_SNP	47
5300	Opata_1829648_PstIMspI_PA	47
5301	Opata_2702166_72_PstIMspI_SNP	47
5302	Opata_1518928_PstIMspI_PA	47
5303	Opata_247874_61_PstIMseI_SNP	47
5304	Opata_388560_PstIMspI_PA	47
5305	M6_3712081_PstIMseI_PA	47
5306	Opata_827953_PstIMspI_PA	47
5307	Opata_3434825_PstIMspI_PA	47
5308	Opata_2040177_PstIMspI_PA	47
5309	Opata_906929_PstIMseI_PA	47
5310	Opata_2168481_PstIMluI_PA	47
5311	Opata_1757659_PstIMseI_PA	47
5312	Opata_1214029_32_PstIMseI_SNP	47
5313	Opata_133609_PstIMseI_PA	47
5314	Opata_1123423_PstIMspI_PA	47
5315	Opata_4469009_5_PstIMseI_SNP	47
5316	Opata_1126870_32_PstIMseI_SNP	47
5317	Opata_1885152_PstIMspI_PA	47
5318	Opata_4469009_46_PstIMseI_SNP	47
5319	Opata_2593181_PstIMspI_PA	47
5320	Opata_38345_PstIMseI_PA	47
5321	Opata_1067300_33_PstIMspI_SNP	47
5322	Opata_840269_PstIMspI_PA	47
5323	Opata_2538872_PstIMseI_PA	47
5324	M6_685148_PstIMseI_PA	47
5325	Opata_1308713_PstIMspI_PA	47
5326	Opata_1640510_PstIMspI_PA	47
5327	Opata_3943041_65_PstIMspI_SNP	47
5328	M6_1552118_PstIMseI_PA	47
5329	Opata_3480741_81_PstIMspI_SNP	47
5330	Opata_247593_PstIMseI_PA	47
5331	Opata_1297322_2_PstIMseI_SNP	47
5332	Opata_1734533_53_PstIMseI_SNP	47
5333	Opata_1606141_PstIMspI_PA	47
5334	M6_1426973_PstIMspI_PA	47
5335	Opata_3930630_PstIMspI_PA	47
5336	Opata_432503_PstIMspI_PA	47
5337	Opata_381833_PstIMspI_PA	47
5338	Opata_302355_87_PstIMspI_SNP	47
5339	Opata_82770_23_PstIMseI_SNP	47
5340	Opata_75762_PstIMspI_PA	47
5341	Opata_1856393_PstIMspI_PA	47
5342	Opata_1261814_PstIMseI_PA	47
5343	Opata_1285193_PstIMspI_PA	47
5344	Opata_3995791_PstIMspI_PA	47
5345	Opata_943392_PstIMspI_PA	47
5346	Opata_867077_PstIMspI_PA	47
5347	Opata_1062959_PstIMseI_PA	47
5348	Opata_3458837_PstIMspI_PA	47
5349	Opata_1819014_PstIMspI_PA	47
5350	Opata_2538173_PstIMspI_PA	47
5351	M6_146035_PstIMseI_PA	47
5352	Opata_1593780_PstIMspI_PA	47
5353	Opata_1545516_4_PstIMseI_SNP	47
5354	Opata_212877_77_PstIMseI_SNP	47
5355	Opata_1031151_70_PstIMspI_SNP	47
5356	Opata_2778623_PstIMspI_PA	47
5357	Opata_817281_PstIMspI_PA	47
5358	Opata_2294463_PstIMseI_PA	47
5359	Opata_3382956_PstIMseI_PA	47
5360	Opata_1751059_PstIMspI_PA	47
5361	Opata_3480741_35_PstIMspI_SNP	47
5362	Opata_1575857_PstIMseI_PA	47
5363	Opata_294388_PstIMspI_PA	47
5364	Opata_89100_PstIMspI_PA	47
5365	Opata_2990475_PstIMspI_PA	47
5366	Opata_4170543_PstIMspI_PA	47
5367	M6_2676898_PstIMluI_PA	47
5368	Opata_2032345_PstIMspI_PA	47
5369	Opata_149446_12_PstIMseI_SNP	47
5370	Opata_534594_PstIMseI_PA	47
5371	Opata_2413429_68_PstIMspI_SNP	47
5372	Opata_4059907_PstIMspI_PA	47
5373	Opata_2443679_PstIMspI_PA	47
5374	Opata_2751493_PstIMluI_PA	47
5375	Opata_864440_PstIMspI_PA	47
5376	Opata_2963599_PstIMspI_PA	47
5377	Opata_391935_PstIMspI_PA	47
5378	Opata_1694075_78_PstIMspI_SNP	47
5379	Opata_86605_PstIMspI_PA	47
5380	Opata_2844879_76_PstIMspI_SNP	47
5381	Opata_517218_PstIMluI_PA	47
5382	Opata_3902978_PstIMspI_PA	47
5383	Opata_2004714_PstIMspI_PA	47
5384	Opata_3058882_41_PstIMspI_SNP	47
5385	Opata_3639920_PstIMspI_PA	47
5386	Opata_381585_PstIMspI_PA	47
5387	Opata_3789893_PstIMspI_PA	47
5388	Opata_256494_PstIMseI_PA	47
5389	Opata_1200210_PstIMspI_PA	47
5390	Opata_1960486_PstIMspI_PA	47
5391	Opata_689994_PstIMseI_PA	47
5392	Opata_414794_PstIMspI_PA	47
5393	Opata_4160092_PstIMspI_PA	47
5394	Opata_87303_PstIMseI_PA	47
5395	Opata_61372_PstIMseI_PA	47
5396	Opata_579700_PstIMspI_PA	47
5397	Opata_1185659_PstIMspI_PA	47
5398	Opata_595719_PstIMspI_PA	47
5399	Opata_2685903_PstIMspI_PA	47
5400	Opata_4064404_PstIMspI_PA	47
5401	Opata_1378823_PstIMspI_PA	47
5402	Opata_12454_PstIMseI_PA	47
5403	Opata_2169330_PstIMspI_PA	47
5404	Opata_2394256_PstIMspI_PA	47
5405	Opata_741248_PstIMspI_PA	47
5406	Opata_3006054_PstIMspI_PA	47
5407	Opata_1633343_PstIMspI_PA	47
5408	Opata_743917_PstIMseI_PA	47
5409	Opata_3073838_PstIMspI_PA	47
5410	Opata_799668_PstIMspI_PA	47
5411	Opata_70235_PstIMseI_PA	47
5412	Opata_2569408_PstIMspI_PA	47
5413	Opata_3968347_PstIMspI_PA	47
5414	M6_1452969_PstIMspI_PA	47
5415	Opata_452125_PstIMseI_PA	47
5416	Opata_332523_PstIMseI_PA	47
5417	Opata_2829736_PstIMspI_PA	47
5418	Opata_860722_PstIMspI_PA	47
5419	Opata_859932_PstIMspI_PA	47
5420	Opata_338000_PstIMseI_PA	47
5421	Opata_56490_PstIMseI_PA	47
5422	Opata_63559_PstIMspI_PA	47
5423	Opata_3858521_PstIMspI_PA	47
5424	Opata_2507824_PstIMseI_PA	47
5425	Opata_49852_PstIMseI_PA	47
5426	Opata_2328548_54_PstIMspI_SNP	47
5427	Opata_2545431_PstIMspI_PA	47
5428	Opata_407503_PstIMseI_PA	47
5429	Opata_579225_75_PstIMseI_SNP	47
5430	Opata_220878_PstIMseI_PA	47
5431	Opata_3964267_PstIMspI_PA	47
5432	Opata_2164469_PstIMspI_PA	47
5433	Opata_776222_PstIMluI_PA	47
5434	Opata_2877599_PstIMspI_PA	47
5435	Opata_97144_PstIMseI_PA	47
5436	Opata_845369_PstIMseI_PA	47
5437	Opata_681_PstIMseI_PA	47
5438	Opata_2969127_PstIMspI_PA	47
5439	Opata_500306_PstIMseI_PA	47
5440	Opata_2063003_PstIMspI_PA	47
5441	Opata_3520903_PstIMspI_PA	47
5442	Opata_2992932_PstIMseI_PA	47
5443	Opata_412245_PstIMseI_PA	47
5444	Opata_915056_PstIMseI_PA	47
5445	Opata_739508_PstIMseI_PA	47
5446	Opata_2219666_PstIMspI_PA	47
5447	Opata_3248796_PstIMseI_PA	47
5448	Opata_1878509_41_PstIMspI_SNP	47
5449	Opata_44440_PstIMseI_PA	47
5450	Opata_2196051_PstIMspI_PA	47
5451	Opata_836343_PstIMseI_PA	47
5452	Opata_396218_PstIMluI_PA	47
5453	Opata_249974_PstIMspI_PA	47
5454	Opata_3616917_PstIMspI_PA	47
5455	Opata_1164360_PstIMseI_PA	47
5456	Opata_1281653_PstIMseI_PA	47
5457	Opata_311407_PstIMspI_PA	47
5458	Opata_1878509_50_PstIMspI_SNP	47
5459	Opata_944738_PstIMseI_PA	47
5460	Opata_2395368_PstIMseI_PA	47
5461	Opata_996410_PstIMspI_PA	47
5462	Opata_2645641_PstIMspI_PA	47
5463	Opata_500640_PstIMseI_PA	47
5464	Opata_3793182_PstIMseI_PA	47
5465	Opata_804691_PstIMspI_PA	47
5466	Opata_3359043_PstIMspI_PA	47
5467	Opata_43007_PstIMseI_PA	47
5468	Opata_1790910_PstIMspI_PA	47
5469	Opata_339022_PstIMseI_PA	47
5470	Opata_2701141_PstIMspI_PA	47
5471	Opata_1503636_PstIMspI_PA	47
5472	Opata_2248212_PstIMseI_PA	47
5473	Opata_497157_PstIMseI_PA	47
5474	Opata_2663429_PstIMspI_PA	47
5475	Opata_48509_PstIMseI_PA	47
5476	M6_1650833_PstIMspI_PA	47
5477	Opata_514247_PstIMspI_PA	47
5478	Opata_829092_PstIMseI_PA	47
5479	Opata_3384914_PstIMspI_PA	47
5480	Opata_1310740_PstIMseI_PA	47
5481	Opata_3648807_PstIMseI_PA	47
5482	Opata_3134225_PstIMspI_PA	47
5483	Opata_480650_PstIMseI_PA	47
5484	Opata_41648_PstIMseI_PA	47
5485	Opata_2076600_PstIMspI_PA	47
5486	Opata_3194450_PstIMspI_PA	47
5487	Opata_1172762_PstIMseI_PA	47
5488	Opata_214503_PstIMseI_PA	47
5489	Opata_3208472_PstIMspI_PA	47
5490	Opata_914379_PstIMseI_PA	47
5491	Opata_1254622_PstIMspI_PA	47
5492	Opata_4090322_PstIMspI_PA	47
5493	Opata_1188846_PstIMseI_PA	47
5494	Opata_1599235_PstIMspI_PA	47
5495	Opata_3550040_PstIMspI_PA	47
5496	Opata_2693559_PstIMspI_PA	47
5497	Opata_3164515_PstIMseI_PA	47
5498	Opata_2281278_PstIMseI_PA	47
5499	Opata_2026407_PstIMspI_PA	47
5500	Opata_307325_PstIMspI_PA	47
5501	Opata_6527_PstIMseI_PA	47
5502	Opata_390182_PstIMspI_PA	47
5503	Opata_368299_PstIMseI_PA	47
5504	Opata_2434245_PstIMseI_PA	47
5505	Opata_2040415_PstIMspI_PA	47
5506	Opata_2020241_PstIMspI_PA	47
5507	Opata_3807993_PstIMspI_PA	47
5508	Opata_3796104_PstIMseI_PA	47
5509	Opata_36174_PstIMseI_PA	47
5510	Opata_3886483_PstIMspI_PA	47
5511	Opata_910257_PstIMspI_PA	47
5512	Opata_2633971_PstIMspI_PA	47
5513	Opata_778187_PstIMseI_PA	47
5514	Opata_720456_PstIMseI_PA	47
5515	Opata_4052282_PstIMseI_PA	47
5516	Opata_3063041_PstIMspI_PA	47
5517	Opata_1245991_PstIMseI_PA	47
5518	Opata_2804984_PstIMspI_PA	47
5519	Opata_287918_PstIMseI_PA	47
5520	Opata_1084278_PstIMspI_PA	47
5521	Opata_493481_PstIMspI_PA	47
5522	Opata_1691201_39_PstIMseI_SNP	47
5523	Opata_126039_PstIMseI_PA	47
5524	Opata_4125807_PstIMspI_PA	47
5525	M6_683273_PstIMluI_PA	47
5526	Opata_1878509_85_PstIMspI_SNP	47
5527	Opata_3470524_PstIMspI_PA	47
5528	Opata_78788_PstIMseI_PA	47
5529	Opata_60549_PstIMseI_PA	47
5530	M6_62093_PstIMluI_PA	47
5531	Opata_792921_PstIMspI_PA	47
5532	Opata_2036187_PstIMspI_PA	47
5533	Opata_3414162_PstIMspI_PA	47
5534	Opata_1013964_PstIMseI_PA	47
5535	Opata_2762024_PstIMspI_PA	47
5536	Opata_1706062_PstIMseI_PA	47
5537	Opata_897761_PstIMseI_PA	47
5538	Opata_1931604_PstIMspI_PA	47
5539	Opata_2677073_PstIMspI_PA	47
5540	Opata_2794844_PstIMseI_PA	47
5541	Opata_2328548_49_PstIMspI_SNP	47
5542	Opata_675028_PstIMspI_PA	47
5543	Opata_562739_PstIMspI_PA	47
5544	Opata_189938_PstIMseI_PA	47
5545	Opata_102953_PstIMseI_PA	47
5546	Opata_3734449_PstIMspI_PA	47
5547	Opata_2659633_PstIMspI_PA	47
5548	Opata_4085408_PstIMspI_PA	47
5549	Opata_1479716_PstIMspI_PA	47
5550	Opata_21412_PstIMseI_PA	47
5551	Opata_199495_PstIMseI_PA	47
5552	M6_2978155_PstIMspI_PA	47
5553	Opata_2059287_PstIMseI_PA	47
5554	Opata_484736_PstIMseI_PA	47
5555	M6_481363_PstIMseI_PA	47
5556	M6_2533091_PstIMspI_PA	47
5557	Opata_77107_PstIMseI_PA	47
5558	Opata_2579518_PstIMspI_PA	47
5559	Opata_543786_PstIMseI_PA	47
5560	Opata_107467_PstIMseI_PA	47
5561	Opata_490846_PstIMspI_PA	47
5562	Opata_1090026_PstIMspI_PA	47
5563	Opata_3926673_PstIMseI_PA	47
5564	M6_2339451_PstIMspI_PA	47
5565	Opata_1020189_PstIMseI_PA	47
5566	Opata_904949_PstIMseI_PA	47
5567	Opata_2859175_PstIMseI_PA	47
5568	Opata_1050477_PstIMspI_PA	47
5569	M6_144219_PstIMseI_PA	47
5570	M6_358202_PstIMseI_PA	47
5571	Opata_397315_PstIMseI_PA	47
5572	M6_1310325_PstIMluI_PA	47
5573	Opata_546728_PstIMseI_PA	47
5574	Opata_707933_PstIMspI_PA	47
5575	Opata_2970987_PstIMseI_PA	47
5576	Opata_945646_PstIMseI_PA	47
5577	Opata_617947_PstIMseI_PA	47
5578	Opata_646547_PstIMseI_PA	47
5579	M6_1548956_PstIMseI_PA	47
5580	Opata_154610_PstIMspI_PA	47
5581	M6_961028_PstIMseI_PA	47
5582	Opata_785794_PstIMseI_PA	47
5583	M6_135455_PstIMseI_PA	47
5584	M6_144951_PstIMseI_PA	47
5585	Opata_1157362_PstIMspI_PA	47
5586	Opata_243187_PstIMseI_PA	47
5587	Opata_772066_PstIMspI_PA	47
5588	Opata_598668_PstIMseI_PA	47
5589	Opata_387487_PstIMseI_PA	47
5590	Opata_1340315_PstIMseI_PA	47
5591	M6_594243_PstIMseI_PA	47
5592	Opata_180189_PstIMseI_PA	47
5593	Opata_1091346_PstIMseI_PA	47
5594	Opata_3272669_PstIMspI_PA	47
5595	Opata_647412_PstIMseI_PA	47
5596	Opata_104926_PstIMseI_PA	47
5597	Opata_1805557_PstIMspI_PA	47
5598	Opata_374519_PstIMseI_PA	47
5599	Opata_753309_PstIMseI_PA	47
5600	Opata_2916452_PstIMspI_PA	47
5601	Opata_682744_PstIMseI_PA	47
5602	Opata_2660151_PstIMseI_PA	47
5603	Opata_1100720_PstIMseI_PA	47
5604	Opata_2124474_PstIMspI_PA	47
5605	Opata_769483_PstIMspI_PA	47
5606	Opata_3294417_PstIMspI_PA	47
5607	Opata_239997_PstIMseI_PA	47
5608	Opata_2290799_PstIMspI_PA	47
5609	Opata_698209_PstIMseI_PA	47
5610	Opata_4027631_PstIMseI_PA	47
5611	Opata_270160_PstIMspI_PA	47
5612	Opata_976844_PstIMseI_PA	47
5613	Opata_823625_PstIMspI_PA	47
5614	Opata_1904209_PstIMspI_PA	47
5615	M6_994488_PstIMspI_PA	47
5616	Opata_773042_PstIMseI_PA	47
5617	Opata_3966411_PstIMspI_PA	47
5618	Opata_845318_PstIMseI_PA	47
5619	Opata_464192_PstIMspI_PA	47
5620	Opata_3897120_PstIMspI_PA	47
5621	Opata_2602177_PstIMspI_PA	47
5622	Opata_445689_PstIMspI_PA	47
5623	Opata_1432155_PstIMspI_PA	47
5624	Opata_2066295_PstIMspI_PA	47
5625	Opata_2519007_PstIMspI_PA	47
5626	Opata_2031636_PstIMspI_PA	47
5627	Opata_376867_PstIMspI_PA	47
5628	Opata_792527_PstIMspI_PA	47
5629	Opata_3927667_PstIMspI_PA	47
5630	M6_734074_PstIMspI_PA	47
5631	Opata_1646250_PstIMspI_PA	47
5632	Opata_4024140_PstIMspI_PA	47
5633	Opata_2391424_PstIMseI_PA	47
5634	Opata_1649560_PstIMseI_PA	47
5635	Opata_259012_PstIMseI_PA	47
5636	Opata_3096767_PstIMspI_PA	47
5637	M6_734038_PstIMspI_PA	47
5638	Opata_396392_PstIMspI_PA	47
5639	Opata_2887466_PstIMspI_PA	47
5640	Opata_2384386_PstIMspI_PA	47
5641	Opata_978683_PstIMseI_PA	47
5642	Opata_697219_PstIMseI_PA	47
5643	M6_2843813_PstIMspI_PA	47
5644	Opata_2144929_PstIMspI_PA	47
5645	Opata_179144_PstIMseI_PA	47
5646	Opata_1059386_PstIMseI_PA	47
5647	Opata_1806780_PstIMseI_PA	47
5648	Opata_2924287_27_PstIMseI_SNP	47
5649	Opata_2538645_PstIMspI_PA	47
5650	Opata_3969601_PstIMspI_PA	47
5651	Opata_49941_PstIMseI_PA	47
5652	Opata_1252142_PstIMseI_PA	47
5653	Opata_952691_PstIMspI_PA	47
5654	Opata_2299438_PstIMspI_PA	47
5655	Opata_1165468_PstIMseI_PA	47
5656	M6_2928993_PstIMspI_PA	47
5657	Opata_419802_PstIMseI_PA	47
5658	Opata_494355_PstIMseI_PA	47
5659	Opata_190363_PstIMluI_PA	47
5660	Opata_4042042_PstIMspI_PA	47
5661	Opata_2426952_PstIMspI_PA	47
5662	Opata_280079_PstIMseI_PA	47
5663	Opata_483908_PstIMspI_PA	47
5664	M6_1313179_PstIMseI_PA	47
5665	M6_1955519_PstIMspI_PA	47
5666	M6_3135911_PstIMseI_PA	47
5667	M6_15943_PstIMseI_PA	47
5668	M6_366126_PstIMspI_PA	47
5669	Opata_555914_PstIMseI_PA	47
5670	Opata_44673_PstIMspI_PA	47
5671	M6_438018_PstIMspI_PA	47
5672	Opata_1295938_PstIMspI_PA	47
5673	Opata_1096990_PstIMseI_PA	47
5674	Opata_68870_PstIMspI_PA	47
5675	Opata_1851802_PstIMspI_PA	47
5676	M6_3021571_PstIMspI_PA	47
5677	Opata_3511_PstIMspI_PA	47
5678	Opata_1318955_PstIMseI_PA	47
5679	M6_1959288_PstIMspI_PA	47
5680	Opata_140257_PstIMspI_PA	47
5681	Opata_349610_PstIMluI_PA	47
5682	Opata_250575_PstIMspI_PA	47
5683	Opata_592558_PstIMseI_PA	47
5684	Opata_149956_PstIMseI_PA	47
5685	M6_742707_PstIMspI_PA	47
5686	Opata_337711_PstIMspI_PA	47
5687	Opata_2283718_PstIMspI_PA	47
5688	Opata_1889718_PstIMspI_PA	47
5689	Opata_277383_PstIMseI_PA	47
5690	Opata_972860_PstIMseI_PA	47
5691	Opata_979374_PstIMseI_PA	47
5692	Opata_227888_PstIMseI_PA	47
5693	Opata_464335_PstIMseI_PA	47
5694	M6_3532666_PstIMspI_PA	47
5695	Opata_83413_PstIMseI_PA	47
5696	Opata_248_PstIMseI_PA	47
5697	Opata_440548_PstIMseI_PA	47
5698	Opata_2172132_PstIMspI_PA	47
5699	M6_94704_PstIMseI_PA	47
5700	M6_546617_PstIMspI_PA	47
5701	M6_2341366_PstIMseI_PA	47
5702	Opata_513672_PstIMseI_PA	47
5703	Opata_189318_PstIMseI_PA	47
5704	M6_3007797_PstIMspI_PA	47
5705	M6_1535073_PstIMseI_PA	47
5706	Opata_3554372_PstIMseI_PA	47
5707	M6_3085419_PstIMseI_PA	47
5708	Opata_4162040_PstIMseI_PA	47
5709	M6_313122_PstIMseI_PA	47
5710	Opata_1750716_PstIMspI_PA	47
5711	Opata_1008069_PstIMseI_PA	47
5712	Opata_646147_PstIMseI_PA	47
5713	M6_549271_PstIMspI_PA	47
5714	Opata_1117774_PstIMseI_PA	47
5715	Opata_262962_PstIMseI_PA	47
5716	Opata_268325_PstIMspI_PA	47
5717	Opata_1451813_PstIMspI_PA	47
5718	Opata_3002944_PstIMspI_PA	47
5719	Opata_624043_PstIMseI_PA	47
5720	Opata_1978737_PstIMseI_PA	47
5721	Opata_227270_PstIMspI_PA	47
5722	Opata_1246881_PstIMseI_PA	47
5723	Opata_3563810_PstIMspI_PA	47
5724	M6_2723400_PstIMspI_PA	47
5725	M6_3496604_PstIMspI_PA	47
5726	M6_1155969_PstIMspI_PA	47
5727	Opata_894593_PstIMseI_PA	47
5728	M6_147428_PstIMseI_PA	47
5729	M6_413923_PstIMspI_PA	47
5730	M6_3102680_PstIMspI_PA	47
5731	Opata_1690658_PstIMluI_PA	47
5732	M6_546911_PstIMseI_PA	47
5733	M6_566380_PstIMseI_PA	47
5734	M6_1523664_PstIMseI_PA	47
5735	Opata_442351_PstIMseI_PA	47
5736	Opata_802366_PstIMseI_PA	47
5737	M6_2249910_PstIMseI_PA	47
5738	M6_237801_PstIMspI_PA	47
5739	Opata_2686653_PstIMluI_PA	47
5740	M6_1617299_PstIMspI_PA	47
5741	M6_1058644_PstIMspI_PA	47
5742	Opata_99339_PstIMseI_PA	47
5743	Opata_3465556_PstIMspI_PA	47
5744	Opata_433030_PstIMseI_PA	47
5745	Opata_1156315_PstIMseI_PA	47
5746	Opata_821987_PstIMseI_PA	47
5747	Opata_4089771_PstIMspI_PA	47
5748	M6_326572_PstIMspI_PA	47
5749	Opata_232284_PstIMseI_PA	47
5750	Opata_2169572_PstIMseI_PA	47
5751	Opata_522913_PstIMseI_PA	47
5752	Opata_639400_PstIMseI_PA	47
5753	Opata_1355641_PstIMseI_PA	47
5754	M6_2784025_PstIMspI_PA	47
5755	M6_358111_PstIMspI_PA	47
5756	Opata_4205132_PstIMseI_PA	47
5757	M6_2225351_PstIMseI_PA	47
5758	Opata_476767_PstIMseI_PA	47
5759	Opata_39963_PstIMseI_PA	47
5760	M6_1724577_PstIMseI_PA	47
5761	M6_18276_PstIMseI_PA	47
5762	M6_1746260_PstIMseI_PA	47
5763	M6_1250609_PstIMseI_PA	47
5764	M6_986092_PstIMspI_PA	47
5765	M6_603804_PstIMspI_PA	47
5766	M6_338983_PstIMluI_PA	47
5767	M6_490667_PstIMseI_PA	47
5768	M6_1405146_PstIMseI_PA	47
5769	M6_370732_PstIMseI_PA	47
5770	M6_88991_PstIMspI_PA	47
5771	Opata_505669_PstIMspI_PA	47
5772	M6_15011_PstIMseI_PA	47
5773	M6_3098459_PstIMseI_PA	47
5774	Opata_484971_PstIMseI_PA	47
5775	Opata_174509_PstIMseI_PA	47
5776	Opata_3093468_PstIMspI_PA	47
5777	Opata_756050_PstIMseI_PA	47
5778	M6_853873_PstIMseI_PA	47
5779	M6_162229_PstIMseI_PA	47
5780	M6_43422_PstIMseI_PA	47
5781	M6_578698_PstIMseI_PA	47
5782	Opata_1654872_PstIMspI_PA	47
5783	Opata_93046_PstIMseI_PA	47
5784	M6_138648_PstIMseI_PA	47
5785	Opata_2564770_PstIMspI_PA	47
5786	M6_1024367_PstIMspI_PA	47
5787	Opata_352412_PstIMseI_PA	47
5788	Opata_303144_PstIMspI_PA	47
5789	Opata_3771810_PstIMspI_PA	47
5790	Opata_732801_PstIMseI_PA	47
5791	Opata_491441_PstIMseI_PA	47
5792	M6_1679250_PstIMspI_PA	47
5793	Opata_370722_PstIMluI_PA	47
5794	Opata_323529_PstIMseI_PA	47
5795	Opata_229169_PstIMseI_PA	47
5796	M6_446731_PstIMspI_PA	47
5797	Opata_756789_PstIMspI_PA	47
5798	Opata_3129240_PstIMseI_PA	47
5799	Opata_137283_PstIMspI_PA	47
5800	Opata_3461140_PstIMseI_PA	47
5801	Opata_2624157_PstIMseI_PA	47
5802	M6_74740_PstIMseI_PA	47
5803	M6_665192_PstIMspI_PA	47
5804	M6_1887028_PstIMseI_PA	47
5805	Opata_1249187_PstIMseI_PA	47
5806	Opata_382433_PstIMseI_PA	47
5807	M6_397774_PstIMspI_PA	47
5808	M6_3826953_PstIMseI_PA	47
5809	M6_485911_PstIMseI_PA	47
5810	Opata_2816682_PstIMspI_PA	47
5811	Opata_4226253_PstIMspI_PA	47
5812	M6_709211_PstIMspI_PA	47
5813	Opata_3691526_PstIMspI_PA	47
5814	M6_1811100_PstIMspI_PA	47
5815	M6_1438916_PstIMspI_PA	47
5816	M6_145954_PstIMseI_PA	47
5817	M6_3285652_PstIMspI_PA	47
5818	M6_1560245_PstIMspI_PA	47
5819	M6_910956_PstIMseI_PA	47
5820	M6_1116595_PstIMseI_PA	47
5821	M6_1197919_PstIMseI_PA	47
5822	M6_2966277_PstIMseI_PA	47
5823	M6_1224501_PstIMseI_PA	47
5824	M6_1043771_PstIMseI_PA	47
5825	M6_1696285_PstIMseI_PA	47
5826	M6_41982_PstIMseI_PA	47
5827	M6_1445947_PstIMseI_PA	47
5828	M6_114670_PstIMseI_PA	47
5829	M6_1012159_PstIMseI_PA	47
5830	M6_54330_PstIMseI_PA	47
5831	M6_3042562_PstIMspI_PA	47
5832	Opata_113725_PstIMseI_PA	47
5833	Opata_719965_PstIMseI_PA	47
5834	Opata_720755_PstIMseI_PA	47
5835	Opata_894135_PstIMseI_PA	47
5836	Opata_693403_PstIMseI_PA	47
5837	Opata_3337723_PstIMspI_PA	47
5838	Opata_319662_PstIMseI_PA	47
5839	Opata_3854062_PstIMseI_PA	47
5840	Opata_828020_PstIMseI_PA	47
5841	Opata_329195_PstIMseI_PA	47
5842	M6_1421994_PstIMseI_PA	47
5843	M6_5926_PstIMseI_PA	47
5844	M6_166745_PstIMseI_PA	47
5845	M6_1072885_PstIMseI_PA	47
5846	M6_681439_PstIMspI_PA	47
5847	M6_1977995_PstIMseI_PA	47
5848	M6_1371310_PstIMseI_PA	47
5849	M6_384781_PstIMspI_PA	47
5850	M6_1664429_PstIMspI_PA	47
5851	M6_567647_PstIMseI_PA	47
5852	M6_122060_PstIMseI_PA	47
5853	M6_1790281_PstIMseI_PA	47
5854	M6_621804_PstIMspI_PA	47
5855	Opata_2413915_PstIMspI_PA	47
5856	Opata_433809_PstIMseI_PA	47
5857	Opata_1247977_PstIMseI_PA	47
5858	Opata_183481_PstIMspI_PA	47
5859	Opata_1974417_PstIMseI_PA	47
5860	Opata_214890_PstIMspI_PA	47
5861	M6_1296317_PstIMseI_PA	47
5862	Opata_62086_PstIMspI_PA	47
5863	Opata_184901_PstIMseI_PA	47
5864	Opata_3366139_PstIMspI_PA	47
5865	M6_3749779_PstIMseI_PA	47
5866	M6_3235115_PstIMseI_PA	47
5867	Opata_1868108_PstIMspI_PA	47
5868	M6_562687_PstIMseI_PA	47
5869	M6_1769264_PstIMspI_PA	47
5870	Opata_890860_PstIMseI_PA	47
5871	M6_674011_PstIMseI_PA	47
5872	M6_900395_PstIMspI_PA	47
5873	Opata_2314286_PstIMluI_PA	47
5874	M6_1217170_PstIMspI_PA	47
5875	M6_2373059_PstIMseI_PA	47
5876	M6_582521_PstIMseI_PA	47
5877	M6_539887_PstIMseI_PA	47
5878	M6_2793625_PstIMseI_PA	47
5879	Opata_1636251_PstIMspI_PA	47
5880	Opata_1342350_PstIMseI_PA	47
5881	Opata_798558_PstIMseI_PA	47
5882	Opata_162814_PstIMseI_PA	47
5883	Opata_2493044_PstIMspI_PA	47
5884	Opata_190298_PstIMseI_PA	47
5885	Opata_167986_PstIMseI_PA	47
5886	Opata_3987499_PstIMseI_PA	47
5887	Opata_471280_PstIMspI_PA	47
5888	Opata_64210_PstIMseI_PA	47
5889	Opata_736763_PstIMseI_PA	47
5890	Opata_2912948_PstIMspI_PA	47
5891	M6_52945_PstIMseI_PA	47
5892	Opata_295110_PstIMseI_PA	47
5893	Opata_333326_PstIMseI_PA	47
5894	M6_959305_PstIMseI_PA	47
5895	M6_1120391_PstIMseI_PA	47
5896	M6_1000539_PstIMspI_PA	47
5897	M6_2630836_PstIMseI_PA	47
5898	M6_3136042_PstIMseI_PA	47
5899	Opata_184894_PstIMspI_PA	47
5900	Opata_515427_PstIMseI_PA	47
5901	M6_1313923_PstIMspI_PA	47
5902	Opata_2084396_PstIMseI_PA	47
5903	M6_2764622_PstIMseI_PA	47
5904	M6_1111190_PstIMseI_PA	47
5905	Opata_3301976_PstIMseI_PA	47
5906	M6_963395_PstIMspI_PA	47
5907	M6_1641573_PstIMspI_PA	47
5908	Opata_953051_PstIMseI_PA	47
5909	Opata_967648_PstIMseI_PA	47
5910	M6_1005848_PstIMspI_PA	47
5911	M6_34655_PstIMseI_PA	47
5912	M6_232633_PstIMseI_PA	47
5913	M6_246405_PstIMspI_PA	47
5914	Opata_1298543_PstIMseI_PA	47
5915	Opata_907743_PstIMseI_PA	47
5916	Opata_725143_PstIMseI_PA	47
5917	Opata_159727_PstIMseI_PA	47
5918	Opata_136528_PstIMseI_PA	47
5919	Opata_3886809_PstIMspI_PA	47
5920	Opata_2807835_PstIMspI_PA	47
5921	Opata_566823_PstIMseI_PA	47
5922	Opata_3261125_PstIMspI_PA	47
5923	M6_2324581_PstIMseI_PA	47
5924	M6_3775497_PstIMseI_PA	47
5925	M6_818904_PstIMspI_PA	47
5926	M6_1539699_PstIMseI_PA	47
5927	Opata_603577_PstIMspI_PA	47
5928	Opata_3698259_PstIMspI_PA	47
5929	Opata_3402673_PstIMseI_PA	47
5930	M6_3729237_PstIMseI_PA	47
5931	Opata_44321_PstIMspI_PA	47
5932	M6_624505_PstIMspI_PA	47
5933	Opata_252237_PstIMseI_PA	47
5934	Opata_285580_PstIMseI_PA	47
5935	Opata_330553_PstIMseI_PA	47
5936	Opata_259836_PstIMseI_PA	47
5937	Opata_1321362_PstIMspI_PA	47
5938	Opata_825969_PstIMseI_PA	47
5939	M6_876624_PstIMspI_PA	47
5940	M6_817935_PstIMseI_PA	47
5941	Opata_1345458_PstIMseI_PA	47
5942	Opata_1891977_PstIMspI_PA	47
5943	Opata_754507_PstIMseI_PA	47
5944	Opata_2193920_PstIMspI_PA	47
5945	Opata_1172369_PstIMseI_PA	47
5946	Opata_5861_PstIMseI_PA	47
5947	Opata_2629450_PstIMspI_PA	47
5948	Opata_2195608_PstIMspI_PA	47
5949	Opata_298691_PstIMseI_PA	47
5950	Opata_1328074_PstIMspI_PA	47
5951	Opata_1407224_PstIMspI_PA	47
5952	Opata_899143_PstIMseI_PA	47
5953	Opata_937252_PstIMspI_PA	47
5954	Opata_853718_PstIMseI_PA	47
5955	Opata_2884765_PstIMspI_PA	47
5956	M6_554829_PstIMspI_PA	47
5957	M6_391370_PstIMseI_PA	47
5958	M6_1368733_PstIMseI_PA	47
5959	M6_980111_PstIMspI_PA	47
5960	Opata_3215000_PstIMseI_PA	47
5961	Opata_1693704_PstIMspI_PA	47
5962	M6_1409073_PstIMspI_PA	47
5963	Opata_1380930_PstIMseI_PA	47
5964	M6_490575_PstIMseI_PA	47
5965	Opata_38223_PstIMseI_PA	47
5966	Opata_393084_PstIMseI_PA	47
5967	Opata_132272_PstIMseI_PA	47
5968	M6_1386304_PstIMspI_PA	47
5969	M6_1722422_PstIMseI_PA	47
5970	Opata_334393_PstIMseI_PA	47
5971	Opata_3973298_PstIMspI_PA	47
5972	Opata_1079345_PstIMseI_PA	47
5973	Opata_140488_PstIMseI_PA	47
5974	Opata_2331114_PstIMspI_PA	47
5975	Opata_98043_PstIMspI_PA	47
5976	Opata_2266095_PstIMseI_PA	47
5977	Opata_515171_PstIMspI_PA	47
5978	Opata_128409_PstIMspI_PA	47
5979	Opata_65074_PstIMspI_PA	47
5980	Opata_218389_PstIMseI_PA	47
5981	M6_2693903_PstIMseI_PA	47
5982	Opata_32419_PstIMspI_PA	47
5983	Opata_304192_PstIMseI_PA	47
5984	Opata_902737_PstIMseI_PA	47
5985	Opata_502006_PstIMseI_PA	47
5986	Opata_392305_PstIMseI_PA	47
5987	M6_1962234_PstIMseI_PA	47
5988	Opata_2401870_PstIMspI_PA	47
5989	Opata_773571_PstIMseI_PA	47
5990	Opata_738393_PstIMseI_PA	47
5991	Opata_1040890_PstIMspI_PA	47
5992	Opata_3087836_PstIMspI_PA	47
5993	Opata_3526388_PstIMseI_PA	47
5994	M6_2393997_PstIMseI_PA	47
5995	Opata_3921664_PstIMspI_PA	47
5996	Opata_182623_PstIMseI_PA	47
5997	M6_1307515_PstIMseI_PA	47
5998	Opata_708448_PstIMspI_PA	47
5999	Opata_247686_PstIMseI_PA	47
6000	Opata_1699330_PstIMseI_PA	47
6001	Opata_2608762_PstIMspI_PA	47
6002	Opata_698376_PstIMseI_PA	47
6003	Opata_1299996_PstIMseI_PA	47
6004	Opata_247249_PstIMspI_PA	47
6005	Opata_378691_PstIMspI_PA	47
6006	Opata_2530204_PstIMseI_PA	47
6007	Opata_126874_PstIMseI_PA	47
6008	Tdurum_contig76492_676	47.32
6009	Kukri_c63400_54	47.6
6010	wsnp_Ex_c64327_63176640	48
6011	Excalibur_c110483_103	48
6012	Excalibur_c18694_273	48
6013	Excalibur_c22642_90	48
6014	Excalibur_c55677_217	48
6015	Excalibur_rep_c92985_618	48
6016	GENE-0249_161	48
6017	IAAV3168	48
6018	Kukri_c24144_1568	48
6019	RAC875_c37934_285	48
6020	RAC875_c64603_663	48
6021	Tdurum_contig20965_1446	48
6022	BS00064608_51	48
6023	BS00065419_51	48
6024	Excalibur_rep_c92985_510	48
6025	Ra_c39042_935	48
6026	GENE-0249_122	48
6027	Tdurum_contig17530_822	48
6028	Kukri_rep_c81545_195	48
6029	Ex_c3941_906	48.5
6030	Excalibur_c3941_537	48.5
6031	RAC875_c13012_1598	48.55
6032	D_contig08749_250	48.69
6033	Xpsr2019.1(Aba8)	48.9
6034	Xwmc93.1	48.9
6035	Opata_2615530_60_PstIMspI_SNP	49.16
6036	Opata_2273767_40_PstIMspI_SNP	49.16
6037	Opata_2304190_20_PstIMspI_SNP	49.16
6038	Opata_82770_32_PstIMseI_SNP	49.16
6039	Opata_687787_86_PstIMseI_SNP	49.16
6040	Opata_1636190_50_PstIMspI_SNP	49.16
6041	Opata_1642139_7_PstIMspI_SNP	49.16
6042	M6_3059359_PstIMspI_PA	49.16
6043	Opata_181465_12_PstIMseI_SNP	49.16
6044	Opata_517629_41_PstIMseI_SNP	49.16
6045	Opata_1104027_PstIMspI_PA	49.16
6046	Opata_687787_47_PstIMseI_SNP	49.16
6047	Opata_686325_70_PstIMseI_SNP	49.16
6048	Opata_687787_36_PstIMseI_SNP	49.16
6049	Opata_320630_42_PstIMseI_SNP	49.16
6050	Opata_166238_PstIMseI_PA	49.16
6051	M6_537588_PstIMseI_PA	49.16
6052	Opata_1181411_53_PstIMspI_SNP	49.16
6053	Opata_3152879_PstIMspI_PA	49.16
6054	M6_399586_PstIMseI_PA	49.16
6055	Opata_3265408_70_PstIMspI_SNP	49.16
6056	Opata_68748_29_PstIMseI_SNP	49.16
6057	M6_1207871_PstIMspI_PA	49.16
6058	M6_1183799_PstIMspI_PA	49.16
6059	Opata_3111394_PstIMseI_PA	49.16
6060	Opata_2006886_68_PstIMspI_SNP	49.16
6061	Opata_485606_60_PstIMseI_SNP	49.16
6062	Opata_762397_13_PstIMspI_SNP	49.16
6063	Opata_3265408_50_PstIMspI_SNP	49.16
6064	Opata_389357_1_PstIMseI_SNP	49.16
6065	Opata_246439_6_PstIMseI_SNP	49.16
6066	M6_1756595_PstIMspI_PA	49.16
6067	Opata_63171_72_PstIMseI_SNP	49.16
6068	Opata_22072_54_PstIMseI_SNP	49.16
6069	Opata_7557_54_PstIMseI_SNP	49.16
6070	Opata_1481071_70_PstIMspI_SNP	49.16
6071	Opata_39226_21_PstIMseI_SNP	49.16
6072	Opata_2980308_PstIMspI_PA	49.16
6073	Opata_762397_3_PstIMspI_SNP	49.16
6074	Opata_320630_6_PstIMseI_SNP	49.16
6075	Opata_440101_16_PstIMseI_SNP	49.16
6076	Opata_2537397_PstIMseI_PA	49.16
6077	Opata_3672_37_PstIMseI_SNP	49.16
6078	Opata_246439_7_PstIMseI_SNP	49.16
6079	Opata_130674_43_PstIMseI_SNP	49.16
6080	Opata_783710_PstIMspI_PA	49.16
6081	M6_2470843_PstIMseI_PA	49.16
6082	M6_1464771_PstIMseI_PA	49.16
6083	Opata_1481071_65_PstIMspI_SNP	49.16
6084	Opata_263574_25_PstIMseI_SNP	49.16
6085	Opata_2439048_45_PstIMspI_SNP	49.16
6086	Opata_56519_31_PstIMseI_SNP	49.16
6087	M6_1384977_PstIMspI_PA	49.16
6088	Opata_3239753_PstIMspI_PA	49.16
6089	Opata_950211_PstIMspI_PA	49.16
6090	Opata_2588408_PstIMseI_PA	49.16
6091	Opata_718862_PstIMspI_PA	49.16
6092	Opata_517629_33_PstIMseI_SNP	49.16
6093	Opata_63171_56_PstIMseI_SNP	49.16
6094	Opata_440101_11_PstIMseI_SNP	49.16
6095	Opata_1894656_67_PstIMspI_SNP	49.16
6096	Opata_517629_35_PstIMseI_SNP	49.16
6097	M6_763748_PstIMseI_PA	49.16
6098	Opata_2467247_5_PstIMspI_SNP	49.16
6099	Opata_112055_72_PstIMseI_SNP	49.16
6100	Opata_181465_85_PstIMseI_SNP	49.16
6101	Opata_1611278_PstIMspI_PA	49.16
6102	Opata_2808325_PstIMspI_PA	49.16
6103	Opata_838637_PstIMspI_PA	49.16
6104	Opata_1894656_77_PstIMspI_SNP	49.16
6105	M6_3589288_PstIMspI_PA	49.16
6106	Opata_105248_72_PstIMseI_SNP	49.16
6107	M6_2739535_PstIMspI_PA	49.16
6108	Opata_2273767_74_PstIMspI_SNP	49.16
6109	Opata_74624_PstIMseI_PA	49.16
6110	Opata_1181411_42_PstIMspI_SNP	49.16
6111	M6_1356927_PstIMspI_PA	49.16
6112	M6_2445490_PstIMseI_PA	49.16
6113	Opata_64825_13_PstIMseI_SNP	49.16
6114	Opata_546666_39_PstIMspI_SNP	49.16
6115	Opata_1608642_10_PstIMspI_SNP	49.16
6116	Opata_2535040_PstIMseI_PA	49.16
6117	Opata_130674_38_PstIMseI_SNP	49.16
6118	Opata_762397_60_PstIMspI_SNP	49.16
6119	Opata_1911856_PstIMseI_PA	49.16
6120	Opata_485606_35_PstIMseI_SNP	49.16
6121	Opata_681488_1_PstIMseI_SNP	49.16
6122	M6_2754569_PstIMspI_PA	49.16
6123	M6_1390326_PstIMspI_PA	49.16
6124	Opata_292612_75_PstIMseI_SNP	49.16
6125	Opata_3672_54_PstIMseI_SNP	49.16
6126	Opata_64825_41_PstIMseI_SNP	49.16
6127	Opata_1149160_14_PstIMspI_SNP	49.16
6128	M6_795737_PstIMspI_PA	49.16
6129	Opata_39226_25_PstIMseI_SNP	49.16
6130	Opata_1636190_8_PstIMspI_SNP	49.16
6131	M6_2036559_PstIMseI_PA	49.16
6132	Opata_25208_PstIMluI_PA	49.16
6133	Opata_1881907_PstIMseI_PA	49.16
6134	Opata_1894656_59_PstIMspI_SNP	49.16
6135	M6_3120034_PstIMspI_PA	49.16
6136	Opata_452141_34_PstIMseI_SNP	49.16
6137	Opata_847170_36_PstIMspI_SNP	49.16
6138	Opata_686325_87_PstIMseI_SNP	49.16
6139	Opata_1608642_13_PstIMspI_SNP	49.16
6140	Opata_215738_4_PstIMspI_SNP	49.16
6141	M6_1102900_PstIMspI_PA	49.16
6142	M6_337820_PstIMspI_PA	49.16
6143	Opata_2057431_PstIMseI_PA	49.16
6144	Opata_246439_63_PstIMseI_SNP	49.16
6145	Opata_610497_68_PstIMspI_SNP	49.16
6146	Opata_112055_26_PstIMseI_SNP	49.16
6147	Opata_3332953_9_PstIMspI_SNP	49.16
6148	Opata_2439048_39_PstIMspI_SNP	49.16
6149	Opata_106634_68_PstIMspI_SNP	49.16
6150	Opata_847787_31_PstIMseI_SNP	49.16
6151	Opata_2610121_6_PstIMspI_SNP	49.16
6152	Opata_465348_54_PstIMseI_SNP	49.16
6153	M6_1654710_PstIMspI_PA	49.16
6154	Opata_4217161_PstIMspI_PA	49.16
6155	Opata_122525_PstIMspI_PA	49.16
6156	Opata_4209286_PstIMspI_PA	49.16
6157	M6_1862176_PstIMseI_PA	49.16
6158	M6_117649_PstIMseI_PA	49.16
6159	Opata_961063_PstIMseI_PA	49.16
6160	M6_3492217_PstIMspI_PA	49.16
6161	M6_742082_PstIMseI_PA	49.16
6162	M6_1603398_PstIMspI_PA	49.16
6163	Opata_725253_18_PstIMseI_SNP	49.16
6164	M6_1092571_PstIMspI_PA	49.16
6165	M6_3468882_PstIMseI_PA	49.16
6166	Opata_929834_6_PstIMseI_SNP	49.16
6167	M6_3757531_PstIMseI_PA	49.16
6168	Opata_871699_PstIMseI_PA	49.16
6169	M6_927432_PstIMseI_PA	49.16
6170	Opata_929834_64_PstIMseI_SNP	49.16
6171	Opata_725253_37_PstIMseI_SNP	49.16
6172	M6_2244033_PstIMseI_PA	49.16
6173	Opata_1941687_PstIMseI_PA	49.16
6174	M6_1742107_PstIMspI_PA	49.16
6175	Opata_456498_PstIMspI_PA	49.16
6176	M6_980128_PstIMseI_PA	49.16
6177	M6_3317925_PstIMspI_PA	49.16
6178	M6_3150581_PstIMspI_PA	49.16
6179	Opata_3128_PstIMseI_PA	49.16
6180	Opata_65214_PstIMspI_PA	49.16
6181	M6_2385411_PstIMseI_PA	49.16
6182	M6_3680_PstIMluI_PA	49.16
6183	M6_1097468_PstIMspI_PA	49.16
6184	M6_1118805_PstIMspI_PA	49.16
6185	M6_651238_PstIMspI_PA	49.16
6186	M6_22464_PstIMspI_PA	49.16
6187	Opata_732424_PstIMseI_PA	49.16
6188	M6_295367_PstIMseI_PA	49.16
6189	M6_1754227_PstIMspI_PA	49.16
6190	M6_1935209_PstIMspI_PA	49.16
6191	M6_538218_PstIMseI_PA	49.16
6192	Opata_3420448_PstIMspI_PA	49.16
6193	M6_2467735_PstIMseI_PA	49.16
6194	M6_2415911_PstIMspI_PA	49.16
6195	Opata_709020_PstIMseI_PA	49.16
6196	M6_2776234_PstIMspI_PA	49.16
6197	M6_1189098_PstIMseI_PA	49.16
6198	Opata_1989484_PstIMspI_PA	49.16
6199	M6_3191251_PstIMspI_PA	49.16
6200	M6_884613_PstIMseI_PA	49.16
6201	M6_1820924_PstIMluI_PA	49.16
6202	M6_1833779_PstIMspI_PA	49.16
6203	M6_723294_PstIMluI_PA	49.16
6204	M6_769482_PstIMseI_PA	49.16
6205	M6_2266652_PstIMspI_PA	49.16
6206	M6_255565_PstIMseI_PA	49.16
6207	M6_3817601_PstIMseI_PA	49.16
6208	M6_548588_PstIMluI_PA	49.16
6209	M6_1638973_PstIMspI_PA	49.16
6210	M6_412252_PstIMseI_PA	49.16
6211	M6_564333_PstIMseI_PA	49.16
6212	M6_165003_PstIMseI_PA	49.16
6213	M6_170857_PstIMseI_PA	49.16
6214	M6_521729_PstIMspI_PA	49.16
6215	M6_3709802_PstIMseI_PA	49.16
6216	M6_154953_PstIMseI_PA	49.16
6217	M6_1260579_PstIMspI_PA	49.16
6218	M6_37904_PstIMluI_PA	49.16
6219	M6_1102094_PstIMseI_PA	49.16
6220	M6_466069_PstIMseI_PA	49.16
6221	M6_992198_PstIMseI_PA	49.16
6222	M6_476041_PstIMseI_PA	49.16
6223	M6_2094529_PstIMspI_PA	49.16
6224	M6_21614_PstIMseI_PA	49.16
6225	M6_1141921_PstIMspI_PA	49.16
6226	M6_1964668_PstIMspI_PA	49.16
6227	M6_332259_PstIMseI_PA	49.16
6228	M6_2281296_PstIMspI_PA	49.16
6229	M6_766616_PstIMseI_PA	49.16
6230	M6_1870684_PstIMspI_PA	49.16
6231	M6_281355_PstIMseI_PA	49.16
6232	M6_430528_PstIMseI_PA	49.16
6233	M6_1427869_PstIMseI_PA	49.16
6234	M6_1136352_PstIMseI_PA	49.16
6235	M6_321791_PstIMseI_PA	49.16
6236	M6_856330_PstIMseI_PA	49.16
6237	M6_39596_PstIMspI_PA	49.16
6238	M6_638927_PstIMseI_PA	49.16
6239	M6_581006_PstIMseI_PA	49.16
6240	M6_83414_PstIMseI_PA	49.16
6241	M6_1000488_PstIMspI_PA	49.16
6242	M6_241458_PstIMspI_PA	49.16
6243	M6_544793_PstIMspI_PA	49.16
6244	M6_1602951_PstIMspI_PA	49.16
6245	M6_1362227_PstIMspI_PA	49.16
6246	M6_175880_PstIMseI_PA	49.16
6247	M6_1269285_PstIMseI_PA	49.16
6248	M6_596014_PstIMseI_PA	49.16
6249	M6_2574777_PstIMseI_PA	49.16
6250	M6_993987_PstIMspI_PA	49.16
6251	M6_2368667_PstIMspI_PA	49.16
6252	M6_1684402_PstIMspI_PA	49.16
6253	M6_2181449_PstIMseI_PA	49.16
6254	M6_601226_PstIMseI_PA	49.16
6255	M6_627142_PstIMseI_PA	49.16
6256	M6_576311_PstIMseI_PA	49.16
6257	Opata_121969_PstIMspI_PA	49.16
6258	Opata_390733_PstIMseI_PA	49.16
6259	Opata_786321_PstIMspI_PA	49.16
6260	M6_1731749_PstIMspI_PA	49.16
6261	M6_1952725_PstIMspI_PA	49.16
6262	M6_502581_PstIMseI_PA	49.16
6263	M6_2801190_PstIMseI_PA	49.16
6264	M6_1066384_PstIMseI_PA	49.16
6265	M6_1867323_PstIMseI_PA	49.16
6266	M6_909823_PstIMseI_PA	49.16
6267	M6_1948881_PstIMseI_PA	49.16
6268	Opata_94113_PstIMspI_PA	49.16
6269	M6_626760_PstIMseI_PA	49.16
6270	M6_500900_PstIMseI_PA	49.16
6271	M6_1587894_PstIMspI_PA	49.16
6272	Opata_495496_PstIMseI_PA	49.16
6273	M6_1295672_PstIMspI_PA	49.16
6274	Opata_6327_PstIMspI_PA	49.16
6275	M6_1231460_PstIMseI_PA	49.16
6276	M6_614868_PstIMspI_PA	49.16
6277	M6_1119626_PstIMseI_PA	49.16
6278	M6_914173_PstIMspI_PA	49.16
6279	M6_140681_PstIMspI_PA	49.16
6280	M6_491421_PstIMseI_PA	49.16
6281	M6_1063332_PstIMseI_PA	49.16
6282	M6_3171254_PstIMseI_PA	49.16
6283	M6_202885_PstIMseI_PA	49.16
6284	M6_2811077_PstIMspI_PA	49.16
6285	Opata_226965_PstIMspI_PA	49.16
6286	M6_3900706_PstIMseI_PA	49.16
6287	M6_897530_PstIMspI_PA	49.16
6288	M6_1497854_PstIMspI_PA	49.16
6289	M6_2712570_PstIMspI_PA	49.16
6290	M6_528142_PstIMspI_PA	49.16
6291	M6_1774070_PstIMspI_PA	49.16
6292	M6_1322426_PstIMseI_PA	49.16
6293	M6_2845615_PstIMspI_PA	49.16
6294	M6_980437_PstIMseI_PA	49.16
6295	M6_2726841_PstIMspI_PA	49.16
6296	M6_366621_PstIMspI_PA	49.16
6297	M6_1062306_PstIMspI_PA	49.16
6298	M6_68987_PstIMspI_PA	49.16
6299	M6_173411_PstIMseI_PA	49.16
6300	M6_892749_PstIMseI_PA	49.16
6301	M6_745852_PstIMspI_PA	49.16
6302	M6_523366_PstIMseI_PA	49.16
6303	M6_591618_PstIMseI_PA	49.16
6304	M6_1173928_PstIMseI_PA	49.16
6305	M6_2035401_PstIMspI_PA	49.16
6306	M6_274561_PstIMspI_PA	49.16
6307	M6_2644117_PstIMspI_PA	49.16
6308	M6_1093868_PstIMspI_PA	49.16
6309	M6_2563599_PstIMspI_PA	49.16
6310	M6_1996437_PstIMspI_PA	49.16
6311	M6_2855459_PstIMspI_PA	49.16
6312	Opata_2039580_PstIMspI_PA	49.16
6313	Opata_2664958_PstIMspI_PA	49.16
6314	M6_2587819_PstIMspI_PA	49.16
6315	Opata_1615394_PstIMspI_PA	49.16
6316	Opata_148893_PstIMseI_PA	49.16
6317	M6_3004003_PstIMspI_PA	49.16
6318	M6_582832_PstIMseI_PA	49.16
6319	Opata_3417987_PstIMspI_PA	49.16
6320	Opata_2632273_PstIMseI_PA	49.16
6321	Opata_1808246_PstIMspI_PA	49.16
6322	Opata_808139_PstIMspI_PA	49.16
6323	Opata_113322_PstIMseI_PA	49.16
6324	M6_707299_PstIMseI_PA	49.16
6325	M6_3149303_PstIMspI_PA	49.16
6326	M6_846136_PstIMseI_PA	49.16
6327	M6_1192582_PstIMseI_PA	49.16
6328	M6_2222_PstIMseI_PA	49.16
6329	M6_2144673_PstIMspI_PA	49.16
6330	Opata_158777_PstIMseI_PA	49.16
6331	1102253	49.36
6332	1058373	49.47
6333	1128421	49.47
6334	1672608	49.66
6335	1240379	49.66
6336	tPt-514116	49.7
6337	Xwmc312	49.9
6338	P42/M51-295	49.9
6339	wPt-669118	49.93
6340	wPt-667558	49.93
6341	wPt-743329	49.93
6342	wPt-667260	49.95
6343	1088943	50
6344	1107298	50
6345	1234731	50
6346	1739380	50
6347	1863459	50
6348	2267599	50
6349	3033818	50
6350	IAAV2838	50.09
6351	wPt-666723	50.13
6352	Excalibur_c11941_612	50.21
6353	1128903	50.25
6354	1057839	50.44
6355	1184716	50.44
6356	1260823	50.44
6357	993513	50.63
6358	BS00078982_51	50.64
6359	Kukri_c7436_2259	50.64
6360	Excalibur_c10689_254	50.64
6361	Xabc155a	50.9
6362	P40/M47-3	50.9
6363	1160763	51
6364	991908	51
6365	1121822	51
6366	3022776	51
6367	3034422	51
6368	3064797	51
6369	5410906	51
6370	7336348	51
6371	1067966	51.01
6372	1063275	51.04
6373	3021878	51.04
6374	3958826	51.04
6375	4410267	51.04
6376	1102324	51.04
6377	1018703	51.52
6378	1092638	51.52
6379	1109851	51.52
6380	1113633	51.52
6381	1114103	51.52
6382	1117043	51.52
6383	1190030	51.52
6384	1206053	51.52
6385	1237602	51.52
6386	2260557	51.52
6387	1221148	51.55
6388	3222161	51.61
6389	4397677	51.61
6390	1138687	51.66
6391	wPt-2436	51.73
6392	1271687	51.92
6393	1102836	52.08
6394	1093083	52.17
6395	1121342	52.17
6396	1228280	52.17
6397	1082710	52.17
6398	1127204	52.28
6399	1094412	52.33
6400	wPt-7726	52.34
6401	1072456	52.34
6402	1075490	52.34
6403	1091902	52.34
6404	1093111	52.34
6405	1268214	52.34
6406	1279571	52.34
6407	1280056	52.34
6408	1677946	52.34
6409	2275323	52.34
6410	1140248	52.47
6411	1263969	52.47
6412	3029465	52.47
6413	1216214	52.47
6414	1061652	52.49
6415	1060723	52.52
6416	1117828	52.52
6417	1256761	52.53
6418	1382814	52.53
6419	1071366	52.55
6420	1123867	52.56
6421	1252497	52.56
6422	1006931	52.57
6423	1031751	52.57
6424	3942181	52.57
6425	3959573	52.57
6426	4395188	52.57
6427	4396131	52.57
6428	4404368	52.57
6429	4543928	52.57
6430	4544007	52.57
6431	1055587	52.59
6432	1057357	52.61
6433	1252410	52.61
6434	1091676	52.61
6435	1348457	52.64
6436	1095105	52.69
6437	1136637	52.69
6438	1688356	52.69
6439	1718719	52.69
6440	1757574	52.69
6441	3935072	52.69
6442	3955488	52.69
6443	4008454	52.69
6444	4537815	52.69
6445	5363320	52.69
6446	5571045	52.69
6447	5580198	52.69
6448	7328839	52.69
6449	7349977	52.69
6450	1137997	52.69
6451	993464	52.75
6452	3385245	52.75
6453	3937924	52.75
6454	3958468	52.75
6455	4439443	52.75
6456	4539383	52.75
6457	3941521	52.79
6458	1058344	52.8
6459	1103584	52.8
6460	1103996	52.8
6461	1104242	52.8
6462	1105992	52.8
6463	1109916	52.8
6464	1110178	52.8
6465	1127067	52.8
6466	1161269	52.8
6467	1288209	52.8
6468	1768922	52.8
6469	1770588	52.8
6470	1863396	52.8
6471	1247932	52.8
6472	1863517	52.8
6473	1123427	52.83
6474	1127911	52.85
6475	2280853	52.85
6476	4910230	52.88
6477	987913	52.89
6478	1138800	52.89
6479	Glu-A1	52.9
6480	Xgpw2069	52.9
6481	996713	52.93
6482	4410141	53
6483	1150727	53.03
6484	3939696	53.03
6485	4409714	53.13
6486	4440006	53.13
6487	1242668	53.16
6488	1359644	53.16
6489	1231772	53.16
6490	1043910	53.24
6491	1245517	53.24
6492	1375592	53.24
6493	1079222	53.3
6494	wsnp_Ku_c42878_50516167	53.36
6495	wsnp_Ex_c5323_9408829	53.36
6496	wsnp_Ex_c5323_9409407	53.36
6497	wsnp_Ex_c48087_53105842	53.36
6498	wsnp_Ex_c10783_17555091	53.36
6499	wsnp_Ku_rep_c101175_88380491	53.36
6500	wsnp_Ex_c10783_17554146	53.36
6501	wsnp_JD_c9290_10155594	53.36
6502	Excalibur_c11941_675	53.36
6503	BS00105601_51	53.36
6504	CAP7_c4833_141	53.36
6505	Kukri_c16098_95	53.36
6506	RAC875_c26820_847	53.36
6507	RAC875_c16820_419	53.36
6508	1116140	53.4
6509	wPt-0527	53.46
6510	1002101	53.47
6511	998710	53.5
6512	1171348	53.5
6513	CAP7_c4833_55	53.5
6514	RAC875_c1825_188	53.5
6515	Excalibur_c25050_372	53.5
6516	GENE-0509_349	53.5
6517	Kukri_c48959_528	53.5
6518	RAC875_c8245_272	53.5
6519	TA006139-0953	53.5
6520	1088006	53.59
6521	wPt-3904	53.6
6522	4009336	53.61
6523	1091897	53.62
6524	1864494	53.62
6525	1006772	53.67
6526	1094128	53.67
6527	3022291	53.67
6528	3064385	53.67
6529	4909633	53.67
6530	1258787	53.69
6531	1261666	53.69
6532	1108912	53.7
6533	1125883	53.7
6534	1383018	53.7
6535	2294995	53.7
6536	3029454	53.72
6537	wPt-7951	53.75
6538	1725794	53.92
6539	1053877	53.92
6540	1091930	53.92
6541	1100999	53.92
6542	1153078	53.92
6543	1359068	53.92
6544	1700249	53.92
6545	3937008	53.92
6546	3945022	53.92
6547	4003453	53.92
6548	4734125	53.92
6549	1695844	53.95
6550	Excalibur_c7026_2635	53.97
6551	BobWhite_c48591_394	53.97
6552	Kukri_c13136_1363	53.97
6553	GENE-0509_639	53.97
6554	BobWhite_c4328_1345	53.97
6555	1388688	53.99
6556	3026065	53.99
6557	3938980	53.99
6558	RAC875_c14926_589	54.01
6559	1067570	54.16
6560	1202288	54.16
6561	1032728	54.24
6562	1364207	54.24
6563	2255603	54.24
6564	1241400	54.27
6565	2277788	54.28
6566	995341	54.29
6567	3533591	54.29
6568	wsnp_BF484606A_Ta_2_3	54.31
6569	wsnp_Ku_c11896_19337444	54.31
6570	1127916	54.43
6571	1252854	54.43
6572	4910479	54.43
6573	1126809	54.53
6574	4537985	54.57
6575	1105675	54.74
6576	2278913	54.74
6577	2281423	54.74
6578	1670461	54.79
6579	1265462	54.8
6580	1370512	54.81
6581	1670449	54.83
6582	wPt-731617	54.86
6583	wPt-732946	54.86
6584	4910668	54.87
6585	GENE-3653_323	54.9
6586	3021943	54.91
6587	4909370	54.91
6588	4910436	54.91
6589	5411862	54.97
6590	986926	55.02
6591	wsnp_Ra_c26191_35761997	55.04
6592	IAAV5252	55.04
6593	Kukri_c22508_119	55.04
6594	BS00011787_51	55.04
6595	Tdurum_contig98378_452	55.04
6596	1249801	55.05
6597	3951462	55.13
6598	Kukri_c13593_203	55.14
6599	3959373	55.18
6600	984424	55.18
6601	1047843	55.18
6602	1127111	55.18
6603	1268112	55.18
6604	2280705	55.18
6605	5580659	55.18
6606	1023641	55.22
6607	1067220	55.22
6608	1098399	55.22
6609	1103851	55.22
6610	1207631	55.22
6611	1245323	55.22
6612	2261278	55.22
6613	2280478	55.22
6614	3025236	55.22
6615	1163823	55.35
6616	1217762	55.35
6617	1258683	55.35
6618	2282386	55.35
6619	1066967	55.36
6620	3960871	55.36
6621	4411048	55.36
6622	4664236	55.36
6623	1209169	55.37
6624	3034105	55.37
6625	4262310	55.37
6626	1237897	55.41
6627	1260956	55.41
6628	1862816	55.41
6629	2253454	55.41
6630	3934507	55.47
6631	3937673	55.47
6632	3941919	55.64
6633	4909851	55.65
6634	Kukri_rep_c102900_1715	55.8
6635	3938417	55.83
6636	4909828	55.89
6637	5971702	55.89
6638	1089914	55.9
6639	1125019	55.9
6640	1266100	55.93
6641	1114966	55.97
6642	1771898	56.05
6643	1860329	56.08
6644	3022070	56.12
6645	1235325	56.16
6646	1090469	56.17
6647	982484	56.2
6648	Opata_1473026_PstIMseI_PA	56.26
6649	M6_321313_PstIMseI_PA	56.26
6650	Opata_572727_58_PstIMseI_SNP	56.26
6651	Opata_3564665_PstIMspI_PA	56.26
6652	Opata_1914119_7_PstIMspI_SNP	56.26
6653	M6_319751_PstIMseI_PA	56.26
6654	Opata_134162_11_PstIMseI_SNP	56.26
6655	Opata_2249003_PstIMseI_PA	56.26
6656	Opata_1185590_65_PstIMseI_SNP	56.26
6657	Opata_348301_64_PstIMseI_SNP	56.26
6658	Opata_284843_57_PstIMseI_SNP	56.26
6659	Opata_136054_14_PstIMseI_SNP	56.26
6660	M6_927736_PstIMseI_PA	56.26
6661	M6_1369992_PstIMspI_PA	56.26
6662	Opata_99641_45_PstIMseI_SNP	56.26
6663	M6_2324432_PstIMspI_PA	56.26
6664	Opata_566244_69_PstIMspI_SNP	56.26
6665	Opata_158029_PstIMspI_PA	56.26
6666	Opata_1185590_57_PstIMseI_SNP	56.26
6667	Opata_2576154_14_PstIMspI_SNP	56.26
6668	Opata_151986_12_PstIMseI_SNP	56.26
6669	M6_2463629_PstIMseI_PA	56.26
6670	Opata_389214_67_PstIMseI_SNP	56.26
6671	Opata_239477_34_PstIMseI_SNP	56.26
6672	Opata_869469_5_PstIMspI_SNP	56.26
6673	Opata_2254486_6_PstIMspI_SNP	56.26
6674	Opata_1638351_PstIMspI_PA	56.26
6675	Opata_4141716_PstIMseI_PA	56.26
6676	Opata_72798_8_PstIMspI_SNP	56.26
6677	Opata_1914119_16_PstIMspI_SNP	56.26
6678	Opata_908301_26_PstIMseI_SNP	56.26
6679	Opata_2389371_44_PstIMseI_SNP	56.26
6680	Opata_954002_60_PstIMseI_SNP	56.26
6681	Opata_750081_PstIMseI_PA	56.26
6682	Opata_3370735_81_PstIMseI_SNP	56.26
6683	Opata_141487_31_PstIMseI_SNP	56.26
6684	Opata_298403_49_PstIMspI_SNP	56.26
6685	Opata_2982729_14_PstIMspI_SNP	56.26
6686	Opata_906305_36_PstIMseI_SNP	56.26
6687	Opata_176290_43_PstIMseI_SNP	56.26
6688	M6_954807_PstIMspI_PA	56.26
6689	Opata_80803_5_PstIMseI_SNP	56.26
6690	Opata_137368_17_PstIMseI_SNP	56.26
6691	Opata_141487_28_PstIMseI_SNP	56.26
6692	Opata_536340_12_PstIMspI_SNP	56.26
6693	Opata_572727_71_PstIMseI_SNP	56.26
6694	M6_913000_PstIMseI_PA	56.26
6695	Opata_2925801_77_PstIMspI_SNP	56.26
6696	Opata_148076_37_PstIMseI_SNP	56.26
6697	Opata_1789315_PstIMspI_PA	56.26
6698	Opata_2385896_15_PstIMspI_SNP	56.26
6699	Opata_2963566_8_PstIMspI_SNP	56.26
6700	Opata_4214996_40_PstIMseI_SNP	56.26
6701	Opata_1057285_70_PstIMseI_SNP	56.26
6702	Opata_22916_48_PstIMseI_SNP	56.26
6703	Opata_176290_7_PstIMseI_SNP	56.26
6704	Opata_1868330_15_PstIMspI_SNP	56.26
6705	Opata_566244_33_PstIMspI_SNP	56.26
6706	Opata_1185590_13_PstIMseI_SNP	56.26
6707	Opata_23781_6_PstIMseI_SNP	56.26
6708	Opata_602821_62_PstIMseI_SNP	56.26
6709	Opata_1914119_37_PstIMspI_SNP	56.26
6710	M6_2003280_PstIMspI_PA	56.26
6711	Opata_1771485_72_PstIMseI_SNP	56.26
6712	Opata_384280_6_PstIMspI_SNP	56.26
6713	Opata_524521_12_PstIMseI_SNP	56.26
6714	M6_794581_PstIMseI_PA	56.26
6715	Opata_3118769_PstIMspI_PA	56.26
6716	M6_1425894_PstIMspI_PA	56.26
6717	Opata_1983048_55_PstIMseI_SNP	56.26
6718	M6_1972201_PstIMseI_PA	56.26
6719	M6_966860_PstIMseI_PA	56.26
6720	M6_888369_PstIMseI_PA	56.26
6721	M6_1394146_PstIMspI_PA	56.26
6722	M6_2184951_PstIMspI_PA	56.26
6723	M6_1498496_PstIMspI_PA	56.26
6724	Opata_544620_9_PstIMseI_SNP	56.26
6725	Opata_544620_3_PstIMseI_SNP	56.26
6726	Opata_211722_63_PstIMseI_SNP	56.26
6727	M6_1191152_PstIMspI_PA	56.26
6728	M6_2878396_PstIMspI_PA	56.26
6729	M6_797737_PstIMspI_PA	56.26
6730	M6_1573887_PstIMspI_PA	56.26
6731	M6_185898_PstIMseI_PA	56.26
6732	M6_3032945_PstIMspI_PA	56.26
6733	M6_511223_PstIMseI_PA	56.26
6734	Opata_641870_PstIMluI_PA	56.26
6735	M6_1539501_PstIMspI_PA	56.26
6736	M6_410563_PstIMspI_PA	56.26
6737	M6_833574_PstIMseI_PA	56.26
6738	M6_3148772_PstIMspI_PA	56.26
6739	M6_3534648_PstIMseI_PA	56.26
6740	M6_4154208_PstIMseI_PA	56.26
6741	M6_1248951_PstIMseI_PA	56.26
6742	M6_1257615_PstIMseI_PA	56.26
6743	Opata_1898689_66_PstIMspI_SNP	56.26
6744	M6_1210041_PstIMseI_PA	56.26
6745	M6_1301864_PstIMspI_PA	56.26
6746	M6_1243833_PstIMseI_PA	56.26
6747	M6_2925121_PstIMspI_PA	56.26
6748	M6_2905950_PstIMspI_PA	56.26
6749	M6_798765_PstIMspI_PA	56.26
6750	M6_3202750_PstIMseI_PA	56.26
6751	M6_606019_PstIMspI_PA	56.26
6752	Opata_1209110_50_PstIMseI_SNP	56.26
6753	M6_2526228_PstIMseI_PA	56.26
6754	M6_1878505_PstIMspI_PA	56.26
6755	Opata_1209110_79_PstIMseI_SNP	56.26
6756	M6_871506_PstIMspI_PA	56.26
6757	Opata_975532_PstIMseI_PA	56.26
6758	M6_2274760_PstIMspI_PA	56.26
6759	M6_1540963_PstIMspI_PA	56.26
6760	M6_3137930_PstIMspI_PA	56.26
6761	Opata_328445_37_PstIMseI_SNP	56.26
6762	Opata_2884474_69_PstIMspI_SNP	56.26
6763	Opata_143561_PstIMseI_PA	56.26
6764	Opata_1991193_2_PstIMseI_SNP	56.26
6765	Opata_1130051_PstIMseI_PA	56.26
6766	Opata_3358753_PstIMspI_PA	56.26
6767	M6_1186198_PstIMseI_PA	56.26
6768	Opata_4047139_PstIMspI_PA	56.26
6769	Opata_1898689_78_PstIMspI_SNP	56.26
6770	M6_2099287_PstIMspI_PA	56.26
6771	Opata_1299252_PstIMseI_PA	56.26
6772	Opata_927347_PstIMseI_PA	56.26
6773	Opata_2489251_PstIMseI_PA	56.26
6774	Opata_1267828_46_PstIMspI_SNP	56.26
6775	M6_2803175_PstIMspI_PA	56.26
6776	Opata_1773677_PstIMseI_PA	56.26
6777	Opata_2946747_PstIMspI_PA	56.26
6778	M6_847183_PstIMspI_PA	56.26
6779	M6_1893194_PstIMspI_PA	56.26
6780	Opata_3681334_PstIMseI_PA	56.26
6781	Opata_2048493_PstIMspI_PA	56.26
6782	M6_3092534_PstIMspI_PA	56.26
6783	M6_1778976_PstIMseI_PA	56.26
6784	Opata_731049_PstIMluI_PA	56.26
6785	Opata_1267828_34_PstIMspI_SNP	56.26
6786	M6_640828_PstIMspI_PA	56.26
6787	Opata_3792828_PstIMseI_PA	56.26
6788	Opata_2068815_PstIMluI_PA	56.26
6789	Opata_136149_PstIMspI_PA	56.26
6790	M6_1414401_PstIMspI_PA	56.26
6791	Opata_557806_PstIMseI_PA	56.26
6792	M6_1301442_PstIMspI_PA	56.26
6793	M6_641964_PstIMseI_PA	56.26
6794	M6_602808_PstIMspI_PA	56.26
6795	M6_1696123_PstIMspI_PA	56.26
6796	M6_136925_PstIMseI_PA	56.26
6797	M6_2606850_PstIMseI_PA	56.26
6798	M6_3375692_PstIMspI_PA	56.26
6799	M6_1386566_PstIMspI_PA	56.26
6800	M6_2596975_PstIMspI_PA	56.26
6801	M6_2041847_PstIMspI_PA	56.26
6802	M6_2837248_PstIMseI_PA	56.26
6803	M6_3379603_PstIMspI_PA	56.26
6804	M6_500995_PstIMseI_PA	56.26
6805	M6_1505361_PstIMspI_PA	56.26
6806	M6_451503_PstIMspI_PA	56.26
6807	Opata_106399_PstIMspI_PA	56.26
6808	M6_481049_PstIMspI_PA	56.26
6809	M6_2060345_PstIMspI_PA	56.26
6810	M6_2628358_PstIMspI_PA	56.26
6811	M6_1174976_PstIMseI_PA	56.26
6812	M6_1556755_PstIMspI_PA	56.26
6813	M6_1993342_PstIMspI_PA	56.26
6814	M6_2422616_PstIMseI_PA	56.26
6815	M6_479186_PstIMspI_PA	56.26
6816	M6_881918_PstIMspI_PA	56.26
6817	M6_2603643_PstIMspI_PA	56.26
6818	M6_2401160_PstIMspI_PA	56.26
6819	M6_4264610_PstIMseI_PA	56.26
6820	M6_821561_PstIMspI_PA	56.26
6821	M6_3234231_PstIMspI_PA	56.26
6822	Opata_1173219_PstIMseI_PA	56.26
6823	M6_3369193_PstIMspI_PA	56.26
6824	M6_1631746_PstIMseI_PA	56.26
6825	M6_1353819_PstIMspI_PA	56.26
6826	M6_168478_PstIMseI_PA	56.26
6827	M6_1829403_PstIMseI_PA	56.26
6828	M6_921984_PstIMspI_PA	56.26
6829	M6_1796552_PstIMspI_PA	56.26
6830	M6_1214619_PstIMspI_PA	56.26
6831	M6_2375902_PstIMspI_PA	56.26
6832	M6_1716255_PstIMseI_PA	56.26
6833	M6_2721356_PstIMseI_PA	56.26
6834	M6_768338_PstIMseI_PA	56.26
6835	M6_3174279_PstIMspI_PA	56.26
6836	M6_948445_PstIMspI_PA	56.26
6837	Opata_1253811_PstIMseI_PA	56.26
6838	M6_1169076_PstIMspI_PA	56.26
6839	M6_766340_PstIMspI_PA	56.26
6840	M6_3100294_PstIMspI_PA	56.26
6841	M6_3408873_PstIMseI_PA	56.26
6842	M6_683165_PstIMspI_PA	56.26
6843	M6_946027_PstIMspI_PA	56.26
6844	M6_2993182_PstIMspI_PA	56.26
6845	M6_1460736_PstIMluI_PA	56.26
6846	Opata_2262311_PstIMspI_PA	56.26
6847	Opata_558407_27_PstIMseI_SNP	56.26
6848	M6_2484354_PstIMspI_PA	56.26
6849	Opata_117670_PstIMseI_PA	56.26
6850	M6_2305300_PstIMspI_PA	56.26
6851	M6_81276_PstIMseI_PA	56.26
6852	M6_575430_PstIMspI_PA	56.26
6853	M6_730310_PstIMspI_PA	56.26
6854	M6_518904_PstIMseI_PA	56.26
6855	M6_2462485_PstIMspI_PA	56.26
6856	M6_934135_PstIMspI_PA	56.26
6857	M6_529334_PstIMseI_PA	56.26
6858	M6_2745993_PstIMspI_PA	56.26
6859	M6_1226291_PstIMseI_PA	56.26
6860	M6_1207008_PstIMspI_PA	56.26
6861	M6_1812168_PstIMspI_PA	56.26
6862	M6_520380_PstIMspI_PA	56.26
6863	M6_638851_PstIMspI_PA	56.26
6864	M6_1223089_PstIMspI_PA	56.26
6865	M6_61694_PstIMspI_PA	56.26
6866	M6_1897639_PstIMseI_PA	56.26
6867	M6_2195550_PstIMspI_PA	56.26
6868	M6_1232379_PstIMspI_PA	56.26
6869	M6_836439_PstIMspI_PA	56.26
6870	M6_2771565_PstIMspI_PA	56.26
6871	M6_670910_PstIMseI_PA	56.26
6872	M6_248628_PstIMseI_PA	56.26
6873	M6_1426938_PstIMspI_PA	56.26
6874	M6_508306_PstIMseI_PA	56.26
6875	M6_1585566_PstIMluI_PA	56.26
6876	M6_1213484_PstIMspI_PA	56.26
6877	M6_1393831_PstIMspI_PA	56.26
6878	M6_264422_PstIMseI_PA	56.26
6879	M6_2563332_PstIMspI_PA	56.26
6880	M6_1945726_PstIMspI_PA	56.26
6881	M6_2588228_PstIMspI_PA	56.26
6882	M6_1637478_PstIMspI_PA	56.26
6883	M6_3512949_PstIMseI_PA	56.26
6884	M6_1193778_PstIMseI_PA	56.26
6885	M6_230461_PstIMseI_PA	56.26
6886	M6_427664_PstIMspI_PA	56.26
6887	M6_1806711_PstIMseI_PA	56.26
6888	M6_828001_PstIMseI_PA	56.26
6889	M6_2356454_PstIMseI_PA	56.26
6890	M6_3311061_PstIMseI_PA	56.26
6891	M6_2938931_PstIMseI_PA	56.26
6892	M6_1638890_PstIMseI_PA	56.26
6893	M6_800153_PstIMspI_PA	56.26
6894	M6_112345_PstIMseI_PA	56.26
6895	M6_1147021_PstIMspI_PA	56.26
6896	M6_6919_PstIMseI_PA	56.26
6897	M6_606788_PstIMspI_PA	56.26
6898	M6_2950651_PstIMspI_PA	56.26
6899	M6_738539_PstIMseI_PA	56.26
6900	M6_402119_PstIMseI_PA	56.26
6901	M6_380842_PstIMseI_PA	56.26
6902	M6_2228187_PstIMspI_PA	56.26
6903	M6_1081377_PstIMseI_PA	56.26
6904	M6_802945_PstIMseI_PA	56.26
6905	M6_383911_PstIMseI_PA	56.26
6906	M6_2245588_PstIMspI_PA	56.26
6907	M6_2929_PstIMluI_PA	56.26
6908	M6_807322_PstIMspI_PA	56.26
6909	M6_522625_PstIMspI_PA	56.26
6910	Opata_1989756_PstIMspI_PA	56.26
6911	M6_1189466_PstIMseI_PA	56.26
6912	M6_2756167_PstIMseI_PA	56.26
6913	M6_2195226_PstIMspI_PA	56.26
6914	M6_1581490_PstIMspI_PA	56.26
6915	M6_31166_PstIMseI_PA	56.26
6916	M6_1168545_PstIMspI_PA	56.26
6917	M6_993290_PstIMspI_PA	56.26
6918	M6_1279876_PstIMseI_PA	56.26
6919	M6_227785_PstIMspI_PA	56.26
6920	M6_662090_PstIMspI_PA	56.26
6921	M6_567335_PstIMseI_PA	56.26
6922	M6_3052388_PstIMseI_PA	56.26
6923	M6_238202_PstIMspI_PA	56.26
6924	M6_3131967_PstIMspI_PA	56.26
6925	M6_197459_PstIMspI_PA	56.26
6926	M6_59726_PstIMluI_PA	56.26
6927	M6_136512_PstIMspI_PA	56.26
6928	M6_127899_PstIMspI_PA	56.26
6929	M6_329382_PstIMspI_PA	56.26
6930	M6_3073714_PstIMspI_PA	56.26
6931	M6_137826_PstIMseI_PA	56.26
6932	M6_763620_PstIMspI_PA	56.26
6933	M6_2605910_PstIMseI_PA	56.26
6934	M6_600884_PstIMseI_PA	56.26
6935	M6_125263_PstIMseI_PA	56.26
6936	M6_328432_PstIMseI_PA	56.26
6937	M6_8597_PstIMseI_PA	56.26
6938	M6_603254_PstIMspI_PA	56.26
6939	M6_57566_PstIMseI_PA	56.26
6940	M6_2356205_PstIMspI_PA	56.26
6941	M6_1264142_PstIMseI_PA	56.26
6942	M6_181919_PstIMseI_PA	56.26
6943	M6_21547_PstIMseI_PA	56.26
6944	M6_755271_PstIMseI_PA	56.26
6945	M6_902441_PstIMseI_PA	56.26
6946	M6_460578_PstIMspI_PA	56.26
6947	M6_2578092_PstIMseI_PA	56.26
6948	M6_1393029_PstIMspI_PA	56.26
6949	M6_2978361_PstIMspI_PA	56.26
6950	M6_927819_PstIMseI_PA	56.26
6951	M6_2156745_PstIMspI_PA	56.26
6952	M6_1553582_PstIMseI_PA	56.26
6953	M6_1463396_PstIMseI_PA	56.26
6954	M6_429112_PstIMspI_PA	56.26
6955	M6_720874_PstIMspI_PA	56.26
6956	M6_1533152_PstIMspI_PA	56.26
6957	M6_2002519_PstIMseI_PA	56.26
6958	M6_95244_PstIMseI_PA	56.26
6959	M6_108008_PstIMseI_PA	56.26
6960	M6_3727183_PstIMseI_PA	56.26
6961	M6_570184_PstIMseI_PA	56.26
6962	M6_498433_PstIMspI_PA	56.26
6963	M6_1521702_PstIMseI_PA	56.26
6964	M6_94281_PstIMspI_PA	56.26
6965	M6_1465215_PstIMspI_PA	56.26
6966	M6_1937897_PstIMspI_PA	56.26
6967	M6_367299_PstIMspI_PA	56.26
6968	M6_53477_PstIMspI_PA	56.26
6969	M6_510505_PstIMseI_PA	56.26
6970	M6_2402658_PstIMseI_PA	56.26
6971	M6_1500592_PstIMseI_PA	56.26
6972	M6_312269_PstIMspI_PA	56.26
6973	M6_2821503_PstIMseI_PA	56.26
6974	M6_3566670_PstIMspI_PA	56.26
6975	M6_64467_PstIMseI_PA	56.26
6976	M6_1138837_PstIMseI_PA	56.26
6977	M6_2657586_PstIMspI_PA	56.26
6978	M6_2012028_PstIMspI_PA	56.26
6979	M6_188689_PstIMspI_PA	56.26
6980	M6_15808_PstIMseI_PA	56.26
6981	M6_442939_PstIMspI_PA	56.26
6982	M6_109720_PstIMseI_PA	56.26
6983	M6_7221_PstIMseI_PA	56.26
6984	M6_1470932_PstIMseI_PA	56.26
6985	M6_2621803_PstIMspI_PA	56.26
6986	M6_95729_PstIMseI_PA	56.26
6987	M6_279168_PstIMseI_PA	56.26
6988	M6_121631_PstIMluI_PA	56.26
6989	M6_225009_PstIMseI_PA	56.26
6990	M6_316182_PstIMseI_PA	56.26
6991	M6_473485_PstIMseI_PA	56.26
6992	M6_322238_PstIMseI_PA	56.26
6993	M6_18255_PstIMseI_PA	56.26
6994	M6_918677_PstIMspI_PA	56.26
6995	M6_1098549_PstIMseI_PA	56.26
6996	M6_2111355_PstIMseI_PA	56.26
6997	M6_804529_PstIMseI_PA	56.26
6998	M6_734830_PstIMseI_PA	56.26
6999	M6_1239538_PstIMspI_PA	56.26
7000	M6_241110_PstIMseI_PA	56.26
7001	M6_150709_PstIMseI_PA	56.26
7002	M6_36536_PstIMluI_PA	56.26
7003	Opata_1541636_PstIMspI_PA	56.26
7004	M6_171510_PstIMseI_PA	56.26
7005	M6_325833_PstIMseI_PA	56.26
7006	M6_75341_PstIMseI_PA	56.26
7007	M6_768492_PstIMspI_PA	56.26
7008	Opata_612130_PstIMseI_PA	56.26
7009	M6_2985633_PstIMspI_PA	56.26
7010	M6_234090_PstIMseI_PA	56.26
7011	M6_1381934_PstIMspI_PA	56.26
7012	M6_393057_PstIMseI_PA	56.26
7013	M6_3940524_PstIMseI_PA	56.26
7014	M6_88741_PstIMseI_PA	56.26
7015	M6_9370_PstIMseI_PA	56.26
7016	Opata_1946303_PstIMspI_PA	56.26
7017	M6_2034579_PstIMseI_PA	56.26
7018	M6_291163_PstIMspI_PA	56.26
7019	M6_284203_PstIMseI_PA	56.26
7020	M6_495590_PstIMspI_PA	56.26
7021	M6_889095_PstIMspI_PA	56.26
7022	M6_521824_PstIMseI_PA	56.26
7023	M6_3370765_PstIMspI_PA	56.26
7024	M6_90398_PstIMspI_PA	56.26
7025	M6_3036243_PstIMspI_PA	56.26
7026	M6_434374_PstIMseI_PA	56.26
7027	M6_228938_PstIMseI_PA	56.26
7028	M6_1809458_PstIMspI_PA	56.26
7029	M6_275639_PstIMseI_PA	56.26
7030	M6_496938_PstIMspI_PA	56.26
7031	M6_3984945_PstIMseI_PA	56.26
7032	M6_107053_PstIMspI_PA	56.26
7033	M6_763590_PstIMseI_PA	56.26
7034	M6_497606_PstIMspI_PA	56.26
7035	M6_3347896_PstIMseI_PA	56.26
7036	M6_1737981_PstIMspI_PA	56.26
7037	M6_522913_PstIMseI_PA	56.26
7038	M6_1421958_PstIMseI_PA	56.26
7039	M6_1399526_PstIMseI_PA	56.26
7040	M6_3402002_PstIMspI_PA	56.26
7041	M6_1199881_PstIMseI_PA	56.26
7042	M6_1862349_PstIMspI_PA	56.26
7043	M6_244834_PstIMseI_PA	56.26
7044	M6_3886032_PstIMseI_PA	56.26
7045	M6_308365_PstIMseI_PA	56.26
7046	M6_127083_PstIMseI_PA	56.26
7047	M6_193256_PstIMseI_PA	56.26
7048	M6_2692806_PstIMspI_PA	56.26
7049	M6_3030438_PstIMseI_PA	56.26
7050	M6_1082190_PstIMseI_PA	56.26
7051	M6_2738061_PstIMspI_PA	56.26
7052	M6_358840_PstIMseI_PA	56.26
7053	M6_1781278_PstIMspI_PA	56.26
7054	M6_971005_PstIMseI_PA	56.26
7055	M6_2617046_PstIMseI_PA	56.26
7056	M6_3112150_PstIMspI_PA	56.26
7057	M6_854238_PstIMseI_PA	56.26
7058	M6_729272_PstIMseI_PA	56.26
7059	M6_1063538_PstIMseI_PA	56.26
7060	M6_1305044_PstIMspI_PA	56.26
7061	M6_268683_PstIMseI_PA	56.26
7062	M6_3300744_PstIMseI_PA	56.26
7063	M6_1003262_PstIMspI_PA	56.26
7064	M6_2325754_PstIMspI_PA	56.26
7065	M6_1996320_PstIMspI_PA	56.26
7066	M6_3333070_PstIMseI_PA	56.26
7067	M6_1087395_PstIMseI_PA	56.26
7068	M6_2908176_PstIMspI_PA	56.26
7069	M6_964144_PstIMspI_PA	56.26
7070	M6_1110290_PstIMspI_PA	56.26
7071	M6_262317_PstIMseI_PA	56.26
7072	M6_1098857_PstIMspI_PA	56.26
7073	M6_157402_PstIMspI_PA	56.26
7074	M6_187417_PstIMseI_PA	56.26
7075	M6_1186325_PstIMspI_PA	56.26
7076	M6_735298_PstIMseI_PA	56.26
7077	M6_210123_PstIMspI_PA	56.26
7078	M6_683282_PstIMspI_PA	56.26
7079	M6_612298_PstIMseI_PA	56.26
7080	M6_561989_PstIMspI_PA	56.26
7081	M6_921674_PstIMspI_PA	56.26
7082	M6_104563_PstIMseI_PA	56.26
7083	M6_783056_PstIMseI_PA	56.26
7084	M6_368748_PstIMspI_PA	56.26
7085	M6_2609866_PstIMspI_PA	56.26
7086	M6_707587_PstIMspI_PA	56.26
7087	M6_1555194_PstIMseI_PA	56.26
7088	M6_1888647_PstIMseI_PA	56.26
7089	M6_1448978_PstIMseI_PA	56.26
7090	M6_1279555_PstIMseI_PA	56.26
7091	M6_658994_PstIMspI_PA	56.26
7092	M6_2098976_PstIMseI_PA	56.26
7093	M6_1061157_PstIMspI_PA	56.26
7094	M6_1302607_PstIMseI_PA	56.26
7095	M6_74874_PstIMseI_PA	56.26
7096	M6_1340666_PstIMseI_PA	56.26
7097	M6_872718_PstIMseI_PA	56.26
7098	M6_577784_PstIMseI_PA	56.26
7099	M6_1011674_PstIMseI_PA	56.26
7100	M6_1209028_PstIMspI_PA	56.26
7101	M6_530928_PstIMspI_PA	56.26
7102	Opata_1255198_PstIMseI_PA	56.26
7103	Opata_808395_PstIMseI_PA	56.26
7104	Opata_1086578_PstIMseI_PA	56.26
7105	Opata_3967595_PstIMseI_PA	56.26
7106	Opata_1170038_PstIMseI_PA	56.26
7107	M6_1441544_PstIMseI_PA	56.26
7108	M6_2370347_PstIMspI_PA	56.26
7109	M6_883370_PstIMseI_PA	56.26
7110	M6_420182_PstIMseI_PA	56.26
7111	M6_2535235_PstIMseI_PA	56.26
7112	M6_1348337_PstIMspI_PA	56.26
7113	M6_1198466_PstIMspI_PA	56.26
7114	M6_2997423_PstIMspI_PA	56.26
7115	M6_299609_PstIMseI_PA	56.26
7116	M6_419059_PstIMseI_PA	56.26
7117	M6_330479_PstIMspI_PA	56.26
7118	M6_451551_PstIMseI_PA	56.26
7119	M6_2109301_PstIMseI_PA	56.26
7120	M6_2916116_PstIMseI_PA	56.26
7121	M6_2236849_PstIMspI_PA	56.26
7122	M6_356422_PstIMspI_PA	56.26
7123	M6_4069460_PstIMseI_PA	56.26
7124	M6_3075966_PstIMspI_PA	56.26
7125	M6_71188_PstIMseI_PA	56.26
7126	M6_1357916_PstIMspI_PA	56.26
7127	M6_236713_PstIMseI_PA	56.26
7128	M6_1943712_PstIMspI_PA	56.26
7129	M6_1892665_PstIMspI_PA	56.26
7130	M6_964185_PstIMspI_PA	56.26
7131	M6_826111_PstIMseI_PA	56.26
7132	M6_3380938_PstIMseI_PA	56.26
7133	M6_784194_PstIMspI_PA	56.26
7134	M6_536715_PstIMseI_PA	56.26
7135	M6_464449_PstIMspI_PA	56.26
7136	M6_413787_PstIMspI_PA	56.26
7137	M6_77473_PstIMseI_PA	56.26
7138	M6_1415_PstIMspI_PA	56.26
7139	M6_682592_PstIMseI_PA	56.26
7140	M6_1306092_PstIMspI_PA	56.26
7141	M6_348367_PstIMspI_PA	56.26
7142	M6_406247_PstIMspI_PA	56.26
7143	M6_943483_PstIMspI_PA	56.26
7144	M6_1051599_PstIMseI_PA	56.26
7145	M6_885045_PstIMspI_PA	56.26
7146	M6_1637692_PstIMseI_PA	56.26
7147	M6_750534_PstIMseI_PA	56.26
7148	M6_413354_PstIMseI_PA	56.26
7149	M6_1576067_PstIMspI_PA	56.26
7150	M6_1693096_PstIMspI_PA	56.26
7151	M6_1126692_PstIMseI_PA	56.26
7152	M6_1870764_PstIMspI_PA	56.26
7153	M6_2298096_PstIMspI_PA	56.26
7154	M6_2831627_PstIMseI_PA	56.26
7155	M6_3855588_PstIMseI_PA	56.26
7156	M6_1554232_PstIMspI_PA	56.26
7157	M6_657321_PstIMspI_PA	56.26
7158	Opata_1189147_PstIMseI_PA	56.26
7159	Opata_442569_PstIMseI_PA	56.26
7160	Opata_333099_PstIMseI_PA	56.26
7161	M6_3342305_PstIMspI_PA	56.26
7162	M6_132606_PstIMseI_PA	56.26
7163	M6_2872528_PstIMspI_PA	56.26
7164	M6_835635_PstIMseI_PA	56.26
7165	M6_655807_PstIMseI_PA	56.26
7166	M6_302674_PstIMseI_PA	56.26
7167	M6_96100_PstIMseI_PA	56.26
7168	M6_1788462_PstIMspI_PA	56.26
7169	M6_1214554_PstIMspI_PA	56.26
7170	Opata_589321_PstIMseI_PA	56.26
7171	M6_688801_PstIMseI_PA	56.26
7172	M6_1525352_PstIMspI_PA	56.26
7173	M6_2429648_PstIMspI_PA	56.26
7174	M6_855209_PstIMspI_PA	56.26
7175	M6_1982993_PstIMspI_PA	56.26
7176	M6_3972823_PstIMseI_PA	56.26
7177	M6_840043_PstIMseI_PA	56.26
7178	M6_310951_PstIMseI_PA	56.26
7179	M6_837933_PstIMseI_PA	56.26
7180	M6_593218_PstIMseI_PA	56.26
7181	M6_755473_PstIMseI_PA	56.26
7182	M6_1093210_PstIMseI_PA	56.26
7183	M6_183553_PstIMseI_PA	56.26
7184	M6_742491_PstIMspI_PA	56.26
7185	M6_408904_PstIMspI_PA	56.26
7186	M6_1279157_PstIMspI_PA	56.26
7187	M6_1413045_PstIMspI_PA	56.26
7188	M6_948484_PstIMspI_PA	56.26
7189	M6_439695_PstIMspI_PA	56.26
7190	Opata_160698_PstIMseI_PA	56.26
7191	M6_2696406_PstIMspI_PA	56.26
7192	M6_1899145_PstIMspI_PA	56.26
7193	M6_3405684_PstIMseI_PA	56.26
7194	M6_108790_PstIMseI_PA	56.26
7195	M6_3981331_PstIMseI_PA	56.26
7196	M6_1351793_PstIMseI_PA	56.26
7197	M6_1634168_PstIMseI_PA	56.26
7198	M6_253412_PstIMspI_PA	56.26
7199	M6_3363024_PstIMseI_PA	56.26
7200	M6_1199088_PstIMspI_PA	56.26
7201	M6_621844_PstIMseI_PA	56.26
7202	M6_1064202_PstIMseI_PA	56.26
7203	M6_3528324_PstIMspI_PA	56.26
7204	M6_175328_PstIMseI_PA	56.26
7205	Opata_52578_PstIMspI_PA	56.26
7206	M6_4084577_PstIMseI_PA	56.26
7207	M6_3560559_PstIMspI_PA	56.26
7208	M6_1238436_PstIMseI_PA	56.26
7209	M6_3088368_PstIMspI_PA	56.26
7210	Opata_90652_PstIMluI_PA	56.26
7211	M6_3543135_PstIMseI_PA	56.26
7212	M6_480687_PstIMseI_PA	56.26
7213	M6_953423_PstIMseI_PA	56.26
7214	M6_288985_PstIMseI_PA	56.26
7215	M6_3127728_PstIMspI_PA	56.26
7216	M6_1117242_PstIMseI_PA	56.26
7217	M6_812638_PstIMspI_PA	56.26
7218	M6_1942105_PstIMspI_PA	56.26
7219	M6_2623384_PstIMseI_PA	56.26
7220	M6_3111481_PstIMspI_PA	56.26
7221	M6_1692929_PstIMseI_PA	56.26
7222	M6_891753_PstIMspI_PA	56.26
7223	M6_2218467_PstIMseI_PA	56.26
7224	M6_2939170_PstIMseI_PA	56.26
7225	Opata_2081115_PstIMspI_PA	56.26
7226	M6_2270498_PstIMspI_PA	56.26
7227	M6_396284_PstIMspI_PA	56.26
7228	Opata_190676_PstIMspI_PA	56.26
7229	M6_891582_PstIMseI_PA	56.26
7230	M6_1024478_PstIMspI_PA	56.26
7231	M6_717852_PstIMseI_PA	56.26
7232	M6_2866202_PstIMspI_PA	56.26
7233	M6_329162_PstIMseI_PA	56.26
7234	M6_4502_PstIMseI_PA	56.26
7235	M6_1333817_PstIMseI_PA	56.26
7236	M6_393130_PstIMspI_PA	56.26
7237	M6_535367_PstIMseI_PA	56.26
7238	M6_1399655_PstIMseI_PA	56.26
7239	Opata_35986_PstIMseI_PA	56.26
7240	M6_731691_PstIMspI_PA	56.26
7241	M6_4228101_PstIMseI_PA	56.26
7242	M6_320850_PstIMseI_PA	56.26
7243	M6_312768_PstIMseI_PA	56.26
7244	M6_450699_PstIMseI_PA	56.26
7245	M6_2982925_PstIMseI_PA	56.26
7246	M6_828407_PstIMseI_PA	56.26
7247	M6_2417130_PstIMseI_PA	56.26
7248	M6_3749711_PstIMseI_PA	56.26
7249	M6_3109153_PstIMspI_PA	56.26
7250	M6_898683_PstIMseI_PA	56.26
7251	M6_2525256_PstIMspI_PA	56.26
7252	M6_2543760_PstIMspI_PA	56.26
7253	M6_823440_PstIMseI_PA	56.26
7254	M6_2793807_PstIMspI_PA	56.26
7255	M6_993597_PstIMseI_PA	56.26
7256	M6_33942_PstIMseI_PA	56.26
7257	M6_799048_PstIMseI_PA	56.26
7258	M6_2282935_PstIMseI_PA	56.26
7259	M6_2740116_PstIMseI_PA	56.26
7260	M6_902900_PstIMspI_PA	56.26
7261	M6_773114_PstIMseI_PA	56.26
7262	M6_2947478_PstIMspI_PA	56.26
7263	M6_1398140_PstIMseI_PA	56.26
7264	M6_729651_PstIMspI_PA	56.26
7265	M6_859099_PstIMseI_PA	56.26
7266	M6_795944_PstIMspI_PA	56.26
7267	M6_11742_PstIMseI_PA	56.26
7268	M6_668003_PstIMseI_PA	56.26
7269	M6_3384976_PstIMspI_PA	56.26
7270	Opata_903929_PstIMseI_PA	56.26
7271	Opata_682453_PstIMseI_PA	56.26
7272	Opata_716444_PstIMluI_PA	56.26
7273	Opata_2129524_PstIMluI_PA	56.26
7274	Opata_2933559_PstIMspI_PA	56.26
7275	Opata_3750539_PstIMspI_PA	56.26
7276	Opata_2969689_PstIMspI_PA	56.26
7277	Opata_29712_PstIMseI_PA	56.26
7278	M6_3390825_PstIMspI_PA	56.26
7279	M6_2762286_PstIMspI_PA	56.26
7280	M6_862498_PstIMspI_PA	56.26
7281	M6_1184703_PstIMspI_PA	56.26
7282	M6_1306845_PstIMseI_PA	56.26
7283	M6_772436_PstIMspI_PA	56.26
7284	M6_435526_PstIMseI_PA	56.26
7285	M6_437134_PstIMspI_PA	56.26
7286	M6_1461167_PstIMspI_PA	56.26
7287	M6_2674418_PstIMspI_PA	56.26
7288	M6_2968067_PstIMseI_PA	56.26
7289	M6_3314246_PstIMspI_PA	56.26
7290	M6_1696120_PstIMspI_PA	56.26
7291	Opata_346140_PstIMseI_PA	56.26
7292	M6_390566_PstIMseI_PA	56.26
7293	M6_860579_PstIMspI_PA	56.26
7294	M6_1920994_PstIMspI_PA	56.26
7295	M6_518033_PstIMseI_PA	56.26
7296	M6_860156_PstIMseI_PA	56.26
7297	M6_520278_PstIMspI_PA	56.26
7298	M6_1562630_PstIMspI_PA	56.26
7299	M6_582230_PstIMseI_PA	56.26
7300	M6_580145_PstIMseI_PA	56.26
7301	M6_3115662_PstIMspI_PA	56.26
7302	M6_2197643_PstIMspI_PA	56.26
7303	M6_659934_PstIMseI_PA	56.26
7304	M6_518913_PstIMseI_PA	56.26
7305	M6_874340_PstIMspI_PA	56.26
7306	M6_1564375_PstIMspI_PA	56.26
7307	M6_2092213_PstIMseI_PA	56.26
7308	Opata_93202_PstIMseI_PA	56.26
7309	M6_4194795_PstIMseI_PA	56.26
7310	M6_3291877_PstIMspI_PA	56.26
7311	M6_848715_PstIMseI_PA	56.26
7312	M6_763912_PstIMseI_PA	56.26
7313	Opata_761081_PstIMseI_PA	56.26
7314	M6_1244425_PstIMseI_PA	56.26
7315	M6_443714_PstIMspI_PA	56.26
7316	Opata_1254099_PstIMseI_PA	56.26
7317	M6_336355_PstIMseI_PA	56.26
7318	M6_2573651_PstIMseI_PA	56.26
7319	M6_2236521_PstIMspI_PA	56.26
7320	M6_483723_PstIMseI_PA	56.26
7321	M6_1385351_PstIMseI_PA	56.26
7322	M6_1150710_PstIMseI_PA	56.26
7323	M6_2805329_PstIMspI_PA	56.26
7324	M6_1276074_PstIMseI_PA	56.26
7325	M6_738031_PstIMspI_PA	56.26
7326	M6_33758_PstIMspI_PA	56.26
7327	M6_1353687_PstIMseI_PA	56.26
7328	M6_1471992_PstIMspI_PA	56.26
7329	M6_2617421_PstIMseI_PA	56.26
7330	Opata_1943124_PstIMspI_PA	56.26
7331	M6_1439763_PstIMspI_PA	56.26
7332	M6_1413263_PstIMspI_PA	56.26
7333	M6_252868_PstIMseI_PA	56.26
7334	M6_973926_PstIMspI_PA	56.26
7335	M6_1865888_PstIMspI_PA	56.26
7336	M6_1344506_PstIMspI_PA	56.26
7337	M6_3405772_PstIMspI_PA	56.26
7338	M6_427290_PstIMspI_PA	56.26
7339	M6_1397379_PstIMseI_PA	56.26
7340	M6_1417711_PstIMseI_PA	56.26
7341	M6_531969_PstIMseI_PA	56.26
7342	M6_570503_PstIMspI_PA	56.26
7343	M6_1138145_PstIMseI_PA	56.26
7344	M6_543852_PstIMseI_PA	56.26
7345	M6_2797315_PstIMspI_PA	56.26
7346	M6_528216_PstIMseI_PA	56.26
7347	M6_934418_PstIMseI_PA	56.26
7348	M6_405759_PstIMspI_PA	56.26
7349	M6_2871362_PstIMspI_PA	56.26
7350	M6_254695_PstIMseI_PA	56.26
7351	M6_927484_PstIMseI_PA	56.26
7352	M6_1666711_PstIMseI_PA	56.26
7353	M6_39113_PstIMseI_PA	56.26
7354	M6_1438530_PstIMspI_PA	56.26
7355	M6_1413565_PstIMspI_PA	56.26
7356	M6_1158399_PstIMspI_PA	56.26
7357	M6_670759_PstIMseI_PA	56.26
7358	M6_150506_PstIMseI_PA	56.26
7359	M6_2704918_PstIMspI_PA	56.26
7360	M6_1470586_PstIMseI_PA	56.26
7361	M6_99003_PstIMseI_PA	56.26
7362	M6_84780_PstIMseI_PA	56.26
7363	M6_109799_PstIMseI_PA	56.26
7364	M6_1984917_PstIMseI_PA	56.26
7365	M6_468673_PstIMspI_PA	56.26
7366	M6_411268_PstIMspI_PA	56.26
7367	M6_697327_PstIMspI_PA	56.26
7368	M6_2024862_PstIMseI_PA	56.26
7369	M6_679953_PstIMseI_PA	56.26
7370	M6_801616_PstIMspI_PA	56.26
7371	M6_1596265_PstIMspI_PA	56.26
7372	M6_2409708_PstIMseI_PA	56.26
7373	M6_191301_PstIMseI_PA	56.26
7374	Opata_1329565_PstIMseI_PA	56.26
7375	M6_175155_PstIMseI_PA	56.26
7376	M6_5170_PstIMseI_PA	56.26
7377	M6_661851_PstIMspI_PA	56.26
7378	M6_683718_PstIMseI_PA	56.26
7379	M6_420554_PstIMspI_PA	56.26
7380	M6_372426_PstIMspI_PA	56.26
7381	M6_35468_PstIMseI_PA	56.26
7382	M6_1951409_PstIMseI_PA	56.26
7383	M6_11049_PstIMseI_PA	56.26
7384	M6_67822_PstIMseI_PA	56.26
7385	M6_319982_PstIMspI_PA	56.26
7386	M6_1810458_PstIMspI_PA	56.26
7387	M6_747382_PstIMspI_PA	56.26
7388	M6_715151_PstIMspI_PA	56.26
7389	M6_535838_PstIMspI_PA	56.26
7390	M6_653022_PstIMspI_PA	56.26
7391	M6_2437434_PstIMspI_PA	56.26
7392	M6_1268849_PstIMspI_PA	56.26
7393	M6_109626_PstIMspI_PA	56.26
7394	M6_1825558_PstIMspI_PA	56.26
7395	M6_1016530_PstIMspI_PA	56.26
7396	M6_1554915_PstIMseI_PA	56.26
7397	M6_4278882_PstIMseI_PA	56.26
7398	M6_2403544_PstIMspI_PA	56.26
7399	M6_1800229_PstIMspI_PA	56.26
7400	M6_658376_PstIMseI_PA	56.26
7401	M6_90528_PstIMseI_PA	56.26
7402	M6_966506_PstIMseI_PA	56.26
7403	M6_657510_PstIMseI_PA	56.26
7404	M6_512286_PstIMspI_PA	56.26
7405	M6_165472_PstIMseI_PA	56.26
7406	M6_2068729_PstIMspI_PA	56.26
7407	M6_1398867_PstIMspI_PA	56.26
7408	M6_1307050_PstIMseI_PA	56.26
7409	M6_885521_PstIMseI_PA	56.26
7410	M6_740147_PstIMspI_PA	56.26
7411	M6_792778_PstIMseI_PA	56.26
7412	M6_126277_PstIMseI_PA	56.26
7413	M6_1624750_PstIMspI_PA	56.26
7414	M6_3170195_PstIMspI_PA	56.26
7415	M6_1465208_PstIMseI_PA	56.26
7416	M6_2828512_PstIMspI_PA	56.26
7417	M6_1676020_PstIMspI_PA	56.26
7418	M6_1160543_PstIMseI_PA	56.26
7419	M6_404344_PstIMseI_PA	56.26
7420	M6_437540_PstIMspI_PA	56.26
7421	M6_1279913_PstIMseI_PA	56.26
7422	M6_2842650_PstIMspI_PA	56.26
7423	M6_1388790_PstIMspI_PA	56.26
7424	M6_1037296_PstIMspI_PA	56.26
7425	M6_1162898_PstIMseI_PA	56.26
7426	M6_1961043_PstIMseI_PA	56.26
7427	M6_942041_PstIMspI_PA	56.26
7428	M6_2605353_PstIMseI_PA	56.26
7429	M6_1432386_PstIMseI_PA	56.26
7430	M6_1344802_PstIMspI_PA	56.26
7431	M6_9469_PstIMseI_PA	56.26
7432	M6_620078_PstIMseI_PA	56.26
7433	M6_1218509_PstIMseI_PA	56.26
7434	M6_714269_PstIMseI_PA	56.26
7435	M6_2137577_PstIMseI_PA	56.26
7436	M6_124951_PstIMseI_PA	56.26
7437	M6_1022745_PstIMseI_PA	56.26
7438	M6_29811_PstIMseI_PA	56.26
7439	M6_86240_PstIMseI_PA	56.26
7440	M6_1566217_PstIMseI_PA	56.26
7441	M6_1287081_PstIMseI_PA	56.26
7442	M6_611662_PstIMspI_PA	56.26
7443	M6_261449_PstIMspI_PA	56.26
7444	M6_631107_PstIMseI_PA	56.26
7445	M6_3011450_PstIMspI_PA	56.26
7446	M6_30202_PstIMseI_PA	56.26
7447	M6_282677_PstIMspI_PA	56.26
7448	M6_911572_PstIMseI_PA	56.26
7449	M6_2250299_PstIMseI_PA	56.26
7450	M6_2631259_PstIMseI_PA	56.26
7451	M6_1328626_PstIMseI_PA	56.26
7452	M6_1130275_PstIMseI_PA	56.26
7453	Opata_4053794_PstIMseI_PA	56.26
7454	Opata_304158_PstIMseI_PA	56.26
7455	Opata_2266512_PstIMluI_PA	56.26
7456	Opata_272070_PstIMseI_PA	56.26
7457	Opata_58564_PstIMspI_PA	56.26
7458	Opata_1466624_PstIMspI_PA	56.26
7459	Opata_2801000_PstIMseI_PA	56.26
7460	Opata_593133_PstIMluI_PA	56.26
7461	Opata_356142_PstIMseI_PA	56.26
7462	M6_794919_PstIMspI_PA	56.26
7463	M6_1460683_PstIMspI_PA	56.26
7464	M6_2067161_PstIMseI_PA	56.26
7465	M6_903861_PstIMspI_PA	56.26
7466	M6_2117896_PstIMseI_PA	56.26
7467	M6_426168_PstIMspI_PA	56.26
7468	M6_801286_PstIMseI_PA	56.26
7469	M6_1086913_PstIMspI_PA	56.26
7470	M6_401517_PstIMseI_PA	56.26
7471	M6_128829_PstIMseI_PA	56.26
7472	M6_2563514_PstIMspI_PA	56.26
7473	M6_3392526_PstIMspI_PA	56.26
7474	M6_1375617_PstIMspI_PA	56.26
7475	M6_426981_PstIMspI_PA	56.26
7476	M6_1900810_PstIMspI_PA	56.26
7477	M6_3569314_PstIMspI_PA	56.26
7478	M6_2767798_PstIMspI_PA	56.26
7479	M6_1184672_PstIMspI_PA	56.26
7480	M6_771810_PstIMseI_PA	56.26
7481	M6_1147690_PstIMseI_PA	56.26
7482	M6_676827_PstIMseI_PA	56.26
7483	M6_1711535_PstIMseI_PA	56.26
7484	M6_445959_PstIMspI_PA	56.26
7485	M6_2805309_PstIMseI_PA	56.26
7486	M6_865012_PstIMspI_PA	56.26
7487	M6_945276_PstIMseI_PA	56.26
7488	M6_1053442_PstIMspI_PA	56.26
7489	M6_896703_PstIMseI_PA	56.26
7490	M6_337688_PstIMspI_PA	56.26
7491	M6_2646112_PstIMspI_PA	56.26
7492	M6_1006794_PstIMseI_PA	56.26
7493	M6_1271574_PstIMspI_PA	56.26
7494	M6_1422970_PstIMseI_PA	56.26
7495	M6_3828389_PstIMseI_PA	56.26
7496	M6_3102506_PstIMspI_PA	56.26
7497	M6_2132552_PstIMspI_PA	56.26
7498	M6_3701123_PstIMseI_PA	56.26
7499	M6_847080_PstIMspI_PA	56.26
7500	M6_1310528_PstIMseI_PA	56.26
7501	M6_1077371_PstIMseI_PA	56.26
7502	M6_1260951_PstIMspI_PA	56.26
7503	M6_499163_PstIMspI_PA	56.26
7504	M6_3279700_PstIMspI_PA	56.26
7505	M6_656824_PstIMspI_PA	56.26
7506	M6_3193475_PstIMspI_PA	56.26
7507	M6_917410_PstIMseI_PA	56.26
7508	M6_640206_PstIMspI_PA	56.26
7509	M6_2987838_PstIMspI_PA	56.26
7510	M6_826130_PstIMseI_PA	56.26
7511	M6_2485825_PstIMspI_PA	56.26
7512	M6_1970419_PstIMseI_PA	56.26
7513	M6_2842756_PstIMspI_PA	56.26
7514	M6_840328_PstIMseI_PA	56.26
7515	M6_2704758_PstIMspI_PA	56.26
7516	M6_562788_PstIMseI_PA	56.26
7517	M6_2152447_PstIMseI_PA	56.26
7518	M6_682559_PstIMseI_PA	56.26
7519	M6_539136_PstIMspI_PA	56.26
7520	M6_85254_PstIMseI_PA	56.26
7521	M6_676781_PstIMspI_PA	56.26
7522	M6_350741_PstIMseI_PA	56.26
7523	M6_401688_PstIMseI_PA	56.26
7524	M6_2318809_PstIMspI_PA	56.26
7525	M6_1108760_PstIMseI_PA	56.26
7526	M6_2841814_PstIMspI_PA	56.26
7527	M6_178113_PstIMseI_PA	56.26
7528	M6_2289082_PstIMspI_PA	56.26
7529	M6_3169726_PstIMspI_PA	56.26
7530	M6_1961494_PstIMspI_PA	56.26
7531	M6_227119_PstIMseI_PA	56.26
7532	M6_664593_PstIMseI_PA	56.26
7533	M6_581950_PstIMseI_PA	56.26
7534	M6_1487854_PstIMspI_PA	56.26
7535	M6_501512_PstIMspI_PA	56.26
7536	M6_67572_PstIMseI_PA	56.26
7537	M6_2208422_PstIMspI_PA	56.26
7538	M6_2674958_PstIMseI_PA	56.26
7539	M6_1963433_PstIMspI_PA	56.26
7540	M6_2918535_PstIMspI_PA	56.26
7541	M6_1055362_PstIMspI_PA	56.26
7542	M6_1445701_PstIMspI_PA	56.26
7543	M6_2865840_PstIMseI_PA	56.26
7544	M6_1547488_PstIMseI_PA	56.26
7545	M6_116867_PstIMseI_PA	56.26
7546	M6_1860756_PstIMspI_PA	56.26
7547	M6_1467381_PstIMseI_PA	56.26
7548	M6_2977215_PstIMspI_PA	56.26
7549	M6_298987_PstIMseI_PA	56.26
7550	M6_124700_PstIMseI_PA	56.26
7551	M6_171878_PstIMseI_PA	56.26
7552	M6_454367_PstIMspI_PA	56.26
7553	M6_237079_PstIMseI_PA	56.26
7554	M6_3029503_PstIMspI_PA	56.26
7555	M6_2103566_PstIMspI_PA	56.26
7556	M6_3424231_PstIMseI_PA	56.26
7557	M6_227014_PstIMseI_PA	56.26
7558	M6_2881723_PstIMseI_PA	56.26
7559	Opata_87548_PstIMspI_PA	56.26
7560	M6_1537049_PstIMspI_PA	56.26
7561	M6_784156_PstIMseI_PA	56.26
7562	M6_1695165_PstIMspI_PA	56.26
7563	M6_407818_PstIMseI_PA	56.26
7564	M6_1357575_PstIMseI_PA	56.26
7565	M6_782605_PstIMseI_PA	56.26
7566	M6_18337_PstIMspI_PA	56.26
7567	M6_1873335_PstIMseI_PA	56.26
7568	M6_1548562_PstIMseI_PA	56.26
7569	M6_543633_PstIMspI_PA	56.26
7570	M6_490677_PstIMspI_PA	56.26
7571	M6_709538_PstIMseI_PA	56.26
7572	M6_3786764_PstIMseI_PA	56.26
7573	M6_3387059_PstIMseI_PA	56.26
7574	M6_555206_PstIMspI_PA	56.26
7575	M6_1613326_PstIMspI_PA	56.26
7576	M6_172055_PstIMseI_PA	56.26
7577	M6_2207167_PstIMspI_PA	56.26
7578	M6_1188084_PstIMspI_PA	56.26
7579	M6_363704_PstIMseI_PA	56.26
7580	M6_358960_PstIMseI_PA	56.26
7581	M6_461630_PstIMspI_PA	56.26
7582	M6_768909_PstIMseI_PA	56.26
7583	M6_2773343_PstIMseI_PA	56.26
7584	M6_2475346_PstIMspI_PA	56.26
7585	M6_2090975_PstIMseI_PA	56.26
7586	M6_400662_PstIMseI_PA	56.26
7587	M6_2276239_PstIMspI_PA	56.26
7588	M6_190218_PstIMseI_PA	56.26
7589	M6_323538_PstIMseI_PA	56.26
7590	M6_188445_PstIMspI_PA	56.26
7591	M6_1147695_PstIMseI_PA	56.26
7592	M6_267207_PstIMseI_PA	56.26
7593	M6_218849_PstIMseI_PA	56.26
7594	Opata_2812376_PstIMspI_PA	56.26
7595	M6_2086849_PstIMseI_PA	56.26
7596	M6_168127_PstIMseI_PA	56.26
7597	M6_3457879_PstIMseI_PA	56.26
7598	M6_2472353_PstIMseI_PA	56.26
7599	M6_3793783_PstIMseI_PA	56.26
7600	M6_380732_PstIMseI_PA	56.26
7601	M6_737772_PstIMseI_PA	56.26
7602	M6_549764_PstIMseI_PA	56.26
7603	Opata_1046008_PstIMseI_PA	56.26
7604	Opata_846986_PstIMseI_PA	56.26
7605	Opata_2813076_PstIMspI_PA	56.26
7606	Opata_3602152_PstIMspI_PA	56.26
7607	M6_520474_PstIMseI_PA	56.26
7608	Opata_257301_PstIMseI_PA	56.26
7609	M6_29379_PstIMluI_PA	56.26
7610	M6_3052978_PstIMspI_PA	56.26
7611	M6_237215_PstIMseI_PA	56.26
7612	Opata_2568023_PstIMspI_PA	56.26
7613	M6_462317_PstIMseI_PA	56.26
7614	M6_809352_PstIMseI_PA	56.26
7615	M6_582379_PstIMseI_PA	56.26
7616	Opata_1885293_PstIMseI_PA	56.26
7617	Opata_3027525_PstIMspI_PA	56.26
7618	M6_1675854_PstIMspI_PA	56.26
7619	M6_1019407_PstIMspI_PA	56.26
7620	M6_1525437_PstIMspI_PA	56.26
7621	M6_673679_PstIMspI_PA	56.26
7622	M6_1598466_PstIMseI_PA	56.26
7623	M6_2814150_PstIMspI_PA	56.26
7624	M6_2662482_PstIMseI_PA	56.26
7625	M6_145224_PstIMspI_PA	56.26
7626	M6_2155928_PstIMseI_PA	56.26
7627	M6_975905_PstIMseI_PA	56.26
7628	M6_2386211_PstIMspI_PA	56.26
7629	M6_2255130_PstIMspI_PA	56.26
7630	M6_778415_PstIMseI_PA	56.26
7631	M6_994291_PstIMspI_PA	56.26
7632	M6_1660414_PstIMspI_PA	56.26
7633	M6_715275_PstIMspI_PA	56.26
7634	M6_1734416_PstIMspI_PA	56.26
7635	M6_2135440_PstIMseI_PA	56.26
7636	M6_1426876_PstIMseI_PA	56.26
7637	M6_328130_PstIMseI_PA	56.26
7638	M6_1274086_PstIMseI_PA	56.26
7639	M6_3385621_PstIMseI_PA	56.26
7640	M6_176032_PstIMseI_PA	56.26
7641	M6_2181448_PstIMspI_PA	56.26
7642	M6_522117_PstIMspI_PA	56.26
7643	M6_1442825_PstIMspI_PA	56.26
7644	M6_2424905_PstIMspI_PA	56.26
7645	Opata_1290744_PstIMseI_PA	56.26
7646	M6_972965_PstIMspI_PA	56.26
7647	M6_1131008_PstIMspI_PA	56.26
7648	M6_244847_PstIMseI_PA	56.26
7649	Opata_895547_PstIMspI_PA	56.26
7650	Opata_18175_PstIMseI_PA	56.26
7651	M6_1680469_PstIMseI_PA	56.26
7652	M6_1291027_PstIMseI_PA	56.26
7653	M6_874179_PstIMseI_PA	56.26
7654	M6_222733_PstIMseI_PA	56.26
7655	M6_1204039_PstIMspI_PA	56.26
7656	M6_827625_PstIMseI_PA	56.26
7657	Opata_1286701_PstIMseI_PA	56.26
7658	M6_2911665_PstIMspI_PA	56.26
7659	M6_347392_PstIMseI_PA	56.26
7660	M6_850253_PstIMseI_PA	56.26
7661	Opata_548270_PstIMseI_PA	56.26
7662	Opata_1095294_PstIMspI_PA	56.26
7663	M6_1425024_PstIMspI_PA	56.26
7664	M6_729835_PstIMseI_PA	56.26
7665	M6_1079231_PstIMspI_PA	56.26
7666	M6_2127850_PstIMspI_PA	56.26
7667	M6_1159037_PstIMspI_PA	56.26
7668	Opata_2746999_PstIMseI_PA	56.26
7669	M6_2272701_PstIMspI_PA	56.26
7670	M6_2468766_PstIMspI_PA	56.26
7671	Opata_588834_PstIMseI_PA	56.26
7672	Opata_923628_PstIMseI_PA	56.26
7673	Opata_15109_PstIMseI_PA	56.26
7674	M6_2815019_PstIMspI_PA	56.26
7675	Opata_2624140_PstIMseI_PA	56.26
7676	M6_697428_PstIMspI_PA	56.26
7677	M6_343015_PstIMspI_PA	56.26
7678	M6_3543289_PstIMseI_PA	56.26
7679	Opata_4039759_PstIMspI_PA	56.26
7680	Opata_1128302_PstIMspI_PA	56.26
7681	Opata_1324083_PstIMseI_PA	56.26
7682	M6_374960_PstIMspI_PA	56.26
7683	M6_585861_PstIMseI_PA	56.26
7684	M6_3433678_PstIMspI_PA	56.26
7685	Opata_72371_PstIMseI_PA	56.26
7686	M6_224483_PstIMseI_PA	56.26
7687	Opata_27862_PstIMseI_PA	56.26
7688	M6_2443194_PstIMseI_PA	56.26
7689	M6_711698_PstIMspI_PA	56.26
7690	M6_1295382_PstIMspI_PA	56.26
7691	M6_917904_PstIMseI_PA	56.26
7692	M6_1468635_PstIMspI_PA	56.26
7693	Opata_362196_PstIMseI_PA	56.26
7694	Opata_174623_PstIMspI_PA	56.26
7695	Opata_417590_PstIMseI_PA	56.26
7696	Opata_468974_PstIMseI_PA	56.26
7697	M6_1331013_PstIMspI_PA	56.26
7698	M6_2457144_PstIMseI_PA	56.26
7699	M6_2429507_PstIMseI_PA	56.26
7700	Opata_851194_PstIMseI_PA	56.26
7701	M6_470711_PstIMseI_PA	56.26
7702	Opata_377125_PstIMspI_PA	56.26
7703	M6_772699_PstIMspI_PA	56.26
7704	M6_935208_PstIMseI_PA	56.26
7705	M6_748200_PstIMspI_PA	56.26
7706	M6_730312_PstIMseI_PA	56.26
7707	M6_1694678_PstIMspI_PA	56.26
7708	M6_612305_PstIMseI_PA	56.26
7709	M6_233553_PstIMseI_PA	56.26
7710	M6_1605571_PstIMspI_PA	56.26
7711	M6_2320747_PstIMseI_PA	56.26
7712	Opata_1591077_PstIMseI_PA	56.26
7713	Opata_389990_PstIMseI_PA	56.26
7714	M6_264060_PstIMseI_PA	56.26
7715	M6_783040_PstIMseI_PA	56.26
7716	M6_35786_PstIMspI_PA	56.26
7717	Opata_544435_PstIMseI_PA	56.26
7718	Opata_563162_PstIMseI_PA	56.26
7719	M6_1131631_PstIMspI_PA	56.26
7720	M6_1036746_PstIMspI_PA	56.26
7721	Opata_571849_PstIMseI_PA	56.26
7722	Opata_866904_PstIMspI_PA	56.26
7723	M6_336123_PstIMspI_PA	56.26
7724	M6_372702_PstIMspI_PA	56.26
7725	Opata_452254_PstIMseI_PA	56.26
7726	M6_1812450_PstIMspI_PA	56.26
7727	Opata_250462_PstIMseI_PA	56.26
7728	M6_893351_PstIMseI_PA	56.26
7729	M6_2435853_PstIMseI_PA	56.26
7730	M6_630695_PstIMseI_PA	56.26
7731	M6_3521080_PstIMseI_PA	56.26
7732	M6_647416_PstIMspI_PA	56.26
7733	M6_319937_PstIMseI_PA	56.26
7734	M6_2850762_PstIMseI_PA	56.26
7735	M6_757157_PstIMseI_PA	56.26
7736	M6_222256_PstIMseI_PA	56.26
7737	M6_701557_PstIMseI_PA	56.26
7738	M6_1863545_PstIMluI_PA	56.26
7739	M6_2382337_PstIMseI_PA	56.26
7740	M6_509280_PstIMseI_PA	56.26
7741	M6_336470_PstIMseI_PA	56.26
7742	Opata_434361_PstIMspI_PA	56.26
7743	M6_711084_PstIMseI_PA	56.26
7744	M6_761881_PstIMseI_PA	56.26
7745	M6_1045845_PstIMseI_PA	56.26
7746	M6_104062_PstIMseI_PA	56.26
7747	M6_548036_PstIMseI_PA	56.26
7748	M6_60835_PstIMspI_PA	56.26
7749	M6_962287_PstIMseI_PA	56.26
7750	M6_1274234_PstIMseI_PA	56.26
7751	M6_1821721_PstIMspI_PA	56.26
7752	M6_7988_PstIMseI_PA	56.26
7753	M6_3352781_PstIMspI_PA	56.26
7754	M6_88003_PstIMseI_PA	56.26
7755	M6_2501196_PstIMspI_PA	56.26
7756	M6_101876_PstIMseI_PA	56.26
7757	M6_2695135_PstIMseI_PA	56.26
7758	M6_412016_PstIMseI_PA	56.26
7759	M6_2548729_PstIMspI_PA	56.26
7760	M6_1955069_PstIMseI_PA	56.26
7761	M6_1825849_PstIMseI_PA	56.26
7762	M6_2756063_PstIMspI_PA	56.26
7763	M6_374090_PstIMseI_PA	56.26
7764	M6_679129_PstIMseI_PA	56.26
7765	M6_183295_PstIMspI_PA	56.26
7766	M6_3132900_PstIMseI_PA	56.26
7767	M6_2938411_PstIMseI_PA	56.26
7768	M6_734720_PstIMseI_PA	56.26
7769	M6_278295_PstIMspI_PA	56.26
7770	M6_2713199_PstIMseI_PA	56.26
7771	M6_1418998_PstIMseI_PA	56.26
7772	M6_1949077_PstIMspI_PA	56.26
7773	M6_413280_PstIMseI_PA	56.26
7774	M6_1069644_PstIMseI_PA	56.26
7775	M6_2280790_PstIMseI_PA	56.26
7776	M6_1636785_PstIMseI_PA	56.26
7777	M6_1437720_PstIMseI_PA	56.26
7778	M6_1780337_PstIMseI_PA	56.26
7779	M6_1360444_PstIMseI_PA	56.26
7780	M6_1035946_PstIMseI_PA	56.26
7781	M6_1158170_PstIMspI_PA	56.26
7782	Opata_2215358_PstIMspI_PA	56.26
7783	Opata_2525628_PstIMseI_PA	56.26
7784	M6_2013546_PstIMseI_PA	56.26
7785	M6_681442_PstIMseI_PA	56.26
7786	1087379	56.29
7787	1122164	56.29
7788	1763933	56.29
7789	1098912	56.36
7790	2289531	56.43
7791	3222144	56.43
7792	1104124	56.46
7793	1236883	56.49
7794	1127506	56.5
7795	wsnp_BE586140A_Ta_2_1	56.6
7796	GENE-0002_856	56.6
7797	GENE-0507_285	56.6
7798	RAC875_rep_c107325_644	56.6
7799	BobWhite_c4384_262	56.6
7800	BobWhite_c4499_153	56.6
7801	Kukri_c51861_262	56.6
7802	Kukri_c12534_559	56.6
7803	Tdurum_contig13937_2280	56.6
7804	RFL_Contig4873_542	56.6
7805	BobWhite_c15557_395	56.6
7806	BS00065005_51	56.6
7807	Kukri_c45123_242	56.6
7808	1097417	56.62
7809	1047723	56.63
7810	1217248	56.63
7811	1132861	56.63
7812	1259537	56.63
7813	1286009	56.63
7814	2261995	56.68
7815	1112029	56.8
7816	1112764	56.8
7817	3025695	56.8
7818	3946612	56.8
7819	4536230	56.8
7820	7492601	56.8
7821	Opata_608877_82_PstIMseI_SNP	56.86
7822	Opata_195301_59_PstIMseI_SNP	56.86
7823	M6_1137752_PstIMspI_PA	56.86
7824	M6_2198662_PstIMseI_PA	56.86
7825	Opata_423217_30_PstIMspI_SNP	56.86
7826	Opata_2524483_56_PstIMspI_SNP	56.86
7827	M6_3580697_PstIMspI_PA	56.86
7828	M6_2674518_PstIMspI_PA	56.86
7829	M6_3234043_PstIMspI_PA	56.86
7830	M6_952566_PstIMseI_PA	56.86
7831	Opata_938846_28_PstIMseI_SNP	56.86
7832	M6_341297_PstIMseI_PA	56.86
7833	M6_1587970_PstIMseI_PA	56.86
7834	M6_2080087_PstIMspI_PA	56.86
7835	M6_775487_PstIMseI_PA	56.86
7836	M6_385984_PstIMseI_PA	56.86
7837	M6_495754_PstIMspI_PA	56.86
7838	M6_790563_PstIMseI_PA	56.86
7839	M6_831802_PstIMspI_PA	56.86
7840	M6_149053_PstIMspI_PA	56.86
7841	M6_1449903_PstIMspI_PA	56.86
7842	M6_2232986_PstIMspI_PA	56.86
7843	M6_395673_PstIMseI_PA	56.86
7844	M6_3484225_PstIMspI_PA	56.86
7845	M6_2669483_PstIMseI_PA	56.86
7846	M6_2422692_PstIMspI_PA	56.86
7847	M6_1376924_PstIMspI_PA	56.86
7848	Opata_1728809_40_PstIMseI_SNP	56.86
7849	Opata_218576_79_PstIMseI_SNP	56.86
7850	M6_1021901_PstIMspI_PA	56.86
7851	M6_717884_PstIMspI_PA	56.86
7852	Opata_54388_89_PstIMseI_SNP	56.86
7853	M6_689353_PstIMspI_PA	56.86
7854	M6_3593829_PstIMspI_PA	56.86
7855	M6_3358066_PstIMspI_PA	56.86
7856	M6_2267439_PstIMspI_PA	56.86
7857	M6_3344932_PstIMseI_PA	56.86
7858	Opata_776309_45_PstIMspI_SNP	56.86
7859	M6_2437839_PstIMspI_PA	56.86
7860	Opata_423217_68_PstIMspI_SNP	56.86
7861	M6_672268_PstIMspI_PA	56.86
7862	M6_1594746_PstIMspI_PA	56.86
7863	M6_99254_PstIMseI_PA	56.86
7864	M6_3138953_PstIMspI_PA	56.86
7865	M6_104473_PstIMseI_PA	56.86
7866	Opata_608877_62_PstIMseI_SNP	56.86
7867	M6_3028934_PstIMspI_PA	56.86
7868	M6_1686422_PstIMspI_PA	56.86
7869	Opata_379316_83_PstIMspI_SNP	56.86
7870	M6_4249622_PstIMseI_PA	56.86
7871	M6_1302684_PstIMspI_PA	56.86
7872	M6_836789_PstIMseI_PA	56.86
7873	Opata_4180_59_PstIMseI_SNP	56.86
7874	M6_2422399_PstIMspI_PA	56.86
7875	Opata_2822617_31_PstIMspI_SNP	56.86
7876	Opata_486638_64_PstIMspI_SNP	56.86
7877	M6_1446353_PstIMseI_PA	56.86
7878	M6_2911530_PstIMspI_PA	56.86
7879	M6_1652613_PstIMspI_PA	56.86
7880	M6_2972499_PstIMspI_PA	56.86
7881	M6_2228728_PstIMspI_PA	56.86
7882	M6_658773_PstIMspI_PA	56.86
7883	Opata_2182140_34_PstIMspI_SNP	56.86
7884	M6_913111_PstIMspI_PA	56.86
7885	M6_400426_PstIMspI_PA	56.86
7886	M6_1037226_PstIMspI_PA	56.86
7887	M6_2593475_PstIMspI_PA	56.86
7888	M6_1183537_PstIMseI_PA	56.86
7889	M6_2380471_PstIMseI_PA	56.86
7890	Opata_826001_30_PstIMspI_SNP	56.86
7891	Opata_2987333_87_PstIMseI_SNP	56.86
7892	M6_868075_PstIMseI_PA	56.86
7893	M6_2730584_PstIMspI_PA	56.86
7894	M6_2818321_PstIMspI_PA	56.86
7895	Opata_79780_10_PstIMseI_SNP	56.86
7896	M6_1014605_PstIMseI_PA	56.86
7897	M6_1087077_PstIMspI_PA	56.86
7898	Opata_2987333_15_PstIMseI_SNP	56.86
7899	M6_111096_PstIMseI_PA	56.86
7900	M6_3879111_PstIMseI_PA	56.86
7901	M6_809190_PstIMspI_PA	56.86
7902	Opata_826001_14_PstIMspI_SNP	56.86
7903	M6_1859263_PstIMspI_PA	56.86
7904	Opata_2987333_81_PstIMseI_SNP	56.86
7905	M6_1661357_PstIMspI_PA	56.86
7906	M6_1654796_PstIMspI_PA	56.86
7907	M6_82416_PstIMseI_PA	56.86
7908	M6_2294560_PstIMspI_PA	56.86
7909	M6_623646_PstIMspI_PA	56.86
7910	M6_3454343_PstIMseI_PA	56.86
7911	M6_688182_PstIMseI_PA	56.86
7912	M6_2881854_PstIMspI_PA	56.86
7913	M6_794588_PstIMspI_PA	56.86
7914	M6_1529311_PstIMseI_PA	56.86
7915	M6_1300249_PstIMspI_PA	56.86
7916	M6_1127214_PstIMspI_PA	56.86
7917	M6_1865222_PstIMseI_PA	56.86
7918	M6_302706_PstIMseI_PA	56.86
7919	M6_3596723_PstIMspI_PA	56.86
7920	M6_1163267_PstIMseI_PA	56.86
7921	M6_3675969_PstIMseI_PA	56.86
7922	M6_1895849_PstIMspI_PA	56.86
7923	M6_1048257_PstIMspI_PA	56.86
7924	M6_2070956_PstIMspI_PA	56.86
7925	M6_1658472_PstIMspI_PA	56.86
7926	Opata_414703_48_PstIMspI_SNP	56.86
7927	M6_3240864_PstIMspI_PA	56.86
7928	M6_1417633_PstIMspI_PA	56.86
7929	M6_610276_PstIMspI_PA	56.86
7930	M6_3574299_PstIMspI_PA	56.86
7931	Opata_1838514_71_PstIMspI_SNP	56.86
7932	M6_543980_PstIMseI_PA	56.86
7933	M6_763919_PstIMspI_PA	56.86
7934	M6_2660102_PstIMspI_PA	56.86
7935	M6_3187592_PstIMspI_PA	56.86
7936	M6_1095253_PstIMseI_PA	56.86
7937	M6_1623106_PstIMspI_PA	56.86
7938	M6_3611363_PstIMseI_PA	56.86
7939	Opata_1903707_12_PstIMspI_SNP	56.86
7940	M6_3756965_PstIMseI_PA	56.86
7941	M6_3501461_PstIMspI_PA	56.86
7942	M6_2682055_PstIMseI_PA	56.86
7943	M6_1192028_PstIMseI_PA	56.86
7944	M6_915973_PstIMspI_PA	56.86
7945	M6_3018506_PstIMspI_PA	56.86
7946	M6_2188665_PstIMspI_PA	56.86
7947	M6_805247_PstIMseI_PA	56.86
7948	M6_2235956_PstIMspI_PA	56.86
7949	M6_1398910_PstIMspI_PA	56.86
7950	M6_1076213_PstIMseI_PA	56.86
7951	M6_602863_PstIMspI_PA	56.86
7952	M6_1888984_PstIMspI_PA	56.86
7953	M6_1547537_PstIMspI_PA	56.86
7954	M6_1023691_PstIMspI_PA	56.86
7955	Opata_1943359_PstIMspI_PA	56.86
7956	M6_1552417_PstIMspI_PA	56.86
7957	Opata_411_41_PstIMspI_SNP	56.86
7958	M6_2346691_PstIMspI_PA	56.86
7959	M6_757407_PstIMseI_PA	56.86
7960	M6_3517395_PstIMseI_PA	56.86
7961	M6_795079_PstIMspI_PA	56.86
7962	M6_590316_PstIMspI_PA	56.86
7963	Opata_2698695_30_PstIMspI_SNP	56.86
7964	M6_454434_PstIMspI_PA	56.86
7965	M6_2595361_PstIMspI_PA	56.86
7966	M6_2425436_PstIMspI_PA	56.86
7967	M6_2284679_PstIMspI_PA	56.86
7968	M6_3540606_PstIMspI_PA	56.86
7969	M6_1423265_PstIMseI_PA	56.86
7970	M6_1835659_PstIMspI_PA	56.86
7971	M6_1223824_PstIMspI_PA	56.86
7972	M6_305079_PstIMseI_PA	56.86
7973	M6_2746917_PstIMspI_PA	56.86
7974	M6_1874532_PstIMspI_PA	56.86
7975	M6_2216091_PstIMseI_PA	56.86
7976	M6_510265_PstIMspI_PA	56.86
7977	M6_2215835_PstIMspI_PA	56.86
7978	M6_784043_PstIMspI_PA	56.86
7979	M6_3386735_PstIMspI_PA	56.86
7980	M6_1254717_PstIMseI_PA	56.86
7981	Opata_345603_57_PstIMseI_SNP	56.86
7982	M6_2641061_PstIMspI_PA	56.86
7983	M6_742414_PstIMspI_PA	56.86
7984	M6_1237663_PstIMseI_PA	56.86
7985	M6_3227996_PstIMspI_PA	56.86
7986	M6_3030090_PstIMspI_PA	56.86
7987	M6_505028_PstIMspI_PA	56.86
7988	M6_3280549_PstIMspI_PA	56.86
7989	M6_1812034_PstIMspI_PA	56.86
7990	M6_315040_PstIMspI_PA	56.86
7991	M6_1785587_PstIMspI_PA	56.86
7992	Opata_3964654_9_PstIMspI_SNP	56.86
7993	M6_1318222_PstIMspI_PA	56.86
7994	M6_808472_PstIMseI_PA	56.86
7995	M6_3011974_PstIMseI_PA	56.86
7996	M6_3594557_PstIMspI_PA	56.86
7997	M6_253177_PstIMseI_PA	56.86
7998	M6_3286137_PstIMspI_PA	56.86
7999	Opata_1354775_41_PstIMseI_SNP	56.86
8000	M6_2038220_PstIMspI_PA	56.86
8001	M6_2688659_PstIMseI_PA	56.86
8002	M6_1113904_PstIMspI_PA	56.86
8003	Opata_1918122_38_PstIMspI_SNP	56.86
8004	Opata_1354775_71_PstIMseI_SNP	56.86
8005	M6_1969715_PstIMspI_PA	56.86
8006	M6_3260512_PstIMspI_PA	56.86
8007	Opata_1006390_26_PstIMspI_SNP	56.86
8008	M6_1023212_PstIMspI_PA	56.86
8009	M6_1554151_PstIMspI_PA	56.86
8010	M6_2715205_PstIMseI_PA	56.86
8011	M6_316722_PstIMspI_PA	56.86
8012	M6_3020029_PstIMspI_PA	56.86
8013	M6_751181_PstIMspI_PA	56.86
8014	M6_2819349_PstIMspI_PA	56.86
8015	Opata_3652490_4_PstIMspI_SNP	56.86
8016	M6_1183499_PstIMspI_PA	56.86
8017	M6_629607_PstIMspI_PA	56.86
8018	M6_2331028_PstIMspI_PA	56.86
8019	M6_656251_PstIMseI_PA	56.86
8020	M6_2114417_PstIMspI_PA	56.86
8021	Opata_463055_66_PstIMseI_SNP	56.86
8022	M6_19287_PstIMspI_PA	56.86
8023	M6_493032_PstIMspI_PA	56.86
8024	M6_3531026_PstIMspI_PA	56.86
8025	M6_416423_PstIMspI_PA	56.86
8026	M6_917127_PstIMseI_PA	56.86
8027	M6_1778604_PstIMspI_PA	56.86
8028	M6_2599937_PstIMspI_PA	56.86
8029	M6_1458602_PstIMspI_PA	56.86
8030	M6_3491649_PstIMspI_PA	56.86
8031	M6_3390438_PstIMspI_PA	56.86
8032	M6_3311470_PstIMseI_PA	56.86
8033	Opata_1050844_PstIMseI_PA	56.86
8034	M6_1944356_PstIMspI_PA	56.86
8035	Opata_411086_PstIMspI_PA	56.86
8036	M6_219369_PstIMseI_PA	56.86
8037	M6_3556826_PstIMspI_PA	56.86
8038	M6_3391125_PstIMspI_PA	56.86
8039	M6_2667316_PstIMspI_PA	56.86
8040	M6_1225087_PstIMspI_PA	56.86
8041	M6_1270909_PstIMspI_PA	56.86
8042	M6_1364940_PstIMspI_PA	56.86
8043	M6_684588_PstIMspI_PA	56.86
8044	M6_3448730_PstIMspI_PA	56.86
8045	M6_967702_PstIMseI_PA	56.86
8046	M6_1601256_PstIMspI_PA	56.86
8047	M6_2163814_PstIMspI_PA	56.86
8048	M6_2347775_PstIMspI_PA	56.86
8049	M6_1330174_PstIMseI_PA	56.86
8050	M6_543747_PstIMspI_PA	56.86
8051	M6_1520159_PstIMspI_PA	56.86
8052	M6_2632920_PstIMspI_PA	56.86
8053	Opata_1546933_8_PstIMspI_SNP	56.86
8054	M6_456575_PstIMseI_PA	56.86
8055	M6_1442811_PstIMspI_PA	56.86
8056	M6_377914_PstIMspI_PA	56.86
8057	M6_3586422_PstIMspI_PA	56.86
8058	M6_3260205_PstIMspI_PA	56.86
8059	M6_3157826_PstIMspI_PA	56.86
8060	M6_1593563_PstIMspI_PA	56.86
8061	M6_855638_PstIMspI_PA	56.86
8062	M6_544228_PstIMspI_PA	56.86
8063	M6_2990209_PstIMspI_PA	56.86
8064	M6_2492156_PstIMspI_PA	56.86
8065	M6_516924_PstIMspI_PA	56.86
8066	M6_2383450_PstIMseI_PA	56.86
8067	M6_1718661_PstIMseI_PA	56.86
8068	M6_1626731_PstIMspI_PA	56.86
8069	M6_355921_PstIMspI_PA	56.86
8070	M6_1576566_PstIMspI_PA	56.86
8071	M6_1473342_PstIMseI_PA	56.86
8072	M6_2734063_PstIMseI_PA	56.86
8073	Opata_732874_50_PstIMspI_SNP	56.86
8074	M6_518188_PstIMseI_PA	56.86
8075	M6_139699_PstIMspI_PA	56.86
8076	M6_1418869_PstIMspI_PA	56.86
8077	M6_584885_PstIMseI_PA	56.86
8078	M6_2493943_PstIMspI_PA	56.86
8079	M6_2361271_PstIMspI_PA	56.86
8080	M6_568529_PstIMseI_PA	56.86
8081	Opata_1971469_15_PstIMspI_SNP	56.86
8082	M6_1309776_PstIMseI_PA	56.86
8083	M6_315679_PstIMseI_PA	56.86
8084	M6_3527757_PstIMspI_PA	56.86
8085	M6_350426_PstIMspI_PA	56.86
8086	M6_3073970_PstIMspI_PA	56.86
8087	M6_1560535_PstIMspI_PA	56.86
8088	Opata_386876_89_PstIMseI_SNP	56.86
8089	M6_1432176_PstIMspI_PA	56.86
8090	M6_457921_PstIMseI_PA	56.86
8091	M6_2646122_PstIMspI_PA	56.86
8092	M6_2382242_PstIMspI_PA	56.86
8093	M6_1272554_PstIMseI_PA	56.86
8094	M6_114322_PstIMseI_PA	56.86
8095	M6_595926_PstIMspI_PA	56.86
8096	M6_2526849_PstIMspI_PA	56.86
8097	M6_442035_PstIMseI_PA	56.86
8098	M6_3326800_PstIMseI_PA	56.86
8099	M6_551659_PstIMspI_PA	56.86
8100	M6_358444_PstIMseI_PA	56.86
8101	M6_729618_PstIMseI_PA	56.86
8102	M6_347143_PstIMspI_PA	56.86
8103	M6_1424172_PstIMspI_PA	56.86
8104	M6_641325_PstIMseI_PA	56.86
8105	M6_2920662_PstIMspI_PA	56.86
8106	M6_279090_PstIMseI_PA	56.86
8107	M6_1057971_PstIMspI_PA	56.86
8108	M6_91396_PstIMseI_PA	56.86
8109	M6_1791212_PstIMspI_PA	56.86
8110	M6_634974_PstIMseI_PA	56.86
8111	Opata_257272_47_PstIMseI_SNP	56.86
8112	M6_488379_PstIMspI_PA	56.86
8113	M6_905235_PstIMseI_PA	56.86
8114	M6_2512987_PstIMseI_PA	56.86
8115	M6_744169_PstIMseI_PA	56.86
8116	Opata_2200500_2_PstIMspI_SNP	56.86
8117	M6_1449052_PstIMseI_PA	56.86
8118	M6_457755_PstIMseI_PA	56.86
8119	M6_860651_PstIMspI_PA	56.86
8120	M6_2772239_PstIMspI_PA	56.86
8121	M6_681084_PstIMspI_PA	56.86
8122	M6_2587945_PstIMspI_PA	56.86
8123	M6_1881468_PstIMspI_PA	56.86
8124	M6_3634636_PstIMseI_PA	56.86
8125	Opata_141611_PstIMseI_PA	56.86
8126	M6_495565_PstIMseI_PA	56.86
8127	M6_343354_PstIMseI_PA	56.86
8128	Opata_1554310_PstIMspI_PA	56.86
8129	Opata_2756124_1_PstIMspI_SNP	56.86
8130	Opata_3232922_PstIMspI_PA	56.86
8131	M6_1031958_PstIMseI_PA	56.86
8132	M6_325062_PstIMspI_PA	56.86
8133	Opata_3491335_PstIMspI_PA	56.86
8134	M6_2818954_PstIMspI_PA	56.86
8135	M6_715593_PstIMspI_PA	56.86
8136	M6_1964792_PstIMspI_PA	56.86
8137	M6_332111_PstIMspI_PA	56.86
8138	M6_486061_PstIMseI_PA	56.86
8139	M6_1012058_PstIMseI_PA	56.86
8140	M6_933239_PstIMspI_PA	56.86
8141	M6_1074817_PstIMseI_PA	56.86
8142	M6_869843_PstIMspI_PA	56.86
8143	M6_701529_PstIMseI_PA	56.86
8144	M6_194180_PstIMspI_PA	56.86
8145	M6_1009579_PstIMseI_PA	56.86
8146	M6_205093_PstIMseI_PA	56.86
8147	M6_1292730_PstIMseI_PA	56.86
8148	M6_2942333_PstIMspI_PA	56.86
8149	M6_2861698_PstIMseI_PA	56.86
8150	M6_3566312_PstIMspI_PA	56.86
8151	M6_2108044_PstIMspI_PA	56.86
8152	M6_2265810_PstIMspI_PA	56.86
8153	M6_1202399_PstIMseI_PA	56.86
8154	M6_2173500_PstIMspI_PA	56.86
8155	M6_962734_PstIMspI_PA	56.86
8156	M6_787731_PstIMspI_PA	56.86
8157	M6_1341089_PstIMspI_PA	56.86
8158	M6_1305525_PstIMspI_PA	56.86
8159	M6_708457_PstIMspI_PA	56.86
8160	M6_3231839_PstIMspI_PA	56.86
8161	M6_1466367_PstIMspI_PA	56.86
8162	M6_867328_PstIMseI_PA	56.86
8163	M6_1595927_PstIMspI_PA	56.86
8164	M6_1422876_PstIMspI_PA	56.86
8165	M6_779213_PstIMspI_PA	56.86
8166	M6_1279501_PstIMspI_PA	56.86
8167	M6_569761_PstIMspI_PA	56.86
8168	M6_492592_PstIMseI_PA	56.86
8169	M6_457564_PstIMseI_PA	56.86
8170	M6_2193881_PstIMseI_PA	56.86
8171	M6_4116551_PstIMseI_PA	56.86
8172	M6_575198_PstIMseI_PA	56.86
8173	M6_3427692_PstIMspI_PA	56.86
8174	M6_1071074_PstIMspI_PA	56.86
8175	M6_1350541_PstIMspI_PA	56.86
8176	M6_371659_PstIMspI_PA	56.86
8177	M6_3080878_PstIMspI_PA	56.86
8178	M6_180824_PstIMseI_PA	56.86
8179	M6_1293301_PstIMseI_PA	56.86
8180	M6_1341793_PstIMspI_PA	56.86
8181	M6_1359247_PstIMspI_PA	56.86
8182	M6_1515492_PstIMspI_PA	56.86
8183	M6_712701_PstIMspI_PA	56.86
8184	M6_442473_PstIMspI_PA	56.86
8185	M6_1646264_PstIMseI_PA	56.86
8186	M6_2586707_PstIMspI_PA	56.86
8187	M6_314876_PstIMspI_PA	56.86
8188	M6_635367_PstIMseI_PA	56.86
8189	M6_3563517_PstIMspI_PA	56.86
8190	M6_2764603_PstIMseI_PA	56.86
8191	M6_1399095_PstIMspI_PA	56.86
8192	M6_1035104_PstIMspI_PA	56.86
8193	M6_2469087_PstIMspI_PA	56.86
8194	M6_2020516_PstIMseI_PA	56.86
8195	M6_642065_PstIMseI_PA	56.86
8196	M6_71555_PstIMseI_PA	56.86
8197	M6_3991723_PstIMseI_PA	56.86
8198	M6_906580_PstIMspI_PA	56.86
8199	M6_516634_PstIMspI_PA	56.86
8200	M6_2571767_PstIMspI_PA	56.86
8201	Opata_1020813_PstIMseI_PA	56.86
8202	Opata_1307138_PstIMseI_PA	56.86
8203	M6_3232500_PstIMspI_PA	56.86
8204	M6_1278920_PstIMseI_PA	56.86
8205	M6_339488_PstIMspI_PA	56.86
8206	M6_1358065_PstIMspI_PA	56.86
8207	M6_607281_PstIMspI_PA	56.86
8208	M6_1666214_PstIMspI_PA	56.86
8209	M6_2564782_PstIMspI_PA	56.86
8210	M6_1560889_PstIMspI_PA	56.86
8211	M6_918867_PstIMspI_PA	56.86
8212	M6_2784285_PstIMspI_PA	56.86
8213	M6_1103034_PstIMspI_PA	56.86
8214	M6_1419442_PstIMspI_PA	56.86
8215	M6_3800988_PstIMseI_PA	56.86
8216	M6_522878_PstIMspI_PA	56.86
8217	M6_1870598_PstIMseI_PA	56.86
8218	M6_1467185_PstIMspI_PA	56.86
8219	M6_941756_PstIMspI_PA	56.86
8220	M6_27528_PstIMseI_PA	56.86
8221	M6_858726_PstIMseI_PA	56.86
8222	M6_998960_PstIMseI_PA	56.86
8223	M6_2649292_PstIMspI_PA	56.86
8224	M6_590088_PstIMspI_PA	56.86
8225	M6_1062779_PstIMseI_PA	56.86
8226	M6_163444_PstIMspI_PA	56.86
8227	M6_2763711_PstIMspI_PA	56.86
8228	M6_470141_PstIMspI_PA	56.86
8229	M6_3401138_PstIMspI_PA	56.86
8230	M6_483034_PstIMspI_PA	56.86
8231	Opata_938393_PstIMspI_PA	56.86
8232	Opata_545752_PstIMspI_PA	56.86
8233	M6_1283652_PstIMspI_PA	56.86
8234	M6_2469453_PstIMspI_PA	56.86
8235	M6_1464551_PstIMspI_PA	56.86
8236	M6_1415413_PstIMspI_PA	56.86
8237	M6_1505139_PstIMseI_PA	56.86
8238	M6_2352737_PstIMseI_PA	56.86
8239	M6_830443_PstIMseI_PA	56.86
8240	M6_429895_PstIMspI_PA	56.86
8241	M6_1680869_PstIMseI_PA	56.86
8242	M6_315984_PstIMspI_PA	56.86
8243	Opata_301220_PstIMseI_PA	56.86
8244	M6_160825_PstIMseI_PA	56.86
8245	M6_2090075_PstIMspI_PA	56.86
8246	M6_212069_PstIMseI_PA	56.86
8247	M6_825219_PstIMspI_PA	56.86
8248	M6_980157_PstIMspI_PA	56.86
8249	M6_2563644_PstIMseI_PA	56.86
8250	M6_863491_PstIMspI_PA	56.86
8251	M6_1816409_PstIMspI_PA	56.86
8252	M6_1912722_PstIMspI_PA	56.86
8253	M6_866613_PstIMseI_PA	56.86
8254	M6_2223107_PstIMspI_PA	56.86
8255	M6_1046809_PstIMseI_PA	56.86
8256	M6_2711359_PstIMspI_PA	56.86
8257	M6_1679286_PstIMspI_PA	56.86
8258	M6_2979531_PstIMseI_PA	56.86
8259	M6_74611_PstIMseI_PA	56.86
8260	M6_3032543_PstIMspI_PA	56.86
8261	M6_2410417_PstIMspI_PA	56.86
8262	M6_1266132_PstIMspI_PA	56.86
8263	M6_1522701_PstIMspI_PA	56.86
8264	M6_156756_PstIMseI_PA	56.86
8265	M6_80230_PstIMspI_PA	56.86
8266	M6_2620631_PstIMspI_PA	56.86
8267	M6_1194543_PstIMspI_PA	56.86
8268	Opata_39825_PstIMseI_PA	56.86
8269	M6_390155_PstIMseI_PA	56.86
8270	M6_875757_PstIMspI_PA	56.86
8271	M6_2342645_PstIMspI_PA	56.86
8272	M6_2321280_PstIMspI_PA	56.86
8273	M6_1793517_PstIMseI_PA	56.86
8274	M6_2061830_PstIMspI_PA	56.86
8275	M6_344540_PstIMspI_PA	56.86
8276	M6_163186_PstIMseI_PA	56.86
8277	M6_3482309_PstIMspI_PA	56.86
8278	M6_3170938_PstIMspI_PA	56.86
8279	M6_2936328_PstIMspI_PA	56.86
8280	M6_766993_PstIMseI_PA	56.86
8281	M6_1108353_PstIMseI_PA	56.86
8282	M6_1198860_PstIMspI_PA	56.86
8283	M6_1358637_PstIMseI_PA	56.86
8284	M6_2876343_PstIMseI_PA	56.86
8285	M6_779829_PstIMseI_PA	56.86
8286	Opata_249460_34_PstIMseI_SNP	56.86
8287	M6_457725_PstIMseI_PA	56.86
8288	M6_556737_PstIMspI_PA	56.86
8289	M6_3876218_PstIMseI_PA	56.86
8290	M6_390172_PstIMseI_PA	56.86
8291	M6_1378151_PstIMspI_PA	56.86
8292	M6_1837717_PstIMspI_PA	56.86
8293	M6_28040_PstIMseI_PA	56.86
8294	M6_1652449_PstIMseI_PA	56.86
8295	Opata_249460_77_PstIMseI_SNP	56.86
8296	Opata_1245167_20_PstIMseI_SNP	56.86
8297	M6_2802800_PstIMspI_PA	56.86
8298	M6_1789262_PstIMseI_PA	56.86
8299	M6_1750081_PstIMspI_PA	56.86
8300	M6_848912_PstIMseI_PA	56.86
8301	M6_962691_PstIMseI_PA	56.86
8302	M6_2114519_PstIMspI_PA	56.86
8303	M6_3963679_PstIMseI_PA	56.86
8304	M6_1088166_PstIMseI_PA	56.86
8305	M6_2613496_PstIMspI_PA	56.86
8306	M6_241142_PstIMseI_PA	56.86
8307	M6_1292195_PstIMseI_PA	56.86
8308	M6_414992_PstIMseI_PA	56.86
8309	M6_2889935_PstIMspI_PA	56.86
8310	M6_1414071_PstIMspI_PA	56.86
8311	M6_3117808_PstIMspI_PA	56.86
8312	M6_3799980_PstIMseI_PA	56.86
8313	Opata_12176_PstIMspI_PA	56.86
8314	M6_3980949_PstIMseI_PA	56.86
8315	M6_1820027_PstIMspI_PA	56.86
8316	M6_1400948_PstIMspI_PA	56.86
8317	M6_599801_PstIMspI_PA	56.86
8318	M6_208143_PstIMseI_PA	56.86
8319	M6_1060119_PstIMspI_PA	56.86
8320	M6_3375211_PstIMspI_PA	56.86
8321	M6_1115309_PstIMseI_PA	56.86
8322	M6_793018_PstIMseI_PA	56.86
8323	M6_71921_PstIMseI_PA	56.86
8324	M6_998947_PstIMseI_PA	56.86
8325	M6_535764_PstIMseI_PA	56.86
8326	M6_242656_PstIMseI_PA	56.86
8327	M6_521463_PstIMseI_PA	56.86
8328	M6_1971464_PstIMseI_PA	56.86
8329	M6_919276_PstIMspI_PA	56.86
8330	M6_3076484_PstIMseI_PA	56.86
8331	M6_1859477_PstIMspI_PA	56.86
8332	M6_1212947_PstIMseI_PA	56.86
8333	M6_660031_PstIMseI_PA	56.86
8334	M6_2820971_PstIMseI_PA	56.86
8335	M6_2267598_PstIMspI_PA	56.86
8336	M6_2090222_PstIMspI_PA	56.86
8337	M6_2209159_PstIMspI_PA	56.86
8338	M6_919464_PstIMseI_PA	56.86
8339	M6_1902309_PstIMseI_PA	56.86
8340	M6_2207382_PstIMspI_PA	56.86
8341	M6_1872497_PstIMspI_PA	56.86
8342	M6_934123_PstIMseI_PA	56.86
8343	M6_2952367_PstIMspI_PA	56.86
8344	M6_2617122_PstIMspI_PA	56.86
8345	M6_2177499_PstIMseI_PA	56.86
8346	M6_3262442_PstIMspI_PA	56.86
8347	M6_1447627_PstIMspI_PA	56.86
8348	Opata_291400_31_PstIMseI_SNP	56.86
8349	Opata_1352770_PstIMseI_PA	56.86
8350	M6_580114_PstIMseI_PA	56.86
8351	M6_22668_PstIMseI_PA	56.86
8352	M6_155060_PstIMseI_PA	56.86
8353	M6_958356_PstIMspI_PA	56.86
8354	M6_242059_PstIMseI_PA	56.86
8355	M6_587316_PstIMseI_PA	56.86
8356	M6_2192784_PstIMseI_PA	56.86
8357	M6_1414478_PstIMseI_PA	56.86
8358	M6_371126_PstIMseI_PA	56.86
8359	M6_630440_PstIMspI_PA	56.86
8360	M6_550332_PstIMspI_PA	56.86
8361	M6_186619_PstIMseI_PA	56.86
8362	M6_3485110_PstIMspI_PA	56.86
8363	M6_2182995_PstIMspI_PA	56.86
8364	M6_3040894_PstIMspI_PA	56.86
8365	M6_2246060_PstIMspI_PA	56.86
8366	M6_889753_PstIMseI_PA	56.86
8367	M6_2264274_PstIMspI_PA	56.86
8368	M6_1278059_PstIMspI_PA	56.86
8369	M6_2497053_PstIMspI_PA	56.86
8370	M6_1639830_PstIMspI_PA	56.86
8371	M6_1154768_PstIMspI_PA	56.86
8372	M6_694071_PstIMseI_PA	56.86
8373	M6_131099_PstIMseI_PA	56.86
8374	M6_2698173_PstIMspI_PA	56.86
8375	M6_382146_PstIMspI_PA	56.86
8376	M6_306294_PstIMseI_PA	56.86
8377	M6_325206_PstIMspI_PA	56.86
8378	M6_3182499_PstIMspI_PA	56.86
8379	M6_608593_PstIMseI_PA	56.86
8380	M6_810299_PstIMseI_PA	56.86
8381	M6_430729_PstIMseI_PA	56.86
8382	M6_2339048_PstIMspI_PA	56.86
8383	M6_2189596_PstIMspI_PA	56.86
8384	M6_1106987_PstIMspI_PA	56.86
8385	M6_1778319_PstIMspI_PA	56.86
8386	M6_262208_PstIMseI_PA	56.86
8387	M6_2577954_PstIMspI_PA	56.86
8388	M6_3455509_PstIMseI_PA	56.86
8389	M6_380636_PstIMspI_PA	56.86
8390	M6_1063544_PstIMseI_PA	56.86
8391	M6_825685_PstIMspI_PA	56.86
8392	M6_324631_PstIMspI_PA	56.86
8393	M6_300518_PstIMseI_PA	56.86
8394	M6_150250_PstIMseI_PA	56.86
8395	M6_325225_PstIMspI_PA	56.86
8396	M6_572331_PstIMspI_PA	56.86
8397	M6_1158080_PstIMspI_PA	56.86
8398	M6_550143_PstIMseI_PA	56.86
8399	M6_272310_PstIMseI_PA	56.86
8400	M6_774726_PstIMspI_PA	56.86
8401	M6_1499620_PstIMseI_PA	56.86
8402	M6_669643_PstIMspI_PA	56.86
8403	M6_276623_PstIMspI_PA	56.86
8404	M6_3174467_PstIMspI_PA	56.86
8405	M6_1449317_PstIMspI_PA	56.86
8406	M6_640027_PstIMseI_PA	56.86
8407	M6_1863203_PstIMseI_PA	56.86
8408	M6_2394054_PstIMspI_PA	56.86
8409	M6_2271354_PstIMspI_PA	56.86
8410	M6_3073976_PstIMspI_PA	56.86
8411	M6_419720_PstIMseI_PA	56.86
8412	M6_1960400_PstIMspI_PA	56.86
8413	M6_379166_PstIMspI_PA	56.86
8414	M6_1149656_PstIMspI_PA	56.86
8415	M6_558769_PstIMspI_PA	56.86
8416	M6_441991_PstIMspI_PA	56.86
8417	M6_2845186_PstIMseI_PA	56.86
8418	M6_458634_PstIMseI_PA	56.86
8419	M6_558147_PstIMspI_PA	56.86
8420	M6_1435556_PstIMspI_PA	56.86
8421	M6_6460_PstIMseI_PA	56.86
8422	M6_3434533_PstIMspI_PA	56.86
8423	M6_351526_PstIMspI_PA	56.86
8424	M6_3443955_PstIMspI_PA	56.86
8425	M6_1111359_PstIMseI_PA	56.86
8426	M6_1667444_PstIMspI_PA	56.86
8427	M6_1363349_PstIMspI_PA	56.86
8428	M6_737962_PstIMspI_PA	56.86
8429	M6_2128902_PstIMspI_PA	56.86
8430	M6_703285_PstIMseI_PA	56.86
8431	M6_1384994_PstIMseI_PA	56.86
8432	M6_2973002_PstIMspI_PA	56.86
8433	M6_404934_PstIMspI_PA	56.86
8434	M6_3053315_PstIMspI_PA	56.86
8435	M6_2090882_PstIMspI_PA	56.86
8436	M6_429166_PstIMspI_PA	56.86
8437	M6_2347200_PstIMseI_PA	56.86
8438	M6_2463990_PstIMspI_PA	56.86
8439	M6_1707832_PstIMspI_PA	56.86
8440	M6_1612849_PstIMspI_PA	56.86
8441	M6_1287824_PstIMspI_PA	56.86
8442	M6_1420800_PstIMseI_PA	56.86
8443	M6_3071369_PstIMspI_PA	56.86
8444	M6_831509_PstIMspI_PA	56.86
8445	M6_497766_PstIMspI_PA	56.86
8446	M6_743230_PstIMspI_PA	56.86
8447	M6_503566_PstIMspI_PA	56.86
8448	M6_331182_PstIMspI_PA	56.86
8449	M6_1357083_PstIMspI_PA	56.86
8450	M6_279209_PstIMseI_PA	56.86
8451	M6_2205081_PstIMspI_PA	56.86
8452	M6_2053892_PstIMspI_PA	56.86
8453	M6_2142963_PstIMspI_PA	56.86
8454	M6_303062_PstIMseI_PA	56.86
8455	M6_1464895_PstIMspI_PA	56.86
8456	M6_1025887_PstIMspI_PA	56.86
8457	M6_2874992_PstIMspI_PA	56.86
8458	M6_3462906_PstIMspI_PA	56.86
8459	M6_2285675_PstIMspI_PA	56.86
8460	M6_971112_PstIMseI_PA	56.86
8461	M6_2531499_PstIMspI_PA	56.86
8462	M6_1986473_PstIMspI_PA	56.86
8463	M6_2940075_PstIMspI_PA	56.86
8464	M6_1123608_PstIMseI_PA	56.86
8465	M6_3558027_PstIMspI_PA	56.86
8466	M6_682243_PstIMspI_PA	56.86
8467	M6_1077885_PstIMspI_PA	56.86
8468	M6_756698_PstIMseI_PA	56.86
8469	M6_1513889_PstIMseI_PA	56.86
8470	M6_576832_PstIMspI_PA	56.86
8471	M6_319561_PstIMspI_PA	56.86
8472	M6_966857_PstIMspI_PA	56.86
8473	M6_3457995_PstIMspI_PA	56.86
8474	M6_1993464_PstIMseI_PA	56.86
8475	M6_3551799_PstIMspI_PA	56.86
8476	M6_2644936_PstIMspI_PA	56.86
8477	M6_330210_PstIMseI_PA	56.86
8478	M6_1334957_PstIMseI_PA	56.86
8479	M6_3070058_PstIMspI_PA	56.86
8480	M6_66593_PstIMseI_PA	56.86
8481	M6_1475058_PstIMspI_PA	56.86
8482	M6_2829806_PstIMseI_PA	56.86
8483	M6_2122188_PstIMspI_PA	56.86
8484	M6_934934_PstIMspI_PA	56.86
8485	M6_262754_PstIMseI_PA	56.86
8486	M6_3534762_PstIMspI_PA	56.86
8487	M6_940267_PstIMseI_PA	56.86
8488	M6_571157_PstIMspI_PA	56.86
8489	M6_187821_PstIMseI_PA	56.86
8490	M6_74777_PstIMseI_PA	56.86
8491	M6_604431_PstIMspI_PA	56.86
8492	M6_1940505_PstIMspI_PA	56.86
8493	M6_655902_PstIMspI_PA	56.86
8494	M6_2962501_PstIMspI_PA	56.86
8495	M6_1404801_PstIMseI_PA	56.86
8496	M6_824145_PstIMspI_PA	56.86
8497	M6_520964_PstIMspI_PA	56.86
8498	M6_1342602_PstIMseI_PA	56.86
8499	M6_2510848_PstIMseI_PA	56.86
8500	M6_173761_PstIMseI_PA	56.86
8501	M6_207808_PstIMspI_PA	56.86
8502	M6_945260_PstIMspI_PA	56.86
8503	M6_1413939_PstIMseI_PA	56.86
8504	M6_1183495_PstIMspI_PA	56.86
8505	M6_357201_PstIMseI_PA	56.86
8506	M6_2728538_PstIMspI_PA	56.86
8507	M6_1432465_PstIMspI_PA	56.86
8508	M6_83819_PstIMseI_PA	56.86
8509	M6_3625913_PstIMseI_PA	56.86
8510	M6_764305_PstIMseI_PA	56.86
8511	M6_1547778_PstIMseI_PA	56.86
8512	M6_1034757_PstIMspI_PA	56.86
8513	M6_2159365_PstIMspI_PA	56.86
8514	Opata_2034526_PstIMseI_PA	56.86
8515	M6_2006459_PstIMspI_PA	56.86
8516	M6_1309141_PstIMspI_PA	56.86
8517	M6_802690_PstIMspI_PA	56.86
8518	M6_3014733_PstIMseI_PA	56.86
8519	M6_860956_PstIMspI_PA	56.86
8520	M6_1003565_PstIMspI_PA	56.86
8521	M6_150128_PstIMseI_PA	56.86
8522	M6_590229_PstIMseI_PA	56.86
8523	M6_495510_PstIMseI_PA	56.86
8524	M6_543940_PstIMseI_PA	56.86
8525	M6_2162862_PstIMspI_PA	56.86
8526	M6_1751418_PstIMspI_PA	56.86
8527	M6_378858_PstIMspI_PA	56.86
8528	M6_3398139_PstIMspI_PA	56.86
8529	M6_3326913_PstIMspI_PA	56.86
8530	M6_977909_PstIMspI_PA	56.86
8531	M6_2853022_PstIMspI_PA	56.86
8532	M6_949134_PstIMseI_PA	56.86
8533	M6_601997_PstIMspI_PA	56.86
8534	M6_577938_PstIMspI_PA	56.86
8535	M6_1892720_PstIMspI_PA	56.86
8536	M6_1043384_PstIMspI_PA	56.86
8537	M6_2345854_PstIMspI_PA	56.86
8538	M6_48774_PstIMseI_PA	56.86
8539	M6_307301_PstIMseI_PA	56.86
8540	M6_1459600_PstIMspI_PA	56.86
8541	M6_2316479_PstIMspI_PA	56.86
8542	M6_388872_PstIMseI_PA	56.86
8543	M6_3184963_PstIMspI_PA	56.86
8544	M6_462469_PstIMseI_PA	56.86
8545	M6_1678173_PstIMspI_PA	56.86
8546	M6_1689874_PstIMseI_PA	56.86
8547	M6_2275503_PstIMspI_PA	56.86
8548	M6_3424767_PstIMspI_PA	56.86
8549	M6_1885554_PstIMseI_PA	56.86
8550	M6_3313825_PstIMspI_PA	56.86
8551	M6_2200502_PstIMspI_PA	56.86
8552	M6_1564124_PstIMspI_PA	56.86
8553	M6_2294620_PstIMspI_PA	56.86
8554	M6_3385683_PstIMspI_PA	56.86
8555	M6_1396918_PstIMspI_PA	56.86
8556	M6_2037825_PstIMseI_PA	56.86
8557	M6_967875_PstIMseI_PA	56.86
8558	M6_6330_PstIMseI_PA	56.86
8559	M6_106143_PstIMseI_PA	56.86
8560	M6_593350_PstIMspI_PA	56.86
8561	M6_1593046_PstIMseI_PA	56.86
8562	M6_47302_PstIMspI_PA	56.86
8563	M6_1036829_PstIMspI_PA	56.86
8564	M6_2959459_PstIMspI_PA	56.86
8565	M6_634766_PstIMseI_PA	56.86
8566	M6_1430799_PstIMspI_PA	56.86
8567	M6_1468144_PstIMspI_PA	56.86
8568	M6_1258942_PstIMspI_PA	56.86
8569	M6_1089305_PstIMspI_PA	56.86
8570	M6_1808815_PstIMspI_PA	56.86
8571	M6_1179357_PstIMspI_PA	56.86
8572	M6_912311_PstIMseI_PA	56.86
8573	M6_2051244_PstIMseI_PA	56.86
8574	M6_1520686_PstIMspI_PA	56.86
8575	M6_3199710_PstIMspI_PA	56.86
8576	M6_1922510_PstIMseI_PA	56.86
8577	M6_520401_PstIMseI_PA	56.86
8578	M6_794773_PstIMseI_PA	56.86
8579	M6_3583475_PstIMspI_PA	56.86
8580	M6_343607_PstIMspI_PA	56.86
8581	M6_572427_PstIMspI_PA	56.86
8582	M6_509864_PstIMspI_PA	56.86
8583	M6_1086545_PstIMseI_PA	56.86
8584	M6_358983_PstIMseI_PA	56.86
8585	M6_426403_PstIMspI_PA	56.86
8586	M6_501247_PstIMseI_PA	56.86
8587	M6_701172_PstIMspI_PA	56.86
8588	M6_3355726_PstIMspI_PA	56.86
8589	M6_1044790_PstIMspI_PA	56.86
8590	M6_942598_PstIMspI_PA	56.86
8591	M6_1206665_PstIMspI_PA	56.86
8592	M6_1062984_PstIMspI_PA	56.86
8593	M6_3383536_PstIMspI_PA	56.86
8594	M6_764617_PstIMspI_PA	56.86
8595	M6_2189727_PstIMspI_PA	56.86
8596	M6_394068_PstIMspI_PA	56.86
8597	M6_1416901_PstIMseI_PA	56.86
8598	M6_701386_PstIMseI_PA	56.86
8599	M6_1826195_PstIMspI_PA	56.86
8600	M6_498439_PstIMspI_PA	56.86
8601	M6_1147808_PstIMspI_PA	56.86
8602	M6_1689049_PstIMspI_PA	56.86
8603	M6_1766446_PstIMspI_PA	56.86
8604	M6_1022643_PstIMspI_PA	56.86
8605	M6_1562887_PstIMspI_PA	56.86
8606	M6_2509032_PstIMspI_PA	56.86
8607	M6_260081_PstIMseI_PA	56.86
8608	M6_1658769_PstIMspI_PA	56.86
8609	M6_3212370_PstIMspI_PA	56.86
8610	M6_500323_PstIMseI_PA	56.86
8611	M6_3165048_PstIMspI_PA	56.86
8612	M6_467202_PstIMspI_PA	56.86
8613	M6_455400_PstIMspI_PA	56.86
8614	M6_1713909_PstIMspI_PA	56.86
8615	M6_1343594_PstIMspI_PA	56.86
8616	M6_1606674_PstIMseI_PA	56.86
8617	M6_3324841_PstIMspI_PA	56.86
8618	M6_2095294_PstIMspI_PA	56.86
8619	M6_2662591_PstIMspI_PA	56.86
8620	M6_766151_PstIMseI_PA	56.86
8621	M6_276230_PstIMseI_PA	56.86
8622	M6_988432_PstIMspI_PA	56.86
8623	M6_445668_PstIMseI_PA	56.86
8624	M6_1537608_PstIMspI_PA	56.86
8625	M6_370669_PstIMspI_PA	56.86
8626	M6_1734015_PstIMseI_PA	56.86
8627	M6_1932512_PstIMspI_PA	56.86
8628	M6_2995369_PstIMspI_PA	56.86
8629	M6_1279657_PstIMspI_PA	56.86
8630	M6_882280_PstIMspI_PA	56.86
8631	M6_762782_PstIMseI_PA	56.86
8632	M6_643292_PstIMseI_PA	56.86
8633	M6_119339_PstIMseI_PA	56.86
8634	M6_1522457_PstIMseI_PA	56.86
8635	M6_537793_PstIMspI_PA	56.86
8636	M6_484921_PstIMspI_PA	56.86
8637	M6_1246395_PstIMspI_PA	56.86
8638	M6_2410404_PstIMspI_PA	56.86
8639	M6_1777515_PstIMspI_PA	56.86
8640	M6_344390_PstIMseI_PA	56.86
8641	M6_2437106_PstIMspI_PA	56.86
8642	M6_828011_PstIMseI_PA	56.86
8643	M6_3441743_PstIMspI_PA	56.86
8644	M6_2753028_PstIMseI_PA	56.86
8645	M6_1659440_PstIMspI_PA	56.86
8646	M6_3541554_PstIMspI_PA	56.86
8647	M6_888749_PstIMseI_PA	56.86
8648	M6_806437_PstIMseI_PA	56.86
8649	M6_42760_PstIMseI_PA	56.86
8650	M6_974635_PstIMseI_PA	56.86
8651	M6_457727_PstIMspI_PA	56.86
8652	M6_1168718_PstIMspI_PA	56.86
8653	M6_2791371_PstIMspI_PA	56.86
8654	M6_511264_PstIMspI_PA	56.86
8655	Opata_153162_PstIMseI_PA	56.86
8656	M6_2629065_PstIMspI_PA	56.86
8657	M6_2605423_PstIMspI_PA	56.86
8658	M6_722097_PstIMspI_PA	56.86
8659	M6_586719_PstIMspI_PA	56.86
8660	M6_849746_PstIMseI_PA	56.86
8661	M6_2252660_PstIMspI_PA	56.86
8662	M6_2417186_PstIMspI_PA	56.86
8663	M6_1009806_PstIMspI_PA	56.86
8664	M6_789709_PstIMspI_PA	56.86
8665	M6_656397_PstIMspI_PA	56.86
8666	M6_1254896_PstIMspI_PA	56.86
8667	M6_155293_PstIMseI_PA	56.86
8668	M6_3161090_PstIMspI_PA	56.86
8669	M6_1187296_PstIMspI_PA	56.86
8670	M6_2912645_PstIMspI_PA	56.86
8671	M6_675146_PstIMspI_PA	56.86
8672	M6_682874_PstIMseI_PA	56.86
8673	M6_1124567_PstIMspI_PA	56.86
8674	M6_590919_PstIMspI_PA	56.86
8675	M6_1050835_PstIMspI_PA	56.86
8676	M6_174047_PstIMseI_PA	56.86
8677	M6_44469_PstIMseI_PA	56.86
8678	M6_1201800_PstIMspI_PA	56.86
8679	M6_1723704_PstIMspI_PA	56.86
8680	M6_373508_PstIMspI_PA	56.86
8681	M6_689616_PstIMspI_PA	56.86
8682	M6_2231522_PstIMspI_PA	56.86
8683	M6_2593500_PstIMspI_PA	56.86
8684	M6_2624995_PstIMspI_PA	56.86
8685	M6_470063_PstIMspI_PA	56.86
8686	M6_633343_PstIMseI_PA	56.86
8687	M6_346509_PstIMseI_PA	56.86
8688	M6_1196057_PstIMseI_PA	56.86
8689	M6_195176_PstIMspI_PA	56.86
8690	M6_3379979_PstIMspI_PA	56.86
8691	M6_864547_PstIMseI_PA	56.86
8692	M6_1400018_PstIMspI_PA	56.86
8693	M6_1742749_PstIMspI_PA	56.86
8694	M6_1388750_PstIMspI_PA	56.86
8695	M6_1136070_PstIMseI_PA	56.86
8696	M6_373285_PstIMseI_PA	56.86
8697	M6_2483733_PstIMspI_PA	56.86
8698	M6_1015377_PstIMseI_PA	56.86
8699	M6_2352876_PstIMspI_PA	56.86
8700	M6_140131_PstIMseI_PA	56.86
8701	M6_554412_PstIMseI_PA	56.86
8702	M6_1413562_PstIMspI_PA	56.86
8703	M6_2323480_PstIMspI_PA	56.86
8704	M6_1512544_PstIMspI_PA	56.86
8705	M6_2022529_PstIMseI_PA	56.86
8706	M6_1581436_PstIMspI_PA	56.86
8707	M6_2566896_PstIMseI_PA	56.86
8708	M6_3290974_PstIMspI_PA	56.86
8709	M6_1334816_PstIMspI_PA	56.86
8710	M6_1765961_PstIMspI_PA	56.86
8711	M6_2430053_PstIMspI_PA	56.86
8712	M6_746487_PstIMspI_PA	56.86
8713	M6_9047_PstIMseI_PA	56.86
8714	M6_115443_PstIMseI_PA	56.86
8715	M6_1191820_PstIMspI_PA	56.86
8716	M6_283312_PstIMseI_PA	56.86
8717	M6_1263996_PstIMspI_PA	56.86
8718	M6_692256_PstIMseI_PA	56.86
8719	M6_1005159_PstIMspI_PA	56.86
8720	M6_221252_PstIMspI_PA	56.86
8721	M6_1254217_PstIMspI_PA	56.86
8722	M6_29619_PstIMseI_PA	56.86
8723	M6_1516815_PstIMspI_PA	56.86
8724	M6_194288_PstIMseI_PA	56.86
8725	M6_1925637_PstIMspI_PA	56.86
8726	M6_1370649_PstIMseI_PA	56.86
8727	M6_334299_PstIMseI_PA	56.86
8728	M6_158845_PstIMseI_PA	56.86
8729	M6_3264713_PstIMspI_PA	56.86
8730	M6_174607_PstIMseI_PA	56.86
8731	M6_904432_PstIMseI_PA	56.86
8732	M6_70785_PstIMseI_PA	56.86
8733	M6_538167_PstIMspI_PA	56.86
8734	M6_1166630_PstIMspI_PA	56.86
8735	M6_606969_PstIMseI_PA	56.86
8736	M6_339219_PstIMspI_PA	56.86
8737	M6_687047_PstIMspI_PA	56.86
8738	M6_241574_PstIMseI_PA	56.86
8739	M6_771836_PstIMseI_PA	56.86
8740	M6_332836_PstIMspI_PA	56.86
8741	M6_211914_PstIMseI_PA	56.86
8742	M6_86024_PstIMseI_PA	56.86
8743	M6_188033_PstIMseI_PA	56.86
8744	M6_432334_PstIMspI_PA	56.86
8745	M6_300770_PstIMseI_PA	56.86
8746	M6_740992_PstIMseI_PA	56.86
8747	M6_555689_PstIMspI_PA	56.86
8748	M6_420115_PstIMseI_PA	56.86
8749	M6_3430930_PstIMspI_PA	56.86
8750	M6_1552932_PstIMspI_PA	56.86
8751	M6_1307302_PstIMspI_PA	56.86
8752	M6_1233337_PstIMseI_PA	56.86
8753	M6_1096060_PstIMspI_PA	56.86
8754	M6_1021375_PstIMspI_PA	56.86
8755	M6_280978_PstIMseI_PA	56.86
8756	M6_150417_PstIMseI_PA	56.86
8757	M6_12651_PstIMseI_PA	56.86
8758	M6_1580478_PstIMseI_PA	56.86
8759	M6_378165_PstIMseI_PA	56.86
8760	M6_567057_PstIMspI_PA	56.86
8761	M6_2580649_PstIMspI_PA	56.86
8762	M6_2558319_PstIMseI_PA	56.86
8763	M6_4121348_PstIMseI_PA	56.86
8764	M6_237013_PstIMseI_PA	56.86
8765	M6_367455_PstIMseI_PA	56.86
8766	M6_885325_PstIMspI_PA	56.86
8767	M6_28049_PstIMseI_PA	56.86
8768	M6_351390_PstIMspI_PA	56.86
8769	M6_1029243_PstIMspI_PA	56.86
8770	M6_3189274_PstIMseI_PA	56.86
8771	M6_240331_PstIMseI_PA	56.86
8772	M6_1025248_PstIMseI_PA	56.86
8773	M6_170121_PstIMseI_PA	56.86
8774	M6_1335242_PstIMseI_PA	56.86
8775	M6_1464231_PstIMseI_PA	56.86
8776	M6_2133604_PstIMspI_PA	56.86
8777	M6_600733_PstIMseI_PA	56.86
8778	M6_4081543_PstIMseI_PA	56.86
8779	M6_194290_PstIMseI_PA	56.86
8780	M6_48125_PstIMluI_PA	56.86
8781	M6_124780_PstIMseI_PA	56.86
8782	M6_3018370_PstIMspI_PA	56.86
8783	M6_1059112_PstIMspI_PA	56.86
8784	M6_66103_PstIMspI_PA	56.86
8785	M6_3164563_PstIMseI_PA	56.86
8786	M6_523777_PstIMseI_PA	56.86
8787	M6_549649_PstIMspI_PA	56.86
8788	M6_166991_PstIMseI_PA	56.86
8789	M6_330843_PstIMseI_PA	56.86
8790	M6_527158_PstIMseI_PA	56.86
8791	M6_692502_PstIMseI_PA	56.86
8792	M6_1349357_PstIMseI_PA	56.86
8793	M6_271038_PstIMseI_PA	56.86
8794	M6_501393_PstIMseI_PA	56.86
8795	M6_2377166_PstIMspI_PA	56.86
8796	M6_1361283_PstIMseI_PA	56.86
8797	M6_646007_PstIMspI_PA	56.86
8798	M6_291914_PstIMseI_PA	56.86
8799	M6_1730871_PstIMseI_PA	56.86
8800	M6_133078_PstIMseI_PA	56.86
8801	M6_604859_PstIMspI_PA	56.86
8802	M6_1242806_PstIMspI_PA	56.86
8803	M6_875970_PstIMseI_PA	56.86
8804	M6_275485_PstIMseI_PA	56.86
8805	M6_645592_PstIMspI_PA	56.86
8806	M6_556549_PstIMspI_PA	56.86
8807	M6_2029700_PstIMspI_PA	56.86
8808	M6_236590_PstIMseI_PA	56.86
8809	M6_265474_PstIMseI_PA	56.86
8810	M6_2772135_PstIMseI_PA	56.86
8811	M6_3031150_PstIMseI_PA	56.86
8812	M6_1065088_PstIMspI_PA	56.86
8813	M6_353708_PstIMseI_PA	56.86
8814	M6_1088119_PstIMseI_PA	56.86
8815	M6_1394601_PstIMseI_PA	56.86
8816	M6_1975705_PstIMseI_PA	56.86
8817	M6_1872587_PstIMseI_PA	56.86
8818	M6_256716_PstIMspI_PA	56.86
8819	M6_147905_PstIMseI_PA	56.86
8820	M6_1505522_PstIMspI_PA	56.86
8821	M6_216864_PstIMspI_PA	56.86
8822	M6_3493279_PstIMseI_PA	56.86
8823	M6_366080_PstIMspI_PA	56.86
8824	M6_277585_PstIMseI_PA	56.86
8825	M6_697580_PstIMseI_PA	56.86
8826	M6_233080_PstIMseI_PA	56.86
8827	M6_264954_PstIMseI_PA	56.86
8828	M6_62028_PstIMspI_PA	56.86
8829	M6_223219_PstIMseI_PA	56.86
8830	M6_193230_PstIMseI_PA	56.86
8831	M6_744217_PstIMspI_PA	56.86
8832	M6_1599814_PstIMseI_PA	56.86
8833	M6_822937_PstIMseI_PA	56.86
8834	M6_358268_PstIMseI_PA	56.86
8835	Opata_18938_PstIMseI_PA	56.86
8836	Opata_1010935_PstIMluI_PA	56.86
8837	Opata_1850812_PstIMspI_PA	56.86
8838	Opata_537772_PstIMseI_PA	56.86
8839	Opata_3808421_PstIMspI_PA	56.86
8840	Opata_1659845_PstIMseI_PA	56.86
8841	M6_1213026_PstIMseI_PA	56.86
8842	M6_1156783_PstIMseI_PA	56.86
8843	M6_2918412_PstIMspI_PA	56.86
8844	M6_145639_PstIMspI_PA	56.86
8845	M6_856281_PstIMspI_PA	56.86
8846	M6_767326_PstIMseI_PA	56.86
8847	M6_573793_PstIMseI_PA	56.86
8848	M6_704075_PstIMseI_PA	56.86
8849	M6_1356088_PstIMseI_PA	56.86
8850	M6_1814816_PstIMspI_PA	56.86
8851	M6_1514734_PstIMspI_PA	56.86
8852	M6_175288_PstIMseI_PA	56.86
8853	M6_1858191_PstIMspI_PA	56.86
8854	M6_2340085_PstIMseI_PA	56.86
8855	M6_335199_PstIMseI_PA	56.86
8856	M6_3243188_PstIMseI_PA	56.86
8857	M6_334005_PstIMspI_PA	56.86
8858	M6_1439425_PstIMspI_PA	56.86
8859	M6_1414934_PstIMspI_PA	56.86
8860	M6_966954_PstIMseI_PA	56.86
8861	M6_2036112_PstIMseI_PA	56.86
8862	M6_786916_PstIMseI_PA	56.86
8863	M6_1944385_PstIMspI_PA	56.86
8864	M6_2415711_PstIMseI_PA	56.86
8865	M6_1373224_PstIMseI_PA	56.86
8866	M6_1283313_PstIMspI_PA	56.86
8867	M6_19059_PstIMseI_PA	56.86
8868	M6_2921833_PstIMspI_PA	56.86
8869	M6_2783394_PstIMspI_PA	56.86
8870	M6_1158365_PstIMseI_PA	56.86
8871	M6_122844_PstIMspI_PA	56.86
8872	M6_813465_PstIMseI_PA	56.86
8873	M6_388661_PstIMspI_PA	56.86
8874	M6_887260_PstIMseI_PA	56.86
8875	M6_3576628_PstIMspI_PA	56.86
8876	M6_1839167_PstIMspI_PA	56.86
8877	M6_979325_PstIMseI_PA	56.86
8878	M6_2153058_PstIMspI_PA	56.86
8879	M6_298309_PstIMspI_PA	56.86
8880	M6_695821_PstIMseI_PA	56.86
8881	M6_1691911_PstIMspI_PA	56.86
8882	M6_894744_PstIMseI_PA	56.86
8883	M6_1201560_PstIMluI_PA	56.86
8884	M6_309682_PstIMspI_PA	56.86
8885	M6_2712588_PstIMspI_PA	56.86
8886	M6_2203041_PstIMspI_PA	56.86
8887	M6_1664100_PstIMspI_PA	56.86
8888	M6_103966_PstIMseI_PA	56.86
8889	M6_162558_PstIMseI_PA	56.86
8890	M6_1578615_PstIMspI_PA	56.86
8891	M6_31201_PstIMseI_PA	56.86
8892	M6_1352578_PstIMspI_PA	56.86
8893	M6_1265533_PstIMseI_PA	56.86
8894	M6_2334091_PstIMspI_PA	56.86
8895	M6_3488436_PstIMspI_PA	56.86
8896	M6_965720_PstIMseI_PA	56.86
8897	M6_302051_PstIMseI_PA	56.86
8898	M6_847678_PstIMseI_PA	56.86
8899	M6_867977_PstIMspI_PA	56.86
8900	M6_3360228_PstIMspI_PA	56.86
8901	M6_2466912_PstIMspI_PA	56.86
8902	M6_1028797_PstIMspI_PA	56.86
8903	M6_414785_PstIMseI_PA	56.86
8904	M6_464404_PstIMspI_PA	56.86
8905	M6_182243_PstIMseI_PA	56.86
8906	M6_237764_PstIMseI_PA	56.86
8907	M6_196682_PstIMspI_PA	56.86
8908	M6_48837_PstIMseI_PA	56.86
8909	M6_812020_PstIMspI_PA	56.86
8910	M6_534936_PstIMspI_PA	56.86
8911	M6_2175445_PstIMspI_PA	56.86
8912	M6_1159539_PstIMspI_PA	56.86
8913	M6_3380916_PstIMspI_PA	56.86
8914	M6_1356670_PstIMspI_PA	56.86
8915	M6_457606_PstIMspI_PA	56.86
8916	M6_1028267_PstIMspI_PA	56.86
8917	M6_290971_PstIMseI_PA	56.86
8918	M6_375912_PstIMspI_PA	56.86
8919	M6_2444913_PstIMseI_PA	56.86
8920	M6_293338_PstIMseI_PA	56.86
8921	M6_85277_PstIMspI_PA	56.86
8922	M6_1215947_PstIMspI_PA	56.86
8923	M6_367179_PstIMspI_PA	56.86
8924	M6_188971_PstIMseI_PA	56.86
8925	M6_47425_PstIMseI_PA	56.86
8926	M6_2585145_PstIMseI_PA	56.86
8927	M6_3424428_PstIMseI_PA	56.86
8928	M6_488868_PstIMspI_PA	56.86
8929	M6_1652070_PstIMspI_PA	56.86
8930	M6_877439_PstIMspI_PA	56.86
8931	M6_1807835_PstIMspI_PA	56.86
8932	M6_7271_PstIMseI_PA	56.86
8933	M6_867199_PstIMspI_PA	56.86
8934	M6_1413151_PstIMspI_PA	56.86
8935	M6_3437373_PstIMspI_PA	56.86
8936	M6_3172661_PstIMspI_PA	56.86
8937	M6_1438158_PstIMspI_PA	56.86
8938	M6_68095_PstIMseI_PA	56.86
8939	M6_652542_PstIMseI_PA	56.86
8940	M6_1574214_PstIMseI_PA	56.86
8941	M6_52411_PstIMseI_PA	56.86
8942	M6_210232_PstIMseI_PA	56.86
8943	M6_1335038_PstIMspI_PA	56.86
8944	M6_976639_PstIMseI_PA	56.86
8945	M6_696397_PstIMspI_PA	56.86
8946	M6_587802_PstIMspI_PA	56.86
8947	M6_776566_PstIMspI_PA	56.86
8948	M6_1695855_PstIMspI_PA	56.86
8949	M6_1727901_PstIMspI_PA	56.86
8950	M6_2860948_PstIMspI_PA	56.86
8951	M6_3329273_PstIMseI_PA	56.86
8952	M6_1108326_PstIMseI_PA	56.86
8953	M6_3912045_PstIMseI_PA	56.86
8954	M6_1135106_PstIMspI_PA	56.86
8955	M6_2320465_PstIMspI_PA	56.86
8956	M6_268628_PstIMseI_PA	56.86
8957	M6_1001922_PstIMspI_PA	56.86
8958	M6_2137802_PstIMspI_PA	56.86
8959	M6_673904_PstIMseI_PA	56.86
8960	M6_402039_PstIMspI_PA	56.86
8961	M6_1230331_PstIMspI_PA	56.86
8962	M6_1991234_PstIMspI_PA	56.86
8963	M6_2918421_PstIMspI_PA	56.86
8964	M6_2816946_PstIMspI_PA	56.86
8965	M6_2866517_PstIMspI_PA	56.86
8966	M6_37556_PstIMseI_PA	56.86
8967	M6_1275898_PstIMspI_PA	56.86
8968	M6_2577694_PstIMseI_PA	56.86
8969	M6_344504_PstIMseI_PA	56.86
8970	M6_1170867_PstIMspI_PA	56.86
8971	M6_507523_PstIMspI_PA	56.86
8972	M6_620292_PstIMspI_PA	56.86
8973	M6_324786_PstIMseI_PA	56.86
8974	M6_377616_PstIMseI_PA	56.86
8975	M6_2817693_PstIMspI_PA	56.86
8976	M6_177108_PstIMseI_PA	56.86
8977	M6_251585_PstIMseI_PA	56.86
8978	M6_837822_PstIMseI_PA	56.86
8979	M6_3586211_PstIMseI_PA	56.86
8980	M6_218853_PstIMseI_PA	56.86
8981	M6_648440_PstIMspI_PA	56.86
8982	M6_1069787_PstIMspI_PA	56.86
8983	M6_3591070_PstIMspI_PA	56.86
8984	M6_468634_PstIMspI_PA	56.86
8985	M6_286119_PstIMseI_PA	56.86
8986	M6_2017763_PstIMspI_PA	56.86
8987	M6_450904_PstIMspI_PA	56.86
8988	M6_3589076_PstIMspI_PA	56.86
8989	M6_706503_PstIMseI_PA	56.86
8990	M6_384829_PstIMspI_PA	56.86
8991	M6_455721_PstIMspI_PA	56.86
8992	M6_3070096_PstIMspI_PA	56.86
8993	M6_98036_PstIMseI_PA	56.86
8994	M6_357791_PstIMseI_PA	56.86
8995	M6_187969_PstIMseI_PA	56.86
8996	M6_1432884_PstIMspI_PA	56.86
8997	M6_18102_PstIMspI_PA	56.86
8998	M6_194256_PstIMseI_PA	56.86
8999	M6_532897_PstIMspI_PA	56.86
9000	M6_219037_PstIMspI_PA	56.86
9001	M6_662492_PstIMseI_PA	56.86
9002	M6_1390577_PstIMspI_PA	56.86
9003	M6_1733259_PstIMspI_PA	56.86
9004	M6_892277_PstIMseI_PA	56.86
9005	M6_21409_PstIMseI_PA	56.86
9006	M6_163833_PstIMseI_PA	56.86
9007	M6_2226764_PstIMspI_PA	56.86
9008	M6_1286444_PstIMspI_PA	56.86
9009	M6_1263864_PstIMseI_PA	56.86
9010	M6_1385500_PstIMspI_PA	56.86
9011	M6_516806_PstIMspI_PA	56.86
9012	M6_2769269_PstIMspI_PA	56.86
9013	M6_425018_PstIMseI_PA	56.86
9014	M6_3355196_PstIMseI_PA	56.86
9015	M6_4056973_PstIMseI_PA	56.86
9016	M6_226619_PstIMseI_PA	56.86
9017	M6_3631783_PstIMseI_PA	56.86
9018	M6_512543_PstIMspI_PA	56.86
9019	M6_1353265_PstIMspI_PA	56.86
9020	M6_881250_PstIMseI_PA	56.86
9021	M6_1226730_PstIMspI_PA	56.86
9022	M6_453016_PstIMspI_PA	56.86
9023	M6_1878306_PstIMseI_PA	56.86
9024	M6_1159603_PstIMspI_PA	56.86
9025	M6_1413963_PstIMspI_PA	56.86
9026	M6_2156087_PstIMspI_PA	56.86
9027	M6_438425_PstIMspI_PA	56.86
9028	M6_250302_PstIMseI_PA	56.86
9029	M6_3179068_PstIMspI_PA	56.86
9030	M6_1174175_PstIMseI_PA	56.86
9031	M6_736095_PstIMseI_PA	56.86
9032	M6_659454_PstIMseI_PA	56.86
9033	M6_720839_PstIMspI_PA	56.86
9034	M6_772422_PstIMseI_PA	56.86
9035	M6_308464_PstIMseI_PA	56.86
9036	Opata_2004176_PstIMluI_PA	56.86
9037	M6_977229_PstIMspI_PA	56.86
9038	M6_1464286_PstIMspI_PA	56.86
9039	M6_2388668_PstIMseI_PA	56.86
9040	M6_711687_PstIMspI_PA	56.86
9041	M6_510833_PstIMspI_PA	56.86
9042	M6_379072_PstIMseI_PA	56.86
9043	M6_73973_PstIMseI_PA	56.86
9044	M6_2463464_PstIMspI_PA	56.86
9045	M6_406091_PstIMseI_PA	56.86
9046	M6_923556_PstIMseI_PA	56.86
9047	M6_1546947_PstIMseI_PA	56.86
9048	M6_96115_PstIMseI_PA	56.86
9049	M6_10232_PstIMseI_PA	56.86
9050	M6_1144396_PstIMseI_PA	56.86
9051	M6_579791_PstIMspI_PA	56.86
9052	M6_503946_PstIMseI_PA	56.86
9053	M6_1089779_PstIMseI_PA	56.86
9054	M6_591987_PstIMseI_PA	56.86
9055	Opata_1527711_PstIMspI_PA	56.86
9056	M6_777191_PstIMseI_PA	56.86
9057	M6_3880158_PstIMseI_PA	56.86
9058	M6_987532_PstIMspI_PA	56.86
9059	M6_35467_PstIMseI_PA	56.86
9060	M6_582314_PstIMseI_PA	56.86
9061	M6_2408945_PstIMseI_PA	56.86
9062	M6_1795643_PstIMseI_PA	56.86
9063	M6_2696557_PstIMseI_PA	56.86
9064	M6_1387348_PstIMseI_PA	56.86
9065	M6_338391_PstIMspI_PA	56.86
9066	M6_1560029_PstIMseI_PA	56.86
9067	M6_1409775_PstIMspI_PA	56.86
9068	M6_828586_PstIMseI_PA	56.86
9069	M6_1055736_PstIMspI_PA	56.86
9070	M6_1190293_PstIMseI_PA	56.86
9071	M6_1423137_PstIMseI_PA	56.86
9072	Opata_1143703_PstIMspI_PA	56.86
9073	M6_677843_PstIMspI_PA	56.86
9074	M6_529926_PstIMspI_PA	56.86
9075	M6_539280_PstIMspI_PA	56.86
9076	M6_97262_PstIMseI_PA	56.86
9077	M6_2644753_PstIMseI_PA	56.86
9078	M6_1254152_PstIMspI_PA	56.86
9079	M6_387711_PstIMspI_PA	56.86
9080	M6_1356334_PstIMseI_PA	56.86
9081	M6_635775_PstIMseI_PA	56.86
9082	M6_383021_PstIMseI_PA	56.86
9083	M6_3549131_PstIMseI_PA	56.86
9084	M6_1160374_PstIMseI_PA	56.86
9085	M6_473856_PstIMseI_PA	56.86
9086	M6_1439451_PstIMspI_PA	56.86
9087	M6_1156709_PstIMspI_PA	56.86
9088	M6_1373870_PstIMseI_PA	56.86
9089	M6_607369_PstIMseI_PA	56.86
9090	M6_177213_PstIMseI_PA	56.86
9091	M6_3243381_PstIMspI_PA	56.86
9092	M6_877530_PstIMseI_PA	56.86
9093	M6_1667128_PstIMspI_PA	56.86
9094	M6_1431688_PstIMseI_PA	56.86
9095	M6_1421312_PstIMspI_PA	56.86
9096	M6_2171462_PstIMseI_PA	56.86
9097	M6_3229374_PstIMseI_PA	56.86
9098	M6_2379440_PstIMseI_PA	56.86
9099	M6_51355_PstIMseI_PA	56.86
9100	M6_425789_PstIMspI_PA	56.86
9101	M6_22606_PstIMseI_PA	56.86
9102	M6_84261_PstIMseI_PA	56.86
9103	M6_842682_PstIMseI_PA	56.86
9104	M6_79197_PstIMseI_PA	56.86
9105	M6_3359407_PstIMseI_PA	56.86
9106	M6_280543_PstIMseI_PA	56.86
9107	M6_767673_PstIMspI_PA	56.86
9108	M6_3304149_PstIMspI_PA	56.86
9109	M6_550973_PstIMseI_PA	56.86
9110	M6_1004369_PstIMseI_PA	56.86
9111	M6_2217260_PstIMseI_PA	56.86
9112	M6_5026_PstIMseI_PA	56.86
9113	M6_85283_PstIMseI_PA	56.86
9114	M6_1215554_PstIMseI_PA	56.86
9115	M6_1893294_PstIMspI_PA	56.86
9116	M6_451257_PstIMseI_PA	56.86
9117	M6_925023_PstIMseI_PA	56.86
9118	M6_1254433_PstIMseI_PA	56.86
9119	M6_2083494_PstIMspI_PA	56.86
9120	M6_3547616_PstIMspI_PA	56.86
9121	M6_1005597_PstIMseI_PA	56.86
9122	M6_382504_PstIMseI_PA	56.86
9123	M6_415467_PstIMluI_PA	56.86
9124	Opata_2014884_PstIMspI_PA	56.86
9125	M6_1267728_PstIMspI_PA	56.86
9126	M6_1488153_PstIMspI_PA	56.86
9127	M6_35197_PstIMseI_PA	56.86
9128	M6_2774552_PstIMseI_PA	56.86
9129	M6_3056964_PstIMspI_PA	56.86
9130	M6_23077_PstIMluI_PA	56.86
9131	M6_2700422_PstIMspI_PA	56.86
9132	M6_3076996_PstIMspI_PA	56.86
9133	M6_516314_PstIMseI_PA	56.86
9134	M6_165813_PstIMseI_PA	56.86
9135	M6_387310_PstIMspI_PA	56.86
9136	M6_1110883_PstIMseI_PA	56.86
9137	M6_3088018_PstIMseI_PA	56.86
9138	M6_2852751_PstIMspI_PA	56.86
9139	M6_128552_PstIMseI_PA	56.86
9140	M6_830034_PstIMseI_PA	56.86
9141	M6_1464206_PstIMseI_PA	56.86
9142	M6_293361_PstIMseI_PA	56.86
9143	M6_524177_PstIMspI_PA	56.86
9144	M6_1761398_PstIMspI_PA	56.86
9145	M6_1261594_PstIMseI_PA	56.86
9146	M6_1200695_PstIMseI_PA	56.86
9147	M6_1081581_PstIMseI_PA	56.86
9148	M6_95740_PstIMseI_PA	56.86
9149	M6_2479943_PstIMseI_PA	56.86
9150	M6_1530574_PstIMspI_PA	56.86
9151	M6_3632376_PstIMseI_PA	56.86
9152	M6_1264607_PstIMseI_PA	56.86
9153	M6_34106_PstIMseI_PA	56.86
9154	M6_1039322_PstIMseI_PA	56.86
9155	M6_115748_PstIMseI_PA	56.86
9156	M6_3032003_PstIMspI_PA	56.86
9157	M6_1550339_PstIMspI_PA	56.86
9158	M6_2510930_PstIMseI_PA	56.86
9159	M6_634163_PstIMseI_PA	56.86
9160	M6_3787739_PstIMseI_PA	56.86
9161	M6_395236_PstIMseI_PA	56.86
9162	M6_1441406_PstIMseI_PA	56.86
9163	M6_3352325_PstIMspI_PA	56.86
9164	M6_189886_PstIMseI_PA	56.86
9165	M6_1209689_PstIMseI_PA	56.86
9166	M6_1832078_PstIMspI_PA	56.86
9167	M6_938592_PstIMspI_PA	56.86
9168	M6_629749_PstIMspI_PA	56.86
9169	M6_928227_PstIMseI_PA	56.86
9170	M6_2723369_PstIMspI_PA	56.86
9171	M6_1369559_PstIMspI_PA	56.86
9172	M6_3506150_PstIMspI_PA	56.86
9173	M6_2044487_PstIMspI_PA	56.86
9174	M6_1664971_PstIMspI_PA	56.86
9175	M6_1467860_PstIMseI_PA	56.86
9176	M6_70050_PstIMseI_PA	56.86
9177	Opata_102771_PstIMspI_PA	56.86
9178	M6_3113231_PstIMspI_PA	56.86
9179	M6_913199_PstIMspI_PA	56.86
9180	M6_468699_PstIMspI_PA	56.86
9181	M6_1058746_PstIMseI_PA	56.86
9182	M6_997195_PstIMseI_PA	56.86
9183	M6_2555580_PstIMseI_PA	56.86
9184	M6_3425783_PstIMspI_PA	56.86
9185	Opata_1265981_PstIMseI_PA	56.86
9186	M6_1832691_PstIMspI_PA	56.86
9187	M6_604811_PstIMseI_PA	56.86
9188	M6_3196920_PstIMseI_PA	56.86
9189	M6_537802_PstIMseI_PA	56.86
9190	M6_760278_PstIMspI_PA	56.86
9191	M6_1390588_PstIMspI_PA	56.86
9192	M6_894967_PstIMseI_PA	56.86
9193	M6_126232_PstIMseI_PA	56.86
9194	M6_2564831_PstIMspI_PA	56.86
9195	M6_990159_PstIMspI_PA	56.86
9196	M6_694620_PstIMluI_PA	56.86
9197	M6_766052_PstIMspI_PA	56.86
9198	Opata_3353411_PstIMspI_PA	56.86
9199	M6_3246940_PstIMspI_PA	56.86
9200	M6_658810_PstIMspI_PA	56.86
9201	Opata_99492_PstIMspI_PA	56.86
9202	M6_3568165_PstIMseI_PA	56.86
9203	M6_1036797_PstIMseI_PA	56.86
9204	Opata_528113_PstIMseI_PA	56.86
9205	M6_3138243_PstIMspI_PA	56.86
9206	M6_612371_PstIMseI_PA	56.86
9207	M6_1656491_PstIMspI_PA	56.86
9208	M6_634223_PstIMseI_PA	56.86
9209	M6_1210417_PstIMspI_PA	56.86
9210	M6_469197_PstIMspI_PA	56.86
9211	M6_206179_PstIMseI_PA	56.86
9212	M6_496118_PstIMseI_PA	56.86
9213	M6_714433_PstIMseI_PA	56.86
9214	M6_360669_PstIMspI_PA	56.86
9215	M6_3515628_PstIMspI_PA	56.86
9216	M6_2189197_PstIMspI_PA	56.86
9217	M6_3105738_PstIMspI_PA	56.86
9218	M6_2957829_PstIMspI_PA	56.86
9219	M6_2134187_PstIMspI_PA	56.86
9220	M6_298182_PstIMseI_PA	56.86
9221	M6_1759048_PstIMspI_PA	56.86
9222	M6_2792167_PstIMseI_PA	56.86
9223	M6_3364760_PstIMseI_PA	56.86
9224	M6_140010_PstIMseI_PA	56.86
9225	M6_1291616_PstIMseI_PA	56.86
9226	M6_1688611_PstIMseI_PA	56.86
9227	M6_315859_PstIMseI_PA	56.86
9228	M6_1768700_PstIMspI_PA	56.86
9229	M6_86138_PstIMseI_PA	56.86
9230	M6_3920768_PstIMseI_PA	56.86
9231	M6_650088_PstIMspI_PA	56.86
9232	M6_2631817_PstIMspI_PA	56.86
9233	M6_607166_PstIMspI_PA	56.86
9234	M6_607113_PstIMseI_PA	56.86
9235	M6_3592034_PstIMseI_PA	56.86
9236	M6_497054_PstIMspI_PA	56.86
9237	M6_271050_PstIMseI_PA	56.86
9238	M6_235520_PstIMseI_PA	56.86
9239	M6_838220_PstIMspI_PA	56.86
9240	M6_993477_PstIMseI_PA	56.86
9241	M6_616251_PstIMseI_PA	56.86
9242	M6_1109909_PstIMspI_PA	56.86
9243	M6_158019_PstIMseI_PA	56.86
9244	M6_487869_PstIMseI_PA	56.86
9245	M6_559052_PstIMspI_PA	56.86
9246	M6_649212_PstIMseI_PA	56.86
9247	M6_464273_PstIMseI_PA	56.86
9248	M6_886313_PstIMseI_PA	56.86
9249	Opata_140081_PstIMspI_PA	56.86
9250	M6_3262838_PstIMseI_PA	56.86
9251	M6_41182_PstIMseI_PA	56.86
9252	M6_427900_PstIMspI_PA	56.86
9253	M6_457385_PstIMspI_PA	56.86
9254	M6_1134135_PstIMspI_PA	56.86
9255	M6_2312475_PstIMspI_PA	56.86
9256	M6_368916_PstIMseI_PA	56.86
9257	M6_1176532_PstIMseI_PA	56.86
9258	M6_1147046_PstIMseI_PA	56.86
9259	Opata_3911836_PstIMseI_PA	56.86
9260	M6_624152_PstIMseI_PA	56.86
9261	M6_2595177_PstIMseI_PA	56.86
9262	M6_2602129_PstIMseI_PA	56.86
9263	Opata_719302_PstIMseI_PA	56.86
9264	M6_1709685_PstIMspI_PA	56.86
9265	Opata_1197459_PstIMspI_PA	56.86
9266	M6_2288622_PstIMspI_PA	56.86
9267	M6_2095091_PstIMseI_PA	56.86
9268	M6_1210458_PstIMseI_PA	56.86
9269	M6_262596_PstIMseI_PA	56.86
9270	Opata_962364_PstIMseI_PA	56.86
9271	M6_2159436_PstIMspI_PA	56.86
9272	M6_2987224_PstIMspI_PA	56.86
9273	M6_2726516_PstIMspI_PA	56.86
9274	M6_379124_PstIMseI_PA	56.86
9275	M6_851802_PstIMseI_PA	56.86
9276	M6_166947_PstIMseI_PA	56.86
9277	M6_181840_PstIMseI_PA	56.86
9278	M6_989252_PstIMseI_PA	56.86
9279	M6_1128852_PstIMseI_PA	56.86
9280	M6_21823_PstIMseI_PA	56.86
9281	M6_1132126_PstIMseI_PA	56.86
9282	M6_3002668_PstIMseI_PA	56.86
9283	M6_1302733_PstIMseI_PA	56.86
9284	M6_2520189_PstIMspI_PA	56.86
9285	M6_274719_PstIMseI_PA	56.86
9286	M6_129294_PstIMseI_PA	56.86
9287	M6_1381262_PstIMspI_PA	56.86
9288	M6_420866_PstIMseI_PA	56.86
9289	M6_163523_PstIMseI_PA	56.86
9290	M6_775170_PstIMseI_PA	56.86
9291	M6_745029_PstIMseI_PA	56.86
9292	M6_511786_PstIMseI_PA	56.86
9293	M6_22975_PstIMseI_PA	56.86
9294	M6_2513767_PstIMspI_PA	56.86
9295	M6_414549_PstIMseI_PA	56.86
9296	M6_1933828_PstIMspI_PA	56.86
9297	M6_961229_PstIMseI_PA	56.86
9298	M6_722011_PstIMspI_PA	56.86
9299	M6_1722242_PstIMluI_PA	56.86
9300	M6_1098145_PstIMseI_PA	56.86
9301	M6_838211_PstIMseI_PA	56.86
9302	M6_921176_PstIMseI_PA	56.86
9303	M6_1017019_PstIMspI_PA	56.86
9304	M6_905856_PstIMseI_PA	56.86
9305	M6_3314487_PstIMspI_PA	56.86
9306	M6_2107172_PstIMseI_PA	56.86
9307	M6_440032_PstIMseI_PA	56.86
9308	M6_539888_PstIMseI_PA	56.86
9309	M6_1305245_PstIMseI_PA	56.86
9310	M6_2189902_PstIMluI_PA	56.86
9311	M6_3539371_PstIMseI_PA	56.86
9312	M6_1190824_PstIMseI_PA	56.86
9313	M6_642712_PstIMluI_PA	56.86
9314	M6_3069124_PstIMseI_PA	56.86
9315	M6_2658155_PstIMspI_PA	56.86
9316	M6_3214293_PstIMspI_PA	56.86
9317	M6_934839_PstIMseI_PA	56.86
9318	M6_225007_PstIMseI_PA	56.86
9319	M6_3274272_PstIMspI_PA	56.86
9320	M6_2067139_PstIMspI_PA	56.86
9321	M6_3085539_PstIMseI_PA	56.86
9322	M6_2206096_PstIMspI_PA	56.86
9323	M6_1517826_PstIMseI_PA	56.86
9324	M6_33707_PstIMspI_PA	56.86
9325	M6_2488760_PstIMspI_PA	56.86
9326	M6_1409808_PstIMspI_PA	56.86
9327	M6_456117_PstIMspI_PA	56.86
9328	M6_2707783_PstIMluI_PA	56.86
9329	M6_272365_PstIMseI_PA	56.86
9330	M6_3591269_PstIMspI_PA	56.86
9331	M6_525148_PstIMseI_PA	56.86
9332	M6_1221878_PstIMseI_PA	56.86
9333	M6_555748_PstIMseI_PA	56.86
9334	M6_1695643_PstIMseI_PA	56.86
9335	M6_2451642_PstIMseI_PA	56.86
9336	M6_1809658_PstIMspI_PA	56.86
9337	M6_514506_PstIMseI_PA	56.86
9338	M6_2518592_PstIMseI_PA	56.86
9339	M6_3327581_PstIMspI_PA	56.86
9340	M6_1489872_PstIMspI_PA	56.86
9341	M6_677637_PstIMseI_PA	56.86
9342	M6_509049_PstIMseI_PA	56.86
9343	M6_196122_PstIMseI_PA	56.86
9344	M6_352826_PstIMseI_PA	56.86
9345	M6_895167_PstIMseI_PA	56.86
9346	M6_1999372_PstIMspI_PA	56.86
9347	M6_820263_PstIMspI_PA	56.86
9348	M6_3041143_PstIMseI_PA	56.86
9349	M6_37575_PstIMseI_PA	56.86
9350	M6_77724_PstIMseI_PA	56.86
9351	M6_2021366_PstIMseI_PA	56.86
9352	M6_1429010_PstIMseI_PA	56.86
9353	M6_1150940_PstIMseI_PA	56.86
9354	M6_898627_PstIMseI_PA	56.86
9355	M6_1348698_PstIMspI_PA	56.86
9356	M6_2771430_PstIMspI_PA	56.86
9357	M6_2215295_PstIMspI_PA	56.86
9358	M6_1480805_PstIMseI_PA	56.86
9359	M6_664576_PstIMspI_PA	56.86
9360	M6_256640_PstIMspI_PA	56.86
9361	M6_917044_PstIMseI_PA	56.86
9362	M6_3257736_PstIMseI_PA	56.86
9363	M6_162891_PstIMseI_PA	56.86
9364	M6_912419_PstIMspI_PA	56.86
9365	M6_1716443_PstIMspI_PA	56.86
9366	M6_213897_PstIMseI_PA	56.86
9367	M6_3023861_PstIMspI_PA	56.86
9368	M6_1420213_PstIMspI_PA	56.86
9369	M6_1195593_PstIMseI_PA	56.86
9370	M6_841142_PstIMspI_PA	56.86
9371	M6_3243838_PstIMseI_PA	56.86
9372	M6_767769_PstIMspI_PA	56.86
9373	M6_3834188_PstIMseI_PA	56.86
9374	1115326	56.89
9375	1204450	56.97
9376	1218842	56.97
9377	2276622	56.97
9378	7351101	56.97
9379	1043544	56.98
9380	1096816	56.98
9381	1103577	56.98
9382	1125964	56.98
9383	1129899	56.98
9384	1130072	56.98
9385	1235219	56.98
9386	3953464	56.98
9387	5325256	56.98
9388	665725	56.98
9389	1311185	57
9390	3940151	57.02
9391	994367	57.07
9392	1720009	57.08
9393	1138691	57.12
9394	1259241	57.12
9395	1378701	57.12
9396	3029979	57.12
9397	3385037	57.12
9398	3942475	57.12
9399	3959200	57.12
9400	4394593	57.12
9401	4404847	57.12
9402	4407318	57.12
9403	4408215	57.12
9404	4410531	57.12
9405	Excalibur_c1622_594	57.14
9406	Excalibur_rep_c114535_55	57.14
9407	Ku_c11769_252	57.14
9408	Ku_c44068_601	57.14
9409	Kukri_c29134_108	57.14
9410	Excalibur_c46833_204	57.14
9411	RAC875_c89908_105	57.14
9412	Kukri_c31964_56	57.16
9413	Tdurum_contig8382_300	57.16
9414	3020405	57.23
9415	3957546	57.23
9416	3020949	57.23
9417	1089677	57.39
9418	2299258	57.41
9419	3025801	57.46
9420	1301003	57.49
9421	1406262	57.49
9422	2275372	57.49
9423	3029825	57.49
9424	3384808	57.49
9425	3937189	57.49
9426	4406793	57.49
9427	CAP7_c2317_217	57.52
9428	Kukri_c31964_109	57.52
9429	Tdurum_contig11004_400	57.52
9430	Tdurum_contig11004_613	57.52
9431	Tdurum_contig61515_259	57.52
9432	4440043	57.52
9433	1156526	57.59
9434	wsnp_Ex_c31983_40710608	57.76
9435	Opata_912326_66_PstIMluI_SNP	57.76
9436	Opata_879009_84_PstIMseI_SNP	57.76
9437	Opata_332539_62_PstIMseI_SNP	57.76
9438	Opata_256979_71_PstIMspI_SNP	57.76
9439	Opata_1870846_21_PstIMspI_SNP	57.76
9440	Opata_90076_11_PstIMseI_SNP	57.76
9441	Opata_33071_2_PstIMseI_SNP	57.76
9442	Opata_326927_5_PstIMseI_SNP	57.76
9443	Opata_4459_21_PstIMseI_SNP	57.76
9444	Opata_2059082_1_PstIMspI_SNP	57.76
9445	Opata_565732_9_PstIMseI_SNP	57.76
9446	Opata_2353442_55_PstIMspI_SNP	57.76
9447	Opata_2053236_20_PstIMspI_SNP	57.76
9448	Opata_1707177_59_PstIMspI_SNP	57.76
9449	Opata_200191_72_PstIMseI_SNP	57.76
9450	Opata_1168661_39_PstIMseI_SNP	57.76
9451	Opata_179534_6_PstIMseI_SNP	57.76
9452	Opata_446858_14_PstIMseI_SNP	57.76
9453	Opata_240875_58_PstIMseI_SNP	57.76
9454	Opata_33071_33_PstIMseI_SNP	57.76
9455	Opata_1182_21_PstIMluI_SNP	57.76
9456	Opata_129397_69_PstIMseI_SNP	57.76
9457	Opata_326927_63_PstIMseI_SNP	57.76
9458	Opata_176565_14_PstIMspI_SNP	57.76
9459	Opata_90076_15_PstIMseI_SNP	57.76
9460	Opata_928567_47_PstIMseI_SNP	57.76
9461	Opata_2149_49_PstIMseI_SNP	57.76
9462	Opata_255520_36_PstIMseI_SNP	57.76
9463	Opata_3976661_84_PstIMspI_SNP	57.76
9464	Opata_2167226_PstIMseI_PA	57.76
9465	Opata_324712_25_PstIMseI_SNP	57.76
9466	Opata_66492_PstIMseI_PA	57.76
9467	Opata_205264_PstIMseI_PA	57.76
9468	1009707	57.77
9469	1269195	57.77
9470	1271975	57.77
9471	Kukri_c46010_146	57.81
9472	2288881	57.82
9473	5324054	57.83
9474	5325459	57.83
9475	5577242	57.83
9476	1099553	57.84
9477	977690	58
9478	1158377	58
9479	1201627	58
9480	1221329	58
9481	1318208	58
9482	1667947	58
9483	3384932	58
9484	3940664	58
9485	6043706	58
9486	7341839	58
9487	Ra_c22663_367	58.04
9488	1003773	58.07
9489	1036763	58.07
9490	1068720	58.07
9491	1080160	58.07
9492	1089513	58.07
9493	1090736	58.07
9494	1102904	58.07
9495	1103659	58.07
9496	1132177	58.07
9497	1139953	58.07
9498	1191576	58.07
9499	1202630	58.07
9500	1208423	58.07
9501	1219079	58.07
9502	1233486	58.07
9503	1257527	58.07
9504	1269363	58.07
9505	1281168	58.07
9506	1354846	58.07
9507	2276183	58.07
9508	2276501	58.07
9509	2278648	58.07
9510	2284287	58.07
9511	3023252	58.07
9512	3026283	58.07
9513	3949999	58.07
9514	4541932	58.07
9515	7488063	58.07
9516	wPt-3107	58.14
9517	wPt-733015	58.14
9518	1084957	58.17
9519	1104046	58.17
9520	1267018	58.17
9521	3028348	58.17
9522	4396818	58.17
9523	4398324	58.17
9524	7342210	58.17
9525	4261087	58.24
9526	wPt-9897	58.28
9527	1022246	58.29
9528	1721518	58.29
9529	3954360	58.31
9530	5410934	58.31
9531	7335930	58.31
9532	1378203	58.35
9533	982624	58.36
9534	wsnp_Ex_c31983_40709607	58.36
9535	wsnp_Ex_c31983_40709866	58.36
9536	wsnp_Ku_c52464_57427549	58.36
9537	wsnp_Ra_c8910_14988517	58.36
9538	wsnp_Ku_c4271_7774388	58.36
9539	wsnp_Ex_c9948_16379630	58.36
9540	wsnp_Ku_c34659_43981982	58.36
9541	wsnp_BE490041A_Ta_2_1	58.36
9542	Opata_1803960_67_PstIMspI_SNP	58.36
9543	Opata_274839_10_PstIMspI_SNP	58.36
9544	Opata_274839_69_PstIMspI_SNP	58.36
9545	Opata_23345_30_PstIMspI_SNP	58.36
9546	Kukri_c82555_88	58.36
9547	Tdurum_contig77289_179	58.36
9548	Tdurum_contig13946_241	58.36
9549	Tdurum_contig13946_329	58.36
9550	Tdurum_contig29280_216	58.36
9551	Tdurum_contig50355_269	58.36
9552	Tdurum_contig50355_685	58.36
9553	IACX1465	58.36
9554	RAC875_c14066_452	58.36
9555	Excalibur_c4887_1814	58.36
9556	Excalibur_rep_c77404_218	58.36
9557	Excalibur_c7237_1084	58.36
9558	Excalibur_c7237_1208	58.36
9559	Kukri_c7579_559	58.36
9560	RAC875_c10090_963	58.36
9561	RAC875_rep_c111911_116	58.36
9562	Kukri_c7579_443	58.36
9563	Tdurum_contig61515_522	58.36
9564	BS00029346_51	58.36
9565	981011	58.38
9566	1073298	58.38
9567	1088725	58.38
9568	1046311	58.41
9569	1056749	58.41
9570	1228783	58.41
9571	2275157	58.41
9572	4396106	58.41
9573	5573399	58.41
9574	1378025	58.42
9575	2347458	58.42
9576	1138481	58.42
9577	1377882	58.42
9578	3025567	58.42
9579	3948456	58.42
9580	3958115	58.42
9581	1159507	58.43
9582	5346399	58.46
9583	984861	58.47
9584	7344487	58.47
9585	wPt-730602	58.48
9586	1670318	58.5
9587	3025868	58.55
9588	4440349	58.55
9589	981496	58.67
9590	3026215	58.67
9591	2279198	58.67
9592	1354149	58.7
9593	3532686	58.7
9594	4405667	58.7
9595	1861943	58.7
9596	wsnp_CAP12_c2438_1180601	58.75
9597	IACX1592	58.75
9598	RAC875_c826_2186	58.75
9599	TA003773-0807	58.75
9600	1284005	58.77
9601	2262396	58.91
9602	988261	58.96
9603	1267529	58.96
9604	2278356	58.96
9605	2331510	58.96
9606	3025880	58.96
9607	3939206	58.96
9608	4002888	58.96
9609	4538328	58.96
9610	5325623	58.96
9611	5332580	58.96
9612	3533524	58.97
9613	4008366	58.97
9614	4394165	58.97
9615	4989019	58.97
9616	5971444	58.97
9617	996923	59
9618	1213792	59
9619	3022537	59.07
9620	IAAV5652	59.07
9621	BS00012210_51	59.07
9622	BS00021942_51	59.07
9623	3941782	59.09
9624	4398111	59.09
9625	4541014	59.09
9626	5332955	59.09
9627	2306020	59.1
9628	1283259	59.1
9629	1242077	59.12
9630	1009948	59.27
9631	1072196	59.27
9632	1242895	59.27
9633	1275258	59.27
9634	3023260	59.27
9635	1068263	59.3
9636	1370489	59.3
9637	1372576	59.3
9638	1861969	59.3
9639	977441	59.34
9640	993738	59.34
9641	1012395	59.34
9642	1038757	59.34
9643	1086095	59.34
9644	1095343	59.34
9645	1095533	59.34
9646	1100287	59.34
9647	1103157	59.34
9648	1103529	59.34
9649	1111039	59.34
9650	1129243	59.34
9651	1137422	59.34
9652	1204117	59.34
9653	1665604	59.34
9654	3025280	59.34
9655	3938227	59.34
9656	5367242	59.34
9657	5568568	59.34
9658	RFL_Contig5090_1510	59.35
9659	1048296	59.37
9660	1272573	59.37
9661	987976	59.43
9662	1111370	59.45
9663	1140121	59.45
9664	Kukri_rep_c69697_207	59.46
9665	1166060	59.58
9666	1279614	59.65
9667	3951968	59.68
9668	1723600	59.69
9669	1114695	59.79
9670	1121264	59.81
9671	1151824	59.81
9672	1216257	59.81
9673	4538708	59.81
9674	6048289	59.81
9675	1092152	59.83
9676	984013	59.86
9677	1242827	59.86
9678	3028267	59.86
9679	Tdurum_contig47183_205	59.89
9680	1219640	59.95
9681	1305624	59.95
9682	1068221	59.95
9683	1103151	59.98
9684	2280877	59.98
9685	2281371	59.98
9686	4005431	59.98
9687	4543968	59.98
9688	4989570	59.98
9689	Tdurum_contig47183_333	59.98
9690	Xbcd808.2	60
9691	Xgpw2006	60
9692	116064	60.04
9693	116188	60.04
9694	116212	60.04
9695	1100234	60.04
9696	2257844	60.04
9697	wPt-8735	60.12
9698	1205143	60.2
9699	1243032	60.2
9700	1282335	60.2
9701	997572	60.2
9702	1211651	60.24
9703	3021113	60.26
9704	988808	60.34
9705	997518	60.45
9706	1009860	60.45
9707	1062584	60.45
9708	1077686	60.45
9709	1083179	60.45
9710	1099851	60.45
9711	1103255	60.45
9712	1121642	60.45
9713	1215471	60.45
9714	1216560	60.45
9715	1228730	60.45
9716	1229895	60.45
9717	1268890	60.45
9718	1698632	60.45
9719	1722342	60.45
9720	1768901	60.45
9721	2260591	60.45
9722	2275619	60.45
9723	2351588	60.45
9724	3021660	60.45
9725	3027213	60.45
9726	3222545	60.45
9727	4005708	60.45
9728	7339742	60.45
9729	wPt-3698	60.46
9730	1126484	60.46
9731	1140754	60.46
9732	1359949	60.46
9733	1670189	60.46
9734	M6_578969_PstIMspI_PA	60.46
9735	M6_2325434_PstIMspI_PA	60.46
9736	M6_615967_PstIMseI_PA	60.46
9737	Opata_111340_88_PstIMseI_SNP	60.46
9738	M6_2305486_PstIMspI_PA	60.46
9739	Opata_2775824_31_PstIMspI_SNP	60.46
9740	M6_2748734_PstIMspI_PA	60.46
9741	Opata_2860626_33_PstIMseI_SNP	60.46
9742	M6_1845934_PstIMspI_PA	60.46
9743	M6_816465_PstIMseI_PA	60.46
9744	M6_2033496_PstIMseI_PA	60.46
9745	Opata_560294_39_PstIMseI_SNP	60.46
9746	M6_1739374_PstIMspI_PA	60.46
9747	M6_299991_PstIMseI_PA	60.46
9748	M6_2418353_PstIMspI_PA	60.46
9749	M6_1254245_PstIMseI_PA	60.46
9750	M6_1281608_PstIMseI_PA	60.46
9751	M6_865954_PstIMspI_PA	60.46
9752	Opata_560294_18_PstIMseI_SNP	60.46
9753	Opata_152910_5_PstIMseI_SNP	60.46
9754	Opata_1496467_71_PstIMseI_SNP	60.46
9755	M6_936169_PstIMspI_PA	60.46
9756	M6_137434_PstIMseI_PA	60.46
9757	M6_3220588_PstIMspI_PA	60.46
9758	M6_559081_PstIMseI_PA	60.46
9759	M6_1711113_PstIMspI_PA	60.46
9760	M6_695068_PstIMseI_PA	60.46
9761	M6_873194_PstIMseI_PA	60.46
9762	M6_2508642_PstIMspI_PA	60.46
9763	M6_262494_PstIMseI_PA	60.46
9764	M6_1778514_PstIMseI_PA	60.46
9765	M6_1710609_PstIMspI_PA	60.46
9766	M6_2916915_PstIMspI_PA	60.46
9767	Opata_2860626_58_PstIMseI_SNP	60.46
9768	Opata_784865_15_PstIMseI_SNP	60.46
9769	M6_370117_PstIMseI_PA	60.46
9770	Opata_560294_30_PstIMseI_SNP	60.46
9771	M6_539977_PstIMseI_PA	60.46
9772	M6_2134200_PstIMseI_PA	60.46
9773	M6_3171123_PstIMspI_PA	60.46
9774	M6_1271779_PstIMspI_PA	60.46
9775	M6_2331535_PstIMspI_PA	60.46
9776	Opata_1855654_88_PstIMspI_SNP	60.46
9777	Opata_335298_PstIMseI_PA	60.46
9778	M6_1228245_PstIMseI_PA	60.46
9779	M6_1244599_PstIMspI_PA	60.46
9780	M6_2011639_PstIMspI_PA	60.46
9781	M6_3879499_PstIMseI_PA	60.46
9782	Opata_212322_68_PstIMseI_SNP	60.46
9783	M6_484517_PstIMseI_PA	60.46
9784	M6_1350870_PstIMseI_PA	60.46
9785	Opata_1861779_78_PstIMspI_SNP	60.46
9786	M6_863694_PstIMspI_PA	60.46
9787	Opata_125683_PstIMluI_PA	60.46
9788	M6_695259_PstIMseI_PA	60.46
9789	M6_1105595_PstIMspI_PA	60.46
9790	M6_824689_PstIMspI_PA	60.46
9791	M6_2108576_PstIMseI_PA	60.46
9792	M6_601549_PstIMspI_PA	60.46
9793	Opata_71848_PstIMseI_PA	60.46
9794	M6_632121_PstIMspI_PA	60.46
9795	M6_438818_PstIMspI_PA	60.46
9796	M6_1046124_PstIMseI_PA	60.46
9797	M6_1192073_PstIMseI_PA	60.46
9798	M6_941615_PstIMseI_PA	60.46
9799	Opata_1245953_33_PstIMspI_SNP	60.46
9800	M6_3780326_PstIMseI_PA	60.46
9801	M6_1317057_PstIMspI_PA	60.46
9802	M6_339336_PstIMspI_PA	60.46
9803	M6_391203_PstIMspI_PA	60.46
9804	Opata_598051_83_PstIMseI_SNP	60.46
9805	Opata_2813274_PstIMluI_PA	60.46
9806	Opata_1263480_PstIMseI_PA	60.46
9807	M6_673515_PstIMseI_PA	60.46
9808	M6_2658171_PstIMspI_PA	60.46
9809	M6_1326621_PstIMspI_PA	60.46
9810	M6_422805_PstIMspI_PA	60.46
9811	M6_883345_PstIMseI_PA	60.46
9812	M6_1979798_PstIMseI_PA	60.46
9813	M6_481802_PstIMspI_PA	60.46
9814	M6_929894_PstIMspI_PA	60.46
9815	M6_801379_PstIMseI_PA	60.46
9816	M6_1780597_PstIMseI_PA	60.46
9817	M6_1254023_PstIMspI_PA	60.46
9818	Opata_2238575_PstIMspI_PA	60.46
9819	M6_282721_PstIMseI_PA	60.46
9820	Opata_369815_45_PstIMluI_SNP	60.46
9821	M6_1107164_PstIMspI_PA	60.46
9822	M6_137051_PstIMspI_PA	60.46
9823	M6_2716087_PstIMspI_PA	60.46
9824	M6_880849_PstIMseI_PA	60.46
9825	M6_1072167_PstIMseI_PA	60.46
9826	M6_671834_PstIMseI_PA	60.46
9827	M6_292921_PstIMseI_PA	60.46
9828	M6_601046_PstIMspI_PA	60.46
9829	M6_3252686_PstIMseI_PA	60.46
9830	M6_3359113_PstIMspI_PA	60.46
9831	M6_1730705_PstIMspI_PA	60.46
9832	M6_1519811_PstIMspI_PA	60.46
9833	M6_1282064_PstIMspI_PA	60.46
9834	M6_3974034_PstIMseI_PA	60.46
9835	M6_806761_PstIMspI_PA	60.46
9836	M6_659993_PstIMspI_PA	60.46
9837	M6_1381105_PstIMspI_PA	60.46
9838	M6_519692_PstIMspI_PA	60.46
9839	M6_1008232_PstIMseI_PA	60.46
9840	M6_2968920_PstIMspI_PA	60.46
9841	M6_769870_PstIMseI_PA	60.46
9842	M6_3173149_PstIMspI_PA	60.46
9843	Opata_33174_PstIMseI_PA	60.46
9844	Opata_1871372_PstIMspI_PA	60.46
9845	M6_721270_PstIMseI_PA	60.46
9846	Opata_681032_PstIMseI_PA	60.46
9847	Opata_2496217_PstIMluI_PA	60.46
9848	Opata_613857_PstIMluI_PA	60.46
9849	Opata_1208758_PstIMseI_PA	60.46
9850	Opata_35340_PstIMluI_PA	60.46
9851	Opata_1703782_PstIMspI_PA	60.46
9852	Opata_1764972_PstIMspI_PA	60.46
9853	Opata_679263_PstIMseI_PA	60.46
9854	Opata_347619_PstIMseI_PA	60.46
9855	M6_878197_PstIMspI_PA	60.46
9856	M6_2231431_PstIMspI_PA	60.46
9857	M6_19640_PstIMseI_PA	60.46
9858	Opata_2761916_PstIMseI_PA	60.46
9859	Opata_985549_PstIMluI_PA	60.46
9860	Opata_518825_PstIMluI_PA	60.46
9861	M6_1199452_PstIMseI_PA	60.46
9862	M6_2712303_PstIMspI_PA	60.46
9863	M6_8935_PstIMseI_PA	60.46
9864	Opata_2339456_PstIMluI_PA	60.46
9865	Opata_156178_PstIMseI_PA	60.46
9866	Opata_1294683_PstIMseI_PA	60.46
9867	Opata_3868134_PstIMspI_PA	60.46
9868	Opata_2911099_PstIMseI_PA	60.46
9869	M6_1885213_PstIMspI_PA	60.46
9870	M6_2466632_PstIMspI_PA	60.46
9871	Opata_3220530_PstIMspI_PA	60.46
9872	M6_1981307_PstIMspI_PA	60.46
9873	1111426	60.53
9874	983135	60.57
9875	1011077	60.57
9876	1188075	60.57
9877	Tdurum_contig622_285	60.57
9878	Tdurum_contig76915_88	60.57
9879	1020635	60.58
9880	1065049	60.58
9881	1070164	60.58
9882	1219432	60.58
9883	2256752	60.58
9884	2258338	60.58
9885	3951842	60.58
9886	3952624	60.58
9887	1243148	60.59
9888	4396425	60.59
9889	wPt-9429	60.69
9890	7487831	60.76
9891	barc119_1	60.76
9892	Opata_3139331_49_PstIMspI_SNP	60.76
9893	Opata_2644353_10_PstIMspI_SNP	60.76
9894	M6_2160032_PstIMseI_PA	60.76
9895	Opata_701980_71_PstIMspI_SNP	60.76
9896	Opata_50595_51_PstIMseI_SNP	60.76
9897	Opata_392477_76_PstIMspI_SNP	60.76
9898	Opata_2934551_34_PstIMspI_SNP	60.76
9899	Opata_1679603_84_PstIMspI_SNP	60.76
9900	Opata_92415_10_PstIMspI_SNP	60.76
9901	M6_2652865_PstIMspI_PA	60.76
9902	M6_916456_PstIMseI_PA	60.76
9903	M6_2698841_PstIMseI_PA	60.76
9904	M6_1612988_PstIMspI_PA	60.76
9905	Opata_523475_46_PstIMspI_SNP	60.76
9906	Opata_2790342_65_PstIMspI_SNP	60.76
9907	M6_1646431_PstIMseI_PA	60.76
9908	M6_2050865_PstIMseI_PA	60.76
9909	M6_2453576_PstIMspI_PA	60.76
9910	Opata_43225_1_PstIMseI_SNP	60.76
9911	M6_2632993_PstIMspI_PA	60.76
9912	Opata_239028_20_PstIMspI_SNP	60.76
9913	M6_1327895_PstIMseI_PA	60.76
9914	M6_1775195_PstIMspI_PA	60.76
9915	M6_1507300_PstIMseI_PA	60.76
9916	M6_1296255_PstIMspI_PA	60.76
9917	M6_569974_PstIMspI_PA	60.76
9918	M6_3574873_PstIMseI_PA	60.76
9919	M6_784039_PstIMspI_PA	60.76
9920	M6_2698968_PstIMspI_PA	60.76
9921	M6_1360986_PstIMspI_PA	60.76
9922	Opata_683032_78_PstIMspI_SNP	60.76
9923	M6_329622_PstIMseI_PA	60.76
9924	Opata_3058882_12_PstIMspI_SNP	60.76
9925	Opata_99013_90_PstIMseI_SNP	60.76
9926	M6_1422429_PstIMseI_PA	60.76
9927	Opata_557803_PstIMspI_PA	60.76
9928	M6_3282487_PstIMspI_PA	60.76
9929	Opata_2924287_58_PstIMseI_SNP	60.76
9930	Opata_701980_64_PstIMspI_SNP	60.76
9931	M6_679715_PstIMspI_PA	60.76
9932	M6_3261125_PstIMspI_PA	60.76
9933	M6_1444616_PstIMseI_PA	60.76
9934	M6_155335_PstIMseI_PA	60.76
9935	M6_1502971_PstIMspI_PA	60.76
9936	M6_19245_PstIMspI_PA	60.76
9937	M6_2715448_PstIMspI_PA	60.76
9938	M6_214846_PstIMseI_PA	60.76
9939	M6_694731_PstIMspI_PA	60.76
9940	Opata_142444_PstIMluI_PA	60.76
9941	M6_1311676_PstIMspI_PA	60.76
9942	Opata_764173_PstIMseI_PA	60.76
9943	Opata_2074647_42_PstIMspI_SNP	60.76
9944	M6_406343_PstIMseI_PA	60.76
9945	M6_3310477_PstIMspI_PA	60.76
9946	M6_298831_PstIMseI_PA	60.76
9947	M6_870613_PstIMseI_PA	60.76
9948	M6_3612775_PstIMseI_PA	60.76
9949	M6_1210141_PstIMseI_PA	60.76
9950	M6_1197322_PstIMseI_PA	60.76
9951	M6_2082385_PstIMspI_PA	60.76
9952	Opata_1608384_78_PstIMspI_SNP	60.76
9953	M6_1087500_PstIMseI_PA	60.76
9954	M6_38845_PstIMseI_PA	60.76
9955	M6_777308_PstIMspI_PA	60.76
9956	M6_2364327_PstIMluI_PA	60.76
9957	Opata_2039361_79_PstIMspI_SNP	60.76
9958	Opata_92415_13_PstIMspI_SNP	60.76
9959	M6_1287858_PstIMspI_PA	60.76
9960	Opata_1380391_PstIMseI_PA	60.76
9961	M6_603354_PstIMspI_PA	60.76
9962	Opata_77007_78_PstIMseI_SNP	60.76
9963	Opata_704244_37_PstIMseI_SNP	60.76
9964	M6_570712_PstIMspI_PA	60.76
9965	M6_1387027_PstIMspI_PA	60.76
9966	M6_1417053_PstIMseI_PA	60.76
9967	M6_2955979_PstIMspI_PA	60.76
9968	M6_1242204_PstIMspI_PA	60.76
9969	M6_3027145_PstIMspI_PA	60.76
9970	M6_454673_PstIMseI_PA	60.76
9971	Opata_588925_PstIMseI_PA	60.76
9972	Opata_382299_PstIMseI_PA	60.76
9973	M6_510955_PstIMspI_PA	60.76
9974	M6_172188_PstIMseI_PA	60.76
9975	M6_3000804_PstIMseI_PA	60.76
9976	M6_1966713_PstIMseI_PA	60.76
9977	M6_3968889_PstIMseI_PA	60.76
9978	M6_641821_PstIMseI_PA	60.76
9979	M6_675929_PstIMspI_PA	60.76
9980	Opata_21121_PstIMseI_PA	60.76
9981	Opata_381982_10_PstIMspI_SNP	60.76
9982	M6_1180482_PstIMseI_PA	60.76
9983	M6_3366039_PstIMseI_PA	60.76
9984	M6_3103191_PstIMspI_PA	60.76
9985	M6_884777_PstIMseI_PA	60.76
9986	M6_2371047_PstIMseI_PA	60.76
9987	Opata_3756645_PstIMspI_PA	60.76
9988	Opata_149092_PstIMseI_PA	60.76
9989	M6_838593_PstIMseI_PA	60.76
9990	M6_3520670_PstIMspI_PA	60.76
9991	M6_2559599_PstIMspI_PA	60.76
9992	Opata_1904414_PstIMluI_PA	60.76
9993	M6_1390416_PstIMspI_PA	60.76
9994	M6_97168_PstIMseI_PA	60.76
9995	M6_496161_PstIMspI_PA	60.76
9996	Opata_449808_PstIMseI_PA	60.76
9997	M6_1387837_PstIMspI_PA	60.76
9998	Opata_958314_PstIMspI_PA	60.76
9999	Opata_610009_PstIMspI_PA	60.76
10000	M6_500033_PstIMseI_PA	60.76
10001	Opata_1312999_PstIMspI_PA	60.76
10002	M6_1447496_PstIMspI_PA	60.76
10003	Opata_720964_PstIMspI_PA	60.76
10004	M6_929173_PstIMseI_PA	60.76
10005	M6_3603563_PstIMspI_PA	60.76
10006	M6_815223_PstIMseI_PA	60.76
10007	Opata_232967_PstIMseI_PA	60.76
10008	M6_3369843_PstIMspI_PA	60.76
10009	M6_16980_PstIMseI_PA	60.76
10010	M6_861359_PstIMseI_PA	60.76
10011	M6_676772_PstIMseI_PA	60.76
10012	M6_2930806_PstIMspI_PA	60.76
10013	M6_532344_PstIMseI_PA	60.76
10014	M6_2690551_PstIMseI_PA	60.76
10015	M6_510864_PstIMspI_PA	60.76
10016	M6_368042_PstIMseI_PA	60.76
10017	M6_1010136_PstIMseI_PA	60.76
10018	M6_1173114_PstIMspI_PA	60.76
10019	M6_573249_PstIMseI_PA	60.76
10020	M6_25111_PstIMseI_PA	60.76
10021	Opata_1242696_PstIMspI_PA	60.76
10022	M6_1382406_PstIMseI_PA	60.76
10023	990671	60.77
10024	2308138	60.77
10025	4910805	60.77
10026	1012160	60.78
10027	1069229	60.78
10028	1250106	60.8
10029	1107633	60.8
10030	1027321	60.87
10031	1675600	60.87
10032	2354508	60.87
10033	2297747	60.97
10034	Xcmwg733	61
10035	Xbcd738	61
10036	Xpsr325.1	61
10037	P42/M47-2	61
10038	Xbcd187	61
10039	2276515	61.02
10040	988030	61.03
10041	1068747	61.03
10042	1113757	61.03
10043	1209957	61.03
10044	1252956	61.03
10045	1354421	61.03
10046	2276096	61.03
10047	3027292	61.03
10048	3533279	61.03
10049	4989450	61.03
10050	4990109	61.03
10051	2250219	61.1
10052	980765	61.11
10053	2253894	61.12
10054	1140659	61.14
10055	992826	61.18
10056	310755	61.19
10057	1722381	61.19
10058	733128	61.22
10059	2295309	61.26
10060	5568046	61.26
10061	1104397	61.3
10062	1163979	61.3
10063	1303300	61.3
10064	3943905	61.3
10065	Excalibur_c7190_2995	61.3
10066	4990516	61.31
10067	1104867	61.32
10068	2279151	61.32
10069	1199191	61.33
10070	wPt-1720	61.36
10071	wPt-8478	61.36
10072	1030919	61.36
10073	1047696	61.36
10074	1063493	61.36
10075	1252440	61.36
10076	1378191	61.36
10077	1769843	61.36
10078	3949706	61.36
10079	Opata_881752_49_PstIMseI_SNP	61.36
10080	M6_950822_PstIMspI_PA	61.36
10081	M6_946142_PstIMspI_PA	61.36
10082	M6_931854_PstIMspI_PA	61.36
10083	Opata_953131_PstIMspI_PA	61.36
10084	M6_3435853_PstIMspI_PA	61.36
10085	M6_607959_PstIMspI_PA	61.36
10086	M6_1396393_PstIMspI_PA	61.36
10087	Opata_1105_73_PstIMseI_SNP	61.36
10088	M6_888220_PstIMspI_PA	61.36
10089	Opata_22220_PstIMspI_PA	61.36
10090	Opata_881752_24_PstIMseI_SNP	61.36
10091	Opata_881752_11_PstIMseI_SNP	61.36
10092	M6_1148824_PstIMspI_PA	61.36
10093	M6_3317134_PstIMspI_PA	61.36
10094	M6_1461847_PstIMspI_PA	61.36
10095	M6_1293528_PstIMspI_PA	61.36
10096	M6_565224_PstIMspI_PA	61.36
10097	M6_834821_PstIMspI_PA	61.36
10098	M6_1783888_PstIMspI_PA	61.36
10099	M6_3223519_PstIMspI_PA	61.36
10100	M6_489717_PstIMspI_PA	61.36
10101	Opata_384280_65_PstIMspI_SNP	61.36
10102	M6_357320_PstIMseI_PA	61.36
10103	M6_1348324_PstIMspI_PA	61.36
10104	M6_444781_PstIMspI_PA	61.36
10105	M6_3276382_PstIMspI_PA	61.36
10106	M6_167172_PstIMseI_PA	61.36
10107	M6_685468_PstIMseI_PA	61.36
10108	M6_1263271_PstIMseI_PA	61.36
10109	M6_476128_PstIMspI_PA	61.36
10110	M6_3230876_PstIMspI_PA	61.36
10111	Opata_1821517_77_PstIMspI_SNP	61.36
10112	M6_1338976_PstIMspI_PA	61.36
10113	M6_1505995_PstIMspI_PA	61.36
10114	M6_941658_PstIMspI_PA	61.36
10115	M6_4229815_PstIMseI_PA	61.36
10116	Opata_86806_PstIMspI_PA	61.36
10117	M6_1087210_PstIMseI_PA	61.36
10118	Opata_1088492_PstIMspI_PA	61.36
10119	Opata_352577_PstIMspI_PA	61.36
10120	M6_1386767_PstIMspI_PA	61.36
10121	M6_500285_PstIMspI_PA	61.36
10122	M6_540168_PstIMseI_PA	61.36
10123	M6_3277958_PstIMspI_PA	61.36
10124	M6_112152_PstIMseI_PA	61.36
10125	M6_3184207_PstIMspI_PA	61.36
10126	M6_1426356_PstIMspI_PA	61.36
10127	Opata_4260041_31_PstIMseI_SNP	61.36
10128	Opata_940249_PstIMspI_PA	61.36
10129	M6_2682528_PstIMspI_PA	61.36
10130	M6_1397467_PstIMspI_PA	61.36
10131	M6_736352_PstIMseI_PA	61.36
10132	M6_13058_PstIMseI_PA	61.36
10133	M6_3347072_PstIMspI_PA	61.36
10134	M6_3046013_PstIMspI_PA	61.36
10135	M6_674024_PstIMseI_PA	61.36
10136	M6_2059768_PstIMspI_PA	61.36
10137	Opata_613256_PstIMspI_PA	61.36
10138	M6_597383_PstIMspI_PA	61.36
10139	M6_616433_PstIMseI_PA	61.36
10140	M6_461302_PstIMspI_PA	61.36
10141	M6_1447906_PstIMseI_PA	61.36
10142	Opata_2095195_PstIMspI_PA	61.36
10143	M6_3043451_PstIMspI_PA	61.36
10144	M6_748192_PstIMseI_PA	61.36
10145	Opata_2232480_PstIMspI_PA	61.36
10146	Opata_664476_PstIMseI_PA	61.36
10147	Opata_492477_PstIMseI_PA	61.36
10148	M6_1894117_PstIMseI_PA	61.36
10149	Opata_1830618_PstIMluI_PA	61.36
10150	Opata_218223_PstIMseI_PA	61.36
10151	Opata_2776587_PstIMluI_PA	61.36
10152	M6_1800838_PstIMspI_PA	61.36
10153	Opata_304259_PstIMspI_PA	61.36
10154	Opata_126613_PstIMluI_PA	61.36
10155	Opata_134448_PstIMseI_PA	61.36
10156	M6_1193906_PstIMspI_PA	61.36
10157	Opata_482455_PstIMseI_PA	61.36
10158	M6_1682498_PstIMseI_PA	61.36
10159	Opata_115693_PstIMluI_PA	61.36
10160	Opata_653368_PstIMseI_PA	61.36
10161	Opata_179244_PstIMseI_PA	61.36
10162	Opata_1658008_PstIMspI_PA	61.36
10163	Opata_675198_PstIMluI_PA	61.36
10164	M6_902619_PstIMspI_PA	61.36
10165	M6_2521198_PstIMseI_PA	61.36
10166	Opata_42928_PstIMspI_PA	61.36
10167	Opata_3825996_PstIMspI_PA	61.36
10168	M6_1965372_PstIMseI_PA	61.36
10169	Opata_92967_PstIMspI_PA	61.36
10170	Opata_4165173_PstIMspI_PA	61.36
10171	Opata_425844_PstIMseI_PA	61.36
10172	M6_978987_PstIMseI_PA	61.36
10173	Opata_1958363_PstIMspI_PA	61.36
10174	Opata_790591_PstIMseI_PA	61.36
10175	Opata_146712_PstIMseI_PA	61.36
10176	Opata_176898_PstIMspI_PA	61.36
10177	Opata_91608_PstIMspI_PA	61.36
10178	Opata_112403_PstIMspI_PA	61.36
10179	Opata_1452034_PstIMspI_PA	61.36
10180	Opata_740922_PstIMspI_PA	61.36
10181	Opata_191796_PstIMseI_PA	61.36
10182	M6_9357_PstIMseI_PA	61.36
10183	M6_1758558_PstIMspI_PA	61.36
10184	Opata_873194_PstIMspI_PA	61.36
10185	M6_988487_PstIMseI_PA	61.36
10186	M6_1278332_PstIMspI_PA	61.36
10187	Kukri_c4900_2435	61.38
10188	BS00064197_51	61.38
10189	1040381	61.4
10190	1216733	61.63
10191	1100808	61.64
10192	1272090	61.64
10193	1130132	61.66
10194	1228244	61.66
10195	1241560	61.66
10196	wPt-731445	61.66
10197	1126475	61.69
10198	2290272	61.69
10199	3026432	61.69
10200	Xbcd265	61.7
10201	3064367	61.7
10202	977206	61.72
10203	3956177	61.72
10204	4439902	61.72
10205	4991446	61.72
10206	3024229	61.79
10207	2292718	61.9
10208	Xmta17	61.9
10209	Xmsu488(Lec)	61.9
10210	1105662	61.94
10211	1111871	61.94
10212	1117725	61.94
10213	1156787	61.94
10214	1160187	61.94
10215	1319139	61.94
10216	2291327	61.94
10217	3574047	61.94
10218	3946797	61.94
10219	4538754	61.94
10220	1381049	61.94
10221	wPt-665725	61.94
10222	1121267	61.94
10223	wPt-667172	61.96
10224	wPt-668236	61.96
10225	1022278	61.97
10226	1687885	61.98
10227	IACX4168	62.11
10228	978646	62.11
10229	1141154	62.11
10230	1044699	62.12
10231	1071021	62.12
10232	1087999	62.12
10233	1089930	62.12
10234	1100052	62.12
10235	1121668	62.12
10236	1200712	62.12
10237	1233008	62.12
10238	3021898	62.12
10239	3025678	62.12
10240	3029432	62.12
10241	3938651	62.12
10242	6041655	62.12
10243	7352800	62.12
10244	1024297	62.16
10245	2277764	62.26
10246	4989975	62.28
10247	1063366	62.3
10248	1116563	62.34
10249	1228542	62.38
10250	Xbcd1930	62.4
10251	2329849	62.41
10252	1665771	62.41
10253	wPt-665985	62.43
10254	1099728	62.43
10255	5971572	62.43
10256	wPt-733128	62.44
10257	1005358	62.44
10258	2259899	62.44
10259	2336386	62.44
10260	tPt-1362	62.51
10261	wPt-4712	62.51
10262	wPt-5968	62.51
10263	993550	62.52
10264	1667162	62.55
10265	1134313	62.58
10266	XksuE3	62.6
10267	1285741	62.61
10268	2322573	62.65
10269	4910458	62.67
10270	1231883	62.67
10271	1307524	62.67
10272	1687682	62.67
10273	1769250	62.67
10274	3943034	62.67
10275	4989401	62.67
10276	5410347	62.67
10277	1116473	62.68
10278	1163467	62.68
10279	1241312	62.68
10280	1386549	62.68
10281	1766531	62.68
10282	1771969	62.68
10283	1129965	62.73
10284	2256193	62.73
10285	1230017	62.76
10286	4990335	62.76
10287	1099569	62.85
10288	1010929	62.9
10289	1216953	62.9
10290	7491663	62.9
10291	1268717	62.9
10292	2265040	62.9
10293	Xbcd808.1	62.9
10294	Xpsr634	62.9
10295	Xbcd304b	62.9
10296	Xpsr162	62.9
10297	Xcdo1188b	62.9
10298	Xbcd1930.1	62.9
10299	1128550	62.94
10300	1160285	62.94
10301	5359591	62.94
10302	1105165	62.94
10303	1268082	62.94
10304	3033844	62.94
10305	1092053	62.94
10306	985307	62.94
10307	986726	62.94
10308	1062027	62.94
10309	2259602	62.94
10310	1132662	62.94
10311	995983	62.94
10312	1063985	62.94
10313	1066328	62.94
10314	1074551	62.94
10315	1100401	62.94
10316	1105601	62.94
10317	1112969	62.94
10318	1117424	62.94
10319	1126934	62.94
10320	1161343	62.94
10321	1229282	62.94
10322	3935863	62.94
10323	978559	62.94
10324	1026677	62.94
10325	4993821	62.94
10326	3958938	62.94
10327	1151009	62.94
10328	978143	62.94
10329	1087917	62.94
10330	1097877	62.94
10331	1259084	62.94
10332	1669075	62.94
10333	3021877	62.94
10334	3950266	63.09
10335	3023673	63.09
10336	3533490	63.09
10337	4440247	63.09
10338	4543589	63.09
10339	4909566	63.09
10340	7353067	63.09
10341	7353349	63.09
10342	7492288	63.09
10343	5373378	63.1
10344	wPt-8172	63.16
10345	tPt-5298	63.16
10346	M6_754882_PstIMspI_PA	63.16
10347	M6_977320_PstIMspI_PA	63.16
10348	M6_3302016_69_PstIMspI_SNP	63.16
10349	Opata_57257_50_PstIMseI_SNP	63.16
10350	M6_3372538_PstIMseI_PA	63.16
10351	Opata_934769_69_PstIMseI_SNP	63.16
10352	Opata_1668247_41_PstIMspI_SNP	63.16
10353	Opata_57257_69_PstIMseI_SNP	63.16
10354	M6_95528_PstIMspI_PA	63.16
10355	Opata_1668247_62_PstIMspI_SNP	63.16
10356	Opata_934769_9_PstIMseI_SNP	63.16
10357	M6_6695_PstIMseI_PA	63.16
10358	Opata_473354_PstIMseI_PA	63.16
10359	M6_850387_PstIMspI_PA	63.16
10360	Opata_3449420_38_PstIMspI_SNP	63.16
10361	Opata_3281777_24_PstIMspI_SNP	63.16
10362	Opata_578600_PstIMseI_PA	63.16
10363	M6_1844361_PstIMspI_PA	63.16
10364	Opata_1668247_32_PstIMspI_SNP	63.16
10365	M6_274726_PstIMseI_PA	63.16
10366	Opata_973803_41_PstIMseI_SNP	63.16
10367	Opata_2947853_PstIMseI_PA	63.16
10368	Opata_3121170_6_PstIMspI_SNP	63.16
10369	Opata_2316295_42_PstIMseI_SNP	63.16
10370	Opata_1546933_84_PstIMspI_SNP	63.16
10371	Opata_4187021_86_PstIMspI_SNP	63.16
10372	Opata_4187021_84_PstIMspI_SNP	63.16
10373	Opata_3121170_45_PstIMspI_SNP	63.16
10374	Opata_2697012_PstIMspI_PA	63.16
10375	Opata_341562_77_PstIMspI_SNP	63.16
10376	M6_122093_PstIMseI_PA	63.16
10377	Opata_1623047_60_PstIMspI_SNP	63.16
10378	Opata_3823895_24_PstIMseI_SNP	63.16
10379	M6_188750_PstIMseI_PA	63.16
10380	Opata_1138241_53_PstIMseI_SNP	63.16
10381	M6_507027_PstIMseI_PA	63.16
10382	M6_987993_PstIMseI_PA	63.16
10383	M6_1483381_PstIMseI_PA	63.16
10384	Opata_4088145_PstIMspI_PA	63.16
10385	Opata_472049_24_PstIMspI_SNP	63.16
10386	M6_2503201_PstIMseI_PA	63.16
10387	Opata_922243_PstIMseI_PA	63.16
10388	Opata_472049_27_PstIMspI_SNP	63.16
10389	M6_2624680_PstIMspI_PA	63.16
10390	Opata_1776854_79_PstIMseI_SNP	63.16
10391	M6_2660791_PstIMseI_PA	63.16
10392	Opata_85412_PstIMseI_PA	63.16
10393	Opata_3808550_PstIMspI_PA	63.16
10394	M6_2058232_PstIMseI_PA	63.16
10395	Opata_2363472_PstIMspI_PA	63.16
10396	Opata_1116394_PstIMseI_PA	63.16
10397	M6_1601885_PstIMseI_PA	63.16
10398	Opata_4046011_PstIMseI_PA	63.16
10399	Opata_3823895_15_PstIMseI_SNP	63.16
10400	M6_494943_PstIMseI_PA	63.16
10401	Opata_2659523_4_PstIMseI_SNP	63.16
10402	Opata_394166_PstIMspI_PA	63.16
10403	M6_1745953_PstIMseI_PA	63.16
10404	Opata_2497672_PstIMspI_PA	63.16
10405	Opata_2653069_PstIMspI_PA	63.16
10406	Opata_637359_PstIMspI_PA	63.16
10407	M6_1058873_PstIMseI_PA	63.16
10408	Opata_1506046_PstIMspI_PA	63.16
10409	M6_308360_PstIMseI_PA	63.16
10410	M6_767391_PstIMspI_PA	63.16
10411	Opata_1405620_PstIMseI_PA	63.16
10412	Opata_3348173_PstIMseI_PA	63.16
10413	Opata_2290938_PstIMspI_PA	63.16
10414	M6_260758_PstIMspI_PA	63.16
10415	M6_1158543_PstIMspI_PA	63.16
10416	M6_1547469_PstIMseI_PA	63.16
10417	M6_3066754_PstIMseI_PA	63.16
10418	Opata_2337582_3_PstIMseI_SNP	63.16
10419	M6_521859_PstIMseI_PA	63.16
10420	M6_2096423_PstIMspI_PA	63.16
10421	M6_611331_PstIMspI_PA	63.16
10422	M6_408881_PstIMseI_PA	63.16
10423	Opata_166747_PstIMseI_PA	63.16
10424	M6_2385079_PstIMluI_PA	63.16
10425	M6_1385668_PstIMseI_PA	63.16
10426	M6_1190746_PstIMseI_PA	63.16
10427	M6_159230_PstIMspI_PA	63.16
10428	M6_1279429_PstIMseI_PA	63.16
10429	M6_1262490_PstIMseI_PA	63.16
10430	M6_208138_PstIMspI_PA	63.16
10431	M6_1663057_PstIMluI_PA	63.16
10432	Opata_12337_PstIMspI_PA	63.16
10433	Opata_60253_PstIMseI_PA	63.16
10434	Opata_505392_PstIMseI_PA	63.16
10435	Opata_536643_PstIMseI_PA	63.16
10436	Opata_1986159_PstIMspI_PA	63.16
10437	Opata_1050430_PstIMseI_PA	63.16
10438	Opata_3653553_PstIMseI_PA	63.16
10439	Opata_3043166_PstIMseI_PA	63.16
10440	Opata_286490_PstIMseI_PA	63.16
10441	M6_363224_PstIMseI_PA	63.16
10442	Opata_14023_PstIMspI_PA	63.16
10443	M6_1161840_PstIMseI_PA	63.16
10444	M6_3126543_PstIMspI_PA	63.16
10445	Opata_103968_PstIMseI_PA	63.16
10446	M6_800196_PstIMspI_PA	63.16
10447	Opata_1191479_PstIMseI_PA	63.16
10448	Opata_1507627_66_PstIMspI_SNP	63.16
10449	M6_582738_PstIMseI_PA	63.16
10450	Opata_1284798_PstIMspI_PA	63.16
10451	Opata_1614593_PstIMseI_PA	63.16
10452	Opata_275746_PstIMseI_PA	63.16
10453	M6_1309411_PstIMseI_PA	63.16
10454	M6_1051081_PstIMseI_PA	63.16
10455	M6_402934_PstIMseI_PA	63.16
10456	M6_334073_PstIMseI_PA	63.16
10457	M6_2274149_PstIMspI_PA	63.16
10458	M6_333994_PstIMspI_PA	63.16
10459	M6_1353028_PstIMseI_PA	63.16
10460	M6_1003419_PstIMseI_PA	63.16
10461	M6_870425_PstIMseI_PA	63.16
10462	M6_245277_PstIMseI_PA	63.16
10463	M6_1160541_PstIMseI_PA	63.16
10464	M6_611117_PstIMseI_PA	63.16
10465	M6_1954603_PstIMspI_PA	63.16
10466	Opata_3908708_PstIMspI_PA	63.16
10467	M6_2692752_PstIMspI_PA	63.16
10468	M6_673920_PstIMseI_PA	63.16
10469	M6_211372_PstIMseI_PA	63.16
10470	M6_824219_PstIMseI_PA	63.16
10471	M6_1324801_PstIMseI_PA	63.16
10472	M6_4065840_PstIMseI_PA	63.16
10473	M6_3359608_PstIMspI_PA	63.16
10474	M6_804761_PstIMseI_PA	63.16
10475	M6_249882_PstIMseI_PA	63.16
10476	M6_97099_PstIMseI_PA	63.16
10477	M6_600601_PstIMseI_PA	63.16
10478	M6_230643_PstIMseI_PA	63.16
10479	M6_809544_PstIMspI_PA	63.16
10480	M6_695686_PstIMseI_PA	63.16
10481	M6_1186540_PstIMseI_PA	63.16
10482	M6_233653_PstIMseI_PA	63.16
10483	M6_2111284_PstIMspI_PA	63.16
10484	M6_108957_PstIMseI_PA	63.16
10485	M6_246116_PstIMspI_PA	63.16
10486	M6_3298417_PstIMseI_PA	63.16
10487	M6_81766_PstIMseI_PA	63.16
10488	M6_2154065_PstIMspI_PA	63.16
10489	M6_3516473_PstIMspI_PA	63.16
10490	M6_2612182_PstIMseI_PA	63.16
10491	M6_2308035_PstIMseI_PA	63.16
10492	M6_1431138_PstIMspI_PA	63.16
10493	Opata_441918_PstIMseI_PA	63.16
10494	Opata_781548_PstIMseI_PA	63.16
10495	Opata_7221_PstIMseI_PA	63.16
10496	Opata_756896_PstIMseI_PA	63.16
10497	Opata_144812_PstIMseI_PA	63.16
10498	Opata_184104_PstIMspI_PA	63.16
10499	Opata_17945_PstIMspI_PA	63.16
10500	Opata_1010371_PstIMseI_PA	63.16
10501	Opata_745625_PstIMseI_PA	63.16
10502	Opata_50278_PstIMseI_PA	63.16
10503	M6_191857_PstIMseI_PA	63.16
10504	M6_1044419_PstIMseI_PA	63.16
10505	M6_3100190_PstIMspI_PA	63.16
10506	M6_474253_PstIMseI_PA	63.16
10507	M6_814107_PstIMseI_PA	63.16
10508	M6_2203205_PstIMseI_PA	63.16
10509	M6_337446_PstIMspI_PA	63.16
10510	M6_1319317_PstIMseI_PA	63.16
10511	M6_146407_PstIMseI_PA	63.16
10512	M6_2357058_PstIMseI_PA	63.16
10513	M6_188645_PstIMseI_PA	63.16
10514	M6_154571_PstIMseI_PA	63.16
10515	M6_1346621_PstIMseI_PA	63.16
10516	M6_803606_PstIMspI_PA	63.16
10517	M6_144299_PstIMspI_PA	63.16
10518	M6_630759_PstIMseI_PA	63.16
10519	M6_2284533_PstIMseI_PA	63.16
10520	M6_711495_PstIMseI_PA	63.16
10521	M6_215425_PstIMseI_PA	63.16
10522	M6_506655_PstIMspI_PA	63.16
10523	M6_1139339_PstIMseI_PA	63.16
10524	M6_1403433_PstIMseI_PA	63.16
10525	M6_850051_PstIMspI_PA	63.16
10526	M6_40405_PstIMspI_PA	63.16
10527	M6_151544_PstIMspI_PA	63.16
10528	M6_705171_PstIMseI_PA	63.16
10529	M6_338852_PstIMspI_PA	63.16
10530	M6_953738_PstIMseI_PA	63.16
10531	M6_201152_PstIMseI_PA	63.16
10532	M6_1212805_PstIMseI_PA	63.16
10533	M6_1826933_PstIMspI_PA	63.16
10534	M6_63632_PstIMseI_PA	63.16
10535	M6_3056247_PstIMspI_PA	63.16
10536	Opata_3497168_PstIMseI_PA	63.16
10537	M6_32542_PstIMseI_PA	63.16
10538	M6_904235_PstIMseI_PA	63.16
10539	M6_439434_PstIMseI_PA	63.16
10540	M6_417203_PstIMseI_PA	63.16
10541	Opata_2261604_PstIMspI_PA	63.16
10542	M6_1844888_PstIMseI_PA	63.16
10543	M6_298804_PstIMseI_PA	63.16
10544	Opata_1113814_PstIMspI_PA	63.16
10545	Opata_1993713_PstIMspI_PA	63.16
10546	Opata_405912_PstIMseI_PA	63.16
10547	Opata_1826718_PstIMseI_PA	63.16
10548	Opata_594513_PstIMseI_PA	63.16
10549	Opata_3113448_PstIMspI_PA	63.16
10550	Opata_1206062_PstIMseI_PA	63.16
10551	Opata_659024_PstIMseI_PA	63.16
10552	Opata_751054_PstIMspI_PA	63.16
10553	Opata_1582718_PstIMspI_PA	63.16
10554	Opata_278566_PstIMseI_PA	63.16
10555	M6_843171_PstIMspI_PA	63.16
10556	M6_1237919_PstIMseI_PA	63.16
10557	Opata_1689785_PstIMspI_PA	63.16
10558	Opata_3559293_PstIMspI_PA	63.16
10559	Opata_1494071_PstIMseI_PA	63.16
10560	Opata_1957152_PstIMspI_PA	63.16
10561	Opata_1743328_PstIMspI_PA	63.16
10562	Opata_1831884_PstIMseI_PA	63.16
10563	M6_689604_PstIMluI_PA	63.16
10564	Opata_754852_PstIMseI_PA	63.16
10565	Opata_387062_PstIMspI_PA	63.16
10566	Opata_737716_PstIMseI_PA	63.16
10567	Opata_1385829_PstIMspI_PA	63.16
10568	Opata_2465150_PstIMspI_PA	63.16
10569	Opata_183578_PstIMseI_PA	63.16
10570	M6_128020_PstIMspI_PA	63.16
10571	M6_42383_PstIMspI_PA	63.16
10572	Opata_1689236_PstIMspI_PA	63.16
10573	Opata_1115813_PstIMseI_PA	63.16
10574	Opata_559109_PstIMseI_PA	63.16
10575	Opata_2601664_PstIMspI_PA	63.16
10576	Opata_2542095_PstIMspI_PA	63.16
10577	M6_2282661_PstIMluI_PA	63.16
10578	M6_260205_PstIMspI_PA	63.16
10579	Opata_850106_PstIMseI_PA	63.16
10580	Opata_323377_PstIMspI_PA	63.16
10581	Opata_2178247_PstIMspI_PA	63.16
10582	Opata_1346091_PstIMseI_PA	63.16
10583	Opata_394322_PstIMseI_PA	63.16
10584	Opata_3616948_PstIMspI_PA	63.16
10585	Opata_239459_PstIMseI_PA	63.16
10586	Opata_1071999_PstIMspI_PA	63.16
10587	M6_2386193_PstIMspI_PA	63.16
10588	M6_138075_PstIMspI_PA	63.16
10589	M6_52711_PstIMluI_PA	63.16
10590	M6_849033_PstIMseI_PA	63.16
10591	M6_39557_PstIMspI_PA	63.16
10592	M6_3594584_PstIMspI_PA	63.16
10593	M6_247233_PstIMluI_PA	63.16
10594	M6_16072_PstIMseI_PA	63.16
10595	M6_69690_PstIMseI_PA	63.16
10596	M6_341975_PstIMluI_PA	63.16
10597	M6_720298_PstIMseI_PA	63.16
10598	M6_1924410_PstIMseI_PA	63.16
10599	Opata_481442_PstIMseI_PA	63.16
10600	Opata_694761_PstIMseI_PA	63.16
10601	Opata_738213_PstIMseI_PA	63.16
10602	M6_460214_PstIMseI_PA	63.16
10603	M6_2770938_PstIMseI_PA	63.16
10604	M6_820657_PstIMseI_PA	63.16
10605	Opata_344261_PstIMseI_PA	63.16
10606	M6_1817254_PstIMluI_PA	63.16
10607	Opata_3539255_PstIMspI_PA	63.16
10608	Opata_838093_PstIMseI_PA	63.16
10609	Opata_325075_PstIMspI_PA	63.16
10610	Opata_2161453_PstIMseI_PA	63.16
10611	M6_1475764_PstIMseI_PA	63.16
10612	Opata_57906_PstIMseI_PA	63.16
10613	Opata_944481_PstIMseI_PA	63.16
10614	Opata_661722_PstIMseI_PA	63.16
10615	M6_3315442_PstIMseI_PA	63.16
10616	Opata_168321_PstIMseI_PA	63.16
10617	Opata_3111427_PstIMseI_PA	63.16
10618	M6_2167899_PstIMseI_PA	63.16
10619	M6_848198_PstIMseI_PA	63.16
10620	M6_458252_PstIMseI_PA	63.16
10621	Opata_321755_PstIMseI_PA	63.16
10622	Opata_1191967_PstIMspI_PA	63.16
10623	Opata_349468_PstIMseI_PA	63.16
10624	Opata_1915132_PstIMspI_PA	63.16
10625	Opata_1334319_PstIMseI_PA	63.16
10626	Opata_118582_PstIMseI_PA	63.16
10627	Opata_1620770_PstIMseI_PA	63.16
10628	M6_165552_PstIMspI_PA	63.16
10629	Opata_3519902_PstIMspI_PA	63.16
10630	Opata_432107_PstIMseI_PA	63.16
10631	Opata_207152_PstIMseI_PA	63.16
10632	Opata_881930_PstIMspI_PA	63.16
10633	M6_305683_PstIMseI_PA	63.16
10634	M6_2425402_PstIMseI_PA	63.16
10635	M6_426116_PstIMseI_PA	63.16
10636	M6_2959937_PstIMseI_PA	63.16
10637	M6_143911_PstIMseI_PA	63.16
10638	M6_555157_PstIMspI_PA	63.16
10639	M6_606934_PstIMspI_PA	63.16
10640	M6_2243942_PstIMspI_PA	63.16
10641	M6_190235_PstIMseI_PA	63.16
10642	M6_4478_PstIMspI_PA	63.16
10643	M6_1777676_PstIMseI_PA	63.16
10644	M6_462350_PstIMluI_PA	63.16
10645	M6_637268_PstIMseI_PA	63.16
10646	M6_456487_PstIMseI_PA	63.16
10647	M6_507100_PstIMspI_PA	63.16
10648	M6_249019_PstIMspI_PA	63.16
10649	M6_85643_PstIMseI_PA	63.16
10650	Opata_3816480_PstIMspI_PA	63.16
10651	Opata_4205014_PstIMseI_PA	63.16
10652	1099883	63.17
10653	1116347	63.17
10654	2282267	63.17
10655	1020196	63.2
10656	wPt-5411	63.21
10657	1085298	63.21
10658	1103720	63.21
10659	1116866	63.21
10660	1195277	63.21
10661	3941544	63.21
10662	3943775	63.21
10663	4440311	63.21
10664	4541830	63.21
10665	wPt-730356	63.27
10666	1007073	63.27
10667	1011115	63.27
10668	1091122	63.27
10669	1102694	63.27
10670	1128478	63.27
10671	7160263	63.31
10672	WMC24	63.38
10673	1149478	63.38
10674	3947067	63.38
10675	4439618	63.38
10676	4538386	63.38
10677	1764537	63.46
10678	1771315	63.46
10679	1771479	63.46
10680	978097	63.49
10681	1004515	63.49
10682	1091492	63.49
10683	1208667	63.49
10684	1252946	63.49
10685	1666549	63.49
10686	2259845	63.49
10687	2275890	63.49
10688	2289057	63.49
10689	3021007	63.49
10690	3021018	63.49
10691	3026549	63.49
10692	3026697	63.49
10693	3534056	63.49
10694	3950631	63.49
10695	4022583	63.49
10696	5332153	63.49
10697	5350189	63.49
10698	5367179	63.49
10699	5369556	63.49
10700	5580263	63.49
10701	5969894	63.49
10702	5971284	63.49
10703	6047682	63.49
10704	7326572	63.49
10705	7347100	63.49
10706	1021434	63.52
10707	1071305	63.52
10708	1210851	63.52
10709	1770490	63.52
10710	1080140	63.54
10711	1058211	63.6
10712	1084338	63.6
10713	1087852	63.6
10714	1099425	63.6
10715	1103172	63.6
10716	7333493	63.6
10717	2290918	63.61
10718	991415	63.63
10719	996221	63.63
10720	1090722	63.71
10721	3956400	63.71
10722	2242232	63.73
10723	5010906	63.76
10724	995021	63.8
10725	1089266	63.8
10726	1100939	63.8
10727	1199979	63.8
10728	2277135	63.8
10729	2279310	63.8
10730	3028513	63.8
10731	wPt-666117	63.82
10732	wPt-668162	63.82
10733	wPt-668214	63.82
10734	wPt-668306	63.82
10735	wPt-669297	63.82
10736	wPt-669299	63.82
10737	wPt-730148	63.82
10738	wPt-731806	63.82
10739	wPt-731807	63.82
10740	wPt-732546	63.82
10741	wPt-733007	63.82
10742	wPt-733464	63.82
10743	wPt-733779	63.82
10744	wPt-733858	63.82
10745	wPt-734216	63.82
10746	wPt-7074	63.82
10747	1012492	63.89
10748	wPt-665379	63.89
10749	2297452	63.9
10750	1029102	64
10751	1035228	64
10752	1098630	64
10753	1110827	64
10754	1115626	64
10755	1116888	64
10756	1131064	64
10757	1167208	64
10758	Xbcd1889	64
10759	Xcmwg706	64
10760	1130870	64.01
10761	1102942	64.05
10762	1107411	64.05
10763	1231766	64.05
10764	1257937	64.05
10765	1270970	64.05
10766	1273195	64.05
10767	1278492	64.05
10768	1280329	64.05
10769	1382402	64.05
10770	1385930	64.05
10771	1388792	64.05
10772	2371213	64.05
10773	3029421	64.05
10774	3034295	64.05
10775	3533552	64.05
10776	3951258	64.05
10777	4261172	64.05
10778	4395627	64.05
10779	4395873	64.05
10780	4410341	64.05
10781	4539821	64.05
10782	4540744	64.05
10783	10024400	64.05
10784	1034138	64.05
10785	10270970	64.05
10786	1226319	64.07
10787	1042747	64.09
10788	1091566	64.11
10789	994398	64.23
10790	1239431	64.24
10791	1094105	64.27
10792	1092654	64.3
10793	1124420	64.33
10794	1129025	64.33
10795	1379284	64.33
10796	1769781	64.33
10797	2308507	64.33
10798	982829	64.33
10799	997000	64.33
10800	1072899	64.33
10801	1109578	64.33
10802	1141582	64.33
10803	1218701	64.33
10804	1220292	64.33
10805	4002315	64.33
10806	1124236	64.52
10807	1314710	64.52
10808	3945977	64.52
10809	4411642	64.52
10810	4910244	64.61
10811	1082211	64.63
10812	1087705	64.63
10813	1138037	64.63
10814	1185386	64.63
10815	1194040	64.63
10816	1270344	64.63
10817	2294852	64.63
10818	5370713	64.63
10819	5970720	64.63
10820	1260135	64.64
10821	1121826	64.64
10822	1151674	64.64
10823	1380604	64.64
10824	wsnp_Ku_c11769_19153951	64.66
10825	Opata_2782644_49_PstIMspI_SNP	64.66
10826	Opata_1031366_20_PstIMspI_SNP	64.66
10827	Opata_683032_40_PstIMspI_SNP	64.66
10828	Opata_3866664_PstIMspI_PA	64.66
10829	M6_2214235_PstIMseI_PA	64.66
10830	Opata_821663_5_PstIMseI_SNP	64.66
10831	M6_663132_PstIMspI_PA	64.66
10832	Opata_61885_34_PstIMseI_SNP	64.66
10833	Opata_248371_32_PstIMspI_SNP	64.66
10834	Opata_134571_55_PstIMseI_SNP	64.66
10835	Opata_821663_3_PstIMseI_SNP	64.66
10836	Opata_4386815_79_PstIMseI_SNP	64.66
10837	Opata_1241878_PstIMspI_PA	64.66
10838	Opata_1977458_69_PstIMspI_SNP	64.66
10839	Opata_746947_2_PstIMspI_SNP	64.66
10840	Opata_920886_78_PstIMseI_SNP	64.66
10841	Opata_310369_57_PstIMseI_SNP	64.66
10842	M6_1737973_PstIMluI_PA	64.66
10843	Opata_920886_43_PstIMseI_SNP	64.66
10844	Opata_16695_45_PstIMseI_SNP	64.66
10845	M6_313838_PstIMspI_PA	64.66
10846	Opata_1772028_4_PstIMspI_SNP	64.66
10847	Opata_1019166_77_PstIMseI_SNP	64.66
10848	Opata_1747632_35_PstIMspI_SNP	64.66
10849	Opata_234059_47_PstIMluI_SNP	64.66
10850	Opata_3091943_6_PstIMseI_SNP	64.66
10851	Opata_3228618_44_PstIMspI_SNP	64.66
10852	Opata_16661_20_PstIMspI_SNP	64.66
10853	Opata_4386815_54_PstIMseI_SNP	64.66
10854	Opata_254309_52_PstIMspI_SNP	64.66
10855	Opata_2370945_16_PstIMspI_SNP	64.66
10856	Opata_42586_67_PstIMseI_SNP	64.66
10857	M6_1274564_PstIMspI_PA	64.66
10858	Opata_588682_42_PstIMseI_SNP	64.66
10859	Opata_2501028_52_PstIMspI_SNP	64.66
10860	Opata_151055_61_PstIMseI_SNP	64.66
10861	Opata_2750636_6_PstIMspI_SNP	64.66
10862	Opata_276087_72_PstIMspI_SNP	64.66
10863	Opata_1019166_61_PstIMseI_SNP	64.66
10864	Opata_1019166_82_PstIMseI_SNP	64.66
10865	Opata_3228618_30_PstIMspI_SNP	64.66
10866	Opata_3908857_21_PstIMspI_SNP	64.66
10867	Opata_2382148_73_PstIMluI_SNP	64.66
10868	Opata_127335_28_PstIMseI_SNP	64.66
10869	Opata_3908857_38_PstIMspI_SNP	64.66
10870	Opata_3605_59_PstIMseI_SNP	64.66
10871	Opata_61885_64_PstIMseI_SNP	64.66
10872	Opata_419196_61_PstIMspI_SNP	64.66
10873	M6_488008_PstIMseI_PA	64.66
10874	M6_634958_PstIMseI_PA	64.66
10875	Opata_1402354_58_PstIMspI_SNP	64.66
10876	Opata_3605_12_PstIMseI_SNP	64.66
10877	Opata_206970_27_PstIMspI_SNP	64.66
10878	Opata_1776148_36_PstIMspI_SNP	64.66
10879	Opata_3244682_20_PstIMspI_SNP	64.66
10880	Opata_3228618_21_PstIMspI_SNP	64.66
10881	Opata_658208_48_PstIMspI_SNP	64.66
10882	Opata_234059_27_PstIMluI_SNP	64.66
10883	M6_229927_PstIMseI_PA	64.66
10884	Opata_713512_64_PstIMseI_SNP	64.66
10885	M6_18961_PstIMseI_PA	64.66
10886	Opata_3680477_50_PstIMspI_SNP	64.66
10887	Opata_235796_24_PstIMseI_SNP	64.66
10888	Opata_1744820_4_PstIMspI_SNP	64.66
10889	Opata_419196_35_PstIMspI_SNP	64.66
10890	Opata_223857_20_PstIMseI_SNP	64.66
10891	Opata_2369436_55_PstIMspI_SNP	64.66
10892	Opata_830655_48_PstIMseI_SNP	64.66
10893	Opata_2203260_23_PstIMspI_SNP	64.66
10894	Opata_738405_62_PstIMseI_SNP	64.66
10895	Opata_3244682_28_PstIMspI_SNP	64.66
10896	Opata_1243405_30_PstIMseI_SNP	64.66
10897	Opata_205800_67_PstIMseI_SNP	64.66
10898	Opata_588710_20_PstIMseI_SNP	64.66
10899	Opata_2437000_1_PstIMspI_SNP	64.66
10900	M6_983667_PstIMspI_PA	64.66
10901	Opata_2782644_39_PstIMspI_SNP	64.66
10902	Opata_3035748_45_PstIMseI_SNP	64.66
10903	Opata_515775_25_PstIMspI_SNP	64.66
10904	Opata_1243405_37_PstIMseI_SNP	64.66
10905	Opata_140268_57_PstIMseI_SNP	64.66
10906	M6_3567267_PstIMseI_PA	64.66
10907	Opata_2316295_32_PstIMseI_SNP	64.66
10908	Opata_1602037_PstIMspI_PA	64.66
10909	Opata_2597856_16_PstIMspI_SNP	64.66
10910	Opata_159387_PstIMseI_PA	64.66
10911	Opata_59670_89_PstIMseI_SNP	64.66
10912	M6_77361_PstIMseI_PA	64.66
10913	Opata_2416268_17_PstIMseI_SNP	64.66
10914	M6_1332666_PstIMseI_PA	64.66
10915	M6_1192637_PstIMluI_PA	64.66
10916	M6_1576342_PstIMspI_PA	64.66
10917	M6_1999347_PstIMspI_PA	64.66
10918	M6_1274168_PstIMseI_PA	64.66
10919	M6_2485292_PstIMspI_PA	64.66
10920	Opata_3128371_PstIMspI_PA	64.66
10921	M6_2589372_PstIMseI_PA	64.66
10922	Opata_2924904_47_PstIMspI_SNP	64.66
10923	Opata_2828720_48_PstIMspI_SNP	64.66
10924	M6_1278310_PstIMseI_PA	64.66
10925	M6_217552_PstIMseI_PA	64.66
10926	Opata_408798_57_PstIMseI_SNP	64.66
10927	Opata_326167_58_PstIMseI_SNP	64.66
10928	Opata_791187_31_PstIMspI_SNP	64.66
10929	M6_93641_PstIMseI_PA	64.66
10930	M6_121900_PstIMseI_PA	64.66
10931	M6_2392985_PstIMspI_PA	64.66
10932	M6_757906_PstIMspI_PA	64.66
10933	Opata_3356639_5_PstIMspI_SNP	64.66
10934	Opata_1764867_50_PstIMspI_SNP	64.66
10935	M6_2349212_PstIMluI_PA	64.66
10936	M6_1415072_PstIMspI_PA	64.66
10937	Opata_185872_21_PstIMspI_SNP	64.66
10938	M6_117916_PstIMspI_PA	64.66
10939	M6_1358793_PstIMseI_PA	64.66
10940	Opata_13252_PstIMseI_PA	64.66
10941	M6_436374_PstIMseI_PA	64.66
10942	M6_1448562_PstIMseI_PA	64.66
10943	M6_1451969_PstIMseI_PA	64.66
10944	Opata_2416268_8_PstIMseI_SNP	64.66
10945	M6_3885206_PstIMseI_PA	64.66
10946	M6_1014206_PstIMspI_PA	64.66
10947	M6_1802008_PstIMspI_PA	64.66
10948	M6_409836_PstIMseI_PA	64.66
10949	Opata_355307_PstIMseI_PA	64.66
10950	M6_680371_PstIMseI_PA	64.66
10951	M6_469774_PstIMspI_PA	64.66
10952	M6_201299_PstIMseI_PA	64.66
10953	M6_345042_PstIMseI_PA	64.66
10954	M6_1997432_PstIMspI_PA	64.66
10955	Opata_2215678_20_PstIMseI_SNP	64.66
10956	M6_66435_PstIMspI_PA	64.66
10957	M6_7921_PstIMluI_PA	64.66
10958	Opata_2215678_43_PstIMseI_SNP	64.66
10959	Opata_1912888_PstIMspI_PA	64.66
10960	M6_749310_PstIMseI_PA	64.66
10961	Opata_3082877_PstIMseI_PA	64.66
10962	M6_161508_PstIMseI_PA	64.66
10963	M6_225533_PstIMseI_PA	64.66
10964	Opata_2327387_PstIMspI_PA	64.66
10965	M6_1063145_PstIMseI_PA	64.66
10966	M6_1451259_PstIMseI_PA	64.66
10967	M6_2904853_PstIMspI_PA	64.66
10968	Opata_3979113_PstIMspI_PA	64.66
10969	Opata_283429_PstIMseI_PA	64.66
10970	Opata_63076_PstIMseI_PA	64.66
10971	Opata_1266717_PstIMseI_PA	64.66
10972	Opata_3571966_PstIMseI_PA	64.66
10973	M6_1006316_PstIMseI_PA	64.66
10974	M6_1578893_PstIMspI_PA	64.66
10975	M6_1264871_PstIMspI_PA	64.66
10976	M6_2636458_PstIMspI_PA	64.66
10977	M6_339674_PstIMspI_PA	64.66
10978	M6_2529282_PstIMseI_PA	64.66
10979	M6_1471562_PstIMspI_PA	64.66
10980	M6_1169488_PstIMseI_PA	64.66
10981	M6_701615_PstIMseI_PA	64.66
10982	M6_289148_PstIMseI_PA	64.66
10983	M6_2408045_PstIMspI_PA	64.66
10984	M6_2201998_PstIMseI_PA	64.66
10985	M6_1981841_PstIMseI_PA	64.66
10986	M6_1009517_PstIMseI_PA	64.66
10987	M6_1410556_PstIMseI_PA	64.66
10988	M6_184417_PstIMseI_PA	64.66
10989	Opata_923653_PstIMseI_PA	64.66
10990	M6_439052_PstIMseI_PA	64.66
10991	M6_148883_PstIMseI_PA	64.66
10992	M6_277172_PstIMseI_PA	64.66
10993	M6_539129_PstIMspI_PA	64.66
10994	M6_3274465_PstIMseI_PA	64.66
10995	M6_812038_PstIMseI_PA	64.66
10996	M6_43828_PstIMseI_PA	64.66
10997	M6_879360_PstIMspI_PA	64.66
10998	M6_85663_PstIMseI_PA	64.66
10999	M6_24481_PstIMspI_PA	64.66
11000	M6_130894_PstIMseI_PA	64.66
11001	M6_1168783_PstIMspI_PA	64.66
11002	M6_30718_PstIMspI_PA	64.66
11003	M6_2495480_PstIMspI_PA	64.66
11004	M6_1101895_PstIMseI_PA	64.66
11005	M6_1331904_PstIMseI_PA	64.66
11006	M6_210482_PstIMspI_PA	64.66
11007	M6_18526_PstIMseI_PA	64.66
11008	M6_3031288_PstIMseI_PA	64.66
11009	M6_619635_PstIMseI_PA	64.66
11010	M6_667853_PstIMseI_PA	64.66
11011	M6_526134_PstIMseI_PA	64.66
11012	M6_890199_PstIMseI_PA	64.66
11013	M6_2357414_PstIMspI_PA	64.66
11014	M6_541003_PstIMseI_PA	64.66
11015	M6_291089_PstIMseI_PA	64.66
11016	M6_3488284_PstIMseI_PA	64.66
11017	M6_557489_PstIMseI_PA	64.66
11018	M6_644471_PstIMseI_PA	64.66
11019	M6_607712_PstIMseI_PA	64.66
11020	M6_354972_PstIMspI_PA	64.66
11021	M6_60269_PstIMspI_PA	64.66
11022	M6_563696_PstIMseI_PA	64.66
11023	M6_3171312_PstIMspI_PA	64.66
11024	M6_773520_PstIMseI_PA	64.66
11025	M6_86115_PstIMseI_PA	64.66
11026	M6_805454_PstIMspI_PA	64.66
11027	M6_1202422_PstIMspI_PA	64.66
11028	M6_1439740_PstIMseI_PA	64.66
11029	M6_548656_PstIMspI_PA	64.66
11030	M6_1521212_PstIMseI_PA	64.66
11031	M6_1736247_PstIMspI_PA	64.66
11032	M6_3299011_PstIMspI_PA	64.66
11033	M6_1298415_PstIMspI_PA	64.66
11034	M6_2498463_PstIMspI_PA	64.66
11035	Opata_423299_PstIMseI_PA	64.66
11036	M6_4240731_PstIMseI_PA	64.66
11037	M6_542006_PstIMseI_PA	64.66
11038	M6_563350_PstIMseI_PA	64.66
11039	M6_2644572_PstIMseI_PA	64.66
11040	M6_820117_PstIMseI_PA	64.66
11041	M6_136427_PstIMseI_PA	64.66
11042	M6_3886342_PstIMseI_PA	64.66
11043	M6_932436_PstIMseI_PA	64.66
11044	M6_3405629_PstIMspI_PA	64.66
11045	M6_1205689_PstIMseI_PA	64.66
11046	Opata_278703_PstIMseI_PA	64.66
11047	M6_3890297_PstIMseI_PA	64.66
11048	M6_2372793_PstIMspI_PA	64.66
11049	M6_1907573_PstIMseI_PA	64.66
11050	M6_56818_PstIMseI_PA	64.66
11051	M6_527084_PstIMseI_PA	64.66
11052	M6_483663_PstIMspI_PA	64.66
11053	M6_3949920_PstIMseI_PA	64.66
11054	M6_1310995_PstIMseI_PA	64.66
11055	Opata_2682711_PstIMspI_PA	64.66
11056	Opata_91226_PstIMseI_PA	64.66
11057	Opata_125336_PstIMseI_PA	64.66
11058	Opata_824153_PstIMseI_PA	64.66
11059	M6_1953628_PstIMseI_PA	64.66
11060	M6_2124043_PstIMseI_PA	64.66
11061	M6_3451251_PstIMseI_PA	64.66
11062	M6_32867_PstIMseI_PA	64.66
11063	M6_2071764_PstIMspI_PA	64.66
11064	M6_106097_PstIMseI_PA	64.66
11065	M6_2101132_PstIMluI_PA	64.66
11066	M6_684997_PstIMseI_PA	64.66
11067	M6_354373_PstIMspI_PA	64.66
11068	M6_502298_PstIMspI_PA	64.66
11069	M6_1237960_PstIMseI_PA	64.66
11070	Opata_682166_PstIMseI_PA	64.66
11071	M6_2990516_PstIMseI_PA	64.66
11072	Opata_2035770_PstIMspI_PA	64.66
11073	M6_1108198_PstIMseI_PA	64.66
11074	Opata_806333_PstIMseI_PA	64.66
11075	M6_994286_PstIMseI_PA	64.66
11076	Opata_1195552_PstIMseI_PA	64.66
11077	M6_1372364_PstIMseI_PA	64.66
11078	Opata_992093_PstIMspI_PA	64.66
11079	Opata_230177_PstIMseI_PA	64.66
11080	M6_784516_PstIMspI_PA	64.66
11081	M6_1092587_PstIMseI_PA	64.66
11082	M6_588317_PstIMseI_PA	64.66
11083	M6_2250062_PstIMseI_PA	64.66
11084	M6_461393_PstIMspI_PA	64.66
11085	M6_1935429_PstIMspI_PA	64.66
11086	M6_902018_PstIMspI_PA	64.66
11087	M6_445135_PstIMseI_PA	64.66
11088	Opata_619755_PstIMspI_PA	64.66
11089	Opata_1397212_PstIMseI_PA	64.66
11090	Opata_507832_PstIMseI_PA	64.66
11091	M6_351397_PstIMseI_PA	64.66
11092	Opata_1018544_PstIMseI_PA	64.66
11093	Opata_66793_PstIMseI_PA	64.66
11094	M6_64841_PstIMspI_PA	64.66
11095	M6_188536_PstIMseI_PA	64.66
11096	M6_4023346_PstIMseI_PA	64.66
11097	M6_238192_PstIMseI_PA	64.66
11098	M6_530954_PstIMspI_PA	64.66
11099	M6_3383217_PstIMseI_PA	64.66
11100	M6_1822575_PstIMluI_PA	64.66
11101	M6_982735_PstIMseI_PA	64.66
11102	M6_617884_PstIMseI_PA	64.66
11103	M6_355667_PstIMspI_PA	64.66
11104	M6_15065_PstIMspI_PA	64.66
11105	M6_755673_PstIMseI_PA	64.66
11106	M6_251717_PstIMseI_PA	64.66
11107	M6_4247853_PstIMseI_PA	64.66
11108	1126925	64.69
11109	3024906	64.69
11110	981803	64.75
11111	1008166	64.75
11112	1051568	64.75
11113	1072574	64.75
11114	1105542	64.75
11115	1119237	64.75
11116	1127333	64.75
11117	1229423	64.75
11118	1277060	64.75
11119	1354109	64.75
11120	1384058	64.75
11121	1724832	64.75
11122	2285120	64.75
11123	2291423	64.75
11124	3533081	64.75
11125	3534312	64.75
11126	3938220	64.75
11127	3938842	64.75
11128	3944590	64.75
11129	4396543	64.75
11130	4410675	64.75
11131	4439882	64.75
11132	4544098	64.75
11133	4993504	64.75
11134	5325292	64.75
11135	5363558	64.75
11136	1129476	64.76
11137	1200782	64.76
11138	1101248	64.78
11139	1009199	64.79
11140	1099815	64.79
11141	1070550	64.8
11142	1143802	64.8
11143	1207963	64.8
11144	1087326	64.85
11145	980012	64.86
11146	998279	64.86
11147	1091006	64.86
11148	1092213	64.86
11149	1093499	64.86
11150	1121687	64.86
11151	1138246	64.86
11152	1163264	64.86
11153	1201771	64.86
11154	1218472	64.86
11155	1233048	64.86
11156	1764604	64.86
11157	2282340	64.86
11158	2289282	64.86
11159	1124870	64.86
11160	1390927	64.86
11161	1103886	64.86
11162	3022782	64.86
11163	3064878	64.88
11164	1119276	64.92
11165	Ex_c68770_506	64.98
11166	Excalibur_c5606_1192	64.98
11167	1287579	65.07
11168	1084317	65.13
11169	1089882	65.13
11170	4540177	65.13
11171	4542957	65.13
11172	4544541	65.13
11173	995045	65.14
11174	997308	65.14
11175	1080212	65.14
11176	1081533	65.14
11177	1090724	65.14
11178	1263860	65.14
11179	1119839	65.15
11180	3946994	65.15
11181	1087896	65.17
11182	2262966	65.17
11183	1156174	65.2
11184	1048305	65.28
11185	4910221	65.29
11186	wPt-667634	65.3
11187	wPt-669563	65.3
11188	3028672	65.33
11189	1004489	65.35
11190	1036957	65.35
11191	2293781	65.35
11192	2305505	65.35
11193	3025434	65.35
11194	3026844	65.35
11195	4909857	65.35
11196	4910144	65.35
11197	2295039	65.38
11198	1138208	65.39
11199	990732	65.4
11200	1129339	65.4
11201	1268561	65.4
11202	1123593	65.4
11203	BS00004522_51	65.4
11204	Tdurum_contig49788_1162	65.4
11205	121473	65.43
11206	1670636	65.44
11207	wsnp_Ku_c4900_8778960	65.45
11208	981494	65.45
11209	983421	65.45
11210	994564	65.45
11211	1000001	65.45
11212	1009263	65.45
11213	1015080	65.45
11214	1020599	65.45
11215	1030021	65.45
11216	1038512	65.45
11217	1060118	65.45
11218	1073500	65.45
11219	1082510	65.45
11220	1089795	65.45
11221	1093866	65.45
11222	1093978	65.45
11223	1094246	65.45
11224	1096167	65.45
11225	1096869	65.45
11226	1104693	65.45
11227	1105480	65.45
11228	1109543	65.45
11229	1113511	65.45
11230	1116082	65.45
11231	1119662	65.45
11232	1125251	65.45
11233	1125761	65.45
11234	1133163	65.45
11235	1163409	65.45
11236	1263589	65.45
11237	1264711	65.45
11238	1265636	65.45
11239	1269430	65.45
11240	1377896	65.45
11241	1383920	65.45
11242	3939317	65.45
11243	1212778	65.48
11244	3941379	65.48
11245	3952175	65.48
11246	4405467	65.48
11247	5992505	65.48
11248	2289170	65.5
11249	4993774	65.53
11250	wPt-672158	65.53
11251	1093186	65.53
11252	2281068	65.53
11253	1383413	65.56
11254	1021970	65.57
11255	wPt-732113	65.58
11256	wPt-734090	65.58
11257	3937206	65.59
11258	IAAV4099	65.63
11259	1125917	65.67
11260	1267991	65.68
11261	1288467	65.68
11262	991809	65.68
11263	2261700	65.69
11264	XksuH9	65.7
11265	3575243	65.7
11266	4261381	65.7
11267	1240728	65.71
11268	1276808	65.71
11269	2263809	65.71
11270	2282741	65.71
11271	1094611	65.75
11272	1108031	65.75
11273	3064754	65.76
11274	1298628	65.76
11275	3938531	65.76
11276	3957747	65.76
11277	wsnp_Ex_c12117_19381492	65.77
11278	1098532	65.78
11279	3937627	65.78
11280	1104439	65.78
11281	1129904	65.78
11282	1131465	65.78
11283	1066860	65.78
11284	1096956	65.78
11285	1264295	65.79
11286	Jagger_c1403_60	65.81
11287	JD_c17158_393	65.81
11288	3570013	65.82
11289	3026804	65.83
11290	1191259	65.84
11291	1253593	65.84
11292	2301667	65.84
11293	4262067	65.84
11294	4538608	65.84
11295	5324386	65.84
11296	1136702	65.86
11297	3949568	65.86
11298	1123021	65.91
11299	1138145	65.92
11300	1385212	65.92
11301	2257884	65.92
11302	3031661	65.92
11303	1117729	65.93
11304	1138132	65.93
11305	1860185	65.93
11306	1243040	65.95
11307	1123667	65.95
11308	1152638	65.97
11309	3021589	65.98
11310	1103736	66.01
11311	3030753	66.01
11312	1094953	66.04
11313	116860	66.05
11314	1687572	66.08
11315	1093782	66.1
11316	4408543	66.1
11317	2290075	66.12
11318	Kukri_c20672_360	66.12
11319	Kukri_c35200_895	66.12
11320	tplb0059e14_515	66.12
11321	1386596	66.15
11322	1238232	66.16
11323	1109844	66.17
11324	1009832	66.19
11325	1087112	66.19
11326	1090884	66.19
11327	1093464	66.19
11328	1095465	66.19
11329	1110447	66.19
11330	1129283	66.19
11331	1224926	66.19
11332	2281630	66.19
11333	3384952	66.19
11334	3942572	66.19
11335	3955429	66.19
11336	4003014	66.19
11337	4009259	66.19
11338	4329514	66.19
11339	4539839	66.19
11340	5970551	66.19
11341	10242827	66.2
11342	1111728	66.22
11343	1054139	66.22
11344	1076929	66.22
11345	1093355	66.22
11346	1277994	66.22
11347	wsnp_Ex_c18169_26977013	66.23
11348	BS00067339_51	66.23
11349	Excalibur_c12215_352	66.23
11350	BS00110151_51	66.23
11351	Excalibur_c47654_70	66.23
11352	IACX5982	66.23
11353	Kukri_c3150_341	66.23
11354	RAC875_c65431_351	66.23
11355	BS00013227_51	66.23
11356	Tdurum_contig5008_556	66.23
11357	Tdurum_contig5008_635	66.23
11358	BS00022870_51	66.23
11359	Tdurum_contig69753_513	66.23
11360	tplb0052b04_1651	66.23
11361	Excalibur_c65961_156	66.23
11362	Tdurum_contig43646_147	66.23
11363	Excalibur_c77035_156	66.23
11364	BobWhite_c4646_119	66.23
11365	Kukri_c23985_166	66.23
11366	Kukri_c23985_229	66.23
11367	Kukri_c49776_192	66.23
11368	Kukri_rep_c107771_588	66.23
11369	RFL_Contig3232_1224	66.23
11370	BS00022426_51	66.23
11371	Kukri_c47852_121	66.23
11372	Kukri_c65511_1057	66.23
11373	Tdurum_contig97688_186	66.23
11374	Ra_c27593_460	66.23
11375	1208046	66.26
11376	1307533	66.26
11377	M6_2382520_PstIMseI_PA	66.26
11378	Opata_185588_65_PstIMseI_SNP	66.26
11379	Opata_1895299_64_PstIMspI_SNP	66.26
11380	Opata_1020273_43_PstIMspI_SNP	66.26
11381	Opata_463032_46_PstIMseI_SNP	66.26
11382	Opata_463032_70_PstIMseI_SNP	66.26
11383	M6_2839848_PstIMspI_PA	66.26
11384	Opata_126899_58_PstIMseI_SNP	66.26
11385	Opata_2001217_42_PstIMspI_SNP	66.26
11386	M6_947517_PstIMseI_PA	66.26
11387	Opata_4380548_19_PstIMseI_SNP	66.26
11388	M6_758920_23_PstIMseI_SNP	66.26
11389	Opata_2454839_70_PstIMseI_SNP	66.26
11390	Opata_294787_4_PstIMseI_SNP	66.26
11391	M6_462803_PstIMseI_PA	66.26
11392	Opata_2751863_24_PstIMspI_SNP	66.26
11393	M6_2001801_PstIMspI_PA	66.26
11394	M6_294055_PstIMseI_PA	66.26
11395	Opata_478073_76_PstIMseI_SNP	66.26
11396	M6_2748538_PstIMspI_PA	66.26
11397	Opata_344545_46_PstIMspI_SNP	66.26
11398	M6_140844_PstIMseI_PA	66.26
11399	Opata_1349925_72_PstIMseI_SNP	66.26
11400	M6_1553671_PstIMseI_PA	66.26
11401	Opata_344545_49_PstIMspI_SNP	66.26
11402	M6_1356039_PstIMspI_PA	66.26
11403	M6_24843_PstIMspI_PA	66.26
11404	M6_1816644_PstIMspI_PA	66.26
11405	Opata_166345_42_PstIMseI_SNP	66.26
11406	Opata_192155_15_PstIMseI_SNP	66.26
11407	M6_2545140_PstIMluI_PA	66.26
11408	Opata_334198_48_PstIMspI_SNP	66.26
11409	Opata_2133721_34_PstIMspI_SNP	66.26
11410	Opata_4380548_11_PstIMseI_SNP	66.26
11411	Opata_1910789_23_PstIMspI_SNP	66.26
11412	M6_513147_PstIMspI_PA	66.26
11413	Opata_2454839_40_PstIMseI_SNP	66.26
11414	Opata_334198_50_PstIMspI_SNP	66.26
11415	M6_3505393_PstIMseI_PA	66.26
11416	Opata_2697518_22_PstIMspI_SNP	66.26
11417	Opata_2056486_60_PstIMspI_SNP	66.26
11418	M6_2711189_PstIMluI_PA	66.26
11419	Opata_1639419_13_PstIMspI_SNP	66.26
11420	Opata_478073_72_PstIMseI_SNP	66.26
11421	Opata_4380548_12_PstIMseI_SNP	66.26
11422	M6_532349_PstIMseI_PA	66.26
11423	Opata_134330_1_PstIMseI_SNP	66.26
11424	Opata_1349925_88_PstIMseI_SNP	66.26
11425	Opata_450914_67_PstIMseI_SNP	66.26
11426	Opata_478073_53_PstIMseI_SNP	66.26
11427	Opata_3060374_17_PstIMspI_SNP	66.26
11428	Opata_278889_32_PstIMseI_SNP	66.26
11429	M6_1211623_PstIMspI_PA	66.26
11430	Opata_249787_23_PstIMseI_SNP	66.26
11431	Opata_450914_68_PstIMseI_SNP	66.26
11432	M6_2685681_PstIMspI_PA	66.26
11433	Opata_1639419_83_PstIMspI_SNP	66.26
11434	Opata_1879934_3_PstIMspI_SNP	66.26
11435	M6_1536172_PstIMspI_PA	66.26
11436	Opata_3834172_59_PstIMspI_SNP	66.26
11437	M6_2241367_PstIMspI_PA	66.26
11438	Opata_48962_53_PstIMseI_SNP	66.26
11439	Opata_3189663_PstIMspI_PA	66.26
11440	Opata_2786904_44_PstIMspI_SNP	66.26
11441	M6_1574531_PstIMspI_PA	66.26
11442	M6_614255_PstIMspI_PA	66.26
11443	M6_233056_PstIMseI_PA	66.26
11444	M6_63808_PstIMspI_PA	66.26
11445	M6_2804424_PstIMseI_PA	66.26
11446	M6_174324_PstIMseI_PA	66.26
11447	M6_1606241_PstIMspI_PA	66.26
11448	M6_919584_PstIMseI_PA	66.26
11449	M6_1644549_PstIMspI_PA	66.26
11450	M6_2027284_PstIMspI_PA	66.26
11451	M6_1416998_PstIMspI_PA	66.26
11452	M6_546212_PstIMspI_PA	66.26
11453	M6_1845970_PstIMseI_PA	66.26
11454	M6_2725658_PstIMspI_PA	66.26
11455	M6_3420018_PstIMseI_PA	66.26
11456	M6_808904_PstIMspI_PA	66.26
11457	M6_808491_PstIMspI_PA	66.26
11458	M6_1417685_PstIMspI_PA	66.26
11459	M6_2924826_PstIMspI_PA	66.26
11460	M6_984635_PstIMspI_PA	66.26
11461	Opata_422970_28_PstIMspI_SNP	66.26
11462	M6_1729882_PstIMseI_PA	66.26
11463	M6_576870_PstIMspI_PA	66.26
11464	M6_3207157_PstIMspI_PA	66.26
11465	Opata_838896_PstIMseI_PA	66.26
11466	Opata_757222_PstIMspI_PA	66.26
11467	Opata_2580789_PstIMspI_PA	66.26
11468	Opata_2271370_PstIMspI_PA	66.26
11469	M6_3004975_PstIMspI_PA	66.26
11470	M6_1224414_PstIMseI_PA	66.26
11471	M6_500341_PstIMspI_PA	66.26
11472	M6_3393214_PstIMspI_PA	66.26
11473	M6_3486798_PstIMseI_PA	66.26
11474	M6_1686023_PstIMspI_PA	66.26
11475	M6_2867243_PstIMspI_PA	66.26
11476	M6_788330_PstIMseI_PA	66.26
11477	M6_1100425_PstIMspI_PA	66.26
11478	Opata_1376788_4_PstIMseI_SNP	66.26
11479	Opata_2489375_PstIMseI_PA	66.26
11480	Opata_1376788_43_PstIMseI_SNP	66.26
11481	Opata_1205732_PstIMseI_PA	66.26
11482	M6_330984_PstIMspI_PA	66.26
11483	M6_2149012_PstIMspI_PA	66.26
11484	M6_1289875_PstIMseI_PA	66.26
11485	Opata_3349793_85_PstIMspI_SNP	66.26
11486	M6_350100_PstIMseI_PA	66.26
11487	M6_162974_PstIMspI_PA	66.26
11488	M6_1489973_PstIMspI_PA	66.26
11489	M6_40162_PstIMseI_PA	66.26
11490	M6_1780634_PstIMseI_PA	66.26
11491	Opata_828538_5_PstIMspI_SNP	66.26
11492	M6_1748521_PstIMspI_PA	66.26
11493	Opata_2082609_PstIMluI_PA	66.26
11494	M6_3497480_PstIMspI_PA	66.26
11495	M6_3317327_PstIMspI_PA	66.26
11496	M6_1667394_PstIMspI_PA	66.26
11497	M6_1445748_PstIMspI_PA	66.26
11498	M6_2708734_PstIMspI_PA	66.26
11499	M6_2420652_PstIMspI_PA	66.26
11500	M6_659859_PstIMspI_PA	66.26
11501	M6_2882264_PstIMseI_PA	66.26
11502	M6_3122467_PstIMseI_PA	66.26
11503	Opata_787525_31_PstIMspI_SNP	66.26
11504	M6_2861697_PstIMspI_PA	66.26
11505	Opata_1460918_85_PstIMspI_SNP	66.26
11506	M6_3610578_PstIMseI_PA	66.26
11507	M6_135252_PstIMspI_PA	66.26
11508	Opata_514551_86_PstIMseI_SNP	66.26
11509	M6_627120_PstIMseI_PA	66.26
11510	M6_479182_PstIMspI_PA	66.26
11511	Opata_3898296_PstIMspI_PA	66.26
11512	Opata_1072520_19_PstIMseI_SNP	66.26
11513	M6_747384_PstIMspI_PA	66.26
11514	M6_868146_PstIMseI_PA	66.26
11515	M6_1322168_PstIMspI_PA	66.26
11516	M6_3382441_PstIMspI_PA	66.26
11517	M6_253082_PstIMseI_PA	66.26
11518	M6_1013578_PstIMseI_PA	66.26
11519	M6_2976238_PstIMspI_PA	66.26
11520	M6_400739_PstIMspI_PA	66.26
11521	M6_1854946_PstIMspI_PA	66.26
11522	M6_526142_PstIMspI_PA	66.26
11523	Opata_2423619_PstIMspI_PA	66.26
11524	M6_1184410_PstIMspI_PA	66.26
11525	M6_1385802_PstIMseI_PA	66.26
11526	M6_2932096_PstIMspI_PA	66.26
11527	Opata_3169667_PstIMseI_PA	66.26
11528	M6_1097558_PstIMseI_PA	66.26
11529	M6_1645264_PstIMspI_PA	66.26
11530	M6_1033046_PstIMspI_PA	66.26
11531	Opata_909440_PstIMspI_PA	66.26
11532	M6_3191637_PstIMspI_PA	66.26
11533	Opata_360905_PstIMseI_PA	66.26
11534	M6_2902597_PstIMspI_PA	66.26
11535	M6_2483517_PstIMspI_PA	66.26
11536	M6_447946_PstIMseI_PA	66.26
11537	M6_3609397_PstIMseI_PA	66.26
11538	M6_1316956_PstIMseI_PA	66.26
11539	M6_951431_PstIMseI_PA	66.26
11540	M6_152345_PstIMseI_PA	66.26
11541	M6_206874_PstIMseI_PA	66.26
11542	M6_352368_PstIMseI_PA	66.26
11543	M6_1185531_PstIMseI_PA	66.26
11544	M6_1958791_PstIMseI_PA	66.26
11545	M6_2980294_PstIMspI_PA	66.26
11546	M6_1256459_PstIMseI_PA	66.26
11547	Opata_523715_15_PstIMseI_SNP	66.26
11548	M6_1455389_PstIMseI_PA	66.26
11549	M6_1135540_PstIMseI_PA	66.26
11550	M6_862735_PstIMseI_PA	66.26
11551	M6_872241_PstIMseI_PA	66.26
11552	M6_33289_PstIMseI_PA	66.26
11553	M6_2293068_PstIMspI_PA	66.26
11554	M6_2530022_PstIMspI_PA	66.26
11555	Opata_3478901_PstIMspI_PA	66.26
11556	Opata_769882_PstIMseI_PA	66.26
11557	Opata_730632_PstIMseI_PA	66.26
11558	Opata_1725773_PstIMspI_PA	66.26
11559	M6_3002328_PstIMspI_PA	66.26
11560	M6_985859_PstIMseI_PA	66.26
11561	M6_1466742_PstIMspI_PA	66.26
11562	M6_691423_PstIMseI_PA	66.26
11563	M6_2681705_PstIMspI_PA	66.26
11564	M6_325583_PstIMspI_PA	66.26
11565	M6_776639_PstIMspI_PA	66.26
11566	M6_33078_PstIMseI_PA	66.26
11567	M6_292542_PstIMseI_PA	66.26
11568	M6_1763475_PstIMspI_PA	66.26
11569	M6_29853_PstIMspI_PA	66.26
11570	M6_652151_PstIMspI_PA	66.26
11571	M6_861054_PstIMseI_PA	66.26
11572	M6_333669_PstIMspI_PA	66.26
11573	M6_348297_PstIMspI_PA	66.26
11574	M6_754126_PstIMseI_PA	66.26
11575	M6_1098729_PstIMseI_PA	66.26
11576	Opata_320470_56_PstIMspI_SNP	66.26
11577	M6_2022083_PstIMspI_PA	66.26
11578	M6_2129414_PstIMspI_PA	66.26
11579	M6_1293432_PstIMspI_PA	66.26
11580	M6_2006170_PstIMspI_PA	66.26
11581	M6_1304480_PstIMseI_PA	66.26
11582	M6_1080983_PstIMspI_PA	66.26
11583	M6_1594045_PstIMspI_PA	66.26
11584	M6_3738413_PstIMseI_PA	66.26
11585	M6_1440758_PstIMspI_PA	66.26
11586	M6_1738253_PstIMspI_PA	66.26
11587	M6_637777_PstIMseI_PA	66.26
11588	M6_410607_PstIMseI_PA	66.26
11589	Opata_785574_PstIMseI_PA	66.26
11590	M6_583808_PstIMspI_PA	66.26
11591	M6_3286982_PstIMspI_PA	66.26
11592	M6_924979_PstIMseI_PA	66.26
11593	M6_1757443_PstIMspI_PA	66.26
11594	M6_1127911_PstIMseI_PA	66.26
11595	M6_740367_PstIMseI_PA	66.26
11596	M6_1071012_PstIMseI_PA	66.26
11597	M6_560707_PstIMseI_PA	66.26
11598	M6_21151_PstIMspI_PA	66.26
11599	M6_1568405_PstIMspI_PA	66.26
11600	M6_163997_PstIMseI_PA	66.26
11601	M6_742123_PstIMspI_PA	66.26
11602	M6_506360_PstIMspI_PA	66.26
11603	M6_2096651_PstIMspI_PA	66.26
11604	M6_1459352_PstIMseI_PA	66.26
11605	M6_1185388_PstIMseI_PA	66.26
11606	M6_328016_PstIMspI_PA	66.26
11607	M6_1484642_PstIMspI_PA	66.26
11608	M6_1522912_PstIMspI_PA	66.26
11609	M6_2169133_PstIMspI_PA	66.26
11610	M6_1747130_PstIMspI_PA	66.26
11611	M6_1712763_PstIMseI_PA	66.26
11612	Opata_2548733_PstIMseI_PA	66.26
11613	M6_394522_PstIMspI_PA	66.26
11614	M6_2860100_PstIMspI_PA	66.26
11615	Opata_2156498_11_PstIMspI_SNP	66.26
11616	M6_305504_PstIMseI_PA	66.26
11617	M6_3239298_PstIMspI_PA	66.26
11618	M6_134995_PstIMseI_PA	66.26
11619	Opata_312670_PstIMseI_PA	66.26
11620	M6_1814409_PstIMspI_PA	66.26
11621	M6_3299211_PstIMspI_PA	66.26
11622	M6_4098394_PstIMseI_PA	66.26
11623	M6_390097_PstIMspI_PA	66.26
11624	Opata_826656_PstIMseI_PA	66.26
11625	M6_252162_PstIMseI_PA	66.26
11626	Opata_174994_PstIMseI_PA	66.26
11627	M6_3566411_PstIMspI_PA	66.26
11628	M6_848342_PstIMseI_PA	66.26
11629	M6_753330_PstIMspI_PA	66.26
11630	Opata_2331224_38_PstIMspI_SNP	66.26
11631	M6_903458_PstIMspI_PA	66.26
11632	M6_2927417_PstIMspI_PA	66.26
11633	M6_2291267_PstIMspI_PA	66.26
11634	M6_2017413_PstIMspI_PA	66.26
11635	M6_2488536_PstIMspI_PA	66.26
11636	M6_785382_PstIMseI_PA	66.26
11637	M6_436729_PstIMspI_PA	66.26
11638	M6_1904966_PstIMspI_PA	66.26
11639	M6_2568066_PstIMspI_PA	66.26
11640	M6_2550795_PstIMspI_PA	66.26
11641	M6_2313192_PstIMspI_PA	66.26
11642	Opata_1425417_PstIMseI_PA	66.26
11643	M6_773740_PstIMseI_PA	66.26
11644	M6_1248273_PstIMspI_PA	66.26
11645	M6_3429709_PstIMspI_PA	66.26
11646	M6_941779_PstIMspI_PA	66.26
11647	M6_702273_PstIMseI_PA	66.26
11648	M6_1731578_PstIMspI_PA	66.26
11649	Opata_995178_72_PstIMseI_SNP	66.26
11650	M6_3229922_PstIMspI_PA	66.26
11651	M6_367884_PstIMseI_PA	66.26
11652	M6_3606182_PstIMspI_PA	66.26
11653	M6_1081963_PstIMspI_PA	66.26
11654	M6_978505_PstIMseI_PA	66.26
11655	M6_1462398_PstIMspI_PA	66.26
11656	M6_1133025_PstIMspI_PA	66.26
11657	M6_3603525_PstIMseI_PA	66.26
11658	M6_613239_PstIMseI_PA	66.26
11659	M6_131126_PstIMseI_PA	66.26
11660	M6_820274_PstIMseI_PA	66.26
11661	M6_568334_PstIMspI_PA	66.26
11662	M6_3057177_PstIMseI_PA	66.26
11663	M6_3190727_PstIMspI_PA	66.26
11664	M6_761495_PstIMseI_PA	66.26
11665	M6_1671203_PstIMseI_PA	66.26
11666	M6_950673_PstIMspI_PA	66.26
11667	M6_435255_PstIMseI_PA	66.26
11668	M6_1935421_PstIMspI_PA	66.26
11669	M6_186103_PstIMseI_PA	66.26
11670	M6_3294340_PstIMseI_PA	66.26
11671	M6_3472170_PstIMspI_PA	66.26
11672	M6_2580705_PstIMspI_PA	66.26
11673	M6_1551423_PstIMseI_PA	66.26
11674	M6_633752_PstIMseI_PA	66.26
11675	M6_920767_PstIMseI_PA	66.26
11676	M6_2678477_PstIMspI_PA	66.26
11677	M6_1155597_PstIMspI_PA	66.26
11678	M6_2720830_PstIMseI_PA	66.26
11679	M6_410072_PstIMseI_PA	66.26
11680	M6_1313812_PstIMseI_PA	66.26
11681	Opata_196595_PstIMseI_PA	66.26
11682	Opata_159542_PstIMseI_PA	66.26
11683	Opata_4115782_PstIMspI_PA	66.26
11684	Opata_2569056_PstIMspI_PA	66.26
11685	Opata_2333279_PstIMspI_PA	66.26
11686	Opata_1347471_PstIMseI_PA	66.26
11687	Opata_3751650_PstIMspI_PA	66.26
11688	Opata_328885_PstIMspI_PA	66.26
11689	Opata_153206_PstIMseI_PA	66.26
11690	Opata_623887_PstIMseI_PA	66.26
11691	Opata_416213_PstIMseI_PA	66.26
11692	Opata_1640231_PstIMspI_PA	66.26
11693	M6_470773_PstIMspI_PA	66.26
11694	M6_2780388_PstIMspI_PA	66.26
11695	M6_299621_PstIMseI_PA	66.26
11696	M6_1444095_PstIMseI_PA	66.26
11697	M6_2464789_PstIMspI_PA	66.26
11698	Opata_277292_9_PstIMspI_SNP	66.26
11699	M6_601527_PstIMspI_PA	66.26
11700	M6_1027886_PstIMseI_PA	66.26
11701	M6_1424177_PstIMseI_PA	66.26
11702	M6_3454023_PstIMspI_PA	66.26
11703	M6_525928_PstIMseI_PA	66.26
11704	M6_630750_PstIMspI_PA	66.26
11705	M6_2309194_PstIMspI_PA	66.26
11706	M6_264990_PstIMseI_PA	66.26
11707	M6_301882_PstIMseI_PA	66.26
11708	M6_2252329_PstIMspI_PA	66.26
11709	M6_199870_PstIMseI_PA	66.26
11710	M6_2042928_PstIMseI_PA	66.26
11711	M6_2308312_PstIMspI_PA	66.26
11712	M6_3577939_PstIMspI_PA	66.26
11713	M6_460397_PstIMseI_PA	66.26
11714	M6_3032889_PstIMspI_PA	66.26
11715	M6_1081932_PstIMseI_PA	66.26
11716	M6_2562244_PstIMspI_PA	66.26
11717	M6_1047881_PstIMspI_PA	66.26
11718	M6_708710_PstIMspI_PA	66.26
11719	M6_901669_PstIMspI_PA	66.26
11720	M6_2954662_PstIMspI_PA	66.26
11721	M6_1011745_PstIMspI_PA	66.26
11722	M6_1227744_PstIMseI_PA	66.26
11723	M6_1035697_PstIMseI_PA	66.26
11724	M6_2815192_PstIMseI_PA	66.26
11725	M6_835416_PstIMseI_PA	66.26
11726	M6_2901664_PstIMspI_PA	66.26
11727	M6_252090_PstIMseI_PA	66.26
11728	M6_2395857_PstIMspI_PA	66.26
11729	M6_20980_PstIMseI_PA	66.26
11730	M6_877502_PstIMspI_PA	66.26
11731	M6_514907_PstIMspI_PA	66.26
11732	M6_283915_PstIMseI_PA	66.26
11733	M6_2078472_PstIMspI_PA	66.26
11734	M6_647499_PstIMseI_PA	66.26
11735	M6_546657_PstIMseI_PA	66.26
11736	M6_787564_PstIMseI_PA	66.26
11737	Opata_3113651_PstIMspI_PA	66.26
11738	Opata_1589336_PstIMseI_PA	66.26
11739	M6_2413587_PstIMspI_PA	66.26
11740	Opata_3617842_PstIMspI_PA	66.26
11741	M6_422634_PstIMseI_PA	66.26
11742	M6_1299837_PstIMspI_PA	66.26
11743	Opata_636132_PstIMseI_PA	66.26
11744	M6_664794_PstIMseI_PA	66.26
11745	M6_741599_PstIMspI_PA	66.26
11746	M6_2418803_PstIMspI_PA	66.26
11747	M6_1391811_PstIMseI_PA	66.26
11748	M6_482782_PstIMspI_PA	66.26
11749	M6_637488_PstIMspI_PA	66.26
11750	M6_57713_PstIMseI_PA	66.26
11751	M6_1254263_PstIMspI_PA	66.26
11752	M6_215859_PstIMspI_PA	66.26
11753	M6_846044_PstIMseI_PA	66.26
11754	M6_339081_PstIMspI_PA	66.26
11755	M6_3240753_PstIMspI_PA	66.26
11756	Opata_759465_PstIMseI_PA	66.26
11757	M6_3800280_PstIMseI_PA	66.26
11758	M6_2048516_PstIMspI_PA	66.26
11759	Opata_1068756_PstIMspI_PA	66.26
11760	M6_3910667_PstIMseI_PA	66.26
11761	M6_305401_PstIMseI_PA	66.26
11762	Opata_397683_PstIMseI_PA	66.26
11763	M6_1276208_PstIMspI_PA	66.26
11764	M6_312829_PstIMspI_PA	66.26
11765	M6_2142976_PstIMseI_PA	66.26
11766	M6_2815599_PstIMspI_PA	66.26
11767	Opata_533396_PstIMseI_PA	66.26
11768	M6_680953_PstIMspI_PA	66.26
11769	Opata_1141403_PstIMspI_PA	66.26
11770	M6_490975_PstIMspI_PA	66.26
11771	M6_761371_PstIMseI_PA	66.26
11772	M6_1251662_PstIMspI_PA	66.26
11773	Opata_463032_13_PstIMseI_SNP	66.26
11774	Opata_3952224_PstIMspI_PA	66.26
11775	Opata_14046_PstIMseI_PA	66.26
11776	Opata_3579370_PstIMspI_PA	66.26
11777	Opata_2472533_PstIMspI_PA	66.26
11778	Opata_252490_PstIMseI_PA	66.26
11779	Opata_3232753_PstIMspI_PA	66.26
11780	Opata_1399483_PstIMspI_PA	66.26
11781	Opata_1761357_PstIMspI_PA	66.26
11782	Opata_101166_PstIMseI_PA	66.26
11783	Opata_3624550_PstIMspI_PA	66.26
11784	Opata_1326650_PstIMspI_PA	66.26
11785	M6_195342_PstIMseI_PA	66.26
11786	Opata_2495436_PstIMspI_PA	66.26
11787	Opata_432859_PstIMspI_PA	66.26
11788	Opata_3057470_PstIMspI_PA	66.26
11789	M6_3923599_PstIMseI_PA	66.26
11790	Opata_1356729_PstIMseI_PA	66.26
11791	Opata_3721349_PstIMspI_PA	66.26
11792	Opata_2124248_PstIMspI_PA	66.26
11793	M6_951783_PstIMspI_PA	66.26
11794	Opata_728492_PstIMseI_PA	66.26
11795	Opata_3832023_PstIMspI_PA	66.26
11796	Opata_3107300_PstIMspI_PA	66.26
11797	Opata_1496839_PstIMspI_PA	66.26
11798	Opata_300687_PstIMspI_PA	66.26
11799	Opata_3191135_PstIMspI_PA	66.26
11800	Opata_2115341_PstIMspI_PA	66.26
11801	Opata_409897_PstIMspI_PA	66.26
11802	Opata_500855_PstIMseI_PA	66.26
11803	M6_208504_PstIMseI_PA	66.26
11804	Opata_1618141_PstIMspI_PA	66.26
11805	M6_2845508_PstIMspI_PA	66.26
11806	M6_33449_PstIMspI_PA	66.26
11807	M6_3614253_PstIMseI_PA	66.26
11808	Opata_788661_PstIMspI_PA	66.26
11809	Opata_193411_PstIMseI_PA	66.26
11810	Opata_179986_PstIMseI_PA	66.26
11811	M6_2557515_PstIMspI_PA	66.26
11812	M6_287515_PstIMseI_PA	66.26
11813	M6_1504335_PstIMseI_PA	66.26
11814	M6_30734_PstIMspI_PA	66.26
11815	M6_954885_PstIMspI_PA	66.26
11816	M6_177079_PstIMspI_PA	66.26
11817	M6_98370_PstIMseI_PA	66.26
11818	M6_157622_PstIMseI_PA	66.26
11819	M6_151645_PstIMseI_PA	66.26
11820	M6_3224953_PstIMseI_PA	66.26
11821	M6_55608_PstIMspI_PA	66.26
11822	M6_590643_PstIMseI_PA	66.26
11823	M6_48268_PstIMseI_PA	66.26
11824	M6_321959_PstIMseI_PA	66.26
11825	M6_681369_PstIMspI_PA	66.26
11826	M6_1343054_PstIMspI_PA	66.26
11827	M6_1063705_PstIMspI_PA	66.26
11828	M6_230339_PstIMseI_PA	66.26
11829	M6_1068934_PstIMspI_PA	66.26
11830	M6_46376_PstIMseI_PA	66.26
11831	M6_2363320_PstIMspI_PA	66.26
11832	M6_1141642_PstIMspI_PA	66.26
11833	M6_141470_PstIMseI_PA	66.26
11834	M6_2522730_PstIMspI_PA	66.26
11835	M6_1387208_PstIMseI_PA	66.26
11836	M6_2261501_PstIMseI_PA	66.26
11837	M6_647827_PstIMseI_PA	66.26
11838	M6_2671679_PstIMseI_PA	66.26
11839	Opata_2102920_PstIMseI_PA	66.26
11840	M6_118050_PstIMseI_PA	66.26
11841	Opata_3918067_PstIMspI_PA	66.26
11842	M6_434912_PstIMseI_PA	66.26
11843	M6_1369968_PstIMseI_PA	66.26
11844	M6_1273646_PstIMseI_PA	66.26
11845	Opata_1025033_PstIMseI_PA	66.26
11846	Opata_2844919_PstIMspI_PA	66.26
11847	Opata_1717535_PstIMspI_PA	66.26
11848	Opata_1557603_PstIMseI_PA	66.26
11849	Opata_2965907_PstIMspI_PA	66.26
11850	M6_2255936_PstIMseI_PA	66.26
11851	Opata_2157574_PstIMspI_PA	66.26
11852	Opata_963727_PstIMseI_PA	66.26
11853	M6_261050_PstIMseI_PA	66.26
11854	M6_518972_PstIMspI_PA	66.26
11855	Opata_681144_PstIMseI_PA	66.26
11856	M6_1693719_PstIMspI_PA	66.26
11857	Opata_3052535_PstIMspI_PA	66.26
11858	M6_1027140_PstIMseI_PA	66.26
11859	Opata_151098_PstIMseI_PA	66.26
11860	Opata_256042_PstIMseI_PA	66.26
11861	M6_1543191_PstIMspI_PA	66.26
11862	Opata_1697552_PstIMspI_PA	66.26
11863	Opata_2494460_PstIMspI_PA	66.26
11864	M6_2489155_PstIMspI_PA	66.26
11865	M6_2690863_PstIMspI_PA	66.26
11866	M6_810268_PstIMseI_PA	66.26
11867	M6_1436476_PstIMspI_PA	66.26
11868	Opata_3396074_PstIMspI_PA	66.26
11869	Opata_691122_PstIMseI_PA	66.26
11870	Opata_2618198_PstIMspI_PA	66.26
11871	Opata_106024_PstIMseI_PA	66.26
11872	Opata_379707_PstIMluI_PA	66.26
11873	Opata_1940149_PstIMspI_PA	66.26
11874	M6_407898_PstIMspI_PA	66.26
11875	Opata_1201807_PstIMseI_PA	66.26
11876	Opata_293821_PstIMseI_PA	66.26
11877	M6_1685419_PstIMspI_PA	66.26
11878	M6_625192_PstIMseI_PA	66.26
11879	Opata_937796_PstIMseI_PA	66.26
11880	Opata_1964517_PstIMseI_PA	66.26
11881	M6_37962_PstIMseI_PA	66.26
11882	Opata_1320525_PstIMseI_PA	66.26
11883	Opata_319853_PstIMseI_PA	66.26
11884	Opata_762797_31_PstIMseI_SNP	66.26
11885	M6_3346072_PstIMseI_PA	66.26
11886	M6_154357_PstIMseI_PA	66.26
11887	Opata_3795581_PstIMspI_PA	66.26
11888	M6_127524_PstIMseI_PA	66.26
11889	M6_278087_PstIMseI_PA	66.26
11890	Opata_518182_PstIMspI_PA	66.26
11891	Opata_585667_PstIMseI_PA	66.26
11892	Opata_762797_54_PstIMseI_SNP	66.26
11893	Opata_1214790_PstIMseI_PA	66.26
11894	M6_417168_PstIMseI_PA	66.26
11895	M6_1279064_PstIMseI_PA	66.26
11896	M6_448908_PstIMspI_PA	66.26
11897	M6_358696_PstIMspI_PA	66.26
11898	M6_387082_PstIMseI_PA	66.26
11899	M6_1972323_PstIMspI_PA	66.26
11900	M6_2297810_PstIMseI_PA	66.26
11901	Opata_386165_PstIMseI_PA	66.26
11902	Opata_3255854_PstIMspI_PA	66.26
11903	Opata_1220868_PstIMseI_PA	66.26
11904	Opata_2874608_PstIMspI_PA	66.26
11905	M6_2729671_PstIMspI_PA	66.26
11906	M6_345692_PstIMseI_PA	66.26
11907	Opata_931841_PstIMspI_PA	66.26
11908	M6_2207654_PstIMspI_PA	66.26
11909	Opata_3254341_PstIMspI_PA	66.26
11910	Opata_1934471_PstIMspI_PA	66.26
11911	M6_45546_PstIMseI_PA	66.26
11912	Opata_203689_PstIMseI_PA	66.26
11913	Opata_1594341_PstIMseI_PA	66.26
11914	M6_1056886_PstIMspI_PA	66.26
11915	Opata_2520478_PstIMspI_PA	66.26
11916	M6_3059702_PstIMspI_PA	66.26
11917	Opata_2905457_PstIMspI_PA	66.26
11918	Opata_1350605_PstIMseI_PA	66.26
11919	Opata_1114012_PstIMseI_PA	66.26
11920	M6_1650291_PstIMspI_PA	66.26
11921	M6_295690_PstIMseI_PA	66.26
11922	Opata_677723_PstIMseI_PA	66.26
11923	M6_2978508_PstIMseI_PA	66.26
11924	M6_294655_PstIMseI_PA	66.26
11925	Opata_1987213_PstIMseI_PA	66.26
11926	Opata_28638_PstIMseI_PA	66.26
11927	M6_1110635_PstIMspI_PA	66.26
11928	M6_299826_PstIMseI_PA	66.26
11929	M6_166999_PstIMseI_PA	66.26
11930	Opata_1067136_PstIMseI_PA	66.26
11931	M6_590967_PstIMseI_PA	66.26
11932	Opata_217575_PstIMluI_PA	66.26
11933	M6_338415_PstIMseI_PA	66.26
11934	Opata_279470_PstIMseI_PA	66.26
11935	Opata_1889352_PstIMseI_PA	66.26
11936	Opata_3363927_PstIMspI_PA	66.26
11937	Opata_368792_PstIMseI_PA	66.26
11938	M6_699395_PstIMspI_PA	66.26
11939	Opata_2062809_PstIMspI_PA	66.26
11940	M6_408690_PstIMseI_PA	66.26
11941	M6_317399_PstIMspI_PA	66.26
11942	M6_2158888_PstIMseI_PA	66.26
11943	M6_864083_PstIMseI_PA	66.26
11944	Opata_216291_PstIMseI_PA	66.26
11945	M6_132866_PstIMseI_PA	66.26
11946	M6_863865_PstIMspI_PA	66.26
11947	M6_852502_PstIMseI_PA	66.26
11948	M6_2539036_PstIMseI_PA	66.26
11949	M6_2135570_PstIMspI_PA	66.26
11950	M6_627755_PstIMseI_PA	66.26
11951	M6_1492130_PstIMspI_PA	66.26
11952	M6_1786578_PstIMseI_PA	66.26
11953	M6_1171580_PstIMseI_PA	66.26
11954	M6_2408714_PstIMspI_PA	66.26
11955	M6_229672_PstIMseI_PA	66.26
11956	M6_2124021_PstIMspI_PA	66.26
11957	M6_3155470_PstIMspI_PA	66.26
11958	M6_1503953_PstIMspI_PA	66.26
11959	M6_411593_PstIMseI_PA	66.26
11960	M6_2066393_PstIMseI_PA	66.26
11961	M6_606297_PstIMseI_PA	66.26
11962	M6_2753775_PstIMspI_PA	66.26
11963	M6_3022319_PstIMspI_PA	66.26
11964	M6_147461_PstIMspI_PA	66.26
11965	M6_1419770_PstIMseI_PA	66.26
11966	M6_1231201_PstIMspI_PA	66.26
11967	M6_40950_PstIMseI_PA	66.26
11968	M6_1418079_PstIMseI_PA	66.26
11969	M6_3810863_PstIMseI_PA	66.26
11970	M6_1968075_PstIMspI_PA	66.26
11971	M6_1575409_PstIMspI_PA	66.26
11972	M6_589293_PstIMseI_PA	66.26
11973	M6_3649797_PstIMseI_PA	66.26
11974	M6_761160_PstIMseI_PA	66.26
11975	M6_562137_PstIMseI_PA	66.26
11976	M6_534422_PstIMspI_PA	66.26
11977	M6_181282_PstIMspI_PA	66.26
11978	M6_1394754_PstIMseI_PA	66.26
11979	M6_75826_PstIMseI_PA	66.26
11980	M6_770647_PstIMseI_PA	66.26
11981	M6_302519_PstIMseI_PA	66.26
11982	M6_147530_PstIMseI_PA	66.26
11983	M6_2684628_PstIMspI_PA	66.26
11984	M6_767115_PstIMseI_PA	66.26
11985	M6_716955_PstIMspI_PA	66.26
11986	M6_475118_PstIMseI_PA	66.26
11987	M6_2715439_PstIMseI_PA	66.26
11988	M6_3529857_PstIMspI_PA	66.26
11989	M6_1672659_PstIMseI_PA	66.26
11990	M6_2593154_PstIMspI_PA	66.26
11991	Opata_2012923_PstIMseI_PA	66.26
11992	M6_715793_PstIMseI_PA	66.26
11993	Opata_396224_PstIMseI_PA	66.26
11994	Opata_314557_PstIMspI_PA	66.26
11995	Opata_56712_PstIMseI_PA	66.26
11996	Opata_2098152_PstIMspI_PA	66.26
11997	Opata_1872589_PstIMspI_PA	66.26
11998	Opata_1079464_PstIMseI_PA	66.26
11999	M6_884184_PstIMseI_PA	66.26
12000	Opata_504667_PstIMspI_PA	66.26
12001	Opata_2771699_PstIMspI_PA	66.26
12002	1268560	66.28
12003	1099404	66.29
12004	1140562	66.29
12005	1266898	66.29
12006	5324530	66.29
12007	BS00066852_51	66.29
12008	1136376	66.3
12009	3029546	66.31
12010	1377534	66.32
12011	wPt-9592	66.34
12012	1269347	66.35
12013	2279545	66.35
12014	1073375	66.37
12015	1129078	66.37
12016	1138215	66.37
12017	1139169	66.37
12018	1187863	66.37
12019	1244238	66.37
12020	3951162	66.37
12021	BobWhite_c46349_402	66.39
12022	BobWhite_c478_1386	66.39
12023	666607	66.4
12024	1262554	66.41
12025	2264524	66.41
12026	1216417	66.46
12027	1101035	66.5
12028	2279714	66.5
12029	992543	66.5
12030	991850	66.5
12031	2296410	66.5
12032	988776	66.5
12033	1219753	66.5
12034	4396272	66.5
12035	3384669	66.5
12036	6041748	66.5
12037	1723888	66.5
12038	5348030	66.5
12039	2278694	66.5
12040	2277551	66.5
12041	1090754	66.5
12042	1187641	66.5
12043	5332308	66.5
12044	1245896	66.5
12045	4002988	66.5
12046	4004705	66.5
12047	1096241	66.5
12048	1163117	66.5
12049	3934843	66.5
12050	1202675	66.5
12051	1206240	66.5
12052	1118739	66.5
12053	986360	66.5
12054	1080872	66.5
12055	997188	66.5
12056	1019639	66.5
12057	1673499	66.5
12058	3944402	66.5
12059	1088821	66.5
12060	1335656	66.5
12061	2277698	66.5
12062	1221062	66.5
12063	1193782	66.5
12064	1010408	66.5
12065	1102254	66.5
12066	1131009	66.5
12067	2277328	66.5
12068	4537377	66.5
12069	7173349	66.5
12070	2280365	66.5
12071	3025060	66.5
12072	3936957	66.5
12073	3945003	66.5
12074	3955578	66.5
12075	3957270	66.5
12076	3956968	66.5
12077	994242	66.5
12078	1103517	66.5
12079	1109862	66.5
12080	1204790	66.5
12081	1379240	66.5
12082	1864498	66.5
12083	wPt-733588	66.5
12084	2281789	66.5
12085	3534374	66.5
12086	4398298	66.5
12087	4439701	66.5
12088	5581818	66.5
12089	1048166	66.5
12090	1014536	66.5
12091	1047619	66.5
12092	3938968	66.5
12093	3952054	66.5
12094	1075997	66.5
12095	1220025	66.5
12096	1267203	66.5
12097	979056	66.5
12098	1090273	66.5
12099	981621	66.5
12100	wPt-2384	66.5
12101	1862951	66.5
12102	3029008	66.5
12103	1768775	66.5
12104	2290251	66.5
12105	3026661	66.5
12106	117501	66.5
12107	1181803	66.5
12108	4909525	66.5
12109	1669110	66.5
12110	wPt-666822	66.5
12111	989382	66.5
12112	1116737	66.5
12113	3020545	66.5
12114	3955378	66.5
12115	4005451	66.5
12116	1194187	66.5
12117	1671463	66.5
12118	1152355	66.5
12119	1024648	66.5
12120	3020618	66.5
12121	3936857	66.5
12122	5411370	66.5
12123	1142031	66.5
12124	1145914	66.5
12125	1147621	66.5
12126	1101419	66.5
12127	994948	66.5
12128	1062062	66.5
12129	1086243	66.5
12130	1114512	66.5
12131	1139516	66.5
12132	4262545	66.5
12133	1075393	66.5
12134	1249696	66.5
12135	3934300	66.5
12136	1090082	66.5
12137	1022660	66.5
12138	wPt-7003	66.5
12139	993889	66.5
12140	1091067	66.5
12141	1213099	66.5
12142	1266903	66.5
12143	1124557	66.5
12144	1235152	66.5
12145	1313298	66.5
12146	997673	66.5
12147	987095	66.5
12148	1058809	66.5
12149	1158956	66.5
12150	1011620	66.5
12151	4394776	66.5
12152	4396356	66.5
12153	1059739	66.5
12154	1081901	66.5
12155	1087368	66.5
12156	1265456	66.5
12157	1379003	66.5
12158	3027132	66.5
12159	1764616	66.51
12160	992175	66.51
12161	1025057	66.51
12162	1081657	66.51
12163	1083146	66.51
12164	1089840	66.51
12165	1119831	66.51
12166	1126965	66.51
12167	1128599	66.51
12168	1137746	66.51
12169	1150554	66.51
12170	1160048	66.51
12171	1231284	66.51
12172	1286570	66.51
12173	1287996	66.51
12174	1298398	66.51
12175	1298479	66.51
12176	1298725	66.51
12177	1670299	66.51
12178	1670836	66.51
12179	1673276	66.51
12180	1699023	66.51
12181	2280174	66.51
12182	3027009	66.51
12183	3031560	66.51
12184	3222313	66.51
12185	1074481	66.52
12186	1088137	66.52
12187	1093901	66.52
12188	1103791	66.52
12189	1105832	66.52
12190	1110829	66.52
12191	1119993	66.52
12192	1125769	66.52
12193	1132476	66.52
12194	1218089	66.52
12195	1220318	66.52
12196	1226901	66.52
12197	1228940	66.52
12198	1246643	66.52
12199	1247891	66.52
12200	2253856	66.52
12201	2272089	66.52
12202	2275930	66.52
12203	2279035	66.52
12204	2290060	66.52
12205	2295706	66.52
12206	2303550	66.52
12207	2328274	66.52
12208	wPt-6074	66.54
12209	wPt-667984	66.54
12210	wPt-1906	66.55
12211	wPt-2872	66.55
12212	wPt-665613	66.55
12213	wPt-665784	66.55
12214	wPt-666269	66.55
12215	wPt-734301	66.55
12216	1133209	66.55
12217	1137407	66.55
12218	1258702	66.55
12219	1375130	66.55
12220	wsnp_Ex_c12117_19381493	66.56
12221	wsnp_Ex_c5634_9906981	66.56
12222	wsnp_Ex_c5634_9907829	66.56
12223	wsnp_BF482891A_Ta_2_2	66.56
12224	wsnp_Ex_c15383_23645972	66.56
12225	wsnp_Ex_c2273_4259708	66.56
12226	wsnp_Ex_c2814_5203467	66.56
12227	wsnp_Ex_c2840_5247386	66.56
12228	wsnp_Ex_c34821_43076533	66.56
12229	wsnp_Ex_rep_c105541_89932598	66.56
12230	wsnp_JD_c28928_23159662	66.56
12231	wsnp_Ku_c17726_26872129	66.56
12232	wsnp_Ku_c18611_27943266	66.56
12233	wsnp_Ex_c1427_2736441	66.56
12234	wsnp_BE445121A_Ta_1_8	66.56
12235	wsnp_CAP8_c1141_707721	66.56
12236	wsnp_Ex_c10595_17291999	66.56
12237	wsnp_Ra_c20126_29372577	66.56
12238	wsnp_Ex_rep_c66980_65419811	66.56
12239	wsnp_CAP11_c23_61357	66.56
12240	wsnp_Ex_c15170_23366110	66.56
12241	wsnp_Ex_c2181_4089788	66.56
12242	wsnp_Ex_c24686_33941368	66.56
12243	wsnp_Ex_c24686_33942264	66.56
12244	wsnp_Ku_rep_c107796_93118214	66.56
12245	wsnp_Ex_c111741_93530669	66.56
12246	wsnp_Ex_c31525_40302140	66.56
12247	wsnp_Ex_rep_c103028_88077819	66.56
12248	wsnp_RFL_Contig2185_1520256	66.56
12249	wsnp_RFL_Contig4704_5607996	66.56
12250	wsnp_Ex_c12101_19360213	66.56
12251	wsnp_Ex_c2749_5091813	66.56
12252	wsnp_Ex_c31525_40302747	66.56
12253	wsnp_Ex_c29914_38896441	66.56
12254	wsnp_BF478737A_Ta_2_1	66.56
12255	wsnp_Ex_c14733_22819625	66.56
12256	wsnp_RFL_Contig1736_858448	66.56
12257	wsnp_Ex_c14733_22819350	66.56
12258	wsnp_Ex_c18662_27538313	66.56
12259	wsnp_Ex_c26098_35349905	66.56
12260	wsnp_Ex_c39661_46902650	66.56
12261	wsnp_Ex_c44498_50537128	66.56
12262	wsnp_Ex_c45880_51550172	66.56
12263	wsnp_Ex_c5603_9860447	66.56
12264	wsnp_RFL_Contig2121_1395405	66.56
12265	wsnp_Ex_c39661_46902689	66.56
12266	wsnp_Ex_c66106_64268316	66.56
12267	wsnp_Ku_rep_c68419_67400635	66.56
12268	wsnp_Ex_c3142_5808220	66.56
12269	wsnp_CAP11_c3968_1874257	66.56
12270	wsnp_Ex_c13783_21613564	66.56
12271	wsnp_Ex_c15852_24239968	66.56
12272	wsnp_Ex_c17684_26426672	66.56
12273	wsnp_Ex_c41237_48104282	66.56
12274	wsnp_Ex_c43586_49862663	66.56
12275	wsnp_Ex_rep_c104050_88861052	66.56
12276	wsnp_Ex_rep_c67065_65532802	66.56
12277	wsnp_Ex_rep_c68183_66958099	66.56
12278	wsnp_JD_rep_c49359_33578909	66.56
12279	wsnp_Ku_rep_c104517_90964418	66.56
12280	wsnp_Ra_c26956_36503468	66.56
12281	wsnp_Ra_c7847_13421750	66.56
12282	wsnp_CAP12_c2645_1267978	66.56
12283	wsnp_Ex_c11374_18361760	66.56
12284	wsnp_Ex_c15722_24074399	66.56
12285	wsnp_Ex_c19730_28728245	66.56
12286	wsnp_Ex_c21450_30588044	66.56
12287	wsnp_Ex_c2389_4477096	66.56
12288	wsnp_Ex_c24117_33363865	66.56
12289	wsnp_Ex_c25220_34487119	66.56
12290	wsnp_Ex_c28165_37310070	66.56
12291	wsnp_Ex_c2972_5477975	66.56
12292	wsnp_Ex_c3365_6183009	66.56
12293	wsnp_Ex_c3567_6526582	66.56
12294	wsnp_Ex_c3747_6824863	66.56
12295	wsnp_Ex_c6075_10637792	66.56
12296	wsnp_Ex_c645_1273590	66.56
12297	wsnp_Ex_c645_1273901	66.56
12298	wsnp_Ex_c645_1274050	66.56
12299	wsnp_Ex_c6826_11774795	66.56
12300	wsnp_Ex_c6826_11775106	66.56
12301	wsnp_Ex_c6934_11953178	66.56
12302	wsnp_Ex_c8101_13712260	66.56
12303	wsnp_Ex_c8374_14111734	66.56
12304	wsnp_Ex_rep_c102155_87382570	66.56
12305	wsnp_Ex_rep_c105244_89727666	66.56
12306	wsnp_Ex_rep_c105244_89727820	66.56
12307	wsnp_Ex_rep_c66282_64438053	66.56
12308	wsnp_Ex_rep_c67763_66441222	66.56
12309	wsnp_Ku_c3468_6420199	66.56
12310	wsnp_RFL_Contig1186_254286	66.56
12311	wsnp_Ra_c20163_29413615	66.56
12312	wsnp_Ra_rep_c105422_89367749	66.56
12313	wsnp_Ex_c13724_21535046	66.56
12314	wsnp_Ex_c40942_47886087	66.56
12315	wsnp_Ex_rep_c67665_66326492	66.56
12316	wsnp_Ex_rep_c70593_69508988	66.56
12317	wsnp_RFL_Contig3205_3208375	66.56
12318	wsnp_Ex_c2389_4479352	66.56
12319	wsnp_Ex_c26800_36025663	66.56
12320	wsnp_Ex_c3963_7179699	66.56
12321	wsnp_Ex_rep_c104706_89338057	66.56
12322	wsnp_Ex_c2389_4477552	66.56
12323	wsnp_Ex_c18196_27006489	66.56
12324	wsnp_Ex_c2389_4478238	66.56
12325	wsnp_Ex_c3963_7179957	66.56
12326	wsnp_Ex_c26800_36025427	66.56
12327	wsnp_Ex_c9279_15416671	66.56
12328	wsnp_Ex_rep_c105244_89727546	66.56
12329	wsnp_Ex_rep_c66875_65276404	66.56
12330	wsnp_Ra_c6474_11298858	66.56
12331	wsnp_Ex_c6020_10548131	66.56
12332	wsnp_Ex_c49829_54319220	66.56
12333	wsnp_Ex_c7258_12461939	66.56
12334	wsnp_Ex_c9872_16271161	66.56
12335	wsnp_Ex_rep_c66767_65124989	66.56
12336	wsnp_BE585780A_Ta_2_2	66.56
12337	wsnp_Ex_c43454_49770425	66.56
12338	wsnp_Ex_c7271_12483592	66.56
12339	wsnp_Ex_c8364_14095508	66.56
12340	wsnp_Ex_c9979_16421462	66.56
12341	wsnp_Ex_c48375_53299028	66.56
12342	wsnp_Ex_c8162_13799067	66.56
12343	wsnp_Ex_c50235_54588957	66.56
12344	wsnp_Ex_c2357_4417439	66.56
12345	wsnp_BE518393A_Td_2_3	66.56
12346	wsnp_Ra_c6474_11298812	66.56
12347	wsnp_Ex_c10595_17292077	66.56
12348	wsnp_Ex_c2389_4477621	66.56
12349	wsnp_Ex_c2389_4479047	66.56
12350	wsnp_Ex_c591_1177097	66.56
12351	wsnp_Ex_c11697_18821490	66.56
12352	wsnp_Ex_c17684_26426785	66.56
12353	wsnp_Ex_c2389_4477880	66.56
12354	wsnp_Ex_c2389_4478587	66.56
12355	wsnp_Ex_c3142_5808330	66.56
12356	wsnp_Ex_c3142_5808713	66.56
12357	wsnp_Ex_c6278_10941843	66.56
12358	wsnp_Ex_c8666_14522816	66.56
12359	wsnp_Ex_rep_c66318_64485410	66.56
12360	wsnp_Ex_rep_c69775_68731015	66.56
12361	wsnp_Ku_rep_c101863_88951284	66.56
12362	wsnp_RFL_Contig1313_407433	66.56
12363	wsnp_Ra_c20032_29272825	66.56
12364	wsnp_Ex_c759_1493846	66.56
12365	wsnp_Ex_c2181_4089639	66.56
12366	wsnp_Ex_rep_c66382_64577768	66.56
12367	wsnp_RFL_Contig373_3974834	66.56
12368	wsnp_BE585780A_Ta_2_1	66.56
12369	wsnp_CAP11_c1029_611774	66.56
12370	wsnp_BE605063A_Ta_2_2	66.56
12371	wsnp_BE605063A_Ta_2_3	66.56
12372	wsnp_Ex_c15188_23387523	66.56
12373	wsnp_Ex_c15188_23387754	66.56
12374	wsnp_Ku_c30921_40705731	66.56
12375	wsnp_Ra_c34203_42948357	66.56
12376	wsnp_Ex_rep_c104437_89154072	66.56
12377	wsnp_Ex_c1959_3692097	66.56
12378	wsnp_Ex_c2178_4086161	66.56
12379	wsnp_Ku_rep_c71909_71634013	66.56
12380	wsnp_RFL_Contig1270_363937	66.56
12381	wsnp_RFL_Contig2808_2585736	66.56
12382	wsnp_Ra_c41581_48764320	66.56
12383	wsnp_CAP7_c323_176386	66.56
12384	wsnp_Ex_c14866_22995097	66.56
12385	wsnp_Ex_c44049_50205614	66.56
12386	wsnp_Ex_c44049_50205457	66.56
12387	wsnp_Ex_c44049_50205904	66.56
12388	wsnp_Ex_c12352_19708127	66.56
12389	wsnp_Ex_c1374_2630830	66.56
12390	wsnp_Ex_c21592_30743513	66.56
12391	wsnp_Ex_c22881_32098459	66.56
12392	wsnp_Ex_c3572_6531810	66.56
12393	wsnp_Ex_c3572_6533892	66.56
12394	wsnp_Ex_c8885_14842394	66.56
12395	wsnp_Ku_c17243_26294668	66.56
12396	wsnp_Ku_c3844_7053350	66.56
12397	wsnp_Ku_c3844_7053669	66.56
12398	wsnp_Ra_rep_c74936_72685894	66.56
12399	wsnp_Ex_rep_c101746_87053634	66.56
12400	wsnp_Ra_c6182_10833256	66.56
12401	wsnp_Ex_c3906_7086162	66.56
12402	wsnp_Ex_c41969_48673442	66.56
12403	wsnp_BF475149A_Ta_2_1	66.56
12404	wsnp_Ex_c4605_8241260	66.56
12405	wsnp_Ku_c37925_46678703	66.56
12406	wsnp_BE403956A_Ta_2_3	66.56
12407	wsnp_Ex_c10100_16600633	66.56
12408	wsnp_Ex_c25628_34888253	66.56
12409	wsnp_Ex_c25628_34888439	66.56
12410	wsnp_Ex_c35563_43690084	66.56
12411	wsnp_Ex_c3565_6520901	66.56
12412	wsnp_Ex_c3565_6521098	66.56
12413	wsnp_Ex_c3986_7217641	66.56
12414	wsnp_Ex_c5543_9763520	66.56
12415	wsnp_Ex_c6817_11761300	66.56
12416	wsnp_Ex_c6817_11762714	66.56
12417	wsnp_Ex_c7360_12617987	66.56
12418	wsnp_Ex_rep_c103087_88123733	66.56
12419	wsnp_Ex_rep_c103087_88124573	66.56
12420	wsnp_Ex_rep_c66562_64849366	66.56
12421	wsnp_JD_c38260_27822778	66.56
12422	wsnp_Ku_c37925_46679146	66.56
12423	wsnp_Ku_c4413_8008008	66.56
12424	wsnp_Ku_c47386_53862969	66.56
12425	wsnp_Ra_c24776_34331660	66.56
12426	wsnp_Ra_c4481_8119609	66.56
12427	wsnp_Ex_c4605_8239915	66.56
12428	wsnp_Ex_c4605_8240189	66.56
12429	wsnp_Ex_rep_c101414_86780813	66.56
12430	wsnp_Ex_rep_c101414_86780996	66.56
12431	wsnp_Ex_rep_c101414_86781128	66.56
12432	wsnp_Ex_rep_c69738_68695568	66.56
12433	wsnp_JD_c24506_20670773	66.56
12434	wsnp_Ex_c13564_21327699	66.56
12435	wsnp_Ex_c1374_2630879	66.56
12436	wsnp_Ex_c21592_30743815	66.56
12437	wsnp_Ex_c33831_42253707	66.56
12438	wsnp_Ex_c34260_42602649	66.56
12439	wsnp_Ex_c34260_42602746	66.56
12440	wsnp_JD_c40990_29127031	66.56
12441	wsnp_Ku_c67495_66513940	66.56
12442	wsnp_Ra_c18045_27024765	66.56
12443	wsnp_Ex_c10257_16825240	66.56
12444	wsnp_Ex_c22963_32183009	66.56
12445	wsnp_Ex_rep_c66846_65240088	66.56
12446	wsnp_Ku_c13449_21442684	66.56
12447	wsnp_RFL_Contig345_3579099	66.56
12448	wsnp_Ex_c14361_22341570	66.56
12449	wsnp_JD_c722_1080592	66.56
12450	wsnp_Ex_c572_1138503	66.56
12451	wsnp_Ex_c572_1138339	66.56
12452	wsnp_Ra_c2895_5488879	66.56
12453	wsnp_Ku_c4018_7333828	66.56
12454	wsnp_Ex_c572_1138770	66.56
12455	wPt-1709	66.56
12456	1242265	66.56
12457	wPt-1426	66.56
12458	3953107	66.56
12459	1124410	66.56
12460	1011191	66.56
12461	1077187	66.56
12462	1218094	66.56
12463	1379315	66.56
12464	4005570	66.56
12465	wPt-665590	66.56
12466	1047133	66.56
12467	1132776	66.56
12468	wPt-6941	66.56
12469	wPt-1268	66.56
12470	wPt-5941	66.56
12471	977674	66.56
12472	983200	66.56
12473	1041699	66.56
12474	1108127	66.56
12475	1119479	66.56
12476	3024924	66.56
12477	3025982	66.56
12478	3034070	66.56
12479	5360315	66.56
12480	7351212	66.56
12481	wPt-4886	66.56
12482	wPt-4765	66.56
12483	wPt-8347	66.56
12484	wPt-7030	66.56
12485	1094261	66.56
12486	1105889	66.56
12487	1112471	66.56
12488	1137853	66.56
12489	1163055	66.56
12490	1187828	66.56
12491	1241595	66.56
12492	1270000	66.56
12493	Opata_111314_20_PstIMspI_SNP	66.56
12494	Opata_111314_49_PstIMspI_SNP	66.56
12495	Opata_111314_38_PstIMspI_SNP	66.56
12496	M6_3604354_PstIMspI_PA	66.56
12497	Opata_316314_64_PstIMseI_SNP	66.56
12498	Opata_259704_23_PstIMseI_SNP	66.56
12499	M6_316013_PstIMspI_PA	66.56
12500	Opata_887996_58_PstIMspI_SNP	66.56
12501	Opata_316314_38_PstIMseI_SNP	66.56
12502	Opata_4012423_PstIMspI_PA	66.56
12503	M6_2734831_PstIMspI_PA	66.56
12504	M6_1385677_PstIMspI_PA	66.56
12505	Opata_2815297_16_PstIMspI_SNP	66.56
12506	Opata_89422_11_PstIMseI_SNP	66.56
12507	Opata_65643_41_PstIMseI_SNP	66.56
12508	M6_2109051_PstIMspI_PA	66.56
12509	M6_1076827_PstIMseI_PA	66.56
12510	M6_1649396_PstIMspI_PA	66.56
12511	M6_224859_PstIMseI_PA	66.56
12512	Opata_913864_PstIMspI_PA	66.56
12513	Opata_112443_37_PstIMseI_SNP	66.56
12514	M6_727464_PstIMspI_PA	66.56
12515	Opata_3834172_4_PstIMspI_SNP	66.56
12516	Opata_506446_67_PstIMseI_SNP	66.56
12517	Opata_3157554_6_PstIMspI_SNP	66.56
12518	Opata_134568_70_PstIMseI_SNP	66.56
12519	M6_543214_PstIMseI_PA	66.56
12520	Opata_1629215_18_PstIMspI_SNP	66.56
12521	Opata_48962_13_PstIMseI_SNP	66.56
12522	Opata_2531249_61_PstIMspI_SNP	66.56
12523	Opata_557930_30_PstIMspI_SNP	66.56
12524	Opata_2689417_PstIMluI_PA	66.56
12525	Opata_1659429_42_PstIMspI_SNP	66.56
12526	Opata_3089261_PstIMspI_PA	66.56
12527	Opata_1738055_PstIMspI_PA	66.56
12528	M6_881920_PstIMspI_PA	66.56
12529	Opata_3348950_PstIMspI_PA	66.56
12530	Opata_3269184_PstIMspI_PA	66.56
12531	M6_598737_PstIMspI_PA	66.56
12532	Opata_3703592_PstIMspI_PA	66.56
12533	Opata_1358565_PstIMspI_PA	66.56
12534	M6_2522820_PstIMspI_PA	66.56
12535	Opata_1080763_47_PstIMspI_SNP	66.56
12536	Opata_1432181_PstIMspI_PA	66.56
12537	Opata_1549513_PstIMspI_PA	66.56
12538	Opata_1914830_78_PstIMspI_SNP	66.56
12539	M6_439396_PstIMspI_PA	66.56
12540	Opata_592815_80_PstIMspI_SNP	66.56
12541	Opata_1795989_PstIMspI_PA	66.56
12542	Opata_94523_61_PstIMseI_SNP	66.56
12543	M6_1126771_PstIMspI_PA	66.56
12544	Opata_4149961_PstIMspI_PA	66.56
12545	Opata_997145_28_PstIMspI_SNP	66.56
12546	Opata_70653_PstIMseI_PA	66.56
12547	Opata_4191902_PstIMspI_PA	66.56
12548	Opata_821533_PstIMseI_PA	66.56
12549	M6_414142_PstIMspI_PA	66.56
12550	M6_3769616_PstIMseI_PA	66.56
12551	M6_1243865_PstIMseI_PA	66.56
12552	M6_545930_PstIMseI_PA	66.56
12553	Opata_247961_PstIMseI_PA	66.56
12554	M6_1847274_PstIMseI_PA	66.56
12555	Opata_1914830_70_PstIMspI_SNP	66.56
12556	Opata_946172_40_PstIMspI_SNP	66.56
12557	Opata_1905073_39_PstIMspI_SNP	66.56
12558	Opata_1905073_61_PstIMspI_SNP	66.56
12559	Opata_1670763_PstIMspI_PA	66.56
12560	Opata_1952614_PstIMspI_PA	66.56
12561	Opata_1723556_PstIMspI_PA	66.56
12562	Opata_1242289_69_PstIMseI_SNP	66.56
12563	M6_917402_PstIMseI_PA	66.56
12564	Opata_1080449_PstIMseI_PA	66.56
12565	Opata_561130_PstIMspI_PA	66.56
12566	Opata_2055635_PstIMspI_PA	66.56
12567	Opata_2176395_PstIMspI_PA	66.56
12568	M6_2701103_PstIMspI_PA	66.56
12569	Opata_177960_62_PstIMseI_SNP	66.56
12570	Opata_1591560_PstIMspI_PA	66.56
12571	Opata_1202477_PstIMspI_PA	66.56
12572	Opata_576996_PstIMseI_PA	66.56
12573	Opata_951239_PstIMluI_PA	66.56
12574	Opata_1659429_34_PstIMspI_SNP	66.56
12575	Opata_1157939_PstIMseI_PA	66.56
12576	Opata_1723277_PstIMspI_PA	66.56
12577	Opata_238558_PstIMseI_PA	66.56
12578	Opata_886393_PstIMspI_PA	66.56
12579	Opata_1627321_PstIMspI_PA	66.56
12580	M6_841261_PstIMseI_PA	66.56
12581	Opata_1360702_PstIMspI_PA	66.56
12582	Opata_1296170_PstIMseI_PA	66.56
12583	Opata_1016525_PstIMseI_PA	66.56
12584	Opata_612514_PstIMseI_PA	66.56
12585	Opata_708760_41_PstIMspI_SNP	66.56
12586	Opata_1473396_PstIMluI_PA	66.56
12587	M6_572097_PstIMspI_PA	66.56
12588	Opata_2458918_PstIMspI_PA	66.56
12589	Opata_1811403_PstIMspI_PA	66.56
12590	Opata_1290831_PstIMseI_PA	66.56
12591	M6_1954672_PstIMspI_PA	66.56
12592	Opata_187316_PstIMspI_PA	66.56
12593	Opata_1844830_PstIMspI_PA	66.56
12594	Opata_11717_PstIMspI_PA	66.56
12595	Opata_3425396_PstIMspI_PA	66.56
12596	Opata_3739361_PstIMseI_PA	66.56
12597	Opata_10780_PstIMseI_PA	66.56
12598	Opata_1915658_PstIMspI_PA	66.56
12599	Opata_140738_PstIMspI_PA	66.56
12600	Opata_80082_PstIMspI_PA	66.56
12601	Opata_1126832_PstIMseI_PA	66.56
12602	Opata_369812_PstIMseI_PA	66.56
12603	Opata_288440_PstIMseI_PA	66.56
12604	Opata_406555_PstIMspI_PA	66.56
12605	Opata_495044_PstIMseI_PA	66.56
12606	Opata_728057_PstIMseI_PA	66.56
12607	M6_3279734_PstIMspI_PA	66.56
12608	Opata_3288197_PstIMspI_PA	66.56
12609	Opata_2538783_PstIMseI_PA	66.56
12610	Opata_1871871_PstIMseI_PA	66.56
12611	Opata_189807_PstIMspI_PA	66.56
12612	Opata_121005_PstIMspI_PA	66.56
12613	Opata_375677_PstIMseI_PA	66.56
12614	Opata_4209289_PstIMspI_PA	66.56
12615	Opata_1152554_PstIMspI_PA	66.56
12616	Opata_128362_PstIMseI_PA	66.56
12617	Opata_1092822_PstIMseI_PA	66.56
12618	Opata_2684565_PstIMspI_PA	66.56
12619	M6_1869419_PstIMseI_PA	66.56
12620	Opata_34310_PstIMseI_PA	66.56
12621	Opata_1220819_PstIMseI_PA	66.56
12622	Opata_81172_PstIMseI_PA	66.56
12623	Opata_328719_PstIMseI_PA	66.56
12624	Opata_2017456_PstIMluI_PA	66.56
12625	Opata_1686021_PstIMspI_PA	66.56
12626	Opata_2165131_PstIMspI_PA	66.56
12627	Opata_3992948_PstIMspI_PA	66.56
12628	Opata_2070499_PstIMspI_PA	66.56
12629	Opata_364284_PstIMseI_PA	66.56
12630	Opata_1552180_PstIMspI_PA	66.56
12631	Opata_2821020_PstIMspI_PA	66.56
12632	Opata_261278_PstIMseI_PA	66.56
12633	Opata_1862044_PstIMspI_PA	66.56
12634	Opata_1743160_PstIMspI_PA	66.56
12635	Opata_1894277_PstIMspI_PA	66.56
12636	Opata_1214300_PstIMseI_PA	66.56
12637	Opata_1755184_PstIMspI_PA	66.56
12638	Opata_943084_PstIMseI_PA	66.56
12639	Opata_481773_PstIMseI_PA	66.56
12640	Opata_478332_PstIMspI_PA	66.56
12641	Opata_551205_PstIMseI_PA	66.56
12642	Opata_2451324_PstIMspI_PA	66.56
12643	Opata_2960283_PstIMspI_PA	66.56
12644	Opata_1138759_PstIMseI_PA	66.56
12645	Opata_1639847_PstIMspI_PA	66.56
12646	Opata_4102963_PstIMspI_PA	66.56
12647	Opata_1250525_PstIMspI_PA	66.56
12648	Opata_1957952_PstIMspI_PA	66.56
12649	Opata_3025390_PstIMspI_PA	66.56
12650	Opata_2656528_PstIMspI_PA	66.56
12651	Opata_1941086_PstIMspI_PA	66.56
12652	Opata_1897759_PstIMspI_PA	66.56
12653	Opata_3164957_PstIMspI_PA	66.56
12654	Opata_1731767_PstIMspI_PA	66.56
12655	Opata_2963563_PstIMspI_PA	66.56
12656	Opata_2320235_PstIMseI_PA	66.56
12657	Opata_1282375_PstIMspI_PA	66.56
12658	Opata_1763740_PstIMspI_PA	66.56
12659	Opata_997632_PstIMseI_PA	66.56
12660	Opata_3987571_PstIMspI_PA	66.56
12661	Opata_564951_PstIMspI_PA	66.56
12662	Opata_892151_PstIMspI_PA	66.56
12663	Opata_507069_PstIMspI_PA	66.56
12664	Opata_2993106_PstIMspI_PA	66.56
12665	Opata_2825038_PstIMspI_PA	66.56
12666	Opata_528635_PstIMseI_PA	66.56
12667	Opata_2030229_PstIMseI_PA	66.56
12668	Opata_1249729_PstIMseI_PA	66.56
12669	Opata_3403841_PstIMspI_PA	66.56
12670	Opata_1222362_PstIMspI_PA	66.56
12671	Opata_1546351_PstIMspI_PA	66.56
12672	Opata_304357_PstIMseI_PA	66.56
12673	M6_891838_PstIMseI_PA	66.56
12674	Opata_2529719_PstIMspI_PA	66.56
12675	Opata_181534_PstIMseI_PA	66.56
12676	Opata_692041_PstIMseI_PA	66.56
12677	M6_413435_PstIMspI_PA	66.56
12678	Opata_2169429_PstIMluI_PA	66.56
12679	Opata_557360_PstIMspI_PA	66.56
12680	Opata_519253_PstIMseI_PA	66.56
12681	Opata_693907_PstIMseI_PA	66.56
12682	Opata_981848_PstIMspI_PA	66.56
12683	Opata_106054_PstIMseI_PA	66.56
12684	Opata_244666_PstIMseI_PA	66.56
12685	Opata_934255_PstIMseI_PA	66.56
12686	Opata_1680914_PstIMspI_PA	66.56
12687	Opata_3444778_PstIMspI_PA	66.56
12688	Opata_3402016_PstIMspI_PA	66.56
12689	Opata_2644313_PstIMspI_PA	66.56
12690	Opata_1423546_PstIMluI_PA	66.56
12691	Opata_830233_PstIMspI_PA	66.56
12692	Opata_775912_PstIMseI_PA	66.56
12693	Opata_852394_PstIMseI_PA	66.56
12694	Opata_1026267_PstIMseI_PA	66.56
12695	Opata_1323216_PstIMspI_PA	66.56
12696	Opata_3881576_PstIMspI_PA	66.56
12697	Opata_1013490_PstIMluI_PA	66.56
12698	Opata_937259_PstIMseI_PA	66.56
12699	Opata_3516645_PstIMspI_PA	66.56
12700	Opata_250715_PstIMseI_PA	66.56
12701	Opata_568687_PstIMseI_PA	66.56
12702	Opata_98649_PstIMluI_PA	66.56
12703	Opata_1265162_PstIMseI_PA	66.56
12704	M6_1024092_PstIMseI_PA	66.56
12705	Opata_3751458_PstIMspI_PA	66.56
12706	Opata_526281_PstIMspI_PA	66.56
12707	Opata_534457_PstIMspI_PA	66.56
12708	Opata_204348_PstIMseI_PA	66.56
12709	Opata_1612164_PstIMspI_PA	66.56
12710	Opata_56964_PstIMseI_PA	66.56
12711	Opata_1124686_PstIMseI_PA	66.56
12712	Opata_2056163_PstIMspI_PA	66.56
12713	Opata_995485_PstIMspI_PA	66.56
12714	Opata_1200346_PstIMspI_PA	66.56
12715	M6_812212_PstIMspI_PA	66.56
12716	M6_1596622_PstIMseI_PA	66.56
12717	Opata_1929025_60_PstIMspI_SNP	66.56
12718	M6_2579432_PstIMspI_PA	66.56
12719	M6_821176_PstIMspI_PA	66.56
12720	M6_362379_PstIMspI_PA	66.56
12721	Opata_3992319_81_PstIMspI_SNP	66.56
12722	Opata_344888_17_PstIMspI_SNP	66.56
12723	Opata_1823279_47_PstIMseI_SNP	66.56
12724	M6_1330819_PstIMspI_PA	66.56
12725	M6_671771_PstIMseI_PA	66.56
12726	M6_782129_PstIMspI_PA	66.56
12727	M6_3515696_PstIMspI_PA	66.56
12728	M6_1428976_PstIMseI_PA	66.56
12729	M6_914236_PstIMspI_PA	66.56
12730	Opata_897674_52_PstIMspI_SNP	66.56
12731	Opata_3625071_31_PstIMspI_SNP	66.56
12732	M6_848538_PstIMseI_PA	66.56
12733	Opata_389771_74_PstIMseI_SNP	66.56
12734	Opata_98226_PstIMspI_PA	66.56
12735	M6_443445_PstIMspI_PA	66.56
12736	M6_76583_PstIMseI_PA	66.56
12737	Opata_312559_PstIMluI_PA	66.56
12738	M6_2424246_PstIMspI_PA	66.56
12739	M6_343637_PstIMseI_PA	66.56
12740	M6_3082344_PstIMspI_PA	66.56
12741	Opata_4047147_64_PstIMspI_SNP	66.56
12742	M6_1080298_PstIMspI_PA	66.56
12743	M6_1164366_PstIMseI_PA	66.56
12744	M6_4116646_PstIMseI_PA	66.56
12745	M6_497397_PstIMseI_PA	66.56
12746	M6_382876_PstIMseI_PA	66.56
12747	Opata_22817_47_PstIMseI_SNP	66.56
12748	M6_1927040_PstIMseI_PA	66.56
12749	M6_197447_PstIMseI_PA	66.56
12750	Opata_218862_PstIMspI_PA	66.56
12751	Opata_649993_PstIMseI_PA	66.56
12752	Opata_303072_38_PstIMspI_SNP	66.56
12753	Opata_794395_PstIMseI_PA	66.56
12754	M6_253477_PstIMseI_PA	66.56
12755	M6_209945_PstIMspI_PA	66.56
12756	M6_1198926_PstIMseI_PA	66.56
12757	M6_265675_PstIMseI_PA	66.56
12758	M6_1551620_PstIMspI_PA	66.56
12759	M6_2597744_PstIMseI_PA	66.56
12760	M6_917251_PstIMseI_PA	66.56
12761	Opata_392477_44_PstIMspI_SNP	66.56
12762	Opata_2951335_86_PstIMspI_SNP	66.56
12763	M6_1273638_PstIMseI_PA	66.56
12764	M6_2819702_PstIMseI_PA	66.56
12765	M6_3045309_PstIMseI_PA	66.56
12766	Opata_156440_55_PstIMseI_SNP	66.56
12767	M6_516036_PstIMspI_PA	66.56
12768	Opata_887565_57_PstIMspI_SNP	66.56
12769	Opata_1171277_21_PstIMseI_SNP	66.56
12770	Opata_119156_PstIMspI_PA	66.56
12771	M6_277319_PstIMspI_PA	66.56
12772	M6_4157163_PstIMseI_PA	66.56
12773	M6_1709200_PstIMluI_PA	66.56
12774	M6_584732_PstIMspI_PA	66.56
12775	Opata_1764173_29_PstIMseI_SNP	66.56
12776	M6_1041526_PstIMspI_PA	66.56
12777	Opata_121769_PstIMspI_PA	66.56
12778	M6_816901_PstIMspI_PA	66.56
12779	Opata_2694042_PstIMseI_PA	66.56
12780	M6_249860_PstIMseI_PA	66.56
12781	M6_3548452_PstIMseI_PA	66.56
12782	M6_983273_PstIMspI_PA	66.56
12783	Opata_1061092_PstIMseI_PA	66.56
12784	Opata_2263442_18_PstIMspI_SNP	66.56
12785	Opata_236670_29_PstIMseI_SNP	66.56
12786	M6_1451155_PstIMluI_PA	66.56
12787	M6_1737656_PstIMspI_PA	66.56
12788	M6_2165241_PstIMspI_PA	66.56
12789	Opata_3992319_80_PstIMspI_SNP	66.56
12790	Opata_1012777_PstIMspI_PA	66.56
12791	Opata_2063480_85_PstIMspI_SNP	66.56
12792	M6_1473569_PstIMseI_PA	66.56
12793	Opata_1591253_PstIMluI_PA	66.56
12794	Opata_573047_46_PstIMspI_SNP	66.56
12795	M6_345331_PstIMseI_PA	66.56
12796	M6_2142536_PstIMspI_PA	66.56
12797	Opata_342577_PstIMseI_PA	66.56
12798	M6_3121698_PstIMseI_PA	66.56
12799	Opata_2420803_PstIMspI_PA	66.56
12800	M6_2570095_PstIMspI_PA	66.56
12801	M6_3048155_PstIMspI_PA	66.56
12802	Opata_334321_35_PstIMspI_SNP	66.56
12803	M6_968602_PstIMseI_PA	66.56
12804	Opata_1015_PstIMspI_PA	66.56
12805	M6_1166910_PstIMspI_PA	66.56
12806	M6_342776_PstIMspI_PA	66.56
12807	M6_642233_PstIMseI_PA	66.56
12808	M6_529915_PstIMseI_PA	66.56
12809	M6_1214906_PstIMspI_PA	66.56
12810	M6_1222552_PstIMspI_PA	66.56
12811	M6_169260_PstIMseI_PA	66.56
12812	Opata_1539394_40_PstIMspI_SNP	66.56
12813	Opata_2295893_20_PstIMseI_SNP	66.56
12814	Opata_1665517_65_PstIMseI_SNP	66.56
12815	M6_1121392_PstIMspI_PA	66.56
12816	M6_1173908_PstIMseI_PA	66.56
12817	M6_1429155_PstIMspI_PA	66.56
12818	Opata_81181_52_PstIMluI_SNP	66.56
12819	M6_1375184_PstIMspI_PA	66.56
12820	Opata_202124_PstIMspI_PA	66.56
12821	M6_547120_PstIMseI_PA	66.56
12822	M6_691470_PstIMspI_PA	66.56
12823	M6_2499585_PstIMspI_PA	66.56
12824	Opata_1102326_PstIMspI_PA	66.56
12825	M6_1290005_PstIMspI_PA	66.56
12826	Opata_2462546_44_PstIMspI_SNP	66.56
[truncated: 384,753 more chars]
