# Supplementary material for: Meta-Analysis of the QTLome of Fusarium Head Blight Resistance in Bread Wheat: Refining the Current Puzzle
Source: Front Plant Sci. 2019 Jun 13;10:727. doi: 10.3389/fpls.2019.00727 (PMC6585393; doi:10.3389/fpls.2019.00727)
Supplement: Supplementary File 2 — Maps and QTL files prepared to run the meta-analysis performed through this study. [file Data_Sheet_2.zip › Supplementary file 2/1A_QTL.txt]

mapName=1A_Venske_19
QTL1	I	ID:0	null	null	1A	1	3.9	10.8	95.58	91.14	100.02
QTL2	I	ID:0	null	null	1A	1	3.3	9.3	95.58	90.43	100.73
QTL3	I_and_II	ID:0	null	null	1A	1	3	9.3	109.96	105.12	114.80
QTL4	I_and_II	ID:0	null	null	1A	1	3.08	8	33.87	23.19	44.54
QTL5	I_and_II	ID:0	null	null	1A	1	3.4	5.9	95.58	87.45	103.71
QTL6	II	ID:0	null	null	1A	1	29	10	38.65	31.97	45.33
QTL7	II	ID:0	null	null	1A	1	8.1	2.3	31.30	14.90	47.70
QTL8	II	ID:0	null	null	1A	1	2.9	9.5	37.70	32.06	43.34
QTL9	II	ID:0	null	null	1A	1	6.5	27.9	116.96	111.43	122.49
QTL10	II	ID:0	null	null	1A	1	2.85	5.5	38.10	27.20	49.00
QTL11	II	ID:0	null	null	1A	1	3	10.2	39.00	31.46	46.54
QTL12	III	ID:0	null	null	1A	1	2.7	5.9	37.70	28.61	46.79
QTL13	III	ID:0	null	null	1A	1	5.9	27.9	116.96	111.43	122.49
QTL14	III	ID:0	null	null	1A	1	3	2	69.07	46.56	91.58
QTL15	III	ID:0	null	null	1A	1	3.6	10.6	87.59	83.07	92.11
QTL16	III	ID:0	null	null	1A	1	4.2	10.9	107.03	102.63	111.43
QTL17	III	ID:0	null	null	1A	1	3.4	8.7	87.59	82.08	93.10
QTL18	IV	ID:0	null	null	1A	1	2.1	5.6	33.87	18.61	49.12
QTL19	IV	ID:0	null	null	1A	1	4.9	11.4	108.50	104.29	112.71
