# Supplementary material for: Meta-Analysis of the QTLome of Fusarium Head Blight Resistance in Bread Wheat: Refining the Current Puzzle
Source: Front Plant Sci. 2019 Jun 13;10:727. doi: 10.3389/fpls.2019.00727 (PMC6585393; doi:10.3389/fpls.2019.00727)
Supplement: Supplementary File 2 — Maps and QTL files prepared to run the meta-analysis performed through this study. [file Data_Sheet_2.zip › Supplementary file 2/1B_Map.txt]

mapName=1B_Venske_19
Organism Genus=Triticum
Organism Species=Triticum_aestivum
crossType=unknown
popSize=unknown
mappingCrossType=unknown
mappingFunction=haldane
mapUnit=cM
mapExpansion=0
mapQuality=0
locusLocation=1
chr=1B
lg=1
1	Gli-B1	0
2	1389182	0
3	RFL_Contig293_498	0
4	1168714	0.63
5	1385761	0.63
6	Excalibur_c10065_411	1.42
7	1723549	1.84
8	1221578	3
9	2300612	3
10	2252917	3.11
11	RAC875_c18591_175	3.43
12	1104616	3.58
13	1119717	3.58
14	1195188	3.58
15	1268227	3.58
16	1765576	3.58
17	Xbcd1434	4
18	Xpsr11(Glu-3).1	4
19	Xopw13-435	4
20	Yr10	4
21	1104008	4.03
22	1206668	4.03
23	1089620	4.19
24	1163555	4.19
25	1262584	4.19
26	1270095	4.2
27	1159680	4.25
28	Excalibur_c71158_117	4.35
29	1120343	4.39
30	1131763	4.39
31	1377681	4.39
32	2279185	4.39
33	1130108	4.46
34	1138747	4.53
35	980920	4.71
36	997207	4.71
37	1114944	4.71
38	2321150	4.71
39	1125144	4.78
40	1131734	4.78
41	D_GDS7LZN02GBBZ2_143	4.85
42	Glu-B3	5
43	Xmtd161a	5
44	Xfbb250b	5
45	Xpsp3000	5
46	Xmta16a	5
47	Kukri_c18951_853	5.27
48	BS00050522_51	5.27
49	1120108	5.34
50	1124279	5.34
51	BS00096770_51	5.34
52	1113179	5.92
53	Kukri_c18951_493	5.95
54	XksuD14.3	6
55	2303647	6.26
56	1164986	6.48
57	981782	6.53
58	1057112	6.53
59	1100352	6.53
60	1100397	6.53
61	1102794	6.53
62	1384164	6.53
63	1764866	6.53
64	1767597	6.53
65	1770145	6.53
66	1100552	6.84
67	1121163	6.84
68	1237955	6.84
69	1239340	6.84
70	1377658	6.84
71	2291345	6.84
72	3021227	6.85
73	372470	6.88
74	1255911	6.89
75	1028395	6.95
76	1233378	6.95
77	wPt-5325	6.97
78	P31/M52-2	7
79	1679457	7.04
80	3064945	7.04
81	1144631	7.06
82	1279732	7.06
83	1687684	7.06
84	2332069	7.06
85	346000	7.16
86	1126017	7.16
87	1259845	7.16
88	1279858	7.16
89	1374450	7.16
90	1253454	7.17
91	1278422	7.17
92	1386837	7.17
93	Ogliada	8
94	Xmta14b	8
95	D_contig37179_75	8.36
96	BS00026180_51	8.36
97	BS00022820_51	8.36
98	BS00022504_51	8.36
99	RAC875_c62503_372	8.36
100	RAC875_c5727_1074	8.36
101	RAC875_c30138_595	8.36
102	RAC875_c24163_155	8.36
103	Kukri_c44369_131	8.36
104	Kukri_c2465_1892	8.36
105	BobWhite_c65478_119	8.36
106	Jagger_c5878_119	8.36
107	Excalibur_c21898_1423	8.36
108	Excalibur_c10657_796	8.36
109	Excalibur_c10657_1280	8.36
110	CAP12_c7629_189	8.36
111	BS00093078_51	8.36
112	BS00076889_51	8.36
113	BS00071333_51	8.36
114	Xpsr11(Glu-3)	8.8
115	Xpsr12(Glu-1)	9
116	Tdurum_contig28703_293	9.4
117	BS00063418_51	9.68
118	wsnp_Ex_c10307_16890310	9.68
119	BS00023377_51	9.68
120	Tdurum_contig76550_1364	9.68
121	Tdurum_contig76550_1261	9.68
122	BS00022505_51	9.68
123	BS00022482_51	9.68
124	BobWhite_c14681_198	9.68
125	TA006040-0724	9.68
126	TA001594-0748	9.68
127	BS00010868_51	9.68
128	RAC875_rep_c74067_541	9.68
129	RAC875_c32874_1101	9.68
130	Kukri_rep_c106834_139	9.68
131	Kukri_c8390_1515	9.68
132	Kukri_c79308_278	9.68
133	Kukri_c37738_417	9.68
134	BobWhite_c5793_372	9.68
135	Jagger_c1888_277	9.68
136	Excalibur_c5562_380	9.68
137	Excalibur_c43567_913	9.68
138	Excalibur_c43567_282	9.68
139	Ex_c13871_694	9.68
140	BS00111170_51	9.68
141	BS00083177_51	9.68
142	BS00082565_51	9.68
143	XksuD14	9.8
144	GENE-0249_122	10.33
145	Excalibur_c51033_173	10.33
146	D_GB5Y7FA01BMOJY_241	10.33
147	BS00094570_51	10.33
148	1069302	10.39
149	1033064	10.49
150	1296008	10.58
151	RAC875_c67826_84	10.79
152	Kukri_c5384_86	10.79
153	3032510	10.86
154	4004441	10.99
155	Xcfd15	11
156	Xpsr11(Glu-3).2	11
157	RAC875_rep_c74595_301	11.03
158	Excalibur_c64975_90	11.03
159	Excalibur_c15002_230	11.03
160	BS00022458_51	11.06
161	D_contig57829_235	11.06
162	1110181	11.08
163	1128469	11.43
164	1130076	11.53
165	1103352	11.56
166	1386422	11.58
167	Xwhs179.1	12
168	XHplc2-3	12
169	1252811	12.14
170	1100040	12.28
171	1091033	12.52
172	1167345	12.52
173	Xhor12c	13
174	Xgpw1143	13
175	XMGL077	13
176	1218438	13.05
177	1022796	13.14
178	1094414	13.14
179	1364334	13.14
180	3023573	13.14
181	wPt-0320	13.17
182	wPt-1972	13.23
183	wPt-667259	13.23
184	wPt-732141	13.23
185	wPt-1560	13.26
186	3021864	13.27
187	3027640	13.5
188	Xpsr963.2	14
189	Xwhs179	14.1
190	1102824	14.1
191	1255164	14.1
192	BS00023084_51	14.17
193	Ra_c40444_302	14.17
194	Kukri_c8390_801	14.17
195	Kukri_c8390_1102	14.17
196	Kukri_c38553_173	14.17
197	Excalibur_c415_844	14.17
198	BS00105813_51	14.17
199	1256246	14.19
200	1025459	14.39
201	Xgwm608	14.4
202	1192892	14.73
203	Kukri_c30661_321	14.74
204	997799	14.74
205	1029808	14.74
206	1055751	14.74
207	1087990	14.74
208	1093829	14.74
209	1103305	14.74
210	1119497	14.74
211	1125459	14.74
212	1260757	14.74
213	1068056	14.99
214	M71/P77.9	15
215	Xmwg938a	15
216	1091047	15.01
217	1119950	15.01
218	2306700	15.01
219	2364961	15.01
220	4991533	15.01
221	BS00022323_51	15.16
222	Ra_c78638_309	15.16
223	Ra_c40444_243	15.16
224	116373	15.18
225	742499	15.18
226	994460	15.18
227	1005516	15.18
228	1083403	15.18
229	1095372	15.18
230	1106752	15.18
231	1112340	15.18
232	1118325	15.18
233	1119860	15.18
234	1133510	15.18
235	1138644	15.18
236	1159344	15.18
237	1228418	15.18
238	1241770	15.18
239	1254664	15.18
240	1267756	15.18
241	1270497	15.18
242	1271064	15.18
243	1280190	15.18
244	1355415	15.18
245	1249642	15.31
246	wPt-7259	15.31
247	wPt-4107	15.31
248	wPt-8930	15.31
249	wPt-3477	15.31
250	tPt-5080	15.31
251	wPt-6370	15.31
252	wPt-668076	15.31
253	wPt-731699	15.31
254	1094724	15.33
255	1255154	15.33
256	1754851	15.33
257	2276217	15.33
258	344609	15.36
259	wPt-664964	15.36
260	1242303	15.37
261	996494	15.62
262	1221222	15.62
263	1237400	15.62
264	2277028	15.62
265	2325608	15.62
266	3949657	15.62
267	4540205	15.62
268	5332859	15.62
269	wPt-6442	15.64
270	rPt-8894	15.69
271	1151931	15.74
272	wPt-9605	15.76
273	4910862	15.84
274	1379344	15.97
275	XgpwE12	16
276	Xmta16d	16
277	Xopah20-1100	16
278	1010700	16.19
279	1165643	16.19
280	1207903	16.19
281	1285118	16.19
282	2280710	16.19
283	2311091	16.19
284	2321290	16.19
285	3034036	16.19
286	3533384	16.19
287	372480	16.23
288	993287	16.32
289	1096003	16.36
290	372528	16.41
291	987796	16.49
292	990828	16.49
293	999471	16.49
294	1020054	16.49
295	1129253	16.49
296	1131371	16.49
297	1218219	16.49
298	1241552	16.49
299	1269076	16.49
300	1382817	16.49
301	1405059	16.49
302	1685753	16.49
303	2276595	16.49
304	2277405	16.49
305	2306964	16.49
306	wPt-744437	16.6
307	3022056	16.6
308	wPt-0359	16.62
309	1013202	16.65
310	1125889	16.83
311	1150994	16.84
312	wPt-742499	16.9
313	1082519	16.92
314	1680765	16.96
315	Xgwm550	17
316	Xfbb234	17
317	Xfbb260a	17
318	P34/M51-285	17
319	M65/P64.4	17
320	1395366	17.02
321	Tdurum_contig403_122	17.05
322	1264722	17.06
323	1267491	17.06
324	GENE-1322_33	17.61
325	1114831	17.66
326	1116256	17.66
327	1230430	17.66
328	1258659	17.66
329	1267555	17.66
330	1267802	17.66
331	1315136	17.76
332	3033865	17.76
333	3385276	17.89
334	Xmwg60d	18
335	1080562	18.27
336	1113016	18.27
337	1117769	18.27
338	1119769	18.27
339	1121511	18.27
340	1128229	18.27
341	1134277	18.27
342	1390925	18.27
343	1684456	18.27
344	1698903	18.27
345	1722848	18.27
346	2326290	18.27
347	3025119	18.27
348	1280120	18.59
349	BS00064698_51	18.74
350	Kukri_rep_c92398_80	18.74
351	D_GB5Y7FA01C2ERV_339	18.74
352	CAP7_c3299_342	18.74
353	CAP7_c3299_316	18.74
354	3222242	18.78
355	3948136	18.78
356	3956329	18.78
357	RAC875_c2713_3350	18.81
358	Kukri_rep_c109898_195	18.81
359	Kukri_c27690_169	18.81
360	1105554	18.83
361	BS00067277_51	18.85
362	Excalibur_c32472_263	18.85
363	D_GBB4FNX02H5X2X_75	18.85
364	BS00000487_51	18.86
365	Xfbb160x	19
366	1400283	19.01
367	1260343	19.01
368	3030515	19.07
369	1139274	19.17
370	Xwmc818	19.5
371	BS00015608_51	19.79
372	BS00065413_51	19.79
373	BS00030768_51	19.79
374	1038075	19.94
375	1061190	19.94
376	1116963	19.94
377	1129111	19.94
378	1130314	19.94
379	1137958	19.94
380	1138503	19.94
381	1276113	19.94
382	1279944	19.94
383	P41/M48-174	20
384	3028757	20.01
385	1229031	20.05
386	1378958	20.11
387	987605	20.24
388	tPt-7063	20.26
389	wPt-374608	20.27
390	wPt-0734	20.28
391	wPt-0328	20.36
392	wPt-5740	20.36
393	rPt-2040	20.36
394	wPt-2762	20.36
395	wPt-4343	20.36
396	wPt-5798	20.36
397	wPt-743523	20.36
398	1108556	20.5
399	1159175	20.5
400	1258616	20.5
401	1268781	20.5
402	1697187	20.5
403	1745245	20.5
404	2324371	20.5
405	4991863	20.5
406	4992040	20.5
407	4992340	20.5
408	4992359	20.5
409	1095865	20.74
410	1121545	20.74
411	1132246	20.74
412	1269791	20.74
413	1279487	20.74
414	2256097	20.74
415	3030319	20.74
416	5338386	20.74
417	1220370	20.97
418	1280388	20.97
419	Xmwg837a	21
420	BS00066271_51	21.05
421	Tdurum_contig8791_415	21.05
422	RAC875_rep_c104133_1757	21.05
423	RAC875_c9457_457	21.05
424	RAC875_c8282_644	21.05
425	RAC875_c40444_84	21.05
426	RAC875_c16981_691	21.05
427	RAC875_c11276_340	21.05
428	Kukri_c8390_547	21.05
429	Kukri_c8390_441	21.05
430	Kukri_c47679_85	21.05
431	Kukri_c35451_437	21.05
432	Ku_c8810_895	21.05
433	Jagger_c4_87	21.05
434	IAAV392	21.05
435	Excalibur_rep_c110294_82	21.05
436	Excalibur_c43567_633	21.05
437	Excalibur_c30569_384	21.05
438	Excalibur_c2868_1808	21.05
439	BS00108242_51	21.05
440	344562	21.09
441	1116635	21.35
442	D_GDRF1KQ01EEUZ7_267	21.55
443	D_GB5Y7FA01D7RZC_302	21.58
444	CAP8_c5190_146	21.58
445	Xwmc51	21.6
446	1097911	21.72
447	1100105	21.72
448	1108594	21.72
449	1120086	21.72
450	2261022	21.72
451	wPt-4863	21.76
452	4909549	21.78
453	1092369	21.87
454	996295	21.88
455	4992786	21.88
456	116523	21.9
457	wPt-7273	21.92
458	1260565	21.97
459	1265500	21.97
460	1269623	21.97
461	3021221	21.97
462	1130128	21.98
463	Xwmc222	22
464	Rg1	22
465	Xcdo99	22
466	wsnp_JD_c5316_6447231	22.03
467	995325	22.06
468	1056933	22.06
469	1120912	22.06
470	2278761	22.06
471	3021370	22.06
472	1107738	22.14
473	1206403	22.14
474	1267520	22.14
475	1382614	22.15
476	BS00062122_51	22.21
477	1039010	22.22
478	1103523	22.22
479	1111815	22.22
480	1160617	22.22
481	1201213	22.22
482	1261257	22.22
483	1263117	22.22
484	1266715	22.22
485	1670572	22.22
486	Tdurum_contig31941_276	22.23
487	Excalibur_c28255_482	22.23
488	wsnp_Ku_c7822_13408189	22.24
489	RAC875_c2313_887	22.24
490	Kukri_c2951_1188	22.24
491	Kukri_c136_857	22.24
492	Kukri_c136_289	22.24
493	Tdurum_contig42633_1282	22.24
494	Tdurum_contig42633_1120	22.24
495	RAC875_rep_c105400_1131	22.24
496	RAC875_c44107_1133	22.24
497	Kukri_rep_c84426_281	22.24
498	Kukri_c2951_2574	22.24
499	Ku_c24970_523	22.24
500	BobWhite_c5441_151	22.24
501	Excalibur_c810_328	22.24
502	Excalibur_c5713_895	22.24
503	BS00068513_51	22.24
504	wPt-7422	22.25
505	wPt-0983	22.25
506	wPt-1238	22.25
507	wPt-1500	22.25
508	wPt-1568	22.25
509	wPt-1912	22.25
510	wPt-3411	22.25
511	wPt-4200	22.25
512	wPt-4786	22.25
513	wPt-7138	22.25
514	wPt-7708	22.25
515	wPt-2395	22.25
516	3024364	22.25
517	984407	22.25
518	1000820	22.25
519	1014578	22.25
520	1019708	22.25
521	1044187	22.25
522	1062837	22.25
523	1099844	22.25
524	1105208	22.25
525	1136194	22.25
526	1218371	22.25
527	1219107	22.25
528	1235141	22.25
529	1249334	22.25
530	1261196	22.25
531	1267644	22.25
532	1386028	22.25
533	1696476	22.25
534	2303538	22.25
535	3021598	22.25
536	3024762	22.25
537	3222538	22.25
538	3384786	22.25
539	3938363	22.25
540	3959292	22.25
541	3960892	22.25
542	4008280	22.25
543	4261406	22.25
544	4535915	22.25
545	4541202	22.25
546	4542857	22.25
547	4543373	22.25
548	4989865	22.25
549	4991272	22.25
550	4992243	22.25
551	4993115	22.25
552	7331310	22.25
553	wPt-10703	22.25
554	tPt-1772	22.25
555	wPt-2988	22.25
556	Opata_129843_PstIMluI_PA	22.25
557	Opata_1508926_PstIMluI_PA	22.25
558	Opata_1509788_PstIMluI_PA	22.25
559	Opata_1557238_PstIMluI_PA	22.25
560	Opata_1557641_PstIMluI_PA	22.25
561	Opata_1571998_PstIMluI_PA	22.25
562	Opata_1837196_PstIMluI_PA	22.25
563	Opata_1855018_PstIMluI_PA	22.25
564	Opata_1894744_PstIMluI_PA	22.25
565	Opata_2159144_PstIMluI_PA	22.25
566	Opata_216829_PstIMluI_PA	22.25
567	Opata_2196473_PstIMluI_PA	22.25
568	Opata_2217662_PstIMluI_PA	22.25
569	Opata_2389500_PstIMluI_PA	22.25
570	Opata_2517502_PstIMluI_PA	22.25
571	Opata_304511_PstIMluI_PA	22.25
572	Opata_307708_PstIMluI_PA	22.25
573	Opata_49867_PstIMluI_PA	22.25
574	Opata_7659_PstIMluI_PA	22.25
575	Opata_933895_PstIMluI_PA	22.25
576	Opata_99297_PstIMluI_PA	22.25
577	M6_1231325_PstIMseI_PA	22.25
578	M6_2673969_PstIMseI_PA	22.25
579	M6_355549_PstIMseI_PA	22.25
580	M6_56541_PstIMseI_PA	22.25
581	Opata_10071_PstIMseI_PA	22.25
582	Opata_1012974_PstIMseI_PA	22.25
583	Opata_1015949_PstIMseI_PA	22.25
584	Opata_1017660_PstIMseI_PA	22.25
585	Opata_1024629_PstIMseI_PA	22.25
586	Opata_104773_PstIMseI_PA	22.25
587	Opata_1064306_PstIMseI_PA	22.25
588	Opata_1090399_PstIMseI_PA	22.25
589	Opata_1096215_PstIMseI_PA	22.25
590	Opata_1102209_PstIMseI_PA	22.25
591	Opata_110223_PstIMseI_PA	22.25
592	Opata_1104078_PstIMseI_PA	22.25
593	Opata_1131716_PstIMseI_PA	22.25
594	Opata_113366_PstIMseI_PA	22.25
595	Opata_1142471_PstIMseI_PA	22.25
596	Opata_1147652_PstIMseI_PA	22.25
597	Opata_115891_PstIMseI_PA	22.25
598	Opata_1159827_PstIMseI_PA	22.25
599	Opata_1160008_PstIMseI_PA	22.25
600	Opata_1162094_PstIMseI_PA	22.25
601	Opata_1172040_PstIMseI_PA	22.25
602	Opata_1190793_PstIMseI_PA	22.25
603	Opata_119404_PstIMseI_PA	22.25
604	Opata_1197055_PstIMseI_PA	22.25
605	Opata_1197322_PstIMseI_PA	22.25
606	Opata_1199767_PstIMseI_PA	22.25
607	Opata_1203053_PstIMseI_PA	22.25
608	Opata_1205294_PstIMseI_PA	22.25
609	Opata_1209362_PstIMseI_PA	22.25
610	Opata_121077_PstIMseI_PA	22.25
611	Opata_1233139_PstIMseI_PA	22.25
612	Opata_1239554_PstIMseI_PA	22.25
613	Opata_1246684_PstIMseI_PA	22.25
614	Opata_1260098_PstIMseI_PA	22.25
615	Opata_1301741_PstIMseI_PA	22.25
616	Opata_1313244_PstIMseI_PA	22.25
617	Opata_1362926_PstIMseI_PA	22.25
618	Opata_1387495_PstIMseI_PA	22.25
619	Opata_1408146_PstIMseI_PA	22.25
620	Opata_1411963_PstIMseI_PA	22.25
621	Opata_1440556_PstIMseI_PA	22.25
622	Opata_1442953_PstIMseI_PA	22.25
623	Opata_145498_PstIMseI_PA	22.25
624	Opata_1462603_PstIMseI_PA	22.25
625	Opata_146437_PstIMseI_PA	22.25
626	Opata_148580_PstIMseI_PA	22.25
627	Opata_1488355_PstIMseI_PA	22.25
628	Opata_150568_PstIMseI_PA	22.25
629	Opata_151780_PstIMseI_PA	22.25
630	Opata_1564908_PstIMseI_PA	22.25
631	Opata_1571542_PstIMseI_PA	22.25
632	Opata_1600892_PstIMseI_PA	22.25
633	Opata_1607339_PstIMseI_PA	22.25
634	Opata_1611923_PstIMseI_PA	22.25
635	Opata_1616547_PstIMseI_PA	22.25
636	Opata_1621397_PstIMseI_PA	22.25
637	Opata_167152_PstIMseI_PA	22.25
638	Opata_169140_PstIMseI_PA	22.25
639	Opata_1745790_PstIMseI_PA	22.25
640	Opata_175543_PstIMseI_PA	22.25
641	Opata_1766461_PstIMseI_PA	22.25
642	Opata_1768149_PstIMseI_PA	22.25
643	Opata_1769626_PstIMseI_PA	22.25
644	Opata_178331_PstIMseI_PA	22.25
645	Opata_1784373_PstIMseI_PA	22.25
646	Opata_1788646_PstIMseI_PA	22.25
647	Opata_1813963_PstIMseI_PA	22.25
648	Opata_1835947_PstIMseI_PA	22.25
649	Opata_183615_PstIMseI_PA	22.25
650	Opata_1843153_PstIMseI_PA	22.25
651	Opata_1953397_PstIMseI_PA	22.25
652	Opata_1972675_PstIMseI_PA	22.25
653	Opata_201332_PstIMseI_PA	22.25
654	Opata_2036424_PstIMseI_PA	22.25
655	Opata_2037585_PstIMseI_PA	22.25
656	Opata_2040276_PstIMseI_PA	22.25
657	Opata_2082421_PstIMseI_PA	22.25
658	Opata_2123714_PstIMseI_PA	22.25
659	Opata_2128454_PstIMseI_PA	22.25
660	Opata_2138577_PstIMseI_PA	22.25
661	Opata_215440_PstIMseI_PA	22.25
662	Opata_216472_PstIMseI_PA	22.25
663	Opata_2166117_PstIMseI_PA	22.25
664	Opata_219529_PstIMseI_PA	22.25
665	Opata_222045_PstIMseI_PA	22.25
666	Opata_2238090_PstIMseI_PA	22.25
667	Opata_226195_PstIMseI_PA	22.25
668	Opata_228314_PstIMseI_PA	22.25
669	Opata_2340909_PstIMseI_PA	22.25
670	Opata_234451_PstIMseI_PA	22.25
671	Opata_2366010_PstIMseI_PA	22.25
672	Opata_2374051_PstIMseI_PA	22.25
673	Opata_2381425_PstIMseI_PA	22.25
674	Opata_24099_PstIMseI_PA	22.25
675	Opata_2420696_PstIMseI_PA	22.25
676	Opata_2465436_PstIMseI_PA	22.25
677	Opata_2471224_PstIMseI_PA	22.25
678	Opata_2507845_PstIMseI_PA	22.25
679	Opata_2511224_PstIMseI_PA	22.25
680	Opata_2520382_PstIMseI_PA	22.25
681	Opata_2559731_PstIMseI_PA	22.25
682	Opata_2571572_PstIMseI_PA	22.25
683	Opata_2613035_PstIMseI_PA	22.25
684	Opata_2628543_PstIMseI_PA	22.25
685	Opata_264542_PstIMseI_PA	22.25
686	Opata_265673_PstIMseI_PA	22.25
687	Opata_2670644_PstIMseI_PA	22.25
688	Opata_2701761_PstIMseI_PA	22.25
689	Opata_2702809_PstIMseI_PA	22.25
690	Opata_2717496_PstIMseI_PA	22.25
691	Opata_273420_PstIMseI_PA	22.25
692	Opata_2760708_PstIMseI_PA	22.25
693	Opata_2769137_PstIMseI_PA	22.25
694	Opata_2797021_PstIMseI_PA	22.25
695	Opata_280197_PstIMseI_PA	22.25
696	Opata_2843999_PstIMseI_PA	22.25
697	Opata_285363_PstIMseI_PA	22.25
698	Opata_2854908_PstIMseI_PA	22.25
699	Opata_285927_PstIMseI_PA	22.25
700	Opata_2912021_PstIMseI_PA	22.25
701	Opata_2978497_PstIMseI_PA	22.25
702	Opata_2980352_PstIMseI_PA	22.25
703	Opata_3006199_PstIMseI_PA	22.25
704	Opata_3071004_PstIMseI_PA	22.25
705	Opata_308638_PstIMseI_PA	22.25
706	Opata_310756_PstIMseI_PA	22.25
707	Opata_3297705_PstIMseI_PA	22.25
708	Opata_331647_PstIMseI_PA	22.25
709	Opata_3375122_PstIMseI_PA	22.25
710	Opata_3393301_PstIMseI_PA	22.25
711	Opata_3448_PstIMseI_PA	22.25
712	Opata_3507487_PstIMseI_PA	22.25
713	Opata_351154_PstIMseI_PA	22.25
714	Opata_354625_PstIMseI_PA	22.25
715	Opata_3605782_PstIMseI_PA	22.25
716	Opata_367607_PstIMseI_PA	22.25
717	Opata_372335_PstIMseI_PA	22.25
718	Opata_376155_PstIMseI_PA	22.25
719	Opata_377168_PstIMseI_PA	22.25
720	Opata_3834458_PstIMseI_PA	22.25
721	Opata_3846809_PstIMseI_PA	22.25
722	Opata_384770_PstIMseI_PA	22.25
723	Opata_3850095_PstIMseI_PA	22.25
724	Opata_3892206_PstIMseI_PA	22.25
725	Opata_389346_PstIMseI_PA	22.25
726	Opata_3927371_PstIMseI_PA	22.25
727	Opata_3996251_PstIMseI_PA	22.25
728	Opata_4031800_PstIMseI_PA	22.25
729	Opata_403950_PstIMseI_PA	22.25
730	Opata_4044057_PstIMseI_PA	22.25
731	Opata_408852_PstIMseI_PA	22.25
732	Opata_4214609_PstIMseI_PA	22.25
733	Opata_422833_PstIMseI_PA	22.25
734	Opata_432900_PstIMseI_PA	22.25
735	Opata_4338420_PstIMseI_PA	22.25
736	Opata_434078_PstIMseI_PA	22.25
737	Opata_4430_PstIMseI_PA	22.25
738	Opata_4476864_PstIMseI_PA	22.25
739	Opata_465884_PstIMseI_PA	22.25
740	Opata_467789_PstIMseI_PA	22.25
741	Opata_47845_PstIMseI_PA	22.25
742	Opata_481240_PstIMseI_PA	22.25
743	Opata_482703_PstIMseI_PA	22.25
744	Opata_486574_PstIMseI_PA	22.25
745	Opata_51258_PstIMseI_PA	22.25
746	Opata_517413_PstIMseI_PA	22.25
747	Opata_519376_PstIMseI_PA	22.25
748	Opata_539417_PstIMseI_PA	22.25
749	Opata_543205_PstIMseI_PA	22.25
750	Opata_554905_PstIMseI_PA	22.25
751	Opata_554912_PstIMseI_PA	22.25
752	Opata_556597_PstIMseI_PA	22.25
753	Opata_556654_PstIMseI_PA	22.25
754	Opata_558454_PstIMseI_PA	22.25
755	Opata_560833_PstIMseI_PA	22.25
756	Opata_561634_PstIMseI_PA	22.25
757	Opata_561841_PstIMseI_PA	22.25
758	Opata_583225_PstIMseI_PA	22.25
759	Opata_590247_PstIMseI_PA	22.25
760	Opata_644183_PstIMseI_PA	22.25
761	Opata_645365_PstIMseI_PA	22.25
762	Opata_663654_PstIMseI_PA	22.25
763	Opata_684679_PstIMseI_PA	22.25
764	Opata_698616_PstIMseI_PA	22.25
765	Opata_701979_PstIMseI_PA	22.25
766	Opata_706869_PstIMseI_PA	22.25
767	Opata_708068_PstIMseI_PA	22.25
768	Opata_712863_PstIMseI_PA	22.25
769	Opata_719215_PstIMseI_PA	22.25
770	Opata_72218_PstIMseI_PA	22.25
771	Opata_726397_PstIMseI_PA	22.25
772	Opata_729562_PstIMseI_PA	22.25
773	Opata_732867_PstIMseI_PA	22.25
774	Opata_734890_PstIMseI_PA	22.25
775	Opata_735696_PstIMseI_PA	22.25
776	Opata_747627_PstIMseI_PA	22.25
777	Opata_771372_PstIMseI_PA	22.25
778	Opata_784272_PstIMseI_PA	22.25
779	Opata_78998_PstIMseI_PA	22.25
780	Opata_790219_PstIMseI_PA	22.25
781	Opata_791108_PstIMseI_PA	22.25
782	Opata_796901_PstIMseI_PA	22.25
783	Opata_799433_PstIMseI_PA	22.25
784	Opata_808603_PstIMseI_PA	22.25
785	Opata_811539_PstIMseI_PA	22.25
786	Opata_825507_PstIMseI_PA	22.25
787	Opata_83227_PstIMseI_PA	22.25
788	Opata_832738_PstIMseI_PA	22.25
789	Opata_837402_PstIMseI_PA	22.25
790	Opata_847219_PstIMseI_PA	22.25
791	Opata_849047_PstIMseI_PA	22.25
792	Opata_852980_PstIMseI_PA	22.25
793	Opata_855110_PstIMseI_PA	22.25
794	Opata_8594_PstIMseI_PA	22.25
795	Opata_872713_PstIMseI_PA	22.25
796	Opata_876127_PstIMseI_PA	22.25
797	Opata_90725_PstIMseI_PA	22.25
798	Opata_926204_PstIMseI_PA	22.25
799	Opata_950934_PstIMseI_PA	22.25
800	Opata_962639_PstIMseI_PA	22.25
801	Opata_981530_PstIMseI_PA	22.25
802	Opata_995886_PstIMseI_PA	22.25
803	Opata_997792_PstIMseI_PA	22.25
804	M6_1152604_PstIMspI_PA	22.25
805	M6_1159255_PstIMspI_PA	22.25
806	M6_1160459_PstIMspI_PA	22.25
807	M6_1322484_PstIMspI_PA	22.25
808	M6_1338927_PstIMspI_PA	22.25
809	M6_1494602_PstIMspI_PA	22.25
810	M6_1638270_PstIMspI_PA	22.25
811	M6_2219663_PstIMspI_PA	22.25
812	M6_2280008_PstIMspI_PA	22.25
813	M6_2576429_PstIMspI_PA	22.25
814	M6_2976307_PstIMspI_PA	22.25
815	M6_3285248_PstIMspI_PA	22.25
816	M6_3330598_PstIMspI_PA	22.25
817	M6_428189_PstIMspI_PA	22.25
818	M6_909729_PstIMspI_PA	22.25
819	M6_919969_PstIMspI_PA	22.25
820	Opata_1009331_PstIMspI_PA	22.25
821	Opata_1022893_PstIMspI_PA	22.25
822	Opata_1041503_PstIMspI_PA	22.25
823	Opata_1088943_PstIMspI_PA	22.25
824	Opata_1098758_PstIMspI_PA	22.25
825	Opata_1104310_PstIMspI_PA	22.25
826	Opata_1122260_PstIMspI_PA	22.25
827	Opata_1160313_PstIMspI_PA	22.25
828	Opata_1161657_PstIMspI_PA	22.25
829	Opata_1177549_PstIMspI_PA	22.25
830	Opata_1178970_PstIMspI_PA	22.25
831	Opata_1179745_PstIMspI_PA	22.25
832	Opata_1296103_PstIMspI_PA	22.25
833	Opata_1322033_PstIMspI_PA	22.25
834	Opata_132711_PstIMspI_PA	22.25
835	Opata_1333413_PstIMspI_PA	22.25
836	Opata_1356449_PstIMspI_PA	22.25
837	Opata_1363648_PstIMspI_PA	22.25
838	Opata_138086_PstIMspI_PA	22.25
839	Opata_1393984_PstIMspI_PA	22.25
840	Opata_1399529_PstIMspI_PA	22.25
841	Opata_1427022_PstIMspI_PA	22.25
842	Opata_1432110_PstIMspI_PA	22.25
843	Opata_1441789_PstIMspI_PA	22.25
844	Opata_1499903_PstIMspI_PA	22.25
845	Opata_1517239_PstIMspI_PA	22.25
846	Opata_1529003_PstIMspI_PA	22.25
847	Opata_1549444_PstIMspI_PA	22.25
848	Opata_1552985_PstIMspI_PA	22.25
849	Opata_155604_PstIMspI_PA	22.25
850	Opata_1561711_PstIMspI_PA	22.25
851	Opata_1572932_PstIMspI_PA	22.25
852	Opata_1598743_PstIMspI_PA	22.25
853	Opata_1637741_PstIMspI_PA	22.25
854	Opata_1637748_PstIMspI_PA	22.25
855	Opata_1650820_PstIMspI_PA	22.25
856	Opata_1672594_PstIMspI_PA	22.25
857	Opata_1673715_PstIMspI_PA	22.25
858	Opata_1675888_PstIMspI_PA	22.25
859	Opata_168508_PstIMspI_PA	22.25
860	Opata_1691406_PstIMspI_PA	22.25
861	Opata_1697929_PstIMspI_PA	22.25
862	Opata_1698820_PstIMspI_PA	22.25
863	Opata_1713605_PstIMspI_PA	22.25
864	Opata_1716884_PstIMspI_PA	22.25
865	Opata_1723523_PstIMspI_PA	22.25
866	Opata_1745403_PstIMspI_PA	22.25
867	Opata_1770360_PstIMspI_PA	22.25
868	Opata_1781541_PstIMspI_PA	22.25
869	Opata_1790126_PstIMspI_PA	22.25
870	Opata_1791276_PstIMspI_PA	22.25
871	Opata_1798303_PstIMspI_PA	22.25
872	Opata_1807746_PstIMspI_PA	22.25
873	Opata_1815490_PstIMspI_PA	22.25
874	Opata_1830691_PstIMspI_PA	22.25
875	Opata_1835310_PstIMspI_PA	22.25
876	Opata_1837037_PstIMspI_PA	22.25
877	Opata_1849405_PstIMspI_PA	22.25
878	Opata_1856556_PstIMspI_PA	22.25
879	Opata_1909201_PstIMspI_PA	22.25
880	Opata_1967177_PstIMspI_PA	22.25
881	Opata_1973271_PstIMspI_PA	22.25
882	Opata_1976042_PstIMspI_PA	22.25
883	Opata_1990423_PstIMspI_PA	22.25
884	Opata_1994036_PstIMspI_PA	22.25
885	Opata_1999820_PstIMspI_PA	22.25
886	Opata_2002748_PstIMspI_PA	22.25
887	Opata_2007089_PstIMspI_PA	22.25
888	Opata_2013238_PstIMspI_PA	22.25
889	Opata_2016572_PstIMspI_PA	22.25
890	Opata_2020882_PstIMspI_PA	22.25
891	Opata_2076705_PstIMspI_PA	22.25
892	Opata_2077749_PstIMspI_PA	22.25
893	Opata_2083239_PstIMspI_PA	22.25
894	Opata_2101781_PstIMspI_PA	22.25
895	Opata_2102639_PstIMspI_PA	22.25
896	Opata_2102752_PstIMspI_PA	22.25
897	Opata_2112858_PstIMspI_PA	22.25
898	Opata_2117008_PstIMspI_PA	22.25
899	Opata_2121328_PstIMspI_PA	22.25
900	Opata_2122113_PstIMspI_PA	22.25
901	Opata_2124933_PstIMspI_PA	22.25
902	Opata_2125019_PstIMspI_PA	22.25
903	Opata_2151745_PstIMspI_PA	22.25
904	Opata_2156172_PstIMspI_PA	22.25
905	Opata_2156530_PstIMspI_PA	22.25
906	Opata_2164776_PstIMspI_PA	22.25
907	Opata_2183309_PstIMspI_PA	22.25
908	Opata_2197742_PstIMspI_PA	22.25
909	Opata_2257078_PstIMspI_PA	22.25
910	Opata_2298126_PstIMspI_PA	22.25
911	Opata_2357510_PstIMspI_PA	22.25
912	Opata_2367520_PstIMspI_PA	22.25
913	Opata_2386143_PstIMspI_PA	22.25
914	Opata_2391472_PstIMspI_PA	22.25
915	Opata_241903_PstIMspI_PA	22.25
916	Opata_2427955_PstIMspI_PA	22.25
917	Opata_2429889_PstIMspI_PA	22.25
918	Opata_2439127_PstIMspI_PA	22.25
919	Opata_2454772_PstIMspI_PA	22.25
920	Opata_2463731_PstIMspI_PA	22.25
921	Opata_2467142_PstIMspI_PA	22.25
922	Opata_2481157_PstIMspI_PA	22.25
923	Opata_2483759_PstIMspI_PA	22.25
924	Opata_2489154_PstIMspI_PA	22.25
925	Opata_2495353_PstIMspI_PA	22.25
926	Opata_2514865_PstIMspI_PA	22.25
927	Opata_2520594_PstIMspI_PA	22.25
928	Opata_256635_PstIMspI_PA	22.25
929	Opata_2576484_PstIMspI_PA	22.25
930	Opata_2588442_PstIMspI_PA	22.25
931	Opata_2602659_PstIMspI_PA	22.25
932	Opata_2609685_PstIMspI_PA	22.25
933	Opata_2636764_PstIMspI_PA	22.25
934	Opata_2639360_PstIMspI_PA	22.25
935	Opata_2686020_PstIMspI_PA	22.25
936	Opata_2692073_PstIMspI_PA	22.25
937	Opata_2693335_PstIMspI_PA	22.25
938	Opata_2705525_PstIMspI_PA	22.25
939	Opata_2715505_PstIMspI_PA	22.25
940	Opata_2728166_PstIMspI_PA	22.25
941	Opata_2732024_PstIMspI_PA	22.25
942	Opata_273312_PstIMspI_PA	22.25
943	Opata_2750468_PstIMspI_PA	22.25
944	Opata_2763683_PstIMspI_PA	22.25
945	Opata_2770930_PstIMspI_PA	22.25
946	Opata_2777305_PstIMspI_PA	22.25
947	Opata_2777533_PstIMspI_PA	22.25
948	Opata_2780377_PstIMspI_PA	22.25
949	Opata_2791676_PstIMspI_PA	22.25
950	Opata_2799292_PstIMspI_PA	22.25
951	Opata_2812752_PstIMspI_PA	22.25
952	Opata_2824910_PstIMspI_PA	22.25
953	Opata_2834731_PstIMspI_PA	22.25
954	Opata_2839666_PstIMspI_PA	22.25
955	Opata_285156_PstIMspI_PA	22.25
956	Opata_285795_PstIMspI_PA	22.25
957	Opata_2858304_PstIMspI_PA	22.25
958	Opata_2915496_PstIMspI_PA	22.25
959	Opata_2936812_PstIMspI_PA	22.25
960	Opata_2970405_PstIMspI_PA	22.25
961	Opata_2988561_PstIMspI_PA	22.25
962	Opata_3031133_PstIMspI_PA	22.25
963	Opata_303541_PstIMspI_PA	22.25
964	Opata_3041291_PstIMspI_PA	22.25
965	Opata_3042961_PstIMspI_PA	22.25
966	Opata_3074756_PstIMspI_PA	22.25
967	Opata_3082636_PstIMspI_PA	22.25
968	Opata_3085855_PstIMspI_PA	22.25
969	Opata_3099707_PstIMspI_PA	22.25
970	Opata_3101140_PstIMspI_PA	22.25
971	Opata_3107452_PstIMspI_PA	22.25
972	Opata_3113933_PstIMspI_PA	22.25
973	Opata_3123018_PstIMspI_PA	22.25
974	Opata_3147192_PstIMspI_PA	22.25
975	Opata_3149862_PstIMspI_PA	22.25
976	Opata_3152398_PstIMspI_PA	22.25
977	Opata_3214932_PstIMspI_PA	22.25
978	Opata_3216238_PstIMspI_PA	22.25
979	Opata_3218589_PstIMspI_PA	22.25
980	Opata_322061_PstIMspI_PA	22.25
981	Opata_3241738_PstIMspI_PA	22.25
982	Opata_3241821_PstIMspI_PA	22.25
983	Opata_3245887_PstIMspI_PA	22.25
984	Opata_3251822_PstIMspI_PA	22.25
985	Opata_3284202_PstIMspI_PA	22.25
986	Opata_3297701_PstIMspI_PA	22.25
987	Opata_3314133_PstIMspI_PA	22.25
988	Opata_337256_PstIMspI_PA	22.25
989	Opata_3378637_PstIMspI_PA	22.25
990	Opata_3390848_PstIMspI_PA	22.25
991	Opata_3397567_PstIMspI_PA	22.25
992	Opata_3399104_PstIMspI_PA	22.25
993	Opata_340445_PstIMspI_PA	22.25
994	Opata_340787_PstIMspI_PA	22.25
995	Opata_3418454_PstIMspI_PA	22.25
996	Opata_3418828_PstIMspI_PA	22.25
997	Opata_3426616_PstIMspI_PA	22.25
998	Opata_3443910_PstIMspI_PA	22.25
999	Opata_3493559_PstIMspI_PA	22.25
1000	Opata_3497014_PstIMspI_PA	22.25
1001	Opata_3513085_PstIMspI_PA	22.25
1002	Opata_351950_PstIMspI_PA	22.25
1003	Opata_3520800_PstIMspI_PA	22.25
1004	Opata_3523961_PstIMspI_PA	22.25
1005	Opata_3533371_PstIMspI_PA	22.25
1006	Opata_3536757_PstIMspI_PA	22.25
1007	Opata_3547423_PstIMspI_PA	22.25
1008	Opata_3554405_PstIMspI_PA	22.25
1009	Opata_3576050_PstIMspI_PA	22.25
1010	Opata_3578113_PstIMspI_PA	22.25
1011	Opata_3592964_PstIMspI_PA	22.25
1012	Opata_3633036_PstIMspI_PA	22.25
1013	Opata_3645336_PstIMspI_PA	22.25
1014	Opata_3647234_PstIMspI_PA	22.25
1015	Opata_3671398_PstIMspI_PA	22.25
1016	Opata_3678058_PstIMspI_PA	22.25
1017	Opata_3689050_PstIMspI_PA	22.25
1018	Opata_3701544_PstIMspI_PA	22.25
1019	Opata_3704445_PstIMspI_PA	22.25
1020	Opata_3719796_PstIMspI_PA	22.25
1021	Opata_3745677_PstIMspI_PA	22.25
1022	Opata_377297_PstIMspI_PA	22.25
1023	Opata_3810133_PstIMspI_PA	22.25
1024	Opata_38254_PstIMspI_PA	22.25
1025	Opata_384442_PstIMspI_PA	22.25
1026	Opata_3851005_PstIMspI_PA	22.25
1027	Opata_3857379_PstIMspI_PA	22.25
1028	Opata_3878869_PstIMspI_PA	22.25
1029	Opata_3903691_PstIMspI_PA	22.25
1030	Opata_3908118_PstIMspI_PA	22.25
1031	Opata_3908382_PstIMspI_PA	22.25
1032	Opata_3939100_PstIMspI_PA	22.25
1033	Opata_395031_PstIMspI_PA	22.25
1034	Opata_3950541_PstIMspI_PA	22.25
1035	Opata_3957805_PstIMspI_PA	22.25
1036	Opata_3965851_PstIMspI_PA	22.25
1037	Opata_4026273_PstIMspI_PA	22.25
1038	Opata_4027425_PstIMspI_PA	22.25
1039	Opata_4038438_PstIMspI_PA	22.25
1040	Opata_4043364_PstIMspI_PA	22.25
1041	Opata_4051221_PstIMspI_PA	22.25
1042	Opata_4055487_PstIMspI_PA	22.25
1043	Opata_4076685_PstIMspI_PA	22.25
1044	Opata_4097402_PstIMspI_PA	22.25
1045	Opata_4097504_PstIMspI_PA	22.25
1046	Opata_4098920_PstIMspI_PA	22.25
1047	Opata_410090_PstIMspI_PA	22.25
1048	Opata_4107246_PstIMspI_PA	22.25
1049	Opata_4112062_PstIMspI_PA	22.25
1050	Opata_411813_PstIMspI_PA	22.25
1051	Opata_4125913_PstIMspI_PA	22.25
1052	Opata_4151785_PstIMspI_PA	22.25
1053	Opata_4189792_PstIMspI_PA	22.25
1054	Opata_4198045_PstIMspI_PA	22.25
1055	Opata_4261255_PstIMspI_PA	22.25
1056	Opata_439974_PstIMspI_PA	22.25
1057	Opata_447021_PstIMspI_PA	22.25
1058	Opata_451340_PstIMspI_PA	22.25
1059	Opata_45697_PstIMspI_PA	22.25
1060	Opata_465730_PstIMspI_PA	22.25
1061	Opata_482740_PstIMspI_PA	22.25
1062	Opata_514424_PstIMspI_PA	22.25
1063	Opata_520399_PstIMspI_PA	22.25
1064	Opata_527345_PstIMspI_PA	22.25
1065	Opata_536557_PstIMspI_PA	22.25
1066	Opata_540649_PstIMspI_PA	22.25
1067	Opata_586618_PstIMspI_PA	22.25
1068	Opata_636314_PstIMspI_PA	22.25
1069	Opata_637707_PstIMspI_PA	22.25
1070	Opata_657182_PstIMspI_PA	22.25
1071	Opata_672214_PstIMspI_PA	22.25
1072	Opata_676480_PstIMspI_PA	22.25
1073	Opata_70154_PstIMspI_PA	22.25
1074	Opata_703352_PstIMspI_PA	22.25
1075	Opata_704983_PstIMspI_PA	22.25
1076	Opata_713443_PstIMspI_PA	22.25
1077	Opata_720788_PstIMspI_PA	22.25
1078	Opata_75308_PstIMspI_PA	22.25
1079	Opata_767872_PstIMspI_PA	22.25
1080	Opata_779710_PstIMspI_PA	22.25
1081	Opata_781615_PstIMspI_PA	22.25
1082	Opata_792540_PstIMspI_PA	22.25
1083	Opata_795461_PstIMspI_PA	22.25
1084	Opata_803557_PstIMspI_PA	22.25
1085	Opata_806609_PstIMspI_PA	22.25
1086	Opata_813436_PstIMspI_PA	22.25
1087	Opata_840415_PstIMspI_PA	22.25
1088	Opata_854220_PstIMspI_PA	22.25
1089	Opata_868324_PstIMspI_PA	22.25
1090	Opata_88137_PstIMspI_PA	22.25
1091	Opata_886920_PstIMspI_PA	22.25
1092	Opata_895617_PstIMspI_PA	22.25
1093	Opata_897924_PstIMspI_PA	22.25
1094	Opata_898320_PstIMspI_PA	22.25
1095	Opata_902354_PstIMspI_PA	22.25
1096	Opata_907560_PstIMspI_PA	22.25
1097	Opata_908315_PstIMspI_PA	22.25
1098	Opata_909864_PstIMspI_PA	22.25
1099	Opata_939740_PstIMspI_PA	22.25
1100	Opata_947972_PstIMspI_PA	22.25
1101	Opata_955598_PstIMspI_PA	22.25
1102	Opata_957719_PstIMspI_PA	22.25
1103	Opata_966650_PstIMspI_PA	22.25
1104	Opata_452634_9_PstIMluI_SNP	22.25
1105	Opata_1154177_43_PstIMseI_SNP	22.25
1106	Opata_1160816_78_PstIMseI_SNP	22.25
1107	Opata_1169811_6_PstIMseI_SNP	22.25
1108	Opata_1169811_7_PstIMseI_SNP	22.25
1109	Opata_1195425_76_PstIMseI_SNP	22.25
1110	Opata_1284444_71_PstIMseI_SNP	22.25
1111	Opata_1284444_80_PstIMseI_SNP	22.25
1112	Opata_1332779_36_PstIMseI_SNP	22.25
1113	Opata_1421909_14_PstIMseI_SNP	22.25
1114	Opata_1421909_47_PstIMseI_SNP	22.25
1115	Opata_164034_18_PstIMseI_SNP	22.25
1116	Opata_1718845_84_PstIMseI_SNP	22.25
1117	Opata_17893_69_PstIMseI_SNP	22.25
1118	Opata_1996371_65_PstIMseI_SNP	22.25
1119	Opata_1996371_83_PstIMseI_SNP	22.25
1120	Opata_2059_40_PstIMseI_SNP	22.25
1121	Opata_2059_61_PstIMseI_SNP	22.25
1122	Opata_25426_29_PstIMseI_SNP	22.25
1123	Opata_2714459_27_PstIMseI_SNP	22.25
1124	Opata_276585_16_PstIMseI_SNP	22.25
1125	Opata_277133_80_PstIMseI_SNP	22.25
1126	Opata_277133_8_PstIMseI_SNP	22.25
1127	Opata_295948_43_PstIMseI_SNP	22.25
1128	Opata_4232416_20_PstIMseI_SNP	22.25
1129	Opata_529688_40_PstIMseI_SNP	22.25
1130	Opata_59571_73_PstIMseI_SNP	22.25
1131	Opata_755479_24_PstIMseI_SNP	22.25
1132	Opata_755479_26_PstIMseI_SNP	22.25
1133	Opata_755479_6_PstIMseI_SNP	22.25
1134	Opata_757518_33_PstIMseI_SNP	22.25
1135	Opata_806072_14_PstIMseI_SNP	22.25
1136	Opata_806072_2_PstIMseI_SNP	22.25
1137	Opata_830_71_PstIMseI_SNP	22.25
1138	Opata_89607_57_PstIMseI_SNP	22.25
1139	Opata_89607_73_PstIMseI_SNP	22.25
1140	Opata_1598347_43_PstIMspI_SNP	22.25
1141	Opata_1598347_53_PstIMspI_SNP	22.25
1142	Opata_1627417_25_PstIMspI_SNP	22.25
1143	Opata_1644108_8_PstIMspI_SNP	22.25
1144	Opata_2026682_50_PstIMspI_SNP	22.25
1145	Opata_2042928_89_PstIMspI_SNP	22.25
1146	Opata_2139797_52_PstIMspI_SNP	22.25
1147	Opata_2139797_55_PstIMspI_SNP	22.25
1148	Opata_2165584_80_PstIMspI_SNP	22.25
1149	Opata_2194540_49_PstIMspI_SNP	22.25
1150	Opata_2250633_63_PstIMspI_SNP	22.25
1151	Opata_2297651_31_PstIMspI_SNP	22.25
1152	Opata_2338579_12_PstIMspI_SNP	22.25
1153	Opata_2338579_62_PstIMspI_SNP	22.25
1154	Opata_2338579_7_PstIMspI_SNP	22.25
1155	Opata_2575957_16_PstIMspI_SNP	22.25
1156	Opata_267612_32_PstIMspI_SNP	22.25
1157	Opata_271634_11_PstIMspI_SNP	22.25
1158	Opata_271634_34_PstIMspI_SNP	22.25
1159	Opata_2773725_13_PstIMspI_SNP	22.25
1160	Opata_2814854_2_PstIMspI_SNP	22.25
1161	Opata_3108414_44_PstIMspI_SNP	22.25
1162	Opata_312678_76_PstIMspI_SNP	22.25
1163	Opata_3712363_77_PstIMspI_SNP	22.25
1164	Opata_3871475_1_PstIMspI_SNP	22.25
1165	Opata_4069703_54_PstIMspI_SNP	22.25
1166	Opata_4069703_75_PstIMspI_SNP	22.25
1167	Opata_4073448_87_PstIMspI_SNP	22.25
1168	Opata_4107301_61_PstIMspI_SNP	22.25
1169	Opata_425191_26_PstIMspI_SNP	22.25
1170	Opata_425191_74_PstIMspI_SNP	22.25
1171	Opata_595698_29_PstIMspI_SNP	22.25
1172	Opata_734608_72_PstIMspI_SNP	22.25
1173	Opata_745203_73_PstIMspI_SNP	22.25
1174	M6_1162227_PstIMluI_PA	22.25
1175	Opata_1182134_PstIMluI_PA	22.25
1176	Opata_126634_PstIMluI_PA	22.25
1177	Opata_1275649_PstIMluI_PA	22.25
1178	Opata_1721526_PstIMluI_PA	22.25
1179	Opata_1760021_PstIMluI_PA	22.25
1180	Opata_1781373_PstIMluI_PA	22.25
1181	Opata_1841670_PstIMluI_PA	22.25
1182	Opata_2164155_PstIMluI_PA	22.25
1183	Opata_2319998_PstIMluI_PA	22.25
1184	Opata_2565897_PstIMluI_PA	22.25
1185	Opata_26275_PstIMluI_PA	22.25
1186	Opata_2643235_PstIMluI_PA	22.25
1187	Opata_3720_PstIMluI_PA	22.25
1188	Opata_437191_PstIMluI_PA	22.25
1189	Opata_939755_PstIMluI_PA	22.25
1190	M6_1022614_PstIMseI_PA	22.25
1191	M6_1045535_PstIMseI_PA	22.25
1192	M6_1053085_PstIMseI_PA	22.25
1193	M6_1059396_PstIMseI_PA	22.25
1194	M6_1076441_PstIMseI_PA	22.25
1195	M6_111127_PstIMseI_PA	22.25
1196	M6_1157925_PstIMseI_PA	22.25
1197	M6_1169573_PstIMseI_PA	22.25
1198	M6_1221178_PstIMseI_PA	22.25
1199	M6_1284706_PstIMseI_PA	22.25
1200	M6_1289995_PstIMseI_PA	22.25
1201	M6_142355_PstIMseI_PA	22.25
1202	M6_150155_PstIMseI_PA	22.25
1203	M6_155782_PstIMseI_PA	22.25
1204	M6_160822_PstIMseI_PA	22.25
1205	M6_1752273_PstIMseI_PA	22.25
1206	M6_1775091_PstIMseI_PA	22.25
1207	M6_181191_PstIMseI_PA	22.25
1208	M6_18631_PstIMseI_PA	22.25
1209	M6_189359_PstIMseI_PA	22.25
1210	M6_2051446_PstIMseI_PA	22.25
1211	M6_205243_PstIMseI_PA	22.25
1212	M6_209895_PstIMseI_PA	22.25
1213	M6_21129_PstIMseI_PA	22.25
1214	M6_232460_PstIMseI_PA	22.25
1215	M6_233954_PstIMseI_PA	22.25
1216	M6_240882_PstIMseI_PA	22.25
1217	M6_24168_PstIMseI_PA	22.25
1218	M6_246330_PstIMseI_PA	22.25
1219	M6_24741_PstIMseI_PA	22.25
1220	M6_2522109_PstIMseI_PA	22.25
1221	M6_254154_PstIMseI_PA	22.25
1222	M6_262185_PstIMseI_PA	22.25
1223	M6_262675_PstIMseI_PA	22.25
1224	M6_2631_PstIMseI_PA	22.25
1225	M6_272185_PstIMseI_PA	22.25
1226	M6_2888_PstIMseI_PA	22.25
1227	M6_3028991_PstIMseI_PA	22.25
1228	M6_3062357_PstIMseI_PA	22.25
1229	M6_30933_PstIMseI_PA	22.25
1230	M6_3177173_PstIMseI_PA	22.25
1231	M6_341332_PstIMseI_PA	22.25
1232	M6_3556364_PstIMseI_PA	22.25
1233	M6_359450_PstIMseI_PA	22.25
1234	M6_369947_PstIMseI_PA	22.25
1235	M6_38083_PstIMseI_PA	22.25
1236	M6_3965815_PstIMseI_PA	22.25
1237	M6_402323_PstIMseI_PA	22.25
1238	M6_421618_PstIMseI_PA	22.25
1239	M6_434239_PstIMseI_PA	22.25
1240	M6_434318_PstIMseI_PA	22.25
1241	M6_43670_PstIMseI_PA	22.25
1242	M6_46168_PstIMseI_PA	22.25
1243	M6_491865_PstIMseI_PA	22.25
1244	M6_502474_PstIMseI_PA	22.25
1245	M6_551890_PstIMseI_PA	22.25
1246	M6_557818_PstIMseI_PA	22.25
1247	M6_56016_PstIMseI_PA	22.25
1248	M6_57550_PstIMseI_PA	22.25
1249	M6_599336_PstIMseI_PA	22.25
1250	M6_60554_PstIMseI_PA	22.25
1251	M6_611245_PstIMseI_PA	22.25
1252	M6_612986_PstIMseI_PA	22.25
1253	M6_623904_PstIMseI_PA	22.25
1254	M6_627080_PstIMseI_PA	22.25
1255	M6_640066_PstIMseI_PA	22.25
1256	M6_715010_PstIMseI_PA	22.25
1257	M6_746212_PstIMseI_PA	22.25
1258	M6_748993_PstIMseI_PA	22.25
1259	M6_757022_PstIMseI_PA	22.25
1260	M6_827033_PstIMseI_PA	22.25
1261	M6_867966_PstIMseI_PA	22.25
1262	M6_897422_PstIMseI_PA	22.25
1263	M6_925126_PstIMseI_PA	22.25
1264	M6_95002_PstIMseI_PA	22.25
1265	M6_953711_PstIMseI_PA	22.25
1266	Opata_1005301_PstIMseI_PA	22.25
1267	Opata_1035212_PstIMseI_PA	22.25
1268	Opata_108147_PstIMseI_PA	22.25
1269	Opata_1083067_PstIMseI_PA	22.25
1270	Opata_1107086_PstIMseI_PA	22.25
1271	Opata_1134308_PstIMseI_PA	22.25
1272	Opata_1149007_PstIMseI_PA	22.25
1273	Opata_1165071_PstIMseI_PA	22.25
1274	Opata_1173955_PstIMseI_PA	22.25
1275	Opata_1175500_PstIMseI_PA	22.25
1276	Opata_1185178_PstIMseI_PA	22.25
1277	Opata_1204759_PstIMseI_PA	22.25
1278	Opata_1210986_PstIMseI_PA	22.25
1279	Opata_1218913_PstIMseI_PA	22.25
1280	Opata_1246367_PstIMseI_PA	22.25
1281	Opata_1249699_PstIMseI_PA	22.25
1282	Opata_1271816_PstIMseI_PA	22.25
1283	Opata_1273578_PstIMseI_PA	22.25
1284	Opata_129695_PstIMseI_PA	22.25
1285	Opata_1306544_PstIMseI_PA	22.25
1286	Opata_13206_PstIMseI_PA	22.25
1287	Opata_1344766_PstIMseI_PA	22.25
1288	Opata_1349264_PstIMseI_PA	22.25
1289	Opata_1369812_PstIMseI_PA	22.25
1290	Opata_1376814_PstIMseI_PA	22.25
1291	Opata_1385549_PstIMseI_PA	22.25
1292	Opata_142782_PstIMseI_PA	22.25
1293	Opata_1432073_PstIMseI_PA	22.25
1294	Opata_1453465_PstIMseI_PA	22.25
1295	Opata_1464944_PstIMseI_PA	22.25
1296	Opata_150154_PstIMseI_PA	22.25
1297	Opata_1519995_PstIMseI_PA	22.25
1298	Opata_152934_PstIMseI_PA	22.25
1299	Opata_1552587_PstIMseI_PA	22.25
1300	Opata_161053_PstIMseI_PA	22.25
1301	Opata_1622571_PstIMseI_PA	22.25
1302	Opata_1627902_PstIMseI_PA	22.25
1303	Opata_1636319_PstIMseI_PA	22.25
1304	Opata_163895_PstIMseI_PA	22.25
1305	Opata_1645825_PstIMseI_PA	22.25
1306	Opata_171936_PstIMseI_PA	22.25
1307	Opata_173569_PstIMseI_PA	22.25
1308	Opata_1748038_PstIMseI_PA	22.25
1309	Opata_1754086_PstIMseI_PA	22.25
1310	Opata_176534_PstIMseI_PA	22.25
1311	Opata_1789018_PstIMseI_PA	22.25
1312	Opata_1793319_PstIMseI_PA	22.25
1313	Opata_180403_PstIMseI_PA	22.25
1314	Opata_1835359_PstIMseI_PA	22.25
1315	Opata_189422_PstIMseI_PA	22.25
1316	Opata_1909947_PstIMseI_PA	22.25
1317	Opata_1927441_PstIMseI_PA	22.25
1318	Opata_1949106_PstIMseI_PA	22.25
1319	Opata_1954150_PstIMseI_PA	22.25
1320	Opata_19876_PstIMseI_PA	22.25
1321	Opata_202004_PstIMseI_PA	22.25
1322	Opata_202145_PstIMseI_PA	22.25
1323	Opata_2108538_PstIMseI_PA	22.25
1324	Opata_2122068_PstIMseI_PA	22.25
1325	Opata_2143127_PstIMseI_PA	22.25
1326	Opata_2254831_PstIMseI_PA	22.25
1327	Opata_246953_PstIMseI_PA	22.25
1328	Opata_2482404_PstIMseI_PA	22.25
1329	Opata_261639_PstIMseI_PA	22.25
1330	Opata_261714_PstIMseI_PA	22.25
1331	Opata_2627667_PstIMseI_PA	22.25
1332	Opata_2629341_PstIMseI_PA	22.25
1333	Opata_2639730_PstIMseI_PA	22.25
1334	Opata_265756_PstIMseI_PA	22.25
1335	Opata_2707393_PstIMseI_PA	22.25
1336	Opata_273104_PstIMseI_PA	22.25
1337	Opata_2753431_PstIMseI_PA	22.25
1338	Opata_2789203_PstIMseI_PA	22.25
1339	Opata_2810605_PstIMseI_PA	22.25
1340	Opata_285176_PstIMseI_PA	22.25
1341	Opata_2858204_PstIMseI_PA	22.25
1342	Opata_28719_PstIMseI_PA	22.25
1343	Opata_288083_PstIMseI_PA	22.25
1344	Opata_2888766_PstIMseI_PA	22.25
1345	Opata_2935868_PstIMseI_PA	22.25
1346	Opata_2972704_PstIMseI_PA	22.25
1347	Opata_305493_PstIMseI_PA	22.25
1348	Opata_3075784_PstIMseI_PA	22.25
1349	Opata_3106561_PstIMseI_PA	22.25
1350	Opata_3115059_PstIMseI_PA	22.25
1351	Opata_3115396_PstIMseI_PA	22.25
1352	Opata_3160827_PstIMseI_PA	22.25
1353	Opata_31627_PstIMseI_PA	22.25
1354	Opata_320149_PstIMseI_PA	22.25
1355	Opata_3264341_PstIMseI_PA	22.25
1356	Opata_327754_PstIMseI_PA	22.25
1357	Opata_3333300_PstIMseI_PA	22.25
1358	Opata_337587_PstIMseI_PA	22.25
1359	Opata_3389429_PstIMseI_PA	22.25
1360	Opata_338946_PstIMseI_PA	22.25
1361	Opata_3417119_PstIMseI_PA	22.25
1362	Opata_346684_PstIMseI_PA	22.25
1363	Opata_3614_PstIMseI_PA	22.25
1364	Opata_389204_PstIMseI_PA	22.25
1365	Opata_3923445_PstIMseI_PA	22.25
1366	Opata_3934641_PstIMseI_PA	22.25
1367	Opata_40118_PstIMseI_PA	22.25
1368	Opata_4030245_PstIMseI_PA	22.25
1369	Opata_4091074_PstIMseI_PA	22.25
1370	Opata_409818_PstIMseI_PA	22.25
1371	Opata_4152777_PstIMseI_PA	22.25
1372	Opata_420952_PstIMseI_PA	22.25
1373	Opata_425924_PstIMseI_PA	22.25
1374	Opata_4281969_PstIMseI_PA	22.25
1375	Opata_4348755_PstIMseI_PA	22.25
1376	Opata_4350638_PstIMseI_PA	22.25
1377	Opata_460597_PstIMseI_PA	22.25
1378	Opata_47636_PstIMseI_PA	22.25
1379	Opata_49606_PstIMseI_PA	22.25
1380	Opata_4997_PstIMseI_PA	22.25
1381	Opata_501764_PstIMseI_PA	22.25
1382	Opata_518392_PstIMseI_PA	22.25
1383	Opata_531671_PstIMseI_PA	22.25
1384	Opata_539146_PstIMseI_PA	22.25
1385	Opata_541784_PstIMseI_PA	22.25
1386	Opata_550463_PstIMseI_PA	22.25
1387	Opata_56665_PstIMseI_PA	22.25
1388	Opata_569234_PstIMseI_PA	22.25
1389	Opata_57843_PstIMseI_PA	22.25
1390	Opata_582056_PstIMseI_PA	22.25
1391	Opata_584810_PstIMseI_PA	22.25
1392	Opata_592529_PstIMseI_PA	22.25
1393	Opata_597630_PstIMseI_PA	22.25
1394	Opata_598895_PstIMseI_PA	22.25
1395	Opata_602235_PstIMseI_PA	22.25
1396	Opata_621948_PstIMseI_PA	22.25
1397	Opata_656354_PstIMseI_PA	22.25
1398	Opata_674588_PstIMseI_PA	22.25
1399	Opata_683056_PstIMseI_PA	22.25
1400	Opata_696450_PstIMseI_PA	22.25
1401	Opata_699343_PstIMseI_PA	22.25
1402	Opata_745807_PstIMseI_PA	22.25
1403	Opata_752985_PstIMseI_PA	22.25
1404	Opata_76298_PstIMseI_PA	22.25
1405	Opata_771454_PstIMseI_PA	22.25
1406	Opata_777017_PstIMseI_PA	22.25
1407	Opata_782649_PstIMseI_PA	22.25
1408	Opata_785523_PstIMseI_PA	22.25
1409	Opata_800445_PstIMseI_PA	22.25
1410	Opata_811622_PstIMseI_PA	22.25
1411	Opata_850335_PstIMseI_PA	22.25
1412	Opata_873770_PstIMseI_PA	22.25
1413	Opata_897159_PstIMseI_PA	22.25
1414	Opata_900253_PstIMseI_PA	22.25
1415	Opata_906662_PstIMseI_PA	22.25
1416	Opata_911767_PstIMseI_PA	22.25
1417	Opata_924446_PstIMseI_PA	22.25
1418	Opata_928878_PstIMseI_PA	22.25
1419	Opata_929465_PstIMseI_PA	22.25
1420	Opata_931655_PstIMseI_PA	22.25
1421	Opata_934_PstIMseI_PA	22.25
1422	Opata_944921_PstIMseI_PA	22.25
1423	Opata_955858_PstIMseI_PA	22.25
1424	Opata_961031_PstIMseI_PA	22.25
1425	Opata_962033_PstIMseI_PA	22.25
1426	Opata_962567_PstIMseI_PA	22.25
1427	Opata_971403_PstIMseI_PA	22.25
1428	Opata_983775_PstIMseI_PA	22.25
1429	Opata_991626_PstIMseI_PA	22.25
1430	M6_1144101_PstIMspI_PA	22.25
1431	M6_1162299_PstIMspI_PA	22.25
1432	M6_1229470_PstIMspI_PA	22.25
1433	M6_1308941_PstIMspI_PA	22.25
1434	M6_1308988_PstIMspI_PA	22.25
1435	M6_1313774_PstIMspI_PA	22.25
1436	M6_1316805_PstIMspI_PA	22.25
1437	M6_1347266_PstIMspI_PA	22.25
1438	M6_1369060_PstIMspI_PA	22.25
1439	M6_1474980_PstIMspI_PA	22.25
1440	M6_1559477_PstIMspI_PA	22.25
1441	M6_1623_PstIMspI_PA	22.25
1442	M6_1694222_PstIMspI_PA	22.25
1443	M6_1873875_PstIMspI_PA	22.25
1444	M6_1889621_PstIMspI_PA	22.25
1445	M6_1912823_PstIMspI_PA	22.25
1446	M6_1990418_PstIMspI_PA	22.25
1447	M6_2027175_PstIMspI_PA	22.25
1448	M6_2122984_PstIMspI_PA	22.25
1449	M6_2410327_PstIMspI_PA	22.25
1450	M6_2493455_PstIMspI_PA	22.25
1451	M6_2496235_PstIMspI_PA	22.25
1452	M6_2557131_PstIMspI_PA	22.25
1453	M6_2849502_PstIMspI_PA	22.25
1454	M6_2878317_PstIMspI_PA	22.25
1455	M6_2927423_PstIMspI_PA	22.25
1456	M6_2984861_PstIMspI_PA	22.25
1457	M6_3027089_PstIMspI_PA	22.25
1458	M6_3046247_PstIMspI_PA	22.25
1459	M6_3048481_PstIMspI_PA	22.25
1460	M6_319837_PstIMspI_PA	22.25
1461	M6_3281182_PstIMspI_PA	22.25
1462	M6_333604_PstIMspI_PA	22.25
1463	M6_345566_PstIMspI_PA	22.25
1464	M6_357810_PstIMspI_PA	22.25
1465	M6_369752_PstIMspI_PA	22.25
1466	M6_383974_PstIMspI_PA	22.25
1467	M6_440244_PstIMspI_PA	22.25
1468	M6_453474_PstIMspI_PA	22.25
1469	M6_463259_PstIMspI_PA	22.25
1470	M6_475134_PstIMspI_PA	22.25
1471	M6_501883_PstIMspI_PA	22.25
1472	M6_511808_PstIMspI_PA	22.25
1473	M6_532926_PstIMspI_PA	22.25
1474	M6_569035_PstIMspI_PA	22.25
1475	M6_629561_PstIMspI_PA	22.25
1476	M6_640786_PstIMspI_PA	22.25
1477	M6_685231_PstIMspI_PA	22.25
1478	M6_699650_PstIMspI_PA	22.25
1479	M6_781069_PstIMspI_PA	22.25
1480	M6_817225_PstIMspI_PA	22.25
1481	M6_837562_PstIMspI_PA	22.25
1482	M6_852237_PstIMspI_PA	22.25
1483	M6_859810_PstIMspI_PA	22.25
1484	M6_867407_PstIMspI_PA	22.25
1485	M6_907457_PstIMspI_PA	22.25
1486	Opata_1006398_PstIMspI_PA	22.25
1487	Opata_1009021_PstIMspI_PA	22.25
1488	Opata_1010187_PstIMspI_PA	22.25
1489	Opata_1015476_PstIMspI_PA	22.25
1490	Opata_1048402_PstIMspI_PA	22.25
1491	Opata_1050811_PstIMspI_PA	22.25
1492	Opata_1091030_PstIMspI_PA	22.25
1493	Opata_111543_PstIMspI_PA	22.25
1494	Opata_1126681_PstIMspI_PA	22.25
1495	Opata_1137364_PstIMspI_PA	22.25
1496	Opata_1153400_PstIMspI_PA	22.25
1497	Opata_1173411_PstIMspI_PA	22.25
1498	Opata_1176672_PstIMspI_PA	22.25
1499	Opata_1210202_PstIMspI_PA	22.25
1500	Opata_1226418_PstIMspI_PA	22.25
1501	Opata_1288870_PstIMspI_PA	22.25
1502	Opata_1324697_PstIMspI_PA	22.25
1503	Opata_1331762_PstIMspI_PA	22.25
1504	Opata_1416771_PstIMspI_PA	22.25
1505	Opata_1465999_PstIMspI_PA	22.25
1506	Opata_1466530_PstIMspI_PA	22.25
1507	Opata_1503147_PstIMspI_PA	22.25
1508	Opata_1553837_PstIMspI_PA	22.25
1509	Opata_1572214_PstIMspI_PA	22.25
1510	Opata_1574085_PstIMspI_PA	22.25
1511	Opata_1584243_PstIMspI_PA	22.25
1512	Opata_1627084_PstIMspI_PA	22.25
1513	Opata_1634545_PstIMspI_PA	22.25
1514	Opata_1639249_PstIMspI_PA	22.25
1515	Opata_1657392_PstIMspI_PA	22.25
1516	Opata_1679967_PstIMspI_PA	22.25
1517	Opata_170558_PstIMspI_PA	22.25
1518	Opata_1716954_PstIMspI_PA	22.25
1519	Opata_1731749_PstIMspI_PA	22.25
1520	Opata_1762561_PstIMspI_PA	22.25
1521	Opata_1763736_PstIMspI_PA	22.25
1522	Opata_1777232_PstIMspI_PA	22.25
1523	Opata_1779531_PstIMspI_PA	22.25
1524	Opata_1781365_PstIMspI_PA	22.25
1525	Opata_1787080_PstIMspI_PA	22.25
1526	Opata_1796085_PstIMspI_PA	22.25
1527	Opata_1870635_PstIMspI_PA	22.25
1528	Opata_187332_PstIMspI_PA	22.25
1529	Opata_1877322_PstIMspI_PA	22.25
1530	Opata_1877994_PstIMspI_PA	22.25
1531	Opata_1885006_PstIMspI_PA	22.25
1532	Opata_1904114_PstIMspI_PA	22.25
1533	Opata_1932021_PstIMspI_PA	22.25
1534	Opata_1943381_PstIMspI_PA	22.25
1535	Opata_1952405_PstIMspI_PA	22.25
1536	Opata_1953072_PstIMspI_PA	22.25
1537	Opata_1959767_PstIMspI_PA	22.25
1538	Opata_1971738_PstIMspI_PA	22.25
1539	Opata_1973684_PstIMspI_PA	22.25
1540	Opata_1984571_PstIMspI_PA	22.25
1541	Opata_2014305_PstIMspI_PA	22.25
1542	Opata_2016109_PstIMspI_PA	22.25
1543	Opata_2041983_PstIMspI_PA	22.25
1544	Opata_2084235_PstIMspI_PA	22.25
1545	Opata_2148754_PstIMspI_PA	22.25
1546	Opata_216031_PstIMspI_PA	22.25
1547	Opata_2205203_PstIMspI_PA	22.25
1548	Opata_2207877_PstIMspI_PA	22.25
1549	Opata_2212075_PstIMspI_PA	22.25
1550	Opata_221793_PstIMspI_PA	22.25
1551	Opata_2224381_PstIMspI_PA	22.25
1552	Opata_2224701_PstIMspI_PA	22.25
1553	Opata_2228538_PstIMspI_PA	22.25
1554	Opata_2236630_PstIMspI_PA	22.25
1555	Opata_2237531_PstIMspI_PA	22.25
1556	Opata_2243820_PstIMspI_PA	22.25
1557	Opata_2247850_PstIMspI_PA	22.25
1558	Opata_2252845_PstIMspI_PA	22.25
1559	Opata_2285198_PstIMspI_PA	22.25
1560	Opata_2287749_PstIMspI_PA	22.25
1561	Opata_231010_PstIMspI_PA	22.25
1562	Opata_2338291_PstIMspI_PA	22.25
1563	Opata_2358312_PstIMspI_PA	22.25
1564	Opata_2366468_PstIMspI_PA	22.25
1565	Opata_2367943_PstIMspI_PA	22.25
1566	Opata_2417761_PstIMspI_PA	22.25
1567	Opata_2453487_PstIMspI_PA	22.25
1568	Opata_2475783_PstIMspI_PA	22.25
1569	Opata_2478589_PstIMspI_PA	22.25
1570	Opata_2480111_PstIMspI_PA	22.25
1571	Opata_2514488_PstIMspI_PA	22.25
1572	Opata_2545989_PstIMspI_PA	22.25
1573	Opata_255033_PstIMspI_PA	22.25
1574	Opata_2560486_PstIMspI_PA	22.25
1575	Opata_257704_PstIMspI_PA	22.25
1576	Opata_2580591_PstIMspI_PA	22.25
1577	Opata_2589285_PstIMspI_PA	22.25
1578	Opata_2593745_PstIMspI_PA	22.25
1579	Opata_261820_PstIMspI_PA	22.25
1580	Opata_2631732_PstIMspI_PA	22.25
1581	Opata_2638414_PstIMspI_PA	22.25
1582	Opata_2665882_PstIMspI_PA	22.25
1583	Opata_2688221_PstIMspI_PA	22.25
1584	Opata_2692899_PstIMspI_PA	22.25
1585	Opata_2750937_PstIMspI_PA	22.25
1586	Opata_2779883_PstIMspI_PA	22.25
1587	Opata_2795174_PstIMspI_PA	22.25
1588	Opata_2804499_PstIMspI_PA	22.25
1589	Opata_2832973_PstIMspI_PA	22.25
1590	Opata_2847595_PstIMspI_PA	22.25
1591	Opata_2852368_PstIMspI_PA	22.25
1592	Opata_290629_PstIMspI_PA	22.25
1593	Opata_2917569_PstIMspI_PA	22.25
1594	Opata_292056_PstIMspI_PA	22.25
1595	Opata_2930648_PstIMspI_PA	22.25
1596	Opata_2935679_PstIMspI_PA	22.25
1597	Opata_2945728_PstIMspI_PA	22.25
1598	Opata_3057222_PstIMspI_PA	22.25
1599	Opata_3064004_PstIMspI_PA	22.25
1600	Opata_3064723_PstIMspI_PA	22.25
1601	Opata_3084467_PstIMspI_PA	22.25
1602	Opata_3094272_PstIMspI_PA	22.25
1603	Opata_3095135_PstIMspI_PA	22.25
1604	Opata_3112765_PstIMspI_PA	22.25
1605	Opata_3124852_PstIMspI_PA	22.25
1606	Opata_3149809_PstIMspI_PA	22.25
1607	Opata_3150262_PstIMspI_PA	22.25
1608	Opata_3185003_PstIMspI_PA	22.25
1609	Opata_3203548_PstIMspI_PA	22.25
1610	Opata_3228568_PstIMspI_PA	22.25
1611	Opata_3295788_PstIMspI_PA	22.25
1612	Opata_3345425_PstIMspI_PA	22.25
1613	Opata_3398198_PstIMspI_PA	22.25
1614	Opata_3408492_PstIMspI_PA	22.25
1615	Opata_3503652_PstIMspI_PA	22.25
1616	Opata_3523505_PstIMspI_PA	22.25
1617	Opata_3530916_PstIMspI_PA	22.25
1618	Opata_3570901_PstIMspI_PA	22.25
1619	Opata_3628186_PstIMspI_PA	22.25
1620	Opata_3658356_PstIMspI_PA	22.25
1621	Opata_3673407_PstIMspI_PA	22.25
1622	Opata_3693093_PstIMspI_PA	22.25
1623	Opata_3700512_PstIMspI_PA	22.25
1624	Opata_3704999_PstIMspI_PA	22.25
1625	Opata_3716873_PstIMspI_PA	22.25
1626	Opata_3719912_PstIMspI_PA	22.25
1627	Opata_3721790_PstIMspI_PA	22.25
1628	Opata_3726787_PstIMspI_PA	22.25
1629	Opata_3769773_PstIMspI_PA	22.25
1630	Opata_3771080_PstIMspI_PA	22.25
1631	Opata_3789598_PstIMspI_PA	22.25
1632	Opata_3831688_PstIMspI_PA	22.25
1633	Opata_3836966_PstIMspI_PA	22.25
1634	Opata_387818_PstIMspI_PA	22.25
1635	Opata_3962143_PstIMspI_PA	22.25
1636	Opata_3964854_PstIMspI_PA	22.25
1637	Opata_3972592_PstIMspI_PA	22.25
1638	Opata_3977983_PstIMspI_PA	22.25
1639	Opata_4008977_PstIMspI_PA	22.25
1640	Opata_4010394_PstIMspI_PA	22.25
1641	Opata_4029124_PstIMspI_PA	22.25
1642	Opata_4048822_PstIMspI_PA	22.25
1643	Opata_4125433_PstIMspI_PA	22.25
1644	Opata_4136179_PstIMspI_PA	22.25
1645	Opata_4197925_PstIMspI_PA	22.25
1646	Opata_485522_PstIMspI_PA	22.25
1647	Opata_50391_PstIMspI_PA	22.25
1648	Opata_534887_PstIMspI_PA	22.25
1649	Opata_538523_PstIMspI_PA	22.25
1650	Opata_547538_PstIMspI_PA	22.25
1651	Opata_595061_PstIMspI_PA	22.25
1652	Opata_613239_PstIMspI_PA	22.25
1653	Opata_651446_PstIMspI_PA	22.25
1654	Opata_654891_PstIMspI_PA	22.25
1655	Opata_707206_PstIMspI_PA	22.25
1656	Opata_713409_PstIMspI_PA	22.25
1657	Opata_717080_PstIMspI_PA	22.25
1658	Opata_738345_PstIMspI_PA	22.25
1659	Opata_740504_PstIMspI_PA	22.25
1660	Opata_777827_PstIMspI_PA	22.25
1661	Opata_779367_PstIMspI_PA	22.25
1662	Opata_809478_PstIMspI_PA	22.25
1663	Opata_823895_PstIMspI_PA	22.25
1664	Opata_859466_PstIMspI_PA	22.25
1665	Opata_885930_PstIMspI_PA	22.25
1666	Opata_961477_PstIMspI_PA	22.25
1667	Opata_131338_57_PstIMseI_SNP	22.25
1668	Opata_1610213_8_PstIMseI_SNP	22.25
1669	Opata_17871_16_PstIMseI_SNP	22.25
1670	Opata_4653_46_PstIMseI_SNP	22.25
1671	Opata_1879167_10_PstIMspI_SNP	22.25
1672	Opata_1879167_19_PstIMspI_SNP	22.25
1673	Opata_2196679_7_PstIMspI_SNP	22.25
1674	Opata_261627_31_PstIMspI_SNP	22.25
1675	Opata_326416_75_PstIMspI_SNP	22.25
1676	Opata_414128_24_PstIMspI_SNP	22.25
1677	Opata_414128_58_PstIMspI_SNP	22.25
1678	Opata_4247735_61_PstIMspI_SNP	22.25
1679	Opata_496706_36_PstIMspI_SNP	22.25
1680	Opata_1478309_PstIMluI_PA	22.25
1681	Opata_1664416_PstIMluI_PA	22.25
1682	Opata_1910316_PstIMluI_PA	22.25
1683	Opata_731458_PstIMluI_PA	22.25
1684	Opata_812938_PstIMluI_PA	22.25
1685	Opata_984151_PstIMluI_PA	22.25
1686	M6_1035188_PstIMseI_PA	22.25
1687	M6_2657211_PstIMseI_PA	22.25
1688	M6_276136_PstIMseI_PA	22.25
1689	M6_3034716_PstIMseI_PA	22.25
1690	M6_306336_PstIMseI_PA	22.25
1691	M6_313588_PstIMseI_PA	22.25
1692	M6_330894_PstIMseI_PA	22.25
1693	M6_507791_PstIMseI_PA	22.25
1694	M6_516978_PstIMseI_PA	22.25
1695	M6_618859_PstIMseI_PA	22.25
1696	M6_663906_PstIMseI_PA	22.25
1697	M6_67250_PstIMseI_PA	22.25
1698	M6_710935_PstIMseI_PA	22.25
1699	M6_739029_PstIMseI_PA	22.25
1700	M6_809999_PstIMseI_PA	22.25
1701	M6_8903_PstIMseI_PA	22.25
1702	Opata_1031557_PstIMseI_PA	22.25
1703	Opata_103374_PstIMseI_PA	22.25
1704	Opata_1299741_PstIMseI_PA	22.25
1705	Opata_1466714_PstIMseI_PA	22.25
1706	Opata_1531293_PstIMseI_PA	22.25
1707	Opata_1576383_PstIMseI_PA	22.25
1708	Opata_1595618_PstIMseI_PA	22.25
1709	Opata_160085_PstIMseI_PA	22.25
1710	Opata_180977_PstIMseI_PA	22.25
1711	Opata_1907609_PstIMseI_PA	22.25
1712	Opata_201058_PstIMseI_PA	22.25
1713	Opata_214745_PstIMseI_PA	22.25
1714	Opata_2164284_PstIMseI_PA	22.25
1715	Opata_2246784_PstIMseI_PA	22.25
1716	Opata_271457_PstIMseI_PA	22.25
1717	Opata_3683465_PstIMseI_PA	22.25
1718	Opata_3805054_PstIMseI_PA	22.25
1719	Opata_404338_PstIMseI_PA	22.25
1720	Opata_472482_PstIMseI_PA	22.25
1721	Opata_597986_PstIMseI_PA	22.25
1722	Opata_600927_PstIMseI_PA	22.25
1723	Opata_796059_PstIMseI_PA	22.25
1724	Opata_812667_PstIMseI_PA	22.25
1725	Opata_890439_PstIMseI_PA	22.25
1726	M6_1016468_PstIMspI_PA	22.25
1727	M6_1231049_PstIMspI_PA	22.25
1728	M6_1361943_PstIMspI_PA	22.25
1729	M6_1499120_PstIMspI_PA	22.25
1730	M6_1669815_PstIMspI_PA	22.25
1731	M6_1675247_PstIMspI_PA	22.25
1732	M6_193319_PstIMspI_PA	22.25
1733	M6_279775_PstIMspI_PA	22.25
1734	M6_2880411_PstIMspI_PA	22.25
1735	M6_3014659_PstIMspI_PA	22.25
1736	M6_3245805_PstIMspI_PA	22.25
1737	M6_354635_PstIMspI_PA	22.25
1738	M6_523492_PstIMspI_PA	22.25
1739	M6_669669_PstIMspI_PA	22.25
1740	M6_802938_PstIMspI_PA	22.25
1741	Opata_1039532_PstIMspI_PA	22.25
1742	Opata_1346501_PstIMspI_PA	22.25
1743	Opata_1612890_PstIMspI_PA	22.25
1744	Opata_1627928_PstIMspI_PA	22.25
1745	Opata_1655869_PstIMspI_PA	22.25
1746	Opata_1808864_PstIMspI_PA	22.25
1747	Opata_2199874_PstIMspI_PA	22.25
1748	Opata_225157_PstIMspI_PA	22.25
1749	Opata_2254565_PstIMspI_PA	22.25
1750	Opata_2297943_PstIMspI_PA	22.25
1751	Opata_2488396_PstIMspI_PA	22.25
1752	Opata_2592350_PstIMspI_PA	22.25
1753	Opata_2991745_PstIMspI_PA	22.25
1754	Opata_3063419_PstIMspI_PA	22.25
1755	Opata_3081262_PstIMspI_PA	22.25
1756	Opata_312378_PstIMspI_PA	22.25
1757	Opata_3204143_PstIMspI_PA	22.25
1758	Opata_3245731_PstIMspI_PA	22.25
1759	Opata_3510198_PstIMspI_PA	22.25
1760	Opata_3665615_PstIMspI_PA	22.25
1761	Opata_499409_PstIMspI_PA	22.25
1762	Opata_504536_PstIMspI_PA	22.25
1763	Opata_659799_PstIMspI_PA	22.25
1764	Opata_705747_PstIMspI_PA	22.25
1765	Opata_808592_PstIMspI_PA	22.25
1766	Opata_838494_PstIMspI_PA	22.25
1767	Opata_852185_PstIMspI_PA	22.25
1768	Opata_94424_PstIMspI_PA	22.25
1769	M6_16862_PstIMluI_PA	22.25
1770	M6_1169182_PstIMseI_PA	22.25
1771	M6_125492_PstIMseI_PA	22.25
1772	M6_127159_PstIMseI_PA	22.25
1773	M6_127817_PstIMseI_PA	22.25
1774	M6_134130_PstIMseI_PA	22.25
1775	M6_1366506_PstIMseI_PA	22.25
1776	M6_1372802_PstIMseI_PA	22.25
1777	M6_138024_PstIMseI_PA	22.25
1778	M6_1392015_PstIMseI_PA	22.25
1779	M6_1438305_PstIMseI_PA	22.25
1780	M6_146380_PstIMseI_PA	22.25
1781	M6_151873_PstIMseI_PA	22.25
1782	M6_15740_PstIMseI_PA	22.25
1783	M6_15865_PstIMseI_PA	22.25
1784	M6_174095_PstIMseI_PA	22.25
1785	M6_1812415_PstIMseI_PA	22.25
1786	M6_188533_PstIMseI_PA	22.25
1787	M6_19338_PstIMseI_PA	22.25
1788	M6_196956_PstIMseI_PA	22.25
1789	M6_197267_PstIMseI_PA	22.25
1790	M6_211885_PstIMseI_PA	22.25
1791	M6_213959_PstIMseI_PA	22.25
1792	M6_217859_PstIMseI_PA	22.25
1793	M6_252573_PstIMseI_PA	22.25
1794	M6_253392_PstIMseI_PA	22.25
1795	M6_2647569_PstIMseI_PA	22.25
1796	M6_266867_PstIMseI_PA	22.25
1797	M6_269668_PstIMseI_PA	22.25
1798	M6_2933961_PstIMseI_PA	22.25
1799	M6_304430_PstIMseI_PA	22.25
1800	M6_320261_PstIMseI_PA	22.25
1801	M6_3311018_PstIMseI_PA	22.25
1802	M6_35160_PstIMseI_PA	22.25
1803	M6_35548_PstIMseI_PA	22.25
1804	M6_4134428_PstIMseI_PA	22.25
1805	M6_440415_PstIMseI_PA	22.25
1806	M6_465099_PstIMseI_PA	22.25
1807	M6_51700_PstIMseI_PA	22.25
1808	M6_518567_PstIMseI_PA	22.25
1809	M6_523653_PstIMseI_PA	22.25
1810	M6_54255_PstIMseI_PA	22.25
1811	M6_545370_PstIMseI_PA	22.25
1812	M6_56401_PstIMseI_PA	22.25
1813	M6_56407_PstIMseI_PA	22.25
1814	M6_565276_PstIMseI_PA	22.25
1815	M6_61531_PstIMseI_PA	22.25
1816	M6_617163_PstIMseI_PA	22.25
1817	M6_636036_PstIMseI_PA	22.25
1818	M6_656436_PstIMseI_PA	22.25
1819	M6_677135_PstIMseI_PA	22.25
1820	M6_715403_PstIMseI_PA	22.25
1821	M6_72158_PstIMseI_PA	22.25
1822	M6_741395_PstIMseI_PA	22.25
1823	M6_746014_PstIMseI_PA	22.25
1824	M6_752736_PstIMseI_PA	22.25
1825	M6_78544_PstIMseI_PA	22.25
1826	M6_827247_PstIMseI_PA	22.25
1827	M6_876726_PstIMseI_PA	22.25
1828	M6_884684_PstIMseI_PA	22.25
1829	M6_893_PstIMseI_PA	22.25
1830	M6_929865_PstIMseI_PA	22.25
1831	M6_1037301_PstIMspI_PA	22.25
1832	M6_1038282_PstIMspI_PA	22.25
1833	M6_1042413_PstIMspI_PA	22.25
1834	M6_1066523_PstIMspI_PA	22.25
1835	M6_1085527_PstIMspI_PA	22.25
1836	M6_1090238_PstIMspI_PA	22.25
1837	M6_1115045_PstIMspI_PA	22.25
1838	M6_1138054_PstIMspI_PA	22.25
1839	M6_1158267_PstIMspI_PA	22.25
1840	M6_1159425_PstIMspI_PA	22.25
1841	M6_1164276_PstIMspI_PA	22.25
1842	M6_117437_PstIMspI_PA	22.25
1843	M6_1179699_PstIMspI_PA	22.25
1844	M6_1203578_PstIMspI_PA	22.25
1845	M6_1213244_PstIMspI_PA	22.25
1846	M6_1231218_PstIMspI_PA	22.25
1847	M6_1247177_PstIMspI_PA	22.25
1848	M6_1258925_PstIMspI_PA	22.25
1849	M6_1276429_PstIMspI_PA	22.25
1850	M6_1288007_PstIMspI_PA	22.25
1851	M6_1326602_PstIMspI_PA	22.25
1852	M6_1451694_PstIMspI_PA	22.25
1853	M6_1487171_PstIMspI_PA	22.25
1854	M6_1487737_PstIMspI_PA	22.25
1855	M6_1500887_PstIMspI_PA	22.25
1856	M6_151351_PstIMspI_PA	22.25
1857	M6_164306_PstIMspI_PA	22.25
1858	M6_1649172_PstIMspI_PA	22.25
1859	M6_1656626_PstIMspI_PA	22.25
1860	M6_1681438_PstIMspI_PA	22.25
1861	M6_179491_PstIMspI_PA	22.25
1862	M6_1813072_PstIMspI_PA	22.25
1863	M6_181314_PstIMspI_PA	22.25
1864	M6_1824809_PstIMspI_PA	22.25
1865	M6_221511_PstIMspI_PA	22.25
1866	M6_2233565_PstIMspI_PA	22.25
1867	M6_2337429_PstIMspI_PA	22.25
1868	M6_2402241_PstIMspI_PA	22.25
1869	M6_2418187_PstIMspI_PA	22.25
1870	M6_2506625_PstIMspI_PA	22.25
1871	M6_2530405_PstIMspI_PA	22.25
1872	M6_2690093_PstIMspI_PA	22.25
1873	M6_2720982_PstIMspI_PA	22.25
1874	M6_2763707_PstIMspI_PA	22.25
1875	M6_2788759_PstIMspI_PA	22.25
1876	M6_287067_PstIMspI_PA	22.25
1877	M6_289905_PstIMspI_PA	22.25
1878	M6_2912150_PstIMspI_PA	22.25
1879	M6_2975721_PstIMspI_PA	22.25
1880	M6_312873_PstIMspI_PA	22.25
1881	M6_3129485_PstIMspI_PA	22.25
1882	M6_321388_PstIMspI_PA	22.25
1883	M6_3240057_PstIMspI_PA	22.25
1884	M6_3303146_PstIMspI_PA	22.25
1885	M6_332802_PstIMspI_PA	22.25
1886	M6_343018_PstIMspI_PA	22.25
1887	M6_3465095_PstIMspI_PA	22.25
1888	M6_3469254_PstIMspI_PA	22.25
1889	M6_348628_PstIMspI_PA	22.25
1890	M6_3487932_PstIMspI_PA	22.25
1891	M6_3609440_PstIMspI_PA	22.25
1892	M6_381853_PstIMspI_PA	22.25
1893	M6_383083_PstIMspI_PA	22.25
1894	M6_388009_PstIMspI_PA	22.25
1895	M6_400703_PstIMspI_PA	22.25
1896	M6_413470_PstIMspI_PA	22.25
1897	M6_445404_PstIMspI_PA	22.25
1898	M6_455343_PstIMspI_PA	22.25
1899	M6_463184_PstIMspI_PA	22.25
1900	M6_477517_PstIMspI_PA	22.25
1901	M6_479298_PstIMspI_PA	22.25
1902	M6_480368_PstIMspI_PA	22.25
1903	M6_491603_PstIMspI_PA	22.25
1904	M6_505819_PstIMspI_PA	22.25
1905	M6_507059_PstIMspI_PA	22.25
1906	M6_508198_PstIMspI_PA	22.25
1907	M6_53562_PstIMspI_PA	22.25
1908	M6_579120_PstIMspI_PA	22.25
1909	M6_588979_PstIMspI_PA	22.25
1910	M6_594682_PstIMspI_PA	22.25
1911	M6_598628_PstIMspI_PA	22.25
1912	M6_617654_PstIMspI_PA	22.25
1913	M6_622074_PstIMspI_PA	22.25
1914	M6_626569_PstIMspI_PA	22.25
1915	M6_658926_PstIMspI_PA	22.25
1916	M6_709529_PstIMspI_PA	22.25
1917	M6_729270_PstIMspI_PA	22.25
1918	M6_741188_PstIMspI_PA	22.25
1919	M6_74402_PstIMspI_PA	22.25
1920	M6_760065_PstIMspI_PA	22.25
1921	M6_799656_PstIMspI_PA	22.25
1922	M6_804027_PstIMspI_PA	22.25
1923	M6_813273_PstIMspI_PA	22.25
1924	M6_821221_PstIMspI_PA	22.25
1925	M6_822534_PstIMspI_PA	22.25
1926	M6_836693_PstIMspI_PA	22.25
1927	M6_850391_PstIMspI_PA	22.25
1928	M6_913497_PstIMspI_PA	22.25
1929	M6_921446_PstIMspI_PA	22.25
1930	M6_984061_PstIMspI_PA	22.25
1931	M6_1097400_PstIMseI_PA	22.25
1932	M6_131000_PstIMseI_PA	22.25
1933	M6_1441825_PstIMseI_PA	22.25
1934	M6_145276_PstIMseI_PA	22.25
1935	M6_151431_PstIMseI_PA	22.25
1936	M6_2195238_PstIMseI_PA	22.25
1937	M6_25090_PstIMseI_PA	22.25
1938	M6_3139597_PstIMseI_PA	22.25
1939	M6_381470_PstIMseI_PA	22.25
1940	M6_3836182_PstIMseI_PA	22.25
1941	M6_384736_PstIMseI_PA	22.25
1942	M6_3926948_PstIMseI_PA	22.25
1943	M6_527981_PstIMseI_PA	22.25
1944	M6_735325_PstIMseI_PA	22.25
1945	M6_774983_PstIMseI_PA	22.25
1946	M6_884178_PstIMseI_PA	22.25
1947	Opata_292999_PstIMseI_PA	22.25
1948	M6_1144035_PstIMspI_PA	22.25
1949	M6_1298555_PstIMspI_PA	22.25
1950	M6_1392437_PstIMspI_PA	22.25
1951	M6_1543359_PstIMspI_PA	22.25
1952	M6_204561_PstIMspI_PA	22.25
1953	M6_2294074_PstIMspI_PA	22.25
1954	M6_2693196_PstIMspI_PA	22.25
1955	M6_2801537_PstIMspI_PA	22.25
1956	M6_3070421_PstIMspI_PA	22.25
1957	M6_3223583_PstIMspI_PA	22.25
1958	M6_3226942_PstIMspI_PA	22.25
1959	M6_3333312_PstIMspI_PA	22.25
1960	M6_535796_PstIMspI_PA	22.25
1961	M6_546802_PstIMspI_PA	22.25
1962	M6_554816_PstIMspI_PA	22.25
1963	M6_646936_PstIMspI_PA	22.25
1964	M6_679057_PstIMspI_PA	22.25
1965	M6_682371_PstIMspI_PA	22.25
1966	M6_930920_PstIMspI_PA	22.25
1967	Opata_1747339_PstIMspI_PA	22.25
1968	Opata_3462641_PstIMspI_PA	22.25
1969	M6_1019548_PstIMseI_PA	22.25
1970	M6_1095905_PstIMseI_PA	22.25
1971	M6_147327_PstIMseI_PA	22.25
1972	M6_187448_PstIMseI_PA	22.25
1973	M6_2343816_PstIMseI_PA	22.25
1974	M6_2783376_PstIMseI_PA	22.25
1975	M6_363943_PstIMseI_PA	22.25
1976	M6_430764_PstIMseI_PA	22.25
1977	M6_461049_PstIMseI_PA	22.25
1978	M6_875055_PstIMseI_PA	22.25
1979	M6_886240_PstIMseI_PA	22.25
1980	Opata_3629025_PstIMseI_PA	22.25
1981	M6_1134880_PstIMspI_PA	22.25
1982	M6_1138307_PstIMspI_PA	22.25
1983	M6_1435719_PstIMspI_PA	22.25
1984	M6_2125967_PstIMspI_PA	22.25
1985	M6_3029543_PstIMspI_PA	22.25
1986	M6_3507801_PstIMspI_PA	22.25
1987	M6_462214_PstIMspI_PA	22.25
1988	M6_543514_PstIMspI_PA	22.25
1989	Opata_134298_PstIMluI_PA	22.25
1990	Opata_1476547_PstIMluI_PA	22.25
1991	Opata_2408310_PstIMluI_PA	22.25
1992	Opata_2485384_PstIMluI_PA	22.25
1993	Opata_2593053_PstIMluI_PA	22.25
1994	Opata_2619906_PstIMluI_PA	22.25
1995	Opata_2679601_PstIMluI_PA	22.25
1996	Opata_8304_PstIMluI_PA	22.25
1997	Opata_1000174_PstIMseI_PA	22.25
1998	Opata_1015797_PstIMseI_PA	22.25
1999	Opata_1018439_PstIMseI_PA	22.25
2000	Opata_1020432_PstIMseI_PA	22.25
2001	Opata_1028223_PstIMseI_PA	22.25
2002	Opata_1061297_PstIMseI_PA	22.25
2003	Opata_1086347_PstIMseI_PA	22.25
2004	Opata_1093234_PstIMseI_PA	22.25
2005	Opata_1113460_PstIMseI_PA	22.25
2006	Opata_1154666_PstIMseI_PA	22.25
2007	Opata_1183835_PstIMseI_PA	22.25
2008	Opata_1211918_PstIMseI_PA	22.25
2009	Opata_1215739_PstIMseI_PA	22.25
2010	Opata_1243247_PstIMseI_PA	22.25
2011	Opata_129333_PstIMseI_PA	22.25
2012	Opata_1322569_PstIMseI_PA	22.25
2013	Opata_1340350_PstIMseI_PA	22.25
2014	Opata_1344146_PstIMseI_PA	22.25
2015	Opata_1353710_PstIMseI_PA	22.25
2016	Opata_140015_PstIMseI_PA	22.25
2017	Opata_1405747_PstIMseI_PA	22.25
2018	Opata_1436172_PstIMseI_PA	22.25
2019	Opata_1444260_PstIMseI_PA	22.25
2020	Opata_1455683_PstIMseI_PA	22.25
2021	Opata_147079_PstIMseI_PA	22.25
2022	Opata_149240_PstIMseI_PA	22.25
2023	Opata_1544104_PstIMseI_PA	22.25
2024	Opata_1602596_PstIMseI_PA	22.25
2025	Opata_1620490_PstIMseI_PA	22.25
2026	Opata_1626327_PstIMseI_PA	22.25
2027	Opata_1636259_PstIMseI_PA	22.25
2028	Opata_1638124_PstIMseI_PA	22.25
2029	Opata_1649296_PstIMseI_PA	22.25
2030	Opata_1671357_PstIMseI_PA	22.25
2031	Opata_1733053_PstIMseI_PA	22.25
2032	Opata_1745482_PstIMseI_PA	22.25
2033	Opata_1753461_PstIMseI_PA	22.25
2034	Opata_1820908_PstIMseI_PA	22.25
2035	Opata_1850721_PstIMseI_PA	22.25
2036	Opata_18702_PstIMseI_PA	22.25
2037	Opata_1915499_PstIMseI_PA	22.25
2038	Opata_19254_PstIMseI_PA	22.25
2039	Opata_197953_PstIMseI_PA	22.25
2040	Opata_1980058_PstIMseI_PA	22.25
2041	Opata_198167_PstIMseI_PA	22.25
2042	Opata_1988462_PstIMseI_PA	22.25
2043	Opata_200068_PstIMseI_PA	22.25
2044	Opata_2055658_PstIMseI_PA	22.25
2045	Opata_206462_PstIMseI_PA	22.25
2046	Opata_2144405_PstIMseI_PA	22.25
2047	Opata_215098_PstIMseI_PA	22.25
2048	Opata_2160332_PstIMseI_PA	22.25
2049	Opata_2162267_PstIMseI_PA	22.25
2050	Opata_23361_PstIMseI_PA	22.25
2051	Opata_240739_PstIMseI_PA	22.25
2052	Opata_244507_PstIMseI_PA	22.25
2053	Opata_2460517_PstIMseI_PA	22.25
2054	Opata_2482895_PstIMseI_PA	22.25
2055	Opata_2591359_PstIMseI_PA	22.25
2056	Opata_259716_PstIMseI_PA	22.25
2057	Opata_2711561_PstIMseI_PA	22.25
2058	Opata_2713103_PstIMseI_PA	22.25
2059	Opata_2756220_PstIMseI_PA	22.25
2060	Opata_28012_PstIMseI_PA	22.25
2061	Opata_28603_PstIMseI_PA	22.25
2062	Opata_29226_PstIMseI_PA	22.25
2063	Opata_292934_PstIMseI_PA	22.25
2064	Opata_2950478_PstIMseI_PA	22.25
2065	Opata_316365_PstIMseI_PA	22.25
2066	Opata_321339_PstIMseI_PA	22.25
2067	Opata_323207_PstIMseI_PA	22.25
2068	Opata_324447_PstIMseI_PA	22.25
2069	Opata_330966_PstIMseI_PA	22.25
2070	Opata_332457_PstIMseI_PA	22.25
2071	Opata_337660_PstIMseI_PA	22.25
2072	Opata_348660_PstIMseI_PA	22.25
2073	Opata_357512_PstIMseI_PA	22.25
2074	Opata_3749835_PstIMseI_PA	22.25
2075	Opata_377782_PstIMseI_PA	22.25
2076	Opata_384011_PstIMseI_PA	22.25
2077	Opata_39110_PstIMseI_PA	22.25
2078	Opata_3919536_PstIMseI_PA	22.25
2079	Opata_393230_PstIMseI_PA	22.25
2080	Opata_394368_PstIMseI_PA	22.25
2081	Opata_399529_PstIMseI_PA	22.25
2082	Opata_4062441_PstIMseI_PA	22.25
2083	Opata_417236_PstIMseI_PA	22.25
2084	Opata_4210195_PstIMseI_PA	22.25
2085	Opata_4222588_PstIMseI_PA	22.25
2086	Opata_423210_PstIMseI_PA	22.25
2087	Opata_425921_PstIMseI_PA	22.25
2088	Opata_426791_PstIMseI_PA	22.25
2089	Opata_4346944_PstIMseI_PA	22.25
2090	Opata_436230_PstIMseI_PA	22.25
2091	Opata_436883_PstIMseI_PA	22.25
2092	Opata_4422816_PstIMseI_PA	22.25
2093	Opata_442301_PstIMseI_PA	22.25
2094	Opata_444143_PstIMseI_PA	22.25
2095	Opata_4448727_PstIMseI_PA	22.25
2096	Opata_4468887_PstIMseI_PA	22.25
2097	Opata_465204_PstIMseI_PA	22.25
2098	Opata_46776_PstIMseI_PA	22.25
2099	Opata_473847_PstIMseI_PA	22.25
2100	Opata_475275_PstIMseI_PA	22.25
2101	Opata_484675_PstIMseI_PA	22.25
2102	Opata_485554_PstIMseI_PA	22.25
2103	Opata_492118_PstIMseI_PA	22.25
2104	Opata_492417_PstIMseI_PA	22.25
2105	Opata_535667_PstIMseI_PA	22.25
2106	Opata_545092_PstIMseI_PA	22.25
2107	Opata_557336_PstIMseI_PA	22.25
2108	Opata_56534_PstIMseI_PA	22.25
2109	Opata_57954_PstIMseI_PA	22.25
2110	Opata_596605_PstIMseI_PA	22.25
2111	Opata_635900_PstIMseI_PA	22.25
2112	Opata_639042_PstIMseI_PA	22.25
2113	Opata_649347_PstIMseI_PA	22.25
2114	Opata_665519_PstIMseI_PA	22.25
2115	Opata_670393_PstIMseI_PA	22.25
2116	Opata_708812_PstIMseI_PA	22.25
2117	Opata_738266_PstIMseI_PA	22.25
2118	Opata_744386_PstIMseI_PA	22.25
2119	Opata_78260_PstIMseI_PA	22.25
2120	Opata_80950_PstIMseI_PA	22.25
2121	Opata_820625_PstIMseI_PA	22.25
2122	Opata_82649_PstIMseI_PA	22.25
2123	Opata_828424_PstIMseI_PA	22.25
2124	Opata_84903_PstIMseI_PA	22.25
2125	Opata_864607_PstIMseI_PA	22.25
2126	Opata_896011_PstIMseI_PA	22.25
2127	Opata_914413_PstIMseI_PA	22.25
2128	Opata_930832_PstIMseI_PA	22.25
2129	Opata_938775_PstIMseI_PA	22.25
2130	Opata_94047_PstIMseI_PA	22.25
2131	Opata_95802_PstIMseI_PA	22.25
2132	Opata_971619_PstIMseI_PA	22.25
2133	Opata_975642_PstIMseI_PA	22.25
2134	Opata_981084_PstIMseI_PA	22.25
2135	Opata_1000563_PstIMspI_PA	22.25
2136	Opata_1013083_PstIMspI_PA	22.25
2137	Opata_1015197_PstIMspI_PA	22.25
2138	Opata_1041050_PstIMspI_PA	22.25
2139	Opata_1044419_PstIMspI_PA	22.25
2140	Opata_1065245_PstIMspI_PA	22.25
2141	Opata_1107333_PstIMspI_PA	22.25
2142	Opata_1134913_PstIMspI_PA	22.25
2143	Opata_114801_PstIMspI_PA	22.25
2144	Opata_1149871_PstIMspI_PA	22.25
2145	Opata_1266875_PstIMspI_PA	22.25
2146	Opata_1286942_PstIMspI_PA	22.25
2147	Opata_1317849_PstIMspI_PA	22.25
2148	Opata_1336834_PstIMspI_PA	22.25
2149	Opata_1352015_PstIMspI_PA	22.25
2150	Opata_135881_PstIMspI_PA	22.25
2151	Opata_1362092_PstIMspI_PA	22.25
2152	Opata_1375692_PstIMspI_PA	22.25
2153	Opata_1391433_PstIMspI_PA	22.25
2154	Opata_1407633_PstIMspI_PA	22.25
2155	Opata_1439622_PstIMspI_PA	22.25
2156	Opata_1440685_PstIMspI_PA	22.25
2157	Opata_1451238_PstIMspI_PA	22.25
2158	Opata_1503289_PstIMspI_PA	22.25
2159	Opata_150557_PstIMspI_PA	22.25
2160	Opata_1531269_PstIMspI_PA	22.25
2161	Opata_1563418_PstIMspI_PA	22.25
2162	Opata_1564746_PstIMspI_PA	22.25
2163	Opata_1581449_PstIMspI_PA	22.25
2164	Opata_15862_PstIMspI_PA	22.25
2165	Opata_1588435_PstIMspI_PA	22.25
2166	Opata_1604668_PstIMspI_PA	22.25
2167	Opata_1631131_PstIMspI_PA	22.25
2168	Opata_1653990_PstIMspI_PA	22.25
2169	Opata_1658253_PstIMspI_PA	22.25
2170	Opata_1676752_PstIMspI_PA	22.25
2171	Opata_1687253_PstIMspI_PA	22.25
2172	Opata_1722227_PstIMspI_PA	22.25
2173	Opata_1740880_PstIMspI_PA	22.25
2174	Opata_1751450_PstIMspI_PA	22.25
2175	Opata_1782419_PstIMspI_PA	22.25
2176	Opata_1786551_PstIMspI_PA	22.25
2177	Opata_1800117_PstIMspI_PA	22.25
2178	Opata_1811838_PstIMspI_PA	22.25
2179	Opata_1843944_PstIMspI_PA	22.25
2180	Opata_1860741_PstIMspI_PA	22.25
2181	Opata_187101_PstIMspI_PA	22.25
2182	Opata_1872356_PstIMspI_PA	22.25
2183	Opata_1881676_PstIMspI_PA	22.25
2184	Opata_1895941_PstIMspI_PA	22.25
2185	Opata_1905732_PstIMspI_PA	22.25
2186	Opata_1910668_PstIMspI_PA	22.25
2187	Opata_192633_PstIMspI_PA	22.25
2188	Opata_1948613_PstIMspI_PA	22.25
2189	Opata_1953059_PstIMspI_PA	22.25
2190	Opata_1956188_PstIMspI_PA	22.25
2191	Opata_1965514_PstIMspI_PA	22.25
2192	Opata_1980605_PstIMspI_PA	22.25
2193	Opata_1980831_PstIMspI_PA	22.25
2194	Opata_1984301_PstIMspI_PA	22.25
2195	Opata_2013451_PstIMspI_PA	22.25
2196	Opata_2018948_PstIMspI_PA	22.25
2197	Opata_2023685_PstIMspI_PA	22.25
2198	Opata_2025111_PstIMspI_PA	22.25
2199	Opata_2066804_PstIMspI_PA	22.25
2200	Opata_2067979_PstIMspI_PA	22.25
2201	Opata_2109996_PstIMspI_PA	22.25
2202	Opata_2115943_PstIMspI_PA	22.25
2203	Opata_2117039_PstIMspI_PA	22.25
2204	Opata_2119448_PstIMspI_PA	22.25
2205	Opata_2120345_PstIMspI_PA	22.25
2206	Opata_2179817_PstIMspI_PA	22.25
2207	Opata_2201157_PstIMspI_PA	22.25
2208	Opata_2249144_PstIMspI_PA	22.25
2209	Opata_2252376_PstIMspI_PA	22.25
2210	Opata_2255985_PstIMspI_PA	22.25
2211	Opata_2272856_PstIMspI_PA	22.25
2212	Opata_227395_PstIMspI_PA	22.25
2213	Opata_2332687_PstIMspI_PA	22.25
2214	Opata_2335455_PstIMspI_PA	22.25
2215	Opata_2397960_PstIMspI_PA	22.25
2216	Opata_2406863_PstIMspI_PA	22.25
2217	Opata_2419867_PstIMspI_PA	22.25
2218	Opata_2423939_PstIMspI_PA	22.25
2219	Opata_2446084_PstIMspI_PA	22.25
2220	Opata_2461865_PstIMspI_PA	22.25
2221	Opata_2474907_PstIMspI_PA	22.25
2222	Opata_2478161_PstIMspI_PA	22.25
2223	Opata_2499374_PstIMspI_PA	22.25
2224	Opata_2514676_PstIMspI_PA	22.25
2225	Opata_2560730_PstIMspI_PA	22.25
2226	Opata_2589978_PstIMspI_PA	22.25
2227	Opata_260472_PstIMspI_PA	22.25
2228	Opata_2638461_PstIMspI_PA	22.25
2229	Opata_26490_PstIMspI_PA	22.25
2230	Opata_2677425_PstIMspI_PA	22.25
2231	Opata_271660_PstIMspI_PA	22.25
2232	Opata_2760012_PstIMspI_PA	22.25
2233	Opata_2786836_PstIMspI_PA	22.25
2234	Opata_280614_PstIMspI_PA	22.25
2235	Opata_285687_PstIMspI_PA	22.25
2236	Opata_2862247_PstIMspI_PA	22.25
2237	Opata_2873605_PstIMspI_PA	22.25
2238	Opata_2876420_PstIMspI_PA	22.25
2239	Opata_2876998_PstIMspI_PA	22.25
2240	Opata_2891850_PstIMspI_PA	22.25
2241	Opata_2902801_PstIMspI_PA	22.25
2242	Opata_2913939_PstIMspI_PA	22.25
2243	Opata_2916149_PstIMspI_PA	22.25
2244	Opata_2916675_PstIMspI_PA	22.25
2245	Opata_2923420_PstIMspI_PA	22.25
2246	Opata_2929777_PstIMspI_PA	22.25
2247	Opata_2943396_PstIMspI_PA	22.25
2248	Opata_2971672_PstIMspI_PA	22.25
2249	Opata_2977274_PstIMspI_PA	22.25
2250	Opata_2984839_PstIMspI_PA	22.25
2251	Opata_3006671_PstIMspI_PA	22.25
2252	Opata_3046573_PstIMspI_PA	22.25
2253	Opata_3079165_PstIMspI_PA	22.25
2254	Opata_3091372_PstIMspI_PA	22.25
2255	Opata_3108919_PstIMspI_PA	22.25
2256	Opata_3115425_PstIMspI_PA	22.25
2257	Opata_3159075_PstIMspI_PA	22.25
2258	Opata_3167966_PstIMspI_PA	22.25
2259	Opata_3172436_PstIMspI_PA	22.25
2260	Opata_3186613_PstIMspI_PA	22.25
2261	Opata_3195192_PstIMspI_PA	22.25
2262	Opata_3224122_PstIMspI_PA	22.25
2263	Opata_3224271_PstIMspI_PA	22.25
2264	Opata_3277596_PstIMspI_PA	22.25
2265	Opata_33038_PstIMspI_PA	22.25
2266	Opata_3322261_PstIMspI_PA	22.25
2267	Opata_3324515_PstIMspI_PA	22.25
2268	Opata_3343045_PstIMspI_PA	22.25
2269	Opata_337974_PstIMspI_PA	22.25
2270	Opata_3389631_PstIMspI_PA	22.25
2271	Opata_3398516_PstIMspI_PA	22.25
2272	Opata_3429148_PstIMspI_PA	22.25
2273	Opata_3479925_PstIMspI_PA	22.25
2274	Opata_3501355_PstIMspI_PA	22.25
2275	Opata_3569486_PstIMspI_PA	22.25
2276	Opata_3632480_PstIMspI_PA	22.25
2277	Opata_3651474_PstIMspI_PA	22.25
2278	Opata_3673121_PstIMspI_PA	22.25
2279	Opata_369801_PstIMspI_PA	22.25
2280	Opata_3711793_PstIMspI_PA	22.25
2281	Opata_371836_PstIMspI_PA	22.25
2282	Opata_3728519_PstIMspI_PA	22.25
2283	Opata_3751880_PstIMspI_PA	22.25
2284	Opata_3779270_PstIMspI_PA	22.25
2285	Opata_3796812_PstIMspI_PA	22.25
2286	Opata_37974_PstIMspI_PA	22.25
2287	Opata_3828058_PstIMspI_PA	22.25
2288	Opata_3829549_PstIMspI_PA	22.25
2289	Opata_3851488_PstIMspI_PA	22.25
2290	Opata_3871230_PstIMspI_PA	22.25
2291	Opata_3882624_PstIMspI_PA	22.25
2292	Opata_4039445_PstIMspI_PA	22.25
2293	Opata_4075582_PstIMspI_PA	22.25
2294	Opata_4092730_PstIMspI_PA	22.25
2295	Opata_4142972_PstIMspI_PA	22.25
2296	Opata_418710_PstIMspI_PA	22.25
2297	Opata_4212705_PstIMspI_PA	22.25
2298	Opata_4213784_PstIMspI_PA	22.25
2299	Opata_4215342_PstIMspI_PA	22.25
2300	Opata_4224763_PstIMspI_PA	22.25
2301	Opata_4234056_PstIMspI_PA	22.25
2302	Opata_4261659_PstIMspI_PA	22.25
2303	Opata_430557_PstIMspI_PA	22.25
2304	Opata_451130_PstIMspI_PA	22.25
2305	Opata_479425_PstIMspI_PA	22.25
2306	Opata_485181_PstIMspI_PA	22.25
2307	Opata_490407_PstIMspI_PA	22.25
2308	Opata_492476_PstIMspI_PA	22.25
2309	Opata_524659_PstIMspI_PA	22.25
2310	Opata_527300_PstIMspI_PA	22.25
2311	Opata_537640_PstIMspI_PA	22.25
2312	Opata_55_PstIMspI_PA	22.25
2313	Opata_56423_PstIMspI_PA	22.25
2314	Opata_576641_PstIMspI_PA	22.25
2315	Opata_617685_PstIMspI_PA	22.25
2316	Opata_646570_PstIMspI_PA	22.25
2317	Opata_655593_PstIMspI_PA	22.25
2318	Opata_658725_PstIMspI_PA	22.25
2319	Opata_684263_PstIMspI_PA	22.25
2320	Opata_690498_PstIMspI_PA	22.25
2321	Opata_707203_PstIMspI_PA	22.25
2322	Opata_721359_PstIMspI_PA	22.25
2323	Opata_727322_PstIMspI_PA	22.25
2324	Opata_773792_PstIMspI_PA	22.25
2325	Opata_803761_PstIMspI_PA	22.25
2326	Opata_810624_PstIMspI_PA	22.25
2327	Opata_827901_PstIMspI_PA	22.25
2328	Opata_847620_PstIMspI_PA	22.25
2329	Opata_848853_PstIMspI_PA	22.25
2330	Opata_849708_PstIMspI_PA	22.25
2331	Opata_863649_PstIMspI_PA	22.25
2332	Opata_91139_PstIMspI_PA	22.25
2333	Opata_914859_PstIMspI_PA	22.25
2334	Opata_921423_PstIMspI_PA	22.25
2335	Opata_923717_PstIMspI_PA	22.25
2336	Opata_94220_PstIMspI_PA	22.25
2337	Opata_980893_PstIMspI_PA	22.25
2338	Opata_987552_PstIMspI_PA	22.25
2339	Opata_991106_PstIMspI_PA	22.25
2340	M6_2638613_PstIMluI_PA	22.25
2341	Opata_282900_PstIMluI_PA	22.25
2342	M6_1426540_PstIMseI_PA	22.25
2343	M6_537451_PstIMseI_PA	22.25
2344	M6_870178_PstIMseI_PA	22.25
2345	M6_943199_PstIMseI_PA	22.25
2346	Opata_108892_PstIMseI_PA	22.25
2347	Opata_1091098_PstIMseI_PA	22.25
2348	Opata_1125751_PstIMseI_PA	22.25
2349	Opata_128272_PstIMseI_PA	22.25
2350	Opata_1333981_PstIMseI_PA	22.25
2351	Opata_1456699_PstIMseI_PA	22.25
2352	Opata_1487817_PstIMseI_PA	22.25
2353	Opata_157596_PstIMseI_PA	22.25
2354	Opata_1844755_PstIMseI_PA	22.25
2355	Opata_1858157_PstIMseI_PA	22.25
2356	Opata_1878042_PstIMseI_PA	22.25
2357	Opata_1933937_PstIMseI_PA	22.25
2358	Opata_1966157_PstIMseI_PA	22.25
2359	Opata_2007153_PstIMseI_PA	22.25
2360	Opata_2064259_PstIMseI_PA	22.25
2361	Opata_210482_PstIMseI_PA	22.25
2362	Opata_2127068_PstIMseI_PA	22.25
2363	Opata_2336590_PstIMseI_PA	22.25
2364	Opata_2389519_PstIMseI_PA	22.25
2365	Opata_2608751_PstIMseI_PA	22.25
2366	Opata_2632138_PstIMseI_PA	22.25
2367	Opata_277815_PstIMseI_PA	22.25
2368	Opata_2815765_PstIMseI_PA	22.25
2369	Opata_2835491_PstIMseI_PA	22.25
2370	Opata_304434_PstIMseI_PA	22.25
2371	Opata_308934_PstIMseI_PA	22.25
2372	Opata_3222006_PstIMseI_PA	22.25
2373	Opata_328608_PstIMseI_PA	22.25
2374	Opata_357767_PstIMseI_PA	22.25
2375	Opata_3639913_PstIMseI_PA	22.25
2376	Opata_3879785_PstIMseI_PA	22.25
2377	Opata_497895_PstIMseI_PA	22.25
2378	Opata_560486_PstIMseI_PA	22.25
2379	Opata_569079_PstIMseI_PA	22.25
2380	Opata_630392_PstIMseI_PA	22.25
2381	Opata_650622_PstIMseI_PA	22.25
2382	Opata_660000_PstIMseI_PA	22.25
2383	Opata_669765_PstIMseI_PA	22.25
2384	Opata_700862_PstIMseI_PA	22.25
2385	Opata_719024_PstIMseI_PA	22.25
2386	Opata_721285_PstIMseI_PA	22.25
2387	Opata_749192_PstIMseI_PA	22.25
2388	Opata_756220_PstIMseI_PA	22.25
2389	Opata_810254_PstIMseI_PA	22.25
2390	Opata_868846_PstIMseI_PA	22.25
2391	Opata_888282_PstIMseI_PA	22.25
2392	Opata_913509_PstIMseI_PA	22.25
2393	Opata_92530_PstIMseI_PA	22.25
2394	Opata_926984_PstIMseI_PA	22.25
2395	Opata_955152_PstIMseI_PA	22.25
2396	M6_1610765_PstIMspI_PA	22.25
2397	M6_649132_PstIMspI_PA	22.25
2398	Opata_1101709_PstIMspI_PA	22.25
2399	Opata_111802_PstIMspI_PA	22.25
2400	Opata_1146613_PstIMspI_PA	22.25
2401	Opata_1183276_PstIMspI_PA	22.25
2402	Opata_1305320_PstIMspI_PA	22.25
2403	Opata_1314947_PstIMspI_PA	22.25
2404	Opata_1328557_PstIMspI_PA	22.25
2405	Opata_1366479_PstIMspI_PA	22.25
2406	Opata_1576351_PstIMspI_PA	22.25
2407	Opata_1595072_PstIMspI_PA	22.25
2408	Opata_1709373_PstIMspI_PA	22.25
2409	Opata_1752209_PstIMspI_PA	22.25
2410	Opata_1838029_PstIMspI_PA	22.25
2411	Opata_1856272_PstIMspI_PA	22.25
2412	Opata_1956337_PstIMspI_PA	22.25
2413	Opata_1976803_PstIMspI_PA	22.25
2414	Opata_1981617_PstIMspI_PA	22.25
2415	Opata_2080426_PstIMspI_PA	22.25
2416	Opata_2164314_PstIMspI_PA	22.25
2417	Opata_2171212_PstIMspI_PA	22.25
2418	Opata_2242528_PstIMspI_PA	22.25
2419	Opata_2259284_PstIMspI_PA	22.25
2420	Opata_2330972_PstIMspI_PA	22.25
2421	Opata_238333_PstIMspI_PA	22.25
2422	Opata_2400910_PstIMspI_PA	22.25
2423	Opata_2437702_PstIMspI_PA	22.25
2424	Opata_2441048_PstIMspI_PA	22.25
2425	Opata_2515751_PstIMspI_PA	22.25
2426	Opata_257122_PstIMspI_PA	22.25
2427	Opata_2579458_PstIMspI_PA	22.25
2428	Opata_2667321_PstIMspI_PA	22.25
2429	Opata_269248_PstIMspI_PA	22.25
2430	Opata_271798_PstIMspI_PA	22.25
2431	Opata_284877_PstIMspI_PA	22.25
2432	Opata_2962963_PstIMspI_PA	22.25
2433	Opata_2977677_PstIMspI_PA	22.25
2434	Opata_3015767_PstIMspI_PA	22.25
2435	Opata_304016_PstIMspI_PA	22.25
2436	Opata_3125612_PstIMspI_PA	22.25
2437	Opata_3159942_PstIMspI_PA	22.25
2438	Opata_3275968_PstIMspI_PA	22.25
2439	Opata_3353809_PstIMspI_PA	22.25
2440	Opata_3446801_PstIMspI_PA	22.25
2441	Opata_3486761_PstIMspI_PA	22.25
2442	Opata_3639291_PstIMspI_PA	22.25
2443	Opata_3775364_PstIMspI_PA	22.25
2444	Opata_3794977_PstIMspI_PA	22.25
2445	Opata_393261_PstIMspI_PA	22.25
2446	Opata_3940370_PstIMspI_PA	22.25
2447	Opata_4083326_PstIMspI_PA	22.25
2448	Opata_4115488_PstIMspI_PA	22.25
2449	Opata_415740_PstIMspI_PA	22.25
2450	Opata_4206536_PstIMspI_PA	22.25
2451	Opata_471453_PstIMspI_PA	22.25
2452	Opata_571693_PstIMspI_PA	22.25
2453	Opata_633678_PstIMspI_PA	22.25
2454	Opata_674660_PstIMspI_PA	22.25
2455	Opata_805673_PstIMspI_PA	22.25
2456	Opata_896407_PstIMspI_PA	22.25
2457	Opata_938113_PstIMspI_PA	22.25
2458	Opata_966033_PstIMspI_PA	22.25
2459	Opata_982959_PstIMspI_PA	22.25
2460	Opata_1476704_PstIMluI_PA	22.25
2461	Opata_2118217_PstIMluI_PA	22.25
2462	Opata_2617320_PstIMluI_PA	22.25
2463	Opata_2782988_PstIMluI_PA	22.25
2464	Opata_2819036_PstIMluI_PA	22.25
2465	Opata_299926_PstIMluI_PA	22.25
2466	Opata_1108857_PstIMseI_PA	22.25
2467	Opata_114232_PstIMseI_PA	22.25
2468	Opata_1185229_PstIMseI_PA	22.25
2469	Opata_1493193_PstIMseI_PA	22.25
2470	Opata_1747115_PstIMseI_PA	22.25
2471	Opata_1812919_PstIMseI_PA	22.25
2472	Opata_198682_PstIMseI_PA	22.25
2473	Opata_215692_PstIMseI_PA	22.25
2474	Opata_1043382_PstIMspI_PA	22.25
2475	Opata_1046921_PstIMspI_PA	22.25
2476	Opata_1102753_PstIMspI_PA	22.25
2477	Opata_111753_PstIMspI_PA	22.25
2478	Opata_1144745_PstIMspI_PA	22.25
2479	Opata_1241017_PstIMspI_PA	22.25
2480	Opata_1503845_PstIMspI_PA	22.25
2481	Opata_154427_PstIMspI_PA	22.25
2482	Opata_1564574_PstIMspI_PA	22.25
2483	Opata_1615286_PstIMspI_PA	22.25
2484	Opata_1854578_PstIMspI_PA	22.25
2485	Opata_1952187_PstIMspI_PA	22.25
2486	Opata_1979954_PstIMspI_PA	22.25
2487	Opata_209307_PstIMspI_PA	22.25
2488	Opata_2288159_PstIMspI_PA	22.25
2489	Opata_2389710_PstIMspI_PA	22.25
2490	Opata_2405611_PstIMspI_PA	22.25
2491	Opata_252109_PstIMspI_PA	22.25
2492	Opata_2550367_PstIMspI_PA	22.25
2493	Opata_2561701_PstIMspI_PA	22.25
2494	Opata_25776_PstIMspI_PA	22.25
2495	Opata_2818201_PstIMspI_PA	22.25
2496	Opata_2914981_PstIMspI_PA	22.25
2497	Opata_2917788_PstIMspI_PA	22.25
2498	Opata_3054645_PstIMspI_PA	22.25
2499	Opata_3063975_PstIMspI_PA	22.25
2500	Opata_3079782_PstIMspI_PA	22.25
2501	Opata_312619_PstIMspI_PA	22.25
2502	Opata_3152290_PstIMspI_PA	22.25
2503	Opata_3745607_PstIMspI_PA	22.25
2504	Opata_3759942_PstIMspI_PA	22.25
2505	Opata_3814960_PstIMspI_PA	22.25
2506	Opata_388606_PstIMspI_PA	22.25
2507	Opata_4134967_PstIMspI_PA	22.25
2508	Opata_4262579_PstIMspI_PA	22.25
2509	Opata_45334_PstIMspI_PA	22.25
2510	Opata_582065_PstIMspI_PA	22.25
2511	Opata_682296_PstIMspI_PA	22.25
2512	Opata_1546408_PstIMluI_PA	22.25
2513	Opata_47307_PstIMluI_PA	22.25
2514	Opata_55207_PstIMluI_PA	22.25
2515	Opata_1002765_PstIMseI_PA	22.25
2516	Opata_106672_PstIMseI_PA	22.25
2517	Opata_1148501_PstIMseI_PA	22.25
2518	Opata_1170216_PstIMseI_PA	22.25
2519	Opata_1242085_PstIMseI_PA	22.25
2520	Opata_1250033_PstIMseI_PA	22.25
2521	Opata_1660334_PstIMseI_PA	22.25
2522	Opata_1672117_PstIMseI_PA	22.25
2523	Opata_184288_PstIMseI_PA	22.25
2524	Opata_1847430_PstIMseI_PA	22.25
2525	Opata_1856963_PstIMseI_PA	22.25
2526	Opata_215425_PstIMseI_PA	22.25
2527	Opata_2222546_PstIMseI_PA	22.25
2528	Opata_2316563_PstIMseI_PA	22.25
2529	Opata_2922630_PstIMseI_PA	22.25
2530	Opata_3183193_PstIMseI_PA	22.25
2531	Opata_3676768_PstIMseI_PA	22.25
2532	Opata_389813_PstIMseI_PA	22.25
2533	Opata_3977069_PstIMseI_PA	22.25
2534	Opata_451393_PstIMseI_PA	22.25
2535	Opata_479708_PstIMseI_PA	22.25
2536	Opata_595492_PstIMseI_PA	22.25
2537	Opata_1061729_PstIMspI_PA	22.25
2538	Opata_119515_PstIMspI_PA	22.25
2539	Opata_1222588_PstIMspI_PA	22.25
2540	Opata_1245726_PstIMspI_PA	22.25
2541	Opata_1360489_PstIMspI_PA	22.25
2542	Opata_1955787_PstIMspI_PA	22.25
2543	Opata_2016864_PstIMspI_PA	22.25
2544	Opata_2139530_PstIMspI_PA	22.25
2545	Opata_2165990_PstIMspI_PA	22.25
2546	Opata_2549971_PstIMspI_PA	22.25
2547	Opata_2649726_PstIMspI_PA	22.25
2548	Opata_2745668_PstIMspI_PA	22.25
2549	Opata_380002_PstIMspI_PA	22.25
2550	Opata_3810654_PstIMspI_PA	22.25
2551	Opata_403043_PstIMspI_PA	22.25
2552	Opata_4193640_PstIMspI_PA	22.25
2553	Opata_761188_PstIMspI_PA	22.25
2554	Opata_811218_PstIMspI_PA	22.25
2555	Opata_849570_PstIMspI_PA	22.25
2556	Opata_857357_PstIMspI_PA	22.25
2557	Opata_952154_PstIMspI_PA	22.25
2558	Opata_1479666_PstIMluI_PA	22.25
2559	Opata_1625007_PstIMluI_PA	22.25
2560	Opata_1977374_PstIMluI_PA	22.25
2561	Opata_2646750_PstIMluI_PA	22.25
2562	M6_1196672_PstIMseI_PA	22.25
2563	M6_2133417_PstIMseI_PA	22.25
2564	M6_3490268_PstIMseI_PA	22.25
2565	M6_426428_PstIMseI_PA	22.25
2566	M6_691086_PstIMseI_PA	22.25
2567	M6_902243_PstIMseI_PA	22.25
2568	Opata_1005510_PstIMseI_PA	22.25
2569	Opata_105585_PstIMseI_PA	22.25
2570	Opata_1079267_PstIMseI_PA	22.25
2571	Opata_1099687_PstIMseI_PA	22.25
2572	Opata_120302_PstIMseI_PA	22.25
2573	Opata_120399_PstIMseI_PA	22.25
2574	Opata_121670_PstIMseI_PA	22.25
2575	Opata_1252179_PstIMseI_PA	22.25
2576	Opata_1397108_PstIMseI_PA	22.25
2577	Opata_144736_PstIMseI_PA	22.25
2578	Opata_1497950_PstIMseI_PA	22.25
2579	Opata_1499734_PstIMseI_PA	22.25
2580	Opata_1513891_PstIMseI_PA	22.25
2581	Opata_1515319_PstIMseI_PA	22.25
2582	Opata_1676913_PstIMseI_PA	22.25
2583	Opata_1775908_PstIMseI_PA	22.25
2584	Opata_1787239_PstIMseI_PA	22.25
2585	Opata_183138_PstIMseI_PA	22.25
2586	Opata_2020187_PstIMseI_PA	22.25
2587	Opata_204447_PstIMseI_PA	22.25
2588	Opata_206137_PstIMseI_PA	22.25
2589	Opata_2195662_PstIMseI_PA	22.25
2590	Opata_2242429_PstIMseI_PA	22.25
2591	Opata_225501_PstIMseI_PA	22.25
2592	Opata_2307486_PstIMseI_PA	22.25
2593	Opata_245142_PstIMseI_PA	22.25
2594	Opata_2520088_PstIMseI_PA	22.25
2595	Opata_2523709_PstIMseI_PA	22.25
2596	Opata_2712765_PstIMseI_PA	22.25
2597	Opata_279496_PstIMseI_PA	22.25
2598	Opata_279863_PstIMseI_PA	22.25
2599	Opata_2885962_PstIMseI_PA	22.25
2600	Opata_2969774_PstIMseI_PA	22.25
2601	Opata_2991574_PstIMseI_PA	22.25
2602	Opata_3055273_PstIMseI_PA	22.25
2603	Opata_3220_PstIMseI_PA	22.25
2604	Opata_3360459_PstIMseI_PA	22.25
2605	Opata_3413648_PstIMseI_PA	22.25
2606	Opata_3937266_PstIMseI_PA	22.25
2607	Opata_4181685_PstIMseI_PA	22.25
2608	Opata_4371879_PstIMseI_PA	22.25
2609	Opata_438660_PstIMseI_PA	22.25
2610	Opata_4404636_PstIMseI_PA	22.25
2611	Opata_4441577_PstIMseI_PA	22.25
2612	Opata_57405_PstIMseI_PA	22.25
2613	Opata_680670_PstIMseI_PA	22.25
2614	Opata_716412_PstIMseI_PA	22.25
2615	Opata_877671_PstIMseI_PA	22.25
2616	Opata_988862_PstIMseI_PA	22.25
2617	M6_1736362_PstIMspI_PA	22.25
2618	M6_2271012_PstIMspI_PA	22.25
2619	M6_230165_PstIMspI_PA	22.25
2620	M6_2340405_PstIMspI_PA	22.25
2621	M6_245124_PstIMspI_PA	22.25
2622	M6_2594976_PstIMspI_PA	22.25
2623	M6_3175058_PstIMspI_PA	22.25
2624	M6_3431894_PstIMspI_PA	22.25
2625	M6_380812_PstIMspI_PA	22.25
2626	M6_423655_PstIMspI_PA	22.25
2627	M6_795468_PstIMspI_PA	22.25
2628	Opata_1008761_PstIMspI_PA	22.25
2629	Opata_1022875_PstIMspI_PA	22.25
2630	Opata_1031562_PstIMspI_PA	22.25
2631	Opata_1181053_PstIMspI_PA	22.25
2632	Opata_1225503_PstIMspI_PA	22.25
2633	Opata_1248330_PstIMspI_PA	22.25
2634	Opata_1281058_PstIMspI_PA	22.25
2635	Opata_1377878_PstIMspI_PA	22.25
2636	Opata_1578563_PstIMspI_PA	22.25
2637	Opata_1597816_PstIMspI_PA	22.25
2638	Opata_1626005_PstIMspI_PA	22.25
2639	Opata_166195_PstIMspI_PA	22.25
2640	Opata_167315_PstIMspI_PA	22.25
2641	Opata_1704891_PstIMspI_PA	22.25
2642	Opata_1713516_PstIMspI_PA	22.25
2643	Opata_1776808_PstIMspI_PA	22.25
2644	Opata_182262_PstIMspI_PA	22.25
2645	Opata_1889761_PstIMspI_PA	22.25
2646	Opata_1962705_PstIMspI_PA	22.25
2647	Opata_1998504_PstIMspI_PA	22.25
2648	Opata_2093616_PstIMspI_PA	22.25
2649	Opata_2107731_PstIMspI_PA	22.25
2650	Opata_2296712_PstIMspI_PA	22.25
2651	Opata_2323704_PstIMspI_PA	22.25
2652	Opata_2341936_PstIMspI_PA	22.25
2653	Opata_2514161_PstIMspI_PA	22.25
2654	Opata_2591118_PstIMspI_PA	22.25
2655	Opata_2603412_PstIMspI_PA	22.25
2656	Opata_2634004_PstIMspI_PA	22.25
2657	Opata_2912370_PstIMspI_PA	22.25
2658	Opata_2919536_PstIMspI_PA	22.25
2659	Opata_2929609_PstIMspI_PA	22.25
2660	Opata_296558_PstIMspI_PA	22.25
2661	Opata_3211077_PstIMspI_PA	22.25
2662	Opata_322090_PstIMspI_PA	22.25
2663	Opata_3297314_PstIMspI_PA	22.25
2664	Opata_369129_PstIMspI_PA	22.25
2665	Opata_3810399_PstIMspI_PA	22.25
2666	Opata_3983879_PstIMspI_PA	22.25
2667	Opata_4029885_PstIMspI_PA	22.25
2668	Opata_4080845_PstIMspI_PA	22.25
2669	Opata_4162478_PstIMspI_PA	22.25
2670	Opata_526313_PstIMspI_PA	22.25
2671	Opata_553296_PstIMspI_PA	22.25
2672	Opata_628516_PstIMspI_PA	22.25
2673	Opata_73739_PstIMspI_PA	22.25
2674	Opata_823550_PstIMspI_PA	22.25
2675	Opata_83024_PstIMspI_PA	22.25
2676	Opata_885744_PstIMspI_PA	22.25
2677	Opata_931175_PstIMspI_PA	22.25
2678	Opata_972523_PstIMspI_PA	22.25
2679	Opata_997757_PstIMspI_PA	22.25
2680	Opata_1141256_PstIMluI_PA	22.25
2681	Opata_1288813_PstIMluI_PA	22.25
2682	Opata_1558179_PstIMluI_PA	22.25
2683	Opata_189396_PstIMluI_PA	22.25
2684	Opata_2317035_PstIMluI_PA	22.25
2685	Opata_2412990_PstIMluI_PA	22.25
2686	Opata_2426311_PstIMluI_PA	22.25
2687	Opata_250363_PstIMluI_PA	22.25
2688	Opata_2649363_PstIMluI_PA	22.25
2689	Opata_2776107_PstIMluI_PA	22.25
2690	Opata_282356_PstIMluI_PA	22.25
2691	Opata_314260_PstIMluI_PA	22.25
2692	Opata_320536_PstIMluI_PA	22.25
2693	Opata_528927_PstIMluI_PA	22.25
2694	Opata_54301_PstIMluI_PA	22.25
2695	Opata_562236_PstIMluI_PA	22.25
2696	M6_126833_PstIMseI_PA	22.25
2697	M6_132154_PstIMseI_PA	22.25
2698	M6_1355548_PstIMseI_PA	22.25
2699	M6_1720113_PstIMseI_PA	22.25
2700	M6_1858699_PstIMseI_PA	22.25
2701	M6_2169741_PstIMseI_PA	22.25
2702	M6_2239203_PstIMseI_PA	22.25
2703	M6_264594_PstIMseI_PA	22.25
2704	M6_291967_PstIMseI_PA	22.25
2705	M6_3030664_PstIMseI_PA	22.25
2706	M6_3243572_PstIMseI_PA	22.25
2707	M6_513754_PstIMseI_PA	22.25
2708	M6_561030_PstIMseI_PA	22.25
2709	M6_59853_PstIMseI_PA	22.25
2710	M6_675181_PstIMseI_PA	22.25
2711	M6_873871_PstIMseI_PA	22.25
2712	M6_952033_PstIMseI_PA	22.25
2713	M6_953368_PstIMseI_PA	22.25
2714	Opata_1057239_PstIMseI_PA	22.25
2715	Opata_1096088_PstIMseI_PA	22.25
2716	Opata_1150032_PstIMseI_PA	22.25
2717	Opata_1215108_PstIMseI_PA	22.25
2718	Opata_1332361_PstIMseI_PA	22.25
2719	Opata_1417022_PstIMseI_PA	22.25
2720	Opata_1423361_PstIMseI_PA	22.25
2721	Opata_1430163_PstIMseI_PA	22.25
2722	Opata_1473239_PstIMseI_PA	22.25
2723	Opata_153584_PstIMseI_PA	22.25
2724	Opata_1601717_PstIMseI_PA	22.25
2725	Opata_1607683_PstIMseI_PA	22.25
2726	Opata_1630049_PstIMseI_PA	22.25
2727	Opata_1634561_PstIMseI_PA	22.25
2728	Opata_1734072_PstIMseI_PA	22.25
2729	Opata_1755473_PstIMseI_PA	22.25
2730	Opata_1783947_PstIMseI_PA	22.25
2731	Opata_1793257_PstIMseI_PA	22.25
2732	Opata_1808593_PstIMseI_PA	22.25
2733	Opata_1837241_PstIMseI_PA	22.25
2734	Opata_1879659_PstIMseI_PA	22.25
2735	Opata_190443_PstIMseI_PA	22.25
2736	Opata_19961_PstIMseI_PA	22.25
2737	Opata_2023521_PstIMseI_PA	22.25
2738	Opata_2091994_PstIMseI_PA	22.25
2739	Opata_2143860_PstIMseI_PA	22.25
2740	Opata_2241340_PstIMseI_PA	22.25
2741	Opata_2331105_PstIMseI_PA	22.25
2742	Opata_2394708_PstIMseI_PA	22.25
2743	Opata_240565_PstIMseI_PA	22.25
2744	Opata_2443748_PstIMseI_PA	22.25
2745	Opata_251717_PstIMseI_PA	22.25
2746	Opata_259017_PstIMseI_PA	22.25
2747	Opata_2840056_PstIMseI_PA	22.25
2748	Opata_2940742_PstIMseI_PA	22.25
2749	Opata_313748_PstIMseI_PA	22.25
2750	Opata_3306800_PstIMseI_PA	22.25
2751	Opata_3520485_PstIMseI_PA	22.25
2752	Opata_3697822_PstIMseI_PA	22.25
2753	Opata_3734189_PstIMseI_PA	22.25
2754	Opata_3811103_PstIMseI_PA	22.25
2755	Opata_391614_PstIMseI_PA	22.25
2756	Opata_401196_PstIMseI_PA	22.25
2757	Opata_4462964_PstIMseI_PA	22.25
2758	Opata_4472372_PstIMseI_PA	22.25
2759	Opata_4477336_PstIMseI_PA	22.25
2760	Opata_483198_PstIMseI_PA	22.25
2761	Opata_500947_PstIMseI_PA	22.25
2762	Opata_5456_PstIMseI_PA	22.25
2763	Opata_570255_PstIMseI_PA	22.25
2764	Opata_577346_PstIMseI_PA	22.25
2765	Opata_57808_PstIMseI_PA	22.25
2766	Opata_607013_PstIMseI_PA	22.25
2767	Opata_667815_PstIMseI_PA	22.25
2768	Opata_670256_PstIMseI_PA	22.25
2769	Opata_694988_PstIMseI_PA	22.25
2770	Opata_705700_PstIMseI_PA	22.25
2771	Opata_709620_PstIMseI_PA	22.25
2772	Opata_7931_PstIMseI_PA	22.25
2773	Opata_81263_PstIMseI_PA	22.25
2774	Opata_81910_PstIMseI_PA	22.25
2775	Opata_87036_PstIMseI_PA	22.25
2776	Opata_882540_PstIMseI_PA	22.25
2777	Opata_893422_PstIMseI_PA	22.25
2778	Opata_961780_PstIMseI_PA	22.25
2779	Opata_967995_PstIMseI_PA	22.25
2780	Opata_969998_PstIMseI_PA	22.25
2781	Opata_984412_PstIMseI_PA	22.25
2782	Opata_987724_PstIMseI_PA	22.25
2783	M6_1008699_PstIMspI_PA	22.25
2784	M6_1077231_PstIMspI_PA	22.25
2785	M6_1214005_PstIMspI_PA	22.25
2786	M6_1405451_PstIMspI_PA	22.25
2787	M6_161152_PstIMspI_PA	22.25
2788	M6_1770118_PstIMspI_PA	22.25
2789	M6_1953846_PstIMspI_PA	22.25
2790	M6_196450_PstIMspI_PA	22.25
2791	M6_1997930_PstIMspI_PA	22.25
2792	M6_2009839_PstIMspI_PA	22.25
2793	M6_2202798_PstIMspI_PA	22.25
2794	M6_2209733_PstIMspI_PA	22.25
2795	M6_2303058_PstIMspI_PA	22.25
2796	M6_264581_PstIMspI_PA	22.25
2797	M6_2757823_PstIMspI_PA	22.25
2798	M6_2930419_PstIMspI_PA	22.25
2799	M6_2937561_PstIMspI_PA	22.25
2800	M6_3124059_PstIMspI_PA	22.25
2801	M6_413228_PstIMspI_PA	22.25
2802	M6_449635_PstIMspI_PA	22.25
2803	M6_465310_PstIMspI_PA	22.25
2804	M6_579155_PstIMspI_PA	22.25
2805	M6_62635_PstIMspI_PA	22.25
2806	M6_631833_PstIMspI_PA	22.25
2807	M6_672390_PstIMspI_PA	22.25
2808	M6_740175_PstIMspI_PA	22.25
2809	M6_782618_PstIMspI_PA	22.25
2810	M6_833330_PstIMspI_PA	22.25
2811	M6_84205_PstIMspI_PA	22.25
2812	M6_96902_PstIMspI_PA	22.25
2813	M6_971614_PstIMspI_PA	22.25
2814	M6_987270_PstIMspI_PA	22.25
2815	M6_991104_PstIMspI_PA	22.25
2816	Opata_1222572_PstIMspI_PA	22.25
2817	Opata_1242995_PstIMspI_PA	22.25
2818	Opata_1511467_PstIMspI_PA	22.25
2819	Opata_151436_PstIMspI_PA	22.25
2820	Opata_177079_PstIMspI_PA	22.25
2821	Opata_2181246_PstIMspI_PA	22.25
2822	Opata_225404_PstIMspI_PA	22.25
2823	Opata_2514244_PstIMspI_PA	22.25
2824	Opata_2808783_PstIMspI_PA	22.25
2825	Opata_285968_PstIMspI_PA	22.25
2826	Opata_293648_PstIMspI_PA	22.25
2827	Opata_2942848_PstIMspI_PA	22.25
2828	Opata_3000601_PstIMspI_PA	22.25
2829	Opata_3047964_PstIMspI_PA	22.25
2830	Opata_3077308_PstIMspI_PA	22.25
2831	Opata_32139_PstIMspI_PA	22.25
2832	Opata_3289769_PstIMspI_PA	22.25
2833	Opata_3303744_PstIMspI_PA	22.25
2834	Opata_33357_PstIMspI_PA	22.25
2835	Opata_3562091_PstIMspI_PA	22.25
2836	Opata_3582285_PstIMspI_PA	22.25
2837	Opata_3764978_PstIMspI_PA	22.25
2838	Opata_378146_PstIMspI_PA	22.25
2839	Opata_378686_PstIMspI_PA	22.25
2840	Opata_3803834_PstIMspI_PA	22.25
2841	Opata_3852454_PstIMspI_PA	22.25
2842	Opata_3856846_PstIMspI_PA	22.25
2843	Opata_387121_PstIMspI_PA	22.25
2844	Opata_403825_PstIMspI_PA	22.25
2845	Opata_4117794_PstIMspI_PA	22.25
2846	Opata_41331_PstIMspI_PA	22.25
2847	Opata_508655_PstIMspI_PA	22.25
2848	Opata_539489_PstIMspI_PA	22.25
2849	Opata_548129_PstIMspI_PA	22.25
2850	Opata_569513_PstIMspI_PA	22.25
2851	Opata_603254_PstIMspI_PA	22.25
2852	Opata_649035_PstIMspI_PA	22.25
2853	Opata_65492_PstIMspI_PA	22.25
2854	Opata_745914_PstIMspI_PA	22.25
2855	Opata_883210_PstIMspI_PA	22.25
2856	Opata_926507_PstIMspI_PA	22.25
2857	M6_1290441_PstIMseI_PA	22.25
2858	Opata_1003337_PstIMseI_PA	22.25
2859	Opata_1150783_PstIMseI_PA	22.25
2860	Opata_104824_PstIMspI_PA	22.25
2861	Opata_1888958_PstIMspI_PA	22.25
2862	Opata_3424613_PstIMspI_PA	22.25
2863	Opata_1476905_PstIMluI_PA	22.25
2864	Opata_554366_PstIMluI_PA	22.25
2865	Opata_113801_PstIMseI_PA	22.25
2866	M6_1281653_PstIMspI_PA	22.25
2867	M6_46535_PstIMspI_PA	22.25
2868	M6_56900_PstIMspI_PA	22.25
2869	M6_724128_PstIMspI_PA	22.25
2870	Opata_3238471_PstIMspI_PA	22.25
2871	M6_839148_PstIMseI_PA	22.25
2872	Opata_967346_PstIMseI_PA	22.25
2873	Opata_2166876_PstIMluI_PA	22.25
2874	Opata_2489311_PstIMluI_PA	22.25
2875	Opata_2811741_PstIMluI_PA	22.25
2876	Opata_749608_PstIMluI_PA	22.25
2877	Opata_1067356_PstIMseI_PA	22.25
2878	Opata_1078324_PstIMseI_PA	22.25
2879	Opata_1310089_PstIMseI_PA	22.25
2880	Opata_1521555_PstIMseI_PA	22.25
2881	Opata_189610_PstIMseI_PA	22.25
2882	Opata_2182617_PstIMseI_PA	22.25
2883	M6_40554_PstIMspI_PA	22.25
2884	Opata_1235473_PstIMspI_PA	22.25
2885	Opata_1813805_PstIMspI_PA	22.25
2886	Opata_2257555_PstIMspI_PA	22.25
2887	Opata_2404416_PstIMspI_PA	22.25
2888	Opata_2418421_PstIMspI_PA	22.25
2889	Opata_2668029_PstIMspI_PA	22.25
2890	Opata_2980484_PstIMspI_PA	22.25
2891	Opata_3060455_PstIMspI_PA	22.25
2892	Opata_358503_PstIMspI_PA	22.25
2893	Opata_1702054_PstIMluI_PA	22.25
2894	Opata_1283148_PstIMseI_PA	22.25
2895	Opata_1183632_PstIMseI_PA	22.25
2896	Opata_1264542_PstIMseI_PA	22.25
2897	Opata_132590_PstIMseI_PA	22.25
2898	Opata_1735596_PstIMseI_PA	22.25
2899	Opata_1769017_PstIMseI_PA	22.25
2900	Opata_1923473_PstIMseI_PA	22.25
2901	Opata_301045_PstIMseI_PA	22.25
2902	Opata_356557_PstIMseI_PA	22.25
2903	Opata_861380_PstIMseI_PA	22.25
2904	Opata_2670324_PstIMspI_PA	22.25
2905	Opata_726937_PstIMseI_PA	22.25
2906	Opata_1094174_PstIMspI_PA	22.25
2907	Opata_2503352_PstIMspI_PA	22.25
2908	Opata_35509_PstIMspI_PA	22.25
2909	Opata_1477857_PstIMluI_PA	22.25
2910	Opata_1495414_PstIMluI_PA	22.25
2911	Opata_110097_PstIMseI_PA	22.25
2912	Opata_1547233_PstIMseI_PA	22.25
2913	Opata_417695_PstIMseI_PA	22.25
2914	Opata_951374_PstIMseI_PA	22.25
2915	Opata_2411707_PstIMspI_PA	22.25
2916	Opata_2771781_PstIMspI_PA	22.25
2917	Opata_866037_PstIMspI_PA	22.25
2918	Opata_153338_PstIMseI_PA	22.25
2919	Opata_34890_PstIMseI_PA	22.25
2920	Opata_810647_PstIMspI_PA	22.25
2921	Opata_1081122_PstIMluI_PA	22.25
2922	Opata_1831778_PstIMluI_PA	22.25
2923	Opata_851115_PstIMluI_PA	22.25
2924	M6_1109228_PstIMseI_PA	22.25
2925	Opata_1027489_PstIMseI_PA	22.25
2926	Opata_113774_PstIMseI_PA	22.25
2927	Opata_1354088_PstIMseI_PA	22.25
2928	Opata_1585253_PstIMseI_PA	22.25
2929	Opata_2194908_PstIMseI_PA	22.25
2930	Opata_268896_PstIMseI_PA	22.25
2931	Opata_3174633_PstIMseI_PA	22.25
2932	Opata_365021_PstIMseI_PA	22.25
2933	Opata_494322_PstIMseI_PA	22.25
2934	Opata_526005_PstIMseI_PA	22.25
2935	Opata_69204_PstIMseI_PA	22.25
2936	M6_266397_PstIMspI_PA	22.25
2937	Opata_1003085_PstIMspI_PA	22.25
2938	Opata_1073303_PstIMspI_PA	22.25
2939	Opata_1177874_PstIMspI_PA	22.25
2940	Opata_1670163_PstIMspI_PA	22.25
2941	Opata_185323_PstIMspI_PA	22.25
2942	Opata_1857544_PstIMspI_PA	22.25
2943	Opata_2126199_PstIMspI_PA	22.25
2944	Opata_242258_PstIMspI_PA	22.25
2945	Opata_295882_PstIMspI_PA	22.25
2946	Opata_325816_PstIMspI_PA	22.25
2947	Opata_616565_PstIMspI_PA	22.25
2948	Opata_759302_PstIMspI_PA	22.25
2949	Opata_940908_PstIMspI_PA	22.25
2950	M6_164705_PstIMspI_PA	22.25
2951	M6_226762_PstIMspI_PA	22.25
2952	Opata_720518_PstIMluI_PA	22.25
2953	M6_4073_PstIMseI_PA	22.25
2954	Opata_1060013_PstIMseI_PA	22.25
2955	Opata_1259292_PstIMseI_PA	22.25
2956	Opata_1355828_PstIMseI_PA	22.25
2957	Opata_136321_PstIMseI_PA	22.25
2958	Opata_1375436_PstIMseI_PA	22.25
2959	Opata_2660440_PstIMseI_PA	22.25
2960	Opata_3206907_PstIMseI_PA	22.25
2961	Opata_380533_PstIMseI_PA	22.25
2962	Opata_560811_PstIMseI_PA	22.25
2963	Opata_587569_PstIMseI_PA	22.25
2964	Opata_697776_PstIMseI_PA	22.25
2965	Opata_782312_PstIMseI_PA	22.25
2966	M6_1515468_PstIMspI_PA	22.25
2967	M6_1768288_PstIMspI_PA	22.25
2968	Opata_1135856_PstIMspI_PA	22.25
2969	Opata_3128793_PstIMspI_PA	22.25
2970	Opata_3324021_PstIMspI_PA	22.25
2971	M6_4064355_PstIMseI_PA	22.25
2972	M6_2516639_PstIMseI_PA	22.25
2973	Opata_31710_PstIMluI_PA	22.25
2974	Opata_369566_PstIMluI_PA	22.25
2975	Opata_728815_PstIMluI_PA	22.25
2976	Opata_1298186_PstIMseI_PA	22.25
2977	Opata_1513592_PstIMseI_PA	22.25
2978	Opata_1677809_PstIMseI_PA	22.25
2979	Opata_1712735_PstIMseI_PA	22.25
2980	Opata_1714954_PstIMseI_PA	22.25
2981	Opata_186984_PstIMseI_PA	22.25
2982	Opata_204241_PstIMseI_PA	22.25
2983	Opata_2455752_PstIMseI_PA	22.25
2984	Opata_2746915_PstIMseI_PA	22.25
2985	Opata_2875089_PstIMseI_PA	22.25
2986	Opata_2995317_PstIMseI_PA	22.25
2987	Opata_3198648_PstIMseI_PA	22.25
2988	Opata_581640_PstIMseI_PA	22.25
2989	Opata_679338_PstIMseI_PA	22.25
2990	Opata_781650_PstIMseI_PA	22.25
2991	Opata_1966057_PstIMspI_PA	22.25
2992	Opata_2135068_PstIMspI_PA	22.25
2993	Opata_2903480_PstIMspI_PA	22.25
2994	Opata_3529985_PstIMspI_PA	22.25
2995	Opata_668803_PstIMspI_PA	22.25
2996	M6_1437487_PstIMseI_PA	22.25
2997	M6_1292795_PstIMspI_PA	22.25
2998	M6_2849836_PstIMspI_PA	22.25
2999	M6_2825819_PstIMseI_PA	22.25
3000	Opata_4457925_PstIMseI_PA	22.25
3001	M6_3127790_PstIMspI_PA	22.25
3002	Opata_2007743_PstIMspI_PA	22.25
3003	Opata_1183239_PstIMseI_PA	22.25
3004	Opata_2069192_PstIMseI_PA	22.25
3005	Opata_1452585_PstIMspI_PA	22.25
3006	Opata_1467451_PstIMspI_PA	22.25
3007	Opata_2128472_PstIMspI_PA	22.25
3008	Opata_3143385_PstIMspI_PA	22.25
3009	Opata_4141995_PstIMspI_PA	22.25
3010	M6_458459_PstIMseI_PA	22.25
3011	M6_1044401_PstIMspI_PA	22.25
3012	M6_2419800_PstIMspI_PA	22.25
3013	M6_52448_PstIMseI_PA	22.25
3014	M6_1308801_PstIMspI_PA	22.25
3015	M6_1525274_PstIMspI_PA	22.25
3016	M6_2819064_PstIMspI_PA	22.25
3017	M6_30304_PstIMspI_PA	22.25
3018	M6_3250054_PstIMspI_PA	22.25
3019	M6_127500_PstIMseI_PA	22.25
3020	Opata_1266593_PstIMseI_PA	22.25
3021	Opata_1644331_PstIMseI_PA	22.25
3022	Opata_1806380_PstIMseI_PA	22.25
3023	Opata_1817012_PstIMseI_PA	22.25
3024	Opata_1882381_PstIMseI_PA	22.25
3025	Opata_2100380_PstIMseI_PA	22.25
3026	Opata_3709040_PstIMseI_PA	22.25
3027	Opata_614311_PstIMseI_PA	22.25
3028	Opata_97033_PstIMseI_PA	22.25
3029	M6_1373709_PstIMspI_PA	22.25
3030	M6_2684792_PstIMspI_PA	22.25
3031	Opata_1473445_PstIMspI_PA	22.25
3032	Opata_4028121_PstIMspI_PA	22.25
3033	Opata_140666_PstIMseI_PA	22.25
3034	Opata_1854701_PstIMseI_PA	22.25
3035	Opata_1953913_PstIMseI_PA	22.25
3036	Opata_3660062_PstIMseI_PA	22.25
3037	Opata_489824_PstIMseI_PA	22.25
3038	Opata_554711_PstIMseI_PA	22.25
3039	Opata_581407_PstIMseI_PA	22.25
3040	Opata_66238_PstIMseI_PA	22.25
3041	Opata_1121866_PstIMspI_PA	22.25
3042	Opata_2692731_PstIMspI_PA	22.25
3043	Opata_337019_PstIMluI_PA	22.25
3044	Opata_1986269_PstIMseI_PA	22.25
3045	Opata_889404_PstIMseI_PA	22.25
3046	Opata_3110557_PstIMspI_PA	22.25
3047	Opata_1358578_PstIMseI_PA	22.25
3048	Opata_1415533_PstIMseI_PA	22.25
3049	Opata_752124_PstIMseI_PA	22.25
3050	Opata_2589161_PstIMluI_PA	22.25
3051	Opata_1437147_PstIMseI_PA	22.25
3052	Opata_2115348_PstIMseI_PA	22.25
3053	Opata_2930691_PstIMseI_PA	22.25
3054	Opata_296271_PstIMseI_PA	22.25
3055	Opata_815377_PstIMseI_PA	22.25
3056	Opata_2423740_PstIMspI_PA	22.25
3057	Opata_1255128_PstIMseI_PA	22.25
3058	Opata_2354000_PstIMseI_PA	22.25
3059	Opata_2839034_PstIMseI_PA	22.25
3060	Opata_3483710_PstIMseI_PA	22.25
3061	Opata_3573170_PstIMseI_PA	22.25
3062	Opata_3670177_PstIMseI_PA	22.25
3063	Opata_280844_PstIMseI_PA	22.25
3064	Opata_773558_PstIMseI_PA	22.25
3065	M6_873043_PstIMspI_PA	22.25
3066	Opata_1045420_PstIMspI_PA	22.25
3067	Opata_3209295_PstIMspI_PA	22.25
3068	Opata_1647656_PstIMseI_PA	22.25
3069	Opata_1733728_PstIMspI_PA	22.25
3070	M6_239260_PstIMspI_PA	22.25
3071	Opata_3168562_PstIMseI_PA	22.25
3072	M6_2429754_PstIMspI_PA	22.25
3073	M6_251596_PstIMspI_PA	22.25
3074	Opata_3162441_PstIMspI_PA	22.25
3075	Opata_152512_PstIMseI_PA	22.25
3076	Opata_2892743_PstIMseI_PA	22.25
3077	Opata_296999_PstIMseI_PA	22.25
3078	Opata_4258350_PstIMseI_PA	22.25
3079	Opata_1945735_PstIMspI_PA	22.25
3080	Opata_2553476_PstIMspI_PA	22.25
3081	Opata_888630_PstIMspI_PA	22.25
3082	Opata_356269_PstIMseI_PA	22.25
3083	Opata_4201913_PstIMseI_PA	22.25
3084	Opata_55286_PstIMseI_PA	22.25
3085	Opata_659077_PstIMspI_PA	22.25
3086	Opata_854961_PstIMseI_PA	22.25
3087	Opata_1011329_PstIMspI_PA	22.25
3088	Opata_4159461_PstIMspI_PA	22.25
3089	Opata_319255_PstIMseI_PA	22.25
3090	Opata_3442636_PstIMseI_PA	22.25
3091	Opata_1857762_PstIMspI_PA	22.25
3092	Opata_1156312_PstIMseI_PA	22.25
3093	Opata_739473_PstIMseI_PA	22.25
3094	Opata_94657_PstIMseI_PA	22.25
3095	Opata_2473522_PstIMspI_PA	22.25
3096	Opata_3387289_PstIMspI_PA	22.25
3097	Opata_320971_PstIMseI_PA	22.25
3098	Opata_3094477_PstIMspI_PA	22.25
3099	Opata_314436_PstIMspI_PA	22.25
3100	Opata_3186707_PstIMspI_PA	22.25
3101	Opata_1203835_PstIMseI_PA	22.25
3102	Opata_342366_PstIMseI_PA	22.25
3103	Opata_485794_PstIMspI_PA	22.25
3104	Xwmc49	22.4
3105	wPt-2474	22.43
3106	wPt-2057	22.43
3107	wPt-741799	22.43
3108	wPt-742513	22.43
3109	995751	22.51
3110	1668325	22.51
3111	3021703	22.51
3112	1164511	22.55
3113	1264252	22.55
3114	1267988	22.55
3115	7478274	22.57
3116	345394	22.61
3117	wPt-2052	22.65
3118	994262	22.65
3119	1082239	22.65
3120	1159884	22.65
3121	1187193	22.65
3122	1279295	22.65
3123	1279556	22.65
3124	1385081	22.65
3125	1400459	22.65
3126	Opata_1055142_PstIMluI_PA	22.65
3127	Opata_1186845_PstIMluI_PA	22.65
3128	Opata_2692257_PstIMluI_PA	22.65
3129	M6_3507787_PstIMseI_PA	22.65
3130	M6_598020_PstIMseI_PA	22.65
3131	Opata_1158463_PstIMseI_PA	22.65
3132	Opata_1199773_PstIMseI_PA	22.65
3133	Opata_121710_PstIMseI_PA	22.65
3134	Opata_147368_PstIMseI_PA	22.65
3135	Opata_1540423_PstIMseI_PA	22.65
3136	Opata_482338_PstIMseI_PA	22.65
3137	Opata_55453_PstIMseI_PA	22.65
3138	Opata_937141_PstIMseI_PA	22.65
3139	M6_3063264_PstIMspI_PA	22.65
3140	M6_3562461_PstIMspI_PA	22.65
3141	Opata_1102227_PstIMspI_PA	22.65
3142	Opata_1155348_PstIMspI_PA	22.65
3143	Opata_1461360_PstIMspI_PA	22.65
3144	Opata_162027_PstIMspI_PA	22.65
3145	Opata_3256791_PstIMspI_PA	22.65
3146	Opata_3485945_PstIMspI_PA	22.65
3147	Opata_838688_PstIMspI_PA	22.65
3148	Opata_77756_26_PstIMluI_SNP	22.65
3149	Opata_107156_32_PstIMseI_SNP	22.65
3150	Opata_155673_47_PstIMseI_SNP	22.65
3151	Opata_155673_70_PstIMseI_SNP	22.65
3152	Opata_163554_25_PstIMseI_SNP	22.65
3153	Opata_193171_14_PstIMseI_SNP	22.65
3154	Opata_225595_10_PstIMseI_SNP	22.65
3155	Opata_254035_11_PstIMseI_SNP	22.65
3156	Opata_269269_64_PstIMseI_SNP	22.65
3157	Opata_31811_15_PstIMseI_SNP	22.65
3158	Opata_31811_50_PstIMseI_SNP	22.65
3159	Opata_328_17_PstIMseI_SNP	22.65
3160	Opata_40956_80_PstIMseI_SNP	22.65
3161	Opata_560774_85_PstIMseI_SNP	22.65
3162	Opata_64686_4_PstIMseI_SNP	22.65
3163	Opata_70787_55_PstIMseI_SNP	22.65
3164	Opata_709324_40_PstIMseI_SNP	22.65
3165	Opata_709324_67_PstIMseI_SNP	22.65
3166	Opata_81176_21_PstIMseI_SNP	22.65
3167	Opata_82899_5_PstIMseI_SNP	22.65
3168	Opata_82899_86_PstIMseI_SNP	22.65
3169	Opata_1598347_50_PstIMspI_SNP	22.65
3170	Opata_1625360_83_PstIMspI_SNP	22.65
3171	Opata_1642853_2_PstIMspI_SNP	22.65
3172	Opata_1642853_32_PstIMspI_SNP	22.65
3173	Opata_2109128_59_PstIMspI_SNP	22.65
3174	Opata_2240921_48_PstIMspI_SNP	22.65
3175	Opata_2428049_67_PstIMspI_SNP	22.65
3176	Opata_2459778_23_PstIMspI_SNP	22.65
3177	Opata_282972_37_PstIMspI_SNP	22.65
3178	Opata_282972_44_PstIMspI_SNP	22.65
3179	Opata_2892062_40_PstIMspI_SNP	22.65
3180	Opata_2892062_48_PstIMspI_SNP	22.65
3181	Opata_2892062_63_PstIMspI_SNP	22.65
3182	Opata_292467_10_PstIMspI_SNP	22.65
3183	Opata_292467_27_PstIMspI_SNP	22.65
3184	Opata_312239_8_PstIMspI_SNP	22.65
3185	Opata_20319_PstIMluI_PA	22.65
3186	Opata_2741239_PstIMluI_PA	22.65
3187	M6_1509716_PstIMspI_PA	22.65
3188	Opata_170374_PstIMseI_PA	22.65
3189	Opata_1613285_PstIMspI_PA	22.65
3190	Opata_488615_PstIMspI_PA	22.65
3191	Opata_790491_PstIMluI_PA	22.65
3192	Opata_1942785_PstIMspI_PA	22.65
3193	Opata_1754642_PstIMspI_PA	22.65
3194	Opata_1756299_PstIMspI_PA	22.65
3195	Opata_383336_PstIMluI_PA	22.65
3196	Opata_293239_PstIMseI_PA	22.65
3197	Opata_118392_PstIMspI_PA	22.65
3198	Opata_3429649_PstIMspI_PA	22.65
3199	Opata_1313397_PstIMluI_PA	22.65
3200	Opata_2704768_PstIMluI_PA	22.65
3201	Opata_1165611_PstIMseI_PA	22.65
3202	Opata_1292913_PstIMseI_PA	22.65
3203	Opata_15751_PstIMseI_PA	22.65
3204	Opata_2077266_PstIMseI_PA	22.65
3205	Opata_4462139_PstIMseI_PA	22.65
3206	Opata_578735_PstIMseI_PA	22.65
3207	Opata_679710_PstIMseI_PA	22.65
3208	Opata_689824_PstIMseI_PA	22.65
3209	Opata_707707_PstIMseI_PA	22.65
3210	Opata_1429059_PstIMspI_PA	22.65
3211	Opata_1795638_PstIMspI_PA	22.65
3212	Opata_210405_PstIMspI_PA	22.65
3213	Opata_2214809_PstIMspI_PA	22.65
3214	Opata_2939_PstIMspI_PA	22.65
3215	Opata_83124_PstIMluI_PA	22.65
3216	Opata_40257_PstIMseI_PA	22.65
3217	Opata_2777216_PstIMluI_PA	22.65
3218	Opata_714644_PstIMseI_PA	22.65
3219	Opata_353663_PstIMseI_PA	22.65
3220	Opata_1657679_PstIMseI_PA	22.65
3221	M6_325646_PstIMspI_PA	22.65
3222	Opata_599993_PstIMseI_PA	22.65
3223	Opata_600310_PstIMseI_PA	22.65
3224	Opata_621129_PstIMseI_PA	22.65
3225	Opata_943756_PstIMseI_PA	22.65
3226	Opata_3754331_PstIMspI_PA	22.65
3227	Opata_3140583_PstIMspI_PA	22.65
3228	Opata_165866_PstIMseI_PA	22.65
3229	Opata_1212887_PstIMspI_PA	22.65
3230	Opata_387822_PstIMseI_PA	22.65
3231	1129537	22.67
3232	1282176	22.7
3233	3936044	22.7
3234	3941755	22.7
3235	3944419	22.7
3236	3951446	22.7
3237	4991205	22.7
3238	5323790	22.7
3239	5369686	22.7
3240	1046242	22.71
3241	1078202	22.71
3242	1096291	22.71
3243	1229501	22.71
3244	1276036	22.71
3245	1694143	22.71
3246	2280342	22.71
3247	3021770	22.71
3248	3384745	22.71
3249	3956069	22.71
3250	4003982	22.71
3251	4537886	22.71
3252	4989848	22.71
3253	4990736	22.71
3254	4991085	22.71
3255	1219486	22.71
3256	Excalibur_c23212_125	22.72
3257	1227051	22.72
3258	1262573	22.72
3259	1279427	22.72
3260	1768966	22.72
3261	1770155	22.72
3262	2330874	22.72
3263	3022546	22.72
3264	3024328	22.72
3265	1287793	22.75
3266	1117081	22.77
3267	1269082	22.77
3268	1343256	22.78
3269	Xwmc798	22.8
3270	wPt-669239	22.81
3271	1110985	22.82
3272	1104064	22.84
3273	2295310	22.84
3274	wPt-7460	22.85
3275	wPt-1911	22.85
3276	1116606	22.86
3277	1120802	22.86
3278	1125758	22.86
3279	1128755	22.86
3280	1137741	22.86
3281	1137924	22.86
3282	1263836	22.86
3283	1280351	22.86
3284	1383929	22.86
3285	1387123	22.86
3286	2325075	22.86
3287	2338081	22.86
3288	BS00035526_51	22.88
3289	5579522	22.89
3290	1167707	22.95
3291	3934438	22.96
3292	1074995	22.97
3293	1206642	22.97
3294	4989990	23
3295	Xgwm106	23
3296	Xgwm33.2	23
3297	XWB152o	23
3298	983031	23.03
3299	999842	23.03
3300	1078612	23.03
3301	1095402	23.03
3302	1105108	23.03
3303	1131639	23.03
3304	1182653	23.03
3305	1195926	23.03
3306	1229677	23.03
3307	1240522	23.03
3308	1257517	23.03
3309	2291999	23.03
3310	3222269	23.03
3311	1138200	23.08
3312	1147984	23.08
3313	1279900	23.08
3314	1382429	23.08
3315	3028378	23.08
3316	1229196	23.12
3317	3024056	23.12
3318	4993037	23.12
3319	981580	23.13
3320	1037630	23.13
3321	1076227	23.13
3322	1101630	23.13
3323	1109898	23.13
3324	1124235	23.13
3325	1216269	23.13
3326	1234363	23.13
3327	1237276	23.13
3328	1259797	23.13
3329	1269704	23.13
3330	2275303	23.13
3331	3021502	23.13
3332	3028618	23.13
3333	4005051	23.13
3334	4009304	23.13
3335	4992715	23.13
3336	5411565	23.13
3337	6013088	23.13
3338	4990268	23.14
3339	1006528	23.15
3340	7478246	23.18
3341	wPt-8949	23.2
3342	3955562	23.21
3343	1277572	23.23
3344	2276990	23.23
3345	1266969	23.24
3346	1279317	23.24
3347	1279750	23.24
3348	1279918	23.24
3349	1382549	23.24
3350	7339493	23.24
3351	1235039	23.25
3352	2298230	23.29
3353	Xbarc128	23.3
3354	115397	23.31
3355	981502	23.34
3356	1029246	23.34
3357	1089056	23.34
3358	1109237	23.34
3359	1221202	23.34
3360	1234475	23.34
3361	1242215	23.34
3362	2277173	23.34
3363	2243240	23.39
3364	7345159	23.4
3365	wPt-3824	23.4
3366	wPt-3927	23.4
3367	rPt-8739	23.41
3368	992953	23.41
3369	1059264	23.41
3370	1073727	23.41
3371	1077067	23.41
3372	1081823	23.41
3373	1088003	23.41
3374	1088808	23.41
3375	1089788	23.41
3376	1092290	23.41
3377	1092311	23.41
3378	1114346	23.41
3379	1127272	23.41
3380	1144745	23.41
3381	1217847	23.41
3382	1218422	23.41
3383	1298035	23.41
3384	1382664	23.41
3385	1383072	23.41
3386	1385441	23.41
3387	1712457	23.41
3388	2276157	23.41
3389	2347744	23.41
3390	3021650	23.41
3391	3024439	23.41
3392	3025344	23.41
3393	3959032	23.41
3394	5345841	23.41
3395	5970461	23.41
3396	7339549	23.41
3397	1107348	23.42
3398	2279365	23.42
3399	3028489	23.42
3400	4990558	23.42
3401	7335678	23.42
3402	1017784	23.43
3403	1019427	23.43
3404	1033127	23.43
3405	981286	23.44
3406	1006730	23.44
3407	1051734	23.44
3408	1088486	23.44
3409	1127610	23.44
3410	1214988	23.44
3411	1223578	23.44
3412	1370841	23.44
3413	2275483	23.44
3414	2279392	23.44
3415	2316497	23.44
3416	3023214	23.44
3417	4536194	23.44
3418	4537411	23.44
3419	5573518	23.44
3420	7339503	23.44
3421	2259170	23.47
3422	979411	23.49
3423	991524	23.49
3424	993520	23.49
3425	1008176	23.49
3426	1014324	23.49
3427	1054648	23.49
3428	1073522	23.49
3429	1083278	23.49
3430	1100429	23.49
3431	1110478	23.49
3432	1116301	23.49
3433	1117872	23.49
3434	1128753	23.49
3435	1140016	23.49
3436	1152090	23.49
3437	1166537	23.49
3438	1176545	23.49
3439	1210498	23.49
3440	1210554	23.49
3441	1241602	23.49
3442	1242076	23.49
3443	1243576	23.49
3444	1253163	23.49
3445	1254789	23.49
3446	1255333	23.49
3447	1266861	23.49
3448	1862218	23.49
3449	2256820	23.49
3450	2264147	23.49
3451	2275664	23.49
3452	2280550	23.49
3453	2293653	23.49
3454	2300494	23.49
3455	3022312	23.49
3456	3024136	23.49
3457	3024550	23.49
3458	3025870	23.49
3459	3031322	23.49
3460	3222496	23.49
3461	3534149	23.49
3462	3937596	23.49
3463	3945408	23.49
3464	3950026	23.49
3465	3953130	23.49
3466	3959793	23.49
3467	3960888	23.49
3468	4262123	23.49
3469	4395898	23.49
3470	4537747	23.49
3471	4540612	23.49
3472	4909759	23.49
3473	4910863	23.49
3474	4988984	23.49
3475	4989100	23.49
3476	4989150	23.49
3477	4989303	23.49
3478	4989579	23.49
3479	4989615	23.49
3480	4990028	23.49
3481	4990136	23.49
3482	4991196	23.49
3483	4991410	23.49
3484	5325193	23.49
3485	7333421	23.49
3486	1264957	23.49
3487	3034346	23.5
3488	1673207	23.51
3489	1170740	23.52
3490	1243780	23.52
3491	2295796	23.52
3492	4393834	23.52
3493	4663991	23.52
3494	1055907	23.54
3495	1110558	23.55
3496	3945585	23.56
3497	1022971	23.57
3498	3938454	23.57
3499	378405	23.58
3500	5971909	23.58
3501	1160146	23.61
3502	1318930	23.62
3503	1013381	23.62
3504	1110028	23.62
3505	1122983	23.62
3506	1123481	23.62
3507	1139869	23.62
3508	1261071	23.62
3509	1262311	23.62
3510	1269361	23.62
3511	1282997	23.62
3512	3024625	23.62
3513	1008278	23.65
3514	1205565	23.68
3515	7350489	23.69
3516	1115368	23.71
3517	1085024	23.72
3518	1130285	23.72
3519	1679462	23.72
3520	2266300	23.72
3521	1055950	23.73
3522	1094182	23.73
3523	1258454	23.73
3524	1397574	23.73
3525	2289496	23.73
3526	984001	23.75
3527	1230054	23.75
3528	2290163	23.75
3529	3533383	23.75
3530	3953706	23.75
3531	1258474	23.76
3532	3940129	23.76
3533	4005063	23.76
3534	7338293	23.78
3535	1122954	23.78
3536	1265622	23.78
3537	1268569	23.78
3538	2276106	23.79
3539	wPt-9490	23.8
3540	1099460	23.8
3541	1252688	23.86
3542	997256	23.88
3543	1279388	23.88
3544	4395108	23.91
3545	1130684	23.93
3546	1267298	23.93
3547	1279324	23.93
3548	1391878	23.93
3549	1210535	23.96
3550	4540422	23.96
3551	979515	23.96
3552	985339	23.96
3553	997104	23.96
3554	1021317	23.96
3555	1042234	23.96
3556	1065256	23.96
3557	1075726	23.96
3558	1080261	23.96
3559	1086481	23.96
3560	1089254	23.96
3561	1100214	23.96
3562	1108493	23.96
3563	1136707	23.96
3564	1250044	23.96
3565	1262128	23.96
3566	1386568	23.96
3567	3025387	23.96
3568	3026485	23.96
3569	3222451	23.96
3570	3384885	23.96
3571	3532959	23.96
3572	3570152	23.96
3573	3945514	23.96
3574	3960366	23.96
3575	4261994	23.96
3576	4262206	23.96
3577	4538404	23.96
3578	4544529	23.96
3579	5323641	23.96
3580	5332432	23.96
3581	5358389	23.96
3582	5578089	23.96
3583	7333081	23.96
3584	7338763	23.96
3585	7339941	23.96
3586	7341568	23.96
3587	1106517	23.99
3588	1258221	23.99
3589	P34/M50-10	24
3590	Xfba285a	24
3591	Xgdm36	24
3592	1104282	24.02
3593	1110198	24.03
3594	1274061	24.03
3595	1769035	24.04
3596	1101802	24.06
3597	1058460	24.07
3598	wPt-1139	24.09
3599	wPt-1116	24.09
3600	1120151	24.09
3601	1131380	24.09
3602	1378959	24.09
3603	3064502	24.09
3604	4990439	24.14
3605	1019532	24.17
3606	1113573	24.2
3607	1114328	24.2
3608	1286981	24.2
3609	4544466	24.2
3610	1212708	24.2
3611	wPt-8627	24.22
3612	121309	24.23
3613	343426	24.23
3614	348129	24.23
3615	377714	24.23
3616	378563	24.23
3617	379326	24.23
3618	115312	24.23
3619	116413	24.23
3620	116484	24.23
3621	116699	24.23
3622	117101	24.23
3623	119840	24.23
3624	304200	24.23
3625	305417	24.23
3626	345090	24.23
3627	372360	24.23
3628	372701	24.23
3629	372712	24.23
3630	668076	24.23
3631	731699	24.23
3632	741297	24.23
3633	742230	24.23
3634	982900	24.23
3635	1018209	24.23
3636	1020885	24.23
3637	1035659	24.23
3638	1035889	24.23
3639	1043386	24.23
3640	1047341	24.23
3641	1063772	24.23
3642	1102121	24.23
3643	1102745	24.23
3644	1103430	24.23
3645	1111136	24.23
3646	1114020	24.23
3647	1118704	24.23
3648	1121893	24.23
3649	1122364	24.23
3650	1123594	24.23
3651	1124281	24.23
3652	1127649	24.23
3653	1140356	24.23
3654	1172422	24.23
3655	1176778	24.23
3656	1188947	24.23
3657	1201279	24.23
3658	1205716	24.23
3659	1212659	24.23
3660	1219951	24.23
3661	1233062	24.23
3662	1235765	24.23
3663	1236954	24.23
3664	1238673	24.23
3665	1242366	24.23
3666	1259089	24.23
3667	1262626	24.23
3668	1263353	24.23
3669	1265398	24.23
3670	1267003	24.23
3671	1267332	24.23
3672	1267412	24.23
3673	1267670	24.23
3674	1268362	24.23
3675	1268862	24.23
3676	1270922	24.23
3677	1274218	24.23
3678	1279363	24.23
3679	1279466	24.23
3680	1279482	24.23
3681	1279490	24.23
3682	1279790	24.23
3683	1296907	24.23
3684	1371095	24.23
3685	1374623	24.23
3686	1390875	24.23
3687	1672244	24.23
3688	2261551	24.23
3689	4003336	24.23
3690	1265591	24.26
3691	2260552	24.26
3692	2278038	24.26
3693	1028798	24.28
3694	1266624	24.3
3695	304691	24.33
3696	1107243	24.36
3697	5411342	24.4
3698	4992887	24.41
3699	7347834	24.47
3700	1122880	24.49
3701	Xwmc619	24.5
3702	379045	24.51
3703	982291	24.52
3704	1046817	24.52
3705	1062346	24.52
3706	1120149	24.52
3707	1384883	24.52
3708	2331391	24.52
3709	989879	24.53
3710	1269197	24.53
3711	3026808	24.53
3712	4535746	24.53
3713	5411047	24.53
3714	BS00023004_51	24.55
3715	RAC875_c3692_2287	24.55
3716	Kukri_c36151_170	24.55
3717	Ku_c36151_691	24.55
3718	Ku_c36151_460	24.55
3719	Ku_c17846_363	24.55
3720	BS00100994_51	24.55
3721	7346032	24.59
3722	979366	24.6
3723	3023527	24.6
3724	3939603	24.6
3725	3956154	24.6
3726	5350217	24.6
3727	7478230	24.61
3728	3533579	24.62
3729	5325687	24.62
3730	116839	24.62
3731	310954	24.62
3732	348728	24.62
3733	978310	24.62
3734	wPt-9631	24.63
3735	wPt-3282	24.63
3736	wPt-5067	24.63
3737	wPt-5506	24.63
3738	wPt-8884	24.63
3739	977187	24.63
3740	977457	24.63
3741	979780	24.63
3742	981833	24.63
3743	982404	24.63
3744	982716	24.63
3745	983062	24.63
3746	984548	24.63
3747	985951	24.63
3748	986183	24.63
3749	986345	24.63
3750	986685	24.63
3751	987512	24.63
3752	987546	24.63
3753	988332	24.63
3754	989167	24.63
3755	989405	24.63
3756	992751	24.63
3757	993683	24.63
3758	995398	24.63
3759	995469	24.63
3760	997159	24.63
3761	997291	24.63
3762	997400	24.63
3763	998819	24.63
3764	999117	24.63
3765	1000615	24.63
3766	1003314	24.63
3767	1003475	24.63
3768	1009274	24.63
3769	1010023	24.63
3770	1011041	24.63
3771	1011232	24.63
3772	1014057	24.63
3773	1018972	24.63
3774	1020282	24.63
3775	1020313	24.63
3776	1020632	24.63
3777	1021728	24.63
3778	1022183	24.63
3779	1022291	24.63
3780	1023812	24.63
3781	1024000	24.63
3782	1026286	24.63
3783	1027640	24.63
3784	1032217	24.63
3785	1033459	24.63
3786	1033566	24.63
3787	1033742	24.63
3788	1034970	24.63
3789	1035015	24.63
3790	1037502	24.63
3791	1038547	24.63
3792	1040034	24.63
3793	1048220	24.63
3794	1049761	24.63
3795	1051688	24.63
3796	1053014	24.63
3797	1054026	24.63
3798	1054770	24.63
3799	1057001	24.63
3800	1057540	24.63
3801	1058012	24.63
3802	1060461	24.63
3803	1060489	24.63
3804	1060593	24.63
3805	1062074	24.63
3806	1062081	24.63
3807	1063095	24.63
3808	1063479	24.63
3809	1063674	24.63
3810	1063963	24.63
3811	1064518	24.63
3812	1064828	24.63
3813	1065195	24.63
3814	1065780	24.63
3815	1066331	24.63
3816	1066430	24.63
3817	1066594	24.63
3818	1067175	24.63
3819	1067541	24.63
3820	1068613	24.63
3821	1068908	24.63
3822	1069301	24.63
3823	1070996	24.63
3824	1073181	24.63
3825	1073462	24.63
3826	1073630	24.63
3827	1074450	24.63
3828	1074772	24.63
3829	1074953	24.63
3830	1076915	24.63
3831	1077024	24.63
3832	1077087	24.63
3833	1077581	24.63
3834	1078006	24.63
3835	1078676	24.63
3836	1079041	24.63
3837	1079617	24.63
3838	1079652	24.63
3839	1081237	24.63
3840	1083623	24.63
3841	1083679	24.63
3842	1084792	24.63
3843	1084955	24.63
3844	1085327	24.63
3845	1087811	24.63
3846	1087965	24.63
3847	1088134	24.63
3848	1088187	24.63
3849	1088268	24.63
3850	1089464	24.63
3851	1089769	24.63
3852	1089810	24.63
3853	1089837	24.63
3854	1089991	24.63
3855	1090144	24.63
3856	1090232	24.63
3857	1090241	24.63
3858	1090798	24.63
3859	1090906	24.63
3860	1091183	24.63
3861	1091512	24.63
3862	1091959	24.63
3863	1092329	24.63
3864	1092354	24.63
3865	1092957	24.63
3866	1093483	24.63
3867	1094104	24.63
3868	1094584	24.63
3869	1094831	24.63
3870	1095193	24.63
3871	1095266	24.63
3872	1095690	24.63
3873	1095754	24.63
3874	1096638	24.63
3875	1096765	24.63
3876	1097545	24.63
3877	1099577	24.63
3878	1099649	24.63
3879	1099668	24.63
3880	1099721	24.63
3881	1099755	24.63
3882	1099769	24.63
3883	1099887	24.63
3884	1100106	24.63
3885	1100152	24.63
3886	1100608	24.63
3887	1100632	24.63
3888	1100738	24.63
3889	1100839	24.63
3890	1101062	24.63
3891	1101585	24.63
3892	1102066	24.63
3893	1102164	24.63
3894	1102351	24.63
3895	1102354	24.63
3896	1102440	24.63
3897	1102552	24.63
3898	1102610	24.63
3899	1102885	24.63
3900	1104399	24.63
3901	1105059	24.63
3902	1105339	24.63
3903	1106435	24.63
3904	1107305	24.63
3905	1108342	24.63
3906	1108772	24.63
3907	1109963	24.63
3908	1110483	24.63
3909	1111301	24.63
3910	1111632	24.63
3911	1112787	24.63
3912	1113378	24.63
3913	1113856	24.63
3914	1114299	24.63
3915	1119219	24.63
3916	1119294	24.63
3917	1119439	24.63
3918	1121924	24.63
3919	1122543	24.63
3920	1123184	24.63
3921	1123418	24.63
3922	1125202	24.63
3923	1125371	24.63
3924	1125496	24.63
3925	1126092	24.63
3926	1126396	24.63
3927	1126695	24.63
3928	1128157	24.63
3929	1130437	24.63
3930	1130474	24.63
3931	1130651	24.63
3932	1131239	24.63
3933	1133070	24.63
3934	1134094	24.63
3935	1135238	24.63
3936	1136563	24.63
3937	1138412	24.63
3938	1138459	24.63
3939	1138600	24.63
3940	1139233	24.63
3941	1141486	24.63
3942	1142704	24.63
3943	1143462	24.63
3944	1144895	24.63
3945	1145625	24.63
3946	1149751	24.63
3947	1150269	24.63
3948	1150283	24.63
3949	1154347	24.63
3950	1160197	24.63
3951	1160493	24.63
3952	1161427	24.63
3953	1163169	24.63
3954	1167287	24.63
3955	1169602	24.63
3956	1190905	24.63
3957	1202590	24.63
3958	1203157	24.63
3959	1203210	24.63
3960	1204248	24.63
3961	1204912	24.63
3962	1205877	24.63
3963	1206251	24.63
3964	1206587	24.63
3965	1208308	24.63
3966	1208495	24.63
3967	1210473	24.63
3968	1211674	24.63
3969	1212075	24.63
3970	1213564	24.63
3971	1214191	24.63
3972	1215371	24.63
3973	1215403	24.63
3974	1215922	24.63
3975	1216091	24.63
3976	1216119	24.63
3977	1217538	24.63
3978	1217671	24.63
3979	1218917	24.63
3980	1219262	24.63
3981	1219818	24.63
3982	1220259	24.63
3983	1220391	24.63
3984	1223369	24.63
3985	1224411	24.63
3986	1224534	24.63
3987	1228220	24.63
3988	1229564	24.63
3989	1230758	24.63
3990	1232930	24.63
3991	1240539	24.63
3992	1241783	24.63
3993	1241925	24.63
3994	1247715	24.63
3995	1250712	24.63
3996	1254279	24.63
3997	1255168	24.63
3998	1255511	24.63
3999	1255742	24.63
4000	1258597	24.63
4001	1259223	24.63
4002	1260541	24.63
4003	1261119	24.63
4004	1263607	24.63
4005	1264097	24.63
4006	1265331	24.63
4007	1265528	24.63
4008	1265731	24.63
4009	1265765	24.63
4010	1267279	24.63
4011	1268906	24.63
4012	1271826	24.63
4013	1273573	24.63
4014	1302494	24.63
4015	1303458	24.63
4016	1307633	24.63
4017	1309063	24.63
4018	1318812	24.63
4019	1325134	24.63
4020	1353141	24.63
4021	1374900	24.63
4022	1377642	24.63
4023	1377939	24.63
4024	1379912	24.63
4025	1379946	24.63
4026	1380585	24.63
4027	1382734	24.63
4028	1391915	24.63
4029	1396328	24.63
4030	1398087	24.63
4031	1398347	24.63
4032	1667614	24.63
4033	1673505	24.63
4034	1684521	24.63
4035	1695856	24.63
4036	1696252	24.63
4037	1698488	24.63
4038	1705995	24.63
4039	1723292	24.63
4040	1766106	24.63
4041	1772087	24.63
4042	1863855	24.63
4043	2252323	24.63
4044	2253290	24.63
4045	2254661	24.63
4046	2255497	24.63
4047	2258791	24.63
4048	2260177	24.63
4049	2261213	24.63
4050	2261624	24.63
4051	2275135	24.63
4052	2275138	24.63
4053	2275187	24.63
4054	2275278	24.63
4055	2275353	24.63
4056	2275366	24.63
4057	2275478	24.63
4058	2275550	24.63
4059	2275621	24.63
4060	2275631	24.63
4061	2275927	24.63
4062	2276172	24.63
4063	2276464	24.63
4064	2276779	24.63
4065	2277185	24.63
4066	2277600	24.63
4067	2277773	24.63
4068	2277835	24.63
4069	2279012	24.63
4070	2280667	24.63
4071	2282507	24.63
4072	2283952	24.63
4073	2288907	24.63
4074	2289226	24.63
4075	2292252	24.63
4076	2292619	24.63
4077	2293347	24.63
4078	2293581	24.63
4079	2300797	24.63
4080	2303316	24.63
4081	2306315	24.63
4082	2307719	24.63
4083	2314163	24.63
4084	2321558	24.63
4085	2324020	24.63
4086	2324662	24.63
4087	2325458	24.63
4088	2348022	24.63
4089	2372349	24.63
4090	3020364	24.63
4091	3020448	24.63
4092	3020833	24.63
4093	3021085	24.63
4094	3021126	24.63
4095	3021625	24.63
4096	3021656	24.63
4097	3021804	24.63
4098	3021992	24.63
4099	3022086	24.63
4100	3022365	24.63
4101	3022823	24.63
4102	3022969	24.63
4103	3023113	24.63
4104	3023237	24.63
4105	3023388	24.63
4106	3023686	24.63
4107	3024477	24.63
4108	3024800	24.63
4109	3025532	24.63
4110	3025692	24.63
4111	3025717	24.63
4112	3025873	24.63
4113	3026754	24.63
4114	3027139	24.63
4115	3028291	24.63
4116	3028355	24.63
4117	3028456	24.63
4118	3028638	24.63
4119	3029271	24.63
4120	3029953	24.63
4121	3034512	24.63
4122	3034593	24.63
4123	3064689	24.63
4124	3064788	24.63
4125	3064902	24.63
4126	3384756	24.63
4127	3384874	24.63
4128	3385136	24.63
4129	3385244	24.63
4130	3385347	24.63
4131	3532650	24.63
4132	3533274	24.63
4133	3533277	24.63
4134	3533475	24.63
4135	3533704	24.63
4136	3533813	24.63
4137	3533908	24.63
4138	3534025	24.63
4139	3934103	24.63
4140	3934172	24.63
4141	3934232	24.63
4142	3934994	24.63
4143	3935310	24.63
4144	3935338	24.63
4145	3935477	24.63
4146	3935516	24.63
4147	3935796	24.63
4148	3936214	24.63
4149	3936316	24.63
4150	3936523	24.63
4151	3936706	24.63
4152	3936801	24.63
4153	3936813	24.63
4154	3936997	24.63
4155	3937424	24.63
4156	3937582	24.63
4157	3937693	24.63
4158	3937834	24.63
4159	3937895	24.63
4160	3938065	24.63
4161	3938574	24.63
4162	3938757	24.63
4163	3939243	24.63
4164	3939643	24.63
4165	3939662	24.63
4166	3939788	24.63
4167	3939959	24.63
4168	3941221	24.63
4169	3941239	24.63
4170	3941358	24.63
4171	3941581	24.63
4172	3941914	24.63
4173	3941941	24.63
4174	3942120	24.63
4175	3942217	24.63
4176	3942244	24.63
4177	3942253	24.63
4178	3942295	24.63
4179	3942646	24.63
4180	3942739	24.63
4181	3942782	24.63
4182	3942840	24.63
4183	3942930	24.63
4184	3943130	24.63
4185	3943217	24.63
4186	3943301	24.63
4187	3943716	24.63
4188	3943786	24.63
4189	3943897	24.63
4190	3944165	24.63
4191	3944192	24.63
4192	3944651	24.63
4193	3944663	24.63
4194	3944674	24.63
4195	3944795	24.63
4196	3944943	24.63
4197	3944971	24.63
4198	3945115	24.63
4199	3945151	24.63
4200	3945204	24.63
4201	3945370	24.63
4202	3947201	24.63
4203	3947404	24.63
4204	3947460	24.63
4205	3947675	24.63
4206	3947784	24.63
4207	3948811	24.63
4208	3948887	24.63
4209	3949350	24.63
4210	3949832	24.63
4211	3950007	24.63
4212	3950468	24.63
4213	3950917	24.63
4214	3951610	24.63
4215	3951839	24.63
4216	3951963	24.63
4217	3951989	24.63
4218	3952416	24.63
4219	3952731	24.63
4220	3952914	24.63
4221	3953124	24.63
4222	3953468	24.63
4223	3953498	24.63
4224	3953607	24.63
4225	3954079	24.63
4226	3954242	24.63
4227	3954304	24.63
4228	3954321	24.63
4229	3954339	24.63
4230	3954469	24.63
4231	3954819	24.63
4232	3955277	24.63
4233	3955539	24.63
4234	3955648	24.63
4235	3956138	24.63
4236	3957237	24.63
4237	3957498	24.63
4238	3958193	24.63
4239	3958724	24.63
4240	3958959	24.63
4241	3959093	24.63
4242	3960207	24.63
4243	3960288	24.63
4244	3960596	24.63
4245	3960855	24.63
4246	3961099	24.63
4247	3961452	24.63
4248	4003245	24.63
4249	4003466	24.63
4250	4005968	24.63
4251	4008335	24.63
4252	4008391	24.63
4253	4008482	24.63
4254	4008728	24.63
4255	4009222	24.63
4256	4009683	24.63
4257	4009781	24.63
4258	4021118	24.63
4259	4260969	24.63
4260	4261003	24.63
4261	4261287	24.63
4262	4261554	24.63
4263	4261617	24.63
4264	4261691	24.63
4265	4262372	24.63
4266	4262723	24.63
4267	4394087	24.63
4268	4394833	24.63
4269	4394986	24.63
4270	4395187	24.63
4271	4395414	24.63
4272	4395709	24.63
4273	4395910	24.63
4274	4395944	24.63
4275	4396153	24.63
4276	4396510	24.63
4277	4397600	24.63
4278	4398403	24.63
4279	4405124	24.63
4280	4405434	24.63
4281	4405934	24.63
4282	4406553	24.63
4283	4406621	24.63
4284	4407317	24.63
4285	4407614	24.63
4286	4407759	24.63
4287	4407893	24.63
4288	4407921	24.63
4289	4408411	24.63
4290	4408497	24.63
4291	4408513	24.63
4292	4408707	24.63
4293	4409637	24.63
4294	4409980	24.63
4295	4410382	24.63
4296	4410674	24.63
4297	4411001	24.63
4298	4411360	24.63
4299	4411440	24.63
4300	4439494	24.63
4301	4439793	24.63
4302	4439875	24.63
4303	4440037	24.63
4304	4440069	24.63
4305	4440086	24.63
4306	4440100	24.63
4307	4440158	24.63
4308	4440312	24.63
4309	4535984	24.63
4310	4536148	24.63
4311	4536523	24.63
4312	4536698	24.63
4313	4537290	24.63
4314	4537457	24.63
4315	4537548	24.63
4316	4537630	24.63
4317	4537841	24.63
4318	4537859	24.63
4319	4537866	24.63
4320	4537955	24.63
4321	4538008	24.63
4322	4538779	24.63
4323	4539011	24.63
4324	4539480	24.63
4325	4539656	24.63
4326	4539913	24.63
4327	4540263	24.63
4328	4540304	24.63
4329	4540322	24.63
4330	4540386	24.63
4331	4540519	24.63
4332	4540609	24.63
4333	4540714	24.63
4334	4540923	24.63
4335	4540984	24.63
4336	4541101	24.63
4337	4541751	24.63
4338	4541757	24.63
4339	4542210	24.63
4340	4542236	24.63
4341	4542240	24.63
4342	4543188	24.63
4343	4543599	24.63
4344	4543684	24.63
4345	4543747	24.63
4346	4543748	24.63
4347	4543781	24.63
4348	4543821	24.63
4349	4544056	24.63
4350	4544222	24.63
4351	4734154	24.63
4352	4910249	24.63
4353	4910885	24.63
4354	4911107	24.63
4355	4989289	24.63
4356	4989295	24.63
4357	4989404	24.63
4358	4989591	24.63
4359	4989627	24.63
4360	4989651	24.63
4361	4989719	24.63
4362	4989730	24.63
4363	4989741	24.63
4364	4990013	24.63
4365	4990055	24.63
4366	4990143	24.63
4367	4990242	24.63
4368	4990321	24.63
4369	4990428	24.63
4370	4990469	24.63
4371	4990499	24.63
4372	4990525	24.63
4373	4990570	24.63
4374	4990577	24.63
4375	4990579	24.63
4376	4990604	24.63
4377	4990738	24.63
4378	4990869	24.63
4379	4990910	24.63
4380	4990918	24.63
4381	4990978	24.63
4382	4990996	24.63
4383	4991305	24.63
4384	4991378	24.63
4385	4991394	24.63
4386	4991454	24.63
4387	4991472	24.63
4388	4992413	24.63
4389	4993765	24.63
4390	5324155	24.63
4391	5324875	24.63
4392	5325250	24.63
4393	5328903	24.63
4394	5332249	24.63
4395	5332387	24.63
4396	5346612	24.63
4397	5410480	24.63
4398	5410777	24.63
4399	5410778	24.63
4400	5411091	24.63
4401	5411559	24.63
4402	5411573	24.63
4403	5563344	24.63
4404	5577195	24.63
4405	5578301	24.63
4406	5578382	24.63
4407	5580071	24.63
4408	5580490	24.63
4409	5581335	24.63
4410	5581985	24.63
4411	5582988	24.63
4412	5968503	24.63
4413	5968511	24.63
4414	5968517	24.63
4415	5970892	24.63
4416	5970969	24.63
4417	5971707	24.63
4418	6005633	24.63
4419	6050580	24.63
4420	7163037	24.63
4421	7170766	24.63
4422	7171467	24.63
4423	7326404	24.63
4424	7330903	24.63
4425	7344331	24.63
4426	7353406	24.63
4427	7354358	24.63
4428	7487916	24.63
4429	7488229	24.63
4430	1234865	24.63
4431	4394814	24.64
4432	5411032	24.65
4433	wPt-742230	24.66
4434	1065088	24.69
4435	1125763	24.69
4436	4395784	24.74
4437	3034555	24.75
4438	wPt-741094	24.75
4439	wPt-5435	24.75
4440	1110682	24.78
4441	7478270	24.79
4442	1721596	24.83
4443	344673	24.83
4444	978956	24.86
4445	2278872	24.86
4446	4990145	24.86
4447	3950252	24.87
4448	4395096	24.88
4449	7478236	24.88
4450	997598	24.92
4451	4405189	24.92
4452	7344615	24.96
4453	wPt-9864	24.98
4454	wPt-4726	25
4455	wPt-8971	25
4456	Xgwm33	25
4457	Xgwm264	25
4458	Xcfa2158b	25
4459	Xgwm49	25
4460	XgbxR698a	25
4461	Xfbb237d	25
4462	Xgpw2162	25
4463	Xwmc85a	25
4464	Xcdo388a	25
4465	Xcfd92	25
4466	Xgwm337	25
4467	Xgwm603	25
4468	M85/P65.5	25
4469	Xgwm133	25
4470	1130828	25.04
4471	3934924	25.09
4472	3024691	25.09
4473	1132527	25.1
4474	983309	25.1
4475	1101900	25.1
4476	1104786	25.1
4477	1212507	25.1
4478	1270157	25.1
4479	2323685	25.1
4480	5331709	25.14
4481	5411057	25.14
4482	6013536	25.14
4483	984060	25.16
4484	1210534	25.16
4485	3571801	25.16
4486	3934396	25.16
4487	10342620	25.16
4488	5411911	25.16
4489	373414	25.17
4490	4543085	25.18
4491	1091235	25.2
4492	5349921	25.2
4493	5410624	25.2
4494	1000497	25.21
4495	7478288	25.22
4496	4538716	25.24
4497	4539743	25.24
4498	4542567	25.24
4499	2298523	25.26
4500	5004535	25.26
4501	1217352	25.32
4502	1394637	25.32
4503	3939365	25.32
4504	3954491	25.32
4505	3961213	25.32
4506	1243656	25.32
4507	1722469	25.32
4508	4003728	25.32
4509	1086472	25.33
4510	7163976	25.33
4511	1282595	25.37
4512	4009419	25.43
4513	7478687	25.43
4514	1093518	25.44
4515	2290855	25.44
4516	3024113	25.46
4517	1014999	25.47
4518	1269404	25.47
4519	7478242	25.48
4520	6031231	25.54
4521	1122078	25.54
4522	1051803	25.55
4523	1397829	25.55
4524	1047710	25.56
4525	1113695	25.56
4526	1134480	25.56
4527	1137108	25.56
4528	1137774	25.56
4529	1138484	25.56
4530	1152522	25.56
4531	1392477	25.56
4532	7349981	25.57
4533	1406642	25.61
4534	7335708	25.62
4535	1165105	25.73
4536	7478268	25.77
4537	3938824	25.81
4538	1228342	25.84
4539	1273600	25.84
4540	3952887	25.84
4541	1128077	25.85
4542	1279637	25.85
4543	3034432	25.85
4544	1256480	25.87
4545	1001163	25.9
4546	1082178	25.9
4547	1118221	25.9
4548	1150059	25.9
4549	1221114	25.9
4550	4261802	25.9
4551	7335825	25.9
4552	5324967	25.93
4553	1671524	26
4554	2304621	26
4555	1205534	26
4556	1103588	26
4557	1698435	26
4558	1011642	26
4559	1207048	26
4560	2275404	26
4561	2276956	26
4562	348101	26
4563	1205563	26
4564	1266691	26
4565	1379217	26
4566	1125154	26
4567	wPt-2751	26
4568	wPt-9524	26
4569	1409662	26
4570	1099952	26
4571	1160521	26
4572	1182225	26
4573	1229362	26
4574	1239891	26
4575	1246154	26
4576	1266849	26
4577	1278292	26
4578	1333764	26
4579	1721444	26
4580	1267751	26
4581	987678	26
4582	1091306	26
4583	1113353	26
4584	1118535	26
4585	984397	26
4586	995451	26
4587	1057381	26
4588	1281938	26
4589	1140795	26
4590	1209787	26
4591	1283060	26
4592	wPt-8320	26
4593	wPt-741297	26
4594	1066436	26
4595	1099479	26
4596	1218902	26
4597	1381274	26
4598	1256622	26
4599	2275986	26
4600	2294195	26
4601	1037843	26
4602	1121928	26
4603	1138663	26
4604	1191813	26
4605	1210395	26
4606	1222878	26
4607	1286211	26
4608	3532741	26
4609	3532784	26
4610	3534028	26
4611	989369	26
4612	378554	26.04
4613	7478245	26.06
4614	7478269	26.06
4615	1082293	26.1
4616	1106063	26.1
4617	1111377	26.1
4618	1719738	26.1
4619	995296	26.11
4620	7478232	26.16
4621	1081768	26.19
4622	1132241	26.19
4623	1146410	26.19
4624	1150363	26.19
4625	1152153	26.19
4626	1202223	26.19
4627	1219650	26.19
4628	1243144	26.19
4629	1262022	26.19
4630	1264440	26.19
4631	1266694	26.19
4632	5410524	26.19
4633	994148	26.22
4634	1023149	26.22
4635	1214386	26.22
4636	2340226	26.22
4637	4537683	26.28
4638	7338787	26.28
4639	4909551	26.29
4640	Xcdo388	26.3
4641	1723271	26.31
4642	4002819	26.31
4643	4004706	26.31
4644	981346	26.37
4645	983106	26.37
4646	986287	26.37
4647	991339	26.37
4648	995520	26.37
4649	1020931	26.37
4650	1045419	26.37
4651	1055468	26.37
4652	1060015	26.37
4653	1083966	26.37
4654	1091292	26.37
4655	1091363	26.37
4656	1093740	26.37
4657	1096084	26.37
4658	1101267	26.37
4659	1103492	26.37
4660	1108203	26.37
4661	1109063	26.37
4662	1109330	26.37
4663	1117242	26.37
4664	1121667	26.37
4665	1125298	26.37
4666	1135495	26.37
4667	1139863	26.37
4668	1155232	26.37
4669	1202736	26.37
4670	1203913	26.37
4671	1207394	26.37
4672	1242152	26.37
4673	1249496	26.37
4674	1319324	26.37
4675	1399673	26.37
4676	1862246	26.37
4677	2256926	26.37
4678	2263752	26.37
4679	2276839	26.37
4680	2347504	26.37
4681	3020483	26.37
4682	3031435	26.37
4683	3533541	26.37
4684	3939655	26.37
4685	3942750	26.37
4686	3945054	26.37
4687	3952953	26.37
4688	3956941	26.37
4689	3957228	26.37
4690	4003978	26.37
4691	4008773	26.37
4692	4009042	26.37
4693	4009942	26.37
4694	4394670	26.37
4695	4395596	26.37
4696	4396324	26.37
4697	4398291	26.37
4698	4406242	26.37
4699	4411274	26.37
4700	4439452	26.37
4701	4440182	26.37
4702	4440369	26.37
4703	4537540	26.37
4704	4542474	26.37
4705	4989025	26.37
4706	4989476	26.37
4707	4989927	26.37
4708	4990471	26.37
4709	4990625	26.37
4710	4990940	26.37
4711	5332910	26.37
4712	5348119	26.37
4713	5374155	26.37
4714	7340559	26.37
4715	1131831	26.41
4716	1279533	26.44
4717	1720335	26.44
4718	1207279	26.44
4719	7490098	26.48
4720	3384792	26.49
4721	4991611	26.49
4722	7491664	26.52
4723	1229047	26.55
4724	2279081	26.55
4725	3027734	26.55
4726	3944550	26.55
4727	3949713	26.55
4728	3935943	26.63
4729	1274240	26.63
4730	3957357	26.64
4731	378846	26.64
4732	1032293	26.64
4733	1056786	26.64
4734	1162221	26.64
4735	1238335	26.64
4736	1254979	26.64
4737	2280330	26.64
4738	4005840	26.64
4739	4261091	26.64
4740	4411992	26.64
4741	4910495	26.64
4742	4910508	26.64
4743	4910720	26.64
4744	1127847	26.65
4745	1138154	26.65
4746	1242747	26.65
4747	1349057	26.65
4748	1387388	26.65
4749	10000903	26.66
4750	10045409	26.66
4751	10057002	26.66
4752	10062080	26.66
4753	10063302	26.66
4754	10073070	26.66
4755	10088087	26.66
4756	10089056	26.66
4757	10090385	26.66
4758	10203057	26.66
4759	10203200	26.66
4760	10207054	26.66
4761	10207640	26.66
4762	10232930	26.66
4763	10234939	26.66
4764	10673505	26.66
4765	10864032	26.66
4766	wPt-0170	26.66
4767	wPt-1997	26.66
4768	wPt-2614	26.66
4769	wPt-7529	26.66
4770	wPt-9522	26.66
4771	987672	26.66
4772	990057	26.66
4773	996499	26.66
4774	999007	26.66
4775	1015484	26.66
4776	1016375	26.66
4777	1017208	26.66
4778	1023370	26.66
4779	1023426	26.66
4780	1023496	26.66
4781	1030190	26.66
4782	1083247	26.66
4783	1087616	26.66
4784	1090088	26.66
4785	1163368	26.66
4786	1166124	26.66
4787	1167467	26.66
4788	1201546	26.66
4789	1213007	26.66
4790	1214826	26.66
4791	1235943	26.66
4792	1863122	26.66
4793	2242606	26.66
4794	2275620	26.66
4795	2277613	26.66
4796	2279085	26.66
4797	2304063	26.66
4798	3022927	26.66
4799	4395697	26.66
4800	1117160	26.67
4801	1699139	26.7
4802	2288887	26.7
4803	1119411	26.7
4804	1131209	26.7
4805	3937262	26.74
4806	3945187	26.76
4807	5972493	26.76
4808	1102399	26.79
4809	1103690	26.84
4810	1151398	26.84
4811	1242717	26.84
4812	1257759	26.84
4813	1268794	26.84
4814	1129279	26.88
4815	1160315	26.88
4816	5002790	26.92
4817	7347093	27
4818	Xmwg77	27
4819	Xmwg68a	27
4820	Xcfd65b	27
4821	Xgpw1239	27
4822	1116447	27.02
4823	1120603	27.02
4824	1129852	27.02
4825	1130737	27.02
4826	1211785	27.02
4827	1229065	27.02
4828	2275351	27.02
4829	1048452	27.02
4830	1140015	27.02
4831	1230016	27.02
4832	2277752	27.02
4833	3064899	27.02
4834	6031185	27.02
4835	1111619	27.02
4836	1235580	27.03
4837	1110353	27.03
4838	1112737	27.03
4839	1112772	27.03
4840	1114782	27.03
4841	1120530	27.03
4842	1129928	27.03
4843	1209763	27.03
4844	1259624	27.03
4845	1261386	27.03
4846	1279685	27.03
4847	1279840	27.03
4848	1279960	27.03
4849	1287759	27.03
4850	1391411	27.03
4851	1717399	27.03
4852	1720377	27.03
4853	2278446	27.03
4854	2283714	27.03
4855	3020765	27.03
4856	3945881	27.05
4857	1164559	27.07
4858	2276384	27.07
4859	3022531	27.07
4860	3023132	27.07
4861	1109815	27.09
4862	Xmwg938	27.1
4863	Xbarc60	27.1
4864	1015632	27.11
4865	3935111	27.11
4866	7347420	27.11
4867	1674272	27.11
4868	4540572	27.11
4869	1102839	27.12
4870	2304001	27.12
4871	4989943	27.12
4872	4991251	27.12
4873	6038425	27.17
4874	7491816	27.18
4875	1069122	27.19
4876	1220375	27.19
4877	1265976	27.19
4878	2278254	27.19
4879	1229540	27.24
4880	1021726	27.25
4881	1097268	27.25
4882	1100577	27.28
4883	4394680	27.28
4884	Xwmc406	27.3
4885	Xwmc500c	27.3
4886	Xcfd59b	27.3
4887	Xabc156.3	27.3
4888	Xwmc391	27.3
4889	Xwmc500.1	27.3
4890	1020560	27.34
4891	1099913	27.34
4892	1106846	27.34
4893	1111259	27.34
4894	1139522	27.34
4895	1217154	27.34
4896	1241370	27.34
4897	1282219	27.34
4898	1381207	27.34
4899	4909327	27.34
4900	3940130	27.35
4901	3951638	27.35
4902	983632	27.36
4903	1005176	27.36
4904	1015073	27.36
4905	1027193	27.36
4906	1051269	27.36
4907	1067960	27.36
4908	1071971	27.36
4909	1088076	27.36
4910	1091253	27.36
4911	1097559	27.36
4912	1107793	27.36
4913	1114624	27.36
4914	1126235	27.36
4915	1237443	27.36
4916	1255525	27.36
4917	2252973	27.36
4918	2330715	27.36
4919	3022661	27.36
4920	3022705	27.36
4921	3029511	27.36
4922	3222409	27.36
4923	3943037	27.36
4924	4405104	27.36
4925	4909586	27.36
4926	5581033	27.36
4927	6036492	27.36
4928	7340564	27.36
4929	7345493	27.36
4930	1130298	27.36
4931	3023956	27.36
4932	976865	27.38
4933	1017505	27.38
4934	1021060	27.38
4935	1021836	27.38
4936	1091502	27.38
4937	1101056	27.38
4938	1118023	27.38
4939	1126556	27.38
4940	1139194	27.38
4941	1204761	27.38
4942	1266945	27.38
4943	1267446	27.38
4944	3020895	27.38
4945	3021106	27.38
4946	3023289	27.38
4947	3026486	27.38
4948	3026901	27.38
4949	3031584	27.38
4950	3945990	27.38
4951	3956224	27.38
4952	4261307	27.38
4953	5346335	27.38
4954	5369649	27.38
4955	5582024	27.38
4956	5971184	27.38
4957	7326260	27.38
4958	7344121	27.38
4959	7345954	27.38
4960	10004505	27.4
4961	987274	27.4
4962	1086616	27.4
4963	1088446	27.4
4964	1166057	27.4
4965	1259030	27.4
4966	2275879	27.4
4967	732347	27.42
4968	977134	27.42
4969	1673442	27.42
4970	1142052	27.47
4971	981355	27.5
4972	1082495	27.5
4973	1116714	27.5
4974	2289679	27.5
4975	2303432	27.5
4976	1015901	27.51
4977	wPt-741274	27.58
4978	Kukri_c92979_195	27.62
4979	1011966	27.63
4980	1116702	27.63
4981	1138020	27.63
4982	1266801	27.63
4983	1694883	27.63
4984	1716305	27.63
4985	1721806	27.63
4986	2275598	27.63
4987	BS00003917_51	27.64
4988	1202217	27.72
4989	4992489	27.83
4990	1101411	27.85
4991	1105413	27.85
4992	1165239	27.94
4993	2297966	27.96
4994	Kukri_c24615_823	28.02
4995	1716231	28.12
4996	4394283	28.12
4997	1029735	28.18
4998	XGli3.2	28.3
4999	P78/M87.8	28.3
5000	10288508	28.31
5001	2323115	28.32
5002	3028389	28.38
5003	3570068	28.38
5004	3940510	28.38
5005	7931115	28.38
5006	1053235	28.38
5007	4909775	28.38
5008	1283993	28.39
5009	1067298	28.46
5010	1092790	28.46
5011	2277769	28.46
5012	2323147	28.46
5013	3946763	28.46
5014	4990514	28.46
5015	4990927	28.46
5016	1100851	28.51
5017	1115716	28.51
5018	Xmwg68	28.6
5019	1090766	28.65
5020	1103432	28.65
5021	1114279	28.65
5022	1385838	28.65
5023	1400270	28.65
5024	1268276	28.66
5025	Xbarc8	28.7
5026	1139809	28.74
5027	3957324	28.74
5028	4408985	28.74
5029	4989366	28.75
5030	BS00105846_51	28.76
5031	BobWhite_c17559_105	28.76
5032	1023003	28.83
5033	1055264	28.83
5034	1099076	28.83
5035	1099867	28.83
5036	1104730	28.83
5037	1108698	28.83
5038	1161508	28.83
5039	1216498	28.83
5040	1217321	28.83
5041	2252215	28.83
5042	2260764	28.83
5043	5994155	28.83
5044	1010723	28.87
5045	2276065	28.87
5046	4395241	28.87
5047	2351655	28.9
5048	1110094	28.91
5049	1282329	29
5050	1666133	29.04
5051	5582500	29.04
5052	10030239	29.06
5053	1027833	29.06
5054	1094539	29.06
5055	1108570	29.06
5056	1138792	29.06
5057	4537857	29.06
5058	4990756	29.06
5059	1118988	29.11
5060	1095106	29.28
5061	RAC875_rep_c109901_811	29.41
5062	RAC875_c78062_571	29.41
5063	BobWhite_c27474_65	29.41
5064	1101289	29.46
5065	Xabc156	29.5
5066	1269269	29.52
5067	wsnp_Ex_rep_c67665_66326492	29.55
5068	TA015410-0477	29.55
5069	RFL_Contig5906_694	29.55
5070	RAC875_c400_3378	29.55
5071	Kukri_c9105_836	29.55
5072	Excalibur_c31248_607	29.55
5073	D_contig26957_307	29.55
5074	BS00080212_51	29.55
5075	2251236	29.64
5076	7348268	29.64
5077	wsnp_JD_rep_c49359_33578909	29.65
5078	wsnp_Ex_rep_c105244_89727546	29.65
5079	wsnp_Ex_c43586_49862663	29.65
5080	RAC875_c1080_523	29.65
5081	Kukri_c29652_858	29.65
5082	BobWhite_c27474_124	29.65
5083	BS00066092_51	29.65
5084	BS00025965_51	29.65
5085	BS00025964_51	29.65
5086	RAC875_c17283_453	29.65
5087	Kukri_c8602_730	29.65
5088	Kukri_c8602_267	29.65
5089	Kukri_c14149_462	29.65
5090	3942553	29.65
5091	1007363	29.67
5092	BS00022101_51	29.67
5093	Tdurum_contig50555_944	29.68
5094	1269599	29.71
5095	XGli3	29.8
5096	RFL_Contig5906_387	29.82
5097	wsnp_Ku_c13229_21142792	29.85
5098	wsnp_BE405749B_Ta_2_1	29.85
5099	M6_397537_PstIMluI_PA	29.85
5100	Opata_1209542_PstIMluI_PA	29.85
5101	Opata_1474671_PstIMluI_PA	29.85
5102	Opata_1778721_PstIMluI_PA	29.85
5103	Opata_2217379_PstIMluI_PA	29.85
5104	Opata_2641168_PstIMluI_PA	29.85
5105	Opata_2715369_PstIMluI_PA	29.85
5106	Opata_2764614_PstIMluI_PA	29.85
5107	Opata_2776671_PstIMluI_PA	29.85
5108	Opata_2797719_PstIMluI_PA	29.85
5109	Opata_478524_PstIMluI_PA	29.85
5110	Opata_607962_PstIMluI_PA	29.85
5111	Opata_61076_PstIMluI_PA	29.85
5112	M6_1129101_PstIMseI_PA	29.85
5113	M6_1136383_PstIMseI_PA	29.85
5114	M6_1316416_PstIMseI_PA	29.85
5115	M6_1447059_PstIMseI_PA	29.85
5116	M6_1477712_PstIMseI_PA	29.85
5117	M6_1610056_PstIMseI_PA	29.85
5118	M6_2192639_PstIMseI_PA	29.85
5119	M6_232879_PstIMseI_PA	29.85
5120	M6_2438743_PstIMseI_PA	29.85
5121	M6_2474584_PstIMseI_PA	29.85
5122	M6_765063_PstIMseI_PA	29.85
5123	M6_812082_PstIMseI_PA	29.85
5124	M6_902576_PstIMseI_PA	29.85
5125	Opata_1132998_PstIMseI_PA	29.85
5126	Opata_113775_PstIMseI_PA	29.85
5127	Opata_1172862_PstIMseI_PA	29.85
5128	Opata_1199322_PstIMseI_PA	29.85
5129	Opata_123375_PstIMseI_PA	29.85
5130	Opata_1605554_PstIMseI_PA	29.85
5131	Opata_1643325_PstIMseI_PA	29.85
5132	Opata_1748803_PstIMseI_PA	29.85
5133	Opata_1913608_PstIMseI_PA	29.85
5134	Opata_1966625_PstIMseI_PA	29.85
5135	Opata_2065683_PstIMseI_PA	29.85
5136	Opata_2280682_PstIMseI_PA	29.85
5137	Opata_2298760_PstIMseI_PA	29.85
5138	Opata_2325979_PstIMseI_PA	29.85
5139	Opata_236610_PstIMseI_PA	29.85
5140	Opata_2429320_PstIMseI_PA	29.85
5141	Opata_2471822_PstIMseI_PA	29.85
5142	Opata_2471928_PstIMseI_PA	29.85
5143	Opata_2498776_PstIMseI_PA	29.85
5144	Opata_253748_PstIMseI_PA	29.85
5145	Opata_271918_PstIMseI_PA	29.85
5146	Opata_2878764_PstIMseI_PA	29.85
5147	Opata_3130271_PstIMseI_PA	29.85
5148	Opata_3278932_PstIMseI_PA	29.85
5149	Opata_3366159_PstIMseI_PA	29.85
5150	Opata_339977_PstIMseI_PA	29.85
5151	Opata_3502906_PstIMseI_PA	29.85
5152	Opata_3646763_PstIMseI_PA	29.85
5153	Opata_3919247_PstIMseI_PA	29.85
5154	Opata_406478_PstIMseI_PA	29.85
5155	Opata_4185982_PstIMseI_PA	29.85
5156	Opata_4346923_PstIMseI_PA	29.85
5157	Opata_4370978_PstIMseI_PA	29.85
5158	Opata_643477_PstIMseI_PA	29.85
5159	Opata_745324_PstIMseI_PA	29.85
5160	Opata_894023_PstIMseI_PA	29.85
5161	Opata_912846_PstIMseI_PA	29.85
5162	Opata_918824_PstIMseI_PA	29.85
5163	Opata_924667_PstIMseI_PA	29.85
5164	Opata_929973_PstIMseI_PA	29.85
5165	M6_109040_PstIMspI_PA	29.85
5166	M6_1296584_PstIMspI_PA	29.85
5167	M6_1402333_PstIMspI_PA	29.85
5168	M6_1846751_PstIMspI_PA	29.85
5169	M6_1886286_PstIMspI_PA	29.85
5170	M6_1901363_PstIMspI_PA	29.85
5171	M6_1910564_PstIMspI_PA	29.85
5172	M6_1910660_PstIMspI_PA	29.85
5173	M6_2204995_PstIMspI_PA	29.85
5174	M6_2395959_PstIMspI_PA	29.85
5175	M6_2433262_PstIMspI_PA	29.85
5176	M6_2476998_PstIMspI_PA	29.85
5177	M6_2540879_PstIMspI_PA	29.85
5178	M6_2831794_PstIMspI_PA	29.85
5179	M6_2934895_PstIMspI_PA	29.85
5180	M6_2967150_PstIMspI_PA	29.85
5181	M6_3034928_PstIMspI_PA	29.85
5182	M6_3101043_PstIMspI_PA	29.85
5183	M6_316880_PstIMspI_PA	29.85
5184	M6_3204477_PstIMspI_PA	29.85
5185	M6_3250079_PstIMspI_PA	29.85
5186	M6_3394757_PstIMspI_PA	29.85
5187	M6_3405387_PstIMspI_PA	29.85
5188	M6_3417295_PstIMspI_PA	29.85
5189	M6_3484243_PstIMspI_PA	29.85
5190	M6_3505779_PstIMspI_PA	29.85
5191	M6_3604766_PstIMspI_PA	29.85
5192	M6_365060_PstIMspI_PA	29.85
5193	M6_464430_PstIMspI_PA	29.85
5194	M6_548955_PstIMspI_PA	29.85
5195	M6_673987_PstIMspI_PA	29.85
5196	M6_89312_PstIMspI_PA	29.85
5197	Opata_111120_PstIMspI_PA	29.85
5198	Opata_111175_PstIMspI_PA	29.85
5199	Opata_1257270_PstIMspI_PA	29.85
5200	Opata_1350475_PstIMspI_PA	29.85
5201	Opata_1594722_PstIMspI_PA	29.85
5202	Opata_1628462_PstIMspI_PA	29.85
5203	Opata_1647120_PstIMspI_PA	29.85
5204	Opata_1648071_PstIMspI_PA	29.85
5205	Opata_1710398_PstIMspI_PA	29.85
5206	Opata_1770613_PstIMspI_PA	29.85
5207	Opata_1774821_PstIMspI_PA	29.85
5208	Opata_1782205_PstIMspI_PA	29.85
5209	Opata_1866057_PstIMspI_PA	29.85
5210	Opata_188770_PstIMspI_PA	29.85
5211	Opata_1912934_PstIMspI_PA	29.85
5212	Opata_1944385_PstIMspI_PA	29.85
5213	Opata_1971698_PstIMspI_PA	29.85
5214	Opata_1991843_PstIMspI_PA	29.85
5215	Opata_208244_PstIMspI_PA	29.85
5216	Opata_2101375_PstIMspI_PA	29.85
5217	Opata_2121157_PstIMspI_PA	29.85
5218	Opata_2326981_PstIMspI_PA	29.85
5219	Opata_2343349_PstIMspI_PA	29.85
5220	Opata_2649059_PstIMspI_PA	29.85
5221	Opata_2891233_PstIMspI_PA	29.85
5222	Opata_2929534_PstIMspI_PA	29.85
5223	Opata_313636_PstIMspI_PA	29.85
5224	Opata_3158696_PstIMspI_PA	29.85
5225	Opata_3223198_PstIMspI_PA	29.85
5226	Opata_3308554_PstIMspI_PA	29.85
5227	Opata_3414650_PstIMspI_PA	29.85
5228	Opata_3440208_PstIMspI_PA	29.85
5229	Opata_3852875_PstIMspI_PA	29.85
5230	Opata_3930436_PstIMspI_PA	29.85
5231	Opata_4065392_PstIMspI_PA	29.85
5232	Opata_4068475_PstIMspI_PA	29.85
5233	Opata_4071334_PstIMspI_PA	29.85
5234	Opata_4099235_PstIMspI_PA	29.85
5235	Opata_4248389_PstIMspI_PA	29.85
5236	Opata_4250700_PstIMspI_PA	29.85
5237	Opata_485434_PstIMspI_PA	29.85
5238	Opata_48965_PstIMspI_PA	29.85
5239	Opata_539272_PstIMspI_PA	29.85
5240	Opata_653719_PstIMspI_PA	29.85
5241	Opata_834347_PstIMspI_PA	29.85
5242	Opata_1013628_57_PstIMseI_SNP	29.85
5243	Opata_1357448_31_PstIMseI_SNP	29.85
5244	Opata_2185737_51_PstIMseI_SNP	29.85
5245	Opata_245631_10_PstIMseI_SNP	29.85
5246	Opata_245631_18_PstIMseI_SNP	29.85
5247	Opata_245631_59_PstIMseI_SNP	29.85
5248	Opata_296506_76_PstIMseI_SNP	29.85
5249	Opata_333646_44_PstIMseI_SNP	29.85
5250	Opata_333646_54_PstIMseI_SNP	29.85
5251	Opata_622784_78_PstIMseI_SNP	29.85
5252	Opata_648875_40_PstIMseI_SNP	29.85
5253	Opata_824934_87_PstIMseI_SNP	29.85
5254	Opata_92075_21_PstIMseI_SNP	29.85
5255	Opata_92075_39_PstIMseI_SNP	29.85
5256	Opata_92075_55_PstIMseI_SNP	29.85
5257	Opata_1794301_41_PstIMspI_SNP	29.85
5258	Opata_1825134_27_PstIMspI_SNP	29.85
5259	Opata_213184_24_PstIMspI_SNP	29.85
5260	Opata_2377665_3_PstIMspI_SNP	29.85
5261	Opata_2377665_64_PstIMspI_SNP	29.85
5262	Opata_2377665_65_PstIMspI_SNP	29.85
5263	Opata_2448543_10_PstIMspI_SNP	29.85
5264	Opata_2559233_85_PstIMspI_SNP	29.85
5265	Opata_2599572_63_PstIMspI_SNP	29.85
5266	Opata_2833543_1_PstIMspI_SNP	29.85
5267	Opata_2873226_49_PstIMspI_SNP	29.85
5268	Opata_2873226_7_PstIMspI_SNP	29.85
5269	Opata_362756_9_PstIMspI_SNP	29.85
5270	Opata_4051385_42_PstIMspI_SNP	29.85
5271	Opata_4051385_5_PstIMspI_SNP	29.85
5272	Opata_4180975_15_PstIMspI_SNP	29.85
5273	Opata_4242680_43_PstIMspI_SNP	29.85
5274	Opata_82881_41_PstIMspI_SNP	29.85
5275	Opata_85825_20_PstIMspI_SNP	29.85
5276	Opata_85825_37_PstIMspI_SNP	29.85
5277	M6_1270477_PstIMseI_PA	29.85
5278	M6_148477_PstIMseI_PA	29.85
5279	M6_214359_PstIMseI_PA	29.85
5280	M6_2660211_PstIMseI_PA	29.85
5281	M6_317060_PstIMseI_PA	29.85
5282	M6_499049_PstIMseI_PA	29.85
5283	M6_507661_PstIMseI_PA	29.85
5284	M6_567431_PstIMseI_PA	29.85
5285	M6_582613_PstIMseI_PA	29.85
5286	M6_715707_PstIMseI_PA	29.85
5287	M6_721667_PstIMseI_PA	29.85
5288	M6_873411_PstIMseI_PA	29.85
5289	M6_91471_PstIMseI_PA	29.85
5290	M6_962459_PstIMseI_PA	29.85
5291	M6_1246946_PstIMspI_PA	29.85
5292	M6_1280451_PstIMspI_PA	29.85
5293	M6_1347009_PstIMspI_PA	29.85
5294	M6_1534900_PstIMspI_PA	29.85
5295	M6_1716899_PstIMspI_PA	29.85
5296	M6_1750451_PstIMspI_PA	29.85
5297	M6_2065469_PstIMspI_PA	29.85
5298	M6_2132289_PstIMspI_PA	29.85
5299	M6_2163088_PstIMspI_PA	29.85
5300	M6_2189076_PstIMspI_PA	29.85
5301	M6_2646505_PstIMspI_PA	29.85
5302	M6_2677767_PstIMspI_PA	29.85
5303	M6_2982774_PstIMspI_PA	29.85
5304	M6_329136_PstIMspI_PA	29.85
5305	M6_3381954_PstIMspI_PA	29.85
5306	M6_340394_PstIMspI_PA	29.85
5307	M6_350740_PstIMspI_PA	29.85
5308	M6_3604009_PstIMspI_PA	29.85
5309	M6_370628_PstIMspI_PA	29.85
5310	M6_37442_PstIMspI_PA	29.85
5311	M6_380263_PstIMspI_PA	29.85
5312	M6_392449_PstIMspI_PA	29.85
5313	M6_417409_PstIMspI_PA	29.85
5314	M6_446885_PstIMspI_PA	29.85
5315	M6_488256_PstIMspI_PA	29.85
5316	M6_508868_PstIMspI_PA	29.85
5317	M6_518697_PstIMspI_PA	29.85
5318	M6_530519_PstIMspI_PA	29.85
5319	M6_617536_PstIMspI_PA	29.85
5320	M6_629237_PstIMspI_PA	29.85
5321	M6_684014_PstIMspI_PA	29.85
5322	M6_753663_PstIMspI_PA	29.85
5323	M6_909437_PstIMspI_PA	29.85
5324	Opata_2304622_PstIMspI_PA	29.85
5325	Opata_1540165_12_PstIMspI_SNP	29.85
5326	Opata_2853268_62_PstIMspI_SNP	29.85
5327	M6_1886109_PstIMluI_PA	29.85
5328	M6_2544018_PstIMluI_PA	29.85
5329	M6_107093_PstIMseI_PA	29.85
5330	M6_1135373_PstIMseI_PA	29.85
5331	M6_119064_PstIMseI_PA	29.85
5332	M6_1296505_PstIMseI_PA	29.85
5333	M6_135249_PstIMseI_PA	29.85
5334	M6_145017_PstIMseI_PA	29.85
5335	M6_1460852_PstIMseI_PA	29.85
5336	M6_1829407_PstIMseI_PA	29.85
5337	M6_18672_PstIMseI_PA	29.85
5338	M6_2080795_PstIMseI_PA	29.85
5339	M6_2156574_PstIMseI_PA	29.85
5340	M6_22030_PstIMseI_PA	29.85
5341	M6_2225852_PstIMseI_PA	29.85
5342	M6_237596_PstIMseI_PA	29.85
5343	M6_245559_PstIMseI_PA	29.85
5344	M6_252839_PstIMseI_PA	29.85
5345	M6_274769_PstIMseI_PA	29.85
5346	M6_2984399_PstIMseI_PA	29.85
5347	M6_315940_PstIMseI_PA	29.85
5348	M6_3163454_PstIMseI_PA	29.85
5349	M6_3395259_PstIMseI_PA	29.85
5350	M6_341256_PstIMseI_PA	29.85
5351	M6_351567_PstIMseI_PA	29.85
5352	M6_3907352_PstIMseI_PA	29.85
5353	M6_403894_PstIMseI_PA	29.85
5354	M6_407130_PstIMseI_PA	29.85
5355	M6_41175_PstIMseI_PA	29.85
5356	M6_48429_PstIMseI_PA	29.85
5357	M6_525817_PstIMseI_PA	29.85
5358	M6_63290_PstIMseI_PA	29.85
5359	M6_671681_PstIMseI_PA	29.85
5360	M6_705246_PstIMseI_PA	29.85
5361	M6_731682_PstIMseI_PA	29.85
5362	M6_748621_PstIMseI_PA	29.85
5363	M6_818100_PstIMseI_PA	29.85
5364	M6_84471_PstIMseI_PA	29.85
5365	M6_85349_PstIMseI_PA	29.85
5366	M6_880822_PstIMseI_PA	29.85
5367	M6_950819_PstIMseI_PA	29.85
5368	M6_1097513_PstIMspI_PA	29.85
5369	M6_113504_PstIMspI_PA	29.85
5370	M6_1152165_PstIMspI_PA	29.85
5371	M6_1188166_PstIMspI_PA	29.85
5372	M6_1316360_PstIMspI_PA	29.85
5373	M6_1322068_PstIMspI_PA	29.85
5374	M6_1393844_PstIMspI_PA	29.85
5375	M6_1573067_PstIMspI_PA	29.85
5376	M6_1707540_PstIMspI_PA	29.85
5377	M6_1727505_PstIMspI_PA	29.85
5378	M6_1803678_PstIMspI_PA	29.85
5379	M6_1828338_PstIMspI_PA	29.85
5380	M6_1905262_PstIMspI_PA	29.85
5381	M6_1925137_PstIMspI_PA	29.85
5382	M6_1928601_PstIMspI_PA	29.85
5383	M6_1940340_PstIMspI_PA	29.85
5384	M6_2057684_PstIMspI_PA	29.85
5385	M6_2082244_PstIMspI_PA	29.85
5386	M6_2382957_PstIMspI_PA	29.85
5387	M6_2448703_PstIMspI_PA	29.85
5388	M6_2482046_PstIMspI_PA	29.85
5389	M6_2549839_PstIMspI_PA	29.85
5390	M6_2629147_PstIMspI_PA	29.85
5391	M6_2831641_PstIMspI_PA	29.85
5392	M6_315173_PstIMspI_PA	29.85
5393	M6_325662_PstIMspI_PA	29.85
5394	M6_3276232_PstIMspI_PA	29.85
5395	M6_3309023_PstIMspI_PA	29.85
5396	M6_334925_PstIMspI_PA	29.85
5397	M6_3488501_PstIMspI_PA	29.85
5398	M6_349050_PstIMspI_PA	29.85
5399	M6_355042_PstIMspI_PA	29.85
5400	M6_377512_PstIMspI_PA	29.85
5401	M6_412345_PstIMspI_PA	29.85
5402	M6_414959_PstIMspI_PA	29.85
5403	M6_445245_PstIMspI_PA	29.85
5404	M6_466252_PstIMspI_PA	29.85
5405	M6_467783_PstIMspI_PA	29.85
5406	M6_472044_PstIMspI_PA	29.85
5407	M6_507316_PstIMspI_PA	29.85
5408	M6_567640_PstIMspI_PA	29.85
5409	M6_574305_PstIMspI_PA	29.85
5410	M6_579170_PstIMspI_PA	29.85
5411	M6_588778_PstIMspI_PA	29.85
5412	M6_716670_PstIMspI_PA	29.85
5413	M6_817498_PstIMspI_PA	29.85
5414	M6_931177_PstIMspI_PA	29.85
5415	Opata_1518985_3_PstIMseI_SNP	29.85
5416	Opata_1518985_5_PstIMseI_SNP	29.85
5417	Opata_378270_20_PstIMspI_SNP	29.85
5418	Opata_378270_37_PstIMspI_SNP	29.85
5419	M6_1071955_PstIMseI_PA	29.85
5420	M6_1167986_PstIMseI_PA	29.85
5421	M6_129858_PstIMseI_PA	29.85
5422	M6_133322_PstIMseI_PA	29.85
5423	M6_1423004_PstIMseI_PA	29.85
5424	M6_156604_PstIMseI_PA	29.85
5425	M6_1609052_PstIMseI_PA	29.85
5426	M6_1616120_PstIMseI_PA	29.85
5427	M6_174314_PstIMseI_PA	29.85
5428	M6_1899331_PstIMseI_PA	29.85
5429	M6_1921516_PstIMseI_PA	29.85
5430	M6_1997230_PstIMseI_PA	29.85
5431	M6_200407_PstIMseI_PA	29.85
5432	M6_228538_PstIMseI_PA	29.85
5433	M6_261492_PstIMseI_PA	29.85
5434	M6_2781140_PstIMseI_PA	29.85
5435	M6_3713488_PstIMseI_PA	29.85
5436	M6_442057_PstIMseI_PA	29.85
5437	M6_543733_PstIMseI_PA	29.85
5438	M6_724789_PstIMseI_PA	29.85
5439	M6_1069052_PstIMspI_PA	29.85
5440	M6_1789355_PstIMspI_PA	29.85
5441	M6_2964850_PstIMspI_PA	29.85
5442	M6_322730_PstIMspI_PA	29.85
5443	M6_3440080_PstIMspI_PA	29.85
5444	M6_3502772_PstIMspI_PA	29.85
5445	M6_363428_PstIMspI_PA	29.85
5446	M6_396513_PstIMspI_PA	29.85
5447	M6_800835_PstIMspI_PA	29.85
5448	M6_864107_PstIMspI_PA	29.85
5449	M6_989728_PstIMspI_PA	29.85
5450	Opata_2802668_PstIMluI_PA	29.85
5451	Opata_1083322_PstIMseI_PA	29.85
5452	Opata_1110293_PstIMseI_PA	29.85
5453	Opata_1167461_PstIMseI_PA	29.85
5454	Opata_1293954_PstIMseI_PA	29.85
5455	Opata_1355386_PstIMseI_PA	29.85
5456	Opata_1737694_PstIMseI_PA	29.85
5457	Opata_187417_PstIMseI_PA	29.85
5458	Opata_299067_PstIMseI_PA	29.85
5459	Opata_318520_PstIMseI_PA	29.85
5460	Opata_438147_PstIMseI_PA	29.85
5461	Opata_468273_PstIMseI_PA	29.85
5462	Opata_595574_PstIMseI_PA	29.85
5463	Opata_62134_PstIMseI_PA	29.85
5464	Opata_665175_PstIMseI_PA	29.85
5465	Opata_1549837_PstIMspI_PA	29.85
5466	Opata_2808669_PstIMspI_PA	29.85
5467	Opata_3237955_PstIMspI_PA	29.85
5468	Opata_3250122_PstIMspI_PA	29.85
5469	Opata_3269104_PstIMspI_PA	29.85
5470	Opata_3585145_PstIMspI_PA	29.85
5471	Opata_3925274_PstIMspI_PA	29.85
5472	Opata_3953345_PstIMspI_PA	29.85
5473	Opata_3981356_PstIMspI_PA	29.85
5474	Opata_442429_PstIMspI_PA	29.85
5475	M6_1031902_PstIMseI_PA	29.85
5476	M6_1120813_PstIMseI_PA	29.85
5477	M6_119908_PstIMseI_PA	29.85
5478	M6_1263811_PstIMseI_PA	29.85
5479	M6_151597_PstIMseI_PA	29.85
5480	M6_2390414_PstIMseI_PA	29.85
5481	M6_327914_PstIMseI_PA	29.85
5482	M6_3713050_PstIMseI_PA	29.85
5483	M6_381120_PstIMseI_PA	29.85
5484	M6_415077_PstIMseI_PA	29.85
5485	M6_444271_PstIMseI_PA	29.85
5486	M6_711883_PstIMseI_PA	29.85
5487	M6_93638_PstIMseI_PA	29.85
5488	Opata_1060991_PstIMseI_PA	29.85
5489	Opata_1947848_PstIMseI_PA	29.85
5490	Opata_1996900_PstIMseI_PA	29.85
5491	Opata_199850_PstIMseI_PA	29.85
5492	Opata_243497_PstIMseI_PA	29.85
5493	Opata_2590839_PstIMseI_PA	29.85
5494	Opata_2733652_PstIMseI_PA	29.85
5495	Opata_27384_PstIMseI_PA	29.85
5496	Opata_2808367_PstIMseI_PA	29.85
5497	Opata_2833081_PstIMseI_PA	29.85
5498	Opata_303874_PstIMseI_PA	29.85
5499	Opata_3124537_PstIMseI_PA	29.85
5500	Opata_3365068_PstIMseI_PA	29.85
5501	Opata_509044_PstIMseI_PA	29.85
5502	Opata_550976_PstIMseI_PA	29.85
5503	Opata_631491_PstIMseI_PA	29.85
5504	M6_1212125_PstIMspI_PA	29.85
5505	M6_165311_PstIMspI_PA	29.85
5506	M6_1768374_PstIMspI_PA	29.85
5507	M6_1784461_PstIMspI_PA	29.85
5508	M6_2375656_PstIMspI_PA	29.85
5509	M6_2671647_PstIMspI_PA	29.85
5510	M6_443884_PstIMspI_PA	29.85
5511	M6_572105_PstIMspI_PA	29.85
5512	M6_575701_PstIMspI_PA	29.85
5513	M6_57715_PstIMspI_PA	29.85
5514	M6_925762_PstIMspI_PA	29.85
5515	Opata_1029048_PstIMspI_PA	29.85
5516	Opata_1126477_PstIMspI_PA	29.85
5517	Opata_1235362_PstIMspI_PA	29.85
5518	Opata_1341990_PstIMspI_PA	29.85
5519	Opata_1361943_PstIMspI_PA	29.85
5520	Opata_1568867_PstIMspI_PA	29.85
5521	Opata_1635721_PstIMspI_PA	29.85
5522	Opata_1739087_PstIMspI_PA	29.85
5523	Opata_204832_PstIMspI_PA	29.85
5524	Opata_2133120_PstIMspI_PA	29.85
5525	Opata_2274263_PstIMspI_PA	29.85
5526	Opata_2349680_PstIMspI_PA	29.85
5527	Opata_2470491_PstIMspI_PA	29.85
5528	Opata_2485335_PstIMspI_PA	29.85
5529	Opata_2740176_PstIMspI_PA	29.85
5530	Opata_280481_PstIMspI_PA	29.85
5531	Opata_3185265_PstIMspI_PA	29.85
5532	Opata_3209174_PstIMspI_PA	29.85
5533	Opata_3297821_PstIMspI_PA	29.85
5534	Opata_3499713_PstIMspI_PA	29.85
5535	Opata_3704157_PstIMspI_PA	29.85
5536	Opata_3881501_PstIMspI_PA	29.85
5537	Opata_4114093_PstIMspI_PA	29.85
5538	Opata_4175238_PstIMspI_PA	29.85
5539	Opata_4236826_PstIMspI_PA	29.85
5540	Opata_727323_PstIMspI_PA	29.85
5541	Opata_728842_PstIMspI_PA	29.85
5542	Opata_742722_PstIMspI_PA	29.85
5543	Opata_762771_PstIMspI_PA	29.85
5544	Opata_970895_PstIMspI_PA	29.85
5545	Opata_1479837_PstIMluI_PA	29.85
5546	Opata_450199_PstIMluI_PA	29.85
5547	Opata_115446_PstIMspI_PA	29.85
5548	Opata_1296609_PstIMspI_PA	29.85
5549	Opata_1328313_PstIMspI_PA	29.85
5550	Opata_1549896_PstIMspI_PA	29.85
5551	Opata_1622763_PstIMspI_PA	29.85
5552	Opata_1623262_PstIMspI_PA	29.85
5553	Opata_1812247_PstIMspI_PA	29.85
5554	Opata_2147935_PstIMspI_PA	29.85
5555	Opata_277679_PstIMspI_PA	29.85
5556	Opata_2806572_PstIMspI_PA	29.85
5557	Opata_287773_PstIMspI_PA	29.85
5558	Opata_328383_PstIMspI_PA	29.85
5559	Opata_934847_PstIMspI_PA	29.85
5560	Opata_1084938_PstIMluI_PA	29.85
5561	Opata_1595722_PstIMluI_PA	29.85
5562	Opata_1702456_PstIMluI_PA	29.85
5563	Opata_1780953_PstIMluI_PA	29.85
5564	Opata_2686031_PstIMluI_PA	29.85
5565	Opata_383427_PstIMluI_PA	29.85
5566	M6_1151971_PstIMseI_PA	29.85
5567	M6_1271021_PstIMseI_PA	29.85
5568	M6_1764717_PstIMseI_PA	29.85
5569	M6_3492120_PstIMseI_PA	29.85
5570	M6_466943_PstIMseI_PA	29.85
5571	M6_769333_PstIMseI_PA	29.85
5572	Opata_1076088_PstIMseI_PA	29.85
5573	Opata_1124395_PstIMseI_PA	29.85
5574	Opata_1356990_PstIMseI_PA	29.85
5575	Opata_1360351_PstIMseI_PA	29.85
5576	Opata_1438133_PstIMseI_PA	29.85
5577	Opata_1452686_PstIMseI_PA	29.85
5578	Opata_1823988_PstIMseI_PA	29.85
5579	Opata_198648_PstIMseI_PA	29.85
5580	Opata_2003646_PstIMseI_PA	29.85
5581	Opata_2052053_PstIMseI_PA	29.85
5582	Opata_2078683_PstIMseI_PA	29.85
5583	Opata_2097373_PstIMseI_PA	29.85
5584	Opata_2243921_PstIMseI_PA	29.85
5585	Opata_2368275_PstIMseI_PA	29.85
5586	Opata_2574027_PstIMseI_PA	29.85
5587	Opata_2596954_PstIMseI_PA	29.85
5588	Opata_2602895_PstIMseI_PA	29.85
5589	Opata_2882265_PstIMseI_PA	29.85
5590	Opata_30505_PstIMseI_PA	29.85
5591	Opata_3125348_PstIMseI_PA	29.85
5592	Opata_3128052_PstIMseI_PA	29.85
5593	Opata_313120_PstIMseI_PA	29.85
5594	Opata_354748_PstIMseI_PA	29.85
5595	Opata_3724827_PstIMseI_PA	29.85
5596	Opata_3778931_PstIMseI_PA	29.85
5597	Opata_399547_PstIMseI_PA	29.85
5598	Opata_411136_PstIMseI_PA	29.85
5599	Opata_415030_PstIMseI_PA	29.85
5600	Opata_4430457_PstIMseI_PA	29.85
5601	Opata_593530_PstIMseI_PA	29.85
5602	Opata_684600_PstIMseI_PA	29.85
5603	Opata_685774_PstIMseI_PA	29.85
5604	Opata_731413_PstIMseI_PA	29.85
5605	Opata_790688_PstIMseI_PA	29.85
5606	Opata_844821_PstIMseI_PA	29.85
5607	M6_1383875_PstIMspI_PA	29.85
5608	M6_1714115_PstIMspI_PA	29.85
5609	M6_1920438_PstIMspI_PA	29.85
5610	M6_3157558_PstIMspI_PA	29.85
5611	M6_3163401_PstIMspI_PA	29.85
5612	M6_3432712_PstIMspI_PA	29.85
5613	M6_606532_PstIMspI_PA	29.85
5614	M6_781145_PstIMspI_PA	29.85
5615	M6_893634_PstIMspI_PA	29.85
5616	M6_91489_PstIMspI_PA	29.85
5617	Opata_1162840_PstIMspI_PA	29.85
5618	Opata_1193976_PstIMspI_PA	29.85
5619	Opata_1638419_PstIMspI_PA	29.85
5620	Opata_1695428_PstIMspI_PA	29.85
5621	Opata_1706630_PstIMspI_PA	29.85
5622	Opata_1757555_PstIMspI_PA	29.85
5623	Opata_2156501_PstIMspI_PA	29.85
5624	Opata_2204807_PstIMspI_PA	29.85
5625	Opata_2338599_PstIMspI_PA	29.85
5626	Opata_248665_PstIMspI_PA	29.85
5627	Opata_2512207_PstIMspI_PA	29.85
5628	Opata_2606602_PstIMspI_PA	29.85
5629	Opata_2609053_PstIMspI_PA	29.85
5630	Opata_2629640_PstIMspI_PA	29.85
5631	Opata_2703169_PstIMspI_PA	29.85
5632	Opata_2799260_PstIMspI_PA	29.85
5633	Opata_2811699_PstIMspI_PA	29.85
5634	Opata_2961013_PstIMspI_PA	29.85
5635	Opata_3043826_PstIMspI_PA	29.85
5636	Opata_333485_PstIMspI_PA	29.85
5637	Opata_3383564_PstIMspI_PA	29.85
5638	Opata_3423682_PstIMspI_PA	29.85
5639	Opata_3471975_PstIMspI_PA	29.85
5640	Opata_3594411_PstIMspI_PA	29.85
5641	Opata_3777354_PstIMspI_PA	29.85
5642	Opata_394327_PstIMspI_PA	29.85
5643	Opata_3954171_PstIMspI_PA	29.85
5644	Opata_4249652_PstIMspI_PA	29.85
5645	Opata_4255883_PstIMspI_PA	29.85
5646	Opata_590456_PstIMspI_PA	29.85
5647	Opata_768511_PstIMspI_PA	29.85
5648	Opata_833080_PstIMspI_PA	29.85
5649	Opata_84962_PstIMspI_PA	29.85
5650	Opata_861470_PstIMspI_PA	29.85
5651	Opata_912127_PstIMspI_PA	29.85
5652	Opata_933593_PstIMspI_PA	29.85
5653	Opata_938442_PstIMspI_PA	29.85
5654	Opata_958114_PstIMspI_PA	29.85
5655	Opata_3780942_4_PstIMseI_SNP	29.85
5656	Opata_2283331_PstIMluI_PA	29.85
5657	M6_1108205_PstIMseI_PA	29.85
5658	M6_1174176_PstIMseI_PA	29.85
5659	M6_12873_PstIMseI_PA	29.85
5660	M6_159910_PstIMseI_PA	29.85
5661	M6_1982124_PstIMseI_PA	29.85
5662	M6_245045_PstIMseI_PA	29.85
5663	M6_28482_PstIMseI_PA	29.85
5664	M6_309360_PstIMseI_PA	29.85
5665	M6_369879_PstIMseI_PA	29.85
5666	M6_38646_PstIMseI_PA	29.85
5667	M6_835358_PstIMseI_PA	29.85
5668	M6_907274_PstIMseI_PA	29.85
5669	M6_93062_PstIMseI_PA	29.85
5670	Opata_1057275_PstIMseI_PA	29.85
5671	Opata_1096907_PstIMseI_PA	29.85
5672	Opata_12268_PstIMseI_PA	29.85
5673	Opata_1349982_PstIMseI_PA	29.85
5674	Opata_157405_PstIMseI_PA	29.85
5675	Opata_1613667_PstIMseI_PA	29.85
5676	Opata_165767_PstIMseI_PA	29.85
5677	Opata_1934030_PstIMseI_PA	29.85
5678	Opata_211001_PstIMseI_PA	29.85
5679	Opata_2510193_PstIMseI_PA	29.85
5680	Opata_29095_PstIMseI_PA	29.85
5681	Opata_3080006_PstIMseI_PA	29.85
5682	Opata_315876_PstIMseI_PA	29.85
5683	Opata_3462983_PstIMseI_PA	29.85
5684	Opata_365216_PstIMseI_PA	29.85
5685	Opata_4468718_PstIMseI_PA	29.85
5686	Opata_484772_PstIMseI_PA	29.85
5687	Opata_627692_PstIMseI_PA	29.85
5688	Opata_790921_PstIMseI_PA	29.85
5689	Opata_83766_PstIMseI_PA	29.85
5690	Opata_939027_PstIMseI_PA	29.85
5691	Opata_961133_PstIMseI_PA	29.85
5692	M6_1196639_PstIMspI_PA	29.85
5693	M6_1305705_PstIMspI_PA	29.85
5694	M6_1430592_PstIMspI_PA	29.85
5695	M6_1434409_PstIMspI_PA	29.85
5696	M6_1804529_PstIMspI_PA	29.85
5697	M6_2095344_PstIMspI_PA	29.85
5698	M6_2451637_PstIMspI_PA	29.85
5699	M6_265709_PstIMspI_PA	29.85
5700	M6_2891978_PstIMspI_PA	29.85
5701	M6_3092576_PstIMspI_PA	29.85
5702	M6_3098003_PstIMspI_PA	29.85
5703	M6_3173233_PstIMspI_PA	29.85
5704	M6_3387890_PstIMspI_PA	29.85
5705	M6_361104_PstIMspI_PA	29.85
5706	M6_362631_PstIMspI_PA	29.85
5707	M6_434226_PstIMspI_PA	29.85
5708	M6_514187_PstIMspI_PA	29.85
5709	M6_522691_PstIMspI_PA	29.85
5710	M6_660795_PstIMspI_PA	29.85
5711	M6_669294_PstIMspI_PA	29.85
5712	M6_827943_PstIMspI_PA	29.85
5713	Opata_113205_PstIMspI_PA	29.85
5714	Opata_1711459_PstIMspI_PA	29.85
5715	Opata_1785115_PstIMspI_PA	29.85
5716	Opata_1792339_PstIMspI_PA	29.85
5717	Opata_2124868_PstIMspI_PA	29.85
5718	Opata_2261395_PstIMspI_PA	29.85
5719	Opata_229353_PstIMspI_PA	29.85
5720	Opata_2337129_PstIMspI_PA	29.85
5721	Opata_234994_PstIMspI_PA	29.85
5722	Opata_2370047_PstIMspI_PA	29.85
5723	Opata_2378136_PstIMspI_PA	29.85
5724	Opata_2383681_PstIMspI_PA	29.85
5725	Opata_2475592_PstIMspI_PA	29.85
5726	Opata_2567300_PstIMspI_PA	29.85
5727	Opata_286142_PstIMspI_PA	29.85
5728	Opata_2937069_PstIMspI_PA	29.85
5729	Opata_3074701_PstIMspI_PA	29.85
5730	Opata_3197099_PstIMspI_PA	29.85
5731	Opata_3369990_PstIMspI_PA	29.85
5732	Opata_3505246_PstIMspI_PA	29.85
5733	Opata_3530490_PstIMspI_PA	29.85
5734	Opata_3791663_PstIMspI_PA	29.85
5735	Opata_4094031_PstIMspI_PA	29.85
5736	Opata_4243737_PstIMspI_PA	29.85
5737	Opata_529966_PstIMspI_PA	29.85
5738	Opata_334035_PstIMluI_PA	29.85
5739	M6_1006744_PstIMseI_PA	29.85
5740	M6_1040928_PstIMseI_PA	29.85
5741	M6_1041154_PstIMseI_PA	29.85
5742	M6_1056908_PstIMseI_PA	29.85
5743	M6_1059154_PstIMseI_PA	29.85
5744	M6_1088040_PstIMseI_PA	29.85
5745	M6_1095728_PstIMseI_PA	29.85
5746	M6_110653_PstIMseI_PA	29.85
5747	M6_111419_PstIMseI_PA	29.85
5748	M6_1134966_PstIMseI_PA	29.85
5749	M6_1198245_PstIMseI_PA	29.85
5750	M6_1225905_PstIMseI_PA	29.85
5751	M6_122743_PstIMseI_PA	29.85
5752	M6_12596_PstIMseI_PA	29.85
5753	M6_126901_PstIMseI_PA	29.85
5754	M6_1313701_PstIMseI_PA	29.85
5755	M6_133172_PstIMseI_PA	29.85
5756	M6_1359988_PstIMseI_PA	29.85
5757	M6_1363109_PstIMseI_PA	29.85
5758	M6_1371515_PstIMseI_PA	29.85
5759	M6_1393903_PstIMseI_PA	29.85
5760	M6_139462_PstIMseI_PA	29.85
5761	M6_14104_PstIMseI_PA	29.85
5762	M6_145088_PstIMseI_PA	29.85
5763	M6_1463486_PstIMseI_PA	29.85
5764	M6_155188_PstIMseI_PA	29.85
5765	M6_155527_PstIMseI_PA	29.85
5766	M6_1567819_PstIMseI_PA	29.85
5767	M6_1595540_PstIMseI_PA	29.85
5768	M6_161295_PstIMseI_PA	29.85
5769	M6_169373_PstIMseI_PA	29.85
5770	M6_171790_PstIMseI_PA	29.85
5771	M6_173420_PstIMseI_PA	29.85
5772	M6_173777_PstIMseI_PA	29.85
5773	M6_17543_PstIMseI_PA	29.85
5774	M6_1771926_PstIMseI_PA	29.85
5775	M6_182040_PstIMseI_PA	29.85
5776	M6_1833419_PstIMseI_PA	29.85
5777	M6_187581_PstIMseI_PA	29.85
5778	M6_1886794_PstIMseI_PA	29.85
5779	M6_1905173_PstIMseI_PA	29.85
5780	M6_1981484_PstIMseI_PA	29.85
5781	M6_2001_PstIMseI_PA	29.85
5782	M6_2033362_PstIMseI_PA	29.85
5783	M6_21034_PstIMseI_PA	29.85
5784	M6_2208495_PstIMseI_PA	29.85
5785	M6_2220832_PstIMseI_PA	29.85
5786	M6_2233347_PstIMseI_PA	29.85
5787	M6_2322354_PstIMseI_PA	29.85
5788	M6_2428475_PstIMseI_PA	29.85
5789	M6_245980_PstIMseI_PA	29.85
5790	M6_248724_PstIMseI_PA	29.85
5791	M6_251566_PstIMseI_PA	29.85
5792	M6_257052_PstIMseI_PA	29.85
5793	M6_257383_PstIMseI_PA	29.85
5794	M6_259269_PstIMseI_PA	29.85
5795	M6_2620686_PstIMseI_PA	29.85
5796	M6_262204_PstIMseI_PA	29.85
5797	M6_27065_PstIMseI_PA	29.85
5798	M6_280620_PstIMseI_PA	29.85
5799	M6_281046_PstIMseI_PA	29.85
5800	M6_2811280_PstIMseI_PA	29.85
5801	M6_2888768_PstIMseI_PA	29.85
5802	M6_304286_PstIMseI_PA	29.85
5803	M6_305359_PstIMseI_PA	29.85
5804	M6_306919_PstIMseI_PA	29.85
5805	M6_3135556_PstIMseI_PA	29.85
5806	M6_319702_PstIMseI_PA	29.85
5807	M6_3209626_PstIMseI_PA	29.85
5808	M6_3293140_PstIMseI_PA	29.85
5809	M6_3348_PstIMseI_PA	29.85
5810	M6_3361331_PstIMseI_PA	29.85
5811	M6_337921_PstIMseI_PA	29.85
5812	M6_3423302_PstIMseI_PA	29.85
5813	M6_346790_PstIMseI_PA	29.85
5814	M6_3549993_PstIMseI_PA	29.85
5815	M6_3551250_PstIMseI_PA	29.85
5816	M6_364006_PstIMseI_PA	29.85
5817	M6_369860_PstIMseI_PA	29.85
5818	M6_372800_PstIMseI_PA	29.85
5819	M6_386196_PstIMseI_PA	29.85
5820	M6_3913725_PstIMseI_PA	29.85
5821	M6_39747_PstIMseI_PA	29.85
5822	M6_3984354_PstIMseI_PA	29.85
5823	M6_4030777_PstIMseI_PA	29.85
5824	M6_418719_PstIMseI_PA	29.85
5825	M6_42752_PstIMseI_PA	29.85
5826	M6_4282112_PstIMseI_PA	29.85
5827	M6_441555_PstIMseI_PA	29.85
5828	M6_44812_PstIMseI_PA	29.85
5829	M6_452760_PstIMseI_PA	29.85
5830	M6_458348_PstIMseI_PA	29.85
5831	M6_462632_PstIMseI_PA	29.85
5832	M6_467522_PstIMseI_PA	29.85
5833	M6_468798_PstIMseI_PA	29.85
5834	M6_47107_PstIMseI_PA	29.85
5835	M6_476853_PstIMseI_PA	29.85
5836	M6_47767_PstIMseI_PA	29.85
5837	M6_496736_PstIMseI_PA	29.85
5838	M6_50274_PstIMseI_PA	29.85
5839	M6_506619_PstIMseI_PA	29.85
5840	M6_509103_PstIMseI_PA	29.85
5841	M6_516445_PstIMseI_PA	29.85
5842	M6_540562_PstIMseI_PA	29.85
5843	M6_560081_PstIMseI_PA	29.85
5844	M6_562300_PstIMseI_PA	29.85
5845	M6_592413_PstIMseI_PA	29.85
5846	M6_622898_PstIMseI_PA	29.85
5847	M6_623926_PstIMseI_PA	29.85
5848	M6_628574_PstIMseI_PA	29.85
5849	M6_629477_PstIMseI_PA	29.85
5850	M6_640669_PstIMseI_PA	29.85
5851	M6_652069_PstIMseI_PA	29.85
5852	M6_69170_PstIMseI_PA	29.85
5853	M6_710583_PstIMseI_PA	29.85
5854	M6_710786_PstIMseI_PA	29.85
5855	M6_714366_PstIMseI_PA	29.85
5856	M6_7203_PstIMseI_PA	29.85
5857	M6_720676_PstIMseI_PA	29.85
5858	M6_726537_PstIMseI_PA	29.85
5859	M6_729413_PstIMseI_PA	29.85
5860	M6_73354_PstIMseI_PA	29.85
5861	M6_735460_PstIMseI_PA	29.85
5862	M6_739849_PstIMseI_PA	29.85
5863	M6_740817_PstIMseI_PA	29.85
5864	M6_77003_PstIMseI_PA	29.85
5865	M6_771430_PstIMseI_PA	29.85
5866	M6_779560_PstIMseI_PA	29.85
5867	M6_79956_PstIMseI_PA	29.85
5868	M6_803275_PstIMseI_PA	29.85
5869	M6_805857_PstIMseI_PA	29.85
5870	M6_84344_PstIMseI_PA	29.85
5871	M6_868093_PstIMseI_PA	29.85
5872	M6_889578_PstIMseI_PA	29.85
5873	M6_89473_PstIMseI_PA	29.85
5874	M6_896005_PstIMseI_PA	29.85
5875	M6_920942_PstIMseI_PA	29.85
5876	M6_93053_PstIMseI_PA	29.85
5877	M6_934401_PstIMseI_PA	29.85
5878	M6_939504_PstIMseI_PA	29.85
5879	M6_950691_PstIMseI_PA	29.85
5880	Opata_1068768_PstIMseI_PA	29.85
5881	Opata_1137591_PstIMseI_PA	29.85
5882	Opata_1146239_PstIMseI_PA	29.85
5883	Opata_1322505_PstIMseI_PA	29.85
5884	Opata_1341038_PstIMseI_PA	29.85
5885	Opata_1403618_PstIMseI_PA	29.85
5886	Opata_152076_PstIMseI_PA	29.85
5887	Opata_1587168_PstIMseI_PA	29.85
5888	Opata_161398_PstIMseI_PA	29.85
5889	Opata_1944096_PstIMseI_PA	29.85
5890	Opata_2162101_PstIMseI_PA	29.85
5891	Opata_2223969_PstIMseI_PA	29.85
5892	Opata_2239317_PstIMseI_PA	29.85
5893	Opata_251819_PstIMseI_PA	29.85
5894	Opata_264779_PstIMseI_PA	29.85
5895	Opata_2800158_PstIMseI_PA	29.85
5896	Opata_2887121_PstIMseI_PA	29.85
5897	Opata_3162602_PstIMseI_PA	29.85
5898	Opata_3269718_PstIMseI_PA	29.85
5899	Opata_3316026_PstIMseI_PA	29.85
5900	Opata_3530687_PstIMseI_PA	29.85
5901	Opata_3725535_PstIMseI_PA	29.85
5902	Opata_3800786_PstIMseI_PA	29.85
5903	Opata_386368_PstIMseI_PA	29.85
5904	Opata_394103_PstIMseI_PA	29.85
5905	Opata_3992620_PstIMseI_PA	29.85
5906	Opata_43261_PstIMseI_PA	29.85
5907	Opata_467577_PstIMseI_PA	29.85
5908	Opata_499007_PstIMseI_PA	29.85
5909	Opata_547007_PstIMseI_PA	29.85
5910	Opata_62357_PstIMseI_PA	29.85
5911	Opata_689859_PstIMseI_PA	29.85
5912	Opata_735890_PstIMseI_PA	29.85
5913	Opata_737854_PstIMseI_PA	29.85
5914	Opata_814222_PstIMseI_PA	29.85
5915	Opata_817753_PstIMseI_PA	29.85
5916	Opata_85347_PstIMseI_PA	29.85
5917	Opata_918393_PstIMseI_PA	29.85
5918	Opata_996839_PstIMseI_PA	29.85
5919	M6_1001060_PstIMspI_PA	29.85
5920	M6_1002995_PstIMspI_PA	29.85
5921	M6_1003572_PstIMspI_PA	29.85
5922	M6_1064706_PstIMspI_PA	29.85
5923	M6_1081742_PstIMspI_PA	29.85
5924	M6_1089666_PstIMspI_PA	29.85
5925	M6_1093781_PstIMspI_PA	29.85
5926	M6_1121555_PstIMspI_PA	29.85
5927	M6_1139404_PstIMspI_PA	29.85
5928	M6_1141733_PstIMspI_PA	29.85
5929	M6_1158094_PstIMspI_PA	29.85
5930	M6_1160299_PstIMspI_PA	29.85
5931	M6_1163390_PstIMspI_PA	29.85
5932	M6_1170264_PstIMspI_PA	29.85
5933	M6_1177583_PstIMspI_PA	29.85
5934	M6_1188727_PstIMspI_PA	29.85
5935	M6_1209185_PstIMspI_PA	29.85
5936	M6_1212344_PstIMspI_PA	29.85
5937	M6_1279778_PstIMspI_PA	29.85
5938	M6_1315797_PstIMspI_PA	29.85
5939	M6_1424327_PstIMspI_PA	29.85
5940	M6_1439253_PstIMspI_PA	29.85
5941	M6_1450421_PstIMspI_PA	29.85
5942	M6_145400_PstIMspI_PA	29.85
5943	M6_1465197_PstIMspI_PA	29.85
5944	M6_1468707_PstIMspI_PA	29.85
5945	M6_1487241_PstIMspI_PA	29.85
5946	M6_1516081_PstIMspI_PA	29.85
5947	M6_1564178_PstIMspI_PA	29.85
5948	M6_1607519_PstIMspI_PA	29.85
5949	M6_1648837_PstIMspI_PA	29.85
5950	M6_1677034_PstIMspI_PA	29.85
5951	M6_1681053_PstIMspI_PA	29.85
5952	M6_1688163_PstIMspI_PA	29.85
5953	M6_1701904_PstIMspI_PA	29.85
5954	M6_1787749_PstIMspI_PA	29.85
5955	M6_1812383_PstIMspI_PA	29.85
5956	M6_1830209_PstIMspI_PA	29.85
5957	M6_1841649_PstIMspI_PA	29.85
5958	M6_1850554_PstIMspI_PA	29.85
5959	M6_187420_PstIMspI_PA	29.85
5960	M6_1889536_PstIMspI_PA	29.85
5961	M6_1969646_PstIMspI_PA	29.85
5962	M6_1987865_PstIMspI_PA	29.85
5963	M6_1990205_PstIMspI_PA	29.85
5964	M6_1996283_PstIMspI_PA	29.85
5965	M6_204781_PstIMspI_PA	29.85
5966	M6_206187_PstIMspI_PA	29.85
5967	M6_2178889_PstIMspI_PA	29.85
5968	M6_223183_PstIMspI_PA	29.85
5969	M6_2244300_PstIMspI_PA	29.85
5970	M6_2347300_PstIMspI_PA	29.85
5971	M6_2358309_PstIMspI_PA	29.85
5972	M6_2375332_PstIMspI_PA	29.85
5973	M6_2415293_PstIMspI_PA	29.85
5974	M6_2438026_PstIMspI_PA	29.85
5975	M6_2448913_PstIMspI_PA	29.85
5976	M6_2453492_PstIMspI_PA	29.85
5977	M6_2474375_PstIMspI_PA	29.85
5978	M6_2495841_PstIMspI_PA	29.85
5979	M6_2515319_PstIMspI_PA	29.85
5980	M6_2547328_PstIMspI_PA	29.85
5981	M6_2573055_PstIMspI_PA	29.85
5982	M6_2640233_PstIMspI_PA	29.85
5983	M6_2758586_PstIMspI_PA	29.85
5984	M6_2775205_PstIMspI_PA	29.85
5985	M6_2848388_PstIMspI_PA	29.85
5986	M6_2870636_PstIMspI_PA	29.85
5987	M6_287085_PstIMspI_PA	29.85
5988	M6_2928658_PstIMspI_PA	29.85
5989	M6_2937704_PstIMspI_PA	29.85
5990	M6_2946438_PstIMspI_PA	29.85
5991	M6_2974606_PstIMspI_PA	29.85
5992	M6_2980392_PstIMspI_PA	29.85
5993	M6_3037572_PstIMspI_PA	29.85
5994	M6_3052774_PstIMspI_PA	29.85
5995	M6_3054013_PstIMspI_PA	29.85
5996	M6_3073494_PstIMspI_PA	29.85
5997	M6_3156611_PstIMspI_PA	29.85
5998	M6_3174485_PstIMspI_PA	29.85
5999	M6_3190752_PstIMspI_PA	29.85
6000	M6_3201247_PstIMspI_PA	29.85
6001	M6_3213129_PstIMspI_PA	29.85
6002	M6_322021_PstIMspI_PA	29.85
6003	M6_3235181_PstIMspI_PA	29.85
6004	M6_324231_PstIMspI_PA	29.85
6005	M6_325526_PstIMspI_PA	29.85
6006	M6_3285148_PstIMspI_PA	29.85
6007	M6_329452_PstIMspI_PA	29.85
6008	M6_3342233_PstIMspI_PA	29.85
6009	M6_3364254_PstIMspI_PA	29.85
6010	M6_336952_PstIMspI_PA	29.85
6011	M6_3427783_PstIMspI_PA	29.85
6012	M6_3480103_PstIMspI_PA	29.85
6013	M6_3487035_PstIMspI_PA	29.85
6014	M6_3501267_PstIMspI_PA	29.85
6015	M6_3547563_PstIMspI_PA	29.85
6016	M6_3575585_PstIMspI_PA	29.85
6017	M6_378877_PstIMspI_PA	29.85
6018	M6_384988_PstIMspI_PA	29.85
6019	M6_391598_PstIMspI_PA	29.85
6020	M6_393951_PstIMspI_PA	29.85
6021	M6_404978_PstIMspI_PA	29.85
6022	M6_410232_PstIMspI_PA	29.85
6023	M6_410448_PstIMspI_PA	29.85
6024	M6_412651_PstIMspI_PA	29.85
6025	M6_415468_PstIMspI_PA	29.85
6026	M6_422447_PstIMspI_PA	29.85
6027	M6_432534_PstIMspI_PA	29.85
6028	M6_434533_PstIMspI_PA	29.85
6029	M6_440657_PstIMspI_PA	29.85
6030	M6_468573_PstIMspI_PA	29.85
6031	M6_497427_PstIMspI_PA	29.85
6032	M6_505037_PstIMspI_PA	29.85
6033	M6_519387_PstIMspI_PA	29.85
6034	M6_528665_PstIMspI_PA	29.85
6035	M6_544081_PstIMspI_PA	29.85
6036	M6_552360_PstIMspI_PA	29.85
6037	M6_557808_PstIMspI_PA	29.85
6038	M6_568061_PstIMspI_PA	29.85
6039	M6_574877_PstIMspI_PA	29.85
6040	M6_574934_PstIMspI_PA	29.85
6041	M6_576962_PstIMspI_PA	29.85
6042	M6_579537_PstIMspI_PA	29.85
6043	M6_581005_PstIMspI_PA	29.85
6044	M6_582572_PstIMspI_PA	29.85
6045	M6_591224_PstIMspI_PA	29.85
6046	M6_606379_PstIMspI_PA	29.85
6047	M6_621431_PstIMspI_PA	29.85
6048	M6_635340_PstIMspI_PA	29.85
6049	M6_676399_PstIMspI_PA	29.85
6050	M6_679516_PstIMspI_PA	29.85
6051	M6_703130_PstIMspI_PA	29.85
6052	M6_704538_PstIMspI_PA	29.85
6053	M6_716202_PstIMspI_PA	29.85
6054	M6_717535_PstIMspI_PA	29.85
6055	M6_738313_PstIMspI_PA	29.85
6056	M6_740563_PstIMspI_PA	29.85
6057	M6_751925_PstIMspI_PA	29.85
6058	M6_758830_PstIMspI_PA	29.85
6059	M6_785620_PstIMspI_PA	29.85
6060	M6_795741_PstIMspI_PA	29.85
6061	M6_824178_PstIMspI_PA	29.85
6062	M6_833608_PstIMspI_PA	29.85
6063	M6_843338_PstIMspI_PA	29.85
6064	M6_851399_PstIMspI_PA	29.85
6065	M6_865919_PstIMspI_PA	29.85
6066	M6_879862_PstIMspI_PA	29.85
6067	M6_916888_PstIMspI_PA	29.85
6068	M6_966474_PstIMspI_PA	29.85
6069	M6_968760_PstIMspI_PA	29.85
6070	M6_980042_PstIMspI_PA	29.85
6071	M6_988215_PstIMspI_PA	29.85
6072	M6_991319_PstIMspI_PA	29.85
6073	M6_993271_PstIMspI_PA	29.85
6074	Opata_1083220_PstIMspI_PA	29.85
6075	Opata_1149228_PstIMspI_PA	29.85
6076	Opata_122644_PstIMspI_PA	29.85
6077	Opata_1373952_PstIMspI_PA	29.85
6078	Opata_1476162_PstIMspI_PA	29.85
6079	Opata_1649680_PstIMspI_PA	29.85
6080	Opata_1829332_PstIMspI_PA	29.85
6081	Opata_1895051_PstIMspI_PA	29.85
6082	Opata_198550_PstIMspI_PA	29.85
6083	Opata_2188925_PstIMspI_PA	29.85
6084	Opata_2259219_PstIMspI_PA	29.85
6085	Opata_2274017_PstIMspI_PA	29.85
6086	Opata_2304228_PstIMspI_PA	29.85
6087	Opata_2432559_PstIMspI_PA	29.85
6088	Opata_2745605_PstIMspI_PA	29.85
6089	Opata_2841806_PstIMspI_PA	29.85
6090	Opata_3093049_PstIMspI_PA	29.85
6091	Opata_3365075_PstIMspI_PA	29.85
6092	Opata_3377971_PstIMspI_PA	29.85
6093	Opata_3389267_PstIMspI_PA	29.85
6094	Opata_3556566_PstIMspI_PA	29.85
6095	Opata_3582359_PstIMspI_PA	29.85
6096	Opata_3669733_PstIMspI_PA	29.85
6097	Opata_3767833_PstIMspI_PA	29.85
6098	Opata_3875651_PstIMspI_PA	29.85
6099	Opata_3907207_PstIMspI_PA	29.85
6100	Opata_3927775_PstIMspI_PA	29.85
6101	Opata_3978463_PstIMspI_PA	29.85
6102	Opata_4202321_PstIMspI_PA	29.85
6103	Opata_527377_PstIMspI_PA	29.85
6104	Opata_53613_PstIMspI_PA	29.85
6105	Opata_628819_PstIMspI_PA	29.85
6106	Opata_631069_PstIMspI_PA	29.85
6107	Opata_685586_PstIMspI_PA	29.85
6108	Opata_82261_PstIMspI_PA	29.85
6109	Opata_895774_PstIMspI_PA	29.85
6110	Opata_93002_PstIMspI_PA	29.85
6111	Opata_975959_PstIMspI_PA	29.85
6112	M6_1005371_PstIMseI_PA	29.85
6113	M6_1079574_PstIMseI_PA	29.85
6114	M6_1101125_PstIMseI_PA	29.85
6115	M6_120673_PstIMseI_PA	29.85
6116	M6_1233606_PstIMseI_PA	29.85
6117	M6_140571_PstIMseI_PA	29.85
6118	M6_142307_PstIMseI_PA	29.85
6119	M6_199349_PstIMseI_PA	29.85
6120	M6_218723_PstIMseI_PA	29.85
6121	M6_2732304_PstIMseI_PA	29.85
6122	M6_292511_PstIMseI_PA	29.85
6123	M6_3960687_PstIMseI_PA	29.85
6124	M6_409524_PstIMseI_PA	29.85
6125	M6_535631_PstIMseI_PA	29.85
6126	M6_593737_PstIMseI_PA	29.85
6127	M6_603307_PstIMseI_PA	29.85
6128	M6_790521_PstIMseI_PA	29.85
6129	M6_838880_PstIMseI_PA	29.85
6130	M6_993720_PstIMseI_PA	29.85
6131	Opata_400113_PstIMseI_PA	29.85
6132	M6_1544981_PstIMspI_PA	29.85
6133	M6_2245992_PstIMspI_PA	29.85
6134	M6_2579065_PstIMspI_PA	29.85
6135	M6_2893683_PstIMspI_PA	29.85
6136	M6_613897_PstIMspI_PA	29.85
6137	M6_689785_PstIMspI_PA	29.85
6138	M6_750255_PstIMspI_PA	29.85
6139	M6_1021595_PstIMseI_PA	29.85
6140	M6_2127887_PstIMseI_PA	29.85
6141	M6_268744_PstIMseI_PA	29.85
6142	M6_3453_PstIMseI_PA	29.85
6143	M6_384803_PstIMseI_PA	29.85
6144	M6_573250_PstIMseI_PA	29.85
6145	M6_748208_PstIMseI_PA	29.85
6146	M6_819821_PstIMseI_PA	29.85
6147	M6_98883_PstIMseI_PA	29.85
6148	M6_2225369_PstIMluI_PA	29.85
6149	M6_1242904_PstIMseI_PA	29.85
6150	M6_1431650_PstIMseI_PA	29.85
6151	M6_2116678_PstIMseI_PA	29.85
6152	M6_2369875_PstIMseI_PA	29.85
6153	M6_4013368_PstIMseI_PA	29.85
6154	M6_429114_PstIMseI_PA	29.85
6155	M6_450074_PstIMseI_PA	29.85
6156	M6_47081_PstIMseI_PA	29.85
6157	M6_51184_PstIMseI_PA	29.85
6158	M6_643816_PstIMseI_PA	29.85
6159	M6_68408_PstIMseI_PA	29.85
6160	M6_692844_PstIMseI_PA	29.85
6161	M6_808401_PstIMseI_PA	29.85
6162	M6_1905826_PstIMspI_PA	29.85
6163	M6_782525_PstIMspI_PA	29.85
6164	M6_622784_PstIMseI_PA	29.85
6165	M6_803409_PstIMseI_PA	29.85
6166	M6_820190_PstIMseI_PA	29.85
6167	M6_996269_PstIMseI_PA	29.85
6168	M6_1467157_PstIMseI_PA	29.85
6169	M6_267818_PstIMseI_PA	29.85
6170	M6_2732871_PstIMseI_PA	29.85
6171	Opata_1680127_PstIMseI_PA	29.85
6172	Opata_3862623_PstIMseI_PA	29.85
6173	Opata_3818622_PstIMspI_PA	29.85
6174	M6_1667852_PstIMluI_PA	29.85
6175	M6_304540_PstIMseI_PA	29.85
6176	M6_349188_PstIMseI_PA	29.85
6177	M6_55910_PstIMseI_PA	29.85
6178	Opata_375420_PstIMseI_PA	29.85
6179	M6_3435211_PstIMspI_PA	29.85
6180	M6_3115604_PstIMspI_PA	29.85
6181	Opata_2056805_PstIMspI_PA	29.85
6182	Opata_1166925_PstIMseI_PA	29.85
6183	Opata_1322060_PstIMseI_PA	29.85
6184	Opata_2181006_PstIMseI_PA	29.85
6185	Opata_223866_PstIMseI_PA	29.85
6186	Opata_710072_PstIMseI_PA	29.85
6187	Opata_81864_PstIMseI_PA	29.85
6188	Opata_1960667_PstIMspI_PA	29.85
6189	Opata_696420_PstIMspI_PA	29.85
6190	Opata_1395828_PstIMseI_PA	29.85
6191	Opata_662703_PstIMseI_PA	29.85
6192	Opata_814350_PstIMseI_PA	29.85
6193	Opata_844023_PstIMseI_PA	29.85
6194	Opata_2416175_PstIMspI_PA	29.85
6195	Opata_3807424_PstIMspI_PA	29.85
6196	Opata_1114618_PstIMspI_PA	29.85
6197	Opata_1491183_PstIMspI_PA	29.85
6198	Opata_3457430_PstIMspI_PA	29.85
6199	Opata_289541_PstIMseI_PA	29.85
6200	Opata_987694_PstIMseI_PA	29.85
6201	M6_3145171_PstIMspI_PA	29.85
6202	M6_897431_PstIMspI_PA	29.85
6203	Opata_1070552_PstIMspI_PA	29.85
6204	Opata_955877_PstIMspI_PA	29.85
6205	M6_193511_PstIMseI_PA	29.85
6206	M6_1079084_PstIMseI_PA	29.85
6207	M6_1730315_PstIMseI_PA	29.85
6208	M6_717307_PstIMspI_PA	29.85
6209	M6_1134694_PstIMseI_PA	29.85
6210	M6_1419361_PstIMseI_PA	29.85
6211	M6_2079812_PstIMseI_PA	29.85
6212	M6_2783752_PstIMseI_PA	29.85
6213	M6_648146_PstIMseI_PA	29.85
6214	M6_695838_PstIMseI_PA	29.85
6215	Opata_1060973_PstIMseI_PA	29.85
6216	Opata_2257655_PstIMseI_PA	29.85
6217	Opata_244518_PstIMseI_PA	29.85
6218	M6_1574482_PstIMspI_PA	29.85
6219	M6_2852044_PstIMspI_PA	29.85
6220	M6_2859316_PstIMspI_PA	29.85
6221	M6_3099731_PstIMspI_PA	29.85
6222	M6_3452356_PstIMspI_PA	29.85
6223	Opata_4090498_PstIMspI_PA	29.85
6224	M6_310669_PstIMluI_PA	29.85
6225	M6_1298272_PstIMseI_PA	29.85
6226	M6_142848_PstIMseI_PA	29.85
6227	M6_2700101_PstIMseI_PA	29.85
6228	M6_689543_PstIMseI_PA	29.85
6229	M6_701448_PstIMseI_PA	29.85
6230	M6_2225130_PstIMspI_PA	29.85
6231	M6_60086_PstIMspI_PA	29.85
6232	M6_19011_PstIMseI_PA	29.85
6233	Opata_1015140_PstIMseI_PA	29.85
6234	Opata_101634_PstIMseI_PA	29.85
6235	Opata_1472923_PstIMseI_PA	29.85
6236	Opata_1780096_PstIMseI_PA	29.85
6237	Opata_1788530_PstIMseI_PA	29.85
6238	Opata_2363408_PstIMseI_PA	29.85
6239	Opata_3402594_PstIMseI_PA	29.85
6240	Opata_835119_PstIMseI_PA	29.85
6241	Opata_2615123_PstIMspI_PA	29.85
6242	M6_1883056_PstIMspI_PA	29.85
6243	M6_2413545_PstIMspI_PA	29.85
6244	M6_534789_PstIMspI_PA	29.85
6245	M6_987019_PstIMspI_PA	29.85
6246	M6_1575145_PstIMseI_PA	29.85
6247	M6_1737594_PstIMseI_PA	29.85
6248	M6_3488380_PstIMseI_PA	29.85
6249	M6_386024_PstIMseI_PA	29.85
6250	M6_1192771_PstIMspI_PA	29.85
6251	M6_1283067_PstIMspI_PA	29.85
6252	M6_1415940_PstIMspI_PA	29.85
6253	M6_1680091_PstIMspI_PA	29.85
6254	M6_2177461_PstIMspI_PA	29.85
6255	M6_2535313_PstIMspI_PA	29.85
6256	M6_455951_PstIMspI_PA	29.85
6257	M6_626947_PstIMspI_PA	29.85
6258	M6_635223_PstIMspI_PA	29.85
6259	M6_668861_PstIMspI_PA	29.85
6260	M6_751450_PstIMspI_PA	29.85
6261	Opata_1657684_PstIMspI_PA	29.85
6262	Opata_814735_PstIMspI_PA	29.85
6263	Opata_526217_PstIMseI_PA	29.85
6264	Opata_2061812_PstIMspI_PA	29.85
6265	Opata_2374578_PstIMspI_PA	29.85
6266	Opata_2635623_PstIMspI_PA	29.85
6267	Opata_3619645_PstIMspI_PA	29.85
6268	M6_416039_PstIMseI_PA	29.85
6269	M6_1288215_PstIMseI_PA	29.85
6270	M6_753885_PstIMspI_PA	29.85
6271	M6_1125487_PstIMseI_PA	29.85
6272	M6_1142549_PstIMseI_PA	29.85
6273	M6_162255_PstIMseI_PA	29.85
6274	M6_1675918_PstIMseI_PA	29.85
6275	M6_2720909_PstIMseI_PA	29.85
6276	M6_4288228_PstIMseI_PA	29.85
6277	M6_450505_PstIMseI_PA	29.85
6278	M6_591141_PstIMseI_PA	29.85
6279	M6_723785_PstIMseI_PA	29.85
6280	M6_1241190_PstIMspI_PA	29.85
6281	M6_2230738_PstIMspI_PA	29.85
6282	M6_270109_PstIMspI_PA	29.85
6283	M6_753325_PstIMspI_PA	29.85
6284	M6_3463392_PstIMseI_PA	29.85
6285	Opata_300233_PstIMseI_PA	29.85
6286	Opata_3508533_PstIMseI_PA	29.85
6287	Opata_624676_PstIMseI_PA	29.85
6288	Opata_1855815_PstIMspI_PA	29.85
6289	Opata_2074597_PstIMspI_PA	29.85
6290	Opata_2372898_PstIMspI_PA	29.85
6291	Opata_2639123_PstIMspI_PA	29.85
6292	M6_1809254_PstIMluI_PA	29.85
6293	Opata_4267440_PstIMseI_PA	29.85
6294	M6_3236955_PstIMspI_PA	29.85
6295	M6_3373187_PstIMspI_PA	29.85
6296	Opata_1664143_PstIMspI_PA	29.85
6297	M6_1364451_PstIMseI_PA	29.85
6298	M6_1410666_PstIMseI_PA	29.85
6299	M6_91229_PstIMseI_PA	29.85
6300	Opata_120924_PstIMseI_PA	29.85
6301	Opata_1353225_PstIMseI_PA	29.85
6302	Opata_1592614_PstIMseI_PA	29.85
6303	Opata_756847_PstIMspI_PA	29.85
6304	Opata_1901122_PstIMluI_PA	29.85
6305	M6_3258682_PstIMseI_PA	29.85
6306	Opata_1404822_PstIMseI_PA	29.85
6307	M6_1039597_PstIMspI_PA	29.85
6308	M6_3208547_PstIMspI_PA	29.85
6309	Opata_238266_PstIMseI_PA	29.85
6310	M6_848819_PstIMspI_PA	29.85
6311	Opata_1016621_PstIMseI_PA	29.85
6312	Opata_1575463_PstIMseI_PA	29.85
6313	Opata_30622_PstIMspI_PA	29.85
6314	M6_1353009_PstIMseI_PA	29.85
6315	Opata_3525836_PstIMspI_PA	29.85
6316	Opata_1376340_PstIMseI_PA	29.85
6317	Opata_1483957_PstIMseI_PA	29.85
6318	Opata_133986_PstIMseI_PA	29.85
6319	Opata_1071632_PstIMseI_PA	29.85
6320	Opata_3449311_PstIMseI_PA	29.85
6321	Opata_922534_PstIMseI_PA	29.85
6322	Opata_2112921_PstIMseI_PA	29.85
6323	Opata_1354830_PstIMseI_PA	29.85
6324	Opata_3845340_PstIMseI_PA	29.85
6325	BS00095286_51	29.85
6326	BS00081680_51	29.94
6327	BS00065487_51	29.94
6328	BS00022429_51	29.94
6329	BS00008803_51	29.94
6330	Ku_c17846_781	29.94
6331	Excalibur_c54611_735	29.94
6332	BS00083339_51	29.94
6333	Kukri_c7393_285	29.94
6334	XksuF43.1	30.1
6335	TA004380-0460	30.19
6336	5332140	30.23
6337	6047050	30.24
6338	1268408	30.31
6339	3020865	30.31
6340	wsnp_Ex_c1375_2633027	30.41
6341	BS00064829_51	30.41
6342	BS00062726_51	30.41
6343	Tdurum_contig13811_741	30.41
6344	Kukri_c8592_121	30.41
6345	BobWhite_c27474_204	30.48
6346	Tdurum_contig42479_1624	30.55
6347	BS00037387_51	30.55
6348	BS00108057_51	30.55
6349	wsnp_Ex_c5469_9654931	30.57
6350	wsnp_Ex_c5469_9655281	30.57
6351	3570102	30.61
6352	1270836	30.64
6353	1163270	30.67
6354	wsnp_Ku_rep_c103074_89904851	30.7
6355	wsnp_Ku_rep_c103074_89905152	30.7
6356	RAC875_c63624_1002	30.7
6357	BS00067097_51	30.7
6358	BS00062946_51	30.7
6359	BS00029539_51	30.7
6360	wsnp_Ex_c13421_21142520	30.7
6361	Tdurum_contig50667_671	30.7
6362	Tdurum_contig44219_318	30.7
6363	TA005766-0499	30.7
6364	RFL_Contig5906_985	30.7
6365	RFL_Contig5906_622	30.7
6366	RFL_Contig4104_670	30.7
6367	RAC875_rep_c70613_78	30.7
6368	RAC875_c5243_479	30.7
6369	RAC875_c25006_490	30.7
6370	RAC875_c21801_126	30.7
6371	RAC875_c19183_306	30.7
6372	RAC875_c1471_566	30.7
6373	RAC875_c113582_346	30.7
6374	Kukri_c54157_348	30.7
6375	Kukri_c38845_821	30.7
6376	Kukri_c1312_666	30.7
6377	Ku_c31363_2165	30.7
6378	Jagger_c4032_73	30.7
6379	IAAV423	30.7
6380	IAAV3809	30.7
6381	GENE-3569_500	30.7
6382	Excalibur_rep_c67198_530	30.7
6383	Excalibur_c9421_163	30.7
6384	Excalibur_c54439_276	30.7
6385	Excalibur_c16851_835	30.7
6386	Excalibur_c11666_134	30.7
6387	BS00081773_51	30.7
6388	BS00081734_51	30.7
6389	BS00074965_51	30.7
6390	BS00072113_51	30.7
6391	IAAV739	30.7
6392	RFL_Contig5906_310	30.74
6393	Kukri_c8211_401	30.74
6394	1402405	30.75
6395	2260646	30.79
6396	4989118	30.85
6397	wPt-7242	30.86
6398	1206034	30.88
6399	3022615	30.91
6400	1064270	31
6401	1105046	31.02
6402	Kukri_c7393_851	31.04
6403	BS00055738_51	31.04
6404	BS00055737_51	31.04
6405	Tdurum_contig62624_190	31.04
6406	Tdurum_contig403_290	31.04
6407	RFL_Contig4140_1135	31.04
6408	RAC875_c7926_467	31.04
6409	Kukri_c93866_431	31.04
6410	GENE-0387_81	31.04
6411	Excalibur_c36792_60	31.04
6412	BobWhite_c28295_256	31.04
6413	BS00074962_51	31.04
6414	TA003422-0757	31.16
6415	BS00011695_51	31.16
6416	Kukri_c79135_136	31.16
6417	1108461	31.24
6418	1255176	31.24
6419	1256449	31.24
6420	1410150	31.24
6421	wsnp_BE637971B_Ta_1_20	31.31
6422	RAC875_c21801_1572	31.31
6423	BS00064398_51	31.31
6424	BS00032266_51	31.31
6425	BS00032265_51	31.31
6426	Tdurum_contig58525_304	31.31
6427	Tdurum_contig50555_1144	31.31
6428	Tdurum_contig47083_278	31.31
6429	BS00022564_51	31.31
6430	Tdurum_contig42092_1244	31.31
6431	Tdurum_contig38034_581	31.31
6432	Tdurum_contig14847_144	31.31
6433	TA003235-0794	31.31
6434	RFL_Contig5637_1008	31.31
6435	RAC875_c75971_295	31.31
6436	BS00006820_51	31.31
6437	RAC875_c63624_753	31.31
6438	RAC875_c21598_248	31.31
6439	RAC875_c11782_701	31.31
6440	Ra_c69552_1419	31.31
6441	Ra_c14047_629	31.31
6442	Kukri_c76307_182	31.31
6443	Kukri_c54074_178	31.31
6444	Kukri_c29917_512	31.31
6445	Ku_c1312_1194	31.31
6446	IACX3811	31.31
6447	GENE-0019_1155	31.31
6448	Excalibur_rep_c101083_218	31.31
6449	Excalibur_c81545_101	31.31
6450	Excalibur_c7252_840	31.31
6451	Excalibur_c46114_572	31.31
6452	Excalibur_c32246_331	31.31
6453	Excalibur_c25959_844	31.31
6454	BobWhite_c2092_519	31.31
6455	BS00110896_51	31.31
6456	BS00070706_51	31.31
6457	BS00068429_51	31.31
6458	2356856	31.33
6459	1123895	31.34
6460	348672	31.35
6461	1270016	31.35
6462	1722657	31.35
6463	1209907	31.35
6464	tPt-5249	31.35
6465	Opata_183231_PstIMseI_PA	31.35
6466	M6_954034_PstIMspI_PA	31.35
6467	Opata_459209_49_PstIMseI_SNP	31.35
6468	Opata_459209_79_PstIMseI_SNP	31.35
6469	Opata_469619_49_PstIMseI_SNP	31.35
6470	Opata_622784_61_PstIMseI_SNP	31.35
6471	Opata_77834_5_PstIMseI_SNP	31.35
6472	Opata_80417_27_PstIMseI_SNP	31.35
6473	Opata_80417_8_PstIMseI_SNP	31.35
6474	Opata_1267229_20_PstIMspI_SNP	31.35
6475	Opata_1267229_37_PstIMspI_SNP	31.35
6476	Opata_1729539_10_PstIMspI_SNP	31.35
6477	Opata_1729539_20_PstIMspI_SNP	31.35
6478	Opata_1729539_7_PstIMspI_SNP	31.35
6479	Opata_3922704_85_PstIMspI_SNP	31.35
6480	Opata_904567_3_PstIMspI_SNP	31.35
6481	M6_1031029_PstIMseI_PA	31.35
6482	M6_600338_PstIMseI_PA	31.35
6483	Opata_3523310_PstIMseI_PA	31.35
6484	M6_1185644_PstIMspI_PA	31.35
6485	M6_329438_PstIMspI_PA	31.35
6486	M6_410299_PstIMspI_PA	31.35
6487	M6_483828_PstIMspI_PA	31.35
6488	M6_852969_PstIMspI_PA	31.35
6489	Opata_4064002_PstIMspI_PA	31.35
6490	Opata_1981615_9_PstIMseI_SNP	31.35
6491	Opata_307568_40_PstIMseI_SNP	31.35
6492	Opata_566932_85_PstIMseI_SNP	31.35
6493	Opata_1670113_20_PstIMspI_SNP	31.35
6494	Opata_1716129_20_PstIMspI_SNP	31.35
6495	Opata_1716129_62_PstIMspI_SNP	31.35
6496	M6_593288_PstIMseI_PA	31.35
6497	Opata_1129095_PstIMspI_PA	31.35
6498	Opata_1672685_PstIMspI_PA	31.35
6499	Opata_4067930_PstIMspI_PA	31.35
6500	Opata_549015_PstIMspI_PA	31.35
6501	M6_1150360_PstIMluI_PA	31.35
6502	M6_68430_PstIMluI_PA	31.35
6503	M6_1038714_PstIMseI_PA	31.35
6504	M6_1106504_PstIMseI_PA	31.35
6505	M6_166607_PstIMseI_PA	31.35
6506	Opata_1165916_PstIMseI_PA	31.35
6507	Opata_3650320_PstIMseI_PA	31.35
6508	Opata_584162_PstIMseI_PA	31.35
6509	M6_2443530_PstIMspI_PA	31.35
6510	M6_2979645_PstIMspI_PA	31.35
6511	M6_944818_PstIMspI_PA	31.35
6512	Opata_1787159_PstIMspI_PA	31.35
6513	Opata_2003742_PstIMspI_PA	31.35
6514	Opata_2117716_PstIMspI_PA	31.35
6515	Opata_2377014_PstIMspI_PA	31.35
6516	Opata_2380719_PstIMspI_PA	31.35
6517	Opata_2534960_PstIMspI_PA	31.35
6518	Opata_2602112_PstIMspI_PA	31.35
6519	Opata_2662992_PstIMspI_PA	31.35
6520	Opata_2786615_PstIMspI_PA	31.35
6521	Opata_2804321_PstIMspI_PA	31.35
6522	Opata_2912848_PstIMspI_PA	31.35
6523	Opata_3042352_PstIMspI_PA	31.35
6524	Opata_4037489_PstIMspI_PA	31.35
6525	Opata_3557190_33_PstIMspI_SNP	31.35
6526	Opata_3557190_37_PstIMspI_SNP	31.35
6527	Opata_2118805_PstIMseI_PA	31.35
6528	Opata_2315330_PstIMseI_PA	31.35
6529	Opata_2575253_PstIMseI_PA	31.35
6530	Opata_308568_PstIMseI_PA	31.35
6531	Opata_525899_PstIMseI_PA	31.35
6532	Opata_743971_PstIMseI_PA	31.35
6533	Opata_1233068_PstIMspI_PA	31.35
6534	Opata_1523632_PstIMspI_PA	31.35
6535	Opata_1557567_PstIMspI_PA	31.35
6536	Opata_2007522_PstIMspI_PA	31.35
6537	Opata_2395025_PstIMspI_PA	31.35
6538	Opata_2443303_PstIMspI_PA	31.35
6539	Opata_267321_PstIMspI_PA	31.35
6540	Opata_3356816_PstIMspI_PA	31.35
6541	Opata_3470494_PstIMspI_PA	31.35
6542	Opata_3742310_PstIMspI_PA	31.35
6543	Opata_668535_PstIMspI_PA	31.35
6544	Opata_1810645_PstIMseI_PA	31.35
6545	Opata_2225451_PstIMseI_PA	31.35
6546	Opata_3077631_PstIMseI_PA	31.35
6547	Opata_355001_PstIMseI_PA	31.35
6548	Opata_964286_PstIMseI_PA	31.35
6549	Opata_1482741_PstIMspI_PA	31.35
6550	Opata_1788428_PstIMspI_PA	31.35
6551	Opata_2954447_PstIMspI_PA	31.35
6552	Opata_3570562_PstIMspI_PA	31.35
6553	Opata_869169_PstIMspI_PA	31.35
6554	M6_1094142_PstIMseI_PA	31.35
6555	M6_355_PstIMseI_PA	31.35
6556	M6_55570_PstIMseI_PA	31.35
6557	Opata_1156208_PstIMseI_PA	31.35
6558	Opata_121472_PstIMseI_PA	31.35
6559	Opata_132268_PstIMseI_PA	31.35
6560	Opata_25967_PstIMseI_PA	31.35
6561	Opata_273949_PstIMseI_PA	31.35
6562	Opata_291993_PstIMseI_PA	31.35
6563	Opata_294570_PstIMseI_PA	31.35
6564	Opata_3705284_PstIMseI_PA	31.35
6565	Opata_392450_PstIMseI_PA	31.35
6566	Opata_4043716_PstIMseI_PA	31.35
6567	Opata_484317_PstIMseI_PA	31.35
6568	Opata_64999_PstIMseI_PA	31.35
6569	Opata_729304_PstIMseI_PA	31.35
6570	Opata_77616_PstIMseI_PA	31.35
6571	Opata_787786_PstIMseI_PA	31.35
6572	M6_1787484_PstIMspI_PA	31.35
6573	M6_1836274_PstIMspI_PA	31.35
6574	Opata_116901_PstIMspI_PA	31.35
6575	Opata_1293718_PstIMspI_PA	31.35
6576	Opata_1330374_PstIMspI_PA	31.35
6577	Opata_1608001_PstIMspI_PA	31.35
6578	Opata_1647851_PstIMspI_PA	31.35
6579	Opata_1761971_PstIMspI_PA	31.35
6580	Opata_1772294_PstIMspI_PA	31.35
6581	Opata_1850938_PstIMspI_PA	31.35
6582	Opata_1881615_PstIMspI_PA	31.35
6583	Opata_1947556_PstIMspI_PA	31.35
6584	Opata_1993409_PstIMspI_PA	31.35
6585	Opata_199740_PstIMspI_PA	31.35
6586	Opata_2013889_PstIMspI_PA	31.35
6587	Opata_2041634_PstIMspI_PA	31.35
6588	Opata_2059525_PstIMspI_PA	31.35
6589	Opata_2353032_PstIMspI_PA	31.35
6590	Opata_2656587_PstIMspI_PA	31.35
6591	Opata_286440_PstIMspI_PA	31.35
6592	Opata_3574985_PstIMspI_PA	31.35
6593	Opata_3811305_PstIMspI_PA	31.35
6594	Opata_533858_PstIMspI_PA	31.35
6595	Opata_808442_PstIMspI_PA	31.35
6596	Opata_82773_PstIMspI_PA	31.35
6597	Opata_847165_PstIMspI_PA	31.35
6598	Opata_962919_PstIMspI_PA	31.35
6599	M6_62228_PstIMluI_PA	31.35
6600	M6_914202_PstIMluI_PA	31.35
6601	Opata_178880_PstIMluI_PA	31.35
6602	Opata_2177159_PstIMluI_PA	31.35
6603	Opata_329330_PstIMluI_PA	31.35
6604	M6_1055647_PstIMseI_PA	31.35
6605	M6_108192_PstIMseI_PA	31.35
6606	M6_109035_PstIMseI_PA	31.35
6607	M6_10922_PstIMseI_PA	31.35
6608	M6_110048_PstIMseI_PA	31.35
6609	M6_111935_PstIMseI_PA	31.35
6610	M6_112654_PstIMseI_PA	31.35
6611	M6_1132797_PstIMseI_PA	31.35
6612	M6_1169008_PstIMseI_PA	31.35
6613	M6_1176736_PstIMseI_PA	31.35
6614	M6_1182766_PstIMseI_PA	31.35
6615	M6_1239224_PstIMseI_PA	31.35
6616	M6_12392_PstIMseI_PA	31.35
6617	M6_1241399_PstIMseI_PA	31.35
6618	M6_1250917_PstIMseI_PA	31.35
6619	M6_1252823_PstIMseI_PA	31.35
6620	M6_12690_PstIMseI_PA	31.35
6621	M6_1274945_PstIMseI_PA	31.35
6622	M6_1316476_PstIMseI_PA	31.35
6623	M6_1355992_PstIMseI_PA	31.35
6624	M6_1361377_PstIMseI_PA	31.35
6625	M6_1407197_PstIMseI_PA	31.35
6626	M6_146983_PstIMseI_PA	31.35
6627	M6_1535650_PstIMseI_PA	31.35
6628	M6_159632_PstIMseI_PA	31.35
6629	M6_162057_PstIMseI_PA	31.35
6630	M6_181835_PstIMseI_PA	31.35
6631	M6_1909567_PstIMseI_PA	31.35
6632	M6_1945918_PstIMseI_PA	31.35
6633	M6_2031773_PstIMseI_PA	31.35
6634	M6_212852_PstIMseI_PA	31.35
6635	M6_213672_PstIMseI_PA	31.35
6636	M6_219676_PstIMseI_PA	31.35
6637	M6_230110_PstIMseI_PA	31.35
6638	M6_2302055_PstIMseI_PA	31.35
6639	M6_23391_PstIMseI_PA	31.35
6640	M6_2400_PstIMseI_PA	31.35
6641	M6_24472_PstIMseI_PA	31.35
6642	M6_2454393_PstIMseI_PA	31.35
6643	M6_2561217_PstIMseI_PA	31.35
6644	M6_256666_PstIMseI_PA	31.35
6645	M6_25696_PstIMseI_PA	31.35
6646	M6_265299_PstIMseI_PA	31.35
6647	M6_269781_PstIMseI_PA	31.35
6648	M6_276414_PstIMseI_PA	31.35
6649	M6_27711_PstIMseI_PA	31.35
6650	M6_27920_PstIMseI_PA	31.35
6651	M6_279774_PstIMseI_PA	31.35
6652	M6_2848751_PstIMseI_PA	31.35
6653	M6_290012_PstIMseI_PA	31.35
6654	M6_2901511_PstIMseI_PA	31.35
6655	M6_3113466_PstIMseI_PA	31.35
6656	M6_312929_PstIMseI_PA	31.35
6657	M6_32928_PstIMseI_PA	31.35
6658	M6_337556_PstIMseI_PA	31.35
6659	M6_34252_PstIMseI_PA	31.35
6660	M6_354541_PstIMseI_PA	31.35
6661	M6_35951_PstIMseI_PA	31.35
6662	M6_380252_PstIMseI_PA	31.35
6663	M6_3824100_PstIMseI_PA	31.35
6664	M6_3824274_PstIMseI_PA	31.35
6665	M6_390345_PstIMseI_PA	31.35
6666	M6_39620_PstIMseI_PA	31.35
6667	M6_409469_PstIMseI_PA	31.35
6668	M6_409848_PstIMseI_PA	31.35
6669	M6_433306_PstIMseI_PA	31.35
6670	M6_445004_PstIMseI_PA	31.35
6671	M6_44535_PstIMseI_PA	31.35
6672	M6_480014_PstIMseI_PA	31.35
6673	M6_48196_PstIMseI_PA	31.35
6674	M6_50784_PstIMseI_PA	31.35
6675	M6_510481_PstIMseI_PA	31.35
6676	M6_522938_PstIMseI_PA	31.35
6677	M6_55301_PstIMseI_PA	31.35
6678	M6_557407_PstIMseI_PA	31.35
6679	M6_573617_PstIMseI_PA	31.35
6680	M6_57680_PstIMseI_PA	31.35
6681	M6_61093_PstIMseI_PA	31.35
6682	M6_61276_PstIMseI_PA	31.35
6683	M6_639916_PstIMseI_PA	31.35
6684	M6_648192_PstIMseI_PA	31.35
6685	M6_683967_PstIMseI_PA	31.35
6686	M6_724946_PstIMseI_PA	31.35
6687	M6_732861_PstIMseI_PA	31.35
6688	M6_739048_PstIMseI_PA	31.35
6689	M6_791701_PstIMseI_PA	31.35
6690	M6_79255_PstIMseI_PA	31.35
6691	M6_79998_PstIMseI_PA	31.35
6692	M6_8177_PstIMseI_PA	31.35
6693	M6_856569_PstIMseI_PA	31.35
6694	M6_914028_PstIMseI_PA	31.35
6695	M6_915672_PstIMseI_PA	31.35
6696	M6_922676_PstIMseI_PA	31.35
6697	M6_98598_PstIMseI_PA	31.35
6698	M6_994741_PstIMseI_PA	31.35
6699	Opata_1059733_PstIMseI_PA	31.35
6700	Opata_1121894_PstIMseI_PA	31.35
6701	Opata_1151733_PstIMseI_PA	31.35
6702	Opata_1154567_PstIMseI_PA	31.35
6703	Opata_1155027_PstIMseI_PA	31.35
6704	Opata_115941_PstIMseI_PA	31.35
6705	Opata_1232023_PstIMseI_PA	31.35
6706	Opata_1255554_PstIMseI_PA	31.35
6707	Opata_136283_PstIMseI_PA	31.35
6708	Opata_136776_PstIMseI_PA	31.35
6709	Opata_13912_PstIMseI_PA	31.35
6710	Opata_1496938_PstIMseI_PA	31.35
6711	Opata_153213_PstIMseI_PA	31.35
6712	Opata_1611067_PstIMseI_PA	31.35
6713	Opata_164913_PstIMseI_PA	31.35
6714	Opata_165859_PstIMseI_PA	31.35
6715	Opata_172656_PstIMseI_PA	31.35
6716	Opata_174311_PstIMseI_PA	31.35
6717	Opata_186017_PstIMseI_PA	31.35
6718	Opata_202581_PstIMseI_PA	31.35
6719	Opata_223145_PstIMseI_PA	31.35
6720	Opata_2317359_PstIMseI_PA	31.35
6721	Opata_238854_PstIMseI_PA	31.35
6722	Opata_2399351_PstIMseI_PA	31.35
6723	Opata_256459_PstIMseI_PA	31.35
6724	Opata_3011785_PstIMseI_PA	31.35
6725	Opata_321859_PstIMseI_PA	31.35
6726	Opata_342506_PstIMseI_PA	31.35
6727	Opata_3812415_PstIMseI_PA	31.35
6728	Opata_405786_PstIMseI_PA	31.35
6729	Opata_405816_PstIMseI_PA	31.35
6730	Opata_4176787_PstIMseI_PA	31.35
6731	Opata_422994_PstIMseI_PA	31.35
6732	Opata_426635_PstIMseI_PA	31.35
6733	Opata_4419267_PstIMseI_PA	31.35
6734	Opata_480222_PstIMseI_PA	31.35
6735	Opata_541023_PstIMseI_PA	31.35
6736	Opata_565098_PstIMseI_PA	31.35
6737	Opata_56942_PstIMseI_PA	31.35
6738	Opata_614536_PstIMseI_PA	31.35
6739	Opata_663758_PstIMseI_PA	31.35
6740	Opata_680006_PstIMseI_PA	31.35
6741	Opata_716668_PstIMseI_PA	31.35
6742	Opata_759075_PstIMseI_PA	31.35
6743	Opata_814259_PstIMseI_PA	31.35
6744	Opata_84552_PstIMseI_PA	31.35
6745	Opata_857426_PstIMseI_PA	31.35
6746	Opata_87514_PstIMseI_PA	31.35
6747	Opata_966486_PstIMseI_PA	31.35
6748	M6_1037184_PstIMspI_PA	31.35
6749	M6_1056814_PstIMspI_PA	31.35
6750	M6_1099896_PstIMspI_PA	31.35
6751	M6_1133369_PstIMspI_PA	31.35
6752	M6_1140612_PstIMspI_PA	31.35
6753	M6_1152956_PstIMspI_PA	31.35
6754	M6_1172520_PstIMspI_PA	31.35
6755	M6_1277051_PstIMspI_PA	31.35
6756	M6_1312762_PstIMspI_PA	31.35
6757	M6_1335687_PstIMspI_PA	31.35
6758	M6_1479624_PstIMspI_PA	31.35
6759	M6_1516239_PstIMspI_PA	31.35
6760	M6_1519862_PstIMspI_PA	31.35
6761	M6_1567825_PstIMspI_PA	31.35
6762	M6_1615398_PstIMspI_PA	31.35
6763	M6_1631725_PstIMspI_PA	31.35
6764	M6_1634402_PstIMspI_PA	31.35
6765	M6_1642768_PstIMspI_PA	31.35
6766	M6_1653516_PstIMspI_PA	31.35
6767	M6_1657193_PstIMspI_PA	31.35
6768	M6_1744898_PstIMspI_PA	31.35
6769	M6_1858035_PstIMspI_PA	31.35
6770	M6_1880143_PstIMspI_PA	31.35
6771	M6_1897408_PstIMspI_PA	31.35
6772	M6_1899826_PstIMspI_PA	31.35
6773	M6_1905109_PstIMspI_PA	31.35
6774	M6_1947306_PstIMspI_PA	31.35
6775	M6_201802_PstIMspI_PA	31.35
6776	M6_2020865_PstIMspI_PA	31.35
6777	M6_2028188_PstIMspI_PA	31.35
6778	M6_2057836_PstIMspI_PA	31.35
6779	M6_2063624_PstIMspI_PA	31.35
6780	M6_2083343_PstIMspI_PA	31.35
6781	M6_2086546_PstIMspI_PA	31.35
6782	M6_2091065_PstIMspI_PA	31.35
6783	M6_2128303_PstIMspI_PA	31.35
6784	M6_2180040_PstIMspI_PA	31.35
6785	M6_2264277_PstIMspI_PA	31.35
6786	M6_2326687_PstIMspI_PA	31.35
6787	M6_2342452_PstIMspI_PA	31.35
6788	M6_2362842_PstIMspI_PA	31.35
6789	M6_2429671_PstIMspI_PA	31.35
6790	M6_2566351_PstIMspI_PA	31.35
6791	M6_2681824_PstIMspI_PA	31.35
6792	M6_2759227_PstIMspI_PA	31.35
6793	M6_2828467_PstIMspI_PA	31.35
6794	M6_2867377_PstIMspI_PA	31.35
6795	M6_2876291_PstIMspI_PA	31.35
6796	M6_3016859_PstIMspI_PA	31.35
6797	M6_317104_PstIMspI_PA	31.35
6798	M6_317695_PstIMspI_PA	31.35
6799	M6_318144_PstIMspI_PA	31.35
6800	M6_3192583_PstIMspI_PA	31.35
6801	M6_3204157_PstIMspI_PA	31.35
6802	M6_325252_PstIMspI_PA	31.35
6803	M6_3295754_PstIMspI_PA	31.35
6804	M6_330592_PstIMspI_PA	31.35
6805	M6_3311065_PstIMspI_PA	31.35
6806	M6_3421222_PstIMspI_PA	31.35
6807	M6_3445572_PstIMspI_PA	31.35
6808	M6_3460682_PstIMspI_PA	31.35
6809	M6_3494502_PstIMspI_PA	31.35
6810	M6_358977_PstIMspI_PA	31.35
6811	M6_3608306_PstIMspI_PA	31.35
6812	M6_367587_PstIMspI_PA	31.35
6813	M6_368042_PstIMspI_PA	31.35
6814	M6_379681_PstIMspI_PA	31.35
6815	M6_389313_PstIMspI_PA	31.35
6816	M6_395609_PstIMspI_PA	31.35
6817	M6_400774_PstIMspI_PA	31.35
6818	M6_403695_PstIMspI_PA	31.35
6819	M6_405008_PstIMspI_PA	31.35
6820	M6_407671_PstIMspI_PA	31.35
6821	M6_409539_PstIMspI_PA	31.35
6822	M6_431845_PstIMspI_PA	31.35
6823	M6_481843_PstIMspI_PA	31.35
6824	M6_483245_PstIMspI_PA	31.35
6825	M6_514445_PstIMspI_PA	31.35
6826	M6_532873_PstIMspI_PA	31.35
6827	M6_544527_PstIMspI_PA	31.35
6828	M6_557807_PstIMspI_PA	31.35
6829	M6_569908_PstIMspI_PA	31.35
6830	M6_575666_PstIMspI_PA	31.35
6831	M6_578008_PstIMspI_PA	31.35
6832	M6_583482_PstIMspI_PA	31.35
6833	M6_588265_PstIMspI_PA	31.35
6834	M6_617107_PstIMspI_PA	31.35
6835	M6_626371_PstIMspI_PA	31.35
6836	M6_653339_PstIMspI_PA	31.35
6837	M6_686996_PstIMspI_PA	31.35
6838	M6_756674_PstIMspI_PA	31.35
6839	M6_874087_PstIMspI_PA	31.35
6840	M6_913770_PstIMspI_PA	31.35
6841	M6_917963_PstIMspI_PA	31.35
6842	M6_948219_PstIMspI_PA	31.35
6843	M6_960707_PstIMspI_PA	31.35
6844	M6_963858_PstIMspI_PA	31.35
6845	M6_965469_PstIMspI_PA	31.35
6846	M6_969676_PstIMspI_PA	31.35
6847	M6_997486_PstIMspI_PA	31.35
6848	Opata_108984_PstIMspI_PA	31.35
6849	Opata_119344_PstIMspI_PA	31.35
6850	Opata_1308570_PstIMspI_PA	31.35
6851	Opata_1322640_PstIMspI_PA	31.35
6852	Opata_137028_PstIMspI_PA	31.35
6853	Opata_1520617_PstIMspI_PA	31.35
6854	Opata_1525948_PstIMspI_PA	31.35
6855	Opata_156271_PstIMspI_PA	31.35
6856	Opata_1664513_PstIMspI_PA	31.35
6857	Opata_1690601_PstIMspI_PA	31.35
6858	Opata_1735566_PstIMspI_PA	31.35
6859	Opata_1779447_PstIMspI_PA	31.35
6860	Opata_178769_PstIMspI_PA	31.35
6861	Opata_1846198_PstIMspI_PA	31.35
6862	Opata_1847515_PstIMspI_PA	31.35
6863	Opata_1956347_PstIMspI_PA	31.35
6864	Opata_2003170_PstIMspI_PA	31.35
6865	Opata_2045621_PstIMspI_PA	31.35
6866	Opata_2141269_PstIMspI_PA	31.35
6867	Opata_2257557_PstIMspI_PA	31.35
6868	Opata_2336916_PstIMspI_PA	31.35
6869	Opata_2455889_PstIMspI_PA	31.35
6870	Opata_2499853_PstIMspI_PA	31.35
6871	Opata_2518991_PstIMspI_PA	31.35
6872	Opata_2555811_PstIMspI_PA	31.35
6873	Opata_2593974_PstIMspI_PA	31.35
6874	Opata_2658342_PstIMspI_PA	31.35
6875	Opata_2679535_PstIMspI_PA	31.35
6876	Opata_2685006_PstIMspI_PA	31.35
6877	Opata_2704263_PstIMspI_PA	31.35
6878	Opata_2811177_PstIMspI_PA	31.35
6879	Opata_2828431_PstIMspI_PA	31.35
6880	Opata_2833161_PstIMspI_PA	31.35
6881	Opata_2854187_PstIMspI_PA	31.35
6882	Opata_3097676_PstIMspI_PA	31.35
6883	Opata_3116482_PstIMspI_PA	31.35
6884	Opata_3141230_PstIMspI_PA	31.35
6885	Opata_320977_PstIMspI_PA	31.35
6886	Opata_3239698_PstIMspI_PA	31.35
6887	Opata_3353642_PstIMspI_PA	31.35
6888	Opata_3437404_PstIMspI_PA	31.35
6889	Opata_3527476_PstIMspI_PA	31.35
6890	Opata_3529968_PstIMspI_PA	31.35
6891	Opata_3543277_PstIMspI_PA	31.35
6892	Opata_3546202_PstIMspI_PA	31.35
6893	Opata_3666205_PstIMspI_PA	31.35
6894	Opata_372025_PstIMspI_PA	31.35
6895	Opata_378065_PstIMspI_PA	31.35
6896	Opata_3891201_PstIMspI_PA	31.35
6897	Opata_3965697_PstIMspI_PA	31.35
6898	Opata_4152960_PstIMspI_PA	31.35
6899	Opata_43592_PstIMspI_PA	31.35
6900	Opata_862621_PstIMspI_PA	31.35
6901	Opata_884824_PstIMspI_PA	31.35
6902	Opata_903787_PstIMspI_PA	31.35
6903	Opata_2874417_9_PstIMseI_SNP	31.35
6904	Opata_846566_PstIMluI_PA	31.35
6905	M6_1068906_PstIMseI_PA	31.35
6906	M6_1126568_PstIMseI_PA	31.35
6907	M6_11505_PstIMseI_PA	31.35
6908	M6_1159127_PstIMseI_PA	31.35
6909	M6_116555_PstIMseI_PA	31.35
6910	M6_1312634_PstIMseI_PA	31.35
6911	M6_1374867_PstIMseI_PA	31.35
6912	M6_173501_PstIMseI_PA	31.35
6913	M6_1881185_PstIMseI_PA	31.35
6914	M6_1889008_PstIMseI_PA	31.35
6915	M6_2059605_PstIMseI_PA	31.35
6916	M6_216050_PstIMseI_PA	31.35
6917	M6_2330752_PstIMseI_PA	31.35
6918	M6_272704_PstIMseI_PA	31.35
6919	M6_280584_PstIMseI_PA	31.35
6920	M6_287868_PstIMseI_PA	31.35
6921	M6_2989_PstIMseI_PA	31.35
6922	M6_317647_PstIMseI_PA	31.35
6923	M6_321716_PstIMseI_PA	31.35
6924	M6_340137_PstIMseI_PA	31.35
6925	M6_344321_PstIMseI_PA	31.35
6926	M6_353253_PstIMseI_PA	31.35
6927	M6_357478_PstIMseI_PA	31.35
6928	M6_3879270_PstIMseI_PA	31.35
6929	M6_3908039_PstIMseI_PA	31.35
6930	M6_4200239_PstIMseI_PA	31.35
6931	M6_43349_PstIMseI_PA	31.35
6932	M6_47473_PstIMseI_PA	31.35
6933	M6_492792_PstIMseI_PA	31.35
6934	M6_515683_PstIMseI_PA	31.35
6935	M6_544178_PstIMseI_PA	31.35
6936	M6_579318_PstIMseI_PA	31.35
6937	M6_64971_PstIMseI_PA	31.35
6938	M6_739668_PstIMseI_PA	31.35
6939	M6_796363_PstIMseI_PA	31.35
6940	M6_8914_PstIMseI_PA	31.35
6941	M6_991868_PstIMseI_PA	31.35
6942	Opata_229736_PstIMseI_PA	31.35
6943	Opata_747114_PstIMseI_PA	31.35
6944	M6_1096827_PstIMspI_PA	31.35
6945	M6_1883702_PstIMspI_PA	31.35
6946	M6_2137799_PstIMspI_PA	31.35
6947	M6_2410140_PstIMspI_PA	31.35
6948	M6_467157_PstIMspI_PA	31.35
6949	M6_656985_PstIMspI_PA	31.35
6950	M6_945379_PstIMspI_PA	31.35
6951	Opata_3230127_PstIMspI_PA	31.35
6952	Opata_209087_PstIMseI_PA	31.35
6953	Opata_254724_PstIMseI_PA	31.35
6954	Opata_3320585_PstIMseI_PA	31.35
6955	Opata_1816363_PstIMspI_PA	31.35
6956	M6_178535_PstIMseI_PA	31.35
6957	M6_179034_PstIMseI_PA	31.35
6958	M6_20371_PstIMseI_PA	31.35
6959	M6_2232617_PstIMseI_PA	31.35
6960	M6_239577_PstIMseI_PA	31.35
6961	M6_24667_PstIMseI_PA	31.35
6962	M6_250266_PstIMseI_PA	31.35
6963	M6_2758350_PstIMseI_PA	31.35
6964	M6_303697_PstIMseI_PA	31.35
6965	M6_411395_PstIMseI_PA	31.35
6966	M6_53234_PstIMseI_PA	31.35
6967	M6_552422_PstIMseI_PA	31.35
6968	M6_570520_PstIMseI_PA	31.35
6969	M6_60906_PstIMseI_PA	31.35
6970	M6_687509_PstIMseI_PA	31.35
6971	M6_689423_PstIMseI_PA	31.35
6972	M6_781833_PstIMseI_PA	31.35
6973	M6_841871_PstIMseI_PA	31.35
6974	M6_9205_PstIMseI_PA	31.35
6975	M6_92638_PstIMseI_PA	31.35
6976	M6_1799383_PstIMspI_PA	31.35
6977	M6_316529_PstIMspI_PA	31.35
6978	M6_3183904_PstIMspI_PA	31.35
6979	M6_1480825_PstIMluI_PA	31.35
6980	M6_265499_PstIMluI_PA	31.35
6981	M6_311683_PstIMluI_PA	31.35
6982	M6_39426_PstIMluI_PA	31.35
6983	M6_1010488_PstIMseI_PA	31.35
6984	M6_107650_PstIMseI_PA	31.35
6985	M6_1175251_PstIMseI_PA	31.35
6986	M6_1194788_PstIMseI_PA	31.35
6987	M6_139240_PstIMseI_PA	31.35
6988	M6_215520_PstIMseI_PA	31.35
6989	M6_239153_PstIMseI_PA	31.35
6990	M6_2680792_PstIMseI_PA	31.35
6991	M6_274149_PstIMseI_PA	31.35
6992	M6_2745178_PstIMseI_PA	31.35
6993	M6_316932_PstIMseI_PA	31.35
6994	M6_333537_PstIMseI_PA	31.35
6995	M6_3538605_PstIMseI_PA	31.35
6996	M6_437773_PstIMseI_PA	31.35
6997	M6_440735_PstIMseI_PA	31.35
6998	M6_450607_PstIMseI_PA	31.35
6999	M6_461418_PstIMseI_PA	31.35
7000	M6_478736_PstIMseI_PA	31.35
7001	M6_48449_PstIMseI_PA	31.35
7002	M6_48563_PstIMseI_PA	31.35
7003	M6_547373_PstIMseI_PA	31.35
7004	M6_575836_PstIMseI_PA	31.35
7005	M6_840161_PstIMseI_PA	31.35
7006	M6_89393_PstIMseI_PA	31.35
7007	M6_994995_PstIMseI_PA	31.35
7008	M6_1510335_PstIMspI_PA	31.35
7009	M6_2264093_PstIMspI_PA	31.35
7010	M6_2800030_PstIMspI_PA	31.35
7011	M6_3202747_PstIMspI_PA	31.35
7012	M6_11916_PstIMseI_PA	31.35
7013	M6_1343168_PstIMseI_PA	31.35
7014	M6_231809_PstIMseI_PA	31.35
7015	M6_342382_PstIMseI_PA	31.35
7016	M6_1387794_PstIMseI_PA	31.35
7017	M6_2081666_PstIMseI_PA	31.35
7018	M6_352564_PstIMseI_PA	31.35
7019	M6_417438_PstIMseI_PA	31.35
7020	M6_583652_PstIMseI_PA	31.35
7021	M6_113590_PstIMseI_PA	31.35
7022	M6_1190341_PstIMseI_PA	31.35
7023	M6_1709237_PstIMseI_PA	31.35
7024	M6_188903_PstIMseI_PA	31.35
7025	M6_200924_PstIMseI_PA	31.35
7026	M6_3379331_PstIMspI_PA	31.35
7027	M6_1453458_PstIMluI_PA	31.35
7028	M6_20273_PstIMluI_PA	31.35
7029	M6_2604685_PstIMluI_PA	31.35
7030	M6_272513_PstIMseI_PA	31.35
7031	M6_346177_PstIMseI_PA	31.35
7032	M6_438773_PstIMseI_PA	31.35
7033	M6_589439_PstIMseI_PA	31.35
7034	M6_685686_PstIMseI_PA	31.35
7035	M6_711088_PstIMseI_PA	31.35
7036	Opata_105745_PstIMseI_PA	31.35
7037	Opata_302756_PstIMseI_PA	31.35
7038	Opata_2803016_PstIMspI_PA	31.35
7039	Opata_3180574_PstIMspI_PA	31.35
7040	Opata_3240527_PstIMspI_PA	31.35
7041	Opata_3370322_PstIMspI_PA	31.35
7042	Opata_3975556_PstIMspI_PA	31.35
7043	M6_1206116_PstIMluI_PA	31.35
7044	M6_1335318_PstIMluI_PA	31.35
7045	M6_143204_PstIMluI_PA	31.35
7046	M6_493252_PstIMluI_PA	31.35
7047	M6_607457_PstIMluI_PA	31.35
7048	M6_2735845_PstIMseI_PA	31.35
7049	M6_3076827_PstIMspI_PA	31.35
7050	M6_394939_PstIMspI_PA	31.35
7051	Opata_2019328_PstIMspI_PA	31.35
7052	Opata_3239414_PstIMspI_PA	31.35
7053	Opata_125152_PstIMspI_PA	31.35
7054	Opata_3078376_PstIMspI_PA	31.35
7055	Opata_698611_PstIMspI_PA	31.35
7056	Opata_398869_PstIMseI_PA	31.35
7057	Opata_407014_PstIMluI_PA	31.35
7058	Opata_44844_PstIMluI_PA	31.35
7059	M6_1168563_PstIMseI_PA	31.35
7060	M6_570518_PstIMseI_PA	31.35
7061	M6_722802_PstIMseI_PA	31.35
7062	M6_738210_PstIMseI_PA	31.35
7063	M6_982059_PstIMseI_PA	31.35
7064	Opata_1009613_PstIMseI_PA	31.35
7065	Opata_108652_PstIMseI_PA	31.35
7066	Opata_1154008_PstIMseI_PA	31.35
7067	Opata_459458_PstIMseI_PA	31.35
7068	Opata_604651_PstIMseI_PA	31.35
7069	Opata_989816_PstIMseI_PA	31.35
7070	M6_1324478_PstIMspI_PA	31.35
7071	Opata_1842392_PstIMspI_PA	31.35
7072	Opata_2005142_PstIMspI_PA	31.35
7073	Opata_682743_PstIMspI_PA	31.35
7074	M6_905033_PstIMluI_PA	31.35
7075	M6_400564_PstIMseI_PA	31.35
7076	M6_92283_PstIMspI_PA	31.35
7077	M6_710227_PstIMseI_PA	31.35
7078	M6_1064587_PstIMspI_PA	31.35
7079	Opata_2779771_PstIMluI_PA	31.35
7080	M6_1580402_PstIMseI_PA	31.35
7081	M6_2302832_PstIMseI_PA	31.35
7082	M6_443049_PstIMseI_PA	31.35
7083	M6_484300_PstIMseI_PA	31.35
7084	M6_812319_PstIMseI_PA	31.35
7085	Opata_1041675_PstIMseI_PA	31.35
7086	Opata_1131862_PstIMseI_PA	31.35
7087	Opata_1160791_PstIMseI_PA	31.35
7088	Opata_121450_PstIMseI_PA	31.35
7089	Opata_1215985_PstIMseI_PA	31.35
7090	Opata_145881_PstIMseI_PA	31.35
7091	Opata_294096_PstIMseI_PA	31.35
7092	Opata_416027_PstIMseI_PA	31.35
7093	Opata_93669_PstIMseI_PA	31.35
7094	M6_1015269_PstIMspI_PA	31.35
7095	M6_1127915_PstIMspI_PA	31.35
7096	M6_3470540_PstIMspI_PA	31.35
7097	M6_417832_PstIMspI_PA	31.35
7098	M6_863620_PstIMspI_PA	31.35
7099	Opata_1174365_PstIMspI_PA	31.35
7100	Opata_254206_PstIMspI_PA	31.35
7101	Opata_2757612_PstIMspI_PA	31.35
7102	Opata_2780198_PstIMspI_PA	31.35
7103	Opata_3012103_PstIMspI_PA	31.35
7104	M6_1359504_PstIMluI_PA	31.35
7105	M6_234857_PstIMluI_PA	31.35
7106	M6_1204661_PstIMseI_PA	31.35
7107	M6_1267926_PstIMseI_PA	31.35
7108	M6_1594790_PstIMseI_PA	31.35
7109	M6_1794329_PstIMseI_PA	31.35
7110	M6_2340447_PstIMseI_PA	31.35
7111	M6_35846_PstIMseI_PA	31.35
7112	M6_426246_PstIMseI_PA	31.35
7113	M6_767302_PstIMseI_PA	31.35
7114	M6_916395_PstIMseI_PA	31.35
7115	M6_1065974_PstIMspI_PA	31.35
7116	M6_1897942_PstIMspI_PA	31.35
7117	M6_199127_PstIMspI_PA	31.35
7118	M6_3310180_PstIMspI_PA	31.35
7119	M6_1445530_PstIMseI_PA	31.35
7120	M6_1508604_PstIMseI_PA	31.35
7121	M6_196963_PstIMseI_PA	31.35
7122	M6_61705_PstIMseI_PA	31.35
7123	M6_1113495_PstIMspI_PA	31.35
7124	M6_1489936_PstIMspI_PA	31.35
7125	Opata_1784221_PstIMspI_PA	31.35
7126	Opata_1478871_PstIMluI_PA	31.35
7127	Opata_1790274_PstIMluI_PA	31.35
7128	Opata_254256_PstIMluI_PA	31.35
7129	Opata_309696_PstIMluI_PA	31.35
7130	Opata_784340_PstIMluI_PA	31.35
7131	Opata_890441_PstIMluI_PA	31.35
7132	Opata_1093958_PstIMseI_PA	31.35
7133	Opata_3052474_PstIMseI_PA	31.35
7134	Opata_442809_PstIMseI_PA	31.35
7135	M6_304813_PstIMseI_PA	31.35
7136	M6_700772_PstIMseI_PA	31.35
7137	M6_824048_PstIMseI_PA	31.35
7138	M6_99193_PstIMseI_PA	31.35
7139	M6_743671_PstIMspI_PA	31.35
7140	M6_1039223_PstIMseI_PA	31.35
7141	M6_1190549_PstIMseI_PA	31.35
7142	M6_1345813_PstIMseI_PA	31.35
7143	M6_5801_PstIMseI_PA	31.35
7144	M6_1385444_PstIMspI_PA	31.35
7145	M6_3340787_PstIMspI_PA	31.35
7146	M6_389866_PstIMspI_PA	31.35
7147	M6_531264_PstIMspI_PA	31.35
7148	M6_622331_PstIMspI_PA	31.35
7149	M6_636164_PstIMspI_PA	31.35
7150	M6_847239_PstIMspI_PA	31.35
7151	Opata_3247696_PstIMspI_PA	31.35
7152	Opata_913022_PstIMspI_PA	31.35
7153	Opata_786430_PstIMseI_PA	31.35
7154	Opata_1497299_PstIMspI_PA	31.35
7155	Opata_2213947_PstIMspI_PA	31.35
7156	M6_3069067_PstIMseI_PA	31.35
7157	M6_1048186_PstIMseI_PA	31.35
7158	M6_2219523_PstIMseI_PA	31.35
7159	M6_451137_PstIMseI_PA	31.35
7160	M6_515582_PstIMseI_PA	31.35
7161	M6_706576_PstIMseI_PA	31.35
7162	M6_1700615_PstIMspI_PA	31.35
7163	M6_1203479_PstIMseI_PA	31.35
7164	M6_20053_PstIMseI_PA	31.35
7165	M6_330786_PstIMseI_PA	31.35
7166	M6_415691_PstIMseI_PA	31.35
7167	M6_43617_PstIMseI_PA	31.35
7168	M6_488040_PstIMseI_PA	31.35
7169	M6_682481_PstIMseI_PA	31.35
7170	M6_2452704_PstIMspI_PA	31.35
7171	M6_2701472_PstIMspI_PA	31.35
7172	M6_411298_PstIMspI_PA	31.35
7173	M6_1594832_PstIMluI_PA	31.35
7174	M6_221337_PstIMseI_PA	31.35
7175	M6_561719_PstIMseI_PA	31.35
7176	M6_90171_PstIMseI_PA	31.35
7177	Opata_149174_PstIMseI_PA	31.35
7178	Opata_360649_PstIMseI_PA	31.35
7179	Opata_925848_PstIMseI_PA	31.35
7180	M6_2344503_PstIMspI_PA	31.35
7181	M6_732885_PstIMspI_PA	31.35
7182	Opata_1145659_PstIMspI_PA	31.35
7183	Opata_2624998_PstIMspI_PA	31.35
7184	Opata_3181642_PstIMspI_PA	31.35
7185	Opata_3248327_PstIMspI_PA	31.35
7186	Opata_3727176_PstIMspI_PA	31.35
7187	Opata_4005160_PstIMspI_PA	31.35
7188	Opata_4033050_PstIMspI_PA	31.35
7189	Opata_4109679_PstIMspI_PA	31.35
7190	Opata_555480_PstIMspI_PA	31.35
7191	M6_26653_PstIMseI_PA	31.35
7192	Opata_1219322_PstIMseI_PA	31.35
7193	Opata_2204431_PstIMseI_PA	31.35
7194	Opata_809564_PstIMspI_PA	31.35
7195	Opata_1222546_PstIMluI_PA	31.35
7196	M6_2765579_PstIMseI_PA	31.35
7197	M6_297434_PstIMseI_PA	31.35
7198	Opata_194187_PstIMseI_PA	31.35
7199	Opata_3556913_PstIMspI_PA	31.35
7200	Opata_1763970_PstIMseI_PA	31.35
7201	Opata_223405_PstIMseI_PA	31.35
7202	Opata_363092_PstIMseI_PA	31.35
7203	M6_1358951_PstIMspI_PA	31.35
7204	M6_1211615_PstIMseI_PA	31.35
7205	Opata_2237118_PstIMseI_PA	31.35
7206	M6_280055_PstIMseI_PA	31.35
7207	Opata_3230236_PstIMseI_PA	31.35
7208	M6_3121954_PstIMseI_PA	31.35
7209	M6_4199953_PstIMseI_PA	31.35
7210	Opata_145054_PstIMseI_PA	31.35
7211	Opata_571971_PstIMseI_PA	31.35
7212	Opata_57250_PstIMseI_PA	31.35
7213	1721102	31.38
7214	3945303	31.38
7215	3961109	31.38
7216	4261663	31.38
7217	4261928	31.38
7218	4394884	31.38
7219	4440244	31.38
7220	1090421	31.41
7221	RFL_Contig4667_3535	31.43
7222	2276126	31.44
7223	983178	31.49
7224	5331657	31.54
7225	1122425	31.54
7226	1122586	31.54
7227	1090465	31.54
7228	wsnp_Ex_c5469_9655534	31.57
7229	wsnp_Ku_c1615_3178276	31.57
7230	JD_c26750_378	31.57
7231	Excalibur_c26496_352	31.57
7232	BS00062727_51	31.57
7233	Kukri_c29655_194	31.57
7234	BS00106495_51	31.57
7235	BS00103677_51	31.57
7236	1161479	31.63
7237	1864032	31.63
7238	979714	31.75
7239	1051071	31.75
7240	4004646	31.75
7241	7931136	31.75
7242	2262331	31.82
7243	5332290	31.82
7244	3956280	31.83
7245	5050380	31.83
7246	7339748	31.83
7247	7344198	31.83
7248	1236554	31.89
7249	1052660	32.01
7250	Jagger_c8952_170	32.09
7251	4909951	32.11
7252	wsnp_Ex_c1085_2078686	32.12
7253	wsnp_Ku_c13229_21142262	32.12
7254	wsnp_Ex_c50340_54659660	32.12
7255	BS00022304_51	32.12
7256	TA003247-1072	32.12
7257	RAC875_c2202_1244	32.12
7258	Kukri_rep_c101022_707	32.12
7259	Ex_c9403_942	32.12
7260	BS00086667_51	32.12
7261	IAAV8664	32.12
7262	BS00083340_51	32.12
7263	BS00065053_51	32.12
7264	BobWhite_c15522_625	32.12
7265	Tdurum_contig83093_443	32.12
7266	BobWhite_c14258_434	32.12
7267	RAC875_c2040_564	32.12
7268	RAC875_c140_650	32.12
7269	Kukri_c19257_78	32.12
7270	IAAV3128	32.12
7271	GENE-0456_163	32.12
7272	Excalibur_c62713_521	32.12
7273	Excalibur_c46902_92	32.12
7274	Excalibur_c44498_610	32.12
7275	Excalibur_c112364_596	32.12
7276	D_GBB4FNX01B0JBC_195	32.12
7277	BobWhite_c23766_809	32.12
7278	D_contig65481_92	32.12
7279	D_contig07994_167	32.12
7280	BS00087939_51	32.12
7281	BS00066135_51	32.12
7282	BS00035794_51	32.12
7283	tplb0025b13_2792	32.12
7284	TA012633-1207	32.12
7285	TA002525-0992	32.12
7286	RAC875_rep_c70319_1751	32.12
7287	BobWhite_c14258_383	32.12
7288	BobWhite_c872_587	32.12
7289	IAAV9097	32.12
7290	IAAV6948	32.12
7291	IAAV5236	32.12
7292	IAAV4362	32.12
7293	IAAV3509	32.12
7294	IAAV2777	32.12
7295	GENE-3478_202	32.12
7296	GENE-2766_500	32.12
7297	GENE-0366_124	32.12
7298	GENE-0217_123	32.12
7299	GENE-0181_607	32.12
7300	GENE-0163_519	32.12
7301	BobWhite_c31602_139	32.12
7302	Excalibur_c27174_222	32.12
7303	Excalibur_c13308_302	32.12
7304	Ex_c103126_573	32.12
7305	BobWhite_c11036_842	32.12
7306	BS00068096_51	32.12
7307	1203632	32.13
7308	995089	32.14
7309	1048070	32.14
7310	1074831	32.14
7311	1088189	32.14
7312	2278290	32.14
7313	3570165	32.14
7314	3944130	32.14
7315	3946583	32.14
7316	3946778	32.14
7317	3956161	32.14
7318	4538684	32.14
7319	4992306	32.14
7320	4992868	32.14
7321	3942095	32.19
7322	3949068	32.19
7323	1375762	32.22
7324	3021417	32.25
7325	1121632	32.3
7326	1378917	32.3
7327	wsnp_Ex_c1493_2860766	32.32
7328	wsnp_Ex_rep_c66774_65133356	32.32
7329	wsnp_Ex_c14361_22341570	32.32
7330	wsnp_Ex_c1493_2862065	32.32
7331	wsnp_Ex_c7442_12743707	32.32
7332	wsnp_Ex_c7442_12743787	32.32
7333	wsnp_Ex_rep_c66622_64925837	32.32
7334	wsnp_Ku_c17177_26216230	32.32
7335	wsnp_Ex_rep_c67198_65702998	32.32
7336	wsnp_JD_c2805_3748370	32.32
7337	wsnp_Ku_c3097_5801027	32.32
7338	wsnp_Ku_c8592_14575931	32.32
7339	wsnp_Ra_c5485_9703900	32.32
7340	wsnp_Ku_c28164_38103270	32.32
7341	wsnp_Ex_c17884_26647952	32.32
7342	wsnp_Ex_c7705_13139890	32.32
7343	wsnp_Ex_rep_c70593_69508988	32.32
7344	tplb0036l23_696	32.32
7345	BS00067961_51	32.32
7346	BS00067094_51	32.32
7347	BobWhite_c17044_155	32.32
7348	RFL_Contig4059_396	32.32
7349	IACX8860	32.32
7350	IAAV4194	32.32
7351	Excalibur_c32033_97	32.32
7352	Ex_c15700_1040	32.32
7353	D_GBUVHFX01BRJMZ_245	32.32
7354	BS00089514_51	32.32
7355	2343438	32.33
7356	3023898	32.33
7357	5580258	32.33
7358	BS00004903_51	32.37
7359	RAC875_c64603_663	32.37
7360	RAC875_c64371_209	32.37
7361	IAAV6899	32.37
7362	GENE-0411_807	32.37
7363	BS00101392_51	32.37
7364	BS00085235_51	32.37
7365	BS00066398_51	32.37
7366	BS00066117_51	32.37
7367	BS00065884_51	32.37
7368	BS00065401_51	32.37
7369	BS00065311_51	32.37
7370	BS00063080_51	32.37
7371	BS00058711_51	32.37
7372	BS00042054_51	32.37
7373	BS00038368_51	32.37
7374	BS00031417_51	32.37
7375	BS00030635_51	32.37
7376	BS00023185_51	32.37
7377	tplb0035p13_560	32.37
7378	tplb0025b13_352	32.37
7379	Tdurum_contig9874_391	32.37
7380	BS00023056_51	32.37
7381	Tdurum_contig78972_251	32.37
7382	Tdurum_contig76266_134	32.37
7383	Tdurum_contig75546_247	32.37
7384	Tdurum_contig70094_228	32.37
7385	Tdurum_contig68637_256	32.37
7386	Tdurum_contig5501_176	32.37
7387	Tdurum_contig50667_306	32.37
7388	Tdurum_contig50667_299	32.37
7389	BS00022604_51	32.37
7390	Tdurum_contig42493_605	32.37
7391	Tdurum_contig34049_100	32.37
7392	Tdurum_contig34019_260	32.37
7393	Tdurum_contig29891_62	32.37
7394	Tdurum_contig29380_201	32.37
7395	Tdurum_contig29247_404	32.37
7396	Tdurum_contig27840_760	32.37
7397	Tdurum_contig27840_304	32.37
7398	Tdurum_contig25384_255	32.37
7399	Tdurum_contig21489_536	32.37
7400	Tdurum_contig21489_449	32.37
7401	Tdurum_contig19251_352	32.37
7402	Tdurum_contig14584_159	32.37
7403	Tdurum_contig14501_82	32.37
7404	Tdurum_contig14418_753	32.37
7405	BS00021902_51	32.37
7406	BS00021899_51	32.37
7407	Tdurum_contig10767_538	32.37
7408	Tdurum_contig10663_1143	32.37
7409	Tdurum_contig10180_271	32.37
7410	TA003907-0995	32.37
7411	TA003412-0312	32.37
7412	RFL_Contig4140_1183	32.37
7413	RFL_Contig4104_3352	32.37
7414	RFL_Contig4104_3197	32.37
7415	RFL_Contig1736_1393	32.37
7416	RAC875_s110549_274	32.37
7417	RAC875_s110045_62	32.37
7418	RAC875_rep_c71677_695	32.37
7419	RAC875_rep_c69640_88	32.37
7420	RAC875_rep_c115865_721	32.37
7421	RAC875_rep_c114945_174	32.37
7422	RAC875_rep_c109118_164	32.37
7423	BobWhite_c14271_1379	32.37
7424	RAC875_rep_c105658_115	32.37
7425	RAC875_c9457_788	32.37
7426	BS00009715_51	32.37
7427	RAC875_c90431_188	32.37
7428	RAC875_c82649_146	32.37
7429	RAC875_c7031_488	32.37
7430	RAC875_c65864_437	32.37
7431	BS00005004_51	32.37
7432	BS00004453_51	32.37
7433	RAC875_c63624_1040	32.37
7434	RAC875_c5243_236	32.37
7435	RAC875_c5243_206	32.37
7436	RAC875_c455_1400	32.37
7437	RAC875_c42715_856	32.37
7438	RAC875_c41481_283	32.37
7439	RAC875_c35052_1690	32.37
7440	RAC875_c31504_522	32.37
7441	RAC875_c30593_58	32.37
7442	RAC875_c30367_736	32.37
7443	RAC875_c2660_1206	32.37
7444	RAC875_c2444_101	32.37
7445	RAC875_c21801_1262	32.37
7446	RAC875_c21367_209	32.37
7447	RAC875_c20712_1673	32.37
7448	RAC875_c140_872	32.37
7449	RAC875_c140_338	32.37
7450	BobWhite_c13654_447	32.37
7451	RAC875_c11201_111	32.37
7452	RAC875_c102411_201	32.37
7453	RAC875_c10050_620	32.37
7454	Ra_c28932_543	32.37
7455	Ra_c28610_501	32.37
7456	Kukri_rep_c68693_86	32.37
7457	Kukri_rep_c68217_1456	32.37
7458	Kukri_rep_c111568_656	32.37
7459	Kukri_rep_c108883_577	32.37
7460	Kukri_c7936_630	32.37
7461	Kukri_c78135_166	32.37
7462	Kukri_c56333_178	32.37
7463	Kukri_c5221_506	32.37
7464	Kukri_c51268_248	32.37
7465	Kukri_c43552_443	32.37
7466	Kukri_c38553_67	32.37
7467	Kukri_c34536_259	32.37
7468	Kukri_c3414_114	32.37
7469	Kukri_c29655_155	32.37
7470	Kukri_c26731_312	32.37
7471	Kukri_c25654_382	32.37
7472	Kukri_c23381_1190	32.37
7473	Kukri_c22856_385	32.37
7474	BobWhite_c6812_144	32.37
7475	Kukri_c19832_777	32.37
7476	Kukri_c11756_1706	32.37
7477	Kukri_c11587_190	32.37
7478	Ku_c8810_903	32.37
7479	Ku_c12889_794	32.37
7480	Jagger_c6107_116	32.37
7481	IACX7053	32.37
7482	IACX6858	32.37
7483	IACX3505	32.37
7484	IACX19890	32.37
7485	IAAV8714	32.37
7486	IAAV6922	32.37
7487	IAAV6525	32.37
7488	IAAV6025	32.37
7489	IAAV6001	32.37
7490	IAAV4559	32.37
7491	IAAV4531	32.37
7492	IAAV3801	32.37
7493	IAAV3773	32.37
7494	IAAV3683	32.37
7495	IAAV3431	32.37
7496	IAAV3430	32.37
7497	IAAV3057	32.37
7498	IAAV268	32.37
7499	IAAV2375	32.37
7500	IAAV2147	32.37
7501	IAAV1833	32.37
7502	IAAV1625	32.37
7503	GENE-4777_662	32.37
7504	GENE-2762_144	32.37
7505	GENE-2541_403	32.37
7506	GENE-0815_140	32.37
7507	GENE-0564_313	32.37
7508	GENE-0564_125	32.37
7509	GENE-0553_173	32.37
7510	GENE-0542_613	32.37
7511	GENE-0489_946	32.37
7512	GENE-0346_235	32.37
7513	GENE-0256_368	32.37
7514	GENE-0121_924	32.37
7515	GENE-0087_561	32.37
7516	GENE-0087_196	32.37
7517	Excalibur_s112007_259	32.37
7518	Excalibur_rep_c116725_184	32.37
7519	BobWhite_c39269_243	32.37
7520	Excalibur_rep_c103847_565	32.37
7521	Excalibur_rep_c103414_186	32.37
7522	Excalibur_c95327_51	32.37
7523	Excalibur_c95327_126	32.37
7524	Excalibur_c8052_541	32.37
7525	Excalibur_c64890_61	32.37
7526	Excalibur_c64866_259	32.37
7527	Excalibur_c6213_689	32.37
7528	Excalibur_c5775_228	32.37
7529	Excalibur_c55959_710	32.37
7530	Excalibur_c48622_109	32.37
7531	Excalibur_c38281_82	32.37
7532	Excalibur_c31375_558	32.37
7533	Excalibur_c26597_153	32.37
7534	Excalibur_c2541_262	32.37
7535	Excalibur_c25368_372	32.37
7536	Excalibur_c24859_517	32.37
7537	Excalibur_c23515_1177	32.37
7538	BobWhite_c3068_393	32.37
7539	Excalibur_c18009_66	32.37
7540	Excalibur_c12376_569	32.37
7541	Excalibur_c11848_919	32.37
7542	Excalibur_c11666_996	32.37
7543	Ex_c64327_523	32.37
7544	Ex_c21139_812	32.37
7545	Ex_c15717_451	32.37
7546	D_F1BEJMU02JP8DY_187	32.37
7547	BobWhite_c2297_1853	32.37
7548	D_contig14142_247	32.37
7549	CAP8_c311_448	32.37
7550	CAP8_c2850_333	32.37
7551	CAP8_c2036_140	32.37
7552	CAP7_c3847_204	32.37
7553	CAP7_c2327_172	32.37
7554	CAP11_rep_c6465_98	32.37
7555	CAP11_c3813_253	32.37
7556	BS00110900_51	32.37
7557	BobWhite_c19204_92	32.37
7558	BobWhite_c19204_194	32.37
7559	BS00110520_51	32.37
7560	BS00110121_51	32.37
7561	BS00105833_51	32.37
7562	BS00098794_51	32.37
7563	BS00095751_51	32.37
7564	BS00094759_51	32.37
7565	BS00093102_51	32.37
7566	BS00092514_51	32.37
7567	BS00091632_51	32.37
7568	BS00089524_51	32.37
7569	BS00088256_51	32.37
7570	BS00087988_51	32.37
7571	BS00084722_51	32.37
7572	BS00081168_51	32.37
7573	BS00073199_51	32.37
7574	BS00071161_51	32.37
7575	BS00067709_51	32.37
7576	3953810	32.44
7577	4543398	32.44
7578	1109672	32.45
7579	1128678	32.45
7580	1255104	32.45
7581	3961355	32.45
7582	4407051	32.45
7583	4542212	32.45
7584	1164185	32.47
7585	1256326	32.47
7586	1261685	32.47
7587	1268032	32.47
7588	1718382	32.47
7589	1724416	32.47
7590	2260656	32.48
7591	1001137	32.49
7592	1131289	32.51
7593	1161401	32.51
7594	1199686	32.51
7595	1669383	32.51
7596	1670108	32.51
7597	1100588	32.53
7598	4544242	32.53
7599	1256978	32.55
7600	7162117	32.55
7601	1080389	32.59
7602	2241639	32.59
7603	2303488	32.61
7604	3385287	32.61
7605	4408607	32.61
7606	1073557	32.65
7607	3949221	32.65
7608	4991347	32.65
7609	1081683	32.67
7610	4005015	32.67
7611	1014896	32.71
7612	1022144	32.71
7613	1111398	32.71
7614	3021743	32.71
7615	3937513	32.71
7616	3940447	32.71
7617	3943474	32.71
7618	4329313	32.71
7619	4991131	32.71
7620	2259435	32.82
7621	wPt-6229	32.85
7622	1012381	32.85
7623	1204236	32.85
7624	Opata_1027827_PstIMseI_PA	32.85
7625	Opata_1082073_PstIMseI_PA	32.85
7626	Opata_2907808_PstIMseI_PA	32.85
7627	M6_1554307_PstIMspI_PA	32.85
7628	M6_346374_PstIMspI_PA	32.85
7629	M6_3549765_PstIMspI_PA	32.85
7630	M6_55710_PstIMspI_PA	32.85
7631	M6_823864_PstIMspI_PA	32.85
7632	Opata_2967564_PstIMspI_PA	32.85
7633	Opata_1037472_90_PstIMseI_SNP	32.85
7634	Opata_10731_74_PstIMseI_SNP	32.85
7635	Opata_109382_21_PstIMseI_SNP	32.85
7636	Opata_109382_32_PstIMseI_SNP	32.85
7637	Opata_1325636_68_PstIMseI_SNP	32.85
7638	Opata_1357448_3_PstIMseI_SNP	32.85
7639	Opata_2808627_57_PstIMseI_SNP	32.85
7640	Opata_335035_64_PstIMseI_SNP	32.85
7641	Opata_38727_10_PstIMseI_SNP	32.85
7642	Opata_512865_18_PstIMseI_SNP	32.85
7643	Opata_5200_4_PstIMseI_SNP	32.85
7644	Opata_551962_39_PstIMseI_SNP	32.85
7645	Opata_60028_66_PstIMseI_SNP	32.85
7646	Opata_607863_23_PstIMseI_SNP	32.85
7647	Opata_64819_4_PstIMseI_SNP	32.85
7648	Opata_1733460_76_PstIMspI_SNP	32.85
7649	Opata_2984181_4_PstIMspI_SNP	32.85
7650	Opata_930413_60_PstIMseI_SNP	32.85
7651	Opata_2539311_86_PstIMspI_SNP	32.85
7652	Opata_3359914_23_PstIMspI_SNP	32.85
7653	Opata_428098_27_PstIMspI_SNP	32.85
7654	Opata_428098_46_PstIMspI_SNP	32.85
7655	Opata_1494817_PstIMseI_PA	32.85
7656	Opata_1971308_PstIMseI_PA	32.85
7657	Opata_2168478_PstIMseI_PA	32.85
7658	Opata_2488281_PstIMseI_PA	32.85
7659	Opata_3361027_PstIMseI_PA	32.85
7660	Opata_382748_PstIMseI_PA	32.85
7661	Opata_3882847_PstIMseI_PA	32.85
7662	Opata_466428_PstIMseI_PA	32.85
7663	Opata_558576_PstIMseI_PA	32.85
7664	Opata_156120_PstIMspI_PA	32.85
7665	Opata_1818125_PstIMspI_PA	32.85
7666	Opata_2178093_PstIMspI_PA	32.85
7667	Opata_2288838_PstIMspI_PA	32.85
7668	Opata_249495_PstIMspI_PA	32.85
7669	Opata_3581594_PstIMspI_PA	32.85
7670	Opata_4070360_PstIMspI_PA	32.85
7671	Opata_4200189_PstIMspI_PA	32.85
7672	Opata_440674_PstIMspI_PA	32.85
7673	Opata_866156_PstIMspI_PA	32.85
7674	Opata_914818_PstIMspI_PA	32.85
7675	Opata_1336896_41_PstIMspI_SNP	32.85
7676	Opata_230321_15_PstIMspI_SNP	32.85
7677	Opata_230321_54_PstIMspI_SNP	32.85
7678	Opata_849526_78_PstIMspI_SNP	32.85
7679	Opata_1067346_PstIMseI_PA	32.85
7680	Opata_1247803_PstIMseI_PA	32.85
7681	Opata_125072_PstIMseI_PA	32.85
7682	Opata_127705_PstIMseI_PA	32.85
7683	Opata_145191_PstIMseI_PA	32.85
7684	Opata_178014_PstIMseI_PA	32.85
7685	Opata_1884472_PstIMseI_PA	32.85
7686	Opata_2205040_PstIMseI_PA	32.85
7687	Opata_2461543_PstIMseI_PA	32.85
7688	Opata_2475603_PstIMseI_PA	32.85
7689	Opata_3076124_PstIMseI_PA	32.85
7690	Opata_366613_PstIMseI_PA	32.85
7691	Opata_3725484_PstIMseI_PA	32.85
7692	Opata_4135541_PstIMseI_PA	32.85
7693	Opata_4232370_PstIMseI_PA	32.85
7694	Opata_577397_PstIMseI_PA	32.85
7695	Opata_86439_PstIMseI_PA	32.85
7696	Opata_954867_PstIMseI_PA	32.85
7697	Opata_95790_PstIMseI_PA	32.85
7698	Opata_1021831_PstIMspI_PA	32.85
7699	Opata_1244778_PstIMspI_PA	32.85
7700	Opata_1291798_PstIMspI_PA	32.85
7701	Opata_1643209_PstIMspI_PA	32.85
7702	Opata_1705154_PstIMspI_PA	32.85
7703	Opata_1771571_PstIMspI_PA	32.85
7704	Opata_1943431_PstIMspI_PA	32.85
7705	Opata_1984988_PstIMspI_PA	32.85
7706	Opata_2147092_PstIMspI_PA	32.85
7707	Opata_224385_PstIMspI_PA	32.85
7708	Opata_2287050_PstIMspI_PA	32.85
7709	Opata_2432217_PstIMspI_PA	32.85
7710	Opata_2534360_PstIMspI_PA	32.85
7711	Opata_2535439_PstIMspI_PA	32.85
7712	Opata_289545_PstIMspI_PA	32.85
7713	Opata_2913051_PstIMspI_PA	32.85
7714	Opata_301380_PstIMspI_PA	32.85
7715	Opata_3097884_PstIMspI_PA	32.85
7716	Opata_3238283_PstIMspI_PA	32.85
7717	Opata_331572_PstIMspI_PA	32.85
7718	Opata_336012_PstIMspI_PA	32.85
7719	Opata_671479_PstIMspI_PA	32.85
7720	Opata_893738_PstIMspI_PA	32.85
7721	Opata_984757_PstIMspI_PA	32.85
7722	Opata_1809131_4_PstIMseI_SNP	32.85
7723	Opata_652947_45_PstIMspI_SNP	32.85
7724	Opata_1935635_PstIMluI_PA	32.85
7725	Opata_267032_PstIMluI_PA	32.85
7726	Opata_2751940_PstIMluI_PA	32.85
7727	Opata_11570_PstIMseI_PA	32.85
7728	Opata_1197464_PstIMseI_PA	32.85
7729	Opata_1245275_PstIMseI_PA	32.85
7730	Opata_14475_PstIMseI_PA	32.85
7731	Opata_146167_PstIMseI_PA	32.85
7732	Opata_1496271_PstIMseI_PA	32.85
7733	Opata_170373_PstIMseI_PA	32.85
7734	Opata_246998_PstIMseI_PA	32.85
7735	Opata_2532682_PstIMseI_PA	32.85
7736	Opata_265280_PstIMseI_PA	32.85
7737	Opata_270226_PstIMseI_PA	32.85
7738	Opata_527126_PstIMseI_PA	32.85
7739	Opata_1071368_PstIMspI_PA	32.85
7740	Opata_1180945_PstIMspI_PA	32.85
7741	Opata_1288402_PstIMspI_PA	32.85
7742	Opata_1425454_PstIMspI_PA	32.85
7743	Opata_1487221_PstIMspI_PA	32.85
7744	Opata_1785597_PstIMspI_PA	32.85
7745	Opata_2009241_PstIMspI_PA	32.85
7746	Opata_2014359_PstIMspI_PA	32.85
7747	Opata_2081232_PstIMspI_PA	32.85
7748	Opata_2181649_PstIMspI_PA	32.85
7749	Opata_2306920_PstIMspI_PA	32.85
7750	Opata_2354709_PstIMspI_PA	32.85
7751	Opata_2360656_PstIMspI_PA	32.85
7752	Opata_2446797_PstIMspI_PA	32.85
7753	Opata_2680287_PstIMspI_PA	32.85
7754	Opata_2721594_PstIMspI_PA	32.85
7755	Opata_3228050_PstIMspI_PA	32.85
7756	Opata_3498640_PstIMspI_PA	32.85
7757	Opata_3512386_PstIMspI_PA	32.85
7758	Opata_3575553_PstIMspI_PA	32.85
7759	Opata_3775851_PstIMspI_PA	32.85
7760	Opata_380353_PstIMspI_PA	32.85
7761	Opata_3972945_PstIMspI_PA	32.85
7762	Opata_4229734_PstIMspI_PA	32.85
7763	Opata_430029_PstIMspI_PA	32.85
7764	Opata_482149_PstIMspI_PA	32.85
7765	Opata_549262_PstIMspI_PA	32.85
7766	Opata_709275_PstIMspI_PA	32.85
7767	Opata_734814_PstIMspI_PA	32.85
7768	Opata_780157_PstIMspI_PA	32.85
7769	Opata_997189_PstIMspI_PA	32.85
7770	Opata_1189890_PstIMseI_PA	32.85
7771	Opata_1322605_PstIMseI_PA	32.85
7772	Opata_1406056_PstIMseI_PA	32.85
7773	Opata_1450845_PstIMseI_PA	32.85
7774	Opata_151762_PstIMseI_PA	32.85
7775	Opata_1725396_PstIMseI_PA	32.85
7776	Opata_234559_PstIMseI_PA	32.85
7777	Opata_367905_PstIMseI_PA	32.85
7778	Opata_4182850_PstIMseI_PA	32.85
7779	Opata_615022_PstIMseI_PA	32.85
7780	Opata_1015333_PstIMspI_PA	32.85
7781	Opata_1327520_PstIMspI_PA	32.85
7782	Opata_1714858_PstIMspI_PA	32.85
7783	Opata_1771511_PstIMspI_PA	32.85
7784	Opata_1902045_PstIMspI_PA	32.85
7785	Opata_2330036_PstIMspI_PA	32.85
7786	Opata_4183746_PstIMspI_PA	32.85
7787	Opata_424596_PstIMspI_PA	32.85
7788	Opata_50601_PstIMspI_PA	32.85
7789	Opata_532241_PstIMspI_PA	32.85
7790	Opata_542030_PstIMspI_PA	32.85
7791	Opata_675276_PstIMspI_PA	32.85
7792	Opata_675674_PstIMspI_PA	32.85
7793	Opata_826334_PstIMspI_PA	32.85
7794	Opata_862940_PstIMspI_PA	32.85
7795	Opata_897332_PstIMspI_PA	32.85
7796	Opata_1509145_PstIMluI_PA	32.85
7797	Opata_184013_PstIMluI_PA	32.85
7798	Opata_196454_PstIMluI_PA	32.85
7799	Opata_2191664_PstIMluI_PA	32.85
7800	Opata_259555_PstIMluI_PA	32.85
7801	Opata_1050874_PstIMseI_PA	32.85
7802	Opata_110704_PstIMseI_PA	32.85
7803	Opata_1141151_PstIMseI_PA	32.85
7804	Opata_116557_PstIMseI_PA	32.85
7805	Opata_1200205_PstIMseI_PA	32.85
7806	Opata_1265338_PstIMseI_PA	32.85
7807	Opata_1269884_PstIMseI_PA	32.85
7808	Opata_1320354_PstIMseI_PA	32.85
7809	Opata_135271_PstIMseI_PA	32.85
7810	Opata_1411108_PstIMseI_PA	32.85
7811	Opata_14292_PstIMseI_PA	32.85
7812	Opata_1462973_PstIMseI_PA	32.85
7813	Opata_16010_PstIMseI_PA	32.85
7814	Opata_1739649_PstIMseI_PA	32.85
7815	Opata_175021_PstIMseI_PA	32.85
7816	Opata_182798_PstIMseI_PA	32.85
7817	Opata_1839953_PstIMseI_PA	32.85
7818	Opata_1977340_PstIMseI_PA	32.85
7819	Opata_2220360_PstIMseI_PA	32.85
7820	Opata_273289_PstIMseI_PA	32.85
7821	Opata_300050_PstIMseI_PA	32.85
7822	Opata_3024427_PstIMseI_PA	32.85
7823	Opata_3029941_PstIMseI_PA	32.85
7824	Opata_343435_PstIMseI_PA	32.85
7825	Opata_344277_PstIMseI_PA	32.85
7826	Opata_396869_PstIMseI_PA	32.85
7827	Opata_4059876_PstIMseI_PA	32.85
7828	Opata_410821_PstIMseI_PA	32.85
7829	Opata_418190_PstIMseI_PA	32.85
7830	Opata_424680_PstIMseI_PA	32.85
7831	Opata_440699_PstIMseI_PA	32.85
7832	Opata_4471250_PstIMseI_PA	32.85
7833	Opata_5058_PstIMseI_PA	32.85
7834	Opata_507285_PstIMseI_PA	32.85
7835	Opata_514_PstIMseI_PA	32.85
7836	Opata_549090_PstIMseI_PA	32.85
7837	Opata_564819_PstIMseI_PA	32.85
7838	Opata_568483_PstIMseI_PA	32.85
7839	Opata_597992_PstIMseI_PA	32.85
7840	Opata_614074_PstIMseI_PA	32.85
7841	Opata_651353_PstIMseI_PA	32.85
7842	Opata_65448_PstIMseI_PA	32.85
7843	Opata_770178_PstIMseI_PA	32.85
7844	Opata_82093_PstIMseI_PA	32.85
7845	Opata_826429_PstIMseI_PA	32.85
7846	Opata_8485_PstIMseI_PA	32.85
7847	Opata_878682_PstIMseI_PA	32.85
7848	Opata_997390_PstIMseI_PA	32.85
7849	Opata_1061309_PstIMspI_PA	32.85
7850	Opata_1143848_PstIMspI_PA	32.85
7851	Opata_1201774_PstIMspI_PA	32.85
7852	Opata_1254437_PstIMspI_PA	32.85
7853	Opata_1297068_PstIMspI_PA	32.85
7854	Opata_1363108_PstIMspI_PA	32.85
7855	Opata_1438875_PstIMspI_PA	32.85
7856	Opata_144596_PstIMspI_PA	32.85
7857	Opata_1587648_PstIMspI_PA	32.85
7858	Opata_162361_PstIMspI_PA	32.85
7859	Opata_1641709_PstIMspI_PA	32.85
7860	Opata_166083_PstIMspI_PA	32.85
7861	Opata_1665182_PstIMspI_PA	32.85
7862	Opata_1715212_PstIMspI_PA	32.85
7863	Opata_1724781_PstIMspI_PA	32.85
7864	Opata_1728229_PstIMspI_PA	32.85
7865	Opata_1777340_PstIMspI_PA	32.85
7866	Opata_1835285_PstIMspI_PA	32.85
7867	Opata_1860129_PstIMspI_PA	32.85
7868	Opata_1903451_PstIMspI_PA	32.85
7869	Opata_1920176_PstIMspI_PA	32.85
7870	Opata_1923489_PstIMspI_PA	32.85
7871	Opata_1940434_PstIMspI_PA	32.85
7872	Opata_1954068_PstIMspI_PA	32.85
7873	Opata_1964311_PstIMspI_PA	32.85
7874	Opata_2018207_PstIMspI_PA	32.85
7875	Opata_202587_PstIMspI_PA	32.85
7876	Opata_2084879_PstIMspI_PA	32.85
7877	Opata_2110574_PstIMspI_PA	32.85
7878	Opata_2126515_PstIMspI_PA	32.85
7879	Opata_2182474_PstIMspI_PA	32.85
7880	Opata_218451_PstIMspI_PA	32.85
7881	Opata_2185658_PstIMspI_PA	32.85
7882	Opata_2252391_PstIMspI_PA	32.85
7883	Opata_2277717_PstIMspI_PA	32.85
7884	Opata_2359765_PstIMspI_PA	32.85
7885	Opata_2366099_PstIMspI_PA	32.85
7886	Opata_237766_PstIMspI_PA	32.85
7887	Opata_2437682_PstIMspI_PA	32.85
7888	Opata_2503858_PstIMspI_PA	32.85
7889	Opata_2505262_PstIMspI_PA	32.85
7890	Opata_2547684_PstIMspI_PA	32.85
7891	Opata_2556427_PstIMspI_PA	32.85
7892	Opata_2628560_PstIMspI_PA	32.85
7893	Opata_2681615_PstIMspI_PA	32.85
7894	Opata_2687043_PstIMspI_PA	32.85
7895	Opata_2702439_PstIMspI_PA	32.85
7896	Opata_2750608_PstIMspI_PA	32.85
7897	Opata_2807903_PstIMspI_PA	32.85
7898	Opata_2844278_PstIMspI_PA	32.85
7899	Opata_2844558_PstIMspI_PA	32.85
7900	Opata_2863414_PstIMspI_PA	32.85
7901	Opata_2956353_PstIMspI_PA	32.85
7902	Opata_3056358_PstIMspI_PA	32.85
7903	Opata_3127850_PstIMspI_PA	32.85
7904	Opata_3214796_PstIMspI_PA	32.85
7905	Opata_3250141_PstIMspI_PA	32.85
7906	Opata_330580_PstIMspI_PA	32.85
7907	Opata_3385701_PstIMspI_PA	32.85
7908	Opata_3390226_PstIMspI_PA	32.85
7909	Opata_3523693_PstIMspI_PA	32.85
7910	Opata_3549511_PstIMspI_PA	32.85
7911	Opata_3561971_PstIMspI_PA	32.85
7912	Opata_365742_PstIMspI_PA	32.85
7913	Opata_3668001_PstIMspI_PA	32.85
7914	Opata_370116_PstIMspI_PA	32.85
7915	Opata_375046_PstIMspI_PA	32.85
7916	Opata_379095_PstIMspI_PA	32.85
7917	Opata_394611_PstIMspI_PA	32.85
7918	Opata_4028262_PstIMspI_PA	32.85
7919	Opata_405415_PstIMspI_PA	32.85
7920	Opata_408158_PstIMspI_PA	32.85
7921	Opata_4105397_PstIMspI_PA	32.85
7922	Opata_4139576_PstIMspI_PA	32.85
7923	Opata_4147044_PstIMspI_PA	32.85
7924	Opata_4162671_PstIMspI_PA	32.85
7925	Opata_4230828_PstIMspI_PA	32.85
7926	Opata_4252387_PstIMspI_PA	32.85
7927	Opata_439122_PstIMspI_PA	32.85
7928	Opata_493190_PstIMspI_PA	32.85
7929	Opata_512810_PstIMspI_PA	32.85
7930	Opata_592566_PstIMspI_PA	32.85
7931	Opata_685362_PstIMspI_PA	32.85
7932	Opata_722800_PstIMspI_PA	32.85
7933	Opata_770301_PstIMspI_PA	32.85
7934	Opata_834746_PstIMspI_PA	32.85
7935	Opata_85048_PstIMspI_PA	32.85
7936	Opata_88763_PstIMspI_PA	32.85
7937	Opata_925613_PstIMspI_PA	32.85
7938	Opata_995255_PstIMspI_PA	32.85
7939	Opata_100257_PstIMluI_PA	32.85
7940	Opata_1039914_PstIMluI_PA	32.85
7941	Opata_112044_PstIMluI_PA	32.85
7942	Opata_117378_PstIMluI_PA	32.85
7943	Opata_139421_PstIMluI_PA	32.85
7944	Opata_2287807_PstIMluI_PA	32.85
7945	Opata_249241_PstIMluI_PA	32.85
7946	Opata_2760318_PstIMluI_PA	32.85
7947	Opata_283637_PstIMluI_PA	32.85
7948	Opata_434918_PstIMluI_PA	32.85
7949	Opata_43903_PstIMluI_PA	32.85
7950	Opata_440803_PstIMluI_PA	32.85
7951	Opata_527080_PstIMluI_PA	32.85
7952	Opata_554283_PstIMluI_PA	32.85
7953	Opata_569185_PstIMluI_PA	32.85
7954	Opata_572058_PstIMluI_PA	32.85
7955	Opata_739396_PstIMluI_PA	32.85
7956	Opata_837177_PstIMluI_PA	32.85
7957	Opata_839197_PstIMluI_PA	32.85
7958	M6_409094_PstIMseI_PA	32.85
7959	M6_924752_PstIMseI_PA	32.85
7960	Opata_1000934_PstIMseI_PA	32.85
7961	Opata_1034574_PstIMseI_PA	32.85
7962	Opata_1053238_PstIMseI_PA	32.85
7963	Opata_1107558_PstIMseI_PA	32.85
7964	Opata_1118654_PstIMseI_PA	32.85
7965	Opata_1135968_PstIMseI_PA	32.85
7966	Opata_1172669_PstIMseI_PA	32.85
7967	Opata_1193762_PstIMseI_PA	32.85
7968	Opata_123838_PstIMseI_PA	32.85
7969	Opata_1255610_PstIMseI_PA	32.85
7970	Opata_1293262_PstIMseI_PA	32.85
7971	Opata_1309454_PstIMseI_PA	32.85
7972	Opata_134221_PstIMseI_PA	32.85
7973	Opata_1361408_PstIMseI_PA	32.85
7974	Opata_146858_PstIMseI_PA	32.85
7975	Opata_1477127_PstIMseI_PA	32.85
7976	Opata_151078_PstIMseI_PA	32.85
7977	Opata_1527570_PstIMseI_PA	32.85
7978	Opata_161980_PstIMseI_PA	32.85
7979	Opata_163259_PstIMseI_PA	32.85
7980	Opata_1643631_PstIMseI_PA	32.85
7981	Opata_172832_PstIMseI_PA	32.85
7982	Opata_179847_PstIMseI_PA	32.85
7983	Opata_201670_PstIMseI_PA	32.85
7984	Opata_2039313_PstIMseI_PA	32.85
7985	Opata_207305_PstIMseI_PA	32.85
7986	Opata_209475_PstIMseI_PA	32.85
7987	Opata_2139732_PstIMseI_PA	32.85
7988	Opata_215379_PstIMseI_PA	32.85
7989	Opata_2154752_PstIMseI_PA	32.85
7990	Opata_233652_PstIMseI_PA	32.85
7991	Opata_2368926_PstIMseI_PA	32.85
7992	Opata_240038_PstIMseI_PA	32.85
7993	Opata_24086_PstIMseI_PA	32.85
7994	Opata_2483362_PstIMseI_PA	32.85
7995	Opata_252431_PstIMseI_PA	32.85
7996	Opata_275698_PstIMseI_PA	32.85
7997	Opata_275740_PstIMseI_PA	32.85
7998	Opata_27890_PstIMseI_PA	32.85
7999	Opata_282363_PstIMseI_PA	32.85
8000	Opata_286519_PstIMseI_PA	32.85
8001	Opata_28762_PstIMseI_PA	32.85
8002	Opata_2903178_PstIMseI_PA	32.85
8003	Opata_299689_PstIMseI_PA	32.85
8004	Opata_300531_PstIMseI_PA	32.85
8005	Opata_30583_PstIMseI_PA	32.85
8006	Opata_3060295_PstIMseI_PA	32.85
8007	Opata_315029_PstIMseI_PA	32.85
8008	Opata_321407_PstIMseI_PA	32.85
8009	Opata_321479_PstIMseI_PA	32.85
8010	Opata_3247534_PstIMseI_PA	32.85
8011	Opata_3357893_PstIMseI_PA	32.85
8012	Opata_338359_PstIMseI_PA	32.85
8013	Opata_359542_PstIMseI_PA	32.85
8014	Opata_3735915_PstIMseI_PA	32.85
8015	Opata_376542_PstIMseI_PA	32.85
8016	Opata_380591_PstIMseI_PA	32.85
8017	Opata_380734_PstIMseI_PA	32.85
8018	Opata_3818035_PstIMseI_PA	32.85
8019	Opata_396998_PstIMseI_PA	32.85
8020	Opata_397479_PstIMseI_PA	32.85
8021	Opata_3984483_PstIMseI_PA	32.85
8022	Opata_402229_PstIMseI_PA	32.85
8023	Opata_404032_PstIMseI_PA	32.85
8024	Opata_409143_PstIMseI_PA	32.85
8025	Opata_4236910_PstIMseI_PA	32.85
8026	Opata_438258_PstIMseI_PA	32.85
8027	Opata_446007_PstIMseI_PA	32.85
8028	Opata_47716_PstIMseI_PA	32.85
8029	Opata_490087_PstIMseI_PA	32.85
8030	Opata_490619_PstIMseI_PA	32.85
8031	Opata_524808_PstIMseI_PA	32.85
8032	Opata_561643_PstIMseI_PA	32.85
8033	Opata_568217_PstIMseI_PA	32.85
8034	Opata_615595_PstIMseI_PA	32.85
8035	Opata_62448_PstIMseI_PA	32.85
8036	Opata_653011_PstIMseI_PA	32.85
8037	Opata_6724_PstIMseI_PA	32.85
8038	Opata_70038_PstIMseI_PA	32.85
8039	Opata_703123_PstIMseI_PA	32.85
8040	Opata_730438_PstIMseI_PA	32.85
8041	Opata_755337_PstIMseI_PA	32.85
8042	Opata_770536_PstIMseI_PA	32.85
8043	Opata_779628_PstIMseI_PA	32.85
8044	Opata_797232_PstIMseI_PA	32.85
8045	Opata_840433_PstIMseI_PA	32.85
8046	Opata_89086_PstIMseI_PA	32.85
8047	Opata_901646_PstIMseI_PA	32.85
8048	Opata_951180_PstIMseI_PA	32.85
8049	Opata_955883_PstIMseI_PA	32.85
8050	Opata_1026613_PstIMspI_PA	32.85
8051	Opata_110202_PstIMspI_PA	32.85
8052	Opata_111949_PstIMspI_PA	32.85
8053	Opata_1144220_PstIMspI_PA	32.85
8054	Opata_1165944_PstIMspI_PA	32.85
8055	Opata_1173550_PstIMspI_PA	32.85
8056	Opata_1174669_PstIMspI_PA	32.85
8057	Opata_1192516_PstIMspI_PA	32.85
8058	Opata_120143_PstIMspI_PA	32.85
8059	Opata_121957_PstIMspI_PA	32.85
8060	Opata_122956_PstIMspI_PA	32.85
8061	Opata_1255824_PstIMspI_PA	32.85
8062	Opata_131939_PstIMspI_PA	32.85
8063	Opata_1359551_PstIMspI_PA	32.85
8064	Opata_1360843_PstIMspI_PA	32.85
8065	Opata_1364112_PstIMspI_PA	32.85
8066	Opata_1427332_PstIMspI_PA	32.85
8067	Opata_143564_PstIMspI_PA	32.85
8068	Opata_1462232_PstIMspI_PA	32.85
8069	Opata_1464220_PstIMspI_PA	32.85
8070	Opata_1500329_PstIMspI_PA	32.85
8071	Opata_15473_PstIMspI_PA	32.85
8072	Opata_1554687_PstIMspI_PA	32.85
8073	Opata_1558304_PstIMspI_PA	32.85
8074	Opata_1572177_PstIMspI_PA	32.85
8075	Opata_1595968_PstIMspI_PA	32.85
8076	Opata_1610775_PstIMspI_PA	32.85
8077	Opata_1639281_PstIMspI_PA	32.85
8078	Opata_1664944_PstIMspI_PA	32.85
8079	Opata_168292_PstIMspI_PA	32.85
8080	Opata_1684878_PstIMspI_PA	32.85
8081	Opata_1687121_PstIMspI_PA	32.85
8082	Opata_1694540_PstIMspI_PA	32.85
8083	Opata_1697542_PstIMspI_PA	32.85
8084	Opata_1699054_PstIMspI_PA	32.85
8085	Opata_1709954_PstIMspI_PA	32.85
8086	Opata_1710807_PstIMspI_PA	32.85
8087	Opata_1718000_PstIMspI_PA	32.85
8088	Opata_1726269_PstIMspI_PA	32.85
8089	Opata_176669_PstIMspI_PA	32.85
8090	Opata_177965_PstIMspI_PA	32.85
8091	Opata_1780363_PstIMspI_PA	32.85
8092	Opata_1805799_PstIMspI_PA	32.85
8093	Opata_1808088_PstIMspI_PA	32.85
8094	Opata_182375_PstIMspI_PA	32.85
8095	Opata_1840183_PstIMspI_PA	32.85
8096	Opata_1841406_PstIMspI_PA	32.85
8097	Opata_1844324_PstIMspI_PA	32.85
8098	Opata_1847843_PstIMspI_PA	32.85
8099	Opata_1867556_PstIMspI_PA	32.85
8100	Opata_1938686_PstIMspI_PA	32.85
8101	Opata_1951197_PstIMspI_PA	32.85
8102	Opata_2020053_PstIMspI_PA	32.85
8103	Opata_2022341_PstIMspI_PA	32.85
8104	Opata_2051624_PstIMspI_PA	32.85
8105	Opata_2079396_PstIMspI_PA	32.85
8106	Opata_2089166_PstIMspI_PA	32.85
8107	Opata_2128875_PstIMspI_PA	32.85
8108	Opata_2300346_PstIMspI_PA	32.85
8109	Opata_2301799_PstIMspI_PA	32.85
8110	Opata_2362219_PstIMspI_PA	32.85
8111	Opata_2387073_PstIMspI_PA	32.85
8112	Opata_2395013_PstIMspI_PA	32.85
8113	Opata_239736_PstIMspI_PA	32.85
8114	Opata_2398156_PstIMspI_PA	32.85
8115	Opata_2453118_PstIMspI_PA	32.85
8116	Opata_2463254_PstIMspI_PA	32.85
8117	Opata_2486734_PstIMspI_PA	32.85
8118	Opata_2509438_PstIMspI_PA	32.85
8119	Opata_2534950_PstIMspI_PA	32.85
8120	Opata_2549079_PstIMspI_PA	32.85
8121	Opata_2570936_PstIMspI_PA	32.85
8122	Opata_2571432_PstIMspI_PA	32.85
8123	Opata_2588088_PstIMspI_PA	32.85
8124	Opata_2591202_PstIMspI_PA	32.85
8125	Opata_2606518_PstIMspI_PA	32.85
8126	Opata_265518_PstIMspI_PA	32.85
8127	Opata_2696504_PstIMspI_PA	32.85
8128	Opata_2753579_PstIMspI_PA	32.85
8129	Opata_2763697_PstIMspI_PA	32.85
8130	Opata_2767769_PstIMspI_PA	32.85
8131	Opata_2789171_PstIMspI_PA	32.85
8132	Opata_2803266_PstIMspI_PA	32.85
8133	Opata_282304_PstIMspI_PA	32.85
8134	Opata_2876612_PstIMspI_PA	32.85
8135	Opata_2902251_PstIMspI_PA	32.85
8136	Opata_29076_PstIMspI_PA	32.85
8137	Opata_2915295_PstIMspI_PA	32.85
8138	Opata_2929039_PstIMspI_PA	32.85
8139	Opata_2990231_PstIMspI_PA	32.85
8140	Opata_302747_PstIMspI_PA	32.85
8141	Opata_3030179_PstIMspI_PA	32.85
8142	Opata_3040710_PstIMspI_PA	32.85
8143	Opata_3079557_PstIMspI_PA	32.85
8144	Opata_308625_PstIMspI_PA	32.85
8145	Opata_3087312_PstIMspI_PA	32.85
8146	Opata_3136716_PstIMspI_PA	32.85
8147	Opata_3166068_PstIMspI_PA	32.85
8148	Opata_3182628_PstIMspI_PA	32.85
8149	Opata_3271557_PstIMspI_PA	32.85
8150	Opata_3307314_PstIMspI_PA	32.85
8151	Opata_3329202_PstIMspI_PA	32.85
8152	Opata_3409824_PstIMspI_PA	32.85
8153	Opata_345586_PstIMspI_PA	32.85
8154	Opata_3472239_PstIMspI_PA	32.85
8155	Opata_3499473_PstIMspI_PA	32.85
8156	Opata_355113_PstIMspI_PA	32.85
8157	Opata_3590352_PstIMspI_PA	32.85
8158	Opata_362509_PstIMspI_PA	32.85
8159	Opata_3635448_PstIMspI_PA	32.85
8160	Opata_366638_PstIMspI_PA	32.85
8161	Opata_3677757_PstIMspI_PA	32.85
8162	Opata_3694484_PstIMspI_PA	32.85
8163	Opata_3700562_PstIMspI_PA	32.85
8164	Opata_3716887_PstIMspI_PA	32.85
8165	Opata_373334_PstIMspI_PA	32.85
8166	Opata_3738425_PstIMspI_PA	32.85
8167	Opata_3749505_PstIMspI_PA	32.85
8168	Opata_3750071_PstIMspI_PA	32.85
8169	Opata_3752280_PstIMspI_PA	32.85
8170	Opata_375987_PstIMspI_PA	32.85
8171	Opata_3772941_PstIMspI_PA	32.85
8172	Opata_3828449_PstIMspI_PA	32.85
8173	Opata_3857761_PstIMspI_PA	32.85
8174	Opata_3985624_PstIMspI_PA	32.85
8175	Opata_3996279_PstIMspI_PA	32.85
8176	Opata_4038485_PstIMspI_PA	32.85
8177	Opata_410141_PstIMspI_PA	32.85
8178	Opata_4181321_PstIMspI_PA	32.85
8179	Opata_4257098_PstIMspI_PA	32.85
8180	Opata_431622_PstIMspI_PA	32.85
8181	Opata_432501_PstIMspI_PA	32.85
8182	Opata_495221_PstIMspI_PA	32.85
8183	Opata_501419_PstIMspI_PA	32.85
8184	Opata_524248_PstIMspI_PA	32.85
8185	Opata_527469_PstIMspI_PA	32.85
8186	Opata_56961_PstIMspI_PA	32.85
8187	Opata_612048_PstIMspI_PA	32.85
8188	Opata_625609_PstIMspI_PA	32.85
8189	Opata_642182_PstIMspI_PA	32.85
8190	Opata_667529_PstIMspI_PA	32.85
8191	Opata_730079_PstIMspI_PA	32.85
8192	Opata_732666_PstIMspI_PA	32.85
8193	Opata_7496_PstIMspI_PA	32.85
8194	Opata_754238_PstIMspI_PA	32.85
8195	Opata_765716_PstIMspI_PA	32.85
8196	Opata_76939_PstIMspI_PA	32.85
8197	Opata_93108_PstIMspI_PA	32.85
8198	Opata_943727_PstIMspI_PA	32.85
8199	Opata_971921_PstIMspI_PA	32.85
8200	Opata_976540_PstIMspI_PA	32.85
8201	Opata_1467854_PstIMseI_PA	32.85
8202	Opata_2770619_PstIMseI_PA	32.85
8203	Opata_4128727_PstIMseI_PA	32.85
8204	Opata_70059_PstIMseI_PA	32.85
8205	Opata_24710_PstIMspI_PA	32.85
8206	Opata_2761214_PstIMluI_PA	32.85
8207	M6_46785_PstIMluI_PA	32.85
8208	Opata_2191413_PstIMluI_PA	32.85
8209	Opata_1057000_PstIMseI_PA	32.85
8210	Opata_511962_PstIMseI_PA	32.85
8211	Opata_1293905_PstIMluI_PA	32.85
8212	Opata_1090886_PstIMseI_PA	32.85
8213	Opata_124026_PstIMseI_PA	32.85
8214	Opata_1395931_PstIMseI_PA	32.85
8215	Opata_1638653_PstIMseI_PA	32.85
8216	Opata_309519_PstIMseI_PA	32.85
8217	Opata_762680_PstIMseI_PA	32.85
8218	Opata_931955_PstIMseI_PA	32.85
8219	Opata_148348_PstIMspI_PA	32.85
8220	Opata_2241625_PstIMspI_PA	32.85
8221	Opata_2575141_PstIMspI_PA	32.85
8222	Opata_276905_PstIMspI_PA	32.85
8223	Opata_2801502_PstIMspI_PA	32.85
8224	Opata_3436696_PstIMspI_PA	32.85
8225	Opata_3555072_PstIMspI_PA	32.85
8226	Opata_3678140_PstIMspI_PA	32.85
8227	Opata_372510_PstIMspI_PA	32.85
8228	Opata_3987642_PstIMspI_PA	32.85
8229	Opata_557728_PstIMspI_PA	32.85
8230	Opata_1473940_50_PstIMspI_SNP	32.85
8231	Opata_1872423_PstIMluI_PA	32.85
8232	Opata_354714_PstIMseI_PA	32.85
8233	Opata_848438_PstIMseI_PA	32.85
8234	Opata_1164658_PstIMspI_PA	32.85
8235	Opata_1218611_PstIMspI_PA	32.85
8236	Opata_3201439_PstIMspI_PA	32.85
8237	Opata_322945_PstIMspI_PA	32.85
8238	Opata_4064835_PstIMspI_PA	32.85
8239	Opata_385451_PstIMseI_PA	32.85
8240	Opata_4271736_PstIMseI_PA	32.85
8241	Opata_2497730_PstIMspI_PA	32.85
8242	Opata_3986762_PstIMspI_PA	32.85
8243	Opata_1235156_PstIMspI_PA	32.85
8244	Opata_517113_PstIMspI_PA	32.85
8245	Opata_915155_PstIMseI_PA	32.85
8246	Opata_1551083_PstIMluI_PA	32.85
8247	Opata_2731866_PstIMluI_PA	32.85
8248	Opata_1133263_PstIMseI_PA	32.85
8249	Opata_1258450_PstIMseI_PA	32.85
8250	Opata_1309055_PstIMseI_PA	32.85
8251	Opata_177355_PstIMseI_PA	32.85
8252	Opata_2554789_PstIMseI_PA	32.85
8253	Opata_3326964_PstIMseI_PA	32.85
8254	Opata_399571_PstIMseI_PA	32.85
8255	Opata_47472_PstIMseI_PA	32.85
8256	Opata_579423_PstIMseI_PA	32.85
8257	Opata_615090_PstIMseI_PA	32.85
8258	Opata_1176057_PstIMspI_PA	32.85
8259	Opata_1294579_PstIMspI_PA	32.85
8260	Opata_1998240_PstIMspI_PA	32.85
8261	Opata_2045019_PstIMspI_PA	32.85
8262	Opata_261985_PstIMspI_PA	32.85
8263	Opata_2736013_PstIMspI_PA	32.85
8264	Opata_297309_PstIMspI_PA	32.85
8265	Opata_383752_PstIMspI_PA	32.85
8266	Opata_586083_PstIMspI_PA	32.85
8267	Opata_716230_PstIMspI_PA	32.85
8268	Opata_913555_PstIMluI_PA	32.85
8269	Opata_119574_PstIMseI_PA	32.85
8270	Opata_1247991_PstIMseI_PA	32.85
8271	Opata_2014417_PstIMseI_PA	32.85
8272	Opata_2502339_PstIMseI_PA	32.85
8273	Opata_271989_PstIMseI_PA	32.85
8274	Opata_351259_PstIMseI_PA	32.85
8275	Opata_381561_PstIMseI_PA	32.85
8276	Opata_3944437_PstIMseI_PA	32.85
8277	Opata_541041_PstIMseI_PA	32.85
8278	Opata_562512_PstIMseI_PA	32.85
8279	Opata_802772_PstIMseI_PA	32.85
8280	Opata_966317_PstIMseI_PA	32.85
8281	Opata_1103850_PstIMspI_PA	32.85
8282	Opata_1466791_PstIMspI_PA	32.85
8283	Opata_1673822_PstIMspI_PA	32.85
8284	Opata_1940022_PstIMspI_PA	32.85
8285	Opata_2024957_PstIMspI_PA	32.85
8286	Opata_2083916_PstIMspI_PA	32.85
8287	Opata_2483667_PstIMspI_PA	32.85
8288	Opata_3159947_PstIMspI_PA	32.85
8289	Opata_3477372_PstIMspI_PA	32.85
8290	Opata_4262149_PstIMspI_PA	32.85
8291	Opata_427976_PstIMspI_PA	32.85
8292	Opata_671026_PstIMspI_PA	32.85
8293	Opata_992220_PstIMspI_PA	32.85
8294	Opata_1022806_PstIMseI_PA	32.85
8295	Opata_106287_PstIMseI_PA	32.85
8296	Opata_1106377_PstIMseI_PA	32.85
8297	Opata_1114561_PstIMseI_PA	32.85
8298	Opata_1429576_PstIMseI_PA	32.85
8299	Opata_1659156_PstIMseI_PA	32.85
8300	Opata_1901609_PstIMseI_PA	32.85
8301	Opata_229733_PstIMseI_PA	32.85
8302	Opata_238326_PstIMseI_PA	32.85
8303	Opata_284760_PstIMseI_PA	32.85
8304	Opata_2850144_PstIMseI_PA	32.85
8305	Opata_2972470_PstIMseI_PA	32.85
8306	Opata_358986_PstIMseI_PA	32.85
8307	Opata_4421803_PstIMseI_PA	32.85
8308	Opata_633992_PstIMseI_PA	32.85
8309	Opata_669891_PstIMseI_PA	32.85
8310	Opata_70373_PstIMseI_PA	32.85
8311	Opata_81587_PstIMseI_PA	32.85
8312	Opata_857425_PstIMseI_PA	32.85
8313	Opata_866582_PstIMseI_PA	32.85
8314	Opata_887837_PstIMseI_PA	32.85
8315	Opata_911014_PstIMseI_PA	32.85
8316	Opata_1299943_PstIMspI_PA	32.85
8317	Opata_2114967_PstIMspI_PA	32.85
8318	Opata_2372880_PstIMspI_PA	32.85
8319	Opata_4011888_PstIMspI_PA	32.85
8320	Opata_57782_PstIMspI_PA	32.85
8321	Opata_2248275_PstIMluI_PA	32.85
8322	Opata_414336_PstIMseI_PA	32.85
8323	Opata_1327864_PstIMspI_PA	32.85
8324	Opata_2226713_PstIMspI_PA	32.85
8325	Opata_3914708_PstIMspI_PA	32.85
8326	Opata_4130515_PstIMspI_PA	32.85
8327	Opata_119116_PstIMseI_PA	32.85
8328	Opata_2715009_PstIMseI_PA	32.85
8329	Opata_4458897_PstIMseI_PA	32.85
8330	Opata_1456552_PstIMspI_PA	32.85
8331	Opata_2343805_PstIMspI_PA	32.85
8332	Opata_743357_PstIMspI_PA	32.85
8333	M6_1314258_PstIMseI_PA	32.85
8334	Opata_884326_PstIMluI_PA	32.85
8335	Opata_1087443_PstIMseI_PA	32.85
8336	Opata_1118664_PstIMseI_PA	32.85
8337	Opata_1329015_PstIMseI_PA	32.85
8338	Opata_1801086_PstIMseI_PA	32.85
8339	Opata_244264_PstIMseI_PA	32.85
8340	Opata_3026131_PstIMseI_PA	32.85
8341	Opata_334040_PstIMseI_PA	32.85
8342	Opata_43910_PstIMseI_PA	32.85
8343	Opata_2087405_PstIMspI_PA	32.85
8344	Opata_3169108_PstIMspI_PA	32.85
8345	Opata_776774_PstIMspI_PA	32.85
8346	Opata_588548_PstIMluI_PA	32.85
8347	Opata_2735425_PstIMspI_PA	32.85
8348	Opata_3276690_PstIMspI_PA	32.85
8349	Opata_152566_PstIMseI_PA	32.85
8350	Opata_3377264_PstIMseI_PA	32.85
8351	Opata_579832_PstIMseI_PA	32.85
8352	Opata_1619748_PstIMseI_PA	32.85
8353	Opata_3069190_PstIMseI_PA	32.85
8354	Opata_419172_PstIMseI_PA	32.85
8355	Opata_1478469_PstIMluI_PA	32.85
8356	Opata_432448_PstIMluI_PA	32.85
8357	Opata_560825_PstIMseI_PA	32.85
8358	Opata_204537_PstIMspI_PA	32.85
8359	Opata_407926_PstIMspI_PA	32.85
8360	Opata_2667617_PstIMspI_PA	32.85
8361	Opata_2847789_PstIMspI_PA	32.85
8362	Opata_572009_PstIMseI_PA	32.85
8363	Opata_1670865_PstIMspI_PA	32.85
8364	Opata_2163114_PstIMseI_PA	32.85
8365	Opata_3586734_PstIMseI_PA	32.85
8366	Opata_2861075_PstIMspI_PA	32.85
8367	Opata_228450_PstIMseI_PA	32.85
8368	1111294	33
8369	1227871	33.02
8370	1096123	33.05
8371	1103353	33.05
8372	5325113	33.05
8373	7491361	33.05
8374	1235936	33.05
8375	3960563	33.1
8376	1269125	33.19
8377	1098891	33.21
8378	1121688	33.21
8379	1210617	33.21
8380	1294103	33.21
8381	1218706	33.22
8382	1764375	33.23
8383	3939943	33.27
8384	4394597	33.33
8385	4397944	33.34
8386	RAC875_rep_c70104_630	33.38
8387	BobWhite_c3335_1438	33.38
8388	1122103	33.4
8389	Xksu136	33.4
8390	994397	33.5
8391	996513	33.5
8392	1043028	33.5
8393	1047319	33.5
8394	1056247	33.5
8395	1093675	33.5
8396	1094792	33.5
8397	1101603	33.5
8398	1101829	33.5
8399	1114656	33.5
8400	1125018	33.5
8401	1226106	33.5
8402	2275702	33.5
8403	2373227	33.5
8404	3023220	33.5
8405	3023240	33.5
8406	3026407	33.5
8407	3532951	33.5
8408	3939921	33.5
8409	3958358	33.5
8410	4004834	33.5
8411	4260594	33.5
8412	4395454	33.5
8413	5011250	33.5
8414	5323610	33.5
8415	5969949	33.5
8416	6030669	33.5
8417	7492285	33.5
8418	1721563	33.5
8419	1721899	33.5
8420	1266056	33.51
8421	1269224	33.51
8422	1268250	33.53
8423	1099982	33.54
8424	4394433	33.63
8425	1018844	33.63
8426	1067620	33.63
8427	3064462	33.66
8428	4989919	33.69
8429	2247017	33.7
8430	1128329	33.72
8431	3021454	33.72
8432	3934884	33.72
8433	3939556	33.72
8434	7488664	33.72
8435	1050387	33.72
8436	983735	33.77
8437	987556	33.77
8438	1015063	33.77
8439	1048777	33.77
8440	1104553	33.77
8441	1109694	33.77
8442	1220365	33.77
8443	1220430	33.77
8444	1222672	33.77
8445	1237766	33.77
8446	2276885	33.77
8447	3024658	33.77
8448	5363880	33.77
8449	5580451	33.77
8450	7335741	33.77
8451	7351039	33.77
8452	5993369	33.79
8453	1095770	33.79
8454	1380432	33.79
8455	1138897	33.82
8456	1255578	33.82
8457	2303278	33.82
8458	4411171	33.82
8459	wsnp_Ex_c5780_10153638	33.88
8460	wsnp_Ku_c2620_4980121	33.88
8461	1122909	33.9
8462	1018478	33.93
8463	1167382	33.93
8464	1290493	33.93
8465	1380500	33.93
8466	1772354	33.93
8467	1861670	33.93
8468	3953103	33.93
8469	3956087	33.93
8470	4540756	33.93
8471	4544139	33.93
8472	4664013	33.93
8473	4664247	33.93
8474	3024677	33.95
8475	wsnp_Ex_c1137_2183723	33.97
8476	wsnp_Ex_c5780_10154132	33.97
8477	Tdurum_contig44861_237	33.97
8478	GENE-1756_115	33.97
8479	2345685	33.98
8480	7488671	33.98
8481	1142135	33.99
8482	5325402	34
8483	994923	34.01
8484	1049723	34.01
8485	1090383	34.01
8486	1698623	34.01
8487	4004561	34.01
8488	1038151	34.01
8489	1074790	34.01
8490	1093783	34.01
8491	1097941	34.01
8492	1115731	34.01
8493	1233233	34.01
8494	2291338	34.01
8495	2293321	34.01
8496	2300114	34.01
8497	4005387	34.01
8498	4989576	34.01
8499	5050360	34.01
8500	372522	34.07
8501	4909504	34.07
8502	983709	34.1
8503	1001817	34.1
8504	1048131	34.1
8505	1059563	34.1
8506	1061292	34.1
8507	1083436	34.1
8508	1118979	34.1
8509	1225892	34.1
8510	1266019	34.1
8511	3940159	34.1
8512	3948351	34.1
8513	3948797	34.1
8514	3951960	34.1
8515	3953120	34.1
8516	3954844	34.1
8517	3958249	34.1
8518	3960505	34.1
8519	4394259	34.1
8520	4542806	34.1
8521	4909618	34.1
8522	4992556	34.1
8523	2330500	34.13
8524	5333006	34.13
8525	1267262	34.15
8526	3960744	34.18
8527	XksuE18	34.2
8528	1237625	34.21
8529	1723684	34.21
8530	1724187	34.21
8531	1051712	34.22
8532	1194198	34.22
8533	1204773	34.22
8534	1218568	34.22
8535	2289040	34.22
8536	3934354	34.22
8537	3950783	34.22
8538	4992876	34.22
8539	1170974	34.26
8540	1267621	34.26
8541	4008343	34.29
8542	4003095	34.31
8543	5573417	34.31
8544	1069761	34.33
8545	1080632	34.33
8546	1102640	34.33
8547	1380497	34.33
8548	1766021	34.33
8549	3941998	34.33
8550	4003206	34.33
8551	1044088	34.33
8552	1217680	34.33
8553	2289037	34.33
8554	4544216	34.33
8555	5984947	34.33
8556	6031286	34.35
8557	1123587	34.35
8558	rPt-0079	34.36
8559	rPt-1767	34.36
8560	rPt-7959	34.36
8561	rPt-9564	34.36
8562	2289979	34.36
8563	wPt-5296	34.39
8564	wPt-666564	34.39
8565	wPt-668027	34.39
8566	XksuE19	34.4
8567	XksuE18.3	34.4
8568	Xmwg758	34.4
8569	1093762	34.4
8570	2275952	34.4
8571	5332766	34.4
8572	5332946	34.4
8573	3033389	34.42
8574	4989624	34.42
8575	4990269	34.42
8576	3941520	34.42
8577	520443	34.42
8578	1082843	34.42
8579	1118993	34.42
8580	1131395	34.42
8581	1135339	34.42
8582	1103112	34.44
8583	wPt-6832	34.44
8584	wPt-9787	34.44
8585	wPt-2786	34.44
8586	wPt-5678	34.44
8587	wPt-742398	34.44
8588	994479	34.44
8589	1119193	34.44
8590	4003581	34.44
8591	1130030	34.45
8592	1219822	34.45
8593	5567344	34.45
8594	3958478	34.47
8595	wPt-6117	34.52
8596	wPt-6833	34.52
8597	1120267	34.52
8598	3022434	34.52
8599	2305188	34.52
8600	3950199	34.52
8601	3957531	34.52
8602	1721739	34.53
8603	1182884	34.55
8604	3384620	34.55
8605	4536843	34.55
8606	4539223	34.55
8607	4910343	34.55
8608	4989582	34.55
8609	4990451	34.55
8610	4990724	34.55
8611	4991435	34.55
8612	BS00065073_51	34.55
8613	BobWhite_c10173_317	34.55
8614	1724804	34.56
8615	wPt-1726	34.58
8616	10005730	34.59
8617	1150592	34.62
8618	1222068	34.62
8619	1269188	34.62
8620	1721677	34.62
8621	4394225	34.62
8622	wPt-4133	34.66
8623	986077	34.66
8624	1164254	34.66
8625	7348240	34.66
8626	1282207	34.67
8627	4991288	34.68
8628	1380872	34.69
8629	3954036	34.69
8630	1140915	34.7
8631	1377675	34.7
8632	989222	34.71
8633	1079479	34.71
8634	1163780	34.71
8635	1272246	34.71
8636	4406379	34.72
8637	1341729	34.8
8638	1087799	34.81
8639	1107542	34.81
8640	1113894	34.81
8641	1400109	34.81
8642	1400576	34.81
8643	1027290	34.85
8644	1040604	34.85
8645	1083067	34.85
8646	1083840	34.85
8647	1111571	34.85
8648	2265325	34.85
8649	2288819	34.85
8650	1135086	34.86
8651	3941438	34.86
8652	1673961	34.89
8653	7346672	34.93
8654	987190	34.95
8655	977572	34.95
8656	1220874	34.95
8657	3939902	34.95
8658	2294426	34.96
8659	4019998	34.97
8660	2305950	35.01
8661	1118607	35.02
8662	4989394	35.02
8663	4990212	35.02
8664	1104558	35.03
8665	1122393	35.03
8666	1384060	35.03
8667	2262750	35.03
8668	2276427	35.03
8669	4261902	35.03
8670	1093493	35.06
8671	1207831	35.06
8672	3021843	35.06
8673	1050313	35.06
8674	1087738	35.06
8675	1101921	35.06
8676	1219174	35.06
8677	1711791	35.06
8678	2276506	35.06
8679	3022475	35.06
8680	3935807	35.06
8681	3957904	35.06
8682	5346328	35.06
8683	6035751	35.06
8684	3935439	35.08
8685	4989588	35.08
8686	wPt-8240	35.09
8687	1116023	35.11
8688	gwm264	35.15
8689	Opata_1474579_PstIMluI_PA	35.15
8690	Opata_1646290_PstIMluI_PA	35.15
8691	M6_193405_PstIMseI_PA	35.15
8692	Opata_122429_PstIMseI_PA	35.15
8693	Opata_1358002_PstIMseI_PA	35.15
8694	Opata_2397532_PstIMseI_PA	35.15
8695	Opata_255042_PstIMseI_PA	35.15
8696	Opata_520210_PstIMseI_PA	35.15
8697	Opata_832257_PstIMseI_PA	35.15
8698	Opata_884034_PstIMseI_PA	35.15
8699	M6_3173189_PstIMspI_PA	35.15
8700	Opata_1223070_PstIMspI_PA	35.15
8701	Opata_1379341_PstIMspI_PA	35.15
8702	Opata_1622670_PstIMspI_PA	35.15
8703	Opata_1798652_PstIMspI_PA	35.15
8704	Opata_18965_PstIMspI_PA	35.15
8705	Opata_1946193_PstIMspI_PA	35.15
8706	Opata_219713_PstIMspI_PA	35.15
8707	Opata_2506873_PstIMspI_PA	35.15
8708	Opata_2527417_PstIMspI_PA	35.15
8709	Opata_2810421_PstIMspI_PA	35.15
8710	Opata_2920422_PstIMspI_PA	35.15
8711	Opata_2944881_PstIMspI_PA	35.15
8712	Opata_3112977_PstIMspI_PA	35.15
8713	Opata_3135690_PstIMspI_PA	35.15
8714	Opata_3439170_PstIMspI_PA	35.15
8715	Opata_3738841_PstIMspI_PA	35.15
8716	Opata_3745909_PstIMspI_PA	35.15
8717	Opata_3785158_PstIMspI_PA	35.15
8718	Opata_4142057_PstIMspI_PA	35.15
8719	Opata_608787_PstIMspI_PA	35.15
8720	Opata_758180_PstIMspI_PA	35.15
8721	Opata_758934_PstIMspI_PA	35.15
8722	Opata_91531_PstIMspI_PA	35.15
8723	Opata_942048_PstIMspI_PA	35.15
8724	Opata_981085_PstIMspI_PA	35.15
8725	Opata_121364_57_PstIMseI_SNP	35.15
8726	Opata_121364_63_PstIMseI_SNP	35.15
8727	Opata_1921957_32_PstIMspI_SNP	35.15
8728	Opata_1921957_39_PstIMspI_SNP	35.15
8729	Opata_1921957_76_PstIMspI_SNP	35.15
8730	Opata_2901136_61_PstIMspI_SNP	35.15
8731	Opata_3231352_36_PstIMspI_SNP	35.15
8732	Opata_3231352_49_PstIMspI_SNP	35.15
8733	Opata_3609942_51_PstIMspI_SNP	35.15
8734	Opata_550412_18_PstIMspI_SNP	35.15
8735	Opata_1073828_PstIMseI_PA	35.15
8736	Opata_113036_PstIMseI_PA	35.15
8737	Opata_1467534_PstIMseI_PA	35.15
8738	Opata_1777752_PstIMseI_PA	35.15
8739	Opata_2195164_PstIMseI_PA	35.15
8740	Opata_31853_PstIMseI_PA	35.15
8741	Opata_4404265_PstIMseI_PA	35.15
8742	Opata_652020_PstIMseI_PA	35.15
8743	Opata_881223_PstIMseI_PA	35.15
8744	Opata_1109931_PstIMspI_PA	35.15
8745	Opata_1269445_PstIMspI_PA	35.15
8746	Opata_152870_PstIMspI_PA	35.15
8747	Opata_1897878_PstIMspI_PA	35.15
8748	Opata_2181472_PstIMspI_PA	35.15
8749	Opata_2254480_PstIMspI_PA	35.15
8750	Opata_2461491_PstIMspI_PA	35.15
8751	Opata_2584746_PstIMspI_PA	35.15
8752	Opata_3061860_PstIMspI_PA	35.15
8753	Opata_3100021_PstIMspI_PA	35.15
8754	Opata_3375976_PstIMspI_PA	35.15
8755	Opata_3570840_PstIMspI_PA	35.15
8756	Opata_3588299_PstIMspI_PA	35.15
8757	Opata_3605309_PstIMspI_PA	35.15
8758	Opata_4037198_PstIMspI_PA	35.15
8759	Opata_408920_PstIMspI_PA	35.15
8760	Opata_425442_PstIMspI_PA	35.15
8761	Opata_458274_PstIMspI_PA	35.15
8762	Opata_475130_PstIMspI_PA	35.15
8763	Opata_574838_PstIMspI_PA	35.15
8764	Opata_1214744_78_PstIMspI_SNP	35.15
8765	Opata_2029259_64_PstIMspI_SNP	35.15
8766	Opata_2823030_77_PstIMspI_SNP	35.15
8767	Opata_3546544_6_PstIMspI_SNP	35.15
8768	Opata_1437523_PstIMseI_PA	35.15
8769	Opata_425527_PstIMseI_PA	35.15
8770	Opata_1225223_PstIMspI_PA	35.15
8771	Opata_1422445_PstIMspI_PA	35.15
8772	Opata_1648894_PstIMspI_PA	35.15
8773	Opata_1666498_PstIMspI_PA	35.15
8774	Opata_1787767_PstIMspI_PA	35.15
8775	Opata_2034723_PstIMspI_PA	35.15
8776	Opata_2063820_PstIMspI_PA	35.15
8777	Opata_2112435_PstIMspI_PA	35.15
8778	Opata_2899811_PstIMspI_PA	35.15
8779	Opata_2919454_PstIMspI_PA	35.15
8780	Opata_3161245_PstIMspI_PA	35.15
8781	Opata_3216940_PstIMspI_PA	35.15
8782	Opata_3230729_PstIMspI_PA	35.15
8783	Opata_3446970_PstIMspI_PA	35.15
8784	Opata_349517_PstIMspI_PA	35.15
8785	Opata_3561452_PstIMspI_PA	35.15
8786	Opata_3607227_PstIMspI_PA	35.15
8787	Opata_3948974_PstIMspI_PA	35.15
8788	Opata_652164_PstIMspI_PA	35.15
8789	Opata_471167_21_PstIMseI_SNP	35.15
8790	Opata_471167_8_PstIMseI_SNP	35.15
8791	Opata_2047561_40_PstIMspI_SNP	35.15
8792	Opata_96581_14_PstIMspI_SNP	35.15
8793	Opata_925133_PstIMluI_PA	35.15
8794	Opata_1122872_PstIMseI_PA	35.15
8795	Opata_2399426_PstIMseI_PA	35.15
8796	Opata_274045_PstIMseI_PA	35.15
8797	Opata_614242_PstIMseI_PA	35.15
8798	Opata_121039_PstIMspI_PA	35.15
8799	Opata_1218830_PstIMspI_PA	35.15
8800	Opata_1245280_PstIMspI_PA	35.15
8801	Opata_1300319_PstIMspI_PA	35.15
8802	Opata_15333_PstIMspI_PA	35.15
8803	Opata_1732052_PstIMspI_PA	35.15
8804	Opata_1739079_PstIMspI_PA	35.15
8805	Opata_185158_PstIMspI_PA	35.15
8806	Opata_1887683_PstIMspI_PA	35.15
8807	Opata_1902315_PstIMspI_PA	35.15
8808	Opata_1964401_PstIMspI_PA	35.15
8809	Opata_2043656_PstIMspI_PA	35.15
8810	Opata_2765283_PstIMspI_PA	35.15
8811	Opata_2817717_PstIMspI_PA	35.15
8812	Opata_2867839_PstIMspI_PA	35.15
8813	Opata_2976013_PstIMspI_PA	35.15
8814	Opata_3273428_PstIMspI_PA	35.15
8815	Opata_3698060_PstIMspI_PA	35.15
8816	Opata_38394_PstIMspI_PA	35.15
8817	Opata_3886_PstIMspI_PA	35.15
8818	Opata_644370_PstIMspI_PA	35.15
8819	Opata_733047_PstIMspI_PA	35.15
8820	Opata_878424_PstIMspI_PA	35.15
8821	Opata_5759_PstIMluI_PA	35.15
8822	M6_3679377_PstIMseI_PA	35.15
8823	Opata_3979262_PstIMseI_PA	35.15
8824	Opata_714174_PstIMseI_PA	35.15
8825	M6_2615532_PstIMspI_PA	35.15
8826	Opata_1027872_PstIMspI_PA	35.15
8827	Opata_1056677_PstIMspI_PA	35.15
8828	Opata_1187866_PstIMspI_PA	35.15
8829	Opata_1289009_PstIMspI_PA	35.15
8830	Opata_1301862_PstIMspI_PA	35.15
8831	Opata_131209_PstIMspI_PA	35.15
8832	Opata_1326997_PstIMspI_PA	35.15
8833	Opata_1659412_PstIMspI_PA	35.15
8834	Opata_1662693_PstIMspI_PA	35.15
8835	Opata_1694007_PstIMspI_PA	35.15
8836	Opata_1702516_PstIMspI_PA	35.15
8837	Opata_170260_PstIMspI_PA	35.15
8838	Opata_1928702_PstIMspI_PA	35.15
8839	Opata_1998309_PstIMspI_PA	35.15
8840	Opata_2560482_PstIMspI_PA	35.15
8841	Opata_2940417_PstIMspI_PA	35.15
8842	Opata_3077207_PstIMspI_PA	35.15
8843	Opata_3147796_PstIMspI_PA	35.15
8844	Opata_3379201_PstIMspI_PA	35.15
8845	Opata_3931436_PstIMspI_PA	35.15
8846	Opata_477161_PstIMspI_PA	35.15
8847	Opata_688237_PstIMspI_PA	35.15
8848	Opata_85831_PstIMspI_PA	35.15
8849	Opata_984564_PstIMspI_PA	35.15
8850	Opata_1938349_PstIMluI_PA	35.15
8851	M6_945579_PstIMseI_PA	35.15
8852	Opata_1057210_PstIMseI_PA	35.15
8853	Opata_1098032_PstIMseI_PA	35.15
8854	Opata_15805_PstIMseI_PA	35.15
8855	Opata_159941_PstIMseI_PA	35.15
8856	Opata_2063032_PstIMseI_PA	35.15
8857	Opata_214465_PstIMseI_PA	35.15
8858	Opata_240273_PstIMseI_PA	35.15
8859	Opata_2746061_PstIMseI_PA	35.15
8860	Opata_2793584_PstIMseI_PA	35.15
8861	Opata_463364_PstIMseI_PA	35.15
8862	Opata_655275_PstIMseI_PA	35.15
8863	Opata_89982_PstIMseI_PA	35.15
8864	M6_2450455_PstIMspI_PA	35.15
8865	M6_2767240_PstIMspI_PA	35.15
8866	M6_3211468_PstIMspI_PA	35.15
8867	M6_697207_PstIMspI_PA	35.15
8868	Opata_103294_PstIMspI_PA	35.15
8869	Opata_1044712_PstIMspI_PA	35.15
8870	Opata_127545_PstIMspI_PA	35.15
8871	Opata_1315381_PstIMspI_PA	35.15
8872	Opata_1327319_PstIMspI_PA	35.15
8873	Opata_133583_PstIMspI_PA	35.15
8874	Opata_1366717_PstIMspI_PA	35.15
8875	Opata_15557_PstIMspI_PA	35.15
8876	Opata_155861_PstIMspI_PA	35.15
8877	Opata_1712920_PstIMspI_PA	35.15
8878	Opata_172571_PstIMspI_PA	35.15
8879	Opata_173148_PstIMspI_PA	35.15
8880	Opata_1759798_PstIMspI_PA	35.15
8881	Opata_1778657_PstIMspI_PA	35.15
8882	Opata_1819506_PstIMspI_PA	35.15
8883	Opata_1856482_PstIMspI_PA	35.15
8884	Opata_1912672_PstIMspI_PA	35.15
8885	Opata_1919416_PstIMspI_PA	35.15
8886	Opata_1991524_PstIMspI_PA	35.15
8887	Opata_1995225_PstIMspI_PA	35.15
8888	Opata_202767_PstIMspI_PA	35.15
8889	Opata_2035615_PstIMspI_PA	35.15
8890	Opata_2069609_PstIMspI_PA	35.15
8891	Opata_2097749_PstIMspI_PA	35.15
8892	Opata_216095_PstIMspI_PA	35.15
8893	Opata_2220876_PstIMspI_PA	35.15
8894	Opata_2573942_PstIMspI_PA	35.15
8895	Opata_2832141_PstIMspI_PA	35.15
8896	Opata_2879221_PstIMspI_PA	35.15
8897	Opata_3037085_PstIMspI_PA	35.15
8898	Opata_3088264_PstIMspI_PA	35.15
8899	Opata_3176797_PstIMspI_PA	35.15
8900	Opata_328233_PstIMspI_PA	35.15
8901	Opata_3301044_PstIMspI_PA	35.15
8902	Opata_3339786_PstIMspI_PA	35.15
8903	Opata_3396895_PstIMspI_PA	35.15
8904	Opata_36095_PstIMspI_PA	35.15
8905	Opata_36314_PstIMspI_PA	35.15
8906	Opata_3661323_PstIMspI_PA	35.15
8907	Opata_3715534_PstIMspI_PA	35.15
8908	Opata_3719850_PstIMspI_PA	35.15
8909	Opata_390381_PstIMspI_PA	35.15
8910	Opata_4086002_PstIMspI_PA	35.15
8911	Opata_44655_PstIMspI_PA	35.15
8912	Opata_635907_PstIMspI_PA	35.15
8913	Opata_77419_PstIMspI_PA	35.15
8914	Opata_860076_PstIMspI_PA	35.15
8915	Opata_862846_PstIMspI_PA	35.15
8916	Opata_99293_PstIMspI_PA	35.15
8917	Opata_1405955_PstIMluI_PA	35.15
8918	Opata_1484688_PstIMluI_PA	35.15
8919	M6_1087224_PstIMseI_PA	35.15
8920	M6_1314855_PstIMseI_PA	35.15
8921	M6_142663_PstIMseI_PA	35.15
8922	M6_15760_PstIMseI_PA	35.15
8923	M6_164_PstIMseI_PA	35.15
8924	M6_186197_PstIMseI_PA	35.15
8925	M6_188039_PstIMseI_PA	35.15
8926	M6_2043142_PstIMseI_PA	35.15
8927	M6_213357_PstIMseI_PA	35.15
8928	M6_2153683_PstIMseI_PA	35.15
8929	M6_2157740_PstIMseI_PA	35.15
8930	M6_2418173_PstIMseI_PA	35.15
8931	M6_251094_PstIMseI_PA	35.15
8932	M6_25240_PstIMseI_PA	35.15
8933	M6_255949_PstIMseI_PA	35.15
8934	M6_2978220_PstIMseI_PA	35.15
8935	M6_298700_PstIMseI_PA	35.15
8936	M6_3028951_PstIMseI_PA	35.15
8937	M6_357726_PstIMseI_PA	35.15
8938	M6_389125_PstIMseI_PA	35.15
8939	M6_391713_PstIMseI_PA	35.15
8940	M6_3918526_PstIMseI_PA	35.15
8941	M6_414766_PstIMseI_PA	35.15
8942	M6_525501_PstIMseI_PA	35.15
8943	M6_554021_PstIMseI_PA	35.15
8944	M6_62010_PstIMseI_PA	35.15
8945	M6_658103_PstIMseI_PA	35.15
8946	M6_706663_PstIMseI_PA	35.15
8947	M6_712746_PstIMseI_PA	35.15
8948	M6_721764_PstIMseI_PA	35.15
8949	M6_855836_PstIMseI_PA	35.15
8950	M6_866250_PstIMseI_PA	35.15
8951	M6_895932_PstIMseI_PA	35.15
8952	M6_955991_PstIMseI_PA	35.15
8953	M6_993795_PstIMseI_PA	35.15
8954	Opata_1040178_PstIMseI_PA	35.15
8955	Opata_112462_PstIMseI_PA	35.15
8956	Opata_1201453_PstIMseI_PA	35.15
8957	Opata_1318583_PstIMseI_PA	35.15
8958	Opata_1503937_PstIMseI_PA	35.15
8959	Opata_158716_PstIMseI_PA	35.15
8960	Opata_1646526_PstIMseI_PA	35.15
8961	Opata_1677795_PstIMseI_PA	35.15
8962	Opata_1761147_PstIMseI_PA	35.15
8963	Opata_1811424_PstIMseI_PA	35.15
8964	Opata_1906714_PstIMseI_PA	35.15
8965	Opata_2201188_PstIMseI_PA	35.15
8966	Opata_2391641_PstIMseI_PA	35.15
8967	Opata_2466050_PstIMseI_PA	35.15
8968	Opata_36329_PstIMseI_PA	35.15
8969	Opata_4040840_PstIMseI_PA	35.15
8970	Opata_481246_PstIMseI_PA	35.15
8971	Opata_676440_PstIMseI_PA	35.15
8972	Opata_745276_PstIMseI_PA	35.15
8973	Opata_94214_PstIMseI_PA	35.15
8974	Opata_99857_PstIMseI_PA	35.15
8975	M6_1056397_PstIMspI_PA	35.15
8976	M6_1185754_PstIMspI_PA	35.15
8977	M6_1186681_PstIMspI_PA	35.15
8978	M6_1402620_PstIMspI_PA	35.15
8979	M6_1672469_PstIMspI_PA	35.15
8980	M6_1710329_PstIMspI_PA	35.15
8981	M6_1746520_PstIMspI_PA	35.15
8982	M6_1899928_PstIMspI_PA	35.15
8983	M6_2227948_PstIMspI_PA	35.15
8984	M6_2229040_PstIMspI_PA	35.15
8985	M6_232739_PstIMspI_PA	35.15
8986	M6_2862805_PstIMspI_PA	35.15
8987	M6_3055115_PstIMspI_PA	35.15
8988	M6_322836_PstIMspI_PA	35.15
8989	M6_3269034_PstIMspI_PA	35.15
8990	M6_359428_PstIMspI_PA	35.15
8991	M6_370343_PstIMspI_PA	35.15
8992	M6_371133_PstIMspI_PA	35.15
8993	M6_400168_PstIMspI_PA	35.15
8994	M6_403166_PstIMspI_PA	35.15
8995	M6_445459_PstIMspI_PA	35.15
8996	M6_470801_PstIMspI_PA	35.15
8997	M6_474603_PstIMspI_PA	35.15
8998	M6_500986_PstIMspI_PA	35.15
8999	M6_546179_PstIMspI_PA	35.15
9000	M6_568300_PstIMspI_PA	35.15
9001	M6_623225_PstIMspI_PA	35.15
9002	M6_629010_PstIMspI_PA	35.15
9003	M6_666496_PstIMspI_PA	35.15
9004	M6_717359_PstIMspI_PA	35.15
9005	M6_728759_PstIMspI_PA	35.15
9006	M6_772753_PstIMspI_PA	35.15
9007	M6_855721_PstIMspI_PA	35.15
9008	M6_929059_PstIMspI_PA	35.15
9009	M6_956747_PstIMspI_PA	35.15
9010	Opata_1184945_PstIMspI_PA	35.15
9011	Opata_1221100_PstIMspI_PA	35.15
9012	Opata_1298335_PstIMspI_PA	35.15
9013	Opata_1351034_PstIMspI_PA	35.15
9014	Opata_13968_PstIMspI_PA	35.15
9015	Opata_145476_PstIMspI_PA	35.15
9016	Opata_1508935_PstIMspI_PA	35.15
9017	Opata_1544288_PstIMspI_PA	35.15
9018	Opata_1596894_PstIMspI_PA	35.15
9019	Opata_160986_PstIMspI_PA	35.15
9020	Opata_1636110_PstIMspI_PA	35.15
9021	Opata_1658608_PstIMspI_PA	35.15
9022	Opata_1661200_PstIMspI_PA	35.15
9023	Opata_1663933_PstIMspI_PA	35.15
9024	Opata_1668625_PstIMspI_PA	35.15
9025	Opata_1674587_PstIMspI_PA	35.15
9026	Opata_1707487_PstIMspI_PA	35.15
9027	Opata_170772_PstIMspI_PA	35.15
9028	Opata_1724810_PstIMspI_PA	35.15
9029	Opata_1732183_PstIMspI_PA	35.15
9030	Opata_1740364_PstIMspI_PA	35.15
9031	Opata_1746265_PstIMspI_PA	35.15
9032	Opata_1757851_PstIMspI_PA	35.15
9033	Opata_1809885_PstIMspI_PA	35.15
9034	Opata_1852824_PstIMspI_PA	35.15
9035	Opata_1891743_PstIMspI_PA	35.15
9036	Opata_1906295_PstIMspI_PA	35.15
9037	Opata_1911415_PstIMspI_PA	35.15
9038	Opata_1943343_PstIMspI_PA	35.15
9039	Opata_1957566_PstIMspI_PA	35.15
9040	Opata_1981146_PstIMspI_PA	35.15
9041	Opata_1997964_PstIMspI_PA	35.15
9042	Opata_2026468_PstIMspI_PA	35.15
9043	Opata_2038334_PstIMspI_PA	35.15
9044	Opata_2055592_PstIMspI_PA	35.15
9045	Opata_2086161_PstIMspI_PA	35.15
9046	Opata_2133178_PstIMspI_PA	35.15
9047	Opata_2150193_PstIMspI_PA	35.15
9048	Opata_216481_PstIMspI_PA	35.15
9049	Opata_2172119_PstIMspI_PA	35.15
9050	Opata_2221141_PstIMspI_PA	35.15
9051	Opata_2276234_PstIMspI_PA	35.15
9052	Opata_2361883_PstIMspI_PA	35.15
9053	Opata_244063_PstIMspI_PA	35.15
9054	Opata_2467332_PstIMspI_PA	35.15
9055	Opata_266248_PstIMspI_PA	35.15
9056	Opata_268763_PstIMspI_PA	35.15
9057	Opata_2699425_PstIMspI_PA	35.15
9058	Opata_2714982_PstIMspI_PA	35.15
9059	Opata_2738004_PstIMspI_PA	35.15
9060	Opata_2741542_PstIMspI_PA	35.15
9061	Opata_2762279_PstIMspI_PA	35.15
9062	Opata_27805_PstIMspI_PA	35.15
9063	Opata_2873363_PstIMspI_PA	35.15
9064	Opata_2896568_PstIMspI_PA	35.15
9065	Opata_2897303_PstIMspI_PA	35.15
9066	Opata_2970899_PstIMspI_PA	35.15
9067	Opata_2972810_PstIMspI_PA	35.15
9068	Opata_2980284_PstIMspI_PA	35.15
9069	Opata_2989854_PstIMspI_PA	35.15
9070	Opata_2990611_PstIMspI_PA	35.15
9071	Opata_3014357_PstIMspI_PA	35.15
9072	Opata_302989_PstIMspI_PA	35.15
9073	Opata_3033761_PstIMspI_PA	35.15
9074	Opata_3061617_PstIMspI_PA	35.15
9075	Opata_30631_PstIMspI_PA	35.15
9076	Opata_3077394_PstIMspI_PA	35.15
9077	Opata_3083315_PstIMspI_PA	35.15
9078	Opata_3114907_PstIMspI_PA	35.15
9079	Opata_3142464_PstIMspI_PA	35.15
9080	Opata_3174686_PstIMspI_PA	35.15
9081	Opata_3276454_PstIMspI_PA	35.15
9082	Opata_3283723_PstIMspI_PA	35.15
9083	Opata_3314087_PstIMspI_PA	35.15
9084	Opata_3451517_PstIMspI_PA	35.15
9085	Opata_3492960_PstIMspI_PA	35.15
9086	Opata_3496636_PstIMspI_PA	35.15
9087	Opata_3497000_PstIMspI_PA	35.15
9088	Opata_3585581_PstIMspI_PA	35.15
9089	Opata_3604726_PstIMspI_PA	35.15
9090	Opata_3616009_PstIMspI_PA	35.15
9091	Opata_3677095_PstIMspI_PA	35.15
9092	Opata_3684531_PstIMspI_PA	35.15
9093	Opata_3838277_PstIMspI_PA	35.15
9094	Opata_3903807_PstIMspI_PA	35.15
9095	Opata_3996006_PstIMspI_PA	35.15
9096	Opata_4018122_PstIMspI_PA	35.15
9097	Opata_4032935_PstIMspI_PA	35.15
9098	Opata_407217_PstIMspI_PA	35.15
9099	Opata_4107829_PstIMspI_PA	35.15
9100	Opata_4109936_PstIMspI_PA	35.15
9101	Opata_4150224_PstIMspI_PA	35.15
9102	Opata_4151198_PstIMspI_PA	35.15
9103	Opata_415231_PstIMspI_PA	35.15
9104	Opata_4156347_PstIMspI_PA	35.15
9105	Opata_4192438_PstIMspI_PA	35.15
9106	Opata_462746_PstIMspI_PA	35.15
9107	Opata_490509_PstIMspI_PA	35.15
9108	Opata_521107_PstIMspI_PA	35.15
9109	Opata_589201_PstIMspI_PA	35.15
9110	Opata_609257_PstIMspI_PA	35.15
9111	Opata_657954_PstIMspI_PA	35.15
9112	Opata_707784_PstIMspI_PA	35.15
9113	Opata_717375_PstIMspI_PA	35.15
9114	Opata_738972_PstIMspI_PA	35.15
9115	Opata_789960_PstIMspI_PA	35.15
9116	Opata_813491_PstIMspI_PA	35.15
9117	Opata_814916_PstIMspI_PA	35.15
9118	Opata_816760_PstIMspI_PA	35.15
9119	Opata_895429_PstIMspI_PA	35.15
9120	Opata_97420_PstIMspI_PA	35.15
9121	M6_10348_PstIMseI_PA	35.15
9122	M6_1525094_PstIMseI_PA	35.15
9123	M6_1555770_PstIMseI_PA	35.15
9124	M6_1616514_PstIMseI_PA	35.15
9125	M6_2110388_PstIMseI_PA	35.15
9126	M6_395317_PstIMseI_PA	35.15
9127	M6_570005_PstIMseI_PA	35.15
9128	M6_77211_PstIMseI_PA	35.15
9129	M6_954737_PstIMseI_PA	35.15
9130	M6_1564803_PstIMspI_PA	35.15
9131	M6_178298_PstIMspI_PA	35.15
9132	M6_378138_PstIMspI_PA	35.15
9133	M6_473966_PstIMspI_PA	35.15
9134	M6_971131_PstIMspI_PA	35.15
9135	Opata_321933_PstIMspI_PA	35.15
9136	M6_1042058_PstIMseI_PA	35.15
9137	M6_104509_PstIMseI_PA	35.15
9138	M6_1066036_PstIMseI_PA	35.15
9139	M6_1074237_PstIMseI_PA	35.15
9140	M6_1126218_PstIMseI_PA	35.15
9141	M6_121347_PstIMseI_PA	35.15
9142	M6_1380438_PstIMseI_PA	35.15
9143	M6_274550_PstIMseI_PA	35.15
9144	M6_4156_PstIMseI_PA	35.15
9145	M6_551537_PstIMseI_PA	35.15
9146	M6_782747_PstIMseI_PA	35.15
9147	M6_837998_PstIMseI_PA	35.15
9148	M6_893649_PstIMseI_PA	35.15
9149	M6_368058_PstIMspI_PA	35.15
9150	M6_124305_PstIMseI_PA	35.15
9151	M6_142053_PstIMseI_PA	35.15
9152	M6_1461464_PstIMseI_PA	35.15
9153	M6_36675_PstIMseI_PA	35.15
9154	M6_405958_PstIMseI_PA	35.15
9155	M6_785_PstIMseI_PA	35.15
9156	M6_425117_PstIMspI_PA	35.15
9157	M6_857150_PstIMspI_PA	35.15
9158	M6_1901205_PstIMseI_PA	35.15
9159	M6_22866_PstIMseI_PA	35.15
9160	M6_2616416_PstIMseI_PA	35.15
9161	M6_320611_PstIMseI_PA	35.15
9162	M6_336845_PstIMseI_PA	35.15
9163	M6_645617_PstIMseI_PA	35.15
9164	M6_662905_PstIMseI_PA	35.15
9165	M6_751776_PstIMseI_PA	35.15
9166	M6_892347_PstIMseI_PA	35.15
9167	M6_897559_PstIMseI_PA	35.15
9168	M6_902744_PstIMseI_PA	35.15
9169	M6_158724_PstIMseI_PA	35.15
9170	M6_1811829_PstIMseI_PA	35.15
9171	M6_323676_PstIMseI_PA	35.15
9172	M6_341980_PstIMseI_PA	35.15
9173	M6_3536917_PstIMseI_PA	35.15
9174	M6_563200_PstIMseI_PA	35.15
9175	M6_913015_PstIMseI_PA	35.15
9176	M6_1181651_PstIMseI_PA	35.15
9177	M6_30323_PstIMseI_PA	35.15
9178	M6_132583_PstIMseI_PA	35.15
9179	M6_1582028_PstIMseI_PA	35.15
9180	M6_250536_PstIMseI_PA	35.15
9181	Opata_2526809_PstIMseI_PA	35.15
9182	M6_2569940_PstIMspI_PA	35.15
9183	Opata_165930_PstIMspI_PA	35.15
9184	Opata_1997377_PstIMspI_PA	35.15
9185	Opata_2087937_PstIMspI_PA	35.15
9186	Opata_259904_PstIMspI_PA	35.15
9187	Opata_3468189_PstIMspI_PA	35.15
9188	Opata_3657572_PstIMspI_PA	35.15
9189	Opata_3946668_PstIMspI_PA	35.15
9190	Opata_4100705_PstIMspI_PA	35.15
9191	Opata_836523_PstIMspI_PA	35.15
9192	Opata_9271_PstIMspI_PA	35.15
9193	Opata_96697_PstIMspI_PA	35.15
9194	Opata_2689178_PstIMluI_PA	35.15
9195	Opata_100430_PstIMseI_PA	35.15
9196	Opata_3362839_PstIMseI_PA	35.15
9197	Opata_257880_PstIMseI_PA	35.15
9198	Opata_80500_PstIMseI_PA	35.15
9199	Opata_151014_PstIMspI_PA	35.15
9200	Opata_3608711_PstIMspI_PA	35.15
9201	Opata_1218685_PstIMluI_PA	35.15
9202	Opata_281134_PstIMseI_PA	35.15
9203	Opata_687771_PstIMseI_PA	35.15
9204	Opata_1269743_PstIMseI_PA	35.15
9205	Opata_138310_PstIMseI_PA	35.15
9206	Opata_1625115_PstIMseI_PA	35.15
9207	Opata_630305_PstIMseI_PA	35.15
9208	Opata_1564597_PstIMspI_PA	35.15
9209	Opata_2634000_PstIMspI_PA	35.15
9210	Opata_3185280_PstIMspI_PA	35.15
9211	Opata_3750395_PstIMspI_PA	35.15
9212	Opata_4088804_PstIMspI_PA	35.15
9213	M6_1206113_PstIMseI_PA	35.15
9214	M6_754502_PstIMseI_PA	35.15
9215	Opata_292640_PstIMseI_PA	35.15
9216	Opata_489686_PstIMseI_PA	35.15
9217	Opata_933502_PstIMseI_PA	35.15
9218	M6_1058766_PstIMspI_PA	35.15
9219	Opata_1213761_PstIMspI_PA	35.15
9220	Opata_1223585_PstIMspI_PA	35.15
9221	Opata_157852_PstIMspI_PA	35.15
9222	Opata_15840_PstIMspI_PA	35.15
9223	Opata_1754626_PstIMspI_PA	35.15
9224	Opata_1809612_PstIMspI_PA	35.15
9225	Opata_1934010_PstIMspI_PA	35.15
9226	Opata_2521942_PstIMspI_PA	35.15
9227	Opata_2795656_PstIMspI_PA	35.15
9228	Opata_3253492_PstIMspI_PA	35.15
9229	Opata_3355957_PstIMspI_PA	35.15
9230	Opata_3734047_PstIMspI_PA	35.15
9231	Opata_4081627_PstIMspI_PA	35.15
9232	Opata_916780_PstIMspI_PA	35.15
9233	M6_1024608_PstIMluI_PA	35.15
9234	M6_119352_PstIMseI_PA	35.15
9235	M6_1287934_PstIMseI_PA	35.15
9236	M6_233581_PstIMseI_PA	35.15
9237	M6_842180_PstIMseI_PA	35.15
9238	M6_189970_PstIMspI_PA	35.15
9239	M6_289511_PstIMspI_PA	35.15
9240	M6_870751_PstIMseI_PA	35.15
9241	Opata_54994_PstIMspI_PA	35.15
9242	Opata_1009885_PstIMseI_PA	35.15
9243	Opata_1247301_PstIMseI_PA	35.15
9244	Opata_382684_PstIMseI_PA	35.15
9245	Opata_417043_PstIMseI_PA	35.15
9246	Opata_47667_PstIMseI_PA	35.15
9247	Opata_500714_PstIMseI_PA	35.15
9248	Opata_662195_PstIMseI_PA	35.15
9249	Opata_982312_PstIMseI_PA	35.15
9250	Opata_985438_PstIMseI_PA	35.15
9251	Opata_323994_PstIMspI_PA	35.15
9252	Opata_346641_PstIMspI_PA	35.15
9253	Opata_376338_PstIMspI_PA	35.15
9254	Opata_662760_PstIMspI_PA	35.15
9255	Opata_775216_PstIMspI_PA	35.15
9256	Opata_809352_PstIMspI_PA	35.15
9257	M6_1223442_PstIMseI_PA	35.15
9258	M6_2211809_PstIMseI_PA	35.15
9259	M6_700447_PstIMseI_PA	35.15
9260	M6_639697_PstIMspI_PA	35.15
9261	M6_4022227_PstIMseI_PA	35.15
9262	M6_91995_PstIMseI_PA	35.15
9263	M6_2003981_PstIMspI_PA	35.15
9264	M6_42285_PstIMseI_PA	35.15
9265	Opata_75123_PstIMseI_PA	35.15
9266	Opata_2052617_PstIMspI_PA	35.15
9267	Opata_3180476_PstIMspI_PA	35.15
9268	M6_561244_PstIMseI_PA	35.15
9269	Opata_446234_PstIMluI_PA	35.15
9270	M6_841007_PstIMspI_PA	35.15
9271	M6_1365488_PstIMspI_PA	35.15
9272	Opata_2142685_PstIMspI_PA	35.15
9273	M6_267447_PstIMseI_PA	35.15
9274	M6_99530_PstIMspI_PA	35.15
9275	Opata_52575_PstIMseI_PA	35.15
9276	Opata_887879_PstIMseI_PA	35.15
9277	Opata_3077726_PstIMspI_PA	35.15
9278	Opata_3266243_PstIMspI_PA	35.15
9279	3021368	35.15
9280	1015635	35.17
9281	1671325	35.17
9282	1719998	35.17
9283	wPt-0974	35.18
9284	1254533	35.18
9285	1154800	35.23
9286	978306	35.24
9287	984714	35.24
9288	1000211	35.24
9289	1089985	35.24
9290	1090728	35.24
9291	1097625	35.24
9292	1100879	35.24
9293	1114171	35.24
9294	1115763	35.24
9295	1203374	35.24
9296	1212335	35.24
9297	1228015	35.24
9298	1229935	35.24
9299	1234939	35.24
9300	1270735	35.24
9301	1279488	35.24
9302	1724021	35.24
9303	2275129	35.24
9304	2279426	35.24
9305	2288877	35.24
9306	3064864	35.24
9307	3936268	35.24
9308	3938992	35.24
9309	3954717	35.24
9310	4004027	35.24
9311	4004889	35.24
9312	4005173	35.24
9313	7344972	35.24
9314	979788	35.25
9315	988657	35.25
9316	1056483	35.25
9317	1256333	35.25
9318	1719681	35.25
9319	2297614	35.25
9320	2366214	35.25
9321	4005332	35.25
9322	4542825	35.25
9323	121691	35.28
9324	115655	35.28
9325	981235	35.28
9326	1048511	35.28
9327	1089656	35.28
9328	1102976	35.28
9329	1161821	35.28
9330	5410445	35.28
9331	1143300	35.28
9332	3029820	35.3
9333	4990442	35.3
9334	2277403	35.32
9335	4664130	35.32
9336	5361287	35.32
9337	5367442	35.32
9338	1103450	35.32
9339	1110847	35.32
9340	3021176	35.32
9341	7327911	35.32
9342	1095693	35.32
9343	1127113	35.32
9344	1166014	35.32
9345	1210928	35.32
9346	1673856	35.32
9347	2241796	35.32
9348	3026640	35.32
9349	3028992	35.32
9350	3950947	35.32
9351	5346510	35.32
9352	5582011	35.32
9353	5971589	35.32
9354	7488052	35.32
9355	7488898	35.32
9356	7491893	35.32
9357	3940282	35.32
9358	1093590	35.33
9359	1103044	35.33
9360	1105032	35.33
9361	1122498	35.33
9362	1279517	35.33
9363	1218027	35.35
9364	1379830	35.38
9365	1380333	35.38
9366	1770278	35.38
9367	2300328	35.38
9368	4909406	35.38
9369	Xmwg645	35.4
9370	1023172	35.41
9371	1102393	35.43
9372	2257647	35.43
9373	rPt-5341	35.43
9374	1205979	35.5
9375	3943864	35.5
9376	7335779	35.5
9377	7931173	35.5
9378	1209274	35.52
9379	1255139	35.53
9380	2257944	35.53
9381	4989039	35.53
9382	4990545	35.53
9383	349277	35.55
9384	372481	35.55
9385	372596	35.55
9386	983559	35.55
9387	1115056	35.55
9388	1207232	35.55
9389	1239095	35.55
9390	1288523	35.55
9391	1123866	35.55
9392	121105	35.55
9393	7334370	35.56
9394	1278387	35.56
9395	1124571	35.57
9396	1087820	35.58
9397	1103150	35.58
9398	1126569	35.58
9399	1200778	35.58
9400	1218658	35.58
9401	1695880	35.58
9402	3533357	35.58
9403	3941439	35.58
9404	1318816	35.59
9405	wPt-3935	35.6
9406	1063663	35.61
9407	1261904	35.61
9408	BARC240	35.66
9409	1121887	35.67
9410	1103011	35.69
9411	1371097	35.71
9412	4003519	35.71
9413	tPt-0283	35.73
9414	wPt-0044	35.73
9415	wPt-3098	35.73
9416	wPt-3942	35.73
9417	wPt-8488	35.73
9418	wPt-0014	35.75
9419	wPt-0831	35.75
9420	wPt-5800	35.75
9421	wPt-6719	35.75
9422	4991526	35.75
9423	1165047	35.75
9424	4909541	35.75
9425	998711	35.78
9426	1118864	35.78
9427	4989296	35.79
9428	2261667	35.81
9429	1020121	35.82
9430	wPt-3177	35.84
9431	wPt-1328	35.84
9432	wPt-9562	35.84
9433	1154592	35.84
9434	1695183	35.84
9435	3026331	35.84
9436	1028430	35.85
9437	1047274	35.85
9438	1066189	35.85
9439	1111408	35.85
9440	1124407	35.85
9441	1201416	35.85
9442	1218270	35.85
9443	1286001	35.85
9444	1386100	35.85
9445	2275270	35.85
9446	2280288	35.85
9447	3025758	35.85
9448	5567250	35.85
9449	115314	35.87
9450	1201220	35.88
9451	1254926	35.88
9452	1318226	35.88
9453	1372488	35.88
9454	1383877	35.88
9455	1384313	35.88
9456	3222526	35.88
9457	3534135	35.88
9458	3935325	35.88
9459	3935366	35.88
9460	3939922	35.88
9461	3942011	35.88
9462	3948017	35.88
9463	3948492	35.88
9464	3951681	35.88
9465	3952739	35.88
9466	3954588	35.88
9467	3961268	35.88
9468	4018471	35.88
9469	4394688	35.88
9470	4396162	35.88
9471	4407082	35.88
9472	4409184	35.88
9473	4410013	35.88
9474	4410405	35.88
9475	4536830	35.88
9476	4537638	35.88
9477	4538772	35.88
9478	4664258	35.88
9479	5580657	35.88
9480	1266583	35.9
9481	1121425	35.91
9482	1300523	35.91
9483	1694648	35.91
9484	1700303	35.91
9485	3570460	35.91
9486	4396154	35.91
9487	6001223	35.91
9488	1046007	35.91
9489	1228933	35.91
9490	5323501	35.91
9491	1220403	35.95
9492	5372602	35.95
9493	1109818	35.97
9494	1684289	35.97
9495	3033924	35.97
9496	7358391	35.98
9497	1118944	35.99
9498	1213145	35.99
9499	5993132	36
9500	1298643	36
9501	1379307	36
9502	1000903	36.02
9503	1017002	36.02
9504	1052802	36.02
9505	1055078	36.02
9506	1058318	36.02
9507	1062323	36.02
9508	1075108	36.02
9509	1080080	36.02
9510	1091798	36.02
9511	1105815	36.02
9512	1124171	36.02
9513	1145079	36.02
9514	1220458	36.02
9515	1228533	36.02
9516	1232637	36.02
9517	1233825	36.02
9518	1719873	36.02
9519	1764055	36.02
9520	1763911	36.02
9521	4004770	36.02
9522	4005616	36.02
9523	4395173	36.03
9524	1263377	36.04
9525	2302596	36.04
9526	1133790	36.04
9527	1038736	36.04
9528	1213159	36.04
9529	1214036	36.04
9530	1219071	36.04
9531	1371414	36.04
9532	4405241	36.04
9533	wPt-2575	36.05
9534	Opata_1002361_PstIMluI_PA	36.05
9535	Opata_1207786_PstIMluI_PA	36.05
9536	Opata_127442_PstIMluI_PA	36.05
9537	Opata_1312422_PstIMluI_PA	36.05
9538	Opata_1320907_PstIMluI_PA	36.05
9539	Opata_1331337_PstIMluI_PA	36.05
9540	Opata_134994_PstIMluI_PA	36.05
9541	Opata_1380003_PstIMluI_PA	36.05
9542	Opata_1478312_PstIMluI_PA	36.05
9543	Opata_151120_PstIMluI_PA	36.05
9544	Opata_1570839_PstIMluI_PA	36.05
9545	Opata_170653_PstIMluI_PA	36.05
9546	Opata_1781484_PstIMluI_PA	36.05
9547	Opata_1806535_PstIMluI_PA	36.05
9548	Opata_1859868_PstIMluI_PA	36.05
9549	Opata_1961517_PstIMluI_PA	36.05
9550	Opata_2050147_PstIMluI_PA	36.05
9551	Opata_2115829_PstIMluI_PA	36.05
9552	Opata_2207315_PstIMluI_PA	36.05
9553	Opata_2254475_PstIMluI_PA	36.05
9554	Opata_2288909_PstIMluI_PA	36.05
9555	Opata_2299574_PstIMluI_PA	36.05
9556	Opata_2307310_PstIMluI_PA	36.05
9557	Opata_2333613_PstIMluI_PA	36.05
9558	Opata_2335361_PstIMluI_PA	36.05
9559	Opata_2593465_PstIMluI_PA	36.05
9560	Opata_2621447_PstIMluI_PA	36.05
9561	Opata_2628801_PstIMluI_PA	36.05
9562	Opata_2690096_PstIMluI_PA	36.05
9563	Opata_2690615_PstIMluI_PA	36.05
9564	Opata_2693644_PstIMluI_PA	36.05
9565	Opata_2738265_PstIMluI_PA	36.05
9566	Opata_2746026_PstIMluI_PA	36.05
9567	Opata_277275_PstIMluI_PA	36.05
9568	Opata_2812020_PstIMluI_PA	36.05
9569	Opata_297312_PstIMluI_PA	36.05
9570	Opata_339879_PstIMluI_PA	36.05
9571	Opata_365214_PstIMluI_PA	36.05
9572	Opata_367298_PstIMluI_PA	36.05
9573	Opata_615163_PstIMluI_PA	36.05
9574	Opata_727814_PstIMluI_PA	36.05
9575	Opata_838999_PstIMluI_PA	36.05
9576	Opata_840633_PstIMluI_PA	36.05
9577	Opata_8922_PstIMluI_PA	36.05
9578	Opata_927203_PstIMluI_PA	36.05
9579	Opata_989184_PstIMluI_PA	36.05
9580	Opata_1005142_PstIMseI_PA	36.05
9581	Opata_1014455_PstIMseI_PA	36.05
9582	Opata_103307_PstIMseI_PA	36.05
9583	Opata_1053381_PstIMseI_PA	36.05
9584	Opata_1054440_PstIMseI_PA	36.05
9585	Opata_1066281_PstIMseI_PA	36.05
9586	Opata_1097495_PstIMseI_PA	36.05
9587	Opata_111163_PstIMseI_PA	36.05
9588	Opata_1117469_PstIMseI_PA	36.05
9589	Opata_1142941_PstIMseI_PA	36.05
9590	Opata_1143262_PstIMseI_PA	36.05
9591	Opata_117363_PstIMseI_PA	36.05
9592	Opata_1179712_PstIMseI_PA	36.05
9593	Opata_1216893_PstIMseI_PA	36.05
9594	Opata_1222848_PstIMseI_PA	36.05
9595	Opata_1247691_PstIMseI_PA	36.05
9596	Opata_1249383_PstIMseI_PA	36.05
9597	Opata_1265152_PstIMseI_PA	36.05
9598	Opata_1265455_PstIMseI_PA	36.05
9599	Opata_1279335_PstIMseI_PA	36.05
9600	Opata_128669_PstIMseI_PA	36.05
9601	Opata_1305681_PstIMseI_PA	36.05
9602	Opata_1341519_PstIMseI_PA	36.05
9603	Opata_1348416_PstIMseI_PA	36.05
9604	Opata_1351618_PstIMseI_PA	36.05
9605	Opata_1354367_PstIMseI_PA	36.05
9606	Opata_1378283_PstIMseI_PA	36.05
9607	Opata_1380652_PstIMseI_PA	36.05
9608	Opata_1383454_PstIMseI_PA	36.05
9609	Opata_1387127_PstIMseI_PA	36.05
9610	Opata_1388441_PstIMseI_PA	36.05
9611	Opata_1395922_PstIMseI_PA	36.05
9612	Opata_1396981_PstIMseI_PA	36.05
9613	Opata_1401830_PstIMseI_PA	36.05
9614	Opata_1409222_PstIMseI_PA	36.05
9615	Opata_1421784_PstIMseI_PA	36.05
9616	Opata_1429140_PstIMseI_PA	36.05
9617	Opata_1489904_PstIMseI_PA	36.05
9618	Opata_1498434_PstIMseI_PA	36.05
9619	Opata_1521249_PstIMseI_PA	36.05
9620	Opata_152186_PstIMseI_PA	36.05
9621	Opata_1527539_PstIMseI_PA	36.05
9622	Opata_1563988_PstIMseI_PA	36.05
9623	Opata_1573124_PstIMseI_PA	36.05
9624	Opata_159227_PstIMseI_PA	36.05
9625	Opata_1599525_PstIMseI_PA	36.05
9626	Opata_1600487_PstIMseI_PA	36.05
9627	Opata_1640130_PstIMseI_PA	36.05
9628	Opata_164433_PstIMseI_PA	36.05
9629	Opata_1644753_PstIMseI_PA	36.05
9630	Opata_1645754_PstIMseI_PA	36.05
9631	Opata_1659197_PstIMseI_PA	36.05
9632	Opata_1713573_PstIMseI_PA	36.05
9633	Opata_1719837_PstIMseI_PA	36.05
9634	Opata_1742845_PstIMseI_PA	36.05
9635	Opata_1743690_PstIMseI_PA	36.05
9636	Opata_1745429_PstIMseI_PA	36.05
9637	Opata_1753285_PstIMseI_PA	36.05
9638	Opata_1766765_PstIMseI_PA	36.05
9639	Opata_1807903_PstIMseI_PA	36.05
9640	Opata_1836164_PstIMseI_PA	36.05
9641	Opata_1901416_PstIMseI_PA	36.05
9642	Opata_190186_PstIMseI_PA	36.05
9643	Opata_1916526_PstIMseI_PA	36.05
9644	Opata_192044_PstIMseI_PA	36.05
9645	Opata_196891_PstIMseI_PA	36.05
9646	Opata_2011208_PstIMseI_PA	36.05
9647	Opata_2020454_PstIMseI_PA	36.05
9648	Opata_2039603_PstIMseI_PA	36.05
9649	Opata_2076910_PstIMseI_PA	36.05
9650	Opata_2084236_PstIMseI_PA	36.05
9651	Opata_210332_PstIMseI_PA	36.05
9652	Opata_2127788_PstIMseI_PA	36.05
9653	Opata_214400_PstIMseI_PA	36.05
9654	Opata_2156808_PstIMseI_PA	36.05
9655	Opata_2227850_PstIMseI_PA	36.05
9656	Opata_2282556_PstIMseI_PA	36.05
9657	Opata_236044_PstIMseI_PA	36.05
9658	Opata_2365359_PstIMseI_PA	36.05
9659	Opata_23748_PstIMseI_PA	36.05
9660	Opata_2380525_PstIMseI_PA	36.05
9661	Opata_2385516_PstIMseI_PA	36.05
9662	Opata_2421476_PstIMseI_PA	36.05
9663	Opata_250383_PstIMseI_PA	36.05
9664	Opata_2555653_PstIMseI_PA	36.05
9665	Opata_2560195_PstIMseI_PA	36.05
9666	Opata_2566201_PstIMseI_PA	36.05
9667	Opata_268148_PstIMseI_PA	36.05
9668	Opata_2729212_PstIMseI_PA	36.05
9669	Opata_2797414_PstIMseI_PA	36.05
9670	Opata_2811526_PstIMseI_PA	36.05
9671	Opata_2835679_PstIMseI_PA	36.05
9672	Opata_2844849_PstIMseI_PA	36.05
9673	Opata_2910371_PstIMseI_PA	36.05
9674	Opata_2922457_PstIMseI_PA	36.05
9675	Opata_2949940_PstIMseI_PA	36.05
9676	Opata_2982257_PstIMseI_PA	36.05
9677	Opata_2997698_PstIMseI_PA	36.05
9678	Opata_2997842_PstIMseI_PA	36.05
9679	Opata_3094759_PstIMseI_PA	36.05
9680	Opata_3099354_PstIMseI_PA	36.05
9681	Opata_3105174_PstIMseI_PA	36.05
9682	Opata_313063_PstIMseI_PA	36.05
9683	Opata_313561_PstIMseI_PA	36.05
9684	Opata_3163778_PstIMseI_PA	36.05
9685	Opata_3170543_PstIMseI_PA	36.05
9686	Opata_3174329_PstIMseI_PA	36.05
9687	Opata_3193673_PstIMseI_PA	36.05
9688	Opata_32300_PstIMseI_PA	36.05
9689	Opata_3272148_PstIMseI_PA	36.05
9690	Opata_3294381_PstIMseI_PA	36.05
9691	Opata_3442391_PstIMseI_PA	36.05
9692	Opata_3451995_PstIMseI_PA	36.05
9693	Opata_345857_PstIMseI_PA	36.05
9694	Opata_3530468_PstIMseI_PA	36.05
9695	Opata_3560175_PstIMseI_PA	36.05
9696	Opata_3561910_PstIMseI_PA	36.05
9697	Opata_356771_PstIMseI_PA	36.05
9698	Opata_363394_PstIMseI_PA	36.05
9699	Opata_366675_PstIMseI_PA	36.05
9700	Opata_369868_PstIMseI_PA	36.05
9701	Opata_3750569_PstIMseI_PA	36.05
9702	Opata_3753864_PstIMseI_PA	36.05
9703	Opata_3787488_PstIMseI_PA	36.05
9704	Opata_3787979_PstIMseI_PA	36.05
9705	Opata_382702_PstIMseI_PA	36.05
9706	Opata_3990352_PstIMseI_PA	36.05
9707	Opata_402207_PstIMseI_PA	36.05
9708	Opata_40286_PstIMseI_PA	36.05
9709	Opata_4042210_PstIMseI_PA	36.05
9710	Opata_4054961_PstIMseI_PA	36.05
9711	Opata_4058275_PstIMseI_PA	36.05
9712	Opata_412123_PstIMseI_PA	36.05
9713	Opata_414488_PstIMseI_PA	36.05
9714	Opata_4152896_PstIMseI_PA	36.05
9715	Opata_418422_PstIMseI_PA	36.05
9716	Opata_41950_PstIMseI_PA	36.05
9717	Opata_4205626_PstIMseI_PA	36.05
9718	Opata_4211613_PstIMseI_PA	36.05
9719	Opata_4223838_PstIMseI_PA	36.05
9720	Opata_4232906_PstIMseI_PA	36.05
9721	Opata_4285219_PstIMseI_PA	36.05
9722	Opata_4324423_PstIMseI_PA	36.05
9723	Opata_4336403_PstIMseI_PA	36.05
9724	Opata_433737_PstIMseI_PA	36.05
9725	Opata_436175_PstIMseI_PA	36.05
9726	Opata_4424423_PstIMseI_PA	36.05
9727	Opata_4489328_PstIMseI_PA	36.05
9728	Opata_452316_PstIMseI_PA	36.05
9729	Opata_456665_PstIMseI_PA	36.05
9730	Opata_467282_PstIMseI_PA	36.05
9731	Opata_481196_PstIMseI_PA	36.05
9732	Opata_482864_PstIMseI_PA	36.05
9733	Opata_489241_PstIMseI_PA	36.05
9734	Opata_496036_PstIMseI_PA	36.05
9735	Opata_498869_PstIMseI_PA	36.05
9736	Opata_505398_PstIMseI_PA	36.05
9737	Opata_506606_PstIMseI_PA	36.05
9738	Opata_511401_PstIMseI_PA	36.05
9739	Opata_515472_PstIMseI_PA	36.05
9740	Opata_515881_PstIMseI_PA	36.05
9741	Opata_523559_PstIMseI_PA	36.05
9742	Opata_534749_PstIMseI_PA	36.05
9743	Opata_538126_PstIMseI_PA	36.05
9744	Opata_54616_PstIMseI_PA	36.05
9745	Opata_550318_PstIMseI_PA	36.05
9746	Opata_557903_PstIMseI_PA	36.05
9747	Opata_55838_PstIMseI_PA	36.05
9748	Opata_57183_PstIMseI_PA	36.05
9749	Opata_589244_PstIMseI_PA	36.05
9750	Opata_601939_PstIMseI_PA	36.05
9751	Opata_605789_PstIMseI_PA	36.05
9752	Opata_622406_PstIMseI_PA	36.05
9753	Opata_624021_PstIMseI_PA	36.05
9754	Opata_629147_PstIMseI_PA	36.05
9755	Opata_645138_PstIMseI_PA	36.05
9756	Opata_647603_PstIMseI_PA	36.05
9757	Opata_661723_PstIMseI_PA	36.05
9758	Opata_682907_PstIMseI_PA	36.05
9759	Opata_685403_PstIMseI_PA	36.05
9760	Opata_69293_PstIMseI_PA	36.05
9761	Opata_693161_PstIMseI_PA	36.05
9762	Opata_701886_PstIMseI_PA	36.05
9763	Opata_7049_PstIMseI_PA	36.05
9764	Opata_718839_PstIMseI_PA	36.05
9765	Opata_72279_PstIMseI_PA	36.05
9766	Opata_742148_PstIMseI_PA	36.05
9767	Opata_758436_PstIMseI_PA	36.05
9768	Opata_780972_PstIMseI_PA	36.05
9769	Opata_794519_PstIMseI_PA	36.05
9770	Opata_800262_PstIMseI_PA	36.05
9771	Opata_805247_PstIMseI_PA	36.05
9772	Opata_831795_PstIMseI_PA	36.05
9773	Opata_832072_PstIMseI_PA	36.05
9774	Opata_832921_PstIMseI_PA	36.05
9775	Opata_833354_PstIMseI_PA	36.05
9776	Opata_868237_PstIMseI_PA	36.05
9777	Opata_87908_PstIMseI_PA	36.05
9778	Opata_893062_PstIMseI_PA	36.05
9779	Opata_899454_PstIMseI_PA	36.05
9780	Opata_908221_PstIMseI_PA	36.05
9781	Opata_929449_PstIMseI_PA	36.05
9782	Opata_955721_PstIMseI_PA	36.05
9783	Opata_95894_PstIMseI_PA	36.05
9784	Opata_985872_PstIMseI_PA	36.05
9785	Opata_985876_PstIMseI_PA	36.05
9786	Opata_1008989_PstIMspI_PA	36.05
9787	Opata_1016567_PstIMspI_PA	36.05
9788	Opata_1020804_PstIMspI_PA	36.05
9789	Opata_1030525_PstIMspI_PA	36.05
9790	Opata_1066047_PstIMspI_PA	36.05
9791	Opata_1069087_PstIMspI_PA	36.05
9792	Opata_1070003_PstIMspI_PA	36.05
9793	Opata_1098310_PstIMspI_PA	36.05
9794	Opata_1101332_PstIMspI_PA	36.05
9795	Opata_1114078_PstIMspI_PA	36.05
9796	Opata_112630_PstIMspI_PA	36.05
9797	Opata_1128184_PstIMspI_PA	36.05
9798	Opata_1143943_PstIMspI_PA	36.05
9799	Opata_1159383_PstIMspI_PA	36.05
9800	Opata_1180007_PstIMspI_PA	36.05
9801	Opata_1183038_PstIMspI_PA	36.05
9802	Opata_121030_PstIMspI_PA	36.05
9803	Opata_1211650_PstIMspI_PA	36.05
9804	Opata_1229600_PstIMspI_PA	36.05
9805	Opata_1310301_PstIMspI_PA	36.05
9806	Opata_1321231_PstIMspI_PA	36.05
9807	Opata_1329542_PstIMspI_PA	36.05
9808	Opata_1329696_PstIMspI_PA	36.05
9809	Opata_1336373_PstIMspI_PA	36.05
9810	Opata_1348602_PstIMspI_PA	36.05
9811	Opata_1390085_PstIMspI_PA	36.05
9812	Opata_1390142_PstIMspI_PA	36.05
9813	Opata_1398753_PstIMspI_PA	36.05
9814	Opata_139955_PstIMspI_PA	36.05
9815	Opata_1399657_PstIMspI_PA	36.05
9816	Opata_1400608_PstIMspI_PA	36.05
9817	Opata_1439418_PstIMspI_PA	36.05
9818	Opata_1454263_PstIMspI_PA	36.05
9819	Opata_145692_PstIMspI_PA	36.05
9820	Opata_1470978_PstIMspI_PA	36.05
9821	Opata_1474071_PstIMspI_PA	36.05
9822	Opata_1481110_PstIMspI_PA	36.05
9823	Opata_1490085_PstIMspI_PA	36.05
9824	Opata_1497802_PstIMspI_PA	36.05
9825	Opata_153709_PstIMspI_PA	36.05
9826	Opata_1542508_PstIMspI_PA	36.05
9827	Opata_1548058_PstIMspI_PA	36.05
9828	Opata_155320_PstIMspI_PA	36.05
9829	Opata_1568087_PstIMspI_PA	36.05
9830	Opata_1571851_PstIMspI_PA	36.05
9831	Opata_1572942_PstIMspI_PA	36.05
9832	Opata_1647819_PstIMspI_PA	36.05
9833	Opata_1647835_PstIMspI_PA	36.05
9834	Opata_1665277_PstIMspI_PA	36.05
9835	Opata_1678821_PstIMspI_PA	36.05
9836	Opata_1687019_PstIMspI_PA	36.05
9837	Opata_168787_PstIMspI_PA	36.05
9838	Opata_1726563_PstIMspI_PA	36.05
9839	Opata_1734921_PstIMspI_PA	36.05
9840	Opata_1740290_PstIMspI_PA	36.05
9841	Opata_1745768_PstIMspI_PA	36.05
9842	Opata_1746790_PstIMspI_PA	36.05
9843	Opata_1763235_PstIMspI_PA	36.05
9844	Opata_176726_PstIMspI_PA	36.05
9845	Opata_1778259_PstIMspI_PA	36.05
9846	Opata_1779228_PstIMspI_PA	36.05
9847	Opata_1780627_PstIMspI_PA	36.05
9848	Opata_1780930_PstIMspI_PA	36.05
9849	Opata_1785520_PstIMspI_PA	36.05
9850	Opata_1791049_PstIMspI_PA	36.05
9851	Opata_1799237_PstIMspI_PA	36.05
9852	Opata_1816813_PstIMspI_PA	36.05
9853	Opata_1820040_PstIMspI_PA	36.05
9854	Opata_183753_PstIMspI_PA	36.05
9855	Opata_1854882_PstIMspI_PA	36.05
9856	Opata_1860575_PstIMspI_PA	36.05
9857	Opata_1872478_PstIMspI_PA	36.05
9858	Opata_1874005_PstIMspI_PA	36.05
9859	Opata_1885476_PstIMspI_PA	36.05
9860	Opata_188692_PstIMspI_PA	36.05
9861	Opata_1887426_PstIMspI_PA	36.05
9862	Opata_1894680_PstIMspI_PA	36.05
9863	Opata_189621_PstIMspI_PA	36.05
9864	Opata_1905611_PstIMspI_PA	36.05
9865	Opata_1929236_PstIMspI_PA	36.05
9866	Opata_1930229_PstIMspI_PA	36.05
9867	Opata_1938588_PstIMspI_PA	36.05
9868	Opata_1945053_PstIMspI_PA	36.05
9869	Opata_1973172_PstIMspI_PA	36.05
9870	Opata_1976112_PstIMspI_PA	36.05
9871	Opata_1982982_PstIMspI_PA	36.05
9872	Opata_1986419_PstIMspI_PA	36.05
9873	Opata_1986500_PstIMspI_PA	36.05
9874	Opata_1993620_PstIMspI_PA	36.05
9875	Opata_1996504_PstIMspI_PA	36.05
9876	Opata_2018501_PstIMspI_PA	36.05
9877	Opata_2018575_PstIMspI_PA	36.05
9878	Opata_202524_PstIMspI_PA	36.05
9879	Opata_2030041_PstIMspI_PA	36.05
9880	Opata_2045309_PstIMspI_PA	36.05
9881	Opata_2053528_PstIMspI_PA	36.05
9882	Opata_2057681_PstIMspI_PA	36.05
9883	Opata_2088703_PstIMspI_PA	36.05
9884	Opata_2103287_PstIMspI_PA	36.05
9885	Opata_2105417_PstIMspI_PA	36.05
9886	Opata_2115214_PstIMspI_PA	36.05
9887	Opata_2119145_PstIMspI_PA	36.05
9888	Opata_2136952_PstIMspI_PA	36.05
9889	Opata_2141795_PstIMspI_PA	36.05
9890	Opata_214257_PstIMspI_PA	36.05
9891	Opata_214674_PstIMspI_PA	36.05
9892	Opata_2149246_PstIMspI_PA	36.05
9893	Opata_2176637_PstIMspI_PA	36.05
9894	Opata_2177421_PstIMspI_PA	36.05
9895	Opata_2181100_PstIMspI_PA	36.05
9896	Opata_218346_PstIMspI_PA	36.05
9897	Opata_2198963_PstIMspI_PA	36.05
9898	Opata_2210543_PstIMspI_PA	36.05
9899	Opata_2241958_PstIMspI_PA	36.05
9900	Opata_2247041_PstIMspI_PA	36.05
9901	Opata_2250014_PstIMspI_PA	36.05
9902	Opata_226734_PstIMspI_PA	36.05
9903	Opata_2289791_PstIMspI_PA	36.05
9904	Opata_2299342_PstIMspI_PA	36.05
9905	Opata_2306250_PstIMspI_PA	36.05
9906	Opata_2309399_PstIMspI_PA	36.05
9907	Opata_2334865_PstIMspI_PA	36.05
9908	Opata_2335255_PstIMspI_PA	36.05
9909	Opata_2340762_PstIMspI_PA	36.05
9910	Opata_2341317_PstIMspI_PA	36.05
9911	Opata_234495_PstIMspI_PA	36.05
9912	Opata_2358088_PstIMspI_PA	36.05
9913	Opata_236072_PstIMspI_PA	36.05
9914	Opata_2361083_PstIMspI_PA	36.05
9915	Opata_2362227_PstIMspI_PA	36.05
9916	Opata_2374540_PstIMspI_PA	36.05
9917	Opata_2379471_PstIMspI_PA	36.05
9918	Opata_2388396_PstIMspI_PA	36.05
9919	Opata_2405571_PstIMspI_PA	36.05
9920	Opata_2416051_PstIMspI_PA	36.05
9921	Opata_2422825_PstIMspI_PA	36.05
9922	Opata_2424225_PstIMspI_PA	36.05
9923	Opata_243983_PstIMspI_PA	36.05
9924	Opata_2440353_PstIMspI_PA	36.05
9925	Opata_2441487_PstIMspI_PA	36.05
9926	Opata_2460551_PstIMspI_PA	36.05
9927	Opata_247112_PstIMspI_PA	36.05
9928	Opata_2475717_PstIMspI_PA	36.05
9929	Opata_2484308_PstIMspI_PA	36.05
9930	Opata_2487456_PstIMspI_PA	36.05
9931	Opata_2500271_PstIMspI_PA	36.05
9932	Opata_2508176_PstIMspI_PA	36.05
9933	Opata_2513374_PstIMspI_PA	36.05
9934	Opata_2516617_PstIMspI_PA	36.05
9935	Opata_2523814_PstIMspI_PA	36.05
9936	Opata_2530371_PstIMspI_PA	36.05
9937	Opata_2535304_PstIMspI_PA	36.05
9938	Opata_2536965_PstIMspI_PA	36.05
9939	Opata_2548069_PstIMspI_PA	36.05
9940	Opata_2558790_PstIMspI_PA	36.05
9941	Opata_2560926_PstIMspI_PA	36.05
9942	Opata_2561537_PstIMspI_PA	36.05
9943	Opata_2570019_PstIMspI_PA	36.05
9944	Opata_2585593_PstIMspI_PA	36.05
9945	Opata_2592866_PstIMspI_PA	36.05
9946	Opata_260059_PstIMspI_PA	36.05
9947	Opata_26032_PstIMspI_PA	36.05
9948	Opata_2615773_PstIMspI_PA	36.05
9949	Opata_2619117_PstIMspI_PA	36.05
9950	Opata_2619692_PstIMspI_PA	36.05
9951	Opata_2621635_PstIMspI_PA	36.05
9952	Opata_2664197_PstIMspI_PA	36.05
9953	Opata_2666374_PstIMspI_PA	36.05
9954	Opata_2668182_PstIMspI_PA	36.05
9955	Opata_2688205_PstIMspI_PA	36.05
9956	Opata_2699152_PstIMspI_PA	36.05
9957	Opata_2703114_PstIMspI_PA	36.05
9958	Opata_2707412_PstIMspI_PA	36.05
9959	Opata_2723267_PstIMspI_PA	36.05
9960	Opata_2725345_PstIMspI_PA	36.05
9961	Opata_2745449_PstIMspI_PA	36.05
9962	Opata_2753245_PstIMspI_PA	36.05
9963	Opata_2759593_PstIMspI_PA	36.05
9964	Opata_2768653_PstIMspI_PA	36.05
9965	Opata_279217_PstIMspI_PA	36.05
9966	Opata_2801896_PstIMspI_PA	36.05
9967	Opata_281082_PstIMspI_PA	36.05
9968	Opata_2811931_PstIMspI_PA	36.05
9969	Opata_2829855_PstIMspI_PA	36.05
9970	Opata_2849615_PstIMspI_PA	36.05
9971	Opata_2867066_PstIMspI_PA	36.05
9972	Opata_287427_PstIMspI_PA	36.05
9973	Opata_2889994_PstIMspI_PA	36.05
9974	Opata_2904698_PstIMspI_PA	36.05
9975	Opata_2912130_PstIMspI_PA	36.05
9976	Opata_2945077_PstIMspI_PA	36.05
9977	Opata_2950825_PstIMspI_PA	36.05
9978	Opata_295764_PstIMspI_PA	36.05
9979	Opata_2964313_PstIMspI_PA	36.05
9980	Opata_2975556_PstIMspI_PA	36.05
9981	Opata_2986105_PstIMspI_PA	36.05
9982	Opata_298698_PstIMspI_PA	36.05
9983	Opata_3001949_PstIMspI_PA	36.05
9984	Opata_3003846_PstIMspI_PA	36.05
9985	Opata_3013426_PstIMspI_PA	36.05
9986	Opata_3038773_PstIMspI_PA	36.05
9987	Opata_3040045_PstIMspI_PA	36.05
9988	Opata_304130_PstIMspI_PA	36.05
9989	Opata_3043579_PstIMspI_PA	36.05
9990	Opata_3050215_PstIMspI_PA	36.05
9991	Opata_3064854_PstIMspI_PA	36.05
9992	Opata_30811_PstIMspI_PA	36.05
9993	Opata_3084315_PstIMspI_PA	36.05
9994	Opata_3107120_PstIMspI_PA	36.05
9995	Opata_3118517_PstIMspI_PA	36.05
9996	Opata_3126908_PstIMspI_PA	36.05
9997	Opata_3129392_PstIMspI_PA	36.05
9998	Opata_3130319_PstIMspI_PA	36.05
9999	Opata_3134677_PstIMspI_PA	36.05
10000	Opata_3149143_PstIMspI_PA	36.05
10001	Opata_3159991_PstIMspI_PA	36.05
10002	Opata_3164468_PstIMspI_PA	36.05
10003	Opata_316633_PstIMspI_PA	36.05
10004	Opata_3182219_PstIMspI_PA	36.05
10005	Opata_3183045_PstIMspI_PA	36.05
10006	Opata_320066_PstIMspI_PA	36.05
10007	Opata_3207069_PstIMspI_PA	36.05
10008	Opata_3236300_PstIMspI_PA	36.05
10009	Opata_3241675_PstIMspI_PA	36.05
10010	Opata_3243809_PstIMspI_PA	36.05
10011	Opata_3252663_PstIMspI_PA	36.05
10012	Opata_3261075_PstIMspI_PA	36.05
10013	Opata_3266163_PstIMspI_PA	36.05
10014	Opata_3279932_PstIMspI_PA	36.05
10015	Opata_3286263_PstIMspI_PA	36.05
10016	Opata_328648_PstIMspI_PA	36.05
10017	Opata_3289426_PstIMspI_PA	36.05
10018	Opata_3291388_PstIMspI_PA	36.05
10019	Opata_3293661_PstIMspI_PA	36.05
10020	Opata_3295078_PstIMspI_PA	36.05
10021	Opata_329756_PstIMspI_PA	36.05
10022	Opata_3310687_PstIMspI_PA	36.05
10023	Opata_3318483_PstIMspI_PA	36.05
10024	Opata_334151_PstIMspI_PA	36.05
10025	Opata_3351322_PstIMspI_PA	36.05
10026	Opata_3352651_PstIMspI_PA	36.05
10027	Opata_3368937_PstIMspI_PA	36.05
10028	Opata_3383388_PstIMspI_PA	36.05
10029	Opata_3389489_PstIMspI_PA	36.05
10030	Opata_3396993_PstIMspI_PA	36.05
10031	Opata_3404156_PstIMspI_PA	36.05
10032	Opata_3430965_PstIMspI_PA	36.05
10033	Opata_3445619_PstIMspI_PA	36.05
10034	Opata_3447502_PstIMspI_PA	36.05
10035	Opata_3448469_PstIMspI_PA	36.05
10036	Opata_344892_PstIMspI_PA	36.05
10037	Opata_3454402_PstIMspI_PA	36.05
10038	Opata_3458251_PstIMspI_PA	36.05
10039	Opata_3462976_PstIMspI_PA	36.05
10040	Opata_3484680_PstIMspI_PA	36.05
10041	Opata_349007_PstIMspI_PA	36.05
10042	Opata_3504277_PstIMspI_PA	36.05
10043	Opata_3515496_PstIMspI_PA	36.05
10044	Opata_35228_PstIMspI_PA	36.05
10045	Opata_3524216_PstIMspI_PA	36.05
10046	Opata_3530951_PstIMspI_PA	36.05
10047	Opata_3547170_PstIMspI_PA	36.05
10048	Opata_3548093_PstIMspI_PA	36.05
10049	Opata_3577307_PstIMspI_PA	36.05
10050	Opata_3579891_PstIMspI_PA	36.05
10051	Opata_3584272_PstIMspI_PA	36.05
10052	Opata_3584714_PstIMspI_PA	36.05
10053	Opata_359067_PstIMspI_PA	36.05
10054	Opata_3605_PstIMspI_PA	36.05
10055	Opata_362194_PstIMspI_PA	36.05
10056	Opata_3628249_PstIMspI_PA	36.05
10057	Opata_3630018_PstIMspI_PA	36.05
10058	Opata_3632201_PstIMspI_PA	36.05
10059	Opata_3639516_PstIMspI_PA	36.05
10060	Opata_3643332_PstIMspI_PA	36.05
10061	Opata_3648961_PstIMspI_PA	36.05
10062	Opata_3658842_PstIMspI_PA	36.05
10063	Opata_3659150_PstIMspI_PA	36.05
10064	Opata_3664993_PstIMspI_PA	36.05
10065	Opata_3673981_PstIMspI_PA	36.05
10066	Opata_3686465_PstIMspI_PA	36.05
10067	Opata_3701714_PstIMspI_PA	36.05
10068	Opata_3702108_PstIMspI_PA	36.05
10069	Opata_3704151_PstIMspI_PA	36.05
10070	Opata_370736_PstIMspI_PA	36.05
10071	Opata_3713214_PstIMspI_PA	36.05
10072	Opata_3713465_PstIMspI_PA	36.05
10073	Opata_3734129_PstIMspI_PA	36.05
10074	Opata_3751050_PstIMspI_PA	36.05
10075	Opata_3753673_PstIMspI_PA	36.05
10076	Opata_3757036_PstIMspI_PA	36.05
10077	Opata_3760628_PstIMspI_PA	36.05
10078	Opata_3777341_PstIMspI_PA	36.05
10079	Opata_3830816_PstIMspI_PA	36.05
10080	Opata_3836955_PstIMspI_PA	36.05
10081	Opata_3841701_PstIMspI_PA	36.05
10082	Opata_3847763_PstIMspI_PA	36.05
10083	Opata_3853380_PstIMspI_PA	36.05
10084	Opata_3865985_PstIMspI_PA	36.05
10085	Opata_3872757_PstIMspI_PA	36.05
10086	Opata_3881360_PstIMspI_PA	36.05
10087	Opata_3886406_PstIMspI_PA	36.05
10088	Opata_3887541_PstIMspI_PA	36.05
10089	Opata_3891784_PstIMspI_PA	36.05
10090	Opata_3898818_PstIMspI_PA	36.05
10091	Opata_391586_PstIMspI_PA	36.05
10092	Opata_3924425_PstIMspI_PA	36.05
10093	Opata_3930780_PstIMspI_PA	36.05
10094	Opata_3934738_PstIMspI_PA	36.05
10095	Opata_3945885_PstIMspI_PA	36.05
10096	Opata_3961498_PstIMspI_PA	36.05
10097	Opata_3962257_PstIMspI_PA	36.05
10098	Opata_3973822_PstIMspI_PA	36.05
10099	Opata_3996137_PstIMspI_PA	36.05
10100	Opata_4006785_PstIMspI_PA	36.05
10101	Opata_4010841_PstIMspI_PA	36.05
10102	Opata_4043215_PstIMspI_PA	36.05
10103	Opata_4052973_PstIMspI_PA	36.05
10104	Opata_4055506_PstIMspI_PA	36.05
10105	Opata_4067120_PstIMspI_PA	36.05
10106	Opata_4067695_PstIMspI_PA	36.05
10107	Opata_4068103_PstIMspI_PA	36.05
10108	Opata_4078057_PstIMspI_PA	36.05
10109	Opata_4081324_PstIMspI_PA	36.05
10110	Opata_4081616_PstIMspI_PA	36.05
10111	Opata_4083933_PstIMspI_PA	36.05
10112	Opata_4095548_PstIMspI_PA	36.05
10113	Opata_4101112_PstIMspI_PA	36.05
10114	Opata_4104853_PstIMspI_PA	36.05
10115	Opata_4135315_PstIMspI_PA	36.05
10116	Opata_4135727_PstIMspI_PA	36.05
10117	Opata_4142353_PstIMspI_PA	36.05
10118	Opata_4150933_PstIMspI_PA	36.05
10119	Opata_4176746_PstIMspI_PA	36.05
10120	Opata_419833_PstIMspI_PA	36.05
10121	Opata_4205099_PstIMspI_PA	36.05
10122	Opata_4228328_PstIMspI_PA	36.05
10123	Opata_4228681_PstIMspI_PA	36.05
10124	Opata_4264884_PstIMspI_PA	36.05
10125	Opata_453442_PstIMspI_PA	36.05
10126	Opata_455499_PstIMspI_PA	36.05
10127	Opata_465420_PstIMspI_PA	36.05
10128	Opata_467599_PstIMspI_PA	36.05
10129	Opata_473314_PstIMspI_PA	36.05
10130	Opata_474716_PstIMspI_PA	36.05
10131	Opata_48708_PstIMspI_PA	36.05
10132	Opata_495267_PstIMspI_PA	36.05
10133	Opata_50010_PstIMspI_PA	36.05
10134	Opata_500322_PstIMspI_PA	36.05
10135	Opata_508122_PstIMspI_PA	36.05
10136	Opata_53507_PstIMspI_PA	36.05
10137	Opata_586882_PstIMspI_PA	36.05
10138	Opata_596735_PstIMspI_PA	36.05
10139	Opata_612842_PstIMspI_PA	36.05
10140	Opata_62559_PstIMspI_PA	36.05
10141	Opata_643209_PstIMspI_PA	36.05
10142	Opata_678620_PstIMspI_PA	36.05
10143	Opata_687374_PstIMspI_PA	36.05
10144	Opata_69527_PstIMspI_PA	36.05
10145	Opata_722418_PstIMspI_PA	36.05
10146	Opata_741982_PstIMspI_PA	36.05
10147	Opata_750627_PstIMspI_PA	36.05
10148	Opata_754053_PstIMspI_PA	36.05
10149	Opata_760715_PstIMspI_PA	36.05
10150	Opata_769581_PstIMspI_PA	36.05
10151	Opata_784309_PstIMspI_PA	36.05
10152	Opata_807744_PstIMspI_PA	36.05
10153	Opata_810012_PstIMspI_PA	36.05
10154	Opata_812451_PstIMspI_PA	36.05
10155	Opata_84330_PstIMspI_PA	36.05
10156	Opata_851857_PstIMspI_PA	36.05
10157	Opata_869520_PstIMspI_PA	36.05
10158	Opata_8705_PstIMspI_PA	36.05
10159	Opata_876978_PstIMspI_PA	36.05
10160	Opata_877532_PstIMspI_PA	36.05
10161	Opata_879122_PstIMspI_PA	36.05
10162	Opata_879922_PstIMspI_PA	36.05
10163	Opata_889949_PstIMspI_PA	36.05
10164	Opata_89307_PstIMspI_PA	36.05
10165	Opata_904183_PstIMspI_PA	36.05
10166	Opata_906527_PstIMspI_PA	36.05
10167	Opata_920451_PstIMspI_PA	36.05
10168	Opata_939791_PstIMspI_PA	36.05
10169	Opata_95673_PstIMspI_PA	36.05
10170	Opata_957200_PstIMspI_PA	36.05
10171	Opata_978834_PstIMspI_PA	36.05
10172	Opata_984201_PstIMspI_PA	36.05
10173	Opata_984752_PstIMspI_PA	36.05
10174	Opata_986458_PstIMspI_PA	36.05
10175	Opata_999941_PstIMspI_PA	36.05
10176	Opata_101778_26_PstIMseI_SNP	36.05
10177	Opata_1037472_64_PstIMseI_SNP	36.05
10178	Opata_111858_14_PstIMseI_SNP	36.05
10179	Opata_1462771_4_PstIMseI_SNP	36.05
10180	Opata_1840925_6_PstIMseI_SNP	36.05
10181	Opata_197492_50_PstIMseI_SNP	36.05
10182	Opata_197492_59_PstIMseI_SNP	36.05
10183	Opata_210566_33_PstIMseI_SNP	36.05
10184	Opata_21701_63_PstIMseI_SNP	36.05
10185	Opata_21701_6_PstIMseI_SNP	36.05
10186	Opata_22632_33_PstIMseI_SNP	36.05
10187	Opata_2294018_1_PstIMseI_SNP	36.05
10188	Opata_232990_58_PstIMseI_SNP	36.05
10189	Opata_232990_83_PstIMseI_SNP	36.05
10190	Opata_233798_57_PstIMseI_SNP	36.05
10191	Opata_234430_29_PstIMseI_SNP	36.05
10192	Opata_2418388_13_PstIMseI_SNP	36.05
10193	Opata_25845_11_PstIMseI_SNP	36.05
10194	Opata_25845_47_PstIMseI_SNP	36.05
10195	Opata_25845_9_PstIMseI_SNP	36.05
10196	Opata_259259_26_PstIMseI_SNP	36.05
10197	Opata_2622560_23_PstIMseI_SNP	36.05
10198	Opata_262356_73_PstIMseI_SNP	36.05
10199	Opata_303642_11_PstIMseI_SNP	36.05
10200	Opata_304846_21_PstIMseI_SNP	36.05
10201	Opata_3126_4_PstIMseI_SNP	36.05
10202	Opata_33438_35_PstIMseI_SNP	36.05
10203	Opata_33438_80_PstIMseI_SNP	36.05
10204	Opata_33828_72_PstIMseI_SNP	36.05
10205	Opata_3400645_20_PstIMseI_SNP	36.05
10206	Opata_3400645_42_PstIMseI_SNP	36.05
10207	Opata_3400645_43_PstIMseI_SNP	36.05
10208	Opata_371095_15_PstIMseI_SNP	36.05
10209	Opata_371095_18_PstIMseI_SNP	36.05
10210	Opata_371095_70_PstIMseI_SNP	36.05
10211	Opata_373470_68_PstIMseI_SNP	36.05
10212	Opata_429878_33_PstIMseI_SNP	36.05
10213	Opata_433183_67_PstIMseI_SNP	36.05
10214	Opata_433183_76_PstIMseI_SNP	36.05
10215	Opata_470727_67_PstIMseI_SNP	36.05
10216	Opata_471972_20_PstIMseI_SNP	36.05
10217	Opata_515230_75_PstIMseI_SNP	36.05
10218	Opata_577703_13_PstIMseI_SNP	36.05
10219	Opata_577703_41_PstIMseI_SNP	36.05
10220	Opata_577703_5_PstIMseI_SNP	36.05
10221	Opata_61311_70_PstIMseI_SNP	36.05
10222	Opata_665325_38_PstIMseI_SNP	36.05
10223	Opata_665325_4_PstIMseI_SNP	36.05
10224	Opata_70513_28_PstIMseI_SNP	36.05
10225	Opata_770371_56_PstIMseI_SNP	36.05
10226	Opata_779497_25_PstIMseI_SNP	36.05
10227	Opata_79701_72_PstIMseI_SNP	36.05
10228	Opata_998710_24_PstIMseI_SNP	36.05
10229	Opata_1087345_36_PstIMspI_SNP	36.05
10230	Opata_1161906_47_PstIMspI_SNP	36.05
10231	Opata_1632212_42_PstIMspI_SNP	36.05
10232	Opata_1827864_84_PstIMspI_SNP	36.05
10233	Opata_1841417_63_PstIMspI_SNP	36.05
10234	Opata_1856798_23_PstIMspI_SNP	36.05
10235	Opata_1990989_64_PstIMspI_SNP	36.05
10236	Opata_1992345_19_PstIMspI_SNP	36.05
10237	Opata_1992345_41_PstIMspI_SNP	36.05
10238	Opata_2013867_6_PstIMspI_SNP	36.05
10239	Opata_2068318_24_PstIMspI_SNP	36.05
10240	Opata_2068318_3_PstIMspI_SNP	36.05
10241	Opata_2101073_7_PstIMspI_SNP	36.05
10242	Opata_212448_68_PstIMspI_SNP	36.05
10243	Opata_2132088_66_PstIMspI_SNP	36.05
10244	Opata_2132088_75_PstIMspI_SNP	36.05
10245	Opata_2226837_74_PstIMspI_SNP	36.05
10246	Opata_2288710_25_PstIMspI_SNP	36.05
10247	Opata_2401150_22_PstIMspI_SNP	36.05
10248	Opata_2431816_46_PstIMspI_SNP	36.05
10249	Opata_2431816_51_PstIMspI_SNP	36.05
10250	Opata_2466334_50_PstIMspI_SNP	36.05
10251	Opata_2528858_50_PstIMspI_SNP	36.05
10252	Opata_2528858_62_PstIMspI_SNP	36.05
10253	Opata_2607153_31_PstIMspI_SNP	36.05
10254	Opata_2607153_36_PstIMspI_SNP	36.05
10255	Opata_2672764_63_PstIMspI_SNP	36.05
10256	Opata_2720933_21_PstIMspI_SNP	36.05
10257	Opata_3143350_83_PstIMspI_SNP	36.05
10258	Opata_3451594_47_PstIMspI_SNP	36.05
10259	Opata_346482_6_PstIMspI_SNP	36.05
10260	Opata_3648675_6_PstIMspI_SNP	36.05
10261	Opata_3648675_7_PstIMspI_SNP	36.05
10262	Opata_3762952_35_PstIMspI_SNP	36.05
10263	Opata_4024593_76_PstIMspI_SNP	36.05
10264	Opata_542086_31_PstIMspI_SNP	36.05
10265	Opata_592541_22_PstIMspI_SNP	36.05
10266	Opata_592541_3_PstIMspI_SNP	36.05
10267	Opata_751080_6_PstIMspI_SNP	36.05
10268	Opata_849526_1_PstIMspI_SNP	36.05
10269	Opata_111341_PstIMseI_PA	36.05
10270	Opata_1145793_PstIMseI_PA	36.05
10271	Opata_1197546_PstIMseI_PA	36.05
10272	Opata_1284214_PstIMseI_PA	36.05
10273	Opata_1295021_PstIMseI_PA	36.05
10274	Opata_1299438_PstIMseI_PA	36.05
10275	Opata_1318068_PstIMseI_PA	36.05
10276	Opata_15084_PstIMseI_PA	36.05
10277	Opata_1819185_PstIMseI_PA	36.05
10278	Opata_1896591_PstIMseI_PA	36.05
10279	Opata_2029711_PstIMseI_PA	36.05
10280	Opata_2178266_PstIMseI_PA	36.05
10281	Opata_228891_PstIMseI_PA	36.05
10282	Opata_231163_PstIMseI_PA	36.05
10283	Opata_2629606_PstIMseI_PA	36.05
10284	Opata_2712011_PstIMseI_PA	36.05
10285	Opata_2734740_PstIMseI_PA	36.05
10286	Opata_295640_PstIMseI_PA	36.05
10287	Opata_305821_PstIMseI_PA	36.05
10288	Opata_3359344_PstIMseI_PA	36.05
10289	Opata_362145_PstIMseI_PA	36.05
10290	Opata_4090833_PstIMseI_PA	36.05
10291	Opata_422596_PstIMseI_PA	36.05
10292	Opata_426672_PstIMseI_PA	36.05
10293	Opata_4302743_PstIMseI_PA	36.05
10294	Opata_4315226_PstIMseI_PA	36.05
10295	Opata_441954_PstIMseI_PA	36.05
10296	Opata_442734_PstIMseI_PA	36.05
10297	Opata_750029_PstIMseI_PA	36.05
10298	Opata_786701_PstIMseI_PA	36.05
10299	Opata_893880_PstIMseI_PA	36.05
10300	Opata_902128_PstIMseI_PA	36.05
10301	Opata_930299_PstIMseI_PA	36.05
10302	Opata_1004015_PstIMspI_PA	36.05
10303	Opata_119138_PstIMspI_PA	36.05
10304	Opata_1434840_PstIMspI_PA	36.05
10305	Opata_1516271_PstIMspI_PA	36.05
10306	Opata_1549443_PstIMspI_PA	36.05
10307	Opata_1569764_PstIMspI_PA	36.05
10308	Opata_1647800_PstIMspI_PA	36.05
10309	Opata_1719384_PstIMspI_PA	36.05
10310	Opata_1907212_PstIMspI_PA	36.05
10311	Opata_1989318_PstIMspI_PA	36.05
10312	Opata_2105000_PstIMspI_PA	36.05
10313	Opata_2210487_PstIMspI_PA	36.05
10314	Opata_2288564_PstIMspI_PA	36.05
10315	Opata_2296470_PstIMspI_PA	36.05
10316	Opata_2568600_PstIMspI_PA	36.05
10317	Opata_2701631_PstIMspI_PA	36.05
10318	Opata_2701904_PstIMspI_PA	36.05
10319	Opata_2744540_PstIMspI_PA	36.05
10320	Opata_2857026_PstIMspI_PA	36.05
10321	Opata_2908494_PstIMspI_PA	36.05
10322	Opata_2994350_PstIMspI_PA	36.05
10323	Opata_3037057_PstIMspI_PA	36.05
10324	Opata_304188_PstIMspI_PA	36.05
10325	Opata_3131765_PstIMspI_PA	36.05
10326	Opata_3436175_PstIMspI_PA	36.05
10327	Opata_3538549_PstIMspI_PA	36.05
10328	Opata_3613045_PstIMspI_PA	36.05
10329	Opata_3643232_PstIMspI_PA	36.05
10330	Opata_3681185_PstIMspI_PA	36.05
10331	Opata_3706394_PstIMspI_PA	36.05
10332	Opata_3723649_PstIMspI_PA	36.05
10333	Opata_3746136_PstIMspI_PA	36.05
10334	Opata_3754098_PstIMspI_PA	36.05
10335	Opata_3889125_PstIMspI_PA	36.05
10336	Opata_3965189_PstIMspI_PA	36.05
10337	Opata_4125962_PstIMspI_PA	36.05
10338	Opata_4176350_PstIMspI_PA	36.05
10339	Opata_4179768_PstIMspI_PA	36.05
10340	Opata_4266717_PstIMspI_PA	36.05
10341	Opata_472020_PstIMspI_PA	36.05
10342	Opata_522067_PstIMspI_PA	36.05
10343	Opata_558995_PstIMspI_PA	36.05
10344	Opata_562208_PstIMspI_PA	36.05
10345	Opata_654105_PstIMspI_PA	36.05
10346	Opata_718304_PstIMspI_PA	36.05
10347	Opata_851428_PstIMspI_PA	36.05
10348	Opata_920314_PstIMspI_PA	36.05
10349	Opata_934700_PstIMspI_PA	36.05
10350	Opata_1276974_49_PstIMseI_SNP	36.05
10351	Opata_1344998_11_PstIMseI_SNP	36.05
10352	Opata_1344998_19_PstIMseI_SNP	36.05
10353	Opata_1344998_74_PstIMseI_SNP	36.05
10354	Opata_319985_3_PstIMseI_SNP	36.05
10355	Opata_533851_38_PstIMseI_SNP	36.05
10356	Opata_533851_71_PstIMseI_SNP	36.05
10357	Opata_1592867_73_PstIMspI_SNP	36.05
10358	Opata_1841417_75_PstIMspI_SNP	36.05
10359	Opata_1889543_75_PstIMspI_SNP	36.05
10360	Opata_1975364_83_PstIMspI_SNP	36.05
10361	Opata_2401150_65_PstIMspI_SNP	36.05
10362	Opata_246219_21_PstIMspI_SNP	36.05
10363	Opata_246219_69_PstIMspI_SNP	36.05
10364	Opata_3278570_6_PstIMspI_SNP	36.05
10365	Opata_3596961_47_PstIMspI_SNP	36.05
10366	Opata_360533_38_PstIMspI_SNP	36.05
10367	Opata_3984761_70_PstIMspI_SNP	36.05
10368	Opata_1748584_PstIMluI_PA	36.05
10369	Opata_2078133_PstIMluI_PA	36.05
10370	Opata_2355836_PstIMluI_PA	36.05
10371	Opata_31182_PstIMluI_PA	36.05
10372	Opata_399996_PstIMluI_PA	36.05
10373	Opata_53630_PstIMluI_PA	36.05
10374	Opata_583823_PstIMluI_PA	36.05
10375	Opata_58851_PstIMluI_PA	36.05
10376	Opata_69748_PstIMluI_PA	36.05
10377	Opata_195410_PstIMseI_PA	36.05
10378	Opata_1991530_PstIMseI_PA	36.05
10379	Opata_3517044_PstIMseI_PA	36.05
10380	Opata_41163_PstIMseI_PA	36.05
10381	Opata_721614_PstIMseI_PA	36.05
10382	Opata_1528935_PstIMspI_PA	36.05
10383	Opata_1732903_PstIMspI_PA	36.05
10384	Opata_1736113_PstIMspI_PA	36.05
10385	Opata_1910457_PstIMspI_PA	36.05
10386	Opata_1970709_PstIMspI_PA	36.05
10387	Opata_2306255_PstIMspI_PA	36.05
10388	Opata_2360722_PstIMspI_PA	36.05
10389	Opata_236225_PstIMspI_PA	36.05
10390	Opata_2655997_PstIMspI_PA	36.05
10391	Opata_2670573_PstIMspI_PA	36.05
10392	Opata_2705093_PstIMspI_PA	36.05
10393	Opata_2821957_PstIMspI_PA	36.05
10394	Opata_2904014_PstIMspI_PA	36.05
10395	Opata_3580449_PstIMspI_PA	36.05
10396	Opata_249165_75_PstIMseI_SNP	36.05
10397	Opata_1071209_PstIMluI_PA	36.05
10398	Opata_1323683_PstIMluI_PA	36.05
10399	Opata_287520_PstIMluI_PA	36.05
10400	Opata_1007426_PstIMseI_PA	36.05
10401	Opata_1017343_PstIMseI_PA	36.05
10402	Opata_1056065_PstIMseI_PA	36.05
10403	Opata_1088128_PstIMseI_PA	36.05
10404	Opata_1222044_PstIMseI_PA	36.05
10405	Opata_1244287_PstIMseI_PA	36.05
10406	Opata_1352185_PstIMseI_PA	36.05
10407	Opata_1404458_PstIMseI_PA	36.05
10408	Opata_2120847_PstIMseI_PA	36.05
10409	Opata_2392537_PstIMseI_PA	36.05
10410	Opata_2543229_PstIMseI_PA	36.05
10411	Opata_2628553_PstIMseI_PA	36.05
10412	Opata_2655386_PstIMseI_PA	36.05
10413	Opata_27431_PstIMseI_PA	36.05
10414	Opata_2833315_PstIMseI_PA	36.05
10415	Opata_2933625_PstIMseI_PA	36.05
10416	Opata_3647059_PstIMseI_PA	36.05
10417	Opata_3722634_PstIMseI_PA	36.05
10418	Opata_3994966_PstIMseI_PA	36.05
10419	Opata_413480_PstIMseI_PA	36.05
10420	Opata_4320043_PstIMseI_PA	36.05
10421	Opata_4361399_PstIMseI_PA	36.05
10422	Opata_512163_PstIMseI_PA	36.05
10423	Opata_558993_PstIMseI_PA	36.05
10424	Opata_605035_PstIMseI_PA	36.05
10425	Opata_6339_PstIMseI_PA	36.05
10426	Opata_67658_PstIMseI_PA	36.05
10427	Opata_840877_PstIMseI_PA	36.05
10428	Opata_962399_PstIMseI_PA	36.05
10429	Opata_96447_PstIMseI_PA	36.05
10430	Opata_967013_PstIMseI_PA	36.05
10431	Opata_113065_PstIMspI_PA	36.05
10432	Opata_129729_PstIMspI_PA	36.05
10433	Opata_1582367_PstIMspI_PA	36.05
10434	Opata_1597678_PstIMspI_PA	36.05
10435	Opata_1642691_PstIMspI_PA	36.05
10436	Opata_1792047_PstIMspI_PA	36.05
10437	Opata_2008369_PstIMspI_PA	36.05
10438	Opata_2038429_PstIMspI_PA	36.05
10439	Opata_2110937_PstIMspI_PA	36.05
10440	Opata_245125_PstIMspI_PA	36.05
10441	Opata_2473993_PstIMspI_PA	36.05
10442	Opata_247959_PstIMspI_PA	36.05
10443	Opata_258596_PstIMspI_PA	36.05
10444	Opata_2708284_PstIMspI_PA	36.05
10445	Opata_2839599_PstIMspI_PA	36.05
10446	Opata_2948908_PstIMspI_PA	36.05
10447	Opata_301976_PstIMspI_PA	36.05
10448	Opata_3164352_PstIMspI_PA	36.05
10449	Opata_3269917_PstIMspI_PA	36.05
10450	Opata_3441693_PstIMspI_PA	36.05
10451	Opata_3557785_PstIMspI_PA	36.05
10452	Opata_3593397_PstIMspI_PA	36.05
10453	Opata_365931_PstIMspI_PA	36.05
10454	Opata_3763895_PstIMspI_PA	36.05
10455	Opata_3815280_PstIMspI_PA	36.05
10456	Opata_382608_PstIMspI_PA	36.05
10457	Opata_38785_PstIMspI_PA	36.05
10458	Opata_392537_PstIMspI_PA	36.05
10459	Opata_4005795_PstIMspI_PA	36.05
10460	Opata_4011444_PstIMspI_PA	36.05
10461	Opata_512467_PstIMspI_PA	36.05
10462	Opata_524052_PstIMspI_PA	36.05
10463	Opata_758384_PstIMspI_PA	36.05
10464	Opata_795880_PstIMspI_PA	36.05
10465	Opata_914092_PstIMspI_PA	36.05
10466	Opata_973277_PstIMspI_PA	36.05
10467	Opata_334062_9_PstIMseI_SNP	36.05
10468	Opata_1410161_PstIMluI_PA	36.05
10469	Opata_1572059_PstIMluI_PA	36.05
10470	Opata_2604965_PstIMluI_PA	36.05
10471	Opata_644484_PstIMluI_PA	36.05
10472	M6_2161417_PstIMseI_PA	36.05
10473	Opata_1023436_PstIMseI_PA	36.05
10474	Opata_1101374_PstIMseI_PA	36.05
10475	Opata_1108037_PstIMseI_PA	36.05
10476	Opata_1141675_PstIMseI_PA	36.05
10477	Opata_1161611_PstIMseI_PA	36.05
10478	Opata_1227567_PstIMseI_PA	36.05
10479	Opata_1519774_PstIMseI_PA	36.05
10480	Opata_171132_PstIMseI_PA	36.05
10481	Opata_1940929_PstIMseI_PA	36.05
10482	Opata_214805_PstIMseI_PA	36.05
10483	Opata_222741_PstIMseI_PA	36.05
10484	Opata_224928_PstIMseI_PA	36.05
10485	Opata_261462_PstIMseI_PA	36.05
10486	Opata_3095_PstIMseI_PA	36.05
10487	Opata_31274_PstIMseI_PA	36.05
10488	Opata_3187978_PstIMseI_PA	36.05
10489	Opata_321628_PstIMseI_PA	36.05
10490	Opata_34834_PstIMseI_PA	36.05
10491	Opata_3593707_PstIMseI_PA	36.05
10492	Opata_3649130_PstIMseI_PA	36.05
10493	Opata_377400_PstIMseI_PA	36.05
10494	Opata_391080_PstIMseI_PA	36.05
10495	Opata_403952_PstIMseI_PA	36.05
10496	Opata_435579_PstIMseI_PA	36.05
10497	Opata_445934_PstIMseI_PA	36.05
10498	Opata_486565_PstIMseI_PA	36.05
10499	Opata_5422_PstIMseI_PA	36.05
10500	Opata_563806_PstIMseI_PA	36.05
10501	Opata_564600_PstIMseI_PA	36.05
10502	Opata_634399_PstIMseI_PA	36.05
10503	Opata_643716_PstIMseI_PA	36.05
10504	Opata_669856_PstIMseI_PA	36.05
10505	Opata_677379_PstIMseI_PA	36.05
10506	Opata_685144_PstIMseI_PA	36.05
10507	Opata_726849_PstIMseI_PA	36.05
10508	Opata_755766_PstIMseI_PA	36.05
10509	Opata_887402_PstIMseI_PA	36.05
10510	Opata_9683_PstIMseI_PA	36.05
10511	Opata_1143451_PstIMspI_PA	36.05
10512	Opata_1358600_PstIMspI_PA	36.05
10513	Opata_1393951_PstIMspI_PA	36.05
10514	Opata_1456232_PstIMspI_PA	36.05
10515	Opata_160151_PstIMspI_PA	36.05
10516	Opata_1647988_PstIMspI_PA	36.05
10517	Opata_1771432_PstIMspI_PA	36.05
10518	Opata_1808290_PstIMspI_PA	36.05
10519	Opata_2027752_PstIMspI_PA	36.05
10520	Opata_2051579_PstIMspI_PA	36.05
10521	Opata_2071250_PstIMspI_PA	36.05
10522	Opata_2102710_PstIMspI_PA	36.05
10523	Opata_234664_PstIMspI_PA	36.05
10524	Opata_2420395_PstIMspI_PA	36.05
10525	Opata_2454839_PstIMspI_PA	36.05
10526	Opata_2494559_PstIMspI_PA	36.05
10527	Opata_2503891_PstIMspI_PA	36.05
10528	Opata_2740464_PstIMspI_PA	36.05
10529	Opata_2869070_PstIMspI_PA	36.05
10530	Opata_2889112_PstIMspI_PA	36.05
10531	Opata_2944390_PstIMspI_PA	36.05
10532	Opata_301567_PstIMspI_PA	36.05
10533	Opata_3097885_PstIMspI_PA	36.05
10534	Opata_338740_PstIMspI_PA	36.05
10535	Opata_3503445_PstIMspI_PA	36.05
10536	Opata_359188_PstIMspI_PA	36.05
10537	Opata_3713508_PstIMspI_PA	36.05
10538	Opata_4130342_PstIMspI_PA	36.05
10539	Opata_47478_PstIMspI_PA	36.05
10540	Opata_49583_PstIMspI_PA	36.05
10541	Opata_500128_PstIMspI_PA	36.05
10542	Opata_528728_PstIMspI_PA	36.05
10543	Opata_852432_PstIMspI_PA	36.05
10544	Opata_971046_PstIMspI_PA	36.05
10545	Opata_783843_13_PstIMseI_SNP	36.05
10546	Opata_783843_78_PstIMseI_SNP	36.05
10547	Opata_1941973_PstIMluI_PA	36.05
10548	Opata_2141056_PstIMluI_PA	36.05
10549	Opata_2315916_PstIMluI_PA	36.05
10550	Opata_23867_PstIMluI_PA	36.05
10551	Opata_2428349_PstIMluI_PA	36.05
10552	Opata_2713913_PstIMluI_PA	36.05
10553	Opata_301801_PstIMluI_PA	36.05
10554	Opata_48285_PstIMluI_PA	36.05
10555	Opata_503961_PstIMluI_PA	36.05
10556	Opata_793401_PstIMluI_PA	36.05
10557	M6_1042001_PstIMseI_PA	36.05
10558	M6_3377402_PstIMseI_PA	36.05
10559	M6_3767823_PstIMseI_PA	36.05
10560	M6_725233_PstIMseI_PA	36.05
10561	M6_90893_PstIMseI_PA	36.05
10562	Opata_102425_PstIMseI_PA	36.05
10563	Opata_1093557_PstIMseI_PA	36.05
10564	Opata_1103095_PstIMseI_PA	36.05
10565	Opata_1106895_PstIMseI_PA	36.05
10566	Opata_1115912_PstIMseI_PA	36.05
10567	Opata_1126132_PstIMseI_PA	36.05
10568	Opata_116773_PstIMseI_PA	36.05
10569	Opata_117438_PstIMseI_PA	36.05
10570	Opata_1187464_PstIMseI_PA	36.05
10571	Opata_1208748_PstIMseI_PA	36.05
10572	Opata_123487_PstIMseI_PA	36.05
10573	Opata_1277387_PstIMseI_PA	36.05
10574	Opata_1369094_PstIMseI_PA	36.05
10575	Opata_136913_PstIMseI_PA	36.05
10576	Opata_139889_PstIMseI_PA	36.05
10577	Opata_1506377_PstIMseI_PA	36.05
10578	Opata_1519519_PstIMseI_PA	36.05
10579	Opata_174449_PstIMseI_PA	36.05
10580	Opata_1770992_PstIMseI_PA	36.05
10581	Opata_188685_PstIMseI_PA	36.05
10582	Opata_193660_PstIMseI_PA	36.05
10583	Opata_211332_PstIMseI_PA	36.05
10584	Opata_2132570_PstIMseI_PA	36.05
10585	Opata_21757_PstIMseI_PA	36.05
10586	Opata_23661_PstIMseI_PA	36.05
10587	Opata_242982_PstIMseI_PA	36.05
10588	Opata_2443431_PstIMseI_PA	36.05
10589	Opata_251310_PstIMseI_PA	36.05
10590	Opata_259799_PstIMseI_PA	36.05
10591	Opata_2612783_PstIMseI_PA	36.05
10592	Opata_312919_PstIMseI_PA	36.05
10593	Opata_316054_PstIMseI_PA	36.05
10594	Opata_327460_PstIMseI_PA	36.05
10595	Opata_3289752_PstIMseI_PA	36.05
10596	Opata_3374220_PstIMseI_PA	36.05
10597	Opata_345623_PstIMseI_PA	36.05
10598	Opata_370975_PstIMseI_PA	36.05
10599	Opata_3731721_PstIMseI_PA	36.05
10600	Opata_407578_PstIMseI_PA	36.05
10601	Opata_408110_PstIMseI_PA	36.05
10602	Opata_4084603_PstIMseI_PA	36.05
10603	Opata_4209626_PstIMseI_PA	36.05
10604	Opata_4239602_PstIMseI_PA	36.05
10605	Opata_467445_PstIMseI_PA	36.05
10606	Opata_508879_PstIMseI_PA	36.05
10607	Opata_513884_PstIMseI_PA	36.05
10608	Opata_551034_PstIMseI_PA	36.05
10609	Opata_598602_PstIMseI_PA	36.05
10610	Opata_667014_PstIMseI_PA	36.05
10611	Opata_669102_PstIMseI_PA	36.05
10612	Opata_68179_PstIMseI_PA	36.05
10613	Opata_71988_PstIMseI_PA	36.05
10614	Opata_7500_PstIMseI_PA	36.05
10615	Opata_754808_PstIMseI_PA	36.05
10616	Opata_764951_PstIMseI_PA	36.05
10617	Opata_794174_PstIMseI_PA	36.05
10618	Opata_807956_PstIMseI_PA	36.05
10619	Opata_862183_PstIMseI_PA	36.05
10620	Opata_948727_PstIMseI_PA	36.05
10621	M6_1120060_PstIMspI_PA	36.05
10622	M6_1210403_PstIMspI_PA	36.05
10623	M6_3084819_PstIMspI_PA	36.05
10624	M6_3181348_PstIMspI_PA	36.05
10625	M6_3214189_PstIMspI_PA	36.05
10626	M6_3397616_PstIMspI_PA	36.05
10627	M6_597357_PstIMspI_PA	36.05
10628	M6_971932_PstIMspI_PA	36.05
10629	Opata_1042249_PstIMspI_PA	36.05
10630	Opata_1051620_PstIMspI_PA	36.05
10631	Opata_1091936_PstIMspI_PA	36.05
10632	Opata_1130152_PstIMspI_PA	36.05
10633	Opata_1135259_PstIMspI_PA	36.05
10634	Opata_1138133_PstIMspI_PA	36.05
10635	Opata_114442_PstIMspI_PA	36.05
10636	Opata_1148094_PstIMspI_PA	36.05
10637	Opata_115925_PstIMspI_PA	36.05
10638	Opata_1160414_PstIMspI_PA	36.05
10639	Opata_1219523_PstIMspI_PA	36.05
10640	Opata_1330937_PstIMspI_PA	36.05
10641	Opata_14751_PstIMspI_PA	36.05
10642	Opata_1509246_PstIMspI_PA	36.05
10643	Opata_1574811_PstIMspI_PA	36.05
10644	Opata_1618571_PstIMspI_PA	36.05
10645	Opata_1654625_PstIMspI_PA	36.05
10646	Opata_1686444_PstIMspI_PA	36.05
10647	Opata_1723874_PstIMspI_PA	36.05
10648	Opata_1766483_PstIMspI_PA	36.05
10649	Opata_1774575_PstIMspI_PA	36.05
10650	Opata_1844717_PstIMspI_PA	36.05
10651	Opata_1902392_PstIMspI_PA	36.05
10652	Opata_1923615_PstIMspI_PA	36.05
10653	Opata_1958078_PstIMspI_PA	36.05
10654	Opata_2153070_PstIMspI_PA	36.05
10655	Opata_2165881_PstIMspI_PA	36.05
10656	Opata_21870_PstIMspI_PA	36.05
10657	Opata_2191636_PstIMspI_PA	36.05
10658	Opata_2202953_PstIMspI_PA	36.05
10659	Opata_2227758_PstIMspI_PA	36.05
10660	Opata_2254328_PstIMspI_PA	36.05
10661	Opata_2255049_PstIMspI_PA	36.05
10662	Opata_2283358_PstIMspI_PA	36.05
10663	Opata_2306533_PstIMspI_PA	36.05
10664	Opata_2351783_PstIMspI_PA	36.05
10665	Opata_2365516_PstIMspI_PA	36.05
10666	Opata_2383721_PstIMspI_PA	36.05
10667	Opata_2477419_PstIMspI_PA	36.05
10668	Opata_2479695_PstIMspI_PA	36.05
10669	Opata_2529272_PstIMspI_PA	36.05
10670	Opata_2534893_PstIMspI_PA	36.05
10671	Opata_2536394_PstIMspI_PA	36.05
10672	Opata_2578723_PstIMspI_PA	36.05
10673	Opata_2660438_PstIMspI_PA	36.05
10674	Opata_2676582_PstIMspI_PA	36.05
10675	Opata_2684261_PstIMspI_PA	36.05
10676	Opata_2881193_PstIMspI_PA	36.05
10677	Opata_2907996_PstIMspI_PA	36.05
10678	Opata_2960008_PstIMspI_PA	36.05
10679	Opata_2970428_PstIMspI_PA	36.05
10680	Opata_297773_PstIMspI_PA	36.05
10681	Opata_3079539_PstIMspI_PA	36.05
10682	Opata_3279320_PstIMspI_PA	36.05
10683	Opata_3288165_PstIMspI_PA	36.05
10684	Opata_3288867_PstIMspI_PA	36.05
10685	Opata_3321010_PstIMspI_PA	36.05
10686	Opata_3354006_PstIMspI_PA	36.05
10687	Opata_3394379_PstIMspI_PA	36.05
10688	Opata_3424106_PstIMspI_PA	36.05
10689	Opata_345685_PstIMspI_PA	36.05
10690	Opata_3494607_PstIMspI_PA	36.05
10691	Opata_3573855_PstIMspI_PA	36.05
10692	Opata_3586687_PstIMspI_PA	36.05
10693	Opata_3679304_PstIMspI_PA	36.05
10694	Opata_3693364_PstIMspI_PA	36.05
10695	Opata_376511_PstIMspI_PA	36.05
10696	Opata_377509_PstIMspI_PA	36.05
10697	Opata_3803506_PstIMspI_PA	36.05
10698	Opata_4028019_PstIMspI_PA	36.05
10699	Opata_4157421_PstIMspI_PA	36.05
10700	Opata_4160332_PstIMspI_PA	36.05
10701	Opata_425101_PstIMspI_PA	36.05
10702	Opata_4257010_PstIMspI_PA	36.05
10703	Opata_482757_PstIMspI_PA	36.05
10704	Opata_521875_PstIMspI_PA	36.05
10705	Opata_664681_PstIMspI_PA	36.05
10706	Opata_887723_PstIMspI_PA	36.05
10707	Opata_915217_PstIMspI_PA	36.05
10708	Opata_1652131_55_PstIMseI_SNP	36.05
10709	Opata_1687973_8_PstIMseI_SNP	36.05
10710	Opata_2607527_25_PstIMseI_SNP	36.05
10711	Opata_2607527_41_PstIMseI_SNP	36.05
10712	Opata_2607527_81_PstIMseI_SNP	36.05
10713	Opata_1801147_63_PstIMspI_SNP	36.05
10714	Opata_3041457_88_PstIMspI_SNP	36.05
10715	M6_1710076_PstIMseI_PA	36.05
10716	M6_2443296_PstIMspI_PA	36.05
10717	M6_537189_PstIMspI_PA	36.05
10718	Opata_201562_PstIMspI_PA	36.05
10719	Opata_1514277_PstIMluI_PA	36.05
10720	Opata_212495_PstIMseI_PA	36.05
10721	M6_1052158_PstIMseI_PA	36.05
10722	M6_1232588_PstIMseI_PA	36.05
10723	M6_1992440_PstIMseI_PA	36.05
10724	M6_2620719_PstIMseI_PA	36.05
10725	M6_511042_PstIMseI_PA	36.05
10726	M6_564140_PstIMseI_PA	36.05
10727	M6_608832_PstIMseI_PA	36.05
10728	M6_1207783_PstIMspI_PA	36.05
10729	M6_2920245_PstIMspI_PA	36.05
10730	Opata_88778_PstIMspI_PA	36.05
10731	M6_3953283_PstIMseI_PA	36.05
10732	M6_622963_PstIMseI_PA	36.05
10733	M6_588233_PstIMseI_PA	36.05
10734	Opata_153501_PstIMseI_PA	36.05
10735	Opata_3138067_PstIMseI_PA	36.05
10736	Opata_391518_PstIMseI_PA	36.05
10737	Opata_4093998_PstIMseI_PA	36.05
10738	Opata_856333_PstIMseI_PA	36.05
10739	M6_1446981_PstIMspI_PA	36.05
10740	Opata_182290_PstIMspI_PA	36.05
10741	Opata_143233_PstIMluI_PA	36.05
10742	Opata_1862359_PstIMluI_PA	36.05
10743	Opata_2799438_PstIMluI_PA	36.05
10744	Opata_1008063_PstIMseI_PA	36.05
10745	Opata_1442428_PstIMseI_PA	36.05
10746	Opata_1778884_PstIMseI_PA	36.05
10747	Opata_2536585_PstIMseI_PA	36.05
10748	Opata_490196_PstIMseI_PA	36.05
10749	Opata_87438_PstIMseI_PA	36.05
10750	Opata_157728_PstIMspI_PA	36.05
10751	Opata_165657_PstIMspI_PA	36.05
10752	Opata_173253_PstIMspI_PA	36.05
10753	Opata_182845_PstIMspI_PA	36.05
10754	Opata_2082073_PstIMspI_PA	36.05
10755	Opata_3056069_PstIMspI_PA	36.05
10756	Opata_3114126_PstIMspI_PA	36.05
10757	Opata_54150_PstIMspI_PA	36.05
10758	Opata_56826_PstIMspI_PA	36.05
10759	Opata_69489_PstIMspI_PA	36.05
10760	Opata_706848_PstIMspI_PA	36.05
10761	Opata_712907_PstIMspI_PA	36.05
10762	M6_243190_PstIMseI_PA	36.05
10763	Opata_217918_PstIMseI_PA	36.05
10764	Opata_418838_PstIMseI_PA	36.05
10765	Opata_793428_PstIMseI_PA	36.05
10766	M6_1117515_PstIMspI_PA	36.05
10767	Opata_1344921_PstIMspI_PA	36.05
10768	Opata_3343016_PstIMspI_PA	36.05
10769	Opata_337349_PstIMspI_PA	36.05
10770	Opata_338375_PstIMspI_PA	36.05
10771	Opata_3431016_PstIMspI_PA	36.05
10772	Opata_64577_PstIMspI_PA	36.05
10773	Opata_667044_PstIMspI_PA	36.05
10774	Opata_102850_PstIMseI_PA	36.05
10775	Opata_10459_PstIMseI_PA	36.05
10776	Opata_1076876_PstIMseI_PA	36.05
10777	Opata_1172296_PstIMseI_PA	36.05
10778	Opata_1264963_PstIMseI_PA	36.05
10779	Opata_127601_PstIMseI_PA	36.05
10780	Opata_131350_PstIMseI_PA	36.05
10781	Opata_142055_PstIMseI_PA	36.05
10782	Opata_1522620_PstIMseI_PA	36.05
10783	Opata_216397_PstIMseI_PA	36.05
10784	Opata_324283_PstIMseI_PA	36.05
10785	Opata_3536327_PstIMseI_PA	36.05
10786	Opata_4368247_PstIMseI_PA	36.05
10787	Opata_499092_PstIMseI_PA	36.05
10788	Opata_1387388_PstIMspI_PA	36.05
10789	Opata_1582134_PstIMspI_PA	36.05
10790	Opata_1852767_PstIMspI_PA	36.05
10791	Opata_286459_PstIMspI_PA	36.05
10792	Opata_3238494_PstIMspI_PA	36.05
10793	Opata_4110995_PstIMspI_PA	36.05
10794	Opata_4197270_PstIMspI_PA	36.05
10795	Opata_437787_PstIMspI_PA	36.05
10796	Opata_723300_PstIMspI_PA	36.05
10797	Opata_1020932_PstIMseI_PA	36.05
10798	Opata_1134980_PstIMseI_PA	36.05
10799	Opata_126323_PstIMseI_PA	36.05
10800	Opata_1265131_PstIMseI_PA	36.05
10801	Opata_1483_PstIMseI_PA	36.05
10802	Opata_1825503_PstIMseI_PA	36.05
10803	Opata_496540_PstIMseI_PA	36.05
10804	Opata_497832_PstIMseI_PA	36.05
10805	Opata_201640_PstIMspI_PA	36.05
10806	Opata_240012_PstIMspI_PA	36.05
10807	Opata_3235415_PstIMspI_PA	36.05
10808	Opata_3828491_PstIMspI_PA	36.05
10809	Opata_589647_PstIMspI_PA	36.05
10810	Opata_196311_PstIMspI_PA	36.05
10811	Opata_1034924_PstIMluI_PA	36.05
10812	Opata_2118847_PstIMluI_PA	36.05
10813	Opata_2528685_PstIMluI_PA	36.05
10814	Opata_2803535_PstIMluI_PA	36.05
10815	Opata_1018932_PstIMseI_PA	36.05
10816	Opata_1086381_PstIMseI_PA	36.05
10817	Opata_1125059_PstIMseI_PA	36.05
10818	Opata_1197892_PstIMseI_PA	36.05
10819	Opata_137188_PstIMseI_PA	36.05
10820	Opata_1558676_PstIMseI_PA	36.05
10821	Opata_2699951_PstIMseI_PA	36.05
10822	Opata_319424_PstIMseI_PA	36.05
10823	Opata_46926_PstIMseI_PA	36.05
10824	Opata_478840_PstIMseI_PA	36.05
10825	Opata_490864_PstIMseI_PA	36.05
10826	Opata_492420_PstIMseI_PA	36.05
10827	Opata_552739_PstIMseI_PA	36.05
10828	Opata_63615_PstIMseI_PA	36.05
10829	Opata_23252_PstIMspI_PA	36.05
10830	Opata_2485167_PstIMspI_PA	36.05
10831	Opata_3436791_PstIMspI_PA	36.05
10832	Opata_3497565_PstIMspI_PA	36.05
10833	Opata_3805208_PstIMspI_PA	36.05
10834	Opata_3903112_PstIMspI_PA	36.05
10835	Opata_4251598_PstIMspI_PA	36.05
10836	Opata_97422_PstIMspI_PA	36.05
10837	Opata_98206_PstIMspI_PA	36.05
10838	Opata_107586_PstIMseI_PA	36.05
10839	Opata_1108636_PstIMseI_PA	36.05
10840	Opata_296380_PstIMseI_PA	36.05
10841	Opata_546384_PstIMseI_PA	36.05
10842	Opata_17704_PstIMspI_PA	36.05
10843	Opata_832582_PstIMspI_PA	36.05
10844	Opata_942025_PstIMspI_PA	36.05
10845	Opata_116822_PstIMluI_PA	36.05
10846	Opata_1359753_PstIMluI_PA	36.05
10847	Opata_138758_PstIMluI_PA	36.05
10848	Opata_175831_PstIMluI_PA	36.05
10849	Opata_182349_PstIMluI_PA	36.05
10850	Opata_748704_PstIMluI_PA	36.05
10851	Opata_1032512_PstIMseI_PA	36.05
10852	Opata_1061175_PstIMseI_PA	36.05
10853	Opata_1082996_PstIMseI_PA	36.05
10854	Opata_1114878_PstIMseI_PA	36.05
10855	Opata_1123426_PstIMseI_PA	36.05
10856	Opata_1173558_PstIMseI_PA	36.05
10857	Opata_125520_PstIMseI_PA	36.05
10858	Opata_1290943_PstIMseI_PA	36.05
10859	Opata_1305028_PstIMseI_PA	36.05
10860	Opata_138186_PstIMseI_PA	36.05
10861	Opata_144937_PstIMseI_PA	36.05
10862	Opata_151076_PstIMseI_PA	36.05
10863	Opata_151174_PstIMseI_PA	36.05
10864	Opata_158269_PstIMseI_PA	36.05
10865	Opata_159021_PstIMseI_PA	36.05
10866	Opata_163684_PstIMseI_PA	36.05
10867	Opata_164974_PstIMseI_PA	36.05
10868	Opata_1692019_PstIMseI_PA	36.05
10869	Opata_171651_PstIMseI_PA	36.05
10870	Opata_171866_PstIMseI_PA	36.05
10871	Opata_2155031_PstIMseI_PA	36.05
10872	Opata_216205_PstIMseI_PA	36.05
10873	Opata_23430_PstIMseI_PA	36.05
10874	Opata_264804_PstIMseI_PA	36.05
10875	Opata_277485_PstIMseI_PA	36.05
10876	Opata_2878710_PstIMseI_PA	36.05
10877	Opata_295308_PstIMseI_PA	36.05
10878	Opata_307751_PstIMseI_PA	36.05
10879	Opata_3339070_PstIMseI_PA	36.05
10880	Opata_3347824_PstIMseI_PA	36.05
10881	Opata_337976_PstIMseI_PA	36.05
10882	Opata_338611_PstIMseI_PA	36.05
10883	Opata_34761_PstIMseI_PA	36.05
10884	Opata_359930_PstIMseI_PA	36.05
10885	Opata_37763_PstIMseI_PA	36.05
10886	Opata_383172_PstIMseI_PA	36.05
10887	Opata_4186863_PstIMseI_PA	36.05
10888	Opata_442369_PstIMseI_PA	36.05
10889	Opata_4437172_PstIMseI_PA	36.05
10890	Opata_481791_PstIMseI_PA	36.05
10891	Opata_487321_PstIMseI_PA	36.05
10892	Opata_512085_PstIMseI_PA	36.05
10893	Opata_516513_PstIMseI_PA	36.05
10894	Opata_524403_PstIMseI_PA	36.05
10895	Opata_564148_PstIMseI_PA	36.05
10896	Opata_610209_PstIMseI_PA	36.05
10897	Opata_622590_PstIMseI_PA	36.05
10898	Opata_62976_PstIMseI_PA	36.05
10899	Opata_654262_PstIMseI_PA	36.05
10900	Opata_67338_PstIMseI_PA	36.05
10901	Opata_804824_PstIMseI_PA	36.05
10902	Opata_827491_PstIMseI_PA	36.05
10903	Opata_868439_PstIMseI_PA	36.05
10904	Opata_884103_PstIMseI_PA	36.05
10905	Opata_88416_PstIMseI_PA	36.05
10906	Opata_91722_PstIMseI_PA	36.05
10907	Opata_94744_PstIMseI_PA	36.05
10908	Opata_95360_PstIMseI_PA	36.05
10909	Opata_991497_PstIMseI_PA	36.05
10910	Opata_101398_PstIMspI_PA	36.05
10911	Opata_115597_PstIMspI_PA	36.05
10912	Opata_1213008_PstIMspI_PA	36.05
10913	Opata_1345379_PstIMspI_PA	36.05
10914	Opata_1395632_PstIMspI_PA	36.05
10915	Opata_1515571_PstIMspI_PA	36.05
10916	Opata_158473_PstIMspI_PA	36.05
10917	Opata_1701041_PstIMspI_PA	36.05
10918	Opata_1839087_PstIMspI_PA	36.05
10919	Opata_1932344_PstIMspI_PA	36.05
10920	Opata_196942_PstIMspI_PA	36.05
10921	Opata_1995240_PstIMspI_PA	36.05
10922	Opata_2033846_PstIMspI_PA	36.05
10923	Opata_2140273_PstIMspI_PA	36.05
10924	Opata_2667296_PstIMspI_PA	36.05
10925	Opata_2671945_PstIMspI_PA	36.05
10926	Opata_2791337_PstIMspI_PA	36.05
10927	Opata_2795664_PstIMspI_PA	36.05
10928	Opata_2933976_PstIMspI_PA	36.05
10929	Opata_3104013_PstIMspI_PA	36.05
10930	Opata_3154971_PstIMspI_PA	36.05
10931	Opata_3223099_PstIMspI_PA	36.05
10932	Opata_340097_PstIMspI_PA	36.05
10933	Opata_3569928_PstIMspI_PA	36.05
10934	Opata_3594044_PstIMspI_PA	36.05
10935	Opata_419004_PstIMspI_PA	36.05
10936	Opata_4196556_PstIMspI_PA	36.05
10937	Opata_424759_PstIMspI_PA	36.05
10938	Opata_55573_PstIMspI_PA	36.05
10939	Opata_620400_PstIMspI_PA	36.05
10940	Opata_686964_PstIMspI_PA	36.05
10941	Opata_702163_PstIMspI_PA	36.05
10942	Opata_733317_PstIMspI_PA	36.05
10943	Opata_744052_PstIMspI_PA	36.05
10944	Opata_915941_PstIMspI_PA	36.05
10945	Opata_978163_PstIMspI_PA	36.05
10946	Opata_40181_PstIMseI_PA	36.05
10947	Opata_1302832_PstIMspI_PA	36.05
10948	Opata_1913072_PstIMspI_PA	36.05
10949	Opata_2062003_PstIMspI_PA	36.05
10950	Opata_102279_PstIMseI_PA	36.05
10951	Opata_1892980_PstIMspI_PA	36.05
10952	Opata_493704_PstIMspI_PA	36.05
10953	Opata_103604_PstIMluI_PA	36.05
10954	Opata_1358391_PstIMluI_PA	36.05
10955	Opata_1652523_PstIMluI_PA	36.05
10956	Opata_1844_PstIMluI_PA	36.05
10957	Opata_234656_PstIMluI_PA	36.05
10958	Opata_29318_PstIMluI_PA	36.05
10959	Opata_5459_PstIMluI_PA	36.05
10960	Opata_102893_PstIMseI_PA	36.05
10961	Opata_1058548_PstIMseI_PA	36.05
10962	Opata_107004_PstIMseI_PA	36.05
10963	Opata_1079686_PstIMseI_PA	36.05
10964	Opata_1090894_PstIMseI_PA	36.05
10965	Opata_1093638_PstIMseI_PA	36.05
10966	Opata_1105095_PstIMseI_PA	36.05
10967	Opata_1115599_PstIMseI_PA	36.05
10968	Opata_114943_PstIMseI_PA	36.05
10969	Opata_1239025_PstIMseI_PA	36.05
10970	Opata_1271017_PstIMseI_PA	36.05
10971	Opata_1301235_PstIMseI_PA	36.05
10972	Opata_1321546_PstIMseI_PA	36.05
10973	Opata_1345541_PstIMseI_PA	36.05
10974	Opata_148974_PstIMseI_PA	36.05
10975	Opata_150353_PstIMseI_PA	36.05
10976	Opata_15821_PstIMseI_PA	36.05
10977	Opata_174179_PstIMseI_PA	36.05
10978	Opata_1762272_PstIMseI_PA	36.05
10979	Opata_1773107_PstIMseI_PA	36.05
10980	Opata_179672_PstIMseI_PA	36.05
10981	Opata_185062_PstIMseI_PA	36.05
10982	Opata_186326_PstIMseI_PA	36.05
10983	Opata_198922_PstIMseI_PA	36.05
10984	Opata_215388_PstIMseI_PA	36.05
10985	Opata_230371_PstIMseI_PA	36.05
10986	Opata_2306525_PstIMseI_PA	36.05
10987	Opata_231895_PstIMseI_PA	36.05
10988	Opata_242921_PstIMseI_PA	36.05
10989	Opata_2435961_PstIMseI_PA	36.05
10990	Opata_25946_PstIMseI_PA	36.05
10991	Opata_260112_PstIMseI_PA	36.05
10992	Opata_262517_PstIMseI_PA	36.05
10993	Opata_267849_PstIMseI_PA	36.05
10994	Opata_2760431_PstIMseI_PA	36.05
10995	Opata_276476_PstIMseI_PA	36.05
10996	Opata_285723_PstIMseI_PA	36.05
10997	Opata_287249_PstIMseI_PA	36.05
10998	Opata_304334_PstIMseI_PA	36.05
10999	Opata_3081689_PstIMseI_PA	36.05
11000	Opata_316013_PstIMseI_PA	36.05
11001	Opata_336023_PstIMseI_PA	36.05
11002	Opata_3437721_PstIMseI_PA	36.05
11003	Opata_34856_PstIMseI_PA	36.05
11004	Opata_370020_PstIMseI_PA	36.05
11005	Opata_371142_PstIMseI_PA	36.05
11006	Opata_398258_PstIMseI_PA	36.05
11007	Opata_39886_PstIMseI_PA	36.05
11008	Opata_43073_PstIMseI_PA	36.05
11009	Opata_439220_PstIMseI_PA	36.05
11010	Opata_455210_PstIMseI_PA	36.05
11011	Opata_471761_PstIMseI_PA	36.05
11012	Opata_488325_PstIMseI_PA	36.05
11013	Opata_525288_PstIMseI_PA	36.05
11014	Opata_541635_PstIMseI_PA	36.05
11015	Opata_557612_PstIMseI_PA	36.05
11016	Opata_624957_PstIMseI_PA	36.05
11017	Opata_66169_PstIMseI_PA	36.05
11018	Opata_678803_PstIMseI_PA	36.05
11019	Opata_71677_PstIMseI_PA	36.05
11020	Opata_744557_PstIMseI_PA	36.05
11021	Opata_78193_PstIMseI_PA	36.05
11022	Opata_793109_PstIMseI_PA	36.05
11023	Opata_824038_PstIMseI_PA	36.05
11024	Opata_83346_PstIMseI_PA	36.05
11025	Opata_838761_PstIMseI_PA	36.05
11026	Opata_851342_PstIMseI_PA	36.05
11027	Opata_985232_PstIMseI_PA	36.05
11028	Opata_99062_PstIMseI_PA	36.05
11029	Opata_996353_PstIMseI_PA	36.05
11030	Opata_101651_PstIMspI_PA	36.05
11031	Opata_10435_PstIMspI_PA	36.05
11032	Opata_1124041_PstIMspI_PA	36.05
11033	Opata_113077_PstIMspI_PA	36.05
11034	Opata_1217631_PstIMspI_PA	36.05
11035	Opata_1432621_PstIMspI_PA	36.05
11036	Opata_1490815_PstIMspI_PA	36.05
11037	Opata_1493686_PstIMspI_PA	36.05
11038	Opata_15592_PstIMspI_PA	36.05
11039	Opata_1612885_PstIMspI_PA	36.05
11040	Opata_1640664_PstIMspI_PA	36.05
11041	Opata_1640856_PstIMspI_PA	36.05
11042	Opata_1669299_PstIMspI_PA	36.05
11043	Opata_1725220_PstIMspI_PA	36.05
11044	Opata_1736876_PstIMspI_PA	36.05
11045	Opata_1771448_PstIMspI_PA	36.05
11046	Opata_1822012_PstIMspI_PA	36.05
11047	Opata_1864591_PstIMspI_PA	36.05
11048	Opata_1939164_PstIMspI_PA	36.05
11049	Opata_194586_PstIMspI_PA	36.05
11050	Opata_1978458_PstIMspI_PA	36.05
11051	Opata_2125702_PstIMspI_PA	36.05
11052	Opata_2151747_PstIMspI_PA	36.05
11053	Opata_2194613_PstIMspI_PA	36.05
11054	Opata_2226974_PstIMspI_PA	36.05
11055	Opata_2267163_PstIMspI_PA	36.05
11056	Opata_2287359_PstIMspI_PA	36.05
11057	Opata_2508260_PstIMspI_PA	36.05
11058	Opata_2517815_PstIMspI_PA	36.05
11059	Opata_2582535_PstIMspI_PA	36.05
11060	Opata_2660538_PstIMspI_PA	36.05
11061	Opata_267454_PstIMspI_PA	36.05
11062	Opata_276167_PstIMspI_PA	36.05
11063	Opata_2793126_PstIMspI_PA	36.05
11064	Opata_2874237_PstIMspI_PA	36.05
11065	Opata_2926882_PstIMspI_PA	36.05
11066	Opata_2974289_PstIMspI_PA	36.05
11067	Opata_299321_PstIMspI_PA	36.05
11068	Opata_3007736_PstIMspI_PA	36.05
11069	Opata_3209635_PstIMspI_PA	36.05
11070	Opata_3341249_PstIMspI_PA	36.05
11071	Opata_3405132_PstIMspI_PA	36.05
11072	Opata_3459805_PstIMspI_PA	36.05
11073	Opata_3473227_PstIMspI_PA	36.05
11074	Opata_3583672_PstIMspI_PA	36.05
11075	Opata_3622879_PstIMspI_PA	36.05
11076	Opata_411432_PstIMspI_PA	36.05
11077	Opata_553616_PstIMspI_PA	36.05
11078	Opata_573110_PstIMspI_PA	36.05
11079	Opata_704833_PstIMspI_PA	36.05
11080	Opata_7410_PstIMspI_PA	36.05
11081	Opata_750461_PstIMspI_PA	36.05
11082	Opata_75247_PstIMspI_PA	36.05
11083	Opata_97237_PstIMspI_PA	36.05
11084	Opata_983033_PstIMspI_PA	36.05
11085	Opata_99548_PstIMspI_PA	36.05
11086	M6_2666_PstIMseI_PA	36.05
11087	Opata_740136_PstIMluI_PA	36.05
11088	Opata_108629_PstIMspI_PA	36.05
11089	Opata_114381_PstIMspI_PA	36.05
11090	Opata_1238951_PstIMspI_PA	36.05
11091	Opata_151684_PstIMspI_PA	36.05
11092	Opata_184381_PstIMspI_PA	36.05
11093	Opata_205387_PstIMspI_PA	36.05
11094	Opata_2621891_PstIMspI_PA	36.05
11095	Opata_3585507_PstIMspI_PA	36.05
11096	Opata_430422_PstIMspI_PA	36.05
11097	Opata_656122_PstIMspI_PA	36.05
11098	Opata_1477886_PstIMluI_PA	36.05
11099	Opata_159243_PstIMluI_PA	36.05
11100	Opata_1712396_PstIMluI_PA	36.05
11101	Opata_1787839_PstIMluI_PA	36.05
11102	Opata_1969528_PstIMluI_PA	36.05
11103	Opata_210193_PstIMluI_PA	36.05
11104	Opata_2234341_PstIMluI_PA	36.05
11105	Opata_2419638_PstIMluI_PA	36.05
11106	Opata_33772_PstIMluI_PA	36.05
11107	Opata_33966_PstIMluI_PA	36.05
11108	Opata_735066_PstIMluI_PA	36.05
11109	Opata_746221_PstIMluI_PA	36.05
11110	Opata_806040_PstIMluI_PA	36.05
11111	Opata_1009112_PstIMseI_PA	36.05
11112	Opata_101384_PstIMseI_PA	36.05
11113	Opata_1014499_PstIMseI_PA	36.05
11114	Opata_1029099_PstIMseI_PA	36.05
11115	Opata_1038147_PstIMseI_PA	36.05
11116	Opata_104919_PstIMseI_PA	36.05
11117	Opata_1077669_PstIMseI_PA	36.05
11118	Opata_1081700_PstIMseI_PA	36.05
11119	Opata_1111937_PstIMseI_PA	36.05
11120	Opata_1112548_PstIMseI_PA	36.05
11121	Opata_1133691_PstIMseI_PA	36.05
11122	Opata_117165_PstIMseI_PA	36.05
11123	Opata_1176557_PstIMseI_PA	36.05
11124	Opata_1193355_PstIMseI_PA	36.05
11125	Opata_1196020_PstIMseI_PA	36.05
11126	Opata_1200103_PstIMseI_PA	36.05
11127	Opata_1213949_PstIMseI_PA	36.05
11128	Opata_1236322_PstIMseI_PA	36.05
11129	Opata_126571_PstIMseI_PA	36.05
11130	Opata_130632_PstIMseI_PA	36.05
11131	Opata_1349858_PstIMseI_PA	36.05
11132	Opata_140424_PstIMseI_PA	36.05
11133	Opata_1424700_PstIMseI_PA	36.05
11134	Opata_15051_PstIMseI_PA	36.05
11135	Opata_151395_PstIMseI_PA	36.05
11136	Opata_1633209_PstIMseI_PA	36.05
11137	Opata_163687_PstIMseI_PA	36.05
11138	Opata_1738561_PstIMseI_PA	36.05
11139	Opata_179689_PstIMseI_PA	36.05
11140	Opata_184212_PstIMseI_PA	36.05
11141	Opata_2032699_PstIMseI_PA	36.05
11142	Opata_21013_PstIMseI_PA	36.05
11143	Opata_2103490_PstIMseI_PA	36.05
11144	Opata_210877_PstIMseI_PA	36.05
11145	Opata_212953_PstIMseI_PA	36.05
11146	Opata_215225_PstIMseI_PA	36.05
11147	Opata_224811_PstIMseI_PA	36.05
11148	Opata_2274895_PstIMseI_PA	36.05
11149	Opata_229597_PstIMseI_PA	36.05
11150	Opata_24062_PstIMseI_PA	36.05
11151	Opata_248316_PstIMseI_PA	36.05
11152	Opata_252264_PstIMseI_PA	36.05
11153	Opata_2553521_PstIMseI_PA	36.05
11154	Opata_259357_PstIMseI_PA	36.05
11155	Opata_261560_PstIMseI_PA	36.05
11156	Opata_262366_PstIMseI_PA	36.05
11157	Opata_267357_PstIMseI_PA	36.05
11158	Opata_26939_PstIMseI_PA	36.05
11159	Opata_2909837_PstIMseI_PA	36.05
11160	Opata_300157_PstIMseI_PA	36.05
11161	Opata_3119478_PstIMseI_PA	36.05
11162	Opata_313001_PstIMseI_PA	36.05
11163	Opata_314195_PstIMseI_PA	36.05
11164	Opata_3151541_PstIMseI_PA	36.05
11165	Opata_323413_PstIMseI_PA	36.05
11166	Opata_3240410_PstIMseI_PA	36.05
11167	Opata_3276751_PstIMseI_PA	36.05
11168	Opata_331189_PstIMseI_PA	36.05
11169	Opata_361921_PstIMseI_PA	36.05
11170	Opata_371585_PstIMseI_PA	36.05
11171	Opata_388238_PstIMseI_PA	36.05
11172	Opata_388461_PstIMseI_PA	36.05
11173	Opata_406174_PstIMseI_PA	36.05
11174	Opata_4150066_PstIMseI_PA	36.05
11175	Opata_423303_PstIMseI_PA	36.05
11176	Opata_426889_PstIMseI_PA	36.05
11177	Opata_4316_PstIMseI_PA	36.05
11178	Opata_43872_PstIMseI_PA	36.05
11179	Opata_439609_PstIMseI_PA	36.05
11180	Opata_449269_PstIMseI_PA	36.05
11181	Opata_449325_PstIMseI_PA	36.05
11182	Opata_465701_PstIMseI_PA	36.05
11183	Opata_493010_PstIMseI_PA	36.05
11184	Opata_499899_PstIMseI_PA	36.05
11185	Opata_507926_PstIMseI_PA	36.05
11186	Opata_51743_PstIMseI_PA	36.05
11187	Opata_523041_PstIMseI_PA	36.05
11188	Opata_581996_PstIMseI_PA	36.05
11189	Opata_59924_PstIMseI_PA	36.05
11190	Opata_638199_PstIMseI_PA	36.05
11191	Opata_643567_PstIMseI_PA	36.05
11192	Opata_650956_PstIMseI_PA	36.05
11193	Opata_66836_PstIMseI_PA	36.05
11194	Opata_671245_PstIMseI_PA	36.05
11195	Opata_672191_PstIMseI_PA	36.05
11196	Opata_694802_PstIMseI_PA	36.05
11197	Opata_715910_PstIMseI_PA	36.05
11198	Opata_718029_PstIMseI_PA	36.05
11199	Opata_739701_PstIMseI_PA	36.05
11200	Opata_748790_PstIMseI_PA	36.05
11201	Opata_762475_PstIMseI_PA	36.05
11202	Opata_80725_PstIMseI_PA	36.05
11203	Opata_836564_PstIMseI_PA	36.05
11204	Opata_838539_PstIMseI_PA	36.05
11205	Opata_875569_PstIMseI_PA	36.05
11206	Opata_895702_PstIMseI_PA	36.05
11207	Opata_908856_PstIMseI_PA	36.05
11208	Opata_92524_PstIMseI_PA	36.05
11209	Opata_92649_PstIMseI_PA	36.05
11210	Opata_942216_PstIMseI_PA	36.05
11211	Opata_95771_PstIMseI_PA	36.05
11212	Opata_97473_PstIMseI_PA	36.05
11213	Opata_994581_PstIMseI_PA	36.05
11214	Opata_1032482_PstIMspI_PA	36.05
11215	Opata_1048409_PstIMspI_PA	36.05
11216	Opata_1065027_PstIMspI_PA	36.05
11217	Opata_1107320_PstIMspI_PA	36.05
11218	Opata_116329_PstIMspI_PA	36.05
11219	Opata_123119_PstIMspI_PA	36.05
11220	Opata_124285_PstIMspI_PA	36.05
11221	Opata_1259506_PstIMspI_PA	36.05
11222	Opata_1299911_PstIMspI_PA	36.05
11223	Opata_1303438_PstIMspI_PA	36.05
11224	Opata_139544_PstIMspI_PA	36.05
11225	Opata_151660_PstIMspI_PA	36.05
11226	Opata_1547433_PstIMspI_PA	36.05
11227	Opata_16849_PstIMspI_PA	36.05
11228	Opata_1687051_PstIMspI_PA	36.05
11229	Opata_1690003_PstIMspI_PA	36.05
11230	Opata_1691890_PstIMspI_PA	36.05
11231	Opata_1713813_PstIMspI_PA	36.05
11232	Opata_1729992_PstIMspI_PA	36.05
11233	Opata_1783998_PstIMspI_PA	36.05
11234	Opata_1846063_PstIMspI_PA	36.05
11235	Opata_187248_PstIMspI_PA	36.05
11236	Opata_190141_PstIMspI_PA	36.05
11237	Opata_1929662_PstIMspI_PA	36.05
11238	Opata_1938001_PstIMspI_PA	36.05
11239	Opata_1945750_PstIMspI_PA	36.05
11240	Opata_196442_PstIMspI_PA	36.05
11241	Opata_2098886_PstIMspI_PA	36.05
11242	Opata_2218410_PstIMspI_PA	36.05
11243	Opata_2253708_PstIMspI_PA	36.05
11244	Opata_2319025_PstIMspI_PA	36.05
11245	Opata_2358135_PstIMspI_PA	36.05
11246	Opata_2417467_PstIMspI_PA	36.05
11247	Opata_2478561_PstIMspI_PA	36.05
11248	Opata_257932_PstIMspI_PA	36.05
11249	Opata_2608764_PstIMspI_PA	36.05
11250	Opata_2645616_PstIMspI_PA	36.05
11251	Opata_265491_PstIMspI_PA	36.05
11252	Opata_2792113_PstIMspI_PA	36.05
11253	Opata_2880063_PstIMspI_PA	36.05
11254	Opata_2997475_PstIMspI_PA	36.05
11255	Opata_3066294_PstIMspI_PA	36.05
11256	Opata_3080382_PstIMspI_PA	36.05
11257	Opata_3172251_PstIMspI_PA	36.05
11258	Opata_3196531_PstIMspI_PA	36.05
11259	Opata_35956_PstIMspI_PA	36.05
11260	Opata_3635633_PstIMspI_PA	36.05
11261	Opata_3650609_PstIMspI_PA	36.05
11262	Opata_3736399_PstIMspI_PA	36.05
11263	Opata_3760958_PstIMspI_PA	36.05
11264	Opata_3838088_PstIMspI_PA	36.05
11265	Opata_3896580_PstIMspI_PA	36.05
11266	Opata_3922000_PstIMspI_PA	36.05
11267	Opata_4044062_PstIMspI_PA	36.05
11268	Opata_4117068_PstIMspI_PA	36.05
11269	Opata_4119809_PstIMspI_PA	36.05
11270	Opata_4122271_PstIMspI_PA	36.05
11271	Opata_4123801_PstIMspI_PA	36.05
11272	Opata_4137548_PstIMspI_PA	36.05
11273	Opata_4201135_PstIMspI_PA	36.05
11274	Opata_421542_PstIMspI_PA	36.05
11275	Opata_476735_PstIMspI_PA	36.05
11276	Opata_51587_PstIMspI_PA	36.05
11277	Opata_523778_PstIMspI_PA	36.05
11278	Opata_525207_PstIMspI_PA	36.05
11279	Opata_536268_PstIMspI_PA	36.05
11280	Opata_539089_PstIMspI_PA	36.05
11281	Opata_550340_PstIMspI_PA	36.05
11282	Opata_656035_PstIMspI_PA	36.05
11283	Opata_68746_PstIMspI_PA	36.05
11284	Opata_717109_PstIMspI_PA	36.05
11285	Opata_80897_PstIMspI_PA	36.05
11286	Opata_87899_PstIMspI_PA	36.05
11287	M6_646991_PstIMseI_PA	36.05
11288	Opata_2017303_PstIMluI_PA	36.05
11289	Opata_1303486_PstIMseI_PA	36.05
11290	Opata_203270_PstIMseI_PA	36.05
11291	Opata_3522002_PstIMseI_PA	36.05
11292	Opata_489168_PstIMseI_PA	36.05
11293	Opata_540385_PstIMseI_PA	36.05
11294	Opata_561166_PstIMseI_PA	36.05
11295	Opata_1740960_PstIMspI_PA	36.05
11296	Opata_1883495_PstIMspI_PA	36.05
11297	Opata_2324278_PstIMspI_PA	36.05
11298	Opata_3388500_PstIMspI_PA	36.05
11299	Opata_804676_PstIMspI_PA	36.05
11300	Opata_1019011_PstIMseI_PA	36.05
11301	Opata_1115874_PstIMseI_PA	36.05
11302	Opata_1266101_PstIMseI_PA	36.05
11303	Opata_1330049_PstIMseI_PA	36.05
11304	Opata_1595366_PstIMseI_PA	36.05
11305	Opata_217921_PstIMseI_PA	36.05
11306	Opata_227578_PstIMseI_PA	36.05
11307	Opata_3108570_PstIMseI_PA	36.05
11308	Opata_532041_PstIMseI_PA	36.05
11309	Opata_643918_PstIMseI_PA	36.05
11310	Opata_699120_PstIMseI_PA	36.05
11311	Opata_708541_PstIMseI_PA	36.05
11312	Opata_934478_PstIMseI_PA	36.05
11313	Opata_1559645_PstIMspI_PA	36.05
11314	Opata_171337_PstIMspI_PA	36.05
11315	Opata_1758735_PstIMspI_PA	36.05
11316	Opata_1987735_PstIMspI_PA	36.05
11317	Opata_2006502_PstIMspI_PA	36.05
11318	Opata_2633832_PstIMspI_PA	36.05
11319	Opata_2985722_PstIMspI_PA	36.05
11320	Opata_352909_PstIMspI_PA	36.05
11321	Opata_357983_PstIMspI_PA	36.05
11322	Opata_549525_PstIMspI_PA	36.05
11323	Opata_688078_PstIMspI_PA	36.05
11324	Opata_1045065_PstIMluI_PA	36.05
11325	Opata_1183389_PstIMseI_PA	36.05
11326	Opata_1210202_PstIMseI_PA	36.05
11327	Opata_178398_PstIMseI_PA	36.05
11328	Opata_2017553_PstIMseI_PA	36.05
11329	Opata_233253_PstIMseI_PA	36.05
11330	Opata_283300_PstIMseI_PA	36.05
11331	Opata_288829_PstIMseI_PA	36.05
11332	Opata_316373_PstIMseI_PA	36.05
11333	Opata_3302_PstIMseI_PA	36.05
11334	Opata_490344_PstIMseI_PA	36.05
11335	Opata_539256_PstIMseI_PA	36.05
11336	Opata_721524_PstIMseI_PA	36.05
11337	Opata_85327_PstIMseI_PA	36.05
11338	Opata_98148_PstIMseI_PA	36.05
11339	Opata_1402845_PstIMspI_PA	36.05
11340	Opata_1589275_PstIMspI_PA	36.05
11341	Opata_1754634_PstIMspI_PA	36.05
11342	Opata_2779915_PstIMspI_PA	36.05
11343	Opata_2967981_PstIMspI_PA	36.05
11344	Opata_3272079_PstIMspI_PA	36.05
11345	Opata_328993_PstIMspI_PA	36.05
11346	Opata_3466034_PstIMspI_PA	36.05
11347	Opata_4174381_PstIMspI_PA	36.05
11348	Opata_4243688_PstIMspI_PA	36.05
11349	Opata_559727_PstIMspI_PA	36.05
11350	Opata_567410_PstIMspI_PA	36.05
11351	Opata_614609_PstIMspI_PA	36.05
11352	Opata_655337_PstIMspI_PA	36.05
11353	Opata_727514_PstIMspI_PA	36.05
11354	Opata_776056_PstIMspI_PA	36.05
11355	Opata_984381_PstIMspI_PA	36.05
11356	Opata_705424_PstIMseI_PA	36.05
11357	Opata_116779_PstIMseI_PA	36.05
11358	Opata_241099_PstIMseI_PA	36.05
11359	Opata_602569_PstIMseI_PA	36.05
11360	Opata_629405_PstIMseI_PA	36.05
11361	Opata_688929_PstIMseI_PA	36.05
11362	Opata_697348_PstIMseI_PA	36.05
11363	Opata_918128_PstIMseI_PA	36.05
11364	Opata_950653_PstIMseI_PA	36.05
11365	Opata_1171768_PstIMspI_PA	36.05
11366	Opata_1374656_PstIMspI_PA	36.05
11367	Opata_1607812_PstIMspI_PA	36.05
11368	Opata_1877838_PstIMspI_PA	36.05
11369	Opata_1948180_PstIMspI_PA	36.05
11370	Opata_423302_PstIMspI_PA	36.05
11371	Opata_670596_PstIMspI_PA	36.05
11372	Opata_853211_PstIMspI_PA	36.05
11373	Opata_1333169_PstIMluI_PA	36.05
11374	Opata_2511074_PstIMluI_PA	36.05
11375	Opata_1330961_PstIMseI_PA	36.05
11376	Opata_133612_PstIMseI_PA	36.05
11377	Opata_1909026_PstIMseI_PA	36.05
11378	Opata_2007250_PstIMseI_PA	36.05
11379	Opata_2726691_PstIMseI_PA	36.05
11380	Opata_278899_PstIMseI_PA	36.05
11381	Opata_297253_PstIMseI_PA	36.05
11382	Opata_3251020_PstIMseI_PA	36.05
11383	Opata_4190958_PstIMseI_PA	36.05
11384	Opata_79888_PstIMseI_PA	36.05
11385	Opata_1489434_PstIMspI_PA	36.05
11386	Opata_1673534_PstIMspI_PA	36.05
11387	Opata_2543435_PstIMspI_PA	36.05
11388	Opata_432157_PstIMspI_PA	36.05
11389	Opata_545814_PstIMspI_PA	36.05
11390	Opata_32812_PstIMspI_PA	36.05
11391	Opata_891919_PstIMspI_PA	36.05
11392	Opata_412788_PstIMluI_PA	36.05
11393	Opata_1250183_PstIMseI_PA	36.05
11394	Opata_135239_PstIMseI_PA	36.05
11395	Opata_4297814_PstIMseI_PA	36.05
11396	Opata_171447_PstIMspI_PA	36.05
11397	Opata_25001_PstIMspI_PA	36.05
11398	Opata_616127_PstIMseI_PA	36.05
11399	Opata_2439625_PstIMluI_PA	36.05
11400	Opata_644992_PstIMluI_PA	36.05
11401	Opata_108976_PstIMseI_PA	36.05
11402	Opata_174258_PstIMseI_PA	36.05
11403	Opata_1164743_PstIMspI_PA	36.05
11404	Opata_2640938_PstIMspI_PA	36.05
11405	Opata_1150028_PstIMluI_PA	36.05
11406	Opata_218609_PstIMluI_PA	36.05
11407	Opata_119115_PstIMseI_PA	36.05
11408	Opata_232887_PstIMseI_PA	36.05
11409	Opata_1301922_PstIMseI_PA	36.05
11410	Opata_2668526_PstIMspI_PA	36.05
11411	Opata_3661100_PstIMspI_PA	36.05
11412	Opata_1069335_PstIMseI_PA	36.05
11413	Opata_1693037_PstIMseI_PA	36.05
11414	Opata_42645_PstIMseI_PA	36.05
11415	Opata_3089663_PstIMspI_PA	36.05
11416	Opata_253374_PstIMseI_PA	36.05
11417	Opata_4321338_PstIMseI_PA	36.05
11418	Opata_1454013_PstIMspI_PA	36.05
11419	Opata_2541904_PstIMspI_PA	36.05
11420	Opata_3667728_PstIMspI_PA	36.05
11421	Opata_1152873_PstIMseI_PA	36.05
11422	Opata_1324688_PstIMseI_PA	36.05
11423	Opata_1175680_PstIMspI_PA	36.05
11424	Opata_1409460_PstIMspI_PA	36.05
11425	Opata_920188_PstIMspI_PA	36.05
11426	Opata_753494_PstIMseI_PA	36.05
11427	Opata_1729107_PstIMseI_PA	36.05
11428	Opata_1690021_PstIMspI_PA	36.05
11429	Opata_302240_PstIMspI_PA	36.05
11430	Opata_829718_PstIMspI_PA	36.05
11431	Opata_914305_PstIMseI_PA	36.05
11432	Opata_1337119_PstIMspI_PA	36.05
11433	Opata_1385247_PstIMspI_PA	36.05
11434	Opata_1388681_PstIMspI_PA	36.05
11435	Opata_1542692_PstIMseI_PA	36.05
11436	Opata_509293_PstIMseI_PA	36.05
11437	Opata_1106777_PstIMspI_PA	36.05
11438	Opata_1812385_PstIMspI_PA	36.05
11439	Opata_2617681_PstIMspI_PA	36.05
11440	Opata_294566_PstIMspI_PA	36.05
11441	Opata_3612684_PstIMspI_PA	36.05
11442	Opata_4046549_PstIMspI_PA	36.05
11443	Opata_4159392_PstIMspI_PA	36.05
11444	Opata_707896_PstIMspI_PA	36.05
11445	Opata_2527575_PstIMseI_PA	36.05
11446	Opata_1898504_PstIMspI_PA	36.05
11447	Opata_1071325_PstIMseI_PA	36.05
11448	Opata_2501884_PstIMspI_PA	36.05
11449	1721206	36.06
11450	1721436	36.06
11451	4989371	36.08
11452	6041186	36.08
11453	7931176	36.08
11454	1286183	36.1
11455	2258878	36.1
11456	3945280	36.1
11457	1227016	36.12
11458	3020668	36.13
11459	6031139	36.13
11460	1031555	36.13
11461	1110110	36.13
11462	3028478	36.13
11463	1235415	36.14
11464	1106306	36.16
11465	1081254	36.16
11466	1219049	36.16
11467	1122088	36.17
11468	1381293	36.2
11469	Xwmc216	36.2
11470	2303690	36.22
11471	3064704	36.22
11472	119727	36.23
11473	741094	36.23
11474	1100661	36.23
11475	3029904	36.23
11476	3944953	36.23
11477	5990166	36.23
11478	1033104	36.24
11479	1090348	36.27
11480	2277630	36.27
11481	wPt-7371	36.3
11482	4005073	36.31
11483	1029980	36.32
11484	1097395	36.32
11485	1249065	36.32
11486	3022879	36.32
11487	3532790	36.32
11488	4993404	36.32
11489	5363276	36.32
11490	1085051	36.35
11491	1085688	36.35
11492	1137897	36.35
11493	1666213	36.35
11494	1697647	36.35
11495	2263171	36.35
11496	2277029	36.35
11497	2291240	36.35
11498	3948133	36.35
11499	3949043	36.35
11500	3956735	36.35
11501	3961292	36.35
11502	4003017	36.35
11503	4003168	36.35
11504	4003492	36.35
11505	4003585	36.35
11506	4004164	36.35
11507	4005083	36.35
11508	4990563	36.36
11509	7156381	36.36
11510	10265799	36.38
11511	1113067	36.38
11512	1115230	36.38
11513	1211790	36.38
11514	1217888	36.38
11515	1229626	36.38
11516	1696687	36.38
11517	2260661	36.38
11518	3949074	36.38
11519	4004633	36.38
11520	4989981	36.38
11521	4992947	36.38
11522	7335726	36.38
11523	2305157	36.38
11524	wPt-2261	36.38
11525	986932	36.38
11526	1021375	36.38
11527	2304254	36.38
11528	BobWhite_c33976_317	36.38
11529	BS00110546_51	36.38
11530	1138716	36.4
11531	1159239	36.4
11532	Xbcd340	36.4
11533	Xabc155c	36.4
11534	Xcfd20	36.4
11535	P78/M43.7	36.4
11536	P40/M61-5	36.4
11537	Xcdo1188a	36.4
11538	Xwmc230	36.4
11539	Xglk431	36.4
11540	Xfbb35a	36.4
11541	XgbxG080	36.4
11542	Yr9	36.4
11543	7335853	36.41
11544	1208560	36.42
11545	1241184	36.42
11546	1267972	36.42
11547	1294881	36.42
11548	1696912	36.42
11549	3023344	36.42
11550	1151097	36.42
11551	2280830	36.42
11552	987293	36.42
11553	1208502	36.42
11554	3025310	36.42
11555	1235525	36.42
11556	3024214	36.42
11557	115940	36.44
11558	372641	36.44
11559	1016512	36.44
11560	1053227	36.44
11561	1067390	36.44
11562	1091447	36.44
11563	1115814	36.44
11564	1126836	36.44
11565	1166594	36.44
11566	1224177	36.44
11567	1225957	36.44
11568	2275235	36.44
11569	1044668	36.44
11570	wPt-3007	36.45
11571	1264502	36.45
11572	1387075	36.45
11573	wPt-3753	36.45
11574	wPt-0655	36.45
11575	wPt-5006	36.45
11576	wPt-6592	36.45
11577	wPt-5347	36.45
11578	wPt-741980	36.45
11579	121255	36.45
11580	1723358	36.45
11581	998353	36.45
11582	983890	36.45
11583	984409	36.45
11584	991934	36.45
11585	1031906	36.45
11586	1059859	36.45
11587	1061989	36.45
11588	1067780	36.45
11589	1071220	36.45
11590	1072186	36.45
11591	1073272	36.45
11592	1077756	36.45
11593	1079748	36.45
11594	1084551	36.45
11595	1089112	36.45
11596	1089450	36.45
11597	1091385	36.45
11598	1092796	36.45
11599	1093327	36.45
11600	1094011	36.45
11601	1094269	36.45
11602	1095694	36.45
11603	1095996	36.45
11604	1099565	36.45
11605	1100456	36.45
11606	1101694	36.45
11607	1102463	36.45
11608	1103551	36.45
11609	1104394	36.45
11610	1104515	36.45
11611	1104713	36.45
11612	1110731	36.45
11613	1111631	36.45
11614	1112434	36.45
11615	1112827	36.45
11616	1115206	36.45
11617	1118765	36.45
11618	1119910	36.45
11619	1127698	36.45
11620	1136547	36.45
11621	1137936	36.45
11622	1141877	36.45
11623	1144525	36.45
11624	1152729	36.45
11625	1184593	36.45
11626	1202233	36.45
11627	1206482	36.45
11628	1218889	36.45
11629	1219213	36.45
11630	1230656	36.45
11631	1233736	36.45
11632	1254457	36.45
11633	1257425	36.45
11634	1290347	36.45
11635	1322124	36.45
11636	1323535	36.45
11637	1378565	36.45
11638	1393321	36.45
11639	1394741	36.45
11640	1670382	36.45
11641	2278550	36.45
11642	2289322	36.45
11643	2300522	36.45
11644	2302516	36.45
11645	2372043	36.45
11646	3021909	36.45
11647	3024381	36.45
11648	3033917	36.45
11649	3034354	36.45
11650	3222377	36.45
11651	3384785	36.45
11652	3934936	36.45
11653	3937380	36.45
11654	3938149	36.45
11655	3940083	36.45
11656	3940087	36.45
11657	3940617	36.45
11658	3940709	36.45
11659	3944543	36.45
11660	3946425	36.45
11661	3946987	36.45
11662	3950356	36.45
11663	3950805	36.45
11664	3952117	36.45
11665	3952804	36.45
11666	3955162	36.45
11667	3958173	36.45
11668	3959591	36.45
11669	3960470	36.45
11670	3960850	36.45
11671	4004678	36.45
11672	4008193	36.45
11673	4008590	36.45
11674	4009965	36.45
11675	4261156	36.45
11676	4394439	36.45
11677	4405536	36.45
11678	4406060	36.45
11679	4406236	36.45
11680	4407479	36.45
11681	4408854	36.45
11682	4410387	36.45
11683	4439492	36.45
11684	4439599	36.45
11685	4439723	36.45
11686	4536416	36.45
11687	4536646	36.45
11688	4538751	36.45
11689	4540515	36.45
11690	4541147	36.45
11691	4541386	36.45
11692	4541690	36.45
11693	4542137	36.45
11694	4542342	36.45
11695	4542482	36.45
11696	4543683	36.45
11697	4989282	36.45
11698	4989306	36.45
11699	4990121	36.45
11700	4990747	36.45
11701	4990800	36.45
11702	4991154	36.45
11703	4991228	36.45
11704	4991263	36.45
11705	5324781	36.45
11706	5410459	36.45
11707	5410811	36.45
11708	5970905	36.45
11709	6044904	36.45
11710	7170671	36.45
11711	7353909	36.45
11712	wPt-5801	36.45
11713	rPt-8399	36.45
11714	wPt-7593	36.45
11715	wPt-0725	36.45
11716	Opata_2202564_PstIMluI_PA	36.45
11717	Opata_2203188_PstIMluI_PA	36.45
11718	Opata_2819588_PstIMluI_PA	36.45
11719	Opata_990601_PstIMluI_PA	36.45
11720	M6_1260993_PstIMseI_PA	36.45
11721	M6_348497_PstIMseI_PA	36.45
11722	M6_411834_PstIMseI_PA	36.45
11723	Opata_1142651_PstIMseI_PA	36.45
11724	Opata_149609_PstIMseI_PA	36.45
11725	M6_1128344_PstIMspI_PA	36.45
11726	M6_2547914_PstIMspI_PA	36.45
11727	M6_3083608_PstIMspI_PA	36.45
11728	Opata_1022739_71_PstIMseI_SNP	36.45
11729	Opata_111008_66_PstIMseI_SNP	36.45
11730	Opata_124203_42_PstIMseI_SNP	36.45
11731	Opata_131336_40_PstIMseI_SNP	36.45
11732	Opata_146848_27_PstIMseI_SNP	36.45
11733	Opata_16472_22_PstIMseI_SNP	36.45
11734	Opata_19032_21_PstIMseI_SNP	36.45
11735	Opata_19032_46_PstIMseI_SNP	36.45
11736	Opata_1947_62_PstIMseI_SNP	36.45
11737	Opata_2012_15_PstIMseI_SNP	36.45
11738	Opata_2012_36_PstIMseI_SNP	36.45
11739	Opata_2012_60_PstIMseI_SNP	36.45
11740	Opata_201640_77_PstIMseI_SNP	36.45
11741	Opata_207907_82_PstIMseI_SNP	36.45
11742	Opata_2245604_31_PstIMseI_SNP	36.45
11743	Opata_225174_85_PstIMseI_SNP	36.45
11744	Opata_22845_49_PstIMseI_SNP	36.45
11745	Opata_234692_77_PstIMseI_SNP	36.45
11746	Opata_243000_63_PstIMseI_SNP	36.45
11747	Opata_2780078_27_PstIMseI_SNP	36.45
11748	Opata_2804762_82_PstIMseI_SNP	36.45
11749	Opata_335240_15_PstIMseI_SNP	36.45
11750	Opata_335240_63_PstIMseI_SNP	36.45
11751	Opata_345094_64_PstIMseI_SNP	36.45
11752	Opata_34681_12_PstIMseI_SNP	36.45
11753	Opata_362838_39_PstIMseI_SNP	36.45
11754	Opata_37822_20_PstIMseI_SNP	36.45
11755	Opata_38488_52_PstIMseI_SNP	36.45
11756	Opata_4021_40_PstIMseI_SNP	36.45
11757	Opata_422863_70_PstIMseI_SNP	36.45
11758	Opata_422863_79_PstIMseI_SNP	36.45
11759	Opata_458488_61_PstIMseI_SNP	36.45
11760	Opata_48886_40_PstIMseI_SNP	36.45
11761	Opata_48886_83_PstIMseI_SNP	36.45
11762	Opata_501520_75_PstIMseI_SNP	36.45
11763	Opata_51902_66_PstIMseI_SNP	36.45
11764	Opata_520844_13_PstIMseI_SNP	36.45
11765	Opata_726784_62_PstIMseI_SNP	36.45
11766	Opata_726784_82_PstIMseI_SNP	36.45
11767	Opata_726784_86_PstIMseI_SNP	36.45
11768	Opata_73231_29_PstIMseI_SNP	36.45
11769	Opata_779604_53_PstIMseI_SNP	36.45
11770	Opata_801879_71_PstIMseI_SNP	36.45
11771	Opata_844017_55_PstIMseI_SNP	36.45
11772	Opata_84498_11_PstIMseI_SNP	36.45
11773	Opata_92138_45_PstIMseI_SNP	36.45
11774	Opata_92138_64_PstIMseI_SNP	36.45
11775	Opata_955574_10_PstIMseI_SNP	36.45
11776	Opata_1259366_44_PstIMspI_SNP	36.45
11777	Opata_1547637_46_PstIMspI_SNP	36.45
11778	Opata_1612611_31_PstIMspI_SNP	36.45
11779	Opata_1612611_77_PstIMspI_SNP	36.45
11780	Opata_1666579_84_PstIMspI_SNP	36.45
11781	Opata_1700152_31_PstIMspI_SNP	36.45
11782	Opata_1746911_27_PstIMspI_SNP	36.45
11783	Opata_1840687_85_PstIMspI_SNP	36.45
11784	Opata_2122918_40_PstIMspI_SNP	36.45
11785	Opata_2132637_23_PstIMspI_SNP	36.45
11786	Opata_2263997_64_PstIMspI_SNP	36.45
11787	Opata_2278796_17_PstIMspI_SNP	36.45
11788	Opata_2342738_28_PstIMspI_SNP	36.45
11789	Opata_2477412_78_PstIMspI_SNP	36.45
11790	Opata_2654284_66_PstIMspI_SNP	36.45
11791	Opata_2781073_36_PstIMspI_SNP	36.45
11792	Opata_283286_54_PstIMspI_SNP	36.45
11793	Opata_2901136_52_PstIMspI_SNP	36.45
11794	Opata_2913761_56_PstIMspI_SNP	36.45
11795	Opata_3580735_47_PstIMspI_SNP	36.45
11796	Opata_4260716_6_PstIMspI_SNP	36.45
11797	Opata_4260716_72_PstIMspI_SNP	36.45
11798	Opata_578117_40_PstIMspI_SNP	36.45
11799	Opata_578117_4_PstIMspI_SNP	36.45
11800	Opata_578117_76_PstIMspI_SNP	36.45
11801	Opata_586377_31_PstIMspI_SNP	36.45
11802	Opata_665786_25_PstIMspI_SNP	36.45
11803	Opata_702876_36_PstIMspI_SNP	36.45
11804	Opata_702876_49_PstIMspI_SNP	36.45
11805	Opata_857472_82_PstIMspI_SNP	36.45
11806	Opata_890503_1_PstIMspI_SNP	36.45
11807	Opata_1998775_51_PstIMseI_SNP	36.45
11808	Opata_206352_68_PstIMseI_SNP	36.45
11809	Opata_254980_2_PstIMseI_SNP	36.45
11810	Opata_254980_49_PstIMseI_SNP	36.45
11811	Opata_254980_66_PstIMseI_SNP	36.45
11812	Opata_6544_43_PstIMseI_SNP	36.45
11813	Opata_833101_46_PstIMseI_SNP	36.45
11814	M6_500312_33_PstIMspI_SNP	36.45
11815	M6_500312_46_PstIMspI_SNP	36.45
11816	M6_500312_58_PstIMspI_SNP	36.45
11817	Opata_1647185_46_PstIMspI_SNP	36.45
11818	Opata_2617084_12_PstIMspI_SNP	36.45
11819	M6_2122651_PstIMseI_PA	36.45
11820	Opata_2877043_88_PstIMspI_SNP	36.45
11821	M6_2568699_PstIMseI_PA	36.45
11822	M6_298408_PstIMseI_PA	36.45
11823	M6_732596_PstIMseI_PA	36.45
11824	M6_3085678_PstIMspI_PA	36.45
11825	Opata_1054543_54_PstIMseI_SNP	36.45
11826	Opata_236357_43_PstIMseI_SNP	36.45
11827	Opata_386756_58_PstIMseI_SNP	36.45
11828	Opata_431515_77_PstIMseI_SNP	36.45
11829	Opata_473206_90_PstIMseI_SNP	36.45
11830	Opata_916369_7_PstIMseI_SNP	36.45
11831	Opata_916369_83_PstIMseI_SNP	36.45
11832	M6_1304263_PstIMseI_PA	36.45
11833	M6_1307412_PstIMseI_PA	36.45
11834	M6_1331416_PstIMseI_PA	36.45
11835	M6_1359054_PstIMseI_PA	36.45
11836	M6_1405502_PstIMseI_PA	36.45
11837	M6_1455973_PstIMseI_PA	36.45
11838	M6_150125_PstIMseI_PA	36.45
11839	M6_158591_PstIMseI_PA	36.45
11840	M6_1642746_PstIMseI_PA	36.45
11841	M6_1753925_PstIMseI_PA	36.45
11842	M6_283199_PstIMseI_PA	36.45
11843	M6_3139875_PstIMseI_PA	36.45
11844	M6_3373475_PstIMseI_PA	36.45
11845	M6_3449640_PstIMseI_PA	36.45
11846	M6_392480_PstIMseI_PA	36.45
11847	M6_395717_PstIMseI_PA	36.45
11848	M6_401842_PstIMseI_PA	36.45
11849	M6_4056181_PstIMseI_PA	36.45
11850	M6_414771_PstIMseI_PA	36.45
11851	M6_4195532_PstIMseI_PA	36.45
11852	M6_421049_PstIMseI_PA	36.45
11853	M6_499898_PstIMseI_PA	36.45
11854	M6_501591_PstIMseI_PA	36.45
11855	M6_556108_PstIMseI_PA	36.45
11856	M6_595546_PstIMseI_PA	36.45
11857	M6_80596_PstIMseI_PA	36.45
11858	M6_875951_PstIMseI_PA	36.45
11859	M6_94527_PstIMseI_PA	36.45
11860	M6_1013695_PstIMspI_PA	36.45
11861	M6_1048289_PstIMspI_PA	36.45
11862	M6_1120358_PstIMspI_PA	36.45
11863	M6_1162350_PstIMspI_PA	36.45
11864	M6_1233124_PstIMspI_PA	36.45
11865	M6_1255168_PstIMspI_PA	36.45
11866	M6_1390343_PstIMspI_PA	36.45
11867	M6_1500163_PstIMspI_PA	36.45
11868	M6_1590720_PstIMspI_PA	36.45
11869	M6_1600191_PstIMspI_PA	36.45
11870	M6_1817738_PstIMspI_PA	36.45
11871	M6_187493_PstIMspI_PA	36.45
11872	M6_1907424_PstIMspI_PA	36.45
11873	M6_2136572_PstIMspI_PA	36.45
11874	M6_2189833_PstIMspI_PA	36.45
11875	M6_2245447_PstIMspI_PA	36.45
11876	M6_2394932_PstIMspI_PA	36.45
11877	M6_2679819_PstIMspI_PA	36.45
11878	M6_2819172_PstIMspI_PA	36.45
11879	M6_2933816_PstIMspI_PA	36.45
11880	M6_3013597_PstIMspI_PA	36.45
11881	M6_314761_PstIMspI_PA	36.45
11882	M6_322521_PstIMspI_PA	36.45
11883	M6_333393_PstIMspI_PA	36.45
11884	M6_3350933_PstIMspI_PA	36.45
11885	M6_335391_PstIMspI_PA	36.45
11886	M6_3545104_PstIMspI_PA	36.45
11887	M6_3565220_PstIMspI_PA	36.45
11888	M6_359925_PstIMspI_PA	36.45
11889	M6_365407_PstIMspI_PA	36.45
11890	M6_366225_PstIMspI_PA	36.45
11891	M6_372760_PstIMspI_PA	36.45
11892	M6_374736_PstIMspI_PA	36.45
11893	M6_403696_PstIMspI_PA	36.45
11894	M6_422207_PstIMspI_PA	36.45
11895	M6_472018_PstIMspI_PA	36.45
11896	M6_493865_PstIMspI_PA	36.45
11897	M6_522095_PstIMspI_PA	36.45
11898	M6_535136_PstIMspI_PA	36.45
11899	M6_541406_PstIMspI_PA	36.45
11900	M6_541886_PstIMspI_PA	36.45
11901	M6_564000_PstIMspI_PA	36.45
11902	M6_602356_PstIMspI_PA	36.45
11903	M6_617196_PstIMspI_PA	36.45
11904	M6_626489_PstIMspI_PA	36.45
11905	M6_680488_PstIMspI_PA	36.45
11906	M6_682912_PstIMspI_PA	36.45
11907	M6_778372_PstIMspI_PA	36.45
11908	M6_835951_PstIMspI_PA	36.45
11909	M6_991566_PstIMspI_PA	36.45
11910	M6_995205_PstIMspI_PA	36.45
11911	M6_998486_PstIMspI_PA	36.45
11912	M6_1031559_PstIMseI_PA	36.45
11913	M6_1103061_PstIMseI_PA	36.45
11914	M6_1237885_PstIMseI_PA	36.45
11915	M6_177156_PstIMseI_PA	36.45
11916	M6_367483_PstIMseI_PA	36.45
11917	M6_661163_PstIMseI_PA	36.45
11918	M6_7018_PstIMseI_PA	36.45
11919	M6_94660_PstIMseI_PA	36.45
11920	M6_1119578_PstIMspI_PA	36.45
11921	M6_1520831_PstIMspI_PA	36.45
11922	M6_321264_PstIMspI_PA	36.45
11923	M6_478647_PstIMspI_PA	36.45
11924	Opata_1814711_37_PstIMseI_SNP	36.45
11925	M6_1445453_PstIMseI_PA	36.45
11926	M6_2086120_PstIMseI_PA	36.45
11927	M6_4427_PstIMspI_PA	36.45
11928	M6_104752_PstIMseI_PA	36.45
11929	M6_1057630_PstIMseI_PA	36.45
11930	M6_1203928_PstIMseI_PA	36.45
11931	M6_4043810_PstIMseI_PA	36.45
11932	M6_409343_PstIMseI_PA	36.45
11933	M6_4249323_PstIMseI_PA	36.45
11934	M6_769336_PstIMseI_PA	36.45
11935	M6_848201_PstIMseI_PA	36.45
11936	M6_2047896_PstIMspI_PA	36.45
11937	M6_1096191_PstIMseI_PA	36.45
11938	M6_317261_PstIMseI_PA	36.45
11939	M6_373695_PstIMseI_PA	36.45
11940	M6_497129_PstIMseI_PA	36.45
11941	M6_1317744_PstIMspI_PA	36.45
11942	M6_118697_PstIMseI_PA	36.45
11943	M6_3842229_PstIMseI_PA	36.45
11944	M6_593124_PstIMseI_PA	36.45
11945	M6_76440_PstIMseI_PA	36.45
11946	M6_1391399_PstIMseI_PA	36.45
11947	M6_393722_PstIMseI_PA	36.45
11948	M6_714121_PstIMspI_PA	36.45
11949	Opata_3805980_PstIMspI_PA	36.45
11950	M6_948571_PstIMseI_PA	36.45
11951	M6_1111439_PstIMspI_PA	36.45
11952	M6_223997_PstIMseI_PA	36.45
11953	M6_1275373_PstIMspI_PA	36.45
11954	M6_1299467_PstIMspI_PA	36.45
11955	M6_1337884_PstIMspI_PA	36.45
11956	M6_2048763_PstIMspI_PA	36.45
11957	M6_2125593_PstIMspI_PA	36.45
11958	M6_312268_PstIMspI_PA	36.45
11959	M6_748260_PstIMspI_PA	36.45
11960	M6_157430_PstIMseI_PA	36.45
11961	M6_343082_PstIMseI_PA	36.45
11962	M6_394118_PstIMseI_PA	36.45
11963	M6_982426_PstIMseI_PA	36.45
11964	M6_1294921_PstIMspI_PA	36.45
11965	M6_438373_PstIMspI_PA	36.45
11966	M6_1991560_PstIMluI_PA	36.45
11967	M6_244599_PstIMseI_PA	36.45
11968	M6_3746010_PstIMseI_PA	36.45
11969	M6_2933693_PstIMspI_PA	36.45
11970	Opata_842748_PstIMseI_PA	36.45
11971	M6_256327_PstIMseI_PA	36.45
11972	M6_27425_PstIMseI_PA	36.45
11973	M6_696345_PstIMseI_PA	36.45
11974	M6_1618917_PstIMspI_PA	36.45
11975	M6_227986_PstIMspI_PA	36.45
11976	M6_1031194_PstIMseI_PA	36.45
11977	M6_1437665_PstIMseI_PA	36.45
11978	M6_227074_PstIMseI_PA	36.45
11979	M6_727749_PstIMseI_PA	36.45
11980	M6_1090584_PstIMspI_PA	36.45
11981	M6_1214001_PstIMspI_PA	36.45
11982	M6_1609440_PstIMspI_PA	36.45
11983	M6_2411743_PstIMspI_PA	36.45
11984	M6_2504213_PstIMspI_PA	36.45
11985	M6_3547048_PstIMspI_PA	36.45
11986	M6_444803_PstIMspI_PA	36.45
11987	M6_648474_PstIMspI_PA	36.45
11988	M6_901392_PstIMspI_PA	36.45
11989	M6_1312979_PstIMseI_PA	36.45
11990	M6_757108_PstIMseI_PA	36.45
11991	M6_971317_PstIMspI_PA	36.45
11992	M6_199391_PstIMseI_PA	36.45
11993	M6_2868298_PstIMseI_PA	36.45
11994	M6_2981922_PstIMseI_PA	36.45
11995	M6_1728207_PstIMspI_PA	36.45
11996	M6_1108915_PstIMseI_PA	36.45
11997	M6_1398846_PstIMseI_PA	36.45
11998	M6_1414395_PstIMseI_PA	36.45
11999	M6_390606_PstIMseI_PA	36.45
12000	M6_435815_PstIMseI_PA	36.45
12001	M6_72143_PstIMseI_PA	36.45
12002	M6_800781_PstIMseI_PA	36.45
12003	M6_3372466_PstIMspI_PA	36.45
12004	M6_352621_PstIMspI_PA	36.45
12005	M6_365236_PstIMspI_PA	36.45
12006	M6_1555361_PstIMspI_PA	36.45
12007	M6_2009403_PstIMspI_PA	36.45
12008	M6_274488_PstIMspI_PA	36.45
12009	M6_458318_PstIMseI_PA	36.45
12010	M6_791369_PstIMspI_PA	36.45
12011	M6_111699_PstIMseI_PA	36.45
12012	M6_3294099_PstIMseI_PA	36.45
12013	M6_786137_PstIMseI_PA	36.45
12014	M6_1779863_PstIMspI_PA	36.45
12015	M6_475031_PstIMspI_PA	36.45
12016	Opata_2530939_PstIMluI_PA	36.45
12017	7478523	36.47
12018	7345501	36.49
12019	Xwmc500.2	36.5
12020	1124337	36.58
12021	3941162	36.58
12022	1195316	36.62
12023	tPt-2076	36.68
12024	tPt-2440	36.68
12025	tPt-4377	36.68
12026	tPt-5515	36.68
12027	tPt-7918	36.68
12028	tPt-9585	36.68
12029	rPt-4523	36.68
12030	tPt-1051	36.68
12031	1682734	36.68
12032	1094541	36.69
12033	1040786	36.69
12034	1082141	36.71
12035	1203305	36.71
12036	2246392	36.71
12037	Excalibur_c3510_2372	36.73
12038	Excalibur_c3510_159	36.73
12039	1207574	36.74
12040	1217383	36.77
12041	981824	36.78
12042	1063312	36.78
12043	1089943	36.78
12044	1107824	36.78
12045	1122929	36.78
12046	3026556	36.78
12047	1328426	36.79
12048	3533854	36.79
12049	3937163	36.79
12050	3937485	36.79
12051	4005038	36.79
12052	1115097	36.79
12053	1691409	36.81
12054	2308969	36.87
12055	3030557	36.87
12056	5364416	36.87
12057	5582187	36.87
12058	1245315	36.89
12059	Xwmc213	36.9
12060	2294057	36.91
12061	1097915	36.92
12062	1113076	36.98
12063	1160344	36.98
12064	1220293	36.98
12065	1222762	36.98
12066	1242179	36.98
12067	5410841	36.98
12068	Xwmc813	37
12069	1093887	37.05
12070	Xwmc128	37.1
12071	1100350	37.16
12072	1128282	37.16
12073	wPt-8744	37.17
12074	1110472	37.17
12075	1116103	37.17
12076	1118302	37.17
12077	1119153	37.17
12078	1119245	37.17
12079	1131922	37.17
12080	1137854	37.17
12081	1151964	37.17
12082	1260018	37.17
12083	1260314	37.17
12084	1279343	37.17
12085	1280083	37.17
12086	1303341	37.17
12087	1694975	37.17
12088	3021024	37.17
12089	1232724	37.17
12090	372404	37.17
12091	Opata_761242_PstIMseI_PA	37.17
12092	Opata_781287_PstIMseI_PA	37.17
12093	Opata_1023769_PstIMspI_PA	37.17
12094	Opata_1280799_PstIMspI_PA	37.17
12095	Opata_17229_PstIMspI_PA	37.17
12096	Opata_177852_PstIMspI_PA	37.17
12097	Opata_31026_PstIMspI_PA	37.17
12098	Opata_3504_PstIMspI_PA	37.17
12099	Opata_134263_17_PstIMseI_SNP	37.17
12100	Opata_14662_61_PstIMseI_SNP	37.17
12101	Opata_206465_12_PstIMseI_SNP	37.17
12102	Opata_225941_66_PstIMseI_SNP	37.17
12103	Opata_440430_44_PstIMseI_SNP	37.17
12104	Opata_440430_48_PstIMseI_SNP	37.17
12105	Opata_548890_14_PstIMseI_SNP	37.17
12106	Opata_82797_13_PstIMseI_SNP	37.17
12107	Opata_82797_78_PstIMseI_SNP	37.17
12108	Opata_939933_76_PstIMseI_SNP	37.17
12109	Opata_1546322_12_PstIMspI_SNP	37.17
12110	Opata_1546322_64_PstIMspI_SNP	37.17
12111	Opata_1582430_70_PstIMspI_SNP	37.17
12112	Opata_1582430_74_PstIMspI_SNP	37.17
12113	Opata_1623846_13_PstIMspI_SNP	37.17
12114	Opata_1623846_73_PstIMspI_SNP	37.17
12115	Opata_1623846_9_PstIMspI_SNP	37.17
12116	Opata_1892651_44_PstIMspI_SNP	37.17
12117	Opata_2406212_19_PstIMspI_SNP	37.17
12118	Opata_2811269_59_PstIMspI_SNP	37.17
12119	Opata_2877043_84_PstIMspI_SNP	37.17
12120	Opata_29137_35_PstIMspI_SNP	37.17
12121	Opata_29137_9_PstIMspI_SNP	37.17
12122	Opata_3156504_27_PstIMspI_SNP	37.17
12123	Opata_3184184_17_PstIMspI_SNP	37.17
12124	Opata_3184184_56_PstIMspI_SNP	37.17
12125	Opata_3368741_21_PstIMspI_SNP	37.17
12126	Opata_3977098_52_PstIMspI_SNP	37.17
12127	Opata_502444_13_PstIMspI_SNP	37.17
12128	Opata_502444_67_PstIMspI_SNP	37.17
12129	Opata_557849_58_PstIMspI_SNP	37.17
12130	Opata_599755_31_PstIMspI_SNP	37.17
12131	Opata_608347_49_PstIMspI_SNP	37.17
12132	Opata_983998_29_PstIMspI_SNP	37.17
12133	Opata_1404032_PstIMspI_PA	37.17
12134	Opata_3423158_PstIMspI_PA	37.17
12135	Opata_140545_65_PstIMseI_SNP	37.17
12136	Opata_181327_21_PstIMseI_SNP	37.17
12137	Opata_4118144_56_PstIMspI_SNP	37.17
12138	Opata_4118144_62_PstIMspI_SNP	37.17
12139	Opata_763809_72_PstIMspI_SNP	37.17
12140	Opata_1648546_PstIMluI_PA	37.17
12141	M6_1493239_PstIMseI_PA	37.17
12142	M6_2780572_PstIMseI_PA	37.17
12143	Opata_1409563_PstIMseI_PA	37.17
12144	Opata_2052614_PstIMseI_PA	37.17
12145	Opata_338084_PstIMseI_PA	37.17
12146	Opata_944667_PstIMseI_PA	37.17
12147	M6_1588101_PstIMspI_PA	37.17
12148	M6_2761852_PstIMspI_PA	37.17
12149	M6_661788_PstIMspI_PA	37.17
12150	Opata_1832505_3_PstIMseI_SNP	37.17
12151	Opata_574428_25_PstIMseI_SNP	37.17
12152	Opata_872956_42_PstIMseI_SNP	37.17
12153	Opata_873483_16_PstIMseI_SNP	37.17
12154	Opata_1582334_41_PstIMspI_SNP	37.17
12155	Opata_1746656_29_PstIMspI_SNP	37.17
12156	Opata_2172996_50_PstIMspI_SNP	37.17
12157	Opata_2889317_70_PstIMspI_SNP	37.17
12158	Opata_1421127_PstIMluI_PA	37.17
12159	Opata_1557027_PstIMluI_PA	37.17
12160	Opata_1904323_PstIMluI_PA	37.17
12161	Opata_2013921_PstIMluI_PA	37.17
12162	Opata_2144824_PstIMluI_PA	37.17
12163	Opata_2798403_PstIMluI_PA	37.17
12164	Opata_675968_PstIMluI_PA	37.17
12165	M6_1207668_PstIMseI_PA	37.17
12166	M6_1337037_PstIMseI_PA	37.17
12167	M6_1514527_PstIMseI_PA	37.17
12168	M6_2497960_PstIMseI_PA	37.17
12169	M6_3015558_PstIMseI_PA	37.17
12170	M6_3236751_PstIMseI_PA	37.17
12171	M6_3475807_PstIMseI_PA	37.17
12172	M6_3678171_PstIMseI_PA	37.17
12173	M6_3867953_PstIMseI_PA	37.17
12174	M6_4074059_PstIMseI_PA	37.17
12175	M6_438617_PstIMseI_PA	37.17
12176	M6_576637_PstIMseI_PA	37.17
12177	M6_596187_PstIMseI_PA	37.17
12178	M6_62748_PstIMseI_PA	37.17
12179	M6_957316_PstIMseI_PA	37.17
12180	Opata_1004622_PstIMseI_PA	37.17
12181	Opata_168690_PstIMseI_PA	37.17
12182	Opata_181344_PstIMseI_PA	37.17
12183	Opata_731480_PstIMseI_PA	37.17
12184	M6_1006586_PstIMspI_PA	37.17
12185	M6_1007838_PstIMspI_PA	37.17
12186	M6_1042928_PstIMspI_PA	37.17
12187	M6_1090326_PstIMspI_PA	37.17
12188	M6_1156354_PstIMspI_PA	37.17
12189	M6_1163291_PstIMspI_PA	37.17
12190	M6_1220814_PstIMspI_PA	37.17
12191	M6_1352311_PstIMspI_PA	37.17
12192	M6_1463362_PstIMspI_PA	37.17
12193	M6_1562566_PstIMspI_PA	37.17
12194	M6_1672377_PstIMspI_PA	37.17
12195	M6_1719462_PstIMspI_PA	37.17
12196	M6_1745265_PstIMspI_PA	37.17
12197	M6_1861744_PstIMspI_PA	37.17
12198	M6_1890315_PstIMspI_PA	37.17
12199	M6_2005778_PstIMspI_PA	37.17
12200	M6_2010405_PstIMspI_PA	37.17
12201	M6_2103672_PstIMspI_PA	37.17
12202	M6_2135863_PstIMspI_PA	37.17
12203	M6_2285633_PstIMspI_PA	37.17
12204	M6_2404345_PstIMspI_PA	37.17
12205	M6_2466153_PstIMspI_PA	37.17
12206	M6_2487975_PstIMspI_PA	37.17
12207	M6_2556267_PstIMspI_PA	37.17
12208	M6_2560401_PstIMspI_PA	37.17
12209	M6_260079_PstIMspI_PA	37.17
12210	M6_2638959_PstIMspI_PA	37.17
12211	M6_284406_PstIMspI_PA	37.17
12212	M6_3018466_PstIMspI_PA	37.17
12213	M6_3088417_PstIMspI_PA	37.17
12214	M6_314970_PstIMspI_PA	37.17
12215	M6_321044_PstIMspI_PA	37.17
12216	M6_3245443_PstIMspI_PA	37.17
12217	M6_3302947_PstIMspI_PA	37.17
12218	M6_338786_PstIMspI_PA	37.17
12219	M6_344064_PstIMspI_PA	37.17
12220	M6_3475011_PstIMspI_PA	37.17
12221	M6_3505238_PstIMspI_PA	37.17
12222	M6_381865_PstIMspI_PA	37.17
12223	M6_382183_PstIMspI_PA	37.17
12224	M6_382642_PstIMspI_PA	37.17
12225	M6_393882_PstIMspI_PA	37.17
12226	M6_396897_PstIMspI_PA	37.17
12227	M6_401020_PstIMspI_PA	37.17
12228	M6_414696_PstIMspI_PA	37.17
12229	M6_419144_PstIMspI_PA	37.17
12230	M6_446149_PstIMspI_PA	37.17
12231	M6_455516_PstIMspI_PA	37.17
12232	M6_456147_PstIMspI_PA	37.17
12233	M6_470800_PstIMspI_PA	37.17
12234	M6_472415_PstIMspI_PA	37.17
12235	M6_491890_PstIMspI_PA	37.17
12236	M6_524341_PstIMspI_PA	37.17
12237	M6_540745_PstIMspI_PA	37.17
12238	M6_551992_PstIMspI_PA	37.17
12239	M6_552984_PstIMspI_PA	37.17
12240	M6_561068_PstIMspI_PA	37.17
12241	M6_581181_PstIMspI_PA	37.17
12242	M6_582083_PstIMspI_PA	37.17
12243	M6_586779_PstIMspI_PA	37.17
12244	M6_589512_PstIMspI_PA	37.17
12245	M6_607400_PstIMspI_PA	37.17
12246	M6_618227_PstIMspI_PA	37.17
12247	M6_675904_PstIMspI_PA	37.17
12248	M6_679961_PstIMspI_PA	37.17
12249	M6_715166_PstIMspI_PA	37.17
12250	M6_715257_PstIMspI_PA	37.17
12251	M6_754849_PstIMspI_PA	37.17
12252	M6_806666_PstIMspI_PA	37.17
12253	M6_808680_PstIMspI_PA	37.17
12254	M6_810343_PstIMspI_PA	37.17
12255	M6_820390_PstIMspI_PA	37.17
12256	M6_917636_PstIMspI_PA	37.17
12257	M6_950091_PstIMspI_PA	37.17
12258	M6_958762_PstIMspI_PA	37.17
12259	Opata_137241_PstIMspI_PA	37.17
12260	Opata_1479494_PstIMspI_PA	37.17
12261	Opata_403330_89_PstIMseI_SNP	37.17
12262	Opata_3236909_20_PstIMspI_SNP	37.17
12263	Opata_3236909_22_PstIMspI_SNP	37.17
12264	Opata_3236909_27_PstIMspI_SNP	37.17
12265	M6_1257575_PstIMseI_PA	37.17
12266	M6_3480171_PstIMseI_PA	37.17
12267	M6_710968_PstIMseI_PA	37.17
12268	M6_1549094_PstIMspI_PA	37.17
12269	M6_2052703_PstIMspI_PA	37.17
12270	M6_709571_PstIMspI_PA	37.17
12271	M6_558526_PstIMseI_PA	37.17
12272	M6_1786787_PstIMspI_PA	37.17
12273	M6_2590359_PstIMspI_PA	37.17
12274	M6_2846196_PstIMspI_PA	37.17
12275	M6_2366155_PstIMseI_PA	37.17
12276	M6_2234433_PstIMspI_PA	37.17
12277	M6_1019725_PstIMseI_PA	37.17
12278	M6_1363251_PstIMseI_PA	37.17
12279	M6_37553_PstIMseI_PA	37.17
12280	M6_563453_PstIMseI_PA	37.17
12281	M6_807634_PstIMseI_PA	37.17
12282	M6_819610_PstIMspI_PA	37.17
12283	M6_1079347_PstIMseI_PA	37.17
12284	M6_2416984_PstIMseI_PA	37.17
12285	M6_614567_PstIMseI_PA	37.17
12286	M6_695037_PstIMspI_PA	37.17
12287	M6_2470239_PstIMspI_PA	37.17
12288	Opata_3357809_PstIMspI_PA	37.17
12289	M6_671611_PstIMseI_PA	37.17
12290	Opata_193198_PstIMspI_PA	37.17
12291	Opata_1836889_PstIMluI_PA	37.17
12292	Opata_242801_PstIMseI_PA	37.17
12293	Opata_633841_PstIMseI_PA	37.17
12294	M6_2299756_PstIMspI_PA	37.17
12295	Opata_1983620_PstIMspI_PA	37.17
12296	Opata_568356_PstIMspI_PA	37.17
12297	Opata_3342847_PstIMspI_PA	37.17
12298	Opata_109012_PstIMspI_PA	37.17
12299	Opata_2899085_PstIMspI_PA	37.17
12300	Opata_791400_PstIMspI_PA	37.17
12301	M6_495742_PstIMseI_PA	37.17
12302	Opata_121078_PstIMseI_PA	37.17
12303	Opata_341683_PstIMseI_PA	37.17
12304	Opata_575479_PstIMseI_PA	37.17
12305	Opata_839392_PstIMseI_PA	37.17
12306	Opata_910466_PstIMseI_PA	37.17
12307	M6_3550149_PstIMspI_PA	37.17
12308	Opata_134686_PstIMspI_PA	37.17
12309	Opata_292620_PstIMspI_PA	37.17
12310	M6_179378_PstIMseI_PA	37.17
12311	Opata_1175717_PstIMluI_PA	37.17
12312	Opata_2149765_PstIMluI_PA	37.17
12313	M6_2681469_PstIMseI_PA	37.17
12314	Opata_2126582_PstIMseI_PA	37.17
12315	Opata_314329_PstIMseI_PA	37.17
12316	Opata_36682_PstIMseI_PA	37.17
12317	Opata_397627_PstIMseI_PA	37.17
12318	M6_1608501_PstIMspI_PA	37.17
12319	M6_2466399_PstIMspI_PA	37.17
12320	M6_3303941_PstIMspI_PA	37.17
12321	M6_3528054_PstIMspI_PA	37.17
12322	M6_454393_PstIMspI_PA	37.17
12323	M6_965064_PstIMspI_PA	37.17
12324	Opata_2371851_PstIMspI_PA	37.17
12325	Opata_2475065_PstIMspI_PA	37.17
12326	Opata_3782817_PstIMspI_PA	37.17
12327	Opata_3988010_PstIMspI_PA	37.17
12328	M6_1325028_PstIMseI_PA	37.17
12329	M6_206270_PstIMseI_PA	37.17
12330	M6_2976852_PstIMseI_PA	37.17
12331	M6_3360530_PstIMseI_PA	37.17
12332	M6_3491303_PstIMseI_PA	37.17
12333	M6_797639_PstIMseI_PA	37.17
12334	M6_1075310_PstIMspI_PA	37.17
12335	M6_2268842_PstIMspI_PA	37.17
12336	M6_2487640_PstIMspI_PA	37.17
12337	M6_1103541_PstIMseI_PA	37.17
12338	M6_136516_PstIMseI_PA	37.17
12339	M6_84478_PstIMseI_PA	37.17
12340	M6_2064458_PstIMspI_PA	37.17
12341	M6_2669305_PstIMspI_PA	37.17
12342	M6_677046_PstIMspI_PA	37.17
12343	Opata_1094368_PstIMluI_PA	37.17
12344	Opata_1644773_PstIMluI_PA	37.17
12345	Opata_19804_PstIMluI_PA	37.17
12346	Opata_2488328_PstIMluI_PA	37.17
12347	Opata_1201586_PstIMseI_PA	37.17
12348	Opata_1240067_PstIMseI_PA	37.17
12349	Opata_127136_PstIMseI_PA	37.17
12350	Opata_337090_PstIMseI_PA	37.17
12351	Opata_615825_PstIMseI_PA	37.17
12352	Opata_687791_PstIMseI_PA	37.17
12353	Opata_70323_PstIMseI_PA	37.17
12354	Opata_768751_PstIMseI_PA	37.17
12355	Opata_92110_PstIMseI_PA	37.17
12356	Opata_127385_PstIMspI_PA	37.17
12357	Opata_1381640_PstIMspI_PA	37.17
12358	Opata_1473686_PstIMspI_PA	37.17
12359	Opata_151467_PstIMspI_PA	37.17
12360	Opata_1647914_PstIMspI_PA	37.17
12361	Opata_1769859_PstIMspI_PA	37.17
12362	Opata_2264998_PstIMspI_PA	37.17
12363	Opata_2429866_PstIMspI_PA	37.17
12364	Opata_3642529_PstIMspI_PA	37.17
12365	Opata_3696965_PstIMspI_PA	37.17
12366	Opata_568679_PstIMspI_PA	37.17
12367	Opata_902097_PstIMspI_PA	37.17
12368	M6_2107639_PstIMseI_PA	37.17
12369	M6_1798048_PstIMspI_PA	37.17
12370	M6_182971_PstIMseI_PA	37.17
12371	M6_190200_PstIMseI_PA	37.17
12372	M6_2610510_PstIMseI_PA	37.17
12373	M6_2849663_PstIMseI_PA	37.17
12374	M6_3141436_PstIMseI_PA	37.17
12375	M6_859325_PstIMseI_PA	37.17
12376	Opata_1826410_PstIMseI_PA	37.17
12377	Opata_264918_PstIMseI_PA	37.17
12378	Opata_965181_PstIMseI_PA	37.17
12379	M6_1196743_PstIMspI_PA	37.17
12380	M6_1898523_PstIMspI_PA	37.17
12381	M6_2492484_PstIMspI_PA	37.17
12382	M6_2739694_PstIMspI_PA	37.17
12383	M6_313904_PstIMspI_PA	37.17
12384	M6_3209601_PstIMspI_PA	37.17
12385	M6_3407282_PstIMspI_PA	37.17
12386	M6_3507357_PstIMspI_PA	37.17
12387	M6_387841_PstIMspI_PA	37.17
12388	M6_457085_PstIMspI_PA	37.17
12389	M6_740749_PstIMspI_PA	37.17
12390	Opata_681218_PstIMseI_PA	37.17
12391	Opata_2408600_PstIMspI_PA	37.17
12392	Opata_909150_PstIMspI_PA	37.17
12393	M6_260048_PstIMseI_PA	37.17
12394	M6_1783021_PstIMspI_PA	37.17
12395	M6_789780_PstIMseI_PA	37.17
12396	M6_2328495_PstIMspI_PA	37.17
12397	M6_514335_PstIMspI_PA	37.17
12398	M6_916201_PstIMspI_PA	37.17
12399	M6_1333253_PstIMseI_PA	37.17
12400	M6_973841_PstIMseI_PA	37.17
12401	M6_1360066_PstIMspI_PA	37.17
12402	M6_1923247_PstIMspI_PA	37.17
12403	M6_3320577_PstIMspI_PA	37.17
12404	M6_449686_PstIMspI_PA	37.17
12405	M6_586140_PstIMspI_PA	37.17
12406	M6_549426_PstIMseI_PA	37.17
12407	M6_557012_PstIMseI_PA	37.17
12408	Opata_1125048_PstIMseI_PA	37.17
12409	Opata_4057018_PstIMseI_PA	37.17
12410	Opata_486512_PstIMseI_PA	37.17
12411	M6_1676179_PstIMspI_PA	37.17
12412	M6_2444391_PstIMspI_PA	37.17
12413	M6_3357114_PstIMspI_PA	37.17
12414	Opata_902895_PstIMspI_PA	37.17
12415	Opata_95749_PstIMseI_PA	37.17
12416	M6_2132520_PstIMseI_PA	37.17
12417	M6_3203494_PstIMseI_PA	37.17
12418	M6_3849158_PstIMseI_PA	37.17
12419	M6_776934_PstIMseI_PA	37.17
12420	M6_841354_PstIMseI_PA	37.17
12421	Opata_1703859_PstIMseI_PA	37.17
12422	M6_1755139_PstIMspI_PA	37.17
12423	M6_2346729_PstIMspI_PA	37.17
12424	M6_384767_PstIMspI_PA	37.17
12425	Opata_125556_PstIMspI_PA	37.17
12426	Opata_1453595_PstIMluI_PA	37.17
12427	Opata_793568_PstIMluI_PA	37.17
12428	M6_2241508_PstIMspI_PA	37.17
12429	M6_2409729_PstIMspI_PA	37.17
12430	M6_701423_PstIMseI_PA	37.17
12431	Opata_3137998_PstIMspI_PA	37.17
12432	Opata_1446041_PstIMseI_PA	37.17
12433	Opata_3218293_PstIMseI_PA	37.17
12434	Opata_2342246_PstIMspI_PA	37.17
12435	Opata_2254307_PstIMseI_PA	37.17
12436	M6_478668_PstIMluI_PA	37.17
12437	Opata_1170574_PstIMluI_PA	37.17
12438	Opata_1471985_PstIMluI_PA	37.17
12439	Opata_1478878_PstIMluI_PA	37.17
12440	Opata_2233013_PstIMluI_PA	37.17
12441	Opata_2726592_PstIMluI_PA	37.17
12442	Opata_353180_PstIMluI_PA	37.17
12443	Opata_423469_PstIMluI_PA	37.17
12444	Opata_958539_PstIMluI_PA	37.17
12445	Opata_986474_PstIMluI_PA	37.17
12446	M6_1034518_PstIMseI_PA	37.17
12447	M6_2132480_PstIMseI_PA	37.17
12448	M6_2246674_PstIMseI_PA	37.17
12449	M6_2417086_PstIMseI_PA	37.17
12450	M6_271396_PstIMseI_PA	37.17
12451	M6_419214_PstIMseI_PA	37.17
12452	M6_451952_PstIMseI_PA	37.17
12453	M6_551475_PstIMseI_PA	37.17
12454	M6_656648_PstIMseI_PA	37.17
12455	M6_697421_PstIMseI_PA	37.17
12456	M6_730714_PstIMseI_PA	37.17
12457	M6_754735_PstIMseI_PA	37.17
12458	Opata_1099130_PstIMseI_PA	37.17
12459	Opata_119391_PstIMseI_PA	37.17
12460	Opata_1195009_PstIMseI_PA	37.17
12461	Opata_1232457_PstIMseI_PA	37.17
12462	Opata_1249341_PstIMseI_PA	37.17
12463	Opata_1303553_PstIMseI_PA	37.17
12464	Opata_1303753_PstIMseI_PA	37.17
12465	Opata_1307551_PstIMseI_PA	37.17
12466	Opata_1326040_PstIMseI_PA	37.17
12467	Opata_1342970_PstIMseI_PA	37.17
12468	Opata_1347083_PstIMseI_PA	37.17
12469	Opata_1376696_PstIMseI_PA	37.17
12470	Opata_1382881_PstIMseI_PA	37.17
12471	Opata_1385996_PstIMseI_PA	37.17
12472	Opata_1396022_PstIMseI_PA	37.17
12473	Opata_1398189_PstIMseI_PA	37.17
12474	Opata_1443171_PstIMseI_PA	37.17
12475	Opata_1447265_PstIMseI_PA	37.17
12476	Opata_1473623_PstIMseI_PA	37.17
12477	Opata_1508642_PstIMseI_PA	37.17
12478	Opata_1554136_PstIMseI_PA	37.17
12479	Opata_1566260_PstIMseI_PA	37.17
12480	Opata_1566709_PstIMseI_PA	37.17
12481	Opata_1622987_PstIMseI_PA	37.17
12482	Opata_1630575_PstIMseI_PA	37.17
12483	Opata_1639546_PstIMseI_PA	37.17
12484	Opata_1709056_PstIMseI_PA	37.17
12485	Opata_1712265_PstIMseI_PA	37.17
12486	Opata_1725075_PstIMseI_PA	37.17
12487	Opata_1725559_PstIMseI_PA	37.17
12488	Opata_1753855_PstIMseI_PA	37.17
12489	Opata_1792303_PstIMseI_PA	37.17
12490	Opata_1794974_PstIMseI_PA	37.17
12491	Opata_1847627_PstIMseI_PA	37.17
12492	Opata_1860731_PstIMseI_PA	37.17
12493	Opata_187146_PstIMseI_PA	37.17
12494	Opata_1885613_PstIMseI_PA	37.17
12495	Opata_1892458_PstIMseI_PA	37.17
12496	Opata_1932215_PstIMseI_PA	37.17
12497	Opata_1998228_PstIMseI_PA	37.17
12498	Opata_2007825_PstIMseI_PA	37.17
12499	Opata_2051331_PstIMseI_PA	37.17
12500	Opata_2068757_PstIMseI_PA	37.17
12501	Opata_2084810_PstIMseI_PA	37.17
12502	Opata_2116594_PstIMseI_PA	37.17
12503	Opata_2119010_PstIMseI_PA	37.17
12504	Opata_2120955_PstIMseI_PA	37.17
12505	Opata_2124532_PstIMseI_PA	37.17
12506	Opata_2163308_PstIMseI_PA	37.17
12507	Opata_2172854_PstIMseI_PA	37.17
12508	Opata_2182621_PstIMseI_PA	37.17
12509	Opata_2185011_PstIMseI_PA	37.17
12510	Opata_2223706_PstIMseI_PA	37.17
12511	Opata_2267808_PstIMseI_PA	37.17
12512	Opata_2269670_PstIMseI_PA	37.17
12513	Opata_2317699_PstIMseI_PA	37.17
12514	Opata_2321335_PstIMseI_PA	37.17
12515	Opata_2329643_PstIMseI_PA	37.17
12516	Opata_2344009_PstIMseI_PA	37.17
12517	Opata_2347877_PstIMseI_PA	37.17
12518	Opata_2349235_PstIMseI_PA	37.17
12519	Opata_2353576_PstIMseI_PA	37.17
12520	Opata_2412198_PstIMseI_PA	37.17
12521	Opata_2427055_PstIMseI_PA	37.17
12522	Opata_2466785_PstIMseI_PA	37.17
12523	Opata_2527737_PstIMseI_PA	37.17
12524	Opata_2531627_PstIMseI_PA	37.17
12525	Opata_2552874_PstIMseI_PA	37.17
12526	Opata_2572298_PstIMseI_PA	37.17
12527	Opata_2572878_PstIMseI_PA	37.17
12528	Opata_2589281_PstIMseI_PA	37.17
12529	Opata_2614759_PstIMseI_PA	37.17
12530	Opata_2648132_PstIMseI_PA	37.17
12531	Opata_2670231_PstIMseI_PA	37.17
12532	Opata_2675055_PstIMseI_PA	37.17
12533	Opata_2747337_PstIMseI_PA	37.17
12534	Opata_2892843_PstIMseI_PA	37.17
12535	Opata_2946911_PstIMseI_PA	37.17
12536	Opata_2999449_PstIMseI_PA	37.17
12537	Opata_3056455_PstIMseI_PA	37.17
12538	Opata_3075346_PstIMseI_PA	37.17
12539	Opata_3104739_PstIMseI_PA	37.17
12540	Opata_3306108_PstIMseI_PA	37.17
12541	Opata_3326472_PstIMseI_PA	37.17
12542	Opata_3404319_PstIMseI_PA	37.17
12543	Opata_3458013_PstIMseI_PA	37.17
12544	Opata_3460144_PstIMseI_PA	37.17
12545	Opata_3484153_PstIMseI_PA	37.17
12546	Opata_3519735_PstIMseI_PA	37.17
12547	Opata_3584109_PstIMseI_PA	37.17
12548	Opata_3607555_PstIMseI_PA	37.17
12549	Opata_3622954_PstIMseI_PA	37.17
12550	Opata_3706252_PstIMseI_PA	37.17
12551	Opata_3811477_PstIMseI_PA	37.17
12552	Opata_3899926_PstIMseI_PA	37.17
12553	Opata_3902615_PstIMseI_PA	37.17
12554	Opata_3914641_PstIMseI_PA	37.17
12555	Opata_3943983_PstIMseI_PA	37.17
12556	Opata_3981750_PstIMseI_PA	37.17
12557	Opata_4040541_PstIMseI_PA	37.17
12558	Opata_480820_PstIMseI_PA	37.17
12559	Opata_49873_PstIMseI_PA	37.17
12560	Opata_502435_PstIMseI_PA	37.17
12561	Opata_53013_PstIMseI_PA	37.17
12562	Opata_584734_PstIMseI_PA	37.17
12563	Opata_600762_PstIMseI_PA	37.17
12564	Opata_738819_PstIMseI_PA	37.17
12565	Opata_830725_PstIMseI_PA	37.17
12566	Opata_838182_PstIMseI_PA	37.17
12567	Opata_874445_PstIMseI_PA	37.17
12568	Opata_888725_PstIMseI_PA	37.17
12569	Opata_966646_PstIMseI_PA	37.17
12570	Opata_973884_PstIMseI_PA	37.17
12571	Opata_997690_PstIMseI_PA	37.17
12572	M6_1228538_PstIMspI_PA	37.17
12573	M6_1240424_PstIMspI_PA	37.17
12574	M6_1282179_PstIMspI_PA	37.17
12575	M6_1357931_PstIMspI_PA	37.17
12576	M6_1562228_PstIMspI_PA	37.17
12577	M6_1747968_PstIMspI_PA	37.17
12578	M6_2038958_PstIMspI_PA	37.17
12579	M6_2594475_PstIMspI_PA	37.17
12580	M6_2728588_PstIMspI_PA	37.17
12581	M6_2777793_PstIMspI_PA	37.17
12582	M6_3140377_PstIMspI_PA	37.17
12583	M6_352775_PstIMspI_PA	37.17
12584	M6_89903_PstIMspI_PA	37.17
12585	Opata_1069578_PstIMspI_PA	37.17
12586	Opata_1203309_PstIMspI_PA	37.17
12587	Opata_1240624_PstIMspI_PA	37.17
12588	Opata_126740_PstIMspI_PA	37.17
12589	Opata_130254_PstIMspI_PA	37.17
12590	Opata_1415908_PstIMspI_PA	37.17
12591	Opata_1471094_PstIMspI_PA	37.17
12592	Opata_1484081_PstIMspI_PA	37.17
12593	Opata_1726274_PstIMspI_PA	37.17
12594	Opata_1738628_PstIMspI_PA	37.17
12595	Opata_1766032_PstIMspI_PA	37.17
12596	Opata_1944476_PstIMspI_PA	37.17
12597	Opata_1954501_PstIMspI_PA	37.17
12598	Opata_1994168_PstIMspI_PA	37.17
12599	Opata_2000853_PstIMspI_PA	37.17
12600	Opata_2075447_PstIMspI_PA	37.17
12601	Opata_2094175_PstIMspI_PA	37.17
12602	Opata_2109411_PstIMspI_PA	37.17
12603	Opata_2172339_PstIMspI_PA	37.17
12604	Opata_223098_PstIMspI_PA	37.17
12605	Opata_2236854_PstIMspI_PA	37.17
12606	Opata_2341033_PstIMspI_PA	37.17
12607	Opata_2352913_PstIMspI_PA	37.17
12608	Opata_2357177_PstIMspI_PA	37.17
12609	Opata_2376414_PstIMspI_PA	37.17
12610	Opata_2487554_PstIMspI_PA	37.17
12611	Opata_2515381_PstIMspI_PA	37.17
12612	Opata_2558403_PstIMspI_PA	37.17
12613	Opata_2706408_PstIMspI_PA	37.17
12614	Opata_2719711_PstIMspI_PA	37.17
12615	Opata_2732987_PstIMspI_PA	37.17
12616	Opata_2789915_PstIMspI_PA	37.17
12617	Opata_2878049_PstIMspI_PA	37.17
12618	Opata_2887910_PstIMspI_PA	37.17
12619	Opata_2914956_PstIMspI_PA	37.17
12620	Opata_2954241_PstIMspI_PA	37.17
12621	Opata_2995074_PstIMspI_PA	37.17
12622	Opata_3000528_PstIMspI_PA	37.17
12623	Opata_3006678_PstIMspI_PA	37.17
12624	Opata_3008497_PstIMspI_PA	37.17
12625	Opata_3025038_PstIMspI_PA	37.17
12626	Opata_3033650_PstIMspI_PA	37.17
12627	Opata_3036599_PstIMspI_PA	37.17
12628	Opata_3044732_PstIMspI_PA	37.17
12629	Opata_3118097_PstIMspI_PA	37.17
12630	Opata_3120238_PstIMspI_PA	37.17
12631	Opata_3132077_PstIMspI_PA	37.17
12632	Opata_3200755_PstIMspI_PA	37.17
12633	Opata_3213750_PstIMspI_PA	37.17
12634	Opata_3382804_PstIMspI_PA	37.17
12635	Opata_3461057_PstIMspI_PA	37.17
12636	Opata_3551517_PstIMspI_PA	37.17
12637	Opata_3589619_PstIMspI_PA	37.17
12638	Opata_3658999_PstIMspI_PA	37.17
12639	Opata_3708218_PstIMspI_PA	37.17
12640	Opata_3742850_PstIMspI_PA	37.17
12641	Opata_378956_PstIMspI_PA	37.17
12642	Opata_3813812_PstIMspI_PA	37.17
12643	Opata_3882305_PstIMspI_PA	37.17
12644	Opata_3925806_PstIMspI_PA	37.17
12645	Opata_394247_PstIMspI_PA	37.17
12646	Opata_4037835_PstIMspI_PA	37.17
12647	Opata_405216_PstIMspI_PA	37.17
12648	Opata_4176324_PstIMspI_PA	37.17
12649	Opata_420505_PstIMspI_PA	37.17
12650	Opata_4206162_PstIMspI_PA	37.17
12651	Opata_4230834_PstIMspI_PA	37.17
12652	Opata_426772_PstIMspI_PA	37.17
12653	Opata_453297_PstIMspI_PA	37.17
12654	Opata_475231_PstIMspI_PA	37.17
12655	Opata_557061_PstIMspI_PA	37.17
12656	Opata_563812_PstIMspI_PA	37.17
12657	Opata_567226_PstIMspI_PA	37.17
12658	Opata_796976_PstIMspI_PA	37.17
12659	Opata_8051_PstIMspI_PA	37.17
12660	Opata_853648_PstIMspI_PA	37.17
12661	Opata_9066_PstIMspI_PA	37.17
12662	Opata_926364_PstIMspI_PA	37.17
12663	Opata_1002136_24_PstIMseI_SNP	37.17
12664	Opata_1008930_38_PstIMseI_SNP	37.17
12665	Opata_1008930_53_PstIMseI_SNP	37.17
12666	Opata_1008930_77_PstIMseI_SNP	37.17
12667	Opata_124278_65_PstIMseI_SNP	37.17
12668	Opata_166430_62_PstIMseI_SNP	37.17
12669	Opata_185106_6_PstIMseI_SNP	37.17
12670	Opata_185784_47_PstIMseI_SNP	37.17
12671	Opata_220083_11_PstIMseI_SNP	37.17
12672	Opata_220083_55_PstIMseI_SNP	37.17
12673	Opata_220083_69_PstIMseI_SNP	37.17
12674	Opata_2593152_12_PstIMseI_SNP	37.17
12675	Opata_2593152_58_PstIMseI_SNP	37.17
12676	Opata_26216_32_PstIMseI_SNP	37.17
12677	Opata_2663225_36_PstIMseI_SNP	37.17
12678	Opata_2663225_6_PstIMseI_SNP	37.17
12679	Opata_272203_22_PstIMseI_SNP	37.17
12680	Opata_272203_39_PstIMseI_SNP	37.17
12681	Opata_272203_50_PstIMseI_SNP	37.17
12682	Opata_273015_79_PstIMseI_SNP	37.17
12683	Opata_27509_53_PstIMseI_SNP	37.17
12684	Opata_27969_23_PstIMseI_SNP	37.17
12685	Opata_419017_83_PstIMseI_SNP	37.17
12686	Opata_4262153_62_PstIMseI_SNP	37.17
12687	Opata_706958_30_PstIMseI_SNP	37.17
12688	Opata_75857_4_PstIMseI_SNP	37.17
12689	Opata_798753_61_PstIMseI_SNP	37.17
12690	Opata_861174_73_PstIMseI_SNP	37.17
12691	Opata_1656109_59_PstIMspI_SNP	37.17
12692	Opata_1763164_23_PstIMspI_SNP	37.17
12693	Opata_1894196_74_PstIMspI_SNP	37.17
12694	Opata_1894196_86_PstIMspI_SNP	37.17
12695	Opata_2207460_16_PstIMspI_SNP	37.17
12696	Opata_2696499_83_PstIMspI_SNP	37.17
12697	Opata_2811947_25_PstIMspI_SNP	37.17
12698	Opata_3377618_3_PstIMspI_SNP	37.17
12699	Opata_3377618_81_PstIMspI_SNP	37.17
12700	Opata_3736707_35_PstIMspI_SNP	37.17
12701	M6_43968_PstIMluI_PA	37.17
12702	M6_393984_PstIMseI_PA	37.17
12703	M6_4200440_PstIMseI_PA	37.17
12704	M6_895307_PstIMseI_PA	37.17
12705	M6_1164287_PstIMspI_PA	37.17
12706	M6_1427130_PstIMspI_PA	37.17
12707	M6_2436212_PstIMspI_PA	37.17
12708	M6_2859413_PstIMspI_PA	37.17
12709	M6_3408379_PstIMspI_PA	37.17
12710	Opata_139361_69_PstIMluI_SNP	37.17
12711	Opata_139361_89_PstIMluI_SNP	37.17
12712	Opata_117502_10_PstIMseI_SNP	37.17
12713	Opata_117502_35_PstIMseI_SNP	37.17
12714	Opata_1684201_38_PstIMseI_SNP	37.17
12715	Opata_1684201_83_PstIMseI_SNP	37.17
12716	Opata_1684201_88_PstIMseI_SNP	37.17
12717	Opata_98748_57_PstIMseI_SNP	37.17
12718	M6_1141521_PstIMseI_PA	37.17
12719	M6_1330191_PstIMseI_PA	37.17
12720	M6_1510029_PstIMseI_PA	37.17
12721	M6_2104050_PstIMseI_PA	37.17
12722	M6_509166_PstIMseI_PA	37.17
12723	M6_648349_PstIMseI_PA	37.17
12724	M6_1020372_PstIMspI_PA	37.17
12725	M6_1258070_PstIMspI_PA	37.17
12726	M6_1294681_PstIMspI_PA	37.17
12727	M6_1353873_PstIMspI_PA	37.17
12728	M6_1807055_PstIMspI_PA	37.17
12729	M6_2036659_PstIMspI_PA	37.17
12730	M6_2239434_PstIMspI_PA	37.17
12731	M6_2303933_PstIMspI_PA	37.17
12732	M6_2391199_PstIMspI_PA	37.17
12733	M6_2486719_PstIMspI_PA	37.17
12734	M6_2651970_PstIMspI_PA	37.17
12735	M6_2806429_PstIMspI_PA	37.17
12736	M6_468360_PstIMspI_PA	37.17
12737	M6_500506_PstIMspI_PA	37.17
12738	M6_544472_PstIMspI_PA	37.17
12739	M6_592861_PstIMspI_PA	37.17
12740	M6_672235_PstIMspI_PA	37.17
12741	M6_858102_PstIMspI_PA	37.17
12742	M6_663825_PstIMspI_PA	37.17
12743	M6_186335_PstIMseI_PA	37.17
12744	M6_751725_PstIMspI_PA	37.17
12745	M6_1470204_PstIMseI_PA	37.17
12746	M6_1624702_PstIMseI_PA	37.17
12747	M6_3531656_PstIMseI_PA	37.17
12748	M6_3763531_PstIMseI_PA	37.17
12749	M6_1816376_PstIMspI_PA	37.17
12750	M6_1976661_PstIMspI_PA	37.17
12751	M6_2274803_PstIMseI_PA	37.17
12752	M6_1184492_PstIMspI_PA	37.17
12753	M6_3229383_PstIMspI_PA	37.17
12754	M6_166175_PstIMseI_PA	37.17
12755	M6_255323_PstIMseI_PA	37.17
12756	M6_52895_PstIMseI_PA	37.17
12757	Opata_178952_PstIMseI_PA	37.17
12758	Opata_2102018_PstIMseI_PA	37.17
12759	Opata_2644883_PstIMseI_PA	37.17
12760	Opata_495031_PstIMseI_PA	37.17
12761	Opata_919361_PstIMseI_PA	37.17
12762	M6_1446124_PstIMspI_PA	37.17
12763	Opata_1916206_PstIMspI_PA	37.17
12764	M6_1456900_PstIMseI_PA	37.17
12765	Opata_1191726_PstIMseI_PA	37.17
12766	Opata_1397666_PstIMseI_PA	37.17
12767	Opata_162982_PstIMseI_PA	37.17
12768	Opata_1749659_PstIMseI_PA	37.17
12769	Opata_1942600_PstIMseI_PA	37.17
12770	Opata_2037814_PstIMseI_PA	37.17
12771	Opata_2316308_PstIMseI_PA	37.17
12772	Opata_2348875_PstIMseI_PA	37.17
12773	Opata_3360485_PstIMseI_PA	37.17
12774	Opata_930660_PstIMseI_PA	37.17
12775	Opata_976464_PstIMseI_PA	37.17
12776	Opata_1564717_PstIMspI_PA	37.17
12777	Opata_1723265_PstIMspI_PA	37.17
12778	Opata_1975573_PstIMspI_PA	37.17
12779	Opata_2306154_PstIMspI_PA	37.17
12780	Opata_2862016_PstIMspI_PA	37.17
12781	Opata_3483160_PstIMspI_PA	37.17
[truncated: 879,223 more chars]
