# Supplementary material for: Meta-Analysis of the QTLome of Fusarium Head Blight Resistance in Bread Wheat: Refining the Current Puzzle
Source: Front Plant Sci. 2019 Jun 13;10:727. doi: 10.3389/fpls.2019.00727 (PMC6585393; doi:10.3389/fpls.2019.00727)
Supplement: Supplementary File 2 — Maps and QTL files prepared to run the meta-analysis performed through this study. [file Data_Sheet_2.zip › Supplementary file 2/1B_QTL.txt]

mapName=1B_Venske_19
QTL1	I	ID:0	null	null	1B	1	2.4	9.1	42.64	32.69	52.59
QTL2	I_and_II	ID:0	null	null	1B	1	4.6	5.6	24.92	16.40	33.43
QTL3	I_and_II	ID:0	null	null	1B	1	3	5.7	20.75	12.85	28.65
QTL4	I_and_II	ID:0	null	null	1B	1	3	4.7	20.75	11.17	30.33
QTL5	I_and_II	ID:0	null	null	1B	1	5.06	17	43.31	38.29	48.33
QTL6	II	ID:0	null	null	1B	1	5.3	9.7	47.70	41.51	53.89
QTL7	II	ID:0	null	null	1B	1	1.7	7.6	39.15	32.19	46.11
QTL8	II	ID:0	null	null	1B	1	12.4	18.7	28.70	27.33	30.07
QTL9	II	ID:0	null	null	1B	1	5.2	13.4	50.17	41.87	58.47
QTL10	II	ID:0	null	null	1B	1	5.6	10.9	38.60	34.12	43.08
QTL11	II	ID:0	null	null	1B	1	79.67	6.63	38.90	18.30	59.50
QTL12	III	ID:0	null	null	1B	1	2.78	7.1	55.73	43.69	67.76
QTL13	III	ID:0	null	null	1B	1	3.2	7.1	43.56	36.81	50.31
QTL14	III	ID:0	null	null	1B	1	3.4	5.7	38.60	30.19	47.01
QTL15	III	ID:0	null	null	1B	1	3.9	7.8	38.60	32.45	44.75
QTL16	IV	ID:0	null	null	1B	1	5.02	13	43.31	36.74	49.88
QTL17	IV	ID:0	null	null	1B	1	3.7	7.4	37.80	31.21	44.39
QTL18	IV	ID:0	null	null	1B	1	3.6	9.5	44.95	39.90	50.00
QTL19	IV	ID:0	null	null	1B	1	3.7	6.6	38.81	31.55	46.07
