# Supplementary material for: Meta-Analysis of the QTLome of Fusarium Head Blight Resistance in Bread Wheat: Refining the Current Puzzle
Source: Front Plant Sci. 2019 Jun 13;10:727. doi: 10.3389/fpls.2019.00727 (PMC6585393; doi:10.3389/fpls.2019.00727)
Supplement: Supplementary File 2 — Maps and QTL files prepared to run the meta-analysis performed through this study. [file Data_Sheet_2.zip › Supplementary file 2/1D_Map.txt]

mapName=1D_Venske_19
Organism Genus=Triticum
Organism Species=Triticum_aestivum
crossType=unknown
popSize=unknown
mappingCrossType=unknown
mappingFunction=haldane
mapUnit=cM
mapExpansion=0
mapQuality=0
locusLocation=1
chr=1D
lg=1
1	wsnp_Ku_c7822_13408189	0
2	Xgwm147	0
3	1152911	0
4	3026646	0
5	1044989	0.09
6	wsnp_Ex_c278_538285	0.7
7	wsnp_Ex_c278_538158	0.7
8	wsnp_Ku_c815_1682284	0.7
9	BS00022820_51	0.7
10	1239677	1.74
11	wsnp_CAP12_c55_32598	1.81
12	IAAV1917	1.81
13	Kukri_c7822_144	1.84
14	wsnp_JD_c5316_6447231	2.31
15	Excalibur_c9509_1180	2.31
16	BS00096054_51	2.31
17	CAP7_c6316_80	2.31
18	Excalibur_c35316_137	2.31
19	BobWhite_c4303_524	2.31
20	Kukri_c20775_56	2.31
21	Kukri_c83523_57	2.31
22	D_GDRF1KQ02J0RLK_47	2.31
23	Kukri_c64049_279	2.31
24	RAC875_c2070_566	2.31
25	RAC875_c2070_893	2.31
26	GENE-0014_822	2.31
27	Kukri_c26168_713	2.31
28	RAC875_c20883_693	2.31
29	wsnp_Ku_rep_c68419_67400635	2.31
30	BobWhite_c22256_79	2.31
31	RAC875_c37183_331	2.31
32	wsnp_Ex_c64327_63176640	2.31
33	Excalibur_rep_c92985_510	2.31
34	BobWhite_c1890_712	2.31
35	GENE-0411_807	2.31
36	RAC875_c18591_175	2.31
37	Kukri_c35451_437	2.31
38	BS00083339_51	2.31
39	Excalibur_c32246_331	2.31
40	BS00067709_51	2.31
41	Kukri_c7936_630	2.31
42	BS00004453_51	2.31
43	BS00023185_51	2.31
44	BS00058711_51	2.31
45	Excalibur_c8052_541	2.31
46	IAAV1833	2.31
47	Tdurum_contig10180_271	2.31
48	RAC875_c140_872	2.31
49	RAC875_c20904_686	2.31
50	BS00088671_51	2.31
51	Excalibur_c34848_287	2.31
52	RAC875_c85881_200	2.31
53	RFL_Contig3232_1308	2.31
54	BS00063741_51	2.31
55	BS00064750_51	2.31
56	Excalibur_c24828_1288	2.31
57	IACX13974	2.31
58	RAC875_rep_c77710_180	2.31
59	Tdurum_contig42092_274	2.31
60	BS00077837_51	2.31
61	BS00109001_51	2.31
62	BobWhite_c25389_615	2.31
63	Excalibur_c10246_2797	2.31
64	Excalibur_c20285_376	2.31
65	Excalibur_c23341_117	2.31
66	Excalibur_c2868_486	2.31
67	Excalibur_c52484_106	2.31
68	Excalibur_c8784_869	2.31
69	BobWhite_c3771_338	2.31
70	IAAV6799	2.31
71	IACX6586	2.31
72	Jagger_c3429_157	2.31
73	Kukri_c13134_132	2.31
74	Kukri_c3150_1519	2.31
75	Kukri_c32703_443	2.31
76	Kukri_c3754_1260	2.31
77	Kukri_c41943_967	2.31
78	Kukri_c74899_280	2.31
79	Kukri_rep_c108791_898	2.31
80	Ra_c25226_400	2.31
81	BobWhite_c10399_401	2.31
82	BobWhite_rep_c66520_103	2.31
83	RAC875_c4763_192	2.31
84	RAC875_c5544_725	2.31
85	RAC875_c616_534	2.31
86	RAC875_rep_c70247_160	2.31
87	BobWhite_c14526_271	2.31
88	Tdurum_contig11824_710	2.31
89	Tdurum_contig14418_816	2.31
90	tplb0056m13_196	2.31
91	BS00063979_51	2.31
92	BS00093325_51	2.31
93	D_GDS7LZN02IXNP1_255	2.31
94	Kukri_c2408_784	2.31
95	Kukri_c36351_64	2.31
96	RAC875_c10925_1887	2.31
97	Excalibur_c12254_2003	2.31
98	Kukri_c54820_382	2.31
99	tplb0025b13_2687	2.31
100	Xcfa2170a	2.4
101	Xfba167a	2.4
102	Xfbb293a	2.4
103	Tdurum_contig97729_491	2.53
104	IAAV1194	2.56
105	RFL_Contig3481_1669	2.56
106	D_contig10739_363	2.76
107	D_contig17928_216	2.76
108	Ra_c3984_2370	2.76
109	BS00058612_51	2.76
110	Xwmc153	3.4
111	Glu-D3	3.4
112	Xgpw2255	3.4
113	Xwmc173y	3.4
114	Gli-D1	4.3
115	Xmwg570x	4.4
116	Xubp19.2	4.4
117	Xfbb250a	4.4
118	Kukri_c48951_419	4.45
119	BobWhite_c359_1026	5.15
120	TA003600-0503	5.15
121	Xpsr11(Glu-3)	5.4
122	P32/M49-1	5.4
123	P39/M49-178	5.4
124	P34/M51-304	5.4
125	XksuE19a	5.4
126	D1.1_ctg3776_1	5.4
127	BS00094793_51	5.72
128	BS00000744_51	5.72
129	Xcdo388b	6.4
130	Xmwg938b	6.4
131	XgbxR698b	6.4
132	D1.1_ctg11242	6.4
133	D1.1_ctg19	6.4
134	D1.1_ctg794	6.4
135	D1.1_ctg9381	6.4
136	1106094	6.85
137	1106899	7.74
138	Xgdm33	8.3
139	987465	9.29
140	1048087	9.29
141	1051150	9.29
142	1061595	9.29
143	1066008	9.29
144	1073289	9.29
145	1074885	9.29
146	1094796	9.29
147	1096465	9.29
148	1100301	9.29
149	1111079	9.29
150	1116548	9.29
151	1121509	9.29
152	1123654	9.29
153	1129223	9.29
154	1132264	9.29
155	1150233	9.29
156	1162885	9.29
157	1214389	9.29
158	1218021	9.29
159	1218357	9.29
160	2246456	9.29
161	2252844	9.29
162	2276020	9.29
163	2276302	9.29
164	2277469	9.29
165	2292299	9.29
166	2312658	9.29
167	3020463	9.29
168	3021048	9.29
169	3021396	9.29
170	3021597	9.29
171	3027101	9.29
172	3029332	9.29
173	3944221	9.29
174	3958202	9.29
175	3960677	9.29
176	4003988	9.29
177	4009317	9.29
178	4733947	9.29
179	4909967	9.29
180	5332543	9.29
181	5577845	9.29
182	5578466	9.29
183	5992533	9.29
184	6018147	9.29
185	7351798	9.29
186	7351885	9.29
187	7354089	9.29
188	1111568	9.3
189	1099374	9.31
190	1242729	9.37
191	2294001	9.37
192	1076530	9.9
193	116668	10.01
194	1136223	10.02
195	2249152	10.02
196	3959299	10.02
197	1108723	10.41
198	1115354	10.41
199	1264848	10.41
200	1080456	11.06
201	1057061	11.12
202	2247130	11.12
203	XksuD14.1	12.2
204	1032094	12.27
205	1065667	12.27
206	1066007	12.27
207	1073887	12.27
208	1088693	12.27
209	1104052	12.27
210	1218811	12.27
211	1409211	12.27
212	2244998	12.27
213	2252860	12.27
214	3936014	12.27
215	4910268	12.27
216	4910300	12.27
217	5969842	12.27
218	115514	12.28
219	375138	12.28
220	1111469	12.28
221	1159939	12.28
222	1180070	12.28
223	1081271	12.46
224	1088679	12.46
225	1126308	12.46
226	XksuD14A	12.6
227	Xmwg68	12.6
228	Xmwg837b	12.6
229	Xabc156a	12.6
230	Xfba199a	12.6
231	Rg2	12.6
232	1095154	12.84
233	1165033	12.84
234	1200841	12.84
235	1234197	12.84
236	1254814	12.84
237	1863120	12.84
238	2373634	12.84
239	1319202	12.96
240	wPt-4647	13.15
241	wPt-4971	13.15
242	wPt-666986	13.15
243	1204376	13.42
244	1205482	13.42
245	1205608	13.42
246	1291147	13.42
247	1699634	13.42
248	2249148	13.42
249	1228875	13.58
250	Xbcd1434	13.6
251	D1.1_ctg4584	13.6
252	D1.1_ctg4680	13.6
253	Xfbb67c	13.6
254	XksuF43a	13.6
255	Xhor12b	13.6
256	Xmta16b	13.6
257	XgbxG746	13.6
258	Xgpw2067a	13.6
259	Xfbb234b	13.6
260	Xfbb237a	13.6
261	D1.1_ctg11208	13.6
262	D1.1_ctg11431	13.6
263	D1.1_ctg12342	13.6
264	D1.1_ctg3156	13.6
265	D1.1_ctg6495	13.6
266	D1.1_ctg8678	13.6
267	XksuD14.2	13.7
268	Xbarc149	13.7
269	2245410	14.03
270	2246507	14.03
271	3025385	14.03
272	119945	14.22
273	1105000	14.22
274	1243084	14.22
275	2243929	14.28
276	Xwhs179.1	14.6
277	3064633	14.62
278	1246558	14.72
279	2273261	14.77
280	wPt-730758	14.8
281	wPt-730783	14.8
282	1101232	14.98
283	1233512	14.98
284	1065815	15.21
285	1107162	15.21
286	1138671	15.21
287	1222746	15.21
288	1231033	15.21
289	1234698	15.21
290	1237068	15.21
291	1269937	15.21
292	1372451	15.21
293	1671204	15.21
294	1696214	15.21
295	2243209	15.21
296	2249491	15.21
297	2253393	15.21
298	2259984	15.21
299	2323520	15.21
300	7333575	15.21
301	1088734	15.27
302	2262482	15.27
303	2294341	15.27
304	3533632	15.27
305	3534432	15.27
306	732514	15.3
307	1090580	15.3
308	1091002	15.3
309	1103008	15.3
310	1118469	15.3
311	1125627	15.3
312	Xbcd1431c	15.4
313	Xmtd161b	15.4
314	Xfbb322a	15.4
315	Xgwm155w	15.4
316	Lr21	15.4
317	Lr60	15.4
318	D1.1_ctg10323	15.4
319	D1.1_ctg10469	15.4
320	D1.1_ctg18	15.4
321	D1.1_ctg6064	15.4
322	D1.1_ctg8441	15.4
323	D1.1_ctg8730	15.4
324	D1.1_ctg9093	15.4
325	Opata_590375_70_PstIMluI_SNP	15.4
326	Opata_743059_49_PstIMluI_SNP	15.4
327	Opata_1222346_12_PstIMseI_SNP	15.4
328	Opata_1331558_3_PstIMseI_SNP	15.4
329	Opata_1363277_4_PstIMseI_SNP	15.4
330	Opata_1363277_6_PstIMseI_SNP	15.4
331	Opata_1857248_6_PstIMseI_SNP	15.4
332	Opata_27914_21_PstIMseI_SNP	15.4
333	Opata_30054_25_PstIMseI_SNP	15.4
334	Opata_30054_27_PstIMseI_SNP	15.4
335	Opata_3050081_47_PstIMseI_SNP	15.4
336	Opata_1020734_4_PstIMspI_SNP	15.4
337	Opata_1078203_78_PstIMspI_SNP	15.4
338	Opata_1166439_55_PstIMspI_SNP	15.4
339	Opata_1951646_13_PstIMspI_SNP	15.4
340	Opata_2069069_80_PstIMspI_SNP	15.4
341	Opata_2603582_81_PstIMspI_SNP	15.4
342	Opata_2874232_10_PstIMspI_SNP	15.4
343	Opata_2874232_7_PstIMspI_SNP	15.4
344	Opata_3087841_13_PstIMspI_SNP	15.4
345	Opata_3125924_30_PstIMspI_SNP	15.4
346	Opata_3125924_46_PstIMspI_SNP	15.4
347	Opata_3184016_88_PstIMspI_SNP	15.4
348	Opata_3367173_79_PstIMspI_SNP	15.4
349	Opata_3434804_56_PstIMspI_SNP	15.4
350	Opata_3491066_7_PstIMspI_SNP	15.4
351	Opata_3571930_20_PstIMspI_SNP	15.4
352	Opata_3631341_7_PstIMspI_SNP	15.4
353	Opata_3720960_57_PstIMspI_SNP	15.4
354	Opata_3720960_71_PstIMspI_SNP	15.4
355	Opata_3791118_75_PstIMspI_SNP	15.4
356	Opata_3998885_30_PstIMspI_SNP	15.4
357	Opata_436684_15_PstIMspI_SNP	15.4
358	Opata_489089_59_PstIMspI_SNP	15.4
359	Opata_526111_83_PstIMspI_SNP	15.4
360	Opata_617556_84_PstIMspI_SNP	15.4
361	Opata_652660_21_PstIMspI_SNP	15.4
362	Xwmc673	15.4
363	Xwmc147	16.4
364	Xwg184	16.4
365	Xbcd1661	16.4
366	XgbxG035d	16.4
367	Xmwg60b	17.5
368	Xwmc85	17.5
369	H22	17.5
370	Xmwg938	17.9
371	Xfbb260b	18.5
372	Xfbb196	18.5
373	Xfbb319b	18.5
374	Xgpw1170	18.5
375	Xgwm264a	18.5
376	Xfba329a	18.5
377	Xgpw363a	18.5
378	Xgdm126	18.8
379	Xpsr1327	21.5
380	Xgwm33	22.4
381	Xwmc432	22.5
382	P34/M511	22.5
383	Xfba40b	22.6
384	P39/M49-8	22.6
385	Xwmc336	23.6
386	Xgwm33.3	23.6
387	Xcfd15	23.6
388	Xcnl7	25.1
389	Xcnl7.1	25.7
390	Xwhs179.2	26.7
391	Xmwg837	26.7
392	1078895	27.31
393	1128938	27.31
394	2261351	27.31
395	GDM33a	27.42
396	1110064	27.42
397	1126512	27.42
398	1206557	27.42
399	3945505	27.42
400	3952017	27.42
401	4542057	27.42
402	7331226	27.42
403	1219376	27.45
404	1234514	27.45
405	1386124	27.45
406	2248863	27.45
407	3029942	27.45
408	1381927	27.61
409	1371369	27.61
410	1088539	27.7
411	1697264	27.7
412	1116515	27.7
413	1128935	27.7
414	1146276	27.7
415	wPt-6979	27.7
416	Opata_2113916_PstIMluI_PA	27.7
417	M6_112376_PstIMseI_PA	27.7
418	M6_1784274_PstIMseI_PA	27.7
419	M6_2096407_PstIMseI_PA	27.7
420	M6_315697_PstIMseI_PA	27.7
421	M6_333864_PstIMseI_PA	27.7
422	M6_3344613_PstIMseI_PA	27.7
423	M6_3554271_PstIMseI_PA	27.7
424	Opata_1043646_PstIMseI_PA	27.7
425	Opata_1161265_PstIMseI_PA	27.7
426	Opata_3269621_PstIMseI_PA	27.7
427	M6_1593329_PstIMspI_PA	27.7
428	M6_1889738_PstIMspI_PA	27.7
429	M6_2292360_PstIMspI_PA	27.7
430	M6_2310656_PstIMspI_PA	27.7
431	M6_2347914_PstIMspI_PA	27.7
432	M6_611967_PstIMspI_PA	27.7
433	M6_754750_PstIMspI_PA	27.7
434	Opata_2107823_PstIMspI_PA	27.7
435	Opata_2421102_PstIMspI_PA	27.7
436	Opata_2750705_PstIMspI_PA	27.7
437	Opata_2876935_PstIMspI_PA	27.7
438	Opata_3195967_PstIMspI_PA	27.7
439	Opata_3427916_PstIMspI_PA	27.7
440	Opata_3737954_PstIMspI_PA	27.7
441	Opata_3939518_PstIMspI_PA	27.7
442	Opata_4174716_PstIMspI_PA	27.7
443	Opata_536188_PstIMspI_PA	27.7
444	Opata_871195_PstIMspI_PA	27.7
445	Opata_143488_23_PstIMseI_SNP	27.7
446	Opata_21239_37_PstIMseI_SNP	27.7
447	Opata_24498_56_PstIMseI_SNP	27.7
448	Opata_263895_31_PstIMseI_SNP	27.7
449	Opata_265707_82_PstIMseI_SNP	27.7
450	Opata_273504_1_PstIMseI_SNP	27.7
451	Opata_312349_10_PstIMseI_SNP	27.7
452	Opata_312349_59_PstIMseI_SNP	27.7
453	Opata_3318452_80_PstIMseI_SNP	27.7
454	Opata_333655_71_PstIMseI_SNP	27.7
455	Opata_37519_50_PstIMseI_SNP	27.7
456	Opata_515101_60_PstIMseI_SNP	27.7
457	Opata_74779_56_PstIMseI_SNP	27.7
458	Opata_74779_57_PstIMseI_SNP	27.7
459	Opata_78654_26_PstIMseI_SNP	27.7
460	Opata_1646522_46_PstIMspI_SNP	27.7
461	Opata_2023529_78_PstIMspI_SNP	27.7
462	Opata_2207237_58_PstIMspI_SNP	27.7
463	Opata_2243691_69_PstIMspI_SNP	27.7
464	Opata_256898_50_PstIMspI_SNP	27.7
465	Opata_2645062_38_PstIMspI_SNP	27.7
466	Opata_759043_63_PstIMspI_SNP	27.7
467	Opata_1687230_PstIMseI_PA	27.7
468	Opata_1022260_PstIMspI_PA	27.7
469	Opata_1325907_PstIMspI_PA	27.7
470	Opata_1981619_PstIMspI_PA	27.7
471	Opata_2208202_PstIMspI_PA	27.7
472	Opata_2261533_PstIMspI_PA	27.7
473	Opata_2408310_PstIMspI_PA	27.7
474	Opata_2421357_PstIMspI_PA	27.7
475	Opata_2612357_PstIMspI_PA	27.7
476	Opata_2757174_PstIMspI_PA	27.7
477	Opata_3141092_PstIMspI_PA	27.7
478	Opata_342195_PstIMspI_PA	27.7
479	Opata_3516463_PstIMspI_PA	27.7
480	Opata_4136634_PstIMspI_PA	27.7
481	Opata_4142747_PstIMspI_PA	27.7
482	Opata_26288_89_PstIMseI_SNP	27.7
483	Opata_3767974_23_PstIMseI_SNP	27.7
484	Opata_1727086_32_PstIMspI_SNP	27.7
485	Opata_2398332_15_PstIMspI_SNP	27.7
486	M6_1424912_PstIMluI_PA	27.7
487	M6_2087686_PstIMseI_PA	27.7
488	M6_2435461_PstIMseI_PA	27.7
489	Opata_1939992_PstIMspI_PA	27.7
490	Opata_3377019_PstIMspI_PA	27.7
491	Opata_787294_PstIMspI_PA	27.7
492	Opata_859057_PstIMspI_PA	27.7
493	Opata_914891_PstIMspI_PA	27.7
494	Opata_2104733_PstIMluI_PA	27.7
495	Opata_302976_PstIMluI_PA	27.7
496	Opata_744662_PstIMluI_PA	27.7
497	Opata_857843_PstIMluI_PA	27.7
498	M6_1000838_PstIMseI_PA	27.7
499	M6_1525258_PstIMseI_PA	27.7
500	M6_246334_PstIMseI_PA	27.7
501	Opata_1350235_PstIMseI_PA	27.7
502	Opata_156091_PstIMseI_PA	27.7
503	Opata_1573293_PstIMseI_PA	27.7
504	Opata_1718_PstIMseI_PA	27.7
505	Opata_192310_PstIMseI_PA	27.7
506	Opata_2445436_PstIMseI_PA	27.7
507	Opata_3014007_PstIMseI_PA	27.7
508	Opata_3033269_PstIMseI_PA	27.7
509	Opata_327419_PstIMseI_PA	27.7
510	Opata_336013_PstIMseI_PA	27.7
511	Opata_345431_PstIMseI_PA	27.7
512	Opata_4328752_PstIMseI_PA	27.7
513	Opata_476_PstIMseI_PA	27.7
514	Opata_743228_PstIMseI_PA	27.7
515	Opata_850851_PstIMseI_PA	27.7
516	Opata_960958_PstIMseI_PA	27.7
517	M6_1018834_PstIMspI_PA	27.7
518	M6_1039639_PstIMspI_PA	27.7
519	M6_1316070_PstIMspI_PA	27.7
520	M6_1675519_PstIMspI_PA	27.7
521	M6_2123083_PstIMspI_PA	27.7
522	M6_2181976_PstIMspI_PA	27.7
523	M6_245428_PstIMspI_PA	27.7
524	M6_2892591_PstIMspI_PA	27.7
525	M6_991668_PstIMspI_PA	27.7
526	Opata_1043903_PstIMspI_PA	27.7
527	Opata_1157403_PstIMspI_PA	27.7
528	Opata_139776_PstIMspI_PA	27.7
529	Opata_1466047_PstIMspI_PA	27.7
530	Opata_1566843_PstIMspI_PA	27.7
531	Opata_1637592_PstIMspI_PA	27.7
532	Opata_1706768_PstIMspI_PA	27.7
533	Opata_1719089_PstIMspI_PA	27.7
534	Opata_1721260_PstIMspI_PA	27.7
535	Opata_17304_PstIMspI_PA	27.7
536	Opata_1747285_PstIMspI_PA	27.7
537	Opata_1951961_PstIMspI_PA	27.7
538	Opata_1957714_PstIMspI_PA	27.7
539	Opata_2090771_PstIMspI_PA	27.7
540	Opata_2121905_PstIMspI_PA	27.7
541	Opata_2201036_PstIMspI_PA	27.7
542	Opata_238966_PstIMspI_PA	27.7
543	Opata_2400160_PstIMspI_PA	27.7
544	Opata_2431605_PstIMspI_PA	27.7
545	Opata_2449401_PstIMspI_PA	27.7
546	Opata_2468244_PstIMspI_PA	27.7
547	Opata_247071_PstIMspI_PA	27.7
548	Opata_2497728_PstIMspI_PA	27.7
549	Opata_2517532_PstIMspI_PA	27.7
550	Opata_2519144_PstIMspI_PA	27.7
551	Opata_2541708_PstIMspI_PA	27.7
552	Opata_2615048_PstIMspI_PA	27.7
553	Opata_2686118_PstIMspI_PA	27.7
554	Opata_2779375_PstIMspI_PA	27.7
555	Opata_2826092_PstIMspI_PA	27.7
556	Opata_285330_PstIMspI_PA	27.7
557	Opata_2862432_PstIMspI_PA	27.7
558	Opata_2889279_PstIMspI_PA	27.7
559	Opata_2893424_PstIMspI_PA	27.7
560	Opata_3258415_PstIMspI_PA	27.7
561	Opata_3262568_PstIMspI_PA	27.7
562	Opata_3672677_PstIMspI_PA	27.7
563	Opata_3845400_PstIMspI_PA	27.7
564	Opata_4084213_PstIMspI_PA	27.7
565	Opata_4173287_PstIMspI_PA	27.7
566	Opata_4242677_PstIMspI_PA	27.7
567	Opata_557555_PstIMspI_PA	27.7
568	Opata_648952_PstIMspI_PA	27.7
569	Opata_714750_PstIMspI_PA	27.7
570	Opata_74947_PstIMspI_PA	27.7
571	Opata_761026_PstIMspI_PA	27.7
572	Opata_775066_PstIMspI_PA	27.7
573	Opata_773489_18_PstIMseI_SNP	27.7
574	Opata_1197478_60_PstIMspI_SNP	27.7
575	Opata_4069703_88_PstIMspI_SNP	27.7
576	M6_1762732_PstIMluI_PA	27.7
577	Opata_1600852_PstIMluI_PA	27.7
578	Opata_179655_PstIMluI_PA	27.7
579	Opata_2259335_PstIMluI_PA	27.7
580	Opata_2817674_PstIMluI_PA	27.7
581	Opata_497918_PstIMluI_PA	27.7
582	Opata_565739_PstIMluI_PA	27.7
583	Opata_64380_PstIMluI_PA	27.7
584	Opata_664830_PstIMluI_PA	27.7
585	Opata_70503_PstIMluI_PA	27.7
586	Opata_778648_PstIMluI_PA	27.7
587	Opata_89760_PstIMluI_PA	27.7
588	M6_1461320_PstIMseI_PA	27.7
589	M6_1481781_PstIMseI_PA	27.7
590	M6_2273503_PstIMseI_PA	27.7
591	M6_329726_PstIMseI_PA	27.7
592	M6_484334_PstIMseI_PA	27.7
593	M6_537700_PstIMseI_PA	27.7
594	M6_596863_PstIMseI_PA	27.7
595	Opata_100313_PstIMseI_PA	27.7
596	Opata_1041030_PstIMseI_PA	27.7
597	Opata_110040_PstIMseI_PA	27.7
598	Opata_110448_PstIMseI_PA	27.7
599	Opata_1135260_PstIMseI_PA	27.7
600	Opata_1227917_PstIMseI_PA	27.7
601	Opata_123315_PstIMseI_PA	27.7
602	Opata_12868_PstIMseI_PA	27.7
603	Opata_133118_PstIMseI_PA	27.7
604	Opata_134049_PstIMseI_PA	27.7
605	Opata_1341264_PstIMseI_PA	27.7
606	Opata_134927_PstIMseI_PA	27.7
607	Opata_135021_PstIMseI_PA	27.7
608	Opata_1361561_PstIMseI_PA	27.7
609	Opata_136320_PstIMseI_PA	27.7
610	Opata_142672_PstIMseI_PA	27.7
611	Opata_1479876_PstIMseI_PA	27.7
612	Opata_154337_PstIMseI_PA	27.7
613	Opata_1591621_PstIMseI_PA	27.7
614	Opata_15955_PstIMseI_PA	27.7
615	Opata_1599763_PstIMseI_PA	27.7
616	Opata_161757_PstIMseI_PA	27.7
617	Opata_17070_PstIMseI_PA	27.7
618	Opata_192326_PstIMseI_PA	27.7
619	Opata_2096048_PstIMseI_PA	27.7
620	Opata_219673_PstIMseI_PA	27.7
621	Opata_223197_PstIMseI_PA	27.7
622	Opata_2260827_PstIMseI_PA	27.7
623	Opata_2263631_PstIMseI_PA	27.7
624	Opata_230400_PstIMseI_PA	27.7
625	Opata_247880_PstIMseI_PA	27.7
626	Opata_26635_PstIMseI_PA	27.7
627	Opata_267185_PstIMseI_PA	27.7
628	Opata_268689_PstIMseI_PA	27.7
629	Opata_27641_PstIMseI_PA	27.7
630	Opata_277073_PstIMseI_PA	27.7
631	Opata_278625_PstIMseI_PA	27.7
632	Opata_2941995_PstIMseI_PA	27.7
633	Opata_299332_PstIMseI_PA	27.7
634	Opata_307140_PstIMseI_PA	27.7
635	Opata_311681_PstIMseI_PA	27.7
636	Opata_31367_PstIMseI_PA	27.7
637	Opata_318674_PstIMseI_PA	27.7
638	Opata_3211775_PstIMseI_PA	27.7
639	Opata_3234056_PstIMseI_PA	27.7
640	Opata_323462_PstIMseI_PA	27.7
641	Opata_32635_PstIMseI_PA	27.7
642	Opata_3273_PstIMseI_PA	27.7
643	Opata_328474_PstIMseI_PA	27.7
644	Opata_34589_PstIMseI_PA	27.7
645	Opata_352931_PstIMseI_PA	27.7
646	Opata_3655687_PstIMseI_PA	27.7
647	Opata_3766268_PstIMseI_PA	27.7
648	Opata_380925_PstIMseI_PA	27.7
649	Opata_389038_PstIMseI_PA	27.7
650	Opata_4003681_PstIMseI_PA	27.7
651	Opata_41876_PstIMseI_PA	27.7
652	Opata_439848_PstIMseI_PA	27.7
653	Opata_446688_PstIMseI_PA	27.7
654	Opata_449958_PstIMseI_PA	27.7
655	Opata_450753_PstIMseI_PA	27.7
656	Opata_45304_PstIMseI_PA	27.7
657	Opata_455543_PstIMseI_PA	27.7
658	Opata_462593_PstIMseI_PA	27.7
659	Opata_463277_PstIMseI_PA	27.7
660	Opata_465900_PstIMseI_PA	27.7
661	Opata_47910_PstIMseI_PA	27.7
662	Opata_48286_PstIMseI_PA	27.7
663	Opata_483628_PstIMseI_PA	27.7
664	Opata_491602_PstIMseI_PA	27.7
665	Opata_496599_PstIMseI_PA	27.7
666	Opata_502737_PstIMseI_PA	27.7
667	Opata_517208_PstIMseI_PA	27.7
668	Opata_520236_PstIMseI_PA	27.7
669	Opata_52433_PstIMseI_PA	27.7
670	Opata_580869_PstIMseI_PA	27.7
671	Opata_581430_PstIMseI_PA	27.7
672	Opata_58432_PstIMseI_PA	27.7
673	Opata_58826_PstIMseI_PA	27.7
674	Opata_611288_PstIMseI_PA	27.7
675	Opata_62559_PstIMseI_PA	27.7
676	Opata_626200_PstIMseI_PA	27.7
677	Opata_627512_PstIMseI_PA	27.7
678	Opata_64744_PstIMseI_PA	27.7
679	Opata_652807_PstIMseI_PA	27.7
680	Opata_655633_PstIMseI_PA	27.7
681	Opata_673830_PstIMseI_PA	27.7
682	Opata_6942_PstIMseI_PA	27.7
683	Opata_782409_PstIMseI_PA	27.7
684	Opata_78351_PstIMseI_PA	27.7
685	Opata_800869_PstIMseI_PA	27.7
686	Opata_807074_PstIMseI_PA	27.7
687	Opata_86811_PstIMseI_PA	27.7
688	Opata_87522_PstIMseI_PA	27.7
689	Opata_921413_PstIMseI_PA	27.7
690	Opata_934008_PstIMseI_PA	27.7
691	Opata_944873_PstIMseI_PA	27.7
692	Opata_94740_PstIMseI_PA	27.7
693	Opata_961390_PstIMseI_PA	27.7
694	Opata_967561_PstIMseI_PA	27.7
695	Opata_973668_PstIMseI_PA	27.7
696	Opata_97672_PstIMseI_PA	27.7
697	Opata_984419_PstIMseI_PA	27.7
698	M6_1204703_PstIMspI_PA	27.7
699	M6_1304653_PstIMspI_PA	27.7
700	M6_1356541_PstIMspI_PA	27.7
701	M6_1438466_PstIMspI_PA	27.7
702	M6_1494337_PstIMspI_PA	27.7
703	M6_1516136_PstIMspI_PA	27.7
704	M6_1546133_PstIMspI_PA	27.7
705	M6_1570496_PstIMspI_PA	27.7
706	M6_1580565_PstIMspI_PA	27.7
707	M6_1654805_PstIMspI_PA	27.7
708	M6_1785506_PstIMspI_PA	27.7
709	M6_1832995_PstIMspI_PA	27.7
710	M6_196185_PstIMspI_PA	27.7
711	M6_2175546_PstIMspI_PA	27.7
712	M6_2190079_PstIMspI_PA	27.7
713	M6_2197875_PstIMspI_PA	27.7
714	M6_224067_PstIMspI_PA	27.7
715	M6_2290913_PstIMspI_PA	27.7
716	M6_24023_PstIMspI_PA	27.7
717	M6_2477366_PstIMspI_PA	27.7
718	M6_2481164_PstIMspI_PA	27.7
719	M6_2551823_PstIMspI_PA	27.7
720	M6_2572277_PstIMspI_PA	27.7
721	M6_2583775_PstIMspI_PA	27.7
722	M6_2689517_PstIMspI_PA	27.7
723	M6_2803076_PstIMspI_PA	27.7
724	M6_2943161_PstIMspI_PA	27.7
725	M6_2943805_PstIMspI_PA	27.7
726	M6_3005572_PstIMspI_PA	27.7
727	M6_33727_PstIMspI_PA	27.7
728	M6_3435916_PstIMspI_PA	27.7
729	M6_351466_PstIMspI_PA	27.7
730	M6_3552475_PstIMspI_PA	27.7
731	M6_370365_PstIMspI_PA	27.7
732	M6_503166_PstIMspI_PA	27.7
733	M6_534857_PstIMspI_PA	27.7
734	M6_670007_PstIMspI_PA	27.7
735	M6_695836_PstIMspI_PA	27.7
736	M6_995914_PstIMspI_PA	27.7
737	Opata_104459_PstIMspI_PA	27.7
738	Opata_1047852_PstIMspI_PA	27.7
739	Opata_1061402_PstIMspI_PA	27.7
740	Opata_107380_PstIMspI_PA	27.7
741	Opata_112087_PstIMspI_PA	27.7
742	Opata_1148990_PstIMspI_PA	27.7
743	Opata_118702_PstIMspI_PA	27.7
744	Opata_1216926_PstIMspI_PA	27.7
745	Opata_1283353_PstIMspI_PA	27.7
746	Opata_1301534_PstIMspI_PA	27.7
747	Opata_132180_PstIMspI_PA	27.7
748	Opata_141755_PstIMspI_PA	27.7
749	Opata_1459004_PstIMspI_PA	27.7
750	Opata_146110_PstIMspI_PA	27.7
751	Opata_1464205_PstIMspI_PA	27.7
752	Opata_1521558_PstIMspI_PA	27.7
753	Opata_152263_PstIMspI_PA	27.7
754	Opata_1545419_PstIMspI_PA	27.7
755	Opata_1560963_PstIMspI_PA	27.7
756	Opata_1564216_PstIMspI_PA	27.7
757	Opata_1582047_PstIMspI_PA	27.7
758	Opata_1582981_PstIMspI_PA	27.7
759	Opata_1592110_PstIMspI_PA	27.7
760	Opata_1607246_PstIMspI_PA	27.7
761	Opata_1635003_PstIMspI_PA	27.7
762	Opata_1655072_PstIMspI_PA	27.7
763	Opata_1704909_PstIMspI_PA	27.7
764	Opata_1710663_PstIMspI_PA	27.7
765	Opata_1711046_PstIMspI_PA	27.7
766	Opata_1711378_PstIMspI_PA	27.7
767	Opata_172235_PstIMspI_PA	27.7
768	Opata_1740898_PstIMspI_PA	27.7
769	Opata_1878135_PstIMspI_PA	27.7
770	Opata_1903845_PstIMspI_PA	27.7
771	Opata_1949799_PstIMspI_PA	27.7
772	Opata_1957323_PstIMspI_PA	27.7
773	Opata_1971502_PstIMspI_PA	27.7
774	Opata_2060204_PstIMspI_PA	27.7
775	Opata_2081420_PstIMspI_PA	27.7
776	Opata_2105331_PstIMspI_PA	27.7
777	Opata_2126365_PstIMspI_PA	27.7
778	Opata_2160765_PstIMspI_PA	27.7
779	Opata_2206720_PstIMspI_PA	27.7
780	Opata_2208655_PstIMspI_PA	27.7
781	Opata_2259074_PstIMspI_PA	27.7
782	Opata_2394065_PstIMspI_PA	27.7
783	Opata_2409416_PstIMspI_PA	27.7
784	Opata_2435641_PstIMspI_PA	27.7
785	Opata_2452416_PstIMspI_PA	27.7
786	Opata_247088_PstIMspI_PA	27.7
787	Opata_2508078_PstIMspI_PA	27.7
788	Opata_2552210_PstIMspI_PA	27.7
789	Opata_2558219_PstIMspI_PA	27.7
790	Opata_2605287_PstIMspI_PA	27.7
791	Opata_2656894_PstIMspI_PA	27.7
792	Opata_2683965_PstIMspI_PA	27.7
793	Opata_2686331_PstIMspI_PA	27.7
794	Opata_2727891_PstIMspI_PA	27.7
795	Opata_28196_PstIMspI_PA	27.7
796	Opata_2830343_PstIMspI_PA	27.7
797	Opata_2938474_PstIMspI_PA	27.7
798	Opata_2942926_PstIMspI_PA	27.7
799	Opata_2978247_PstIMspI_PA	27.7
800	Opata_3030927_PstIMspI_PA	27.7
801	Opata_3048630_PstIMspI_PA	27.7
802	Opata_3054968_PstIMspI_PA	27.7
803	Opata_3081322_PstIMspI_PA	27.7
804	Opata_3141786_PstIMspI_PA	27.7
805	Opata_3227969_PstIMspI_PA	27.7
806	Opata_3295004_PstIMspI_PA	27.7
807	Opata_3341499_PstIMspI_PA	27.7
808	Opata_3343423_PstIMspI_PA	27.7
809	Opata_3368018_PstIMspI_PA	27.7
810	Opata_3389762_PstIMspI_PA	27.7
811	Opata_3411729_PstIMspI_PA	27.7
812	Opata_3414894_PstIMspI_PA	27.7
813	Opata_3447064_PstIMspI_PA	27.7
814	Opata_3515540_PstIMspI_PA	27.7
815	Opata_3537252_PstIMspI_PA	27.7
816	Opata_357928_PstIMspI_PA	27.7
817	Opata_3589947_PstIMspI_PA	27.7
818	Opata_3626882_PstIMspI_PA	27.7
819	Opata_3655987_PstIMspI_PA	27.7
820	Opata_3661473_PstIMspI_PA	27.7
821	Opata_3747193_PstIMspI_PA	27.7
822	Opata_3749638_PstIMspI_PA	27.7
823	Opata_3774937_PstIMspI_PA	27.7
824	Opata_3855008_PstIMspI_PA	27.7
825	Opata_3862619_PstIMspI_PA	27.7
826	Opata_392078_PstIMspI_PA	27.7
827	Opata_4095461_PstIMspI_PA	27.7
828	Opata_4116300_PstIMspI_PA	27.7
829	Opata_414974_PstIMspI_PA	27.7
830	Opata_4156127_PstIMspI_PA	27.7
831	Opata_4248257_PstIMspI_PA	27.7
832	Opata_4258581_PstIMspI_PA	27.7
833	Opata_443961_PstIMspI_PA	27.7
834	Opata_455807_PstIMspI_PA	27.7
835	Opata_474661_PstIMspI_PA	27.7
836	Opata_522359_PstIMspI_PA	27.7
837	Opata_523445_PstIMspI_PA	27.7
838	Opata_524636_PstIMspI_PA	27.7
839	Opata_569860_PstIMspI_PA	27.7
840	Opata_58766_PstIMspI_PA	27.7
841	Opata_597737_PstIMspI_PA	27.7
842	Opata_64870_PstIMspI_PA	27.7
843	Opata_655154_PstIMspI_PA	27.7
844	Opata_704870_PstIMspI_PA	27.7
845	Opata_802245_PstIMspI_PA	27.7
846	Opata_805288_PstIMspI_PA	27.7
847	Opata_822262_PstIMspI_PA	27.7
848	Opata_829494_PstIMspI_PA	27.7
849	Opata_867878_PstIMspI_PA	27.7
850	Opata_927008_PstIMspI_PA	27.7
851	Opata_945881_PstIMspI_PA	27.7
852	Opata_959365_PstIMspI_PA	27.7
853	Opata_960116_PstIMspI_PA	27.7
854	Opata_284516_28_PstIMseI_SNP	27.7
855	M6_26441_PstIMluI_PA	27.7
856	M6_1354080_PstIMseI_PA	27.7
857	M6_2425780_PstIMseI_PA	27.7
858	M6_354965_PstIMseI_PA	27.7
859	M6_375212_PstIMseI_PA	27.7
860	M6_3983318_PstIMseI_PA	27.7
861	Opata_1041139_PstIMseI_PA	27.7
862	M6_1006973_PstIMspI_PA	27.7
863	M6_1062496_PstIMspI_PA	27.7
864	M6_107367_PstIMspI_PA	27.7
865	M6_1113637_PstIMspI_PA	27.7
866	M6_1136240_PstIMspI_PA	27.7
867	M6_13100_PstIMspI_PA	27.7
868	M6_1346909_PstIMspI_PA	27.7
869	M6_1439445_PstIMspI_PA	27.7
870	M6_1463373_PstIMspI_PA	27.7
871	M6_1510650_PstIMspI_PA	27.7
872	M6_1581125_PstIMspI_PA	27.7
873	M6_1755164_PstIMspI_PA	27.7
874	M6_1785303_PstIMspI_PA	27.7
875	M6_1789423_PstIMspI_PA	27.7
876	M6_1973172_PstIMspI_PA	27.7
877	M6_2003961_PstIMspI_PA	27.7
878	M6_2007513_PstIMspI_PA	27.7
879	M6_2398919_PstIMspI_PA	27.7
880	M6_2516302_PstIMspI_PA	27.7
881	M6_2679826_PstIMspI_PA	27.7
882	M6_269169_PstIMspI_PA	27.7
883	M6_278407_PstIMspI_PA	27.7
884	M6_3007790_PstIMspI_PA	27.7
885	M6_3156336_PstIMspI_PA	27.7
886	M6_333531_PstIMspI_PA	27.7
887	M6_339558_PstIMspI_PA	27.7
888	M6_3484799_PstIMspI_PA	27.7
889	M6_3582449_PstIMspI_PA	27.7
890	M6_397189_PstIMspI_PA	27.7
891	M6_468259_PstIMspI_PA	27.7
892	M6_562634_PstIMspI_PA	27.7
893	M6_631884_PstIMspI_PA	27.7
894	M6_647889_PstIMspI_PA	27.7
895	M6_691816_PstIMspI_PA	27.7
896	M6_738231_PstIMspI_PA	27.7
897	M6_788975_PstIMspI_PA	27.7
898	M6_918940_PstIMspI_PA	27.7
899	Opata_125279_PstIMspI_PA	27.7
900	Opata_2110882_PstIMspI_PA	27.7
901	Opata_651472_PstIMspI_PA	27.7
902	Opata_1916328_38_PstIMseI_SNP	27.7
903	Opata_393230_40_PstIMspI_SNP	27.7
904	M6_1549072_PstIMluI_PA	27.7
905	M6_1709903_PstIMluI_PA	27.7
906	M6_1739448_PstIMluI_PA	27.7
907	M6_1774289_PstIMluI_PA	27.7
908	M6_1834538_PstIMluI_PA	27.7
909	M6_1959815_PstIMluI_PA	27.7
910	M6_2266702_PstIMluI_PA	27.7
911	M6_2564803_PstIMluI_PA	27.7
912	M6_479231_PstIMluI_PA	27.7
913	M6_559252_PstIMluI_PA	27.7
914	M6_101407_PstIMseI_PA	27.7
915	M6_1041956_PstIMseI_PA	27.7
916	M6_1064339_PstIMseI_PA	27.7
917	M6_10982_PstIMseI_PA	27.7
918	M6_1134638_PstIMseI_PA	27.7
919	M6_1144591_PstIMseI_PA	27.7
920	M6_1150731_PstIMseI_PA	27.7
921	M6_1166740_PstIMseI_PA	27.7
922	M6_1174709_PstIMseI_PA	27.7
923	M6_1230520_PstIMseI_PA	27.7
924	M6_123205_PstIMseI_PA	27.7
925	M6_1245025_PstIMseI_PA	27.7
926	M6_1246163_PstIMseI_PA	27.7
927	M6_1255622_PstIMseI_PA	27.7
928	M6_125696_PstIMseI_PA	27.7
929	M6_1262746_PstIMseI_PA	27.7
930	M6_1310034_PstIMseI_PA	27.7
931	M6_1316528_PstIMseI_PA	27.7
932	M6_136378_PstIMseI_PA	27.7
933	M6_137364_PstIMseI_PA	27.7
934	M6_1383491_PstIMseI_PA	27.7
935	M6_140335_PstIMseI_PA	27.7
936	M6_142650_PstIMseI_PA	27.7
937	M6_1447971_PstIMseI_PA	27.7
938	M6_1465688_PstIMseI_PA	27.7
939	M6_1468444_PstIMseI_PA	27.7
940	M6_148194_PstIMseI_PA	27.7
941	M6_1588704_PstIMseI_PA	27.7
942	M6_15931_PstIMseI_PA	27.7
943	M6_159492_PstIMseI_PA	27.7
944	M6_159683_PstIMseI_PA	27.7
945	M6_1624616_PstIMseI_PA	27.7
946	M6_16472_PstIMseI_PA	27.7
947	M6_1656113_PstIMseI_PA	27.7
948	M6_1666295_PstIMseI_PA	27.7
949	M6_168361_PstIMseI_PA	27.7
950	M6_176583_PstIMseI_PA	27.7
951	M6_184664_PstIMseI_PA	27.7
952	M6_185922_PstIMseI_PA	27.7
953	M6_193409_PstIMseI_PA	27.7
954	M6_1938636_PstIMseI_PA	27.7
955	M6_197725_PstIMseI_PA	27.7
956	M6_197790_PstIMseI_PA	27.7
957	M6_1978927_PstIMseI_PA	27.7
958	M6_2019322_PstIMseI_PA	27.7
959	M6_2029021_PstIMseI_PA	27.7
960	M6_204502_PstIMseI_PA	27.7
961	M6_207663_PstIMseI_PA	27.7
962	M6_2097490_PstIMseI_PA	27.7
963	M6_2100_PstIMseI_PA	27.7
964	M6_22273_PstIMseI_PA	27.7
965	M6_2298398_PstIMseI_PA	27.7
966	M6_2309433_PstIMseI_PA	27.7
967	M6_23814_PstIMseI_PA	27.7
968	M6_2382485_PstIMseI_PA	27.7
969	M6_248142_PstIMseI_PA	27.7
970	M6_255994_PstIMseI_PA	27.7
971	M6_27781_PstIMseI_PA	27.7
972	M6_282406_PstIMseI_PA	27.7
973	M6_283551_PstIMseI_PA	27.7
974	M6_2890688_PstIMseI_PA	27.7
975	M6_291262_PstIMseI_PA	27.7
976	M6_293684_PstIMseI_PA	27.7
977	M6_2999654_PstIMseI_PA	27.7
978	M6_303516_PstIMseI_PA	27.7
979	M6_314962_PstIMseI_PA	27.7
980	M6_3180900_PstIMseI_PA	27.7
981	M6_334963_PstIMseI_PA	27.7
982	M6_3440548_PstIMseI_PA	27.7
983	M6_345812_PstIMseI_PA	27.7
984	M6_348374_PstIMseI_PA	27.7
985	M6_3535332_PstIMseI_PA	27.7
986	M6_3584100_PstIMseI_PA	27.7
987	M6_360069_PstIMseI_PA	27.7
988	M6_3782211_PstIMseI_PA	27.7
989	M6_3818985_PstIMseI_PA	27.7
990	M6_386554_PstIMseI_PA	27.7
991	M6_3917933_PstIMseI_PA	27.7
992	M6_4066905_PstIMseI_PA	27.7
993	M6_409687_PstIMseI_PA	27.7
994	M6_4111515_PstIMseI_PA	27.7
995	M6_417260_PstIMseI_PA	27.7
996	M6_4278481_PstIMseI_PA	27.7
997	M6_44214_PstIMseI_PA	27.7
998	M6_453427_PstIMseI_PA	27.7
999	M6_48627_PstIMseI_PA	27.7
1000	M6_509571_PstIMseI_PA	27.7
1001	M6_514576_PstIMseI_PA	27.7
1002	M6_520875_PstIMseI_PA	27.7
1003	M6_535526_PstIMseI_PA	27.7
1004	M6_5356_PstIMseI_PA	27.7
1005	M6_538378_PstIMseI_PA	27.7
1006	M6_54252_PstIMseI_PA	27.7
1007	M6_550722_PstIMseI_PA	27.7
1008	M6_578129_PstIMseI_PA	27.7
1009	M6_589343_PstIMseI_PA	27.7
1010	M6_615503_PstIMseI_PA	27.7
1011	M6_628238_PstIMseI_PA	27.7
1012	M6_631845_PstIMseI_PA	27.7
1013	M6_645898_PstIMseI_PA	27.7
1014	M6_65188_PstIMseI_PA	27.7
1015	M6_653132_PstIMseI_PA	27.7
1016	M6_67352_PstIMseI_PA	27.7
1017	M6_673752_PstIMseI_PA	27.7
1018	M6_674324_PstIMseI_PA	27.7
1019	M6_709510_PstIMseI_PA	27.7
1020	M6_726793_PstIMseI_PA	27.7
1021	M6_734334_PstIMseI_PA	27.7
1022	M6_73789_PstIMseI_PA	27.7
1023	M6_737913_PstIMseI_PA	27.7
1024	M6_761118_PstIMseI_PA	27.7
1025	M6_77224_PstIMseI_PA	27.7
1026	M6_779784_PstIMseI_PA	27.7
1027	M6_790241_PstIMseI_PA	27.7
1028	M6_831572_PstIMseI_PA	27.7
1029	M6_872464_PstIMseI_PA	27.7
1030	M6_903806_PstIMseI_PA	27.7
1031	M6_90603_PstIMseI_PA	27.7
1032	M6_907323_PstIMseI_PA	27.7
1033	M6_937785_PstIMseI_PA	27.7
1034	M6_9447_PstIMseI_PA	27.7
1035	M6_960074_PstIMseI_PA	27.7
1036	M6_965149_PstIMseI_PA	27.7
1037	M6_987641_PstIMseI_PA	27.7
1038	M6_9958_PstIMseI_PA	27.7
1039	Opata_1025344_PstIMseI_PA	27.7
1040	Opata_1057533_PstIMseI_PA	27.7
1041	Opata_112433_PstIMseI_PA	27.7
1042	Opata_1189857_PstIMseI_PA	27.7
1043	Opata_1200426_PstIMseI_PA	27.7
1044	Opata_1290818_PstIMseI_PA	27.7
1045	Opata_1317886_PstIMseI_PA	27.7
1046	Opata_144753_PstIMseI_PA	27.7
1047	Opata_155734_PstIMseI_PA	27.7
1048	Opata_1588322_PstIMseI_PA	27.7
1049	Opata_1836269_PstIMseI_PA	27.7
1050	Opata_193024_PstIMseI_PA	27.7
1051	Opata_193445_PstIMseI_PA	27.7
1052	Opata_1953662_PstIMseI_PA	27.7
1053	Opata_1957932_PstIMseI_PA	27.7
1054	Opata_2007691_PstIMseI_PA	27.7
1055	Opata_2131081_PstIMseI_PA	27.7
1056	Opata_2225936_PstIMseI_PA	27.7
1057	Opata_25070_PstIMseI_PA	27.7
1058	Opata_256915_PstIMseI_PA	27.7
1059	Opata_2646785_PstIMseI_PA	27.7
1060	Opata_2679158_PstIMseI_PA	27.7
1061	Opata_270430_PstIMseI_PA	27.7
1062	Opata_302543_PstIMseI_PA	27.7
1063	Opata_311187_PstIMseI_PA	27.7
1064	Opata_4065674_PstIMseI_PA	27.7
1065	Opata_457525_PstIMseI_PA	27.7
1066	Opata_499279_PstIMseI_PA	27.7
1067	Opata_532114_PstIMseI_PA	27.7
1068	Opata_55133_PstIMseI_PA	27.7
1069	Opata_627227_PstIMseI_PA	27.7
1070	Opata_65879_PstIMseI_PA	27.7
1071	Opata_691139_PstIMseI_PA	27.7
1072	Opata_740601_PstIMseI_PA	27.7
1073	Opata_826001_PstIMseI_PA	27.7
1074	Opata_885001_PstIMseI_PA	27.7
1075	Opata_95149_PstIMseI_PA	27.7
1076	M6_1003541_PstIMspI_PA	27.7
1077	M6_1043989_PstIMspI_PA	27.7
1078	M6_1096928_PstIMspI_PA	27.7
1079	M6_1280362_PstIMspI_PA	27.7
1080	M6_1421192_PstIMspI_PA	27.7
1081	M6_1443515_PstIMspI_PA	27.7
1082	M6_161117_PstIMspI_PA	27.7
1083	M6_1616051_PstIMspI_PA	27.7
1084	M6_1622242_PstIMspI_PA	27.7
1085	M6_1651259_PstIMspI_PA	27.7
1086	M6_1654276_PstIMspI_PA	27.7
1087	M6_1679230_PstIMspI_PA	27.7
1088	M6_1698108_PstIMspI_PA	27.7
1089	M6_1759697_PstIMspI_PA	27.7
1090	M6_1835347_PstIMspI_PA	27.7
1091	M6_1843816_PstIMspI_PA	27.7
1092	M6_192575_PstIMspI_PA	27.7
1093	M6_2115569_PstIMspI_PA	27.7
1094	M6_2120697_PstIMspI_PA	27.7
1095	M6_2137092_PstIMspI_PA	27.7
1096	M6_2175485_PstIMspI_PA	27.7
1097	M6_2249923_PstIMspI_PA	27.7
1098	M6_2320138_PstIMspI_PA	27.7
1099	M6_2320323_PstIMspI_PA	27.7
1100	M6_2663936_PstIMspI_PA	27.7
1101	M6_2896858_PstIMspI_PA	27.7
1102	M6_2982411_PstIMspI_PA	27.7
1103	M6_3078591_PstIMspI_PA	27.7
1104	M6_314485_PstIMspI_PA	27.7
1105	M6_3259072_PstIMspI_PA	27.7
1106	M6_332371_PstIMspI_PA	27.7
1107	M6_3329130_PstIMspI_PA	27.7
1108	M6_3351997_PstIMspI_PA	27.7
1109	M6_3443775_PstIMspI_PA	27.7
1110	M6_3450914_PstIMspI_PA	27.7
1111	M6_353806_PstIMspI_PA	27.7
1112	M6_357546_PstIMspI_PA	27.7
1113	M6_383374_PstIMspI_PA	27.7
1114	M6_387664_PstIMspI_PA	27.7
1115	M6_407195_PstIMspI_PA	27.7
1116	M6_408797_PstIMspI_PA	27.7
1117	M6_413797_PstIMspI_PA	27.7
1118	M6_420706_PstIMspI_PA	27.7
1119	M6_434147_PstIMspI_PA	27.7
1120	M6_444123_PstIMspI_PA	27.7
1121	M6_447197_PstIMspI_PA	27.7
1122	M6_449307_PstIMspI_PA	27.7
1123	M6_477444_PstIMspI_PA	27.7
1124	M6_483194_PstIMspI_PA	27.7
1125	M6_487577_PstIMspI_PA	27.7
1126	M6_493686_PstIMspI_PA	27.7
1127	M6_525297_PstIMspI_PA	27.7
1128	M6_527259_PstIMspI_PA	27.7
1129	M6_530702_PstIMspI_PA	27.7
1130	M6_545655_PstIMspI_PA	27.7
1131	M6_546443_PstIMspI_PA	27.7
1132	M6_547266_PstIMspI_PA	27.7
1133	M6_563424_PstIMspI_PA	27.7
1134	M6_579965_PstIMspI_PA	27.7
1135	M6_596912_PstIMspI_PA	27.7
1136	M6_605671_PstIMspI_PA	27.7
1137	M6_686643_PstIMspI_PA	27.7
1138	M6_695564_PstIMspI_PA	27.7
1139	M6_697489_PstIMspI_PA	27.7
1140	M6_715015_PstIMspI_PA	27.7
1141	M6_733687_PstIMspI_PA	27.7
1142	M6_841329_PstIMspI_PA	27.7
1143	M6_873412_PstIMspI_PA	27.7
1144	M6_943742_PstIMspI_PA	27.7
1145	M6_996042_PstIMspI_PA	27.7
1146	M6_998777_PstIMspI_PA	27.7
1147	Opata_1069661_PstIMspI_PA	27.7
1148	Opata_1206113_PstIMspI_PA	27.7
1149	Opata_1338404_PstIMspI_PA	27.7
1150	Opata_1356702_PstIMspI_PA	27.7
1151	Opata_1407384_PstIMspI_PA	27.7
1152	Opata_1426525_PstIMspI_PA	27.7
1153	Opata_1460083_PstIMspI_PA	27.7
1154	Opata_1492773_PstIMspI_PA	27.7
1155	Opata_1653134_PstIMspI_PA	27.7
1156	Opata_177551_PstIMspI_PA	27.7
1157	Opata_2120039_PstIMspI_PA	27.7
1158	Opata_2124928_PstIMspI_PA	27.7
1159	Opata_2173216_PstIMspI_PA	27.7
1160	Opata_2193370_PstIMspI_PA	27.7
1161	Opata_219710_PstIMspI_PA	27.7
1162	Opata_2429972_PstIMspI_PA	27.7
1163	Opata_250132_PstIMspI_PA	27.7
1164	Opata_276074_PstIMspI_PA	27.7
1165	Opata_2840813_PstIMspI_PA	27.7
1166	Opata_2872312_PstIMspI_PA	27.7
1167	Opata_304812_PstIMspI_PA	27.7
1168	Opata_3051522_PstIMspI_PA	27.7
1169	Opata_3356024_PstIMspI_PA	27.7
1170	Opata_349493_PstIMspI_PA	27.7
1171	Opata_3562691_PstIMspI_PA	27.7
1172	Opata_37208_PstIMspI_PA	27.7
1173	Opata_3774696_PstIMspI_PA	27.7
1174	Opata_3979179_PstIMspI_PA	27.7
1175	Opata_465934_PstIMspI_PA	27.7
1176	Opata_547204_PstIMspI_PA	27.7
1177	Opata_640855_PstIMspI_PA	27.7
1178	Opata_738586_PstIMspI_PA	27.7
1179	Opata_763237_PstIMspI_PA	27.7
1180	Opata_774932_PstIMspI_PA	27.7
1181	Opata_813231_PstIMspI_PA	27.7
1182	Opata_816226_PstIMspI_PA	27.7
1183	Opata_845831_PstIMspI_PA	27.7
1184	Opata_846967_PstIMspI_PA	27.7
1185	Opata_897424_PstIMspI_PA	27.7
1186	Opata_924114_PstIMspI_PA	27.7
1187	Opata_964265_PstIMspI_PA	27.7
1188	Opata_993687_PstIMspI_PA	27.7
1189	Opata_997641_PstIMspI_PA	27.7
1190	M6_73556_PstIMluI_PA	27.7
1191	M6_852293_PstIMluI_PA	27.7
1192	M6_865738_PstIMluI_PA	27.7
1193	Opata_1335681_PstIMluI_PA	27.7
1194	M6_1045108_PstIMseI_PA	27.7
1195	M6_1063654_PstIMseI_PA	27.7
1196	M6_1098138_PstIMseI_PA	27.7
1197	M6_1102090_PstIMseI_PA	27.7
1198	M6_1106995_PstIMseI_PA	27.7
1199	M6_1107649_PstIMseI_PA	27.7
1200	M6_1124134_PstIMseI_PA	27.7
1201	M6_1128023_PstIMseI_PA	27.7
1202	M6_1133718_PstIMseI_PA	27.7
1203	M6_1135795_PstIMseI_PA	27.7
1204	M6_118304_PstIMseI_PA	27.7
1205	M6_1188491_PstIMseI_PA	27.7
1206	M6_1205459_PstIMseI_PA	27.7
1207	M6_1207649_PstIMseI_PA	27.7
1208	M6_124265_PstIMseI_PA	27.7
1209	M6_1281712_PstIMseI_PA	27.7
1210	M6_129689_PstIMseI_PA	27.7
1211	M6_1309031_PstIMseI_PA	27.7
1212	M6_1368763_PstIMseI_PA	27.7
1213	M6_1429632_PstIMseI_PA	27.7
1214	M6_14601_PstIMseI_PA	27.7
1215	M6_1462056_PstIMseI_PA	27.7
1216	M6_1472493_PstIMseI_PA	27.7
1217	M6_148757_PstIMseI_PA	27.7
1218	M6_1487786_PstIMseI_PA	27.7
1219	M6_163108_PstIMseI_PA	27.7
1220	M6_16537_PstIMseI_PA	27.7
1221	M6_1703511_PstIMseI_PA	27.7
1222	M6_1722357_PstIMseI_PA	27.7
1223	M6_172953_PstIMseI_PA	27.7
1224	M6_177840_PstIMseI_PA	27.7
1225	M6_1795190_PstIMseI_PA	27.7
1226	M6_188699_PstIMseI_PA	27.7
1227	M6_1989629_PstIMseI_PA	27.7
1228	M6_20520_PstIMseI_PA	27.7
1229	M6_213351_PstIMseI_PA	27.7
1230	M6_2203098_PstIMseI_PA	27.7
1231	M6_22203_PstIMseI_PA	27.7
1232	M6_2326838_PstIMseI_PA	27.7
1233	M6_243200_PstIMseI_PA	27.7
1234	M6_2509032_PstIMseI_PA	27.7
1235	M6_260590_PstIMseI_PA	27.7
1236	M6_268745_PstIMseI_PA	27.7
1237	M6_2687724_PstIMseI_PA	27.7
1238	M6_271162_PstIMseI_PA	27.7
1239	M6_2732836_PstIMseI_PA	27.7
1240	M6_276393_PstIMseI_PA	27.7
1241	M6_2787571_PstIMseI_PA	27.7
1242	M6_280544_PstIMseI_PA	27.7
1243	M6_282510_PstIMseI_PA	27.7
1244	M6_288064_PstIMseI_PA	27.7
1245	M6_2903005_PstIMseI_PA	27.7
1246	M6_290533_PstIMseI_PA	27.7
1247	M6_293935_PstIMseI_PA	27.7
1248	M6_295324_PstIMseI_PA	27.7
1249	M6_2988171_PstIMseI_PA	27.7
1250	M6_2997576_PstIMseI_PA	27.7
1251	M6_299856_PstIMseI_PA	27.7
1252	M6_311997_PstIMseI_PA	27.7
1253	M6_3130964_PstIMseI_PA	27.7
1254	M6_314951_PstIMseI_PA	27.7
1255	M6_3155060_PstIMseI_PA	27.7
1256	M6_3180317_PstIMseI_PA	27.7
1257	M6_320753_PstIMseI_PA	27.7
1258	M6_325473_PstIMseI_PA	27.7
1259	M6_34289_PstIMseI_PA	27.7
1260	M6_34614_PstIMseI_PA	27.7
1261	M6_349235_PstIMseI_PA	27.7
1262	M6_360649_PstIMseI_PA	27.7
1263	M6_365723_PstIMseI_PA	27.7
1264	M6_37403_PstIMseI_PA	27.7
1265	M6_37637_PstIMseI_PA	27.7
1266	M6_37772_PstIMseI_PA	27.7
1267	M6_3790259_PstIMseI_PA	27.7
1268	M6_381201_PstIMseI_PA	27.7
1269	M6_391448_PstIMseI_PA	27.7
1270	M6_394346_PstIMseI_PA	27.7
1271	M6_39464_PstIMseI_PA	27.7
1272	M6_410771_PstIMseI_PA	27.7
1273	M6_415740_PstIMseI_PA	27.7
1274	M6_4235904_PstIMseI_PA	27.7
1275	M6_438696_PstIMseI_PA	27.7
1276	M6_441356_PstIMseI_PA	27.7
1277	M6_441364_PstIMseI_PA	27.7
1278	M6_45320_PstIMseI_PA	27.7
1279	M6_45436_PstIMseI_PA	27.7
1280	M6_45455_PstIMseI_PA	27.7
1281	M6_468519_PstIMseI_PA	27.7
1282	M6_469096_PstIMseI_PA	27.7
1283	M6_469208_PstIMseI_PA	27.7
1284	M6_471023_PstIMseI_PA	27.7
1285	M6_473047_PstIMseI_PA	27.7
1286	M6_473262_PstIMseI_PA	27.7
1287	M6_474490_PstIMseI_PA	27.7
1288	M6_474735_PstIMseI_PA	27.7
1289	M6_476223_PstIMseI_PA	27.7
1290	M6_494168_PstIMseI_PA	27.7
1291	M6_501192_PstIMseI_PA	27.7
1292	M6_511621_PstIMseI_PA	27.7
1293	M6_515516_PstIMseI_PA	27.7
1294	M6_521042_PstIMseI_PA	27.7
1295	M6_533035_PstIMseI_PA	27.7
1296	M6_541806_PstIMseI_PA	27.7
1297	M6_566702_PstIMseI_PA	27.7
1298	M6_585524_PstIMseI_PA	27.7
1299	M6_613139_PstIMseI_PA	27.7
1300	M6_613623_PstIMseI_PA	27.7
1301	M6_6143_PstIMseI_PA	27.7
1302	M6_646009_PstIMseI_PA	27.7
1303	M6_655832_PstIMseI_PA	27.7
1304	M6_713936_PstIMseI_PA	27.7
1305	M6_723888_PstIMseI_PA	27.7
1306	M6_727748_PstIMseI_PA	27.7
1307	M6_743259_PstIMseI_PA	27.7
1308	M6_757419_PstIMseI_PA	27.7
1309	M6_778627_PstIMseI_PA	27.7
1310	M6_796679_PstIMseI_PA	27.7
1311	M6_803426_PstIMseI_PA	27.7
1312	M6_877195_PstIMseI_PA	27.7
1313	M6_877600_PstIMseI_PA	27.7
1314	M6_91186_PstIMseI_PA	27.7
1315	M6_926574_PstIMseI_PA	27.7
1316	M6_944708_PstIMseI_PA	27.7
1317	M6_950049_PstIMseI_PA	27.7
1318	M6_97647_PstIMseI_PA	27.7
1319	Opata_1050785_PstIMseI_PA	27.7
1320	Opata_1057584_PstIMseI_PA	27.7
1321	Opata_108826_PstIMseI_PA	27.7
1322	Opata_1186741_PstIMseI_PA	27.7
1323	Opata_2146187_PstIMseI_PA	27.7
1324	Opata_239585_PstIMseI_PA	27.7
1325	Opata_244505_PstIMseI_PA	27.7
1326	Opata_254830_PstIMseI_PA	27.7
1327	Opata_2933139_PstIMseI_PA	27.7
1328	Opata_317289_PstIMseI_PA	27.7
1329	Opata_33391_PstIMseI_PA	27.7
1330	Opata_371670_PstIMseI_PA	27.7
1331	Opata_371779_PstIMseI_PA	27.7
1332	Opata_4159655_PstIMseI_PA	27.7
1333	Opata_441132_PstIMseI_PA	27.7
1334	Opata_465252_PstIMseI_PA	27.7
1335	Opata_472370_PstIMseI_PA	27.7
1336	Opata_477561_PstIMseI_PA	27.7
1337	Opata_5128_PstIMseI_PA	27.7
1338	Opata_519307_PstIMseI_PA	27.7
1339	Opata_532574_PstIMseI_PA	27.7
1340	Opata_56879_PstIMseI_PA	27.7
1341	Opata_647548_PstIMseI_PA	27.7
1342	Opata_7620_PstIMseI_PA	27.7
1343	Opata_768784_PstIMseI_PA	27.7
1344	Opata_781443_PstIMseI_PA	27.7
1345	Opata_78268_PstIMseI_PA	27.7
1346	Opata_793486_PstIMseI_PA	27.7
1347	Opata_906882_PstIMseI_PA	27.7
1348	Opata_929520_PstIMseI_PA	27.7
1349	M6_1039738_PstIMspI_PA	27.7
1350	M6_1048893_PstIMspI_PA	27.7
1351	M6_1050044_PstIMspI_PA	27.7
1352	M6_1057150_PstIMspI_PA	27.7
1353	M6_1059331_PstIMspI_PA	27.7
1354	M6_1122111_PstIMspI_PA	27.7
1355	M6_1156260_PstIMspI_PA	27.7
1356	M6_1182300_PstIMspI_PA	27.7
1357	M6_1197787_PstIMspI_PA	27.7
1358	M6_1207181_PstIMspI_PA	27.7
1359	M6_1318154_PstIMspI_PA	27.7
1360	M6_1333167_PstIMspI_PA	27.7
1361	M6_1335374_PstIMspI_PA	27.7
1362	M6_1388486_PstIMspI_PA	27.7
1363	M6_1392542_PstIMspI_PA	27.7
1364	M6_1456945_PstIMspI_PA	27.7
1365	M6_1480121_PstIMspI_PA	27.7
1366	M6_1480161_PstIMspI_PA	27.7
1367	M6_1490203_PstIMspI_PA	27.7
1368	M6_1490210_PstIMspI_PA	27.7
1369	M6_1508581_PstIMspI_PA	27.7
1370	M6_1530038_PstIMspI_PA	27.7
1371	M6_1531826_PstIMspI_PA	27.7
1372	M6_1572239_PstIMspI_PA	27.7
1373	M6_1582756_PstIMspI_PA	27.7
1374	M6_159130_PstIMspI_PA	27.7
1375	M6_1613531_PstIMspI_PA	27.7
1376	M6_1660218_PstIMspI_PA	27.7
1377	M6_1695511_PstIMspI_PA	27.7
1378	M6_1784013_PstIMspI_PA	27.7
1379	M6_181681_PstIMspI_PA	27.7
1380	M6_1830352_PstIMspI_PA	27.7
1381	M6_1837879_PstIMspI_PA	27.7
1382	M6_1838525_PstIMspI_PA	27.7
1383	M6_184034_PstIMspI_PA	27.7
1384	M6_1891227_PstIMspI_PA	27.7
1385	M6_1919564_PstIMspI_PA	27.7
1386	M6_1960700_PstIMspI_PA	27.7
1387	M6_1978402_PstIMspI_PA	27.7
1388	M6_2009302_PstIMspI_PA	27.7
1389	M6_2040028_PstIMspI_PA	27.7
1390	M6_2046488_PstIMspI_PA	27.7
1391	M6_2059245_PstIMspI_PA	27.7
1392	M6_2070144_PstIMspI_PA	27.7
1393	M6_2134238_PstIMspI_PA	27.7
1394	M6_2163266_PstIMspI_PA	27.7
1395	M6_2165569_PstIMspI_PA	27.7
1396	M6_2188655_PstIMspI_PA	27.7
1397	M6_2251458_PstIMspI_PA	27.7
1398	M6_2273667_PstIMspI_PA	27.7
1399	M6_2285335_PstIMspI_PA	27.7
1400	M6_2423307_PstIMspI_PA	27.7
1401	M6_2546492_PstIMspI_PA	27.7
1402	M6_256105_PstIMspI_PA	27.7
1403	M6_2561850_PstIMspI_PA	27.7
1404	M6_2642726_PstIMspI_PA	27.7
1405	M6_2654861_PstIMspI_PA	27.7
1406	M6_2713602_PstIMspI_PA	27.7
1407	M6_2726736_PstIMspI_PA	27.7
1408	M6_2744283_PstIMspI_PA	27.7
1409	M6_276976_PstIMspI_PA	27.7
1410	M6_2773491_PstIMspI_PA	27.7
1411	M6_2799108_PstIMspI_PA	27.7
1412	M6_2855103_PstIMspI_PA	27.7
1413	M6_2887540_PstIMspI_PA	27.7
1414	M6_3018349_PstIMspI_PA	27.7
1415	M6_3073313_PstIMspI_PA	27.7
1416	M6_315312_PstIMspI_PA	27.7
1417	M6_3180463_PstIMspI_PA	27.7
1418	M6_320669_PstIMspI_PA	27.7
1419	M6_3230031_PstIMspI_PA	27.7
1420	M6_3245337_PstIMspI_PA	27.7
1421	M6_3266015_PstIMspI_PA	27.7
1422	M6_3268157_PstIMspI_PA	27.7
1423	M6_331375_PstIMspI_PA	27.7
1424	M6_332793_PstIMspI_PA	27.7
1425	M6_334499_PstIMspI_PA	27.7
1426	M6_336912_PstIMspI_PA	27.7
1427	M6_337012_PstIMspI_PA	27.7
1428	M6_3427897_PstIMspI_PA	27.7
1429	M6_3476805_PstIMspI_PA	27.7
1430	M6_350775_PstIMspI_PA	27.7
1431	M6_3546934_PstIMspI_PA	27.7
1432	M6_355681_PstIMspI_PA	27.7
1433	M6_3559565_PstIMspI_PA	27.7
1434	M6_3604790_PstIMspI_PA	27.7
1435	M6_364888_PstIMspI_PA	27.7
1436	M6_380474_PstIMspI_PA	27.7
1437	M6_380809_PstIMspI_PA	27.7
1438	M6_387880_PstIMspI_PA	27.7
1439	M6_389787_PstIMspI_PA	27.7
1440	M6_390090_PstIMspI_PA	27.7
1441	M6_395943_PstIMspI_PA	27.7
1442	M6_403110_PstIMspI_PA	27.7
1443	M6_403269_PstIMspI_PA	27.7
1444	M6_408073_PstIMspI_PA	27.7
1445	M6_410851_PstIMspI_PA	27.7
1446	M6_414136_PstIMspI_PA	27.7
1447	M6_419175_PstIMspI_PA	27.7
1448	M6_420138_PstIMspI_PA	27.7
1449	M6_431160_PstIMspI_PA	27.7
1450	M6_450391_PstIMspI_PA	27.7
1451	M6_452712_PstIMspI_PA	27.7
1452	M6_455698_PstIMspI_PA	27.7
1453	M6_456998_PstIMspI_PA	27.7
1454	M6_458692_PstIMspI_PA	27.7
1455	M6_465154_PstIMspI_PA	27.7
1456	M6_471459_PstIMspI_PA	27.7
1457	M6_478503_PstIMspI_PA	27.7
1458	M6_481876_PstIMspI_PA	27.7
1459	M6_485679_PstIMspI_PA	27.7
1460	M6_512400_PstIMspI_PA	27.7
1461	M6_520701_PstIMspI_PA	27.7
1462	M6_524107_PstIMspI_PA	27.7
1463	M6_524259_PstIMspI_PA	27.7
1464	M6_52586_PstIMspI_PA	27.7
1465	M6_528866_PstIMspI_PA	27.7
1466	M6_532388_PstIMspI_PA	27.7
1467	M6_550089_PstIMspI_PA	27.7
1468	M6_568381_PstIMspI_PA	27.7
1469	M6_575332_PstIMspI_PA	27.7
1470	M6_592942_PstIMspI_PA	27.7
1471	M6_592997_PstIMspI_PA	27.7
1472	M6_604453_PstIMspI_PA	27.7
1473	M6_607355_PstIMspI_PA	27.7
1474	M6_608861_PstIMspI_PA	27.7
1475	M6_625838_PstIMspI_PA	27.7
1476	M6_634013_PstIMspI_PA	27.7
1477	M6_641586_PstIMspI_PA	27.7
1478	M6_642761_PstIMspI_PA	27.7
1479	M6_643237_PstIMspI_PA	27.7
1480	M6_646255_PstIMspI_PA	27.7
1481	M6_662160_PstIMspI_PA	27.7
1482	M6_663308_PstIMspI_PA	27.7
1483	M6_704866_PstIMspI_PA	27.7
1484	M6_723353_PstIMspI_PA	27.7
1485	M6_727775_PstIMspI_PA	27.7
1486	M6_734761_PstIMspI_PA	27.7
1487	M6_746559_PstIMspI_PA	27.7
1488	M6_751621_PstIMspI_PA	27.7
1489	M6_768734_PstIMspI_PA	27.7
1490	M6_775887_PstIMspI_PA	27.7
1491	M6_802532_PstIMspI_PA	27.7
1492	M6_806833_PstIMspI_PA	27.7
1493	M6_811161_PstIMspI_PA	27.7
1494	M6_858024_PstIMspI_PA	27.7
1495	M6_882201_PstIMspI_PA	27.7
1496	M6_885838_PstIMspI_PA	27.7
1497	M6_8964_PstIMspI_PA	27.7
1498	M6_912092_PstIMspI_PA	27.7
1499	M6_931959_PstIMspI_PA	27.7
1500	M6_989365_PstIMspI_PA	27.7
1501	Opata_1418856_PstIMspI_PA	27.7
1502	Opata_1593537_PstIMspI_PA	27.7
1503	Opata_1819472_PstIMspI_PA	27.7
1504	Opata_1837561_PstIMspI_PA	27.7
1505	Opata_2039820_PstIMspI_PA	27.7
1506	Opata_207105_PstIMspI_PA	27.7
1507	Opata_208563_PstIMspI_PA	27.7
1508	Opata_2155247_PstIMspI_PA	27.7
1509	Opata_2370195_PstIMspI_PA	27.7
1510	Opata_2472638_PstIMspI_PA	27.7
1511	Opata_2804309_PstIMspI_PA	27.7
1512	Opata_3261196_PstIMspI_PA	27.7
1513	Opata_3337281_PstIMspI_PA	27.7
1514	Opata_337582_PstIMspI_PA	27.7
1515	Opata_3810100_PstIMspI_PA	27.7
1516	Opata_554674_PstIMspI_PA	27.7
1517	Opata_79750_PstIMspI_PA	27.7
1518	Opata_940119_PstIMspI_PA	27.7
1519	Opata_7274_PstIMluI_PA	27.7
1520	M6_1031897_PstIMseI_PA	27.7
1521	M6_753385_PstIMseI_PA	27.7
1522	Opata_153468_PstIMseI_PA	27.7
1523	Opata_198490_PstIMseI_PA	27.7
1524	Opata_255151_PstIMseI_PA	27.7
1525	Opata_313336_PstIMseI_PA	27.7
1526	Opata_3345246_PstIMseI_PA	27.7
1527	Opata_46534_PstIMseI_PA	27.7
1528	Opata_680832_PstIMseI_PA	27.7
1529	Opata_734503_PstIMseI_PA	27.7
1530	Opata_816737_PstIMseI_PA	27.7
1531	M6_2050473_PstIMspI_PA	27.7
1532	M6_2198542_PstIMspI_PA	27.7
1533	M6_2319553_PstIMspI_PA	27.7
1534	M6_3130550_PstIMspI_PA	27.7
1535	M6_3234864_PstIMspI_PA	27.7
1536	M6_695760_PstIMspI_PA	27.7
1537	M6_915986_PstIMspI_PA	27.7
1538	Opata_1001207_PstIMspI_PA	27.7
1539	Opata_1214528_PstIMspI_PA	27.7
1540	Opata_1536854_PstIMspI_PA	27.7
1541	Opata_1777724_PstIMspI_PA	27.7
1542	Opata_1783903_PstIMspI_PA	27.7
1543	Opata_1803739_PstIMspI_PA	27.7
1544	Opata_2219811_PstIMspI_PA	27.7
1545	Opata_2924022_PstIMspI_PA	27.7
1546	Opata_3255607_PstIMspI_PA	27.7
1547	Opata_3562108_PstIMspI_PA	27.7
1548	Opata_3611333_PstIMspI_PA	27.7
1549	Opata_567904_PstIMspI_PA	27.7
1550	Opata_813956_PstIMspI_PA	27.7
1551	Opata_75950_PstIMluI_PA	27.7
1552	Opata_1069167_PstIMseI_PA	27.7
1553	Opata_1078888_PstIMseI_PA	27.7
1554	Opata_145427_PstIMseI_PA	27.7
1555	Opata_1800649_PstIMseI_PA	27.7
1556	Opata_367048_PstIMseI_PA	27.7
1557	Opata_468446_PstIMseI_PA	27.7
1558	Opata_491295_PstIMseI_PA	27.7
1559	Opata_50354_PstIMseI_PA	27.7
1560	Opata_507482_PstIMseI_PA	27.7
1561	Opata_702048_PstIMseI_PA	27.7
1562	Opata_723885_PstIMseI_PA	27.7
1563	Opata_84306_PstIMseI_PA	27.7
1564	M6_39418_PstIMspI_PA	27.7
1565	Opata_1337984_PstIMspI_PA	27.7
1566	Opata_1683615_PstIMspI_PA	27.7
1567	Opata_1758242_PstIMspI_PA	27.7
1568	Opata_1850133_PstIMspI_PA	27.7
1569	Opata_2061221_PstIMspI_PA	27.7
1570	Opata_2164560_PstIMspI_PA	27.7
1571	Opata_2233294_PstIMspI_PA	27.7
1572	Opata_2275768_PstIMspI_PA	27.7
1573	Opata_2373510_PstIMspI_PA	27.7
1574	Opata_257771_PstIMspI_PA	27.7
1575	Opata_3376297_PstIMspI_PA	27.7
1576	Opata_364081_PstIMspI_PA	27.7
1577	Opata_371185_PstIMspI_PA	27.7
1578	Opata_3826475_PstIMspI_PA	27.7
1579	Opata_4199240_PstIMspI_PA	27.7
1580	Opata_420375_PstIMspI_PA	27.7
1581	Opata_439433_PstIMspI_PA	27.7
1582	Opata_449163_PstIMspI_PA	27.7
1583	M6_188520_PstIMseI_PA	27.7
1584	M6_1888290_PstIMseI_PA	27.7
1585	M6_2862903_PstIMseI_PA	27.7
1586	M6_566751_PstIMseI_PA	27.7
1587	Opata_1048658_PstIMseI_PA	27.7
1588	Opata_4179133_PstIMseI_PA	27.7
1589	M6_146524_PstIMspI_PA	27.7
1590	M6_536367_PstIMspI_PA	27.7
1591	Opata_1385998_PstIMspI_PA	27.7
1592	Opata_139319_PstIMspI_PA	27.7
1593	Opata_1512155_PstIMspI_PA	27.7
1594	Opata_1733376_PstIMspI_PA	27.7
1595	Opata_2012828_PstIMspI_PA	27.7
1596	Opata_2133351_PstIMspI_PA	27.7
1597	Opata_2160055_PstIMspI_PA	27.7
1598	Opata_2233940_PstIMspI_PA	27.7
1599	Opata_2366835_PstIMspI_PA	27.7
1600	Opata_258848_PstIMspI_PA	27.7
1601	Opata_2709517_PstIMspI_PA	27.7
1602	Opata_2740246_PstIMspI_PA	27.7
1603	Opata_2780_PstIMspI_PA	27.7
1604	Opata_3199050_PstIMspI_PA	27.7
1605	Opata_3515210_PstIMspI_PA	27.7
1606	Opata_3538322_PstIMspI_PA	27.7
1607	Opata_3572970_PstIMspI_PA	27.7
1608	Opata_383401_PstIMspI_PA	27.7
1609	Opata_3843397_PstIMspI_PA	27.7
1610	Opata_3951744_PstIMspI_PA	27.7
1611	Opata_4172793_PstIMspI_PA	27.7
1612	Opata_684433_PstIMspI_PA	27.7
1613	Opata_706265_PstIMspI_PA	27.7
1614	Opata_828991_PstIMspI_PA	27.7
1615	M6_351967_PstIMluI_PA	27.7
1616	M6_1059265_PstIMseI_PA	27.7
1617	M6_1077562_PstIMseI_PA	27.7
1618	M6_259777_PstIMseI_PA	27.7
1619	M6_3155339_PstIMseI_PA	27.7
1620	M6_3768567_PstIMseI_PA	27.7
1621	M6_425900_PstIMseI_PA	27.7
1622	M6_432523_PstIMseI_PA	27.7
1623	M6_528235_PstIMseI_PA	27.7
1624	M6_567318_PstIMseI_PA	27.7
1625	M6_679287_PstIMseI_PA	27.7
1626	M6_78996_PstIMseI_PA	27.7
1627	M6_816048_PstIMseI_PA	27.7
1628	M6_882083_PstIMseI_PA	27.7
1629	M6_990336_PstIMseI_PA	27.7
1630	Opata_119343_PstIMseI_PA	27.7
1631	Opata_12352_PstIMseI_PA	27.7
1632	Opata_1278749_PstIMseI_PA	27.7
1633	Opata_129008_PstIMseI_PA	27.7
1634	Opata_13931_PstIMseI_PA	27.7
1635	Opata_2064791_PstIMseI_PA	27.7
1636	Opata_208266_PstIMseI_PA	27.7
1637	Opata_236911_PstIMseI_PA	27.7
1638	Opata_3034902_PstIMseI_PA	27.7
1639	Opata_3066735_PstIMseI_PA	27.7
1640	Opata_309087_PstIMseI_PA	27.7
1641	Opata_333407_PstIMseI_PA	27.7
1642	Opata_35857_PstIMseI_PA	27.7
1643	Opata_4216663_PstIMseI_PA	27.7
1644	Opata_4276770_PstIMseI_PA	27.7
1645	Opata_465592_PstIMseI_PA	27.7
1646	Opata_764405_PstIMseI_PA	27.7
1647	Opata_999541_PstIMseI_PA	27.7
1648	M6_1018727_PstIMspI_PA	27.7
1649	M6_102606_PstIMspI_PA	27.7
1650	M6_1042434_PstIMspI_PA	27.7
1651	M6_1057346_PstIMspI_PA	27.7
1652	M6_1107796_PstIMspI_PA	27.7
1653	M6_1231240_PstIMspI_PA	27.7
1654	M6_1296672_PstIMspI_PA	27.7
1655	M6_131824_PstIMspI_PA	27.7
1656	M6_1471885_PstIMspI_PA	27.7
1657	M6_1547092_PstIMspI_PA	27.7
1658	M6_1552288_PstIMspI_PA	27.7
1659	M6_174834_PstIMspI_PA	27.7
1660	M6_2134469_PstIMspI_PA	27.7
1661	M6_2161981_PstIMspI_PA	27.7
1662	M6_223680_PstIMspI_PA	27.7
1663	M6_258922_PstIMspI_PA	27.7
1664	M6_261082_PstIMspI_PA	27.7
1665	M6_287880_PstIMspI_PA	27.7
1666	M6_3298716_PstIMspI_PA	27.7
1667	M6_3432763_PstIMspI_PA	27.7
1668	M6_3525213_PstIMspI_PA	27.7
1669	M6_552876_PstIMspI_PA	27.7
1670	M6_616444_PstIMspI_PA	27.7
1671	M6_692582_PstIMspI_PA	27.7
1672	M6_805993_PstIMspI_PA	27.7
1673	M6_818746_PstIMspI_PA	27.7
1674	M6_880391_PstIMspI_PA	27.7
1675	M6_90076_PstIMspI_PA	27.7
1676	Opata_1035299_PstIMspI_PA	27.7
1677	Opata_1040061_PstIMspI_PA	27.7
1678	Opata_1050000_PstIMspI_PA	27.7
1679	Opata_1153685_PstIMspI_PA	27.7
1680	Opata_127891_PstIMspI_PA	27.7
1681	Opata_1493184_PstIMspI_PA	27.7
1682	Opata_1577884_PstIMspI_PA	27.7
1683	Opata_159841_PstIMspI_PA	27.7
1684	Opata_164745_PstIMspI_PA	27.7
1685	Opata_1770500_PstIMspI_PA	27.7
1686	Opata_1809413_PstIMspI_PA	27.7
1687	Opata_1834740_PstIMspI_PA	27.7
1688	Opata_1854690_PstIMspI_PA	27.7
1689	Opata_1857415_PstIMspI_PA	27.7
1690	Opata_190316_PstIMspI_PA	27.7
1691	Opata_1908315_PstIMspI_PA	27.7
1692	Opata_1918657_PstIMspI_PA	27.7
1693	Opata_1948235_PstIMspI_PA	27.7
1694	Opata_2035502_PstIMspI_PA	27.7
1695	Opata_2048899_PstIMspI_PA	27.7
1696	Opata_209456_PstIMspI_PA	27.7
1697	Opata_2148533_PstIMspI_PA	27.7
1698	Opata_2165512_PstIMspI_PA	27.7
1699	Opata_2175764_PstIMspI_PA	27.7
1700	Opata_2196441_PstIMspI_PA	27.7
1701	Opata_220015_PstIMspI_PA	27.7
1702	Opata_2226531_PstIMspI_PA	27.7
1703	Opata_2327691_PstIMspI_PA	27.7
1704	Opata_242613_PstIMspI_PA	27.7
1705	Opata_2462354_PstIMspI_PA	27.7
1706	Opata_2623125_PstIMspI_PA	27.7
1707	Opata_281265_PstIMspI_PA	27.7
1708	Opata_283322_PstIMspI_PA	27.7
1709	Opata_2863012_PstIMspI_PA	27.7
1710	Opata_2864417_PstIMspI_PA	27.7
1711	Opata_287277_PstIMspI_PA	27.7
1712	Opata_2878404_PstIMspI_PA	27.7
1713	Opata_2981357_PstIMspI_PA	27.7
1714	Opata_2999150_PstIMspI_PA	27.7
1715	Opata_3171243_PstIMspI_PA	27.7
1716	Opata_3233102_PstIMspI_PA	27.7
1717	Opata_3364783_PstIMspI_PA	27.7
1718	Opata_3561663_PstIMspI_PA	27.7
1719	Opata_3588135_PstIMspI_PA	27.7
1720	Opata_3607012_PstIMspI_PA	27.7
1721	Opata_3639881_PstIMspI_PA	27.7
1722	Opata_3650426_PstIMspI_PA	27.7
1723	Opata_3681787_PstIMspI_PA	27.7
1724	Opata_383273_PstIMspI_PA	27.7
1725	Opata_3853876_PstIMspI_PA	27.7
1726	Opata_3958391_PstIMspI_PA	27.7
1727	Opata_4006585_PstIMspI_PA	27.7
1728	Opata_4016380_PstIMspI_PA	27.7
1729	Opata_4173820_PstIMspI_PA	27.7
1730	Opata_457016_PstIMspI_PA	27.7
1731	Opata_471338_PstIMspI_PA	27.7
1732	Opata_529426_PstIMspI_PA	27.7
1733	Opata_55085_PstIMspI_PA	27.7
1734	Opata_595899_PstIMspI_PA	27.7
1735	Opata_614526_PstIMspI_PA	27.7
1736	Opata_681827_PstIMspI_PA	27.7
1737	Opata_858595_PstIMspI_PA	27.7
1738	Opata_90077_PstIMspI_PA	27.7
1739	Opata_911731_PstIMspI_PA	27.7
1740	Opata_917028_PstIMspI_PA	27.7
1741	Opata_928580_PstIMspI_PA	27.7
1742	Opata_963498_PstIMspI_PA	27.7
1743	M6_1971247_PstIMspI_PA	27.7
1744	M6_3537166_PstIMspI_PA	27.7
1745	Opata_84598_PstIMspI_PA	27.7
1746	Opata_91110_PstIMspI_PA	27.7
1747	Opata_246108_PstIMspI_PA	27.7
1748	Opata_373652_PstIMspI_PA	27.7
1749	Opata_1101675_PstIMspI_PA	27.7
1750	Opata_1474997_PstIMspI_PA	27.7
1751	Opata_958058_PstIMspI_PA	27.7
1752	Opata_758920_PstIMspI_PA	27.7
1753	Opata_3992816_PstIMspI_PA	27.7
1754	M6_2974484_PstIMspI_PA	27.7
1755	M6_1465796_PstIMseI_PA	27.7
1756	1080745	27.72
1757	1128235	27.72
1758	1219239	27.72
1759	1665699	27.72
1760	wPt-665480	27.75
1761	1096419	27.92
1762	1047325	27.97
1763	1068861	27.97
1764	1102791	27.97
1765	1108749	27.97
1766	1138449	27.97
1767	1140812	27.97
1768	1143069	27.97
1769	1162167	27.97
1770	1241234	27.97
1771	1279778	27.97
1772	1296314	27.97
1773	1377853	27.97
1774	1400979	27.97
1775	1401390	27.97
1776	1401914	27.97
1777	1699269	27.97
1778	2242997	27.97
1779	2247222	27.97
1780	2249179	27.97
1781	2250391	27.97
1782	2259011	27.97
1783	4540553	27.97
1784	5332044	27.97
1785	2253017	28.14
1786	1121093	28.15
1787	1262234	28.15
1788	1392210	28.32
1789	wPt-9181	28.4
1790	1068748	28.4
1791	1088863	28.4
1792	1105837	28.4
1793	1127194	28.4
1794	1669999	28.4
1795	1670076	28.4
1796	1670197	28.4
1797	1670214	28.4
1798	1670224	28.4
1799	1670583	28.4
1800	Opata_2819995_PstIMluI_PA	28.4
1801	Opata_642643_PstIMluI_PA	28.4
1802	M6_598083_PstIMseI_PA	28.4
1803	Opata_1293293_PstIMseI_PA	28.4
1804	Opata_1550119_PstIMseI_PA	28.4
1805	Opata_68413_PstIMseI_PA	28.4
1806	Opata_1435944_PstIMspI_PA	28.4
1807	Opata_1554546_PstIMspI_PA	28.4
1808	Opata_1707506_PstIMspI_PA	28.4
1809	Opata_1872044_PstIMspI_PA	28.4
1810	Opata_1902574_PstIMspI_PA	28.4
1811	Opata_2011967_PstIMspI_PA	28.4
1812	Opata_2630395_PstIMspI_PA	28.4
1813	Opata_2708895_PstIMspI_PA	28.4
1814	Opata_300958_PstIMspI_PA	28.4
1815	Opata_3081607_PstIMspI_PA	28.4
1816	Opata_3132347_PstIMspI_PA	28.4
1817	Opata_3491013_PstIMspI_PA	28.4
1818	Opata_399029_PstIMspI_PA	28.4
1819	Opata_4047842_PstIMspI_PA	28.4
1820	Opata_4048515_PstIMspI_PA	28.4
1821	Opata_593236_PstIMspI_PA	28.4
1822	Opata_609102_PstIMspI_PA	28.4
1823	Opata_841645_PstIMspI_PA	28.4
1824	Opata_843839_PstIMspI_PA	28.4
1825	Opata_140802_31_PstIMseI_SNP	28.4
1826	Opata_252446_25_PstIMseI_SNP	28.4
1827	Opata_252446_66_PstIMseI_SNP	28.4
1828	Opata_26288_67_PstIMseI_SNP	28.4
1829	Opata_273219_62_PstIMseI_SNP	28.4
1830	Opata_593416_36_PstIMseI_SNP	28.4
1831	Opata_73341_22_PstIMseI_SNP	28.4
1832	Opata_75857_43_PstIMseI_SNP	28.4
1833	Opata_1718070_7_PstIMspI_SNP	28.4
1834	Opata_2222091_14_PstIMspI_SNP	28.4
1835	Opata_2222091_15_PstIMspI_SNP	28.4
1836	Opata_277244_86_PstIMspI_SNP	28.4
1837	Opata_3445413_12_PstIMspI_SNP	28.4
1838	Opata_85987_56_PstIMspI_SNP	28.4
1839	M6_467651_PstIMseI_PA	28.4
1840	Opata_1179590_PstIMluI_PA	28.4
1841	Opata_2187565_PstIMluI_PA	28.4
1842	M6_867827_PstIMseI_PA	28.4
1843	Opata_461307_PstIMseI_PA	28.4
1844	Opata_92152_PstIMseI_PA	28.4
1845	Opata_1248827_PstIMspI_PA	28.4
1846	Opata_1292557_PstIMspI_PA	28.4
1847	Opata_1706907_PstIMspI_PA	28.4
1848	Opata_1755542_PstIMspI_PA	28.4
1849	Opata_2094962_PstIMspI_PA	28.4
1850	Opata_2366725_PstIMspI_PA	28.4
1851	Opata_2381935_PstIMspI_PA	28.4
1852	Opata_239772_PstIMspI_PA	28.4
1853	Opata_2776183_PstIMspI_PA	28.4
1854	Opata_3622874_PstIMspI_PA	28.4
1855	Opata_3936153_PstIMspI_PA	28.4
1856	Opata_4110662_PstIMspI_PA	28.4
1857	Opata_32865_57_PstIMluI_SNP	28.4
1858	Opata_11526_44_PstIMseI_SNP	28.4
1859	Opata_11526_5_PstIMseI_SNP	28.4
1860	Opata_2521220_67_PstIMseI_SNP	28.4
1861	Opata_2521220_77_PstIMseI_SNP	28.4
1862	Opata_2564403_34_PstIMseI_SNP	28.4
1863	Opata_2564403_44_PstIMseI_SNP	28.4
1864	Opata_2564403_60_PstIMseI_SNP	28.4
1865	Opata_542442_27_PstIMseI_SNP	28.4
1866	Opata_542442_55_PstIMseI_SNP	28.4
1867	Opata_3177999_28_PstIMspI_SNP	28.4
1868	Opata_3480134_29_PstIMspI_SNP	28.4
1869	Opata_3480134_42_PstIMspI_SNP	28.4
1870	Opata_3480134_63_PstIMspI_SNP	28.4
1871	Opata_759103_13_PstIMspI_SNP	28.4
1872	Opata_353966_PstIMluI_PA	28.4
1873	M6_1042106_PstIMseI_PA	28.4
1874	Opata_229614_PstIMseI_PA	28.4
1875	Opata_231094_PstIMseI_PA	28.4
1876	Opata_344427_PstIMseI_PA	28.4
1877	Opata_3792239_PstIMseI_PA	28.4
1878	Opata_3906600_PstIMseI_PA	28.4
1879	Opata_407760_PstIMseI_PA	28.4
1880	Opata_51207_PstIMseI_PA	28.4
1881	Opata_80807_PstIMseI_PA	28.4
1882	Opata_1451694_PstIMspI_PA	28.4
1883	Opata_1940017_PstIMspI_PA	28.4
1884	Opata_203685_PstIMspI_PA	28.4
1885	Opata_2047041_PstIMspI_PA	28.4
1886	Opata_2603240_PstIMspI_PA	28.4
1887	Opata_2646416_PstIMspI_PA	28.4
1888	Opata_2849448_PstIMspI_PA	28.4
1889	Opata_2883325_PstIMspI_PA	28.4
1890	Opata_316631_PstIMspI_PA	28.4
1891	Opata_3200045_PstIMspI_PA	28.4
1892	Opata_338471_PstIMspI_PA	28.4
1893	Opata_363397_PstIMspI_PA	28.4
1894	Opata_4165416_PstIMspI_PA	28.4
1895	Opata_559070_PstIMspI_PA	28.4
1896	Opata_758510_PstIMspI_PA	28.4
1897	Opata_3075335_51_PstIMspI_SNP	28.4
1898	Opata_3394128_PstIMseI_PA	28.4
1899	Opata_3832881_PstIMseI_PA	28.4
1900	Opata_416527_PstIMseI_PA	28.4
1901	Opata_1238211_PstIMspI_PA	28.4
1902	Opata_1764267_PstIMspI_PA	28.4
1903	Opata_2060315_PstIMspI_PA	28.4
1904	Opata_2072240_PstIMspI_PA	28.4
1905	Opata_2903317_PstIMspI_PA	28.4
1906	Opata_2939832_PstIMspI_PA	28.4
1907	Opata_334771_PstIMspI_PA	28.4
1908	Opata_3505456_PstIMspI_PA	28.4
1909	Opata_641702_PstIMspI_PA	28.4
1910	Opata_858840_15_PstIMspI_SNP	28.4
1911	Opata_158764_PstIMseI_PA	28.4
1912	Opata_1863188_PstIMseI_PA	28.4
1913	Opata_23248_PstIMseI_PA	28.4
1914	Opata_242518_PstIMseI_PA	28.4
1915	Opata_255496_PstIMseI_PA	28.4
1916	Opata_294546_PstIMseI_PA	28.4
1917	Opata_304586_PstIMseI_PA	28.4
1918	Opata_940667_PstIMseI_PA	28.4
1919	Opata_963126_PstIMseI_PA	28.4
1920	Opata_2152671_PstIMspI_PA	28.4
1921	Opata_2982126_PstIMspI_PA	28.4
1922	M6_2951026_PstIMseI_PA	28.4
1923	Opata_1279197_PstIMseI_PA	28.4
1924	Opata_1394445_PstIMseI_PA	28.4
1925	Opata_239711_PstIMseI_PA	28.4
1926	Opata_308227_PstIMseI_PA	28.4
1927	Opata_354112_PstIMseI_PA	28.4
1928	Opata_375615_PstIMseI_PA	28.4
1929	Opata_4358346_PstIMseI_PA	28.4
1930	Opata_1438192_PstIMspI_PA	28.4
1931	Opata_1543049_PstIMspI_PA	28.4
1932	Opata_1566732_PstIMspI_PA	28.4
1933	Opata_3405509_PstIMspI_PA	28.4
1934	Opata_3646403_PstIMspI_PA	28.4
1935	Opata_191033_PstIMseI_PA	28.4
1936	Opata_221304_PstIMseI_PA	28.4
1937	Opata_3791283_PstIMseI_PA	28.4
1938	Opata_385751_PstIMseI_PA	28.4
1939	Opata_481092_PstIMseI_PA	28.4
1940	Opata_665954_PstIMseI_PA	28.4
1941	Opata_8644_PstIMseI_PA	28.4
1942	Opata_163690_PstIMspI_PA	28.4
1943	Opata_1753850_PstIMspI_PA	28.4
1944	Opata_1905486_PstIMspI_PA	28.4
1945	Opata_3700265_PstIMspI_PA	28.4
1946	Opata_522635_PstIMspI_PA	28.4
1947	Opata_544090_PstIMspI_PA	28.4
1948	Opata_794391_PstIMspI_PA	28.4
1949	Opata_1399981_PstIMspI_PA	28.4
1950	Opata_1591129_PstIMspI_PA	28.4
1951	Opata_1805153_PstIMspI_PA	28.4
1952	Opata_2114259_PstIMspI_PA	28.4
1953	Opata_2360849_PstIMspI_PA	28.4
1954	Opata_3188185_PstIMspI_PA	28.4
1955	Opata_383706_PstIMspI_PA	28.4
1956	Opata_3882592_PstIMspI_PA	28.4
1957	Opata_4261663_PstIMspI_PA	28.4
1958	M6_1193706_PstIMseI_PA	28.4
1959	Opata_1388334_PstIMseI_PA	28.4
1960	Opata_151860_PstIMseI_PA	28.4
1961	Opata_323980_PstIMseI_PA	28.4
1962	Opata_351013_PstIMseI_PA	28.4
1963	Opata_3765140_PstIMseI_PA	28.4
1964	Opata_515502_PstIMseI_PA	28.4
1965	Opata_555446_PstIMseI_PA	28.4
1966	Opata_62686_PstIMseI_PA	28.4
1967	Opata_6879_PstIMseI_PA	28.4
1968	M6_120859_PstIMspI_PA	28.4
1969	M6_991889_PstIMspI_PA	28.4
1970	Opata_107318_PstIMspI_PA	28.4
1971	Opata_152886_PstIMspI_PA	28.4
1972	Opata_1591681_PstIMspI_PA	28.4
1973	Opata_1920842_PstIMspI_PA	28.4
1974	Opata_1932435_PstIMspI_PA	28.4
1975	Opata_2006139_PstIMspI_PA	28.4
1976	Opata_2264530_PstIMspI_PA	28.4
1977	Opata_229786_PstIMspI_PA	28.4
1978	Opata_2436370_PstIMspI_PA	28.4
1979	Opata_2454229_PstIMspI_PA	28.4
1980	Opata_2503743_PstIMspI_PA	28.4
1981	Opata_2715468_PstIMspI_PA	28.4
1982	Opata_2795362_PstIMspI_PA	28.4
1983	Opata_3306538_PstIMspI_PA	28.4
1984	Opata_3548716_PstIMspI_PA	28.4
1985	Opata_368032_PstIMspI_PA	28.4
1986	Opata_377276_PstIMspI_PA	28.4
1987	Opata_383813_PstIMspI_PA	28.4
1988	Opata_39329_PstIMspI_PA	28.4
1989	Opata_3963270_PstIMspI_PA	28.4
1990	Opata_4033702_PstIMspI_PA	28.4
1991	Opata_4146003_PstIMspI_PA	28.4
1992	Opata_633759_PstIMspI_PA	28.4
1993	Opata_991943_PstIMspI_PA	28.4
1994	Opata_3956382_PstIMspI_PA	28.4
1995	Opata_262500_PstIMspI_PA	28.4
1996	Opata_2904030_PstIMspI_PA	28.4
1997	Opata_2790275_PstIMspI_PA	28.4
1998	Opata_500082_PstIMspI_PA	28.4
1999	Opata_2225441_PstIMseI_PA	28.4
2000	Opata_1278730_PstIMspI_PA	28.4
2001	Opata_1570611_PstIMspI_PA	28.4
2002	Opata_872103_PstIMspI_PA	28.4
2003	Opata_1739961_PstIMspI_PA	28.4
2004	Opata_1381392_PstIMspI_PA	28.4
2005	Xcfd21	28.4
2006	wsnp_Ex_c41048_47969948	28.47
2007	1090823	28.55
2008	wsnp_JD_c3091_4079762	28.7
2009	wPt-3855	28.7
2010	1192676	28.7
2011	1256773	28.7
2012	1379501	28.7
2013	1399839	28.7
2014	M6_617067_PstIMseI_PA	28.7
2015	Opata_3757846_PstIMspI_PA	28.7
2016	Opata_32865_59_PstIMluI_SNP	28.7
2017	Opata_104410_5_PstIMseI_SNP	28.7
2018	Opata_117664_74_PstIMseI_SNP	28.7
2019	Opata_189541_68_PstIMseI_SNP	28.7
2020	Opata_189541_80_PstIMseI_SNP	28.7
2021	Opata_280997_64_PstIMseI_SNP	28.7
2022	Opata_284629_53_PstIMseI_SNP	28.7
2023	Opata_289505_45_PstIMseI_SNP	28.7
2024	Opata_363007_38_PstIMseI_SNP	28.7
2025	Opata_3803232_73_PstIMseI_SNP	28.7
2026	Opata_61632_66_PstIMseI_SNP	28.7
2027	Opata_652779_46_PstIMseI_SNP	28.7
2028	Opata_858860_50_PstIMseI_SNP	28.7
2029	Opata_99901_42_PstIMseI_SNP	28.7
2030	Opata_99901_81_PstIMseI_SNP	28.7
2031	Opata_1256651_60_PstIMspI_SNP	28.7
2032	Opata_1256651_66_PstIMspI_SNP	28.7
2033	Opata_1611552_60_PstIMspI_SNP	28.7
2034	Opata_1670527_82_PstIMspI_SNP	28.7
2035	Opata_1930235_65_PstIMspI_SNP	28.7
2036	Opata_22840_15_PstIMspI_SNP	28.7
2037	Opata_2373619_80_PstIMspI_SNP	28.7
2038	Opata_2439943_51_PstIMspI_SNP	28.7
2039	Opata_2439943_52_PstIMspI_SNP	28.7
2040	Opata_302248_56_PstIMspI_SNP	28.7
2041	Opata_334248_12_PstIMspI_SNP	28.7
2042	Opata_407936_14_PstIMspI_SNP	28.7
2043	Opata_772490_6_PstIMspI_SNP	28.7
2044	M6_1085535_PstIMseI_PA	28.7
2045	M6_1243384_PstIMseI_PA	28.7
2046	M6_1602591_PstIMspI_PA	28.7
2047	M6_1988640_PstIMspI_PA	28.7
2048	Opata_1261791_52_PstIMseI_SNP	28.7
2049	Opata_1261791_65_PstIMseI_SNP	28.7
2050	Opata_475770_3_PstIMseI_SNP	28.7
2051	Opata_475770_9_PstIMseI_SNP	28.7
2052	Opata_68231_26_PstIMseI_SNP	28.7
2053	Opata_3233244_4_PstIMspI_SNP	28.7
2054	Opata_3444664_14_PstIMspI_SNP	28.7
2055	Opata_375242_38_PstIMspI_SNP	28.7
2056	Opata_4098041_22_PstIMspI_SNP	28.7
2057	Opata_4098041_35_PstIMspI_SNP	28.7
2058	Opata_4098041_56_PstIMspI_SNP	28.7
2059	Opata_969653_11_PstIMspI_SNP	28.7
2060	M6_520602_PstIMseI_PA	28.7
2061	M6_1925192_PstIMspI_PA	28.7
2062	M6_3428303_PstIMspI_PA	28.7
2063	M6_2386734_PstIMseI_PA	28.7
2064	M6_4303848_PstIMseI_PA	28.7
2065	Opata_263903_18_PstIMspI_SNP	28.7
2066	M6_1071334_PstIMseI_PA	28.7
2067	M6_125117_PstIMseI_PA	28.7
2068	M6_1436831_PstIMseI_PA	28.7
2069	M6_1607968_PstIMseI_PA	28.7
2070	M6_172789_PstIMseI_PA	28.7
2071	M6_2042069_PstIMseI_PA	28.7
2072	M6_478440_PstIMseI_PA	28.7
2073	M6_59448_PstIMseI_PA	28.7
2074	M6_819969_PstIMseI_PA	28.7
2075	M6_879961_PstIMseI_PA	28.7
2076	M6_1106574_PstIMspI_PA	28.7
2077	M6_1545788_PstIMspI_PA	28.7
2078	M6_1705868_PstIMspI_PA	28.7
2079	M6_1755515_PstIMspI_PA	28.7
2080	M6_1817838_PstIMspI_PA	28.7
2081	M6_2059061_PstIMspI_PA	28.7
2082	M6_2263322_PstIMspI_PA	28.7
2083	M6_2390450_PstIMspI_PA	28.7
2084	M6_2419653_PstIMspI_PA	28.7
2085	M6_2523073_PstIMspI_PA	28.7
2086	M6_2737353_PstIMspI_PA	28.7
2087	M6_3100222_PstIMspI_PA	28.7
2088	M6_3347689_PstIMspI_PA	28.7
2089	M6_3360088_PstIMspI_PA	28.7
2090	M6_3487361_PstIMspI_PA	28.7
2091	M6_505686_PstIMspI_PA	28.7
2092	M6_511981_PstIMspI_PA	28.7
2093	M6_521579_PstIMspI_PA	28.7
2094	M6_685768_PstIMspI_PA	28.7
2095	M6_717675_PstIMspI_PA	28.7
2096	M6_725895_PstIMspI_PA	28.7
2097	M6_740364_PstIMspI_PA	28.7
2098	M6_880049_PstIMspI_PA	28.7
2099	M6_983612_PstIMspI_PA	28.7
2100	Opata_1860364_PstIMspI_PA	28.7
2101	Opata_889222_16_PstIMseI_SNP	28.7
2102	Opata_889222_75_PstIMseI_SNP	28.7
2103	M6_1032038_PstIMseI_PA	28.7
2104	M6_3642717_PstIMseI_PA	28.7
2105	M6_886800_PstIMseI_PA	28.7
2106	M6_336484_PstIMspI_PA	28.7
2107	M6_466114_PstIMspI_PA	28.7
2108	M6_812928_PstIMspI_PA	28.7
2109	Opata_765775_PstIMspI_PA	28.7
2110	M6_116713_PstIMspI_PA	28.7
2111	Opata_2888713_PstIMspI_PA	28.7
2112	M6_3906089_PstIMseI_PA	28.7
2113	M6_3371871_PstIMspI_PA	28.7
2114	M6_267410_PstIMseI_PA	28.7
2115	M6_3994066_PstIMseI_PA	28.7
2116	M6_91133_PstIMseI_PA	28.7
2117	M6_958297_PstIMseI_PA	28.7
2118	Opata_1110798_PstIMseI_PA	28.7
2119	M6_1402852_PstIMspI_PA	28.7
2120	M6_1856128_PstIMspI_PA	28.7
2121	M6_1925786_PstIMspI_PA	28.7
2122	M6_1939668_PstIMspI_PA	28.7
2123	M6_2825325_PstIMspI_PA	28.7
2124	M6_2985838_PstIMspI_PA	28.7
2125	M6_468758_PstIMspI_PA	28.7
2126	Opata_2023794_PstIMspI_PA	28.7
2127	M6_2785576_PstIMspI_PA	28.7
2128	Kukri_c3181_2340	28.7
2129	BS00003806_51	28.7
2130	2252831	29
2131	Xmta16x	29.1
2132	Sr33	29.1
2133	1262405	29.23
2134	Xbarc152	29.6
2135	1101465	29.82
2136	1114017	30.06
2137	2257004	30.06
2138	Xwmc222	30.1
2139	D_contig22609_150	30.49
2140	Xpsp3000	30.5
2141	Ogliadc	30.5
2142	XgpwE8b	30.5
2143	1121411	30.96
2144	3023567	30.96
2145	Xabc156	31
2146	1099289	31.06
2147	1135712	31.06
2148	1124304	31.42
2149	Xabc156b	31.5
2150	671592	31.57
2151	1110131	31.57
2152	1125686	31.57
2153	M6_2492300_PstIMluI_PA	31.58
2154	M6_808105_PstIMluI_PA	31.58
2155	M6_1203874_PstIMseI_PA	31.58
2156	M6_1684678_PstIMseI_PA	31.58
2157	M6_1703344_PstIMseI_PA	31.58
2158	M6_2105966_PstIMseI_PA	31.58
2159	M6_2165251_PstIMseI_PA	31.58
2160	M6_2229636_PstIMseI_PA	31.58
2161	M6_3387021_PstIMseI_PA	31.58
2162	M6_361871_PstIMseI_PA	31.58
2163	M6_684849_PstIMseI_PA	31.58
2164	M6_698335_PstIMseI_PA	31.58
2165	M6_711369_PstIMseI_PA	31.58
2166	Opata_1028207_PstIMseI_PA	31.58
2167	Opata_1077894_PstIMseI_PA	31.58
2168	Opata_1247856_PstIMseI_PA	31.58
2169	Opata_2824540_PstIMseI_PA	31.58
2170	Opata_304550_PstIMseI_PA	31.58
2171	Opata_312341_PstIMseI_PA	31.58
2172	Opata_4382615_PstIMseI_PA	31.58
2173	Opata_602515_PstIMseI_PA	31.58
2174	Opata_621855_PstIMseI_PA	31.58
2175	Opata_78547_PstIMseI_PA	31.58
2176	Opata_875845_PstIMseI_PA	31.58
2177	Opata_920602_PstIMseI_PA	31.58
2178	M6_1031406_PstIMspI_PA	31.58
2179	M6_1706444_PstIMspI_PA	31.58
2180	M6_179806_PstIMspI_PA	31.58
2181	M6_2044365_PstIMspI_PA	31.58
2182	M6_2569652_PstIMspI_PA	31.58
2183	M6_2628121_PstIMspI_PA	31.58
2184	M6_2847041_PstIMspI_PA	31.58
2185	M6_3220866_PstIMspI_PA	31.58
2186	M6_505503_PstIMspI_PA	31.58
2187	M6_817095_PstIMspI_PA	31.58
2188	M6_937021_PstIMspI_PA	31.58
2189	Opata_118504_PstIMspI_PA	31.58
2190	Opata_1411974_PstIMspI_PA	31.58
2191	Opata_1413204_PstIMspI_PA	31.58
2192	Opata_1681187_PstIMspI_PA	31.58
2193	Opata_1761321_PstIMspI_PA	31.58
2194	Opata_2062566_PstIMspI_PA	31.58
2195	Opata_2107741_PstIMspI_PA	31.58
2196	Opata_2538339_PstIMspI_PA	31.58
2197	Opata_2654496_PstIMspI_PA	31.58
2198	Opata_284605_PstIMspI_PA	31.58
2199	Opata_2948832_PstIMspI_PA	31.58
2200	Opata_299789_PstIMspI_PA	31.58
2201	Opata_30634_PstIMspI_PA	31.58
2202	Opata_3063507_PstIMspI_PA	31.58
2203	Opata_3300663_PstIMspI_PA	31.58
2204	Opata_3310868_PstIMspI_PA	31.58
2205	Opata_344519_PstIMspI_PA	31.58
2206	Opata_356877_PstIMspI_PA	31.58
2207	Opata_3690107_PstIMspI_PA	31.58
2208	Opata_3806432_PstIMspI_PA	31.58
2209	Opata_4029293_PstIMspI_PA	31.58
2210	Opata_4069001_PstIMspI_PA	31.58
2211	Opata_4253294_PstIMspI_PA	31.58
2212	Opata_509208_PstIMspI_PA	31.58
2213	Opata_509363_PstIMspI_PA	31.58
2214	Opata_715404_PstIMspI_PA	31.58
2215	Opata_790965_PstIMspI_PA	31.58
2216	Opata_862396_PstIMspI_PA	31.58
2217	Opata_885808_PstIMspI_PA	31.58
2218	Opata_913607_PstIMspI_PA	31.58
2219	Opata_968478_PstIMspI_PA	31.58
2220	Opata_139475_45_PstIMseI_SNP	31.58
2221	Opata_139475_67_PstIMseI_SNP	31.58
2222	Opata_139475_84_PstIMseI_SNP	31.58
2223	Opata_1495118_14_PstIMseI_SNP	31.58
2224	Opata_295366_43_PstIMseI_SNP	31.58
2225	Opata_318549_76_PstIMseI_SNP	31.58
2226	Opata_333655_89_PstIMseI_SNP	31.58
2227	Opata_372997_11_PstIMseI_SNP	31.58
2228	Opata_378429_26_PstIMseI_SNP	31.58
2229	Opata_48810_2_PstIMseI_SNP	31.58
2230	Opata_54891_49_PstIMseI_SNP	31.58
2231	Opata_575647_19_PstIMseI_SNP	31.58
2232	Opata_575647_33_PstIMseI_SNP	31.58
2233	Opata_645301_69_PstIMseI_SNP	31.58
2234	Opata_723981_10_PstIMseI_SNP	31.58
2235	Opata_1263626_34_PstIMspI_SNP	31.58
2236	Opata_1656244_53_PstIMspI_SNP	31.58
2237	Opata_2037468_85_PstIMspI_SNP	31.58
2238	Opata_2985120_45_PstIMspI_SNP	31.58
2239	Opata_3712459_26_PstIMspI_SNP	31.58
2240	Opata_403656_32_PstIMspI_SNP	31.58
2241	Opata_403656_34_PstIMspI_SNP	31.58
2242	Opata_837812_5_PstIMspI_SNP	31.58
2243	Opata_94989_27_PstIMspI_SNP	31.58
2244	M6_1425517_PstIMseI_PA	31.58
2245	M6_624701_PstIMluI_PA	31.58
2246	M6_2162013_PstIMseI_PA	31.58
2247	M6_395749_PstIMseI_PA	31.58
2248	M6_630417_PstIMseI_PA	31.58
2249	Opata_528454_PstIMseI_PA	31.58
2250	M6_1704732_PstIMspI_PA	31.58
2251	M6_2661243_PstIMspI_PA	31.58
2252	M6_2723479_PstIMspI_PA	31.58
2253	M6_3448209_PstIMspI_PA	31.58
2254	M6_909531_PstIMspI_PA	31.58
2255	Opata_1099420_PstIMspI_PA	31.58
2256	Opata_1437024_PstIMspI_PA	31.58
2257	Opata_1489024_PstIMspI_PA	31.58
2258	Opata_1819050_PstIMspI_PA	31.58
2259	Opata_1921537_PstIMspI_PA	31.58
2260	Opata_2089604_PstIMspI_PA	31.58
2261	Opata_2195796_PstIMspI_PA	31.58
2262	Opata_2413607_PstIMspI_PA	31.58
2263	Opata_250555_PstIMspI_PA	31.58
2264	Opata_2765333_PstIMspI_PA	31.58
2265	Opata_2813368_PstIMspI_PA	31.58
2266	Opata_3121711_PstIMspI_PA	31.58
2267	Opata_3350931_PstIMspI_PA	31.58
2268	Opata_3482331_PstIMspI_PA	31.58
2269	Opata_3885147_PstIMspI_PA	31.58
2270	Opata_606411_PstIMspI_PA	31.58
2271	Opata_646435_PstIMspI_PA	31.58
2272	Opata_859520_PstIMspI_PA	31.58
2273	M6_1631532_PstIMluI_PA	31.58
2274	M6_2378447_PstIMluI_PA	31.58
2275	M6_2569799_PstIMluI_PA	31.58
2276	M6_1012734_PstIMseI_PA	31.58
2277	M6_1163004_PstIMseI_PA	31.58
2278	M6_1235860_PstIMseI_PA	31.58
2279	M6_135854_PstIMseI_PA	31.58
2280	M6_1577433_PstIMseI_PA	31.58
2281	M6_3869637_PstIMseI_PA	31.58
2282	M6_401119_PstIMseI_PA	31.58
2283	M6_477062_PstIMseI_PA	31.58
2284	M6_534861_PstIMseI_PA	31.58
2285	M6_62197_PstIMseI_PA	31.58
2286	M6_82645_PstIMseI_PA	31.58
2287	M6_830131_PstIMseI_PA	31.58
2288	M6_867202_PstIMseI_PA	31.58
2289	M6_99012_PstIMseI_PA	31.58
2290	Opata_221774_PstIMseI_PA	31.58
2291	Opata_307066_PstIMseI_PA	31.58
2292	M6_1096427_PstIMspI_PA	31.58
2293	M6_121165_PstIMspI_PA	31.58
2294	M6_1355851_PstIMspI_PA	31.58
2295	M6_1451271_PstIMspI_PA	31.58
2296	M6_1636321_PstIMspI_PA	31.58
2297	M6_1814524_PstIMspI_PA	31.58
2298	M6_229091_PstIMspI_PA	31.58
2299	M6_2299999_PstIMspI_PA	31.58
2300	M6_2315487_PstIMspI_PA	31.58
2301	M6_3286935_PstIMspI_PA	31.58
2302	M6_340097_PstIMspI_PA	31.58
2303	M6_595011_PstIMspI_PA	31.58
2304	M6_792028_PstIMspI_PA	31.58
2305	M6_872049_PstIMspI_PA	31.58
2306	M6_984067_PstIMspI_PA	31.58
2307	Opata_1976974_PstIMspI_PA	31.58
2308	Opata_3347214_PstIMspI_PA	31.58
2309	Opata_3414108_PstIMspI_PA	31.58
2310	Opata_3542132_PstIMspI_PA	31.58
2311	Opata_3809552_PstIMspI_PA	31.58
2312	Opata_4005084_PstIMspI_PA	31.58
2313	Opata_817626_PstIMspI_PA	31.58
2314	M6_33132_PstIMseI_PA	31.58
2315	M6_1220154_PstIMluI_PA	31.58
2316	M6_32932_PstIMseI_PA	31.58
2317	Opata_479140_PstIMseI_PA	31.58
2318	Opata_747315_PstIMseI_PA	31.58
2319	Opata_1173482_PstIMspI_PA	31.58
2320	Opata_1660706_PstIMspI_PA	31.58
2321	Opata_2139527_PstIMspI_PA	31.58
2322	Opata_2272860_PstIMspI_PA	31.58
2323	Opata_2321021_PstIMspI_PA	31.58
2324	Opata_2516062_PstIMspI_PA	31.58
2325	Opata_2589599_PstIMspI_PA	31.58
2326	Opata_3399736_PstIMspI_PA	31.58
2327	Opata_548373_PstIMspI_PA	31.58
2328	Opata_865932_PstIMspI_PA	31.58
2329	Opata_934203_PstIMspI_PA	31.58
2330	M6_1438797_PstIMluI_PA	31.58
2331	M6_1191714_PstIMseI_PA	31.58
2332	M6_1407282_PstIMseI_PA	31.58
2333	M6_2869617_PstIMseI_PA	31.58
2334	M6_493843_PstIMseI_PA	31.58
2335	Opata_1463307_PstIMseI_PA	31.58
2336	Opata_969923_PstIMseI_PA	31.58
2337	Opata_981650_PstIMseI_PA	31.58
2338	M6_1461357_PstIMspI_PA	31.58
2339	M6_1828897_PstIMspI_PA	31.58
2340	M6_2753614_PstIMspI_PA	31.58
2341	M6_2763756_PstIMspI_PA	31.58
2342	M6_408100_PstIMspI_PA	31.58
2343	M6_445151_PstIMspI_PA	31.58
2344	M6_982565_PstIMspI_PA	31.58
2345	Opata_1057115_PstIMspI_PA	31.58
2346	Opata_1102879_PstIMspI_PA	31.58
2347	Opata_1267587_PstIMspI_PA	31.58
2348	Opata_1649602_PstIMspI_PA	31.58
2349	Opata_1808498_PstIMspI_PA	31.58
2350	Opata_1862693_PstIMspI_PA	31.58
2351	Opata_2171541_PstIMspI_PA	31.58
2352	Opata_2218474_PstIMspI_PA	31.58
2353	Opata_2264475_PstIMspI_PA	31.58
2354	Opata_231095_PstIMspI_PA	31.58
2355	Opata_2486608_PstIMspI_PA	31.58
2356	Opata_261874_PstIMspI_PA	31.58
2357	Opata_262263_PstIMspI_PA	31.58
2358	Opata_2860299_PstIMspI_PA	31.58
2359	Opata_2880342_PstIMspI_PA	31.58
2360	Opata_2915451_PstIMspI_PA	31.58
2361	Opata_3366262_PstIMspI_PA	31.58
2362	Opata_3375784_PstIMspI_PA	31.58
2363	Opata_3519929_PstIMspI_PA	31.58
2364	Opata_3527710_PstIMspI_PA	31.58
2365	Opata_368041_PstIMspI_PA	31.58
2366	Opata_4043028_PstIMspI_PA	31.58
2367	Opata_615713_PstIMspI_PA	31.58
2368	Opata_680674_PstIMspI_PA	31.58
2369	Opata_757632_PstIMspI_PA	31.58
2370	Opata_792028_PstIMspI_PA	31.58
2371	Opata_826460_PstIMspI_PA	31.58
2372	M6_2055788_PstIMseI_PA	31.58
2373	M6_2645205_PstIMseI_PA	31.58
2374	Opata_1153955_PstIMseI_PA	31.58
2375	Opata_1317285_PstIMseI_PA	31.58
2376	Opata_703388_PstIMseI_PA	31.58
2377	M6_2397135_PstIMspI_PA	31.58
2378	M6_729210_PstIMspI_PA	31.58
2379	M6_847494_PstIMspI_PA	31.58
2380	Opata_197156_PstIMspI_PA	31.58
2381	Opata_200768_PstIMspI_PA	31.58
2382	Opata_2034237_PstIMspI_PA	31.58
2383	Opata_219803_PstIMspI_PA	31.58
2384	Opata_240820_PstIMspI_PA	31.58
2385	Opata_2431352_PstIMspI_PA	31.58
2386	Opata_2810923_PstIMspI_PA	31.58
2387	Opata_352178_PstIMspI_PA	31.58
2388	Opata_3736689_PstIMspI_PA	31.58
2389	Opata_552903_PstIMseI_PA	31.58
2390	M6_1365702_PstIMspI_PA	31.58
2391	M6_3401268_PstIMspI_PA	31.58
2392	Opata_3120293_PstIMspI_PA	31.58
2393	Opata_4188944_PstIMspI_PA	31.58
2394	Opata_2328897_PstIMspI_PA	31.58
2395	Opata_4187564_PstIMspI_PA	31.58
2396	M6_643884_PstIMseI_PA	31.58
2397	1031006	32.23
2398	1038337	32.23
2399	1095833	32.23
2400	1107347	32.23
2401	1160462	32.23
2402	3021838	32.23
2403	wPt-6079	32.28
2404	2243571	32.48
2405	2257002	32.48
2406	P32/M59-2	32.5
2407	P34/M47-3	32.5
2408	1216304	32.73
2409	1217227	32.84
2410	barc149	32.98
2411	M6_3337701_PstIMseI_PA	32.98
2412	M6_3622137_PstIMseI_PA	32.98
2413	Opata_3123999_PstIMseI_PA	32.98
2414	M6_1645665_PstIMspI_PA	32.98
2415	M6_3604963_PstIMspI_PA	32.98
2416	Opata_2286580_PstIMspI_PA	32.98
2417	Opata_3491620_PstIMspI_PA	32.98
2418	Opata_70328_PstIMspI_PA	32.98
2419	Opata_931433_37_PstIMseI_SNP	32.98
2420	Opata_931433_56_PstIMseI_SNP	32.98
2421	Opata_1573774_53_PstIMspI_SNP	32.98
2422	Opata_335231_32_PstIMspI_SNP	32.98
2423	Opata_335231_55_PstIMspI_SNP	32.98
2424	Opata_634804_29_PstIMspI_SNP	32.98
2425	Opata_932886_65_PstIMspI_SNP	32.98
2426	M6_1236871_PstIMseI_PA	32.98
2427	M6_1272937_PstIMspI_PA	32.98
2428	M6_3606232_PstIMspI_PA	32.98
2429	Opata_239895_PstIMspI_PA	32.98
2430	Opata_298283_PstIMspI_PA	32.98
2431	Opata_2369212_75_PstIMspI_SNP	32.98
2432	M6_2684541_PstIMluI_PA	32.98
2433	M6_1005758_PstIMseI_PA	32.98
2434	M6_2120414_PstIMseI_PA	32.98
2435	M6_1204440_PstIMspI_PA	32.98
2436	M6_2284401_PstIMspI_PA	32.98
2437	M6_987441_PstIMspI_PA	32.98
2438	M6_990486_PstIMspI_PA	32.98
2439	M6_1360374_PstIMspI_PA	32.98
2440	M6_1041206_PstIMseI_PA	32.98
2441	M6_22414_PstIMseI_PA	32.98
2442	M6_2333237_PstIMseI_PA	32.98
2443	M6_279787_PstIMseI_PA	32.98
2444	M6_547727_PstIMseI_PA	32.98
2445	1061993	33.44
2446	1087924	33.44
2447	1100817	33.44
2448	1173058	33.44
2449	1217527	33.44
2450	Xgwm106	33.5
2451	XksuE19b	33.5
2452	XSi_2	33.5
2453	D1.1_ctg3776_2	33.5
2454	XgAmmA	33.5
2455	Xcfd92	33.5
2456	2251744	33.65
2457	1040722	34.6
2458	1044275	34.6
2459	1055730	34.6
2460	1068180	34.6
2461	1071739	34.6
2462	1078430	34.6
2463	1091758	34.6
2464	1093017	34.6
2465	1096645	34.6
2466	1101333	34.6
2467	1105137	34.6
2468	1105297	34.6
2469	1110715	34.6
2470	1113227	34.6
2471	1119513	34.6
2472	1140480	34.6
2473	1140567	34.6
2474	1162081	34.6
2475	1212853	34.6
2476	1233529	34.6
2477	1234211	34.6
2478	2247787	34.6
2479	2271957	34.6
2480	4395953	34.6
2481	wPt-671758	34.81
2482	1111705	35.04
2483	1111849	35.04
2484	1120483	35.04
2485	1126628	35.04
2486	1128734	35.04
2487	1138955	35.04
2488	1218354	35.04
2489	1228408	35.04
2490	3958403	35.17
2491	1150707	35.24
2492	115347	35.26
2493	XksuE18a	35.5
2494	wsnp_Ku_c13229_21142792	35.66
2495	Excalibur_c9421_163	35.66
2496	1139558	35.74
2497	1234977	35.87
2498	1235162	35.87
2499	1670564	35.87
2500	1670594	35.87
2501	1671264	35.87
2502	1671603	35.87
2503	1119875	35.97
2504	1227715	36.1
2505	2333456	36.17
2506	1107521	36.17
2507	1394148	36.31
2508	1012981	36.41
2509	1087891	36.41
2510	1124513	36.41
2511	1127406	36.41
2512	1360808	36.41
2513	2248402	36.41
2514	4909489	36.41
2515	4909712	36.41
2516	987908	36.51
2517	1234365	36.51
2518	1249575	36.51
2519	1396882	36.51
2520	3026779	36.51
2521	3533149	36.51
2522	3938380	36.51
2523	3940296	36.51
2524	3960506	36.51
2525	4261955	36.51
2526	4262015	36.51
2527	4393989	36.51
2528	4394745	36.51
2529	4439874	36.51
2530	4537921	36.51
2531	4539549	36.51
2532	7931116	36.51
2533	7931171	36.51
2534	116471	36.73
2535	116590	36.73
2536	116675	36.73
2537	985475	36.73
2538	1093403	36.73
2539	1119170	36.73
2540	1249331	36.74
2541	1019993	36.88
2542	1220566	36.88
2543	1233449	36.88
2544	1235531	36.88
2545	1668857	36.88
2546	3026391	36.88
2547	3384616	36.88
2548	4396331	36.88
2549	1211465	36.91
2550	3028391	36.91
2551	981077	36.99
2552	987812	36.99
2553	1010641	36.99
2554	1017550	36.99
2555	1021754	36.99
2556	1021991	36.99
2557	1031269	36.99
2558	1040477	36.99
2559	1048631	36.99
2560	1054094	36.99
2561	1072302	36.99
2562	1074148	36.99
2563	1074546	36.99
2564	1076039	36.99
2565	1079953	36.99
2566	1090318	36.99
2567	1103778	36.99
2568	1107484	36.99
2569	1111633	36.99
2570	1115794	36.99
2571	1118804	36.99
2572	1121932	36.99
2573	1122602	36.99
2574	1130588	36.99
2575	1161494	36.99
2576	1218093	36.99
2577	1236630	36.99
2578	1249774	36.99
2579	1251369	36.99
2580	1251938	36.99
2581	1254176	36.99
2582	1254234	36.99
2583	1254492	36.99
2584	1255254	36.99
2585	1257096	36.99
2586	1669316	36.99
2587	1699849	36.99
2588	2243344	36.99
2589	2243950	36.99
2590	2250249	36.99
2591	2250495	36.99
2592	2251291	36.99
2593	2322679	36.99
2594	3020880	36.99
2595	3021667	36.99
2596	3957454	36.99
2597	4909750	36.99
2598	116015	37.06
2599	116600	37.06
2600	1091728	37.06
2601	1099647	37.06
2602	wPt-3738	37.15
2603	wPt-7953	37.15
2604	345758	37.34
2605	1254464	37.34
2606	372994	37.35
2607	731267	37.43
2608	1160784	37.45
2609	1254183	37.45
2610	1260193	37.63
2611	1697189	37.63
2612	980272	37.65
2613	1038656	37.65
2614	1093069	37.7
2615	1100404	37.7
2616	1114419	37.7
2617	1118872	37.7
2618	1142437	37.7
2619	1148436	37.7
2620	1159902	37.7
2621	1160054	37.7
2622	1214924	37.7
2623	1219155	37.7
2624	1228778	37.7
2625	1254184	37.7
2626	3024179	37.7
2627	3024806	37.7
2628	3026229	37.7
2629	3946360	37.7
2630	3950288	37.7
2631	3953230	37.7
2632	3956103	37.7
2633	4261120	37.7
2634	7330978	37.7
2635	741323	37.71
2636	1255568	37.71
2637	1235160	37.73
2638	wPt-0786	37.77
2639	wPt-7035	37.77
2640	wPt-671592	37.77
2641	1395030	37.87
2642	4909985	37.89
2643	cfd15	37.9
2644	M6_1572321_PstIMluI_PA	37.9
2645	M6_2419203_PstIMluI_PA	37.9
2646	M6_2295639_PstIMseI_PA	37.9
2647	M6_2526716_PstIMseI_PA	37.9
2648	M6_268473_PstIMseI_PA	37.9
2649	M6_286945_PstIMseI_PA	37.9
2650	M6_3053501_PstIMseI_PA	37.9
2651	M6_3854435_PstIMseI_PA	37.9
2652	M6_4781_PstIMseI_PA	37.9
2653	M6_5724_PstIMseI_PA	37.9
2654	M6_76296_PstIMseI_PA	37.9
2655	M6_1028738_PstIMspI_PA	37.9
2656	M6_190872_PstIMspI_PA	37.9
2657	M6_209962_PstIMspI_PA	37.9
2658	M6_216386_PstIMspI_PA	37.9
2659	M6_2384797_PstIMspI_PA	37.9
2660	M6_723887_PstIMspI_PA	37.9
2661	Opata_1090211_PstIMspI_PA	37.9
2662	Opata_1198186_PstIMspI_PA	37.9
2663	Opata_1377697_PstIMspI_PA	37.9
2664	Opata_2097243_PstIMspI_PA	37.9
2665	Opata_3352067_PstIMspI_PA	37.9
2666	Opata_4072189_PstIMspI_PA	37.9
2667	M6_323042_35_PstIMseI_SNP	37.9
2668	Opata_320966_32_PstIMseI_SNP	37.9
2669	Opata_335463_80_PstIMseI_SNP	37.9
2670	Opata_4343042_12_PstIMseI_SNP	37.9
2671	Opata_62302_25_PstIMseI_SNP	37.9
2672	Opata_884849_47_PstIMseI_SNP	37.9
2673	Opata_985234_13_PstIMseI_SNP	37.9
2674	Opata_985234_57_PstIMseI_SNP	37.9
2675	Opata_1560718_7_PstIMspI_SNP	37.9
2676	Opata_1650480_51_PstIMspI_SNP	37.9
2677	Opata_2004313_44_PstIMspI_SNP	37.9
2678	Opata_2293475_21_PstIMspI_SNP	37.9
2679	Opata_2293475_3_PstIMspI_SNP	37.9
2680	Opata_2293475_68_PstIMspI_SNP	37.9
2681	Opata_2305547_38_PstIMspI_SNP	37.9
2682	M6_89529_PstIMseI_PA	37.9
2683	Opata_118512_34_PstIMseI_SNP	37.9
2684	Opata_793790_25_PstIMseI_SNP	37.9
2685	Opata_991578_88_PstIMseI_SNP	37.9
2686	M6_2274201_PstIMluI_PA	37.9
2687	M6_126680_PstIMseI_PA	37.9
2688	M6_1629922_PstIMseI_PA	37.9
2689	M6_188151_PstIMseI_PA	37.9
2690	M6_19216_PstIMseI_PA	37.9
2691	M6_2197932_PstIMseI_PA	37.9
2692	M6_705332_PstIMseI_PA	37.9
2693	M6_2157827_PstIMspI_PA	37.9
2694	M6_2595895_PstIMspI_PA	37.9
2695	M6_2700824_PstIMspI_PA	37.9
2696	M6_2949683_PstIMspI_PA	37.9
2697	M6_3189232_PstIMspI_PA	37.9
2698	Opata_2313382_PstIMspI_PA	37.9
2699	Opata_3346532_PstIMspI_PA	37.9
2700	Opata_4110767_PstIMspI_PA	37.9
2701	Opata_1948883_67_PstIMspI_SNP	37.9
2702	Opata_1960733_86_PstIMspI_SNP	37.9
2703	Opata_2366798_43_PstIMspI_SNP	37.9
2704	Opata_647200_80_PstIMspI_SNP	37.9
2705	M6_1148266_PstIMseI_PA	37.9
2706	M6_1168289_PstIMseI_PA	37.9
2707	M6_1233488_PstIMseI_PA	37.9
2708	M6_127044_PstIMseI_PA	37.9
2709	M6_1292420_PstIMseI_PA	37.9
2710	M6_1337_PstIMseI_PA	37.9
2711	M6_134079_PstIMseI_PA	37.9
2712	M6_1368784_PstIMseI_PA	37.9
2713	M6_151401_PstIMseI_PA	37.9
2714	M6_16508_PstIMseI_PA	37.9
2715	M6_1754496_PstIMseI_PA	37.9
2716	M6_196370_PstIMseI_PA	37.9
2717	M6_1972781_PstIMseI_PA	37.9
2718	M6_2546_PstIMseI_PA	37.9
2719	M6_283204_PstIMseI_PA	37.9
2720	M6_295988_PstIMseI_PA	37.9
2721	M6_3025478_PstIMseI_PA	37.9
2722	M6_3047282_PstIMseI_PA	37.9
2723	M6_30955_PstIMseI_PA	37.9
2724	M6_3095763_PstIMseI_PA	37.9
2725	M6_3117470_PstIMseI_PA	37.9
2726	M6_3820529_PstIMseI_PA	37.9
2727	M6_407141_PstIMseI_PA	37.9
2728	M6_409107_PstIMseI_PA	37.9
2729	M6_414382_PstIMseI_PA	37.9
2730	M6_418842_PstIMseI_PA	37.9
2731	M6_420306_PstIMseI_PA	37.9
2732	M6_4334_PstIMseI_PA	37.9
2733	M6_487209_PstIMseI_PA	37.9
2734	M6_491690_PstIMseI_PA	37.9
2735	M6_554600_PstIMseI_PA	37.9
2736	M6_568907_PstIMseI_PA	37.9
2737	M6_574937_PstIMseI_PA	37.9
2738	M6_585114_PstIMseI_PA	37.9
2739	M6_603343_PstIMseI_PA	37.9
2740	M6_618953_PstIMseI_PA	37.9
2741	M6_6307_PstIMseI_PA	37.9
2742	M6_68741_PstIMseI_PA	37.9
2743	M6_72482_PstIMseI_PA	37.9
2744	M6_728329_PstIMseI_PA	37.9
2745	M6_729368_PstIMseI_PA	37.9
2746	M6_77021_PstIMseI_PA	37.9
2747	M6_80646_PstIMseI_PA	37.9
2748	M6_867604_PstIMseI_PA	37.9
2749	M6_88739_PstIMseI_PA	37.9
2750	M6_901982_PstIMseI_PA	37.9
2751	M6_90745_PstIMseI_PA	37.9
2752	M6_941462_PstIMseI_PA	37.9
2753	Opata_1194366_PstIMseI_PA	37.9
2754	Opata_3042196_PstIMseI_PA	37.9
2755	Opata_3348937_PstIMseI_PA	37.9
2756	Opata_350281_PstIMseI_PA	37.9
2757	Opata_934461_PstIMseI_PA	37.9
2758	M6_1059609_PstIMspI_PA	37.9
2759	M6_1121903_PstIMspI_PA	37.9
2760	M6_1259368_PstIMspI_PA	37.9
2761	M6_1273802_PstIMspI_PA	37.9
2762	M6_1296238_PstIMspI_PA	37.9
2763	M6_134784_PstIMspI_PA	37.9
2764	M6_1422235_PstIMspI_PA	37.9
2765	M6_143263_PstIMspI_PA	37.9
2766	M6_1505564_PstIMspI_PA	37.9
2767	M6_151058_PstIMspI_PA	37.9
2768	M6_1568008_PstIMspI_PA	37.9
2769	M6_1625433_PstIMspI_PA	37.9
2770	M6_1636753_PstIMspI_PA	37.9
2771	M6_1729057_PstIMspI_PA	37.9
2772	M6_1919539_PstIMspI_PA	37.9
2773	M6_1951078_PstIMspI_PA	37.9
2774	M6_2082140_PstIMspI_PA	37.9
2775	M6_2148864_PstIMspI_PA	37.9
2776	M6_215098_PstIMspI_PA	37.9
2777	M6_2190771_PstIMspI_PA	37.9
2778	M6_223582_PstIMspI_PA	37.9
2779	M6_2266667_PstIMspI_PA	37.9
2780	M6_2336452_PstIMspI_PA	37.9
2781	M6_2341575_PstIMspI_PA	37.9
2782	M6_2508269_PstIMspI_PA	37.9
2783	M6_2514261_PstIMspI_PA	37.9
2784	M6_2520347_PstIMspI_PA	37.9
2785	M6_2540898_PstIMspI_PA	37.9
2786	M6_258876_PstIMspI_PA	37.9
2787	M6_259256_PstIMspI_PA	37.9
2788	M6_2799817_PstIMspI_PA	37.9
2789	M6_3039558_PstIMspI_PA	37.9
2790	M6_3243333_PstIMspI_PA	37.9
2791	M6_3299571_PstIMspI_PA	37.9
2792	M6_331860_PstIMspI_PA	37.9
2793	M6_349114_PstIMspI_PA	37.9
2794	M6_3518710_PstIMspI_PA	37.9
2795	M6_393485_PstIMspI_PA	37.9
2796	M6_396803_PstIMspI_PA	37.9
2797	M6_418214_PstIMspI_PA	37.9
2798	M6_426948_PstIMspI_PA	37.9
2799	M6_435004_PstIMspI_PA	37.9
2800	M6_435517_PstIMspI_PA	37.9
2801	M6_463611_PstIMspI_PA	37.9
2802	M6_472447_PstIMspI_PA	37.9
2803	M6_474959_PstIMspI_PA	37.9
2804	M6_475413_PstIMspI_PA	37.9
2805	M6_51360_PstIMspI_PA	37.9
2806	M6_514484_PstIMspI_PA	37.9
2807	M6_516540_PstIMspI_PA	37.9
2808	M6_523939_PstIMspI_PA	37.9
2809	M6_527971_PstIMspI_PA	37.9
2810	M6_562264_PstIMspI_PA	37.9
2811	M6_601154_PstIMspI_PA	37.9
2812	M6_606079_PstIMspI_PA	37.9
2813	M6_671425_PstIMspI_PA	37.9
2814	M6_676187_PstIMspI_PA	37.9
2815	M6_683_PstIMspI_PA	37.9
2816	M6_695007_PstIMspI_PA	37.9
2817	M6_707299_PstIMspI_PA	37.9
2818	M6_71660_PstIMspI_PA	37.9
2819	M6_749211_PstIMspI_PA	37.9
2820	M6_751805_PstIMspI_PA	37.9
2821	M6_755157_PstIMspI_PA	37.9
2822	M6_764150_PstIMspI_PA	37.9
2823	M6_814232_PstIMspI_PA	37.9
2824	M6_828137_PstIMspI_PA	37.9
2825	M6_907030_PstIMspI_PA	37.9
2826	M6_954063_PstIMspI_PA	37.9
2827	M6_981007_PstIMspI_PA	37.9
2828	M6_989722_PstIMspI_PA	37.9
2829	Opata_1623454_PstIMspI_PA	37.9
2830	Opata_2501745_PstIMspI_PA	37.9
2831	Opata_3268173_PstIMspI_PA	37.9
2832	Opata_3425955_PstIMspI_PA	37.9
2833	Opata_378870_72_PstIMseI_SNP	37.9
2834	Opata_795861_89_PstIMseI_SNP	37.9
2835	Opata_2768053_83_PstIMspI_SNP	37.9
2836	M6_1091578_PstIMseI_PA	37.9
2837	M6_174974_PstIMseI_PA	37.9
2838	M6_226416_PstIMseI_PA	37.9
2839	M6_2456437_PstIMseI_PA	37.9
2840	M6_3206671_PstIMseI_PA	37.9
2841	M6_368036_PstIMseI_PA	37.9
2842	M6_429766_PstIMseI_PA	37.9
2843	M6_442746_PstIMseI_PA	37.9
2844	M6_460615_PstIMseI_PA	37.9
2845	M6_47748_PstIMseI_PA	37.9
2846	M6_66717_PstIMseI_PA	37.9
2847	Opata_10059_PstIMseI_PA	37.9
2848	Opata_134871_PstIMseI_PA	37.9
2849	M6_1126767_PstIMspI_PA	37.9
2850	M6_1409104_PstIMspI_PA	37.9
2851	M6_177381_PstIMspI_PA	37.9
2852	M6_2146863_PstIMspI_PA	37.9
2853	M6_2199098_PstIMspI_PA	37.9
2854	M6_2309030_PstIMspI_PA	37.9
2855	M6_2371254_PstIMspI_PA	37.9
2856	M6_2466325_PstIMspI_PA	37.9
2857	M6_2788420_PstIMspI_PA	37.9
2858	M6_312026_PstIMspI_PA	37.9
2859	M6_337835_PstIMspI_PA	37.9
2860	M6_359473_PstIMspI_PA	37.9
2861	M6_400686_PstIMspI_PA	37.9
2862	M6_449224_PstIMspI_PA	37.9
2863	M6_487516_PstIMspI_PA	37.9
2864	M6_630914_PstIMspI_PA	37.9
2865	M6_664083_PstIMspI_PA	37.9
2866	M6_730681_PstIMspI_PA	37.9
2867	M6_774252_PstIMspI_PA	37.9
2868	M6_799255_PstIMspI_PA	37.9
2869	M6_885587_PstIMspI_PA	37.9
2870	Opata_1945459_PstIMspI_PA	37.9
2871	M6_106190_PstIMseI_PA	37.9
2872	M6_319843_PstIMseI_PA	37.9
2873	M6_527234_PstIMseI_PA	37.9
2874	Opata_126186_PstIMseI_PA	37.9
2875	Opata_166245_PstIMseI_PA	37.9
2876	Opata_2795916_PstIMseI_PA	37.9
2877	Opata_3623923_PstIMseI_PA	37.9
2878	Opata_397679_PstIMseI_PA	37.9
2879	Opata_4081969_PstIMseI_PA	37.9
2880	Opata_6501_PstIMseI_PA	37.9
2881	Opata_759631_PstIMseI_PA	37.9
2882	Opata_83490_PstIMseI_PA	37.9
2883	Opata_951491_PstIMseI_PA	37.9
2884	M6_859755_PstIMspI_PA	37.9
2885	Opata_1691208_PstIMspI_PA	37.9
2886	Opata_2071395_PstIMspI_PA	37.9
2887	Opata_2791027_PstIMspI_PA	37.9
2888	Opata_282448_PstIMspI_PA	37.9
2889	Opata_288144_PstIMspI_PA	37.9
2890	Opata_3011004_PstIMspI_PA	37.9
2891	Opata_4263227_PstIMspI_PA	37.9
2892	Opata_968067_PstIMspI_PA	37.9
2893	M6_16228_PstIMseI_PA	37.9
2894	Opata_1328294_PstIMseI_PA	37.9
2895	M6_1512300_PstIMspI_PA	37.9
2896	M6_2258989_PstIMspI_PA	37.9
2897	M6_2377447_PstIMspI_PA	37.9
2898	M6_2645754_PstIMspI_PA	37.9
2899	Opata_2735460_PstIMspI_PA	37.9
2900	Opata_3107195_PstIMspI_PA	37.9
2901	Opata_3489917_PstIMspI_PA	37.9
2902	Opata_3791477_PstIMspI_PA	37.9
2903	Opata_390092_PstIMspI_PA	37.9
2904	Opata_934019_PstIMspI_PA	37.9
2905	M6_1022140_PstIMluI_PA	37.9
2906	M6_1638301_PstIMluI_PA	37.9
2907	M6_2302410_PstIMluI_PA	37.9
2908	M6_288710_PstIMluI_PA	37.9
2909	M6_46418_PstIMluI_PA	37.9
2910	M6_730730_PstIMluI_PA	37.9
2911	M6_74139_PstIMluI_PA	37.9
2912	M6_965119_PstIMluI_PA	37.9
2913	Opata_1780506_PstIMluI_PA	37.9
2914	Opata_737969_PstIMluI_PA	37.9
2915	M6_1016177_PstIMseI_PA	37.9
2916	M6_1034663_PstIMseI_PA	37.9
2917	M6_1040761_PstIMseI_PA	37.9
2918	M6_107813_PstIMseI_PA	37.9
2919	M6_1108484_PstIMseI_PA	37.9
2920	M6_1112253_PstIMseI_PA	37.9
2921	M6_1142563_PstIMseI_PA	37.9
2922	M6_1155282_PstIMseI_PA	37.9
2923	M6_117418_PstIMseI_PA	37.9
2924	M6_1178236_PstIMseI_PA	37.9
2925	M6_118030_PstIMseI_PA	37.9
2926	M6_1199087_PstIMseI_PA	37.9
2927	M6_1207298_PstIMseI_PA	37.9
2928	M6_1219673_PstIMseI_PA	37.9
2929	M6_1220338_PstIMseI_PA	37.9
2930	M6_1245593_PstIMseI_PA	37.9
2931	M6_125119_PstIMseI_PA	37.9
2932	M6_126401_PstIMseI_PA	37.9
2933	M6_127653_PstIMseI_PA	37.9
2934	M6_13356_PstIMseI_PA	37.9
2935	M6_13418_PstIMseI_PA	37.9
2936	M6_136389_PstIMseI_PA	37.9
2937	M6_1367535_PstIMseI_PA	37.9
2938	M6_142586_PstIMseI_PA	37.9
2939	M6_144559_PstIMseI_PA	37.9
2940	M6_1466541_PstIMseI_PA	37.9
2941	M6_148710_PstIMseI_PA	37.9
2942	M6_1499594_PstIMseI_PA	37.9
2943	M6_154850_PstIMseI_PA	37.9
2944	M6_155390_PstIMseI_PA	37.9
2945	M6_157827_PstIMseI_PA	37.9
2946	M6_163412_PstIMseI_PA	37.9
2947	M6_1655463_PstIMseI_PA	37.9
2948	M6_171508_PstIMseI_PA	37.9
2949	M6_1736849_PstIMseI_PA	37.9
2950	M6_1785786_PstIMseI_PA	37.9
2951	M6_180271_PstIMseI_PA	37.9
2952	M6_1812111_PstIMseI_PA	37.9
2953	M6_1812861_PstIMseI_PA	37.9
2954	M6_1813436_PstIMseI_PA	37.9
2955	M6_1824093_PstIMseI_PA	37.9
2956	M6_185295_PstIMseI_PA	37.9
2957	M6_188662_PstIMseI_PA	37.9
2958	M6_18940_PstIMseI_PA	37.9
2959	M6_195858_PstIMseI_PA	37.9
2960	M6_196090_PstIMseI_PA	37.9
2961	M6_1986900_PstIMseI_PA	37.9
2962	M6_198833_PstIMseI_PA	37.9
2963	M6_208500_PstIMseI_PA	37.9
2964	M6_2116001_PstIMseI_PA	37.9
2965	M6_2146468_PstIMseI_PA	37.9
2966	M6_215711_PstIMseI_PA	37.9
2967	M6_219632_PstIMseI_PA	37.9
2968	M6_2200143_PstIMseI_PA	37.9
2969	M6_2219014_PstIMseI_PA	37.9
2970	M6_22480_PstIMseI_PA	37.9
2971	M6_2323707_PstIMseI_PA	37.9
2972	M6_2344138_PstIMseI_PA	37.9
2973	M6_2376972_PstIMseI_PA	37.9
2974	M6_24009_PstIMseI_PA	37.9
2975	M6_240167_PstIMseI_PA	37.9
2976	M6_241637_PstIMseI_PA	37.9
2977	M6_244082_PstIMseI_PA	37.9
2978	M6_244533_PstIMseI_PA	37.9
2979	M6_2528_PstIMseI_PA	37.9
2980	M6_2534524_PstIMseI_PA	37.9
2981	M6_256614_PstIMseI_PA	37.9
2982	M6_2570648_PstIMseI_PA	37.9
2983	M6_257791_PstIMseI_PA	37.9
2984	M6_2647363_PstIMseI_PA	37.9
2985	M6_265259_PstIMseI_PA	37.9
2986	M6_267319_PstIMseI_PA	37.9
2987	M6_279823_PstIMseI_PA	37.9
2988	M6_283385_PstIMseI_PA	37.9
2989	M6_283488_PstIMseI_PA	37.9
2990	M6_284394_PstIMseI_PA	37.9
2991	M6_2850084_PstIMseI_PA	37.9
2992	M6_285545_PstIMseI_PA	37.9
2993	M6_300217_PstIMseI_PA	37.9
2994	M6_30483_PstIMseI_PA	37.9
2995	M6_307365_PstIMseI_PA	37.9
2996	M6_310471_PstIMseI_PA	37.9
2997	M6_3110369_PstIMseI_PA	37.9
2998	M6_3140698_PstIMseI_PA	37.9
2999	M6_3159413_PstIMseI_PA	37.9
3000	M6_3198445_PstIMseI_PA	37.9
3001	M6_3245596_PstIMseI_PA	37.9
3002	M6_327538_PstIMseI_PA	37.9
3003	M6_32896_PstIMseI_PA	37.9
3004	M6_329862_PstIMseI_PA	37.9
3005	M6_36465_PstIMseI_PA	37.9
3006	M6_37013_PstIMseI_PA	37.9
3007	M6_372450_PstIMseI_PA	37.9
3008	M6_373196_PstIMseI_PA	37.9
3009	M6_3845484_PstIMseI_PA	37.9
3010	M6_3909419_PstIMseI_PA	37.9
3011	M6_393528_PstIMseI_PA	37.9
3012	M6_4007422_PstIMseI_PA	37.9
3013	M6_4015503_PstIMseI_PA	37.9
3014	M6_404188_PstIMseI_PA	37.9
3015	M6_407186_PstIMseI_PA	37.9
3016	M6_408787_PstIMseI_PA	37.9
3017	M6_4101667_PstIMseI_PA	37.9
3018	M6_413069_PstIMseI_PA	37.9
3019	M6_421956_PstIMseI_PA	37.9
3020	M6_427869_PstIMseI_PA	37.9
3021	M6_4301247_PstIMseI_PA	37.9
3022	M6_440158_PstIMseI_PA	37.9
3023	M6_45060_PstIMseI_PA	37.9
3024	M6_461088_PstIMseI_PA	37.9
3025	M6_463943_PstIMseI_PA	37.9
3026	M6_49782_PstIMseI_PA	37.9
3027	M6_503952_PstIMseI_PA	37.9
3028	M6_51095_PstIMseI_PA	37.9
3029	M6_516091_PstIMseI_PA	37.9
3030	M6_521956_PstIMseI_PA	37.9
3031	M6_530406_PstIMseI_PA	37.9
3032	M6_540577_PstIMseI_PA	37.9
3033	M6_542348_PstIMseI_PA	37.9
3034	M6_55799_PstIMseI_PA	37.9
3035	M6_567739_PstIMseI_PA	37.9
3036	M6_577222_PstIMseI_PA	37.9
3037	M6_593244_PstIMseI_PA	37.9
3038	M6_61584_PstIMseI_PA	37.9
3039	M6_61686_PstIMseI_PA	37.9
3040	M6_624268_PstIMseI_PA	37.9
3041	M6_62784_PstIMseI_PA	37.9
3042	M6_62875_PstIMseI_PA	37.9
3043	M6_633046_PstIMseI_PA	37.9
3044	M6_634696_PstIMseI_PA	37.9
3045	M6_635613_PstIMseI_PA	37.9
3046	M6_684288_PstIMseI_PA	37.9
3047	M6_700788_PstIMseI_PA	37.9
3048	M6_721711_PstIMseI_PA	37.9
3049	M6_75792_PstIMseI_PA	37.9
3050	M6_77645_PstIMseI_PA	37.9
3051	M6_779956_PstIMseI_PA	37.9
3052	M6_795950_PstIMseI_PA	37.9
3053	M6_797123_PstIMseI_PA	37.9
3054	M6_798120_PstIMseI_PA	37.9
3055	M6_814197_PstIMseI_PA	37.9
3056	M6_81967_PstIMseI_PA	37.9
3057	M6_820038_PstIMseI_PA	37.9
3058	M6_86181_PstIMseI_PA	37.9
3059	M6_862398_PstIMseI_PA	37.9
3060	M6_89892_PstIMseI_PA	37.9
3061	M6_906140_PstIMseI_PA	37.9
3062	M6_923792_PstIMseI_PA	37.9
3063	M6_928770_PstIMseI_PA	37.9
3064	M6_936330_PstIMseI_PA	37.9
3065	M6_95633_PstIMseI_PA	37.9
3066	M6_967400_PstIMseI_PA	37.9
3067	M6_981689_PstIMseI_PA	37.9
3068	M6_98557_PstIMseI_PA	37.9
3069	M6_989121_PstIMseI_PA	37.9
3070	M6_99043_PstIMseI_PA	37.9
3071	Opata_1074465_PstIMseI_PA	37.9
3072	Opata_108498_PstIMseI_PA	37.9
3073	Opata_1119732_PstIMseI_PA	37.9
3074	Opata_1190802_PstIMseI_PA	37.9
3075	Opata_1271077_PstIMseI_PA	37.9
3076	Opata_1307723_PstIMseI_PA	37.9
3077	Opata_1587711_PstIMseI_PA	37.9
3078	Opata_164407_PstIMseI_PA	37.9
3079	Opata_18115_PstIMseI_PA	37.9
3080	Opata_207976_PstIMseI_PA	37.9
3081	Opata_2166071_PstIMseI_PA	37.9
3082	Opata_2301024_PstIMseI_PA	37.9
3083	Opata_230808_PstIMseI_PA	37.9
3084	Opata_237846_PstIMseI_PA	37.9
3085	Opata_258967_PstIMseI_PA	37.9
3086	Opata_2661831_PstIMseI_PA	37.9
3087	Opata_3303_PstIMseI_PA	37.9
3088	Opata_33599_PstIMseI_PA	37.9
3089	Opata_342078_PstIMseI_PA	37.9
3090	Opata_373767_PstIMseI_PA	37.9
3091	Opata_374624_PstIMseI_PA	37.9
3092	Opata_43064_PstIMseI_PA	37.9
3093	Opata_47821_PstIMseI_PA	37.9
3094	Opata_483775_PstIMseI_PA	37.9
3095	Opata_572779_PstIMseI_PA	37.9
3096	Opata_701367_PstIMseI_PA	37.9
3097	Opata_90804_PstIMseI_PA	37.9
3098	Opata_963559_PstIMseI_PA	37.9
3099	M6_1038294_PstIMspI_PA	37.9
3100	M6_1053160_PstIMspI_PA	37.9
3101	M6_1072971_PstIMspI_PA	37.9
3102	M6_1150185_PstIMspI_PA	37.9
3103	M6_1150302_PstIMspI_PA	37.9
3104	M6_1161572_PstIMspI_PA	37.9
3105	M6_13026_PstIMspI_PA	37.9
3106	M6_1328401_PstIMspI_PA	37.9
3107	M6_135478_PstIMspI_PA	37.9
3108	M6_135657_PstIMspI_PA	37.9
3109	M6_1357993_PstIMspI_PA	37.9
3110	M6_139642_PstIMspI_PA	37.9
3111	M6_1399697_PstIMspI_PA	37.9
3112	M6_1400325_PstIMspI_PA	37.9
3113	M6_1462484_PstIMspI_PA	37.9
3114	M6_1492793_PstIMspI_PA	37.9
3115	M6_1600915_PstIMspI_PA	37.9
3116	M6_1614066_PstIMspI_PA	37.9
3117	M6_161782_PstIMspI_PA	37.9
3118	M6_167786_PstIMspI_PA	37.9
3119	M6_1715180_PstIMspI_PA	37.9
3120	M6_17406_PstIMspI_PA	37.9
3121	M6_1746432_PstIMspI_PA	37.9
3122	M6_194610_PstIMspI_PA	37.9
3123	M6_2049304_PstIMspI_PA	37.9
3124	M6_2070221_PstIMspI_PA	37.9
3125	M6_207413_PstIMspI_PA	37.9
3126	M6_214441_PstIMspI_PA	37.9
3127	M6_2256218_PstIMspI_PA	37.9
3128	M6_2292492_PstIMspI_PA	37.9
3129	M6_2349946_PstIMspI_PA	37.9
3130	M6_2352942_PstIMspI_PA	37.9
3131	M6_2365971_PstIMspI_PA	37.9
3132	M6_2406956_PstIMspI_PA	37.9
3133	M6_2417169_PstIMspI_PA	37.9
3134	M6_242400_PstIMspI_PA	37.9
3135	M6_24441_PstIMspI_PA	37.9
3136	M6_247293_PstIMspI_PA	37.9
3137	M6_251587_PstIMspI_PA	37.9
3138	M6_2529471_PstIMspI_PA	37.9
3139	M6_261690_PstIMspI_PA	37.9
3140	M6_272280_PstIMspI_PA	37.9
3141	M6_282966_PstIMspI_PA	37.9
3142	M6_287998_PstIMspI_PA	37.9
3143	M6_2930142_PstIMspI_PA	37.9
3144	M6_2956420_PstIMspI_PA	37.9
3145	M6_2985395_PstIMspI_PA	37.9
3146	M6_299309_PstIMspI_PA	37.9
3147	M6_2993567_PstIMspI_PA	37.9
3148	M6_3083498_PstIMspI_PA	37.9
3149	M6_3090781_PstIMspI_PA	37.9
3150	M6_314167_PstIMspI_PA	37.9
3151	M6_3165717_PstIMspI_PA	37.9
3152	M6_320193_PstIMspI_PA	37.9
3153	M6_3205617_PstIMspI_PA	37.9
3154	M6_327849_PstIMspI_PA	37.9
3155	M6_329595_PstIMspI_PA	37.9
3156	M6_3330835_PstIMspI_PA	37.9
3157	M6_3367170_PstIMspI_PA	37.9
3158	M6_3385216_PstIMspI_PA	37.9
3159	M6_3397401_PstIMspI_PA	37.9
3160	M6_339787_PstIMspI_PA	37.9
3161	M6_342814_PstIMspI_PA	37.9
3162	M6_350456_PstIMspI_PA	37.9
3163	M6_3565618_PstIMspI_PA	37.9
3164	M6_357131_PstIMspI_PA	37.9
3165	M6_357172_PstIMspI_PA	37.9
3166	M6_357354_PstIMspI_PA	37.9
3167	M6_35989_PstIMspI_PA	37.9
3168	M6_3603095_PstIMspI_PA	37.9
3169	M6_361925_PstIMspI_PA	37.9
3170	M6_372327_PstIMspI_PA	37.9
3171	M6_37345_PstIMspI_PA	37.9
3172	M6_38423_PstIMspI_PA	37.9
3173	M6_392211_PstIMspI_PA	37.9
3174	M6_402054_PstIMspI_PA	37.9
3175	M6_403974_PstIMspI_PA	37.9
3176	M6_405591_PstIMspI_PA	37.9
3177	M6_420307_PstIMspI_PA	37.9
3178	M6_435374_PstIMspI_PA	37.9
3179	M6_442082_PstIMspI_PA	37.9
3180	M6_457494_PstIMspI_PA	37.9
3181	M6_468529_PstIMspI_PA	37.9
3182	M6_471801_PstIMspI_PA	37.9
3183	M6_472401_PstIMspI_PA	37.9
3184	M6_487455_PstIMspI_PA	37.9
3185	M6_504285_PstIMspI_PA	37.9
3186	M6_506383_PstIMspI_PA	37.9
3187	M6_511522_PstIMspI_PA	37.9
3188	M6_514413_PstIMspI_PA	37.9
3189	M6_531539_PstIMspI_PA	37.9
3190	M6_541666_PstIMspI_PA	37.9
3191	M6_55471_PstIMspI_PA	37.9
3192	M6_56181_PstIMspI_PA	37.9
3193	M6_568712_PstIMspI_PA	37.9
3194	M6_605234_PstIMspI_PA	37.9
3195	M6_630148_PstIMspI_PA	37.9
3196	M6_63078_PstIMspI_PA	37.9
3197	M6_668647_PstIMspI_PA	37.9
3198	M6_693511_PstIMspI_PA	37.9
3199	M6_699386_PstIMspI_PA	37.9
3200	M6_71934_PstIMspI_PA	37.9
3201	M6_730184_PstIMspI_PA	37.9
3202	M6_749731_PstIMspI_PA	37.9
3203	M6_770525_PstIMspI_PA	37.9
3204	M6_775280_PstIMspI_PA	37.9
3205	M6_785632_PstIMspI_PA	37.9
3206	M6_790711_PstIMspI_PA	37.9
3207	M6_802041_PstIMspI_PA	37.9
3208	M6_824211_PstIMspI_PA	37.9
3209	M6_840818_PstIMspI_PA	37.9
3210	M6_87675_PstIMspI_PA	37.9
3211	M6_882354_PstIMspI_PA	37.9
3212	M6_8850_PstIMspI_PA	37.9
3213	M6_908568_PstIMspI_PA	37.9
3214	M6_912399_PstIMspI_PA	37.9
3215	Opata_1080241_PstIMspI_PA	37.9
3216	Opata_1082219_PstIMspI_PA	37.9
3217	Opata_1171329_PstIMspI_PA	37.9
3218	Opata_1194949_PstIMspI_PA	37.9
3219	Opata_129398_PstIMspI_PA	37.9
3220	Opata_1546518_PstIMspI_PA	37.9
3221	Opata_1597404_PstIMspI_PA	37.9
3222	Opata_1721669_PstIMspI_PA	37.9
3223	Opata_1778367_PstIMspI_PA	37.9
3224	Opata_1931182_PstIMspI_PA	37.9
3225	Opata_193943_PstIMspI_PA	37.9
3226	Opata_1988368_PstIMspI_PA	37.9
3227	Opata_2415299_PstIMspI_PA	37.9
3228	Opata_2498237_PstIMspI_PA	37.9
3229	Opata_261490_PstIMspI_PA	37.9
3230	Opata_2768958_PstIMspI_PA	37.9
3231	Opata_2923961_PstIMspI_PA	37.9
3232	Opata_3127008_PstIMspI_PA	37.9
3233	Opata_3882574_PstIMspI_PA	37.9
3234	Opata_394508_PstIMspI_PA	37.9
3235	Opata_401131_PstIMspI_PA	37.9
3236	Opata_4105411_PstIMspI_PA	37.9
3237	Opata_4146087_PstIMspI_PA	37.9
3238	Opata_4193155_PstIMspI_PA	37.9
3239	Opata_456208_PstIMspI_PA	37.9
3240	Opata_51610_PstIMspI_PA	37.9
3241	Opata_579199_PstIMspI_PA	37.9
3242	Opata_590687_PstIMspI_PA	37.9
3243	Opata_866662_PstIMspI_PA	37.9
3244	M6_245881_PstIMseI_PA	37.9
3245	M6_574928_PstIMseI_PA	37.9
3246	Opata_180732_PstIMseI_PA	37.9
3247	Opata_428782_PstIMseI_PA	37.9
3248	M6_1028406_PstIMseI_PA	37.9
3249	M6_1096017_PstIMseI_PA	37.9
3250	M6_1203847_PstIMseI_PA	37.9
3251	M6_249218_PstIMseI_PA	37.9
3252	M6_390256_PstIMseI_PA	37.9
3253	M6_561386_PstIMseI_PA	37.9
3254	M6_681295_PstIMseI_PA	37.9
3255	Opata_1291741_PstIMseI_PA	37.9
3256	M6_1477716_PstIMspI_PA	37.9
3257	M6_1532586_PstIMspI_PA	37.9
3258	M6_1658884_PstIMspI_PA	37.9
3259	M6_2442643_PstIMspI_PA	37.9
3260	M6_2879080_PstIMspI_PA	37.9
3261	M6_3067664_PstIMspI_PA	37.9
3262	M6_3518836_PstIMspI_PA	37.9
3263	M6_636005_PstIMspI_PA	37.9
3264	M6_864910_PstIMspI_PA	37.9
3265	M6_961040_PstIMspI_PA	37.9
3266	Opata_2444272_PstIMspI_PA	37.9
3267	Opata_3742548_PstIMspI_PA	37.9
3268	Opata_732470_PstIMspI_PA	37.9
3269	M6_1029542_PstIMspI_PA	37.9
3270	M6_2024755_PstIMspI_PA	37.9
3271	M6_460174_PstIMspI_PA	37.9
3272	Opata_458096_PstIMspI_PA	37.9
3273	M6_828200_PstIMseI_PA	37.9
3274	Opata_1948730_PstIMspI_PA	37.9
3275	Opata_2026363_PstIMspI_PA	37.9
3276	Opata_3377254_PstIMspI_PA	37.9
3277	Opata_3968614_PstIMspI_PA	37.9
3278	Opata_2953711_PstIMseI_PA	37.9
3279	Opata_3262611_PstIMspI_PA	37.9
3280	M6_1322182_PstIMseI_PA	37.9
3281	M6_247530_PstIMseI_PA	37.9
3282	M6_110037_PstIMspI_PA	37.9
3283	M6_126345_PstIMspI_PA	37.9
3284	M6_1582170_PstIMspI_PA	37.9
3285	M6_2398557_PstIMspI_PA	37.9
3286	M6_44051_PstIMspI_PA	37.9
3287	M6_650765_PstIMspI_PA	37.9
3288	M6_1345663_PstIMseI_PA	37.9
3289	M6_2524127_PstIMseI_PA	37.9
3290	M6_795543_PstIMseI_PA	37.9
3291	M6_4292976_PstIMseI_PA	37.9
3292	M6_122068_PstIMspI_PA	37.9
3293	M6_1558820_PstIMspI_PA	37.9
3294	M6_607342_PstIMspI_PA	37.9
3295	M6_958412_PstIMspI_PA	37.9
3296	M6_1702213_PstIMspI_PA	37.9
3297	M6_691102_PstIMseI_PA	37.9
3298	M6_938634_PstIMseI_PA	37.9
3299	M6_381165_PstIMspI_PA	37.9
3300	P32/M55-3	38.2
3301	Xmta14a	38.2
3302	RFL_Contig5906_604	38.71
3303	BobWhite_c14032_277	38.78
3304	Kukri_c1977_1940	38.86
3305	wsnp_Ex_c20581_29663216	38.9
3306	M6_1019790_PstIMseI_PA	38.9
3307	M6_1039992_PstIMseI_PA	38.9
3308	Opata_120351_45_PstIMseI_SNP	38.9
3309	Opata_197798_23_PstIMseI_SNP	38.9
3310	Opata_21227_11_PstIMseI_SNP	38.9
3311	Opata_249112_17_PstIMseI_SNP	38.9
3312	Opata_249112_81_PstIMseI_SNP	38.9
3313	Opata_329457_18_PstIMseI_SNP	38.9
3314	Opata_56247_22_PstIMseI_SNP	38.9
3315	Opata_56247_49_PstIMseI_SNP	38.9
3316	Opata_123719_14_PstIMspI_SNP	38.9
3317	Opata_123719_2_PstIMspI_SNP	38.9
3318	Opata_1607279_60_PstIMspI_SNP	38.9
3319	Opata_454558_15_PstIMspI_SNP	38.9
3320	Opata_454558_29_PstIMspI_SNP	38.9
3321	M6_2028820_PstIMluI_PA	38.9
3322	M6_2899633_PstIMseI_PA	38.9
3323	M6_563955_PstIMseI_PA	38.9
3324	M6_660042_PstIMseI_PA	38.9
3325	M6_752746_PstIMseI_PA	38.9
3326	Opata_1350699_PstIMseI_PA	38.9
3327	Opata_389394_PstIMseI_PA	38.9
3328	M6_3029119_PstIMspI_PA	38.9
3329	Opata_1457625_PstIMspI_PA	38.9
3330	Opata_1925005_PstIMspI_PA	38.9
3331	Opata_2207412_PstIMspI_PA	38.9
3332	Opata_236163_PstIMspI_PA	38.9
3333	Opata_2387064_PstIMspI_PA	38.9
3334	Opata_2610793_PstIMspI_PA	38.9
3335	Opata_2679670_PstIMspI_PA	38.9
3336	Opata_3108544_PstIMspI_PA	38.9
3337	Opata_3208010_PstIMspI_PA	38.9
3338	Opata_3473825_PstIMspI_PA	38.9
3339	Opata_3612006_PstIMspI_PA	38.9
3340	Opata_730535_PstIMspI_PA	38.9
3341	Opata_1941100_18_PstIMseI_SNP	38.9
3342	Opata_340483_48_PstIMseI_SNP	38.9
3343	Opata_340483_67_PstIMseI_SNP	38.9
3344	Opata_704285_12_PstIMseI_SNP	38.9
3345	Opata_1361983_21_PstIMspI_SNP	38.9
3346	Opata_1808520_30_PstIMspI_SNP	38.9
3347	Opata_450610_37_PstIMspI_SNP	38.9
3348	M6_1834884_PstIMluI_PA	38.9
3349	M6_2459079_PstIMluI_PA	38.9
3350	M6_1273050_PstIMseI_PA	38.9
3351	M6_1604454_PstIMseI_PA	38.9
3352	M6_1685767_PstIMseI_PA	38.9
3353	M6_2062194_PstIMseI_PA	38.9
3354	M6_211433_PstIMseI_PA	38.9
3355	M6_2424712_PstIMseI_PA	38.9
3356	M6_3106761_PstIMseI_PA	38.9
3357	M6_533378_PstIMseI_PA	38.9
3358	Opata_117286_PstIMseI_PA	38.9
3359	Opata_141554_PstIMseI_PA	38.9
3360	Opata_3013988_PstIMseI_PA	38.9
3361	Opata_339281_PstIMseI_PA	38.9
3362	Opata_41240_PstIMseI_PA	38.9
3363	Opata_850015_PstIMseI_PA	38.9
3364	M6_1158109_PstIMspI_PA	38.9
3365	M6_1547531_PstIMspI_PA	38.9
3366	M6_2406176_PstIMspI_PA	38.9
3367	M6_2519494_PstIMspI_PA	38.9
3368	M6_3581726_PstIMspI_PA	38.9
3369	M6_400666_PstIMspI_PA	38.9
3370	M6_445076_PstIMspI_PA	38.9
3371	M6_611135_PstIMspI_PA	38.9
3372	M6_773247_PstIMspI_PA	38.9
3373	M6_847253_PstIMspI_PA	38.9
3374	M6_862411_PstIMspI_PA	38.9
3375	Opata_1223924_PstIMspI_PA	38.9
3376	Opata_2910964_PstIMspI_PA	38.9
3377	Opata_915270_PstIMspI_PA	38.9
3378	Opata_633302_72_PstIMspI_SNP	38.9
3379	Opata_633302_73_PstIMspI_SNP	38.9
3380	Opata_633302_74_PstIMspI_SNP	38.9
3381	Opata_204501_PstIMseI_PA	38.9
3382	M6_784941_PstIMluI_PA	38.9
3383	Opata_323813_PstIMseI_PA	38.9
3384	Opata_346784_PstIMseI_PA	38.9
3385	Opata_1437381_PstIMspI_PA	38.9
3386	Opata_280268_PstIMspI_PA	38.9
3387	Opata_431752_PstIMspI_PA	38.9
3388	Opata_669037_PstIMspI_PA	38.9
3389	M6_4662_PstIMluI_PA	38.9
3390	M6_3300113_PstIMseI_PA	38.9
3391	Opata_140887_PstIMseI_PA	38.9
3392	Opata_1988456_PstIMseI_PA	38.9
3393	M6_1150992_PstIMspI_PA	38.9
3394	M6_1218606_PstIMspI_PA	38.9
3395	M6_3273509_PstIMspI_PA	38.9
3396	M6_3291865_PstIMspI_PA	38.9
3397	Opata_1213799_PstIMspI_PA	38.9
3398	Opata_2189293_PstIMspI_PA	38.9
3399	Opata_2223528_PstIMspI_PA	38.9
3400	Opata_2499925_PstIMspI_PA	38.9
3401	Opata_2868910_PstIMspI_PA	38.9
3402	Opata_3061695_PstIMspI_PA	38.9
3403	Opata_422361_PstIMspI_PA	38.9
3404	Opata_510384_PstIMspI_PA	38.9
3405	Opata_886218_PstIMspI_PA	38.9
3406	Opata_901926_PstIMspI_PA	38.9
3407	M6_1492144_47_PstIMseI_SNP	38.9
3408	M6_1492144_86_PstIMseI_SNP	38.9
3409	M6_239182_PstIMluI_PA	38.9
3410	M6_171189_PstIMseI_PA	38.9
3411	M6_2265400_PstIMseI_PA	38.9
3412	M6_2357097_PstIMseI_PA	38.9
3413	M6_430179_PstIMseI_PA	38.9
3414	M6_789256_PstIMseI_PA	38.9
3415	M6_939654_PstIMseI_PA	38.9
3416	Opata_1017770_PstIMseI_PA	38.9
3417	Opata_1154391_PstIMseI_PA	38.9
3418	Opata_144647_PstIMseI_PA	38.9
3419	Opata_196866_PstIMseI_PA	38.9
3420	Opata_198146_PstIMseI_PA	38.9
3421	Opata_301005_PstIMseI_PA	38.9
3422	Opata_322112_PstIMseI_PA	38.9
3423	Opata_427770_PstIMseI_PA	38.9
3424	Opata_666688_PstIMseI_PA	38.9
3425	M6_1542499_PstIMspI_PA	38.9
3426	M6_1719659_PstIMspI_PA	38.9
3427	M6_1815233_PstIMspI_PA	38.9
3428	M6_2241616_PstIMspI_PA	38.9
3429	M6_2369786_PstIMspI_PA	38.9
3430	M6_2658917_PstIMspI_PA	38.9
3431	M6_333052_PstIMspI_PA	38.9
3432	M6_3832_PstIMspI_PA	38.9
3433	Opata_10180_PstIMspI_PA	38.9
3434	Opata_1159843_PstIMspI_PA	38.9
3435	Opata_136231_PstIMspI_PA	38.9
3436	Opata_1684434_PstIMspI_PA	38.9
3437	Opata_1814679_PstIMspI_PA	38.9
3438	Opata_1964052_PstIMspI_PA	38.9
3439	Opata_1980389_PstIMspI_PA	38.9
3440	Opata_2463944_PstIMspI_PA	38.9
3441	Opata_2629907_PstIMspI_PA	38.9
3442	Opata_2727944_PstIMspI_PA	38.9
3443	M6_1041151_PstIMseI_PA	38.9
3444	M6_2120245_PstIMseI_PA	38.9
3445	M6_367706_PstIMseI_PA	38.9
3446	Opata_773989_PstIMspI_PA	38.9
3447	M6_2396982_PstIMspI_PA	38.9
3448	Opata_236854_PstIMseI_PA	38.9
3449	Opata_1175531_PstIMspI_PA	38.9
3450	Opata_931536_PstIMspI_PA	38.9
3451	M6_1291133_PstIMseI_PA	38.9
3452	M6_608075_PstIMseI_PA	38.9
3453	M6_679991_PstIMseI_PA	38.9
3454	M6_82213_PstIMseI_PA	38.9
3455	M6_2096793_PstIMspI_PA	38.9
3456	M6_420483_PstIMluI_PA	38.9
3457	M6_968420_PstIMseI_PA	38.9
3458	Opata_3247682_PstIMspI_PA	38.9
3459	M6_2217912_PstIMspI_PA	38.9
3460	Opata_39058_PstIMspI_PA	38.9
3461	wsnp_Ex_c1085_2078944	39.3
3462	wsnp_Ex_c17884_26647833	39.3
3463	wsnp_Ku_c3682_6786230	39.3
3464	wsnp_Ra_c2633_5017265	39.3
3465	wsnp_Ra_c48124_53475145	39.3
3466	wsnp_BE637971D_Ta_2_3	39.3
3467	wsnp_Ex_c17884_26647952	39.3
3468	wsnp_Ex_c1969_3705930	39.3
3469	wsnp_Ku_c13229_21141117	39.3
3470	wsnp_Ku_c13229_21141168	39.3
3471	wsnp_Ra_c48124_53475114	39.3
3472	wsnp_Ex_c13421_21142520	39.3
3473	wsnp_JD_rep_c48890_33141899	39.3
3474	wsnp_Ex_c1358_2600929	39.3
3475	wsnp_Ex_c8052_13645549	39.3
3476	wsnp_Ex_c1358_2601510	39.3
3477	wsnp_Ex_c1358_2602235	39.3
3478	Opata_1846365_PstIMseI_PA	39.3
3479	Opata_2433249_PstIMseI_PA	39.3
3480	Opata_1599221_PstIMspI_PA	39.3
3481	Opata_1829734_PstIMspI_PA	39.3
3482	Opata_2566657_PstIMspI_PA	39.3
3483	Opata_3050142_PstIMspI_PA	39.3
3484	Opata_44900_PstIMspI_PA	39.3
3485	Opata_531782_PstIMspI_PA	39.3
3486	Opata_41036_19_PstIMluI_SNP	39.3
3487	Opata_1059144_86_PstIMseI_SNP	39.3
3488	Opata_112470_21_PstIMseI_SNP	39.3
3489	Opata_142902_54_PstIMseI_SNP	39.3
3490	Opata_142902_80_PstIMseI_SNP	39.3
3491	Opata_18140_21_PstIMseI_SNP	39.3
3492	Opata_254626_69_PstIMseI_SNP	39.3
3493	Opata_3329_85_PstIMseI_SNP	39.3
3494	Opata_423166_79_PstIMseI_SNP	39.3
3495	Opata_441712_88_PstIMseI_SNP	39.3
3496	Opata_461868_22_PstIMseI_SNP	39.3
3497	Opata_461868_33_PstIMseI_SNP	39.3
3498	Opata_47760_44_PstIMseI_SNP	39.3
3499	Opata_478211_65_PstIMseI_SNP	39.3
3500	Opata_478211_75_PstIMseI_SNP	39.3
3501	Opata_478211_79_PstIMseI_SNP	39.3
3502	Opata_511763_20_PstIMseI_SNP	39.3
3503	Opata_511763_43_PstIMseI_SNP	39.3
3504	Opata_664702_37_PstIMseI_SNP	39.3
3505	Opata_664702_87_PstIMseI_SNP	39.3
3506	Opata_6702_2_PstIMseI_SNP	39.3
3507	Opata_6702_4_PstIMseI_SNP	39.3
3508	Opata_75382_59_PstIMseI_SNP	39.3
3509	Opata_77993_44_PstIMseI_SNP	39.3
3510	Opata_8882_59_PstIMseI_SNP	39.3
3511	Opata_91138_60_PstIMseI_SNP	39.3
3512	Opata_2002129_38_PstIMspI_SNP	39.3
3513	Opata_2653964_25_PstIMspI_SNP	39.3
3514	Opata_3466351_18_PstIMspI_SNP	39.3
3515	Opata_707042_75_PstIMseI_SNP	39.3
3516	Opata_1261703_PstIMseI_PA	39.3
3517	Opata_30383_PstIMspI_PA	39.3
3518	Opata_22300_PstIMseI_PA	39.3
3519	Opata_409637_PstIMseI_PA	39.3
3520	Opata_60774_PstIMseI_PA	39.3
3521	Opata_673666_PstIMseI_PA	39.3
3522	Tdurum_contig46413_680	39.3
3523	Tdurum_contig46413_779	39.3
3524	BobWhite_c1715_887	39.3
3525	Excalibur_c65104_163	39.3
3526	Excalibur_c8065_1275	39.3
3527	Excalibur_rep_c105429_528	39.3
3528	Excalibur_rep_c105429_654	39.3
3529	Ku_c111306_371	39.3
3530	BobWhite_rep_c55507_100	39.3
3531	RAC875_c56811_258	39.3
3532	Kukri_c37718_187	39.3
3533	Kukri_c57942_177	39.3
3534	Excalibur_c1358_794	39.3
3535	BS00010039_51	39.3
3536	Jagger_c3179_499	39.3
3537	JD_c49343_430	39.3
3538	Kukri_c54157_315	39.3
3539	Ku_c111306_399	39.3
3540	Kukri_c44392_88	39.3
3541	RAC875_rep_c105796_617	39.3
3542	Ex_c8052_817	39.3
3543	Excalibur_c8052_1867	39.3
3544	Excalibur_c8052_201	39.3
3545	Kukri_c837_436	39.3
3546	Kukri_c8211_159	39.3
3547	Ku_c14149_2240	39.49
3548	wsnp_Ex_c1085_2078686	39.5
3549	BobWhite_c32528_251	39.5
3550	wsnp_CAP11_c8597_3709328	40.18
3551	BS00074341_51	40.18
3552	Kukri_c8211_401	40.18
3553	Ex_c8052_811	40.18
3554	Tdurum_contig50555_632	40.18
3555	IAAV8085	40.18
3556	BobWhite_rep_c48890_184	40.18
3557	Kukri_c34536_373	40.18
3558	XksuD14B	40.2
3559	wsnp_Ku_c13622_21660346	40.6
3560	wsnp_Ku_c17177_26216230	40.81
3561	Ex_c67198_1838	41.15
3562	BobWhite_c14032_133	41.15
3563	Ku_c13622_482	41.15
3564	Kukri_c17177_1575	41.15
3565	Kukri_c28164_739	41.15
3566	RAC875_c22821_542	41.15
3567	Xhor12d	41.2
3568	wsnp_Ex_rep_c67198_65703538	41.59
3569	wsnp_Ex_rep_c67198_65703657	41.59
3570	BobWhite_c48447_529	42.81
3571	D_contig57829_235	42.81
3572	BS00029609_51	42.81
3573	Kukri_c3754_163	42.81
3574	Excalibur_c101903_734	42.81
3575	Excalibur_c101903_902	42.81
3576	Kukri_c23473_534	42.81
3577	wsnp_CAP11_c2307_1200406	43.18
3578	wsnp_Ex_c7705_13141187	43.18
3579	wsnp_Ra_c1020_2062200	43.18
3580	Opata_322421_PstIMluI_PA	43.18
3581	M6_2418470_PstIMseI_PA	43.18
3582	M6_3139478_PstIMseI_PA	43.18
3583	M6_3827516_PstIMseI_PA	43.18
3584	Opata_280286_PstIMseI_PA	43.18
3585	Opata_3640580_PstIMseI_PA	43.18
3586	Opata_606999_PstIMseI_PA	43.18
3587	Opata_62324_PstIMseI_PA	43.18
3588	M6_1175050_PstIMspI_PA	43.18
3589	M6_1582539_PstIMspI_PA	43.18
3590	M6_1719576_PstIMspI_PA	43.18
3591	M6_2085710_PstIMspI_PA	43.18
3592	M6_2211138_PstIMspI_PA	43.18
3593	M6_3205738_PstIMspI_PA	43.18
3594	M6_391501_PstIMspI_PA	43.18
3595	M6_747623_PstIMspI_PA	43.18
3596	M6_841541_PstIMspI_PA	43.18
3597	Opata_1962146_PstIMspI_PA	43.18
3598	Opata_2876975_PstIMspI_PA	43.18
3599	Opata_2168064_3_PstIMluI_SNP	43.18
3600	Opata_2168064_83_PstIMluI_SNP	43.18
3601	Opata_8482_33_PstIMluI_SNP	43.18
3602	Opata_921320_73_PstIMluI_SNP	43.18
3603	Opata_921320_88_PstIMluI_SNP	43.18
3604	Opata_100647_21_PstIMseI_SNP	43.18
3605	Opata_100647_24_PstIMseI_SNP	43.18
3606	Opata_100647_80_PstIMseI_SNP	43.18
3607	Opata_10379_12_PstIMseI_SNP	43.18
3608	Opata_10379_45_PstIMseI_SNP	43.18
3609	Opata_16837_31_PstIMseI_SNP	43.18
3610	Opata_16837_47_PstIMseI_SNP	43.18
3611	Opata_201322_30_PstIMseI_SNP	43.18
3612	Opata_2018933_27_PstIMseI_SNP	43.18
3613	Opata_2018933_33_PstIMseI_SNP	43.18
3614	Opata_2018933_82_PstIMseI_SNP	43.18
3615	Opata_216593_21_PstIMseI_SNP	43.18
3616	Opata_217225_28_PstIMseI_SNP	43.18
3617	Opata_233816_24_PstIMseI_SNP	43.18
3618	Opata_233816_9_PstIMseI_SNP	43.18
3619	Opata_240887_65_PstIMseI_SNP	43.18
3620	Opata_3050576_6_PstIMseI_SNP	43.18
3621	Opata_320966_63_PstIMseI_SNP	43.18
3622	Opata_47216_85_PstIMseI_SNP	43.18
3623	Opata_729116_36_PstIMseI_SNP	43.18
3624	Opata_771824_12_PstIMseI_SNP	43.18
3625	Opata_795861_20_PstIMseI_SNP	43.18
3626	Opata_964863_23_PstIMseI_SNP	43.18
3627	Opata_964863_75_PstIMseI_SNP	43.18
3628	Opata_1013798_77_PstIMspI_SNP	43.18
3629	Opata_103796_18_PstIMspI_SNP	43.18
3630	Opata_1650805_21_PstIMspI_SNP	43.18
3631	Opata_1670255_29_PstIMspI_SNP	43.18
3632	Opata_1730440_2_PstIMspI_SNP	43.18
3633	Opata_1730440_70_PstIMspI_SNP	43.18
3634	Opata_1774316_17_PstIMspI_SNP	43.18
3635	Opata_1815942_34_PstIMspI_SNP	43.18
3636	Opata_1815942_46_PstIMspI_SNP	43.18
3637	Opata_1910069_31_PstIMspI_SNP	43.18
3638	Opata_1992247_87_PstIMspI_SNP	43.18
3639	Opata_2137325_84_PstIMspI_SNP	43.18
3640	Opata_2258679_35_PstIMspI_SNP	43.18
3641	Opata_2258679_62_PstIMspI_SNP	43.18
3642	Opata_2728494_19_PstIMspI_SNP	43.18
3643	Opata_2757424_14_PstIMspI_SNP	43.18
3644	Opata_2757424_38_PstIMspI_SNP	43.18
3645	Opata_2768053_80_PstIMspI_SNP	43.18
3646	Opata_2768053_81_PstIMspI_SNP	43.18
3647	Opata_2779064_26_PstIMspI_SNP	43.18
3648	Opata_3048854_4_PstIMspI_SNP	43.18
3649	Opata_3208637_57_PstIMspI_SNP	43.18
3650	Opata_3307424_30_PstIMspI_SNP	43.18
3651	Opata_3307424_34_PstIMspI_SNP	43.18
3652	Opata_3307424_39_PstIMspI_SNP	43.18
3653	Opata_3594008_75_PstIMspI_SNP	43.18
3654	Opata_39157_3_PstIMspI_SNP	43.18
3655	Opata_694724_64_PstIMspI_SNP	43.18
3656	Opata_830023_12_PstIMspI_SNP	43.18
3657	Opata_48989_PstIMluI_PA	43.18
3658	Opata_1360302_PstIMseI_PA	43.18
3659	Opata_26188_PstIMseI_PA	43.18
3660	Opata_304540_PstIMseI_PA	43.18
3661	Opata_368342_PstIMseI_PA	43.18
3662	Opata_54582_PstIMseI_PA	43.18
3663	M6_3077654_PstIMspI_PA	43.18
3664	M6_415920_PstIMspI_PA	43.18
3665	M6_781183_PstIMspI_PA	43.18
3666	M6_832599_PstIMspI_PA	43.18
3667	M6_908306_PstIMspI_PA	43.18
3668	Opata_1321412_PstIMseI_PA	43.18
3669	Opata_312277_PstIMseI_PA	43.18
3670	Opata_372585_PstIMseI_PA	43.18
3671	Opata_4320599_PstIMseI_PA	43.18
3672	Opata_706596_PstIMseI_PA	43.18
3673	Opata_1514202_PstIMspI_PA	43.18
3674	Opata_1864955_PstIMspI_PA	43.18
3675	Opata_2179477_PstIMspI_PA	43.18
3676	Opata_2181384_PstIMspI_PA	43.18
3677	Opata_2781390_PstIMspI_PA	43.18
3678	Opata_777896_PstIMspI_PA	43.18
3679	Opata_128554_PstIMseI_PA	43.18
3680	Opata_1394875_PstIMseI_PA	43.18
3681	Opata_716058_PstIMseI_PA	43.18
3682	M6_1039511_PstIMspI_PA	43.18
3683	M6_1764202_PstIMspI_PA	43.18
3684	M6_2407074_PstIMspI_PA	43.18
3685	M6_2791005_PstIMspI_PA	43.18
3686	M6_784672_PstIMspI_PA	43.18
3687	M6_877308_PstIMspI_PA	43.18
3688	Opata_1050598_PstIMspI_PA	43.18
3689	Opata_1135530_PstIMspI_PA	43.18
3690	Opata_2111090_PstIMspI_PA	43.18
3691	Opata_2130103_PstIMspI_PA	43.18
3692	Opata_2488471_PstIMspI_PA	43.18
3693	Opata_2654422_PstIMspI_PA	43.18
3694	Opata_3188554_PstIMspI_PA	43.18
3695	Opata_3579965_PstIMspI_PA	43.18
3696	Opata_3708749_PstIMspI_PA	43.18
3697	Opata_3849330_PstIMspI_PA	43.18
3698	Opata_767920_PstIMspI_PA	43.18
3699	Opata_1704942_PstIMluI_PA	43.18
3700	Opata_226347_PstIMluI_PA	43.18
3701	Opata_239344_PstIMluI_PA	43.18
3702	M6_102077_PstIMseI_PA	43.18
3703	M6_1279006_PstIMseI_PA	43.18
3704	M6_1464448_PstIMseI_PA	43.18
3705	M6_14869_PstIMseI_PA	43.18
3706	M6_24859_PstIMseI_PA	43.18
3707	M6_2549567_PstIMseI_PA	43.18
3708	M6_26507_PstIMseI_PA	43.18
3709	M6_2817923_PstIMseI_PA	43.18
3710	M6_327180_PstIMseI_PA	43.18
3711	M6_3273980_PstIMseI_PA	43.18
3712	M6_329192_PstIMseI_PA	43.18
3713	M6_3413719_PstIMseI_PA	43.18
3714	M6_355381_PstIMseI_PA	43.18
3715	M6_398517_PstIMseI_PA	43.18
3716	M6_482915_PstIMseI_PA	43.18
3717	M6_61166_PstIMseI_PA	43.18
3718	M6_6161_PstIMseI_PA	43.18
3719	M6_763154_PstIMseI_PA	43.18
3720	M6_80114_PstIMseI_PA	43.18
3721	M6_811082_PstIMseI_PA	43.18
3722	M6_839219_PstIMseI_PA	43.18
3723	M6_98983_PstIMseI_PA	43.18
3724	Opata_1046565_PstIMseI_PA	43.18
3725	Opata_10469_PstIMseI_PA	43.18
3726	Opata_1103940_PstIMseI_PA	43.18
3727	Opata_1130519_PstIMseI_PA	43.18
3728	Opata_115248_PstIMseI_PA	43.18
3729	Opata_1172927_PstIMseI_PA	43.18
3730	Opata_124425_PstIMseI_PA	43.18
3731	Opata_1264836_PstIMseI_PA	43.18
3732	Opata_130107_PstIMseI_PA	43.18
3733	Opata_1309648_PstIMseI_PA	43.18
3734	Opata_134459_PstIMseI_PA	43.18
3735	Opata_161963_PstIMseI_PA	43.18
3736	Opata_164154_PstIMseI_PA	43.18
3737	Opata_1672497_PstIMseI_PA	43.18
3738	Opata_1752402_PstIMseI_PA	43.18
3739	Opata_176287_PstIMseI_PA	43.18
3740	Opata_1836482_PstIMseI_PA	43.18
3741	Opata_184089_PstIMseI_PA	43.18
3742	Opata_19422_PstIMseI_PA	43.18
3743	Opata_210563_PstIMseI_PA	43.18
3744	Opata_229422_PstIMseI_PA	43.18
3745	Opata_234496_PstIMseI_PA	43.18
3746	Opata_23471_PstIMseI_PA	43.18
3747	Opata_237775_PstIMseI_PA	43.18
3748	Opata_237785_PstIMseI_PA	43.18
3749	Opata_23843_PstIMseI_PA	43.18
3750	Opata_23883_PstIMseI_PA	43.18
3751	Opata_246833_PstIMseI_PA	43.18
3752	Opata_269451_PstIMseI_PA	43.18
3753	Opata_271927_PstIMseI_PA	43.18
3754	Opata_284389_PstIMseI_PA	43.18
3755	Opata_2848575_PstIMseI_PA	43.18
3756	Opata_298059_PstIMseI_PA	43.18
3757	Opata_33784_PstIMseI_PA	43.18
3758	Opata_353507_PstIMseI_PA	43.18
3759	Opata_360206_PstIMseI_PA	43.18
3760	Opata_369495_PstIMseI_PA	43.18
3761	Opata_374909_PstIMseI_PA	43.18
3762	Opata_409400_PstIMseI_PA	43.18
3763	Opata_42471_PstIMseI_PA	43.18
3764	Opata_442237_PstIMseI_PA	43.18
3765	Opata_444471_PstIMseI_PA	43.18
3766	Opata_455795_PstIMseI_PA	43.18
3767	Opata_497299_PstIMseI_PA	43.18
3768	Opata_506777_PstIMseI_PA	43.18
3769	Opata_53750_PstIMseI_PA	43.18
3770	Opata_566171_PstIMseI_PA	43.18
3771	Opata_598934_PstIMseI_PA	43.18
3772	Opata_621296_PstIMseI_PA	43.18
3773	Opata_630819_PstIMseI_PA	43.18
3774	Opata_671231_PstIMseI_PA	43.18
3775	Opata_719052_PstIMseI_PA	43.18
3776	Opata_722290_PstIMseI_PA	43.18
3777	Opata_769686_PstIMseI_PA	43.18
3778	Opata_781769_PstIMseI_PA	43.18
3779	Opata_850108_PstIMseI_PA	43.18
3780	Opata_868754_PstIMseI_PA	43.18
3781	Opata_87028_PstIMseI_PA	43.18
3782	Opata_87339_PstIMseI_PA	43.18
3783	Opata_941119_PstIMseI_PA	43.18
3784	Opata_985724_PstIMseI_PA	43.18
3785	M6_1041354_PstIMspI_PA	43.18
3786	M6_1086354_PstIMspI_PA	43.18
3787	M6_1689906_PstIMspI_PA	43.18
3788	M6_1761265_PstIMspI_PA	43.18
3789	M6_2104955_PstIMspI_PA	43.18
3790	M6_2568716_PstIMspI_PA	43.18
3791	M6_2940309_PstIMspI_PA	43.18
3792	M6_3264431_PstIMspI_PA	43.18
3793	M6_3451391_PstIMspI_PA	43.18
3794	M6_519657_PstIMspI_PA	43.18
3795	M6_578818_PstIMspI_PA	43.18
3796	M6_684040_PstIMspI_PA	43.18
3797	M6_808587_PstIMspI_PA	43.18
3798	M6_952271_PstIMspI_PA	43.18
3799	Opata_1045604_PstIMspI_PA	43.18
3800	Opata_1104558_PstIMspI_PA	43.18
3801	Opata_1139800_PstIMspI_PA	43.18
3802	Opata_1389691_PstIMspI_PA	43.18
3803	Opata_1492823_PstIMspI_PA	43.18
3804	Opata_163613_PstIMspI_PA	43.18
3805	Opata_1872766_PstIMspI_PA	43.18
3806	Opata_1913734_PstIMspI_PA	43.18
3807	Opata_2216049_PstIMspI_PA	43.18
3808	Opata_237300_PstIMspI_PA	43.18
3809	Opata_3000629_PstIMspI_PA	43.18
3810	Opata_3217518_PstIMspI_PA	43.18
3811	Opata_3253789_PstIMspI_PA	43.18
3812	Opata_3254851_PstIMspI_PA	43.18
3813	Opata_3710279_PstIMspI_PA	43.18
3814	Opata_3804349_PstIMspI_PA	43.18
3815	Opata_3848485_PstIMspI_PA	43.18
3816	Opata_3865170_PstIMspI_PA	43.18
3817	Opata_4096143_PstIMspI_PA	43.18
3818	Opata_46612_PstIMspI_PA	43.18
3819	Opata_99735_PstIMspI_PA	43.18
3820	M6_133184_PstIMseI_PA	43.18
3821	M6_430081_PstIMseI_PA	43.18
3822	M6_639689_PstIMseI_PA	43.18
3823	Opata_194007_PstIMseI_PA	43.18
3824	Opata_3498997_PstIMseI_PA	43.18
3825	Opata_41938_PstIMseI_PA	43.18
3826	Opata_49792_PstIMseI_PA	43.18
3827	Opata_754146_PstIMseI_PA	43.18
3828	M6_70117_PstIMseI_PA	43.18
3829	M6_944112_PstIMseI_PA	43.18
3830	Opata_2043310_PstIMseI_PA	43.18
3831	Opata_488867_PstIMseI_PA	43.18
3832	M6_1147713_PstIMspI_PA	43.18
3833	M6_1954714_PstIMspI_PA	43.18
3834	M6_3549264_PstIMspI_PA	43.18
3835	Opata_2116130_PstIMspI_PA	43.18
3836	Opata_2782829_PstIMspI_PA	43.18
3837	Opata_3378593_PstIMspI_PA	43.18
3838	M6_384449_PstIMspI_PA	43.18
3839	Opata_1011676_PstIMseI_PA	43.18
3840	M6_1171419_PstIMspI_PA	43.18
3841	Opata_330226_PstIMseI_PA	43.18
3842	Opata_3439345_PstIMspI_PA	43.18
3843	Opata_3835379_PstIMspI_PA	43.18
3844	Opata_498475_PstIMspI_PA	43.18
3845	Opata_57728_PstIMseI_PA	43.18
3846	Opata_767514_PstIMspI_PA	43.18
3847	Opata_1193044_PstIMspI_PA	43.18
3848	Opata_2311398_PstIMspI_PA	43.18
3849	Opata_2778802_PstIMspI_PA	43.18
3850	Opata_2895796_PstIMspI_PA	43.18
3851	Opata_21375_PstIMseI_PA	43.18
3852	Opata_303711_PstIMseI_PA	43.18
3853	Opata_572453_PstIMseI_PA	43.18
3854	M6_156843_PstIMspI_PA	43.18
3855	M6_4061186_PstIMseI_PA	43.18
3856	M6_1375816_PstIMspI_PA	43.18
3857	M6_2751531_PstIMspI_PA	43.18
3858	Xgwm191	43.4
3859	wsnp_Ex_c7252_12454704	43.81
3860	Excalibur_c45969_370	43.81
3861	RFL_Contig1338_2646	43.81
3862	RAC875_c78062_571	43.81
3863	BS00066092_51	43.81
3864	BS00055737_51	43.81
3865	BS00055738_51	43.81
3866	BobWhite_c3335_1438	43.81
3867	BS00074370_51	43.81
3868	Excalibur_c44711_453	43.81
3869	Excalibur_c5892_1129	43.81
3870	Kukri_c2464_592	43.81
3871	RFL_Contig5639_1168	43.81
3872	BS00030948_51	43.81
3873	BS00089269_51	43.81
3874	Excalibur_c16851_142	43.81
3875	RAC875_c23587_548	43.81
3876	RFL_Contig1338_2062	43.81
3877	RAC875_c23587_447	43.81
3878	D_contig50935_198	43.81
3879	D_GBF1XID01C7T2Q_63	43.81
3880	Excalibur_c15692_532	43.81
3881	Excalibur_c37693_203	43.81
3882	Kukri_c98832_211	43.81
3883	Kukri_c98832_233	43.81
3884	RAC875_c27161_152	43.81
3885	Excalibur_c4876_832	43.81
3886	IAAV6247	43.81
3887	tplb0061f07_1411	43.81
3888	Kukri_c2464_560	43.81
3889	Kukri_c13513_759	43.81
3890	Excalibur_c43840_364	44.14
3891	Excalibur_c55959_651	44.37
3892	Excalibur_c55959_710	44.87
3893	D_GB5Y7FA02G8CHU_124	44.87
3894	IAAV7856	44.87
3895	CAP7_c973_156	44.94
3896	D_GB5Y7FA02I369B_378	44.94
3897	Xgwm337	45.2
3898	Xbarc229.2	45.2
3899	Xubp19.1	45.2
3900	Xcfd61	45.2
3901	Xwmc489	46.5
3902	Ex_c6145_1877	46.6
3903	Ex_c6145_2193	46.6
3904	Ex_c6145_833	46.6
3905	RAC875_c7752_1223	46.6
3906	RAC875_c7752_145	46.6
3907	RAC875_c7752_549	46.6
3908	RAC875_c7752_2913	46.6
3909	CAP12_c46_333	47.36
3910	CAP8_c1305_148	47.36
3911	Kukri_c46169_294	47.36
3912	BobWhite_c1764_139	47.36
3913	IAAV5327	47.36
3914	Tdurum_contig11756_458	47.36
3915	CAP8_c2401_433	47.36
3916	D_contig00332_312	47.36
3917	D_contig01296_243	47.36
3918	RAC875_c27954_378	47.36
3919	Ku_c12842_664	47.36
3920	Kukri_c20446_215	47.36
3921	D_GA8KES402HUUGV_172	47.36
3922	Excalibur_rep_c75168_337	47.36
3923	XksuG9B	48.1
3924	Xcfd21b	48.1
3925	D1.1_ctg5162	48.1
3926	D1.1_ctg5357	48.1
3927	Xcfd59	48.4
3928	1139421	48.67
3929	3953227	48.91
3930	1103697	48.93
3931	wPt-7828	49.01
3932	1103201	49.01
3933	1243296	49.01
3934	1400702	49.01
3935	1670915	49.01
3936	M6_1149863_PstIMseI_PA	49.01
3937	Opata_2309457_PstIMseI_PA	49.01
3938	Opata_3563676_PstIMseI_PA	49.01
3939	Opata_861447_PstIMseI_PA	49.01
3940	Opata_959945_PstIMseI_PA	49.01
3941	M6_2622676_PstIMspI_PA	49.01
3942	Opata_1539262_PstIMspI_PA	49.01
3943	Opata_200618_PstIMspI_PA	49.01
3944	Opata_2372085_PstIMspI_PA	49.01
3945	Opata_2632951_PstIMspI_PA	49.01
3946	Opata_2734955_PstIMspI_PA	49.01
3947	Opata_2868755_PstIMspI_PA	49.01
3948	Opata_3322445_PstIMspI_PA	49.01
3949	Opata_3462230_PstIMspI_PA	49.01
3950	Opata_3554547_PstIMspI_PA	49.01
3951	Opata_3759859_PstIMspI_PA	49.01
3952	Opata_3958499_PstIMspI_PA	49.01
3953	Opata_753223_PstIMspI_PA	49.01
3954	Opata_765997_PstIMspI_PA	49.01
3955	Opata_767011_PstIMspI_PA	49.01
3956	Opata_798391_PstIMspI_PA	49.01
3957	Opata_85968_PstIMspI_PA	49.01
3958	Opata_277431_65_PstIMluI_SNP	49.01
3959	Opata_101632_44_PstIMseI_SNP	49.01
3960	Opata_123285_45_PstIMseI_SNP	49.01
3961	Opata_158880_18_PstIMseI_SNP	49.01
3962	Opata_158880_78_PstIMseI_SNP	49.01
3963	Opata_183330_45_PstIMseI_SNP	49.01
3964	Opata_2068460_67_PstIMseI_SNP	49.01
3965	Opata_233542_45_PstIMseI_SNP	49.01
3966	Opata_2513098_45_PstIMseI_SNP	49.01
3967	Opata_25342_63_PstIMseI_SNP	49.01
3968	Opata_274713_60_PstIMseI_SNP	49.01
3969	Opata_28131_35_PstIMseI_SNP	49.01
3970	Opata_323910_59_PstIMseI_SNP	49.01
3971	Opata_327793_26_PstIMseI_SNP	49.01
3972	Opata_327793_60_PstIMseI_SNP	49.01
3973	Opata_330377_40_PstIMseI_SNP	49.01
3974	Opata_374302_63_PstIMseI_SNP	49.01
3975	Opata_379810_5_PstIMseI_SNP	49.01
3976	Opata_401046_82_PstIMseI_SNP	49.01
3977	Opata_401046_83_PstIMseI_SNP	49.01
3978	Opata_406164_68_PstIMseI_SNP	49.01
3979	Opata_416750_63_PstIMseI_SNP	49.01
3980	Opata_445248_15_PstIMseI_SNP	49.01
3981	Opata_445248_4_PstIMseI_SNP	49.01
3982	Opata_455465_17_PstIMseI_SNP	49.01
3983	Opata_540109_28_PstIMseI_SNP	49.01
3984	Opata_697611_60_PstIMseI_SNP	49.01
3985	Opata_94801_87_PstIMseI_SNP	49.01
3986	Opata_964372_90_PstIMseI_SNP	49.01
3987	Opata_1191240_45_PstIMspI_SNP	49.01
3988	Opata_1603521_63_PstIMspI_SNP	49.01
3989	Opata_1609574_72_PstIMspI_SNP	49.01
3990	Opata_1628000_48_PstIMspI_SNP	49.01
3991	Opata_1628000_82_PstIMspI_SNP	49.01
3992	Opata_1761189_26_PstIMspI_SNP	49.01
3993	Opata_1887666_74_PstIMspI_SNP	49.01
3994	Opata_1892077_16_PstIMspI_SNP	49.01
3995	Opata_1929465_16_PstIMspI_SNP	49.01
3996	Opata_2061732_53_PstIMspI_SNP	49.01
3997	Opata_2310228_4_PstIMspI_SNP	49.01
3998	Opata_2410673_84_PstIMspI_SNP	49.01
3999	Opata_2576405_63_PstIMspI_SNP	49.01
4000	Opata_3074365_58_PstIMspI_SNP	49.01
4001	Opata_3101013_9_PstIMspI_SNP	49.01
4002	Opata_3252103_37_PstIMspI_SNP	49.01
4003	Opata_3259500_33_PstIMspI_SNP	49.01
4004	Opata_3259500_60_PstIMspI_SNP	49.01
4005	Opata_3518328_3_PstIMspI_SNP	49.01
4006	Opata_3572202_34_PstIMspI_SNP	49.01
4007	Opata_569158_17_PstIMspI_SNP	49.01
4008	Opata_583403_66_PstIMspI_SNP	49.01
4009	Opata_64484_25_PstIMspI_SNP	49.01
4010	Opata_64484_40_PstIMspI_SNP	49.01
4011	Opata_1556534_PstIMluI_PA	49.01
4012	Opata_107608_PstIMseI_PA	49.01
4013	Opata_25040_PstIMseI_PA	49.01
4014	Opata_2652284_PstIMseI_PA	49.01
4015	Opata_2828501_PstIMseI_PA	49.01
4016	Opata_347813_PstIMseI_PA	49.01
4017	Opata_64195_PstIMseI_PA	49.01
4018	Opata_1476305_PstIMspI_PA	49.01
4019	Opata_1765375_PstIMspI_PA	49.01
4020	Opata_193724_PstIMspI_PA	49.01
4021	Opata_2310166_PstIMspI_PA	49.01
4022	Opata_2427334_PstIMspI_PA	49.01
4023	Opata_274961_PstIMspI_PA	49.01
4024	Opata_3219846_PstIMspI_PA	49.01
4025	Opata_3402651_PstIMspI_PA	49.01
4026	Opata_3688682_PstIMspI_PA	49.01
4027	Opata_3995659_PstIMspI_PA	49.01
4028	Opata_4139971_PstIMspI_PA	49.01
4029	Opata_648921_PstIMspI_PA	49.01
4030	Opata_1002173_56_PstIMseI_SNP	49.01
4031	Opata_431732_64_PstIMseI_SNP	49.01
4032	Opata_47094_68_PstIMseI_SNP	49.01
4033	Opata_674757_11_PstIMseI_SNP	49.01
4034	Opata_674757_84_PstIMseI_SNP	49.01
4035	Opata_1068746_PstIMseI_PA	49.01
4036	Opata_3789291_PstIMseI_PA	49.01
4037	Opata_437288_PstIMseI_PA	49.01
4038	Opata_1370437_PstIMspI_PA	49.01
4039	Opata_1486961_PstIMspI_PA	49.01
4040	Opata_1717694_PstIMspI_PA	49.01
4041	Opata_2046827_PstIMspI_PA	49.01
4042	Opata_2920330_PstIMspI_PA	49.01
4043	Opata_3006912_PstIMspI_PA	49.01
4044	Opata_3296537_PstIMspI_PA	49.01
4045	Opata_4133626_PstIMspI_PA	49.01
4046	Opata_575461_PstIMspI_PA	49.01
4047	Opata_829350_PstIMspI_PA	49.01
4048	Opata_908359_PstIMspI_PA	49.01
4049	Opata_259201_89_PstIMluI_SNP	49.01
4050	Opata_1013540_57_PstIMseI_SNP	49.01
4051	Opata_1491366_13_PstIMseI_SNP	49.01
4052	M6_1811333_PstIMluI_PA	49.01
4053	M6_84492_PstIMluI_PA	49.01
4054	M6_1248684_PstIMseI_PA	49.01
4055	M6_1255851_PstIMseI_PA	49.01
4056	M6_1323389_PstIMseI_PA	49.01
4057	M6_144495_PstIMseI_PA	49.01
4058	M6_1701099_PstIMseI_PA	49.01
4059	M6_192651_PstIMseI_PA	49.01
4060	M6_192657_PstIMseI_PA	49.01
4061	M6_224159_PstIMseI_PA	49.01
4062	M6_258837_PstIMseI_PA	49.01
4063	M6_261081_PstIMseI_PA	49.01
4064	M6_263393_PstIMseI_PA	49.01
4065	M6_3122341_PstIMseI_PA	49.01
4066	M6_362736_PstIMseI_PA	49.01
4067	M6_395518_PstIMseI_PA	49.01
4068	M6_442268_PstIMseI_PA	49.01
4069	M6_448014_PstIMseI_PA	49.01
4070	M6_53477_PstIMseI_PA	49.01
4071	M6_689028_PstIMseI_PA	49.01
4072	M6_720285_PstIMseI_PA	49.01
4073	M6_7464_PstIMseI_PA	49.01
4074	M6_805585_PstIMseI_PA	49.01
4075	M6_808059_PstIMseI_PA	49.01
4076	M6_82345_PstIMseI_PA	49.01
4077	Opata_1054329_PstIMseI_PA	49.01
4078	Opata_108161_PstIMseI_PA	49.01
4079	Opata_1167876_PstIMseI_PA	49.01
4080	Opata_1272509_PstIMseI_PA	49.01
4081	Opata_12748_PstIMseI_PA	49.01
4082	Opata_132879_PstIMseI_PA	49.01
4083	Opata_1490112_PstIMseI_PA	49.01
4084	Opata_150345_PstIMseI_PA	49.01
4085	Opata_1571299_PstIMseI_PA	49.01
4086	Opata_15847_PstIMseI_PA	49.01
4087	Opata_174529_PstIMseI_PA	49.01
4088	Opata_186673_PstIMseI_PA	49.01
4089	Opata_1936273_PstIMseI_PA	49.01
4090	Opata_2072363_PstIMseI_PA	49.01
4091	Opata_2084872_PstIMseI_PA	49.01
4092	Opata_209058_PstIMseI_PA	49.01
4093	Opata_218315_PstIMseI_PA	49.01
4094	Opata_218854_PstIMseI_PA	49.01
4095	Opata_2346571_PstIMseI_PA	49.01
4096	Opata_2350480_PstIMseI_PA	49.01
4097	Opata_2450176_PstIMseI_PA	49.01
4098	Opata_2633965_PstIMseI_PA	49.01
4099	Opata_282447_PstIMseI_PA	49.01
4100	Opata_292370_PstIMseI_PA	49.01
4101	Opata_295270_PstIMseI_PA	49.01
4102	Opata_317792_PstIMseI_PA	49.01
4103	Opata_3178719_PstIMseI_PA	49.01
4104	Opata_321314_PstIMseI_PA	49.01
4105	Opata_3217965_PstIMseI_PA	49.01
4106	Opata_328908_PstIMseI_PA	49.01
4107	Opata_3632209_PstIMseI_PA	49.01
4108	Opata_3802083_PstIMseI_PA	49.01
4109	Opata_380648_PstIMseI_PA	49.01
4110	Opata_4059253_PstIMseI_PA	49.01
4111	Opata_4119_PstIMseI_PA	49.01
4112	Opata_413136_PstIMseI_PA	49.01
4113	Opata_446856_PstIMseI_PA	49.01
4114	Opata_55324_PstIMseI_PA	49.01
4115	Opata_570163_PstIMseI_PA	49.01
4116	Opata_58035_PstIMseI_PA	49.01
4117	Opata_5865_PstIMseI_PA	49.01
4118	Opata_59344_PstIMseI_PA	49.01
4119	Opata_660595_PstIMseI_PA	49.01
4120	Opata_67846_PstIMseI_PA	49.01
4121	Opata_717622_PstIMseI_PA	49.01
4122	Opata_724957_PstIMseI_PA	49.01
4123	Opata_764466_PstIMseI_PA	49.01
4124	Opata_76722_PstIMseI_PA	49.01
4125	Opata_77955_PstIMseI_PA	49.01
4126	Opata_84658_PstIMseI_PA	49.01
4127	Opata_858071_PstIMseI_PA	49.01
4128	Opata_85818_PstIMseI_PA	49.01
4129	Opata_876148_PstIMseI_PA	49.01
4130	Opata_94970_PstIMseI_PA	49.01
4131	Opata_95262_PstIMseI_PA	49.01
4132	Opata_980352_PstIMseI_PA	49.01
4133	M6_1120082_PstIMspI_PA	49.01
4134	M6_1131010_PstIMspI_PA	49.01
4135	M6_1349919_PstIMspI_PA	49.01
4136	M6_1461838_PstIMspI_PA	49.01
4137	M6_1487218_PstIMspI_PA	49.01
4138	M6_153685_PstIMspI_PA	49.01
4139	M6_1569451_PstIMspI_PA	49.01
4140	M6_1773541_PstIMspI_PA	49.01
4141	M6_1944596_PstIMspI_PA	49.01
4142	M6_2021781_PstIMspI_PA	49.01
4143	M6_2081597_PstIMspI_PA	49.01
4144	M6_3016483_PstIMspI_PA	49.01
4145	M6_3349129_PstIMspI_PA	49.01
4146	M6_3430957_PstIMspI_PA	49.01
4147	M6_3585605_PstIMspI_PA	49.01
4148	M6_499369_PstIMspI_PA	49.01
4149	M6_559126_PstIMspI_PA	49.01
4150	M6_701477_PstIMspI_PA	49.01
4151	M6_755694_PstIMspI_PA	49.01
4152	M6_81549_PstIMspI_PA	49.01
4153	M6_972464_PstIMspI_PA	49.01
4154	Opata_1037344_PstIMspI_PA	49.01
4155	Opata_1120342_PstIMspI_PA	49.01
4156	Opata_1208447_PstIMspI_PA	49.01
4157	Opata_1223848_PstIMspI_PA	49.01
4158	Opata_1333102_PstIMspI_PA	49.01
4159	Opata_1338997_PstIMspI_PA	49.01
4160	Opata_135375_PstIMspI_PA	49.01
4161	Opata_1402682_PstIMspI_PA	49.01
4162	Opata_1461124_PstIMspI_PA	49.01
4163	Opata_1507779_PstIMspI_PA	49.01
4164	Opata_1562907_PstIMspI_PA	49.01
4165	Opata_1585391_PstIMspI_PA	49.01
4166	Opata_1618483_PstIMspI_PA	49.01
4167	Opata_1667080_PstIMspI_PA	49.01
4168	Opata_1707736_PstIMspI_PA	49.01
4169	Opata_178348_PstIMspI_PA	49.01
4170	Opata_1823098_PstIMspI_PA	49.01
4171	Opata_1839766_PstIMspI_PA	49.01
4172	Opata_1874403_PstIMspI_PA	49.01
4173	Opata_189677_PstIMspI_PA	49.01
4174	Opata_1910636_PstIMspI_PA	49.01
4175	Opata_1925041_PstIMspI_PA	49.01
4176	Opata_1971227_PstIMspI_PA	49.01
4177	Opata_1996253_PstIMspI_PA	49.01
4178	Opata_2027491_PstIMspI_PA	49.01
4179	Opata_2029115_PstIMspI_PA	49.01
4180	Opata_2035846_PstIMspI_PA	49.01
4181	Opata_2044306_PstIMspI_PA	49.01
4182	Opata_2069263_PstIMspI_PA	49.01
4183	Opata_2162677_PstIMspI_PA	49.01
4184	Opata_2257812_PstIMspI_PA	49.01
4185	Opata_2267293_PstIMspI_PA	49.01
4186	Opata_230724_PstIMspI_PA	49.01
4187	Opata_2313165_PstIMspI_PA	49.01
4188	Opata_2435561_PstIMspI_PA	49.01
4189	Opata_2468830_PstIMspI_PA	49.01
4190	Opata_246906_PstIMspI_PA	49.01
4191	Opata_2551046_PstIMspI_PA	49.01
4192	Opata_26592_PstIMspI_PA	49.01
4193	Opata_2664777_PstIMspI_PA	49.01
4194	Opata_268189_PstIMspI_PA	49.01
4195	Opata_2773389_PstIMspI_PA	49.01
4196	Opata_2935774_PstIMspI_PA	49.01
4197	Opata_3003343_PstIMspI_PA	49.01
4198	Opata_315596_PstIMspI_PA	49.01
4199	Opata_3177606_PstIMspI_PA	49.01
4200	Opata_3240765_PstIMspI_PA	49.01
4201	Opata_3250566_PstIMspI_PA	49.01
4202	Opata_3300804_PstIMspI_PA	49.01
4203	Opata_3331015_PstIMspI_PA	49.01
4204	Opata_3342436_PstIMspI_PA	49.01
4205	Opata_3344652_PstIMspI_PA	49.01
4206	Opata_336744_PstIMspI_PA	49.01
4207	Opata_3431870_PstIMspI_PA	49.01
4208	Opata_356022_PstIMspI_PA	49.01
4209	Opata_3626296_PstIMspI_PA	49.01
4210	Opata_3771940_PstIMspI_PA	49.01
4211	Opata_3813213_PstIMspI_PA	49.01
4212	Opata_381689_PstIMspI_PA	49.01
4213	Opata_3825437_PstIMspI_PA	49.01
4214	Opata_3946161_PstIMspI_PA	49.01
4215	Opata_3965_PstIMspI_PA	49.01
4216	Opata_3984512_PstIMspI_PA	49.01
4217	Opata_4212301_PstIMspI_PA	49.01
4218	Opata_4243053_PstIMspI_PA	49.01
4219	Opata_442971_PstIMspI_PA	49.01
4220	Opata_45288_PstIMspI_PA	49.01
4221	Opata_464471_PstIMspI_PA	49.01
4222	Opata_467353_PstIMspI_PA	49.01
4223	Opata_514611_PstIMspI_PA	49.01
4224	Opata_541604_PstIMspI_PA	49.01
4225	Opata_633449_PstIMspI_PA	49.01
4226	Opata_696952_PstIMspI_PA	49.01
4227	Opata_729637_PstIMspI_PA	49.01
4228	Opata_730340_PstIMspI_PA	49.01
4229	Opata_733690_PstIMspI_PA	49.01
4230	Opata_802325_PstIMspI_PA	49.01
4231	Opata_818894_PstIMspI_PA	49.01
4232	Opata_861594_PstIMspI_PA	49.01
4233	Opata_889002_PstIMspI_PA	49.01
4234	Opata_954277_PstIMspI_PA	49.01
4235	Opata_954872_PstIMspI_PA	49.01
4236	Opata_986679_PstIMspI_PA	49.01
4237	Opata_347588_81_PstIMseI_SNP	49.01
4238	Opata_3722734_70_PstIMspI_SNP	49.01
4239	Opata_710255_6_PstIMspI_SNP	49.01
4240	Opata_1189726_PstIMseI_PA	49.01
4241	Opata_187421_PstIMseI_PA	49.01
4242	Opata_2239176_PstIMseI_PA	49.01
4243	Opata_239230_PstIMseI_PA	49.01
4244	Opata_37622_PstIMseI_PA	49.01
4245	Opata_400618_PstIMseI_PA	49.01
4246	Opata_42016_PstIMseI_PA	49.01
4247	Opata_476092_PstIMseI_PA	49.01
4248	Opata_962216_PstIMseI_PA	49.01
4249	M6_1188192_PstIMspI_PA	49.01
4250	M6_516728_PstIMspI_PA	49.01
4251	Opata_1618228_PstIMspI_PA	49.01
4252	Opata_208987_PstIMspI_PA	49.01
4253	Opata_2357794_PstIMspI_PA	49.01
4254	Opata_2669950_PstIMspI_PA	49.01
4255	Opata_267907_PstIMspI_PA	49.01
4256	Opata_2735116_PstIMspI_PA	49.01
4257	Opata_305944_PstIMspI_PA	49.01
4258	Opata_357408_PstIMspI_PA	49.01
4259	Opata_3869594_PstIMspI_PA	49.01
4260	Opata_422991_PstIMspI_PA	49.01
4261	Opata_550110_PstIMspI_PA	49.01
4262	Opata_552872_PstIMspI_PA	49.01
4263	M6_1268575_PstIMseI_PA	49.01
4264	M6_160440_PstIMseI_PA	49.01
4265	M6_2276409_PstIMseI_PA	49.01
4266	M6_3232908_PstIMseI_PA	49.01
4267	M6_54601_PstIMseI_PA	49.01
4268	M6_560195_PstIMseI_PA	49.01
4269	M6_705337_PstIMseI_PA	49.01
4270	M6_952700_PstIMseI_PA	49.01
4271	M6_961727_PstIMseI_PA	49.01
4272	Opata_1126244_PstIMseI_PA	49.01
4273	M6_1014494_PstIMspI_PA	49.01
4274	M6_1019916_PstIMspI_PA	49.01
4275	M6_1462447_PstIMspI_PA	49.01
4276	M6_504549_PstIMspI_PA	49.01
4277	M6_844695_PstIMspI_PA	49.01
4278	Opata_1200559_PstIMspI_PA	49.01
4279	Opata_1880950_PstIMspI_PA	49.01
4280	Opata_2069442_PstIMspI_PA	49.01
4281	Opata_2081107_PstIMspI_PA	49.01
4282	Opata_226975_PstIMspI_PA	49.01
4283	Opata_2396672_PstIMspI_PA	49.01
4284	Opata_2496848_PstIMspI_PA	49.01
4285	Opata_645299_PstIMspI_PA	49.01
4286	Opata_877663_PstIMspI_PA	49.01
4287	M6_1576149_PstIMseI_PA	49.01
4288	M6_3121427_PstIMseI_PA	49.01
4289	M6_434164_PstIMseI_PA	49.01
4290	Opata_1092453_PstIMseI_PA	49.01
4291	Opata_1135183_PstIMspI_PA	49.01
4292	Opata_292875_PstIMspI_PA	49.01
4293	Opata_3096443_PstIMspI_PA	49.01
4294	Opata_3803789_PstIMspI_PA	49.01
4295	Opata_4238345_PstIMspI_PA	49.01
4296	M6_219863_PstIMseI_PA	49.01
4297	Opata_3764337_PstIMseI_PA	49.01
4298	Opata_1120051_PstIMspI_PA	49.01
4299	Opata_1281727_PstIMspI_PA	49.01
4300	Opata_1281831_PstIMspI_PA	49.01
4301	Opata_1564573_PstIMspI_PA	49.01
4302	Opata_1819798_PstIMspI_PA	49.01
4303	Opata_2801912_PstIMspI_PA	49.01
4304	Opata_2943367_PstIMspI_PA	49.01
4305	Opata_3094337_PstIMspI_PA	49.01
4306	Opata_3171750_PstIMspI_PA	49.01
4307	Opata_3356802_PstIMspI_PA	49.01
4308	Opata_3492027_PstIMspI_PA	49.01
4309	Opata_370106_PstIMspI_PA	49.01
4310	Opata_371546_PstIMspI_PA	49.01
4311	Opata_372224_PstIMspI_PA	49.01
4312	Opata_3734326_PstIMspI_PA	49.01
4313	Opata_3748070_PstIMspI_PA	49.01
4314	Opata_383485_PstIMspI_PA	49.01
4315	Opata_500713_PstIMspI_PA	49.01
4316	Opata_508916_PstIMspI_PA	49.01
4317	Opata_892718_PstIMspI_PA	49.01
4318	Opata_959333_PstIMspI_PA	49.01
4319	Opata_170476_PstIMseI_PA	49.01
4320	Opata_247469_PstIMseI_PA	49.01
4321	Opata_477274_PstIMseI_PA	49.01
4322	Opata_1304634_PstIMspI_PA	49.01
4323	Opata_1316714_PstIMspI_PA	49.01
4324	Opata_1646894_PstIMspI_PA	49.01
4325	Opata_1404053_PstIMspI_PA	49.01
4326	Opata_3445084_PstIMspI_PA	49.01
4327	Opata_128908_PstIMseI_PA	49.01
4328	M6_2220364_PstIMspI_PA	49.01
4329	Opata_1622575_PstIMspI_PA	49.01
4330	Opata_2513870_PstIMspI_PA	49.01
4331	Opata_3847938_PstIMspI_PA	49.01
4332	M6_272022_PstIMluI_PA	49.01
4333	M6_1001661_PstIMseI_PA	49.01
4334	M6_1204285_PstIMseI_PA	49.01
4335	M6_1483546_PstIMseI_PA	49.01
4336	M6_456737_PstIMseI_PA	49.01
4337	M6_871058_PstIMseI_PA	49.01
4338	Opata_1058997_PstIMseI_PA	49.01
4339	Opata_1267439_PstIMseI_PA	49.01
4340	M6_243625_PstIMseI_PA	49.01
4341	Opata_787155_PstIMspI_PA	49.01
4342	M6_528849_PstIMseI_PA	49.01
4343	M6_131293_PstIMseI_PA	49.01
4344	M6_285285_PstIMseI_PA	49.01
4345	M6_3803791_PstIMseI_PA	49.01
4346	M6_877005_PstIMseI_PA	49.01
4347	M6_1914330_PstIMspI_PA	49.01
4348	M6_3236863_PstIMspI_PA	49.01
4349	Opata_3923952_PstIMspI_PA	49.01
4350	M6_1440233_PstIMseI_PA	49.01
4351	M6_3719122_PstIMseI_PA	49.01
4352	M6_5348_PstIMseI_PA	49.01
4353	Opata_2673713_PstIMspI_PA	49.01
4354	M6_101915_PstIMseI_PA	49.01
4355	Opata_1710429_PstIMseI_PA	49.01
4356	1281828	49.06
4357	1234203	49.08
4358	4990294	49.08
4359	992695	49.24
4360	1255478	49.29
4361	1252701	49.37
4362	1256524	49.6
4363	1245110	49.77
4364	671990	49.89
4365	732102	49.89
4366	991864	49.89
4367	1197512	49.89
4368	1254603	49.89
4369	1255585	49.89
4370	Xcdo89	50.1
4371	wsnp_RFL_Contig4025_4499792	50.31
4372	cfd21_2	50.31
4373	M6_1244138_PstIMseI_PA	50.31
4374	M6_135973_PstIMseI_PA	50.31
4375	M6_1423821_PstIMseI_PA	50.31
4376	M6_443716_PstIMseI_PA	50.31
4377	M6_905470_PstIMseI_PA	50.31
4378	Opata_1955266_PstIMseI_PA	50.31
4379	Opata_220002_PstIMseI_PA	50.31
4380	Opata_236635_PstIMseI_PA	50.31
4381	Opata_3099704_PstIMseI_PA	50.31
4382	M6_2951254_PstIMspI_PA	50.31
4383	Opata_1053973_PstIMspI_PA	50.31
4384	Opata_1171277_PstIMspI_PA	50.31
4385	Opata_1232976_PstIMspI_PA	50.31
4386	Opata_1245843_PstIMspI_PA	50.31
4387	Opata_1256513_PstIMspI_PA	50.31
4388	Opata_1289604_PstIMspI_PA	50.31
4389	Opata_1326931_PstIMspI_PA	50.31
4390	Opata_1466408_PstIMspI_PA	50.31
4391	Opata_1707249_PstIMspI_PA	50.31
4392	Opata_1707617_PstIMspI_PA	50.31
4393	Opata_1757351_PstIMspI_PA	50.31
4394	Opata_1964640_PstIMspI_PA	50.31
4395	Opata_2057868_PstIMspI_PA	50.31
4396	Opata_2102554_PstIMspI_PA	50.31
4397	Opata_2109983_PstIMspI_PA	50.31
4398	Opata_2213234_PstIMspI_PA	50.31
4399	Opata_2413996_PstIMspI_PA	50.31
4400	Opata_2457776_PstIMspI_PA	50.31
4401	Opata_2603232_PstIMspI_PA	50.31
4402	Opata_2648831_PstIMspI_PA	50.31
4403	Opata_2663584_PstIMspI_PA	50.31
4404	Opata_2716538_PstIMspI_PA	50.31
4405	Opata_2742307_PstIMspI_PA	50.31
4406	Opata_2752283_PstIMspI_PA	50.31
4407	Opata_2838751_PstIMspI_PA	50.31
4408	Opata_2898146_PstIMspI_PA	50.31
4409	Opata_3042758_PstIMspI_PA	50.31
4410	Opata_305176_PstIMspI_PA	50.31
4411	Opata_3085385_PstIMspI_PA	50.31
4412	Opata_310876_PstIMspI_PA	50.31
4413	Opata_3120640_PstIMspI_PA	50.31
4414	Opata_3264789_PstIMspI_PA	50.31
4415	Opata_3327718_PstIMspI_PA	50.31
4416	Opata_3398440_PstIMspI_PA	50.31
4417	Opata_345939_PstIMspI_PA	50.31
4418	Opata_3562582_PstIMspI_PA	50.31
4419	Opata_3718482_PstIMspI_PA	50.31
4420	Opata_3894881_PstIMspI_PA	50.31
4421	Opata_4000590_PstIMspI_PA	50.31
4422	Opata_4033297_PstIMspI_PA	50.31
4423	Opata_4052551_PstIMspI_PA	50.31
4424	Opata_409160_PstIMspI_PA	50.31
4425	Opata_4134570_PstIMspI_PA	50.31
4426	Opata_415439_PstIMspI_PA	50.31
4427	Opata_4185591_PstIMspI_PA	50.31
4428	Opata_426948_PstIMspI_PA	50.31
4429	Opata_516388_PstIMspI_PA	50.31
4430	Opata_585650_PstIMspI_PA	50.31
4431	Opata_738050_PstIMspI_PA	50.31
4432	Opata_742976_PstIMspI_PA	50.31
4433	Opata_834774_PstIMspI_PA	50.31
4434	Opata_962855_PstIMspI_PA	50.31
4435	Opata_1572742_62_PstIMluI_SNP	50.31
4436	Opata_71678_75_PstIMluI_SNP	50.31
4437	Opata_101632_74_PstIMseI_SNP	50.31
4438	Opata_101632_85_PstIMseI_SNP	50.31
4439	Opata_123974_65_PstIMseI_SNP	50.31
4440	Opata_182262_47_PstIMseI_SNP	50.31
4441	Opata_2570436_10_PstIMseI_SNP	50.31
4442	Opata_276699_32_PstIMseI_SNP	50.31
4443	Opata_376956_32_PstIMseI_SNP	50.31
4444	Opata_376956_79_PstIMseI_SNP	50.31
4445	Opata_406952_45_PstIMseI_SNP	50.31
4446	Opata_406952_48_PstIMseI_SNP	50.31
4447	Opata_459657_77_PstIMseI_SNP	50.31
4448	Opata_566010_72_PstIMseI_SNP	50.31
4449	Opata_62002_62_PstIMseI_SNP	50.31
4450	Opata_747596_50_PstIMseI_SNP	50.31
4451	Opata_747596_68_PstIMseI_SNP	50.31
4452	Opata_747596_6_PstIMseI_SNP	50.31
4453	Opata_1553482_45_PstIMspI_SNP	50.31
4454	Opata_1747115_84_PstIMspI_SNP	50.31
4455	Opata_2134803_40_PstIMspI_SNP	50.31
4456	Opata_2280538_56_PstIMspI_SNP	50.31
4457	Opata_2740750_21_PstIMspI_SNP	50.31
4458	Opata_2973275_64_PstIMspI_SNP	50.31
4459	Opata_364653_76_PstIMspI_SNP	50.31
4460	Opata_364653_83_PstIMspI_SNP	50.31
4461	Opata_4174991_34_PstIMspI_SNP	50.31
4462	Opata_4174991_40_PstIMspI_SNP	50.31
4463	M6_1498639_PstIMluI_PA	50.31
4464	M6_1637631_PstIMluI_PA	50.31
4465	M6_1274577_PstIMseI_PA	50.31
4466	M6_2223414_PstIMseI_PA	50.31
4467	M6_2674137_PstIMseI_PA	50.31
4468	M6_2810307_PstIMseI_PA	50.31
4469	M6_2846462_PstIMseI_PA	50.31
4470	M6_686667_PstIMseI_PA	50.31
4471	Opata_1131124_PstIMseI_PA	50.31
4472	Opata_1858907_PstIMseI_PA	50.31
4473	Opata_190655_PstIMseI_PA	50.31
4474	Opata_359561_PstIMseI_PA	50.31
4475	Opata_3750326_PstIMseI_PA	50.31
4476	Opata_4276854_PstIMseI_PA	50.31
4477	Opata_4404170_PstIMseI_PA	50.31
4478	Opata_450710_PstIMseI_PA	50.31
4479	Opata_480197_PstIMseI_PA	50.31
4480	Opata_75659_PstIMseI_PA	50.31
4481	Opata_840922_PstIMseI_PA	50.31
4482	Opata_843445_PstIMseI_PA	50.31
4483	Opata_891155_PstIMseI_PA	50.31
4484	M6_2103434_PstIMspI_PA	50.31
4485	Opata_1005101_PstIMspI_PA	50.31
4486	Opata_1022096_PstIMspI_PA	50.31
4487	Opata_1032624_PstIMspI_PA	50.31
4488	Opata_1115402_PstIMspI_PA	50.31
4489	Opata_1175296_PstIMspI_PA	50.31
4490	Opata_1176148_PstIMspI_PA	50.31
4491	Opata_1176556_PstIMspI_PA	50.31
4492	Opata_1224198_PstIMspI_PA	50.31
4493	Opata_1242477_PstIMspI_PA	50.31
4494	Opata_1272894_PstIMspI_PA	50.31
4495	Opata_1377210_PstIMspI_PA	50.31
4496	Opata_1385697_PstIMspI_PA	50.31
4497	Opata_1454085_PstIMspI_PA	50.31
4498	Opata_1498548_PstIMspI_PA	50.31
4499	Opata_1511286_PstIMspI_PA	50.31
4500	Opata_1537659_PstIMspI_PA	50.31
4501	Opata_1581967_PstIMspI_PA	50.31
4502	Opata_1608530_PstIMspI_PA	50.31
4503	Opata_1624443_PstIMspI_PA	50.31
4504	Opata_1647277_PstIMspI_PA	50.31
4505	Opata_1673973_PstIMspI_PA	50.31
4506	Opata_1683956_PstIMspI_PA	50.31
4507	Opata_1696361_PstIMspI_PA	50.31
4508	Opata_1701182_PstIMspI_PA	50.31
4509	Opata_1732620_PstIMspI_PA	50.31
4510	Opata_1742144_PstIMspI_PA	50.31
4511	Opata_1764614_PstIMspI_PA	50.31
4512	Opata_1817193_PstIMspI_PA	50.31
4513	Opata_1870067_PstIMspI_PA	50.31
4514	Opata_1873007_PstIMspI_PA	50.31
4515	Opata_1891526_PstIMspI_PA	50.31
4516	Opata_1893067_PstIMspI_PA	50.31
4517	Opata_1900799_PstIMspI_PA	50.31
4518	Opata_1950209_PstIMspI_PA	50.31
4519	Opata_1964518_PstIMspI_PA	50.31
4520	Opata_2022708_PstIMspI_PA	50.31
4521	Opata_2038111_PstIMspI_PA	50.31
4522	Opata_2042752_PstIMspI_PA	50.31
4523	Opata_2090374_PstIMspI_PA	50.31
4524	Opata_2139753_PstIMspI_PA	50.31
4525	Opata_2216638_PstIMspI_PA	50.31
4526	Opata_2226783_PstIMspI_PA	50.31
4527	Opata_2268751_PstIMspI_PA	50.31
4528	Opata_2280034_PstIMspI_PA	50.31
4529	Opata_2292447_PstIMspI_PA	50.31
4530	Opata_2302252_PstIMspI_PA	50.31
4531	Opata_2308387_PstIMspI_PA	50.31
4532	Opata_2319800_PstIMspI_PA	50.31
4533	Opata_2322745_PstIMspI_PA	50.31
4534	Opata_2345902_PstIMspI_PA	50.31
4535	Opata_2412180_PstIMspI_PA	50.31
4536	Opata_2468518_PstIMspI_PA	50.31
4537	Opata_2535607_PstIMspI_PA	50.31
4538	Opata_2618337_PstIMspI_PA	50.31
4539	Opata_2621955_PstIMspI_PA	50.31
4540	Opata_2625555_PstIMspI_PA	50.31
4541	Opata_2651169_PstIMspI_PA	50.31
4542	Opata_266086_PstIMspI_PA	50.31
4543	Opata_2672385_PstIMspI_PA	50.31
4544	Opata_2681166_PstIMspI_PA	50.31
4545	Opata_2733848_PstIMspI_PA	50.31
4546	Opata_2769883_PstIMspI_PA	50.31
4547	Opata_2776994_PstIMspI_PA	50.31
4548	Opata_2798841_PstIMspI_PA	50.31
4549	Opata_282545_PstIMspI_PA	50.31
4550	Opata_2833009_PstIMspI_PA	50.31
4551	Opata_2835257_PstIMspI_PA	50.31
4552	Opata_2937982_PstIMspI_PA	50.31
4553	Opata_2957676_PstIMspI_PA	50.31
4554	Opata_2977607_PstIMspI_PA	50.31
4555	Opata_2989483_PstIMspI_PA	50.31
4556	Opata_3104970_PstIMspI_PA	50.31
4557	Opata_319617_PstIMspI_PA	50.31
4558	Opata_3226016_PstIMspI_PA	50.31
4559	Opata_3348143_PstIMspI_PA	50.31
4560	Opata_3382006_PstIMspI_PA	50.31
4561	Opata_3404477_PstIMspI_PA	50.31
4562	Opata_3464236_PstIMspI_PA	50.31
4563	Opata_3544702_PstIMspI_PA	50.31
4564	Opata_3619750_PstIMspI_PA	50.31
4565	Opata_3663053_PstIMspI_PA	50.31
4566	Opata_3727964_PstIMspI_PA	50.31
4567	Opata_3738184_PstIMspI_PA	50.31
4568	Opata_3743616_PstIMspI_PA	50.31
4569	Opata_3776309_PstIMspI_PA	50.31
4570	Opata_391651_PstIMspI_PA	50.31
4571	Opata_3923607_PstIMspI_PA	50.31
4572	Opata_4024292_PstIMspI_PA	50.31
4573	Opata_4031589_PstIMspI_PA	50.31
4574	Opata_4135901_PstIMspI_PA	50.31
4575	Opata_414569_PstIMspI_PA	50.31
4576	Opata_4152120_PstIMspI_PA	50.31
4577	Opata_4172097_PstIMspI_PA	50.31
4578	Opata_4182926_PstIMspI_PA	50.31
4579	Opata_4195274_PstIMspI_PA	50.31
4580	Opata_4199799_PstIMspI_PA	50.31
4581	Opata_450535_PstIMspI_PA	50.31
4582	Opata_469112_PstIMspI_PA	50.31
4583	Opata_477561_PstIMspI_PA	50.31
4584	Opata_499530_PstIMspI_PA	50.31
4585	Opata_500067_PstIMspI_PA	50.31
4586	Opata_517928_PstIMspI_PA	50.31
4587	Opata_542442_PstIMspI_PA	50.31
4588	Opata_574048_PstIMspI_PA	50.31
4589	Opata_581521_PstIMspI_PA	50.31
4590	Opata_735612_PstIMspI_PA	50.31
4591	Opata_778223_PstIMspI_PA	50.31
4592	Opata_781508_PstIMspI_PA	50.31
4593	Opata_79027_PstIMspI_PA	50.31
4594	Opata_802754_PstIMspI_PA	50.31
4595	Opata_810066_PstIMspI_PA	50.31
4596	Opata_914657_PstIMspI_PA	50.31
4597	Opata_191660_22_PstIMseI_SNP	50.31
4598	Opata_191660_24_PstIMseI_SNP	50.31
4599	Opata_191660_65_PstIMseI_SNP	50.31
4600	Opata_296820_59_PstIMseI_SNP	50.31
4601	Opata_296820_77_PstIMseI_SNP	50.31
4602	Opata_296820_85_PstIMseI_SNP	50.31
4603	Opata_46_13_PstIMseI_SNP	50.31
4604	Opata_695250_52_PstIMseI_SNP	50.31
4605	Opata_657236_21_PstIMspI_SNP	50.31
4606	M6_1381908_PstIMluI_PA	50.31
4607	M6_1054296_PstIMseI_PA	50.31
4608	M6_1347038_PstIMseI_PA	50.31
4609	M6_171013_PstIMseI_PA	50.31
4610	M6_242459_PstIMseI_PA	50.31
4611	M6_2945580_PstIMseI_PA	50.31
4612	Opata_1064240_PstIMseI_PA	50.31
4613	Opata_1099581_PstIMseI_PA	50.31
4614	Opata_1139271_PstIMseI_PA	50.31
4615	Opata_1280465_PstIMseI_PA	50.31
4616	Opata_210746_PstIMseI_PA	50.31
4617	Opata_236883_PstIMseI_PA	50.31
4618	Opata_2672728_PstIMseI_PA	50.31
4619	Opata_3377607_PstIMseI_PA	50.31
4620	Opata_490248_PstIMseI_PA	50.31
4621	Opata_589488_PstIMseI_PA	50.31
4622	Opata_839182_PstIMseI_PA	50.31
4623	Opata_853005_PstIMseI_PA	50.31
4624	M6_1875418_PstIMspI_PA	50.31
4625	M6_2228297_PstIMspI_PA	50.31
4626	M6_3342519_PstIMspI_PA	50.31
4627	M6_792524_PstIMspI_PA	50.31
4628	Opata_1024761_PstIMspI_PA	50.31
4629	Opata_1146384_PstIMspI_PA	50.31
4630	Opata_1162407_PstIMspI_PA	50.31
4631	Opata_1171427_PstIMspI_PA	50.31
4632	Opata_1176902_PstIMspI_PA	50.31
4633	Opata_1212737_PstIMspI_PA	50.31
4634	Opata_1233502_PstIMspI_PA	50.31
4635	Opata_1266879_PstIMspI_PA	50.31
4636	Opata_1297594_PstIMspI_PA	50.31
4637	Opata_1425070_PstIMspI_PA	50.31
4638	Opata_1445196_PstIMspI_PA	50.31
4639	Opata_1581712_PstIMspI_PA	50.31
4640	Opata_1586131_PstIMspI_PA	50.31
4641	Opata_1663526_PstIMspI_PA	50.31
4642	Opata_1666007_PstIMspI_PA	50.31
4643	Opata_1700937_PstIMspI_PA	50.31
4644	Opata_1727938_PstIMspI_PA	50.31
4645	Opata_1885909_PstIMspI_PA	50.31
4646	Opata_1921527_PstIMspI_PA	50.31
4647	Opata_1931545_PstIMspI_PA	50.31
4648	Opata_233509_PstIMspI_PA	50.31
4649	Opata_2376332_PstIMspI_PA	50.31
4650	Opata_2450249_PstIMspI_PA	50.31
4651	Opata_2480832_PstIMspI_PA	50.31
4652	Opata_2494416_PstIMspI_PA	50.31
4653	Opata_2523323_PstIMspI_PA	50.31
4654	Opata_2561315_PstIMspI_PA	50.31
4655	Opata_2579279_PstIMspI_PA	50.31
4656	Opata_2683408_PstIMspI_PA	50.31
4657	Opata_2718024_PstIMspI_PA	50.31
4658	Opata_276618_PstIMspI_PA	50.31
4659	Opata_288004_PstIMspI_PA	50.31
4660	Opata_2915110_PstIMspI_PA	50.31
4661	Opata_3096534_PstIMspI_PA	50.31
4662	Opata_3151971_PstIMspI_PA	50.31
4663	Opata_3157721_PstIMspI_PA	50.31
4664	Opata_3244414_PstIMspI_PA	50.31
4665	Opata_3264787_PstIMspI_PA	50.31
4666	Opata_328242_PstIMspI_PA	50.31
4667	Opata_3357563_PstIMspI_PA	50.31
4668	Opata_3397534_PstIMspI_PA	50.31
4669	Opata_3502183_PstIMspI_PA	50.31
4670	Opata_3518495_PstIMspI_PA	50.31
4671	Opata_3521811_PstIMspI_PA	50.31
4672	Opata_3603710_PstIMspI_PA	50.31
4673	Opata_3736551_PstIMspI_PA	50.31
4674	Opata_3739218_PstIMspI_PA	50.31
4675	Opata_3742340_PstIMspI_PA	50.31
4676	Opata_3885504_PstIMspI_PA	50.31
4677	Opata_3892801_PstIMspI_PA	50.31
4678	Opata_3907216_PstIMspI_PA	50.31
4679	Opata_3974694_PstIMspI_PA	50.31
4680	Opata_3997225_PstIMspI_PA	50.31
4681	Opata_4003987_PstIMspI_PA	50.31
4682	Opata_4059967_PstIMspI_PA	50.31
4683	Opata_4106375_PstIMspI_PA	50.31
4684	Opata_4210580_PstIMspI_PA	50.31
4685	Opata_4223049_PstIMspI_PA	50.31
4686	Opata_483085_PstIMspI_PA	50.31
4687	Opata_572519_PstIMspI_PA	50.31
4688	Opata_895873_PstIMspI_PA	50.31
4689	Opata_922978_PstIMspI_PA	50.31
4690	Opata_3108970_54_PstIMspI_SNP	50.31
4691	Opata_3843203_60_PstIMspI_SNP	50.31
4692	Opata_441490_49_PstIMspI_SNP	50.31
4693	M6_559724_PstIMseI_PA	50.31
4694	Opata_1638750_PstIMseI_PA	50.31
4695	Opata_208277_PstIMseI_PA	50.31
4696	Opata_3407891_PstIMseI_PA	50.31
4697	Opata_914871_PstIMseI_PA	50.31
4698	Opata_175203_PstIMspI_PA	50.31
4699	Opata_2070891_PstIMspI_PA	50.31
4700	Opata_2145938_PstIMspI_PA	50.31
4701	Opata_2302548_PstIMspI_PA	50.31
4702	Opata_2447648_PstIMspI_PA	50.31
4703	Opata_2770607_PstIMspI_PA	50.31
4704	Opata_2933542_PstIMspI_PA	50.31
4705	Opata_710089_PstIMspI_PA	50.31
4706	M6_1081282_PstIMseI_PA	50.31
4707	M6_1850818_PstIMseI_PA	50.31
4708	M6_31572_PstIMseI_PA	50.31
4709	M6_365510_PstIMseI_PA	50.31
4710	M6_395921_PstIMseI_PA	50.31
4711	M6_4205_PstIMseI_PA	50.31
4712	M6_47457_PstIMseI_PA	50.31
4713	M6_64058_PstIMseI_PA	50.31
4714	M6_645236_PstIMseI_PA	50.31
4715	Opata_386553_PstIMseI_PA	50.31
4716	M6_1017200_PstIMspI_PA	50.31
4717	M6_501914_PstIMspI_PA	50.31
4718	M6_850133_PstIMspI_PA	50.31
4719	Opata_1661807_PstIMspI_PA	50.31
4720	Opata_1775872_PstIMspI_PA	50.31
4721	Opata_2565503_PstIMspI_PA	50.31
4722	Opata_4135085_PstIMspI_PA	50.31
4723	Opata_572918_PstIMspI_PA	50.31
4724	Opata_863999_PstIMspI_PA	50.31
4725	Opata_957366_77_PstIMseI_SNP	50.31
4726	Opata_1463001_PstIMspI_PA	50.31
4727	Opata_2127083_PstIMspI_PA	50.31
4728	Opata_1558026_PstIMspI_PA	50.31
4729	Opata_1222486_PstIMseI_PA	50.31
4730	Opata_671124_PstIMseI_PA	50.31
4731	Opata_1170415_PstIMspI_PA	50.31
4732	Opata_2235349_PstIMspI_PA	50.31
4733	Opata_2468384_PstIMspI_PA	50.31
4734	Opata_2803916_PstIMspI_PA	50.31
4735	Opata_2836647_PstIMspI_PA	50.31
4736	Opata_3464146_PstIMspI_PA	50.31
4737	Opata_3469470_PstIMspI_PA	50.31
4738	Opata_3607130_PstIMspI_PA	50.31
4739	Opata_3620792_PstIMspI_PA	50.31
4740	Opata_4084309_PstIMspI_PA	50.31
4741	Opata_541154_PstIMspI_PA	50.31
4742	Opata_611007_PstIMspI_PA	50.31
4743	Opata_749073_PstIMspI_PA	50.31
4744	Opata_771063_PstIMspI_PA	50.31
4745	Opata_825508_PstIMspI_PA	50.31
4746	Opata_908302_PstIMseI_PA	50.31
4747	Opata_4097382_PstIMspI_PA	50.31
4748	M6_4066436_PstIMseI_PA	50.31
4749	Opata_2059000_PstIMspI_PA	50.31
4750	Opata_2162388_PstIMspI_PA	50.31
4751	Opata_2805823_PstIMspI_PA	50.31
4752	Opata_2975211_PstIMspI_PA	50.31
4753	Opata_3823101_PstIMspI_PA	50.31
4754	Opata_4033342_PstIMspI_PA	50.31
4755	Opata_4247866_PstIMspI_PA	50.31
4756	Opata_507025_PstIMspI_PA	50.31
4757	Opata_855285_PstIMspI_PA	50.31
4758	Opata_1014620_PstIMseI_PA	50.31
4759	Opata_1454622_PstIMseI_PA	50.31
4760	Opata_2759934_PstIMspI_PA	50.31
4761	Opata_337682_PstIMspI_PA	50.31
4762	Opata_3918117_PstIMspI_PA	50.31
4763	Opata_551158_PstIMspI_PA	50.31
4764	Opata_1710357_PstIMspI_PA	50.31
4765	M6_3515086_PstIMseI_PA	50.31
4766	M6_794187_PstIMseI_PA	50.31
4767	M6_12191_PstIMspI_PA	50.31
4768	M6_3426328_PstIMspI_PA	50.31
4769	M6_77357_PstIMspI_PA	50.31
4770	Opata_524394_PstIMspI_PA	50.31
4771	M6_2231378_PstIMluI_PA	50.31
4772	M6_106014_PstIMseI_PA	50.31
4773	M6_114757_PstIMseI_PA	50.31
4774	M6_1163151_PstIMseI_PA	50.31
4775	M6_1631793_PstIMseI_PA	50.31
4776	M6_2106156_PstIMseI_PA	50.31
4777	M6_2122077_PstIMseI_PA	50.31
4778	M6_3120742_PstIMseI_PA	50.31
4779	M6_334079_PstIMseI_PA	50.31
4780	M6_348547_PstIMseI_PA	50.31
4781	M6_43161_PstIMseI_PA	50.31
4782	M6_538134_PstIMseI_PA	50.31
4783	M6_587172_PstIMseI_PA	50.31
4784	M6_87621_PstIMseI_PA	50.31
4785	M6_96884_PstIMseI_PA	50.31
4786	Opata_4303062_PstIMseI_PA	50.31
4787	M6_2079785_PstIMspI_PA	50.31
4788	M6_2766646_PstIMspI_PA	50.31
4789	Opata_1327994_PstIMspI_PA	50.31
4790	Opata_1930481_PstIMspI_PA	50.31
4791	Opata_1989976_PstIMspI_PA	50.31
4792	Opata_2031390_PstIMspI_PA	50.31
4793	Opata_496906_PstIMspI_PA	50.31
4794	M6_1155418_PstIMseI_PA	50.31
4795	M6_1220342_PstIMseI_PA	50.31
4796	M6_13221_PstIMseI_PA	50.31
4797	M6_1421392_PstIMseI_PA	50.31
4798	M6_1443832_PstIMseI_PA	50.31
4799	M6_159159_PstIMseI_PA	50.31
4800	M6_17199_PstIMseI_PA	50.31
4801	M6_199297_PstIMseI_PA	50.31
4802	M6_20871_PstIMseI_PA	50.31
4803	M6_340481_PstIMseI_PA	50.31
4804	M6_363973_PstIMseI_PA	50.31
4805	M6_377416_PstIMseI_PA	50.31
4806	M6_418901_PstIMseI_PA	50.31
4807	M6_519063_PstIMseI_PA	50.31
4808	M6_528972_PstIMseI_PA	50.31
4809	M6_537531_PstIMseI_PA	50.31
4810	M6_625240_PstIMseI_PA	50.31
4811	M6_64940_PstIMseI_PA	50.31
4812	M6_657579_PstIMseI_PA	50.31
4813	M6_74634_PstIMseI_PA	50.31
4814	M6_76843_PstIMseI_PA	50.31
4815	M6_782176_PstIMseI_PA	50.31
4816	M6_83237_PstIMseI_PA	50.31
4817	M6_85520_PstIMseI_PA	50.31
4818	M6_988206_PstIMseI_PA	50.31
4819	M6_1250419_PstIMspI_PA	50.31
4820	M6_1913990_PstIMspI_PA	50.31
4821	M6_88432_PstIMspI_PA	50.31
4822	M6_99354_PstIMspI_PA	50.31
4823	Opata_484385_PstIMspI_PA	50.31
4824	M6_123227_PstIMseI_PA	50.31
4825	M6_1802727_PstIMseI_PA	50.31
4826	M6_3445545_PstIMseI_PA	50.31
4827	M6_72750_PstIMseI_PA	50.31
4828	M6_801979_PstIMseI_PA	50.31
4829	Opata_1657482_PstIMseI_PA	50.31
4830	Opata_539835_PstIMspI_PA	50.31
4831	M6_695587_PstIMseI_PA	50.31
4832	M6_977137_PstIMseI_PA	50.31
4833	M6_1056077_PstIMseI_PA	50.31
4834	M6_108833_PstIMseI_PA	50.31
4835	M6_1966988_PstIMseI_PA	50.31
4836	M6_224666_PstIMseI_PA	50.31
4837	M6_2336667_PstIMseI_PA	50.31
4838	M6_319093_PstIMseI_PA	50.31
4839	M6_321079_PstIMseI_PA	50.31
4840	M6_3452_PstIMseI_PA	50.31
4841	M6_448381_PstIMseI_PA	50.31
4842	M6_598723_PstIMseI_PA	50.31
4843	M6_829237_PstIMseI_PA	50.31
4844	M6_1066129_PstIMspI_PA	50.31
4845	M6_1415403_PstIMspI_PA	50.31
4846	M6_2133336_PstIMspI_PA	50.31
4847	M6_344962_PstIMspI_PA	50.31
4848	M6_345684_PstIMspI_PA	50.31
4849	M6_693749_PstIMspI_PA	50.31
4850	Opata_2620858_PstIMspI_PA	50.31
4851	Opata_638495_PstIMspI_PA	50.31
4852	Opata_578912_PstIMspI_PA	50.31
4853	M6_1044430_PstIMseI_PA	50.31
4854	M6_255137_PstIMseI_PA	50.31
4855	M6_3079693_PstIMseI_PA	50.31
4856	M6_3325649_PstIMseI_PA	50.31
4857	M6_545005_PstIMseI_PA	50.31
4858	M6_3131623_PstIMspI_PA	50.31
4859	Opata_3418936_PstIMspI_PA	50.31
4860	M6_2334465_PstIMseI_PA	50.31
4861	Opata_1502975_PstIMspI_PA	50.31
4862	Opata_2691326_PstIMspI_PA	50.31
4863	Opata_1146146_PstIMseI_PA	50.31
4864	D_contig38422_239	50.31
4865	Excalibur_c24303_1145	50.31
4866	Excalibur_c24303_268	50.31
4867	Excalibur_c48750_124	50.31
4868	Xbcd200	51.1
4869	D_contig08749_250	51.39
4870	D_contig17787_645	51.39
4871	P37/M64-288	52.1
4872	wsnp_BF473056D_Ta_2_1	52.31
4873	wsnp_Ex_c11866_19039540	52.31
4874	M6_1280948_PstIMseI_PA	52.31
4875	M6_1328729_PstIMseI_PA	52.31
4876	M6_2958606_PstIMseI_PA	52.31
4877	M6_436545_PstIMseI_PA	52.31
4878	Opata_19866_PstIMseI_PA	52.31
4879	Opata_31108_PstIMseI_PA	52.31
4880	M6_2295101_PstIMspI_PA	52.31
4881	Opata_1101972_PstIMspI_PA	52.31
4882	Opata_2894595_PstIMspI_PA	52.31
4883	Opata_389004_PstIMspI_PA	52.31
4884	Opata_100061_5_PstIMseI_SNP	52.31
4885	Opata_1279607_82_PstIMseI_SNP	52.31
4886	Opata_135132_17_PstIMseI_SNP	52.31
4887	Opata_1412393_56_PstIMseI_SNP	52.31
4888	Opata_142729_60_PstIMseI_SNP	52.31
4889	Opata_148160_7_PstIMseI_SNP	52.31
4890	Opata_1683140_25_PstIMseI_SNP	52.31
4891	Opata_1683140_68_PstIMseI_SNP	52.31
4892	Opata_178442_52_PstIMseI_SNP	52.31
4893	Opata_178442_81_PstIMseI_SNP	52.31
4894	Opata_2030944_19_PstIMseI_SNP	52.31
4895	Opata_218635_10_PstIMseI_SNP	52.31
4896	Opata_218635_46_PstIMseI_SNP	52.31
4897	Opata_221761_23_PstIMseI_SNP	52.31
4898	Opata_221761_7_PstIMseI_SNP	52.31
4899	Opata_233699_34_PstIMseI_SNP	52.31
4900	Opata_233699_52_PstIMseI_SNP	52.31
4901	Opata_30411_34_PstIMseI_SNP	52.31
4902	Opata_30411_37_PstIMseI_SNP	52.31
4903	Opata_354228_38_PstIMseI_SNP	52.31
4904	Opata_355834_18_PstIMseI_SNP	52.31
4905	Opata_36352_28_PstIMseI_SNP	52.31
4906	Opata_438215_42_PstIMseI_SNP	52.31
4907	Opata_438215_84_PstIMseI_SNP	52.31
4908	Opata_457447_26_PstIMseI_SNP	52.31
4909	Opata_457447_49_PstIMseI_SNP	52.31
4910	Opata_52243_69_PstIMseI_SNP	52.31
4911	Opata_6195_56_PstIMseI_SNP	52.31
4912	Opata_696377_14_PstIMseI_SNP	52.31
4913	Opata_696377_78_PstIMseI_SNP	52.31
4914	Opata_788226_49_PstIMseI_SNP	52.31
4915	Opata_788226_4_PstIMseI_SNP	52.31
4916	Opata_932697_85_PstIMseI_SNP	52.31
4917	Opata_932697_86_PstIMseI_SNP	52.31
4918	Opata_1553609_64_PstIMspI_SNP	52.31
4919	Opata_1723300_21_PstIMspI_SNP	52.31
4920	Opata_1723300_41_PstIMspI_SNP	52.31
4921	Opata_2086724_76_PstIMspI_SNP	52.31
4922	Opata_2197541_47_PstIMspI_SNP	52.31
4923	Opata_3649510_43_PstIMspI_SNP	52.31
4924	Opata_586266_11_PstIMspI_SNP	52.31
4925	Opata_842837_60_PstIMspI_SNP	52.31
4926	M6_1117601_PstIMluI_PA	52.31
4927	M6_3071825_PstIMseI_PA	52.31
4928	M6_3224996_PstIMseI_PA	52.31
4929	M6_326045_PstIMseI_PA	52.31
4930	M6_96138_PstIMseI_PA	52.31
4931	Opata_543100_PstIMseI_PA	52.31
4932	Opata_604066_PstIMseI_PA	52.31
4933	M6_1282038_PstIMspI_PA	52.31
4934	M6_2734905_PstIMspI_PA	52.31
4935	Opata_1653671_PstIMspI_PA	52.31
4936	Opata_2619383_40_PstIMseI_SNP	52.31
4937	Opata_2619383_76_PstIMseI_SNP	52.31
4938	Opata_457447_86_PstIMseI_SNP	52.31
4939	Opata_556495_42_PstIMseI_SNP	52.31
4940	Opata_1041807_36_PstIMspI_SNP	52.31
4941	Opata_1804027_58_PstIMspI_SNP	52.31
4942	Opata_2048270_21_PstIMspI_SNP	52.31
4943	Opata_435455_29_PstIMspI_SNP	52.31
4944	Opata_435455_37_PstIMspI_SNP	52.31
4945	Opata_435455_50_PstIMspI_SNP	52.31
4946	Opata_902728_6_PstIMspI_SNP	52.31
4947	Opata_287778_PstIMseI_PA	52.31
4948	Opata_2985217_PstIMspI_PA	52.31
4949	M6_13887_PstIMseI_PA	52.31
4950	M6_192390_PstIMseI_PA	52.31
4951	M6_2933348_PstIMseI_PA	52.31
4952	M6_3467289_PstIMspI_PA	52.31
4953	Opata_115021_PstIMspI_PA	52.31
4954	Opata_1748931_PstIMspI_PA	52.31
4955	Opata_603591_PstIMspI_PA	52.31
4956	M6_2606737_PstIMseI_PA	52.31
4957	M6_1049241_PstIMseI_PA	52.31
4958	M6_3457301_PstIMseI_PA	52.31
4959	M6_811572_PstIMseI_PA	52.31
4960	M6_2810704_PstIMseI_PA	52.31
4961	M6_384226_PstIMseI_PA	52.31
4962	M6_446104_PstIMseI_PA	52.31
4963	M6_597147_PstIMseI_PA	52.31
4964	M6_1142282_PstIMseI_PA	52.31
4965	Opata_1960566_PstIMspI_PA	52.31
4966	M6_2883633_PstIMspI_PA	52.31
4967	Opata_1958889_PstIMspI_PA	52.31
4968	M6_659570_PstIMseI_PA	52.31
4969	M6_779931_PstIMseI_PA	52.31
4970	M6_96149_PstIMseI_PA	52.31
4971	M6_4033689_PstIMseI_PA	52.31
4972	2243546	52.74
4973	1022962	52.92
4974	1129582	52.92
4975	1365704	52.92
4976	1670119	52.92
4977	wsnp_BE405834B_Ta_2_3	53
4978	wPt-9664	53.01
4979	wPt-8960	53.01
4980	wPt-3707	53.01
4981	wPt-4196	53.01
4982	wPt-3790	53.01
4983	wPt-6461	53.01
4984	wPt-2206	53.01
4985	2247649	53.01
4986	978014	53.01
4987	1205155	53.01
4988	1206045	53.01
4989	1218516	53.01
4990	1251811	53.01
4991	1252691	53.01
4992	1254574	53.01
4993	1260126	53.01
4994	2244214	53.01
4995	3025510	53.01
4996	3952470	53.01
4997	991664	53.01
4998	1205418	53.01
4999	1288799	53.01
5000	2246388	53.01
5001	1057133	53.01
5002	664824	53.01
5003	666174	53.01
5004	666411	53.01
5005	983972	53.01
5006	1004898	53.01
5007	1102517	53.01
5008	1104611	53.01
5009	1131499	53.01
5010	1220628	53.01
5011	1244315	53.01
5012	wPt-7946	53.01
5013	wPt-4942	53.01
5014	M6_1262368_PstIMluI_PA	53.01
5015	M6_1500106_PstIMluI_PA	53.01
5016	M6_1797651_PstIMluI_PA	53.01
5017	M6_538498_PstIMluI_PA	53.01
5018	M6_1181937_PstIMseI_PA	53.01
5019	M6_2227290_PstIMseI_PA	53.01
5020	M6_2975366_PstIMseI_PA	53.01
5021	M6_527030_PstIMseI_PA	53.01
5022	M6_736306_PstIMseI_PA	53.01
5023	M6_745181_PstIMseI_PA	53.01
5024	M6_761939_PstIMseI_PA	53.01
5025	M6_784016_PstIMseI_PA	53.01
5026	Opata_1115232_PstIMseI_PA	53.01
5027	Opata_1214334_PstIMseI_PA	53.01
5028	Opata_1293286_PstIMseI_PA	53.01
5029	Opata_1298858_PstIMseI_PA	53.01
5030	Opata_1345878_PstIMseI_PA	53.01
5031	Opata_195432_PstIMseI_PA	53.01
5032	Opata_201266_PstIMseI_PA	53.01
5033	Opata_227735_PstIMseI_PA	53.01
5034	Opata_240730_PstIMseI_PA	53.01
5035	Opata_2525524_PstIMseI_PA	53.01
5036	Opata_2561381_PstIMseI_PA	53.01
5037	Opata_2664992_PstIMseI_PA	53.01
5038	Opata_2683711_PstIMseI_PA	53.01
5039	Opata_279475_PstIMseI_PA	53.01
5040	Opata_28943_PstIMseI_PA	53.01
5041	Opata_2930159_PstIMseI_PA	53.01
5042	Opata_3029603_PstIMseI_PA	53.01
5043	Opata_304630_PstIMseI_PA	53.01
5044	Opata_320824_PstIMseI_PA	53.01
5045	Opata_333884_PstIMseI_PA	53.01
5046	Opata_338711_PstIMseI_PA	53.01
5047	Opata_369250_PstIMseI_PA	53.01
5048	Opata_372438_PstIMseI_PA	53.01
5049	Opata_3940100_PstIMseI_PA	53.01
5050	Opata_541277_PstIMseI_PA	53.01
5051	Opata_60443_PstIMseI_PA	53.01
5052	Opata_613042_PstIMseI_PA	53.01
5053	Opata_740621_PstIMseI_PA	53.01
5054	Opata_741070_PstIMseI_PA	53.01
5055	Opata_747096_PstIMseI_PA	53.01
5056	Opata_787845_PstIMseI_PA	53.01
5057	Opata_788259_PstIMseI_PA	53.01
5058	Opata_840398_PstIMseI_PA	53.01
5059	Opata_846089_PstIMseI_PA	53.01
5060	M6_1390711_PstIMspI_PA	53.01
5061	M6_1592892_PstIMspI_PA	53.01
5062	M6_1606922_PstIMspI_PA	53.01
5063	M6_1765960_PstIMspI_PA	53.01
5064	M6_240091_PstIMspI_PA	53.01
5065	M6_278788_PstIMspI_PA	53.01
5066	M6_2837966_PstIMspI_PA	53.01
5067	M6_3034175_PstIMspI_PA	53.01
5068	M6_3388116_PstIMspI_PA	53.01
5069	M6_953589_PstIMspI_PA	53.01
5070	Opata_1006421_PstIMspI_PA	53.01
5071	Opata_1045386_PstIMspI_PA	53.01
5072	Opata_1061435_PstIMspI_PA	53.01
5073	Opata_1068313_PstIMspI_PA	53.01
5074	Opata_1091729_PstIMspI_PA	53.01
5075	Opata_1108487_PstIMspI_PA	53.01
5076	Opata_1140920_PstIMspI_PA	53.01
5077	Opata_1147659_PstIMspI_PA	53.01
5078	Opata_1154417_PstIMspI_PA	53.01
5079	Opata_1173011_PstIMspI_PA	53.01
5080	Opata_1179299_PstIMspI_PA	53.01
5081	Opata_1186484_PstIMspI_PA	53.01
5082	Opata_1211888_PstIMspI_PA	53.01
5083	Opata_1215183_PstIMspI_PA	53.01
5084	Opata_1221766_PstIMspI_PA	53.01
5085	Opata_122572_PstIMspI_PA	53.01
5086	Opata_1239373_PstIMspI_PA	53.01
5087	Opata_125285_PstIMspI_PA	53.01
5088	Opata_1347933_PstIMspI_PA	53.01
5089	Opata_1356666_PstIMspI_PA	53.01
5090	Opata_1377908_PstIMspI_PA	53.01
5091	Opata_1385464_PstIMspI_PA	53.01
5092	Opata_1399101_PstIMspI_PA	53.01
5093	Opata_1402435_PstIMspI_PA	53.01
5094	Opata_1413081_PstIMspI_PA	53.01
5095	Opata_1475963_PstIMspI_PA	53.01
5096	Opata_1487071_PstIMspI_PA	53.01
5097	Opata_1513717_PstIMspI_PA	53.01
5098	Opata_156670_PstIMspI_PA	53.01
5099	Opata_1577825_PstIMspI_PA	53.01
5100	Opata_1595343_PstIMspI_PA	53.01
5101	Opata_1599500_PstIMspI_PA	53.01
5102	Opata_1603884_PstIMspI_PA	53.01
5103	Opata_162255_PstIMspI_PA	53.01
5104	Opata_1627547_PstIMspI_PA	53.01
5105	Opata_1629120_PstIMspI_PA	53.01
5106	Opata_1643627_PstIMspI_PA	53.01
5107	Opata_1657971_PstIMspI_PA	53.01
5108	Opata_1736728_PstIMspI_PA	53.01
5109	Opata_1753518_PstIMspI_PA	53.01
5110	Opata_1757666_PstIMspI_PA	53.01
5111	Opata_1793684_PstIMspI_PA	53.01
5112	Opata_1820686_PstIMspI_PA	53.01
5113	Opata_1835096_PstIMspI_PA	53.01
5114	Opata_186674_PstIMspI_PA	53.01
5115	Opata_1905004_PstIMspI_PA	53.01
5116	Opata_1907681_PstIMspI_PA	53.01
5117	Opata_1921141_PstIMspI_PA	53.01
5118	Opata_1923841_PstIMspI_PA	53.01
5119	Opata_1989591_PstIMspI_PA	53.01
5120	Opata_2095620_PstIMspI_PA	53.01
5121	Opata_2097490_PstIMspI_PA	53.01
5122	Opata_2140941_PstIMspI_PA	53.01
5123	Opata_2154754_PstIMspI_PA	53.01
5124	Opata_2191001_PstIMspI_PA	53.01
5125	Opata_2225919_PstIMspI_PA	53.01
5126	Opata_2306593_PstIMspI_PA	53.01
5127	Opata_2349349_PstIMspI_PA	53.01
5128	Opata_2399180_PstIMspI_PA	53.01
5129	Opata_250204_PstIMspI_PA	53.01
5130	Opata_2520635_PstIMspI_PA	53.01
5131	Opata_2542141_PstIMspI_PA	53.01
5132	Opata_2670855_PstIMspI_PA	53.01
5133	Opata_2678337_PstIMspI_PA	53.01
5134	Opata_2693627_PstIMspI_PA	53.01
5135	Opata_2696339_PstIMspI_PA	53.01
5136	Opata_270456_PstIMspI_PA	53.01
5137	Opata_2724743_PstIMspI_PA	53.01
5138	Opata_2724758_PstIMspI_PA	53.01
5139	Opata_2755833_PstIMspI_PA	53.01
5140	Opata_2787455_PstIMspI_PA	53.01
5141	Opata_279786_PstIMspI_PA	53.01
5142	Opata_2797955_PstIMspI_PA	53.01
5143	Opata_2838259_PstIMspI_PA	53.01
5144	Opata_2900451_PstIMspI_PA	53.01
5145	Opata_2934874_PstIMspI_PA	53.01
5146	Opata_2968828_PstIMspI_PA	53.01
5147	Opata_3000148_PstIMspI_PA	53.01
5148	Opata_3005280_PstIMspI_PA	53.01
5149	Opata_3070277_PstIMspI_PA	53.01
5150	Opata_3151784_PstIMspI_PA	53.01
5151	Opata_3173091_PstIMspI_PA	53.01
5152	Opata_3371664_PstIMspI_PA	53.01
5153	Opata_3394339_PstIMspI_PA	53.01
5154	Opata_3408014_PstIMspI_PA	53.01
5155	Opata_3414816_PstIMspI_PA	53.01
5156	Opata_3420971_PstIMspI_PA	53.01
5157	Opata_3432580_PstIMspI_PA	53.01
5158	Opata_3462965_PstIMspI_PA	53.01
5159	Opata_3472148_PstIMspI_PA	53.01
5160	Opata_3511016_PstIMspI_PA	53.01
5161	Opata_3619725_PstIMspI_PA	53.01
5162	Opata_3649278_PstIMspI_PA	53.01
5163	Opata_3659013_PstIMspI_PA	53.01
5164	Opata_3739499_PstIMspI_PA	53.01
5165	Opata_3761953_PstIMspI_PA	53.01
5166	Opata_3793914_PstIMspI_PA	53.01
5167	Opata_380384_PstIMspI_PA	53.01
5168	Opata_3813038_PstIMspI_PA	53.01
5169	Opata_3849459_PstIMspI_PA	53.01
5170	Opata_3891888_PstIMspI_PA	53.01
5171	Opata_3941051_PstIMspI_PA	53.01
5172	Opata_3970450_PstIMspI_PA	53.01
5173	Opata_3971986_PstIMspI_PA	53.01
5174	Opata_398779_PstIMspI_PA	53.01
5175	Opata_3995917_PstIMspI_PA	53.01
5176	Opata_4002238_PstIMspI_PA	53.01
5177	Opata_4014895_PstIMspI_PA	53.01
5178	Opata_4037848_PstIMspI_PA	53.01
5179	Opata_4039749_PstIMspI_PA	53.01
5180	Opata_4041762_PstIMspI_PA	53.01
5181	Opata_4066553_PstIMspI_PA	53.01
5182	Opata_4092358_PstIMspI_PA	53.01
5183	Opata_4095396_PstIMspI_PA	53.01
5184	Opata_4124480_PstIMspI_PA	53.01
5185	Opata_413125_PstIMspI_PA	53.01
5186	Opata_414715_PstIMspI_PA	53.01
5187	Opata_4158356_PstIMspI_PA	53.01
5188	Opata_4164439_PstIMspI_PA	53.01
5189	Opata_4218720_PstIMspI_PA	53.01
5190	Opata_422470_PstIMspI_PA	53.01
5191	Opata_43403_PstIMspI_PA	53.01
5192	Opata_446507_PstIMspI_PA	53.01
5193	Opata_518920_PstIMspI_PA	53.01
5194	Opata_548727_PstIMspI_PA	53.01
5195	Opata_563041_PstIMspI_PA	53.01
5196	Opata_584036_PstIMspI_PA	53.01
5197	Opata_584448_PstIMspI_PA	53.01
5198	Opata_584728_PstIMspI_PA	53.01
5199	Opata_596294_PstIMspI_PA	53.01
5200	Opata_610715_PstIMspI_PA	53.01
5201	Opata_667627_PstIMspI_PA	53.01
5202	Opata_688252_PstIMspI_PA	53.01
5203	Opata_704023_PstIMspI_PA	53.01
5204	Opata_707239_PstIMspI_PA	53.01
5205	Opata_726546_PstIMspI_PA	53.01
5206	Opata_747095_PstIMspI_PA	53.01
5207	Opata_752199_PstIMspI_PA	53.01
5208	Opata_764397_PstIMspI_PA	53.01
5209	Opata_790621_PstIMspI_PA	53.01
5210	Opata_816004_PstIMspI_PA	53.01
5211	Opata_837342_PstIMspI_PA	53.01
5212	Opata_879927_PstIMspI_PA	53.01
5213	Opata_891244_PstIMspI_PA	53.01
5214	Opata_894080_PstIMspI_PA	53.01
5215	Opata_941645_PstIMspI_PA	53.01
5216	Opata_961055_PstIMspI_PA	53.01
5217	Opata_967832_PstIMspI_PA	53.01
5218	Opata_990878_PstIMspI_PA	53.01
5219	Opata_1504222_54_PstIMluI_SNP	53.01
5220	Opata_218698_74_PstIMluI_SNP	53.01
5221	Opata_259201_39_PstIMluI_SNP	53.01
5222	Opata_259201_56_PstIMluI_SNP	53.01
5223	Opata_71870_58_PstIMluI_SNP	53.01
5224	Opata_1142998_89_PstIMseI_SNP	53.01
5225	Opata_1268477_22_PstIMseI_SNP	53.01
5226	Opata_1268477_74_PstIMseI_SNP	53.01
5227	Opata_1268477_85_PstIMseI_SNP	53.01
5228	Opata_1369133_55_PstIMseI_SNP	53.01
5229	Opata_163889_79_PstIMseI_SNP	53.01
5230	Opata_201155_45_PstIMseI_SNP	53.01
5231	Opata_21491_59_PstIMseI_SNP	53.01
5232	Opata_2614806_46_PstIMseI_SNP	53.01
5233	Opata_2614806_86_PstIMseI_SNP	53.01
5234	Opata_2661830_76_PstIMseI_SNP	53.01
5235	Opata_276838_13_PstIMseI_SNP	53.01
5236	Opata_276838_14_PstIMseI_SNP	53.01
5237	Opata_35481_5_PstIMseI_SNP	53.01
5238	Opata_378899_34_PstIMseI_SNP	53.01
5239	Opata_445416_29_PstIMseI_SNP	53.01
5240	Opata_445416_5_PstIMseI_SNP	53.01
5241	Opata_4464061_75_PstIMseI_SNP	53.01
5242	Opata_475727_66_PstIMseI_SNP	53.01
5243	Opata_553516_73_PstIMseI_SNP	53.01
5244	Opata_57204_89_PstIMseI_SNP	53.01
5245	Opata_68135_75_PstIMseI_SNP	53.01
5246	Opata_709773_7_PstIMseI_SNP	53.01
5247	Opata_981000_20_PstIMseI_SNP	53.01
5248	Opata_981000_2_PstIMseI_SNP	53.01
5249	Opata_1585844_88_PstIMspI_SNP	53.01
5250	Opata_1768447_20_PstIMspI_SNP	53.01
5251	Opata_1877935_54_PstIMspI_SNP	53.01
5252	Opata_1962181_1_PstIMspI_SNP	53.01
5253	Opata_1962181_51_PstIMspI_SNP	53.01
5254	Opata_1962181_8_PstIMspI_SNP	53.01
5255	Opata_2404473_64_PstIMspI_SNP	53.01
5256	Opata_2839954_64_PstIMspI_SNP	53.01
5257	Opata_3076570_60_PstIMspI_SNP	53.01
5258	Opata_3077313_34_PstIMspI_SNP	53.01
5259	Opata_3112442_78_PstIMspI_SNP	53.01
5260	Opata_3490578_49_PstIMspI_SNP	53.01
5261	Opata_717876_59_PstIMspI_SNP	53.01
5262	Opata_845573_76_PstIMspI_SNP	53.01
5263	M6_2974249_PstIMseI_PA	53.01
5264	Opata_1043164_PstIMseI_PA	53.01
5265	Opata_61061_PstIMseI_PA	53.01
5266	M6_1067070_PstIMspI_PA	53.01
5267	M6_792483_PstIMspI_PA	53.01
5268	M6_962145_PstIMspI_PA	53.01
5269	Opata_1224018_PstIMspI_PA	53.01
5270	Opata_1403626_PstIMspI_PA	53.01
5271	Opata_23297_PstIMspI_PA	53.01
5272	Opata_2930514_PstIMspI_PA	53.01
5273	Opata_3421552_PstIMspI_PA	53.01
5274	Opata_3980339_PstIMspI_PA	53.01
5275	M6_578658_PstIMseI_PA	53.01
5276	Opata_545562_PstIMseI_PA	53.01
5277	M6_1461867_PstIMspI_PA	53.01
5278	M6_407623_PstIMspI_PA	53.01
5279	M6_621868_PstIMspI_PA	53.01
5280	M6_902259_PstIMspI_PA	53.01
5281	Opata_1925153_PstIMspI_PA	53.01
5282	Opata_2243493_PstIMspI_PA	53.01
5283	Opata_3440949_PstIMspI_PA	53.01
5284	M6_3262595_PstIMspI_PA	53.01
5285	Opata_2198327_PstIMspI_PA	53.01
5286	Opata_753318_PstIMspI_PA	53.01
5287	Opata_3300606_PstIMspI_PA	53.01
5288	Opata_421660_PstIMseI_PA	53.01
5289	Opata_867088_PstIMseI_PA	53.01
5290	Opata_1244323_PstIMspI_PA	53.01
5291	Opata_1394195_PstIMspI_PA	53.01
5292	Opata_256188_PstIMspI_PA	53.01
5293	Opata_267889_PstIMspI_PA	53.01
5294	Opata_3089487_PstIMspI_PA	53.01
5295	Opata_3454746_PstIMspI_PA	53.01
5296	Opata_3512291_PstIMspI_PA	53.01
5297	Opata_3589609_PstIMspI_PA	53.01
5298	Opata_4115243_PstIMspI_PA	53.01
5299	Opata_470864_PstIMspI_PA	53.01
5300	Opata_622205_PstIMspI_PA	53.01
5301	M6_1206055_PstIMseI_PA	53.01
5302	Opata_2600008_PstIMspI_PA	53.01
5303	Opata_3729703_PstIMspI_PA	53.01
5304	Opata_1001632_PstIMseI_PA	53.01
5305	Opata_589705_PstIMseI_PA	53.01
5306	Opata_1837774_PstIMspI_PA	53.01
5307	M6_106578_PstIMseI_PA	53.01
5308	M6_246201_PstIMseI_PA	53.01
5309	M6_2654621_PstIMseI_PA	53.01
5310	M6_348617_PstIMseI_PA	53.01
5311	M6_407593_PstIMseI_PA	53.01
5312	M6_74249_PstIMseI_PA	53.01
5313	M6_842776_PstIMseI_PA	53.01
5314	M6_3223948_PstIMspI_PA	53.01
5315	Opata_897428_PstIMspI_PA	53.01
5316	M6_1152896_PstIMseI_PA	53.01
5317	M6_26274_PstIMseI_PA	53.01
5318	M6_29199_PstIMseI_PA	53.01
5319	M6_376252_PstIMseI_PA	53.01
5320	M6_414325_PstIMseI_PA	53.01
5321	Opata_35202_PstIMspI_PA	53.01
5322	M6_252763_PstIMseI_PA	53.01
5323	M6_305432_PstIMseI_PA	53.01
5324	M6_2783639_PstIMspI_PA	53.01
5325	M6_10079_PstIMseI_PA	53.01
5326	M6_1410889_PstIMseI_PA	53.01
5327	M6_369749_PstIMseI_PA	53.01
5328	M6_371435_PstIMseI_PA	53.01
5329	M6_3774_PstIMseI_PA	53.01
5330	M6_4263674_PstIMseI_PA	53.01
5331	M6_475560_PstIMseI_PA	53.01
5332	M6_48263_PstIMseI_PA	53.01
5333	M6_709309_PstIMseI_PA	53.01
5334	M6_785564_PstIMseI_PA	53.01
5335	Opata_1835117_PstIMseI_PA	53.01
5336	M6_3384182_PstIMspI_PA	53.01
5337	M6_372964_PstIMspI_PA	53.01
5338	Opata_2804169_PstIMspI_PA	53.01
5339	M6_313268_PstIMseI_PA	53.01
5340	M6_133635_PstIMspI_PA	53.01
5341	M6_181109_PstIMseI_PA	53.01
5342	Opata_630174_PstIMspI_PA	53.01
5343	1032888	53.02
5344	1034276	53.02
5345	1038930	53.02
5346	1040433	53.02
5347	1054997	53.02
5348	1067821	53.02
5349	1091438	53.02
5350	1117038	53.02
5351	2246061	53.02
5352	1242418	53.06
5353	2243534	53.06
5354	3954969	53.06
5355	Xbarc229.1	53.1
5356	1254738	53.13
5357	1379227	53.13
5358	1241008	53.36
5359	2242518	53.47
5360	4910003	53.5
5361	999721	53.53
5362	1087775	53.55
5363	984387	53.58
5364	1004137	53.58
5365	1066094	53.58
5366	1077233	53.58
5367	1088277	53.58
5368	1101476	53.58
5369	1194975	53.58
5370	1200709	53.58
5371	1697246	53.58
5372	2246923	53.58
5373	2292318	53.58
5374	3034576	53.58
5375	wPt-666174	53.78
5376	wPt-666411	53.78
5377	1297297	53.79
5378	1065155	54.07
5379	1061393	54.07
5380	3023057	54.1
5381	Xbarc99	54.1
5382	Xcdo580	54.1
5383	Xcdo1173	54.1
5384	Xbcd22	54.1
5385	P34/M50-8	54.1
5386	P36/M68-2	54.1
5387	P39/M39-5	54.1
5388	P40/M51-8	54.1
5389	P41/M61-7	54.1
5390	D1.1_ctg10420	54.1
5391	D1.1_ctg620	54.1
5392	D1.1_ctg7447	54.1
5393	D1.1_ctg8782	54.1
5394	1862252	54.24
5395	4396640	54.41
5396	1204511	54.42
5397	1283384	54.69
5398	3937558	54.79
5399	1058937	55.08
5400	1078533	55.48
5401	BS00042197_51	55.55
5402	D_F1BEJMU01DOR77_203	55.55
5403	Kukri_c67721_342	55.55
5404	tplb0024b08_432	55.55
5405	3961416	55.59
5406	1128377	55.9
5407	1217951	55.9
5408	Xcfd65	55.9
5409	D_contig13475_402	56.07
5410	1090250	56.09
5411	5331998	56.09
5412	4989518	56.3
5413	Xwmc429	56.3
5414	P35/M39-5	56.3
5415	992285	56.35
5416	wPt-741323	56.42
5417	3023985	56.46
5418	1103143	56.54
5419	1268851	56.55
5420	3945594	56.59
5421	4989934	56.59
5422	wPt-1387	56.71
5423	1019834	56.75
5424	1117529	56.75
5425	1380374	56.85
5426	1401183	57.33
5427	Xbarc148	57.5
5428	Xgwm608	57.7
5429	3025052	57.76
5430	1105870	57.88
5431	Xbarc229	57.9
5432	1117494	57.96
5433	1308222	57.96
5434	977490	58.04
5435	1045383	58.04
5436	1080019	58.04
5437	1125306	58.04
5438	1129727	58.04
5439	1138507	58.04
5440	1234119	58.04
5441	1258447	58.04
5442	1264620	58.04
5443	1267120	58.04
5444	3945491	58.21
5445	4543091	58.21
5446	4544368	58.21
5447	1215709	58.44
5448	4991047	58.44
5449	1112407	58.44
5450	Xgwm458	58.9
5451	1059232	59.02
5452	1241670	59.02
5453	7358429	59.07
5454	Xwmc216	59.2
5455	XcsEND2-4	59.2
5456	Xbarc240	59.3
5457	1092377	59.36
5458	1126757	59.36
5459	2269547	59.48
5460	379175	59.48
5461	1090476	59.48
5462	1093904	59.48
5463	Xcfd19	59.5
5464	Xwmc339	59.7
5465	2294378	59.78
5466	1228680	59.81
5467	344943	59.9
5468	1117003	60.01
5469	2245988	60.13
5470	1084476	60.29
5471	Xwmc590	60.4
5472	1364749	60.53
5473	gwm337	60.71
5474	Opata_1632980_PstIMluI_PA	60.71
5475	M6_755619_PstIMseI_PA	60.71
5476	M6_786958_PstIMseI_PA	60.71
5477	M6_817495_PstIMseI_PA	60.71
5478	Opata_1006507_PstIMseI_PA	60.71
5479	Opata_110553_PstIMseI_PA	60.71
5480	Opata_1147389_PstIMseI_PA	60.71
5481	Opata_1790728_PstIMseI_PA	60.71
5482	Opata_1827425_PstIMseI_PA	60.71
5483	Opata_191329_PstIMseI_PA	60.71
5484	Opata_2490038_PstIMseI_PA	60.71
5485	Opata_2603938_PstIMseI_PA	60.71
5486	Opata_3196073_PstIMseI_PA	60.71
5487	Opata_373671_PstIMseI_PA	60.71
5488	Opata_385039_PstIMseI_PA	60.71
5489	Opata_4029628_PstIMseI_PA	60.71
5490	Opata_651118_PstIMseI_PA	60.71
5491	Opata_713518_PstIMseI_PA	60.71
5492	Opata_890012_PstIMseI_PA	60.71
5493	Opata_973998_PstIMseI_PA	60.71
5494	Opata_986740_PstIMseI_PA	60.71
5495	M6_1574622_PstIMspI_PA	60.71
5496	M6_1960639_PstIMspI_PA	60.71
5497	M6_1993642_PstIMspI_PA	60.71
5498	M6_2283342_PstIMspI_PA	60.71
5499	M6_3180873_PstIMspI_PA	60.71
5500	M6_323395_PstIMspI_PA	60.71
5501	M6_534064_PstIMspI_PA	60.71
5502	M6_546484_PstIMspI_PA	60.71
5503	M6_658304_PstIMspI_PA	60.71
5504	Opata_1193235_PstIMspI_PA	60.71
5505	Opata_1313249_PstIMspI_PA	60.71
5506	Opata_1395589_PstIMspI_PA	60.71
5507	Opata_1527675_PstIMspI_PA	60.71
5508	Opata_1839962_PstIMspI_PA	60.71
5509	Opata_199300_PstIMspI_PA	60.71
5510	Opata_1996243_PstIMspI_PA	60.71
5511	Opata_2069707_PstIMspI_PA	60.71
5512	Opata_2074700_PstIMspI_PA	60.71
5513	Opata_212275_PstIMspI_PA	60.71
5514	Opata_2136557_PstIMspI_PA	60.71
5515	Opata_2314960_PstIMspI_PA	60.71
5516	Opata_2343073_PstIMspI_PA	60.71
5517	Opata_237079_PstIMspI_PA	60.71
5518	Opata_2535164_PstIMspI_PA	60.71
5519	Opata_3182217_PstIMspI_PA	60.71
5520	Opata_3280764_PstIMspI_PA	60.71
5521	Opata_3284926_PstIMspI_PA	60.71
5522	Opata_3291562_PstIMspI_PA	60.71
5523	Opata_3363926_PstIMspI_PA	60.71
5524	Opata_3478672_PstIMspI_PA	60.71
5525	Opata_3573591_PstIMspI_PA	60.71
5526	Opata_3609748_PstIMspI_PA	60.71
5527	Opata_3719808_PstIMspI_PA	60.71
5528	Opata_375226_PstIMspI_PA	60.71
5529	Opata_375947_PstIMspI_PA	60.71
5530	Opata_4047364_PstIMspI_PA	60.71
5531	Opata_4184755_PstIMspI_PA	60.71
5532	Opata_4220816_PstIMspI_PA	60.71
5533	Opata_4244156_PstIMspI_PA	60.71
5534	Opata_458413_PstIMspI_PA	60.71
5535	Opata_583186_PstIMspI_PA	60.71
5536	Opata_698630_PstIMspI_PA	60.71
5537	Opata_927477_PstIMspI_PA	60.71
5538	Opata_1182_71_PstIMluI_SNP	60.71
5539	Opata_245136_45_PstIMseI_SNP	60.71
5540	Opata_35353_22_PstIMseI_SNP	60.71
5541	Opata_37006_9_PstIMseI_SNP	60.71
5542	Opata_3888145_62_PstIMseI_SNP	60.71
5543	Opata_3927615_86_PstIMseI_SNP	60.71
5544	Opata_507882_79_PstIMseI_SNP	60.71
5545	Opata_607699_24_PstIMseI_SNP	60.71
5546	Opata_607699_57_PstIMseI_SNP	60.71
5547	Opata_607699_72_PstIMseI_SNP	60.71
5548	Opata_79075_45_PstIMseI_SNP	60.71
5549	Opata_91346_43_PstIMseI_SNP	60.71
5550	Opata_95324_35_PstIMseI_SNP	60.71
5551	Opata_1792891_79_PstIMspI_SNP	60.71
5552	Opata_1885396_50_PstIMspI_SNP	60.71
5553	Opata_2146777_7_PstIMspI_SNP	60.71
5554	Opata_2725555_79_PstIMspI_SNP	60.71
5555	Opata_3166123_41_PstIMspI_SNP	60.71
5556	Opata_3961379_37_PstIMspI_SNP	60.71
5557	Opata_423551_42_PstIMspI_SNP	60.71
5558	Opata_504111_2_PstIMspI_SNP	60.71
5559	Opata_809028_3_PstIMspI_SNP	60.71
5560	M6_1112275_PstIMseI_PA	60.71
5561	M6_1446074_PstIMseI_PA	60.71
5562	M6_176713_PstIMseI_PA	60.71
5563	M6_325669_PstIMseI_PA	60.71
5564	M6_3466677_PstIMseI_PA	60.71
5565	M6_423491_PstIMseI_PA	60.71
5566	M6_69446_PstIMseI_PA	60.71
5567	Opata_1236241_PstIMseI_PA	60.71
5568	Opata_1431410_PstIMseI_PA	60.71
5569	M6_125941_PstIMspI_PA	60.71
5570	M6_1818222_PstIMspI_PA	60.71
5571	M6_2290953_PstIMspI_PA	60.71
5572	M6_3305935_PstIMspI_PA	60.71
5573	M6_496925_PstIMspI_PA	60.71
5574	Opata_1452200_PstIMspI_PA	60.71
5575	Opata_204008_PstIMspI_PA	60.71
5576	Opata_2081778_PstIMspI_PA	60.71
5577	Opata_2302271_PstIMspI_PA	60.71
5578	Opata_3535362_PstIMspI_PA	60.71
5579	Opata_3671618_PstIMspI_PA	60.71
5580	Opata_3861921_PstIMspI_PA	60.71
5581	Opata_611877_PstIMspI_PA	60.71
5582	Opata_668884_35_PstIMspI_SNP	60.71
5583	Opata_668884_47_PstIMspI_SNP	60.71
5584	M6_393343_PstIMseI_PA	60.71
5585	M6_93162_PstIMseI_PA	60.71
5586	Opata_592510_PstIMseI_PA	60.71
5587	M6_1419254_PstIMspI_PA	60.71
5588	M6_1445753_PstIMspI_PA	60.71
5589	M6_1592448_PstIMspI_PA	60.71
5590	M6_2046961_PstIMspI_PA	60.71
5591	M6_515071_PstIMspI_PA	60.71
5592	Opata_2455401_PstIMspI_PA	60.71
5593	Opata_254352_PstIMspI_PA	60.71
5594	Opata_3032712_PstIMspI_PA	60.71
5595	Opata_190959_PstIMluI_PA	60.71
5596	M6_1095068_PstIMseI_PA	60.71
5597	M6_1079372_PstIMspI_PA	60.71
5598	M6_1754921_PstIMspI_PA	60.71
5599	M6_1951500_PstIMspI_PA	60.71
5600	Opata_3243508_PstIMspI_PA	60.71
5601	Opata_4078224_PstIMspI_PA	60.71
5602	Opata_151439_PstIMseI_PA	60.71
5603	Opata_4303621_PstIMseI_PA	60.71
5604	M6_1240006_PstIMspI_PA	60.71
5605	Opata_1167633_PstIMspI_PA	60.71
5606	Opata_1243609_PstIMspI_PA	60.71
5607	Opata_1399752_PstIMspI_PA	60.71
5608	Opata_1475416_PstIMspI_PA	60.71
5609	Opata_1522509_PstIMspI_PA	60.71
5610	Opata_1552786_PstIMspI_PA	60.71
5611	Opata_1616041_PstIMspI_PA	60.71
5612	Opata_1739040_PstIMspI_PA	60.71
5613	Opata_1896196_PstIMspI_PA	60.71
5614	Opata_2352896_PstIMspI_PA	60.71
5615	Opata_2691269_PstIMspI_PA	60.71
5616	Opata_2930531_PstIMspI_PA	60.71
5617	Opata_3105862_PstIMspI_PA	60.71
5618	Opata_3340526_PstIMspI_PA	60.71
5619	Opata_3465523_PstIMspI_PA	60.71
5620	Opata_3661593_PstIMspI_PA	60.71
5621	Opata_3973643_PstIMspI_PA	60.71
5622	Opata_399125_PstIMspI_PA	60.71
5623	Opata_583591_PstIMspI_PA	60.71
5624	Opata_600472_PstIMspI_PA	60.71
5625	Opata_872561_PstIMspI_PA	60.71
5626	Opata_885147_PstIMspI_PA	60.71
5627	Opata_199057_4_PstIMspI_SNP	60.71
5628	Opata_1927740_PstIMluI_PA	60.71
5629	M6_1653949_PstIMseI_PA	60.71
5630	M6_2631605_PstIMseI_PA	60.71
5631	M6_453147_PstIMseI_PA	60.71
5632	M6_541901_PstIMseI_PA	60.71
5633	Opata_1298274_PstIMseI_PA	60.71
5634	Opata_1538152_PstIMseI_PA	60.71
5635	Opata_293799_PstIMseI_PA	60.71
5636	Opata_497020_PstIMseI_PA	60.71
5637	Opata_574470_PstIMseI_PA	60.71
5638	M6_1076831_PstIMspI_PA	60.71
5639	M6_1113342_PstIMspI_PA	60.71
5640	M6_1696717_PstIMspI_PA	60.71
5641	M6_2475736_PstIMspI_PA	60.71
5642	M6_2922912_PstIMspI_PA	60.71
5643	M6_3123750_PstIMspI_PA	60.71
5644	M6_3368904_PstIMspI_PA	60.71
5645	M6_699513_PstIMspI_PA	60.71
5646	Opata_2403020_PstIMspI_PA	60.71
5647	Opata_2487856_PstIMspI_PA	60.71
5648	Opata_2597507_PstIMspI_PA	60.71
5649	Opata_3077141_PstIMspI_PA	60.71
5650	Opata_3379207_PstIMspI_PA	60.71
5651	Opata_4046295_PstIMspI_PA	60.71
5652	Opata_554618_PstIMspI_PA	60.71
5653	Opata_777457_PstIMspI_PA	60.71
5654	Opata_942826_PstIMspI_PA	60.71
5655	Opata_1125313_PstIMseI_PA	60.71
5656	Opata_2595724_PstIMseI_PA	60.71
5657	Opata_2320878_PstIMspI_PA	60.71
5658	Opata_2420788_PstIMspI_PA	60.71
5659	Opata_2922427_PstIMspI_PA	60.71
5660	Opata_401259_PstIMspI_PA	60.71
5661	Opata_160387_PstIMseI_PA	60.71
5662	Opata_544189_PstIMseI_PA	60.71
5663	Opata_883615_PstIMseI_PA	60.71
5664	Opata_129565_PstIMspI_PA	60.71
5665	Opata_1752237_PstIMspI_PA	60.71
5666	Opata_2610605_PstIMspI_PA	60.71
5667	Opata_523945_PstIMspI_PA	60.71
5668	M6_27491_PstIMseI_PA	60.71
5669	M6_2882209_PstIMseI_PA	60.71
5670	M6_49282_PstIMseI_PA	60.71
5671	M6_694595_PstIMseI_PA	60.71
5672	M6_903221_PstIMseI_PA	60.71
5673	Opata_357866_PstIMseI_PA	60.71
5674	M6_116515_PstIMspI_PA	60.71
5675	M6_2129130_PstIMspI_PA	60.71
5676	M6_2979084_PstIMspI_PA	60.71
5677	M6_2984229_PstIMspI_PA	60.71
5678	M6_726108_PstIMspI_PA	60.71
5679	Opata_1098045_PstIMspI_PA	60.71
5680	Opata_15638_PstIMspI_PA	60.71
5681	Opata_2468316_PstIMspI_PA	60.71
5682	Opata_2890632_PstIMspI_PA	60.71
5683	M6_1009864_PstIMseI_PA	60.71
5684	M6_10568_PstIMseI_PA	60.71
5685	M6_122819_PstIMseI_PA	60.71
5686	M6_1270760_PstIMseI_PA	60.71
5687	M6_143798_PstIMseI_PA	60.71
5688	M6_1563217_PstIMseI_PA	60.71
5689	M6_1573868_PstIMseI_PA	60.71
5690	M6_1679159_PstIMseI_PA	60.71
5691	M6_174220_PstIMseI_PA	60.71
5692	M6_17591_PstIMseI_PA	60.71
5693	M6_179035_PstIMseI_PA	60.71
5694	M6_181155_PstIMseI_PA	60.71
5695	M6_18351_PstIMseI_PA	60.71
5696	M6_186000_PstIMseI_PA	60.71
5697	M6_187318_PstIMseI_PA	60.71
5698	M6_1980441_PstIMseI_PA	60.71
5699	M6_212291_PstIMseI_PA	60.71
5700	M6_2883539_PstIMseI_PA	60.71
5701	M6_289893_PstIMseI_PA	60.71
5702	M6_298455_PstIMseI_PA	60.71
5703	M6_304879_PstIMseI_PA	60.71
5704	M6_317178_PstIMseI_PA	60.71
5705	M6_3230020_PstIMseI_PA	60.71
5706	M6_325427_PstIMseI_PA	60.71
5707	M6_3582477_PstIMseI_PA	60.71
5708	M6_391026_PstIMseI_PA	60.71
5709	M6_4156076_PstIMseI_PA	60.71
5710	M6_4227447_PstIMseI_PA	60.71
5711	M6_450844_PstIMseI_PA	60.71
5712	M6_506931_PstIMseI_PA	60.71
5713	M6_516535_PstIMseI_PA	60.71
5714	M6_590918_PstIMseI_PA	60.71
5715	M6_679880_PstIMseI_PA	60.71
5716	M6_718288_PstIMseI_PA	60.71
5717	M6_741925_PstIMseI_PA	60.71
5718	M6_745969_PstIMseI_PA	60.71
5719	M6_749226_PstIMseI_PA	60.71
5720	M6_750600_PstIMseI_PA	60.71
5721	M6_86062_PstIMseI_PA	60.71
5722	M6_90404_PstIMseI_PA	60.71
5723	M6_924072_PstIMseI_PA	60.71
5724	M6_968716_PstIMseI_PA	60.71
5725	Opata_1141533_PstIMseI_PA	60.71
5726	Opata_1320502_PstIMseI_PA	60.71
5727	Opata_4439973_PstIMseI_PA	60.71
5728	Opata_52912_PstIMseI_PA	60.71
5729	M6_1232811_PstIMspI_PA	60.71
5730	M6_150274_PstIMspI_PA	60.71
5731	M6_1612232_PstIMspI_PA	60.71
5732	M6_2084580_PstIMspI_PA	60.71
5733	M6_2421385_PstIMspI_PA	60.71
5734	M6_293877_PstIMspI_PA	60.71
5735	M6_2956664_PstIMspI_PA	60.71
5736	M6_3145146_PstIMspI_PA	60.71
5737	M6_606917_PstIMspI_PA	60.71
5738	M6_665322_PstIMspI_PA	60.71
5739	Opata_163853_PstIMspI_PA	60.71
5740	Opata_489671_PstIMspI_PA	60.71
5741	Opata_517127_PstIMseI_PA	60.71
5742	M6_634303_PstIMluI_PA	60.71
5743	M6_96179_PstIMluI_PA	60.71
5744	Opata_1685469_PstIMluI_PA	60.71
5745	M6_1078341_PstIMseI_PA	60.71
5746	M6_108039_PstIMseI_PA	60.71
5747	M6_113635_PstIMseI_PA	60.71
5748	M6_1137102_PstIMseI_PA	60.71
5749	M6_117944_PstIMseI_PA	60.71
5750	M6_1219844_PstIMseI_PA	60.71
5751	M6_1277429_PstIMseI_PA	60.71
5752	M6_1280049_PstIMseI_PA	60.71
5753	M6_1311249_PstIMseI_PA	60.71
5754	M6_1340090_PstIMseI_PA	60.71
5755	M6_1352497_PstIMseI_PA	60.71
5756	M6_142315_PstIMseI_PA	60.71
5757	M6_142669_PstIMseI_PA	60.71
5758	M6_153610_PstIMseI_PA	60.71
5759	M6_162550_PstIMseI_PA	60.71
5760	M6_172638_PstIMseI_PA	60.71
5761	M6_175998_PstIMseI_PA	60.71
5762	M6_1778659_PstIMseI_PA	60.71
5763	M6_18136_PstIMseI_PA	60.71
5764	M6_193761_PstIMseI_PA	60.71
5765	M6_196104_PstIMseI_PA	60.71
5766	M6_199486_PstIMseI_PA	60.71
5767	M6_204950_PstIMseI_PA	60.71
5768	M6_205280_PstIMseI_PA	60.71
5769	M6_230355_PstIMseI_PA	60.71
5770	M6_2477502_PstIMseI_PA	60.71
5771	M6_2686068_PstIMseI_PA	60.71
5772	M6_272221_PstIMseI_PA	60.71
5773	M6_294609_PstIMseI_PA	60.71
5774	M6_303213_PstIMseI_PA	60.71
5775	M6_31249_PstIMseI_PA	60.71
5776	M6_328427_PstIMseI_PA	60.71
5777	M6_331831_PstIMseI_PA	60.71
5778	M6_3418005_PstIMseI_PA	60.71
5779	M6_358353_PstIMseI_PA	60.71
5780	M6_360009_PstIMseI_PA	60.71
5781	M6_363790_PstIMseI_PA	60.71
5782	M6_429867_PstIMseI_PA	60.71
5783	M6_43075_PstIMseI_PA	60.71
5784	M6_450015_PstIMseI_PA	60.71
5785	M6_481790_PstIMseI_PA	60.71
5786	M6_519081_PstIMseI_PA	60.71
5787	M6_541946_PstIMseI_PA	60.71
5788	M6_543156_PstIMseI_PA	60.71
5789	M6_589631_PstIMseI_PA	60.71
5790	M6_611212_PstIMseI_PA	60.71
5791	M6_626193_PstIMseI_PA	60.71
5792	M6_660748_PstIMseI_PA	60.71
5793	M6_679635_PstIMseI_PA	60.71
5794	M6_72292_PstIMseI_PA	60.71
5795	M6_728671_PstIMseI_PA	60.71
5796	M6_730139_PstIMseI_PA	60.71
5797	M6_746684_PstIMseI_PA	60.71
5798	M6_765722_PstIMseI_PA	60.71
5799	M6_77216_PstIMseI_PA	60.71
5800	M6_772633_PstIMseI_PA	60.71
5801	M6_78142_PstIMseI_PA	60.71
5802	M6_788409_PstIMseI_PA	60.71
5803	M6_833797_PstIMseI_PA	60.71
5804	M6_852197_PstIMseI_PA	60.71
5805	M6_93912_PstIMseI_PA	60.71
5806	M6_948018_PstIMseI_PA	60.71
5807	Opata_1193522_PstIMseI_PA	60.71
5808	Opata_252044_PstIMseI_PA	60.71
5809	Opata_294426_PstIMseI_PA	60.71
5810	Opata_785795_PstIMseI_PA	60.71
5811	M6_1129282_PstIMspI_PA	60.71
5812	M6_1699760_PstIMspI_PA	60.71
5813	M6_2126665_PstIMspI_PA	60.71
5814	M6_2482524_PstIMspI_PA	60.71
5815	M6_2823853_PstIMspI_PA	60.71
5816	M6_2876986_PstIMspI_PA	60.71
5817	M6_3118144_PstIMspI_PA	60.71
5818	M6_3337735_PstIMspI_PA	60.71
5819	M6_386055_PstIMspI_PA	60.71
5820	M6_469181_PstIMspI_PA	60.71
5821	M6_520514_PstIMspI_PA	60.71
5822	M6_565115_PstIMspI_PA	60.71
5823	M6_565656_PstIMspI_PA	60.71
5824	M6_592614_PstIMspI_PA	60.71
5825	M6_821570_PstIMspI_PA	60.71
5826	Opata_1079143_PstIMspI_PA	60.71
5827	Opata_163616_PstIMspI_PA	60.71
5828	Opata_217102_PstIMspI_PA	60.71
5829	Opata_3544691_PstIMspI_PA	60.71
5830	Opata_96337_PstIMspI_PA	60.71
5831	Opata_97985_PstIMspI_PA	60.71
5832	M6_1027182_PstIMseI_PA	60.71
5833	M6_1155847_PstIMseI_PA	60.71
5834	M6_1279845_PstIMseI_PA	60.71
5835	M6_1363988_PstIMseI_PA	60.71
5836	M6_4269146_PstIMseI_PA	60.71
5837	M6_553116_PstIMseI_PA	60.71
5838	M6_890687_PstIMseI_PA	60.71
5839	M6_1023364_PstIMspI_PA	60.71
5840	M6_2770292_PstIMspI_PA	60.71
5841	M6_3053250_PstIMspI_PA	60.71
5842	M6_342602_PstIMspI_PA	60.71
5843	M6_3545580_PstIMspI_PA	60.71
5844	M6_609662_PstIMspI_PA	60.71
5845	M6_704389_PstIMspI_PA	60.71
5846	M6_1301417_PstIMseI_PA	60.71
5847	M6_1414175_PstIMseI_PA	60.71
5848	M6_4138511_PstIMseI_PA	60.71
5849	Opata_833031_PstIMseI_PA	60.71
5850	Opata_105070_PstIMspI_PA	60.71
5851	Opata_1330948_PstIMspI_PA	60.71
5852	Opata_1443028_PstIMspI_PA	60.71
5853	Opata_1539553_PstIMspI_PA	60.71
5854	M6_28578_PstIMluI_PA	60.71
5855	M6_394110_PstIMluI_PA	60.71
5856	M6_10239_PstIMseI_PA	60.71
5857	M6_1045410_PstIMseI_PA	60.71
5858	M6_1049362_PstIMseI_PA	60.71
5859	M6_1075030_PstIMseI_PA	60.71
5860	M6_114918_PstIMseI_PA	60.71
5861	M6_1209157_PstIMseI_PA	60.71
5862	M6_13177_PstIMseI_PA	60.71
5863	M6_135630_PstIMseI_PA	60.71
5864	M6_1385197_PstIMseI_PA	60.71
5865	M6_1477556_PstIMseI_PA	60.71
5866	M6_163789_PstIMseI_PA	60.71
5867	M6_169467_PstIMseI_PA	60.71
5868	M6_1710367_PstIMseI_PA	60.71
5869	M6_1828169_PstIMseI_PA	60.71
5870	M6_187183_PstIMseI_PA	60.71
5871	M6_226352_PstIMseI_PA	60.71
5872	M6_242795_PstIMseI_PA	60.71
5873	M6_2829844_PstIMseI_PA	60.71
5874	M6_284135_PstIMseI_PA	60.71
5875	M6_292853_PstIMseI_PA	60.71
5876	M6_298556_PstIMseI_PA	60.71
5877	M6_312404_PstIMseI_PA	60.71
5878	M6_313379_PstIMseI_PA	60.71
5879	M6_31338_PstIMseI_PA	60.71
5880	M6_315606_PstIMseI_PA	60.71
5881	M6_316288_PstIMseI_PA	60.71
5882	M6_32775_PstIMseI_PA	60.71
5883	M6_329546_PstIMseI_PA	60.71
5884	M6_353048_PstIMseI_PA	60.71
5885	M6_386856_PstIMseI_PA	60.71
5886	M6_389607_PstIMseI_PA	60.71
5887	M6_438709_PstIMseI_PA	60.71
5888	M6_469729_PstIMseI_PA	60.71
5889	M6_476301_PstIMseI_PA	60.71
5890	M6_506099_PstIMseI_PA	60.71
5891	M6_521908_PstIMseI_PA	60.71
5892	M6_53526_PstIMseI_PA	60.71
5893	M6_539523_PstIMseI_PA	60.71
5894	M6_56683_PstIMseI_PA	60.71
5895	M6_569601_PstIMseI_PA	60.71
5896	M6_57722_PstIMseI_PA	60.71
5897	M6_578883_PstIMseI_PA	60.71
5898	M6_598741_PstIMseI_PA	60.71
5899	M6_610477_PstIMseI_PA	60.71
5900	M6_629104_PstIMseI_PA	60.71
5901	M6_631163_PstIMseI_PA	60.71
5902	M6_665705_PstIMseI_PA	60.71
5903	M6_714023_PstIMseI_PA	60.71
5904	M6_83035_PstIMseI_PA	60.71
5905	M6_89046_PstIMseI_PA	60.71
5906	M6_90494_PstIMseI_PA	60.71
5907	M6_988024_PstIMseI_PA	60.71
5908	M6_993607_PstIMseI_PA	60.71
5909	Opata_1333099_PstIMseI_PA	60.71
5910	Opata_3942346_PstIMseI_PA	60.71
5911	M6_1031209_PstIMspI_PA	60.71
5912	M6_1320379_PstIMspI_PA	60.71
5913	M6_1323176_PstIMspI_PA	60.71
5914	M6_1392430_PstIMspI_PA	60.71
5915	M6_1619343_PstIMspI_PA	60.71
5916	M6_2048978_PstIMspI_PA	60.71
5917	M6_2388492_PstIMspI_PA	60.71
5918	M6_2758434_PstIMspI_PA	60.71
5919	M6_291901_PstIMspI_PA	60.71
5920	M6_2924869_PstIMspI_PA	60.71
5921	M6_2983562_PstIMspI_PA	60.71
5922	M6_3012901_PstIMspI_PA	60.71
5923	M6_3130709_PstIMspI_PA	60.71
5924	M6_3225813_PstIMspI_PA	60.71
5925	M6_338824_PstIMspI_PA	60.71
5926	M6_3532848_PstIMspI_PA	60.71
5927	M6_379185_PstIMspI_PA	60.71
5928	M6_499904_PstIMspI_PA	60.71
5929	M6_514397_PstIMspI_PA	60.71
5930	M6_515282_PstIMspI_PA	60.71
5931	M6_565009_PstIMspI_PA	60.71
5932	M6_647712_PstIMspI_PA	60.71
5933	M6_658344_PstIMspI_PA	60.71
5934	M6_770940_PstIMspI_PA	60.71
5935	Opata_2423545_PstIMspI_PA	60.71
5936	M6_1136244_PstIMseI_PA	60.71
5937	M6_3086138_PstIMseI_PA	60.71
5938	M6_720043_PstIMseI_PA	60.71
5939	Opata_320939_PstIMseI_PA	60.71
5940	Opata_103325_PstIMspI_PA	60.71
5941	Opata_195677_PstIMspI_PA	60.71
5942	Opata_2491001_PstIMspI_PA	60.71
5943	Opata_2975719_PstIMspI_PA	60.71
5944	Opata_406215_PstIMspI_PA	60.71
5945	Opata_4139716_PstIMspI_PA	60.71
5946	Opata_842134_PstIMspI_PA	60.71
5947	M6_2372755_PstIMseI_PA	60.71
5948	M6_3863642_PstIMseI_PA	60.71
5949	M6_3869253_PstIMseI_PA	60.71
5950	M6_399078_PstIMseI_PA	60.71
5951	M6_421304_PstIMseI_PA	60.71
5952	M6_61698_PstIMseI_PA	60.71
5953	M6_736761_PstIMseI_PA	60.71
5954	M6_803190_PstIMseI_PA	60.71
5955	M6_1494235_PstIMspI_PA	60.71
5956	M6_1666594_PstIMspI_PA	60.71
5957	M6_1988197_PstIMspI_PA	60.71
5958	M6_2042293_PstIMspI_PA	60.71
5959	M6_2163672_PstIMspI_PA	60.71
5960	M6_3334274_PstIMspI_PA	60.71
5961	M6_3604819_PstIMspI_PA	60.71
5962	M6_478362_PstIMspI_PA	60.71
5963	M6_601954_PstIMspI_PA	60.71
5964	M6_603144_PstIMspI_PA	60.71
5965	M6_694740_PstIMspI_PA	60.71
5966	M6_832786_PstIMspI_PA	60.71
5967	M6_872855_PstIMspI_PA	60.71
5968	M6_101682_PstIMseI_PA	60.71
5969	M6_311240_PstIMseI_PA	60.71
5970	Opata_1003142_PstIMseI_PA	60.71
5971	Opata_1196915_PstIMseI_PA	60.71
5972	Opata_154107_PstIMspI_PA	60.71
5973	Opata_1623109_PstIMspI_PA	60.71
5974	Opata_4171122_PstIMspI_PA	60.71
5975	2243260	60.72
5976	2244996	60.9
5977	3533590	60.9
5978	5358523	60.9
5979	D_F5XZDLF01A85DT_301	61.09
5980	IAAV7510	61.09
5981	Kukri_c22313_166	61.09
5982	Excalibur_c11596_83	61.22
5983	3023649	61.31
5984	RAC875_rep_c69721_835	61.55
5985	D_contig17513_167	61.56
5986	RAC875_c21004_580	61.56
5987	TA003135-0494	61.56
5988	Excalibur_c61765_220	61.62
5989	Ku_c16809_845	61.69
5990	BobWhite_c1488_299	61.69
5991	BS00032149_51	61.69
5992	BS00066976_51	61.69
5993	Xbarc169	62
5994	Xfbb377d	62
5995	D1.1_ctg5940	62
5996	D1.1_ctg839	62
5997	Excalibur_c75270_566	62.26
5998	GENE-3348_203	62.31
5999	RAC875_rep_c109207_566	62.31
6000	barc119_2	62.61
6001	M6_1148620_PstIMseI_PA	62.61
6002	M6_1292715_PstIMseI_PA	62.61
6003	M6_135229_PstIMseI_PA	62.61
6004	M6_1441512_PstIMseI_PA	62.61
6005	M6_1576032_PstIMseI_PA	62.61
6006	M6_161568_PstIMseI_PA	62.61
6007	M6_208709_PstIMseI_PA	62.61
6008	M6_237377_PstIMseI_PA	62.61
6009	M6_240350_PstIMseI_PA	62.61
6010	M6_3365301_PstIMseI_PA	62.61
6011	M6_368622_PstIMseI_PA	62.61
6012	M6_626493_PstIMseI_PA	62.61
6013	M6_87695_PstIMseI_PA	62.61
6014	M6_1563260_PstIMspI_PA	62.61
6015	M6_164813_PstIMspI_PA	62.61
6016	M6_201384_PstIMspI_PA	62.61
6017	M6_2345757_PstIMspI_PA	62.61
6018	M6_283761_PstIMspI_PA	62.61
6019	M6_3283019_PstIMspI_PA	62.61
6020	M6_401100_PstIMspI_PA	62.61
6021	Opata_1458829_PstIMspI_PA	62.61
6022	Opata_181350_PstIMspI_PA	62.61
6023	Opata_1849042_PstIMspI_PA	62.61
6024	Opata_2159410_PstIMspI_PA	62.61
6025	Opata_2333252_PstIMspI_PA	62.61
6026	Opata_2701794_PstIMspI_PA	62.61
6027	Opata_2846766_PstIMspI_PA	62.61
6028	Opata_3037188_PstIMspI_PA	62.61
6029	Opata_4208740_PstIMspI_PA	62.61
6030	Opata_489090_PstIMspI_PA	62.61
6031	Opata_699033_PstIMspI_PA	62.61
6032	Opata_1481895_60_PstIMseI_SNP	62.61
6033	Opata_23531_47_PstIMseI_SNP	62.61
6034	Opata_243398_60_PstIMseI_SNP	62.61
6035	Opata_35187_10_PstIMseI_SNP	62.61
6036	Opata_496008_13_PstIMseI_SNP	62.61
6037	Opata_69353_25_PstIMseI_SNP	62.61
6038	Opata_2405894_27_PstIMspI_SNP	62.61
6039	Opata_2405894_37_PstIMspI_SNP	62.61
6040	Opata_2405894_47_PstIMspI_SNP	62.61
6041	Opata_3442237_49_PstIMspI_SNP	62.61
6042	M6_382595_PstIMspI_PA	62.61
6043	Opata_1031328_PstIMspI_PA	62.61
6044	Opata_2854982_PstIMspI_PA	62.61
6045	Opata_303714_PstIMspI_PA	62.61
6046	Opata_2523477_41_PstIMspI_SNP	62.61
6047	Opata_3440409_PstIMseI_PA	62.61
6048	M6_2946927_PstIMspI_PA	62.61
6049	M6_319377_PstIMspI_PA	62.61
6050	M6_579367_PstIMspI_PA	62.61
6051	M6_654490_PstIMspI_PA	62.61
6052	Opata_2955537_PstIMspI_PA	62.61
6053	M6_42695_PstIMluI_PA	62.61
6054	M6_1234973_PstIMseI_PA	62.61
6055	M6_1305487_PstIMseI_PA	62.61
6056	M6_1730244_PstIMseI_PA	62.61
6057	M6_1888757_PstIMseI_PA	62.61
6058	M6_3153816_PstIMseI_PA	62.61
6059	M6_117753_PstIMspI_PA	62.61
6060	M6_2299069_PstIMspI_PA	62.61
6061	Opata_1185131_PstIMspI_PA	62.61
6062	Opata_1653633_PstIMspI_PA	62.61
6063	Opata_245867_PstIMspI_PA	62.61
6064	Opata_3405676_PstIMspI_PA	62.61
6065	Opata_399969_PstIMspI_PA	62.61
6066	Opata_4178827_PstIMspI_PA	62.61
6067	Opata_920253_PstIMspI_PA	62.61
6068	M6_1140676_PstIMseI_PA	62.61
6069	M6_1994255_PstIMseI_PA	62.61
6070	M6_3549921_PstIMseI_PA	62.61
6071	M6_427117_PstIMseI_PA	62.61
6072	M6_805908_PstIMseI_PA	62.61
6073	M6_2539931_PstIMspI_PA	62.61
6074	Opata_1432848_PstIMluI_PA	62.61
6075	M6_11150_PstIMseI_PA	62.61
6076	M6_1291607_PstIMseI_PA	62.61
6077	M6_1324739_PstIMseI_PA	62.61
6078	M6_1557953_PstIMseI_PA	62.61
6079	M6_1696403_PstIMseI_PA	62.61
6080	M6_182381_PstIMseI_PA	62.61
6081	M6_1881360_PstIMseI_PA	62.61
6082	M6_2016606_PstIMseI_PA	62.61
6083	M6_229309_PstIMseI_PA	62.61
6084	M6_264583_PstIMseI_PA	62.61
6085	M6_3009966_PstIMseI_PA	62.61
6086	M6_344882_PstIMseI_PA	62.61
6087	M6_352131_PstIMseI_PA	62.61
6088	M6_456565_PstIMseI_PA	62.61
6089	M6_512013_PstIMseI_PA	62.61
6090	M6_517367_PstIMseI_PA	62.61
6091	M6_74872_PstIMseI_PA	62.61
6092	M6_775341_PstIMseI_PA	62.61
6093	M6_95053_PstIMseI_PA	62.61
6094	Opata_774826_PstIMseI_PA	62.61
6095	M6_1235738_PstIMspI_PA	62.61
6096	M6_1738181_PstIMspI_PA	62.61
6097	M6_1742446_PstIMspI_PA	62.61
6098	M6_2948327_PstIMspI_PA	62.61
6099	M6_672584_PstIMspI_PA	62.61
6100	M6_698959_PstIMspI_PA	62.61
6101	M6_728141_PstIMspI_PA	62.61
6102	Opata_1001235_PstIMspI_PA	62.61
6103	Opata_2776825_PstIMspI_PA	62.61
6104	Opata_3040477_PstIMspI_PA	62.61
6105	Opata_868533_PstIMspI_PA	62.61
6106	Opata_1104110_PstIMluI_PA	62.61
6107	Opata_690357_PstIMluI_PA	62.61
6108	M6_185472_PstIMseI_PA	62.61
6109	Opata_2261713_PstIMseI_PA	62.61
6110	Opata_3597274_PstIMseI_PA	62.61
6111	Opata_743292_PstIMseI_PA	62.61
6112	Opata_1383861_PstIMspI_PA	62.61
6113	Opata_325777_PstIMspI_PA	62.61
6114	Opata_847181_PstIMspI_PA	62.61
6115	Opata_1231850_PstIMseI_PA	62.61
6116	Opata_2681738_PstIMseI_PA	62.61
6117	Opata_745167_PstIMseI_PA	62.61
6118	M6_547929_PstIMspI_PA	62.61
6119	Opata_807473_PstIMspI_PA	62.61
6120	M6_252723_PstIMluI_PA	62.61
6121	M6_3973_PstIMluI_PA	62.61
6122	M6_1037021_PstIMseI_PA	62.61
6123	M6_1141633_PstIMseI_PA	62.61
6124	M6_1234068_PstIMseI_PA	62.61
6125	M6_1432254_PstIMseI_PA	62.61
6126	M6_144828_PstIMseI_PA	62.61
6127	M6_203207_PstIMseI_PA	62.61
6128	M6_3146271_PstIMseI_PA	62.61
6129	M6_359593_PstIMseI_PA	62.61
6130	M6_367880_PstIMseI_PA	62.61
6131	M6_383463_PstIMseI_PA	62.61
6132	M6_395476_PstIMseI_PA	62.61
6133	M6_43210_PstIMseI_PA	62.61
6134	M6_670_PstIMseI_PA	62.61
6135	M6_755568_PstIMseI_PA	62.61
6136	M6_835958_PstIMseI_PA	62.61
6137	M6_90058_PstIMseI_PA	62.61
6138	M6_971314_PstIMseI_PA	62.61
6139	Opata_19955_PstIMseI_PA	62.61
6140	M6_1053468_PstIMspI_PA	62.61
6141	M6_1166310_PstIMspI_PA	62.61
6142	M6_117917_PstIMspI_PA	62.61
6143	M6_148090_PstIMspI_PA	62.61
6144	M6_186985_PstIMspI_PA	62.61
6145	M6_208656_PstIMspI_PA	62.61
6146	M6_2207913_PstIMspI_PA	62.61
6147	M6_2983584_PstIMspI_PA	62.61
6148	M6_304497_PstIMspI_PA	62.61
6149	M6_364841_PstIMspI_PA	62.61
6150	M6_412031_PstIMspI_PA	62.61
6151	M6_467758_PstIMspI_PA	62.61
6152	M6_549759_PstIMspI_PA	62.61
6153	M6_559321_PstIMspI_PA	62.61
6154	M6_758101_PstIMspI_PA	62.61
6155	M6_792514_PstIMspI_PA	62.61
6156	M6_968837_PstIMspI_PA	62.61
6157	Opata_932993_PstIMspI_PA	62.61
6158	M6_1651880_PstIMluI_PA	62.61
6159	M6_1858223_PstIMluI_PA	62.61
6160	M6_1005199_PstIMseI_PA	62.61
6161	M6_106812_PstIMseI_PA	62.61
6162	M6_1072579_PstIMseI_PA	62.61
6163	M6_1119174_PstIMseI_PA	62.61
6164	M6_114799_PstIMseI_PA	62.61
6165	M6_1194232_PstIMseI_PA	62.61
6166	M6_1205330_PstIMseI_PA	62.61
6167	M6_124412_PstIMseI_PA	62.61
6168	M6_126674_PstIMseI_PA	62.61
6169	M6_1283362_PstIMseI_PA	62.61
6170	M6_1317657_PstIMseI_PA	62.61
6171	M6_1429958_PstIMseI_PA	62.61
6172	M6_1464921_PstIMseI_PA	62.61
6173	M6_1465310_PstIMseI_PA	62.61
6174	M6_157792_PstIMseI_PA	62.61
6175	M6_158128_PstIMseI_PA	62.61
6176	M6_163661_PstIMseI_PA	62.61
6177	M6_1700888_PstIMseI_PA	62.61
6178	M6_1727579_PstIMseI_PA	62.61
6179	M6_1742705_PstIMseI_PA	62.61
6180	M6_1893510_PstIMseI_PA	62.61
6181	M6_202031_PstIMseI_PA	62.61
6182	M6_214520_PstIMseI_PA	62.61
6183	M6_216552_PstIMseI_PA	62.61
6184	M6_226943_PstIMseI_PA	62.61
6185	M6_2333771_PstIMseI_PA	62.61
6186	M6_248047_PstIMseI_PA	62.61
6187	M6_254444_PstIMseI_PA	62.61
6188	M6_2567259_PstIMseI_PA	62.61
6189	M6_2582364_PstIMseI_PA	62.61
6190	M6_268548_PstIMseI_PA	62.61
6191	M6_274566_PstIMseI_PA	62.61
6192	M6_277008_PstIMseI_PA	62.61
6193	M6_283365_PstIMseI_PA	62.61
6194	M6_287296_PstIMseI_PA	62.61
6195	M6_3038869_PstIMseI_PA	62.61
6196	M6_312739_PstIMseI_PA	62.61
6197	M6_314018_PstIMseI_PA	62.61
6198	M6_315079_PstIMseI_PA	62.61
6199	M6_325318_PstIMseI_PA	62.61
6200	M6_32770_PstIMseI_PA	62.61
6201	M6_335864_PstIMseI_PA	62.61
6202	M6_3573980_PstIMseI_PA	62.61
6203	M6_365157_PstIMseI_PA	62.61
6204	M6_378233_PstIMseI_PA	62.61
6205	M6_3868304_PstIMseI_PA	62.61
6206	M6_4114094_PstIMseI_PA	62.61
6207	M6_413214_PstIMseI_PA	62.61
6208	M6_421004_PstIMseI_PA	62.61
6209	M6_42806_PstIMseI_PA	62.61
6210	M6_439014_PstIMseI_PA	62.61
6211	M6_472699_PstIMseI_PA	62.61
6212	M6_511248_PstIMseI_PA	62.61
6213	M6_515110_PstIMseI_PA	62.61
6214	M6_518030_PstIMseI_PA	62.61
6215	M6_671473_PstIMseI_PA	62.61
6216	M6_67453_PstIMseI_PA	62.61
6217	M6_676890_PstIMseI_PA	62.61
6218	M6_679571_PstIMseI_PA	62.61
6219	M6_74974_PstIMseI_PA	62.61
6220	M6_796062_PstIMseI_PA	62.61
6221	M6_850221_PstIMseI_PA	62.61
6222	M6_859884_PstIMseI_PA	62.61
6223	M6_868283_PstIMseI_PA	62.61
6224	M6_878970_PstIMseI_PA	62.61
6225	M6_885925_PstIMseI_PA	62.61
6226	M6_927566_PstIMseI_PA	62.61
6227	M6_950907_PstIMseI_PA	62.61
6228	M6_993038_PstIMseI_PA	62.61
6229	Opata_2004651_PstIMseI_PA	62.61
6230	Opata_51128_PstIMseI_PA	62.61
6231	M6_132210_PstIMspI_PA	62.61
6232	M6_1404373_PstIMspI_PA	62.61
6233	M6_14113_PstIMspI_PA	62.61
6234	M6_153255_PstIMspI_PA	62.61
6235	M6_1912723_PstIMspI_PA	62.61
6236	M6_2825421_PstIMspI_PA	62.61
6237	M6_2914439_PstIMspI_PA	62.61
6238	M6_447398_PstIMspI_PA	62.61
6239	M6_471506_PstIMspI_PA	62.61
6240	M6_475325_PstIMspI_PA	62.61
6241	Opata_3793925_PstIMspI_PA	62.61
6242	Opata_725605_PstIMspI_PA	62.61
6243	M6_161401_PstIMseI_PA	62.61
6244	M6_110757_PstIMluI_PA	62.61
6245	M6_1396631_PstIMluI_PA	62.61
6246	M6_1400871_PstIMluI_PA	62.61
6247	M6_2132874_PstIMluI_PA	62.61
6248	M6_2249990_PstIMluI_PA	62.61
6249	M6_2423787_PstIMluI_PA	62.61
6250	M6_2537320_PstIMluI_PA	62.61
6251	M6_521853_PstIMluI_PA	62.61
6252	M6_762290_PstIMluI_PA	62.61
6253	M6_1000833_PstIMseI_PA	62.61
6254	M6_1015321_PstIMseI_PA	62.61
6255	M6_101712_PstIMseI_PA	62.61
6256	M6_1035464_PstIMseI_PA	62.61
6257	M6_1047477_PstIMseI_PA	62.61
6258	M6_105143_PstIMseI_PA	62.61
6259	M6_1052486_PstIMseI_PA	62.61
6260	M6_1057068_PstIMseI_PA	62.61
6261	M6_1066656_PstIMseI_PA	62.61
6262	M6_1078254_PstIMseI_PA	62.61
6263	M6_1079324_PstIMseI_PA	62.61
6264	M6_108050_PstIMseI_PA	62.61
6265	M6_1102129_PstIMseI_PA	62.61
6266	M6_1113631_PstIMseI_PA	62.61
6267	M6_1140225_PstIMseI_PA	62.61
6268	M6_114025_PstIMseI_PA	62.61
6269	M6_1152311_PstIMseI_PA	62.61
6270	M6_1186738_PstIMseI_PA	62.61
6271	M6_1196_PstIMseI_PA	62.61
6272	M6_1197500_PstIMseI_PA	62.61
6273	M6_1205509_PstIMseI_PA	62.61
6274	M6_1239333_PstIMseI_PA	62.61
6275	M6_1246_PstIMseI_PA	62.61
6276	M6_1267306_PstIMseI_PA	62.61
6277	M6_1276714_PstIMseI_PA	62.61
6278	M6_1292144_PstIMseI_PA	62.61
6279	M6_1299177_PstIMseI_PA	62.61
6280	M6_1310121_PstIMseI_PA	62.61
6281	M6_1356559_PstIMseI_PA	62.61
6282	M6_138438_PstIMseI_PA	62.61
6283	M6_139097_PstIMseI_PA	62.61
6284	M6_1461473_PstIMseI_PA	62.61
6285	M6_1461510_PstIMseI_PA	62.61
6286	M6_1464011_PstIMseI_PA	62.61
6287	M6_1527_PstIMseI_PA	62.61
6288	M6_1539901_PstIMseI_PA	62.61
6289	M6_15411_PstIMseI_PA	62.61
6290	M6_1543069_PstIMseI_PA	62.61
6291	M6_160464_PstIMseI_PA	62.61
6292	M6_161354_PstIMseI_PA	62.61
6293	M6_170073_PstIMseI_PA	62.61
6294	M6_175469_PstIMseI_PA	62.61
6295	M6_1806306_PstIMseI_PA	62.61
6296	M6_192449_PstIMseI_PA	62.61
6297	M6_19483_PstIMseI_PA	62.61
6298	M6_198522_PstIMseI_PA	62.61
6299	M6_198905_PstIMseI_PA	62.61
6300	M6_200594_PstIMseI_PA	62.61
6301	M6_200634_PstIMseI_PA	62.61
6302	M6_202800_PstIMseI_PA	62.61
6303	M6_2110059_PstIMseI_PA	62.61
6304	M6_2130839_PstIMseI_PA	62.61
6305	M6_222207_PstIMseI_PA	62.61
6306	M6_2226970_PstIMseI_PA	62.61
6307	M6_224290_PstIMseI_PA	62.61
6308	M6_225793_PstIMseI_PA	62.61
6309	M6_229920_PstIMseI_PA	62.61
6310	M6_245187_PstIMseI_PA	62.61
6311	M6_247005_PstIMseI_PA	62.61
6312	M6_2474642_PstIMseI_PA	62.61
6313	M6_24925_PstIMseI_PA	62.61
6314	M6_253236_PstIMseI_PA	62.61
6315	M6_2539956_PstIMseI_PA	62.61
6316	M6_26059_PstIMseI_PA	62.61
6317	M6_265183_PstIMseI_PA	62.61
6318	M6_2687043_PstIMseI_PA	62.61
6319	M6_271137_PstIMseI_PA	62.61
6320	M6_272936_PstIMseI_PA	62.61
6321	M6_273406_PstIMseI_PA	62.61
6322	M6_273877_PstIMseI_PA	62.61
6323	M6_2741826_PstIMseI_PA	62.61
6324	M6_274289_PstIMseI_PA	62.61
6325	M6_2760826_PstIMseI_PA	62.61
6326	M6_284762_PstIMseI_PA	62.61
6327	M6_286564_PstIMseI_PA	62.61
6328	M6_2899891_PstIMseI_PA	62.61
6329	M6_294597_PstIMseI_PA	62.61
6330	M6_309570_PstIMseI_PA	62.61
6331	M6_3109838_PstIMseI_PA	62.61
6332	M6_3122696_PstIMseI_PA	62.61
6333	M6_318270_PstIMseI_PA	62.61
6334	M6_319067_PstIMseI_PA	62.61
6335	M6_323544_PstIMseI_PA	62.61
6336	M6_3274261_PstIMseI_PA	62.61
6337	M6_3353478_PstIMseI_PA	62.61
6338	M6_340485_PstIMseI_PA	62.61
6339	M6_34058_PstIMseI_PA	62.61
6340	M6_34546_PstIMseI_PA	62.61
6341	M6_354503_PstIMseI_PA	62.61
6342	M6_356728_PstIMseI_PA	62.61
6343	M6_36785_PstIMseI_PA	62.61
6344	M6_3697_PstIMseI_PA	62.61
6345	M6_3778_PstIMseI_PA	62.61
6346	M6_3789990_PstIMseI_PA	62.61
6347	M6_383122_PstIMseI_PA	62.61
6348	M6_387029_PstIMseI_PA	62.61
6349	M6_3918187_PstIMseI_PA	62.61
6350	M6_396521_PstIMseI_PA	62.61
6351	M6_398624_PstIMseI_PA	62.61
6352	M6_40824_PstIMseI_PA	62.61
6353	M6_4138941_PstIMseI_PA	62.61
6354	M6_4186927_PstIMseI_PA	62.61
6355	M6_422142_PstIMseI_PA	62.61
6356	M6_422693_PstIMseI_PA	62.61
6357	M6_42473_PstIMseI_PA	62.61
6358	M6_427674_PstIMseI_PA	62.61
6359	M6_436027_PstIMseI_PA	62.61
6360	M6_445778_PstIMseI_PA	62.61
6361	M6_467306_PstIMseI_PA	62.61
6362	M6_46786_PstIMseI_PA	62.61
6363	M6_469892_PstIMseI_PA	62.61
6364	M6_479906_PstIMseI_PA	62.61
6365	M6_480738_PstIMseI_PA	62.61
6366	M6_483954_PstIMseI_PA	62.61
6367	M6_501032_PstIMseI_PA	62.61
6368	M6_515489_PstIMseI_PA	62.61
6369	M6_516134_PstIMseI_PA	62.61
6370	M6_51667_PstIMseI_PA	62.61
6371	M6_518241_PstIMseI_PA	62.61
6372	M6_518711_PstIMseI_PA	62.61
6373	M6_527536_PstIMseI_PA	62.61
6374	M6_537054_PstIMseI_PA	62.61
6375	M6_542400_PstIMseI_PA	62.61
6376	M6_544050_PstIMseI_PA	62.61
6377	M6_563930_PstIMseI_PA	62.61
6378	M6_565561_PstIMseI_PA	62.61
6379	M6_572697_PstIMseI_PA	62.61
6380	M6_577823_PstIMseI_PA	62.61
6381	M6_59452_PstIMseI_PA	62.61
6382	M6_606806_PstIMseI_PA	62.61
6383	M6_629463_PstIMseI_PA	62.61
6384	M6_629911_PstIMseI_PA	62.61
6385	M6_6373_PstIMseI_PA	62.61
6386	M6_64298_PstIMseI_PA	62.61
6387	M6_64883_PstIMseI_PA	62.61
6388	M6_64941_PstIMseI_PA	62.61
6389	M6_667804_PstIMseI_PA	62.61
6390	M6_675000_PstIMseI_PA	62.61
6391	M6_687942_PstIMseI_PA	62.61
6392	M6_69680_PstIMseI_PA	62.61
6393	M6_699220_PstIMseI_PA	62.61
6394	M6_701049_PstIMseI_PA	62.61
6395	M6_705222_PstIMseI_PA	62.61
6396	M6_707482_PstIMseI_PA	62.61
6397	M6_717408_PstIMseI_PA	62.61
6398	M6_73452_PstIMseI_PA	62.61
6399	M6_74584_PstIMseI_PA	62.61
6400	M6_75821_PstIMseI_PA	62.61
6401	M6_762730_PstIMseI_PA	62.61
6402	M6_773064_PstIMseI_PA	62.61
6403	M6_780820_PstIMseI_PA	62.61
6404	M6_780965_PstIMseI_PA	62.61
6405	M6_806986_PstIMseI_PA	62.61
6406	M6_848292_PstIMseI_PA	62.61
6407	M6_862085_PstIMseI_PA	62.61
6408	M6_87540_PstIMseI_PA	62.61
6409	M6_87699_PstIMseI_PA	62.61
6410	M6_884426_PstIMseI_PA	62.61
6411	M6_88734_PstIMseI_PA	62.61
6412	M6_887693_PstIMseI_PA	62.61
6413	M6_890627_PstIMseI_PA	62.61
6414	M6_8913_PstIMseI_PA	62.61
6415	M6_898157_PstIMseI_PA	62.61
6416	M6_905676_PstIMseI_PA	62.61
6417	M6_92788_PstIMseI_PA	62.61
6418	M6_940444_PstIMseI_PA	62.61
6419	M6_955267_PstIMseI_PA	62.61
6420	M6_970720_PstIMseI_PA	62.61
6421	M6_9895_PstIMseI_PA	62.61
6422	Opata_127428_PstIMseI_PA	62.61
6423	Opata_198234_PstIMseI_PA	62.61
6424	Opata_573822_PstIMseI_PA	62.61
6425	M6_1198139_PstIMspI_PA	62.61
6426	M6_1556161_PstIMspI_PA	62.61
6427	M6_197592_PstIMspI_PA	62.61
6428	M6_2096546_PstIMspI_PA	62.61
6429	M6_2441304_PstIMspI_PA	62.61
6430	M6_2445348_PstIMspI_PA	62.61
6431	M6_2506130_PstIMspI_PA	62.61
6432	M6_3264503_PstIMspI_PA	62.61
6433	M6_56908_PstIMspI_PA	62.61
6434	Opata_150004_PstIMspI_PA	62.61
6435	Opata_2682016_PstIMspI_PA	62.61
6436	Opata_947699_PstIMspI_PA	62.61
6437	M6_1003798_PstIMseI_PA	62.61
6438	M6_1156058_PstIMseI_PA	62.61
6439	M6_1170755_PstIMseI_PA	62.61
6440	M6_1278492_PstIMseI_PA	62.61
6441	M6_142193_PstIMseI_PA	62.61
6442	M6_1534255_PstIMseI_PA	62.61
6443	M6_1637109_PstIMseI_PA	62.61
6444	M6_1844585_PstIMseI_PA	62.61
6445	M6_1892642_PstIMseI_PA	62.61
6446	M6_199934_PstIMseI_PA	62.61
6447	M6_20679_PstIMseI_PA	62.61
6448	M6_241088_PstIMseI_PA	62.61
6449	M6_26584_PstIMseI_PA	62.61
6450	M6_277129_PstIMseI_PA	62.61
6451	M6_308017_PstIMseI_PA	62.61
6452	M6_3638170_PstIMseI_PA	62.61
6453	M6_3789931_PstIMseI_PA	62.61
6454	M6_394524_PstIMseI_PA	62.61
6455	M6_4149557_PstIMseI_PA	62.61
6456	M6_4211873_PstIMseI_PA	62.61
6457	M6_452225_PstIMseI_PA	62.61
6458	M6_537219_PstIMseI_PA	62.61
6459	M6_545552_PstIMseI_PA	62.61
6460	M6_680595_PstIMseI_PA	62.61
6461	M6_682063_PstIMseI_PA	62.61
6462	M6_755780_PstIMseI_PA	62.61
6463	M6_807682_PstIMseI_PA	62.61
6464	M6_828190_PstIMseI_PA	62.61
6465	M6_832062_PstIMseI_PA	62.61
6466	Opata_138538_PstIMseI_PA	62.61
6467	M6_1198927_PstIMspI_PA	62.61
6468	M6_3186456_PstIMspI_PA	62.61
6469	M6_3281846_PstIMspI_PA	62.61
6470	M6_443095_PstIMspI_PA	62.61
6471	M6_701426_PstIMspI_PA	62.61
6472	M6_766224_PstIMspI_PA	62.61
6473	M6_944169_PstIMspI_PA	62.61
6474	M6_1198408_PstIMseI_PA	62.61
6475	M6_519059_PstIMseI_PA	62.61
6476	M6_739198_PstIMseI_PA	62.61
6477	M6_824943_PstIMseI_PA	62.61
6478	M6_960571_PstIMseI_PA	62.61
6479	Opata_635615_PstIMseI_PA	62.61
6480	Opata_4091490_PstIMspI_PA	62.61
6481	M6_1204492_PstIMluI_PA	62.61
6482	M6_496664_PstIMluI_PA	62.61
6483	M6_707896_PstIMluI_PA	62.61
6484	M6_1073091_PstIMseI_PA	62.61
6485	M6_108550_PstIMseI_PA	62.61
6486	M6_112186_PstIMseI_PA	62.61
6487	M6_1122523_PstIMseI_PA	62.61
6488	M6_119442_PstIMseI_PA	62.61
6489	M6_1266959_PstIMseI_PA	62.61
6490	M6_1294515_PstIMseI_PA	62.61
6491	M6_1296015_PstIMseI_PA	62.61
6492	M6_1306461_PstIMseI_PA	62.61
6493	M6_131139_PstIMseI_PA	62.61
6494	M6_1391488_PstIMseI_PA	62.61
6495	M6_140178_PstIMseI_PA	62.61
6496	M6_1473063_PstIMseI_PA	62.61
6497	M6_162821_PstIMseI_PA	62.61
6498	M6_16614_PstIMseI_PA	62.61
6499	M6_174372_PstIMseI_PA	62.61
6500	M6_194503_PstIMseI_PA	62.61
6501	M6_220720_PstIMseI_PA	62.61
6502	M6_226607_PstIMseI_PA	62.61
6503	M6_2293669_PstIMseI_PA	62.61
6504	M6_2421378_PstIMseI_PA	62.61
6505	M6_2592314_PstIMseI_PA	62.61
6506	M6_259580_PstIMseI_PA	62.61
6507	M6_2679137_PstIMseI_PA	62.61
6508	M6_268251_PstIMseI_PA	62.61
6509	M6_282614_PstIMseI_PA	62.61
6510	M6_286744_PstIMseI_PA	62.61
6511	M6_302431_PstIMseI_PA	62.61
6512	M6_33833_PstIMseI_PA	62.61
6513	M6_38406_PstIMseI_PA	62.61
6514	M6_3879306_PstIMseI_PA	62.61
6515	M6_400144_PstIMseI_PA	62.61
6516	M6_4018856_PstIMseI_PA	62.61
6517	M6_4056468_PstIMseI_PA	62.61
6518	M6_4176898_PstIMseI_PA	62.61
6519	M6_442801_PstIMseI_PA	62.61
6520	M6_484857_PstIMseI_PA	62.61
6521	M6_486551_PstIMseI_PA	62.61
6522	M6_48666_PstIMseI_PA	62.61
6523	M6_488524_PstIMseI_PA	62.61
6524	M6_49479_PstIMseI_PA	62.61
6525	M6_538453_PstIMseI_PA	62.61
6526	M6_550744_PstIMseI_PA	62.61
6527	M6_575690_PstIMseI_PA	62.61
6528	M6_584833_PstIMseI_PA	62.61
6529	M6_607500_PstIMseI_PA	62.61
6530	M6_643568_PstIMseI_PA	62.61
6531	M6_65846_PstIMseI_PA	62.61
6532	M6_672606_PstIMseI_PA	62.61
6533	M6_702410_PstIMseI_PA	62.61
6534	M6_707807_PstIMseI_PA	62.61
6535	M6_717205_PstIMseI_PA	62.61
6536	M6_719954_PstIMseI_PA	62.61
6537	M6_726483_PstIMseI_PA	62.61
6538	M6_72833_PstIMseI_PA	62.61
6539	M6_755149_PstIMseI_PA	62.61
6540	M6_77760_PstIMseI_PA	62.61
6541	M6_787970_PstIMseI_PA	62.61
6542	M6_832718_PstIMseI_PA	62.61
6543	M6_856098_PstIMseI_PA	62.61
6544	M6_87197_PstIMseI_PA	62.61
6545	M6_98446_PstIMseI_PA	62.61
6546	Opata_109647_PstIMseI_PA	62.61
6547	Opata_18160_PstIMseI_PA	62.61
6548	M6_100691_PstIMspI_PA	62.61
6549	M6_1308897_PstIMspI_PA	62.61
6550	M6_1462136_PstIMspI_PA	62.61
6551	M6_1658387_PstIMspI_PA	62.61
6552	M6_1792796_PstIMspI_PA	62.61
6553	M6_1833730_PstIMspI_PA	62.61
6554	M6_1931904_PstIMspI_PA	62.61
6555	M6_2812498_PstIMspI_PA	62.61
6556	M6_32053_PstIMspI_PA	62.61
6557	M6_3330703_PstIMspI_PA	62.61
6558	M6_500762_PstIMspI_PA	62.61
6559	M6_687647_PstIMspI_PA	62.61
6560	M6_861210_PstIMspI_PA	62.61
6561	Opata_1232618_PstIMspI_PA	62.61
6562	Opata_4148319_PstIMspI_PA	62.61
6563	M6_172011_PstIMseI_PA	62.61
6564	M6_328348_PstIMseI_PA	62.61
6565	M6_868123_PstIMseI_PA	62.61
6566	Opata_500994_PstIMseI_PA	62.61
6567	Opata_545571_PstIMseI_PA	62.61
6568	Opata_891055_PstIMseI_PA	62.61
6569	M6_2164919_PstIMspI_PA	62.61
6570	Opata_364840_PstIMspI_PA	62.61
6571	M6_1032888_PstIMseI_PA	62.61
6572	M6_1039321_PstIMseI_PA	62.61
6573	M6_1058847_PstIMseI_PA	62.61
6574	M6_1162209_PstIMseI_PA	62.61
6575	M6_1185815_PstIMseI_PA	62.61
6576	M6_1271695_PstIMseI_PA	62.61
6577	M6_1337298_PstIMseI_PA	62.61
6578	M6_1454452_PstIMseI_PA	62.61
6579	M6_4250247_PstIMseI_PA	62.61
6580	M6_430675_PstIMseI_PA	62.61
6581	M6_45667_PstIMseI_PA	62.61
6582	M6_458024_PstIMseI_PA	62.61
6583	M6_49471_PstIMseI_PA	62.61
6584	M6_532730_PstIMseI_PA	62.61
6585	M6_574823_PstIMseI_PA	62.61
6586	M6_713854_PstIMseI_PA	62.61
6587	M6_771353_PstIMseI_PA	62.61
6588	M6_801151_PstIMseI_PA	62.61
6589	M6_1567506_PstIMspI_PA	62.61
6590	M6_1684601_PstIMspI_PA	62.61
6591	M6_2780159_PstIMspI_PA	62.61
6592	M6_2865976_PstIMspI_PA	62.61
6593	M6_3330601_PstIMspI_PA	62.61
6594	M6_346063_PstIMspI_PA	62.61
6595	M6_425533_PstIMspI_PA	62.61
6596	M6_445111_PstIMspI_PA	62.61
6597	M6_485224_PstIMspI_PA	62.61
6598	M6_1185994_PstIMseI_PA	62.61
6599	M6_1359260_PstIMseI_PA	62.61
6600	M6_190487_PstIMseI_PA	62.61
6601	M6_405700_PstIMseI_PA	62.61
6602	M6_420597_PstIMseI_PA	62.61
6603	M6_674438_PstIMseI_PA	62.61
6604	Opata_305280_PstIMseI_PA	62.61
6605	M6_1474285_PstIMspI_PA	62.61
6606	Opata_1117524_PstIMspI_PA	62.61
6607	M6_1087767_PstIMseI_PA	62.61
6608	M6_13428_PstIMseI_PA	62.61
6609	M6_139893_PstIMseI_PA	62.61
6610	M6_3826041_PstIMseI_PA	62.61
6611	M6_588140_PstIMseI_PA	62.61
6612	Opata_1266708_PstIMseI_PA	62.61
6613	Opata_29051_PstIMseI_PA	62.61
6614	Opata_386594_PstIMseI_PA	62.61
6615	Opata_893887_PstIMseI_PA	62.61
6616	Opata_958871_PstIMseI_PA	62.61
6617	Opata_1843697_PstIMspI_PA	62.61
6618	Opata_723139_PstIMspI_PA	62.61
6619	M6_836815_PstIMseI_PA	62.61
6620	M6_467928_PstIMseI_PA	62.61
6621	M6_590698_PstIMseI_PA	62.61
6622	Excalibur_c36655_408	63.04
6623	1099865	63.55
6624	1100421	63.55
6625	1111976	63.55
6626	1136901	63.55
6627	1233616	63.55
6628	1233634	63.55
6629	wPt-731920	63.64
6630	wPt-732845	63.64
6631	1043105	63.87
6632	D_contig18159_408	64.04
6633	Kukri_c61049_205	64.04
6634	RAC875_c41812_1998	64.04
6635	RAC875_c60512_122	64.04
6636	IAAV678	64.04
6637	3944110	64.4
6638	4005496	64.4
6639	1005316	64.42
6640	1111925	64.42
6641	1330481	64.42
6642	4439593	64.42
6643	1865599	64.42
6644	2338904	64.42
6645	1673204	64.42
6646	1864030	64.42
6647	1233552	64.42
6648	1128137	64.42
6649	1231763	64.42
6650	2242572	64.42
6651	2250871	64.42
6652	2243737	64.42
6653	4394562	64.42
6654	1129262	64.42
6655	1259839	64.42
6656	2259954	64.42
6657	1125193	64.42
6658	2254692	64.42
6659	4990631	64.42
6660	3222548	64.42
6661	1125315	64.42
6662	985618	64.42
6663	1092511	64.42
6664	1093409	64.42
6665	1206873	64.42
6666	1217384	64.42
6667	1225267	64.42
6668	1234620	64.42
6669	3022710	64.42
6670	1126669	64.42
6671	1109981	64.42
6672	346782	64.42
6673	4993204	64.42
6674	1201492	64.42
6675	984833	64.42
6676	1094529	64.42
6677	1004936	64.42
6678	1014132	64.42
6679	1032466	64.42
6680	1033660	64.42
6681	1057945	64.42
6682	1062575	64.42
6683	1075941	64.42
6684	1079654	64.42
6685	1082672	64.42
6686	1088165	64.42
6687	1089532	64.42
6688	1096247	64.42
6689	1104151	64.42
6690	1105496	64.42
6691	1109255	64.42
6692	1109388	64.42
6693	1109558	64.42
6694	1110095	64.42
6695	1112508	64.42
6696	1123464	64.42
6697	1130107	64.42
6698	1131489	64.42
6699	1136542	64.42
6700	1149497	64.42
6701	1167826	64.42
6702	1176759	64.42
6703	1200132	64.42
6704	1209674	64.42
6705	1219173	64.42
6706	1234335	64.42
6707	1258947	64.42
6708	1281925	64.42
6709	1395550	64.42
6710	2241874	64.42
6711	2242821	64.42
6712	2245038	64.42
6713	2254917	64.42
6714	2256798	64.42
6715	2329032	64.42
6716	2331875	64.42
6717	3024987	64.42
6718	3028184	64.42
6719	4396710	64.42
6720	4910103	64.42
6721	4990074	64.42
6722	5360832	64.42
6723	7339596	64.42
6724	rPt-4471	64.42
6725	115650	64.42
6726	115652	64.42
6727	1040190	64.42
6728	1043289	64.42
6729	1105581	64.42
6730	1112426	64.42
6731	1118675	64.42
6732	1247415	64.42
6733	1254601	64.42
6734	3939996	64.42
6735	3961122	64.42
6736	wPt-671990	64.42
6737	1378444	64.42
6738	wPt-731267	64.42
6739	990160	64.42
6740	wPt-664824	64.42
6741	1071178	64.42
6742	1100089	64.42
6743	1408104	64.42
6744	1218540	64.42
6745	3935212	64.42
6746	1268517	64.42
6747	1045254	64.42
6748	1251599	64.42
6749	2297199	64.42
6750	4988990	64.42
6751	5324469	64.42
6752	1106994	64.42
6753	1216886	64.42
6754	986744	64.42
6755	1071322	64.42
6756	1097261	64.42
6757	1159356	64.42
6758	1203699	64.42
6759	1216526	64.42
6760	1249957	64.42
6761	1253451	64.42
6762	1273789	64.42
6763	1378285	64.42
6764	2291956	64.42
6765	3021291	64.42
6766	3024430	64.42
6767	3024680	64.42
6768	3064683	64.42
6769	3940033	64.42
6770	3941920	64.42
6771	3959288	64.42
6772	4663808	64.42
6773	4989345	64.42
6774	4989376	64.42
6775	4989839	64.42
6776	4990187	64.42
6777	4990421	64.42
6778	4990519	64.42
6779	4990569	64.42
6780	4991090	64.42
6781	4991176	64.42
6782	4991432	64.42
6783	4992034	64.42
6784	4993247	64.42
6785	7353513	64.42
6786	1209385	64.42
6787	1236257	64.42
6788	1282003	64.42
6789	3025511	64.42
6790	3222465	64.42
6791	3943169	64.42
6792	3949565	64.42
6793	3958460	64.42
6794	4394730	64.42
6795	4394878	64.42
6796	4395900	64.42
6797	4398354	64.42
6798	4440266	64.42
6799	4540216	64.42
6800	1022670	64.42
6801	4992819	64.42
6802	2257768	64.42
6803	1088373	64.42
6804	2333121	64.42
6805	1201085	64.42
6806	2243909	64.42
6807	4394263	64.42
6808	1395370	64.42
6809	1079160	64.42
6810	1695660	64.42
6811	3945694	64.42
6812	4990162	64.42
6813	1113297	64.42
6814	1130325	64.42
6815	1229892	64.42
6816	3574824	64.42
6817	3960128	64.42
6818	4911026	64.42
6819	4990787	64.42
6820	7352953	64.42
6821	4541834	64.42
6822	4543507	64.42
6823	1126759	64.42
6824	3384750	64.42
6825	3533434	64.42
6826	3947408	64.42
6827	4396231	64.42
6828	4991062	64.42
6829	999655	64.42
6830	1101281	64.42
6831	1129324	64.42
6832	1228160	64.42
6833	1272116	64.42
6834	2247030	64.42
6835	2257699	64.42
6836	4993764	64.42
6837	3020522	64.42
6838	1005476	64.42
6839	7326468	64.42
6840	1031252	64.42
6841	1697486	64.42
6842	1319068	64.42
6843	1117496	64.42
6844	1125932	64.42
6845	1370606	64.42
6846	1372314	64.42
6847	1689071	64.42
6848	3222341	64.42
6849	4019571	64.42
6850	4541030	64.42
6851	wPt-0413	64.42
6852	1126935	64.42
6853	1212576	64.42
6854	1319110	64.42
6855	1105965	64.42
6856	1115683	64.42
6857	1254188	64.42
6858	671545	64.42
6859	375695	64.42
6860	664609	64.42
6861	986844	64.42
6862	1001430	64.42
6863	1037202	64.42
6864	1075166	64.42
6865	1102081	64.42
6866	1126652	64.42
6867	1219003	64.42
6868	1224851	64.42
6869	1233118	64.42
6870	1241630	64.42
6871	1255202	64.42
6872	1300841	64.42
6873	4990391	64.42
6874	1037975	64.42
6875	wPt-5320	64.42
6876	1076782	64.42
6877	1088684	64.42
6878	1094033	64.42
6879	1094530	64.42
6880	1104418	64.42
6881	1114402	64.42
6882	1132622	64.42
6883	1150770	64.42
6884	1166192	64.42
6885	1178781	64.42
6886	1200704	64.42
6887	1205196	64.42
6888	1205744	64.42
6889	1207858	64.42
6890	1214020	64.42
6891	1230724	64.42
6892	1235762	64.42
6893	1247280	64.42
6894	1255365	64.42
6895	1384511	64.42
6896	1402960	64.42
6897	2247721	64.42
6898	2252078	64.42
6899	2257227	64.42
6900	2326449	64.42
6901	3022973	64.42
6902	3384769	64.42
6903	4909444	64.42
6904	7347025	64.42
6905	1151394	64.42
6906	1082034	64.42
6907	3023350	64.42
6908	3025144	64.42
6909	1131859	64.42
6910	1249836	64.42
6911	1304512	64.42
6912	wPt-7140	64.42
6913	1698203	64.42
6914	2303197	64.42
6915	4991363	64.42
6916	978119	64.42
6917	981655	64.42
6918	983157	64.42
6919	986147	64.42
6920	992796	64.42
6921	1020994	64.42
6922	1030569	64.42
6923	1064261	64.42
6924	1066464	64.42
6925	1089208	64.42
6926	1092766	64.42
6927	1096233	64.42
6928	1099803	64.42
6929	1110984	64.42
6930	1111135	64.42
6931	1157024	64.42
6932	1188799	64.42
6933	1208668	64.42
6934	1215793	64.42
6935	1228913	64.42
6936	1233674	64.42
6937	1234741	64.42
6938	1259250	64.42
6939	1319360	64.42
6940	1319379	64.42
6941	1396072	64.42
6942	1403692	64.42
6943	1665973	64.42
6944	1698900	64.42
6945	2241811	64.42
6946	2243829	64.42
6947	2248401	64.42
6948	2249979	64.42
6949	2252011	64.42
6950	2253793	64.42
6951	2255805	64.42
6952	2255937	64.42
6953	2262142	64.42
6954	2331298	64.42
6955	3028567	64.42
6956	3960347	64.42
6957	1249105	64.42
6958	1084468	64.42
6959	1098913	64.42
6960	1109116	64.42
6961	1114863	64.42
6962	1117407	64.42
6963	1137222	64.42
6964	1254607	64.42
6965	1212376	64.42
6966	4260989	64.42
6967	1100635	64.42
6968	1664063	64.42
6969	1113687	64.42
6970	1312365	64.42
6971	1027416	64.42
6972	997638	64.42
6973	1059181	64.42
6974	1089952	64.42
6975	1092080	64.42
6976	1146896	64.42
6977	1400813	64.42
6978	1687804	64.42
6979	2243194	64.42
6980	2243840	64.42
6981	2244291	64.42
6982	2244307	64.42
6983	2245826	64.42
6984	2245878	64.42
6985	2247592	64.42
6986	2252132	64.42
6987	2299996	64.42
6988	3021659	64.42
6989	3023083	64.42
6990	3027826	64.42
6991	3937028	64.42
6992	3946089	64.42
6993	3021685	64.42
6994	1060236	64.42
6995	1240042	64.42
6996	1665867	64.42
6997	1701516	64.42
6998	1670355	64.42
6999	1129645	64.42
7000	1372108	64.42
7001	wPt-671545	64.42
7002	wPt-666832	64.42
7003	wPt-668040	64.42
7004	wPt-4671	64.42
7005	wPt-664609	64.42
7006	979741	64.42
7007	1015348	64.42
7008	1076412	64.42
7009	1133295	64.42
7010	1144446	64.42
7011	4396292	64.42
7012	7349752	64.42
7013	1046654	64.42
7014	2263814	64.42
7015	1242403	64.42
7016	wPt-732102	64.42
7017	1061308	64.42
7018	979304	64.42
7019	979386	64.42
7020	996466	64.42
7021	1031286	64.42
7022	1034482	64.42
7023	1044396	64.42
7024	1056259	64.42
7025	1068607	64.42
7026	1070050	64.42
7027	1072476	64.42
7028	1090461	64.42
7029	1100384	64.42
7030	1100869	64.42
7031	1105608	64.42
7032	1111134	64.42
7033	1120268	64.42
7034	1191528	64.42
7035	1210853	64.42
7036	1217976	64.42
7037	1244963	64.42
7038	1400387	64.42
7039	2242166	64.42
7040	2247037	64.42
7041	2254909	64.42
7042	2258253	64.42
7043	4910024	64.42
7044	4910386	64.42
7045	3022901	64.42
7046	1075843	64.42
7047	wPt-5503	64.42
7048	1131504	64.42
7049	1092674	64.42
7050	1107042	64.42
7051	1107642	64.42
7052	1109784	64.42
7053	1127273	64.42
7054	1100652	64.42
7055	1126075	64.42
7056	1129533	64.42
7057	1151384	64.42
7058	1268552	64.42
7059	wPt-666414	64.42
7060	1666318	64.42
7061	wPt-671653	64.42
7062	3021397	64.42
7063	116214	64.42
7064	3951542	64.42
7065	985005	64.42
7066	1014317	64.42
7067	1031170	64.42
7068	1122716	64.42
7069	1233583	64.42
7070	1270068	64.42
7071	1117830	64.42
7072	1227413	64.42
7073	1230368	64.42
7074	2303441	64.42
7075	3027016	64.42
7076	1083849	64.42
7077	1041300	64.42
7078	1092531	64.42
7079	1100927	64.42
7080	1237032	64.42
7081	1700042	64.42
7082	2249785	64.42
7083	2252729	64.42
7084	1402020	64.45
7085	wsnp_Ex_c3372_6195001	64.49
7086	wsnp_Ex_c3450_6323939	64.49
7087	Excalibur_c54055_694	64.49
7088	1122198	64.6
7089	1120399	64.61
7090	1697373	64.61
7091	1213041	64.61
7092	3949390	64.61
7093	3952110	64.61
7094	3960708	64.61
7095	wPt-7038	64.61
7096	1372545	64.61
7097	4991599	64.61
7098	1032568	64.61
7099	1038960	64.61
7100	3022812	64.61
7101	3028661	64.61
7102	3950580	64.61
7103	5332641	64.61
7104	1258628	64.61
7105	3948682	64.61
7106	1081628	64.61
7107	1103266	64.61
7108	1242843	64.61
7109	1255162	64.61
7110	4989583	64.61
7111	4990652	64.61
7112	1080105	64.61
7113	1079808	64.61
7114	1229545	64.61
7115	3944611	64.61
7116	3954473	64.61
7117	4538739	64.61
7118	1126182	64.61
7119	1088458	64.61
7120	1274500	64.61
7121	3533707	64.61
7122	3952338	64.61
7123	4538856	64.61
7124	1865222	64.61
7125	3032748	64.61
7126	4542277	64.61
7127	979535	64.61
7128	982890	64.61
7129	984620	64.61
7130	1036096	64.61
7131	1054788	64.61
7132	1055623	64.61
7133	1066191	64.61
7134	1071344	64.61
7135	1071835	64.61
7136	1086730	64.61
7137	1091073	64.61
7138	1093801	64.61
7139	1103630	64.61
7140	1104409	64.61
7141	1114415	64.61
7142	1119001	64.61
7143	1125490	64.61
7144	1163090	64.61
7145	1215851	64.61
7146	1220947	64.61
7147	1238609	64.61
7148	1245677	64.61
7149	1255757	64.61
7150	1378772	64.61
7151	1401711	64.61
7152	2243317	64.61
7153	2246051	64.61
7154	2248667	64.61
7155	2248947	64.61
7156	2250137	64.61
7157	2252919	64.61
7158	3026090	64.61
7159	3028310	64.61
7160	3937580	64.61
7161	3943560	64.61
7162	3948293	64.61
7163	3958138	64.61
7164	4909837	64.61
7165	4911099	64.61
7166	5331964	64.61
7167	5346406	64.61
7168	5363921	64.61
7169	7335681	64.61
7170	7348415	64.61
7171	7349727	64.61
7172	7488051	64.61
7173	7488195	64.61
7174	1117257	64.61
7175	3958492	64.61
7176	1127366	64.61
7177	2293765	64.61
7178	4440105	64.61
7179	7326220	64.61
7180	2293393	64.61
7181	997303	64.61
7182	1116378	64.61
7183	1287584	64.61
7184	3952240	64.61
7185	3953887	64.61
7186	4538211	64.61
7187	4538171	64.61
7188	2350869	64.61
7189	1093364	64.61
7190	1102744	64.61
7191	1125910	64.61
7192	1202263	64.61
7193	2246204	64.61
7194	3020901	64.61
7195	3938985	64.61
7196	3941570	64.61
7197	3950880	64.61
7198	3955495	64.61
7199	4537924	64.61
7200	4539570	64.61
7201	4990443	64.61
7202	4991267	64.61
7203	4992701	64.61
7204	5331913	64.61
7205	5410348	64.61
7206	4544091	64.61
7207	1113786	64.61
7208	1123576	64.61
7209	1129686	64.61
7210	1203622	64.61
7211	991519	64.61
7212	1065502	64.61
7213	1110758	64.61
7214	1092631	64.61
7215	977395	64.61
7216	978479	64.61
7217	981570	64.61
7218	999534	64.61
7219	1020484	64.61
7220	1034171	64.61
7221	1044594	64.61
7222	1046092	64.61
7223	1053578	64.61
7224	1059150	64.61
7225	1061981	64.61
7226	1071244	64.61
7227	1073588	64.61
7228	1080095	64.61
7229	1095680	64.61
7230	1100104	64.61
7231	1101874	64.61
7232	1103637	64.61
7233	1113969	64.61
7234	1114161	64.61
7235	1120854	64.61
7236	1139446	64.61
7237	1205485	64.61
7238	1220810	64.61
7239	1223588	64.61
7240	1227766	64.61
7241	1255109	64.61
7242	1256144	64.61
7243	1289716	64.61
7244	1319240	64.61
7245	1665924	64.61
7246	1673500	64.61
7247	1699808	64.61
7248	2245138	64.61
7249	2246591	64.61
7250	2246595	64.61
7251	2247112	64.61
7252	2251150	64.61
7253	2253530	64.61
7254	2255853	64.61
7255	2256685	64.61
7256	2256956	64.61
7257	2256975	64.61
7258	2257775	64.61
7259	2258715	64.61
7260	2261504	64.61
7261	2304133	64.61
7262	3020458	64.61
7263	3020585	64.61
7264	3029275	64.61
7265	4909478	64.61
7266	4909863	64.61
7267	4910010	64.61
7268	4910402	64.61
7269	4910517	64.61
7270	4910607	64.61
7271	4910802	64.61
7272	1107966	64.61
7273	1203339	64.61
7274	wPt-7903	64.61
7275	1075638	64.61
7276	988087	64.61
7277	1131174	64.61
7278	1159433	64.61
7279	wPt-6316	64.61
7280	1665357	64.61
7281	117448	64.61
7282	1281416	64.61
7283	1665756	64.61
7284	3064835	64.61
7285	1072300	64.61
7286	986001	64.61
7287	995524	64.61
7288	1060367	64.61
7289	1068832	64.61
7290	1120274	64.61
7291	1211005	64.61
7292	1212983	64.61
7293	1279979	64.61
7294	1668171	64.61
7295	2262842	64.61
7296	2267311	64.61
7297	2278142	64.61
7298	2306314	64.61
7299	3021857	64.61
7300	3025106	64.61
7301	3025898	64.61
7302	3026949	64.61
7303	3027546	64.61
7304	3532989	64.61
7305	3953372	64.61
7306	4002374	64.61
7307	4021451	64.61
7308	4733879	64.61
7309	4993850	64.61
7310	5346707	64.61
7311	5357924	64.61
7312	5359830	64.61
7313	5411762	64.61
7314	5578419	64.61
7315	5993361	64.61
7316	6048085	64.61
7317	1663560	64.61
7318	1233330	64.61
7319	1117340	64.61
7320	1236624	64.61
7321	1116526	64.61
7322	1115468	64.61
7323	1160153	64.61
7324	1670688	64.61
7325	wPt-665814	64.71
7326	3023309	64.73
7327	1298468	64.74
7328	Xbcd402	64.8
7329	wsnp_Ex_c12012_19240904	64.86
7330	wsnp_Ex_c12012_19240943	64.86
7331	wsnp_Ex_c15717_24067142	64.86
7332	wsnp_Ku_c19622_29138795	64.86
7333	GENE-0509_349	64.86
7334	BS00070085_51	64.86
7335	BS00078897_51	64.86
7336	BS00079462_51	64.86
7337	BS00107250_51	64.86
7338	Excalibur_c16452_624	64.86
7339	GENE-0509_710	64.86
7340	GENE-3348_44	64.86
7341	IAAV3422	64.86
7342	Kukri_c10253_2547	64.86
7343	Kukri_c19622_131	64.86
7344	Kukri_rep_c104155_415	64.86
7345	RAC875_c9594_1289	64.86
7346	BS00046672_51	64.86
7347	BS00049071_51	64.86
7348	BS00049072_51	64.86
7349	1102117	64.91
7350	1127706	64.91
7351	1297356	64.91
7352	1399764	64.91
7353	wPt-734229	64.91
7354	wPt-9380	64.91
7355	1257118	64.91
7356	1089558	64.91
7357	3944677	64.91
7358	4396440	64.91
7359	6049727	64.91
7360	1251372	64.91
7361	1126020	64.91
7362	1085970	64.91
7363	1207139	64.91
7364	1241142	64.91
7365	1400265	64.91
7366	1699490	64.91
7367	2248962	64.91
7368	2255767	64.91
7369	2264310	64.91
7370	M6_409113_PstIMseI_PA	64.91
7371	M6_468496_PstIMseI_PA	64.91
7372	Opata_2761562_PstIMseI_PA	64.91
7373	Opata_303952_PstIMseI_PA	64.91
7374	Opata_704412_PstIMseI_PA	64.91
7375	M6_2026586_PstIMspI_PA	64.91
7376	M6_2965595_PstIMspI_PA	64.91
7377	Opata_1069413_PstIMspI_PA	64.91
7378	Opata_1118708_PstIMspI_PA	64.91
7379	Opata_1150328_PstIMspI_PA	64.91
7380	Opata_1201368_PstIMspI_PA	64.91
7381	Opata_1360967_PstIMspI_PA	64.91
7382	Opata_1369228_PstIMspI_PA	64.91
7383	Opata_141619_PstIMspI_PA	64.91
7384	Opata_1450881_PstIMspI_PA	64.91
7385	Opata_1609880_PstIMspI_PA	64.91
7386	Opata_1775215_PstIMspI_PA	64.91
7387	Opata_1844069_PstIMspI_PA	64.91
7388	Opata_1885567_PstIMspI_PA	64.91
7389	Opata_1935839_PstIMspI_PA	64.91
7390	Opata_2046263_PstIMspI_PA	64.91
7391	Opata_2156175_PstIMspI_PA	64.91
7392	Opata_2234910_PstIMspI_PA	64.91
7393	Opata_2253556_PstIMspI_PA	64.91
7394	Opata_2253947_PstIMspI_PA	64.91
7395	Opata_2293868_PstIMspI_PA	64.91
7396	Opata_234782_PstIMspI_PA	64.91
7397	Opata_241891_PstIMspI_PA	64.91
7398	Opata_2645708_PstIMspI_PA	64.91
7399	Opata_265881_PstIMspI_PA	64.91
7400	Opata_283488_PstIMspI_PA	64.91
7401	Opata_2979685_PstIMspI_PA	64.91
7402	Opata_3456751_PstIMspI_PA	64.91
7403	Opata_3649451_PstIMspI_PA	64.91
7404	Opata_391010_PstIMspI_PA	64.91
7405	Opata_3967942_PstIMspI_PA	64.91
7406	Opata_4098016_PstIMspI_PA	64.91
7407	Opata_447083_PstIMspI_PA	64.91
7408	Opata_454320_PstIMspI_PA	64.91
7409	Opata_494718_PstIMspI_PA	64.91
7410	Opata_567310_PstIMspI_PA	64.91
7411	Opata_577585_PstIMspI_PA	64.91
7412	Opata_657695_PstIMspI_PA	64.91
7413	Opata_801440_PstIMspI_PA	64.91
7414	Opata_816215_PstIMspI_PA	64.91
7415	Opata_868739_PstIMspI_PA	64.91
7416	Opata_892693_PstIMspI_PA	64.91
7417	Opata_916166_PstIMspI_PA	64.91
7418	Opata_959549_PstIMspI_PA	64.91
7419	Opata_994921_PstIMspI_PA	64.91
7420	Opata_1013354_64_PstIMseI_SNP	64.91
7421	Opata_2337137_30_PstIMspI_SNP	64.91
7422	Opata_2908525_21_PstIMspI_SNP	64.91
7423	Opata_344440_65_PstIMspI_SNP	64.91
7424	Opata_3624617_21_PstIMspI_SNP	64.91
7425	M6_1822207_PstIMseI_PA	64.91
7426	Opata_2387841_PstIMseI_PA	64.91
7427	M6_325729_PstIMspI_PA	64.91
7428	Opata_1229537_PstIMspI_PA	64.91
7429	Opata_1489869_PstIMspI_PA	64.91
7430	Opata_2656842_PstIMspI_PA	64.91
7431	Opata_2960014_PstIMspI_PA	64.91
7432	Opata_140808_PstIMseI_PA	64.91
7433	Opata_1487073_PstIMseI_PA	64.91
7434	Opata_4347665_PstIMseI_PA	64.91
7435	Opata_1014949_PstIMspI_PA	64.91
7436	Opata_1030087_PstIMspI_PA	64.91
7437	Opata_1098812_PstIMspI_PA	64.91
7438	Opata_1373344_PstIMspI_PA	64.91
7439	Opata_1405812_PstIMspI_PA	64.91
7440	Opata_1445563_PstIMspI_PA	64.91
7441	Opata_1480297_PstIMspI_PA	64.91
7442	Opata_1516801_PstIMspI_PA	64.91
7443	Opata_1690879_PstIMspI_PA	64.91
7444	Opata_2114343_PstIMspI_PA	64.91
7445	Opata_2252629_PstIMspI_PA	64.91
7446	Opata_2412093_PstIMspI_PA	64.91
7447	Opata_2453154_PstIMspI_PA	64.91
7448	Opata_2782130_PstIMspI_PA	64.91
7449	Opata_3074841_PstIMspI_PA	64.91
7450	Opata_3173755_PstIMspI_PA	64.91
7451	Opata_3240965_PstIMspI_PA	64.91
7452	Opata_329155_PstIMspI_PA	64.91
7453	Opata_3309050_PstIMspI_PA	64.91
7454	Opata_3365992_PstIMspI_PA	64.91
7455	Opata_3543138_PstIMspI_PA	64.91
7456	Opata_368808_PstIMspI_PA	64.91
7457	Opata_3697895_PstIMspI_PA	64.91
7458	Opata_3828687_PstIMspI_PA	64.91
7459	Opata_4059698_PstIMspI_PA	64.91
7460	Opata_411390_PstIMspI_PA	64.91
7461	Opata_547209_PstIMspI_PA	64.91
7462	Opata_590595_PstIMspI_PA	64.91
7463	Opata_599542_PstIMspI_PA	64.91
7464	Opata_620061_PstIMspI_PA	64.91
7465	Opata_699271_PstIMspI_PA	64.91
7466	Opata_731126_PstIMspI_PA	64.91
7467	Opata_764936_PstIMspI_PA	64.91
7468	Opata_912859_PstIMspI_PA	64.91
7469	Opata_1102447_21_PstIMseI_SNP	64.91
7470	Opata_760589_33_PstIMseI_SNP	64.91
7471	M6_2202047_PstIMluI_PA	64.91
7472	M6_2210457_PstIMluI_PA	64.91
7473	Opata_1400441_PstIMluI_PA	64.91
7474	Opata_1963792_PstIMluI_PA	64.91
7475	Opata_945435_PstIMluI_PA	64.91
7476	M6_168748_PstIMseI_PA	64.91
7477	M6_2407224_PstIMseI_PA	64.91
7478	M6_248075_PstIMseI_PA	64.91
7479	M6_3199475_PstIMseI_PA	64.91
7480	M6_3376038_PstIMseI_PA	64.91
7481	M6_3736367_PstIMseI_PA	64.91
7482	M6_396891_PstIMseI_PA	64.91
7483	M6_588948_PstIMseI_PA	64.91
7484	M6_590041_PstIMseI_PA	64.91
7485	M6_829406_PstIMseI_PA	64.91
7486	M6_92569_PstIMseI_PA	64.91
7487	Opata_104017_PstIMseI_PA	64.91
7488	Opata_1156577_PstIMseI_PA	64.91
7489	Opata_1443296_PstIMseI_PA	64.91
7490	Opata_151993_PstIMseI_PA	64.91
7491	Opata_2108930_PstIMseI_PA	64.91
7492	Opata_3100668_PstIMseI_PA	64.91
7493	Opata_4449399_PstIMseI_PA	64.91
7494	Opata_4481560_PstIMseI_PA	64.91
7495	Opata_50186_PstIMseI_PA	64.91
7496	Opata_618366_PstIMseI_PA	64.91
7497	Opata_618378_PstIMseI_PA	64.91
7498	Opata_697167_PstIMseI_PA	64.91
7499	Opata_784362_PstIMseI_PA	64.91
7500	Opata_86622_PstIMseI_PA	64.91
7501	M6_498881_PstIMspI_PA	64.91
7502	M6_854823_PstIMspI_PA	64.91
7503	Opata_132489_PstIMspI_PA	64.91
7504	Opata_1457517_PstIMspI_PA	64.91
7505	Opata_2308044_PstIMspI_PA	64.91
7506	Opata_2907053_PstIMspI_PA	64.91
7507	Opata_595050_PstIMspI_PA	64.91
7508	Opata_839243_PstIMspI_PA	64.91
7509	Opata_892808_PstIMspI_PA	64.91
7510	Opata_3504573_35_PstIMspI_SNP	64.91
7511	Opata_1375255_PstIMseI_PA	64.91
7512	Opata_1670697_PstIMseI_PA	64.91
7513	Opata_260678_PstIMseI_PA	64.91
7514	Opata_2692404_PstIMseI_PA	64.91
7515	Opata_3156029_PstIMseI_PA	64.91
7516	Opata_405406_PstIMseI_PA	64.91
7517	Opata_724284_PstIMseI_PA	64.91
7518	Opata_805202_PstIMseI_PA	64.91
7519	Opata_846824_PstIMseI_PA	64.91
7520	Opata_868845_PstIMseI_PA	64.91
7521	Opata_2353360_PstIMspI_PA	64.91
7522	Opata_3162057_PstIMspI_PA	64.91
7523	Opata_4105946_PstIMspI_PA	64.91
7524	Opata_483718_PstIMspI_PA	64.91
7525	Opata_1045587_PstIMseI_PA	64.91
7526	Opata_1395674_PstIMseI_PA	64.91
7527	Opata_402741_PstIMseI_PA	64.91
7528	Opata_669918_PstIMseI_PA	64.91
7529	M6_460401_PstIMspI_PA	64.91
7530	Opata_1384404_PstIMspI_PA	64.91
7531	Opata_2350542_PstIMspI_PA	64.91
7532	Opata_2901825_PstIMspI_PA	64.91
7533	Opata_2972862_PstIMspI_PA	64.91
7534	Opata_3695863_PstIMspI_PA	64.91
7535	Opata_4069522_PstIMspI_PA	64.91
7536	Opata_4210347_PstIMspI_PA	64.91
7537	Opata_550385_PstIMspI_PA	64.91
7538	M6_1365608_PstIMluI_PA	64.91
7539	M6_101922_PstIMseI_PA	64.91
7540	M6_218650_PstIMseI_PA	64.91
7541	M6_4294348_PstIMseI_PA	64.91
7542	M6_961230_PstIMseI_PA	64.91
7543	M6_1247163_PstIMspI_PA	64.91
7544	M6_1261683_PstIMspI_PA	64.91
7545	M6_1997734_PstIMspI_PA	64.91
7546	M6_3035745_PstIMspI_PA	64.91
7547	M6_329031_PstIMspI_PA	64.91
7548	M6_375275_PstIMspI_PA	64.91
7549	M6_555203_PstIMspI_PA	64.91
7550	M6_911420_PstIMspI_PA	64.91
7551	Opata_3143788_PstIMspI_PA	64.91
7552	Opata_697572_PstIMspI_PA	64.91
7553	Opata_821106_PstIMspI_PA	64.91
7554	M6_372459_PstIMluI_PA	64.91
7555	M6_1000716_PstIMseI_PA	64.91
7556	M6_122856_PstIMseI_PA	64.91
7557	M6_1295697_PstIMseI_PA	64.91
7558	M6_1295911_PstIMseI_PA	64.91
7559	M6_1357211_PstIMseI_PA	64.91
7560	M6_149822_PstIMseI_PA	64.91
7561	M6_18613_PstIMseI_PA	64.91
7562	M6_192919_PstIMseI_PA	64.91
7563	M6_2846688_PstIMseI_PA	64.91
7564	M6_3029016_PstIMseI_PA	64.91
7565	M6_363168_PstIMseI_PA	64.91
7566	M6_4232984_PstIMseI_PA	64.91
7567	M6_466381_PstIMseI_PA	64.91
7568	M6_658254_PstIMseI_PA	64.91
7569	M6_677050_PstIMseI_PA	64.91
7570	M6_823768_PstIMseI_PA	64.91
7571	M6_945442_PstIMseI_PA	64.91
7572	M6_957040_PstIMseI_PA	64.91
7573	Opata_1302498_PstIMseI_PA	64.91
7574	Opata_137647_PstIMseI_PA	64.91
7575	Opata_1537681_PstIMseI_PA	64.91
7576	Opata_258740_PstIMseI_PA	64.91
7577	Opata_388143_PstIMseI_PA	64.91
7578	Opata_461364_PstIMseI_PA	64.91
7579	Opata_57017_PstIMseI_PA	64.91
7580	Opata_690961_PstIMseI_PA	64.91
7581	Opata_72899_PstIMseI_PA	64.91
7582	Opata_90400_PstIMseI_PA	64.91
7583	M6_1040424_PstIMspI_PA	64.91
7584	M6_1210365_PstIMspI_PA	64.91
7585	M6_1694841_PstIMspI_PA	64.91
7586	M6_2075819_PstIMspI_PA	64.91
7587	M6_2165444_PstIMspI_PA	64.91
7588	M6_392392_PstIMspI_PA	64.91
7589	M6_422208_PstIMspI_PA	64.91
7590	M6_472905_PstIMspI_PA	64.91
7591	M6_481898_PstIMspI_PA	64.91
7592	Opata_1716308_PstIMspI_PA	64.91
7593	Opata_1730862_PstIMspI_PA	64.91
7594	Opata_1891756_PstIMspI_PA	64.91
7595	Opata_1911399_PstIMspI_PA	64.91
7596	Opata_2795750_PstIMspI_PA	64.91
7597	Opata_3031169_PstIMspI_PA	64.91
7598	Opata_31855_PstIMspI_PA	64.91
7599	Opata_323752_PstIMspI_PA	64.91
7600	Opata_179045_PstIMseI_PA	64.91
7601	Opata_2354524_PstIMseI_PA	64.91
7602	M6_2379734_PstIMluI_PA	64.91
7603	Opata_1747970_PstIMluI_PA	64.91
7604	M6_1020712_PstIMseI_PA	64.91
7605	M6_1084136_PstIMseI_PA	64.91
7606	M6_1158776_PstIMseI_PA	64.91
7607	M6_127460_PstIMseI_PA	64.91
7608	M6_1471865_PstIMseI_PA	64.91
7609	M6_181788_PstIMseI_PA	64.91
7610	M6_2048162_PstIMseI_PA	64.91
7611	M6_2823108_PstIMseI_PA	64.91
7612	M6_295871_PstIMseI_PA	64.91
7613	M6_319902_PstIMseI_PA	64.91
7614	M6_3330519_PstIMseI_PA	64.91
7615	M6_393596_PstIMseI_PA	64.91
7616	M6_416102_PstIMseI_PA	64.91
7617	M6_453887_PstIMseI_PA	64.91
7618	M6_520830_PstIMseI_PA	64.91
7619	M6_54473_PstIMseI_PA	64.91
7620	M6_894032_PstIMseI_PA	64.91
7621	M6_903374_PstIMseI_PA	64.91
7622	M6_919245_PstIMseI_PA	64.91
7623	M6_956982_PstIMseI_PA	64.91
7624	Opata_1254126_PstIMseI_PA	64.91
7625	Opata_1332946_PstIMseI_PA	64.91
7626	Opata_156038_PstIMseI_PA	64.91
7627	Opata_1736593_PstIMseI_PA	64.91
7628	Opata_1801047_PstIMseI_PA	64.91
7629	Opata_2062032_PstIMseI_PA	64.91
7630	Opata_2095899_PstIMseI_PA	64.91
7631	Opata_2096333_PstIMseI_PA	64.91
7632	Opata_21595_PstIMseI_PA	64.91
7633	Opata_3134064_PstIMseI_PA	64.91
7634	Opata_3334923_PstIMseI_PA	64.91
7635	Opata_3433779_PstIMseI_PA	64.91
7636	Opata_464630_PstIMseI_PA	64.91
7637	Opata_586135_PstIMseI_PA	64.91
7638	Opata_591361_PstIMseI_PA	64.91
7639	Opata_727_PstIMseI_PA	64.91
7640	M6_1173664_PstIMspI_PA	64.91
7641	M6_666236_PstIMspI_PA	64.91
7642	M6_80271_PstIMspI_PA	64.91
7643	M6_804802_PstIMspI_PA	64.91
7644	Opata_1519354_PstIMspI_PA	64.91
7645	Opata_2130850_PstIMspI_PA	64.91
7646	Opata_4067841_PstIMspI_PA	64.91
7647	M6_1451534_PstIMseI_PA	64.91
7648	M6_1570052_PstIMseI_PA	64.91
7649	M6_173337_PstIMseI_PA	64.91
7650	M6_1845243_PstIMseI_PA	64.91
7651	M6_3185067_PstIMseI_PA	64.91
7652	M6_637289_PstIMseI_PA	64.91
7653	M6_850217_PstIMseI_PA	64.91
7654	Opata_132387_PstIMseI_PA	64.91
7655	Opata_141723_PstIMseI_PA	64.91
7656	M6_2700429_PstIMspI_PA	64.91
7657	M6_3274278_PstIMspI_PA	64.91
7658	M6_415338_PstIMspI_PA	64.91
7659	M6_634493_PstIMspI_PA	64.91
7660	Opata_4119187_PstIMspI_PA	64.91
7661	Opata_970626_PstIMluI_PA	64.91
7662	M6_368315_PstIMseI_PA	64.91
7663	Opata_1301898_PstIMseI_PA	64.91
7664	Opata_3835215_PstIMseI_PA	64.91
7665	M6_1306290_PstIMluI_PA	64.91
7666	M6_2651149_PstIMluI_PA	64.91
7667	M6_1114591_PstIMseI_PA	64.91
7668	M6_1325411_PstIMseI_PA	64.91
7669	M6_1327976_PstIMseI_PA	64.91
7670	M6_220919_PstIMseI_PA	64.91
7671	M6_2702511_PstIMseI_PA	64.91
7672	M6_3163276_PstIMseI_PA	64.91
7673	M6_329823_PstIMseI_PA	64.91
7674	M6_3798516_PstIMseI_PA	64.91
7675	M6_40900_PstIMseI_PA	64.91
7676	M6_413175_PstIMseI_PA	64.91
7677	M6_538794_PstIMseI_PA	64.91
7678	M6_70286_PstIMseI_PA	64.91
7679	M6_745541_PstIMseI_PA	64.91
7680	M6_9489_PstIMseI_PA	64.91
7681	M6_968976_PstIMseI_PA	64.91
7682	Opata_1132811_PstIMseI_PA	64.91
7683	Opata_1254666_PstIMseI_PA	64.91
7684	Opata_237598_PstIMseI_PA	64.91
7685	Opata_327955_PstIMseI_PA	64.91
7686	Opata_4339666_PstIMseI_PA	64.91
7687	Opata_985171_PstIMseI_PA	64.91
7688	M6_1129559_PstIMspI_PA	64.91
7689	M6_1204439_PstIMspI_PA	64.91
7690	M6_1676017_PstIMspI_PA	64.91
7691	M6_2028149_PstIMspI_PA	64.91
7692	M6_328162_PstIMspI_PA	64.91
7693	M6_331342_PstIMspI_PA	64.91
7694	M6_369123_PstIMspI_PA	64.91
7695	M6_460279_PstIMspI_PA	64.91
7696	M6_526206_PstIMspI_PA	64.91
7697	M6_609010_PstIMspI_PA	64.91
7698	M6_904467_PstIMspI_PA	64.91
7699	M6_938298_PstIMspI_PA	64.91
7700	Opata_2544856_PstIMspI_PA	64.91
7701	Opata_3048222_PstIMspI_PA	64.91
7702	Opata_3569218_PstIMspI_PA	64.91
7703	Opata_74479_PstIMspI_PA	64.91
7704	Opata_2807591_PstIMseI_PA	64.91
7705	M6_1049320_PstIMspI_PA	64.91
7706	M6_1893178_PstIMspI_PA	64.91
7707	M6_439536_PstIMspI_PA	64.91
7708	Opata_1750065_PstIMspI_PA	64.91
7709	Opata_217549_PstIMspI_PA	64.91
7710	Opata_4261873_PstIMspI_PA	64.91
7711	M6_1124066_PstIMseI_PA	64.91
7712	M6_2074183_PstIMseI_PA	64.91
7713	M6_2339024_PstIMseI_PA	64.91
7714	M6_245826_PstIMseI_PA	64.91
7715	M6_2560407_PstIMseI_PA	64.91
7716	M6_37563_PstIMseI_PA	64.91
7717	M6_948464_PstIMseI_PA	64.91
7718	M6_967827_PstIMseI_PA	64.91
7719	Opata_1255386_PstIMseI_PA	64.91
7720	M6_1246570_PstIMspI_PA	64.91
7721	M6_2018004_PstIMspI_PA	64.91
7722	M6_2171090_PstIMspI_PA	64.91
7723	M6_2482927_PstIMspI_PA	64.91
7724	M6_305123_PstIMspI_PA	64.91
7725	M6_3496037_PstIMspI_PA	64.91
7726	M6_603669_PstIMspI_PA	64.91
7727	Opata_1226036_PstIMspI_PA	64.91
7728	Opata_3760059_PstIMspI_PA	64.91
7729	M6_1228531_PstIMseI_PA	64.91
7730	M6_2003947_PstIMseI_PA	64.91
7731	M6_2278910_PstIMseI_PA	64.91
7732	M6_319139_PstIMseI_PA	64.91
7733	M6_503060_PstIMseI_PA	64.91
7734	M6_967133_PstIMseI_PA	64.91
7735	M6_1230570_PstIMseI_PA	64.91
7736	M6_1432333_PstIMseI_PA	64.91
7737	M6_2245271_PstIMseI_PA	64.91
7738	M6_43583_PstIMseI_PA	64.91
7739	M6_444012_PstIMseI_PA	64.91
7740	Opata_21362_PstIMseI_PA	64.91
7741	Opata_549389_PstIMseI_PA	64.91
7742	Opata_2379822_PstIMspI_PA	64.91
7743	Opata_641865_PstIMspI_PA	64.91
7744	M6_193524_PstIMseI_PA	64.91
7745	Opata_661320_PstIMseI_PA	64.91
7746	Opata_872822_PstIMseI_PA	64.91
7747	Opata_566446_PstIMspI_PA	64.91
7748	M6_1366418_PstIMseI_PA	64.91
7749	Opata_2453257_PstIMspI_PA	64.91
7750	D_contig66051_204	65.11
7751	Kukri_c101060_56	65.13
7752	RAC875_c33279_526	65.26
7753	4439926	65.53
7754	Excalibur_c23473_451	65.62
7755	1176870	65.76
7756	P31/M52-3	65.8
7757	wsnp_Ex_rep_c101500_86856089	66.12
7758	wsnp_Ex_rep_c101500_86856438	66.12
7759	wsnp_Ex_rep_c101500_86856679	66.12
7760	wsnp_Ku_c26625_36595135	66.12
7761	1000521	66.13
7762	1219408	66.13
7763	1296303	66.13
7764	1061787	66.18
7765	1211017	66.18
7766	3938252	66.18
7767	4541109	66.18
7768	wsnp_CAP11_rep_c4017_1896951	66.25
7769	wsnp_CAP8_rep_c3713_1832742	66.25
7770	wsnp_BE405518D_Ta_2_3	66.25
7771	wsnp_Ex_c6974_12025571	66.25
7772	wsnp_BE586140D_Ta_2_2	66.25
7773	wsnp_CAP12_c633_339740	66.25
7774	1254412	66.49
7775	1110003	66.54
7776	1241126	66.71
7777	1672128	66.71
7778	4910448	66.71
7779	P36/M54-8	66.8
7780	1261328	66.89
7781	1723819	67.04
7782	Opata_2453387_PstIMluI_PA	67.31
7783	M6_1163804_PstIMseI_PA	67.31
7784	M6_1180469_PstIMseI_PA	67.31
7785	M6_2907337_PstIMseI_PA	67.31
7786	M6_41121_PstIMseI_PA	67.31
7787	Opata_2088771_PstIMseI_PA	67.31
7788	Opata_358236_PstIMseI_PA	67.31
7789	Opata_387911_PstIMseI_PA	67.31
7790	Opata_3980320_PstIMseI_PA	67.31
7791	Opata_641616_PstIMseI_PA	67.31
7792	Opata_784297_PstIMseI_PA	67.31
7793	M6_1412056_PstIMspI_PA	67.31
7794	M6_2902077_PstIMspI_PA	67.31
7795	M6_3321590_PstIMspI_PA	67.31
7796	Opata_1075918_PstIMspI_PA	67.31
7797	Opata_1245204_PstIMspI_PA	67.31
7798	Opata_1254486_PstIMspI_PA	67.31
7799	Opata_1499212_PstIMspI_PA	67.31
7800	Opata_1688095_PstIMspI_PA	67.31
7801	Opata_175025_PstIMspI_PA	67.31
7802	Opata_180206_PstIMspI_PA	67.31
7803	Opata_1827280_PstIMspI_PA	67.31
7804	Opata_1874621_PstIMspI_PA	67.31
7805	Opata_1899842_PstIMspI_PA	67.31
7806	Opata_200721_PstIMspI_PA	67.31
7807	Opata_2051276_PstIMspI_PA	67.31
7808	Opata_2096026_PstIMspI_PA	67.31
7809	Opata_2100674_PstIMspI_PA	67.31
7810	Opata_2163757_PstIMspI_PA	67.31
7811	Opata_234747_PstIMspI_PA	67.31
7812	Opata_2456176_PstIMspI_PA	67.31
7813	Opata_2484300_PstIMspI_PA	67.31
7814	Opata_262892_PstIMspI_PA	67.31
7815	Opata_2656822_PstIMspI_PA	67.31
7816	Opata_277265_PstIMspI_PA	67.31
7817	Opata_2801227_PstIMspI_PA	67.31
7818	Opata_2889670_PstIMspI_PA	67.31
7819	Opata_304898_PstIMspI_PA	67.31
7820	Opata_305006_PstIMspI_PA	67.31
7821	Opata_3065360_PstIMspI_PA	67.31
7822	Opata_308106_PstIMspI_PA	67.31
7823	Opata_312151_PstIMspI_PA	67.31
7824	Opata_3156680_PstIMspI_PA	67.31
7825	Opata_3206150_PstIMspI_PA	67.31
7826	Opata_3452554_PstIMspI_PA	67.31
7827	Opata_3495824_PstIMspI_PA	67.31
7828	Opata_3536035_PstIMspI_PA	67.31
7829	Opata_3702657_PstIMspI_PA	67.31
7830	Opata_3723595_PstIMspI_PA	67.31
7831	Opata_3733963_PstIMspI_PA	67.31
7832	Opata_3924278_PstIMspI_PA	67.31
7833	Opata_405864_PstIMspI_PA	67.31
7834	Opata_4133466_PstIMspI_PA	67.31
7835	Opata_4145159_PstIMspI_PA	67.31
7836	Opata_416784_PstIMspI_PA	67.31
7837	Opata_4242717_PstIMspI_PA	67.31
7838	Opata_426710_PstIMspI_PA	67.31
7839	Opata_446604_PstIMspI_PA	67.31
7840	Opata_515380_PstIMspI_PA	67.31
7841	Opata_624085_PstIMspI_PA	67.31
7842	Opata_659711_PstIMspI_PA	67.31
7843	Opata_688167_PstIMspI_PA	67.31
7844	Opata_696834_PstIMspI_PA	67.31
7845	Opata_788902_PstIMspI_PA	67.31
7846	Opata_803918_PstIMspI_PA	67.31
7847	Opata_812835_PstIMspI_PA	67.31
7848	Opata_818204_PstIMspI_PA	67.31
7849	Opata_9007_PstIMspI_PA	67.31
7850	Opata_966412_PstIMspI_PA	67.31
7851	Opata_100763_70_PstIMseI_SNP	67.31
7852	Opata_1695113_78_PstIMseI_SNP	67.31
7853	Opata_172991_26_PstIMseI_SNP	67.31
7854	Opata_19017_23_PstIMseI_SNP	67.31
7855	Opata_2631_42_PstIMseI_SNP	67.31
7856	Opata_283563_70_PstIMseI_SNP	67.31
7857	Opata_942445_21_PstIMseI_SNP	67.31
7858	Opata_942445_6_PstIMseI_SNP	67.31
7859	Opata_2635559_19_PstIMspI_SNP	67.31
7860	Opata_287704_59_PstIMspI_SNP	67.31
7861	Opata_40669_PstIMluI_PA	67.31
7862	M6_1024152_PstIMseI_PA	67.31
7863	M6_1111243_PstIMseI_PA	67.31
7864	M6_121147_PstIMseI_PA	67.31
7865	M6_1212026_PstIMseI_PA	67.31
7866	M6_1294236_PstIMseI_PA	67.31
7867	M6_1387991_PstIMseI_PA	67.31
7868	M6_1396548_PstIMseI_PA	67.31
7869	M6_142801_PstIMseI_PA	67.31
7870	M6_1450235_PstIMseI_PA	67.31
7871	M6_2549273_PstIMseI_PA	67.31
7872	M6_2739587_PstIMseI_PA	67.31
7873	M6_3054200_PstIMseI_PA	67.31
7874	M6_3349874_PstIMseI_PA	67.31
7875	M6_359733_PstIMseI_PA	67.31
7876	M6_3826448_PstIMseI_PA	67.31
7877	M6_434397_PstIMseI_PA	67.31
7878	M6_443163_PstIMseI_PA	67.31
7879	M6_501577_PstIMseI_PA	67.31
7880	M6_567159_PstIMseI_PA	67.31
7881	M6_569960_PstIMseI_PA	67.31
7882	M6_575551_PstIMseI_PA	67.31
7883	M6_6325_PstIMseI_PA	67.31
7884	M6_633650_PstIMseI_PA	67.31
7885	M6_681522_PstIMseI_PA	67.31
7886	M6_72401_PstIMseI_PA	67.31
7887	M6_73070_PstIMseI_PA	67.31
7888	M6_789533_PstIMseI_PA	67.31
7889	M6_792064_PstIMseI_PA	67.31
7890	M6_837105_PstIMseI_PA	67.31
7891	Opata_1015499_PstIMseI_PA	67.31
7892	Opata_1187520_PstIMseI_PA	67.31
7893	Opata_1242653_PstIMseI_PA	67.31
7894	Opata_1303778_PstIMseI_PA	67.31
7895	Opata_1329599_PstIMseI_PA	67.31
7896	Opata_1333912_PstIMseI_PA	67.31
7897	Opata_241042_PstIMseI_PA	67.31
7898	Opata_242623_PstIMseI_PA	67.31
7899	Opata_244980_PstIMseI_PA	67.31
7900	Opata_252599_PstIMseI_PA	67.31
7901	Opata_290361_PstIMseI_PA	67.31
7902	Opata_3237128_PstIMseI_PA	67.31
7903	Opata_3302828_PstIMseI_PA	67.31
7904	Opata_33574_PstIMseI_PA	67.31
7905	Opata_404140_PstIMseI_PA	67.31
7906	Opata_408354_PstIMseI_PA	67.31
7907	Opata_529510_PstIMseI_PA	67.31
7908	Opata_590525_PstIMseI_PA	67.31
7909	Opata_619205_PstIMseI_PA	67.31
7910	Opata_63447_PstIMseI_PA	67.31
7911	Opata_640055_PstIMseI_PA	67.31
7912	Opata_76258_PstIMseI_PA	67.31
7913	Opata_769295_PstIMseI_PA	67.31
7914	Opata_80363_PstIMseI_PA	67.31
7915	Opata_880240_PstIMseI_PA	67.31
7916	Opata_889304_PstIMseI_PA	67.31
7917	Opata_907519_PstIMseI_PA	67.31
7918	Opata_914001_PstIMseI_PA	67.31
7919	Opata_948442_PstIMseI_PA	67.31
7920	Opata_95134_PstIMseI_PA	67.31
7921	M6_1069004_PstIMspI_PA	67.31
7922	M6_1096017_PstIMspI_PA	67.31
7923	M6_1431896_PstIMspI_PA	67.31
7924	M6_1498266_PstIMspI_PA	67.31
7925	M6_1713764_PstIMspI_PA	67.31
7926	M6_1971785_PstIMspI_PA	67.31
7927	M6_2335130_PstIMspI_PA	67.31
7928	M6_2424716_PstIMspI_PA	67.31
7929	M6_2479855_PstIMspI_PA	67.31
7930	M6_2659737_PstIMspI_PA	67.31
7931	M6_2823353_PstIMspI_PA	67.31
7932	M6_340914_PstIMspI_PA	67.31
7933	M6_3563408_PstIMspI_PA	67.31
7934	M6_370130_PstIMspI_PA	67.31
7935	M6_386095_PstIMspI_PA	67.31
7936	M6_424501_PstIMspI_PA	67.31
7937	M6_480694_PstIMspI_PA	67.31
7938	M6_618109_PstIMspI_PA	67.31
7939	M6_686478_PstIMspI_PA	67.31
7940	M6_714633_PstIMspI_PA	67.31
7941	M6_722569_PstIMspI_PA	67.31
7942	M6_747803_PstIMspI_PA	67.31
7943	Opata_1204762_PstIMspI_PA	67.31
7944	Opata_1370882_PstIMspI_PA	67.31
7945	Opata_1482886_PstIMspI_PA	67.31
7946	Opata_1609549_PstIMspI_PA	67.31
7947	Opata_1630254_PstIMspI_PA	67.31
7948	Opata_1748741_PstIMspI_PA	67.31
7949	Opata_1771203_PstIMspI_PA	67.31
7950	Opata_1793981_PstIMspI_PA	67.31
7951	Opata_1920512_PstIMspI_PA	67.31
7952	Opata_1953904_PstIMspI_PA	67.31
7953	Opata_2280829_PstIMspI_PA	67.31
7954	Opata_2415876_PstIMspI_PA	67.31
7955	Opata_247325_PstIMspI_PA	67.31
7956	Opata_248395_PstIMspI_PA	67.31
7957	Opata_2495455_PstIMspI_PA	67.31
7958	Opata_2567010_PstIMspI_PA	67.31
7959	Opata_2649742_PstIMspI_PA	67.31
7960	Opata_2688876_PstIMspI_PA	67.31
7961	Opata_2704597_PstIMspI_PA	67.31
7962	Opata_2738241_PstIMspI_PA	67.31
7963	Opata_2924679_PstIMspI_PA	67.31
7964	Opata_297062_PstIMspI_PA	67.31
7965	Opata_3077542_PstIMspI_PA	67.31
7966	Opata_3350159_PstIMspI_PA	67.31
7967	Opata_366811_PstIMspI_PA	67.31
7968	Opata_3680887_PstIMspI_PA	67.31
7969	Opata_3837738_PstIMspI_PA	67.31
7970	Opata_3842157_PstIMspI_PA	67.31
7971	Opata_3942438_PstIMspI_PA	67.31
7972	Opata_4010757_PstIMspI_PA	67.31
7973	Opata_4041050_PstIMspI_PA	67.31
7974	Opata_4045907_PstIMspI_PA	67.31
7975	Opata_4111940_PstIMspI_PA	67.31
7976	Opata_448448_PstIMspI_PA	67.31
7977	Opata_534172_PstIMspI_PA	67.31
7978	Opata_560093_PstIMspI_PA	67.31
7979	Opata_703394_PstIMspI_PA	67.31
7980	Opata_756926_PstIMspI_PA	67.31
7981	Opata_819242_PstIMspI_PA	67.31
7982	Opata_820999_PstIMspI_PA	67.31
7983	Opata_854205_PstIMspI_PA	67.31
7984	Opata_858916_PstIMspI_PA	67.31
7985	Opata_906069_PstIMspI_PA	67.31
7986	Opata_93945_PstIMspI_PA	67.31
7987	Opata_955388_PstIMspI_PA	67.31
7988	Opata_1626952_PstIMluI_PA	67.31
7989	Opata_106575_PstIMseI_PA	67.31
7990	Opata_1161127_PstIMseI_PA	67.31
7991	Opata_1198575_PstIMseI_PA	67.31
7992	Opata_1205206_PstIMseI_PA	67.31
7993	Opata_127623_PstIMseI_PA	67.31
7994	Opata_1348095_PstIMseI_PA	67.31
7995	Opata_159456_PstIMseI_PA	67.31
7996	Opata_175577_PstIMseI_PA	67.31
7997	Opata_195086_PstIMseI_PA	67.31
7998	Opata_215410_PstIMseI_PA	67.31
7999	Opata_21655_PstIMseI_PA	67.31
8000	Opata_2713794_PstIMseI_PA	67.31
8001	Opata_272321_PstIMseI_PA	67.31
8002	Opata_2885638_PstIMseI_PA	67.31
8003	Opata_2939710_PstIMseI_PA	67.31
8004	Opata_30335_PstIMseI_PA	67.31
8005	Opata_328319_PstIMseI_PA	67.31
8006	Opata_3595068_PstIMseI_PA	67.31
8007	Opata_409553_PstIMseI_PA	67.31
8008	Opata_42770_PstIMseI_PA	67.31
8009	Opata_430425_PstIMseI_PA	67.31
8010	Opata_601210_PstIMseI_PA	67.31
8011	Opata_622452_PstIMseI_PA	67.31
8012	Opata_729151_PstIMseI_PA	67.31
8013	Opata_867694_PstIMseI_PA	67.31
8014	Opata_961993_PstIMseI_PA	67.31
8015	Opata_978744_PstIMseI_PA	67.31
8016	Opata_1119745_PstIMspI_PA	67.31
8017	Opata_116154_PstIMspI_PA	67.31
8018	Opata_1204774_PstIMspI_PA	67.31
8019	Opata_1227051_PstIMspI_PA	67.31
8020	Opata_146_PstIMspI_PA	67.31
8021	Opata_1521726_PstIMspI_PA	67.31
8022	Opata_1687319_PstIMspI_PA	67.31
8023	Opata_1768225_PstIMspI_PA	67.31
8024	Opata_1896230_PstIMspI_PA	67.31
8025	Opata_199164_PstIMspI_PA	67.31
8026	Opata_2307676_PstIMspI_PA	67.31
8027	Opata_2435913_PstIMspI_PA	67.31
8028	Opata_2917988_PstIMspI_PA	67.31
8029	Opata_308339_PstIMspI_PA	67.31
8030	Opata_3577368_PstIMspI_PA	67.31
8031	Opata_4007498_PstIMspI_PA	67.31
8032	Opata_4022202_PstIMspI_PA	67.31
8033	Opata_4118342_PstIMspI_PA	67.31
8034	Opata_422815_PstIMspI_PA	67.31
8035	Opata_518031_PstIMspI_PA	67.31
8036	Opata_598345_PstIMspI_PA	67.31
8037	Opata_624419_PstIMspI_PA	67.31
8038	Opata_934112_PstIMspI_PA	67.31
8039	Opata_2347599_PstIMseI_PA	67.31
8040	Opata_933100_PstIMseI_PA	67.31
8041	M6_863729_PstIMspI_PA	67.31
8042	M6_196_PstIMspI_PA	67.31
8043	M6_102892_PstIMseI_PA	67.31
8044	M6_1060050_PstIMseI_PA	67.31
8045	M6_1133406_PstIMseI_PA	67.31
8046	M6_1181217_PstIMseI_PA	67.31
8047	M6_1194661_PstIMseI_PA	67.31
8048	M6_1278644_PstIMseI_PA	67.31
8049	M6_1320996_PstIMseI_PA	67.31
8050	M6_1412772_PstIMseI_PA	67.31
8051	M6_1421654_PstIMseI_PA	67.31
8052	M6_1471424_PstIMseI_PA	67.31
8053	M6_286053_PstIMseI_PA	67.31
8054	M6_3218893_PstIMseI_PA	67.31
8055	M6_3419823_PstIMseI_PA	67.31
8056	M6_354130_PstIMseI_PA	67.31
8057	M6_3825507_PstIMseI_PA	67.31
8058	M6_448060_PstIMseI_PA	67.31
8059	M6_51669_PstIMseI_PA	67.31
8060	M6_601116_PstIMseI_PA	67.31
8061	M6_605330_PstIMseI_PA	67.31
8062	M6_686606_PstIMseI_PA	67.31
8063	M6_761542_PstIMseI_PA	67.31
8064	M6_841032_PstIMseI_PA	67.31
8065	M6_894453_PstIMseI_PA	67.31
8066	Opata_10484_PstIMseI_PA	67.31
8067	Opata_1238176_PstIMseI_PA	67.31
8068	Opata_1292226_PstIMseI_PA	67.31
8069	Opata_13123_PstIMseI_PA	67.31
8070	Opata_192194_PstIMseI_PA	67.31
8071	Opata_2881284_PstIMseI_PA	67.31
8072	Opata_295704_PstIMseI_PA	67.31
8073	Opata_319806_PstIMseI_PA	67.31
8074	Opata_3375_PstIMseI_PA	67.31
8075	Opata_419364_PstIMseI_PA	67.31
8076	Opata_800392_PstIMseI_PA	67.31
8077	Opata_80228_PstIMseI_PA	67.31
8078	M6_1832660_PstIMspI_PA	67.31
8079	M6_2576843_PstIMspI_PA	67.31
8080	M6_3252808_PstIMspI_PA	67.31
8081	M6_471192_PstIMspI_PA	67.31
8082	M6_476887_PstIMspI_PA	67.31
8083	M6_565980_PstIMspI_PA	67.31
8084	M6_722444_PstIMspI_PA	67.31
8085	Opata_1071545_PstIMspI_PA	67.31
8086	Opata_1315636_PstIMspI_PA	67.31
8087	Opata_1628179_PstIMspI_PA	67.31
8088	Opata_1805462_PstIMspI_PA	67.31
8089	Opata_2058208_PstIMspI_PA	67.31
8090	Opata_2126851_PstIMspI_PA	67.31
8091	Opata_2361637_PstIMspI_PA	67.31
8092	Opata_241370_PstIMspI_PA	67.31
8093	Opata_2514968_PstIMspI_PA	67.31
8094	Opata_2532591_PstIMspI_PA	67.31
8095	Opata_2978826_PstIMspI_PA	67.31
8096	Opata_3608992_PstIMspI_PA	67.31
8097	Opata_3706927_PstIMspI_PA	67.31
8098	Opata_376087_PstIMspI_PA	67.31
8099	Opata_3870857_PstIMspI_PA	67.31
8100	Opata_4100184_PstIMspI_PA	67.31
8101	Opata_4103655_PstIMspI_PA	67.31
8102	Opata_704612_PstIMspI_PA	67.31
8103	Opata_733763_PstIMspI_PA	67.31
8104	Opata_878208_PstIMspI_PA	67.31
8105	Opata_93257_PstIMspI_PA	67.31
8106	M6_2443468_PstIMluI_PA	67.31
8107	Opata_127165_PstIMluI_PA	67.31
8108	Opata_300130_PstIMluI_PA	67.31
8109	M6_1010452_PstIMseI_PA	67.31
8110	M6_1045336_PstIMseI_PA	67.31
8111	M6_1187935_PstIMseI_PA	67.31
8112	M6_1247467_PstIMseI_PA	67.31
8113	M6_1286747_PstIMseI_PA	67.31
8114	M6_1360720_PstIMseI_PA	67.31
8115	M6_1416165_PstIMseI_PA	67.31
8116	M6_1539128_PstIMseI_PA	67.31
8117	M6_1592586_PstIMseI_PA	67.31
8118	M6_1599745_PstIMseI_PA	67.31
8119	M6_1615716_PstIMseI_PA	67.31
8120	M6_199551_PstIMseI_PA	67.31
8121	M6_230705_PstIMseI_PA	67.31
8122	M6_240585_PstIMseI_PA	67.31
8123	M6_3216496_PstIMseI_PA	67.31
8124	M6_414375_PstIMseI_PA	67.31
8125	M6_49894_PstIMseI_PA	67.31
8126	M6_571367_PstIMseI_PA	67.31
8127	M6_646655_PstIMseI_PA	67.31
8128	M6_686643_PstIMseI_PA	67.31
8129	M6_732767_PstIMseI_PA	67.31
8130	M6_762593_PstIMseI_PA	67.31
8131	M6_844396_PstIMseI_PA	67.31
8132	Opata_1060541_PstIMseI_PA	67.31
8133	Opata_1185215_PstIMseI_PA	67.31
8134	Opata_1186221_PstIMseI_PA	67.31
8135	Opata_1355771_PstIMseI_PA	67.31
8136	Opata_1369307_PstIMseI_PA	67.31
8137	Opata_162201_PstIMseI_PA	67.31
8138	Opata_2158821_PstIMseI_PA	67.31
8139	Opata_244324_PstIMseI_PA	67.31
8140	Opata_30084_PstIMseI_PA	67.31
8141	Opata_3249077_PstIMseI_PA	67.31
8142	Opata_394074_PstIMseI_PA	67.31
8143	Opata_4193198_PstIMseI_PA	67.31
8144	Opata_521595_PstIMseI_PA	67.31
8145	Opata_582938_PstIMseI_PA	67.31
8146	Opata_601122_PstIMseI_PA	67.31
8147	Opata_722090_PstIMseI_PA	67.31
8148	Opata_754380_PstIMseI_PA	67.31
8149	Opata_76890_PstIMseI_PA	67.31
8150	Opata_945678_PstIMseI_PA	67.31
8151	M6_1087000_PstIMspI_PA	67.31
8152	M6_1305793_PstIMspI_PA	67.31
8153	M6_1307309_PstIMspI_PA	67.31
8154	M6_2105265_PstIMspI_PA	67.31
8155	M6_2196203_PstIMspI_PA	67.31
8156	M6_3093711_PstIMspI_PA	67.31
8157	M6_320942_PstIMspI_PA	67.31
8158	M6_3599800_PstIMspI_PA	67.31
8159	M6_431229_PstIMspI_PA	67.31
8160	M6_452840_PstIMspI_PA	67.31
8161	Opata_1108927_PstIMspI_PA	67.31
8162	Opata_1573642_PstIMspI_PA	67.31
8163	Opata_1805590_PstIMspI_PA	67.31
8164	Opata_216635_PstIMspI_PA	67.31
8165	Opata_2334214_PstIMspI_PA	67.31
8166	Opata_2362214_PstIMspI_PA	67.31
8167	Opata_2480079_PstIMspI_PA	67.31
8168	Opata_2612666_PstIMspI_PA	67.31
8169	Opata_2989662_PstIMspI_PA	67.31
8170	Opata_3545241_PstIMspI_PA	67.31
8171	Opata_3757367_PstIMspI_PA	67.31
8172	Opata_400355_PstIMspI_PA	67.31
8173	Opata_4027030_PstIMspI_PA	67.31
8174	Opata_535720_PstIMspI_PA	67.31
8175	M6_107687_PstIMseI_PA	67.31
8176	M6_1082490_PstIMseI_PA	67.31
8177	M6_151941_PstIMseI_PA	67.31
8178	M6_310086_PstIMseI_PA	67.31
8179	M6_356721_PstIMseI_PA	67.31
8180	M6_389204_PstIMseI_PA	67.31
8181	M6_518815_PstIMseI_PA	67.31
8182	M6_785174_PstIMseI_PA	67.31
8183	M6_991543_PstIMseI_PA	67.31
8184	Opata_1310510_PstIMseI_PA	67.31
8185	Opata_435424_PstIMseI_PA	67.31
8186	M6_1017189_PstIMspI_PA	67.31
8187	M6_1102044_PstIMspI_PA	67.31
8188	M6_1433009_PstIMspI_PA	67.31
8189	M6_1696339_PstIMspI_PA	67.31
8190	M6_1981922_PstIMspI_PA	67.31
8191	M6_2193245_PstIMspI_PA	67.31
8192	M6_2328667_PstIMspI_PA	67.31
8193	M6_2630493_PstIMspI_PA	67.31
8194	M6_2761358_PstIMspI_PA	67.31
8195	M6_423822_PstIMspI_PA	67.31
8196	M6_455221_PstIMspI_PA	67.31
8197	M6_572604_PstIMspI_PA	67.31
8198	M6_699356_PstIMspI_PA	67.31
8199	M6_965359_PstIMspI_PA	67.31
8200	Opata_3035706_PstIMspI_PA	67.31
8201	Opata_519924_PstIMspI_PA	67.31
8202	Opata_551647_PstIMspI_PA	67.31
8203	Opata_2143455_PstIMluI_PA	67.31
8204	Opata_884931_PstIMluI_PA	67.31
8205	M6_221130_PstIMseI_PA	67.31
8206	M6_492602_PstIMseI_PA	67.31
8207	M6_644670_PstIMseI_PA	67.31
8208	M6_65394_PstIMseI_PA	67.31
8209	M6_813302_PstIMseI_PA	67.31
8210	M6_990842_PstIMseI_PA	67.31
8211	Opata_171479_PstIMseI_PA	67.31
8212	Opata_288899_PstIMseI_PA	67.31
8213	Opata_554866_PstIMseI_PA	67.31
8214	Opata_664077_PstIMseI_PA	67.31
8215	Opata_774291_PstIMseI_PA	67.31
8216	Opata_915401_PstIMseI_PA	67.31
8217	M6_2335848_PstIMspI_PA	67.31
8218	M6_390852_PstIMspI_PA	67.31
8219	M6_399760_PstIMspI_PA	67.31
8220	Opata_162450_PstIMspI_PA	67.31
8221	Opata_1710640_PstIMspI_PA	67.31
8222	Opata_1821874_PstIMspI_PA	67.31
8223	Opata_2223980_PstIMspI_PA	67.31
8224	Opata_239376_PstIMspI_PA	67.31
8225	Opata_2853472_PstIMspI_PA	67.31
8226	Opata_3056235_PstIMspI_PA	67.31
8227	Opata_3097092_PstIMspI_PA	67.31
8228	Opata_712882_PstIMspI_PA	67.31
8229	M6_122189_PstIMseI_PA	67.31
8230	M6_1630959_PstIMseI_PA	67.31
8231	M6_2833083_PstIMseI_PA	67.31
8232	M6_4165722_PstIMseI_PA	67.31
8233	M6_65780_PstIMseI_PA	67.31
8234	Opata_2077784_PstIMseI_PA	67.31
8235	Opata_3951322_PstIMseI_PA	67.31
8236	Opata_882612_PstIMseI_PA	67.31
8237	M6_1113807_PstIMspI_PA	67.31
8238	M6_1162688_PstIMspI_PA	67.31
8239	M6_1805793_PstIMspI_PA	67.31
8240	M6_2476047_PstIMspI_PA	67.31
8241	M6_668825_PstIMspI_PA	67.31
8242	Opata_1597857_PstIMspI_PA	67.31
8243	Opata_4168557_PstIMspI_PA	67.31
8244	M6_1253929_PstIMseI_PA	67.31
8245	Opata_450923_PstIMluI_PA	67.31
8246	M6_2572358_PstIMseI_PA	67.31
8247	Opata_166711_PstIMseI_PA	67.31
8248	Opata_2312738_PstIMseI_PA	67.31
8249	Opata_3276564_PstIMseI_PA	67.31
8250	Opata_3374648_PstIMseI_PA	67.31
8251	Opata_51302_PstIMseI_PA	67.31
8252	Opata_604101_PstIMseI_PA	67.31
8253	Opata_949963_PstIMseI_PA	67.31
8254	Opata_1383420_PstIMspI_PA	67.31
8255	Opata_2929223_PstIMspI_PA	67.31
8256	Opata_2978747_PstIMspI_PA	67.31
8257	M6_1045256_PstIMseI_PA	67.31
8258	M6_1066222_PstIMseI_PA	67.31
8259	M6_1076664_PstIMseI_PA	67.31
8260	M6_1134432_PstIMseI_PA	67.31
8261	M6_1291253_PstIMseI_PA	67.31
8262	M6_161949_PstIMseI_PA	67.31
8263	M6_1789610_PstIMseI_PA	67.31
8264	M6_2027550_PstIMseI_PA	67.31
8265	M6_2240399_PstIMseI_PA	67.31
8266	M6_2350219_PstIMseI_PA	67.31
8267	M6_247314_PstIMseI_PA	67.31
8268	M6_273413_PstIMseI_PA	67.31
8269	M6_3072786_PstIMseI_PA	67.31
8270	M6_319452_PstIMseI_PA	67.31
8271	M6_3424296_PstIMseI_PA	67.31
8272	M6_3581526_PstIMseI_PA	67.31
8273	M6_3639335_PstIMseI_PA	67.31
8274	M6_490586_PstIMseI_PA	67.31
8275	M6_50324_PstIMseI_PA	67.31
8276	M6_546451_PstIMseI_PA	67.31
8277	M6_628051_PstIMseI_PA	67.31
8278	M6_745739_PstIMseI_PA	67.31
8279	M6_820846_PstIMseI_PA	67.31
8280	M6_906021_PstIMseI_PA	67.31
8281	Opata_1115635_PstIMseI_PA	67.31
8282	Opata_1556788_PstIMseI_PA	67.31
8283	Opata_3051182_PstIMseI_PA	67.31
8284	Opata_493150_PstIMseI_PA	67.31
8285	Opata_494681_PstIMseI_PA	67.31
8286	Opata_7101_PstIMseI_PA	67.31
8287	M6_1147018_PstIMspI_PA	67.31
8288	M6_1171916_PstIMspI_PA	67.31
8289	M6_1240596_PstIMspI_PA	67.31
8290	M6_1386919_PstIMspI_PA	67.31
8291	M6_1410527_PstIMspI_PA	67.31
8292	M6_1530930_PstIMspI_PA	67.31
8293	M6_1635741_PstIMspI_PA	67.31
8294	M6_1864136_PstIMspI_PA	67.31
8295	M6_2010959_PstIMspI_PA	67.31
8296	M6_2666048_PstIMspI_PA	67.31
8297	M6_2963078_PstIMspI_PA	67.31
8298	M6_3174341_PstIMspI_PA	67.31
8299	M6_324959_PstIMspI_PA	67.31
8300	M6_3284414_PstIMspI_PA	67.31
8301	M6_415419_PstIMspI_PA	67.31
8302	M6_464515_PstIMspI_PA	67.31
8303	M6_500245_PstIMspI_PA	67.31
8304	M6_535122_PstIMspI_PA	67.31
8305	M6_569891_PstIMspI_PA	67.31
8306	M6_649600_PstIMspI_PA	67.31
8307	M6_667663_PstIMspI_PA	67.31
8308	M6_672652_PstIMspI_PA	67.31
8309	M6_824279_PstIMspI_PA	67.31
8310	M6_973467_PstIMspI_PA	67.31
8311	Opata_1401151_PstIMspI_PA	67.31
8312	Opata_180142_PstIMspI_PA	67.31
8313	Opata_292072_PstIMspI_PA	67.31
8314	Opata_316807_PstIMspI_PA	67.31
8315	Opata_3547383_PstIMspI_PA	67.31
8316	Opata_479470_PstIMspI_PA	67.31
8317	Opata_888573_PstIMseI_PA	67.31
8318	Opata_2566718_PstIMspI_PA	67.31
8319	M6_3844_PstIMseI_PA	67.31
8320	Opata_1143631_PstIMseI_PA	67.31
8321	Opata_432144_PstIMseI_PA	67.31
8322	wsnp_CAP11_c1043_618449	67.45
8323	wsnp_Ku_c3695_6810121	67.45
8324	BS00022426_51	67.45
8325	IAAV739	67.45
8326	Kukri_c54074_178	67.45
8327	BS00022595_51	67.45
8328	BS00067620_51	67.45
8329	BS00087086_51	67.45
8330	BS00095225_51	67.45
8331	BS00105568_51	67.45
8332	BS00108305_51	67.45
8333	CAP11_c3218_126	67.45
8334	CAP7_c1609_203	67.45
8335	D_contig37339_168	67.45
8336	D_GB5Y7FA02HBLTO_213	67.45
8337	D_GDS7LZN02JVIW1_263	67.45
8338	Excalibur_c21172_952	67.45
8339	Excalibur_c27057_401	67.45
8340	Excalibur_c27057_694	67.45
8341	Excalibur_c3260_863	67.45
8342	Excalibur_c3260_989	67.45
8343	Excalibur_c4058_1121	67.45
8344	Excalibur_c46695_219	67.45
8345	GENE-0194_90	67.45
8346	GENE-4091_147	67.45
8347	IAAV3890	67.45
8348	IAAV4760	67.45
8349	IAAV4794	67.45
8350	IAAV5348	67.45
8351	IAAV614	67.45
8352	IACX11153	67.45
8353	IACX11290	67.45
8354	IACX5018	67.45
8355	JD_c3737_285	67.45
8356	BobWhite_c5419_643	67.45
8357	BobWhite_c5419_861	67.45
8358	Kukri_c22870_91	67.45
8359	BobWhite_c816_289	67.45
8360	Kukri_c9693_1890	67.45
8361	RAC875_c102059_75	67.45
8362	BobWhite_rep_c64736_316	67.45
8363	RAC875_c26747_243	67.45
8364	BS00002178_51	67.45
8365	BS00004145_51	67.45
8366	RAC875_rep_c69508_215	67.45
8367	BS00012936_51	67.45
8368	BS00015317_51	67.45
8369	BS00021851_51	67.45
8370	BS00033037_51	67.45
8371	BS00065478_51	67.45
8372	BS00066391_51	67.45
8373	BS00072193_51	67.45
8374	BS00073871_51	67.45
8375	BS00074817_51	67.45
8376	BS00074824_51	67.45
8377	BS00086679_51	67.45
8378	CAP12_c2978_93	67.45
8379	CAP7_rep_c9997_155	67.45
8380	D_contig16934_681	67.45
8381	D_GBUVHFX01ANH44_230	67.45
8382	BobWhite_c28133_87	67.45
8383	Excalibur_c16662_300	67.45
8384	Excalibur_c5958_1270	67.45
8385	Ku_c9864_772	67.45
8386	Kukri_c18350_208	67.45
8387	Kukri_c20844_116	67.45
8388	Kukri_c3008_233	67.45
8389	Kukri_c3008_329	67.45
8390	Kukri_c44738_477	67.45
8391	Kukri_c9864_1220	67.45
8392	Kukri_c9864_936	67.45
8393	Kukri_rep_c72587_123	67.45
8394	Kukri_rep_c79478_1209	67.45
8395	RAC875_c17951_108	67.45
8396	BobWhite_rep_c65565_359	67.45
8397	RAC875_c26906_213	67.45
8398	RAC875_c35094_476	67.45
8399	RAC875_c82888_83	67.45
8400	BS00011451_51	67.45
8401	BS00022168_51	67.45
8402	tplb0044p22_2257	67.45
8403	tplb0044p22_2330	67.45
8404	BS00051826_51	67.45
8405	BS00063799_51	67.45
8406	BS00065510_51	67.45
8407	BS00065722_51	67.45
8408	BS00066847_51	67.45
8409	BS00087783_51	67.45
8410	BS00100990_51	67.45
8411	D_contig52961_535	67.45
8412	D_contig74531_32	67.45
8413	Excalibur_c12703_766	67.45
8414	IACX12270	67.45
8415	Kukri_c21718_661	67.45
8416	Kukri_c47895_471	67.45
8417	RAC875_c3762_710	67.45
8418	BS00000721_51	67.45
8419	RAC875_c49080_325	67.45
8420	BS00004070_51	67.45
8421	BS00019365_51	67.45
8422	BS00022620_51	67.45
8423	BS00066395_51	67.45
8424	D_F1BEJMU02JU0FT_98	67.45
8425	IACX589	67.45
8426	BS00000717_51	67.45
8427	RAC875_c62_1514	67.45
8428	RAC875_c62_1546	67.45
8429	RAC875_c62_321	67.45
8430	RFL_Contig5594_1283	67.45
8431	RFL_Contig5594_873	67.45
8432	RAC875_c21004_880	67.45
8433	BS00022027_51	67.45
8434	wsnp_CAP8_c458_368125	67.56
8435	BS00077237_51	67.56
8436	D_GDRF1KQ02G72YO_156	67.56
8437	Kukri_c24648_262	67.56
8438	Kukri_c5113_1082	67.56
8439	Kukri_c53398_200	67.56
8440	RAC875_c8932_740	67.56
8441	RAC875_rep_c81479_191	67.56
8442	Tdurum_contig36962_250	67.56
8443	4910321	67.59
8444	3940843	67.67
8445	Xpsr634	67.8
8446	Xfba383	67.8
8447	Xfba8	67.8
8448	D1.1_ctg3072	67.8
8449	D1.1_ctg4533	67.8
8450	D1.1_ctg4968	67.8
8451	D1.1_ctg8047	67.8
8452	D1.1_ctg9710	67.8
8453	Xcdo312	67.9
8454	wsnp_CAP8_c458_368155	67.99
8455	BS00068183_51	67.99
8456	Excalibur_c34167_128	67.99
8457	BS00083531_51	67.99
8458	Excalibur_c4030_1770	67.99
8459	Kukri_c49577_630	67.99
8460	Kukri_c6167_1271	67.99
8461	BS00024262_51	67.99
8462	BS00033405_51	67.99
8463	RAC875_c48997_1160	67.99
8464	wsnp_BE445121D_Ta_2_2	68.61
8465	wsnp_Ex_rep_c108057_91436561	68.61
8466	Kukri_c6655_954	68.61
8467	BS00094471_51	68.61
8468	CAP8_c879_120	68.61
8469	Excalibur_c5958_1398	68.61
8470	IACX6432	68.61
8471	BS00031658_51	68.61
8472	Xfba118a	68.8
8473	3948968	69.11
8474	1122334	69.11
8475	981194	69.11
8476	1086856	69.11
8477	1101655	69.11
8478	1219266	69.11
8479	1292073	69.11
8480	1075098	69.12
8481	1100560	69.23
8482	Ra_c4899_609	69.35
8483	wPt-667287	69.38
8484	3948039	69.76
8485	1103829	69.76
8486	2244027	69.76
8487	2244067	69.76
8488	Xglk558	69.8
8489	wsnp_Ex_c1130_2166731	69.96
8490	wsnp_Ex_c16720_25268525	69.96
8491	Ra_c5198_843	69.96
8492	Excalibur_c4151_166	69.96
8493	Ex_c33668_180	69.96
8494	Kukri_rep_c103763_242	69.96
8495	Kukri_rep_c112609_711	69.96
8496	2251950	70.01
8497	4262641	70.31
8498	wmc429	70.31
8499	M6_1306491_PstIMseI_PA	70.31
8500	M6_1650600_PstIMseI_PA	70.31
8501	M6_1767595_PstIMseI_PA	70.31
8502	M6_2101227_PstIMseI_PA	70.31
8503	M6_275928_PstIMseI_PA	70.31
8504	M6_3728216_PstIMseI_PA	70.31
8505	M6_982776_PstIMseI_PA	70.31
8506	Opata_1018978_PstIMseI_PA	70.31
8507	Opata_1560098_PstIMseI_PA	70.31
8508	Opata_1854945_PstIMseI_PA	70.31
8509	Opata_1880648_PstIMseI_PA	70.31
8510	Opata_195869_PstIMseI_PA	70.31
8511	Opata_2271694_PstIMseI_PA	70.31
8512	Opata_3327865_PstIMseI_PA	70.31
8513	Opata_3516949_PstIMseI_PA	70.31
8514	Opata_3569985_PstIMseI_PA	70.31
8515	Opata_37900_PstIMseI_PA	70.31
8516	Opata_3859905_PstIMseI_PA	70.31
8517	Opata_4006574_PstIMseI_PA	70.31
8518	Opata_4012278_PstIMseI_PA	70.31
8519	Opata_478679_PstIMseI_PA	70.31
8520	Opata_532846_PstIMseI_PA	70.31
8521	Opata_616624_PstIMseI_PA	70.31
8522	Opata_8230_PstIMseI_PA	70.31
8523	M6_205230_PstIMspI_PA	70.31
8524	M6_597707_PstIMspI_PA	70.31
8525	Opata_1013246_PstIMspI_PA	70.31
8526	Opata_1031504_PstIMspI_PA	70.31
8527	Opata_1031851_PstIMspI_PA	70.31
8528	Opata_1060428_PstIMspI_PA	70.31
8529	Opata_1086486_PstIMspI_PA	70.31
8530	Opata_1086490_PstIMspI_PA	70.31
8531	Opata_1113074_PstIMspI_PA	70.31
8532	Opata_1113227_PstIMspI_PA	70.31
8533	Opata_1130280_PstIMspI_PA	70.31
8534	Opata_1147342_PstIMspI_PA	70.31
8535	Opata_1152035_PstIMspI_PA	70.31
8536	Opata_1164771_PstIMspI_PA	70.31
8537	Opata_1165308_PstIMspI_PA	70.31
8538	Opata_1173964_PstIMspI_PA	70.31
8539	Opata_1176324_PstIMspI_PA	70.31
8540	Opata_1177304_PstIMspI_PA	70.31
8541	Opata_1187442_PstIMspI_PA	70.31
8542	Opata_1192184_PstIMspI_PA	70.31
8543	Opata_1192897_PstIMspI_PA	70.31
8544	Opata_1212696_PstIMspI_PA	70.31
8545	Opata_1229293_PstIMspI_PA	70.31
8546	Opata_1235015_PstIMspI_PA	70.31
8547	Opata_1246965_PstIMspI_PA	70.31
8548	Opata_1252009_PstIMspI_PA	70.31
8549	Opata_1280385_PstIMspI_PA	70.31
8550	Opata_1284749_PstIMspI_PA	70.31
8551	Opata_1309236_PstIMspI_PA	70.31
8552	Opata_1315017_PstIMspI_PA	70.31
8553	Opata_1344320_PstIMspI_PA	70.31
8554	Opata_1344676_PstIMspI_PA	70.31
8555	Opata_1382060_PstIMspI_PA	70.31
8556	Opata_1444968_PstIMspI_PA	70.31
8557	Opata_1450857_PstIMspI_PA	70.31
8558	Opata_1456933_PstIMspI_PA	70.31
8559	Opata_1458232_PstIMspI_PA	70.31
8560	Opata_1471547_PstIMspI_PA	70.31
8561	Opata_1485291_PstIMspI_PA	70.31
8562	Opata_1550237_PstIMspI_PA	70.31
8563	Opata_1554186_PstIMspI_PA	70.31
8564	Opata_1554768_PstIMspI_PA	70.31
8565	Opata_1560723_PstIMspI_PA	70.31
8566	Opata_1583791_PstIMspI_PA	70.31
8567	Opata_1680547_PstIMspI_PA	70.31
8568	Opata_1681506_PstIMspI_PA	70.31
8569	Opata_1694735_PstIMspI_PA	70.31
8570	Opata_1702365_PstIMspI_PA	70.31
8571	Opata_1708094_PstIMspI_PA	70.31
8572	Opata_1714320_PstIMspI_PA	70.31
8573	Opata_1722293_PstIMspI_PA	70.31
8574	Opata_1742595_PstIMspI_PA	70.31
8575	Opata_1792574_PstIMspI_PA	70.31
8576	Opata_1810408_PstIMspI_PA	70.31
8577	Opata_1816393_PstIMspI_PA	70.31
8578	Opata_1872655_PstIMspI_PA	70.31
8579	Opata_1944516_PstIMspI_PA	70.31
8580	Opata_2022375_PstIMspI_PA	70.31
8581	Opata_206800_PstIMspI_PA	70.31
8582	Opata_2092513_PstIMspI_PA	70.31
8583	Opata_2107907_PstIMspI_PA	70.31
8584	Opata_2115275_PstIMspI_PA	70.31
8585	Opata_2123711_PstIMspI_PA	70.31
8586	Opata_2142069_PstIMspI_PA	70.31
8587	Opata_2160476_PstIMspI_PA	70.31
8588	Opata_2166957_PstIMspI_PA	70.31
8589	Opata_2178826_PstIMspI_PA	70.31
8590	Opata_2227905_PstIMspI_PA	70.31
8591	Opata_2232853_PstIMspI_PA	70.31
8592	Opata_2257166_PstIMspI_PA	70.31
8593	Opata_2272206_PstIMspI_PA	70.31
8594	Opata_2287374_PstIMspI_PA	70.31
8595	Opata_2288745_PstIMspI_PA	70.31
8596	Opata_2295133_PstIMspI_PA	70.31
8597	Opata_2301648_PstIMspI_PA	70.31
8598	Opata_2313161_PstIMspI_PA	70.31
8599	Opata_2325673_PstIMspI_PA	70.31
8600	Opata_2352170_PstIMspI_PA	70.31
8601	Opata_235671_PstIMspI_PA	70.31
8602	Opata_2357944_PstIMspI_PA	70.31
8603	Opata_2364745_PstIMspI_PA	70.31
8604	Opata_2366508_PstIMspI_PA	70.31
8605	Opata_2369350_PstIMspI_PA	70.31
8606	Opata_240608_PstIMspI_PA	70.31
8607	Opata_2434759_PstIMspI_PA	70.31
8608	Opata_2453705_PstIMspI_PA	70.31
8609	Opata_2475899_PstIMspI_PA	70.31
8610	Opata_2510452_PstIMspI_PA	70.31
8611	Opata_2525616_PstIMspI_PA	70.31
8612	Opata_2527001_PstIMspI_PA	70.31
8613	Opata_2529598_PstIMspI_PA	70.31
8614	Opata_254666_PstIMspI_PA	70.31
8615	Opata_2573330_PstIMspI_PA	70.31
8616	Opata_2576435_PstIMspI_PA	70.31
8617	Opata_258191_PstIMspI_PA	70.31
8618	Opata_259250_PstIMspI_PA	70.31
8619	Opata_259827_PstIMspI_PA	70.31
8620	Opata_2640948_PstIMspI_PA	70.31
8621	Opata_2651126_PstIMspI_PA	70.31
8622	Opata_267179_PstIMspI_PA	70.31
8623	Opata_268573_PstIMspI_PA	70.31
8624	Opata_2693278_PstIMspI_PA	70.31
8625	Opata_2698092_PstIMspI_PA	70.31
8626	Opata_2716966_PstIMspI_PA	70.31
8627	Opata_2717250_PstIMspI_PA	70.31
8628	Opata_2746281_PstIMspI_PA	70.31
8629	Opata_2747343_PstIMspI_PA	70.31
8630	Opata_2813735_PstIMspI_PA	70.31
8631	Opata_2820806_PstIMspI_PA	70.31
8632	Opata_2854728_PstIMspI_PA	70.31
8633	Opata_2855682_PstIMspI_PA	70.31
8634	Opata_2859675_PstIMspI_PA	70.31
8635	Opata_2866421_PstIMspI_PA	70.31
8636	Opata_2914836_PstIMspI_PA	70.31
8637	Opata_2922520_PstIMspI_PA	70.31
8638	Opata_2943131_PstIMspI_PA	70.31
8639	Opata_2950022_PstIMspI_PA	70.31
8640	Opata_3033234_PstIMspI_PA	70.31
8641	Opata_308112_PstIMspI_PA	70.31
8642	Opata_3084590_PstIMspI_PA	70.31
8643	Opata_310833_PstIMspI_PA	70.31
8644	Opata_3124138_PstIMspI_PA	70.31
8645	Opata_3151506_PstIMspI_PA	70.31
8646	Opata_317872_PstIMspI_PA	70.31
8647	Opata_3184069_PstIMspI_PA	70.31
8648	Opata_3220841_PstIMspI_PA	70.31
8649	Opata_3235264_PstIMspI_PA	70.31
8650	Opata_3253866_PstIMspI_PA	70.31
8651	Opata_3256215_PstIMspI_PA	70.31
8652	Opata_3265635_PstIMspI_PA	70.31
8653	Opata_3274843_PstIMspI_PA	70.31
8654	Opata_329798_PstIMspI_PA	70.31
8655	Opata_3306280_PstIMspI_PA	70.31
8656	Opata_3310685_PstIMspI_PA	70.31
8657	Opata_331727_PstIMspI_PA	70.31
8658	Opata_334557_PstIMspI_PA	70.31
8659	Opata_3351442_PstIMspI_PA	70.31
8660	Opata_3356499_PstIMspI_PA	70.31
8661	Opata_335743_PstIMspI_PA	70.31
8662	Opata_3379204_PstIMspI_PA	70.31
8663	Opata_3397615_PstIMspI_PA	70.31
8664	Opata_340321_PstIMspI_PA	70.31
8665	Opata_340656_PstIMspI_PA	70.31
8666	Opata_3411607_PstIMspI_PA	70.31
8667	Opata_342004_PstIMspI_PA	70.31
8668	Opata_3422087_PstIMspI_PA	70.31
8669	Opata_3426759_PstIMspI_PA	70.31
8670	Opata_3448886_PstIMspI_PA	70.31
8671	Opata_3625585_PstIMspI_PA	70.31
8672	Opata_3656809_PstIMspI_PA	70.31
8673	Opata_3666782_PstIMspI_PA	70.31
8674	Opata_3673350_PstIMspI_PA	70.31
8675	Opata_3713815_PstIMspI_PA	70.31
8676	Opata_3716339_PstIMspI_PA	70.31
8677	Opata_372371_PstIMspI_PA	70.31
8678	Opata_3748607_PstIMspI_PA	70.31
8679	Opata_3771793_PstIMspI_PA	70.31
8680	Opata_3776282_PstIMspI_PA	70.31
8681	Opata_378286_PstIMspI_PA	70.31
8682	Opata_3783170_PstIMspI_PA	70.31
8683	Opata_3858755_PstIMspI_PA	70.31
8684	Opata_3871795_PstIMspI_PA	70.31
8685	Opata_3889607_PstIMspI_PA	70.31
8686	Opata_389068_PstIMspI_PA	70.31
8687	Opata_3910922_PstIMspI_PA	70.31
8688	Opata_3911378_PstIMspI_PA	70.31
8689	Opata_391380_PstIMspI_PA	70.31
8690	Opata_3936887_PstIMspI_PA	70.31
8691	Opata_3942664_PstIMspI_PA	70.31
8692	Opata_3974326_PstIMspI_PA	70.31
8693	Opata_3991836_PstIMspI_PA	70.31
8694	Opata_4014098_PstIMspI_PA	70.31
8695	Opata_4019626_PstIMspI_PA	70.31
8696	Opata_403923_PstIMspI_PA	70.31
8697	Opata_407297_PstIMspI_PA	70.31
8698	Opata_4095633_PstIMspI_PA	70.31
8699	Opata_4125640_PstIMspI_PA	70.31
8700	Opata_414634_PstIMspI_PA	70.31
8701	Opata_4146836_PstIMspI_PA	70.31
8702	Opata_4157382_PstIMspI_PA	70.31
8703	Opata_4159483_PstIMspI_PA	70.31
8704	Opata_4160732_PstIMspI_PA	70.31
8705	Opata_4227016_PstIMspI_PA	70.31
8706	Opata_4254464_PstIMspI_PA	70.31
8707	Opata_446376_PstIMspI_PA	70.31
8708	Opata_447077_PstIMspI_PA	70.31
8709	Opata_451772_PstIMspI_PA	70.31
8710	Opata_455523_PstIMspI_PA	70.31
8711	Opata_476788_PstIMspI_PA	70.31
8712	Opata_482526_PstIMspI_PA	70.31
8713	Opata_499871_PstIMspI_PA	70.31
8714	Opata_527539_PstIMspI_PA	70.31
8715	Opata_549624_PstIMspI_PA	70.31
8716	Opata_565320_PstIMspI_PA	70.31
8717	Opata_568113_PstIMspI_PA	70.31
8718	Opata_610635_PstIMspI_PA	70.31
8719	Opata_619787_PstIMspI_PA	70.31
8720	Opata_627255_PstIMspI_PA	70.31
8721	Opata_640456_PstIMspI_PA	70.31
8722	Opata_642710_PstIMspI_PA	70.31
8723	Opata_652621_PstIMspI_PA	70.31
8724	Opata_659768_PstIMspI_PA	70.31
8725	Opata_671088_PstIMspI_PA	70.31
8726	Opata_734921_PstIMspI_PA	70.31
8727	Opata_746858_PstIMspI_PA	70.31
8728	Opata_756773_PstIMspI_PA	70.31
8729	Opata_761378_PstIMspI_PA	70.31
8730	Opata_765694_PstIMspI_PA	70.31
8731	Opata_776521_PstIMspI_PA	70.31
8732	Opata_800616_PstIMspI_PA	70.31
8733	Opata_805102_PstIMspI_PA	70.31
8734	Opata_827565_PstIMspI_PA	70.31
8735	Opata_866492_PstIMspI_PA	70.31
8736	Opata_874581_PstIMspI_PA	70.31
8737	Opata_889917_PstIMspI_PA	70.31
8738	Opata_892685_PstIMspI_PA	70.31
8739	Opata_897115_PstIMspI_PA	70.31
8740	Opata_897528_PstIMspI_PA	70.31
8741	Opata_907632_PstIMspI_PA	70.31
8742	Opata_923775_PstIMspI_PA	70.31
8743	Opata_956988_PstIMspI_PA	70.31
8744	Opata_959740_PstIMspI_PA	70.31
8745	Opata_979518_PstIMspI_PA	70.31
8746	Opata_998829_PstIMspI_PA	70.31
8747	M6_298680_66_PstIMseI_SNP	70.31
8748	M6_3405849_12_PstIMseI_SNP	70.31
8749	M6_6355_51_PstIMseI_SNP	70.31
8750	M6_813444_19_PstIMseI_SNP	70.31
8751	Opata_151803_32_PstIMseI_SNP	70.31
8752	Opata_151803_40_PstIMseI_SNP	70.31
8753	Opata_291582_69_PstIMseI_SNP	70.31
8754	Opata_339339_80_PstIMseI_SNP	70.31
8755	Opata_428385_49_PstIMseI_SNP	70.31
8756	Opata_428385_64_PstIMseI_SNP	70.31
8757	Opata_429761_27_PstIMseI_SNP	70.31
8758	Opata_4492047_45_PstIMseI_SNP	70.31
8759	Opata_461704_87_PstIMseI_SNP	70.31
8760	Opata_721686_32_PstIMseI_SNP	70.31
8761	Opata_721686_44_PstIMseI_SNP	70.31
8762	Opata_945594_57_PstIMseI_SNP	70.31
8763	M6_2148322_72_PstIMspI_SNP	70.31
8764	M6_454245_51_PstIMspI_SNP	70.31
8765	M6_639553_50_PstIMspI_SNP	70.31
8766	Opata_1051298_6_PstIMspI_SNP	70.31
8767	Opata_1312175_36_PstIMspI_SNP	70.31
8768	Opata_1720719_85_PstIMspI_SNP	70.31
8769	Opata_2208418_4_PstIMspI_SNP	70.31
8770	Opata_2477169_80_PstIMspI_SNP	70.31
8771	Opata_2477169_81_PstIMspI_SNP	70.31
8772	Opata_3378961_73_PstIMspI_SNP	70.31
8773	Opata_462210_14_PstIMspI_SNP	70.31
8774	Opata_95967_40_PstIMspI_SNP	70.31
8775	Opata_732566_PstIMseI_PA	70.31
8776	M6_228551_PstIMseI_PA	70.31
8777	M6_3115000_PstIMseI_PA	70.31
8778	M6_657232_PstIMseI_PA	70.31
8779	M6_71506_PstIMseI_PA	70.31
8780	M6_738718_PstIMseI_PA	70.31
8781	M6_779114_PstIMseI_PA	70.31
8782	M6_798677_PstIMseI_PA	70.31
8783	M6_83001_PstIMseI_PA	70.31
8784	M6_919003_PstIMseI_PA	70.31
8785	Opata_1011445_PstIMseI_PA	70.31
8786	Opata_119988_PstIMseI_PA	70.31
8787	Opata_122702_PstIMseI_PA	70.31
8788	Opata_158405_PstIMseI_PA	70.31
8789	Opata_219061_PstIMseI_PA	70.31
8790	Opata_225878_PstIMseI_PA	70.31
8791	Opata_2465905_PstIMseI_PA	70.31
8792	Opata_406822_PstIMseI_PA	70.31
8793	Opata_427707_PstIMseI_PA	70.31
8794	Opata_473636_PstIMseI_PA	70.31
8795	Opata_495097_PstIMseI_PA	70.31
8796	Opata_501626_PstIMseI_PA	70.31
8797	Opata_533355_PstIMseI_PA	70.31
8798	Opata_561075_PstIMseI_PA	70.31
8799	Opata_723656_PstIMseI_PA	70.31
8800	Opata_923868_PstIMseI_PA	70.31
8801	Opata_958469_PstIMseI_PA	70.31
8802	M6_1069370_PstIMspI_PA	70.31
8803	M6_1418859_PstIMspI_PA	70.31
8804	M6_1432880_PstIMspI_PA	70.31
8805	M6_3460414_PstIMspI_PA	70.31
8806	M6_392034_PstIMspI_PA	70.31
8807	M6_404594_PstIMspI_PA	70.31
8808	M6_504147_PstIMspI_PA	70.31
8809	M6_788330_PstIMspI_PA	70.31
8810	Opata_1090655_PstIMspI_PA	70.31
8811	Opata_1107499_PstIMspI_PA	70.31
8812	Opata_1275542_PstIMspI_PA	70.31
8813	Opata_1413777_PstIMspI_PA	70.31
8814	Opata_1477913_PstIMspI_PA	70.31
8815	Opata_1654535_PstIMspI_PA	70.31
8816	Opata_1707329_PstIMspI_PA	70.31
8817	Opata_1716440_PstIMspI_PA	70.31
8818	Opata_1746213_PstIMspI_PA	70.31
8819	Opata_1840339_PstIMspI_PA	70.31
8820	Opata_2006369_PstIMspI_PA	70.31
8821	Opata_2151493_PstIMspI_PA	70.31
8822	Opata_2189471_PstIMspI_PA	70.31
8823	Opata_2215694_PstIMspI_PA	70.31
8824	Opata_2403833_PstIMspI_PA	70.31
8825	Opata_2461961_PstIMspI_PA	70.31
8826	Opata_2529919_PstIMspI_PA	70.31
8827	Opata_2552191_PstIMspI_PA	70.31
8828	Opata_2631929_PstIMspI_PA	70.31
8829	Opata_2641418_PstIMspI_PA	70.31
8830	Opata_2641773_PstIMspI_PA	70.31
8831	Opata_2647499_PstIMspI_PA	70.31
8832	Opata_2661759_PstIMspI_PA	70.31
8833	Opata_2663913_PstIMspI_PA	70.31
8834	Opata_275738_PstIMspI_PA	70.31
8835	Opata_2899096_PstIMspI_PA	70.31
8836	Opata_2949269_PstIMspI_PA	70.31
8837	Opata_300344_PstIMspI_PA	70.31
8838	Opata_3210783_PstIMspI_PA	70.31
8839	Opata_3256443_PstIMspI_PA	70.31
8840	Opata_326139_PstIMspI_PA	70.31
8841	Opata_3393042_PstIMspI_PA	70.31
8842	Opata_3655013_PstIMspI_PA	70.31
8843	Opata_3687566_PstIMspI_PA	70.31
8844	Opata_3840021_PstIMspI_PA	70.31
8845	Opata_3911450_PstIMspI_PA	70.31
8846	Opata_3919197_PstIMspI_PA	70.31
8847	Opata_4128280_PstIMspI_PA	70.31
8848	Opata_4145374_PstIMspI_PA	70.31
8849	Opata_4166219_PstIMspI_PA	70.31
8850	Opata_465290_PstIMspI_PA	70.31
8851	Opata_534648_PstIMspI_PA	70.31
8852	Opata_576733_PstIMspI_PA	70.31
8853	Opata_619053_PstIMspI_PA	70.31
8854	Opata_70485_PstIMspI_PA	70.31
8855	Opata_834612_PstIMspI_PA	70.31
8856	Opata_950630_PstIMspI_PA	70.31
8857	Opata_1098906_30_PstIMseI_SNP	70.31
8858	Opata_241037_48_PstIMseI_SNP	70.31
8859	Opata_3186020_73_PstIMseI_SNP	70.31
8860	Opata_3186020_83_PstIMseI_SNP	70.31
8861	Opata_3350723_83_PstIMseI_SNP	70.31
8862	Opata_4307269_9_PstIMseI_SNP	70.31
8863	Opata_546817_4_PstIMseI_SNP	70.31
8864	Opata_659164_48_PstIMseI_SNP	70.31
8865	Opata_1402124_13_PstIMspI_SNP	70.31
8866	Opata_2700345_87_PstIMspI_SNP	70.31
8867	Opata_417202_40_PstIMspI_SNP	70.31
8868	Opata_652954_11_PstIMspI_SNP	70.31
8869	Opata_669023_4_PstIMspI_SNP	70.31
8870	Opata_1030441_PstIMseI_PA	70.31
8871	Opata_103678_PstIMseI_PA	70.31
8872	Opata_1215899_PstIMseI_PA	70.31
8873	Opata_1246661_PstIMseI_PA	70.31
8874	Opata_2056891_PstIMseI_PA	70.31
8875	Opata_272683_PstIMseI_PA	70.31
8876	Opata_35581_PstIMseI_PA	70.31
8877	Opata_3701287_PstIMseI_PA	70.31
8878	Opata_581226_PstIMseI_PA	70.31
8879	Opata_6997_PstIMseI_PA	70.31
8880	Opata_1585950_PstIMspI_PA	70.31
8881	Opata_1859919_PstIMspI_PA	70.31
8882	Opata_1921633_PstIMspI_PA	70.31
8883	Opata_2085542_PstIMspI_PA	70.31
8884	Opata_2166328_PstIMspI_PA	70.31
8885	Opata_2239105_PstIMspI_PA	70.31
8886	Opata_2450333_PstIMspI_PA	70.31
8887	Opata_285936_PstIMspI_PA	70.31
8888	Opata_3705290_PstIMspI_PA	70.31
8889	Opata_427901_PstIMspI_PA	70.31
8890	Opata_565125_PstIMspI_PA	70.31
8891	Opata_775591_PstIMspI_PA	70.31
8892	Opata_815529_PstIMspI_PA	70.31
8893	Opata_1070347_PstIMseI_PA	70.31
8894	Opata_1272249_PstIMseI_PA	70.31
8895	Opata_2155602_PstIMseI_PA	70.31
8896	Opata_2189382_PstIMseI_PA	70.31
8897	Opata_240952_PstIMseI_PA	70.31
8898	Opata_751972_PstIMseI_PA	70.31
8899	Opata_846185_PstIMseI_PA	70.31
8900	M6_3408254_PstIMspI_PA	70.31
8901	M6_368911_PstIMspI_PA	70.31
8902	Opata_1011970_PstIMspI_PA	70.31
8903	Opata_1459773_PstIMspI_PA	70.31
8904	Opata_1772981_PstIMspI_PA	70.31
8905	Opata_1838183_PstIMspI_PA	70.31
8906	Opata_1916319_PstIMspI_PA	70.31
8907	Opata_2222823_PstIMspI_PA	70.31
8908	Opata_2301754_PstIMspI_PA	70.31
8909	Opata_2616247_PstIMspI_PA	70.31
8910	Opata_2622499_PstIMspI_PA	70.31
8911	Opata_2644125_PstIMspI_PA	70.31
8912	Opata_2926213_PstIMspI_PA	70.31
8913	Opata_2974953_PstIMspI_PA	70.31
8914	Opata_3116550_PstIMspI_PA	70.31
8915	Opata_3216201_PstIMspI_PA	70.31
8916	Opata_3299543_PstIMspI_PA	70.31
8917	Opata_3301542_PstIMspI_PA	70.31
8918	Opata_3587480_PstIMspI_PA	70.31
8919	Opata_3775911_PstIMspI_PA	70.31
8920	Opata_4044609_PstIMspI_PA	70.31
8921	Opata_4247438_PstIMspI_PA	70.31
8922	Opata_534024_PstIMspI_PA	70.31
8923	Opata_718412_PstIMspI_PA	70.31
8924	Opata_922399_PstIMspI_PA	70.31
8925	Opata_976759_PstIMspI_PA	70.31
8926	Opata_1443823_28_PstIMseI_SNP	70.31
8927	M6_1564813_PstIMluI_PA	70.31
8928	M6_1349747_PstIMseI_PA	70.31
8929	M6_1858575_PstIMseI_PA	70.31
8930	M6_271152_PstIMseI_PA	70.31
8931	M6_3278161_PstIMseI_PA	70.31
8932	M6_33691_PstIMseI_PA	70.31
8933	M6_72086_PstIMseI_PA	70.31
8934	M6_134358_PstIMspI_PA	70.31
8935	M6_2429652_PstIMspI_PA	70.31
8936	M6_2661870_PstIMspI_PA	70.31
8937	M6_434773_PstIMspI_PA	70.31
8938	M6_472285_PstIMspI_PA	70.31
8939	M6_757582_PstIMspI_PA	70.31
8940	M6_827758_PstIMspI_PA	70.31
8941	Opata_1063505_PstIMspI_PA	70.31
8942	Opata_1339160_PstIMspI_PA	70.31
8943	Opata_1419944_PstIMspI_PA	70.31
8944	Opata_1497634_PstIMspI_PA	70.31
8945	Opata_1830751_PstIMspI_PA	70.31
8946	Opata_1952460_PstIMspI_PA	70.31
8947	Opata_2097003_PstIMspI_PA	70.31
8948	Opata_256707_PstIMspI_PA	70.31
8949	Opata_3161323_PstIMspI_PA	70.31
8950	Opata_3634396_PstIMspI_PA	70.31
8951	Opata_3806755_PstIMspI_PA	70.31
8952	Opata_38937_PstIMspI_PA	70.31
8953	Opata_629147_PstIMspI_PA	70.31
8954	Opata_958567_PstIMspI_PA	70.31
8955	Opata_2417633_4_PstIMseI_SNP	70.31
8956	Opata_1694407_6_PstIMspI_SNP	70.31
8957	Opata_248198_45_PstIMspI_SNP	70.31
8958	M6_1127190_PstIMseI_PA	70.31
8959	M6_1305871_PstIMseI_PA	70.31
8960	M6_1414191_PstIMseI_PA	70.31
8961	M6_23308_PstIMseI_PA	70.31
8962	M6_2432440_PstIMseI_PA	70.31
8963	M6_276519_PstIMseI_PA	70.31
8964	M6_318443_PstIMseI_PA	70.31
8965	M6_3287121_PstIMseI_PA	70.31
8966	M6_3480319_PstIMseI_PA	70.31
8967	M6_3740119_PstIMseI_PA	70.31
8968	M6_4040604_PstIMseI_PA	70.31
8969	M6_462344_PstIMseI_PA	70.31
8970	M6_731140_PstIMseI_PA	70.31
8971	M6_856822_PstIMseI_PA	70.31
8972	Opata_130308_PstIMseI_PA	70.31
8973	Opata_191128_PstIMseI_PA	70.31
8974	Opata_230217_PstIMseI_PA	70.31
8975	Opata_3495118_PstIMseI_PA	70.31
8976	Opata_53692_PstIMseI_PA	70.31
8977	Opata_767394_PstIMseI_PA	70.31
8978	M6_1437127_PstIMspI_PA	70.31
8979	M6_1786620_PstIMspI_PA	70.31
8980	M6_3516957_PstIMspI_PA	70.31
8981	M6_389246_PstIMspI_PA	70.31
8982	M6_590202_PstIMspI_PA	70.31
8983	Opata_1365607_PstIMspI_PA	70.31
8984	Opata_1645512_PstIMspI_PA	70.31
8985	Opata_1845411_PstIMspI_PA	70.31
8986	Opata_1852380_PstIMspI_PA	70.31
8987	Opata_1923340_PstIMspI_PA	70.31
8988	Opata_2231782_PstIMspI_PA	70.31
8989	Opata_2991866_PstIMspI_PA	70.31
8990	Opata_3066052_PstIMspI_PA	70.31
8991	Opata_3133821_PstIMspI_PA	70.31
8992	Opata_4201708_PstIMspI_PA	70.31
8993	Opata_574262_PstIMspI_PA	70.31
8994	Opata_943034_PstIMspI_PA	70.31
8995	Opata_1657892_35_PstIMspI_SNP	70.31
8996	M6_11809_PstIMseI_PA	70.31
8997	M6_1607344_PstIMseI_PA	70.31
8998	M6_170183_PstIMseI_PA	70.31
8999	M6_2649662_PstIMseI_PA	70.31
9000	M6_753844_PstIMseI_PA	70.31
9001	M6_775819_PstIMseI_PA	70.31
9002	M6_87303_PstIMseI_PA	70.31
9003	Opata_1043598_PstIMseI_PA	70.31
9004	Opata_1146166_PstIMseI_PA	70.31
9005	Opata_1250469_PstIMseI_PA	70.31
9006	Opata_1321749_PstIMseI_PA	70.31
9007	Opata_1852249_PstIMseI_PA	70.31
9008	Opata_193440_PstIMseI_PA	70.31
9009	Opata_2088543_PstIMseI_PA	70.31
9010	Opata_218071_PstIMseI_PA	70.31
9011	Opata_2241208_PstIMseI_PA	70.31
9012	Opata_250230_PstIMseI_PA	70.31
9013	Opata_377548_PstIMseI_PA	70.31
9014	Opata_3823336_PstIMseI_PA	70.31
9015	Opata_393530_PstIMseI_PA	70.31
9016	Opata_606292_PstIMseI_PA	70.31
9017	Opata_674257_PstIMseI_PA	70.31
9018	M6_1061315_PstIMspI_PA	70.31
9019	M6_1474873_PstIMspI_PA	70.31
9020	M6_1651465_PstIMspI_PA	70.31
9021	M6_2731417_PstIMspI_PA	70.31
9022	Opata_1043389_PstIMspI_PA	70.31
9023	Opata_1414979_PstIMspI_PA	70.31
9024	Opata_161702_PstIMspI_PA	70.31
9025	Opata_1641451_PstIMspI_PA	70.31
9026	Opata_2223107_PstIMspI_PA	70.31
9027	Opata_225726_PstIMspI_PA	70.31
9028	Opata_2469865_PstIMspI_PA	70.31
9029	Opata_2659641_PstIMspI_PA	70.31
9030	Opata_3229741_PstIMspI_PA	70.31
9031	Opata_3681388_PstIMspI_PA	70.31
9032	Opata_3897097_PstIMspI_PA	70.31
9033	Opata_415411_PstIMspI_PA	70.31
9034	Opata_714767_PstIMspI_PA	70.31
9035	M6_1073647_PstIMseI_PA	70.31
9036	M6_1227994_PstIMseI_PA	70.31
9037	M6_250721_PstIMseI_PA	70.31
9038	M6_383082_PstIMseI_PA	70.31
9039	M6_455676_PstIMseI_PA	70.31
9040	M6_481193_PstIMseI_PA	70.31
9041	Opata_228184_PstIMseI_PA	70.31
9042	Opata_404568_PstIMseI_PA	70.31
9043	Opata_773806_PstIMseI_PA	70.31
9044	M6_1077762_PstIMspI_PA	70.31
9045	M6_2088495_PstIMspI_PA	70.31
9046	M6_657721_PstIMspI_PA	70.31
9047	M6_704327_PstIMspI_PA	70.31
9048	Opata_2080282_PstIMspI_PA	70.31
9049	Opata_2557746_PstIMspI_PA	70.31
9050	Opata_2771826_PstIMspI_PA	70.31
9051	Opata_3674041_PstIMspI_PA	70.31
9052	M6_1641541_PstIMseI_PA	70.31
9053	Opata_141114_PstIMseI_PA	70.31
9054	Opata_2784371_PstIMseI_PA	70.31
9055	M6_557045_PstIMspI_PA	70.31
9056	Opata_1515034_PstIMspI_PA	70.31
9057	Opata_1822752_PstIMspI_PA	70.31
9058	M6_50604_PstIMluI_PA	70.31
9059	M6_1047587_PstIMseI_PA	70.31
9060	M6_1085922_PstIMseI_PA	70.31
9061	M6_1103296_PstIMseI_PA	70.31
9062	M6_113323_PstIMseI_PA	70.31
9063	M6_1441674_PstIMseI_PA	70.31
9064	M6_2171836_PstIMseI_PA	70.31
9065	M6_241427_PstIMseI_PA	70.31
9066	M6_3423020_PstIMseI_PA	70.31
9067	M6_642591_PstIMseI_PA	70.31
9068	M6_673868_PstIMseI_PA	70.31
9069	M6_99797_PstIMseI_PA	70.31
9070	Opata_1463148_PstIMseI_PA	70.31
9071	Opata_1508459_PstIMseI_PA	70.31
9072	Opata_156054_PstIMseI_PA	70.31
9073	Opata_2070839_PstIMseI_PA	70.31
9074	Opata_483839_PstIMseI_PA	70.31
9075	Opata_58406_PstIMseI_PA	70.31
9076	Opata_625963_PstIMseI_PA	70.31
9077	Opata_817712_PstIMseI_PA	70.31
9078	Opata_890865_PstIMseI_PA	70.31
9079	Opata_914091_PstIMseI_PA	70.31
9080	M6_11158_PstIMspI_PA	70.31
9081	M6_1267014_PstIMspI_PA	70.31
9082	M6_1427626_PstIMspI_PA	70.31
9083	M6_1429253_PstIMspI_PA	70.31
9084	M6_177774_PstIMspI_PA	70.31
9085	M6_2780870_PstIMspI_PA	70.31
9086	M6_332479_PstIMspI_PA	70.31
9087	M6_361444_PstIMspI_PA	70.31
9088	M6_648919_PstIMspI_PA	70.31
9089	M6_924048_PstIMspI_PA	70.31
9090	Opata_1097608_PstIMspI_PA	70.31
9091	Opata_1116702_PstIMspI_PA	70.31
9092	Opata_1157963_PstIMspI_PA	70.31
9093	Opata_129002_PstIMspI_PA	70.31
9094	Opata_1438272_PstIMspI_PA	70.31
9095	Opata_1566095_PstIMspI_PA	70.31
9096	Opata_1610854_PstIMspI_PA	70.31
9097	Opata_1628610_PstIMspI_PA	70.31
9098	Opata_1649534_PstIMspI_PA	70.31
9099	Opata_1715137_PstIMspI_PA	70.31
9100	Opata_1734336_PstIMspI_PA	70.31
9101	Opata_1818454_PstIMspI_PA	70.31
9102	Opata_1929532_PstIMspI_PA	70.31
9103	Opata_1970877_PstIMspI_PA	70.31
9104	Opata_1981563_PstIMspI_PA	70.31
9105	Opata_1999883_PstIMspI_PA	70.31
9106	Opata_2019488_PstIMspI_PA	70.31
9107	Opata_2061095_PstIMspI_PA	70.31
9108	Opata_2381354_PstIMspI_PA	70.31
9109	Opata_2387337_PstIMspI_PA	70.31
9110	Opata_2706154_PstIMspI_PA	70.31
9111	Opata_2830731_PstIMspI_PA	70.31
9112	Opata_2918505_PstIMspI_PA	70.31
9113	Opata_2932904_PstIMspI_PA	70.31
9114	Opata_3211087_PstIMspI_PA	70.31
9115	Opata_3253907_PstIMspI_PA	70.31
9116	Opata_3288861_PstIMspI_PA	70.31
9117	Opata_334311_PstIMspI_PA	70.31
9118	Opata_3406306_PstIMspI_PA	70.31
9119	Opata_3479613_PstIMspI_PA	70.31
9120	Opata_3804351_PstIMspI_PA	70.31
9121	Opata_3838217_PstIMspI_PA	70.31
9122	Opata_4017188_PstIMspI_PA	70.31
9123	Opata_4046454_PstIMspI_PA	70.31
9124	Opata_4212731_PstIMspI_PA	70.31
9125	Opata_698961_PstIMspI_PA	70.31
9126	Opata_709867_PstIMspI_PA	70.31
9127	Opata_758654_PstIMspI_PA	70.31
9128	Opata_884006_PstIMspI_PA	70.31
9129	M6_1020140_PstIMseI_PA	70.31
9130	M6_2421270_PstIMseI_PA	70.31
9131	Opata_1173709_PstIMseI_PA	70.31
9132	Opata_1395984_PstIMseI_PA	70.31
9133	Opata_175656_PstIMseI_PA	70.31
9134	Opata_199275_PstIMseI_PA	70.31
9135	Opata_485821_PstIMseI_PA	70.31
9136	Opata_551975_PstIMseI_PA	70.31
9137	Opata_669295_PstIMseI_PA	70.31
9138	Opata_6912_PstIMseI_PA	70.31
9139	Opata_858645_PstIMseI_PA	70.31
9140	Opata_1535067_PstIMspI_PA	70.31
9141	Opata_1598305_PstIMspI_PA	70.31
9142	Opata_2355773_PstIMspI_PA	70.31
9143	Opata_2412828_PstIMspI_PA	70.31
9144	Opata_2608313_PstIMspI_PA	70.31
9145	Opata_2634091_PstIMspI_PA	70.31
9146	Opata_3016024_PstIMspI_PA	70.31
9147	Opata_644475_PstIMspI_PA	70.31
9148	Opata_688666_PstIMspI_PA	70.31
9149	Opata_747761_PstIMspI_PA	70.31
9150	Opata_956460_PstIMspI_PA	70.31
9151	Opata_962988_PstIMspI_PA	70.31
9152	Opata_685545_PstIMspI_PA	70.31
9153	M6_1413145_PstIMseI_PA	70.31
9154	Opata_4102254_PstIMseI_PA	70.31
9155	M6_3292350_PstIMspI_PA	70.31
9156	Opata_1091959_PstIMspI_PA	70.31
9157	Opata_1190148_PstIMspI_PA	70.31
9158	Opata_1916082_PstIMseI_PA	70.31
9159	Opata_2880368_PstIMseI_PA	70.31
9160	Opata_43454_PstIMseI_PA	70.31
9161	Opata_1079979_PstIMspI_PA	70.31
9162	Opata_4111524_PstIMspI_PA	70.31
9163	Opata_434298_PstIMspI_PA	70.31
9164	Opata_824639_PstIMspI_PA	70.31
9165	M6_962570_PstIMseI_PA	70.31
9166	Opata_1000349_PstIMseI_PA	70.31
9167	Opata_1420698_PstIMspI_PA	70.31
9168	Opata_1528273_PstIMspI_PA	70.31
9169	Opata_2219602_PstIMspI_PA	70.31
9170	Opata_2545154_PstIMspI_PA	70.31
9171	Opata_4171363_PstIMspI_PA	70.31
9172	Opata_4193091_PstIMspI_PA	70.31
9173	Opata_439838_PstIMspI_PA	70.31
9174	Opata_855379_PstIMspI_PA	70.31
9175	1400482	70.35
9176	2254344	70.35
9177	Ex_c45673_700	70.52
9178	BobWhite_c28341_51	70.52
9179	IAAV4500	70.52
9180	1217081	70.68
9181	Xfba250b	70.8
9182	Xbcd1150Dra	70.8
9183	D1.1_ctg1364	70.8
9184	D1.1_ctg6012	70.8
9185	D1.1_ctg7989	70.8
9186	977576	70.83
9187	1022434	70.83
9188	1101060	70.83
9189	wsnp_RFL_Contig3744_4005326	70.91
9190	M6_1205785_PstIMluI_PA	70.91
9191	Opata_1559454_PstIMluI_PA	70.91
9192	M6_1235745_PstIMseI_PA	70.91
9193	M6_212780_PstIMseI_PA	70.91
9194	M6_232668_PstIMseI_PA	70.91
9195	M6_2396772_PstIMseI_PA	70.91
9196	M6_503854_PstIMseI_PA	70.91
9197	Opata_1248751_PstIMseI_PA	70.91
9198	Opata_728461_PstIMseI_PA	70.91
9199	Opata_814136_PstIMseI_PA	70.91
9200	M6_3011336_PstIMspI_PA	70.91
9201	Opata_1061223_PstIMspI_PA	70.91
9202	Opata_4099416_PstIMspI_PA	70.91
9203	Opata_952615_PstIMspI_PA	70.91
9204	Opata_40077_69_PstIMluI_SNP	70.91
9205	Opata_1008489_59_PstIMseI_SNP	70.91
9206	Opata_1008489_73_PstIMseI_SNP	70.91
9207	Opata_1032716_38_PstIMseI_SNP	70.91
9208	Opata_1050850_68_PstIMseI_SNP	70.91
9209	Opata_123673_9_PstIMseI_SNP	70.91
9210	Opata_132998_35_PstIMseI_SNP	70.91
9211	Opata_163311_40_PstIMseI_SNP	70.91
9212	Opata_194120_14_PstIMseI_SNP	70.91
9213	Opata_212265_59_PstIMseI_SNP	70.91
9214	Opata_216768_25_PstIMseI_SNP	70.91
9215	Opata_219533_31_PstIMseI_SNP	70.91
9216	Opata_22653_48_PstIMseI_SNP	70.91
9217	Opata_243920_65_PstIMseI_SNP	70.91
9218	Opata_27724_87_PstIMseI_SNP	70.91
9219	Opata_2917758_40_PstIMseI_SNP	70.91
9220	Opata_311356_14_PstIMseI_SNP	70.91
9221	Opata_3888_65_PstIMseI_SNP	70.91
9222	Opata_42378_9_PstIMseI_SNP	70.91
9223	Opata_457358_29_PstIMseI_SNP	70.91
9224	Opata_479668_79_PstIMseI_SNP	70.91
9225	Opata_545478_74_PstIMseI_SNP	70.91
9226	Opata_546088_19_PstIMseI_SNP	70.91
9227	Opata_595_51_PstIMseI_SNP	70.91
9228	Opata_63111_21_PstIMseI_SNP	70.91
9229	Opata_636787_2_PstIMseI_SNP	70.91
9230	Opata_64306_75_PstIMseI_SNP	70.91
9231	Opata_676537_25_PstIMseI_SNP	70.91
9232	Opata_680667_8_PstIMseI_SNP	70.91
9233	Opata_722041_80_PstIMseI_SNP	70.91
9234	Opata_76902_5_PstIMseI_SNP	70.91
9235	Opata_76902_69_PstIMseI_SNP	70.91
9236	Opata_780905_38_PstIMseI_SNP	70.91
9237	Opata_785788_17_PstIMseI_SNP	70.91
9238	Opata_855837_86_PstIMseI_SNP	70.91
9239	Opata_8636_54_PstIMseI_SNP	70.91
9240	Opata_91009_79_PstIMseI_SNP	70.91
9241	Opata_955117_78_PstIMseI_SNP	70.91
9242	Opata_2372094_50_PstIMspI_SNP	70.91
9243	Opata_2372094_75_PstIMspI_SNP	70.91
9244	Opata_3322828_3_PstIMspI_SNP	70.91
9245	Opata_93866_PstIMluI_PA	70.91
9246	M6_1006373_PstIMseI_PA	70.91
9247	M6_1276521_PstIMseI_PA	70.91
9248	M6_1297691_PstIMseI_PA	70.91
9249	M6_1626852_PstIMseI_PA	70.91
9250	M6_1778127_PstIMseI_PA	70.91
9251	M6_199998_PstIMseI_PA	70.91
9252	M6_208544_PstIMseI_PA	70.91
9253	M6_2659736_PstIMseI_PA	70.91
9254	M6_2699019_PstIMseI_PA	70.91
9255	M6_364064_PstIMseI_PA	70.91
9256	M6_377755_PstIMseI_PA	70.91
9257	M6_416807_PstIMseI_PA	70.91
9258	M6_567021_PstIMseI_PA	70.91
9259	Opata_105981_PstIMseI_PA	70.91
9260	Opata_1115529_PstIMseI_PA	70.91
9261	Opata_1125846_PstIMseI_PA	70.91
9262	Opata_145823_PstIMseI_PA	70.91
9263	Opata_1949289_PstIMseI_PA	70.91
9264	Opata_214786_PstIMseI_PA	70.91
9265	Opata_231122_PstIMseI_PA	70.91
9266	Opata_243503_PstIMseI_PA	70.91
9267	Opata_260817_PstIMseI_PA	70.91
9268	Opata_270127_PstIMseI_PA	70.91
9269	Opata_2761045_PstIMseI_PA	70.91
9270	Opata_369108_PstIMseI_PA	70.91
9271	Opata_3931453_PstIMseI_PA	70.91
9272	Opata_4483398_PstIMseI_PA	70.91
9273	Opata_511326_PstIMseI_PA	70.91
9274	Opata_53602_PstIMseI_PA	70.91
9275	Opata_543975_PstIMseI_PA	70.91
9276	Opata_64810_PstIMseI_PA	70.91
9277	Opata_679868_PstIMseI_PA	70.91
9278	Opata_686200_PstIMseI_PA	70.91
9279	Opata_759990_PstIMseI_PA	70.91
9280	Opata_804_PstIMseI_PA	70.91
9281	Opata_830957_PstIMseI_PA	70.91
9282	Opata_965780_PstIMseI_PA	70.91
9283	M6_1030704_PstIMspI_PA	70.91
9284	M6_1266648_PstIMspI_PA	70.91
9285	M6_1337976_PstIMspI_PA	70.91
9286	M6_1371413_PstIMspI_PA	70.91
9287	M6_1790384_PstIMspI_PA	70.91
9288	M6_2672955_PstIMspI_PA	70.91
9289	M6_3072017_PstIMspI_PA	70.91
9290	M6_326110_PstIMspI_PA	70.91
9291	M6_3463793_PstIMspI_PA	70.91
9292	M6_358225_PstIMspI_PA	70.91
9293	M6_761090_PstIMspI_PA	70.91
9294	M6_912757_PstIMspI_PA	70.91
9295	Opata_1223044_PstIMspI_PA	70.91
9296	Opata_1340288_PstIMspI_PA	70.91
9297	Opata_1438917_PstIMspI_PA	70.91
9298	Opata_1523518_PstIMspI_PA	70.91
9299	Opata_1542878_PstIMspI_PA	70.91
9300	Opata_1602717_PstIMspI_PA	70.91
9301	Opata_1647428_PstIMspI_PA	70.91
9302	Opata_1666875_PstIMspI_PA	70.91
9303	Opata_1711229_PstIMspI_PA	70.91
9304	Opata_1718413_PstIMspI_PA	70.91
9305	Opata_1725718_PstIMspI_PA	70.91
9306	Opata_1811666_PstIMspI_PA	70.91
9307	Opata_1820017_PstIMspI_PA	70.91
9308	Opata_18310_PstIMspI_PA	70.91
9309	Opata_184007_PstIMspI_PA	70.91
9310	Opata_1883087_PstIMspI_PA	70.91
9311	Opata_1904642_PstIMspI_PA	70.91
9312	Opata_1945260_PstIMspI_PA	70.91
9313	Opata_1999475_PstIMspI_PA	70.91
9314	Opata_2152014_PstIMspI_PA	70.91
9315	Opata_2210636_PstIMspI_PA	70.91
9316	Opata_2455161_PstIMspI_PA	70.91
9317	Opata_2455640_PstIMspI_PA	70.91
9318	Opata_2504187_PstIMspI_PA	70.91
9319	Opata_2911533_PstIMspI_PA	70.91
9320	Opata_2993040_PstIMspI_PA	70.91
9321	Opata_3047079_PstIMspI_PA	70.91
9322	Opata_3120295_PstIMspI_PA	70.91
9323	Opata_3217978_PstIMspI_PA	70.91
9324	Opata_3222782_PstIMspI_PA	70.91
9325	Opata_324586_PstIMspI_PA	70.91
9326	Opata_324962_PstIMspI_PA	70.91
9327	Opata_3365929_PstIMspI_PA	70.91
9328	Opata_3378097_PstIMspI_PA	70.91
9329	Opata_338186_PstIMspI_PA	70.91
9330	Opata_3409538_PstIMspI_PA	70.91
9331	Opata_3418382_PstIMspI_PA	70.91
9332	Opata_3428223_PstIMspI_PA	70.91
9333	Opata_3519428_PstIMspI_PA	70.91
9334	Opata_3524954_PstIMspI_PA	70.91
9335	Opata_3619495_PstIMspI_PA	70.91
9336	Opata_3626715_PstIMspI_PA	70.91
9337	Opata_3743749_PstIMspI_PA	70.91
9338	Opata_380306_PstIMspI_PA	70.91
9339	Opata_4078236_PstIMspI_PA	70.91
9340	Opata_4135582_PstIMspI_PA	70.91
9341	Opata_4194983_PstIMspI_PA	70.91
9342	Opata_420305_PstIMspI_PA	70.91
9343	Opata_511450_PstIMspI_PA	70.91
9344	Opata_572374_PstIMspI_PA	70.91
9345	Opata_639545_PstIMspI_PA	70.91
9346	Opata_724568_PstIMspI_PA	70.91
9347	Opata_738230_PstIMspI_PA	70.91
9348	Opata_771800_PstIMspI_PA	70.91
9349	Opata_80845_PstIMspI_PA	70.91
9350	Opata_10812_84_PstIMseI_SNP	70.91
9351	Opata_1122418_85_PstIMseI_SNP	70.91
9352	Opata_1491010_76_PstIMseI_SNP	70.91
9353	Opata_1491010_77_PstIMseI_SNP	70.91
9354	Opata_179354_20_PstIMseI_SNP	70.91
9355	Opata_2842089_47_PstIMseI_SNP	70.91
9356	Opata_322161_74_PstIMseI_SNP	70.91
9357	Opata_341638_89_PstIMseI_SNP	70.91
9358	Opata_42409_59_PstIMseI_SNP	70.91
9359	Opata_42409_71_PstIMseI_SNP	70.91
9360	Opata_4394484_46_PstIMseI_SNP	70.91
9361	Opata_582393_31_PstIMseI_SNP	70.91
9362	Opata_847088_50_PstIMseI_SNP	70.91
9363	M6_454245_2_PstIMspI_SNP	70.91
9364	Opata_1166215_18_PstIMspI_SNP	70.91
9365	Opata_1564374_33_PstIMspI_SNP	70.91
9366	Opata_1651608_81_PstIMspI_SNP	70.91
9367	Opata_1936147_74_PstIMspI_SNP	70.91
9368	Opata_1989677_68_PstIMspI_SNP	70.91
9369	Opata_2527971_10_PstIMspI_SNP	70.91
9370	Opata_2757653_10_PstIMspI_SNP	70.91
9371	Opata_2827297_74_PstIMspI_SNP	70.91
9372	Opata_2876509_13_PstIMspI_SNP	70.91
9373	Opata_290935_69_PstIMspI_SNP	70.91
9374	Opata_3003215_13_PstIMspI_SNP	70.91
9375	Opata_3113121_57_PstIMspI_SNP	70.91
9376	Opata_3672385_27_PstIMspI_SNP	70.91
9377	Opata_3694543_23_PstIMspI_SNP	70.91
9378	Opata_4139487_38_PstIMspI_SNP	70.91
9379	Opata_4225693_25_PstIMspI_SNP	70.91
9380	Opata_484412_71_PstIMspI_SNP	70.91
9381	Opata_489457_62_PstIMspI_SNP	70.91
9382	Opata_533582_26_PstIMspI_SNP	70.91
9383	Opata_770379_35_PstIMspI_SNP	70.91
9384	Opata_848285_80_PstIMspI_SNP	70.91
9385	Opata_882241_25_PstIMspI_SNP	70.91
9386	Opata_21578_PstIMseI_PA	70.91
9387	Opata_298344_PstIMseI_PA	70.91
9388	Opata_348528_PstIMseI_PA	70.91
9389	Opata_3590297_PstIMseI_PA	70.91
9390	Opata_3608120_PstIMseI_PA	70.91
9391	Opata_3833831_PstIMseI_PA	70.91
9392	Opata_423881_PstIMseI_PA	70.91
9393	Opata_437450_PstIMseI_PA	70.91
9394	Opata_512720_PstIMseI_PA	70.91
9395	Opata_675960_PstIMseI_PA	70.91
9396	Opata_716584_PstIMseI_PA	70.91
9397	Opata_734342_PstIMseI_PA	70.91
9398	Opata_796304_PstIMseI_PA	70.91
9399	Opata_818892_PstIMseI_PA	70.91
9400	Opata_1621234_PstIMspI_PA	70.91
9401	Opata_1942863_PstIMspI_PA	70.91
9402	Opata_2027891_PstIMspI_PA	70.91
9403	Opata_2254825_PstIMspI_PA	70.91
9404	Opata_2290934_PstIMspI_PA	70.91
9405	Opata_2670127_PstIMspI_PA	70.91
9406	Opata_3545708_PstIMspI_PA	70.91
9407	Opata_3627240_PstIMspI_PA	70.91
9408	Opata_3678404_PstIMspI_PA	70.91
9409	Opata_4246977_PstIMspI_PA	70.91
9410	Opata_542737_PstIMspI_PA	70.91
9411	Opata_712290_PstIMspI_PA	70.91
9412	Opata_1169641_63_PstIMseI_SNP	70.91
9413	Opata_2484903_44_PstIMseI_SNP	70.91
9414	Opata_2202183_84_PstIMspI_SNP	70.91
9415	M6_1280228_PstIMseI_PA	70.91
9416	M6_228676_PstIMseI_PA	70.91
9417	M6_236885_PstIMseI_PA	70.91
9418	M6_298798_PstIMseI_PA	70.91
9419	M6_3792474_PstIMseI_PA	70.91
9420	M6_514914_PstIMseI_PA	70.91
9421	M6_541597_PstIMseI_PA	70.91
9422	M6_804789_PstIMseI_PA	70.91
9423	Opata_1187194_PstIMseI_PA	70.91
9424	Opata_1209702_PstIMseI_PA	70.91
9425	Opata_1341062_PstIMseI_PA	70.91
9426	Opata_1708757_PstIMseI_PA	70.91
9427	Opata_2358760_PstIMseI_PA	70.91
9428	Opata_3414616_PstIMseI_PA	70.91
9429	Opata_390362_PstIMseI_PA	70.91
9430	M6_1164013_PstIMspI_PA	70.91
9431	M6_498408_PstIMspI_PA	70.91
9432	M6_740220_PstIMspI_PA	70.91
9433	Opata_1144696_PstIMspI_PA	70.91
9434	Opata_1401702_PstIMspI_PA	70.91
9435	Opata_1601755_PstIMspI_PA	70.91
9436	Opata_1693425_PstIMspI_PA	70.91
9437	Opata_1827922_PstIMspI_PA	70.91
9438	Opata_2029462_PstIMspI_PA	70.91
9439	Opata_2271585_PstIMspI_PA	70.91
9440	Opata_2652401_PstIMspI_PA	70.91
9441	Opata_2742223_PstIMspI_PA	70.91
9442	Opata_3097683_PstIMspI_PA	70.91
9443	Opata_3578048_PstIMspI_PA	70.91
9444	Opata_3634833_PstIMspI_PA	70.91
9445	Opata_3735476_PstIMspI_PA	70.91
9446	Opata_2704870_44_PstIMspI_SNP	70.91
9447	Opata_966783_PstIMluI_PA	70.91
9448	Opata_1141320_PstIMseI_PA	70.91
9449	Opata_23600_24_PstIMspI_SNP	70.91
9450	M6_1983871_PstIMluI_PA	70.91
9451	M6_1081834_PstIMseI_PA	70.91
9452	M6_11283_PstIMseI_PA	70.91
9453	M6_1185509_PstIMseI_PA	70.91
9454	M6_1186877_PstIMseI_PA	70.91
9455	M6_1400008_PstIMseI_PA	70.91
9456	M6_17250_PstIMseI_PA	70.91
9457	M6_1766118_PstIMseI_PA	70.91
9458	M6_1792194_PstIMseI_PA	70.91
9459	M6_292044_PstIMseI_PA	70.91
9460	M6_2941573_PstIMseI_PA	70.91
9461	M6_309524_PstIMseI_PA	70.91
9462	M6_391222_PstIMseI_PA	70.91
9463	M6_445075_PstIMseI_PA	70.91
9464	M6_629492_PstIMseI_PA	70.91
9465	Opata_1009167_PstIMseI_PA	70.91
9466	Opata_2224574_PstIMseI_PA	70.91
9467	Opata_346009_PstIMseI_PA	70.91
9468	Opata_526789_PstIMseI_PA	70.91
9469	M6_1005629_PstIMspI_PA	70.91
9470	M6_1020449_PstIMspI_PA	70.91
9471	M6_1614002_PstIMspI_PA	70.91
9472	M6_1929420_PstIMspI_PA	70.91
9473	M6_2882075_PstIMspI_PA	70.91
9474	M6_377695_PstIMspI_PA	70.91
9475	Opata_1299591_PstIMspI_PA	70.91
9476	Opata_1479553_PstIMspI_PA	70.91
9477	Opata_3278122_PstIMspI_PA	70.91
9478	Opata_4160229_PstIMspI_PA	70.91
9479	Opata_1085707_20_PstIMseI_SNP	70.91
9480	M6_1182686_PstIMseI_PA	70.91
9481	M6_147657_PstIMseI_PA	70.91
9482	M6_2047226_PstIMseI_PA	70.91
9483	M6_281451_PstIMseI_PA	70.91
9484	M6_2914985_PstIMseI_PA	70.91
9485	M6_391311_PstIMseI_PA	70.91
9486	M6_1081347_PstIMspI_PA	70.91
9487	M6_1096621_PstIMspI_PA	70.91
9488	M6_1120267_PstIMspI_PA	70.91
9489	M6_1157072_PstIMspI_PA	70.91
9490	M6_1406969_PstIMspI_PA	70.91
9491	M6_1413171_PstIMspI_PA	70.91
9492	M6_1547262_PstIMspI_PA	70.91
9493	M6_21682_PstIMspI_PA	70.91
9494	M6_345017_PstIMspI_PA	70.91
9495	M6_360642_PstIMspI_PA	70.91
9496	M6_414285_PstIMspI_PA	70.91
9497	M6_419935_PstIMspI_PA	70.91
9498	M6_503534_PstIMspI_PA	70.91
9499	M6_601529_PstIMspI_PA	70.91
9500	M6_630294_PstIMspI_PA	70.91
9501	M6_761093_PstIMspI_PA	70.91
9502	Opata_4145991_PstIMspI_PA	70.91
9503	M6_33735_PstIMseI_PA	70.91
9504	M6_353263_PstIMseI_PA	70.91
9505	M6_422351_PstIMseI_PA	70.91
9506	M6_49434_PstIMseI_PA	70.91
9507	M6_733325_PstIMseI_PA	70.91
9508	Opata_1266786_PstIMseI_PA	70.91
9509	Opata_298164_PstIMseI_PA	70.91
9510	Opata_34809_PstIMseI_PA	70.91
9511	Opata_522354_PstIMseI_PA	70.91
9512	Opata_87775_PstIMseI_PA	70.91
9513	Opata_994076_PstIMseI_PA	70.91
9514	M6_684276_PstIMspI_PA	70.91
9515	M6_830879_PstIMspI_PA	70.91
9516	Opata_1015405_PstIMspI_PA	70.91
9517	Opata_1845074_PstIMspI_PA	70.91
9518	Opata_1845089_PstIMspI_PA	70.91
9519	Opata_1851934_PstIMspI_PA	70.91
9520	Opata_1994825_PstIMspI_PA	70.91
9521	Opata_2405610_PstIMspI_PA	70.91
9522	Opata_2630225_PstIMspI_PA	70.91
9523	Opata_2662033_PstIMspI_PA	70.91
9524	Opata_2756948_PstIMspI_PA	70.91
9525	Opata_3084608_PstIMspI_PA	70.91
9526	Opata_3249766_PstIMspI_PA	70.91
9527	Opata_3607554_PstIMspI_PA	70.91
9528	Opata_3969948_PstIMspI_PA	70.91
9529	Opata_4007146_PstIMspI_PA	70.91
9530	Opata_4094817_PstIMspI_PA	70.91
9531	M6_1532089_PstIMluI_PA	70.91
9532	Opata_146052_PstIMseI_PA	70.91
9533	Opata_23095_PstIMseI_PA	70.91
9534	Opata_540007_PstIMseI_PA	70.91
9535	Opata_751770_PstIMseI_PA	70.91
9536	M6_1607078_PstIMspI_PA	70.91
9537	M6_286119_PstIMspI_PA	70.91
9538	M6_936177_PstIMspI_PA	70.91
9539	Opata_1054794_PstIMspI_PA	70.91
9540	Opata_966471_PstIMspI_PA	70.91
9541	M6_2335159_PstIMspI_PA	70.91
9542	M6_293971_PstIMseI_PA	70.91
9543	Opata_1086256_PstIMseI_PA	70.91
9544	Opata_1098076_PstIMseI_PA	70.91
9545	Opata_132462_PstIMseI_PA	70.91
9546	Opata_22232_PstIMseI_PA	70.91
9547	Opata_2269024_PstIMseI_PA	70.91
9548	Opata_2745675_PstIMseI_PA	70.91
9549	Opata_2770437_PstIMseI_PA	70.91
9550	Opata_568724_PstIMseI_PA	70.91
9551	Opata_769499_PstIMseI_PA	70.91
9552	Opata_2372570_PstIMspI_PA	70.91
9553	Opata_2588863_PstIMspI_PA	70.91
9554	Opata_2937911_PstIMspI_PA	70.91
9555	Opata_327237_PstIMspI_PA	70.91
9556	Opata_228216_PstIMluI_PA	70.91
9557	M6_1064404_PstIMseI_PA	70.91
9558	M6_1147193_PstIMseI_PA	70.91
9559	M6_1343537_PstIMseI_PA	70.91
9560	M6_1429597_PstIMseI_PA	70.91
9561	M6_223317_PstIMseI_PA	70.91
9562	M6_2959310_PstIMseI_PA	70.91
9563	Opata_131427_PstIMseI_PA	70.91
9564	Opata_1406291_PstIMseI_PA	70.91
9565	Opata_494184_PstIMseI_PA	70.91
9566	M6_1139048_PstIMspI_PA	70.91
9567	M6_1450752_PstIMspI_PA	70.91
9568	M6_1631669_PstIMspI_PA	70.91
9569	M6_1649509_PstIMspI_PA	70.91
9570	M6_1808731_PstIMspI_PA	70.91
9571	M6_1849146_PstIMspI_PA	70.91
9572	M6_1911888_PstIMspI_PA	70.91
9573	M6_2763831_PstIMspI_PA	70.91
9574	M6_3112108_PstIMspI_PA	70.91
9575	M6_3248284_PstIMspI_PA	70.91
9576	M6_3602472_PstIMspI_PA	70.91
9577	M6_970388_PstIMspI_PA	70.91
9578	M6_996582_PstIMspI_PA	70.91
9579	Opata_2115203_PstIMspI_PA	70.91
9580	Opata_528821_PstIMspI_PA	70.91
9581	M6_1255846_PstIMseI_PA	70.91
9582	Opata_1019715_PstIMseI_PA	70.91
9583	1144606	71.16
9584	1088157	71.4
9585	1327416	71.4
9586	1100415	71.41
9587	1745081	71.41
9588	wsnp_BE424100D_Ta_1_1	71.51
9589	M6_3194262_PstIMseI_PA	71.51
9590	Opata_145557_PstIMseI_PA	71.51
9591	Opata_2138036_PstIMspI_PA	71.51
9592	Opata_791526_PstIMspI_PA	71.51
9593	Opata_46261_15_PstIMluI_SNP	71.51
9594	Opata_309520_45_PstIMseI_SNP	71.51
9595	Opata_50140_7_PstIMseI_SNP	71.51
9596	Opata_1710704_45_PstIMspI_SNP	71.51
9597	Opata_1829836_44_PstIMspI_SNP	71.51
9598	Opata_3172427_11_PstIMspI_SNP	71.51
9599	Opata_324358_22_PstIMspI_SNP	71.51
9600	Opata_851007_14_PstIMspI_SNP	71.51
9601	Opata_888195_59_PstIMspI_SNP	71.51
9602	Opata_791152_PstIMspI_PA	71.51
9603	M6_728938_PstIMspI_PA	71.51
9604	Opata_896801_PstIMseI_PA	71.51
9605	Opata_146575_PstIMseI_PA	71.51
9606	Opata_4149632_PstIMspI_PA	71.51
9607	Opata_3423758_PstIMseI_PA	71.51
9608	Opata_2860659_PstIMspI_PA	71.51
9609	Opata_108645_PstIMseI_PA	71.51
9610	Opata_110434_PstIMseI_PA	71.51
9611	Opata_1338978_PstIMseI_PA	71.51
9612	Opata_2664950_PstIMseI_PA	71.51
9613	Opata_541995_PstIMseI_PA	71.51
9614	Opata_81506_PstIMseI_PA	71.51
9615	Opata_3218984_PstIMspI_PA	71.51
9616	Opata_3870844_PstIMspI_PA	71.51
9617	Opata_1672600_PstIMspI_PA	71.51
9618	Opata_25265_PstIMseI_PA	71.51
9619	Opata_838726_PstIMseI_PA	71.51
9620	CAP7_c9557_164	71.51
9621	Kukri_c12183_262	71.51
9622	Ra_c3045_1739	71.51
9623	Ra_c11906_1441	71.51
9624	Ra_c11906_1618	71.51
9625	RFL_Contig651_953	71.51
9626	1009614	71.79
9627	wsnp_Ex_c10640_17350878	71.9
9628	wsnp_Ex_rep_c70574_69491038	71.9
9629	BS00022962_51	71.9
9630	D_F5XZDLF01D3SI3_114	71.9
9631	RAC875_rep_c114690_214	71.9
9632	Tdurum_contig42633_1354	71.9
9633	1033276	71.97
9634	1058562	71.97
9635	1103604	71.97
9636	1105859	71.97
9637	1123562	71.97
9638	1173516	71.97
9639	1209909	71.97
9640	2250882	71.97
9641	2251587	71.97
9642	2255011	71.97
9643	2266235	71.97
9644	2305117	71.97
9645	3021014	71.97
9646	4537050	71.97
9647	3028863	72.1
9648	2326009	72.32
9649	1068907	72.55
9650	1100394	72.55
9651	2253586	72.55
9652	Xwmc36	72.8
9653	Xmwg967	72.8
9654	D1.1_ctg11375	72.8
9655	Xcfa2129	73
9656	Xcfd48	73.1
9657	Xcfd19a	73.3
9658	Xwmc93a	73.3
9659	Xfbb194a	73.3
9660	Xpsr544	73.3
9661	Xcdo312a	73.3
9662	3952027	73.35
9663	3570334	73.72
9664	1229828	73.76
9665	3064833	73.76
9666	981699	74.04
9667	989827	74.04
9668	1039714	74.04
9669	1042924	74.04
9670	1050717	74.04
9671	1071041	74.04
9672	1077612	74.04
9673	1078337	74.04
9674	1081151	74.04
9675	1088836	74.04
9676	1093047	74.04
9677	1100938	74.04
9678	1105800	74.04
9679	1106987	74.04
9680	1113954	74.04
9681	1114811	74.04
9682	1115071	74.04
9683	1120290	74.04
9684	1122939	74.04
9685	1125873	74.04
9686	1159469	74.04
9687	1193748	74.04
9688	1208497	74.04
9689	1213683	74.04
9690	1216351	74.04
9691	1224934	74.04
9692	1237259	74.04
9693	1252689	74.04
9694	1317381	74.04
9695	1329111	74.04
9696	1380192	74.04
9697	1401526	74.04
9698	2243892	74.04
9699	2253628	74.04
9700	4909795	74.04
9701	1129041	74.14
9702	1233612	74.14
9703	wsnp_Ku_c53270_57959459	74.21
9704	Opata_1671437_PstIMseI_PA	74.21
9705	Opata_121424_PstIMspI_PA	74.21
9706	Opata_1349145_PstIMspI_PA	74.21
9707	Opata_1373499_PstIMspI_PA	74.21
9708	Opata_1949407_PstIMspI_PA	74.21
9709	Opata_224684_PstIMspI_PA	74.21
9710	Opata_2577703_PstIMspI_PA	74.21
9711	Opata_3712284_PstIMspI_PA	74.21
9712	Opata_3854912_PstIMspI_PA	74.21
9713	Opata_558672_PstIMspI_PA	74.21
9714	Opata_574642_PstIMspI_PA	74.21
9715	Opata_223248_46_PstIMluI_SNP	74.21
9716	Opata_134114_51_PstIMseI_SNP	74.21
9717	Opata_14209_61_PstIMseI_SNP	74.21
9718	Opata_176141_23_PstIMseI_SNP	74.21
9719	Opata_29563_87_PstIMseI_SNP	74.21
9720	Opata_3688747_87_PstIMseI_SNP	74.21
9721	Opata_636264_19_PstIMseI_SNP	74.21
9722	Opata_82571_13_PstIMseI_SNP	74.21
9723	Opata_83956_17_PstIMseI_SNP	74.21
9724	Opata_910401_88_PstIMseI_SNP	74.21
9725	Opata_914568_45_PstIMseI_SNP	74.21
9726	Opata_1616045_56_PstIMspI_SNP	74.21
9727	Opata_3511028_8_PstIMspI_SNP	74.21
9728	Opata_1552268_PstIMspI_PA	74.21
9729	Opata_2057810_5_PstIMspI_SNP	74.21
9730	M6_1141794_PstIMseI_PA	74.21
9731	M6_173049_PstIMseI_PA	74.21
9732	M6_210723_PstIMseI_PA	74.21
9733	M6_2363325_PstIMseI_PA	74.21
9734	M6_285028_PstIMseI_PA	74.21
9735	M6_901533_PstIMseI_PA	74.21
9736	Opata_4163306_PstIMseI_PA	74.21
9737	M6_573553_PstIMspI_PA	74.21
9738	Opata_1086951_PstIMspI_PA	74.21
9739	Opata_1098646_PstIMspI_PA	74.21
9740	Opata_1903494_PstIMspI_PA	74.21
9741	Opata_2109394_PstIMspI_PA	74.21
9742	Opata_2149802_PstIMspI_PA	74.21
9743	Opata_2762704_PstIMspI_PA	74.21
9744	Opata_2876186_PstIMspI_PA	74.21
9745	Opata_3584353_PstIMspI_PA	74.21
9746	Opata_3617421_PstIMspI_PA	74.21
9747	Opata_3792733_PstIMspI_PA	74.21
9748	Opata_4174805_PstIMspI_PA	74.21
9749	Opata_459752_PstIMspI_PA	74.21
9750	Opata_709669_PstIMspI_PA	74.21
9751	Opata_939730_PstIMspI_PA	74.21
9752	M6_1171418_PstIMluI_PA	74.21
9753	M6_1495618_PstIMluI_PA	74.21
9754	M6_1642619_PstIMluI_PA	74.21
9755	M6_165117_PstIMluI_PA	74.21
9756	M6_1296544_PstIMseI_PA	74.21
9757	M6_2604593_PstIMseI_PA	74.21
9758	M6_548836_PstIMseI_PA	74.21
9759	M6_781545_PstIMseI_PA	74.21
9760	Opata_3876428_PstIMseI_PA	74.21
9761	Opata_4403971_PstIMseI_PA	74.21
9762	Opata_636504_PstIMseI_PA	74.21
9763	M6_1412214_PstIMspI_PA	74.21
9764	M6_2638313_PstIMspI_PA	74.21
9765	M6_3548384_PstIMspI_PA	74.21
9766	M6_467498_PstIMspI_PA	74.21
9767	M6_690616_PstIMspI_PA	74.21
9768	M6_7862_PstIMspI_PA	74.21
9769	Opata_1027953_PstIMspI_PA	74.21
9770	Opata_1431823_PstIMspI_PA	74.21
9771	Opata_1469457_PstIMspI_PA	74.21
9772	Opata_1635313_PstIMspI_PA	74.21
9773	Opata_227440_PstIMspI_PA	74.21
9774	Opata_31609_PstIMspI_PA	74.21
9775	Opata_3320583_PstIMspI_PA	74.21
9776	Opata_3979290_PstIMspI_PA	74.21
9777	Opata_4185559_PstIMspI_PA	74.21
9778	Opata_704168_PstIMspI_PA	74.21
9779	Opata_816829_PstIMspI_PA	74.21
9780	M6_1322075_PstIMseI_PA	74.21
9781	M6_593719_PstIMseI_PA	74.21
9782	M6_649791_PstIMseI_PA	74.21
9783	M6_770626_PstIMseI_PA	74.21
9784	Opata_2776269_PstIMseI_PA	74.21
9785	M6_643484_PstIMspI_PA	74.21
9786	Opata_2007721_PstIMspI_PA	74.21
9787	Opata_2429900_PstIMspI_PA	74.21
9788	Opata_3230485_PstIMspI_PA	74.21
9789	Opata_3631859_PstIMspI_PA	74.21
9790	M6_2124589_PstIMseI_PA	74.21
9791	Opata_988473_PstIMseI_PA	74.21
9792	M6_2593915_PstIMspI_PA	74.21
9793	Opata_110674_PstIMspI_PA	74.21
9794	Opata_1152008_PstIMspI_PA	74.21
9795	Opata_1506173_PstIMspI_PA	74.21
9796	Opata_1600388_PstIMspI_PA	74.21
9797	Opata_1992167_PstIMspI_PA	74.21
9798	Opata_2170122_PstIMspI_PA	74.21
9799	Opata_2213975_PstIMspI_PA	74.21
9800	Opata_4225838_PstIMspI_PA	74.21
9801	M6_1582549_PstIMluI_PA	74.21
9802	M6_1710879_PstIMluI_PA	74.21
9803	M6_2180566_PstIMluI_PA	74.21
9804	M6_407778_PstIMluI_PA	74.21
9805	M6_47871_PstIMluI_PA	74.21
9806	M6_989674_PstIMluI_PA	74.21
9807	Opata_2351793_PstIMseI_PA	74.21
9808	Opata_2913767_PstIMseI_PA	74.21
9809	Opata_2981695_PstIMseI_PA	74.21
9810	M6_1052897_PstIMspI_PA	74.21
9811	M6_3036289_PstIMspI_PA	74.21
9812	M6_505876_PstIMspI_PA	74.21
9813	M6_872387_PstIMspI_PA	74.21
9814	M6_905711_PstIMspI_PA	74.21
9815	Opata_1648629_PstIMspI_PA	74.21
9816	Opata_3187127_PstIMspI_PA	74.21
9817	Opata_3246154_PstIMspI_PA	74.21
9818	Opata_3256533_PstIMspI_PA	74.21
9819	Opata_345358_PstIMspI_PA	74.21
9820	Opata_911347_PstIMspI_PA	74.21
9821	M6_1144272_PstIMseI_PA	74.21
9822	M6_372877_PstIMseI_PA	74.21
9823	Opata_117889_PstIMseI_PA	74.21
9824	Opata_1435692_PstIMseI_PA	74.21
9825	Opata_191562_PstIMseI_PA	74.21
9826	Opata_499724_PstIMseI_PA	74.21
9827	Opata_824888_PstIMseI_PA	74.21
9828	Opata_884945_PstIMseI_PA	74.21
9829	M6_690723_PstIMspI_PA	74.21
9830	Opata_1227470_PstIMspI_PA	74.21
9831	Opata_1534059_PstIMspI_PA	74.21
9832	Opata_1938067_PstIMspI_PA	74.21
9833	Opata_2031879_PstIMspI_PA	74.21
9834	Opata_2569142_PstIMspI_PA	74.21
9835	Opata_2867177_PstIMspI_PA	74.21
9836	Opata_353768_PstIMspI_PA	74.21
9837	Opata_3628752_PstIMspI_PA	74.21
9838	Opata_3820668_PstIMspI_PA	74.21
9839	Opata_3935631_PstIMspI_PA	74.21
9840	Opata_686179_PstIMspI_PA	74.21
9841	M6_1192253_PstIMseI_PA	74.21
9842	M6_1699934_PstIMseI_PA	74.21
9843	M6_258540_PstIMseI_PA	74.21
9844	M6_266290_PstIMseI_PA	74.21
9845	M6_308435_PstIMseI_PA	74.21
9846	M6_550502_PstIMseI_PA	74.21
9847	Opata_45941_PstIMseI_PA	74.21
9848	Opata_581809_PstIMseI_PA	74.21
9849	Opata_902109_PstIMseI_PA	74.21
9850	M6_1138878_PstIMspI_PA	74.21
9851	M6_1392786_PstIMspI_PA	74.21
9852	M6_1799380_PstIMspI_PA	74.21
9853	M6_1946610_PstIMspI_PA	74.21
9854	M6_2012240_PstIMspI_PA	74.21
9855	M6_2075888_PstIMspI_PA	74.21
9856	M6_2727824_PstIMspI_PA	74.21
9857	M6_2865680_PstIMspI_PA	74.21
9858	M6_2950433_PstIMspI_PA	74.21
9859	M6_3351602_PstIMspI_PA	74.21
9860	M6_397112_PstIMspI_PA	74.21
9861	M6_620048_PstIMspI_PA	74.21
9862	M6_756624_PstIMspI_PA	74.21
9863	Opata_1138132_PstIMspI_PA	74.21
9864	Opata_3171644_PstIMspI_PA	74.21
9865	Opata_346336_PstIMspI_PA	74.21
9866	Opata_3979159_PstIMspI_PA	74.21
9867	M6_3066492_PstIMseI_PA	74.21
9868	Opata_1342853_PstIMspI_PA	74.21
9869	Opata_230119_PstIMspI_PA	74.21
9870	M6_2167948_PstIMluI_PA	74.21
9871	M6_120795_PstIMseI_PA	74.21
9872	Opata_1094170_PstIMseI_PA	74.21
9873	Opata_3769705_PstIMseI_PA	74.21
9874	M6_1957205_PstIMspI_PA	74.21
9875	M6_2320595_PstIMspI_PA	74.21
9876	Opata_2346622_PstIMspI_PA	74.21
9877	Opata_506124_PstIMseI_PA	74.21
9878	wPt-0077	74.24
9879	wPt-8854	74.24
9880	wPt-732602	74.24
9881	1234535	74.24
9882	2322336	74.24
9883	1093029	74.24
9884	1101243	74.24
9885	1127441	74.24
9886	1128059	74.24
9887	1695612	74.24
9888	2243192	74.24
9889	2259554	74.24
9890	3026085	74.24
9891	3956929	74.24
9892	4993875	74.24
9893	5581917	74.24
9894	3025988	74.24
9895	1065004	74.24
9896	1195647	74.24
9897	3222300	74.24
9898	wPt-1445	74.24
9899	116236	74.24
9900	666719	74.24
9901	733835	74.24
9902	999473	74.24
9903	1104549	74.24
9904	1109544	74.24
9905	1121153	74.24
9906	1167326	74.24
9907	1206619	74.24
9908	1224282	74.24
9909	1233148	74.24
9910	1233975	74.24
9911	1235430	74.24
9912	1235467	74.24
9913	1237337	74.24
9914	1243710	74.24
9915	4909605	74.24
9916	4909790	74.24
9917	wPt-2629	74.24
9918	wPt-0317	74.24
9919	wPt-3872	74.24
9920	M6_477760_PstIMseI_PA	74.24
9921	M6_124904_PstIMspI_PA	74.24
9922	M6_1724774_PstIMspI_PA	74.24
9923	M6_367562_PstIMspI_PA	74.24
9924	Opata_1051598_PstIMspI_PA	74.24
9925	Opata_1505526_PstIMspI_PA	74.24
9926	Opata_1641830_PstIMspI_PA	74.24
9927	Opata_1846992_PstIMspI_PA	74.24
9928	Opata_1938059_PstIMspI_PA	74.24
9929	Opata_2113735_PstIMspI_PA	74.24
9930	Opata_2507563_PstIMspI_PA	74.24
9931	Opata_2912460_PstIMspI_PA	74.24
9932	Opata_3178074_PstIMspI_PA	74.24
9933	Opata_3354018_PstIMspI_PA	74.24
9934	Opata_455624_PstIMspI_PA	74.24
9935	Opata_637514_PstIMspI_PA	74.24
9936	Opata_642570_PstIMspI_PA	74.24
9937	Opata_764268_PstIMspI_PA	74.24
9938	Opata_281063_44_PstIMseI_SNP	74.24
9939	Opata_632604_43_PstIMseI_SNP	74.24
9940	Opata_2222677_25_PstIMspI_SNP	74.24
9941	Opata_3646748_22_PstIMspI_SNP	74.24
9942	Opata_3721008_37_PstIMspI_SNP	74.24
9943	Opata_612320_7_PstIMspI_SNP	74.24
9944	M6_132496_PstIMseI_PA	74.24
9945	M6_1394298_PstIMseI_PA	74.24
9946	M6_1485194_PstIMseI_PA	74.24
9947	M6_2217828_PstIMseI_PA	74.24
9948	M6_2443247_PstIMseI_PA	74.24
9949	M6_287847_PstIMseI_PA	74.24
9950	M6_801345_PstIMseI_PA	74.24
9951	Opata_416031_PstIMseI_PA	74.24
9952	M6_1253500_PstIMspI_PA	74.24
9953	M6_1714510_PstIMspI_PA	74.24
9954	M6_2012199_PstIMspI_PA	74.24
9955	M6_2662112_PstIMspI_PA	74.24
9956	M6_3595578_PstIMspI_PA	74.24
9957	M6_432529_PstIMspI_PA	74.24
9958	M6_554670_PstIMspI_PA	74.24
9959	M6_861953_PstIMspI_PA	74.24
9960	Opata_1035649_PstIMspI_PA	74.24
9961	Opata_2282278_PstIMspI_PA	74.24
9962	Opata_2343613_PstIMspI_PA	74.24
9963	Opata_280870_PstIMspI_PA	74.24
9964	Opata_686340_PstIMspI_PA	74.24
9965	Opata_1259306_21_PstIMseI_SNP	74.24
9966	Opata_3551930_14_PstIMseI_SNP	74.24
9967	Opata_673348_49_PstIMseI_SNP	74.24
9968	Opata_2092607_50_PstIMspI_SNP	74.24
9969	Opata_2169768_36_PstIMspI_SNP	74.24
9970	Opata_2169768_42_PstIMspI_SNP	74.24
9971	Opata_3386621_63_PstIMspI_SNP	74.24
9972	M6_1500176_PstIMluI_PA	74.24
9973	M6_1072072_PstIMseI_PA	74.24
9974	M6_502323_PstIMseI_PA	74.24
9975	M6_75627_PstIMseI_PA	74.24
9976	M6_2458281_PstIMspI_PA	74.24
9977	Opata_1647997_60_PstIMspI_SNP	74.24
9978	Opata_1647997_66_PstIMspI_SNP	74.24
9979	Opata_3432703_2_PstIMspI_SNP	74.24
9980	M6_1031805_PstIMseI_PA	74.24
9981	M6_116158_PstIMseI_PA	74.24
9982	M6_1463640_PstIMseI_PA	74.24
9983	M6_3340456_PstIMseI_PA	74.24
9984	M6_876668_PstIMseI_PA	74.24
9985	M6_3261723_PstIMspI_PA	74.24
9986	M6_593820_PstIMspI_PA	74.24
9987	M6_629129_PstIMspI_PA	74.24
9988	Opata_1305706_PstIMseI_PA	74.24
9989	M6_1110061_PstIMspI_PA	74.24
9990	M6_1504196_PstIMspI_PA	74.24
9991	M6_2187469_PstIMluI_PA	74.24
9992	M6_2506587_PstIMluI_PA	74.24
9993	M6_647191_PstIMluI_PA	74.24
9994	M6_104317_PstIMseI_PA	74.24
9995	M6_2387562_PstIMseI_PA	74.24
9996	M6_286108_PstIMseI_PA	74.24
9997	M6_3337943_PstIMseI_PA	74.24
9998	M6_492169_PstIMseI_PA	74.24
9999	M6_714646_PstIMseI_PA	74.24
10000	Opata_415777_PstIMseI_PA	74.24
10001	M6_1102528_PstIMspI_PA	74.24
10002	M6_172141_PstIMspI_PA	74.24
10003	M6_2435697_PstIMspI_PA	74.24
10004	M6_247548_PstIMspI_PA	74.24
10005	M6_320385_PstIMspI_PA	74.24
10006	M6_3526189_PstIMspI_PA	74.24
10007	M6_581330_PstIMspI_PA	74.24
10008	M6_593359_PstIMspI_PA	74.24
10009	M6_997197_PstIMspI_PA	74.24
10010	Opata_2042974_PstIMspI_PA	74.24
10011	Opata_2158982_PstIMspI_PA	74.24
10012	Opata_2565743_PstIMspI_PA	74.24
10013	Opata_3160972_PstIMspI_PA	74.24
10014	Opata_3444026_PstIMspI_PA	74.24
10015	Opata_4134687_PstIMspI_PA	74.24
10016	M6_316377_PstIMseI_PA	74.24
10017	M6_335227_PstIMspI_PA	74.24
10018	M6_420179_PstIMspI_PA	74.24
10019	Opata_373464_PstIMseI_PA	74.24
10020	Opata_468022_PstIMseI_PA	74.24
10021	M6_80001_PstIMspI_PA	74.24
10022	Opata_2113647_PstIMspI_PA	74.24
10023	Opata_488153_PstIMspI_PA	74.24
10024	Opata_641936_PstIMspI_PA	74.24
10025	M6_2682186_PstIMluI_PA	74.24
10026	M6_1851163_PstIMseI_PA	74.24
10027	M6_2189000_PstIMseI_PA	74.24
10028	M6_334582_PstIMseI_PA	74.24
10029	M6_574901_PstIMseI_PA	74.24
10030	M6_906182_PstIMseI_PA	74.24
10031	M6_129864_PstIMspI_PA	74.24
10032	M6_146519_PstIMspI_PA	74.24
10033	M6_166940_PstIMspI_PA	74.24
10034	M6_2342913_PstIMspI_PA	74.24
10035	M6_294257_PstIMspI_PA	74.24
10036	M6_3196696_PstIMspI_PA	74.24
10037	M6_374121_PstIMspI_PA	74.24
10038	M6_440239_PstIMspI_PA	74.24
10039	M6_482109_PstIMspI_PA	74.24
10040	M6_598193_PstIMspI_PA	74.24
10041	M6_847448_PstIMspI_PA	74.24
10042	M6_979726_PstIMspI_PA	74.24
10043	M6_121815_PstIMluI_PA	74.24
10044	M6_1911_PstIMluI_PA	74.24
10045	M6_78964_PstIMluI_PA	74.24
10046	M6_271890_PstIMseI_PA	74.24
10047	M6_3646351_PstIMseI_PA	74.24
10048	M6_576186_PstIMseI_PA	74.24
10049	M6_2993120_PstIMspI_PA	74.24
10050	Opata_412416_PstIMspI_PA	74.24
10051	M6_2657582_PstIMluI_PA	74.24
10052	M6_1257710_PstIMseI_PA	74.24
10053	M6_199539_PstIMseI_PA	74.24
10054	M6_23683_PstIMseI_PA	74.24
10055	M6_3398736_PstIMseI_PA	74.24
10056	M6_3577550_PstIMseI_PA	74.24
10057	M6_527803_PstIMseI_PA	74.24
10058	M6_589537_PstIMseI_PA	74.24
10059	M6_687431_PstIMseI_PA	74.24
10060	M6_697311_PstIMseI_PA	74.24
10061	Opata_501102_PstIMseI_PA	74.24
10062	M6_1147320_PstIMspI_PA	74.24
10063	Opata_180889_PstIMspI_PA	74.24
10064	M6_900465_PstIMseI_PA	74.24
10065	M6_1162697_PstIMluI_PA	74.24
10066	M6_1712684_PstIMluI_PA	74.24
10067	M6_2227810_PstIMluI_PA	74.24
10068	M6_2649608_PstIMluI_PA	74.24
10069	M6_654125_PstIMluI_PA	74.24
10070	M6_877726_PstIMluI_PA	74.24
10071	M6_1013439_PstIMseI_PA	74.24
10072	M6_158367_PstIMseI_PA	74.24
10073	M6_191862_PstIMseI_PA	74.24
10074	M6_2077046_PstIMseI_PA	74.24
10075	M6_2287218_PstIMseI_PA	74.24
10076	M6_2385150_PstIMseI_PA	74.24
10077	M6_3128643_PstIMseI_PA	74.24
10078	M6_3342754_PstIMseI_PA	74.24
10079	M6_339557_PstIMseI_PA	74.24
10080	M6_340500_PstIMseI_PA	74.24
10081	M6_355958_PstIMseI_PA	74.24
10082	M6_3767754_PstIMseI_PA	74.24
10083	M6_49621_PstIMseI_PA	74.24
10084	M6_579324_PstIMseI_PA	74.24
10085	M6_703144_PstIMseI_PA	74.24
10086	M6_741958_PstIMseI_PA	74.24
10087	M6_811641_PstIMseI_PA	74.24
10088	Opata_2443930_PstIMseI_PA	74.24
10089	Opata_2989855_PstIMseI_PA	74.24
10090	Opata_3825913_PstIMseI_PA	74.24
10091	M6_20347_PstIMspI_PA	74.24
10092	M6_222194_PstIMspI_PA	74.24
10093	M6_302899_PstIMspI_PA	74.24
10094	M6_3371862_PstIMspI_PA	74.24
10095	M6_3371935_PstIMspI_PA	74.24
10096	M6_3466543_PstIMspI_PA	74.24
10097	M6_518757_PstIMspI_PA	74.24
10098	M6_925726_PstIMspI_PA	74.24
10099	Opata_1080910_PstIMspI_PA	74.24
10100	Opata_2044476_PstIMspI_PA	74.24
10101	Opata_2228522_PstIMspI_PA	74.24
10102	Opata_2649240_PstIMspI_PA	74.24
10103	Opata_269519_PstIMspI_PA	74.24
10104	Opata_2804667_PstIMspI_PA	74.24
10105	Opata_2966502_PstIMspI_PA	74.24
10106	Opata_306221_PstIMspI_PA	74.24
10107	Opata_3151328_PstIMspI_PA	74.24
10108	Opata_3166828_PstIMspI_PA	74.24
10109	Opata_3326931_PstIMspI_PA	74.24
10110	Opata_3446746_PstIMspI_PA	74.24
10111	Opata_3630676_PstIMspI_PA	74.24
10112	Opata_3894778_PstIMspI_PA	74.24
10113	Opata_3919762_PstIMspI_PA	74.24
10114	Opata_4112177_PstIMspI_PA	74.24
10115	Opata_539180_PstIMspI_PA	74.24
10116	Opata_546257_PstIMspI_PA	74.24
10117	Opata_1149462_27_PstIMseI_SNP	74.24
10118	Opata_1149462_47_PstIMseI_SNP	74.24
10119	Opata_2724871_50_PstIMseI_SNP	74.24
10120	Opata_316403_4_PstIMseI_SNP	74.24
10121	Opata_316403_5_PstIMseI_SNP	74.24
10122	Opata_316403_9_PstIMseI_SNP	74.24
10123	Opata_506562_60_PstIMseI_SNP	74.24
10124	Opata_2109434_42_PstIMspI_SNP	74.24
10125	Opata_2109434_64_PstIMspI_SNP	74.24
10126	Opata_2109434_6_PstIMspI_SNP	74.24
10127	Opata_2156596_77_PstIMspI_SNP	74.24
10128	Opata_3631423_19_PstIMspI_SNP	74.24
10129	Opata_3733586_38_PstIMspI_SNP	74.24
10130	Opata_3733586_85_PstIMspI_SNP	74.24
10131	Opata_529631_81_PstIMspI_SNP	74.24
10132	Opata_833800_13_PstIMspI_SNP	74.24
10133	Opata_968525_61_PstIMspI_SNP	74.24
10134	M6_1211513_PstIMseI_PA	74.24
10135	M6_654056_PstIMseI_PA	74.24
10136	M6_1051907_PstIMseI_PA	74.24
10137	M6_1994_PstIMseI_PA	74.24
10138	M6_106435_PstIMspI_PA	74.24
10139	Opata_2486744_PstIMspI_PA	74.24
10140	Opata_290052_84_PstIMspI_SNP	74.24
10141	M6_2606801_PstIMseI_PA	74.24
10142	M6_316168_PstIMspI_PA	74.24
10143	M6_337065_PstIMspI_PA	74.24
10144	M6_647675_PstIMspI_PA	74.24
10145	Opata_342559_81_PstIMspI_SNP	74.24
10146	M6_3013604_PstIMspI_PA	74.24
10147	M6_911858_PstIMluI_PA	74.24
10148	M6_1344814_PstIMseI_PA	74.24
10149	M6_543050_PstIMseI_PA	74.24
10150	M6_123470_PstIMspI_PA	74.24
10151	M6_1784055_PstIMspI_PA	74.24
10152	M6_1853131_PstIMspI_PA	74.24
10153	M6_2257994_PstIMspI_PA	74.24
10154	M6_271598_PstIMspI_PA	74.24
10155	M6_650058_PstIMspI_PA	74.24
10156	Opata_3375939_42_PstIMseI_SNP	74.24
10157	Opata_1321762_84_PstIMspI_SNP	74.24
10158	M6_234594_PstIMseI_PA	74.24
10159	M6_28504_PstIMseI_PA	74.24
10160	M6_385568_PstIMseI_PA	74.24
10161	M6_796247_PstIMseI_PA	74.24
10162	M6_2555607_PstIMspI_PA	74.24
10163	M6_436645_PstIMspI_PA	74.24
10164	M6_3236655_PstIMseI_PA	74.24
10165	M6_155479_PstIMspI_PA	74.24
10166	Opata_451916_67_PstIMspI_SNP	74.24
10167	M6_107628_PstIMseI_PA	74.24
10168	M6_1104046_PstIMseI_PA	74.24
10169	M6_1143925_PstIMseI_PA	74.24
10170	M6_1216071_PstIMseI_PA	74.24
10171	M6_1335027_PstIMseI_PA	74.24
10172	M6_168281_PstIMseI_PA	74.24
10173	M6_175122_PstIMseI_PA	74.24
10174	M6_1861113_PstIMseI_PA	74.24
10175	M6_337756_PstIMseI_PA	74.24
10176	M6_3763657_PstIMseI_PA	74.24
10177	M6_397695_PstIMseI_PA	74.24
10178	M6_40695_PstIMseI_PA	74.24
10179	M6_4112253_PstIMseI_PA	74.24
10180	M6_425343_PstIMseI_PA	74.24
10181	M6_483429_PstIMseI_PA	74.24
10182	M6_536637_PstIMseI_PA	74.24
10183	M6_604839_PstIMseI_PA	74.24
10184	M6_63253_PstIMseI_PA	74.24
10185	M6_789277_PstIMseI_PA	74.24
10186	M6_815537_PstIMseI_PA	74.24
10187	M6_82139_PstIMseI_PA	74.24
10188	M6_82807_PstIMseI_PA	74.24
10189	M6_965133_PstIMseI_PA	74.24
10190	M6_99287_PstIMseI_PA	74.24
10191	M6_1017248_PstIMspI_PA	74.24
10192	M6_1243220_PstIMspI_PA	74.24
10193	M6_1377830_PstIMspI_PA	74.24
10194	M6_1390920_PstIMspI_PA	74.24
10195	M6_1502418_PstIMspI_PA	74.24
10196	M6_1924812_PstIMspI_PA	74.24
10197	M6_2036658_PstIMspI_PA	74.24
10198	M6_2048715_PstIMspI_PA	74.24
10199	M6_2049086_PstIMspI_PA	74.24
10200	M6_2134764_PstIMspI_PA	74.24
10201	M6_2245051_PstIMspI_PA	74.24
10202	M6_2526899_PstIMspI_PA	74.24
10203	M6_3218866_PstIMspI_PA	74.24
10204	M6_348258_PstIMspI_PA	74.24
10205	M6_3547199_PstIMspI_PA	74.24
10206	M6_447713_PstIMspI_PA	74.24
10207	M6_53391_PstIMspI_PA	74.24
10208	M6_666021_PstIMspI_PA	74.24
10209	M6_671416_PstIMspI_PA	74.24
10210	M6_699031_PstIMspI_PA	74.24
10211	M6_761654_PstIMspI_PA	74.24
10212	M6_812333_PstIMspI_PA	74.24
10213	M6_242236_PstIMseI_PA	74.24
10214	M6_984807_PstIMseI_PA	74.24
10215	M6_106978_PstIMspI_PA	74.24
10216	M6_2617946_PstIMspI_PA	74.24
10217	M6_1606392_PstIMseI_PA	74.24
10218	M6_223387_PstIMseI_PA	74.24
10219	M6_624833_PstIMseI_PA	74.24
10220	M6_680789_PstIMseI_PA	74.24
10221	M6_910878_PstIMseI_PA	74.24
10222	M6_1333729_PstIMspI_PA	74.24
10223	M6_1400787_PstIMspI_PA	74.24
10224	M6_1495474_PstIMspI_PA	74.24
10225	M6_543643_PstIMspI_PA	74.24
10226	M6_1589952_PstIMluI_PA	74.24
10227	Opata_102269_60_PstIMseI_SNP	74.24
10228	Opata_109096_5_PstIMseI_SNP	74.24
10229	Opata_144082_4_PstIMseI_SNP	74.24
10230	Opata_181596_28_PstIMseI_SNP	74.24
10231	Opata_2031472_87_PstIMseI_SNP	74.24
10232	Opata_278519_35_PstIMseI_SNP	74.24
10233	Opata_278519_77_PstIMseI_SNP	74.24
10234	Opata_386112_73_PstIMseI_SNP	74.24
10235	Opata_445104_36_PstIMseI_SNP	74.24
10236	Opata_445104_42_PstIMseI_SNP	74.24
10237	Opata_45232_37_PstIMseI_SNP	74.24
10238	Opata_61578_47_PstIMseI_SNP	74.24
10239	Opata_61578_62_PstIMseI_SNP	74.24
10240	Opata_623966_65_PstIMseI_SNP	74.24
10241	Opata_71974_68_PstIMseI_SNP	74.24
10242	Opata_803226_64_PstIMseI_SNP	74.24
10243	Opata_1868541_72_PstIMspI_SNP	74.24
10244	Opata_1902212_67_PstIMspI_SNP	74.24
10245	Opata_2678112_42_PstIMspI_SNP	74.24
10246	Opata_3399661_40_PstIMspI_SNP	74.24
10247	Opata_345963_75_PstIMspI_SNP	74.24
10248	Opata_4241740_18_PstIMspI_SNP	74.24
10249	Opata_972358_10_PstIMspI_SNP	74.24
10250	M6_192783_PstIMspI_PA	74.24
10251	M6_1291989_PstIMseI_PA	74.24
10252	Opata_1234378_56_PstIMseI_SNP	74.24
10253	M6_2373908_PstIMseI_PA	74.24
10254	M6_1417924_PstIMspI_PA	74.24
10255	M6_2550762_PstIMseI_PA	74.24
10256	M6_966868_PstIMseI_PA	74.24
10257	M6_1274445_PstIMspI_PA	74.24
10258	Opata_2547502_PstIMspI_PA	74.24
10259	M6_502529_PstIMseI_PA	74.24
10260	M6_475227_PstIMspI_PA	74.24
10261	M6_229847_PstIMseI_PA	74.24
10262	M6_3977198_PstIMseI_PA	74.24
10263	1105530	74.26
10264	Glu-D1	74.3
10265	Xgpw357	74.3
10266	Xgpw2118a	74.3
10267	D_contig14507_369	74.33
10268	Kukri_c19768_568	74.34
10269	Excalibur_c53217_241	74.43
10270	wsnp_BG313767D_Ta_2_1	74.46
10271	1046556	74.58
10272	2243093	74.58
10273	2292016	74.58
10274	3021746	74.58
10275	7345374	74.58
10276	1086079	74.61
10277	1106864	74.61
10278	4910462	74.84
10279	wsnp_BE517805D_Ta_1_1	74.88
10280	M6_1318232_PstIMseI_PA	74.88
10281	Opata_3480759_PstIMseI_PA	74.88
10282	Opata_90268_PstIMseI_PA	74.88
10283	Opata_1566222_2_PstIMluI_SNP	74.88
10284	Opata_1266987_63_PstIMseI_SNP	74.88
10285	Opata_153367_13_PstIMseI_SNP	74.88
10286	Opata_2105139_81_PstIMseI_SNP	74.88
10287	Opata_2105139_84_PstIMseI_SNP	74.88
10288	Opata_382413_59_PstIMseI_SNP	74.88
10289	Opata_939874_61_PstIMseI_SNP	74.88
10290	Opata_1895896_31_PstIMspI_SNP	74.88
10291	Opata_1895896_42_PstIMspI_SNP	74.88
10292	M6_1404837_PstIMseI_PA	74.88
10293	M6_1695097_PstIMseI_PA	74.88
10294	M6_803595_PstIMseI_PA	74.88
10295	Opata_2419817_PstIMseI_PA	74.88
10296	Opata_280375_PstIMseI_PA	74.88
10297	Opata_922383_PstIMseI_PA	74.88
10298	M6_1605629_PstIMspI_PA	74.88
10299	Opata_1236241_PstIMspI_PA	74.88
10300	Opata_1346538_PstIMspI_PA	74.88
10301	Opata_1407426_PstIMspI_PA	74.88
10302	Opata_1649603_PstIMspI_PA	74.88
10303	Opata_2067395_PstIMspI_PA	74.88
10304	Opata_2169058_PstIMspI_PA	74.88
10305	Opata_2597589_PstIMspI_PA	74.88
10306	Opata_2881276_PstIMspI_PA	74.88
10307	Opata_3146622_PstIMspI_PA	74.88
10308	Opata_4238876_PstIMspI_PA	74.88
10309	Opata_1243748_45_PstIMseI_SNP	74.88
10310	Opata_129956_24_PstIMseI_SNP	74.88
10311	Opata_129956_67_PstIMseI_SNP	74.88
10312	Opata_129956_87_PstIMseI_SNP	74.88
10313	Opata_145708_15_PstIMseI_SNP	74.88
10314	Opata_818652_5_PstIMseI_SNP	74.88
10315	Opata_970167_80_PstIMseI_SNP	74.88
10316	Opata_970167_81_PstIMseI_SNP	74.88
10317	Opata_970167_87_PstIMseI_SNP	74.88
10318	Opata_1597901_89_PstIMspI_SNP	74.88
10319	Opata_1628104_25_PstIMspI_SNP	74.88
10320	Opata_1635612_82_PstIMspI_SNP	74.88
10321	Opata_290052_6_PstIMspI_SNP	74.88
10322	Opata_2992429_29_PstIMspI_SNP	74.88
10323	Opata_2992429_5_PstIMspI_SNP	74.88
10324	Opata_3165665_48_PstIMspI_SNP	74.88
10325	Opata_3345493_71_PstIMspI_SNP	74.88
10326	Opata_3359318_70_PstIMspI_SNP	74.88
10327	Opata_3419166_86_PstIMspI_SNP	74.88
10328	Opata_3716880_53_PstIMspI_SNP	74.88
10329	Opata_4102465_12_PstIMspI_SNP	74.88
10330	Opata_4102465_64_PstIMspI_SNP	74.88
10331	Opata_626669_44_PstIMspI_SNP	74.88
10332	Opata_3456224_PstIMseI_PA	74.88
10333	M6_1170179_PstIMspI_PA	74.88
10334	M6_571991_PstIMspI_PA	74.88
10335	Opata_1310925_PstIMspI_PA	74.88
10336	Opata_1117909_PstIMseI_PA	74.88
10337	Opata_32615_PstIMseI_PA	74.88
10338	Opata_542215_PstIMseI_PA	74.88
10339	Opata_1382825_PstIMspI_PA	74.88
10340	Opata_1814413_PstIMspI_PA	74.88
10341	Opata_3529518_PstIMspI_PA	74.88
10342	Opata_355761_PstIMspI_PA	74.88
10343	Opata_489292_PstIMspI_PA	74.88
10344	M6_524772_PstIMseI_PA	74.88
10345	Opata_36027_PstIMseI_PA	74.88
10346	Opata_4302376_PstIMseI_PA	74.88
10347	Opata_44023_PstIMseI_PA	74.88
10348	Opata_1384598_PstIMspI_PA	74.88
10349	Opata_3060_PstIMspI_PA	74.88
10350	Opata_3138645_PstIMspI_PA	74.88
10351	Opata_3143825_PstIMspI_PA	74.88
10352	Opata_3803227_PstIMspI_PA	74.88
10353	Opata_3915746_PstIMspI_PA	74.88
10354	Opata_2262490_PstIMluI_PA	74.88
10355	M6_958830_PstIMseI_PA	74.88
10356	Opata_1012214_PstIMseI_PA	74.88
10357	Opata_1332544_PstIMseI_PA	74.88
10358	Opata_133329_PstIMseI_PA	74.88
10359	Opata_133330_PstIMseI_PA	74.88
10360	Opata_1632017_PstIMseI_PA	74.88
10361	Opata_187049_PstIMseI_PA	74.88
10362	Opata_250762_PstIMseI_PA	74.88
10363	Opata_30786_PstIMseI_PA	74.88
10364	Opata_337087_PstIMseI_PA	74.88
10365	Opata_344093_PstIMseI_PA	74.88
10366	Opata_3627704_PstIMseI_PA	74.88
10367	Opata_3816762_PstIMseI_PA	74.88
10368	Opata_416076_PstIMseI_PA	74.88
10369	Opata_66988_PstIMseI_PA	74.88
10370	Opata_685102_PstIMseI_PA	74.88
10371	Opata_760207_PstIMseI_PA	74.88
10372	Opata_1181960_PstIMspI_PA	74.88
10373	Opata_1778041_PstIMspI_PA	74.88
10374	Opata_1884768_PstIMspI_PA	74.88
10375	Opata_237080_PstIMspI_PA	74.88
10376	Opata_2439424_PstIMspI_PA	74.88
10377	Opata_2572136_PstIMspI_PA	74.88
10378	Opata_2784339_PstIMspI_PA	74.88
10379	Opata_3089412_PstIMspI_PA	74.88
10380	Opata_3494731_PstIMspI_PA	74.88
10381	Opata_4229878_PstIMspI_PA	74.88
10382	Opata_4253204_PstIMspI_PA	74.88
10383	Opata_652247_PstIMspI_PA	74.88
10384	Opata_662422_PstIMspI_PA	74.88
10385	M6_631597_PstIMseI_PA	74.88
10386	Opata_1253567_PstIMseI_PA	74.88
10387	Opata_310480_PstIMseI_PA	74.88
10388	Opata_657675_PstIMseI_PA	74.88
10389	Opata_673501_PstIMseI_PA	74.88
10390	Opata_989067_PstIMseI_PA	74.88
10391	M6_1057067_PstIMspI_PA	74.88
10392	M6_1197922_PstIMspI_PA	74.88
10393	M6_1456994_PstIMspI_PA	74.88
10394	M6_1478116_PstIMspI_PA	74.88
10395	M6_1673515_PstIMspI_PA	74.88
10396	M6_1881367_PstIMspI_PA	74.88
10397	M6_2102967_PstIMspI_PA	74.88
10398	M6_2282241_PstIMspI_PA	74.88
10399	M6_2552388_PstIMspI_PA	74.88
10400	M6_3313737_PstIMspI_PA	74.88
10401	M6_353286_PstIMspI_PA	74.88
10402	M6_3583882_PstIMspI_PA	74.88
10403	M6_372810_PstIMspI_PA	74.88
10404	M6_413134_PstIMspI_PA	74.88
10405	M6_506457_PstIMspI_PA	74.88
10406	M6_778233_PstIMspI_PA	74.88
10407	M6_979540_PstIMspI_PA	74.88
10408	Opata_1762641_PstIMspI_PA	74.88
10409	M6_2294297_PstIMspI_PA	74.88
10410	M6_3130814_PstIMspI_PA	74.88
10411	Opata_388211_PstIMseI_PA	74.88
10412	M6_1944988_PstIMspI_PA	74.88
10413	Opata_1145216_PstIMspI_PA	74.88
10414	Opata_2002830_PstIMspI_PA	74.88
10415	Opata_3347795_PstIMspI_PA	74.88
10416	Opata_944363_PstIMspI_PA	74.88
10417	D_F5MV3MU01AQZAG_388	74.88
10418	D_GBB4FNX01CK433_53	74.88
10419	5332073	75.04
10420	978089	75.15
10421	1113517	75.15
10422	1233459	75.15
10423	1239278	75.15
10424	2249789	75.15
10425	2309352	75.15
10426	2343350	75.15
10427	3533637	75.15
10428	3941227	75.15
10429	4910860	75.15
10430	4911092	75.15
10431	5323473	75.15
10432	5323704	75.15
10433	5324336	75.15
10434	978059	75.17
10435	981695	75.17
10436	992228	75.17
10437	1033447	75.17
10438	1040475	75.17
10439	1043963	75.17
10440	1046829	75.17
10441	1060154	75.17
10442	1069089	75.17
10443	1071318	75.17
10444	1076724	75.17
10445	1078020	75.17
10446	1102497	75.17
10447	1104469	75.17
10448	1113891	75.17
10449	1118553	75.17
10450	1122483	75.17
10451	1140105	75.17
10452	1220972	75.17
10453	1233262	75.17
10454	1234881	75.17
10455	1260540	75.17
10456	1298269	75.17
10457	1862557	75.17
10458	2243386	75.17
10459	2244435	75.17
10460	2248400	75.17
10461	2252589	75.17
10462	2257789	75.17
10463	3021378	75.17
10464	3025756	75.17
10465	5004861	75.17
10466	1699200	75.21
10467	wPt-733835	75.23
10468	1170288	75.24
10469	1381401	75.28
10470	1252861	75.3
10471	1107463	75.3
10472	XksuG55	75.3
10473	D1.1_ctg7441	75.3
10474	XksuD49	75.3
10475	Xgpw315	75.3
10476	Xmta17c	75.3
10477	1228142	75.38
10478	Xgwm642	75.4
10479	XksuG2	75.4
10480	D1.1_ctg4643	75.4
10481	D1.1_ctg6587	75.4
10482	Xfbb90b	75.4
10483	Xcfd72	75.4
10484	wsnp_RFL_Contig2036_1264133	75.48
10485	wsnp_RFL_Contig3852_4203154	75.48
10486	1093824	75.48
10487	1094317	75.48
10488	1117844	75.48
10489	1229020	75.48
10490	Opata_316901_PstIMluI_PA	75.48
10491	M6_1932072_PstIMseI_PA	75.48
10492	M6_2912352_PstIMseI_PA	75.48
10493	M6_3292862_PstIMseI_PA	75.48
10494	Opata_62597_82_PstIMseI_SNP	75.48
10495	Opata_1698615_42_PstIMspI_SNP	75.48
10496	Opata_1724291_53_PstIMspI_SNP	75.48
10497	Opata_2111579_14_PstIMspI_SNP	75.48
10498	Opata_88859_6_PstIMspI_SNP	75.48
10499	Opata_3759757_PstIMseI_PA	75.48
10500	Opata_971295_40_PstIMspI_SNP	75.48
10501	Opata_3386621_38_PstIMspI_SNP	75.48
10502	Opata_3386621_61_PstIMspI_SNP	75.48
10503	Opata_2143360_PstIMluI_PA	75.48
10504	Opata_390093_PstIMseI_PA	75.48
10505	Opata_34448_PstIMseI_PA	75.48
10506	Opata_562917_PstIMseI_PA	75.48
10507	BS00036362_51	75.48
10508	BS00092585_51	75.48
10509	BobWhite_c11338_605	75.48
10510	Kukri_c1338_646	75.48
10511	Kukri_c20062_389	75.48
10512	BS00021880_51	75.48
10513	tplb0051k19_101	75.48
10514	BS00038418_51	75.48
10515	BS00066446_51	75.48
10516	1039789	75.51
10517	1070919	75.51
10518	1094132	75.51
10519	1215797	75.51
10520	1227502	75.51
10521	1269576	75.51
10522	1683089	75.51
10523	3021953	75.51
10524	1397068	75.6
10525	wPt-666719	75.69
10526	1200604	75.71
10527	1042645	75.76
10528	1100789	75.76
10529	1134354	75.76
10530	1159819	75.76
10531	2243525	75.76
10532	2245428	75.76
10533	2272049	75.76
10534	1109179	75.79
10535	wPt-3743	75.8
10536	7328413	75.85
10537	978532	75.88
10538	998369	75.88
10539	1042360	75.88
10540	1042696	76.05
10541	3384752	76.05
10542	3384866	76.05
10543	3532757	76.05
10544	3533712	76.05
10545	3954634	76.05
10546	1214867	76.09
10547	988531	76.14
10548	1125875	76.14
10549	1128008	76.14
10550	1233535	76.14
10551	1234123	76.14
10552	1254217	76.2
10553	1071746	76.35
10554	1099977	76.35
10555	1122584	76.35
10556	1128145	76.35
10557	1399843	76.35
10558	2243201	76.35
10559	2256580	76.35
10560	2337173	76.35
10561	2364588	76.35
10562	3023502	76.35
10563	3944785	76.35
10564	1112812	76.46
10565	Xwmc93	76.6
10566	D_GBF1XID01DNWRS_378	76.78
10567	2261832	76.91
10568	2256216	77.03
10569	992070	77.09
10570	1120590	77.09
10571	1256094	77.09
10572	1297461	77.09
10573	1318301	77.09
10574	2248543	77.09
10575	2254733	77.09
10576	3384609	77.09
10577	3940371	77.09
10578	3943448	77.09
10579	3950723	77.09
10580	3951592	77.09
10581	Xwmc261	77.1
10582	1159711	77.14
10583	Xwmc732	77.3
10584	2255032	77.36
10585	980340	77.37
10586	2248357	77.37
10587	2268342	77.37
10588	2334691	77.37
10589	Xcfd28	77.4
10590	Xcfd59a	77.4
10591	Xcfd83	77.4
10592	Xfba268a	77.4
10593	Xfbb12	77.4
10594	Opata_2803386_PstIMseI_PA	77.68
10595	Opata_2989635_PstIMseI_PA	77.68
10596	M6_1341268_PstIMspI_PA	77.68
10597	M6_3521771_PstIMspI_PA	77.68
10598	Opata_1994561_PstIMspI_PA	77.68
10599	Opata_31660_18_PstIMluI_SNP	77.68
10600	Opata_122914_34_PstIMseI_SNP	77.68
10601	Opata_138301_36_PstIMseI_SNP	77.68
10602	Opata_206399_27_PstIMseI_SNP	77.68
10603	Opata_24561_86_PstIMseI_SNP	77.68
10604	Opata_24561_8_PstIMseI_SNP	77.68
10605	Opata_402261_3_PstIMseI_SNP	77.68
10606	Opata_402261_63_PstIMseI_SNP	77.68
10607	Opata_1470412_3_PstIMspI_SNP	77.68
10608	Opata_1690489_2_PstIMspI_SNP	77.68
10609	Opata_1712391_65_PstIMspI_SNP	77.68
10610	Opata_1712391_79_PstIMspI_SNP	77.68
10611	Opata_2955314_19_PstIMspI_SNP	77.68
10612	Opata_2955314_54_PstIMspI_SNP	77.68
10613	Opata_4127538_55_PstIMspI_SNP	77.68
10614	Opata_723813_12_PstIMspI_SNP	77.68
10615	Opata_2686675_PstIMluI_PA	77.68
10616	Opata_461348_PstIMluI_PA	77.68
10617	Opata_574834_PstIMluI_PA	77.68
10618	M6_3188838_PstIMseI_PA	77.68
10619	Opata_1393840_PstIMseI_PA	77.68
10620	Opata_1462436_PstIMseI_PA	77.68
10621	Opata_222300_PstIMseI_PA	77.68
10622	Opata_3382061_PstIMseI_PA	77.68
10623	Opata_3574493_PstIMseI_PA	77.68
10624	Opata_4013960_PstIMseI_PA	77.68
10625	Opata_4279659_PstIMseI_PA	77.68
10626	Opata_4354478_PstIMseI_PA	77.68
10627	M6_382643_PstIMspI_PA	77.68
10628	Opata_1301855_PstIMspI_PA	77.68
10629	Opata_1467658_PstIMspI_PA	77.68
10630	Opata_2523472_PstIMspI_PA	77.68
10631	Opata_3009924_PstIMspI_PA	77.68
10632	Opata_4245322_PstIMspI_PA	77.68
10633	Opata_357956_68_PstIMseI_SNP	77.68
10634	Opata_406471_33_PstIMseI_SNP	77.68
10635	Opata_406471_59_PstIMseI_SNP	77.68
10636	Opata_406471_88_PstIMseI_SNP	77.68
10637	Opata_989526_27_PstIMseI_SNP	77.68
10638	Opata_1243501_15_PstIMspI_SNP	77.68
10639	Opata_1243501_4_PstIMspI_SNP	77.68
10640	Opata_2821522_4_PstIMspI_SNP	77.68
10641	Opata_2861703_59_PstIMspI_SNP	77.68
10642	M6_1741901_PstIMluI_PA	77.68
10643	Opata_2509227_PstIMluI_PA	77.68
10644	M6_251193_PstIMseI_PA	77.68
10645	M6_815534_PstIMseI_PA	77.68
10646	Opata_147518_PstIMseI_PA	77.68
10647	Opata_3941899_PstIMseI_PA	77.68
10648	M6_1365615_PstIMspI_PA	77.68
10649	M6_940408_PstIMspI_PA	77.68
10650	Opata_2271578_PstIMspI_PA	77.68
10651	Opata_3203177_PstIMspI_PA	77.68
10652	Opata_3534685_PstIMspI_PA	77.68
10653	Opata_3534995_PstIMspI_PA	77.68
10654	Opata_3739142_PstIMspI_PA	77.68
10655	Opata_4196007_PstIMspI_PA	77.68
10656	Opata_507845_PstIMspI_PA	77.68
10657	Opata_53794_PstIMspI_PA	77.68
10658	Opata_597716_PstIMspI_PA	77.68
10659	Opata_604201_PstIMspI_PA	77.68
10660	Opata_674668_PstIMspI_PA	77.68
10661	Opata_3305481_88_PstIMspI_SNP	77.68
10662	M6_398718_PstIMseI_PA	77.68
10663	M6_642071_PstIMseI_PA	77.68
10664	M6_69834_PstIMseI_PA	77.68
10665	M6_3417830_PstIMspI_PA	77.68
10666	M6_802414_PstIMspI_PA	77.68
10667	Opata_422799_64_PstIMseI_SNP	77.68
10668	M6_2608409_PstIMluI_PA	77.68
10669	Opata_11093_PstIMluI_PA	77.68
10670	Opata_228528_PstIMluI_PA	77.68
10671	M6_1044725_PstIMseI_PA	77.68
10672	Opata_1002081_PstIMseI_PA	77.68
10673	Opata_1084127_PstIMseI_PA	77.68
10674	Opata_1144132_PstIMseI_PA	77.68
10675	Opata_121932_PstIMseI_PA	77.68
10676	Opata_16978_PstIMseI_PA	77.68
10677	Opata_191947_PstIMseI_PA	77.68
10678	Opata_2341393_PstIMseI_PA	77.68
10679	Opata_242553_PstIMseI_PA	77.68
10680	Opata_268100_PstIMseI_PA	77.68
10681	Opata_3148047_PstIMseI_PA	77.68
10682	Opata_3591785_PstIMseI_PA	77.68
10683	Opata_418647_PstIMseI_PA	77.68
10684	Opata_4230246_PstIMseI_PA	77.68
10685	Opata_436174_PstIMseI_PA	77.68
10686	Opata_452557_PstIMseI_PA	77.68
10687	Opata_628727_PstIMseI_PA	77.68
10688	Opata_688465_PstIMseI_PA	77.68
10689	Opata_85020_PstIMseI_PA	77.68
10690	Opata_993169_PstIMseI_PA	77.68
10691	Opata_128168_PstIMspI_PA	77.68
10692	Opata_1542250_PstIMspI_PA	77.68
10693	Opata_1678968_PstIMspI_PA	77.68
10694	Opata_1691230_PstIMspI_PA	77.68
10695	Opata_1733764_PstIMspI_PA	77.68
10696	Opata_178202_PstIMspI_PA	77.68
10697	Opata_1799313_PstIMspI_PA	77.68
10698	Opata_1828835_PstIMspI_PA	77.68
10699	Opata_217740_PstIMspI_PA	77.68
10700	Opata_2741430_PstIMspI_PA	77.68
10701	Opata_2823923_PstIMspI_PA	77.68
10702	Opata_2914061_PstIMspI_PA	77.68
10703	Opata_2981146_PstIMspI_PA	77.68
10704	Opata_307052_PstIMspI_PA	77.68
10705	Opata_3191879_PstIMspI_PA	77.68
10706	Opata_3329660_PstIMspI_PA	77.68
10707	Opata_3680617_PstIMspI_PA	77.68
10708	Opata_4096524_PstIMspI_PA	77.68
10709	Opata_488886_PstIMspI_PA	77.68
10710	Opata_716024_PstIMspI_PA	77.68
10711	Opata_834516_PstIMspI_PA	77.68
10712	M6_1029503_PstIMluI_PA	77.68
10713	M6_2192049_PstIMluI_PA	77.68
10714	Opata_1555489_PstIMluI_PA	77.68
10715	M6_1034191_PstIMseI_PA	77.68
10716	M6_1107814_PstIMseI_PA	77.68
10717	M6_1216031_PstIMseI_PA	77.68
10718	M6_124113_PstIMseI_PA	77.68
10719	M6_1303502_PstIMseI_PA	77.68
10720	M6_1710945_PstIMseI_PA	77.68
10721	M6_188056_PstIMseI_PA	77.68
10722	M6_1938289_PstIMseI_PA	77.68
10723	M6_196477_PstIMseI_PA	77.68
10724	M6_2102644_PstIMseI_PA	77.68
10725	M6_2126336_PstIMseI_PA	77.68
10726	M6_247646_PstIMseI_PA	77.68
10727	M6_2480908_PstIMseI_PA	77.68
10728	M6_250695_PstIMseI_PA	77.68
10729	M6_2643919_PstIMseI_PA	77.68
10730	M6_2735163_PstIMseI_PA	77.68
10731	M6_291538_PstIMseI_PA	77.68
10732	M6_34205_PstIMseI_PA	77.68
10733	M6_383426_PstIMseI_PA	77.68
10734	M6_532681_PstIMseI_PA	77.68
10735	M6_544996_PstIMseI_PA	77.68
10736	M6_661176_PstIMseI_PA	77.68
10737	M6_92188_PstIMseI_PA	77.68
10738	Opata_100367_PstIMseI_PA	77.68
10739	Opata_108350_PstIMseI_PA	77.68
10740	Opata_1118620_PstIMseI_PA	77.68
10741	Opata_1176264_PstIMseI_PA	77.68
10742	Opata_135719_PstIMseI_PA	77.68
10743	Opata_174565_PstIMseI_PA	77.68
10744	Opata_237776_PstIMseI_PA	77.68
10745	Opata_248856_PstIMseI_PA	77.68
10746	Opata_3512494_PstIMseI_PA	77.68
10747	Opata_425672_PstIMseI_PA	77.68
10748	Opata_488032_PstIMseI_PA	77.68
10749	Opata_589677_PstIMseI_PA	77.68
10750	Opata_65150_PstIMseI_PA	77.68
10751	Opata_986585_PstIMseI_PA	77.68
10752	M6_1130400_PstIMspI_PA	77.68
10753	M6_1162207_PstIMspI_PA	77.68
10754	M6_1213220_PstIMspI_PA	77.68
10755	M6_1244258_PstIMspI_PA	77.68
10756	M6_14752_PstIMspI_PA	77.68
10757	M6_1670372_PstIMspI_PA	77.68
10758	M6_1716480_PstIMspI_PA	77.68
10759	M6_184116_PstIMspI_PA	77.68
10760	M6_189000_PstIMspI_PA	77.68
10761	M6_189895_PstIMspI_PA	77.68
10762	M6_1960465_PstIMspI_PA	77.68
10763	M6_1975614_PstIMspI_PA	77.68
10764	M6_2017519_PstIMspI_PA	77.68
10765	M6_2075497_PstIMspI_PA	77.68
10766	M6_2192107_PstIMspI_PA	77.68
10767	M6_227851_PstIMspI_PA	77.68
10768	M6_2445499_PstIMspI_PA	77.68
10769	M6_2529271_PstIMspI_PA	77.68
10770	M6_257571_PstIMspI_PA	77.68
10771	M6_2878866_PstIMspI_PA	77.68
10772	M6_2939731_PstIMspI_PA	77.68
10773	M6_3026744_PstIMspI_PA	77.68
10774	M6_316582_PstIMspI_PA	77.68
10775	M6_3193244_PstIMspI_PA	77.68
10776	M6_3290809_PstIMspI_PA	77.68
10777	M6_3418718_PstIMspI_PA	77.68
10778	M6_3487461_PstIMspI_PA	77.68
10779	M6_451826_PstIMspI_PA	77.68
10780	M6_470493_PstIMspI_PA	77.68
10781	M6_518235_PstIMspI_PA	77.68
10782	M6_522217_PstIMspI_PA	77.68
10783	M6_555970_PstIMspI_PA	77.68
10784	M6_607997_PstIMspI_PA	77.68
10785	M6_609132_PstIMspI_PA	77.68
10786	M6_631636_PstIMspI_PA	77.68
10787	Opata_1239434_PstIMspI_PA	77.68
10788	Opata_166545_PstIMspI_PA	77.68
10789	Opata_1965149_PstIMspI_PA	77.68
10790	Opata_2029803_PstIMspI_PA	77.68
10791	Opata_344116_PstIMspI_PA	77.68
10792	Opata_3847130_PstIMspI_PA	77.68
10793	M6_1074666_PstIMseI_PA	77.68
10794	M6_1184101_PstIMseI_PA	77.68
10795	M6_1204940_PstIMseI_PA	77.68
10796	M6_181242_PstIMseI_PA	77.68
10797	M6_1919520_PstIMseI_PA	77.68
10798	M6_2120303_PstIMseI_PA	77.68
10799	M6_2938422_PstIMseI_PA	77.68
10800	M6_621789_PstIMseI_PA	77.68
10801	M6_734540_PstIMseI_PA	77.68
10802	Opata_1916735_PstIMseI_PA	77.68
10803	Opata_26673_PstIMseI_PA	77.68
10804	M6_1269540_PstIMspI_PA	77.68
10805	M6_3283302_PstIMspI_PA	77.68
10806	M6_3410429_PstIMspI_PA	77.68
10807	Opata_165213_PstIMspI_PA	77.68
10808	Opata_2359571_PstIMspI_PA	77.68
10809	Opata_2469682_PstIMspI_PA	77.68
10810	Opata_3575144_PstIMspI_PA	77.68
10811	M6_1067390_PstIMseI_PA	77.68
10812	M6_1278023_PstIMseI_PA	77.68
10813	M6_338678_PstIMseI_PA	77.68
10814	M6_690105_PstIMseI_PA	77.68
10815	M6_82260_PstIMseI_PA	77.68
10816	M6_946570_PstIMseI_PA	77.68
10817	Opata_1283266_PstIMseI_PA	77.68
10818	Opata_150160_PstIMseI_PA	77.68
10819	Opata_160520_PstIMseI_PA	77.68
10820	Opata_1654601_PstIMseI_PA	77.68
10821	Opata_171191_PstIMseI_PA	77.68
10822	Opata_176966_PstIMseI_PA	77.68
10823	Opata_1793019_PstIMseI_PA	77.68
10824	Opata_2273575_PstIMseI_PA	77.68
10825	Opata_2538778_PstIMseI_PA	77.68
10826	Opata_288966_PstIMseI_PA	77.68
10827	Opata_3005307_PstIMseI_PA	77.68
10828	Opata_3108932_PstIMseI_PA	77.68
10829	Opata_3410759_PstIMseI_PA	77.68
10830	Opata_3493672_PstIMseI_PA	77.68
10831	Opata_3634135_PstIMseI_PA	77.68
10832	Opata_3705871_PstIMseI_PA	77.68
10833	Opata_3841838_PstIMseI_PA	77.68
10834	Opata_4400504_PstIMseI_PA	77.68
10835	Opata_552682_PstIMseI_PA	77.68
10836	Opata_621484_PstIMseI_PA	77.68
10837	Opata_651440_PstIMseI_PA	77.68
10838	Opata_824581_PstIMseI_PA	77.68
10839	Opata_925675_PstIMseI_PA	77.68
10840	Opata_931179_PstIMseI_PA	77.68
10841	Opata_96130_PstIMseI_PA	77.68
10842	M6_2396535_PstIMspI_PA	77.68
10843	M6_360426_PstIMspI_PA	77.68
10844	Opata_1350990_PstIMspI_PA	77.68
10845	Opata_1455929_PstIMspI_PA	77.68
10846	Opata_1504741_PstIMspI_PA	77.68
10847	Opata_1598429_PstIMspI_PA	77.68
10848	Opata_1672505_PstIMspI_PA	77.68
10849	Opata_2105449_PstIMspI_PA	77.68
10850	Opata_2761318_PstIMspI_PA	77.68
10851	Opata_2831590_PstIMspI_PA	77.68
10852	Opata_3098629_PstIMspI_PA	77.68
10853	Opata_3230496_PstIMspI_PA	77.68
10854	Opata_3239724_PstIMspI_PA	77.68
10855	Opata_3570902_PstIMspI_PA	77.68
10856	Opata_4050751_PstIMspI_PA	77.68
10857	Opata_952991_PstIMspI_PA	77.68
10858	1228757	77.72
10859	wsnp_Ex_c1318_2521010	77.82
10860	2248419	78.02
10861	wsnp_Ex_c9149_15220399	78.24
10862	wsnp_JD_c6544_7697578	78.24
10863	982479	78.51
10864	990575	78.51
10865	991540	78.51
10866	994639	78.51
10867	1001504	78.51
10868	1049328	78.51
10869	1059039	78.51
10870	1059921	78.51
10871	1066256	78.51
10872	1073342	78.51
10873	1077845	78.51
10874	1081631	78.51
10875	1089842	78.51
10876	1090670	78.51
10877	1091928	78.51
10878	1091949	78.51
10879	1096857	78.51
10880	1099614	78.51
10881	1099661	78.51
10882	1104021	78.51
10883	1119919	78.51
10884	1201067	78.51
10885	1210335	78.51
10886	1229683	78.51
10887	1233801	78.51
10888	1237982	78.51
10889	1242935	78.51
10890	1243298	78.51
10891	1410859	78.51
10892	2248106	78.51
10893	2252914	78.51
10894	3028761	78.51
10895	3935258	78.51
10896	3939729	78.51
10897	3944948	78.51
10898	3957032	78.51
10899	4397656	78.51
10900	4439761	78.51
10901	4539468	78.51
10902	4543396	78.51
10903	4733517	78.51
10904	4910059	78.51
10905	4910667	78.51
10906	5323580	78.51
10907	5323886	78.51
10908	5324415	78.51
10909	5324929	78.51
10910	5325054	78.51
10911	wsnp_Ex_c10959_17801482	78.58
10912	wsnp_Ex_c26626_35864468	78.58
10913	wsnp_Ex_c13164_20793506	78.58
10914	wsnp_Ex_c1609_3069103	78.58
10915	wsnp_Ex_c27290_36498462	78.58
10916	wsnp_Ex_c57601_59245549	78.58
10917	wsnp_Ex_c57601_59245965	78.58
10918	wsnp_JD_c8173_9207415	78.58
10919	wsnp_Ku_c2624_4986980	78.58
10920	wsnp_Ku_c2624_4987257	78.58
10921	wsnp_Ku_c5560_9853214	78.58
10922	wsnp_Ku_c7266_12551309	78.58
10923	wsnp_Ex_c14172_22104887	78.58
10924	wsnp_Ex_c3831_6965890	78.58
10925	wsnp_Ex_c1318_2520706	78.58
10926	wsnp_Ex_c1318_2520916	78.58
10927	wsnp_Ex_c25974_35235456	78.58
10928	wsnp_Ex_c1318_2519998	78.58
10929	wsnp_Ex_c6920_11929922	78.58
10930	wsnp_Ex_c27290_36498531	78.58
10931	wsnp_Ex_c57601_59245380	78.58
10932	wsnp_Ex_c6920_11928994	78.58
10933	wsnp_Ex_c6920_11929171	78.58
10934	wsnp_BF484656D_Ta_1_1	78.58
10935	wsnp_Ex_c12480_19889644	78.58
10936	wsnp_Ex_c25974_35235503	78.58
10937	wsnp_Ex_c6920_11929748	78.58
10938	wsnp_Ku_c5560_9851459	78.58
10939	wsnp_Ku_c7266_12551048	78.58
10940	wsnp_Ex_c3831_6966926	78.58
10941	wsnp_Ra_c4135_7565040	78.58
10942	wsnp_Ex_c8188_13842273	78.58
10943	wsnp_Ex_c15396_23659859	78.58
10944	wsnp_Ex_c18665_27541726	78.58
10945	wsnp_RFL_Contig1984_1169021	78.58
10946	wsnp_Ex_c12447_19847242	78.58
10947	wsnp_Ex_c18665_27541568	78.58
10948	wsnp_Ex_rep_c66423_64641115	78.58
10949	wsnp_Ex_rep_c66423_64640941	78.58
10950	wsnp_Ex_rep_c66423_64640965	78.58
10951	wsnp_Ku_rep_c83972_79348562	78.58
10952	wsnp_Ex_rep_c66423_64641680	78.58
10953	wsnp_Ex_rep_c69024_67924125	78.58
10954	wsnp_Ex_c9577_15855968	78.58
10955	wsnp_Ex_c3293_6072122	78.58
10956	wPt-9372	78.58
10957	rPt-3235	78.58
10958	wPt-0169	78.58
10959	wPt-9392	78.58
10960	1065047	78.58
10961	1085746	78.58
10962	1099340	78.58
10963	1102411	78.58
10964	1255465	78.58
10965	1267545	78.58
10966	1334466	78.58
10967	1379957	78.58
10968	1669207	78.58
10969	1672606	78.58
10970	Opata_3707755_82_PstIMseI_SNP	78.58
10971	Opata_1686999_32_PstIMspI_SNP	78.58
10972	Opata_1280527_PstIMluI_PA	78.58
10973	Opata_142391_PstIMluI_PA	78.58
10974	Opata_15151_PstIMseI_PA	78.58
10975	Opata_1581036_PstIMseI_PA	78.58
10976	Opata_1793002_PstIMseI_PA	78.58
10977	Opata_755375_PstIMseI_PA	78.58
10978	Opata_1081291_PstIMspI_PA	78.58
10979	Opata_1624531_PstIMspI_PA	78.58
10980	Opata_2118306_PstIMspI_PA	78.58
10981	Opata_2191052_PstIMspI_PA	78.58
10982	Opata_2417367_PstIMspI_PA	78.58
10983	Opata_2616491_PstIMspI_PA	78.58
10984	Opata_2750624_PstIMspI_PA	78.58
10985	Opata_3497338_PstIMspI_PA	78.58
10986	Opata_3614233_PstIMspI_PA	78.58
10987	Opata_3623920_PstIMspI_PA	78.58
10988	Opata_766263_PstIMspI_PA	78.58
10989	Opata_810729_PstIMspI_PA	78.58
10990	Opata_54499_25_PstIMluI_SNP	78.58
10991	Opata_54499_61_PstIMluI_SNP	78.58
10992	Opata_124025_60_PstIMseI_SNP	78.58
10993	Opata_1471446_10_PstIMseI_SNP	78.58
10994	Opata_1471446_16_PstIMseI_SNP	78.58
10995	Opata_1471446_6_PstIMseI_SNP	78.58
10996	Opata_184115_81_PstIMseI_SNP	78.58
10997	Opata_1888927_58_PstIMseI_SNP	78.58
10998	Opata_197331_52_PstIMseI_SNP	78.58
10999	Opata_203261_1_PstIMseI_SNP	78.58
11000	Opata_203261_66_PstIMseI_SNP	78.58
11001	Opata_203261_90_PstIMseI_SNP	78.58
11002	Opata_235091_82_PstIMseI_SNP	78.58
11003	Opata_34788_23_PstIMseI_SNP	78.58
11004	Opata_348504_52_PstIMseI_SNP	78.58
11005	Opata_36227_27_PstIMseI_SNP	78.58
11006	Opata_4153538_5_PstIMseI_SNP	78.58
11007	Opata_429899_74_PstIMseI_SNP	78.58
11008	Opata_58279_41_PstIMseI_SNP	78.58
11009	Opata_586211_66_PstIMseI_SNP	78.58
11010	Opata_594302_55_PstIMseI_SNP	78.58
11011	Opata_636254_33_PstIMseI_SNP	78.58
11012	Opata_636254_79_PstIMseI_SNP	78.58
11013	Opata_669566_54_PstIMseI_SNP	78.58
11014	Opata_669566_8_PstIMseI_SNP	78.58
11015	Opata_67631_2_PstIMseI_SNP	78.58
11016	Opata_77330_52_PstIMseI_SNP	78.58
11017	Opata_876355_40_PstIMseI_SNP	78.58
11018	Opata_884423_73_PstIMseI_SNP	78.58
11019	Opata_884423_88_PstIMseI_SNP	78.58
11020	Opata_914565_89_PstIMseI_SNP	78.58
11021	Opata_922794_45_PstIMseI_SNP	78.58
11022	Opata_1021449_32_PstIMspI_SNP	78.58
11023	Opata_127570_13_PstIMspI_SNP	78.58
11024	Opata_1306055_30_PstIMspI_SNP	78.58
11025	Opata_1306055_68_PstIMspI_SNP	78.58
11026	Opata_141465_22_PstIMspI_SNP	78.58
11027	Opata_1611203_36_PstIMspI_SNP	78.58
11028	Opata_1634597_84_PstIMspI_SNP	78.58
11029	Opata_1642318_9_PstIMspI_SNP	78.58
11030	Opata_1795850_20_PstIMspI_SNP	78.58
11031	Opata_1971953_9_PstIMspI_SNP	78.58
11032	Opata_2148656_59_PstIMspI_SNP	78.58
11033	Opata_2524819_3_PstIMspI_SNP	78.58
11034	Opata_264497_21_PstIMspI_SNP	78.58
11035	Opata_3077743_1_PstIMspI_SNP	78.58
11036	Opata_3077743_3_PstIMspI_SNP	78.58
11037	Opata_3155543_69_PstIMspI_SNP	78.58
11038	Opata_4267263_37_PstIMspI_SNP	78.58
11039	Opata_468371_17_PstIMspI_SNP	78.58
11040	Opata_468371_37_PstIMspI_SNP	78.58
11041	Opata_468371_66_PstIMspI_SNP	78.58
11042	Opata_555100_25_PstIMspI_SNP	78.58
11043	Opata_788978_8_PstIMspI_SNP	78.58
11044	M6_191623_PstIMseI_PA	78.58
11045	M6_286900_PstIMseI_PA	78.58
11046	M6_83253_PstIMseI_PA	78.58
11047	Opata_289513_PstIMseI_PA	78.58
11048	Opata_328089_PstIMseI_PA	78.58
11049	Opata_1079574_PstIMspI_PA	78.58
11050	Opata_1446148_PstIMspI_PA	78.58
11051	Opata_1561793_PstIMspI_PA	78.58
11052	Opata_1692191_PstIMspI_PA	78.58
11053	Opata_2016133_PstIMspI_PA	78.58
11054	Opata_2361223_PstIMspI_PA	78.58
11055	Opata_2621574_PstIMspI_PA	78.58
11056	Opata_2749431_PstIMspI_PA	78.58
11057	Opata_2804993_PstIMspI_PA	78.58
11058	Opata_2904835_PstIMspI_PA	78.58
11059	Opata_2955168_PstIMspI_PA	78.58
11060	Opata_2964048_PstIMspI_PA	78.58
11061	Opata_3634317_PstIMspI_PA	78.58
11062	Opata_3795725_PstIMspI_PA	78.58
11063	Opata_4024862_PstIMspI_PA	78.58
11064	Opata_456887_PstIMspI_PA	78.58
11065	Opata_1919896_84_PstIMspI_SNP	78.58
11066	Opata_3209452_69_PstIMspI_SNP	78.58
11067	M6_2715792_PstIMseI_PA	78.58
11068	M6_86151_PstIMseI_PA	78.58
11069	M6_1228392_PstIMspI_PA	78.58
11070	Opata_165554_81_PstIMseI_SNP	78.58
11071	Opata_36227_89_PstIMseI_SNP	78.58
11072	Opata_1355797_PstIMseI_PA	78.58
11073	Opata_15205_PstIMseI_PA	78.58
11074	Opata_1529968_PstIMseI_PA	78.58
11075	Opata_1770315_PstIMseI_PA	78.58
11076	Opata_266265_PstIMseI_PA	78.58
11077	Opata_573763_PstIMseI_PA	78.58
11078	Opata_103919_PstIMspI_PA	78.58
11079	Opata_1404859_PstIMspI_PA	78.58
11080	Opata_149001_PstIMspI_PA	78.58
11081	Opata_1692714_PstIMspI_PA	78.58
11082	Opata_2212501_PstIMspI_PA	78.58
11083	Opata_2761230_PstIMspI_PA	78.58
11084	Opata_313156_PstIMspI_PA	78.58
11085	Opata_317281_PstIMspI_PA	78.58
11086	Opata_4027252_PstIMspI_PA	78.58
11087	Opata_106537_31_PstIMseI_SNP	78.58
11088	Opata_380207_17_PstIMseI_SNP	78.58
11089	Opata_2132922_PstIMspI_PA	78.58
11090	Opata_2956218_PstIMspI_PA	78.58
11091	Opata_306348_PstIMluI_PA	78.58
11092	M6_1326800_PstIMseI_PA	78.58
11093	M6_1453895_PstIMseI_PA	78.58
11094	M6_2662015_PstIMseI_PA	78.58
11095	M6_349921_PstIMseI_PA	78.58
11096	M6_490668_PstIMseI_PA	78.58
11097	M6_782190_PstIMseI_PA	78.58
11098	M6_819330_PstIMseI_PA	78.58
11099	M6_936101_PstIMseI_PA	78.58
11100	Opata_194487_PstIMseI_PA	78.58
11101	Opata_415477_PstIMseI_PA	78.58
11102	Opata_549215_PstIMseI_PA	78.58
11103	Opata_587712_PstIMseI_PA	78.58
11104	Opata_833273_PstIMseI_PA	78.58
11105	M6_1418805_PstIMspI_PA	78.58
11106	M6_1618600_PstIMspI_PA	78.58
11107	M6_1749412_PstIMspI_PA	78.58
11108	M6_2009664_PstIMspI_PA	78.58
11109	M6_484961_PstIMspI_PA	78.58
11110	M6_634194_PstIMspI_PA	78.58
11111	M6_850186_PstIMspI_PA	78.58
11112	M6_958590_PstIMspI_PA	78.58
11113	Opata_1215335_PstIMspI_PA	78.58
11114	Opata_1275370_PstIMspI_PA	78.58
11115	Opata_1399588_PstIMspI_PA	78.58
11116	Opata_159076_PstIMspI_PA	78.58
11117	Opata_2816796_PstIMspI_PA	78.58
11118	Opata_2851169_PstIMspI_PA	78.58
11119	Opata_786051_PstIMspI_PA	78.58
11120	Opata_325240_PstIMseI_PA	78.58
11121	Opata_360566_PstIMseI_PA	78.58
11122	Opata_433_PstIMseI_PA	78.58
11123	Opata_44354_PstIMseI_PA	78.58
11124	Opata_1419745_PstIMspI_PA	78.58
11125	Opata_1545256_PstIMspI_PA	78.58
11126	Opata_157563_PstIMspI_PA	78.58
11127	M6_380649_PstIMseI_PA	78.58
11128	M6_737957_PstIMseI_PA	78.58
11129	Opata_1080821_PstIMseI_PA	78.58
11130	Opata_12114_PstIMseI_PA	78.58
11131	Opata_1269378_PstIMseI_PA	78.58
11132	Opata_169435_PstIMseI_PA	78.58
11133	Opata_1781283_PstIMseI_PA	78.58
11134	Opata_181884_PstIMseI_PA	78.58
11135	Opata_2208891_PstIMseI_PA	78.58
11136	Opata_225108_PstIMseI_PA	78.58
11137	Opata_2526095_PstIMseI_PA	78.58
11138	Opata_283229_PstIMseI_PA	78.58
11139	Opata_2851473_PstIMseI_PA	78.58
11140	Opata_324757_PstIMseI_PA	78.58
11141	Opata_340800_PstIMseI_PA	78.58
11142	Opata_344987_PstIMseI_PA	78.58
11143	Opata_37170_PstIMseI_PA	78.58
11144	Opata_6220_PstIMseI_PA	78.58
11145	Opata_960319_PstIMseI_PA	78.58
11146	M6_2692661_PstIMspI_PA	78.58
11147	Opata_105803_PstIMspI_PA	78.58
11148	Opata_1604148_PstIMspI_PA	78.58
11149	Opata_1660934_PstIMspI_PA	78.58
11150	Opata_1963485_PstIMspI_PA	78.58
11151	Opata_2014645_PstIMspI_PA	78.58
11152	Opata_2060582_PstIMspI_PA	78.58
11153	Opata_2414275_PstIMspI_PA	78.58
11154	Opata_2531786_PstIMspI_PA	78.58
11155	Opata_2579074_PstIMspI_PA	78.58
11156	Opata_2740685_PstIMspI_PA	78.58
11157	Opata_2773691_PstIMspI_PA	78.58
11158	Opata_2795258_PstIMspI_PA	78.58
11159	Opata_3443647_PstIMspI_PA	78.58
11160	Opata_3710092_PstIMspI_PA	78.58
11161	Opata_656609_PstIMspI_PA	78.58
11162	Opata_9622_PstIMspI_PA	78.58
11163	Opata_36096_PstIMseI_PA	78.58
11164	Opata_667882_PstIMseI_PA	78.58
11165	Opata_993489_PstIMseI_PA	78.58
11166	Opata_1162721_PstIMspI_PA	78.58
11167	Opata_1622004_PstIMspI_PA	78.58
11168	Opata_2360316_PstIMspI_PA	78.58
11169	Opata_2740847_PstIMspI_PA	78.58
11170	Opata_366473_PstIMspI_PA	78.58
11171	Opata_387533_PstIMspI_PA	78.58
11172	Opata_144409_42_PstIMseI_SNP	78.58
11173	Opata_734621_36_PstIMseI_SNP	78.58
11174	Opata_93168_13_PstIMseI_SNP	78.58
11175	Opata_93168_25_PstIMseI_SNP	78.58
11176	Opata_1613275_65_PstIMspI_SNP	78.58
11177	Opata_1817390_21_PstIMspI_SNP	78.58
11178	Opata_340264_41_PstIMspI_SNP	78.58
11179	Opata_1314503_PstIMspI_PA	78.58
11180	Opata_2808147_PstIMspI_PA	78.58
11181	Opata_652982_PstIMspI_PA	78.58
11182	Opata_1031082_PstIMspI_PA	78.58
11183	Opata_394602_PstIMspI_PA	78.58
11184	Opata_2333639_PstIMseI_PA	78.58
11185	Opata_168517_PstIMspI_PA	78.58
11186	Opata_1856192_PstIMspI_PA	78.58
11187	Opata_143795_PstIMspI_PA	78.58
11188	Opata_4182574_PstIMspI_PA	78.58
11189	M6_1350972_PstIMluI_PA	78.58
11190	M6_1796230_PstIMluI_PA	78.58
11191	M6_1855697_PstIMluI_PA	78.58
11192	M6_2492137_PstIMluI_PA	78.58
11193	M6_2621406_PstIMluI_PA	78.58
11194	M6_2699003_PstIMluI_PA	78.58
11195	M6_447775_PstIMluI_PA	78.58
11196	M6_46356_PstIMluI_PA	78.58
11197	M6_1166088_PstIMseI_PA	78.58
11198	M6_1199518_PstIMseI_PA	78.58
11199	M6_1355942_PstIMseI_PA	78.58
11200	M6_1429708_PstIMseI_PA	78.58
11201	M6_1498760_PstIMseI_PA	78.58
11202	M6_1668947_PstIMseI_PA	78.58
11203	M6_1894946_PstIMseI_PA	78.58
11204	M6_216429_PstIMseI_PA	78.58
11205	M6_247130_PstIMseI_PA	78.58
11206	M6_268485_PstIMseI_PA	78.58
11207	M6_3141262_PstIMseI_PA	78.58
11208	M6_319849_PstIMseI_PA	78.58
11209	M6_3626067_PstIMseI_PA	78.58
11210	M6_396229_PstIMseI_PA	78.58
11211	M6_502626_PstIMseI_PA	78.58
11212	M6_541081_PstIMseI_PA	78.58
11213	M6_653_PstIMseI_PA	78.58
11214	Opata_1500639_PstIMseI_PA	78.58
11215	Opata_163073_PstIMseI_PA	78.58
11216	Opata_2488008_PstIMseI_PA	78.58
11217	Opata_2713822_PstIMseI_PA	78.58
11218	Opata_3180157_PstIMseI_PA	78.58
11219	Opata_4376005_PstIMseI_PA	78.58
11220	M6_1336339_PstIMspI_PA	78.58
11221	M6_1633025_PstIMspI_PA	78.58
11222	M6_1787448_PstIMspI_PA	78.58
11223	M6_2119903_PstIMspI_PA	78.58
11224	M6_2587364_PstIMspI_PA	78.58
11225	M6_2971294_PstIMspI_PA	78.58
11226	M6_3375971_PstIMspI_PA	78.58
11227	M6_498381_PstIMspI_PA	78.58
11228	M6_665642_PstIMspI_PA	78.58
11229	M6_872678_PstIMspI_PA	78.58
11230	M6_889370_PstIMspI_PA	78.58
11231	Opata_1015519_PstIMspI_PA	78.58
11232	Opata_1198448_PstIMspI_PA	78.58
11233	Opata_1251469_PstIMspI_PA	78.58
11234	Opata_1295511_PstIMspI_PA	78.58
11235	Opata_1327816_PstIMspI_PA	78.58
11236	Opata_1515747_PstIMspI_PA	78.58
11237	Opata_1605269_PstIMspI_PA	78.58
11238	Opata_1705120_PstIMspI_PA	78.58
11239	Opata_2387152_PstIMspI_PA	78.58
11240	Opata_2416343_PstIMspI_PA	78.58
11241	Opata_2658461_PstIMspI_PA	78.58
11242	Opata_2760503_PstIMspI_PA	78.58
11243	Opata_2795827_PstIMspI_PA	78.58
11244	Opata_2849658_PstIMspI_PA	78.58
11245	Opata_2856735_PstIMspI_PA	78.58
11246	Opata_2858212_PstIMspI_PA	78.58
11247	Opata_2924836_PstIMspI_PA	78.58
11248	Opata_2954343_PstIMspI_PA	78.58
11249	Opata_3137265_PstIMspI_PA	78.58
11250	Opata_334161_PstIMspI_PA	78.58
11251	Opata_3392890_PstIMspI_PA	78.58
11252	Opata_340086_PstIMspI_PA	78.58
11253	Opata_3522249_PstIMspI_PA	78.58
11254	Opata_3571006_PstIMspI_PA	78.58
11255	Opata_3633291_PstIMspI_PA	78.58
11256	Opata_3650669_PstIMspI_PA	78.58
11257	Opata_3895146_PstIMspI_PA	78.58
11258	Opata_4050993_PstIMspI_PA	78.58
11259	Opata_4181721_PstIMspI_PA	78.58
11260	Opata_4224614_PstIMspI_PA	78.58
11261	Opata_445607_PstIMspI_PA	78.58
11262	Opata_486319_PstIMspI_PA	78.58
11263	Opata_604181_PstIMspI_PA	78.58
11264	Opata_648320_PstIMspI_PA	78.58
11265	Opata_774487_PstIMspI_PA	78.58
11266	Opata_836580_PstIMspI_PA	78.58
11267	Opata_2611281_75_PstIMluI_SNP	78.58
11268	Opata_1522802_40_PstIMseI_SNP	78.58
11269	Opata_1522802_63_PstIMseI_SNP	78.58
11270	Opata_1522802_86_PstIMseI_SNP	78.58
11271	Opata_193883_31_PstIMseI_SNP	78.58
11272	Opata_351729_35_PstIMseI_SNP	78.58
11273	Opata_3707755_69_PstIMseI_SNP	78.58
11274	Opata_3707755_88_PstIMseI_SNP	78.58
11275	Opata_537438_68_PstIMseI_SNP	78.58
11276	Opata_597697_89_PstIMseI_SNP	78.58
11277	Opata_703314_22_PstIMseI_SNP	78.58
11278	Opata_92783_38_PstIMseI_SNP	78.58
11279	Opata_92783_81_PstIMseI_SNP	78.58
11280	Opata_1645740_74_PstIMspI_SNP	78.58
11281	Opata_1819757_9_PstIMspI_SNP	78.58
11282	Opata_1950205_9_PstIMspI_SNP	78.58
11283	Opata_2258226_65_PstIMspI_SNP	78.58
11284	Opata_3121793_45_PstIMspI_SNP	78.58
11285	Opata_487496_59_PstIMspI_SNP	78.58
11286	Opata_688217_17_PstIMspI_SNP	78.58
11287	Opata_688217_20_PstIMspI_SNP	78.58
11288	Opata_688217_49_PstIMspI_SNP	78.58
11289	Opata_961316_24_PstIMspI_SNP	78.58
11290	M6_58026_PstIMluI_PA	78.58
11291	M6_2222397_PstIMseI_PA	78.58
11292	M6_276347_PstIMseI_PA	78.58
11293	M6_844818_PstIMseI_PA	78.58
11294	M6_87663_PstIMseI_PA	78.58
11295	M6_1279649_PstIMspI_PA	78.58
11296	Opata_3857836_38_PstIMspI_SNP	78.58
11297	M6_426573_PstIMluI_PA	78.58
11298	M6_3114726_PstIMseI_PA	78.58
11299	M6_316825_PstIMseI_PA	78.58
11300	M6_1864373_PstIMspI_PA	78.58
11301	M6_39597_PstIMspI_PA	78.58
11302	Opata_1573967_PstIMspI_PA	78.58
11303	Opata_2944305_PstIMspI_PA	78.58
11304	M6_1296719_PstIMseI_PA	78.58
11305	M6_1435018_PstIMseI_PA	78.58
11306	M6_1711856_PstIMseI_PA	78.58
11307	M6_328401_PstIMseI_PA	78.58
11308	M6_3642345_PstIMseI_PA	78.58
11309	M6_387704_PstIMseI_PA	78.58
11310	M6_390847_PstIMseI_PA	78.58
11311	M6_4008_PstIMseI_PA	78.58
11312	M6_4109013_PstIMseI_PA	78.58
11313	M6_524578_PstIMseI_PA	78.58
11314	M6_602753_PstIMseI_PA	78.58
11315	M6_753775_PstIMseI_PA	78.58
11316	Opata_3922258_PstIMspI_PA	78.58
11317	Opata_4095457_PstIMspI_PA	78.58
11318	BS00030251_51	78.58
11319	BS00079095_51	78.58
11320	RAC875_c54260_127	78.58
11321	D_contig06122_208	78.58
11322	Excalibur_c19237_895	78.58
11323	IAAV2840	78.58
11324	IAAV7745	78.58
11325	Ku_c5560_2665	78.58
11326	Ra_c69361_411	78.58
11327	RFL_Contig3622_1217	78.58
11328	TA004358-0724	78.58
11329	BS00014671_51	78.58
11330	BS00030252_51	78.58
11331	Kukri_c3253_83	78.58
11332	Kukri_c53642_89	78.58
11333	Kukri_c7266_1780	78.58
11334	BS00004282_51	78.58
11335	Excalibur_c48609_101	78.58
11336	Ra_c21676_178	78.58
11337	RAC875_c49612_102	78.58
11338	TA004476-0719	78.58
11339	Excalibur_c23155_327	78.58
11340	D_contig32652_163	78.58
11341	Excalibur_c8188_243	78.58
11342	Excalibur_c8188_693	78.58
11343	IAAV868	78.58
11344	Kukri_c12758_2101	78.58
11345	Kukri_c29121_654	78.58
11346	RAC875_c4135_1028	78.58
11347	BS00058554_51	78.58
11348	Kukri_c12758_1488	78.58
11349	wsnp_Ku_c10292_17066821	78.58
11350	RFL_Contig22_617	78.58
11351	BS00075001_51	78.58
11352	BS00082503_51	78.58
11353	GENE-0511_484	78.58
11354	BobWhite_c10977_834	78.58
11355	BobWhite_c3283_54	78.58
11356	RAC875_c3604_1527	78.58
11357	RAC875_c43831_91	78.58
11358	RAC875_c51177_261	78.58
11359	RFL_Contig5534_1826	78.58
11360	D_GA8KES401EYUM8_190	78.58
11361	GENE-0511_161	78.58
11362	Kukri_c6051_640	78.58
11363	Kukri_rep_c85508_127	78.58
11364	BS00022768_51	78.58
11365	BobWhite_c4384_262	78.58
11366	Kukri_c8235_371	78.58
11367	wsnp_Ex_c4808_8584315	78.58
11368	CAP11_c3464_68	78.58
11369	GENE-0315_211	78.58
11370	GENE-0315_356	78.58
11371	Excalibur_c48317_242	78.58
11372	Excalibur_c50856_63	78.58
11373	IAAV7473	78.58
11374	RAC875_c35846_671	78.58
11375	RAC875_c87321_108	78.58
11376	BS00018250_51	78.58
11377	IAAV5841	78.58
11378	Kukri_c1313_746	78.58
11379	Kukri_rep_c116277_380	78.58
11380	IACX5695	78.58
11381	BobWhite_c6998_365	78.58
11382	Kukri_c25138_1155	78.58
11383	BS00021702_51	78.58
11384	BS00066188_51	78.58
11385	RAC875_c25212_173	78.58
11386	IAAV4656	78.79
11387	BS00110144_51	78.79
11388	RAC875_rep_c105196_532	78.79
11389	GENE-0331_121	78.79
11390	tplb0051k19_89	78.79
11391	1054222	78.81
11392	1233745	78.81
11393	1697204	78.81
11394	2242316	78.81
11395	2242863	78.81
11396	3033841	78.81
11397	wsnp_Ex_c10234_16787859	78.85
11398	Ra_c1211_1656	78.85
11399	1165740	78.88
11400	3961315	78.88
11401	1093267	78.88
11402	1104374	78.88
11403	977062	78.88
11404	995924	78.88
11405	1127220	78.88
11406	1209650	78.88
11407	1229589	78.88
11408	1287736	78.88
11409	1686025	78.88
11410	1708130	78.88
11411	2289254	78.88
11412	2296128	78.88
11413	4020663	78.88
11414	4909316	78.88
11415	5411298	78.88
11416	6038366	78.88
11417	wPt-734057	78.88
11418	1122728	78.88
11419	2263734	78.88
11420	978482	78.88
11421	991270	78.88
11422	1044176	78.88
11423	1051080	78.88
11424	1057659	78.88
11425	1078452	78.88
11426	1100434	78.88
11427	1140308	78.88
11428	1150612	78.88
11429	1205164	78.88
11430	1205550	78.88
11431	1207964	78.88
11432	1229296	78.88
11433	1236407	78.88
11434	1302130	78.88
11435	1697751	78.88
11436	2247200	78.88
11437	2249830	78.88
11438	2291095	78.88
11439	2371589	78.88
11440	3939040	78.88
11441	3943094	78.88
11442	3959642	78.88
11443	5347079	78.88
11444	5348553	78.88
11445	5578122	78.88
11446	6049865	78.88
11447	7490481	78.88
11448	998622	78.88
11449	1020505	78.88
11450	1112284	78.88
11451	1128816	78.88
11452	1148071	78.88
11453	1235548	78.88
11454	1301649	78.88
11455	2255270	78.88
11456	2290583	78.88
11457	3936263	78.88
11458	3954702	78.88
11459	4439522	78.88
11460	4542991	78.88
11461	4543485	78.88
11462	1117337	78.88
11463	1228815	78.88
11464	wPt-734081	78.88
11465	1670199	78.88
11466	1019458	78.88
11467	1204123	78.88
11468	1044105	78.88
11469	1097176	78.88
11470	3534097	78.88
11471	5358151	78.88
11472	2248303	78.88
11473	2248359	78.88
11474	1120023	78.88
11475	wPt-732556	78.88
11476	2247016	78.88
11477	4397614	78.88
11478	3022168	78.88
11479	1063907	78.88
11480	1216969	78.88
11481	1338445	78.88
11482	1090615	78.88
11483	1075721	78.88
11484	1093629	78.88
11485	1111173	78.88
11486	1202435	78.88
11487	1297340	78.88
11488	3064732	78.88
11489	2348537	78.88
11490	wPt-6059	78.88
11491	5323603	78.88
11492	1100775	78.88
11493	1104647	78.88
11494	1162298	78.88
11495	1054971	78.88
11496	1665882	78.88
11497	990094	78.88
11498	1239590	78.88
11499	1076272	78.88
11500	1119140	78.89
11501	1124448	78.89
11502	1092616	78.89
11503	1670454	78.89
11504	1237695	78.89
11505	2244149	78.89
11506	3023913	78.89
11507	1126042	78.89
11508	1126211	78.89
11509	1332355	78.89
11510	3021632	78.89
11511	1673115	78.89
11512	1670000	79.1
11513	1083591	79.1
11514	1088139	79.1
11515	1089803	79.1
11516	1221078	79.1
11517	1185372	79.1
11518	1228537	79.1
11519	1232825	79.1
11520	1217095	79.1
11521	1183691	79.1
11522	1085498	79.1
11523	1228024	79.1
11524	1318890	79.1
11525	2304287	79.1
11526	1268130	79.1
11527	1401120	79.26
11528	1399853	79.26
11529	1007202	79.33
11530	1224615	79.33
11531	2242813	79.33
11532	3934579	79.33
11533	4541670	79.33
11534	4542669	79.33
11535	3024314	79.36
11536	3030149	79.36
11537	1041664	79.37
11538	wsnp_Ex_c29613_38622101	79.76
11539	IAAV6873	79.78
11540	BS00028216_51	79.78
11541	3944771	79.99
11542	3949574	79.99
11543	3222347	80.09
11544	5580970	80.09
11545	P36/M47-5	80.2
11546	Xgpw360	80.2
11547	wsnp_Ra_c17989_26960545	80.32
11548	M6_2266459_PstIMseI_PA	80.32
11549	M6_1911910_PstIMspI_PA	80.32
11550	Opata_1185597_62_PstIMseI_SNP	80.32
11551	Opata_1190855_87_PstIMseI_SNP	80.32
11552	Opata_1675769_46_PstIMseI_SNP	80.32
11553	Opata_23143_56_PstIMseI_SNP	80.32
11554	Opata_1047826_PstIMluI_PA	80.32
11555	Opata_1164690_PstIMluI_PA	80.32
11556	Opata_1265048_PstIMluI_PA	80.32
11557	M6_903694_PstIMseI_PA	80.32
11558	Opata_3252222_PstIMseI_PA	80.32
11559	Opata_1365661_PstIMspI_PA	80.32
11560	Opata_1580940_PstIMspI_PA	80.32
11561	Opata_3424125_PstIMspI_PA	80.32
11562	Opata_3509549_PstIMspI_PA	80.32
11563	Opata_776373_PstIMspI_PA	80.32
11564	Opata_462517_73_PstIMluI_SNP	80.32
11565	Opata_1277276_65_PstIMseI_SNP	80.32
11566	Opata_27254_40_PstIMseI_SNP	80.32
11567	Opata_55509_73_PstIMseI_SNP	80.32
11568	Opata_985142_55_PstIMseI_SNP	80.32
11569	Opata_1251014_59_PstIMspI_SNP	80.32
11570	Opata_1599049_49_PstIMspI_SNP	80.32
11571	M6_1352987_PstIMluI_PA	80.32
11572	M6_2597561_PstIMluI_PA	80.32
11573	Opata_2687507_PstIMluI_PA	80.32
11574	Opata_490613_PstIMluI_PA	80.32
11575	Opata_88934_PstIMluI_PA	80.32
11576	M6_1138591_PstIMseI_PA	80.32
11577	M6_1303538_PstIMseI_PA	80.32
11578	M6_1754004_PstIMseI_PA	80.32
11579	M6_2323723_PstIMseI_PA	80.32
11580	M6_317563_PstIMseI_PA	80.32
11581	M6_337188_PstIMseI_PA	80.32
11582	M6_403126_PstIMseI_PA	80.32
11583	M6_488815_PstIMseI_PA	80.32
11584	M6_525929_PstIMseI_PA	80.32
11585	M6_864575_PstIMseI_PA	80.32
11586	M6_955659_PstIMseI_PA	80.32
11587	Opata_295560_PstIMseI_PA	80.32
11588	Opata_3348919_PstIMseI_PA	80.32
11589	Opata_388439_PstIMseI_PA	80.32
11590	Opata_554574_PstIMseI_PA	80.32
11591	Opata_795954_PstIMseI_PA	80.32
11592	M6_1346380_PstIMspI_PA	80.32
11593	M6_1352302_PstIMspI_PA	80.32
11594	M6_1473496_PstIMspI_PA	80.32
11595	M6_1495286_PstIMspI_PA	80.32
11596	M6_1821956_PstIMspI_PA	80.32
11597	M6_1835459_PstIMspI_PA	80.32
11598	M6_1937060_PstIMspI_PA	80.32
11599	M6_2017575_PstIMspI_PA	80.32
11600	M6_2029562_PstIMspI_PA	80.32
11601	M6_2189707_PstIMspI_PA	80.32
11602	M6_2261420_PstIMspI_PA	80.32
11603	M6_228297_PstIMspI_PA	80.32
11604	M6_2402825_PstIMspI_PA	80.32
11605	M6_2562210_PstIMspI_PA	80.32
11606	M6_3233527_PstIMspI_PA	80.32
11607	M6_427151_PstIMspI_PA	80.32
11608	M6_614127_PstIMspI_PA	80.32
11609	M6_682879_PstIMspI_PA	80.32
11610	M6_843107_PstIMspI_PA	80.32
11611	M6_850916_PstIMspI_PA	80.32
11612	M6_902217_PstIMspI_PA	80.32
11613	M6_905895_PstIMspI_PA	80.32
11614	M6_936218_PstIMspI_PA	80.32
11615	M6_980069_PstIMspI_PA	80.32
11616	Opata_2114681_PstIMspI_PA	80.32
11617	Opata_3423780_PstIMspI_PA	80.32
11618	Opata_1226756_43_PstIMseI_SNP	80.32
11619	Opata_1283907_67_PstIMseI_SNP	80.32
11620	Opata_78444_41_PstIMseI_SNP	80.32
11621	M6_1058993_PstIMseI_PA	80.32
11622	M6_381929_PstIMseI_PA	80.32
11623	M6_80462_PstIMseI_PA	80.32
11624	M6_980647_PstIMseI_PA	80.32
11625	M6_992886_PstIMseI_PA	80.32
11626	M6_1342835_PstIMspI_PA	80.32
11627	M6_2776912_PstIMspI_PA	80.32
11628	M6_3222615_PstIMspI_PA	80.32
11629	M6_3225002_PstIMspI_PA	80.32
11630	M6_114261_PstIMseI_PA	80.32
11631	M6_122575_PstIMseI_PA	80.32
11632	M6_1288377_PstIMseI_PA	80.32
11633	M6_1378880_PstIMseI_PA	80.32
11634	M6_1663977_PstIMseI_PA	80.32
11635	M6_1696439_PstIMseI_PA	80.32
11636	M6_20344_PstIMseI_PA	80.32
11637	M6_2421114_PstIMseI_PA	80.32
11638	M6_2760055_PstIMseI_PA	80.32
11639	M6_2916702_PstIMseI_PA	80.32
11640	M6_322886_PstIMseI_PA	80.32
11641	M6_3454344_PstIMseI_PA	80.32
11642	M6_372113_PstIMseI_PA	80.32
11643	M6_46930_PstIMseI_PA	80.32
11644	M6_569743_PstIMseI_PA	80.32
11645	M6_643542_PstIMseI_PA	80.32
11646	M6_66080_PstIMseI_PA	80.32
11647	M6_843489_PstIMseI_PA	80.32
11648	M6_892722_PstIMseI_PA	80.32
11649	Opata_1178615_PstIMseI_PA	80.32
11650	Opata_1744209_PstIMseI_PA	80.32
11651	Opata_239252_PstIMseI_PA	80.32
11652	Opata_361217_PstIMseI_PA	80.32
11653	Opata_457798_PstIMseI_PA	80.32
11654	Opata_92497_PstIMseI_PA	80.32
11655	Opata_973446_PstIMseI_PA	80.32
11656	M6_1111204_PstIMspI_PA	80.32
11657	M6_1184949_PstIMspI_PA	80.32
11658	M6_1241844_PstIMspI_PA	80.32
11659	M6_2324707_PstIMspI_PA	80.32
11660	M6_2535093_PstIMspI_PA	80.32
11661	M6_3005903_PstIMspI_PA	80.32
11662	M6_320750_PstIMspI_PA	80.32
11663	M6_3349688_PstIMspI_PA	80.32
11664	M6_342681_PstIMspI_PA	80.32
11665	M6_565574_PstIMspI_PA	80.32
11666	M6_581531_PstIMspI_PA	80.32
11667	Opata_1483576_PstIMspI_PA	80.32
11668	Opata_4098754_PstIMspI_PA	80.32
11669	Opata_3597472_76_PstIMspI_SNP	80.32
11670	M6_220019_PstIMseI_PA	80.32
11671	Excalibur_c53900_86	80.32
11672	TA001371-0399	80.56
11673	wsnp_Ex_c16429_24929065	80.92
11674	Opata_1419154_PstIMseI_PA	80.92
11675	Opata_1056606_PstIMspI_PA	80.92
11676	Opata_2146252_PstIMspI_PA	80.92
11677	Opata_2719939_PstIMspI_PA	80.92
11678	Opata_281698_PstIMspI_PA	80.92
11679	Opata_3054586_PstIMspI_PA	80.92
11680	Opata_94788_47_PstIMluI_SNP	80.92
11681	Opata_25354_66_PstIMseI_SNP	80.92
11682	Opata_2665900_87_PstIMseI_SNP	80.92
11683	Opata_381578_51_PstIMseI_SNP	80.92
11684	Opata_150240_8_PstIMspI_SNP	80.92
11685	Opata_1650458_21_PstIMspI_SNP	80.92
11686	Opata_1513065_PstIMseI_PA	80.92
11687	Opata_1059884_PstIMseI_PA	80.92
11688	Opata_2060962_PstIMseI_PA	80.92
11689	Opata_454195_PstIMseI_PA	80.92
11690	Opata_2483365_PstIMspI_PA	80.92
11691	Opata_2963804_PstIMspI_PA	80.92
11692	Excalibur_c20796_148	80.92
11693	RAC875_c14137_994	80.92
11694	Xbcd1930	81.2
11695	D1.1_ctg1648	81.2
11696	D1.1_ctg2680	81.2
11697	Xcmwg733	81.2
11698	Xmwg733c	81.2
11699	Xbcd1930a	81.2
11700	1281615	81.58
11701	980359	81.93
11702	986649	81.93
11703	994149	81.93
11704	998441	81.93
11705	1001201	81.93
11706	1006889	81.93
11707	1067593	81.93
11708	1094858	81.93
11709	1095921	81.93
11710	1130911	81.93
11711	1259506	81.93
11712	1315677	81.93
11713	1695714	81.93
11714	1863411	81.93
11715	1864948	81.93
11716	2275795	81.93
11717	2277409	81.93
11718	2288843	81.93
11719	2289498	81.93
11720	3029113	81.93
11721	3936772	81.93
11722	3939444	81.93
11723	3946571	81.93
11724	3937866	82.02
11725	Xcdo105	82.2
11726	Xgwm820	82.2
11727	Xcfd58	82.2
11728	Xcfd65a	82.2
11729	D1.1_ctg1075	82.2
11730	D1.1_ctg5094	82.2
11731	1082484	82.63
11732	3956742	82.88
11733	Xcmwg733.3	83.2
11734	1162304	83.64
11735	1104328	83.66
11736	wsnp_Ex_rep_c68201_66980814	83.88
11737	wsnp_Ra_rep_c69384_66802201	83.88
11738	wsnp_Ra_c59303_60669172	83.88
11739	Xcfd27	84.1
11740	Xcfd63	84.1
11741	Opata_321496_PstIMseI_PA	84.13
11742	Opata_138972_73_PstIMseI_SNP	84.13
11743	Opata_15123_37_PstIMseI_SNP	84.13
11744	Opata_192543_1_PstIMseI_SNP	84.13
11745	Opata_192543_57_PstIMseI_SNP	84.13
11746	Opata_192543_63_PstIMseI_SNP	84.13
11747	Opata_214479_41_PstIMseI_SNP	84.13
11748	Opata_313827_81_PstIMseI_SNP	84.13
11749	Opata_331473_66_PstIMseI_SNP	84.13
11750	Opata_340930_80_PstIMseI_SNP	84.13
11751	Opata_34207_34_PstIMseI_SNP	84.13
11752	Opata_34207_47_PstIMseI_SNP	84.13
11753	Opata_385111_48_PstIMseI_SNP	84.13
11754	Opata_385111_5_PstIMseI_SNP	84.13
11755	Opata_73169_12_PstIMseI_SNP	84.13
11756	Opata_732542_2_PstIMseI_SNP	84.13
11757	Opata_87451_53_PstIMseI_SNP	84.13
11758	Opata_931277_15_PstIMseI_SNP	84.13
11759	Opata_931277_46_PstIMseI_SNP	84.13
11760	Opata_150288_7_PstIMspI_SNP	84.13
11761	Opata_1643019_59_PstIMspI_SNP	84.13
11762	Opata_2398941_26_PstIMspI_SNP	84.13
11763	Opata_277901_51_PstIMspI_SNP	84.13
11764	Opata_277901_72_PstIMspI_SNP	84.13
11765	Opata_3029676_61_PstIMspI_SNP	84.13
11766	Opata_71522_7_PstIMspI_SNP	84.13
11767	M6_1629137_PstIMluI_PA	84.13
11768	M6_1102569_PstIMseI_PA	84.13
11769	M6_1202631_PstIMseI_PA	84.13
11770	M6_1385326_PstIMseI_PA	84.13
11771	M6_141110_PstIMseI_PA	84.13
11772	M6_1447761_PstIMseI_PA	84.13
11773	M6_145827_PstIMseI_PA	84.13
11774	M6_1509573_PstIMseI_PA	84.13
11775	M6_1615756_PstIMseI_PA	84.13
11776	M6_165525_PstIMseI_PA	84.13
11777	M6_1727562_PstIMseI_PA	84.13
11778	M6_1734640_PstIMseI_PA	84.13
11779	M6_197099_PstIMseI_PA	84.13
11780	M6_2048962_PstIMseI_PA	84.13
11781	M6_2126964_PstIMseI_PA	84.13
11782	M6_2148414_PstIMseI_PA	84.13
11783	M6_2174193_PstIMseI_PA	84.13
11784	M6_2186709_PstIMseI_PA	84.13
11785	M6_2252935_PstIMseI_PA	84.13
11786	M6_229906_PstIMseI_PA	84.13
11787	M6_248271_PstIMseI_PA	84.13
11788	M6_2511682_PstIMseI_PA	84.13
11789	M6_2797661_PstIMseI_PA	84.13
11790	M6_2797745_PstIMseI_PA	84.13
11791	M6_30625_PstIMseI_PA	84.13
11792	M6_361102_PstIMseI_PA	84.13
11793	M6_3705040_PstIMseI_PA	84.13
11794	M6_377884_PstIMseI_PA	84.13
11795	M6_3802056_PstIMseI_PA	84.13
11796	M6_3874419_PstIMseI_PA	84.13
11797	M6_4059250_PstIMseI_PA	84.13
11798	M6_589077_PstIMseI_PA	84.13
11799	M6_621882_PstIMseI_PA	84.13
11800	M6_65505_PstIMseI_PA	84.13
11801	M6_690161_PstIMseI_PA	84.13
11802	M6_737550_PstIMseI_PA	84.13
11803	M6_825287_PstIMseI_PA	84.13
11804	M6_945414_PstIMseI_PA	84.13
11805	M6_977347_PstIMseI_PA	84.13
11806	M6_1128007_PstIMspI_PA	84.13
11807	M6_1166659_PstIMspI_PA	84.13
11808	M6_1169168_PstIMspI_PA	84.13
11809	M6_1181202_PstIMspI_PA	84.13
11810	M6_1291966_PstIMspI_PA	84.13
11811	M6_1308924_PstIMspI_PA	84.13
11812	M6_1310477_PstIMspI_PA	84.13
11813	M6_1333513_PstIMspI_PA	84.13
11814	M6_1373631_PstIMspI_PA	84.13
11815	M6_1396097_PstIMspI_PA	84.13
11816	M6_1400158_PstIMspI_PA	84.13
11817	M6_1439373_PstIMspI_PA	84.13
11818	M6_1530139_PstIMspI_PA	84.13
11819	M6_1543615_PstIMspI_PA	84.13
11820	M6_177385_PstIMspI_PA	84.13
11821	M6_1817174_PstIMspI_PA	84.13
11822	M6_184353_PstIMspI_PA	84.13
11823	M6_1860027_PstIMspI_PA	84.13
11824	M6_1878544_PstIMspI_PA	84.13
11825	M6_1897772_PstIMspI_PA	84.13
11826	M6_1941367_PstIMspI_PA	84.13
11827	M6_1942945_PstIMspI_PA	84.13
11828	M6_2020513_PstIMspI_PA	84.13
11829	M6_2134825_PstIMspI_PA	84.13
11830	M6_253201_PstIMspI_PA	84.13
11831	M6_2583146_PstIMspI_PA	84.13
11832	M6_2704756_PstIMspI_PA	84.13
11833	M6_2776323_PstIMspI_PA	84.13
11834	M6_2796721_PstIMspI_PA	84.13
11835	M6_2821139_PstIMspI_PA	84.13
11836	M6_2908383_PstIMspI_PA	84.13
11837	M6_2944991_PstIMspI_PA	84.13
11838	M6_2974329_PstIMspI_PA	84.13
11839	M6_2991785_PstIMspI_PA	84.13
11840	M6_3016823_PstIMspI_PA	84.13
11841	M6_3037094_PstIMspI_PA	84.13
11842	M6_3038885_PstIMspI_PA	84.13
11843	M6_3106688_PstIMspI_PA	84.13
11844	M6_3160294_PstIMspI_PA	84.13
11845	M6_3210305_PstIMspI_PA	84.13
11846	M6_3265472_PstIMspI_PA	84.13
11847	M6_3392802_PstIMspI_PA	84.13
11848	M6_3410704_PstIMspI_PA	84.13
11849	M6_3431651_PstIMspI_PA	84.13
11850	M6_3453033_PstIMspI_PA	84.13
11851	M6_3488998_PstIMspI_PA	84.13
11852	M6_3502739_PstIMspI_PA	84.13
11853	M6_3503073_PstIMspI_PA	84.13
11854	M6_3573933_PstIMspI_PA	84.13
11855	M6_402519_PstIMspI_PA	84.13
11856	M6_4301_PstIMspI_PA	84.13
11857	M6_510059_PstIMspI_PA	84.13
11858	M6_521908_PstIMspI_PA	84.13
11859	M6_538963_PstIMspI_PA	84.13
11860	M6_541593_PstIMspI_PA	84.13
11861	M6_638240_PstIMspI_PA	84.13
11862	M6_675042_PstIMspI_PA	84.13
11863	M6_754519_PstIMspI_PA	84.13
11864	M6_763233_PstIMspI_PA	84.13
11865	M6_799655_PstIMspI_PA	84.13
11866	M6_810890_PstIMspI_PA	84.13
11867	M6_823774_PstIMspI_PA	84.13
11868	M6_844492_PstIMspI_PA	84.13
11869	M6_866883_PstIMspI_PA	84.13
11870	M6_891555_PstIMspI_PA	84.13
11871	M6_952896_PstIMspI_PA	84.13
11872	Opata_127142_30_PstIMseI_SNP	84.13
11873	Opata_21811_35_PstIMseI_SNP	84.13
11874	Opata_241871_15_PstIMseI_SNP	84.13
11875	Opata_241871_65_PstIMseI_SNP	84.13
11876	Opata_2420827_12_PstIMseI_SNP	84.13
11877	Opata_3027095_5_PstIMseI_SNP	84.13
11878	Opata_3840781_86_PstIMseI_SNP	84.13
11879	Opata_405804_57_PstIMseI_SNP	84.13
11880	Opata_4103515_16_PstIMseI_SNP	84.13
11881	Opata_433399_59_PstIMseI_SNP	84.13
11882	Opata_433399_86_PstIMseI_SNP	84.13
11883	Opata_517701_19_PstIMseI_SNP	84.13
11884	Opata_517701_52_PstIMseI_SNP	84.13
11885	Opata_540505_89_PstIMseI_SNP	84.13
11886	Opata_591811_7_PstIMseI_SNP	84.13
11887	Opata_73202_1_PstIMseI_SNP	84.13
11888	Opata_886434_76_PstIMseI_SNP	84.13
11889	Opata_970057_70_PstIMseI_SNP	84.13
11890	Opata_99661_51_PstIMseI_SNP	84.13
11891	Opata_1034712_41_PstIMspI_SNP	84.13
11892	Opata_1056349_3_PstIMspI_SNP	84.13
11893	Opata_1168731_78_PstIMspI_SNP	84.13
11894	Opata_1217065_40_PstIMspI_SNP	84.13
11895	Opata_1577645_61_PstIMspI_SNP	84.13
11896	Opata_1643019_78_PstIMspI_SNP	84.13
11897	Opata_1768753_51_PstIMspI_SNP	84.13
11898	Opata_251403_65_PstIMspI_SNP	84.13
11899	Opata_3028337_13_PstIMspI_SNP	84.13
11900	Opata_333060_61_PstIMspI_SNP	84.13
11901	Opata_3489355_28_PstIMspI_SNP	84.13
11902	Opata_4255963_44_PstIMspI_SNP	84.13
11903	Opata_583425_63_PstIMspI_SNP	84.13
11904	Opata_583425_67_PstIMspI_SNP	84.13
11905	Opata_682768_41_PstIMspI_SNP	84.13
11906	Opata_832558_74_PstIMspI_SNP	84.13
11907	Opata_832558_75_PstIMspI_SNP	84.13
11908	Opata_832558_77_PstIMspI_SNP	84.13
11909	M6_1007301_PstIMluI_PA	84.13
11910	M6_1378324_PstIMseI_PA	84.13
11911	M6_2044751_PstIMseI_PA	84.13
11912	M6_260405_PstIMseI_PA	84.13
11913	M6_265687_PstIMseI_PA	84.13
11914	M6_378830_PstIMseI_PA	84.13
11915	M6_382485_PstIMseI_PA	84.13
11916	M6_770256_PstIMseI_PA	84.13
11917	M6_814361_PstIMseI_PA	84.13
11918	M6_921295_PstIMseI_PA	84.13
11919	M6_2450607_PstIMspI_PA	84.13
11920	M6_2898172_PstIMspI_PA	84.13
11921	M6_3021310_PstIMspI_PA	84.13
11922	M6_3188873_PstIMspI_PA	84.13
11923	M6_327722_PstIMspI_PA	84.13
11924	M6_363273_PstIMspI_PA	84.13
11925	M6_5710_PstIMspI_PA	84.13
11926	M6_744562_PstIMspI_PA	84.13
11927	M6_1028691_PstIMseI_PA	84.13
11928	M6_109321_PstIMseI_PA	84.13
11929	M6_1168980_PstIMseI_PA	84.13
11930	M6_1226539_PstIMseI_PA	84.13
11931	M6_1264068_PstIMseI_PA	84.13
11932	M6_1289907_PstIMseI_PA	84.13
11933	M6_1420140_PstIMseI_PA	84.13
11934	M6_1436141_PstIMseI_PA	84.13
11935	M6_152229_PstIMseI_PA	84.13
11936	M6_1780_PstIMseI_PA	84.13
11937	M6_193457_PstIMseI_PA	84.13
11938	M6_1977409_PstIMseI_PA	84.13
11939	M6_2081709_PstIMseI_PA	84.13
11940	M6_2399225_PstIMseI_PA	84.13
11941	M6_243920_PstIMseI_PA	84.13
11942	M6_257928_PstIMseI_PA	84.13
11943	M6_331504_PstIMseI_PA	84.13
11944	M6_3506705_PstIMseI_PA	84.13
11945	M6_370712_PstIMseI_PA	84.13
11946	M6_3780592_PstIMseI_PA	84.13
11947	M6_3867149_PstIMseI_PA	84.13
11948	M6_441259_PstIMseI_PA	84.13
11949	M6_475865_PstIMseI_PA	84.13
11950	M6_47831_PstIMseI_PA	84.13
11951	M6_493318_PstIMseI_PA	84.13
11952	M6_631575_PstIMseI_PA	84.13
11953	M6_656789_PstIMseI_PA	84.13
11954	M6_760331_PstIMseI_PA	84.13
11955	M6_801422_PstIMseI_PA	84.13
11956	M6_82577_PstIMseI_PA	84.13
11957	M6_828899_PstIMseI_PA	84.13
11958	M6_837999_PstIMseI_PA	84.13
11959	M6_863307_PstIMseI_PA	84.13
11960	M6_934098_PstIMseI_PA	84.13
11961	Opata_206563_PstIMseI_PA	84.13
11962	Opata_48329_PstIMseI_PA	84.13
11963	Opata_549582_PstIMseI_PA	84.13
11964	M6_1003992_PstIMspI_PA	84.13
11965	M6_1056975_PstIMspI_PA	84.13
11966	M6_1091431_PstIMspI_PA	84.13
11967	M6_1093276_PstIMspI_PA	84.13
11968	M6_1191492_PstIMspI_PA	84.13
11969	M6_1229953_PstIMspI_PA	84.13
11970	M6_1307249_PstIMspI_PA	84.13
11971	M6_1387510_PstIMspI_PA	84.13
11972	M6_1806055_PstIMspI_PA	84.13
11973	M6_1849641_PstIMspI_PA	84.13
11974	M6_254883_PstIMspI_PA	84.13
11975	M6_2555355_PstIMspI_PA	84.13
11976	M6_2754266_PstIMspI_PA	84.13
11977	M6_2776727_PstIMspI_PA	84.13
11978	M6_3231338_PstIMspI_PA	84.13
11979	M6_325652_PstIMspI_PA	84.13
11980	M6_3314402_PstIMspI_PA	84.13
11981	M6_342549_PstIMspI_PA	84.13
11982	M6_344326_PstIMspI_PA	84.13
11983	M6_348993_PstIMspI_PA	84.13
11984	M6_384182_PstIMspI_PA	84.13
11985	M6_404259_PstIMspI_PA	84.13
11986	M6_445008_PstIMspI_PA	84.13
11987	M6_522077_PstIMspI_PA	84.13
11988	M6_580028_PstIMspI_PA	84.13
11989	M6_66115_PstIMspI_PA	84.13
11990	M6_755445_PstIMspI_PA	84.13
11991	M6_905991_PstIMspI_PA	84.13
11992	M6_928425_PstIMspI_PA	84.13
11993	Opata_1457514_PstIMspI_PA	84.13
11994	M6_835604_PstIMseI_PA	84.13
11995	M6_1057964_PstIMseI_PA	84.13
11996	M6_114340_PstIMseI_PA	84.13
11997	M6_259067_PstIMseI_PA	84.13
11998	M6_621855_PstIMspI_PA	84.13
11999	M6_3087396_PstIMseI_PA	84.13
12000	M6_2276428_PstIMluI_PA	84.13
12001	Ra_c15730_3403	84.16
12002	Xcmwg695	84.2
12003	wsnp_Ex_rep_c111610_93458148	84.43
12004	wsnp_Ku_c26635_36605013	84.43
12005	wsnp_Ra_rep_c70864_68811253	84.43
12006	wsnp_Ku_c40309_48558476	84.43
12007	wsnp_RFL_Contig3547_3726627	84.43
12008	wsnp_RFL_Contig4259_4920408	84.43
12009	M6_3216252_PstIMseI_PA	84.43
12010	M6_872891_PstIMseI_PA	84.43
12011	M6_1057547_PstIMspI_PA	84.43
12012	M6_1336732_PstIMspI_PA	84.43
12013	Opata_167710_29_PstIMseI_SNP	84.43
12014	BobWhite_c22710_152	84.43
12015	RAC875_c55026_311	84.43
12016	RFL_Contig4705_3207	84.95
12017	2246293	84.95
12018	1202573	84.98
12019	Xmwg676d	85.2
12020	Xmwg701	86.2
12021	wsnp_Ex_rep_c71376_70138381	86.4
12022	wsnp_Ex_c6563_11378565	86.81
12023	wsnp_Ra_c193_406396	86.81
12024	wsnp_Ex_c6378_11087794	86.81
12025	BS00073257_51	86.81
12026	BS00066855_51	86.81
12027	BS00093390_51	86.81
12028	D_contig32283_420	86.81
12029	D_GA8KES402FQP8F_206	86.81
12030	Excalibur_c24356_502	86.81
12031	Excalibur_c65533_414	86.81
12032	Kukri_c1790_469	86.81
12033	BS00063580_51	86.81
12034	BS00063907_51	86.81
12035	Excalibur_c23906_303	86.81
12036	BS00003816_51	86.81
12037	992925	86.87
12038	1041368	86.87
12039	1047798	86.87
12040	1324071	86.87
12041	Xwmc813	86.9
12042	1696172	87.37
12043	2305992	87.92
12044	1006832	88.41
12045	1126683	88.76
12046	1238564	89.03
12047	1285301	89.03
12048	wPt-8678	89.03
12049	wPt-7980	89.03
12050	M6_1424097_PstIMluI_PA	89.03
12051	M6_1713114_PstIMluI_PA	89.03
12052	M6_2128468_PstIMluI_PA	89.03
12053	M6_2451623_PstIMluI_PA	89.03
12054	Opata_2232835_PstIMluI_PA	89.03
12055	Opata_2617186_PstIMluI_PA	89.03
12056	M6_1078868_PstIMseI_PA	89.03
12057	M6_1519252_PstIMseI_PA	89.03
12058	M6_1543776_PstIMseI_PA	89.03
12059	M6_308077_PstIMseI_PA	89.03
12060	M6_308577_PstIMseI_PA	89.03
12061	M6_388209_PstIMseI_PA	89.03
12062	M6_392323_PstIMseI_PA	89.03
12063	M6_422515_PstIMseI_PA	89.03
12064	M6_433907_PstIMseI_PA	89.03
12065	M6_537367_PstIMseI_PA	89.03
12066	M6_58453_PstIMseI_PA	89.03
12067	M6_64069_PstIMseI_PA	89.03
12068	M6_783347_PstIMseI_PA	89.03
12069	Opata_2548404_PstIMseI_PA	89.03
12070	Opata_2874457_PstIMseI_PA	89.03
12071	Opata_3554852_PstIMseI_PA	89.03
12072	Opata_421283_PstIMseI_PA	89.03
12073	Opata_512371_PstIMseI_PA	89.03
12074	Opata_76520_PstIMseI_PA	89.03
12075	M6_1131938_PstIMspI_PA	89.03
12076	M6_126846_PstIMspI_PA	89.03
12077	M6_2045255_PstIMspI_PA	89.03
12078	M6_2973943_PstIMspI_PA	89.03
12079	Opata_1041410_PstIMspI_PA	89.03
12080	Opata_1391136_PstIMspI_PA	89.03
12081	Opata_1587895_PstIMspI_PA	89.03
12082	Opata_1821044_PstIMspI_PA	89.03
12083	Opata_2023624_PstIMspI_PA	89.03
12084	Opata_2089483_PstIMspI_PA	89.03
12085	Opata_2105246_PstIMspI_PA	89.03
12086	Opata_2151656_PstIMspI_PA	89.03
12087	Opata_2262191_PstIMspI_PA	89.03
12088	Opata_2331748_PstIMspI_PA	89.03
12089	Opata_234538_PstIMspI_PA	89.03
12090	Opata_2500021_PstIMspI_PA	89.03
12091	Opata_2530720_PstIMspI_PA	89.03
12092	Opata_2740259_PstIMspI_PA	89.03
12093	Opata_2865980_PstIMspI_PA	89.03
12094	Opata_3216101_PstIMspI_PA	89.03
12095	Opata_338302_PstIMspI_PA	89.03
12096	Opata_3627012_PstIMspI_PA	89.03
12097	Opata_3837824_PstIMspI_PA	89.03
12098	Opata_3906628_PstIMspI_PA	89.03
12099	Opata_3958278_PstIMspI_PA	89.03
12100	Opata_3971594_PstIMspI_PA	89.03
12101	Opata_4040508_PstIMspI_PA	89.03
12102	Opata_45588_PstIMspI_PA	89.03
12103	Opata_496215_PstIMspI_PA	89.03
12104	Opata_892173_PstIMspI_PA	89.03
12105	Opata_12866_80_PstIMluI_SNP	89.03
12106	Opata_1361405_31_PstIMluI_SNP	89.03
12107	Opata_101293_39_PstIMseI_SNP	89.03
12108	Opata_1259984_32_PstIMseI_SNP	89.03
12109	Opata_1599965_56_PstIMseI_SNP	89.03
12110	Opata_227109_48_PstIMseI_SNP	89.03
12111	Opata_24407_31_PstIMseI_SNP	89.03
12112	Opata_264028_16_PstIMseI_SNP	89.03
12113	Opata_274817_7_PstIMseI_SNP	89.03
12114	Opata_364751_83_PstIMseI_SNP	89.03
12115	Opata_370828_50_PstIMseI_SNP	89.03
12116	Opata_46833_23_PstIMseI_SNP	89.03
12117	Opata_46833_43_PstIMseI_SNP	89.03
12118	Opata_540505_40_PstIMseI_SNP	89.03
12119	Opata_6_64_PstIMseI_SNP	89.03
12120	Opata_77748_77_PstIMseI_SNP	89.03
12121	Opata_9360_3_PstIMseI_SNP	89.03
12122	Opata_999273_76_PstIMseI_SNP	89.03
12123	Opata_1106325_51_PstIMspI_SNP	89.03
12124	Opata_2145076_16_PstIMspI_SNP	89.03
12125	Opata_2145076_40_PstIMspI_SNP	89.03
12126	Opata_2212008_1_PstIMspI_SNP	89.03
12127	Opata_2212008_30_PstIMspI_SNP	89.03
12128	Opata_2212008_67_PstIMspI_SNP	89.03
12129	Opata_2522399_57_PstIMspI_SNP	89.03
12130	Opata_2534417_12_PstIMspI_SNP	89.03
12131	Opata_2900126_53_PstIMspI_SNP	89.03
12132	Opata_3237800_2_PstIMspI_SNP	89.03
12133	Opata_3237800_8_PstIMspI_SNP	89.03
12134	Opata_3675618_58_PstIMspI_SNP	89.03
12135	Opata_648933_40_PstIMspI_SNP	89.03
12136	M6_1692816_PstIMluI_PA	89.03
12137	M6_219094_PstIMluI_PA	89.03
12138	M6_314789_PstIMluI_PA	89.03
12139	M6_699333_PstIMluI_PA	89.03
12140	M6_936764_PstIMluI_PA	89.03
12141	Opata_2686305_PstIMluI_PA	89.03
12142	M6_1608520_PstIMseI_PA	89.03
12143	M6_1910928_PstIMseI_PA	89.03
12144	M6_2413580_PstIMseI_PA	89.03
12145	M6_3522181_PstIMseI_PA	89.03
12146	M6_41607_PstIMseI_PA	89.03
12147	M6_592278_PstIMseI_PA	89.03
12148	M6_592871_PstIMseI_PA	89.03
12149	M6_678506_PstIMseI_PA	89.03
12150	M6_697132_PstIMseI_PA	89.03
12151	M6_732732_PstIMseI_PA	89.03
12152	M6_744260_PstIMseI_PA	89.03
12153	Opata_1183217_PstIMseI_PA	89.03
12154	Opata_1203117_PstIMseI_PA	89.03
12155	Opata_1263486_PstIMseI_PA	89.03
12156	Opata_1673499_PstIMseI_PA	89.03
12157	Opata_1696025_PstIMseI_PA	89.03
12158	Opata_180580_PstIMseI_PA	89.03
12159	Opata_18498_PstIMseI_PA	89.03
12160	Opata_261523_PstIMseI_PA	89.03
12161	Opata_285031_PstIMseI_PA	89.03
12162	Opata_3298239_PstIMseI_PA	89.03
12163	Opata_425378_PstIMseI_PA	89.03
12164	Opata_531521_PstIMseI_PA	89.03
12165	Opata_568023_PstIMseI_PA	89.03
12166	Opata_62475_PstIMseI_PA	89.03
12167	Opata_700338_PstIMseI_PA	89.03
12168	Opata_849186_PstIMseI_PA	89.03
12169	Opata_930476_PstIMseI_PA	89.03
12170	M6_1135779_PstIMspI_PA	89.03
12171	M6_1397632_PstIMspI_PA	89.03
12172	M6_1792170_PstIMspI_PA	89.03
12173	M6_2456_PstIMspI_PA	89.03
12174	M6_273508_PstIMspI_PA	89.03
12175	M6_2908225_PstIMspI_PA	89.03
12176	M6_523301_PstIMspI_PA	89.03
12177	M6_525974_PstIMspI_PA	89.03
12178	M6_558643_PstIMspI_PA	89.03
12179	M6_820679_PstIMspI_PA	89.03
12180	M6_891965_PstIMspI_PA	89.03
12181	Opata_1165504_PstIMspI_PA	89.03
12182	Opata_1239267_PstIMspI_PA	89.03
12183	Opata_169933_PstIMspI_PA	89.03
12184	Opata_1889992_PstIMspI_PA	89.03
12185	Opata_1922746_PstIMspI_PA	89.03
12186	Opata_1949463_PstIMspI_PA	89.03
12187	Opata_2035506_PstIMspI_PA	89.03
12188	Opata_2108267_PstIMspI_PA	89.03
12189	Opata_217455_PstIMspI_PA	89.03
12190	Opata_2335593_PstIMspI_PA	89.03
12191	Opata_2550349_PstIMspI_PA	89.03
12192	Opata_2788908_PstIMspI_PA	89.03
12193	Opata_2911641_PstIMspI_PA	89.03
12194	Opata_3098863_PstIMspI_PA	89.03
12195	Opata_3264373_PstIMspI_PA	89.03
12196	Opata_3274009_PstIMspI_PA	89.03
12197	Opata_3624312_PstIMspI_PA	89.03
12198	Opata_3829683_PstIMspI_PA	89.03
12199	Opata_383391_PstIMspI_PA	89.03
12200	Opata_386441_PstIMspI_PA	89.03
12201	Opata_405873_PstIMspI_PA	89.03
12202	Opata_410241_PstIMspI_PA	89.03
12203	Opata_4119348_PstIMspI_PA	89.03
12204	Opata_4248238_PstIMspI_PA	89.03
12205	Opata_640432_PstIMspI_PA	89.03
12206	Opata_641327_PstIMspI_PA	89.03
12207	Opata_76009_PstIMspI_PA	89.03
12208	Opata_894531_PstIMspI_PA	89.03
12209	Opata_935866_PstIMspI_PA	89.03
12210	Opata_278853_54_PstIMspI_SNP	89.03
12211	Opata_278853_66_PstIMspI_SNP	89.03
12212	Opata_91925_53_PstIMspI_SNP	89.03
12213	M6_3010840_PstIMseI_PA	89.03
12214	M6_149436_PstIMspI_PA	89.03
12215	M6_77320_PstIMspI_PA	89.03
12216	M6_567_PstIMseI_PA	89.03
12217	Opata_1348849_PstIMseI_PA	89.03
12218	M6_903111_PstIMluI_PA	89.03
12219	wPt-7278	89.43
12220	986508	89.43
12221	1070407	89.43
12222	1075986	89.43
12223	1092925	89.43
12224	1101182	89.43
12225	1103462	89.43
12226	1232912	89.43
12227	1236134	89.43
12228	1670182	89.43
12229	1670447	89.43
12230	1673369	89.43
12231	1700288	89.43
12232	2243282	89.43
12233	M6_4303132_PstIMseI_PA	89.43
12234	M6_608966_PstIMseI_PA	89.43
12235	M6_1344819_PstIMspI_PA	89.43
12236	M6_1901865_PstIMspI_PA	89.43
12237	M6_3540179_PstIMspI_PA	89.43
12238	M6_36635_PstIMspI_PA	89.43
12239	M6_757222_PstIMspI_PA	89.43
12240	Opata_1218088_PstIMspI_PA	89.43
12241	Opata_1546545_PstIMspI_PA	89.43
12242	Opata_1728579_PstIMspI_PA	89.43
12243	Opata_2027197_PstIMspI_PA	89.43
12244	Opata_3138927_PstIMspI_PA	89.43
12245	Opata_3300422_PstIMspI_PA	89.43
12246	Opata_825096_PstIMspI_PA	89.43
12247	Opata_843195_PstIMspI_PA	89.43
12248	Opata_894535_PstIMspI_PA	89.43
12249	Opata_93263_PstIMspI_PA	89.43
12250	Opata_770801_84_PstIMseI_SNP	89.43
12251	Opata_176772_PstIMseI_PA	89.43
12252	Opata_1983927_PstIMspI_PA	89.43
12253	Xcmwg701	90.2
12254	Xcsd19(Adh)	90.2
12255	Xbarc66	92.2
12256	Xpsr95_Em	92.2
12257	Xfbb275c	92.2
12258	Xbarc271	93.2
12259	XATPase	93.2
12260	Xbcd1261A	93.2
12261	Xmwg693	93.2
12262	Xpsp3037	93.2
12263	1118386	94.65
12264	1398770	94.81
12265	3533614	94.81
12266	1046826	95.45
12267	1212953	95.61
12268	4911213	95.69
12269	6027379	95.69
12270	2245851	96.42
12271	1112739	96.55
12272	7346852	96.66
12273	2244633	96.83
12274	Xfba279a	97
12275	5332706	97.15
12276	979308	97.87
12277	3021044	98.26
12278	1127169	98.53
12279	3026975	98.53
12280	1093877	99.54
12281	2252286	99.83
12282	Xbcd508c	100
12283	1000790	100.05
12284	3025493	100.05
12285	3574465	100.05
12286	1403294	100.2
12287	1695822	100.28
12288	1220015	100.43
12289	1034997	100.97
12290	1091912	101.23
12291	1033356	101.51
12292	1045006	101.51
12293	1108147	101.51
12294	1205102	101.51
12295	2241703	101.51
12296	1039116	102.09
12297	1217624	102.09
12298	1220095	102.09
12299	981189	102.68
12300	1071758	102.68
12301	1087389	102.68
12302	1102293	102.68
12303	1400452	102.68
12304	1400931	102.68
12305	1700349	102.68
12306	2243126	102.68
12307	3023959	102.68
12308	1061396	103.03
12309	976838	103.28
12310	983056	103.28
12311	989346	103.28
12312	1103193	103.28
12313	1111466	103.28
12314	1220908	103.28
12315	2247403	103.28
12316	2252748	103.28
12317	4535685	103.28
12318	4909588	103.28
12319	1259114	103.45
12320	3934217	103.7
12321	1698629	103.76
12322	1093126	103.76
12323	1137898	103.76
12324	1207455	103.76
12325	1370371	103.76
12326	D1.1_ctg1298	103.8
12327	1670287	103.89
12328	1699902	103.94
12329	1061604	104.53
12330	1078196	104.53
12331	1091966	104.53
12332	1102284	104.53
12333	1156238	104.53
12334	1217894	104.53
12335	1237812	104.53
12336	2244245	104.53
12337	2249553	104.53
12338	2250136	104.53
12339	2252079	104.53
12340	2255856	104.53
12341	2261577	104.53
12342	2284549	104.53
12343	3222400	104.53
12344	3939138	104.53
12345	1131043	105.09
12346	1665874	105.36
12347	988129	105.44
12348	1092090	105.44
12349	1102458	105.44
12350	1268754	105.44
12351	1000827	105.69
12352	1009511	105.69
12353	1015079	105.69
12354	1052396	105.69
12355	1055458	105.69
12356	1124932	105.69
12357	1128512	105.69
12358	1129718	105.69
12359	1217140	105.69
12360	1230148	105.69
12361	1241132	105.69
12362	1257561	105.69
12363	1665524	105.69
12364	2242732	105.69
12365	2247693	105.69
12366	3021653	105.69
12367	3030904	105.69
12368	3936711	105.69
12369	3938794	105.69
12370	3960131	105.69
12371	4261011	105.69
12372	4540379	105.69
12373	4991271	105.69
12374	5373995	105.69
12375	7344367	105.69
12376	7350521	105.69
12377	7352324	105.69
12378	5573441	105.69
12379	1269276	105.76
12380	2245218	105.78
12381	Xbarc346	106
12382	Xcfa2147b	106
12383	P36/M35-3	106
12384	3533392	106.4
12385	3952089	106.4
12386	3957971	106.4
12387	2241625	106.8
12388	1371184	106.84
12389	Xgwm232	107
12390	Xcmwg693	107
12391	Xbcd1261	107
12392	Xbcd508	107
12393	Xcfa2187c	107
12394	P41/M35-1	107
12395	Xcfd19c	107
12396	P32/M53-2	107
12397	P38/M54-6	107
12398	P41/M40-4	107
12399	Xcdo393A	107
12400	P33/M49-3	107
12401	P34/M51-205	107
12402	P36/M49-3	107
12403	P36/M50-5	107
12404	P36/M54-7	107
12405	P37/M51-6	107
12406	P38/M50-2	107
12407	Xcdo1420	108
12408	Xcfd282	108
12409	P32/M52-145	108
12410	P34/M51-8	108
12411	P35/M76-2	108
12412	P42/M50-6	108
12413	989269	108.13
12414	1022679	108.13
12415	1028313	108.13
12416	1113031	108.13
12417	1178849	108.13
12418	1401600	108.13
12419	2241917	108.13
12420	2270042	108.13
12421	1205641	108.55
12422	1034027	108.71
12423	1090155	108.71
12424	1397389	108.71
12425	1714519	108.71
12426	1750124	108.71
12427	993741	108.9
12428	1090358	108.9
12429	1105900	108.9
12430	1331199	108.9
12431	4439666	108.9
12432	1225863	109.15
12433	1203866	109.32
12434	2242070	109.32
12435	2249470	109.32
12436	2246395	109.73
12437	Xgpw1077a	110
12438	Xgpw2196	110
12439	1076569	110.58
12440	1089214	110.58
12441	XksuE11	110.6
12442	XksuE11.1D	111
12443	1109949	111.17
12444	1318777	111.17
12445	2245414	111.17
12446	2248249	111.17
12447	3951304	111.17
12448	4909424	111.17
12449	XksuI27.1	112
12450	D1.1_ctg5083_1	112
12451	Xgpw2224	112
12452	D1.1_ctg5083	112
12453	Xcfa2147	112
12454	1006516	112.08
12455	1059898	112.08
12456	1082909	112.08
12457	1088616	112.08
12458	1088660	112.08
12459	1103277	112.08
12460	1258222	112.08
12461	1663807	112.08
12462	1663991	112.08
12463	1665826	112.08
12464	1670282	112.08
12465	1673612	112.08
12466	wPt-4141	112.33
12467	1059271	112.33
12468	1069967	112.33
12469	1097120	112.33
12470	1102698	112.33
12471	1204178	112.33
12472	1246569	112.33
12473	1716257	112.33
12474	2244262	112.33
12475	2325038	112.33
12476	3025699	112.33
12477	3027015	112.33
12478	3936012	112.33
12479	3950729	112.33
12480	5345704	112.33
12481	5361233	112.33
12482	5411728	112.33
12483	5573308	112.33
12484	7340519	112.33
12485	1000427	112.33
12486	1700191	112.33
12487	1108144	112.33
12488	1114959	112.33
12489	978587	112.33
12490	1088940	112.33
12491	1132373	112.33
12492	1218389	112.33
12493	1400088	112.33
12494	3944075	112.33
12495	4909883	112.33
[truncated: 117,761 more chars]
