# Supplementary material for: Meta-Analysis of the QTLome of Fusarium Head Blight Resistance in Bread Wheat: Refining the Current Puzzle
Source: Front Plant Sci. 2019 Jun 13;10:727. doi: 10.3389/fpls.2019.00727 (PMC6585393; doi:10.3389/fpls.2019.00727)
Supplement: Supplementary File 2 — Maps and QTL files prepared to run the meta-analysis performed through this study. [file Data_Sheet_2.zip › Supplementary file 2/1D_QTL.txt]

mapName=1D_Venske_19
QTL1	II	ID:0	null	null	1D	1	13.2	2.8	13.70	0.22	27.18
QTL2	II	ID:0	null	null	1D	1	8.3	4.4	58.90	49.15	68.65
QTL3	II	ID:0	null	null	1D	1	3	3.7	26.05	13.88	38.22
QTL4	III	ID:0	null	null	1D	1	4.9	10.8	64.42	59.98	68.86
QTL5	III	ID:0	null	null	1D	1	3.5	8.8	64.42	58.97	69.87
QTL6	IV	ID:0	null	null	1D	1	9.8	16.6	18.80	13.83	23.77
QTL7	IV	ID:0	null	null	1D	1	3.6	10.7	64.42	59.94	68.90
QTL8	IV	ID:0	null	null	1D	1	4.3	9.5	64.42	59.37	69.47
