# Supplementary material for: Meta-Analysis of the QTLome of Fusarium Head Blight Resistance in Bread Wheat: Refining the Current Puzzle
Source: Front Plant Sci. 2019 Jun 13;10:727. doi: 10.3389/fpls.2019.00727 (PMC6585393; doi:10.3389/fpls.2019.00727)
Supplement: Supplementary File 2 — Maps and QTL files prepared to run the meta-analysis performed through this study. [file Data_Sheet_2.zip › Supplementary file 2/2A_Map.txt]

mapName=2A_Venske_19
Organism Genus=Triticum
Organism Species=Triticum_aestivum
crossType=unknown
popSize=unknown
mappingCrossType=unknown
mappingFunction=haldane
mapUnit=cM
mapExpansion=0
mapQuality=0
locusLocation=1
chr=2A
lg=1
1	Xbcd348.1	0
2	66693	0
3	116443	0
4	1044461	0
5	1102697	0
6	1114133	0
7	1118575	0
8	1122473	0
9	1171603	0
10	1228065	0
11	1266651	0
12	2263399	0
13	1248334	0
14	5357487	0
15	1069758	0
16	1005749	0
17	3022061	0
18	3960239	0
19	1201879	0
20	1066912	0
21	3959923	0
22	1235838	0
23	1376213	0
24	4404954	0
25	3938524	0
26	983283	0
27	1076875	0
28	1104967	0
29	1674297	0
30	2281188	0
31	3022327	0
32	3023723	0
33	1021980	0
34	981465	0
35	1051222	0
36	1053952	0
37	1073638	0
38	1081868	0
39	1090984	0
40	1103467	0
41	1106270	0
42	1110759	0
43	1205848	0
44	1214601	0
45	1219992	0
46	1245312	0
47	2277581	0
48	3022190	0
49	3023476	0
50	3028857	0
51	3937679	0
52	3946925	0
53	3952803	0
54	5363286	0
55	5373292	0
56	5576944	0
57	5971559	0
58	1125832	0
59	1292492	0
60	1269446	0
61	1077286	0
62	991126	0
63	1101788	0
64	1127105	0
65	1105077	0
66	1105161	0
67	1097433	0
68	1011567	0
69	1084287	0
70	996961	0
71	3949200	0
72	1100647	0
73	3222362	0
74	978850	0
75	1128539	0
76	3934231	0
77	1020246	0
78	2297212	0
79	3022333	0
80	1029962	0
81	1057651	0
82	1072100	0
83	1090562	0
84	1090910	0
85	1116562	0
86	1259527	0
87	2245205	0
88	3026072	0
89	3940700	0
90	5367254	0
91	5580078	0
92	1255119	0.08
93	2283781	0.08
94	3954166	0.23
95	1092526	0.34
96	1199340	0.35
97	4408350	0.49
98	743211	0.53
99	1018117	0.53
100	1059268	0.53
101	1092238	0.53
102	1104885	0.53
103	1129174	0.53
104	1722526	0.53
105	1090029	0.64
106	1175431	0.7
107	1104120	0.7
108	1101503	0.78
109	4990682	0.78
110	5573285	0.78
111	5971216	0.78
112	7342842	0.78
113	115498	0.89
114	980476	0.89
115	1022130	0.89
116	1094453	0.89
117	1105229	0.89
118	1111810	0.89
119	1127702	0.89
120	1160120	0.89
121	1216432	0.89
122	1219737	0.89
123	1228209	0.89
124	1258394	0.89
125	1281544	0.89
126	1281697	0.89
127	2255628	0.89
128	2263673	0.89
129	2268043	0.89
130	2278457	0.89
131	3020495	0.89
132	3023415	0.89
133	3026365	0.89
134	3064681	0.89
135	4910578	0.89
136	4993786	0.89
137	1127399	0.91
138	4003032	0.91
139	4405084	0.91
140	4407044	0.91
141	4408036	0.91
142	4408203	0.91
143	4408255	0.91
144	4408426	0.91
145	4410127	0.91
146	4410529	0.91
147	wPt-740658	0.99
148	1103227	1.04
149	1305464	1.22
150	2340198	1.22
151	BARC124	1.24
152	BARC212	1.24
153	LR37	1.24
154	WMC667	1.24
155	1286245	1.24
156	3027334	1.33
157	5325082	1.33
158	1091557	1.37
159	1117107	1.37
160	3958043	1.38
161	1091059	1.44
162	1387350	1.49
163	1128705	1.52
164	5367408	1.84
165	979533	1.89
166	1202582	1.9
167	1144414	2.05
168	1093102	2.11
169	991804	2.11
170	1061332	2.11
171	1081892	2.19
172	1048591	2.19
173	1108214	2.46
174	4003241	2.51
175	5567954	2.63
176	Xcmwg682	3
177	303952	3.08
178	1135371	3.16
179	4998924	3.16
180	985767	3.22
181	1255384	3.22
182	1267563	3.22
183	2245282	3.22
184	4537620	3.22
185	4540548	3.22
186	4542525	3.22
187	5010891	3.22
188	5323988	3.22
189	5324992	3.22
190	5364144	3.22
191	5372757	3.22
192	5970046	3.22
193	5971468	3.22
194	7170806	3.22
195	7342313	3.22
196	7342557	3.22
197	7344614	3.22
198	7353003	3.22
199	7353742	3.22
200	7931103	3.22
201	1115544	3.26
202	3944940	3.56
203	3951835	3.56
204	1152765	3.68
205	1694578	3.69
206	1079678	3.7
207	5348315	3.7
208	1095377	3.76
209	1700646	3.8
210	2276833	3.95
211	1095855	4.01
212	985058	4.23
213	1068776	4.23
214	1070011	4.23
215	1083689	4.23
216	1106608	4.23
217	1115997	4.23
218	1122770	4.23
219	1126529	4.23
220	1134008	4.23
221	1138728	4.23
222	1142908	4.23
223	1236577	4.23
224	1240479	4.23
225	1699323	4.23
226	1732419	4.23
227	2277136	4.23
228	5341932	4.23
229	5362750	4.23
230	5970446	4.23
231	7349529	4.23
232	4262850	4.26
233	Xcdo456.1	4.3
234	4003428	4.37
235	1092178	4.45
236	1106113	4.45
237	1267902	4.45
238	4996275	4.45
239	5001874	4.45
240	5003641	4.45
241	5346890	4.45
242	Xfba82	4.7
243	1253917	4.72
244	1235449	4.78
245	7349523	4.99
246	1091140	5.09
247	1183080	5.09
248	1222045	5.13
249	1282204	5.13
250	3026108	5.13
251	3222442	5.13
252	3534062	5.13
253	3534190	5.13
254	3534241	5.13
255	3945006	5.13
256	3948116	5.13
257	3948521	5.13
258	3957621	5.13
259	3958243	5.13
260	4405725	5.13
261	4405929	5.13
262	4406043	5.13
263	4409292	5.13
264	4409449	5.13
265	4537942	5.13
266	4539711	5.13
267	4540119	5.13
268	4542883	5.13
269	4543113	5.13
270	4543220	5.13
271	4543770	5.13
272	4544196	5.13
273	Xwmc382	5.2
274	998048	5.22
275	1059234	5.22
276	1095530	5.22
277	1100353	5.22
278	1139855	5.22
279	1201419	5.22
280	1205328	5.22
281	1247998	5.22
282	3950906	5.22
283	4440401	5.22
284	7349331	5.22
285	1116258	5.33
286	1008249	5.36
287	1092844	5.36
288	1232986	5.36
289	1262216	5.36
290	Xfba70.1	5.5
291	1131762	5.64
292	1138862	5.64
293	1140608	5.64
294	1258633	5.64
295	1282132	5.64
296	1283701	5.64
297	1673117	5.64
298	3943955	5.66
299	1002707	5.66
300	7478168	5.71
301	1091899	5.8
302	1284193	5.8
303	3023414	5.8
304	7478184	5.86
305	Xfba88	5.9
306	1669259	5.93
307	1268614	5.94
308	1704627	5.94
309	2281103	5.94
310	3956411	5.94
311	4007923	5.94
312	5003707	5.94
313	5004029	5.94
314	5004929	5.94
315	5007725	5.94
316	5340139	5.94
317	7349517	5.94
318	1306778	6.03
319	1696033	6.26
320	Xgwm210	6.3
321	1138312	6.35
322	1242250	6.35
323	1273951	6.35
324	1697492	6.35
325	1084920	6.5
326	1094127	6.5
327	1108079	6.5
328	1117021	6.5
329	1121912	6.5
330	1229550	6.5
331	1230066	6.5
332	1232836	6.5
333	1234968	6.5
334	1242996	6.5
335	4909878	6.5
336	4910007	6.5
337	5002358	6.51
338	1136299	6.52
339	998448	6.81
340	Xwmc407	6.9
341	Xwmc382a	6.9
342	63736	6.92
343	984902	7.13
344	1100502	7.13
345	1104531	7.13
346	1202166	7.13
347	1267188	7.13
348	1269656	7.13
349	1270661	7.13
350	1279543	7.13
351	1282167	7.13
352	2249584	7.13
353	987690	7.2
354	1020880	7.2
355	1065570	7.2
356	1080307	7.2
357	1100634	7.2
358	1135528	7.2
359	1140478	7.2
360	1202765	7.2
361	1206875	7.2
362	1214901	7.2
363	1217340	7.2
364	1219691	7.2
365	1225940	7.2
366	1254787	7.2
367	1674513	7.2
368	1735754	7.2
369	2293754	7.2
370	2297529	7.2
371	2298142	7.2
372	2311100	7.2
373	3946326	7.2
374	3949413	7.2
375	3950119	7.2
376	4008260	7.2
377	4019034	7.2
378	5332126	7.2
379	5971520	7.2
380	6041983	7.2
381	7487943	7.2
382	4911034	7.3
383	3945347	7.32
384	5357874	7.32
385	7492111	7.32
386	116886	7.41
387	1023566	7.41
388	1084300	7.48
389	1110007	7.48
390	1137916	7.48
391	1138519	7.48
392	1139820	7.48
393	1152417	7.48
394	1162329	7.48
395	1667398	7.48
396	1672596	7.48
397	1687644	7.48
398	1754540	7.48
399	2278704	7.48
400	2281433	7.48
401	3570289	7.48
402	3570356	7.48
403	3570865	7.48
404	3572555	7.48
405	3575439	7.48
406	4998173	7.48
407	4998854	7.48
408	4999507	7.48
409	5328904	7.48
410	5345687	7.48
411	5348172	7.48
412	5359510	7.48
413	5359511	7.48
414	5364400	7.48
415	5411001	7.48
416	2244477	7.69
417	993147	7.72
418	1325207	7.72
419	7492227	7.81
420	1064327	7.82
421	3025389	7.82
422	1270618	7.83
423	4008426	7.84
424	1010162	7.88
425	1209291	7.88
426	1228040	7.88
427	1230376	7.88
428	1241766	7.88
429	1249852	7.88
430	1718739	7.88
431	2256734	7.88
432	2275361	7.88
433	2291928	7.88
434	3028014	7.88
435	3533404	7.88
436	3951565	7.88
437	3960633	7.88
438	4008412	7.88
439	4017410	7.88
440	4409132	7.88
441	4541390	7.88
442	4988384	7.88
443	4993054	7.88
444	5324586	7.88
445	5367268	7.88
446	Xcmwg682a	7.9
447	1018508	7.96
448	1212522	8
449	1268438	8
450	Xcdo447	8.2
451	1116549	8.26
452	1123219	8.26
453	1126273	8.26
454	1151289	8.26
455	1192606	8.26
456	1235929	8.26
457	2293589	8.26
458	2333916	8.26
459	3026032	8.26
460	3026420	8.26
461	3026469	8.26
462	3029146	8.26
463	3034005	8.26
464	3533777	8.26
465	3935301	8.26
466	3939985	8.26
467	3953744	8.26
468	3958902	8.26
469	4004836	8.26
470	4394852	8.26
471	4406155	8.26
472	4407084	8.26
473	4410550	8.26
474	4439961	8.26
475	4535721	8.26
476	4538511	8.26
477	4540528	8.26
478	4544182	8.26
479	4544248	8.26
480	1202258	8.27
481	120529	8.29
482	981993	8.29
483	986337	8.29
484	993907	8.29
485	997868	8.29
486	999020	8.29
487	999444	8.29
488	1027121	8.29
489	1048198	8.29
490	1063298	8.29
491	1077633	8.29
492	1083553	8.29
493	1084829	8.29
494	1086909	8.29
495	1087427	8.29
496	1087726	8.29
497	1087754	8.29
498	1088147	8.29
499	1088430	8.29
500	1088939	8.29
501	1089329	8.29
502	1090321	8.29
503	1090389	8.29
504	1092598	8.29
505	1093367	8.29
506	1095475	8.29
507	1099082	8.29
508	1099385	8.29
509	1100613	8.29
510	1100736	8.29
511	1100854	8.29
512	1101088	8.29
513	1101551	8.29
514	1102047	8.29
515	1107688	8.29
516	1108603	8.29
517	1108647	8.29
518	1108895	8.29
519	1109148	8.29
520	1109165	8.29
521	1112259	8.29
522	1112793	8.29
523	1113059	8.29
524	1113355	8.29
525	1113542	8.29
526	1114131	8.29
527	1114582	8.29
528	1120283	8.29
529	1121993	8.29
530	1123367	8.29
531	1126533	8.29
532	1127551	8.29
533	1131689	8.29
534	1135891	8.29
535	1140218	8.29
536	1140680	8.29
537	1159460	8.29
538	1170549	8.29
539	1177572	8.29
540	1185135	8.29
541	1199266	8.29
542	1201693	8.29
543	1208057	8.29
544	1210054	8.29
545	1210673	8.29
546	1210687	8.29
547	1211390	8.29
548	1212387	8.29
549	1212538	8.29
550	1212655	8.29
551	1213285	8.29
552	1217730	8.29
553	1217822	8.29
554	1218513	8.29
555	1219369	8.29
556	1219905	8.29
557	1220216	8.29
558	1220688	8.29
559	1221152	8.29
560	1228612	8.29
561	1229325	8.29
562	1231133	8.29
563	1232858	8.29
564	1232937	8.29
565	1233002	8.29
566	1233114	8.29
567	1233719	8.29
568	1234190	8.29
569	1234330	8.29
570	1236453	8.29
571	1238501	8.29
572	1242826	8.29
573	1243259	8.29
574	1243893	8.29
575	1250413	8.29
576	1258435	8.29
577	1260940	8.29
578	1260952	8.29
579	1261077	8.29
580	1261140	8.29
581	1261591	8.29
582	1261936	8.29
583	1262585	8.29
584	1262957	8.29
585	1265409	8.29
586	1265454	8.29
587	1265512	8.29
588	1265682	8.29
589	1266618	8.29
590	1266634	8.29
591	1266666	8.29
592	1266683	8.29
593	1266703	8.29
594	1266731	8.29
595	1266732	8.29
596	1267420	8.29
597	1267747	8.29
598	1267946	8.29
599	1268640	8.29
600	1269296	8.29
601	1269379	8.29
602	1271938	8.29
603	1272362	8.29
604	1279306	8.29
605	1283608	8.29
606	1289340	8.29
607	1378132	8.29
608	1379590	8.29
609	1380306	8.29
610	1381243	8.29
611	1390971	8.29
612	1399765	8.29
613	1400650	8.29
614	1694908	8.29
615	1722045	8.29
616	1767123	8.29
617	1768575	8.29
618	1865449	8.29
619	2243299	8.29
620	2248396	8.29
621	2253039	8.29
622	2255251	8.29
623	2255681	8.29
624	2269649	8.29
625	2275791	8.29
626	2276249	8.29
627	2276267	8.29
628	2276315	8.29
629	2276660	8.29
630	2277520	8.29
631	2280114	8.29
632	2290831	8.29
633	2294887	8.29
634	2298972	8.29
635	2300358	8.29
636	2306207	8.29
637	2322238	8.29
638	2322416	8.29
639	2322684	8.29
640	2329754	8.29
641	3020336	8.29
642	3020776	8.29
643	3020974	8.29
644	3021483	8.29
645	3022102	8.29
646	3024365	8.29
647	3938662	8.29
648	4536204	8.29
649	4538694	8.29
650	4542919	8.29
651	4544269	8.29
652	4909578	8.29
653	4909596	8.29
654	1111423	8.31
655	1090078	8.41
656	1094463	8.41
657	1119713	8.41
658	1230957	8.41
659	1246020	8.41
660	1275927	8.41
661	1275977	8.41
662	1372925	8.41
663	2278884	8.41
664	2302327	8.41
665	3024467	8.41
666	3064809	8.41
667	3532856	8.41
668	3934183	8.41
669	3938699	8.41
670	3939967	8.41
671	3943020	8.41
672	3959110	8.41
673	3961127	8.41
674	4260973	8.41
675	4405772	8.41
676	4406028	8.41
677	4409118	8.41
678	4538612	8.41
679	1228172	8.52
680	1206128	8.6
681	2322282	8.61
682	377689	8.61
683	121548	8.61
684	1109646	8.61
685	116480	8.61
686	2293747	8.65
687	2268405	8.75
688	7165106	8.79
689	3943190	8.9
690	3954437	8.9
691	4993325	8.9
692	5332653	8.9
693	5581793	8.9
694	Xcdo456a	8.9
695	Xfba82a	8.9
696	XWB124pbb	8.9
697	Xfba70a	8.9
698	5331486	9.13
699	1136690	9.43
700	1069179	9.9
701	2259761	9.9
702	3937370	9.9
703	Xgwm210.1	9.9
704	Xcdo447a	9.9
705	Yr17/Lr37/Sr38	9.9
706	1234571	10.08
707	4412005	10.08
708	4910904	10.08
709	1235506	10.34
710	5357965	10.38
711	Xbarc1138.1	10.9
712	Xgpw1162	10.9
713	Xgwm496	10.9
714	2303305	11.17
715	4394816	11.56
716	4406324	11.56
717	4406890	11.56
718	Xgpw2125	11.9
719	1204350	11.96
720	986207	12.36
721	1081999	12.36
722	1087875	12.36
723	1116920	12.36
724	1205002	12.45
725	6013970	12.48
726	1092750	12.58
727	1129496	12.58
728	1097107	12.7
729	Xbcd718a	12.9
730	1038216	13.04
731	1128230	13.04
732	1210476	13.04
733	1242829	13.16
734	4004886	13.21
735	1106663	13.29
736	1062330	13.39
737	1106073	13.39
738	2325249	13.46
739	3934115	13.46
740	3946860	13.46
741	4733620	13.46
742	5341709	13.47
743	981946	13.54
744	983856	13.54
745	988703	13.54
746	989003	13.54
747	991342	13.54
748	991483	13.54
749	1063013	13.54
750	1065400	13.54
751	1082077	13.54
752	1092460	13.54
753	1093636	13.54
754	1098510	13.54
755	1101646	13.54
756	1105748	13.54
757	1113293	13.54
758	1115143	13.54
759	1127780	13.54
760	1135099	13.54
761	1138453	13.54
762	1164560	13.54
763	1182130	13.54
764	1202609	13.54
765	1210197	13.54
766	1230245	13.54
767	1252842	13.54
768	1263346	13.54
769	1860579	13.54
770	2288824	13.54
771	2303387	13.54
772	3026616	13.54
773	3033455	13.54
774	4404745	13.54
775	4405423	13.54
776	4909331	13.54
777	2278475	13.55
778	1026470	13.65
779	1114648	13.74
780	2279394	13.74
781	1020531	13.76
782	5411340	13.84
783	2328346	13.88
784	P78/M87.3	13.9
785	XgbxG747b	13.9
786	1110113	13.91
787	3029106	13.97
788	3030773	13.99
789	4261547	13.99
790	1238131	14.01
791	5005175	14.09
792	999517	14.19
793	1021779	14.19
794	1033315	14.19
795	1050345	14.19
796	1076296	14.19
797	1084861	14.19
798	1114595	14.19
799	1180242	14.19
800	1216533	14.19
801	1228614	14.19
802	1380335	14.19
803	2276741	14.19
804	2369604	14.19
805	3027296	14.19
806	3385223	14.19
807	3385596	14.19
808	4394357	14.19
809	4396255	14.19
810	4406970	14.19
811	4991615	14.19
812	5969885	14.19
813	1084359	14.23
814	3064627	14.26
815	1078780	14.32
816	1127525	14.32
817	2259314	14.32
818	1094923	14.43
819	1167101	14.43
820	2262276	14.43
821	3934753	14.43
822	3941866	14.43
823	3947624	14.43
824	4009679	14.43
825	4396700	14.43
826	4397769	14.43
827	4540005	14.43
828	4541940	14.43
829	4544321	14.43
830	4405154	14.45
831	373205	14.5
832	1109568	14.5
833	1112224	14.5
834	WMC522	14.56
835	1068736	14.56
836	1095485	14.56
837	1221529	14.56
838	3939545	14.56
839	3941740	14.56
840	3953834	14.56
841	4404340	14.56
842	4406785	14.56
843	4409099	14.56
844	4411580	14.56
845	4536077	14.56
846	4540014	14.56
847	4540971	14.56
848	4542687	14.56
849	1006034	14.63
850	1065113	14.63
851	1082715	14.63
852	1098792	14.63
853	1105929	14.63
854	1106774	14.63
855	1121105	14.63
856	1122115	14.63
857	1129451	14.63
858	1144173	14.63
859	1289432	14.63
860	3027279	14.63
861	3938413	14.67
862	1021210	14.73
863	1061368	14.73
864	1072955	14.73
865	1106596	14.73
866	1115924	14.73
867	1161563	14.73
868	1240078	14.73
869	1269554	14.73
870	1381962	14.73
871	4544407	14.73
872	1124383	14.76
873	2322514	14.8
874	4396172	14.92
875	4538126	14.92
876	4538994	14.92
877	5581968	14.92
878	1669827	14.93
879	1130140	14.93
880	7351375	15
881	1105779	15.04
882	2280138	15.12
883	990709	15.15
884	1263194	15.15
885	1396272	15.15
886	3028854	15.15
887	5579629	15.17
888	2242713	15.18
889	2320624	15.2
890	Xgwm497	15.2
891	1098249	15.24
892	3064660	15.31
893	2283934	15.35
894	1248362	15.4
895	1270556	15.47
896	7488088	15.51
897	983777	15.61
898	2281414	15.61
899	1092368	15.63
900	1270725	15.75
901	Excalibur_c1787_1199	15.85
902	RAC875_c48703_189	15.85
903	Tdurum_contig12711_252	15.85
904	121225	15.85
905	981348	15.85
906	981479	15.85
907	982854	15.85
908	993063	15.85
909	1000013	15.85
910	1020234	15.85
911	1021498	15.85
912	1030002	15.85
913	1032070	15.85
914	1061562	15.85
915	1094287	15.85
916	1100836	15.85
917	1106560	15.85
918	1110174	15.85
919	1122504	15.85
920	1138248	15.85
921	1147270	15.85
922	1150665	15.85
923	1151000	15.85
924	1219652	15.85
925	1225326	15.85
926	1228155	15.85
927	1228285	15.85
928	1279498	15.85
929	1304133	15.85
930	1333613	15.85
931	1669620	15.85
932	2247471	15.85
933	2281298	15.85
934	3024357	15.85
935	3034586	15.85
936	3064776	15.85
937	982253	15.89
938	1100269	15.89
939	3023239	15.91
940	2361439	15.93
941	1113430	15.97
942	Xfba70.2	16.1
943	4004515	16.24
944	1003345	16.54
945	1067817	16.55
946	1069828	16.55
947	1111617	16.55
948	1235061	16.55
949	Xbcd348.2	16.6
950	Xgwm614	16.6
951	Lr17a	16.6
952	1112257	16.63
953	1086845	16.71
954	1175578	16.86
955	1233475	16.86
956	3953341	16.91
957	5363297	16.91
958	3947088	16.96
959	1151641	17.16
960	Xgwm636	17.2
961	4003572	17.33
962	2305684	17.6
963	1167660	17.63
964	1141499	17.73
965	1092173	17.73
966	4262236	17.89
967	1207111	17.93
968	3935204	17.93
969	3935452	17.93
970	3938659	17.93
971	3955868	17.93
972	1038887	17.98
973	1023317	18.03
974	Xfba280	18.1
975	3957579	18.16
976	982312	18.26
977	998851	18.26
978	1039232	18.26
979	1046310	18.26
980	1074973	18.26
981	1095667	18.26
982	1108327	18.26
983	1111962	18.26
984	1121338	18.26
985	1128963	18.26
986	1137470	18.26
987	1140854	18.26
988	1166053	18.26
989	1166101	18.26
990	1206546	18.26
991	1668030	18.26
992	1717089	18.26
993	2253877	18.26
994	2343966	18.26
995	3025548	18.26
996	3031798	18.26
997	3945737	18.26
998	3947111	18.26
999	4396364	18.26
1000	2263666	18.37
1001	1095449	18.47
1002	tPt-3109	18.48
1003	wPt-5498	18.48
1004	wPt-5029	18.48
1005	wPt-0553	18.48
1006	wPt-664251	18.48
1007	wPt-7056	18.49
1008	Xwmc667	18.5
1009	1243786	18.54
1010	3024431	18.55
1011	1201176	18.56
1012	1261876	18.61
1013	1107869	18.62
1014	3021944	18.62
1015	1665801	18.64
1016	3941903	18.64
1017	3943192	18.64
1018	992881	18.64
1019	1006508	18.64
1020	1008964	18.64
1021	1010794	18.64
1022	1026617	18.64
1023	1036070	18.64
1024	1054799	18.64
1025	1055982	18.64
1026	1056982	18.64
1027	1201081	18.64
1028	1201199	18.64
1029	1202245	18.64
1030	1202570	18.64
1031	1202728	18.64
1032	1203536	18.64
1033	1203943	18.64
1034	1207821	18.64
1035	1210323	18.64
1036	1210859	18.64
1037	1213255	18.64
1038	1216510	18.64
1039	1218542	18.64
1040	1219292	18.64
1041	1219317	18.64
1042	1219912	18.64
1043	1219973	18.64
1044	1220285	18.64
1045	1220369	18.64
1046	1221278	18.64
1047	1282083	18.64
1048	1283073	18.64
1049	1283202	18.64
1050	1283381	18.64
1051	1283411	18.64
1052	1284560	18.64
1053	1317718	18.64
1054	1363303	18.64
1055	1397010	18.64
1056	1663822	18.64
1057	2254201	18.64
1058	2322220	18.64
1059	2322527	18.64
1060	2322692	18.64
1061	2322772	18.64
1062	2322819	18.64
1063	2323049	18.64
1064	2324962	18.64
1065	2375261	18.64
1066	Xgwm512	18.7
1067	Xgwm497b	18.7
1068	1265986	18.75
1069	3940806	18.82
1070	1195069	18.83
1071	979718	18.83
1072	1218088	18.87
1073	4992565	18.87
1074	7334371	18.87
1075	1142361	18.87
1076	4408487	18.89
1077	1101594	18.89
1078	1696099	18.89
1079	4006184	18.89
1080	4262753	18.93
1081	1082321	18.95
1082	1034595	18.97
1083	1201580	18.97
1084	1202136	18.97
1085	1206392	18.97
1086	1209142	18.97
1087	1212825	18.97
1088	1213254	18.97
1089	1216927	18.97
1090	1217450	18.97
1091	1218493	18.97
1092	1218653	18.97
1093	1218871	18.97
1094	1218992	18.97
1095	1282216	18.97
1096	1282690	18.97
1097	1283687	18.97
1098	1352315	18.97
1099	1393555	18.97
1100	2322297	18.97
1101	2322627	18.97
1102	2323240	18.97
1103	2323283	18.97
1104	2294267	18.98
1105	978350	19.02
1106	1049695	19.02
1107	1088073	19.02
1108	1208262	19.02
1109	1695602	19.02
1110	2263832	19.02
1111	3946837	19.04
1112	7931130	19.07
1113	1022934	19.16
1114	1028066	19.16
1115	1203876	19.16
1116	1864526	19.16
1117	3940165	19.16
1118	3955491	19.16
1119	4003100	19.16
1120	4994321	19.16
1121	5324604	19.16
1122	5411818	19.16
1123	2245016	19.19
1124	Xfbb289	19.2
1125	Xfbb61	19.2
1126	994887	19.25
1127	982993	19.3
1128	979688	19.38
1129	1256042	19.38
1130	3938924	19.4
1131	Xgwm296	19.5
1132	988819	19.51
1133	1159427	19.54
1134	1314853	19.54
1135	CAP8_c6474_94	19.6
1136	980399	19.6
1137	1082459	19.6
1138	1083382	19.6
1139	1108683	19.6
1140	1201715	19.6
1141	1254471	19.6
1142	2259024	19.6
1143	2282471	19.6
1144	3533598	19.6
1145	3942415	19.6
1146	3944635	19.6
1147	3958955	19.6
1148	4005236	19.6
1149	4018220	19.6
1150	4404388	19.6
1151	4405089	19.6
1152	4439941	19.6
1153	4910108	19.6
1154	4910606	19.6
1155	4991898	19.6
1156	4992502	19.6
1157	4993052	19.6
1158	5006359	19.6
1159	5358023	19.6
1160	1220770	19.63
1161	4993488	19.64
1162	Xfbb72	19.7
1163	3937645	19.7
1164	3951022	19.7
1165	3961370	19.7
1166	4404812	19.7
1167	1102816	19.73
1168	3955811	19.73
1169	wPt-667820	19.73
1170	wPt-743772	19.73
1171	1163978	19.82
1172	1227574	19.82
1173	1378008	19.82
1174	2339487	19.82
1175	3958547	19.82
1176	5324959	19.84
1177	1285519	19.85
1178	2323381	19.91
1179	3064658	19.96
1180	wPt-4394	19.96
1181	wPt-7049	19.96
1182	wPt-742997	19.96
1183	wPt-743708	19.96
1184	1131599	20
1185	116881	20.05
1186	1267654	20.14
1187	Xcfd36b	20.2
1188	Xbarc124.1	20.2
1189	Xfba329c	20.2
1190	989354	20.22
1191	1058050	20.22
1192	1073894	20.22
1193	1083831	20.22
1194	1088567	20.22
1195	1092244	20.22
1196	1097515	20.22
1197	1101821	20.22
1198	1106448	20.22
1199	1240324	20.22
1200	2253524	20.22
1201	3222457	20.22
1202	3935321	20.22
1203	4018093	20.22
1204	6022266	20.22
1205	6049467	20.22
1206	3937618	20.25
1207	3949203	20.25
1208	3950180	20.25
1209	1670785	20.28
1210	3951673	20.28
1211	Xcfd36	20.3
1212	1011222	20.38
1213	Xbcd1970	20.4
1214	2261788	20.41
1215	3942829	20.42
1216	wsnp_Ex_rep_c66551_64836327	20.44
1217	1258244	20.44
1218	3937685	20.44
1219	4261365	20.44
1220	4992248	20.44
1221	1139872	20.5
1222	3064521	20.5
1223	wsnp_Ex_c2772_5130007	20.7
1224	Excalibur_c59428_237	20.7
1225	Xcdo456.2	20.7
1226	Xbarc124	20.7
1227	Xbarc1138.2	20.7
1228	Xbarc212	20.7
1229	Xfba198	20.7
1230	1157477	20.77
1231	3956584	20.77
1232	3944232	20.78
1233	1214068	20.86
1234	995014	20.88
1235	1093187	20.88
1236	1101673	20.88
1237	1138472	20.88
1238	1002627	20.9
1239	1041769	21.03
1240	1052193	21.03
1241	1069125	21.03
1242	1083267	21.03
1243	1090141	21.03
1244	1102402	21.03
1245	1159200	21.03
1246	1163763	21.03
1247	1194498	21.03
1248	1201121	21.03
1249	1201430	21.03
1250	1212467	21.03
1251	1233595	21.03
1252	1238383	21.03
1253	1242646	21.03
1254	1260329	21.03
1255	1262454	21.03
1256	1266825	21.03
1257	1268577	21.03
1258	1268930	21.03
1259	1269449	21.03
1260	1863020	21.03
1261	2256769	21.03
1262	2260686	21.03
1263	2260959	21.03
1264	2289770	21.03
1265	2322321	21.03
1266	2335901	21.03
1267	3027761	21.03
1268	3064524	21.03
1269	3950899	21.03
1270	4009252	21.03
1271	4910673	21.03
1272	1000828	21.09
1273	1244404	21.09
1274	1264542	21.09
1275	1771768	21.09
1276	3940754	21.09
1277	4909472	21.09
1278	4992311	21.09
1279	4992547	21.09
1280	5345219	21.09
1281	980601	21.19
1282	990981	21.19
1283	1080551	21.19
1284	1129585	21.19
1285	1200559	21.19
1286	1201792	21.19
1287	1201855	21.19
1288	1205240	21.19
1289	1208065	21.19
1290	1209060	21.19
1291	1209132	21.19
1292	1212766	21.19
1293	1215417	21.19
1294	1220000	21.19
1295	1281410	21.19
1296	1283184	21.19
1297	1283207	21.19
1298	1283298	21.19
1299	1284228	21.19
1300	1288113	21.19
1301	1290120	21.19
1302	1290222	21.19
1303	1319161	21.19
1304	1319338	21.19
1305	1394825	21.19
1306	1664088	21.19
1307	1714315	21.19
1308	2296338	21.19
1309	2322392	21.19
1310	2322866	21.19
1311	2322867	21.19
1312	2323619	21.19
1313	2323879	21.19
1314	3027084	21.19
1315	3064664	21.19
1316	3385305	21.19
1317	3385341	21.19
1318	3385382	21.19
1319	3385407	21.19
1320	3532748	21.19
1321	3532753	21.19
1322	3532986	21.19
1323	3533247	21.19
1324	3533261	21.19
1325	3533268	21.19
1326	3533471	21.19
1327	3533549	21.19
1328	3533586	21.19
1329	3533753	21.19
1330	3534078	21.19
1331	3534137	21.19
1332	3534167	21.19
1333	3534186	21.19
1334	3534407	21.19
1335	3534411	21.19
1336	3570190	21.19
1337	3934256	21.19
1338	3934805	21.19
1339	3935482	21.19
1340	3935584	21.19
1341	3935809	21.19
1342	3936557	21.19
1343	3936844	21.19
1344	3937932	21.19
1345	3938320	21.19
1346	3938503	21.19
1347	3938857	21.19
1348	3939510	21.19
1349	3939687	21.19
1350	3941426	21.19
1351	3941692	21.19
1352	3941943	21.19
1353	3942958	21.19
1354	3944656	21.19
1355	3945392	21.19
1356	3945745	21.19
1357	3947196	21.19
1358	3948161	21.19
1359	3948279	21.19
1360	3948344	21.19
1361	3948398	21.19
1362	3949077	21.19
1363	3950615	21.19
1364	3951628	21.19
1365	3953696	21.19
1366	3954643	21.19
1367	3956710	21.19
1368	3956774	21.19
1369	3960772	21.19
1370	4009047	21.19
1371	4009970	21.19
1372	4404574	21.19
1373	4405355	21.19
1374	4405674	21.19
1375	4405896	21.19
1376	4408610	21.19
1377	4411470	21.19
1378	4411496	21.19
1379	4439486	21.19
1380	4440088	21.19
1381	4440241	21.19
1382	4536171	21.19
1383	4537577	21.19
1384	4537581	21.19
1385	4537750	21.19
1386	4537784	21.19
1387	4537936	21.19
1388	4537992	21.19
1389	4538031	21.19
1390	4538040	21.19
1391	4538050	21.19
1392	4538080	21.19
1393	4538144	21.19
1394	4538257	21.19
1395	4538275	21.19
1396	4538285	21.19
1397	4538320	21.19
1398	4538350	21.19
1399	4538610	21.19
1400	4538640	21.19
1401	4538755	21.19
1402	4538796	21.19
1403	4538797	21.19
1404	4539219	21.19
1405	4539245	21.19
1406	4539389	21.19
1407	4539506	21.19
1408	4539526	21.19
1409	4539530	21.19
1410	4539559	21.19
1411	4539597	21.19
1412	4539708	21.19
1413	4539794	21.19
1414	4539896	21.19
1415	4540038	21.19
1416	4540183	21.19
1417	4540326	21.19
1418	4540480	21.19
1419	4540554	21.19
1420	4540591	21.19
1421	4540633	21.19
1422	4540683	21.19
1423	4540704	21.19
1424	4540707	21.19
1425	4540847	21.19
1426	4541032	21.19
1427	4541114	21.19
1428	4541259	21.19
1429	4541325	21.19
1430	4541338	21.19
1431	4541353	21.19
1432	4541456	21.19
1433	4541661	21.19
1434	4541705	21.19
1435	4541755	21.19
1436	4541898	21.19
1437	4541999	21.19
1438	4542119	21.19
1439	4542122	21.19
1440	4542250	21.19
1441	4542264	21.19
1442	4542283	21.19
1443	4542339	21.19
1444	4542347	21.19
1445	4542441	21.19
1446	4542442	21.19
1447	4542514	21.19
1448	4542527	21.19
1449	4542688	21.19
1450	4542717	21.19
1451	4542778	21.19
1452	4542849	21.19
1453	4542995	21.19
1454	4543007	21.19
1455	4543017	21.19
1456	4543028	21.19
1457	4543071	21.19
1458	4543265	21.19
1459	4543345	21.19
1460	4543562	21.19
1461	4543689	21.19
1462	4543713	21.19
1463	4543768	21.19
1464	4543833	21.19
1465	4543940	21.19
1466	4543958	21.19
1467	4544084	21.19
1468	4544106	21.19
1469	4544277	21.19
1470	4544387	21.19
1471	4544497	21.19
1472	4544569	21.19
1473	4663829	21.19
1474	4663836	21.19
1475	4663892	21.19
1476	4663936	21.19
1477	4663941	21.19
1478	4663942	21.19
1479	4664037	21.19
1480	1088417	21.19
1481	3946268	21.19
1482	4910277	21.27
1483	1670626	21.29
1484	3946241	21.29
1485	1042666	21.33
1486	1001589	21.39
1487	1106212	21.39
1488	1113876	21.39
1489	1128123	21.39
1490	1130363	21.39
1491	1233523	21.39
1492	1236518	21.39
1493	1674778	21.39
1494	1698476	21.39
1495	1228698	21.4
1496	Xbcd718	21.4
1497	117438	21.41
1498	1203585	21.49
1499	1235773	21.49
1500	1241924	21.49
1501	1262050	21.49
1502	wPt-1368	21.51
1503	wPt-742886	21.51
1504	wPt-9839	21.54
1505	7345744	21.55
1506	1102939	21.63
1507	1233492	21.65
1508	1235112	21.65
1509	521400	21.69
1510	Xgbx3818y	21.7
1511	Xcfa2201	21.7
1512	Xgpw2018	21.7
1513	Xbcd348a	21.7
1514	1126048	21.71
1515	3959733	21.71
1516	1003237	21.73
1517	Xcdo57	21.8
1518	990803	21.89
1519	991212	21.89
1520	4993752	21.89
1521	1699567	21.91
1522	2321816	21.96
1523	2347987	22.01
1524	4004953	22.01
1525	3939159	22.07
1526	6049770	22.07
1527	1228363	22.08
1528	3021266	22.11
1529	4543510	22.19
1530	991737	22.23
1531	1059785	22.23
1532	1062441	22.23
1533	1074803	22.23
1534	1077708	22.23
1535	1080871	22.23
1536	1090960	22.23
1537	1091532	22.23
1538	1091747	22.23
1539	1097688	22.23
1540	1100546	22.23
1541	1104519	22.23
1542	1105050	22.23
1543	1106220	22.23
1544	1113173	22.23
1545	1128502	22.23
1546	1150369	22.23
1547	1215845	22.23
1548	1242803	22.23
1549	1265252	22.23
1550	1672979	22.23
1551	2276567	22.23
1552	2293689	22.23
1553	1053788	22.24
1554	1161571	22.27
1555	1228143	22.27
1556	2294725	22.27
1557	3944344	22.27
1558	3949855	22.27
1559	3954358	22.27
1560	4394232	22.27
1561	4394461	22.27
1562	4396395	22.27
1563	4538873	22.27
1564	wPt-666658	22.37
1565	3938046	22.43
1566	2276239	22.43
1567	1038970	22.58
1568	1287820	22.59
1569	1140354	22.64
1570	1289147	22.65
1571	wPt-744900	22.68
1572	1698984	22.68
1573	4003179	22.68
1574	2322963	22.68
1575	Xcdo1090B	22.7
1576	Xfba280.2	22.7
1577	XksuH9a	22.7
1578	1720432	22.72
1579	3025915	22.74
1580	4406334	22.74
1581	982956	22.75
1582	984567	22.8
1583	1060708	22.8
1584	2275863	22.8
1585	3951735	22.88
1586	3956236	22.88
1587	4005021	22.88
1588	5578501	22.94
1589	1122854	23.06
1590	1127014	23.06
1591	1254500	23.06
1592	4910629	23.06
1593	1073641	23.09
1594	1127807	23.09
1595	1130567	23.09
1596	1162833	23.09
1597	1202550	23.09
1598	1229345	23.09
1599	1241689	23.09
1600	2255026	23.09
1601	2260288	23.09
1602	3934599	23.09
1603	3934610	23.09
1604	4407869	23.09
1605	4410530	23.09
1606	4537842	23.09
1607	4910264	23.09
1608	4991851	23.09
1609	4992145	23.09
1610	4992356	23.09
1611	4992439	23.09
1612	5578491	23.09
1613	1139316	23.09
1614	1201200	23.1
1615	3222274	23.1
1616	3950029	23.1
1617	3935115	23.11
1618	1090010	23.13
1619	1126951	23.13
1620	1157442	23.13
1621	1164339	23.13
1622	1739531	23.13
1623	4993106	23.13
1624	1115897	23.14
1625	1229432	23.14
1626	2275484	23.14
1627	7353772	23.14
1628	4909654	23.15
1629	2265364	23.26
1630	wPt-1657	23.3
1631	983790	23.33
1632	1013812	23.33
1633	1035720	23.33
1634	1076197	23.33
1635	1093046	23.33
1636	1093328	23.33
1637	1093524	23.33
1638	1098598	23.33
1639	1099609	23.33
1640	1156310	23.33
1641	1213426	23.33
1642	1219575	23.33
1643	1714098	23.33
1644	3024188	23.33
1645	3026164	23.33
1646	3934560	23.33
1647	3943678	23.33
1648	4262883	23.33
1649	5332640	23.33
1650	4909420	23.33
1651	1177505	23.35
1652	2277559	23.36
1653	3947317	23.36
1654	4910184	23.37
1655	996013	23.37
1656	1001208	23.37
1657	1013660	23.37
1658	1018973	23.37
1659	1021679	23.37
1660	1022284	23.37
1661	1022501	23.37
1662	1039194	23.37
1663	1086242	23.37
1664	1099377	23.37
1665	1101928	23.37
1666	1106543	23.37
1667	1115006	23.37
1668	1117745	23.37
1669	1124584	23.37
1670	1208648	23.37
1671	1210938	23.37
1672	1219210	23.37
1673	1229102	23.37
1674	1233034	23.37
1675	1236647	23.37
1676	1243194	23.37
1677	1277573	23.37
1678	1299122	23.37
1679	1342377	23.37
1680	1697311	23.37
1681	1699341	23.37
1682	2252671	23.37
1683	2275846	23.37
1684	2277240	23.37
1685	2293636	23.37
1686	2301022	23.37
1687	2322440	23.37
1688	4003273	23.37
1689	7931152	23.37
1690	2293695	23.38
1691	2261581	23.38
1692	1084356	23.39
1693	1160320	23.39
1694	1231823	23.39
1695	2297583	23.39
1696	3941664	23.39
1697	3945967	23.39
1698	4405819	23.39
1699	4540529	23.39
1700	4910485	23.39
1701	4910002	23.43
1702	5369752	23.43
1703	1224457	23.46
1704	1166630	23.47
1705	2320621	23.47
1706	1123538	23.53
1707	1280732	23.53
1708	4993684	23.54
1709	wPt-664128	23.55
1710	1091739	23.55
1711	1104377	23.56
1712	3534392	23.57
1713	3953057	23.6
1714	1063045	23.6
1715	1121933	23.6
1716	1279318	23.6
1717	1296961	23.6
1718	1216010	23.6
1719	1283408	23.6
1720	4395479	23.61
1721	1075236	23.63
1722	1219565	23.63
1723	1282492	23.63
1724	2322447	23.63
1725	wsnp_Ku_c10418_17237935	23.64
1726	wsnp_Ex_c19516_28480622	23.64
1727	BS00105593_51	23.64
1728	Excalibur_c59428_270	23.64
1729	RFL_Contig174_406	23.64
1730	TA012412-0412	23.64
1731	BS00111139_51	23.64
1732	RAC875_c16881_1400	23.64
1733	Ex_c19516_1184	23.64
1734	Ex_c19516_3687	23.64
1735	Excalibur_rep_c67619_217	23.64
1736	Tdurum_contig56157_1595	23.64
1737	BS00023052_51	23.64
1738	wsnp_Ex_c19516_28480964	23.64
1739	Excalibur_c15379_1305	23.64
1740	RAC875_c50810_78	23.64
1741	RAC875_rep_c112793_273	23.64
1742	Excalibur_c34600_292	23.64
1743	Excalibur_rep_c66982_126	23.64
1744	Excalibur_rep_c66982_699	23.64
1745	Excalibur_rep_c82595_77	23.64
1746	Tdurum_contig56157_1748	23.64
1747	Tdurum_contig56157_454	23.64
1748	wsnp_Ku_c13068_20937906	23.64
1749	GENE-1086_1434	23.64
1750	BS00019744_51	23.64
1751	1100237	23.64
1752	1111186	23.64
1753	1248357	23.64
1754	1279648	23.64
1755	1379182	23.64
1756	1859852	23.64
1757	2351958	23.64
1758	1053161	23.64
1759	5581581	23.64
1760	7330949	23.64
1761	1110666	23.65
1762	1265892	23.65
1763	1079198	23.66
1764	1125734	23.66
1765	1165617	23.66
1766	1115593	23.66
1767	wPt-0522	23.68
1768	2277844	23.7
1769	3533769	23.7
1770	1111110	23.71
1771	2252621	23.71
1772	2306454	23.71
1773	1093325	23.72
1774	981794	23.72
1775	1015008	23.72
1776	1072735	23.72
1777	1075984	23.72
1778	1083104	23.72
1779	1089276	23.72
1780	1089951	23.72
1781	1090774	23.72
1782	1108341	23.72
1783	1116897	23.72
1784	1127934	23.72
1785	1165987	23.72
1786	1216295	23.72
1787	1216508	23.72
1788	2276610	23.72
1789	2277937	23.72
1790	2279306	23.72
1791	2280286	23.72
1792	2281715	23.72
1793	2292369	23.72
1794	2342073	23.72
1795	3027378	23.72
1796	3064710	23.72
1797	3950757	23.72
1798	3954223	23.72
1799	3956032	23.72
1800	3960292	23.72
1801	3961064	23.72
1802	4394664	23.72
1803	4909831	23.72
1804	1027745	23.72
1805	1127650	23.72
1806	1130255	23.72
1807	1262621	23.72
1808	3222515	23.72
1809	3532728	23.72
1810	3934913	23.72
1811	3935181	23.72
1812	3937400	23.72
1813	3942851	23.72
1814	3943241	23.72
1815	3952525	23.72
1816	3953195	23.72
1817	3953215	23.72
1818	3956847	23.72
1819	4329703	23.72
1820	4408187	23.72
1821	4411119	23.72
1822	4536974	23.72
1823	4538670	23.72
1824	4540855	23.72
1825	5968473	23.72
1826	986422	23.77
1827	1028748	23.77
1828	1059604	23.77
1829	1121178	23.77
1830	1201895	23.77
1831	1203009	23.77
1832	1203468	23.77
1833	1393724	23.77
1834	4408681	23.77
1835	2356126	23.77
1836	1080147	23.78
1837	1091572	23.78
1838	1096865	23.78
1839	1203842	23.78
1840	5990128	23.78
1841	4910018	23.79
1842	1267799	23.8
1843	1014023	23.81
1844	1129497	23.81
1845	2267811	23.81
1846	1094432	23.81
1847	1236827	23.81
1848	1261415	23.82
1849	1001460	23.83
1850	1094010	23.83
1851	1095639	23.83
1852	1110843	23.83
1853	1111004	23.83
1854	1111125	23.83
1855	1111441	23.83
1856	1113052	23.83
1857	1119448	23.83
1858	1119676	23.83
1859	1119952	23.83
1860	1126166	23.83
1861	1127989	23.83
1862	1129056	23.83
1863	1141441	23.83
1864	1229926	23.83
1865	1234201	23.83
1866	1234346	23.83
1867	1235068	23.83
1868	1237699	23.83
1869	1240997	23.83
1870	1241675	23.83
1871	1265985	23.83
1872	1375698	23.83
1873	1665624	23.83
1874	2253618	23.83
1875	2291320	23.83
1876	2293935	23.83
1877	2305760	23.83
1878	3533107	23.83
1879	3575239	23.83
1880	3934334	23.83
1881	3936435	23.83
1882	3938890	23.83
1883	3961464	23.83
1884	4004818	23.83
1885	4009142	23.83
1886	4019736	23.83
1887	4021477	23.83
1888	4394349	23.83
1889	4396251	23.83
1890	4397577	23.83
1891	4397581	23.83
1892	4405218	23.83
1893	4439798	23.83
1894	4538649	23.83
1895	4991521	23.83
1896	4991625	23.83
1897	4991710	23.83
1898	4991818	23.83
1899	4991885	23.83
1900	4991905	23.83
1901	4991922	23.83
1902	4991980	23.83
1903	4992003	23.83
1904	4992142	23.83
1905	4992188	23.83
1906	4992274	23.83
1907	4992462	23.83
1908	4992612	23.83
1909	4992635	23.83
1910	4992925	23.83
1911	4993089	23.83
1912	4993093	23.83
1913	7329577	23.83
1914	7341763	23.83
1915	1095033	23.83
1916	1123723	23.83
1917	3939520	23.85
1918	1130710	23.86
1919	1130967	23.86
1920	1151532	23.86
1921	1152794	23.86
1922	1208433	23.86
1923	304639	23.87
1924	1095340	23.88
1925	3961196	23.89
1926	1080094	23.9
1927	4541547	23.9
1928	978204	23.9
1929	979618	23.9
1930	980184	23.9
1931	980486	23.9
1932	983068	23.9
1933	983804	23.9
1934	984032	23.9
1935	984446	23.9
1936	985089	23.9
1937	985267	23.9
1938	992650	23.9
1939	994487	23.9
1940	995142	23.9
1941	1020177	23.9
1942	1025969	23.9
1943	1042507	23.9
1944	1042953	23.9
1945	1047718	23.9
1946	1048707	23.9
1947	1059865	23.9
1948	1062676	23.9
1949	1065302	23.9
1950	1069709	23.9
1951	1070815	23.9
1952	1071231	23.9
1953	1072621	23.9
1954	1074783	23.9
1955	1074937	23.9
1956	1075950	23.9
1957	1077375	23.9
1958	1079128	23.9
1959	1083971	23.9
1960	1085277	23.9
1961	1087992	23.9
1962	1089172	23.9
1963	1090149	23.9
1964	1090508	23.9
1965	1092035	23.9
1966	1092372	23.9
1967	1092559	23.9
1968	1094047	23.9
1969	1094436	23.9
1970	1096134	23.9
1971	1097526	23.9
1972	1097663	23.9
1973	1101976	23.9
1974	1103444	23.9
1975	1103845	23.9
1976	1105491	23.9
1977	1105552	23.9
1978	1105668	23.9
1979	1105852	23.9
1980	1106035	23.9
1981	1106494	23.9
1982	1110381	23.9
1983	1111278	23.9
1984	1112129	23.9
1985	1113863	23.9
1986	1114162	23.9
1987	1114875	23.9
1988	1115090	23.9
1989	1115181	23.9
1990	1115361	23.9
1991	1115681	23.9
1992	1117371	23.9
1993	1118289	23.9
1994	1118830	23.9
1995	1119176	23.9
1996	1119825	23.9
1997	1120567	23.9
1998	1121484	23.9
1999	1121908	23.9
2000	1124299	23.9
2001	1124767	23.9
2002	1126621	23.9
2003	1126622	23.9
2004	1126800	23.9
2005	1128135	23.9
2006	1129233	23.9
2007	1129433	23.9
2008	1129787	23.9
2009	1129829	23.9
2010	1130079	23.9
2011	1135504	23.9
2012	1140969	23.9
2013	1147342	23.9
2014	1149238	23.9
2015	1151752	23.9
2016	1155703	23.9
2017	1163261	23.9
2018	1164587	23.9
2019	1204947	23.9
2020	1209750	23.9
2021	1216612	23.9
2022	1218108	23.9
2023	1218179	23.9
2024	1219731	23.9
2025	1222774	23.9
2026	1227997	23.9
2027	1229595	23.9
2028	1229670	23.9
2029	1231013	23.9
2030	1234064	23.9
2031	1235569	23.9
2032	1236182	23.9
2033	1236852	23.9
2034	1240380	23.9
2035	1243976	23.9
2036	1252707	23.9
2037	1332007	23.9
2038	1358615	23.9
2039	1381499	23.9
2040	1387550	23.9
2041	1389156	23.9
2042	1399687	23.9
2043	1399782	23.9
2044	1403820	23.9
2045	1407979	23.9
2046	1694787	23.9
2047	1696617	23.9
2048	1862406	23.9
2049	2242919	23.9
2050	2252454	23.9
2051	2254633	23.9
2052	2262912	23.9
2053	2263493	23.9
2054	2266726	23.9
2055	2268563	23.9
2056	2277427	23.9
2057	2277806	23.9
2058	2280537	23.9
2059	2281956	23.9
2060	2291403	23.9
2061	2291946	23.9
2062	2294232	23.9
2063	2323683	23.9
2064	3023364	23.9
2065	3023869	23.9
2066	3025170	23.9
2067	3025579	23.9
2068	3026454	23.9
2069	3033896	23.9
2070	3064680	23.9
2071	3064690	23.9
2072	3064695	23.9
2073	3064811	23.9
2074	3064828	23.9
2075	3385470	23.9
2076	3934531	23.9
2077	3936220	23.9
2078	3943856	23.9
2079	3946998	23.9
2080	3951534	23.9
2081	4910884	23.9
2082	5410937	23.9
2083	1095271	23.92
2084	1682733	23.92
2085	993697	23.92
2086	1130516	23.92
2087	1280733	23.92
2088	1310994	23.92
2089	1742065	23.92
2090	2263715	23.92
2091	2280426	23.92
2092	3946618	23.92
2093	3949788	23.92
2094	3952587	23.92
2095	3957753	23.92
2096	3958453	23.92
2097	4405535	23.92
2098	4410978	23.92
2099	4992437	23.92
2100	4993203	23.92
2101	997838	23.93
2102	1077403	23.93
2103	1129148	23.93
2104	1253703	23.93
2105	2246520	23.93
2106	3940885	23.93
2107	3944429	23.93
2108	3948100	23.93
2109	3953264	23.93
2110	1086941	23.93
2111	1217017	23.96
2112	1126605	23.97
2113	1049650	23.98
2114	1071365	23.98
2115	1107887	23.98
2116	1110764	23.98
2117	2255669	23.98
2118	3023108	23.98
2119	988896	24
2120	2291374	24.01
2121	1105424	24.02
2122	1069415	24.03
2123	1144961	24.03
2124	1205826	24.03
2125	1207352	24.03
2126	1129242	24.03
2127	4003685	24.03
2128	wPt-1114	24.04
2129	977937	24.05
2130	998788	24.05
2131	1012746	24.05
2132	1061441	24.05
2133	1106738	24.05
2134	1109526	24.05
2135	1278265	24.06
2136	1249484	24.06
2137	1254402	24.06
2138	1260805	24.06
2139	1279856	24.06
2140	1282462	24.06
2141	2304152	24.06
2142	3028363	24.06
2143	344382	24.07
2144	115672	24.07
2145	977685	24.07
2146	988348	24.07
2147	992446	24.07
2148	1004710	24.07
2149	1026600	24.07
2150	1106147	24.07
2151	1111505	24.07
2152	1112885	24.07
2153	1113424	24.07
2154	1114212	24.07
2155	1117163	24.07
2156	1121710	24.07
2157	1122354	24.07
2158	1125236	24.07
2159	1126096	24.07
2160	1136268	24.07
2161	1138169	24.07
2162	1208023	24.07
2163	1210396	24.07
2164	1214378	24.07
2165	1233910	24.07
2166	1233943	24.07
2167	1240046	24.07
2168	1262817	24.07
2169	1290197	24.07
2170	1131624	24.07
2171	1203256	24.07
2172	1011439	24.08
2173	1024240	24.08
2174	1068893	24.08
2175	1083934	24.08
2176	1101983	24.08
2177	1119295	24.08
2178	1128081	24.08
2179	1148674	24.08
2180	1201932	24.08
2181	1202345	24.08
2182	1217708	24.08
2183	1251494	24.08
2184	1282851	24.08
2185	1291597	24.08
2186	1765077	24.08
2187	2255880	24.08
2188	2277302	24.08
2189	2277774	24.08
2190	3020784	24.08
2191	3021269	24.08
2192	3022471	24.08
2193	3027375	24.08
2194	3064897	24.08
2195	3937532	24.08
2196	3944816	24.08
2197	3948568	24.08
2198	4261136	24.08
2199	4538157	24.08
2200	4734085	24.08
2201	5332257	24.08
2202	5332412	24.08
2203	5332776	24.08
2204	5332968	24.08
2205	5348214	24.08
2206	5359606	24.08
2207	7166400	24.08
2208	1401240	24.13
2209	2292295	24.13
2210	wPt-7721	24.16
2211	1218709	24.17
2212	3025983	24.17
2213	1021101	24.17
2214	1070935	24.17
2215	1083407	24.18
2216	373376	24.18
2217	wPt-8068	24.19
2218	wPt-6711	24.19
2219	wPt-0568	24.19
2220	994891	24.2
2221	1125160	24.21
2222	1096041	24.21
2223	2336010	24.21
2224	1039516	24.23
2225	1126002	24.23
2226	3023949	24.24
2227	3937975	24.24
2228	1010068	24.24
2229	1269492	24.24
2230	1282082	24.24
2231	1288998	24.24
2232	1011376	24.25
2233	1108627	24.25
2234	1122045	24.25
2235	1124428	24.25
2236	1134824	24.25
2237	1209517	24.25
2238	1220282	24.25
2239	1275314	24.25
2240	1339763	24.25
2241	2288945	24.25
2242	2317365	24.25
2243	3033863	24.25
2244	3935068	24.25
2245	3938645	24.25
2246	3940454	24.25
2247	3944119	24.25
2248	3945317	24.25
2249	3946826	24.25
2250	3951926	24.25
2251	3955958	24.25
2252	4394926	24.25
2253	4404520	24.25
2254	4406634	24.25
2255	4406641	24.25
2256	4406702	24.25
2257	4406798	24.25
2258	4992059	24.25
2259	4992092	24.25
2260	4992225	24.25
2261	4992913	24.25
2262	5968395	24.25
2263	1126330	24.25
2264	1160184	24.25
2265	5348584	24.25
2266	1076843	24.28
2267	983240	24.29
2268	4395232	24.29
2269	1382336	24.29
2270	1319863	24.3
2271	1107146	24.32
2272	1132500	24.33
2273	1247564	24.33
2274	1262822	24.33
2275	1282665	24.33
2276	1027131	24.34
2277	1038694	24.34
2278	1061658	24.34
2279	1075790	24.34
2280	1082834	24.34
2281	1147118	24.34
2282	1187807	24.34
2283	3034549	24.34
2284	1097538	24.35
2285	1116810	24.35
2286	1118293	24.36
2287	3943371	24.36
2288	wsnp_Ex_rep_c67619_66272209	24.38
2289	wsnp_Ex_rep_c66982_65424063	24.38
2290	wsnp_Ex_rep_c66982_65423289	24.38
2291	wsnp_Ex_c11560_18632777	24.38
2292	1003619	24.38
2293	1240326	24.38
2294	999103	24.4
2295	1091069	24.4
2296	3024443	24.4
2297	3950937	24.4
2298	4397553	24.4
2299	4992022	24.4
2300	1091816	24.4
2301	1205271	24.42
2302	1721177	24.42
2303	3934185	24.42
2304	1011927	24.44
2305	1202807	24.44
2306	2333359	24.44
2307	979169	24.45
2308	1125785	24.45
2309	1246952	24.45
2310	wPt-6139	24.46
2311	3948738	24.46
2312	1093060	24.48
2313	1113007	24.5
2314	1036491	24.51
2315	4733485	24.52
2316	7330908	24.52
2317	1697365	24.52
2318	3934726	24.54
2319	2300556	24.55
2320	120692	24.57
2321	1267436	24.57
2322	1278945	24.57
2323	2281608	24.57
2324	1148166	24.57
2325	1137954	24.58
2326	1014038	24.59
2327	1268007	24.59
2328	2322252	24.59
2329	990502	24.59
2330	997634	24.59
2331	1055207	24.59
2332	1092517	24.59
2333	1092725	24.59
2334	1094212	24.59
2335	1095862	24.59
2336	1101317	24.59
2337	1121406	24.59
2338	1134929	24.59
2339	1146482	24.59
2340	1204764	24.59
2341	1242276	24.59
2342	2366120	24.59
2343	3026125	24.59
2344	3033987	24.59
2345	4004593	24.59
2346	4536637	24.59
2347	4706000	24.59
2348	4910146	24.59
2349	5357393	24.59
2350	5411955	24.59
2351	5971539	24.59
2352	7340536	24.59
2353	7346792	24.59
2354	7352767	24.59
2355	7353721	24.59
2356	7491216	24.59
2357	wPt-740847	24.6
2358	991434	24.6
2359	994673	24.6
2360	1005930	24.6
2361	1099927	24.6
2362	1110580	24.6
2363	1206820	24.6
2364	1234618	24.6
2365	3222159	24.6
2366	4404817	24.6
2367	3942157	24.63
2368	wPt-0003	24.64
2369	1166523	24.71
2370	1090838	24.72
2371	1097891	24.73
2372	978526	24.73
2373	1036450	24.73
2374	1099943	24.73
2375	1165808	24.73
2376	4537534	24.73
2377	1245104	24.74
2378	1269102	24.75
2379	1094469	24.75
2380	1166509	24.75
2381	1283328	24.75
2382	2257424	24.75
2383	3222308	24.75
2384	3941855	24.75
2385	3946004	24.75
2386	3956113	24.75
2387	4003265	24.75
2388	4910902	24.75
2389	4991957	24.75
2390	4992562	24.75
2391	4993298	24.75
2392	5323992	24.75
2393	981357	24.78
2394	991548	24.83
2395	1014552	24.83
2396	1113877	24.83
2397	1133029	24.83
2398	1202353	24.83
2399	1220072	24.83
2400	1373811	24.83
2401	1377195	24.83
2402	1377963	24.83
2403	1720072	24.83
2404	3957550	24.83
2405	4991573	24.84
2406	992817	24.85
2407	1137907	24.92
2408	1044076	24.97
2409	1213440	24.97
2410	1230135	24.97
2411	4009997	24.97
2412	984222	24.99
2413	1120853	24.99
2414	1664094	24.99
2415	1063257	24.99
2416	1205315	24.99
2417	1210771	24.99
2418	1287126	24.99
2419	1665620	24.99
2420	1719770	25.05
2421	2278437	25.08
2422	2291271	25.08
2423	1114985	25.1
2424	2291970	25.1
2425	4004517	25.15
2426	3957091	25.21
2427	1061983	25.24
2428	3934166	25.24
2429	1080810	25.24
2430	1063031	25.28
2431	2327857	25.3
2432	982254	25.34
2433	1055015	25.34
2434	1202756	25.34
2435	1207616	25.34
2436	1209250	25.34
2437	1288646	25.34
2438	1344585	25.34
2439	3950107	25.4
2440	4003442	25.4
2441	977871	25.42
2442	XksuD18	25.5
2443	Xgwm296.1	25.5
2444	Xfbb72.2	25.5
2445	Xbcd1970.1	25.5
2446	2278113	25.58
2447	3026593	25.58
2448	4990723	25.58
2449	3022492	25.59
2450	980498	25.64
2451	1092959	25.64
2452	1123442	25.64
2453	1143754	25.64
2454	1216842	25.64
2455	1258635	25.64
2456	1261539	25.64
2457	1719812	25.64
2458	2255128	25.64
2459	2257109	25.64
2460	2303431	25.64
2461	3955002	25.64
2462	4539799	25.64
2463	4541525	25.64
2464	4663840	25.64
2465	2337796	25.68
2466	992036	25.68
2467	1207215	25.68
2468	1218090	25.68
2469	1318199	25.68
2470	1321074	25.68
2471	3941766	25.71
2472	1377496	25.75
2473	2293796	25.75
2474	1328469	25.78
2475	1101796	25.84
2476	2276278	25.85
2477	3024502	25.87
2478	7488510	25.87
2479	1059560	25.89
2480	1229753	25.89
2481	1370633	25.89
2482	4260820	25.95
2483	4405069	25.95
2484	4992886	25.95
2485	7351407	25.95
2486	1111291	26
2487	1052138	26.02
2488	1219900	26.02
2489	1281678	26.02
2490	1287063	26.02
2491	1202832	26.11
2492	986339	26.17
2493	992420	26.17
2494	1252955	26.17
2495	3935680	26.29
2496	3958078	26.29
2497	5578556	26.29
2498	2280607	26.29
2499	999996	26.3
2500	1250175	26.3
2501	1862912	26.3
2502	3936367	26.3
2503	3942813	26.3
2504	4439742	26.3
2505	4536629	26.3
2506	4733667	26.3
2507	4910598	26.3
2508	4993284	26.3
2509	1019835	26.3
2510	1125307	26.3
2511	3951827	26.37
2512	1007290	26.37
2513	1104382	26.37
2514	1396840	26.37
2515	3942343	26.37
2516	1008832	26.47
2517	1070855	26.47
2518	1093144	26.47
2519	1093145	26.47
2520	1101801	26.47
2521	1113744	26.47
2522	1217163	26.47
2523	1862130	26.47
2524	3031356	26.47
2525	992977	26.48
2526	1282467	26.5
2527	1024561	26.57
2528	1028793	26.57
2529	1238033	26.57
2530	3020975	26.57
2531	3946147	26.57
2532	3957559	26.57
2533	4733612	26.57
2534	5573067	26.57
2535	1077875	26.62
2536	1244589	26.64
2537	2289657	26.64
2538	1266124	26.65
2539	2349868	26.67
2540	116505	26.68
2541	1216321	26.68
2542	3959527	26.7
2543	988236	26.71
2544	1002659	26.71
2545	1070296	26.71
2546	1086350	26.71
2547	1151455	26.71
2548	1219221	26.71
2549	1281681	26.71
2550	3064550	26.71
2551	4909866	26.71
2552	1114262	26.73
2553	2347736	26.75
2554	wPt-7175	26.75
2555	Opata_429063_23_PstIMseI_SNP	26.75
2556	Opata_58302_10_PstIMseI_SNP	26.75
2557	Opata_173615_PstIMspI_PA	26.75
2558	Opata_2462180_PstIMspI_PA	26.75
2559	M6_1816168_PstIMspI_PA	26.75
2560	M6_1014368_PstIMseI_PA	26.75
2561	Opata_4102_PstIMspI_PA	26.75
2562	Opata_2956163_PstIMseI_PA	26.75
2563	Opata_3673316_PstIMseI_PA	26.75
2564	Opata_3823286_PstIMspI_PA	26.75
2565	Opata_1730719_PstIMseI_PA	26.75
2566	Opata_406852_7_PstIMspI_SNP	26.75
2567	Opata_2655959_79_PstIMspI_SNP	26.75
2568	Opata_17616_PstIMspI_PA	26.75
2569	Opata_937202_PstIMseI_PA	26.75
2570	Opata_273659_69_PstIMseI_SNP	26.75
2571	M6_1508333_PstIMspI_PA	26.75
2572	M6_651129_PstIMseI_PA	26.75
2573	Opata_2291852_PstIMspI_PA	26.75
2574	M6_1289670_PstIMspI_PA	26.75
2575	Opata_458579_PstIMspI_PA	26.75
2576	Opata_2373165_PstIMspI_PA	26.75
2577	M6_446329_PstIMseI_PA	26.75
2578	Opata_420225_87_PstIMseI_SNP	26.75
2579	Opata_3412306_16_PstIMspI_SNP	26.75
2580	Opata_3287273_PstIMspI_PA	26.75
2581	Opata_4060955_PstIMspI_PA	26.75
2582	Opata_3412306_13_PstIMspI_SNP	26.75
2583	Opata_4042968_PstIMspI_PA	26.75
2584	Opata_3207607_PstIMspI_PA	26.75
2585	M6_912126_PstIMseI_PA	26.75
2586	M6_941738_PstIMseI_PA	26.75
2587	M6_1954700_PstIMspI_PA	26.75
2588	M6_3352619_PstIMspI_PA	26.75
2589	M6_640837_PstIMseI_PA	26.75
2590	Opata_1614174_PstIMspI_PA	26.75
2591	Opata_420225_84_PstIMseI_SNP	26.75
2592	M6_1795455_PstIMspI_PA	26.75
2593	Opata_1717406_PstIMspI_PA	26.75
2594	M6_2421729_PstIMspI_PA	26.75
2595	Opata_2859067_PstIMspI_PA	26.75
2596	Opata_3962803_PstIMspI_PA	26.75
2597	Opata_2167355_83_PstIMspI_SNP	26.75
2598	Opata_315761_PstIMseI_PA	26.75
2599	Opata_1811908_20_PstIMspI_SNP	26.75
2600	M6_78559_PstIMseI_PA	26.75
2601	M6_1141049_PstIMseI_PA	26.75
2602	M6_38651_PstIMseI_PA	26.75
2603	M6_16718_PstIMseI_PA	26.75
2604	M6_516609_PstIMseI_PA	26.75
2605	M6_676501_PstIMseI_PA	26.75
2606	M6_449311_PstIMseI_PA	26.75
2607	M6_1207574_PstIMspI_PA	26.75
2608	M6_700713_PstIMspI_PA	26.75
2609	M6_2478579_PstIMseI_PA	26.75
2610	M6_167758_PstIMseI_PA	26.75
2611	M6_271570_PstIMseI_PA	26.75
2612	M6_1226561_PstIMseI_PA	26.75
2613	M6_62686_PstIMseI_PA	26.75
2614	M6_1196038_PstIMseI_PA	26.75
2615	M6_283883_PstIMseI_PA	26.75
2616	M6_85337_PstIMseI_PA	26.75
2617	M6_3530222_PstIMseI_PA	26.75
2618	M6_1744988_PstIMspI_PA	26.75
2619	M6_992316_PstIMluI_PA	26.75
2620	M6_3421617_PstIMspI_PA	26.75
2621	M6_563064_PstIMseI_PA	26.75
2622	M6_42925_PstIMseI_PA	26.75
2623	M6_1014533_PstIMspI_PA	26.75
2624	M6_34988_PstIMseI_PA	26.75
2625	Opata_993067_PstIMseI_PA	26.75
2626	M6_1465574_PstIMseI_PA	26.75
2627	M6_65132_PstIMspI_PA	26.75
2628	M6_232359_PstIMseI_PA	26.75
2629	M6_438763_PstIMseI_PA	26.75
2630	Opata_992139_PstIMspI_PA	26.75
2631	M6_763975_PstIMseI_PA	26.75
2632	M6_1923315_PstIMspI_PA	26.75
2633	Opata_4045708_PstIMspI_PA	26.75
2634	Opata_2757180_PstIMspI_PA	26.75
2635	M6_14620_PstIMseI_PA	26.75
2636	M6_2093007_PstIMspI_PA	26.75
2637	M6_2564999_PstIMspI_PA	26.75
2638	Opata_1456892_PstIMspI_PA	26.75
2639	M6_2388426_PstIMseI_PA	26.75
2640	Opata_534314_PstIMspI_PA	26.75
2641	Opata_1232937_PstIMseI_PA	26.75
2642	M6_1927404_PstIMspI_PA	26.75
2643	M6_798010_PstIMspI_PA	26.75
2644	Opata_421058_PstIMluI_PA	26.75
2645	M6_3929622_PstIMseI_PA	26.75
2646	M6_414032_PstIMseI_PA	26.75
2647	M6_203025_PstIMspI_PA	26.75
2648	Opata_3425762_PstIMspI_PA	26.75
2649	M6_197832_PstIMseI_PA	26.75
2650	M6_3161738_PstIMspI_PA	26.75
2651	M6_2766054_PstIMseI_PA	26.75
2652	Opata_1119922_PstIMspI_PA	26.75
2653	M6_456074_PstIMseI_PA	26.75
2654	M6_2783333_PstIMseI_PA	26.75
2655	M6_542471_PstIMspI_PA	26.75
2656	Opata_506446_PstIMluI_PA	26.75
2657	Opata_3948369_PstIMspI_PA	26.75
2658	Opata_238215_PstIMspI_PA	26.75
2659	Opata_3628598_PstIMspI_PA	26.75
2660	M6_333655_PstIMseI_PA	26.75
2661	M6_561741_PstIMspI_PA	26.75
2662	M6_2835364_PstIMseI_PA	26.75
2663	M6_467642_PstIMspI_PA	26.75
2664	M6_602992_PstIMseI_PA	26.75
2665	M6_1449935_PstIMspI_PA	26.75
2666	M6_83322_PstIMseI_PA	26.75
2667	M6_1046088_PstIMseI_PA	26.75
2668	M6_413547_PstIMspI_PA	26.75
2669	Opata_11754_PstIMspI_PA	26.75
2670	M6_1173625_PstIMseI_PA	26.75
2671	M6_2074275_PstIMspI_PA	26.75
2672	M6_815248_PstIMseI_PA	26.75
2673	M6_466723_PstIMseI_PA	26.75
2674	M6_355007_PstIMspI_PA	26.75
2675	M6_792717_PstIMseI_PA	26.75
2676	M6_345597_PstIMseI_PA	26.75
2677	M6_791418_PstIMspI_PA	26.75
2678	M6_220969_PstIMseI_PA	26.75
2679	M6_196525_PstIMspI_PA	26.75
2680	Opata_116816_PstIMspI_PA	26.75
2681	M6_424051_PstIMspI_PA	26.75
2682	M6_151498_PstIMseI_PA	26.75
2683	M6_871374_PstIMspI_PA	26.75
2684	M6_427988_PstIMspI_PA	26.75
2685	Opata_796259_PstIMspI_PA	26.75
2686	M6_3060478_PstIMspI_PA	26.75
2687	M6_932251_PstIMseI_PA	26.75
2688	M6_211780_PstIMseI_PA	26.75
2689	M6_343456_PstIMseI_PA	26.75
2690	M6_1336124_PstIMspI_PA	26.75
2691	Opata_1529830_PstIMspI_PA	26.75
2692	M6_678009_PstIMseI_PA	26.75
2693	M6_621115_PstIMspI_PA	26.75
2694	M6_1555452_PstIMspI_PA	26.75
2695	M6_63469_PstIMseI_PA	26.75
2696	M6_394316_PstIMspI_PA	26.75
2697	M6_1499115_PstIMseI_PA	26.75
2698	M6_3509547_PstIMseI_PA	26.75
2699	M6_1019467_PstIMspI_PA	26.75
2700	M6_1277359_PstIMspI_PA	26.75
2701	M6_385750_PstIMspI_PA	26.75
2702	Opata_1663510_PstIMspI_PA	26.75
2703	M6_509751_PstIMseI_PA	26.75
2704	M6_1144000_PstIMseI_PA	26.75
2705	M6_3597765_PstIMseI_PA	26.75
2706	M6_119291_PstIMspI_PA	26.75
2707	M6_121115_PstIMseI_PA	26.75
2708	M6_902343_PstIMspI_PA	26.75
2709	M6_233292_PstIMseI_PA	26.75
2710	Opata_1234874_PstIMspI_PA	26.75
2711	M6_460708_PstIMspI_PA	26.75
2712	M6_991743_PstIMspI_PA	26.75
2713	M6_138184_PstIMspI_PA	26.75
2714	M6_875976_PstIMseI_PA	26.75
2715	M6_1477544_PstIMspI_PA	26.75
2716	M6_1071239_PstIMseI_PA	26.75
2717	M6_1313018_PstIMspI_PA	26.75
2718	Opata_4067267_PstIMseI_PA	26.75
2719	M6_630587_PstIMspI_PA	26.75
2720	M6_114470_PstIMseI_PA	26.75
2721	M6_913888_PstIMseI_PA	26.75
2722	Opata_1232665_PstIMspI_PA	26.75
2723	M6_600625_PstIMspI_PA	26.75
2724	M6_918856_PstIMspI_PA	26.75
2725	M6_3232899_PstIMspI_PA	26.75
2726	M6_2698584_PstIMspI_PA	26.75
2727	M6_420747_PstIMspI_PA	26.75
2728	M6_907181_PstIMspI_PA	26.75
2729	Opata_4138334_PstIMspI_PA	26.75
2730	M6_720059_PstIMspI_PA	26.75
2731	M6_1193021_PstIMspI_PA	26.75
2732	M6_327636_PstIMspI_PA	26.75
2733	M6_110391_PstIMseI_PA	26.75
2734	M6_361975_PstIMspI_PA	26.75
2735	Opata_940738_PstIMspI_PA	26.75
2736	M6_2958600_PstIMspI_PA	26.75
2737	Opata_1051336_PstIMseI_PA	26.75
2738	M6_3456101_PstIMspI_PA	26.75
2739	M6_2652146_PstIMspI_PA	26.75
2740	M6_151286_PstIMseI_PA	26.75
2741	M6_1362376_PstIMspI_PA	26.75
2742	M6_167655_PstIMseI_PA	26.75
2743	M6_71400_PstIMseI_PA	26.75
2744	Opata_2423905_PstIMluI_PA	26.75
2745	M6_2857827_PstIMspI_PA	26.75
2746	M6_1802690_PstIMspI_PA	26.75
2747	M6_867663_PstIMspI_PA	26.75
2748	M6_291078_PstIMseI_PA	26.75
2749	M6_854426_PstIMspI_PA	26.75
2750	M6_585008_PstIMseI_PA	26.75
2751	M6_450155_PstIMspI_PA	26.75
2752	Opata_292554_12_PstIMspI_SNP	26.75
2753	M6_796958_PstIMseI_PA	26.75
2754	M6_328343_PstIMseI_PA	26.75
2755	M6_706239_PstIMseI_PA	26.75
2756	M6_1367189_PstIMspI_PA	26.75
2757	Opata_3035720_43_PstIMspI_SNP	26.75
2758	M6_3582408_PstIMspI_PA	26.75
2759	M6_2694138_PstIMspI_PA	26.75
2760	M6_354872_PstIMspI_PA	26.75
2761	M6_887272_PstIMseI_PA	26.75
2762	Opata_988238_PstIMseI_PA	26.75
2763	M6_74415_PstIMseI_PA	26.75
2764	M6_888492_PstIMluI_PA	26.75
2765	M6_2351970_PstIMspI_PA	26.75
2766	M6_979185_PstIMspI_PA	26.75
2767	M6_313465_PstIMspI_PA	26.75
2768	M6_142303_PstIMseI_PA	26.75
2769	Opata_1227641_PstIMspI_PA	26.75
2770	M6_311976_PstIMseI_PA	26.75
2771	M6_1314187_PstIMspI_PA	26.75
2772	Opata_153137_PstIMspI_PA	26.75
2773	M6_927390_PstIMseI_PA	26.75
2774	M6_1842651_PstIMseI_PA	26.75
2775	M6_835442_PstIMseI_PA	26.75
2776	M6_217642_PstIMseI_PA	26.75
2777	M6_476213_PstIMspI_PA	26.75
2778	M6_557579_PstIMseI_PA	26.75
2779	Opata_292554_66_PstIMspI_SNP	26.75
2780	M6_1188741_PstIMspI_PA	26.75
2781	M6_384218_PstIMspI_PA	26.75
2782	M6_1554040_PstIMspI_PA	26.75
2783	M6_1288153_PstIMspI_PA	26.75
2784	M6_1291490_PstIMspI_PA	26.75
2785	M6_1417212_PstIMspI_PA	26.75
2786	M6_2208655_PstIMspI_PA	26.75
2787	M6_694613_PstIMspI_PA	26.75
2788	M6_745727_PstIMspI_PA	26.75
2789	M6_338907_PstIMspI_PA	26.75
2790	M6_1524261_PstIMspI_PA	26.75
2791	M6_617549_PstIMseI_PA	26.75
2792	Opata_317720_10_PstIMspI_SNP	26.75
2793	Opata_3041011_PstIMspI_PA	26.75
2794	M6_526365_PstIMseI_PA	26.75
2795	Opata_25317_PstIMseI_PA	26.75
2796	M6_805030_PstIMseI_PA	26.75
2797	M6_1308845_PstIMspI_PA	26.75
2798	M6_2057866_PstIMspI_PA	26.75
2799	M6_365591_PstIMspI_PA	26.75
2800	M6_393461_PstIMspI_PA	26.75
2801	M6_1399763_PstIMseI_PA	26.75
2802	M6_644085_PstIMspI_PA	26.75
2803	M6_1934685_PstIMseI_PA	26.75
2804	M6_1061855_PstIMseI_PA	26.75
2805	Opata_65558_PstIMspI_PA	26.75
2806	M6_1906608_PstIMseI_PA	26.75
2807	M6_2213236_PstIMspI_PA	26.75
2808	M6_189142_PstIMseI_PA	26.75
2809	M6_1745337_PstIMseI_PA	26.75
2810	M6_790503_PstIMseI_PA	26.75
2811	M6_667920_PstIMseI_PA	26.75
2812	M6_764212_PstIMseI_PA	26.75
2813	Opata_2574497_PstIMspI_PA	26.75
2814	M6_657297_PstIMspI_PA	26.75
2815	M6_2258959_PstIMspI_PA	26.75
2816	M6_1488623_PstIMspI_PA	26.75
2817	M6_490715_PstIMseI_PA	26.75
2818	M6_2958384_PstIMseI_PA	26.75
2819	M6_2977891_PstIMspI_PA	26.75
2820	M6_162591_PstIMseI_PA	26.75
2821	M6_495900_PstIMspI_PA	26.75
2822	M6_2734355_PstIMspI_PA	26.75
2823	M6_980153_PstIMspI_PA	26.75
2824	M6_172127_PstIMseI_PA	26.75
2825	M6_1266163_PstIMspI_PA	26.75
2826	M6_706311_PstIMspI_PA	26.75
2827	M6_374750_PstIMspI_PA	26.75
2828	M6_1154382_PstIMspI_PA	26.75
2829	M6_1963766_PstIMspI_PA	26.75
2830	M6_261519_PstIMseI_PA	26.75
2831	M6_1646182_PstIMspI_PA	26.75
2832	M6_2350836_PstIMspI_PA	26.75
2833	M6_392706_PstIMspI_PA	26.75
2834	M6_1268455_PstIMspI_PA	26.75
2835	M6_837178_PstIMseI_PA	26.75
2836	Opata_960435_PstIMseI_PA	26.75
2837	M6_1881383_PstIMspI_PA	26.75
2838	M6_675096_PstIMseI_PA	26.75
2839	M6_1212860_PstIMseI_PA	26.75
2840	M6_2163206_PstIMspI_PA	26.75
2841	M6_2530636_PstIMseI_PA	26.75
2842	M6_663662_PstIMspI_PA	26.75
2843	M6_568090_PstIMspI_PA	26.75
2844	M6_2120521_PstIMspI_PA	26.75
2845	M6_408718_PstIMspI_PA	26.75
2846	M6_2904119_PstIMspI_PA	26.75
2847	M6_3013843_PstIMseI_PA	26.75
2848	M6_420277_PstIMspI_PA	26.75
2849	M6_121244_PstIMspI_PA	26.75
2850	M6_637950_PstIMspI_PA	26.75
2851	Opata_1622518_PstIMspI_PA	26.75
2852	Opata_4213224_PstIMseI_PA	26.75
2853	Opata_4242011_PstIMspI_PA	26.75
2854	Opata_3186321_PstIMspI_PA	26.75
2855	Opata_3897915_PstIMseI_PA	26.75
2856	Opata_341717_PstIMspI_PA	26.75
2857	Opata_52640_PstIMluI_PA	26.75
2858	Opata_649118_PstIMspI_PA	26.75
2859	Opata_222499_PstIMseI_PA	26.75
2860	Opata_1473132_PstIMspI_PA	26.75
2861	Opata_356885_PstIMseI_PA	26.75
2862	M6_391199_PstIMspI_PA	26.75
2863	M6_251312_PstIMseI_PA	26.75
2864	Opata_3410894_PstIMspI_PA	26.75
2865	M6_391707_PstIMspI_PA	26.75
2866	Opata_1449095_38_PstIMseI_SNP	26.75
2867	Opata_817775_PstIMspI_PA	26.75
2868	Opata_2402538_59_PstIMspI_SNP	26.75
2869	Opata_882192_PstIMspI_PA	26.75
2870	Opata_358893_PstIMspI_PA	26.75
2871	Opata_2665718_PstIMspI_PA	26.75
2872	Opata_2554774_PstIMspI_PA	26.75
2873	Opata_3191670_PstIMspI_PA	26.75
2874	M6_955315_PstIMspI_PA	26.75
2875	M6_815599_PstIMspI_PA	26.75
2876	Opata_127280_PstIMseI_PA	26.75
2877	Opata_2621637_PstIMseI_PA	26.75
2878	M6_442150_PstIMspI_PA	26.75
2879	Opata_456417_PstIMspI_PA	26.75
2880	Opata_1558498_PstIMspI_PA	26.75
2881	M6_1331833_PstIMspI_PA	26.75
2882	Opata_337418_PstIMspI_PA	26.75
2883	Opata_2136812_PstIMspI_PA	26.75
2884	Opata_338712_PstIMspI_PA	26.75
2885	Opata_1449095_69_PstIMseI_SNP	26.75
2886	M6_326765_PstIMspI_PA	26.75
2887	M6_344702_PstIMspI_PA	26.75
2888	Opata_970660_PstIMspI_PA	26.75
2889	Opata_3919098_PstIMspI_PA	26.75
2890	M6_1312983_PstIMseI_PA	26.75
2891	M6_1806461_PstIMseI_PA	26.75
2892	M6_1032538_PstIMspI_PA	26.75
2893	Opata_3053114_PstIMspI_PA	26.75
2894	M6_1082217_PstIMspI_PA	26.75
2895	M6_1372977_PstIMseI_PA	26.75
2896	Opata_1865723_PstIMspI_PA	26.75
2897	M6_2816193_PstIMseI_PA	26.75
2898	Opata_1217499_PstIMspI_PA	26.75
2899	Opata_3007273_PstIMspI_PA	26.75
2900	M6_1452931_PstIMspI_PA	26.75
2901	M6_400602_PstIMspI_PA	26.75
2902	Opata_2964923_PstIMspI_PA	26.75
2903	Opata_1538398_PstIMspI_PA	26.75
2904	Opata_3513995_PstIMspI_PA	26.75
2905	Opata_3368368_PstIMspI_PA	26.75
2906	M6_572515_PstIMspI_PA	26.75
2907	Opata_829711_PstIMspI_PA	26.75
2908	Opata_270023_PstIMseI_PA	26.75
2909	M6_158530_PstIMseI_PA	26.75
2910	Opata_295850_PstIMspI_PA	26.75
2911	Opata_2139433_PstIMspI_PA	26.75
2912	M6_449084_PstIMseI_PA	26.75
2913	Opata_227410_PstIMspI_PA	26.75
2914	M6_451373_PstIMspI_PA	26.75
2915	Opata_221730_PstIMspI_PA	26.75
2916	Opata_49302_PstIMspI_PA	26.75
2917	Opata_1226698_PstIMspI_PA	26.75
2918	M6_3032318_PstIMspI_PA	26.75
2919	Opata_446930_66_PstIMseI_SNP	26.75
2920	Opata_15251_PstIMspI_PA	26.75
2921	Opata_1020195_PstIMluI_PA	26.75
2922	Opata_2174535_PstIMseI_PA	26.75
2923	M6_513546_PstIMspI_PA	26.75
2924	M6_3642793_PstIMseI_PA	26.75
2925	M6_1230462_PstIMspI_PA	26.75
2926	Opata_1042024_PstIMseI_PA	26.75
2927	Opata_616876_PstIMseI_PA	26.75
2928	M6_852985_PstIMspI_PA	26.75
2929	Opata_858091_PstIMseI_PA	26.75
2930	M6_2903488_PstIMspI_PA	26.75
2931	Opata_386171_PstIMseI_PA	26.75
2932	Opata_1377058_PstIMspI_PA	26.75
2933	Opata_3517969_PstIMspI_PA	26.75
2934	M6_4083136_PstIMseI_PA	26.75
2935	Opata_64517_PstIMseI_PA	26.75
2936	Opata_439533_PstIMseI_PA	26.75
2937	Opata_1186932_PstIMspI_PA	26.75
2938	Opata_61966_PstIMspI_PA	26.75
2939	M6_503358_PstIMspI_PA	26.75
2940	Opata_1830184_PstIMspI_PA	26.75
2941	Opata_378471_PstIMluI_PA	26.75
2942	M6_3330025_PstIMspI_PA	26.75
2943	M6_539120_PstIMspI_PA	26.75
2944	M6_623467_PstIMspI_PA	26.75
2945	M6_2658062_PstIMspI_PA	26.75
2946	M6_312027_PstIMspI_PA	26.75
2947	Opata_3163052_PstIMspI_PA	26.75
2948	Opata_680884_PstIMluI_PA	26.75
2949	M6_3191802_PstIMspI_PA	26.75
2950	M6_866055_PstIMspI_PA	26.75
2951	M6_3529972_PstIMspI_PA	26.75
2952	M6_2531709_PstIMseI_PA	26.75
2953	M6_219989_PstIMseI_PA	26.75
2954	M6_525824_PstIMspI_PA	26.75
2955	M6_3132765_PstIMspI_PA	26.75
2956	M6_1818763_PstIMspI_PA	26.75
2957	M6_2477164_PstIMseI_PA	26.75
2958	M6_410321_PstIMspI_PA	26.75
2959	M6_1528300_PstIMseI_PA	26.75
2960	M6_839129_PstIMspI_PA	26.75
2961	M6_309561_PstIMseI_PA	26.75
2962	M6_193317_PstIMseI_PA	26.75
2963	M6_384379_PstIMspI_PA	26.75
2964	M6_1767315_PstIMspI_PA	26.75
2965	M6_1281343_PstIMspI_PA	26.75
2966	M6_195115_PstIMspI_PA	26.75
2967	M6_1878151_PstIMspI_PA	26.75
2968	M6_125352_PstIMspI_PA	26.75
2969	M6_414544_PstIMseI_PA	26.75
2970	M6_2582187_PstIMspI_PA	26.75
2971	Opata_1754851_PstIMseI_PA	26.75
2972	M6_583697_PstIMspI_PA	26.75
2973	M6_849176_PstIMspI_PA	26.75
2974	M6_3479377_PstIMspI_PA	26.75
2975	M6_463738_PstIMspI_PA	26.75
2976	M6_2966800_PstIMspI_PA	26.75
2977	M6_504104_PstIMspI_PA	26.75
2978	M6_452809_PstIMspI_PA	26.75
2979	M6_2146165_PstIMspI_PA	26.75
2980	M6_560445_PstIMseI_PA	26.75
2981	M6_1501586_PstIMspI_PA	26.75
2982	M6_315044_PstIMspI_PA	26.75
2983	M6_420237_PstIMseI_PA	26.75
2984	M6_1401523_PstIMseI_PA	26.75
2985	M6_60119_PstIMspI_PA	26.75
2986	M6_1101530_PstIMseI_PA	26.75
2987	M6_378543_PstIMseI_PA	26.75
2988	M6_856667_PstIMspI_PA	26.75
2989	M6_620549_PstIMseI_PA	26.75
2990	M6_513304_PstIMseI_PA	26.75
2991	M6_1201214_PstIMspI_PA	26.75
2992	M6_1660670_PstIMspI_PA	26.75
2993	M6_1462592_PstIMseI_PA	26.75
2994	M6_1533248_PstIMspI_PA	26.75
2995	M6_61733_PstIMseI_PA	26.75
2996	M6_1038582_PstIMspI_PA	26.75
2997	M6_4242512_PstIMseI_PA	26.75
2998	M6_226836_PstIMseI_PA	26.75
2999	M6_358624_PstIMspI_PA	26.75
3000	M6_50729_PstIMseI_PA	26.75
3001	M6_135522_PstIMspI_PA	26.75
3002	Opata_460118_PstIMspI_PA	26.75
3003	M6_276865_PstIMspI_PA	26.75
3004	M6_3369125_PstIMspI_PA	26.75
3005	M6_625080_PstIMseI_PA	26.75
3006	M6_148128_PstIMseI_PA	26.75
3007	Opata_385518_PstIMseI_PA	26.75
3008	M6_143213_PstIMseI_PA	26.75
3009	M6_378284_PstIMspI_PA	26.75
3010	M6_822103_PstIMspI_PA	26.75
3011	M6_466449_PstIMspI_PA	26.75
3012	M6_846097_PstIMseI_PA	26.75
3013	M6_3175527_PstIMspI_PA	26.75
3014	M6_13447_PstIMseI_PA	26.75
3015	M6_647608_PstIMseI_PA	26.75
3016	M6_1361219_PstIMspI_PA	26.75
3017	M6_126559_PstIMseI_PA	26.75
3018	M6_46553_PstIMseI_PA	26.75
3019	M6_2791229_PstIMspI_PA	26.75
3020	M6_468488_PstIMseI_PA	26.75
3021	M6_105765_PstIMseI_PA	26.75
3022	M6_4057317_PstIMseI_PA	26.75
3023	M6_585968_PstIMspI_PA	26.75
3024	M6_110628_PstIMseI_PA	26.75
3025	M6_843052_PstIMspI_PA	26.75
3026	M6_942642_PstIMspI_PA	26.75
3027	M6_52810_PstIMseI_PA	26.75
3028	M6_1228457_PstIMspI_PA	26.75
3029	M6_3577031_PstIMspI_PA	26.75
3030	M6_347384_PstIMspI_PA	26.75
3031	M6_2649134_PstIMspI_PA	26.75
3032	M6_1037450_PstIMspI_PA	26.75
3033	M6_1015189_PstIMspI_PA	26.75
3034	M6_2114371_PstIMseI_PA	26.75
3035	M6_34336_PstIMseI_PA	26.75
3036	M6_1385269_PstIMspI_PA	26.75
3037	M6_326692_PstIMspI_PA	26.75
3038	M6_3225596_PstIMspI_PA	26.75
3039	M6_313749_PstIMseI_PA	26.75
3040	M6_3026962_PstIMspI_PA	26.75
3041	M6_220876_PstIMspI_PA	26.75
3042	M6_286580_PstIMseI_PA	26.75
3043	M6_2338197_PstIMseI_PA	26.75
3044	M6_855075_PstIMspI_PA	26.75
3045	M6_362979_PstIMspI_PA	26.75
3046	M6_1327831_PstIMspI_PA	26.75
3047	M6_530383_PstIMseI_PA	26.75
3048	M6_2143518_PstIMspI_PA	26.75
3049	M6_625914_PstIMspI_PA	26.75
3050	M6_1862291_PstIMseI_PA	26.75
3051	M6_2624193_PstIMspI_PA	26.75
3052	M6_949077_PstIMseI_PA	26.75
3053	M6_149222_PstIMseI_PA	26.75
3054	M6_317222_PstIMspI_PA	26.75
3055	M6_1419150_PstIMspI_PA	26.75
3056	M6_2605714_PstIMluI_PA	26.75
3057	M6_412418_PstIMspI_PA	26.75
3058	M6_425322_PstIMspI_PA	26.75
3059	M6_2118067_PstIMspI_PA	26.75
3060	M6_369570_PstIMspI_PA	26.75
3061	M6_137591_PstIMspI_PA	26.75
3062	M6_781085_PstIMseI_PA	26.75
3063	M6_3864738_PstIMseI_PA	26.75
3064	M6_791498_PstIMspI_PA	26.75
3065	M6_1716306_PstIMseI_PA	26.75
3066	Opata_201059_PstIMspI_PA	26.75
3067	M6_546590_PstIMspI_PA	26.75
3068	M6_1256883_PstIMseI_PA	26.75
3069	M6_902656_PstIMspI_PA	26.75
3070	M6_1230239_PstIMseI_PA	26.75
3071	M6_381136_PstIMseI_PA	26.75
3072	M6_381348_PstIMspI_PA	26.75
3073	M6_443123_PstIMseI_PA	26.75
3074	M6_791559_PstIMseI_PA	26.75
3075	M6_1136144_PstIMspI_PA	26.75
3076	M6_1754325_PstIMspI_PA	26.75
3077	M6_657043_PstIMseI_PA	26.75
3078	M6_309612_PstIMseI_PA	26.75
3079	M6_1150926_PstIMspI_PA	26.75
3080	M6_220725_PstIMspI_PA	26.75
3081	M6_276048_PstIMseI_PA	26.75
3082	M6_233336_PstIMseI_PA	26.75
3083	M6_2264679_PstIMspI_PA	26.75
3084	M6_512460_PstIMseI_PA	26.75
3085	M6_585271_PstIMspI_PA	26.75
3086	M6_802941_PstIMseI_PA	26.75
3087	M6_463445_PstIMseI_PA	26.75
3088	M6_329620_PstIMspI_PA	26.75
3089	M6_311971_PstIMspI_PA	26.75
3090	M6_2132625_PstIMspI_PA	26.75
3091	M6_280665_PstIMseI_PA	26.75
3092	M6_709188_PstIMspI_PA	26.75
3093	M6_518965_PstIMspI_PA	26.75
3094	M6_2257351_PstIMspI_PA	26.75
3095	M6_516246_PstIMspI_PA	26.75
3096	M6_402878_PstIMspI_PA	26.75
3097	M6_17541_PstIMseI_PA	26.75
3098	M6_1500622_PstIMspI_PA	26.75
3099	M6_1202386_PstIMspI_PA	26.75
3100	M6_579532_PstIMspI_PA	26.75
3101	M6_2653918_PstIMspI_PA	26.75
3102	M6_1341997_PstIMspI_PA	26.75
3103	Opata_1970029_PstIMspI_PA	26.75
3104	M6_2163134_PstIMspI_PA	26.75
3105	M6_229242_PstIMspI_PA	26.75
3106	M6_1866938_PstIMspI_PA	26.75
3107	M6_2012110_PstIMspI_PA	26.75
3108	M6_172980_PstIMseI_PA	26.75
3109	M6_926954_PstIMspI_PA	26.75
3110	M6_1342610_PstIMspI_PA	26.75
3111	M6_1889401_PstIMspI_PA	26.75
3112	M6_1152192_PstIMseI_PA	26.75
3113	M6_42297_PstIMseI_PA	26.75
3114	M6_1894020_PstIMspI_PA	26.75
3115	M6_22915_PstIMseI_PA	26.75
3116	M6_87500_PstIMspI_PA	26.75
3117	M6_696629_PstIMspI_PA	26.75
3118	M6_66558_PstIMspI_PA	26.75
3119	M6_2221886_PstIMspI_PA	26.75
3120	M6_655415_PstIMseI_PA	26.75
3121	M6_43401_PstIMseI_PA	26.75
3122	M6_537542_PstIMseI_PA	26.75
3123	M6_350292_PstIMspI_PA	26.75
3124	M6_1312653_PstIMseI_PA	26.75
3125	M6_1890430_PstIMseI_PA	26.75
3126	M6_2883903_PstIMspI_PA	26.75
3127	M6_1746328_PstIMspI_PA	26.75
3128	M6_342186_PstIMspI_PA	26.75
3129	M6_404657_PstIMspI_PA	26.75
3130	M6_663847_PstIMseI_PA	26.75
3131	M6_1186681_PstIMseI_PA	26.75
3132	M6_1513732_PstIMluI_PA	26.75
3133	M6_2579564_PstIMspI_PA	26.75
3134	M6_826603_PstIMspI_PA	26.75
3135	M6_529805_PstIMspI_PA	26.75
3136	M6_89671_PstIMseI_PA	26.75
3137	M6_2762848_PstIMseI_PA	26.75
3138	M6_31302_PstIMseI_PA	26.75
3139	M6_102993_PstIMseI_PA	26.75
3140	M6_459606_PstIMspI_PA	26.75
3141	M6_1415970_PstIMspI_PA	26.75
3142	M6_33850_PstIMseI_PA	26.75
3143	M6_1789646_PstIMspI_PA	26.75
3144	Opata_1013809_PstIMseI_PA	26.75
3145	M6_669899_PstIMspI_PA	26.75
3146	M6_495297_PstIMspI_PA	26.75
3147	M6_2667362_PstIMspI_PA	26.75
3148	M6_78581_PstIMspI_PA	26.75
3149	M6_858089_PstIMseI_PA	26.75
3150	M6_1129614_PstIMspI_PA	26.75
3151	M6_1230399_PstIMspI_PA	26.75
3152	M6_863693_PstIMspI_PA	26.75
3153	M6_253902_PstIMspI_PA	26.75
3154	M6_1826125_PstIMspI_PA	26.75
3155	M6_3830390_PstIMseI_PA	26.75
3156	Opata_3683128_PstIMspI_PA	26.75
3157	M6_197219_PstIMseI_PA	26.75
3158	M6_369428_PstIMspI_PA	26.75
3159	M6_2139648_PstIMspI_PA	26.75
3160	M6_3593791_PstIMseI_PA	26.75
3161	M6_434285_PstIMspI_PA	26.75
3162	M6_3750268_PstIMseI_PA	26.75
3163	Opata_792979_PstIMseI_PA	26.75
3164	M6_673720_PstIMspI_PA	26.75
3165	M6_3331857_PstIMspI_PA	26.75
3166	M6_332160_PstIMspI_PA	26.75
3167	M6_1111751_PstIMseI_PA	26.75
3168	M6_829216_PstIMspI_PA	26.75
3169	M6_1800897_PstIMspI_PA	26.75
3170	M6_588248_PstIMspI_PA	26.75
3171	M6_434161_PstIMspI_PA	26.75
3172	M6_292880_PstIMseI_PA	26.75
3173	M6_364214_PstIMspI_PA	26.75
3174	M6_594464_PstIMseI_PA	26.75
3175	M6_486642_PstIMseI_PA	26.75
3176	Opata_1449690_PstIMluI_PA	26.75
3177	M6_181881_PstIMseI_PA	26.75
3178	M6_3434000_PstIMspI_PA	26.75
3179	M6_794912_PstIMseI_PA	26.75
3180	M6_221254_PstIMseI_PA	26.75
3181	M6_630863_PstIMspI_PA	26.75
3182	M6_3136456_PstIMspI_PA	26.75
3183	M6_484048_PstIMspI_PA	26.75
3184	M6_172459_PstIMspI_PA	26.75
3185	M6_1153896_PstIMspI_PA	26.75
3186	M6_1499188_PstIMspI_PA	26.75
3187	M6_378541_PstIMseI_PA	26.75
3188	M6_130811_PstIMspI_PA	26.75
3189	M6_983185_PstIMspI_PA	26.75
3190	M6_567707_PstIMspI_PA	26.75
3191	M6_1137505_PstIMspI_PA	26.75
3192	M6_568234_PstIMseI_PA	26.75
3193	M6_1334376_PstIMspI_PA	26.75
3194	M6_1342616_PstIMseI_PA	26.75
3195	Opata_1386570_PstIMspI_PA	26.75
3196	M6_1148765_PstIMspI_PA	26.75
3197	M6_132004_PstIMspI_PA	26.75
3198	M6_105708_PstIMseI_PA	26.75
3199	M6_685734_PstIMspI_PA	26.75
3200	M6_19273_PstIMspI_PA	26.75
3201	M6_609873_PstIMspI_PA	26.75
3202	M6_1234753_PstIMspI_PA	26.75
3203	M6_1102371_PstIMspI_PA	26.75
3204	M6_92976_PstIMseI_PA	26.75
3205	M6_94993_PstIMseI_PA	26.75
3206	M6_2158437_PstIMspI_PA	26.75
3207	M6_278307_PstIMseI_PA	26.75
3208	M6_2962874_PstIMspI_PA	26.75
3209	M6_147979_PstIMseI_PA	26.75
3210	M6_214478_PstIMseI_PA	26.75
3211	M6_279516_PstIMseI_PA	26.75
3212	M6_73289_PstIMspI_PA	26.75
3213	M6_150049_PstIMseI_PA	26.75
3214	M6_3462015_PstIMspI_PA	26.75
3215	M6_510550_PstIMseI_PA	26.75
3216	M6_1812639_PstIMspI_PA	26.75
3217	M6_1580477_PstIMseI_PA	26.75
3218	M6_1740525_PstIMspI_PA	26.75
3219	M6_600127_PstIMseI_PA	26.75
3220	M6_147802_PstIMseI_PA	26.75
3221	M6_5383_PstIMspI_PA	26.75
3222	M6_379175_PstIMspI_PA	26.75
3223	M6_95792_PstIMseI_PA	26.75
3224	M6_278891_PstIMseI_PA	26.75
3225	M6_1772182_PstIMspI_PA	26.75
3226	M6_1290364_PstIMseI_PA	26.75
3227	M6_2228494_PstIMspI_PA	26.75
3228	M6_2137450_PstIMspI_PA	26.75
3229	M6_1429475_PstIMseI_PA	26.75
3230	M6_961842_PstIMspI_PA	26.75
3231	M6_607242_PstIMspI_PA	26.75
3232	M6_492346_PstIMspI_PA	26.75
3233	M6_178563_PstIMspI_PA	26.75
3234	M6_1869908_PstIMspI_PA	26.75
3235	M6_656798_PstIMspI_PA	26.75
3236	M6_2299095_PstIMspI_PA	26.75
3237	M6_845594_PstIMseI_PA	26.75
3238	M6_209691_PstIMspI_PA	26.75
3239	M6_925210_PstIMseI_PA	26.75
3240	M6_2131876_PstIMspI_PA	26.75
3241	M6_377532_PstIMseI_PA	26.75
3242	M6_353393_PstIMspI_PA	26.75
3243	M6_362637_PstIMspI_PA	26.75
3244	M6_163307_PstIMspI_PA	26.75
3245	M6_140385_PstIMspI_PA	26.75
3246	M6_551151_PstIMseI_PA	26.75
3247	M6_2711678_PstIMspI_PA	26.75
3248	M6_706430_PstIMspI_PA	26.75
3249	M6_3846922_PstIMseI_PA	26.75
3250	M6_1790114_PstIMspI_PA	26.75
3251	M6_557082_PstIMspI_PA	26.75
3252	M6_879526_PstIMspI_PA	26.75
3253	M6_2799517_PstIMspI_PA	26.75
3254	M6_288159_PstIMseI_PA	26.75
3255	M6_2677281_PstIMspI_PA	26.75
3256	M6_118960_PstIMspI_PA	26.75
3257	M6_804347_PstIMspI_PA	26.75
3258	M6_587485_PstIMspI_PA	26.75
3259	M6_435352_PstIMspI_PA	26.75
3260	M6_487192_PstIMspI_PA	26.75
3261	M6_219930_PstIMspI_PA	26.75
3262	M6_915830_PstIMspI_PA	26.75
3263	M6_1447762_PstIMspI_PA	26.75
3264	M6_893923_PstIMseI_PA	26.75
3265	M6_1222273_PstIMspI_PA	26.75
3266	M6_447046_PstIMseI_PA	26.75
3267	M6_2323165_PstIMspI_PA	26.75
3268	M6_1864104_PstIMspI_PA	26.75
3269	M6_2793736_PstIMseI_PA	26.75
3270	M6_1672750_PstIMspI_PA	26.75
3271	M6_3818217_PstIMseI_PA	26.75
3272	M6_193495_PstIMseI_PA	26.75
3273	Opata_1484418_PstIMseI_PA	26.75
3274	M6_178629_PstIMspI_PA	26.75
3275	M6_726692_PstIMspI_PA	26.75
3276	M6_1916929_PstIMspI_PA	26.75
3277	M6_1072652_PstIMspI_PA	26.75
3278	M6_1041914_PstIMluI_PA	26.75
3279	M6_740825_PstIMseI_PA	26.75
3280	M6_2581504_PstIMseI_PA	26.75
3281	M6_16248_PstIMspI_PA	26.75
3282	M6_2420769_PstIMspI_PA	26.75
3283	M6_407388_PstIMseI_PA	26.75
3284	M6_1021802_PstIMseI_PA	26.75
3285	M6_2525972_PstIMspI_PA	26.75
3286	M6_2047992_PstIMspI_PA	26.75
3287	M6_210336_PstIMseI_PA	26.75
3288	M6_480510_PstIMspI_PA	26.75
3289	M6_376933_PstIMspI_PA	26.75
3290	M6_2388980_PstIMseI_PA	26.75
3291	M6_1309420_PstIMspI_PA	26.75
3292	M6_358654_PstIMspI_PA	26.75
3293	M6_483443_PstIMspI_PA	26.75
3294	M6_572689_PstIMspI_PA	26.75
3295	M6_1929706_PstIMspI_PA	26.75
3296	M6_1189214_PstIMseI_PA	26.75
3297	M6_3045892_PstIMseI_PA	26.75
3298	M6_36250_PstIMseI_PA	26.75
3299	M6_2874973_PstIMspI_PA	26.75
3300	M6_3063684_PstIMspI_PA	26.75
3301	M6_303544_PstIMseI_PA	26.75
3302	M6_401872_PstIMspI_PA	26.75
3303	M6_615367_PstIMseI_PA	26.75
3304	M6_518417_PstIMseI_PA	26.75
3305	M6_1318892_PstIMseI_PA	26.75
3306	M6_104765_PstIMspI_PA	26.75
3307	M6_170290_PstIMseI_PA	26.75
3308	M6_1899787_PstIMseI_PA	26.75
3309	M6_1765414_PstIMspI_PA	26.75
3310	M6_637018_PstIMseI_PA	26.75
3311	M6_315284_PstIMseI_PA	26.75
3312	M6_1393905_PstIMspI_PA	26.75
3313	M6_1925317_PstIMspI_PA	26.75
3314	M6_306202_PstIMseI_PA	26.75
3315	M6_1260429_PstIMseI_PA	26.75
3316	M6_1882142_PstIMspI_PA	26.75
3317	M6_1453051_PstIMluI_PA	26.75
3318	M6_1590938_PstIMspI_PA	26.75
3319	M6_264803_PstIMseI_PA	26.75
3320	M6_400565_PstIMspI_PA	26.75
3321	M6_183203_PstIMseI_PA	26.75
3322	M6_210262_PstIMseI_PA	26.75
3323	M6_1189043_PstIMspI_PA	26.75
3324	M6_375146_PstIMseI_PA	26.75
3325	M6_2770529_PstIMspI_PA	26.75
3326	M6_1766092_PstIMspI_PA	26.75
3327	M6_2940655_PstIMspI_PA	26.75
3328	M6_1145920_PstIMspI_PA	26.75
3329	M6_821624_PstIMseI_PA	26.75
3330	M6_1309799_PstIMseI_PA	26.75
3331	M6_1835345_PstIMspI_PA	26.75
3332	M6_323962_PstIMseI_PA	26.75
3333	M6_540972_PstIMseI_PA	26.75
3334	M6_1426036_PstIMspI_PA	26.75
3335	M6_56416_PstIMspI_PA	26.75
3336	M6_459047_PstIMspI_PA	26.75
3337	M6_598381_PstIMseI_PA	26.75
3338	M6_2401944_PstIMspI_PA	26.75
3339	M6_769634_PstIMseI_PA	26.75
3340	M6_73463_PstIMspI_PA	26.75
3341	M6_981362_PstIMspI_PA	26.75
3342	M6_393177_PstIMspI_PA	26.75
3343	M6_1543460_PstIMspI_PA	26.75
3344	M6_446954_PstIMspI_PA	26.75
3345	M6_543047_PstIMspI_PA	26.75
3346	M6_923852_PstIMseI_PA	26.75
3347	M6_556721_PstIMseI_PA	26.75
3348	M6_1538493_PstIMspI_PA	26.75
3349	M6_768942_PstIMspI_PA	26.75
3350	M6_1238728_PstIMspI_PA	26.75
3351	M6_2145325_PstIMseI_PA	26.75
3352	M6_784879_PstIMspI_PA	26.75
3353	M6_387596_PstIMspI_PA	26.75
3354	M6_208082_PstIMseI_PA	26.75
3355	M6_3341803_PstIMspI_PA	26.75
3356	M6_102955_PstIMspI_PA	26.75
3357	M6_35137_PstIMseI_PA	26.75
3358	M6_447572_PstIMspI_PA	26.75
3359	M6_3442888_PstIMseI_PA	26.75
3360	M6_89886_PstIMspI_PA	26.75
3361	M6_145494_PstIMseI_PA	26.75
3362	M6_3299421_PstIMspI_PA	26.75
3363	M6_30819_PstIMspI_PA	26.75
3364	M6_2656356_PstIMspI_PA	26.75
3365	M6_589469_PstIMseI_PA	26.75
3366	M6_422918_PstIMspI_PA	26.75
3367	M6_37702_PstIMspI_PA	26.75
3368	M6_355971_PstIMspI_PA	26.75
3369	M6_1507070_PstIMspI_PA	26.75
3370	M6_804374_PstIMseI_PA	26.75
3371	M6_402567_PstIMspI_PA	26.75
3372	M6_330657_PstIMspI_PA	26.75
3373	Opata_39275_PstIMspI_PA	26.75
3374	M6_686085_PstIMseI_PA	26.75
3375	M6_2906464_PstIMspI_PA	26.75
3376	M6_116899_PstIMseI_PA	26.75
3377	M6_1365296_PstIMspI_PA	26.75
3378	M6_152476_PstIMspI_PA	26.75
3379	Opata_907057_PstIMspI_PA	26.75
3380	M6_1002457_PstIMseI_PA	26.75
3381	M6_376699_PstIMspI_PA	26.75
3382	M6_786850_PstIMseI_PA	26.75
3383	M6_360244_PstIMseI_PA	26.75
3384	M6_342477_PstIMspI_PA	26.75
3385	M6_239776_PstIMseI_PA	26.75
3386	M6_396172_PstIMspI_PA	26.75
3387	M6_1837222_PstIMseI_PA	26.75
3388	M6_365764_PstIMseI_PA	26.75
3389	M6_753182_PstIMseI_PA	26.75
3390	M6_129112_PstIMseI_PA	26.75
3391	M6_41200_PstIMseI_PA	26.75
3392	M6_771281_PstIMseI_PA	26.75
3393	M6_1086858_PstIMspI_PA	26.75
3394	M6_1284631_PstIMseI_PA	26.75
3395	M6_252838_PstIMspI_PA	26.75
3396	M6_1465692_PstIMseI_PA	26.75
3397	M6_1392433_PstIMspI_PA	26.75
3398	M6_1190560_PstIMspI_PA	26.75
3399	M6_839247_PstIMseI_PA	26.75
3400	M6_52661_PstIMseI_PA	26.75
3401	M6_262769_PstIMseI_PA	26.75
3402	M6_1828762_PstIMspI_PA	26.75
3403	M6_62053_PstIMseI_PA	26.75
3404	M6_429237_PstIMspI_PA	26.75
3405	M6_4022894_PstIMseI_PA	26.75
3406	M6_1470248_PstIMseI_PA	26.75
3407	Opata_2715576_PstIMspI_PA	26.75
3408	M6_604393_PstIMspI_PA	26.75
3409	M6_361650_PstIMspI_PA	26.75
3410	M6_54989_PstIMspI_PA	26.75
3411	M6_97106_PstIMspI_PA	26.75
3412	M6_135608_PstIMseI_PA	26.75
3413	M6_570700_PstIMspI_PA	26.75
3414	M6_133801_PstIMseI_PA	26.75
3415	M6_2145386_PstIMspI_PA	26.75
3416	M6_263661_PstIMseI_PA	26.75
3417	M6_838697_PstIMspI_PA	26.75
3418	M6_368371_PstIMspI_PA	26.75
3419	M6_757227_PstIMspI_PA	26.75
3420	M6_703629_PstIMspI_PA	26.75
3421	M6_594479_PstIMspI_PA	26.75
3422	M6_871675_PstIMspI_PA	26.75
3423	M6_774359_PstIMseI_PA	26.75
3424	M6_957031_PstIMspI_PA	26.75
3425	M6_409301_PstIMspI_PA	26.75
3426	M6_879580_PstIMspI_PA	26.75
3427	M6_282877_PstIMseI_PA	26.75
3428	M6_1952598_PstIMspI_PA	26.75
3429	M6_1117134_PstIMseI_PA	26.75
3430	M6_9823_PstIMspI_PA	26.75
3431	M6_496422_PstIMseI_PA	26.75
3432	M6_266969_PstIMseI_PA	26.75
3433	M6_410380_PstIMseI_PA	26.75
3434	M6_1797555_PstIMspI_PA	26.75
3435	M6_290102_PstIMspI_PA	26.75
3436	M6_1227902_PstIMseI_PA	26.75
3437	M6_13846_PstIMseI_PA	26.75
3438	M6_2975534_PstIMseI_PA	26.75
3439	M6_642537_PstIMspI_PA	26.75
3440	M6_1952666_PstIMspI_PA	26.75
3441	M6_1409231_PstIMspI_PA	26.75
3442	M6_534531_PstIMspI_PA	26.75
3443	M6_290410_PstIMspI_PA	26.75
3444	M6_1897031_PstIMseI_PA	26.75
3445	M6_41837_PstIMseI_PA	26.75
3446	M6_183019_PstIMluI_PA	26.75
3447	M6_621001_PstIMseI_PA	26.75
3448	M6_2972883_PstIMseI_PA	26.75
3449	M6_3416312_PstIMspI_PA	26.75
3450	M6_2161099_PstIMspI_PA	26.75
3451	M6_1443885_PstIMspI_PA	26.75
3452	M6_76437_PstIMspI_PA	26.75
3453	M6_480843_PstIMspI_PA	26.75
3454	M6_648054_PstIMseI_PA	26.75
3455	M6_179598_PstIMspI_PA	26.75
3456	M6_522054_PstIMspI_PA	26.75
3457	M6_837402_PstIMspI_PA	26.75
3458	M6_3600584_PstIMspI_PA	26.75
3459	M6_3000917_PstIMseI_PA	26.75
3460	M6_470382_PstIMseI_PA	26.75
3461	M6_1914287_PstIMseI_PA	26.75
3462	M6_1590986_PstIMspI_PA	26.75
3463	M6_1493801_PstIMspI_PA	26.75
3464	M6_242330_PstIMseI_PA	26.75
3465	M6_538860_PstIMspI_PA	26.75
3466	M6_283559_PstIMspI_PA	26.75
3467	M6_462999_PstIMspI_PA	26.75
3468	M6_663644_PstIMspI_PA	26.75
3469	M6_3756364_PstIMseI_PA	26.75
3470	M6_379473_PstIMseI_PA	26.75
3471	M6_2163892_PstIMspI_PA	26.75
3472	M6_66606_PstIMspI_PA	26.75
3473	M6_2158430_PstIMseI_PA	26.75
3474	M6_277245_PstIMseI_PA	26.75
3475	M6_1492990_PstIMspI_PA	26.75
3476	M6_882636_PstIMspI_PA	26.75
3477	M6_506853_PstIMspI_PA	26.75
3478	M6_325586_PstIMspI_PA	26.75
3479	M6_235368_PstIMseI_PA	26.75
3480	M6_3099700_PstIMspI_PA	26.75
3481	M6_900812_PstIMseI_PA	26.75
3482	M6_474357_PstIMspI_PA	26.75
3483	M6_2717444_PstIMspI_PA	26.75
3484	M6_40972_PstIMspI_PA	26.75
3485	M6_2337919_PstIMspI_PA	26.75
3486	Opata_86094_PstIMseI_PA	26.75
3487	M6_1502354_PstIMseI_PA	26.75
3488	M6_857237_PstIMseI_PA	26.75
3489	M6_1027378_PstIMseI_PA	26.75
3490	M6_61711_PstIMseI_PA	26.75
3491	M6_1747799_PstIMspI_PA	26.75
3492	M6_126989_PstIMspI_PA	26.75
3493	M6_570146_PstIMseI_PA	26.75
3494	M6_819286_PstIMspI_PA	26.75
3495	M6_579212_PstIMspI_PA	26.75
3496	M6_563579_PstIMspI_PA	26.75
3497	M6_393749_PstIMspI_PA	26.75
3498	M6_1310475_PstIMspI_PA	26.75
3499	M6_360782_PstIMseI_PA	26.75
3500	M6_201916_PstIMseI_PA	26.75
3501	M6_969597_PstIMspI_PA	26.75
3502	M6_714352_PstIMseI_PA	26.75
3503	M6_1117570_PstIMspI_PA	26.75
3504	M6_2133070_PstIMspI_PA	26.75
3505	M6_1434741_PstIMseI_PA	26.75
3506	M6_3504860_PstIMspI_PA	26.75
3507	M6_2389886_PstIMspI_PA	26.75
3508	M6_669070_PstIMspI_PA	26.75
3509	M6_1512351_PstIMspI_PA	26.75
3510	M6_83965_PstIMseI_PA	26.75
3511	M6_2158544_PstIMspI_PA	26.75
3512	M6_458169_PstIMseI_PA	26.75
3513	M6_1199190_PstIMspI_PA	26.75
3514	M6_1783212_PstIMspI_PA	26.75
3515	M6_685557_PstIMspI_PA	26.75
3516	M6_856269_PstIMseI_PA	26.75
3517	Opata_974370_PstIMseI_PA	26.75
3518	M6_120420_PstIMspI_PA	26.75
3519	M6_1012552_PstIMspI_PA	26.75
3520	M6_1961930_PstIMseI_PA	26.75
3521	M6_1638530_PstIMspI_PA	26.75
3522	M6_45892_PstIMseI_PA	26.75
3523	M6_560639_PstIMspI_PA	26.75
3524	M6_2350910_PstIMspI_PA	26.75
3525	M6_3501919_PstIMseI_PA	26.75
3526	M6_1719633_PstIMseI_PA	26.75
3527	M6_1088325_PstIMseI_PA	26.75
3528	Opata_125672_PstIMseI_PA	26.75
3529	M6_610486_PstIMspI_PA	26.75
3530	M6_3365766_PstIMseI_PA	26.75
3531	M6_795095_PstIMseI_PA	26.75
3532	M6_135294_PstIMspI_PA	26.75
3533	M6_372072_PstIMseI_PA	26.75
3534	M6_1718048_PstIMspI_PA	26.75
3535	M6_1945238_PstIMspI_PA	26.75
3536	M6_882172_PstIMseI_PA	26.75
3537	M6_314281_PstIMspI_PA	26.75
3538	M6_962192_PstIMspI_PA	26.75
3539	M6_1285729_PstIMspI_PA	26.75
3540	M6_2139502_PstIMspI_PA	26.75
3541	M6_1607051_PstIMspI_PA	26.75
3542	M6_276909_PstIMspI_PA	26.75
3543	M6_1201933_PstIMseI_PA	26.75
3544	Opata_1341927_PstIMseI_PA	26.75
3545	M6_3102414_PstIMspI_PA	26.75
3546	M6_66079_PstIMspI_PA	26.75
3547	M6_67540_PstIMspI_PA	26.75
3548	M6_743053_PstIMseI_PA	26.75
3549	M6_191971_PstIMseI_PA	26.75
3550	M6_1293755_PstIMspI_PA	26.75
3551	M6_3374546_PstIMspI_PA	26.75
3552	M6_632529_PstIMseI_PA	26.75
3553	M6_533444_PstIMspI_PA	26.75
3554	M6_883481_PstIMspI_PA	26.75
3555	M6_3864797_PstIMseI_PA	26.75
3556	M6_1110088_PstIMspI_PA	26.75
3557	M6_979910_PstIMspI_PA	26.75
3558	M6_857091_PstIMspI_PA	26.75
3559	M6_366998_PstIMspI_PA	26.75
3560	M6_568758_PstIMspI_PA	26.75
3561	M6_880973_PstIMseI_PA	26.75
3562	M6_1322119_PstIMseI_PA	26.75
3563	M6_806533_PstIMspI_PA	26.75
3564	M6_79619_PstIMseI_PA	26.75
3565	M6_913508_PstIMspI_PA	26.75
3566	M6_829605_PstIMspI_PA	26.75
3567	M6_1315303_PstIMspI_PA	26.75
3568	M6_3256316_PstIMspI_PA	26.75
3569	M6_273552_PstIMseI_PA	26.75
3570	M6_564928_PstIMspI_PA	26.75
3571	M6_70246_PstIMspI_PA	26.75
3572	M6_321457_PstIMspI_PA	26.75
3573	M6_1113952_PstIMspI_PA	26.75
3574	M6_99973_PstIMspI_PA	26.75
3575	M6_99251_PstIMseI_PA	26.75
3576	M6_522328_PstIMspI_PA	26.75
3577	M6_600026_PstIMseI_PA	26.75
3578	M6_1323135_PstIMspI_PA	26.75
3579	M6_3026690_PstIMspI_PA	26.75
3580	M6_220027_PstIMseI_PA	26.75
3581	M6_342946_PstIMspI_PA	26.75
3582	M6_33736_PstIMspI_PA	26.75
3583	M6_2866888_PstIMseI_PA	26.75
3584	Opata_2574414_PstIMseI_PA	26.75
3585	M6_182037_PstIMseI_PA	26.75
3586	Opata_26651_PstIMseI_PA	26.75
3587	M6_1056716_PstIMspI_PA	26.75
3588	M6_1101103_PstIMspI_PA	26.75
3589	M6_825573_PstIMseI_PA	26.75
3590	M6_285964_PstIMseI_PA	26.75
3591	Opata_390912_PstIMspI_PA	26.75
3592	M6_337722_PstIMspI_PA	26.75
3593	M6_18113_PstIMseI_PA	26.75
3594	M6_1210550_PstIMspI_PA	26.75
3595	M6_1370333_PstIMseI_PA	26.75
3596	M6_1154323_PstIMseI_PA	26.75
3597	M6_494574_PstIMseI_PA	26.75
3598	M6_1816922_PstIMspI_PA	26.75
3599	M6_100909_PstIMseI_PA	26.75
3600	M6_852232_PstIMspI_PA	26.75
3601	M6_3376489_PstIMspI_PA	26.75
3602	M6_2276870_PstIMspI_PA	26.75
3603	M6_985800_PstIMspI_PA	26.75
3604	M6_387455_PstIMseI_PA	26.75
3605	M6_191947_PstIMseI_PA	26.75
3606	M6_188523_PstIMseI_PA	26.75
3607	M6_2331768_PstIMspI_PA	26.75
3608	M6_172074_PstIMseI_PA	26.75
3609	M6_83220_PstIMseI_PA	26.75
3610	M6_3326141_PstIMspI_PA	26.75
3611	M6_1058322_PstIMspI_PA	26.75
3612	M6_170644_PstIMseI_PA	26.75
3613	M6_535649_PstIMspI_PA	26.75
3614	M6_379652_PstIMseI_PA	26.75
3615	M6_281055_PstIMspI_PA	26.75
3616	M6_737338_PstIMspI_PA	26.75
3617	M6_628031_PstIMseI_PA	26.75
3618	M6_626038_PstIMseI_PA	26.75
3619	M6_326371_PstIMspI_PA	26.75
3620	M6_408717_PstIMseI_PA	26.75
3621	M6_13215_PstIMseI_PA	26.75
3622	M6_1644493_PstIMseI_PA	26.75
3623	M6_1745389_PstIMspI_PA	26.75
3624	M6_694950_PstIMspI_PA	26.75
3625	M6_353163_PstIMspI_PA	26.75
3626	M6_948930_PstIMspI_PA	26.75
3627	M6_92746_PstIMseI_PA	26.75
3628	M6_479778_PstIMspI_PA	26.75
3629	M6_3384671_PstIMspI_PA	26.75
3630	M6_2312260_PstIMseI_PA	26.75
3631	M6_3513498_PstIMspI_PA	26.75
3632	M6_62637_PstIMseI_PA	26.75
3633	M6_1090167_PstIMspI_PA	26.75
3634	Opata_555651_PstIMspI_PA	26.75
3635	M6_656891_PstIMspI_PA	26.75
3636	M6_378633_PstIMspI_PA	26.75
3637	M6_71697_PstIMseI_PA	26.75
3638	M6_278354_PstIMspI_PA	26.75
3639	M6_15017_PstIMspI_PA	26.75
3640	M6_163181_PstIMspI_PA	26.75
3641	M6_382286_PstIMseI_PA	26.75
3642	M6_1034880_PstIMspI_PA	26.75
3643	M6_757301_PstIMseI_PA	26.75
3644	M6_75778_PstIMspI_PA	26.75
3645	M6_636602_PstIMspI_PA	26.75
3646	M6_549634_PstIMspI_PA	26.75
3647	M6_1030484_PstIMseI_PA	26.75
3648	M6_609903_PstIMseI_PA	26.75
3649	M6_1922885_PstIMseI_PA	26.75
3650	M6_973316_PstIMseI_PA	26.75
3651	M6_2932107_PstIMspI_PA	26.75
3652	M6_225837_PstIMseI_PA	26.75
3653	M6_1651831_PstIMseI_PA	26.75
3654	M6_1258883_PstIMspI_PA	26.75
3655	M6_34698_PstIMspI_PA	26.75
3656	M6_32703_PstIMseI_PA	26.75
3657	M6_15684_PstIMseI_PA	26.75
3658	M6_3124240_PstIMseI_PA	26.75
3659	M6_31664_PstIMseI_PA	26.75
3660	M6_3433269_PstIMspI_PA	26.75
3661	M6_336276_PstIMseI_PA	26.75
3662	M6_1475410_PstIMseI_PA	26.75
3663	M6_254332_PstIMseI_PA	26.75
3664	M6_394134_PstIMspI_PA	26.75
3665	M6_76613_PstIMspI_PA	26.75
3666	M6_2496954_PstIMspI_PA	26.75
3667	M6_1301178_PstIMseI_PA	26.75
3668	M6_493272_PstIMspI_PA	26.75
3669	M6_911613_PstIMspI_PA	26.75
3670	M6_324251_PstIMseI_PA	26.75
3671	M6_3617079_PstIMseI_PA	26.75
3672	M6_2137149_PstIMseI_PA	26.75
3673	M6_620907_PstIMspI_PA	26.75
3674	M6_2431817_PstIMspI_PA	26.75
3675	M6_944801_PstIMspI_PA	26.75
3676	M6_4054418_PstIMseI_PA	26.75
3677	M6_580978_PstIMseI_PA	26.75
3678	M6_330757_PstIMseI_PA	26.75
3679	M6_1217929_PstIMseI_PA	26.75
3680	M6_1035572_PstIMspI_PA	26.75
3681	M6_907777_PstIMspI_PA	26.75
3682	M6_554339_PstIMspI_PA	26.75
3683	Opata_266152_PstIMseI_PA	26.75
3684	M6_522779_PstIMspI_PA	26.75
3685	M6_2967469_PstIMseI_PA	26.75
3686	M6_2299002_PstIMspI_PA	26.75
3687	M6_401286_PstIMspI_PA	26.75
3688	M6_2677197_PstIMspI_PA	26.75
3689	M6_36205_PstIMseI_PA	26.75
3690	M6_553296_PstIMspI_PA	26.75
3691	M6_3400919_PstIMspI_PA	26.75
3692	M6_3479220_PstIMspI_PA	26.75
3693	M6_318764_PstIMspI_PA	26.75
3694	M6_865800_PstIMseI_PA	26.75
3695	M6_1382759_PstIMspI_PA	26.75
3696	M6_1455546_PstIMspI_PA	26.75
3697	M6_1738797_PstIMspI_PA	26.75
3698	M6_2425878_PstIMspI_PA	26.75
3699	M6_735820_PstIMspI_PA	26.75
3700	M6_1153216_PstIMspI_PA	26.75
3701	M6_3539361_PstIMseI_PA	26.75
3702	M6_29403_PstIMseI_PA	26.75
3703	M6_1146770_PstIMspI_PA	26.75
3704	M6_492487_PstIMseI_PA	26.75
3705	M6_491569_PstIMspI_PA	26.75
3706	M6_465058_PstIMspI_PA	26.75
3707	M6_2502096_PstIMspI_PA	26.75
3708	M6_3198511_PstIMseI_PA	26.75
3709	M6_220022_PstIMseI_PA	26.75
3710	M6_177232_PstIMseI_PA	26.75
3711	M6_941555_PstIMseI_PA	26.75
3712	M6_3308891_PstIMseI_PA	26.75
3713	M6_1737408_PstIMspI_PA	26.75
3714	M6_97429_PstIMspI_PA	26.75
3715	M6_1132223_PstIMseI_PA	26.75
3716	M6_724030_PstIMspI_PA	26.75
3717	M6_656724_PstIMspI_PA	26.75
3718	M6_3739181_PstIMseI_PA	26.75
3719	M6_102536_PstIMseI_PA	26.75
3720	M6_1714849_PstIMspI_PA	26.75
3721	M6_284_PstIMspI_PA	26.75
3722	M6_815600_PstIMspI_PA	26.75
3723	M6_436086_PstIMseI_PA	26.75
3724	M6_609904_PstIMspI_PA	26.75
3725	M6_4267216_PstIMseI_PA	26.75
3726	M6_1697201_PstIMspI_PA	26.75
3727	M6_1374605_PstIMseI_PA	26.75
3728	M6_868853_PstIMseI_PA	26.75
3729	M6_388547_PstIMspI_PA	26.75
3730	M6_239186_PstIMspI_PA	26.75
3731	M6_2064658_PstIMspI_PA	26.75
3732	M6_2449778_PstIMspI_PA	26.75
3733	M6_503712_PstIMseI_PA	26.75
3734	M6_1803877_PstIMspI_PA	26.75
3735	M6_174769_PstIMseI_PA	26.75
3736	M6_660601_PstIMspI_PA	26.75
3737	M6_1266221_PstIMseI_PA	26.75
3738	M6_1771658_PstIMseI_PA	26.75
3739	M6_1473697_PstIMspI_PA	26.75
3740	M6_59325_PstIMspI_PA	26.75
3741	M6_2908668_PstIMspI_PA	26.75
3742	M6_4037531_PstIMseI_PA	26.75
3743	M6_2015713_PstIMspI_PA	26.75
3744	M6_1337693_PstIMseI_PA	26.75
3745	M6_1354550_PstIMseI_PA	26.75
3746	M6_1109500_PstIMspI_PA	26.75
3747	M6_2062823_PstIMspI_PA	26.75
3748	M6_409186_PstIMseI_PA	26.75
3749	M6_1104800_PstIMspI_PA	26.75
3750	M6_2677823_PstIMspI_PA	26.75
3751	M6_372579_PstIMseI_PA	26.75
3752	M6_701886_PstIMspI_PA	26.75
3753	M6_538172_PstIMspI_PA	26.75
3754	M6_21995_PstIMseI_PA	26.75
3755	M6_418085_PstIMspI_PA	26.75
3756	M6_10683_PstIMseI_PA	26.75
3757	M6_1216688_PstIMspI_PA	26.75
3758	Opata_36961_PstIMluI_PA	26.75
3759	M6_72963_PstIMseI_PA	26.75
3760	M6_481240_PstIMspI_PA	26.75
3761	Opata_1467231_PstIMseI_PA	26.75
3762	M6_1828712_PstIMspI_PA	26.75
3763	M6_36199_PstIMseI_PA	26.75
3764	M6_2270989_PstIMseI_PA	26.75
3765	M6_99335_PstIMspI_PA	26.75
3766	M6_1857527_PstIMseI_PA	26.75
3767	M6_1883475_PstIMseI_PA	26.75
3768	M6_1199681_PstIMspI_PA	26.75
3769	M6_114574_PstIMspI_PA	26.75
3770	M6_852896_PstIMspI_PA	26.75
3771	M6_404191_PstIMspI_PA	26.75
3772	M6_328622_PstIMseI_PA	26.75
3773	Opata_345329_PstIMseI_PA	26.75
3774	M6_183699_PstIMspI_PA	26.75
3775	M6_1521709_PstIMspI_PA	26.75
3776	M6_356602_PstIMseI_PA	26.75
3777	M6_1013375_PstIMspI_PA	26.75
3778	M6_530001_PstIMseI_PA	26.75
3779	M6_1782525_PstIMspI_PA	26.75
3780	M6_2545419_PstIMseI_PA	26.75
3781	M6_1656161_PstIMspI_PA	26.75
3782	M6_2673080_PstIMspI_PA	26.75
3783	M6_263323_PstIMseI_PA	26.75
3784	M6_67914_PstIMspI_PA	26.75
3785	M6_2278925_PstIMseI_PA	26.75
3786	Opata_3416300_PstIMspI_PA	26.75
3787	M6_579809_PstIMseI_PA	26.75
3788	M6_930517_PstIMspI_PA	26.75
3789	M6_555733_PstIMseI_PA	26.75
3790	M6_988381_PstIMspI_PA	26.75
3791	M6_2698718_PstIMspI_PA	26.75
3792	M6_244333_PstIMseI_PA	26.75
3793	M6_589736_PstIMspI_PA	26.75
3794	M6_69487_PstIMseI_PA	26.75
3795	M6_510577_PstIMspI_PA	26.75
3796	M6_925358_PstIMspI_PA	26.75
3797	M6_237297_PstIMseI_PA	26.75
3798	M6_2205595_PstIMseI_PA	26.75
3799	M6_34453_PstIMseI_PA	26.75
3800	M6_126968_PstIMseI_PA	26.75
3801	M6_1333207_PstIMseI_PA	26.75
3802	M6_800555_PstIMseI_PA	26.75
3803	M6_294287_PstIMspI_PA	26.75
3804	M6_39247_PstIMspI_PA	26.75
3805	M6_313241_PstIMseI_PA	26.75
3806	Opata_151165_PstIMseI_PA	26.75
3807	M6_35824_PstIMspI_PA	26.75
3808	M6_1696884_PstIMseI_PA	26.75
3809	M6_1218299_PstIMseI_PA	26.75
3810	M6_506789_PstIMseI_PA	26.75
3811	M6_61715_PstIMspI_PA	26.75
3812	M6_1792775_PstIMspI_PA	26.75
3813	M6_903453_PstIMseI_PA	26.75
3814	M6_308990_PstIMspI_PA	26.75
3815	M6_1237160_PstIMspI_PA	26.75
3816	M6_769102_PstIMspI_PA	26.75
3817	M6_105521_PstIMseI_PA	26.75
3818	M6_308303_PstIMspI_PA	26.75
3819	M6_3600608_PstIMseI_PA	26.75
3820	M6_762215_PstIMseI_PA	26.75
3821	Opata_3017761_PstIMspI_PA	26.75
3822	M6_441218_PstIMspI_PA	26.75
3823	M6_2877333_PstIMspI_PA	26.75
3824	M6_128810_PstIMseI_PA	26.75
3825	M6_531896_PstIMseI_PA	26.75
3826	M6_601878_PstIMspI_PA	26.75
3827	M6_381416_PstIMspI_PA	26.75
3828	M6_153043_PstIMseI_PA	26.75
3829	M6_895279_PstIMseI_PA	26.75
3830	M6_2480819_PstIMspI_PA	26.75
3831	M6_381748_PstIMspI_PA	26.75
3832	M6_436522_PstIMseI_PA	26.75
3833	M6_1679451_PstIMseI_PA	26.75
3834	M6_774450_PstIMseI_PA	26.75
3835	M6_2541518_PstIMspI_PA	26.75
3836	M6_419210_PstIMseI_PA	26.75
3837	M6_2378542_PstIMspI_PA	26.75
3838	M6_975248_PstIMseI_PA	26.75
3839	M6_1157354_PstIMspI_PA	26.75
3840	M6_812734_PstIMspI_PA	26.75
3841	M6_1812936_PstIMspI_PA	26.75
3842	M6_1025604_PstIMspI_PA	26.75
3843	M6_1765046_PstIMspI_PA	26.75
3844	M6_2793064_PstIMspI_PA	26.75
3845	M6_473924_PstIMspI_PA	26.75
3846	M6_88952_PstIMseI_PA	26.75
3847	M6_112167_PstIMseI_PA	26.75
3848	M6_40737_PstIMspI_PA	26.75
3849	M6_649326_PstIMseI_PA	26.75
3850	M6_1037319_PstIMspI_PA	26.75
3851	M6_2323485_PstIMspI_PA	26.75
3852	M6_1096548_PstIMseI_PA	26.75
3853	M6_456424_PstIMspI_PA	26.75
3854	M6_915805_PstIMspI_PA	26.75
3855	M6_839859_PstIMspI_PA	26.75
3856	M6_451737_PstIMspI_PA	26.75
3857	M6_44666_PstIMseI_PA	26.75
3858	M6_1462588_PstIMseI_PA	26.75
3859	M6_823990_PstIMspI_PA	26.75
3860	M6_59307_PstIMspI_PA	26.75
3861	M6_723909_PstIMspI_PA	26.75
3862	M6_394173_PstIMspI_PA	26.75
3863	M6_281715_PstIMspI_PA	26.75
3864	Opata_571050_PstIMspI_PA	26.75
3865	Opata_3305837_PstIMspI_PA	26.75
3866	Opata_3043024_PstIMseI_PA	26.75
3867	Opata_247618_PstIMseI_PA	26.75
3868	Opata_327911_PstIMspI_PA	26.75
3869	Opata_254841_PstIMseI_PA	26.75
3870	Opata_4033559_PstIMseI_PA	26.75
3871	Opata_3491722_PstIMspI_PA	26.75
3872	Opata_3006118_PstIMseI_PA	26.75
3873	Opata_2853998_PstIMspI_PA	26.75
3874	Opata_2047775_PstIMluI_PA	26.75
3875	Opata_3874263_PstIMspI_PA	26.75
3876	Opata_2795529_PstIMseI_PA	26.75
3877	Opata_1744121_PstIMseI_PA	26.75
3878	Opata_72706_PstIMspI_PA	26.75
3879	Opata_3663579_PstIMspI_PA	26.75
3880	Opata_2898828_PstIMspI_PA	26.75
3881	Opata_659724_PstIMseI_PA	26.75
3882	Opata_165805_PstIMseI_PA	26.75
3883	Opata_2296245_PstIMspI_PA	26.75
3884	Opata_2118448_PstIMspI_PA	26.75
3885	Opata_329592_PstIMspI_PA	26.75
3886	Opata_345333_PstIMseI_PA	26.75
3887	Opata_604048_PstIMspI_PA	26.75
3888	Opata_370425_PstIMspI_PA	26.75
3889	Opata_1580498_PstIMspI_PA	26.75
3890	Opata_1120943_PstIMseI_PA	26.75
3891	Opata_3880048_PstIMspI_PA	26.75
3892	Opata_239606_PstIMspI_PA	26.75
3893	Opata_1925785_PstIMseI_PA	26.75
3894	Opata_3018798_PstIMseI_PA	26.75
3895	Opata_4118696_PstIMspI_PA	26.75
3896	Opata_1710889_PstIMspI_PA	26.75
3897	Opata_1862437_PstIMspI_PA	26.75
3898	Opata_3107595_PstIMspI_PA	26.75
3899	Opata_2153291_PstIMspI_PA	26.75
3900	Opata_335471_PstIMseI_PA	26.75
3901	Opata_21262_PstIMseI_PA	26.75
3902	Opata_4206480_PstIMspI_PA	26.75
3903	Opata_2444215_PstIMspI_PA	26.75
3904	Opata_1670915_PstIMseI_PA	26.75
3905	Opata_2123080_PstIMspI_PA	26.75
3906	Opata_1604023_PstIMspI_PA	26.75
3907	Opata_3564531_PstIMseI_PA	26.75
3908	Opata_3844053_PstIMspI_PA	26.75
3909	Opata_3213800_PstIMspI_PA	26.75
3910	Opata_215184_PstIMspI_PA	26.75
3911	Opata_977340_PstIMseI_PA	26.75
3912	Opata_2426195_PstIMseI_PA	26.75
3913	Opata_328251_PstIMseI_PA	26.75
3914	Opata_857173_PstIMseI_PA	26.75
3915	Opata_373990_PstIMspI_PA	26.75
3916	Opata_293033_PstIMspI_PA	26.75
3917	Opata_1443549_PstIMseI_PA	26.75
3918	Opata_507426_PstIMspI_PA	26.75
3919	Opata_328894_PstIMspI_PA	26.75
3920	Opata_1298749_PstIMspI_PA	26.75
3921	Opata_2214910_PstIMspI_PA	26.75
3922	Opata_5513_PstIMseI_PA	26.75
3923	Opata_67520_PstIMseI_PA	26.75
3924	Opata_250867_PstIMseI_PA	26.75
3925	Opata_1085816_PstIMspI_PA	26.75
3926	Opata_982509_PstIMspI_PA	26.75
3927	Opata_12359_PstIMseI_PA	26.75
3928	Opata_1471289_PstIMspI_PA	26.75
3929	Opata_3008824_PstIMspI_PA	26.75
3930	Opata_3447084_PstIMspI_PA	26.75
3931	Opata_1498230_PstIMspI_PA	26.75
3932	Opata_1097365_PstIMspI_PA	26.75
3933	Opata_976282_PstIMspI_PA	26.75
3934	Opata_1269471_PstIMspI_PA	26.75
3935	Opata_1732819_PstIMspI_PA	26.75
3936	Opata_33821_PstIMseI_PA	26.75
3937	Opata_1984175_PstIMspI_PA	26.75
3938	Opata_194599_PstIMseI_PA	26.75
3939	Opata_1170874_PstIMseI_PA	26.75
3940	Opata_125824_PstIMspI_PA	26.75
3941	Opata_305188_PstIMseI_PA	26.75
3942	Opata_265737_PstIMspI_PA	26.75
3943	Opata_253540_PstIMspI_PA	26.75
3944	Opata_631479_PstIMspI_PA	26.75
3945	Opata_135147_PstIMseI_PA	26.75
3946	Opata_2518473_PstIMseI_PA	26.75
3947	Opata_1645440_PstIMspI_PA	26.75
3948	Opata_336856_PstIMspI_PA	26.75
3949	Opata_2153330_PstIMseI_PA	26.75
3950	Opata_1038475_PstIMspI_PA	26.75
3951	Opata_670491_PstIMseI_PA	26.75
3952	Opata_1029914_PstIMseI_PA	26.75
3953	Opata_4159778_PstIMseI_PA	26.75
3954	Opata_767062_PstIMseI_PA	26.75
3955	Opata_1200575_PstIMspI_PA	26.75
3956	Opata_2399284_PstIMspI_PA	26.75
3957	Opata_1750110_PstIMseI_PA	26.75
3958	Opata_2061241_PstIMspI_PA	26.75
3959	Opata_4290849_PstIMseI_PA	26.75
3960	Opata_333363_PstIMspI_PA	26.75
3961	Opata_2444167_PstIMspI_PA	26.75
3962	Opata_73382_PstIMseI_PA	26.75
3963	Opata_1676568_PstIMspI_PA	26.75
3964	Opata_1561813_PstIMspI_PA	26.75
3965	Opata_325818_PstIMseI_PA	26.75
3966	Opata_94863_PstIMseI_PA	26.75
3967	Opata_74166_PstIMseI_PA	26.75
3968	Opata_812146_PstIMseI_PA	26.75
3969	Opata_24563_PstIMseI_PA	26.75
3970	Opata_3486682_PstIMseI_PA	26.75
3971	Opata_1180878_PstIMseI_PA	26.75
3972	Opata_2423922_PstIMseI_PA	26.75
3973	Opata_860391_PstIMspI_PA	26.75
3974	Opata_4097754_PstIMspI_PA	26.75
3975	Opata_980271_PstIMspI_PA	26.75
3976	Opata_2601079_PstIMspI_PA	26.75
3977	Opata_622621_PstIMseI_PA	26.75
3978	Opata_3251403_PstIMseI_PA	26.75
3979	Opata_1044672_PstIMspI_PA	26.75
3980	Opata_1886924_PstIMspI_PA	26.75
3981	Opata_321313_PstIMspI_PA	26.75
3982	Opata_149046_PstIMspI_PA	26.75
3983	Opata_931631_PstIMseI_PA	26.75
3984	Opata_2515269_PstIMspI_PA	26.75
3985	Opata_3308897_PstIMspI_PA	26.75
3986	Opata_192287_PstIMseI_PA	26.75
3987	Opata_255197_PstIMseI_PA	26.75
3988	Opata_786641_PstIMspI_PA	26.75
3989	Opata_3115759_PstIMspI_PA	26.75
3990	Opata_901401_PstIMseI_PA	26.75
3991	Opata_212744_PstIMseI_PA	26.75
3992	Opata_154084_PstIMseI_PA	26.75
3993	Opata_1712553_PstIMspI_PA	26.75
3994	Opata_1626558_PstIMspI_PA	26.75
3995	Opata_2349071_PstIMluI_PA	26.75
3996	Opata_175169_PstIMseI_PA	26.75
3997	Opata_8854_PstIMseI_PA	26.75
3998	Opata_595637_PstIMseI_PA	26.75
3999	Opata_717843_PstIMseI_PA	26.75
4000	Opata_343801_PstIMluI_PA	26.75
4001	Opata_1754935_PstIMspI_PA	26.75
4002	Opata_531883_PstIMseI_PA	26.75
4003	Opata_3198733_PstIMspI_PA	26.75
4004	Opata_2903342_PstIMspI_PA	26.75
4005	Opata_1647626_PstIMspI_PA	26.75
4006	Opata_848864_PstIMspI_PA	26.75
4007	Opata_4064621_PstIMspI_PA	26.75
4008	Opata_330985_PstIMseI_PA	26.75
4009	Opata_353430_PstIMspI_PA	26.75
4010	Opata_1611619_PstIMspI_PA	26.75
4011	Opata_3114681_PstIMseI_PA	26.75
4012	Opata_1526895_PstIMseI_PA	26.75
4013	Opata_1916759_PstIMspI_PA	26.75
4014	Opata_967100_PstIMseI_PA	26.75
4015	Opata_4068360_PstIMspI_PA	26.75
4016	Opata_3936709_PstIMspI_PA	26.75
4017	Opata_2413661_PstIMspI_PA	26.75
4018	Opata_2960992_PstIMspI_PA	26.75
4019	Opata_1324961_PstIMseI_PA	26.75
4020	Opata_423529_PstIMspI_PA	26.75
4021	Opata_1352844_PstIMseI_PA	26.75
4022	Opata_322421_PstIMseI_PA	26.75
4023	Opata_2564089_PstIMspI_PA	26.75
4024	Opata_3850563_PstIMspI_PA	26.75
4025	Opata_1398211_PstIMspI_PA	26.75
4026	Opata_1237638_PstIMspI_PA	26.75
4027	Opata_694715_PstIMseI_PA	26.75
4028	Opata_1481847_PstIMspI_PA	26.75
4029	Opata_576110_PstIMspI_PA	26.75
4030	Opata_2874841_PstIMspI_PA	26.75
4031	Opata_3122838_PstIMspI_PA	26.75
4032	Opata_4122857_PstIMspI_PA	26.75
4033	Opata_328622_PstIMseI_PA	26.75
4034	Opata_3320956_PstIMspI_PA	26.75
4035	Opata_910755_PstIMseI_PA	26.75
4036	Opata_998618_PstIMspI_PA	26.75
4037	Opata_518017_PstIMseI_PA	26.75
4038	Opata_210730_PstIMseI_PA	26.75
4039	Opata_1270818_PstIMseI_PA	26.75
4040	Opata_238364_PstIMseI_PA	26.75
4041	Opata_795323_PstIMspI_PA	26.75
4042	Opata_2834349_PstIMspI_PA	26.75
4043	Opata_2477490_PstIMspI_PA	26.75
4044	Opata_985464_PstIMspI_PA	26.75
4045	Opata_3946809_PstIMspI_PA	26.75
4046	Opata_4111063_PstIMspI_PA	26.75
4047	Opata_1761280_PstIMspI_PA	26.75
4048	Opata_1623875_PstIMspI_PA	26.75
4049	Opata_95881_PstIMspI_PA	26.75
4050	Opata_2193186_PstIMspI_PA	26.75
4051	Opata_339471_PstIMspI_PA	26.75
4052	Opata_2554699_PstIMspI_PA	26.75
4053	Opata_1403491_PstIMspI_PA	26.75
4054	Opata_2675444_PstIMseI_PA	26.75
4055	Opata_108415_PstIMspI_PA	26.75
4056	Opata_564374_PstIMseI_PA	26.75
4057	Opata_3354203_PstIMseI_PA	26.75
4058	Opata_3447188_PstIMspI_PA	26.75
4059	Opata_1229194_PstIMseI_PA	26.75
4060	Opata_1190369_PstIMseI_PA	26.75
4061	Opata_1601693_PstIMspI_PA	26.75
4062	Opata_2553251_PstIMspI_PA	26.75
4063	Opata_1604452_PstIMspI_PA	26.75
4064	Opata_890506_PstIMseI_PA	26.75
4065	Opata_437926_PstIMspI_PA	26.75
4066	Opata_3151450_PstIMseI_PA	26.75
4067	Opata_806470_PstIMspI_PA	26.75
4068	Opata_2425741_PstIMspI_PA	26.75
4069	Opata_399393_PstIMspI_PA	26.75
4070	Opata_2913759_PstIMspI_PA	26.75
4071	Opata_3807021_PstIMspI_PA	26.75
4072	Opata_3344264_PstIMspI_PA	26.75
4073	Opata_2040540_PstIMspI_PA	26.75
4074	Opata_732519_PstIMspI_PA	26.75
4075	Opata_2190712_PstIMspI_PA	26.75
4076	Opata_85318_PstIMseI_PA	26.75
4077	Opata_2072004_PstIMspI_PA	26.75
4078	Opata_716675_PstIMspI_PA	26.75
4079	Opata_2843668_PstIMspI_PA	26.75
4080	Opata_1340675_PstIMspI_PA	26.75
4081	Opata_2150210_PstIMspI_PA	26.75
4082	Opata_543585_PstIMseI_PA	26.75
4083	Opata_384374_PstIMspI_PA	26.75
4084	Opata_2530451_PstIMspI_PA	26.75
4085	Opata_551431_PstIMseI_PA	26.75
4086	Opata_1841719_PstIMspI_PA	26.75
4087	Opata_1159384_PstIMspI_PA	26.75
4088	Opata_341122_PstIMseI_PA	26.75
4089	Opata_1101549_PstIMspI_PA	26.75
4090	Opata_69219_PstIMseI_PA	26.75
4091	Opata_1076796_PstIMseI_PA	26.75
4092	Opata_2002672_PstIMspI_PA	26.75
4093	Opata_2131025_PstIMspI_PA	26.75
4094	Opata_1671888_PstIMspI_PA	26.75
4095	Opata_1655993_PstIMspI_PA	26.75
4096	Opata_593067_PstIMspI_PA	26.75
4097	Opata_576527_PstIMspI_PA	26.75
4098	Opata_2134320_PstIMspI_PA	26.75
4099	Opata_2224486_PstIMspI_PA	26.75
4100	Opata_3205898_PstIMspI_PA	26.75
4101	Opata_3204558_PstIMspI_PA	26.75
4102	Opata_3255740_PstIMspI_PA	26.75
4103	Opata_1802792_PstIMspI_PA	26.75
4104	Opata_2069076_PstIMseI_PA	26.75
4105	Opata_2214410_PstIMspI_PA	26.75
4106	Opata_2238767_PstIMspI_PA	26.75
4107	Opata_2182549_PstIMseI_PA	26.75
4108	Opata_891048_PstIMspI_PA	26.75
4109	Opata_1837425_PstIMspI_PA	26.75
4110	Opata_506035_PstIMseI_PA	26.75
4111	Opata_3590871_PstIMspI_PA	26.75
4112	Opata_3697709_PstIMspI_PA	26.75
4113	Opata_3155086_PstIMspI_PA	26.75
4114	Opata_2941722_PstIMspI_PA	26.75
4115	Opata_2517685_PstIMspI_PA	26.75
4116	Opata_1894630_PstIMspI_PA	26.75
4117	Opata_639156_PstIMseI_PA	26.75
4118	Opata_876486_PstIMspI_PA	26.75
4119	Opata_2685913_PstIMspI_PA	26.75
4120	Opata_408567_PstIMspI_PA	26.75
4121	Opata_2047970_PstIMspI_PA	26.75
4122	Opata_2474976_PstIMspI_PA	26.75
4123	Opata_981193_PstIMspI_PA	26.75
4124	Opata_801925_PstIMspI_PA	26.75
4125	Opata_985879_PstIMseI_PA	26.75
4126	Opata_489264_PstIMspI_PA	26.75
4127	Opata_1434463_PstIMseI_PA	26.75
4128	Opata_3502740_PstIMseI_PA	26.75
4129	Opata_524618_PstIMseI_PA	26.75
4130	Opata_3578451_PstIMspI_PA	26.75
4131	Opata_1230422_PstIMseI_PA	26.75
4132	Opata_476696_PstIMspI_PA	26.75
4133	Opata_468333_PstIMspI_PA	26.75
4134	Opata_147823_PstIMseI_PA	26.75
4135	Opata_606139_PstIMseI_PA	26.75
4136	Opata_1150795_PstIMspI_PA	26.75
4137	Opata_2085788_PstIMseI_PA	26.75
4138	Opata_3312078_PstIMspI_PA	26.75
4139	Opata_2055970_PstIMseI_PA	26.75
4140	Opata_1612384_PstIMspI_PA	26.75
4141	Opata_647158_PstIMspI_PA	26.75
4142	Opata_1502571_PstIMspI_PA	26.75
4143	Opata_1578794_PstIMspI_PA	26.75
4144	Opata_396418_PstIMspI_PA	26.75
4145	Opata_2571657_PstIMseI_PA	26.75
4146	Opata_531128_PstIMseI_PA	26.75
4147	Opata_1234642_PstIMspI_PA	26.75
4148	Opata_1272560_PstIMspI_PA	26.75
4149	Opata_2233490_PstIMspI_PA	26.75
4150	Opata_157502_PstIMseI_PA	26.75
4151	Opata_2033047_PstIMspI_PA	26.75
4152	Opata_3363440_PstIMseI_PA	26.75
4153	Opata_4184215_PstIMspI_PA	26.75
4154	Opata_1682459_PstIMspI_PA	26.75
4155	Opata_1219205_PstIMspI_PA	26.75
4156	Opata_2035278_PstIMspI_PA	26.75
4157	Opata_266579_PstIMspI_PA	26.75
4158	Opata_1528865_PstIMspI_PA	26.75
4159	Opata_3900640_PstIMspI_PA	26.75
4160	Opata_965879_PstIMspI_PA	26.75
4161	Opata_864825_PstIMspI_PA	26.75
4162	Opata_2748573_PstIMspI_PA	26.75
4163	Opata_867308_PstIMspI_PA	26.75
4164	Opata_235315_PstIMseI_PA	26.75
4165	Opata_1081391_PstIMseI_PA	26.75
4166	Opata_3223681_PstIMspI_PA	26.75
4167	Opata_1391444_PstIMspI_PA	26.75
4168	Opata_1633662_PstIMspI_PA	26.75
4169	Opata_1586896_PstIMspI_PA	26.75
4170	Opata_2220284_PstIMspI_PA	26.75
4171	Opata_1675923_PstIMspI_PA	26.75
4172	Opata_1981445_PstIMspI_PA	26.75
4173	Opata_2255002_PstIMspI_PA	26.75
4174	Opata_2312681_PstIMspI_PA	26.75
4175	Opata_3369934_PstIMspI_PA	26.75
4176	Opata_3438086_PstIMspI_PA	26.75
4177	Opata_2534613_PstIMspI_PA	26.75
4178	Opata_3824459_PstIMspI_PA	26.75
4179	Opata_3505114_PstIMspI_PA	26.75
4180	Opata_1125114_PstIMseI_PA	26.75
4181	Opata_3819231_PstIMseI_PA	26.75
4182	Opata_3058154_PstIMspI_PA	26.75
4183	Opata_1187389_PstIMspI_PA	26.75
4184	Opata_279870_PstIMspI_PA	26.75
4185	Opata_687408_PstIMspI_PA	26.75
4186	Opata_1048061_PstIMspI_PA	26.75
4187	Opata_584254_PstIMspI_PA	26.75
4188	Opata_4024806_PstIMspI_PA	26.75
4189	Opata_3452136_PstIMspI_PA	26.75
4190	Opata_1747393_PstIMspI_PA	26.75
4191	Opata_2150174_PstIMspI_PA	26.75
4192	Opata_2231637_PstIMspI_PA	26.75
4193	Opata_1834925_PstIMspI_PA	26.75
4194	Opata_2036441_PstIMspI_PA	26.75
4195	Opata_1236146_PstIMspI_PA	26.75
4196	Opata_2649355_PstIMspI_PA	26.75
4197	Opata_258868_PstIMspI_PA	26.75
4198	Opata_206261_PstIMseI_PA	26.75
4199	Opata_3527353_PstIMseI_PA	26.75
4200	Opata_656628_PstIMseI_PA	26.75
4201	Opata_3252187_PstIMspI_PA	26.75
4202	Opata_400727_PstIMseI_PA	26.75
4203	Opata_350531_PstIMseI_PA	26.75
4204	Opata_1485556_PstIMspI_PA	26.75
4205	Opata_247756_PstIMspI_PA	26.75
4206	Opata_3735680_PstIMspI_PA	26.75
4207	Opata_853398_PstIMspI_PA	26.75
4208	Opata_2224328_PstIMspI_PA	26.75
4209	Opata_1583794_PstIMspI_PA	26.75
4210	Opata_3914362_PstIMspI_PA	26.75
4211	Opata_292757_PstIMspI_PA	26.75
4212	Opata_384460_PstIMseI_PA	26.75
4213	Opata_83285_PstIMseI_PA	26.75
4214	Opata_1993435_PstIMspI_PA	26.75
4215	Opata_1710831_PstIMseI_PA	26.75
4216	Opata_2321280_PstIMspI_PA	26.75
4217	Opata_111387_PstIMseI_PA	26.75
4218	Opata_373014_PstIMspI_PA	26.75
4219	Opata_390892_PstIMseI_PA	26.75
4220	Opata_860737_PstIMseI_PA	26.75
4221	Opata_2641067_PstIMseI_PA	26.75
4222	Opata_760998_PstIMseI_PA	26.75
4223	Opata_114350_PstIMseI_PA	26.75
4224	Opata_1751557_PstIMspI_PA	26.75
4225	Opata_455455_PstIMseI_PA	26.75
4226	Opata_870444_PstIMseI_PA	26.75
4227	Opata_4169158_PstIMseI_PA	26.75
4228	Opata_1767468_PstIMspI_PA	26.75
4229	Opata_425477_PstIMseI_PA	26.75
4230	Opata_1737010_PstIMspI_PA	26.75
4231	Opata_4140715_PstIMspI_PA	26.75
4232	Opata_156152_PstIMspI_PA	26.75
4233	Opata_775824_PstIMspI_PA	26.75
4234	Opata_3034072_PstIMspI_PA	26.75
4235	Opata_2372594_PstIMspI_PA	26.75
4236	Opata_2996526_PstIMseI_PA	26.75
4237	Opata_2866981_PstIMspI_PA	26.75
4238	Opata_824837_PstIMseI_PA	26.75
4239	Opata_467228_PstIMspI_PA	26.75
4240	Opata_813102_PstIMseI_PA	26.75
4241	Opata_466508_PstIMseI_PA	26.75
4242	Opata_458495_PstIMseI_PA	26.75
4243	Opata_158988_PstIMseI_PA	26.75
4244	Opata_186124_PstIMseI_PA	26.75
4245	Opata_778848_PstIMspI_PA	26.75
4246	Opata_33516_PstIMspI_PA	26.75
4247	Opata_1212143_PstIMseI_PA	26.75
4248	Opata_411902_PstIMspI_PA	26.75
4249	Opata_3589782_PstIMspI_PA	26.75
4250	Opata_2002402_PstIMspI_PA	26.75
4251	Opata_107783_PstIMspI_PA	26.75
4252	Opata_7372_PstIMspI_PA	26.75
4253	Opata_84955_PstIMseI_PA	26.75
4254	Opata_879037_PstIMseI_PA	26.75
4255	Opata_26040_PstIMseI_PA	26.75
4256	Opata_673843_PstIMspI_PA	26.75
4257	Opata_47988_PstIMseI_PA	26.75
4258	Opata_1649270_PstIMseI_PA	26.75
4259	Opata_2309408_PstIMspI_PA	26.75
4260	Opata_1032622_PstIMseI_PA	26.75
4261	Opata_3258024_PstIMspI_PA	26.75
4262	Opata_223140_PstIMseI_PA	26.75
4263	Opata_48523_PstIMseI_PA	26.75
4264	Opata_7756_PstIMspI_PA	26.75
4265	Opata_4243052_PstIMspI_PA	26.75
4266	Opata_1127504_PstIMseI_PA	26.75
4267	M6_849123_PstIMspI_PA	26.75
4268	Opata_949784_PstIMseI_PA	26.75
4269	Opata_15392_PstIMseI_PA	26.75
4270	Opata_3096243_PstIMspI_PA	26.75
4271	Opata_2861471_PstIMspI_PA	26.75
4272	Opata_82549_PstIMseI_PA	26.75
4273	Opata_243324_PstIMseI_PA	26.75
4274	Opata_2909844_PstIMspI_PA	26.75
4275	Opata_3872457_PstIMspI_PA	26.75
4276	Opata_3630845_PstIMspI_PA	26.75
4277	Opata_698443_PstIMluI_PA	26.75
4278	Opata_1847583_PstIMspI_PA	26.75
4279	Opata_58898_PstIMseI_PA	26.75
4280	Opata_2712396_PstIMspI_PA	26.75
4281	Opata_897660_PstIMseI_PA	26.75
4282	Opata_520210_PstIMspI_PA	26.75
4283	M6_3292769_PstIMspI_PA	26.75
4284	Opata_3164044_PstIMspI_PA	26.75
4285	Opata_504040_PstIMseI_PA	26.75
4286	Opata_331196_PstIMspI_PA	26.75
4287	Opata_367882_PstIMspI_PA	26.75
4288	Opata_2836149_PstIMspI_PA	26.75
4289	Opata_2506777_PstIMluI_PA	26.75
4290	Opata_2825399_PstIMspI_PA	26.75
4291	Opata_286416_PstIMseI_PA	26.75
4292	Opata_624146_PstIMseI_PA	26.75
4293	Opata_221827_PstIMseI_PA	26.75
4294	Opata_2643922_PstIMseI_PA	26.75
4295	Opata_3368199_PstIMseI_PA	26.75
4296	Opata_2774864_PstIMseI_PA	26.75
4297	Opata_897881_PstIMseI_PA	26.75
4298	Opata_1264026_PstIMseI_PA	26.75
4299	Opata_1630725_PstIMspI_PA	26.75
4300	Opata_2367073_PstIMseI_PA	26.75
4301	Opata_221600_PstIMseI_PA	26.75
4302	Opata_2649498_PstIMspI_PA	26.75
4303	Opata_1652946_PstIMspI_PA	26.75
4304	Opata_181988_PstIMseI_PA	26.75
4305	Opata_1657041_PstIMspI_PA	26.75
4306	Opata_624725_PstIMseI_PA	26.75
4307	Opata_241332_PstIMseI_PA	26.75
4308	Opata_129834_PstIMseI_PA	26.75
4309	Opata_3151_PstIMspI_PA	26.75
4310	Opata_3447189_PstIMspI_PA	26.75
4311	Opata_236085_PstIMseI_PA	26.75
4312	Opata_805670_PstIMspI_PA	26.75
4313	Opata_60875_PstIMseI_PA	26.75
4314	Opata_1996773_PstIMspI_PA	26.75
4315	Opata_884754_PstIMseI_PA	26.75
4316	Opata_303292_PstIMspI_PA	26.75
4317	Opata_2987796_PstIMseI_PA	26.75
4318	Opata_1633899_PstIMspI_PA	26.75
4319	Opata_1326471_PstIMseI_PA	26.75
4320	Opata_161269_PstIMseI_PA	26.75
4321	Opata_1235791_PstIMseI_PA	26.75
4322	Opata_381125_PstIMseI_PA	26.75
4323	Opata_2634955_PstIMspI_PA	26.75
4324	Opata_11696_PstIMseI_PA	26.75
4325	Opata_227432_PstIMseI_PA	26.75
4326	Opata_271643_PstIMseI_PA	26.75
4327	Opata_78405_PstIMseI_PA	26.75
4328	Opata_237103_PstIMseI_PA	26.75
4329	Opata_3738435_PstIMspI_PA	26.75
4330	Opata_2325910_PstIMseI_PA	26.75
4331	Opata_427119_PstIMspI_PA	26.75
4332	Opata_310329_PstIMseI_PA	26.75
4333	Opata_858173_PstIMseI_PA	26.75
4334	Opata_785113_PstIMseI_PA	26.75
4335	Opata_92555_PstIMseI_PA	26.75
4336	Opata_1197431_PstIMseI_PA	26.75
4337	Opata_1939569_PstIMspI_PA	26.75
4338	Opata_596778_PstIMseI_PA	26.75
4339	Opata_86320_PstIMseI_PA	26.75
4340	Opata_306555_PstIMseI_PA	26.75
4341	Opata_608019_PstIMseI_PA	26.75
4342	Opata_100553_PstIMseI_PA	26.75
4343	Opata_1722662_PstIMseI_PA	26.75
4344	Opata_2227154_PstIMspI_PA	26.75
4345	Opata_311968_PstIMspI_PA	26.75
4346	Opata_73012_PstIMseI_PA	26.75
4347	Opata_690873_PstIMseI_PA	26.75
4348	Opata_1178589_PstIMseI_PA	26.75
4349	Opata_663661_PstIMseI_PA	26.75
4350	Opata_2752959_PstIMseI_PA	26.75
4351	Opata_949613_PstIMseI_PA	26.75
4352	Opata_101856_PstIMseI_PA	26.75
4353	Opata_2456701_PstIMspI_PA	26.75
4354	Opata_586022_PstIMseI_PA	26.75
4355	Opata_559327_PstIMseI_PA	26.75
4356	Opata_2577210_PstIMspI_PA	26.75
4357	Opata_2856104_PstIMseI_PA	26.75
4358	Opata_543934_PstIMspI_PA	26.75
4359	Opata_4073212_PstIMspI_PA	26.75
4360	Opata_2316285_PstIMspI_PA	26.75
4361	Opata_3276338_PstIMseI_PA	26.75
4362	Opata_4127735_PstIMseI_PA	26.75
4363	Opata_4019915_PstIMspI_PA	26.75
4364	Opata_933373_PstIMseI_PA	26.75
4365	Opata_3256030_PstIMspI_PA	26.75
4366	Opata_3774272_PstIMseI_PA	26.75
4367	Opata_3816979_PstIMspI_PA	26.75
4368	Opata_244728_PstIMseI_PA	26.75
4369	Opata_99304_PstIMseI_PA	26.75
4370	Opata_4123840_PstIMspI_PA	26.75
4371	Opata_662253_PstIMseI_PA	26.75
4372	Opata_338674_PstIMseI_PA	26.75
4373	Opata_443753_PstIMseI_PA	26.75
4374	Opata_41129_PstIMseI_PA	26.75
4375	Opata_2399451_PstIMseI_PA	26.75
4376	Opata_128400_PstIMspI_PA	26.75
4377	Opata_365138_PstIMspI_PA	26.75
4378	Opata_3151899_PstIMspI_PA	26.75
4379	Opata_66859_PstIMseI_PA	26.75
4380	Opata_611702_PstIMseI_PA	26.75
4381	Opata_3296612_PstIMseI_PA	26.75
4382	Opata_782503_PstIMseI_PA	26.75
4383	Opata_22620_PstIMseI_PA	26.75
4384	Opata_867267_PstIMseI_PA	26.75
4385	Opata_1510287_PstIMluI_PA	26.75
4386	Opata_1167323_PstIMspI_PA	26.75
4387	Opata_3848829_PstIMseI_PA	26.75
4388	Opata_2808213_PstIMspI_PA	26.75
4389	Opata_1699443_PstIMspI_PA	26.75
4390	Opata_1909702_PstIMspI_PA	26.75
4391	Opata_647563_PstIMspI_PA	26.75
4392	Opata_335034_PstIMseI_PA	26.75
4393	Opata_2285413_PstIMspI_PA	26.75
4394	Opata_3921670_PstIMspI_PA	26.75
4395	Opata_945877_PstIMspI_PA	26.75
4396	Opata_2632964_PstIMspI_PA	26.75
4397	Opata_98376_PstIMseI_PA	26.75
4398	Opata_423609_PstIMseI_PA	26.75
4399	Opata_80007_PstIMseI_PA	26.75
4400	Opata_394183_PstIMseI_PA	26.75
4401	Opata_2758363_PstIMspI_PA	26.75
4402	Opata_2366994_PstIMspI_PA	26.75
4403	Opata_40329_PstIMseI_PA	26.75
4404	Opata_709053_PstIMseI_PA	26.75
4405	Opata_137327_PstIMspI_PA	26.75
4406	Opata_247836_PstIMseI_PA	26.75
4407	Opata_469073_PstIMseI_PA	26.75
4408	Opata_669072_PstIMseI_PA	26.75
4409	Opata_1485617_PstIMspI_PA	26.75
4410	Opata_380603_PstIMseI_PA	26.75
4411	Opata_297438_PstIMseI_PA	26.75
4412	Opata_2389189_PstIMseI_PA	26.75
4413	Opata_168659_PstIMseI_PA	26.75
4414	Opata_1822889_PstIMspI_PA	26.75
4415	Opata_61781_PstIMseI_PA	26.75
4416	Opata_203238_PstIMseI_PA	26.75
4417	Opata_2261778_PstIMspI_PA	26.75
4418	M6_155977_PstIMseI_PA	26.75
4419	Opata_3811474_PstIMspI_PA	26.75
4420	M6_1814815_PstIMspI_PA	26.75
4421	Opata_364739_PstIMseI_PA	26.75
4422	Opata_981935_PstIMseI_PA	26.75
4423	Opata_80678_PstIMseI_PA	26.75
4424	Opata_320925_PstIMseI_PA	26.75
4425	Opata_239822_PstIMseI_PA	26.75
4426	M6_956060_PstIMseI_PA	26.75
4427	M6_2142747_PstIMspI_PA	26.75
4428	Opata_1393537_PstIMspI_PA	26.75
4429	Opata_1140206_PstIMspI_PA	26.75
4430	Opata_646414_PstIMseI_PA	26.75
4431	M6_1208091_PstIMseI_PA	26.75
4432	M6_469243_PstIMspI_PA	26.75
4433	M6_308749_PstIMseI_PA	26.75
4434	M6_141481_PstIMseI_PA	26.75
4435	Opata_445382_PstIMseI_PA	26.75
4436	M6_161338_PstIMseI_PA	26.75
4437	M6_3169112_PstIMspI_PA	26.75
4438	Opata_80094_PstIMspI_PA	26.75
4439	Opata_86351_PstIMseI_PA	26.75
4440	Opata_568518_PstIMspI_PA	26.75
4441	Opata_797267_PstIMseI_PA	26.75
4442	M6_1197215_PstIMseI_PA	26.75
4443	Opata_32718_PstIMseI_PA	26.75
4444	Opata_2236493_PstIMseI_PA	26.75
4445	M6_2809096_PstIMspI_PA	26.75
4446	M6_1876686_PstIMspI_PA	26.75
4447	M6_4040530_PstIMseI_PA	26.75
4448	Opata_122201_PstIMseI_PA	26.75
4449	Opata_267704_PstIMspI_PA	26.75
4450	Opata_2475229_PstIMspI_PA	26.75
4451	Opata_2335737_PstIMspI_PA	26.75
4452	Opata_2072701_PstIMspI_PA	26.75
4453	Opata_199220_PstIMseI_PA	26.75
4454	Opata_1828018_PstIMseI_PA	26.75
4455	Opata_433536_PstIMseI_PA	26.75
4456	Opata_1925062_PstIMspI_PA	26.75
4457	M6_2851170_PstIMseI_PA	26.75
4458	Opata_1130708_PstIMspI_PA	26.75
4459	Opata_1347002_PstIMseI_PA	26.75
4460	Opata_2654813_PstIMspI_PA	26.75
4461	Opata_191219_PstIMseI_PA	26.75
4462	Opata_253757_PstIMspI_PA	26.75
4463	Opata_1267253_PstIMseI_PA	26.75
4464	Opata_1717547_PstIMspI_PA	26.75
4465	Opata_2573034_PstIMspI_PA	26.75
4466	Opata_228266_PstIMseI_PA	26.75
4467	Opata_2679257_PstIMspI_PA	26.75
4468	Opata_2085092_PstIMspI_PA	26.75
4469	Opata_1293082_PstIMseI_PA	26.75
4470	Opata_3516961_PstIMspI_PA	26.75
4471	M6_435153_PstIMseI_PA	26.75
4472	M6_4246817_PstIMseI_PA	26.75
4473	Opata_2052476_PstIMspI_PA	26.75
4474	Opata_808207_PstIMseI_PA	26.75
4475	Opata_234927_PstIMseI_PA	26.75
4476	Opata_649784_PstIMseI_PA	26.75
4477	Opata_529322_PstIMspI_PA	26.75
4478	M6_417050_PstIMseI_PA	26.75
4479	Opata_4322983_PstIMseI_PA	26.75
4480	M6_420680_PstIMspI_PA	26.75
4481	Opata_527110_PstIMseI_PA	26.75
4482	M6_1261049_PstIMseI_PA	26.75
4483	Opata_446927_PstIMluI_PA	26.75
4484	Opata_3674717_PstIMseI_PA	26.75
4485	Opata_610012_PstIMseI_PA	26.75
4486	Opata_61721_PstIMseI_PA	26.75
4487	Opata_705874_PstIMseI_PA	26.75
4488	M6_1740996_PstIMseI_PA	26.75
4489	M6_232542_PstIMseI_PA	26.75
4490	Opata_919193_PstIMspI_PA	26.75
4491	Opata_278275_PstIMseI_PA	26.75
4492	Opata_56461_PstIMspI_PA	26.75
4493	Opata_98808_PstIMseI_PA	26.75
4494	Opata_2144083_PstIMspI_PA	26.75
4495	Opata_144699_PstIMspI_PA	26.75
4496	Opata_420326_PstIMseI_PA	26.75
4497	M6_420199_PstIMspI_PA	26.75
4498	Opata_2538718_PstIMspI_PA	26.75
4499	M6_1444696_PstIMseI_PA	26.75
4500	Opata_470684_PstIMluI_PA	26.75
4501	Opata_603713_PstIMseI_PA	26.75
4502	Opata_1172007_PstIMseI_PA	26.75
4503	M6_546101_PstIMseI_PA	26.75
4504	M6_581769_PstIMseI_PA	26.75
4505	Opata_332210_PstIMseI_PA	26.75
4506	Opata_46092_PstIMseI_PA	26.75
4507	Opata_2177827_PstIMseI_PA	26.75
4508	Opata_342008_PstIMseI_PA	26.75
4509	Opata_2202077_PstIMspI_PA	26.75
4510	M6_793696_PstIMspI_PA	26.75
4511	Opata_263481_PstIMseI_PA	26.75
4512	M6_506532_PstIMseI_PA	26.75
4513	Opata_247603_PstIMseI_PA	26.75
4514	Opata_58654_PstIMseI_PA	26.75
4515	M6_1920433_PstIMseI_PA	26.75
4516	Opata_1243049_PstIMseI_PA	26.75
4517	M6_1298130_PstIMseI_PA	26.75
4518	M6_256254_PstIMseI_PA	26.75
4519	Opata_397182_PstIMseI_PA	26.75
4520	M6_3336835_PstIMspI_PA	26.75
4521	Opata_209545_PstIMseI_PA	26.75
4522	Opata_3587490_PstIMseI_PA	26.75
4523	Opata_92131_PstIMseI_PA	26.75
4524	M6_472765_PstIMseI_PA	26.75
4525	Opata_588549_PstIMseI_PA	26.75
4526	M6_227141_PstIMseI_PA	26.75
4527	Opata_642864_PstIMseI_PA	26.75
4528	Opata_583632_PstIMseI_PA	26.75
4529	Opata_1883162_PstIMspI_PA	26.75
4530	Opata_3751285_PstIMseI_PA	26.75
4531	Opata_1719110_PstIMspI_PA	26.75
4532	Opata_385163_PstIMspI_PA	26.75
4533	Opata_3804940_PstIMspI_PA	26.75
4534	Opata_7638_PstIMseI_PA	26.75
4535	Opata_3078044_PstIMseI_PA	26.75
4536	Opata_1911765_PstIMseI_PA	26.75
4537	Opata_286052_PstIMseI_PA	26.75
4538	M6_1594554_PstIMseI_PA	26.75
4539	Opata_633185_PstIMspI_PA	26.75
4540	Opata_200488_PstIMspI_PA	26.75
4541	M6_3444844_PstIMseI_PA	26.75
4542	Opata_819474_PstIMseI_PA	26.75
4543	Opata_4118925_PstIMseI_PA	26.75
4544	Opata_1646494_PstIMspI_PA	26.75
4545	Opata_203179_PstIMseI_PA	26.75
4546	Opata_545809_PstIMseI_PA	26.75
4547	Opata_1341926_PstIMspI_PA	26.75
4548	Opata_709249_PstIMspI_PA	26.75
4549	Opata_473113_PstIMspI_PA	26.75
4550	M6_743539_PstIMseI_PA	26.75
4551	Opata_2987647_PstIMseI_PA	26.75
4552	Opata_59023_PstIMseI_PA	26.75
4553	Opata_299069_PstIMseI_PA	26.75
4554	Opata_1365207_PstIMspI_PA	26.75
4555	Opata_858765_PstIMspI_PA	26.75
4556	Opata_805160_PstIMseI_PA	26.75
4557	Opata_389883_PstIMspI_PA	26.75
4558	Opata_601151_PstIMseI_PA	26.75
4559	Opata_285644_PstIMseI_PA	26.75
4560	Opata_4036686_PstIMspI_PA	26.75
4561	Opata_205824_PstIMspI_PA	26.75
4562	Opata_3956517_PstIMseI_PA	26.75
4563	Opata_947967_PstIMseI_PA	26.75
4564	Opata_1263123_PstIMseI_PA	26.75
4565	Opata_510726_PstIMseI_PA	26.75
4566	M6_2848110_PstIMspI_PA	26.75
4567	Opata_407936_PstIMseI_PA	26.75
4568	M6_2472292_PstIMseI_PA	26.75
4569	M6_826793_PstIMseI_PA	26.75
4570	Opata_917213_PstIMspI_PA	26.75
4571	Opata_3685496_PstIMspI_PA	26.75
4572	Opata_2721780_PstIMspI_PA	26.75
4573	Opata_160652_PstIMseI_PA	26.75
4574	Opata_3027357_PstIMspI_PA	26.75
4575	Opata_2815663_PstIMspI_PA	26.75
4576	Opata_2083085_PstIMluI_PA	26.75
4577	Opata_1210791_PstIMseI_PA	26.75
4578	Opata_1670478_PstIMspI_PA	26.75
4579	Opata_376331_PstIMseI_PA	26.75
4580	Opata_382709_PstIMspI_PA	26.75
4581	Opata_3588907_PstIMspI_PA	26.75
4582	Opata_859472_PstIMseI_PA	26.75
4583	M6_865374_PstIMseI_PA	26.75
4584	Opata_828884_PstIMspI_PA	26.75
4585	Opata_3463315_PstIMseI_PA	26.75
4586	Opata_3332885_PstIMseI_PA	26.75
4587	Opata_3039249_PstIMspI_PA	26.75
4588	M6_776250_PstIMspI_PA	26.75
4589	Opata_1802555_PstIMspI_PA	26.75
4590	M6_313289_PstIMspI_PA	26.75
4591	Opata_2417703_PstIMspI_PA	26.75
4592	Opata_526203_PstIMspI_PA	26.75
4593	M6_436994_PstIMseI_PA	26.75
4594	Opata_450038_PstIMspI_PA	26.75
4595	Opata_3785898_PstIMspI_PA	26.75
4596	Opata_2210455_PstIMspI_PA	26.75
4597	Opata_2546070_PstIMspI_PA	26.75
4598	M6_1612301_PstIMspI_PA	26.75
4599	Opata_559243_PstIMspI_PA	26.75
4600	Opata_3195753_PstIMspI_PA	26.75
4601	Opata_913273_PstIMseI_PA	26.75
4602	Opata_3796618_PstIMseI_PA	26.75
4603	Opata_980171_PstIMseI_PA	26.75
4604	Opata_2443582_PstIMseI_PA	26.75
4605	M6_3199499_PstIMspI_PA	26.75
4606	Opata_2214710_PstIMspI_PA	26.75
4607	Opata_811163_PstIMspI_PA	26.75
4608	Opata_1228591_PstIMspI_PA	26.75
4609	Opata_247186_PstIMseI_PA	26.75
4610	M6_1858469_PstIMspI_PA	26.75
4611	Opata_1805937_PstIMspI_PA	26.75
4612	Opata_48470_PstIMseI_PA	26.75
4613	Opata_3144472_PstIMseI_PA	26.75
4614	Opata_2516139_PstIMspI_PA	26.75
4615	Opata_2083752_PstIMspI_PA	26.75
4616	M6_2275508_PstIMspI_PA	26.75
4617	Opata_4130507_PstIMspI_PA	26.75
4618	Opata_239162_PstIMseI_PA	26.75
4619	Opata_666856_PstIMspI_PA	26.75
4620	Opata_250439_PstIMseI_PA	26.75
4621	Opata_421085_PstIMspI_PA	26.75
4622	Opata_55099_PstIMspI_PA	26.75
4623	Opata_499486_PstIMseI_PA	26.75
4624	Opata_743351_PstIMspI_PA	26.75
4625	Opata_3467825_PstIMspI_PA	26.75
4626	Opata_3042254_PstIMseI_PA	26.75
4627	Opata_3413202_PstIMspI_PA	26.75
4628	Opata_212792_PstIMseI_PA	26.75
4629	Opata_237459_PstIMseI_PA	26.75
4630	M6_2951832_PstIMspI_PA	26.75
4631	Opata_3042303_PstIMspI_PA	26.75
4632	Opata_3010909_PstIMspI_PA	26.75
4633	Opata_3395211_PstIMspI_PA	26.75
4634	Opata_2812854_PstIMspI_PA	26.75
4635	Opata_1653955_PstIMspI_PA	26.75
4636	Opata_765531_PstIMseI_PA	26.75
4637	Opata_2552756_PstIMspI_PA	26.75
4638	Opata_109616_PstIMspI_PA	26.75
4639	Opata_56832_PstIMspI_PA	26.75
4640	Opata_1712533_PstIMspI_PA	26.75
4641	Opata_362452_PstIMseI_PA	26.75
4642	Opata_690830_PstIMspI_PA	26.75
4643	Opata_465514_PstIMseI_PA	26.75
4644	Opata_742727_PstIMseI_PA	26.75
4645	Opata_2070087_PstIMseI_PA	26.75
4646	Opata_1466939_PstIMspI_PA	26.75
4647	Opata_437314_PstIMseI_PA	26.75
4648	Opata_190_PstIMseI_PA	26.75
4649	M6_822660_PstIMseI_PA	26.75
4650	Opata_2095409_PstIMspI_PA	26.75
4651	Opata_646479_PstIMspI_PA	26.75
4652	Opata_1767662_PstIMspI_PA	26.75
4653	Opata_1534166_PstIMspI_PA	26.75
4654	Opata_1708890_PstIMspI_PA	26.75
4655	Opata_1648650_PstIMseI_PA	26.75
4656	Opata_1780641_PstIMspI_PA	26.75
4657	Opata_738238_PstIMspI_PA	26.75
4658	Opata_2307645_PstIMspI_PA	26.75
4659	Opata_103529_PstIMspI_PA	26.75
4660	Opata_2523450_PstIMspI_PA	26.75
4661	Opata_89712_PstIMspI_PA	26.75
4662	Opata_975393_PstIMseI_PA	26.75
4663	M6_2029704_PstIMspI_PA	26.75
4664	Opata_3239151_PstIMspI_PA	26.75
4665	Opata_3288884_PstIMspI_PA	26.75
4666	Opata_29856_PstIMseI_PA	26.75
4667	M6_1854641_PstIMspI_PA	26.75
4668	Opata_272214_PstIMseI_PA	26.75
4669	Opata_3347491_PstIMseI_PA	26.75
4670	M6_885990_PstIMspI_PA	26.75
4671	Opata_3715214_PstIMspI_PA	26.75
4672	Opata_876238_PstIMseI_PA	26.75
4673	Opata_477977_PstIMspI_PA	26.75
4674	Opata_2593722_PstIMspI_PA	26.75
4675	Opata_957190_PstIMspI_PA	26.75
4676	Opata_2044315_PstIMspI_PA	26.75
4677	Opata_3444671_PstIMspI_PA	26.75
4678	Opata_1113923_PstIMspI_PA	26.75
4679	Opata_270841_PstIMseI_PA	26.75
4680	Opata_58219_PstIMseI_PA	26.75
4681	Opata_3821927_PstIMspI_PA	26.75
4682	Opata_2833995_PstIMspI_PA	26.75
4683	Opata_3885256_PstIMspI_PA	26.75
4684	Opata_2117935_PstIMspI_PA	26.75
4685	Opata_3715710_PstIMspI_PA	26.75
4686	Opata_621867_PstIMseI_PA	26.75
4687	Opata_2117270_PstIMspI_PA	26.75
4688	Opata_1429722_PstIMspI_PA	26.75
4689	Opata_2469626_PstIMspI_PA	26.75
4690	Opata_2179458_PstIMseI_PA	26.75
4691	Opata_100098_PstIMspI_PA	26.75
4692	Opata_1014629_PstIMseI_PA	26.75
4693	Opata_4245034_PstIMspI_PA	26.75
4694	Opata_2584109_PstIMspI_PA	26.75
4695	Opata_2102323_PstIMseI_PA	26.75
4696	Opata_1472588_PstIMspI_PA	26.75
4697	Opata_2001985_PstIMspI_PA	26.75
4698	Opata_2713243_PstIMspI_PA	26.75
4699	Opata_1001218_PstIMseI_PA	26.75
4700	Opata_820151_PstIMspI_PA	26.75
4701	Opata_842635_PstIMseI_PA	26.75
4702	M6_2257656_PstIMseI_PA	26.75
4703	Opata_298454_PstIMseI_PA	26.75
4704	Opata_2322568_PstIMspI_PA	26.75
4705	Opata_669229_PstIMseI_PA	26.75
4706	Opata_1243128_PstIMspI_PA	26.75
4707	Opata_1688722_PstIMspI_PA	26.75
4708	Opata_1374094_PstIMspI_PA	26.75
4709	Opata_1821407_PstIMseI_PA	26.75
4710	Opata_3306449_PstIMseI_PA	26.75
4711	Opata_2157956_PstIMseI_PA	26.75
4712	Opata_3634788_PstIMspI_PA	26.75
4713	Opata_563784_PstIMseI_PA	26.75
4714	Opata_2371026_PstIMseI_PA	26.75
4715	Opata_12216_PstIMseI_PA	26.75
4716	Opata_2041168_PstIMspI_PA	26.75
4717	Opata_481146_PstIMseI_PA	26.75
4718	Opata_1506145_PstIMspI_PA	26.75
4719	Opata_3462352_PstIMseI_PA	26.75
4720	Opata_385801_PstIMseI_PA	26.75
4721	M6_2226977_PstIMspI_PA	26.75
4722	Opata_1717408_PstIMspI_PA	26.75
4723	Opata_3795966_PstIMspI_PA	26.75
4724	Opata_197955_PstIMseI_PA	26.75
4725	Opata_2349735_PstIMspI_PA	26.75
4726	Opata_3460421_PstIMspI_PA	26.75
4727	Opata_2463640_PstIMseI_PA	26.75
4728	Opata_130455_PstIMseI_PA	26.75
4729	Opata_658027_PstIMseI_PA	26.75
4730	Opata_3520667_PstIMspI_PA	26.75
4731	Opata_2273257_PstIMseI_PA	26.75
4732	Opata_1639697_PstIMspI_PA	26.75
4733	Opata_2797572_PstIMspI_PA	26.75
4734	Opata_671366_PstIMspI_PA	26.75
4735	Opata_2798548_PstIMspI_PA	26.75
4736	Opata_1839134_PstIMspI_PA	26.75
4737	Opata_3490858_PstIMspI_PA	26.75
4738	Opata_920468_PstIMspI_PA	26.75
4739	Opata_829115_PstIMseI_PA	26.75
4740	Opata_2079832_PstIMseI_PA	26.75
4741	Opata_854027_PstIMseI_PA	26.75
4742	Opata_3714079_PstIMspI_PA	26.75
4743	Opata_328844_PstIMseI_PA	26.75
4744	Opata_418366_PstIMseI_PA	26.75
4745	Opata_4103069_PstIMspI_PA	26.75
4746	Opata_1652257_PstIMspI_PA	26.75
4747	Opata_254517_PstIMseI_PA	26.75
4748	Opata_9736_PstIMseI_PA	26.75
4749	Opata_1180435_PstIMseI_PA	26.75
4750	Opata_1105007_PstIMspI_PA	26.75
4751	Opata_51623_PstIMspI_PA	26.75
4752	Opata_2142822_PstIMspI_PA	26.75
4753	Opata_1058291_PstIMseI_PA	26.75
4754	M6_625121_PstIMseI_PA	26.75
4755	Opata_464070_PstIMseI_PA	26.75
4756	Opata_2501459_PstIMseI_PA	26.75
4757	Opata_1402789_PstIMseI_PA	26.75
4758	Opata_283046_PstIMseI_PA	26.75
4759	Opata_1562515_PstIMspI_PA	26.75
4760	Opata_1889876_PstIMspI_PA	26.75
4761	Opata_1573831_PstIMspI_PA	26.75
4762	M6_326674_PstIMspI_PA	26.75
4763	Opata_4448488_PstIMseI_PA	26.75
4764	Opata_250717_PstIMseI_PA	26.75
4765	Opata_509797_PstIMspI_PA	26.75
4766	Opata_279797_PstIMspI_PA	26.75
4767	Opata_995333_PstIMspI_PA	26.75
4768	Opata_582339_PstIMseI_PA	26.75
4769	M6_641328_PstIMseI_PA	26.75
4770	Opata_9171_PstIMseI_PA	26.75
4771	Opata_1930309_PstIMspI_PA	26.75
4772	M6_2734097_PstIMspI_PA	26.75
4773	M6_2683716_PstIMspI_PA	26.75
4774	Opata_2718010_PstIMspI_PA	26.75
4775	Opata_2905193_PstIMspI_PA	26.75
4776	Opata_3387367_PstIMspI_PA	26.75
4777	Opata_27840_PstIMseI_PA	26.75
4778	Opata_2519428_PstIMspI_PA	26.75
4779	Opata_4389789_PstIMseI_PA	26.75
4780	Opata_93698_PstIMseI_PA	26.75
4781	Opata_237108_PstIMseI_PA	26.75
4782	Opata_422276_PstIMseI_PA	26.75
4783	Opata_1143534_PstIMseI_PA	26.75
4784	Opata_3242046_PstIMspI_PA	26.75
4785	Opata_1636968_PstIMspI_PA	26.75
4786	Opata_1344309_PstIMseI_PA	26.75
4787	Opata_160106_PstIMspI_PA	26.75
4788	Opata_2181929_PstIMseI_PA	26.75
4789	Opata_1690010_PstIMspI_PA	26.75
4790	Opata_1856575_PstIMseI_PA	26.75
4791	Opata_23090_PstIMseI_PA	26.75
4792	Opata_768582_PstIMseI_PA	26.75
4793	Opata_2903416_PstIMseI_PA	26.75
4794	Opata_178401_PstIMspI_PA	26.75
4795	Opata_4217709_PstIMspI_PA	26.75
4796	M6_483693_PstIMseI_PA	26.75
4797	M6_1759392_PstIMspI_PA	26.75
4798	Opata_2549815_PstIMspI_PA	26.75
4799	Opata_1169105_PstIMseI_PA	26.75
4800	M6_1282574_PstIMspI_PA	26.75
4801	Opata_833888_PstIMseI_PA	26.75
4802	Opata_4012572_PstIMseI_PA	26.75
4803	Opata_2128777_PstIMseI_PA	26.75
4804	M6_297649_PstIMseI_PA	26.75
4805	M6_455159_PstIMspI_PA	26.75
4806	Opata_1668123_PstIMspI_PA	26.75
4807	Opata_1386001_PstIMspI_PA	26.75
4808	Opata_561228_PstIMseI_PA	26.75
4809	M6_652292_PstIMseI_PA	26.75
4810	Opata_1410225_PstIMspI_PA	26.75
4811	Opata_856765_PstIMspI_PA	26.75
4812	Opata_8972_PstIMspI_PA	26.75
4813	M6_2791179_PstIMspI_PA	26.75
4814	Opata_3279582_PstIMspI_PA	26.75
4815	M6_2772528_PstIMspI_PA	26.75
4816	Opata_627806_PstIMseI_PA	26.75
4817	Opata_1552321_PstIMspI_PA	26.75
4818	Opata_536100_PstIMspI_PA	26.75
4819	M6_929959_PstIMspI_PA	26.75
4820	M6_1742996_PstIMspI_PA	26.75
4821	Opata_237378_PstIMseI_PA	26.75
4822	Opata_316969_PstIMspI_PA	26.75
4823	Opata_715081_PstIMseI_PA	26.75
4824	M6_1379808_PstIMspI_PA	26.75
4825	Opata_2830934_PstIMspI_PA	26.75
4826	M6_2905162_PstIMspI_PA	26.75
4827	Opata_580935_PstIMspI_PA	26.75
4828	Opata_4052522_PstIMspI_PA	26.75
4829	Opata_2607770_PstIMseI_PA	26.75
4830	Opata_3437047_PstIMspI_PA	26.75
4831	Opata_4383385_PstIMseI_PA	26.75
4832	Opata_2924357_PstIMspI_PA	26.75
4833	Opata_2312340_PstIMspI_PA	26.75
4834	M6_2968439_PstIMspI_PA	26.75
4835	Opata_2621381_PstIMspI_PA	26.75
4836	M6_2584844_PstIMspI_PA	26.75
4837	Opata_3793660_PstIMspI_PA	26.75
4838	M6_2074847_PstIMspI_PA	26.75
4839	Opata_2001803_PstIMspI_PA	26.75
4840	M6_2197744_PstIMspI_PA	26.75
4841	Opata_562619_PstIMspI_PA	26.75
4842	M6_540789_PstIMspI_PA	26.75
4843	Opata_123941_PstIMspI_PA	26.75
4844	M6_1125400_PstIMseI_PA	26.75
4845	Opata_3487104_PstIMspI_PA	26.75
4846	Opata_298779_PstIMspI_PA	26.75
4847	Opata_2612814_PstIMspI_PA	26.75
4848	Opata_631735_PstIMspI_PA	26.75
4849	Opata_1970722_PstIMspI_PA	26.75
4850	M6_372797_PstIMspI_PA	26.75
4851	Opata_1070414_PstIMseI_PA	26.75
4852	Opata_3188429_PstIMspI_PA	26.75
4853	Opata_1990747_PstIMspI_PA	26.75
4854	Opata_120348_PstIMspI_PA	26.75
4855	Opata_3558360_PstIMspI_PA	26.75
4856	M6_423889_PstIMspI_PA	26.75
4857	Opata_3123223_PstIMspI_PA	26.75
4858	M6_865758_PstIMspI_PA	26.75
4859	Opata_3395634_PstIMspI_PA	26.75
4860	Opata_1634509_PstIMspI_PA	26.75
4861	Opata_2273031_PstIMspI_PA	26.75
4862	Opata_1597737_PstIMspI_PA	26.75
4863	Opata_2770259_PstIMspI_PA	26.75
4864	Opata_742502_PstIMseI_PA	26.75
4865	M6_916731_PstIMspI_PA	26.75
4866	Opata_4016441_PstIMspI_PA	26.75
4867	Opata_1336517_PstIMspI_PA	26.75
4868	M6_434921_PstIMseI_PA	26.75
4869	Opata_1870114_PstIMspI_PA	26.75
4870	M6_463300_PstIMspI_PA	26.75
4871	Opata_334882_PstIMseI_PA	26.75
4872	M6_3333547_PstIMspI_PA	26.75
4873	Opata_1524333_PstIMspI_PA	26.75
4874	M6_1149575_PstIMspI_PA	26.75
4875	Opata_536293_PstIMseI_PA	26.75
4876	Opata_2008707_PstIMspI_PA	26.75
4877	Opata_2740626_PstIMspI_PA	26.75
4878	Opata_199174_PstIMseI_PA	26.75
4879	M6_1009256_PstIMspI_PA	26.75
4880	M6_531227_PstIMspI_PA	26.75
4881	Opata_3230965_PstIMseI_PA	26.75
4882	M6_360997_PstIMspI_PA	26.75
4883	Opata_522876_PstIMspI_PA	26.75
4884	Opata_138615_PstIMseI_PA	26.75
4885	M6_25388_PstIMseI_PA	26.75
4886	Opata_2853343_PstIMspI_PA	26.75
4887	M6_941630_PstIMspI_PA	26.75
4888	Opata_251610_PstIMseI_PA	26.75
4889	Opata_3476352_PstIMspI_PA	26.75
4890	Opata_3126536_PstIMseI_PA	26.75
4891	Opata_809143_PstIMseI_PA	26.75
4892	M6_1449991_PstIMspI_PA	26.75
4893	Opata_924391_PstIMspI_PA	26.75
4894	M6_621755_PstIMseI_PA	26.75
4895	Opata_3889754_PstIMseI_PA	26.75
4896	Opata_1043702_PstIMspI_PA	26.75
4897	M6_254186_PstIMspI_PA	26.75
4898	Opata_241816_PstIMspI_PA	26.75
4899	M6_2515137_PstIMspI_PA	26.75
4900	M6_3024809_PstIMspI_PA	26.75
4901	Opata_2596079_PstIMspI_PA	26.75
4902	Opata_1082334_PstIMspI_PA	26.75
4903	Opata_374784_PstIMseI_PA	26.75
4904	Opata_2606006_PstIMspI_PA	26.75
4905	Opata_2353077_PstIMspI_PA	26.75
4906	M6_650326_PstIMspI_PA	26.75
4907	Opata_1742294_PstIMseI_PA	26.75
4908	Opata_3804641_PstIMspI_PA	26.75
4909	M6_1444163_PstIMspI_PA	26.75
4910	M6_473221_PstIMspI_PA	26.75
4911	Opata_2915800_PstIMspI_PA	26.75
4912	Opata_1124467_PstIMseI_PA	26.75
4913	Opata_1155314_PstIMseI_PA	26.75
4914	Opata_131786_PstIMseI_PA	26.75
4915	Opata_3470207_PstIMseI_PA	26.75
4916	M6_500602_PstIMspI_PA	26.75
4917	M6_3553744_PstIMspI_PA	26.75
4918	Opata_474352_PstIMseI_PA	26.75
4919	Opata_4241667_PstIMseI_PA	26.75
4920	Opata_3296687_PstIMspI_PA	26.75
4921	M6_3407910_PstIMspI_PA	26.75
4922	Opata_3041554_PstIMspI_PA	26.75
4923	Opata_3145895_PstIMspI_PA	26.75
4924	Opata_2738185_PstIMspI_PA	26.75
4925	Opata_559538_PstIMspI_PA	26.75
4926	Opata_1173661_PstIMseI_PA	26.75
4927	M6_3004085_PstIMspI_PA	26.75
4928	Opata_1790028_PstIMseI_PA	26.75
4929	M6_2261623_PstIMspI_PA	26.75
4930	M6_34646_PstIMspI_PA	26.75
4931	Opata_2347189_PstIMspI_PA	26.75
4932	Opata_232808_PstIMspI_PA	26.75
4933	Opata_885294_PstIMspI_PA	26.75
4934	Opata_1089785_PstIMspI_PA	26.75
4935	Opata_3420848_PstIMspI_PA	26.75
4936	Opata_87693_PstIMseI_PA	26.75
4937	Opata_1610696_PstIMspI_PA	26.75
4938	M6_131765_PstIMseI_PA	26.75
4939	M6_534442_PstIMseI_PA	26.75
4940	Opata_271521_PstIMspI_PA	26.75
4941	Opata_3873697_PstIMspI_PA	26.75
4942	M6_416074_PstIMspI_PA	26.75
4943	Opata_347528_PstIMspI_PA	26.75
4944	Opata_420446_PstIMspI_PA	26.75
4945	Opata_413629_PstIMspI_PA	26.75
4946	Opata_550789_PstIMseI_PA	26.75
4947	Opata_2917379_PstIMspI_PA	26.75
4948	M6_877572_PstIMseI_PA	26.75
4949	Opata_967454_PstIMseI_PA	26.75
4950	Opata_1996362_PstIMspI_PA	26.75
4951	Opata_3264153_PstIMseI_PA	26.75
4952	M6_1710855_PstIMspI_PA	26.75
4953	Opata_1846999_PstIMspI_PA	26.75
4954	M6_1231051_PstIMspI_PA	26.75
4955	Opata_3648837_PstIMspI_PA	26.75
4956	Opata_1494336_PstIMseI_PA	26.75
4957	M6_573699_PstIMspI_PA	26.75
4958	M6_3095914_PstIMspI_PA	26.75
4959	M6_3097827_PstIMseI_PA	26.75
4960	Opata_3412915_PstIMspI_PA	26.75
4961	M6_303072_PstIMseI_PA	26.75
4962	Opata_1027770_PstIMspI_PA	26.75
4963	Opata_705201_PstIMspI_PA	26.75
4964	M6_1307216_PstIMspI_PA	26.75
4965	Opata_2219447_PstIMspI_PA	26.75
4966	Opata_168635_PstIMspI_PA	26.75
4967	M6_1409518_PstIMspI_PA	26.75
4968	M6_805313_PstIMspI_PA	26.75
4969	Opata_2737549_PstIMspI_PA	26.75
4970	Opata_2472407_PstIMspI_PA	26.75
4971	Opata_3091803_PstIMspI_PA	26.75
4972	Opata_720945_PstIMspI_PA	26.75
4973	M6_504685_PstIMspI_PA	26.75
4974	Opata_484630_PstIMspI_PA	26.75
4975	M6_2442388_PstIMspI_PA	26.75
4976	Opata_1657586_PstIMspI_PA	26.75
4977	M6_52571_PstIMseI_PA	26.75
4978	Opata_560838_PstIMseI_PA	26.75
4979	M6_351908_PstIMspI_PA	26.75
4980	M6_2473764_PstIMspI_PA	26.75
4981	Opata_546108_PstIMseI_PA	26.75
4982	Opata_2324644_PstIMspI_PA	26.75
4983	Opata_409286_PstIMspI_PA	26.75
4984	Opata_905931_PstIMseI_PA	26.75
4985	Opata_3398809_PstIMseI_PA	26.75
4986	Opata_1745309_PstIMseI_PA	26.75
4987	Opata_9141_PstIMseI_PA	26.75
4988	Opata_748157_PstIMspI_PA	26.75
4989	M6_500113_PstIMspI_PA	26.75
4990	Opata_2428067_PstIMspI_PA	26.75
4991	Opata_754835_PstIMspI_PA	26.75
4992	M6_2179046_PstIMseI_PA	26.75
4993	Opata_981936_PstIMseI_PA	26.75
4994	Opata_1064471_PstIMspI_PA	26.75
4995	M6_2386296_PstIMspI_PA	26.75
4996	Opata_952925_PstIMspI_PA	26.75
4997	M6_512126_PstIMspI_PA	26.75
4998	M6_2814248_PstIMseI_PA	26.75
4999	M6_195749_PstIMseI_PA	26.75
5000	M6_1135990_PstIMspI_PA	26.75
5001	Opata_1401689_PstIMspI_PA	26.75
5002	M6_1657101_PstIMspI_PA	26.75
5003	Opata_1971129_PstIMspI_PA	26.75
5004	Opata_1620148_PstIMspI_PA	26.75
5005	M6_1820532_PstIMseI_PA	26.75
5006	Opata_674430_PstIMseI_PA	26.75
5007	M6_813545_PstIMspI_PA	26.75
5008	Opata_2019619_PstIMspI_PA	26.75
5009	Opata_3976380_PstIMspI_PA	26.75
5010	Opata_375026_PstIMspI_PA	26.75
5011	Opata_767332_PstIMspI_PA	26.75
5012	Opata_2053046_PstIMseI_PA	26.75
5013	Opata_955663_PstIMspI_PA	26.75
5014	M6_660394_PstIMspI_PA	26.75
5015	M6_2909855_PstIMseI_PA	26.75
5016	M6_776661_PstIMspI_PA	26.75
5017	M6_613854_PstIMspI_PA	26.75
5018	M6_253980_PstIMspI_PA	26.75
5019	M6_1324125_PstIMseI_PA	26.75
5020	Opata_1527016_PstIMspI_PA	26.75
5021	Opata_1363305_PstIMspI_PA	26.75
5022	Opata_620027_PstIMspI_PA	26.75
5023	Opata_3613457_PstIMseI_PA	26.75
5024	Opata_1870626_PstIMspI_PA	26.75
5025	Opata_1648839_PstIMseI_PA	26.75
5026	Opata_2339422_PstIMspI_PA	26.75
5027	Opata_3675375_PstIMspI_PA	26.75
5028	M6_3293601_PstIMseI_PA	26.75
5029	Opata_214514_PstIMspI_PA	26.75
5030	M6_2389597_PstIMspI_PA	26.75
5031	Opata_38476_PstIMseI_PA	26.75
5032	Opata_3993254_PstIMspI_PA	26.75
5033	M6_2366891_PstIMspI_PA	26.75
5034	Opata_1816568_PstIMseI_PA	26.75
5035	Opata_3771943_PstIMspI_PA	26.75
5036	Opata_2884429_PstIMspI_PA	26.75
5037	Opata_4110381_PstIMspI_PA	26.75
5038	Opata_1340384_PstIMspI_PA	26.75
5039	Opata_1840296_PstIMspI_PA	26.75
5040	M6_1526635_PstIMspI_PA	26.75
5041	Opata_1661876_PstIMspI_PA	26.75
5042	M6_1426912_PstIMspI_PA	26.75
5043	Opata_1190926_PstIMspI_PA	26.75
5044	M6_519707_PstIMseI_PA	26.75
5045	Opata_3027288_PstIMspI_PA	26.75
5046	Opata_2113900_PstIMspI_PA	26.75
5047	Opata_2126222_PstIMspI_PA	26.75
5048	Opata_174300_PstIMseI_PA	26.75
5049	Opata_2536196_PstIMspI_PA	26.75
5050	Opata_2394017_PstIMspI_PA	26.75
5051	Opata_4096198_PstIMspI_PA	26.75
5052	Opata_1842633_PstIMspI_PA	26.75
5053	Opata_3945915_PstIMspI_PA	26.75
5054	Opata_914465_PstIMseI_PA	26.75
5055	Opata_314098_PstIMspI_PA	26.75
5056	Opata_410242_PstIMseI_PA	26.75
5057	Opata_2819840_PstIMspI_PA	26.75
5058	M6_626522_PstIMspI_PA	26.75
5059	M6_920514_PstIMspI_PA	26.75
5060	Opata_895887_PstIMspI_PA	26.75
5061	M6_317408_PstIMspI_PA	26.75
5062	Opata_429055_PstIMspI_PA	26.75
5063	Opata_2366869_PstIMspI_PA	26.75
5064	Opata_3990097_PstIMspI_PA	26.75
5065	M6_3306779_PstIMspI_PA	26.75
5066	M6_798225_PstIMseI_PA	26.75
5067	M6_2498233_PstIMspI_PA	26.75
5068	Opata_852164_PstIMseI_PA	26.75
5069	M6_477516_PstIMspI_PA	26.75
5070	Opata_3777293_PstIMspI_PA	26.75
5071	M6_480033_PstIMspI_PA	26.75
5072	Opata_3427891_PstIMspI_PA	26.75
5073	Opata_1160182_PstIMseI_PA	26.75
5074	Opata_330264_PstIMseI_PA	26.75
5075	Opata_1179945_PstIMspI_PA	26.75
5076	M6_2086075_PstIMspI_PA	26.75
5077	Opata_952826_PstIMseI_PA	26.75
5078	Opata_1591495_PstIMspI_PA	26.75
5079	Opata_254758_PstIMseI_PA	26.75
5080	M6_1114648_PstIMspI_PA	26.75
5081	M6_280137_PstIMspI_PA	26.75
5082	M6_744965_PstIMseI_PA	26.75
5083	M6_338751_PstIMspI_PA	26.75
5084	M6_2656458_PstIMspI_PA	26.75
5085	M6_582497_PstIMspI_PA	26.75
5086	M6_1366877_PstIMseI_PA	26.75
5087	M6_1618813_PstIMspI_PA	26.75
5088	M6_246610_PstIMspI_PA	26.75
5089	M6_241851_PstIMspI_PA	26.75
5090	M6_3068200_PstIMseI_PA	26.75
5091	M6_885699_PstIMspI_PA	26.75
5092	M6_1225587_PstIMseI_PA	26.75
5093	M6_2328875_PstIMspI_PA	26.75
5094	M6_830345_PstIMseI_PA	26.75
5095	M6_4228419_PstIMseI_PA	26.75
5096	M6_3308035_PstIMspI_PA	26.75
5097	M6_201108_PstIMseI_PA	26.75
5098	M6_3754181_PstIMseI_PA	26.75
5099	M6_33027_PstIMseI_PA	26.75
5100	M6_862193_PstIMspI_PA	26.75
5101	M6_2631667_PstIMspI_PA	26.75
5102	M6_120434_PstIMspI_PA	26.75
5103	M6_1254346_PstIMseI_PA	26.75
5104	M6_783971_PstIMspI_PA	26.75
5105	M6_1360981_PstIMseI_PA	26.75
5106	M6_1140879_PstIMseI_PA	26.75
5107	Opata_2799791_PstIMspI_PA	26.75
5108	M6_1971140_PstIMseI_PA	26.75
5109	M6_1341314_PstIMseI_PA	26.75
5110	Opata_842375_PstIMspI_PA	26.75
5111	M6_770072_PstIMseI_PA	26.75
5112	M6_23116_PstIMseI_PA	26.75
5113	Opata_1646839_PstIMspI_PA	26.75
5114	M6_1447440_PstIMspI_PA	26.75
5115	M6_3550666_PstIMspI_PA	26.75
5116	M6_304753_PstIMseI_PA	26.75
5117	M6_2668740_PstIMseI_PA	26.75
5118	M6_2079245_PstIMseI_PA	26.75
5119	M6_2244872_PstIMspI_PA	26.75
5120	M6_451602_PstIMseI_PA	26.75
5121	M6_2739556_PstIMspI_PA	26.75
5122	M6_415813_PstIMseI_PA	26.75
5123	M6_2058910_PstIMspI_PA	26.75
5124	M6_966181_PstIMseI_PA	26.75
5125	M6_1347983_PstIMspI_PA	26.75
5126	M6_1392033_PstIMseI_PA	26.75
5127	M6_486354_PstIMspI_PA	26.75
5128	M6_1212564_PstIMseI_PA	26.75
5129	M6_1826590_PstIMseI_PA	26.75
5130	M6_531642_PstIMseI_PA	26.75
5131	Opata_3662733_PstIMseI_PA	26.75
5132	Opata_813112_PstIMspI_PA	26.75
5133	M6_3223589_PstIMspI_PA	26.75
5134	M6_554625_PstIMspI_PA	26.75
5135	M6_1472247_PstIMspI_PA	26.75
5136	M6_1710679_PstIMspI_PA	26.75
5137	M6_800817_PstIMspI_PA	26.75
5138	M6_24099_PstIMseI_PA	26.75
5139	M6_143365_PstIMseI_PA	26.75
5140	M6_3402183_PstIMspI_PA	26.75
5141	M6_1030176_PstIMseI_PA	26.75
5142	M6_2365144_PstIMspI_PA	26.75
5143	M6_1809239_PstIMseI_PA	26.75
5144	Opata_275447_PstIMspI_PA	26.75
5145	Opata_2933956_PstIMseI_PA	26.75
5146	M6_2191928_PstIMspI_PA	26.75
5147	M6_404985_PstIMspI_PA	26.75
5148	M6_1503599_PstIMspI_PA	26.75
5149	M6_2056160_PstIMspI_PA	26.75
5150	Opata_3312654_PstIMspI_PA	26.75
5151	Opata_333631_PstIMspI_PA	26.75
5152	M6_778533_PstIMspI_PA	26.75
5153	M6_683800_PstIMseI_PA	26.75
5154	Opata_7752_PstIMseI_PA	26.75
5155	M6_3642609_PstIMseI_PA	26.75
5156	Opata_737751_PstIMspI_PA	26.75
5157	M6_851291_PstIMspI_PA	26.75
5158	M6_92394_PstIMseI_PA	26.75
5159	M6_2159538_PstIMspI_PA	26.75
5160	Opata_3898934_PstIMspI_PA	26.75
5161	M6_863471_PstIMspI_PA	26.75
5162	M6_2818863_PstIMspI_PA	26.75
5163	M6_422351_PstIMspI_PA	26.75
5164	M6_440203_PstIMspI_PA	26.75
5165	Opata_873736_PstIMseI_PA	26.75
5166	M6_1496623_PstIMspI_PA	26.75
5167	M6_1865619_PstIMspI_PA	26.75
5168	Opata_3142523_PstIMspI_PA	26.75
5169	M6_2824167_PstIMseI_PA	26.75
5170	M6_1194321_PstIMseI_PA	26.75
5171	M6_586817_PstIMseI_PA	26.75
5172	M6_1425911_PstIMseI_PA	26.75
5173	M6_437769_PstIMseI_PA	26.75
5174	M6_2219117_PstIMseI_PA	26.75
5175	M6_917803_PstIMseI_PA	26.75
5176	M6_295051_PstIMseI_PA	26.75
5177	M6_567731_PstIMseI_PA	26.75
5178	M6_3520841_PstIMspI_PA	26.75
5179	M6_560660_PstIMseI_PA	26.75
5180	M6_43657_PstIMspI_PA	26.75
5181	M6_231632_PstIMspI_PA	26.75
5182	wPt-733012	26.84
5183	4005254	26.85
5184	1204880	26.9
5185	1071187	26.98
5186	1104923	26.98
5187	4909705	26.98
5188	1057735	27
5189	1202889	27
5190	1218431	27
5191	1283484	27
5192	1285956	27
5193	2322278	27
5194	2325281	27
5195	2325839	27
5196	1216192	27.01
5197	1217458	27.01
5198	1219423	27.01
5199	4003899	27.05
5200	tPt-2481	27.05
5201	wPt-3611	27.05
5202	wPt-5027	27.05
5203	rPt-6244	27.05
5204	wPt-6148	27.05
5205	wPt-6205	27.05
5206	wPt-8925	27.05
5207	wPt-8328	27.05
5208	wPt-0277	27.05
5209	wPt-3744	27.05
5210	wPt-0102	27.05
5211	Opata_232343_26_PstIMseI_SNP	27.05
5212	Opata_188023_86_PstIMseI_SNP	27.05
5213	M6_1019050_PstIMspI_PA	27.05
5214	M6_1871966_PstIMspI_PA	27.05
5215	Opata_1332740_PstIMseI_PA	27.05
5216	Opata_472550_54_PstIMseI_SNP	27.05
5217	Opata_82133_69_PstIMseI_SNP	27.05
5218	M6_211318_PstIMseI_PA	27.05
5219	Opata_232343_63_PstIMseI_SNP	27.05
5220	M6_968309_PstIMspI_PA	27.05
5221	M6_2925202_PstIMspI_PA	27.05
5222	M6_2452224_PstIMspI_PA	27.05
5223	M6_1103081_PstIMspI_PA	27.05
5224	M6_626640_PstIMseI_PA	27.05
5225	M6_2066380_PstIMspI_PA	27.05
5226	Opata_232343_48_PstIMseI_SNP	27.05
5227	M6_1500333_PstIMspI_PA	27.05
5228	M6_1379817_PstIMspI_PA	27.05
5229	Opata_472550_57_PstIMseI_SNP	27.05
5230	Opata_497469_58_PstIMseI_SNP	27.05
5231	Opata_188023_75_PstIMseI_SNP	27.05
5232	M6_139442_PstIMspI_PA	27.05
5233	Opata_1900043_81_PstIMspI_SNP	27.05
5234	M6_392272_PstIMspI_PA	27.05
5235	Opata_1450117_PstIMspI_PA	27.05
5236	Opata_123644_55_PstIMseI_SNP	27.05
5237	Opata_4265001_11_PstIMspI_SNP	27.05
5238	M6_1760218_PstIMspI_PA	27.05
5239	M6_393449_PstIMspI_PA	27.05
5240	M6_1053140_PstIMspI_PA	27.05
5241	M6_3025637_PstIMspI_PA	27.05
5242	M6_1495343_PstIMspI_PA	27.05
5243	Opata_2808780_70_PstIMspI_SNP	27.05
5244	M6_2520277_PstIMspI_PA	27.05
5245	M6_40860_PstIMseI_PA	27.05
5246	M6_636679_PstIMspI_PA	27.05
5247	M6_233565_PstIMseI_PA	27.05
5248	M6_173246_PstIMseI_PA	27.05
5249	M6_552882_PstIMspI_PA	27.05
5250	M6_2511269_PstIMspI_PA	27.05
5251	Opata_1660875_52_PstIMspI_SNP	27.05
5252	M6_360246_PstIMseI_PA	27.05
5253	M6_877136_PstIMseI_PA	27.05
5254	Opata_2785058_87_PstIMspI_SNP	27.05
5255	M6_1168910_PstIMseI_PA	27.05
5256	M6_373157_PstIMseI_PA	27.05
5257	M6_677349_PstIMspI_PA	27.05
5258	M6_1155399_PstIMspI_PA	27.05
5259	Opata_1660875_51_PstIMspI_SNP	27.05
5260	M6_419279_PstIMspI_PA	27.05
5261	M6_2515304_PstIMspI_PA	27.05
5262	M6_1200045_PstIMspI_PA	27.05
5263	Opata_1259159_48_PstIMspI_SNP	27.05
5264	M6_1331900_PstIMspI_PA	27.05
5265	M6_1114043_PstIMspI_PA	27.05
5266	M6_1455105_PstIMspI_PA	27.05
5267	M6_2304192_PstIMspI_PA	27.05
5268	M6_298265_PstIMseI_PA	27.05
5269	M6_636128_PstIMspI_PA	27.05
5270	M6_1138780_PstIMspI_PA	27.05
5271	M6_1222414_PstIMseI_PA	27.05
5272	M6_70041_PstIMspI_PA	27.05
5273	M6_450296_PstIMspI_PA	27.05
5274	M6_2086378_PstIMspI_PA	27.05
5275	M6_1282624_PstIMspI_PA	27.05
5276	M6_741597_PstIMspI_PA	27.05
5277	M6_1511292_PstIMseI_PA	27.05
5278	M6_868513_PstIMspI_PA	27.05
5279	Opata_3224052_PstIMspI_PA	27.05
5280	M6_1567292_PstIMseI_PA	27.05
5281	M6_594298_PstIMspI_PA	27.05
5282	M6_3276705_PstIMspI_PA	27.05
5283	M6_283503_PstIMseI_PA	27.05
5284	M6_3126266_PstIMspI_PA	27.05
5285	M6_1582747_PstIMspI_PA	27.05
5286	M6_1107353_PstIMseI_PA	27.05
5287	M6_875823_PstIMspI_PA	27.05
5288	M6_565892_PstIMseI_PA	27.05
5289	M6_145497_PstIMseI_PA	27.05
5290	M6_486428_PstIMspI_PA	27.05
5291	M6_21227_PstIMseI_PA	27.05
5292	M6_1765171_PstIMspI_PA	27.05
5293	M6_259487_PstIMseI_PA	27.05
5294	M6_700325_PstIMspI_PA	27.05
5295	M6_1959809_PstIMspI_PA	27.05
5296	M6_146000_PstIMspI_PA	27.05
5297	M6_2857117_PstIMspI_PA	27.05
5298	M6_1115476_PstIMseI_PA	27.05
5299	M6_802681_PstIMseI_PA	27.05
5300	M6_720649_PstIMspI_PA	27.05
5301	M6_702259_PstIMseI_PA	27.05
5302	M6_447153_PstIMspI_PA	27.05
5303	M6_756371_PstIMspI_PA	27.05
5304	M6_531721_PstIMspI_PA	27.05
5305	M6_291765_PstIMseI_PA	27.05
5306	M6_1904062_PstIMspI_PA	27.05
5307	M6_1309011_PstIMspI_PA	27.05
5308	M6_169692_PstIMseI_PA	27.05
5309	M6_85946_PstIMseI_PA	27.05
5310	M6_918735_PstIMseI_PA	27.05
5311	M6_3553845_PstIMseI_PA	27.05
5312	M6_709081_PstIMspI_PA	27.05
5313	M6_2379626_PstIMspI_PA	27.05
5314	M6_88052_PstIMseI_PA	27.05
5315	M6_1280757_PstIMspI_PA	27.05
5316	M6_198170_PstIMseI_PA	27.05
5317	M6_1934018_PstIMspI_PA	27.05
5318	M6_98804_PstIMseI_PA	27.05
5319	M6_1151570_PstIMseI_PA	27.05
5320	M6_2734163_PstIMspI_PA	27.05
5321	M6_118101_PstIMseI_PA	27.05
5322	M6_485654_PstIMspI_PA	27.05
5323	M6_486144_PstIMspI_PA	27.05
5324	M6_28076_PstIMseI_PA	27.05
5325	M6_1503105_PstIMseI_PA	27.05
5326	M6_3460267_PstIMspI_PA	27.05
5327	M6_2068644_PstIMspI_PA	27.05
5328	M6_1276768_PstIMspI_PA	27.05
5329	M6_14114_PstIMspI_PA	27.05
5330	M6_822266_PstIMseI_PA	27.05
5331	M6_1100902_PstIMspI_PA	27.05
5332	M6_3191539_PstIMspI_PA	27.05
5333	M6_1181731_PstIMseI_PA	27.05
5334	M6_629285_PstIMseI_PA	27.05
5335	M6_1358204_PstIMseI_PA	27.05
5336	M6_408828_PstIMseI_PA	27.05
5337	M6_316242_PstIMspI_PA	27.05
5338	M6_89912_PstIMspI_PA	27.05
5339	M6_369695_PstIMspI_PA	27.05
5340	M6_720595_PstIMseI_PA	27.05
5341	M6_25778_PstIMspI_PA	27.05
5342	M6_28306_PstIMseI_PA	27.05
5343	M6_1239706_PstIMseI_PA	27.05
5344	M6_203867_PstIMseI_PA	27.05
5345	M6_936564_PstIMspI_PA	27.05
5346	M6_1897549_PstIMspI_PA	27.05
5347	M6_1343862_PstIMspI_PA	27.05
5348	M6_451938_PstIMseI_PA	27.05
5349	M6_1064086_PstIMseI_PA	27.05
5350	M6_1507508_PstIMseI_PA	27.05
5351	M6_1180936_PstIMspI_PA	27.05
5352	M6_354108_PstIMseI_PA	27.05
5353	M6_1324494_PstIMspI_PA	27.05
5354	M6_91572_PstIMseI_PA	27.05
5355	M6_219138_PstIMspI_PA	27.05
5356	M6_375737_PstIMseI_PA	27.05
5357	M6_351352_PstIMspI_PA	27.05
5358	M6_457688_PstIMseI_PA	27.05
5359	M6_350891_PstIMseI_PA	27.05
5360	M6_106959_PstIMseI_PA	27.05
5361	M6_1712091_PstIMspI_PA	27.05
5362	M6_78279_PstIMseI_PA	27.05
5363	M6_59435_PstIMseI_PA	27.05
5364	M6_300436_PstIMseI_PA	27.05
5365	M6_3474090_PstIMspI_PA	27.05
5366	M6_307397_PstIMspI_PA	27.05
5367	M6_1089047_PstIMspI_PA	27.05
5368	M6_1629327_PstIMseI_PA	27.05
5369	M6_1139016_PstIMspI_PA	27.05
5370	M6_272148_PstIMseI_PA	27.05
5371	M6_10501_PstIMseI_PA	27.05
5372	M6_382887_PstIMspI_PA	27.05
5373	M6_1121893_PstIMspI_PA	27.05
5374	M6_1150759_PstIMspI_PA	27.05
5375	M6_1127606_PstIMseI_PA	27.05
5376	M6_1381849_PstIMseI_PA	27.05
5377	M6_669291_PstIMspI_PA	27.05
5378	M6_1000046_PstIMspI_PA	27.05
5379	M6_559478_PstIMspI_PA	27.05
5380	M6_179609_PstIMseI_PA	27.05
5381	M6_735683_PstIMseI_PA	27.05
5382	M6_14745_PstIMspI_PA	27.05
5383	M6_1092294_PstIMspI_PA	27.05
5384	M6_161404_PstIMspI_PA	27.05
5385	M6_832087_PstIMspI_PA	27.05
5386	M6_188649_PstIMseI_PA	27.05
5387	M6_397001_PstIMspI_PA	27.05
5388	M6_626644_PstIMspI_PA	27.05
5389	M6_447690_PstIMseI_PA	27.05
5390	M6_648124_PstIMspI_PA	27.05
5391	M6_100021_PstIMseI_PA	27.05
5392	M6_592698_PstIMseI_PA	27.05
5393	M6_1415426_PstIMseI_PA	27.05
5394	M6_261156_PstIMseI_PA	27.05
5395	M6_387402_PstIMspI_PA	27.05
5396	M6_2624748_PstIMspI_PA	27.05
5397	M6_631946_PstIMseI_PA	27.05
5398	M6_1253024_PstIMspI_PA	27.05
5399	M6_980136_PstIMspI_PA	27.05
5400	M6_305636_PstIMseI_PA	27.05
5401	M6_711838_PstIMspI_PA	27.05
5402	M6_1353341_PstIMspI_PA	27.05
5403	M6_761694_PstIMspI_PA	27.05
5404	M6_2193654_PstIMseI_PA	27.05
5405	M6_3254965_PstIMspI_PA	27.05
5406	M6_1271911_PstIMspI_PA	27.05
5407	M6_1065615_PstIMseI_PA	27.05
5408	M6_239313_PstIMseI_PA	27.05
5409	M6_774364_PstIMspI_PA	27.05
5410	M6_2215938_PstIMspI_PA	27.05
5411	M6_1002472_PstIMseI_PA	27.05
5412	M6_168891_PstIMseI_PA	27.05
5413	M6_741027_PstIMseI_PA	27.05
5414	M6_641731_PstIMseI_PA	27.05
5415	M6_570166_PstIMspI_PA	27.05
5416	M6_205880_PstIMspI_PA	27.05
5417	M6_74173_PstIMseI_PA	27.05
5418	M6_1907925_PstIMspI_PA	27.05
5419	M6_891959_PstIMspI_PA	27.05
5420	M6_211628_PstIMspI_PA	27.05
5421	M6_1198886_PstIMspI_PA	27.05
5422	M6_29656_PstIMseI_PA	27.05
5423	M6_345740_PstIMspI_PA	27.05
5424	M6_530692_PstIMspI_PA	27.05
5425	M6_9830_PstIMseI_PA	27.05
5426	M6_39222_PstIMseI_PA	27.05
5427	M6_335671_PstIMspI_PA	27.05
5428	M6_2632050_PstIMspI_PA	27.05
5429	M6_37220_PstIMspI_PA	27.05
5430	M6_347327_PstIMspI_PA	27.05
5431	M6_8493_PstIMspI_PA	27.05
5432	M6_1248809_PstIMspI_PA	27.05
5433	M6_113236_PstIMseI_PA	27.05
5434	M6_3578845_PstIMspI_PA	27.05
5435	M6_470696_PstIMspI_PA	27.05
5436	M6_1147415_PstIMspI_PA	27.05
5437	M6_959955_PstIMspI_PA	27.05
5438	M6_110299_PstIMseI_PA	27.05
5439	M6_33992_PstIMseI_PA	27.05
5440	M6_186185_PstIMspI_PA	27.05
5441	M6_1681395_PstIMseI_PA	27.05
5442	M6_358467_PstIMseI_PA	27.05
5443	M6_183934_PstIMspI_PA	27.05
5444	M6_1872237_PstIMspI_PA	27.05
5445	M6_3393169_PstIMseI_PA	27.05
5446	M6_330408_PstIMseI_PA	27.05
5447	M6_357779_PstIMseI_PA	27.05
5448	M6_70052_PstIMseI_PA	27.05
5449	M6_2120628_PstIMseI_PA	27.05
5450	M6_213297_PstIMseI_PA	27.05
5451	M6_479753_PstIMspI_PA	27.05
5452	M6_857830_PstIMspI_PA	27.05
5453	M6_22389_PstIMspI_PA	27.05
5454	M6_1912235_PstIMluI_PA	27.05
5455	M6_175525_PstIMseI_PA	27.05
5456	M6_2901486_PstIMseI_PA	27.05
5457	M6_2657053_PstIMspI_PA	27.05
5458	M6_233382_PstIMspI_PA	27.05
5459	M6_219736_PstIMseI_PA	27.05
5460	M6_295972_PstIMseI_PA	27.05
5461	M6_232802_PstIMspI_PA	27.05
5462	M6_2208460_PstIMspI_PA	27.05
5463	M6_844395_PstIMspI_PA	27.05
5464	M6_456887_PstIMseI_PA	27.05
5465	M6_129313_PstIMspI_PA	27.05
5466	M6_45872_PstIMseI_PA	27.05
5467	M6_1799183_PstIMspI_PA	27.05
5468	M6_3815789_PstIMseI_PA	27.05
5469	M6_39053_PstIMseI_PA	27.05
5470	M6_1081356_PstIMseI_PA	27.05
5471	M6_862201_PstIMseI_PA	27.05
5472	M6_3519492_PstIMspI_PA	27.05
5473	M6_3774308_PstIMseI_PA	27.05
5474	M6_86291_PstIMseI_PA	27.05
5475	M6_1101889_PstIMspI_PA	27.05
5476	M6_153574_PstIMseI_PA	27.05
5477	M6_4213033_PstIMseI_PA	27.05
5478	M6_1561638_PstIMspI_PA	27.05
5479	M6_960846_PstIMseI_PA	27.05
5480	M6_35304_PstIMseI_PA	27.05
5481	M6_3246173_PstIMspI_PA	27.05
5482	M6_1197939_PstIMseI_PA	27.05
5483	M6_118183_PstIMseI_PA	27.05
5484	M6_597910_PstIMseI_PA	27.05
5485	M6_505467_PstIMseI_PA	27.05
5486	M6_340287_PstIMseI_PA	27.05
5487	M6_429249_PstIMseI_PA	27.05
5488	M6_310392_PstIMseI_PA	27.05
5489	M6_3163223_PstIMspI_PA	27.05
5490	M6_3537727_PstIMspI_PA	27.05
5491	M6_81267_PstIMseI_PA	27.05
5492	M6_228982_PstIMseI_PA	27.05
5493	M6_261025_PstIMseI_PA	27.05
5494	M6_425727_PstIMseI_PA	27.05
5495	M6_1872959_PstIMseI_PA	27.05
5496	M6_1973898_PstIMspI_PA	27.05
5497	M6_3334717_PstIMseI_PA	27.05
5498	M6_841367_PstIMseI_PA	27.05
5499	M6_1382843_PstIMspI_PA	27.05
5500	M6_618156_PstIMseI_PA	27.05
5501	M6_475331_PstIMspI_PA	27.05
5502	M6_110638_PstIMspI_PA	27.05
5503	M6_3399684_PstIMspI_PA	27.05
5504	M6_313612_PstIMspI_PA	27.05
5505	M6_1492548_PstIMspI_PA	27.05
5506	M6_308094_PstIMseI_PA	27.05
5507	M6_2630672_PstIMspI_PA	27.05
5508	M6_1655371_PstIMspI_PA	27.05
5509	M6_421409_PstIMseI_PA	27.05
5510	M6_430796_PstIMseI_PA	27.05
5511	M6_33891_PstIMspI_PA	27.05
5512	M6_1167086_PstIMseI_PA	27.05
5513	M6_578261_PstIMseI_PA	27.05
5514	M6_84670_PstIMseI_PA	27.05
5515	M6_613430_PstIMspI_PA	27.05
5516	M6_2084171_PstIMspI_PA	27.05
5517	M6_964680_PstIMseI_PA	27.05
5518	M6_3677153_PstIMseI_PA	27.05
5519	M6_544328_PstIMseI_PA	27.05
5520	M6_77104_PstIMseI_PA	27.05
5521	M6_98021_PstIMspI_PA	27.05
5522	M6_1829318_PstIMspI_PA	27.05
5523	M6_2925775_PstIMseI_PA	27.05
5524	M6_187374_PstIMseI_PA	27.05
5525	M6_2999855_PstIMspI_PA	27.05
5526	M6_76393_PstIMseI_PA	27.05
5527	M6_642262_PstIMseI_PA	27.05
5528	M6_452958_PstIMspI_PA	27.05
5529	M6_48527_PstIMseI_PA	27.05
5530	M6_901440_PstIMseI_PA	27.05
5531	M6_116532_PstIMseI_PA	27.05
5532	M6_1204169_PstIMspI_PA	27.05
5533	M6_370070_PstIMseI_PA	27.05
5534	M6_560733_PstIMseI_PA	27.05
5535	M6_2698916_PstIMspI_PA	27.05
5536	M6_2395709_PstIMspI_PA	27.05
5537	M6_810523_PstIMspI_PA	27.05
5538	M6_192398_PstIMspI_PA	27.05
5539	M6_3016669_PstIMseI_PA	27.05
5540	M6_1041024_PstIMseI_PA	27.05
5541	M6_366420_PstIMseI_PA	27.05
5542	M6_450795_PstIMspI_PA	27.05
5543	M6_137050_PstIMseI_PA	27.05
5544	M6_148449_PstIMseI_PA	27.05
5545	M6_515342_PstIMseI_PA	27.05
5546	M6_203397_PstIMspI_PA	27.05
5547	M6_310251_PstIMspI_PA	27.05
5548	M6_1450672_PstIMspI_PA	27.05
5549	M6_143152_PstIMseI_PA	27.05
5550	M6_758694_PstIMspI_PA	27.05
5551	M6_699165_PstIMspI_PA	27.05
5552	M6_521163_PstIMspI_PA	27.05
5553	M6_509519_PstIMseI_PA	27.05
5554	M6_214576_PstIMspI_PA	27.05
5555	M6_912222_PstIMseI_PA	27.05
5556	M6_445695_PstIMspI_PA	27.05
5557	M6_1868830_PstIMluI_PA	27.05
5558	M6_1554241_PstIMspI_PA	27.05
5559	M6_275232_PstIMseI_PA	27.05
5560	M6_675230_PstIMspI_PA	27.05
5561	M6_1471989_PstIMspI_PA	27.05
5562	M6_373223_PstIMspI_PA	27.05
5563	M6_112597_PstIMseI_PA	27.05
5564	M6_84355_PstIMseI_PA	27.05
5565	M6_67592_PstIMseI_PA	27.05
5566	M6_90936_PstIMseI_PA	27.05
5567	M6_115579_PstIMseI_PA	27.05
5568	M6_22838_PstIMseI_PA	27.05
5569	M6_444696_PstIMseI_PA	27.05
5570	M6_1092359_PstIMspI_PA	27.05
5571	M6_1357824_PstIMspI_PA	27.05
5572	M6_546029_PstIMseI_PA	27.05
5573	M6_3436230_PstIMspI_PA	27.05
5574	M6_593201_PstIMseI_PA	27.05
5575	M6_153835_PstIMspI_PA	27.05
5576	M6_347698_PstIMspI_PA	27.05
5577	M6_287356_PstIMseI_PA	27.05
5578	M6_61230_PstIMspI_PA	27.05
5579	M6_1637849_PstIMspI_PA	27.05
5580	M6_1545610_PstIMseI_PA	27.05
5581	M6_1488432_PstIMspI_PA	27.05
5582	M6_1574212_PstIMspI_PA	27.05
5583	M6_624122_PstIMspI_PA	27.05
5584	M6_499097_PstIMspI_PA	27.05
5585	M6_586016_PstIMseI_PA	27.05
5586	M6_69286_PstIMspI_PA	27.05
5587	M6_2051826_PstIMspI_PA	27.05
5588	M6_2846684_PstIMspI_PA	27.05
5589	M6_393650_PstIMspI_PA	27.05
5590	M6_621010_PstIMseI_PA	27.05
5591	M6_2818546_PstIMseI_PA	27.05
5592	M6_2195983_PstIMspI_PA	27.05
5593	M6_392467_PstIMspI_PA	27.05
5594	M6_2876608_PstIMseI_PA	27.05
5595	M6_963933_PstIMspI_PA	27.05
5596	M6_64917_PstIMseI_PA	27.05
5597	M6_1038863_PstIMspI_PA	27.05
5598	M6_601735_PstIMspI_PA	27.05
5599	M6_66771_PstIMseI_PA	27.05
5600	M6_344461_PstIMseI_PA	27.05
5601	M6_75713_PstIMspI_PA	27.05
5602	M6_24118_PstIMseI_PA	27.05
5603	M6_2556528_PstIMspI_PA	27.05
5604	M6_172661_PstIMspI_PA	27.05
5605	M6_240_PstIMseI_PA	27.05
5606	M6_220703_PstIMseI_PA	27.05
5607	M6_746540_PstIMspI_PA	27.05
5608	M6_826768_PstIMseI_PA	27.05
5609	M6_404229_PstIMspI_PA	27.05
5610	M6_3105373_PstIMspI_PA	27.05
5611	M6_203595_PstIMseI_PA	27.05
5612	M6_426380_PstIMseI_PA	27.05
5613	M6_740467_PstIMspI_PA	27.05
5614	M6_334594_PstIMspI_PA	27.05
5615	M6_391515_PstIMseI_PA	27.05
5616	M6_1388567_PstIMseI_PA	27.05
5617	M6_64957_PstIMseI_PA	27.05
5618	M6_622383_PstIMspI_PA	27.05
5619	M6_2033134_PstIMspI_PA	27.05
5620	M6_356385_PstIMspI_PA	27.05
5621	M6_41630_PstIMseI_PA	27.05
5622	M6_3513568_PstIMseI_PA	27.05
5623	M6_3550252_PstIMseI_PA	27.05
5624	M6_1029556_PstIMspI_PA	27.05
5625	M6_606427_PstIMspI_PA	27.05
5626	M6_2511260_PstIMseI_PA	27.05
5627	M6_4452_PstIMseI_PA	27.05
5628	M6_17779_PstIMseI_PA	27.05
5629	M6_419802_PstIMspI_PA	27.05
5630	M6_792728_PstIMspI_PA	27.05
5631	M6_485701_PstIMseI_PA	27.05
5632	M6_145918_PstIMseI_PA	27.05
5633	M6_2619614_PstIMspI_PA	27.05
5634	M6_410593_PstIMspI_PA	27.05
5635	M6_1021642_PstIMspI_PA	27.05
5636	M6_863844_PstIMspI_PA	27.05
5637	M6_1289754_PstIMseI_PA	27.05
5638	M6_2662492_PstIMseI_PA	27.05
5639	M6_1412805_PstIMspI_PA	27.05
5640	M6_2908017_PstIMspI_PA	27.05
5641	M6_1026179_PstIMseI_PA	27.05
5642	M6_242424_PstIMseI_PA	27.05
5643	M6_2195935_PstIMseI_PA	27.05
5644	M6_834654_PstIMspI_PA	27.05
5645	M6_1043699_PstIMseI_PA	27.05
5646	M6_358375_PstIMseI_PA	27.05
5647	M6_2285617_PstIMspI_PA	27.05
5648	M6_389359_PstIMseI_PA	27.05
5649	M6_2809632_PstIMspI_PA	27.05
5650	M6_1428371_PstIMspI_PA	27.05
5651	M6_427197_PstIMseI_PA	27.05
5652	M6_698105_PstIMseI_PA	27.05
5653	M6_37853_PstIMseI_PA	27.05
5654	M6_406272_PstIMseI_PA	27.05
5655	M6_1042618_PstIMspI_PA	27.05
5656	M6_2587814_PstIMspI_PA	27.05
5657	M6_707352_PstIMspI_PA	27.05
5658	M6_1317993_PstIMseI_PA	27.05
5659	M6_4073093_PstIMseI_PA	27.05
5660	M6_425691_PstIMseI_PA	27.05
5661	M6_357029_PstIMseI_PA	27.05
5662	M6_477433_PstIMseI_PA	27.05
5663	M6_180979_PstIMseI_PA	27.05
5664	M6_1956878_PstIMspI_PA	27.05
5665	M6_921594_PstIMspI_PA	27.05
5666	M6_47770_PstIMseI_PA	27.05
5667	M6_477957_PstIMseI_PA	27.05
5668	M6_2600273_PstIMseI_PA	27.05
5669	M6_118039_PstIMspI_PA	27.05
5670	M6_1890007_PstIMspI_PA	27.05
5671	M6_1832986_PstIMseI_PA	27.05
5672	M6_1023309_PstIMspI_PA	27.05
5673	M6_1034924_PstIMspI_PA	27.05
5674	M6_636784_PstIMspI_PA	27.05
5675	M6_740669_PstIMseI_PA	27.05
5676	M6_2456794_PstIMseI_PA	27.05
5677	M6_21052_PstIMspI_PA	27.05
5678	M6_3024557_PstIMspI_PA	27.05
5679	M6_497716_PstIMspI_PA	27.05
5680	M6_906416_PstIMspI_PA	27.05
5681	M6_466255_PstIMspI_PA	27.05
5682	M6_2245887_PstIMspI_PA	27.05
5683	M6_93974_PstIMseI_PA	27.05
5684	M6_2628429_PstIMseI_PA	27.05
5685	M6_344275_PstIMseI_PA	27.05
5686	M6_32731_PstIMseI_PA	27.05
5687	M6_1368579_PstIMspI_PA	27.05
5688	M6_1206256_PstIMspI_PA	27.05
5689	M6_273334_PstIMseI_PA	27.05
5690	M6_2218552_PstIMspI_PA	27.05
5691	M6_499302_PstIMspI_PA	27.05
5692	M6_139152_PstIMseI_PA	27.05
5693	M6_1161751_PstIMspI_PA	27.05
5694	M6_394680_PstIMspI_PA	27.05
5695	M6_82974_PstIMseI_PA	27.05
5696	M6_117484_PstIMseI_PA	27.05
5697	M6_587394_PstIMseI_PA	27.05
5698	M6_1253503_PstIMseI_PA	27.05
5699	M6_801980_PstIMseI_PA	27.05
5700	M6_15869_PstIMseI_PA	27.05
5701	M6_11228_PstIMseI_PA	27.05
5702	M6_642931_PstIMspI_PA	27.05
5703	M6_3835225_PstIMseI_PA	27.05
5704	M6_181570_PstIMseI_PA	27.05
5705	M6_110850_PstIMseI_PA	27.05
5706	M6_2191320_PstIMspI_PA	27.05
5707	M6_337013_PstIMspI_PA	27.05
5708	M6_239200_PstIMseI_PA	27.05
5709	M6_122779_PstIMspI_PA	27.05
5710	M6_3503035_PstIMspI_PA	27.05
5711	M6_355362_PstIMseI_PA	27.05
5712	M6_73313_PstIMseI_PA	27.05
5713	M6_2709_PstIMseI_PA	27.05
5714	M6_652333_PstIMspI_PA	27.05
5715	M6_789700_PstIMspI_PA	27.05
5716	M6_102233_PstIMspI_PA	27.05
5717	M6_1262564_PstIMspI_PA	27.05
5718	M6_1350555_PstIMseI_PA	27.05
5719	M6_510931_PstIMspI_PA	27.05
5720	M6_609380_PstIMspI_PA	27.05
5721	M6_1664741_PstIMspI_PA	27.05
5722	M6_754774_PstIMspI_PA	27.05
5723	M6_1134240_PstIMseI_PA	27.05
5724	M6_355544_PstIMspI_PA	27.05
5725	M6_601699_PstIMspI_PA	27.05
5726	M6_78401_PstIMseI_PA	27.05
5727	M6_633311_PstIMspI_PA	27.05
5728	M6_1901015_PstIMspI_PA	27.05
5729	M6_2646870_PstIMspI_PA	27.05
5730	M6_147564_PstIMseI_PA	27.05
5731	M6_3580743_PstIMspI_PA	27.05
5732	M6_490680_PstIMseI_PA	27.05
5733	M6_200955_PstIMseI_PA	27.05
5734	M6_992329_PstIMseI_PA	27.05
5735	M6_3215219_PstIMspI_PA	27.05
5736	M6_100189_PstIMseI_PA	27.05
5737	M6_3436157_PstIMspI_PA	27.05
5738	M6_45307_PstIMseI_PA	27.05
5739	M6_2079038_PstIMseI_PA	27.05
5740	M6_376735_PstIMspI_PA	27.05
5741	M6_660711_PstIMseI_PA	27.05
5742	M6_403028_PstIMspI_PA	27.05
5743	M6_3505587_PstIMseI_PA	27.05
5744	M6_692329_PstIMspI_PA	27.05
5745	M6_2271870_PstIMspI_PA	27.05
5746	M6_900387_PstIMseI_PA	27.05
5747	M6_286829_PstIMseI_PA	27.05
5748	M6_228376_PstIMspI_PA	27.05
5749	M6_721825_PstIMseI_PA	27.05
5750	M6_1064949_PstIMseI_PA	27.05
5751	M6_599094_PstIMspI_PA	27.05
5752	M6_510879_PstIMspI_PA	27.05
5753	M6_139173_PstIMseI_PA	27.05
5754	M6_524411_PstIMseI_PA	27.05
5755	M6_245646_PstIMseI_PA	27.05
5756	M6_3460096_PstIMspI_PA	27.05
5757	M6_2350712_PstIMspI_PA	27.05
5758	M6_921866_PstIMspI_PA	27.05
5759	M6_2514716_PstIMspI_PA	27.05
5760	M6_21067_PstIMseI_PA	27.05
5761	M6_2658853_PstIMspI_PA	27.05
5762	M6_839515_PstIMspI_PA	27.05
5763	M6_343093_PstIMseI_PA	27.05
5764	M6_1643006_PstIMspI_PA	27.05
5765	M6_1929252_PstIMspI_PA	27.05
5766	M6_537280_PstIMseI_PA	27.05
5767	M6_317593_PstIMspI_PA	27.05
5768	M6_4170_PstIMseI_PA	27.05
5769	M6_183413_PstIMspI_PA	27.05
5770	M6_330961_PstIMspI_PA	27.05
5771	M6_775478_PstIMspI_PA	27.05
5772	M6_138089_PstIMseI_PA	27.05
5773	M6_217331_PstIMseI_PA	27.05
5774	M6_483038_PstIMspI_PA	27.05
5775	M6_31075_PstIMseI_PA	27.05
5776	M6_2991521_PstIMspI_PA	27.05
5777	M6_739218_PstIMspI_PA	27.05
5778	M6_312829_PstIMseI_PA	27.05
5779	M6_1439748_PstIMspI_PA	27.05
5780	M6_2456245_PstIMspI_PA	27.05
5781	M6_1499082_PstIMspI_PA	27.05
5782	M6_64190_PstIMseI_PA	27.05
5783	M6_811191_PstIMseI_PA	27.05
5784	M6_1325857_PstIMseI_PA	27.05
5785	M6_272693_PstIMseI_PA	27.05
5786	M6_64542_PstIMspI_PA	27.05
5787	M6_1213921_PstIMspI_PA	27.05
5788	M6_385554_PstIMspI_PA	27.05
5789	M6_67388_PstIMseI_PA	27.05
5790	M6_461611_PstIMspI_PA	27.05
5791	M6_2943222_PstIMspI_PA	27.05
5792	M6_841378_PstIMspI_PA	27.05
5793	M6_430174_PstIMspI_PA	27.05
5794	M6_3624838_PstIMseI_PA	27.05
5795	M6_1210224_PstIMspI_PA	27.05
5796	M6_3132_PstIMseI_PA	27.05
5797	M6_3580578_PstIMseI_PA	27.05
5798	M6_2036544_PstIMspI_PA	27.05
5799	M6_722952_PstIMspI_PA	27.05
5800	M6_136645_PstIMseI_PA	27.05
5801	M6_128657_PstIMspI_PA	27.05
5802	M6_1231703_PstIMseI_PA	27.05
5803	M6_987898_PstIMseI_PA	27.05
5804	M6_404169_PstIMseI_PA	27.05
5805	M6_595587_PstIMseI_PA	27.05
5806	M6_8556_PstIMspI_PA	27.05
5807	M6_16902_PstIMseI_PA	27.05
5808	M6_95074_PstIMseI_PA	27.05
5809	M6_2059362_PstIMspI_PA	27.05
5810	M6_349695_PstIMseI_PA	27.05
5811	M6_286545_PstIMseI_PA	27.05
5812	M6_271894_PstIMspI_PA	27.05
5813	M6_2943273_PstIMspI_PA	27.05
5814	M6_2356315_PstIMspI_PA	27.05
5815	M6_3713934_PstIMseI_PA	27.05
5816	M6_30451_PstIMspI_PA	27.05
5817	M6_755591_PstIMspI_PA	27.05
5818	M6_543514_PstIMseI_PA	27.05
5819	Opata_1731742_PstIMspI_PA	27.05
5820	M6_41630_PstIMspI_PA	27.05
5821	M6_2708227_PstIMspI_PA	27.05
5822	Opata_1146692_PstIMseI_PA	27.05
5823	M6_1302953_PstIMseI_PA	27.05
5824	M6_877541_PstIMseI_PA	27.05
5825	M6_1227462_PstIMspI_PA	27.05
5826	M6_998831_PstIMseI_PA	27.05
5827	M6_3857661_PstIMseI_PA	27.05
5828	M6_714742_PstIMseI_PA	27.05
5829	M6_1158513_PstIMseI_PA	27.05
5830	M6_2161309_PstIMseI_PA	27.05
5831	M6_200525_PstIMseI_PA	27.05
5832	M6_901787_PstIMseI_PA	27.05
5833	M6_382075_PstIMseI_PA	27.05
5834	M6_3790092_PstIMseI_PA	27.05
5835	M6_871049_PstIMseI_PA	27.05
5836	M6_3160174_PstIMspI_PA	27.05
5837	M6_659891_PstIMseI_PA	27.05
5838	M6_2340647_PstIMseI_PA	27.05
5839	M6_504174_PstIMseI_PA	27.05
5840	M6_412364_PstIMspI_PA	27.05
5841	M6_3529443_PstIMspI_PA	27.05
5842	M6_274273_PstIMspI_PA	27.05
5843	M6_1486722_PstIMspI_PA	27.05
5844	M6_1433764_PstIMspI_PA	27.05
5845	M6_2046023_PstIMspI_PA	27.05
5846	M6_1707212_PstIMseI_PA	27.05
5847	M6_2209064_PstIMspI_PA	27.05
5848	M6_649934_PstIMspI_PA	27.05
5849	M6_423248_PstIMspI_PA	27.05
5850	M6_531603_PstIMspI_PA	27.05
5851	M6_3092492_PstIMspI_PA	27.05
5852	M6_1891667_PstIMspI_PA	27.05
5853	M6_665971_PstIMspI_PA	27.05
5854	M6_363627_PstIMspI_PA	27.05
5855	M6_1360765_PstIMspI_PA	27.05
5856	M6_348005_PstIMspI_PA	27.05
5857	M6_978407_PstIMspI_PA	27.05
5858	M6_1947771_PstIMspI_PA	27.05
5859	M6_1198765_PstIMseI_PA	27.05
5860	M6_885435_PstIMspI_PA	27.05
5861	M6_1008372_PstIMspI_PA	27.05
5862	M6_1030445_PstIMspI_PA	27.05
5863	M6_1455510_PstIMspI_PA	27.05
5864	Opata_2756857_5_PstIMspI_SNP	27.05
5865	M6_1772706_PstIMspI_PA	27.05
5866	M6_1413914_PstIMspI_PA	27.05
5867	M6_1951030_PstIMspI_PA	27.05
5868	M6_318427_PstIMspI_PA	27.05
5869	M6_2396113_PstIMspI_PA	27.05
5870	M6_321393_PstIMspI_PA	27.05
5871	M6_589154_PstIMspI_PA	27.05
5872	M6_617968_PstIMspI_PA	27.05
5873	M6_3602109_PstIMspI_PA	27.05
5874	M6_4177883_PstIMseI_PA	27.05
5875	M6_337821_PstIMspI_PA	27.05
5876	M6_387238_PstIMspI_PA	27.05
5877	M6_1037508_PstIMspI_PA	27.05
5878	M6_465381_PstIMseI_PA	27.05
5879	M6_2599537_PstIMspI_PA	27.05
5880	M6_484855_PstIMspI_PA	27.05
5881	M6_1452306_PstIMspI_PA	27.05
5882	M6_1119199_PstIMspI_PA	27.05
5883	M6_680816_PstIMspI_PA	27.05
5884	M6_2710247_PstIMspI_PA	27.05
5885	M6_62814_PstIMspI_PA	27.05
5886	M6_198411_PstIMspI_PA	27.05
5887	M6_1121684_PstIMspI_PA	27.05
5888	M6_657167_PstIMspI_PA	27.05
5889	M6_1196204_PstIMspI_PA	27.05
5890	M6_141576_PstIMseI_PA	27.05
5891	M6_469421_PstIMseI_PA	27.05
5892	M6_46945_PstIMseI_PA	27.05
5893	M6_2351252_PstIMspI_PA	27.05
5894	M6_2872034_PstIMspI_PA	27.05
5895	M6_2852842_PstIMspI_PA	27.05
5896	M6_2063738_PstIMspI_PA	27.05
5897	M6_554203_PstIMspI_PA	27.05
5898	M6_1819112_PstIMseI_PA	27.05
5899	M6_818942_PstIMseI_PA	27.05
5900	M6_1292750_PstIMspI_PA	27.05
5901	M6_1083722_PstIMspI_PA	27.05
5902	M6_1894630_PstIMseI_PA	27.05
5903	M6_767101_PstIMspI_PA	27.05
5904	M6_330332_PstIMseI_PA	27.05
5905	M6_135879_PstIMseI_PA	27.05
5906	M6_917169_PstIMspI_PA	27.05
5907	M6_648614_PstIMspI_PA	27.05
5908	M6_1990429_PstIMspI_PA	27.05
5909	M6_3043034_PstIMspI_PA	27.05
5910	M6_2755754_PstIMseI_PA	27.05
5911	M6_3079351_PstIMspI_PA	27.05
5912	M6_654132_PstIMspI_PA	27.05
5913	M6_1864530_PstIMspI_PA	27.05
5914	M6_1487581_PstIMspI_PA	27.05
5915	M6_1258514_PstIMseI_PA	27.05
5916	M6_240163_PstIMseI_PA	27.05
5917	M6_1858489_PstIMspI_PA	27.05
5918	M6_752379_PstIMseI_PA	27.05
5919	M6_350784_PstIMspI_PA	27.05
5920	M6_609027_PstIMspI_PA	27.05
5921	M6_1099038_PstIMspI_PA	27.05
5922	M6_1859429_PstIMspI_PA	27.05
5923	M6_1154213_PstIMspI_PA	27.05
5924	M6_876654_PstIMspI_PA	27.05
5925	M6_157631_PstIMseI_PA	27.05
5926	M6_389924_PstIMspI_PA	27.05
5927	M6_1338518_PstIMspI_PA	27.05
5928	M6_798639_PstIMspI_PA	27.05
5929	M6_1248564_PstIMspI_PA	27.05
5930	M6_2556566_PstIMspI_PA	27.05
5931	M6_2483261_PstIMspI_PA	27.05
5932	M6_963106_PstIMspI_PA	27.05
5933	M6_1750323_PstIMspI_PA	27.05
5934	M6_510664_PstIMseI_PA	27.05
5935	M6_1787522_PstIMseI_PA	27.05
5936	4002509	27.08
5937	4005973	27.14
5938	wPt-2222	27.24
5939	1311293	27.25
5940	3027355	27.26
5941	2241794	27.26
5942	3027876	27.26
5943	3944675	27.26
5944	5345359	27.26
5945	5582678	27.26
5946	1000632	27.28
5947	1019498	27.28
5948	1052373	27.28
5949	1068327	27.28
5950	1074137	27.28
5951	1075438	27.28
5952	1076002	27.28
5953	1090676	27.28
5954	1108250	27.28
5955	1112068	27.28
5956	1122036	27.28
5957	1126846	27.28
5958	1187752	27.28
5959	1203032	27.28
5960	1205397	27.28
5961	1238194	27.28
5962	1240415	27.28
5963	1248237	27.28
5964	1266949	27.28
5965	1694741	27.28
5966	1725676	27.28
5967	2281236	27.28
5968	2289376	27.28
5969	2291417	27.28
5970	2334450	27.28
5971	3034014	27.28
5972	3064474	27.28
5973	4329353	27.28
5974	4410238	27.28
5975	3952579	27.29
5976	Xcdo57.3	27.3
5977	1318983	27.32
5978	1267706	27.33
5979	1057156	27.34
5980	1092270	27.39
5981	4543897	27.45
5982	1086278	27.45
5983	2332273	27.47
5984	3570146	27.5
5985	3936196	27.5
5986	1077599	27.5
5987	1209351	27.5
5988	1213319	27.5
5989	1259819	27.5
5990	1116687	27.63
5991	1205856	27.64
5992	1219343	27.64
5993	2325950	27.64
5994	3939281	27.64
5995	4408533	27.64
5996	4992447	27.64
5997	1064829	27.65
5998	wPt-669143	27.65
5999	wPt-743211	27.66
6000	1105928	27.69
6001	wsnp_Ex_c19516_28483751	27.71
6002	wsnp_Ex_c11560_18632698	27.71
6003	wsnp_Ku_c23598_33524490	27.75
6004	wsnp_Ex_rep_c67619_66272272	27.75
6005	wsnp_Ku_c23598_33524385	27.75
6006	wsnp_Ex_c997_1906952	27.75
6007	wsnp_Ex_c19516_28483050	27.75
6008	wsnp_Ex_c19516_28482852	27.75
6009	wsnp_Ex_c19516_28481857	27.75
6010	Opata_1104438_PstIMspI_PA	27.75
6011	Opata_299246_PstIMseI_PA	27.75
6012	Opata_3938366_21_PstIMspI_SNP	27.75
6013	Opata_2160607_18_PstIMspI_SNP	27.75
6014	Opata_436200_62_PstIMseI_SNP	27.75
6015	Opata_24379_78_PstIMseI_SNP	27.75
6016	Opata_653639_78_PstIMseI_SNP	27.75
6017	Opata_95437_78_PstIMluI_SNP	27.75
6018	Opata_364970_8_PstIMspI_SNP	27.75
6019	Opata_1732446_8_PstIMspI_SNP	27.75
6020	M6_520090_PstIMspI_PA	27.75
6021	M6_2964487_PstIMspI_PA	27.75
6022	Opata_1958960_3_PstIMspI_SNP	27.75
6023	Opata_24379_6_PstIMseI_SNP	27.75
6024	Opata_58302_9_PstIMseI_SNP	27.75
6025	Opata_41230_55_PstIMseI_SNP	27.75
6026	Opata_436200_85_PstIMseI_SNP	27.75
6027	Opata_436200_64_PstIMseI_SNP	27.75
6028	Opata_139131_79_PstIMseI_SNP	27.75
6029	Opata_41230_21_PstIMseI_SNP	27.75
6030	Opata_146235_27_PstIMseI_SNP	27.75
6031	Opata_3852325_PstIMseI_PA	27.75
6032	Opata_139131_68_PstIMseI_SNP	27.75
6033	Opata_312879_31_PstIMseI_SNP	27.75
6034	Opata_1958960_58_PstIMspI_SNP	27.75
6035	Opata_3191461_40_PstIMspI_SNP	27.75
6036	M6_67978_PstIMseI_PA	27.75
6037	Opata_1289155_38_PstIMseI_SNP	27.75
6038	Opata_24379_59_PstIMseI_SNP	27.75
6039	Opata_844940_42_PstIMseI_SNP	27.75
6040	Opata_1844221_40_PstIMspI_SNP	27.75
6041	Opata_2811974_55_PstIMspI_SNP	27.75
6042	Opata_683087_23_PstIMseI_SNP	27.75
6043	Opata_106105_44_PstIMseI_SNP	27.75
6044	Opata_844940_14_PstIMseI_SNP	27.75
6045	M6_439073_PstIMspI_PA	27.75
6046	M6_2092810_PstIMspI_PA	27.75
6047	Opata_683087_44_PstIMseI_SNP	27.75
6048	Opata_146235_29_PstIMseI_SNP	27.75
6049	Opata_1958960_23_PstIMspI_SNP	27.75
6050	M6_3148160_PstIMspI_PA	27.75
6051	Opata_54007_77_PstIMseI_SNP	27.75
6052	Opata_3425507_PstIMspI_PA	27.75
6053	M6_839986_PstIMseI_PA	27.75
6054	Opata_3191461_11_PstIMspI_SNP	27.75
6055	Opata_1766096_44_PstIMspI_SNP	27.75
6056	Opata_82269_8_PstIMseI_SNP	27.75
6057	M6_1595509_PstIMseI_PA	27.75
6058	Opata_1844221_11_PstIMspI_SNP	27.75
6059	Opata_2667022_48_PstIMspI_SNP	27.75
6060	Opata_310841_PstIMspI_PA	27.75
6061	Opata_651673_29_PstIMspI_SNP	27.75
6062	M6_853446_PstIMspI_PA	27.75
6063	Opata_2965454_PstIMseI_PA	27.75
6064	Opata_1880953_PstIMspI_PA	27.75
6065	Opata_2449038_PstIMspI_PA	27.75
6066	Opata_653639_88_PstIMseI_SNP	27.75
6067	M6_1450293_PstIMspI_PA	27.75
6068	Opata_2664210_19_PstIMspI_SNP	27.75
6069	M6_3892622_PstIMseI_PA	27.75
6070	M6_1003721_PstIMseI_PA	27.75
6071	M6_272720_PstIMseI_PA	27.75
6072	Opata_2641845_38_PstIMspI_SNP	27.75
6073	Opata_139131_60_PstIMseI_SNP	27.75
6074	M6_2045680_PstIMspI_PA	27.75
6075	Opata_204896_39_PstIMseI_SNP	27.75
6076	M6_2972753_PstIMspI_PA	27.75
6077	Opata_3669072_66_PstIMspI_SNP	27.75
6078	M6_919163_PstIMseI_PA	27.75
6079	Opata_239343_56_PstIMseI_SNP	27.75
6080	M6_843110_PstIMspI_PA	27.75
6081	M6_3602302_PstIMspI_PA	27.75
6082	M6_872246_PstIMspI_PA	27.75
6083	Opata_2920055_PstIMspI_PA	27.75
6084	Opata_1699144_30_PstIMspI_SNP	27.75
6085	Opata_2925291_PstIMspI_PA	27.75
6086	Opata_2439995_PstIMspI_PA	27.75
6087	Opata_365837_PstIMspI_PA	27.75
6088	M6_1685171_PstIMspI_PA	27.75
6089	M6_391358_PstIMspI_PA	27.75
6090	M6_2273690_PstIMspI_PA	27.75
6091	Opata_2209458_PstIMspI_PA	27.75
6092	M6_2890818_PstIMseI_PA	27.75
6093	M6_3034979_PstIMspI_PA	27.75
6094	Opata_4133985_PstIMseI_PA	27.75
6095	Opata_239343_39_PstIMseI_SNP	27.75
6096	M6_3415339_PstIMspI_PA	27.75
6097	Opata_2798159_PstIMluI_PA	27.75
6098	M6_809556_PstIMspI_PA	27.75
6099	M6_824781_PstIMspI_PA	27.75
6100	Opata_36604_PstIMspI_PA	27.75
6101	M6_4263461_PstIMseI_PA	27.75
6102	Opata_119475_PstIMspI_PA	27.75
6103	Opata_151717_PstIMspI_PA	27.75
6104	M6_424604_PstIMseI_PA	27.75
6105	M6_524908_PstIMspI_PA	27.75
6106	Opata_2844190_PstIMspI_PA	27.75
6107	M6_2751048_PstIMspI_PA	27.75
6108	M6_1224460_PstIMspI_PA	27.75
6109	M6_244488_PstIMseI_PA	27.75
6110	M6_1816205_PstIMspI_PA	27.75
6111	M6_1375669_PstIMspI_PA	27.75
6112	M6_562840_PstIMspI_PA	27.75
6113	Opata_138035_PstIMspI_PA	27.75
6114	Opata_3364138_PstIMspI_PA	27.75
6115	Opata_1376160_PstIMspI_PA	27.75
6116	M6_151855_PstIMseI_PA	27.75
6117	M6_621252_PstIMseI_PA	27.75
6118	M6_1010278_PstIMspI_PA	27.75
6119	Opata_271846_PstIMseI_PA	27.75
6120	M6_2037554_PstIMspI_PA	27.75
6121	Opata_20372_PstIMseI_PA	27.75
6122	M6_825761_PstIMspI_PA	27.75
6123	Opata_622392_PstIMluI_PA	27.75
6124	Opata_1968429_22_PstIMseI_SNP	27.75
6125	M6_256577_PstIMseI_PA	27.75
6126	M6_409569_PstIMseI_PA	27.75
6127	M6_88376_PstIMseI_PA	27.75
6128	M6_483547_PstIMseI_PA	27.75
6129	M6_3955934_PstIMseI_PA	27.75
6130	M6_344116_PstIMseI_PA	27.75
6131	M6_1056692_PstIMseI_PA	27.75
6132	M6_1967437_PstIMluI_PA	27.75
6133	M6_1883724_PstIMspI_PA	27.75
6134	M6_1941488_PstIMspI_PA	27.75
6135	M6_2791141_PstIMseI_PA	27.75
6136	M6_56560_PstIMspI_PA	27.75
6137	M6_803529_PstIMspI_PA	27.75
6138	M6_267152_PstIMspI_PA	27.75
6139	M6_3452151_PstIMseI_PA	27.75
6140	M6_1233644_PstIMseI_PA	27.75
6141	M6_664258_PstIMseI_PA	27.75
6142	M6_1962942_PstIMseI_PA	27.75
6143	M6_95712_PstIMseI_PA	27.75
6144	M6_474582_PstIMseI_PA	27.75
6145	M6_183506_PstIMseI_PA	27.75
6146	M6_1185240_PstIMspI_PA	27.75
6147	M6_2760949_PstIMseI_PA	27.75
6148	M6_502308_PstIMluI_PA	27.75
6149	M6_807778_PstIMseI_PA	27.75
6150	M6_1017738_PstIMseI_PA	27.75
6151	M6_2477745_PstIMseI_PA	27.75
6152	Opata_125973_PstIMspI_PA	27.75
6153	M6_560738_PstIMspI_PA	27.75
6154	M6_233565_PstIMspI_PA	27.75
6155	M6_2965380_PstIMseI_PA	27.75
6156	M6_3275340_PstIMspI_PA	27.75
6157	M6_1536697_PstIMspI_PA	27.75
6158	M6_154473_PstIMseI_PA	27.75
6159	M6_3052306_PstIMspI_PA	27.75
6160	M6_1661514_PstIMspI_PA	27.75
6161	M6_3098266_PstIMseI_PA	27.75
6162	M6_212997_PstIMluI_PA	27.75
6163	M6_1432405_PstIMspI_PA	27.75
6164	M6_524166_PstIMseI_PA	27.75
6165	M6_57506_PstIMseI_PA	27.75
6166	Opata_94734_PstIMspI_PA	27.75
6167	M6_1830832_PstIMspI_PA	27.75
6168	M6_2240424_PstIMspI_PA	27.75
6169	M6_2099470_PstIMseI_PA	27.75
6170	M6_109475_PstIMseI_PA	27.75
6171	M6_1508998_PstIMspI_PA	27.75
6172	M6_1095591_PstIMseI_PA	27.75
6173	M6_472112_PstIMspI_PA	27.75
6174	M6_173319_PstIMspI_PA	27.75
6175	M6_1954104_PstIMspI_PA	27.75
6176	M6_1064091_PstIMspI_PA	27.75
6177	M6_1723821_PstIMseI_PA	27.75
6178	M6_616208_PstIMseI_PA	27.75
6179	M6_1837661_PstIMspI_PA	27.75
6180	M6_71800_PstIMseI_PA	27.75
6181	M6_3047217_PstIMspI_PA	27.75
6182	M6_338355_PstIMseI_PA	27.75
6183	M6_627266_PstIMseI_PA	27.75
6184	M6_3695635_PstIMseI_PA	27.75
6185	M6_2084560_PstIMspI_PA	27.75
6186	M6_1341055_PstIMspI_PA	27.75
6187	M6_2108566_PstIMspI_PA	27.75
6188	M6_2842682_PstIMseI_PA	27.75
6189	M6_2943215_PstIMspI_PA	27.75
6190	M6_2425430_PstIMseI_PA	27.75
6191	M6_1821687_PstIMseI_PA	27.75
6192	M6_3159859_PstIMseI_PA	27.75
6193	Opata_3040431_PstIMseI_PA	27.75
6194	M6_2344542_PstIMspI_PA	27.75
6195	M6_820056_PstIMspI_PA	27.75
6196	Opata_1373471_PstIMluI_PA	27.75
6197	Opata_3986597_PstIMseI_PA	27.75
6198	Opata_2736321_PstIMluI_PA	27.75
6199	M6_3303126_PstIMspI_PA	27.75
6200	M6_2415993_PstIMspI_PA	27.75
6201	M6_151418_PstIMseI_PA	27.75
6202	M6_3376130_PstIMseI_PA	27.75
6203	M6_844543_PstIMspI_PA	27.75
6204	M6_2860004_PstIMspI_PA	27.75
6205	Opata_3649886_PstIMspI_PA	27.75
6206	M6_1166319_PstIMspI_PA	27.75
6207	M6_550188_PstIMseI_PA	27.75
6208	M6_3064465_PstIMseI_PA	27.75
6209	M6_833617_PstIMseI_PA	27.75
6210	M6_498059_PstIMspI_PA	27.75
6211	M6_437895_PstIMseI_PA	27.75
6212	M6_1973509_PstIMspI_PA	27.75
6213	Opata_2524619_PstIMluI_PA	27.75
6214	M6_273558_PstIMseI_PA	27.75
6215	M6_41346_PstIMseI_PA	27.75
6216	M6_2803704_PstIMspI_PA	27.75
6217	M6_1706935_PstIMluI_PA	27.75
6218	M6_1402732_PstIMluI_PA	27.75
6219	M6_1446753_PstIMseI_PA	27.75
6220	M6_1608228_PstIMspI_PA	27.75
6221	M6_1220789_PstIMseI_PA	27.75
6222	M6_3457180_PstIMspI_PA	27.75
6223	M6_3035045_PstIMspI_PA	27.75
6224	M6_519357_PstIMseI_PA	27.75
6225	M6_573821_PstIMseI_PA	27.75
6226	M6_3412924_PstIMseI_PA	27.75
6227	M6_113164_PstIMseI_PA	27.75
6228	M6_814209_PstIMseI_PA	27.75
6229	M6_1677433_PstIMseI_PA	27.75
6230	M6_755261_PstIMseI_PA	27.75
6231	M6_498459_PstIMseI_PA	27.75
6232	M6_329804_PstIMseI_PA	27.75
6233	M6_704666_PstIMspI_PA	27.75
6234	M6_4200102_PstIMseI_PA	27.75
6235	M6_3170990_PstIMspI_PA	27.75
6236	M6_214037_PstIMseI_PA	27.75
6237	M6_1689252_PstIMluI_PA	27.75
6238	M6_1488113_PstIMspI_PA	27.75
6239	M6_3390107_PstIMspI_PA	27.75
6240	M6_2591844_PstIMseI_PA	27.75
6241	M6_994655_PstIMseI_PA	27.75
6242	M6_96874_PstIMluI_PA	27.75
6243	M6_597554_PstIMseI_PA	27.75
6244	M6_160246_PstIMseI_PA	27.75
6245	M6_4222364_PstIMseI_PA	27.75
6246	M6_2147111_PstIMspI_PA	27.75
6247	M6_869684_PstIMluI_PA	27.75
6248	M6_65355_PstIMseI_PA	27.75
6249	M6_1917116_PstIMspI_PA	27.75
6250	Opata_453743_PstIMspI_PA	27.75
6251	M6_1909148_PstIMseI_PA	27.75
6252	Opata_1476640_PstIMluI_PA	27.75
6253	M6_2201233_PstIMseI_PA	27.75
6254	M6_948965_PstIMseI_PA	27.75
6255	M6_2802137_PstIMseI_PA	27.75
6256	M6_1445527_PstIMseI_PA	27.75
6257	M6_1249930_PstIMluI_PA	27.75
6258	M6_36735_PstIMluI_PA	27.75
6259	M6_2630111_PstIMseI_PA	27.75
6260	M6_1380016_PstIMseI_PA	27.75
6261	M6_705009_PstIMseI_PA	27.75
6262	M6_850356_PstIMseI_PA	27.75
6263	M6_101410_PstIMseI_PA	27.75
6264	M6_403849_PstIMseI_PA	27.75
6265	M6_2206023_PstIMspI_PA	27.75
6266	M6_90081_PstIMseI_PA	27.75
6267	M6_2968419_PstIMseI_PA	27.75
6268	M6_644243_PstIMseI_PA	27.75
6269	M6_3425367_PstIMseI_PA	27.75
6270	M6_2068467_PstIMseI_PA	27.75
6271	M6_4574_PstIMluI_PA	27.75
6272	M6_178185_PstIMseI_PA	27.75
6273	M6_1412474_PstIMspI_PA	27.75
6274	M6_3212327_PstIMseI_PA	27.75
6275	M6_276018_PstIMseI_PA	27.75
6276	M6_1494736_PstIMspI_PA	27.75
6277	M6_2794910_PstIMspI_PA	27.75
6278	M6_1120091_PstIMspI_PA	27.75
6279	M6_1993296_PstIMspI_PA	27.75
6280	M6_3802692_PstIMseI_PA	27.75
6281	M6_219530_PstIMseI_PA	27.75
6282	M6_1648482_PstIMspI_PA	27.75
6283	M6_3604835_PstIMspI_PA	27.75
6284	M6_2967014_PstIMspI_PA	27.75
6285	M6_1811878_PstIMseI_PA	27.75
6286	M6_561941_PstIMspI_PA	27.75
6287	M6_226199_PstIMseI_PA	27.75
6288	M6_2663168_PstIMspI_PA	27.75
6289	M6_170702_PstIMseI_PA	27.75
6290	Opata_2425511_PstIMspI_PA	27.75
6291	Opata_2384410_PstIMseI_PA	27.75
6292	Opata_1445685_PstIMspI_PA	27.75
6293	Opata_553719_PstIMseI_PA	27.75
6294	Opata_548142_PstIMseI_PA	27.75
6295	Opata_620996_PstIMseI_PA	27.75
6296	Opata_2965277_PstIMseI_PA	27.75
6297	Opata_2559105_PstIMspI_PA	27.75
6298	Opata_167310_PstIMseI_PA	27.75
6299	Opata_692700_PstIMspI_PA	27.75
6300	Opata_2080798_PstIMspI_PA	27.75
6301	Opata_1627903_PstIMseI_PA	27.75
6302	Opata_473298_PstIMspI_PA	27.75
6303	Opata_494798_PstIMspI_PA	27.75
6304	Opata_449818_PstIMseI_PA	27.75
6305	Opata_792998_PstIMseI_PA	27.75
6306	Opata_1206331_PstIMseI_PA	27.75
6307	Opata_741297_PstIMseI_PA	27.75
6308	Opata_3679944_PstIMspI_PA	27.75
6309	Opata_200322_PstIMspI_PA	27.75
6310	Opata_1613169_PstIMspI_PA	27.75
6311	Opata_1548819_PstIMseI_PA	27.75
6312	Opata_3552478_PstIMseI_PA	27.75
6313	Opata_1461404_PstIMseI_PA	27.75
6314	Opata_1134098_PstIMspI_PA	27.75
6315	Opata_970184_PstIMspI_PA	27.75
6316	Opata_635970_PstIMseI_PA	27.75
6317	Opata_3041584_PstIMspI_PA	27.75
6318	Opata_71020_PstIMluI_PA	27.75
6319	Opata_3854758_PstIMspI_PA	27.75
6320	Opata_1317482_PstIMseI_PA	27.75
6321	Opata_2686556_PstIMluI_PA	27.75
6322	Opata_1260753_PstIMspI_PA	27.75
6323	Opata_1690834_PstIMspI_PA	27.75
6324	Opata_357004_PstIMspI_PA	27.75
6325	Opata_1254095_PstIMspI_PA	27.75
6326	Opata_3027289_PstIMspI_PA	27.75
6327	Opata_3616835_PstIMspI_PA	27.75
6328	Opata_3192595_PstIMspI_PA	27.75
6329	Opata_1151684_PstIMspI_PA	27.75
6330	Opata_180624_PstIMseI_PA	27.75
6331	Opata_2981086_PstIMspI_PA	27.75
6332	Opata_599344_PstIMspI_PA	27.75
6333	Opata_4186450_PstIMspI_PA	27.75
6334	Opata_886315_PstIMspI_PA	27.75
6335	Opata_692053_PstIMseI_PA	27.75
6336	Opata_3792409_PstIMspI_PA	27.75
6337	Opata_2242381_PstIMspI_PA	27.75
6338	Opata_2658260_PstIMspI_PA	27.75
6339	Opata_1841779_PstIMspI_PA	27.75
6340	Opata_1448784_PstIMspI_PA	27.75
6341	Opata_1086185_PstIMspI_PA	27.75
6342	Opata_362450_PstIMseI_PA	27.75
6343	Opata_3439021_PstIMseI_PA	27.75
6344	Opata_520585_PstIMseI_PA	27.75
6345	Opata_130187_PstIMseI_PA	27.75
6346	Opata_4105452_PstIMspI_PA	27.75
6347	Opata_817660_PstIMseI_PA	27.75
6348	Opata_1844010_PstIMspI_PA	27.75
6349	Opata_735486_PstIMspI_PA	27.75
6350	Opata_435662_PstIMspI_PA	27.75
6351	Opata_3752254_PstIMspI_PA	27.75
6352	Opata_1864216_PstIMspI_PA	27.75
6353	Opata_2421378_PstIMspI_PA	27.75
6354	Opata_2011981_PstIMspI_PA	27.75
6355	Opata_2160279_PstIMseI_PA	27.75
6356	Opata_383808_PstIMseI_PA	27.75
6357	Opata_4015363_PstIMspI_PA	27.75
6358	Opata_1964955_PstIMspI_PA	27.75
6359	Opata_1723054_PstIMspI_PA	27.75
6360	Opata_556527_PstIMseI_PA	27.75
6361	Opata_883189_PstIMspI_PA	27.75
6362	Opata_2430825_PstIMspI_PA	27.75
6363	Opata_2363089_PstIMspI_PA	27.75
6364	Opata_2192509_PstIMspI_PA	27.75
6365	Opata_228511_PstIMseI_PA	27.75
6366	Opata_1673606_PstIMspI_PA	27.75
6367	Opata_473056_PstIMseI_PA	27.75
6368	Opata_2512871_PstIMspI_PA	27.75
6369	Opata_553060_PstIMspI_PA	27.75
6370	Opata_188380_PstIMspI_PA	27.75
6371	Opata_1840887_PstIMspI_PA	27.75
6372	Opata_2509227_PstIMseI_PA	27.75
6373	Opata_3795802_PstIMseI_PA	27.75
6374	Opata_3130043_PstIMspI_PA	27.75
6375	Opata_1015833_PstIMseI_PA	27.75
6376	Opata_1841550_PstIMspI_PA	27.75
6377	Opata_199310_PstIMspI_PA	27.75
6378	Opata_2824172_PstIMspI_PA	27.75
6379	Opata_12548_PstIMseI_PA	27.75
6380	Opata_574500_PstIMspI_PA	27.75
6381	Opata_172571_PstIMseI_PA	27.75
6382	Opata_2198704_PstIMspI_PA	27.75
6383	Opata_3660204_PstIMspI_PA	27.75
6384	Opata_2379592_PstIMseI_PA	27.75
6385	Opata_2650053_PstIMseI_PA	27.75
6386	Opata_4176146_PstIMspI_PA	27.75
6387	Opata_238131_PstIMseI_PA	27.75
6388	Opata_1873642_PstIMspI_PA	27.75
6389	Opata_3646443_PstIMspI_PA	27.75
6390	Opata_2934650_PstIMspI_PA	27.75
6391	Opata_459076_PstIMspI_PA	27.75
6392	Opata_356036_PstIMspI_PA	27.75
6393	Opata_1892405_PstIMspI_PA	27.75
6394	Opata_2097095_PstIMspI_PA	27.75
6395	Opata_1478808_PstIMluI_PA	27.75
6396	Opata_1036133_PstIMspI_PA	27.75
6397	Opata_460766_PstIMseI_PA	27.75
6398	Opata_1355962_PstIMspI_PA	27.75
6399	Opata_1313437_PstIMseI_PA	27.75
6400	Opata_1423906_PstIMspI_PA	27.75
6401	Opata_3508119_PstIMspI_PA	27.75
6402	Opata_1898602_PstIMspI_PA	27.75
6403	Opata_1633700_PstIMspI_PA	27.75
6404	Opata_1325757_PstIMseI_PA	27.75
6405	Opata_2215568_PstIMspI_PA	27.75
6406	Opata_759388_PstIMluI_PA	27.75
6407	Opata_2986409_PstIMspI_PA	27.75
6408	Opata_34907_PstIMspI_PA	27.75
6409	Opata_2153681_PstIMspI_PA	27.75
6410	Opata_787223_PstIMseI_PA	27.75
6411	Opata_3306399_PstIMspI_PA	27.75
6412	Opata_1123584_PstIMseI_PA	27.75
6413	Opata_79805_PstIMspI_PA	27.75
6414	Opata_13368_PstIMseI_PA	27.75
6415	Opata_837585_PstIMspI_PA	27.75
6416	Opata_131677_PstIMspI_PA	27.75
6417	Opata_106382_PstIMspI_PA	27.75
6418	Opata_922241_PstIMspI_PA	27.75
6419	Opata_108808_PstIMspI_PA	27.75
6420	Opata_621558_PstIMseI_PA	27.75
6421	Opata_2474553_PstIMspI_PA	27.75
6422	Opata_651726_PstIMspI_PA	27.75
6423	Opata_1588470_PstIMspI_PA	27.75
6424	Opata_1284879_PstIMseI_PA	27.75
6425	Opata_316602_PstIMspI_PA	27.75
6426	Opata_171730_PstIMspI_PA	27.75
6427	Opata_1701741_PstIMspI_PA	27.75
6428	Opata_75447_PstIMseI_PA	27.75
6429	Opata_83788_PstIMseI_PA	27.75
6430	Opata_763164_PstIMspI_PA	27.75
6431	Opata_3008691_PstIMspI_PA	27.75
6432	Opata_3259323_PstIMspI_PA	27.75
6433	Opata_1175172_PstIMspI_PA	27.75
6434	Opata_1297628_PstIMseI_PA	27.75
6435	Opata_1745604_PstIMspI_PA	27.75
6436	Opata_31079_PstIMseI_PA	27.75
6437	Opata_1994575_PstIMspI_PA	27.75
6438	Opata_148309_PstIMspI_PA	27.75
6439	Opata_371384_PstIMseI_PA	27.75
6440	Opata_79923_PstIMspI_PA	27.75
6441	Opata_1880294_PstIMspI_PA	27.75
6442	Opata_1832903_PstIMspI_PA	27.75
6443	Opata_1786081_PstIMspI_PA	27.75
6444	Opata_888588_PstIMspI_PA	27.75
6445	Opata_530405_PstIMspI_PA	27.75
6446	Opata_191387_PstIMspI_PA	27.75
6447	Opata_974318_PstIMspI_PA	27.75
6448	Opata_306319_PstIMseI_PA	27.75
6449	Opata_3553986_PstIMspI_PA	27.75
6450	Opata_200781_PstIMspI_PA	27.75
6451	Opata_1599089_PstIMluI_PA	27.75
6452	Opata_517689_PstIMseI_PA	27.75
6453	Opata_893882_PstIMspI_PA	27.75
6454	Opata_211318_PstIMspI_PA	27.75
6455	Opata_24171_PstIMspI_PA	27.75
6456	Opata_176295_PstIMspI_PA	27.75
6457	Opata_205735_PstIMseI_PA	27.75
6458	Opata_1113263_PstIMluI_PA	27.75
6459	Opata_2259007_PstIMspI_PA	27.75
6460	Opata_45713_PstIMseI_PA	27.75
6461	Opata_1003428_PstIMseI_PA	27.75
6462	Opata_2100625_PstIMspI_PA	27.75
6463	Opata_542622_PstIMseI_PA	27.75
6464	Opata_102433_PstIMspI_PA	27.75
6465	Opata_349567_PstIMspI_PA	27.75
6466	Opata_3373500_PstIMspI_PA	27.75
6467	Opata_1609279_PstIMseI_PA	27.75
6468	Opata_1393263_PstIMspI_PA	27.75
6469	Opata_3363429_PstIMspI_PA	27.75
6470	Opata_2474410_PstIMspI_PA	27.75
6471	Opata_2814720_PstIMspI_PA	27.75
6472	Opata_186419_PstIMspI_PA	27.75
6473	M6_2664995_PstIMluI_PA	27.75
6474	M6_847979_PstIMseI_PA	27.75
6475	M6_3597409_PstIMspI_PA	27.75
6476	Opata_276677_PstIMseI_PA	27.75
6477	Opata_6170_PstIMspI_PA	27.75
6478	Opata_3225801_PstIMspI_PA	27.75
6479	Opata_1766362_PstIMluI_PA	27.75
6480	M6_1954475_PstIMseI_PA	27.75
6481	M6_416446_PstIMspI_PA	27.75
6482	Opata_2760587_PstIMseI_PA	27.75
6483	M6_2796911_PstIMspI_PA	27.75
6484	Opata_85546_PstIMspI_PA	27.75
6485	Opata_653618_PstIMseI_PA	27.75
6486	Opata_1959876_PstIMspI_PA	27.75
6487	Opata_465946_PstIMseI_PA	27.75
6488	Opata_4168825_PstIMspI_PA	27.75
6489	M6_2489883_PstIMspI_PA	27.75
6490	Opata_1153759_PstIMseI_PA	27.75
6491	Opata_1031009_PstIMseI_PA	27.75
6492	Opata_2070654_PstIMspI_PA	27.75
6493	Opata_1561351_PstIMspI_PA	27.75
6494	Opata_303837_PstIMseI_PA	27.75
6495	M6_1679397_PstIMspI_PA	27.75
6496	Opata_1925293_PstIMspI_PA	27.75
6497	M6_2167918_PstIMseI_PA	27.75
6498	Opata_210693_PstIMspI_PA	27.75
6499	Opata_1273290_PstIMspI_PA	27.75
6500	Opata_3579639_PstIMspI_PA	27.75
6501	Opata_3628090_PstIMspI_PA	27.75
6502	Opata_1134077_PstIMspI_PA	27.75
6503	Opata_2393346_PstIMseI_PA	27.75
6504	Opata_1445812_PstIMseI_PA	27.75
6505	Opata_1166280_PstIMseI_PA	27.75
6506	Opata_1248246_PstIMseI_PA	27.75
6507	Opata_2439382_PstIMspI_PA	27.75
6508	Opata_2106756_PstIMspI_PA	27.75
6509	Opata_2041425_PstIMspI_PA	27.75
6510	Opata_131696_PstIMspI_PA	27.75
6511	Opata_3408205_PstIMseI_PA	27.75
6512	Opata_4055187_PstIMspI_PA	27.75
6513	Opata_252580_PstIMseI_PA	27.75
6514	Opata_1120358_PstIMspI_PA	27.75
6515	M6_1582570_PstIMspI_PA	27.75
6516	Opata_3785341_PstIMseI_PA	27.75
6517	Opata_492466_PstIMseI_PA	27.75
6518	Opata_942484_PstIMspI_PA	27.75
6519	Opata_4218610_PstIMspI_PA	27.75
6520	M6_347971_PstIMspI_PA	27.75
6521	Opata_28350_PstIMspI_PA	27.75
6522	Opata_1518980_PstIMspI_PA	27.75
6523	Opata_2453017_PstIMspI_PA	27.75
6524	Opata_1641356_PstIMspI_PA	27.75
6525	Opata_1450173_PstIMspI_PA	27.75
6526	M6_2769985_PstIMspI_PA	27.75
6527	Opata_3929619_PstIMspI_PA	27.75
6528	Opata_3046249_PstIMseI_PA	27.75
6529	Opata_2232962_PstIMluI_PA	27.75
6530	Opata_1605770_PstIMspI_PA	27.75
6531	M6_1268574_PstIMspI_PA	27.75
6532	Opata_792122_PstIMspI_PA	27.75
6533	Opata_2792720_PstIMspI_PA	27.75
6534	Opata_2386678_PstIMspI_PA	27.75
6535	Opata_1269185_PstIMspI_PA	27.75
6536	Opata_114408_PstIMspI_PA	27.75
6537	Opata_1063585_PstIMspI_PA	27.75
6538	Opata_2282823_PstIMseI_PA	27.75
6539	Opata_657352_PstIMseI_PA	27.75
6540	Opata_405191_PstIMspI_PA	27.75
6541	Opata_326324_PstIMspI_PA	27.75
6542	Opata_2275999_PstIMspI_PA	27.75
6543	Opata_2448677_PstIMseI_PA	27.75
6544	Opata_505726_PstIMseI_PA	27.75
6545	Opata_1026351_PstIMspI_PA	27.75
6546	Opata_1008189_PstIMseI_PA	27.75
6547	Opata_1232680_PstIMspI_PA	27.75
6548	Opata_192789_PstIMseI_PA	27.75
6549	Opata_3870698_PstIMseI_PA	27.75
6550	Opata_717318_PstIMseI_PA	27.75
6551	Opata_3167389_PstIMspI_PA	27.75
6552	M6_1628763_PstIMspI_PA	27.75
6553	Opata_1651147_PstIMspI_PA	27.75
6554	M6_5755_PstIMseI_PA	27.75
6555	Opata_2880259_PstIMspI_PA	27.75
6556	Opata_1071409_PstIMseI_PA	27.75
6557	Opata_3023240_PstIMspI_PA	27.75
6558	Opata_1489267_PstIMseI_PA	27.75
6559	M6_1110104_PstIMspI_PA	27.75
6560	Opata_258366_PstIMspI_PA	27.75
6561	Opata_1791485_PstIMseI_PA	27.75
6562	Opata_1727431_PstIMspI_PA	27.75
6563	Opata_3749750_PstIMseI_PA	27.75
6564	Opata_565663_PstIMspI_PA	27.75
6565	Opata_308674_PstIMseI_PA	27.75
6566	Opata_3154774_PstIMspI_PA	27.75
6567	Opata_2751971_PstIMspI_PA	27.75
6568	Opata_2876034_PstIMspI_PA	27.75
6569	Opata_891302_PstIMspI_PA	27.75
6570	Opata_881184_PstIMspI_PA	27.75
6571	Opata_1617862_PstIMspI_PA	27.75
6572	Opata_2467529_PstIMspI_PA	27.75
6573	Opata_2330108_PstIMluI_PA	27.75
6574	Opata_3980236_PstIMspI_PA	27.75
6575	Opata_236951_PstIMspI_PA	27.75
6576	M6_1477375_PstIMspI_PA	27.75
6577	Opata_3519647_PstIMspI_PA	27.75
6578	Opata_1648036_PstIMspI_PA	27.75
6579	Opata_1371830_PstIMspI_PA	27.75
6580	Opata_30049_PstIMspI_PA	27.75
6581	Opata_3129999_PstIMseI_PA	27.75
6582	Opata_2975906_PstIMseI_PA	27.75
6583	Opata_665735_PstIMspI_PA	27.75
6584	Opata_2585361_PstIMspI_PA	27.75
6585	Opata_1421861_PstIMspI_PA	27.75
6586	M6_343738_PstIMspI_PA	27.75
6587	Opata_510764_PstIMspI_PA	27.75
6588	Opata_1794327_PstIMspI_PA	27.75
6589	Opata_1168973_PstIMspI_PA	27.75
6590	M6_757837_PstIMseI_PA	27.75
6591	Opata_3503451_PstIMseI_PA	27.75
6592	Opata_748139_PstIMspI_PA	27.75
6593	Opata_1995684_PstIMspI_PA	27.75
6594	Opata_143308_PstIMspI_PA	27.75
6595	Opata_2894897_PstIMspI_PA	27.75
6596	Opata_158110_PstIMspI_PA	27.75
6597	Opata_127612_PstIMspI_PA	27.75
6598	M6_1047617_PstIMseI_PA	27.75
6599	Opata_3922601_PstIMspI_PA	27.75
6600	M6_2934039_PstIMspI_PA	27.75
6601	Opata_3225366_PstIMspI_PA	27.75
6602	Opata_1859133_PstIMspI_PA	27.75
6603	M6_658957_PstIMspI_PA	27.75
6604	Opata_751383_PstIMspI_PA	27.75
6605	Opata_4054898_PstIMspI_PA	27.75
6606	Opata_1516733_PstIMspI_PA	27.75
6607	Opata_526810_PstIMseI_PA	27.75
6608	Opata_300173_PstIMseI_PA	27.75
6609	Opata_551594_PstIMspI_PA	27.75
6610	Opata_3411141_PstIMspI_PA	27.75
6611	Opata_780658_PstIMspI_PA	27.75
6612	Opata_3605446_PstIMspI_PA	27.75
6613	Opata_45156_PstIMseI_PA	27.75
6614	Opata_889596_PstIMspI_PA	27.75
6615	Opata_659250_PstIMspI_PA	27.75
6616	M6_88191_PstIMseI_PA	27.75
6617	Opata_3930816_PstIMseI_PA	27.75
6618	Opata_120005_PstIMspI_PA	27.75
6619	Opata_2098677_PstIMspI_PA	27.75
6620	Opata_423566_PstIMspI_PA	27.75
6621	Opata_3723955_PstIMspI_PA	27.75
6622	Opata_998208_PstIMspI_PA	27.75
6623	Opata_1204679_PstIMseI_PA	27.75
6624	M6_764590_PstIMseI_PA	27.75
6625	M6_1054115_PstIMspI_PA	27.75
6626	M6_888101_PstIMspI_PA	27.75
6627	M6_1731118_PstIMspI_PA	27.75
6628	M6_1320082_PstIMseI_PA	27.75
6629	M6_454788_PstIMseI_PA	27.75
6630	M6_1788522_PstIMspI_PA	27.75
6631	M6_2093840_PstIMspI_PA	27.75
6632	M6_435479_PstIMseI_PA	27.75
6633	M6_1406220_PstIMspI_PA	27.75
6634	M6_1004349_PstIMspI_PA	27.75
6635	M6_2515926_PstIMseI_PA	27.75
6636	M6_1539148_PstIMseI_PA	27.75
6637	M6_882366_PstIMseI_PA	27.75
6638	Opata_2018002_PstIMspI_PA	27.75
6639	M6_972339_PstIMseI_PA	27.75
6640	M6_474982_PstIMseI_PA	27.75
6641	Opata_1452310_PstIMseI_PA	27.75
6642	M6_2090195_PstIMseI_PA	27.75
6643	M6_1770615_PstIMspI_PA	27.75
6644	M6_639144_PstIMseI_PA	27.75
6645	Opata_227083_PstIMspI_PA	27.75
6646	Opata_3955996_PstIMspI_PA	27.75
6647	M6_710547_PstIMseI_PA	27.75
6648	Opata_782861_PstIMseI_PA	27.75
6649	Opata_1339988_PstIMspI_PA	27.75
6650	M6_55901_PstIMseI_PA	27.75
6651	M6_438596_PstIMseI_PA	27.75
6652	Opata_439325_PstIMspI_PA	27.75
6653	M6_2866438_PstIMspI_PA	27.75
6654	Opata_3688361_PstIMspI_PA	27.75
6655	M6_254238_PstIMseI_PA	27.75
6656	M6_546761_PstIMspI_PA	27.75
6657	M6_2675752_PstIMspI_PA	27.75
6658	M6_2311341_PstIMspI_PA	27.75
6659	M6_2740384_PstIMspI_PA	27.75
6660	M6_2770102_PstIMspI_PA	27.75
6661	M6_541127_PstIMseI_PA	27.75
6662	M6_328307_PstIMspI_PA	27.75
6663	CAP7_c4676_94	27.75
6664	BS00080570_51	27.75
6665	Excalibur_c30167_531	27.75
6666	Kukri_c12804_620	27.75
6667	GENE-1397_630	27.75
6668	BobWhite_c11022_78	27.75
6669	Tdurum_contig49144_321	27.75
6670	D_contig71899_62	27.75
6671	BobWhite_rep_c64429_422	27.75
6672	Tdurum_contig48009_99	27.75
6673	BS00063295_51	27.75
6674	BS00012471_51	27.75
6675	Jagger_c5341_126	27.75
6676	Ku_c71277_697	27.75
6677	BS00014897_51	27.75
6678	RAC875_c1125_545	27.75
6679	CAP11_c1089_168	27.75
6680	CAP11_c464_72	27.75
6681	2299870	27.83
6682	3064488	27.83
6683	1029010	27.88
6684	1864326	27.89
6685	3943202	27.89
6686	3959906	27.89
6687	2326222	27.89
6688	985635	27.91
6689	991011	27.91
6690	1018487	27.91
6691	1021818	27.91
6692	1133246	27.91
6693	1162552	27.91
6694	1111974	27.92
6695	1282888	27.97
6696	1289558	27.97
6697	1141780	27.99
6698	1211145	27.99
6699	1044509	28
6700	1723763	28.01
6701	1092060	28.04
6702	1027468	28.04
6703	1285905	28.04
6704	3936135	28.05
6705	994761	28.1
6706	3958666	28.11
6707	1246040	28.13
6708	1019408	28.15
6709	2261930	28.15
6710	3955137	28.15
6711	4261741	28.15
6712	4910652	28.15
6713	1005708	28.16
6714	wPt-1220	28.19
6715	979281	28.19
6716	1142231	28.19
6717	1155046	28.19
6718	1862643	28.19
6719	4004320	28.19
6720	4397961	28.22
6721	1100631	28.29
6722	1098555	28.3
6723	1000383	28.3
6724	1004337	28.3
6725	1201527	28.3
6726	1201973	28.3
6727	1203944	28.3
6728	1216218	28.3
6729	1219368	28.3
6730	1282168	28.3
6731	1283286	28.3
6732	1283783	28.3
6733	1352729	28.3
6734	Xfba3	28.3
6735	981082	28.33
6736	1053777	28.33
6737	1114914	28.33
6738	1204227	28.33
6739	1206858	28.33
6740	1208720	28.33
6741	1208781	28.33
6742	1211284	28.33
6743	1213725	28.33
6744	2335146	28.33
6745	wPt-1142	28.34
6746	1003845	28.41
6747	1137212	28.41
6748	3950109	28.41
6749	4539145	28.41
6750	1129552	28.43
6751	989756	28.44
6752	995187	28.44
6753	1027267	28.44
6754	1061092	28.44
6755	1077698	28.44
6756	1081450	28.44
6757	1087412	28.44
6758	1104419	28.44
6759	1115263	28.44
6760	1116577	28.44
6761	1118205	28.44
6762	1120842	28.44
6763	1121000	28.44
6764	1126630	28.44
6765	1136258	28.44
6766	1181222	28.44
6767	1213989	28.44
6768	1233305	28.44
6769	1236356	28.44
6770	1245943	28.44
6771	1284764	28.44
6772	1399670	28.44
6773	2276337	28.44
6774	2301274	28.44
6775	3020539	28.44
6776	3024651	28.44
6777	3025409	28.44
6778	3958338	28.44
6779	4910809	28.44
6780	6037830	28.44
6781	1023657	28.47
6782	1091920	28.47
6783	1286838	28.47
6784	2275252	28.47
6785	3021675	28.47
6786	993171	28.49
6787	3023429	28.49
6788	wPt-4201	28.52
6789	2252941	28.6
6790	1123612	28.61
6791	1275159	28.61
6792	3064814	28.61
6793	1203347	28.64
6794	1207989	28.64
6795	1218672	28.64
6796	1284515	28.64
6797	986151	28.65
6798	1037482	28.65
6799	1216077	28.65
6800	1217113	28.65
6801	1218782	28.65
6802	Opata_2437211_40_PstIMseI_SNP	28.65
6803	Opata_1744920_3_PstIMspI_SNP	28.65
6804	Opata_885783_42_PstIMseI_SNP	28.65
6805	Opata_44376_PstIMseI_PA	28.65
6806	M6_1096061_PstIMspI_PA	28.65
6807	Opata_58808_17_PstIMseI_SNP	28.65
6808	Opata_340834_65_PstIMseI_SNP	28.65
6809	M6_1042665_PstIMspI_PA	28.65
6810	Opata_753431_81_PstIMseI_SNP	28.65
6811	Opata_1617316_16_PstIMspI_SNP	28.65
6812	Opata_3502828_PstIMspI_PA	28.65
6813	Opata_1908260_PstIMseI_PA	28.65
6814	Opata_1963638_5_PstIMspI_SNP	28.65
6815	Opata_16422_PstIMseI_PA	28.65
6816	Opata_58808_45_PstIMseI_SNP	28.65
6817	Opata_4192672_40_PstIMspI_SNP	28.65
6818	M6_668410_PstIMspI_PA	28.65
6819	Opata_128213_PstIMspI_PA	28.65
6820	Opata_2481172_45_PstIMspI_SNP	28.65
6821	M6_1330723_PstIMspI_PA	28.65
6822	Opata_1045147_PstIMseI_PA	28.65
6823	Opata_632356_25_PstIMspI_SNP	28.65
6824	Opata_2481172_44_PstIMspI_SNP	28.65
6825	Opata_2773992_83_PstIMseI_SNP	28.65
6826	Opata_3978597_PstIMspI_PA	28.65
6827	Opata_1827082_2_PstIMspI_SNP	28.65
6828	Opata_758622_PstIMseI_PA	28.65
6829	M6_674986_PstIMspI_PA	28.65
6830	M6_516721_PstIMspI_PA	28.65
6831	M6_1768977_PstIMspI_PA	28.65
6832	M6_259239_PstIMseI_PA	28.65
6833	M6_1124664_PstIMseI_PA	28.65
6834	M6_1071218_PstIMspI_PA	28.65
6835	M6_3520593_PstIMseI_PA	28.65
6836	M6_274239_PstIMseI_PA	28.65
6837	M6_43137_PstIMspI_PA	28.65
6838	M6_1014863_PstIMspI_PA	28.65
6839	M6_361650_PstIMseI_PA	28.65
6840	M6_317873_PstIMseI_PA	28.65
6841	M6_1028234_PstIMspI_PA	28.65
6842	M6_2749916_PstIMspI_PA	28.65
6843	M6_1229640_PstIMspI_PA	28.65
6844	M6_413415_PstIMseI_PA	28.65
6845	M6_950831_PstIMspI_PA	28.65
6846	M6_290657_PstIMspI_PA	28.65
6847	M6_287640_PstIMspI_PA	28.65
6848	M6_1659945_PstIMspI_PA	28.65
6849	M6_1127833_PstIMspI_PA	28.65
6850	M6_2476213_PstIMspI_PA	28.65
6851	M6_1665055_PstIMseI_PA	28.65
6852	M6_105498_PstIMspI_PA	28.65
6853	M6_1036723_PstIMseI_PA	28.65
6854	M6_1371195_PstIMspI_PA	28.65
6855	M6_2914966_PstIMspI_PA	28.65
6856	M6_338452_PstIMseI_PA	28.65
6857	M6_819786_PstIMspI_PA	28.65
6858	M6_1285142_PstIMseI_PA	28.65
6859	Opata_640466_PstIMseI_PA	28.65
6860	M6_1767768_PstIMspI_PA	28.65
6861	M6_2198434_PstIMspI_PA	28.65
6862	M6_3885649_PstIMseI_PA	28.65
6863	M6_318765_PstIMspI_PA	28.65
6864	M6_1872663_PstIMseI_PA	28.65
6865	M6_2261942_PstIMspI_PA	28.65
6866	M6_1477049_PstIMspI_PA	28.65
6867	M6_498385_PstIMspI_PA	28.65
6868	M6_2478990_PstIMspI_PA	28.65
6869	M6_438137_PstIMspI_PA	28.65
6870	M6_173404_PstIMseI_PA	28.65
6871	M6_1783387_PstIMseI_PA	28.65
6872	M6_1479363_PstIMspI_PA	28.65
6873	M6_774924_PstIMspI_PA	28.65
6874	M6_2032150_PstIMspI_PA	28.65
6875	Opata_386196_PstIMspI_PA	28.65
6876	Opata_301337_PstIMseI_PA	28.65
6877	Opata_1767261_PstIMseI_PA	28.65
6878	Opata_1138222_PstIMspI_PA	28.65
6879	Opata_1009057_PstIMseI_PA	28.65
6880	Opata_3488766_PstIMseI_PA	28.65
6881	Opata_641477_PstIMseI_PA	28.65
6882	Opata_3978568_PstIMspI_PA	28.65
6883	Opata_3956751_PstIMspI_PA	28.65
6884	Opata_2408599_PstIMspI_PA	28.65
6885	Opata_1776451_PstIMspI_PA	28.65
6886	Opata_4088134_PstIMspI_PA	28.65
6887	Opata_423189_PstIMseI_PA	28.65
6888	Opata_3041264_PstIMseI_PA	28.65
6889	Opata_750580_PstIMseI_PA	28.65
6890	Opata_16995_PstIMseI_PA	28.65
6891	Opata_189286_PstIMspI_PA	28.65
6892	Opata_1187354_PstIMspI_PA	28.65
6893	Opata_70984_PstIMspI_PA	28.65
6894	Opata_1083932_PstIMseI_PA	28.65
6895	Opata_223409_PstIMseI_PA	28.65
6896	Opata_228211_PstIMseI_PA	28.65
6897	Opata_1894067_PstIMspI_PA	28.65
6898	Opata_1853050_PstIMspI_PA	28.65
6899	Opata_931552_PstIMseI_PA	28.65
6900	Opata_1797676_PstIMspI_PA	28.65
6901	Opata_2283845_PstIMspI_PA	28.65
6902	Opata_1996573_PstIMspI_PA	28.65
6903	Opata_20087_PstIMspI_PA	28.65
6904	Opata_2003583_PstIMspI_PA	28.65
6905	Opata_482676_PstIMseI_PA	28.65
6906	Opata_4168483_PstIMspI_PA	28.65
6907	Opata_1364454_PstIMspI_PA	28.65
6908	Opata_638295_PstIMspI_PA	28.65
6909	Opata_2770897_PstIMspI_PA	28.65
6910	Opata_721459_PstIMseI_PA	28.65
6911	Opata_93789_PstIMspI_PA	28.65
6912	Opata_415402_PstIMseI_PA	28.65
6913	Opata_3091647_PstIMspI_PA	28.65
6914	Opata_3619290_PstIMspI_PA	28.65
6915	Opata_1639417_PstIMspI_PA	28.65
6916	Opata_681387_PstIMseI_PA	28.65
6917	Opata_406012_PstIMseI_PA	28.65
6918	Opata_1330785_PstIMseI_PA	28.65
6919	Opata_1255304_PstIMseI_PA	28.65
6920	Opata_1764149_PstIMspI_PA	28.65
6921	Opata_2331671_PstIMspI_PA	28.65
6922	Opata_241247_PstIMseI_PA	28.65
6923	Opata_674246_PstIMseI_PA	28.65
6924	Opata_41765_PstIMspI_PA	28.65
6925	Opata_334295_PstIMseI_PA	28.65
6926	Opata_3531451_PstIMspI_PA	28.65
6927	Opata_271835_PstIMspI_PA	28.65
6928	Opata_4118728_PstIMspI_PA	28.65
6929	Opata_590076_PstIMseI_PA	28.65
6930	Opata_1208838_PstIMseI_PA	28.65
6931	Opata_2202963_PstIMspI_PA	28.65
6932	Opata_197381_PstIMspI_PA	28.65
6933	Opata_3854539_PstIMseI_PA	28.65
6934	Opata_144307_PstIMseI_PA	28.65
6935	Opata_1801633_PstIMspI_PA	28.65
6936	Opata_603_PstIMspI_PA	28.65
6937	Opata_146703_PstIMspI_PA	28.65
6938	Opata_706705_PstIMluI_PA	28.65
6939	Opata_522974_PstIMspI_PA	28.65
6940	Opata_1977603_PstIMluI_PA	28.65
6941	Opata_494418_PstIMspI_PA	28.65
6942	Opata_2683795_PstIMspI_PA	28.65
6943	Opata_1655397_PstIMspI_PA	28.65
6944	Opata_46694_PstIMseI_PA	28.65
6945	Opata_163233_PstIMseI_PA	28.65
6946	Opata_220505_PstIMseI_PA	28.65
6947	Opata_788717_PstIMspI_PA	28.65
6948	Opata_215928_PstIMseI_PA	28.65
6949	Opata_380783_PstIMseI_PA	28.65
6950	Opata_247156_PstIMseI_PA	28.65
6951	Opata_310122_PstIMluI_PA	28.65
6952	Opata_87375_PstIMseI_PA	28.65
6953	Opata_174310_PstIMluI_PA	28.65
6954	Opata_24632_PstIMspI_PA	28.65
6955	Opata_551154_PstIMseI_PA	28.65
6956	Opata_1840795_PstIMspI_PA	28.65
6957	Opata_2471972_PstIMspI_PA	28.65
6958	Opata_30763_PstIMspI_PA	28.65
6959	Opata_1152222_PstIMseI_PA	28.65
6960	Opata_2211018_PstIMspI_PA	28.65
6961	Opata_1799411_PstIMspI_PA	28.65
6962	Opata_256547_PstIMseI_PA	28.65
6963	Opata_86031_PstIMseI_PA	28.65
6964	Opata_4062055_PstIMspI_PA	28.65
6965	Opata_101801_PstIMspI_PA	28.65
6966	Opata_452959_PstIMseI_PA	28.65
6967	Opata_229929_PstIMseI_PA	28.65
6968	Opata_2541687_PstIMspI_PA	28.65
6969	Opata_307045_PstIMspI_PA	28.65
6970	Opata_2053594_PstIMspI_PA	28.65
6971	Opata_1545911_PstIMspI_PA	28.65
6972	Opata_3435252_PstIMspI_PA	28.65
6973	Opata_424781_PstIMseI_PA	28.65
6974	Opata_988533_PstIMspI_PA	28.65
6975	Opata_342633_PstIMseI_PA	28.65
6976	Opata_469517_PstIMspI_PA	28.65
6977	Opata_210333_PstIMspI_PA	28.65
6978	Opata_2125436_PstIMspI_PA	28.65
6979	Opata_574326_PstIMspI_PA	28.65
6980	Opata_66063_PstIMspI_PA	28.65
6981	Opata_458159_PstIMseI_PA	28.65
6982	Opata_2283545_PstIMspI_PA	28.65
6983	Opata_53885_PstIMseI_PA	28.65
6984	Opata_3377498_PstIMspI_PA	28.65
6985	Opata_1345635_PstIMspI_PA	28.65
6986	Opata_3708358_PstIMspI_PA	28.65
6987	M6_945746_PstIMseI_PA	28.65
6988	Opata_8400_PstIMluI_PA	28.65
6989	Opata_1445359_PstIMspI_PA	28.65
6990	Opata_3681085_PstIMspI_PA	28.65
6991	Opata_43919_PstIMspI_PA	28.65
6992	Opata_2512149_PstIMspI_PA	28.65
6993	M6_985824_PstIMspI_PA	28.65
6994	Opata_71217_PstIMspI_PA	28.65
6995	Opata_184054_PstIMspI_PA	28.65
6996	Opata_2040233_PstIMspI_PA	28.65
6997	Opata_85916_PstIMseI_PA	28.65
6998	Opata_5580_PstIMseI_PA	28.65
6999	Opata_2098279_PstIMspI_PA	28.65
7000	Opata_964432_PstIMseI_PA	28.65
7001	Opata_1242411_PstIMseI_PA	28.65
7002	Opata_1032353_PstIMspI_PA	28.65
7003	Opata_2134313_PstIMspI_PA	28.65
7004	Opata_19462_PstIMspI_PA	28.65
7005	Opata_714045_PstIMspI_PA	28.65
7006	Opata_2304032_PstIMspI_PA	28.65
7007	Opata_314429_PstIMluI_PA	28.65
7008	Opata_166285_PstIMspI_PA	28.65
7009	Opata_1339567_PstIMspI_PA	28.65
7010	Opata_212480_PstIMseI_PA	28.65
7011	Opata_35945_PstIMseI_PA	28.65
7012	Opata_297131_PstIMspI_PA	28.65
7013	Opata_1858387_PstIMspI_PA	28.65
7014	Opata_67813_PstIMspI_PA	28.65
7015	Opata_2798593_PstIMluI_PA	28.65
7016	Opata_1618881_PstIMspI_PA	28.65
7017	Opata_1611768_PstIMspI_PA	28.65
7018	Opata_107039_PstIMspI_PA	28.65
7019	Opata_190502_PstIMseI_PA	28.65
7020	Opata_30686_PstIMseI_PA	28.65
7021	Opata_1818296_PstIMspI_PA	28.65
7022	Opata_122548_PstIMspI_PA	28.65
7023	Opata_2890083_PstIMspI_PA	28.65
7024	M6_3417496_PstIMspI_PA	28.65
7025	Opata_930267_PstIMspI_PA	28.65
7026	Opata_867177_PstIMspI_PA	28.65
7027	Opata_2030429_PstIMspI_PA	28.65
7028	Opata_129045_PstIMspI_PA	28.65
7029	Opata_1708242_PstIMspI_PA	28.65
7030	M6_3352279_PstIMspI_PA	28.65
7031	M6_630994_PstIMspI_PA	28.65
7032	Opata_3191974_PstIMspI_PA	28.65
7033	Opata_765257_PstIMseI_PA	28.65
7034	Opata_127714_PstIMspI_PA	28.65
7035	Opata_2859448_PstIMspI_PA	28.65
7036	Opata_40608_PstIMspI_PA	28.65
7037	Opata_542526_PstIMseI_PA	28.65
7038	Opata_479549_PstIMseI_PA	28.65
7039	Opata_2228068_PstIMspI_PA	28.65
7040	Opata_73722_PstIMseI_PA	28.65
7041	Opata_1225167_PstIMspI_PA	28.65
7042	Opata_4123598_PstIMspI_PA	28.65
7043	Opata_2163850_PstIMspI_PA	28.65
7044	Opata_970323_PstIMseI_PA	28.65
7045	Opata_2621945_PstIMspI_PA	28.65
7046	Opata_3015939_PstIMspI_PA	28.65
7047	M6_1305904_PstIMspI_PA	28.65
7048	Opata_940986_PstIMspI_PA	28.65
7049	Opata_65351_PstIMseI_PA	28.65
7050	Opata_1562493_PstIMseI_PA	28.65
7051	Opata_872648_PstIMspI_PA	28.65
7052	Opata_2813015_PstIMspI_PA	28.65
7053	Opata_173495_PstIMseI_PA	28.65
7054	Opata_1943027_PstIMspI_PA	28.65
7055	Opata_1116685_PstIMspI_PA	28.65
7056	Opata_1945327_PstIMspI_PA	28.65
7057	Opata_11552_PstIMseI_PA	28.65
7058	Opata_1734081_PstIMspI_PA	28.65
7059	M6_1659201_PstIMseI_PA	28.65
7060	M6_1277497_PstIMseI_PA	28.65
7061	Opata_803292_PstIMseI_PA	28.65
7062	M6_3967179_PstIMseI_PA	28.65
7063	M6_248096_PstIMseI_PA	28.65
7064	M6_1740741_PstIMseI_PA	28.65
7065	M6_1253613_PstIMseI_PA	28.65
7066	M6_2807127_PstIMseI_PA	28.65
7067	M6_1963326_PstIMspI_PA	28.65
7068	M6_425595_PstIMspI_PA	28.65
7069	M6_1634828_PstIMseI_PA	28.65
7070	M6_3276144_PstIMseI_PA	28.65
7071	Opata_3614693_PstIMspI_PA	28.65
7072	wsnp_Ex_rep_c66982_65424216	28.65
7073	wsnp_Ex_c11950_19164191	28.65
7074	wsnp_Ex_c11950_19164041	28.65
7075	1070325	28.67
7076	2303088	28.68
7077	1093141	28.7
7078	1095748	28.7
7079	1260049	28.7
7080	1375632	28.7
7081	984869	28.72
7082	3941668	28.72
7083	4411660	28.72
7084	5050434	28.72
7085	CAP8_c2783_336	28.75
7086	Kukri_c22152_1059	28.75
7087	Kukri_c22152_730	28.75
7088	RFL_Contig4030_493	28.75
7089	IAAV4383	28.75
7090	BobWhite_c13373_250	28.75
7091	Excalibur_c12980_2392	28.75
7092	Kukri_c40204_141	28.75
7093	Excalibur_c12980_2621	28.75
7094	1077148	28.77
7095	1138042	28.77
7096	1272914	28.77
7097	1009378	28.78
7098	1022755	28.82
7099	1023826	28.82
7100	1091478	28.82
7101	1227325	28.82
7102	2278215	28.82
7103	1248435	28.84
7104	4992497	28.84
7105	1140100	28.85
7106	1013643	28.87
7107	979204	28.88
7108	983268	28.88
7109	996768	28.88
7110	1042475	28.88
7111	1065797	28.88
7112	1066943	28.88
7113	1071074	28.88
7114	1073847	28.88
7115	1100579	28.88
7116	1102200	28.88
7117	1104170	28.88
7118	1110267	28.88
7119	1113555	28.88
7120	1132006	28.88
7121	1134481	28.88
7122	1144086	28.88
7123	1212852	28.88
7124	1216461	28.88
7125	1217356	28.88
7126	1239171	28.88
7127	1242734	28.88
7128	1243643	28.88
7129	1244302	28.88
7130	1254293	28.88
7131	1254468	28.88
7132	1254899	28.88
7133	1255413	28.88
7134	1256889	28.88
7135	1256988	28.88
7136	1376920	28.88
7137	2253187	28.88
7138	4910164	28.88
7139	4910179	28.88
7140	7333870	28.88
7141	1070894	28.91
7142	1089478	28.91
7143	1211446	28.91
7144	1243165	28.91
7145	1386722	28.91
7146	1694849	28.91
7147	1724618	28.91
7148	1079584	28.92
7149	3954137	28.92
7150	5349167	28.92
7151	1128947	28.93
7152	Opata_2487145_17_PstIMseI_SNP	28.95
7153	Opata_194379_25_PstIMspI_SNP	28.95
7154	Opata_1784476_PstIMspI_PA	28.95
7155	Opata_383673_83_PstIMseI_SNP	28.95
7156	Opata_4256320_51_PstIMspI_SNP	28.95
7157	Opata_892241_21_PstIMseI_SNP	28.95
7158	Opata_1253649_44_PstIMseI_SNP	28.95
7159	Opata_267987_87_PstIMseI_SNP	28.95
7160	Opata_2487145_84_PstIMseI_SNP	28.95
7161	Opata_267987_2_PstIMseI_SNP	28.95
7162	Opata_1963986_19_PstIMspI_SNP	28.95
7163	Opata_252788_74_PstIMseI_SNP	28.95
7164	Opata_383673_62_PstIMseI_SNP	28.95
7165	Opata_548048_89_PstIMseI_SNP	28.95
7166	Opata_824233_2_PstIMspI_SNP	28.95
7167	Opata_1458672_PstIMspI_PA	28.95
7168	Opata_406398_PstIMseI_PA	28.95
7169	Opata_548048_8_PstIMseI_SNP	28.95
7170	Opata_2714535_70_PstIMspI_SNP	28.95
7171	Opata_666373_51_PstIMspI_SNP	28.95
7172	Opata_293838_15_PstIMspI_SNP	28.95
7173	Opata_666373_52_PstIMspI_SNP	28.95
7174	Opata_2910832_PstIMspI_PA	28.95
7175	Opata_939902_PstIMspI_PA	28.95
7176	Opata_4209080_PstIMspI_PA	28.95
7177	Opata_1184556_PstIMspI_PA	28.95
7178	Opata_75466_PstIMluI_PA	28.95
7179	Opata_3199147_PstIMspI_PA	28.95
7180	Opata_154915_23_PstIMseI_SNP	28.95
7181	Opata_284611_PstIMspI_PA	28.95
7182	Opata_184979_PstIMseI_PA	28.95
7183	Opata_2924312_PstIMspI_PA	28.95
7184	Opata_99012_PstIMseI_PA	28.95
7185	Opata_958430_PstIMseI_PA	28.95
7186	Opata_5662_PstIMseI_PA	28.95
7187	Opata_543431_PstIMseI_PA	28.95
7188	Opata_4166970_PstIMseI_PA	28.95
7189	Opata_198283_PstIMspI_PA	28.95
7190	Opata_358652_PstIMspI_PA	28.95
7191	Opata_2392872_PstIMspI_PA	28.95
7192	Opata_3066288_PstIMspI_PA	28.95
7193	Opata_1324513_PstIMseI_PA	28.95
7194	Opata_2133821_PstIMseI_PA	28.95
7195	Opata_186543_PstIMseI_PA	28.95
7196	Opata_3324500_PstIMspI_PA	28.95
7197	Opata_3919591_PstIMspI_PA	28.95
7198	Opata_1899490_PstIMspI_PA	28.95
7199	Opata_3179013_PstIMspI_PA	28.95
7200	Opata_1039218_PstIMspI_PA	28.95
7201	Opata_719193_PstIMspI_PA	28.95
7202	Opata_2566258_PstIMseI_PA	28.95
7203	Opata_1536094_PstIMspI_PA	28.95
7204	Opata_2428450_PstIMspI_PA	28.95
7205	Opata_3373771_PstIMspI_PA	28.95
7206	Opata_4144152_PstIMspI_PA	28.95
7207	Opata_246345_PstIMspI_PA	28.95
7208	Opata_485288_PstIMspI_PA	28.95
7209	Opata_2679834_PstIMspI_PA	28.95
7210	Opata_2702684_PstIMseI_PA	28.95
7211	Opata_1548961_PstIMspI_PA	28.95
7212	Opata_2226143_PstIMspI_PA	28.95
7213	Opata_860982_PstIMseI_PA	28.95
7214	Opata_938172_PstIMspI_PA	28.95
7215	Opata_2470526_PstIMseI_PA	28.95
7216	Opata_3798273_PstIMspI_PA	28.95
7217	Opata_52313_PstIMseI_PA	28.95
7218	Opata_919878_PstIMspI_PA	28.95
7219	Opata_1908178_PstIMspI_PA	28.95
7220	Opata_596769_PstIMspI_PA	28.95
7221	Opata_1451_PstIMseI_PA	28.95
7222	Opata_2062349_PstIMseI_PA	28.95
7223	Opata_1600634_PstIMspI_PA	28.95
7224	Opata_1978783_PstIMspI_PA	28.95
7225	Opata_1533806_PstIMspI_PA	28.95
7226	Opata_3922943_PstIMspI_PA	28.95
7227	Opata_519050_PstIMspI_PA	28.95
7228	Opata_2412782_PstIMseI_PA	28.95
7229	Opata_1626424_PstIMspI_PA	28.95
7230	Opata_557343_PstIMseI_PA	28.95
7231	Opata_4170382_PstIMseI_PA	28.95
7232	Opata_1631342_PstIMspI_PA	28.95
7233	Opata_727582_PstIMspI_PA	28.95
7234	Opata_2826101_PstIMspI_PA	28.95
7235	Opata_2192980_PstIMspI_PA	28.95
7236	Opata_319142_PstIMseI_PA	28.95
7237	Opata_1144028_PstIMseI_PA	28.95
7238	Opata_1775660_PstIMspI_PA	28.95
7239	Opata_3045683_PstIMspI_PA	28.95
7240	Opata_1843434_PstIMspI_PA	28.95
7241	Opata_448627_PstIMseI_PA	28.95
7242	Opata_3033146_PstIMseI_PA	28.95
7243	Opata_1929320_PstIMspI_PA	28.95
7244	Opata_46332_PstIMseI_PA	28.95
7245	Opata_611179_PstIMseI_PA	28.95
7246	Opata_2339632_PstIMspI_PA	28.95
7247	Opata_864173_PstIMspI_PA	28.95
7248	Opata_1983344_PstIMspI_PA	28.95
7249	Opata_2240956_PstIMspI_PA	28.95
7250	Opata_133962_PstIMseI_PA	28.95
7251	Opata_1625107_PstIMspI_PA	28.95
7252	Opata_2187258_PstIMspI_PA	28.95
7253	Opata_2904090_PstIMspI_PA	28.95
7254	Opata_2251562_PstIMspI_PA	28.95
7255	Opata_3791485_PstIMspI_PA	28.95
7256	Opata_1594946_PstIMspI_PA	28.95
7257	Opata_1346693_PstIMseI_PA	28.95
7258	Opata_2145073_PstIMspI_PA	28.95
7259	Opata_3920854_PstIMspI_PA	28.95
7260	Opata_106560_PstIMspI_PA	28.95
7261	Opata_802106_PstIMseI_PA	28.95
7262	Opata_177329_PstIMseI_PA	28.95
7263	Opata_309619_PstIMspI_PA	28.95
7264	Opata_1726184_PstIMspI_PA	28.95
7265	Opata_327528_PstIMseI_PA	28.95
7266	Opata_211323_PstIMspI_PA	28.95
7267	Opata_2109327_PstIMspI_PA	28.95
7268	Opata_444192_PstIMseI_PA	28.95
7269	Opata_449321_PstIMluI_PA	28.95
7270	Opata_227702_PstIMluI_PA	28.95
7271	Opata_215333_PstIMspI_PA	28.95
7272	Opata_175110_PstIMspI_PA	28.95
7273	Opata_819071_PstIMseI_PA	28.95
7274	Opata_1748753_PstIMluI_PA	28.95
7275	Opata_1602379_PstIMspI_PA	28.95
7276	Opata_136550_PstIMseI_PA	28.95
7277	Opata_626022_PstIMseI_PA	28.95
7278	Opata_646846_PstIMseI_PA	28.95
7279	Opata_163309_PstIMspI_PA	28.95
7280	Opata_1991315_PstIMspI_PA	28.95
7281	Opata_1620931_PstIMspI_PA	28.95
7282	Opata_3108407_PstIMspI_PA	28.95
7283	Opata_74600_PstIMseI_PA	28.95
7284	Opata_1830908_PstIMspI_PA	28.95
7285	Opata_991654_PstIMseI_PA	28.95
7286	Opata_469958_PstIMspI_PA	28.95
7287	Opata_73399_PstIMseI_PA	28.95
7288	Opata_2840659_PstIMspI_PA	28.95
7289	Opata_130510_PstIMseI_PA	28.95
7290	Opata_1311394_PstIMspI_PA	28.95
7291	Opata_236081_PstIMseI_PA	28.95
7292	Opata_4283873_PstIMseI_PA	28.95
7293	Opata_1854828_PstIMspI_PA	28.95
7294	Opata_703091_PstIMspI_PA	28.95
7295	Opata_911622_PstIMseI_PA	28.95
7296	Opata_1592529_PstIMspI_PA	28.95
7297	Opata_4142794_PstIMspI_PA	28.95
7298	Opata_496173_PstIMluI_PA	28.95
7299	Opata_2878241_PstIMseI_PA	28.95
7300	Opata_2154443_PstIMspI_PA	28.95
7301	Opata_647872_PstIMseI_PA	28.95
7302	Opata_521279_PstIMseI_PA	28.95
7303	Opata_377242_PstIMseI_PA	28.95
7304	Opata_207682_PstIMseI_PA	28.95
7305	Opata_2395384_PstIMspI_PA	28.95
7306	Opata_1895301_PstIMspI_PA	28.95
7307	Opata_29135_PstIMseI_PA	28.95
7308	Opata_221508_PstIMluI_PA	28.95
7309	Opata_403439_PstIMseI_PA	28.95
7310	Opata_2225284_PstIMspI_PA	28.95
7311	Opata_1066149_PstIMluI_PA	28.95
7312	Opata_2138109_PstIMspI_PA	28.95
7313	Opata_31715_PstIMseI_PA	28.95
7314	Opata_1688179_PstIMseI_PA	28.95
7315	Opata_1488314_PstIMspI_PA	28.95
7316	Opata_895775_PstIMseI_PA	28.95
7317	Opata_58764_PstIMluI_PA	28.95
7318	Opata_335758_PstIMseI_PA	28.95
7319	Opata_441101_PstIMseI_PA	28.95
7320	Opata_2509483_PstIMspI_PA	28.95
7321	Opata_765717_PstIMseI_PA	28.95
7322	Opata_203594_PstIMseI_PA	28.95
7323	Opata_1805345_PstIMspI_PA	28.95
7324	Opata_1174505_PstIMseI_PA	28.95
7325	Opata_4260791_PstIMspI_PA	28.95
7326	Opata_15552_PstIMseI_PA	28.95
7327	Opata_1916505_PstIMspI_PA	28.95
7328	Opata_345666_PstIMseI_PA	28.95
7329	Opata_905928_PstIMspI_PA	28.95
7330	Opata_269432_PstIMseI_PA	28.95
7331	Opata_790848_PstIMspI_PA	28.95
7332	Opata_2604468_PstIMspI_PA	28.95
7333	Opata_585390_PstIMseI_PA	28.95
7334	Opata_567705_PstIMseI_PA	28.95
7335	Opata_3654444_PstIMspI_PA	28.95
7336	Opata_18713_PstIMseI_PA	28.95
7337	Opata_65710_PstIMseI_PA	28.95
7338	Opata_321290_PstIMspI_PA	28.95
7339	Opata_1564013_PstIMspI_PA	28.95
7340	Opata_523282_PstIMseI_PA	28.95
7341	Opata_2249270_PstIMspI_PA	28.95
7342	Opata_2389979_PstIMspI_PA	28.95
7343	Opata_2347866_PstIMspI_PA	28.95
7344	Opata_2684573_PstIMspI_PA	28.95
7345	Opata_684707_PstIMseI_PA	28.95
7346	Opata_2118595_PstIMspI_PA	28.95
7347	Opata_4028397_PstIMspI_PA	28.95
7348	Opata_2721169_PstIMspI_PA	28.95
7349	Opata_698637_PstIMspI_PA	28.95
7350	Opata_574799_PstIMspI_PA	28.95
7351	Opata_559724_PstIMspI_PA	28.95
7352	Opata_220590_PstIMspI_PA	28.95
7353	Opata_769329_PstIMseI_PA	28.95
7354	981400	28.95
7355	990567	28.95
7356	993186	28.95
7357	1002352	28.95
7358	1009386	28.95
7359	1048832	28.95
7360	1065743	28.95
7361	1066798	28.95
7362	1073022	28.95
7363	1074947	28.95
7364	1089750	28.95
7365	1102727	28.95
7366	1103072	28.95
7367	1106300	28.95
7368	1124086	28.95
7369	1125528	28.95
7370	1125543	28.95
7371	1130425	28.95
7372	1144438	28.95
7373	1150159	28.95
7374	1187573	28.95
7375	1216386	28.95
7376	1236680	28.95
7377	1241509	28.95
7378	1246055	28.95
7379	1250521	28.95
7380	1254196	28.95
7381	1259028	28.95
7382	1272157	28.95
7383	1279529	28.95
7384	1407802	28.95
7385	2252561	28.95
7386	2278715	28.95
7387	2280192	28.95
7388	2288946	28.95
7389	2344624	28.95
7390	3023880	28.95
7391	4542610	28.95
7392	1203940	28.96
7393	1066106	28.98
7394	1203638	28.98
7395	1206415	28.98
7396	1217328	28.98
7397	1281378	28.98
7398	1284866	28.98
7399	1317852	28.98
7400	1664115	28.98
7401	1017445	29.01
7402	1106304	29.01
7403	3021575	29.01
7404	1197136	29.01
7405	4405412	29.01
7406	5347114	29.01
7407	7155317	29.01
7408	wPt-6361	29.03
7409	1070802	29.03
7410	1099566	29.03
7411	1128036	29.03
7412	1398433	29.03
7413	2289113	29.03
7414	Kukri_c12804_676	29.04
7415	1235473	29.07
7416	2295102	29.09
7417	4910943	29.09
7418	4993407	29.09
7419	5350053	29.09
7420	5411944	29.09
7421	1307582	29.1
7422	1098855	29.1
7423	1056543	29.16
7424	2248262	29.18
7425	993667	29.21
7426	1115113	29.21
7427	1268157	29.21
7428	1072243	29.25
7429	1105043	29.25
7430	1125990	29.25
7431	1205038	29.25
7432	1213425	29.25
7433	1247311	29.25
7434	1266904	29.25
7435	2258407	29.25
7436	2294701	29.25
7437	1068536	29.26
7438	1102151	29.26
7439	wPt-3653	29.27
7440	wPt-6158	29.27
7441	wPt-3565	29.27
7442	4539004	29.28
7443	1758048	29.29
7444	3937376	29.29
7445	wsnp_Ex_c13945_21824927	29.29
7446	wsnp_Ku_c33374_42877546	29.29
7447	wsnp_Ex_c997_1906900	29.29
7448	1137616	29.29
7449	BS00076039_51	29.29
7450	RAC875_c8069_1874	29.29
7451	tplb0034e07_1581	29.29
7452	BS00082763_51	29.29
7453	BobWhite_c22714_132	29.29
7454	BS00003735_51	29.29
7455	BobWhite_c24495_465	29.29
7456	Excalibur_c3439_534	29.29
7457	Excalibur_c386_894	29.29
7458	IAAV1297	29.29
7459	Kukri_c17467_2711	29.29
7460	Kukri_c33374_1048	29.29
7461	RAC875_c42847_141	29.29
7462	BS00022024_51	29.29
7463	1234327	29.31
7464	1244515	29.32
7465	1215772	29.32
7466	1219219	29.32
7467	2322341	29.32
7468	2360931	29.32
7469	wPt-669721	29.37
7470	wPt-8407	29.37
7471	1256676	29.37
7472	2296149	29.37
7473	3939564	29.38
7474	3024542	29.4
7475	3953769	29.4
7476	3955517	29.4
7477	3956832	29.4
7478	3958592	29.4
7479	1093201	29.4
7480	1110345	29.4
7481	1110560	29.4
7482	1234781	29.4
7483	2258555	29.4
7484	2260431	29.4
7485	3023902	29.4
7486	3025732	29.4
7487	3026669	29.4
7488	3027261	29.4
7489	3028485	29.4
7490	3533287	29.4
7491	3942519	29.4
7492	3943355	29.4
7493	3943841	29.4
7494	3950293	29.4
7495	3953869	29.4
7496	3955835	29.4
7497	3956326	29.4
7498	4002810	29.4
7499	4992332	29.4
7500	Excalibur_rep_c66783_540	29.41
7501	BS00064392_51	29.41
7502	1387983	29.42
7503	1229725	29.43
7504	2359767	29.43
7505	1210195	29.45
7506	1128568	29.48
7507	1129471	29.48
7508	1137635	29.48
7509	1138119	29.48
7510	1138387	29.48
7511	1149413	29.48
7512	1700036	29.48
7513	1716530	29.48
7514	2279682	29.48
7515	3021731	29.48
7516	3024892	29.48
7517	1143364	29.53
7518	2252121	29.53
7519	5355090	29.53
7520	1075089	29.54
7521	1120065	29.54
7522	1319241	29.54
7523	2279967	29.54
7524	2311249	29.54
7525	3034278	29.54
7526	1130800	29.58
7527	1210782	29.58
7528	1259519	29.58
7529	1270512	29.58
7530	1270640	29.58
7531	1270812	29.58
7532	1284359	29.58
7533	1699202	29.58
7534	2246427	29.58
7535	2249039	29.58
7536	2251869	29.58
7537	2322283	29.58
7538	2324218	29.58
7539	980015	29.6
7540	1081987	29.6
7541	985039	29.63
7542	3021145	29.63
7543	1862236	29.64
7544	wPt-1722	29.65
7545	Opata_346848_PstIMseI_PA	29.65
7546	Opata_190282_PstIMspI_PA	29.65
7547	Opata_81398_47_PstIMseI_SNP	29.65
7548	Opata_29501_PstIMspI_PA	29.65
7549	Opata_137010_PstIMspI_PA	29.65
7550	M6_2997381_PstIMspI_PA	29.65
7551	Opata_1467976_PstIMspI_PA	29.65
7552	Opata_1256341_PstIMspI_PA	29.65
7553	Opata_379423_PstIMseI_PA	29.65
7554	M6_1332164_PstIMspI_PA	29.65
7555	Opata_101660_PstIMspI_PA	29.65
7556	M6_300098_PstIMseI_PA	29.65
7557	M6_3225338_PstIMspI_PA	29.65
7558	Opata_850103_PstIMseI_PA	29.65
7559	Opata_700552_46_PstIMseI_SNP	29.65
7560	M6_416247_PstIMspI_PA	29.65
7561	Opata_2693303_76_PstIMspI_SNP	29.65
7562	Opata_1898301_PstIMluI_PA	29.65
7563	Opata_1878006_PstIMseI_PA	29.65
7564	M6_982254_PstIMspI_PA	29.65
7565	Opata_2391862_PstIMluI_PA	29.65
7566	Opata_339782_PstIMluI_PA	29.65
7567	Opata_3153345_PstIMspI_PA	29.65
7568	Opata_3835429_PstIMspI_PA	29.65
7569	Opata_171774_PstIMseI_PA	29.65
7570	Opata_120941_PstIMseI_PA	29.65
7571	Opata_2472530_PstIMspI_PA	29.65
7572	Opata_2247310_PstIMspI_PA	29.65
7573	Opata_209379_PstIMseI_PA	29.65
7574	M6_123601_PstIMseI_PA	29.65
7575	Opata_566334_PstIMseI_PA	29.65
7576	Opata_1028961_PstIMseI_PA	29.65
7577	Opata_1188534_PstIMspI_PA	29.65
7578	Opata_3264024_PstIMspI_PA	29.65
7579	Opata_2831112_PstIMspI_PA	29.65
7580	Opata_1639215_PstIMspI_PA	29.65
7581	Opata_3502974_PstIMseI_PA	29.65
7582	Opata_3442723_PstIMspI_PA	29.65
7583	Opata_2816769_PstIMspI_PA	29.65
7584	Opata_4189589_PstIMseI_PA	29.65
7585	Opata_55875_PstIMspI_PA	29.65
7586	Opata_1263982_PstIMseI_PA	29.65
7587	Opata_2557421_PstIMspI_PA	29.65
7588	Opata_60368_PstIMluI_PA	29.65
7589	Opata_390259_PstIMseI_PA	29.65
7590	Opata_4209519_PstIMseI_PA	29.65
7591	Opata_46653_PstIMspI_PA	29.65
7592	Opata_473651_PstIMseI_PA	29.65
7593	Opata_273255_PstIMseI_PA	29.65
7594	Opata_853817_PstIMseI_PA	29.65
7595	Opata_2955947_PstIMseI_PA	29.65
7596	Opata_102690_PstIMseI_PA	29.65
7597	Opata_1055081_PstIMseI_PA	29.65
7598	Opata_2729608_PstIMseI_PA	29.65
7599	Opata_45673_PstIMseI_PA	29.65
7600	Opata_462354_PstIMseI_PA	29.65
7601	Opata_3533381_PstIMspI_PA	29.65
7602	Opata_2139314_PstIMseI_PA	29.65
7603	Opata_370494_PstIMseI_PA	29.65
7604	Opata_2717447_PstIMluI_PA	29.65
7605	Opata_1655023_PstIMspI_PA	29.65
7606	Opata_2144625_PstIMspI_PA	29.65
7607	Opata_3837569_PstIMseI_PA	29.65
7608	Opata_1705283_PstIMspI_PA	29.65
7609	Opata_1637827_PstIMspI_PA	29.65
7610	Opata_204336_PstIMseI_PA	29.65
7611	Opata_1774990_PstIMspI_PA	29.65
7612	Opata_1510481_PstIMseI_PA	29.65
7613	Opata_130030_PstIMseI_PA	29.65
7614	Opata_449221_PstIMseI_PA	29.65
7615	Opata_526062_PstIMseI_PA	29.65
7616	Opata_4210547_PstIMseI_PA	29.65
7617	Opata_4140251_PstIMspI_PA	29.65
7618	Opata_2895188_PstIMspI_PA	29.65
7619	Opata_2786175_PstIMspI_PA	29.65
7620	Opata_2100119_PstIMspI_PA	29.65
7621	Opata_1812924_PstIMseI_PA	29.65
7622	Opata_1197013_PstIMseI_PA	29.65
7623	Opata_2293334_PstIMseI_PA	29.65
7624	Opata_1348395_PstIMspI_PA	29.65
7625	Opata_4140877_PstIMspI_PA	29.65
7626	M6_19050_PstIMseI_PA	29.65
7627	wPt-5245	29.66
7628	996457	29.66
7629	1029257	29.66
7630	1080904	29.66
7631	1203200	29.66
7632	1203588	29.66
7633	1216722	29.66
7634	1220132	29.66
7635	1220538	29.66
7636	1282421	29.66
7637	1287455	29.66
7638	1318441	29.66
7639	1344736	29.66
7640	1359717	29.66
7641	2322225	29.66
7642	2322251	29.66
7643	2322268	29.66
7644	2322270	29.66
7645	2322318	29.66
7646	2322361	29.66
7647	2322576	29.66
7648	2322680	29.66
7649	982569	29.67
7650	1001211	29.67
7651	1010553	29.67
7652	1070430	29.67
7653	1104462	29.67
7654	1112774	29.67
7655	1172380	29.67
7656	1205100	29.67
7657	1215831	29.67
7658	1222776	29.67
7659	1233368	29.67
7660	1237868	29.67
7661	1246969	29.67
7662	1261439	29.67
7663	1757211	29.67
7664	2248259	29.67
7665	2251231	29.67
7666	2298924	29.67
7667	2366688	29.67
7668	3022436	29.67
7669	3022569	29.67
7670	3022598	29.67
7671	3022789	29.67
7672	3028200	29.67
7673	3028795	29.67
7674	3570082	29.67
7675	3954180	29.67
7676	3955895	29.67
7677	4909393	29.67
7678	4993918	29.67
7679	5580139	29.67
7680	7330981	29.67
7681	7337489	29.67
7682	3027663	29.75
7683	4404733	29.75
7684	4409230	29.75
7685	4543576	29.75
7686	994902	29.75
7687	2279969	29.77
7688	3025740	29.79
7689	3030021	29.79
7690	4003354	29.79
7691	4537805	29.79
7692	5010048	29.79
7693	7865105	29.79
7694	Xwmc728	29.8
7695	3064966	29.82
7696	2280113	29.84
7697	116544	29.87
7698	1236553	29.91
7699	1259167	29.93
7700	4410336	29.93
7701	5580541	29.93
7702	4910699	29.93
7703	1228618	29.94
7704	1219729	29.98
7705	1288896	29.98
7706	1289803	29.98
7707	1212547	29.99
7708	1088217	30
7709	1112873	30
7710	1114261	30
7711	1116192	30
7712	1120332	30
7713	1125195	30
7714	1127478	30
7715	1128886	30
7716	1157737	30
7717	1229997	30
7718	1233149	30
7719	1238963	30
7720	1239847	30
7721	5570536	30
7722	wPt-1224	30.03
7723	wPt-5444	30.03
7724	wPt-7285	30.03
7725	1171572	30.03
7726	2288885	30.03
7727	2299762	30.03
7728	1060008	30.06
7729	1067488	30.06
7730	1070811	30.06
7731	1109619	30.06
7732	1200975	30.06
7733	1202128	30.06
7734	1229240	30.06
7735	1243550	30.06
7736	1278746	30.06
7737	2304996	30.06
7738	2352396	30.06
7739	3031443	30.06
7740	3533662	30.06
7741	4536123	30.06
7742	4537545	30.06
7743	5323752	30.06
7744	5325001	30.06
7745	5359709	30.06
7746	5364843	30.06
7747	1051900	30.06
7748	1063893	30.06
7749	wPt-3244	30.06
7750	1024704	30.11
7751	3384803	30.12
7752	3938619	30.12
7753	3947455	30.12
7754	994685	30.12
7755	996555	30.12
7756	1030525	30.12
7757	1035906	30.12
7758	1039495	30.12
7759	1140182	30.12
7760	1278032	30.12
7761	2254615	30.12
7762	2277664	30.12
7763	2280496	30.12
7764	3027228	30.12
7765	4910512	30.12
7766	999075	30.12
7767	1239765	30.14
7768	wPt-8596	30.17
7769	wPt-7306	30.17
7770	980373	30.26
7771	1091786	30.26
7772	1092242	30.26
7773	1139439	30.26
7774	Xgwm359	30.3
7775	Xwmc177	30.3
7776	Xpsp3153	30.3
7777	1089102	30.3
7778	RAC875_c57889_55	30.34
7779	Tdurum_contig26711_578	30.34
7780	1088158	30.4
7781	1117281	30.43
7782	2324665	30.44
7783	1053317	30.48
7784	Xwmc598	30.5
7785	2252842	30.64
7786	5000278	30.64
7787	1206593	30.64
7788	1106314	30.67
7789	3954108	30.67
7790	4911093	30.67
7791	1205497	30.69
7792	1211332	30.69
7793	1218667	30.69
7794	986958	30.69
7795	1200960	30.69
7796	1210929	30.69
7797	2262794	30.69
7798	2275409	30.69
7799	2290158	30.69
7800	1016248	30.73
7801	1042669	30.73
7802	3945931	30.77
7803	1159845	30.77
7804	1255487	30.77
7805	1314816	30.77
7806	2277159	30.77
7807	2277351	30.77
7808	2277911	30.77
7809	1131503	30.81
7810	3946379	30.81
7811	5324628	30.81
7812	1005784	30.82
7813	1024461	30.82
7814	1095535	30.82
7815	1267600	30.82
7816	1284058	30.82
7817	4395068	30.82
7818	1124066	30.9
7819	1215915	30.9
7820	1128794	30.93
7821	991456	30.97
7822	993144	30.97
7823	1018509	30.97
7824	1021149	30.97
7825	1021297	30.97
7826	1023661	30.97
7827	1025835	30.97
7828	1039050	30.97
7829	1042738	30.97
7830	1048620	30.97
7831	1052092	30.97
7832	1056831	30.97
7833	1062530	30.97
7834	1067107	30.97
7835	1073665	30.97
7836	1077074	30.97
7837	1093452	30.97
7838	1104226	30.97
7839	1200585	30.97
7840	1202068	30.97
7841	1202841	30.97
7842	1203423	30.97
7843	1203610	30.97
7844	1204264	30.97
7845	1204349	30.97
7846	1204546	30.97
7847	1204913	30.97
7848	1205361	30.97
7849	1205708	30.97
7850	1205778	30.97
7851	1206356	30.97
7852	1206474	30.97
7853	1206585	30.97
7854	1208048	30.97
7855	1208257	30.97
7856	1208841	30.97
7857	1209547	30.97
7858	1210676	30.97
7859	1211450	30.97
7860	1212272	30.97
7861	1214387	30.97
7862	1214864	30.97
7863	1216024	30.97
7864	1216036	30.97
7865	1216847	30.97
7866	1217546	30.97
7867	1217572	30.97
7868	1219903	30.97
7869	1220988	30.97
7870	1221121	30.97
7871	1221483	30.97
7872	1281777	30.97
7873	1283100	30.97
7874	1283640	30.97
7875	1283754	30.97
7876	1283781	30.97
7877	1285557	30.97
7878	1285878	30.97
7879	1286021	30.97
7880	1286834	30.97
7881	1289914	30.97
7882	1319019	30.97
7883	1343899	30.97
7884	1664004	30.97
7885	2293684	30.97
7886	3028125	30.97
7887	3022385	31.04
7888	1165345	31.06
7889	1201102	31.06
7890	999467	31.1
7891	1075823	31.1
7892	1269202	31.1
7893	3222366	31.1
7894	3943922	31.1
7895	1234362	31.1
7896	5580087	31.2
7897	990957	31.26
7898	1090879	31.26
7899	5358467	31.26
7900	Xgpw2127	31.3
7901	348413	31.39
7902	978821	31.39
7903	1077356	31.39
7904	1091741	31.39
7905	1110618	31.39
7906	1111413	31.39
7907	1161545	31.39
7908	1242794	31.39
7909	1378755	31.39
7910	2275978	31.39
7911	2302155	31.39
7912	3959842	31.39
7913	1088672	31.44
7914	1099938	31.44
7915	2275536	31.45
7916	Xgwm71.1	31.5
7917	3020436	31.5
7918	665330	31.5
7919	115722	31.5
7920	1065267	31.5
7921	1067689	31.5
7922	1083330	31.5
7923	3940568	31.51
7924	1229230	31.51
7925	1106145	31.53
7926	1049491	31.59
7927	1081494	31.64
7928	1087819	31.64
7929	1087907	31.64
7930	1103259	31.64
7931	1118674	31.64
7932	1125091	31.64
7933	1133120	31.64
7934	1165767	31.64
7935	1199138	31.64
7936	1203500	31.64
7937	1211631	31.64
7938	1213197	31.64
7939	1228092	31.64
7940	1228246	31.64
7941	1237318	31.64
7942	1242456	31.64
7943	1286646	31.64
7944	2250418	31.64
7945	2254967	31.64
7946	wmc407	31.65
7947	Opata_125263_PstIMluI_PA	31.65
7948	Opata_1031687_80_PstIMseI_SNP	31.65
7949	Opata_105737_PstIMspI_PA	31.65
7950	M6_1471703_PstIMspI_PA	31.65
7951	Opata_217787_PstIMspI_PA	31.65
7952	Opata_39666_PstIMspI_PA	31.65
7953	Opata_974311_PstIMspI_PA	31.65
7954	M6_119636_PstIMspI_PA	31.65
7955	Opata_1402512_PstIMluI_PA	31.65
7956	Opata_108979_23_PstIMseI_SNP	31.65
7957	M6_327854_PstIMspI_PA	31.65
7958	Opata_108979_31_PstIMseI_SNP	31.65
7959	Opata_465584_22_PstIMluI_SNP	31.65
7960	Opata_72821_57_PstIMspI_SNP	31.65
7961	M6_623696_PstIMspI_PA	31.65
7962	Opata_4240651_PstIMspI_PA	31.65
7963	M6_632625_PstIMspI_PA	31.65
7964	Opata_810628_34_PstIMspI_SNP	31.65
7965	Opata_1210043_4_PstIMspI_SNP	31.65
7966	M6_503074_PstIMspI_PA	31.65
7967	Opata_1210043_27_PstIMspI_SNP	31.65
7968	M6_2204043_PstIMspI_PA	31.65
7969	Opata_538274_1_PstIMspI_SNP	31.65
7970	Opata_1723084_34_PstIMspI_SNP	31.65
7971	Opata_1695136_14_PstIMspI_SNP	31.65
7972	Opata_3089770_PstIMspI_PA	31.65
7973	Opata_1330011_PstIMluI_PA	31.65
7974	Opata_100845_PstIMspI_PA	31.65
7975	Opata_4493554_47_PstIMseI_SNP	31.65
7976	Opata_384555_PstIMseI_PA	31.65
7977	Opata_56845_PstIMspI_PA	31.65
7978	Opata_4198932_74_PstIMseI_SNP	31.65
7979	Opata_23759_PstIMseI_PA	31.65
7980	Opata_2978787_PstIMspI_PA	31.65
7981	Opata_42046_PstIMspI_PA	31.65
7982	Opata_206525_10_PstIMseI_SNP	31.65
7983	Opata_1610507_PstIMspI_PA	31.65
7984	M6_1023682_31_PstIMspI_SNP	31.65
7985	Opata_1573403_PstIMspI_PA	31.65
7986	Opata_638386_13_PstIMseI_SNP	31.65
7987	Opata_499283_PstIMseI_PA	31.65
7988	Opata_198901_PstIMspI_PA	31.65
7989	Opata_465584_70_PstIMluI_SNP	31.65
7990	Opata_17063_PstIMseI_PA	31.65
7991	Opata_2051147_70_PstIMspI_SNP	31.65
7992	Opata_2520005_PstIMseI_PA	31.65
7993	M6_387838_PstIMspI_PA	31.65
7994	Opata_7543_PstIMspI_PA	31.65
7995	Opata_48399_27_PstIMseI_SNP	31.65
7996	Opata_1246639_PstIMspI_PA	31.65
7997	Opata_3902132_PstIMspI_PA	31.65
7998	Opata_724130_PstIMseI_PA	31.65
7999	Opata_4133511_45_PstIMspI_SNP	31.65
8000	Opata_4133511_34_PstIMspI_SNP	31.65
8001	Opata_3519602_PstIMseI_PA	31.65
8002	Opata_483787_PstIMseI_PA	31.65
8003	Opata_1285718_PstIMspI_PA	31.65
8004	Opata_598534_PstIMseI_PA	31.65
8005	Opata_3230864_PstIMseI_PA	31.65
8006	Opata_984260_PstIMseI_PA	31.65
8007	Opata_1168131_34_PstIMseI_SNP	31.65
8008	Opata_102927_PstIMluI_PA	31.65
8009	Opata_640498_PstIMspI_PA	31.65
8010	M6_1703701_PstIMspI_PA	31.65
8011	Opata_4173317_PstIMspI_PA	31.65
8012	Opata_1843510_PstIMseI_PA	31.65
8013	Opata_75725_PstIMseI_PA	31.65
8014	Opata_2710298_PstIMspI_PA	31.65
8015	Opata_488720_PstIMseI_PA	31.65
8016	Opata_1174176_PstIMluI_PA	31.65
8017	M6_1391573_PstIMspI_PA	31.65
8018	Opata_574498_PstIMseI_PA	31.65
8019	M6_3013763_PstIMseI_PA	31.65
8020	Opata_2108270_PstIMspI_PA	31.65
8021	Opata_2157314_PstIMluI_PA	31.65
8022	Opata_214506_PstIMseI_PA	31.65
8023	Opata_634202_PstIMluI_PA	31.65
8024	Opata_3034658_PstIMspI_PA	31.65
8025	Opata_587619_PstIMseI_PA	31.65
8026	Opata_3613195_PstIMspI_PA	31.65
8027	Opata_280755_PstIMseI_PA	31.65
8028	M6_854543_PstIMluI_PA	31.65
8029	M6_209267_PstIMseI_PA	31.65
8030	M6_835438_PstIMspI_PA	31.65
8031	M6_3500041_PstIMspI_PA	31.65
8032	M6_629811_PstIMspI_PA	31.65
8033	Opata_337853_PstIMseI_PA	31.65
8034	M6_782089_PstIMspI_PA	31.65
8035	M6_666246_PstIMseI_PA	31.65
8036	M6_2069807_PstIMseI_PA	31.65
8037	Opata_3633102_PstIMspI_PA	31.65
8038	Opata_3246596_PstIMspI_PA	31.65
8039	M6_1397001_PstIMspI_PA	31.65
8040	M6_282207_PstIMspI_PA	31.65
8041	M6_848255_PstIMseI_PA	31.65
8042	Opata_2073648_PstIMseI_PA	31.65
8043	M6_304228_PstIMseI_PA	31.65
8044	M6_3014691_PstIMspI_PA	31.65
8045	M6_14141_PstIMspI_PA	31.65
8046	M6_246314_PstIMspI_PA	31.65
8047	Opata_172252_PstIMseI_PA	31.65
8048	M6_165393_PstIMseI_PA	31.65
8049	M6_670268_PstIMspI_PA	31.65
8050	M6_530340_PstIMseI_PA	31.65
8051	M6_1264336_PstIMspI_PA	31.65
8052	M6_1162719_PstIMseI_PA	31.65
8053	M6_150435_PstIMseI_PA	31.65
8054	M6_1204735_PstIMspI_PA	31.65
8055	M6_2749069_PstIMseI_PA	31.65
8056	Opata_2090708_PstIMspI_PA	31.65
8057	M6_242928_PstIMseI_PA	31.65
8058	M6_228203_PstIMseI_PA	31.65
8059	M6_282445_PstIMseI_PA	31.65
8060	M6_329520_PstIMspI_PA	31.65
8061	Opata_18316_PstIMseI_PA	31.65
8062	M6_16611_PstIMseI_PA	31.65
8063	M6_424650_PstIMspI_PA	31.65
8064	Opata_2928060_PstIMspI_PA	31.65
8065	M6_30170_PstIMseI_PA	31.65
8066	M6_947455_PstIMspI_PA	31.65
8067	M6_206118_PstIMspI_PA	31.65
8068	M6_1273907_PstIMspI_PA	31.65
8069	M6_1145543_PstIMspI_PA	31.65
8070	Opata_319677_4_PstIMspI_SNP	31.65
8071	Opata_2452976_PstIMspI_PA	31.65
8072	M6_439177_PstIMseI_PA	31.65
8073	M6_1172732_PstIMseI_PA	31.65
8074	M6_312432_PstIMseI_PA	31.65
8075	M6_28682_PstIMseI_PA	31.65
8076	M6_538054_PstIMseI_PA	31.65
8077	Opata_3286099_25_PstIMspI_SNP	31.65
8078	Opata_595404_PstIMspI_PA	31.65
8079	Opata_3009005_PstIMspI_PA	31.65
8080	M6_2144158_PstIMspI_PA	31.65
8081	M6_1017573_PstIMseI_PA	31.65
8082	M6_529552_PstIMseI_PA	31.65
8083	M6_340110_PstIMspI_PA	31.65
8084	M6_49941_PstIMseI_PA	31.65
8085	Opata_4051507_PstIMspI_PA	31.65
8086	Opata_80362_PstIMseI_PA	31.65
8087	M6_1432075_PstIMseI_PA	31.65
8088	Opata_1887911_PstIMspI_PA	31.65
8089	M6_398921_PstIMseI_PA	31.65
8090	Opata_3471756_52_PstIMspI_SNP	31.65
8091	M6_1747312_PstIMspI_PA	31.65
8092	M6_273957_PstIMseI_PA	31.65
8093	M6_991136_PstIMspI_PA	31.65
8094	M6_131196_PstIMseI_PA	31.65
8095	Opata_391025_PstIMspI_PA	31.65
8096	M6_1593694_PstIMspI_PA	31.65
8097	M6_2799294_PstIMseI_PA	31.65
8098	M6_2756012_PstIMspI_PA	31.65
8099	M6_1021213_PstIMseI_PA	31.65
8100	M6_575197_PstIMseI_PA	31.65
8101	M6_757002_PstIMluI_PA	31.65
8102	Opata_288312_PstIMseI_PA	31.65
8103	M6_145669_PstIMspI_PA	31.65
8104	Opata_704950_PstIMseI_PA	31.65
8105	Opata_3762028_PstIMspI_PA	31.65
8106	M6_559456_PstIMseI_PA	31.65
8107	M6_1430896_PstIMseI_PA	31.65
8108	M6_465939_PstIMluI_PA	31.65
8109	M6_703004_PstIMspI_PA	31.65
8110	M6_238253_PstIMseI_PA	31.65
8111	Opata_1483472_PstIMspI_PA	31.65
8112	M6_110255_PstIMseI_PA	31.65
8113	M6_1737116_PstIMspI_PA	31.65
8114	M6_81283_PstIMspI_PA	31.65
8115	M6_2874323_PstIMspI_PA	31.65
8116	Opata_2318897_63_PstIMseI_SNP	31.65
8117	M6_417066_PstIMseI_PA	31.65
8118	M6_1153741_PstIMseI_PA	31.65
8119	M6_106699_PstIMspI_PA	31.65
8120	Opata_2122689_PstIMspI_PA	31.65
8121	Opata_2318897_52_PstIMseI_SNP	31.65
8122	Opata_961967_PstIMseI_PA	31.65
8123	M6_4123567_PstIMseI_PA	31.65
8124	M6_2125466_PstIMseI_PA	31.65
8125	M6_862546_PstIMseI_PA	31.65
8126	M6_492782_PstIMseI_PA	31.65
8127	M6_3450650_PstIMspI_PA	31.65
8128	M6_1357107_PstIMseI_PA	31.65
8129	M6_1939409_PstIMspI_PA	31.65
8130	M6_2822604_PstIMspI_PA	31.65
8131	M6_1317585_PstIMspI_PA	31.65
8132	M6_2545663_PstIMspI_PA	31.65
8133	M6_453711_PstIMspI_PA	31.65
8134	M6_1382834_PstIMspI_PA	31.65
8135	M6_248107_PstIMseI_PA	31.65
8136	Opata_1906173_PstIMspI_PA	31.65
8137	M6_683163_PstIMseI_PA	31.65
8138	M6_944978_PstIMseI_PA	31.65
8139	M6_759646_PstIMseI_PA	31.65
8140	M6_3112931_PstIMspI_PA	31.65
8141	M6_2621543_PstIMspI_PA	31.65
8142	Opata_2052813_PstIMspI_PA	31.65
8143	M6_899434_PstIMseI_PA	31.65
8144	M6_1645319_PstIMspI_PA	31.65
8145	M6_2177758_PstIMseI_PA	31.65
8146	M6_127464_PstIMseI_PA	31.65
8147	Opata_3824137_PstIMseI_PA	31.65
8148	M6_645188_PstIMseI_PA	31.65
8149	Opata_1115103_PstIMspI_PA	31.65
8150	M6_110233_PstIMseI_PA	31.65
8151	M6_368314_PstIMseI_PA	31.65
8152	M6_469375_PstIMseI_PA	31.65
8153	M6_284748_PstIMseI_PA	31.65
8154	M6_195138_PstIMspI_PA	31.65
8155	M6_3186611_PstIMspI_PA	31.65
8156	M6_167412_PstIMseI_PA	31.65
8157	M6_2600353_PstIMluI_PA	31.65
8158	M6_482877_PstIMseI_PA	31.65
8159	M6_371376_PstIMluI_PA	31.65
8160	M6_2262122_PstIMspI_PA	31.65
8161	M6_2042482_PstIMseI_PA	31.65
8162	M6_3331019_PstIMspI_PA	31.65
8163	M6_582477_PstIMseI_PA	31.65
8164	M6_120357_PstIMseI_PA	31.65
8165	M6_3356586_PstIMspI_PA	31.65
8166	Opata_641071_PstIMspI_PA	31.65
8167	M6_1230035_PstIMseI_PA	31.65
8168	M6_497572_PstIMseI_PA	31.65
8169	M6_88421_PstIMseI_PA	31.65
8170	Opata_1798019_PstIMspI_PA	31.65
8171	Opata_454855_PstIMseI_PA	31.65
8172	Opata_4012073_PstIMspI_PA	31.65
8173	Opata_3077725_PstIMseI_PA	31.65
8174	Opata_264861_PstIMseI_PA	31.65
8175	Opata_3066845_PstIMspI_PA	31.65
8176	Opata_351901_PstIMseI_PA	31.65
8177	Opata_1010458_PstIMseI_PA	31.65
8178	Opata_2817566_PstIMspI_PA	31.65
8179	Opata_1176188_PstIMseI_PA	31.65
8180	Opata_129842_PstIMspI_PA	31.65
8181	Opata_497358_PstIMseI_PA	31.65
8182	Opata_27018_PstIMspI_PA	31.65
8183	Opata_374595_PstIMseI_PA	31.65
8184	Opata_522724_PstIMseI_PA	31.65
8185	Opata_2647268_PstIMspI_PA	31.65
8186	Opata_1041742_PstIMseI_PA	31.65
8187	Opata_578001_PstIMspI_PA	31.65
8188	Opata_796233_PstIMseI_PA	31.65
8189	Opata_170554_PstIMseI_PA	31.65
8190	Opata_713037_PstIMspI_PA	31.65
8191	Opata_4014600_PstIMspI_PA	31.65
8192	Opata_83757_PstIMseI_PA	31.65
8193	Opata_3147575_PstIMspI_PA	31.65
8194	Opata_1744855_PstIMspI_PA	31.65
8195	Opata_918137_PstIMseI_PA	31.65
8196	Opata_1624144_PstIMspI_PA	31.65
8197	Opata_998037_PstIMspI_PA	31.65
8198	Opata_2872156_PstIMspI_PA	31.65
8199	Opata_3546115_PstIMspI_PA	31.65
8200	Opata_823532_PstIMspI_PA	31.65
8201	Opata_600670_PstIMspI_PA	31.65
8202	Opata_268341_PstIMspI_PA	31.65
8203	Opata_3442162_PstIMspI_PA	31.65
8204	Opata_1811631_PstIMspI_PA	31.65
8205	Opata_95065_PstIMspI_PA	31.65
8206	Opata_2828303_PstIMspI_PA	31.65
8207	Opata_3365331_PstIMspI_PA	31.65
8208	Opata_373454_PstIMspI_PA	31.65
8209	Opata_1013_PstIMspI_PA	31.65
8210	Opata_506006_PstIMspI_PA	31.65
8211	Opata_13233_PstIMspI_PA	31.65
8212	Opata_995820_PstIMseI_PA	31.65
8213	Opata_2955238_PstIMspI_PA	31.65
8214	Opata_325752_PstIMspI_PA	31.65
8215	Opata_2347114_PstIMspI_PA	31.65
8216	Opata_1584996_PstIMspI_PA	31.65
8217	Opata_245627_PstIMseI_PA	31.65
8218	Opata_2153824_PstIMseI_PA	31.65
8219	Opata_2297039_PstIMspI_PA	31.65
8220	Opata_1163154_PstIMseI_PA	31.65
8221	Opata_77874_PstIMseI_PA	31.65
8222	Opata_4000999_PstIMspI_PA	31.65
8223	Opata_1856136_PstIMspI_PA	31.65
8224	Opata_137415_PstIMseI_PA	31.65
8225	Opata_6923_PstIMseI_PA	31.65
8226	Opata_17465_PstIMseI_PA	31.65
8227	Opata_909294_PstIMspI_PA	31.65
8228	Opata_2214653_PstIMseI_PA	31.65
8229	Opata_2590936_PstIMspI_PA	31.65
8230	Opata_2750177_PstIMspI_PA	31.65
8231	Opata_2521244_PstIMspI_PA	31.65
8232	Opata_576355_PstIMseI_PA	31.65
8233	Opata_3445294_PstIMspI_PA	31.65
8234	Opata_447183_PstIMseI_PA	31.65
8235	Opata_3330298_PstIMspI_PA	31.65
8236	Opata_1314_PstIMseI_PA	31.65
8237	Opata_3729375_PstIMspI_PA	31.65
8238	Opata_3098333_PstIMseI_PA	31.65
8239	Opata_840489_PstIMspI_PA	31.65
8240	Opata_620046_PstIMspI_PA	31.65
8241	Opata_2167922_PstIMspI_PA	31.65
8242	Opata_1825169_PstIMspI_PA	31.65
8243	Opata_124147_PstIMspI_PA	31.65
8244	Opata_2132790_PstIMspI_PA	31.65
8245	Opata_669929_PstIMspI_PA	31.65
8246	Opata_1739746_PstIMspI_PA	31.65
8247	Opata_2595934_PstIMspI_PA	31.65
8248	Opata_108166_PstIMspI_PA	31.65
8249	Opata_344873_PstIMspI_PA	31.65
8250	Opata_559719_PstIMspI_PA	31.65
8251	Opata_1777858_PstIMspI_PA	31.65
8252	Opata_4138892_PstIMspI_PA	31.65
8253	Opata_1718680_PstIMspI_PA	31.65
8254	Opata_2852030_PstIMspI_PA	31.65
8255	Opata_1414272_PstIMspI_PA	31.65
8256	Opata_3031885_PstIMspI_PA	31.65
8257	Opata_1572959_PstIMspI_PA	31.65
8258	Opata_1949467_PstIMspI_PA	31.65
8259	Opata_239275_PstIMseI_PA	31.65
8260	Opata_2803432_PstIMspI_PA	31.65
8261	Opata_2033034_PstIMspI_PA	31.65
8262	Opata_1391802_PstIMspI_PA	31.65
8263	Opata_3202052_PstIMspI_PA	31.65
8264	Opata_1614586_PstIMseI_PA	31.65
8265	Opata_85281_PstIMspI_PA	31.65
8266	Opata_1719657_PstIMspI_PA	31.65
8267	Opata_600477_PstIMspI_PA	31.65
8268	Opata_294650_PstIMspI_PA	31.65
8269	Opata_1987836_PstIMspI_PA	31.65
8270	Opata_2831536_PstIMspI_PA	31.65
8271	Opata_3113851_PstIMspI_PA	31.65
8272	Opata_1366829_PstIMspI_PA	31.65
8273	Opata_776389_PstIMseI_PA	31.65
8274	Opata_2226023_PstIMspI_PA	31.65
8275	Opata_794317_PstIMspI_PA	31.65
8276	Opata_3571488_PstIMseI_PA	31.65
8277	Opata_1279671_PstIMspI_PA	31.65
8278	Opata_1499646_PstIMspI_PA	31.65
8279	Opata_102643_PstIMseI_PA	31.65
8280	Opata_3440355_PstIMspI_PA	31.65
8281	Opata_1546519_PstIMspI_PA	31.65
8282	Opata_3075081_PstIMspI_PA	31.65
8283	Opata_2316687_PstIMspI_PA	31.65
8284	Opata_1921853_PstIMspI_PA	31.65
8285	Opata_328960_PstIMspI_PA	31.65
8286	Opata_3162096_PstIMspI_PA	31.65
8287	Opata_3099543_PstIMspI_PA	31.65
8288	Opata_1921984_PstIMspI_PA	31.65
8289	Opata_444307_PstIMspI_PA	31.65
8290	Opata_290181_PstIMspI_PA	31.65
8291	Opata_1054120_PstIMseI_PA	31.65
8292	Opata_3235520_PstIMspI_PA	31.65
8293	Opata_1835727_PstIMspI_PA	31.65
8294	Opata_956285_PstIMspI_PA	31.65
8295	Opata_523431_PstIMspI_PA	31.65
8296	Opata_1491036_PstIMseI_PA	31.65
8297	Opata_1113780_PstIMseI_PA	31.65
8298	Opata_2600753_PstIMspI_PA	31.65
8299	Opata_553608_PstIMspI_PA	31.65
8300	Opata_1140347_PstIMspI_PA	31.65
8301	Opata_821110_PstIMseI_PA	31.65
8302	Opata_1721419_PstIMspI_PA	31.65
8303	Opata_2543694_PstIMspI_PA	31.65
8304	Opata_504607_PstIMspI_PA	31.65
8305	Opata_3376929_PstIMspI_PA	31.65
8306	Opata_1594082_PstIMspI_PA	31.65
8307	Opata_2251265_PstIMspI_PA	31.65
8308	Opata_1259486_PstIMseI_PA	31.65
8309	Opata_1939986_PstIMspI_PA	31.65
8310	Opata_2297915_PstIMspI_PA	31.65
8311	Opata_111132_PstIMseI_PA	31.65
8312	Opata_507103_PstIMspI_PA	31.65
8313	Opata_2896566_PstIMspI_PA	31.65
8314	Opata_3199709_PstIMspI_PA	31.65
8315	Opata_940212_PstIMseI_PA	31.65
8316	Opata_2090893_PstIMspI_PA	31.65
8317	Opata_440646_PstIMspI_PA	31.65
8318	Opata_3132468_PstIMspI_PA	31.65
8319	Opata_35679_PstIMseI_PA	31.65
8320	Opata_4058347_PstIMspI_PA	31.65
8321	Opata_1912973_PstIMspI_PA	31.65
8322	Opata_2800902_PstIMspI_PA	31.65
8323	Opata_1416670_PstIMspI_PA	31.65
8324	Opata_56350_PstIMluI_PA	31.65
8325	Opata_2435675_PstIMspI_PA	31.65
8326	Opata_588683_PstIMspI_PA	31.65
8327	Opata_3009147_PstIMspI_PA	31.65
8328	Opata_2038300_PstIMspI_PA	31.65
8329	Opata_283684_PstIMspI_PA	31.65
8330	Opata_658564_PstIMspI_PA	31.65
8331	Opata_2734785_PstIMspI_PA	31.65
8332	Opata_557351_PstIMspI_PA	31.65
8333	Opata_3717423_PstIMspI_PA	31.65
8334	Opata_1457472_PstIMspI_PA	31.65
8335	Opata_2059235_PstIMspI_PA	31.65
8336	Opata_2841197_PstIMspI_PA	31.65
8337	Opata_51471_PstIMspI_PA	31.65
8338	Opata_1625848_PstIMspI_PA	31.65
8339	Opata_2349901_PstIMluI_PA	31.65
8340	Opata_618813_PstIMseI_PA	31.65
8341	Opata_2847478_PstIMspI_PA	31.65
8342	Opata_439134_PstIMseI_PA	31.65
8343	Opata_91238_PstIMspI_PA	31.65
8344	Opata_2500937_PstIMspI_PA	31.65
8345	Opata_521254_PstIMspI_PA	31.65
8346	Opata_2687498_PstIMspI_PA	31.65
8347	Opata_1880728_PstIMspI_PA	31.65
8348	Opata_141808_PstIMspI_PA	31.65
8349	Opata_6979_PstIMluI_PA	31.65
8350	Opata_1495257_PstIMseI_PA	31.65
8351	Opata_431051_PstIMspI_PA	31.65
8352	Opata_985217_PstIMseI_PA	31.65
8353	Opata_834605_PstIMspI_PA	31.65
8354	Opata_878720_PstIMseI_PA	31.65
8355	Opata_765558_PstIMseI_PA	31.65
8356	Opata_2827144_PstIMspI_PA	31.65
8357	Opata_1105758_PstIMseI_PA	31.65
8358	Opata_3856791_PstIMseI_PA	31.65
8359	Opata_1731908_PstIMseI_PA	31.65
8360	Opata_907960_PstIMspI_PA	31.65
8361	Opata_58478_PstIMseI_PA	31.65
8362	Opata_2601776_PstIMspI_PA	31.65
8363	Opata_920432_PstIMseI_PA	31.65
8364	Opata_288968_PstIMluI_PA	31.65
8365	Opata_3680939_PstIMspI_PA	31.65
8366	Opata_3135660_PstIMseI_PA	31.65
8367	Opata_197407_PstIMspI_PA	31.65
8368	Opata_567709_PstIMspI_PA	31.65
8369	Opata_98722_PstIMseI_PA	31.65
8370	Opata_2819065_PstIMspI_PA	31.65
8371	Opata_781946_PstIMspI_PA	31.65
8372	Opata_42868_PstIMspI_PA	31.65
8373	Opata_19767_PstIMseI_PA	31.65
8374	Opata_1881248_PstIMspI_PA	31.65
8375	Opata_3021630_PstIMspI_PA	31.65
8376	Opata_727421_PstIMseI_PA	31.65
8377	Opata_1338797_PstIMseI_PA	31.65
8378	Opata_3446286_PstIMseI_PA	31.65
8379	Opata_829599_PstIMspI_PA	31.65
8380	Opata_1287311_PstIMluI_PA	31.65
8381	Opata_1578482_PstIMspI_PA	31.65
8382	Opata_227560_PstIMseI_PA	31.65
8383	Opata_2502246_PstIMspI_PA	31.65
8384	Opata_3548109_PstIMspI_PA	31.65
8385	Opata_1737306_PstIMspI_PA	31.65
8386	Opata_3242_PstIMluI_PA	31.65
8387	Opata_2689298_PstIMspI_PA	31.65
8388	Opata_38010_PstIMseI_PA	31.65
8389	Opata_1592924_PstIMspI_PA	31.65
8390	Opata_40163_PstIMspI_PA	31.65
8391	Opata_1589475_PstIMspI_PA	31.65
8392	Opata_2921814_PstIMspI_PA	31.65
8393	Opata_57483_PstIMspI_PA	31.65
8394	Opata_366565_PstIMseI_PA	31.65
8395	Opata_3034300_PstIMseI_PA	31.65
8396	Opata_534820_PstIMluI_PA	31.65
8397	Opata_30126_PstIMspI_PA	31.65
8398	Opata_182499_PstIMspI_PA	31.65
8399	Opata_1620221_PstIMspI_PA	31.65
8400	Opata_2899988_PstIMspI_PA	31.65
8401	Opata_574183_PstIMspI_PA	31.65
8402	Opata_1066613_PstIMseI_PA	31.65
8403	Opata_1455219_PstIMspI_PA	31.65
8404	Opata_1851149_PstIMspI_PA	31.65
8405	Opata_2215905_PstIMspI_PA	31.65
8406	Opata_2306355_PstIMspI_PA	31.65
8407	Opata_627580_PstIMseI_PA	31.65
8408	Opata_3455365_PstIMspI_PA	31.65
8409	Opata_512207_PstIMseI_PA	31.65
8410	Opata_4210748_PstIMspI_PA	31.65
8411	Opata_738084_PstIMseI_PA	31.65
8412	Opata_1757189_PstIMspI_PA	31.65
8413	Opata_620138_PstIMseI_PA	31.65
8414	Opata_73968_PstIMspI_PA	31.65
8415	Opata_1748724_PstIMspI_PA	31.65
8416	M6_1292488_PstIMspI_PA	31.65
8417	Opata_4120370_PstIMseI_PA	31.65
8418	Opata_3635811_PstIMspI_PA	31.65
8419	Opata_1898776_PstIMspI_PA	31.65
8420	M6_935624_PstIMseI_PA	31.65
8421	Opata_1602110_PstIMseI_PA	31.65
8422	Opata_3562813_PstIMspI_PA	31.65
8423	M6_1140564_PstIMspI_PA	31.65
8424	Opata_4283824_PstIMseI_PA	31.65
8425	M6_18605_PstIMspI_PA	31.65
8426	M6_472950_PstIMseI_PA	31.65
8427	Opata_24344_PstIMspI_PA	31.65
8428	M6_2759498_PstIMseI_PA	31.65
8429	Opata_13528_PstIMseI_PA	31.65
8430	Opata_2962455_PstIMspI_PA	31.65
8431	Opata_3947637_PstIMspI_PA	31.65
8432	Opata_72553_PstIMseI_PA	31.65
8433	Opata_673728_PstIMseI_PA	31.65
8434	Opata_2138344_PstIMspI_PA	31.65
8435	Opata_286473_PstIMspI_PA	31.65
8436	Opata_3061651_PstIMspI_PA	31.65
8437	Opata_3719555_PstIMspI_PA	31.65
8438	Opata_1590844_PstIMspI_PA	31.65
8439	Opata_953189_PstIMluI_PA	31.65
8440	Opata_960780_PstIMspI_PA	31.65
8441	Opata_1525366_PstIMspI_PA	31.65
8442	Opata_42785_PstIMseI_PA	31.65
8443	Opata_2997597_PstIMspI_PA	31.65
8444	Opata_3969720_PstIMspI_PA	31.65
8445	Opata_2724914_PstIMseI_PA	31.65
8446	Opata_3549745_PstIMspI_PA	31.65
8447	Opata_978898_PstIMluI_PA	31.65
8448	Opata_1069731_PstIMspI_PA	31.65
8449	Opata_1425884_PstIMspI_PA	31.65
8450	Opata_2955021_PstIMspI_PA	31.65
8451	Opata_1280745_PstIMseI_PA	31.65
8452	Opata_1743473_PstIMspI_PA	31.65
8453	Opata_1914493_PstIMspI_PA	31.65
8454	Opata_357528_PstIMspI_PA	31.65
8455	Opata_268132_PstIMseI_PA	31.65
8456	Opata_985606_PstIMseI_PA	31.65
8457	Opata_3621053_PstIMseI_PA	31.65
8458	Opata_1307074_PstIMseI_PA	31.65
8459	Opata_2215202_PstIMspI_PA	31.65
8460	Opata_99301_PstIMseI_PA	31.65
8461	Opata_1409803_PstIMspI_PA	31.65
8462	Opata_1847429_PstIMspI_PA	31.65
8463	Opata_3454096_PstIMspI_PA	31.65
8464	Opata_1887402_PstIMspI_PA	31.65
8465	Opata_2478703_PstIMseI_PA	31.65
8466	Opata_206548_PstIMspI_PA	31.65
8467	Opata_415799_PstIMseI_PA	31.65
8468	Opata_415602_PstIMseI_PA	31.65
8469	Opata_3241259_PstIMspI_PA	31.65
8470	M6_1166488_PstIMseI_PA	31.65
8471	Opata_3551464_PstIMspI_PA	31.65
8472	M6_3865214_PstIMseI_PA	31.65
8473	Opata_785688_PstIMspI_PA	31.65
8474	M6_2174625_PstIMspI_PA	31.65
8475	Opata_3433453_PstIMspI_PA	31.65
8476	Opata_1038862_PstIMseI_PA	31.65
8477	M6_538144_PstIMspI_PA	31.65
8478	Opata_3701868_PstIMseI_PA	31.65
8479	Opata_658096_PstIMseI_PA	31.65
8480	M6_1199537_PstIMspI_PA	31.65
8481	Opata_4266802_PstIMspI_PA	31.65
8482	Opata_3838963_PstIMspI_PA	31.65
8483	M6_1961282_PstIMspI_PA	31.65
8484	Opata_1812703_PstIMseI_PA	31.65
8485	M6_2069721_PstIMspI_PA	31.65
8486	Opata_2424891_PstIMspI_PA	31.65
8487	Opata_782285_PstIMseI_PA	31.65
8488	Opata_555215_PstIMspI_PA	31.65
8489	Opata_1558563_PstIMspI_PA	31.65
8490	M6_1747262_PstIMspI_PA	31.65
8491	Opata_655647_PstIMseI_PA	31.65
8492	Opata_2480381_PstIMspI_PA	31.65
8493	M6_3404793_PstIMseI_PA	31.65
8494	Opata_929228_PstIMseI_PA	31.65
8495	Opata_2426739_PstIMspI_PA	31.65
8496	M6_271021_PstIMseI_PA	31.65
8497	M6_3248314_PstIMspI_PA	31.65
8498	Opata_508944_PstIMspI_PA	31.65
8499	M6_732355_PstIMspI_PA	31.65
8500	M6_132550_PstIMspI_PA	31.65
8501	M6_105060_PstIMseI_PA	31.65
8502	M6_18134_PstIMspI_PA	31.65
8503	M6_3254116_PstIMspI_PA	31.65
8504	M6_2983271_PstIMspI_PA	31.65
8505	M6_795259_PstIMseI_PA	31.65
8506	Opata_2915465_PstIMspI_PA	31.65
8507	M6_201989_PstIMspI_PA	31.65
8508	Opata_264115_PstIMseI_PA	31.65
8509	M6_77712_PstIMseI_PA	31.65
8510	M6_729873_PstIMspI_PA	31.65
8511	Opata_1237948_PstIMseI_PA	31.65
8512	Opata_370890_PstIMseI_PA	31.65
8513	M6_133332_PstIMspI_PA	31.65
8514	M6_971184_PstIMspI_PA	31.65
8515	Opata_43595_PstIMspI_PA	31.65
8516	116581	31.66
8517	988170	31.68
8518	1059858	31.68
8519	1085721	31.68
8520	1229950	31.68
8521	3935365	31.68
8522	3941986	31.68
8523	3946977	31.68
8524	3952334	31.68
8525	3953505	31.68
8526	3958216	31.68
8527	4262389	31.68
8528	4439855	31.68
8529	4539339	31.68
8530	1757340	31.72
8531	4005320	31.72
8532	1194094	31.79
8533	1130849	31.82
8534	1139965	31.82
8535	1140721	31.82
8536	1209352	31.82
8537	1211876	31.82
8538	1282088	31.82
8539	1107144	31.83
8540	5363975	31.84
8541	1099283	31.85
8542	1162905	31.88
8543	Xwmc602	31.9
8544	1125559	31.93
8545	1023627	32.01
8546	1292736	32.01
8547	1294163	32.01
8548	3222158	32.01
8549	3949594	32.01
8550	4003287	32.01
8551	4003582	32.01
8552	4003744	32.01
8553	1128367	32.01
8554	1724214	32.01
8555	2275336	32.09
8556	3941267	32.09
8557	4537599	32.09
8558	4539551	32.09
8559	4539650	32.09
8560	4541697	32.09
8561	4541950	32.09
8562	4543824	32.09
8563	1205382	32.1
8564	1014958	32.14
8565	1024649	32.14
8566	1028859	32.14
8567	1088498	32.14
8568	1088511	32.14
8569	1099706	32.14
8570	1099709	32.14
8571	1212053	32.14
8572	1231459	32.14
8573	1266684	32.14
8574	1400644	32.14
8575	2251299	32.14
8576	2277257	32.14
8577	2291896	32.14
8578	2295852	32.14
8579	2295954	32.14
8580	2314018	32.14
8581	2367329	32.14
8582	1259281	32.14
8583	1148265	32.15
8584	3942018	32.15
8585	4003308	32.15
8586	1092886	32.18
8587	1093207	32.18
8588	3937536	32.2
8589	wPt-9712	32.26
8590	wPt-744943	32.26
8591	1005838	32.33
8592	1233726	32.34
8593	wPt-3976	32.35
8594	wPt-4430	32.35
8595	wPt-4450	32.35
8596	wPt-4533	32.35
8597	wPt-6207	32.35
8598	wPt-2087	32.35
8599	wPt-2185	32.35
8600	wPt-9958	32.35
8601	4004105	32.35
8602	Opata_122600_31_PstIMseI_SNP	32.35
8603	Opata_1712749_51_PstIMspI_SNP	32.35
8604	Opata_1854802_PstIMspI_PA	32.35
8605	Opata_526866_PstIMseI_PA	32.35
8606	Opata_2770633_PstIMseI_PA	32.35
8607	Opata_1676495_1_PstIMspI_SNP	32.35
8608	M6_2351554_27_PstIMseI_SNP	32.35
8609	Opata_1141331_PstIMseI_PA	32.35
8610	Opata_1428_PstIMseI_PA	32.35
8611	Opata_3167111_PstIMseI_PA	32.35
8612	M6_317215_63_PstIMseI_SNP	32.35
8613	Opata_2145003_PstIMspI_PA	32.35
8614	Opata_1912348_PstIMspI_PA	32.35
8615	Opata_952372_PstIMseI_PA	32.35
8616	Opata_1061259_45_PstIMseI_SNP	32.35
8617	Opata_209290_PstIMspI_PA	32.35
8618	Opata_1164995_9_PstIMspI_SNP	32.35
8619	Opata_21413_75_PstIMseI_SNP	32.35
8620	Opata_1944403_PstIMseI_PA	32.35
8621	Opata_1466953_PstIMspI_PA	32.35
8622	Opata_11371_48_PstIMseI_SNP	32.35
8623	Opata_3925979_PstIMspI_PA	32.35
8624	Opata_1779611_PstIMspI_PA	32.35
8625	Opata_424461_PstIMspI_PA	32.35
8626	Opata_2501456_PstIMspI_PA	32.35
8627	Opata_657788_PstIMspI_PA	32.35
8628	Opata_122600_12_PstIMseI_SNP	32.35
8629	Opata_3595271_PstIMseI_PA	32.35
8630	Opata_376532_PstIMspI_PA	32.35
8631	Opata_838511_PstIMseI_PA	32.35
8632	Opata_399533_PstIMseI_PA	32.35
8633	Opata_325106_20_PstIMspI_SNP	32.35
8634	Opata_2594286_82_PstIMspI_SNP	32.35
8635	Opata_10151_20_PstIMseI_SNP	32.35
8636	Opata_283348_86_PstIMspI_SNP	32.35
8637	Opata_374343_PstIMspI_PA	32.35
8638	Opata_2207072_PstIMseI_PA	32.35
8639	Opata_2456183_PstIMspI_PA	32.35
8640	Opata_1802455_PstIMseI_PA	32.35
8641	Opata_1598638_PstIMspI_PA	32.35
8642	Opata_1788360_71_PstIMseI_SNP	32.35
8643	Opata_3047282_26_PstIMspI_SNP	32.35
8644	Opata_3833434_PstIMseI_PA	32.35
8645	Opata_2285105_PstIMspI_PA	32.35
8646	Opata_1299475_PstIMseI_PA	32.35
8647	Opata_3491303_PstIMseI_PA	32.35
8648	Opata_941304_PstIMseI_PA	32.35
8649	Opata_1676495_53_PstIMspI_SNP	32.35
8650	Opata_236503_PstIMseI_PA	32.35
8651	Opata_552373_PstIMseI_PA	32.35
8652	Opata_1400935_PstIMspI_PA	32.35
8653	Opata_415231_PstIMseI_PA	32.35
8654	Opata_1319454_PstIMspI_PA	32.35
8655	Opata_3584225_PstIMspI_PA	32.35
8656	Opata_488822_PstIMspI_PA	32.35
8657	Opata_1181063_PstIMspI_PA	32.35
8658	Opata_2481587_PstIMspI_PA	32.35
8659	Opata_1744084_PstIMseI_PA	32.35
8660	Opata_3718192_PstIMspI_PA	32.35
8661	Opata_610529_PstIMspI_PA	32.35
8662	Opata_541452_PstIMspI_PA	32.35
8663	Opata_3946495_PstIMspI_PA	32.35
8664	Opata_659201_PstIMseI_PA	32.35
8665	Opata_1061259_38_PstIMseI_SNP	32.35
8666	Opata_1011849_PstIMspI_PA	32.35
8667	Opata_1660411_PstIMspI_PA	32.35
8668	Opata_1303932_PstIMseI_PA	32.35
8669	Opata_4135947_PstIMspI_PA	32.35
8670	Opata_3726418_PstIMspI_PA	32.35
8671	Opata_1902401_PstIMspI_PA	32.35
8672	Opata_2234346_11_PstIMseI_SNP	32.35
8673	Opata_481035_PstIMseI_PA	32.35
8674	Opata_104102_PstIMseI_PA	32.35
8675	Opata_50084_50_PstIMluI_SNP	32.35
8676	Opata_1676495_4_PstIMspI_SNP	32.35
8677	Opata_1643207_PstIMspI_PA	32.35
8678	Opata_815416_PstIMseI_PA	32.35
8679	Opata_2978059_PstIMspI_PA	32.35
8680	Opata_627749_67_PstIMspI_SNP	32.35
8681	Opata_1415135_PstIMspI_PA	32.35
8682	Opata_1180480_PstIMseI_PA	32.35
8683	Opata_902894_49_PstIMseI_SNP	32.35
8684	Opata_177738_88_PstIMseI_SNP	32.35
8685	Opata_402531_PstIMseI_PA	32.35
8686	Opata_433338_PstIMseI_PA	32.35
8687	Opata_1694158_8_PstIMspI_SNP	32.35
8688	Opata_3159324_PstIMspI_PA	32.35
8689	Opata_3883417_85_PstIMspI_SNP	32.35
8690	Opata_2399115_PstIMspI_PA	32.35
8691	Opata_2635956_PstIMspI_PA	32.35
8692	Opata_755338_PstIMspI_PA	32.35
8693	Opata_336429_PstIMseI_PA	32.35
8694	Opata_760288_PstIMseI_PA	32.35
8695	Opata_1583057_PstIMspI_PA	32.35
8696	Opata_1134448_PstIMseI_PA	32.35
8697	Opata_2410978_PstIMspI_PA	32.35
8698	Opata_1619946_PstIMspI_PA	32.35
8699	Opata_562810_PstIMseI_PA	32.35
8700	Opata_590172_PstIMspI_PA	32.35
8701	Opata_2224002_PstIMspI_PA	32.35
8702	Opata_930225_85_PstIMseI_SNP	32.35
8703	Opata_3283478_67_PstIMspI_SNP	32.35
8704	Opata_674062_PstIMspI_PA	32.35
8705	Opata_793200_PstIMspI_PA	32.35
8706	Opata_27043_14_PstIMseI_SNP	32.35
8707	Opata_2792343_PstIMseI_PA	32.35
8708	Opata_912735_PstIMspI_PA	32.35
8709	Opata_1210963_84_PstIMspI_SNP	32.35
8710	Opata_4091549_PstIMspI_PA	32.35
8711	Opata_27043_70_PstIMseI_SNP	32.35
8712	Opata_3321860_85_PstIMspI_SNP	32.35
8713	Opata_572675_PstIMspI_PA	32.35
8714	Opata_1861660_PstIMspI_PA	32.35
8715	Opata_3880260_PstIMspI_PA	32.35
8716	Opata_593844_28_PstIMseI_SNP	32.35
8717	Opata_1999887_PstIMspI_PA	32.35
8718	Opata_1558641_PstIMluI_PA	32.35
8719	Opata_973075_PstIMseI_PA	32.35
8720	Opata_1990339_PstIMspI_PA	32.35
8721	Opata_508031_PstIMseI_PA	32.35
8722	Opata_325106_53_PstIMspI_SNP	32.35
8723	Opata_1210963_3_PstIMspI_SNP	32.35
8724	Opata_3547938_PstIMspI_PA	32.35
8725	Opata_57760_PstIMseI_PA	32.35
8726	Opata_625589_PstIMseI_PA	32.35
8727	Opata_734841_PstIMseI_PA	32.35
8728	Opata_4459523_PstIMseI_PA	32.35
8729	Opata_3481993_PstIMspI_PA	32.35
8730	Opata_1343470_80_PstIMseI_SNP	32.35
8731	M6_2351554_71_PstIMseI_SNP	32.35
8732	Opata_1093680_PstIMseI_PA	32.35
8733	Opata_4254477_PstIMspI_PA	32.35
8734	Opata_4172943_PstIMspI_PA	32.35
8735	Opata_4240204_PstIMspI_PA	32.35
8736	Opata_4081401_PstIMspI_PA	32.35
8737	Opata_555503_PstIMspI_PA	32.35
8738	Opata_1562423_PstIMspI_PA	32.35
8739	Opata_1105560_PstIMseI_PA	32.35
8740	Opata_455107_PstIMseI_PA	32.35
8741	Opata_1019180_PstIMspI_PA	32.35
8742	Opata_3574964_PstIMspI_PA	32.35
8743	Opata_569394_PstIMspI_PA	32.35
8744	Opata_1231463_PstIMseI_PA	32.35
8745	Opata_2772321_PstIMspI_PA	32.35
8746	Opata_3780695_PstIMspI_PA	32.35
8747	Opata_3303521_PstIMspI_PA	32.35
8748	Opata_1762306_PstIMspI_PA	32.35
8749	Opata_339402_PstIMseI_PA	32.35
8750	Opata_3087912_PstIMspI_PA	32.35
8751	Opata_1343019_PstIMspI_PA	32.35
8752	Opata_4178819_PstIMspI_PA	32.35
8753	Opata_268649_PstIMspI_PA	32.35
8754	Opata_3592488_PstIMspI_PA	32.35
8755	Opata_3560139_PstIMspI_PA	32.35
8756	Opata_1007680_PstIMseI_PA	32.35
8757	Opata_3957048_PstIMspI_PA	32.35
8758	Opata_1256645_PstIMspI_PA	32.35
8759	Opata_2368285_PstIMseI_PA	32.35
8760	Opata_1412123_PstIMspI_PA	32.35
8761	Opata_2371178_PstIMspI_PA	32.35
8762	Opata_637785_PstIMspI_PA	32.35
8763	Opata_980012_PstIMseI_PA	32.35
8764	M6_3320734_PstIMspI_PA	32.35
8765	Opata_2339916_PstIMspI_PA	32.35
8766	Opata_497077_PstIMseI_PA	32.35
8767	Opata_345522_PstIMseI_PA	32.35
8768	Opata_2007621_88_PstIMspI_SNP	32.35
8769	Opata_3530526_PstIMseI_PA	32.35
8770	Opata_1662653_75_PstIMspI_SNP	32.35
8771	Opata_4480128_PstIMseI_PA	32.35
8772	M6_231778_6_PstIMseI_SNP	32.35
8773	Opata_4014258_PstIMseI_PA	32.35
8774	Opata_2172083_PstIMseI_PA	32.35
8775	Opata_1479425_PstIMluI_PA	32.35
8776	Opata_670990_78_PstIMspI_SNP	32.35
8777	Opata_3730744_PstIMseI_PA	32.35
8778	Opata_680603_85_PstIMseI_SNP	32.35
8779	Opata_680603_48_PstIMseI_SNP	32.35
8780	M6_2940877_PstIMspI_PA	32.35
8781	Opata_1120150_18_PstIMseI_SNP	32.35
8782	Opata_2711900_PstIMspI_PA	32.35
8783	Opata_3928242_PstIMspI_PA	32.35
8784	Opata_376470_PstIMseI_PA	32.35
8785	Opata_680603_84_PstIMseI_SNP	32.35
8786	M6_231778_21_PstIMseI_SNP	32.35
8787	Opata_575499_PstIMspI_PA	32.35
8788	M6_1008752_PstIMseI_PA	32.35
8789	M6_231778_37_PstIMseI_SNP	32.35
8790	Opata_491233_PstIMseI_PA	32.35
8791	Opata_290107_PstIMspI_PA	32.35
8792	Opata_1772936_PstIMspI_PA	32.35
8793	Opata_2310789_PstIMluI_PA	32.35
8794	Opata_699207_PstIMseI_PA	32.35
8795	Opata_762650_73_PstIMseI_SNP	32.35
8796	Opata_2250377_PstIMspI_PA	32.35
8797	Opata_1532458_PstIMspI_PA	32.35
8798	Opata_4072177_PstIMspI_PA	32.35
8799	Opata_737767_14_PstIMseI_SNP	32.35
8800	Opata_3554955_PstIMseI_PA	32.35
8801	M6_37776_PstIMluI_PA	32.35
8802	M6_225316_PstIMspI_PA	32.35
8803	Opata_405656_PstIMspI_PA	32.35
8804	Opata_462853_PstIMseI_PA	32.35
8805	Opata_2739867_PstIMspI_PA	32.35
8806	M6_104176_PstIMspI_PA	32.35
8807	Opata_1132460_PstIMspI_PA	32.35
8808	Opata_765575_PstIMspI_PA	32.35
8809	M6_2616924_PstIMluI_PA	32.35
8810	Opata_334760_PstIMspI_PA	32.35
8811	Opata_3114134_36_PstIMspI_SNP	32.35
8812	Opata_3572175_PstIMseI_PA	32.35
8813	M6_1212406_PstIMluI_PA	32.35
8814	Opata_737767_84_PstIMseI_SNP	32.35
8815	M6_2159530_PstIMspI_PA	32.35
8816	Opata_775715_PstIMspI_PA	32.35
8817	Opata_1497679_PstIMspI_PA	32.35
8818	Opata_927771_33_PstIMseI_SNP	32.35
8819	Opata_216303_PstIMseI_PA	32.35
8820	Opata_2110247_PstIMspI_PA	32.35
8821	M6_2396713_PstIMspI_PA	32.35
8822	Opata_562188_PstIMluI_PA	32.35
8823	Opata_3584916_PstIMseI_PA	32.35
8824	Opata_96201_PstIMspI_PA	32.35
8825	Opata_2566395_PstIMspI_PA	32.35
8826	Opata_3114134_5_PstIMspI_SNP	32.35
8827	Opata_1211769_PstIMspI_PA	32.35
8828	M6_1972547_PstIMspI_PA	32.35
8829	Opata_3132452_PstIMspI_PA	32.35
8830	M6_105333_PstIMseI_PA	32.35
8831	Opata_2524045_PstIMspI_PA	32.35
8832	M6_1421672_PstIMseI_PA	32.35
8833	M6_496401_PstIMluI_PA	32.35
8834	Opata_1341637_PstIMspI_PA	32.35
8835	M6_1698969_PstIMseI_PA	32.35
8836	Opata_4204632_21_PstIMspI_SNP	32.35
8837	M6_872807_PstIMluI_PA	32.35
8838	M6_217197_PstIMluI_PA	32.35
8839	Opata_3937340_36_PstIMseI_SNP	32.35
8840	M6_595857_PstIMspI_PA	32.35
8841	Opata_344689_PstIMspI_PA	32.35
8842	M6_2952003_PstIMspI_PA	32.35
8843	Opata_2656797_69_PstIMspI_SNP	32.35
8844	M6_201899_PstIMspI_PA	32.35
8845	Opata_4208586_87_PstIMspI_SNP	32.35
8846	M6_1801415_PstIMspI_PA	32.35
8847	M6_1328044_PstIMseI_PA	32.35
8848	Opata_2705949_PstIMseI_PA	32.35
8849	Opata_715907_PstIMseI_PA	32.35
8850	M6_550995_PstIMseI_PA	32.35
8851	M6_3495250_PstIMspI_PA	32.35
8852	Opata_4204632_11_PstIMspI_SNP	32.35
8853	Opata_3048141_PstIMspI_PA	32.35
8854	Opata_391287_PstIMspI_PA	32.35
8855	Opata_1976846_48_PstIMspI_SNP	32.35
8856	M6_250067_PstIMseI_PA	32.35
8857	M6_619407_PstIMspI_PA	32.35
8858	Opata_857811_32_PstIMspI_SNP	32.35
8859	M6_638229_PstIMspI_PA	32.35
8860	M6_2162990_PstIMluI_PA	32.35
8861	Opata_1883268_PstIMseI_PA	32.35
8862	M6_2534981_PstIMspI_PA	32.35
8863	M6_43465_PstIMseI_PA	32.35
8864	Opata_71044_PstIMspI_PA	32.35
8865	Opata_810234_PstIMspI_PA	32.35
8866	M6_1839507_PstIMspI_PA	32.35
8867	M6_1240674_PstIMspI_PA	32.35
8868	Opata_708558_PstIMspI_PA	32.35
8869	M6_429402_PstIMspI_PA	32.35
8870	Opata_2942839_PstIMspI_PA	32.35
8871	M6_361612_PstIMluI_PA	32.35
8872	M6_35983_PstIMseI_PA	32.35
8873	M6_506250_PstIMspI_PA	32.35
8874	Opata_3915695_35_PstIMspI_SNP	32.35
8875	Opata_991868_PstIMspI_PA	32.35
8876	M6_817664_PstIMseI_PA	32.35
8877	M6_570156_PstIMspI_PA	32.35
8878	M6_1608226_PstIMspI_PA	32.35
8879	Opata_2663693_PstIMspI_PA	32.35
8880	Opata_3405029_PstIMseI_PA	32.35
8881	Opata_826596_PstIMspI_PA	32.35
8882	M6_1143078_PstIMluI_PA	32.35
8883	Opata_2070257_PstIMspI_PA	32.35
8884	Opata_3915695_21_PstIMspI_SNP	32.35
8885	Opata_2034499_PstIMspI_PA	32.35
8886	M6_19312_PstIMluI_PA	32.35
8887	Opata_1097638_PstIMspI_PA	32.35
8888	M6_1929340_PstIMspI_PA	32.35
8889	M6_1994605_PstIMspI_PA	32.35
8890	Opata_478750_PstIMspI_PA	32.35
8891	M6_15304_PstIMluI_PA	32.35
8892	M6_2012523_PstIMseI_PA	32.35
8893	M6_276035_PstIMseI_PA	32.35
8894	M6_2805080_PstIMspI_PA	32.35
8895	Opata_1520389_PstIMspI_PA	32.35
8896	M6_1846833_PstIMspI_PA	32.35
8897	Opata_3401354_PstIMspI_PA	32.35
8898	Opata_1532570_PstIMspI_PA	32.35
8899	M6_47046_PstIMluI_PA	32.35
8900	Opata_2005861_PstIMspI_PA	32.35
8901	Opata_3157478_PstIMspI_PA	32.35
8902	M6_370804_PstIMseI_PA	32.35
8903	Opata_457725_PstIMspI_PA	32.35
8904	M6_2062641_PstIMluI_PA	32.35
8905	Opata_4134778_PstIMspI_PA	32.35
8906	M6_301766_PstIMluI_PA	32.35
8907	M6_27570_PstIMseI_PA	32.35
8908	Opata_997123_PstIMspI_PA	32.35
8909	M6_52880_PstIMspI_PA	32.35
8910	M6_2033637_PstIMluI_PA	32.35
8911	M6_2378774_PstIMspI_PA	32.35
8912	Opata_4019695_PstIMspI_PA	32.35
8913	Opata_1661511_PstIMspI_PA	32.35
8914	Opata_679363_PstIMspI_PA	32.35
8915	Opata_3847140_PstIMspI_PA	32.35
8916	Opata_3376381_PstIMspI_PA	32.35
8917	Opata_2670598_PstIMspI_PA	32.35
8918	Opata_632334_PstIMspI_PA	32.35
8919	Opata_1578735_PstIMspI_PA	32.35
8920	Opata_3655604_PstIMspI_PA	32.35
8921	Opata_1456573_PstIMspI_PA	32.35
8922	Opata_4248537_PstIMspI_PA	32.35
8923	Opata_2695719_PstIMspI_PA	32.35
8924	Opata_494163_PstIMspI_PA	32.35
8925	Opata_3704565_PstIMspI_PA	32.35
8926	Opata_1511094_PstIMspI_PA	32.35
8927	Opata_1715256_PstIMspI_PA	32.35
8928	Opata_1344214_PstIMspI_PA	32.35
8929	Opata_252298_PstIMspI_PA	32.35
8930	Opata_1393198_PstIMspI_PA	32.35
8931	Opata_3402125_PstIMspI_PA	32.35
8932	Opata_277060_PstIMseI_PA	32.35
8933	Opata_1272958_PstIMseI_PA	32.35
8934	Opata_678952_PstIMspI_PA	32.35
8935	Opata_3231055_PstIMspI_PA	32.35
8936	Opata_1657661_PstIMspI_PA	32.35
8937	Opata_685589_PstIMspI_PA	32.35
8938	Opata_1138947_PstIMspI_PA	32.35
8939	Opata_1049109_PstIMseI_PA	32.35
8940	Opata_973052_PstIMspI_PA	32.35
8941	Opata_847121_PstIMspI_PA	32.35
8942	Opata_216871_PstIMseI_PA	32.35
8943	Opata_3380863_PstIMspI_PA	32.35
8944	Opata_1119518_PstIMspI_PA	32.35
8945	Opata_4022593_PstIMspI_PA	32.35
8946	Opata_3692907_PstIMspI_PA	32.35
8947	Opata_3649759_PstIMspI_PA	32.35
8948	Opata_264445_PstIMspI_PA	32.35
8949	Opata_1433588_PstIMspI_PA	32.35
8950	Opata_1301288_PstIMspI_PA	32.35
8951	Opata_1028116_PstIMspI_PA	32.35
8952	Opata_3448298_PstIMspI_PA	32.35
8953	Opata_970123_PstIMspI_PA	32.35
8954	Opata_3079181_PstIMspI_PA	32.35
8955	Opata_4034185_PstIMseI_PA	32.35
8956	Opata_2110072_PstIMspI_PA	32.35
8957	Opata_1386007_PstIMspI_PA	32.35
8958	Opata_1109284_PstIMseI_PA	32.35
8959	Opata_372397_PstIMspI_PA	32.35
8960	Opata_302522_PstIMspI_PA	32.35
8961	Opata_381922_PstIMspI_PA	32.35
8962	Opata_735247_PstIMspI_PA	32.35
8963	Opata_540948_PstIMspI_PA	32.35
8964	Opata_3702210_PstIMspI_PA	32.35
8965	Opata_1716927_PstIMspI_PA	32.35
8966	Opata_1895681_PstIMspI_PA	32.35
8967	Opata_438879_PstIMspI_PA	32.35
8968	Opata_574756_PstIMspI_PA	32.35
8969	Opata_2543025_PstIMseI_PA	32.35
8970	Opata_1938257_PstIMspI_PA	32.35
8971	Opata_253687_PstIMspI_PA	32.35
8972	Opata_2260864_PstIMspI_PA	32.35
8973	Opata_707083_PstIMspI_PA	32.35
8974	Opata_711636_PstIMspI_PA	32.35
8975	Opata_2759331_PstIMspI_PA	32.35
8976	Opata_423534_PstIMspI_PA	32.35
8977	Opata_640441_PstIMseI_PA	32.35
8978	Opata_381007_PstIMspI_PA	32.35
8979	Opata_26631_PstIMseI_PA	32.35
8980	Opata_1315300_PstIMspI_PA	32.35
8981	Opata_571597_PstIMspI_PA	32.35
8982	Opata_1112749_PstIMspI_PA	32.35
8983	Opata_3286581_PstIMspI_PA	32.35
8984	Opata_1863516_PstIMspI_PA	32.35
8985	Opata_2409039_PstIMspI_PA	32.35
8986	Opata_4477669_PstIMseI_PA	32.35
8987	Opata_3082785_PstIMspI_PA	32.35
8988	Opata_207248_PstIMseI_PA	32.35
8989	Opata_3968412_PstIMspI_PA	32.35
8990	Opata_3579633_PstIMseI_PA	32.35
8991	Opata_1688020_PstIMspI_PA	32.35
8992	Opata_759643_PstIMspI_PA	32.35
8993	Opata_2480858_PstIMspI_PA	32.35
8994	Opata_1728121_PstIMseI_PA	32.35
8995	Opata_3927040_PstIMspI_PA	32.35
8996	Opata_3553826_PstIMspI_PA	32.35
8997	Opata_482829_PstIMspI_PA	32.35
8998	Opata_1418445_PstIMspI_PA	32.35
8999	Opata_802918_PstIMseI_PA	32.35
9000	Opata_2211222_PstIMluI_PA	32.35
9001	Opata_1749106_PstIMseI_PA	32.35
9002	Opata_3851004_PstIMseI_PA	32.35
9003	Opata_895730_PstIMseI_PA	32.35
9004	Opata_3745314_PstIMspI_PA	32.35
9005	Opata_1122847_PstIMspI_PA	32.35
9006	Opata_3698302_PstIMspI_PA	32.35
9007	Opata_1569921_PstIMspI_PA	32.35
9008	Opata_2101788_PstIMspI_PA	32.35
9009	Opata_1955400_PstIMluI_PA	32.35
9010	Opata_1226439_PstIMluI_PA	32.35
9011	Opata_3860358_PstIMseI_PA	32.35
9012	Opata_1301569_PstIMluI_PA	32.35
9013	Opata_305717_PstIMseI_PA	32.35
9014	Opata_2775983_PstIMseI_PA	32.35
9015	Opata_1204832_PstIMseI_PA	32.35
9016	M6_299905_PstIMseI_PA	32.35
9017	Opata_2537795_PstIMseI_PA	32.35
9018	Opata_1240229_PstIMseI_PA	32.35
9019	M6_2401312_PstIMspI_PA	32.35
9020	Opata_954090_PstIMspI_PA	32.35
9021	Opata_272084_PstIMseI_PA	32.35
9022	Opata_1742216_PstIMspI_PA	32.35
9023	Opata_2515128_PstIMspI_PA	32.35
9024	Opata_248416_PstIMluI_PA	32.35
9025	Opata_729766_PstIMspI_PA	32.35
9026	Opata_891908_PstIMseI_PA	32.35
9027	Opata_289135_PstIMseI_PA	32.35
9028	Opata_1751459_PstIMspI_PA	32.35
9029	Opata_1102269_PstIMseI_PA	32.35
9030	Opata_2513221_PstIMspI_PA	32.35
9031	Opata_3106570_PstIMspI_PA	32.35
9032	Opata_3733039_PstIMseI_PA	32.35
9033	M6_452260_PstIMseI_PA	32.35
9034	Opata_2641936_PstIMseI_PA	32.35
9035	Opata_59249_PstIMseI_PA	32.35
9036	Opata_1633145_PstIMseI_PA	32.35
9037	Opata_890402_PstIMspI_PA	32.35
9038	Opata_1666510_PstIMspI_PA	32.35
9039	M6_1036888_PstIMspI_PA	32.35
9040	Opata_597965_PstIMspI_PA	32.35
9041	Opata_1917407_PstIMspI_PA	32.35
9042	Opata_1987109_PstIMspI_PA	32.35
9043	M6_869692_PstIMspI_PA	32.35
9044	Opata_3707330_PstIMspI_PA	32.35
9045	Opata_3051889_PstIMspI_PA	32.35
9046	M6_2173451_PstIMspI_PA	32.35
9047	Opata_2026417_PstIMspI_PA	32.35
9048	Opata_1733037_PstIMseI_PA	32.35
9049	Opata_3910358_PstIMseI_PA	32.35
9050	Opata_300243_PstIMspI_PA	32.35
9051	Opata_2444939_PstIMseI_PA	32.35
9052	Opata_174879_PstIMspI_PA	32.35
9053	Opata_1456711_PstIMspI_PA	32.35
9054	Opata_89355_PstIMseI_PA	32.35
9055	Opata_3301091_PstIMspI_PA	32.35
9056	Opata_2586770_PstIMspI_PA	32.35
9057	Opata_1033573_PstIMspI_PA	32.35
9058	Opata_1513839_PstIMspI_PA	32.35
9059	Opata_1338538_PstIMseI_PA	32.35
9060	Opata_100311_PstIMspI_PA	32.35
9061	Opata_1372134_PstIMspI_PA	32.35
9062	Opata_237427_PstIMseI_PA	32.35
9063	Opata_1819992_PstIMspI_PA	32.35
9064	Opata_2069357_PstIMseI_PA	32.35
9065	Opata_1644080_PstIMspI_PA	32.35
9066	M6_1571515_PstIMspI_PA	32.35
9067	Opata_547495_PstIMseI_PA	32.35
9068	Opata_2896752_PstIMspI_PA	32.35
9069	Opata_2164108_PstIMspI_PA	32.35
9070	Opata_1063651_PstIMseI_PA	32.35
9071	M6_708014_PstIMseI_PA	32.35
9072	Opata_2487301_PstIMspI_PA	32.35
9073	Opata_2008449_PstIMspI_PA	32.35
9074	Opata_56046_PstIMseI_PA	32.35
9075	Opata_312625_PstIMspI_PA	32.35
9076	Opata_2699076_PstIMseI_PA	32.35
9077	Opata_98451_PstIMseI_PA	32.35
9078	Opata_3822066_PstIMseI_PA	32.35
9079	Opata_4091952_PstIMspI_PA	32.35
9080	Opata_1278040_PstIMspI_PA	32.35
9081	Opata_82239_PstIMseI_PA	32.35
9082	Opata_3417628_PstIMspI_PA	32.35
9083	Opata_784993_PstIMspI_PA	32.35
9084	Opata_3083771_PstIMspI_PA	32.35
9085	Opata_1852780_PstIMspI_PA	32.35
9086	Opata_124758_PstIMseI_PA	32.35
9087	Opata_992543_PstIMspI_PA	32.35
9088	Opata_263763_PstIMspI_PA	32.35
9089	Opata_1083991_PstIMspI_PA	32.35
9090	Opata_1422526_PstIMseI_PA	32.35
9091	Opata_117938_PstIMspI_PA	32.35
9092	Opata_3512786_PstIMseI_PA	32.35
9093	M6_1310365_PstIMseI_PA	32.35
9094	Opata_255297_PstIMseI_PA	32.35
9095	Opata_1680396_PstIMspI_PA	32.35
9096	Opata_3436020_PstIMseI_PA	32.35
9097	Opata_4236369_PstIMspI_PA	32.35
9098	M6_3361485_PstIMseI_PA	32.35
9099	Opata_2468211_PstIMseI_PA	32.35
9100	Opata_660680_PstIMspI_PA	32.35
9101	Opata_999813_PstIMspI_PA	32.35
9102	Opata_356401_PstIMspI_PA	32.35
9103	Opata_2598474_PstIMspI_PA	32.35
9104	Opata_841608_PstIMspI_PA	32.35
9105	Opata_112241_PstIMspI_PA	32.35
9106	M6_801279_PstIMseI_PA	32.35
9107	M6_1512497_PstIMseI_PA	32.35
9108	M6_139276_PstIMseI_PA	32.35
9109	M6_1742274_PstIMseI_PA	32.35
9110	M6_161452_PstIMspI_PA	32.35
9111	M6_1472207_PstIMseI_PA	32.35
9112	M6_1895705_PstIMspI_PA	32.35
9113	M6_267998_PstIMseI_PA	32.35
9114	M6_211125_PstIMseI_PA	32.35
9115	M6_744715_PstIMseI_PA	32.35
9116	Opata_594516_PstIMseI_PA	32.35
9117	M6_885595_PstIMspI_PA	32.35
9118	M6_1242355_PstIMspI_PA	32.35
9119	M6_458034_PstIMseI_PA	32.35
9120	M6_307437_PstIMspI_PA	32.35
9121	Opata_439085_PstIMseI_PA	32.35
9122	Opata_2815979_PstIMseI_PA	32.35
9123	M6_601180_PstIMspI_PA	32.35
9124	M6_116238_PstIMspI_PA	32.35
9125	M6_1716435_PstIMspI_PA	32.35
9126	Opata_525233_PstIMseI_PA	32.35
9127	Opata_3571320_PstIMseI_PA	32.35
9128	Opata_339642_PstIMspI_PA	32.35
9129	Opata_1548360_PstIMspI_PA	32.35
9130	M6_151741_PstIMspI_PA	32.35
9131	Opata_1479441_PstIMluI_PA	32.35
9132	M6_2280570_PstIMspI_PA	32.35
9133	M6_42341_PstIMseI_PA	32.35
9134	Opata_2505300_PstIMspI_PA	32.35
9135	Opata_1968362_PstIMseI_PA	32.35
9136	Opata_457944_PstIMseI_PA	32.35
9137	Opata_3449091_PstIMspI_PA	32.35
9138	Opata_1515093_PstIMseI_PA	32.35
9139	Xwmc149	32.5
9140	wPt-2448	32.55
9141	Opata_3492779_PstIMspI_PA	32.55
9142	Opata_553174_PstIMseI_PA	32.55
9143	Opata_2132676_66_PstIMspI_SNP	32.55
9144	Opata_3003811_PstIMspI_PA	32.55
9145	Opata_585836_PstIMseI_PA	32.55
9146	Opata_3672468_PstIMspI_PA	32.55
9147	Opata_462295_78_PstIMseI_SNP	32.55
9148	Opata_2996708_71_PstIMspI_SNP	32.55
9149	Opata_3890867_PstIMspI_PA	32.55
9150	Opata_734583_PstIMluI_PA	32.55
9151	Opata_875766_39_PstIMseI_SNP	32.55
9152	Opata_2688234_62_PstIMspI_SNP	32.55
9153	Opata_3161167_69_PstIMseI_SNP	32.55
9154	Opata_161902_62_PstIMseI_SNP	32.55
9155	Opata_161902_42_PstIMseI_SNP	32.55
9156	Opata_1307485_PstIMseI_PA	32.55
9157	Opata_1479444_PstIMluI_PA	32.55
9158	Opata_1245519_PstIMseI_PA	32.55
9159	Opata_1283948_PstIMseI_PA	32.55
9160	Opata_2662282_PstIMluI_PA	32.55
9161	Opata_65898_PstIMspI_PA	32.55
9162	Opata_2741453_PstIMspI_PA	32.55
9163	Opata_2523788_PstIMspI_PA	32.55
9164	Opata_1957995_PstIMspI_PA	32.55
9165	Opata_924109_PstIMspI_PA	32.55
9166	Opata_3475610_PstIMspI_PA	32.55
9167	Opata_2362853_PstIMspI_PA	32.55
9168	Opata_4445295_PstIMseI_PA	32.55
9169	Opata_723406_PstIMspI_PA	32.55
9170	Opata_149473_52_PstIMseI_SNP	32.55
9171	Opata_49498_PstIMseI_PA	32.55
9172	Opata_3161167_43_PstIMseI_SNP	32.55
9173	Opata_17302_PstIMluI_PA	32.55
9174	Opata_219654_20_PstIMseI_SNP	32.55
9175	Opata_2883385_PstIMspI_PA	32.55
9176	Opata_802931_PstIMseI_PA	32.55
9177	Opata_2602790_PstIMseI_PA	32.55
9178	Opata_257612_41_PstIMseI_SNP	32.55
9179	Opata_1214716_PstIMluI_PA	32.55
9180	Opata_1837691_55_PstIMspI_SNP	32.55
9181	Opata_42382_61_PstIMseI_SNP	32.55
9182	Opata_279622_PstIMseI_PA	32.55
9183	Opata_909647_PstIMluI_PA	32.55
9184	Opata_2010024_PstIMseI_PA	32.55
9185	Opata_299905_42_PstIMseI_SNP	32.55
9186	Opata_1819816_PstIMluI_PA	32.55
9187	Opata_561429_PstIMseI_PA	32.55
9188	Opata_4115904_PstIMspI_PA	32.55
9189	Opata_1383808_PstIMspI_PA	32.55
9190	Opata_1151168_39_PstIMseI_SNP	32.55
9191	Opata_3443806_28_PstIMspI_SNP	32.55
9192	Opata_1165458_PstIMseI_PA	32.55
9193	Opata_86790_19_PstIMseI_SNP	32.55
9194	Opata_919745_PstIMseI_PA	32.55
9195	Opata_2079424_PstIMluI_PA	32.55
9196	Opata_331445_PstIMseI_PA	32.55
9197	Opata_2996708_56_PstIMspI_SNP	32.55
9198	Opata_592610_PstIMseI_PA	32.55
9199	Opata_3523359_PstIMspI_PA	32.55
9200	Opata_1060260_PstIMseI_PA	32.55
9201	Opata_1475751_PstIMluI_PA	32.55
9202	Opata_2714226_PstIMspI_PA	32.55
9203	Opata_1902718_PstIMspI_PA	32.55
9204	Opata_2975070_PstIMspI_PA	32.55
9205	Opata_1360358_PstIMspI_PA	32.55
9206	Opata_1976571_PstIMspI_PA	32.55
9207	Opata_1581880_PstIMspI_PA	32.55
9208	Opata_1132408_PstIMspI_PA	32.55
9209	Opata_672237_PstIMseI_PA	32.55
9210	Opata_538226_PstIMseI_PA	32.55
9211	Opata_1156210_60_PstIMseI_SNP	32.55
9212	Opata_1156210_72_PstIMseI_SNP	32.55
9213	Opata_3957835_PstIMspI_PA	32.55
9214	Opata_2566879_PstIMluI_PA	32.55
9215	Opata_1094817_PstIMspI_PA	32.55
9216	Opata_463620_87_PstIMluI_SNP	32.55
9217	Opata_573778_PstIMseI_PA	32.55
9218	Opata_1151168_87_PstIMseI_SNP	32.55
9219	Opata_3661032_PstIMspI_PA	32.55
9220	Opata_1105530_PstIMseI_PA	32.55
9221	Opata_3790762_PstIMspI_PA	32.55
9222	Opata_1459809_PstIMseI_PA	32.55
9223	Opata_3129133_PstIMspI_PA	32.55
9224	Opata_657673_PstIMseI_PA	32.55
9225	Opata_3695770_PstIMspI_PA	32.55
9226	Opata_257612_59_PstIMseI_SNP	32.55
9227	Opata_86790_72_PstIMseI_SNP	32.55
9228	Opata_735209_PstIMseI_PA	32.55
9229	Opata_1794486_PstIMspI_PA	32.55
9230	Opata_3250705_PstIMspI_PA	32.55
9231	Opata_369292_67_PstIMspI_SNP	32.55
9232	Opata_3648427_PstIMspI_PA	32.55
9233	Opata_1025972_PstIMseI_PA	32.55
9234	Opata_4451256_50_PstIMseI_SNP	32.55
9235	Opata_1161015_PstIMspI_PA	32.55
9236	Opata_2571076_PstIMseI_PA	32.55
9237	Opata_3532571_PstIMseI_PA	32.55
9238	Opata_1619324_PstIMluI_PA	32.55
9239	Opata_284285_PstIMseI_PA	32.55
9240	Opata_1949582_86_PstIMspI_SNP	32.55
9241	Opata_463620_66_PstIMluI_SNP	32.55
9242	Opata_3161167_33_PstIMseI_SNP	32.55
9243	Opata_1767343_PstIMseI_PA	32.55
9244	Opata_3809562_PstIMseI_PA	32.55
9245	Opata_959289_PstIMseI_PA	32.55
9246	Opata_3554595_PstIMspI_PA	32.55
9247	Opata_797129_PstIMspI_PA	32.55
9248	Opata_875766_26_PstIMseI_SNP	32.55
9249	Opata_697098_PstIMseI_PA	32.55
9250	Opata_1977774_PstIMspI_PA	32.55
9251	Opata_2366967_PstIMspI_PA	32.55
9252	Opata_136716_85_PstIMseI_SNP	32.55
9253	Opata_2529707_PstIMspI_PA	32.55
9254	Opata_2951613_PstIMspI_PA	32.55
9255	Opata_3487140_18_PstIMspI_SNP	32.55
9256	Opata_4011913_PstIMspI_PA	32.55
9257	Opata_1689705_PstIMspI_PA	32.55
9258	Opata_4075110_3_PstIMspI_SNP	32.55
9259	Opata_2062890_PstIMseI_PA	32.55
9260	Opata_1186251_PstIMseI_PA	32.55
9261	Opata_4451256_12_PstIMseI_SNP	32.55
9262	Opata_2048925_PstIMseI_PA	32.55
9263	Opata_2888691_PstIMspI_PA	32.55
9264	Opata_369292_38_PstIMspI_SNP	32.55
9265	Opata_84920_PstIMluI_PA	32.55
9266	Opata_593289_PstIMseI_PA	32.55
9267	Opata_134443_PstIMseI_PA	32.55
9268	Opata_3521020_52_PstIMspI_SNP	32.55
9269	Opata_1720547_24_PstIMspI_SNP	32.55
9270	Opata_1116164_PstIMseI_PA	32.55
9271	Opata_3066935_PstIMspI_PA	32.55
9272	Opata_1652581_PstIMspI_PA	32.55
9273	Opata_2024410_11_PstIMspI_SNP	32.55
9274	Opata_1618304_PstIMspI_PA	32.55
9275	Opata_219654_39_PstIMseI_SNP	32.55
9276	Opata_713915_PstIMseI_PA	32.55
9277	Opata_2360510_58_PstIMspI_SNP	32.55
9278	Opata_554601_PstIMseI_PA	32.55
9279	Opata_1689306_4_PstIMspI_SNP	32.55
9280	Opata_202117_PstIMspI_PA	32.55
9281	Opata_369292_52_PstIMspI_SNP	32.55
9282	Opata_219654_48_PstIMseI_SNP	32.55
9283	Opata_506425_PstIMspI_PA	32.55
9284	Opata_424152_PstIMseI_PA	32.55
9285	Opata_100051_PstIMspI_PA	32.55
9286	Opata_1848302_32_PstIMspI_SNP	32.55
9287	M6_2027562_PstIMspI_PA	32.55
9288	Opata_2977388_43_PstIMseI_SNP	32.55
9289	Opata_1584377_PstIMspI_PA	32.55
9290	Opata_34682_11_PstIMseI_SNP	32.55
9291	Opata_1582195_PstIMseI_PA	32.55
9292	Opata_3612332_PstIMseI_PA	32.55
9293	Opata_614139_PstIMspI_PA	32.55
9294	Opata_1158035_PstIMseI_PA	32.55
9295	Opata_1848302_17_PstIMspI_SNP	32.55
9296	Opata_462295_42_PstIMseI_SNP	32.55
9297	Opata_308090_PstIMspI_PA	32.55
9298	Opata_3498069_PstIMspI_PA	32.55
9299	Opata_3600545_PstIMspI_PA	32.55
9300	Opata_126418_PstIMseI_PA	32.55
9301	Opata_1671578_PstIMseI_PA	32.55
9302	Opata_2496941_PstIMspI_PA	32.55
9303	Opata_1151168_83_PstIMseI_SNP	32.55
9304	Opata_875766_33_PstIMseI_SNP	32.55
9305	Opata_2650923_PstIMspI_PA	32.55
9306	Opata_1006922_PstIMspI_PA	32.55
9307	Opata_2509177_39_PstIMspI_SNP	32.55
9308	Opata_134987_PstIMseI_PA	32.55
9309	Opata_10309_PstIMluI_PA	32.55
9310	Opata_606459_28_PstIMseI_SNP	32.55
9311	Opata_13874_PstIMluI_PA	32.55
9312	Opata_605702_PstIMspI_PA	32.55
9313	Opata_3353892_PstIMspI_PA	32.55
9314	Opata_467249_PstIMseI_PA	32.55
9315	Opata_2208732_11_PstIMspI_SNP	32.55
9316	Opata_3901617_74_PstIMspI_SNP	32.55
9317	Opata_2718539_22_PstIMspI_SNP	32.55
9318	Opata_105664_21_PstIMspI_SNP	32.55
9319	Opata_4208586_11_PstIMspI_SNP	32.55
9320	Opata_105664_11_PstIMspI_SNP	32.55
9321	Opata_939843_PstIMspI_PA	32.55
9322	Opata_702979_PstIMseI_PA	32.55
9323	Opata_1834875_PstIMluI_PA	32.55
9324	Opata_3198357_PstIMspI_PA	32.55
9325	Opata_80810_PstIMseI_PA	32.55
9326	Opata_2724812_PstIMspI_PA	32.55
9327	Opata_2340361_PstIMspI_PA	32.55
9328	Opata_3590390_PstIMspI_PA	32.55
9329	Opata_266437_PstIMseI_PA	32.55
9330	Opata_2495251_PstIMseI_PA	32.55
9331	Opata_1085308_PstIMseI_PA	32.55
9332	Opata_835114_PstIMspI_PA	32.55
9333	Opata_574361_PstIMspI_PA	32.55
9334	Opata_17837_PstIMspI_PA	32.55
9335	Opata_477251_PstIMluI_PA	32.55
9336	Opata_834043_PstIMseI_PA	32.55
9337	Opata_1681025_PstIMspI_PA	32.55
9338	Opata_1457328_PstIMspI_PA	32.55
9339	Opata_1175474_PstIMspI_PA	32.55
9340	Opata_1509914_PstIMluI_PA	32.55
9341	Opata_17861_PstIMspI_PA	32.55
9342	Opata_321734_PstIMseI_PA	32.55
9343	Opata_390248_PstIMspI_PA	32.55
9344	Opata_586911_PstIMseI_PA	32.55
9345	Opata_884030_PstIMseI_PA	32.55
9346	Opata_1288306_PstIMluI_PA	32.55
9347	Opata_165968_PstIMspI_PA	32.55
9348	Opata_688935_PstIMseI_PA	32.55
9349	Opata_1563746_PstIMseI_PA	32.55
9350	Opata_1280289_PstIMseI_PA	32.55
9351	Opata_287608_PstIMseI_PA	32.55
9352	Opata_1837883_PstIMseI_PA	32.55
9353	Opata_1036149_PstIMseI_PA	32.55
9354	Opata_875339_PstIMseI_PA	32.55
9355	Opata_1104390_PstIMseI_PA	32.55
9356	Opata_1061589_PstIMseI_PA	32.55
9357	Opata_145956_PstIMspI_PA	32.55
9358	Opata_1320648_PstIMspI_PA	32.55
9359	Opata_733171_PstIMspI_PA	32.55
9360	Opata_370445_PstIMseI_PA	32.55
9361	Opata_2375506_PstIMluI_PA	32.55
9362	Opata_779174_PstIMseI_PA	32.55
9363	Opata_562286_PstIMseI_PA	32.55
9364	Opata_377410_PstIMseI_PA	32.55
9365	Opata_445159_PstIMseI_PA	32.55
9366	Opata_3779507_PstIMspI_PA	32.55
9367	Opata_508500_PstIMseI_PA	32.55
9368	Opata_780157_PstIMseI_PA	32.55
9369	Opata_1220108_PstIMseI_PA	32.55
9370	Opata_122117_PstIMseI_PA	32.55
9371	3945426	32.59
9372	1047346	32.6
9373	1060488	32.6
9374	984232	32.63
9375	988115	32.63
9376	989588	32.63
9377	997234	32.63
9378	1004513	32.63
9379	1010332	32.63
9380	1048444	32.63
9381	1066483	32.63
9382	1093442	32.63
9383	1094089	32.63
9384	1100233	32.63
9385	1100600	32.63
9386	1201159	32.63
9387	1245897	32.63
9388	1273400	32.63
9389	2276294	32.63
9390	2302940	32.63
9391	3021889	32.63
9392	3033858	32.63
9393	3935410	32.63
9394	4543992	32.63
9395	3025920	32.64
9396	5331833	32.64
9397	1267860	32.65
9398	Xbarc231	32.7
9399	tPt-1560	32.75
9400	tPt-6183	32.75
9401	wPt-2697	32.75
9402	1279066	32.75
9403	1698601	32.75
9404	1068995	32.75
9405	1071581	32.75
9406	1087679	32.75
9407	1117583	32.75
9408	1138983	32.75
9409	1139499	32.75
9410	1228060	32.75
9411	1228450	32.75
9412	1232964	32.75
9413	1233401	32.75
9414	1237647	32.75
9415	1244153	32.75
9416	1673314	32.75
9417	2261255	32.75
9418	2275236	32.75
9419	3064371	32.75
9420	5573095	32.75
9421	1699016	32.75
9422	1120913	32.75
9423	wPt-2309	32.75
9424	wPt-9104	32.75
9425	2276240	32.75
9426	2276934	32.75
9427	wPt-0115	32.75
9428	tPt-5584	32.75
9429	wPt-6570	32.75
9430	1128991	32.75
9431	1284056	32.75
9432	1284615	32.75
9433	1717547	32.75
9434	1089684	32.75
9435	1117218	32.75
9436	1234852	32.75
9437	1379285	32.75
9438	Opata_206584_36_PstIMseI_SNP	32.75
9439	Opata_1082617_PstIMseI_PA	32.75
9440	Opata_2478891_PstIMseI_PA	32.75
9441	M6_323843_90_PstIMseI_SNP	32.75
9442	Opata_1997592_26_PstIMspI_SNP	32.75
9443	M6_218516_PstIMspI_PA	32.75
9444	Opata_63932_22_PstIMspI_SNP	32.75
9445	Opata_1322439_PstIMspI_PA	32.75
9446	Opata_542015_PstIMseI_PA	32.75
9447	Opata_726088_PstIMseI_PA	32.75
9448	Opata_2061324_PstIMspI_PA	32.75
9449	Opata_678_43_PstIMspI_SNP	32.75
9450	Opata_656673_56_PstIMseI_SNP	32.75
9451	Opata_1985642_45_PstIMseI_SNP	32.75
9452	Opata_206584_30_PstIMseI_SNP	32.75
9453	Opata_1933801_PstIMspI_PA	32.75
9454	Opata_3444019_PstIMseI_PA	32.75
9455	Opata_3777385_PstIMspI_PA	32.75
9456	Opata_2977008_PstIMspI_PA	32.75
9457	Opata_257086_50_PstIMluI_SNP	32.75
9458	Opata_2654599_PstIMspI_PA	32.75
9459	Opata_2036068_41_PstIMspI_SNP	32.75
9460	Opata_558588_50_PstIMseI_SNP	32.75
9461	Opata_656673_76_PstIMseI_SNP	32.75
9462	Opata_3105474_PstIMspI_PA	32.75
9463	Opata_2771959_PstIMspI_PA	32.75
9464	Opata_302202_73_PstIMseI_SNP	32.75
9465	M6_16685_PstIMseI_PA	32.75
9466	Opata_229131_PstIMseI_PA	32.75
9467	Opata_2254066_PstIMseI_PA	32.75
9468	Opata_1377977_PstIMseI_PA	32.75
9469	Opata_1548415_63_PstIMseI_SNP	32.75
9470	Opata_2502054_PstIMspI_PA	32.75
9471	Opata_1276056_PstIMseI_PA	32.75
9472	Opata_784124_PstIMseI_PA	32.75
9473	Opata_450198_87_PstIMseI_SNP	32.75
9474	Opata_694_39_PstIMseI_SNP	32.75
9475	Opata_627526_PstIMseI_PA	32.75
9476	Opata_303651_33_PstIMseI_SNP	32.75
9477	Opata_68331_PstIMseI_PA	32.75
9478	Opata_1551269_12_PstIMspI_SNP	32.75
9479	Opata_2024946_PstIMspI_PA	32.75
9480	Opata_139399_PstIMseI_PA	32.75
9481	Opata_450198_19_PstIMseI_SNP	32.75
9482	Opata_1907044_PstIMspI_PA	32.75
9483	Opata_535415_PstIMseI_PA	32.75
9484	Opata_1515432_PstIMspI_PA	32.75
9485	Opata_453065_PstIMseI_PA	32.75
9486	Opata_1664715_30_PstIMspI_SNP	32.75
9487	Opata_2678885_PstIMspI_PA	32.75
9488	Opata_17753_51_PstIMseI_SNP	32.75
9489	M6_191423_PstIMspI_PA	32.75
9490	Opata_1298446_PstIMspI_PA	32.75
9491	Opata_2278006_PstIMspI_PA	32.75
9492	Opata_3944354_PstIMspI_PA	32.75
9493	Opata_50084_64_PstIMluI_SNP	32.75
9494	Opata_56581_PstIMseI_PA	32.75
9495	Opata_1720608_PstIMspI_PA	32.75
9496	Opata_356612_PstIMseI_PA	32.75
9497	Opata_17753_30_PstIMseI_SNP	32.75
9498	Opata_3404134_PstIMspI_PA	32.75
9499	M6_408938_PstIMspI_PA	32.75
9500	Opata_1521263_28_PstIMluI_SNP	32.75
9501	Opata_3413722_PstIMspI_PA	32.75
9502	Opata_1521263_12_PstIMluI_SNP	32.75
9503	Opata_440172_PstIMspI_PA	32.75
9504	Opata_818423_PstIMspI_PA	32.75
9505	Opata_3602635_PstIMseI_PA	32.75
9506	Opata_4265001_44_PstIMspI_SNP	32.75
9507	Opata_219618_PstIMseI_PA	32.75
9508	M6_1679012_PstIMspI_PA	32.75
9509	Opata_1042948_PstIMseI_PA	32.75
9510	Opata_1106683_PstIMseI_PA	32.75
9511	Opata_2863963_PstIMspI_PA	32.75
9512	Opata_2754032_PstIMspI_PA	32.75
9513	Opata_1551269_4_PstIMspI_SNP	32.75
9514	Opata_3817946_PstIMspI_PA	32.75
9515	Opata_4093903_PstIMspI_PA	32.75
9516	Opata_3331397_PstIMspI_PA	32.75
9517	M6_1153424_PstIMspI_PA	32.75
9518	Opata_661603_PstIMseI_PA	32.75
9519	Opata_349375_PstIMseI_PA	32.75
9520	Opata_2819010_PstIMspI_PA	32.75
9521	Opata_3829902_PstIMseI_PA	32.75
9522	Opata_437764_48_PstIMseI_SNP	32.75
9523	Opata_271671_61_PstIMseI_SNP	32.75
9524	Opata_149679_PstIMseI_PA	32.75
9525	Opata_1125918_PstIMspI_PA	32.75
9526	Opata_1400352_PstIMspI_PA	32.75
9527	Opata_2132676_78_PstIMspI_SNP	32.75
9528	Opata_2993557_PstIMspI_PA	32.75
9529	M6_2494686_PstIMspI_PA	32.75
9530	Opata_3691816_PstIMspI_PA	32.75
9531	Opata_155366_PstIMseI_PA	32.75
9532	Opata_320006_24_PstIMseI_SNP	32.75
9533	Opata_3524710_PstIMspI_PA	32.75
9534	Opata_450198_74_PstIMseI_SNP	32.75
9535	Opata_110161_46_PstIMseI_SNP	32.75
9536	Opata_1203706_PstIMseI_PA	32.75
9537	Opata_271671_44_PstIMseI_SNP	32.75
9538	M6_4275923_PstIMseI_PA	32.75
9539	Opata_306874_PstIMseI_PA	32.75
9540	Opata_681673_PstIMseI_PA	32.75
9541	Opata_80924_PstIMseI_PA	32.75
9542	Opata_206584_89_PstIMseI_SNP	32.75
9543	Opata_2369636_PstIMspI_PA	32.75
9544	Opata_3384268_59_PstIMspI_SNP	32.75
9545	M6_2643345_PstIMspI_PA	32.75
9546	M6_2480911_PstIMspI_PA	32.75
9547	Opata_3384268_40_PstIMspI_SNP	32.75
9548	M6_130225_PstIMseI_PA	32.75
9549	M6_2993467_PstIMspI_PA	32.75
9550	M6_1205308_PstIMluI_PA	32.75
9551	Opata_1086592_19_PstIMspI_SNP	32.75
9552	Opata_2823774_22_PstIMspI_SNP	32.75
9553	M6_170612_PstIMseI_PA	32.75
9554	Opata_1869063_PstIMspI_PA	32.75
9555	Opata_63932_30_PstIMspI_SNP	32.75
9556	Opata_1171582_14_PstIMspI_SNP	32.75
9557	Opata_1186966_15_PstIMspI_SNP	32.75
9558	Opata_1171582_27_PstIMspI_SNP	32.75
9559	Opata_1867667_36_PstIMspI_SNP	32.75
9560	Opata_1071774_PstIMspI_PA	32.75
9561	Opata_3610967_PstIMspI_PA	32.75
9562	Opata_911146_PstIMspI_PA	32.75
9563	Opata_299919_PstIMseI_PA	32.75
9564	M6_1395348_5_PstIMseI_SNP	32.75
9565	Opata_1501263_PstIMluI_PA	32.75
9566	Opata_12082_PstIMspI_PA	32.75
9567	Opata_912298_PstIMseI_PA	32.75
9568	Opata_4411322_PstIMseI_PA	32.75
9569	M6_1395348_46_PstIMseI_SNP	32.75
9570	Opata_124360_PstIMseI_PA	32.75
9571	Opata_565125_PstIMseI_PA	32.75
9572	Opata_3505230_PstIMspI_PA	32.75
9573	Opata_1161184_PstIMspI_PA	32.75
9574	Opata_452891_PstIMspI_PA	32.75
9575	Opata_3441932_PstIMspI_PA	32.75
9576	Opata_3177702_PstIMspI_PA	32.75
9577	Opata_3833783_PstIMspI_PA	32.75
9578	Opata_2484913_PstIMspI_PA	32.75
9579	M6_2046668_PstIMspI_PA	32.75
9580	Opata_1209663_PstIMspI_PA	32.75
9581	Opata_1136938_PstIMseI_PA	32.75
9582	Opata_1948414_PstIMseI_PA	32.75
9583	Opata_2625488_PstIMspI_PA	32.75
9584	M6_3733408_PstIMseI_PA	32.75
9585	Opata_3925288_PstIMspI_PA	32.75
9586	M6_861237_PstIMspI_PA	32.75
9587	M6_577421_PstIMspI_PA	32.75
9588	M6_2076541_PstIMspI_PA	32.75
9589	M6_648369_PstIMspI_PA	32.75
9590	wPt-669755	32.81
9591	1129061	32.83
9592	wPt-6431	32.85
9593	3938127	32.87
9594	1681359	32.87
9595	4992280	32.87
9596	120800	32.87
9597	121380	32.89
9598	117417	32.89
9599	349329	32.89
9600	1096723	32.89
9601	1098038	32.89
9602	1108319	32.89
9603	1159496	32.89
9604	1266625	32.89
9605	2263051	32.89
9606	1380467	32.89
9607	3955813	32.89
9608	2293563	32.89
9609	1162223	32.91
9610	3957731	32.92
9611	4909431	32.98
9612	2288833	33
9613	4910605	33
9614	3951795	33
9615	3958286	33
9616	4410702	33
9617	7341335	33
9618	4909937	33
9619	1173804	33
9620	3532900	33
9621	5970825	33
9622	wPt-7626	33.05
9623	wPt-9624	33.05
9624	wPt-5839	33.05
9625	Opata_606298_PstIMseI_PA	33.05
9626	Opata_1361121_PstIMspI_PA	33.05
9627	Opata_574735_28_PstIMseI_SNP	33.05
9628	Opata_2053562_PstIMspI_PA	33.05
9629	Opata_3209954_PstIMspI_PA	33.05
9630	Opata_1558379_PstIMspI_PA	33.05
9631	Opata_1667523_34_PstIMspI_SNP	33.05
9632	Opata_3188344_PstIMseI_PA	33.05
9633	Opata_3986927_PstIMspI_PA	33.05
9634	Opata_1521441_83_PstIMspI_SNP	33.05
9635	Opata_2756912_PstIMseI_PA	33.05
9636	Opata_3293095_PstIMspI_PA	33.05
9637	Opata_298634_PstIMspI_PA	33.05
9638	Opata_1219841_PstIMseI_PA	33.05
9639	Opata_3430519_PstIMspI_PA	33.05
9640	Opata_2949624_PstIMspI_PA	33.05
9641	Opata_100933_63_PstIMseI_SNP	33.05
9642	Opata_3258401_PstIMspI_PA	33.05
9643	Opata_1278162_PstIMseI_PA	33.05
9644	Opata_556383_PstIMseI_PA	33.05
9645	Opata_1341529_PstIMspI_PA	33.05
9646	Opata_1747973_PstIMseI_PA	33.05
9647	Opata_2075036_PstIMseI_PA	33.05
9648	Opata_1185729_PstIMspI_PA	33.05
9649	Opata_1516905_PstIMspI_PA	33.05
9650	Opata_2713420_PstIMseI_PA	33.05
9651	Opata_1130949_PstIMspI_PA	33.05
9652	Opata_615476_PstIMseI_PA	33.05
9653	Opata_1402302_PstIMspI_PA	33.05
9654	Opata_82593_PstIMspI_PA	33.05
9655	Opata_852384_PstIMspI_PA	33.05
9656	Opata_574735_3_PstIMseI_SNP	33.05
9657	Opata_829029_PstIMseI_PA	33.05
9658	Opata_635550_28_PstIMseI_SNP	33.05
9659	Opata_1022358_PstIMspI_PA	33.05
9660	Opata_693397_PstIMspI_PA	33.05
9661	Opata_1523099_PstIMspI_PA	33.05
9662	Opata_415515_PstIMseI_PA	33.05
9663	Opata_330771_PstIMspI_PA	33.05
9664	Opata_12993_PstIMseI_PA	33.05
9665	Opata_2009696_PstIMseI_PA	33.05
9666	Opata_853253_PstIMspI_PA	33.05
9667	Opata_260233_PstIMseI_PA	33.05
9668	Opata_1175332_PstIMseI_PA	33.05
9669	Opata_1916539_PstIMseI_PA	33.05
9670	Opata_3386995_PstIMseI_PA	33.05
9671	Opata_2558552_PstIMspI_PA	33.05
9672	Opata_366691_PstIMseI_PA	33.05
9673	Opata_410376_PstIMseI_PA	33.05
9674	Opata_2303451_PstIMspI_PA	33.05
9675	Opata_3292005_PstIMspI_PA	33.05
9676	Opata_1621919_PstIMspI_PA	33.05
9677	Opata_2470840_PstIMspI_PA	33.05
9678	Opata_495191_PstIMseI_PA	33.05
9679	Opata_1227120_PstIMspI_PA	33.05
9680	Opata_3580287_PstIMspI_PA	33.05
9681	Opata_524635_PstIMspI_PA	33.05
9682	Opata_1437740_PstIMseI_PA	33.05
9683	Opata_104380_PstIMseI_PA	33.05
9684	Opata_483933_PstIMseI_PA	33.05
9685	Opata_2052322_PstIMseI_PA	33.05
9686	Opata_734771_PstIMseI_PA	33.05
9687	wsnp_Ra_c21104_30458226	33.1
9688	wsnp_Ex_c28133_37275403	33.1
9689	1236665	33.13
9690	1239046	33.27
9691	1257661	33.27
9692	1327890	33.27
9693	4910510	33.27
9694	1072149	33.28
9695	1101632	33.28
9696	1230965	33.28
9697	999518	33.28
9698	1205898	33.28
9699	1265443	33.28
9700	1266644	33.28
9701	1266696	33.28
9702	1281992	33.28
9703	1283920	33.28
9704	1688300	33.28
9705	66646	33.37
9706	66695	33.37
9707	121098	33.37
9708	378693	33.37
9709	115730	33.37
9710	116101	33.37
9711	116456	33.37
9712	345039	33.37
9713	345256	33.37
9714	346027	33.37
9715	373592	33.37
9716	378243	33.37
9717	379717	33.37
9718	1010905	33.37
9719	1017489	33.37
9720	1032856	33.37
9721	1034142	33.37
9722	1066330	33.37
9723	1077271	33.37
9724	1087720	33.37
9725	1088906	33.37
9726	1090563	33.37
9727	1091536	33.37
9728	1092415	33.37
9729	1093392	33.37
9730	1098974	33.37
9731	1099344	33.37
9732	1099631	33.37
9733	1102861	33.37
9734	1103520	33.37
9735	1103764	33.37
9736	1103941	33.37
9737	1104177	33.37
9738	1107399	33.37
9739	1109012	33.37
9740	1111304	33.37
9741	1120126	33.37
9742	1121587	33.37
9743	1125389	33.37
9744	1126225	33.37
9745	1127593	33.37
9746	1131952	33.37
9747	1154442	33.37
9748	1228270	33.37
9749	2248822	33.37
9750	3937202	33.37
9751	3948716	33.37
9752	5324277	33.37
9753	wsnp_Ex_c342_670415	33.41
9754	wsnp_Ex_c342_670243	33.41
9755	wsnp_Ex_c322_624793	33.41
9756	wPt-5738	33.53
9757	Xfba178	33.7
9758	1001016	33.78
9759	3936786	33.78
9760	1221596	33.78
9761	1228734	33.78
9762	1280658	33.78
9763	2320037	33.78
9764	993381	33.78
9765	4909922	33.79
9766	wPt-8242	33.9
9767	1262031	34.04
9768	1372769	34.04
9769	1021368	34.04
9770	1216703	34.04
9771	wPt-1591	34.04
9772	1279859	34.04
9773	1079423	34.04
9774	1119207	34.04
9775	1203426	34.04
9776	1258507	34.04
9777	1267283	34.04
9778	1267403	34.04
9779	1269209	34.04
9780	2248687	34.04
9781	wsnp_Ex_c36049_44083089	34.05
9782	wsnp_Ex_c3740_6815132	34.05
9783	wsnp_BF201235A_Ta_2_4	34.05
9784	Opata_1691415_17_PstIMspI_SNP	34.05
9785	Opata_42491_53_PstIMseI_SNP	34.05
9786	Opata_84744_87_PstIMseI_SNP	34.05
9787	Opata_158599_1_PstIMseI_SNP	34.05
9788	Opata_242932_21_PstIMspI_SNP	34.05
9789	Opata_23113_21_PstIMseI_SNP	34.05
9790	Opata_238955_36_PstIMseI_SNP	34.05
9791	Opata_152812_40_PstIMseI_SNP	34.05
9792	Opata_46479_40_PstIMseI_SNP	34.05
9793	Opata_36935_42_PstIMseI_SNP	34.05
9794	Opata_2592753_44_PstIMspI_SNP	34.05
9795	Opata_223713_30_PstIMseI_SNP	34.05
9796	Opata_31735_20_PstIMseI_SNP	34.05
9797	Opata_200167_29_PstIMseI_SNP	34.05
9798	Opata_104985_66_PstIMseI_SNP	34.05
9799	Opata_1560369_46_PstIMspI_SNP	34.05
9800	Opata_35861_36_PstIMseI_SNP	34.05
9801	Opata_152812_9_PstIMseI_SNP	34.05
9802	Opata_46479_60_PstIMseI_SNP	34.05
9803	Opata_384639_32_PstIMluI_SNP	34.05
9804	Opata_1691415_8_PstIMspI_SNP	34.05
9805	Opata_35861_72_PstIMseI_SNP	34.05
9806	Opata_158599_6_PstIMseI_SNP	34.05
9807	M6_379974_PstIMspI_PA	34.05
9808	Opata_3716910_62_PstIMspI_SNP	34.05
9809	Opata_247685_14_PstIMseI_SNP	34.05
9810	Opata_104985_18_PstIMseI_SNP	34.05
9811	Opata_84744_71_PstIMseI_SNP	34.05
9812	Opata_3322083_44_PstIMseI_SNP	34.05
9813	Opata_36935_37_PstIMseI_SNP	34.05
9814	Opata_80622_40_PstIMseI_SNP	34.05
9815	Opata_303651_9_PstIMseI_SNP	34.05
9816	Opata_3716910_51_PstIMspI_SNP	34.05
9817	Opata_694_15_PstIMseI_SNP	34.05
9818	Opata_136504_1_PstIMseI_SNP	34.05
9819	Opata_42382_51_PstIMseI_SNP	34.05
9820	Opata_302202_90_PstIMseI_SNP	34.05
9821	Opata_200167_66_PstIMseI_SNP	34.05
9822	Opata_355114_41_PstIMseI_SNP	34.05
9823	Opata_3515954_23_PstIMspI_SNP	34.05
9824	Opata_136504_60_PstIMseI_SNP	34.05
9825	Opata_215765_32_PstIMseI_SNP	34.05
9826	Opata_23113_54_PstIMseI_SNP	34.05
9827	Opata_46479_71_PstIMseI_SNP	34.05
9828	Opata_210444_35_PstIMseI_SNP	34.05
9829	M6_3550317_PstIMspI_PA	34.05
9830	Opata_4198856_15_PstIMseI_SNP	34.05
9831	Opata_210608_41_PstIMseI_SNP	34.05
9832	Opata_891896_69_PstIMspI_SNP	34.05
9833	Opata_1560892_16_PstIMspI_SNP	34.05
9834	Opata_4419_67_PstIMseI_SNP	34.05
9835	Opata_41712_34_PstIMseI_SNP	34.05
9836	M6_357141_PstIMluI_PA	34.05
9837	M6_222418_PstIMluI_PA	34.05
9838	Opata_2769617_PstIMspI_PA	34.05
9839	M6_2122162_PstIMspI_PA	34.05
9840	M6_1889014_PstIMspI_PA	34.05
9841	M6_2355001_PstIMluI_PA	34.05
9842	M6_3484834_PstIMspI_PA	34.05
9843	M6_387021_PstIMseI_PA	34.05
9844	M6_240366_PstIMluI_PA	34.05
9845	Opata_1779918_39_PstIMspI_SNP	34.05
9846	Opata_558774_34_PstIMspI_SNP	34.05
9847	Opata_129591_PstIMspI_PA	34.05
9848	Opata_2183971_PstIMspI_PA	34.05
9849	M6_1907036_PstIMspI_PA	34.05
9850	Opata_283348_31_PstIMspI_SNP	34.05
9851	M6_921810_PstIMspI_PA	34.05
9852	M6_689231_PstIMseI_PA	34.05
9853	Opata_978185_PstIMspI_PA	34.05
9854	Opata_2573010_PstIMseI_PA	34.05
9855	M6_1283054_PstIMspI_PA	34.05
9856	M6_2901069_PstIMspI_PA	34.05
9857	M6_123754_PstIMspI_PA	34.05
9858	M6_2733793_PstIMseI_PA	34.05
9859	Opata_1186966_48_PstIMspI_SNP	34.05
9860	Opata_1196671_PstIMspI_PA	34.05
9861	M6_2241987_PstIMluI_PA	34.05
9862	Opata_1459386_PstIMspI_PA	34.05
9863	M6_1126510_PstIMseI_PA	34.05
9864	M6_572120_PstIMspI_PA	34.05
9865	M6_2034018_PstIMseI_PA	34.05
9866	Opata_3544905_PstIMspI_PA	34.05
9867	M6_3454582_PstIMspI_PA	34.05
9868	M6_662652_PstIMspI_PA	34.05
9869	M6_386197_PstIMseI_PA	34.05
9870	M6_4056895_PstIMseI_PA	34.05
9871	Opata_3972036_44_PstIMspI_SNP	34.05
9872	M6_849663_PstIMseI_PA	34.05
9873	M6_192450_PstIMseI_PA	34.05
9874	Opata_1099825_PstIMseI_PA	34.05
9875	Opata_1016968_PstIMspI_PA	34.05
9876	Opata_3419848_PstIMseI_PA	34.05
9877	M6_41206_PstIMseI_PA	34.05
9878	Opata_2196873_PstIMseI_PA	34.05
9879	M6_920615_PstIMseI_PA	34.05
9880	Opata_668225_PstIMspI_PA	34.05
9881	M6_1570356_PstIMspI_PA	34.05
9882	M6_1084133_PstIMseI_PA	34.05
9883	M6_1047830_PstIMspI_PA	34.05
9884	Opata_4238238_19_PstIMspI_SNP	34.05
9885	M6_1306052_PstIMspI_PA	34.05
9886	Opata_895529_PstIMseI_PA	34.05
9887	M6_2991703_PstIMspI_PA	34.05
9888	Opata_2594286_7_PstIMspI_SNP	34.05
9889	Opata_558774_17_PstIMspI_SNP	34.05
9890	Opata_1151180_61_PstIMspI_SNP	34.05
9891	M6_3415221_PstIMseI_PA	34.05
9892	Opata_1900017_89_PstIMspI_SNP	34.05
9893	Opata_1214666_PstIMspI_PA	34.05
9894	M6_397335_PstIMspI_PA	34.05
9895	M6_2862031_PstIMspI_PA	34.05
9896	Opata_1598763_9_PstIMspI_SNP	34.05
9897	Opata_39393_PstIMspI_PA	34.05
9898	M6_919249_PstIMluI_PA	34.05
9899	M6_1193362_PstIMspI_PA	34.05
9900	M6_717820_PstIMspI_PA	34.05
9901	M6_389149_PstIMspI_PA	34.05
9902	Opata_4219480_PstIMspI_PA	34.05
9903	Opata_1763190_PstIMspI_PA	34.05
9904	Opata_279194_28_PstIMspI_SNP	34.05
9905	Opata_2687521_82_PstIMspI_SNP	34.05
9906	Opata_3901617_56_PstIMspI_SNP	34.05
9907	M6_47490_PstIMluI_PA	34.05
9908	M6_1348092_PstIMspI_PA	34.05
9909	M6_7713_PstIMseI_PA	34.05
9910	Opata_2031983_83_PstIMspI_SNP	34.05
9911	M6_36048_PstIMluI_PA	34.05
9912	M6_2386010_PstIMspI_PA	34.05
9913	Opata_3567708_PstIMseI_PA	34.05
9914	Opata_537450_PstIMspI_PA	34.05
9915	M6_680818_PstIMspI_PA	34.05
9916	M6_1980543_PstIMseI_PA	34.05
9917	Opata_3098421_PstIMspI_PA	34.05
9918	M6_1391090_PstIMseI_PA	34.05
9919	Opata_2617826_PstIMseI_PA	34.05
9920	M6_2519926_PstIMspI_PA	34.05
9921	Opata_1681887_PstIMspI_PA	34.05
9922	M6_1372950_PstIMseI_PA	34.05
9923	M6_1493455_PstIMspI_PA	34.05
9924	M6_2330395_PstIMspI_PA	34.05
9925	M6_3599065_PstIMspI_PA	34.05
9926	Opata_2048639_38_PstIMspI_SNP	34.05
9927	M6_4057721_PstIMseI_PA	34.05
9928	M6_1239130_PstIMspI_PA	34.05
9929	Opata_242932_49_PstIMspI_SNP	34.05
9930	Opata_1893181_PstIMspI_PA	34.05
9931	Opata_1522082_PstIMseI_PA	34.05
9932	M6_1669466_PstIMspI_PA	34.05
9933	M6_2304470_PstIMspI_PA	34.05
9934	Opata_875925_PstIMspI_PA	34.05
9935	Opata_96904_20_PstIMseI_SNP	34.05
9936	Opata_30393_9_PstIMseI_SNP	34.05
9937	M6_1311392_PstIMseI_PA	34.05
9938	Opata_2112073_PstIMspI_PA	34.05
9939	M6_1646889_PstIMluI_PA	34.05
9940	Opata_283348_47_PstIMspI_SNP	34.05
9941	M6_717595_PstIMseI_PA	34.05
9942	M6_1369330_PstIMseI_PA	34.05
9943	Opata_4086050_PstIMspI_PA	34.05
9944	M6_2870110_PstIMseI_PA	34.05
9945	Opata_1765597_PstIMseI_PA	34.05
9946	M6_1269161_PstIMspI_PA	34.05
9947	Opata_800037_PstIMspI_PA	34.05
9948	M6_1251670_PstIMspI_PA	34.05
9949	M6_3097664_PstIMspI_PA	34.05
9950	Opata_998015_PstIMspI_PA	34.05
9951	Opata_4020301_PstIMspI_PA	34.05
9952	Opata_811825_PstIMspI_PA	34.05
9953	Opata_3240399_PstIMspI_PA	34.05
9954	Opata_2600943_PstIMseI_PA	34.05
9955	Opata_4186559_PstIMspI_PA	34.05
9956	Opata_304648_PstIMspI_PA	34.05
9957	Opata_135305_PstIMspI_PA	34.05
9958	Opata_1868682_PstIMspI_PA	34.05
9959	Opata_3362229_PstIMspI_PA	34.05
9960	Opata_2103703_PstIMseI_PA	34.05
9961	Opata_1313396_PstIMspI_PA	34.05
9962	Opata_1853822_PstIMspI_PA	34.05
9963	Opata_3258721_PstIMspI_PA	34.05
9964	Opata_1787076_PstIMspI_PA	34.05
9965	Opata_203172_PstIMspI_PA	34.05
9966	Opata_2904539_PstIMspI_PA	34.05
9967	Opata_611161_PstIMspI_PA	34.05
9968	Opata_1097060_PstIMspI_PA	34.05
9969	Opata_1562369_PstIMspI_PA	34.05
9970	Opata_3504844_PstIMspI_PA	34.05
9971	Opata_538799_PstIMspI_PA	34.05
9972	Opata_722679_PstIMspI_PA	34.05
9973	Opata_1013177_PstIMspI_PA	34.05
9974	Opata_3575130_PstIMspI_PA	34.05
9975	Opata_2820206_PstIMspI_PA	34.05
9976	M6_763562_PstIMseI_PA	34.05
9977	M6_1933538_PstIMseI_PA	34.05
9978	M6_3972392_PstIMseI_PA	34.05
9979	M6_19769_PstIMseI_PA	34.05
9980	Opata_3679128_PstIMspI_PA	34.05
9981	Opata_2815577_PstIMspI_PA	34.05
9982	Opata_739554_PstIMspI_PA	34.05
9983	Opata_3893099_PstIMspI_PA	34.05
9984	Opata_3891204_PstIMspI_PA	34.05
9985	Opata_1345805_PstIMspI_PA	34.05
9986	Opata_1083189_PstIMspI_PA	34.05
9987	M6_377051_PstIMspI_PA	34.05
9988	Opata_1105642_PstIMspI_PA	34.05
9989	M6_870920_PstIMspI_PA	34.05
9990	Opata_4023184_PstIMspI_PA	34.05
9991	Opata_390802_PstIMseI_PA	34.05
9992	Opata_249301_PstIMspI_PA	34.05
9993	Opata_1177212_PstIMseI_PA	34.05
9994	Opata_2791690_PstIMspI_PA	34.05
9995	Opata_2488148_PstIMseI_PA	34.05
9996	M6_1699604_PstIMspI_PA	34.05
9997	Opata_3975079_PstIMspI_PA	34.05
9998	Opata_2133146_PstIMseI_PA	34.05
9999	M6_2434714_PstIMspI_PA	34.05
10000	Opata_3359675_PstIMspI_PA	34.05
10001	M6_1368762_PstIMseI_PA	34.05
10002	Opata_2693972_PstIMspI_PA	34.05
10003	M6_2525982_PstIMspI_PA	34.05
10004	Opata_3923689_PstIMspI_PA	34.05
10005	M6_779230_PstIMspI_PA	34.05
10006	Opata_2971638_PstIMspI_PA	34.05
10007	Opata_3075939_PstIMspI_PA	34.05
10008	M6_1125846_PstIMspI_PA	34.05
10009	Opata_1709848_PstIMspI_PA	34.05
10010	M6_1889714_PstIMspI_PA	34.05
10011	Opata_1849238_PstIMspI_PA	34.05
10012	M6_1514378_PstIMseI_PA	34.05
10013	M6_728765_PstIMseI_PA	34.05
10014	M6_3136899_PstIMspI_PA	34.05
10015	M6_506310_PstIMspI_PA	34.05
10016	M6_1245749_PstIMspI_PA	34.05
10017	Opata_788494_PstIMspI_PA	34.05
10018	M6_3098247_PstIMspI_PA	34.05
10019	Opata_540724_PstIMspI_PA	34.05
10020	M6_831512_PstIMseI_PA	34.05
10021	M6_3020361_PstIMspI_PA	34.05
10022	Opata_1105256_PstIMspI_PA	34.05
10023	M6_1335035_PstIMspI_PA	34.05
10024	M6_854892_PstIMspI_PA	34.05
10025	Opata_3747707_PstIMspI_PA	34.05
10026	M6_7852_PstIMseI_PA	34.05
10027	M6_469023_PstIMspI_PA	34.05
10028	M6_605580_PstIMspI_PA	34.05
10029	M6_691280_PstIMspI_PA	34.05
10030	Opata_326339_PstIMspI_PA	34.05
10031	Ex_c12425_506	34.05
10032	RAC875_c63018_348	34.05
10033	Excalibur_c47288_232	34.05
10034	Excalibur_rep_c70913_299	34.05
10035	RAC875_c47161_142	34.05
10036	Excalibur_c59807_266	34.05
10037	Kukri_rep_c109732_72	34.05
10038	RAC875_c510_923	34.05
10039	tplb0032i02_1435	34.05
10040	Ra_c510_171	34.05
10041	RAC875_c15909_686	34.05
10042	RAC875_c7739_229	34.05
10043	Tdurum_contig21761_267	34.05
10044	wsnp_Ex_c101374_86744680	34.15
10045	Opata_2566594_27_PstIMspI_SNP	34.15
10046	Opata_1880470_69_PstIMspI_SNP	34.15
10047	Opata_1599648_28_PstIMspI_SNP	34.15
10048	Opata_2110390_58_PstIMspI_SNP	34.15
10049	Opata_821568_55_PstIMspI_SNP	34.15
10050	Opata_1652465_61_PstIMspI_SNP	34.15
10051	Opata_37753_16_PstIMspI_SNP	34.15
10052	Opata_19680_PstIMspI_PA	34.15
10053	Opata_1624192_35_PstIMspI_SNP	34.15
10054	Opata_3719737_23_PstIMspI_SNP	34.15
10055	Opata_46849_22_PstIMspI_SNP	34.15
10056	Opata_52746_8_PstIMspI_SNP	34.15
10057	Opata_2566594_33_PstIMspI_SNP	34.15
10058	Opata_2110390_57_PstIMspI_SNP	34.15
10059	Opata_2566594_3_PstIMspI_SNP	34.15
10060	Opata_1573229_6_PstIMspI_SNP	34.15
10061	Opata_3719737_17_PstIMspI_SNP	34.15
10062	Opata_1748565_63_PstIMspI_SNP	34.15
10063	Opata_1748565_52_PstIMspI_SNP	34.15
10064	Opata_246808_60_PstIMspI_SNP	34.15
10065	Opata_1995436_PstIMspI_PA	34.15
10066	Opata_1624192_38_PstIMspI_SNP	34.15
10067	Opata_4132234_PstIMspI_PA	34.15
10068	Opata_266652_PstIMluI_PA	34.15
10069	1144426	34.21
10070	BobWhite_c10673_330	34.36
10071	Tdurum_contig48835_437	34.36
10072	BobWhite_c10673_138	34.36
10073	BS00067342_51	34.36
10074	BS00082127_51	34.36
10075	Tdurum_contig42423_1536	34.36
10076	tplb0049o19_694	34.36
10077	BS00071630_51	34.36
10078	BS00078051_51	34.36
10079	BS00086125_51	34.36
10080	BS00090701_51	34.36
10081	BS00108016_51	34.36
10082	BS00109498_51	34.36
10083	BS00110397_51	34.36
10084	D_GCE8AKX02FU286_163	34.36
10085	Ex_c8173_453	34.36
10086	Excalibur_c30150_172	34.36
10087	GENE-1343_153	34.36
10088	GENE-1711_304	34.36
10089	IAAV2182	34.36
10090	IAAV8116	34.36
10091	BobWhite_c12426_84	34.36
10092	JD_c7328_640	34.36
10093	Kukri_c13187_556	34.36
10094	Kukri_c23195_266	34.36
10095	Kukri_c66132_81	34.36
10096	Kukri_c9883_407	34.36
10097	Ra_c30334_269	34.36
10098	RAC875_c1125_578	34.36
10099	RAC875_c138_551	34.36
10100	RAC875_c48703_148	34.36
10101	RFL_Contig5195_1401	34.36
10102	TA001604-0320	34.36
10103	TA002254-0660	34.36
10104	TA004277-1088	34.36
10105	BS00013534_51	34.36
10106	BS00018347_51	34.36
10107	Tdurum_contig10785_1428	34.36
10108	Tdurum_contig15156_397	34.36
10109	Tdurum_contig29895_242	34.36
10110	Tdurum_contig44328_448	34.36
10111	BS00022760_51	34.36
10112	Tdurum_contig63196_123	34.36
10113	Tdurum_contig74742_822	34.36
10114	Tdurum_contig77522_310	34.36
10115	BS00039973_51	34.36
10116	BS00044806_51	34.36
10117	BS00095511_51	34.36
10118	CAP12_rep_c4748_249	34.36
10119	D_contig46934_77	34.36
10120	D_GDRF1KQ01AX0PH_169	34.36
10121	Ex_c12186_62	34.36
10122	BobWhite_c26296_83	34.36
10123	BobWhite_c26803_89	34.36
10124	Excalibur_c1408_1349	34.36
10125	Excalibur_c1408_509	34.36
10126	BobWhite_c29807_84	34.36
10127	Excalibur_c18324_297	34.36
10128	Excalibur_c18324_390	34.36
10129	Excalibur_c1986_439	34.36
10130	Excalibur_c20911_832	34.36
10131	Excalibur_c24380_444	34.36
10132	Excalibur_c25599_358	34.36
10133	BobWhite_c31875_102	34.36
10134	Excalibur_c45012_121	34.36
10135	Excalibur_c8436_1205	34.36
10136	Excalibur_rep_c112367_293	34.36
10137	GENE-1298_29	34.36
10138	GENE-1676_1048	34.36
10139	IACX10973	34.36
10140	IACX11028	34.36
10141	BobWhite_c6032_343	34.36
10142	Kukri_c2884_93	34.36
10143	Kukri_c31776_1621	34.36
10144	Kukri_c5092_831	34.36
10145	Kukri_rep_c113558_107	34.36
10146	Ra_c21039_122	34.36
10147	BobWhite_rep_c63376_215	34.36
10148	RAC875_c37392_401	34.36
10149	BS00004089_51	34.36
10150	RAC875_c63883_115	34.36
10151	RAC875_c74_204	34.36
10152	RAC875_c829_1143	34.36
10153	RAC875_c829_355	34.36
10154	RAC875_c9543_99	34.36
10155	RFL_Contig5625_1069	34.36
10156	RFL_Contig5625_1910	34.36
10157	RFL_Contig5625_2578	34.36
10158	BS00012205_51	34.36
10159	TA001263-0453	34.36
10160	BS00012249_51	34.36
10161	TA002095-0637	34.36
10162	BS00012409_51	34.36
10163	TA005687-0401	34.36
10164	Tdurum_contig10785_2433	34.36
10165	Tdurum_contig15156_136	34.36
10166	Tdurum_contig15156_730	34.36
10167	Tdurum_contig15440_616	34.36
10168	Tdurum_contig29563_183	34.36
10169	BS00022331_51	34.36
10170	Tdurum_contig41902_1673	34.36
10171	Tdurum_contig54254_423	34.36
10172	Tdurum_contig76595_208	34.36
10173	Tdurum_contig81115_133	34.36
10174	BS00029208_51	34.36
10175	BS00030721_51	34.36
10176	BS00032162_51	34.36
10177	BobWhite_c15485_590	34.36
10178	BS00064174_51	34.36
10179	BS00064706_51	34.36
10180	CAP8_c1562_139	34.36
10181	Excalibur_c10307_254	34.36
10182	IACX11199	34.36
10183	RAC875_c44675_71	34.36
10184	TA001766-2030	34.36
10185	D_contig32469_298	34.36
10186	D_GBUVHFX01CSU22_382	34.36
10187	BobWhite_c2512_1588	34.36
10188	Excalibur_c1787_1271	34.36
10189	Excalibur_c3685_196	34.36
10190	Excalibur_c4748_859	34.36
10191	Excalibur_c54759_236	34.36
10192	Excalibur_c81644_345	34.36
10193	GENE-1086_1111	34.36
10194	GENE-1343_658	34.36
10195	BobWhite_c48552_702	34.36
10196	Ku_c42579_870	34.36
10197	Kukri_c48683_434	34.36
10198	Kukri_rep_c105874_311	34.36
10199	Kukri_rep_c105874_631	34.36
10200	Ra_c15916_266	34.36
10201	BS00006788_51	34.36
10202	BS00010555_51	34.36
10203	RFL_Contig1863_250	34.36
10204	BS00011952_51	34.36
10205	Tdurum_contig11338_599	34.36
10206	Tdurum_contig17959_322	34.36
10207	Tdurum_contig20262_440	34.36
10208	Tdurum_contig56157_1205	34.36
10209	Tdurum_contig68672_95	34.36
10210	Tdurum_contig69643_287	34.36
10211	Excalibur_c754_395	34.36
10212	Ku_c30440_428	34.36
10213	BS00012407_51	34.36
10214	Excalibur_c7682_652	34.36
10215	IAAV8167	34.36
10216	Kukri_c51055_223	34.36
10217	RAC875_c63018_441	34.36
10218	tplb0032i02_1388	34.36
10219	Kukri_c22686_422	34.36
10220	BS00022393_51	34.36
10221	wsnp_RFL_Contig3790_4082085	34.45
10222	wsnp_BF201235A_Ta_2_19	34.45
10223	wsnp_Ex_c770_1514612	34.45
10224	Excalibur_c32668_467	34.45
10225	RAC875_c39634_370	34.45
10226	Tdurum_contig10785_103	34.45
10227	BS00022322_51	34.45
10228	Tdurum_contig10785_1409	34.45
10229	Tdurum_contig10785_1669	34.45
10230	Tdurum_contig10785_816	34.45
10231	Excalibur_rep_c106338_424	34.45
10232	RAC875_c2965_1689	34.45
10233	Excalibur_rep_c110303_320	34.45
10234	Kukri_c46040_620	34.45
10235	1083254	34.51
10236	1096153	34.51
10237	1109890	34.51
10238	1127467	34.51
10239	1128316	34.51
10240	1132065	34.51
10241	1132549	34.51
10242	1226245	34.51
10243	1233528	34.51
10244	1235727	34.51
10245	1240211	34.51
10246	1240375	34.51
10247	1284084	34.51
10248	1302800	34.51
10249	1680684	34.51
10250	3020480	34.51
10251	3023152	34.51
10252	3024404	34.51
10253	3026123	34.51
10254	3027432	34.51
10255	3027912	34.51
10256	3034615	34.51
10257	3532640	34.51
10258	3532724	34.51
10259	3532742	34.51
10260	3532774	34.51
10261	3532991	34.51
10262	3533449	34.51
10263	3533910	34.51
10264	3935654	34.51
10265	3936536	34.51
10266	3936851	34.51
10267	3938052	34.51
10268	3940307	34.51
10269	3943258	34.51
10270	3945091	34.51
10271	3945614	34.51
10272	3946525	34.51
10273	3948399	34.51
10274	3949296	34.51
10275	3951706	34.51
10276	3951719	34.51
10277	3951942	34.51
10278	3952130	34.51
10279	3957272	34.51
10280	3959528	34.51
10281	3959610	34.51
10282	3959987	34.51
10283	3960874	34.51
10284	3961191	34.51
10285	4009205	34.51
10286	4261961	34.51
10287	4394326	34.51
10288	4394479	34.51
10289	4394595	34.51
10290	4397549	34.51
10291	4397572	34.51
10292	4398242	34.51
10293	4398347	34.51
10294	4404583	34.51
10295	4405551	34.51
10296	4406614	34.51
10297	4407628	34.51
10298	4407644	34.51
10299	4408961	34.51
10300	4439573	34.51
10301	4439627	34.51
10302	4439824	34.51
10303	4440337	34.51
10304	4440384	34.51
10305	4537731	34.51
10306	4538104	34.51
10307	4538310	34.51
10308	4538625	34.51
10309	4538671	34.51
10310	4538843	34.51
10311	4539050	34.51
10312	4539215	34.51
10313	4539601	34.51
10314	4539947	34.51
10315	4540234	34.51
10316	4540344	34.51
10317	4540372	34.51
10318	4540469	34.51
10319	4540586	34.51
10320	4540594	34.51
10321	4540682	34.51
10322	4541010	34.51
10323	4541685	34.51
10324	4541753	34.51
10325	4542939	34.51
10326	4542941	34.51
10327	4543215	34.51
10328	4543650	34.51
10329	4544563	34.51
10330	4991202	34.51
10331	7931194	34.51
10332	wsnp_Ex_c26406_35653828	34.55
10333	P78/M92.10	34.7
10334	Xgpw2089	34.7
10335	1056176	34.7
10336	1068370	34.7
10337	2303384	34.7
10338	1261266	34.7
10339	2278651	34.7
10340	991790	34.7
10341	1385754	34.7
10342	1386989	34.7
10343	1666258	34.7
10344	1699761	34.7
10345	1700304	34.7
10346	2257340	34.7
10347	3937313	34.7
10348	3960136	34.7
10349	4002240	34.7
10350	4004014	34.7
10351	4004595	34.7
10352	4005402	34.7
10353	5345751	34.78
10354	3022804	35.25
10355	wPt-8132	35.35
10356	wPt-8464	35.35
10357	2245776	35.35
10358	1205176	35.41
10359	1234003	35.41
10360	Xwmc198	35.7
10361	wsnp_JD_rep_c49304_33527235	35.73
10362	wsnp_Ex_c3963_7179957	35.73
10363	wsnp_Ex_c2389_4479352	35.73
10364	wsnp_Ex_c2389_4479047	35.73
10365	wsnp_Ex_c2389_4477096	35.73
10366	wsnp_Ex_c3685_6723631	35.73
10367	981668	35.82
10368	998804	35.82
10369	1005080	35.82
10370	1057923	35.82
10371	1080059	35.82
10372	1084265	35.82
10373	1088834	35.82
10374	1089011	35.82
10375	1091123	35.82
10376	1092428	35.82
10377	1093231	35.82
10378	1094282	35.82
10379	1099615	35.82
10380	1099987	35.82
10381	1101020	35.82
10382	1102278	35.82
10383	1102870	35.82
10384	1102929	35.82
10385	1103516	35.82
10386	1105960	35.82
10387	1106221	35.82
10388	1109241	35.82
10389	1109361	35.82
10390	1117152	35.82
10391	1118220	35.82
10392	1119700	35.82
10393	1121891	35.82
10394	1125433	35.82
10395	1125816	35.82
10396	1127434	35.82
10397	1127526	35.82
10398	1129427	35.82
10399	1132305	35.82
10400	1133537	35.82
10401	1135520	35.82
10402	1151250	35.82
10403	1152055	35.82
10404	1179086	35.82
10405	1184286	35.82
10406	1184513	35.82
10407	1201251	35.82
10408	1209870	35.82
10409	1227066	35.82
10410	1228091	35.82
10411	1231841	35.82
10412	1241320	35.82
10413	1241346	35.82
10414	1245173	35.82
10415	1251492	35.82
10416	1262426	35.82
10417	1262535	35.82
10418	1265382	35.82
10419	1265404	35.82
10420	1266639	35.82
10421	1267121	35.82
10422	1267206	35.82
10423	1272011	35.82
10424	1373942	35.82
10425	1380413	35.82
10426	1383441	35.82
10427	1666892	35.82
10428	1676652	35.82
10429	1696903	35.82
10430	1698915	35.82
10431	1721319	35.82
10432	1736227	35.82
10433	1763910	35.82
10434	2254239	35.82
10435	2266810	35.82
10436	2277487	35.82
10437	2278301	35.82
10438	2279257	35.82
10439	2291746	35.82
10440	2307346	35.82
10441	2317982	35.82
10442	2337828	35.82
10443	3020732	35.82
10444	3021558	35.82
10445	3022890	35.82
10446	3023133	35.82
10447	3024826	35.82
10448	3026620	35.82
10449	3027490	35.82
10450	3029535	35.82
10451	3033869	35.82
10452	3064382	35.82
10453	4910162	35.82
10454	4910231	35.82
10455	4910782	35.82
10456	5359975	35.82
10457	988980	35.89
10458	1061639	35.89
10459	1126914	35.89
10460	1157013	35.89
10461	1266194	35.89
10462	1377986	35.89
10463	2265618	35.89
10464	2324875	35.89
10465	2327317	35.89
10466	2327684	35.89
10467	3384861	35.89
10468	3532822	35.89
10469	3937792	35.89
10470	3943672	35.89
10471	3953859	35.89
10472	4394582	35.89
10473	4405174	35.89
10474	5324784	35.89
10475	5365308	35.89
10476	wsnp_RFL_Contig1951_1127302	36.04
10477	wsnp_Ra_c8771_14786376	36.04
10478	1274064	36.04
10479	3028259	36.04
10480	1211822	36.04
10481	1108041	36.04
10482	3944862	36.04
10483	1053961	36.21
10484	1272923	36.21
10485	wsnp_Ex_rep_c104041_88855253	36.36
10486	3947160	36.44
10487	3950255	36.44
10488	Xbcd152a	36.7
10489	Xfbb226a	36.7
10490	1109505	36.93
10491	3941351	36.93
10492	2258266	36.93
10493	115658	36.93
10494	305054	36.93
10495	1038630	36.93
10496	1117032	36.93
10497	1271447	36.93
10498	wsnp_Ex_c2389_4477621	37.25
10499	1214515	37.57
10500	Xpsr332	37.7
10501	Xpsr109(RbcS)	37.7
10502	Xwsu1(Dor6).1	37.7
10503	Xbcd1184.1	37.7
10504	Xpsr133	37.7
10505	Yr32	37.7
10506	BS00067684_51	37.85
10507	Excalibur_c3084_1843	37.85
10508	Excalibur_c40567_1857	37.85
10509	Kukri_c21523_222	37.85
10510	Kukri_c52644_277	37.85
10511	RAC875_c3620_735	37.85
10512	BS00011835_51	37.85
10513	Tdurum_contig28712_190	37.85
10514	Tdurum_contig42423_1963	37.85
10515	Tdurum_contig42423_2293	37.85
10516	Tdurum_contig42423_2448	37.85
10517	Tdurum_contig42423_2462	37.85
10518	Tdurum_contig42423_2699	37.85
10519	Tdurum_contig63516_497	37.85
10520	BS00068396_51	37.85
10521	BS00099658_51	37.85
10522	D_F1BEJMU02JILPD_53	37.85
10523	Excalibur_c22855_338	37.85
10524	GENE-0977_215	37.85
10525	GENE-1343_315	37.85
10526	IACX5938	37.85
10527	IACX6089	37.85
10528	Kukri_c11809_824	37.85
10529	RAC875_c21811_284	37.85
10530	RAC875_c48625_142	37.85
10531	RAC875_c48625_311	37.85
10532	BS00004243_51	37.85
10533	BS00011101_51	37.85
10534	BS00013827_51	37.85
10535	Tdurum_contig60235_622	37.85
10536	tplb0046h22_935	37.85
10537	wsnp_CAP12_c455_248396	37.85
10538	BS00029906_51	37.85
10539	BS00029910_51	37.85
10540	GENE-1397_105	37.85
10541	IACX9408	37.85
10542	RAC875_c48625_182	37.85
10543	BS00011893_51	37.85
10544	BS00080836_51	37.85
10545	BS00086364_51	37.85
10546	BS00086365_51	37.85
10547	BS00110224_51	37.85
10548	BS00111069_51	37.85
10549	CAP12_c259_307	37.85
10550	CAP7_c11806_165	37.85
10551	CAP7_c3284_55	37.85
10552	Excalibur_c12177_285	37.85
10553	Excalibur_c1408_1577	37.85
10554	BobWhite_c11608_78	37.85
10555	Excalibur_rep_c107932_225	37.85
10556	Excalibur_rep_c70913_93	37.85
10557	GENE-0674_655	37.85
10558	GENE-1132_105	37.85
10559	GENE-1343_482	37.85
10560	GENE-1390_183	37.85
10561	GENE-1397_775	37.85
10562	GENE-1422_762	37.85
10563	GENE-1422_774	37.85
10564	IACX11417	37.85
10565	IACX12079	37.85
10566	IACX12130	37.85
10567	IACX6178	37.85
10568	Kukri_c14598_614	37.85
10569	BobWhite_c6463_340	37.85
10570	Kukri_c19434_1170	37.85
10571	Kukri_c19434_504	37.85
10572	Kukri_c24446_306	37.85
10573	Kukri_c3882_2021	37.85
10574	Kukri_c5282_622	37.85
10575	Kukri_c5282_726	37.85
10576	Kukri_c58327_234	37.85
10577	RAC875_c15909_659	37.85
10578	RAC875_c26214_505	37.85
10579	RAC875_c47161_100	37.85
10580	BS00003867_51	37.85
10581	BS00004112_51	37.85
10582	RAC875_c78169_98	37.85
10583	RAC875_c98844_403	37.85
10584	RAC875_rep_c105053_57	37.85
10585	RAC875_rep_c108412_116	37.85
10586	BS00010629_51	37.85
10587	RAC875_rep_c88665_100	37.85
10588	RAC875_rep_c88665_52	37.85
10589	RAC875_s118883_99	37.85
10590	RFL_Contig772_1037	37.85
10591	BS00014736_51	37.85
10592	BS00021706_51	37.85
10593	BS00039972_51	37.85
10594	BS00066686_51	37.85
10595	BS00067214_51	37.85
10596	BobWhite_c48552_673	37.85
10597	Kukri_c29492_98	37.85
10598	Kukri_c36125_199	37.85
10599	RAC875_c829_611	37.85
10600	Tdurum_contig15438_231	37.85
10601	RAC875_c36586_321	37.85
10602	RAC875_c36586_360	37.85
10603	RAC875_c5260_869	37.85
10604	Tdurum_contig22702_156	37.85
10605	Tdurum_contig22702_92	37.85
10606	BS00065667_51	37.89
10607	1089401	38.01
10608	Kukri_c16577_529	38.17
10609	1087758	38.24
10610	1771853	38.24
10611	3960080	38.24
10612	4002852	38.24
10613	4004631	38.24
10614	521231	38.24
10615	1314832	38.24
10616	Kukri_c53810_315	38.49
10617	Xgwm71a	38.7
10618	XgbxG036a	38.7
10619	1035803	38.72
10620	1132194	38.78
10621	Xbcd1184	38.9
10622	1027217	38.95
10623	BS00068050_51	39.07
10624	D_contig63863_1140	39.07
10625	Ex_c16373_274	39.07
10626	Excalibur_c39189_510	39.07
10627	Excalibur_c9656_170	39.07
10628	Excalibur_s113791_202	39.07
10629	Kukri_c102346_668	39.07
10630	BS00010043_51	39.07
10631	RAC875_s105855_213	39.07
10632	RFL_Contig6096_477	39.07
10633	TA002014-0997	39.07
10634	TA002014-1062	39.07
10635	Tdurum_contig8121_132	39.07
10636	wsnp_Ex_rep_c80588_75758453	39.07
10637	BS00062973_51	39.07
10638	BS00045171_51	39.07
10639	Excalibur_rep_c112367_329	39.07
10640	IAAV8700	39.07
10641	998741	39.29
10642	1058307	39.29
10643	1071254	39.73
10644	1021296	39.97
10645	1092690	40.12
10646	1212382	40.12
10647	1236849	40.12
10648	1270376	40.12
10649	1281763	40.12
10650	Xbarc5	40.7
10651	Xfbb329	40.7
10652	Xcdo1281b	40.7
10653	Xbcd855a	40.7
10654	Xcdo405a	40.7
10655	Xfba106a	40.7
10656	XgbxG281	40.7
10657	Xbcd161a	40.7
10658	Xbcd1688a	40.7
10659	Xfba374a	40.7
10660	XPAACTelo1	40.7
10661	1071123	40.82
10662	1146447	40.82
10663	1279811	40.82
10664	1279908	40.82
10665	2275563	40.82
10666	2290684	40.82
10667	2332587	40.82
10668	3023767	40.82
10669	3571384	40.82
10670	3949291	40.82
10671	3955549	40.82
10672	4004061	40.82
10673	wPt-9070	40.84
10674	wPt-8004	40.84
10675	wPt-6245	40.87
10676	wPt-9432	41.09
10677	wPt-1112	41.09
10678	wPt-5647	41.21
10679	wPt-4197	41.21
10680	tPt-1041	41.21
10681	1373824	41.32
10682	1037015	42.06
10683	1214885	42.06
10684	1022158	42.21
10685	1105949	42.21
10686	1215818	42.21
10687	1235636	42.21
10688	2289793	42.21
10689	2290811	42.21
10690	3942442	42.21
10691	3944177	42.21
10692	4991574	42.21
10693	5346572	42.21
10694	7353392	42.21
10695	wPt-669245	42.27
10696	wPt-7187	42.27
10697	wPt-743061	42.27
10698	wPt-744782	42.27
10699	Xfba272.1	42.4
10700	Xwmc69.2	42.4
10701	Xabc170	42.4
10702	BobWhite_rep_c64012_389	42.4
10703	1111892	42.44
10704	1269778	42.44
10705	3020697	42.44
10706	1260566	42.57
10707	1696202	42.57
10708	Xwmc827	42.6
10709	Kukri_c63732_593	42.63
10710	RAC875_rep_c111906_144	42.63
10711	Tdurum_contig42153_5214	42.63
10712	Tdurum_contig42153_5454	42.63
10713	Tdurum_contig42153_5720	42.63
10714	Tdurum_contig42153_5854	42.63
10715	Tdurum_contig42153_5944	42.63
10716	Tdurum_contig42153_6168	42.63
10717	Tdurum_contig42153_6232	42.63
10718	Tdurum_contig42153_6439	42.63
10719	Tdurum_contig42153_7329	42.63
10720	Tdurum_contig42153_6360	42.63
10721	Tdurum_contig42153_6571	42.63
10722	3030598	42.64
10723	Xfba272	43
10724	Xwmc453	43.2
10725	998359	43.21
10726	1003109	43.21
10727	1009798	43.21
10728	1212067	43.21
10729	1234766	43.21
10730	1255550	43.21
10731	2276768	43.21
10732	2280552	43.21
10733	3020873	43.21
10734	3951763	43.21
10735	Kukri_c31508_91	43.37
10736	RAC875_c62936_139	43.37
10737	Kukri_c42095_196	43.37
10738	RAC875_c14082_2606	43.37
10739	Tdurum_contig42510_1113	43.37
10740	wsnp_Ex_rep_c93362_82371891	43.81
10741	wsnp_Ex_rep_c93362_82371838	43.81
10742	wsnp_Ex_rep_c93362_82371808	43.81
10743	CAP11_rep_c9060_520	43.81
10744	BobWhite_c2022_245	43.81
10745	CAP8_rep_c8022_270	43.81
10746	BobWhite_c58481_104	43.81
10747	RAC875_c11652_544	43.81
10748	D_F5XZDLF01EFGMN_252	43.81
10749	BobWhite_rep_c65044_472	43.81
10750	TA012416-0590	43.81
10751	1243763	43.84
10752	PPDA1	43.87
10753	2249950	43.87
10754	4394815	43.87
10755	4405888	43.87
10756	4537735	43.87
10757	4537826	43.87
10758	4541897	43.87
10759	4993135	43.87
10760	2269881	43.92
10761	3944394	43.92
10762	4405298	43.92
10763	4536559	43.92
10764	2263923	43.92
10765	1037819	43.92
10766	1081619	43.92
10767	1104152	43.92
10768	1130328	43.92
10769	1132054	43.92
10770	1240774	43.92
10771	1400152	43.92
10772	3064473	43.92
10773	3961030	43.92
10774	3026484	43.92
10775	1234801	43.92
10776	1011586	43.92
10777	2334192	43.92
10778	2264948	43.92
10779	3942085	43.92
10780	4396755	43.92
10781	4542348	43.92
10782	4663934	43.92
10783	1024970	43.92
10784	978751	43.92
10785	1037499	43.92
10786	1038091	43.92
10787	1046119	43.92
10788	1062532	43.92
10789	1064047	43.92
10790	1091838	43.92
10791	1091862	43.92
10792	1104115	43.92
10793	1122167	43.92
10794	1151366	43.92
10795	1235780	43.92
10796	1243278	43.92
10797	1261058	43.92
10798	1277633	43.92
10799	1280185	43.92
10800	1667915	43.92
10801	2257945	43.92
10802	2264078	43.92
10803	3026757	43.92
10804	3027427	43.92
10805	3028230	43.92
10806	3961082	43.92
10807	4393934	43.92
10808	1059243	43.92
10809	1264891	43.92
10810	1055737	43.92
10811	2258664	43.92
10812	1061775	43.92
10813	1018775	43.92
10814	1120653	43.92
10815	3064836	43.92
10816	1254628	43.92
10817	1255789	43.92
10818	2268290	43.92
10819	349182	43.92
10820	408161	43.92
10821	1108053	43.92
10822	1123838	43.92
10823	2244548	43.92
10824	wsnp_RFL_Contig366_3864231	44.21
10825	wsnp_Ex_rep_c67542_66164609	44.21
10826	wsnp_CAP8_rep_c9132_3977980	44.21
10827	wsnp_CAP11_rep_c4118_1946999	44.21
10828	wsnp_CAP8_c2110_1147974	44.21
10829	Opata_429300_20_PstIMseI_SNP	44.21
10830	Opata_418765_32_PstIMseI_SNP	44.21
10831	Opata_859091_PstIMspI_PA	44.21
10832	Opata_1535099_PstIMseI_PA	44.21
10833	Opata_304711_PstIMspI_PA	44.21
10834	Opata_1711361_PstIMspI_PA	44.21
10835	Opata_357266_PstIMspI_PA	44.21
10836	Opata_374392_PstIMseI_PA	44.21
10837	Opata_76770_62_PstIMseI_SNP	44.21
10838	Opata_350667_PstIMspI_PA	44.21
10839	Opata_983722_3_PstIMseI_SNP	44.21
10840	Opata_133418_81_PstIMseI_SNP	44.21
10841	Opata_381576_PstIMseI_PA	44.21
10842	Opata_407284_37_PstIMspI_SNP	44.21
10843	Opata_718362_33_PstIMseI_SNP	44.21
10844	Opata_572059_PstIMseI_PA	44.21
10845	Opata_899_PstIMspI_PA	44.21
10846	Opata_138163_PstIMspI_PA	44.21
10847	Opata_74216_PstIMseI_PA	44.21
10848	Opata_3267754_11_PstIMseI_SNP	44.21
10849	Opata_2286320_78_PstIMspI_SNP	44.21
10850	Opata_519595_PstIMseI_PA	44.21
10851	Opata_2123178_41_PstIMseI_SNP	44.21
10852	Opata_460807_PstIMspI_PA	44.21
10853	Opata_38253_PstIMspI_PA	44.21
10854	Opata_2420429_PstIMspI_PA	44.21
10855	Opata_4062250_PstIMseI_PA	44.21
10856	Opata_1470363_PstIMspI_PA	44.21
10857	Opata_1665139_PstIMspI_PA	44.21
10858	Opata_333959_PstIMluI_PA	44.21
10859	Opata_3194690_PstIMseI_PA	44.21
10860	Opata_649560_9_PstIMseI_SNP	44.21
10861	Opata_1281693_PstIMspI_PA	44.21
10862	Opata_924725_71_PstIMseI_SNP	44.21
10863	Opata_3578023_7_PstIMspI_SNP	44.21
10864	Opata_40429_PstIMseI_PA	44.21
10865	Opata_153657_61_PstIMseI_SNP	44.21
10866	Opata_150516_18_PstIMseI_SNP	44.21
10867	Opata_2895748_PstIMspI_PA	44.21
10868	Opata_545265_7_PstIMspI_SNP	44.21
10869	Opata_1037724_PstIMseI_PA	44.21
10870	Opata_772883_PstIMluI_PA	44.21
10871	Opata_418765_26_PstIMseI_SNP	44.21
10872	Opata_1395478_PstIMseI_PA	44.21
10873	Opata_739119_PstIMseI_PA	44.21
10874	Opata_52383_PstIMseI_PA	44.21
10875	Opata_124340_PstIMspI_PA	44.21
10876	Opata_76770_51_PstIMseI_SNP	44.21
10877	Opata_1125012_PstIMseI_PA	44.21
10878	Opata_1623496_PstIMspI_PA	44.21
10879	Opata_522928_PstIMseI_PA	44.21
10880	Opata_31852_PstIMseI_PA	44.21
10881	Opata_841481_PstIMspI_PA	44.21
10882	Opata_687718_64_PstIMseI_SNP	44.21
10883	Opata_4466594_PstIMseI_PA	44.21
10884	Opata_495042_PstIMspI_PA	44.21
10885	Opata_3267754_76_PstIMseI_SNP	44.21
10886	Opata_133418_45_PstIMseI_SNP	44.21
10887	Opata_2487319_PstIMspI_PA	44.21
10888	Opata_888322_PstIMspI_PA	44.21
10889	Opata_286874_PstIMseI_PA	44.21
10890	Opata_999908_PstIMseI_PA	44.21
10891	Opata_1075275_PstIMseI_PA	44.21
10892	Opata_529417_PstIMseI_PA	44.21
10893	Opata_900965_PstIMseI_PA	44.21
10894	Opata_225256_82_PstIMseI_SNP	44.21
10895	Opata_427013_PstIMspI_PA	44.21
10896	Opata_674777_PstIMseI_PA	44.21
10897	Opata_56424_63_PstIMseI_SNP	44.21
10898	Opata_1879243_PstIMluI_PA	44.21
10899	Opata_3932464_PstIMspI_PA	44.21
10900	Opata_475510_89_PstIMseI_SNP	44.21
10901	Opata_2194657_PstIMspI_PA	44.21
10902	Opata_56424_61_PstIMseI_SNP	44.21
10903	Opata_963372_PstIMseI_PA	44.21
10904	Opata_2624232_PstIMluI_PA	44.21
10905	Opata_3564884_PstIMspI_PA	44.21
10906	Opata_1196052_PstIMspI_PA	44.21
10907	Opata_1314699_PstIMseI_PA	44.21
10908	Opata_1386343_PstIMspI_PA	44.21
10909	Opata_4386508_PstIMseI_PA	44.21
10910	Opata_347034_55_PstIMseI_SNP	44.21
10911	Opata_1693206_PstIMspI_PA	44.21
10912	Opata_1506313_PstIMseI_PA	44.21
10913	Opata_3097545_53_PstIMseI_SNP	44.21
10914	Opata_98643_43_PstIMspI_SNP	44.21
10915	Opata_608535_PstIMspI_PA	44.21
10916	Opata_1780850_PstIMluI_PA	44.21
10917	Opata_2482056_PstIMseI_PA	44.21
10918	Opata_3968680_PstIMseI_PA	44.21
10919	Opata_91944_PstIMseI_PA	44.21
10920	Opata_307376_PstIMseI_PA	44.21
10921	Opata_537693_PstIMseI_PA	44.21
10922	Opata_1768381_PstIMspI_PA	44.21
10923	Opata_1671906_PstIMspI_PA	44.21
10924	Opata_3278967_PstIMspI_PA	44.21
10925	Opata_1245093_PstIMspI_PA	44.21
10926	Opata_858139_PstIMseI_PA	44.21
10927	Opata_1393120_PstIMspI_PA	44.21
10928	Opata_1945080_PstIMseI_PA	44.21
10929	Opata_1700374_PstIMspI_PA	44.21
10930	Opata_2606867_PstIMspI_PA	44.21
10931	Opata_720380_PstIMspI_PA	44.21
10932	Opata_181397_PstIMseI_PA	44.21
10933	Opata_3108985_PstIMseI_PA	44.21
10934	Opata_3092057_PstIMspI_PA	44.21
10935	Opata_4160656_PstIMseI_PA	44.21
10936	Opata_293070_PstIMspI_PA	44.21
10937	Opata_762410_PstIMseI_PA	44.21
10938	Opata_517045_PstIMspI_PA	44.21
10939	Opata_3588037_PstIMspI_PA	44.21
10940	Opata_16013_PstIMspI_PA	44.21
10941	Opata_2443771_48_PstIMspI_SNP	44.21
10942	Opata_2443771_4_PstIMspI_SNP	44.21
10943	Opata_2443771_49_PstIMspI_SNP	44.21
10944	Opata_3269950_PstIMseI_PA	44.21
10945	Opata_1514678_16_PstIMseI_SNP	44.21
10946	Opata_3926674_PstIMspI_PA	44.21
10947	Opata_1443643_PstIMspI_PA	44.21
10948	Opata_2432999_PstIMspI_PA	44.21
10949	Opata_3578187_PstIMspI_PA	44.21
10950	Opata_1346276_PstIMspI_PA	44.21
10951	Opata_1179762_44_PstIMseI_SNP	44.21
10952	Opata_2854979_20_PstIMspI_SNP	44.21
10953	Opata_1283869_PstIMseI_PA	44.21
10954	Opata_347034_84_PstIMseI_SNP	44.21
10955	Opata_1351545_PstIMspI_PA	44.21
10956	Opata_2120125_PstIMspI_PA	44.21
10957	Opata_1785659_PstIMspI_PA	44.21
10958	Opata_2058157_PstIMseI_PA	44.21
10959	Opata_1279293_PstIMspI_PA	44.21
10960	Opata_443866_PstIMseI_PA	44.21
10961	Opata_1414173_PstIMseI_PA	44.21
10962	Opata_633693_PstIMspI_PA	44.21
10963	Opata_46375_PstIMspI_PA	44.21
10964	Opata_2476321_PstIMspI_PA	44.21
10965	Opata_183137_PstIMspI_PA	44.21
10966	Opata_171711_PstIMseI_PA	44.21
10967	Opata_1392106_PstIMluI_PA	44.21
10968	Opata_87004_PstIMspI_PA	44.21
10969	Opata_2677258_PstIMspI_PA	44.21
10970	Opata_23335_PstIMspI_PA	44.21
10971	Opata_305019_PstIMseI_PA	44.21
10972	Opata_3572_PstIMspI_PA	44.21
10973	Opata_674489_PstIMseI_PA	44.21
10974	Opata_627228_PstIMseI_PA	44.21
10975	Opata_2381883_PstIMseI_PA	44.21
10976	Opata_1133080_PstIMspI_PA	44.21
10977	Opata_1880680_22_PstIMspI_SNP	44.21
10978	Opata_497769_PstIMseI_PA	44.21
10979	Opata_10848_PstIMspI_PA	44.21
10980	Opata_2378292_PstIMseI_PA	44.21
10981	Opata_264045_47_PstIMspI_SNP	44.21
10982	Opata_1695655_PstIMspI_PA	44.21
10983	Opata_1880680_29_PstIMspI_SNP	44.21
10984	Opata_194640_PstIMspI_PA	44.21
10985	Opata_110655_PstIMspI_PA	44.21
10986	Opata_2357159_PstIMspI_PA	44.21
10987	M6_89680_PstIMseI_PA	44.21
10988	Opata_4045306_PstIMspI_PA	44.21
10989	Opata_472800_PstIMseI_PA	44.21
10990	Opata_1636554_PstIMseI_PA	44.21
10991	Opata_517917_PstIMspI_PA	44.21
10992	Opata_754612_PstIMseI_PA	44.21
10993	Opata_4181712_PstIMseI_PA	44.21
10994	Opata_231445_PstIMspI_PA	44.21
10995	Opata_3834804_PstIMspI_PA	44.21
10996	Opata_435980_PstIMseI_PA	44.21
10997	Opata_27492_PstIMseI_PA	44.21
10998	Opata_2224094_PstIMseI_PA	44.21
10999	Opata_1949848_PstIMspI_PA	44.21
11000	Opata_583304_PstIMspI_PA	44.21
11001	Opata_411444_PstIMspI_PA	44.21
11002	Opata_1385838_PstIMseI_PA	44.21
11003	Opata_1761293_PstIMseI_PA	44.21
11004	Opata_3556444_PstIMspI_PA	44.21
11005	Opata_583783_PstIMseI_PA	44.21
11006	Opata_566369_PstIMseI_PA	44.21
11007	Opata_92434_PstIMspI_PA	44.21
11008	Opata_1139794_PstIMspI_PA	44.21
11009	Opata_2453655_PstIMspI_PA	44.21
11010	Opata_739268_PstIMseI_PA	44.21
11011	Opata_1632936_PstIMspI_PA	44.21
11012	Opata_71933_PstIMseI_PA	44.21
11013	Opata_3748309_PstIMspI_PA	44.21
11014	Opata_930878_PstIMseI_PA	44.21
11015	Opata_481695_PstIMseI_PA	44.21
11016	Opata_1451893_PstIMseI_PA	44.21
11017	Opata_3120035_PstIMspI_PA	44.21
11018	Opata_1027255_PstIMspI_PA	44.21
11019	Opata_4018166_39_PstIMspI_SNP	44.21
11020	Opata_665390_51_PstIMseI_SNP	44.21
11021	Opata_237670_PstIMspI_PA	44.21
11022	Opata_1003223_PstIMspI_PA	44.21
11023	Opata_3991395_PstIMseI_PA	44.21
11024	Opata_3137372_PstIMspI_PA	44.21
11025	Opata_1869548_PstIMspI_PA	44.21
11026	Opata_1323449_PstIMspI_PA	44.21
11027	Opata_1119257_PstIMspI_PA	44.21
11028	Opata_47513_PstIMseI_PA	44.21
11029	Opata_162975_PstIMseI_PA	44.21
11030	Opata_40062_PstIMseI_PA	44.21
11031	Opata_2225337_PstIMseI_PA	44.21
11032	Opata_1001685_PstIMspI_PA	44.21
11033	Opata_1904386_PstIMspI_PA	44.21
11034	Opata_1702029_PstIMseI_PA	44.21
11035	Opata_3473370_PstIMseI_PA	44.21
11036	Opata_2677863_PstIMspI_PA	44.21
11037	Opata_784224_PstIMspI_PA	44.21
11038	M6_2046810_PstIMspI_PA	44.21
11039	Opata_14899_PstIMspI_PA	44.21
11040	Opata_3131857_PstIMseI_PA	44.21
11041	Opata_1727362_PstIMluI_PA	44.21
11042	Opata_3974078_PstIMspI_PA	44.21
11043	Opata_2154033_PstIMspI_PA	44.21
11044	Opata_1227336_PstIMseI_PA	44.21
11045	Opata_28661_PstIMseI_PA	44.21
11046	Opata_3486898_PstIMseI_PA	44.21
11047	Opata_2199366_PstIMseI_PA	44.21
11048	Opata_234969_PstIMseI_PA	44.21
11049	Opata_3165940_PstIMspI_PA	44.21
11050	Opata_588616_PstIMseI_PA	44.21
11051	Opata_3971027_PstIMseI_PA	44.21
11052	Opata_486883_PstIMspI_PA	44.21
11053	Opata_218526_PstIMseI_PA	44.21
11054	Opata_2059729_PstIMspI_PA	44.21
11055	Opata_257468_PstIMseI_PA	44.21
11056	Opata_638105_PstIMluI_PA	44.21
11057	Opata_1651162_PstIMspI_PA	44.21
11058	Opata_90072_PstIMseI_PA	44.21
11059	Opata_3122226_19_PstIMspI_SNP	44.21
11060	Opata_668709_PstIMseI_PA	44.21
11061	Opata_736136_PstIMseI_PA	44.21
11062	Opata_1236329_PstIMseI_PA	44.21
11063	Opata_488692_PstIMseI_PA	44.21
11064	Opata_309356_PstIMspI_PA	44.21
11065	Opata_600524_PstIMspI_PA	44.21
11066	M6_1141786_PstIMseI_PA	44.21
11067	Opata_16593_PstIMspI_PA	44.21
11068	Opata_1610802_PstIMspI_PA	44.21
11069	Opata_742404_PstIMseI_PA	44.21
11070	Opata_1398247_PstIMseI_PA	44.21
11071	Opata_1152777_PstIMspI_PA	44.21
11072	Opata_3632515_PstIMseI_PA	44.21
11073	Opata_2670745_PstIMseI_PA	44.21
11074	Opata_992411_PstIMspI_PA	44.21
11075	Opata_145978_PstIMspI_PA	44.21
11076	Opata_1500760_PstIMspI_PA	44.21
11077	Opata_1622212_PstIMseI_PA	44.21
11078	Opata_177414_PstIMspI_PA	44.21
11079	Opata_563559_PstIMseI_PA	44.21
11080	M6_28342_PstIMseI_PA	44.21
11081	M6_1896655_PstIMseI_PA	44.21
11082	M6_136611_PstIMseI_PA	44.21
11083	M6_893188_PstIMseI_PA	44.21
11084	M6_275978_PstIMseI_PA	44.21
11085	Opata_2146465_PstIMspI_PA	44.21
11086	Opata_721940_PstIMseI_PA	44.21
11087	Opata_2835689_PstIMspI_PA	44.21
11088	M6_584153_PstIMspI_PA	44.21
11089	Opata_1074563_PstIMseI_PA	44.21
11090	Opata_1326817_PstIMspI_PA	44.21
11091	Opata_4238591_PstIMspI_PA	44.21
11092	Opata_742937_PstIMspI_PA	44.21
11093	Opata_2834572_PstIMspI_PA	44.21
11094	Opata_364811_PstIMseI_PA	44.21
11095	Opata_221886_PstIMspI_PA	44.21
11096	Opata_872406_PstIMseI_PA	44.21
11097	Opata_3574941_PstIMspI_PA	44.21
11098	Opata_1168492_PstIMspI_PA	44.21
11099	Opata_2002746_PstIMseI_PA	44.21
11100	Opata_1769461_PstIMspI_PA	44.21
11101	Opata_407876_PstIMseI_PA	44.21
11102	Opata_269667_PstIMspI_PA	44.21
11103	Opata_1096829_PstIMseI_PA	44.21
11104	Opata_1048985_PstIMspI_PA	44.21
11105	Opata_926879_PstIMspI_PA	44.21
11106	Opata_4239480_PstIMseI_PA	44.21
11107	Opata_988052_PstIMspI_PA	44.21
11108	Opata_2820917_PstIMspI_PA	44.21
11109	Opata_77729_PstIMseI_PA	44.21
11110	Opata_781432_PstIMseI_PA	44.21
11111	Opata_857255_PstIMspI_PA	44.21
11112	Opata_3092843_PstIMspI_PA	44.21
11113	Opata_1578571_PstIMseI_PA	44.21
11114	Opata_3742131_PstIMspI_PA	44.21
11115	Opata_2329798_PstIMspI_PA	44.21
11116	Opata_270263_PstIMseI_PA	44.21
11117	Opata_397322_PstIMseI_PA	44.21
11118	Opata_1804004_PstIMseI_PA	44.21
11119	Opata_97262_PstIMspI_PA	44.21
11120	Opata_652399_PstIMseI_PA	44.21
11121	Opata_618720_PstIMseI_PA	44.21
11122	Opata_2454235_PstIMspI_PA	44.21
11123	Opata_1756354_PstIMspI_PA	44.21
11124	Opata_155114_PstIMseI_PA	44.21
11125	Opata_3082271_PstIMspI_PA	44.21
11126	M6_683863_PstIMspI_PA	44.21
11127	Opata_3691373_PstIMspI_PA	44.21
11128	Opata_848673_PstIMseI_PA	44.21
11129	Opata_851457_PstIMseI_PA	44.21
11130	Opata_1021740_PstIMseI_PA	44.21
11131	Opata_494063_PstIMseI_PA	44.21
11132	Opata_3235106_PstIMspI_PA	44.21
11133	M6_3935644_PstIMseI_PA	44.21
11134	Opata_3043130_PstIMspI_PA	44.21
11135	Opata_2388082_PstIMseI_PA	44.21
11136	Opata_3002162_PstIMseI_PA	44.21
11137	M6_675596_PstIMspI_PA	44.21
11138	M6_1038824_PstIMseI_PA	44.21
11139	Opata_1263889_PstIMseI_PA	44.21
11140	Opata_2807837_PstIMluI_PA	44.21
11141	Opata_305929_PstIMspI_PA	44.21
11142	Opata_123856_PstIMspI_PA	44.21
11143	Opata_2696829_PstIMseI_PA	44.21
11144	Opata_122549_PstIMseI_PA	44.21
11145	Opata_554433_PstIMseI_PA	44.21
11146	Opata_2241795_PstIMspI_PA	44.21
11147	Opata_4026683_PstIMseI_PA	44.21
11148	Opata_628180_PstIMseI_PA	44.21
11149	Opata_104951_PstIMseI_PA	44.21
11150	Opata_642143_PstIMspI_PA	44.21
11151	Opata_68238_PstIMspI_PA	44.21
11152	Opata_1120748_PstIMseI_PA	44.21
11153	Opata_184574_PstIMseI_PA	44.21
11154	Opata_1223747_PstIMspI_PA	44.21
11155	Opata_139814_PstIMspI_PA	44.21
11156	M6_81081_PstIMseI_PA	44.21
11157	Opata_4203739_PstIMspI_PA	44.21
11158	Opata_274641_PstIMseI_PA	44.21
11159	Opata_2231588_PstIMspI_PA	44.21
11160	Opata_1717459_PstIMspI_PA	44.21
11161	Opata_53784_PstIMseI_PA	44.21
11162	M6_2226799_PstIMluI_PA	44.21
11163	Opata_2570_PstIMseI_PA	44.21
11164	Opata_20198_PstIMseI_PA	44.21
11165	Opata_786379_PstIMseI_PA	44.21
11166	Opata_638651_PstIMseI_PA	44.21
11167	Opata_1213269_PstIMspI_PA	44.21
11168	Opata_797888_PstIMspI_PA	44.21
11169	Opata_3306044_PstIMspI_PA	44.21
11170	Opata_1464015_PstIMspI_PA	44.21
11171	Opata_3841372_PstIMspI_PA	44.21
11172	Opata_405722_PstIMseI_PA	44.21
11173	Opata_675929_PstIMseI_PA	44.21
11174	Opata_323943_PstIMseI_PA	44.21
11175	Opata_514657_PstIMspI_PA	44.21
11176	Opata_2434480_PstIMseI_PA	44.21
11177	Opata_67092_PstIMseI_PA	44.21
11178	Opata_631515_PstIMseI_PA	44.21
11179	D_contig38301_325	44.21
11180	BS00075855_51	44.21
11181	GENE-0137_147	44.21
11182	IACX8391	44.21
11183	BobWhite_c8085_498	44.21
11184	Kukri_c33779_1069	44.21
11185	Kukri_c33779_1099	44.21
11186	Kukri_c84087_154	44.21
11187	BS00010087_51	44.21
11188	BS00022487_51	44.21
11189	Kukri_c27040_309	44.21
11190	tPt-6504	44.24
11191	CAP11_c2293_200	44.27
11192	4981884	44.34
11193	Xfba300	44.4
11194	Xbcd1184b	44.4
11195	P78/M43.9	44.4
11196	Xcdo665B	44.4
11197	Xcdo1376a	44.4
11198	Xbcd152b	44.4
11199	Xrz395a	44.4
11200	wsnp_Ex_c61879_61748626	44.81
11201	wsnp_Ex_rep_c103167_88182254	44.81
11202	Opata_188750_1_PstIMseI_SNP	44.81
11203	Opata_4115144_3_PstIMspI_SNP	44.81
11204	Opata_3842997_18_PstIMspI_SNP	44.81
11205	Opata_2094242_1_PstIMspI_SNP	44.81
11206	Opata_51329_7_PstIMseI_SNP	44.81
11207	M6_704110_PstIMspI_PA	44.81
11208	Opata_790465_57_PstIMspI_SNP	44.81
11209	M6_3295875_PstIMspI_PA	44.81
11210	Opata_375926_86_PstIMspI_SNP	44.81
11211	M6_697054_PstIMspI_PA	44.81
11212	M6_2409659_PstIMseI_PA	44.81
11213	M6_712164_PstIMspI_PA	44.81
11214	M6_2686845_PstIMspI_PA	44.81
11215	M6_513572_PstIMseI_PA	44.81
11216	M6_183653_PstIMseI_PA	44.81
11217	M6_428136_PstIMspI_PA	44.81
11218	M6_705378_PstIMseI_PA	44.81
11219	BobWhite_rep_c51499_280	44.81
11220	BS00068139_51	44.81
11221	Excalibur_c37040_856	44.81
11222	GENE-1177_195	44.81
11223	RAC875_c54668_102	44.81
11224	Kukri_c40624_161	44.81
11225	Ra_c44994_415	44.81
11226	BS00084333_51	44.81
11227	CAP7_c3132_150	44.81
11228	GENE-0137_1660	44.81
11229	BobWhite_c24495_282	44.81
11230	Kukri_c9852_3619	44.81
11231	3064800	45.03
11232	2267081	45.1
11233	1088624	45.1
11234	1048259	45.1
11235	4004025	45.1
11236	5563064	45.1
11237	wsnp_Ex_c2939_5423698	45.11
11238	M6_3005956_PstIMspI_PA	45.11
11239	M6_341864_PstIMseI_PA	45.11
11240	M6_78821_PstIMspI_PA	45.11
11241	M6_208267_PstIMspI_PA	45.11
11242	M6_136655_PstIMseI_PA	45.11
11243	1099332	45.67
11244	1122848	45.67
11245	D_GA8KES402GRIFZ_148	45.78
11246	1131447	46.03
11247	408426	46.11
11248	376593	46.11
11249	378904	46.11
11250	2252351	46.11
11251	994759	46.33
11252	Xgwm328a	46.4
11253	BobWhite_c19433_329	46.41
11254	BS00079036_51	46.83
11255	981625	46.84
11256	1071251	46.84
11257	1092763	46.84
11258	1234612	46.84
11259	1254329	46.84
11260	1255902	46.84
11261	1667556	46.84
11262	348769	46.84
11263	115227	46.84
11264	305590	46.84
11265	345649	46.84
11266	664251	46.84
11267	1087496	46.84
11268	Xgwm372a	47
11269	Xopag08-300	47
11270	XksuG5a	47
11271	Xfbb359a	47
11272	Xfbb226b	47
11273	Xgbx3832c	47
11274	M83/P65.2	47
11275	Xwsu1(Dor6).2	47
11276	XgbxG542	47
11277	Xgpw2111	47
11278	Xopal19-700	47
11279	Xgwm71b	47
11280	Xgpw2204	47
11281	Xgwm294a	47
11282	Xwmc453b	47
11283	Xgpw2225a	47
11284	Xgpw2253	47
11285	Xbcd1688b	47
11286	Xcdo405.3	47
11287	Xwmc522	47
11288	BS00070797_51	47.07
11289	BS00070798_51	47.07
11290	BS00073382_51	47.07
11291	Excalibur_c15740_1106	47.07
11292	Excalibur_c92241_336	47.07
11293	Excalibur_rep_c67994_169	47.07
11294	GENE-0749_215	47.07
11295	IACX8060	47.07
11296	BobWhite_c48481_81	47.07
11297	Kukri_rep_c104307_905	47.07
11298	RAC875_rep_c78518_198	47.07
11299	BS00022982_51	47.07
11300	BS00066756_51	47.07
11301	BS00073381_51	47.07
11302	BS00079035_51	47.07
11303	RAC875_c31045_882	47.07
11304	D_F5MV3MU01DAJ3P_184	47.07
11305	Tdurum_contig42153_5373	47.07
11306	Excalibur_c1006_817	47.07
11307	Ku_c16247_120	47.07
11308	RAC875_c20273_823	47.07
11309	RAC875_c20273_984	47.07
11310	BS00009604_51	47.07
11311	BS00022382_51	47.07
11312	RAC875_c31045_841	47.07
11313	RAC875_rep_c111455_130	47.07
11314	RAC875_rep_c78744_162	47.07
11315	tPt-9405	47.11
11316	wPt-8490	47.11
11317	Opata_909442_PstIMseI_PA	47.11
11318	Opata_2158831_PstIMspI_PA	47.11
11319	Opata_162488_PstIMseI_PA	47.11
11320	Opata_1771565_PstIMluI_PA	47.11
11321	Opata_540532_PstIMspI_PA	47.11
11322	Opata_1056330_PstIMspI_PA	47.11
11323	Opata_312957_PstIMseI_PA	47.11
11324	Opata_1334802_PstIMseI_PA	47.11
11325	Opata_674135_PstIMseI_PA	47.11
11326	Opata_470765_PstIMseI_PA	47.11
11327	Opata_2373254_58_PstIMspI_SNP	47.11
11328	Opata_3604806_PstIMseI_PA	47.11
11329	Opata_1097636_PstIMseI_PA	47.11
11330	Opata_2969833_PstIMseI_PA	47.11
11331	Opata_592411_PstIMseI_PA	47.11
11332	Opata_1182593_PstIMseI_PA	47.11
11333	Opata_2348719_PstIMspI_PA	47.11
11334	Opata_865990_PstIMseI_PA	47.11
11335	Opata_1568497_PstIMspI_PA	47.11
11336	Opata_2470468_20_PstIMspI_SNP	47.11
11337	Opata_77321_PstIMluI_PA	47.11
11338	Opata_51329_38_PstIMseI_SNP	47.11
11339	Opata_1295647_PstIMseI_PA	47.11
11340	Opata_773594_PstIMspI_PA	47.11
11341	Opata_600405_PstIMseI_PA	47.11
11342	Opata_1155632_PstIMseI_PA	47.11
11343	Opata_685850_PstIMspI_PA	47.11
11344	Opata_450295_PstIMseI_PA	47.11
11345	Opata_1282531_PstIMseI_PA	47.11
11346	Opata_962964_PstIMspI_PA	47.11
11347	Opata_90201_PstIMseI_PA	47.11
11348	Opata_2570698_PstIMluI_PA	47.11
11349	Opata_1723194_PstIMluI_PA	47.11
11350	Opata_603791_PstIMseI_PA	47.11
11351	Opata_1153002_PstIMseI_PA	47.11
11352	Opata_4037977_PstIMspI_PA	47.11
11353	Opata_2707093_PstIMluI_PA	47.11
11354	Opata_2471587_PstIMspI_PA	47.11
11355	Opata_1104866_PstIMspI_PA	47.11
11356	Opata_597117_PstIMspI_PA	47.11
11357	Opata_1513916_PstIMspI_PA	47.11
11358	Opata_753387_PstIMseI_PA	47.11
11359	Opata_898425_PstIMseI_PA	47.11
11360	Opata_528623_PstIMseI_PA	47.11
11361	Opata_2074120_PstIMseI_PA	47.11
11362	Opata_2752204_PstIMseI_PA	47.11
11363	Opata_96215_PstIMseI_PA	47.11
11364	Opata_1275874_PstIMseI_PA	47.11
11365	Opata_859099_PstIMseI_PA	47.11
11366	Opata_237658_PstIMseI_PA	47.11
11367	Opata_186669_PstIMseI_PA	47.11
11368	Opata_154488_PstIMseI_PA	47.11
11369	Opata_2933490_PstIMspI_PA	47.11
11370	Opata_3669434_PstIMspI_PA	47.11
11371	Opata_148155_PstIMspI_PA	47.11
11372	Opata_1202169_PstIMseI_PA	47.11
11373	Opata_56067_PstIMspI_PA	47.11
11374	Opata_91696_PstIMseI_PA	47.11
11375	Opata_1320531_PstIMseI_PA	47.11
11376	Opata_163616_PstIMseI_PA	47.11
11377	Opata_101391_PstIMseI_PA	47.11
11378	Opata_846770_PstIMseI_PA	47.11
11379	Opata_76723_PstIMseI_PA	47.11
11380	Opata_1190606_PstIMseI_PA	47.11
11381	Opata_1047641_PstIMluI_PA	47.11
11382	Opata_2998677_PstIMseI_PA	47.11
11383	Opata_1110629_PstIMseI_PA	47.11
11384	Opata_1315027_PstIMspI_PA	47.11
11385	Opata_636597_PstIMseI_PA	47.11
11386	Opata_16834_PstIMseI_PA	47.11
11387	Opata_2774111_PstIMspI_PA	47.11
11388	Opata_149512_PstIMspI_PA	47.11
11389	Opata_824231_PstIMseI_PA	47.11
11390	Opata_1734021_PstIMspI_PA	47.11
11391	Opata_431122_PstIMseI_PA	47.11
11392	Opata_1231878_PstIMseI_PA	47.11
11393	Opata_3167876_PstIMseI_PA	47.11
11394	Opata_646422_PstIMseI_PA	47.11
11395	Opata_458668_PstIMseI_PA	47.11
11396	Opata_1098506_PstIMspI_PA	47.11
11397	Opata_1794266_PstIMluI_PA	47.11
11398	Opata_62020_PstIMseI_PA	47.11
11399	Opata_446752_PstIMseI_PA	47.11
11400	Opata_4177930_PstIMspI_PA	47.11
11401	Opata_3632725_PstIMseI_PA	47.11
11402	Opata_540591_PstIMseI_PA	47.11
11403	Opata_13272_PstIMspI_PA	47.11
11404	Opata_2113498_PstIMspI_PA	47.11
11405	Opata_1883838_PstIMseI_PA	47.11
11406	Opata_1191320_PstIMseI_PA	47.11
11407	Opata_1776164_PstIMseI_PA	47.11
11408	Opata_3939912_PstIMspI_PA	47.11
11409	Opata_1430576_PstIMspI_PA	47.11
11410	Opata_3032739_PstIMseI_PA	47.11
11411	Opata_294965_PstIMseI_PA	47.11
11412	Opata_449478_PstIMseI_PA	47.11
11413	Opata_2886792_PstIMspI_PA	47.11
11414	Opata_1304678_PstIMseI_PA	47.11
11415	Opata_2857304_PstIMseI_PA	47.11
11416	Opata_1301512_PstIMspI_PA	47.11
11417	Opata_246522_PstIMseI_PA	47.11
11418	Opata_3829144_PstIMspI_PA	47.11
11419	Opata_226364_PstIMspI_PA	47.11
11420	Opata_673350_PstIMspI_PA	47.11
11421	Opata_431288_PstIMseI_PA	47.11
11422	Opata_107962_PstIMseI_PA	47.11
11423	Opata_1156960_PstIMspI_PA	47.11
11424	Opata_376811_PstIMspI_PA	47.11
11425	Opata_629188_PstIMspI_PA	47.11
11426	Opata_1602300_PstIMspI_PA	47.11
11427	Opata_252715_PstIMseI_PA	47.11
11428	Opata_30687_PstIMseI_PA	47.11
11429	Opata_1462911_PstIMseI_PA	47.11
11430	Opata_2654305_PstIMseI_PA	47.11
11431	Opata_1672827_PstIMluI_PA	47.11
11432	Opata_1477852_PstIMluI_PA	47.11
11433	Opata_238442_PstIMseI_PA	47.11
11434	Opata_192313_PstIMseI_PA	47.11
11435	Opata_2950747_PstIMspI_PA	47.11
11436	Opata_974570_PstIMseI_PA	47.11
11437	Opata_230495_PstIMseI_PA	47.11
11438	Opata_3778181_32_PstIMspI_SNP	47.11
11439	Opata_16081_PstIMseI_PA	47.11
11440	Opata_3955260_PstIMspI_PA	47.11
11441	Opata_2887418_PstIMspI_PA	47.11
11442	Opata_925347_PstIMseI_PA	47.11
11443	Opata_168628_PstIMspI_PA	47.11
11444	Opata_653950_PstIMluI_PA	47.11
11445	Opata_959911_PstIMseI_PA	47.11
11446	Opata_603358_PstIMseI_PA	47.11
11447	Opata_1035329_PstIMspI_PA	47.11
11448	Opata_3139983_PstIMspI_PA	47.11
11449	Opata_1500547_PstIMluI_PA	47.11
11450	Opata_2868849_PstIMspI_PA	47.11
11451	Opata_451931_PstIMseI_PA	47.11
11452	Opata_500755_PstIMseI_PA	47.11
11453	Opata_1113610_PstIMspI_PA	47.11
11454	Opata_1594176_PstIMspI_PA	47.11
11455	Opata_260073_PstIMseI_PA	47.11
11456	Opata_2343123_PstIMspI_PA	47.11
11457	Opata_995702_PstIMseI_PA	47.11
11458	Opata_142760_PstIMseI_PA	47.11
11459	Opata_1835025_PstIMspI_PA	47.11
11460	Opata_338614_PstIMseI_PA	47.11
11461	Opata_2625169_PstIMluI_PA	47.11
11462	Opata_124493_PstIMspI_PA	47.11
11463	Opata_932304_PstIMseI_PA	47.11
11464	Opata_302647_PstIMseI_PA	47.11
11465	Opata_258403_7_PstIMseI_SNP	47.11
11466	Opata_195377_PstIMseI_PA	47.11
11467	Opata_194823_PstIMspI_PA	47.11
11468	Opata_304013_PstIMseI_PA	47.11
11469	Opata_909621_PstIMspI_PA	47.11
11470	Opata_3989629_PstIMseI_PA	47.11
11471	Opata_1686372_PstIMluI_PA	47.11
11472	Opata_2374890_PstIMseI_PA	47.11
11473	Opata_1118161_PstIMspI_PA	47.11
11474	Opata_314014_PstIMseI_PA	47.11
11475	Opata_289787_PstIMseI_PA	47.11
11476	Opata_575991_PstIMspI_PA	47.11
11477	Opata_695140_PstIMseI_PA	47.11
11478	Opata_58637_PstIMseI_PA	47.11
11479	Opata_1621893_PstIMspI_PA	47.11
11480	Opata_2382241_PstIMseI_PA	47.11
11481	Opata_204318_PstIMseI_PA	47.11
11482	Opata_1553048_PstIMluI_PA	47.11
11483	Opata_38562_PstIMspI_PA	47.11
11484	Opata_889541_PstIMseI_PA	47.11
11485	Opata_67931_PstIMseI_PA	47.11
11486	Opata_559538_PstIMseI_PA	47.11
11487	Opata_434675_PstIMseI_PA	47.11
11488	Opata_247073_PstIMspI_PA	47.11
11489	Opata_2306_PstIMseI_PA	47.11
11490	Opata_1922246_PstIMseI_PA	47.11
11491	Opata_1291990_PstIMspI_PA	47.11
11492	Opata_16569_PstIMseI_PA	47.11
11493	Opata_4141079_PstIMspI_PA	47.11
11494	Opata_443575_PstIMseI_PA	47.11
11495	Opata_1007893_PstIMseI_PA	47.11
11496	Opata_202645_PstIMspI_PA	47.11
11497	Opata_636174_PstIMseI_PA	47.11
11498	Opata_512821_PstIMseI_PA	47.11
11499	Opata_4142901_PstIMseI_PA	47.11
11500	Opata_1872624_69_PstIMspI_SNP	47.11
11501	Opata_3919017_PstIMseI_PA	47.11
11502	Opata_97934_PstIMspI_PA	47.11
11503	Opata_1160979_PstIMseI_PA	47.11
11504	Opata_4062303_PstIMspI_PA	47.11
11505	Opata_639660_PstIMseI_PA	47.11
11506	Opata_2304196_PstIMspI_PA	47.11
11507	Opata_3335766_PstIMspI_PA	47.11
11508	Opata_1438423_PstIMseI_PA	47.11
11509	Opata_557782_PstIMseI_PA	47.11
11510	Opata_627083_PstIMseI_PA	47.11
11511	Opata_1613385_86_PstIMseI_SNP	47.11
11512	Opata_1212709_PstIMseI_PA	47.11
11513	Opata_201308_PstIMspI_PA	47.11
11514	Opata_72584_PstIMseI_PA	47.11
11515	Opata_818848_PstIMspI_PA	47.11
11516	Opata_3000181_PstIMseI_PA	47.11
11517	Opata_68126_PstIMspI_PA	47.11
11518	Opata_57277_PstIMseI_PA	47.11
11519	Opata_2131410_PstIMspI_PA	47.11
11520	Opata_4182174_PstIMspI_PA	47.11
11521	Opata_1058913_PstIMseI_PA	47.11
11522	Opata_1299944_PstIMseI_PA	47.11
11523	Opata_319432_PstIMluI_PA	47.11
11524	Opata_2618331_PstIMspI_PA	47.11
11525	Opata_1550288_PstIMseI_PA	47.11
11526	Opata_922916_PstIMspI_PA	47.11
11527	Opata_1083005_PstIMseI_PA	47.11
11528	Opata_755821_PstIMseI_PA	47.11
11529	Opata_2137385_PstIMspI_PA	47.11
11530	Opata_834067_PstIMseI_PA	47.11
11531	Opata_2601534_PstIMseI_PA	47.11
11532	Opata_3891764_PstIMspI_PA	47.11
11533	Opata_4050685_PstIMspI_PA	47.11
11534	Opata_965406_PstIMseI_PA	47.11
11535	Opata_274579_PstIMseI_PA	47.11
11536	Opata_1038162_PstIMseI_PA	47.11
11537	Opata_322776_PstIMseI_PA	47.11
11538	Opata_1579069_PstIMspI_PA	47.11
11539	Opata_2367569_PstIMluI_PA	47.11
11540	Opata_1277918_PstIMseI_PA	47.11
11541	Opata_492414_PstIMseI_PA	47.11
11542	Opata_357639_PstIMspI_PA	47.11
11543	Opata_360977_PstIMseI_PA	47.11
11544	Opata_550656_PstIMseI_PA	47.11
11545	Opata_3249776_PstIMspI_PA	47.11
11546	Opata_1377382_PstIMspI_PA	47.11
11547	Opata_459288_PstIMseI_PA	47.11
11548	Opata_2012243_PstIMluI_PA	47.11
11549	Opata_276366_13_PstIMseI_SNP	47.11
11550	Opata_343766_PstIMseI_PA	47.11
11551	Opata_1698406_PstIMseI_PA	47.11
11552	Opata_1591908_PstIMseI_PA	47.11
11553	Opata_1778195_PstIMseI_PA	47.11
11554	Opata_162709_PstIMseI_PA	47.11
11555	Opata_2751714_PstIMspI_PA	47.11
11556	Opata_4175877_PstIMspI_PA	47.11
11557	Opata_1768630_PstIMspI_PA	47.11
11558	Opata_834048_PstIMseI_PA	47.11
11559	Opata_101083_PstIMspI_PA	47.11
11560	Opata_2690738_PstIMseI_PA	47.11
11561	Opata_652937_PstIMseI_PA	47.11
11562	Opata_922921_PstIMseI_PA	47.11
11563	Opata_257477_PstIMluI_PA	47.11
11564	Opata_3900188_PstIMseI_PA	47.11
11565	Opata_878148_PstIMseI_PA	47.11
11566	Opata_2816226_PstIMluI_PA	47.11
11567	Opata_907261_PstIMseI_PA	47.11
11568	Opata_48167_PstIMseI_PA	47.11
11569	Opata_1209448_PstIMseI_PA	47.11
11570	Opata_354163_PstIMseI_PA	47.11
11571	Opata_864479_PstIMluI_PA	47.11
11572	Opata_1558391_PstIMluI_PA	47.11
11573	Opata_1892116_PstIMspI_PA	47.11
11574	Opata_44528_PstIMseI_PA	47.11
11575	Opata_1161703_PstIMseI_PA	47.11
11576	Opata_719857_PstIMseI_PA	47.11
11577	Opata_91052_PstIMspI_PA	47.11
11578	Opata_895180_PstIMseI_PA	47.11
11579	Opata_3608723_PstIMspI_PA	47.11
11580	Opata_3500436_PstIMspI_PA	47.11
11581	Opata_2266861_PstIMluI_PA	47.11
11582	Opata_412230_PstIMseI_PA	47.11
11583	Opata_39497_69_PstIMseI_SNP	47.11
11584	Opata_730648_PstIMspI_PA	47.11
11585	Opata_116550_PstIMseI_PA	47.11
11586	Opata_1491416_PstIMseI_PA	47.11
11587	Opata_1158066_PstIMseI_PA	47.11
11588	Opata_843550_PstIMseI_PA	47.11
11589	Opata_474038_PstIMspI_PA	47.11
11590	Opata_8692_PstIMspI_PA	47.11
11591	Opata_3114991_PstIMspI_PA	47.11
11592	Opata_616274_PstIMseI_PA	47.11
11593	Opata_69281_PstIMseI_PA	47.11
11594	Opata_2267149_PstIMluI_PA	47.11
11595	Opata_1074018_PstIMseI_PA	47.11
11596	Opata_1266752_PstIMseI_PA	47.11
11597	Opata_3194585_PstIMspI_PA	47.11
11598	Opata_3348468_PstIMseI_PA	47.11
11599	Opata_1764947_PstIMspI_PA	47.11
11600	Opata_1116262_PstIMspI_PA	47.11
11601	M6_849468_PstIMspI_PA	47.11
11602	Opata_166579_PstIMseI_PA	47.11
11603	Opata_23899_PstIMseI_PA	47.11
11604	Opata_372425_PstIMseI_PA	47.11
11605	Opata_532801_PstIMseI_PA	47.11
11606	Opata_295229_PstIMseI_PA	47.11
11607	Opata_2566281_PstIMluI_PA	47.11
11608	Opata_2450089_PstIMluI_PA	47.11
11609	Opata_315087_PstIMseI_PA	47.11
11610	Opata_1270979_PstIMseI_PA	47.11
11611	Opata_738096_PstIMseI_PA	47.11
11612	Opata_727021_PstIMseI_PA	47.11
11613	Opata_4489149_PstIMseI_PA	47.11
11614	Opata_1982938_PstIMspI_PA	47.11
11615	Opata_1045617_PstIMluI_PA	47.11
11616	Opata_911353_PstIMseI_PA	47.11
11617	Opata_481993_PstIMseI_PA	47.11
11618	Opata_1814560_89_PstIMseI_SNP	47.11
11619	Opata_1917740_PstIMspI_PA	47.11
11620	Opata_4297398_PstIMseI_PA	47.11
11621	Opata_1223834_PstIMseI_PA	47.11
11622	Opata_427894_PstIMseI_PA	47.11
11623	Opata_1583700_PstIMseI_PA	47.11
11624	Opata_2941349_PstIMseI_PA	47.11
11625	Opata_97286_PstIMluI_PA	47.11
11626	Opata_269239_PstIMseI_PA	47.11
11627	Opata_1279457_PstIMseI_PA	47.11
11628	Opata_2440474_PstIMseI_PA	47.11
11629	Opata_944904_PstIMseI_PA	47.11
11630	Opata_637168_PstIMspI_PA	47.11
11631	Opata_1349290_PstIMseI_PA	47.11
11632	Opata_391893_PstIMspI_PA	47.11
11633	Opata_4173205_PstIMspI_PA	47.11
11634	Opata_249911_PstIMspI_PA	47.11
11635	Opata_973840_PstIMseI_PA	47.11
11636	Opata_270923_PstIMseI_PA	47.11
11637	Opata_965021_PstIMseI_PA	47.11
11638	Opata_43187_64_PstIMseI_SNP	47.11
11639	Opata_550462_PstIMspI_PA	47.11
11640	Opata_141894_PstIMseI_PA	47.11
11641	Opata_3626587_PstIMspI_PA	47.11
11642	Opata_1033982_PstIMspI_PA	47.11
11643	Opata_930242_PstIMseI_PA	47.11
11644	Opata_618211_PstIMseI_PA	47.11
11645	Opata_1269627_PstIMseI_PA	47.11
11646	Opata_125150_PstIMseI_PA	47.11
11647	Opata_105409_PstIMseI_PA	47.11
11648	Opata_2635182_PstIMluI_PA	47.11
11649	Opata_266514_PstIMseI_PA	47.11
11650	Opata_318604_PstIMspI_PA	47.11
11651	Opata_504153_PstIMseI_PA	47.11
11652	Opata_1168231_PstIMspI_PA	47.11
11653	Opata_961229_PstIMseI_PA	47.11
11654	Opata_882985_PstIMseI_PA	47.11
11655	Opata_642795_PstIMseI_PA	47.11
11656	Opata_886381_PstIMseI_PA	47.11
11657	Opata_1174043_PstIMseI_PA	47.11
11658	Opata_1615020_PstIMspI_PA	47.11
11659	Opata_3692070_PstIMseI_PA	47.11
11660	Opata_1042757_PstIMseI_PA	47.11
11661	Opata_174104_PstIMseI_PA	47.11
11662	Opata_774899_PstIMseI_PA	47.11
11663	Opata_377001_PstIMseI_PA	47.11
11664	Opata_1870263_PstIMspI_PA	47.11
11665	Opata_313497_PstIMseI_PA	47.11
11666	Opata_284237_PstIMseI_PA	47.11
11667	Opata_1000705_63_PstIMspI_SNP	47.11
11668	Opata_327394_PstIMseI_PA	47.11
11669	Opata_534046_PstIMspI_PA	47.11
11670	Opata_1907565_PstIMseI_PA	47.11
11671	Opata_920156_PstIMspI_PA	47.11
11672	Opata_2075613_PstIMluI_PA	47.11
11673	Opata_159053_PstIMseI_PA	47.11
11674	Opata_249912_PstIMseI_PA	47.11
11675	Opata_2789004_PstIMseI_PA	47.11
11676	Opata_881852_PstIMseI_PA	47.11
11677	Opata_178596_PstIMseI_PA	47.11
11678	Opata_531012_PstIMseI_PA	47.11
11679	Opata_164421_PstIMseI_PA	47.11
11680	Opata_1237858_PstIMseI_PA	47.11
11681	Opata_1128080_PstIMluI_PA	47.11
11682	Opata_4136051_PstIMspI_PA	47.11
11683	Opata_70308_PstIMseI_PA	47.11
11684	Opata_2707956_PstIMseI_PA	47.11
11685	Opata_1737245_PstIMseI_PA	47.11
11686	Opata_2686996_PstIMseI_PA	47.11
11687	Opata_984428_PstIMseI_PA	47.11
11688	Opata_296431_PstIMseI_PA	47.11
11689	Opata_2236451_PstIMluI_PA	47.11
11690	Opata_2831529_PstIMspI_PA	47.11
11691	Opata_145566_PstIMseI_PA	47.11
11692	Opata_580634_PstIMseI_PA	47.11
11693	Opata_199619_PstIMseI_PA	47.11
11694	Opata_722919_PstIMseI_PA	47.11
11695	Opata_2746365_PstIMluI_PA	47.11
11696	Opata_4099444_PstIMspI_PA	47.11
11697	Opata_799167_PstIMseI_PA	47.11
11698	Opata_268458_PstIMspI_PA	47.11
11699	Opata_27051_PstIMspI_PA	47.11
11700	Opata_1565070_PstIMspI_PA	47.11
11701	Opata_1229565_PstIMseI_PA	47.11
11702	Opata_547063_PstIMspI_PA	47.11
11703	Opata_1064169_PstIMspI_PA	47.11
11704	Opata_4068602_PstIMseI_PA	47.11
11705	Opata_514459_PstIMseI_PA	47.11
11706	Opata_325522_PstIMseI_PA	47.11
11707	Opata_651761_PstIMspI_PA	47.11
11708	Opata_49222_PstIMspI_PA	47.11
11709	Opata_129119_PstIMseI_PA	47.11
11710	Opata_3015800_PstIMseI_PA	47.11
11711	Opata_1264923_PstIMseI_PA	47.11
11712	M6_3144837_18_PstIMseI_SNP	47.11
11713	Opata_905737_PstIMseI_PA	47.11
11714	Opata_519048_PstIMluI_PA	47.11
11715	Opata_51329_18_PstIMseI_SNP	47.11
11716	Opata_442027_2_PstIMseI_SNP	47.11
11717	Opata_145000_PstIMseI_PA	47.11
11718	Opata_766444_PstIMseI_PA	47.11
11719	Opata_2262742_PstIMspI_PA	47.11
11720	Opata_124471_PstIMseI_PA	47.11
11721	Opata_1476406_PstIMseI_PA	47.11
11722	Opata_801967_PstIMseI_PA	47.11
11723	Opata_848025_PstIMseI_PA	47.11
11724	Opata_72836_PstIMspI_PA	47.11
11725	Opata_3617242_PstIMspI_PA	47.11
11726	Opata_1167527_PstIMseI_PA	47.11
11727	Opata_1486271_PstIMspI_PA	47.11
11728	Opata_80832_PstIMseI_PA	47.11
11729	Opata_817146_PstIMseI_PA	47.11
11730	Opata_129135_PstIMseI_PA	47.11
11731	Opata_257257_PstIMspI_PA	47.11
11732	Opata_569947_PstIMseI_PA	47.11
11733	Opata_3757414_PstIMspI_PA	47.11
11734	Opata_2102267_PstIMspI_PA	47.11
11735	Opata_4113175_PstIMspI_PA	47.11
11736	Opata_417_PstIMseI_PA	47.11
11737	Opata_523755_PstIMseI_PA	47.11
11738	Opata_114742_PstIMseI_PA	47.11
11739	Opata_849699_PstIMseI_PA	47.11
11740	Opata_450222_PstIMseI_PA	47.11
11741	Opata_2799463_PstIMluI_PA	47.11
11742	Opata_1132530_PstIMluI_PA	47.11
11743	Opata_255660_PstIMseI_PA	47.11
11744	Opata_1088447_PstIMspI_PA	47.11
11745	Opata_3695938_PstIMseI_PA	47.11
11746	Opata_548157_PstIMseI_PA	47.11
11747	Opata_133766_PstIMseI_PA	47.11
11748	Opata_2429154_PstIMspI_PA	47.11
11749	Opata_685605_PstIMseI_PA	47.11
11750	Opata_71093_PstIMseI_PA	47.11
11751	Opata_1901491_PstIMseI_PA	47.11
11752	Opata_3438011_PstIMspI_PA	47.11
11753	Opata_2360906_PstIMseI_PA	47.11
11754	Opata_2362523_PstIMspI_PA	47.11
11755	Opata_2558157_PstIMluI_PA	47.11
11756	Opata_2971019_PstIMseI_PA	47.11
11757	Opata_408177_PstIMspI_PA	47.11
11758	Opata_1701765_PstIMspI_PA	47.11
11759	Opata_1316436_PstIMseI_PA	47.11
11760	Opata_192505_PstIMseI_PA	47.11
11761	Opata_381798_PstIMseI_PA	47.11
11762	Opata_486964_PstIMspI_PA	47.11
11763	Opata_32454_PstIMspI_PA	47.11
11764	Opata_613140_PstIMseI_PA	47.11
11765	Opata_2874450_PstIMseI_PA	47.11
11766	Opata_2007201_PstIMseI_PA	47.11
11767	Opata_304955_PstIMseI_PA	47.11
11768	Opata_1228373_PstIMseI_PA	47.11
11769	Opata_378940_PstIMseI_PA	47.11
11770	Opata_31329_PstIMseI_PA	47.11
11771	Opata_812241_PstIMseI_PA	47.11
11772	Opata_590625_PstIMseI_PA	47.11
11773	Opata_1053053_PstIMspI_PA	47.11
11774	Opata_1275072_PstIMseI_PA	47.11
11775	Opata_160084_PstIMspI_PA	47.11
11776	Opata_3606452_PstIMspI_PA	47.11
11777	Opata_3376123_PstIMspI_PA	47.11
11778	Opata_1213592_PstIMseI_PA	47.11
11779	Opata_3824210_PstIMseI_PA	47.11
11780	Opata_3463188_PstIMseI_PA	47.11
11781	Opata_15426_PstIMspI_PA	47.11
11782	Opata_3104885_PstIMseI_PA	47.11
11783	Opata_4275439_PstIMseI_PA	47.11
11784	Opata_866894_PstIMseI_PA	47.11
11785	Opata_48944_PstIMspI_PA	47.11
11786	Opata_84882_PstIMseI_PA	47.11
11787	Opata_27620_PstIMseI_PA	47.11
11788	Opata_455961_PstIMseI_PA	47.11
11789	Opata_159744_PstIMspI_PA	47.11
11790	Opata_652728_PstIMseI_PA	47.11
11791	Opata_1458661_PstIMluI_PA	47.11
11792	Opata_454097_PstIMseI_PA	47.11
11793	Opata_2203975_PstIMseI_PA	47.11
11794	Opata_65261_PstIMseI_PA	47.11
11795	Opata_383831_40_PstIMseI_SNP	47.11
11796	Opata_49788_PstIMseI_PA	47.11
11797	Opata_924698_PstIMseI_PA	47.11
11798	Opata_4151502_PstIMspI_PA	47.11
11799	Opata_977896_PstIMspI_PA	47.11
11800	Opata_3942867_PstIMspI_PA	47.11
11801	Opata_502777_PstIMseI_PA	47.11
11802	Opata_1819003_PstIMspI_PA	47.11
11803	Opata_1872934_PstIMseI_PA	47.11
11804	Opata_746307_PstIMseI_PA	47.11
11805	Opata_592937_PstIMseI_PA	47.11
11806	Opata_2798039_PstIMluI_PA	47.11
11807	Opata_85058_PstIMspI_PA	47.11
11808	Opata_609944_PstIMseI_PA	47.11
11809	Opata_1261450_PstIMluI_PA	47.11
11810	Opata_620287_PstIMseI_PA	47.11
11811	Opata_1592041_PstIMluI_PA	47.11
11812	Opata_1273165_PstIMseI_PA	47.11
11813	Opata_1187483_PstIMseI_PA	47.11
11814	Opata_319494_PstIMspI_PA	47.11
11815	Opata_1396137_PstIMspI_PA	47.11
11816	Opata_1037955_PstIMspI_PA	47.11
11817	Opata_4093971_PstIMspI_PA	47.11
11818	Opata_444128_PstIMseI_PA	47.11
11819	Opata_4061250_PstIMseI_PA	47.11
11820	Opata_2717807_PstIMluI_PA	47.11
11821	Opata_1277548_PstIMseI_PA	47.11
11822	Opata_1085749_PstIMseI_PA	47.11
11823	Opata_1271146_PstIMluI_PA	47.11
11824	Opata_1240662_PstIMspI_PA	47.11
11825	Opata_1087287_PstIMseI_PA	47.11
11826	Opata_2086967_PstIMseI_PA	47.11
11827	Opata_3243875_PstIMspI_PA	47.11
11828	Opata_637474_PstIMspI_PA	47.11
11829	Opata_91096_PstIMseI_PA	47.11
11830	Opata_2128134_PstIMluI_PA	47.11
11831	Opata_840505_PstIMseI_PA	47.11
11832	Opata_2196373_PstIMluI_PA	47.11
11833	Opata_58130_PstIMseI_PA	47.11
11834	Opata_4366520_PstIMseI_PA	47.11
11835	Opata_4154364_PstIMspI_PA	47.11
11836	Opata_4196855_PstIMseI_PA	47.11
11837	Opata_218871_PstIMseI_PA	47.11
11838	Opata_646373_PstIMseI_PA	47.11
11839	Opata_3309847_PstIMseI_PA	47.11
11840	Opata_38679_PstIMseI_PA	47.11
11841	Opata_1791474_PstIMspI_PA	47.11
11842	Opata_223180_PstIMluI_PA	47.11
11843	Opata_3553021_PstIMseI_PA	47.11
11844	Opata_1226479_PstIMspI_PA	47.11
11845	Opata_1883892_PstIMspI_PA	47.11
11846	Opata_1803789_PstIMseI_PA	47.11
11847	Opata_1026538_PstIMspI_PA	47.11
11848	Opata_2680332_PstIMspI_PA	47.11
11849	Opata_3439800_PstIMspI_PA	47.11
11850	Opata_1146608_PstIMseI_PA	47.11
11851	Opata_178570_PstIMseI_PA	47.11
11852	Opata_704150_PstIMseI_PA	47.11
11853	Opata_940696_PstIMseI_PA	47.11
11854	Opata_1009929_PstIMseI_PA	47.11
11855	Opata_1557651_PstIMluI_PA	47.11
11856	Opata_2277575_PstIMluI_PA	47.11
11857	Opata_986410_PstIMseI_PA	47.11
11858	Opata_3915154_PstIMspI_PA	47.11
11859	Opata_1566525_PstIMseI_PA	47.11
11860	Opata_1843565_PstIMspI_PA	47.11
11861	Opata_639332_PstIMspI_PA	47.11
11862	Opata_3952781_PstIMspI_PA	47.11
11863	Opata_137431_PstIMseI_PA	47.11
11864	Opata_3957984_PstIMseI_PA	47.11
11865	Opata_508854_PstIMseI_PA	47.11
11866	Opata_2557993_PstIMseI_PA	47.11
11867	Opata_1689306_3_PstIMspI_SNP	47.11
11868	Opata_502336_PstIMspI_PA	47.11
11869	Opata_1509486_PstIMluI_PA	47.11
11870	Opata_764560_PstIMspI_PA	47.11
11871	Opata_3766445_PstIMspI_PA	47.11
11872	Opata_1132038_PstIMseI_PA	47.11
11873	Opata_1215362_PstIMluI_PA	47.11
11874	Opata_866935_PstIMseI_PA	47.11
11875	Opata_1170316_PstIMspI_PA	47.11
11876	Opata_905716_PstIMseI_PA	47.11
11877	Opata_1001890_PstIMseI_PA	47.11
11878	Opata_289393_PstIMseI_PA	47.11
11879	Opata_460555_PstIMspI_PA	47.11
11880	Opata_302515_PstIMseI_PA	47.11
11881	Opata_483039_PstIMseI_PA	47.11
11882	Opata_1310238_PstIMspI_PA	47.11
11883	Opata_3387773_PstIMspI_PA	47.11
11884	Opata_3609206_PstIMseI_PA	47.11
11885	Opata_771623_PstIMseI_PA	47.11
11886	Opata_239961_PstIMspI_PA	47.11
11887	Opata_1300292_PstIMseI_PA	47.11
11888	Opata_1583750_PstIMseI_PA	47.11
11889	Opata_1246843_PstIMseI_PA	47.11
11890	Opata_574434_PstIMseI_PA	47.11
11891	Opata_77817_PstIMseI_PA	47.11
11892	Opata_666389_PstIMseI_PA	47.11
11893	Opata_1735960_PstIMluI_PA	47.11
11894	Opata_1150153_PstIMseI_PA	47.11
11895	Opata_773521_PstIMseI_PA	47.11
11896	Opata_310965_PstIMseI_PA	47.11
11897	Opata_862509_PstIMseI_PA	47.11
11898	Opata_2183353_PstIMspI_PA	47.11
11899	Opata_169807_PstIMspI_PA	47.11
11900	Opata_819987_PstIMseI_PA	47.11
11901	Opata_1145506_PstIMseI_PA	47.11
11902	Opata_272128_PstIMspI_PA	47.11
11903	Opata_1550089_PstIMspI_PA	47.11
11904	Opata_208485_PstIMseI_PA	47.11
11905	Opata_237794_PstIMspI_PA	47.11
11906	Opata_1643127_PstIMluI_PA	47.11
11907	Opata_1618800_PstIMspI_PA	47.11
11908	Opata_34338_PstIMseI_PA	47.11
11909	Opata_3449514_PstIMspI_PA	47.11
11910	Opata_332010_PstIMseI_PA	47.11
11911	Opata_275956_PstIMseI_PA	47.11
11912	Opata_280068_PstIMseI_PA	47.11
11913	Opata_309625_PstIMseI_PA	47.11
11914	Opata_333367_PstIMseI_PA	47.11
11915	Opata_153660_PstIMseI_PA	47.11
11916	Opata_596902_PstIMseI_PA	47.11
11917	Opata_1122585_PstIMseI_PA	47.11
11918	Opata_54589_PstIMseI_PA	47.11
11919	Opata_967939_PstIMseI_PA	47.11
11920	Opata_89088_PstIMseI_PA	47.11
11921	Opata_928722_PstIMspI_PA	47.11
11922	Opata_846566_PstIMseI_PA	47.11
11923	Opata_1611576_PstIMspI_PA	47.11
11924	Opata_1071201_PstIMspI_PA	47.11
11925	Opata_1909641_PstIMseI_PA	47.11
11926	Opata_1093330_PstIMseI_PA	47.11
11927	Opata_2377948_PstIMluI_PA	47.11
11928	Opata_3422482_PstIMspI_PA	47.11
11929	Opata_2719504_PstIMseI_PA	47.11
11930	Opata_793066_PstIMluI_PA	47.11
11931	Opata_1240030_PstIMseI_PA	47.11
11932	Opata_1175289_PstIMspI_PA	47.11
11933	Opata_433140_PstIMseI_PA	47.11
11934	Opata_195970_PstIMspI_PA	47.11
11935	Opata_172331_PstIMspI_PA	47.11
11936	Opata_2550085_PstIMspI_PA	47.11
11937	Opata_1269799_PstIMseI_PA	47.11
11938	Opata_2371481_PstIMseI_PA	47.11
11939	Opata_564516_PstIMseI_PA	47.11
11940	Opata_101304_PstIMspI_PA	47.11
11941	Opata_299007_PstIMspI_PA	47.11
11942	Opata_718860_PstIMseI_PA	47.11
11943	Opata_90509_PstIMseI_PA	47.11
11944	Opata_4011097_PstIMseI_PA	47.11
11945	Opata_683084_PstIMseI_PA	47.11
11946	Opata_58475_PstIMspI_PA	47.11
11947	Opata_202432_PstIMseI_PA	47.11
11948	Opata_1440257_PstIMspI_PA	47.11
11949	Opata_2664571_PstIMluI_PA	47.11
11950	Opata_3052937_PstIMspI_PA	47.11
11951	Opata_2532246_PstIMseI_PA	47.11
11952	Opata_86786_PstIMspI_PA	47.11
11953	Opata_2741781_PstIMseI_PA	47.11
11954	Opata_4442221_PstIMseI_PA	47.11
11955	Opata_2123014_PstIMseI_PA	47.11
11956	Opata_1008366_PstIMseI_PA	47.11
11957	Opata_1261502_PstIMspI_PA	47.11
11958	Opata_77104_PstIMluI_PA	47.11
11959	Opata_368916_PstIMseI_PA	47.11
11960	Opata_808652_PstIMseI_PA	47.11
11961	Opata_3933206_PstIMspI_PA	47.11
11962	Opata_87427_PstIMseI_PA	47.11
11963	Opata_150232_PstIMseI_PA	47.11
11964	Opata_3637680_PstIMseI_PA	47.11
11965	Opata_968303_PstIMseI_PA	47.11
11966	Opata_94237_PstIMseI_PA	47.11
11967	Opata_225915_PstIMspI_PA	47.11
11968	Opata_222027_PstIMseI_PA	47.11
11969	Opata_3688399_PstIMspI_PA	47.11
11970	Opata_100571_PstIMseI_PA	47.11
11971	Opata_11038_PstIMseI_PA	47.11
11972	Opata_3542604_PstIMspI_PA	47.11
11973	Opata_2615580_PstIMseI_PA	47.11
11974	Opata_510096_PstIMspI_PA	47.11
11975	Opata_3398050_PstIMspI_PA	47.11
11976	Opata_2207984_PstIMseI_PA	47.11
11977	Opata_1327411_PstIMseI_PA	47.11
11978	Opata_695128_PstIMseI_PA	47.11
11979	Opata_311821_PstIMseI_PA	47.11
11980	Opata_487885_PstIMspI_PA	47.11
11981	Opata_1389060_PstIMseI_PA	47.11
11982	Opata_21186_PstIMseI_PA	47.11
11983	Opata_2575484_PstIMluI_PA	47.11
11984	Opata_536740_PstIMseI_PA	47.11
11985	Opata_663453_PstIMseI_PA	47.11
11986	Opata_2931727_PstIMseI_PA	47.11
11987	Opata_1556528_PstIMluI_PA	47.11
11988	Opata_21988_PstIMspI_PA	47.11
11989	Opata_797783_PstIMluI_PA	47.11
11990	Opata_1491259_PstIMseI_PA	47.11
11991	Opata_1059909_PstIMseI_PA	47.11
11992	Opata_1276217_PstIMspI_PA	47.11
11993	Opata_89478_PstIMseI_PA	47.11
11994	Opata_1258898_PstIMseI_PA	47.11
11995	Opata_290656_PstIMseI_PA	47.11
11996	Opata_2068816_PstIMluI_PA	47.11
11997	Opata_2572_PstIMseI_PA	47.11
11998	Opata_304981_PstIMluI_PA	47.11
11999	Opata_2715742_PstIMspI_PA	47.11
12000	Opata_172977_PstIMspI_PA	47.11
12001	Opata_778026_PstIMseI_PA	47.11
12002	Opata_1722335_PstIMseI_PA	47.11
12003	Opata_3934788_PstIMspI_PA	47.11
12004	Opata_937750_PstIMspI_PA	47.11
12005	Opata_3619419_PstIMspI_PA	47.11
12006	Opata_2529711_PstIMspI_PA	47.11
12007	Opata_972714_PstIMseI_PA	47.11
12008	Opata_964932_PstIMseI_PA	47.11
12009	Opata_820188_PstIMspI_PA	47.11
12010	Opata_122991_PstIMspI_PA	47.11
12011	Opata_175459_PstIMseI_PA	47.11
12012	Opata_802462_PstIMseI_PA	47.11
12013	Opata_709211_PstIMspI_PA	47.11
12014	Opata_3781215_PstIMseI_PA	47.11
12015	Opata_2362693_PstIMluI_PA	47.11
12016	Opata_3609132_PstIMspI_PA	47.11
12017	Opata_1082592_PstIMseI_PA	47.11
12018	Opata_959835_PstIMseI_PA	47.11
12019	Opata_678554_PstIMseI_PA	47.11
12020	Opata_3506534_PstIMspI_PA	47.11
12021	Opata_585692_PstIMseI_PA	47.11
12022	Opata_130131_3_PstIMseI_SNP	47.11
12023	Opata_988213_PstIMseI_PA	47.11
12024	Opata_624272_PstIMseI_PA	47.11
12025	Opata_3089916_PstIMspI_PA	47.11
12026	Opata_799310_PstIMluI_PA	47.11
12027	Opata_2143986_PstIMseI_PA	47.11
12028	Opata_613066_PstIMseI_PA	47.11
12029	Opata_703752_PstIMspI_PA	47.11
12030	Opata_969392_PstIMspI_PA	47.11
12031	Opata_254907_PstIMspI_PA	47.11
12032	Opata_1140687_PstIMspI_PA	47.11
12033	Opata_256613_PstIMseI_PA	47.11
12034	Opata_465230_PstIMluI_PA	47.11
12035	Opata_904403_PstIMseI_PA	47.11
12036	Opata_480478_PstIMseI_PA	47.11
12037	Opata_1285213_PstIMseI_PA	47.11
12038	Opata_51220_PstIMluI_PA	47.11
12039	Opata_163622_PstIMspI_PA	47.11
12040	Opata_3419206_PstIMspI_PA	47.11
12041	Opata_143507_PstIMspI_PA	47.11
12042	Opata_684013_PstIMseI_PA	47.11
12043	Opata_249808_PstIMseI_PA	47.11
12044	Opata_144783_PstIMseI_PA	47.11
12045	Opata_939589_PstIMseI_PA	47.11
12046	Opata_374275_PstIMseI_PA	47.11
12047	Opata_431340_PstIMseI_PA	47.11
12048	Opata_991930_PstIMseI_PA	47.11
12049	Opata_1077154_PstIMspI_PA	47.11
12050	Opata_324053_PstIMseI_PA	47.11
12051	Opata_3128785_PstIMspI_PA	47.11
12052	Opata_371487_PstIMseI_PA	47.11
12053	Opata_564896_PstIMseI_PA	47.11
12054	Opata_1898403_PstIMspI_PA	47.11
12055	Opata_1824941_PstIMspI_PA	47.11
12056	Opata_1282724_PstIMseI_PA	47.11
12057	Opata_766063_PstIMseI_PA	47.11
12058	Opata_2888354_PstIMseI_PA	47.11
12059	Opata_29725_PstIMseI_PA	47.11
12060	Opata_735393_PstIMspI_PA	47.11
12061	Opata_4196331_PstIMseI_PA	47.11
12062	Opata_208735_PstIMseI_PA	47.11
12063	Opata_70656_PstIMspI_PA	47.11
12064	Opata_156467_PstIMspI_PA	47.11
12065	Opata_65824_PstIMspI_PA	47.11
12066	Opata_1052762_PstIMseI_PA	47.11
12067	Opata_155182_PstIMseI_PA	47.11
12068	Opata_1044393_PstIMseI_PA	47.11
12069	Opata_730087_PstIMseI_PA	47.11
12070	Opata_317395_PstIMseI_PA	47.11
12071	Opata_3331037_PstIMseI_PA	47.11
12072	Opata_947561_PstIMluI_PA	47.11
12073	Opata_1116960_PstIMseI_PA	47.11
12074	Opata_2919331_PstIMseI_PA	47.11
12075	Opata_2058290_PstIMseI_PA	47.11
12076	Opata_345074_PstIMseI_PA	47.11
12077	Opata_1591533_PstIMspI_PA	47.11
12078	Opata_965525_PstIMseI_PA	47.11
12079	Opata_1261241_PstIMseI_PA	47.11
12080	Opata_624818_PstIMluI_PA	47.11
12081	Opata_239969_PstIMseI_PA	47.11
12082	Opata_3090505_PstIMspI_PA	47.11
12083	Opata_2653277_PstIMluI_PA	47.11
12084	Opata_2031293_PstIMspI_PA	47.11
12085	Opata_1022180_PstIMseI_PA	47.11
12086	Opata_924004_PstIMseI_PA	47.11
12087	Opata_982364_PstIMspI_PA	47.11
12088	Opata_941854_PstIMspI_PA	47.11
12089	Opata_142012_PstIMspI_PA	47.11
12090	Opata_842103_PstIMseI_PA	47.11
12091	Opata_1816802_PstIMspI_PA	47.11
12092	Opata_602039_PstIMspI_PA	47.11
12093	Opata_52899_1_PstIMseI_SNP	47.11
12094	Opata_1270319_PstIMluI_PA	47.11
12095	Opata_461278_PstIMspI_PA	47.11
12096	Opata_251457_PstIMseI_PA	47.11
12097	Opata_1557228_PstIMseI_PA	47.11
12098	Opata_2126826_PstIMseI_PA	47.11
12099	Opata_642046_PstIMspI_PA	47.11
12100	Opata_315506_PstIMseI_PA	47.11
12101	Opata_50177_PstIMseI_PA	47.11
12102	Opata_2355026_69_PstIMseI_SNP	47.11
12103	Opata_2355026_53_PstIMseI_SNP	47.11
12104	Opata_2641978_PstIMspI_PA	47.11
12105	Opata_1888587_1_PstIMspI_SNP	47.11
12106	Opata_3015422_PstIMspI_PA	47.11
12107	Opata_152207_PstIMspI_PA	47.11
12108	Opata_182087_PstIMseI_PA	47.11
12109	Opata_136837_PstIMseI_PA	47.11
12110	Opata_849797_19_PstIMseI_SNP	47.11
12111	Opata_2758310_42_PstIMspI_SNP	47.11
12112	Opata_2602877_PstIMseI_PA	47.11
12113	Opata_127642_PstIMspI_PA	47.11
12114	Opata_2511977_88_PstIMspI_SNP	47.11
12115	Opata_155393_PstIMseI_PA	47.11
12116	Opata_3368653_PstIMspI_PA	47.11
12117	Opata_2050150_PstIMspI_PA	47.11
12118	Opata_863078_PstIMspI_PA	47.11
12119	Opata_463700_PstIMspI_PA	47.11
12120	Opata_661149_PstIMluI_PA	47.11
12121	Opata_697189_PstIMseI_PA	47.11
12122	Opata_849797_45_PstIMseI_SNP	47.11
12123	Opata_3237114_PstIMspI_PA	47.11
12124	Opata_2230765_PstIMseI_PA	47.11
12125	Opata_2762117_PstIMseI_PA	47.11
12126	M6_752499_PstIMspI_PA	47.11
12127	Opata_2532926_PstIMspI_PA	47.11
12128	Opata_271325_PstIMseI_PA	47.11
12129	Opata_249525_PstIMseI_PA	47.11
12130	M6_262296_PstIMseI_PA	47.11
12131	M6_3161364_PstIMseI_PA	47.11
12132	M6_394690_PstIMseI_PA	47.11
12133	Opata_550218_PstIMseI_PA	47.11
12134	M6_644319_PstIMseI_PA	47.11
12135	M6_367363_PstIMspI_PA	47.11
12136	M6_3896268_PstIMseI_PA	47.11
12137	M6_682917_PstIMseI_PA	47.11
12138	Opata_1508545_PstIMspI_PA	47.11
12139	Opata_3182924_PstIMspI_PA	47.11
12140	Opata_475866_PstIMseI_PA	47.11
12141	Opata_605769_PstIMseI_PA	47.11
12142	Opata_67876_PstIMseI_PA	47.11
12143	M6_82376_PstIMseI_PA	47.11
12144	Opata_444165_PstIMluI_PA	47.11
12145	Opata_1325821_PstIMseI_PA	47.11
12146	Opata_3164112_PstIMspI_PA	47.11
12147	Opata_303475_PstIMseI_PA	47.11
12148	Opata_871458_PstIMseI_PA	47.11
12149	Opata_938299_PstIMseI_PA	47.11
12150	Opata_817590_PstIMseI_PA	47.11
12151	Opata_869423_PstIMseI_PA	47.11
12152	Opata_828950_PstIMspI_PA	47.11
12153	Opata_804441_PstIMseI_PA	47.11
12154	Opata_2150457_PstIMseI_PA	47.11
12155	Opata_559237_PstIMseI_PA	47.11
12156	Opata_1139868_PstIMspI_PA	47.11
12157	Opata_743526_PstIMseI_PA	47.11
12158	Opata_1348942_PstIMseI_PA	47.11
12159	Opata_828322_PstIMseI_PA	47.11
12160	Opata_1213807_PstIMseI_PA	47.11
12161	Opata_976781_PstIMseI_PA	47.11
12162	Opata_1325597_PstIMluI_PA	47.11
12163	Opata_932485_PstIMseI_PA	47.11
12164	Opata_3504536_PstIMseI_PA	47.11
12165	Opata_144211_PstIMseI_PA	47.11
12166	Opata_5713_PstIMseI_PA	47.11
12167	Opata_633944_PstIMseI_PA	47.11
12168	Xwmc792	48
12169	wsnp_CAP8_c1580_908907	48.11
12170	wsnp_Ku_rep_c104307_90809337	48.11
12171	wsnp_Ex_c22202_31392780	48.11
12172	wsnp_Ex_c15740_24096817	48.11
12173	M6_230112_PstIMluI_PA	48.11
12174	Opata_4338679_36_PstIMseI_SNP	48.11
12175	Opata_60735_31_PstIMspI_SNP	48.11
12176	Opata_540208_65_PstIMseI_SNP	48.11
12177	M6_823815_PstIMseI_PA	48.11
12178	M6_1028927_PstIMspI_PA	48.11
12179	Opata_736191_26_PstIMseI_SNP	48.11
12180	M6_472162_PstIMseI_PA	48.11
12181	Opata_736191_49_PstIMseI_SNP	48.11
12182	Opata_4338679_24_PstIMseI_SNP	48.11
12183	Opata_736191_19_PstIMseI_SNP	48.11
12184	Opata_3467423_28_PstIMspI_SNP	48.11
12185	Opata_506323_32_PstIMseI_SNP	48.11
12186	M6_3538625_PstIMspI_PA	48.11
12187	M6_3569687_PstIMseI_PA	48.11
12188	M6_2225517_PstIMspI_PA	48.11
12189	M6_556328_PstIMspI_PA	48.11
12190	M6_377389_PstIMseI_PA	48.11
12191	M6_72216_PstIMseI_PA	48.11
12192	M6_3228616_PstIMspI_PA	48.11
12193	M6_2572634_PstIMspI_PA	48.11
12194	M6_620115_PstIMseI_PA	48.11
12195	M6_1222900_PstIMseI_PA	48.11
12196	M6_1383223_PstIMspI_PA	48.11
12197	M6_807644_PstIMspI_PA	48.11
12198	M6_1259061_PstIMspI_PA	48.11
12199	M6_1862787_PstIMspI_PA	48.11
12200	M6_698649_PstIMseI_PA	48.11
12201	M6_443053_PstIMspI_PA	48.11
12202	M6_1160247_PstIMspI_PA	48.11
12203	M6_3344050_PstIMseI_PA	48.11
12204	M6_3948923_PstIMseI_PA	48.11
12205	M6_849321_PstIMseI_PA	48.11
12206	M6_1643549_PstIMspI_PA	48.11
12207	M6_3346741_PstIMspI_PA	48.11
12208	M6_905001_PstIMseI_PA	48.11
12209	M6_1880738_PstIMseI_PA	48.11
12210	BS00004724_51	48.11
12211	RAC875_rep_c78744_228	48.11
12212	Xbcd855b	48.4
12213	Xfba106b	48.4
12214	Xbcd161	48.7
12215	Xcdo405	48.7
12216	Xbcd1688	48.7
12217	Xbcd855	48.7
12218	wsnp_Ex_rep_c103167_88181968	49.01
12219	Opata_1546323_39_PstIMspI_SNP	49.01
12220	Opata_671805_PstIMluI_PA	49.01
12221	Opata_2247676_4_PstIMspI_SNP	49.01
12222	Opata_1425786_PstIMseI_PA	49.01
12223	Opata_457267_60_PstIMseI_SNP	49.01
12224	Opata_1460170_PstIMluI_PA	49.01
12225	Opata_2911377_24_PstIMspI_SNP	49.01
12226	Opata_58632_43_PstIMluI_SNP	49.01
12227	Opata_67280_24_PstIMseI_SNP	49.01
12228	Opata_173129_35_PstIMseI_SNP	49.01
12229	Opata_3117741_PstIMspI_PA	49.01
12230	M6_1969704_PstIMspI_PA	49.01
12231	Opata_282711_57_PstIMseI_SNP	49.01
12232	Opata_374747_PstIMseI_PA	49.01
12233	Opata_2961571_28_PstIMspI_SNP	49.01
12234	Opata_2524115_PstIMspI_PA	49.01
12235	Opata_353928_6_PstIMseI_SNP	49.01
12236	M6_565159_PstIMseI_PA	49.01
12237	Opata_1142005_33_PstIMspI_SNP	49.01
12238	Opata_3826009_17_PstIMspI_SNP	49.01
12239	Opata_455320_PstIMseI_PA	49.01
12240	Opata_154585_PstIMspI_PA	49.01
12241	Opata_2346016_PstIMspI_PA	49.01
12242	Opata_426942_PstIMspI_PA	49.01
12243	Opata_2288966_PstIMspI_PA	49.01
12244	Opata_2163696_PstIMspI_PA	49.01
12245	Opata_1155797_PstIMseI_PA	49.01
12246	Opata_455038_PstIMspI_PA	49.01
12247	Opata_142513_PstIMspI_PA	49.01
12248	M6_2155308_PstIMluI_PA	49.01
12249	M6_1809837_PstIMluI_PA	49.01
12250	Opata_2272396_PstIMseI_PA	49.01
12251	Opata_672808_PstIMseI_PA	49.01
12252	Opata_184370_PstIMspI_PA	49.01
12253	Opata_1528083_PstIMseI_PA	49.01
12254	Opata_3866320_PstIMspI_PA	49.01
12255	Opata_707452_PstIMseI_PA	49.01
12256	M6_1942512_PstIMspI_PA	49.01
12257	Opata_254052_PstIMspI_PA	49.01
12258	Opata_633133_PstIMseI_PA	49.01
12259	Opata_1093170_PstIMseI_PA	49.01
12260	M6_2736930_PstIMseI_PA	49.01
12261	Xfba106	49.2
12262	BS00076693_51	49.39
12263	CAP12_rep_c4192_354	49.39
12264	Xrz395	49.4
12265	Xfba374	49.4
12266	Xgwm425	49.4
12267	Xgwm515	49.4
12268	Xgwm275	49.4
12269	Xfbb359	49.4
12270	Xgwm10	49.4
12271	Xgwm448	49.4
12272	Xgwm339	49.4
12273	Xfba374b	49.4
12274	Xfbb359b	49.4
12275	Xgwm95	49.5
12276	Xcdo1376	49.7
12277	Xgwm122	49.8
12278	Xgwm249	49.8
12279	Xcfd2b	49.8
12280	Xcdo1376b	49.8
12281	Xbcd161b	49.8
12282	BS00065276_51	49.81
12283	Xcdo1281	50.2
12284	Xwmc474	50.4
12285	Xgwm71.2	50.5
12286	Xpsr107	50.8
12287	Xwmc296	50.8
12288	Xgwm249.1	50.8
12289	Xpsr135b	50.8
12290	M85/P65.4	50.8
12291	Xgpw1148a	50.8
12292	Xcdo1281a	50.8
12293	Excalibur_c43811_527	50.81
12294	Ku_c23118_149	50.83
12295	Xgwm558	51
12296	Xwmc63	51
12297	Xwmc702	51
12298	Xfbb212	51.3
12299	Xcdo447b	51.3
12300	Xrz395b	51.3
12301	Xfba70b	51.3
12302	Xfba82b	51.3
12303	Xwmc644	51.5
12304	wmc177	51.61
12305	Opata_3689756_PstIMspI_PA	51.61
12306	M6_1555715_PstIMluI_PA	51.61
12307	Opata_1820935_PstIMspI_PA	51.61
12308	Opata_1882263_PstIMspI_PA	51.61
12309	Opata_1135522_PstIMspI_PA	51.61
12310	M6_412075_PstIMspI_PA	51.61
12311	Opata_1136943_75_PstIMseI_SNP	51.61
12312	M6_2535945_PstIMseI_PA	51.61
12313	Opata_8964_42_PstIMseI_SNP	51.61
12314	Opata_1136943_78_PstIMseI_SNP	51.61
12315	Opata_497628_PstIMspI_PA	51.61
12316	M6_1366255_PstIMluI_PA	51.61
12317	M6_730601_PstIMseI_PA	51.61
12318	Opata_1834428_58_PstIMspI_SNP	51.61
12319	Opata_1419933_22_PstIMspI_SNP	51.61
12320	Opata_91792_22_PstIMseI_SNP	51.61
12321	Opata_1313290_PstIMseI_PA	51.61
12322	Opata_3898984_PstIMspI_PA	51.61
12323	Opata_430815_PstIMseI_PA	51.61
12324	Opata_2568845_PstIMspI_PA	51.61
12325	Opata_1136943_74_PstIMseI_SNP	51.61
12326	M6_2272553_PstIMluI_PA	51.61
12327	M6_576388_PstIMspI_PA	51.61
12328	Opata_653104_33_PstIMseI_SNP	51.61
12329	Opata_4012774_PstIMspI_PA	51.61
12330	M6_741763_PstIMspI_PA	51.61
12331	Opata_2942912_PstIMspI_PA	51.61
12332	M6_1401175_PstIMspI_PA	51.61
12333	Opata_3693639_PstIMseI_PA	51.61
12334	M6_95119_PstIMseI_PA	51.61
12335	M6_943939_PstIMseI_PA	51.61
12336	M6_75140_PstIMspI_PA	51.61
12337	M6_3620467_PstIMseI_PA	51.61
12338	M6_2197790_PstIMspI_PA	51.61
12339	M6_771030_PstIMseI_PA	51.61
12340	Opata_3644180_PstIMseI_PA	51.61
12341	M6_1194461_PstIMseI_PA	51.61
12342	Xbarc309	51.8
12343	Xfbb353.2	51.8
12344	Xgbx4986	51.8
12345	Xcdo456b	51.8
12346	Xfba71b	51.8
12347	Xcfa2164a	51.8
12348	Xcfa2263	51.8
12349	Xwmc474b	51.8
12350	Xgpw2272	51.8
12351	Xpsp3088	51.8
12352	Xwmc246	51.8
12353	Xgsy333	51.8
12354	Xgdm101	51.9
12355	Xgwm473	52
12356	Xpsr388	52
12357	M62/P64.3	52
12358	P78/M63.2	52
12359	XWC2263b	52
12360	Xwmc63a	52
12361	Xbcd348b	52
12362	Xgwm304.2	52
12363	Xpsr575.1	52
12364	Xwmc179.2	52
12365	Xfbb278c	52
12366	Xgwm372b	52
12367	Xgwm328b	52
12368	Xglk554	52
12369	Xcfd6	52.3
12370	Excalibur_rep_c102244_1103	52.4
12371	Xwmc794	52.5
12372	Xgwm328	53.1
12373	Xbcd152	53.1
12374	Xwmc632	53.1
12375	Xgwm47	53.4
12376	Xwmc455	54.1
12377	Xbcd543	54.4
12378	Xcfa2099a	54.4
12379	Xfbb226	54.4
12380	Xgwm372	54.6
12381	Xgwm47.1	55.1
12382	Xwsu1	55.1
12383	Xcfa2043a	55.1
12384	Xcmwg682b	55.1
12385	D_GA8KES401BVP4P_43	55.25
12386	Xgwm445	55.5
12387	Xwmc819	55.5
12388	wsnp_Ex_c19556_28530243	55.81
12389	wsnp_Ex_c19556_28530231	55.81
12390	BobWhite_c26374_339	55.81
12391	Kukri_c16479_372	55.81
12392	Kukri_c24262_918	55.81
12393	Kukri_c46426_338	55.81
12394	Tdurum_contig11803_306	55.81
12395	P78/M69.9	56.1
12396	M6_569869_PstIMspI_PA	56.31
12397	M6_2169733_PstIMspI_PA	56.31
12398	M6_144199_PstIMspI_PA	56.31
12399	Opata_19233_48_PstIMspI_SNP	56.31
12400	Opata_1718149_12_PstIMspI_SNP	56.31
12401	Opata_153395_41_PstIMseI_SNP	56.31
12402	Opata_85179_17_PstIMseI_SNP	56.31
12403	Opata_19233_5_PstIMspI_SNP	56.31
12404	M6_473683_PstIMseI_PA	56.31
12405	Opata_153395_78_PstIMseI_SNP	56.31
12406	M6_3443014_PstIMseI_PA	56.31
12407	M6_647556_PstIMspI_PA	56.31
12408	Opata_647726_PstIMspI_PA	56.31
12409	Opata_2707727_PstIMspI_PA	56.31
12410	M6_395092_PstIMspI_PA	56.31
12411	M6_2020548_PstIMspI_PA	56.31
12412	M6_1501729_PstIMseI_PA	56.31
12413	Opata_3696377_PstIMspI_PA	56.31
12414	M6_3039654_PstIMspI_PA	56.31
12415	Opata_320125_36_PstIMspI_SNP	56.31
12416	M6_1061015_PstIMseI_PA	56.31
12417	M6_758259_PstIMspI_PA	56.31
12418	M6_1646633_PstIMseI_PA	56.31
12419	M6_1039793_PstIMluI_PA	56.31
12420	M6_437763_PstIMspI_PA	56.31
12421	Opata_584819_10_PstIMspI_SNP	56.31
12422	M6_787291_PstIMspI_PA	56.31
12423	Opata_751665_21_PstIMspI_SNP	56.31
12424	Opata_2600725_79_PstIMspI_SNP	56.31
12425	M6_97729_PstIMseI_PA	56.31
12426	M6_2743157_PstIMseI_PA	56.31
12427	M6_856245_PstIMseI_PA	56.31
12428	Opata_494799_PstIMseI_PA	56.31
12429	M6_3603834_PstIMspI_PA	56.31
12430	M6_1153100_PstIMseI_PA	56.31
12431	M6_3276213_PstIMspI_PA	56.31
12432	Opata_458959_13_PstIMseI_SNP	56.31
12433	Opata_445198_44_PstIMspI_SNP	56.31
12434	Opata_22374_21_PstIMspI_SNP	56.31
12435	Opata_408874_4_PstIMspI_SNP	56.31
12436	M6_72322_PstIMseI_PA	56.31
12437	Opata_4186439_PstIMseI_PA	56.31
12438	M6_2972450_PstIMspI_PA	56.31
12439	Opata_4229153_PstIMspI_PA	56.31
12440	M6_1944144_PstIMseI_PA	56.31
12441	M6_934878_PstIMspI_PA	56.31
12442	M6_2736244_PstIMspI_PA	56.31
12443	M6_1624925_PstIMspI_PA	56.31
12444	M6_387320_PstIMspI_PA	56.31
12445	Opata_416272_23_PstIMspI_SNP	56.31
12446	M6_239715_PstIMseI_PA	56.31
12447	Opata_3361256_85_PstIMspI_SNP	56.31
12448	M6_3291008_PstIMseI_PA	56.31
12449	M6_1055220_PstIMspI_PA	56.31
12450	Opata_1091529_24_PstIMseI_SNP	56.31
12451	Opata_2009781_65_PstIMspI_SNP	56.31
12452	Opata_1561865_17_PstIMspI_SNP	56.31
12453	Opata_350689_PstIMseI_PA	56.31
12454	Opata_2239031_PstIMspI_PA	56.31
12455	Opata_644063_PstIMspI_PA	56.31
12456	Opata_1094050_PstIMspI_PA	56.31
12457	M6_156129_PstIMseI_PA	56.31
12458	M6_1970043_PstIMspI_PA	56.31
12459	M6_2472820_PstIMspI_PA	56.31
12460	M6_532611_PstIMspI_PA	56.31
12461	Opata_3317830_PstIMseI_PA	56.31
12462	M6_2460478_PstIMspI_PA	56.31
12463	M6_446539_PstIMspI_PA	56.31
12464	M6_1493823_PstIMspI_PA	56.31
12465	M6_3429695_PstIMspI_PA	56.31
12466	M6_1151437_PstIMspI_PA	56.31
12467	Opata_751665_16_PstIMspI_SNP	56.31
12468	Opata_1530098_PstIMspI_PA	56.31
12469	M6_302925_PstIMseI_PA	56.31
12470	M6_2311047_PstIMseI_PA	56.31
12471	M6_2242669_PstIMspI_PA	56.31
12472	M6_610460_PstIMseI_PA	56.31
12473	M6_2330027_PstIMspI_PA	56.31
12474	M6_1345790_PstIMspI_PA	56.31
12475	Opata_526921_PstIMseI_PA	56.31
12476	M6_1829840_PstIMspI_PA	56.31
12477	M6_183173_PstIMspI_PA	56.31
12478	Opata_22374_16_PstIMspI_SNP	56.31
12479	Opata_48907_40_PstIMseI_SNP	56.31
12480	Opata_1229717_PstIMseI_PA	56.31
12481	M6_3654622_PstIMseI_PA	56.31
12482	Opata_4211320_85_PstIMspI_SNP	56.31
12483	M6_2469659_PstIMseI_PA	56.31
12484	M6_97672_PstIMspI_PA	56.31
12485	Opata_1925731_41_PstIMspI_SNP	56.31
12486	M6_2805747_PstIMspI_PA	56.31
12487	M6_1201917_PstIMseI_PA	56.31
12488	M6_2575970_PstIMspI_PA	56.31
12489	M6_674702_PstIMseI_PA	56.31
12490	M6_184803_PstIMseI_PA	56.31
12491	M6_826223_PstIMspI_PA	56.31
12492	M6_2917264_PstIMspI_PA	56.31
12493	M6_507577_PstIMspI_PA	56.31
12494	M6_2636399_PstIMseI_PA	56.31
12495	M6_396908_PstIMseI_PA	56.31
12496	M6_616544_PstIMspI_PA	56.31
12497	Opata_4159764_PstIMspI_PA	56.31
12498	M6_1557542_PstIMspI_PA	56.31
12499	M6_2983467_PstIMseI_PA	56.31
12500	Opata_3579444_54_PstIMseI_SNP	56.31
12501	M6_2277535_PstIMspI_PA	56.31
12502	M6_895433_PstIMseI_PA	56.31
12503	M6_357920_PstIMseI_PA	56.31
12504	M6_658940_PstIMseI_PA	56.31
12505	M6_267211_PstIMseI_PA	56.31
12506	M6_356942_PstIMspI_PA	56.31
12507	Opata_3247923_PstIMspI_PA	56.31
12508	M6_2753794_PstIMspI_PA	56.31
12509	M6_1426172_PstIMspI_PA	56.31
12510	M6_1017055_PstIMspI_PA	56.31
12511	M6_3599154_PstIMspI_PA	56.31
12512	M6_383808_PstIMseI_PA	56.31
12513	M6_3053719_PstIMseI_PA	56.31
12514	M6_338840_PstIMseI_PA	56.31
12515	M6_1639951_PstIMspI_PA	56.31
12516	M6_652533_PstIMseI_PA	56.31
12517	Opata_613740_PstIMseI_PA	56.31
12518	M6_310311_PstIMseI_PA	56.31
12519	M6_735811_PstIMspI_PA	56.31
12520	M6_2114582_PstIMseI_PA	56.31
12521	M6_1082264_PstIMspI_PA	56.31
12522	M6_182939_PstIMseI_PA	56.31
12523	M6_3763313_PstIMseI_PA	56.31
12524	M6_2479820_PstIMspI_PA	56.31
12525	M6_522357_PstIMseI_PA	56.31
12526	M6_553574_PstIMseI_PA	56.31
12527	M6_63244_PstIMseI_PA	56.31
12528	Opata_1004262_PstIMspI_PA	56.31
12529	M6_2234308_PstIMspI_PA	56.31
12530	M6_1204770_PstIMspI_PA	56.31
12531	M6_159118_PstIMseI_PA	56.31
12532	M6_46410_PstIMseI_PA	56.31
12533	M6_467009_PstIMseI_PA	56.31
12534	M6_354662_PstIMspI_PA	56.31
12535	M6_39465_PstIMspI_PA	56.31
12536	M6_581431_PstIMseI_PA	56.31
12537	M6_364042_PstIMseI_PA	56.31
12538	M6_292526_PstIMseI_PA	56.31
12539	M6_2638771_PstIMseI_PA	56.31
12540	M6_26412_PstIMseI_PA	56.31
12541	M6_49905_PstIMseI_PA	56.31
12542	M6_1076992_PstIMspI_PA	56.31
12543	Opata_1007987_PstIMspI_PA	56.31
12544	M6_420882_PstIMseI_PA	56.31
12545	M6_925613_PstIMspI_PA	56.31
12546	Opata_1228898_PstIMseI_PA	56.31
12547	M6_315923_PstIMspI_PA	56.31
12548	M6_3629076_PstIMseI_PA	56.31
12549	M6_3479108_PstIMspI_PA	56.31
12550	M6_759299_PstIMseI_PA	56.31
12551	M6_95747_PstIMspI_PA	56.31
12552	M6_3284769_PstIMspI_PA	56.31
12553	M6_299805_PstIMseI_PA	56.31
12554	M6_1542920_PstIMspI_PA	56.31
12555	M6_1482639_PstIMspI_PA	56.31
12556	M6_297692_PstIMseI_PA	56.31
12557	M6_1129838_PstIMspI_PA	56.31
12558	M6_1285598_PstIMspI_PA	56.31
12559	M6_1017264_PstIMseI_PA	56.31
12560	M6_934155_PstIMseI_PA	56.31
12561	M6_1126438_PstIMspI_PA	56.31
12562	Opata_2178898_PstIMspI_PA	56.31
12563	M6_3077341_PstIMseI_PA	56.31
12564	M6_298890_PstIMseI_PA	56.31
12565	Opata_158445_PstIMseI_PA	56.31
12566	Opata_1033282_PstIMseI_PA	56.31
12567	M6_7396_PstIMseI_PA	56.31
12568	Xfbb284	56.4
12569	wsnp_Ex_c2033_3814035	56.61
12570	Opata_33723_20_PstIMspI_SNP	56.61
12571	Opata_1583429_69_PstIMseI_SNP	56.61
12572	Opata_123078_80_PstIMseI_SNP	56.61
12573	Opata_362437_22_PstIMspI_SNP	56.61
12574	Opata_1583429_48_PstIMseI_SNP	56.61
12575	Opata_1852250_PstIMspI_PA	56.61
12576	Opata_839699_63_PstIMspI_SNP	56.61
12577	Opata_22217_34_PstIMseI_SNP	56.61
12578	Opata_2314777_69_PstIMspI_SNP	56.61
12579	Opata_1612115_86_PstIMluI_SNP	56.61
12580	Opata_2603500_54_PstIMspI_SNP	56.61
12581	Opata_2603500_15_PstIMspI_SNP	56.61
12582	Opata_1612115_60_PstIMluI_SNP	56.61
12583	Opata_124662_59_PstIMseI_SNP	56.61
12584	Opata_2655733_PstIMluI_PA	56.61
12585	Opata_739633_64_PstIMseI_SNP	56.61
12586	Opata_1676617_PstIMspI_PA	56.61
12587	Opata_518791_88_PstIMseI_SNP	56.61
12588	Opata_22217_87_PstIMseI_SNP	56.61
12589	Opata_515659_48_PstIMseI_SNP	56.61
12590	Opata_682975_74_PstIMseI_SNP	56.61
12591	Opata_253297_PstIMspI_PA	56.61
12592	Opata_2781912_PstIMspI_PA	56.61
12593	Opata_1277895_PstIMspI_PA	56.61
12594	Opata_795841_PstIMseI_PA	56.61
12595	Opata_35841_PstIMspI_PA	56.61
12596	Opata_268839_PstIMluI_PA	56.61
12597	Opata_4047721_PstIMspI_PA	56.61
12598	Opata_4039293_PstIMspI_PA	56.61
12599	Opata_1440234_PstIMspI_PA	56.61
12600	Opata_3801276_PstIMseI_PA	56.61
12601	Opata_764803_PstIMspI_PA	56.61
12602	Opata_3598386_PstIMspI_PA	56.61
12603	Opata_2357065_PstIMspI_PA	56.61
12604	Opata_1766646_PstIMseI_PA	56.61
12605	Opata_1692104_PstIMspI_PA	56.61
12606	Opata_262132_PstIMspI_PA	56.61
12607	Kukri_c307_2053	56.61
12608	RAC875_c14944_555	56.61
12609	Tdurum_contig11803_475	56.61
12610	Tdurum_contig11803_515	56.61
12611	Tdurum_contig11803_850	56.61
12612	Tdurum_contig11803_935	56.61
12613	IAAV2585	56.84
12614	Ku_c269_2643	56.84
12615	RAC875_c1643_1548	56.84
12616	Tdurum_contig34009_364	56.84
12617	Xgwm71	57.1
12618	Xfbb353	57.1
12619	Xbarc353.2	57.1
12620	Xfbb353b	57.1
12621	P32/M48-213	57.1
12622	Xfba276.1	57.1
12623	Xwmc261	57.1
12624	M60/P64.6	57.1
12625	Xfba276	57.4
12626	BobWhite_c30988_361	57.44
12627	Tdurum_contig30725_220	57.44
12628	Xwmc109	58
12629	Xcfa2058	58.1
12630	Xgpw2206	58.1
12631	XksuG5	58.9
12632	XksuG5b	59.1
12633	Xgwm47.2	60.1
12634	Xwmc109d	60.1
12635	Tdurum_contig32692_271	60.59
12636	Xgwm312	61
12637	Xwmc170	61.1
12638	XgbxG214	61.1
12639	Xfbb284a	61.1
12640	Xfba61a	61.1
12641	Xfba62a	61.1
12642	Xfba64a	61.1
12643	wsnp_Ex_c5412_9564346	61.26
12644	wsnp_Ex_c5412_9565733	61.26
12645	wsnp_Ex_c5412_9564478	61.26
12646	Xgwm294b	62.1
12647	Xgwm372c	62.1
12648	Ppo-A1	62.1
12649	PPO18	62.1
12650	D_F1BEJMU01EISTM_67	62.27
12651	Excalibur_c32875_78	62.27
12652	Ku_c972_560	62.27
12653	Kukri_c17269_1349	62.27
12654	Tdurum_contig55610_742	62.27
12655	Tdurum_contig55610_784	62.27
12656	Ra_c58279_702	62.27
12657	Tdurum_contig12952_263	62.27
12658	BS00049937_51	62.27
12659	wsnp_Ex_c5412_9565527	62.39
12660	wsnp_Ex_c5412_9564550	62.39
12661	wsnp_Ex_c5412_9564046	62.39
12662	Ra_c58279_684	62.39
12663	Ku_c8180_291	63.01
12664	Xfba345b	63.1
12665	IACX8108	63.25
12666	Tdurum_contig12952_114	63.25
12667	Xgwm294	63.6
12668	Xcfa2121b	64.1
12669	Xgwm47b	65.1
12670	XksuE16	66.1
12671	Xbcd1095.1	66.1
12672	Xbcd1307b	66.1
12673	Xbcd1970b	66.1
12674	wsnp_JD_rep_c48914_33168544	68.25
12675	wsnp_Ku_c1292_2572110	68.25
12676	wsnp_Ku_c1292_2572053	68.25
12677	wsnp_Ex_c866_1684236	68.25
12678	wsnp_Ex_c30481_39394826	68.25
12679	Opata_503398_79_PstIMseI_SNP	68.25
12680	M6_241393_PstIMseI_PA	68.25
12681	M6_1825025_PstIMseI_PA	68.25
12682	M6_697408_PstIMspI_PA	68.25
12683	Opata_1883891_25_PstIMspI_SNP	68.25
12684	M6_8014_PstIMspI_PA	68.25
12685	M6_3305895_PstIMseI_PA	68.25
12686	Opata_117783_PstIMseI_PA	68.25
12687	M6_453272_PstIMseI_PA	68.25
12688	Opata_602016_PstIMseI_PA	68.25
12689	Opata_435495_PstIMseI_PA	68.25
12690	M6_1329510_PstIMseI_PA	68.25
12691	M6_1185120_PstIMspI_PA	68.25
12692	Opata_35003_37_PstIMspI_SNP	68.25
12693	Opata_2831364_1_PstIMspI_SNP	68.25
12694	M6_397796_PstIMseI_PA	68.25
12695	M6_2265268_PstIMspI_PA	68.25
12696	M6_420391_PstIMseI_PA	68.25
12697	Opata_1149576_PstIMseI_PA	68.25
12698	M6_1107437_PstIMspI_PA	68.25
12699	M6_400526_PstIMseI_PA	68.25
12700	M6_308544_PstIMluI_PA	68.25
12701	Opata_3299386_PstIMspI_PA	68.25
12702	Opata_496469_84_PstIMspI_SNP	68.25
12703	M6_2070867_PstIMspI_PA	68.25
12704	M6_757602_PstIMseI_PA	68.25
12705	Opata_107973_84_PstIMseI_SNP	68.25
12706	Opata_466441_PstIMseI_PA	68.25
12707	Opata_2298394_36_PstIMspI_SNP	68.25
12708	M6_592055_PstIMspI_PA	68.25
12709	M6_1600495_PstIMspI_PA	68.25
12710	Opata_3875247_PstIMspI_PA	68.25
12711	M6_3065843_PstIMspI_PA	68.25
12712	M6_1401729_PstIMspI_PA	68.25
12713	M6_207299_PstIMseI_PA	68.25
12714	Opata_172050_PstIMseI_PA	68.25
12715	M6_392891_PstIMseI_PA	68.25
12716	Opata_53922_36_PstIMseI_SNP	68.25
12717	Opata_828526_PstIMspI_PA	68.25
12718	M6_3699907_PstIMseI_PA	68.25
12719	Opata_78578_82_PstIMseI_SNP	68.25
12720	Opata_301078_PstIMspI_PA	68.25
12721	M6_107381_PstIMspI_PA	68.25
12722	Opata_490339_79_PstIMseI_SNP	68.25
12723	Opata_3638351_PstIMspI_PA	68.25
12724	Opata_263204_PstIMspI_PA	68.25
12725	Opata_1972612_PstIMspI_PA	68.25
12726	M6_1548998_PstIMspI_PA	68.25
12727	Opata_1784113_54_PstIMspI_SNP	68.25
12728	Opata_641191_PstIMseI_PA	68.25
12729	M6_1616309_PstIMspI_PA	68.25
12730	M6_449634_PstIMseI_PA	68.25
12731	Opata_1013269_19_PstIMspI_SNP	68.25
12732	M6_127994_PstIMseI_PA	68.25
12733	M6_1389021_PstIMseI_PA	68.25
12734	Opata_1498521_20_PstIMspI_SNP	68.25
12735	Opata_40474_36_PstIMseI_SNP	68.25
12736	M6_338361_PstIMspI_PA	68.25
12737	M6_745891_PstIMseI_PA	68.25
12738	M6_2387710_PstIMseI_PA	68.25
12739	M6_1017131_PstIMseI_PA	68.25
12740	Opata_1339601_PstIMseI_PA	68.25
12741	M6_739955_PstIMseI_PA	68.25
12742	M6_755264_PstIMspI_PA	68.25
12743	M6_128171_PstIMseI_PA	68.25
12744	M6_426823_PstIMspI_PA	68.25
12745	M6_131426_PstIMseI_PA	68.25
12746	M6_2309669_PstIMspI_PA	68.25
12747	Opata_3288896_PstIMspI_PA	68.25
12748	M6_166654_PstIMspI_PA	68.25
12749	M6_275630_PstIMluI_PA	68.25
12750	M6_1444656_PstIMspI_PA	68.25
12751	M6_243754_PstIMspI_PA	68.25
12752	M6_1096661_PstIMseI_PA	68.25
12753	Opata_3609899_49_PstIMspI_SNP	68.25
12754	M6_999674_PstIMspI_PA	68.25
12755	M6_2938684_PstIMseI_PA	68.25
12756	Opata_988539_29_PstIMspI_SNP	68.25
12757	Opata_1858295_PstIMspI_PA	68.25
12758	M6_684758_PstIMspI_PA	68.25
12759	M6_1123498_PstIMseI_PA	68.25
12760	M6_1355814_PstIMseI_PA	68.25
12761	Opata_1070401_25_PstIMspI_SNP	68.25
12762	M6_448057_PstIMspI_PA	68.25
12763	M6_252733_PstIMseI_PA	68.25
12764	Opata_3038889_45_PstIMspI_SNP	68.25
12765	M6_1018554_PstIMseI_PA	68.25
12766	M6_488836_PstIMseI_PA	68.25
12767	M6_1084102_PstIMseI_PA	68.25
12768	M6_4129624_PstIMseI_PA	68.25
12769	Opata_78578_48_PstIMseI_SNP	68.25
12770	Opata_1090032_43_PstIMseI_SNP	68.25
12771	Opata_1883891_46_PstIMspI_SNP	68.25
12772	M6_270094_PstIMseI_PA	68.25
12773	M6_1708830_PstIMspI_PA	68.25
12774	M6_83633_PstIMseI_PA	68.25
12775	M6_551844_PstIMseI_PA	68.25
12776	Opata_677162_PstIMseI_PA	68.25
12777	Opata_33437_PstIMseI_PA	68.25
12778	Opata_428451_81_PstIMspI_SNP	68.25
12779	M6_886488_PstIMspI_PA	68.25
12780	Opata_918507_54_PstIMseI_SNP	68.25
12781	M6_972502_PstIMluI_PA	68.25
12782	M6_625055_PstIMseI_PA	68.25
12783	Opata_114487_4_PstIMseI_SNP	68.25
12784	M6_3749571_PstIMseI_PA	68.25
12785	Opata_1549145_PstIMspI_PA	68.25
12786	Opata_12139_9_PstIMseI_SNP	68.25
12787	M6_2826163_PstIMspI_PA	68.25
12788	M6_3151996_PstIMseI_PA	68.25
12789	Opata_1429597_28_PstIMspI_SNP	68.25
12790	M6_327432_PstIMseI_PA	68.25
12791	M6_789057_PstIMseI_PA	68.25
12792	M6_3457688_PstIMseI_PA	68.25
12793	M6_1206954_PstIMspI_PA	68.25
12794	M6_1033318_PstIMspI_PA	68.25
12795	M6_171452_PstIMseI_PA	68.25
12796	Opata_3106683_21_PstIMspI_SNP	68.25
12797	Opata_281387_30_PstIMspI_SNP	68.25
12798	Opata_1187957_PstIMspI_PA	68.25
12799	Opata_582697_PstIMseI_PA	68.25
12800	M6_1111280_PstIMseI_PA	68.25
12801	Opata_173390_89_PstIMseI_SNP	68.25
12802	M6_1122154_PstIMseI_PA	68.25
12803	M6_915469_PstIMspI_PA	68.25
12804	M6_14193_PstIMseI_PA	68.25
12805	Opata_3183680_65_PstIMspI_SNP	68.25
12806	Opata_114610_33_PstIMseI_SNP	68.25
12807	M6_900196_PstIMluI_PA	68.25
12808	M6_3441324_PstIMseI_PA	68.25
12809	M6_685851_PstIMspI_PA	68.25
12810	M6_476665_PstIMspI_PA	68.25
12811	M6_606335_PstIMspI_PA	68.25
12812	Opata_514264_57_PstIMspI_SNP	68.25
12813	Opata_2955449_PstIMspI_PA	68.25
12814	M6_878984_PstIMseI_PA	68.25
12815	Opata_1576317_21_PstIMspI_SNP	68.25
12816	Opata_1202118_71_PstIMseI_SNP	68.25
12817	Opata_2976787_PstIMspI_PA	68.25
12818	M6_364499_PstIMseI_PA	68.25
12819	M6_3360292_PstIMspI_PA	68.25
12820	Opata_642345_68_PstIMspI_SNP	68.25
12821	Opata_1036734_PstIMseI_PA	68.25
12822	M6_3931858_PstIMseI_PA	68.25
12823	M6_312859_PstIMspI_PA	68.25
12824	M6_1373604_PstIMspI_PA	68.25
12825	M6_2229857_PstIMluI_PA	68.25
12826	M6_3427571_PstIMspI_PA	68.25
12827	M6_1478561_PstIMseI_PA	68.25
12828	M6_543253_PstIMseI_PA	68.25
12829	M6_132906_PstIMspI_PA	68.25
12830	M6_2571609_PstIMspI_PA	68.25
12831	M6_328477_PstIMspI_PA	68.25
12832	M6_237201_PstIMseI_PA	68.25
12833	Opata_3504288_PstIMspI_PA	68.25
12834	Opata_382932_PstIMseI_PA	68.25
12835	M6_511970_PstIMluI_PA	68.25
12836	M6_372380_PstIMseI_PA	68.25
12837	Opata_683719_70_PstIMspI_SNP	68.25
12838	M6_106092_PstIMseI_PA	68.25
12839	M6_362948_PstIMseI_PA	68.25
12840	M6_37018_PstIMseI_PA	68.25
12841	M6_1219321_PstIMspI_PA	68.25
12842	M6_380739_PstIMluI_PA	68.25
12843	M6_45135_PstIMluI_PA	68.25
12844	Opata_1899392_12_PstIMspI_SNP	68.25
12845	Opata_845952_PstIMspI_PA	68.25
12846	M6_3054321_PstIMspI_PA	68.25
12847	M6_3023595_PstIMspI_PA	68.25
12848	Opata_420945_PstIMspI_PA	68.25
12849	M6_470352_PstIMspI_PA	68.25
12850	Opata_198925_22_PstIMseI_SNP	68.25
12851	M6_2656889_PstIMspI_PA	68.25
12852	M6_2141016_PstIMseI_PA	68.25
12853	M6_632852_PstIMseI_PA	68.25
12854	M6_527580_PstIMseI_PA	68.25
12855	M6_2514874_PstIMspI_PA	68.25
12856	M6_2207618_PstIMspI_PA	68.25
12857	M6_298226_PstIMluI_PA	68.25
12858	Opata_589043_PstIMseI_PA	68.25
12859	Opata_1756812_35_PstIMspI_SNP	68.25
12860	M6_776674_PstIMseI_PA	68.25
12861	M6_1622895_PstIMluI_PA	68.25
12862	Opata_7828_18_PstIMluI_SNP	68.25
12863	Opata_263572_46_PstIMseI_SNP	68.25
12864	Opata_1109737_73_PstIMspI_SNP	68.25
12865	M6_1776564_PstIMspI_PA	68.25
12866	M6_314256_PstIMspI_PA	68.25
12867	M6_233694_PstIMspI_PA	68.25
12868	M6_1042460_PstIMspI_PA	68.25
12869	Opata_4352173_PstIMseI_PA	68.25
12870	M6_1527758_PstIMspI_PA	68.25
12871	Opata_2566868_PstIMspI_PA	68.25
12872	M6_590921_PstIMseI_PA	68.25
12873	Opata_4030439_14_PstIMspI_SNP	68.25
12874	M6_330887_PstIMseI_PA	68.25
12875	Opata_3422235_PstIMspI_PA	68.25
12876	M6_3991567_PstIMseI_PA	68.25
12877	Opata_2098618_PstIMspI_PA	68.25
12878	M6_780840_PstIMseI_PA	68.25
12879	M6_916175_PstIMseI_PA	68.25
12880	M6_1278786_PstIMspI_PA	68.25
12881	Opata_2232946_PstIMseI_PA	68.25
12882	Opata_1781912_28_PstIMspI_SNP	68.25
12883	Opata_1031889_PstIMseI_PA	68.25
12884	M6_3188762_PstIMspI_PA	68.25
12885	Opata_720205_25_PstIMseI_SNP	68.25
12886	Opata_28022_71_PstIMseI_SNP	68.25
12887	Opata_173390_15_PstIMseI_SNP	68.25
12888	M6_453424_PstIMluI_PA	68.25
12889	M6_115661_PstIMseI_PA	68.25
12890	M6_1436524_PstIMseI_PA	68.25
12891	Opata_1855177_46_PstIMspI_SNP	68.25
12892	M6_399265_PstIMspI_PA	68.25
12893	M6_412879_PstIMspI_PA	68.25
12894	M6_943696_PstIMseI_PA	68.25
12895	M6_139467_PstIMluI_PA	68.25
12896	M6_829820_PstIMseI_PA	68.25
12897	Opata_2982464_22_PstIMspI_SNP	68.25
12898	M6_893929_PstIMseI_PA	68.25
12899	M6_4264152_PstIMseI_PA	68.25
12900	M6_43501_PstIMseI_PA	68.25
12901	M6_11616_PstIMluI_PA	68.25
12902	Opata_1899392_77_PstIMspI_SNP	68.25
12903	Opata_1312529_PstIMspI_PA	68.25
12904	Opata_40474_42_PstIMseI_SNP	68.25
12905	Opata_724683_PstIMspI_PA	68.25
12906	M6_2750279_PstIMseI_PA	68.25
12907	Opata_103109_40_PstIMseI_SNP	68.25
12908	M6_1565357_PstIMspI_PA	68.25
12909	Opata_1774728_PstIMspI_PA	68.25
12910	M6_2310695_PstIMseI_PA	68.25
12911	M6_203220_PstIMseI_PA	68.25
12912	Opata_1637703_PstIMspI_PA	68.25
12913	M6_502111_PstIMseI_PA	68.25
12914	M6_271692_PstIMseI_PA	68.25
12915	M6_353741_PstIMspI_PA	68.25
12916	M6_681389_PstIMseI_PA	68.25
12917	M6_277200_PstIMseI_PA	68.25
12918	M6_726640_PstIMluI_PA	68.25
12919	M6_212060_PstIMspI_PA	68.25
12920	M6_331765_PstIMspI_PA	68.25
12921	M6_2524341_PstIMseI_PA	68.25
12922	M6_388065_PstIMspI_PA	68.25
12923	M6_1210079_PstIMluI_PA	68.25
12924	Opata_2219327_6_PstIMspI_SNP	68.25
12925	M6_308037_PstIMseI_PA	68.25
12926	M6_688225_PstIMseI_PA	68.25
12927	M6_1616489_PstIMseI_PA	68.25
12928	Opata_3240774_33_PstIMspI_SNP	68.25
12929	M6_326686_PstIMseI_PA	68.25
12930	M6_2766003_PstIMspI_PA	68.25
12931	M6_1890164_PstIMspI_PA	68.25
12932	M6_788479_PstIMspI_PA	68.25
12933	M6_1303358_PstIMseI_PA	68.25
12934	Opata_101992_PstIMseI_PA	68.25
12935	M6_67079_PstIMseI_PA	68.25
12936	Opata_1735504_85_PstIMspI_SNP	68.25
12937	Opata_3628390_PstIMspI_PA	68.25
12938	M6_2058189_PstIMseI_PA	68.25
12939	M6_657449_PstIMspI_PA	68.25
12940	M6_451107_PstIMspI_PA	68.25
12941	Opata_503398_44_PstIMseI_SNP	68.25
12942	M6_1470024_PstIMspI_PA	68.25
12943	M6_535355_PstIMseI_PA	68.25
12944	M6_77607_PstIMluI_PA	68.25
12945	M6_824509_PstIMseI_PA	68.25
12946	Opata_503398_49_PstIMseI_SNP	68.25
12947	M6_1685787_PstIMluI_PA	68.25
12948	M6_660226_PstIMspI_PA	68.25
12949	M6_180527_PstIMspI_PA	68.25
12950	Opata_1146606_PstIMseI_PA	68.25
12951	Opata_195743_81_PstIMseI_SNP	68.25
12952	M6_2660188_PstIMspI_PA	68.25
12953	Opata_1572651_PstIMspI_PA	68.25
12954	Opata_53971_48_PstIMseI_SNP	68.25
12955	M6_1160186_PstIMspI_PA	68.25
12956	M6_400903_PstIMluI_PA	68.25
12957	Opata_1899392_59_PstIMspI_SNP	68.25
12958	M6_2103078_PstIMspI_PA	68.25
12959	M6_1210561_PstIMseI_PA	68.25
12960	M6_1328596_PstIMluI_PA	68.25
12961	M6_1121455_PstIMspI_PA	68.25
12962	M6_1990693_PstIMspI_PA	68.25
12963	Opata_612054_74_PstIMseI_SNP	68.25
12964	M6_1706715_PstIMseI_PA	68.25
12965	Opata_2534417_PstIMseI_PA	68.25
12966	Opata_4085806_PstIMspI_PA	68.25
12967	M6_2158998_PstIMluI_PA	68.25
12968	Opata_3699605_21_PstIMspI_SNP	68.25
12969	M6_79703_PstIMluI_PA	68.25
12970	Opata_1913119_48_PstIMspI_SNP	68.25
12971	Opata_286051_65_PstIMseI_SNP	68.25
12972	M6_2427791_PstIMluI_PA	68.25
12973	M6_22192_PstIMseI_PA	68.25
12974	M6_1418662_PstIMluI_PA	68.25
12975	M6_1814204_PstIMspI_PA	68.25
12976	Opata_642345_57_PstIMspI_SNP	68.25
12977	Opata_396779_PstIMseI_PA	68.25
12978	Opata_2565567_PstIMspI_PA	68.25
12979	M6_906721_PstIMspI_PA	68.25
12980	M6_418126_PstIMseI_PA	68.25
12981	Opata_611226_10_PstIMluI_SNP	68.25
12982	Opata_3531042_PstIMspI_PA	68.25
12983	Opata_562972_29_PstIMseI_SNP	68.25
12984	M6_2156233_60_PstIMseI_SNP	68.25
12985	M6_1419890_PstIMseI_PA	68.25
12986	M6_709285_PstIMspI_PA	68.25
12987	M6_1035180_PstIMseI_PA	68.25
12988	Opata_629496_2_PstIMseI_SNP	68.25
12989	M6_1190761_PstIMseI_PA	68.25
12990	M6_161716_PstIMseI_PA	68.25
12991	M6_1360926_PstIMseI_PA	68.25
12992	Opata_154089_PstIMseI_PA	68.25
12993	M6_2341149_PstIMspI_PA	68.25
12994	M6_2014294_PstIMluI_PA	68.25
12995	Opata_45557_9_PstIMspI_SNP	68.25
12996	M6_2749606_PstIMspI_PA	68.25
12997	Opata_937892_PstIMspI_PA	68.25
12998	M6_44778_PstIMseI_PA	68.25
12999	M6_3797586_PstIMseI_PA	68.25
13000	M6_2769956_PstIMspI_PA	68.25
13001	M6_117486_PstIMseI_PA	68.25
13002	Opata_760385_PstIMspI_PA	68.25
13003	M6_366835_PstIMseI_PA	68.25
13004	M6_239852_PstIMluI_PA	68.25
13005	M6_5231_PstIMspI_PA	68.25
13006	M6_618524_PstIMseI_PA	68.25
13007	M6_781678_PstIMspI_PA	68.25
13008	Opata_3469138_60_PstIMspI_SNP	68.25
13009	Opata_53126_PstIMspI_PA	68.25
13010	M6_561745_PstIMspI_PA	68.25
13011	M6_859428_PstIMluI_PA	68.25
13012	Opata_2186168_PstIMseI_PA	68.25
13013	Opata_78578_71_PstIMseI_SNP	68.25
13014	M6_211522_PstIMseI_PA	68.25
13015	M6_60329_PstIMluI_PA	68.25
13016	M6_389352_PstIMseI_PA	68.25
13017	M6_2898298_PstIMspI_PA	68.25
13018	M6_2006006_PstIMspI_PA	68.25
13019	M6_44953_PstIMseI_PA	68.25
13020	Opata_148230_PstIMseI_PA	68.25
13021	Opata_90089_PstIMseI_PA	68.25
13022	M6_3715166_PstIMseI_PA	68.25
13023	M6_942065_PstIMspI_PA	68.25
13024	M6_872247_PstIMspI_PA	68.25
13025	Opata_4080515_PstIMspI_PA	68.25
13026	Opata_382721_49_PstIMseI_SNP	68.25
13027	M6_1402228_PstIMseI_PA	68.25
13028	Opata_3063793_PstIMspI_PA	68.25
13029	M6_2132301_PstIMspI_PA	68.25
13030	Opata_2219327_4_PstIMspI_SNP	68.25
13031	M6_882613_PstIMseI_PA	68.25
13032	M6_1972250_PstIMluI_PA	68.25
13033	M6_353750_PstIMseI_PA	68.25
13034	M6_438652_PstIMspI_PA	68.25
13035	M6_817526_PstIMseI_PA	68.25
13036	M6_307065_PstIMseI_PA	68.25
13037	M6_1351341_PstIMseI_PA	68.25
13038	M6_135930_PstIMseI_PA	68.25
13039	M6_219873_PstIMseI_PA	68.25
13040	M6_23666_PstIMspI_PA	68.25
13041	M6_108944_PstIMseI_PA	68.25
13042	M6_3999061_PstIMseI_PA	68.25
13043	M6_571857_PstIMspI_PA	68.25
13044	M6_1038110_PstIMspI_PA	68.25
13045	M6_138472_PstIMseI_PA	68.25
13046	M6_539896_PstIMspI_PA	68.25
13047	M6_460347_PstIMspI_PA	68.25
13048	M6_1300803_PstIMspI_PA	68.25
13049	M6_2829005_PstIMseI_PA	68.25
13050	M6_484997_PstIMseI_PA	68.25
13051	M6_2818226_PstIMspI_PA	68.25
13052	M6_186961_PstIMseI_PA	68.25
13053	M6_3505583_PstIMspI_PA	68.25
13054	M6_40273_PstIMseI_PA	68.25
13055	M6_331630_PstIMspI_PA	68.25
13056	M6_329839_PstIMspI_PA	68.25
13057	M6_13677_PstIMseI_PA	68.25
13058	M6_2197935_PstIMspI_PA	68.25
13059	M6_2305366_PstIMspI_PA	68.25
13060	Opata_3555354_PstIMspI_PA	68.25
13061	M6_484790_PstIMseI_PA	68.25
13062	M6_1341699_PstIMseI_PA	68.25
13063	M6_2975797_PstIMspI_PA	68.25
13064	M6_1092751_PstIMspI_PA	68.25
13065	M6_3578167_PstIMspI_PA	68.25
13066	M6_1479362_PstIMspI_PA	68.25
13067	M6_630679_PstIMseI_PA	68.25
13068	M6_1112612_PstIMseI_PA	68.25
13069	M6_947686_PstIMseI_PA	68.25
13070	M6_3582684_PstIMseI_PA	68.25
13071	M6_438684_PstIMseI_PA	68.25
13072	M6_2743901_PstIMspI_PA	68.25
13073	M6_2730316_PstIMluI_PA	68.25
13074	M6_396495_PstIMspI_PA	68.25
13075	M6_718809_PstIMluI_PA	68.25
13076	M6_2969409_PstIMspI_PA	68.25
13077	M6_377304_PstIMspI_PA	68.25
13078	M6_810438_PstIMseI_PA	68.25
13079	M6_452982_PstIMspI_PA	68.25
13080	M6_1720540_PstIMspI_PA	68.25
13081	Opata_801742_PstIMseI_PA	68.25
13082	M6_552504_PstIMspI_PA	68.25
13083	Opata_2036037_PstIMspI_PA	68.25
13084	M6_706644_PstIMseI_PA	68.25
13085	M6_1422890_PstIMspI_PA	68.25
13086	M6_1593538_PstIMluI_PA	68.25
13087	Opata_2868133_PstIMseI_PA	68.25
13088	M6_2381660_PstIMspI_PA	68.25
13089	M6_432969_PstIMspI_PA	68.25
13090	M6_456956_PstIMseI_PA	68.25
13091	M6_1799425_PstIMspI_PA	68.25
13092	M6_1508443_PstIMspI_PA	68.25
13093	M6_1662120_PstIMspI_PA	68.25
13094	M6_3145737_PstIMspI_PA	68.25
13095	M6_2686622_PstIMspI_PA	68.25
13096	M6_3267933_PstIMseI_PA	68.25
13097	M6_3502_PstIMspI_PA	68.25
13098	Opata_404971_PstIMspI_PA	68.25
13099	Opata_3972083_PstIMspI_PA	68.25
13100	M6_988777_PstIMseI_PA	68.25
13101	M6_593294_PstIMseI_PA	68.25
13102	M6_489639_PstIMspI_PA	68.25
13103	M6_1145753_PstIMspI_PA	68.25
13104	M6_621802_PstIMseI_PA	68.25
13105	M6_274227_PstIMluI_PA	68.25
13106	M6_3813296_PstIMseI_PA	68.25
13107	M6_142371_PstIMspI_PA	68.25
13108	M6_2704942_PstIMseI_PA	68.25
13109	M6_674016_PstIMseI_PA	68.25
13110	M6_263738_PstIMspI_PA	68.25
13111	M6_1432879_PstIMseI_PA	68.25
13112	Opata_2146083_5_PstIMspI_SNP	68.25
13113	M6_1455912_PstIMspI_PA	68.25
13114	M6_2120059_PstIMseI_PA	68.25
13115	M6_3530066_PstIMspI_PA	68.25
13116	M6_394019_PstIMseI_PA	68.25
13117	M6_2344353_PstIMseI_PA	68.25
13118	M6_4261264_PstIMseI_PA	68.25
13119	M6_583084_PstIMspI_PA	68.25
13120	M6_2391830_PstIMspI_PA	68.25
13121	M6_738375_PstIMspI_PA	68.25
13122	M6_2460284_PstIMseI_PA	68.25
13123	M6_1382044_PstIMspI_PA	68.25
13124	M6_374388_PstIMspI_PA	68.25
13125	M6_2605822_PstIMseI_PA	68.25
13126	M6_1910372_PstIMseI_PA	68.25
13127	M6_975971_PstIMspI_PA	68.25
13128	M6_503498_PstIMspI_PA	68.25
13129	M6_1308662_PstIMspI_PA	68.25
13130	M6_459370_PstIMspI_PA	68.25
13131	M6_1498116_PstIMspI_PA	68.25
13132	M6_1259124_PstIMspI_PA	68.25
13133	M6_865878_PstIMspI_PA	68.25
13134	M6_2421673_PstIMspI_PA	68.25
13135	M6_944088_PstIMspI_PA	68.25
13136	M6_293475_PstIMseI_PA	68.25
13137	M6_573785_PstIMseI_PA	68.25
13138	M6_550804_PstIMseI_PA	68.25
13139	M6_737759_PstIMseI_PA	68.25
13140	M6_524149_PstIMseI_PA	68.25
13141	M6_2546557_PstIMseI_PA	68.25
13142	M6_2238643_PstIMspI_PA	68.25
13143	M6_2732593_PstIMspI_PA	68.25
13144	M6_1984337_PstIMspI_PA	68.25
13145	Opata_898623_PstIMseI_PA	68.25
13146	M6_3110024_PstIMseI_PA	68.25
13147	M6_1134703_PstIMspI_PA	68.25
13148	M6_47529_PstIMseI_PA	68.25
13149	M6_2018556_PstIMseI_PA	68.25
13150	M6_2374721_PstIMseI_PA	68.25
13151	M6_346620_PstIMseI_PA	68.25
13152	M6_339262_PstIMseI_PA	68.25
13153	M6_1744423_PstIMspI_PA	68.25
13154	M6_1436171_PstIMluI_PA	68.25
13155	M6_227302_PstIMseI_PA	68.25
13156	M6_1280964_PstIMspI_PA	68.25
13157	M6_1026365_PstIMseI_PA	68.25
13158	M6_781373_PstIMseI_PA	68.25
13159	M6_1155829_PstIMseI_PA	68.25
13160	M6_1100904_PstIMseI_PA	68.25
13161	M6_2730045_PstIMseI_PA	68.25
13162	M6_3930240_PstIMseI_PA	68.25
13163	M6_399822_PstIMseI_PA	68.25
13164	M6_53004_PstIMspI_PA	68.25
13165	M6_2814373_PstIMspI_PA	68.25
13166	M6_566031_PstIMseI_PA	68.25
13167	M6_444467_PstIMseI_PA	68.25
13168	M6_916731_PstIMseI_PA	68.25
13169	M6_1606374_PstIMluI_PA	68.25
13170	M6_1076099_PstIMspI_PA	68.25
13171	M6_2753588_PstIMspI_PA	68.25
13172	M6_2097753_PstIMspI_PA	68.25
13173	M6_544246_PstIMspI_PA	68.25
13174	M6_411612_PstIMspI_PA	68.25
13175	M6_3190842_PstIMseI_PA	68.25
13176	M6_2416465_PstIMseI_PA	68.25
13177	M6_3141128_PstIMspI_PA	68.25
13178	M6_1779348_PstIMspI_PA	68.25
13179	M6_523167_PstIMspI_PA	68.25
13180	M6_1677394_PstIMspI_PA	68.25
13181	M6_430573_PstIMseI_PA	68.25
13182	M6_2983181_PstIMseI_PA	68.25
13183	M6_380257_PstIMspI_PA	68.25
13184	M6_799312_PstIMspI_PA	68.25
13185	M6_3151335_PstIMspI_PA	68.25
13186	M6_738952_PstIMspI_PA	68.25
13187	M6_2512747_PstIMspI_PA	68.25
13188	M6_1541635_PstIMspI_PA	68.25
13189	M6_2202167_PstIMspI_PA	68.25
13190	M6_769609_PstIMspI_PA	68.25
13191	M6_1048255_PstIMseI_PA	68.25
13192	M6_1749792_PstIMseI_PA	68.25
13193	M6_1569009_PstIMseI_PA	68.25
13194	Opata_422614_PstIMseI_PA	68.25
13195	M6_1955181_PstIMseI_PA	68.25
13196	M6_1241603_PstIMseI_PA	68.25
13197	M6_1805432_PstIMspI_PA	68.25
13198	M6_1295825_PstIMseI_PA	68.25
13199	M6_3083394_PstIMspI_PA	68.25
13200	M6_3201932_PstIMseI_PA	68.25
13201	M6_1125517_PstIMseI_PA	68.25
13202	M6_3631072_PstIMseI_PA	68.25
13203	M6_105509_PstIMspI_PA	68.25
13204	M6_624659_PstIMseI_PA	68.25
13205	M6_2296068_PstIMseI_PA	68.25
13206	Opata_1909350_PstIMspI_PA	68.25
13207	M6_3450145_PstIMseI_PA	68.25
13208	M6_467244_PstIMspI_PA	68.25
13209	Opata_656297_PstIMspI_PA	68.25
13210	M6_2431771_PstIMspI_PA	68.25
13211	M6_808912_PstIMseI_PA	68.25
13212	M6_17424_PstIMseI_PA	68.25
13213	Opata_529353_PstIMseI_PA	68.25
13214	M6_1217567_PstIMseI_PA	68.25
13215	M6_2547902_PstIMseI_PA	68.25
13216	M6_489301_PstIMspI_PA	68.25
13217	M6_3140921_PstIMspI_PA	68.25
13218	M6_2290909_PstIMseI_PA	68.25
13219	M6_646801_PstIMseI_PA	68.25
13220	M6_2527906_PstIMspI_PA	68.25
13221	M6_1094568_PstIMseI_PA	68.25
13222	M6_3575432_PstIMspI_PA	68.25
13223	M6_2115377_PstIMspI_PA	68.25
13224	M6_1210035_PstIMseI_PA	68.25
13225	M6_193864_PstIMseI_PA	68.25
13226	M6_1417001_PstIMseI_PA	68.25
13227	M6_1887600_PstIMseI_PA	68.25
13228	M6_253454_PstIMseI_PA	68.25
13229	M6_725044_PstIMspI_PA	68.25
13230	Opata_217993_PstIMseI_PA	68.25
13231	M6_1097060_PstIMseI_PA	68.25
13232	M6_2438672_PstIMspI_PA	68.25
13233	M6_733949_PstIMspI_PA	68.25
13234	M6_2753833_PstIMspI_PA	68.25
13235	M6_379677_PstIMseI_PA	68.25
13236	Opata_169184_PstIMseI_PA	68.25
13237	M6_854345_PstIMspI_PA	68.25
13238	M6_1400163_PstIMspI_PA	68.25
13239	M6_1582607_PstIMseI_PA	68.25
13240	M6_312289_PstIMseI_PA	68.25
13241	M6_536514_PstIMseI_PA	68.25
13242	M6_866436_PstIMspI_PA	68.25
13243	Opata_944201_PstIMseI_PA	68.25
13244	M6_405876_PstIMseI_PA	68.25
13245	M6_1207555_PstIMspI_PA	68.25
13246	M6_1034526_PstIMspI_PA	68.25
13247	M6_275968_PstIMseI_PA	68.25
13248	M6_817609_PstIMseI_PA	68.25
13249	M6_1825292_PstIMspI_PA	68.25
13250	M6_3174404_PstIMseI_PA	68.25
13251	M6_62754_PstIMseI_PA	68.25
13252	M6_58553_PstIMseI_PA	68.25
13253	Opata_340935_87_PstIMspI_SNP	68.25
13254	M6_744939_PstIMspI_PA	68.25
13255	M6_553298_PstIMseI_PA	68.25
13256	M6_246479_PstIMseI_PA	68.25
13257	M6_76004_PstIMseI_PA	68.25
13258	M6_705141_PstIMspI_PA	68.25
13259	M6_68584_PstIMseI_PA	68.25
13260	Opata_2170406_PstIMspI_PA	68.25
13261	M6_933305_PstIMspI_PA	68.25
13262	M6_9698_PstIMseI_PA	68.25
13263	M6_823880_PstIMspI_PA	68.25
13264	M6_593656_PstIMspI_PA	68.25
13265	M6_2260577_PstIMspI_PA	68.25
13266	M6_2468420_PstIMspI_PA	68.25
13267	M6_174743_PstIMseI_PA	68.25
13268	M6_142880_PstIMseI_PA	68.25
13269	M6_2161617_PstIMseI_PA	68.25
13270	M6_3531595_PstIMseI_PA	68.25
13271	M6_116862_PstIMseI_PA	68.25
13272	M6_235222_PstIMseI_PA	68.25
13273	M6_1246091_PstIMspI_PA	68.25
13274	M6_553187_PstIMspI_PA	68.25
13275	M6_3435871_PstIMspI_PA	68.25
13276	M6_660895_PstIMseI_PA	68.25
13277	M6_717140_PstIMspI_PA	68.25
13278	M6_1989348_PstIMspI_PA	68.25
13279	M6_2014016_PstIMseI_PA	68.25
13280	Opata_3849544_PstIMspI_PA	68.25
13281	M6_622481_PstIMspI_PA	68.25
13282	M6_2254459_PstIMspI_PA	68.25
13283	M6_206642_PstIMseI_PA	68.25
13284	M6_574650_PstIMseI_PA	68.25
13285	M6_103355_PstIMspI_PA	68.25
[truncated: 468,496 more chars]
