# Supplementary material for: Meta-Analysis of the QTLome of Fusarium Head Blight Resistance in Bread Wheat: Refining the Current Puzzle
Source: Front Plant Sci. 2019 Jun 13;10:727. doi: 10.3389/fpls.2019.00727 (PMC6585393; doi:10.3389/fpls.2019.00727)
Supplement: Supplementary File 2 — Maps and QTL files prepared to run the meta-analysis performed through this study. [file Data_Sheet_2.zip › Supplementary file 2/2A_QTL.txt]

mapName=2A_Venske_19
QTL1	I	ID:0	null	null	2A	1	4.3	6.7	77.14	69.86	84.42
QTL2	I_and_II	ID:0	null	null	2A	1	4.5	7.6	21.32	15.05	27.59
QTL3	I_and_II	ID:0	null	null	2A	1	4.3	8.2	77.14	71.19	83.09
QTL4	I_and_II	ID:0	null	null	2A	1	3.3	9.4	86.39	81.29	91.49
QTL5	I_and_II	ID:0	null	null	2A	1	5	9.7	80.84	75.90	85.78
QTL6	II	ID:0	null	null	2A	1	3	14.3	117.90	113.80	122.00
QTL7	II	ID:0	null	null	2A	1	6.3	14.4	127.50	124.58	130.42
QTL8	II	ID:0	null	null	2A	1	3	20	19.50	15.43	23.58
QTL9	II	ID:0	null	null	2A	1	11	8	62.35	54.00	70.70
QTL10	II	ID:0	null	null	2A	1	10.4	4.1	49.40	30.10	68.70
QTL11	II	ID:0	null	null	2A	1	3.2	6.8	134.35	129.36	139.34
QTL12	II	ID:0	null	null	2A	1	2.9	7	49.40	33.51	65.29
QTL13	II	ID:0	null	null	2A	1	3	5	16.60	4.34	28.86
QTL14	III	ID:0	null	null	2A	1	4.2	13.4	91.07	87.73	94.41
QTL15	III	ID:0	null	null	2A	1	5.8	26.7	23.88	18.08	29.68
QTL16	III	ID:0	null	null	2A	1	3	4.1	18.95	7.97	29.93
QTL17	III	ID:0	null	null	2A	1	6.4	10	77.14	72.26	82.02
QTL18	III	ID:0	null	null	2A	1	7.4	12.3	77.14	73.17	81.11
QTL19	IV	ID:0	null	null	2A	1	3	9.3	18.95	14.11	23.79
QTL20	IV	ID:0	null	null	2A	1	4.5	8.5	77.14	71.40	82.88
QTL21	IV	ID:0	null	null	2A	1	6.9	10	77.14	72.26	82.02
