# Supplementary material for: Meta-Analysis of the QTLome of Fusarium Head Blight Resistance in Bread Wheat: Refining the Current Puzzle
Source: Front Plant Sci. 2019 Jun 13;10:727. doi: 10.3389/fpls.2019.00727 (PMC6585393; doi:10.3389/fpls.2019.00727)
Supplement: Supplementary File 2 — Maps and QTL files prepared to run the meta-analysis performed through this study. [file Data_Sheet_2.zip › Supplementary file 2/2B_Map.txt]

mapName=2B_Venske_19
Organism Genus=Triticum
Organism Species=Triticum_aestivum
crossType=unknown
popSize=unknown
mappingCrossType=unknown
mappingFunction=haldane
mapUnit=cM
mapExpansion=0
mapQuality=0
locusLocation=1
chr=2B
lg=1
1	Lr16	0
2	3534020	0
3	1165898	0
4	1238171	0
5	wPt-667472	0
6	1267690	0
7	7478668	0
8	992324	0
9	7341785	0
10	7351418	0
11	1282577	0
12	1238096	0
13	1258672	0
14	wPt-744022	0
15	1128976	0
16	1695636	0
17	wPt-7497	0
18	wPt-3390	0
19	wPt-669825	0
20	1406655	0
21	2302674	0
22	1372884	0
23	1220497	0
24	1221658	0
25	1223091	0
26	2277346	0
27	3020580	0
28	3064758	0
29	3534040	0
30	5331752	0
31	1102369	0
32	GENE-4493_74	0
33	5332417	0.04
34	2295077	0.07
35	2264551	0.22
36	4990500	0.32
37	4991300	0.32
38	1080833	0.36
39	wPt-1813	0.39
40	wPt-0477	0.39
41	1045248	0.47
42	1076104	0.47
43	1110708	0.47
44	1138089	0.47
45	1150873	0.47
46	2276804	0.47
47	Kukri_c12825_627	0.64
48	993917	0.78
49	1061942	1.22
50	1082754	1.22
51	Xwmc764	1.3
52	1072848	1.47
53	1239702	1.47
54	1212583	1.81
55	3021135	1.98
56	1080285	2
57	1100756	2
58	1143449	2
59	1202587	2
60	1211913	2
61	1233451	2
62	1235278	2
63	2340623	2
64	wPt-1215	2.02
65	Opata_405987_28_PstIMspI_SNP	2.02
66	Opata_1858869_10_PstIMluI_SNP	2.02
67	Opata_1665791_81_PstIMseI_SNP	2.02
68	Opata_2541981_35_PstIMspI_SNP	2.02
69	1187776	2.55
70	311359	2.62
71	1284006	2.84
72	3025900	2.84
73	2275633	3.25
74	1224637	3.26
75	2275398	3.64
76	1017297	3.66
77	Xbarc45	3.7
78	1282255	3.77
79	Xbarc35	3.8
80	WMC661	3.83
81	1013604	3.83
82	3024595	3.83
83	3533703	3.83
84	3935718	3.83
85	3953027	3.83
86	3956731	3.83
87	3956988	3.83
88	3960250	3.83
89	4543678	3.83
90	4663929	3.83
91	985075	4.06
92	1075469	4.06
93	1092629	4.06
94	1097808	4.06
95	1116535	4.06
96	1202966	4.06
97	1241725	4.06
98	1269165	4.06
99	1276884	4.06
100	1282863	4.06
101	1391240	4.06
102	2291143	4.06
103	2311069	4.06
104	3022213	4.06
105	3938136	4.06
106	3956136	4.06
107	4408450	4.06
108	4991137	4.06
109	1370360	4.09
110	wPt-10908	4.09
111	1249131	4.11
112	wPt-0746	4.13
113	wPt-5728	4.13
114	1050350	4.27
115	1094458	4.27
116	2304534	4.28
117	1133552	4.3
118	2262475	4.39
119	1109629	4.43
120	4541574	4.44
121	1267019	4.52
122	2281480	4.52
123	2289686	4.52
124	3025315	4.52
125	4394690	4.52
126	4990154	4.52
127	1253019	4.58
128	1202954	4.63
129	1234026	4.63
130	3025241	4.63
131	1717791	4.78
132	2282736	4.78
133	3023040	4.78
134	3948843	4.88
135	4394271	4.88
136	4538707	4.88
137	Xwmc661	5.1
138	4395145	5.17
139	1174937	5.35
140	1160494	5.48
141	1020241	5.53
142	1088696	5.53
143	1120313	5.53
144	1199768	5.53
145	1286224	5.53
146	2277372	5.53
147	3385332	5.53
148	3938305	5.53
149	4542612	5.53
150	2300677	5.62
151	1864372	5.82
152	Xgwm210	5.9
153	1110235	6
154	1116323	6
155	1127824	6
156	1133616	6
157	1140509	6
158	1174614	6
159	1235214	6
160	1238264	6
161	2288939	6
162	3533544	6
163	4406074	6
164	4991303	6
165	5567755	6
166	3034025	6.28
167	4003958	6.28
168	4260812	6.28
169	Xwmc489	6.4
170	1675663	6.69
171	1116995	6.9
172	1240507	6.95
173	RAC875_c30620_323	7.16
174	Xwmc382	7.7
175	1234052	8
176	1241439	8
177	1026059	8.34
178	1103099	8.35
179	1241375	8.35
180	1060080	8.56
181	1075945	8.56
182	1138588	8.56
183	5578551	8.56
184	Xbcd348a	8.6
185	Xglk302.1	8.6
186	XksuD18b	8.6
187	63498	8.63
188	1275640	8.65
189	4993181	8.83
190	Xfbb274	9.2
191	10006995	9.3
192	wPt-5759	9.3
193	1079492	9.3
194	1103882	9.3
195	1319512	9.3
196	1408141	9.3
197	3385538	9.3
198	4009033	9.3
199	4409886	9.3
200	4535995	9.3
201	5358207	9.3
202	5970694	9.3
203	WMC264	9.34
204	2322722	9.34
205	1165017	9.37
206	2291811	9.37
207	3021634	9.37
208	1252704	9.62
209	311672	9.62
210	348022	9.62
211	378343	9.62
212	378543	9.62
213	1046099	9.62
214	1071540	9.62
215	1080894	9.62
216	1088282	9.62
217	1121748	9.62
218	1123569	9.62
219	1129906	9.62
220	1132708	9.62
221	1135214	9.62
222	1195734	9.62
223	1234696	9.62
224	1338700	9.62
225	1764513	9.62
226	1090737	9.64
227	1101054	9.64
228	3938286	9.64
229	63540	9.67
230	3533244	9.7
231	3533914	9.7
232	3939629	9.7
233	3945125	9.7
234	3952689	9.7
235	4008992	9.7
236	4541962	9.7
237	983353	9.71
238	988401	9.71
239	988728	9.71
240	991910	9.71
241	994813	9.71
242	1015197	9.71
243	1016084	9.71
244	1016414	9.71
245	1017361	9.71
246	1017440	9.71
247	1033710	9.71
248	1037223	9.71
249	1056599	9.71
250	1068884	9.71
251	1072136	9.71
252	1074129	9.71
253	1077514	9.71
254	1079215	9.71
255	1093540	9.71
256	1094567	9.71
257	1095413	9.71
258	1103142	9.71
259	1105681	9.71
260	1105975	9.71
261	1107425	9.71
262	1108715	9.71
263	1118920	9.71
264	1138871	9.71
265	1139910	9.71
266	1176950	9.71
267	1188574	9.71
268	1205065	9.71
269	1207546	9.71
270	1208217	9.71
271	1209334	9.71
272	1210863	9.71
273	1210949	9.71
274	1212109	9.71
275	1218950	9.71
276	1228216	9.71
277	1228395	9.71
278	1233760	9.71
279	1234247	9.71
280	1235496	9.71
281	1236915	9.71
282	1239994	9.71
283	1240006	9.71
284	1240016	9.71
285	1242258	9.71
286	1257916	9.71
287	1262130	9.71
288	1265476	9.71
289	1266070	9.71
290	1266777	9.71
291	1268904	9.71
292	1269257	9.71
293	1269976	9.71
294	1279396	9.71
295	1280172	9.71
296	1282017	9.71
297	1334834	9.71
298	1388102	9.71
299	1391496	9.71
300	1684060	9.71
301	1684827	9.71
302	1696694	9.71
303	1699327	9.71
304	1719869	9.71
305	1723529	9.71
306	1771539	9.71
307	2253600	9.71
308	2260634	9.71
309	2275369	9.71
310	2277106	9.71
311	2288062	9.71
312	2289817	9.71
313	2291877	9.71
314	2297566	9.71
315	2301820	9.71
316	2306927	9.71
317	2322733	9.71
318	2323141	9.71
319	2325486	9.71
320	2336441	9.71
321	2346014	9.71
322	2375305	9.71
323	3022023	9.71
324	3023524	9.71
325	3024264	9.71
326	3034152	9.71
327	3533431	9.71
328	3533681	9.71
329	3938988	9.71
330	3944616	9.71
331	3951992	9.71
332	3956657	9.71
333	4261389	9.71
334	4911142	9.71
335	5011665	9.71
336	5325319	9.71
337	5345774	9.71
338	5373735	9.71
339	999210	9.75
340	wPt-8235	9.81
341	1072296	9.81
342	4405693	9.81
343	4408345	9.81
344	4409882	9.81
345	4411892	9.81
346	1120029	9.85
347	wPt-5567	9.9
348	3532779	9.94
349	3943994	9.94
350	3945623	9.94
351	3949650	9.94
352	4410482	9.94
353	4412205	9.94
354	988577	9.96
355	994918	9.96
356	1004057	9.96
357	1108480	9.96
358	1278259	9.96
359	1714327	9.96
360	3022338	9.96
361	3023225	9.96
362	3023879	9.96
363	3029558	9.96
364	3949436	9.96
365	4261257	9.96
366	4261700	9.96
367	4410906	9.96
368	4991441	9.96
369	5573296	9.96
370	7354402	9.96
371	wPt-2106	9.97
372	wPt-4453	9.97
373	2280408	9.99
374	1117058	10
375	1081534	10
376	1203526	10
377	1236380	10
378	1251104	10
379	1261981	10
380	1265380	10
381	1265413	10
382	1265425	10
383	1265523	10
384	1266686	10
385	1266762	10
386	1266802	10
387	1266973	10
388	1267131	10
389	1269234	10
390	1269684	10
391	1279895	10
392	1381383	10
393	2267176	10
394	3020602	10
395	3024553	10
396	3034004	10
397	3954993	10
398	4404263	10
399	4407881	10
400	5324892	10
401	5332999	10
402	5967833	10
403	5995864	10
404	7335442	10
405	1022801	10
406	1372951	10.01
407	2276402	10.01
408	3534262	10.01
409	3944736	10.01
410	4440162	10.01
411	wPt-4337	10.03
412	wPt-4527	10.03
413	983917	10.04
414	1699342	10.04
415	1093537	10.04
416	2292684	10.04
417	3960664	10.04
418	3955147	10.05
419	4409167	10.05
420	1279644	10.05
421	981029	10.05
422	1021052	10.05
423	2277203	10.06
424	1121605	10.06
425	1100485	10.08
426	2303329	10.08
427	3064463	10.08
428	3029935	10.1
429	1008007	10.11
430	1026699	10.11
431	2277147	10.11
432	3533193	10.11
433	5350044	10.11
434	7331010	10.11
435	1244964	10.13
436	3384809	10.16
437	3532821	10.16
438	989465	10.21
439	1021162	10.21
440	1093620	10.21
441	1159409	10.21
442	1245094	10.21
443	1284270	10.21
444	2267234	10.21
445	3024629	10.21
446	3034356	10.21
447	3935216	10.21
448	3939017	10.21
449	3941556	10.21
450	3943729	10.21
451	3945131	10.21
452	3946202	10.21
453	3946667	10.21
454	3949448	10.21
455	3954088	10.21
456	3955074	10.21
457	3960041	10.21
458	3960792	10.21
459	4009061	10.21
460	4394062	10.21
461	4409370	10.21
462	4412028	10.21
463	4539548	10.21
464	4539783	10.21
465	4544422	10.21
466	4544438	10.21
467	4664113	10.21
468	4664259	10.21
469	1054693	10.26
470	3025334	10.26
471	3034219	10.26
472	3934928	10.26
473	3936453	10.26
474	3940155	10.26
475	3944304	10.26
476	3957715	10.26
477	3959907	10.26
478	4408546	10.26
479	1106708	10.27
480	1022588	10.33
481	3947113	10.35
482	1684458	10.36
483	988445	10.38
484	1205717	10.41
485	1263870	10.47
486	1295400	10.47
487	1713290	10.47
488	3936320	10.47
489	4911212	10.47
490	5580956	10.47
491	2275475	10.48
492	989806	10.5
493	1236027	10.5
494	1288412	10.5
495	1667741	10.5
496	1002600	10.54
497	1100123	10.54
498	1152028	10.54
499	3025470	10.54
500	3939135	10.54
501	4396443	10.54
502	4404144	10.54
503	4989970	10.54
504	4990788	10.54
505	5346027	10.54
506	tPt-7643	10.58
507	1068352	10.63
508	1065051	10.64
509	1302287	10.64
510	1097469	10.65
511	1270158	10.66
512	1319096	10.66
513	3934047	10.66
514	4989572	10.66
515	4990125	10.66
516	4991361	10.66
517	1283490	10.68
518	2280553	10.74
519	1118781	10.76
520	1123680	10.76
521	1261916	10.76
522	1267069	10.76
523	wPt-7883	10.76
524	1285344	10.76
525	10049094	10.77
526	1059415	10.81
527	1087735	10.81
528	1101660	10.81
529	1111017	10.81
530	1114638	10.81
531	1118317	10.81
532	1127615	10.81
533	1235262	10.81
534	1236093	10.81
535	1255418	10.81
536	1314823	10.81
537	1772352	10.81
538	345276	10.91
539	377531	10.91
540	744643	10.91
541	977308	10.91
542	1001607	10.91
543	1087672	10.91
544	1091765	10.91
545	1093265	10.91
546	1096107	10.91
547	1104201	10.91
548	1113104	10.91
549	1114083	10.91
550	1114252	10.91
551	1115906	10.91
552	1120906	10.91
553	1128804	10.91
554	1139682	10.91
555	1228111	10.91
556	1233659	10.91
557	1257757	10.91
558	1697279	10.91
559	1700136	10.91
560	2289416	10.91
561	3944744	10.91
562	1105777	10.94
563	991138	11
564	1283206	11
565	2307816	11
566	1217664	11.04
567	988587	11.16
568	1046972	11.16
569	1372814	11.16
570	1378012	11.16
571	1688958	11.16
572	2320951	11.16
573	3943874	11.16
574	3958513	11.16
575	4405712	11.16
576	4989699	11.16
577	4989764	11.16
578	4989946	11.16
579	4990234	11.16
580	4991401	11.16
581	5412073	11.16
582	5971394	11.16
583	5332952	11.17
584	4993310	11.28
585	1095001	11.31
586	4008121	11.45
587	wPt-0289	11.56
588	Xgwm614	11.6
589	Xcmwg682a	11.6
590	Xcdo456a	11.6
591	Xmwg682a	11.6
592	Xfba82	11.6
593	tPt-513050	11.62
594	1239104	11.73
595	1279496	11.73
596	2330686	11.73
597	3022311	11.73
598	4002884	11.73
599	4990480	11.74
600	1278633	11.96
601	1105976	11.97
602	1279302	11.97
603	1280209	11.97
604	4004781	11.97
605	4394448	11.97
606	4990357	11.97
607	wPt-8326	11.97
608	1240057	11.98
609	5333044	11.98
610	991366	12.01
611	1131203	12.02
612	1131458	12.02
613	1131953	12.02
614	1132656	12.02
615	1139818	12.02
616	1150736	12.02
617	1159465	12.02
618	1159674	12.02
619	1162618	12.02
620	1238663	12.02
621	2276549	12.02
622	2279212	12.02
623	2304195	12.02
624	4404271	12.02
625	4991423	12.02
626	978992	12.17
627	1202167	12.23
628	4909359	12.24
629	2265729	12.32
630	4909357	12.4
631	1250518	12.41
632	986329	12.43
633	1087724	12.44
634	1110710	12.44
635	4004162	12.49
636	5011310	12.49
637	Xgwm210.1	12.6
638	1094213	12.6
639	1118828	12.6
640	1124984	12.69
641	7346967	13.18
642	1381566	13.42
643	wPt-1964	13.42
644	tPt-4627	13.42
645	Opata_151637_64_PstIMspI_SNP	13.42
646	Opata_3440590_88_PstIMspI_SNP	13.42
647	Opata_3579608_33_PstIMspI_SNP	13.42
648	1103748	13.5
649	1158232	13.56
650	2294119	13.56
651	Sm1	13.6
652	4993629	13.97
653	Xfbb171	14.6
654	Xgdm93a	14.6
655	Xbarc124	14.9
656	63590	15.2
657	985721	15.2
658	1008943	15.2
659	1023751	15.2
660	1025662	15.2
661	1040952	15.2
662	1053079	15.2
663	1057521	15.2
664	1069027	15.2
665	1071335	15.2
666	1092111	15.2
667	1099028	15.2
668	1103265	15.2
669	1108304	15.2
670	1108771	15.2
671	1134159	15.2
672	1138916	15.2
673	1203981	15.2
674	1234972	15.2
675	1236237	15.2
676	1242512	15.2
677	1271069	15.2
678	1271087	15.2
679	1280123	15.2
680	1280324	15.2
681	1384736	15.2
682	1410441	15.2
683	2254625	15.2
684	2276680	15.2
685	2277669	15.2
686	2278188	15.2
687	2294554	15.2
688	3022052	15.2
689	3025247	15.2
690	3064619	15.2
691	3935351	15.2
692	3942520	15.2
693	3947823	15.2
694	3949634	15.2
695	4395055	15.2
696	1140941	15.29
697	1224458	15.33
698	3023033	15.41
699	XWB124pbc	15.6
700	979641	15.62
701	1030305	15.82
702	1027874	15.86
703	3533672	15.86
704	4539107	15.86
705	1047256	16.3
706	Xmwg676a	16.6
707	993026	16.63
708	Xopx9-970	18.6
709	Xfba70	18.6
710	Xcdo447	19.6
711	P78/M59.1	19.6
712	Xfba83	19.6
713	P78/M68.2	20.6
714	P78/M68.3b	20.6
715	Xgpw2039	20.6
716	P78/M72.8	20.6
717	Xcfd238	25.6
718	Xopab2-1410	29.6
719	Xwmc25	31.4
720	Xfbb274.1	31.6
721	XE1M1g	31.6
722	Xfba308	34.6
723	BS00066515_51	35.67
724	D_contig66436_304	36.38
725	Ku_c2441_1342	36.38
726	BobWhite_c20346_138	37.47
727	GENE-0559_737	37.47
728	Xwmc83y	37.6
729	1106923	38.33
730	1270374	38.33
731	1287609	38.33
732	2303842	38.33
733	wPt-732018	38.37
734	wPt-6311	38.58
735	4262901	38.62
736	4989310	38.62
737	wPt-6271	38.75
738	980629	38.9
739	981830	38.9
740	981863	38.9
741	987112	38.9
742	993796	38.9
743	996002	38.9
744	1004979	38.9
745	1010157	38.9
746	1018914	38.9
747	1020781	38.9
748	1035639	38.9
749	1036745	38.9
750	1036918	38.9
751	1052260	38.9
752	1056166	38.9
753	1057678	38.9
754	1063788	38.9
755	1065824	38.9
756	1066465	38.9
757	1066723	38.9
758	1066929	38.9
759	1069962	38.9
760	1081432	38.9
761	1083395	38.9
762	1103092	38.9
763	1105505	38.9
764	1106701	38.9
765	1113829	38.9
766	1114620	38.9
767	1117938	38.9
768	1123496	38.9
769	1124935	38.9
770	1126767	38.9
771	1126946	38.9
772	1129457	38.9
773	1131001	38.9
774	1144383	38.9
775	1160299	38.9
776	1160481	38.9
777	1200923	38.9
778	1202049	38.9
779	1206726	38.9
780	1209522	38.9
781	1221330	38.9
782	1226841	38.9
783	1228803	38.9
784	1232273	38.9
785	1236394	38.9
786	1236760	38.9
787	1237464	38.9
788	1237592	38.9
789	1239172	38.9
790	1239774	38.9
791	1255519	38.9
792	1255711	38.9
793	1258832	38.9
794	1263393	38.9
795	1267180	38.9
796	1267241	38.9
797	1268174	38.9
798	1268261	38.9
799	1270017	38.9
800	1270038	38.9
801	1270130	38.9
802	1270421	38.9
803	1279816	38.9
804	1282963	38.9
805	1284450	38.9
806	1383448	38.9
807	1384366	38.9
808	2258067	38.9
809	2278192	38.9
810	2278481	38.9
811	2278828	38.9
812	2281258	38.9
813	2302974	38.9
814	2322891	38.9
815	3020809	38.9
816	3064517	38.9
817	Xbarc318	39.6
818	Xwmc243	39.6
819	M86/P65.1	39.6
820	Xwmc257	39.6
821	Xwmc25.2	39.6
822	Xwmc154	39.6
823	Xfba280.1	39.6
824	Xwmc597	39.6
825	BS00061187_51	39.63
826	GENE-0559_171	40.57
827	Xgpw1099	40.6
828	Xwmc213	40.9
829	Xfba280	41.1
830	Xbarc200	43.6
831	wsnp_Ex_c11560_18632777	44.01
832	Excalibur_rep_c66982_126	44.01
833	Excalibur_rep_c66982_699	44.01
834	Excalibur_rep_c82595_77	44.01
835	Tdurum_contig56157_454	44.01
836	BS00019744_51	44.01
837	BS00067280_51	44.01
838	Ex_c525_1401	44.01
839	BobWhite_c11397_231	44.01
840	Excalibur_c36184_430	44.01
841	Excalibur_c61319_300	44.01
842	tplb0034e07_718	44.01
843	BS00074254_51	44.01
844	BobWhite_c2963_1880	44.01
845	BS00074255_51	44.01
846	Excalibur_c2656_3198	44.01
847	Excalibur_c42248_663	44.01
848	Excalibur_c45008_163	44.01
849	RAC875_c25628_180	44.01
850	RAC875_rep_c113375_508	44.01
851	RAC875_rep_c113375_533	44.01
852	BS00076596_51	44.01
853	BS00083763_51	44.01
854	BS00083768_51	44.01
855	BS00101456_51	44.01
856	BS00101972_51	44.01
857	Excalibur_c11409_488	44.01
858	BobWhite_c2963_1532	44.01
859	Excalibur_c29417_400	44.01
860	Excalibur_c29417_499	44.01
861	Excalibur_c42248_211	44.01
862	Excalibur_c45008_52	44.01
863	Excalibur_c7736_537	44.01
864	IAAV4862	44.01
865	IACX10969	44.01
866	IACX11138	44.01
867	IACX6340	44.01
868	IACX9460	44.01
869	Kukri_c43395_182	44.01
870	Kukri_c6306_1151	44.01
871	Kukri_c6306_685	44.01
872	Kukri_rep_c108293_98	44.01
873	RAC875_c45166_1174	44.01
874	RAC875_rep_c120999_222	44.01
875	BS00010734_51	44.01
876	BS00031118_51	44.01
877	BS00058815_51	44.01
878	BS00065927_51	44.01
879	BS00099465_51	44.01
880	Tdurum_contig10208_447	44.01
881	Tdurum_contig10208_452	44.01
882	BobWhite_c11397_208	44.01
883	Excalibur_c43376_98	44.01
884	GENE-1019_96	44.01
885	RAC875_c13918_444	44.01
886	BS00064570_51	44.01
887	Excalibur_c22838_97	44.01
888	Excalibur_c2933_1350	44.01
889	BobWhite_c31854_189	44.01
890	BobWhite_c8163_591	44.01
891	Kukri_c46542_1015	44.01
892	Kukri_c6626_57	44.01
893	Kukri_rep_c110389_569	44.01
894	RAC875_c39354_105	44.01
895	wsnp_Ra_c14112_22155451	44.01
896	RAC875_c25282_148	44.01
897	RAC875_c25628_78	44.01
898	BS00066232_51	44.01
899	Ra_c5718_1142	44.01
900	RAC875_c8069_1709	44.01
901	RAC875_c16656_406	44.35
902	Excalibur_c43376_59	44.75
903	RAC875_c65386_72	44.94
904	Opata_23899_18_PstIMspI_SNP	45.02
905	Opata_1779842_PstIMspI_PA	45.02
906	Opata_839545_PstIMspI_PA	45.02
907	Opata_1924833_PstIMseI_PA	45.02
908	Opata_267769_15_PstIMseI_SNP	45.02
909	Opata_1749286_26_PstIMspI_SNP	45.02
910	Opata_157151_71_PstIMseI_SNP	45.02
911	Opata_3318071_43_PstIMspI_SNP	45.02
912	Opata_267769_43_PstIMseI_SNP	45.02
913	Opata_267769_89_PstIMseI_SNP	45.02
914	Opata_399438_PstIMspI_PA	45.02
915	Opata_1924904_7_PstIMspI_SNP	45.02
916	Opata_841305_PstIMspI_PA	45.02
917	M6_2365879_PstIMspI_PA	45.02
918	Opata_1108845_PstIMspI_PA	45.02
919	Opata_1500565_PstIMspI_PA	45.02
920	Opata_2034927_PstIMspI_PA	45.02
921	Opata_2351041_PstIMspI_PA	45.02
922	Opata_2325257_PstIMspI_PA	45.02
923	M6_1406305_PstIMspI_PA	45.02
924	Opata_1708044_71_PstIMspI_SNP	45.02
925	Opata_3180864_PstIMspI_PA	45.02
926	Opata_1794515_PstIMspI_PA	45.02
927	Opata_3651409_48_PstIMspI_SNP	45.02
928	Opata_21120_61_PstIMspI_SNP	45.02
929	M6_2732631_PstIMspI_PA	45.02
930	Opata_1949378_PstIMspI_PA	45.02
931	Opata_1594433_49_PstIMspI_SNP	45.02
932	M6_2030877_PstIMspI_PA	45.02
933	M6_615156_PstIMspI_PA	45.02
934	Opata_3169251_PstIMspI_PA	45.02
935	Opata_2826272_PstIMspI_PA	45.02
936	Opata_2534720_61_PstIMspI_SNP	45.02
937	M6_1936915_PstIMspI_PA	45.02
938	M6_76416_PstIMspI_PA	45.02
939	M6_987334_PstIMseI_PA	45.02
940	Opata_383251_PstIMspI_PA	45.02
941	Opata_1617890_PstIMspI_PA	45.02
942	Opata_1382589_PstIMspI_PA	45.02
943	Opata_2646305_PstIMspI_PA	45.02
944	Opata_1707762_PstIMspI_PA	45.02
945	M6_1526729_PstIMspI_PA	45.02
946	Opata_1708044_51_PstIMspI_SNP	45.02
947	M6_1779210_PstIMspI_PA	45.02
948	Opata_2640003_PstIMspI_PA	45.02
949	Opata_196607_PstIMluI_PA	45.02
950	Opata_21736_26_PstIMluI_SNP	45.02
951	M6_264369_PstIMseI_PA	45.02
952	Opata_994884_PstIMseI_PA	45.02
953	M6_2118097_PstIMspI_PA	45.02
954	Opata_1740355_PstIMspI_PA	45.02
955	Opata_2954814_PstIMspI_PA	45.02
956	Opata_21736_3_PstIMluI_SNP	45.02
957	M6_570487_PstIMspI_PA	45.02
958	Opata_1804069_PstIMspI_PA	45.02
959	Opata_557349_PstIMspI_PA	45.02
960	M6_443531_PstIMseI_PA	45.02
961	Opata_641929_PstIMspI_PA	45.02
962	Opata_789565_PstIMseI_PA	45.02
963	Opata_1973967_PstIMspI_PA	45.02
964	Opata_346128_45_PstIMseI_SNP	45.02
965	Opata_1970889_PstIMspI_PA	45.02
966	Opata_3853253_PstIMspI_PA	45.02
967	M6_391761_PstIMspI_PA	45.02
968	Opata_658993_7_PstIMspI_SNP	45.02
969	Opata_2393614_PstIMspI_PA	45.02
970	M6_1503573_PstIMspI_PA	45.02
971	Opata_1594433_50_PstIMspI_SNP	45.02
972	Opata_3768074_39_PstIMspI_SNP	45.02
973	Opata_1508578_PstIMluI_PA	45.02
974	Opata_707700_PstIMspI_PA	45.02
975	M6_3556209_PstIMspI_PA	45.02
976	Opata_2063383_PstIMspI_PA	45.02
977	Opata_3362557_PstIMspI_PA	45.02
978	Opata_1153598_PstIMspI_PA	45.02
979	Opata_3665426_PstIMspI_PA	45.02
980	Opata_3786648_PstIMspI_PA	45.02
981	Opata_1640528_PstIMspI_PA	45.02
982	Opata_476079_78_PstIMseI_SNP	45.02
983	M6_815259_PstIMspI_PA	45.02
984	Opata_946360_PstIMspI_PA	45.02
985	Opata_2602125_PstIMspI_PA	45.02
986	Opata_4142729_PstIMspI_PA	45.02
987	Opata_1594433_52_PstIMspI_SNP	45.02
988	Opata_658993_33_PstIMspI_SNP	45.02
989	Opata_2562414_PstIMspI_PA	45.02
990	Opata_1293379_PstIMspI_PA	45.02
991	Opata_3964907_PstIMspI_PA	45.02
992	Opata_20138_40_PstIMseI_SNP	45.02
993	Opata_2554046_4_PstIMspI_SNP	45.02
994	Opata_1924904_46_PstIMspI_SNP	45.02
995	Opata_1614745_PstIMseI_PA	45.02
996	Opata_674849_PstIMspI_PA	45.02
997	Opata_347607_PstIMspI_PA	45.02
998	Opata_2641491_PstIMspI_PA	45.02
999	Opata_3102001_PstIMspI_PA	45.02
1000	M6_650526_PstIMseI_PA	45.02
1001	M6_3851326_PstIMseI_PA	45.02
1002	Opata_2682796_PstIMspI_PA	45.02
1003	Opata_1843108_PstIMspI_PA	45.02
1004	M6_3648593_PstIMseI_PA	45.02
1005	Opata_1123245_PstIMspI_PA	45.02
1006	Opata_1727912_PstIMspI_PA	45.02
1007	Opata_1867176_5_PstIMspI_SNP	45.02
1008	M6_767079_PstIMspI_PA	45.02
1009	Opata_110972_PstIMspI_PA	45.02
1010	M6_2014562_PstIMspI_PA	45.02
1011	Opata_543100_64_PstIMspI_SNP	45.02
1012	Opata_2568836_PstIMspI_PA	45.02
1013	Opata_3583383_66_PstIMspI_SNP	45.02
1014	Opata_279019_25_PstIMspI_SNP	45.02
1015	Opata_1563178_PstIMspI_PA	45.02
1016	Opata_528738_48_PstIMseI_SNP	45.02
1017	Opata_1377680_45_PstIMspI_SNP	45.02
1018	Opata_2699055_15_PstIMspI_SNP	45.02
1019	Opata_3886887_PstIMspI_PA	45.02
1020	M6_2411777_PstIMspI_PA	45.02
1021	Opata_3874949_PstIMspI_PA	45.02
1022	Opata_2173428_37_PstIMspI_SNP	45.02
1023	Opata_2903918_PstIMspI_PA	45.02
1024	Opata_528738_58_PstIMseI_SNP	45.02
1025	M6_2282739_PstIMspI_PA	45.02
1026	Opata_159780_PstIMseI_PA	45.02
1027	Opata_599595_PstIMspI_PA	45.02
1028	Opata_3541405_PstIMspI_PA	45.02
1029	Opata_2173428_70_PstIMspI_SNP	45.02
1030	Opata_4425879_PstIMseI_PA	45.02
1031	Opata_2864596_PstIMspI_PA	45.02
1032	Opata_3845208_50_PstIMspI_SNP	45.02
1033	Opata_3845208_54_PstIMspI_SNP	45.02
1034	M6_591674_PstIMseI_PA	45.02
1035	M6_2983640_PstIMspI_PA	45.02
1036	M6_2111913_PstIMspI_PA	45.02
1037	M6_76745_PstIMseI_PA	45.02
1038	Opata_658993_76_PstIMspI_SNP	45.02
1039	Opata_311962_PstIMspI_PA	45.02
1040	Opata_2358832_PstIMspI_PA	45.02
1041	M6_3287797_PstIMspI_PA	45.02
1042	Opata_2182207_PstIMspI_PA	45.02
1043	Opata_778789_PstIMluI_PA	45.02
1044	Opata_3862016_PstIMseI_PA	45.02
1045	Opata_1377680_84_PstIMspI_SNP	45.02
1046	Opata_2539397_PstIMspI_PA	45.02
1047	Opata_66590_29_PstIMseI_SNP	45.02
1048	Opata_1283242_PstIMseI_PA	45.02
1049	Opata_6949_PstIMluI_PA	45.02
1050	Opata_1995297_PstIMspI_PA	45.02
1051	Opata_2836279_PstIMspI_PA	45.02
1052	M6_2218217_PstIMspI_PA	45.02
1053	Opata_528738_29_PstIMseI_SNP	45.02
1054	Opata_2181942_PstIMspI_PA	45.02
1055	Opata_615631_PstIMseI_PA	45.02
1056	Opata_2534720_5_PstIMspI_SNP	45.02
1057	Opata_915937_PstIMseI_PA	45.02
1058	Opata_2190427_PstIMspI_PA	45.02
1059	M6_1720718_PstIMspI_PA	45.02
1060	M6_34541_PstIMluI_PA	45.02
1061	Opata_17406_PstIMspI_PA	45.02
1062	Opata_1870541_PstIMspI_PA	45.02
1063	M6_184844_PstIMluI_PA	45.02
1064	M6_351623_PstIMluI_PA	45.02
1065	M6_332272_PstIMseI_PA	45.02
1066	Opata_14603_68_PstIMseI_SNP	45.02
1067	Opata_1563728_PstIMspI_PA	45.02
1068	M6_1550842_PstIMspI_PA	45.02
1069	M6_1044063_PstIMspI_PA	45.02
1070	Opata_4218959_PstIMspI_PA	45.02
1071	M6_99902_PstIMseI_PA	45.02
1072	M6_1298235_PstIMseI_PA	45.02
1073	M6_345760_PstIMseI_PA	45.02
1074	Opata_1228488_PstIMseI_PA	45.02
1075	Opata_3133011_PstIMspI_PA	45.02
1076	Opata_160349_PstIMspI_PA	45.02
1077	M6_49844_PstIMspI_PA	45.02
1078	M6_19085_PstIMseI_PA	45.02
1079	M6_3521176_PstIMseI_PA	45.02
1080	Opata_3291252_PstIMspI_PA	45.02
1081	Opata_2235207_PstIMspI_PA	45.02
1082	M6_1955104_PstIMluI_PA	45.02
1083	M6_3106689_PstIMspI_PA	45.02
1084	M6_508916_PstIMseI_PA	45.02
1085	Opata_2167454_PstIMseI_PA	45.02
1086	M6_273248_PstIMspI_PA	45.02
1087	Opata_2836217_PstIMspI_PA	45.02
1088	M6_2644329_PstIMseI_PA	45.02
1089	M6_1186216_PstIMspI_PA	45.02
1090	Opata_101528_10_PstIMseI_SNP	45.02
1091	M6_2430879_PstIMseI_PA	45.02
1092	M6_814255_PstIMseI_PA	45.02
1093	Opata_1840197_PstIMspI_PA	45.02
1094	Opata_1547208_PstIMspI_PA	45.02
1095	M6_115273_PstIMspI_PA	45.02
1096	M6_715194_PstIMseI_PA	45.02
1097	Opata_317380_PstIMspI_PA	45.02
1098	Opata_1998016_PstIMspI_PA	45.02
1099	M6_69872_PstIMspI_PA	45.02
1100	M6_1428661_PstIMseI_PA	45.02
1101	M6_1542201_PstIMluI_PA	45.02
1102	M6_2059482_PstIMspI_PA	45.02
1103	M6_2929718_PstIMspI_PA	45.02
1104	M6_200357_PstIMspI_PA	45.02
1105	M6_3086858_PstIMspI_PA	45.02
1106	Opata_1049231_PstIMspI_PA	45.02
1107	Opata_2912277_PstIMspI_PA	45.02
1108	Opata_2515053_PstIMspI_PA	45.02
1109	M6_726150_PstIMseI_PA	45.02
1110	M6_2279527_PstIMspI_PA	45.02
1111	Opata_2156893_PstIMspI_PA	45.02
1112	M6_2029266_PstIMspI_PA	45.02
1113	Opata_448720_PstIMspI_PA	45.02
1114	M6_2243856_PstIMspI_PA	45.02
1115	Opata_350433_PstIMseI_PA	45.02
1116	M6_744139_PstIMseI_PA	45.02
1117	M6_371230_PstIMspI_PA	45.02
1118	Opata_192147_PstIMseI_PA	45.02
1119	M6_447007_PstIMspI_PA	45.02
1120	M6_1160941_PstIMspI_PA	45.02
1121	Opata_1624596_PstIMspI_PA	45.02
1122	Opata_2034645_PstIMspI_PA	45.02
1123	M6_1310339_PstIMseI_PA	45.02
1124	Opata_2585014_PstIMspI_PA	45.02
1125	M6_235665_PstIMseI_PA	45.02
1126	M6_2595825_PstIMspI_PA	45.02
1127	Opata_804093_PstIMspI_PA	45.02
1128	M6_3975431_PstIMseI_PA	45.02
1129	M6_1132237_PstIMseI_PA	45.02
1130	Opata_2158766_PstIMspI_PA	45.02
1131	M6_2174928_PstIMspI_PA	45.02
1132	Opata_3969610_56_PstIMspI_SNP	45.02
1133	Opata_359034_PstIMspI_PA	45.02
1134	Opata_136128_PstIMspI_PA	45.02
1135	M6_3606208_PstIMspI_PA	45.02
1136	Opata_492854_PstIMspI_PA	45.02
1137	M6_2028568_PstIMspI_PA	45.02
1138	M6_2628147_PstIMspI_PA	45.02
1139	M6_1530376_PstIMseI_PA	45.02
1140	Opata_577557_PstIMspI_PA	45.02
1141	Opata_2185922_PstIMspI_PA	45.02
1142	M6_1392586_PstIMseI_PA	45.02
1143	Opata_2654843_PstIMspI_PA	45.02
1144	Opata_2176517_PstIMspI_PA	45.02
1145	M6_969725_PstIMseI_PA	45.02
1146	M6_829886_PstIMseI_PA	45.02
1147	Opata_1814154_PstIMspI_PA	45.02
1148	Opata_3625918_PstIMspI_PA	45.02
1149	M6_161918_PstIMseI_PA	45.02
1150	M6_541833_PstIMspI_PA	45.02
1151	Opata_1036523_PstIMseI_PA	45.02
1152	M6_2348402_PstIMseI_PA	45.02
1153	M6_853673_PstIMseI_PA	45.02
1154	Opata_1988575_PstIMspI_PA	45.02
1155	M6_3442318_PstIMspI_PA	45.02
1156	M6_1732686_PstIMspI_PA	45.02
1157	Opata_2193113_PstIMspI_PA	45.02
1158	M6_936047_PstIMspI_PA	45.02
1159	Opata_1348057_PstIMspI_PA	45.02
1160	M6_233673_PstIMseI_PA	45.02
1161	Opata_1981366_PstIMspI_PA	45.02
1162	M6_1811282_PstIMseI_PA	45.02
1163	M6_1888709_PstIMspI_PA	45.02
1164	M6_1171111_PstIMspI_PA	45.02
1165	M6_1254207_PstIMseI_PA	45.02
1166	M6_3363411_PstIMspI_PA	45.02
1167	M6_2074964_PstIMspI_PA	45.02
1168	Opata_397152_PstIMspI_PA	45.02
1169	Opata_4248010_PstIMspI_PA	45.02
1170	M6_3137109_PstIMspI_PA	45.02
1171	M6_2085617_PstIMspI_PA	45.02
1172	M6_578478_PstIMseI_PA	45.02
1173	Opata_301469_PstIMspI_PA	45.02
1174	M6_94166_PstIMseI_PA	45.02
1175	M6_1497197_PstIMspI_PA	45.02
1176	Opata_1908913_PstIMspI_PA	45.02
1177	Opata_2677955_PstIMspI_PA	45.02
1178	M6_2915412_PstIMspI_PA	45.02
1179	Opata_1515971_PstIMspI_PA	45.02
1180	M6_838875_PstIMspI_PA	45.02
1181	M6_629555_PstIMseI_PA	45.02
1182	M6_2912138_PstIMspI_PA	45.02
1183	Opata_2486803_PstIMspI_PA	45.02
1184	Opata_683393_PstIMspI_PA	45.02
1185	M6_1666232_PstIMspI_PA	45.02
1186	Opata_2548684_PstIMspI_PA	45.02
1187	M6_123097_PstIMspI_PA	45.02
1188	Opata_1150365_PstIMspI_PA	45.02
1189	M6_2343392_PstIMspI_PA	45.02
1190	M6_478698_PstIMseI_PA	45.02
1191	Opata_2752444_PstIMspI_PA	45.02
1192	M6_351133_PstIMspI_PA	45.02
1193	Opata_3431416_PstIMspI_PA	45.02
1194	Opata_1679982_PstIMspI_PA	45.02
1195	M6_1367357_PstIMspI_PA	45.02
1196	Opata_1065352_PstIMseI_PA	45.02
1197	M6_1075677_PstIMspI_PA	45.02
1198	Opata_4160571_PstIMspI_PA	45.02
1199	Opata_2274935_PstIMspI_PA	45.02
1200	Opata_173644_PstIMseI_PA	45.02
1201	Opata_2828454_PstIMspI_PA	45.02
1202	Opata_2184219_PstIMspI_PA	45.02
1203	Opata_1832707_PstIMspI_PA	45.02
1204	M6_4239559_PstIMseI_PA	45.02
1205	Opata_3780138_PstIMspI_PA	45.02
1206	M6_3407965_PstIMspI_PA	45.02
1207	Opata_489160_PstIMseI_PA	45.02
1208	Opata_526901_PstIMspI_PA	45.02
1209	Opata_148015_PstIMseI_PA	45.02
1210	Opata_2149443_PstIMspI_PA	45.02
1211	Opata_638945_12_PstIMspI_SNP	45.02
1212	M6_2189504_PstIMspI_PA	45.02
1213	M6_3548249_PstIMseI_PA	45.02
1214	Opata_2360109_PstIMspI_PA	45.02
1215	Opata_2179150_PstIMspI_PA	45.02
1216	M6_455617_PstIMspI_PA	45.02
1217	M6_865335_PstIMspI_PA	45.02
1218	M6_500812_PstIMspI_PA	45.02
1219	M6_226703_PstIMseI_PA	45.02
1220	M6_12531_PstIMseI_PA	45.02
1221	M6_509411_PstIMseI_PA	45.02
1222	Opata_223500_PstIMseI_PA	45.02
1223	Opata_1182140_PstIMspI_PA	45.02
1224	M6_3516385_PstIMspI_PA	45.02
1225	M6_360366_PstIMspI_PA	45.02
1226	Opata_1889445_PstIMspI_PA	45.02
1227	Opata_2359662_PstIMspI_PA	45.02
1228	Opata_4127621_PstIMspI_PA	45.02
1229	Opata_319330_PstIMspI_PA	45.02
1230	Opata_2553138_PstIMspI_PA	45.02
1231	Opata_1737203_PstIMspI_PA	45.02
1232	Opata_2518100_PstIMspI_PA	45.02
1233	Opata_4102788_PstIMspI_PA	45.02
1234	M6_3380459_PstIMspI_PA	45.02
1235	M6_1503434_PstIMseI_PA	45.02
1236	Opata_370424_PstIMspI_PA	45.02
1237	Opata_2090460_PstIMseI_PA	45.02
1238	M6_1995092_PstIMspI_PA	45.02
1239	M6_1587909_PstIMseI_PA	45.02
1240	M6_756560_PstIMseI_PA	45.02
1241	Opata_338247_PstIMspI_PA	45.02
1242	Opata_400742_PstIMspI_PA	45.02
1243	Opata_4213821_PstIMspI_PA	45.02
1244	Opata_2218368_PstIMspI_PA	45.02
1245	M6_1668958_PstIMspI_PA	45.02
1246	Opata_1969817_PstIMspI_PA	45.02
1247	Opata_1157797_PstIMspI_PA	45.02
1248	Opata_1263439_PstIMspI_PA	45.02
1249	M6_480284_PstIMseI_PA	45.02
1250	Opata_756484_PstIMseI_PA	45.02
1251	M6_1020882_PstIMspI_PA	45.02
1252	M6_789643_PstIMspI_PA	45.02
1253	Opata_1968903_PstIMspI_PA	45.02
1254	M6_194726_PstIMspI_PA	45.02
1255	Opata_3297808_PstIMspI_PA	45.02
1256	M6_118892_PstIMseI_PA	45.02
1257	Opata_2228146_PstIMspI_PA	45.02
1258	M6_1677920_PstIMspI_PA	45.02
1259	Opata_143527_PstIMseI_PA	45.02
1260	Opata_749186_PstIMseI_PA	45.02
1261	Opata_511544_PstIMspI_PA	45.02
1262	Opata_1395869_PstIMspI_PA	45.02
1263	Opata_2325951_PstIMspI_PA	45.02
1264	M6_256275_PstIMseI_PA	45.02
1265	M6_2146469_PstIMspI_PA	45.02
1266	Opata_2158093_PstIMspI_PA	45.02
1267	M6_853822_PstIMspI_PA	45.02
1268	M6_20149_PstIMseI_PA	45.02
1269	Opata_358621_PstIMspI_PA	45.02
1270	M6_978302_PstIMspI_PA	45.02
1271	Opata_1555767_PstIMspI_PA	45.02
1272	M6_543225_PstIMseI_PA	45.02
1273	M6_1079100_PstIMseI_PA	45.02
1274	M6_232130_PstIMspI_PA	45.02
1275	Opata_1128430_PstIMseI_PA	45.02
1276	M6_513021_PstIMspI_PA	45.02
1277	M6_12655_PstIMseI_PA	45.02
1278	M6_343663_PstIMspI_PA	45.02
1279	Opata_145154_PstIMspI_PA	45.02
1280	Opata_2394743_PstIMspI_PA	45.02
1281	Opata_1881882_PstIMspI_PA	45.02
1282	M6_877175_PstIMspI_PA	45.02
1283	Opata_1113508_PstIMspI_PA	45.02
1284	Opata_2721272_PstIMspI_PA	45.02
1285	M6_1011796_PstIMseI_PA	45.02
1286	Opata_3005415_PstIMspI_PA	45.02
1287	Opata_3296725_38_PstIMspI_SNP	45.02
1288	M6_510336_PstIMspI_PA	45.02
1289	Opata_3625510_PstIMspI_PA	45.02
1290	Opata_2176184_PstIMspI_PA	45.02
1291	M6_157891_PstIMseI_PA	45.02
1292	Opata_3969610_53_PstIMspI_SNP	45.02
1293	Opata_2839687_PstIMspI_PA	45.02
1294	Opata_3012185_PstIMspI_PA	45.02
1295	Opata_25615_PstIMspI_PA	45.02
1296	Opata_3625664_PstIMspI_PA	45.02
1297	Opata_942179_PstIMspI_PA	45.02
1298	M6_3314596_PstIMspI_PA	45.02
1299	M6_1187995_PstIMspI_PA	45.02
1300	M6_1377936_PstIMspI_PA	45.02
1301	M6_2149956_PstIMspI_PA	45.02
1302	Opata_2810530_PstIMspI_PA	45.02
1303	Opata_2917108_PstIMspI_PA	45.02
1304	M6_1069909_PstIMseI_PA	45.02
1305	Opata_155624_PstIMspI_PA	45.02
1306	Opata_1580038_89_PstIMseI_SNP	45.02
1307	Opata_1150109_PstIMspI_PA	45.02
1308	Opata_403444_PstIMspI_PA	45.02
1309	Opata_3651409_84_PstIMspI_SNP	45.02
1310	M6_1244472_PstIMspI_PA	45.02
1311	Opata_3296725_61_PstIMspI_SNP	45.02
1312	Opata_2566580_PstIMspI_PA	45.02
1313	Opata_3507661_PstIMspI_PA	45.02
1314	M6_224035_PstIMspI_PA	45.02
1315	Opata_960605_PstIMseI_PA	45.02
1316	M6_470421_PstIMseI_PA	45.02
1317	M6_1299505_PstIMspI_PA	45.02
1318	M6_1587042_PstIMspI_PA	45.02
1319	M6_658812_PstIMspI_PA	45.02
1320	M6_513538_PstIMspI_PA	45.02
1321	Opata_1773576_PstIMspI_PA	45.02
1322	M6_2046044_PstIMspI_PA	45.02
1323	Opata_1664551_PstIMspI_PA	45.02
1324	M6_2163406_PstIMspI_PA	45.02
1325	M6_527496_PstIMspI_PA	45.02
1326	M6_3506509_PstIMspI_PA	45.02
1327	Opata_2016956_PstIMseI_PA	45.02
1328	Opata_856558_PstIMspI_PA	45.02
1329	Opata_833350_PstIMspI_PA	45.02
1330	M6_1793274_PstIMseI_PA	45.02
1331	M6_1106471_PstIMspI_PA	45.02
1332	M6_2070192_PstIMspI_PA	45.02
1333	M6_149396_PstIMspI_PA	45.02
1334	M6_860578_PstIMspI_PA	45.02
1335	Opata_1665532_PstIMspI_PA	45.02
1336	Opata_2586733_PstIMspI_PA	45.02
1337	M6_666329_PstIMspI_PA	45.02
1338	Opata_4182001_PstIMspI_PA	45.02
1339	M6_498208_PstIMspI_PA	45.02
1340	Opata_2496314_PstIMspI_PA	45.02
1341	M6_966936_PstIMspI_PA	45.02
1342	M6_1093425_PstIMspI_PA	45.02
1343	M6_813506_PstIMspI_PA	45.02
1344	Opata_1615445_PstIMspI_PA	45.02
1345	M6_936709_PstIMspI_PA	45.02
1346	M6_50761_PstIMspI_PA	45.02
1347	M6_462889_PstIMspI_PA	45.02
1348	Opata_191689_PstIMseI_PA	45.02
1349	M6_448619_PstIMseI_PA	45.02
1350	Opata_429835_PstIMseI_PA	45.02
1351	M6_1088915_PstIMspI_PA	45.02
1352	Opata_218448_PstIMspI_PA	45.02
1353	M6_363482_PstIMspI_PA	45.02
1354	Opata_543275_PstIMseI_PA	45.02
1355	M6_321088_PstIMspI_PA	45.02
1356	M6_3469302_PstIMspI_PA	45.02
1357	M6_842452_PstIMspI_PA	45.02
1358	M6_628074_PstIMseI_PA	45.02
1359	Opata_485958_PstIMseI_PA	45.02
1360	Opata_1697288_PstIMspI_PA	45.02
1361	Opata_3063894_PstIMspI_PA	45.02
1362	M6_314617_PstIMspI_PA	45.02
1363	Opata_2645248_PstIMspI_PA	45.02
1364	Opata_1545421_PstIMspI_PA	45.02
1365	M6_2561734_PstIMspI_PA	45.02
1366	Opata_1852972_PstIMspI_PA	45.02
1367	M6_1316155_PstIMspI_PA	45.02
1368	Opata_3466791_PstIMseI_PA	45.02
1369	M6_376646_PstIMspI_PA	45.02
1370	M6_425508_PstIMspI_PA	45.02
1371	M6_564378_PstIMspI_PA	45.02
1372	Opata_48927_PstIMseI_PA	45.02
1373	Opata_1691038_PstIMspI_PA	45.02
1374	M6_725637_PstIMspI_PA	45.02
1375	M6_432038_PstIMspI_PA	45.02
1376	M6_3463010_PstIMspI_PA	45.02
1377	Opata_393352_PstIMseI_PA	45.02
1378	Opata_785245_PstIMspI_PA	45.02
1379	Opata_2006513_PstIMseI_PA	45.02
1380	M6_39157_PstIMseI_PA	45.02
1381	Opata_1444091_PstIMspI_PA	45.02
1382	M6_317477_PstIMspI_PA	45.02
1383	Opata_3925714_PstIMspI_PA	45.02
1384	Opata_1725795_PstIMspI_PA	45.02
1385	M6_3246795_PstIMspI_PA	45.02
1386	Opata_304539_PstIMseI_PA	45.02
1387	Opata_19838_PstIMseI_PA	45.02
1388	Opata_3864149_PstIMspI_PA	45.02
1389	M6_1408996_PstIMspI_PA	45.02
1390	M6_3395265_PstIMseI_PA	45.02
1391	M6_266050_PstIMspI_PA	45.02
1392	M6_663641_PstIMspI_PA	45.02
1393	Opata_3899769_PstIMspI_PA	45.02
1394	M6_192557_PstIMseI_PA	45.02
1395	Opata_3382293_PstIMspI_PA	45.02
1396	M6_396571_PstIMspI_PA	45.02
1397	M6_348697_PstIMspI_PA	45.02
1398	Opata_1865526_PstIMspI_PA	45.02
1399	M6_1233036_PstIMspI_PA	45.02
1400	Opata_289534_PstIMseI_PA	45.02
1401	M6_1149397_PstIMspI_PA	45.02
1402	Opata_3853994_PstIMspI_PA	45.02
1403	Opata_1361190_PstIMspI_PA	45.02
1404	Opata_228631_PstIMspI_PA	45.02
1405	Opata_1309428_PstIMseI_PA	45.02
1406	M6_578590_PstIMspI_PA	45.02
1407	M6_3505758_PstIMspI_PA	45.02
1408	Opata_110949_PstIMseI_PA	45.02
1409	M6_30540_PstIMseI_PA	45.02
1410	Opata_1135101_PstIMseI_PA	45.02
1411	M6_2678613_PstIMspI_PA	45.02
1412	M6_2236026_PstIMspI_PA	45.02
1413	M6_357933_PstIMspI_PA	45.02
1414	Opata_535602_PstIMseI_PA	45.02
1415	M6_403414_PstIMspI_PA	45.02
1416	M6_340180_PstIMspI_PA	45.02
1417	M6_815_PstIMseI_PA	45.02
1418	M6_1143168_PstIMspI_PA	45.02
1419	M6_415602_PstIMseI_PA	45.02
1420	Opata_1909721_PstIMspI_PA	45.02
1421	M6_36367_PstIMspI_PA	45.02
1422	M6_1660475_PstIMseI_PA	45.02
1423	M6_496153_PstIMspI_PA	45.02
1424	Opata_4102400_PstIMspI_PA	45.02
1425	M6_2211579_PstIMseI_PA	45.02
1426	Opata_748150_PstIMseI_PA	45.02
1427	Opata_63691_PstIMspI_PA	45.02
1428	M6_264597_PstIMseI_PA	45.02
1429	M6_2041705_PstIMspI_PA	45.02
1430	M6_551829_PstIMspI_PA	45.02
1431	Opata_2230016_PstIMspI_PA	45.02
1432	Opata_80837_PstIMseI_PA	45.02
1433	Opata_249602_PstIMseI_PA	45.02
1434	Opata_282030_PstIMspI_PA	45.02
1435	M6_1147096_PstIMspI_PA	45.02
1436	M6_54882_PstIMseI_PA	45.02
1437	Opata_1758377_PstIMspI_PA	45.02
1438	Opata_2838754_PstIMspI_PA	45.02
1439	M6_298014_PstIMseI_PA	45.02
1440	M6_36270_PstIMseI_PA	45.02
1441	M6_257074_PstIMspI_PA	45.02
1442	M6_589452_PstIMspI_PA	45.02
1443	Opata_821853_PstIMseI_PA	45.02
1444	M6_1419425_PstIMspI_PA	45.02
1445	Opata_388428_PstIMseI_PA	45.02
1446	Opata_1729905_PstIMspI_PA	45.02
1447	M6_425995_PstIMspI_PA	45.02
1448	M6_671399_PstIMspI_PA	45.02
1449	Opata_1306635_PstIMspI_PA	45.02
1450	M6_2213501_PstIMseI_PA	45.02
1451	M6_2278202_PstIMspI_PA	45.02
1452	M6_353942_PstIMspI_PA	45.02
1453	M6_295909_PstIMspI_PA	45.02
1454	Opata_2279123_PstIMspI_PA	45.02
1455	M6_1009757_PstIMspI_PA	45.02
1456	M6_507219_PstIMseI_PA	45.02
1457	Opata_121134_PstIMseI_PA	45.02
1458	M6_564205_PstIMspI_PA	45.02
1459	Opata_2649361_4_PstIMseI_SNP	45.02
1460	M6_1396490_PstIMseI_PA	45.02
1461	Opata_2651251_PstIMspI_PA	45.02
1462	M6_300465_PstIMseI_PA	45.02
1463	Opata_104286_PstIMseI_PA	45.02
1464	M6_475653_PstIMspI_PA	45.02
1465	Opata_874104_PstIMseI_PA	45.02
1466	Opata_1428629_PstIMspI_PA	45.02
1467	M6_3247275_PstIMspI_PA	45.02
1468	Opata_1189288_PstIMspI_PA	45.02
1469	Opata_415473_PstIMseI_PA	45.02
1470	M6_1881002_PstIMspI_PA	45.02
1471	M6_109990_PstIMseI_PA	45.02
1472	Opata_3117385_PstIMspI_PA	45.02
1473	M6_2659919_PstIMseI_PA	45.02
1474	M6_331830_PstIMspI_PA	45.02
1475	Opata_2888925_PstIMspI_PA	45.02
1476	M6_774572_PstIMspI_PA	45.02
1477	Opata_3775888_PstIMspI_PA	45.02
1478	M6_2358526_PstIMspI_PA	45.02
1479	Opata_248353_PstIMseI_PA	45.02
1480	Opata_173006_PstIMseI_PA	45.02
1481	Opata_783801_PstIMseI_PA	45.02
1482	Opata_99799_PstIMseI_PA	45.02
1483	Opata_134516_PstIMseI_PA	45.02
1484	Opata_1000723_PstIMseI_PA	45.02
1485	M6_1074901_PstIMspI_PA	45.02
1486	M6_307732_PstIMseI_PA	45.02
1487	M6_131957_PstIMluI_PA	45.02
1488	M6_4942_PstIMseI_PA	45.02
1489	Opata_192201_PstIMseI_PA	45.02
1490	M6_2199245_PstIMspI_PA	45.02
1491	Opata_2262951_PstIMspI_PA	45.02
1492	M6_3197158_PstIMspI_PA	45.02
1493	M6_574807_PstIMspI_PA	45.02
1494	M6_2534260_PstIMseI_PA	45.02
1495	M6_466167_PstIMspI_PA	45.02
1496	Opata_121540_PstIMseI_PA	45.02
1497	M6_264187_PstIMseI_PA	45.02
1498	Opata_513512_PstIMluI_PA	45.02
1499	Opata_831626_PstIMspI_PA	45.02
1500	Opata_467421_PstIMseI_PA	45.02
1501	Opata_4_PstIMseI_PA	45.02
1502	M6_3035_PstIMseI_PA	45.02
1503	M6_1619242_PstIMseI_PA	45.02
1504	M6_839282_PstIMspI_PA	45.02
1505	Opata_520853_PstIMspI_PA	45.02
1506	Opata_159845_PstIMseI_PA	45.02
1507	M6_966874_PstIMspI_PA	45.02
1508	M6_2696759_PstIMspI_PA	45.02
1509	Opata_3476193_PstIMspI_PA	45.02
1510	M6_20540_PstIMseI_PA	45.02
1511	Opata_252347_PstIMseI_PA	45.02
1512	M6_119774_PstIMseI_PA	45.02
1513	M6_345878_PstIMspI_PA	45.02
1514	M6_253579_PstIMseI_PA	45.02
1515	M6_384305_PstIMseI_PA	45.02
1516	Opata_34295_PstIMseI_PA	45.02
1517	Opata_220128_PstIMspI_PA	45.02
1518	Opata_3172072_PstIMspI_PA	45.02
1519	M6_727231_PstIMspI_PA	45.02
1520	M6_48203_PstIMseI_PA	45.02
1521	M6_1724050_PstIMspI_PA	45.02
1522	Opata_2341330_PstIMseI_PA	45.02
1523	Opata_2067640_PstIMspI_PA	45.02
1524	Opata_208896_PstIMseI_PA	45.02
1525	M6_214613_PstIMseI_PA	45.02
1526	M6_1187634_PstIMseI_PA	45.02
1527	Opata_40101_PstIMseI_PA	45.02
1528	Opata_1004136_PstIMseI_PA	45.02
1529	M6_358569_PstIMseI_PA	45.02
1530	M6_2225808_PstIMspI_PA	45.02
1531	Opata_53234_PstIMluI_PA	45.02
1532	M6_242650_PstIMseI_PA	45.02
1533	M6_956566_PstIMspI_PA	45.02
1534	M6_3503514_PstIMspI_PA	45.02
1535	Opata_3130342_PstIMseI_PA	45.02
1536	M6_66990_PstIMseI_PA	45.02
1537	Opata_20115_PstIMspI_PA	45.02
1538	Opata_766727_PstIMseI_PA	45.02
1539	Opata_1670987_PstIMspI_PA	45.02
1540	Opata_918125_PstIMseI_PA	45.02
1541	M6_929902_PstIMspI_PA	45.02
1542	Opata_523451_PstIMseI_PA	45.02
1543	M6_500_PstIMseI_PA	45.02
1544	M6_349278_PstIMseI_PA	45.02
1545	M6_781482_PstIMseI_PA	45.02
1546	M6_3267810_PstIMspI_PA	45.02
1547	Opata_1740589_PstIMluI_PA	45.02
1548	M6_864770_PstIMseI_PA	45.02
1549	Opata_632541_PstIMseI_PA	45.02
1550	M6_2622169_PstIMseI_PA	45.02
1551	M6_373829_PstIMspI_PA	45.02
1552	Opata_2240122_PstIMspI_PA	45.02
1553	Opata_74463_PstIMspI_PA	45.02
1554	Opata_203912_PstIMseI_PA	45.02
1555	M6_636162_PstIMseI_PA	45.02
1556	M6_2292106_PstIMspI_PA	45.02
1557	M6_1058339_PstIMseI_PA	45.02
1558	M6_29673_PstIMseI_PA	45.02
1559	M6_1874397_PstIMseI_PA	45.02
1560	Opata_488716_PstIMspI_PA	45.02
1561	M6_29125_PstIMseI_PA	45.02
1562	M6_48105_PstIMspI_PA	45.02
1563	Opata_1835853_PstIMluI_PA	45.02
1564	M6_52797_PstIMseI_PA	45.02
1565	M6_132001_PstIMseI_PA	45.02
1566	Opata_141358_PstIMseI_PA	45.02
1567	M6_1399565_PstIMseI_PA	45.02
1568	Opata_3814234_PstIMspI_PA	45.02
1569	Opata_554329_PstIMseI_PA	45.02
1570	Opata_126404_PstIMspI_PA	45.02
1571	Opata_1582347_PstIMspI_PA	45.02
1572	M6_1648756_PstIMluI_PA	45.02
1573	Opata_359348_PstIMspI_PA	45.02
1574	Opata_1787022_PstIMspI_PA	45.02
1575	M6_443599_PstIMspI_PA	45.02
1576	M6_221128_PstIMspI_PA	45.02
1577	M6_28459_PstIMseI_PA	45.02
1578	M6_3106773_PstIMspI_PA	45.02
1579	Opata_4249177_PstIMspI_PA	45.02
1580	M6_687528_PstIMspI_PA	45.02
1581	Opata_191253_PstIMseI_PA	45.02
1582	Opata_13631_PstIMseI_PA	45.02
1583	M6_2272432_PstIMspI_PA	45.02
1584	Opata_463493_PstIMseI_PA	45.02
1585	M6_421501_PstIMseI_PA	45.02
1586	M6_3225797_PstIMspI_PA	45.02
1587	Opata_307590_PstIMseI_PA	45.02
1588	M6_419054_PstIMseI_PA	45.02
1589	M6_1672193_PstIMspI_PA	45.02
1590	Opata_1267161_PstIMseI_PA	45.02
1591	Opata_1383340_PstIMspI_PA	45.02
1592	Opata_1752792_PstIMspI_PA	45.02
1593	M6_58283_PstIMspI_PA	45.02
1594	M6_1970267_PstIMspI_PA	45.02
1595	Opata_229650_PstIMseI_PA	45.02
1596	Opata_1988786_PstIMspI_PA	45.02
1597	Opata_547979_PstIMseI_PA	45.02
1598	Opata_452366_PstIMseI_PA	45.02
1599	Opata_1908190_PstIMspI_PA	45.02
1600	Opata_1005316_PstIMseI_PA	45.02
1601	Opata_1422051_PstIMspI_PA	45.02
1602	Opata_1410475_PstIMseI_PA	45.02
1603	Opata_604335_PstIMseI_PA	45.02
1604	M6_2901221_PstIMspI_PA	45.02
1605	Opata_518437_PstIMspI_PA	45.02
1606	Opata_338350_PstIMspI_PA	45.02
1607	Opata_2461_PstIMspI_PA	45.02
1608	M6_1889219_PstIMseI_PA	45.02
1609	Opata_681268_PstIMseI_PA	45.02
1610	M6_1111295_PstIMseI_PA	45.02
1611	M6_1123783_PstIMspI_PA	45.02
1612	M6_3019122_PstIMspI_PA	45.02
1613	M6_2188221_PstIMluI_PA	45.02
1614	Opata_2618734_PstIMspI_PA	45.02
1615	M6_1120444_PstIMspI_PA	45.02
1616	M6_2423899_PstIMspI_PA	45.02
1617	M6_1848419_PstIMspI_PA	45.02
1618	Opata_1121_PstIMseI_PA	45.02
1619	M6_2961687_PstIMseI_PA	45.02
1620	M6_145882_PstIMspI_PA	45.02
1621	Opata_1914860_PstIMseI_PA	45.02
1622	Opata_2590857_PstIMluI_PA	45.02
1623	M6_2435790_PstIMseI_PA	45.02
1624	Opata_44507_PstIMseI_PA	45.02
1625	Opata_135508_PstIMspI_PA	45.02
1626	M6_2684452_PstIMseI_PA	45.02
1627	Opata_427182_PstIMseI_PA	45.02
1628	Opata_1731849_PstIMspI_PA	45.02
1629	Opata_835979_PstIMspI_PA	45.02
1630	M6_554553_PstIMspI_PA	45.02
1631	Opata_916635_PstIMseI_PA	45.02
1632	M6_164520_PstIMseI_PA	45.02
1633	M6_32865_PstIMseI_PA	45.02
1634	Opata_3695969_PstIMspI_PA	45.02
1635	Opata_144810_PstIMseI_PA	45.02
1636	Opata_417481_PstIMseI_PA	45.02
1637	M6_409389_PstIMspI_PA	45.02
1638	M6_310478_PstIMseI_PA	45.02
1639	M6_1723494_PstIMspI_PA	45.02
1640	M6_1781583_PstIMspI_PA	45.02
1641	Opata_2901554_PstIMspI_PA	45.02
1642	M6_141965_PstIMseI_PA	45.02
1643	M6_402981_PstIMseI_PA	45.02
1644	Opata_1327616_PstIMseI_PA	45.02
1645	Opata_2228432_PstIMseI_PA	45.02
1646	M6_491671_PstIMseI_PA	45.02
1647	M6_43581_PstIMseI_PA	45.02
1648	M6_407806_PstIMspI_PA	45.02
1649	Opata_559679_PstIMseI_PA	45.02
1650	Opata_1047860_PstIMseI_PA	45.02
1651	Opata_1700362_PstIMspI_PA	45.02
1652	Opata_618114_PstIMseI_PA	45.02
1653	Opata_550233_PstIMseI_PA	45.02
1654	M6_93636_PstIMspI_PA	45.02
1655	Opata_3457193_PstIMseI_PA	45.02
1656	Opata_2484_PstIMseI_PA	45.02
1657	M6_18258_PstIMspI_PA	45.02
1658	M6_1309415_PstIMseI_PA	45.02
1659	Opata_283465_PstIMspI_PA	45.02
1660	M6_1685977_PstIMspI_PA	45.02
1661	M6_1739113_PstIMspI_PA	45.02
1662	M6_605191_PstIMseI_PA	45.02
1663	Opata_831226_PstIMseI_PA	45.02
1664	Opata_286001_PstIMseI_PA	45.02
1665	Opata_48238_PstIMseI_PA	45.02
1666	Opata_1029998_PstIMluI_PA	45.02
1667	M6_33673_PstIMseI_PA	45.02
1668	Opata_1384712_PstIMspI_PA	45.02
1669	M6_316673_PstIMspI_PA	45.02
1670	M6_2734359_PstIMseI_PA	45.02
1671	M6_2027461_PstIMseI_PA	45.02
1672	Opata_3137219_PstIMspI_PA	45.02
1673	Opata_115960_PstIMseI_PA	45.02
1674	M6_78890_PstIMseI_PA	45.02
1675	Opata_128439_PstIMspI_PA	45.02
1676	M6_619592_PstIMseI_PA	45.02
1677	M6_1146231_PstIMspI_PA	45.02
1678	Opata_94933_PstIMseI_PA	45.02
1679	Opata_2087321_PstIMspI_PA	45.02
1680	M6_36327_PstIMseI_PA	45.02
1681	Opata_4393492_PstIMseI_PA	45.02
1682	Opata_29056_PstIMluI_PA	45.02
1683	Opata_2386535_PstIMspI_PA	45.02
1684	Opata_564766_PstIMseI_PA	45.02
1685	M6_978723_PstIMspI_PA	45.02
1686	Opata_166748_PstIMseI_PA	45.02
1687	Opata_2206232_PstIMluI_PA	45.02
1688	M6_838549_PstIMseI_PA	45.02
1689	Opata_2155287_PstIMspI_PA	45.02
1690	Opata_219897_PstIMluI_PA	45.02
1691	M6_437550_PstIMseI_PA	45.02
1692	Opata_1056702_PstIMseI_PA	45.02
1693	Opata_190642_PstIMseI_PA	45.02
1694	Opata_2440606_PstIMseI_PA	45.02
1695	M6_700392_PstIMseI_PA	45.02
1696	Opata_2855124_PstIMspI_PA	45.02
1697	Opata_3549217_PstIMseI_PA	45.02
1698	Opata_534154_PstIMspI_PA	45.02
1699	M6_2948832_PstIMspI_PA	45.02
1700	M6_427161_PstIMspI_PA	45.02
1701	Opata_2966571_PstIMseI_PA	45.02
1702	Opata_577159_PstIMspI_PA	45.02
1703	M6_287358_PstIMseI_PA	45.02
1704	M6_3332658_PstIMspI_PA	45.02
1705	Opata_1913148_PstIMspI_PA	45.02
1706	M6_2213876_PstIMseI_PA	45.02
1707	Opata_996770_PstIMspI_PA	45.02
1708	Opata_3517132_PstIMspI_PA	45.02
1709	M6_143489_PstIMseI_PA	45.02
1710	Opata_1629058_PstIMspI_PA	45.02
1711	Opata_709349_PstIMseI_PA	45.02
1712	Opata_329237_PstIMseI_PA	45.02
1713	Opata_2003809_PstIMspI_PA	45.02
1714	M6_135644_PstIMseI_PA	45.02
1715	Opata_64672_PstIMseI_PA	45.02
1716	M6_210183_PstIMseI_PA	45.02
1717	Opata_1242804_PstIMspI_PA	45.02
1718	Opata_286532_PstIMseI_PA	45.02
1719	M6_1151998_PstIMseI_PA	45.02
1720	M6_920123_PstIMspI_PA	45.02
1721	M6_146819_PstIMseI_PA	45.02
1722	Opata_3701353_PstIMspI_PA	45.02
1723	Opata_160289_PstIMseI_PA	45.02
1724	Opata_367043_PstIMspI_PA	45.02
1725	M6_511839_PstIMspI_PA	45.02
1726	M6_370090_PstIMspI_PA	45.02
1727	M6_226041_PstIMseI_PA	45.02
1728	Opata_1023858_PstIMspI_PA	45.02
1729	M6_155696_PstIMseI_PA	45.02
1730	M6_836906_PstIMspI_PA	45.02
1731	Opata_505257_PstIMseI_PA	45.02
1732	Opata_3621629_PstIMspI_PA	45.02
1733	M6_9592_PstIMspI_PA	45.02
1734	M6_2381689_PstIMseI_PA	45.02
1735	Opata_758453_PstIMseI_PA	45.02
1736	Opata_82137_PstIMseI_PA	45.02
1737	Opata_657257_PstIMseI_PA	45.02
1738	M6_2976349_PstIMspI_PA	45.02
1739	Opata_1240431_PstIMseI_PA	45.02
1740	Opata_2092080_PstIMspI_PA	45.02
1741	M6_124568_PstIMseI_PA	45.02
1742	Opata_517057_PstIMseI_PA	45.02
1743	M6_357016_PstIMseI_PA	45.02
1744	M6_730788_PstIMspI_PA	45.02
1745	M6_476687_PstIMseI_PA	45.02
1746	Opata_129930_PstIMseI_PA	45.02
1747	M6_751941_PstIMseI_PA	45.02
1748	Opata_30223_PstIMspI_PA	45.02
1749	Opata_153994_PstIMspI_PA	45.02
1750	Opata_834931_PstIMluI_PA	45.02
1751	Opata_368183_PstIMseI_PA	45.02
1752	Opata_62067_PstIMseI_PA	45.02
1753	M6_362388_PstIMseI_PA	45.02
1754	M6_332942_PstIMseI_PA	45.02
1755	Opata_3863587_PstIMspI_PA	45.02
1756	Opata_86535_PstIMseI_PA	45.02
1757	Opata_789601_PstIMseI_PA	45.02
1758	M6_516255_PstIMseI_PA	45.02
1759	Opata_664015_PstIMseI_PA	45.02
1760	Opata_1183536_PstIMseI_PA	45.02
1761	Opata_533491_PstIMspI_PA	45.02
1762	M6_2589133_PstIMluI_PA	45.02
1763	Opata_1110948_PstIMseI_PA	45.02
1764	M6_2891752_PstIMseI_PA	45.02
1765	M6_127507_PstIMspI_PA	45.02
1766	Opata_144501_PstIMspI_PA	45.02
1767	M6_162918_PstIMseI_PA	45.02
1768	Opata_96933_PstIMseI_PA	45.02
1769	Opata_1108218_PstIMspI_PA	45.02
1770	M6_1575317_PstIMspI_PA	45.02
1771	Opata_742290_PstIMluI_PA	45.02
1772	M6_861299_PstIMspI_PA	45.02
1773	M6_37830_PstIMseI_PA	45.02
1774	M6_1110816_PstIMseI_PA	45.02
1775	Opata_1101450_PstIMseI_PA	45.02
1776	M6_537770_PstIMspI_PA	45.02
1777	Opata_600492_PstIMseI_PA	45.02
1778	Opata_613057_PstIMspI_PA	45.02
1779	Opata_2022050_PstIMspI_PA	45.02
1780	Opata_415414_PstIMseI_PA	45.02
1781	M6_565907_PstIMspI_PA	45.02
1782	Opata_2546007_PstIMspI_PA	45.02
1783	Opata_377440_PstIMseI_PA	45.02
1784	Opata_1127544_PstIMspI_PA	45.02
1785	M6_1678447_PstIMspI_PA	45.02
1786	Opata_601316_PstIMseI_PA	45.02
1787	M6_395339_PstIMspI_PA	45.02
1788	Opata_489332_PstIMspI_PA	45.02
1789	M6_581913_PstIMseI_PA	45.02
1790	Opata_2875297_PstIMspI_PA	45.02
1791	M6_1881755_PstIMspI_PA	45.02
1792	M6_872249_PstIMseI_PA	45.02
1793	M6_207193_PstIMspI_PA	45.02
1794	Opata_4208091_PstIMspI_PA	45.02
1795	M6_651354_PstIMseI_PA	45.02
1796	M6_417167_PstIMseI_PA	45.02
1797	Opata_572812_PstIMseI_PA	45.02
1798	Opata_718570_PstIMspI_PA	45.02
1799	M6_112237_PstIMseI_PA	45.02
1800	Opata_470550_PstIMseI_PA	45.02
1801	M6_340573_PstIMspI_PA	45.02
1802	M6_553928_PstIMspI_PA	45.02
1803	Opata_3525731_PstIMspI_PA	45.02
1804	M6_4067705_PstIMseI_PA	45.02
1805	M6_565774_PstIMspI_PA	45.02
1806	Opata_1923060_PstIMspI_PA	45.02
1807	M6_828246_PstIMspI_PA	45.02
1808	M6_13643_PstIMspI_PA	45.02
1809	Opata_641989_PstIMseI_PA	45.02
1810	M6_241621_PstIMseI_PA	45.02
1811	M6_371171_PstIMspI_PA	45.02
1812	Opata_16438_PstIMseI_PA	45.02
1813	M6_1228589_PstIMseI_PA	45.02
1814	M6_3385313_PstIMspI_PA	45.02
1815	M6_108090_PstIMseI_PA	45.02
1816	M6_2197896_PstIMspI_PA	45.02
1817	Opata_3545567_PstIMspI_PA	45.02
1818	Opata_556062_PstIMspI_PA	45.02
1819	Opata_798497_PstIMseI_PA	45.02
1820	Opata_1119721_PstIMseI_PA	45.02
1821	Opata_3302681_PstIMspI_PA	45.02
1822	M6_6862_PstIMseI_PA	45.02
1823	M6_907553_PstIMspI_PA	45.02
1824	Opata_837866_PstIMseI_PA	45.02
1825	Opata_3508612_PstIMspI_PA	45.02
1826	Opata_198071_PstIMseI_PA	45.02
1827	M6_2433677_PstIMspI_PA	45.02
1828	Opata_1562735_PstIMspI_PA	45.02
1829	Opata_2069376_PstIMspI_PA	45.02
1830	Opata_19062_PstIMspI_PA	45.02
1831	Opata_254762_PstIMspI_PA	45.02
1832	Opata_2597756_PstIMseI_PA	45.02
1833	M6_1171594_PstIMspI_PA	45.02
1834	Opata_1438787_PstIMseI_PA	45.02
1835	Opata_3153846_PstIMseI_PA	45.02
1836	M6_85311_PstIMseI_PA	45.02
1837	Opata_53822_PstIMseI_PA	45.02
1838	Opata_1061227_PstIMspI_PA	45.02
1839	Opata_3019548_PstIMspI_PA	45.02
1840	Opata_706493_PstIMspI_PA	45.02
1841	M6_1146165_PstIMspI_PA	45.02
1842	Opata_758121_PstIMseI_PA	45.02
1843	M6_130694_PstIMseI_PA	45.02
1844	M6_686397_PstIMseI_PA	45.02
1845	Opata_557863_PstIMseI_PA	45.02
1846	Opata_4009128_PstIMspI_PA	45.02
1847	Opata_3400532_PstIMspI_PA	45.02
1848	Opata_213526_PstIMseI_PA	45.02
1849	M6_182233_PstIMseI_PA	45.02
1850	Opata_2779752_PstIMspI_PA	45.02
1851	M6_101887_PstIMseI_PA	45.02
1852	M6_3130013_PstIMspI_PA	45.02
1853	Opata_1221520_PstIMseI_PA	45.02
1854	M6_1961060_PstIMseI_PA	45.02
1855	M6_176392_PstIMseI_PA	45.02
1856	M6_500220_PstIMspI_PA	45.02
1857	Opata_600006_PstIMspI_PA	45.02
1858	Opata_4107735_PstIMspI_PA	45.02
1859	M6_884730_PstIMseI_PA	45.02
1860	Opata_2878589_PstIMspI_PA	45.02
1861	Opata_4456559_PstIMseI_PA	45.02
1862	Opata_4164758_PstIMseI_PA	45.02
1863	Opata_102010_PstIMseI_PA	45.02
1864	M6_390752_PstIMspI_PA	45.02
1865	Opata_4212920_PstIMspI_PA	45.02
1866	M6_1527227_PstIMseI_PA	45.02
1867	Opata_2462497_PstIMspI_PA	45.02
1868	Opata_98554_PstIMseI_PA	45.02
1869	M6_325402_PstIMspI_PA	45.02
1870	Opata_2198098_PstIMspI_PA	45.02
1871	Opata_1935776_PstIMspI_PA	45.02
1872	Opata_1115708_PstIMseI_PA	45.02
1873	M6_518702_PstIMseI_PA	45.02
1874	M6_2190938_PstIMspI_PA	45.02
1875	Opata_26451_PstIMspI_PA	45.02
1876	Opata_2909895_PstIMspI_PA	45.02
1877	M6_3164084_PstIMseI_PA	45.02
1878	Opata_2003008_PstIMspI_PA	45.02
1879	Opata_591043_PstIMspI_PA	45.02
1880	M6_2550367_PstIMspI_PA	45.02
1881	Opata_492989_PstIMspI_PA	45.02
1882	M6_1450756_PstIMspI_PA	45.02
1883	M6_2704571_PstIMluI_PA	45.02
1884	M6_2742921_PstIMseI_PA	45.02
1885	Opata_3564309_PstIMspI_PA	45.02
1886	Opata_149695_PstIMseI_PA	45.02
1887	M6_407502_PstIMspI_PA	45.02
1888	Opata_219875_PstIMseI_PA	45.02
1889	M6_493173_PstIMspI_PA	45.02
1890	Opata_1051137_PstIMseI_PA	45.02
1891	Opata_714731_PstIMspI_PA	45.02
1892	Opata_113808_PstIMseI_PA	45.02
1893	Opata_4341432_PstIMseI_PA	45.02
1894	Opata_1115294_PstIMspI_PA	45.02
1895	M6_104548_PstIMseI_PA	45.02
1896	Opata_905183_PstIMseI_PA	45.02
1897	M6_475021_PstIMspI_PA	45.02
1898	Opata_921239_PstIMspI_PA	45.02
1899	Opata_1366203_PstIMluI_PA	45.02
1900	Opata_2396853_PstIMspI_PA	45.02
1901	M6_2756698_PstIMspI_PA	45.02
1902	M6_337505_PstIMseI_PA	45.02
1903	Opata_1821204_PstIMspI_PA	45.02
1904	Opata_570708_PstIMspI_PA	45.02
1905	M6_1448936_PstIMseI_PA	45.02
1906	Opata_447546_PstIMspI_PA	45.02
1907	M6_168807_PstIMspI_PA	45.02
1908	M6_1117893_PstIMseI_PA	45.02
1909	M6_386857_PstIMspI_PA	45.02
1910	M6_193206_PstIMseI_PA	45.02
1911	M6_14314_PstIMseI_PA	45.02
1912	M6_1477174_PstIMspI_PA	45.02
1913	Opata_249905_PstIMseI_PA	45.02
1914	M6_403871_PstIMspI_PA	45.02
1915	Opata_836351_PstIMspI_PA	45.02
1916	Opata_343575_PstIMseI_PA	45.02
1917	Opata_463322_PstIMspI_PA	45.02
1918	M6_246157_PstIMseI_PA	45.02
1919	Opata_1114268_PstIMseI_PA	45.02
1920	Opata_1732598_PstIMspI_PA	45.02
1921	Opata_1580866_PstIMspI_PA	45.02
1922	Opata_3381440_PstIMspI_PA	45.02
1923	M6_326136_PstIMspI_PA	45.02
1924	M6_334719_PstIMspI_PA	45.02
1925	M6_425036_PstIMspI_PA	45.02
1926	M6_1567295_PstIMspI_PA	45.02
1927	Opata_468568_PstIMseI_PA	45.02
1928	M6_1372711_PstIMseI_PA	45.02
1929	Opata_1487050_PstIMseI_PA	45.02
1930	M6_16633_PstIMspI_PA	45.02
1931	Opata_491830_PstIMseI_PA	45.02
1932	M6_47486_PstIMseI_PA	45.02
1933	M6_1068014_PstIMspI_PA	45.02
1934	M6_140834_PstIMseI_PA	45.02
1935	Opata_2430878_PstIMspI_PA	45.02
1936	M6_321690_PstIMseI_PA	45.02
1937	Opata_3753934_PstIMspI_PA	45.02
1938	Opata_3995397_PstIMseI_PA	45.02
1939	Opata_717635_PstIMspI_PA	45.02
1940	M6_778309_PstIMseI_PA	45.02
1941	Opata_4062910_PstIMspI_PA	45.02
1942	M6_588118_PstIMspI_PA	45.02
1943	Opata_955231_PstIMspI_PA	45.02
1944	Opata_205765_PstIMspI_PA	45.02
1945	M6_77479_PstIMseI_PA	45.02
1946	M6_435745_PstIMseI_PA	45.02
1947	Opata_1091937_PstIMseI_PA	45.02
1948	M6_2196095_PstIMspI_PA	45.02
1949	M6_255200_PstIMseI_PA	45.02
1950	M6_1839989_PstIMspI_PA	45.02
1951	M6_1510659_PstIMseI_PA	45.02
1952	Opata_1046166_PstIMspI_PA	45.02
1953	M6_312092_PstIMseI_PA	45.02
1954	Opata_255733_PstIMspI_PA	45.02
1955	Opata_4186209_PstIMspI_PA	45.02
1956	M6_468297_PstIMseI_PA	45.02
1957	M6_42274_PstIMseI_PA	45.02
1958	M6_264731_PstIMseI_PA	45.02
1959	Opata_89606_PstIMseI_PA	45.02
1960	M6_2027003_PstIMspI_PA	45.02
1961	Opata_335511_PstIMspI_PA	45.02
1962	Opata_3305744_PstIMspI_PA	45.02
1963	Opata_2683590_PstIMseI_PA	45.02
1964	M6_1804637_PstIMspI_PA	45.02
1965	M6_1421046_PstIMspI_PA	45.02
1966	M6_875906_PstIMseI_PA	45.02
1967	M6_265671_PstIMseI_PA	45.02
1968	Opata_274777_PstIMseI_PA	45.02
1969	M6_322531_PstIMseI_PA	45.02
1970	M6_702598_PstIMspI_PA	45.02
1971	Opata_1267532_PstIMseI_PA	45.02
1972	Opata_425109_PstIMseI_PA	45.02
1973	M6_411733_PstIMspI_PA	45.02
1974	M6_148327_PstIMseI_PA	45.02
1975	M6_724926_PstIMspI_PA	45.02
1976	M6_1406374_PstIMseI_PA	45.02
1977	M6_126828_PstIMseI_PA	45.02
1978	M6_763675_PstIMspI_PA	45.02
1979	Opata_296626_PstIMseI_PA	45.02
1980	Opata_3822284_PstIMseI_PA	45.02
1981	Opata_1237644_PstIMspI_PA	45.02
1982	Opata_2760581_PstIMspI_PA	45.02
1983	M6_1156499_PstIMspI_PA	45.02
1984	M6_2041967_PstIMspI_PA	45.02
1985	Opata_402218_PstIMspI_PA	45.02
1986	Opata_1244789_PstIMseI_PA	45.02
1987	Opata_114152_PstIMspI_PA	45.02
1988	Opata_2945882_PstIMspI_PA	45.02
1989	M6_1461599_PstIMspI_PA	45.02
1990	M6_391977_PstIMspI_PA	45.02
1991	M6_130064_PstIMspI_PA	45.02
1992	Opata_1348336_PstIMseI_PA	45.02
1993	Opata_358067_PstIMspI_PA	45.02
1994	Opata_624671_PstIMseI_PA	45.02
1995	M6_775365_PstIMspI_PA	45.02
1996	M6_645157_PstIMseI_PA	45.02
1997	Opata_170887_PstIMspI_PA	45.02
1998	M6_97041_PstIMseI_PA	45.02
1999	M6_1498350_PstIMluI_PA	45.02
2000	M6_732318_PstIMspI_PA	45.02
2001	M6_1215330_PstIMseI_PA	45.02
2002	M6_760496_PstIMseI_PA	45.02
2003	M6_131597_PstIMspI_PA	45.02
2004	Opata_1596137_PstIMseI_PA	45.02
2005	Opata_826119_PstIMseI_PA	45.02
2006	M6_3419735_PstIMspI_PA	45.02
2007	M6_710368_PstIMseI_PA	45.02
2008	Opata_238865_PstIMseI_PA	45.02
2009	M6_776579_PstIMseI_PA	45.02
2010	M6_635521_PstIMspI_PA	45.02
2011	M6_509567_PstIMspI_PA	45.02
2012	Opata_32420_PstIMseI_PA	45.02
2013	M6_679264_PstIMspI_PA	45.02
2014	M6_113680_PstIMseI_PA	45.02
2015	M6_47310_PstIMseI_PA	45.02
2016	Opata_251465_PstIMseI_PA	45.02
2017	Opata_1250842_PstIMseI_PA	45.02
2018	Opata_1204273_PstIMseI_PA	45.02
2019	M6_147426_PstIMspI_PA	45.02
2020	M6_124942_PstIMspI_PA	45.02
2021	Opata_59759_PstIMseI_PA	45.02
2022	Opata_3136337_PstIMspI_PA	45.02
2023	Opata_3015384_PstIMspI_PA	45.02
2024	M6_374687_PstIMspI_PA	45.02
2025	M6_497744_PstIMseI_PA	45.02
2026	Opata_741425_PstIMseI_PA	45.02
2027	M6_255662_PstIMseI_PA	45.02
2028	Opata_3303447_PstIMspI_PA	45.02
2029	Opata_2494759_PstIMspI_PA	45.02
2030	M6_751487_PstIMseI_PA	45.02
2031	M6_1302403_PstIMspI_PA	45.02
2032	M6_2382103_PstIMspI_PA	45.02
2033	M6_3087466_PstIMspI_PA	45.02
2034	Opata_2117588_PstIMspI_PA	45.02
2035	M6_972686_PstIMspI_PA	45.02
2036	M6_43339_PstIMseI_PA	45.02
2037	Opata_961566_PstIMspI_PA	45.02
2038	Opata_9496_PstIMspI_PA	45.02
2039	M6_373280_PstIMspI_PA	45.02
2040	M6_423993_PstIMspI_PA	45.02
2041	M6_550444_PstIMseI_PA	45.02
2042	M6_312849_PstIMspI_PA	45.02
2043	M6_417404_PstIMseI_PA	45.02
2044	M6_263227_PstIMseI_PA	45.02
2045	M6_1081072_PstIMseI_PA	45.02
2046	M6_80269_PstIMseI_PA	45.02
2047	M6_190872_PstIMseI_PA	45.02
2048	M6_1334779_PstIMseI_PA	45.02
2049	M6_2207437_PstIMspI_PA	45.02
2050	M6_262247_PstIMseI_PA	45.02
2051	M6_1377139_PstIMseI_PA	45.02
2052	M6_958243_PstIMspI_PA	45.02
2053	M6_1384378_PstIMspI_PA	45.02
2054	Opata_3072109_PstIMspI_PA	45.02
2055	Opata_339716_PstIMseI_PA	45.02
2056	M6_29915_PstIMseI_PA	45.02
2057	M6_888881_PstIMspI_PA	45.02
2058	M6_380744_PstIMspI_PA	45.02
2059	M6_17129_PstIMspI_PA	45.02
2060	M6_352800_PstIMseI_PA	45.02
2061	M6_465014_PstIMspI_PA	45.02
2062	M6_499646_PstIMspI_PA	45.02
2063	M6_2536527_PstIMspI_PA	45.02
2064	M6_2377262_PstIMseI_PA	45.02
2065	Opata_2199624_PstIMspI_PA	45.02
2066	M6_14662_PstIMseI_PA	45.02
2067	M6_3238044_PstIMspI_PA	45.02
2068	M6_409594_PstIMspI_PA	45.02
2069	M6_1234697_PstIMspI_PA	45.02
2070	Opata_712652_PstIMspI_PA	45.02
2071	M6_2405481_PstIMseI_PA	45.02
2072	M6_2819527_PstIMspI_PA	45.02
2073	M6_610925_PstIMspI_PA	45.02
2074	M6_488943_PstIMseI_PA	45.02
2075	Opata_257448_PstIMspI_PA	45.02
2076	Opata_1648569_PstIMspI_PA	45.02
2077	Opata_611013_PstIMspI_PA	45.02
2078	M6_259391_PstIMspI_PA	45.02
2079	M6_629688_PstIMspI_PA	45.02
2080	M6_419618_PstIMseI_PA	45.02
2081	M6_459453_PstIMspI_PA	45.02
2082	M6_3001810_PstIMspI_PA	45.02
2083	M6_2789834_PstIMspI_PA	45.02
2084	M6_313689_PstIMspI_PA	45.02
2085	M6_906592_PstIMspI_PA	45.02
2086	M6_675354_PstIMseI_PA	45.02
2087	M6_32027_PstIMseI_PA	45.02
2088	M6_1964024_PstIMspI_PA	45.02
2089	Opata_281276_PstIMseI_PA	45.02
2090	Opata_1234087_PstIMseI_PA	45.02
2091	M6_627927_PstIMspI_PA	45.02
2092	M6_1435497_PstIMspI_PA	45.02
2093	M6_1001007_PstIMspI_PA	45.02
2094	M6_887805_PstIMseI_PA	45.02
2095	M6_1457862_PstIMseI_PA	45.02
2096	M6_994347_PstIMseI_PA	45.02
2097	M6_2768752_PstIMspI_PA	45.02
2098	M6_1919263_PstIMspI_PA	45.02
2099	M6_1545143_PstIMspI_PA	45.02
2100	Opata_1501740_PstIMseI_PA	45.02
2101	M6_494678_PstIMseI_PA	45.02
2102	Opata_2527496_PstIMspI_PA	45.02
2103	M6_3166150_PstIMspI_PA	45.02
2104	M6_143688_PstIMseI_PA	45.02
2105	M6_844437_PstIMspI_PA	45.02
2106	M6_83948_PstIMspI_PA	45.02
2107	M6_271341_PstIMseI_PA	45.02
2108	M6_294046_PstIMseI_PA	45.02
2109	M6_418950_PstIMspI_PA	45.02
2110	M6_2160845_PstIMseI_PA	45.02
2111	M6_623170_PstIMspI_PA	45.02
2112	M6_274649_PstIMseI_PA	45.02
2113	M6_179771_PstIMseI_PA	45.02
2114	M6_2761393_PstIMseI_PA	45.02
2115	M6_1956050_PstIMspI_PA	45.02
2116	M6_3207116_PstIMspI_PA	45.02
2117	Opata_749444_PstIMspI_PA	45.02
2118	M6_2100209_PstIMspI_PA	45.02
2119	M6_1980430_PstIMspI_PA	45.02
2120	M6_1671528_PstIMspI_PA	45.02
2121	M6_618547_PstIMspI_PA	45.02
2122	M6_2048050_PstIMseI_PA	45.02
2123	M6_3119232_PstIMspI_PA	45.02
2124	M6_608486_PstIMspI_PA	45.02
2125	Opata_466304_PstIMspI_PA	45.02
2126	Opata_369407_PstIMspI_PA	45.02
2127	M6_973147_PstIMspI_PA	45.02
2128	M6_2068441_PstIMspI_PA	45.02
2129	M6_779875_PstIMseI_PA	45.02
2130	M6_1171163_PstIMseI_PA	45.02
2131	M6_3103427_PstIMspI_PA	45.02
2132	Opata_1621392_PstIMspI_PA	45.02
2133	M6_3278_PstIMseI_PA	45.02
2134	M6_1594740_PstIMspI_PA	45.02
2135	M6_527740_PstIMspI_PA	45.02
2136	M6_1385518_PstIMspI_PA	45.02
2137	M6_1175137_PstIMspI_PA	45.02
2138	Opata_358819_PstIMseI_PA	45.02
2139	M6_401712_PstIMspI_PA	45.02
2140	M6_813763_PstIMseI_PA	45.02
2141	M6_15235_PstIMseI_PA	45.02
2142	M6_3366774_PstIMspI_PA	45.02
2143	M6_163945_PstIMseI_PA	45.02
2144	M6_1343871_PstIMseI_PA	45.02
2145	M6_983707_PstIMspI_PA	45.02
2146	M6_623426_PstIMseI_PA	45.02
2147	Opata_708162_PstIMspI_PA	45.02
2148	M6_616578_PstIMseI_PA	45.02
2149	Opata_126335_PstIMseI_PA	45.02
2150	M6_675475_PstIMseI_PA	45.02
2151	M6_1222422_PstIMspI_PA	45.02
2152	M6_2012065_PstIMseI_PA	45.02
2153	M6_3596553_PstIMseI_PA	45.02
2154	M6_467055_PstIMseI_PA	45.02
2155	M6_568937_PstIMspI_PA	45.02
2156	M6_500467_PstIMspI_PA	45.02
2157	M6_2985898_PstIMspI_PA	45.02
2158	M6_1156025_PstIMseI_PA	45.02
2159	M6_2929867_PstIMspI_PA	45.02
2160	M6_2558161_PstIMspI_PA	45.02
2161	M6_2454617_PstIMluI_PA	45.02
2162	Opata_910674_PstIMspI_PA	45.02
2163	M6_962643_PstIMspI_PA	45.02
2164	M6_1056208_PstIMspI_PA	45.02
2165	M6_1586047_PstIMseI_PA	45.02
2166	Opata_1041758_PstIMspI_PA	45.02
2167	M6_1573710_PstIMseI_PA	45.02
2168	M6_2552576_PstIMspI_PA	45.02
2169	M6_133287_PstIMspI_PA	45.02
2170	M6_1083103_PstIMseI_PA	45.02
2171	M6_2760583_PstIMspI_PA	45.02
2172	M6_3578879_PstIMseI_PA	45.02
2173	Opata_1253088_PstIMspI_PA	45.02
2174	M6_865094_PstIMspI_PA	45.02
2175	M6_1326623_PstIMspI_PA	45.02
2176	M6_833392_PstIMspI_PA	45.02
2177	M6_2198894_PstIMseI_PA	45.02
2178	M6_46044_PstIMseI_PA	45.02
2179	M6_869098_PstIMspI_PA	45.02
2180	M6_41692_PstIMseI_PA	45.02
2181	M6_745600_PstIMseI_PA	45.02
2182	M6_1138449_PstIMspI_PA	45.02
2183	M6_258376_PstIMseI_PA	45.02
2184	M6_639185_PstIMspI_PA	45.02
2185	M6_1832049_PstIMspI_PA	45.02
2186	M6_791737_PstIMspI_PA	45.02
2187	M6_2936342_PstIMspI_PA	45.02
2188	M6_391384_PstIMspI_PA	45.02
2189	M6_428256_PstIMspI_PA	45.02
2190	M6_598124_PstIMseI_PA	45.02
2191	M6_850047_PstIMspI_PA	45.02
2192	M6_434871_PstIMspI_PA	45.02
2193	M6_1728874_PstIMspI_PA	45.02
2194	M6_816215_PstIMseI_PA	45.02
2195	M6_708868_PstIMseI_PA	45.02
2196	M6_530719_PstIMspI_PA	45.02
2197	M6_650362_PstIMspI_PA	45.02
2198	M6_396313_PstIMseI_PA	45.02
2199	M6_546360_PstIMseI_PA	45.02
2200	Opata_287439_PstIMspI_PA	45.02
2201	M6_617135_PstIMseI_PA	45.02
2202	M6_200645_PstIMseI_PA	45.02
2203	M6_3993774_PstIMseI_PA	45.02
2204	M6_267421_PstIMseI_PA	45.02
2205	M6_1208964_PstIMseI_PA	45.02
2206	M6_852825_PstIMspI_PA	45.02
2207	M6_494149_PstIMspI_PA	45.02
2208	M6_327798_PstIMseI_PA	45.02
2209	M6_3089934_PstIMspI_PA	45.02
2210	M6_1510764_PstIMspI_PA	45.02
2211	M6_793271_PstIMspI_PA	45.02
2212	M6_2304663_PstIMspI_PA	45.02
2213	M6_186234_PstIMseI_PA	45.02
2214	M6_386415_PstIMluI_PA	45.02
2215	M6_1542462_PstIMseI_PA	45.02
2216	M6_220647_PstIMspI_PA	45.02
2217	M6_718855_PstIMspI_PA	45.02
2218	M6_102357_PstIMseI_PA	45.02
2219	M6_398193_PstIMspI_PA	45.02
2220	M6_2053414_PstIMseI_PA	45.02
2221	M6_2970276_PstIMseI_PA	45.02
2222	M6_33898_PstIMseI_PA	45.02
2223	M6_790197_PstIMspI_PA	45.02
2224	M6_3279856_PstIMspI_PA	45.02
2225	M6_936723_PstIMspI_PA	45.02
2226	Opata_1170059_PstIMseI_PA	45.02
2227	M6_239995_PstIMseI_PA	45.02
2228	M6_1540100_PstIMspI_PA	45.02
2229	M6_322203_PstIMseI_PA	45.02
2230	M6_885636_PstIMseI_PA	45.02
2231	M6_1789642_PstIMspI_PA	45.02
2232	M6_2628307_PstIMspI_PA	45.02
2233	M6_1178622_PstIMseI_PA	45.02
2234	M6_577411_PstIMseI_PA	45.02
2235	M6_1961656_PstIMspI_PA	45.02
2236	M6_243296_PstIMseI_PA	45.02
2237	Opata_570237_PstIMseI_PA	45.02
2238	Opata_407051_66_PstIMspI_SNP	45.02
2239	M6_316147_PstIMseI_PA	45.02
2240	M6_2400829_PstIMspI_PA	45.02
2241	M6_2570336_PstIMseI_PA	45.02
2242	Opata_1066643_PstIMspI_PA	45.02
2243	M6_882454_PstIMspI_PA	45.02
2244	Opata_428825_PstIMspI_PA	45.02
2245	M6_225843_PstIMseI_PA	45.02
2246	M6_2561350_PstIMseI_PA	45.02
2247	M6_173932_PstIMseI_PA	45.02
2248	M6_618934_PstIMspI_PA	45.02
2249	M6_536135_PstIMspI_PA	45.02
2250	M6_389091_PstIMspI_PA	45.02
2251	M6_2685142_PstIMspI_PA	45.02
2252	M6_9358_PstIMspI_PA	45.02
2253	M6_1322817_PstIMseI_PA	45.02
2254	M6_501853_PstIMseI_PA	45.02
2255	M6_1816697_PstIMspI_PA	45.02
2256	M6_3269381_PstIMspI_PA	45.02
2257	Opata_1227562_PstIMseI_PA	45.02
2258	M6_1487932_PstIMseI_PA	45.02
2259	M6_295346_PstIMseI_PA	45.02
2260	M6_1849951_PstIMspI_PA	45.02
2261	M6_1689514_PstIMspI_PA	45.02
2262	M6_702667_PstIMspI_PA	45.02
2263	M6_1970990_PstIMspI_PA	45.02
2264	Opata_2326412_PstIMspI_PA	45.02
2265	M6_1652132_PstIMseI_PA	45.02
2266	Opata_3373848_PstIMspI_PA	45.02
2267	M6_450410_PstIMseI_PA	45.02
2268	M6_2252445_PstIMspI_PA	45.02
2269	M6_1218884_PstIMspI_PA	45.02
2270	M6_13417_PstIMspI_PA	45.02
2271	M6_735298_PstIMspI_PA	45.02
2272	M6_525982_PstIMseI_PA	45.02
2273	M6_771441_PstIMspI_PA	45.02
2274	M6_2718375_PstIMseI_PA	45.02
2275	M6_372903_PstIMseI_PA	45.02
2276	Opata_2506945_PstIMseI_PA	45.02
2277	M6_431219_PstIMseI_PA	45.02
2278	M6_1672091_PstIMseI_PA	45.02
2279	M6_719515_PstIMspI_PA	45.02
2280	M6_3248579_PstIMspI_PA	45.02
2281	M6_1153651_PstIMseI_PA	45.02
2282	M6_390096_PstIMseI_PA	45.02
2283	M6_479530_PstIMseI_PA	45.02
2284	M6_649778_PstIMseI_PA	45.02
2285	Opata_2357140_PstIMspI_PA	45.02
2286	M6_619015_PstIMseI_PA	45.02
2287	M6_1645563_PstIMspI_PA	45.02
2288	M6_1386295_PstIMseI_PA	45.02
2289	M6_387670_PstIMspI_PA	45.02
2290	M6_726550_PstIMspI_PA	45.02
2291	M6_1316731_PstIMspI_PA	45.02
2292	M6_556951_PstIMseI_PA	45.02
2293	M6_1051321_PstIMseI_PA	45.02
2294	Opata_508001_PstIMseI_PA	45.02
2295	M6_941318_PstIMspI_PA	45.02
2296	M6_4185127_PstIMseI_PA	45.02
2297	M6_953156_PstIMseI_PA	45.02
2298	Opata_3658621_PstIMspI_PA	45.02
2299	Opata_322885_PstIMseI_PA	45.02
2300	M6_3428124_PstIMspI_PA	45.02
2301	M6_34689_PstIMseI_PA	45.02
2302	Opata_3363841_PstIMspI_PA	45.02
2303	Opata_2487042_PstIMseI_PA	45.02
2304	M6_749176_PstIMseI_PA	45.02
2305	Opata_315432_PstIMspI_PA	45.02
2306	M6_42612_PstIMspI_PA	45.02
2307	M6_85146_PstIMseI_PA	45.02
2308	Opata_1378008_PstIMspI_PA	45.02
2309	M6_1807232_PstIMseI_PA	45.02
2310	M6_1019308_PstIMseI_PA	45.02
2311	M6_285316_PstIMseI_PA	45.02
2312	M6_395455_PstIMseI_PA	45.02
2313	M6_378787_PstIMspI_PA	45.02
2314	M6_1582549_PstIMseI_PA	45.02
2315	M6_116678_PstIMspI_PA	45.02
2316	M6_2797379_PstIMspI_PA	45.02
2317	M6_945016_PstIMspI_PA	45.02
2318	M6_3510987_PstIMspI_PA	45.02
2319	M6_2671620_PstIMseI_PA	45.02
2320	M6_1398277_PstIMspI_PA	45.02
2321	M6_1935901_PstIMspI_PA	45.02
2322	M6_153291_PstIMluI_PA	45.02
2323	Opata_37479_PstIMseI_PA	45.02
2324	Opata_246756_PstIMspI_PA	45.02
2325	M6_96780_PstIMspI_PA	45.02
2326	M6_359693_PstIMspI_PA	45.02
2327	M6_1036610_PstIMseI_PA	45.02
2328	Opata_3797251_PstIMseI_PA	45.02
2329	M6_756136_PstIMspI_PA	45.02
2330	Opata_876845_PstIMseI_PA	45.02
2331	Opata_627506_PstIMseI_PA	45.02
2332	M6_1439550_PstIMspI_PA	45.02
2333	M6_389200_PstIMspI_PA	45.02
2334	M6_1357941_PstIMseI_PA	45.02
2335	M6_820979_PstIMseI_PA	45.02
2336	M6_1944666_PstIMspI_PA	45.02
2337	Opata_2951118_PstIMspI_PA	45.02
2338	M6_1315991_PstIMseI_PA	45.02
2339	M6_741595_PstIMspI_PA	45.02
2340	M6_575091_PstIMspI_PA	45.02
2341	M6_1329120_PstIMseI_PA	45.02
2342	M6_4808_PstIMspI_PA	45.02
2343	M6_1476143_PstIMspI_PA	45.02
2344	M6_24688_PstIMseI_PA	45.02
2345	M6_1969388_PstIMseI_PA	45.02
2346	M6_536386_PstIMspI_PA	45.02
2347	M6_824533_PstIMseI_PA	45.02
2348	M6_2406101_PstIMluI_PA	45.02
2349	M6_550836_PstIMspI_PA	45.02
2350	M6_1347688_PstIMseI_PA	45.02
2351	M6_224563_PstIMseI_PA	45.02
2352	M6_2194570_PstIMspI_PA	45.02
2353	M6_876481_PstIMspI_PA	45.02
2354	M6_3126771_PstIMseI_PA	45.02
2355	Opata_138588_PstIMseI_PA	45.02
2356	M6_3547496_PstIMspI_PA	45.02
2357	M6_2872784_PstIMseI_PA	45.02
2358	Opata_635043_PstIMspI_PA	45.02
2359	M6_805520_PstIMspI_PA	45.02
2360	M6_1444346_PstIMseI_PA	45.02
2361	M6_1708610_PstIMspI_PA	45.02
2362	M6_1007134_PstIMspI_PA	45.02
2363	M6_1694223_PstIMspI_PA	45.02
2364	M6_3238249_PstIMseI_PA	45.02
2365	M6_711981_PstIMspI_PA	45.02
2366	M6_1836193_PstIMspI_PA	45.02
2367	Opata_219735_PstIMseI_PA	45.02
2368	M6_3343563_PstIMseI_PA	45.02
2369	M6_1137889_PstIMseI_PA	45.02
2370	M6_2064223_PstIMspI_PA	45.02
2371	M6_331418_PstIMspI_PA	45.02
2372	M6_901209_PstIMspI_PA	45.02
2373	M6_760854_PstIMspI_PA	45.02
2374	M6_865444_PstIMseI_PA	45.02
2375	M6_2263625_PstIMseI_PA	45.02
2376	M6_1199202_PstIMseI_PA	45.02
2377	M6_2966372_PstIMspI_PA	45.02
2378	M6_961358_PstIMspI_PA	45.02
2379	M6_350069_PstIMspI_PA	45.02
2380	M6_2648663_PstIMspI_PA	45.02
2381	M6_214079_PstIMspI_PA	45.02
2382	M6_1551576_PstIMseI_PA	45.02
2383	M6_512030_PstIMseI_PA	45.02
2384	M6_2291163_PstIMspI_PA	45.02
2385	M6_3482622_PstIMspI_PA	45.02
2386	M6_1683850_PstIMseI_PA	45.02
2387	M6_1455793_PstIMspI_PA	45.02
2388	M6_734733_PstIMseI_PA	45.02
2389	M6_1967937_PstIMspI_PA	45.02
2390	M6_2174896_PstIMspI_PA	45.02
2391	M6_1783748_PstIMspI_PA	45.02
2392	M6_695_PstIMseI_PA	45.02
2393	M6_31622_PstIMseI_PA	45.02
2394	Opata_1024878_PstIMspI_PA	45.02
2395	M6_705055_PstIMspI_PA	45.02
2396	M6_206469_PstIMspI_PA	45.02
2397	M6_727072_PstIMluI_PA	45.02
2398	M6_154508_PstIMspI_PA	45.02
2399	M6_412845_PstIMseI_PA	45.02
2400	Opata_14283_PstIMspI_PA	45.02
2401	M6_833854_PstIMluI_PA	45.02
2402	Opata_190983_PstIMseI_PA	45.02
2403	M6_53447_PstIMspI_PA	45.02
2404	Opata_561870_PstIMseI_PA	45.02
2405	Opata_2147942_PstIMspI_PA	45.02
2406	Opata_308069_PstIMspI_PA	45.02
2407	M6_644083_PstIMspI_PA	45.02
2408	M6_484075_PstIMspI_PA	45.02
2409	M6_2400874_PstIMspI_PA	45.02
2410	Opata_4077504_PstIMseI_PA	45.02
2411	M6_60545_PstIMseI_PA	45.02
2412	M6_2934681_PstIMseI_PA	45.02
2413	M6_135723_PstIMseI_PA	45.02
2414	Opata_826628_PstIMspI_PA	45.02
2415	M6_3180556_PstIMseI_PA	45.02
2416	M6_28635_PstIMseI_PA	45.02
2417	Opata_2504999_PstIMluI_PA	45.02
2418	M6_946524_PstIMseI_PA	45.02
2419	M6_289309_PstIMseI_PA	45.02
2420	M6_3476822_PstIMspI_PA	45.02
2421	Opata_1023515_PstIMseI_PA	45.02
2422	M6_2545988_PstIMluI_PA	45.02
2423	M6_880429_PstIMspI_PA	45.02
2424	M6_1473087_PstIMspI_PA	45.02
2425	M6_200784_PstIMspI_PA	45.02
2426	M6_147528_PstIMseI_PA	45.02
2427	M6_250916_PstIMspI_PA	45.02
2428	M6_122420_PstIMseI_PA	45.02
2429	M6_810359_PstIMseI_PA	45.02
2430	Opata_4269588_PstIMseI_PA	45.02
2431	M6_591957_PstIMspI_PA	45.02
2432	M6_2967844_PstIMspI_PA	45.02
2433	M6_976005_PstIMseI_PA	45.02
2434	Opata_2663876_PstIMspI_PA	45.02
2435	M6_1888625_PstIMseI_PA	45.02
2436	Opata_977965_PstIMseI_PA	45.02
2437	M6_2520332_PstIMluI_PA	45.02
2438	M6_694254_PstIMseI_PA	45.02
2439	Opata_760458_PstIMseI_PA	45.02
2440	M6_2482084_PstIMspI_PA	45.02
2441	Opata_157707_PstIMseI_PA	45.02
2442	Opata_347751_PstIMseI_PA	45.02
2443	Opata_81143_PstIMseI_PA	45.02
2444	M6_411629_PstIMspI_PA	45.02
2445	M6_3051550_PstIMseI_PA	45.02
2446	M6_2281376_PstIMseI_PA	45.02
2447	M6_2546074_PstIMspI_PA	45.02
2448	M6_1954955_PstIMseI_PA	45.02
2449	M6_2352258_PstIMspI_PA	45.02
2450	Opata_2828745_PstIMspI_PA	45.02
2451	M6_742629_PstIMseI_PA	45.02
2452	M6_1215794_PstIMseI_PA	45.02
2453	Opata_3521263_PstIMspI_PA	45.02
2454	M6_1196154_PstIMseI_PA	45.02
2455	M6_790102_PstIMseI_PA	45.02
2456	M6_121966_PstIMseI_PA	45.02
2457	Opata_79334_PstIMspI_PA	45.02
2458	M6_1088809_PstIMspI_PA	45.02
2459	M6_631155_PstIMseI_PA	45.02
2460	M6_2693917_PstIMseI_PA	45.02
2461	M6_3522856_PstIMspI_PA	45.02
2462	M6_1090497_PstIMspI_PA	45.02
2463	M6_439086_PstIMseI_PA	45.02
2464	M6_2027942_PstIMseI_PA	45.02
2465	M6_765762_PstIMseI_PA	45.02
2466	M6_1023647_PstIMseI_PA	45.02
2467	M6_131146_PstIMseI_PA	45.02
2468	M6_1839483_PstIMseI_PA	45.02
2469	M6_1632364_PstIMseI_PA	45.02
2470	M6_19488_PstIMseI_PA	45.02
2471	M6_2082728_PstIMseI_PA	45.02
2472	M6_224595_PstIMseI_PA	45.02
2473	Opata_487271_PstIMspI_PA	45.02
2474	Opata_4087709_PstIMspI_PA	45.02
2475	Opata_1541324_PstIMspI_PA	45.02
2476	M6_970206_PstIMseI_PA	45.02
2477	Opata_1504326_PstIMspI_PA	45.02
2478	Opata_2063769_PstIMseI_PA	45.02
2479	Opata_256473_PstIMspI_PA	45.02
2480	Opata_1749992_PstIMspI_PA	45.02
2481	Opata_3721205_PstIMseI_PA	45.02
2482	Opata_1580234_PstIMspI_PA	45.02
2483	Opata_1325003_PstIMseI_PA	45.02
2484	M6_2788207_PstIMspI_PA	45.02
2485	M6_3148057_PstIMspI_PA	45.02
2486	M6_875945_PstIMspI_PA	45.02
2487	M6_3901563_PstIMseI_PA	45.02
2488	Opata_743418_PstIMspI_PA	45.02
2489	Opata_4050311_PstIMseI_PA	45.02
2490	M6_2561541_PstIMspI_PA	45.02
2491	M6_434411_PstIMseI_PA	45.02
2492	Opata_1614805_PstIMseI_PA	45.02
2493	M6_3064847_PstIMspI_PA	45.02
2494	M6_2759792_PstIMspI_PA	45.02
2495	Opata_453816_PstIMseI_PA	45.02
2496	M6_1672506_PstIMspI_PA	45.02
2497	M6_2619305_PstIMspI_PA	45.02
2498	Opata_1191766_PstIMseI_PA	45.02
2499	M6_1260671_PstIMseI_PA	45.02
2500	Opata_753914_PstIMspI_PA	45.02
2501	Opata_3735375_PstIMspI_PA	45.02
2502	M6_1225980_PstIMspI_PA	45.02
2503	Opata_469958_PstIMseI_PA	45.02
2504	M6_1476436_PstIMseI_PA	45.02
2505	M6_1475643_PstIMspI_PA	45.02
2506	M6_1618845_PstIMspI_PA	45.02
2507	M6_1536228_PstIMseI_PA	45.02
2508	M6_3541952_PstIMseI_PA	45.02
2509	Opata_691756_PstIMseI_PA	45.02
2510	M6_1325319_PstIMspI_PA	45.02
2511	M6_1421889_PstIMspI_PA	45.02
2512	M6_3864223_PstIMseI_PA	45.02
2513	M6_341008_PstIMspI_PA	45.02
2514	Opata_2855876_PstIMspI_PA	45.02
2515	M6_1692437_PstIMseI_PA	45.02
2516	M6_1404026_PstIMseI_PA	45.02
2517	M6_2245428_PstIMseI_PA	45.02
2518	Opata_310577_PstIMseI_PA	45.02
2519	M6_968774_PstIMspI_PA	45.02
2520	M6_3433837_PstIMspI_PA	45.02
2521	M6_1244559_PstIMspI_PA	45.02
2522	Opata_627227_PstIMspI_PA	45.02
2523	Opata_3252840_PstIMseI_PA	45.02
2524	Opata_1279693_PstIMseI_PA	45.02
2525	Opata_1766397_PstIMspI_PA	45.02
2526	M6_1697573_PstIMseI_PA	45.02
2527	M6_1053907_PstIMseI_PA	45.02
2528	Opata_2405893_PstIMseI_PA	45.02
2529	Opata_558978_PstIMspI_PA	45.02
2530	M6_2580962_PstIMseI_PA	45.02
2531	Opata_1190833_PstIMseI_PA	45.02
2532	Opata_2192626_PstIMspI_PA	45.02
2533	Opata_1798558_PstIMseI_PA	45.02
2534	Opata_455186_PstIMseI_PA	45.02
2535	Opata_60652_PstIMseI_PA	45.02
2536	Opata_928034_PstIMseI_PA	45.02
2537	Opata_1234859_PstIMspI_PA	45.02
2538	Opata_640057_PstIMseI_PA	45.02
2539	M6_3385619_PstIMseI_PA	45.02
2540	M6_1407077_PstIMseI_PA	45.02
2541	M6_1720205_PstIMspI_PA	45.02
2542	Opata_150266_PstIMseI_PA	45.02
2543	M6_600543_PstIMseI_PA	45.02
2544	Opata_368201_PstIMspI_PA	45.02
2545	M6_2972772_PstIMseI_PA	45.02
2546	M6_223413_PstIMspI_PA	45.02
2547	Opata_96047_PstIMseI_PA	45.02
2548	Opata_919330_PstIMspI_PA	45.02
2549	M6_2513653_PstIMspI_PA	45.02
2550	M6_1222551_PstIMseI_PA	45.02
2551	Opata_348357_PstIMseI_PA	45.02
2552	Opata_1155424_PstIMseI_PA	45.02
2553	Opata_3614190_PstIMspI_PA	45.02
2554	Opata_2095260_PstIMspI_PA	45.02
2555	wsnp_Ex_c9706_16040258	45.02
2556	Excalibur_c11409_1166	45.03
2557	RAC875_c25282_67	45.03
2558	BS00028167_51	45.03
2559	RAC875_c5718_785	45.03
2560	wsnp_JD_rep_c49438_33652645	45.05
2561	wsnp_Ex_c19516_28480964	45.05
2562	wsnp_Ex_rep_c66982_65424216	45.05
2563	wsnp_Ex_rep_c67619_66272272	45.05
2564	wsnp_Ku_c3663_6748611	45.05
2565	BS00066389_51	45.05
2566	Xbcd18	45.1
2567	wsnp_Ex_c10961_17803258	45.32
2568	wsnp_Ra_c1501_2991585	45.32
2569	M6_774062_PstIMspI_PA	45.32
2570	Opata_1349566_50_PstIMseI_SNP	45.32
2571	Opata_2363017_30_PstIMspI_SNP	45.32
2572	Opata_320204_34_PstIMseI_SNP	45.32
2573	Opata_66528_62_PstIMseI_SNP	45.32
2574	Opata_1143432_90_PstIMseI_SNP	45.32
2575	Opata_344879_79_PstIMspI_SNP	45.32
2576	M6_2094336_PstIMseI_PA	45.32
2577	Opata_441880_64_PstIMseI_SNP	45.32
2578	Opata_1706793_23_PstIMspI_SNP	45.32
2579	Opata_1891444_47_PstIMspI_SNP	45.32
2580	Opata_180575_83_PstIMseI_SNP	45.32
2581	Opata_814056_28_PstIMseI_SNP	45.32
2582	Opata_631290_43_PstIMseI_SNP	45.32
2583	Opata_827908_9_PstIMspI_SNP	45.32
2584	Opata_2219447_1_PstIMspI_SNP	45.32
2585	Opata_1168064_26_PstIMspI_SNP	45.32
2586	Opata_2403886_30_PstIMspI_SNP	45.32
2587	Opata_2881673_14_PstIMspI_SNP	45.32
2588	Opata_629863_37_PstIMspI_SNP	45.32
2589	Opata_278670_48_PstIMseI_SNP	45.32
2590	Opata_1584943_67_PstIMspI_SNP	45.32
2591	Opata_1651062_38_PstIMspI_SNP	45.32
2592	Opata_2403886_37_PstIMspI_SNP	45.32
2593	Opata_419778_29_PstIMseI_SNP	45.32
2594	Opata_575183_6_PstIMseI_SNP	45.32
2595	Opata_84265_49_PstIMseI_SNP	45.32
2596	Opata_2772714_63_PstIMspI_SNP	45.32
2597	Opata_84265_20_PstIMseI_SNP	45.32
2598	Opata_462036_73_PstIMspI_SNP	45.32
2599	M6_217066_PstIMseI_PA	45.32
2600	Opata_1826156_15_PstIMspI_SNP	45.32
2601	Opata_1826156_49_PstIMspI_SNP	45.32
2602	Opata_3620028_23_PstIMspI_SNP	45.32
2603	M6_879951_PstIMspI_PA	45.32
2604	Opata_1651062_26_PstIMspI_SNP	45.32
2605	Opata_575183_15_PstIMseI_SNP	45.32
2606	Opata_2309799_31_PstIMspI_SNP	45.32
2607	Opata_23077_87_PstIMseI_SNP	45.32
2608	Opata_628799_30_PstIMseI_SNP	45.32
2609	Opata_3757714_47_PstIMspI_SNP	45.32
2610	Opata_2195449_59_PstIMspI_SNP	45.32
2611	Opata_419778_7_PstIMseI_SNP	45.32
2612	M6_2798845_PstIMspI_PA	45.32
2613	Opata_3620028_31_PstIMspI_SNP	45.32
2614	Opata_2309799_28_PstIMspI_SNP	45.32
2615	Opata_1471821_44_PstIMspI_SNP	45.32
2616	M6_996298_PstIMseI_PA	45.32
2617	Opata_1652904_66_PstIMspI_SNP	45.32
2618	M6_424858_PstIMseI_PA	45.32
2619	M6_968338_PstIMseI_PA	45.32
2620	M6_289749_PstIMseI_PA	45.32
2621	Opata_1755798_84_PstIMspI_SNP	45.32
2622	Opata_1193902_63_PstIMspI_SNP	45.32
2623	Opata_1755798_82_PstIMspI_SNP	45.32
2624	Opata_1826156_87_PstIMspI_SNP	45.32
2625	M6_2116125_PstIMseI_PA	45.32
2626	M6_1200217_PstIMspI_PA	45.32
2627	M6_354617_PstIMspI_PA	45.32
2628	M6_18494_PstIMspI_PA	45.32
2629	M6_564308_PstIMspI_PA	45.32
2630	M6_1383739_PstIMspI_PA	45.32
2631	M6_2750057_PstIMspI_PA	45.32
2632	M6_3027996_PstIMseI_PA	45.32
2633	M6_1313741_PstIMspI_PA	45.32
2634	M6_3538377_PstIMspI_PA	45.32
2635	Opata_2101564_57_PstIMspI_SNP	45.32
2636	M6_234122_PstIMseI_PA	45.32
2637	M6_1932067_PstIMspI_PA	45.32
2638	M6_289356_PstIMseI_PA	45.32
2639	M6_1992405_PstIMspI_PA	45.32
2640	M6_1678584_PstIMspI_PA	45.32
2641	M6_675289_PstIMspI_PA	45.32
2642	M6_1346965_PstIMseI_PA	45.32
2643	M6_2015985_PstIMseI_PA	45.32
2644	M6_2213525_PstIMseI_PA	45.32
2645	M6_2133092_PstIMseI_PA	45.32
2646	M6_1116370_PstIMspI_PA	45.32
2647	M6_31549_PstIMseI_PA	45.32
2648	BS00110626_51	45.32
2649	GENE-1442_78	45.32
2650	Ra_c1501_1220	45.32
2651	RAC875_c34512_493	45.32
2652	RAC875_c34512_685	45.32
2653	tplb0034e07_1869	45.32
2654	Excalibur_c17250_751	45.32
2655	Excalibur_c61319_274	45.32
2656	Excalibur_rep_c101900_194	45.32
2657	Kukri_c55951_219	45.32
2658	Kukri_c55951_97	45.32
2659	Kukri_rep_c97239_133	45.32
2660	BS00028028_51	45.32
2661	TA003428-0332	45.32
2662	wsnp_JD_rep_c49438_33652663	45.54
2663	wsnp_Ku_c13068_20937906	45.54
2664	Xrz69	45.6
2665	Xbcd18.1	45.6
2666	BobWhite_c12144_216	45.88
2667	Tdurum_contig11802_583	45.88
2668	Excalibur_c39493_251	46.01
2669	IAAV1970	46.11
2670	TA002227-1090	46.16
2671	BS00107306_51	46.32
2672	BS00077761_51	46.32
2673	BS00077762_51	46.32
2674	Kukri_c38985_537	46.32
2675	BS00049499_51	46.32
2676	Excalibur_c10406_1805	46.32
2677	Excalibur_c34937_710	46.32
2678	Kukri_rep_c117487_334	46.32
2679	Excalibur_rep_c107769_116	46.32
2680	RAC875_rep_c112807_403	46.32
2681	RAC875_rep_c71112_400	46.32
2682	BS00084668_51	46.37
2683	Kukri_c7339_113	46.37
2684	D_contig18495_92	46.37
2685	GENE-1230_189	46.37
2686	Kukri_c7339_1716	46.37
2687	RAC875_c27611_467	46.37
2688	RAC875_c38665_247	46.37
2689	RAC875_c5577_1682	46.37
2690	GENE-1230_436	46.37
2691	IAAV1381	46.37
2692	RAC875_c12533_2006	46.37
2693	Ra_c2544_1566	46.37
2694	Ra_c491_902	46.37
2695	RAC875_rep_c109471_154	46.37
2696	Xcfd11b	46.6
2697	1190007	46.99
2698	wPt-7995	47
2699	Xfbb121	47
2700	wPt-665014	47.02
2701	wPt-1024	47.04
2702	wPt-4916	47.04
2703	976909	47.06
2704	987584	47.06
2705	996752	47.06
2706	1042288	47.06
2707	1124821	47.06
2708	1254543	47.06
2709	1283219	47.06
2710	1370381	47.06
2711	1370676	47.06
2712	3023334	47.06
2713	2277279	47.09
2714	1281865	47.1
2715	wPt-2108	47.11
2716	1112502	47.12
2717	wPt-3388	47.12
2718	tPt-1663	47.12
2719	wPt-8918	47.12
2720	999641	47.12
2721	wPt-6805	47.12
2722	M6_1159449_PstIMspI_PA	47.12
2723	M6_2522205_PstIMspI_PA	47.12
2724	M6_1592734_PstIMspI_PA	47.12
2725	M6_2035523_PstIMspI_PA	47.12
2726	M6_538583_PstIMseI_PA	47.12
2727	M6_914771_PstIMspI_PA	47.12
2728	M6_240346_PstIMseI_PA	47.12
2729	M6_538630_PstIMseI_PA	47.12
2730	M6_1915133_PstIMspI_PA	47.12
2731	M6_1272474_PstIMspI_PA	47.12
2732	M6_210342_PstIMseI_PA	47.12
2733	M6_3238982_PstIMspI_PA	47.12
2734	M6_2095901_PstIMspI_PA	47.12
2735	M6_597924_PstIMseI_PA	47.12
2736	M6_2634637_PstIMluI_PA	47.12
2737	M6_320630_PstIMspI_PA	47.12
2738	M6_2322541_PstIMseI_PA	47.12
2739	M6_250933_PstIMseI_PA	47.12
2740	M6_1737776_PstIMspI_PA	47.12
2741	M6_3525797_PstIMseI_PA	47.12
2742	M6_3300867_PstIMspI_PA	47.12
2743	M6_2278764_PstIMseI_PA	47.12
2744	M6_589982_PstIMseI_PA	47.12
2745	M6_3085410_PstIMspI_PA	47.12
2746	M6_3845549_PstIMseI_PA	47.12
2747	M6_2954740_PstIMspI_PA	47.12
2748	Opata_573260_PstIMseI_PA	47.12
2749	M6_2893533_PstIMspI_PA	47.12
2750	M6_507323_PstIMseI_PA	47.12
2751	M6_2011088_PstIMseI_PA	47.12
2752	M6_2734420_PstIMspI_PA	47.12
2753	M6_1798024_PstIMluI_PA	47.12
2754	M6_1589811_PstIMspI_PA	47.12
2755	M6_2458208_PstIMspI_PA	47.12
2756	M6_1026095_PstIMspI_PA	47.12
2757	M6_610446_PstIMspI_PA	47.12
2758	M6_810850_PstIMseI_PA	47.12
2759	M6_1024206_PstIMspI_PA	47.12
2760	M6_575251_PstIMspI_PA	47.12
2761	M6_904764_PstIMseI_PA	47.12
2762	M6_1054098_PstIMspI_PA	47.12
2763	M6_16445_PstIMseI_PA	47.12
2764	M6_587517_PstIMseI_PA	47.12
2765	M6_1202346_PstIMspI_PA	47.12
2766	M6_2116051_PstIMseI_PA	47.12
2767	M6_2586531_PstIMseI_PA	47.12
2768	M6_1303508_PstIMseI_PA	47.12
2769	M6_1645316_PstIMspI_PA	47.12
2770	M6_349754_PstIMspI_PA	47.12
2771	M6_1751985_PstIMspI_PA	47.12
2772	M6_2064510_PstIMspI_PA	47.12
2773	Opata_1853262_88_PstIMspI_SNP	47.12
2774	M6_412537_PstIMspI_PA	47.12
2775	M6_33961_PstIMspI_PA	47.12
2776	M6_440971_PstIMspI_PA	47.12
2777	M6_2100522_PstIMspI_PA	47.12
2778	M6_1657587_PstIMspI_PA	47.12
2779	M6_1940836_PstIMseI_PA	47.12
2780	M6_1475904_PstIMspI_PA	47.12
2781	M6_1320266_PstIMseI_PA	47.12
2782	M6_321865_PstIMspI_PA	47.12
2783	M6_2814755_PstIMseI_PA	47.12
2784	Opata_2602335_PstIMseI_PA	47.12
2785	M6_2173164_PstIMspI_PA	47.12
2786	M6_2989934_PstIMseI_PA	47.12
2787	M6_2501223_PstIMseI_PA	47.12
2788	M6_1265591_PstIMluI_PA	47.12
2789	M6_375334_PstIMspI_PA	47.12
2790	M6_1388451_PstIMspI_PA	47.12
2791	Opata_148294_PstIMseI_PA	47.12
2792	M6_2509876_PstIMspI_PA	47.12
2793	Opata_2702040_PstIMspI_PA	47.12
2794	Opata_103915_PstIMseI_PA	47.12
2795	Opata_3308436_PstIMspI_PA	47.12
2796	M6_3201201_PstIMspI_PA	47.12
2797	M6_3538649_PstIMseI_PA	47.12
2798	M6_285212_PstIMluI_PA	47.12
2799	M6_756025_PstIMspI_PA	47.12
2800	Opata_2060337_37_PstIMspI_SNP	47.12
2801	M6_245357_PstIMseI_PA	47.12
2802	M6_1156504_PstIMseI_PA	47.12
2803	Opata_428175_PstIMseI_PA	47.12
2804	M6_1254095_PstIMspI_PA	47.12
2805	M6_844286_PstIMspI_PA	47.12
2806	M6_3076626_PstIMspI_PA	47.12
2807	M6_3502989_PstIMspI_PA	47.12
2808	Opata_2807643_PstIMspI_PA	47.12
2809	Opata_2645292_PstIMspI_PA	47.12
2810	Opata_3811658_PstIMseI_PA	47.12
2811	M6_1932078_PstIMspI_PA	47.12
2812	M6_1814012_PstIMspI_PA	47.12
2813	M6_370525_PstIMspI_PA	47.12
2814	M6_647269_PstIMseI_PA	47.12
2815	M6_319362_PstIMspI_PA	47.12
2816	M6_1557236_PstIMspI_PA	47.12
2817	M6_1763683_PstIMspI_PA	47.12
2818	M6_2307453_PstIMspI_PA	47.12
2819	M6_658264_PstIMluI_PA	47.12
2820	M6_1494175_PstIMspI_PA	47.12
2821	M6_317252_PstIMseI_PA	47.12
2822	M6_913123_PstIMseI_PA	47.12
2823	M6_1361888_PstIMseI_PA	47.12
2824	M6_41790_PstIMseI_PA	47.12
2825	M6_1972967_PstIMspI_PA	47.12
2826	M6_326189_PstIMseI_PA	47.12
2827	M6_1825660_PstIMspI_PA	47.12
2828	M6_1264794_PstIMspI_PA	47.12
2829	M6_146625_PstIMspI_PA	47.12
2830	M6_1677031_PstIMspI_PA	47.12
2831	M6_252049_PstIMseI_PA	47.12
2832	wPt-0643	47.42
2833	wPt-10749	47.42
2834	wPt-6575	47.42
2835	wPt-7440	47.42
2836	wPt-0100	47.42
2837	wPt-1634	47.42
2838	wPt-1842	47.42
2839	wPt-1919	47.42
2840	wPt-3047	47.42
2841	wPt-3162	47.42
2842	wPt-3459	47.42
2843	wPt-3592	47.42
2844	wPt-3807	47.42
2845	wPt-4217	47.42
2846	wPt-5587	47.42
2847	wPt-5934	47.42
2848	wPt-5960	47.42
2849	wPt-6053	47.42
2850	wPt-6120	47.42
2851	wPt-6627	47.42
2852	wPt-6970	47.42
2853	wPt-7312	47.42
2854	wPt-7672	47.42
2855	wPt-7811	47.42
2856	wPt-8263	47.42
2857	wPt-8424	47.42
2858	wPt-8788	47.42
2859	3533217	47.42
2860	3534242	47.42
2861	4261288	47.42
2862	4395915	47.42
2863	4989818	47.42
2864	wPt-7563	47.42
2865	wPt-8737	47.42
2866	M6_3275230_PstIMspI_PA	47.42
2867	M6_1317551_PstIMseI_PA	47.42
2868	M6_2290863_PstIMspI_PA	47.42
2869	Opata_51585_28_PstIMseI_SNP	47.42
2870	Opata_349602_43_PstIMseI_SNP	47.42
2871	M6_3431872_PstIMspI_PA	47.42
2872	M6_2277236_PstIMluI_PA	47.42
2873	M6_23691_PstIMspI_PA	47.42
2874	M6_706444_PstIMseI_PA	47.42
2875	Opata_1006090_1_PstIMseI_SNP	47.42
2876	Opata_601510_PstIMspI_PA	47.42
2877	M6_9942_PstIMspI_PA	47.42
2878	Opata_1240349_PstIMspI_PA	47.42
2879	Opata_1749894_PstIMspI_PA	47.42
2880	M6_163707_PstIMspI_PA	47.42
2881	Opata_3605125_PstIMspI_PA	47.42
2882	M6_2086560_PstIMspI_PA	47.42
2883	M6_2186248_PstIMspI_PA	47.42
2884	Opata_1685957_11_PstIMluI_SNP	47.42
2885	M6_269961_PstIMluI_PA	47.42
2886	M6_3069368_PstIMspI_PA	47.42
2887	M6_173211_PstIMseI_PA	47.42
2888	M6_798451_PstIMspI_PA	47.42
2889	Opata_142884_PstIMseI_PA	47.42
2890	Opata_1226352_PstIMseI_PA	47.42
2891	M6_1066287_PstIMseI_PA	47.42
2892	Opata_1312111_30_PstIMseI_SNP	47.42
2893	Opata_1327503_PstIMspI_PA	47.42
2894	Opata_2105946_PstIMspI_PA	47.42
2895	M6_2557953_PstIMspI_PA	47.42
2896	M6_1887469_PstIMspI_PA	47.42
2897	M6_1715408_PstIMspI_PA	47.42
2898	M6_322112_PstIMspI_PA	47.42
2899	Opata_4149675_44_PstIMspI_SNP	47.42
2900	Opata_893567_79_PstIMseI_SNP	47.42
2901	M6_3008822_PstIMseI_PA	47.42
2902	Opata_33955_51_PstIMseI_SNP	47.42
2903	Opata_692667_PstIMspI_PA	47.42
2904	M6_817739_PstIMspI_PA	47.42
2905	M6_474961_PstIMspI_PA	47.42
2906	M6_2237028_PstIMseI_PA	47.42
2907	M6_641030_PstIMspI_PA	47.42
2908	M6_2145638_PstIMseI_PA	47.42
2909	Opata_1854363_49_PstIMspI_SNP	47.42
2910	Opata_20701_58_PstIMseI_SNP	47.42
2911	M6_198799_PstIMseI_PA	47.42
2912	M6_251339_PstIMseI_PA	47.42
2913	Opata_979108_21_PstIMseI_SNP	47.42
2914	M6_225538_PstIMseI_PA	47.42
2915	M6_1701212_PstIMseI_PA	47.42
2916	Opata_4013351_PstIMspI_PA	47.42
2917	Opata_51585_47_PstIMseI_SNP	47.42
2918	M6_181708_PstIMseI_PA	47.42
2919	Opata_2614036_35_PstIMspI_SNP	47.42
2920	M6_3320684_PstIMspI_PA	47.42
2921	M6_651384_PstIMspI_PA	47.42
2922	M6_3229059_PstIMseI_PA	47.42
2923	M6_460569_PstIMseI_PA	47.42
2924	M6_1126044_PstIMseI_PA	47.42
2925	Opata_320258_PstIMspI_PA	47.42
2926	M6_883535_PstIMspI_PA	47.42
2927	Opata_4152089_PstIMspI_PA	47.42
2928	M6_1991678_PstIMseI_PA	47.42
2929	M6_1740308_PstIMseI_PA	47.42
2930	Opata_1549443_87_PstIMspI_SNP	47.42
2931	M6_402921_PstIMseI_PA	47.42
2932	M6_424627_PstIMseI_PA	47.42
2933	M6_467622_PstIMseI_PA	47.42
2934	Opata_184465_43_PstIMspI_SNP	47.42
2935	Opata_1389288_15_PstIMspI_SNP	47.42
2936	M6_84000_PstIMluI_PA	47.42
2937	M6_3395981_PstIMseI_PA	47.42
2938	M6_2638210_PstIMspI_PA	47.42
2939	Opata_2614036_32_PstIMspI_SNP	47.42
2940	Opata_389407_PstIMspI_PA	47.42
2941	Opata_2614036_15_PstIMspI_SNP	47.42
2942	Opata_973610_PstIMseI_PA	47.42
2943	Opata_2682343_87_PstIMspI_SNP	47.42
2944	Opata_1383_73_PstIMseI_SNP	47.42
2945	M6_732878_PstIMseI_PA	47.42
2946	Opata_68019_PstIMseI_PA	47.42
2947	M6_1369450_PstIMseI_PA	47.42
2948	M6_928703_PstIMspI_PA	47.42
2949	M6_1321410_PstIMseI_PA	47.42
2950	M6_2581787_PstIMseI_PA	47.42
2951	Opata_646767_PstIMseI_PA	47.42
2952	Opata_3571646_PstIMspI_PA	47.42
2953	M6_1844919_PstIMspI_PA	47.42
2954	M6_3535807_PstIMseI_PA	47.42
2955	Opata_1253385_73_PstIMspI_SNP	47.42
2956	M6_2314645_PstIMseI_PA	47.42
2957	Opata_1735924_54_PstIMspI_SNP	47.42
2958	M6_21802_PstIMspI_PA	47.42
2959	Opata_1116007_PstIMspI_PA	47.42
2960	Opata_349602_62_PstIMseI_SNP	47.42
2961	M6_925465_PstIMseI_PA	47.42
2962	M6_2369826_PstIMspI_PA	47.42
2963	M6_10806_PstIMseI_PA	47.42
2964	M6_2191718_PstIMspI_PA	47.42
2965	M6_546064_PstIMseI_PA	47.42
2966	M6_1461614_PstIMseI_PA	47.42
2967	M6_804669_PstIMspI_PA	47.42
2968	Opata_28180_90_PstIMseI_SNP	47.42
2969	M6_1553319_PstIMspI_PA	47.42
2970	M6_2494299_PstIMspI_PA	47.42
2971	Opata_661820_69_PstIMseI_SNP	47.42
2972	M6_2173810_PstIMspI_PA	47.42
2973	M6_1092031_PstIMseI_PA	47.42
2974	Opata_2498309_18_PstIMspI_SNP	47.42
2975	M6_928623_PstIMseI_PA	47.42
2976	Opata_1355548_PstIMseI_PA	47.42
2977	M6_363022_PstIMluI_PA	47.42
2978	Opata_3347036_49_PstIMspI_SNP	47.42
2979	M6_3469246_PstIMseI_PA	47.42
2980	Opata_815283_PstIMspI_PA	47.42
2981	M6_805747_PstIMseI_PA	47.42
2982	M6_143594_PstIMseI_PA	47.42
2983	M6_2367040_PstIMseI_PA	47.42
2984	M6_280693_PstIMluI_PA	47.42
2985	M6_2359504_PstIMseI_PA	47.42
2986	M6_994942_PstIMseI_PA	47.42
2987	M6_761338_PstIMseI_PA	47.42
2988	Opata_1342494_PstIMspI_PA	47.42
2989	M6_3043980_PstIMspI_PA	47.42
2990	Opata_1954483_82_PstIMspI_SNP	47.42
2991	Opata_1947228_PstIMspI_PA	47.42
2992	M6_171431_PstIMseI_PA	47.42
2993	Opata_1383_84_PstIMseI_SNP	47.42
2994	Opata_543836_16_PstIMseI_SNP	47.42
2995	M6_783003_PstIMspI_PA	47.42
2996	M6_3167770_PstIMseI_PA	47.42
2997	Opata_427530_PstIMseI_PA	47.42
2998	M6_2604736_PstIMspI_PA	47.42
2999	Opata_1685957_72_PstIMluI_SNP	47.42
3000	Opata_288852_PstIMseI_PA	47.42
3001	M6_1172240_PstIMspI_PA	47.42
3002	Opata_2498309_68_PstIMspI_SNP	47.42
3003	M6_1207861_PstIMspI_PA	47.42
3004	M6_2442632_PstIMspI_PA	47.42
3005	Opata_1383_18_PstIMseI_SNP	47.42
3006	M6_1366063_PstIMspI_PA	47.42
3007	Opata_887950_PstIMspI_PA	47.42
3008	M6_1523462_PstIMspI_PA	47.42
3009	M6_523132_PstIMseI_PA	47.42
3010	M6_533610_PstIMspI_PA	47.42
3011	M6_179648_PstIMseI_PA	47.42
3012	M6_2497757_PstIMspI_PA	47.42
3013	M6_1707123_PstIMspI_PA	47.42
3014	M6_1401607_PstIMluI_PA	47.42
3015	Opata_3423765_7_PstIMspI_SNP	47.42
3016	M6_896146_PstIMspI_PA	47.42
3017	M6_2116111_PstIMseI_PA	47.42
3018	M6_1484741_PstIMspI_PA	47.42
3019	M6_1692108_PstIMseI_PA	47.42
3020	M6_3021619_PstIMspI_PA	47.42
3021	M6_2690670_PstIMspI_PA	47.42
3022	M6_138421_PstIMseI_PA	47.42
3023	M6_453168_PstIMspI_PA	47.42
3024	M6_301858_PstIMseI_PA	47.42
3025	M6_3562938_PstIMseI_PA	47.42
3026	Opata_126960_PstIMseI_PA	47.42
3027	Opata_864199_7_PstIMseI_SNP	47.42
3028	M6_80405_PstIMspI_PA	47.42
3029	M6_1184752_PstIMspI_PA	47.42
3030	M6_1021725_PstIMspI_PA	47.42
3031	Opata_764057_3_PstIMspI_SNP	47.42
3032	Opata_1241287_PstIMspI_PA	47.42
3033	M6_1107733_PstIMseI_PA	47.42
3034	Opata_1558224_PstIMluI_PA	47.42
3035	M6_124509_PstIMseI_PA	47.42
3036	M6_656350_PstIMspI_PA	47.42
3037	M6_1962264_PstIMseI_PA	47.42
3038	Opata_79403_PstIMseI_PA	47.42
3039	Opata_368704_PstIMseI_PA	47.42
3040	Opata_451094_PstIMspI_PA	47.42
3041	M6_530091_PstIMseI_PA	47.42
3042	M6_83232_PstIMseI_PA	47.42
3043	M6_70809_PstIMseI_PA	47.42
3044	M6_658237_PstIMseI_PA	47.42
3045	M6_876045_PstIMspI_PA	47.42
3046	Opata_4110300_PstIMspI_PA	47.42
3047	M6_374563_PstIMseI_PA	47.42
3048	M6_71155_PstIMseI_PA	47.42
3049	M6_1294818_PstIMseI_PA	47.42
3050	Opata_3864703_PstIMseI_PA	47.42
3051	M6_464731_PstIMseI_PA	47.42
3052	M6_1610648_PstIMspI_PA	47.42
3053	M6_1537334_PstIMseI_PA	47.42
3054	M6_2031533_PstIMspI_PA	47.42
3055	M6_641023_PstIMseI_PA	47.42
3056	M6_3287187_PstIMspI_PA	47.42
3057	M6_395660_PstIMspI_PA	47.42
3058	M6_1554134_PstIMseI_PA	47.42
3059	Opata_2847305_PstIMspI_PA	47.42
3060	M6_3093533_PstIMspI_PA	47.42
3061	M6_3133824_PstIMspI_PA	47.42
3062	M6_2920575_PstIMspI_PA	47.42
3063	Opata_4036759_PstIMseI_PA	47.42
3064	M6_1150151_PstIMseI_PA	47.42
3065	M6_1416153_PstIMseI_PA	47.42
3066	Opata_2358819_PstIMspI_PA	47.42
3067	Opata_3279606_PstIMspI_PA	47.42
3068	M6_2234029_PstIMseI_PA	47.42
3069	M6_1271894_PstIMseI_PA	47.42
3070	M6_1757707_PstIMseI_PA	47.42
3071	M6_412082_PstIMseI_PA	47.42
3072	M6_1085380_PstIMseI_PA	47.42
3073	M6_3738314_PstIMseI_PA	47.42
3074	M6_845705_PstIMseI_PA	47.42
3075	M6_3315276_PstIMspI_PA	47.42
3076	M6_429317_PstIMseI_PA	47.42
3077	1083756	47.43
3078	1126183	47.43
3079	1205338	47.43
3080	3384614	47.43
3081	3950313	47.43
3082	4411822	47.43
3083	4538266	47.43
3084	4539476	47.43
3085	4542072	47.43
3086	4542846	47.43
3087	4989043	47.43
3088	4990142	47.43
3089	1272394	47.43
3090	1187683	47.45
3091	Xfba4	47.5
3092	Xfbb40	47.5
3093	1318748	47.55
3094	tPt-7321	47.56
3095	wPt-4613	47.56
3096	tPt-4246	47.56
3097	1117196	47.58
3098	1315046	47.58
3099	3942819	47.59
3100	4541470	47.59
3101	4990329	47.59
3102	P78/M71.1	47.6
3103	1009999	47.64
3104	1082527	47.64
3105	1129549	47.64
3106	1242914	47.64
3107	1255765	47.64
3108	1310855	47.64
3109	3947642	47.64
3110	3955186	47.64
3111	4021629	47.64
3112	4394879	47.64
3113	4411367	47.64
3114	4439659	47.64
3115	4539491	47.64
3116	4540966	47.64
3117	1090262	47.65
3118	1080014	47.65
3119	978665	47.66
3120	1276844	47.66
3121	1281030	47.66
3122	2278522	47.66
3123	3945790	47.66
3124	4991191	47.66
3125	wPt-0880	47.67
3126	wPt-5195	47.7
3127	1043303	47.7
3128	1173900	47.7
3129	377781	47.72
3130	305241	47.72
3131	378704	47.72
3132	379173	47.72
3133	744022	47.72
3134	wPt-9274	47.72
3135	1019063	47.72
3136	1022270	47.72
3137	1022276	47.72
3138	1040193	47.72
3139	1045518	47.72
3140	1053517	47.72
3141	1055456	47.72
3142	1063204	47.72
3143	1105651	47.72
3144	1105961	47.72
3145	1107388	47.72
3146	1114053	47.72
3147	1122366	47.72
3148	1125238	47.72
3149	1126501	47.72
3150	1138126	47.72
3151	1138948	47.72
3152	1141995	47.72
3153	1159936	47.72
3154	1187032	47.72
3155	1189455	47.72
3156	1228598	47.72
3157	1234400	47.72
3158	1236217	47.72
3159	1256764	47.72
3160	1314660	47.72
3161	1384972	47.72
3162	2322768	47.72
3163	4404840	47.72
3164	4990763	47.72
3165	M6_1651684_PstIMspI_PA	47.72
3166	M6_1383457_PstIMspI_PA	47.72
3167	M6_2541985_PstIMspI_PA	47.72
3168	M6_3266090_PstIMseI_PA	47.72
3169	M6_2655002_PstIMspI_PA	47.72
3170	M6_525656_PstIMseI_PA	47.72
3171	Opata_3384974_PstIMspI_PA	47.72
3172	M6_458775_PstIMspI_PA	47.72
3173	M6_1846566_PstIMseI_PA	47.72
3174	M6_3179240_PstIMspI_PA	47.72
3175	M6_1486981_PstIMspI_PA	47.72
3176	M6_697172_PstIMspI_PA	47.72
3177	Opata_924363_PstIMseI_PA	47.72
3178	Opata_4188066_PstIMspI_PA	47.72
3179	Opata_3841999_PstIMspI_PA	47.72
3180	Opata_307399_PstIMseI_PA	47.72
3181	Opata_492116_PstIMluI_PA	47.72
3182	M6_205975_PstIMseI_PA	47.72
3183	M6_2260720_PstIMspI_PA	47.72
3184	M6_2862115_PstIMspI_PA	47.72
3185	M6_1272084_PstIMseI_PA	47.72
3186	wPt-9230	47.73
3187	1192673	47.75
3188	2278966	47.75
3189	1138696	47.76
3190	1110097	47.77
3191	wPt-3949	47.79
3192	wPt-6706	47.8
3193	wPt-9859	47.8
3194	1408741	47.8
3195	wPt-5188	47.85
3196	998776	47.86
3197	1110982	47.86
3198	1210832	47.86
3199	1230178	47.86
3200	1237431	47.86
3201	1242451	47.86
3202	1248501	47.86
3203	1252769	47.86
3204	1265806	47.86
3205	2296192	47.86
3206	2362358	47.86
3207	3021500	47.86
3208	3534443	47.86
3209	wPt-2410	47.87
3210	wPt-6223	47.87
3211	1136335	47.88
3212	1281172	47.88
3213	1387634	47.88
3214	3034060	47.88
3215	3954979	47.88
3216	4394334	47.88
3217	4394574	47.88
3218	4394805	47.88
3219	4406024	47.88
3220	4407701	47.88
3221	wPt-378991	47.93
3222	1312537	47.94
3223	3021534	47.94
3224	1407734	47.97
3225	1110782	47.99
3226	wPt-4026	47.99
3227	1137843	48
3228	1319003	48
3229	1864355	48
3230	3025610	48
3231	4990258	48
3232	wPt-8760	48.01
3233	1255481	48.03
3234	1265669	48.03
3235	1268387	48.03
3236	1379175	48.04
3237	1253235	48.07
3238	1109169	48.09
3239	1242086	48.1
3240	tPt-4602	48.12
3241	1267247	48.13
3242	Xgwm257	48.2
3243	wsnp_Ex_c851_1654297	48.29
3244	wsnp_Ex_c326_636368	48.29
3245	BS00099469_51	48.29
3246	Excalibur_c7903_1013	48.29
3247	IAAV8205	48.29
3248	Kukri_c52263_281	48.29
3249	D_contig02411_248	48.29
3250	Kukri_c19266_779	48.29
3251	Kukri_c3701_392	48.29
3252	tplb0054d13_2445	48.29
3253	RAC875_c5347_474	48.29
3254	BS00046019_51	48.29
3255	BobWhite_c17047_268	48.29
3256	wsnp_Ex_c1996_3754394	48.36
3257	Xgbx3793x	48.6
3258	wsnp_Ra_rep_c106727_90434958	48.76
3259	wsnp_Ra_c1660_3275687	48.76
3260	BS00084667_51	48.76
3261	Kukri_c46542_466	48.76
3262	Kukri_c96623_195	48.76
3263	RAC875_rep_c115433_378	48.76
3264	Ra_c11464_294	48.76
3265	RAC875_c9013_185	48.76
3266	BS00023068_51	48.76
3267	BS00027693_51	48.76
3268	wsnp_Ex_c7776_13247365	49.01
3269	BobWhite_c10903_399	49.01
3270	Excalibur_c32789_440	49.01
3271	Kukri_c14626_425	49.01
3272	Kukri_c23905_151	49.01
3273	Kukri_c30847_551	49.01
3274	Kukri_c3249_263	49.01
3275	Kukri_c3249_806	49.01
3276	Kukri_rep_c68159_218	49.01
3277	Tdurum_contig76118_145	49.01
3278	IACX8446	49.01
3279	Kukri_c30847_344	49.01
3280	Kukri_c40204_617	49.01
3281	wPt-8058	49.12
3282	wPt-2602	49.12
3283	wPt-3517	49.12
3284	wPt-4350	49.12
3285	wPt-740711	49.12
3286	Opata_3413465_PstIMspI_PA	49.12
3287	Opata_35911_44_PstIMseI_SNP	49.12
3288	Opata_716994_10_PstIMspI_SNP	49.12
3289	Opata_285306_PstIMspI_PA	49.12
3290	Opata_924458_5_PstIMseI_SNP	49.12
3291	Opata_1332692_PstIMluI_PA	49.12
3292	Opata_2834148_PstIMspI_PA	49.12
3293	M6_4289286_PstIMseI_PA	49.12
3294	M6_1397332_PstIMspI_PA	49.12
3295	Opata_1774896_PstIMspI_PA	49.12
3296	Opata_2117659_21_PstIMspI_SNP	49.12
3297	Opata_924458_88_PstIMseI_SNP	49.12
3298	M6_2402650_PstIMspI_PA	49.12
3299	M6_3175412_PstIMseI_PA	49.12
3300	Opata_2739559_83_PstIMspI_SNP	49.12
3301	Opata_3448736_81_PstIMspI_SNP	49.12
3302	M6_677454_PstIMspI_PA	49.12
3303	M6_670869_PstIMspI_PA	49.12
3304	M6_4103673_PstIMseI_PA	49.12
3305	Opata_2977342_PstIMspI_PA	49.12
3306	M6_3409805_PstIMspI_PA	49.12
3307	Opata_934348_PstIMspI_PA	49.12
3308	Opata_1613302_PstIMspI_PA	49.12
3309	Opata_410609_PstIMseI_PA	49.12
3310	Opata_721263_PstIMspI_PA	49.12
3311	M6_763678_PstIMseI_PA	49.12
3312	Opata_756547_PstIMspI_PA	49.12
3313	Opata_2970813_PstIMspI_PA	49.12
3314	M6_3535911_PstIMspI_PA	49.12
3315	M6_1019647_PstIMspI_PA	49.12
3316	M6_999058_PstIMspI_PA	49.12
3317	M6_893379_PstIMspI_PA	49.12
3318	Opata_1788270_28_PstIMspI_SNP	49.12
3319	M6_827951_PstIMspI_PA	49.12
3320	Opata_3048949_PstIMspI_PA	49.12
3321	Opata_2525142_PstIMspI_PA	49.12
3322	Opata_3853825_PstIMspI_PA	49.12
3323	Opata_860005_PstIMseI_PA	49.12
3324	Opata_1784560_PstIMspI_PA	49.12
3325	Opata_3139954_PstIMspI_PA	49.12
3326	M6_3447827_PstIMspI_PA	49.12
3327	M6_1271669_PstIMspI_PA	49.12
3328	Opata_133054_PstIMseI_PA	49.12
3329	Opata_1094448_PstIMspI_PA	49.12
3330	Opata_1416343_PstIMseI_PA	49.12
3331	M6_4002281_PstIMseI_PA	49.12
3332	M6_575234_PstIMspI_PA	49.12
3333	Opata_1456643_PstIMspI_PA	49.12
3334	Opata_858425_PstIMseI_PA	49.12
3335	Opata_3151513_PstIMspI_PA	49.12
3336	Opata_1632012_PstIMspI_PA	49.12
3337	M6_1431345_PstIMspI_PA	49.12
3338	Opata_993701_PstIMspI_PA	49.12
3339	Xfbb121.5	49.6
3340	XWB007i	49.6
3341	Xfba4.1	50.6
3342	Xfbb40.2	50.6
3343	Xpsr593	50.6
3344	wsnp_Ex_c7776_13247654	50.92
3345	wsnp_Ex_c9656_15963185	50.92
3346	wsnp_JD_c640_960796	50.92
3347	Opata_1949396_78_PstIMspI_SNP	50.92
3348	Opata_124483_77_PstIMseI_SNP	50.92
3349	Opata_699687_PstIMspI_PA	50.92
3350	Opata_749350_PstIMseI_PA	50.92
3351	Opata_2935721_67_PstIMspI_SNP	50.92
3352	Opata_211812_88_PstIMseI_SNP	50.92
3353	Opata_3817294_PstIMspI_PA	50.92
3354	Opata_597697_35_PstIMspI_SNP	50.92
3355	Opata_1709064_83_PstIMspI_SNP	50.92
3356	Opata_1062865_56_PstIMseI_SNP	50.92
3357	Opata_220463_47_PstIMseI_SNP	50.92
3358	Opata_1709064_30_PstIMspI_SNP	50.92
3359	Opata_14967_20_PstIMseI_SNP	50.92
3360	M6_142407_PstIMseI_PA	50.92
3361	Opata_556841_34_PstIMspI_SNP	50.92
3362	Opata_190056_PstIMseI_PA	50.92
3363	Opata_267489_PstIMspI_PA	50.92
3364	M6_202349_PstIMseI_PA	50.92
3365	M6_3279191_PstIMseI_PA	50.92
3366	Opata_2935721_46_PstIMspI_SNP	50.92
3367	Opata_419664_PstIMspI_PA	50.92
3368	Opata_2702124_38_PstIMspI_SNP	50.92
3369	Opata_275244_7_PstIMseI_SNP	50.92
3370	Opata_333463_19_PstIMspI_SNP	50.92
3371	Opata_356075_6_PstIMseI_SNP	50.92
3372	Opata_1671738_47_PstIMspI_SNP	50.92
3373	M6_815960_PstIMseI_PA	50.92
3374	Opata_1898898_26_PstIMspI_SNP	50.92
3375	Opata_1610991_39_PstIMspI_SNP	50.92
3376	Opata_217314_7_PstIMseI_SNP	50.92
3377	Opata_111262_66_PstIMseI_SNP	50.92
3378	Opata_141901_23_PstIMseI_SNP	50.92
3379	Opata_4265756_19_PstIMspI_SNP	50.92
3380	Opata_225397_11_PstIMseI_SNP	50.92
3381	Opata_93996_PstIMspI_PA	50.92
3382	Opata_1351957_80_PstIMseI_SNP	50.92
3383	Opata_333463_72_PstIMspI_SNP	50.92
3384	Opata_1291018_15_PstIMseI_SNP	50.92
3385	Opata_1291018_52_PstIMseI_SNP	50.92
3386	Opata_553754_42_PstIMseI_SNP	50.92
3387	Opata_1291018_14_PstIMseI_SNP	50.92
3388	Opata_1351957_56_PstIMseI_SNP	50.92
3389	M6_1037842_PstIMspI_PA	50.92
3390	Opata_3418152_77_PstIMspI_SNP	50.92
3391	Opata_3991503_24_PstIMspI_SNP	50.92
3392	M6_703075_PstIMseI_PA	50.92
3393	Opata_3115690_25_PstIMspI_SNP	50.92
3394	Opata_1024448_PstIMspI_PA	50.92
3395	Opata_823266_PstIMspI_PA	50.92
3396	Opata_1705629_63_PstIMspI_SNP	50.92
3397	Opata_159206_22_PstIMspI_SNP	50.92
3398	Opata_1329831_PstIMspI_PA	50.92
3399	Opata_349906_13_PstIMseI_SNP	50.92
3400	Opata_487590_51_PstIMspI_SNP	50.92
3401	Opata_1949396_82_PstIMspI_SNP	50.92
3402	Opata_620135_39_PstIMseI_SNP	50.92
3403	Opata_224057_PstIMseI_PA	50.92
3404	Opata_1361554_PstIMseI_PA	50.92
3405	M6_302256_PstIMseI_PA	50.92
3406	Opata_928374_72_PstIMspI_SNP	50.92
3407	M6_3172759_PstIMspI_PA	50.92
3408	M6_3610153_PstIMseI_PA	50.92
3409	M6_818688_PstIMspI_PA	50.92
3410	M6_1133425_PstIMspI_PA	50.92
3411	M6_1263421_PstIMspI_PA	50.92
3412	M6_467964_PstIMseI_PA	50.92
3413	M6_169806_PstIMseI_PA	50.92
3414	Opata_3630628_PstIMspI_PA	50.92
3415	M6_1336593_PstIMseI_PA	50.92
3416	M6_2157904_PstIMluI_PA	50.92
3417	Opata_1934865_58_PstIMspI_SNP	50.92
3418	M6_227401_PstIMseI_PA	50.92
3419	Opata_1934865_25_PstIMspI_SNP	50.92
3420	M6_597326_PstIMspI_PA	50.92
3421	Opata_3374591_PstIMspI_PA	50.92
3422	M6_1709973_PstIMseI_PA	50.92
3423	M6_576530_PstIMseI_PA	50.92
3424	M6_123022_PstIMseI_PA	50.92
3425	M6_244918_PstIMseI_PA	50.92
3426	M6_169408_PstIMseI_PA	50.92
3427	Opata_1559436_PstIMspI_PA	50.92
3428	Opata_467020_PstIMspI_PA	50.92
3429	Opata_3911560_PstIMspI_PA	50.92
3430	M6_1468994_PstIMseI_PA	50.92
3431	M6_3411197_PstIMspI_PA	50.92
3432	M6_744765_PstIMseI_PA	50.92
3433	M6_3015895_PstIMspI_PA	50.92
3434	M6_3106821_PstIMseI_PA	50.92
3435	Opata_780731_PstIMspI_PA	50.92
3436	Opata_3944049_PstIMspI_PA	50.92
3437	Opata_1504952_PstIMspI_PA	50.92
3438	M6_1748391_PstIMluI_PA	50.92
3439	M6_711846_PstIMspI_PA	50.92
3440	Opata_932845_PstIMspI_PA	50.92
3441	M6_2358882_PstIMspI_PA	50.92
3442	Opata_660121_PstIMspI_PA	50.92
3443	Opata_571066_PstIMspI_PA	50.92
3444	Opata_711655_PstIMspI_PA	50.92
3445	M6_1800489_PstIMseI_PA	50.92
3446	M6_48047_PstIMspI_PA	50.92
3447	M6_607822_PstIMseI_PA	50.92
3448	M6_1403371_PstIMseI_PA	50.92
3449	Opata_695180_PstIMspI_PA	50.92
3450	Opata_4169726_PstIMspI_PA	50.92
3451	M6_351985_PstIMspI_PA	50.92
3452	M6_3453231_PstIMseI_PA	50.92
3453	M6_2729670_PstIMspI_PA	50.92
3454	M6_1306356_PstIMspI_PA	50.92
3455	Opata_1598220_PstIMspI_PA	50.92
3456	M6_373053_PstIMseI_PA	50.92
3457	M6_591163_PstIMspI_PA	50.92
3458	M6_14725_PstIMspI_PA	50.92
3459	M6_2535427_PstIMspI_PA	50.92
3460	M6_2965168_PstIMspI_PA	50.92
3461	M6_2878234_PstIMspI_PA	50.92
3462	M6_2628355_PstIMspI_PA	50.92
3463	M6_1033801_PstIMspI_PA	50.92
3464	Opata_392901_PstIMseI_PA	50.92
3465	M6_351198_PstIMspI_PA	50.92
3466	M6_2882334_PstIMspI_PA	50.92
3467	M6_1455182_PstIMseI_PA	50.92
3468	M6_1601411_PstIMseI_PA	50.92
3469	M6_2223235_PstIMspI_PA	50.92
3470	M6_1661177_PstIMseI_PA	50.92
3471	M6_2947709_PstIMspI_PA	50.92
3472	M6_1928819_PstIMspI_PA	50.92
3473	M6_987134_PstIMspI_PA	50.92
3474	M6_1648234_PstIMspI_PA	50.92
3475	M6_2110247_PstIMspI_PA	50.92
3476	M6_824211_PstIMseI_PA	50.92
3477	M6_1304134_PstIMspI_PA	50.92
3478	Opata_4123889_PstIMspI_PA	50.92
3479	Opata_399396_PstIMspI_PA	50.92
3480	Opata_3748972_PstIMspI_PA	50.92
3481	Opata_112196_PstIMseI_PA	50.92
3482	M6_542187_PstIMseI_PA	50.92
3483	M6_1631731_PstIMseI_PA	50.92
3484	M6_1380587_PstIMseI_PA	50.92
3485	M6_650665_PstIMseI_PA	50.92
3486	M6_1169015_PstIMspI_PA	50.92
3487	M6_1734026_PstIMseI_PA	50.92
3488	M6_1293053_PstIMseI_PA	50.92
3489	M6_2643274_PstIMseI_PA	50.92
3490	M6_492094_PstIMspI_PA	50.92
3491	M6_1690255_PstIMseI_PA	50.92
3492	M6_3212470_PstIMseI_PA	50.92
3493	Opata_1162943_PstIMseI_PA	50.92
3494	M6_3300068_PstIMseI_PA	50.92
3495	M6_4193975_PstIMseI_PA	50.92
3496	M6_2976830_PstIMseI_PA	50.92
3497	M6_1826798_PstIMseI_PA	50.92
3498	M6_346070_PstIMseI_PA	50.92
3499	Opata_1089671_PstIMseI_PA	50.92
3500	Opata_40828_PstIMspI_PA	50.92
3501	RAC875_c19501_404	50.92
3502	Excalibur_c10406_1949	50.92
3503	Kukri_c1175_873	50.92
3504	GENE-4493_358	50.92
3505	Xgwm257a	51.6
3506	XgbxG035c	51.6
3507	Ku_c42579_870	52.07
3508	BS00081871_51	52.07
3509	D_F1BEJMU02IKD3X_298	52.07
3510	Excalibur_c1787_1301	52.07
3511	RAC875_c6538_136	52.07
3512	RAC875_c6538_58	52.07
3513	Excalibur_rep_c109101_115	52.07
3514	BobWhite_c19945_341	52.07
3515	Kukri_c98858_299	52.07
3516	Kukri_c3507_158	52.07
3517	Xpsr126	52.6
3518	P78/M87.5	52.6
3519	Xbcd1434a	52.6
3520	BobWhite_c2949_1083	52.79
3521	BobWhite_c5668_115	52.79
3522	BobWhite_c7145_1011	52.79
3523	BobWhite_c7145_355	52.79
3524	BobWhite_rep_c64787_359	52.79
3525	RAC875_c38307_91	52.79
3526	Kukri_c97223_93	52.79
3527	Excalibur_c1787_1037	52.79
3528	Kukri_rep_c92967_369	52.79
3529	BobWhite_c15035_469	52.79
3530	RAC875_rep_c89267_55	52.79
3531	wsnp_Ex_c25445_34710489	52.89
3532	wsnp_Ex_c18354_27181086	52.89
3533	wsnp_Ex_c18354_27181431	52.89
3534	BS00108016_51	52.89
3535	BS00086109_51	52.89
3536	BS00043055_51	52.89
3537	Ra_c609_1792	52.89
3538	Excalibur_c22179_119	52.89
3539	Excalibur_c22179_206	52.89
3540	Tdurum_contig54649_798	52.89
3541	Tdurum_contig54649_915	52.89
3542	Excalibur_c841_609	52.89
3543	wsnp_JD_c3288_4296662	53.26
3544	wsnp_JD_rep_c49304_33527235	53.26
3545	BS00076139_51	53.26
3546	BS00077463_51	53.26
3547	Excalibur_c1747_429	53.26
3548	Excalibur_c25445_1061	53.26
3549	Excalibur_c25445_978	53.26
3550	Excalibur_c52842_317	53.26
3551	GENE-1273_395	53.26
3552	BobWhite_c45060_188	53.26
3553	Kukri_c22513_1780	53.26
3554	RAC875_c20989_1049	53.26
3555	RAC875_c6538_123	53.26
3556	BS00022126_51	53.26
3557	Xwmc420	53.6
3558	Xgwm71.2	53.6
3559	Xrz444.1	53.6
3560	QYld.crc-2B	53.6
3561	BobWhite_c13736_59	53.77
3562	IAAV8700	53.98
3563	BobWhite_c48552_673	53.98
3564	BS00086125_51	53.98
3565	RFL_Contig5195_1401	53.98
3566	Tdurum_contig44328_448	53.98
3567	BS00044806_51	53.98
3568	Excalibur_c4748_859	53.98
3569	GENE-1086_1111	53.98
3570	BobWhite_c48552_702	53.98
3571	Tdurum_contig20262_440	53.98
3572	BS00088325_51	53.98
3573	Ex_c19038_1581	53.98
3574	Ex_c19038_571	53.98
3575	Excalibur_c30167_243	53.98
3576	Excalibur_c41459_380	53.98
3577	Excalibur_c8093_82	53.98
3578	GENE-1086_1444	53.98
3579	Kukri_c15782_491	53.98
3580	Kukri_c16758_443	53.98
3581	RAC875_rep_c69222_996	53.98
3582	Tdurum_contig51145_187	53.98
3583	Tdurum_contig93602_268	53.98
3584	Tdurum_contig93602_338	53.98
3585	BS00028092_51	53.98
3586	BS00065556_51	53.98
3587	BS00110996_51	53.98
3588	Excalibur_c42928_135	53.98
3589	Kukri_c56081_307	53.98
3590	BobWhite_c25359_132	53.98
3591	Kukri_c10749_489	53.98
3592	Kukri_c41556_619	53.98
3593	BobWhite_c930_401	53.98
3594	RAC875_c87052_193	53.98
3595	Tdurum_contig10939_413	53.98
3596	Tdurum_contig10939_488	53.98
3597	Tdurum_contig44328_68	53.98
3598	Ex_c8465_206	53.98
3599	Excalibur_c41459_69	53.98
3600	Excalibur_c41459_96	53.98
3601	Excalibur_c4515_1126	53.98
3602	Excalibur_c4748_360	53.98
3603	Kukri_c2912_2029	53.98
3604	Kukri_c30668_294	53.98
3605	Kukri_c30668_328	53.98
3606	Kukri_c48570_102	53.98
3607	Kukri_c48570_149	53.98
3608	Kukri_c52200_878	53.98
3609	RAC875_c2300_1021	53.98
3610	RAC875_c609_362	53.98
3611	RFL_Contig1762_1027	53.98
3612	Tdurum_contig29574_218	53.98
3613	Tdurum_contig49928_424	53.98
3614	BS00023831_51	53.98
3615	Excalibur_c19499_948	53.98
3616	RAC875_c4331_1627	53.98
3617	BS00022298_51	53.98
3618	wsnp_Ex_c259_497455	54.34
3619	Xpsr146	54.6
3620	Xbcd1184a	54.6
3621	Xfbb185	54.6
3622	Xrz444	55.7
3623	Xfba29.1	56.6
3624	Xgpw1148b	56.6
3625	Xwmc213f	56.6
3626	Xgwm55a	56.6
3627	Xgwm429	57.1
3628	Xbcd445a	57.1
3629	Xcnl6a	57.1
3630	XgbxR452	57.1
3631	Xgwm388a	57.1
3632	XgbxGx71	57.1
3633	Xgwm257b	57.1
3634	M6_597858_PstIMseI_PA	57.22
3635	M6_2071921_PstIMseI_PA	57.22
3636	M6_601807_PstIMseI_PA	57.22
3637	M6_2847363_PstIMspI_PA	57.22
3638	Opata_1608583_22_PstIMspI_SNP	57.22
3639	M6_7748_PstIMseI_PA	57.22
3640	Opata_2064380_PstIMspI_PA	57.22
3641	M6_1269939_PstIMseI_PA	57.22
3642	M6_1564616_PstIMseI_PA	57.22
3643	Opata_1608583_21_PstIMspI_SNP	57.22
3644	Opata_122085_PstIMspI_PA	57.22
3645	M6_486368_PstIMseI_PA	57.22
3646	M6_2620404_PstIMspI_PA	57.22
3647	M6_738714_PstIMseI_PA	57.22
3648	Opata_307855_65_PstIMseI_SNP	57.22
3649	Opata_349788_7_PstIMseI_SNP	57.22
3650	Opata_980895_20_PstIMspI_SNP	57.22
3651	Opata_349788_5_PstIMseI_SNP	57.22
3652	M6_467708_PstIMseI_PA	57.22
3653	M6_1534632_PstIMseI_PA	57.22
3654	M6_2927981_PstIMseI_PA	57.22
3655	M6_449282_PstIMspI_PA	57.22
3656	Opata_2785792_43_PstIMspI_SNP	57.22
3657	M6_103230_PstIMspI_PA	57.22
3658	Opata_747229_53_PstIMseI_SNP	57.22
3659	M6_647026_PstIMspI_PA	57.22
3660	M6_475567_PstIMseI_PA	57.22
3661	M6_387526_41_PstIMspI_SNP	57.22
3662	M6_298899_PstIMseI_PA	57.22
3663	M6_1131226_PstIMseI_PA	57.22
3664	Opata_3393818_20_PstIMspI_SNP	57.22
3665	M6_459085_PstIMseI_PA	57.22
3666	M6_1994923_PstIMspI_PA	57.22
3667	M6_1777517_PstIMspI_PA	57.22
3668	M6_203315_PstIMseI_PA	57.22
3669	M6_651334_PstIMspI_PA	57.22
3670	Opata_2593463_PstIMspI_PA	57.22
3671	M6_450219_PstIMseI_PA	57.22
3672	M6_1960775_PstIMspI_PA	57.22
3673	M6_3378341_PstIMspI_PA	57.22
3674	M6_2078993_PstIMspI_PA	57.22
3675	M6_329754_PstIMspI_PA	57.22
3676	M6_1448708_PstIMluI_PA	57.22
3677	M6_1969889_PstIMspI_PA	57.22
3678	M6_144787_PstIMseI_PA	57.22
3679	M6_2284533_PstIMspI_PA	57.22
3680	M6_1986429_PstIMseI_PA	57.22
3681	M6_1177680_PstIMluI_PA	57.22
3682	M6_371325_PstIMseI_PA	57.22
3683	M6_208904_PstIMspI_PA	57.22
3684	M6_198210_PstIMseI_PA	57.22
3685	M6_3108316_PstIMspI_PA	57.22
3686	M6_1547273_PstIMseI_PA	57.22
3687	M6_2254239_PstIMluI_PA	57.22
3688	M6_141151_PstIMluI_PA	57.22
3689	M6_140568_PstIMspI_PA	57.22
3690	M6_1421390_PstIMseI_PA	57.22
3691	M6_1873075_PstIMseI_PA	57.22
3692	M6_3443800_PstIMseI_PA	57.22
3693	M6_4172058_PstIMseI_PA	57.22
3694	Opata_1816292_58_PstIMspI_SNP	57.22
3695	Opata_1043467_21_PstIMseI_SNP	57.22
3696	M6_1970231_PstIMseI_PA	57.22
3697	M6_265077_PstIMspI_PA	57.22
3698	M6_327871_PstIMseI_PA	57.22
3699	M6_2698305_PstIMluI_PA	57.22
3700	M6_260552_PstIMspI_PA	57.22
3701	M6_1403701_PstIMluI_PA	57.22
3702	M6_2685223_PstIMspI_PA	57.22
3703	Opata_1043467_75_PstIMseI_SNP	57.22
3704	M6_84305_PstIMspI_PA	57.22
3705	M6_1246230_PstIMseI_PA	57.22
3706	M6_72200_PstIMseI_PA	57.22
3707	M6_2454957_PstIMseI_PA	57.22
3708	Opata_299383_PstIMspI_PA	57.22
3709	M6_1296294_PstIMseI_PA	57.22
3710	M6_143404_PstIMseI_PA	57.22
3711	Opata_4133585_PstIMspI_PA	57.22
3712	M6_3137764_PstIMseI_PA	57.22
3713	M6_1546623_PstIMseI_PA	57.22
3714	Opata_2935219_PstIMseI_PA	57.22
3715	M6_265135_PstIMseI_PA	57.22
3716	M6_1187286_PstIMseI_PA	57.22
3717	M6_2697727_PstIMluI_PA	57.22
3718	M6_1471818_PstIMspI_PA	57.22
3719	M6_370469_PstIMseI_PA	57.22
3720	M6_1305955_PstIMseI_PA	57.22
3721	M6_331305_PstIMseI_PA	57.22
3722	M6_1773067_PstIMluI_PA	57.22
3723	M6_2401806_PstIMluI_PA	57.22
3724	Opata_812317_PstIMspI_PA	57.22
3725	M6_242006_PstIMluI_PA	57.22
3726	M6_1697707_PstIMseI_PA	57.22
3727	M6_246348_PstIMspI_PA	57.22
3728	M6_952541_PstIMluI_PA	57.22
3729	M6_8830_PstIMluI_PA	57.22
3730	M6_2021165_PstIMluI_PA	57.22
3731	M6_1708558_PstIMluI_PA	57.22
3732	Opata_253730_PstIMspI_PA	57.22
3733	M6_2246163_PstIMseI_PA	57.22
3734	M6_3972307_PstIMseI_PA	57.22
3735	Opata_3659590_PstIMspI_PA	57.22
3736	Opata_1161516_PstIMspI_PA	57.22
3737	M6_1764371_PstIMseI_PA	57.22
3738	M6_3621344_PstIMseI_PA	57.22
3739	M6_1502921_PstIMspI_PA	57.22
3740	M6_78766_PstIMspI_PA	57.22
3741	M6_778756_PstIMluI_PA	57.22
3742	M6_674700_PstIMspI_PA	57.22
3743	M6_1211664_PstIMspI_PA	57.22
3744	M6_2948355_PstIMspI_PA	57.22
3745	M6_1156004_PstIMseI_PA	57.22
3746	M6_767071_PstIMspI_PA	57.22
3747	M6_264776_PstIMseI_PA	57.22
3748	M6_1036715_PstIMseI_PA	57.22
3749	M6_792301_PstIMseI_PA	57.22
3750	M6_1152337_PstIMseI_PA	57.22
3751	M6_575039_PstIMspI_PA	57.22
3752	M6_3160018_PstIMspI_PA	57.22
3753	M6_540231_PstIMspI_PA	57.22
3754	M6_1684441_PstIMspI_PA	57.22
3755	M6_188937_PstIMseI_PA	57.22
3756	M6_2054680_PstIMseI_PA	57.22
3757	M6_3746436_PstIMseI_PA	57.22
3758	M6_1053010_PstIMspI_PA	57.22
3759	M6_1317045_PstIMseI_PA	57.22
3760	M6_1381027_PstIMseI_PA	57.22
3761	M6_325996_PstIMspI_PA	57.22
3762	M6_3322450_PstIMspI_PA	57.22
3763	M6_914367_PstIMseI_PA	57.22
3764	M6_2833502_PstIMspI_PA	57.22
3765	M6_834991_PstIMseI_PA	57.22
3766	M6_146100_PstIMspI_PA	57.22
3767	M6_990787_PstIMseI_PA	57.22
3768	M6_459406_PstIMseI_PA	57.22
3769	Opata_3843392_PstIMseI_PA	57.22
3770	M6_3256504_PstIMseI_PA	57.22
3771	M6_1015189_PstIMluI_PA	57.22
3772	M6_1085246_PstIMseI_PA	57.22
3773	M6_801092_PstIMspI_PA	57.22
3774	M6_500909_PstIMspI_PA	57.22
3775	M6_1274199_PstIMseI_PA	57.22
3776	M6_2075530_PstIMseI_PA	57.22
3777	M6_1333246_PstIMspI_PA	57.22
3778	M6_130268_PstIMseI_PA	57.22
3779	M6_2554996_PstIMluI_PA	57.22
3780	M6_2206569_PstIMspI_PA	57.22
3781	M6_3270771_PstIMseI_PA	57.22
3782	Opata_921321_PstIMseI_PA	57.22
3783	M6_771087_PstIMspI_PA	57.22
3784	M6_1705240_PstIMseI_PA	57.22
3785	M6_1341908_PstIMseI_PA	57.22
3786	M6_1671714_PstIMseI_PA	57.22
3787	M6_1661661_PstIMseI_PA	57.22
3788	M6_772265_PstIMseI_PA	57.22
3789	M6_481163_PstIMspI_PA	57.22
3790	M6_1210619_PstIMspI_PA	57.22
3791	M6_3378477_PstIMspI_PA	57.22
3792	M6_66828_PstIMseI_PA	57.22
3793	M6_2027495_PstIMseI_PA	57.22
3794	M6_325727_PstIMspI_PA	57.22
3795	M6_253452_PstIMspI_PA	57.22
3796	M6_1268470_PstIMseI_PA	57.22
3797	M6_248484_PstIMseI_PA	57.22
3798	M6_166138_PstIMspI_PA	57.22
3799	M6_1284478_PstIMseI_PA	57.22
3800	M6_2883331_PstIMspI_PA	57.22
3801	M6_590752_PstIMspI_PA	57.22
3802	M6_574105_PstIMseI_PA	57.22
3803	M6_1272427_PstIMspI_PA	57.22
3804	M6_991597_PstIMseI_PA	57.22
3805	M6_946537_PstIMspI_PA	57.22
3806	M6_2456757_PstIMspI_PA	57.22
3807	M6_361422_PstIMspI_PA	57.22
3808	M6_48954_PstIMspI_PA	57.22
3809	M6_1677878_PstIMseI_PA	57.22
3810	Opata_2630448_PstIMseI_PA	57.22
3811	Opata_991523_PstIMseI_PA	57.22
3812	Opata_458063_PstIMseI_PA	57.22
3813	Opata_2908372_PstIMspI_PA	57.22
3814	Opata_1025892_PstIMluI_PA	57.22
3815	Opata_268840_PstIMseI_PA	57.22
3816	Opata_222360_PstIMspI_PA	57.22
3817	Opata_2322814_PstIMseI_PA	57.22
3818	M6_2483032_PstIMspI_PA	57.22
3819	M6_862220_PstIMseI_PA	57.22
3820	Opata_3778743_PstIMspI_PA	57.22
3821	Opata_41863_PstIMseI_PA	57.22
3822	Opata_291435_PstIMseI_PA	57.22
3823	Opata_2706171_PstIMspI_PA	57.22
3824	M6_1231840_PstIMseI_PA	57.22
3825	M6_3387676_PstIMspI_PA	57.22
3826	M6_255227_PstIMspI_PA	57.22
3827	M6_1042574_PstIMseI_PA	57.22
3828	M6_3320837_PstIMseI_PA	57.22
3829	M6_774338_PstIMseI_PA	57.22
3830	M6_742031_PstIMseI_PA	57.22
3831	M6_3206849_PstIMseI_PA	57.22
3832	M6_825725_PstIMseI_PA	57.22
3833	M6_1589714_PstIMseI_PA	57.22
3834	M6_682125_PstIMseI_PA	57.22
3835	M6_1116792_PstIMseI_PA	57.22
3836	M6_1264943_PstIMspI_PA	57.22
3837	M6_154426_PstIMseI_PA	57.22
3838	M6_258140_PstIMseI_PA	57.22
3839	M6_3324581_PstIMseI_PA	57.22
3840	M6_1777040_PstIMseI_PA	57.22
3841	M6_1525099_PstIMseI_PA	57.22
3842	M6_823702_PstIMseI_PA	57.22
3843	M6_3229314_PstIMseI_PA	57.22
3844	M6_1109808_PstIMseI_PA	57.22
3845	Xfba272.2	57.6
3846	Xfba272	57.7
3847	Xbarc349	58.6
3848	Xwmc770	59.3
3849	Xbarc10	59.4
3850	Xfbb62	59.6
3851	Xfba29	59.6
3852	Xwmc422	59.6
3853	Xfba29.2	59.6
3854	wsnp_Ex_c13686_21480826	59.92
3855	wsnp_Ex_c3740_6815132	59.92
3856	wsnp_Ex_c25688_34949297	59.92
3857	wsnp_Ex_c3685_6723631	59.92
3858	wsnp_Ra_c10712_17572884	59.92
3859	Kukri_c27673_289	59.92
3860	Kukri_rep_c103261_918	59.92
3861	Kukri_rep_c69177_180	59.92
3862	RAC875_rep_c112048_259	59.92
3863	BS00070051_51	59.92
3864	BS00072619_51	59.92
3865	Excalibur_c14396_1629	59.92
3866	Excalibur_rep_c101263_892	59.92
3867	GENE-1018_278	59.92
3868	RAC875_c2698_132	59.92
3869	RAC875_c62831_255	59.92
3870	IAAV7308	59.92
3871	TA003865-0902	59.92
3872	Tdurum_contig41920_93	59.92
3873	BS00061974_51	59.92
3874	BS00061979_51	59.92
3875	BS00066184_51	59.92
3876	BS00033061_51	59.92
3877	wsnp_Ku_c9883_16462146	60.27
3878	GENE-1018_99	60.27
3879	BS00070050_51	60.33
3880	Ku_c63748_1270	60.45
3881	Opata_1139516_PstIMseI_PA	60.52
3882	Opata_353451_7_PstIMspI_SNP	60.52
3883	M6_267383_PstIMspI_PA	60.52
3884	M6_397755_PstIMseI_PA	60.52
3885	Opata_2741539_24_PstIMseI_SNP	60.52
3886	Opata_2892757_PstIMseI_PA	60.52
3887	M6_647921_PstIMseI_PA	60.52
3888	Opata_501200_PstIMspI_PA	60.52
3889	Opata_3468250_PstIMspI_PA	60.52
3890	Opata_41246_21_PstIMseI_SNP	60.52
3891	Opata_602506_14_PstIMseI_SNP	60.52
3892	Opata_602506_33_PstIMseI_SNP	60.52
3893	Opata_178394_86_PstIMseI_SNP	60.52
3894	M6_657689_PstIMspI_PA	60.52
3895	Opata_635165_PstIMspI_PA	60.52
3896	Opata_1892203_PstIMspI_PA	60.52
3897	M6_1243986_PstIMseI_PA	60.52
3898	M6_1105708_PstIMspI_PA	60.52
3899	Opata_2291774_44_PstIMseI_SNP	60.52
3900	M6_287742_PstIMseI_PA	60.52
3901	Opata_771172_52_PstIMspI_SNP	60.52
3902	M6_697427_PstIMspI_PA	60.52
3903	Opata_2291774_3_PstIMseI_SNP	60.52
3904	M6_760638_PstIMseI_PA	60.52
3905	M6_143562_PstIMspI_PA	60.52
3906	M6_2764767_PstIMspI_PA	60.52
3907	M6_1517488_PstIMseI_PA	60.52
3908	M6_1959992_PstIMseI_PA	60.52
3909	Opata_602506_25_PstIMseI_SNP	60.52
3910	Opata_1698763_32_PstIMspI_SNP	60.52
3911	M6_2043525_PstIMspI_PA	60.52
3912	M6_112022_PstIMseI_PA	60.52
3913	Opata_178394_87_PstIMseI_SNP	60.52
3914	M6_2121279_PstIMluI_PA	60.52
3915	M6_1376482_PstIMseI_PA	60.52
3916	Opata_3698321_PstIMspI_PA	60.52
3917	M6_327072_PstIMspI_PA	60.52
3918	Opata_1698763_41_PstIMspI_SNP	60.52
3919	Opata_1698763_13_PstIMspI_SNP	60.52
3920	Opata_1540054_PstIMspI_PA	60.52
3921	M6_445154_PstIMluI_PA	60.52
3922	M6_283284_PstIMspI_PA	60.52
3923	Opata_460286_PstIMspI_PA	60.52
3924	Opata_2169834_PstIMspI_PA	60.52
3925	Opata_2996131_56_PstIMspI_SNP	60.52
3926	Opata_3618364_PstIMspI_PA	60.52
3927	Opata_3026973_PstIMspI_PA	60.52
3928	Opata_2849164_PstIMspI_PA	60.52
3929	M6_24729_PstIMspI_PA	60.52
3930	Opata_1395950_PstIMspI_PA	60.52
3931	Opata_2698397_PstIMspI_PA	60.52
3932	Opata_1106296_PstIMspI_PA	60.52
3933	Opata_1912988_PstIMspI_PA	60.52
3934	Opata_402209_PstIMspI_PA	60.52
3935	Opata_727052_PstIMspI_PA	60.52
3936	M6_404996_PstIMluI_PA	60.52
3937	Opata_3140449_PstIMspI_PA	60.52
3938	Opata_436615_PstIMspI_PA	60.52
3939	Opata_2898739_PstIMspI_PA	60.52
3940	M6_2128702_PstIMseI_PA	60.52
3941	Opata_289015_PstIMspI_PA	60.52
3942	M6_1552162_PstIMspI_PA	60.52
3943	M6_734837_PstIMseI_PA	60.52
3944	M6_1553195_PstIMspI_PA	60.52
3945	M6_558976_PstIMspI_PA	60.52
3946	M6_434918_PstIMspI_PA	60.52
3947	M6_1457857_PstIMseI_PA	60.52
3948	M6_1345539_PstIMseI_PA	60.52
3949	M6_3516441_PstIMspI_PA	60.52
3950	Opata_7346_PstIMseI_PA	60.52
3951	M6_357264_PstIMseI_PA	60.52
3952	M6_1770723_PstIMluI_PA	60.52
3953	M6_724578_PstIMseI_PA	60.52
3954	M6_692310_PstIMseI_PA	60.52
3955	M6_2858338_PstIMseI_PA	60.52
3956	Opata_2289334_PstIMspI_PA	60.52
3957	M6_1016812_PstIMseI_PA	60.52
3958	M6_600057_PstIMseI_PA	60.52
3959	M6_276123_PstIMluI_PA	60.52
3960	M6_47871_PstIMseI_PA	60.52
3961	M6_298982_PstIMseI_PA	60.52
3962	Opata_561836_PstIMspI_PA	60.52
3963	M6_420288_PstIMspI_PA	60.52
3964	M6_440400_PstIMseI_PA	60.52
3965	M6_2844776_PstIMspI_PA	60.52
3966	M6_687539_PstIMseI_PA	60.52
3967	Opata_3555321_PstIMspI_PA	60.52
3968	Opata_238177_PstIMspI_PA	60.52
3969	Opata_1176914_PstIMseI_PA	60.52
3970	M6_699575_PstIMseI_PA	60.52
3971	M6_3928188_PstIMseI_PA	60.52
3972	M6_8444_PstIMseI_PA	60.52
3973	M6_59557_PstIMseI_PA	60.52
3974	M6_36941_PstIMseI_PA	60.52
3975	M6_3507841_PstIMspI_PA	60.52
3976	M6_1008273_PstIMseI_PA	60.52
3977	M6_405367_PstIMseI_PA	60.52
3978	M6_2381753_PstIMspI_PA	60.52
3979	M6_1515504_PstIMspI_PA	60.52
3980	Opata_325830_PstIMseI_PA	60.52
3981	M6_611669_PstIMseI_PA	60.52
3982	M6_1855574_PstIMspI_PA	60.52
3983	M6_25317_PstIMseI_PA	60.52
3984	Opata_1128736_PstIMspI_PA	60.52
3985	M6_649233_PstIMseI_PA	60.52
3986	M6_51635_PstIMseI_PA	60.52
3987	M6_73565_PstIMseI_PA	60.52
3988	M6_315103_PstIMseI_PA	60.52
3989	M6_1263164_PstIMspI_PA	60.52
3990	M6_2509969_PstIMseI_PA	60.52
3991	M6_927033_PstIMseI_PA	60.52
3992	Opata_375912_PstIMspI_PA	60.52
3993	Opata_650345_PstIMseI_PA	60.52
3994	M6_3499338_PstIMspI_PA	60.52
3995	M6_3578596_PstIMseI_PA	60.52
3996	M6_64118_PstIMseI_PA	60.52
3997	M6_2461964_PstIMspI_PA	60.52
3998	Opata_783549_PstIMseI_PA	60.52
3999	M6_3267371_PstIMspI_PA	60.52
4000	M6_848017_PstIMseI_PA	60.52
4001	M6_2000155_PstIMspI_PA	60.52
4002	M6_2096364_PstIMluI_PA	60.52
4003	M6_1097445_PstIMspI_PA	60.52
4004	M6_3125416_PstIMseI_PA	60.52
4005	M6_780313_PstIMseI_PA	60.52
4006	M6_643181_PstIMseI_PA	60.52
4007	M6_455242_PstIMspI_PA	60.52
4008	M6_493258_PstIMseI_PA	60.52
4009	M6_644110_PstIMspI_PA	60.52
4010	M6_1755268_PstIMspI_PA	60.52
4011	M6_556514_PstIMseI_PA	60.52
4012	M6_1037100_PstIMspI_PA	60.52
4013	M6_2055223_PstIMseI_PA	60.52
4014	Opata_4385025_PstIMseI_PA	60.52
4015	M6_268701_PstIMluI_PA	60.52
4016	M6_593419_PstIMspI_PA	60.52
4017	Opata_307046_PstIMseI_PA	60.52
4018	M6_17503_PstIMspI_PA	60.52
4019	M6_1552702_PstIMseI_PA	60.52
4020	M6_456697_PstIMseI_PA	60.52
4021	M6_971711_PstIMseI_PA	60.52
4022	M6_629281_PstIMseI_PA	60.52
4023	M6_1156945_PstIMseI_PA	60.52
4024	M6_743533_PstIMseI_PA	60.52
4025	M6_2128949_PstIMseI_PA	60.52
4026	M6_991972_PstIMluI_PA	60.52
4027	M6_849282_PstIMseI_PA	60.52
4028	M6_3217998_PstIMspI_PA	60.52
4029	M6_17638_PstIMseI_PA	60.52
4030	M6_143060_PstIMseI_PA	60.52
4031	M6_2062094_PstIMseI_PA	60.52
4032	M6_25486_PstIMspI_PA	60.52
4033	M6_1596125_PstIMspI_PA	60.52
4034	Opata_811790_PstIMspI_PA	60.52
4035	Opata_678493_PstIMspI_PA	60.52
4036	Opata_376097_79_PstIMspI_SNP	60.52
4037	Opata_2236657_PstIMspI_PA	60.52
4038	M6_419096_PstIMspI_PA	60.52
4039	M6_70113_PstIMspI_PA	60.52
4040	M6_411239_PstIMspI_PA	60.52
4041	M6_12807_PstIMseI_PA	60.52
4042	M6_147384_PstIMseI_PA	60.52
4043	M6_1497980_PstIMseI_PA	60.52
4044	M6_3404997_PstIMseI_PA	60.52
4045	M6_39013_PstIMseI_PA	60.52
4046	M6_23103_PstIMseI_PA	60.52
4047	Opata_381425_PstIMseI_PA	60.52
4048	Opata_2972583_PstIMspI_PA	60.52
4049	M6_1700156_PstIMseI_PA	60.52
4050	M6_1955458_PstIMspI_PA	60.52
4051	M6_1705084_PstIMspI_PA	60.52
4052	Opata_55076_PstIMseI_PA	60.52
4053	M6_272124_PstIMseI_PA	60.52
4054	M6_494448_PstIMspI_PA	60.52
4055	Opata_1117460_PstIMspI_PA	60.52
4056	M6_961298_PstIMspI_PA	60.52
4057	M6_796901_PstIMseI_PA	60.52
4058	M6_729155_PstIMspI_PA	60.52
4059	M6_357936_PstIMspI_PA	60.52
4060	M6_2641396_PstIMspI_PA	60.52
4061	Opata_1878192_PstIMspI_PA	60.52
4062	Opata_613945_PstIMseI_PA	60.52
4063	M6_954938_PstIMseI_PA	60.52
4064	M6_3011384_PstIMspI_PA	60.52
4065	M6_261624_PstIMseI_PA	60.52
4066	M6_712879_PstIMseI_PA	60.52
4067	M6_43812_PstIMspI_PA	60.52
4068	M6_344750_PstIMspI_PA	60.52
4069	Opata_2199373_PstIMspI_PA	60.52
4070	M6_1915839_PstIMspI_PA	60.52
4071	M6_188257_PstIMseI_PA	60.52
4072	Opata_928550_PstIMseI_PA	60.52
4073	Opata_388974_PstIMspI_PA	60.52
4074	M6_365809_PstIMseI_PA	60.52
4075	M6_1776176_PstIMseI_PA	60.52
4076	Opata_115815_PstIMspI_PA	60.52
4077	M6_1416446_PstIMseI_PA	60.52
4078	M6_1145992_PstIMseI_PA	60.52
4079	M6_378623_PstIMspI_PA	60.52
4080	M6_1654740_PstIMspI_PA	60.52
4081	M6_1000132_PstIMspI_PA	60.52
4082	M6_33677_PstIMseI_PA	60.52
4083	M6_868794_PstIMspI_PA	60.52
4084	Opata_1007353_PstIMseI_PA	60.52
4085	M6_48546_PstIMseI_PA	60.52
4086	M6_70027_PstIMseI_PA	60.52
4087	M6_146250_PstIMspI_PA	60.52
4088	M6_814595_PstIMspI_PA	60.52
4089	Opata_292956_PstIMseI_PA	60.52
4090	M6_1387723_PstIMseI_PA	60.52
4091	M6_323443_PstIMspI_PA	60.52
4092	M6_679884_PstIMspI_PA	60.52
4093	M6_611082_PstIMspI_PA	60.52
4094	M6_24934_PstIMseI_PA	60.52
4095	Opata_559744_PstIMspI_PA	60.52
4096	Opata_3970151_PstIMspI_PA	60.52
4097	M6_1300759_PstIMspI_PA	60.52
4098	Opata_2634089_PstIMspI_PA	60.52
4099	M6_443078_PstIMspI_PA	60.52
4100	M6_2027646_PstIMspI_PA	60.52
4101	M6_581722_PstIMseI_PA	60.52
4102	Opata_2995627_PstIMspI_PA	60.52
4103	M6_2023095_PstIMspI_PA	60.52
4104	M6_1053212_PstIMspI_PA	60.52
4105	M6_397882_PstIMspI_PA	60.52
4106	Opata_554382_PstIMspI_PA	60.52
4107	M6_3197757_PstIMspI_PA	60.52
4108	M6_2697115_PstIMspI_PA	60.52
4109	M6_1550909_PstIMseI_PA	60.52
4110	M6_1212994_PstIMseI_PA	60.52
4111	M6_2939739_PstIMspI_PA	60.52
4112	M6_664571_PstIMspI_PA	60.52
4113	M6_1139245_PstIMseI_PA	60.52
4114	M6_935289_PstIMspI_PA	60.52
4115	M6_714270_PstIMspI_PA	60.52
4116	M6_478976_PstIMspI_PA	60.52
4117	M6_799650_PstIMspI_PA	60.52
4118	Opata_2949319_PstIMspI_PA	60.52
4119	M6_456918_PstIMspI_PA	60.52
4120	Opata_3799994_PstIMspI_PA	60.52
4121	Opata_1171506_PstIMspI_PA	60.52
4122	M6_138401_PstIMspI_PA	60.52
4123	M6_2571274_PstIMspI_PA	60.52
4124	Opata_3952221_PstIMspI_PA	60.52
4125	M6_714569_PstIMseI_PA	60.52
4126	Opata_784508_PstIMspI_PA	60.52
4127	M6_448638_PstIMseI_PA	60.52
4128	M6_1361942_PstIMspI_PA	60.52
4129	M6_1184559_PstIMseI_PA	60.52
4130	M6_2769241_PstIMseI_PA	60.52
4131	M6_1163725_PstIMseI_PA	60.52
4132	M6_61695_PstIMseI_PA	60.52
4133	M6_499532_PstIMspI_PA	60.52
4134	M6_955927_PstIMseI_PA	60.52
4135	M6_930421_PstIMspI_PA	60.52
4136	M6_3249942_PstIMspI_PA	60.52
4137	M6_379019_PstIMspI_PA	60.52
4138	M6_220915_PstIMseI_PA	60.52
4139	M6_358107_PstIMspI_PA	60.52
4140	M6_1446786_PstIMspI_PA	60.52
4141	M6_1764378_PstIMspI_PA	60.52
4142	M6_61769_PstIMseI_PA	60.52
4143	M6_365351_PstIMspI_PA	60.52
4144	M6_2669314_PstIMspI_PA	60.52
4145	Opata_965499_PstIMseI_PA	60.52
4146	M6_1876837_PstIMspI_PA	60.52
4147	M6_490172_PstIMseI_PA	60.52
4148	Opata_1654068_PstIMspI_PA	60.52
4149	Opata_1499416_PstIMspI_PA	60.52
4150	M6_872758_PstIMspI_PA	60.52
4151	M6_397610_PstIMspI_PA	60.52
4152	M6_669789_PstIMseI_PA	60.52
4153	M6_271033_PstIMspI_PA	60.52
4154	Opata_1306792_PstIMspI_PA	60.52
4155	M6_468883_PstIMspI_PA	60.52
4156	M6_3458499_PstIMspI_PA	60.52
4157	M6_827329_PstIMseI_PA	60.52
4158	M6_3027224_PstIMspI_PA	60.52
4159	Opata_2995731_PstIMspI_PA	60.52
4160	M6_12074_PstIMseI_PA	60.52
4161	M6_123816_PstIMspI_PA	60.52
4162	M6_1653055_PstIMspI_PA	60.52
4163	Opata_674571_PstIMspI_PA	60.52
4164	Opata_71353_PstIMseI_PA	60.52
4165	Opata_3573417_PstIMseI_PA	60.52
4166	Opata_325780_PstIMseI_PA	60.52
4167	Opata_395822_PstIMspI_PA	60.52
4168	Opata_1449693_PstIMspI_PA	60.52
4169	Opata_2437081_PstIMspI_PA	60.52
4170	Opata_1110159_PstIMspI_PA	60.52
4171	Opata_217165_PstIMseI_PA	60.52
4172	Opata_3690418_PstIMseI_PA	60.52
4173	Opata_902871_PstIMseI_PA	60.52
4174	Opata_609923_PstIMspI_PA	60.52
4175	Opata_1875709_PstIMspI_PA	60.52
4176	Opata_185557_PstIMluI_PA	60.52
4177	Opata_739207_PstIMseI_PA	60.52
4178	M6_848252_PstIMseI_PA	60.52
4179	M6_3112749_PstIMspI_PA	60.52
4180	M6_2727859_PstIMluI_PA	60.52
4181	Opata_2925589_PstIMseI_PA	60.52
4182	Opata_2434725_PstIMspI_PA	60.52
4183	Opata_933291_PstIMseI_PA	60.52
4184	Opata_333748_PstIMseI_PA	60.52
4185	Opata_301821_PstIMspI_PA	60.52
4186	Opata_1123177_PstIMspI_PA	60.52
4187	Opata_3282266_PstIMspI_PA	60.52
4188	Opata_4348769_PstIMseI_PA	60.52
4189	Opata_242779_PstIMspI_PA	60.52
4190	Opata_991746_PstIMspI_PA	60.52
4191	Opata_1191244_PstIMspI_PA	60.52
4192	Opata_878753_PstIMspI_PA	60.52
4193	Opata_1284689_PstIMseI_PA	60.52
4194	Opata_324236_PstIMseI_PA	60.52
4195	Opata_1045810_PstIMspI_PA	60.52
4196	Opata_143191_PstIMseI_PA	60.52
4197	M6_1105260_PstIMseI_PA	60.52
4198	M6_840742_PstIMspI_PA	60.52
4199	M6_414019_PstIMseI_PA	60.52
4200	Opata_652213_PstIMspI_PA	60.52
4201	Opata_274962_PstIMseI_PA	60.52
4202	Opata_568828_PstIMspI_PA	60.52
4203	Opata_1175505_PstIMseI_PA	60.52
4204	Opata_3946027_PstIMspI_PA	60.52
4205	M6_1209449_PstIMspI_PA	60.52
4206	Opata_799452_PstIMseI_PA	60.52
4207	Opata_2463129_PstIMseI_PA	60.52
4208	Opata_3489511_PstIMseI_PA	60.52
4209	Opata_1375417_PstIMspI_PA	60.52
4210	M6_442005_PstIMseI_PA	60.52
4211	Opata_1039318_PstIMseI_PA	60.52
4212	Opata_348579_PstIMspI_PA	60.52
4213	Opata_1717405_PstIMspI_PA	60.52
4214	Opata_348064_PstIMseI_PA	60.52
4215	Opata_245643_PstIMspI_PA	60.52
4216	Opata_2064172_PstIMspI_PA	60.52
4217	M6_456520_PstIMspI_PA	60.52
4218	M6_1436309_PstIMseI_PA	60.52
4219	Opata_2764054_PstIMspI_PA	60.52
4220	Opata_326859_PstIMspI_PA	60.52
4221	Opata_2085177_PstIMspI_PA	60.52
4222	Opata_2776609_PstIMseI_PA	60.52
4223	Opata_485771_PstIMspI_PA	60.52
4224	Opata_3438584_PstIMspI_PA	60.52
4225	Opata_1189960_PstIMspI_PA	60.52
4226	Opata_1205237_PstIMspI_PA	60.52
4227	Opata_1006489_PstIMseI_PA	60.52
4228	Opata_371371_PstIMspI_PA	60.52
4229	Opata_732636_PstIMseI_PA	60.52
4230	Opata_2729341_PstIMspI_PA	60.52
4231	Opata_1242999_PstIMspI_PA	60.52
4232	Opata_3649710_PstIMspI_PA	60.52
4233	Opata_3650017_PstIMseI_PA	60.52
4234	Opata_1183581_PstIMseI_PA	60.52
4235	Opata_1745975_PstIMspI_PA	60.52
4236	Opata_1756875_PstIMspI_PA	60.52
4237	M6_2903409_PstIMseI_PA	60.52
4238	M6_608285_PstIMspI_PA	60.52
4239	Opata_2204104_PstIMspI_PA	60.52
4240	M6_1465785_PstIMseI_PA	60.52
4241	M6_2511156_PstIMspI_PA	60.52
4242	M6_1495733_PstIMspI_PA	60.52
4243	M6_2005098_PstIMspI_PA	60.52
4244	M6_1220471_PstIMseI_PA	60.52
4245	Opata_2449169_PstIMspI_PA	60.52
4246	M6_530461_PstIMspI_PA	60.52
4247	Opata_701929_PstIMspI_PA	60.52
4248	Opata_229152_PstIMspI_PA	60.52
4249	Opata_1592329_PstIMspI_PA	60.52
4250	M6_653632_PstIMseI_PA	60.52
4251	Opata_1821969_PstIMspI_PA	60.52
4252	M6_1217590_PstIMseI_PA	60.52
4253	M6_1100571_PstIMseI_PA	60.52
4254	M6_506345_PstIMseI_PA	60.52
4255	M6_2368694_PstIMseI_PA	60.52
4256	M6_505146_PstIMseI_PA	60.52
4257	M6_2024777_PstIMspI_PA	60.52
4258	M6_589096_PstIMseI_PA	60.52
4259	M6_128777_PstIMseI_PA	60.52
4260	M6_120155_PstIMseI_PA	60.52
4261	M6_106463_PstIMseI_PA	60.52
4262	M6_1065465_PstIMspI_PA	60.52
4263	Opata_393043_PstIMseI_PA	60.52
4264	M6_1073254_PstIMseI_PA	60.52
4265	M6_890901_PstIMspI_PA	60.52
4266	M6_2896147_PstIMspI_PA	60.52
4267	M6_3475213_PstIMspI_PA	60.52
4268	M6_2521234_PstIMseI_PA	60.52
4269	M6_604802_PstIMseI_PA	60.52
4270	M6_236629_PstIMseI_PA	60.52
4271	M6_817209_PstIMspI_PA	60.52
4272	M6_965885_PstIMseI_PA	60.52
4273	Opata_909952_PstIMseI_PA	60.52
4274	Opata_2627274_PstIMspI_PA	60.52
4275	Opata_3795_PstIMseI_PA	60.52
4276	Opata_3071165_PstIMspI_PA	60.52
4277	M6_247001_PstIMseI_PA	60.52
4278	M6_789661_PstIMseI_PA	60.52
4279	M6_2182303_PstIMseI_PA	60.52
4280	M6_546455_PstIMseI_PA	60.52
4281	Opata_1842136_PstIMspI_PA	60.52
4282	M6_630456_PstIMseI_PA	60.52
4283	M6_1553734_PstIMseI_PA	60.52
4284	M6_476567_PstIMluI_PA	60.52
4285	M6_5902_PstIMseI_PA	60.52
4286	M6_1776633_PstIMseI_PA	60.52
4287	M6_517645_PstIMseI_PA	60.52
4288	Opata_690193_PstIMspI_PA	60.52
4289	M6_4156764_PstIMseI_PA	60.52
4290	M6_248188_PstIMspI_PA	60.52
4291	M6_313128_PstIMseI_PA	60.52
4292	M6_2659567_PstIMluI_PA	60.52
4293	M6_1513333_PstIMluI_PA	60.52
4294	M6_928743_PstIMspI_PA	60.52
4295	M6_1008488_PstIMseI_PA	60.52
4296	M6_1299710_PstIMseI_PA	60.52
4297	M6_812726_PstIMseI_PA	60.52
4298	Opata_2117022_PstIMspI_PA	60.52
4299	Xcdo665A	60.6
4300	Xgpw1030	60.6
4301	wsnp_JD_c930_1368255	60.96
4302	wsnp_Ex_rep_c67320_65870601	61.1
4303	wsnp_JD_c10389_11059599	61.1
4304	Xgwm410.2	61.8
4305	XgbxR739	61.8
4306	YrCN19	61.8
4307	BobWhite_c39184_140	62.01
4308	GENE-1711_923	62.01
4309	BS00049876_51	62.01
4310	RAC875_c38003_164	62.86
4311	Xgwm148	63.2
4312	Xmwg950	63.8
4313	Xfbb353	63.8
4314	wsnp_Ex_c2388_4476302	64.62
4315	wsnp_Ra_c4321_7860456	64.62
4316	wsnp_Ex_rep_c66551_64836462	64.62
4317	Opata_4143894_68_PstIMspI_SNP	64.62
4318	Opata_1096054_59_PstIMseI_SNP	64.62
4319	M6_92030_PstIMluI_PA	64.62
4320	Opata_994833_58_PstIMspI_SNP	64.62
4321	Opata_8790_17_PstIMseI_SNP	64.62
4322	Opata_107828_40_PstIMseI_SNP	64.62
4323	Opata_2394897_65_PstIMspI_SNP	64.62
4324	Opata_4029124_60_PstIMseI_SNP	64.62
4325	Opata_2957468_17_PstIMspI_SNP	64.62
4326	Opata_328343_2_PstIMseI_SNP	64.62
4327	Opata_1672753_36_PstIMspI_SNP	64.62
4328	Opata_10717_50_PstIMseI_SNP	64.62
4329	M6_689098_PstIMseI_PA	64.62
4330	Opata_522692_30_PstIMspI_SNP	64.62
4331	Opata_1672753_29_PstIMspI_SNP	64.62
4332	Opata_3626816_57_PstIMspI_SNP	64.62
4333	Opata_292797_75_PstIMseI_SNP	64.62
4334	Opata_1096054_7_PstIMseI_SNP	64.62
4335	Opata_1552212_51_PstIMspI_SNP	64.62
4336	Opata_18185_25_PstIMseI_SNP	64.62
4337	Opata_994833_59_PstIMspI_SNP	64.62
4338	Opata_1672753_72_PstIMspI_SNP	64.62
4339	M6_704943_PstIMseI_PA	64.62
4340	Opata_2195451_56_PstIMseI_SNP	64.62
4341	Opata_1697673_38_PstIMspI_SNP	64.62
4342	Opata_1366847_65_PstIMspI_SNP	64.62
4343	Opata_328343_25_PstIMseI_SNP	64.62
4344	Opata_4194519_3_PstIMspI_SNP	64.62
4345	Opata_4143894_30_PstIMspI_SNP	64.62
4346	M6_575435_PstIMspI_PA	64.62
4347	Opata_3007391_PstIMspI_PA	64.62
4348	Opata_1745314_PstIMspI_PA	64.62
4349	Opata_4194519_73_PstIMspI_SNP	64.62
4350	Opata_1647443_76_PstIMspI_SNP	64.62
4351	Opata_535121_PstIMspI_PA	64.62
4352	Opata_2891846_PstIMspI_PA	64.62
4353	Opata_1771057_PstIMspI_PA	64.62
4354	Opata_412097_PstIMspI_PA	64.62
4355	Opata_3635253_85_PstIMspI_SNP	64.62
4356	Opata_494284_PstIMspI_PA	64.62
4357	Opata_899766_PstIMseI_PA	64.62
4358	Opata_831696_PstIMspI_PA	64.62
4359	Opata_766221_9_PstIMspI_SNP	64.62
4360	Opata_1696371_55_PstIMspI_SNP	64.62
4361	Opata_1074076_PstIMspI_PA	64.62
4362	Opata_1125385_71_PstIMspI_SNP	64.62
4363	Opata_489178_PstIMspI_PA	64.62
4364	Opata_270582_PstIMspI_PA	64.62
4365	Opata_1913061_PstIMspI_PA	64.62
4366	Opata_538402_PstIMspI_PA	64.62
4367	M6_169136_PstIMspI_PA	64.62
4368	Opata_323208_26_PstIMspI_SNP	64.62
4369	Opata_15224_PstIMspI_PA	64.62
4370	Opata_2446703_86_PstIMspI_SNP	64.62
4371	Opata_323208_8_PstIMspI_SNP	64.62
4372	Opata_4012967_12_PstIMspI_SNP	64.62
4373	Opata_2470501_PstIMspI_PA	64.62
4374	Opata_899131_PstIMseI_PA	64.62
4375	Opata_1600718_59_PstIMspI_SNP	64.62
4376	Opata_4062975_31_PstIMspI_SNP	64.62
4377	Opata_681380_3_PstIMspI_SNP	64.62
4378	Opata_681380_55_PstIMspI_SNP	64.62
4379	Opata_3507292_8_PstIMspI_SNP	64.62
4380	Opata_4251081_33_PstIMspI_SNP	64.62
4381	Opata_1118095_PstIMseI_PA	64.62
4382	Opata_2613046_83_PstIMspI_SNP	64.62
4383	M6_2650518_PstIMseI_PA	64.62
4384	M6_668879_PstIMspI_PA	64.62
4385	M6_3577388_PstIMspI_PA	64.62
4386	M6_256422_PstIMseI_PA	64.62
4387	Opata_2013399_PstIMspI_PA	64.62
4388	Opata_78448_PstIMspI_PA	64.62
4389	M6_299237_PstIMspI_PA	64.62
4390	Opata_1298936_30_PstIMspI_SNP	64.62
4391	M6_84521_PstIMseI_PA	64.62
4392	M6_899644_PstIMseI_PA	64.62
4393	Opata_1298936_16_PstIMspI_SNP	64.62
4394	Opata_472456_PstIMseI_PA	64.62
4395	M6_347956_PstIMseI_PA	64.62
4396	Opata_2864117_PstIMspI_PA	64.62
4397	Opata_653044_PstIMspI_PA	64.62
4398	Opata_792174_PstIMseI_PA	64.62
4399	M6_19048_PstIMseI_PA	64.62
4400	M6_1434463_PstIMseI_PA	64.62
4401	Opata_1564438_PstIMspI_PA	64.62
4402	Opata_2744956_PstIMspI_PA	64.62
4403	M6_653005_PstIMspI_PA	64.62
4404	Opata_1866996_PstIMspI_PA	64.62
4405	M6_835865_PstIMspI_PA	64.62
4406	Opata_1227793_PstIMseI_PA	64.62
4407	Opata_1647443_62_PstIMspI_SNP	64.62
4408	Opata_3852047_PstIMspI_PA	64.62
4409	Opata_1099008_PstIMspI_PA	64.62
4410	M6_27076_PstIMseI_PA	64.62
4411	Opata_799504_14_PstIMseI_SNP	64.62
4412	Opata_3137083_PstIMspI_PA	64.62
4413	M6_130729_PstIMseI_PA	64.62
4414	Opata_1001389_9_PstIMseI_SNP	64.62
4415	Opata_1573428_PstIMspI_PA	64.62
4416	M6_84446_PstIMseI_PA	64.62
4417	Opata_3576212_PstIMspI_PA	64.62
4418	M6_985325_PstIMseI_PA	64.62
4419	M6_85566_PstIMseI_PA	64.62
4420	M6_885838_PstIMluI_PA	64.62
4421	M6_74191_PstIMseI_PA	64.62
4422	M6_13638_PstIMseI_PA	64.62
4423	M6_997868_PstIMseI_PA	64.62
4424	M6_783585_PstIMseI_PA	64.62
4425	Opata_549129_PstIMspI_PA	64.62
4426	Opata_3792804_PstIMspI_PA	64.62
4427	M6_735189_PstIMspI_PA	64.62
4428	M6_1002928_PstIMseI_PA	64.62
4429	M6_3272911_PstIMspI_PA	64.62
4430	M6_307837_PstIMseI_PA	64.62
4431	M6_455009_PstIMseI_PA	64.62
4432	M6_479125_PstIMseI_PA	64.62
4433	Opata_821510_75_PstIMseI_SNP	64.62
4434	M6_1388401_PstIMspI_PA	64.62
4435	M6_667831_PstIMspI_PA	64.62
4436	Opata_1252761_PstIMseI_PA	64.62
4437	M6_2972007_PstIMspI_PA	64.62
4438	Opata_1705337_21_PstIMspI_SNP	64.62
4439	Opata_3210676_PstIMspI_PA	64.62
4440	M6_883236_PstIMseI_PA	64.62
4441	Opata_2440528_PstIMspI_PA	64.62
4442	M6_5911_PstIMseI_PA	64.62
4443	Opata_21457_72_PstIMseI_SNP	64.62
4444	Opata_3378165_PstIMspI_PA	64.62
4445	Opata_3089710_PstIMspI_PA	64.62
4446	M6_87764_PstIMseI_PA	64.62
4447	Opata_38409_56_PstIMseI_SNP	64.62
4448	Opata_3340049_PstIMspI_PA	64.62
4449	M6_1523729_PstIMseI_PA	64.62
4450	M6_1123946_PstIMspI_PA	64.62
4451	Opata_210671_84_PstIMseI_SNP	64.62
4452	Opata_3461563_PstIMspI_PA	64.62
4453	Opata_454800_PstIMseI_PA	64.62
4454	M6_653295_PstIMseI_PA	64.62
4455	Opata_15497_PstIMseI_PA	64.62
4456	Opata_2934422_PstIMspI_PA	64.62
4457	M6_227651_PstIMspI_PA	64.62
4458	Opata_343936_PstIMluI_PA	64.62
4459	M6_416049_PstIMspI_PA	64.62
4460	M6_3385131_PstIMseI_PA	64.62
4461	Opata_957126_PstIMseI_PA	64.62
4462	M6_204133_PstIMspI_PA	64.62
4463	Opata_2304269_PstIMseI_PA	64.62
4464	Opata_703228_75_PstIMspI_SNP	64.62
4465	M6_646389_PstIMseI_PA	64.62
4466	M6_391560_PstIMspI_PA	64.62
4467	Opata_38409_76_PstIMseI_SNP	64.62
4468	M6_4083969_PstIMseI_PA	64.62
4469	Opata_2542625_PstIMspI_PA	64.62
4470	Opata_61802_PstIMseI_PA	64.62
4471	M6_3514643_PstIMspI_PA	64.62
4472	Opata_1549095_PstIMspI_PA	64.62
4473	Opata_3501122_PstIMspI_PA	64.62
4474	Opata_380840_PstIMspI_PA	64.62
4475	M6_1162029_PstIMluI_PA	64.62
4476	Opata_583768_PstIMspI_PA	64.62
4477	M6_956919_PstIMseI_PA	64.62
4478	M6_975945_PstIMseI_PA	64.62
4479	Opata_1576233_PstIMspI_PA	64.62
4480	Opata_462488_PstIMseI_PA	64.62
4481	Opata_3758579_PstIMspI_PA	64.62
4482	M6_235919_PstIMseI_PA	64.62
4483	Opata_1949372_PstIMspI_PA	64.62
4484	M6_455562_PstIMspI_PA	64.62
4485	Opata_1288494_PstIMspI_PA	64.62
4486	M6_3910889_PstIMseI_PA	64.62
4487	Opata_1453709_14_PstIMspI_SNP	64.62
4488	Opata_1082236_PstIMseI_PA	64.62
4489	M6_1699044_PstIMspI_PA	64.62
4490	Opata_1765100_PstIMspI_PA	64.62
4491	Opata_1270952_PstIMseI_PA	64.62
4492	M6_478002_PstIMspI_PA	64.62
4493	M6_171708_PstIMseI_PA	64.62
4494	M6_83792_PstIMluI_PA	64.62
4495	M6_2490500_PstIMspI_PA	64.62
4496	Opata_1667556_PstIMspI_PA	64.62
4497	M6_3294218_PstIMseI_PA	64.62
4498	Opata_3026956_PstIMspI_PA	64.62
4499	M6_1913656_PstIMseI_PA	64.62
4500	Opata_358812_PstIMspI_PA	64.62
4501	Opata_1753098_PstIMspI_PA	64.62
4502	M6_4207173_PstIMseI_PA	64.62
4503	M6_264957_PstIMseI_PA	64.62
4504	Opata_3019736_56_PstIMspI_SNP	64.62
4505	Opata_46111_PstIMluI_PA	64.62
4506	M6_1609205_PstIMspI_PA	64.62
4507	M6_2446244_PstIMspI_PA	64.62
4508	Opata_288568_PstIMspI_PA	64.62
4509	Opata_855727_PstIMspI_PA	64.62
4510	M6_1084180_PstIMseI_PA	64.62
4511	M6_2944126_PstIMspI_PA	64.62
4512	M6_664075_PstIMseI_PA	64.62
4513	Opata_1527445_PstIMseI_PA	64.62
4514	Opata_2982074_PstIMspI_PA	64.62
4515	Opata_2640_PstIMseI_PA	64.62
4516	Opata_3434640_PstIMspI_PA	64.62
4517	Opata_2721519_PstIMspI_PA	64.62
4518	M6_501374_PstIMspI_PA	64.62
4519	Opata_3446368_PstIMspI_PA	64.62
4520	Opata_1211990_PstIMspI_PA	64.62
4521	M6_716749_PstIMspI_PA	64.62
4522	M6_607883_PstIMspI_PA	64.62
4523	M6_3024802_PstIMspI_PA	64.62
4524	M6_2063945_PstIMseI_PA	64.62
4525	M6_3259686_PstIMseI_PA	64.62
4526	Opata_1514433_PstIMspI_PA	64.62
4527	M6_1644309_PstIMluI_PA	64.62
4528	Opata_826289_PstIMspI_PA	64.62
4529	Opata_1982244_PstIMspI_PA	64.62
4530	M6_1117594_PstIMseI_PA	64.62
4531	M6_2327225_PstIMspI_PA	64.62
4532	M6_45065_PstIMspI_PA	64.62
4533	M6_1106584_PstIMspI_PA	64.62
4534	Opata_1552374_PstIMspI_PA	64.62
4535	M6_159274_PstIMseI_PA	64.62
4536	Opata_2144876_PstIMspI_PA	64.62
4537	Opata_718258_PstIMspI_PA	64.62
4538	Opata_2989047_PstIMspI_PA	64.62
4539	Opata_1008493_PstIMspI_PA	64.62
4540	M6_3127235_PstIMspI_PA	64.62
4541	Opata_809703_PstIMspI_PA	64.62
4542	M6_226445_PstIMseI_PA	64.62
4543	Opata_1583954_PstIMspI_PA	64.62
4544	Opata_1605670_PstIMspI_PA	64.62
4545	M6_1559903_PstIMspI_PA	64.62
4546	Opata_4099805_PstIMspI_PA	64.62
4547	Opata_722758_PstIMspI_PA	64.62
4548	M6_362014_PstIMspI_PA	64.62
4549	Opata_144351_PstIMseI_PA	64.62
4550	M6_331840_PstIMspI_PA	64.62
4551	Opata_2068893_PstIMspI_PA	64.62
4552	M6_982604_PstIMspI_PA	64.62
4553	M6_260923_PstIMseI_PA	64.62
4554	Opata_183313_PstIMseI_PA	64.62
4555	M6_1339327_PstIMspI_PA	64.62
4556	M6_279948_PstIMseI_PA	64.62
4557	M6_35604_PstIMspI_PA	64.62
4558	Opata_945731_PstIMspI_PA	64.62
4559	Opata_468868_PstIMseI_PA	64.62
4560	Opata_863449_PstIMspI_PA	64.62
4561	Opata_81952_PstIMseI_PA	64.62
4562	M6_1034954_PstIMspI_PA	64.62
4563	Opata_2032201_PstIMspI_PA	64.62
4564	Opata_4195457_PstIMspI_PA	64.62
4565	M6_2765377_PstIMspI_PA	64.62
4566	M6_411814_PstIMseI_PA	64.62
4567	Opata_881929_PstIMspI_PA	64.62
4568	Opata_3289647_PstIMspI_PA	64.62
4569	M6_1463559_PstIMspI_PA	64.62
4570	M6_303801_PstIMspI_PA	64.62
4571	Opata_2051397_PstIMspI_PA	64.62
4572	Opata_669347_PstIMspI_PA	64.62
4573	Opata_1647739_PstIMspI_PA	64.62
4574	M6_1242864_PstIMspI_PA	64.62
4575	M6_1249056_PstIMseI_PA	64.62
4576	M6_1841576_PstIMspI_PA	64.62
4577	Opata_1255303_PstIMspI_PA	64.62
4578	M6_558287_PstIMspI_PA	64.62
4579	Opata_2259324_PstIMspI_PA	64.62
4580	M6_1033334_PstIMseI_PA	64.62
4581	Opata_4135133_PstIMspI_PA	64.62
4582	Opata_3942976_PstIMspI_PA	64.62
4583	Opata_2807769_PstIMspI_PA	64.62
4584	Opata_300240_PstIMseI_PA	64.62
4585	Opata_2452290_PstIMspI_PA	64.62
4586	Opata_1509719_PstIMspI_PA	64.62
4587	M6_3195656_PstIMspI_PA	64.62
4588	M6_757011_PstIMspI_PA	64.62
4589	M6_1265764_PstIMseI_PA	64.62
4590	Opata_542899_PstIMspI_PA	64.62
4591	Opata_2291271_PstIMspI_PA	64.62
4592	M6_1568727_PstIMseI_PA	64.62
4593	Opata_3230583_PstIMspI_PA	64.62
4594	Opata_4030040_PstIMspI_PA	64.62
4595	Opata_416808_PstIMseI_PA	64.62
4596	Opata_246672_PstIMspI_PA	64.62
4597	M6_332021_PstIMspI_PA	64.62
4598	Opata_4166164_PstIMspI_PA	64.62
4599	Opata_3479110_PstIMspI_PA	64.62
4600	M6_1361997_PstIMspI_PA	64.62
4601	Opata_2228452_PstIMspI_PA	64.62
4602	Opata_2504896_PstIMspI_PA	64.62
4603	Opata_1876157_PstIMspI_PA	64.62
4604	Opata_3157642_PstIMspI_PA	64.62
4605	M6_660689_PstIMspI_PA	64.62
4606	M6_1516741_PstIMspI_PA	64.62
4607	M6_960349_PstIMseI_PA	64.62
4608	M6_345116_PstIMseI_PA	64.62
4609	Opata_1847520_PstIMspI_PA	64.62
4610	M6_1072713_PstIMspI_PA	64.62
4611	M6_90076_PstIMseI_PA	64.62
4612	M6_812566_PstIMseI_PA	64.62
4613	Opata_2733292_PstIMspI_PA	64.62
4614	Opata_3991319_PstIMspI_PA	64.62
4615	Opata_1553508_PstIMspI_PA	64.62
4616	Opata_1787844_PstIMspI_PA	64.62
4617	Opata_397540_PstIMspI_PA	64.62
4618	Opata_250637_PstIMspI_PA	64.62
4619	M6_82738_PstIMseI_PA	64.62
4620	Opata_1692898_PstIMspI_PA	64.62
4621	Opata_701365_PstIMspI_PA	64.62
4622	M6_1238385_PstIMspI_PA	64.62
4623	M6_2896770_PstIMspI_PA	64.62
4624	M6_1430301_PstIMspI_PA	64.62
4625	Opata_509918_81_PstIMseI_SNP	64.62
4626	Opata_509918_3_PstIMseI_SNP	64.62
4627	Opata_438784_PstIMspI_PA	64.62
4628	Opata_1726195_PstIMspI_PA	64.62
4629	Opata_743416_PstIMseI_PA	64.62
4630	Opata_752827_PstIMseI_PA	64.62
4631	Opata_3082265_PstIMspI_PA	64.62
4632	Opata_1592053_PstIMspI_PA	64.62
4633	Opata_836818_PstIMseI_PA	64.62
4634	Opata_3692590_PstIMspI_PA	64.62
4635	Opata_123148_PstIMspI_PA	64.62
4636	Opata_1089655_PstIMspI_PA	64.62
4637	Opata_1733837_PstIMspI_PA	64.62
4638	Opata_3713937_PstIMspI_PA	64.62
4639	Opata_290157_PstIMspI_PA	64.62
4640	Opata_933612_PstIMseI_PA	64.62
4641	M6_405895_PstIMspI_PA	64.62
4642	Opata_2150904_PstIMspI_PA	64.62
4643	Opata_359356_PstIMspI_PA	64.62
4644	Opata_395820_PstIMspI_PA	64.62
4645	Opata_562954_PstIMspI_PA	64.62
4646	Opata_988414_PstIMspI_PA	64.62
4647	Opata_114883_PstIMseI_PA	64.62
4648	Opata_736699_PstIMseI_PA	64.62
4649	Opata_97250_PstIMseI_PA	64.62
4650	Opata_1950380_PstIMspI_PA	64.62
4651	Opata_901949_PstIMseI_PA	64.62
4652	M6_1027446_PstIMseI_PA	64.62
4653	Opata_119157_PstIMseI_PA	64.62
4654	Opata_377286_PstIMspI_PA	64.62
4655	Opata_676635_PstIMseI_PA	64.62
4656	Opata_102152_PstIMseI_PA	64.62
4657	Opata_78118_PstIMseI_PA	64.62
4658	Opata_3728443_PstIMspI_PA	64.62
4659	M6_2861495_PstIMseI_PA	64.62
4660	Opata_2074820_PstIMspI_PA	64.62
4661	Opata_169456_PstIMspI_PA	64.62
4662	Opata_2676228_PstIMspI_PA	64.62
4663	Opata_1309925_PstIMseI_PA	64.62
4664	Opata_3089624_PstIMspI_PA	64.62
4665	Opata_486877_PstIMseI_PA	64.62
4666	Opata_389839_PstIMseI_PA	64.62
4667	Opata_1262363_PstIMspI_PA	64.62
4668	Opata_1781067_PstIMspI_PA	64.62
4669	Opata_555724_PstIMspI_PA	64.62
4670	Opata_4108702_PstIMspI_PA	64.62
4671	Opata_655132_PstIMseI_PA	64.62
4672	Opata_2135495_PstIMspI_PA	64.62
4673	Opata_799927_PstIMspI_PA	64.62
4674	Opata_35433_PstIMseI_PA	64.62
4675	Opata_355108_PstIMspI_PA	64.62
4676	Opata_432831_PstIMseI_PA	64.62
4677	Opata_315209_PstIMseI_PA	64.62
4678	Opata_479382_PstIMseI_PA	64.62
4679	Opata_4054672_PstIMspI_PA	64.62
4680	Opata_3091708_PstIMspI_PA	64.62
4681	Opata_2659324_PstIMspI_PA	64.62
4682	M6_186647_PstIMspI_PA	64.62
4683	Opata_268167_PstIMseI_PA	64.62
4684	Opata_373986_PstIMspI_PA	64.62
4685	Opata_369739_PstIMseI_PA	64.62
4686	Opata_1239160_PstIMspI_PA	64.62
4687	Opata_846179_PstIMseI_PA	64.62
4688	Opata_82822_PstIMseI_PA	64.62
4689	M6_3548440_PstIMspI_PA	64.62
4690	Opata_273074_PstIMseI_PA	64.62
4691	Opata_114559_PstIMseI_PA	64.62
4692	Opata_3715997_PstIMspI_PA	64.62
4693	Opata_1168083_PstIMspI_PA	64.62
4694	Opata_1516895_PstIMseI_PA	64.62
4695	Opata_2359300_PstIMspI_PA	64.62
4696	Opata_1720946_PstIMseI_PA	64.62
4697	Opata_2184667_PstIMspI_PA	64.62
4698	Opata_488710_PstIMseI_PA	64.62
4699	Opata_516469_PstIMspI_PA	64.62
4700	Opata_200168_PstIMseI_PA	64.62
4701	M6_1190726_PstIMspI_PA	64.62
4702	M6_109580_PstIMseI_PA	64.62
4703	Opata_2807352_PstIMseI_PA	64.62
4704	Opata_1568970_PstIMspI_PA	64.62
4705	Opata_328182_PstIMseI_PA	64.62
4706	Opata_484342_PstIMspI_PA	64.62
4707	Opata_18611_PstIMspI_PA	64.62
4708	Opata_678190_PstIMseI_PA	64.62
4709	Opata_1705449_PstIMspI_PA	64.62
4710	Opata_2890425_PstIMspI_PA	64.62
4711	Opata_244548_PstIMseI_PA	64.62
4712	Opata_142712_PstIMspI_PA	64.62
4713	Opata_166701_PstIMspI_PA	64.62
4714	Opata_266813_PstIMspI_PA	64.62
4715	Opata_549697_PstIMseI_PA	64.62
4716	Opata_160734_PstIMseI_PA	64.62
4717	Opata_693087_PstIMseI_PA	64.62
4718	Opata_480377_PstIMspI_PA	64.62
4719	Opata_65717_PstIMspI_PA	64.62
4720	Opata_216561_PstIMspI_PA	64.62
4721	Opata_109777_PstIMspI_PA	64.62
4722	Opata_536495_PstIMseI_PA	64.62
4723	Opata_332779_PstIMseI_PA	64.62
4724	Opata_1137282_PstIMseI_PA	64.62
4725	M6_21921_PstIMseI_PA	64.62
4726	Opata_24419_PstIMspI_PA	64.62
4727	Opata_949385_PstIMseI_PA	64.62
4728	Opata_2540248_PstIMspI_PA	64.62
4729	Opata_2376485_PstIMspI_PA	64.62
4730	Opata_258082_PstIMseI_PA	64.62
4731	Opata_767790_PstIMseI_PA	64.62
4732	Opata_2134880_PstIMluI_PA	64.62
4733	Opata_207340_PstIMluI_PA	64.62
4734	Opata_497425_PstIMseI_PA	64.62
4735	Opata_2220425_PstIMspI_PA	64.62
4736	Opata_248195_PstIMseI_PA	64.62
4737	Opata_2448831_PstIMspI_PA	64.62
4738	Opata_1670411_PstIMspI_PA	64.62
4739	Opata_31190_PstIMseI_PA	64.62
4740	Opata_167250_PstIMseI_PA	64.62
4741	M6_2417453_PstIMspI_PA	64.62
4742	Opata_69374_PstIMseI_PA	64.62
4743	Opata_2784769_PstIMluI_PA	64.62
4744	Opata_240684_PstIMseI_PA	64.62
4745	Opata_117015_PstIMseI_PA	64.62
4746	Opata_3411638_PstIMseI_PA	64.62
4747	Opata_1617914_PstIMspI_PA	64.62
4748	Opata_1234004_PstIMspI_PA	64.62
4749	M6_1322043_PstIMseI_PA	64.62
4750	Opata_3021434_PstIMspI_PA	64.62
4751	Opata_3566537_PstIMspI_PA	64.62
4752	Opata_145308_PstIMspI_PA	64.62
4753	Opata_722134_PstIMspI_PA	64.62
4754	Opata_1155054_PstIMseI_PA	64.62
4755	Opata_38970_PstIMseI_PA	64.62
4756	Opata_2560106_PstIMspI_PA	64.62
4757	Opata_213654_PstIMspI_PA	64.62
4758	Opata_2008489_PstIMspI_PA	64.62
4759	Opata_265576_PstIMseI_PA	64.62
4760	Opata_501254_PstIMseI_PA	64.62
4761	Opata_274820_PstIMseI_PA	64.62
4762	M6_704775_PstIMseI_PA	64.62
4763	M6_833849_PstIMseI_PA	64.62
4764	Opata_514530_PstIMspI_PA	64.62
4765	M6_3429185_PstIMspI_PA	64.62
4766	Opata_1177648_PstIMspI_PA	64.62
4767	Opata_1883332_PstIMspI_PA	64.62
4768	M6_972433_PstIMseI_PA	64.62
4769	Opata_1024352_PstIMspI_PA	64.62
4770	Opata_3024455_PstIMspI_PA	64.62
4771	M6_2039634_PstIMluI_PA	64.62
4772	M6_4047375_PstIMseI_PA	64.62
4773	Opata_845524_PstIMseI_PA	64.62
4774	M6_543215_PstIMseI_PA	64.62
4775	Opata_4021374_PstIMspI_PA	64.62
4776	Opata_4011886_PstIMspI_PA	64.62
4777	M6_631332_PstIMseI_PA	64.62
4778	M6_191697_PstIMspI_PA	64.62
4779	Opata_1542370_PstIMspI_PA	64.62
4780	Opata_1245529_PstIMspI_PA	64.62
4781	Opata_3314933_PstIMseI_PA	64.62
4782	M6_53211_PstIMspI_PA	64.62
4783	M6_721171_PstIMseI_PA	64.62
4784	M6_608072_PstIMseI_PA	64.62
4785	M6_310748_PstIMluI_PA	64.62
4786	M6_1123106_PstIMseI_PA	64.62
4787	Opata_133146_PstIMseI_PA	64.62
4788	Opata_536700_PstIMspI_PA	64.62
4789	M6_56246_PstIMseI_PA	64.62
4790	M6_639376_PstIMspI_PA	64.62
4791	M6_1041610_PstIMseI_PA	64.62
4792	M6_3401133_PstIMseI_PA	64.62
4793	M6_606139_PstIMseI_PA	64.62
4794	Opata_2504612_PstIMspI_PA	64.62
4795	Opata_114322_PstIMseI_PA	64.62
4796	M6_158328_PstIMspI_PA	64.62
4797	M6_772659_PstIMseI_PA	64.62
4798	M6_27618_PstIMseI_PA	64.62
4799	M6_204892_PstIMseI_PA	64.62
4800	Opata_2182778_PstIMspI_PA	64.62
4801	M6_216077_PstIMspI_PA	64.62
4802	M6_1067206_PstIMseI_PA	64.62
4803	M6_206445_PstIMspI_PA	64.62
4804	M6_1196232_PstIMseI_PA	64.62
4805	Opata_204274_PstIMspI_PA	64.62
4806	M6_3242835_PstIMseI_PA	64.62
4807	M6_104865_PstIMspI_PA	64.62
4808	M6_515273_PstIMseI_PA	64.62
4809	M6_1503082_PstIMseI_PA	64.62
4810	M6_53882_PstIMseI_PA	64.62
4811	M6_192718_PstIMseI_PA	64.62
4812	M6_2071764_PstIMseI_PA	64.62
4813	M6_275152_PstIMseI_PA	64.62
4814	M6_2604035_PstIMseI_PA	64.62
4815	Opata_5445_PstIMspI_PA	64.62
4816	M6_2519488_PstIMseI_PA	64.62
4817	M6_287680_PstIMspI_PA	64.62
4818	M6_1067362_PstIMseI_PA	64.62
4819	Opata_1486354_PstIMluI_PA	64.62
4820	M6_1141435_PstIMseI_PA	64.62
4821	M6_1327628_PstIMspI_PA	64.62
4822	M6_1003871_PstIMseI_PA	64.62
4823	Opata_1319553_PstIMseI_PA	64.62
4824	M6_328684_PstIMseI_PA	64.62
4825	M6_2025062_PstIMspI_PA	64.62
4826	M6_179109_PstIMseI_PA	64.62
4827	M6_1884002_PstIMspI_PA	64.62
4828	M6_77025_PstIMseI_PA	64.62
4829	M6_1032127_PstIMseI_PA	64.62
4830	M6_7735_PstIMseI_PA	64.62
4831	Opata_104486_PstIMseI_PA	64.62
4832	M6_104245_PstIMseI_PA	64.62
4833	M6_4081932_PstIMseI_PA	64.62
4834	M6_277674_PstIMseI_PA	64.62
4835	M6_84493_PstIMseI_PA	64.62
4836	M6_10873_PstIMspI_PA	64.62
4837	M6_1928463_PstIMspI_PA	64.62
4838	Opata_728663_PstIMseI_PA	64.62
4839	M6_1080266_PstIMseI_PA	64.62
4840	M6_1384178_PstIMspI_PA	64.62
4841	Opata_531503_PstIMseI_PA	64.62
4842	M6_386886_PstIMseI_PA	64.62
4843	Opata_475180_PstIMseI_PA	64.62
4844	Opata_678896_PstIMseI_PA	64.62
4845	M6_449032_PstIMseI_PA	64.62
4846	M6_2908750_PstIMspI_PA	64.62
4847	Opata_3468615_PstIMseI_PA	64.62
4848	Opata_1147861_PstIMseI_PA	64.62
4849	Opata_307318_PstIMspI_PA	64.62
4850	Opata_1166378_PstIMspI_PA	64.62
4851	M6_133127_PstIMseI_PA	64.62
4852	M6_721881_PstIMspI_PA	64.62
4853	Opata_10515_PstIMseI_PA	64.62
4854	Opata_48479_PstIMseI_PA	64.62
4855	Opata_3757631_PstIMspI_PA	64.62
4856	Opata_4278290_PstIMseI_PA	64.62
4857	Opata_436148_PstIMspI_PA	64.62
4858	Opata_4007491_PstIMspI_PA	64.62
4859	M6_1291670_PstIMluI_PA	64.62
4860	Opata_291780_PstIMspI_PA	64.62
4861	Opata_1539781_PstIMseI_PA	64.62
4862	Opata_3497073_PstIMseI_PA	64.62
4863	M6_63147_PstIMseI_PA	64.62
4864	Opata_3500860_PstIMseI_PA	64.62
4865	Opata_1153518_PstIMseI_PA	64.62
4866	M6_2230188_PstIMluI_PA	64.62
4867	M6_2365913_PstIMluI_PA	64.62
4868	Opata_1065658_PstIMseI_PA	64.62
4869	M6_440887_PstIMseI_PA	64.62
4870	M6_1318421_PstIMseI_PA	64.62
4871	M6_275839_PstIMseI_PA	64.62
4872	M6_632396_PstIMseI_PA	64.62
4873	M6_20633_PstIMspI_PA	64.62
4874	M6_2423306_PstIMluI_PA	64.62
4875	M6_109977_PstIMluI_PA	64.62
4876	M6_579460_PstIMseI_PA	64.62
4877	M6_187253_PstIMseI_PA	64.62
4878	M6_2623884_PstIMseI_PA	64.62
4879	Opata_1620730_PstIMspI_PA	64.62
4880	M6_2158_PstIMspI_PA	64.62
4881	M6_697141_PstIMseI_PA	64.62
4882	M6_2676701_PstIMluI_PA	64.62
4883	M6_1153794_PstIMluI_PA	64.62
4884	M6_1853_PstIMspI_PA	64.62
4885	M6_849048_PstIMseI_PA	64.62
4886	M6_557364_PstIMseI_PA	64.62
4887	Opata_389290_PstIMseI_PA	64.62
4888	Opata_3880205_PstIMspI_PA	64.62
4889	Opata_378672_PstIMseI_PA	64.62
4890	Opata_3615074_PstIMseI_PA	64.62
4891	Opata_355623_PstIMseI_PA	64.62
4892	Opata_528408_PstIMseI_PA	64.62
4893	M6_1775952_PstIMseI_PA	64.62
4894	M6_1789228_PstIMspI_PA	64.62
4895	Opata_164595_PstIMspI_PA	64.62
4896	Opata_1101397_PstIMspI_PA	64.62
4897	Opata_1917089_PstIMspI_PA	64.62
4898	Xwmc35	64.8
4899	Xfba374b	64.8
4900	Xtam72.3	64.8
4901	wsnp_Ex_rep_c66551_64836327	65.37
4902	BobWhite_c9843_117	65.37
4903	Xgwm410	65.4
4904	Xtam72	65.5
4905	wsnp_CAP11_c3271_1608092	65.64
4906	wsnp_Ex_c19371_28311667	65.64
4907	wsnp_Ex_rep_c67011_65463819	66.43
4908	wsnp_Ku_c2486_4751695	66.43
4909	wsnp_Ku_c2486_4751761	66.43
4910	wsnp_RFL_Contig3118_3061389	66.43
4911	wsnp_Ex_rep_c105401_89840110	66.43
4912	BS00072620_51	66.43
4913	BS00109330_51	66.43
4914	RAC875_c19575_84	66.43
4915	RAC875_rep_c114997_353	66.43
4916	D_F5XZDLF01CFO7W_135	66.43
4917	BS00070900_51	66.43
4918	D_GBUVHFX01CSU22_382	66.43
4919	Excalibur_c1986_439	66.43
4920	Excalibur_rep_c112367_293	66.43
4921	BS00099652_51	66.43
4922	Kukri_c63748_1453	66.43
4923	BS00002660_51	66.43
4924	Kukri_c3067_398	66.43
4925	JD_c8864_229	66.43
4926	Ku_c63748_1264	66.43
4927	Kukri_c45103_371	66.43
4928	BS00064153_51	66.43
4929	RFL_Contig772_2612	66.43
4930	BS00099658_51	66.43
4931	RAC875_c21811_284	66.43
4932	BS00013827_51	66.43
4933	BS00071756_51	66.43
4934	RAC875_rep_c106596_127	66.43
4935	RAC875_rep_c111225_330	66.43
4936	BS00048108_51	66.43
4937	Excalibur_c2454_118	66.43
4938	Excalibur_rep_c109694_113	66.43
4939	IAAV5802	66.43
4940	BS00038498_51	66.43
4941	Kukri_c13708_204	66.43
4942	Kukri_c40764_367	66.43
4943	RAC875_rep_c106566_197	66.43
4944	BS00011149_51	66.43
4945	Xwmc434	66.5
4946	Excalibur_c2454_333	66.87
4947	BS00063694_51	66.87
4948	BS00065036_51	66.87
4949	BS00065040_51	66.87
4950	Xbarc13	66.9
4951	Xfba106	66.9
4952	Xcdo405	66.9
4953	Xwsu1	66.9
4954	Xbarc7	67.4
4955	Xbarc183	68.7
4956	Xwmc477	69.4
4957	XgbxG520	69.5
4958	Xgpw1109	69.5
4959	QYr.sgi-2B.1	69.5
4960	QEet.inra-2B	69.5
4961	Xwmc245	69.6
4962	Xwmc592	69.6
4963	Xgwm55	69.8
4964	XgbxG142	69.8
4965	Xwmc498	69.8
4966	Xgwm271	69.8
4967	Xwg996	70.6
4968	Xbcd152	70.7
4969	IAAV6612	71.18
4970	Xbarc361	71.2
4971	Xcfa2278	71.3
4972	Xgpw1073	71.3
4973	Xgpw2225b	71.3
4974	Xgpw320	71.3
4975	Xfba106.2	71.3
4976	Xcdo405.2	71.3
4977	Yr27	71.3
4978	Xwmc179	71.3
4979	Xcfa2043b	71.5
4980	Xwsu1.1(Dor6)	71.5
4981	Xbarc55	71.5
4982	BS00006788_51	71.57
4983	RFL_Contig1863_250	71.57
4984	CAP12_c2436_132	71.57
4985	CAP8_c5108_139	71.57
4986	Excalibur_c3789_1742	71.57
4987	BS00011466_51	71.57
4988	RAC875_c49792_228	71.57
4989	Tdurum_contig29563_109	71.57
4990	Tdurum_contig29563_197	71.57
4991	BS00009263_51	71.57
4992	Tdurum_contig63516_381	71.57
4993	Xgwm55.1	71.7
4994	TA001263-0453	71.92
4995	Tdurum_contig54254_423	71.92
4996	Xgwm132	72
4997	Xgwm403	72
4998	Xgwm630	72.1
4999	Xbcd1709	72.1
5000	XksuF11	72.1
5001	Xbarc91	72.1
5002	Xbarc18	72.1
5003	Xbarc160	72.1
5004	Xbcd152.2	72.1
5005	Xbarc361.1	72.1
5006	Ne2	72.1
5007	XksuF11a	72.1
5008	Xwmc175b	72.1
5009	Xwmc261	72.1
5010	Xbarc98	72.1
5011	Xwmc474	72.1
5012	Xtam18	72.3
5013	Kukri_c11809_824	72.31
5014	RAC875_c829_355	72.31
5015	BS00029208_51	72.31
5016	Excalibur_c81644_345	72.31
5017	RAC875_c829_1971	72.31
5018	BS00063107_51	72.31
5019	4537365	72.39
5020	Xfbb47	72.5
5021	Xgwm374	72.5
5022	Xcdo370	72.5
5023	Xgwm319	72.5
5024	Xfbb21	72.5
5025	Xbarc167	72.5
5026	Xbarc128	72.5
5027	Xbcd1119	72.5
5028	Xcfd73	72.5
5029	Xwmc344	72.5
5030	Xfbb226a	72.5
5031	Xcnl2	72.5
5032	Xfbb75a	72.5
5033	Xwmc179c	72.5
5034	XksuD22	72.5
5035	Xfba64b	72.5
5036	QLr.osu-2B	72.5
5037	Xcdo388.1	72.5
5038	Xwmc27	72.5
5039	1200917	72.64
5040	3023000	72.64
5041	1051162	72.65
5042	Xfbb226	72.8
5043	Xfbb75	72.8
5044	Xgwm55.2	72.8
5045	Xfbb4	72.8
5046	Xbcd260	72.8
5047	Qfhs.inra-2B	72.8
5048	1268058	72.84
5049	1237851	72.85
5050	GENE-1676_1048	72.88
5051	GENE-1676_57	72.88
5052	Xcdo388	73
5053	Xgwm129	73.2
5054	Kukri_c4949_201	73.31
5055	wsnp_Ra_rep_c106119_89961852	73.35
5056	wsnp_Ra_rep_c117300_96881829	73.35
5057	BS00100939_51	73.35
5058	Excalibur_c16144_185	73.35
5059	BobWhite_c29830_126	73.35
5060	Excalibur_c27388_252	73.35
5061	Excalibur_c46590_290	73.35
5062	Excalibur_c46590_363	73.35
5063	Kukri_c74521_181	73.35
5064	Kukri_rep_c104422_192	73.35
5065	CAP11_c585_134	73.35
5066	IACX5750	73.35
5067	BS00003613_51	73.35
5068	Tdurum_contig30210_226	73.35
5069	BobWhite_c30520_281	73.35
5070	BobWhite_c30520_323	73.35
5071	BS00010160_51	73.35
5072	wsnp_Ex_c1668_3169623	73.35
5073	Kukri_c4949_261	73.35
5074	Excalibur_c40567_1893	73.35
5075	Kukri_c81650_446	73.35
5076	BS00016676_51	73.35
5077	1079344	73.46
5078	1123363	73.79
5079	Xgwm388	74.2
5080	Xfbb335	74.2
5081	Xfba199	74.2
5082	XksuF37	74.2
5083	Xbcd445b	74.2
5084	Xcnl6b	74.2
5085	Xbcd260c	74.2
5086	XgbxG553	74.2
5087	Xwmc265	74.2
5088	Sr36	74.2
5089	Xwmc245b	74.2
5090	Xwmc272	74.2
5091	Xgwm55b	74.2
5092	1734239	74.33
5093	3940437	74.33
5094	981396	74.36
5095	1004475	74.36
5096	1026706	74.36
5097	1100835	74.36
5098	1105111	74.36
5099	1108293	74.36
5100	1128838	74.36
5101	1130141	74.36
5102	1259377	74.36
5103	1279452	74.36
5104	1745817	74.36
5105	2362578	74.36
5106	3020404	74.36
5107	3020742	74.36
5108	3532877	74.36
5109	3570080	74.36
5110	4440216	74.36
5111	4991694	74.36
5112	2280745	74.44
5113	3532836	74.44
5114	4395286	74.44
5115	4439526	74.44
5116	1118562	74.44
5117	1087175	74.5
5118	1090656	74.5
5119	1104536	74.5
5120	1107431	74.5
5121	1124395	74.5
5122	2257519	74.5
5123	1229520	74.68
5124	1266714	74.68
5125	1865004	74.68
5126	2255595	74.68
5127	2299320	74.68
5128	3384852	74.68
5129	3960502	74.68
5130	4005269	74.68
5131	4009837	74.68
5132	4992139	74.68
5133	4992402	74.68
5134	4992779	74.68
5135	4539829	74.72
5136	1103093	74.73
5137	3023125	74.73
5138	1149444	74.82
5139	1010107	74.93
5140	1056388	74.93
5141	1081160	74.93
5142	1099224	74.93
5143	1105670	74.93
5144	1110736	74.93
5145	1110956	74.93
5146	1127429	74.93
5147	1131259	74.93
5148	1143381	74.93
5149	1148822	74.93
5150	1202297	74.93
5151	1207009	74.93
5152	1217756	74.93
5153	1241419	74.93
5154	1252754	74.93
5155	1253018	74.93
5156	1274296	74.93
5157	1385964	74.93
5158	1669704	74.93
5159	2275233	74.93
5160	2299653	74.93
5161	2306944	74.93
5162	2307491	74.93
5163	3020392	74.93
5164	3023900	74.93
5165	3064697	74.93
5166	4909798	74.93
5167	1002784	74.93
5168	wPt-3460	74.95
5169	1057743	74.95
5170	1019331	74.96
5171	1106231	74.96
5172	4409294	74.99
5173	1107190	75.05
5174	wPt-733214	75.06
5175	1102220	75.07
5176	520964	75.07
5177	1255255	75.09
5178	1146001	75.11
5179	116276	75.12
5180	1136358	75.15
5181	Opata_394524_PstIMspI_PA	75.18
5182	Opata_852119_PstIMseI_PA	75.18
5183	Opata_483871_12_PstIMseI_SNP	75.18
5184	Opata_196729_76_PstIMseI_SNP	75.18
5185	Opata_1906500_PstIMspI_PA	75.18
5186	Opata_2714971_PstIMspI_PA	75.18
5187	Opata_96986_19_PstIMseI_SNP	75.18
5188	Opata_288323_10_PstIMseI_SNP	75.18
5189	Opata_2887422_72_PstIMspI_SNP	75.18
5190	Opata_2446703_12_PstIMspI_SNP	75.18
5191	Opata_1927954_69_PstIMseI_SNP	75.18
5192	Opata_701767_43_PstIMspI_SNP	75.18
5193	M6_4182323_PstIMseI_PA	75.18
5194	Opata_1405022_46_PstIMseI_SNP	75.18
5195	Opata_1927954_19_PstIMseI_SNP	75.18
5196	Opata_1619386_41_PstIMspI_SNP	75.18
5197	Opata_400691_PstIMseI_PA	75.18
5198	Opata_275418_61_PstIMluI_SNP	75.18
5199	Opata_275418_47_PstIMluI_SNP	75.18
5200	Opata_1135540_90_PstIMseI_SNP	75.18
5201	Opata_970346_27_PstIMseI_SNP	75.18
5202	Opata_196729_75_PstIMseI_SNP	75.18
5203	Opata_703228_19_PstIMspI_SNP	75.18
5204	M6_1609292_PstIMseI_PA	75.18
5205	Opata_196729_45_PstIMseI_SNP	75.18
5206	Opata_2446703_7_PstIMspI_SNP	75.18
5207	Opata_288323_18_PstIMseI_SNP	75.18
5208	Opata_214500_20_PstIMseI_SNP	75.18
5209	Opata_45832_53_PstIMseI_SNP	75.18
5210	Opata_1927954_33_PstIMseI_SNP	75.18
5211	Opata_288323_31_PstIMseI_SNP	75.18
5212	Opata_312603_38_PstIMseI_SNP	75.18
5213	Opata_68689_13_PstIMseI_SNP	75.18
5214	Opata_2099689_10_PstIMspI_SNP	75.18
5215	Opata_610741_58_PstIMspI_SNP	75.18
5216	Opata_610741_10_PstIMspI_SNP	75.18
5217	Opata_665296_12_PstIMseI_SNP	75.18
5218	Opata_46543_32_PstIMseI_SNP	75.18
5219	M6_94633_PstIMspI_PA	75.18
5220	Opata_46543_34_PstIMseI_SNP	75.18
5221	Opata_46543_23_PstIMseI_SNP	75.18
5222	Opata_806348_PstIMseI_PA	75.18
5223	Opata_1778258_PstIMspI_PA	75.18
5224	M6_875837_PstIMspI_PA	75.18
5225	Opata_1697428_PstIMseI_PA	75.18
5226	Opata_359123_8_PstIMspI_SNP	75.18
5227	Opata_189244_73_PstIMseI_SNP	75.18
5228	Opata_1905097_PstIMseI_PA	75.18
5229	Opata_189244_35_PstIMseI_SNP	75.18
5230	Opata_189244_44_PstIMseI_SNP	75.18
5231	Opata_3600327_PstIMspI_PA	75.18
5232	Opata_364864_21_PstIMseI_SNP	75.18
5233	Opata_3102668_PstIMseI_PA	75.18
5234	Opata_364864_32_PstIMseI_SNP	75.18
5235	Opata_1149861_PstIMseI_PA	75.18
5236	Opata_82461_59_PstIMluI_SNP	75.18
5237	Opata_74056_PstIMseI_PA	75.18
5238	Opata_6282_12_PstIMluI_SNP	75.18
5239	Opata_1654656_PstIMspI_PA	75.18
5240	Opata_1875059_PstIMseI_PA	75.18
5241	Opata_2288693_PstIMspI_PA	75.18
5242	Opata_519692_PstIMseI_PA	75.18
5243	Opata_1574742_PstIMspI_PA	75.18
5244	Opata_3989297_PstIMspI_PA	75.18
5245	Opata_118592_PstIMspI_PA	75.18
5246	Opata_2918446_PstIMspI_PA	75.18
5247	Opata_814050_PstIMseI_PA	75.18
5248	Opata_344644_PstIMseI_PA	75.18
5249	Opata_921062_PstIMluI_PA	75.18
5250	M6_2913431_PstIMspI_PA	75.18
5251	Opata_958056_PstIMseI_PA	75.18
5252	Opata_2346847_PstIMluI_PA	75.18
5253	Opata_2690182_PstIMluI_PA	75.18
5254	Opata_223628_PstIMluI_PA	75.18
5255	M6_58731_PstIMseI_PA	75.18
5256	Opata_1798002_PstIMspI_PA	75.18
5257	Opata_3358818_PstIMspI_PA	75.18
5258	Opata_2933059_PstIMspI_PA	75.18
5259	Opata_1024101_PstIMluI_PA	75.18
5260	M6_520016_PstIMseI_PA	75.18
5261	Opata_801413_PstIMluI_PA	75.18
5262	M6_85049_PstIMspI_PA	75.18
5263	M6_869265_PstIMseI_PA	75.18
5264	Opata_1629909_PstIMspI_PA	75.18
5265	M6_667312_PstIMspI_PA	75.18
5266	M6_1629951_PstIMseI_PA	75.18
5267	Opata_1406933_PstIMluI_PA	75.18
5268	M6_324595_PstIMseI_PA	75.18
5269	M6_1027511_PstIMspI_PA	75.18
5270	Opata_3709014_PstIMspI_PA	75.18
5271	Opata_689642_PstIMseI_PA	75.18
5272	Opata_1193578_PstIMseI_PA	75.18
5273	Opata_2257117_PstIMluI_PA	75.18
5274	Opata_429138_PstIMspI_PA	75.18
5275	Opata_1015027_PstIMseI_PA	75.18
5276	M6_17248_PstIMseI_PA	75.18
5277	M6_1467231_PstIMseI_PA	75.18
5278	M6_658410_PstIMseI_PA	75.18
5279	M6_1291377_PstIMspI_PA	75.18
5280	M6_1249864_PstIMseI_PA	75.18
5281	Opata_3135063_PstIMseI_PA	75.18
5282	XWG996	75.2
5283	Xgwm388b	75.2
5284	1160117	75.3
5285	7344094	75.3
5286	3021975	75.3
5287	1252686	75.42
5288	1254292	75.42
5289	2254501	75.42
5290	wPt-10778	75.48
5291	984282	75.48
5292	1061903	75.48
5293	1107198	75.48
5294	1109172	75.48
5295	1115639	75.48
5296	1117085	75.48
5297	1121477	75.48
5298	1125454	75.48
5299	1216687	75.48
5300	2279347	75.48
5301	3023229	75.48
5302	3025564	75.48
5303	3533829	75.48
5304	3935106	75.48
5305	3940965	75.48
5306	4009130	75.48
5307	4017543	75.48
5308	4404281	75.48
5309	4990818	75.48
5310	M6_1265885_PstIMspI_PA	75.48
5311	M6_3548539_PstIMspI_PA	75.48
5312	M6_2390612_PstIMspI_PA	75.48
5313	Opata_2093680_43_PstIMspI_SNP	75.48
5314	M6_2985211_PstIMspI_PA	75.48
5315	M6_1047515_PstIMseI_PA	75.48
5316	Opata_364446_12_PstIMspI_SNP	75.48
5317	M6_3153411_PstIMspI_PA	75.48
5318	M6_1168471_PstIMspI_PA	75.48
5319	M6_1143025_PstIMspI_PA	75.48
5320	M6_526397_PstIMseI_PA	75.48
5321	M6_23397_PstIMspI_PA	75.48
5322	M6_1951063_PstIMspI_PA	75.48
5323	M6_1502047_PstIMspI_PA	75.48
5324	M6_3235044_PstIMspI_PA	75.48
5325	M6_2407528_PstIMspI_PA	75.48
5326	Opata_34537_69_PstIMseI_SNP	75.48
5327	M6_1048219_PstIMseI_PA	75.48
5328	Opata_1263029_87_PstIMseI_SNP	75.48
5329	M6_3335462_PstIMspI_PA	75.48
5330	M6_1517871_PstIMspI_PA	75.48
5331	M6_597302_PstIMspI_PA	75.48
5332	M6_1480708_PstIMspI_PA	75.48
5333	M6_2700320_PstIMspI_PA	75.48
5334	Opata_2093680_51_PstIMspI_SNP	75.48
5335	M6_980607_PstIMseI_PA	75.48
5336	M6_329081_PstIMspI_PA	75.48
5337	M6_1403691_PstIMspI_PA	75.48
5338	Opata_1263029_3_PstIMseI_SNP	75.48
5339	M6_474508_PstIMseI_PA	75.48
5340	M6_478053_PstIMspI_PA	75.48
5341	M6_416302_PstIMspI_PA	75.48
5342	M6_3558826_PstIMspI_PA	75.48
5343	M6_781232_PstIMseI_PA	75.48
5344	M6_1095968_PstIMspI_PA	75.48
5345	Opata_3409994_55_PstIMspI_SNP	75.48
5346	M6_659625_PstIMspI_PA	75.48
5347	M6_2854569_PstIMspI_PA	75.48
5348	M6_2522908_PstIMspI_PA	75.48
5349	M6_1130695_PstIMseI_PA	75.48
5350	M6_1470755_PstIMseI_PA	75.48
5351	Opata_2883204_PstIMspI_PA	75.48
5352	M6_147150_PstIMspI_PA	75.48
5353	M6_806258_PstIMseI_PA	75.48
5354	M6_1304544_PstIMspI_PA	75.48
5355	M6_645971_PstIMspI_PA	75.48
5356	M6_1071140_PstIMseI_PA	75.48
5357	Opata_1772335_PstIMspI_PA	75.48
5358	M6_858896_PstIMspI_PA	75.48
5359	M6_1267620_PstIMspI_PA	75.48
5360	M6_2800903_PstIMspI_PA	75.48
5361	Opata_229524_78_PstIMspI_SNP	75.48
5362	M6_432658_PstIMspI_PA	75.48
5363	M6_3812583_PstIMseI_PA	75.48
5364	M6_1476979_PstIMspI_PA	75.48
5365	M6_3609947_PstIMspI_PA	75.48
5366	Opata_3761654_PstIMseI_PA	75.48
5367	M6_362422_PstIMspI_PA	75.48
5368	M6_1039431_PstIMspI_PA	75.48
5369	M6_24746_PstIMspI_PA	75.48
5370	M6_1999192_PstIMspI_PA	75.48
5371	Opata_3189866_73_PstIMspI_SNP	75.48
5372	M6_506451_PstIMspI_PA	75.48
5373	M6_2138449_PstIMseI_PA	75.48
5374	M6_445155_PstIMspI_PA	75.48
5375	M6_422895_PstIMspI_PA	75.48
5376	Opata_4423019_44_PstIMseI_SNP	75.48
5377	M6_643151_PstIMspI_PA	75.48
5378	Opata_435656_23_PstIMseI_SNP	75.48
5379	M6_1839283_PstIMseI_PA	75.48
5380	Opata_435656_52_PstIMseI_SNP	75.48
5381	M6_1294653_PstIMspI_PA	75.48
5382	M6_582877_PstIMspI_PA	75.48
5383	Opata_435656_7_PstIMseI_SNP	75.48
5384	Opata_598119_82_PstIMspI_SNP	75.48
5385	M6_156159_PstIMspI_PA	75.48
5386	M6_2909797_PstIMspI_PA	75.48
5387	M6_1156655_PstIMspI_PA	75.48
5388	M6_1452850_PstIMspI_PA	75.48
5389	M6_1630502_PstIMspI_PA	75.48
5390	M6_1032605_PstIMspI_PA	75.48
5391	M6_172039_PstIMseI_PA	75.48
5392	M6_440418_PstIMseI_PA	75.48
5393	Opata_226757_PstIMspI_PA	75.48
5394	M6_2444081_PstIMspI_PA	75.48
5395	M6_516920_PstIMluI_PA	75.48
5396	Opata_3996185_PstIMspI_PA	75.48
5397	M6_2167415_PstIMspI_PA	75.48
5398	M6_5698_PstIMseI_PA	75.48
5399	M6_1071884_PstIMluI_PA	75.48
5400	Opata_3518271_PstIMspI_PA	75.48
5401	M6_624701_PstIMspI_PA	75.48
5402	M6_565497_PstIMspI_PA	75.48
5403	M6_422254_PstIMspI_PA	75.48
5404	M6_2351464_PstIMseI_PA	75.48
5405	M6_3122876_PstIMspI_PA	75.48
5406	M6_197473_PstIMseI_PA	75.48
5407	M6_2258763_PstIMspI_PA	75.48
5408	M6_1467793_PstIMspI_PA	75.48
5409	M6_470103_PstIMspI_PA	75.48
5410	Opata_228210_PstIMspI_PA	75.48
5411	M6_2232976_PstIMspI_PA	75.48
5412	M6_263482_PstIMseI_PA	75.48
5413	M6_1272768_PstIMspI_PA	75.48
5414	M6_790013_PstIMspI_PA	75.48
5415	M6_446273_PstIMspI_PA	75.48
5416	M6_1900410_PstIMspI_PA	75.48
5417	M6_1702159_PstIMspI_PA	75.48
5418	M6_890380_PstIMspI_PA	75.48
5419	M6_3173988_PstIMspI_PA	75.48
5420	M6_683062_PstIMspI_PA	75.48
5421	M6_334430_PstIMspI_PA	75.48
5422	M6_2379610_PstIMspI_PA	75.48
5423	M6_1447860_PstIMspI_PA	75.48
5424	M6_337759_PstIMspI_PA	75.48
5425	Opata_3668718_PstIMseI_PA	75.48
5426	M6_862849_PstIMspI_PA	75.48
5427	M6_404514_PstIMspI_PA	75.48
5428	M6_731249_PstIMspI_PA	75.48
5429	Opata_3900226_PstIMspI_PA	75.48
5430	M6_1039021_PstIMspI_PA	75.48
5431	M6_672142_PstIMseI_PA	75.48
5432	M6_267550_PstIMseI_PA	75.48
5433	Opata_2053871_PstIMluI_PA	75.48
5434	M6_945138_PstIMspI_PA	75.48
5435	M6_473489_PstIMseI_PA	75.48
5436	M6_864578_PstIMspI_PA	75.48
5437	M6_1650652_PstIMspI_PA	75.48
5438	M6_2902818_PstIMseI_PA	75.48
5439	M6_937078_PstIMspI_PA	75.48
5440	M6_2500815_PstIMspI_PA	75.48
5441	M6_1789592_PstIMspI_PA	75.48
5442	M6_1050341_PstIMspI_PA	75.48
5443	M6_550459_PstIMspI_PA	75.48
5444	M6_1410949_PstIMluI_PA	75.48
5445	M6_301881_PstIMseI_PA	75.48
5446	M6_2072452_PstIMspI_PA	75.48
5447	M6_681900_PstIMseI_PA	75.48
5448	M6_1374354_PstIMseI_PA	75.48
5449	M6_1109_PstIMseI_PA	75.48
5450	M6_1431507_PstIMseI_PA	75.48
5451	M6_2472872_PstIMseI_PA	75.48
5452	M6_3187376_PstIMspI_PA	75.48
5453	M6_978649_PstIMspI_PA	75.48
5454	M6_2202605_PstIMspI_PA	75.48
5455	M6_173960_PstIMspI_PA	75.48
5456	M6_407933_PstIMseI_PA	75.48
5457	M6_2618808_PstIMspI_PA	75.48
5458	M6_2565865_PstIMspI_PA	75.48
5459	M6_1744869_PstIMspI_PA	75.48
5460	M6_25728_PstIMspI_PA	75.48
5461	M6_1671142_PstIMspI_PA	75.48
5462	M6_896297_PstIMseI_PA	75.48
5463	M6_2386838_PstIMspI_PA	75.48
5464	M6_2866246_PstIMspI_PA	75.48
5465	M6_554898_PstIMspI_PA	75.48
5466	M6_722964_PstIMspI_PA	75.48
5467	M6_778367_PstIMseI_PA	75.48
5468	M6_1322262_PstIMseI_PA	75.48
5469	M6_2795904_PstIMspI_PA	75.48
5470	M6_3307896_PstIMseI_PA	75.48
5471	M6_600782_PstIMspI_PA	75.48
5472	M6_100224_PstIMspI_PA	75.48
5473	M6_648479_PstIMspI_PA	75.48
5474	M6_3417280_PstIMseI_PA	75.48
5475	M6_258276_PstIMseI_PA	75.48
5476	M6_876869_PstIMspI_PA	75.48
5477	M6_830988_PstIMspI_PA	75.48
5478	M6_1903638_PstIMseI_PA	75.48
5479	M6_614685_PstIMseI_PA	75.48
5480	M6_1647881_PstIMspI_PA	75.48
5481	M6_1463522_PstIMspI_PA	75.48
5482	M6_1020825_PstIMspI_PA	75.48
5483	Opata_1222703_PstIMseI_PA	75.48
5484	M6_2947906_PstIMspI_PA	75.48
5485	M6_2299893_PstIMspI_PA	75.48
5486	M6_1319795_PstIMseI_PA	75.48
5487	M6_822902_PstIMspI_PA	75.48
5488	M6_350666_PstIMspI_PA	75.48
5489	M6_157581_PstIMspI_PA	75.48
5490	M6_175758_PstIMseI_PA	75.48
5491	M6_78068_PstIMseI_PA	75.48
5492	M6_812880_PstIMspI_PA	75.48
5493	M6_2707159_PstIMspI_PA	75.48
5494	M6_735608_PstIMseI_PA	75.48
5495	M6_2750824_PstIMspI_PA	75.48
5496	M6_2690510_PstIMspI_PA	75.48
5497	M6_130931_PstIMseI_PA	75.48
5498	M6_44767_PstIMspI_PA	75.48
5499	Opata_686463_PstIMseI_PA	75.48
5500	M6_2382344_PstIMseI_PA	75.48
5501	M6_927356_PstIMseI_PA	75.48
5502	M6_153217_PstIMseI_PA	75.48
5503	M6_2190041_PstIMspI_PA	75.48
5504	M6_1525636_PstIMseI_PA	75.48
5505	M6_474778_PstIMspI_PA	75.48
5506	M6_94819_PstIMspI_PA	75.48
5507	M6_584659_PstIMspI_PA	75.48
5508	M6_3357876_PstIMseI_PA	75.48
5509	M6_1104968_PstIMspI_PA	75.48
5510	M6_463206_PstIMseI_PA	75.48
5511	M6_452870_PstIMspI_PA	75.48
5512	M6_1209908_PstIMseI_PA	75.48
5513	M6_68166_PstIMspI_PA	75.48
5514	M6_3033014_PstIMspI_PA	75.48
5515	M6_1978330_PstIMspI_PA	75.48
5516	M6_329936_PstIMspI_PA	75.48
5517	M6_1125166_PstIMspI_PA	75.48
5518	M6_338368_PstIMspI_PA	75.48
5519	M6_3350607_PstIMseI_PA	75.48
5520	M6_2995257_PstIMspI_PA	75.48
5521	M6_2197102_PstIMseI_PA	75.48
5522	M6_2482324_PstIMseI_PA	75.48
5523	M6_268562_PstIMseI_PA	75.48
5524	M6_1307596_PstIMspI_PA	75.48
5525	M6_1042471_PstIMseI_PA	75.48
5526	M6_1544434_PstIMspI_PA	75.48
5527	M6_1983769_PstIMspI_PA	75.48
5528	M6_122586_PstIMspI_PA	75.48
5529	M6_175830_PstIMseI_PA	75.48
5530	M6_370690_PstIMspI_PA	75.48
5531	M6_703405_PstIMseI_PA	75.48
5532	M6_768928_PstIMseI_PA	75.48
5533	M6_174373_PstIMspI_PA	75.48
5534	M6_461106_PstIMseI_PA	75.48
5535	M6_3478879_PstIMspI_PA	75.48
5536	M6_1509037_PstIMspI_PA	75.48
5537	M6_825181_PstIMspI_PA	75.48
5538	M6_1300977_PstIMseI_PA	75.48
5539	M6_2071442_PstIMspI_PA	75.48
5540	M6_2667768_PstIMseI_PA	75.48
5541	M6_2133183_PstIMspI_PA	75.48
5542	M6_694819_PstIMseI_PA	75.48
5543	M6_1133172_PstIMspI_PA	75.48
5544	M6_443721_PstIMspI_PA	75.48
5545	M6_863345_PstIMspI_PA	75.48
5546	M6_885849_PstIMseI_PA	75.48
5547	M6_1893713_PstIMseI_PA	75.48
5548	Opata_251791_PstIMseI_PA	75.48
5549	M6_3270917_PstIMspI_PA	75.48
5550	M6_1222745_PstIMseI_PA	75.48
5551	M6_1379681_PstIMspI_PA	75.48
5552	M6_4144819_PstIMseI_PA	75.48
5553	M6_389598_PstIMspI_PA	75.48
5554	M6_2219880_PstIMspI_PA	75.48
5555	M6_324086_PstIMseI_PA	75.48
5556	M6_107456_PstIMspI_PA	75.48
5557	M6_1557695_PstIMseI_PA	75.48
5558	M6_861283_PstIMseI_PA	75.48
5559	M6_366923_PstIMspI_PA	75.48
5560	M6_475819_PstIMseI_PA	75.48
5561	M6_602950_PstIMseI_PA	75.48
5562	M6_1027953_PstIMspI_PA	75.48
5563	M6_121852_PstIMseI_PA	75.48
5564	Opata_1274396_PstIMluI_PA	75.48
5565	M6_3308745_PstIMseI_PA	75.48
5566	M6_2443503_PstIMseI_PA	75.48
5567	M6_4112210_PstIMseI_PA	75.48
5568	M6_503596_PstIMseI_PA	75.48
5569	M6_376505_PstIMspI_PA	75.48
5570	M6_105132_PstIMseI_PA	75.48
5571	M6_415711_PstIMseI_PA	75.48
5572	M6_8736_PstIMspI_PA	75.48
5573	M6_2189070_PstIMspI_PA	75.48
5574	M6_12542_PstIMseI_PA	75.48
5575	M6_1073797_PstIMspI_PA	75.48
5576	M6_109544_PstIMseI_PA	75.48
5577	M6_1452578_PstIMspI_PA	75.48
5578	M6_3567223_PstIMseI_PA	75.48
5579	Opata_114308_PstIMseI_PA	75.48
5580	M6_547480_PstIMspI_PA	75.48
5581	M6_1532784_PstIMseI_PA	75.48
5582	M6_2306027_PstIMseI_PA	75.48
5583	M6_603699_PstIMseI_PA	75.48
5584	M6_1324859_PstIMspI_PA	75.48
5585	Opata_4396878_PstIMseI_PA	75.48
5586	Opata_163901_PstIMseI_PA	75.48
5587	M6_773040_PstIMseI_PA	75.48
5588	M6_262673_PstIMseI_PA	75.48
5589	M6_24968_PstIMseI_PA	75.48
5590	M6_2840881_PstIMspI_PA	75.48
5591	M6_334615_PstIMseI_PA	75.48
5592	M6_96573_PstIMspI_PA	75.48
5593	M6_858952_PstIMseI_PA	75.48
5594	M6_432608_PstIMspI_PA	75.48
5595	M6_4064013_PstIMseI_PA	75.48
5596	M6_93819_PstIMspI_PA	75.48
5597	M6_863348_PstIMseI_PA	75.48
5598	M6_196531_PstIMseI_PA	75.48
5599	M6_1407915_PstIMseI_PA	75.48
5600	M6_281138_PstIMseI_PA	75.48
5601	M6_2390004_PstIMseI_PA	75.48
5602	M6_158809_PstIMspI_PA	75.48
5603	M6_123045_PstIMspI_PA	75.48
5604	M6_773919_PstIMspI_PA	75.48
5605	M6_3786821_PstIMseI_PA	75.48
5606	M6_553090_PstIMseI_PA	75.48
5607	M6_1329135_PstIMseI_PA	75.48
5608	M6_856497_PstIMseI_PA	75.48
5609	M6_729409_PstIMspI_PA	75.48
5610	Opata_478016_PstIMspI_PA	75.48
5611	M6_1654130_PstIMspI_PA	75.48
5612	M6_2238420_PstIMseI_PA	75.48
5613	1771173	75.58
5614	1123915	75.62
5615	2323204	75.71
5616	BM134420-239	75.9
5617	4395682	76.03
5618	1139671	76.03
5619	1140483	76.03
5620	1254623	76.03
5621	1152157	76.1
5622	1251215	76.1
5623	5372194	76.1
5624	Xglk594b	76.2
5625	1118151	76.44
5626	1121874	76.44
5627	1129084	76.44
5628	1149194	76.44
5629	1164116	76.44
5630	1259341	76.44
5631	1267904	76.44
5632	1269177	76.44
5633	1269251	76.44
5634	1271845	76.44
5635	3022708	76.44
5636	3533018	76.44
5637	3945501	76.44
5638	4260838	76.44
5639	5410835	76.44
5640	5410903	76.44
5641	5411484	76.44
5642	5411880	76.44
5643	7352235	76.44
5644	1268423	76.44
5645	3957692	76.47
5646	4004069	76.47
5647	4004879	76.47
5648	3034318	76.48
5649	10020356	76.48
5650	1268883	76.55
5651	6042755	76.55
5652	7352241	76.55
5653	2277584	76.68
5654	wsnp_Ex_c1792_3381544	76.68
5655	wsnp_Ku_c48_103915	76.68
5656	IACX15927	76.68
5657	TA001688-0396-w	76.68
5658	BS00085682_51	76.68
5659	Excalibur_c16896_253	76.68
5660	IACX8278	76.68
5661	Excalibur_c13413_1008	76.68
5662	Tdurum_contig29819_61	76.68
5663	Excalibur_rep_c113914_309	76.68
5664	Tdurum_contig54634_815	76.68
5665	Tdurum_contig54634_846	76.68
5666	Xbcd445	76.8
5667	Excalibur_c13413_165	76.91
5668	BS00010446_51	76.91
5669	Tdurum_contig54634_956	76.91
5670	RFL_Contig5031_526	76.91
5671	wsnp_Ex_c1602_3055066	76.96
5672	wsnp_Ex_c1629_3103725	76.96
5673	wsnp_Ex_c1629_3103807	76.96
5674	wsnp_Ex_c1629_3104356	76.96
5675	wsnp_Ex_c1792_3381384	76.96
5676	wsnp_Ex_rep_c68623_67474885	76.96
5677	wsnp_Ex_rep_c68623_67474935	76.96
5678	Opata_500736_80_PstIMseI_SNP	76.96
5679	Opata_2066325_33_PstIMspI_SNP	76.96
5680	Opata_422134_4_PstIMseI_SNP	76.96
5681	Opata_190562_47_PstIMseI_SNP	76.96
5682	Opata_346351_25_PstIMseI_SNP	76.96
5683	Opata_200167_18_PstIMseI_SNP	76.96
5684	Opata_1613299_24_PstIMspI_SNP	76.96
5685	M6_551345_PstIMspI_PA	76.96
5686	Opata_101656_32_PstIMseI_SNP	76.96
5687	Opata_1052149_67_PstIMspI_SNP	76.96
5688	Opata_1430507_8_PstIMspI_SNP	76.96
5689	Opata_1659678_8_PstIMspI_SNP	76.96
5690	Opata_214472_82_PstIMseI_SNP	76.96
5691	Opata_1212195_3_PstIMseI_SNP	76.96
5692	Opata_161825_90_PstIMseI_SNP	76.96
5693	Opata_3833226_65_PstIMspI_SNP	76.96
5694	M6_1731355_PstIMspI_PA	76.96
5695	M6_796627_PstIMseI_PA	76.96
5696	Opata_752161_PstIMseI_PA	76.96
5697	Opata_330838_46_PstIMseI_SNP	76.96
5698	Opata_3938199_PstIMspI_PA	76.96
5699	M6_454109_PstIMspI_PA	76.96
5700	Opata_3576007_25_PstIMspI_SNP	76.96
5701	M6_382189_PstIMspI_PA	76.96
5702	Opata_2541505_15_PstIMseI_SNP	76.96
5703	Opata_1212195_17_PstIMseI_SNP	76.96
5704	Opata_3300914_23_PstIMseI_SNP	76.96
5705	Opata_992304_51_PstIMseI_SNP	76.96
5706	Opata_2666087_PstIMspI_PA	76.96
5707	M6_1609720_PstIMluI_PA	76.96
5708	M6_455004_PstIMseI_PA	76.96
5709	Opata_179323_19_PstIMseI_SNP	76.96
5710	Opata_230408_44_PstIMseI_SNP	76.96
5711	Opata_3300914_12_PstIMseI_SNP	76.96
5712	Opata_100764_55_PstIMseI_SNP	76.96
5713	Opata_2050414_67_PstIMspI_SNP	76.96
5714	M6_376202_PstIMspI_PA	76.96
5715	Opata_354133_6_PstIMseI_SNP	76.96
5716	M6_1670373_PstIMseI_PA	76.96
5717	Opata_422134_69_PstIMseI_SNP	76.96
5718	Opata_422134_15_PstIMseI_SNP	76.96
5719	Opata_3875966_2_PstIMspI_SNP	76.96
5720	M6_533954_PstIMseI_PA	76.96
5721	M6_998321_PstIMspI_PA	76.96
5722	Opata_1841044_14_PstIMspI_SNP	76.96
5723	Opata_1052149_28_PstIMspI_SNP	76.96
5724	Opata_113880_PstIMspI_PA	76.96
5725	Opata_354133_46_PstIMseI_SNP	76.96
5726	Opata_1052149_37_PstIMspI_SNP	76.96
5727	Opata_42397_60_PstIMseI_SNP	76.96
5728	Opata_2468696_62_PstIMspI_SNP	76.96
5729	Opata_214472_53_PstIMseI_SNP	76.96
5730	Opata_1231915_59_PstIMseI_SNP	76.96
5731	M6_16833_PstIMluI_PA	76.96
5732	Opata_2050414_13_PstIMspI_SNP	76.96
5733	Opata_62982_40_PstIMseI_SNP	76.96
5734	Opata_4401908_16_PstIMseI_SNP	76.96
5735	Opata_1675290_56_PstIMspI_SNP	76.96
5736	Opata_2564372_67_PstIMspI_SNP	76.96
5737	Opata_1151436_43_PstIMseI_SNP	76.96
5738	Opata_3736319_PstIMseI_PA	76.96
5739	Opata_2618899_PstIMspI_PA	76.96
5740	M6_3331526_PstIMseI_PA	76.96
5741	Opata_448706_PstIMluI_PA	76.96
5742	Opata_2833220_PstIMspI_PA	76.96
5743	Opata_2097650_PstIMseI_PA	76.96
5744	M6_1267690_PstIMspI_PA	76.96
5745	Opata_1247014_PstIMspI_PA	76.96
5746	M6_1708986_PstIMspI_PA	76.96
5747	Opata_631276_PstIMspI_PA	76.96
5748	Opata_684876_PstIMseI_PA	76.96
5749	Opata_2144488_PstIMseI_PA	76.96
5750	M6_436857_PstIMspI_PA	76.96
5751	M6_830650_PstIMseI_PA	76.96
5752	M6_350449_PstIMluI_PA	76.96
5753	Opata_140192_PstIMspI_PA	76.96
5754	Opata_2058145_PstIMseI_PA	76.96
5755	M6_883018_PstIMseI_PA	76.96
5756	Opata_1596548_PstIMluI_PA	76.96
5757	M6_692316_PstIMseI_PA	76.96
5758	M6_1301125_PstIMseI_PA	76.96
5759	M6_34316_PstIMseI_PA	76.96
5760	M6_1343647_PstIMseI_PA	76.96
5761	M6_3558998_PstIMseI_PA	76.96
5762	Opata_955194_PstIMspI_PA	76.96
5763	M6_1759118_PstIMspI_PA	76.96
5764	M6_1497575_PstIMspI_PA	76.96
5765	M6_541871_PstIMspI_PA	76.96
5766	Opata_828149_PstIMseI_PA	76.96
5767	M6_1998329_PstIMseI_PA	76.96
5768	M6_3181367_PstIMspI_PA	76.96
5769	M6_125464_PstIMseI_PA	76.96
5770	M6_147116_PstIMseI_PA	76.96
5771	M6_767231_PstIMseI_PA	76.96
5772	M6_648941_PstIMspI_PA	76.96
5773	M6_934811_PstIMseI_PA	76.96
5774	M6_2347732_PstIMseI_PA	76.96
5775	M6_197095_PstIMseI_PA	76.96
5776	M6_1283709_PstIMseI_PA	76.96
5777	M6_19505_PstIMseI_PA	76.96
5778	M6_78662_PstIMseI_PA	76.96
5779	M6_745650_PstIMseI_PA	76.96
5780	M6_1374619_PstIMseI_PA	76.96
5781	M6_658128_PstIMseI_PA	76.96
5782	M6_2297918_PstIMspI_PA	76.96
5783	M6_2380643_PstIMspI_PA	76.96
5784	M6_62704_PstIMseI_PA	76.96
5785	M6_997100_PstIMseI_PA	76.96
5786	M6_118513_PstIMseI_PA	76.96
5787	M6_197603_PstIMseI_PA	76.96
5788	M6_241566_PstIMseI_PA	76.96
5789	M6_782600_PstIMseI_PA	76.96
5790	M6_788629_PstIMseI_PA	76.96
5791	M6_724731_PstIMseI_PA	76.96
5792	M6_145908_PstIMseI_PA	76.96
5793	M6_972618_PstIMseI_PA	76.96
5794	M6_1355879_PstIMseI_PA	76.96
5795	M6_1349276_PstIMseI_PA	76.96
5796	Opata_205885_PstIMspI_PA	76.96
5797	M6_1040330_PstIMseI_PA	76.96
5798	M6_1359165_PstIMspI_PA	76.96
5799	M6_3282269_PstIMspI_PA	76.96
5800	M6_1601465_PstIMseI_PA	76.96
5801	M6_3738831_PstIMseI_PA	76.96
5802	M6_1372818_PstIMseI_PA	76.96
5803	M6_357189_PstIMseI_PA	76.96
5804	M6_803256_PstIMseI_PA	76.96
5805	M6_3463403_PstIMseI_PA	76.96
5806	M6_2506382_PstIMseI_PA	76.96
5807	M6_552779_PstIMseI_PA	76.96
5808	M6_153869_PstIMseI_PA	76.96
5809	M6_1463647_PstIMspI_PA	76.96
5810	M6_383147_PstIMspI_PA	76.96
5811	M6_971831_PstIMseI_PA	76.96
5812	1054938	77.01
5813	Xopp2-510	77.2
5814	QGw1.inra-2B	77.2
5815	Xfbb284	77.4
5816	1216061	77.42
5817	3938903	77.42
5818	Xcnl6	77.5
5819	1249218	77.7
5820	1315192	77.7
5821	1318996	77.7
5822	1407896	77.7
5823	4003305	77.7
5824	4394451	77.7
5825	4409317	77.7
5826	4537207	77.7
5827	4537327	77.7
5828	4543680	77.7
5829	4991822	77.7
5830	5411188	77.7
5831	5567507	77.7
5832	5568092	77.7
5833	7347311	77.7
5834	7352486	77.7
5835	1216635	77.77
5836	1202399	77.88
5837	wsnp_Ex_c43734_49968808	78.06
5838	Xfba61	78.2
5839	Xfbb284a	78.2
5840	Xfba62	78.3
5841	1214495	78.39
5842	3064844	78.39
5843	3941883	78.39
5844	4406008	78.39
5845	7492087	78.39
5846	1087702	78.44
5847	1258492	78.44
5848	1216753	78.49
5849	2293558	78.5
5850	3951805	78.5
5851	3952354	78.53
5852	Kukri_c53810_315	78.55
5853	RAC875_c48625_311	78.55
5854	BS00076982_51	78.55
5855	BS00109268_51	78.55
5856	Excalibur_c11491_1147	78.55
5857	Kukri_c53810_137	78.55
5858	Ex_c13413_266	78.55
5859	BS00011593_51	78.55
5860	BS00045163_51	78.55
5861	TA001874-1495	78.55
5862	991901	78.59
5863	1020172	78.59
5864	1027882	78.59
5865	1046784	78.59
5866	1047331	78.59
5867	1058046	78.59
5868	1062347	78.59
5869	1068772	78.59
5870	1071749	78.59
5871	1072287	78.59
5872	1074259	78.59
5873	1079352	78.59
5874	1091353	78.59
5875	1092879	78.59
5876	1103583	78.59
5877	1112674	78.59
5878	1113522	78.59
5879	1116199	78.59
5880	1127247	78.59
5881	1162739	78.59
5882	1211841	78.59
5883	1213546	78.59
5884	1278278	78.59
5885	1279408	78.59
5886	1770237	78.59
5887	1862985	78.59
5888	2252167	78.59
5889	2287062	78.59
5890	3022653	78.59
5891	3064568	78.59
5892	3385445	78.59
5893	3942049	78.59
5894	3946116	78.59
5895	3957552	78.59
5896	7165301	78.59
5897	7317422	78.59
5898	7340561	78.59
5899	7491425	78.59
5900	1120375	78.59
5901	10228793	78.59
5902	1084021	78.6
5903	1314638	78.6
5904	1370963	78.65
5905	Xfba345	78.7
5906	1234796	78.72
5907	3533578	78.72
5908	3942472	78.72
5909	3945833	78.72
5910	4009909	78.72
5911	4540287	78.72
5912	4911016	78.72
5913	1138329	78.78
5914	1080649	78.78
5915	1081880	78.78
5916	1089242	78.78
5917	1106984	78.78
5918	1111131	78.78
5919	1120036	78.78
5920	1125918	78.78
5921	1126191	78.78
5922	1166044	78.78
5923	1186557	78.78
5924	1206508	78.78
5925	1210917	78.78
5926	1218101	78.78
5927	1378672	78.78
5928	1385462	78.78
5929	1408055	78.78
5930	1067398	78.81
5931	1095537	78.81
5932	1120435	78.93
5933	997435	79.05
5934	1195888	79.09
5935	3064383	79.09
5936	Xfba116	79.1
5937	Xmwg546	79.1
5938	1100086	79.16
5939	1035823	79.17
5940	1041409	79.17
5941	1050040	79.17
5942	1082824	79.17
5943	1087833	79.17
5944	1105469	79.17
5945	1106465	79.17
5946	1109259	79.17
5947	1160644	79.17
5948	1215766	79.17
5949	1771936	79.17
5950	2278322	79.17
5951	3027389	79.17
5952	3029586	79.17
5953	3948001	79.17
5954	3958136	79.17
5955	4909344	79.17
5956	4909443	79.17
5957	4909920	79.17
5958	4989483	79.17
5959	wPt-5250	79.18
5960	wPt-744643	79.18
5961	1069735	79.18
5962	wPt-5374	79.2
5963	Xfba61b	79.2
5964	Xfba62.2	79.2
5965	Xfba345.2	79.2
5966	XgbxG329	79.2
5967	1037256	79.21
5968	3384594	79.22
5969	3939432	79.22
5970	4992645	79.22
5971	4992652	79.22
5972	1203745	79.23
5973	2279578	79.28
5974	1094846	79.33
5975	1261027	79.34
5976	3024139	79.34
5977	3943373	79.34
5978	1202395	79.35
5979	1001328	79.4
5980	4993300	79.45
5981	1085716	79.47
5982	1163170	79.47
5983	1388842	79.47
5984	3939514	79.47
5985	7492665	79.47
5986	1214981	79.51
5987	2275296	79.54
5988	2275806	79.54
5989	999953	79.55
5990	1124301	79.55
5991	1071081	79.63
5992	1096223	79.63
5993	1110333	79.63
5994	1122661	79.63
5995	1173385	79.63
5996	1181775	79.63
5997	1232927	79.63
5998	1239367	79.63
5999	1246876	79.63
6000	2366469	79.63
6001	3024915	79.63
6002	4539535	79.63
6003	4990684	79.63
6004	4991801	79.63
6005	5573180	79.63
6006	1137511	79.63
6007	4009268	79.63
6008	wPt-8398	79.63
6009	2264475	79.8
6010	2303256	79.8
6011	2276774	79.8
6012	3940376	79.8
6013	3948378	79.8
6014	3958741	79.8
6015	4405243	79.8
6016	4407770	79.8
6017	4540286	79.8
6018	4542297	79.8
6019	1093835	79.86
6020	10087833	80.08
6021	1089725	80.08
6022	1155138	80.08
6023	3955492	80.08
6024	1043042	80.2
6025	Xwmc441	80.2
6026	Xfbb324a	80.2
6027	Yr5	80.2
6028	1091964	80.28
6029	3945592	80.28
6030	1026561	80.37
6031	1051597	80.37
6032	1067648	80.37
6033	1075068	80.37
6034	1075404	80.37
6035	1094545	80.37
6036	1101490	80.37
6037	1127726	80.37
6038	1160346	80.37
6039	1681386	80.37
6040	2245274	80.37
6041	2279449	80.37
6042	Xcfd70	80.5
6043	Tdurum_contig100109_78	80.58
6044	5350208	80.68
6045	1097262	80.78
6046	Xfba276	80.8
6047	Xbarc101	80.8
6048	XksuF15	80.8
6049	Xwsu2(Pk)	80.8
6050	1123094	80.88
6051	981649	80.94
6052	982759	80.94
6053	987909	80.94
6054	989388	80.94
6055	1016740	80.94
6056	1019298	80.94
6057	1035336	80.94
6058	1038765	80.94
6059	1047040	80.94
6060	1047837	80.94
6061	1053248	80.94
6062	1061674	80.94
6063	1065263	80.94
6064	1066539	80.94
6065	1069233	80.94
6066	1069241	80.94
6067	1071391	80.94
6068	1073153	80.94
6069	1074059	80.94
6070	1075574	80.94
6071	1079260	80.94
6072	1089780	80.94
6073	1090985	80.94
6074	1092747	80.94
6075	1093108	80.94
6076	1095123	80.94
6077	1099778	80.94
6078	1101892	80.94
6079	1104999	80.94
6080	1112477	80.94
6081	1116360	80.94
6082	1116856	80.94
6083	1120252	80.94
6084	1123243	80.94
6085	1136582	80.94
6086	1138502	80.94
6087	1143478	80.94
6088	1211564	80.94
6089	1219259	80.94
6090	1228495	80.94
6091	1234707	80.94
6092	1243851	80.94
6093	1258882	80.94
6094	1370465	80.94
6095	1377466	80.94
6096	1694809	80.94
6097	1696437	80.94
6098	1770345	80.94
6099	1862670	80.94
6100	2275350	80.94
6101	2276925	80.94
6102	2277736	80.94
6103	2278069	80.94
6104	2293265	80.94
6105	2296502	80.94
6106	2307693	80.94
6107	2349254	80.94
6108	3021307	80.94
6109	3024548	80.94
6110	3937914	80.94
6111	3954874	80.94
6112	4396326	80.94
6113	4910041	80.94
6114	4910558	80.94
6115	4988963	80.94
6116	4989740	80.94
6117	4990370	80.94
6118	5373175	80.94
6119	2285131	80.96
6120	wPt-1489	80.96
6121	Xwmc500	81
6122	wsnp_Ra_c19083_28215239	81
6123	1179215	81.02
6124	1712401	81.02
6125	wPt-4134	81.03
6126	1107102	81.07
6127	1242030	81.07
6128	BobWhite_rep_c64429_422	81.08
6129	Excalibur_c14755_1223	81.08
6130	BobWhite_c2988_2161	81.08
6131	BobWhite_c2988_493	81.08
6132	BobWhite_rep_c64429_660	81.08
6133	BobWhite_rep_c64649_109	81.08
6134	BobWhite_rep_c64649_131	81.08
6135	wsnp_Ex_c14779_22892053	81.08
6136	1208004	81.15
6137	1125123	81.16
6138	1110496	81.18
6139	Xcdo684	81.2
6140	Xbcd1779	81.2
6141	Xwmc51	81.2
6142	1121278	81.22
6143	1318862	81.22
6144	wPt-1041	81.24
6145	1002427	81.24
6146	1098185	81.24
6147	1250391	81.24
6148	1258031	81.24
6149	2251704	81.24
6150	4910286	81.24
6151	4910719	81.24
6152	1213919	81.24
6153	2256838	81.32
6154	1254390	81.33
6155	wmc154	81.36
6156	Opata_1747689_PstIMspI_PA	81.36
6157	Opata_337485_PstIMseI_PA	81.36
6158	Opata_483388_PstIMspI_PA	81.36
6159	Opata_824058_PstIMspI_PA	81.36
6160	Opata_2861454_PstIMspI_PA	81.36
6161	Opata_2125244_PstIMspI_PA	81.36
6162	Opata_801286_PstIMseI_PA	81.36
6163	Opata_1225289_PstIMspI_PA	81.36
6164	Opata_2728995_3_PstIMspI_SNP	81.36
6165	Opata_2975663_25_PstIMspI_SNP	81.36
6166	Opata_218912_79_PstIMseI_SNP	81.36
6167	Opata_1982641_PstIMspI_PA	81.36
6168	Opata_376715_PstIMseI_PA	81.36
6169	Opata_2541505_56_PstIMseI_SNP	81.36
6170	Opata_274882_PstIMspI_PA	81.36
6171	Opata_2419974_PstIMspI_PA	81.36
6172	Opata_306933_PstIMseI_PA	81.36
6173	Opata_1724450_PstIMspI_PA	81.36
6174	Opata_1139396_19_PstIMluI_SNP	81.36
6175	Opata_2098109_PstIMspI_PA	81.36
6176	Opata_838966_69_PstIMseI_SNP	81.36
6177	Opata_2944823_PstIMspI_PA	81.36
6178	M6_758988_PstIMspI_PA	81.36
6179	M6_1059590_PstIMseI_PA	81.36
6180	Opata_3093869_PstIMspI_PA	81.36
6181	Opata_1442273_PstIMspI_PA	81.36
6182	Opata_1045818_PstIMseI_PA	81.36
6183	Opata_1929235_PstIMspI_PA	81.36
6184	Opata_139225_47_PstIMseI_SNP	81.36
6185	Opata_1646877_PstIMseI_PA	81.36
6186	Opata_937818_PstIMspI_PA	81.36
6187	M6_1167862_PstIMspI_PA	81.36
6188	Opata_1139396_22_PstIMluI_SNP	81.36
6189	Opata_4100807_PstIMseI_PA	81.36
6190	Opata_156266_PstIMspI_PA	81.36
6191	Opata_1689137_PstIMspI_PA	81.36
6192	Opata_3688345_65_PstIMspI_SNP	81.36
6193	Opata_863237_PstIMspI_PA	81.36
6194	Opata_3321090_PstIMspI_PA	81.36
6195	Opata_2204447_PstIMseI_PA	81.36
6196	M6_809737_PstIMspI_PA	81.36
6197	Opata_3063244_PstIMspI_PA	81.36
6198	Opata_2076543_2_PstIMspI_SNP	81.36
6199	Opata_3612037_PstIMspI_PA	81.36
6200	M6_3281873_PstIMspI_PA	81.36
6201	Opata_1605840_PstIMspI_PA	81.36
6202	Opata_568454_27_PstIMspI_SNP	81.36
6203	Opata_414812_PstIMspI_PA	81.36
6204	M6_449298_PstIMspI_PA	81.36
6205	Opata_2076543_3_PstIMspI_SNP	81.36
6206	Opata_3907328_PstIMspI_PA	81.36
6207	M6_2047852_PstIMluI_PA	81.36
6208	Opata_1045527_73_PstIMseI_SNP	81.36
6209	Opata_3924150_PstIMspI_PA	81.36
6210	Opata_1139396_13_PstIMluI_SNP	81.36
6211	Opata_7448_60_PstIMseI_SNP	81.36
6212	M6_1327539_PstIMseI_PA	81.36
6213	M6_1707142_PstIMspI_PA	81.36
6214	Opata_3032401_38_PstIMspI_SNP	81.36
6215	M6_1379934_PstIMluI_PA	81.36
6216	Opata_2051340_PstIMspI_PA	81.36
6217	Opata_1077480_PstIMspI_PA	81.36
6218	Opata_2792650_PstIMspI_PA	81.36
6219	M6_586576_PstIMspI_PA	81.36
6220	Opata_451407_PstIMspI_PA	81.36
6221	Opata_839994_PstIMseI_PA	81.36
6222	M6_2554900_PstIMspI_PA	81.36
6223	M6_323613_PstIMspI_PA	81.36
6224	Opata_2403272_PstIMseI_PA	81.36
6225	Opata_3680254_PstIMspI_PA	81.36
6226	Opata_3112929_PstIMspI_PA	81.36
6227	Opata_3895773_PstIMspI_PA	81.36
6228	M6_1086263_PstIMspI_PA	81.36
6229	Opata_2034424_PstIMluI_PA	81.36
6230	Opata_840656_PstIMspI_PA	81.36
6231	Opata_4223205_PstIMspI_PA	81.36
6232	M6_393421_PstIMspI_PA	81.36
6233	Opata_1034556_PstIMspI_PA	81.36
6234	Opata_3712742_PstIMspI_PA	81.36
6235	Opata_1642500_PstIMspI_PA	81.36
6236	Opata_107700_PstIMseI_PA	81.36
6237	Opata_3605397_PstIMspI_PA	81.36
6238	Opata_779584_PstIMspI_PA	81.36
6239	Opata_362878_PstIMseI_PA	81.36
6240	Opata_458015_PstIMspI_PA	81.36
6241	Opata_3697372_PstIMspI_PA	81.36
6242	Opata_3545937_PstIMspI_PA	81.36
6243	Opata_237475_PstIMseI_PA	81.36
6244	M6_645048_PstIMseI_PA	81.36
6245	Opata_1376028_PstIMseI_PA	81.36
6246	Opata_1850512_PstIMspI_PA	81.36
6247	Opata_989438_PstIMspI_PA	81.36
6248	Opata_2626609_PstIMspI_PA	81.36
6249	Opata_1894017_PstIMspI_PA	81.36
6250	Opata_1471068_PstIMspI_PA	81.36
6251	Opata_3445920_PstIMspI_PA	81.36
6252	Opata_821442_PstIMspI_PA	81.36
6253	Opata_3267259_PstIMspI_PA	81.36
6254	Opata_87507_PstIMseI_PA	81.36
6255	Opata_1949359_PstIMspI_PA	81.36
6256	Opata_2529078_PstIMspI_PA	81.36
6257	Opata_1817001_PstIMseI_PA	81.36
6258	Opata_877042_PstIMseI_PA	81.36
6259	Opata_889200_PstIMspI_PA	81.36
6260	Opata_804679_PstIMspI_PA	81.36
6261	M6_342945_PstIMseI_PA	81.36
6262	Opata_819426_PstIMluI_PA	81.36
6263	M6_2424412_PstIMspI_PA	81.36
6264	Opata_465392_PstIMluI_PA	81.36
6265	Opata_1557083_PstIMluI_PA	81.36
6266	M6_3225946_PstIMspI_PA	81.36
6267	Opata_1345126_PstIMseI_PA	81.36
6268	Opata_4168391_PstIMspI_PA	81.36
6269	M6_218763_PstIMspI_PA	81.36
6270	Opata_2692233_PstIMspI_PA	81.36
6271	Opata_1611341_PstIMspI_PA	81.36
6272	M6_2264101_PstIMspI_PA	81.36
6273	Opata_2899463_PstIMspI_PA	81.36
6274	M6_295981_PstIMspI_PA	81.36
6275	Opata_2728011_PstIMseI_PA	81.36
6276	Opata_1658428_PstIMspI_PA	81.36
6277	M6_3053398_PstIMspI_PA	81.36
6278	M6_710418_PstIMseI_PA	81.36
6279	M6_2674361_PstIMspI_PA	81.36
6280	M6_1408661_PstIMseI_PA	81.36
6281	M6_307540_PstIMseI_PA	81.36
6282	M6_242623_PstIMspI_PA	81.36
6283	Opata_1835493_PstIMluI_PA	81.36
6284	M6_106058_PstIMseI_PA	81.36
6285	Opata_3088189_PstIMspI_PA	81.36
6286	M6_177986_PstIMluI_PA	81.36
6287	M6_56727_PstIMspI_PA	81.36
6288	M6_237553_PstIMspI_PA	81.36
6289	Opata_3478741_PstIMspI_PA	81.36
6290	M6_79630_PstIMseI_PA	81.36
6291	Opata_877000_PstIMseI_PA	81.36
6292	M6_273013_PstIMspI_PA	81.36
6293	Opata_2203055_PstIMspI_PA	81.36
6294	M6_197555_PstIMseI_PA	81.36
6295	M6_221931_PstIMspI_PA	81.36
6296	Opata_1136522_PstIMspI_PA	81.36
6297	Opata_1597722_PstIMspI_PA	81.36
6298	M6_440025_PstIMspI_PA	81.36
6299	M6_942300_PstIMspI_PA	81.36
6300	Opata_2913442_PstIMspI_PA	81.36
6301	Opata_791685_PstIMspI_PA	81.36
6302	Opata_1338427_PstIMspI_PA	81.36
6303	M6_2793573_PstIMspI_PA	81.36
6304	M6_309370_PstIMspI_PA	81.36
6305	M6_1310070_PstIMseI_PA	81.36
6306	Opata_3607830_PstIMspI_PA	81.36
6307	M6_520301_PstIMspI_PA	81.36
6308	M6_420672_PstIMspI_PA	81.36
6309	M6_478620_PstIMspI_PA	81.36
6310	M6_278555_PstIMspI_PA	81.36
6311	M6_1813132_PstIMspI_PA	81.36
6312	Opata_794810_PstIMseI_PA	81.36
6313	Opata_355280_PstIMseI_PA	81.36
6314	M6_3221227_PstIMspI_PA	81.36
6315	Opata_1195521_PstIMseI_PA	81.36
6316	M6_39803_PstIMseI_PA	81.36
6317	M6_80040_PstIMluI_PA	81.36
6318	M6_1335408_PstIMseI_PA	81.36
6319	M6_1698015_PstIMspI_PA	81.36
6320	M6_1479264_PstIMspI_PA	81.36
6321	M6_209191_PstIMspI_PA	81.36
6322	M6_161363_PstIMseI_PA	81.36
6323	Opata_362169_PstIMseI_PA	81.36
6324	Opata_914439_PstIMspI_PA	81.36
6325	Opata_1398849_PstIMluI_PA	81.36
6326	M6_297377_PstIMspI_PA	81.36
6327	M6_2668342_PstIMspI_PA	81.36
6328	M6_151729_PstIMspI_PA	81.36
6329	M6_37301_PstIMseI_PA	81.36
6330	Opata_2848380_PstIMspI_PA	81.36
6331	M6_1085087_PstIMspI_PA	81.36
6332	Opata_173508_PstIMspI_PA	81.36
6333	Opata_3291036_PstIMspI_PA	81.36
6334	M6_323004_PstIMseI_PA	81.36
6335	Opata_2099282_PstIMspI_PA	81.36
6336	M6_2080047_PstIMspI_PA	81.36
6337	M6_1366696_PstIMseI_PA	81.36
6338	Opata_224956_PstIMseI_PA	81.36
6339	Opata_651900_PstIMseI_PA	81.36
6340	M6_193981_PstIMseI_PA	81.36
6341	M6_692872_PstIMspI_PA	81.36
6342	M6_3365693_PstIMspI_PA	81.36
6343	M6_103227_PstIMseI_PA	81.36
6344	M6_238872_PstIMseI_PA	81.36
6345	Opata_2126095_PstIMluI_PA	81.36
6346	Opata_1253708_PstIMluI_PA	81.36
6347	M6_305129_PstIMluI_PA	81.36
6348	M6_30402_PstIMspI_PA	81.36
6349	M6_167729_PstIMseI_PA	81.36
6350	M6_629577_PstIMseI_PA	81.36
6351	M6_842848_PstIMseI_PA	81.36
6352	M6_331235_PstIMseI_PA	81.36
6353	M6_3333527_PstIMspI_PA	81.36
6354	M6_138216_PstIMseI_PA	81.36
6355	M6_1949113_PstIMseI_PA	81.36
6356	Opata_378683_PstIMseI_PA	81.36
6357	M6_769590_PstIMseI_PA	81.36
6358	M6_192416_PstIMseI_PA	81.36
6359	M6_1089072_PstIMspI_PA	81.36
6360	M6_870522_PstIMseI_PA	81.36
6361	M6_208437_PstIMspI_PA	81.36
6362	M6_1822756_PstIMspI_PA	81.36
6363	M6_387833_PstIMspI_PA	81.36
6364	M6_233201_PstIMseI_PA	81.36
6365	M6_2761097_PstIMspI_PA	81.36
6366	M6_687850_PstIMseI_PA	81.36
6367	M6_428956_PstIMseI_PA	81.36
6368	M6_1966091_PstIMspI_PA	81.36
6369	M6_291174_PstIMseI_PA	81.36
6370	Opata_317105_PstIMseI_PA	81.36
6371	M6_1243831_PstIMspI_PA	81.36
6372	M6_523470_PstIMseI_PA	81.36
6373	M6_1461908_PstIMseI_PA	81.36
6374	M6_1009465_PstIMspI_PA	81.36
6375	M6_328413_PstIMspI_PA	81.36
6376	M6_304064_PstIMluI_PA	81.36
6377	Opata_4210407_PstIMspI_PA	81.36
6378	Opata_2695091_PstIMseI_PA	81.36
6379	M6_1683873_PstIMspI_PA	81.36
6380	M6_443391_PstIMseI_PA	81.36
6381	M6_4007542_PstIMseI_PA	81.36
6382	M6_198953_PstIMseI_PA	81.36
6383	Opata_703833_PstIMspI_PA	81.36
6384	Opata_1664058_PstIMspI_PA	81.36
6385	Opata_4131517_PstIMspI_PA	81.36
6386	M6_526337_PstIMseI_PA	81.36
6387	M6_897205_PstIMseI_PA	81.36
6388	Opata_485070_PstIMseI_PA	81.36
6389	Opata_1834315_PstIMspI_PA	81.36
6390	Opata_309445_PstIMseI_PA	81.36
6391	Opata_2326260_PstIMspI_PA	81.36
6392	Opata_2512096_PstIMspI_PA	81.36
6393	Opata_210010_PstIMseI_PA	81.36
6394	Opata_407293_PstIMseI_PA	81.36
6395	Opata_1661060_PstIMspI_PA	81.36
6396	Opata_1428581_PstIMseI_PA	81.36
6397	Opata_3471897_PstIMspI_PA	81.36
6398	Opata_802879_PstIMluI_PA	81.36
6399	Opata_605739_PstIMseI_PA	81.36
6400	Opata_3129650_PstIMseI_PA	81.36
6401	Opata_2022532_PstIMspI_PA	81.36
6402	Opata_1102032_PstIMseI_PA	81.36
6403	Opata_2069893_PstIMspI_PA	81.36
6404	Opata_1375268_PstIMspI_PA	81.36
6405	Opata_2365077_PstIMseI_PA	81.36
6406	Opata_1552111_PstIMseI_PA	81.36
6407	Opata_1802961_PstIMluI_PA	81.36
6408	Opata_671156_PstIMseI_PA	81.36
6409	Opata_983313_PstIMseI_PA	81.36
6410	Opata_1768624_PstIMseI_PA	81.36
6411	Opata_1752159_PstIMspI_PA	81.36
6412	Opata_2175553_PstIMspI_PA	81.36
6413	Opata_562630_PstIMspI_PA	81.36
6414	M6_2651370_PstIMspI_PA	81.36
6415	Opata_3730469_PstIMseI_PA	81.36
6416	Opata_199252_PstIMseI_PA	81.36
6417	Opata_1393386_PstIMspI_PA	81.36
6418	Opata_2796447_PstIMspI_PA	81.36
6419	Opata_169521_PstIMspI_PA	81.36
6420	Opata_2629033_PstIMspI_PA	81.36
6421	Opata_1585414_PstIMspI_PA	81.36
6422	Opata_161622_PstIMseI_PA	81.36
6423	Opata_235142_PstIMspI_PA	81.36
6424	Opata_1508105_PstIMspI_PA	81.36
6425	Opata_1947097_PstIMspI_PA	81.36
6426	Opata_3829984_PstIMseI_PA	81.36
6427	Opata_518284_PstIMspI_PA	81.36
6428	Opata_3238083_PstIMspI_PA	81.36
6429	Opata_4144722_PstIMspI_PA	81.36
6430	Opata_247743_PstIMspI_PA	81.36
6431	Opata_411657_PstIMspI_PA	81.36
6432	Opata_815753_PstIMseI_PA	81.36
6433	Opata_2002115_PstIMseI_PA	81.36
6434	Opata_295594_PstIMseI_PA	81.36
6435	Opata_890952_PstIMspI_PA	81.36
6436	Opata_3592833_PstIMspI_PA	81.36
6437	M6_36670_PstIMspI_PA	81.36
6438	Opata_9008_PstIMseI_PA	81.36
6439	Opata_1090062_PstIMseI_PA	81.36
6440	Opata_1864653_PstIMluI_PA	81.36
6441	Opata_375184_PstIMseI_PA	81.36
6442	Opata_18251_PstIMseI_PA	81.36
6443	Opata_1847134_PstIMluI_PA	81.36
6444	Opata_236443_PstIMseI_PA	81.36
6445	Opata_2597229_PstIMluI_PA	81.36
6446	Opata_900634_PstIMseI_PA	81.36
6447	Opata_466592_PstIMseI_PA	81.36
6448	M6_1983960_PstIMspI_PA	81.36
6449	Opata_1870456_PstIMspI_PA	81.36
6450	Opata_2545320_PstIMseI_PA	81.36
6451	Opata_1746094_PstIMspI_PA	81.36
6452	Opata_696821_PstIMseI_PA	81.36
6453	Opata_279933_PstIMspI_PA	81.36
6454	M6_1261138_PstIMseI_PA	81.36
6455	Opata_1764123_PstIMseI_PA	81.36
6456	Opata_1438479_PstIMseI_PA	81.36
6457	M6_1616160_PstIMspI_PA	81.36
6458	Opata_256549_PstIMseI_PA	81.36
6459	M6_2495143_PstIMspI_PA	81.36
6460	Opata_579525_PstIMseI_PA	81.36
6461	M6_15786_PstIMspI_PA	81.36
6462	Opata_469664_PstIMseI_PA	81.36
6463	M6_360866_PstIMseI_PA	81.36
6464	M6_2203979_PstIMseI_PA	81.36
6465	M6_2405237_PstIMseI_PA	81.36
6466	Opata_574636_PstIMseI_PA	81.36
6467	Opata_3711089_PstIMspI_PA	81.36
6468	M6_648896_PstIMluI_PA	81.36
6469	M6_1424340_PstIMluI_PA	81.36
6470	Opata_315668_PstIMspI_PA	81.36
6471	M6_285016_PstIMspI_PA	81.36
6472	M6_498834_PstIMseI_PA	81.36
6473	M6_212181_PstIMseI_PA	81.36
6474	Opata_2016325_PstIMspI_PA	81.36
6475	M6_2076082_PstIMseI_PA	81.36
6476	M6_125308_PstIMspI_PA	81.36
6477	Opata_926908_PstIMseI_PA	81.36
6478	M6_525782_PstIMspI_PA	81.36
6479	Opata_3461447_PstIMspI_PA	81.36
6480	Opata_1238249_PstIMseI_PA	81.36
6481	M6_704041_PstIMseI_PA	81.36
6482	M6_2564238_PstIMseI_PA	81.36
6483	M6_81149_PstIMspI_PA	81.36
6484	M6_1028570_PstIMluI_PA	81.36
6485	M6_2328868_PstIMluI_PA	81.36
6486	Opata_1969483_PstIMseI_PA	81.36
6487	Opata_1000450_PstIMluI_PA	81.36
6488	Opata_1294869_PstIMseI_PA	81.36
6489	M6_601590_PstIMspI_PA	81.36
6490	M6_3203732_PstIMseI_PA	81.36
6491	Opata_947161_PstIMspI_PA	81.36
6492	Opata_1074102_PstIMseI_PA	81.36
6493	Opata_3587317_PstIMspI_PA	81.36
6494	Xfbb113	81.4
6495	2322525	81.42
6496	3028333	81.43
6497	BobWhite_rep_c51388_185	81.55
6498	980504	81.56
6499	1066614	81.56
6500	1143633	81.59
6501	3064507	81.6
6502	1127371	81.63
6503	Excalibur_c63409_73	81.68
6504	GENE-0592_116	81.68
6505	GENE-0592_127	81.68
6506	GENE-0592_268	81.68
6507	GENE-0592_352	81.68
6508	RAC875_rep_c113106_355	81.68
6509	1151438	81.69
6510	Xgwm120	81.8
6511	1000938	81.82
6512	1056533	81.87
6513	1125512	81.87
6514	3534042	81.87
6515	3939384	81.87
6516	3939717	81.87
6517	3942341	81.87
6518	3945708	81.87
6519	3950003	81.87
6520	3955881	81.87
6521	3956306	81.87
6522	3959419	81.87
6523	4003196	81.87
6524	4405848	81.87
6525	4406115	81.87
6526	4409166	81.87
6527	4409479	81.87
6528	4410035	81.87
6529	4410811	81.87
6530	4412201	81.87
6531	4439965	81.87
6532	wsnp_CAP11_rep_c8489_3664985	82.13
6533	wsnp_CAP11_rep_c8489_3665230	82.13
6534	Xwsu2	82.2
6535	Xbcd1095	82.4
6536	Xgwm191	82.5
6537	Xwmc51h	83.2
6538	Xmxe3M2b	83.2
6539	BS00023043_51	83.23
6540	Xgwm877.1	83.8
6541	Excalibur_c91939_892	83.81
6542	Xfbb113a	84.8
6543	Xwmc360	84.8
6544	Xfba209a	84.8
6545	Yr7	84.8
6546	1056916	85.68
6547	3940336	85.68
6548	3942783	85.68
6549	4910292	85.8
6550	1110086	85.88
6551	1228492	85.88
6552	2308876	85.88
6553	1132470	85.93
6554	1244516	85.93
6555	3572059	85.93
6556	4409173	85.93
6557	BS00064658_51	85.95
6558	3025782	85.97
6559	1696915	85.98
6560	4993622	85.98
6561	4993715	85.98
6562	1075613	86
6563	1086743	86
6564	1770717	86
6565	1206282	86.18
6566	Xgwm16	86.2
6567	Xwmc175a	86.2
6568	Xmwg2025b	86.2
6569	1105807	86.22
6570	2322379	86.63
6571	1120658	86.67
6572	wsnp_Ex_rep_c72527_70882805	86.76
6573	wsnp_Ra_c265_560747	86.76
6574	GENE-0818_347	86.94
6575	4404423	86.94
6576	4405478	86.94
6577	wsnp_JD_c42879_30043973	87.06
6578	wsnp_Ex_c14711_22788263	87.06
6579	wsnp_Ex_c14711_22788586	87.06
6580	wsnp_Ex_c4272_7708423	87.06
6581	wsnp_Ra_c26744_36299151	87.06
6582	wsnp_Ex_c163_321026	87.06
6583	wsnp_Ex_rep_c71023_69867676	87.06
6584	wsnp_Ex_rep_c72511_70872203	87.06
6585	wsnp_Ex_c1962_3696265	87.06
6586	wsnp_Ex_c1962_3696626	87.06
6587	wsnp_Ex_c1962_3697351	87.06
6588	wsnp_Ex_c1962_3697716	87.06
6589	wsnp_Ku_c4962_8872507	87.06
6590	BobWhite_c6771_697	87.06
6591	Excalibur_c100910_239	87.06
6592	RAC875_c1755_971	87.06
6593	Tdurum_contig42153_1190	87.06
6594	Tdurum_contig42153_3715	87.06
6595	Tdurum_contig42153_891	87.06
6596	BobWhite_c9992_595	87.06
6597	Tdurum_contig42153_3742	87.06
6598	Tdurum_contig42153_420	87.06
6599	wsnp_JD_c29939_23694256	87.06
6600	RAC875_rep_c79427_59	87.06
6601	wsnp_Ex_c163_320267	87.09
6602	wsnp_Ex_c163_320858	87.09
6603	wsnp_Ex_rep_c70756_69644826	87.09
6604	BobWhite_rep_c51499_280	87.09
6605	CAP11_c8749_410	87.09
6606	CAP7_c552_86	87.09
6607	CAP7_rep_c6321_329	87.09
6608	CAP8_c4299_315	87.09
6609	BobWhite_c5072_107	87.09
6610	JD_c49544_37	87.09
6611	BS00022950_51	87.09
6612	304128	87.11
6613	1081681	87.11
6614	1092558	87.11
6615	1102252	87.11
6616	1103032	87.11
6617	1105492	87.11
6618	1111026	87.11
6619	1111958	87.11
6620	1144709	87.11
6621	1148015	87.11
6622	1160979	87.11
6623	1216797	87.11
6624	1269583	87.11
6625	5969694	87.11
6626	1233603	87.12
6627	BS00093755_51	87.12
6628	Excalibur_c21220_88	87.12
6629	Ku_c41677_924	87.12
6630	wsnp_Ex_c14711_22789762	87.23
6631	BS00067781_51	87.23
6632	BS00071995_51	87.23
6633	BS00077914_51	87.23
6634	BS00109853_51	87.23
6635	Kukri_c29807_476	87.23
6636	Kukri_rep_c103893_875	87.23
6637	RAC875_c2014_153	87.23
6638	RAC875_rep_c70116_1430	87.23
6639	Kukri_c6343_1453	87.23
6640	Opata_2043694_58_PstIMspI_SNP	87.26
6641	Opata_89539_50_PstIMluI_SNP	87.26
6642	Opata_105878_16_PstIMspI_SNP	87.26
6643	Opata_2126898_13_PstIMspI_SNP	87.26
6644	Opata_77187_37_PstIMseI_SNP	87.26
6645	M6_455753_PstIMseI_PA	87.26
6646	M6_119690_PstIMseI_PA	87.26
6647	Opata_4290370_35_PstIMseI_SNP	87.26
6648	Opata_133255_48_PstIMseI_SNP	87.26
6649	Opata_77187_17_PstIMseI_SNP	87.26
6650	Opata_788228_49_PstIMspI_SNP	87.26
6651	Opata_105878_45_PstIMspI_SNP	87.26
6652	Opata_2568004_11_PstIMspI_SNP	87.26
6653	Opata_105878_21_PstIMspI_SNP	87.26
6654	Opata_516987_PstIMspI_PA	87.26
6655	Opata_1177762_1_PstIMseI_SNP	87.26
6656	Opata_250394_12_PstIMseI_SNP	87.26
6657	Opata_1803892_PstIMspI_PA	87.26
6658	Opata_270638_31_PstIMseI_SNP	87.26
6659	Opata_1402036_PstIMspI_PA	87.26
6660	Opata_967142_PstIMspI_PA	87.26
6661	Opata_250394_74_PstIMseI_SNP	87.26
6662	Opata_1369530_PstIMspI_PA	87.26
6663	Opata_527200_PstIMspI_PA	87.26
6664	Opata_2688355_PstIMspI_PA	87.26
6665	Opata_1078040_PstIMspI_PA	87.26
6666	Opata_367839_PstIMseI_PA	87.26
6667	Opata_1400467_PstIMspI_PA	87.26
6668	Opata_1939520_34_PstIMseI_SNP	87.26
6669	Opata_1223716_PstIMspI_PA	87.26
6670	Opata_576635_PstIMseI_PA	87.26
6671	Opata_795111_PstIMspI_PA	87.26
6672	Opata_1337378_PstIMspI_PA	87.26
6673	Opata_1379545_PstIMspI_PA	87.26
6674	Opata_1939520_36_PstIMseI_SNP	87.26
6675	Opata_532705_PstIMspI_PA	87.26
6676	Opata_722729_PstIMspI_PA	87.26
6677	Opata_688399_PstIMspI_PA	87.26
6678	Opata_2611070_PstIMspI_PA	87.26
6679	Opata_2827507_PstIMseI_PA	87.26
6680	Opata_3922924_PstIMspI_PA	87.26
6681	Opata_929195_PstIMspI_PA	87.26
6682	Opata_3886413_PstIMspI_PA	87.26
6683	Opata_2122344_PstIMspI_PA	87.26
6684	Opata_1432107_PstIMspI_PA	87.26
6685	Opata_1772522_PstIMspI_PA	87.26
6686	Opata_812604_PstIMspI_PA	87.26
6687	Opata_660765_PstIMspI_PA	87.26
6688	Opata_880355_PstIMspI_PA	87.26
6689	Opata_1391990_PstIMspI_PA	87.26
6690	Opata_649302_PstIMspI_PA	87.26
6691	Opata_2820518_PstIMluI_PA	87.26
6692	Opata_1042493_PstIMspI_PA	87.26
6693	Opata_3949424_PstIMspI_PA	87.26
6694	Opata_282853_PstIMspI_PA	87.26
6695	Opata_1401827_PstIMspI_PA	87.26
6696	Opata_3137828_PstIMspI_PA	87.26
6697	Opata_1344473_PstIMspI_PA	87.26
6698	Opata_1020903_PstIMspI_PA	87.26
6699	Opata_514729_PstIMspI_PA	87.26
6700	Opata_3314186_PstIMspI_PA	87.26
6701	Opata_2130666_PstIMluI_PA	87.26
6702	Opata_1140196_PstIMspI_PA	87.26
6703	Opata_924349_PstIMspI_PA	87.26
6704	Opata_1398291_PstIMspI_PA	87.26
6705	Opata_886381_PstIMspI_PA	87.26
6706	Opata_1252036_PstIMseI_PA	87.26
6707	Opata_2411308_PstIMspI_PA	87.26
6708	Opata_658786_PstIMspI_PA	87.26
6709	Opata_3621281_PstIMspI_PA	87.26
6710	Opata_964843_PstIMspI_PA	87.26
6711	Opata_1246225_PstIMspI_PA	87.26
6712	Opata_816548_PstIMspI_PA	87.26
6713	Opata_4173615_PstIMspI_PA	87.26
6714	Opata_537308_PstIMspI_PA	87.26
6715	Opata_1116591_PstIMseI_PA	87.26
6716	Opata_1391230_PstIMspI_PA	87.26
6717	Opata_1090370_PstIMspI_PA	87.26
6718	Opata_244783_PstIMspI_PA	87.26
6719	Opata_803686_PstIMspI_PA	87.26
6720	Opata_1469446_PstIMspI_PA	87.26
6721	Opata_254226_PstIMspI_PA	87.26
6722	Opata_454661_PstIMspI_PA	87.26
6723	Opata_284074_PstIMseI_PA	87.26
6724	Opata_1249407_PstIMspI_PA	87.26
6725	Opata_2368446_PstIMspI_PA	87.26
6726	Opata_574461_PstIMspI_PA	87.26
6727	M6_1262253_PstIMspI_PA	87.26
6728	Opata_285002_PstIMspI_PA	87.26
6729	Opata_1011628_PstIMspI_PA	87.26
6730	Opata_827918_PstIMspI_PA	87.26
6731	M6_55771_PstIMspI_PA	87.26
6732	Opata_367356_PstIMspI_PA	87.26
6733	Opata_896043_PstIMspI_PA	87.26
6734	Opata_1042375_PstIMspI_PA	87.26
6735	Opata_266837_PstIMspI_PA	87.26
6736	Opata_2220580_PstIMspI_PA	87.26
6737	Opata_3299071_PstIMspI_PA	87.26
6738	Opata_544307_PstIMspI_PA	87.26
6739	Opata_3000107_PstIMseI_PA	87.26
6740	Opata_1744323_PstIMspI_PA	87.26
6741	Opata_1075068_PstIMspI_PA	87.26
6742	Opata_3726276_PstIMspI_PA	87.26
6743	Opata_542041_PstIMspI_PA	87.26
6744	Opata_270638_17_PstIMseI_SNP	87.26
6745	Opata_557782_PstIMspI_PA	87.26
6746	Opata_2562689_PstIMspI_PA	87.26
6747	Opata_328434_PstIMspI_PA	87.26
6748	Opata_3232797_PstIMspI_PA	87.26
6749	Opata_230574_PstIMspI_PA	87.26
6750	Opata_1191455_PstIMspI_PA	87.26
6751	Opata_2248104_PstIMspI_PA	87.26
6752	Opata_245094_PstIMspI_PA	87.26
6753	Opata_3769955_PstIMspI_PA	87.26
6754	Opata_2803609_PstIMseI_PA	87.26
6755	Opata_3613928_PstIMspI_PA	87.26
6756	Opata_846784_PstIMspI_PA	87.26
6757	Opata_4112957_PstIMspI_PA	87.26
6758	Opata_436595_PstIMspI_PA	87.26
6759	Opata_952198_PstIMspI_PA	87.26
6760	Opata_1898995_PstIMspI_PA	87.26
6761	Opata_412047_7_PstIMseI_SNP	87.26
6762	Opata_357386_PstIMspI_PA	87.26
6763	Opata_3482329_PstIMspI_PA	87.26
6764	Opata_3954896_PstIMspI_PA	87.26
6765	Opata_2839010_PstIMspI_PA	87.26
6766	Opata_2158386_PstIMseI_PA	87.26
6767	Opata_2237177_PstIMspI_PA	87.26
6768	Opata_4121743_PstIMspI_PA	87.26
6769	Opata_2568069_PstIMseI_PA	87.26
6770	Opata_989272_PstIMspI_PA	87.26
6771	Opata_1171424_PstIMspI_PA	87.26
6772	Opata_612697_PstIMspI_PA	87.26
6773	Opata_509379_PstIMspI_PA	87.26
6774	Opata_1236269_PstIMspI_PA	87.26
6775	Opata_355716_PstIMspI_PA	87.26
6776	Opata_244290_PstIMspI_PA	87.26
6777	Opata_250394_35_PstIMseI_SNP	87.26
6778	Opata_4049042_PstIMspI_PA	87.26
6779	Opata_2681944_PstIMspI_PA	87.26
6780	Opata_284944_PstIMspI_PA	87.26
6781	Opata_3827173_PstIMspI_PA	87.26
6782	Opata_1386402_PstIMspI_PA	87.26
6783	Opata_855069_PstIMseI_PA	87.26
6784	Opata_2653513_PstIMspI_PA	87.26
6785	Opata_429825_PstIMspI_PA	87.26
6786	Opata_261482_PstIMspI_PA	87.26
6787	Opata_563710_PstIMspI_PA	87.26
6788	Opata_655624_51_PstIMseI_SNP	87.26
6789	Opata_223325_PstIMseI_PA	87.26
6790	Opata_1182464_PstIMspI_PA	87.26
6791	Opata_335838_PstIMspI_PA	87.26
6792	M6_3410413_PstIMspI_PA	87.26
6793	Opata_3094377_PstIMseI_PA	87.26
6794	Opata_739567_PstIMspI_PA	87.26
6795	Opata_3188314_48_PstIMspI_SNP	87.26
6796	Opata_1537537_PstIMspI_PA	87.26
6797	M6_1098791_PstIMspI_PA	87.26
6798	M6_19190_PstIMseI_PA	87.26
6799	Opata_1229548_PstIMspI_PA	87.26
6800	Opata_586651_PstIMspI_PA	87.26
6801	Opata_1041051_PstIMspI_PA	87.26
6802	Opata_1240026_PstIMspI_PA	87.26
6803	Opata_101605_85_PstIMseI_SNP	87.26
6804	Opata_685913_PstIMspI_PA	87.26
6805	Opata_983400_PstIMspI_PA	87.26
6806	Opata_2254964_PstIMspI_PA	87.26
6807	Opata_1086657_PstIMspI_PA	87.26
6808	Opata_514433_PstIMspI_PA	87.26
6809	Opata_1143319_PstIMspI_PA	87.26
6810	Opata_517408_PstIMseI_PA	87.26
6811	Opata_1636651_PstIMspI_PA	87.26
6812	Opata_3120023_PstIMspI_PA	87.26
6813	Opata_2683753_PstIMspI_PA	87.26
6814	Opata_2808441_PstIMspI_PA	87.26
6815	Opata_478325_PstIMseI_PA	87.26
6816	Opata_298982_PstIMspI_PA	87.26
6817	Opata_2409220_PstIMspI_PA	87.26
6818	Opata_1915453_PstIMspI_PA	87.26
6819	M6_2089200_PstIMspI_PA	87.26
6820	Opata_2168590_PstIMspI_PA	87.26
6821	Opata_1458055_PstIMspI_PA	87.26
6822	M6_549977_PstIMspI_PA	87.26
6823	M6_2398147_PstIMspI_PA	87.26
6824	Opata_838141_PstIMspI_PA	87.26
6825	Opata_2090013_PstIMspI_PA	87.26
6826	Opata_528936_PstIMspI_PA	87.26
6827	M6_782391_PstIMspI_PA	87.26
6828	Opata_2019994_PstIMspI_PA	87.26
6829	M6_317409_PstIMspI_PA	87.26
6830	Opata_4121415_PstIMspI_PA	87.26
6831	Opata_1042427_PstIMseI_PA	87.26
6832	M6_1785054_PstIMspI_PA	87.26
6833	M6_3287751_PstIMspI_PA	87.26
6834	Opata_1481243_PstIMspI_PA	87.26
6835	Opata_1231403_PstIMspI_PA	87.26
6836	Opata_3321503_PstIMspI_PA	87.26
6837	Opata_223606_PstIMspI_PA	87.26
6838	Opata_1447602_PstIMspI_PA	87.26
6839	Opata_2111574_PstIMspI_PA	87.26
6840	Opata_2610669_PstIMspI_PA	87.26
6841	M6_442969_PstIMspI_PA	87.26
6842	M6_399912_PstIMspI_PA	87.26
6843	M6_388325_PstIMspI_PA	87.26
6844	M6_366241_PstIMspI_PA	87.26
6845	Opata_3255075_PstIMspI_PA	87.26
6846	Opata_1333981_PstIMspI_PA	87.26
6847	Opata_154474_18_PstIMspI_SNP	87.26
6848	Opata_3457639_PstIMspI_PA	87.26
6849	M6_461676_PstIMspI_PA	87.26
6850	M6_519214_PstIMspI_PA	87.26
6851	M6_709366_PstIMspI_PA	87.26
6852	Opata_2639390_PstIMspI_PA	87.26
6853	Opata_917215_PstIMspI_PA	87.26
6854	Opata_1816481_55_PstIMspI_SNP	87.26
6855	Opata_3561392_PstIMspI_PA	87.26
6856	M6_371648_PstIMspI_PA	87.26
6857	Opata_54848_PstIMseI_PA	87.26
6858	Opata_880941_PstIMluI_PA	87.26
6859	Opata_2312225_PstIMluI_PA	87.26
6860	Opata_1191113_PstIMspI_PA	87.26
6861	Opata_1871556_87_PstIMseI_SNP	87.26
6862	M6_2009396_PstIMspI_PA	87.26
6863	Opata_1219800_PstIMspI_PA	87.26
6864	Opata_742695_PstIMspI_PA	87.26
6865	Opata_1715169_PstIMspI_PA	87.26
6866	Opata_3936996_PstIMspI_PA	87.26
6867	M6_3111086_PstIMspI_PA	87.26
6868	Opata_2066623_PstIMspI_PA	87.26
6869	Opata_2174829_PstIMspI_PA	87.26
6870	Opata_2012428_PstIMspI_PA	87.26
6871	Opata_287160_PstIMspI_PA	87.26
6872	M6_426112_PstIMspI_PA	87.26
6873	Opata_1377800_PstIMspI_PA	87.26
6874	Opata_1080385_PstIMspI_PA	87.26
6875	M6_451128_PstIMspI_PA	87.26
6876	Opata_698621_PstIMspI_PA	87.26
6877	Opata_304372_PstIMspI_PA	87.26
6878	Opata_2188769_PstIMspI_PA	87.26
6879	Opata_1645415_PstIMspI_PA	87.26
6880	Opata_2215199_PstIMseI_PA	87.26
6881	Opata_714129_PstIMspI_PA	87.26
6882	Opata_615274_PstIMspI_PA	87.26
6883	Opata_483000_PstIMspI_PA	87.26
6884	Opata_1054464_PstIMseI_PA	87.26
6885	Opata_491359_PstIMspI_PA	87.26
6886	Opata_3474623_PstIMspI_PA	87.26
6887	Opata_652082_PstIMspI_PA	87.26
6888	Opata_1043344_PstIMseI_PA	87.26
6889	Opata_3900737_PstIMspI_PA	87.26
6890	Opata_75979_PstIMspI_PA	87.26
6891	Opata_263567_PstIMspI_PA	87.26
6892	Opata_2321779_PstIMspI_PA	87.26
6893	Opata_975206_PstIMspI_PA	87.26
6894	Opata_1024287_PstIMspI_PA	87.26
6895	Opata_2599698_PstIMspI_PA	87.26
6896	Opata_1318206_PstIMspI_PA	87.26
6897	Opata_648425_PstIMspI_PA	87.26
6898	Opata_4215100_PstIMspI_PA	87.26
6899	Opata_2638130_PstIMspI_PA	87.26
6900	Opata_1954755_PstIMspI_PA	87.26
6901	Opata_1284194_PstIMspI_PA	87.26
6902	Opata_2193523_PstIMspI_PA	87.26
6903	Opata_307253_PstIMspI_PA	87.26
6904	Opata_132046_PstIMseI_PA	87.26
6905	Opata_2390435_PstIMspI_PA	87.26
6906	Opata_3483507_PstIMspI_PA	87.26
6907	Opata_1588829_PstIMspI_PA	87.26
6908	Opata_1079120_PstIMspI_PA	87.26
6909	Opata_1542537_PstIMspI_PA	87.26
6910	Opata_2390601_PstIMspI_PA	87.26
6911	Opata_3657685_PstIMspI_PA	87.26
6912	Opata_255838_PstIMspI_PA	87.26
6913	Opata_947526_PstIMspI_PA	87.26
6914	Opata_1587340_PstIMspI_PA	87.26
6915	Opata_278556_PstIMspI_PA	87.26
6916	Opata_2228763_PstIMspI_PA	87.26
6917	Opata_1493757_PstIMspI_PA	87.26
6918	Opata_351831_PstIMseI_PA	87.26
6919	Opata_2008317_PstIMspI_PA	87.26
6920	Opata_1714670_PstIMspI_PA	87.26
6921	Opata_784980_PstIMspI_PA	87.26
6922	Opata_540500_PstIMspI_PA	87.26
6923	Opata_1701528_PstIMspI_PA	87.26
6924	Opata_2172978_PstIMspI_PA	87.26
6925	Opata_2218369_PstIMspI_PA	87.26
6926	Opata_656019_PstIMspI_PA	87.26
6927	Opata_414613_PstIMspI_PA	87.26
6928	Opata_1008545_PstIMspI_PA	87.26
6929	Opata_2587729_PstIMspI_PA	87.26
6930	Opata_488495_PstIMspI_PA	87.26
6931	Opata_1171765_PstIMspI_PA	87.26
6932	Opata_259826_PstIMspI_PA	87.26
6933	Opata_362994_PstIMspI_PA	87.26
6934	Opata_1349885_PstIMspI_PA	87.26
6935	Opata_838878_PstIMspI_PA	87.26
6936	Opata_125178_PstIMspI_PA	87.26
6937	Opata_306434_PstIMseI_PA	87.26
6938	Opata_1800738_PstIMspI_PA	87.26
6939	Opata_51092_PstIMspI_PA	87.26
6940	Opata_2179571_PstIMspI_PA	87.26
6941	Opata_1951630_PstIMspI_PA	87.26
6942	Opata_3987304_PstIMspI_PA	87.26
6943	M6_1221205_PstIMspI_PA	87.26
6944	Opata_3548612_PstIMspI_PA	87.26
6945	Opata_2612088_PstIMspI_PA	87.26
6946	Opata_2206569_PstIMspI_PA	87.26
6947	Opata_1779322_PstIMspI_PA	87.26
6948	Opata_1639146_PstIMspI_PA	87.26
6949	Opata_1002584_PstIMspI_PA	87.26
6950	M6_2772937_PstIMspI_PA	87.26
6951	Opata_1640752_PstIMspI_PA	87.26
6952	Opata_1883145_PstIMspI_PA	87.26
6953	Opata_3983975_PstIMspI_PA	87.26
6954	Opata_3001118_PstIMspI_PA	87.26
6955	Opata_2209571_PstIMspI_PA	87.26
6956	Opata_153332_PstIMspI_PA	87.26
6957	Opata_2680618_PstIMspI_PA	87.26
6958	Opata_469483_PstIMseI_PA	87.26
6959	Opata_3093300_PstIMspI_PA	87.26
6960	Opata_414708_PstIMseI_PA	87.26
6961	Opata_3671106_PstIMspI_PA	87.26
6962	Opata_271468_PstIMseI_PA	87.26
6963	Opata_832742_PstIMspI_PA	87.26
6964	Opata_3725457_PstIMspI_PA	87.26
6965	Opata_3987031_PstIMspI_PA	87.26
6966	Opata_1702489_PstIMspI_PA	87.26
6967	Opata_280310_PstIMspI_PA	87.26
6968	Opata_356205_PstIMseI_PA	87.26
6969	Opata_2649260_PstIMspI_PA	87.26
6970	Opata_665947_PstIMseI_PA	87.26
6971	Opata_544163_PstIMspI_PA	87.26
6972	Opata_2852327_PstIMspI_PA	87.26
6973	Opata_2065646_PstIMspI_PA	87.26
6974	Opata_1628649_PstIMspI_PA	87.26
6975	Opata_349476_PstIMspI_PA	87.26
6976	Opata_1841549_PstIMspI_PA	87.26
6977	Opata_3574112_PstIMspI_PA	87.26
6978	Opata_2078666_PstIMspI_PA	87.26
6979	Opata_1876521_PstIMspI_PA	87.26
6980	Opata_1594174_PstIMspI_PA	87.26
6981	Opata_554013_PstIMseI_PA	87.26
6982	Opata_198713_PstIMluI_PA	87.26
6983	Opata_707411_PstIMseI_PA	87.26
6984	Opata_2002686_PstIMspI_PA	87.26
6985	Opata_1172203_PstIMspI_PA	87.26
6986	Opata_319164_PstIMspI_PA	87.26
6987	Opata_687335_PstIMseI_PA	87.26
6988	Opata_3537406_PstIMspI_PA	87.26
6989	Opata_2840051_PstIMspI_PA	87.26
6990	Opata_1634607_PstIMspI_PA	87.26
6991	Opata_3958882_PstIMspI_PA	87.26
6992	Opata_2009249_PstIMspI_PA	87.26
6993	Opata_1234536_PstIMspI_PA	87.26
6994	Opata_3368071_PstIMspI_PA	87.26
6995	Opata_3105999_PstIMspI_PA	87.26
6996	Opata_3012677_PstIMspI_PA	87.26
6997	Opata_1511575_PstIMspI_PA	87.26
6998	Opata_2170422_PstIMspI_PA	87.26
6999	Opata_381888_PstIMseI_PA	87.26
7000	M6_497818_PstIMspI_PA	87.26
7001	Opata_3461926_PstIMspI_PA	87.26
7002	Opata_362062_PstIMseI_PA	87.26
7003	Opata_1779286_PstIMluI_PA	87.26
7004	Opata_2656418_PstIMspI_PA	87.26
7005	Opata_2810617_PstIMspI_PA	87.26
7006	Opata_1613712_PstIMspI_PA	87.26
7007	Opata_551614_PstIMspI_PA	87.26
7008	Opata_2940587_PstIMspI_PA	87.26
7009	Opata_1221181_PstIMluI_PA	87.26
7010	Opata_301624_PstIMspI_PA	87.26
7011	Opata_2869940_PstIMspI_PA	87.26
7012	Opata_4312602_PstIMseI_PA	87.26
7013	Opata_1105106_PstIMseI_PA	87.26
7014	Opata_1088786_PstIMspI_PA	87.26
7015	Opata_2632628_PstIMseI_PA	87.26
7016	Opata_2884697_PstIMspI_PA	87.26
7017	Opata_1850345_PstIMspI_PA	87.26
7018	Opata_394057_PstIMspI_PA	87.26
7019	M6_1255368_PstIMspI_PA	87.26
7020	Opata_1126806_PstIMspI_PA	87.26
7021	Opata_591105_PstIMspI_PA	87.26
7022	Opata_4132410_PstIMspI_PA	87.26
7023	Opata_3684416_PstIMspI_PA	87.26
7024	Opata_2600403_PstIMspI_PA	87.26
7025	Opata_1349134_PstIMspI_PA	87.26
7026	Opata_1407465_PstIMspI_PA	87.26
7027	Opata_2429817_PstIMspI_PA	87.26
7028	Opata_3000097_PstIMspI_PA	87.26
7029	Opata_414364_PstIMspI_PA	87.26
7030	Opata_1206029_PstIMspI_PA	87.26
7031	Opata_3007670_PstIMspI_PA	87.26
7032	Opata_3184988_PstIMspI_PA	87.26
7033	Opata_2145979_PstIMspI_PA	87.26
7034	Opata_2995707_PstIMspI_PA	87.26
7035	Opata_3577951_PstIMspI_PA	87.26
7036	Opata_423395_PstIMseI_PA	87.26
7037	Opata_922602_PstIMspI_PA	87.26
7038	Opata_2487906_PstIMspI_PA	87.26
7039	Opata_2814382_PstIMspI_PA	87.26
7040	Opata_403972_PstIMseI_PA	87.26
7041	Opata_2946474_PstIMspI_PA	87.26
7042	Opata_1459745_PstIMspI_PA	87.26
7043	Opata_2970961_PstIMseI_PA	87.26
7044	Opata_1161412_PstIMspI_PA	87.26
7045	Opata_964064_PstIMspI_PA	87.26
7046	Opata_3246265_PstIMspI_PA	87.26
7047	Opata_2323045_PstIMspI_PA	87.26
7048	Opata_2609502_PstIMspI_PA	87.26
7049	Opata_1311776_PstIMspI_PA	87.26
7050	Opata_4292500_PstIMseI_PA	87.26
7051	Opata_388770_PstIMspI_PA	87.26
7052	Opata_1809751_PstIMspI_PA	87.26
7053	Opata_3841400_PstIMspI_PA	87.26
7054	Opata_722139_PstIMspI_PA	87.26
7055	Opata_428157_PstIMspI_PA	87.26
7056	Opata_1565653_PstIMspI_PA	87.26
7057	Opata_2810129_PstIMspI_PA	87.26
7058	Opata_2298922_PstIMspI_PA	87.26
7059	Opata_1566372_PstIMspI_PA	87.26
7060	Opata_401198_PstIMseI_PA	87.26
7061	Opata_2827617_PstIMspI_PA	87.26
7062	Opata_1835094_PstIMspI_PA	87.26
7063	Opata_3898258_PstIMspI_PA	87.26
7064	Opata_1776013_PstIMspI_PA	87.26
7065	Opata_1268992_PstIMspI_PA	87.26
7066	Opata_1244875_PstIMseI_PA	87.26
7067	M6_322959_PstIMseI_PA	87.26
7068	Opata_2495497_PstIMluI_PA	87.26
7069	Opata_960409_PstIMspI_PA	87.26
7070	Opata_1758246_PstIMspI_PA	87.26
7071	Opata_232057_PstIMspI_PA	87.26
7072	Opata_825207_PstIMspI_PA	87.26
7073	Opata_2718662_PstIMspI_PA	87.26
7074	Opata_1021549_PstIMspI_PA	87.26
7075	Opata_812722_PstIMseI_PA	87.26
7076	Opata_2347294_PstIMluI_PA	87.26
7077	Opata_1163695_PstIMspI_PA	87.26
7078	Opata_3399987_PstIMspI_PA	87.26
7079	Opata_1108656_PstIMluI_PA	87.26
7080	Opata_2172335_PstIMspI_PA	87.26
7081	Opata_2291064_PstIMspI_PA	87.26
7082	Opata_376709_PstIMspI_PA	87.26
7083	Opata_1593300_PstIMspI_PA	87.26
7084	Opata_343346_PstIMspI_PA	87.26
7085	M6_1880208_PstIMseI_PA	87.26
7086	Opata_81897_PstIMseI_PA	87.26
7087	Opata_3090821_PstIMseI_PA	87.26
7088	Opata_243698_PstIMspI_PA	87.26
7089	Opata_1817284_PstIMspI_PA	87.26
7090	Opata_3766065_PstIMspI_PA	87.26
7091	Opata_635608_PstIMspI_PA	87.26
7092	Opata_1673672_PstIMspI_PA	87.26
7093	Opata_4144039_PstIMspI_PA	87.26
7094	Opata_2819618_PstIMluI_PA	87.26
7095	Opata_1134679_PstIMspI_PA	87.26
7096	Opata_2399659_PstIMluI_PA	87.26
7097	M6_318683_PstIMspI_PA	87.26
7098	Opata_3371435_PstIMspI_PA	87.26
7099	Opata_1374659_PstIMspI_PA	87.26
7100	Opata_2650084_PstIMluI_PA	87.26
7101	Opata_3479798_PstIMspI_PA	87.26
7102	Opata_3653795_PstIMspI_PA	87.26
7103	Opata_409437_PstIMspI_PA	87.26
7104	M6_666910_PstIMseI_PA	87.26
7105	M6_887085_PstIMseI_PA	87.26
7106	Opata_308621_PstIMspI_PA	87.26
7107	Opata_1028285_PstIMspI_PA	87.26
7108	Opata_3194855_PstIMseI_PA	87.26
7109	Opata_1728365_PstIMspI_PA	87.26
7110	Opata_1962316_PstIMspI_PA	87.26
7111	Opata_4179175_PstIMspI_PA	87.26
7112	Opata_268750_PstIMspI_PA	87.26
7113	Opata_2624902_PstIMspI_PA	87.26
7114	Opata_3151852_PstIMspI_PA	87.26
7115	Opata_340181_PstIMseI_PA	87.26
7116	Opata_3616636_PstIMspI_PA	87.26
7117	M6_2264933_PstIMspI_PA	87.26
7118	M6_89267_PstIMseI_PA	87.26
7119	Opata_2906702_PstIMspI_PA	87.26
7120	Opata_2631180_PstIMspI_PA	87.26
7121	Opata_244071_PstIMspI_PA	87.26
7122	Opata_1845503_PstIMspI_PA	87.26
7123	Opata_2810517_PstIMspI_PA	87.26
7124	Opata_1982241_PstIMluI_PA	87.26
7125	M6_1902250_PstIMseI_PA	87.26
7126	Opata_2503092_PstIMspI_PA	87.26
7127	Opata_84231_PstIMspI_PA	87.26
7128	Opata_391480_PstIMspI_PA	87.26
7129	Opata_3495437_PstIMspI_PA	87.26
7130	Opata_1702891_PstIMspI_PA	87.26
7131	M6_1173247_PstIMspI_PA	87.26
7132	Opata_241355_PstIMluI_PA	87.26
7133	Opata_1306372_PstIMseI_PA	87.26
7134	M6_1450929_PstIMseI_PA	87.26
7135	M6_2481345_PstIMspI_PA	87.26
7136	Opata_476779_PstIMspI_PA	87.26
7137	Opata_1013194_PstIMspI_PA	87.26
7138	Opata_71125_PstIMseI_PA	87.26
7139	M6_2232051_PstIMseI_PA	87.26
7140	Opata_2511840_PstIMspI_PA	87.26
7141	Opata_2416435_PstIMspI_PA	87.26
7142	Opata_130729_PstIMspI_PA	87.26
7143	Opata_368792_PstIMspI_PA	87.26
7144	Opata_1684015_PstIMspI_PA	87.26
7145	Opata_2397902_PstIMspI_PA	87.26
7146	Opata_3473607_PstIMspI_PA	87.26
7147	Opata_2199704_PstIMluI_PA	87.26
7148	Opata_2828602_PstIMspI_PA	87.26
7149	Opata_376185_PstIMseI_PA	87.26
7150	M6_30520_PstIMseI_PA	87.26
7151	Opata_3741660_PstIMspI_PA	87.26
7152	Opata_655015_PstIMseI_PA	87.26
7153	M6_1012285_PstIMseI_PA	87.26
7154	Opata_2792825_PstIMspI_PA	87.26
7155	Opata_2126986_PstIMspI_PA	87.26
7156	Opata_882298_PstIMseI_PA	87.26
7157	M6_759427_PstIMseI_PA	87.26
7158	Opata_4251749_PstIMspI_PA	87.26
7159	Opata_393796_PstIMseI_PA	87.26
7160	Opata_2145250_PstIMspI_PA	87.26
7161	Opata_3159834_PstIMspI_PA	87.26
7162	Opata_1730373_PstIMspI_PA	87.26
7163	Opata_728565_PstIMspI_PA	87.26
7164	M6_345847_PstIMspI_PA	87.26
7165	Opata_2146989_PstIMspI_PA	87.26
7166	Opata_4200296_PstIMspI_PA	87.26
7167	M6_355780_PstIMseI_PA	87.26
7168	M6_2835151_PstIMspI_PA	87.26
7169	Opata_1707245_PstIMspI_PA	87.26
7170	M6_2047536_PstIMseI_PA	87.26
7171	Opata_4137058_PstIMspI_PA	87.26
7172	M6_713783_PstIMseI_PA	87.26
7173	Opata_1929182_PstIMluI_PA	87.26
7174	Opata_2164379_PstIMspI_PA	87.26
7175	M6_1829042_PstIMspI_PA	87.26
7176	M6_3476873_PstIMspI_PA	87.26
7177	Opata_35962_PstIMspI_PA	87.26
7178	Opata_635943_PstIMspI_PA	87.26
7179	Opata_1700627_PstIMluI_PA	87.26
7180	M6_5441_PstIMspI_PA	87.26
7181	Opata_48012_PstIMspI_PA	87.26
7182	Opata_3310031_PstIMspI_PA	87.26
7183	Opata_2803223_PstIMspI_PA	87.26
7184	Opata_2973949_PstIMspI_PA	87.26
7185	M6_2595008_PstIMspI_PA	87.26
7186	Opata_629431_PstIMspI_PA	87.26
7187	M6_3435045_PstIMspI_PA	87.26
7188	M6_2564035_PstIMspI_PA	87.26
7189	Opata_2531120_PstIMspI_PA	87.26
7190	Opata_4203158_PstIMspI_PA	87.26
7191	Opata_4164975_PstIMspI_PA	87.26
7192	M6_440237_PstIMseI_PA	87.26
7193	Opata_3182041_PstIMspI_PA	87.26
7194	M6_1213300_PstIMseI_PA	87.26
7195	Opata_4169231_PstIMspI_PA	87.26
7196	Opata_4170449_PstIMspI_PA	87.26
7197	Opata_2693664_PstIMspI_PA	87.26
7198	Opata_3468113_PstIMspI_PA	87.26
7199	M6_2558471_PstIMseI_PA	87.26
7200	Opata_340725_PstIMseI_PA	87.26
7201	Opata_492124_PstIMspI_PA	87.26
7202	Opata_2373762_PstIMspI_PA	87.26
7203	Opata_855645_PstIMspI_PA	87.26
7204	Opata_1498385_PstIMluI_PA	87.26
7205	M6_76153_PstIMseI_PA	87.26
7206	Opata_2813539_PstIMspI_PA	87.26
7207	M6_1140891_PstIMspI_PA	87.26
7208	M6_1459423_PstIMspI_PA	87.26
7209	M6_697288_PstIMspI_PA	87.26
7210	M6_2262688_PstIMspI_PA	87.26
7211	Opata_3840785_PstIMspI_PA	87.26
7212	Opata_2563681_PstIMspI_PA	87.26
7213	M6_1039611_PstIMspI_PA	87.26
7214	M6_753855_PstIMspI_PA	87.26
7215	Opata_2575322_PstIMspI_PA	87.26
7216	Opata_725867_PstIMspI_PA	87.26
7217	M6_1533474_PstIMseI_PA	87.26
7218	M6_933902_PstIMseI_PA	87.26
7219	M6_402211_PstIMseI_PA	87.26
7220	Opata_2465578_PstIMseI_PA	87.26
7221	Opata_364399_PstIMseI_PA	87.26
7222	Opata_185029_PstIMseI_PA	87.26
7223	M6_565770_PstIMspI_PA	87.26
7224	M6_2521141_PstIMluI_PA	87.26
7225	Opata_2248205_PstIMspI_PA	87.26
7226	Opata_1126534_PstIMluI_PA	87.26
7227	Opata_725022_PstIMspI_PA	87.26
7228	Opata_376665_PstIMspI_PA	87.26
7229	Opata_1941773_PstIMspI_PA	87.26
7230	Opata_775771_PstIMseI_PA	87.26
7231	M6_3443493_PstIMspI_PA	87.26
7232	Opata_960290_PstIMspI_PA	87.26
7233	Opata_774653_PstIMspI_PA	87.26
7234	M6_926630_PstIMseI_PA	87.26
7235	Opata_4103569_PstIMspI_PA	87.26
7236	Opata_2431427_PstIMspI_PA	87.26
7237	M6_1171781_PstIMspI_PA	87.26
7238	Opata_2414469_PstIMseI_PA	87.26
7239	Opata_1260301_PstIMseI_PA	87.26
7240	M6_869469_PstIMseI_PA	87.26
7241	Opata_4266578_PstIMspI_PA	87.26
7242	Opata_1594878_PstIMspI_PA	87.26
7243	M6_1290682_PstIMspI_PA	87.26
7244	Opata_415347_PstIMseI_PA	87.26
7245	Opata_2165699_PstIMspI_PA	87.26
7246	Opata_1889671_PstIMseI_PA	87.26
7247	Opata_3500203_PstIMspI_PA	87.26
7248	Opata_2443257_PstIMspI_PA	87.26
7249	Opata_2238909_PstIMseI_PA	87.26
7250	Opata_1808569_PstIMspI_PA	87.26
7251	M6_2376691_PstIMspI_PA	87.26
7252	Opata_1826423_PstIMspI_PA	87.26
7253	Opata_127220_PstIMseI_PA	87.26
7254	M6_1788048_PstIMspI_PA	87.26
7255	Opata_2069987_PstIMspI_PA	87.26
7256	Opata_238523_PstIMspI_PA	87.26
7257	M6_544164_PstIMseI_PA	87.26
7258	Opata_3623637_PstIMseI_PA	87.26
7259	Opata_2894914_PstIMspI_PA	87.26
7260	M6_319975_PstIMseI_PA	87.26
7261	Opata_419928_PstIMspI_PA	87.26
7262	Opata_1243309_PstIMseI_PA	87.26
7263	M6_222667_PstIMseI_PA	87.26
7264	Opata_3471161_PstIMseI_PA	87.26
7265	Opata_718611_PstIMspI_PA	87.26
7266	M6_389402_PstIMseI_PA	87.26
7267	M6_2890340_PstIMseI_PA	87.26
7268	Opata_858038_PstIMspI_PA	87.26
7269	Opata_521671_PstIMspI_PA	87.26
7270	Opata_2152575_PstIMspI_PA	87.26
7271	M6_2176426_PstIMspI_PA	87.26
7272	Opata_325169_PstIMseI_PA	87.26
7273	M6_995557_PstIMseI_PA	87.26
7274	Opata_3370732_PstIMseI_PA	87.26
7275	M6_2393523_PstIMspI_PA	87.26
7276	Opata_3106219_PstIMspI_PA	87.26
7277	M6_128768_PstIMseI_PA	87.26
7278	Opata_2091539_PstIMseI_PA	87.26
7279	M6_1849127_PstIMspI_PA	87.26
7280	Opata_3233878_PstIMspI_PA	87.26
7281	M6_2945902_PstIMseI_PA	87.26
7282	Opata_1156795_PstIMspI_PA	87.26
7283	M6_1075111_PstIMseI_PA	87.26
7284	M6_108364_PstIMseI_PA	87.26
7285	M6_508345_PstIMseI_PA	87.26
7286	M6_576133_PstIMspI_PA	87.26
7287	M6_557084_PstIMspI_PA	87.26
7288	M6_2491127_PstIMspI_PA	87.26
7289	Opata_1323086_PstIMspI_PA	87.26
7290	M6_865348_PstIMspI_PA	87.26
7291	Opata_338187_PstIMseI_PA	87.26
7292	M6_634724_PstIMseI_PA	87.26
7293	M6_297917_PstIMseI_PA	87.26
7294	Opata_184188_PstIMseI_PA	87.26
7295	M6_2455471_PstIMseI_PA	87.26
7296	Opata_4260861_PstIMspI_PA	87.26
7297	M6_1035882_PstIMspI_PA	87.26
7298	M6_554764_PstIMseI_PA	87.26
7299	Opata_998358_PstIMspI_PA	87.26
7300	Opata_362850_PstIMspI_PA	87.26
7301	M6_4029680_PstIMseI_PA	87.26
7302	M6_353596_PstIMspI_PA	87.26
7303	Opata_142758_PstIMspI_PA	87.26
7304	M6_1564624_PstIMspI_PA	87.26
7305	Opata_2536893_PstIMspI_PA	87.26
7306	M6_1483009_PstIMspI_PA	87.26
7307	M6_1870163_PstIMspI_PA	87.26
7308	Opata_323361_PstIMseI_PA	87.26
7309	Opata_495705_PstIMseI_PA	87.26
7310	Opata_1729094_PstIMspI_PA	87.26
7311	Opata_172935_PstIMseI_PA	87.26
7312	M6_628702_PstIMseI_PA	87.26
7313	M6_374362_PstIMseI_PA	87.26
7314	Opata_66615_PstIMseI_PA	87.26
7315	Opata_2996048_PstIMspI_PA	87.26
7316	Opata_639660_PstIMspI_PA	87.26
7317	M6_1831960_PstIMseI_PA	87.26
7318	M6_131607_PstIMseI_PA	87.26
7319	Opata_1550080_PstIMspI_PA	87.26
7320	Opata_3109466_PstIMspI_PA	87.26
7321	Opata_1724867_PstIMluI_PA	87.26
7322	M6_80547_PstIMseI_PA	87.26
7323	Opata_200450_PstIMluI_PA	87.26
7324	Opata_831976_PstIMluI_PA	87.26
7325	Opata_2700227_PstIMluI_PA	87.26
7326	Opata_836439_PstIMseI_PA	87.26
7327	M6_187273_PstIMseI_PA	87.26
7328	Opata_599581_PstIMspI_PA	87.26
7329	Opata_218547_PstIMspI_PA	87.26
7330	M6_658948_PstIMseI_PA	87.26
7331	M6_636282_PstIMseI_PA	87.26
7332	M6_292368_PstIMseI_PA	87.26
7333	M6_2637114_PstIMspI_PA	87.26
7334	Opata_1976375_PstIMspI_PA	87.26
7335	M6_960070_PstIMseI_PA	87.26
7336	Opata_3983759_PstIMspI_PA	87.26
7337	Opata_3661286_PstIMspI_PA	87.26
7338	Opata_1928466_PstIMspI_PA	87.26
7339	Opata_1488058_PstIMseI_PA	87.26
7340	M6_60377_PstIMseI_PA	87.26
7341	Opata_1514765_PstIMspI_PA	87.26
7342	Opata_923649_PstIMspI_PA	87.26
7343	Opata_1562622_PstIMspI_PA	87.26
7344	M6_854026_PstIMspI_PA	87.26
7345	M6_244271_PstIMseI_PA	87.26
7346	Opata_533039_PstIMseI_PA	87.26
7347	M6_2501799_PstIMspI_PA	87.26
7348	Opata_152591_PstIMseI_PA	87.26
7349	Opata_152925_PstIMluI_PA	87.26
7350	Opata_2015732_PstIMspI_PA	87.26
7351	Opata_3591057_PstIMspI_PA	87.26
7352	Opata_391431_PstIMseI_PA	87.26
7353	Opata_341364_PstIMluI_PA	87.26
7354	M6_581982_PstIMseI_PA	87.26
7355	M6_4248148_PstIMseI_PA	87.26
7356	Opata_1913232_PstIMspI_PA	87.26
7357	Opata_500890_PstIMseI_PA	87.26
7358	M6_150041_PstIMseI_PA	87.26
7359	M6_599942_PstIMseI_PA	87.26
7360	M6_812276_PstIMseI_PA	87.26
7361	M6_380596_PstIMseI_PA	87.26
7362	Opata_30384_PstIMseI_PA	87.26
7363	M6_1621454_PstIMseI_PA	87.26
7364	M6_891525_PstIMspI_PA	87.26
7365	Opata_1730955_PstIMspI_PA	87.26
7366	M6_1355489_PstIMspI_PA	87.26
7367	M6_1029571_PstIMspI_PA	87.26
7368	M6_1058805_PstIMseI_PA	87.26
7369	Opata_2559482_PstIMspI_PA	87.26
7370	M6_745551_PstIMseI_PA	87.26
7371	Opata_851329_PstIMseI_PA	87.26
7372	M6_1347216_PstIMseI_PA	87.26
7373	M6_253611_PstIMseI_PA	87.26
7374	M6_314327_PstIMseI_PA	87.26
7375	Opata_2309352_PstIMspI_PA	87.26
7376	M6_1852042_PstIMspI_PA	87.26
7377	Opata_1794907_PstIMspI_PA	87.26
7378	M6_682189_PstIMseI_PA	87.26
7379	M6_1402407_PstIMspI_PA	87.26
7380	Opata_1088483_PstIMseI_PA	87.26
7381	M6_749689_PstIMspI_PA	87.26
7382	Opata_314840_PstIMseI_PA	87.26
7383	M6_1081686_PstIMseI_PA	87.26
7384	Opata_135487_PstIMspI_PA	87.26
7385	M6_352421_PstIMspI_PA	87.26
7386	M6_3462960_PstIMspI_PA	87.26
7387	M6_1058216_PstIMseI_PA	87.26
7388	Opata_747664_PstIMluI_PA	87.26
7389	Opata_1123840_PstIMspI_PA	87.26
7390	Opata_2076419_PstIMspI_PA	87.26
7391	Opata_2339421_PstIMspI_PA	87.26
7392	M6_118078_PstIMseI_PA	87.26
7393	M6_9091_PstIMseI_PA	87.26
7394	Opata_266851_PstIMspI_PA	87.26
7395	M6_2551557_PstIMspI_PA	87.26
7396	M6_19181_PstIMseI_PA	87.26
7397	M6_2865956_PstIMspI_PA	87.26
7398	Opata_129188_PstIMseI_PA	87.26
7399	M6_490143_PstIMseI_PA	87.26
7400	Opata_2746498_PstIMspI_PA	87.26
7401	M6_2738149_PstIMseI_PA	87.26
7402	M6_665334_PstIMseI_PA	87.26
7403	Opata_1349047_PstIMluI_PA	87.26
7404	M6_489655_PstIMspI_PA	87.26
7405	M6_2887511_PstIMspI_PA	87.26
7406	M6_2323413_PstIMseI_PA	87.26
7407	M6_524414_PstIMseI_PA	87.26
7408	M6_476740_PstIMspI_PA	87.26
7409	M6_1218896_PstIMseI_PA	87.26
7410	Opata_1606000_PstIMspI_PA	87.26
7411	Opata_1830441_PstIMspI_PA	87.26
7412	M6_158113_PstIMseI_PA	87.26
7413	Opata_2238589_PstIMspI_PA	87.26
7414	Opata_2073103_PstIMspI_PA	87.26
7415	Opata_1282853_PstIMluI_PA	87.26
7416	M6_1001216_PstIMseI_PA	87.26
7417	Opata_75279_PstIMspI_PA	87.26
7418	Opata_228934_PstIMseI_PA	87.26
7419	M6_553420_PstIMseI_PA	87.26
7420	Opata_2567483_PstIMspI_PA	87.26
7421	Opata_1321283_PstIMseI_PA	87.26
7422	Opata_2893682_PstIMspI_PA	87.26
7423	M6_960773_PstIMseI_PA	87.26
7424	Opata_69540_PstIMseI_PA	87.26
7425	M6_1462806_PstIMseI_PA	87.26
7426	M6_1345178_PstIMseI_PA	87.26
7427	M6_1504741_PstIMseI_PA	87.26
7428	M6_2492350_PstIMspI_PA	87.26
7429	M6_1462997_PstIMspI_PA	87.26
7430	Opata_696248_PstIMseI_PA	87.26
7431	M6_315945_PstIMspI_PA	87.26
7432	Opata_432636_PstIMspI_PA	87.26
7433	M6_1464954_PstIMseI_PA	87.26
7434	Opata_353531_PstIMseI_PA	87.26
7435	M6_1784064_PstIMseI_PA	87.26
7436	M6_15017_PstIMseI_PA	87.26
7437	Opata_986783_PstIMseI_PA	87.26
7438	M6_147290_PstIMseI_PA	87.26
7439	M6_1401752_PstIMseI_PA	87.26
7440	M6_678887_PstIMspI_PA	87.26
7441	M6_2144867_PstIMseI_PA	87.26
7442	Opata_638649_PstIMspI_PA	87.26
7443	Opata_3685198_PstIMspI_PA	87.26
7444	Opata_417308_PstIMspI_PA	87.26
7445	Opata_808095_PstIMseI_PA	87.26
7446	Opata_1145835_PstIMspI_PA	87.26
7447	Opata_1898530_PstIMspI_PA	87.26
7448	M6_433788_PstIMseI_PA	87.26
7449	Opata_2366452_PstIMspI_PA	87.26
7450	Opata_358168_PstIMspI_PA	87.26
7451	M6_332253_PstIMseI_PA	87.26
7452	Opata_838010_PstIMluI_PA	87.26
7453	Opata_1630956_PstIMseI_PA	87.26
7454	M6_393213_PstIMseI_PA	87.26
7455	M6_1735895_PstIMseI_PA	87.26
7456	M6_3545219_PstIMspI_PA	87.26
7457	Opata_649337_PstIMspI_PA	87.26
7458	Opata_1769441_PstIMspI_PA	87.26
7459	M6_3357123_PstIMseI_PA	87.26
7460	Opata_2742053_PstIMluI_PA	87.26
7461	Opata_2366610_PstIMluI_PA	87.26
7462	Opata_2681093_PstIMluI_PA	87.26
7463	Opata_2727447_PstIMspI_PA	87.26
7464	Opata_366800_PstIMseI_PA	87.26
7465	M6_943139_PstIMspI_PA	87.26
7466	M6_1146360_PstIMseI_PA	87.26
7467	Opata_1546475_PstIMspI_PA	87.26
7468	M6_988565_PstIMseI_PA	87.26
7469	M6_4076828_PstIMseI_PA	87.26
7470	Opata_3544685_PstIMspI_PA	87.26
7471	M6_247355_PstIMseI_PA	87.26
7472	M6_620843_PstIMseI_PA	87.26
7473	Opata_1557603_PstIMspI_PA	87.26
7474	M6_1436030_PstIMseI_PA	87.26
7475	Opata_2178897_PstIMspI_PA	87.26
7476	Opata_245589_PstIMseI_PA	87.26
7477	Opata_1681820_PstIMspI_PA	87.26
7478	Opata_1964430_PstIMspI_PA	87.26
7479	M6_27005_PstIMseI_PA	87.26
7480	M6_200599_PstIMseI_PA	87.26
7481	M6_1082754_PstIMseI_PA	87.26
7482	M6_3346062_PstIMspI_PA	87.26
7483	Opata_1134451_PstIMseI_PA	87.26
7484	Opata_2369084_PstIMspI_PA	87.26
7485	Opata_24561_PstIMspI_PA	87.26
7486	M6_864511_PstIMseI_PA	87.26
7487	M6_2235500_PstIMspI_PA	87.26
7488	Opata_2585530_PstIMluI_PA	87.26
7489	M6_2279662_PstIMspI_PA	87.26
7490	M6_56584_PstIMseI_PA	87.26
7491	Opata_3373466_PstIMseI_PA	87.26
7492	M6_1196175_PstIMspI_PA	87.26
7493	Opata_194203_PstIMseI_PA	87.26
7494	M6_1042760_PstIMspI_PA	87.26
7495	M6_3097690_PstIMseI_PA	87.26
7496	M6_20832_PstIMseI_PA	87.26
7497	M6_210948_PstIMspI_PA	87.26
7498	Opata_1754913_PstIMspI_PA	87.26
7499	M6_224463_PstIMseI_PA	87.26
7500	Opata_696510_PstIMseI_PA	87.26
7501	Opata_601480_PstIMluI_PA	87.26
7502	Opata_1212625_PstIMluI_PA	87.26
7503	M6_1033896_PstIMseI_PA	87.26
7504	M6_245814_PstIMseI_PA	87.26
7505	Opata_2459102_PstIMspI_PA	87.26
7506	Opata_2311215_PstIMluI_PA	87.26
7507	Opata_406936_PstIMspI_PA	87.26
7508	Opata_2409155_PstIMseI_PA	87.26
7509	Opata_1161226_PstIMspI_PA	87.26
7510	M6_34807_PstIMseI_PA	87.26
7511	Opata_1601477_PstIMspI_PA	87.26
7512	M6_698121_PstIMseI_PA	87.26
7513	Opata_1183992_PstIMseI_PA	87.26
7514	M6_1311569_PstIMseI_PA	87.26
7515	M6_17546_PstIMseI_PA	87.26
7516	M6_302524_PstIMseI_PA	87.26
7517	Opata_208020_PstIMluI_PA	87.26
7518	M6_15225_PstIMseI_PA	87.26
7519	Opata_2034662_PstIMspI_PA	87.26
7520	Opata_120116_PstIMseI_PA	87.26
7521	M6_422850_PstIMseI_PA	87.26
7522	Opata_2864827_PstIMspI_PA	87.26
7523	M6_2612194_PstIMseI_PA	87.26
7524	Opata_224191_PstIMspI_PA	87.26
7525	M6_778127_PstIMspI_PA	87.26
7526	Opata_304464_PstIMseI_PA	87.26
7527	M6_2786116_PstIMseI_PA	87.26
7528	Opata_1660985_PstIMluI_PA	87.26
7529	Opata_683091_PstIMseI_PA	87.26
7530	Opata_1674397_PstIMspI_PA	87.26
7531	M6_1368700_PstIMseI_PA	87.26
7532	M6_597749_PstIMseI_PA	87.26
7533	M6_1544757_PstIMseI_PA	87.26
7534	M6_1923876_PstIMspI_PA	87.26
7535	Opata_207211_PstIMseI_PA	87.26
7536	M6_1024290_PstIMseI_PA	87.26
7537	Opata_497438_PstIMseI_PA	87.26
7538	Opata_2526773_PstIMluI_PA	87.26
7539	Opata_440587_PstIMseI_PA	87.26
7540	Opata_3822443_PstIMseI_PA	87.26
7541	Opata_2068638_PstIMspI_PA	87.26
7542	Opata_246361_PstIMseI_PA	87.26
7543	Opata_2158680_PstIMseI_PA	87.26
7544	Opata_851572_PstIMluI_PA	87.26
7545	Opata_507071_PstIMspI_PA	87.26
7546	Opata_623368_PstIMseI_PA	87.26
7547	Opata_210973_PstIMseI_PA	87.26
7548	Opata_553180_PstIMseI_PA	87.26
7549	Opata_100497_PstIMluI_PA	87.26
7550	Opata_1527256_PstIMspI_PA	87.26
7551	Opata_735386_PstIMseI_PA	87.26
7552	Opata_741998_PstIMluI_PA	87.26
7553	Opata_2159494_PstIMluI_PA	87.26
7554	Opata_2520181_PstIMseI_PA	87.26
7555	Opata_1206553_PstIMseI_PA	87.26
7556	Opata_1564837_PstIMspI_PA	87.26
7557	Opata_505182_PstIMspI_PA	87.26
7558	Opata_2478914_PstIMspI_PA	87.26
7559	Opata_210933_PstIMspI_PA	87.26
7560	Opata_1748206_PstIMluI_PA	87.26
7561	Opata_93609_PstIMspI_PA	87.26
7562	Opata_829717_PstIMspI_PA	87.26
7563	Opata_1194678_PstIMseI_PA	87.26
7564	Opata_665484_PstIMspI_PA	87.26
7565	M6_468765_PstIMseI_PA	87.26
7566	Opata_1806152_PstIMluI_PA	87.26
7567	Opata_199432_PstIMluI_PA	87.26
7568	Opata_820832_PstIMseI_PA	87.26
7569	Opata_1890982_PstIMseI_PA	87.26
7570	Opata_2274030_PstIMseI_PA	87.26
7571	Opata_2386765_PstIMspI_PA	87.26
7572	Opata_1711766_PstIMspI_PA	87.26
7573	Opata_2916510_PstIMspI_PA	87.26
7574	Opata_1752211_PstIMseI_PA	87.26
7575	Opata_3463068_PstIMspI_PA	87.26
7576	Opata_853719_PstIMseI_PA	87.26
7577	M6_1747277_PstIMseI_PA	87.26
7578	Opata_2108574_PstIMspI_PA	87.26
7579	Opata_283254_PstIMspI_PA	87.26
7580	M6_584553_PstIMseI_PA	87.26
7581	Opata_3443592_PstIMspI_PA	87.26
7582	Opata_1229954_PstIMseI_PA	87.26
7583	Opata_226402_PstIMspI_PA	87.26
7584	Opata_14296_PstIMspI_PA	87.26
7585	Opata_29491_PstIMseI_PA	87.26
7586	Opata_1896567_PstIMluI_PA	87.26
7587	Opata_2204598_PstIMseI_PA	87.26
7588	Opata_1109083_PstIMseI_PA	87.26
7589	Opata_3414470_PstIMspI_PA	87.26
7590	Opata_1820807_PstIMspI_PA	87.26
7591	Opata_2265049_PstIMluI_PA	87.26
7592	Opata_34351_PstIMspI_PA	87.26
7593	Opata_174791_PstIMluI_PA	87.26
7594	M6_919695_PstIMseI_PA	87.26
7595	Opata_1386709_PstIMseI_PA	87.26
7596	Opata_137039_PstIMseI_PA	87.26
7597	Opata_325469_PstIMseI_PA	87.26
7598	M6_2228051_PstIMspI_PA	87.26
7599	Opata_2646920_PstIMspI_PA	87.26
7600	Opata_1265387_PstIMluI_PA	87.26
7601	Opata_1336379_PstIMseI_PA	87.26
7602	Opata_1666586_PstIMseI_PA	87.26
7603	Opata_725553_PstIMspI_PA	87.26
7604	Opata_496574_PstIMseI_PA	87.26
7605	Opata_1597131_PstIMspI_PA	87.26
7606	Opata_2712420_PstIMseI_PA	87.26
7607	Opata_528628_PstIMspI_PA	87.26
7608	Opata_62942_PstIMseI_PA	87.26
7609	Opata_1479660_PstIMluI_PA	87.26
7610	M6_1322046_PstIMspI_PA	87.26
7611	Opata_2671855_PstIMseI_PA	87.26
7612	Opata_1191183_PstIMseI_PA	87.26
7613	Opata_2481354_PstIMluI_PA	87.26
7614	Opata_8408_PstIMluI_PA	87.26
7615	Opata_571777_PstIMseI_PA	87.26
7616	Opata_357053_PstIMseI_PA	87.26
7617	Opata_1658601_PstIMluI_PA	87.26
7618	Opata_2271322_PstIMspI_PA	87.26
7619	Opata_817500_PstIMluI_PA	87.26
7620	Opata_1567743_PstIMspI_PA	87.26
7621	Opata_759748_PstIMseI_PA	87.26
7622	Opata_333379_PstIMseI_PA	87.26
7623	Opata_1678019_PstIMspI_PA	87.26
7624	Opata_733888_PstIMluI_PA	87.26
7625	Opata_133614_PstIMspI_PA	87.26
7626	Opata_1685583_PstIMseI_PA	87.26
7627	Opata_1622464_PstIMspI_PA	87.26
7628	Opata_170916_PstIMseI_PA	87.26
7629	Opata_247951_PstIMseI_PA	87.26
7630	Opata_453513_PstIMseI_PA	87.26
7631	Opata_204491_PstIMspI_PA	87.26
7632	Opata_582307_PstIMseI_PA	87.26
7633	Opata_3175422_PstIMspI_PA	87.26
7634	Opata_1971728_PstIMluI_PA	87.26
7635	M6_1574347_PstIMspI_PA	87.26
7636	Opata_425377_PstIMluI_PA	87.26
7637	Opata_194025_PstIMseI_PA	87.26
7638	Opata_99750_PstIMseI_PA	87.26
7639	M6_1732658_PstIMseI_PA	87.26
7640	Opata_2742556_PstIMspI_PA	87.26
7641	Opata_91940_PstIMseI_PA	87.26
7642	Opata_384640_PstIMseI_PA	87.26
7643	Opata_91024_PstIMseI_PA	87.26
7644	Opata_3421212_PstIMspI_PA	87.26
7645	Opata_3239872_PstIMseI_PA	87.26
7646	Opata_701629_PstIMspI_PA	87.26
7647	Opata_525325_PstIMspI_PA	87.26
7648	Opata_8662_PstIMspI_PA	87.26
7649	Opata_236268_PstIMseI_PA	87.26
7650	Opata_3359349_PstIMseI_PA	87.26
7651	Opata_1037065_PstIMseI_PA	87.26
7652	Opata_2807832_PstIMspI_PA	87.26
7653	Opata_1496226_PstIMspI_PA	87.26
7654	Opata_359955_PstIMspI_PA	87.26
7655	Opata_346095_PstIMseI_PA	87.26
7656	Opata_602275_PstIMspI_PA	87.26
7657	Opata_3552376_PstIMspI_PA	87.26
7658	Opata_4159909_PstIMspI_PA	87.26
7659	Opata_236140_PstIMseI_PA	87.26
7660	Opata_149843_PstIMseI_PA	87.26
7661	Opata_1682180_PstIMseI_PA	87.26
7662	Opata_3158687_PstIMspI_PA	87.26
7663	Opata_3689946_PstIMspI_PA	87.26
7664	Opata_816258_PstIMspI_PA	87.26
7665	Opata_3815742_PstIMspI_PA	87.26
7666	Opata_2637547_PstIMspI_PA	87.26
7667	Opata_776675_PstIMspI_PA	87.26
7668	Opata_998919_PstIMseI_PA	87.26
7669	Opata_950589_PstIMseI_PA	87.26
7670	Opata_3297029_PstIMspI_PA	87.26
7671	Opata_3608802_PstIMspI_PA	87.26
7672	Opata_629217_PstIMspI_PA	87.26
7673	Opata_533883_PstIMseI_PA	87.26
7674	Opata_287976_PstIMspI_PA	87.26
7675	Opata_904311_PstIMspI_PA	87.26
7676	Opata_2451765_PstIMspI_PA	87.26
7677	Opata_2881420_PstIMspI_PA	87.26
7678	Opata_584397_PstIMseI_PA	87.26
7679	Opata_954474_PstIMspI_PA	87.26
7680	Opata_3093528_PstIMspI_PA	87.26
7681	Opata_1460527_PstIMspI_PA	87.26
7682	Opata_3708833_PstIMspI_PA	87.26
7683	Opata_981655_PstIMspI_PA	87.26
7684	Opata_772971_PstIMseI_PA	87.26
7685	Opata_645618_PstIMseI_PA	87.26
7686	Opata_528579_PstIMspI_PA	87.26
7687	Opata_2622504_PstIMspI_PA	87.26
7688	Opata_182104_PstIMseI_PA	87.26
7689	Opata_2002438_PstIMspI_PA	87.26
7690	Opata_1615276_PstIMspI_PA	87.26
7691	Opata_2554693_PstIMspI_PA	87.26
7692	Opata_1050370_PstIMseI_PA	87.26
7693	Opata_699460_PstIMspI_PA	87.26
7694	Opata_604438_PstIMspI_PA	87.26
7695	Opata_2051822_PstIMspI_PA	87.26
7696	Opata_1489528_PstIMspI_PA	87.26
7697	Opata_1958077_PstIMseI_PA	87.26
7698	Opata_1016447_PstIMseI_PA	87.26
7699	Opata_711896_PstIMseI_PA	87.26
7700	Opata_1421630_PstIMspI_PA	87.26
7701	Opata_1599895_PstIMseI_PA	87.26
7702	Opata_1952366_PstIMspI_PA	87.26
7703	Opata_2186559_PstIMspI_PA	87.26
7704	Opata_3559620_PstIMspI_PA	87.26
7705	Opata_3893958_PstIMspI_PA	87.26
7706	Opata_2564111_PstIMspI_PA	87.26
7707	Opata_3819852_PstIMseI_PA	87.26
7708	Opata_640267_PstIMseI_PA	87.26
7709	Opata_701418_PstIMseI_PA	87.26
7710	Opata_3891962_PstIMspI_PA	87.26
7711	Opata_834557_PstIMseI_PA	87.26
7712	Opata_718884_PstIMseI_PA	87.26
7713	Opata_192639_PstIMseI_PA	87.26
7714	Opata_301612_PstIMseI_PA	87.26
7715	Opata_251994_PstIMseI_PA	87.26
7716	Opata_1028935_PstIMseI_PA	87.26
7717	Opata_2472921_PstIMseI_PA	87.26
7718	Opata_683388_PstIMseI_PA	87.26
7719	Opata_2413036_PstIMspI_PA	87.26
7720	Opata_3727992_PstIMspI_PA	87.26
7721	Opata_2749077_PstIMluI_PA	87.26
7722	M6_1965458_PstIMseI_PA	87.26
7723	Opata_3301904_PstIMspI_PA	87.26
7724	Opata_2776400_PstIMluI_PA	87.26
7725	Opata_3668758_PstIMseI_PA	87.26
7726	Opata_3327293_PstIMseI_PA	87.26
7727	Opata_2018441_PstIMseI_PA	87.26
7728	Opata_2240652_PstIMluI_PA	87.26
7729	Opata_1707242_PstIMseI_PA	87.26
7730	Opata_743822_PstIMspI_PA	87.26
7731	Opata_553918_PstIMspI_PA	87.26
7732	Opata_485543_PstIMseI_PA	87.26
7733	Opata_1493826_PstIMspI_PA	87.26
7734	Opata_2042768_PstIMspI_PA	87.26
7735	Opata_1986247_PstIMseI_PA	87.26
7736	Opata_605212_PstIMluI_PA	87.26
7737	Opata_1704970_PstIMspI_PA	87.26
7738	Opata_91123_PstIMseI_PA	87.26
7739	Opata_929577_PstIMluI_PA	87.26
7740	Opata_513525_PstIMseI_PA	87.26
7741	Opata_1644774_PstIMluI_PA	87.26
7742	Opata_94158_PstIMspI_PA	87.26
7743	Opata_400691_PstIMspI_PA	87.26
7744	Opata_3231158_PstIMspI_PA	87.26
7745	Opata_520810_PstIMseI_PA	87.26
7746	Opata_1956300_PstIMspI_PA	87.26
7747	Opata_3820971_PstIMspI_PA	87.26
7748	Opata_2657327_PstIMspI_PA	87.26
7749	Opata_11837_PstIMspI_PA	87.26
7750	Opata_2406756_PstIMspI_PA	87.26
7751	Opata_2905614_PstIMspI_PA	87.26
7752	Opata_1956823_PstIMspI_PA	87.26
7753	Opata_1580822_PstIMseI_PA	87.26
7754	Opata_929881_PstIMspI_PA	87.26
7755	Opata_178695_PstIMseI_PA	87.26
7756	Opata_487596_PstIMspI_PA	87.26
7757	Opata_770091_PstIMspI_PA	87.26
7758	Opata_584485_PstIMspI_PA	87.26
7759	Opata_372543_PstIMspI_PA	87.26
7760	Opata_856322_PstIMspI_PA	87.26
7761	Opata_956853_PstIMspI_PA	87.26
7762	Opata_333374_PstIMspI_PA	87.26
7763	Opata_2307347_PstIMspI_PA	87.26
7764	Opata_291771_PstIMseI_PA	87.26
7765	Opata_1823611_PstIMspI_PA	87.26
7766	Opata_2451590_PstIMseI_PA	87.26
7767	Opata_4220343_PstIMspI_PA	87.26
7768	Opata_838835_PstIMspI_PA	87.26
7769	Opata_4013144_PstIMspI_PA	87.26
7770	Opata_41585_PstIMseI_PA	87.26
7771	Opata_1896757_PstIMspI_PA	87.26
7772	Opata_300814_PstIMseI_PA	87.26
7773	Opata_911488_PstIMspI_PA	87.26
7774	Opata_1380525_PstIMspI_PA	87.26
7775	Opata_1902167_PstIMseI_PA	87.26
7776	Opata_2874126_PstIMspI_PA	87.26
7777	Opata_1444823_PstIMspI_PA	87.26
7778	Opata_3889921_PstIMspI_PA	87.26
7779	Opata_332324_PstIMspI_PA	87.26
7780	Opata_3137006_PstIMspI_PA	87.26
7781	Opata_1105713_PstIMluI_PA	87.26
7782	Opata_1893582_PstIMspI_PA	87.26
7783	Opata_1003663_PstIMspI_PA	87.26
7784	Opata_268539_PstIMseI_PA	87.26
7785	Opata_1901643_PstIMspI_PA	87.26
7786	Opata_383613_PstIMseI_PA	87.26
7787	Opata_2531156_PstIMspI_PA	87.26
7788	Opata_3964718_PstIMspI_PA	87.26
7789	Opata_1681010_PstIMspI_PA	87.26
7790	Opata_3880416_PstIMspI_PA	87.26
7791	Opata_3003059_PstIMspI_PA	87.26
7792	Opata_130556_PstIMseI_PA	87.26
7793	Opata_465823_PstIMseI_PA	87.26
7794	Opata_3607218_PstIMseI_PA	87.26
7795	Opata_1458575_PstIMspI_PA	87.26
7796	Opata_1730172_PstIMspI_PA	87.26
7797	Opata_2344339_PstIMspI_PA	87.26
7798	Opata_3301431_PstIMspI_PA	87.26
7799	Opata_16786_PstIMseI_PA	87.26
7800	Opata_672835_PstIMspI_PA	87.26
7801	Opata_3184015_PstIMspI_PA	87.26
7802	Opata_994180_PstIMspI_PA	87.26
7803	Opata_3538962_PstIMspI_PA	87.26
7804	Opata_685996_PstIMspI_PA	87.26
7805	Opata_721304_PstIMspI_PA	87.26
7806	Opata_922417_PstIMspI_PA	87.26
7807	Opata_1667735_PstIMspI_PA	87.26
7808	Opata_545086_PstIMspI_PA	87.26
7809	Opata_3289424_PstIMspI_PA	87.26
7810	Opata_382092_PstIMspI_PA	87.26
7811	Opata_931799_PstIMseI_PA	87.26
7812	Opata_988703_PstIMspI_PA	87.26
7813	Opata_833983_PstIMspI_PA	87.26
7814	Opata_2642016_PstIMseI_PA	87.26
7815	Opata_1525049_PstIMspI_PA	87.26
7816	Opata_1860005_PstIMspI_PA	87.26
7817	Opata_2463400_PstIMspI_PA	87.26
7818	Opata_1104730_PstIMspI_PA	87.26
7819	Opata_896584_PstIMspI_PA	87.26
7820	Opata_24056_PstIMseI_PA	87.26
7821	Opata_2131294_PstIMspI_PA	87.26
7822	Opata_2555102_PstIMspI_PA	87.26
7823	Opata_2015666_PstIMspI_PA	87.26
7824	Opata_3231606_PstIMspI_PA	87.26
7825	Opata_1650454_PstIMspI_PA	87.26
7826	Opata_1059958_PstIMseI_PA	87.26
7827	Opata_2253229_PstIMspI_PA	87.26
7828	Opata_4109073_PstIMspI_PA	87.26
7829	Opata_2081100_PstIMspI_PA	87.26
7830	Opata_2129573_PstIMspI_PA	87.26
7831	Opata_1847109_PstIMspI_PA	87.26
7832	Opata_678133_PstIMseI_PA	87.26
7833	Opata_708866_PstIMspI_PA	87.26
7834	Opata_3643690_PstIMspI_PA	87.26
7835	Opata_268630_PstIMspI_PA	87.26
7836	Opata_2635902_PstIMspI_PA	87.26
7837	Opata_2937707_PstIMspI_PA	87.26
7838	Opata_3289106_PstIMspI_PA	87.26
7839	Opata_3561333_PstIMspI_PA	87.26
7840	Opata_274899_PstIMspI_PA	87.26
7841	Opata_920145_PstIMseI_PA	87.26
7842	Opata_2423948_PstIMseI_PA	87.26
7843	Opata_556233_PstIMspI_PA	87.26
7844	Opata_2732982_PstIMspI_PA	87.26
7845	Opata_2781555_PstIMspI_PA	87.26
7846	M6_1744435_PstIMspI_PA	87.26
7847	Opata_2597962_PstIMseI_PA	87.26
7848	Opata_1571653_PstIMspI_PA	87.26
7849	Opata_2256551_PstIMspI_PA	87.26
7850	Opata_2260466_PstIMspI_PA	87.26
7851	Opata_2474722_PstIMspI_PA	87.26
7852	Opata_754801_PstIMseI_PA	87.26
7853	Opata_114186_PstIMluI_PA	87.26
7854	Opata_983214_PstIMseI_PA	87.26
7855	Opata_172015_PstIMseI_PA	87.26
7856	Opata_1385170_PstIMspI_PA	87.26
7857	Opata_259376_PstIMspI_PA	87.26
7858	Opata_329744_PstIMseI_PA	87.26
7859	Opata_405860_PstIMseI_PA	87.26
7860	Opata_412834_PstIMluI_PA	87.26
7861	Opata_658051_PstIMseI_PA	87.26
7862	Opata_2636044_PstIMspI_PA	87.26
7863	Opata_3038774_PstIMspI_PA	87.26
7864	Opata_254614_PstIMseI_PA	87.26
7865	M6_281070_PstIMseI_PA	87.26
7866	Opata_3039815_PstIMspI_PA	87.26
7867	Opata_2602249_PstIMluI_PA	87.26
7868	Opata_397209_PstIMseI_PA	87.26
7869	Opata_3640964_PstIMspI_PA	87.26
7870	Opata_3613753_PstIMseI_PA	87.26
7871	Opata_776934_PstIMluI_PA	87.26
7872	Opata_1238166_PstIMseI_PA	87.26
7873	Opata_2235615_PstIMspI_PA	87.26
7874	Opata_1229091_PstIMseI_PA	87.26
7875	Opata_738644_PstIMseI_PA	87.26
7876	Opata_798206_PstIMluI_PA	87.26
7877	Opata_97055_PstIMseI_PA	87.26
7878	Opata_389619_PstIMluI_PA	87.26
7879	Opata_18355_PstIMseI_PA	87.26
7880	Opata_779579_PstIMseI_PA	87.26
7881	Opata_807802_PstIMseI_PA	87.26
7882	Opata_442073_PstIMspI_PA	87.26
7883	Opata_1285706_PstIMluI_PA	87.26
7884	Opata_38240_PstIMseI_PA	87.26
7885	Opata_347832_PstIMseI_PA	87.26
7886	Opata_419640_PstIMspI_PA	87.26
7887	Opata_3082115_PstIMseI_PA	87.26
7888	Opata_1252112_PstIMseI_PA	87.26
7889	Opata_1129988_PstIMseI_PA	87.26
7890	Opata_1273461_PstIMseI_PA	87.26
7891	Opata_177454_PstIMseI_PA	87.26
7892	Opata_174950_PstIMspI_PA	87.26
7893	Opata_263742_PstIMseI_PA	87.26
7894	Opata_1190142_PstIMseI_PA	87.26
7895	Opata_1297662_PstIMluI_PA	87.26
7896	Opata_1252487_PstIMseI_PA	87.26
7897	Opata_238545_PstIMseI_PA	87.26
7898	Opata_2287560_PstIMspI_PA	87.26
7899	Opata_98649_PstIMseI_PA	87.26
7900	Opata_4065376_PstIMspI_PA	87.26
7901	Opata_2760047_PstIMluI_PA	87.26
7902	Opata_357497_PstIMluI_PA	87.26
7903	Opata_153144_PstIMseI_PA	87.26
7904	Opata_249573_PstIMseI_PA	87.26
7905	Opata_4018317_PstIMspI_PA	87.26
7906	Opata_847811_PstIMspI_PA	87.26
7907	Opata_3644147_PstIMspI_PA	87.26
7908	Opata_1689083_PstIMluI_PA	87.26
7909	Opata_2217922_PstIMseI_PA	87.26
7910	Opata_1179640_PstIMluI_PA	87.26
7911	Opata_1689406_PstIMluI_PA	87.26
7912	Opata_104787_PstIMseI_PA	87.26
7913	Opata_760170_PstIMseI_PA	87.26
7914	Opata_1065889_PstIMseI_PA	87.26
7915	Opata_219020_PstIMspI_PA	87.26
7916	Opata_2983412_PstIMseI_PA	87.26
7917	Opata_47577_PstIMluI_PA	87.26
7918	Opata_208053_PstIMspI_PA	87.26
7919	Opata_2765955_PstIMseI_PA	87.26
7920	Opata_760016_PstIMseI_PA	87.26
7921	Opata_103848_PstIMseI_PA	87.26
7922	Opata_841739_PstIMseI_PA	87.26
7923	Opata_958665_PstIMseI_PA	87.26
7924	Opata_390727_PstIMseI_PA	87.26
7925	Opata_750049_PstIMseI_PA	87.26
7926	Opata_700689_PstIMseI_PA	87.26
7927	Opata_975793_PstIMseI_PA	87.26
7928	Opata_680918_PstIMspI_PA	87.26
7929	Opata_938424_PstIMseI_PA	87.26
7930	Opata_225712_PstIMseI_PA	87.26
7931	Opata_502276_PstIMseI_PA	87.26
7932	Opata_300834_PstIMspI_PA	87.26
7933	Opata_2681449_PstIMspI_PA	87.26
7934	Opata_771591_PstIMseI_PA	87.26
7935	Opata_3257641_PstIMspI_PA	87.26
7936	Opata_1177719_PstIMspI_PA	87.26
7937	Opata_1650580_PstIMspI_PA	87.26
7938	Opata_59693_PstIMseI_PA	87.26
7939	Opata_1181598_PstIMseI_PA	87.26
7940	Opata_197075_PstIMseI_PA	87.26
7941	Opata_1479671_PstIMluI_PA	87.26
7942	Opata_1477341_PstIMluI_PA	87.26
7943	Opata_2533665_PstIMluI_PA	87.26
7944	Opata_934284_PstIMseI_PA	87.26
7945	Opata_202462_PstIMseI_PA	87.26
7946	Opata_240667_PstIMseI_PA	87.26
7947	Opata_291913_PstIMseI_PA	87.26
7948	Opata_67696_PstIMseI_PA	87.26
7949	Opata_3830758_PstIMspI_PA	87.26
7950	Opata_153505_PstIMseI_PA	87.26
7951	Opata_1069881_PstIMluI_PA	87.26
7952	Opata_248660_PstIMseI_PA	87.26
7953	Opata_225376_PstIMseI_PA	87.26
7954	Opata_255184_PstIMseI_PA	87.26
7955	Opata_608596_PstIMseI_PA	87.26
7956	Opata_3493493_PstIMseI_PA	87.26
7957	Opata_429729_PstIMseI_PA	87.26
7958	Opata_4450771_PstIMseI_PA	87.26
7959	Opata_3598540_PstIMseI_PA	87.26
7960	Opata_625973_PstIMseI_PA	87.26
7961	Opata_3768119_PstIMspI_PA	87.26
7962	Opata_220402_PstIMseI_PA	87.26
7963	Opata_702003_PstIMspI_PA	87.26
7964	Opata_981826_PstIMseI_PA	87.26
7965	Opata_338909_PstIMseI_PA	87.26
7966	Opata_569267_PstIMspI_PA	87.26
7967	Opata_493751_PstIMseI_PA	87.26
7968	Opata_1756072_PstIMseI_PA	87.26
7969	Opata_373684_PstIMseI_PA	87.26
7970	Opata_3672724_PstIMseI_PA	87.26
7971	Opata_1080929_PstIMseI_PA	87.26
7972	Opata_471909_PstIMspI_PA	87.26
7973	Opata_102381_PstIMseI_PA	87.26
7974	Opata_942418_PstIMseI_PA	87.26
7975	Opata_709415_PstIMspI_PA	87.26
7976	Opata_125536_PstIMseI_PA	87.26
7977	Opata_622570_PstIMseI_PA	87.26
7978	Opata_663935_PstIMseI_PA	87.26
7979	Opata_672360_PstIMseI_PA	87.26
7980	Opata_762561_PstIMspI_PA	87.26
7981	Opata_533162_PstIMseI_PA	87.26
7982	Opata_280133_PstIMseI_PA	87.26
7983	Opata_334695_PstIMspI_PA	87.26
7984	Opata_1928739_PstIMspI_PA	87.26
7985	Opata_1305565_PstIMspI_PA	87.26
7986	Opata_1042334_PstIMseI_PA	87.26
7987	Opata_819632_PstIMseI_PA	87.26
7988	Opata_3278418_PstIMspI_PA	87.26
7989	Opata_814082_PstIMseI_PA	87.26
7990	Opata_583327_PstIMseI_PA	87.26
7991	M6_335601_PstIMseI_PA	87.26
7992	Opata_279476_PstIMseI_PA	87.26
7993	Opata_728119_PstIMspI_PA	87.26
7994	Opata_1124447_PstIMspI_PA	87.26
7995	M6_747010_PstIMseI_PA	87.26
7996	M6_2623351_PstIMseI_PA	87.26
7997	Opata_3575750_PstIMspI_PA	87.26
7998	M6_2020261_PstIMseI_PA	87.26
7999	M6_1194365_PstIMseI_PA	87.26
8000	M6_2064248_PstIMseI_PA	87.26
8001	Opata_3808449_PstIMspI_PA	87.26
8002	Opata_1999693_PstIMluI_PA	87.26
8003	Opata_878816_PstIMseI_PA	87.26
8004	Opata_536026_PstIMspI_PA	87.26
8005	Opata_1733228_PstIMspI_PA	87.26
8006	Opata_117778_PstIMseI_PA	87.26
8007	Opata_1396216_PstIMspI_PA	87.26
8008	Opata_150797_PstIMseI_PA	87.26
8009	Opata_67978_PstIMseI_PA	87.26
8010	Opata_3420002_PstIMspI_PA	87.26
8011	Opata_392625_PstIMseI_PA	87.26
8012	Opata_559014_PstIMseI_PA	87.26
8013	Opata_2144952_PstIMseI_PA	87.26
8014	Opata_2508551_PstIMspI_PA	87.26
8015	Opata_2708260_PstIMspI_PA	87.26
8016	Opata_940034_PstIMspI_PA	87.26
8017	M6_191849_PstIMseI_PA	87.26
8018	Opata_464954_PstIMspI_PA	87.26
8019	Opata_1642890_PstIMspI_PA	87.26
8020	Opata_469007_PstIMspI_PA	87.26
8021	Opata_280455_PstIMspI_PA	87.26
8022	Opata_4063140_PstIMspI_PA	87.26
8023	Opata_275828_PstIMspI_PA	87.26
8024	Opata_1082127_PstIMseI_PA	87.26
8025	Opata_3511622_PstIMseI_PA	87.26
8026	Opata_4141597_PstIMseI_PA	87.26
8027	Opata_3146740_PstIMspI_PA	87.26
8028	Opata_1387324_PstIMseI_PA	87.26
8029	Opata_948494_PstIMseI_PA	87.26
8030	Opata_2393008_PstIMluI_PA	87.26
8031	Opata_4073399_PstIMspI_PA	87.26
8032	Opata_3550089_PstIMspI_PA	87.26
8033	Opata_855859_PstIMluI_PA	87.26
8034	Opata_1479147_PstIMluI_PA	87.26
8035	Opata_4222372_PstIMspI_PA	87.26
8036	Opata_528279_PstIMspI_PA	87.26
8037	Opata_1384372_PstIMspI_PA	87.26
8038	Opata_3890431_PstIMspI_PA	87.26
8039	Opata_1681842_PstIMseI_PA	87.26
8040	Opata_484078_PstIMseI_PA	87.26
8041	Opata_2962174_PstIMseI_PA	87.26
8042	Opata_3875919_PstIMseI_PA	87.26
8043	Opata_1586112_PstIMluI_PA	87.26
8044	Opata_4072565_PstIMseI_PA	87.26
8045	Opata_952266_PstIMseI_PA	87.26
8046	Opata_436344_PstIMluI_PA	87.26
8047	Opata_703116_PstIMseI_PA	87.26
8048	Opata_599152_PstIMluI_PA	87.26
8049	Opata_2459024_PstIMspI_PA	87.26
8050	M6_704411_PstIMseI_PA	87.26
8051	Opata_1823819_PstIMspI_PA	87.26
8052	Opata_1158762_PstIMseI_PA	87.26
8053	Opata_505703_PstIMseI_PA	87.26
8054	Opata_405711_PstIMseI_PA	87.26
8055	Opata_1808435_PstIMspI_PA	87.26
8056	Opata_763086_PstIMspI_PA	87.26
8057	Opata_4068624_PstIMseI_PA	87.26
8058	Opata_486921_PstIMseI_PA	87.26
8059	Opata_800256_PstIMseI_PA	87.26
8060	Opata_214881_PstIMseI_PA	87.26
8061	Opata_463772_PstIMseI_PA	87.26
8062	Opata_418128_PstIMspI_PA	87.26
8063	Opata_996340_PstIMseI_PA	87.26
8064	Opata_2645437_PstIMspI_PA	87.26
8065	Opata_75052_PstIMseI_PA	87.26
8066	Opata_925947_PstIMseI_PA	87.26
8067	Opata_3287256_PstIMseI_PA	87.26
8068	Opata_214491_PstIMseI_PA	87.26
8069	Opata_136755_PstIMseI_PA	87.26
8070	Opata_3418301_PstIMseI_PA	87.26
8071	Opata_115068_PstIMseI_PA	87.26
8072	Opata_558325_PstIMseI_PA	87.26
8073	M6_217854_PstIMseI_PA	87.26
8074	Opata_1101186_PstIMseI_PA	87.26
8075	Opata_1194209_PstIMseI_PA	87.26
8076	Opata_1296856_PstIMseI_PA	87.26
8077	Opata_2849749_PstIMseI_PA	87.26
8078	Opata_1268459_PstIMseI_PA	87.26
8079	Opata_1731557_PstIMseI_PA	87.26
8080	Opata_90292_PstIMseI_PA	87.26
8081	Opata_461817_PstIMspI_PA	87.26
8082	Opata_134390_PstIMseI_PA	87.26
8083	M6_1161232_PstIMseI_PA	87.26
8084	M6_1679828_PstIMseI_PA	87.26
8085	Opata_779408_PstIMspI_PA	87.26
8086	Opata_2150699_PstIMluI_PA	87.26
8087	Opata_3419279_PstIMspI_PA	87.26
8088	Opata_2332607_PstIMspI_PA	87.26
8089	Opata_785332_PstIMseI_PA	87.26
8090	Opata_172788_PstIMseI_PA	87.26
8091	Opata_1121532_PstIMseI_PA	87.26
8092	Opata_742964_PstIMseI_PA	87.26
8093	Opata_3882821_PstIMspI_PA	87.26
8094	Opata_644082_PstIMspI_PA	87.26
8095	Opata_683381_PstIMseI_PA	87.26
8096	Opata_811197_PstIMspI_PA	87.26
8097	Opata_304685_PstIMspI_PA	87.26
8098	Opata_2220291_PstIMseI_PA	87.26
8099	Opata_35277_PstIMseI_PA	87.26
8100	Opata_906001_PstIMspI_PA	87.26
8101	Opata_1031463_PstIMseI_PA	87.26
8102	Opata_472192_PstIMspI_PA	87.26
8103	Opata_2109384_PstIMspI_PA	87.26
8104	Opata_2820011_PstIMspI_PA	87.26
8105	Opata_2749635_PstIMspI_PA	87.26
8106	Opata_1016431_PstIMseI_PA	87.26
8107	Opata_3806758_PstIMspI_PA	87.26
8108	Opata_881912_PstIMspI_PA	87.26
8109	Opata_687449_PstIMspI_PA	87.26
8110	Opata_3244548_PstIMspI_PA	87.26
8111	Opata_2308461_PstIMseI_PA	87.26
8112	Opata_2746436_PstIMspI_PA	87.26
8113	Opata_3795520_PstIMspI_PA	87.26
8114	Opata_1287421_PstIMseI_PA	87.26
8115	Opata_1486915_PstIMspI_PA	87.26
8116	Opata_3827294_PstIMspI_PA	87.26
8117	Opata_2517752_PstIMseI_PA	87.26
8118	Opata_3707087_PstIMseI_PA	87.26
8119	Opata_3164843_PstIMspI_PA	87.26
8120	Opata_4355559_PstIMseI_PA	87.26
8121	Opata_108697_PstIMseI_PA	87.26
8122	Opata_284588_PstIMseI_PA	87.26
8123	Opata_3714347_PstIMspI_PA	87.26
8124	Opata_884039_PstIMspI_PA	87.26
8125	Opata_2273642_PstIMspI_PA	87.26
8126	Opata_3585669_PstIMspI_PA	87.26
8127	Opata_719903_PstIMseI_PA	87.26
8128	Opata_1379401_PstIMspI_PA	87.26
8129	Opata_606736_PstIMseI_PA	87.26
8130	Opata_1107521_PstIMspI_PA	87.26
8131	Opata_548199_PstIMseI_PA	87.26
8132	Opata_316571_PstIMseI_PA	87.26
8133	Opata_414860_PstIMseI_PA	87.26
8134	M6_1344921_PstIMseI_PA	87.26
8135	Opata_615014_PstIMspI_PA	87.26
8136	Opata_52251_PstIMseI_PA	87.26
8137	Opata_288507_PstIMspI_PA	87.26
8138	Opata_66757_PstIMseI_PA	87.26
8139	Opata_965986_PstIMseI_PA	87.26
8140	M6_1567106_PstIMseI_PA	87.26
8141	Opata_1130387_PstIMseI_PA	87.26
8142	Opata_21310_PstIMseI_PA	87.26
8143	M6_2712541_PstIMspI_PA	87.26
8144	Opata_230530_PstIMspI_PA	87.26
8145	Opata_95094_PstIMseI_PA	87.26
8146	Opata_936002_PstIMspI_PA	87.26
8147	Opata_4207581_PstIMseI_PA	87.26
8148	Opata_1350524_PstIMseI_PA	87.26
8149	Opata_476949_PstIMspI_PA	87.26
8150	Opata_1898571_PstIMspI_PA	87.26
8151	Opata_4250556_PstIMspI_PA	87.26
8152	Opata_1858077_PstIMspI_PA	87.26
8153	Opata_1012908_PstIMspI_PA	87.26
8154	Opata_1763854_PstIMspI_PA	87.26
8155	Opata_3348984_PstIMspI_PA	87.26
8156	Opata_515589_PstIMseI_PA	87.26
8157	Opata_457545_PstIMseI_PA	87.26
8158	Opata_210282_PstIMseI_PA	87.26
8159	Opata_2410974_PstIMseI_PA	87.26
8160	M6_923381_PstIMseI_PA	87.26
8161	Opata_164937_PstIMseI_PA	87.26
8162	Opata_844522_PstIMspI_PA	87.26
8163	Opata_26773_PstIMseI_PA	87.26
8164	Opata_810058_PstIMspI_PA	87.26
8165	Opata_327541_PstIMseI_PA	87.26
8166	Opata_1749427_PstIMspI_PA	87.26
8167	Opata_381977_PstIMspI_PA	87.26
8168	Opata_1514000_PstIMseI_PA	87.26
8169	Opata_766562_PstIMspI_PA	87.26
8170	Opata_3982645_PstIMseI_PA	87.26
8171	M6_830166_PstIMseI_PA	87.26
8172	Opata_590374_PstIMseI_PA	87.26
8173	M6_1898278_PstIMseI_PA	87.26
8174	M6_1268572_PstIMseI_PA	87.26
8175	Opata_194616_PstIMseI_PA	87.26
8176	M6_1429357_PstIMseI_PA	87.26
8177	Opata_1921326_PstIMspI_PA	87.26
8178	Opata_954757_PstIMseI_PA	87.26
8179	Opata_1045187_PstIMspI_PA	87.26
8180	Opata_1203885_PstIMspI_PA	87.26
8181	Opata_834117_PstIMspI_PA	87.26
8182	M6_790664_PstIMseI_PA	87.26
8183	Opata_3781538_PstIMspI_PA	87.26
8184	M6_3400031_PstIMseI_PA	87.26
8185	M6_62108_PstIMseI_PA	87.26
8186	Opata_1419928_PstIMspI_PA	87.26
8187	M6_1520902_PstIMseI_PA	87.26
8188	Opata_3601306_PstIMspI_PA	87.26
8189	M6_978079_PstIMspI_PA	87.26
8190	Opata_252161_PstIMseI_PA	87.26
8191	M6_287367_PstIMseI_PA	87.26
8192	Opata_752139_PstIMseI_PA	87.26
8193	Opata_1297252_PstIMspI_PA	87.26
8194	Opata_2267724_PstIMseI_PA	87.26
8195	Opata_1038589_PstIMseI_PA	87.26
8196	Opata_3860059_PstIMspI_PA	87.26
8197	M6_577955_PstIMseI_PA	87.26
8198	Opata_2934_PstIMseI_PA	87.26
8199	Opata_1390716_PstIMspI_PA	87.26
8200	Opata_2688809_PstIMspI_PA	87.26
8201	Opata_828405_PstIMspI_PA	87.26
8202	Opata_2117764_PstIMseI_PA	87.26
8203	Opata_816784_PstIMspI_PA	87.26
8204	Opata_859668_PstIMspI_PA	87.26
8205	Opata_3720398_PstIMseI_PA	87.26
8206	Opata_919747_PstIMspI_PA	87.26
8207	M6_619478_PstIMseI_PA	87.26
8208	Opata_654707_PstIMseI_PA	87.26
8209	Opata_1253032_PstIMspI_PA	87.26
8210	Opata_201346_PstIMseI_PA	87.26
8211	Opata_1108309_PstIMseI_PA	87.26
8212	Opata_1302997_PstIMseI_PA	87.26
8213	Opata_542007_PstIMseI_PA	87.26
8214	Opata_678625_PstIMspI_PA	87.26
8215	Opata_1454684_PstIMspI_PA	87.26
8216	Opata_152723_PstIMspI_PA	87.26
8217	M6_3849978_PstIMseI_PA	87.26
8218	M6_232958_PstIMseI_PA	87.26
8219	Opata_753312_PstIMseI_PA	87.26
8220	M6_74689_PstIMseI_PA	87.26
8221	Opata_2471023_PstIMseI_PA	87.26
8222	Opata_566612_PstIMseI_PA	87.26
8223	Opata_801471_PstIMseI_PA	87.26
8224	Opata_3116211_PstIMspI_PA	87.26
8225	Opata_12004_PstIMseI_PA	87.26
8226	Opata_4136604_PstIMspI_PA	87.26
8227	Opata_2224141_PstIMspI_PA	87.26
8228	Opata_1695261_PstIMseI_PA	87.26
8229	Opata_965289_PstIMspI_PA	87.26
8230	Opata_271745_PstIMseI_PA	87.26
8231	Opata_2916831_PstIMspI_PA	87.26
8232	Opata_195957_PstIMseI_PA	87.26
8233	Opata_132515_PstIMluI_PA	87.26
8234	Opata_2249829_PstIMluI_PA	87.26
8235	Opata_1591191_PstIMspI_PA	87.26
8236	Opata_1678899_PstIMspI_PA	87.26
8237	Opata_920668_PstIMluI_PA	87.26
8238	Opata_3216758_PstIMspI_PA	87.26
8239	Opata_1433507_PstIMseI_PA	87.26
8240	M6_1409243_PstIMluI_PA	87.26
8241	Opata_608008_PstIMseI_PA	87.26
8242	Opata_454482_PstIMseI_PA	87.26
8243	Opata_29552_PstIMseI_PA	87.26
8244	Opata_592152_PstIMseI_PA	87.26
8245	Opata_1703599_PstIMspI_PA	87.26
8246	1131627	87.33
8247	377479	87.42
8248	1202767	87.45
8249	2277954	87.45
8250	Excalibur_c53516_119	87.53
8251	TA002079-5951	87.53
8252	Kukri_c18500_882	87.53
8253	Kukri_c23771_483	87.53
8254	wsnp_Ex_c56027_58306755	87.56
8255	wsnp_Ex_c56027_58308093	87.56
8256	Opata_436542_30_PstIMspI_SNP	87.56
8257	Opata_611256_PstIMluI_PA	87.56
8258	Opata_18003_66_PstIMseI_SNP	87.56
8259	Opata_891012_PstIMspI_PA	87.56
8260	Opata_1379862_PstIMspI_PA	87.56
8261	Opata_1182999_PstIMspI_PA	87.56
8262	Opata_60488_28_PstIMseI_SNP	87.56
8263	Opata_2698267_PstIMspI_PA	87.56
8264	Opata_1245741_PstIMspI_PA	87.56
8265	Opata_1448200_PstIMspI_PA	87.56
8266	Opata_1711050_PstIMspI_PA	87.56
8267	Opata_3958572_PstIMseI_PA	87.56
8268	Opata_3587180_PstIMspI_PA	87.56
8269	Opata_60488_24_PstIMseI_SNP	87.56
8270	Opata_450930_PstIMspI_PA	87.56
8271	Opata_3639023_PstIMspI_PA	87.56
8272	Opata_54027_PstIMseI_PA	87.56
8273	Opata_962427_PstIMluI_PA	87.56
8274	Opata_859966_PstIMseI_PA	87.56
8275	Opata_622052_PstIMseI_PA	87.56
8276	Opata_1488432_PstIMspI_PA	87.56
8277	Opata_2111050_PstIMspI_PA	87.56
8278	Opata_1117557_PstIMspI_PA	87.56
8279	Opata_2047868_PstIMspI_PA	87.56
8280	Opata_1684669_PstIMspI_PA	87.56
8281	Opata_60488_31_PstIMseI_SNP	87.56
8282	Opata_1065181_PstIMspI_PA	87.56
8283	Opata_676246_PstIMspI_PA	87.56
8284	Opata_804769_PstIMspI_PA	87.56
8285	Opata_137546_32_PstIMseI_SNP	87.56
8286	Opata_247579_PstIMseI_PA	87.56
8287	Opata_448546_PstIMspI_PA	87.56
8288	Opata_4056604_PstIMspI_PA	87.56
8289	Opata_21180_76_PstIMseI_SNP	87.56
8290	Opata_1143881_PstIMspI_PA	87.56
8291	Opata_137546_7_PstIMseI_SNP	87.56
8292	Opata_137546_13_PstIMseI_SNP	87.56
8293	Opata_590629_PstIMseI_PA	87.56
8294	Opata_1447482_PstIMspI_PA	87.56
8295	Opata_4137559_PstIMspI_PA	87.56
8296	Opata_1587492_PstIMluI_PA	87.56
8297	Opata_2022192_PstIMspI_PA	87.56
8298	Opata_887175_PstIMspI_PA	87.56
8299	Opata_169212_PstIMspI_PA	87.56
8300	Opata_948803_PstIMluI_PA	87.56
8301	Opata_2052679_PstIMluI_PA	87.56
8302	Opata_963173_PstIMspI_PA	87.56
8303	Opata_2798505_PstIMspI_PA	87.56
8304	Opata_177081_PstIMseI_PA	87.56
8305	Opata_1414962_PstIMspI_PA	87.56
8306	Opata_3728603_PstIMspI_PA	87.56
8307	Opata_316820_PstIMspI_PA	87.56
8308	Opata_921037_PstIMspI_PA	87.56
8309	Opata_1533680_PstIMspI_PA	87.56
8310	Opata_549599_PstIMseI_PA	87.56
8311	Opata_560201_PstIMluI_PA	87.56
8312	Opata_1929716_PstIMluI_PA	87.56
8313	Opata_106592_14_PstIMspI_SNP	87.56
8314	Opata_242391_PstIMseI_PA	87.56
8315	Opata_3770338_PstIMspI_PA	87.56
8316	Opata_3202641_PstIMspI_PA	87.56
8317	Opata_1291292_PstIMspI_PA	87.56
8318	Opata_1368292_PstIMluI_PA	87.56
8319	Opata_145093_PstIMluI_PA	87.56
8320	Opata_422984_PstIMseI_PA	87.56
8321	Opata_3544027_PstIMseI_PA	87.56
8322	Opata_287707_PstIMspI_PA	87.56
8323	Opata_1227822_PstIMseI_PA	87.56
8324	Opata_266362_PstIMspI_PA	87.56
8325	Opata_495408_PstIMluI_PA	87.56
8326	Opata_981080_PstIMspI_PA	87.56
8327	Opata_1823914_PstIMspI_PA	87.56
8328	Opata_3785950_PstIMspI_PA	87.56
8329	Opata_53972_PstIMseI_PA	87.56
8330	Opata_2450676_PstIMspI_PA	87.56
8331	Opata_859433_PstIMspI_PA	87.56
8332	Opata_1297956_PstIMspI_PA	87.56
8333	Opata_1813754_PstIMspI_PA	87.56
8334	Opata_2503476_PstIMspI_PA	87.56
8335	Opata_285503_PstIMseI_PA	87.56
8336	Opata_1315310_PstIMspI_PA	87.56
8337	Opata_840743_PstIMspI_PA	87.56
8338	Opata_1850321_PstIMluI_PA	87.56
8339	Opata_2059649_PstIMspI_PA	87.56
8340	Opata_56876_PstIMspI_PA	87.56
8341	Opata_750890_PstIMseI_PA	87.56
8342	Opata_1613737_PstIMluI_PA	87.56
8343	Opata_3160087_PstIMspI_PA	87.56
8344	Opata_3039475_PstIMspI_PA	87.56
8345	Opata_1793436_PstIMspI_PA	87.56
8346	Opata_2375123_PstIMspI_PA	87.56
8347	Opata_2772207_PstIMspI_PA	87.56
8348	Opata_1593020_PstIMluI_PA	87.56
8349	Opata_264375_PstIMspI_PA	87.56
8350	Opata_2382536_PstIMspI_PA	87.56
8351	Opata_2321991_PstIMseI_PA	87.56
8352	Opata_643115_PstIMseI_PA	87.56
8353	Opata_3208779_PstIMspI_PA	87.56
8354	Opata_1269570_PstIMseI_PA	87.56
8355	Opata_4091825_PstIMseI_PA	87.56
8356	Opata_3876543_PstIMseI_PA	87.56
8357	Opata_338146_PstIMluI_PA	87.56
8358	Opata_796945_PstIMluI_PA	87.56
8359	Opata_1856709_PstIMluI_PA	87.56
8360	Opata_482772_PstIMspI_PA	87.56
8361	Opata_1936646_PstIMspI_PA	87.56
8362	Opata_2396788_PstIMspI_PA	87.56
8363	Opata_1205870_PstIMspI_PA	87.56
8364	Opata_1405253_PstIMspI_PA	87.56
8365	Opata_2432637_PstIMspI_PA	87.56
8366	Opata_639144_PstIMspI_PA	87.56
8367	Opata_1733451_PstIMspI_PA	87.56
8368	Opata_1671985_PstIMluI_PA	87.56
8369	Opata_2751471_PstIMspI_PA	87.56
8370	Opata_141068_PstIMspI_PA	87.56
8371	Opata_2602267_PstIMluI_PA	87.56
8372	Opata_902038_PstIMluI_PA	87.56
8373	Opata_1101068_PstIMseI_PA	87.56
8374	Opata_1822496_PstIMspI_PA	87.56
8375	Opata_358448_PstIMspI_PA	87.56
8376	Opata_1766647_PstIMspI_PA	87.56
8377	Opata_437042_PstIMluI_PA	87.56
8378	Opata_124404_PstIMspI_PA	87.56
8379	Opata_2573218_PstIMspI_PA	87.56
8380	Opata_1785357_PstIMspI_PA	87.56
8381	Opata_2363897_PstIMluI_PA	87.56
8382	Opata_486355_PstIMseI_PA	87.56
8383	Opata_2245216_PstIMspI_PA	87.56
8384	Opata_47816_PstIMseI_PA	87.56
8385	Opata_2436633_PstIMluI_PA	87.56
8386	Opata_1800551_PstIMseI_PA	87.56
8387	Opata_1407750_PstIMseI_PA	87.56
8388	Opata_265031_PstIMspI_PA	87.56
8389	Opata_236307_PstIMseI_PA	87.56
8390	Opata_726244_PstIMseI_PA	87.56
8391	Opata_305885_PstIMluI_PA	87.56
8392	Opata_47325_PstIMseI_PA	87.56
8393	Opata_1584408_PstIMspI_PA	87.56
8394	Opata_1211262_PstIMseI_PA	87.56
8395	Opata_3008485_PstIMseI_PA	87.56
8396	Opata_201722_PstIMseI_PA	87.56
8397	Opata_344429_PstIMseI_PA	87.56
8398	Opata_1063030_PstIMluI_PA	87.56
8399	Opata_2531963_PstIMspI_PA	87.56
8400	Opata_461429_PstIMseI_PA	87.56
8401	Opata_3513445_PstIMseI_PA	87.56
8402	Opata_139098_PstIMluI_PA	87.56
8403	Opata_200049_PstIMseI_PA	87.56
8404	Opata_1407276_PstIMseI_PA	87.56
8405	Opata_584042_PstIMseI_PA	87.56
8406	Opata_2908441_PstIMspI_PA	87.56
8407	Opata_4446922_PstIMseI_PA	87.56
8408	Opata_1244817_PstIMseI_PA	87.56
8409	Opata_3082076_PstIMspI_PA	87.56
8410	Opata_274022_PstIMspI_PA	87.56
8411	Opata_1201461_PstIMspI_PA	87.56
8412	Opata_1051376_PstIMseI_PA	87.56
8413	Opata_2121172_PstIMseI_PA	87.56
8414	Opata_2171567_PstIMluI_PA	87.56
8415	Opata_589657_PstIMseI_PA	87.56
8416	Opata_1193893_PstIMseI_PA	87.56
8417	Opata_179681_PstIMseI_PA	87.56
8418	Opata_437653_PstIMseI_PA	87.56
8419	Opata_2717835_PstIMspI_PA	87.56
8420	Opata_980307_PstIMseI_PA	87.56
8421	Opata_971092_PstIMspI_PA	87.56
8422	Opata_875859_PstIMseI_PA	87.56
8423	Opata_1019531_PstIMseI_PA	87.56
8424	Opata_4150423_PstIMspI_PA	87.56
8425	Opata_558415_PstIMseI_PA	87.56
8426	Opata_2253676_PstIMspI_PA	87.56
8427	Opata_902799_PstIMseI_PA	87.56
8428	Opata_3317350_PstIMspI_PA	87.56
8429	Opata_571110_PstIMspI_PA	87.56
8430	Opata_1656120_PstIMluI_PA	87.56
8431	Opata_811496_PstIMseI_PA	87.56
8432	Opata_2147526_PstIMspI_PA	87.56
8433	Opata_763745_PstIMseI_PA	87.56
8434	Opata_2199028_PstIMspI_PA	87.56
8435	Opata_2919456_PstIMspI_PA	87.56
8436	wsnp_JD_c5064_6183978	87.66
8437	1089449	87.69
8438	2335012	87.69
8439	1101681	87.73
8440	4407537	87.78
8441	Xbcd307a	87.8
8442	985541	87.84
8443	985579	87.84
8444	988162	87.84
8445	1006654	87.84
8446	1019367	87.84
8447	1054340	87.84
8448	1069325	87.84
8449	1125349	87.84
8450	1167494	87.84
8451	1216284	87.84
8452	1219979	87.84
8453	1301061	87.84
8454	2243845	87.84
8455	3023198	87.84
8456	3025395	87.84
8457	3027203	87.84
8458	3940173	87.84
8459	3943769	87.84
8460	3947029	87.84
8461	3953442	87.84
8462	7169197	87.84
8463	7345893	87.84
8464	BS00075852_51	87.91
8465	Ex_c67274_1225	87.91
8466	RAC875_c21868_792	87.91
8467	RAC875_c22997_534	87.91
8468	Excalibur_c29937_261	87.91
8469	1066471	87.96
8470	GENE-1768_130	88.04
8471	1221257	88.05
8472	992023	88.13
8473	1116821	88.13
8474	1127331	88.13
8475	1230458	88.13
8476	1234961	88.13
8477	1249310	88.13
8478	1407585	88.13
8479	wPt-7619	88.46
8480	wPt-7985	88.46
8481	wPt-9402	88.46
8482	wPt-9423	88.46
8483	3950804	88.46
8484	4663984	88.46
8485	1205720	88.49
8486	2290464	88.54
8487	2323045	88.54
8488	3533263	88.54
8489	3934607	88.54
8490	3939302	88.54
8491	3960843	88.54
8492	4002872	88.54
8493	4405073	88.54
8494	4409436	88.54
8495	4990909	88.54
8496	Tdurum_contig31244_181	88.6
8497	wsnp_JD_c8085_9129899	88.71
8498	1101215	88.71
8499	Kukri_c8609_415	88.71
8500	RAC875_c42197_469	88.71
8501	Ku_c16247_120	88.72
8502	RAC875_c20273_823	88.72
8503	RAC875_c20273_984	88.72
8504	BS00009604_51	88.72
8505	BS00022382_51	88.72
8506	Excalibur_c20050_133	88.72
8507	Excalibur_c26099_106	88.72
8508	Excalibur_c7963_1722	88.72
8509	GENE-0137_1290	88.72
8510	GENE-0137_469	88.72
8511	GENE-0137_782	88.72
8512	GENE-1421_124	88.72
8513	GENE-1421_802	88.72
8514	Kukri_c28478_750	88.72
8515	Kukri_c29640_212	88.72
8516	Kukri_c29640_92	88.72
8517	Kukri_rep_c106290_204	88.72
8518	RAC875_c12064_296	88.72
8519	Tdurum_contig11379_1047	88.72
8520	Tdurum_contig11379_468	88.72
8521	BS00036721_51	88.72
8522	Excalibur_c3332_334	88.72
8523	GENE-0137_591	88.72
8524	GENE-1421_706	88.72
8525	GENE-0137_75	88.72
8526	Xgwm501	88.8
8527	Xbcd307	88.8
8528	Xgwm130	88.8
8529	Xwmc175	88.9
8530	Excalibur_c20196_264	88.96
8531	Excalibur_c20196_503	88.96
8532	RAC875_c6358_1091	88.96
8533	1087929	88.97
8534	Opata_890213_PstIMspI_PA	89.04
8535	Opata_935591_PstIMseI_PA	89.04
8536	Opata_2910492_PstIMseI_PA	89.04
8537	Opata_289200_PstIMseI_PA	89.04
8538	Opata_825943_PstIMspI_PA	89.04
8539	Opata_1659080_PstIMspI_PA	89.04
8540	Opata_3060661_PstIMspI_PA	89.04
8541	Opata_2529767_PstIMspI_PA	89.04
8542	Opata_1479411_PstIMspI_PA	89.04
8543	Opata_741566_PstIMspI_PA	89.04
8544	Opata_2487379_PstIMspI_PA	89.04
8545	Opata_93884_12_PstIMseI_SNP	89.04
8546	Opata_540541_26_PstIMseI_SNP	89.04
8547	Opata_661902_PstIMseI_PA	89.04
8548	Opata_221681_55_PstIMseI_SNP	89.04
8549	Opata_2622888_PstIMspI_PA	89.04
8550	Opata_743104_86_PstIMseI_SNP	89.04
8551	Opata_1481263_PstIMspI_PA	89.04
8552	Opata_18003_78_PstIMseI_SNP	89.04
8553	Opata_4121615_PstIMspI_PA	89.04
8554	Opata_3936718_42_PstIMspI_SNP	89.04
8555	Opata_784654_7_PstIMseI_SNP	89.04
8556	Opata_3316286_41_PstIMspI_SNP	89.04
8557	Opata_283644_PstIMspI_PA	89.04
8558	Opata_2368742_PstIMspI_PA	89.04
8559	Opata_93884_39_PstIMseI_SNP	89.04
8560	Opata_513362_1_PstIMseI_SNP	89.04
8561	Opata_672395_PstIMspI_PA	89.04
8562	Opata_1401508_PstIMspI_PA	89.04
8563	Opata_2364177_PstIMspI_PA	89.04
8564	Opata_2666034_PstIMspI_PA	89.04
8565	Opata_992671_PstIMseI_PA	89.04
8566	Opata_3784065_41_PstIMspI_SNP	89.04
8567	Opata_3493006_PstIMspI_PA	89.04
8568	Opata_1278424_PstIMspI_PA	89.04
8569	Opata_1567928_62_PstIMspI_SNP	89.04
8570	Opata_3881572_PstIMspI_PA	89.04
8571	Opata_662207_PstIMspI_PA	89.04
8572	Opata_3426075_PstIMspI_PA	89.04
8573	Opata_763763_PstIMspI_PA	89.04
8574	Opata_150859_8_PstIMseI_SNP	89.04
8575	Opata_340098_PstIMspI_PA	89.04
8576	Opata_1976438_PstIMseI_PA	89.04
8577	Opata_1566118_PstIMseI_PA	89.04
8578	Opata_3550355_PstIMspI_PA	89.04
8579	Opata_2991190_PstIMspI_PA	89.04
8580	Opata_2967635_PstIMspI_PA	89.04
8581	Opata_1215195_PstIMspI_PA	89.04
8582	Opata_3606781_55_PstIMspI_SNP	89.04
8583	Opata_351147_PstIMspI_PA	89.04
8584	Opata_551266_PstIMspI_PA	89.04
8585	Opata_3709066_PstIMspI_PA	89.04
8586	Opata_3345680_PstIMspI_PA	89.04
8587	Opata_297307_PstIMseI_PA	89.04
8588	Opata_2322049_PstIMspI_PA	89.04
8589	Opata_1035830_PstIMspI_PA	89.04
8590	Opata_2049020_PstIMspI_PA	89.04
8591	Opata_549134_PstIMspI_PA	89.04
8592	Opata_113036_PstIMspI_PA	89.04
8593	Opata_2916502_PstIMspI_PA	89.04
8594	Opata_4148829_PstIMspI_PA	89.04
8595	Opata_2542059_PstIMspI_PA	89.04
8596	Opata_367269_PstIMspI_PA	89.04
8597	Opata_1049672_PstIMseI_PA	89.04
8598	Opata_3588611_PstIMspI_PA	89.04
8599	Opata_1885947_PstIMspI_PA	89.04
8600	Opata_2159683_PstIMspI_PA	89.04
8601	Opata_358570_PstIMspI_PA	89.04
8602	Opata_627921_PstIMspI_PA	89.04
8603	Opata_2641276_PstIMspI_PA	89.04
8604	Opata_893949_69_PstIMspI_SNP	89.04
8605	Opata_730317_PstIMspI_PA	89.04
8606	Opata_1650174_PstIMspI_PA	89.04
8607	Opata_739215_PstIMspI_PA	89.04
8608	Opata_3611002_PstIMspI_PA	89.04
8609	Opata_1547306_PstIMspI_PA	89.04
8610	Opata_2177630_PstIMspI_PA	89.04
8611	Opata_4047107_PstIMspI_PA	89.04
8612	Opata_1315653_53_PstIMspI_SNP	89.04
8613	Opata_2106539_PstIMspI_PA	89.04
8614	Opata_2330605_80_PstIMspI_SNP	89.04
8615	Opata_1541087_62_PstIMspI_SNP	89.04
8616	Opata_756561_PstIMspI_PA	89.04
8617	Opata_1168089_PstIMseI_PA	89.04
8618	Opata_690993_37_PstIMspI_SNP	89.04
8619	Opata_2179128_PstIMspI_PA	89.04
8620	Opata_1634274_PstIMspI_PA	89.04
8621	Opata_335963_PstIMspI_PA	89.04
8622	Opata_991648_PstIMspI_PA	89.04
8623	Opata_2605076_PstIMspI_PA	89.04
8624	Opata_2550267_PstIMspI_PA	89.04
8625	Opata_690993_17_PstIMspI_SNP	89.04
8626	Opata_3245003_PstIMseI_PA	89.04
8627	Opata_430183_PstIMspI_PA	89.04
8628	Opata_4025599_PstIMspI_PA	89.04
8629	Opata_3416878_PstIMseI_PA	89.04
8630	Opata_634075_29_PstIMseI_SNP	89.04
8631	Opata_1224145_76_PstIMspI_SNP	89.04
8632	Opata_2541393_PstIMspI_PA	89.04
8633	Opata_1740218_2_PstIMspI_SNP	89.04
8634	Opata_760538_PstIMseI_PA	89.04
8635	Opata_1740218_86_PstIMspI_SNP	89.04
8636	Opata_1009655_PstIMspI_PA	89.04
8637	Opata_1087129_PstIMspI_PA	89.04
8638	Opata_2737799_PstIMspI_PA	89.04
8639	Opata_3593526_PstIMspI_PA	89.04
8640	Opata_893949_15_PstIMspI_SNP	89.04
8641	Opata_3952924_PstIMspI_PA	89.04
8642	Opata_654106_PstIMspI_PA	89.04
8643	Opata_1048197_PstIMspI_PA	89.04
8644	Opata_2499347_PstIMspI_PA	89.04
8645	Opata_611292_PstIMseI_PA	89.04
8646	Opata_1630609_PstIMspI_PA	89.04
8647	Opata_1006806_73_PstIMspI_SNP	89.04
8648	Opata_1225301_PstIMspI_PA	89.04
8649	Opata_2045647_PstIMspI_PA	89.04
8650	Opata_2948606_PstIMspI_PA	89.04
8651	Opata_818392_PstIMseI_PA	89.04
8652	Opata_5939_PstIMseI_PA	89.04
8653	Opata_426992_PstIMspI_PA	89.04
8654	Opata_2802057_PstIMspI_PA	89.04
8655	Opata_299240_PstIMseI_PA	89.04
8656	Opata_1700105_PstIMseI_PA	89.04
8657	Opata_743104_89_PstIMseI_SNP	89.04
8658	Opata_652700_PstIMspI_PA	89.04
8659	Opata_452322_PstIMseI_PA	89.04
8660	Opata_654008_PstIMspI_PA	89.04
8661	Opata_335565_PstIMspI_PA	89.04
8662	Opata_1587714_PstIMspI_PA	89.04
8663	Opata_1532482_PstIMspI_PA	89.04
8664	Opata_1169625_PstIMspI_PA	89.04
8665	Opata_235121_PstIMspI_PA	89.04
8666	Opata_1005013_PstIMseI_PA	89.04
8667	Opata_2709833_PstIMspI_PA	89.04
8668	Opata_150859_6_PstIMseI_SNP	89.04
8669	Opata_3364799_PstIMspI_PA	89.04
8670	Opata_1005631_PstIMspI_PA	89.04
8671	Opata_1906693_PstIMspI_PA	89.04
8672	Opata_150859_29_PstIMseI_SNP	89.04
8673	Opata_870720_PstIMseI_PA	89.04
8674	Opata_540099_PstIMspI_PA	89.04
8675	M6_3305724_PstIMspI_PA	89.04
8676	M6_1359638_PstIMspI_PA	89.04
8677	Opata_2706594_PstIMspI_PA	89.04
8678	M6_445648_PstIMspI_PA	89.04
8679	M6_381157_PstIMspI_PA	89.04
8680	Opata_2325499_PstIMspI_PA	89.04
8681	Opata_4323858_81_PstIMseI_SNP	89.04
8682	M6_342078_PstIMspI_PA	89.04
8683	M6_2730609_PstIMspI_PA	89.04
8684	M6_662261_PstIMspI_PA	89.04
8685	Opata_2429152_PstIMspI_PA	89.04
8686	Opata_2928858_PstIMspI_PA	89.04
8687	Opata_755099_PstIMseI_PA	89.04
8688	Opata_1618746_PstIMspI_PA	89.04
8689	M6_741494_PstIMspI_PA	89.04
8690	Opata_839874_PstIMseI_PA	89.04
8691	Opata_454068_PstIMspI_PA	89.04
8692	Opata_421781_PstIMspI_PA	89.04
8693	M6_2476162_PstIMspI_PA	89.04
8694	Opata_3839325_42_PstIMspI_SNP	89.04
8695	Opata_1930047_PstIMspI_PA	89.04
8696	M6_1083075_PstIMspI_PA	89.04
8697	Opata_4323858_58_PstIMseI_SNP	89.04
8698	Opata_1766352_25_PstIMspI_SNP	89.04
8699	Opata_1588534_PstIMspI_PA	89.04
8700	M6_1096569_PstIMspI_PA	89.04
8701	Opata_2341275_PstIMspI_PA	89.04
8702	M6_2445609_PstIMspI_PA	89.04
8703	M6_2336991_PstIMspI_PA	89.04
8704	Opata_3011684_29_PstIMspI_SNP	89.04
8705	M6_500244_PstIMseI_PA	89.04
8706	Opata_3732062_86_PstIMspI_SNP	89.04
8707	M6_826527_PstIMseI_PA	89.04
8708	M6_1443159_PstIMspI_PA	89.04
8709	Opata_1853826_PstIMspI_PA	89.04
8710	M6_1236095_PstIMspI_PA	89.04
8711	Opata_3104615_PstIMspI_PA	89.04
8712	Opata_21261_PstIMspI_PA	89.04
8713	Opata_1615132_PstIMspI_PA	89.04
8714	Opata_874617_PstIMspI_PA	89.04
8715	Opata_2692592_44_PstIMseI_SNP	89.04
8716	Opata_48725_PstIMseI_PA	89.04
8717	Opata_98011_PstIMseI_PA	89.04
8718	M6_2708666_PstIMspI_PA	89.04
8719	M6_1314391_PstIMseI_PA	89.04
8720	Opata_4323858_61_PstIMseI_SNP	89.04
8721	M6_689491_PstIMspI_PA	89.04
8722	Opata_1646906_83_PstIMspI_SNP	89.04
8723	Opata_1960006_PstIMspI_PA	89.04
8724	Opata_8464_PstIMseI_PA	89.04
8725	M6_286515_PstIMspI_PA	89.04
8726	M6_384971_PstIMspI_PA	89.04
8727	Opata_1646906_1_PstIMspI_SNP	89.04
8728	Opata_4061264_PstIMspI_PA	89.04
8729	Opata_4060930_PstIMspI_PA	89.04
8730	Opata_3700994_PstIMspI_PA	89.04
8731	Opata_1961094_61_PstIMspI_SNP	89.04
8732	Opata_271797_71_PstIMseI_SNP	89.04
8733	Opata_271797_20_PstIMseI_SNP	89.04
8734	Opata_1751631_PstIMspI_PA	89.04
8735	Opata_1189951_PstIMspI_PA	89.04
8736	M6_846942_PstIMspI_PA	89.04
8737	Opata_418834_PstIMseI_PA	89.04
8738	Opata_291251_PstIMspI_PA	89.04
8739	M6_1283959_PstIMspI_PA	89.04
8740	Opata_199548_62_PstIMseI_SNP	89.04
8741	M6_378439_PstIMspI_PA	89.04
8742	M6_928570_PstIMseI_PA	89.04
8743	Opata_568830_PstIMspI_PA	89.04
8744	M6_412116_PstIMspI_PA	89.04
8745	Opata_932590_PstIMspI_PA	89.04
8746	Opata_1691997_PstIMspI_PA	89.04
8747	Opata_1635495_PstIMspI_PA	89.04
8748	Opata_140346_85_PstIMseI_SNP	89.04
8749	Opata_488014_80_PstIMseI_SNP	89.04
8750	Opata_2915719_PstIMspI_PA	89.04
8751	Opata_2518243_23_PstIMseI_SNP	89.04
8752	Opata_199548_50_PstIMseI_SNP	89.04
8753	M6_352581_PstIMseI_PA	89.04
8754	Opata_2518243_45_PstIMseI_SNP	89.04
8755	Opata_488014_73_PstIMseI_SNP	89.04
8756	Opata_2518243_6_PstIMseI_SNP	89.04
8757	Opata_2371493_PstIMspI_PA	89.04
8758	M6_406719_PstIMspI_PA	89.04
8759	M6_1486969_PstIMspI_PA	89.04
8760	M6_873832_PstIMseI_PA	89.04
8761	Opata_2528278_PstIMseI_PA	89.04
8762	M6_1746378_PstIMseI_PA	89.04
8763	M6_1768783_PstIMspI_PA	89.04
8764	M6_3529077_PstIMspI_PA	89.04
8765	M6_1934821_PstIMspI_PA	89.04
8766	M6_70059_PstIMseI_PA	89.04
8767	M6_3126401_PstIMspI_PA	89.04
8768	M6_2439207_PstIMspI_PA	89.04
8769	M6_1855830_PstIMspI_PA	89.04
8770	M6_960617_PstIMseI_PA	89.04
8771	M6_297997_PstIMseI_PA	89.04
8772	Opata_2920975_PstIMspI_PA	89.04
8773	M6_2726826_PstIMspI_PA	89.04
8774	M6_1498455_PstIMspI_PA	89.04
8775	M6_66072_PstIMseI_PA	89.04
8776	Opata_3128188_43_PstIMseI_SNP	89.04
8777	M6_119041_PstIMseI_PA	89.04
8778	Opata_3841390_PstIMspI_PA	89.04
8779	Opata_207741_PstIMseI_PA	89.04
8780	M6_510465_PstIMspI_PA	89.04
8781	Opata_1590694_PstIMspI_PA	89.04
8782	M6_146888_PstIMspI_PA	89.04
8783	M6_601839_PstIMspI_PA	89.04
8784	M6_238808_PstIMseI_PA	89.04
8785	Opata_3128188_35_PstIMseI_SNP	89.04
8786	M6_1845929_PstIMspI_PA	89.04
8787	M6_1640818_PstIMseI_PA	89.04
8788	M6_601525_PstIMspI_PA	89.04
8789	M6_468207_PstIMspI_PA	89.04
8790	Opata_2841222_PstIMspI_PA	89.04
8791	Opata_3015254_PstIMspI_PA	89.04
8792	M6_1161718_PstIMspI_PA	89.04
8793	M6_558882_PstIMspI_PA	89.04
8794	M6_775953_PstIMspI_PA	89.04
8795	M6_486735_PstIMspI_PA	89.04
8796	M6_864873_PstIMspI_PA	89.04
8797	M6_759655_PstIMspI_PA	89.04
8798	M6_2073847_PstIMspI_PA	89.04
8799	M6_473724_PstIMseI_PA	89.04
8800	M6_2620366_PstIMseI_PA	89.04
8801	M6_3193761_PstIMspI_PA	89.04
8802	Opata_3128188_84_PstIMseI_SNP	89.04
8803	M6_765809_PstIMspI_PA	89.04
8804	M6_349226_PstIMseI_PA	89.04
8805	M6_566191_PstIMspI_PA	89.04
8806	M6_2855598_PstIMspI_PA	89.04
8807	M6_3431346_PstIMspI_PA	89.04
8808	M6_694222_PstIMspI_PA	89.04
8809	M6_7753_PstIMseI_PA	89.04
8810	M6_535221_PstIMseI_PA	89.04
8811	M6_240268_PstIMseI_PA	89.04
8812	M6_470108_PstIMspI_PA	89.04
8813	M6_1266010_PstIMspI_PA	89.04
8814	M6_999668_PstIMspI_PA	89.04
8815	M6_3394978_PstIMspI_PA	89.04
8816	Opata_2168531_PstIMseI_PA	89.04
8817	M6_3127455_PstIMspI_PA	89.04
8818	M6_530559_PstIMspI_PA	89.04
8819	M6_329777_PstIMspI_PA	89.04
8820	M6_1825655_PstIMspI_PA	89.04
8821	M6_650659_PstIMspI_PA	89.04
8822	M6_1515873_PstIMspI_PA	89.04
8823	M6_2112419_PstIMspI_PA	89.04
8824	M6_803962_PstIMspI_PA	89.04
8825	M6_107784_PstIMseI_PA	89.04
8826	M6_65565_PstIMseI_PA	89.04
8827	M6_412109_PstIMspI_PA	89.04
8828	M6_755502_PstIMspI_PA	89.04
8829	M6_2396948_PstIMspI_PA	89.04
8830	M6_328323_PstIMseI_PA	89.04
8831	M6_499727_PstIMspI_PA	89.04
8832	Opata_1558622_PstIMseI_PA	89.04
8833	M6_519922_PstIMspI_PA	89.04
8834	Opata_2958774_PstIMseI_PA	89.04
8835	M6_419255_PstIMspI_PA	89.04
8836	M6_319354_PstIMspI_PA	89.04
8837	M6_978437_PstIMspI_PA	89.04
8838	M6_2434379_PstIMspI_PA	89.04
8839	M6_793658_PstIMspI_PA	89.04
8840	M6_1063313_PstIMspI_PA	89.04
8841	M6_1540758_PstIMspI_PA	89.04
8842	M6_144728_PstIMseI_PA	89.04
8843	Opata_643089_PstIMspI_PA	89.04
8844	M6_330101_PstIMspI_PA	89.04
8845	M6_573376_PstIMseI_PA	89.04
8846	M6_2104834_PstIMspI_PA	89.04
8847	M6_765778_PstIMspI_PA	89.04
8848	M6_1274514_PstIMseI_PA	89.04
8849	M6_940933_PstIMspI_PA	89.04
8850	M6_1268586_PstIMspI_PA	89.04
8851	M6_259070_PstIMseI_PA	89.04
8852	M6_414518_PstIMspI_PA	89.04
8853	M6_261307_PstIMseI_PA	89.04
8854	M6_3006579_PstIMspI_PA	89.04
8855	M6_576126_PstIMseI_PA	89.04
8856	M6_1954384_PstIMspI_PA	89.04
8857	Opata_3755669_PstIMspI_PA	89.04
8858	M6_1038293_PstIMseI_PA	89.04
8859	M6_525414_PstIMspI_PA	89.04
8860	M6_1148955_PstIMseI_PA	89.04
8861	M6_502203_PstIMspI_PA	89.04
8862	M6_510433_PstIMseI_PA	89.04
8863	M6_516592_PstIMseI_PA	89.04
8864	M6_2619742_PstIMspI_PA	89.04
8865	M6_204507_PstIMseI_PA	89.04
8866	M6_2301141_PstIMspI_PA	89.04
8867	M6_1238632_PstIMspI_PA	89.04
8868	M6_1985782_PstIMspI_PA	89.04
8869	M6_2802642_PstIMspI_PA	89.04
8870	M6_505048_PstIMspI_PA	89.04
8871	M6_1386103_PstIMspI_PA	89.04
8872	M6_20796_PstIMseI_PA	89.04
8873	M6_1104653_PstIMseI_PA	89.04
8874	M6_484038_PstIMspI_PA	89.04
8875	M6_1358874_PstIMspI_PA	89.04
8876	M6_1365123_PstIMspI_PA	89.04
8877	Opata_295768_PstIMspI_PA	89.04
8878	M6_345552_PstIMspI_PA	89.04
8879	M6_914048_PstIMseI_PA	89.04
8880	M6_460080_PstIMseI_PA	89.04
8881	Opata_486825_PstIMseI_PA	89.04
8882	M6_49312_PstIMspI_PA	89.04
8883	M6_270478_PstIMseI_PA	89.04
8884	M6_264449_PstIMspI_PA	89.04
8885	Opata_246788_PstIMspI_PA	89.04
8886	M6_1802260_PstIMspI_PA	89.04
8887	M6_2213931_PstIMseI_PA	89.04
8888	M6_276753_PstIMseI_PA	89.04
8889	M6_153508_PstIMspI_PA	89.04
8890	M6_1194537_PstIMspI_PA	89.04
8891	M6_461491_PstIMseI_PA	89.04
8892	Opata_3008288_PstIMseI_PA	89.04
8893	M6_3323619_PstIMspI_PA	89.04
8894	M6_1495322_PstIMspI_PA	89.04
8895	M6_3536270_PstIMspI_PA	89.04
8896	M6_3377345_PstIMspI_PA	89.04
8897	M6_2695584_PstIMspI_PA	89.04
8898	M6_309374_PstIMseI_PA	89.04
8899	M6_2500026_PstIMspI_PA	89.04
8900	M6_3089_PstIMseI_PA	89.04
8901	M6_314372_PstIMspI_PA	89.04
8902	M6_210622_PstIMseI_PA	89.04
8903	M6_243016_PstIMseI_PA	89.04
8904	M6_2226630_PstIMspI_PA	89.04
8905	M6_678210_PstIMspI_PA	89.04
8906	M6_1106914_PstIMspI_PA	89.04
8907	M6_170164_PstIMspI_PA	89.04
8908	Opata_1163115_PstIMspI_PA	89.04
8909	M6_177615_PstIMseI_PA	89.04
8910	M6_116732_PstIMspI_PA	89.04
8911	Opata_1049743_PstIMspI_PA	89.04
8912	M6_366391_PstIMspI_PA	89.04
8913	M6_31647_PstIMseI_PA	89.04
8914	M6_862409_PstIMseI_PA	89.04
8915	M6_2700693_PstIMspI_PA	89.04
8916	M6_3548593_PstIMspI_PA	89.04
8917	M6_869622_PstIMspI_PA	89.04
8918	M6_1117_PstIMseI_PA	89.04
8919	M6_1992462_PstIMspI_PA	89.04
8920	Opata_4088466_PstIMspI_PA	89.04
8921	Opata_1600297_PstIMspI_PA	89.04
8922	M6_673139_PstIMspI_PA	89.04
8923	Opata_4021398_PstIMspI_PA	89.04
8924	M6_984658_PstIMspI_PA	89.04
8925	M6_638965_PstIMspI_PA	89.04
8926	M6_1767443_PstIMseI_PA	89.04
8927	M6_616616_PstIMspI_PA	89.04
8928	M6_360968_PstIMspI_PA	89.04
8929	M6_2302376_PstIMspI_PA	89.04
8930	M6_12958_PstIMseI_PA	89.04
8931	M6_323394_PstIMspI_PA	89.04
8932	M6_2602088_PstIMseI_PA	89.04
8933	Opata_1648390_PstIMseI_PA	89.04
8934	M6_1126807_PstIMseI_PA	89.04
8935	M6_567301_PstIMseI_PA	89.04
8936	M6_176719_PstIMseI_PA	89.04
8937	M6_1056098_PstIMspI_PA	89.04
8938	M6_1167991_PstIMspI_PA	89.04
8939	M6_1028115_PstIMseI_PA	89.04
8940	M6_215220_PstIMseI_PA	89.04
8941	M6_171088_PstIMseI_PA	89.04
8942	M6_192666_PstIMseI_PA	89.04
8943	M6_1595596_PstIMspI_PA	89.04
8944	M6_477211_PstIMseI_PA	89.04
8945	M6_568402_PstIMseI_PA	89.04
8946	M6_373736_PstIMseI_PA	89.04
8947	M6_362092_PstIMspI_PA	89.04
8948	M6_495742_PstIMspI_PA	89.04
8949	M6_350375_PstIMspI_PA	89.04
8950	M6_9205_PstIMspI_PA	89.04
8951	M6_2918143_PstIMspI_PA	89.04
8952	M6_408229_PstIMspI_PA	89.04
8953	M6_2360162_PstIMspI_PA	89.04
8954	M6_317313_PstIMspI_PA	89.04
8955	M6_804574_PstIMseI_PA	89.04
8956	M6_1540860_PstIMseI_PA	89.04
8957	M6_752103_PstIMspI_PA	89.04
8958	M6_314809_PstIMspI_PA	89.04
8959	M6_369998_PstIMspI_PA	89.04
8960	M6_364719_PstIMseI_PA	89.04
8961	M6_549725_PstIMspI_PA	89.04
8962	M6_523771_PstIMspI_PA	89.04
8963	M6_4082715_PstIMseI_PA	89.04
8964	M6_423361_PstIMseI_PA	89.04
8965	M6_204680_PstIMseI_PA	89.04
8966	M6_905708_PstIMspI_PA	89.04
8967	M6_883619_PstIMseI_PA	89.04
8968	M6_126117_PstIMspI_PA	89.04
8969	Opata_433528_PstIMspI_PA	89.04
8970	M6_2652374_PstIMspI_PA	89.04
8971	M6_285530_PstIMspI_PA	89.04
8972	M6_1090623_PstIMspI_PA	89.04
8973	M6_1002770_PstIMspI_PA	89.04
8974	Opata_144639_PstIMspI_PA	89.04
8975	M6_220738_PstIMseI_PA	89.04
8976	M6_2343773_PstIMspI_PA	89.04
8977	M6_3507939_PstIMseI_PA	89.04
8978	M6_625102_PstIMseI_PA	89.04
8979	M6_14523_PstIMseI_PA	89.04
8980	Opata_1179432_PstIMseI_PA	89.04
8981	M6_2510360_PstIMspI_PA	89.04
8982	M6_109545_PstIMseI_PA	89.04
8983	M6_923542_PstIMspI_PA	89.04
8984	Opata_2494129_PstIMspI_PA	89.04
8985	Opata_2982918_PstIMspI_PA	89.04
8986	Opata_2400919_PstIMspI_PA	89.04
8987	Opata_2724346_PstIMspI_PA	89.04
8988	M6_788488_PstIMseI_PA	89.04
8989	M6_3221055_PstIMseI_PA	89.04
8990	M6_1893427_PstIMspI_PA	89.04
8991	M6_1621210_PstIMspI_PA	89.04
8992	M6_1630274_PstIMseI_PA	89.04
8993	Opata_2312761_PstIMseI_PA	89.04
8994	Opata_982227_PstIMspI_PA	89.04
8995	Opata_2679232_PstIMspI_PA	89.04
8996	Opata_3438110_PstIMspI_PA	89.04
8997	Opata_4267242_PstIMspI_PA	89.04
8998	Opata_1748260_PstIMseI_PA	89.04
8999	Opata_1099174_PstIMspI_PA	89.04
9000	Opata_346082_PstIMspI_PA	89.04
9001	Opata_714217_PstIMspI_PA	89.04
9002	Opata_1670790_PstIMspI_PA	89.04
9003	Opata_1507552_PstIMspI_PA	89.04
9004	Opata_692395_PstIMseI_PA	89.04
9005	Opata_1711136_PstIMspI_PA	89.04
9006	M6_319325_PstIMspI_PA	89.04
9007	Opata_281788_PstIMseI_PA	89.04
9008	Opata_742001_PstIMspI_PA	89.04
9009	M6_1866875_PstIMspI_PA	89.04
9010	M6_2605487_PstIMseI_PA	89.04
9011	Opata_296089_PstIMseI_PA	89.04
9012	M6_36028_PstIMseI_PA	89.04
9013	Opata_328057_PstIMspI_PA	89.04
9014	M6_1965318_PstIMspI_PA	89.04
9015	M6_1138462_PstIMspI_PA	89.04
9016	M6_151300_PstIMseI_PA	89.04
9017	M6_3378909_PstIMspI_PA	89.04
9018	Opata_1080664_PstIMseI_PA	89.04
9019	Opata_3288086_PstIMseI_PA	89.04
9020	Opata_1079140_PstIMspI_PA	89.04
9021	Opata_3701642_PstIMspI_PA	89.04
9022	Opata_953195_PstIMseI_PA	89.04
9023	Opata_1128591_PstIMseI_PA	89.04
9024	Opata_2879890_PstIMspI_PA	89.04
9025	Opata_2251830_PstIMluI_PA	89.04
9026	Opata_1160847_PstIMseI_PA	89.04
9027	Opata_786271_PstIMseI_PA	89.04
9028	Opata_261824_PstIMluI_PA	89.04
9029	M6_1429167_PstIMspI_PA	89.04
9030	M6_139297_PstIMseI_PA	89.04
9031	M6_767477_PstIMseI_PA	89.04
9032	Opata_1147624_PstIMseI_PA	89.04
9033	Opata_395468_PstIMseI_PA	89.04
9034	Opata_363406_PstIMseI_PA	89.04
9035	Opata_186287_PstIMspI_PA	89.04
9036	Opata_1620775_PstIMseI_PA	89.04
9037	Opata_1031879_PstIMspI_PA	89.04
9038	M6_3285702_PstIMspI_PA	89.04
9039	Opata_1618908_PstIMspI_PA	89.04
9040	Opata_1088215_PstIMseI_PA	89.04
9041	M6_821897_PstIMseI_PA	89.04
9042	M6_195758_PstIMseI_PA	89.04
9043	M6_108418_PstIMseI_PA	89.04
9044	Opata_2579082_PstIMspI_PA	89.04
9045	Opata_1059538_PstIMseI_PA	89.04
9046	Opata_42302_PstIMseI_PA	89.04
9047	Opata_1789453_PstIMspI_PA	89.04
9048	Opata_1876880_PstIMseI_PA	89.04
9049	Opata_129291_PstIMluI_PA	89.04
9050	Opata_1746970_PstIMluI_PA	89.04
9051	Opata_240321_PstIMseI_PA	89.04
9052	Opata_1115655_PstIMseI_PA	89.04
9053	Opata_713361_PstIMseI_PA	89.04
9054	Opata_3602342_PstIMspI_PA	89.04
9055	Opata_132821_PstIMseI_PA	89.04
9056	Opata_1590007_PstIMspI_PA	89.04
9057	Opata_2881947_PstIMspI_PA	89.04
9058	Opata_2546064_PstIMspI_PA	89.04
9059	Opata_1193383_PstIMspI_PA	89.04
9060	Opata_67140_PstIMseI_PA	89.04
9061	Opata_1650635_PstIMspI_PA	89.04
9062	Opata_90987_PstIMseI_PA	89.04
9063	Opata_175649_PstIMseI_PA	89.04
9064	Opata_1493111_PstIMseI_PA	89.04
9065	Opata_814742_PstIMspI_PA	89.04
9066	M6_3256209_PstIMspI_PA	89.04
9067	Opata_354882_PstIMseI_PA	89.04
9068	Opata_694868_PstIMspI_PA	89.04
9069	M6_3564792_PstIMspI_PA	89.04
9070	M6_1947584_PstIMspI_PA	89.04
9071	M6_2367701_PstIMseI_PA	89.04
9072	Opata_4145994_PstIMspI_PA	89.04
9073	Opata_1616451_PstIMspI_PA	89.04
9074	M6_598353_PstIMseI_PA	89.04
9075	Opata_384825_PstIMseI_PA	89.04
9076	M6_444465_PstIMseI_PA	89.04
9077	Opata_961468_PstIMseI_PA	89.04
9078	M6_1109082_PstIMseI_PA	89.04
9079	Opata_858105_PstIMspI_PA	89.04
9080	Opata_1553393_PstIMspI_PA	89.04
9081	M6_342241_PstIMseI_PA	89.04
9082	Opata_3381463_PstIMseI_PA	89.04
9083	M6_407636_PstIMseI_PA	89.04
9084	M6_1165778_PstIMseI_PA	89.04
9085	Opata_766802_PstIMspI_PA	89.04
9086	Opata_3833734_PstIMspI_PA	89.04
9087	Opata_816511_PstIMseI_PA	89.04
9088	Opata_3165527_PstIMseI_PA	89.04
9089	Opata_537322_PstIMseI_PA	89.04
9090	Opata_1566711_PstIMseI_PA	89.04
9091	Opata_1598385_PstIMseI_PA	89.04
9092	Opata_1318628_PstIMspI_PA	89.04
9093	Opata_160515_PstIMseI_PA	89.04
9094	Opata_1502602_PstIMseI_PA	89.04
9095	M6_21007_PstIMspI_PA	89.04
9096	Opata_530813_PstIMseI_PA	89.04
9097	M6_506431_PstIMseI_PA	89.04
9098	Opata_443603_PstIMspI_PA	89.04
9099	Opata_3748610_PstIMspI_PA	89.04
9100	Opata_1904545_PstIMspI_PA	89.04
9101	Opata_698691_PstIMseI_PA	89.04
9102	Opata_1117991_PstIMspI_PA	89.04
9103	Opata_744090_PstIMseI_PA	89.04
9104	Opata_2739496_PstIMspI_PA	89.04
9105	Opata_955175_PstIMseI_PA	89.04
9106	Opata_1430827_PstIMseI_PA	89.04
9107	Opata_2144902_PstIMseI_PA	89.04
9108	1251624	89.09
9109	4398000	89.11
9110	1212774	89.17
9111	BobWhite_c19433_185	89.2
9112	1242306	89.21
9113	1048968	89.33
9114	1023377	89.36
9115	3935335	89.36
9116	3941954	89.36
9117	3942563	89.36
9118	3943134	89.36
9119	3957167	89.36
9120	3960051	89.36
9121	3961285	89.36
9122	4408388	89.36
9123	4411449	89.36
9124	4540786	89.36
9125	4544045	89.36
9126	1101558	89.37
9127	1232341	89.37
9128	1239721	89.37
9129	1278977	89.37
9130	2256950	89.37
9131	3939292	89.37
9132	4990047	89.37
9133	4991342	89.37
9134	1017116	89.39
9135	2289334	89.41
9136	Excalibur_c1006_817	89.41
9137	Ex_c12051_875	89.41
9138	IAAV2277	89.41
9139	IAAV4206	89.41
9140	RAC875_c12766_461	89.41
9141	Excalibur_c20050_748	89.41
9142	IAAV1634	89.41
9143	RAC875_rep_c107531_66	89.41
9144	Tdurum_contig12095_76	89.41
9145	Excalibur_c63941_83	89.41
9146	Kukri_c64492_383	89.41
9147	RAC875_c17720_570	89.41
9148	BS00041585_51	89.41
9149	3937518	89.42
9150	3939035	89.43
9151	3944200	89.43
9152	995558	89.43
9153	1160174	89.43
9154	1196438	89.43
9155	3020982	89.43
9156	3024851	89.43
9157	3025157	89.43
9158	wPt-4301	89.44
9159	4394472	89.44
9160	121358	89.44
9161	1012442	89.44
9162	1013899	89.44
9163	1016245	89.44
9164	1024671	89.44
9165	1030465	89.44
9166	1032787	89.44
9167	1037963	89.44
9168	1083423	89.44
9169	1091382	89.44
9170	1093586	89.44
9171	1095656	89.44
9172	1103037	89.44
9173	1107073	89.44
9174	1110648	89.44
9175	1111569	89.44
9176	1115406	89.44
9177	1118110	89.44
9178	1119765	89.44
9179	1121063	89.44
9180	1130707	89.44
9181	1139645	89.44
9182	1140731	89.44
9183	1148350	89.44
9184	1201219	89.44
9185	1202558	89.44
9186	1207930	89.44
9187	1216893	89.44
9188	1217002	89.44
9189	1228048	89.44
9190	1233912	89.44
9191	1261882	89.44
9192	1271409	89.44
9193	1282072	89.44
9194	1382597	89.44
9195	1696365	89.44
9196	1723743	89.44
9197	2270027	89.44
9198	2279588	89.44
9199	2291176	89.44
9200	3021343	89.44
9201	3033925	89.44
9202	3951460	89.44
9203	4005528	89.44
9204	4008298	89.44
9205	4397793	89.44
9206	4539094	89.44
9207	4541706	89.44
9208	wPt-7695	89.44
9209	1026962	89.44
9210	1093775	89.44
9211	wPt-3561	89.44
9212	1167610	89.44
9213	1133682	89.44
9214	1096926	89.44
9215	Opata_57201_41_PstIMseI_SNP	89.44
9216	Opata_2356879_PstIMseI_PA	89.44
9217	Opata_549618_PstIMspI_PA	89.44
9218	Opata_554178_PstIMspI_PA	89.44
9219	Opata_3944995_PstIMspI_PA	89.44
9220	Opata_532296_PstIMspI_PA	89.44
9221	Opata_3774361_PstIMspI_PA	89.44
9222	Opata_2586524_PstIMspI_PA	89.44
9223	Opata_1855279_PstIMspI_PA	89.44
9224	Opata_1215963_PstIMspI_PA	89.44
9225	Opata_420454_PstIMspI_PA	89.44
9226	Opata_982791_PstIMseI_PA	89.44
9227	Opata_3162689_13_PstIMspI_SNP	89.44
9228	Opata_287951_PstIMspI_PA	89.44
9229	Opata_625375_PstIMspI_PA	89.44
9230	Opata_3443400_PstIMspI_PA	89.44
9231	Opata_2096394_PstIMspI_PA	89.44
9232	Opata_2757597_PstIMspI_PA	89.44
9233	Opata_1475333_PstIMspI_PA	89.44
9234	Opata_936536_PstIMspI_PA	89.44
9235	Opata_1098109_PstIMspI_PA	89.44
9236	Opata_1833039_59_PstIMspI_SNP	89.44
9237	Opata_3030166_PstIMspI_PA	89.44
9238	Opata_2062836_PstIMspI_PA	89.44
9239	Opata_170299_PstIMspI_PA	89.44
9240	Opata_1009752_PstIMspI_PA	89.44
9241	Opata_1195231_PstIMseI_PA	89.44
9242	Opata_2430140_PstIMspI_PA	89.44
9243	Opata_3115667_PstIMspI_PA	89.44
9244	Opata_2175072_PstIMspI_PA	89.44
9245	Opata_1976774_PstIMspI_PA	89.44
9246	Opata_837650_PstIMspI_PA	89.44
9247	Opata_2629675_PstIMspI_PA	89.44
9248	Opata_2765416_PstIMspI_PA	89.44
9249	Opata_827398_PstIMseI_PA	89.44
9250	Opata_1724678_PstIMseI_PA	89.44
9251	Opata_590254_PstIMspI_PA	89.44
9252	Opata_140468_PstIMspI_PA	89.44
9253	Opata_173326_PstIMseI_PA	89.44
9254	Opata_1177445_PstIMseI_PA	89.44
9255	Opata_1278769_PstIMspI_PA	89.44
9256	Opata_3166079_PstIMspI_PA	89.44
9257	Opata_959423_PstIMspI_PA	89.44
9258	Opata_1509644_PstIMspI_PA	89.44
9259	Opata_942561_42_PstIMseI_SNP	89.44
9260	Opata_4214220_PstIMspI_PA	89.44
9261	Opata_1437016_PstIMspI_PA	89.44
9262	Opata_1521304_PstIMspI_PA	89.44
9263	Opata_735233_PstIMspI_PA	89.44
9264	Opata_3903992_PstIMseI_PA	89.44
9265	Opata_1194814_PstIMspI_PA	89.44
9266	Opata_568153_PstIMseI_PA	89.44
9267	Opata_1379450_PstIMspI_PA	89.44
9268	Opata_3795469_PstIMspI_PA	89.44
9269	Opata_2856417_PstIMspI_PA	89.44
9270	Opata_560807_PstIMspI_PA	89.44
9271	Opata_942561_5_PstIMseI_SNP	89.44
9272	Opata_2887821_PstIMspI_PA	89.44
9273	Opata_3741361_PstIMspI_PA	89.44
9274	Opata_3942327_PstIMspI_PA	89.44
9275	Opata_1962300_PstIMspI_PA	89.44
9276	Opata_3437166_PstIMspI_PA	89.44
9277	Opata_472190_PstIMspI_PA	89.44
9278	Opata_656138_PstIMseI_PA	89.44
9279	Opata_4036443_PstIMseI_PA	89.44
9280	Opata_3870576_PstIMspI_PA	89.44
9281	Opata_100406_29_PstIMspI_SNP	89.44
9282	Opata_444042_PstIMspI_PA	89.44
9283	Opata_1056717_PstIMspI_PA	89.44
9284	Opata_204377_PstIMspI_PA	89.44
9285	Opata_346381_PstIMspI_PA	89.44
9286	Opata_307359_PstIMspI_PA	89.44
9287	Opata_3456118_PstIMspI_PA	89.44
9288	Opata_220526_PstIMspI_PA	89.44
9289	Opata_2194213_PstIMspI_PA	89.44
9290	Opata_3944265_PstIMspI_PA	89.44
9291	Opata_34189_PstIMluI_PA	89.44
9292	Opata_938000_PstIMspI_PA	89.44
9293	Opata_121570_PstIMspI_PA	89.44
9294	Opata_999629_PstIMspI_PA	89.44
9295	Opata_791748_PstIMseI_PA	89.44
9296	Opata_2052554_PstIMspI_PA	89.44
9297	Opata_1198299_PstIMseI_PA	89.44
9298	Opata_786562_PstIMspI_PA	89.44
9299	Opata_3951367_PstIMspI_PA	89.44
9300	Opata_238010_PstIMseI_PA	89.44
9301	Opata_380844_PstIMseI_PA	89.44
9302	Opata_421567_PstIMspI_PA	89.44
9303	Opata_816300_45_PstIMspI_SNP	89.44
9304	Opata_884463_PstIMspI_PA	89.44
9305	Opata_2482420_PstIMspI_PA	89.44
9306	Opata_3890394_PstIMspI_PA	89.44
9307	Opata_1176179_PstIMspI_PA	89.44
9308	Opata_2366888_39_PstIMspI_SNP	89.44
9309	Opata_2011944_PstIMspI_PA	89.44
9310	Opata_232708_PstIMspI_PA	89.44
9311	Opata_816300_54_PstIMspI_SNP	89.44
9312	Opata_553057_PstIMspI_PA	89.44
9313	Opata_642179_PstIMseI_PA	89.44
9314	Opata_1973662_PstIMspI_PA	89.44
9315	Opata_666932_PstIMspI_PA	89.44
9316	Opata_1125645_PstIMspI_PA	89.44
9317	Opata_1973912_PstIMspI_PA	89.44
9318	Opata_934758_PstIMspI_PA	89.44
9319	Opata_1990623_70_PstIMspI_SNP	89.44
9320	Opata_887326_PstIMspI_PA	89.44
9321	Opata_1544213_PstIMspI_PA	89.44
9322	Opata_3322791_PstIMspI_PA	89.44
9323	Opata_732821_PstIMspI_PA	89.44
9324	Opata_816300_43_PstIMspI_SNP	89.44
9325	Opata_3776668_PstIMspI_PA	89.44
9326	Opata_873016_PstIMspI_PA	89.44
9327	Opata_325858_PstIMspI_PA	89.44
9328	Opata_2483562_3_PstIMspI_SNP	89.44
9329	Opata_1200349_PstIMspI_PA	89.44
9330	Opata_2015017_PstIMspI_PA	89.44
9331	Opata_1022086_PstIMspI_PA	89.44
9332	Opata_3201480_PstIMspI_PA	89.44
9333	Opata_3313798_PstIMspI_PA	89.44
9334	Opata_2078588_23_PstIMspI_SNP	89.44
9335	M6_1131550_14_PstIMspI_SNP	89.44
9336	Opata_734835_26_PstIMspI_SNP	89.44
9337	Opata_4174_PstIMspI_PA	89.44
9338	Opata_734835_74_PstIMspI_SNP	89.44
9339	Opata_3251281_PstIMspI_PA	89.44
9340	Opata_1761488_PstIMspI_PA	89.44
9341	Opata_830786_PstIMspI_PA	89.44
9342	Opata_3917733_PstIMspI_PA	89.44
9343	Opata_3552046_PstIMspI_PA	89.44
9344	Opata_2713833_PstIMspI_PA	89.44
9345	Opata_1432691_PstIMspI_PA	89.44
9346	Opata_1784855_PstIMspI_PA	89.44
9347	Opata_817908_PstIMspI_PA	89.44
9348	Opata_3180940_PstIMspI_PA	89.44
9349	Opata_1025725_37_PstIMseI_SNP	89.44
9350	Opata_447876_PstIMseI_PA	89.44
9351	Opata_80319_PstIMseI_PA	89.44
9352	Opata_689372_PstIMseI_PA	89.44
9353	Opata_850249_PstIMspI_PA	89.44
9354	Opata_62067_PstIMspI_PA	89.44
9355	Opata_631180_PstIMspI_PA	89.44
9356	Opata_414362_PstIMspI_PA	89.44
9357	Opata_269716_PstIMspI_PA	89.44
9358	Opata_2671318_PstIMspI_PA	89.44
9359	Opata_4092229_PstIMspI_PA	89.44
9360	Opata_3816397_PstIMspI_PA	89.44
9361	Opata_92727_PstIMspI_PA	89.44
9362	Opata_330184_PstIMspI_PA	89.44
9363	Opata_3435997_PstIMspI_PA	89.44
9364	Opata_4187677_PstIMspI_PA	89.44
9365	Opata_589249_PstIMspI_PA	89.44
9366	Opata_660949_PstIMseI_PA	89.44
9367	Opata_4019426_PstIMspI_PA	89.44
9368	Opata_341310_PstIMspI_PA	89.44
9369	Opata_129422_PstIMluI_PA	89.44
9370	Opata_1516603_PstIMspI_PA	89.44
9371	Opata_1553903_PstIMluI_PA	89.44
9372	Opata_967627_PstIMseI_PA	89.44
9373	Opata_570710_PstIMseI_PA	89.44
9374	Opata_668200_PstIMluI_PA	89.44
9375	Opata_849470_PstIMspI_PA	89.44
9376	Opata_1339339_PstIMluI_PA	89.44
9377	Opata_3883593_PstIMspI_PA	89.44
9378	Opata_4124537_PstIMspI_PA	89.44
9379	Opata_1069927_PstIMspI_PA	89.44
9380	Opata_1814474_PstIMspI_PA	89.44
9381	Opata_1017036_PstIMseI_PA	89.44
9382	Opata_22329_PstIMspI_PA	89.44
9383	Opata_2321604_PstIMluI_PA	89.44
9384	Opata_1969674_PstIMseI_PA	89.44
9385	Opata_31917_PstIMspI_PA	89.44
9386	Opata_1112645_PstIMspI_PA	89.44
9387	Opata_3548468_PstIMspI_PA	89.44
9388	Opata_432430_PstIMseI_PA	89.44
9389	Opata_3927488_PstIMspI_PA	89.44
9390	Opata_101902_PstIMluI_PA	89.44
9391	Opata_82285_PstIMspI_PA	89.44
9392	Opata_68326_PstIMspI_PA	89.44
9393	Opata_537685_PstIMluI_PA	89.44
9394	Opata_262197_PstIMluI_PA	89.44
9395	Opata_1235926_PstIMspI_PA	89.44
9396	Opata_170768_PstIMspI_PA	89.44
9397	Opata_348173_PstIMseI_PA	89.44
9398	Opata_212073_PstIMseI_PA	89.44
9399	Opata_32311_PstIMspI_PA	89.44
9400	Opata_673380_PstIMspI_PA	89.44
9401	Opata_896162_PstIMseI_PA	89.44
9402	Opata_1255415_PstIMseI_PA	89.44
9403	Opata_137777_PstIMseI_PA	89.44
9404	Opata_461195_PstIMluI_PA	89.44
9405	Opata_866402_PstIMseI_PA	89.44
9406	Opata_211073_PstIMseI_PA	89.44
9407	Opata_577126_PstIMluI_PA	89.44
9408	Opata_736476_PstIMseI_PA	89.44
9409	Opata_510407_PstIMseI_PA	89.44
9410	Opata_951760_PstIMseI_PA	89.44
9411	Opata_610744_PstIMseI_PA	89.44
9412	Opata_899643_PstIMluI_PA	89.44
9413	Opata_1263025_PstIMspI_PA	89.44
9414	Opata_255138_PstIMspI_PA	89.44
9415	Opata_2010006_PstIMspI_PA	89.44
9416	Opata_1549690_PstIMspI_PA	89.44
9417	Opata_127766_PstIMseI_PA	89.44
9418	Opata_88892_PstIMspI_PA	89.44
9419	Opata_566779_PstIMseI_PA	89.44
9420	Opata_88966_PstIMseI_PA	89.44
9421	Opata_414462_PstIMluI_PA	89.44
9422	Opata_29524_PstIMluI_PA	89.44
9423	Opata_1078554_PstIMluI_PA	89.44
9424	Opata_2719304_PstIMspI_PA	89.44
9425	Opata_239885_PstIMseI_PA	89.44
9426	Opata_758449_PstIMseI_PA	89.44
9427	Opata_1284891_PstIMseI_PA	89.44
9428	Opata_1668746_PstIMluI_PA	89.44
9429	Opata_143418_PstIMspI_PA	89.44
9430	Opata_54029_PstIMspI_PA	89.44
9431	Opata_96118_PstIMseI_PA	89.44
9432	Opata_1029550_PstIMseI_PA	89.44
9433	Opata_120951_PstIMseI_PA	89.44
9434	Opata_347262_PstIMseI_PA	89.44
9435	Opata_68180_PstIMspI_PA	89.44
9436	Opata_63494_PstIMluI_PA	89.44
9437	Opata_105670_PstIMspI_PA	89.44
9438	Opata_490172_PstIMluI_PA	89.44
9439	Opata_381201_PstIMspI_PA	89.44
9440	Opata_1262581_PstIMseI_PA	89.44
9441	Opata_202924_PstIMspI_PA	89.44
9442	Opata_112254_PstIMspI_PA	89.44
9443	Opata_208911_PstIMspI_PA	89.44
9444	Opata_17043_PstIMseI_PA	89.44
9445	Opata_290937_PstIMseI_PA	89.44
9446	Opata_146882_PstIMspI_PA	89.44
9447	Opata_187769_PstIMseI_PA	89.44
9448	Opata_191408_PstIMspI_PA	89.44
9449	Opata_3279087_PstIMseI_PA	89.44
9450	Opata_111892_PstIMspI_PA	89.44
9451	Opata_427792_PstIMseI_PA	89.44
9452	Opata_367314_PstIMseI_PA	89.44
9453	Opata_1011393_PstIMseI_PA	89.44
9454	Opata_2384638_PstIMseI_PA	89.44
9455	Opata_3881141_PstIMspI_PA	89.44
9456	Opata_2051653_PstIMseI_PA	89.44
9457	Opata_33865_PstIMspI_PA	89.44
9458	Opata_416561_PstIMseI_PA	89.44
9459	Opata_752757_PstIMseI_PA	89.44
9460	Opata_1659966_PstIMspI_PA	89.44
9461	Opata_461123_PstIMluI_PA	89.44
9462	Opata_915768_PstIMspI_PA	89.44
9463	Opata_112943_PstIMspI_PA	89.44
9464	Opata_1455906_PstIMspI_PA	89.44
9465	Opata_383931_PstIMseI_PA	89.44
9466	Opata_1007754_PstIMseI_PA	89.44
9467	Opata_1237614_PstIMseI_PA	89.44
9468	Opata_2461917_PstIMseI_PA	89.44
9469	Opata_1051363_PstIMseI_PA	89.44
9470	Opata_2671462_PstIMspI_PA	89.44
9471	Opata_1799246_PstIMseI_PA	89.44
9472	Opata_358592_PstIMspI_PA	89.44
9473	Opata_906716_PstIMseI_PA	89.44
9474	Opata_757828_PstIMseI_PA	89.44
9475	Opata_462662_PstIMseI_PA	89.44
9476	Opata_658093_PstIMseI_PA	89.44
9477	Opata_34675_PstIMseI_PA	89.44
9478	Opata_2756993_PstIMseI_PA	89.44
9479	Opata_118057_PstIMseI_PA	89.44
9480	Opata_37443_PstIMluI_PA	89.44
9481	Opata_3961618_PstIMspI_PA	89.44
9482	Opata_245450_PstIMseI_PA	89.44
9483	Opata_1185945_PstIMseI_PA	89.44
9484	Opata_1098490_PstIMspI_PA	89.44
9485	Opata_35813_PstIMluI_PA	89.44
9486	Opata_439006_PstIMluI_PA	89.44
9487	Opata_2547762_PstIMspI_PA	89.44
9488	Opata_215500_PstIMluI_PA	89.44
9489	Opata_4135800_PstIMspI_PA	89.44
9490	M6_1398048_PstIMspI_PA	89.44
9491	Opata_280813_PstIMseI_PA	89.44
9492	Opata_828201_PstIMseI_PA	89.44
9493	Opata_1921245_PstIMspI_PA	89.44
9494	Opata_758597_PstIMspI_PA	89.44
9495	Opata_1050627_PstIMluI_PA	89.44
9496	Opata_1150646_PstIMspI_PA	89.44
9497	Opata_2037250_PstIMluI_PA	89.44
9498	Opata_813066_PstIMseI_PA	89.44
9499	Opata_417834_PstIMspI_PA	89.44
9500	Opata_955636_PstIMseI_PA	89.44
9501	Opata_1790055_PstIMspI_PA	89.44
9502	Opata_4205694_PstIMseI_PA	89.44
9503	Opata_3715190_PstIMspI_PA	89.44
9504	Opata_1747913_PstIMspI_PA	89.44
9505	Opata_4388548_PstIMseI_PA	89.44
9506	Opata_105159_PstIMseI_PA	89.44
9507	Opata_162919_PstIMspI_PA	89.44
9508	Opata_281734_PstIMseI_PA	89.44
9509	Opata_1132360_PstIMseI_PA	89.44
9510	Opata_2378586_PstIMluI_PA	89.44
9511	Opata_9144_PstIMspI_PA	89.44
9512	Opata_2339686_PstIMspI_PA	89.44
9513	Opata_4014312_PstIMspI_PA	89.44
9514	Opata_83058_PstIMspI_PA	89.44
9515	Opata_154154_PstIMspI_PA	89.44
9516	Opata_1102338_PstIMspI_PA	89.44
9517	Opata_3893524_PstIMspI_PA	89.44
9518	Opata_1694323_PstIMspI_PA	89.44
9519	Opata_131193_PstIMspI_PA	89.44
9520	Opata_1502766_PstIMspI_PA	89.44
9521	Opata_2252565_PstIMluI_PA	89.44
9522	Opata_1604985_PstIMspI_PA	89.44
9523	Opata_204186_PstIMspI_PA	89.44
9524	Opata_183233_PstIMseI_PA	89.44
9525	Opata_683921_PstIMspI_PA	89.44
9526	Opata_68093_PstIMspI_PA	89.44
9527	Opata_871165_PstIMseI_PA	89.44
9528	Opata_40551_PstIMspI_PA	89.44
9529	Opata_1038039_PstIMseI_PA	89.44
9530	Opata_1752369_PstIMluI_PA	89.44
9531	Opata_183797_PstIMseI_PA	89.44
9532	Opata_26973_PstIMspI_PA	89.44
9533	Opata_908000_PstIMspI_PA	89.44
9534	Opata_352639_PstIMspI_PA	89.44
9535	Opata_173516_PstIMseI_PA	89.44
9536	Opata_4421738_PstIMseI_PA	89.44
9537	Opata_44924_PstIMspI_PA	89.44
9538	Opata_951200_PstIMseI_PA	89.44
9539	Opata_1497094_PstIMseI_PA	89.44
9540	Opata_129992_PstIMseI_PA	89.44
9541	Opata_1726487_PstIMluI_PA	89.44
9542	Opata_67094_PstIMspI_PA	89.44
9543	Opata_558265_PstIMseI_PA	89.44
9544	Opata_952727_PstIMseI_PA	89.44
9545	Opata_731628_PstIMseI_PA	89.44
9546	Opata_1932963_PstIMspI_PA	89.44
9547	3029885	89.45
9548	3385576	89.45
9549	116841	89.45
9550	1078389	89.46
9551	1030598	89.48
9552	wPt-8404	89.49
9553	1083889	89.49
9554	7173881	89.49
9555	1135500	89.55
9556	1151841	89.55
9557	1278607	89.55
9558	2288937	89.55
9559	3941460	89.55
9560	4990020	89.55
9561	3533482	89.55
9562	3946450	89.55
9563	3953461	89.55
9564	4009023	89.55
9565	4404223	89.55
9566	4411801	89.55
9567	1097060	89.55
9568	1114499	89.55
9569	2292086	89.55
9570	1129112	89.55
9571	1130816	89.57
9572	1864096	89.57
9573	4993606	89.57
9574	7353752	89.57
9575	4663812	89.57
9576	1238076	89.57
9577	1127379	89.57
9578	1085281	89.6
9579	1110549	89.6
9580	1121108	89.6
9581	1126277	89.6
9582	1248145	89.6
9583	1283774	89.6
9584	121565	89.6
9585	BARC200	89.63
9586	3935062	89.63
9587	3940488	89.63
9588	4540757	89.63
9589	7328323	89.63
9590	1200085	89.72
9591	4911206	89.72
9592	1864065	89.72
9593	2334139	89.72
9594	1217754	89.74
9595	1240292	89.92
9596	4989733	89.92
9597	1120961	89.93
9598	1149476	89.93
9599	1163887	89.93
9600	1229370	89.93
9601	4733926	89.93
9602	4989279	89.93
9603	4990550	89.93
9604	4991071	89.93
9605	985272	89.93
9606	1864560	89.93
9607	1116072	89.95
9608	Xwmc435.1	90
9609	Xfba359.1	90
9610	RAC875_c17720_501	90.01
9611	BS00041587_51	90.01
9612	1009723	90.05
9613	1006951	90.08
9614	3022392	90.08
9615	3022917	90.08
9616	3385272	90.08
9617	3955087	90.08
9618	3959389	90.08
9619	4007968	90.08
9620	4705835	90.08
9621	4989757	90.08
9622	4990715	90.08
9623	4990745	90.08
9624	7358426	90.08
9625	wPt-8349	90.08
9626	wPt-4664	90.08
9627	982207	90.08
9628	989761	90.08
9629	1035323	90.08
9630	1070549	90.08
9631	1081393	90.08
9632	1154106	90.08
9633	1228087	90.08
9634	1250835	90.08
9635	1260711	90.08
9636	2279163	90.08
9637	2281223	90.08
9638	3033826	90.08
9639	3533036	90.08
9640	7343496	90.08
9641	1044970	90.08
9642	1019695	90.08
9643	1259974	90.08
9644	1054863	90.15
9645	3935884	90.15
9646	3935941	90.15
9647	3941251	90.15
9648	3944794	90.15
9649	3946801	90.15
9650	3954178	90.15
9651	3961059	90.15
9652	4008314	90.15
9653	4407732	90.15
9654	4541070	90.15
9655	4541312	90.15
9656	4543870	90.15
9657	1114986	90.16
9658	1172763	90.16
9659	1253624	90.16
9660	1342896	90.16
9661	3938151	90.16
9662	4008933	90.16
9663	4990211	90.16
9664	1111369	90.17
9665	1140718	90.17
9666	995804	90.19
9667	1206592	90.19
9668	1103847	90.19
9669	2249432	90.19
9670	1115962	90.22
9671	1181089	90.22
9672	2294169	90.22
9673	3023560	90.22
9674	116389	90.22
9675	3943947	90.25
9676	4540151	90.25
9677	RAC875_c17720_436	90.36
9678	1117963	90.36
9679	Xmwg2025	90.4
9680	4911008	90.43
9681	1026385	90.43
9682	1044617	90.43
9683	1077130	90.43
9684	1106933	90.43
9685	1148814	90.43
9686	2323543	90.43
9687	3029203	90.43
9688	4537419	90.43
9689	4989575	90.43
9690	4994661	90.43
9691	4004804	90.45
9692	wsnp_JD_c23434_20022750	90.5
9693	4991701	90.5
9694	2276904	90.51
9695	wPt-5707	90.57
9696	wPt-6932	90.57
9697	wPt-8097	90.57
9698	1087723	90.57
9699	1100533	90.57
9700	1111214	90.57
9701	1139141	90.57
9702	1159534	90.57
9703	1229914	90.57
9704	1236481	90.57
9705	1666027	90.57
9706	1668995	90.57
9707	1669375	90.57
9708	1698598	90.57
9709	1175663	90.57
9710	4537710	90.57
9711	wPt-4997	90.57
9712	1114785	90.57
9713	2292433	90.57
9714	4008012	90.57
9715	1125854	90.57
9716	976995	90.57
9717	1008164	90.57
9718	1035585	90.57
9719	1037841	90.57
9720	1064066	90.57
9721	4911198	90.57
9722	982432	90.57
9723	1105665	90.57
9724	1107445	90.57
9725	2333444	90.57
9726	Xgwm47	91
9727	Xgwm526	91
9728	Xwmc356	91
9729	1070782	91.38
9730	1129023	91.38
9731	1402715	91.55
9732	4989866	91.55
9733	4990536	91.55
9734	7330989	91.55
9735	7338779	91.55
9736	977864	91.58
9737	1075239	91.62
9738	1239467	91.62
9739	1713466	91.62
9740	3935165	91.62
9741	3946438	91.62
9742	3955263	91.62
9743	3955840	91.62
9744	743630	91.62
9745	1174689	91.62
9746	1219885	91.62
9747	1244122	91.62
9748	1321808	91.62
9749	1664030	91.62
9750	1664484	91.62
9751	1041389	91.65
9752	1042851	91.65
9753	1090319	91.65
9754	1092746	91.65
9755	1102187	91.65
9756	1111830	91.65
9757	1114309	91.65
9758	1115125	91.65
9759	1120501	91.65
9760	1160632	91.65
9761	1217440	91.65
9762	1235109	91.65
9763	1279379	91.65
9764	1863141	91.65
9765	3937312	91.65
9766	3953937	91.65
9767	4405197	91.65
9768	4990389	91.65
9769	1049523	91.65
9770	4004949	91.65
9771	BobWhite_c23790_98	91.67
9772	RAC875_c4314_993	91.67
9773	10039540	91.76
9774	1255532	91.76
9775	1103701	91.76
9776	1263833	91.77
9777	2270928	91.77
9778	1058666	91.79
9779	1110358	91.79
9780	985860	91.95
9781	1244709	91.95
9782	3033301	91.96
9783	1126215	92.02
9784	1080501	92.07
9785	1016366	92.15
9786	1020538	92.15
9787	1028653	92.15
9788	1072035	92.15
9789	1080157	92.15
9790	1238155	92.15
9791	2275497	92.15
9792	2279856	92.15
9793	3022498	92.15
9794	1259423	92.15
9795	5567192	92.16
9796	wPt-5672	92.19
9797	wPt-2293	92.19
9798	1027299	92.19
9799	3025746	92.2
9800	1120875	92.21
9801	7330753	92.21
9802	wPt-3988	92.21
9803	7478634	92.22
9804	wPt-0473	92.22
9805	1119067	92.22
9806	3938709	92.22
9807	4989605	92.22
9808	4990115	92.22
9809	wPt-3983	92.22
9810	M6_676379_PstIMspI_PA	92.22
9811	Opata_655855_79_PstIMseI_SNP	92.22
9812	M6_898858_PstIMspI_PA	92.22
9813	Opata_441649_67_PstIMseI_SNP	92.22
9814	Opata_43479_80_PstIMseI_SNP	92.22
9815	Opata_440422_18_PstIMseI_SNP	92.22
9816	Opata_4171233_29_PstIMspI_SNP	92.22
9817	Opata_441649_48_PstIMseI_SNP	92.22
9818	Opata_305756_PstIMspI_PA	92.22
9819	Opata_3250963_1_PstIMspI_SNP	92.22
9820	Opata_389612_PstIMseI_PA	92.22
9821	M6_524081_PstIMspI_PA	92.22
9822	Opata_1090897_PstIMseI_PA	92.22
9823	M6_998082_PstIMspI_PA	92.22
9824	Opata_2527189_8_PstIMspI_SNP	92.22
9825	Opata_3492563_PstIMspI_PA	92.22
9826	M6_373823_PstIMspI_PA	92.22
9827	Opata_2280983_PstIMspI_PA	92.22
9828	Opata_1634793_PstIMspI_PA	92.22
9829	M6_1310672_PstIMspI_PA	92.22
9830	M6_2169014_PstIMspI_PA	92.22
9831	Opata_474624_69_PstIMseI_SNP	92.22
9832	Opata_179227_PstIMseI_PA	92.22
9833	Opata_537007_54_PstIMseI_SNP	92.22
9834	Opata_40250_36_PstIMseI_SNP	92.22
9835	Opata_2820257_PstIMspI_PA	92.22
9836	Opata_2505590_PstIMseI_PA	92.22
9837	Opata_1011774_PstIMseI_PA	92.22
9838	Opata_1740218_22_PstIMspI_SNP	92.22
9839	Opata_2783326_PstIMspI_PA	92.22
9840	Opata_1813934_36_PstIMspI_SNP	92.22
9841	Opata_2517816_PstIMspI_PA	92.22
9842	M6_228728_PstIMspI_PA	92.22
9843	Opata_1788232_36_PstIMspI_SNP	92.22
9844	Opata_618628_36_PstIMseI_SNP	92.22
9845	Opata_90182_30_PstIMspI_SNP	92.22
9846	M6_538497_PstIMspI_PA	92.22
9847	Opata_1959990_PstIMspI_PA	92.22
9848	Opata_3187796_PstIMspI_PA	92.22
9849	Opata_2359365_54_PstIMspI_SNP	92.22
9850	Opata_237142_77_PstIMseI_SNP	92.22
9851	Opata_78423_85_PstIMseI_SNP	92.22
9852	Opata_2901470_PstIMspI_PA	92.22
9853	Opata_1752191_21_PstIMspI_SNP	92.22
9854	M6_1420986_PstIMspI_PA	92.22
9855	Opata_1788232_72_PstIMspI_SNP	92.22
9856	Opata_1114411_19_PstIMseI_SNP	92.22
9857	M6_635202_PstIMspI_PA	92.22
9858	M6_916354_PstIMspI_PA	92.22
9859	M6_40795_PstIMseI_PA	92.22
9860	M6_1645166_PstIMspI_PA	92.22
9861	Opata_340466_PstIMspI_PA	92.22
9862	Opata_237142_22_PstIMseI_SNP	92.22
9863	Opata_1075005_52_PstIMspI_SNP	92.22
9864	Opata_2120812_PstIMspI_PA	92.22
9865	Opata_442027_72_PstIMseI_SNP	92.22
9866	Opata_3307725_PstIMspI_PA	92.22
9867	Opata_2032327_PstIMspI_PA	92.22
9868	Opata_2662217_PstIMspI_PA	92.22
9869	Opata_1348240_45_PstIMseI_SNP	92.22
9870	Opata_474624_88_PstIMseI_SNP	92.22
9871	Opata_2597325_38_PstIMspI_SNP	92.22
9872	M6_2841279_PstIMspI_PA	92.22
9873	Opata_1447132_PstIMspI_PA	92.22
9874	M6_462506_PstIMspI_PA	92.22
9875	Opata_1928931_69_PstIMspI_SNP	92.22
9876	Opata_4202540_PstIMspI_PA	92.22
9877	M6_3543390_PstIMspI_PA	92.22
9878	M6_317006_PstIMspI_PA	92.22
9879	M6_2834614_PstIMspI_PA	92.22
9880	Opata_6816_82_PstIMseI_SNP	92.22
9881	Opata_873517_41_PstIMseI_SNP	92.22
9882	Opata_45775_5_PstIMseI_SNP	92.22
9883	Opata_207057_PstIMseI_PA	92.22
9884	Opata_3272854_PstIMseI_PA	92.22
9885	Opata_968592_PstIMspI_PA	92.22
9886	Opata_3806152_PstIMspI_PA	92.22
9887	Opata_748428_PstIMseI_PA	92.22
9888	Opata_493350_24_PstIMseI_SNP	92.22
9889	M6_813674_PstIMspI_PA	92.22
9890	Opata_4143393_PstIMseI_PA	92.22
9891	Opata_1248379_PstIMseI_PA	92.22
9892	Opata_237142_23_PstIMseI_SNP	92.22
9893	Opata_739747_PstIMseI_PA	92.22
9894	M6_1140149_PstIMspI_PA	92.22
9895	Opata_225998_4_PstIMseI_SNP	92.22
9896	Opata_3861051_PstIMspI_PA	92.22
9897	Opata_427165_PstIMseI_PA	92.22
9898	Opata_3139805_PstIMspI_PA	92.22
9899	Opata_2035531_PstIMspI_PA	92.22
9900	Opata_516692_PstIMseI_PA	92.22
9901	Opata_410201_56_PstIMseI_SNP	92.22
9902	Opata_2597411_PstIMspI_PA	92.22
9903	Opata_1639655_PstIMspI_PA	92.22
9904	Opata_1787677_PstIMspI_PA	92.22
9905	Opata_40250_22_PstIMseI_SNP	92.22
9906	Opata_34079_90_PstIMseI_SNP	92.22
9907	Opata_40250_6_PstIMseI_SNP	92.22
9908	Opata_2358102_25_PstIMspI_SNP	92.22
9909	Opata_525212_80_PstIMseI_SNP	92.22
9910	M6_3444871_PstIMspI_PA	92.22
9911	Opata_67430_86_PstIMseI_SNP	92.22
9912	Opata_270606_PstIMseI_PA	92.22
9913	M6_362282_PstIMspI_PA	92.22
9914	Opata_1114411_65_PstIMseI_SNP	92.22
9915	Opata_2250820_PstIMspI_PA	92.22
9916	Opata_107950_PstIMseI_PA	92.22
9917	Opata_2702487_PstIMseI_PA	92.22
9918	Opata_3951464_PstIMspI_PA	92.22
9919	Opata_381296_15_PstIMspI_SNP	92.22
9920	Opata_945492_PstIMspI_PA	92.22
9921	M6_2807469_PstIMseI_PA	92.22
9922	Opata_1826934_50_PstIMspI_SNP	92.22
9923	Opata_1551244_PstIMspI_PA	92.22
9924	Opata_4095854_PstIMspI_PA	92.22
9925	Opata_1114411_43_PstIMseI_SNP	92.22
9926	Opata_3940668_71_PstIMspI_SNP	92.22
9927	Opata_441649_6_PstIMseI_SNP	92.22
9928	Opata_381296_32_PstIMspI_SNP	92.22
9929	Opata_206905_14_PstIMseI_SNP	92.22
9930	M6_383220_PstIMspI_PA	92.22
9931	Opata_1994768_87_PstIMspI_SNP	92.22
9932	Opata_1249169_PstIMseI_PA	92.22
9933	Opata_690912_87_PstIMspI_SNP	92.22
9934	Opata_6816_33_PstIMseI_SNP	92.22
9935	Opata_1047023_PstIMluI_PA	92.22
9936	Opata_788842_PstIMluI_PA	92.22
9937	M6_1815630_PstIMspI_PA	92.22
9938	M6_760266_PstIMluI_PA	92.22
9939	M6_1892699_PstIMspI_PA	92.22
9940	M6_882839_PstIMspI_PA	92.22
9941	Opata_566100_PstIMseI_PA	92.22
9942	Opata_78423_11_PstIMseI_SNP	92.22
9943	M6_3244853_PstIMseI_PA	92.22
9944	Opata_2666242_PstIMspI_PA	92.22
9945	M6_324147_PstIMspI_PA	92.22
9946	Opata_206905_51_PstIMseI_SNP	92.22
9947	Opata_1738332_PstIMspI_PA	92.22
9948	Opata_4260727_PstIMseI_PA	92.22
9949	Opata_225998_34_PstIMseI_SNP	92.22
9950	M6_855098_PstIMspI_PA	92.22
9951	M6_1996942_PstIMspI_PA	92.22
9952	M6_805134_PstIMspI_PA	92.22
9953	Opata_292528_82_PstIMseI_SNP	92.22
9954	Opata_614409_79_PstIMseI_SNP	92.22
9955	Opata_371164_PstIMspI_PA	92.22
9956	Opata_274228_70_PstIMseI_SNP	92.22
9957	Opata_158115_PstIMspI_PA	92.22
9958	M6_181459_PstIMseI_PA	92.22
9959	Opata_103748_51_PstIMseI_SNP	92.22
9960	Opata_1348240_19_PstIMseI_SNP	92.22
9961	Opata_985791_PstIMspI_PA	92.22
9962	Opata_2407947_PstIMspI_PA	92.22
9963	M6_2840341_PstIMspI_PA	92.22
9964	M6_923483_PstIMspI_PA	92.22
9965	Opata_2090118_PstIMspI_PA	92.22
9966	Opata_122460_33_PstIMseI_SNP	92.22
9967	Opata_1946057_26_PstIMspI_SNP	92.22
9968	Opata_2646707_51_PstIMspI_SNP	92.22
9969	Opata_3007540_PstIMspI_PA	92.22
9970	Opata_3933275_4_PstIMspI_SNP	92.22
9971	Opata_917189_15_PstIMseI_SNP	92.22
9972	Opata_266866_40_PstIMseI_SNP	92.22
9973	Opata_131310_25_PstIMseI_SNP	92.22
9974	Opata_2786196_PstIMspI_PA	92.22
9975	Opata_266866_13_PstIMseI_SNP	92.22
9976	M6_277064_PstIMseI_PA	92.22
9977	Opata_618043_57_PstIMseI_SNP	92.22
9978	Opata_618043_26_PstIMseI_SNP	92.22
9979	Opata_1982801_16_PstIMspI_SNP	92.22
9980	M6_3101197_PstIMseI_PA	92.22
9981	Opata_1990044_PstIMspI_PA	92.22
9982	Opata_707033_25_PstIMseI_SNP	92.22
9983	Opata_1982801_45_PstIMspI_SNP	92.22
9984	Opata_3075019_PstIMseI_PA	92.22
9985	Opata_618043_58_PstIMseI_SNP	92.22
9986	M6_660935_PstIMspI_PA	92.22
9987	M6_977979_PstIMseI_PA	92.22
9988	M6_29013_PstIMluI_PA	92.22
9989	M6_2329250_PstIMspI_PA	92.22
9990	M6_4166061_PstIMseI_PA	92.22
9991	M6_143954_PstIMseI_PA	92.22
9992	M6_1711689_PstIMspI_PA	92.22
9993	M6_704110_PstIMseI_PA	92.22
9994	M6_639114_PstIMspI_PA	92.22
9995	M6_2868917_PstIMspI_PA	92.22
9996	M6_524920_PstIMspI_PA	92.22
9997	M6_292489_PstIMseI_PA	92.22
9998	Opata_1178192_56_PstIMseI_SNP	92.22
9999	M6_2905088_PstIMspI_PA	92.22
10000	Opata_1546761_79_PstIMspI_SNP	92.22
10001	M6_1663843_PstIMspI_PA	92.22
10002	M6_2019636_PstIMspI_PA	92.22
10003	M6_648294_PstIMspI_PA	92.22
10004	M6_3150247_PstIMspI_PA	92.22
10005	M6_1227782_PstIMspI_PA	92.22
10006	M6_1861623_PstIMseI_PA	92.22
10007	M6_1236815_PstIMspI_PA	92.22
10008	Opata_1178192_33_PstIMseI_SNP	92.22
10009	M6_604951_PstIMspI_PA	92.22
10010	M6_414598_PstIMspI_PA	92.22
10011	M6_316342_PstIMspI_PA	92.22
10012	M6_643597_PstIMspI_PA	92.22
10013	M6_364458_PstIMspI_PA	92.22
10014	M6_371525_PstIMspI_PA	92.22
10015	M6_390727_PstIMseI_PA	92.22
10016	M6_353471_PstIMspI_PA	92.22
10017	M6_1225749_PstIMseI_PA	92.22
10018	M6_127718_PstIMseI_PA	92.22
10019	M6_156857_PstIMseI_PA	92.22
10020	M6_2218161_PstIMspI_PA	92.22
10021	M6_752721_PstIMspI_PA	92.22
10022	M6_625648_PstIMspI_PA	92.22
10023	M6_1158406_PstIMseI_PA	92.22
10024	M6_2039464_PstIMspI_PA	92.22
10025	M6_1996173_PstIMseI_PA	92.22
10026	M6_631516_PstIMseI_PA	92.22
10027	M6_275228_PstIMluI_PA	92.22
10028	M6_1487934_PstIMseI_PA	92.22
10029	M6_556123_PstIMspI_PA	92.22
10030	M6_185086_PstIMspI_PA	92.22
10031	M6_1059060_PstIMspI_PA	92.22
10032	Opata_2702370_PstIMspI_PA	92.22
10033	M6_125889_PstIMseI_PA	92.22
10034	M6_3244735_PstIMspI_PA	92.22
10035	Opata_1613183_18_PstIMspI_SNP	92.22
10036	M6_903460_PstIMspI_PA	92.22
10037	M6_367011_PstIMseI_PA	92.22
10038	M6_904550_PstIMspI_PA	92.22
10039	M6_2741587_PstIMspI_PA	92.22
10040	M6_2683686_PstIMspI_PA	92.22
10041	M6_904569_PstIMseI_PA	92.22
10042	M6_728246_PstIMspI_PA	92.22
10043	M6_1243818_PstIMseI_PA	92.22
10044	Opata_1939715_39_PstIMspI_SNP	92.22
10045	Opata_6148_PstIMseI_PA	92.22
10046	M6_2882320_PstIMspI_PA	92.22
10047	M6_912816_PstIMseI_PA	92.22
10048	M6_2018417_PstIMspI_PA	92.22
10049	M6_218063_PstIMseI_PA	92.22
10050	Opata_3160685_78_PstIMspI_SNP	92.22
10051	M6_721220_PstIMseI_PA	92.22
10052	M6_7838_PstIMseI_PA	92.22
10053	M6_422835_PstIMspI_PA	92.22
10054	M6_589244_PstIMseI_PA	92.22
10055	M6_70061_PstIMseI_PA	92.22
10056	M6_1465207_PstIMspI_PA	92.22
10057	M6_3023684_PstIMspI_PA	92.22
10058	M6_3077367_PstIMspI_PA	92.22
10059	M6_11923_PstIMseI_PA	92.22
10060	M6_80559_PstIMseI_PA	92.22
10061	M6_1862646_PstIMspI_PA	92.22
10062	M6_15387_PstIMseI_PA	92.22
10063	M6_40610_PstIMseI_PA	92.22
10064	M6_487044_PstIMseI_PA	92.22
10065	M6_1337177_PstIMspI_PA	92.22
10066	M6_228514_PstIMspI_PA	92.22
10067	M6_1242228_PstIMseI_PA	92.22
10068	M6_2335175_PstIMspI_PA	92.22
10069	M6_730161_PstIMspI_PA	92.22
10070	M6_659090_PstIMspI_PA	92.22
10071	M6_643632_PstIMspI_PA	92.22
10072	M6_1588733_PstIMspI_PA	92.22
10073	M6_1223328_PstIMseI_PA	92.22
10074	M6_1466661_PstIMspI_PA	92.22
10075	M6_1604062_PstIMseI_PA	92.22
10076	M6_1674548_PstIMseI_PA	92.22
10077	M6_96447_PstIMseI_PA	92.22
10078	M6_2163450_PstIMseI_PA	92.22
10079	M6_23685_PstIMseI_PA	92.22
10080	M6_2999586_PstIMseI_PA	92.22
10081	M6_198399_PstIMseI_PA	92.22
10082	M6_575358_PstIMspI_PA	92.22
10083	M6_106499_PstIMseI_PA	92.22
10084	M6_287373_PstIMseI_PA	92.22
10085	M6_99640_PstIMluI_PA	92.22
10086	M6_1375922_PstIMseI_PA	92.22
10087	M6_68645_PstIMseI_PA	92.22
10088	M6_883731_PstIMseI_PA	92.22
10089	M6_1324810_PstIMseI_PA	92.22
10090	M6_2197947_PstIMspI_PA	92.22
10091	M6_195286_PstIMseI_PA	92.22
10092	M6_1428910_PstIMseI_PA	92.22
10093	M6_1179247_PstIMspI_PA	92.22
10094	M6_903752_PstIMspI_PA	92.22
10095	Opata_3812557_PstIMseI_PA	92.22
10096	M6_436577_PstIMspI_PA	92.22
10097	M6_1096342_PstIMseI_PA	92.22
10098	M6_615407_PstIMseI_PA	92.22
10099	M6_488577_PstIMspI_PA	92.22
10100	M6_120581_PstIMseI_PA	92.22
10101	M6_1868558_PstIMseI_PA	92.22
10102	M6_822897_PstIMseI_PA	92.22
10103	M6_1475776_PstIMspI_PA	92.22
10104	M6_2875717_PstIMspI_PA	92.22
10105	M6_2745199_PstIMspI_PA	92.22
10106	M6_1533619_PstIMspI_PA	92.22
10107	Opata_3266018_PstIMseI_PA	92.22
10108	M6_339595_PstIMspI_PA	92.22
10109	M6_66588_PstIMseI_PA	92.22
10110	M6_893894_PstIMspI_PA	92.22
10111	M6_1548558_PstIMspI_PA	92.22
10112	M6_479150_PstIMspI_PA	92.22
10113	M6_860160_PstIMspI_PA	92.22
10114	M6_322497_PstIMspI_PA	92.22
10115	M6_489131_PstIMspI_PA	92.22
10116	M6_317186_PstIMspI_PA	92.22
10117	M6_643955_PstIMseI_PA	92.22
10118	M6_82863_PstIMseI_PA	92.22
10119	M6_771700_PstIMspI_PA	92.22
10120	M6_23981_PstIMseI_PA	92.22
10121	M6_956498_PstIMspI_PA	92.22
10122	M6_91113_PstIMseI_PA	92.22
10123	M6_632163_PstIMspI_PA	92.22
10124	M6_163592_PstIMseI_PA	92.22
10125	M6_791929_PstIMspI_PA	92.22
10126	M6_820457_PstIMspI_PA	92.22
10127	M6_608565_PstIMspI_PA	92.22
10128	M6_1779754_PstIMspI_PA	92.22
10129	M6_86680_PstIMseI_PA	92.22
10130	M6_858072_PstIMspI_PA	92.22
10131	M6_477917_PstIMspI_PA	92.22
10132	M6_117777_PstIMseI_PA	92.22
10133	M6_314226_PstIMseI_PA	92.22
10134	M6_66634_PstIMseI_PA	92.22
10135	M6_1680468_PstIMseI_PA	92.22
10136	M6_381046_PstIMspI_PA	92.22
10137	M6_15363_PstIMseI_PA	92.22
10138	M6_6554_PstIMseI_PA	92.22
10139	M6_997056_PstIMseI_PA	92.22
10140	M6_2403181_PstIMspI_PA	92.22
10141	M6_1102381_PstIMseI_PA	92.22
10142	M6_414056_PstIMseI_PA	92.22
10143	M6_668186_PstIMseI_PA	92.22
10144	M6_7190_PstIMseI_PA	92.22
10145	M6_525029_PstIMseI_PA	92.22
10146	M6_1237902_PstIMseI_PA	92.22
10147	M6_434720_PstIMseI_PA	92.22
10148	M6_426471_PstIMspI_PA	92.22
10149	M6_1361867_PstIMspI_PA	92.22
10150	M6_1099669_PstIMseI_PA	92.22
10151	M6_297914_PstIMseI_PA	92.22
10152	M6_379454_PstIMspI_PA	92.22
10153	Opata_2842075_PstIMluI_PA	92.22
10154	M6_1175227_PstIMspI_PA	92.22
10155	M6_475901_PstIMspI_PA	92.22
10156	M6_897109_PstIMseI_PA	92.22
10157	M6_1494519_PstIMspI_PA	92.22
10158	Opata_2597762_PstIMspI_PA	92.22
10159	M6_2247067_PstIMseI_PA	92.22
10160	Opata_182923_PstIMseI_PA	92.22
10161	M6_337134_PstIMspI_PA	92.22
10162	M6_620262_PstIMspI_PA	92.22
10163	M6_980293_PstIMspI_PA	92.22
10164	M6_1368691_PstIMspI_PA	92.22
10165	M6_352874_PstIMspI_PA	92.22
10166	Opata_3892677_PstIMseI_PA	92.22
10167	Opata_1739738_PstIMspI_PA	92.22
10168	Opata_2768633_PstIMspI_PA	92.22
10169	Opata_2609121_PstIMspI_PA	92.22
10170	Opata_299405_PstIMseI_PA	92.22
10171	Opata_3970890_PstIMspI_PA	92.22
10172	Opata_1093576_PstIMspI_PA	92.22
10173	Opata_100750_PstIMseI_PA	92.22
10174	Opata_1176613_PstIMspI_PA	92.22
10175	Opata_577049_PstIMseI_PA	92.22
10176	Opata_2799883_PstIMspI_PA	92.22
10177	Opata_1310287_PstIMseI_PA	92.22
10178	Opata_1863413_PstIMseI_PA	92.22
10179	Opata_1207573_PstIMspI_PA	92.22
10180	Opata_2651276_PstIMspI_PA	92.22
10181	Opata_1055855_PstIMspI_PA	92.22
10182	M6_656712_PstIMspI_PA	92.22
10183	Opata_736074_PstIMspI_PA	92.22
10184	Opata_954796_PstIMspI_PA	92.22
10185	M6_707674_PstIMspI_PA	92.22
10186	M6_383425_PstIMseI_PA	92.22
10187	M6_704241_PstIMseI_PA	92.22
10188	Opata_811326_PstIMluI_PA	92.22
10189	Opata_868854_PstIMseI_PA	92.22
10190	M6_835534_PstIMspI_PA	92.22
10191	M6_1472132_PstIMseI_PA	92.22
10192	M6_663276_PstIMspI_PA	92.22
10193	M6_634630_PstIMseI_PA	92.22
10194	M6_225494_PstIMseI_PA	92.22
10195	M6_2050535_PstIMseI_PA	92.22
10196	M6_331046_PstIMspI_PA	92.22
10197	Opata_432478_PstIMspI_PA	92.22
10198	Opata_1586959_PstIMspI_PA	92.22
10199	M6_670177_PstIMspI_PA	92.22
10200	M6_2263928_PstIMspI_PA	92.22
10201	M6_342323_PstIMspI_PA	92.22
10202	M6_1237403_PstIMseI_PA	92.22
10203	M6_545917_PstIMseI_PA	92.22
10204	M6_489387_PstIMspI_PA	92.22
10205	M6_50896_PstIMseI_PA	92.22
10206	M6_375956_PstIMspI_PA	92.22
10207	M6_1584087_PstIMseI_PA	92.22
10208	M6_1426367_PstIMseI_PA	92.22
10209	M6_778355_PstIMseI_PA	92.22
10210	M6_72353_PstIMluI_PA	92.22
10211	M6_483260_PstIMseI_PA	92.22
10212	M6_1236684_PstIMseI_PA	92.22
10213	Opata_288739_PstIMseI_PA	92.22
10214	Opata_418940_PstIMseI_PA	92.22
10215	Opata_2731492_PstIMseI_PA	92.22
10216	M6_575469_PstIMseI_PA	92.22
10217	M6_4188516_PstIMseI_PA	92.22
10218	M6_496212_PstIMspI_PA	92.22
10219	M6_476156_PstIMseI_PA	92.22
10220	M6_473867_PstIMseI_PA	92.22
10221	M6_13465_PstIMseI_PA	92.22
10222	M6_1063069_PstIMseI_PA	92.22
10223	M6_554548_PstIMseI_PA	92.22
10224	M6_615801_PstIMseI_PA	92.22
10225	Opata_650740_PstIMseI_PA	92.22
10226	M6_128769_PstIMseI_PA	92.22
10227	Opata_348456_PstIMseI_PA	92.22
10228	Opata_1413049_PstIMseI_PA	92.22
10229	M6_384710_PstIMseI_PA	92.22
10230	M6_1680253_PstIMspI_PA	92.22
10231	M6_1872021_PstIMspI_PA	92.22
10232	M6_276075_PstIMseI_PA	92.22
10233	M6_788721_PstIMseI_PA	92.22
10234	M6_85134_PstIMseI_PA	92.22
10235	Opata_3605545_PstIMseI_PA	92.22
10236	M6_412_PstIMspI_PA	92.22
10237	M6_1243330_PstIMseI_PA	92.22
10238	M6_129008_PstIMspI_PA	92.22
10239	M6_360016_PstIMseI_PA	92.22
10240	M6_77729_PstIMseI_PA	92.22
10241	M6_297921_PstIMseI_PA	92.22
10242	M6_1115566_PstIMspI_PA	92.22
10243	M6_1104671_PstIMseI_PA	92.22
10244	Opata_186444_PstIMseI_PA	92.22
10245	Opata_2755410_PstIMseI_PA	92.22
10246	M6_562655_PstIMseI_PA	92.22
10247	M6_2387247_PstIMspI_PA	92.22
10248	Opata_581511_PstIMspI_PA	92.22
10249	Opata_3609772_PstIMspI_PA	92.22
10250	Opata_212799_PstIMseI_PA	92.22
10251	Opata_2828133_PstIMspI_PA	92.22
10252	M6_279599_PstIMseI_PA	92.22
10253	M6_254173_PstIMseI_PA	92.22
10254	M6_1582875_PstIMspI_PA	92.22
10255	M6_652467_PstIMspI_PA	92.22
10256	M6_484918_PstIMspI_PA	92.22
10257	M6_2449130_PstIMspI_PA	92.22
10258	M6_2328064_PstIMspI_PA	92.22
10259	M6_749440_PstIMspI_PA	92.22
10260	M6_1281813_PstIMspI_PA	92.22
10261	M6_127368_PstIMseI_PA	92.22
10262	Opata_2279885_PstIMseI_PA	92.22
10263	M6_2458428_PstIMspI_PA	92.22
10264	M6_570459_PstIMseI_PA	92.22
10265	M6_1685528_PstIMspI_PA	92.22
10266	M6_1376169_PstIMspI_PA	92.22
10267	M6_1494664_PstIMspI_PA	92.22
10268	M6_2057864_PstIMseI_PA	92.22
10269	M6_687488_PstIMseI_PA	92.22
10270	Opata_1276283_PstIMseI_PA	92.22
10271	M6_1310032_PstIMseI_PA	92.22
10272	Opata_373280_68_PstIMseI_SNP	92.22
10273	Opata_546200_PstIMspI_PA	92.22
10274	M6_735411_PstIMspI_PA	92.22
10275	M6_1073113_PstIMseI_PA	92.22
10276	Opata_1309707_PstIMspI_PA	92.22
10277	M6_474690_PstIMseI_PA	92.22
10278	M6_159560_PstIMseI_PA	92.22
10279	Opata_1047652_PstIMseI_PA	92.22
10280	M6_88201_PstIMseI_PA	92.22
10281	M6_61545_PstIMseI_PA	92.22
10282	M6_378064_PstIMseI_PA	92.22
10283	M6_92475_PstIMseI_PA	92.22
10284	M6_1064304_PstIMseI_PA	92.22
10285	M6_365259_PstIMseI_PA	92.22
10286	M6_99005_PstIMseI_PA	92.22
10287	M6_235914_PstIMseI_PA	92.22
10288	Opata_852943_PstIMseI_PA	92.22
10289	Opata_602149_PstIMseI_PA	92.22
10290	M6_269902_PstIMseI_PA	92.22
10291	M6_1378198_PstIMseI_PA	92.22
10292	M6_1241082_PstIMseI_PA	92.22
10293	M6_2200383_PstIMluI_PA	92.22
10294	M6_204522_PstIMspI_PA	92.22
10295	M6_359930_PstIMseI_PA	92.22
10296	M6_2531683_PstIMseI_PA	92.22
10297	M6_210027_PstIMseI_PA	92.22
10298	M6_2185594_PstIMseI_PA	92.22
10299	M6_919128_PstIMseI_PA	92.22
10300	M6_17460_PstIMseI_PA	92.22
10301	M6_1453308_PstIMseI_PA	92.22
10302	Opata_4256425_PstIMseI_PA	92.22
10303	M6_505657_PstIMseI_PA	92.22
10304	M6_2006026_PstIMseI_PA	92.22
10305	Opata_2280905_PstIMspI_PA	92.22
10306	M6_690460_PstIMspI_PA	92.22
10307	M6_789174_PstIMseI_PA	92.22
10308	M6_390427_PstIMseI_PA	92.22
10309	M6_2908285_PstIMspI_PA	92.22
10310	M6_275274_PstIMseI_PA	92.22
10311	M6_401746_PstIMseI_PA	92.22
10312	M6_200958_PstIMseI_PA	92.22
10313	Opata_680348_PstIMseI_PA	92.22
10314	Opata_799833_PstIMseI_PA	92.22
10315	Opata_1318446_PstIMspI_PA	92.22
10316	Opata_1118035_PstIMseI_PA	92.22
10317	M6_2261334_PstIMspI_PA	92.22
10318	M6_543090_PstIMseI_PA	92.22
10319	M6_241213_PstIMseI_PA	92.22
10320	M6_2374353_PstIMseI_PA	92.22
10321	M6_643039_PstIMseI_PA	92.22
10322	M6_1522373_PstIMseI_PA	92.22
10323	M6_2978016_PstIMspI_PA	92.22
10324	M6_458654_PstIMspI_PA	92.22
10325	M6_340797_PstIMseI_PA	92.22
10326	M6_922191_PstIMseI_PA	92.22
10327	Opata_197718_PstIMseI_PA	92.22
10328	M6_117494_PstIMseI_PA	92.22
10329	M6_1299997_PstIMseI_PA	92.22
10330	M6_1991687_PstIMspI_PA	92.22
10331	Opata_3946581_PstIMspI_PA	92.22
10332	M6_821467_PstIMspI_PA	92.22
10333	Opata_158793_PstIMseI_PA	92.22
10334	Opata_494572_PstIMseI_PA	92.22
10335	Opata_1941544_PstIMluI_PA	92.22
10336	Opata_1163654_PstIMspI_PA	92.22
10337	Opata_3533329_PstIMseI_PA	92.22
10338	Opata_1272278_PstIMseI_PA	92.22
10339	Opata_1028011_PstIMspI_PA	92.22
10340	Opata_3699518_PstIMseI_PA	92.22
10341	Opata_416232_PstIMseI_PA	92.22
10342	M6_800673_PstIMseI_PA	92.22
10343	Opata_1966296_PstIMspI_PA	92.22
10344	998253	92.24
10345	1061504	92.24
10346	2304623	92.24
10347	3025473	92.24
10348	1075262	92.24
10349	1078426	92.24
10350	1117571	92.24
10351	1202798	92.24
10352	2278857	92.24
10353	3027248	92.24
10354	3570187	92.24
10355	3954411	92.24
10356	3959116	92.24
10357	4005681	92.24
10358	5577993	92.24
10359	7346954	92.24
10360	7353650	92.24
10361	7351967	92.25
10362	1376860	92.25
10363	wPt-0094	92.25
10364	wPt-7404	92.26
10365	1244420	92.27
10366	3534306	92.27
10367	4539943	92.27
10368	5331543	92.27
10369	2332722	92.28
10370	1067634	92.28
10371	1093520	92.28
10372	1115473	92.28
10373	1202628	92.28
10374	1218507	92.28
10375	1331748	92.28
10376	2299734	92.28
10377	3384701	92.28
10378	3533944	92.28
10379	3533982	92.28
10380	3936705	92.28
10381	3939304	92.28
10382	3950864	92.28
10383	4396459	92.28
10384	4988998	92.28
10385	4992828	92.28
10386	5323717	92.28
10387	993594	92.28
10388	1017748	92.28
10389	1062866	92.28
10390	1093849	92.28
10391	1111375	92.28
10392	2270343	92.28
10393	2251283	92.28
10394	4541093	92.29
10395	wPt-745051	92.29
10396	7348802	92.29
10397	1247718	92.3
10398	1665963	92.3
10399	1091281	92.31
10400	2249291	92.31
10401	987447	92.31
10402	1107303	92.31
10403	1130289	92.31
10404	1308104	92.31
10405	1122259	92.31
10406	1136228	92.32
10407	4996768	92.32
10408	5573270	92.32
10409	1115679	92.32
10410	7478494	92.33
10411	1005902	92.34
10412	3942777	92.34
10413	1116524	92.35
10414	7335695	92.35
10415	4992021	92.36
10416	1067998	92.36
10417	1118545	92.36
10418	4991765	92.36
10419	4406253	92.37
10420	1203021	92.37
10421	1037396	92.37
10422	1130206	92.37
10423	1218053	92.37
10424	1252853	92.37
10425	3957835	92.37
10426	4990590	92.37
10427	1154321	92.38
10428	4439757	92.38
10429	1020809	92.38
10430	1106421	92.38
10431	2294753	92.38
10432	2327911	92.38
10433	3934971	92.38
10434	4541019	92.38
10435	5332168	92.38
10436	1036899	92.38
10437	1066619	92.38
10438	1069276	92.39
10439	1149402	92.39
10440	Xfba359	92.4
10441	Xfba117	92.4
10442	Xfba276b	92.4
10443	Xcdo678a	92.4
10444	Sr9a	92.4
10445	3952311	92.4
10446	1023450	92.41
10447	1071039	92.41
10448	1108310	92.41
10449	1125978	92.41
10450	1127835	92.41
10451	1128453	92.41
10452	1141208	92.41
10453	1205867	92.41
10454	1215338	92.41
10455	1236771	92.41
10456	2259728	92.41
10457	2265826	92.41
10458	2279027	92.41
10459	2280469	92.41
10460	2281862	92.41
10461	2300902	92.41
10462	2340684	92.41
10463	3026509	92.41
10464	3028369	92.41
10465	3941004	92.41
10466	1234050	92.41
10467	4406013	92.41
10468	4992746	92.41
10469	3935475	92.42
10470	1707805	92.42
10471	1142537	92.43
10472	1158396	92.43
10473	1195353	92.43
10474	2245697	92.43
10475	4989343	92.43
10476	4989353	92.43
10477	7350146	92.43
10478	1124164	92.44
10479	1763753	92.44
10480	1147899	92.45
10481	1401145	92.45
10482	3953895	92.45
10483	115228	92.45
10484	346015	92.45
10485	1191932	92.46
10486	7348932	92.46
10487	999303	92.46
10488	1026441	92.46
10489	1164131	92.46
10490	4003914	92.46
10491	4394896	92.46
10492	4405251	92.46
10493	7348820	92.47
10494	1258353	92.48
10495	1670243	92.48
10496	1113362	92.48
10497	1222423	92.48
10498	1262160	92.48
10499	1772231	92.48
10500	2347356	92.48
10501	3533801	92.48
10502	3534439	92.48
10503	3945645	92.48
10504	3953260	92.48
10505	4008045	92.48
10506	4394959	92.48
10507	4407522	92.48
10508	5567145	92.48
10509	1698236	92.48
10510	7351495	92.48
10511	1718364	92.48
10512	1084635	92.49
10513	2281472	92.49
10514	1202930	92.49
10515	1252674	92.5
10516	1041496	92.51
10517	1077203	92.51
10518	1104987	92.51
10519	2276600	92.51
10520	994886	92.51
10521	1140391	92.51
10522	1234255	92.52
10523	3960252	92.52
10524	3384846	92.53
10525	4990974	92.53
10526	7348959	92.53
10527	BARC128	92.54
10528	WMC175	92.54
10529	3957019	92.54
10530	3961055	92.54
10531	4396216	92.54
10532	4543302	92.54
10533	2366521	92.54
10534	3024187	92.54
10535	1054849	92.55
10536	1226508	92.55
10537	1234159	92.55
10538	1238299	92.55
10539	1254970	92.55
10540	1262057	92.55
10541	1267285	92.55
10542	1279167	92.55
10543	1702906	92.55
10544	2303339	92.55
10545	2354735	92.55
10546	3953956	92.55
10547	4003580	92.55
10548	1121775	92.55
10549	4989250	92.55
10550	7345399	92.55
10551	3385371	92.55
10552	997446	92.55
10553	2297967	92.55
10554	1117926	92.57
10555	2348048	92.57
10556	3945697	92.57
10557	3955303	92.57
10558	4008610	92.57
10559	4539844	92.57
10560	1292585	92.57
10561	4022755	92.57
10562	1319121	92.58
10563	1042030	92.59
10564	1097002	92.59
10565	1213543	92.59
10566	1112165	92.59
10567	1117142	92.59
10568	6030295	92.59
10569	7352094	92.59
10570	344732	92.59
10571	980074	92.59
10572	1023475	92.59
10573	1067992	92.59
10574	1080840	92.59
10575	1105179	92.59
10576	1109581	92.59
10577	1111501	92.59
10578	1112531	92.59
10579	1120706	92.59
10580	1138218	92.59
10581	1166697	92.59
10582	1189609	92.59
10583	1210472	92.59
10584	1212998	92.59
10585	1218999	92.59
10586	1238926	92.59
10587	1241746	92.59
10588	1250153	92.59
10589	1256009	92.59
10590	1256546	92.59
10591	1256669	92.59
10592	1257524	92.59
10593	1260151	92.59
10594	1267402	92.59
10595	1309876	92.59
10596	1367426	92.59
10597	1865470	92.59
10598	3953153	92.59
10599	7348970	92.6
10600	wsnp_BF146221B_Ta_2_2	92.62
10601	wsnp_Ex_c10596_17293192	92.62
10602	wsnp_Ex_c10596_17293363	92.62
10603	wsnp_Ex_c19260_28187434	92.62
10604	Opata_288426_4_PstIMseI_SNP	92.62
10605	Opata_92363_28_PstIMseI_SNP	92.62
10606	Opata_92363_27_PstIMseI_SNP	92.62
10607	Opata_70081_38_PstIMseI_SNP	92.62
10608	Opata_288426_14_PstIMseI_SNP	92.62
10609	Opata_2778243_PstIMspI_PA	92.62
10610	Opata_1546429_63_PstIMspI_SNP	92.62
10611	Opata_541405_PstIMspI_PA	92.62
10612	Opata_1734993_26_PstIMspI_SNP	92.62
10613	Opata_4176685_PstIMspI_PA	92.62
10614	Opata_38953_PstIMspI_PA	92.62
10615	Opata_508197_PstIMseI_PA	92.62
10616	Opata_194602_37_PstIMseI_SNP	92.62
10617	Opata_34079_38_PstIMseI_SNP	92.62
10618	Opata_816539_PstIMseI_PA	92.62
10619	Opata_932084_PstIMspI_PA	92.62
10620	Opata_288426_10_PstIMseI_SNP	92.62
10621	Opata_1419705_PstIMspI_PA	92.62
10622	Opata_1546429_8_PstIMspI_SNP	92.62
10623	Opata_1583331_23_PstIMspI_SNP	92.62
10624	Opata_3162689_61_PstIMspI_SNP	92.62
10625	Opata_1546429_29_PstIMspI_SNP	92.62
10626	Opata_1256371_PstIMspI_PA	92.62
10627	Opata_327313_PstIMseI_PA	92.62
10628	Opata_1927352_11_PstIMspI_SNP	92.62
10629	Opata_1101361_PstIMspI_PA	92.62
10630	M6_3682159_PstIMseI_PA	92.62
10631	Opata_3476477_PstIMspI_PA	92.62
10632	Opata_1265595_PstIMspI_PA	92.62
10633	Opata_3281018_PstIMspI_PA	92.62
10634	Opata_4056024_PstIMspI_PA	92.62
10635	Opata_3328651_PstIMspI_PA	92.62
10636	Opata_285908_PstIMspI_PA	92.62
10637	Opata_1680029_PstIMspI_PA	92.62
10638	M6_1314009_PstIMseI_PA	92.62
10639	M6_2990020_PstIMseI_PA	92.62
10640	Opata_3002072_PstIMspI_PA	92.62
10641	M6_851684_PstIMspI_PA	92.62
10642	Opata_2267499_PstIMspI_PA	92.62
10643	Opata_902400_42_PstIMspI_SNP	92.62
10644	Opata_3739760_PstIMspI_PA	92.62
10645	Opata_1382291_11_PstIMluI_SNP	92.62
10646	Opata_1186164_PstIMseI_PA	92.62
10647	Opata_2686560_PstIMluI_PA	92.62
10648	Opata_657421_PstIMspI_PA	92.62
10649	Opata_1362564_PstIMspI_PA	92.62
10650	Opata_199406_44_PstIMspI_SNP	92.62
10651	Opata_75706_68_PstIMseI_SNP	92.62
10652	Opata_178077_23_PstIMspI_SNP	92.62
10653	Opata_2217491_PstIMspI_PA	92.62
10654	Opata_3088485_PstIMspI_PA	92.62
10655	Opata_535410_86_PstIMseI_SNP	92.62
10656	Opata_899750_PstIMspI_PA	92.62
10657	Opata_29797_14_PstIMseI_SNP	92.62
10658	Opata_2430538_PstIMspI_PA	92.62
10659	Opata_2388512_PstIMspI_PA	92.62
10660	Opata_1779540_PstIMspI_PA	92.62
10661	Opata_902400_10_PstIMspI_SNP	92.62
10662	Opata_2004590_79_PstIMspI_SNP	92.62
10663	Opata_135587_PstIMspI_PA	92.62
10664	Opata_3171283_PstIMspI_PA	92.62
10665	Opata_199406_32_PstIMspI_SNP	92.62
10666	Opata_1665649_PstIMspI_PA	92.62
10667	Opata_2761171_PstIMspI_PA	92.62
10668	Opata_32914_14_PstIMspI_SNP	92.62
10669	Opata_2898034_PstIMspI_PA	92.62
10670	Opata_2755015_PstIMspI_PA	92.62
10671	Opata_3893649_PstIMspI_PA	92.62
10672	Opata_954429_48_PstIMspI_SNP	92.62
10673	M6_3910552_PstIMseI_PA	92.62
10674	Opata_2376834_PstIMspI_PA	92.62
10675	Opata_4007862_PstIMspI_PA	92.62
10676	M6_1868824_PstIMseI_PA	92.62
10677	Opata_889112_PstIMspI_PA	92.62
10678	Opata_2716458_PstIMspI_PA	92.62
10679	M6_2562892_PstIMspI_PA	92.62
10680	Opata_2471541_PstIMspI_PA	92.62
10681	Opata_1854343_PstIMspI_PA	92.62
10682	M6_3552355_PstIMspI_PA	92.62
10683	Opata_37079_PstIMseI_PA	92.62
10684	Opata_52342_PstIMseI_PA	92.62
10685	M6_439745_PstIMseI_PA	92.62
10686	M6_3105598_PstIMspI_PA	92.62
10687	Opata_478734_PstIMseI_PA	92.62
10688	Opata_2794701_PstIMspI_PA	92.62
10689	M6_1493177_PstIMspI_PA	92.62
10690	Opata_3245137_PstIMspI_PA	92.62
10691	M6_3577820_PstIMseI_PA	92.62
10692	Opata_24473_PstIMseI_PA	92.62
10693	Opata_1685032_PstIMspI_PA	92.62
10694	Opata_3531920_PstIMspI_PA	92.62
10695	Opata_1045554_PstIMseI_PA	92.62
10696	Opata_289535_PstIMspI_PA	92.62
10697	M6_674090_PstIMspI_PA	92.62
10698	Opata_3679984_PstIMspI_PA	92.62
10699	Opata_954429_53_PstIMspI_SNP	92.62
10700	Opata_974759_PstIMspI_PA	92.62
10701	Opata_3924788_PstIMspI_PA	92.62
10702	Opata_3239667_PstIMspI_PA	92.62
10703	Opata_3944517_PstIMspI_PA	92.62
10704	Opata_2052878_PstIMspI_PA	92.62
10705	M6_1440389_PstIMspI_PA	92.62
10706	Opata_2078025_PstIMspI_PA	92.62
10707	Opata_3803963_PstIMspI_PA	92.62
10708	M6_96764_PstIMseI_PA	92.62
10709	Opata_645569_PstIMspI_PA	92.62
10710	Opata_3162811_PstIMspI_PA	92.62
10711	M6_1108069_PstIMspI_PA	92.62
10712	Opata_3188970_PstIMspI_PA	92.62
10713	Opata_2327482_PstIMspI_PA	92.62
10714	Opata_3840363_PstIMspI_PA	92.62
10715	Opata_130756_PstIMseI_PA	92.62
10716	Opata_100618_PstIMspI_PA	92.62
10717	Opata_1486964_PstIMspI_PA	92.62
10718	M6_2879120_PstIMspI_PA	92.62
10719	M6_621555_PstIMspI_PA	92.62
10720	M6_315920_PstIMspI_PA	92.62
10721	M6_1321761_PstIMseI_PA	92.62
10722	Opata_908681_PstIMspI_PA	92.62
10723	Opata_596162_PstIMspI_PA	92.62
10724	Opata_3773770_PstIMspI_PA	92.62
10725	Opata_4148071_PstIMspI_PA	92.62
10726	Opata_2071085_PstIMspI_PA	92.62
10727	Opata_1018765_PstIMspI_PA	92.62
10728	Opata_986464_PstIMseI_PA	92.62
10729	Opata_2756787_PstIMspI_PA	92.62
10730	M6_70382_PstIMseI_PA	92.62
10731	Opata_2816428_PstIMseI_PA	92.62
10732	M6_3417745_PstIMseI_PA	92.62
10733	M6_3448646_PstIMspI_PA	92.62
10734	M6_865405_PstIMspI_PA	92.62
10735	Opata_91897_PstIMseI_PA	92.62
10736	Opata_232197_PstIMspI_PA	92.62
10737	Opata_1189475_PstIMspI_PA	92.62
10738	M6_3290146_PstIMseI_PA	92.62
10739	M6_2706443_PstIMseI_PA	92.62
10740	M6_1352238_PstIMspI_PA	92.62
10741	M6_1951846_PstIMluI_PA	92.62
10742	M6_2185199_PstIMspI_PA	92.62
10743	Opata_728757_PstIMseI_PA	92.62
10744	Opata_2505079_PstIMspI_PA	92.62
10745	M6_3477540_PstIMspI_PA	92.62
10746	M6_1812330_PstIMseI_PA	92.62
10747	M6_1363086_PstIMseI_PA	92.62
10748	Opata_3375655_PstIMspI_PA	92.62
10749	M6_209069_PstIMseI_PA	92.62
10750	M6_1544465_PstIMseI_PA	92.62
10751	M6_577558_PstIMseI_PA	92.62
10752	M6_3430860_PstIMspI_PA	92.62
10753	Opata_1120160_PstIMseI_PA	92.62
10754	M6_211702_PstIMseI_PA	92.62
10755	M6_773699_PstIMseI_PA	92.62
10756	M6_1641757_PstIMseI_PA	92.62
10757	Opata_1993767_PstIMseI_PA	92.62
10758	M6_1336185_PstIMseI_PA	92.62
10759	Opata_1100376_PstIMseI_PA	92.62
10760	Opata_480915_PstIMseI_PA	92.62
10761	Opata_255092_PstIMseI_PA	92.62
10762	Opata_693936_PstIMspI_PA	92.62
10763	M6_1340633_PstIMspI_PA	92.62
10764	Opata_370587_PstIMseI_PA	92.62
10765	M6_428475_PstIMseI_PA	92.62
10766	M6_3219957_PstIMspI_PA	92.62
10767	M6_302089_PstIMseI_PA	92.62
10768	Opata_305014_PstIMseI_PA	92.62
10769	M6_3060497_PstIMseI_PA	92.62
10770	M6_1831844_PstIMseI_PA	92.62
10771	M6_300189_PstIMseI_PA	92.62
10772	M6_232248_PstIMseI_PA	92.62
10773	M6_1492167_PstIMspI_PA	92.62
10774	Opata_1577557_PstIMluI_PA	92.62
10775	Opata_1020298_PstIMseI_PA	92.62
10776	BS00095573_51	92.62
10777	Excalibur_c18630_268	92.62
10778	Excalibur_c89477_207	92.62
10779	IAAV3165	92.62
10780	IACX445	92.62
10781	Ku_c34562_480	92.62
10782	Kukri_c37311_136	92.62
10783	BobWhite_c8734_91	92.62
10784	Kukri_c54262_436	92.62
10785	RAC875_c23425_208	92.62
10786	BS00009807_51	92.62
10787	RFL_Contig3027_1269	92.62
10788	Tdurum_contig28494_288	92.62
10789	BS00064155_51	92.62
10790	BobWhite_c11059_169	92.62
10791	Kukri_c11318_591	92.62
10792	Kukri_c59939_94	92.62
10793	Excalibur_c18630_283	92.62
10794	Kukri_c41096_102	92.62
10795	RAC875_c23473_165	92.62
10796	RAC875_rep_c107031_84	92.62
10797	Excalibur_c19260_105	92.62
10798	Kukri_rep_c113542_254	92.62
10799	RAC875_c4314_135	92.62
10800	BS00022060_51	92.62
10801	GENE-0989_875	92.62
10802	BS00012078_51	92.62
10803	1219307	92.63
10804	3942625	92.63
10805	3960474	92.63
10806	1342385	92.63
10807	4005650	92.65
10808	7352054	92.66
10809	2275308	92.66
10810	3952349	92.66
10811	1104307	92.66
10812	1668286	92.66
10813	4395638	92.66
10814	3936684	92.67
10815	1109600	92.67
10816	1204792	92.67
10817	1246691	92.67
10818	985610	92.68
10819	1249106	92.68
10820	1696543	92.68
10821	3029516	92.68
10822	4910338	92.69
10823	1091634	92.69
10824	1091794	92.69
10825	1094571	92.69
10826	1095403	92.69
10827	1096086	92.69
10828	1096283	92.69
10829	1096604	92.69
10830	1097415	92.69
10831	1098256	92.69
10832	1105459	92.69
10833	1106715	92.69
10834	1107369	92.69
10835	1109219	92.69
10836	1113008	92.69
10837	1114700	92.69
10838	1118663	92.69
10839	1120608	92.69
10840	1127164	92.69
10841	1128165	92.69
10842	1136419	92.69
10843	1137307	92.69
10844	1151114	92.69
10845	1209611	92.69
10846	1224579	92.69
10847	1225153	92.69
10848	1228214	92.69
10849	1229084	92.69
10850	1230835	92.69
10851	1230845	92.69
10852	1233877	92.69
10853	1235100	92.69
10854	1242726	92.69
10855	1244636	92.69
10856	1255501	92.69
10857	1262919	92.69
10858	1265545	92.69
10859	1265554	92.69
10860	1269163	92.69
10861	1292583	92.69
10862	1378313	92.69
10863	2253128	92.69
10864	2260142	92.69
10865	2261913	92.69
10866	2275302	92.69
10867	2275327	92.69
10868	2275558	92.69
10869	2276659	92.69
10870	2283521	92.69
10871	2288878	92.69
10872	2340280	92.69
10873	3021559	92.69
10874	3025235	92.69
10875	3957411	92.69
10876	3957843	92.69
10877	4003417	92.69
10878	4003984	92.69
10879	4004667	92.69
10880	4008213	92.69
10881	4396318	92.69
10882	4404778	92.69
10883	4408310	92.69
10884	4408765	92.69
10885	4537681	92.69
10886	4910427	92.69
10887	4988953	92.69
10888	4991194	92.69
10889	5411626	92.69
10890	1299905	92.69
10891	2322591	92.69
10892	3936254	92.69
10893	3947014	92.69
10894	3950523	92.69
10895	3950602	92.69
10896	4394465	92.69
10897	4394587	92.69
10898	4394621	92.69
10899	4539209	92.69
10900	4540946	92.69
10901	3574603	92.7
10902	3942732	92.7
10903	1087011	92.7
10904	3949134	92.7
10905	5567267	92.7
10906	4002228	92.7
10907	4396565	92.71
10908	1863039	92.71
10909	wPt-4223	92.71
10910	3954226	92.71
10911	4405303	92.72
10912	1184835	92.72
10913	2280462	92.72
10914	3957317	92.72
10915	4005548	92.72
10916	3957504	92.72
10917	10050002	92.72
10918	1116627	92.72
10919	1118850	92.72
10920	2275210	92.72
10921	3023322	92.72
10922	3950942	92.72
10923	4539307	92.72
10924	5411246	92.72
10925	7487898	92.72
10926	1125733	92.72
10927	2351223	92.72
10928	3944676	92.73
10929	wPt-2430	92.73
10930	1057446	92.73
10931	1116058	92.73
10932	1119471	92.73
10933	1120344	92.73
10934	1407807	92.73
10935	2323210	92.73
10936	3384850	92.73
10937	4536324	92.73
10938	1235593	92.74
10939	4993693	92.75
10940	1213706	92.76
10941	1213760	92.77
10942	1138004	92.78
10943	wsnp_Ra_c407_862316	92.79
10944	wsnp_Ku_c12721_20478606	92.79
10945	1104494	92.79
10946	1671960	92.79
10947	3020891	92.8
10948	1265125	92.81
10949	1030266	92.81
10950	2276638	92.82
10951	7353717	92.82
10952	wPt-665645	92.82
10953	7349100	92.83
10954	5578696	92.83
10955	1260786	92.83
10956	1079570	92.85
10957	1265689	92.85
10958	2280353	92.85
10959	1126968	92.86
10960	7166544	92.88
10961	5567183	92.89
10962	7344275	92.89
10963	1252974	92.89
10964	1266877	92.89
10965	5357838	92.9
10966	1075921	92.91
10967	3958210	92.91
10968	3958747	92.91
10969	1131913	92.94
10970	1147131	92.94
10971	3959347	92.94
10972	wPt-8629	92.96
10973	wPt-2635	92.96
10974	wPt-5680	92.96
10975	1112685	92.98
10976	1160983	92.98
10977	1375450	92.98
10978	1110999	92.99
10979	1270043	93
10980	3022374	93
10981	1058319	93.01
10982	1106650	93.01
10983	1139565	93.01
10984	1298726	93.01
10985	1299111	93.01
10986	1215811	93.01
10987	7345235	93.02
10988	4394858	93.02
10989	4990709	93.02
10990	4991247	93.02
10991	7348958	93.06
10992	5971418	93.08
10993	1670718	93.09
10994	988766	93.1
10995	7335658	93.11
10996	1091761	93.11
10997	1093839	93.11
10998	2356896	93.11
10999	1106882	93.13
11000	1117820	93.13
11001	1121892	93.13
11002	1258157	93.13
11003	1266899	93.13
11004	1410313	93.13
11005	1410833	93.13
11006	2334575	93.14
11007	3935713	93.14
11008	1204772	93.15
11009	1064226	93.15
11010	1229342	93.15
11011	3953345	93.15
11012	7330975	93.16
11013	7349077	93.23
11014	978166	93.28
11015	1050388	93.28
11016	1100622	93.28
11017	1115141	93.28
11018	1127645	93.28
11019	1128692	93.28
11020	1254240	93.28
11021	1266755	93.28
11022	1268480	93.28
11023	2254168	93.28
11024	2271209	93.28
11025	2303763	93.28
11026	1022630	93.28
11027	992559	93.29
11028	3025047	93.29
11029	5361857	93.3
11030	2301202	93.31
11031	7487774	93.31
11032	1132060	93.31
11033	7348988	93.32
11034	1205683	93.33
11035	1002411	93.34
11036	1104354	93.34
11037	375042	93.34
11038	378896	93.34
11039	381467	93.34
11040	1128578	93.34
11041	1136225	93.34
11042	1372955	93.34
11043	1127271	93.34
11044	7353074	93.35
11045	1078576	93.35
11046	7343883	93.35
11047	3951414	93.35
11048	1126387	93.37
11049	wPt-0703	93.39
11050	wPt-3109	93.39
11051	XpKabaG	93.4
11052	Xmwg660a	93.4
11053	7478153	93.4
11054	3957182	93.4
11055	7330696	93.43
11056	1070846	93.45
11057	343583	93.47
11058	344101	93.47
11059	116089	93.47
11060	985149	93.47
11061	1068873	93.47
11062	2254355	93.47
11063	7478216	93.47
11064	1097630	93.49
11065	1109679	93.49
11066	1122195	93.49
11067	1122784	93.49
11068	1139301	93.49
11069	1140451	93.49
11070	1160768	93.49
11071	1175132	93.49
11072	1227680	93.49
11073	1267020	93.49
11074	1279329	93.49
11075	1279567	93.51
11076	2329026	93.51
11077	1082001	93.51
11078	1105599	93.51
11079	1108820	93.51
11080	1225373	93.52
11081	1386000	93.52
11082	2279423	93.52
11083	4536257	93.52
11084	1084366	93.53
11085	3935026	93.53
11086	3953644	93.53
11087	4541120	93.53
11088	5324698	93.53
11089	5338318	93.53
11090	3385280	93.53
11091	1101447	93.53
11092	1145107	93.53
11093	1151498	93.53
11094	1232981	93.53
11095	1241626	93.53
11096	2265683	93.53
11097	3959402	93.53
11098	4008738	93.53
11099	5332700	93.53
11100	5333062	93.53
11101	2351705	93.53
11102	2306880	93.55
11103	1044378	93.55
11104	3957876	93.56
11105	1112245	93.56
11106	1127259	93.56
11107	1145227	93.56
11108	4409993	93.56
11109	4989555	93.56
11110	1026666	93.57
11111	3952005	93.57
11112	3953122	93.57
11113	1086725	93.57
11114	115460	93.58
11115	1121918	93.58
11116	1152367	93.58
11117	1243151	93.59
11118	1191651	93.6
11119	4411283	93.61
11120	5412009	93.61
11121	1084234	93.62
11122	1099896	93.62
11123	2266426	93.62
11124	1065426	93.64
11125	1090729	93.64
11126	4002603	93.64
11127	1159323	93.65
11128	1243938	93.65
11129	1723008	93.65
11130	4009098	93.65
11131	7339617	93.65
11132	997311	93.66
11133	5968869	93.66
11134	977447	93.7
11135	986149	93.7
11136	997645	93.7
11137	1008653	93.7
11138	1012061	93.7
11139	1021495	93.7
11140	1058924	93.7
11141	1060281	93.7
11142	1070420	93.7
11143	1088202	93.7
11144	1100312	93.7
11145	1103843	93.7
11146	1106200	93.7
11147	1120667	93.7
11148	1193339	93.7
11149	1217260	93.7
11150	1218591	93.7
11151	1219601	93.7
11152	1320192	93.7
11153	2241685	93.7
11154	2242114	93.7
11155	2276675	93.7
11156	3946160	93.7
11157	3947162	93.7
11158	4909882	93.7
11159	5008958	93.7
11160	5331456	93.7
11161	5573545	93.7
11162	7341274	93.7
11163	1203532	93.71
11164	3934790	93.73
11165	5412068	93.73
11166	1228096	93.74
11167	2280839	93.74
11168	3021490	93.74
11169	3025396	93.74
11170	3939415	93.74
11171	5580455	93.74
11172	1070933	93.74
11173	1103586	93.74
11174	1201750	93.74
11175	1215875	93.74
11176	1222958	93.74
11177	1228722	93.74
11178	1316228	93.74
11179	1403890	93.74
11180	2243375	93.74
11181	2248600	93.74
11182	2260926	93.74
11183	2291002	93.74
11184	3021937	93.74
11185	3022768	93.74
11186	3023557	93.74
11187	3027150	93.74
11188	3029089	93.74
11189	5345378	93.74
11190	5350141	93.74
11191	5357349	93.74
11192	5373128	93.74
11193	5580597	93.74
11194	5580606	93.74
11195	7333858	93.74
11196	7488200	93.74
11197	996690	93.75
11198	1004883	93.75
11199	1064769	93.75
11200	1111819	93.75
11201	1118096	93.75
11202	1206768	93.75
11203	1218972	93.75
11204	1230660	93.75
11205	1234491	93.75
11206	1242436	93.75
11207	1258450	93.75
11208	1283289	93.75
11209	1320093	93.75
11210	1371461	93.75
11211	1407711	93.75
11212	1716898	93.75
11213	2280171	93.75
11214	3222352	93.75
11215	3938335	93.75
11216	3951590	93.75
11217	3958748	93.75
11218	4005303	93.75
11219	4404928	93.75
11220	4542571	93.75
11221	5324110	93.75
11222	5331997	93.75
11223	5410373	93.75
11224	5567408	93.75
11225	10240746	93.75
11226	1112933	93.78
11227	wPt-8693	93.78
11228	1255897	93.78
11229	3034249	93.78
11230	3937778	93.78
11231	3961100	93.79
11232	1123031	93.81
11233	7343171	93.82
11234	1233805	93.83
11235	2290396	93.83
11236	303877	93.83
11237	1708205	93.84
11238	7351308	93.85
11239	3937062	93.86
11240	3941054	93.86
11241	3958529	93.86
11242	3959594	93.86
11243	3961375	93.86
11244	4993232	93.86
11245	3021999	93.87
11246	1103884	93.88
11247	3022264	93.88
11248	3023438	93.88
11249	3024294	93.88
11250	3026967	93.88
11251	1062155	93.88
11252	1092969	93.88
11253	1277694	93.89
11254	1694823	93.89
11255	2314851	93.89
11256	3064666	93.89
11257	1117435	93.89
11258	3533996	93.89
11259	6019852	93.89
11260	7169309	93.89
11261	1067798	93.89
11262	1082857	93.9
11263	wPt-5044	93.9
11264	1108688	93.91
11265	7352357	93.91
11266	1187116	93.91
11267	3941173	93.92
11268	5331602	93.92
11269	2294227	93.92
11270	1671311	93.93
11271	1407670	93.93
11272	1697636	93.93
11273	2263304	93.93
11274	3955621	93.93
11275	4003422	93.93
11276	4260899	93.93
11277	4396495	93.93
11278	4405671	93.93
11279	4407946	93.93
11280	4536767	93.93
11281	4540117	93.93
11282	5567680	93.93
11283	5567781	93.93
11284	5968253	93.93
11285	5970608	93.93
11286	5992671	93.93
11287	6030725	93.93
11288	7478377	93.93
11289	7478384	93.93
11290	7478717	93.93
11291	1094694	93.94
11292	1267397	93.94
11293	800425	93.95
11294	800707	93.95
11295	1116105	93.95
11296	1254673	93.95
11297	1266680	93.95
11298	5332318	93.95
11299	983639	93.97
11300	1063606	93.97
11301	1077393	93.97
11302	1101968	93.97
11303	1105119	93.97
11304	1132191	93.97
11305	1144361	93.97
11306	1226727	93.97
11307	1243668	93.97
11308	1249339	93.97
11309	1266220	93.97
11310	2303661	93.97
11311	3532845	93.97
11312	3533597	93.97
11313	3533810	93.97
11314	3534070	93.97
11315	3946208	93.97
11316	3947347	93.97
11317	3959979	93.97
11318	4005556	93.97
11319	4260931	93.97
11320	4395760	93.97
11321	4405462	93.97
11322	4405817	93.97
11323	4407306	93.97
11324	4409385	93.97
11325	5333038	93.97
11326	7330703	93.98
11327	7478595	93.98
11328	3944657	93.98
11329	1115418	93.98
11330	1117681	93.98
11331	1127046	93.98
11332	1130127	93.98
11333	1140445	93.98
11334	wPt-741721	93.98
11335	1057457	94
11336	1149266	94
11337	3956940	94
11338	7330678	94.02
11339	7333583	94.02
11340	7350213	94.02
11341	3960138	94.03
11342	7351054	94.03
11343	3953068	94.04
11344	999961	94.04
11345	1055284	94.05
11346	Opata_1787288_48_PstIMspI_SNP	94.06
11347	Opata_1817773_31_PstIMspI_SNP	94.06
11348	Opata_1478088_15_PstIMspI_SNP	94.06
11349	Opata_1478088_68_PstIMspI_SNP	94.06
11350	Opata_4397968_49_PstIMseI_SNP	94.06
11351	Opata_2808444_60_PstIMspI_SNP	94.06
11352	Opata_25981_16_PstIMseI_SNP	94.06
11353	Opata_25981_45_PstIMseI_SNP	94.06
11354	Opata_1081187_19_PstIMspI_SNP	94.06
11355	M6_133537_PstIMseI_PA	94.06
11356	Opata_1486584_32_PstIMspI_SNP	94.06
11357	M6_621564_PstIMseI_PA	94.06
11358	M6_753267_PstIMspI_PA	94.06
11359	M6_749024_PstIMspI_PA	94.06
11360	Opata_174995_50_PstIMseI_SNP	94.06
11361	M6_964846_PstIMspI_PA	94.06
11362	M6_423268_PstIMspI_PA	94.06
11363	M6_442286_PstIMspI_PA	94.06
11364	M6_416539_PstIMspI_PA	94.06
11365	M6_2127897_PstIMspI_PA	94.06
11366	M6_263728_PstIMseI_PA	94.06
11367	M6_1374502_PstIMspI_PA	94.06
11368	M6_1608958_PstIMseI_PA	94.06
11369	M6_523676_PstIMspI_PA	94.06
11370	M6_2654646_PstIMseI_PA	94.06
11371	M6_79955_PstIMseI_PA	94.06
11372	M6_30486_PstIMseI_PA	94.06
11373	M6_36745_PstIMspI_PA	94.06
11374	M6_983431_PstIMseI_PA	94.06
11375	M6_1704969_PstIMseI_PA	94.06
11376	M6_1204601_PstIMseI_PA	94.06
11377	M6_2486335_PstIMspI_PA	94.06
11378	M6_154734_PstIMseI_PA	94.06
11379	M6_1851740_PstIMspI_PA	94.06
11380	M6_3826032_PstIMseI_PA	94.06
11381	1065242	94.06
11382	1092442	94.08
11383	1139389	94.08
11384	1228077	94.08
11385	1234005	94.08
11386	2294523	94.08
11387	1272570	94.09
11388	2285254	94.09
11389	2306089	94.09
11390	3958075	94.09
11391	7337648	94.09
11392	wPt-4287	94.12
11393	1233537	94.13
11394	1110688	94.14
11395	1120572	94.14
11396	1700082	94.14
11397	1093761	94.14
11398	1133994	94.14
11399	1213148	94.15
11400	1340649	94.16
11401	3027924	94.17
11402	3937827	94.18
11403	4410875	94.18
11404	1242063	94.18
11405	1100662	94.18
11406	1142216	94.19
11407	1696037	94.36
11408	Xbcd135	94.4
11409	Xwmc332	94.4
11410	1111451	94.42
11411	4439598	94.42
11412	3944857	94.42
11413	3948003	94.42
11414	PPDB1	94.42
11415	1043868	94.42
11416	1281496	94.42
11417	1280239	94.42
11418	2303307	94.42
11419	1106958	94.42
11420	1123954	94.42
11421	1353553	94.42
11422	1672349	94.42
11423	3021610	94.42
11424	4004228	94.42
11425	4004679	94.42
11426	5010883	94.42
11427	986135	94.42
11428	1109787	94.42
11429	1207434	94.42
11430	1221406	94.42
11431	4004312	94.42
11432	wsnp_Ex_c4349_7841003	94.54
11433	D_contig28615_96	94.54
11434	Excalibur_c4349_1050	94.54
11435	BobWhite_c3448_80	94.54
11436	BobWhite_c1214_171	94.54
11437	BobWhite_c1214_798	94.54
11438	Tdurum_contig54704_176	94.54
11439	1251573	94.68
11440	1268484	94.68
11441	1043513	94.68
11442	5332256	94.68
11443	1124640	95
11444	wsnp_BG275030A_Td_2_1	95.26
11445	wsnp_Ex_c21092_30220342	95.26
11446	wsnp_Ex_c21092_30220702	95.26
11447	wsnp_CAP7_c4904_2198084	95.26
11448	Opata_2555468_PstIMspI_PA	95.26
11449	M6_177538_PstIMseI_PA	95.26
11450	Opata_4260943_PstIMspI_PA	95.26
11451	Opata_2207461_65_PstIMspI_SNP	95.26
11452	M6_1352207_PstIMseI_PA	95.26
11453	M6_740961_PstIMspI_PA	95.26
11454	M6_1816901_PstIMseI_PA	95.26
11455	Opata_897759_PstIMspI_PA	95.26
11456	Opata_267881_38_PstIMspI_SNP	95.26
11457	Opata_2184689_PstIMspI_PA	95.26
11458	M6_2633060_PstIMspI_PA	95.26
11459	Opata_754970_25_PstIMseI_SNP	95.26
11460	M6_2604154_PstIMspI_PA	95.26
11461	M6_389074_PstIMspI_PA	95.26
11462	M6_1463121_PstIMspI_PA	95.26
11463	M6_1408402_PstIMspI_PA	95.26
11464	Opata_3652_66_PstIMseI_SNP	95.26
11465	Opata_1154660_PstIMspI_PA	95.26
11466	Opata_2349340_PstIMspI_PA	95.26
11467	Opata_1892828_19_PstIMspI_SNP	95.26
11468	M6_2261057_PstIMseI_PA	95.26
11469	Opata_2262540_PstIMspI_PA	95.26
11470	M6_2440972_PstIMspI_PA	95.26
11471	M6_1929324_PstIMspI_PA	95.26
11472	Opata_2940687_PstIMspI_PA	95.26
11473	Opata_3174994_PstIMspI_PA	95.26
11474	Opata_134701_9_PstIMluI_SNP	95.26
11475	Opata_2794497_PstIMspI_PA	95.26
11476	Opata_1983866_58_PstIMspI_SNP	95.26
11477	Opata_160572_1_PstIMseI_SNP	95.26
11478	M6_3315922_PstIMspI_PA	95.26
11479	M6_1394440_PstIMseI_PA	95.26
11480	M6_1453691_PstIMluI_PA	95.26
11481	Opata_4133569_45_PstIMspI_SNP	95.26
11482	Opata_3135072_PstIMspI_PA	95.26
11483	M6_1703941_PstIMspI_PA	95.26
11484	Opata_1994768_28_PstIMspI_SNP	95.26
11485	M6_2746821_PstIMspI_PA	95.26
11486	M6_2938226_PstIMspI_PA	95.26
11487	M6_2350512_PstIMspI_PA	95.26
11488	Opata_1014457_PstIMspI_PA	95.26
11489	M6_1753981_PstIMspI_PA	95.26
11490	Opata_160572_20_PstIMseI_SNP	95.26
11491	Opata_1509725_PstIMspI_PA	95.26
11492	Opata_3411586_1_PstIMspI_SNP	95.26
11493	M6_3576217_PstIMseI_PA	95.26
11494	M6_364873_PstIMseI_PA	95.26
11495	Opata_968137_PstIMseI_PA	95.26
11496	M6_947856_PstIMspI_PA	95.26
11497	Opata_754970_70_PstIMseI_SNP	95.26
11498	M6_3379355_PstIMspI_PA	95.26
11499	M6_587963_PstIMseI_PA	95.26
11500	Opata_419383_15_PstIMseI_SNP	95.26
11501	Opata_1995815_PstIMspI_PA	95.26
11502	M6_581756_PstIMspI_PA	95.26
11503	Opata_1636468_63_PstIMspI_SNP	95.26
11504	Opata_854255_53_PstIMspI_SNP	95.26
11505	Opata_2777485_PstIMspI_PA	95.26
11506	Opata_3652_35_PstIMseI_SNP	95.26
11507	Opata_2561422_33_PstIMspI_SNP	95.26
11508	Opata_2090048_55_PstIMspI_SNP	95.26
11509	Opata_168179_71_PstIMseI_SNP	95.26
11510	Opata_4195807_PstIMseI_PA	95.26
11511	Opata_267881_47_PstIMspI_SNP	95.26
11512	Opata_2187980_PstIMspI_PA	95.26
11513	M6_1795031_PstIMspI_PA	95.26
11514	M6_729604_PstIMspI_PA	95.26
11515	Opata_4098334_71_PstIMspI_SNP	95.26
11516	Opata_203492_67_PstIMseI_SNP	95.26
11517	M6_2402887_PstIMspI_PA	95.26
11518	Opata_1825782_20_PstIMspI_SNP	95.26
11519	Opata_2208517_PstIMseI_PA	95.26
11520	Opata_2207461_37_PstIMspI_SNP	95.26
11521	Opata_1696562_81_PstIMspI_SNP	95.26
11522	Opata_1609335_35_PstIMspI_SNP	95.26
11523	Opata_1390442_PstIMspI_PA	95.26
11524	Opata_4140217_PstIMspI_PA	95.26
11525	Opata_910605_71_PstIMseI_SNP	95.26
11526	Opata_849556_PstIMspI_PA	95.26
11527	Opata_4056652_PstIMspI_PA	95.26
11528	Opata_1825782_1_PstIMspI_SNP	95.26
11529	M6_499100_PstIMseI_PA	95.26
11530	M6_2086576_PstIMspI_PA	95.26
11531	Opata_1084058_PstIMseI_PA	95.26
11532	Opata_1347366_26_PstIMseI_SNP	95.26
11533	M6_2428485_PstIMspI_PA	95.26
11534	Opata_248040_PstIMseI_PA	95.26
11535	M6_4122310_PstIMseI_PA	95.26
11536	M6_2032932_PstIMseI_PA	95.26
11537	M6_76939_PstIMseI_PA	95.26
11538	Opata_2339622_PstIMspI_PA	95.26
11539	M6_3902814_PstIMseI_PA	95.26
11540	Opata_3411586_56_PstIMspI_SNP	95.26
11541	M6_2649115_PstIMspI_PA	95.26
11542	Opata_404907_49_PstIMseI_SNP	95.26
11543	M6_3278174_PstIMspI_PA	95.26
11544	M6_430947_PstIMspI_PA	95.26
11545	M6_140089_PstIMspI_PA	95.26
11546	Opata_3389371_PstIMseI_PA	95.26
11547	M6_1058267_PstIMspI_PA	95.26
11548	M6_80089_PstIMspI_PA	95.26
11549	M6_607766_PstIMspI_PA	95.26
11550	M6_190816_PstIMseI_PA	95.26
11551	M6_672657_PstIMspI_PA	95.26
11552	M6_3355791_PstIMspI_PA	95.26
11553	M6_3606604_PstIMseI_PA	95.26
11554	M6_319254_PstIMseI_PA	95.26
11555	M6_1378971_PstIMseI_PA	95.26
11556	M6_2038651_PstIMseI_PA	95.26
11557	M6_694868_PstIMseI_PA	95.26
11558	M6_849561_PstIMluI_PA	95.26
11559	M6_1046105_PstIMseI_PA	95.26
11560	M6_298173_PstIMseI_PA	95.26
11561	M6_1032845_PstIMspI_PA	95.26
11562	M6_70888_PstIMseI_PA	95.26
11563	M6_1113005_PstIMluI_PA	95.26
11564	M6_2907297_PstIMseI_PA	95.26
11565	M6_3300232_PstIMspI_PA	95.26
11566	M6_1792912_PstIMseI_PA	95.26
11567	M6_631940_PstIMspI_PA	95.26
11568	M6_504063_PstIMseI_PA	95.26
11569	Opata_2763881_52_PstIMseI_SNP	95.26
11570	M6_1059084_PstIMseI_PA	95.26
11571	M6_929542_PstIMspI_PA	95.26
11572	M6_2507080_PstIMseI_PA	95.26
11573	M6_2614066_PstIMspI_PA	95.26
11574	M6_1997323_PstIMspI_PA	95.26
11575	M6_904650_PstIMspI_PA	95.26
11576	M6_2474652_PstIMspI_PA	95.26
11577	M6_1045862_PstIMspI_PA	95.26
11578	M6_579753_PstIMspI_PA	95.26
11579	Opata_368478_PstIMspI_PA	95.26
11580	Opata_2663413_PstIMspI_PA	95.26
11581	Opata_932503_PstIMspI_PA	95.26
11582	M6_783763_PstIMspI_PA	95.26
11583	M6_1586290_PstIMspI_PA	95.26
11584	M6_1958459_PstIMspI_PA	95.26
11585	M6_16126_PstIMseI_PA	95.26
11586	M6_2081390_PstIMspI_PA	95.26
11587	M6_1914948_PstIMspI_PA	95.26
11588	M6_3488346_PstIMseI_PA	95.26
11589	M6_3038862_PstIMseI_PA	95.26
11590	M6_500584_PstIMseI_PA	95.26
11591	M6_995343_PstIMspI_PA	95.26
11592	Opata_4476750_PstIMseI_PA	95.26
11593	M6_2333512_PstIMluI_PA	95.26
11594	M6_289468_PstIMseI_PA	95.26
11595	Opata_2002338_PstIMseI_PA	95.26
11596	M6_2007731_PstIMseI_PA	95.26
11597	M6_380070_PstIMspI_PA	95.26
11598	M6_1398839_PstIMseI_PA	95.26
11599	M6_601045_PstIMseI_PA	95.26
11600	M6_2454959_PstIMseI_PA	95.26
11601	Opata_573875_PstIMspI_PA	95.26
11602	M6_1577462_PstIMseI_PA	95.26
11603	M6_1219426_PstIMseI_PA	95.26
11604	Opata_718054_PstIMspI_PA	95.26
11605	Opata_252457_PstIMseI_PA	95.26
11606	M6_2438148_PstIMseI_PA	95.26
11607	M6_2151495_PstIMseI_PA	95.26
11608	M6_1185177_PstIMluI_PA	95.26
11609	M6_1855148_PstIMspI_PA	95.26
11610	M6_1761688_PstIMluI_PA	95.26
11611	Opata_1218444_PstIMspI_PA	95.26
11612	M6_3873371_PstIMseI_PA	95.26
11613	M6_367087_PstIMseI_PA	95.26
11614	M6_1154405_PstIMspI_PA	95.26
11615	M6_2650538_PstIMseI_PA	95.26
11616	M6_3069727_PstIMspI_PA	95.26
11617	M6_2180729_PstIMspI_PA	95.26
11618	M6_791201_PstIMspI_PA	95.26
11619	M6_1614362_PstIMspI_PA	95.26
11620	M6_532784_PstIMseI_PA	95.26
11621	M6_667251_PstIMseI_PA	95.26
11622	M6_419915_PstIMseI_PA	95.26
11623	M6_303642_PstIMspI_PA	95.26
11624	M6_403702_PstIMspI_PA	95.26
11625	M6_2220220_PstIMseI_PA	95.26
11626	M6_1322078_PstIMspI_PA	95.26
11627	M6_2183114_PstIMseI_PA	95.26
11628	M6_73990_PstIMspI_PA	95.26
11629	M6_996809_PstIMseI_PA	95.26
11630	M6_1572245_PstIMspI_PA	95.26
11631	M6_1742679_PstIMluI_PA	95.26
11632	M6_981927_PstIMseI_PA	95.26
11633	M6_3765194_PstIMseI_PA	95.26
11634	M6_224339_PstIMseI_PA	95.26
11635	M6_2415151_PstIMseI_PA	95.26
11636	Opata_2767776_PstIMspI_PA	95.26
11637	M6_937615_PstIMseI_PA	95.26
11638	M6_326626_PstIMseI_PA	95.26
11639	M6_1952264_PstIMspI_PA	95.26
11640	Opata_640436_PstIMseI_PA	95.26
11641	M6_1029426_PstIMseI_PA	95.26
11642	M6_432295_PstIMseI_PA	95.26
11643	M6_1059347_PstIMspI_PA	95.26
11644	M6_1593680_PstIMluI_PA	95.26
11645	M6_510603_PstIMseI_PA	95.26
11646	M6_76845_PstIMseI_PA	95.26
11647	M6_3576120_PstIMseI_PA	95.26
11648	Opata_3659997_PstIMspI_PA	95.26
11649	M6_1323273_PstIMseI_PA	95.26
11650	M6_2774017_PstIMspI_PA	95.26
11651	M6_604183_PstIMseI_PA	95.26
11652	M6_1354567_PstIMseI_PA	95.26
11653	M6_1051333_PstIMseI_PA	95.26
11654	M6_1066117_PstIMseI_PA	95.26
11655	M6_574244_PstIMseI_PA	95.26
11656	M6_3017710_PstIMspI_PA	95.26
11657	M6_225708_PstIMseI_PA	95.26
11658	Opata_3622611_PstIMspI_PA	95.26
11659	M6_1331359_PstIMspI_PA	95.26
11660	M6_244450_PstIMseI_PA	95.26
11661	M6_1626643_PstIMspI_PA	95.26
11662	M6_48602_PstIMspI_PA	95.26
11663	M6_421878_PstIMseI_PA	95.26
11664	M6_202006_PstIMseI_PA	95.26
11665	Opata_922797_PstIMseI_PA	95.26
11666	M6_220485_PstIMspI_PA	95.26
11667	M6_2684667_PstIMspI_PA	95.26
11668	M6_67865_PstIMspI_PA	95.26
11669	M6_366184_PstIMspI_PA	95.26
11670	M6_198258_PstIMseI_PA	95.26
11671	Opata_1170785_PstIMspI_PA	95.26
11672	M6_2341328_PstIMluI_PA	95.26
11673	M6_712608_PstIMluI_PA	95.26
11674	M6_1654267_PstIMspI_PA	95.26
11675	M6_139430_PstIMseI_PA	95.26
11676	M6_311417_PstIMspI_PA	95.26
11677	M6_1237619_PstIMspI_PA	95.26
11678	M6_3392666_PstIMspI_PA	95.26
11679	M6_2859801_PstIMspI_PA	95.26
11680	M6_13268_PstIMseI_PA	95.26
11681	M6_467155_PstIMseI_PA	95.26
11682	Opata_1752991_PstIMspI_PA	95.26
11683	M6_963561_PstIMseI_PA	95.26
11684	M6_110183_PstIMseI_PA	95.26
11685	Opata_3451060_PstIMspI_PA	95.26
11686	Kukri_c26288_419	95.26
11687	Kukri_c34861_523	95.26
11688	Tdurum_contig31206_89	95.26
11689	IACX1098	95.26
11690	993422	95.31
11691	Tdurum_contig32692_271	95.48
11692	BobWhite_c41535_52	95.48
11693	Kukri_c5497_312	95.48
11694	1029777	95.57
11695	1066989	95.57
11696	1089500	95.57
11697	1089736	95.57
11698	1092489	95.57
11699	1099716	95.57
11700	1100524	95.57
11701	1120989	95.57
11702	1168652	95.57
11703	1216880	95.57
11704	1686320	95.57
11705	2259123	95.57
11706	2276811	95.57
11707	3023300	95.57
11708	3028460	95.57
11709	3948503	95.57
11710	3952573	95.57
11711	4733700	95.57
11712	4733904	95.57
11713	5325217	95.57
11714	5348168	95.57
11715	5367159	95.57
11716	5367830	95.57
11717	5970882	95.57
11718	6030367	95.57
11719	7330886	95.57
11720	7331002	95.57
11721	7350509	95.57
11722	7352792	95.57
11723	7488041	95.57
11724	Xcdo678	95.6
11725	1093196	95.87
11726	1260426	95.87
11727	1067536	96.07
11728	1101693	96.07
11729	1146883	96.07
11730	1212117	96.07
11731	1218601	96.07
11732	3026876	96.07
11733	3029046	96.07
11734	2324269	96.07
11735	1091874	96.07
11736	7326560	96.07
11737	Xwmc627	96.3
11738	1089561	96.33
11739	Kukri_rep_c118476_63	96.57
11740	986284	96.57
11741	Xbcd1095A	96.8
11742	Xfba385a	96.8
11743	7352301	96.85
11744	1017820	96.85
11745	1082261	96.85
11746	1092348	96.85
11747	1105506	96.85
11748	1120547	96.85
11749	1123167	96.85
11750	1150394	96.85
11751	1178797	96.85
11752	1208730	96.85
11753	1217853	96.85
11754	1230398	96.85
11755	1233225	96.85
11756	1238825	96.85
11757	1254442	96.85
11758	2257265	96.85
11759	2278211	96.85
11760	3021198	96.85
11761	3025979	96.85
11762	3029958	96.85
11763	4003161	96.85
11764	4009653	96.85
11765	4404724	96.85
11766	4408976	96.85
11767	4543670	96.85
11768	4990266	96.85
11769	4990596	96.85
11770	4993668	96.85
11771	5332006	96.85
11772	5411574	96.85
11773	3534091	96.85
11774	1050012	96.85
11775	1063637	96.85
11776	1105185	96.85
11777	1113491	96.85
11778	1159282	96.85
11779	1214881	96.85
11780	977406	96.87
11781	977661	96.87
11782	986839	96.87
11783	990092	96.87
11784	998193	96.87
11785	1001706	96.87
11786	1008243	96.87
11787	1015671	96.87
11788	1055687	96.87
11789	1071449	96.87
11790	1074047	96.87
11791	1074533	96.87
11792	1079252	96.87
11793	1082671	96.87
11794	1090521	96.87
11795	1094429	96.87
11796	1094705	96.87
11797	1110541	96.87
11798	1114733	96.87
11799	1138078	96.87
11800	1177107	96.87
11801	1204026	96.87
11802	1220670	96.87
11803	1221370	96.87
11804	1224441	96.87
11805	1228822	96.87
11806	2247212	96.87
11807	2310019	96.87
11808	3020501	96.87
11809	3023763	96.87
11810	3572937	96.87
11811	3946228	96.87
11812	3949607	96.87
11813	3951497	96.87
11814	3955794	96.87
11815	4394441	96.87
11816	4406777	96.87
11817	5325109	96.87
11818	5346045	96.87
11819	5357802	96.87
11820	5363799	96.87
11821	5411600	96.87
11822	5580151	96.87
11823	5993163	96.87
11824	5993238	96.87
11825	7164762	96.87
11826	7343105	96.87
11827	7344580	96.87
11828	7492697	96.87
11829	991131	96.87
11830	1090216	96.87
11831	1253551	96.87
11832	3533132	96.87
11833	1216791	96.87
11834	3026194	96.93
11835	1062637	97.06
11836	1071516	97.06
11837	1103901	97.06
11838	1233662	97.06
11839	1267090	97.06
11840	1371019	97.06
11841	1863466	97.06
11842	2258931	97.06
11843	3023981	97.06
11844	3947227	97.06
11845	3953922	97.06
11846	4411430	97.06
11847	wPt-2600	97.06
11848	1096142	97.06
11849	1100139	97.06
11850	1111313	97.06
11851	1255721	97.06
11852	1372253	97.06
11853	1705961	97.06
11854	1060973	97.06
11855	wPt-6199	97.06
11856	1309210	97.06
11857	7478196	97.06
11858	2280790	97.06
11859	1126903	97.06
11860	1263981	97.06
11861	1138501	97.06
11862	1384022	97.06
11863	3935643	97.06
11864	1115180	97.06
11865	1212834	97.06
11866	1096152	97.06
11867	1167654	97.06
11868	1268357	97.06
11869	6041235	97.06
11870	1161973	97.06
11871	3942686	97.06
11872	3943972	97.06
11873	1262509	97.06
11874	978857	97.06
11875	983520	97.06
11876	1023196	97.06
11877	1050823	97.06
11878	1072825	97.06
11879	1074501	97.06
11880	1100805	97.06
11881	1218205	97.06
11882	4261147	97.06
11883	1068015	97.06
11884	1228319	97.06
11885	3021678	97.06
11886	5364598	97.06
11887	7336261	97.06
11888	1228351	97.06
11889	1109449	97.06
11890	1118320	97.06
11891	1107534	97.06
11892	1134162	97.06
11893	5411692	97.06
11894	1055088	97.06
11895	1009466	97.06
11896	4909976	97.06
11897	7339613	97.06
11898	1113669	97.06
11899	4440188	97.06
11900	5323646	97.06
11901	3023272	97.06
11902	3953587	97.06
11903	1384857	97.06
11904	990877	97.06
11905	994059	97.06
11906	1211920	97.06
11907	1093110	97.06
11908	1245857	97.06
11909	4406521	97.06
11910	RAC875_c17951_108	97.06
11911	BS00067333_51	97.06
11912	BS00067962_51	97.06
11913	Ex_c70680_505	97.06
11914	Excalibur_c9093_1469	97.06
11915	Excalibur_c23201_970	97.06
11916	Jagger_c6007_114	97.06
11917	Kukri_c16479_765	97.06
11918	Kukri_c34897_444	97.06
11919	Ra_c19690_1458	97.06
11920	Ra_c19690_1998	97.06
11921	RAC875_c19690_358	97.06
11922	RAC875_c58279_279	97.06
11923	RAC875_c26469_480	97.06
11924	RAC875_c34516_316	97.06
11925	Opata_108925_23_PstIMseI_SNP	97.09
11926	Opata_4065442_83_PstIMspI_SNP	97.09
11927	Opata_892242_31_PstIMseI_SNP	97.09
11928	Opata_291886_5_PstIMseI_SNP	97.09
11929	Opata_437708_PstIMseI_PA	97.09
11930	M6_746643_PstIMspI_PA	97.09
11931	Opata_1318229_35_PstIMspI_SNP	97.09
11932	Opata_14413_72_PstIMseI_SNP	97.09
11933	Opata_3916479_PstIMspI_PA	97.09
11934	M6_3082449_PstIMspI_PA	97.09
11935	Opata_1138408_81_PstIMseI_SNP	97.09
11936	Opata_2686116_PstIMluI_PA	97.09
11937	Opata_2590148_10_PstIMspI_SNP	97.09
11938	Opata_2339350_31_PstIMspI_SNP	97.09
11939	Opata_1138408_55_PstIMseI_SNP	97.09
11940	Opata_743367_PstIMspI_PA	97.09
11941	Opata_3508575_PstIMseI_PA	97.09
11942	M6_958557_PstIMspI_PA	97.09
11943	Opata_779623_35_PstIMseI_SNP	97.09
11944	Opata_410987_PstIMspI_PA	97.09
11945	M6_541950_PstIMspI_PA	97.09
11946	Opata_3356907_86_PstIMspI_SNP	97.09
11947	Opata_3194301_PstIMspI_PA	97.09
11948	Opata_2684686_18_PstIMspI_SNP	97.09
11949	M6_1423968_35_PstIMspI_SNP	97.09
11950	Opata_495161_PstIMspI_PA	97.09
11951	M6_478532_PstIMspI_PA	97.09
11952	Opata_812534_19_PstIMspI_SNP	97.09
11953	Opata_3045183_35_PstIMspI_SNP	97.09
11954	Opata_223494_65_PstIMseI_SNP	97.09
11955	Opata_702363_PstIMspI_PA	97.09
11956	Opata_2484202_70_PstIMspI_SNP	97.09
11957	Opata_1833253_57_PstIMspI_SNP	97.09
11958	M6_392975_PstIMspI_PA	97.09
11959	Opata_91313_34_PstIMspI_SNP	97.09
11960	Opata_553331_49_PstIMspI_SNP	97.09
11961	Opata_2590148_23_PstIMspI_SNP	97.09
11962	Opata_108925_88_PstIMseI_SNP	97.09
11963	Opata_801870_PstIMspI_PA	97.09
11964	Opata_104786_83_PstIMseI_SNP	97.09
11965	Opata_7523_67_PstIMseI_SNP	97.09
11966	Opata_3461963_PstIMspI_PA	97.09
11967	Opata_149836_2_PstIMseI_SNP	97.09
11968	Opata_2067214_35_PstIMspI_SNP	97.09
11969	Opata_1222262_85_PstIMseI_SNP	97.09
11970	Opata_2065879_44_PstIMspI_SNP	97.09
11971	Opata_3045183_52_PstIMspI_SNP	97.09
11972	M6_3000149_PstIMspI_PA	97.09
11973	M6_1537602_PstIMspI_PA	97.09
11974	Opata_1292964_PstIMspI_PA	97.09
11975	Opata_1301943_PstIMspI_PA	97.09
11976	Opata_1805178_19_PstIMspI_SNP	97.09
11977	M6_604683_PstIMspI_PA	97.09
11978	Opata_1318229_45_PstIMspI_SNP	97.09
11979	Opata_1612431_68_PstIMspI_SNP	97.09
11980	M6_1301694_PstIMspI_PA	97.09
11981	Opata_1001096_54_PstIMseI_SNP	97.09
11982	Opata_1001096_59_PstIMseI_SNP	97.09
11983	Opata_384582_19_PstIMspI_SNP	97.09
11984	Opata_819624_73_PstIMseI_SNP	97.09
11985	Opata_1318229_59_PstIMspI_SNP	97.09
11986	M6_773655_PstIMspI_PA	97.09
11987	Opata_507513_PstIMspI_PA	97.09
11988	Opata_433359_54_PstIMseI_SNP	97.09
11989	M6_1330004_PstIMspI_PA	97.09
11990	Opata_1359774_18_PstIMspI_SNP	97.09
11991	Opata_840922_PstIMspI_PA	97.09
11992	Opata_727713_52_PstIMseI_SNP	97.09
11993	Opata_104786_41_PstIMseI_SNP	97.09
11994	M6_633553_PstIMspI_PA	97.09
11995	Opata_323220_PstIMspI_PA	97.09
11996	Opata_99585_18_PstIMseI_SNP	97.09
11997	Opata_2067214_72_PstIMspI_SNP	97.09
11998	Opata_1850476_PstIMseI_PA	97.09
11999	Opata_1803214_PstIMspI_PA	97.09
12000	Opata_3348118_PstIMspI_PA	97.09
12001	M6_654087_PstIMspI_PA	97.09
12002	M6_555409_PstIMspI_PA	97.09
12003	Opata_892242_87_PstIMseI_SNP	97.09
12004	Opata_3593151_35_PstIMspI_SNP	97.09
12005	Opata_1070250_PstIMseI_PA	97.09
12006	Opata_15449_76_PstIMseI_SNP	97.09
12007	M6_714388_PstIMspI_PA	97.09
12008	Opata_5921_64_PstIMluI_SNP	97.09
12009	Opata_463744_21_PstIMseI_SNP	97.09
12010	Opata_3981167_68_PstIMspI_SNP	97.09
12011	M6_468606_PstIMseI_PA	97.09
12012	Opata_2067214_24_PstIMspI_SNP	97.09
12013	M6_434241_PstIMspI_PA	97.09
12014	Opata_3916011_PstIMspI_PA	97.09
12015	Opata_3981167_71_PstIMspI_SNP	97.09
12016	Opata_3356907_45_PstIMspI_SNP	97.09
12017	Opata_3208479_41_PstIMspI_SNP	97.09
12018	Opata_3135484_PstIMseI_PA	97.09
12019	M6_1080303_PstIMspI_PA	97.09
12020	Opata_223494_14_PstIMseI_SNP	97.09
12021	Opata_397963_4_PstIMseI_SNP	97.09
12022	M6_281814_PstIMspI_PA	97.09
12023	Opata_3981167_79_PstIMspI_SNP	97.09
12024	Opata_2339350_45_PstIMspI_SNP	97.09
12025	Opata_99585_7_PstIMseI_SNP	97.09
12026	Opata_1720682_77_PstIMluI_SNP	97.09
12027	Opata_892242_55_PstIMseI_SNP	97.09
12028	Opata_61052_50_PstIMseI_SNP	97.09
12029	Opata_3160685_42_PstIMspI_SNP	97.09
12030	Opata_2607028_81_PstIMspI_SNP	97.09
12031	Opata_4112344_PstIMspI_PA	97.09
12032	Opata_530896_PstIMspI_PA	97.09
12033	Opata_387992_PstIMspI_PA	97.09
12034	Opata_809777_PstIMspI_PA	97.09
12035	M6_2947024_PstIMspI_PA	97.09
12036	Opata_1407312_PstIMseI_PA	97.09
12037	M6_1955646_PstIMspI_PA	97.09
12038	Opata_1000077_85_PstIMseI_SNP	97.09
12039	Opata_2074630_PstIMspI_PA	97.09
12040	M6_966666_PstIMspI_PA	97.09
12041	M6_1391337_PstIMspI_PA	97.09
12042	M6_1293118_PstIMspI_PA	97.09
12043	M6_920274_PstIMspI_PA	97.09
12044	Opata_1474033_PstIMspI_PA	97.09
12045	M6_3028516_PstIMspI_PA	97.09
12046	M6_416297_PstIMspI_PA	97.09
12047	Opata_3278504_PstIMspI_PA	97.09
12048	Opata_478010_PstIMseI_PA	97.09
12049	Opata_2934391_PstIMspI_PA	97.09
12050	Opata_1741685_PstIMspI_PA	97.09
12051	Opata_3713651_PstIMseI_PA	97.09
12052	Opata_3124413_PstIMspI_PA	97.09
12053	Opata_342182_PstIMseI_PA	97.09
12054	M6_1365739_PstIMspI_PA	97.09
12055	M6_959820_PstIMspI_PA	97.09
12056	M6_2108481_PstIMspI_PA	97.09
12057	M6_2506611_PstIMspI_PA	97.09
12058	M6_694664_PstIMspI_PA	97.09
12059	M6_1012178_PstIMspI_PA	97.09
12060	M6_3361264_PstIMspI_PA	97.09
12061	Opata_124538_PstIMspI_PA	97.09
12062	M6_651139_PstIMspI_PA	97.09
12063	Opata_3432728_PstIMspI_PA	97.09
12064	Opata_4000399_PstIMspI_PA	97.09
12065	M6_3380373_PstIMspI_PA	97.09
12066	Opata_750637_PstIMspI_PA	97.09
12067	Opata_3582612_PstIMspI_PA	97.09
12068	Opata_767958_PstIMspI_PA	97.09
12069	Opata_2052348_PstIMspI_PA	97.09
12070	Opata_4193796_PstIMspI_PA	97.09
12071	Opata_367934_PstIMseI_PA	97.09
12072	Opata_1784144_PstIMspI_PA	97.09
12073	Opata_2634836_PstIMspI_PA	97.09
12074	Opata_342038_PstIMspI_PA	97.09
12075	Opata_385710_PstIMspI_PA	97.09
12076	Opata_1237520_PstIMspI_PA	97.09
12077	Opata_433074_PstIMspI_PA	97.09
12078	M6_577885_PstIMspI_PA	97.09
12079	M6_3544108_PstIMspI_PA	97.09
12080	Opata_4003220_PstIMspI_PA	97.09
12081	M6_354208_PstIMspI_PA	97.09
12082	Opata_1707043_PstIMspI_PA	97.09
12083	Opata_179607_PstIMseI_PA	97.09
12084	Opata_1302889_PstIMseI_PA	97.09
12085	Opata_359832_PstIMseI_PA	97.09
12086	Opata_1252739_PstIMspI_PA	97.09
12087	M6_1972515_PstIMspI_PA	97.09
12088	Opata_243233_PstIMseI_PA	97.09
12089	M6_842117_PstIMspI_PA	97.09
12090	Opata_1488798_PstIMspI_PA	97.09
12091	Opata_3153614_PstIMspI_PA	97.09
12092	Opata_2075646_PstIMluI_PA	97.09
12093	Opata_1926137_PstIMseI_PA	97.09
12094	Opata_410368_PstIMspI_PA	97.09
12095	M6_2882176_PstIMspI_PA	97.09
12096	M6_396347_PstIMspI_PA	97.09
12097	M6_282496_PstIMseI_PA	97.09
12098	M6_466683_PstIMspI_PA	97.09
12099	M6_1665715_PstIMseI_PA	97.09
12100	M6_2913795_PstIMspI_PA	97.09
12101	M6_1170221_PstIMspI_PA	97.09
12102	M6_2315407_PstIMspI_PA	97.09
12103	M6_99176_PstIMseI_PA	97.09
12104	M6_413759_PstIMspI_PA	97.09
12105	Opata_2709387_PstIMspI_PA	97.09
12106	Opata_224813_PstIMseI_PA	97.09
12107	Opata_102148_PstIMseI_PA	97.09
12108	Opata_485529_PstIMluI_PA	97.09
12109	Opata_245860_PstIMseI_PA	97.09
12110	Opata_68250_PstIMseI_PA	97.09
12111	Opata_481880_PstIMspI_PA	97.09
12112	Opata_878497_PstIMspI_PA	97.09
12113	M6_1972652_PstIMspI_PA	97.09
12114	M6_1322694_PstIMspI_PA	97.09
12115	Opata_410504_PstIMseI_PA	97.09
12116	Opata_2413324_PstIMspI_PA	97.09
12117	Opata_2408469_PstIMspI_PA	97.09
12118	Opata_1265274_PstIMseI_PA	97.09
12119	M6_2922367_PstIMseI_PA	97.09
12120	Opata_3383386_PstIMseI_PA	97.09
12121	Opata_2822920_PstIMseI_PA	97.09
12122	Opata_2264030_PstIMluI_PA	97.09
12123	M6_864612_PstIMspI_PA	97.09
12124	Opata_147999_PstIMseI_PA	97.09
12125	Opata_566259_PstIMseI_PA	97.09
12126	Opata_421902_PstIMseI_PA	97.09
12127	M6_8748_PstIMspI_PA	97.09
12128	M6_2217031_PstIMseI_PA	97.09
12129	M6_6830_PstIMseI_PA	97.09
12130	M6_1088573_PstIMseI_PA	97.09
12131	Opata_3171627_PstIMspI_PA	97.09
12132	Opata_441356_PstIMseI_PA	97.09
12133	Opata_121209_PstIMseI_PA	97.09
12134	Opata_4065560_PstIMseI_PA	97.09
12135	Opata_335369_PstIMseI_PA	97.09
12136	Opata_1010103_PstIMluI_PA	97.09
12137	Opata_4042785_PstIMseI_PA	97.09
12138	Opata_963494_PstIMseI_PA	97.09
12139	Opata_2917261_PstIMspI_PA	97.09
12140	Opata_6913_PstIMseI_PA	97.09
12141	Opata_1188437_PstIMseI_PA	97.09
12142	Opata_983419_PstIMspI_PA	97.09
12143	Opata_580250_PstIMseI_PA	97.09
12144	Opata_3069090_PstIMspI_PA	97.09
12145	M6_277751_PstIMseI_PA	97.09
12146	M6_618982_PstIMseI_PA	97.09
12147	M6_2911200_PstIMspI_PA	97.09
12148	M6_3341014_PstIMseI_PA	97.09
12149	Opata_93169_PstIMseI_PA	97.09
12150	M6_1405386_PstIMseI_PA	97.09
12151	Opata_756473_PstIMspI_PA	97.09
12152	M6_688874_PstIMseI_PA	97.09
12153	Opata_220169_PstIMseI_PA	97.09
12154	Opata_401954_PstIMseI_PA	97.09
12155	Opata_57999_PstIMspI_PA	97.09
12156	M6_4470_PstIMseI_PA	97.09
12157	M6_1055873_PstIMseI_PA	97.09
12158	M6_1898358_PstIMseI_PA	97.09
12159	M6_2955874_PstIMspI_PA	97.09
12160	M6_553691_PstIMseI_PA	97.09
12161	M6_2404053_PstIMseI_PA	97.09
12162	M6_55995_PstIMseI_PA	97.09
12163	M6_390951_PstIMseI_PA	97.09
12164	M6_1088842_PstIMspI_PA	97.09
12165	M6_1984617_PstIMseI_PA	97.09
12166	M6_156251_PstIMseI_PA	97.09
12167	M6_500780_PstIMspI_PA	97.09
12168	M6_479245_PstIMspI_PA	97.09
12169	Opata_2459584_PstIMspI_PA	97.09
12170	M6_203417_PstIMseI_PA	97.09
12171	Opata_1709287_PstIMspI_PA	97.09
12172	Opata_927829_PstIMseI_PA	97.09
12173	Opata_2823723_PstIMluI_PA	97.09
12174	Opata_1569597_PstIMluI_PA	97.09
12175	Opata_89950_PstIMseI_PA	97.09
12176	Opata_1911923_PstIMseI_PA	97.09
12177	Opata_4020914_PstIMspI_PA	97.09
12178	Opata_778566_PstIMseI_PA	97.09
12179	M6_220119_PstIMseI_PA	97.09
12180	M6_613331_PstIMseI_PA	97.09
12181	Opata_948452_PstIMseI_PA	97.09
12182	Opata_252049_PstIMseI_PA	97.09
12183	Opata_939011_PstIMseI_PA	97.09
12184	Opata_201448_PstIMspI_PA	97.09
12185	Opata_228329_PstIMspI_PA	97.09
12186	Opata_42457_PstIMspI_PA	97.09
12187	M6_1637402_PstIMseI_PA	97.09
12188	Opata_727044_PstIMseI_PA	97.09
12189	Opata_1572016_PstIMspI_PA	97.09
12190	Opata_1761727_PstIMspI_PA	97.09
12191	Opata_13192_PstIMseI_PA	97.09
12192	Opata_895311_PstIMspI_PA	97.09
12193	Opata_226280_PstIMspI_PA	97.09
12194	Opata_1699204_PstIMseI_PA	97.09
12195	Opata_3907011_PstIMspI_PA	97.09
12196	Opata_1489002_PstIMspI_PA	97.09
12197	Opata_4223608_PstIMseI_PA	97.09
12198	M6_505098_PstIMseI_PA	97.09
12199	Opata_1079851_PstIMseI_PA	97.09
12200	M6_4102071_PstIMseI_PA	97.09
12201	M6_290044_PstIMseI_PA	97.09
12202	M6_1385293_PstIMspI_PA	97.09
12203	M6_903234_PstIMspI_PA	97.09
12204	M6_792247_PstIMseI_PA	97.09
12205	Opata_113926_PstIMspI_PA	97.09
12206	M6_534417_PstIMspI_PA	97.09
12207	M6_208042_PstIMseI_PA	97.09
12208	M6_1089230_PstIMspI_PA	97.09
12209	M6_414512_PstIMspI_PA	97.09
12210	M6_28157_PstIMseI_PA	97.09
12211	Opata_3581599_PstIMspI_PA	97.09
12212	Opata_549881_PstIMseI_PA	97.09
12213	Opata_1992712_PstIMspI_PA	97.09
12214	Opata_40711_PstIMseI_PA	97.09
12215	M6_479115_PstIMseI_PA	97.09
12216	Opata_591599_PstIMseI_PA	97.09
12217	M6_1001393_PstIMseI_PA	97.09
12218	Opata_1528300_PstIMseI_PA	97.09
12219	Opata_3955374_PstIMspI_PA	97.09
12220	Opata_3715806_PstIMspI_PA	97.09
12221	Opata_3969666_PstIMspI_PA	97.09
12222	Opata_339175_PstIMseI_PA	97.09
12223	Opata_1085300_PstIMseI_PA	97.09
12224	Opata_729265_PstIMseI_PA	97.09
12225	M6_225771_PstIMspI_PA	97.09
12226	M6_2640682_PstIMspI_PA	97.09
12227	Opata_1146_PstIMspI_PA	97.09
12228	Opata_441743_PstIMseI_PA	97.09
12229	M6_2449970_PstIMseI_PA	97.09
12230	M6_1720513_PstIMspI_PA	97.09
12231	Opata_1405612_PstIMseI_PA	97.09
12232	Opata_759514_PstIMspI_PA	97.09
12233	Opata_1279696_PstIMspI_PA	97.09
12234	Opata_1643000_PstIMspI_PA	97.09
12235	Opata_300425_PstIMseI_PA	97.09
12236	Opata_1103456_PstIMspI_PA	97.09
12237	Opata_1157037_PstIMspI_PA	97.09
12238	Opata_725261_PstIMspI_PA	97.09
12239	Opata_236986_PstIMspI_PA	97.09
12240	Opata_1503672_PstIMspI_PA	97.09
12241	Opata_844324_PstIMseI_PA	97.09
12242	M6_580218_PstIMspI_PA	97.09
12243	Opata_442744_PstIMspI_PA	97.09
12244	M6_2129584_PstIMspI_PA	97.09
12245	M6_2258735_PstIMspI_PA	97.09
12246	M6_222150_PstIMspI_PA	97.09
12247	M6_549046_PstIMspI_PA	97.09
12248	M6_613804_PstIMseI_PA	97.09
12249	M6_357314_PstIMseI_PA	97.09
12250	M6_1379745_PstIMspI_PA	97.09
12251	M6_1565566_PstIMspI_PA	97.09
12252	M6_345356_PstIMseI_PA	97.09
12253	M6_127174_PstIMseI_PA	97.09
12254	Opata_360274_PstIMspI_PA	97.09
12255	Opata_1016922_PstIMspI_PA	97.09
12256	M6_3472942_PstIMspI_PA	97.09
12257	M6_2552101_PstIMspI_PA	97.09
12258	M6_1680585_PstIMspI_PA	97.09
12259	M6_315257_PstIMspI_PA	97.09
12260	M6_132661_PstIMseI_PA	97.09
12261	Opata_982085_PstIMseI_PA	97.09
12262	M6_1031725_PstIMseI_PA	97.09
12263	M6_599126_PstIMseI_PA	97.09
12264	M6_249185_PstIMseI_PA	97.09
12265	M6_2442340_PstIMspI_PA	97.09
12266	M6_452294_PstIMspI_PA	97.09
12267	M6_176600_PstIMseI_PA	97.09
12268	M6_112602_PstIMseI_PA	97.09
12269	M6_2778405_PstIMseI_PA	97.09
12270	M6_2326105_PstIMspI_PA	97.09
12271	M6_81064_PstIMseI_PA	97.09
12272	M6_863449_PstIMspI_PA	97.09
12273	M6_2103593_PstIMspI_PA	97.09
12274	Opata_559642_PstIMseI_PA	97.09
12275	Opata_1371545_PstIMspI_PA	97.09
12276	M6_404758_PstIMseI_PA	97.09
12277	M6_447150_PstIMseI_PA	97.09
12278	M6_2136609_PstIMspI_PA	97.09
12279	M6_90927_PstIMspI_PA	97.09
12280	M6_470896_PstIMspI_PA	97.09
12281	M6_2561282_PstIMspI_PA	97.09
12282	M6_1760324_PstIMseI_PA	97.09
12283	M6_1435284_PstIMseI_PA	97.09
12284	M6_561429_PstIMspI_PA	97.09
12285	M6_565788_PstIMseI_PA	97.09
12286	M6_68081_PstIMspI_PA	97.09
12287	M6_1467388_PstIMseI_PA	97.09
12288	M6_761437_PstIMseI_PA	97.09
12289	M6_3088573_PstIMspI_PA	97.09
12290	M6_351893_PstIMspI_PA	97.09
12291	M6_1404844_PstIMspI_PA	97.09
12292	M6_1809711_PstIMspI_PA	97.09
12293	M6_880334_PstIMseI_PA	97.09
12294	M6_3522314_PstIMspI_PA	97.09
12295	M6_259161_PstIMseI_PA	97.09
12296	Opata_3320535_PstIMseI_PA	97.09
12297	Opata_388450_PstIMseI_PA	97.09
12298	M6_468140_PstIMspI_PA	97.09
12299	M6_3366608_PstIMspI_PA	97.09
12300	M6_1165049_PstIMspI_PA	97.09
12301	M6_1169696_PstIMspI_PA	97.09
12302	Opata_406792_PstIMspI_PA	97.09
12303	Opata_3675_PstIMspI_PA	97.09
12304	M6_357414_PstIMspI_PA	97.09
12305	M6_68498_PstIMseI_PA	97.09
12306	M6_1411812_PstIMspI_PA	97.09
12307	Opata_3806811_PstIMseI_PA	97.09
12308	Opata_1253845_PstIMseI_PA	97.09
12309	M6_584315_PstIMseI_PA	97.09
12310	M6_1304513_PstIMseI_PA	97.09
12311	Opata_287800_PstIMseI_PA	97.09
12312	M6_1029670_PstIMseI_PA	97.09
12313	M6_426140_PstIMspI_PA	97.09
12314	M6_867761_PstIMspI_PA	97.09
12315	Opata_965840_PstIMseI_PA	97.09
12316	Opata_102135_PstIMseI_PA	97.09
12317	M6_474991_PstIMseI_PA	97.09
12318	M6_128460_PstIMspI_PA	97.09
12319	M6_3082964_PstIMspI_PA	97.09
12320	Opata_243039_PstIMspI_PA	97.09
12321	M6_411620_PstIMseI_PA	97.09
12322	Opata_1813372_PstIMseI_PA	97.09
12323	Opata_813592_PstIMseI_PA	97.09
12324	M6_281744_PstIMseI_PA	97.09
12325	M6_75935_PstIMseI_PA	97.09
12326	M6_356285_PstIMspI_PA	97.09
12327	M6_313236_PstIMseI_PA	97.09
12328	M6_323375_PstIMseI_PA	97.09
12329	M6_898155_PstIMspI_PA	97.09
12330	Opata_377275_PstIMseI_PA	97.09
12331	Opata_215649_PstIMseI_PA	97.09
12332	M6_1876820_PstIMspI_PA	97.09
12333	M6_526873_PstIMspI_PA	97.09
12334	M6_60941_PstIMseI_PA	97.09
12335	M6_2143689_PstIMseI_PA	97.09
12336	Opata_552154_PstIMspI_PA	97.09
12337	M6_834992_PstIMseI_PA	97.09
12338	M6_348088_PstIMseI_PA	97.09
12339	M6_1158063_PstIMseI_PA	97.09
12340	Opata_76681_PstIMseI_PA	97.09
12341	M6_1696217_PstIMspI_PA	97.09
12342	M6_315824_PstIMseI_PA	97.09
12343	M6_106725_PstIMseI_PA	97.09
12344	M6_1610700_PstIMseI_PA	97.09
12345	M6_1958972_PstIMspI_PA	97.09
12346	Opata_2373492_PstIMseI_PA	97.09
12347	M6_2390505_PstIMspI_PA	97.09
12348	M6_60330_PstIMseI_PA	97.09
12349	Opata_188457_PstIMspI_PA	97.09
12350	M6_3124890_PstIMseI_PA	97.09
12351	Opata_984330_PstIMseI_PA	97.09
12352	Opata_1841445_PstIMseI_PA	97.09
12353	Opata_1207662_PstIMseI_PA	97.09
12354	M6_3200847_PstIMspI_PA	97.09
12355	M6_1632988_PstIMspI_PA	97.09
12356	M6_2369010_PstIMspI_PA	97.09
12357	M6_428064_PstIMspI_PA	97.09
12358	M6_2001309_PstIMspI_PA	97.09
12359	M6_2652602_PstIMseI_PA	97.09
12360	M6_1121728_PstIMspI_PA	97.09
12361	M6_3452935_PstIMspI_PA	97.09
12362	M6_54792_PstIMseI_PA	97.09
12363	M6_493443_PstIMspI_PA	97.09
12364	M6_538885_PstIMseI_PA	97.09
12365	Opata_3265841_PstIMseI_PA	97.09
12366	Opata_574148_PstIMseI_PA	97.09
12367	Opata_4258231_PstIMspI_PA	97.09
12368	Opata_19700_PstIMseI_PA	97.09
12369	Opata_872350_PstIMseI_PA	97.09
12370	Opata_3092862_PstIMseI_PA	97.09
12371	M6_1182644_PstIMspI_PA	97.09
12372	Opata_2735580_PstIMspI_PA	97.09
12373	Opata_3496656_PstIMseI_PA	97.09
12374	M6_332548_PstIMspI_PA	97.09
12375	Opata_550208_PstIMseI_PA	97.09
12376	M6_3066191_PstIMspI_PA	97.09
12377	Opata_1027388_PstIMspI_PA	97.09
12378	Opata_229891_PstIMspI_PA	97.09
12379	Opata_1534411_PstIMspI_PA	97.09
12380	Opata_2108721_PstIMspI_PA	97.09
12381	Opata_542306_PstIMseI_PA	97.09
12382	Opata_2964653_PstIMspI_PA	97.09
12383	Opata_683042_PstIMseI_PA	97.09
12384	Opata_2171240_PstIMspI_PA	97.09
12385	Opata_133944_PstIMspI_PA	97.09
12386	Opata_261169_PstIMseI_PA	97.09
12387	M6_60259_PstIMseI_PA	97.09
12388	Opata_1721173_PstIMspI_PA	97.09
12389	Opata_445359_PstIMseI_PA	97.09
12390	Opata_3339063_PstIMspI_PA	97.09
12391	Opata_1890511_PstIMspI_PA	97.09
12392	Opata_2719471_PstIMluI_PA	97.09
12393	Opata_3102367_PstIMspI_PA	97.09
12394	Opata_1741596_PstIMseI_PA	97.09
12395	M6_71793_PstIMspI_PA	97.09
12396	M6_977625_PstIMseI_PA	97.09
12397	M6_309859_PstIMspI_PA	97.09
12398	M6_1684255_PstIMspI_PA	97.09
12399	M6_865084_PstIMspI_PA	97.09
12400	M6_1160379_PstIMspI_PA	97.09
12401	M6_2018742_PstIMspI_PA	97.09
12402	M6_338442_PstIMspI_PA	97.09
12403	M6_37182_PstIMseI_PA	97.09
12404	M6_133294_PstIMspI_PA	97.09
12405	M6_294342_PstIMspI_PA	97.09
12406	M6_742567_PstIMseI_PA	97.09
12407	M6_2950768_PstIMspI_PA	97.09
12408	Opata_389637_PstIMseI_PA	97.09
12409	Opata_2523520_PstIMspI_PA	97.09
12410	Opata_936460_PstIMspI_PA	97.09
12411	Opata_965275_PstIMseI_PA	97.09
12412	M6_506416_PstIMspI_PA	97.09
12413	Opata_1016493_PstIMseI_PA	97.09
12414	Opata_396147_PstIMluI_PA	97.09
12415	Opata_515737_PstIMseI_PA	97.09
12416	M6_2078922_PstIMseI_PA	97.09
12417	Opata_564310_PstIMseI_PA	97.09
12418	Opata_2861451_PstIMspI_PA	97.09
12419	Opata_3125233_PstIMspI_PA	97.09
12420	Opata_3964491_PstIMspI_PA	97.09
12421	Opata_3621288_PstIMseI_PA	97.09
12422	Opata_3840348_PstIMseI_PA	97.09
12423	Opata_1769548_PstIMspI_PA	97.09
12424	4395526	97.15
12425	1088169	97.17
12426	Xmwg660	97.2
12427	5573110	97.2
12428	1262077	97.27
12429	1144306	97.28
12430	1262248	97.28
12431	2282162	97.28
12432	2303352	97.28
12433	2305027	97.28
12434	4396141	97.28
12435	3026715	97.35
12436	995961	97.38
12437	wPt-6278	97.43
12438	1258910	97.47
12439	7330890	97.56
12440	1220407	97.56
12441	1161386	97.56
12442	1865706	97.56
12443	1167048	97.56
12444	985214	97.56
12445	1092575	97.56
12446	1106429	97.56
12447	1117320	97.56
12448	1125331	97.56
12449	1126456	97.56
12450	1161504	97.56
12451	1197532	97.56
12452	1223939	97.56
12453	1230189	97.56
12454	1235826	97.56
12455	1255293	97.56
12456	1713902	97.56
12457	2258320	97.56
12458	2259548	97.56
12459	2292730	97.56
12460	2293519	97.56
12461	3022079	97.56
12462	3025672	97.56
12463	3025766	97.56
12464	3026327	97.56
12465	3029166	97.56
12466	3533545	97.56
12467	3949152	97.56
12468	3953184	97.56
12469	4003181	97.56
12470	4004509	97.56
12471	4008681	97.56
12472	4009735	97.56
12473	4010020	97.56
12474	4396637	97.56
12475	4398305	97.56
12476	4404543	97.56
12477	4407353	97.56
12478	4409480	97.56
12479	4538277	97.56
12480	4990153	97.56
12481	4991136	97.56
12482	4991255	97.56
12483	4991292	97.56
12484	7343133	97.56
12485	1107740	97.56
12486	4990424	97.56
12487	1117972	97.56
12488	1093255	97.56
12489	3021359	97.56
12490	121617	97.56
12491	63621	97.56
12492	63646	97.56
12493	116391	97.56
12494	374042	97.56
12495	986475	97.56
12496	998387	97.56
12497	1021888	97.56
12498	1025958	97.56
12499	1033146	97.56
12500	1041132	97.56
12501	1044008	97.56
12502	1047427	97.56
12503	1049675	97.56
12504	1082334	97.56
12505	1083854	97.56
12506	1090581	97.56
12507	1094229	97.56
12508	1094264	97.56
12509	1095177	97.56
12510	1101722	97.56
12511	1102508	97.56
12512	1103012	97.56
12513	1103827	97.56
12514	1104432	97.56
12515	1105341	97.56
12516	1105349	97.56
12517	1111111	97.56
12518	1111225	97.56
12519	1114587	97.56
12520	1117897	97.56
12521	1124518	97.56
12522	1126937	97.56
12523	1129336	97.56
12524	1181396	97.56
12525	1204183	97.56
12526	1215767	97.56
12527	1216744	97.56
12528	1219251	97.56
12529	1228008	97.56
12530	1228659	97.56
12531	1233976	97.56
12532	1234875	97.56
12533	1235759	97.56
12534	1242269	97.56
12535	1378646	97.56
12536	1381556	97.56
12537	1700437	97.56
12538	1725080	97.56
12539	2329735	97.56
12540	3222454	97.56
12541	4405151	97.56
12542	1274792	97.56
12543	1032953	97.56
12544	3941885	97.56
12545	1112138	97.56
12546	1237184	97.56
12547	3941817	97.56
12548	3944708	97.56
12549	4540495	97.56
12550	wPt-669681	97.56
12551	wPt-730172	97.56
12552	5332506	97.56
12553	1128712	97.56
12554	982984	97.56
12555	1043888	97.56
12556	1236587	97.56
12557	2276270	97.56
12558	2277515	97.56
12559	2303782	97.56
12560	2317427	97.56
12561	2323735	97.56
12562	3028308	97.56
12563	3532890	97.56
12564	3533595	97.56
12565	3937124	97.56
12566	4003771	97.56
12567	4404702	97.56
12568	4539862	97.56
12569	4541883	97.56
12570	4911116	97.56
12571	4911229	97.56
12572	4989272	97.56
12573	4989519	97.56
12574	4990457	97.56
12575	4990543	97.56
12576	988034	97.56
12577	989689	97.56
12578	1081918	97.56
12579	1125488	97.56
12580	1204348	97.56
12581	1228519	97.56
12582	1255303	97.56
12583	3028596	97.56
12584	3945764	97.56
12585	3949422	97.56
12586	4989001	97.56
12587	4991110	97.56
12588	5324771	97.56
12589	7340608	97.56
12590	7351358	97.56
12591	1055833	97.56
12592	2254051	97.56
12593	1017715	97.56
12594	3935446	97.56
12595	3947942	97.56
12596	996265	97.56
12597	1094817	97.56
12598	2268638	97.56
12599	4541349	97.56
12600	1013114	97.56
12601	3064555	97.56
12602	wPt-5556	97.56
12603	wPt-6192	97.56
12604	wPt-4125	97.56
12605	3024353	97.56
12606	5573323	97.56
12607	1105680	97.56
12608	5580283	97.56
12609	6016627	97.56
12610	1090083	97.56
12611	1217197	97.56
12612	Excalibur_c25234_143	97.57
12613	BobWhite_c10578_272	97.57
12614	2275241	97.67
12615	5968260	97.67
12616	1094564	97.67
12617	3939221	97.67
12618	1033438	97.67
12619	1034464	97.67
12620	1052893	97.67
12621	1059722	97.67
12622	1069393	97.67
12623	1090835	97.67
12624	1090923	97.67
12625	1092251	97.67
12626	1095023	97.67
12627	1096002	97.67
12628	1101637	97.67
12629	1106521	97.67
12630	1113449	97.67
12631	1116701	97.67
12632	1137595	97.67
12633	1180602	97.67
12634	1230241	97.67
12635	2251855	97.67
12636	2276666	97.67
12637	3937791	97.67
12638	3944745	97.67
12639	3951676	97.67
12640	4538233	97.67
12641	4989716	97.67
12642	5582092	97.67
12643	7931104	97.67
12644	1208731	97.67
12645	2303624	97.67
12646	1204695	97.67
12647	4440121	97.67
12648	3950707	97.67
12649	4329359	97.67
12650	4395625	97.67
12651	4411465	97.67
12652	3961298	97.67
12653	7338540	97.67
12654	1022676	97.67
12655	1010663	97.67
12656	1244033	97.67
12657	4407754	97.67
12658	5355144	97.67
12659	2276848	97.67
12660	7335506	97.67
12661	3028453	97.67
12662	wPt-665977	97.67
12663	wPt-8521	97.67
12664	5573596	97.67
12665	4404323	97.67
12666	1094896	97.67
12667	3955789	97.67
12668	5579486	97.67
12669	7353673	97.67
12670	3533030	97.67
12671	4989513	97.67
12672	5358702	97.67
12673	2301038	97.67
12674	1104143	97.67
12675	1088118	97.67
12676	1221101	97.67
12677	3532940	97.67
12678	3944884	97.67
12679	3954859	97.67
12680	5363242	97.67
12681	1134754	97.67
12682	983059	97.67
12683	988993	97.67
12684	989246	97.67
12685	1024746	97.67
12686	1223210	97.67
12687	1666271	97.67
12688	2245452	97.67
12689	2332101	97.67
12690	2365668	97.67
12691	3943300	97.67
12692	5356652	97.67
12693	5578488	97.67
12694	5350166	97.67
12695	4022500	97.67
12696	3025091	97.67
12697	Xfba385	97.8
12698	XksuF41	97.8
12699	XksuF1b	97.8
12700	Xfba102a	97.8
12701	Xfba116a	97.8
12702	XgbxG087	97.8
12703	Xmwg546a	97.8
12704	1084010	97.98
12705	2275232	97.98
12706	1213742	97.99
12707	1346033	97.99
12708	4261702	98.2
12709	7328466	98.2
12710	3022378	98.23
12711	BobWhite_c11739_325	98.3
12712	Tdurum_contig27976_414	98.3
12713	5971357	98.37
12714	Ku_c5725_892	98.47
12715	1218965	98.47
12716	3939049	98.56
12717	3024460	98.71
12718	Xcfd267b	98.8
12719	Xwmc434a	98.8
12720	977989	98.87
12721	1035633	98.87
12722	1050593	98.87
12723	1056644	98.87
12724	1106637	98.87
12725	1161788	98.87
12726	1173823	98.87
12727	1205884	98.87
12728	1208611	98.87
12729	3222464	98.87
12730	3385241	98.87
12731	4003618	98.87
12732	4004041	98.87
12733	1217435	98.95
12734	1233667	99.13
12735	1100543	99.23
12736	1259833	99.23
12737	1378681	99.23
12738	3948745	99.24
12739	3949453	99.24
12740	4022508	99.24
12741	5411173	99.24
12742	BS00096182_51	99.35
12743	Excalibur_c6502_397	99.35
12744	RAC875_c34516_70	99.35
12745	BobWhite_c31129_60	99.35
12746	Excalibur_c36070_300	99.35
12747	Kukri_c12270_285	99.35
12748	Tdurum_contig9716_1460	99.35
12749	Tdurum_contig9716_2337	99.35
12750	Tdurum_contig9716_553	99.35
12751	Ku_c5725_615	99.35
12752	RAC875_rep_c109207_706	99.35
12753	BS00025649_51	99.35
12754	Kukri_rep_c107572_121	99.35
12755	RAC875_c24914_462	99.35
12756	3943398	99.47
12757	1033962	99.48
12758	Tdurum_contig5056_173	99.51
12759	1006037	99.56
12760	3024728	99.59
12761	1210486	99.63
12762	1092039	99.71
12763	1096529	99.71
12764	4407760	99.73
12765	wsnp_Ex_rep_c70571_69488416	99.76
12766	Excalibur_c6097_2208	99.76
12767	Kukri_c44_1704	99.76
12768	Kukri_c64805_508	99.76
12769	Kukri_rep_c69288_529	99.76
12770	RAC875_rep_c99492_65	99.76
12771	Kukri_c25843_669	99.76
12772	TA001146-1869	99.76
12773	Xgdm93b	99.8
12774	994373	99.8
12775	998546	99.8
12776	wsnp_Ex_c7285_12506938	99.85
12777	wsnp_Ex_c6099_10674406	99.85
12778	wsnp_Ra_c8489_14382125	99.85
12779	wsnp_Ex_c6099_10674508	99.85
12780	Ex_c87254_173	99.85
12781	Excalibur_c21752_768	99.85
12782	IAAV7537	99.85
12783	Ku_c21663_1390	99.85
12784	Kukri_c12368_82	99.85
12785	Kukri_rep_c69803_82	99.85
12786	RAC875_c54310_928	99.85
12787	RAC875_c62278_69	99.85
12788	Tdurum_contig45255_3473	99.85
12789	Tdurum_contig45255_3491	99.85
12790	Kukri_c59585_560	99.85
12791	Kukri_rep_c101093_572	99.85
12792	Kukri_rep_c117487_285	99.85
12793	RAC875_c22619_364	99.85
12794	Tdurum_contig94176_65	99.85
12795	RAC875_c10183_1569	99.85
12796	tplb0036o16_1626	99.85
12797	RAC875_c22429_249	99.85
12798	7478454	99.89
12799	wsnp_Ex_c66052_64232430	100
12800	wsnp_Ex_c10941_17776989	100
12801	wsnp_JD_c3732_4781170	100
12802	wsnp_Ku_c23305_33210628	100
12803	wsnp_Ku_c23305_33210841	100
12804	wsnp_Ku_c44441_51721669	100
12805	wsnp_Ku_c31_62657	100
12806	wsnp_Ku_c34759_44069854	100
12807	wsnp_RFL_Contig1380_498125	100
12808	BS00081428_51	100
12809	D_contig48213_103	100
12810	GENE-0647_106	100
12811	RAC875_c95948_614	100
12812	Tdurum_contig30680_120	100
12813	Tdurum_contig42636_1245	100
12814	Excalibur_c21509_74	100
12815	Kukri_c4710_991	100
12816	BS00022422_51	100
12817	Kukri_c6949_303	100
12818	RAC875_c41476_217	100
12819	RFL_Contig914_2723	100
12820	TA001389-0564	100
12821	3947708	100.02
12822	7351891	100.02
12823	1241363	100.02
12824	Kukri_c62277_80	100.09
12825	RAC875_rep_c119905_116	100.09
12826	1126661	100.09
12827	CAP12_rep_c5926_115	100.11
12828	CAP12_rep_c5926_51	100.11
12829	D_contig36671_269	100.11
12830	Excalibur_c27557_381	100.11
12831	Excalibur_c53027_302	100.11
12832	Excalibur_c53027_323	100.11
12833	Excalibur_c7136_799	100.11
12834	Excalibur_c7136_823	100.11
12835	Excalibur_rep_c101660_546	100.11
12836	BobWhite_c44986_217	100.11
12837	Jagger_c8098_88	100.11
12838	Kukri_c12616_353	100.11
12839	Kukri_c12616_844	100.11
12840	Kukri_c17483_568	100.11
12841	Kukri_c2565_1405	100.11
12842	Kukri_c27574_725	100.11
12843	Kukri_c29272_363	100.11
12844	Kukri_c43403_346	100.11
12845	Kukri_c43403_412	100.11
12846	Kukri_c43403_594	100.11
12847	Kukri_c67627_393	100.11
12848	RAC875_c104148_77	100.11
12849	RAC875_c1072_1130	100.11
12850	RAC875_c8780_441	100.11
12851	TA001567-0999	100.11
12852	TA005827-0874	100.11
12853	Tdurum_contig11350_629	100.11
12854	Tdurum_contig11350_827	100.11
12855	Tdurum_contig18901_188	100.11
12856	Tdurum_contig19415_271	100.11
12857	Tdurum_contig29620_125	100.11
12858	Tdurum_contig29620_207	100.11
12859	Tdurum_contig29620_285	100.11
12860	Tdurum_contig48451_434	100.11
12861	Tdurum_contig61293_131	100.11
12862	Tdurum_contig74936_264	100.11
12863	Tdurum_contig74936_387	100.11
12864	Tdurum_contig74936_456	100.11
12865	Tdurum_contig7526_301	100.11
12866	GENE-0581_224	100.11
12867	RAC875_c38941_230	100.11
12868	Tdurum_contig19415_329	100.11
12869	Tdurum_contig12293_1003	100.11
12870	RFL_Contig914_2390	100.11
12871	1252358	100.16
12872	1069689	100.28
12873	3941996	100.33
12874	3950894	100.35
12875	wsnp_Ex_c10234_16787859	100.44
12876	2370354	100.55
12877	3024419	100.58
12878	3573083	100.6
12879	GENE-1741_103	100.65
12880	1218356	100.69
12881	Xksu558b	100.8
12882	5410941	100.8
12883	7347656	100.8
12884	1103575	100.83
12885	1217507	100.92
12886	1035018	100.92
12887	1078841	100.92
12888	1127764	100.92
12889	1139166	100.92
12890	1237298	100.92
12891	4989908	100.94
12892	4991197	100.94
12893	BS00070057_51	100.98
12894	BS00110490_51	100.98
12895	BS00065105_51	100.98
12896	Excalibur_c108170_294	100.98
12897	Excalibur_c20058_339	100.98
12898	Excalibur_rep_c101660_869	100.98
12899	GENE-0581_156	100.98
12900	IAAV7837	100.98
12901	IAAV8040	100.98
12902	Jagger_c2273_166	100.98
12903	RAC875_c27018_257	100.98
12904	IACX8565	100.98
12905	BS00010055_51	100.98
12906	Excalibur_c43482_196	100.98
12907	Tdurum_contig36804_98	100.98
12908	BobWhite_c40418_289	100.98
12909	Kukri_c16760_1086	100.98
12910	BobWhite_c5511_323	100.99
12911	5371107	101.11
12912	RAC875_rep_c109207_566	101.18
12913	BS00067337_51	101.18
12914	Excalibur_c12135_100	101.18
12915	BobWhite_c30112_275	101.18
12916	RAC875_c37837_889	101.18
12917	BS00071690_51	101.18
12918	Kukri_c15043_478	101.18
12919	BS00048873_51	101.18
12920	Excalibur_c4102_1621	101.18
12921	IAAV6966	101.18
12922	Kukri_c16760_259	101.18
12923	Kukri_c18931_494	101.18
12924	RAC875_c16675_580	101.18
12925	Ku_c68678_924	101.18
12926	Kukri_c44_1476	101.18
12927	RAC875_c6751_609	101.18
12928	RAC875_rep_c115152_90	101.18
12929	7349676	101.18
12930	1212259	101.18
12931	2277421	101.18
12932	1019990	101.32
12933	1093954	101.32
12934	2301163	101.34
12935	3942410	101.34
12936	4404533	101.34
12937	4991274	101.34
12938	Excalibur_rep_c68899_1400	101.35
12939	IACX6223	101.35
12940	RAC875_c86069_65	101.35
12941	1289267	101.38
12942	1244459	101.39
12943	2275513	101.45
12944	4008354	101.45
12945	999483	101.45
12946	1009854	101.45
12947	1033992	101.45
12948	1064136	101.45
12949	1066611	101.45
12950	1086078	101.45
12951	1089997	101.45
12952	1108695	101.45
12953	1112539	101.45
12954	1124883	101.45
12955	1126090	101.45
12956	1127714	101.45
12957	1153262	101.45
12958	1164950	101.45
12959	1243409	101.45
12960	1253976	101.45
12961	1268111	101.45
12962	1301781	101.45
12963	1377732	101.45
12964	1378893	101.45
12965	2280466	101.45
12966	2303461	101.45
12967	3024151	101.45
12968	3025298	101.45
12969	3064556	101.45
12970	3533424	101.45
12971	3938783	101.45
12972	3946185	101.45
12973	4406929	101.45
12974	4408819	101.45
12975	4541860	101.45
12976	4544256	101.45
12977	4989033	101.45
12978	4990669	101.45
12979	5323433	101.45
12980	1173915	101.45
12981	2256042	101.45
12982	3960202	101.45
12983	4988913	101.45
12984	1186401	101.46
12985	1690848	101.47
12986	3029488	101.47
12987	1099682	101.48
12988	1666922	101.48
12989	3946559	101.48
12990	5360163	101.48
12991	wPt-9644	101.48
12992	1216884	101.48
12993	1096536	101.49
12994	1117936	101.49
12995	1233325	101.49
12996	4407551	101.49
12997	3935904	101.49
12998	3951208	101.49
12999	1132340	101.49
13000	1288265	101.5
13001	3938959	101.5
13002	4412060	101.5
13003	5359078	101.5
13004	7326529	101.5
13005	7349751	101.5
13006	7352252	101.5
13007	981270	101.52
13008	1029578	101.52
13009	1074510	101.52
13010	1079306	101.52
13011	1088046	101.52
13012	1103977	101.52
13013	1120175	101.52
13014	1161784	101.52
13015	1200895	101.52
13016	1218959	101.52
13017	1223088	101.52
13018	1252155	101.52
13019	2258581	101.52
13020	3022128	101.52
13021	3028192	101.52
13022	3955457	101.52
13023	4022319	101.52
13024	5050364	101.52
13025	5581986	101.52
13026	5993679	101.52
13027	7334543	101.52
13028	7347168	101.52
13029	1410860	101.52
13030	JD_c11869_1300	101.52
13031	BS00030497_51	101.52
13032	4909311	101.55
13033	979273	101.55
13034	981363	101.55
13035	997313	101.55
13036	1034147	101.55
13037	1041486	101.55
13038	1059135	101.55
13039	1078021	101.55
13040	1079200	101.55
13041	1098485	101.55
13042	1111688	101.55
13043	1203715	101.55
13044	1215447	101.55
13045	1229111	101.55
13046	1342384	101.55
13047	1666816	101.55
13048	2243399	101.55
13049	2251721	101.55
13050	2258283	101.55
13051	2354260	101.55
13052	3940583	101.55
13053	3948420	101.55
13054	4003114	101.55
13055	7333750	101.55
13056	7337082	101.55
13057	1218785	101.56
13058	4989040	101.56
13059	988987	101.56
13060	4410897	101.56
13061	4440319	101.56
13062	2339239	101.56
13063	1121749	101.56
13064	1021166	101.56
13065	1053437	101.57
13066	1106694	101.57
13067	5357889	101.57
13068	3027202	101.59
13069	981729	101.61
13070	1003761	101.61
13071	1018278	101.61
13072	1081047	101.61
13073	1082007	101.61
13074	1087118	101.61
13075	1125432	101.61
13076	1129117	101.61
13077	1209087	101.61
13078	1379699	101.61
13079	2258582	101.61
13080	1129146	101.65
13081	BobWhite_c30622_180	101.66
13082	Excalibur_rep_c68899_191	101.66
13083	IAAV1101	101.66
13084	JD_c11869_1297	101.66
13085	Tdurum_contig47202_1699	101.66
13086	1079583	101.67
13087	1105851	101.67
13088	1252417	101.67
13089	3532861	101.67
13090	4003341	101.67
13091	4009572	101.67
13092	Kukri_rep_c76670_262	101.7
13093	Tdurum_contig53156_111	101.7
13094	BS00022966_51	101.7
13095	RFL_Contig996_350	101.7
13096	RFL_Contig996_818	101.7
13097	Tdurum_contig62458_179	101.7
13098	998530	101.72
13099	2255704	101.72
13100	3028740	101.72
13101	2276346	101.73
13102	2279649	101.75
13103	1082752	101.76
13104	1215070	101.76
13105	1238283	101.76
13106	4396662	101.76
13107	1003906	101.77
13108	1059488	101.77
13109	1101006	101.77
13110	1107641	101.77
13111	1114669	101.77
13112	1115571	101.77
13113	1127466	101.77
13114	1127508	101.77
13115	1129000	101.77
[truncated: 1,117,172 more chars]
