# Supplementary material for: Meta-Analysis of the QTLome of Fusarium Head Blight Resistance in Bread Wheat: Refining the Current Puzzle
Source: Front Plant Sci. 2019 Jun 13;10:727. doi: 10.3389/fpls.2019.00727 (PMC6585393; doi:10.3389/fpls.2019.00727)
Supplement: Supplementary File 2 — Maps and QTL files prepared to run the meta-analysis performed through this study. [file Data_Sheet_2.zip › Supplementary file 2/2B_QTL.txt]

mapName=2B_Venske_19
QTL1	I	ID:0	null	null	2B	1	5.2	29	24.75	21.94	27.56
QTL2	I	ID:0	null	null	2B	1	3.3	7.8	70.95	65.21	76.69
QTL3	I_and_II	ID:0	null	null	2B	1	4	12.4	73.35	67.26	79.44
QTL4	I_and_II	ID:0	null	null	2B	1	1.81	5.6	91.00	78.80	103.20
QTL5	II	ID:0	null	null	2B	1	7.6	12	72.50	69.00	76.00
QTL6	II	ID:0	null	null	2B	1	4.7	4.2	69.80	61.81	77.79
QTL7	II	ID:0	null	null	2B	1	3	22	109.79	106.57	113.01
QTL8	II	ID:0	null	null	2B	1	4.5	14.1	91.00	86.75	95.25
QTL9	II	ID:0	null	null	2B	1	3	7	81.30	72.55	90.05
QTL10	II	ID:0	null	null	2B	1	7.2	16.1	69.60	66.57	72.63
QTL11	IV	ID:0	null	null	2B	1	4.1	4	69.80	61.42	78.18
QTL12	IV	ID:0	null	null	2B	1	2.74	8.6	91.00	83.05	98.95
