# Supplementary material for: Meta-Analysis of the QTLome of Fusarium Head Blight Resistance in Bread Wheat: Refining the Current Puzzle
Source: Front Plant Sci. 2019 Jun 13;10:727. doi: 10.3389/fpls.2019.00727 (PMC6585393; doi:10.3389/fpls.2019.00727)
Supplement: Supplementary File 2 — Maps and QTL files prepared to run the meta-analysis performed through this study. [file Data_Sheet_2.zip › Supplementary file 2/2D_Map.txt]

mapName=2D_Venske_19
Organism Genus=Triticum
Organism Species=Triticum_aestivum
crossType=unknown
popSize=unknown
mappingCrossType=unknown
mappingFunction=haldane
mapUnit=cM
mapExpansion=0
mapQuality=0
locusLocation=1
chr=2D
lg=1
1	Xbarc124	0
2	Xwmc112	0
3	2247021	0
4	wsnp_RFL_Contig4030_4507626	0
5	Opata_3083924_21_PstIMspI_SNP	0
6	Opata_400407_52_PstIMseI_SNP	0
7	Opata_1589685_7_PstIMspI_SNP	0
8	M6_1807636_PstIMspI_PA	0
9	M6_1521439_PstIMspI_PA	0
10	M6_3051562_PstIMseI_PA	0
11	Opata_510600_PstIMluI_PA	0
12	Opata_131623_88_PstIMseI_SNP	0
13	M6_1935454_PstIMseI_PA	0
14	Opata_1166524_PstIMseI_PA	0
15	Opata_2565295_PstIMspI_PA	0
16	Opata_2024564_19_PstIMspI_SNP	0
17	Opata_2427150_20_PstIMseI_SNP	0
18	M6_1865845_PstIMspI_PA	0
19	M6_295101_PstIMspI_PA	0
20	Opata_1203747_26_PstIMspI_SNP	0
21	Opata_325670_PstIMluI_PA	0
22	M6_2929969_PstIMspI_PA	0
23	M6_1870176_PstIMspI_PA	0
24	Opata_100718_PstIMspI_PA	0
25	M6_1369482_PstIMseI_PA	0
26	Opata_2615043_PstIMspI_PA	0
27	M6_2297926_PstIMseI_PA	0
28	Opata_110627_PstIMseI_PA	0
29	Opata_2969554_PstIMspI_PA	0
30	Opata_1951651_PstIMseI_PA	0
31	M6_356682_PstIMseI_PA	0
32	M6_3572816_PstIMspI_PA	0
33	M6_1066249_PstIMseI_PA	0
34	M6_853183_PstIMspI_PA	0
35	Opata_3993455_12_PstIMspI_SNP	0
36	M6_533230_PstIMseI_PA	0
37	M6_173622_PstIMseI_PA	0
38	Opata_260928_34_PstIMspI_SNP	0
39	Opata_2554565_81_PstIMspI_SNP	0
40	Opata_2848_PstIMspI_PA	0
41	M6_936784_PstIMspI_PA	0
42	M6_2192861_PstIMspI_PA	0
43	Opata_2902342_60_PstIMspI_SNP	0
44	M6_2843777_PstIMspI_PA	0
45	M6_3232661_PstIMspI_PA	0
46	M6_1744731_PstIMspI_PA	0
47	Opata_932099_PstIMseI_PA	0
48	Opata_677182_PstIMspI_PA	0
49	M6_785648_PstIMseI_PA	0
50	Opata_259370_31_PstIMspI_SNP	0
51	Opata_48880_PstIMseI_PA	0
52	M6_2570752_PstIMseI_PA	0
53	M6_1893191_PstIMspI_PA	0
54	Opata_3311560_13_PstIMseI_SNP	0
55	Opata_2372430_27_PstIMspI_SNP	0
56	Opata_1640236_23_PstIMseI_SNP	0
57	M6_2957281_PstIMseI_PA	0
58	M6_3171988_PstIMseI_PA	0
59	Opata_1915225_46_PstIMspI_SNP	0
60	Opata_103223_49_PstIMseI_SNP	0
61	M6_493234_PstIMspI_PA	0
62	M6_2312645_PstIMspI_PA	0
63	M6_124266_PstIMseI_PA	0
64	Opata_995315_21_PstIMspI_SNP	0
65	M6_839753_PstIMspI_PA	0
66	Opata_131623_17_PstIMseI_SNP	0
67	Opata_1263583_68_PstIMseI_SNP	0
68	Opata_550455_69_PstIMspI_SNP	0
69	M6_1981263_PstIMspI_PA	0
70	Opata_79295_39_PstIMspI_SNP	0
71	Opata_380608_32_PstIMspI_SNP	0
72	M6_3124057_PstIMspI_PA	0
73	M6_2334637_PstIMspI_PA	0
74	Opata_1915225_66_PstIMspI_SNP	0
75	M6_3107252_PstIMspI_PA	0
76	Opata_39466_16_PstIMseI_SNP	0
77	M6_65265_PstIMspI_PA	0
78	M6_778439_PstIMseI_PA	0
79	Opata_233647_52_PstIMspI_SNP	0
80	Opata_2100875_PstIMspI_PA	0
81	Opata_2322904_PstIMspI_PA	0
82	Opata_151626_32_PstIMseI_SNP	0
83	M6_1207583_PstIMseI_PA	0
84	M6_2962570_PstIMseI_PA	0
85	M6_3551610_PstIMspI_PA	0
86	M6_504964_PstIMspI_PA	0
87	M6_1086004_PstIMspI_PA	0
88	Opata_2898150_64_PstIMspI_SNP	0
89	Opata_2332718_PstIMspI_PA	0
90	Opata_4400085_80_PstIMseI_SNP	0
91	M6_1841622_PstIMspI_PA	0
92	M6_2231731_PstIMspI_PA	0
93	M6_1134420_PstIMspI_PA	0
94	M6_2603147_PstIMspI_PA	0
95	Opata_273311_PstIMspI_PA	0
96	Opata_127302_67_PstIMluI_SNP	0
97	M6_637766_PstIMspI_PA	0
98	Opata_385616_PstIMseI_PA	0
99	Opata_2528321_45_PstIMspI_SNP	0
100	Opata_3607728_PstIMspI_PA	0
101	M6_1315976_PstIMseI_PA	0
102	Opata_2799545_PstIMspI_PA	0
103	Opata_274092_14_PstIMseI_SNP	0
104	Opata_117612_PstIMseI_PA	0
105	Opata_3079615_PstIMseI_PA	0
106	M6_2676264_PstIMspI_PA	0
107	Opata_292825_45_PstIMseI_SNP	0
108	M6_1218045_PstIMseI_PA	0
109	Opata_4195161_67_PstIMspI_SNP	0
110	Opata_2914349_6_PstIMspI_SNP	0
111	Opata_1115174_54_PstIMseI_SNP	0
112	Opata_1514454_PstIMspI_PA	0
113	Opata_1847993_4_PstIMspI_SNP	0
114	M6_2172282_PstIMspI_PA	0
115	M6_1198153_PstIMseI_PA	0
116	Opata_2342843_PstIMspI_PA	0
117	M6_1986736_PstIMspI_PA	0
118	M6_2859208_PstIMspI_PA	0
119	Opata_613612_87_PstIMseI_SNP	0
120	M6_214158_PstIMseI_PA	0
121	Opata_351361_PstIMseI_PA	0
122	M6_252321_PstIMspI_PA	0
123	Opata_2372430_53_PstIMspI_SNP	0
124	M6_1321659_PstIMspI_PA	0
125	Opata_51525_PstIMseI_PA	0
126	M6_1488706_PstIMspI_PA	0
127	M6_3340758_PstIMspI_PA	0
128	M6_1487678_PstIMseI_PA	0
129	M6_4183982_PstIMseI_PA	0
130	M6_2559380_PstIMspI_PA	0
131	Opata_2155350_8_PstIMseI_SNP	0
132	M6_1506445_PstIMspI_PA	0
133	Opata_272012_3_PstIMseI_SNP	0
134	M6_1863183_PstIMspI_PA	0
135	Opata_525490_PstIMseI_PA	0
136	M6_2931965_PstIMspI_PA	0
137	Opata_259434_PstIMseI_PA	0
138	M6_3439074_PstIMseI_PA	0
139	Opata_649986_PstIMspI_PA	0
140	M6_1968202_PstIMspI_PA	0
141	Opata_2462891_39_PstIMspI_SNP	0
142	Opata_430117_50_PstIMspI_SNP	0
143	Opata_1176130_PstIMseI_PA	0
144	Opata_3944140_71_PstIMspI_SNP	0
145	Opata_400407_79_PstIMseI_SNP	0
146	M6_81952_PstIMseI_PA	0
147	Opata_2168871_PstIMspI_PA	0
148	M6_1338901_PstIMspI_PA	0
149	Opata_259370_8_PstIMspI_SNP	0
150	Opata_2092699_4_PstIMspI_SNP	0
151	Opata_2045380_57_PstIMspI_SNP	0
152	M6_851338_PstIMspI_PA	0
153	M6_2256585_PstIMspI_PA	0
154	Opata_3540166_76_PstIMspI_SNP	0
155	M6_341494_PstIMspI_PA	0
156	M6_1404284_PstIMseI_PA	0
157	Opata_840218_17_PstIMseI_SNP	0
158	Opata_318077_PstIMluI_PA	0
159	M6_111936_PstIMseI_PA	0
160	Opata_259370_26_PstIMspI_SNP	0
161	Opata_3516803_30_PstIMspI_SNP	0
162	Opata_2053064_21_PstIMspI_SNP	0
163	M6_3001561_PstIMspI_PA	0
164	M6_1332605_PstIMspI_PA	0
165	M6_552352_PstIMspI_PA	0
166	Opata_173360_23_PstIMseI_SNP	0
167	Opata_1587137_PstIMluI_PA	0
168	M6_312194_PstIMspI_PA	0
169	M6_2587870_PstIMspI_PA	0
170	Opata_492284_79_PstIMseI_SNP	0
171	Opata_3336462_44_PstIMseI_SNP	0
172	M6_3033462_PstIMspI_PA	0
173	M6_801061_PstIMspI_PA	0
174	Opata_840218_11_PstIMseI_SNP	0
175	M6_1531072_PstIMseI_PA	0
176	M6_3225142_PstIMspI_PA	0
177	M6_1643354_PstIMseI_PA	0
178	M6_1314693_PstIMseI_PA	0
179	Opata_5139_22_PstIMspI_SNP	0
180	M6_1252239_PstIMseI_PA	0
181	Opata_1115174_22_PstIMseI_SNP	0
182	M6_589487_PstIMspI_PA	0
183	M6_854210_PstIMseI_PA	0
184	M6_20763_PstIMspI_PA	0
185	M6_4077529_PstIMseI_PA	0
186	Opata_358960_67_PstIMspI_SNP	0
187	M6_2769168_PstIMspI_PA	0
188	M6_298203_PstIMseI_PA	0
189	Opata_840218_21_PstIMseI_SNP	0
190	Opata_507629_63_PstIMseI_SNP	0
191	M6_1239588_PstIMseI_PA	0
192	Opata_1945593_PstIMspI_PA	0
193	Opata_883833_PstIMseI_PA	0
194	M6_1533748_PstIMspI_PA	0
195	M6_3603848_PstIMspI_PA	0
196	Opata_1687815_14_PstIMspI_SNP	0
197	M6_1278989_PstIMseI_PA	0
198	M6_1141335_PstIMspI_PA	0
199	Opata_2113485_16_PstIMspI_SNP	0
200	M6_2378268_PstIMspI_PA	0
201	M6_339107_PstIMspI_PA	0
202	Opata_1974832_PstIMspI_PA	0
203	Opata_995315_39_PstIMspI_SNP	0
204	Opata_440822_60_PstIMseI_SNP	0
205	Opata_1897986_PstIMspI_PA	0
206	Opata_39466_15_PstIMseI_SNP	0
207	M6_818369_PstIMspI_PA	0
208	Opata_291039_40_PstIMseI_SNP	0
209	Opata_2582992_7_PstIMseI_SNP	0
210	Opata_291039_36_PstIMseI_SNP	0
211	M6_616056_PstIMseI_PA	0
212	M6_1784051_PstIMspI_PA	0
213	M6_356049_PstIMspI_PA	0
214	Opata_1805119_24_PstIMspI_SNP	0
215	Opata_4173182_PstIMspI_PA	0
216	M6_2400011_PstIMspI_PA	0
217	M6_1272517_PstIMspI_PA	0
218	M6_922073_PstIMseI_PA	0
219	Opata_1115174_45_PstIMseI_SNP	0
220	Opata_3311560_81_PstIMseI_SNP	0
221	Opata_502501_28_PstIMspI_SNP	0
222	M6_3683089_PstIMseI_PA	0
223	Opata_3944140_69_PstIMspI_SNP	0
224	Opata_1859694_58_PstIMspI_SNP	0
225	M6_1677636_PstIMspI_PA	0
226	M6_2855830_PstIMspI_PA	0
227	Opata_1862313_53_PstIMspI_SNP	0
228	M6_328792_PstIMspI_PA	0
229	Opata_1862313_27_PstIMspI_SNP	0
230	M6_707773_PstIMspI_PA	0
231	M6_1564617_PstIMspI_PA	0
232	M6_780428_PstIMseI_PA	0
233	M6_2669627_PstIMspI_PA	0
234	M6_3516300_PstIMspI_PA	0
235	M6_3006_PstIMseI_PA	0
236	M6_935330_PstIMspI_PA	0
237	M6_3824228_PstIMseI_PA	0
238	Opata_2261_PstIMseI_PA	0
239	M6_649083_PstIMseI_PA	0
240	M6_2768215_PstIMspI_PA	0
241	M6_494074_PstIMspI_PA	0
242	M6_3844168_PstIMseI_PA	0
243	Opata_137316_PstIMseI_PA	0
244	Opata_2727031_PstIMspI_PA	0
245	M6_3385062_PstIMseI_PA	0
246	M6_410787_PstIMseI_PA	0
247	M6_2149588_PstIMspI_PA	0
248	M6_2598828_PstIMspI_PA	0
249	M6_726035_PstIMseI_PA	0
250	M6_413631_PstIMspI_PA	0
251	M6_53087_PstIMseI_PA	0
252	M6_1980753_PstIMspI_PA	0
253	M6_3532333_PstIMseI_PA	0
254	Opata_4063387_PstIMseI_PA	0
255	M6_649133_PstIMseI_PA	0
256	M6_494840_PstIMseI_PA	0
257	M6_40457_PstIMseI_PA	0
258	M6_270273_PstIMseI_PA	0
259	M6_591604_PstIMspI_PA	0
260	M6_469170_PstIMspI_PA	0
261	M6_2812199_PstIMspI_PA	0
262	M6_1340139_PstIMseI_PA	0
263	M6_635481_PstIMspI_PA	0
264	M6_2676509_PstIMseI_PA	0
265	M6_843548_PstIMseI_PA	0
266	M6_3146664_PstIMseI_PA	0
267	M6_2660059_PstIMseI_PA	0
268	M6_118338_PstIMspI_PA	0
269	M6_683543_PstIMspI_PA	0
270	M6_36231_PstIMseI_PA	0
271	M6_537914_PstIMseI_PA	0
272	Opata_896952_PstIMseI_PA	0
273	Opata_553662_PstIMspI_PA	0
274	M6_1198049_PstIMspI_PA	0
275	M6_2806291_PstIMseI_PA	0
276	M6_1320066_PstIMspI_PA	0
277	M6_2993357_PstIMspI_PA	0
278	Opata_436117_PstIMseI_PA	0
279	Opata_699149_PstIMspI_PA	0
280	M6_3242583_PstIMspI_PA	0
281	M6_1557133_PstIMspI_PA	0
282	M6_1595344_PstIMseI_PA	0
283	Opata_751687_PstIMspI_PA	0
284	M6_748531_PstIMseI_PA	0
285	Opata_1611769_PstIMspI_PA	0
286	M6_1087355_PstIMseI_PA	0
287	M6_1664102_PstIMseI_PA	0
288	M6_256489_PstIMspI_PA	0
289	M6_11420_PstIMseI_PA	0
290	Opata_1060476_PstIMseI_PA	0
291	M6_232022_PstIMseI_PA	0
292	Opata_3522986_PstIMseI_PA	0
293	Opata_625344_PstIMseI_PA	0
294	M6_52547_PstIMseI_PA	0
295	M6_377571_PstIMspI_PA	0
296	Opata_1012550_2_PstIMseI_SNP	0
297	M6_75156_PstIMseI_PA	0
298	M6_979000_PstIMseI_PA	0
299	Opata_731363_PstIMspI_PA	0
300	M6_903250_PstIMseI_PA	0
301	M6_2371277_PstIMspI_PA	0
302	M6_1890502_PstIMspI_PA	0
303	M6_1595914_PstIMspI_PA	0
304	M6_254737_PstIMseI_PA	0
305	M6_781961_PstIMspI_PA	0
306	M6_479922_PstIMspI_PA	0
307	M6_343090_PstIMspI_PA	0
308	Opata_1170542_PstIMspI_PA	0
309	M6_360801_PstIMspI_PA	0
310	M6_408446_PstIMseI_PA	0
311	M6_1620575_PstIMspI_PA	0
312	M6_1000844_PstIMspI_PA	0
313	M6_783950_PstIMspI_PA	0
314	M6_2076859_PstIMspI_PA	0
315	M6_326985_PstIMseI_PA	0
316	M6_140518_PstIMseI_PA	0
317	M6_181243_PstIMseI_PA	0
318	M6_718455_PstIMseI_PA	0
319	M6_1428258_PstIMspI_PA	0
320	M6_1182760_PstIMseI_PA	0
321	Opata_1569042_PstIMluI_PA	0
322	M6_85962_PstIMseI_PA	0
323	M6_2254145_PstIMseI_PA	0
324	M6_1154686_PstIMseI_PA	0
325	M6_1425684_PstIMseI_PA	0
326	Opata_3093404_PstIMspI_PA	0
327	M6_3053893_PstIMspI_PA	0
328	M6_536411_PstIMseI_PA	0
329	M6_1278690_PstIMseI_PA	0
330	M6_601708_PstIMseI_PA	0
331	M6_3505999_PstIMspI_PA	0
332	M6_569832_PstIMseI_PA	0
333	M6_1651042_PstIMseI_PA	0
334	M6_782764_PstIMseI_PA	0
335	Opata_3995628_PstIMspI_PA	0
336	M6_738282_PstIMseI_PA	0
337	M6_341139_PstIMseI_PA	0
338	M6_811696_PstIMseI_PA	0
339	M6_31823_PstIMseI_PA	0
340	Opata_353900_PstIMseI_PA	0
341	M6_44863_PstIMseI_PA	0
342	M6_2341437_PstIMspI_PA	0
343	M6_143794_PstIMseI_PA	0
344	M6_377142_PstIMspI_PA	0
345	M6_1137040_PstIMspI_PA	0
346	M6_38611_PstIMseI_PA	0
347	M6_243433_PstIMspI_PA	0
348	M6_2281468_PstIMspI_PA	0
349	M6_1530630_PstIMspI_PA	0
350	M6_1079748_PstIMspI_PA	0
351	M6_3534590_PstIMspI_PA	0
352	Opata_2302743_PstIMspI_PA	0
353	M6_277399_PstIMseI_PA	0
354	M6_1752051_PstIMspI_PA	0
355	M6_894553_PstIMseI_PA	0
356	M6_835674_PstIMseI_PA	0
357	M6_2960163_PstIMspI_PA	0
358	M6_2810224_PstIMseI_PA	0
359	M6_2452877_PstIMspI_PA	0
360	Opata_3256078_PstIMseI_PA	0
361	M6_37264_PstIMseI_PA	0
362	M6_553354_PstIMspI_PA	0
363	M6_824712_PstIMseI_PA	0
364	M6_297642_PstIMseI_PA	0
365	M6_1438946_PstIMseI_PA	0
366	M6_33099_PstIMseI_PA	0
367	M6_1272513_PstIMspI_PA	0
368	Opata_681698_PstIMseI_PA	0
369	Opata_581758_PstIMseI_PA	0
370	M6_136371_PstIMseI_PA	0
371	M6_456123_PstIMseI_PA	0
372	M6_50538_PstIMspI_PA	0
373	M6_1065816_PstIMspI_PA	0
374	M6_963781_PstIMseI_PA	0
375	M6_1322200_PstIMspI_PA	0
376	M6_193697_PstIMseI_PA	0
377	M6_637188_PstIMspI_PA	0
378	M6_1595476_PstIMspI_PA	0
379	M6_1123176_PstIMspI_PA	0
380	M6_2560340_PstIMspI_PA	0
381	Opata_127749_PstIMseI_PA	0
382	Opata_648670_PstIMseI_PA	0
383	M6_188839_PstIMseI_PA	0
384	M6_2658099_PstIMseI_PA	0
385	M6_2752838_PstIMspI_PA	0
386	Opata_490647_PstIMseI_PA	0
387	M6_1069299_PstIMseI_PA	0
388	Opata_1989925_PstIMluI_PA	0
389	M6_1319505_PstIMspI_PA	0
390	M6_183272_PstIMseI_PA	0
391	Opata_307522_PstIMspI_PA	0
392	Opata_297319_PstIMspI_PA	0
393	M6_793353_PstIMspI_PA	0
394	Opata_1788493_PstIMspI_PA	0
395	M6_2393004_PstIMspI_PA	0
396	Opata_1400929_PstIMspI_PA	0
397	M6_17289_PstIMseI_PA	0
398	M6_2892332_PstIMspI_PA	0
399	M6_697490_PstIMspI_PA	0
400	M6_380953_PstIMspI_PA	0
401	M6_846252_PstIMseI_PA	0
402	Opata_1791917_PstIMspI_PA	0
403	M6_432090_PstIMspI_PA	0
404	M6_296395_PstIMseI_PA	0
405	M6_2247591_PstIMseI_PA	0
406	Opata_274930_PstIMseI_PA	0
407	Opata_179845_PstIMseI_PA	0
408	M6_2604383_PstIMspI_PA	0
409	Opata_380949_PstIMseI_PA	0
410	M6_434615_PstIMseI_PA	0
411	M6_1626036_PstIMspI_PA	0
412	M6_197795_PstIMseI_PA	0
413	M6_3211040_PstIMspI_PA	0
414	M6_1215109_PstIMspI_PA	0
415	M6_216317_PstIMseI_PA	0
416	M6_6379_PstIMseI_PA	0
417	Opata_296945_PstIMseI_PA	0
418	Opata_336624_PstIMspI_PA	0
419	Opata_3358400_PstIMspI_PA	0
420	M6_497739_PstIMspI_PA	0
421	M6_526260_PstIMspI_PA	0
422	M6_12091_PstIMseI_PA	0
423	M6_51411_PstIMseI_PA	0
424	Opata_2087148_PstIMseI_PA	0
425	M6_2371578_PstIMseI_PA	0
426	Opata_941880_PstIMspI_PA	0
427	M6_430637_PstIMseI_PA	0
428	Opata_1183465_PstIMspI_PA	0
429	M6_162981_PstIMseI_PA	0
430	M6_3145635_PstIMspI_PA	0
431	M6_798223_PstIMseI_PA	0
432	M6_2832215_PstIMspI_PA	0
433	M6_3331915_PstIMseI_PA	0
434	Opata_2520_PstIMspI_PA	0
435	M6_620255_PstIMspI_PA	0
436	M6_1612643_PstIMspI_PA	0
437	M6_124959_PstIMseI_PA	0
438	M6_814962_PstIMluI_PA	0
439	M6_287504_PstIMseI_PA	0
440	Opata_359238_PstIMseI_PA	0
441	Opata_401860_PstIMseI_PA	0
442	M6_340931_PstIMspI_PA	0
443	M6_2038061_PstIMspI_PA	0
444	M6_1968993_PstIMspI_PA	0
445	Opata_619049_PstIMseI_PA	0
446	M6_788638_PstIMseI_PA	0
447	M6_3362067_PstIMspI_PA	0
448	M6_3080574_PstIMspI_PA	0
449	M6_1534503_PstIMspI_PA	0
450	M6_1315589_PstIMspI_PA	0
451	Opata_3725147_PstIMseI_PA	0
452	M6_221291_PstIMseI_PA	0
453	M6_1590838_PstIMspI_PA	0
454	M6_1432048_PstIMspI_PA	0
455	M6_244823_PstIMspI_PA	0
456	Opata_760269_PstIMseI_PA	0
457	M6_52929_PstIMspI_PA	0
458	M6_419938_PstIMspI_PA	0
459	M6_1769942_PstIMspI_PA	0
460	M6_2746878_PstIMseI_PA	0
461	M6_685400_PstIMspI_PA	0
462	M6_664282_PstIMseI_PA	0
463	M6_1876853_PstIMspI_PA	0
464	M6_236729_PstIMseI_PA	0
465	Opata_329293_PstIMseI_PA	0
466	M6_419652_PstIMspI_PA	0
467	M6_1040766_PstIMspI_PA	0
468	M6_748327_PstIMspI_PA	0
469	M6_2028212_PstIMseI_PA	0
470	Opata_2595728_PstIMspI_PA	0
471	M6_1596214_PstIMseI_PA	0
472	Opata_167992_PstIMspI_PA	0
473	Opata_204137_PstIMseI_PA	0
474	Opata_3701308_PstIMspI_PA	0
475	Opata_21646_PstIMseI_PA	0
476	M6_1222261_PstIMspI_PA	0
477	Opata_666521_PstIMseI_PA	0
478	M6_1264968_PstIMseI_PA	0
479	M6_91733_PstIMseI_PA	0
480	M6_555719_PstIMseI_PA	0
481	M6_2071099_PstIMseI_PA	0
482	Opata_1183787_PstIMspI_PA	0
483	M6_2007149_PstIMspI_PA	0
484	M6_55825_PstIMseI_PA	0
485	M6_946264_PstIMseI_PA	0
486	Opata_341196_PstIMseI_PA	0
487	M6_364046_PstIMspI_PA	0
488	M6_759890_PstIMseI_PA	0
489	M6_319654_PstIMspI_PA	0
490	Opata_1070068_PstIMseI_PA	0
491	M6_366228_PstIMseI_PA	0
492	M6_129577_PstIMseI_PA	0
493	Opata_149177_PstIMluI_PA	0
494	M6_418622_PstIMseI_PA	0
495	Opata_2535782_PstIMspI_PA	0
496	M6_361472_PstIMspI_PA	0
497	Opata_3024107_PstIMspI_PA	0
498	M6_2379956_PstIMspI_PA	0
499	M6_372307_PstIMseI_PA	0
500	M6_729667_PstIMspI_PA	0
501	M6_2253872_PstIMspI_PA	0
502	M6_1707438_PstIMspI_PA	0
503	M6_302671_PstIMseI_PA	0
504	M6_902556_PstIMseI_PA	0
505	M6_475237_PstIMspI_PA	0
506	M6_403322_PstIMseI_PA	0
507	Opata_271749_PstIMseI_PA	0
508	M6_1058413_PstIMspI_PA	0
509	M6_131493_PstIMseI_PA	0
510	M6_660412_PstIMspI_PA	0
511	M6_1844369_PstIMseI_PA	0
512	M6_505524_PstIMspI_PA	0
513	M6_805822_PstIMspI_PA	0
514	M6_2554903_PstIMspI_PA	0
515	M6_335246_PstIMseI_PA	0
516	M6_100945_PstIMseI_PA	0
517	M6_4203110_PstIMseI_PA	0
518	Opata_240582_PstIMseI_PA	0
519	M6_308406_PstIMseI_PA	0
520	M6_943317_PstIMseI_PA	0
521	M6_544366_PstIMspI_PA	0
522	M6_3891332_PstIMseI_PA	0
523	M6_761418_PstIMspI_PA	0
524	M6_391130_PstIMspI_PA	0
525	M6_1514063_PstIMspI_PA	0
526	M6_1509437_PstIMspI_PA	0
527	M6_210646_PstIMseI_PA	0
528	Opata_585787_PstIMluI_PA	0
529	M6_8794_PstIMspI_PA	0
530	M6_514595_PstIMspI_PA	0
531	M6_572012_PstIMseI_PA	0
532	M6_605295_PstIMspI_PA	0
533	M6_1730377_PstIMseI_PA	0
534	M6_377939_PstIMluI_PA	0
535	M6_932092_PstIMseI_PA	0
536	M6_1000393_PstIMseI_PA	0
537	M6_1325614_PstIMspI_PA	0
538	M6_727580_PstIMseI_PA	0
539	M6_3275042_PstIMspI_PA	0
540	M6_927712_PstIMseI_PA	0
541	M6_2931048_PstIMseI_PA	0
542	M6_142281_PstIMseI_PA	0
543	M6_1226956_PstIMseI_PA	0
544	M6_290257_PstIMseI_PA	0
545	M6_38729_PstIMseI_PA	0
546	M6_1750900_PstIMspI_PA	0
547	M6_1385297_PstIMseI_PA	0
548	M6_873893_PstIMspI_PA	0
549	M6_876676_PstIMspI_PA	0
550	M6_3320457_PstIMspI_PA	0
551	M6_112004_PstIMseI_PA	0
552	M6_10674_PstIMspI_PA	0
553	M6_600308_PstIMseI_PA	0
554	M6_69243_PstIMseI_PA	0
555	M6_328499_PstIMspI_PA	0
556	M6_3092477_PstIMspI_PA	0
557	M6_156701_PstIMseI_PA	0
558	M6_435481_PstIMspI_PA	0
559	M6_317918_PstIMluI_PA	0
560	M6_1025328_PstIMseI_PA	0
561	M6_808701_PstIMspI_PA	0
562	M6_30121_PstIMseI_PA	0
563	Opata_432268_PstIMseI_PA	0
564	M6_423694_PstIMseI_PA	0
565	M6_1363764_PstIMseI_PA	0
566	M6_2480044_PstIMspI_PA	0
567	M6_294949_PstIMseI_PA	0
568	M6_2167546_PstIMseI_PA	0
569	M6_817327_PstIMspI_PA	0
570	M6_947032_PstIMseI_PA	0
571	M6_327607_PstIMseI_PA	0
572	M6_874615_PstIMspI_PA	0
573	M6_719382_PstIMspI_PA	0
574	M6_1268481_PstIMseI_PA	0
575	M6_389113_PstIMseI_PA	0
576	M6_1727354_PstIMspI_PA	0
577	M6_334257_PstIMseI_PA	0
578	M6_2546210_PstIMspI_PA	0
579	M6_383098_PstIMseI_PA	0
580	M6_3519200_PstIMspI_PA	0
581	M6_4260982_PstIMseI_PA	0
582	M6_1313273_PstIMseI_PA	0
583	M6_3498018_PstIMseI_PA	0
584	M6_512258_PstIMseI_PA	0
585	M6_1214107_PstIMseI_PA	0
586	M6_1255934_PstIMseI_PA	0
587	M6_810943_PstIMseI_PA	0
588	M6_605839_PstIMspI_PA	0
589	M6_278930_PstIMspI_PA	0
590	M6_114319_PstIMseI_PA	0
591	M6_23516_PstIMseI_PA	0
592	M6_2980486_PstIMspI_PA	0
593	M6_2217110_PstIMspI_PA	0
594	M6_3384234_PstIMspI_PA	0
595	Opata_1032392_PstIMseI_PA	0
596	M6_199609_PstIMseI_PA	0
597	M6_1502923_PstIMseI_PA	0
598	M6_778099_PstIMspI_PA	0
599	M6_877896_PstIMspI_PA	0
600	M6_939081_PstIMseI_PA	0
601	M6_170018_PstIMseI_PA	0
602	M6_321417_PstIMspI_PA	0
603	M6_3081983_PstIMspI_PA	0
604	Opata_2821362_PstIMspI_PA	0
605	Opata_2140609_PstIMspI_PA	0
606	M6_38028_PstIMseI_PA	0
607	M6_499037_PstIMspI_PA	0
608	M6_502836_PstIMspI_PA	0
609	M6_1077328_PstIMspI_PA	0
610	M6_3305236_PstIMseI_PA	0
611	M6_391861_PstIMseI_PA	0
612	M6_2327401_PstIMseI_PA	0
613	M6_3101701_PstIMspI_PA	0
614	Opata_987921_PstIMseI_PA	0
615	M6_1078076_PstIMseI_PA	0
616	M6_838059_PstIMspI_PA	0
617	M6_370748_PstIMseI_PA	0
618	M6_3138594_PstIMspI_PA	0
619	M6_2208641_PstIMseI_PA	0
620	Opata_82765_PstIMseI_PA	0
621	Opata_3085243_PstIMspI_PA	0
622	Opata_9524_PstIMseI_PA	0
623	M6_62261_PstIMseI_PA	0
624	Opata_3269600_PstIMspI_PA	0
625	Opata_1911023_PstIMseI_PA	0
626	Opata_1392694_PstIMspI_PA	0
627	M6_791058_PstIMspI_PA	0
628	M6_306428_PstIMspI_PA	0
629	M6_1353164_PstIMspI_PA	0
630	M6_1032675_PstIMseI_PA	0
631	M6_957270_PstIMseI_PA	0
632	Opata_984742_PstIMspI_PA	0
633	M6_819617_PstIMspI_PA	0
634	Opata_1972592_PstIMspI_PA	0
635	M6_3492655_PstIMspI_PA	0
636	Opata_25918_PstIMspI_PA	0
637	M6_2331746_PstIMspI_PA	0
638	M6_1452701_PstIMluI_PA	0
639	Opata_3476852_PstIMspI_PA	0
640	Opata_427295_PstIMseI_PA	0
641	M6_485133_PstIMspI_PA	0
642	M6_651400_PstIMspI_PA	0
643	Opata_2138895_PstIMluI_PA	0
644	M6_1939785_PstIMseI_PA	0
645	Opata_2248179_PstIMseI_PA	0
646	M6_730482_PstIMseI_PA	0
647	Opata_1602644_PstIMspI_PA	0
648	Opata_89053_PstIMspI_PA	0
649	Opata_19141_PstIMseI_PA	0
650	Opata_2882834_PstIMspI_PA	0
651	M6_463677_PstIMseI_PA	0
652	Opata_3112751_PstIMspI_PA	0
653	M6_801594_PstIMspI_PA	0
654	M6_2722751_PstIMspI_PA	0
655	M6_2603930_PstIMspI_PA	0
656	M6_3095560_PstIMspI_PA	0
657	Opata_3439_PstIMspI_PA	0
658	Opata_158737_PstIMspI_PA	0
659	Opata_2887228_PstIMspI_PA	0
660	M6_1697610_PstIMspI_PA	0
661	M6_3352234_PstIMspI_PA	0
662	M6_2538873_PstIMspI_PA	0
663	M6_183520_PstIMspI_PA	0
664	M6_3297043_PstIMspI_PA	0
665	M6_2958707_PstIMspI_PA	0
666	M6_677278_PstIMspI_PA	0
667	M6_733037_PstIMseI_PA	0
668	M6_1817563_PstIMspI_PA	0
669	M6_80088_PstIMseI_PA	0
670	M6_607292_PstIMspI_PA	0
671	M6_244551_PstIMseI_PA	0
672	Opata_1016648_PstIMseI_PA	0
673	M6_2606443_PstIMspI_PA	0
674	M6_2051541_PstIMspI_PA	0
675	M6_938784_PstIMspI_PA	0
676	M6_85116_PstIMseI_PA	0
677	Opata_177189_PstIMseI_PA	0
678	M6_3499620_PstIMspI_PA	0
679	M6_732872_PstIMspI_PA	0
680	M6_498801_PstIMspI_PA	0
681	M6_922978_PstIMseI_PA	0
682	M6_1749382_PstIMspI_PA	0
683	M6_409646_PstIMseI_PA	0
684	M6_1074002_PstIMspI_PA	0
685	M6_1143750_PstIMseI_PA	0
686	M6_1544374_PstIMspI_PA	0
687	M6_170851_PstIMseI_PA	0
688	Opata_1023587_18_PstIMspI_SNP	0
689	Opata_548965_PstIMspI_PA	0
690	Opata_2218155_PstIMspI_PA	0
691	Opata_1632067_PstIMseI_PA	0
692	Opata_2607418_PstIMspI_PA	0
693	Opata_2162901_PstIMspI_PA	0
694	Opata_1614780_PstIMspI_PA	0
695	Opata_238586_PstIMspI_PA	0
696	Opata_988416_PstIMseI_PA	0
697	Opata_366527_PstIMspI_PA	0
698	Opata_3938335_PstIMspI_PA	0
699	Opata_2187892_PstIMspI_PA	0
700	Opata_286873_PstIMseI_PA	0
701	Opata_860601_PstIMspI_PA	0
702	Opata_2737130_PstIMspI_PA	0
703	Opata_2446570_PstIMspI_PA	0
704	Opata_1845520_PstIMspI_PA	0
705	Opata_78097_PstIMseI_PA	0
706	Opata_1665463_PstIMspI_PA	0
707	Opata_301359_PstIMseI_PA	0
708	Opata_151335_PstIMseI_PA	0
709	Opata_2617362_PstIMspI_PA	0
710	Opata_2593937_PstIMseI_PA	0
711	Opata_3474835_PstIMspI_PA	0
712	Opata_2127869_PstIMspI_PA	0
713	Opata_3684550_PstIMspI_PA	0
714	Opata_308550_PstIMspI_PA	0
715	Opata_1717268_PstIMspI_PA	0
716	Opata_485140_PstIMspI_PA	0
717	Opata_3120075_PstIMspI_PA	0
718	Opata_242289_PstIMspI_PA	0
719	Opata_169531_PstIMseI_PA	0
720	Opata_1736187_PstIMspI_PA	0
721	Opata_1848694_PstIMspI_PA	0
722	Opata_473248_PstIMspI_PA	0
723	Opata_1170215_PstIMspI_PA	0
724	Opata_1559642_PstIMspI_PA	0
725	Opata_2014889_PstIMspI_PA	0
726	Opata_2263516_PstIMspI_PA	0
727	Opata_660606_PstIMspI_PA	0
728	Opata_402257_PstIMspI_PA	0
729	Opata_2318632_PstIMspI_PA	0
730	Opata_2376223_PstIMspI_PA	0
731	Opata_71285_PstIMseI_PA	0
732	Opata_1641193_PstIMspI_PA	0
733	Opata_1628140_PstIMspI_PA	0
734	Opata_145342_PstIMspI_PA	0
735	Opata_3806637_PstIMseI_PA	0
736	Opata_4171311_PstIMspI_PA	0
737	Opata_1773905_PstIMspI_PA	0
738	Opata_4440501_PstIMseI_PA	0
739	Opata_3987700_PstIMspI_PA	0
740	Opata_309684_PstIMspI_PA	0
741	Opata_331788_PstIMspI_PA	0
742	Opata_2658314_PstIMspI_PA	0
743	M6_338269_PstIMspI_PA	0
744	Opata_546647_PstIMseI_PA	0
745	Opata_2870883_PstIMspI_PA	0
746	M6_1080172_PstIMspI_PA	0
747	Opata_466247_PstIMseI_PA	0
748	Opata_3681896_PstIMspI_PA	0
749	Opata_247781_PstIMseI_PA	0
750	Opata_1937302_PstIMspI_PA	0
751	Opata_1605731_PstIMseI_PA	0
752	Opata_319952_PstIMspI_PA	0
753	Opata_2766437_PstIMspI_PA	0
754	M6_353585_PstIMseI_PA	0
755	Opata_77811_PstIMspI_PA	0
756	M6_243576_PstIMspI_PA	0
757	Opata_3125155_PstIMspI_PA	0
758	Opata_1926813_PstIMspI_PA	0
759	Opata_689918_PstIMspI_PA	0
760	M6_90091_PstIMseI_PA	0
761	M6_68323_PstIMseI_PA	0
762	Opata_64701_PstIMspI_PA	0
763	M6_1998821_PstIMspI_PA	0
764	Opata_112330_PstIMspI_PA	0
765	Opata_10345_PstIMspI_PA	0
766	M6_1319933_PstIMspI_PA	0
767	M6_2785995_PstIMseI_PA	0
768	M6_1360305_PstIMspI_PA	0
769	Opata_1918716_PstIMspI_PA	0
770	M6_3440062_PstIMseI_PA	0
771	Opata_2015116_PstIMspI_PA	0
772	M6_168273_PstIMspI_PA	0
773	M6_119837_PstIMseI_PA	0
774	M6_1655040_PstIMspI_PA	0
775	Opata_2226339_PstIMspI_PA	0
776	Opata_3463152_PstIMspI_PA	0
777	M6_244365_PstIMseI_PA	0
778	Opata_676337_PstIMseI_PA	0
779	Opata_2394949_PstIMspI_PA	0
780	Opata_682758_PstIMseI_PA	0
781	M6_2134747_PstIMspI_PA	0
782	Opata_321322_PstIMseI_PA	0
783	Opata_1215746_PstIMspI_PA	0
784	M6_417577_PstIMspI_PA	0
785	Opata_310522_PstIMspI_PA	0
786	Opata_2454266_PstIMspI_PA	0
787	Opata_1771760_PstIMspI_PA	0
788	Opata_1710166_PstIMspI_PA	0
789	Opata_145223_PstIMspI_PA	0
790	Opata_1551269_PstIMspI_PA	0
791	Opata_2254581_PstIMspI_PA	0
792	M6_625434_PstIMseI_PA	0
793	Opata_1301233_PstIMspI_PA	0
794	Opata_2856940_PstIMspI_PA	0
795	M6_2926897_PstIMspI_PA	0
796	Opata_1843345_PstIMspI_PA	0
797	M6_2910303_PstIMseI_PA	0
798	Opata_476783_PstIMspI_PA	0
799	M6_873317_PstIMseI_PA	0
800	Opata_1408062_PstIMspI_PA	0
801	Opata_945305_PstIMspI_PA	0
802	Opata_3413419_PstIMspI_PA	0
803	M6_15096_PstIMseI_PA	0
804	M6_756376_PstIMseI_PA	0
805	Opata_1478433_PstIMspI_PA	0
806	Opata_3563755_PstIMspI_PA	0
807	Opata_2964109_PstIMspI_PA	0
808	Opata_2413093_PstIMspI_PA	0
809	Opata_3151088_PstIMspI_PA	0
810	M6_387334_PstIMspI_PA	0
811	Opata_2800008_PstIMspI_PA	0
812	M6_1676543_PstIMspI_PA	0
813	M6_3030723_PstIMspI_PA	0
814	M6_1965193_PstIMspI_PA	0
815	Opata_4039554_PstIMspI_PA	0
816	M6_1182968_PstIMspI_PA	0
817	M6_2560988_PstIMspI_PA	0
818	M6_3864617_PstIMseI_PA	0
819	Opata_4048586_PstIMspI_PA	0
820	Opata_1846597_PstIMspI_PA	0
821	Opata_76464_PstIMspI_PA	0
822	M6_1261994_PstIMspI_PA	0
823	Opata_1726081_PstIMspI_PA	0
824	Opata_4101055_PstIMspI_PA	0
825	M6_529559_PstIMseI_PA	0
826	M6_1900634_PstIMspI_PA	0
827	M6_2333981_PstIMspI_PA	0
828	M6_16556_PstIMseI_PA	0
829	M6_120239_PstIMseI_PA	0
830	Opata_418576_PstIMspI_PA	0
831	M6_3298762_PstIMspI_PA	0
832	Opata_3562324_PstIMspI_PA	0
833	Opata_654910_PstIMspI_PA	0
834	Opata_233980_PstIMspI_PA	0
835	M6_3134538_PstIMspI_PA	0
836	Opata_1768724_PstIMspI_PA	0
837	M6_2900898_PstIMseI_PA	0
838	Opata_1627070_PstIMspI_PA	0
839	M6_1784091_PstIMspI_PA	0
840	Opata_2602887_PstIMspI_PA	0
841	Opata_396231_PstIMspI_PA	0
842	Opata_1526267_PstIMspI_PA	0
843	Opata_3796757_PstIMspI_PA	0
844	Opata_3332478_PstIMspI_PA	0
845	Opata_2415935_PstIMspI_PA	0
846	Opata_3750843_PstIMspI_PA	0
847	M6_3505228_PstIMspI_PA	0
848	Opata_851032_PstIMseI_PA	0
849	Opata_1083975_PstIMseI_PA	0
850	Opata_3670705_PstIMspI_PA	0
851	Opata_1411922_PstIMspI_PA	0
852	Opata_1568879_PstIMspI_PA	0
853	Opata_2613864_PstIMspI_PA	0
854	M6_594457_PstIMspI_PA	0
855	Opata_2358869_PstIMspI_PA	0
856	Opata_3243045_PstIMspI_PA	0
857	Opata_391967_PstIMluI_PA	0
858	Opata_3115476_PstIMspI_PA	0
859	Opata_1027664_PstIMspI_PA	0
860	Opata_63000_PstIMluI_PA	0
861	M6_622247_PstIMspI_PA	0
862	Opata_2772135_PstIMspI_PA	0
863	Opata_3021259_PstIMspI_PA	0
864	Opata_464241_PstIMspI_PA	0
865	Opata_1541335_PstIMseI_PA	0
866	Opata_475435_PstIMseI_PA	0
867	Opata_3223168_PstIMspI_PA	0
868	Opata_341619_PstIMspI_PA	0
869	M6_873595_PstIMspI_PA	0
870	Opata_3452267_PstIMspI_PA	0
871	M6_705859_PstIMseI_PA	0
872	Opata_1693495_PstIMspI_PA	0
873	Opata_220567_PstIMspI_PA	0
874	M6_983692_PstIMspI_PA	0
875	Opata_4021481_PstIMspI_PA	0
876	Opata_2848875_PstIMspI_PA	0
877	Opata_3257315_PstIMspI_PA	0
878	Opata_3568370_PstIMspI_PA	0
879	Opata_1541474_PstIMspI_PA	0
880	Opata_242947_PstIMseI_PA	0
881	Opata_2209048_PstIMspI_PA	0
882	M6_1877161_PstIMspI_PA	0
883	Opata_1504548_PstIMspI_PA	0
884	Opata_221820_PstIMseI_PA	0
885	Opata_542140_PstIMseI_PA	0
886	Opata_881976_PstIMseI_PA	0
887	Opata_533955_PstIMseI_PA	0
888	Opata_651863_PstIMspI_PA	0
889	Opata_534874_PstIMseI_PA	0
890	Opata_2078523_PstIMspI_PA	0
891	Opata_2987446_PstIMspI_PA	0
892	Opata_432565_PstIMseI_PA	0
893	Opata_1604738_PstIMspI_PA	0
894	Opata_1127289_PstIMseI_PA	0
895	M6_536741_PstIMseI_PA	0
896	Opata_2113525_PstIMspI_PA	0
897	Opata_4234873_PstIMspI_PA	0
898	M6_2129805_PstIMspI_PA	0
899	Opata_1426264_PstIMseI_PA	0
900	M6_1201035_PstIMseI_PA	0
901	Opata_230682_PstIMspI_PA	0
902	M6_2511909_PstIMspI_PA	0
903	Opata_150645_PstIMseI_PA	0
904	Opata_3773367_PstIMspI_PA	0
905	Opata_1116901_PstIMseI_PA	0
906	Opata_229747_PstIMseI_PA	0
907	Opata_2934928_PstIMspI_PA	0
908	Opata_1300017_PstIMspI_PA	0
909	M6_1640170_PstIMspI_PA	0
910	Opata_961665_PstIMspI_PA	0
911	Opata_150357_PstIMseI_PA	0
912	Opata_3484702_PstIMseI_PA	0
913	Opata_1293683_PstIMseI_PA	0
914	Opata_660139_PstIMspI_PA	0
915	Opata_305098_PstIMseI_PA	0
916	Opata_2427261_PstIMseI_PA	0
917	M6_835758_PstIMspI_PA	0
918	Opata_3026337_PstIMseI_PA	0
919	Opata_3650858_PstIMseI_PA	0
920	M6_1493819_PstIMspI_PA	0
921	Opata_3870414_PstIMspI_PA	0
922	Opata_31993_PstIMseI_PA	0
923	Opata_329794_PstIMseI_PA	0
924	Opata_1718201_PstIMspI_PA	0
925	Opata_112312_PstIMseI_PA	0
926	Opata_1993238_PstIMspI_PA	0
927	Opata_1653004_PstIMspI_PA	0
928	Opata_3020315_PstIMspI_PA	0
929	Opata_1774783_PstIMspI_PA	0
930	M6_1032991_PstIMspI_PA	0
931	Opata_3136664_PstIMspI_PA	0
932	M6_322016_PstIMspI_PA	0
933	M6_1313045_PstIMspI_PA	0
934	M6_1454666_PstIMspI_PA	0
935	M6_2371043_PstIMspI_PA	0
936	M6_636348_PstIMspI_PA	0
937	M6_350280_PstIMspI_PA	0
938	M6_1689493_PstIMspI_PA	0
939	M6_124479_PstIMseI_PA	0
940	M6_12210_PstIMspI_PA	0
941	M6_2559200_PstIMseI_PA	0
942	M6_470418_PstIMspI_PA	0
943	Opata_118726_PstIMseI_PA	0
944	M6_2233019_PstIMspI_PA	0
945	M6_1107776_PstIMseI_PA	0
946	M6_527626_PstIMseI_PA	0
947	M6_27649_PstIMseI_PA	0
948	M6_511837_PstIMspI_PA	0
949	M6_1562555_PstIMspI_PA	0
950	M6_668847_PstIMspI_PA	0
951	M6_36275_PstIMspI_PA	0
952	M6_2985619_PstIMspI_PA	0
953	M6_2242754_PstIMseI_PA	0
954	M6_1107193_PstIMspI_PA	0
955	M6_300908_PstIMspI_PA	0
956	M6_2045224_PstIMspI_PA	0
957	M6_3412411_PstIMspI_PA	0
958	Opata_387304_PstIMseI_PA	0
959	M6_62786_PstIMseI_PA	0
960	Opata_2810955_PstIMseI_PA	0
961	M6_1379510_PstIMseI_PA	0
962	M6_675614_PstIMseI_PA	0
963	M6_315907_PstIMspI_PA	0
964	M6_1678531_PstIMspI_PA	0
965	M6_387159_PstIMspI_PA	0
966	M6_2874248_PstIMseI_PA	0
967	Opata_179941_PstIMspI_PA	0
968	Opata_757500_PstIMspI_PA	0
969	M6_376371_PstIMseI_PA	0
970	M6_1743224_PstIMspI_PA	0
971	M6_1449351_PstIMseI_PA	0
972	M6_26902_PstIMseI_PA	0
973	M6_3379277_PstIMseI_PA	0
974	M6_2697549_PstIMspI_PA	0
975	M6_1111040_PstIMseI_PA	0
976	M6_37737_PstIMseI_PA	0
977	M6_842879_PstIMseI_PA	0
978	M6_886245_PstIMspI_PA	0
979	M6_3019168_PstIMseI_PA	0
980	M6_586346_PstIMseI_PA	0
981	M6_1958317_PstIMspI_PA	0
982	Opata_1138630_PstIMspI_PA	0
983	M6_2604851_PstIMspI_PA	0
984	M6_244205_PstIMseI_PA	0
985	Opata_460922_PstIMseI_PA	0
986	M6_1071867_PstIMspI_PA	0
987	M6_2365032_PstIMspI_PA	0
988	M6_1247548_PstIMseI_PA	0
989	Opata_2266626_PstIMspI_PA	0
990	M6_916768_PstIMspI_PA	0
991	M6_1359629_PstIMspI_PA	0
992	M6_740046_PstIMspI_PA	0
993	M6_612716_PstIMseI_PA	0
994	M6_1480888_PstIMspI_PA	0
995	Opata_418599_PstIMspI_PA	0
996	M6_378384_PstIMseI_PA	0
997	M6_3137687_PstIMspI_PA	0
998	M6_1748866_PstIMspI_PA	0
999	M6_354269_PstIMspI_PA	0
1000	M6_163723_PstIMseI_PA	0
1001	M6_439599_PstIMspI_PA	0
1002	M6_1671641_PstIMspI_PA	0
1003	M6_394667_PstIMspI_PA	0
1004	M6_922505_PstIMspI_PA	0
1005	M6_326775_PstIMseI_PA	0
1006	M6_1193699_PstIMspI_PA	0
1007	M6_682966_PstIMseI_PA	0
1008	M6_1415832_PstIMspI_PA	0
1009	M6_587886_PstIMspI_PA	0
1010	Opata_701663_PstIMseI_PA	0
1011	M6_3177539_PstIMspI_PA	0
1012	M6_2665954_PstIMspI_PA	0
1013	M6_3132575_PstIMseI_PA	0
1014	M6_715218_PstIMseI_PA	0
1015	M6_1281163_PstIMspI_PA	0
1016	M6_1262448_PstIMseI_PA	0
1017	M6_2106371_PstIMseI_PA	0
1018	M6_44989_PstIMseI_PA	0
1019	M6_865390_PstIMspI_PA	0
1020	M6_1649967_PstIMseI_PA	0
1021	M6_773681_PstIMseI_PA	0
1022	M6_352702_PstIMspI_PA	0
1023	M6_918514_PstIMspI_PA	0
1024	M6_828155_PstIMspI_PA	0
1025	M6_1486297_PstIMspI_PA	0
1026	M6_2674_PstIMseI_PA	0
1027	M6_2285457_PstIMspI_PA	0
1028	M6_3608682_PstIMspI_PA	0
1029	M6_1137154_PstIMseI_PA	0
1030	M6_2546204_PstIMspI_PA	0
1031	Opata_2444460_PstIMspI_PA	0
1032	M6_4264522_PstIMseI_PA	0
1033	M6_799479_PstIMseI_PA	0
1034	Opata_2581194_PstIMspI_PA	0
1035	M6_176129_PstIMseI_PA	0
1036	M6_31980_PstIMspI_PA	0
1037	M6_342141_PstIMspI_PA	0
1038	M6_159999_PstIMseI_PA	0
1039	M6_3076861_PstIMspI_PA	0
1040	M6_1556404_PstIMseI_PA	0
1041	M6_1389375_PstIMseI_PA	0
1042	Opata_29765_PstIMspI_PA	0
1043	M6_1347158_PstIMspI_PA	0
1044	M6_2812565_PstIMspI_PA	0
1045	M6_2329591_PstIMseI_PA	0
1046	M6_153499_PstIMseI_PA	0
1047	M6_1529868_PstIMspI_PA	0
1048	M6_2284988_PstIMspI_PA	0
1049	M6_370364_PstIMspI_PA	0
1050	M6_533633_PstIMspI_PA	0
1051	M6_2983583_PstIMspI_PA	0
1052	M6_445617_PstIMseI_PA	0
1053	Opata_1013945_PstIMspI_PA	0
1054	M6_271484_PstIMseI_PA	0
1055	M6_820026_PstIMspI_PA	0
1056	M6_1734087_PstIMspI_PA	0
1057	M6_3191181_PstIMspI_PA	0
1058	M6_2201108_PstIMspI_PA	0
1059	M6_3257235_PstIMspI_PA	0
1060	M6_1098698_PstIMspI_PA	0
1061	M6_340928_PstIMspI_PA	0
1062	M6_334911_PstIMspI_PA	0
1063	M6_1155973_PstIMseI_PA	0
1064	M6_740534_PstIMspI_PA	0
1065	M6_2449937_PstIMspI_PA	0
1066	M6_499861_PstIMseI_PA	0
1067	M6_3265671_PstIMspI_PA	0
1068	M6_648200_PstIMspI_PA	0
1069	M6_1916696_PstIMspI_PA	0
1070	M6_54246_PstIMseI_PA	0
1071	M6_1027207_PstIMseI_PA	0
1072	M6_572404_PstIMseI_PA	0
1073	M6_71276_PstIMseI_PA	0
1074	M6_531007_PstIMspI_PA	0
1075	M6_648631_PstIMspI_PA	0
1076	M6_264414_PstIMseI_PA	0
1077	M6_479624_PstIMspI_PA	0
1078	M6_754912_PstIMspI_PA	0
1079	M6_565821_PstIMspI_PA	0
1080	M6_10475_PstIMspI_PA	0
1081	M6_171458_PstIMseI_PA	0
1082	M6_1786621_PstIMseI_PA	0
1083	M6_1646189_PstIMspI_PA	0
1084	M6_1851113_PstIMseI_PA	0
1085	M6_1996813_PstIMspI_PA	0
1086	M6_2184392_PstIMspI_PA	0
1087	Opata_219814_PstIMspI_PA	0
1088	M6_553094_PstIMspI_PA	0
1089	M6_289382_PstIMspI_PA	0
1090	M6_3236838_PstIMseI_PA	0
1091	M6_2211887_PstIMspI_PA	0
1092	M6_1032397_PstIMspI_PA	0
1093	M6_851109_PstIMseI_PA	0
1094	M6_404217_PstIMspI_PA	0
1095	M6_2964130_PstIMspI_PA	0
1096	M6_789834_PstIMspI_PA	0
1097	M6_3008855_PstIMspI_PA	0
1098	M6_36796_PstIMseI_PA	0
1099	M6_3238977_PstIMspI_PA	0
1100	M6_2748469_PstIMseI_PA	0
1101	M6_2083428_PstIMspI_PA	0
1102	M6_589867_PstIMseI_PA	0
1103	M6_1434865_PstIMseI_PA	0
1104	M6_3004114_PstIMspI_PA	0
1105	M6_1160146_PstIMspI_PA	0
1106	M6_1982977_PstIMspI_PA	0
1107	M6_931698_PstIMspI_PA	0
1108	M6_3498468_PstIMspI_PA	0
1109	M6_2186072_PstIMspI_PA	0
1110	M6_1978969_PstIMspI_PA	0
1111	M6_1099207_PstIMspI_PA	0
1112	M6_724052_PstIMspI_PA	0
1113	M6_1602674_PstIMspI_PA	0
1114	M6_1559468_PstIMspI_PA	0
1115	M6_3329655_PstIMspI_PA	0
1116	M6_244704_PstIMseI_PA	0
1117	M6_407756_PstIMspI_PA	0
1118	M6_987329_PstIMseI_PA	0
1119	M6_802378_PstIMseI_PA	0
1120	M6_3325898_PstIMspI_PA	0
1121	M6_1915570_PstIMspI_PA	0
1122	M6_1224164_PstIMseI_PA	0
1123	M6_455629_PstIMseI_PA	0
1124	M6_437113_PstIMspI_PA	0
1125	M6_645584_PstIMspI_PA	0
1126	M6_2537484_PstIMseI_PA	0
1127	M6_1332075_PstIMspI_PA	0
1128	M6_3904793_PstIMseI_PA	0
1129	M6_2481445_PstIMspI_PA	0
1130	M6_1321883_PstIMspI_PA	0
1131	M6_2804709_PstIMspI_PA	0
1132	M6_1006620_PstIMspI_PA	0
1133	M6_984036_PstIMspI_PA	0
1134	M6_271375_PstIMspI_PA	0
1135	M6_723142_PstIMspI_PA	0
1136	M6_3423760_PstIMspI_PA	0
1137	M6_406238_PstIMspI_PA	0
1138	M6_2680305_PstIMspI_PA	0
1139	M6_1037690_PstIMspI_PA	0
1140	M6_1496816_PstIMspI_PA	0
1141	M6_1027649_PstIMspI_PA	0
1142	M6_337681_PstIMspI_PA	0
1143	Opata_265286_PstIMseI_PA	0
1144	M6_1650239_PstIMspI_PA	0
1145	M6_1166953_PstIMspI_PA	0
1146	M6_109626_PstIMseI_PA	0
1147	M6_3367703_PstIMspI_PA	0
1148	M6_317319_PstIMspI_PA	0
1149	M6_815858_PstIMspI_PA	0
1150	M6_442295_PstIMspI_PA	0
1151	M6_2515836_PstIMspI_PA	0
1152	M6_1342565_PstIMspI_PA	0
1153	M6_795007_PstIMseI_PA	0
1154	M6_78452_PstIMseI_PA	0
1155	M6_138146_PstIMspI_PA	0
1156	M6_504978_PstIMspI_PA	0
1157	M6_754905_PstIMspI_PA	0
1158	M6_928558_PstIMseI_PA	0
1159	M6_2701449_PstIMspI_PA	0
1160	M6_1168121_PstIMspI_PA	0
1161	M6_3594097_PstIMspI_PA	0
1162	M6_337721_PstIMspI_PA	0
1163	M6_1172798_PstIMseI_PA	0
1164	M6_3617604_PstIMseI_PA	0
1165	M6_484932_PstIMspI_PA	0
1166	M6_497202_PstIMseI_PA	0
1167	M6_3568684_PstIMspI_PA	0
1168	M6_111148_PstIMspI_PA	0
1169	M6_43572_PstIMseI_PA	0
1170	M6_723262_PstIMspI_PA	0
1171	M6_1959591_PstIMspI_PA	0
1172	M6_2970310_PstIMspI_PA	0
1173	M6_951573_PstIMspI_PA	0
1174	M6_159091_PstIMseI_PA	0
1175	M6_1003961_PstIMseI_PA	0
1176	M6_322028_PstIMspI_PA	0
1177	M6_225833_PstIMseI_PA	0
1178	M6_573251_PstIMspI_PA	0
1179	M6_1996802_PstIMspI_PA	0
1180	M6_977517_PstIMseI_PA	0
1181	M6_3103073_PstIMspI_PA	0
1182	M6_205706_PstIMspI_PA	0
1183	M6_1179003_PstIMspI_PA	0
1184	M6_381844_PstIMspI_PA	0
1185	M6_382648_PstIMspI_PA	0
1186	M6_529159_PstIMspI_PA	0
1187	M6_2738238_PstIMspI_PA	0
1188	M6_1057211_PstIMspI_PA	0
1189	M6_2731093_PstIMspI_PA	0
1190	M6_683290_PstIMspI_PA	0
1191	M6_1002717_PstIMspI_PA	0
1192	M6_1512765_PstIMspI_PA	0
1193	M6_1112751_PstIMspI_PA	0
1194	M6_1926269_PstIMspI_PA	0
1195	M6_3075377_PstIMspI_PA	0
1196	M6_1100152_PstIMspI_PA	0
1197	M6_517341_PstIMspI_PA	0
1198	M6_1539432_PstIMseI_PA	0
1199	M6_1437652_PstIMspI_PA	0
1200	M6_1242070_PstIMspI_PA	0
1201	M6_342479_PstIMseI_PA	0
1202	M6_1182927_PstIMseI_PA	0
1203	M6_3001967_PstIMspI_PA	0
1204	M6_3029186_PstIMspI_PA	0
1205	M6_797494_PstIMseI_PA	0
1206	M6_2980061_PstIMspI_PA	0
1207	M6_990796_PstIMseI_PA	0
1208	M6_2469786_PstIMspI_PA	0
1209	M6_723583_PstIMseI_PA	0
1210	M6_674153_PstIMseI_PA	0
1211	M6_378435_PstIMspI_PA	0
1212	M6_2449715_PstIMspI_PA	0
1213	M6_203493_PstIMspI_PA	0
1214	M6_1426819_PstIMseI_PA	0
1215	M6_2015414_PstIMspI_PA	0
1216	M6_1167097_PstIMspI_PA	0
1217	M6_705922_PstIMspI_PA	0
1218	Opata_2128179_PstIMspI_PA	0
1219	M6_2290707_PstIMspI_PA	0
1220	M6_1790371_PstIMspI_PA	0
1221	M6_1334112_PstIMseI_PA	0
1222	M6_1682950_PstIMseI_PA	0
1223	M6_1921008_PstIMspI_PA	0
1224	M6_352218_PstIMspI_PA	0
1225	M6_1666283_PstIMspI_PA	0
1226	M6_686161_PstIMseI_PA	0
1227	M6_649553_PstIMspI_PA	0
1228	M6_2064500_PstIMspI_PA	0
1229	M6_482587_PstIMspI_PA	0
1230	M6_1451421_PstIMspI_PA	0
1231	M6_834758_PstIMseI_PA	0
1232	M6_582436_PstIMspI_PA	0
1233	M6_3171325_PstIMspI_PA	0
1234	M6_3344322_PstIMspI_PA	0
1235	M6_279466_PstIMspI_PA	0
1236	M6_867414_PstIMspI_PA	0
1237	M6_1657233_PstIMspI_PA	0
1238	M6_496921_PstIMseI_PA	0
1239	M6_388551_PstIMseI_PA	0
1240	M6_574885_PstIMspI_PA	0
1241	M6_1289728_PstIMspI_PA	0
1242	M6_747183_PstIMspI_PA	0
1243	M6_188838_PstIMseI_PA	0
1244	M6_1963915_PstIMspI_PA	0
1245	M6_2513850_PstIMspI_PA	0
1246	M6_3513102_PstIMspI_PA	0
1247	M6_1585880_PstIMspI_PA	0
1248	M6_1329393_PstIMspI_PA	0
1249	M6_3313536_PstIMspI_PA	0
1250	M6_1545548_PstIMseI_PA	0
1251	M6_1025547_PstIMspI_PA	0
1252	M6_885220_PstIMspI_PA	0
1253	M6_458985_PstIMspI_PA	0
1254	M6_454051_PstIMseI_PA	0
1255	M6_463159_PstIMseI_PA	0
1256	M6_1969251_PstIMspI_PA	0
1257	M6_1267457_PstIMspI_PA	0
1258	M6_790327_PstIMspI_PA	0
1259	M6_909056_PstIMseI_PA	0
1260	M6_1608015_PstIMspI_PA	0
1261	M6_2124974_PstIMspI_PA	0
1262	M6_3540412_PstIMspI_PA	0
1263	M6_1409938_PstIMspI_PA	0
1264	M6_3017820_PstIMspI_PA	0
1265	M6_2757479_PstIMspI_PA	0
1266	M6_2196785_PstIMspI_PA	0
1267	M6_1976575_PstIMseI_PA	0
1268	M6_819499_PstIMspI_PA	0
1269	M6_2304805_PstIMseI_PA	0
1270	M6_418075_PstIMseI_PA	0
1271	M6_582745_PstIMspI_PA	0
1272	M6_411164_PstIMspI_PA	0
1273	M6_736114_PstIMspI_PA	0
1274	M6_3308547_PstIMspI_PA	0
1275	M6_187091_PstIMseI_PA	0
1276	M6_2152680_PstIMspI_PA	0
1277	M6_750005_PstIMspI_PA	0
1278	M6_3459793_PstIMspI_PA	0
1279	M6_734287_PstIMspI_PA	0
1280	M6_2907492_PstIMspI_PA	0
1281	M6_876589_PstIMspI_PA	0
1282	M6_410313_PstIMspI_PA	0
1283	M6_1310860_PstIMseI_PA	0
1284	M6_655283_PstIMspI_PA	0
1285	M6_623925_PstIMseI_PA	0
1286	M6_2726561_PstIMspI_PA	0
1287	M6_945911_PstIMspI_PA	0
1288	M6_3216308_PstIMspI_PA	0
1289	M6_1378568_PstIMspI_PA	0
1290	M6_2498263_PstIMseI_PA	0
1291	M6_1083029_PstIMseI_PA	0
1292	M6_920834_PstIMspI_PA	0
1293	M6_338766_PstIMspI_PA	0
1294	M6_512349_PstIMspI_PA	0
1295	M6_1443829_PstIMspI_PA	0
1296	M6_582903_PstIMseI_PA	0
1297	M6_1769296_PstIMspI_PA	0
1298	M6_1141919_PstIMspI_PA	0
1299	M6_3010904_PstIMspI_PA	0
1300	M6_1902221_PstIMspI_PA	0
1301	M6_3079848_PstIMseI_PA	0
1302	M6_1057650_PstIMspI_PA	0
1303	M6_101776_PstIMseI_PA	0
1304	M6_618356_PstIMseI_PA	0
1305	M6_730447_PstIMseI_PA	0
1306	M6_804677_PstIMspI_PA	0
1307	M6_3166542_PstIMspI_PA	0
1308	M6_2346639_PstIMspI_PA	0
1309	M6_2263357_PstIMspI_PA	0
1310	M6_401881_PstIMseI_PA	0
1311	M6_169368_PstIMseI_PA	0
1312	M6_431503_PstIMspI_PA	0
1313	M6_829455_PstIMspI_PA	0
1314	M6_747734_PstIMseI_PA	0
1315	M6_132878_PstIMspI_PA	0
1316	M6_798410_PstIMseI_PA	0
1317	M6_2440082_PstIMseI_PA	0
1318	M6_2676325_PstIMspI_PA	0
1319	M6_127719_PstIMspI_PA	0
1320	M6_2240576_PstIMspI_PA	0
1321	M6_2727282_PstIMspI_PA	0
1322	M6_996081_PstIMseI_PA	0
1323	M6_1351798_PstIMseI_PA	0
1324	M6_75395_PstIMspI_PA	0
1325	M6_169466_PstIMspI_PA	0
1326	M6_661929_PstIMspI_PA	0
1327	Opata_1309264_PstIMseI_PA	0
1328	M6_176731_PstIMseI_PA	0
1329	M6_760140_PstIMspI_PA	0
1330	M6_907705_PstIMspI_PA	0
1331	M6_180294_PstIMspI_PA	0
1332	M6_267432_PstIMspI_PA	0
1333	M6_41837_PstIMspI_PA	0
1334	M6_3297324_PstIMspI_PA	0
1335	M6_7910_PstIMspI_PA	0
1336	M6_260893_PstIMseI_PA	0
1337	M6_272840_PstIMspI_PA	0
1338	M6_965609_PstIMspI_PA	0
1339	M6_77003_PstIMspI_PA	0
1340	M6_790834_PstIMspI_PA	0
1341	M6_2916834_PstIMspI_PA	0
1342	M6_3496035_PstIMspI_PA	0
1343	M6_66735_PstIMspI_PA	0
1344	M6_632445_PstIMspI_PA	0
1345	M6_147162_PstIMspI_PA	0
1346	M6_2422303_PstIMspI_PA	0
1347	M6_1243977_PstIMseI_PA	0
1348	M6_2579723_PstIMspI_PA	0
1349	M6_2066840_PstIMspI_PA	0
1350	M6_2049904_PstIMspI_PA	0
1351	M6_536644_PstIMluI_PA	0
1352	M6_1855423_PstIMseI_PA	0
1353	M6_1592728_PstIMspI_PA	0
1354	M6_2277864_PstIMspI_PA	0
1355	M6_209455_PstIMseI_PA	0
1356	M6_1459847_PstIMseI_PA	0
1357	IAAV298	0
1358	2243439	0.92
1359	RAC875_rep_c72743_51	0.92
1360	Xcfd11a	1.1
1361	1090347	1.18
1362	1107707	1.18
1363	1141405	1.18
1364	1218624	1.18
1365	1233420	1.18
1366	1246029	1.18
1367	2246086	1.18
1368	GWM484	1.55
1369	3937652	1.55
1370	1024074	1.76
1371	1697435	1.76
1372	1699136	1.76
1373	1699241	1.76
1374	1712689	1.76
1375	1712735	1.76
1376	2245461	1.76
1377	2249345	1.76
1378	2249728	1.76
1379	Excalibur_c20050_181	1.87
1380	Kukri_c100806_68	1.87
1381	TA002168-1079	1.87
1382	Xcfd53	2.1
1383	W2^I^	2.1
1384	Excalibur_s113791_202	2.28
1385	BS00010043_51	2.28
1386	Kukri_c3507_158	2.28
1387	BS00072058_51	2.28
1388	Excalibur_rep_c113402_409	2.28
1389	D_contig17313_245	2.28
1390	D_GDEEGVY02IF3IH_412	2.28
1391	Excalibur_c22634_1489	2.28
1392	Excalibur_c22634_928	2.28
1393	Excalibur_rep_c109101_94	2.35
1394	D_contig15948_318	2.55
1395	D_contig63863_1140	2.58
1396	D_GDEEGVY02I0IOX_61	2.58
1397	D_GB5Y7FA02HSMR1_278	2.58
1398	cfd56	2.7
1399	M6_1787964_PstIMspI_PA	2.7
1400	M6_3396309_PstIMspI_PA	2.7
1401	M6_1948298_PstIMspI_PA	2.7
1402	M6_1432893_PstIMspI_PA	2.7
1403	M6_1917106_PstIMseI_PA	2.7
1404	M6_2829498_PstIMspI_PA	2.7
1405	M6_326392_PstIMspI_PA	2.7
1406	M6_1311094_PstIMspI_PA	2.7
1407	M6_766161_PstIMspI_PA	2.7
1408	M6_1523505_PstIMspI_PA	2.7
1409	M6_40368_PstIMseI_PA	2.7
1410	M6_351996_PstIMseI_PA	2.7
1411	M6_3157237_PstIMspI_PA	2.7
1412	M6_1930979_PstIMspI_PA	2.7
1413	M6_3110286_PstIMspI_PA	2.7
1414	M6_1836032_PstIMspI_PA	2.7
1415	M6_819264_PstIMspI_PA	2.7
1416	M6_777681_PstIMspI_PA	2.7
1417	M6_345822_PstIMspI_PA	2.7
1418	M6_2189173_PstIMspI_PA	2.7
1419	M6_3075120_PstIMspI_PA	2.7
1420	M6_1089473_PstIMspI_PA	2.7
1421	M6_1753625_PstIMseI_PA	2.7
1422	M6_1353075_PstIMspI_PA	2.7
1423	M6_787517_PstIMseI_PA	2.7
1424	Opata_459173_86_PstIMseI_SNP	2.7
1425	M6_423882_PstIMseI_PA	2.7
1426	Opata_288194_2_PstIMspI_SNP	2.7
1427	M6_3074471_PstIMspI_PA	2.7
1428	M6_652418_PstIMspI_PA	2.7
1429	M6_411940_PstIMspI_PA	2.7
1430	M6_1594796_PstIMspI_PA	2.7
1431	M6_152818_PstIMspI_PA	2.7
1432	M6_577948_PstIMseI_PA	2.7
1433	Opata_413401_11_PstIMseI_SNP	2.7
1434	M6_467778_PstIMspI_PA	2.7
1435	M6_2536740_PstIMseI_PA	2.7
1436	M6_371924_PstIMspI_PA	2.7
1437	M6_3123638_PstIMspI_PA	2.7
1438	M6_314549_PstIMspI_PA	2.7
1439	M6_781136_PstIMspI_PA	2.7
1440	Opata_29337_83_PstIMseI_SNP	2.7
1441	M6_519393_PstIMseI_PA	2.7
1442	M6_2537593_PstIMseI_PA	2.7
1443	M6_1718941_PstIMspI_PA	2.7
1444	M6_377039_PstIMspI_PA	2.7
1445	Opata_379913_10_PstIMseI_SNP	2.7
1446	M6_785349_PstIMseI_PA	2.7
1447	M6_604362_PstIMspI_PA	2.7
1448	M6_1215047_PstIMspI_PA	2.7
1449	M6_2143527_PstIMspI_PA	2.7
1450	M6_610534_PstIMseI_PA	2.7
1451	Opata_2167042_15_PstIMspI_SNP	2.7
1452	Opata_652109_66_PstIMseI_SNP	2.7
1453	M6_1972333_PstIMspI_PA	2.7
1454	M6_3161650_PstIMspI_PA	2.7
1455	M6_2599682_PstIMseI_PA	2.7
1456	M6_445791_PstIMspI_PA	2.7
1457	Opata_869611_57_PstIMspI_SNP	2.7
1458	M6_953199_PstIMspI_PA	2.7
1459	M6_459871_PstIMspI_PA	2.7
1460	M6_976953_PstIMspI_PA	2.7
1461	M6_1321236_PstIMspI_PA	2.7
1462	M6_4118559_PstIMseI_PA	2.7
1463	M6_571049_PstIMspI_PA	2.7
1464	M6_2065344_PstIMspI_PA	2.7
1465	M6_1691916_PstIMspI_PA	2.7
1466	M6_32109_PstIMseI_PA	2.7
1467	M6_2625035_PstIMspI_PA	2.7
1468	M6_693741_PstIMspI_PA	2.7
1469	M6_3430434_PstIMspI_PA	2.7
1470	M6_156437_PstIMspI_PA	2.7
1471	M6_2229252_PstIMspI_PA	2.7
1472	M6_1394185_PstIMseI_PA	2.7
1473	M6_779264_PstIMspI_PA	2.7
1474	M6_1301954_PstIMspI_PA	2.7
1475	M6_449257_PstIMspI_PA	2.7
1476	M6_837089_PstIMseI_PA	2.7
1477	M6_3609915_PstIMspI_PA	2.7
1478	M6_2427567_PstIMspI_PA	2.7
1479	M6_243416_PstIMspI_PA	2.7
1480	M6_1842521_PstIMseI_PA	2.7
1481	M6_3201575_PstIMspI_PA	2.7
1482	M6_301557_PstIMseI_PA	2.7
1483	M6_519964_PstIMspI_PA	2.7
1484	M6_3153606_PstIMseI_PA	2.7
1485	M6_1799453_PstIMspI_PA	2.7
1486	M6_3124230_PstIMseI_PA	2.7
1487	M6_1113361_PstIMspI_PA	2.7
1488	M6_3850991_PstIMseI_PA	2.7
1489	M6_3466573_PstIMspI_PA	2.7
1490	M6_3524989_PstIMspI_PA	2.7
1491	M6_3347824_PstIMspI_PA	2.7
1492	M6_2428689_PstIMspI_PA	2.7
1493	M6_3228592_PstIMspI_PA	2.7
1494	M6_260359_PstIMspI_PA	2.7
1495	M6_2967266_PstIMspI_PA	2.7
1496	Opata_2999912_61_PstIMspI_SNP	2.7
1497	M6_2881079_PstIMspI_PA	2.7
1498	M6_2677417_PstIMspI_PA	2.7
1499	M6_1869541_PstIMspI_PA	2.7
1500	M6_2610859_PstIMspI_PA	2.7
1501	M6_602685_PstIMseI_PA	2.7
1502	M6_600230_PstIMseI_PA	2.7
1503	M6_408101_PstIMspI_PA	2.7
1504	M6_2272506_PstIMspI_PA	2.7
1505	M6_1059798_PstIMspI_PA	2.7
1506	M6_101471_PstIMseI_PA	2.7
1507	M6_861632_PstIMspI_PA	2.7
1508	M6_1090940_PstIMspI_PA	2.7
1509	M6_1133655_PstIMspI_PA	2.7
1510	M6_742375_PstIMseI_PA	2.7
1511	M6_416447_PstIMseI_PA	2.7
1512	M6_745779_PstIMspI_PA	2.7
1513	M6_72439_PstIMspI_PA	2.7
1514	M6_2795165_PstIMspI_PA	2.7
1515	M6_2782811_PstIMseI_PA	2.7
1516	Opata_1564278_PstIMspI_PA	2.7
1517	M6_331546_PstIMspI_PA	2.7
1518	M6_1871776_PstIMspI_PA	2.7
1519	M6_2209370_PstIMspI_PA	2.7
1520	M6_212671_PstIMspI_PA	2.7
1521	M6_88973_PstIMspI_PA	2.7
1522	M6_4275569_PstIMseI_PA	2.7
1523	M6_571089_PstIMseI_PA	2.7
1524	M6_3109567_PstIMspI_PA	2.7
1525	M6_129608_PstIMseI_PA	2.7
1526	M6_87714_PstIMseI_PA	2.7
1527	M6_1625684_PstIMspI_PA	2.7
1528	M6_559400_PstIMseI_PA	2.7
1529	M6_867748_PstIMseI_PA	2.7
1530	M6_2162930_PstIMspI_PA	2.7
1531	M6_81835_PstIMspI_PA	2.7
1532	M6_368747_PstIMspI_PA	2.7
1533	M6_1073806_PstIMspI_PA	2.7
1534	M6_137593_PstIMseI_PA	2.7
1535	M6_523958_PstIMspI_PA	2.7
1536	M6_1072145_PstIMspI_PA	2.7
1537	Opata_764894_32_PstIMspI_SNP	2.7
1538	M6_645621_PstIMspI_PA	2.7
1539	M6_2874409_PstIMspI_PA	2.7
1540	M6_816550_PstIMseI_PA	2.7
1541	M6_1089966_PstIMspI_PA	2.7
1542	M6_2467816_PstIMspI_PA	2.7
1543	M6_533043_PstIMspI_PA	2.7
1544	M6_1319580_PstIMspI_PA	2.7
1545	M6_2164403_PstIMspI_PA	2.7
1546	Opata_144581_PstIMseI_PA	2.7
1547	M6_973171_PstIMspI_PA	2.7
1548	M6_903823_PstIMseI_PA	2.7
1549	M6_3004436_PstIMspI_PA	2.7
1550	Opata_231035_PstIMseI_PA	2.7
1551	M6_847201_PstIMspI_PA	2.7
1552	Opata_3706205_82_PstIMspI_SNP	2.7
1553	M6_2986849_PstIMspI_PA	2.7
1554	M6_1410432_PstIMseI_PA	2.7
1555	Opata_31653_PstIMseI_PA	2.7
1556	Opata_302539_33_PstIMspI_SNP	2.7
1557	M6_2796203_PstIMspI_PA	2.7
1558	M6_1333447_PstIMseI_PA	2.7
1559	Opata_345392_PstIMspI_PA	2.7
1560	M6_1330982_PstIMseI_PA	2.7
1561	M6_2511992_PstIMspI_PA	2.7
1562	Opata_828229_PstIMseI_PA	2.7
1563	M6_1848707_PstIMseI_PA	2.7
1564	M6_1931953_PstIMspI_PA	2.7
1565	M6_1432103_PstIMspI_PA	2.7
1566	M6_3149422_PstIMseI_PA	2.7
1567	M6_3111183_PstIMspI_PA	2.7
1568	M6_1702516_PstIMspI_PA	2.7
1569	Opata_1226879_PstIMseI_PA	2.7
1570	Opata_1083764_PstIMseI_PA	2.7
1571	M6_959676_PstIMspI_PA	2.7
1572	Opata_64537_PstIMseI_PA	2.7
1573	M6_2336544_PstIMspI_PA	2.7
1574	M6_252930_PstIMseI_PA	2.7
1575	M6_2757205_PstIMspI_PA	2.7
1576	Opata_458571_PstIMseI_PA	2.7
1577	M6_2392071_PstIMspI_PA	2.7
1578	M6_1765091_PstIMspI_PA	2.7
1579	M6_79687_PstIMspI_PA	2.7
1580	M6_2469944_PstIMspI_PA	2.7
1581	M6_3966683_PstIMseI_PA	2.7
1582	M6_230531_PstIMseI_PA	2.7
1583	M6_3070082_PstIMseI_PA	2.7
1584	M6_2708027_PstIMseI_PA	2.7
1585	M6_2970020_PstIMspI_PA	2.7
1586	M6_564169_PstIMspI_PA	2.7
1587	M6_1455700_PstIMseI_PA	2.7
1588	M6_1752539_PstIMspI_PA	2.7
1589	Opata_1147359_87_PstIMseI_SNP	2.7
1590	M6_480990_PstIMspI_PA	2.7
1591	Opata_899873_PstIMseI_PA	2.7
1592	M6_1151316_PstIMseI_PA	2.7
1593	M6_767768_PstIMspI_PA	2.7
1594	Opata_3698412_PstIMspI_PA	2.7
1595	M6_259234_PstIMseI_PA	2.7
1596	M6_2104838_PstIMspI_PA	2.7
1597	M6_3357240_PstIMspI_PA	2.7
1598	M6_2498005_PstIMspI_PA	2.7
1599	M6_3053939_PstIMspI_PA	2.7
1600	M6_2623263_PstIMseI_PA	2.7
1601	M6_348947_PstIMseI_PA	2.7
1602	M6_140165_PstIMseI_PA	2.7
1603	Opata_724899_PstIMseI_PA	2.7
1604	M6_847662_PstIMseI_PA	2.7
1605	M6_3024740_PstIMspI_PA	2.7
1606	M6_2499173_PstIMspI_PA	2.7
1607	M6_359376_PstIMseI_PA	2.7
1608	M6_248207_PstIMseI_PA	2.7
1609	M6_346945_PstIMseI_PA	2.7
1610	M6_933345_PstIMseI_PA	2.7
1611	Opata_28683_PstIMspI_PA	2.7
1612	M6_1225611_PstIMseI_PA	2.7
1613	M6_1163964_PstIMspI_PA	2.7
1614	M6_467291_PstIMseI_PA	2.7
1615	M6_886252_PstIMseI_PA	2.7
1616	M6_3248908_PstIMspI_PA	2.7
1617	M6_272999_PstIMseI_PA	2.7
1618	M6_2830640_PstIMspI_PA	2.7
1619	M6_2254074_PstIMspI_PA	2.7
1620	Opata_495797_PstIMseI_PA	2.7
1621	M6_309103_PstIMseI_PA	2.7
1622	Opata_865791_PstIMseI_PA	2.7
1623	M6_459511_PstIMspI_PA	2.7
1624	M6_694611_PstIMseI_PA	2.7
1625	M6_3247623_PstIMseI_PA	2.7
1626	M6_1860600_PstIMseI_PA	2.7
1627	M6_1497503_PstIMseI_PA	2.7
1628	Opata_706533_PstIMseI_PA	2.7
1629	M6_1573582_PstIMseI_PA	2.7
1630	Opata_297606_PstIMseI_PA	2.7
1631	Opata_77992_PstIMseI_PA	2.7
1632	Opata_3515860_PstIMspI_PA	2.7
1633	Opata_3139521_PstIMspI_PA	2.7
1634	Opata_1130582_PstIMspI_PA	2.7
1635	Opata_139657_PstIMseI_PA	2.7
1636	Opata_361545_PstIMspI_PA	2.7
1637	Opata_982789_PstIMspI_PA	2.7
1638	Opata_312629_PstIMseI_PA	2.7
1639	Opata_808990_PstIMspI_PA	2.7
1640	Opata_407336_PstIMspI_PA	2.7
1641	Opata_8294_PstIMseI_PA	2.7
1642	Opata_1615960_PstIMspI_PA	2.7
1643	M6_828377_PstIMspI_PA	2.7
1644	M6_1175434_PstIMspI_PA	2.7
1645	Opata_637226_PstIMseI_PA	2.7
1646	Opata_2632930_PstIMseI_PA	2.7
1647	Opata_381077_PstIMseI_PA	2.7
1648	Opata_561625_PstIMseI_PA	2.7
1649	Opata_1092285_PstIMseI_PA	2.7
1650	Opata_1096901_PstIMseI_PA	2.7
1651	Opata_2774290_PstIMspI_PA	2.7
1652	Opata_1302628_PstIMseI_PA	2.7
1653	Opata_1157467_PstIMseI_PA	2.7
1654	Opata_306886_PstIMseI_PA	2.7
1655	Opata_2961401_PstIMseI_PA	2.7
1656	M6_789034_PstIMseI_PA	2.7
1657	M6_931976_PstIMspI_PA	2.7
1658	M6_3333087_PstIMspI_PA	2.7
1659	M6_585034_PstIMspI_PA	2.7
1660	M6_3322394_PstIMspI_PA	2.7
1661	M6_3123352_PstIMseI_PA	2.7
1662	M6_522893_PstIMspI_PA	2.7
1663	M6_68942_PstIMseI_PA	2.7
1664	M6_2803732_PstIMspI_PA	2.7
1665	Opata_270777_PstIMspI_PA	2.7
1666	M6_1046000_PstIMseI_PA	2.7
1667	M6_364323_PstIMspI_PA	2.7
1668	M6_3935242_PstIMseI_PA	2.7
1669	M6_1886162_PstIMseI_PA	2.7
1670	M6_70120_PstIMseI_PA	2.7
1671	M6_72065_PstIMseI_PA	2.7
1672	M6_128357_PstIMseI_PA	2.7
1673	M6_1242263_PstIMseI_PA	2.7
1674	Opata_110540_PstIMseI_PA	2.7
1675	M6_2087567_PstIMspI_PA	2.7
1676	M6_670463_PstIMseI_PA	2.7
1677	Opata_1328650_PstIMluI_PA	2.7
1678	M6_778747_PstIMspI_PA	2.7
1679	M6_3903029_PstIMseI_PA	2.7
1680	M6_117449_PstIMseI_PA	2.7
1681	M6_2809211_PstIMspI_PA	2.7
1682	M6_1096585_PstIMspI_PA	2.7
1683	M6_2301076_PstIMseI_PA	2.7
1684	M6_637657_PstIMspI_PA	2.7
1685	M6_3824675_PstIMseI_PA	2.7
1686	M6_261846_PstIMseI_PA	2.7
1687	M6_1139779_PstIMseI_PA	2.7
1688	M6_2510521_PstIMseI_PA	2.7
1689	M6_382750_PstIMspI_PA	2.7
1690	M6_510770_PstIMspI_PA	2.7
1691	M6_3393461_PstIMseI_PA	2.7
1692	M6_1901937_PstIMspI_PA	2.7
1693	M6_184129_PstIMseI_PA	2.7
1694	M6_2199814_PstIMspI_PA	2.7
1695	M6_1421233_PstIMseI_PA	2.7
1696	M6_2543921_PstIMseI_PA	2.7
1697	M6_3132770_PstIMspI_PA	2.7
1698	M6_3098730_PstIMspI_PA	2.7
1699	M6_993125_PstIMseI_PA	2.7
1700	M6_1415770_PstIMseI_PA	2.7
1701	M6_3954346_PstIMseI_PA	2.7
1702	M6_503887_PstIMspI_PA	2.7
1703	M6_2689822_PstIMspI_PA	2.7
1704	M6_634783_PstIMseI_PA	2.7
1705	M6_3382683_PstIMspI_PA	2.7
1706	M6_1560968_PstIMspI_PA	2.7
1707	M6_78989_PstIMseI_PA	2.7
1708	M6_1646437_PstIMseI_PA	2.7
1709	M6_2428362_PstIMspI_PA	2.7
1710	M6_2344267_PstIMseI_PA	2.7
1711	M6_1331559_PstIMspI_PA	2.7
1712	M6_242007_PstIMspI_PA	2.7
1713	M6_597809_PstIMseI_PA	2.7
1714	M6_2778394_PstIMspI_PA	2.7
1715	M6_455200_PstIMspI_PA	2.7
1716	M6_945085_PstIMspI_PA	2.7
1717	M6_888303_PstIMspI_PA	2.7
1718	M6_809712_PstIMseI_PA	2.7
1719	M6_1372344_PstIMspI_PA	2.7
1720	M6_911593_PstIMspI_PA	2.7
1721	M6_766793_PstIMspI_PA	2.7
1722	M6_961789_PstIMseI_PA	2.7
1723	M6_4192608_PstIMseI_PA	2.7
1724	M6_1342083_PstIMseI_PA	2.7
1725	M6_3203909_PstIMseI_PA	2.7
1726	M6_269038_PstIMseI_PA	2.7
1727	M6_4220125_PstIMseI_PA	2.7
1728	M6_811910_PstIMspI_PA	2.7
1729	M6_364258_PstIMseI_PA	2.7
1730	M6_520123_PstIMspI_PA	2.7
1731	M6_1047507_PstIMseI_PA	2.7
1732	M6_1090505_PstIMseI_PA	2.7
1733	M6_3133958_PstIMspI_PA	2.7
1734	M6_4065350_PstIMseI_PA	2.7
1735	M6_4122447_PstIMseI_PA	2.7
1736	M6_3420403_PstIMspI_PA	2.7
1737	M6_328260_PstIMseI_PA	2.7
1738	M6_989624_PstIMspI_PA	2.7
1739	M6_685126_PstIMseI_PA	2.7
1740	M6_414484_PstIMspI_PA	2.7
1741	M6_359889_PstIMspI_PA	2.7
1742	M6_522304_PstIMseI_PA	2.7
1743	M6_3397272_PstIMspI_PA	2.7
1744	M6_622329_PstIMseI_PA	2.7
1745	M6_602473_PstIMspI_PA	2.7
1746	Opata_191800_PstIMseI_PA	2.7
1747	M6_343260_PstIMspI_PA	2.7
1748	M6_1464713_PstIMspI_PA	2.7
1749	M6_530431_PstIMspI_PA	2.7
1750	M6_1415739_PstIMseI_PA	2.7
1751	M6_771297_PstIMspI_PA	2.7
1752	M6_508948_PstIMspI_PA	2.7
1753	M6_941905_PstIMseI_PA	2.7
1754	M6_1406107_PstIMseI_PA	2.7
1755	M6_1164594_PstIMspI_PA	2.7
1756	M6_1026501_PstIMseI_PA	2.7
1757	M6_397453_PstIMspI_PA	2.7
1758	M6_1499316_PstIMseI_PA	2.7
1759	M6_2616187_PstIMspI_PA	2.7
1760	M6_1220373_PstIMspI_PA	2.7
1761	Opata_206474_PstIMseI_PA	2.7
1762	M6_63553_PstIMseI_PA	2.7
1763	M6_3176002_PstIMspI_PA	2.7
1764	M6_3450380_PstIMspI_PA	2.7
1765	M6_3309418_PstIMspI_PA	2.7
1766	M6_301063_PstIMseI_PA	2.7
1767	M6_2183147_PstIMspI_PA	2.7
1768	M6_3468387_PstIMspI_PA	2.7
1769	M6_2964469_PstIMspI_PA	2.7
1770	wsnp_Ex_c13686_21480826	3.03
1771	P32/M37-6	3.1
1772	Xfba88	3.1
1773	Xfba349.2	3.1
1774	P37/M39f	3.1
1775	wPt-10835	3.1
1776	wPt-2960	3.1
1777	1050333	3.1
1778	1072769	3.1
1779	1114304	3.1
1780	1159865	3.1
1781	1262235	3.1
1782	1350481	3.1
1783	1371451	3.1
1784	1380953	3.1
1785	1665808	3.1
1786	1669261	3.1
1787	M6_3670614_PstIMseI_PA	3.1
1788	Opata_94321_34_PstIMseI_SNP	3.1
1789	M6_674349_PstIMspI_PA	3.1
1790	M6_950550_PstIMspI_PA	3.1
1791	M6_2278414_PstIMspI_PA	3.1
1792	Opata_149247_49_PstIMseI_SNP	3.1
1793	Opata_2495384_11_PstIMseI_SNP	3.1
1794	Opata_1103239_39_PstIMspI_SNP	3.1
1795	Opata_248828_39_PstIMseI_SNP	3.1
1796	M6_782537_PstIMseI_PA	3.1
1797	M6_1048720_PstIMspI_PA	3.1
1798	Opata_2968832_PstIMspI_PA	3.1
1799	M6_1557709_PstIMspI_PA	3.1
1800	M6_2158422_PstIMspI_PA	3.1
1801	M6_369392_PstIMspI_PA	3.1
1802	Opata_305496_44_PstIMseI_SNP	3.1
1803	M6_590201_PstIMspI_PA	3.1
1804	M6_359105_PstIMluI_PA	3.1
1805	Opata_1588477_89_PstIMspI_SNP	3.1
1806	M6_2160746_PstIMseI_PA	3.1
1807	Opata_698422_66_PstIMseI_SNP	3.1
1808	Opata_531850_25_PstIMspI_SNP	3.1
1809	M6_2747617_PstIMspI_PA	3.1
1810	M6_3143443_PstIMspI_PA	3.1
1811	M6_910949_PstIMseI_PA	3.1
1812	M6_717702_PstIMspI_PA	3.1
1813	M6_917629_PstIMspI_PA	3.1
1814	Opata_2648700_52_PstIMspI_SNP	3.1
1815	M6_2252586_PstIMspI_PA	3.1
1816	M6_312849_PstIMseI_PA	3.1
1817	M6_2050562_PstIMspI_PA	3.1
1818	M6_1772893_PstIMspI_PA	3.1
1819	Opata_1805316_PstIMseI_PA	3.1
1820	Opata_1702254_PstIMseI_PA	3.1
1821	M6_333252_PstIMseI_PA	3.1
1822	M6_3597479_PstIMspI_PA	3.1
1823	Opata_4098878_PstIMspI_PA	3.1
1824	M6_324420_PstIMspI_PA	3.1
1825	M6_3337064_PstIMspI_PA	3.1
1826	M6_1284881_PstIMseI_PA	3.1
1827	M6_634374_PstIMseI_PA	3.1
1828	M6_802784_PstIMseI_PA	3.1
1829	Opata_2098047_46_PstIMseI_SNP	3.1
1830	M6_1869980_PstIMluI_PA	3.1
1831	M6_2311656_PstIMspI_PA	3.1
1832	Opata_1903008_87_PstIMspI_SNP	3.1
1833	M6_3240528_PstIMspI_PA	3.1
1834	Opata_2093063_PstIMspI_PA	3.1
1835	Opata_60504_PstIMseI_PA	3.1
1836	Opata_2892651_PstIMspI_PA	3.1
1837	Opata_420906_PstIMseI_PA	3.1
1838	Opata_639698_PstIMspI_PA	3.1
1839	Opata_1427170_PstIMseI_PA	3.1
1840	Opata_964670_PstIMseI_PA	3.1
1841	Opata_1344919_PstIMseI_PA	3.1
1842	Opata_794923_PstIMspI_PA	3.1
1843	Opata_485038_PstIMspI_PA	3.1
1844	M6_375013_PstIMseI_PA	3.1
1845	M6_700319_PstIMseI_PA	3.1
1846	M6_346250_PstIMspI_PA	3.1
1847	M6_284166_PstIMseI_PA	3.1
1848	M6_261324_PstIMseI_PA	3.1
1849	M6_512285_PstIMseI_PA	3.1
1850	M6_1277815_PstIMseI_PA	3.1
1851	M6_236325_PstIMseI_PA	3.1
1852	M6_709825_PstIMseI_PA	3.1
1853	M6_291196_PstIMseI_PA	3.1
1854	Opata_837395_PstIMseI_PA	3.1
1855	Opata_978063_PstIMspI_PA	3.1
1856	M6_1344517_PstIMseI_PA	3.1
1857	M6_1069729_PstIMseI_PA	3.1
1858	1215311	3.61
1859	1101432	3.66
1860	7487469	3.66
1861	1102412	3.68
1862	Xwmc453	3.7
1863	Xbarc297	3.9
1864	Xcfd17	3.9
1865	Xgwm358b	3.9
1866	XW21a	3.9
1867	XWB124pba	3.9
1868	Xcfd43	3.9
1869	Xcfd77a	3.9
1870	Xbarc124.2	3.9
1871	Iw2	3.9
1872	Xfbb274	3.9
1873	D1.1_ctg10347	3.9
1874	D1.1_ctg13285	3.9
1875	D1.1_ctg1672	3.9
1876	D1.1_ctg4187	3.9
1877	D1.1_ctg5156	3.9
1878	D1.1_ctg5751	3.9
1879	D1.1_ctg5966	3.9
1880	D1.1_ctg7416	3.9
1881	D1.1_ctg8	3.9
1882	D1.1_ctg9710	3.9
1883	977970	3.97
1884	989076	3.97
1885	1000216	3.97
1886	1006892	3.97
1887	1029409	3.97
1888	1053721	3.97
1889	1059799	3.97
1890	1062077	3.97
1891	1064890	3.97
1892	1093453	3.97
1893	1094958	3.97
1894	1095121	3.97
1895	1104800	3.97
1896	1108782	3.97
1897	1112016	3.97
1898	1113129	3.97
1899	1117954	3.97
1900	1211448	3.97
1901	1219719	3.97
1902	1268338	3.97
1903	1336332	3.97
1904	1375819	3.97
1905	1377786	3.97
1906	1377910	3.97
1907	1380984	3.97
1908	1699198	3.97
1909	1699347	3.97
1910	1699638	3.97
1911	2243004	3.97
1912	2243999	3.97
1913	2245248	3.97
1914	2248819	3.97
1915	2257286	3.97
1916	3027483	3.97
1917	Xfba83a	4.1
1918	XgbxG218b	4.1
1919	Xgwm37w	4.1
1920	XksuE3b	4.1
1921	D1.1_ctg5649	4.1
1922	Xcmwg682a	4.1
1923	Xfbb189b	4.1
1924	Xcfa2040b	4.1
1925	Xfba349.1	4.1
1926	XgbxG747a	4.1
1927	Xpsr908	4.1
1928	Xwmc431	4.1
1929	D1.1_ctg9144	4.1
1930	Xgwm455	4.1
1931	Xfba4	4.1
1932	Xwmc25y	4.1
1933	Xwmc112y	4.1
1934	Tg1	4.1
1935	wPt-4354	4.1
1936	Opata_262080_PstIMseI_PA	4.1
1937	Opata_2854537_60_PstIMspI_SNP	4.1
1938	Opata_603807_26_PstIMseI_SNP	4.1
1939	Opata_2016150_28_PstIMspI_SNP	4.1
1940	Opata_3115667_46_PstIMspI_SNP	4.1
1941	Opata_1077701_80_PstIMseI_SNP	4.1
1942	Opata_469253_59_PstIMseI_SNP	4.1
1943	Opata_2898150_77_PstIMspI_SNP	4.1
1944	M6_968303_PstIMseI_PA	4.1
1945	M6_1729555_PstIMspI_PA	4.1
1946	Opata_2043685_28_PstIMspI_SNP	4.1
1947	Opata_119796_82_PstIMseI_SNP	4.1
1948	Opata_583779_4_PstIMseI_SNP	4.1
1949	Opata_3203394_50_PstIMseI_SNP	4.1
1950	M6_727329_PstIMspI_PA	4.1
1951	Opata_2799034_74_PstIMspI_SNP	4.1
1952	M6_642855_PstIMspI_PA	4.1
1953	Opata_1524364_58_PstIMspI_SNP	4.1
1954	M6_4080906_PstIMseI_PA	4.1
1955	M6_2618412_PstIMspI_PA	4.1
1956	Opata_469611_13_PstIMseI_SNP	4.1
1957	Opata_301884_17_PstIMseI_SNP	4.1
1958	Opata_411160_46_PstIMspI_SNP	4.1
1959	Opata_2377391_76_PstIMspI_SNP	4.1
1960	M6_440169_PstIMspI_PA	4.1
1961	Opata_275992_70_PstIMseI_SNP	4.1
1962	Opata_577940_PstIMseI_PA	4.1
1963	Opata_649407_32_PstIMseI_SNP	4.1
1964	Opata_111847_64_PstIMseI_SNP	4.1
1965	Opata_469253_47_PstIMseI_SNP	4.1
1966	Opata_2933566_51_PstIMspI_SNP	4.1
1967	Opata_458043_35_PstIMspI_SNP	4.1
1968	Opata_1843602_86_PstIMspI_SNP	4.1
1969	Opata_131074_20_PstIMseI_SNP	4.1
1970	Opata_264209_PstIMseI_PA	4.1
1971	Opata_649407_37_PstIMseI_SNP	4.1
1972	Opata_3109420_3_PstIMspI_SNP	4.1
1973	Opata_400303_PstIMspI_PA	4.1
1974	Opata_275992_60_PstIMseI_SNP	4.1
1975	Opata_2053064_63_PstIMspI_SNP	4.1
1976	Opata_2059534_11_PstIMspI_SNP	4.1
1977	Opata_182913_2_PstIMspI_SNP	4.1
1978	M6_3620497_PstIMseI_PA	4.1
1979	Opata_2852967_5_PstIMseI_SNP	4.1
1980	M6_856586_PstIMseI_PA	4.1
1981	Opata_111847_77_PstIMseI_SNP	4.1
1982	Opata_480392_66_PstIMseI_SNP	4.1
1983	Opata_1329212_62_PstIMseI_SNP	4.1
1984	Opata_1619329_PstIMspI_PA	4.1
1985	M6_2002429_PstIMspI_PA	4.1
1986	Opata_1077701_83_PstIMseI_SNP	4.1
1987	Opata_2933566_9_PstIMspI_SNP	4.1
1988	Opata_603807_78_PstIMseI_SNP	4.1
1989	Opata_275992_37_PstIMseI_SNP	4.1
1990	Opata_480392_77_PstIMseI_SNP	4.1
1991	Opata_175935_49_PstIMseI_SNP	4.1
1992	M6_383878_PstIMspI_PA	4.1
1993	M6_123636_PstIMseI_PA	4.1
1994	Opata_649407_72_PstIMseI_SNP	4.1
1995	Opata_469611_31_PstIMseI_SNP	4.1
1996	Opata_41243_PstIMseI_PA	4.1
1997	M6_3505386_PstIMspI_PA	4.1
1998	Opata_3115667_52_PstIMspI_SNP	4.1
1999	Opata_392185_11_PstIMseI_SNP	4.1
2000	Opata_301038_PstIMseI_PA	4.1
2001	Opata_411160_41_PstIMspI_SNP	4.1
2002	Opata_480392_75_PstIMseI_SNP	4.1
2003	Opata_1947249_33_PstIMspI_SNP	4.1
2004	M6_2867460_PstIMspI_PA	4.1
2005	Opata_43936_6_PstIMseI_SNP	4.1
2006	Opata_2393168_PstIMseI_PA	4.1
2007	M6_1548591_PstIMspI_PA	4.1
2008	M6_4255686_PstIMseI_PA	4.1
2009	M6_276657_PstIMseI_PA	4.1
2010	M6_16188_PstIMseI_PA	4.1
2011	M6_223598_PstIMseI_PA	4.1
2012	Opata_541864_PstIMseI_PA	4.1
2013	Opata_371899_PstIMseI_PA	4.1
2014	Opata_2436364_PstIMspI_PA	4.1
2015	Opata_804124_PstIMseI_PA	4.1
2016	Opata_2426749_PstIMspI_PA	4.1
2017	Opata_1705498_PstIMspI_PA	4.1
2018	Opata_33134_PstIMseI_PA	4.1
2019	Opata_723830_PstIMspI_PA	4.1
2020	Opata_5850_PstIMseI_PA	4.1
2021	Opata_1477204_PstIMspI_PA	4.1
2022	Opata_7290_PstIMseI_PA	4.1
2023	Opata_2541496_PstIMseI_PA	4.1
2024	Opata_2458350_PstIMspI_PA	4.1
2025	Opata_2515383_PstIMspI_PA	4.1
2026	Opata_886267_PstIMseI_PA	4.1
2027	Opata_644666_PstIMseI_PA	4.1
2028	Opata_3746219_PstIMspI_PA	4.1
2029	Opata_137372_PstIMseI_PA	4.1
2030	Opata_2072375_PstIMseI_PA	4.1
2031	Opata_3002172_PstIMspI_PA	4.1
2032	Opata_1726183_PstIMspI_PA	4.1
2033	Opata_2121330_PstIMspI_PA	4.1
2034	Opata_1157057_PstIMseI_PA	4.1
2035	Opata_897576_PstIMseI_PA	4.1
2036	Opata_2733385_PstIMspI_PA	4.1
2037	Opata_1836891_PstIMspI_PA	4.1
2038	Opata_2852714_PstIMspI_PA	4.1
2039	Opata_974278_PstIMspI_PA	4.1
2040	Opata_2058371_PstIMspI_PA	4.1
2041	Opata_2845745_PstIMseI_PA	4.1
2042	Opata_3512074_PstIMspI_PA	4.1
2043	Opata_1980172_PstIMspI_PA	4.1
2044	Opata_1660114_PstIMspI_PA	4.1
2045	Opata_1277218_PstIMseI_PA	4.1
2046	Opata_826057_PstIMseI_PA	4.1
2047	M6_363091_PstIMseI_PA	4.1
2048	Opata_2254697_PstIMspI_PA	4.1
2049	Opata_360464_PstIMseI_PA	4.1
2050	Opata_2003515_PstIMseI_PA	4.1
2051	M6_470476_PstIMseI_PA	4.1
2052	Opata_3720574_PstIMseI_PA	4.1
2053	Opata_556682_PstIMseI_PA	4.1
2054	Opata_12504_PstIMseI_PA	4.1
2055	Opata_237322_PstIMseI_PA	4.1
2056	M6_294738_PstIMseI_PA	4.1
2057	M6_589482_PstIMspI_PA	4.1
2058	M6_722231_PstIMseI_PA	4.1
2059	M6_701087_PstIMseI_PA	4.1
2060	M6_2603361_PstIMseI_PA	4.1
2061	M6_3378781_PstIMspI_PA	4.1
2062	M6_172543_PstIMseI_PA	4.1
2063	Opata_769826_PstIMseI_PA	4.1
2064	Opata_163833_PstIMseI_PA	4.1
2065	M6_526652_PstIMseI_PA	4.1
2066	Opata_1003873_PstIMspI_PA	4.1
2067	M6_1086047_PstIMseI_PA	4.1
2068	M6_540368_PstIMseI_PA	4.1
2069	Xgwm358	4.2
2070	1104129	4.23
2071	Xwmc574	4.3
2072	1284980	4.52
2073	3385430	4.52
2074	1060835	4.52
2075	1075103	4.52
2076	Xbarc90	4.6
2077	D_contig74612_253	4.67
2078	D_F5MV3MU01C57SN_215	4.67
2079	D_GA8KES401A6022_87	4.67
2080	GENE-1273_438	4.67
2081	GENE-1273_59	4.67
2082	Kukri_c77179_54	4.67
2083	Xbcd102	5.1
2084	D1.1_ctg161	5.1
2085	D1.1_ctg4862	5.1
2086	Xbcd611	5.1
2087	Xfba400	5.1
2088	Xcdo1379	5.1
2089	Xgwm484	5.1
2090	Xbarc168	5.1
2091	Xcdo456a	5.1
2092	Xbcd18.2	5.1
2093	Xgpw294a	5.1
2094	Xmwg682b	5.1
2095	Xwmc111	5.1
2096	QEet.inra-2D	5.1
2097	D1.1_ctg3038	5.1
2098	Xbcd1970a	5.1
2099	Xfba272	5.1
2100	Lr39	5.1
2101	Xgwm296	5.1
2102	P39/M49-121	5.1
2103	Xgwm210.2	5.1
2104	Xgwm261	5.1
2105	QFhs.pur.2D	5.1
2106	Xwmc503	5.1
2107	Xgpw332	5.1
2108	Rht8	5.1
2109	QHd.ksu-2D	5.1
2110	Xwmc470	5.1
2111	Xwmc087	5.1
2112	Xcfd36	5.1
2113	Xcfd255	5.1
2114	Xwmc25	5.1
2115	Xfba83	5.2
2116	1236718	5.58
2117	Xgpw361	5.6
2118	Xcfd62	5.7
2119	2243548	5.83
2120	Xbcd262	6.1
2121	D1.1_ctg7448	6.1
2122	Xcdo1479	6.1
2123	Xwmc453a	6.1
2124	1208350	6.33
2125	1258864	6.33
2126	2249611	6.33
2127	1102466	6.57
2128	Xbcd1970	6.6
2129	Xbcd718	6.6
2130	Xgwm210	6.6
2131	Xgwm102	6.6
2132	Xfbb279	6.6
2133	Xwsu1	6.6
2134	Xbarc228	6.6
2135	Xbcd260	6.6
2136	Xfba38	6.6
2137	Xbarc145	6.6
2138	Xcfd51	6.6
2139	Xwsu1.2(Dor6)	6.6
2140	Xcfd2c	6.6
2141	Xcfd56	6.6
2142	Xcdo456b	6.6
2143	Xgwm515b	6.6
2144	Xfba65	6.6
2145	XgbxG212	6.6
2146	XgbxG536	6.6
2147	XgbxR618	6.6
2148	Xgpw346	6.6
2149	Xbarc292.1	6.6
2150	Xcfd65	6.6
2151	Xcfd2	6.6
2152	BE497718-260	6.6
2153	Xbcd18	6.8
2154	Xcfd116	6.8
2155	Xcfa2262a	6.8
2156	Xfba83b	6.8
2157	Xcdo405.1	6.8
2158	Xcfd160a	6.8
2159	Xgpw349	6.8
2160	P78/M72.4a	6.8
2161	Xgpw2088	6.8
2162	1384163	6.9
2163	wPt-6657	7.2
2164	Opata_1478347_17_PstIMspI_SNP	7.2
2165	Opata_1440503_64_PstIMseI_SNP	7.2
2166	Opata_50372_90_PstIMluI_SNP	7.2
2167	Opata_2410594_7_PstIMspI_SNP	7.2
2168	Opata_1675397_75_PstIMseI_SNP	7.2
2169	Opata_1687716_4_PstIMspI_SNP	7.2
2170	M6_2918145_PstIMspI_PA	7.2
2171	M6_829751_PstIMseI_PA	7.2
2172	Opata_1675397_74_PstIMseI_SNP	7.2
2173	M6_442376_PstIMseI_PA	7.2
2174	M6_525006_PstIMseI_PA	7.2
2175	M6_1762311_PstIMluI_PA	7.2
2176	Opata_248354_70_PstIMseI_SNP	7.2
2177	M6_749530_PstIMspI_PA	7.2
2178	M6_495165_PstIMseI_PA	7.2
2179	M6_777780_PstIMluI_PA	7.2
2180	Opata_1637714_68_PstIMspI_SNP	7.2
2181	M6_3257426_PstIMspI_PA	7.2
2182	M6_1397141_PstIMseI_PA	7.2
2183	Opata_1886591_49_PstIMspI_SNP	7.2
2184	Opata_1440503_63_PstIMseI_SNP	7.2
2185	M6_1187284_PstIMseI_PA	7.2
2186	M6_1069989_PstIMseI_PA	7.2
2187	M6_1376733_PstIMseI_PA	7.2
2188	M6_185626_PstIMseI_PA	7.2
2189	Opata_3083054_4_PstIMspI_SNP	7.2
2190	M6_996736_PstIMseI_PA	7.2
2191	M6_3465615_PstIMspI_PA	7.2
2192	Opata_596429_39_PstIMseI_SNP	7.2
2193	M6_1829263_PstIMspI_PA	7.2
2194	M6_182322_PstIMseI_PA	7.2
2195	Opata_1545004_25_PstIMspI_SNP	7.2
2196	M6_1022594_PstIMspI_PA	7.2
2197	Opata_292951_26_PstIMseI_SNP	7.2
2198	M6_1106448_PstIMspI_PA	7.2
2199	M6_1205261_PstIMspI_PA	7.2
2200	M6_2756234_PstIMspI_PA	7.2
2201	Opata_1545004_46_PstIMspI_SNP	7.2
2202	M6_1490806_PstIMspI_PA	7.2
2203	Opata_1761999_37_PstIMseI_SNP	7.2
2204	M6_2260102_PstIMspI_PA	7.2
2205	M6_3550967_PstIMspI_PA	7.2
2206	M6_1342229_PstIMseI_PA	7.2
2207	Opata_141395_64_PstIMseI_SNP	7.2
2208	M6_159074_PstIMspI_PA	7.2
2209	M6_117614_PstIMspI_PA	7.2
2210	M6_1210893_PstIMseI_PA	7.2
2211	M6_1561939_PstIMspI_PA	7.2
2212	M6_3397019_PstIMspI_PA	7.2
2213	M6_738452_PstIMspI_PA	7.2
2214	M6_1247153_PstIMseI_PA	7.2
2215	Opata_2430518_33_PstIMspI_SNP	7.2
2216	Opata_1299326_PstIMspI_PA	7.2
2217	Opata_1925067_67_PstIMspI_SNP	7.2
2218	Opata_4165320_PstIMspI_PA	7.2
2219	M6_851247_PstIMspI_PA	7.2
2220	Opata_1820955_39_PstIMspI_SNP	7.2
2221	M6_1092056_PstIMspI_PA	7.2
2222	M6_3791133_PstIMseI_PA	7.2
2223	Opata_2050827_39_PstIMspI_SNP	7.2
2224	M6_2697110_PstIMseI_PA	7.2
2225	M6_1120118_PstIMspI_PA	7.2
2226	M6_1557249_PstIMspI_PA	7.2
2227	M6_1987489_PstIMspI_PA	7.2
2228	M6_1234765_PstIMseI_PA	7.2
2229	M6_689539_PstIMspI_PA	7.2
2230	Opata_147381_52_PstIMseI_SNP	7.2
2231	M6_3394328_PstIMseI_PA	7.2
2232	Opata_1975140_53_PstIMspI_SNP	7.2
2233	Opata_2113363_87_PstIMspI_SNP	7.2
2234	M6_2404338_32_PstIMspI_SNP	7.2
2235	M6_2690277_PstIMspI_PA	7.2
2236	Opata_1687716_68_PstIMspI_SNP	7.2
2237	M6_2950689_PstIMspI_PA	7.2
2238	M6_2279494_PstIMspI_PA	7.2
2239	M6_90572_PstIMspI_PA	7.2
2240	M6_1738995_PstIMspI_PA	7.2
2241	M6_1324182_PstIMseI_PA	7.2
2242	M6_2906338_PstIMspI_PA	7.2
2243	Opata_563636_19_PstIMspI_SNP	7.2
2244	Opata_820408_5_PstIMseI_SNP	7.2
2245	Opata_590457_14_PstIMseI_SNP	7.2
2246	Opata_2537467_59_PstIMseI_SNP	7.2
2247	M6_108821_PstIMseI_PA	7.2
2248	M6_772505_PstIMseI_PA	7.2
2249	M6_640177_PstIMseI_PA	7.2
2250	Opata_1028238_32_PstIMseI_SNP	7.2
2251	Opata_2113363_48_PstIMspI_SNP	7.2
2252	Opata_407008_55_PstIMspI_SNP	7.2
2253	M6_2497317_PstIMluI_PA	7.2
2254	M6_281967_PstIMluI_PA	7.2
2255	M6_454027_PstIMseI_PA	7.2
2256	M6_47717_PstIMseI_PA	7.2
2257	M6_145122_PstIMseI_PA	7.2
2258	M6_467512_PstIMseI_PA	7.2
2259	M6_3478378_PstIMspI_PA	7.2
2260	Opata_1898761_PstIMspI_PA	7.2
2261	M6_1533669_PstIMseI_PA	7.2
2262	Opata_307432_PstIMspI_PA	7.2
2263	M6_231269_PstIMspI_PA	7.2
2264	M6_48839_PstIMseI_PA	7.2
2265	M6_343523_PstIMseI_PA	7.2
2266	M6_855638_PstIMseI_PA	7.2
2267	M6_146580_PstIMseI_PA	7.2
2268	M6_73021_PstIMseI_PA	7.2
2269	M6_257729_PstIMseI_PA	7.2
2270	M6_2428219_PstIMseI_PA	7.2
2271	M6_229809_PstIMspI_PA	7.2
2272	Opata_243428_76_PstIMspI_SNP	7.2
2273	M6_1286311_PstIMspI_PA	7.2
2274	M6_82387_PstIMseI_PA	7.2
2275	M6_1034423_PstIMseI_PA	7.2
2276	M6_95730_PstIMseI_PA	7.2
2277	M6_107448_PstIMseI_PA	7.2
2278	Opata_3887384_PstIMspI_PA	7.2
2279	M6_2406588_PstIMspI_PA	7.2
2280	Opata_670565_PstIMspI_PA	7.2
2281	M6_51924_PstIMseI_PA	7.2
2282	M6_3266137_PstIMspI_PA	7.2
2283	M6_1052924_PstIMspI_PA	7.2
2284	M6_38072_PstIMseI_PA	7.2
2285	M6_239773_PstIMseI_PA	7.2
2286	M6_323639_PstIMseI_PA	7.2
2287	Opata_1489042_PstIMspI_PA	7.2
2288	M6_598261_PstIMseI_PA	7.2
2289	M6_1636513_PstIMspI_PA	7.2
2290	M6_263478_PstIMseI_PA	7.2
2291	M6_1022017_PstIMspI_PA	7.2
2292	Opata_13122_PstIMluI_PA	7.2
2293	M6_1033174_PstIMseI_PA	7.2
2294	M6_537482_PstIMseI_PA	7.2
2295	M6_57176_PstIMseI_PA	7.2
2296	Opata_921083_PstIMluI_PA	7.2
2297	M6_51209_PstIMseI_PA	7.2
2298	Opata_3124340_PstIMspI_PA	7.2
2299	Opata_3168123_PstIMseI_PA	7.2
2300	Opata_1218525_PstIMseI_PA	7.2
2301	Opata_338485_PstIMspI_PA	7.2
2302	Opata_1572613_PstIMspI_PA	7.2
2303	Opata_1817377_PstIMspI_PA	7.2
2304	Opata_1101689_PstIMspI_PA	7.2
2305	Opata_3640036_PstIMspI_PA	7.2
2306	Opata_2974034_PstIMspI_PA	7.2
2307	M6_1728336_PstIMluI_PA	7.2
2308	M6_1815760_PstIMseI_PA	7.2
2309	Opata_243914_PstIMspI_PA	7.2
2310	Opata_53351_PstIMseI_PA	7.2
2311	Opata_1262052_PstIMspI_PA	7.2
2312	Opata_693938_PstIMspI_PA	7.2
2313	Opata_3346603_PstIMspI_PA	7.2
2314	Opata_1700276_PstIMspI_PA	7.2
2315	Opata_1846131_PstIMspI_PA	7.2
2316	Opata_59965_PstIMseI_PA	7.2
2317	Opata_2811788_PstIMspI_PA	7.2
2318	Opata_3110964_PstIMspI_PA	7.2
2319	Opata_64937_PstIMseI_PA	7.2
2320	M6_3316276_PstIMspI_PA	7.2
2321	Opata_2274186_PstIMspI_PA	7.2
2322	Opata_686707_PstIMspI_PA	7.2
2323	M6_2540013_PstIMspI_PA	7.2
2324	Opata_3602768_PstIMspI_PA	7.2
2325	M6_181176_PstIMseI_PA	7.2
2326	Opata_112386_PstIMseI_PA	7.2
2327	Opata_55687_PstIMseI_PA	7.2
2328	Opata_3902968_PstIMseI_PA	7.2
2329	Opata_66465_PstIMspI_PA	7.2
2330	Opata_505695_PstIMseI_PA	7.2
2331	Opata_2379426_PstIMspI_PA	7.2
2332	Opata_4150193_PstIMspI_PA	7.2
2333	Opata_805925_PstIMseI_PA	7.2
2334	Opata_91587_PstIMseI_PA	7.2
2335	Opata_2150004_PstIMspI_PA	7.2
2336	Opata_450746_PstIMseI_PA	7.2
2337	Opata_288469_PstIMseI_PA	7.2
2338	Opata_575617_PstIMseI_PA	7.2
2339	Opata_1551643_PstIMspI_PA	7.2
2340	Opata_2213110_PstIMspI_PA	7.2
2341	Opata_459931_PstIMseI_PA	7.2
2342	Opata_2477285_PstIMspI_PA	7.2
2343	Opata_3842387_PstIMspI_PA	7.2
2344	Opata_2245271_PstIMspI_PA	7.2
2345	Opata_52048_PstIMseI_PA	7.2
2346	Opata_2531890_PstIMspI_PA	7.2
2347	Opata_2936536_PstIMspI_PA	7.2
2348	Opata_830873_PstIMseI_PA	7.2
2349	M6_422511_PstIMspI_PA	7.2
2350	Opata_313213_PstIMseI_PA	7.2
2351	Opata_370092_85_PstIMspI_SNP	7.2
2352	M6_1051795_PstIMspI_PA	7.2
2353	Opata_3621535_PstIMspI_PA	7.2
2354	Opata_617737_PstIMseI_PA	7.2
2355	Opata_132085_PstIMseI_PA	7.2
2356	Opata_148395_PstIMseI_PA	7.2
2357	M6_2567515_PstIMspI_PA	7.2
2358	Opata_1349263_PstIMseI_PA	7.2
2359	Opata_1162730_PstIMseI_PA	7.2
2360	Opata_559463_PstIMseI_PA	7.2
2361	Opata_1358791_PstIMseI_PA	7.2
2362	Opata_341308_PstIMseI_PA	7.2
2363	Opata_129178_PstIMseI_PA	7.2
2364	Opata_1652813_PstIMspI_PA	7.2
2365	Opata_1087555_PstIMseI_PA	7.2
2366	Opata_76026_PstIMseI_PA	7.2
2367	Opata_2135715_PstIMspI_PA	7.2
2368	Opata_281296_PstIMseI_PA	7.2
2369	Opata_3271319_PstIMspI_PA	7.2
2370	Opata_306465_PstIMseI_PA	7.2
2371	Opata_184670_PstIMseI_PA	7.2
2372	Opata_1599139_PstIMseI_PA	7.2
2373	Opata_2516921_PstIMspI_PA	7.2
2374	Opata_3161296_PstIMspI_PA	7.2
2375	M6_584407_PstIMseI_PA	7.2
2376	M6_1571849_PstIMspI_PA	7.2
2377	M6_676_PstIMseI_PA	7.2
2378	M6_353212_PstIMspI_PA	7.2
2379	M6_4158553_PstIMseI_PA	7.2
2380	Opata_2667588_PstIMspI_PA	7.2
2381	Opata_1117758_PstIMspI_PA	7.2
2382	M6_107465_PstIMseI_PA	7.2
2383	Opata_3459406_PstIMspI_PA	7.2
2384	Opata_802429_PstIMseI_PA	7.2
2385	M6_749449_PstIMseI_PA	7.2
2386	M6_679078_PstIMspI_PA	7.2
2387	M6_175618_PstIMseI_PA	7.2
2388	Opata_2312355_PstIMseI_PA	7.2
2389	M6_79183_PstIMseI_PA	7.2
2390	Opata_2088113_PstIMspI_PA	7.2
2391	M6_1209524_PstIMspI_PA	7.2
2392	M6_999408_PstIMspI_PA	7.2
2393	M6_583603_PstIMseI_PA	7.2
2394	M6_323253_PstIMspI_PA	7.2
2395	Opata_1066582_PstIMseI_PA	7.2
2396	M6_79730_PstIMseI_PA	7.2
2397	M6_2560779_PstIMseI_PA	7.2
2398	Opata_2675224_PstIMspI_PA	7.2
2399	M6_1162534_PstIMseI_PA	7.2
2400	M6_3357226_PstIMspI_PA	7.2
2401	Opata_108230_PstIMseI_PA	7.2
2402	M6_18796_PstIMseI_PA	7.2
2403	Opata_1818963_PstIMspI_PA	7.2
2404	Opata_305534_PstIMspI_PA	7.2
2405	Opata_1617146_PstIMspI_PA	7.2
2406	Opata_952220_PstIMseI_PA	7.2
2407	M6_2621606_PstIMseI_PA	7.2
2408	Opata_410285_PstIMspI_PA	7.2
2409	Opata_1946830_PstIMspI_PA	7.2
2410	M6_75432_PstIMseI_PA	7.2
2411	Opata_78499_PstIMseI_PA	7.2
2412	Opata_4267758_PstIMspI_PA	7.2
2413	Opata_2472447_PstIMspI_PA	7.2
2414	Opata_2047147_PstIMspI_PA	7.2
2415	M6_14474_PstIMseI_PA	7.2
2416	Opata_3524185_PstIMspI_PA	7.2
2417	M6_1318141_PstIMspI_PA	7.2
2418	Opata_2341142_PstIMspI_PA	7.2
2419	M6_569570_PstIMspI_PA	7.2
2420	Opata_157061_PstIMseI_PA	7.2
2421	M6_995546_PstIMseI_PA	7.2
2422	M6_2002652_PstIMspI_PA	7.2
2423	Opata_86159_PstIMseI_PA	7.2
2424	M6_2270190_PstIMluI_PA	7.2
2425	Opata_2061523_PstIMspI_PA	7.2
2426	Opata_613461_PstIMseI_PA	7.2
2427	Opata_510362_PstIMseI_PA	7.2
2428	M6_818659_PstIMseI_PA	7.2
2429	M6_252767_PstIMseI_PA	7.2
2430	Opata_641555_PstIMspI_PA	7.2
2431	Opata_349392_PstIMseI_PA	7.2
2432	Opata_311003_PstIMspI_PA	7.2
2433	M6_353583_PstIMspI_PA	7.2
2434	M6_3526714_PstIMseI_PA	7.2
2435	Opata_2681993_PstIMseI_PA	7.2
2436	M6_872919_PstIMseI_PA	7.2
2437	Opata_3884059_PstIMspI_PA	7.2
2438	M6_1275168_PstIMseI_PA	7.2
2439	Opata_812047_PstIMseI_PA	7.2
2440	Opata_2672789_PstIMspI_PA	7.2
2441	Opata_382859_PstIMseI_PA	7.2
2442	Opata_3995291_PstIMspI_PA	7.2
2443	M6_110882_PstIMseI_PA	7.2
2444	Opata_54108_PstIMseI_PA	7.2
2445	M6_1474923_PstIMspI_PA	7.2
2446	M6_1856214_PstIMseI_PA	7.2
2447	M6_1737103_PstIMspI_PA	7.2
2448	Opata_81778_PstIMseI_PA	7.2
2449	M6_3446598_PstIMseI_PA	7.2
2450	M6_726329_PstIMseI_PA	7.2
2451	Opata_1945451_PstIMspI_PA	7.2
2452	M6_347278_PstIMseI_PA	7.2
2453	M6_1505307_PstIMspI_PA	7.2
2454	Opata_2538918_PstIMspI_PA	7.2
2455	M6_821474_PstIMseI_PA	7.2
2456	M6_257656_PstIMseI_PA	7.2
2457	Opata_565942_PstIMseI_PA	7.2
2458	Opata_3833380_PstIMspI_PA	7.2
2459	Opata_941986_PstIMspI_PA	7.2
2460	Opata_457931_PstIMseI_PA	7.2
2461	Opata_284284_PstIMspI_PA	7.2
2462	Opata_2670145_PstIMspI_PA	7.2
2463	M6_668660_PstIMspI_PA	7.2
2464	M6_159666_PstIMluI_PA	7.2
2465	M6_85742_PstIMseI_PA	7.2
2466	M6_482226_PstIMspI_PA	7.2
2467	M6_345634_PstIMspI_PA	7.2
2468	M6_1018474_PstIMseI_PA	7.2
2469	M6_407485_PstIMspI_PA	7.2
2470	M6_1956787_PstIMspI_PA	7.2
2471	Opata_3722594_PstIMspI_PA	7.2
2472	M6_2358220_PstIMseI_PA	7.2
2473	Opata_2496759_PstIMspI_PA	7.2
2474	M6_502381_PstIMseI_PA	7.2
2475	Opata_227892_PstIMseI_PA	7.2
2476	M6_650310_PstIMseI_PA	7.2
2477	Opata_3415618_PstIMseI_PA	7.2
2478	Opata_46810_PstIMseI_PA	7.2
2479	Opata_20978_PstIMseI_PA	7.2
2480	M6_367615_PstIMspI_PA	7.2
2481	M6_1869109_PstIMspI_PA	7.2
2482	M6_698397_PstIMspI_PA	7.2
2483	M6_1992745_PstIMspI_PA	7.2
2484	Opata_668965_PstIMspI_PA	7.2
2485	Opata_134122_PstIMseI_PA	7.2
2486	Opata_4230031_PstIMspI_PA	7.2
2487	M6_133135_PstIMseI_PA	7.2
2488	M6_433233_PstIMspI_PA	7.2
2489	Opata_2554362_PstIMspI_PA	7.2
2490	M6_705277_PstIMseI_PA	7.2
2491	M6_713553_PstIMseI_PA	7.2
2492	M6_11860_PstIMseI_PA	7.2
2493	Opata_1606680_PstIMspI_PA	7.2
2494	M6_1779035_PstIMseI_PA	7.2
2495	M6_98102_PstIMseI_PA	7.2
2496	M6_682154_PstIMspI_PA	7.2
2497	M6_1599235_PstIMspI_PA	7.2
2498	M6_238920_PstIMseI_PA	7.2
2499	Opata_2806100_PstIMspI_PA	7.2
2500	M6_226040_PstIMseI_PA	7.2
2501	M6_211598_PstIMseI_PA	7.2
2502	M6_9277_PstIMspI_PA	7.2
2503	M6_651084_PstIMspI_PA	7.2
2504	M6_858132_PstIMspI_PA	7.2
2505	M6_2256317_PstIMspI_PA	7.2
2506	M6_1103009_PstIMspI_PA	7.2
2507	Opata_2794148_PstIMspI_PA	7.2
2508	M6_1859291_PstIMspI_PA	7.2
2509	M6_1326554_PstIMspI_PA	7.2
2510	M6_55733_PstIMseI_PA	7.2
2511	M6_1587287_PstIMspI_PA	7.2
2512	M6_253855_PstIMseI_PA	7.2
2513	M6_264666_PstIMspI_PA	7.2
2514	Opata_400123_PstIMseI_PA	7.2
2515	M6_414374_PstIMseI_PA	7.2
2516	M6_226839_PstIMseI_PA	7.2
2517	M6_280177_PstIMseI_PA	7.2
2518	M6_340653_PstIMspI_PA	7.2
2519	M6_2221816_PstIMspI_PA	7.2
2520	M6_1126628_PstIMspI_PA	7.2
2521	M6_1417346_PstIMspI_PA	7.2
2522	M6_2220041_PstIMspI_PA	7.2
2523	M6_179939_PstIMseI_PA	7.2
2524	M6_891870_PstIMseI_PA	7.2
2525	M6_746205_PstIMseI_PA	7.2
2526	M6_788306_PstIMspI_PA	7.2
2527	M6_411178_PstIMspI_PA	7.2
2528	M6_3498363_PstIMspI_PA	7.2
2529	M6_1944101_PstIMspI_PA	7.2
2530	M6_370382_PstIMseI_PA	7.2
2531	M6_168401_PstIMseI_PA	7.2
2532	M6_265905_PstIMspI_PA	7.2
2533	M6_958211_PstIMseI_PA	7.2
2534	M6_1214000_PstIMseI_PA	7.2
2535	M6_586006_PstIMspI_PA	7.2
2536	M6_1560122_PstIMspI_PA	7.2
2537	M6_1482842_PstIMspI_PA	7.2
2538	M6_37033_PstIMseI_PA	7.2
2539	M6_730259_PstIMseI_PA	7.2
2540	M6_472298_PstIMspI_PA	7.2
2541	M6_1546341_PstIMspI_PA	7.2
2542	M6_1193234_PstIMspI_PA	7.2
2543	M6_183176_PstIMseI_PA	7.2
2544	M6_628418_PstIMspI_PA	7.2
2545	M6_919543_PstIMspI_PA	7.2
2546	M6_2113038_PstIMspI_PA	7.2
2547	M6_708274_PstIMseI_PA	7.2
2548	M6_233168_PstIMseI_PA	7.2
2549	M6_455952_PstIMspI_PA	7.2
2550	M6_2109846_PstIMspI_PA	7.2
2551	M6_727975_PstIMspI_PA	7.2
2552	M6_1143980_PstIMseI_PA	7.2
2553	M6_3394411_PstIMspI_PA	7.2
2554	M6_1692529_PstIMspI_PA	7.2
2555	M6_112655_PstIMseI_PA	7.2
2556	M6_1465005_PstIMspI_PA	7.2
2557	M6_96200_PstIMseI_PA	7.2
2558	M6_193205_PstIMseI_PA	7.2
2559	M6_2864730_PstIMseI_PA	7.2
2560	M6_549430_PstIMspI_PA	7.2
2561	M6_3128652_PstIMseI_PA	7.2
2562	M6_235718_PstIMseI_PA	7.2
2563	M6_1223059_PstIMseI_PA	7.2
2564	M6_1994986_PstIMspI_PA	7.2
2565	M6_326012_PstIMseI_PA	7.2
2566	M6_1265766_PstIMspI_PA	7.2
2567	M6_1006639_PstIMspI_PA	7.2
2568	M6_91447_PstIMseI_PA	7.2
2569	Opata_1196920_PstIMseI_PA	7.2
2570	M6_378753_PstIMseI_PA	7.2
2571	M6_425992_PstIMseI_PA	7.2
2572	M6_60709_PstIMseI_PA	7.2
2573	M6_91773_PstIMseI_PA	7.2
2574	M6_2893735_PstIMspI_PA	7.2
2575	M6_548479_PstIMseI_PA	7.2
2576	M6_548100_PstIMspI_PA	7.2
2577	M6_62757_PstIMseI_PA	7.2
2578	M6_523452_PstIMseI_PA	7.2
2579	M6_2299631_PstIMspI_PA	7.2
2580	M6_408002_PstIMspI_PA	7.2
2581	M6_2755027_PstIMspI_PA	7.2
2582	M6_1439823_PstIMseI_PA	7.2
2583	M6_1156648_PstIMseI_PA	7.2
2584	M6_418057_PstIMspI_PA	7.2
2585	M6_2195404_PstIMseI_PA	7.2
2586	M6_982312_PstIMspI_PA	7.2
2587	M6_1564989_PstIMseI_PA	7.2
2588	M6_2106942_PstIMseI_PA	7.2
2589	M6_662894_PstIMspI_PA	7.2
2590	M6_1773_PstIMseI_PA	7.2
2591	M6_684195_PstIMseI_PA	7.2
2592	M6_536046_PstIMseI_PA	7.2
2593	M6_1239823_PstIMseI_PA	7.2
2594	M6_197867_PstIMseI_PA	7.2
2595	M6_2893211_PstIMspI_PA	7.2
2596	M6_409425_PstIMspI_PA	7.2
2597	M6_1729757_PstIMspI_PA	7.2
2598	M6_605178_PstIMspI_PA	7.2
2599	M6_3275720_PstIMseI_PA	7.2
2600	M6_328277_PstIMspI_PA	7.2
2601	M6_39943_PstIMseI_PA	7.2
2602	M6_342942_PstIMspI_PA	7.2
2603	M6_179757_PstIMspI_PA	7.2
2604	M6_2732059_PstIMspI_PA	7.2
2605	M6_998930_PstIMseI_PA	7.2
2606	M6_629716_PstIMseI_PA	7.2
2607	Opata_989505_PstIMspI_PA	7.2
2608	M6_2034829_PstIMspI_PA	7.2
2609	M6_1793409_PstIMspI_PA	7.2
2610	M6_3140012_PstIMspI_PA	7.2
2611	M6_729774_PstIMspI_PA	7.2
2612	M6_483174_PstIMseI_PA	7.2
2613	M6_381838_PstIMspI_PA	7.2
2614	M6_319411_PstIMspI_PA	7.2
2615	Opata_1178010_PstIMspI_PA	7.2
2616	M6_2512949_PstIMspI_PA	7.2
2617	M6_146279_PstIMseI_PA	7.2
2618	M6_263418_PstIMspI_PA	7.2
2619	M6_1449410_PstIMseI_PA	7.2
2620	M6_3411117_PstIMspI_PA	7.2
2621	M6_1948681_PstIMseI_PA	7.2
2622	M6_11941_PstIMseI_PA	7.2
2623	M6_323805_PstIMspI_PA	7.2
2624	M6_494686_PstIMspI_PA	7.2
2625	M6_688496_PstIMspI_PA	7.2
2626	Opata_435250_PstIMseI_PA	7.2
2627	M6_1380824_PstIMspI_PA	7.2
2628	Opata_34686_PstIMseI_PA	7.2
2629	M6_503194_PstIMseI_PA	7.2
2630	M6_697252_PstIMspI_PA	7.2
2631	M6_3185095_PstIMspI_PA	7.2
2632	M6_1164723_PstIMspI_PA	7.2
2633	Opata_108211_PstIMseI_PA	7.2
2634	M6_18734_PstIMseI_PA	7.2
2635	M6_2633743_PstIMspI_PA	7.2
2636	M6_2101199_PstIMspI_PA	7.2
2637	M6_361479_PstIMseI_PA	7.2
2638	M6_661506_PstIMspI_PA	7.2
2639	M6_115745_PstIMspI_PA	7.2
2640	M6_177100_PstIMseI_PA	7.2
2641	M6_277990_PstIMspI_PA	7.2
2642	M6_1948668_PstIMspI_PA	7.2
2643	M6_86338_PstIMseI_PA	7.2
2644	M6_617118_PstIMseI_PA	7.2
2645	M6_50191_PstIMseI_PA	7.2
2646	Opata_1377240_PstIMspI_PA	7.2
2647	M6_3598161_PstIMspI_PA	7.2
2648	M6_2875538_PstIMspI_PA	7.2
2649	M6_2369384_PstIMspI_PA	7.2
2650	M6_1298965_PstIMspI_PA	7.2
2651	Opata_1165478_PstIMluI_PA	7.2
2652	M6_9868_PstIMseI_PA	7.2
2653	M6_1380273_PstIMseI_PA	7.2
2654	M6_1558757_PstIMluI_PA	7.2
2655	M6_42988_PstIMspI_PA	7.2
2656	M6_2374015_PstIMspI_PA	7.2
2657	M6_1798855_PstIMspI_PA	7.2
2658	M6_1353069_PstIMseI_PA	7.2
2659	M6_2972316_PstIMspI_PA	7.2
2660	M6_200934_PstIMseI_PA	7.2
2661	M6_1983473_PstIMseI_PA	7.2
2662	M6_354155_PstIMseI_PA	7.2
2663	M6_2011757_PstIMspI_PA	7.2
2664	Opata_3077119_PstIMspI_PA	7.2
2665	M6_2398115_PstIMseI_PA	7.2
2666	M6_562055_PstIMseI_PA	7.2
2667	Opata_821912_PstIMseI_PA	7.2
2668	M6_3111147_PstIMspI_PA	7.2
2669	M6_2282551_PstIMseI_PA	7.2
2670	M6_1036877_PstIMspI_PA	7.2
2671	M6_672513_PstIMseI_PA	7.2
2672	M6_227936_PstIMseI_PA	7.2
2673	M6_412646_PstIMspI_PA	7.2
2674	Opata_2143332_PstIMspI_PA	7.2
2675	M6_1313594_PstIMseI_PA	7.2
2676	M6_495961_PstIMspI_PA	7.2
2677	M6_1153791_PstIMspI_PA	7.2
2678	M6_64988_PstIMspI_PA	7.2
2679	M6_236787_PstIMseI_PA	7.2
2680	M6_689628_PstIMseI_PA	7.2
2681	Opata_3327515_PstIMspI_PA	7.2
2682	Opata_1137136_PstIMspI_PA	7.2
2683	Opata_872131_PstIMspI_PA	7.2
2684	M6_2425801_PstIMspI_PA	7.2
2685	M6_10941_PstIMseI_PA	7.2
2686	M6_403983_PstIMspI_PA	7.2
2687	M6_3886196_PstIMseI_PA	7.2
2688	M6_2167661_PstIMspI_PA	7.2
2689	M6_282538_PstIMspI_PA	7.2
2690	M6_160774_PstIMspI_PA	7.2
2691	M6_1677875_PstIMspI_PA	7.2
2692	M6_2319010_PstIMluI_PA	7.2
2693	M6_624103_PstIMseI_PA	7.2
2694	M6_2453008_PstIMluI_PA	7.2
2695	M6_294856_PstIMseI_PA	7.2
2696	M6_1027539_PstIMspI_PA	7.2
2697	M6_1398429_PstIMseI_PA	7.2
2698	M6_1957797_PstIMspI_PA	7.2
2699	M6_1063795_PstIMseI_PA	7.2
2700	Xbarc292	7.2
2701	Xwmc630	7.4
2702	996829	7.46
2703	1089438	7.46
2704	1102072	7.46
2705	1308361	7.46
2706	1394261	7.46
2707	1665958	7.46
2708	1669218	7.46
2709	1670004	7.46
2710	1670117	7.46
2711	3027128	7.46
2712	Xcmwg682	7.8
2713	Xwmc18	7.8
2714	Xwmc245a	7.8
2715	Xbcd260a	7.8
2716	Xwmc190	7.8
2717	Xgwm249a	7.8
2718	Xw2I	7.8
2719	Xfba341.1	7.9
2720	D1.1_ctg6265_1	7.9
2721	Xcdo405	7.9
2722	Xgwm515	7.9
2723	1030950	7.97
2724	Xwmc245	8
2725	976824	8.03
2726	1017028	8.03
2727	1088473	8.03
2728	1101362	8.03
2729	1670279	8.03
2730	1671973	8.03
2731	1698937	8.03
2732	Xgwm30	8.1
2733	Xwmc144	8.1
2734	XgbxR635	8.2
2735	1004729	8.26
2736	1084734	8.26
2737	1164792	8.26
2738	1244839	8.26
2739	3028961	8.26
2740	4664047	8.26
2741	1110755	8.88
2742	1121309	8.88
2743	Xgwm249	9
2744	1003518	9.17
2745	1060878	9.17
2746	2249251	9.17
2747	2252492	9.17
2748	3021764	9.17
2749	3961065	9.17
2750	Xcfd193	9.6
2751	1033746	9.71
2752	1103285	9.74
2753	1024850	9.74
2754	1078573	9.74
2755	1127337	9.74
2756	1217494	9.74
2757	1233038	9.74
2758	2264566	9.74
2759	3022682	9.74
2760	3022723	9.74
2761	3023996	9.74
2762	4909918	9.74
2763	995724	9.74
2764	1074824	9.74
2765	666395	9.74
2766	979819	9.74
2767	983312	9.74
2768	1013489	9.74
2769	1014093	9.74
2770	1102265	9.74
2771	1209065	9.74
2772	1245141	9.74
2773	980396	9.74
2774	986875	9.74
2775	1032242	9.74
2776	1044616	9.74
2777	1069609	9.74
2778	1075596	9.74
2779	1087912	9.74
2780	1099654	9.74
2781	1100619	9.74
2782	1101859	9.74
2783	1106763	9.74
2784	1108850	9.74
2785	1221454	9.74
2786	1228315	9.74
2787	1279924	9.74
2788	1357483	9.74
2789	1384404	9.74
2790	1665844	9.74
2791	1670053	9.74
2792	1670073	9.74
2793	2242743	9.74
2794	2244321	9.74
2795	2246921	9.74
2796	2247520	9.74
2797	2251191	9.74
2798	2251504	9.74
2799	3020756	9.74
2800	3022105	9.74
2801	3022276	9.74
2802	3026083	9.74
2803	3034421	9.74
2804	4909408	9.74
2805	1014248	9.74
2806	1717869	9.74
2807	1079812	9.74
2808	1128570	9.74
2809	1180350	9.74
2810	1864706	9.74
2811	3958824	9.74
2812	4909515	9.74
2813	1670508	9.74
2814	1299014	9.74
2815	1265942	9.74
2816	2255951	9.74
2817	2324300	9.74
2818	1072965	9.74
2819	1079383	9.74
2820	1101617	9.74
2821	1216279	9.74
2822	1283528	9.74
2823	1283944	9.74
2824	1670305	9.74
2825	1670489	9.74
2826	2248841	9.74
2827	3024563	9.74
2828	1670159	9.74
2829	1012642	9.74
2830	1205070	9.74
2831	3024515	9.74
2832	983228	9.74
2833	1002891	9.74
2834	1041284	9.74
2835	1075412	9.74
2836	1087946	9.74
2837	1091906	9.74
2838	1097435	9.74
2839	1102203	9.74
2840	1204585	9.74
2841	1245362	9.74
2842	2244643	9.74
2843	2245217	9.74
2844	2246159	9.74
2845	2336273	9.74
2846	3021501	9.74
2847	3934992	9.74
2848	1665954	9.79
2849	1670462	9.79
2850	Xcfd160	9.8
2851	1099437	9.81
2852	1233031	9.84
2853	1131115	9.85
2854	1281413	9.87
2855	wPt-9070	9.9
2856	wPt-8326	9.9
2857	wPt-8004	9.9
2858	M6_546065_PstIMseI_PA	9.9
2859	Opata_44970_40_PstIMseI_SNP	9.9
2860	M6_3767245_PstIMseI_PA	9.9
2861	Opata_555119_39_PstIMseI_SNP	9.9
2862	Opata_1361814_PstIMseI_PA	9.9
2863	Opata_1414836_50_PstIMseI_SNP	9.9
2864	M6_301101_PstIMseI_PA	9.9
2865	M6_2042058_PstIMspI_PA	9.9
2866	M6_3582807_PstIMseI_PA	9.9
2867	M6_381721_PstIMseI_PA	9.9
2868	M6_937494_PstIMspI_PA	9.9
2869	M6_1633963_PstIMspI_PA	9.9
2870	Opata_484289_48_PstIMseI_SNP	9.9
2871	M6_1199989_PstIMseI_PA	9.9
2872	Opata_3529_90_PstIMseI_SNP	9.9
2873	M6_155711_PstIMseI_PA	9.9
2874	M6_559678_PstIMluI_PA	9.9
2875	M6_1143115_PstIMspI_PA	9.9
2876	M6_3254174_PstIMspI_PA	9.9
2877	M6_1781698_PstIMspI_PA	9.9
2878	Opata_483368_71_PstIMseI_SNP	9.9
2879	M6_3926701_PstIMseI_PA	9.9
2880	Opata_483368_21_PstIMseI_SNP	9.9
2881	M6_531848_PstIMspI_PA	9.9
2882	M6_1573836_PstIMspI_PA	9.9
2883	Opata_1979905_18_PstIMseI_SNP	9.9
2884	Opata_2627482_PstIMspI_PA	9.9
2885	Opata_3443806_37_PstIMspI_SNP	9.9
2886	M6_2630983_PstIMspI_PA	9.9
2887	Opata_2395492_69_PstIMspI_SNP	9.9
2888	M6_63143_PstIMseI_PA	9.9
2889	M6_2437750_PstIMspI_PA	9.9
2890	Opata_2505460_45_PstIMspI_SNP	9.9
2891	M6_110249_PstIMspI_PA	9.9
2892	Opata_1847429_53_PstIMspI_SNP	9.9
2893	Opata_251435_14_PstIMspI_SNP	9.9
2894	Opata_2297243_61_PstIMspI_SNP	9.9
2895	Opata_1609886_PstIMseI_PA	9.9
2896	M6_1319947_PstIMspI_PA	9.9
2897	M6_2848451_PstIMspI_PA	9.9
2898	Opata_3574514_75_PstIMspI_SNP	9.9
2899	Opata_3902578_PstIMseI_PA	9.9
2900	Opata_1592160_60_PstIMspI_SNP	9.9
2901	M6_3250734_PstIMspI_PA	9.9
2902	Opata_3443806_82_PstIMspI_SNP	9.9
2903	Opata_213227_PstIMseI_PA	9.9
2904	M6_1532912_PstIMspI_PA	9.9
2905	Opata_482995_82_PstIMseI_SNP	9.9
2906	Opata_1592160_7_PstIMspI_SNP	9.9
2907	M6_746377_PstIMspI_PA	9.9
2908	M6_868938_PstIMspI_PA	9.9
2909	Opata_1645650_89_PstIMspI_SNP	9.9
2910	Opata_472635_PstIMseI_PA	9.9
2911	Opata_2210273_78_PstIMspI_SNP	9.9
2912	Opata_3252954_42_PstIMspI_SNP	9.9
2913	M6_1239094_PstIMspI_PA	9.9
2914	Opata_1699699_62_PstIMspI_SNP	9.9
2915	Opata_3453681_84_PstIMspI_SNP	9.9
2916	Opata_2231304_18_PstIMspI_SNP	9.9
2917	M6_1963686_PstIMspI_PA	9.9
2918	Opata_1978295_82_PstIMspI_SNP	9.9
2919	Opata_1734684_PstIMspI_PA	9.9
2920	M6_1425453_PstIMluI_PA	9.9
2921	Opata_181141_39_PstIMspI_SNP	9.9
2922	Opata_3899746_5_PstIMspI_SNP	9.9
2923	Opata_3899746_1_PstIMspI_SNP	9.9
2924	Opata_3899746_59_PstIMspI_SNP	9.9
2925	Opata_51097_65_PstIMseI_SNP	9.9
2926	Opata_3800243_PstIMspI_PA	9.9
2927	Opata_2175483_PstIMspI_PA	9.9
2928	M6_186469_PstIMseI_PA	9.9
2929	M6_264826_PstIMseI_PA	9.9
2930	M6_583567_PstIMseI_PA	9.9
2931	M6_305245_PstIMseI_PA	9.9
2932	M6_1498652_PstIMseI_PA	9.9
2933	Opata_2835339_21_PstIMspI_SNP	9.9
2934	M6_834145_PstIMseI_PA	9.9
2935	Opata_2298241_75_PstIMspI_SNP	9.9
2936	Opata_1983328_53_PstIMspI_SNP	9.9
2937	Opata_4012586_87_PstIMspI_SNP	9.9
2938	Opata_1333404_PstIMspI_PA	9.9
2939	Opata_2891295_60_PstIMspI_SNP	9.9
2940	Opata_2891295_39_PstIMspI_SNP	9.9
2941	Opata_780274_PstIMspI_PA	9.9
2942	Opata_2049604_PstIMseI_PA	9.9
2943	Opata_1645396_PstIMspI_PA	9.9
2944	Opata_3483725_PstIMspI_PA	9.9
2945	Opata_1563226_PstIMspI_PA	9.9
2946	Opata_2369816_10_PstIMspI_SNP	9.9
2947	Opata_2369816_39_PstIMspI_SNP	9.9
2948	Opata_3310093_PstIMspI_PA	9.9
2949	Opata_3830560_34_PstIMspI_SNP	9.9
2950	Opata_573987_PstIMseI_PA	9.9
2951	Opata_3552863_PstIMspI_PA	9.9
2952	Opata_4154841_PstIMspI_PA	9.9
2953	Opata_1598770_83_PstIMspI_SNP	9.9
2954	Opata_1764013_36_PstIMspI_SNP	9.9
2955	Opata_1878195_PstIMspI_PA	9.9
2956	Opata_4075928_PstIMspI_PA	9.9
2957	M6_584031_PstIMspI_PA	9.9
2958	Opata_2291972_PstIMspI_PA	9.9
2959	Opata_177051_PstIMseI_PA	9.9
2960	Opata_482705_PstIMspI_PA	9.9
2961	Opata_2627721_PstIMspI_PA	9.9
2962	Opata_2516372_PstIMspI_PA	9.9
2963	Opata_127962_PstIMspI_PA	9.9
2964	M6_1178486_PstIMspI_PA	9.9
2965	Opata_3099962_PstIMspI_PA	9.9
2966	Opata_2222949_PstIMspI_PA	9.9
2967	Opata_1008831_PstIMseI_PA	9.9
2968	Opata_875943_PstIMseI_PA	9.9
2969	M6_520237_PstIMspI_PA	9.9
2970	Opata_2586738_PstIMspI_PA	9.9
2971	Opata_1659972_PstIMspI_PA	9.9
2972	Opata_3358905_PstIMspI_PA	9.9
2973	Opata_938992_PstIMseI_PA	9.9
2974	M6_1748246_PstIMspI_PA	9.9
2975	Opata_1629124_PstIMspI_PA	9.9
2976	Opata_2350822_PstIMspI_PA	9.9
2977	Opata_4033526_PstIMspI_PA	9.9
2978	M6_520540_PstIMspI_PA	9.9
2979	Opata_1511189_PstIMspI_PA	9.9
2980	Opata_1746502_PstIMspI_PA	9.9
2981	Opata_654728_PstIMspI_PA	9.9
2982	Opata_2655657_PstIMspI_PA	9.9
2983	Opata_787287_PstIMspI_PA	9.9
2984	Opata_1663879_PstIMspI_PA	9.9
2985	Opata_3937117_PstIMspI_PA	9.9
2986	Opata_713160_PstIMseI_PA	9.9
2987	Opata_1827476_PstIMspI_PA	9.9
2988	Opata_2312762_PstIMspI_PA	9.9
2989	Opata_1497730_PstIMspI_PA	9.9
2990	Opata_2546613_PstIMspI_PA	9.9
2991	Opata_216783_PstIMspI_PA	9.9
2992	Opata_982797_PstIMseI_PA	9.9
2993	Opata_2990548_PstIMspI_PA	9.9
2994	Opata_720422_PstIMspI_PA	9.9
2995	Opata_3541247_PstIMspI_PA	9.9
2996	Opata_208319_PstIMseI_PA	9.9
2997	Opata_1628911_PstIMspI_PA	9.9
2998	Opata_782081_PstIMseI_PA	9.9
2999	Opata_29903_PstIMseI_PA	9.9
3000	Opata_296787_PstIMspI_PA	9.9
3001	Opata_506672_PstIMseI_PA	9.9
3002	Opata_447831_PstIMseI_PA	9.9
3003	Opata_1897021_PstIMspI_PA	9.9
3004	Opata_4235827_PstIMspI_PA	9.9
3005	Opata_1514620_PstIMspI_PA	9.9
3006	Opata_245084_PstIMseI_PA	9.9
3007	Opata_445500_PstIMseI_PA	9.9
3008	Opata_2719979_PstIMspI_PA	9.9
3009	Opata_1809720_PstIMspI_PA	9.9
3010	Opata_59803_PstIMseI_PA	9.9
3011	Opata_26110_PstIMseI_PA	9.9
3012	Opata_1335689_PstIMspI_PA	9.9
3013	Opata_2541323_PstIMseI_PA	9.9
3014	Opata_339802_PstIMseI_PA	9.9
3015	Opata_2062141_PstIMspI_PA	9.9
3016	Opata_1994314_PstIMspI_PA	9.9
3017	Opata_188271_PstIMseI_PA	9.9
3018	Opata_2113991_PstIMspI_PA	9.9
3019	Opata_2065945_PstIMspI_PA	9.9
3020	Opata_939590_PstIMseI_PA	9.9
3021	Opata_136414_PstIMseI_PA	9.9
3022	Opata_1622301_PstIMspI_PA	9.9
3023	Opata_91893_PstIMseI_PA	9.9
3024	Opata_2973830_PstIMseI_PA	9.9
3025	Opata_70931_PstIMspI_PA	9.9
3026	Opata_3433161_PstIMspI_PA	9.9
3027	Opata_1321389_PstIMspI_PA	9.9
3028	Opata_3311756_PstIMspI_PA	9.9
3029	Opata_801223_PstIMseI_PA	9.9
3030	Opata_272433_PstIMseI_PA	9.9
3031	Opata_814466_PstIMspI_PA	9.9
3032	Opata_2244891_PstIMspI_PA	9.9
3033	Opata_1648986_PstIMspI_PA	9.9
3034	Opata_3312684_PstIMspI_PA	9.9
3035	Opata_2463078_PstIMspI_PA	9.9
3036	Opata_44551_PstIMseI_PA	9.9
3037	Opata_656316_90_PstIMseI_SNP	9.9
3038	Opata_2282330_PstIMspI_PA	9.9
3039	Opata_1853027_PstIMspI_PA	9.9
3040	Opata_772301_PstIMseI_PA	9.9
3041	Opata_86486_PstIMseI_PA	9.9
3042	Opata_258886_PstIMseI_PA	9.9
3043	Opata_407813_PstIMseI_PA	9.9
3044	Opata_1918937_PstIMspI_PA	9.9
3045	Opata_478079_PstIMseI_PA	9.9
3046	Opata_2786339_PstIMspI_PA	9.9
3047	M6_1122657_PstIMspI_PA	9.9
3048	Opata_4070942_PstIMspI_PA	9.9
3049	Opata_2485627_PstIMspI_PA	9.9
3050	Opata_86611_PstIMseI_PA	9.9
3051	Opata_1016575_PstIMspI_PA	9.9
3052	Opata_3235092_PstIMseI_PA	9.9
3053	Opata_385201_PstIMseI_PA	9.9
3054	Opata_2093469_PstIMspI_PA	9.9
3055	Opata_373792_PstIMseI_PA	9.9
3056	Opata_1040823_PstIMseI_PA	9.9
3057	Opata_4231285_PstIMspI_PA	9.9
3058	Opata_1782418_PstIMspI_PA	9.9
3059	Opata_1586336_PstIMspI_PA	9.9
3060	Opata_2884480_PstIMspI_PA	9.9
3061	Opata_3261101_PstIMspI_PA	9.9
3062	Opata_442050_PstIMseI_PA	9.9
3063	Opata_1593992_PstIMspI_PA	9.9
3064	M6_864582_PstIMspI_PA	9.9
3065	Opata_1161909_41_PstIMspI_SNP	9.9
3066	Opata_124330_PstIMspI_PA	9.9
3067	M6_120820_PstIMspI_PA	9.9
3068	Opata_3316599_PstIMspI_PA	9.9
3069	Opata_166809_PstIMseI_PA	9.9
3070	Opata_132573_PstIMseI_PA	9.9
3071	Opata_2283310_PstIMseI_PA	9.9
3072	M6_2588788_PstIMseI_PA	9.9
3073	Opata_370691_PstIMseI_PA	9.9
3074	Opata_695523_PstIMseI_PA	9.9
3075	Opata_2046585_PstIMspI_PA	9.9
3076	Opata_2924723_PstIMspI_PA	9.9
3077	M6_2223999_PstIMspI_PA	9.9
3078	Opata_20525_PstIMluI_PA	9.9
3079	M6_199255_PstIMseI_PA	9.9
3080	Opata_1752702_PstIMspI_PA	9.9
3081	Opata_1859564_PstIMspI_PA	9.9
3082	Opata_135915_PstIMseI_PA	9.9
3083	Opata_58632_PstIMspI_PA	9.9
3084	Opata_115291_PstIMseI_PA	9.9
3085	Opata_1651426_PstIMspI_PA	9.9
3086	Opata_2668344_PstIMspI_PA	9.9
3087	Opata_284071_PstIMseI_PA	9.9
3088	Opata_1934033_PstIMspI_PA	9.9
3089	M6_120550_PstIMseI_PA	9.9
3090	Opata_51487_PstIMspI_PA	9.9
3091	Opata_2479777_PstIMspI_PA	9.9
3092	Opata_203873_PstIMspI_PA	9.9
3093	Opata_2036745_46_PstIMspI_SNP	9.9
3094	M6_240458_PstIMseI_PA	9.9
3095	Opata_520476_PstIMseI_PA	9.9
3096	Opata_2875781_PstIMspI_PA	9.9
3097	Opata_623593_PstIMspI_PA	9.9
3098	Opata_59222_PstIMseI_PA	9.9
3099	Opata_425860_PstIMseI_PA	9.9
3100	Opata_516056_PstIMseI_PA	9.9
3101	Opata_109207_PstIMseI_PA	9.9
3102	Opata_578827_PstIMspI_PA	9.9
3103	Opata_3625850_PstIMspI_PA	9.9
3104	Opata_1881059_PstIMspI_PA	9.9
3105	Opata_4047396_PstIMseI_PA	9.9
3106	M6_33460_PstIMseI_PA	9.9
3107	Opata_2424590_PstIMspI_PA	9.9
3108	Opata_834271_PstIMseI_PA	9.9
3109	M6_795261_PstIMspI_PA	9.9
3110	Opata_138935_PstIMseI_PA	9.9
3111	Opata_735324_PstIMseI_PA	9.9
3112	M6_134372_PstIMseI_PA	9.9
3113	Opata_3281037_PstIMspI_PA	9.9
3114	Opata_353858_PstIMseI_PA	9.9
3115	M6_713_PstIMseI_PA	9.9
3116	Opata_1156011_PstIMseI_PA	9.9
3117	Opata_2373550_PstIMspI_PA	9.9
3118	Opata_151160_PstIMseI_PA	9.9
3119	Opata_1559743_PstIMspI_PA	9.9
3120	Opata_28709_PstIMseI_PA	9.9
3121	Opata_789067_PstIMspI_PA	9.9
3122	Opata_2323346_PstIMspI_PA	9.9
3123	M6_881433_PstIMseI_PA	9.9
3124	Opata_140842_PstIMseI_PA	9.9
3125	Opata_44761_PstIMseI_PA	9.9
3126	Opata_547850_PstIMseI_PA	9.9
3127	Opata_95267_PstIMseI_PA	9.9
3128	M6_1777076_PstIMseI_PA	9.9
3129	Opata_966809_PstIMspI_PA	9.9
3130	Opata_2915125_PstIMspI_PA	9.9
3131	Opata_103785_PstIMseI_PA	9.9
3132	Opata_2213401_PstIMspI_PA	9.9
3133	Opata_213248_PstIMseI_PA	9.9
3134	M6_440610_PstIMseI_PA	9.9
3135	Opata_1034168_PstIMseI_PA	9.9
3136	Opata_810256_PstIMspI_PA	9.9
3137	M6_1807042_PstIMluI_PA	9.9
3138	M6_1270295_PstIMspI_PA	9.9
3139	Opata_522609_PstIMseI_PA	9.9
3140	Opata_851139_PstIMspI_PA	9.9
3141	M6_1033038_PstIMspI_PA	9.9
3142	Opata_3243227_PstIMspI_PA	9.9
3143	Opata_1273437_PstIMseI_PA	9.9
3144	Opata_1844138_PstIMseI_PA	9.9
3145	M6_229349_PstIMseI_PA	9.9
3146	Opata_239145_PstIMluI_PA	9.9
3147	Opata_2674077_PstIMspI_PA	9.9
3148	M6_1321040_PstIMspI_PA	9.9
3149	Opata_621109_PstIMseI_PA	9.9
3150	M6_445810_PstIMspI_PA	9.9
3151	Opata_2782217_PstIMluI_PA	9.9
3152	Opata_2524978_PstIMspI_PA	9.9
3153	Opata_703203_PstIMseI_PA	9.9
3154	Opata_257224_PstIMspI_PA	9.9
3155	Opata_505494_PstIMseI_PA	9.9
3156	Opata_3364960_PstIMspI_PA	9.9
3157	Opata_3810_PstIMspI_PA	9.9
3158	Opata_1789491_PstIMspI_PA	9.9
3159	Opata_374208_PstIMspI_PA	9.9
3160	Opata_883148_PstIMseI_PA	9.9
3161	M6_3243327_PstIMspI_PA	9.9
3162	Opata_444026_PstIMspI_PA	9.9
3163	M6_1774824_PstIMspI_PA	9.9
3164	Opata_824861_PstIMspI_PA	9.9
3165	Opata_330796_PstIMseI_PA	9.9
3166	Opata_407479_PstIMspI_PA	9.9
3167	Opata_257809_PstIMseI_PA	9.9
3168	M6_1749104_PstIMspI_PA	9.9
3169	Opata_148976_PstIMspI_PA	9.9
3170	M6_363474_PstIMspI_PA	9.9
3171	Opata_880698_PstIMseI_PA	9.9
3172	Opata_567023_PstIMluI_PA	9.9
3173	Opata_340972_PstIMspI_PA	9.9
3174	M6_534085_PstIMseI_PA	9.9
3175	Opata_536295_PstIMseI_PA	9.9
3176	Opata_4261886_PstIMspI_PA	9.9
3177	M6_2010464_PstIMspI_PA	9.9
3178	Opata_717836_PstIMseI_PA	9.9
3179	Opata_3466708_PstIMspI_PA	9.9
3180	Opata_437626_PstIMseI_PA	9.9
3181	Opata_293360_PstIMseI_PA	9.9
3182	Opata_1757088_PstIMspI_PA	9.9
3183	M6_1263937_PstIMspI_PA	9.9
3184	Opata_2896895_PstIMspI_PA	9.9
3185	Opata_1571206_PstIMspI_PA	9.9
3186	M6_52535_PstIMseI_PA	9.9
3187	Opata_60732_PstIMspI_PA	9.9
3188	Opata_18023_PstIMspI_PA	9.9
3189	Opata_175488_PstIMspI_PA	9.9
3190	Opata_1722894_PstIMseI_PA	9.9
3191	Opata_2960093_PstIMspI_PA	9.9
3192	M6_756753_PstIMseI_PA	9.9
3193	Opata_291705_PstIMseI_PA	9.9
3194	Opata_126640_PstIMseI_PA	9.9
3195	Opata_3641424_PstIMspI_PA	9.9
3196	Opata_109837_PstIMseI_PA	9.9
3197	Opata_2741598_PstIMspI_PA	9.9
3198	Opata_20741_PstIMseI_PA	9.9
3199	Opata_1878367_PstIMspI_PA	9.9
3200	Opata_449472_PstIMspI_PA	9.9
3201	Opata_2488080_PstIMspI_PA	9.9
3202	Opata_49219_PstIMseI_PA	9.9
3203	Opata_4125104_PstIMspI_PA	9.9
3204	Opata_183595_PstIMseI_PA	9.9
3205	Opata_147502_PstIMseI_PA	9.9
3206	Opata_59708_PstIMseI_PA	9.9
3207	M6_666120_PstIMspI_PA	9.9
3208	Opata_957004_PstIMspI_PA	9.9
3209	Opata_85459_PstIMspI_PA	9.9
3210	M6_87442_PstIMseI_PA	9.9
3211	Opata_2008292_PstIMspI_PA	9.9
3212	Opata_124499_PstIMseI_PA	9.9
3213	Opata_452664_PstIMspI_PA	9.9
3214	Opata_193779_PstIMseI_PA	9.9
3215	Opata_2156267_PstIMspI_PA	9.9
3216	Opata_2238316_PstIMseI_PA	9.9
3217	Opata_538293_PstIMseI_PA	9.9
3218	Opata_343420_PstIMspI_PA	9.9
3219	Opata_2705001_PstIMspI_PA	9.9
3220	Opata_12152_PstIMseI_PA	9.9
3221	Opata_51523_PstIMseI_PA	9.9
3222	Opata_3053318_PstIMspI_PA	9.9
3223	Opata_314618_PstIMseI_PA	9.9
3224	Opata_3595763_PstIMspI_PA	9.9
3225	Opata_4263040_PstIMspI_PA	9.9
3226	Opata_222338_PstIMseI_PA	9.9
3227	M6_688155_PstIMseI_PA	9.9
3228	M6_791913_PstIMspI_PA	9.9
3229	Opata_23231_PstIMspI_PA	9.9
3230	Opata_110653_PstIMspI_PA	9.9
3231	Opata_59661_PstIMseI_PA	9.9
3232	Opata_3519345_PstIMseI_PA	9.9
3233	Opata_10374_PstIMseI_PA	9.9
3234	Opata_343362_PstIMspI_PA	9.9
3235	Opata_1793462_PstIMspI_PA	9.9
3236	Opata_689840_PstIMspI_PA	9.9
3237	M6_36637_PstIMseI_PA	9.9
3238	Opata_1962399_PstIMspI_PA	9.9
3239	Opata_590590_PstIMseI_PA	9.9
3240	Opata_409290_PstIMseI_PA	9.9
3241	M6_1397127_PstIMspI_PA	9.9
3242	Opata_792685_PstIMspI_PA	9.9
3243	Opata_913829_PstIMseI_PA	9.9
3244	M6_89016_PstIMseI_PA	9.9
3245	Opata_309735_85_PstIMspI_SNP	9.9
3246	Opata_236787_PstIMseI_PA	9.9
3247	Opata_2499129_PstIMspI_PA	9.9
3248	Opata_31942_PstIMseI_PA	9.9
3249	Opata_861421_PstIMseI_PA	9.9
3250	Opata_2986179_PstIMspI_PA	9.9
3251	M6_1134458_PstIMspI_PA	9.9
3252	M6_953079_PstIMspI_PA	9.9
3253	M6_1271282_PstIMspI_PA	9.9
3254	Opata_544881_PstIMseI_PA	9.9
3255	Opata_278930_PstIMspI_PA	9.9
3256	Opata_90386_PstIMspI_PA	9.9
3257	Opata_2908704_PstIMspI_PA	9.9
3258	Opata_137763_PstIMseI_PA	9.9
3259	Opata_2486645_PstIMspI_PA	9.9
3260	M6_710123_PstIMseI_PA	9.9
3261	M6_3190475_PstIMspI_PA	9.9
3262	Opata_618635_PstIMseI_PA	9.9
3263	Opata_76076_PstIMspI_PA	9.9
3264	M6_2242027_PstIMspI_PA	9.9
3265	Opata_65229_PstIMspI_PA	9.9
3266	Opata_86643_PstIMseI_PA	9.9
3267	Opata_129848_PstIMseI_PA	9.9
3268	M6_226816_PstIMseI_PA	9.9
3269	Opata_1626692_PstIMspI_PA	9.9
3270	Opata_19676_PstIMspI_PA	9.9
3271	Opata_3400729_PstIMspI_PA	9.9
3272	Opata_348185_PstIMspI_PA	9.9
3273	Opata_801968_PstIMspI_PA	9.9
3274	Opata_236608_PstIMseI_PA	9.9
3275	M6_162833_PstIMspI_PA	9.9
3276	Opata_1497312_PstIMspI_PA	9.9
3277	Opata_1778948_PstIMspI_PA	9.9
3278	Opata_171121_PstIMseI_PA	9.9
3279	Opata_25725_PstIMseI_PA	9.9
3280	Opata_596939_PstIMspI_PA	9.9
3281	Opata_246806_PstIMseI_PA	9.9
3282	Opata_211123_PstIMseI_PA	9.9
3283	M6_3414017_PstIMspI_PA	9.9
3284	Opata_3811380_PstIMspI_PA	9.9
3285	Opata_975784_PstIMseI_PA	9.9
3286	Opata_37375_PstIMseI_PA	9.9
3287	Opata_282733_PstIMseI_PA	9.9
3288	Opata_2442708_PstIMspI_PA	9.9
3289	M6_334941_PstIMseI_PA	9.9
3290	Opata_2451560_PstIMspI_PA	9.9
3291	Opata_125428_PstIMseI_PA	9.9
3292	Opata_4073046_PstIMspI_PA	9.9
3293	Opata_242857_PstIMseI_PA	9.9
3294	M6_1537043_PstIMspI_PA	9.9
3295	Opata_3766370_PstIMspI_PA	9.9
3296	Opata_120964_PstIMseI_PA	9.9
3297	Opata_145569_PstIMseI_PA	9.9
3298	Opata_445559_PstIMseI_PA	9.9
3299	Opata_1065356_PstIMluI_PA	9.9
3300	Opata_391598_PstIMspI_PA	9.9
3301	M6_1877881_PstIMluI_PA	9.9
3302	Opata_19713_PstIMseI_PA	9.9
3303	Opata_666074_PstIMseI_PA	9.9
3304	Opata_1710817_PstIMspI_PA	9.9
3305	Opata_1949724_PstIMspI_PA	9.9
3306	M6_233445_PstIMspI_PA	9.9
3307	Opata_983513_PstIMspI_PA	9.9
3308	M6_2015401_PstIMseI_PA	9.9
3309	Opata_3595973_PstIMspI_PA	9.9
3310	Opata_567693_PstIMseI_PA	9.9
3311	Opata_1598171_PstIMspI_PA	9.9
3312	Opata_3954059_PstIMseI_PA	9.9
3313	M6_4091_PstIMseI_PA	9.9
3314	Opata_3864754_PstIMseI_PA	9.9
3315	M6_558607_PstIMseI_PA	9.9
3316	Opata_2617232_PstIMspI_PA	9.9
3317	Opata_1364915_PstIMspI_PA	9.9
3318	Opata_283851_PstIMseI_PA	9.9
3319	Opata_2966085_PstIMspI_PA	9.9
3320	Opata_1687514_PstIMseI_PA	9.9
3321	Opata_1945277_PstIMspI_PA	9.9
3322	Opata_163226_PstIMseI_PA	9.9
3323	Opata_3376176_PstIMspI_PA	9.9
3324	M6_18980_PstIMseI_PA	9.9
3325	M6_675048_PstIMspI_PA	9.9
3326	M6_1887021_PstIMspI_PA	9.9
3327	M6_1716680_PstIMluI_PA	9.9
3328	M6_193046_PstIMspI_PA	9.9
3329	M6_1003043_PstIMspI_PA	9.9
3330	Opata_33284_PstIMspI_PA	9.9
3331	M6_1995251_PstIMspI_PA	9.9
3332	Opata_1068029_PstIMspI_PA	9.9
3333	M6_861298_PstIMspI_PA	9.9
3334	M6_2589019_PstIMspI_PA	9.9
3335	M6_936548_PstIMspI_PA	9.9
3336	M6_14475_PstIMluI_PA	9.9
3337	M6_616844_PstIMseI_PA	9.9
3338	Opata_1401496_PstIMspI_PA	9.9
3339	Opata_238901_PstIMspI_PA	9.9
3340	Opata_993144_PstIMspI_PA	9.9
3341	Opata_3016180_PstIMseI_PA	9.9
3342	Opata_35930_PstIMspI_PA	9.9
3343	M6_354420_PstIMseI_PA	9.9
3344	M6_237965_PstIMseI_PA	9.9
3345	M6_1805060_PstIMspI_PA	9.9
3346	M6_446870_PstIMspI_PA	9.9
3347	Opata_4039955_PstIMspI_PA	9.9
3348	Opata_4017306_PstIMspI_PA	9.9
3349	M6_1473671_PstIMspI_PA	9.9
3350	Opata_2058246_PstIMspI_PA	9.9
3351	Opata_2765934_PstIMspI_PA	9.9
3352	Opata_797450_PstIMspI_PA	9.9
3353	M6_1165111_PstIMspI_PA	9.9
3354	Opata_2771775_PstIMspI_PA	9.9
3355	Opata_1908498_PstIMspI_PA	9.9
3356	M6_3046524_PstIMspI_PA	9.9
3357	M6_642861_PstIMseI_PA	9.9
3358	M6_115145_PstIMseI_PA	9.9
3359	M6_1335425_PstIMspI_PA	9.9
3360	Opata_1433474_PstIMseI_PA	9.9
3361	M6_3678648_PstIMseI_PA	9.9
3362	M6_1179512_PstIMspI_PA	9.9
3363	M6_1495831_PstIMspI_PA	9.9
3364	M6_1033132_PstIMseI_PA	9.9
3365	M6_60287_PstIMseI_PA	9.9
3366	Opata_540132_PstIMspI_PA	9.9
3367	Opata_861613_PstIMseI_PA	9.9
3368	Opata_1877089_PstIMspI_PA	9.9
3369	M6_1938169_PstIMseI_PA	9.9
3370	M6_210961_PstIMseI_PA	9.9
3371	M6_2298882_PstIMseI_PA	9.9
3372	M6_320530_PstIMseI_PA	9.9
3373	M6_1573108_PstIMseI_PA	9.9
3374	Opata_767262_PstIMspI_PA	9.9
3375	M6_770355_PstIMseI_PA	9.9
3376	M6_1699338_PstIMspI_PA	9.9
3377	M6_354708_PstIMseI_PA	9.9
3378	M6_2075584_PstIMspI_PA	9.9
3379	M6_308542_PstIMseI_PA	9.9
3380	M6_463236_PstIMspI_PA	9.9
3381	M6_185192_PstIMseI_PA	9.9
3382	M6_843342_PstIMspI_PA	9.9
3383	M6_452113_PstIMseI_PA	9.9
3384	Opata_1937778_PstIMspI_PA	9.9
3385	M6_192392_PstIMseI_PA	9.9
3386	M6_1070494_PstIMspI_PA	9.9
3387	M6_2141942_PstIMspI_PA	9.9
3388	M6_787773_PstIMspI_PA	9.9
3389	M6_1155087_PstIMspI_PA	9.9
3390	M6_1099831_PstIMspI_PA	9.9
3391	Opata_697262_PstIMspI_PA	9.9
3392	M6_212390_PstIMseI_PA	9.9
3393	Opata_2772343_PstIMspI_PA	9.9
3394	M6_1530813_PstIMspI_PA	9.9
3395	M6_341949_PstIMspI_PA	9.9
3396	Opata_634237_PstIMspI_PA	9.9
3397	M6_3348656_PstIMspI_PA	9.9
3398	Opata_2057461_PstIMspI_PA	9.9
3399	Opata_3137256_PstIMspI_PA	9.9
3400	M6_1711219_PstIMspI_PA	9.9
3401	M6_1967483_PstIMseI_PA	9.9
3402	M6_1382796_PstIMspI_PA	9.9
3403	M6_216697_PstIMseI_PA	9.9
3404	Opata_244498_PstIMseI_PA	9.9
3405	M6_384319_PstIMseI_PA	9.9
3406	M6_1169000_PstIMseI_PA	9.9
3407	M6_1416988_PstIMseI_PA	9.9
3408	M6_2896399_PstIMspI_PA	9.9
3409	M6_289032_PstIMseI_PA	9.9
3410	M6_997975_PstIMspI_PA	9.9
3411	M6_1005380_PstIMseI_PA	9.9
3412	Opata_3836082_PstIMspI_PA	9.9
3413	M6_2826911_PstIMspI_PA	9.9
3414	M6_323113_PstIMseI_PA	9.9
3415	M6_347316_PstIMseI_PA	9.9
3416	M6_326997_PstIMseI_PA	9.9
3417	M6_989883_PstIMspI_PA	9.9
3418	Opata_1775678_PstIMspI_PA	9.9
3419	M6_1402629_PstIMseI_PA	9.9
3420	Opata_770217_PstIMseI_PA	9.9
3421	M6_1066416_PstIMseI_PA	9.9
3422	M6_445529_PstIMseI_PA	9.9
3423	M6_653409_PstIMseI_PA	9.9
3424	M6_173183_PstIMspI_PA	9.9
3425	M6_3225856_PstIMspI_PA	9.9
3426	M6_84214_PstIMseI_PA	9.9
3427	M6_2191475_PstIMspI_PA	9.9
3428	Opata_1725445_PstIMspI_PA	9.9
3429	Opata_2750878_PstIMspI_PA	9.9
3430	M6_931065_PstIMspI_PA	9.9
3431	M6_402872_PstIMseI_PA	9.9
3432	M6_406691_PstIMspI_PA	9.9
3433	M6_1526045_PstIMspI_PA	9.9
3434	M6_234643_PstIMseI_PA	9.9
3435	M6_27210_PstIMseI_PA	9.9
3436	M6_1826735_PstIMspI_PA	9.9
3437	M6_602258_PstIMseI_PA	9.9
3438	M6_563608_PstIMspI_PA	9.9
3439	M6_357824_PstIMspI_PA	9.9
3440	Opata_342644_PstIMseI_PA	9.9
3441	M6_995175_PstIMspI_PA	9.9
3442	Opata_1489864_PstIMseI_PA	9.9
3443	M6_1402013_PstIMspI_PA	9.9
3444	Opata_104368_PstIMseI_PA	9.9
3445	M6_570281_PstIMspI_PA	9.9
3446	Opata_1830538_PstIMspI_PA	9.9
3447	M6_3134851_PstIMspI_PA	9.9
3448	Opata_2054235_PstIMseI_PA	9.9
3449	M6_1196309_PstIMseI_PA	9.9
3450	M6_2125116_PstIMspI_PA	9.9
3451	Opata_4191275_PstIMspI_PA	9.9
3452	Opata_1061075_PstIMspI_PA	9.9
3453	M6_157149_PstIMseI_PA	9.9
3454	M6_1043791_PstIMseI_PA	9.9
3455	Opata_266451_PstIMseI_PA	9.9
3456	M6_743876_PstIMseI_PA	9.9
3457	Opata_1358040_PstIMseI_PA	9.9
3458	Opata_2111494_PstIMspI_PA	9.9
3459	M6_28170_PstIMseI_PA	9.9
3460	M6_3473109_PstIMseI_PA	9.9
3461	Opata_1767365_PstIMspI_PA	9.9
3462	M6_103479_PstIMseI_PA	9.9
3463	M6_768457_PstIMspI_PA	9.9
3464	Opata_3271429_PstIMspI_PA	9.9
3465	M6_1050837_PstIMspI_PA	9.9
3466	Opata_3347145_PstIMspI_PA	9.9
3467	Opata_307951_PstIMseI_PA	9.9
3468	Opata_200041_PstIMseI_PA	9.9
3469	M6_1802648_PstIMspI_PA	9.9
3470	Opata_65039_PstIMseI_PA	9.9
3471	Opata_105625_PstIMseI_PA	9.9
3472	M6_559052_PstIMseI_PA	9.9
3473	M6_2947490_PstIMseI_PA	9.9
3474	M6_365813_PstIMseI_PA	9.9
3475	M6_1880401_PstIMspI_PA	9.9
3476	Opata_265802_PstIMseI_PA	9.9
3477	M6_405426_PstIMspI_PA	9.9
3478	M6_2254332_PstIMseI_PA	9.9
3479	Opata_1123988_PstIMseI_PA	9.9
3480	Opata_1162830_PstIMseI_PA	9.9
3481	Opata_1435096_PstIMseI_PA	9.9
3482	M6_3888077_PstIMseI_PA	9.9
3483	Opata_546004_PstIMseI_PA	9.9
3484	M6_201034_PstIMseI_PA	9.9
3485	M6_1458164_PstIMspI_PA	9.9
3486	M6_3090608_PstIMseI_PA	9.9
3487	M6_312041_PstIMspI_PA	9.9
3488	M6_1436521_PstIMspI_PA	9.9
3489	Opata_581677_PstIMseI_PA	9.9
3490	Opata_4179702_PstIMseI_PA	9.9
3491	M6_2861362_PstIMspI_PA	9.9
3492	M6_1049052_PstIMspI_PA	9.9
3493	M6_322647_PstIMseI_PA	9.9
3494	M6_76984_PstIMluI_PA	9.9
3495	Opata_1000995_PstIMseI_PA	9.9
3496	Opata_14391_PstIMseI_PA	9.9
3497	M6_74195_PstIMseI_PA	9.9
3498	M6_3409126_PstIMspI_PA	9.9
3499	Opata_3242773_PstIMspI_PA	9.9
3500	M6_1036709_PstIMspI_PA	9.9
3501	M6_2581377_PstIMseI_PA	9.9
3502	M6_1932665_PstIMseI_PA	9.9
3503	M6_73610_PstIMseI_PA	9.9
3504	Opata_664492_PstIMspI_PA	9.9
3505	M6_1391443_PstIMseI_PA	9.9
3506	Opata_1090060_PstIMspI_PA	9.9
3507	Opata_1294564_PstIMseI_PA	9.9
3508	Opata_2718250_PstIMspI_PA	9.9
3509	Opata_313870_PstIMspI_PA	9.9
3510	M6_462630_PstIMluI_PA	9.9
3511	M6_1314823_PstIMseI_PA	9.9
3512	M6_83254_PstIMseI_PA	9.9
3513	Opata_1907148_PstIMspI_PA	9.9
3514	Opata_2048890_PstIMspI_PA	9.9
3515	M6_3491166_PstIMspI_PA	9.9
3516	Opata_1825782_PstIMspI_PA	9.9
3517	Opata_1654671_PstIMspI_PA	9.9
3518	Opata_2402818_PstIMspI_PA	9.9
3519	Opata_1234678_PstIMspI_PA	9.9
3520	Opata_170289_PstIMseI_PA	9.9
3521	Opata_3185607_PstIMseI_PA	9.9
3522	Opata_4232614_PstIMspI_PA	9.9
3523	Opata_4115503_PstIMspI_PA	9.9
3524	Opata_986281_PstIMspI_PA	9.9
3525	Opata_186769_PstIMseI_PA	9.9
3526	M6_553589_PstIMseI_PA	9.9
3527	Opata_2087166_PstIMluI_PA	9.9
3528	Opata_409022_PstIMseI_PA	9.9
3529	Opata_384125_PstIMseI_PA	9.9
3530	Opata_3649606_PstIMspI_PA	9.9
3531	Opata_647957_PstIMspI_PA	9.9
3532	Opata_2412732_PstIMspI_PA	9.9
3533	Opata_163101_PstIMseI_PA	9.9
3534	M6_213274_PstIMseI_PA	9.9
3535	M6_2197680_PstIMspI_PA	9.9
3536	M6_768484_PstIMseI_PA	9.9
3537	M6_1385712_PstIMseI_PA	9.9
3538	Opata_967259_PstIMspI_PA	9.9
3539	Opata_2573557_PstIMspI_PA	9.9
3540	M6_1230375_PstIMspI_PA	9.9
3541	M6_2127172_PstIMspI_PA	9.9
3542	M6_1796606_PstIMspI_PA	9.9
3543	M6_246972_PstIMspI_PA	9.9
3544	M6_310212_PstIMspI_PA	9.9
3545	M6_2728478_PstIMseI_PA	9.9
3546	M6_277036_PstIMspI_PA	9.9
3547	M6_3118798_PstIMspI_PA	9.9
3548	M6_2311317_PstIMspI_PA	9.9
3549	M6_932948_PstIMseI_PA	9.9
3550	M6_3054402_PstIMspI_PA	9.9
3551	M6_498885_PstIMseI_PA	9.9
3552	M6_184062_PstIMspI_PA	9.9
3553	M6_106494_PstIMseI_PA	9.9
3554	M6_2707310_PstIMspI_PA	9.9
3555	M6_930284_PstIMspI_PA	9.9
3556	M6_283113_PstIMspI_PA	9.9
3557	M6_46160_PstIMseI_PA	9.9
3558	M6_835247_PstIMseI_PA	9.9
3559	M6_1212607_PstIMspI_PA	9.9
3560	M6_1040802_PstIMspI_PA	9.9
3561	M6_449913_PstIMseI_PA	9.9
3562	M6_2073874_PstIMspI_PA	9.9
3563	M6_361793_PstIMspI_PA	9.9
3564	M6_907642_PstIMseI_PA	9.9
3565	M6_2077905_PstIMspI_PA	9.9
3566	M6_2273073_PstIMseI_PA	9.9
3567	Opata_994440_PstIMseI_PA	9.9
3568	M6_3172761_PstIMspI_PA	9.9
3569	Xwmc601	9.9
3570	1699930	9.93
3571	121414	10.04
3572	987374	10.04
3573	1015142	10.04
3574	1083613	10.04
3575	1090005	10.04
3576	1102704	10.04
3577	1105066	10.04
3578	1121073	10.04
3579	1260770	10.04
3580	1266681	10.04
3581	1381965	10.04
3582	2248098	10.04
3583	3020360	10.04
3584	3021790	10.04
3585	1115887	10.05
3586	2370501	10.05
3587	3026547	10.05
3588	3960255	10.05
3589	1108886	10.08
3590	1110238	10.08
3591	1063724	10.13
3592	1087880	10.13
3593	1089230	10.13
3594	1128994	10.13
3595	1257225	10.15
3596	4394618	10.15
3597	wPt-3812	10.2
3598	984251	10.2
3599	1269252	10.2
3600	1665928	10.2
3601	1665981	10.2
3602	1697447	10.2
3603	1265720	10.2
3604	3021026	10.2
3605	4910608	10.2
3606	1078253	10.2
3607	1100362	10.2
3608	1123643	10.2
3609	1200743	10.2
3610	1201154	10.2
3611	2262152	10.2
3612	3021774	10.2
3613	3025856	10.2
3614	3026208	10.2
3615	3033978	10.2
3616	1259075	10.2
3617	1282523	10.2
3618	1665990	10.2
3619	1088586	10.2
3620	1167584	10.2
3621	2258167	10.2
3622	3027360	10.2
3623	987487	10.2
3624	1074394	10.2
3625	1087693	10.2
3626	1126635	10.2
3627	1133242	10.2
3628	2244006	10.2
3629	3020424	10.2
3630	4261403	10.2
3631	1005954	10.2
3632	1007006	10.2
3633	1074721	10.2
3634	1089173	10.2
3635	1092553	10.2
3636	3021350	10.2
3637	2296108	10.2
3638	1006049	10.2
3639	1089342	10.2
3640	1113551	10.2
3641	2301989	10.2
3642	1232030	10.2
3643	3946124	10.2
3644	1111273	10.2
3645	1116536	10.2
3646	1127135	10.2
3647	1256097	10.2
3648	4993119	10.2
3649	1211871	10.2
3650	1076075	10.2
3651	1113644	10.2
3652	1164395	10.2
3653	1254781	10.2
3654	2248905	10.2
3655	1219380	10.2
3656	3384601	10.2
3657	3936545	10.2
3658	3954034	10.2
3659	4992112	10.2
3660	993023	10.2
3661	1103435	10.2
3662	1261612	10.2
3663	1266633	10.2
3664	1266939	10.2
3665	1697765	10.2
3666	2247231	10.2
3667	2272857	10.2
3668	3958337	10.2
3669	3960186	10.2
3670	1023613	10.2
3671	2260208	10.2
3672	1084630	10.2
3673	1100023	10.2
3674	1213508	10.2
3675	2249680	10.2
3676	3024321	10.2
3677	3064486	10.2
3678	4663909	10.2
3679	4993517	10.2
3680	1107054	10.2
3681	1088156	10.2
3682	1129958	10.2
3683	1216529	10.2
3684	1282272	10.2
3685	1288748	10.2
3686	1318833	10.2
3687	1665794	10.2
3688	3934906	10.2
3689	1010209	10.2
3690	1136748	10.2
3691	1300410	10.2
3692	GDM5	10.2
3693	1003591	10.2
3694	1092168	10.2
3695	1108352	10.2
3696	1254461	10.2
3697	1299246	10.2
3698	2245955	10.2
3699	3029819	10.2
3700	3385162	10.2
3701	3533839	10.2
3702	3939689	10.2
3703	3940784	10.2
3704	3958590	10.2
3705	3960415	10.2
3706	4396132	10.2
3707	4396302	10.2
3708	4397741	10.2
3709	4412231	10.2
3710	6037752	10.2
3711	7343141	10.2
3712	1006006	10.2
3713	1070034	10.2
3714	1075594	10.2
3715	1088542	10.2
3716	1201607	10.2
3717	1327218	10.2
3718	3022164	10.2
3719	3939963	10.2
3720	995754	10.2
3721	1020676	10.2
3722	1217169	10.2
3723	2294152	10.2
3724	5324868	10.2
3725	2244032	10.2
3726	1122160	10.2
3727	1086643	10.2
3728	1064588	10.2
3729	3023193	10.2
3730	990721	10.2
3731	1037898	10.2
3732	1067695	10.2
3733	1088175	10.2
3734	1090962	10.2
3735	1121618	10.2
3736	1136288	10.2
3737	1234927	10.2
3738	1375957	10.2
3739	3023924	10.2
3740	3027800	10.2
3741	3064954	10.2
3742	1107483	10.2
3743	1158000	10.2
3744	3064723	10.2
3745	4544247	10.2
3746	1268477	10.2
3747	1131923	10.2
3748	1017013	10.2
3749	2272619	10.2
3750	Opata_651307_52_PstIMspI_SNP	10.2
3751	Opata_481692_64_PstIMseI_SNP	10.2
3752	Opata_1534407_PstIMspI_PA	10.2
3753	Opata_2780840_PstIMspI_PA	10.2
3754	Opata_43393_PstIMseI_PA	10.2
3755	Opata_929159_PstIMseI_PA	10.2
3756	Opata_2302446_PstIMseI_PA	10.2
3757	Opata_36997_PstIMseI_PA	10.2
3758	Opata_2979443_PstIMspI_PA	10.2
3759	Opata_604439_PstIMseI_PA	10.2
3760	Opata_2342577_PstIMseI_PA	10.2
3761	Opata_400912_PstIMseI_PA	10.2
3762	Opata_101718_PstIMseI_PA	10.2
3763	Opata_476188_PstIMseI_PA	10.2
3764	Opata_843307_PstIMluI_PA	10.2
3765	Opata_3010321_PstIMspI_PA	10.2
3766	Opata_132132_PstIMseI_PA	10.2
3767	Opata_381590_PstIMseI_PA	10.2
3768	Opata_198930_PstIMseI_PA	10.2
3769	Opata_2462920_PstIMspI_PA	10.2
3770	Opata_1704745_PstIMspI_PA	10.2
3771	Opata_1625177_PstIMspI_PA	10.2
3772	Opata_281498_PstIMluI_PA	10.2
3773	Opata_118792_PstIMspI_PA	10.2
3774	Opata_1816249_PstIMluI_PA	10.2
3775	Opata_621474_PstIMluI_PA	10.2
3776	Opata_156972_PstIMspI_PA	10.2
3777	Opata_690046_PstIMseI_PA	10.2
3778	Opata_723384_PstIMseI_PA	10.2
3779	Opata_582541_PstIMseI_PA	10.2
3780	Opata_140819_PstIMspI_PA	10.2
3781	Opata_809544_PstIMspI_PA	10.2
3782	Opata_2599008_PstIMspI_PA	10.2
3783	Opata_872682_PstIMspI_PA	10.2
3784	Opata_1564612_PstIMluI_PA	10.2
3785	Opata_42851_PstIMseI_PA	10.2
3786	Opata_127557_PstIMseI_PA	10.2
3787	Opata_2385964_PstIMluI_PA	10.2
3788	Opata_100999_PstIMspI_PA	10.2
3789	Opata_1963369_PstIMspI_PA	10.2
3790	Opata_268005_PstIMseI_PA	10.2
3791	Opata_44299_PstIMseI_PA	10.2
3792	Opata_1642023_PstIMspI_PA	10.2
3793	Opata_4122058_PstIMspI_PA	10.2
3794	Opata_3786320_PstIMspI_PA	10.2
3795	Opata_431622_PstIMseI_PA	10.2
3796	Opata_152173_PstIMspI_PA	10.2
3797	Opata_121490_PstIMseI_PA	10.2
3798	Xfba74a	10.2
3799	Xtam8a	10.2
3800	XgbxG145	10.2
3801	D1.1_ctg216_1	10.2
3802	1116694	10.33
3803	RAC875_c48703_148	10.66
3804	BS00047901_51	10.66
3805	Excalibur_c40567_1857	10.92
3806	Kukri_c52644_277	10.92
3807	D_contig21046_677	10.92
3808	D_contig21303_418	10.92
3809	Excalibur_c5592_178	10.92
3810	BS00022532_51	10.92
3811	RAC875_c22368_641	10.92
3812	RAC875_c60838_155	10.92
3813	66469	11
3814	667617	11
3815	732411	11
3816	741568	11
3817	742401	11
3818	742806	11
3819	744072	11
3820	wPt-5014	11
3821	977280	11
3822	978273	11
3823	982451	11
3824	982695	11
3825	989323	11
3826	992597	11
3827	996248	11
3828	996488	11
3829	997371	11
3830	1015970	11
3831	1028364	11
3832	1031279	11
3833	1041299	11
3834	1044458	11
3835	1061508	11
3836	1071869	11
3837	1074355	11
3838	1075452	11
3839	1081289	11
3840	1082381	11
3841	1082941	11
3842	1084361	11
3843	1088274	11
3844	1088876	11
3845	1090596	11
3846	1091845	11
3847	1092355	11
3848	1095078	11
3849	1104446	11
3850	1107386	11
3851	1111664	11
3852	1112583	11
3853	1113432	11
3854	1114735	11
3855	1115099	11
3856	1116241	11
3857	1116894	11
3858	1117875	11
3859	1119745	11
3860	1120289	11
3861	1122278	11
3862	1122407	11
3863	1122892	11
3864	1125587	11
3865	1126200	11
3866	1126866	11
3867	1128030	11
3868	1131250	11
3869	1138127	11
3870	1140431	11
3871	1142047	11
3872	1162627	11
3873	1201408	11
3874	1201940	11
3875	1204959	11
3876	1208461	11
3877	1208845	11
3878	1234603	11
3879	1242814	11
3880	1249605	11
3881	1252749	11
3882	1254769	11
3883	1255898	11
3884	1298894	11
3885	1302607	11
3886	1317758	11
3887	1364787	11
3888	1374417	11
3889	1375251	11
3890	1670043	11
3891	1670526	11
3892	1671582	11
3893	1672402	11
3894	1697171	11
3895	1699929	11
3896	2244288	11
3897	2244823	11
3898	2247181	11
3899	2247268	11
3900	2247667	11
3901	2251859	11
3902	2253396	11
3903	2254182	11
3904	2254833	11
3905	2261951	11
3906	2264157	11
3907	2264348	11
3908	2265175	11
3909	2292725	11
3910	2294531	11
3911	3020847	11
3912	3023047	11
3913	3222503	11
3914	3570135	11
3915	4909564	11
3916	4909684	11
3917	4911015	11
3918	Opata_210454_21_PstIMseI_SNP	11
3919	Opata_406052_10_PstIMseI_SNP	11
3920	Opata_401454_45_PstIMseI_SNP	11
3921	Opata_95703_40_PstIMseI_SNP	11
3922	Opata_934327_28_PstIMluI_SNP	11
3923	Opata_35916_18_PstIMseI_SNP	11
3924	Opata_627846_PstIMseI_PA	11
3925	M6_405058_PstIMseI_PA	11
3926	Opata_2277227_43_PstIMspI_SNP	11
3927	Opata_2277227_18_PstIMspI_SNP	11
3928	Opata_62822_36_PstIMseI_SNP	11
3929	Opata_35916_11_PstIMseI_SNP	11
3930	Opata_406052_12_PstIMseI_SNP	11
3931	M6_1698909_PstIMspI_PA	11
3932	M6_2064221_PstIMspI_PA	11
3933	Opata_683108_PstIMseI_PA	11
3934	Opata_366683_17_PstIMspI_SNP	11
3935	Opata_412668_73_PstIMseI_SNP	11
3936	Opata_3479244_PstIMspI_PA	11
3937	Opata_1141590_10_PstIMseI_SNP	11
3938	Opata_187435_78_PstIMseI_SNP	11
3939	M6_3229512_PstIMspI_PA	11
3940	Opata_406052_48_PstIMseI_SNP	11
3941	Opata_4208571_PstIMspI_PA	11
3942	Opata_934327_4_PstIMluI_SNP	11
3943	Opata_62822_50_PstIMseI_SNP	11
3944	Opata_62822_76_PstIMseI_SNP	11
3945	Opata_102961_58_PstIMseI_SNP	11
3946	Opata_3417029_54_PstIMspI_SNP	11
3947	Opata_656316_29_PstIMseI_SNP	11
3948	Opata_1121300_18_PstIMseI_SNP	11
3949	Opata_934327_16_PstIMluI_SNP	11
3950	Opata_262970_57_PstIMseI_SNP	11
3951	Opata_3090702_PstIMspI_PA	11
3952	Opata_210454_64_PstIMseI_SNP	11
3953	Opata_2743708_PstIMseI_PA	11
3954	Opata_284299_39_PstIMspI_SNP	11
3955	Opata_1650779_41_PstIMspI_SNP	11
3956	Opata_242256_82_PstIMseI_SNP	11
3957	Opata_1650779_10_PstIMspI_SNP	11
3958	Opata_3987734_24_PstIMspI_SNP	11
3959	Opata_825138_PstIMseI_PA	11
3960	Opata_4194012_PstIMspI_PA	11
3961	Opata_526090_PstIMspI_PA	11
3962	Opata_1231731_PstIMspI_PA	11
3963	Opata_2025945_PstIMspI_PA	11
3964	Opata_55681_PstIMspI_PA	11
3965	Opata_4245660_PstIMspI_PA	11
3966	Opata_3310181_PstIMspI_PA	11
3967	Opata_416435_67_PstIMspI_SNP	11
3968	Opata_371419_PstIMseI_PA	11
3969	Opata_188973_PstIMseI_PA	11
3970	Opata_516803_PstIMseI_PA	11
3971	M6_352233_PstIMseI_PA	11
3972	Opata_838087_PstIMseI_PA	11
3973	Opata_4258461_PstIMseI_PA	11
3974	M6_1231574_PstIMseI_PA	11
3975	M6_2473460_PstIMspI_PA	11
3976	M6_2074751_PstIMspI_PA	11
3977	Opata_1123269_PstIMseI_PA	11
3978	M6_22939_PstIMseI_PA	11
3979	M6_1622440_PstIMspI_PA	11
3980	M6_2349217_PstIMseI_PA	11
3981	Opata_206271_PstIMspI_PA	11
3982	Opata_2035407_PstIMspI_PA	11
3983	Opata_172787_PstIMseI_PA	11
3984	Opata_525204_PstIMseI_PA	11
3985	Opata_1087274_PstIMseI_PA	11
3986	Opata_1785701_PstIMspI_PA	11
3987	M6_1662596_PstIMspI_PA	11
3988	M6_3456094_PstIMspI_PA	11
3989	M6_432489_PstIMseI_PA	11
3990	M6_2096773_PstIMseI_PA	11
3991	M6_390689_PstIMspI_PA	11
3992	M6_1636805_PstIMspI_PA	11
3993	M6_3731241_PstIMseI_PA	11
3994	M6_1673552_PstIMspI_PA	11
3995	M6_2413055_PstIMspI_PA	11
3996	M6_725508_PstIMspI_PA	11
3997	Opata_165208_PstIMseI_PA	11
3998	M6_3525889_PstIMspI_PA	11
3999	M6_771403_PstIMspI_PA	11
4000	M6_2939741_PstIMspI_PA	11
4001	Opata_2991962_PstIMspI_PA	11
4002	M6_649816_PstIMseI_PA	11
4003	M6_257274_PstIMspI_PA	11
4004	M6_1148261_PstIMspI_PA	11
4005	GWM261	11.04
4006	1396589	11.04
4007	2247032	11.04
4008	3385034	11.04
4009	3939004	11.04
4010	3941979	11.04
4011	3945475	11.04
4012	4329224	11.04
4013	4395810	11.04
4014	4538371	11.04
4015	4540746	11.04
4016	4542146	11.04
4017	4543420	11.04
4018	4909582	11.16
4019	P35/M48-4	11.2
4020	1115866	11.28
4021	wsnp_Ex_c12250_19568265	11.41
4022	GENE-1086_358	11.41
4023	Kukri_c30439_2407	11.41
4024	BS00093111_51	11.41
4025	Excalibur_c26388_776	11.41
4026	Excalibur_c33173_557	11.41
4027	Excalibur_c60081_474	11.41
4028	Excalibur_c94336_103	11.41
4029	Excalibur_c94336_68	11.41
4030	BobWhite_c3964_588	11.41
4031	GENE-1086_878	11.41
4032	GENE-1086_99	11.41
4033	IAAV7407	11.41
4034	Kukri_c23961_636	11.41
4035	Ra_c18597_400	11.41
4036	RAC875_c63883_76	11.41
4037	RFL_Contig5625_912	11.41
4038	RFL_Contig6017_703	11.41
4039	wsnp_JD_c10389_11059599	11.41
4040	BS00063251_51	11.41
4041	RFL_Contig772_2612	11.41
4042	Kukri_rep_c102899_426	11.41
4043	RAC875_c90426_136	11.41
4044	RAC875_c90426_151	11.41
4045	Excalibur_c49396_284	11.41
4046	BS00022234_51	11.47
4047	1020115	11.48
4048	1101647	11.48
4049	2247373	11.48
4050	1179294	11.53
4051	XksuA1B	11.6
4052	1267031	11.65
4053	wsnp_Ex_c7669_13090850	11.67
4054	1161368	11.69
4055	Excalibur_rep_c101288_130	11.71
4056	RAC875_c16897_367	11.71
4057	1104690	11.72
4058	BS00084371_51	11.95
4059	2295531	11.96
4060	3937084	11.96
4061	4910771	11.96
4062	3029873	12.19
4063	wsnp_CAP12_c455_248396	12.2
4064	wsnp_CAP7_c888_455397	12.2
4065	wsnp_Ex_c6535_11336470	12.2
4066	wsnp_Ex_c1668_3169623	12.2
4067	wsnp_Ex_c1668_3168723	12.2
4068	wsnp_Ra_c25656_35227058	12.2
4069	wsnp_Ex_c770_1514612	12.2
4070	wsnp_JD_c69_109951	12.2
4071	Opata_103569_59_PstIMseI_SNP	12.2
4072	M6_2238181_PstIMluI_PA	12.2
4073	Opata_68686_51_PstIMspI_SNP	12.2
4074	Opata_354087_20_PstIMseI_SNP	12.2
4075	Opata_3301701_54_PstIMspI_SNP	12.2
4076	Opata_942669_61_PstIMseI_SNP	12.2
4077	Opata_43303_65_PstIMseI_SNP	12.2
4078	Opata_100455_3_PstIMseI_SNP	12.2
4079	M6_1908464_PstIMseI_PA	12.2
4080	M6_1102411_PstIMluI_PA	12.2
4081	Opata_68686_47_PstIMspI_SNP	12.2
4082	Opata_167563_66_PstIMseI_SNP	12.2
4083	M6_1499808_PstIMluI_PA	12.2
4084	Opata_9376_21_PstIMseI_SNP	12.2
4085	Opata_354087_18_PstIMseI_SNP	12.2
4086	Opata_103569_12_PstIMseI_SNP	12.2
4087	Opata_942669_29_PstIMseI_SNP	12.2
4088	Opata_9376_82_PstIMseI_SNP	12.2
4089	M6_2409599_PstIMseI_PA	12.2
4090	Opata_354087_32_PstIMseI_SNP	12.2
4091	Opata_3301701_71_PstIMspI_SNP	12.2
4092	Opata_43303_67_PstIMseI_SNP	12.2
4093	Opata_1919797_71_PstIMspI_SNP	12.2
4094	Opata_549360_53_PstIMseI_SNP	12.2
4095	Opata_135981_15_PstIMseI_SNP	12.2
4096	Opata_47163_42_PstIMspI_SNP	12.2
4097	Opata_2785362_25_PstIMspI_SNP	12.2
4098	Opata_2785362_69_PstIMspI_SNP	12.2
4099	Opata_43303_82_PstIMseI_SNP	12.2
4100	Opata_360658_43_PstIMseI_SNP	12.2
4101	Opata_218754_78_PstIMseI_SNP	12.2
4102	Opata_65180_65_PstIMseI_SNP	12.2
4103	Opata_1032067_7_PstIMseI_SNP	12.2
4104	M6_1800507_PstIMspI_PA	12.2
4105	Opata_65180_52_PstIMseI_SNP	12.2
4106	M6_532608_PstIMseI_PA	12.2
4107	Opata_1032067_9_PstIMseI_SNP	12.2
4108	M6_1412635_PstIMspI_PA	12.2
4109	M6_1272525_PstIMseI_PA	12.2
4110	Opata_231446_36_PstIMseI_SNP	12.2
4111	Opata_758700_47_PstIMseI_SNP	12.2
4112	Opata_3264771_PstIMspI_PA	12.2
4113	Opata_159351_33_PstIMseI_SNP	12.2
4114	Opata_2668961_PstIMspI_PA	12.2
4115	Opata_259803_34_PstIMspI_SNP	12.2
4116	Opata_2779276_PstIMspI_PA	12.2
4117	Opata_4102228_23_PstIMspI_SNP	12.2
4118	Opata_4157889_PstIMspI_PA	12.2
4119	Opata_1895888_81_PstIMspI_SNP	12.2
4120	Opata_1895888_54_PstIMspI_SNP	12.2
4121	Opata_1773224_9_PstIMseI_SNP	12.2
4122	Opata_3657941_PstIMspI_PA	12.2
4123	Opata_3757845_PstIMseI_PA	12.2
4124	Opata_1023587_28_PstIMspI_SNP	12.2
4125	Opata_3288557_PstIMspI_PA	12.2
4126	Opata_2434134_PstIMspI_PA	12.2
4127	Opata_2336599_36_PstIMspI_SNP	12.2
4128	Opata_2145631_77_PstIMspI_SNP	12.2
4129	Opata_777046_PstIMspI_PA	12.2
4130	Opata_2309932_PstIMspI_PA	12.2
4131	Opata_2032412_16_PstIMspI_SNP	12.2
4132	Opata_1404836_47_PstIMspI_SNP	12.2
4133	Opata_830559_21_PstIMseI_SNP	12.2
4134	Opata_2119128_PstIMspI_PA	12.2
4135	Opata_2159911_PstIMspI_PA	12.2
4136	Opata_2573217_PstIMspI_PA	12.2
4137	Opata_1633201_PstIMspI_PA	12.2
4138	Opata_480395_PstIMspI_PA	12.2
4139	Opata_338952_PstIMseI_PA	12.2
4140	Opata_276260_PstIMspI_PA	12.2
4141	Opata_1378437_PstIMspI_PA	12.2
4142	Opata_2145631_6_PstIMspI_SNP	12.2
4143	Opata_3222220_PstIMspI_PA	12.2
4144	Opata_708161_55_PstIMseI_SNP	12.2
4145	Opata_2507623_50_PstIMspI_SNP	12.2
4146	Opata_1696946_49_PstIMspI_SNP	12.2
4147	Opata_1049410_PstIMspI_PA	12.2
4148	Opata_3860079_PstIMspI_PA	12.2
4149	Opata_1267430_PstIMseI_PA	12.2
4150	Opata_3676771_PstIMspI_PA	12.2
4151	Opata_635338_PstIMseI_PA	12.2
4152	Opata_2336599_52_PstIMspI_SNP	12.2
4153	Opata_1417751_PstIMspI_PA	12.2
4154	Opata_2145631_37_PstIMspI_SNP	12.2
4155	Opata_830559_64_PstIMseI_SNP	12.2
4156	Opata_743747_PstIMspI_PA	12.2
4157	Opata_830559_1_PstIMseI_SNP	12.2
4158	Opata_611078_PstIMspI_PA	12.2
4159	Opata_2093560_33_PstIMspI_SNP	12.2
4160	Opata_3342743_PstIMspI_PA	12.2
4161	Opata_574259_72_PstIMspI_SNP	12.2
4162	M6_523897_PstIMspI_PA	12.2
4163	Opata_489757_PstIMspI_PA	12.2
4164	M6_2651856_PstIMspI_PA	12.2
4165	Opata_1737704_PstIMseI_PA	12.2
4166	Opata_1551061_PstIMspI_PA	12.2
4167	Opata_969396_PstIMseI_PA	12.2
4168	Opata_3178221_PstIMspI_PA	12.2
4169	M6_2422578_PstIMspI_PA	12.2
4170	M6_991902_PstIMspI_PA	12.2
4171	Opata_1203233_PstIMseI_PA	12.2
4172	Opata_2548134_PstIMspI_PA	12.2
4173	Opata_2644792_PstIMspI_PA	12.2
4174	M6_3262841_PstIMspI_PA	12.2
4175	Opata_457293_PstIMseI_PA	12.2
4176	Opata_241915_PstIMspI_PA	12.2
4177	M6_930059_PstIMspI_PA	12.2
4178	M6_635891_PstIMspI_PA	12.2
4179	M6_1711953_PstIMseI_PA	12.2
4180	Opata_713858_PstIMspI_PA	12.2
4181	Opata_3738_PstIMseI_PA	12.2
4182	Opata_282182_PstIMseI_PA	12.2
4183	M6_3609146_PstIMspI_PA	12.2
4184	Opata_412158_PstIMspI_PA	12.2
4185	M6_585581_PstIMspI_PA	12.2
4186	M6_3447066_PstIMspI_PA	12.2
4187	Opata_1301743_PstIMspI_PA	12.2
4188	Opata_2731937_PstIMspI_PA	12.2
4189	Opata_3453236_PstIMspI_PA	12.2
4190	Opata_269254_PstIMspI_PA	12.2
4191	Opata_383853_PstIMspI_PA	12.2
4192	Opata_1532539_PstIMspI_PA	12.2
4193	M6_2463896_PstIMseI_PA	12.2
4194	M6_858569_PstIMseI_PA	12.2
4195	Opata_1073235_44_PstIMspI_SNP	12.2
4196	M6_686596_PstIMseI_PA	12.2
4197	Opata_466064_PstIMseI_PA	12.2
4198	M6_1952021_PstIMspI_PA	12.2
4199	Opata_3837964_PstIMspI_PA	12.2
4200	Opata_3530435_PstIMspI_PA	12.2
4201	Opata_2053492_PstIMspI_PA	12.2
4202	Opata_1591855_PstIMspI_PA	12.2
4203	M6_521658_PstIMseI_PA	12.2
4204	Opata_466916_47_PstIMseI_SNP	12.2
4205	Opata_2599454_PstIMspI_PA	12.2
4206	Opata_2385824_PstIMseI_PA	12.2
4207	Opata_1241375_PstIMspI_PA	12.2
4208	Opata_319014_PstIMspI_PA	12.2
4209	Opata_2387841_PstIMspI_PA	12.2
4210	Opata_1911910_PstIMspI_PA	12.2
4211	Opata_27643_PstIMseI_PA	12.2
4212	M6_2598342_PstIMspI_PA	12.2
4213	M6_1214466_PstIMseI_PA	12.2
4214	Opata_2883497_PstIMspI_PA	12.2
4215	M6_1775216_PstIMseI_PA	12.2
4216	Opata_3095253_PstIMseI_PA	12.2
4217	Opata_234043_PstIMspI_PA	12.2
4218	Opata_346679_PstIMspI_PA	12.2
4219	M6_1975844_PstIMseI_PA	12.2
4220	M6_2895465_PstIMspI_PA	12.2
4221	Opata_2011892_PstIMspI_PA	12.2
4222	Opata_48985_9_PstIMspI_SNP	12.2
4223	Opata_1884983_66_PstIMseI_SNP	12.2
4224	Opata_3299398_PstIMspI_PA	12.2
4225	Opata_1991697_PstIMseI_PA	12.2
4226	M6_1932490_PstIMspI_PA	12.2
4227	Opata_363440_PstIMspI_PA	12.2
4228	M6_2165644_PstIMspI_PA	12.2
4229	M6_1919067_PstIMspI_PA	12.2
4230	Opata_856286_PstIMspI_PA	12.2
4231	M6_2669687_PstIMseI_PA	12.2
4232	Opata_3975145_PstIMspI_PA	12.2
4233	M6_1182944_PstIMseI_PA	12.2
4234	Opata_2663212_PstIMspI_PA	12.2
4235	M6_133736_PstIMseI_PA	12.2
4236	Opata_1953929_7_PstIMseI_SNP	12.2
4237	Opata_970997_PstIMspI_PA	12.2
4238	Opata_604735_PstIMspI_PA	12.2
4239	M6_572562_PstIMseI_PA	12.2
4240	Opata_3486670_PstIMspI_PA	12.2
4241	Opata_678855_PstIMseI_PA	12.2
4242	Opata_282234_PstIMseI_PA	12.2
4243	Opata_217754_PstIMseI_PA	12.2
4244	Opata_274118_89_PstIMseI_SNP	12.2
4245	Opata_2484861_PstIMspI_PA	12.2
4246	Opata_87073_PstIMluI_PA	12.2
4247	Opata_563325_52_PstIMseI_SNP	12.2
4248	Opata_944679_PstIMspI_PA	12.2
4249	Opata_3314403_PstIMspI_PA	12.2
4250	Opata_180363_PstIMspI_PA	12.2
4251	Opata_4077847_PstIMspI_PA	12.2
4252	Opata_1876509_PstIMspI_PA	12.2
4253	Opata_563325_12_PstIMseI_SNP	12.2
4254	M6_22365_PstIMseI_PA	12.2
4255	Opata_3979903_PstIMspI_PA	12.2
4256	Opata_344473_PstIMspI_PA	12.2
4257	M6_1706619_PstIMspI_PA	12.2
4258	Opata_1121006_PstIMseI_PA	12.2
4259	Opata_1073235_32_PstIMspI_SNP	12.2
4260	Opata_279021_PstIMspI_PA	12.2
4261	Opata_2173105_PstIMspI_PA	12.2
4262	Opata_4461_23_PstIMseI_SNP	12.2
4263	Opata_1022289_PstIMspI_PA	12.2
4264	Opata_2089098_PstIMspI_PA	12.2
4265	M6_665072_PstIMspI_PA	12.2
4266	Opata_237284_PstIMspI_PA	12.2
4267	Opata_1884983_64_PstIMseI_SNP	12.2
4268	M6_1475984_PstIMseI_PA	12.2
4269	Opata_2002855_PstIMspI_PA	12.2
4270	Opata_2886986_PstIMspI_PA	12.2
4271	Opata_734980_PstIMseI_PA	12.2
4272	Opata_177548_PstIMspI_PA	12.2
4273	Opata_3906814_PstIMspI_PA	12.2
4274	Opata_2724744_PstIMseI_PA	12.2
4275	Opata_868935_PstIMseI_PA	12.2
4276	Opata_1197702_PstIMseI_PA	12.2
4277	Opata_2738749_PstIMseI_PA	12.2
4278	Opata_2199204_31_PstIMspI_SNP	12.2
4279	M6_368331_PstIMspI_PA	12.2
4280	M6_580087_PstIMspI_PA	12.2
4281	Opata_3890236_PstIMspI_PA	12.2
4282	Opata_553526_PstIMspI_PA	12.2
4283	M6_619572_PstIMspI_PA	12.2
4284	M6_957549_PstIMseI_PA	12.2
4285	Opata_2050649_PstIMspI_PA	12.2
4286	Opata_2742329_PstIMseI_PA	12.2
4287	M6_2881409_PstIMspI_PA	12.2
4288	M6_1124909_PstIMspI_PA	12.2
4289	M6_1588060_PstIMseI_PA	12.2
4290	M6_313399_PstIMspI_PA	12.2
4291	Opata_644558_PstIMseI_PA	12.2
4292	M6_2833586_PstIMspI_PA	12.2
4293	Opata_659410_PstIMseI_PA	12.2
4294	Opata_2452515_PstIMspI_PA	12.2
4295	Opata_3287064_PstIMspI_PA	12.2
4296	Opata_641092_PstIMseI_PA	12.2
4297	M6_782520_PstIMspI_PA	12.2
4298	M6_2546442_PstIMluI_PA	12.2
4299	Opata_497050_PstIMspI_PA	12.2
4300	M6_93179_PstIMspI_PA	12.2
4301	Opata_1797797_PstIMseI_PA	12.2
4302	Opata_2624073_PstIMspI_PA	12.2
4303	M6_1890917_PstIMspI_PA	12.2
4304	Opata_2446272_PstIMspI_PA	12.2
4305	M6_633803_PstIMseI_PA	12.2
4306	M6_3429094_PstIMspI_PA	12.2
4307	Opata_2882774_PstIMspI_PA	12.2
4308	Opata_4076885_PstIMspI_PA	12.2
4309	Opata_57446_PstIMluI_PA	12.2
4310	M6_1728952_PstIMspI_PA	12.2
4311	Opata_2050842_PstIMluI_PA	12.2
4312	Opata_2313872_PstIMseI_PA	12.2
4313	Opata_2562715_PstIMspI_PA	12.2
4314	Opata_1633142_PstIMspI_PA	12.2
4315	Opata_532871_PstIMseI_PA	12.2
4316	Opata_780661_PstIMspI_PA	12.2
4317	Opata_699236_PstIMspI_PA	12.2
4318	M6_1120603_PstIMseI_PA	12.2
4319	M6_2518468_PstIMspI_PA	12.2
4320	M6_2431927_PstIMspI_PA	12.2
4321	M6_1564255_PstIMluI_PA	12.2
4322	M6_2168540_PstIMseI_PA	12.2
4323	M6_1404883_PstIMluI_PA	12.2
4324	M6_1838829_PstIMspI_PA	12.2
4325	M6_1079170_PstIMspI_PA	12.2
4326	M6_1633920_PstIMspI_PA	12.2
4327	M6_917479_PstIMseI_PA	12.2
4328	Opata_122150_83_PstIMluI_SNP	12.2
4329	Opata_2716752_63_PstIMspI_SNP	12.2
4330	Opata_1282658_PstIMseI_PA	12.2
4331	Opata_1822281_22_PstIMspI_SNP	12.2
4332	Opata_2180019_PstIMspI_PA	12.2
4333	Opata_575731_PstIMseI_PA	12.2
4334	M6_1681242_PstIMspI_PA	12.2
4335	Opata_85660_50_PstIMseI_SNP	12.2
4336	Opata_973479_68_PstIMseI_SNP	12.2
4337	Opata_1857487_PstIMspI_PA	12.2
4338	M6_1316221_PstIMspI_PA	12.2
4339	Opata_1888404_16_PstIMspI_SNP	12.2
4340	Opata_542605_57_PstIMspI_SNP	12.2
4341	Opata_818546_PstIMseI_PA	12.2
4342	Opata_942354_PstIMspI_PA	12.2
4343	Opata_523179_46_PstIMspI_SNP	12.2
4344	Opata_1888404_20_PstIMspI_SNP	12.2
4345	Opata_1014954_10_PstIMseI_SNP	12.2
4346	Opata_719125_PstIMspI_PA	12.2
4347	Opata_863313_PstIMseI_PA	12.2
4348	Opata_119370_PstIMspI_PA	12.2
4349	M6_170806_PstIMseI_PA	12.2
4350	Opata_3328954_PstIMseI_PA	12.2
4351	Opata_1897798_PstIMspI_PA	12.2
4352	Opata_3868884_PstIMspI_PA	12.2
4353	Opata_3887083_PstIMseI_PA	12.2
4354	Opata_169278_PstIMseI_PA	12.2
4355	Opata_819204_PstIMseI_PA	12.2
4356	Opata_2469354_PstIMseI_PA	12.2
4357	Opata_1903008_53_PstIMspI_SNP	12.2
4358	M6_2330486_PstIMseI_PA	12.2
4359	Opata_2463295_19_PstIMspI_SNP	12.2
4360	Opata_57044_65_PstIMluI_SNP	12.2
4361	Opata_26819_5_PstIMseI_SNP	12.2
4362	Opata_141265_24_PstIMseI_SNP	12.2
4363	Opata_60227_76_PstIMseI_SNP	12.2
4364	Opata_50372_68_PstIMluI_SNP	12.2
4365	M6_310763_PstIMseI_PA	12.2
4366	Opata_60227_39_PstIMseI_SNP	12.2
4367	Opata_57044_47_PstIMluI_SNP	12.2
4368	M6_713855_PstIMseI_PA	12.2
4369	Opata_57044_77_PstIMluI_SNP	12.2
4370	Opata_1212522_63_PstIMluI_SNP	12.2
4371	Opata_26819_50_PstIMseI_SNP	12.2
4372	Opata_2012980_8_PstIMspI_SNP	12.2
4373	Opata_135001_16_PstIMspI_SNP	12.2
4374	Opata_164963_49_PstIMluI_SNP	12.2
4375	Opata_141265_31_PstIMseI_SNP	12.2
4376	Opata_1170064_58_PstIMspI_SNP	12.2
4377	Opata_183810_55_PstIMseI_SNP	12.2
4378	Opata_3840272_60_PstIMspI_SNP	12.2
4379	Opata_1903008_44_PstIMspI_SNP	12.2
4380	Opata_2247948_25_PstIMspI_SNP	12.2
4381	Opata_1646308_46_PstIMspI_SNP	12.2
4382	Opata_51286_40_PstIMseI_SNP	12.2
4383	M6_265737_PstIMluI_PA	12.2
4384	M6_287368_PstIMluI_PA	12.2
4385	M6_1376669_PstIMluI_PA	12.2
4386	M6_1164933_PstIMspI_PA	12.2
4387	M6_2473440_PstIMspI_PA	12.2
4388	Ku_c941_3020	12.2
4389	Tdurum_contig29563_257	12.2
4390	Xbcd120	12.2
4391	Xwmc797	12.2
4392	Xbcd111	12.6
4393	D1.1_ctg6265-1	12.6
4394	Xfba341a	12.6
4395	Acph-D2	12.6
4396	Xwmc149	12.6
4397	wsnp_Ex_c1408_2704613	12.65
4398	wsnp_Ex_c1408_2704736	12.65
4399	wsnp_Ex_c58019_59494143	12.65
4400	wsnp_Ex_c7908_13430703	12.65
4401	wsnp_Ex_c101374_86744680	12.65
4402	Opata_3743482_56_PstIMspI_SNP	12.65
4403	Opata_86395_4_PstIMspI_SNP	12.65
4404	Opata_249517_18_PstIMseI_SNP	12.65
4405	Opata_1889383_10_PstIMspI_SNP	12.65
4406	Opata_498726_PstIMspI_PA	12.65
4407	Opata_3156682_11_PstIMspI_SNP	12.65
4408	Opata_86395_25_PstIMspI_SNP	12.65
4409	Opata_1778067_27_PstIMspI_SNP	12.65
4410	Opata_1567695_PstIMspI_PA	12.65
4411	Opata_1004824_11_PstIMspI_SNP	12.65
4412	Opata_3342324_PstIMspI_PA	12.65
4413	Opata_2676628_PstIMseI_PA	12.65
4414	Opata_2708265_PstIMspI_PA	12.65
4415	Opata_1578933_8_PstIMspI_SNP	12.65
4416	Opata_160198_62_PstIMluI_SNP	12.65
4417	Opata_118890_PstIMspI_PA	12.65
4418	Opata_160198_23_PstIMluI_SNP	12.65
4419	Opata_1773242_PstIMspI_PA	12.65
4420	Opata_213454_PstIMspI_PA	12.65
4421	Opata_1004824_41_PstIMspI_SNP	12.65
4422	Opata_1004824_38_PstIMspI_SNP	12.65
4423	Opata_684727_59_PstIMluI_SNP	12.65
4424	Opata_2649761_PstIMspI_PA	12.65
4425	Opata_118427_PstIMseI_PA	12.65
4426	Opata_3332215_PstIMspI_PA	12.65
4427	Opata_153399_26_PstIMseI_SNP	12.65
4428	Opata_2658217_46_PstIMspI_SNP	12.65
4429	Opata_2658217_57_PstIMspI_SNP	12.65
4430	Opata_2111976_62_PstIMspI_SNP	12.65
4431	Opata_2111976_56_PstIMspI_SNP	12.65
4432	Opata_400472_PstIMseI_PA	12.65
4433	Opata_134635_PstIMspI_PA	12.65
4434	Opata_462564_PstIMspI_PA	12.65
4435	Opata_2199379_PstIMspI_PA	12.65
4436	Opata_80331_PstIMspI_PA	12.65
4437	Opata_561983_PstIMspI_PA	12.65
4438	RAC875_c48703_189	12.65
4439	BobWhite_c30520_281	12.65
4440	BS00010160_51	12.65
4441	BS00067698_51	12.65
4442	D_F1BEJMU01A0OMY_356	12.65
4443	D_F1BEJMU02GB94Z_188	12.65
4444	Ex_c3802_40	12.65
4445	Kukri_c19434_936	12.65
4446	RAC875_c25656_289	12.65
4447	BS00063645_51	12.65
4448	Tdurum_contig64563_491	12.65
4449	Ra_c14223_705	12.65
4450	D_GDRF1KQ01AX0PH_169	12.65
4451	BS00086387_51	12.65
4452	CAP7_c4771_170	12.65
4453	D_GBF1XID02GZJU7_294	12.65
4454	Kukri_c16901_684	12.65
4455	Kukri_c58327_1010	12.65
4456	D_contig15871_196	12.65
4457	D_contig39379_541	12.65
4458	Excalibur_c35611_446	12.65
4459	Kukri_c29358_277	12.65
4460	Kukri_c47664_191	12.65
4461	BS00049514_51	12.65
4462	Excalibur_c1408_236	12.65
4463	Excalibur_c35611_421	12.65
4464	BS00004040_51	12.65
4465	BS00022254_51	12.65
4466	BS00065034_51	12.65
4467	1093454	12.92
4468	Xksud23a	13
4469	wsnp_Ex_c14779_22892053	13.25
4470	wsnp_JD_rep_c63957_40798083	13.25
4471	wsnp_JD_rep_c63957_40798121	13.25
4472	Opata_3580625_12_PstIMspI_SNP	13.25
4473	Opata_1081022_31_PstIMspI_SNP	13.25
4474	Opata_1548574_30_PstIMspI_SNP	13.25
4475	M6_1817778_PstIMspI_PA	13.25
4476	Opata_2059131_33_PstIMspI_SNP	13.25
4477	Opata_1722544_16_PstIMspI_SNP	13.25
4478	Opata_1639215_47_PstIMspI_SNP	13.25
4479	Opata_655683_24_PstIMseI_SNP	13.25
4480	Opata_261993_22_PstIMseI_SNP	13.25
4481	M6_475472_PstIMspI_PA	13.25
4482	Opata_1811881_59_PstIMspI_SNP	13.25
4483	Opata_429517_80_PstIMseI_SNP	13.25
4484	Opata_217316_77_PstIMseI_SNP	13.25
4485	M6_1033653_PstIMspI_PA	13.25
4486	Opata_467078_57_PstIMseI_SNP	13.25
4487	Opata_338188_68_PstIMseI_SNP	13.25
4488	Opata_701805_2_PstIMseI_SNP	13.25
4489	M6_3316981_PstIMspI_PA	13.25
4490	Opata_2149512_29_PstIMspI_SNP	13.25
4491	Opata_429517_25_PstIMseI_SNP	13.25
4492	Opata_135667_57_PstIMseI_SNP	13.25
4493	Opata_217316_19_PstIMseI_SNP	13.25
4494	Opata_48241_20_PstIMseI_SNP	13.25
4495	M6_802650_PstIMseI_PA	13.25
4496	Opata_2013688_29_PstIMspI_SNP	13.25
4497	Opata_2757480_74_PstIMspI_SNP	13.25
4498	Opata_22324_33_PstIMseI_SNP	13.25
4499	M6_332264_PstIMspI_PA	13.25
4500	Opata_4180046_12_PstIMspI_SNP	13.25
4501	Opata_192914_23_PstIMspI_SNP	13.25
4502	M6_1494188_PstIMspI_PA	13.25
4503	Opata_701805_22_PstIMseI_SNP	13.25
4504	Opata_669927_75_PstIMseI_SNP	13.25
4505	M6_362444_PstIMspI_PA	13.25
4506	Opata_963977_2_PstIMseI_SNP	13.25
4507	Opata_309409_28_PstIMseI_SNP	13.25
4508	Opata_14859_2_PstIMspI_SNP	13.25
4509	Opata_16912_30_PstIMseI_SNP	13.25
4510	Opata_2064462_63_PstIMspI_SNP	13.25
4511	Opata_1811881_52_PstIMspI_SNP	13.25
4512	Opata_429517_40_PstIMseI_SNP	13.25
4513	Opata_192914_6_PstIMspI_SNP	13.25
4514	M6_1006171_PstIMspI_PA	13.25
4515	Opata_669927_47_PstIMseI_SNP	13.25
4516	M6_345707_PstIMspI_PA	13.25
4517	Opata_1081022_44_PstIMspI_SNP	13.25
4518	M6_1177369_PstIMspI_PA	13.25
4519	Opata_701805_23_PstIMseI_SNP	13.25
4520	M6_817432_PstIMspI_PA	13.25
4521	Opata_2360057_42_PstIMspI_SNP	13.25
4522	Opata_467078_13_PstIMseI_SNP	13.25
4523	Opata_1641117_71_PstIMspI_SNP	13.25
4524	Opata_1853493_12_PstIMspI_SNP	13.25
4525	Opata_1811881_42_PstIMspI_SNP	13.25
4526	Opata_293313_69_PstIMseI_SNP	13.25
4527	Opata_22324_80_PstIMseI_SNP	13.25
4528	Opata_2603471_58_PstIMspI_SNP	13.25
4529	Opata_2515416_89_PstIMspI_SNP	13.25
4530	Opata_309348_49_PstIMspI_SNP	13.25
4531	Opata_2828803_78_PstIMspI_SNP	13.25
4532	Opata_2515416_88_PstIMspI_SNP	13.25
4533	Opata_2288764_58_PstIMspI_SNP	13.25
4534	Opata_3567114_32_PstIMspI_SNP	13.25
4535	Opata_2812195_9_PstIMspI_SNP	13.25
4536	M6_1253969_PstIMspI_PA	13.25
4537	M6_2057811_PstIMspI_PA	13.25
4538	M6_678880_PstIMseI_PA	13.25
4539	M6_971448_PstIMspI_PA	13.25
4540	M6_1312555_PstIMseI_PA	13.25
4541	M6_844950_PstIMspI_PA	13.25
4542	M6_129509_PstIMseI_PA	13.25
4543	M6_392242_PstIMspI_PA	13.25
4544	M6_2237556_PstIMspI_PA	13.25
4545	M6_2717257_PstIMspI_PA	13.25
4546	M6_3316184_PstIMspI_PA	13.25
4547	M6_1494700_PstIMspI_PA	13.25
4548	M6_355660_PstIMspI_PA	13.25
4549	M6_336728_PstIMspI_PA	13.25
4550	M6_1478227_PstIMspI_PA	13.25
4551	M6_346273_PstIMseI_PA	13.25
4552	M6_1212795_PstIMseI_PA	13.25
4553	M6_1130046_PstIMspI_PA	13.25
4554	M6_1058670_PstIMspI_PA	13.25
4555	M6_2557779_PstIMspI_PA	13.25
4556	M6_2339621_PstIMspI_PA	13.25
4557	M6_297562_PstIMspI_PA	13.25
4558	M6_28085_PstIMseI_PA	13.25
4559	M6_1009684_PstIMspI_PA	13.25
4560	M6_343021_PstIMspI_PA	13.25
4561	M6_727900_PstIMspI_PA	13.25
4562	BS00090678_51	13.25
4563	Kukri_rep_c113120_104	13.25
4564	D_contig27429_284	13.25
4565	Kukri_rep_c106786_230	13.25
4566	BS00067046_51	13.25
4567	1706235	13.36
4568	2256747	13.36
4569	Xbarc11	13.4
4570	Ra_c108690_556	13.54
4571	BobWhite_rep_c63957_1472	13.54
4572	BS00093990_51	13.61
4573	BS00022799_51	13.61
4574	tplb0057n10_466	13.61
4575	D_contig10675_778	13.61
4576	D_GDEEGVY01B0QLN_410	13.69
4577	tplb0053n05_793	13.69
4578	tplb0057n10_689	13.69
4579	JD_c63957_1176	13.88
4580	1032698	13.92
4581	1090913	13.92
4582	1093512	13.92
4583	1093805	13.92
4584	1250786	13.92
4585	1670776	13.92
4586	2257767	13.92
4587	Xwmc41	14
4588	Xgwm157	14.1
4589	Xgwm30.1	14.1
4590	2243425	14.16
4591	D_contig21659_666	14.17
4592	D_contig39560_387	14.17
4593	1034512	14.2
4594	1065557	14.2
4595	1387978	14.2
4596	1665745	14.2
4597	1669988	14.2
4598	1670036	14.2
4599	3033813	14.2
4600	2257525	14.26
4601	977103	14.49
4602	1034627	14.49
4603	1063751	14.49
4604	1064396	14.49
4605	1070908	14.49
4606	1088416	14.49
4607	1096867	14.49
4608	1100932	14.49
4609	1107211	14.49
4610	1114310	14.49
4611	1116962	14.49
4612	1120524	14.49
4613	1131730	14.49
4614	1139479	14.49
4615	1143066	14.49
4616	1184993	14.49
4617	1209143	14.49
4618	1211238	14.49
4619	1233645	14.49
4620	1279621	14.49
4621	1394339	14.49
4622	1671016	14.49
4623	1723566	14.49
4624	1863094	14.49
4625	2242893	14.49
4626	2243184	14.49
4627	2249388	14.49
4628	2256898	14.49
4629	3022540	14.49
4630	3222417	14.49
4631	4261724	14.49
4632	4910957	14.49
4633	1220435	14.53
4634	1052693	14.53
4635	gwm261	14.75
4636	M6_430278_45_PstIMseI_SNP	14.75
4637	Opata_2250790_PstIMseI_PA	14.75
4638	Opata_2803047_PstIMluI_PA	14.75
4639	Opata_364654_72_PstIMseI_SNP	14.75
4640	Opata_1595171_PstIMspI_PA	14.75
4641	Opata_267583_PstIMseI_PA	14.75
4642	Opata_55793_39_PstIMseI_SNP	14.75
4643	Opata_1576543_40_PstIMspI_SNP	14.75
4644	Opata_198767_11_PstIMseI_SNP	14.75
4645	Opata_315147_PstIMseI_PA	14.75
4646	Opata_940800_PstIMspI_PA	14.75
4647	Opata_390159_55_PstIMseI_SNP	14.75
4648	Opata_20500_22_PstIMseI_SNP	14.75
4649	M6_3098729_PstIMseI_PA	14.75
4650	Opata_55793_63_PstIMseI_SNP	14.75
4651	Opata_963977_72_PstIMseI_SNP	14.75
4652	Opata_562375_79_PstIMseI_SNP	14.75
4653	Opata_1554587_51_PstIMspI_SNP	14.75
4654	Opata_447183_54_PstIMseI_SNP	14.75
4655	Opata_3981434_PstIMspI_PA	14.75
4656	Opata_144867_PstIMseI_PA	14.75
4657	Opata_4494072_PstIMseI_PA	14.75
4658	Opata_53450_PstIMseI_PA	14.75
4659	Opata_3575442_PstIMspI_PA	14.75
4660	Opata_530190_PstIMluI_PA	14.75
4661	Opata_910813_PstIMspI_PA	14.75
4662	Opata_3042779_PstIMseI_PA	14.75
4663	Opata_553232_PstIMseI_PA	14.75
4664	Opata_430486_PstIMseI_PA	14.75
4665	Opata_170457_46_PstIMseI_SNP	14.75
4666	Opata_516512_PstIMspI_PA	14.75
4667	Opata_2994166_PstIMseI_PA	14.75
4668	Opata_489910_PstIMspI_PA	14.75
4669	M6_430278_40_PstIMseI_SNP	14.75
4670	M6_2196290_PstIMspI_PA	14.75
4671	Opata_2891619_42_PstIMspI_SNP	14.75
4672	Opata_901310_PstIMluI_PA	14.75
4673	Opata_20500_87_PstIMseI_SNP	14.75
4674	Opata_963977_34_PstIMseI_SNP	14.75
4675	Opata_1164082_PstIMseI_PA	14.75
4676	Opata_125_PstIMluI_PA	14.75
4677	M6_430278_5_PstIMseI_SNP	14.75
4678	Opata_717403_82_PstIMspI_SNP	14.75
4679	Opata_1958685_70_PstIMseI_SNP	14.75
4680	Opata_740250_56_PstIMseI_SNP	14.75
4681	Opata_2999979_PstIMspI_PA	14.75
4682	Opata_1214580_21_PstIMspI_SNP	14.75
4683	Opata_1941765_2_PstIMspI_SNP	14.75
4684	Opata_2040092_44_PstIMspI_SNP	14.75
4685	M6_1059698_PstIMspI_PA	14.75
4686	Opata_442193_78_PstIMseI_SNP	14.75
4687	Opata_1533915_PstIMseI_PA	14.75
4688	Opata_920160_PstIMseI_PA	14.75
4689	Opata_1124013_PstIMseI_PA	14.75
4690	Opata_442193_87_PstIMseI_SNP	14.75
4691	Opata_2154533_84_PstIMspI_SNP	14.75
4692	Opata_1612290_17_PstIMspI_SNP	14.75
4693	Opata_310646_PstIMseI_PA	14.75
4694	Opata_54816_69_PstIMluI_SNP	14.75
4695	M6_700811_PstIMspI_PA	14.75
4696	Opata_756051_33_PstIMspI_SNP	14.75
4697	Opata_23064_87_PstIMseI_SNP	14.75
4698	Opata_2355671_49_PstIMspI_SNP	14.75
4699	Opata_1958685_72_PstIMseI_SNP	14.75
4700	Opata_1958685_81_PstIMseI_SNP	14.75
4701	Opata_178237_71_PstIMseI_SNP	14.75
4702	Opata_170457_19_PstIMseI_SNP	14.75
4703	Opata_1138920_PstIMspI_PA	14.75
4704	Opata_3307695_65_PstIMseI_SNP	14.75
4705	Opata_2866844_56_PstIMspI_SNP	14.75
4706	M6_2066967_PstIMspI_PA	14.75
4707	M6_96180_PstIMspI_PA	14.75
4708	Opata_1802915_25_PstIMspI_SNP	14.75
4709	M6_527848_PstIMspI_PA	14.75
4710	Opata_320987_22_PstIMseI_SNP	14.75
4711	Opata_85851_37_PstIMseI_SNP	14.75
4712	Opata_536703_69_PstIMseI_SNP	14.75
4713	Opata_341621_PstIMseI_PA	14.75
4714	M6_206326_PstIMseI_PA	14.75
4715	Opata_360927_24_PstIMspI_SNP	14.75
4716	Opata_320987_26_PstIMseI_SNP	14.75
4717	Opata_76202_49_PstIMseI_SNP	14.75
4718	Opata_3108955_PstIMseI_PA	14.75
4719	M6_705523_PstIMspI_PA	14.75
4720	M6_1274273_PstIMspI_PA	14.75
4721	M6_1121545_PstIMspI_PA	14.75
4722	M6_691130_PstIMspI_PA	14.75
4723	Opata_1045832_PstIMseI_PA	14.75
4724	M6_716604_PstIMspI_PA	14.75
4725	M6_3605295_PstIMspI_PA	14.75
4726	Opata_799209_PstIMseI_PA	14.75
4727	Opata_1948422_21_PstIMseI_SNP	14.75
4728	Opata_1948422_36_PstIMseI_SNP	14.75
4729	Opata_1683417_89_PstIMseI_SNP	14.75
4730	Opata_1888206_PstIMspI_PA	14.75
4731	Opata_2411852_PstIMseI_PA	14.75
4732	Opata_2215918_PstIMspI_PA	14.75
4733	Opata_314065_PstIMseI_PA	14.75
4734	Opata_1593333_PstIMluI_PA	14.75
4735	Opata_1648460_PstIMspI_PA	14.75
4736	M6_880515_PstIMspI_PA	14.75
4737	Opata_1213955_PstIMluI_PA	14.75
4738	M6_324402_PstIMspI_PA	14.75
4739	Opata_449520_PstIMseI_PA	14.75
4740	M6_245484_PstIMseI_PA	14.75
4741	Opata_102019_PstIMseI_PA	14.75
4742	Opata_325173_PstIMseI_PA	14.75
4743	Opata_64029_PstIMseI_PA	14.75
4744	Opata_123754_PstIMseI_PA	14.75
4745	Opata_185701_PstIMseI_PA	14.75
4746	M6_810478_PstIMspI_PA	14.75
4747	Opata_3526958_PstIMspI_PA	14.75
4748	Opata_2309967_PstIMspI_PA	14.75
4749	M6_842628_PstIMspI_PA	14.75
4750	Opata_2419_PstIMseI_PA	14.75
4751	Opata_2723422_PstIMseI_PA	14.75
4752	M6_917651_PstIMspI_PA	14.75
4753	M6_698078_PstIMseI_PA	14.75
4754	1665757	14.86
4755	731961	15.06
4756	1110431	15.06
4757	1228318	15.06
4758	4544283	15.06
4759	1089475	15.06
4760	2244798	15.06
4761	1239451	15.07
4762	1665864	15.07
4763	wmc112	15.35
4764	Opata_1941765_34_PstIMspI_SNP	15.35
4765	M6_1789887_PstIMseI_PA	15.35
4766	Opata_2228748_79_PstIMspI_SNP	15.35
4767	M6_576320_PstIMspI_PA	15.35
4768	M6_78692_PstIMseI_PA	15.35
4769	M6_1878646_PstIMspI_PA	15.35
4770	M6_1854994_PstIMseI_PA	15.35
4771	Opata_3628556_65_PstIMspI_SNP	15.35
4772	M6_496145_PstIMspI_PA	15.35
4773	M6_2143709_PstIMspI_PA	15.35
4774	M6_422968_PstIMspI_PA	15.35
4775	M6_2561082_PstIMspI_PA	15.35
4776	M6_2005437_PstIMspI_PA	15.35
4777	M6_1017773_PstIMspI_PA	15.35
4778	Opata_610251_30_PstIMspI_SNP	15.35
4779	Opata_2420267_PstIMspI_PA	15.35
4780	Opata_163036_28_PstIMspI_SNP	15.35
4781	Opata_2228748_61_PstIMspI_SNP	15.35
4782	Opata_327562_88_PstIMspI_SNP	15.35
4783	M6_1398523_PstIMspI_PA	15.35
4784	Opata_35690_14_PstIMseI_SNP	15.35
4785	M6_680630_PstIMspI_PA	15.35
4786	M6_2259787_PstIMspI_PA	15.35
4787	Opata_3031143_36_PstIMspI_SNP	15.35
4788	M6_606074_PstIMspI_PA	15.35
4789	M6_3534999_PstIMspI_PA	15.35
4790	Opata_1730218_58_PstIMspI_SNP	15.35
4791	M6_602470_PstIMspI_PA	15.35
4792	Opata_91894_45_PstIMspI_SNP	15.35
4793	M6_1050887_PstIMspI_PA	15.35
4794	Opata_418910_28_PstIMseI_SNP	15.35
4795	M6_2542475_PstIMspI_PA	15.35
4796	Opata_245703_42_PstIMspI_SNP	15.35
4797	M6_1342959_PstIMspI_PA	15.35
4798	M6_1523190_PstIMspI_PA	15.35
4799	Opata_666287_60_PstIMseI_SNP	15.35
4800	Opata_153117_PstIMseI_PA	15.35
4801	Opata_1585427_28_PstIMspI_SNP	15.35
4802	M6_100956_PstIMseI_PA	15.35
4803	M6_693819_PstIMseI_PA	15.35
4804	M6_3128836_PstIMspI_PA	15.35
4805	Opata_358630_85_PstIMspI_SNP	15.35
4806	Opata_321226_PstIMspI_PA	15.35
4807	Opata_51578_38_PstIMseI_SNP	15.35
4808	M6_1345869_PstIMseI_PA	15.35
4809	M6_768649_PstIMspI_PA	15.35
4810	M6_1459474_PstIMspI_PA	15.35
4811	M6_3038220_PstIMspI_PA	15.35
4812	M6_1368513_PstIMspI_PA	15.35
4813	M6_3035369_PstIMspI_PA	15.35
4814	M6_2906177_PstIMspI_PA	15.35
4815	M6_2490760_PstIMspI_PA	15.35
4816	Opata_3628556_25_PstIMspI_SNP	15.35
4817	M6_667977_PstIMspI_PA	15.35
4818	Opata_486498_PstIMspI_PA	15.35
4819	M6_1167922_PstIMspI_PA	15.35
4820	M6_2640596_PstIMspI_PA	15.35
4821	M6_2699797_PstIMspI_PA	15.35
4822	Opata_35690_52_PstIMseI_SNP	15.35
4823	M6_1792154_PstIMspI_PA	15.35
4824	M6_97163_PstIMspI_PA	15.35
4825	Opata_237579_PstIMseI_PA	15.35
4826	M6_1744987_PstIMspI_PA	15.35
4827	M6_399479_PstIMspI_PA	15.35
4828	M6_26201_PstIMseI_PA	15.35
4829	Opata_2058447_25_PstIMspI_SNP	15.35
4830	M6_617837_PstIMseI_PA	15.35
4831	M6_349179_PstIMspI_PA	15.35
4832	Opata_19426_68_PstIMseI_SNP	15.35
4833	M6_724391_PstIMspI_PA	15.35
4834	Opata_387707_45_PstIMspI_SNP	15.35
4835	M6_1991419_PstIMspI_PA	15.35
4836	Opata_496533_19_PstIMseI_SNP	15.35
4837	M6_2777437_PstIMspI_PA	15.35
4838	M6_1302941_PstIMspI_PA	15.35
4839	M6_1363072_PstIMspI_PA	15.35
4840	M6_2100961_PstIMseI_PA	15.35
4841	M6_728690_PstIMspI_PA	15.35
4842	M6_3062115_PstIMspI_PA	15.35
4843	M6_1192884_PstIMseI_PA	15.35
4844	M6_237038_PstIMseI_PA	15.35
4845	M6_1729848_PstIMseI_PA	15.35
4846	M6_3588554_PstIMspI_PA	15.35
4847	M6_9760_PstIMspI_PA	15.35
4848	M6_165609_PstIMseI_PA	15.35
4849	M6_54993_PstIMseI_PA	15.35
4850	M6_35780_PstIMseI_PA	15.35
4851	M6_435713_PstIMspI_PA	15.35
4852	M6_590103_PstIMspI_PA	15.35
4853	M6_2307288_PstIMspI_PA	15.35
4854	M6_683270_PstIMspI_PA	15.35
4855	M6_878462_PstIMseI_PA	15.35
4856	M6_501648_PstIMspI_PA	15.35
4857	M6_1241145_PstIMseI_PA	15.35
4858	M6_1655844_PstIMseI_PA	15.35
4859	M6_1388726_PstIMspI_PA	15.35
4860	M6_1383365_PstIMspI_PA	15.35
4861	M6_1597717_PstIMspI_PA	15.35
4862	M6_487709_PstIMseI_PA	15.35
4863	M6_36574_PstIMseI_PA	15.35
4864	M6_86305_PstIMseI_PA	15.35
4865	M6_168830_PstIMseI_PA	15.35
4866	M6_488793_PstIMseI_PA	15.35
4867	M6_699649_PstIMspI_PA	15.35
4868	Opata_226168_PstIMspI_PA	15.35
4869	M6_917810_PstIMspI_PA	15.35
4870	M6_1309165_PstIMseI_PA	15.35
4871	Opata_605081_PstIMspI_PA	15.35
4872	M6_380578_PstIMseI_PA	15.35
4873	M6_2513316_PstIMspI_PA	15.35
4874	Opata_218152_PstIMspI_PA	15.35
4875	M6_1885865_PstIMseI_PA	15.35
4876	Opata_1738904_PstIMspI_PA	15.35
4877	Opata_1770870_PstIMspI_PA	15.35
4878	M6_2916481_PstIMspI_PA	15.35
4879	Opata_3940845_PstIMspI_PA	15.35
4880	Opata_608566_PstIMspI_PA	15.35
4881	M6_362687_PstIMspI_PA	15.35
4882	M6_2687616_PstIMspI_PA	15.35
4883	M6_1821495_PstIMspI_PA	15.35
4884	Opata_2912334_PstIMseI_PA	15.35
4885	M6_2125815_PstIMspI_PA	15.35
4886	M6_927026_PstIMseI_PA	15.35
4887	M6_74636_PstIMseI_PA	15.35
4888	Opata_4093244_PstIMspI_PA	15.35
4889	M6_2883303_PstIMspI_PA	15.35
4890	M6_960452_PstIMspI_PA	15.35
4891	M6_600182_PstIMseI_PA	15.35
4892	M6_4008094_PstIMseI_PA	15.35
4893	M6_1376230_PstIMspI_PA	15.35
4894	M6_1323114_PstIMseI_PA	15.35
4895	M6_772139_PstIMseI_PA	15.35
4896	M6_630457_PstIMspI_PA	15.35
4897	M6_3033782_PstIMspI_PA	15.35
4898	M6_2693868_PstIMspI_PA	15.35
4899	M6_566307_PstIMseI_PA	15.35
4900	M6_2417604_PstIMspI_PA	15.35
4901	M6_889381_PstIMspI_PA	15.35
4902	M6_1088577_PstIMspI_PA	15.35
4903	M6_1011738_PstIMspI_PA	15.35
4904	M6_2440192_PstIMspI_PA	15.35
4905	Xwmc181	15.8
4906	Xcfd16	16.1
4907	1118009	16.38
4908	wsnp_RFL_Contig1945_1118187	16.49
4909	D_GA8KES401CIV9Z_240	16.92
4910	Xfbb99	17.9
4911	Xfba74	18.4
4912	D1.1_ctg216	18.4
4913	Xcfd73	18.6
4914	Xgwm608	18.9
4915	Xwmc243	18.9
4916	Xcfd168	18.9
4917	TA015657-0632	18.96
4918	Xtam8	19
4919	D_F5XZDLF01EFGMN_252	19.14
4920	BobWhite_rep_c64012_389	19.14
4921	BS00097126_51	19.14
4922	D_GB5Y7FA02HINSP_259	19.14
4923	BS00022900_51	19.14
4924	CAP11_rep_c8461_235	19.14
4925	D_F5XZDLF02FL9O3_63	19.14
4926	Excalibur_c13057_1203	19.14
4927	Jagger_c7308_74	19.14
4928	BobWhite_c59161_181	19.14
4929	RAC875_c67225_91	19.14
4930	BS00009575_51	19.14
4931	BS00035934_51	19.14
4932	BS00043986_51	19.14
4933	Ku_c30824_149	19.14
4934	Xfba61	19.4
4935	Xfbb284	19.4
4936	Xfba341.2	19.4
4937	BS00022276_51	19.52
4938	Xgwm539	19.7
4939	D1.1_ctg6265_2	19.7
4940	Xcfd73b	19.7
4941	Xcfd62a	19.7
4942	Xcfd270	19.7
4943	Xcfd168b	19.7
4944	Xcfd233	19.7
4945	Xwmc175c	19.7
4946	Xfbb164b	19.7
4947	Xgpw1184	19.7
4948	Xgpw1247	19.7
4949	D1.1_ctg5879	19.7
4950	XgbxG575b	19.7
4951	D1.1_ctg216-2	19.7
4952	Xfba74b	19.7
4953	Xfba111a	19.7
4954	Xfbb284a	19.7
4955	Xfba61a	19.7
4956	Xfba62a	19.7
4957	Xfba64a	19.7
4958	Xfba341b	19.7
4959	Xgwm790.3	19.7
4960	Xfbb122a	19.7
4961	D1.1_ctg4236_1	19.7
4962	Xfbb32a	19.7
4963	Xtam8b	19.7
4964	Xwmc035a	19.7
4965	Xpsr331.1	19.7
4966	Xgwm608.3	19.7
4967	Xfbb68a	19.7
4968	Xmwg526a	19.7
4969	Xrz444a	19.7
4970	Xwmc181b	19.7
4971	Xfba209a	19.7
4972	Xfbb9a	19.7
4973	D1.1_ctg6289_1	19.7
4974	Xfbb377a	19.8
4975	D1.1_ctg5940_1	19.8
4976	D1.1_ctg839_1	19.8
4977	BS00093757_51	19.83
4978	D_contig95075_76	19.83
4979	BS00011425_51	19.83
4980	tplb0030j08_1960	19.83
4981	Xfba62	20.2
4982	wPt-4406	20.25
4983	M6_313181_PstIMspI_PA	20.25
4984	Opata_270364_83_PstIMspI_SNP	20.25
4985	M6_3522447_PstIMspI_PA	20.25
4986	Opata_1837647_35_PstIMspI_SNP	20.25
4987	M6_664254_PstIMseI_PA	20.25
4988	M6_4138315_PstIMseI_PA	20.25
4989	Opata_502583_8_PstIMseI_SNP	20.25
4990	M6_3594724_PstIMseI_PA	20.25
4991	M6_436506_PstIMseI_PA	20.25
4992	M6_2794138_PstIMspI_PA	20.25
4993	M6_1688865_PstIMspI_PA	20.25
4994	Opata_3017551_PstIMspI_PA	20.25
4995	M6_3412931_PstIMseI_PA	20.25
4996	Opata_1056687_71_PstIMspI_SNP	20.25
4997	M6_1078402_PstIMseI_PA	20.25
4998	M6_1584829_PstIMspI_PA	20.25
4999	M6_2293400_PstIMspI_PA	20.25
5000	M6_2726738_PstIMspI_PA	20.25
5001	Opata_235604_84_PstIMseI_SNP	20.25
5002	Opata_1708379_21_PstIMspI_SNP	20.25
5003	Opata_1625670_18_PstIMspI_SNP	20.25
5004	Opata_1272099_76_PstIMseI_SNP	20.25
5005	M6_758908_PstIMspI_PA	20.25
5006	M6_806163_PstIMseI_PA	20.25
5007	M6_837320_PstIMspI_PA	20.25
5008	M6_3436839_PstIMspI_PA	20.25
5009	M6_807379_PstIMseI_PA	20.25
5010	M6_2545966_PstIMspI_PA	20.25
5011	Opata_248492_57_PstIMseI_SNP	20.25
5012	Opata_2631875_54_PstIMspI_SNP	20.25
5013	Opata_212655_35_PstIMseI_SNP	20.25
5014	Opata_3446747_87_PstIMspI_SNP	20.25
5015	M6_1176698_PstIMseI_PA	20.25
5016	M6_2596010_PstIMspI_PA	20.25
5017	M6_2862951_PstIMspI_PA	20.25
5018	M6_377407_PstIMspI_PA	20.25
5019	M6_3374395_PstIMspI_PA	20.25
5020	Opata_2136264_75_PstIMspI_SNP	20.25
5021	M6_1041814_PstIMspI_PA	20.25
5022	M6_785381_PstIMspI_PA	20.25
5023	M6_411938_PstIMspI_PA	20.25
5024	M6_433297_PstIMspI_PA	20.25
5025	Opata_10533_41_PstIMseI_SNP	20.25
5026	Opata_113371_81_PstIMseI_SNP	20.25
5027	M6_142044_PstIMseI_PA	20.25
5028	M6_2140719_PstIMseI_PA	20.25
5029	Opata_17829_68_PstIMseI_SNP	20.25
5030	Opata_235604_85_PstIMseI_SNP	20.25
5031	M6_1259306_PstIMspI_PA	20.25
5032	Opata_394348_90_PstIMseI_SNP	20.25
5033	Opata_3446747_86_PstIMspI_SNP	20.25
5034	Opata_53107_PstIMseI_PA	20.25
5035	M6_1736179_PstIMspI_PA	20.25
5036	Opata_3099204_7_PstIMspI_SNP	20.25
5037	Opata_1631561_83_PstIMspI_SNP	20.25
5038	M6_1273831_PstIMseI_PA	20.25
5039	Opata_4021208_81_PstIMspI_SNP	20.25
5040	Opata_2631875_71_PstIMspI_SNP	20.25
5041	Opata_354549_82_PstIMseI_SNP	20.25
5042	Opata_458989_37_PstIMseI_SNP	20.25
5043	Opata_4131830_57_PstIMspI_SNP	20.25
5044	M6_233828_PstIMspI_PA	20.25
5045	M6_1729487_PstIMspI_PA	20.25
5046	M6_4298077_PstIMseI_PA	20.25
5047	Opata_967420_75_PstIMseI_SNP	20.25
5048	M6_2113670_PstIMspI_PA	20.25
5049	M6_1255589_PstIMspI_PA	20.25
5050	M6_3465745_PstIMspI_PA	20.25
5051	M6_705905_PstIMspI_PA	20.25
5052	M6_2209704_PstIMspI_PA	20.25
5053	M6_1778744_PstIMspI_PA	20.25
5054	Opata_2220795_PstIMspI_PA	20.25
5055	Opata_81272_13_PstIMseI_SNP	20.25
5056	Opata_10533_34_PstIMseI_SNP	20.25
5057	Opata_113371_80_PstIMseI_SNP	20.25
5058	M6_1129929_PstIMspI_PA	20.25
5059	M6_3246421_PstIMspI_PA	20.25
5060	M6_476833_PstIMspI_PA	20.25
5061	M6_308594_PstIMspI_PA	20.25
5062	M6_1606024_PstIMspI_PA	20.25
5063	M6_1229177_PstIMspI_PA	20.25
5064	M6_1212716_PstIMspI_PA	20.25
5065	M6_4150706_PstIMseI_PA	20.25
5066	M6_605466_PstIMseI_PA	20.25
5067	M6_913082_PstIMspI_PA	20.25
5068	M6_1429727_PstIMseI_PA	20.25
5069	M6_1764385_PstIMspI_PA	20.25
5070	M6_746696_PstIMseI_PA	20.25
5071	M6_1462831_PstIMspI_PA	20.25
5072	M6_1038156_PstIMspI_PA	20.25
5073	M6_1353775_PstIMseI_PA	20.25
5074	M6_1005849_PstIMspI_PA	20.25
5075	M6_2472423_PstIMseI_PA	20.25
5076	M6_2330267_PstIMspI_PA	20.25
5077	M6_1390055_PstIMspI_PA	20.25
5078	Opata_2462598_79_PstIMspI_SNP	20.25
5079	M6_2660281_PstIMseI_PA	20.25
5080	M6_2150177_PstIMspI_PA	20.25
5081	M6_1345963_PstIMspI_PA	20.25
5082	M6_1785189_PstIMseI_PA	20.25
5083	M6_1745163_PstIMspI_PA	20.25
5084	Opata_357055_PstIMseI_PA	20.25
5085	M6_21866_PstIMspI_PA	20.25
5086	M6_1186513_PstIMspI_PA	20.25
5087	M6_1609135_PstIMspI_PA	20.25
5088	M6_801317_PstIMseI_PA	20.25
5089	M6_94513_PstIMseI_PA	20.25
5090	M6_1064907_PstIMseI_PA	20.25
5091	M6_448518_PstIMseI_PA	20.25
5092	Opata_2653262_85_PstIMspI_SNP	20.25
5093	M6_3503452_PstIMseI_PA	20.25
5094	M6_850965_PstIMspI_PA	20.25
5095	M6_1172071_PstIMseI_PA	20.25
5096	M6_126657_PstIMseI_PA	20.25
5097	M6_461791_PstIMspI_PA	20.25
5098	M6_2307413_PstIMspI_PA	20.25
5099	Opata_330934_85_PstIMspI_SNP	20.25
5100	M6_3279587_PstIMspI_PA	20.25
5101	M6_1180069_PstIMseI_PA	20.25
5102	M6_830863_PstIMspI_PA	20.25
5103	M6_540612_PstIMseI_PA	20.25
5104	M6_3379937_PstIMspI_PA	20.25
5105	Opata_3710840_81_PstIMspI_SNP	20.25
5106	M6_698355_PstIMspI_PA	20.25
5107	M6_3280319_PstIMspI_PA	20.25
5108	M6_90176_PstIMseI_PA	20.25
5109	Opata_2653262_51_PstIMspI_SNP	20.25
5110	M6_904758_PstIMspI_PA	20.25
5111	M6_1047950_PstIMseI_PA	20.25
5112	M6_1221020_PstIMspI_PA	20.25
5113	M6_392132_PstIMspI_PA	20.25
5114	M6_541046_PstIMseI_PA	20.25
5115	M6_755002_PstIMspI_PA	20.25
5116	M6_724125_PstIMspI_PA	20.25
5117	M6_940804_PstIMseI_PA	20.25
5118	M6_2937375_PstIMspI_PA	20.25
5119	M6_832234_PstIMseI_PA	20.25
5120	M6_3074526_PstIMspI_PA	20.25
5121	M6_1185108_PstIMspI_PA	20.25
5122	M6_1883324_PstIMspI_PA	20.25
5123	M6_3430452_PstIMspI_PA	20.25
5124	M6_2457236_PstIMspI_PA	20.25
5125	M6_686321_PstIMseI_PA	20.25
5126	M6_2517520_PstIMspI_PA	20.25
5127	M6_2174644_PstIMspI_PA	20.25
5128	M6_35743_PstIMseI_PA	20.25
5129	Opata_834525_51_PstIMseI_SNP	20.25
5130	M6_1242984_PstIMseI_PA	20.25
5131	M6_1842295_PstIMspI_PA	20.25
5132	M6_3099469_PstIMspI_PA	20.25
5133	M6_1263594_PstIMseI_PA	20.25
5134	M6_2017420_PstIMspI_PA	20.25
5135	M6_3510344_PstIMspI_PA	20.25
5136	M6_739004_PstIMspI_PA	20.25
5137	M6_1899480_PstIMspI_PA	20.25
5138	M6_2517028_PstIMspI_PA	20.25
5139	M6_45774_PstIMseI_PA	20.25
5140	M6_3802534_PstIMseI_PA	20.25
5141	M6_1529131_PstIMseI_PA	20.25
5142	M6_1023423_PstIMspI_PA	20.25
5143	M6_2500780_PstIMspI_PA	20.25
5144	M6_943250_PstIMseI_PA	20.25
5145	M6_812288_PstIMseI_PA	20.25
5146	M6_571293_PstIMspI_PA	20.25
5147	M6_1594243_PstIMseI_PA	20.25
5148	Opata_655647_PstIMspI_PA	20.25
5149	M6_505898_PstIMspI_PA	20.25
5150	M6_3490775_PstIMseI_PA	20.25
5151	M6_353120_PstIMspI_PA	20.25
5152	Opata_2653262_67_PstIMspI_SNP	20.25
5153	M6_626192_PstIMspI_PA	20.25
5154	M6_2729846_PstIMspI_PA	20.25
5155	Opata_1515012_76_PstIMspI_SNP	20.25
5156	M6_2872900_PstIMspI_PA	20.25
5157	M6_2770448_PstIMspI_PA	20.25
5158	M6_350804_PstIMspI_PA	20.25
5159	M6_2067400_PstIMseI_PA	20.25
5160	Opata_1641184_89_PstIMspI_SNP	20.25
5161	M6_847350_PstIMspI_PA	20.25
5162	M6_3543619_PstIMseI_PA	20.25
5163	Opata_1641184_88_PstIMspI_SNP	20.25
5164	M6_868810_PstIMspI_PA	20.25
5165	Opata_2314990_PstIMluI_PA	20.25
5166	M6_800876_PstIMspI_PA	20.25
5167	M6_812930_PstIMseI_PA	20.25
5168	M6_3068345_PstIMspI_PA	20.25
5169	M6_1516811_PstIMseI_PA	20.25
5170	Opata_3435140_43_PstIMspI_SNP	20.25
5171	M6_2415248_PstIMspI_PA	20.25
5172	M6_1795776_PstIMspI_PA	20.25
5173	M6_1703600_PstIMspI_PA	20.25
5174	M6_1304316_PstIMspI_PA	20.25
5175	M6_1855023_PstIMspI_PA	20.25
5176	Opata_118037_PstIMseI_PA	20.25
5177	M6_1613533_PstIMseI_PA	20.25
5178	M6_482298_PstIMseI_PA	20.25
5179	M6_871210_PstIMspI_PA	20.25
5180	M6_1134043_PstIMspI_PA	20.25
5181	Opata_1184566_PstIMseI_PA	20.25
5182	M6_474529_PstIMspI_PA	20.25
5183	Opata_2859116_PstIMspI_PA	20.25
5184	M6_484076_PstIMseI_PA	20.25
5185	M6_514414_PstIMspI_PA	20.25
5186	M6_2828274_PstIMspI_PA	20.25
5187	M6_919437_PstIMseI_PA	20.25
5188	M6_857860_PstIMseI_PA	20.25
5189	M6_612277_PstIMseI_PA	20.25
5190	M6_1163664_PstIMseI_PA	20.25
5191	Opata_869599_PstIMspI_PA	20.25
5192	M6_361353_PstIMspI_PA	20.25
5193	M6_136609_PstIMspI_PA	20.25
5194	M6_339865_PstIMseI_PA	20.25
5195	M6_876270_PstIMspI_PA	20.25
5196	M6_1324170_PstIMspI_PA	20.25
5197	M6_1239437_PstIMspI_PA	20.25
5198	M6_264494_PstIMseI_PA	20.25
5199	Opata_2956553_PstIMseI_PA	20.25
5200	M6_1460898_PstIMspI_PA	20.25
5201	M6_268918_PstIMseI_PA	20.25
5202	Opata_1172953_PstIMspI_PA	20.25
5203	M6_726408_PstIMseI_PA	20.25
5204	M6_590175_PstIMspI_PA	20.25
5205	M6_2354607_PstIMspI_PA	20.25
5206	M6_603404_PstIMspI_PA	20.25
5207	M6_439321_PstIMspI_PA	20.25
5208	M6_215641_PstIMseI_PA	20.25
5209	M6_604601_PstIMspI_PA	20.25
5210	M6_773756_PstIMspI_PA	20.25
5211	M6_2389006_PstIMspI_PA	20.25
5212	M6_2061676_PstIMspI_PA	20.25
5213	Opata_215302_PstIMspI_PA	20.25
5214	M6_1986173_PstIMseI_PA	20.25
5215	M6_341251_PstIMspI_PA	20.25
5216	M6_458885_PstIMspI_PA	20.25
5217	M6_164319_PstIMspI_PA	20.25
5218	M6_937575_PstIMseI_PA	20.25
5219	M6_1593513_PstIMspI_PA	20.25
5220	Opata_247570_PstIMspI_PA	20.25
5221	M6_844823_PstIMspI_PA	20.25
5222	Opata_60947_PstIMseI_PA	20.25
5223	Opata_1202230_PstIMseI_PA	20.25
5224	M6_1514244_PstIMspI_PA	20.25
5225	M6_3398008_PstIMspI_PA	20.25
5226	M6_1423060_PstIMseI_PA	20.25
5227	M6_677984_PstIMspI_PA	20.25
5228	M6_1752667_PstIMspI_PA	20.25
5229	M6_428668_PstIMseI_PA	20.25
5230	M6_409801_PstIMspI_PA	20.25
5231	M6_101665_PstIMseI_PA	20.25
5232	M6_651227_PstIMseI_PA	20.25
5233	M6_502686_PstIMspI_PA	20.25
5234	M6_226355_PstIMseI_PA	20.25
5235	M6_2311869_PstIMspI_PA	20.25
5236	M6_3233456_PstIMspI_PA	20.25
5237	M6_145467_PstIMseI_PA	20.25
5238	M6_78296_PstIMseI_PA	20.25
5239	M6_129671_PstIMseI_PA	20.25
5240	M6_2044580_PstIMseI_PA	20.25
5241	Opata_787106_PstIMspI_PA	20.25
5242	M6_799257_PstIMseI_PA	20.25
5243	M6_317104_PstIMseI_PA	20.25
5244	M6_38431_PstIMseI_PA	20.25
5245	M6_326650_PstIMseI_PA	20.25
5246	Opata_134421_PstIMseI_PA	20.25
5247	M6_300096_PstIMseI_PA	20.25
5248	M6_3295885_PstIMseI_PA	20.25
5249	Opata_3334556_PstIMspI_PA	20.25
5250	M6_402355_PstIMspI_PA	20.25
5251	Opata_2273866_PstIMspI_PA	20.25
5252	M6_223355_PstIMseI_PA	20.25
5253	M6_526610_PstIMspI_PA	20.25
5254	M6_1250641_PstIMseI_PA	20.25
5255	Opata_559533_PstIMspI_PA	20.25
5256	M6_382270_PstIMspI_PA	20.25
5257	M6_387158_PstIMseI_PA	20.25
5258	M6_607641_PstIMspI_PA	20.25
5259	M6_287585_PstIMseI_PA	20.25
5260	M6_363883_PstIMspI_PA	20.25
5261	Opata_419592_PstIMseI_PA	20.25
5262	M6_686018_PstIMspI_PA	20.25
5263	M6_436945_PstIMspI_PA	20.25
5264	M6_416543_PstIMseI_PA	20.25
5265	M6_3195188_PstIMspI_PA	20.25
5266	M6_3344398_PstIMspI_PA	20.25
5267	M6_442263_PstIMspI_PA	20.25
5268	Opata_487092_PstIMseI_PA	20.25
5269	M6_579890_PstIMspI_PA	20.25
5270	M6_406844_PstIMspI_PA	20.25
5271	M6_600369_PstIMspI_PA	20.25
5272	M6_1267832_PstIMseI_PA	20.25
5273	M6_960373_PstIMseI_PA	20.25
5274	M6_65963_PstIMseI_PA	20.25
5275	Opata_160572_PstIMseI_PA	20.25
5276	M6_511817_PstIMseI_PA	20.25
5277	Opata_4181447_PstIMseI_PA	20.25
5278	M6_345203_PstIMseI_PA	20.25
5279	Opata_1996861_PstIMspI_PA	20.25
5280	M6_571694_PstIMspI_PA	20.25
5281	M6_624533_PstIMseI_PA	20.25
5282	M6_1632071_PstIMspI_PA	20.25
5283	Opata_1814130_PstIMspI_PA	20.25
5284	M6_953500_PstIMspI_PA	20.25
5285	M6_33720_PstIMseI_PA	20.25
5286	Opata_2766354_PstIMspI_PA	20.25
5287	M6_328331_PstIMseI_PA	20.25
5288	M6_97711_PstIMseI_PA	20.25
5289	M6_1660748_PstIMseI_PA	20.25
5290	M6_1215720_PstIMseI_PA	20.25
5291	Opata_3323250_PstIMspI_PA	20.25
5292	M6_1417319_PstIMseI_PA	20.25
5293	Opata_2344037_44_PstIMseI_SNP	20.25
5294	Opata_434066_PstIMseI_PA	20.25
5295	Opata_2664108_PstIMspI_PA	20.25
5296	M6_583229_PstIMspI_PA	20.25
5297	Opata_1221376_PstIMseI_PA	20.25
5298	Opata_25225_PstIMseI_PA	20.25
5299	M6_1364063_PstIMseI_PA	20.25
5300	M6_311299_PstIMseI_PA	20.25
5301	M6_3524072_PstIMseI_PA	20.25
5302	M6_521594_PstIMspI_PA	20.25
5303	M6_1680573_PstIMseI_PA	20.25
5304	M6_863215_PstIMspI_PA	20.25
5305	M6_2379496_PstIMspI_PA	20.25
5306	M6_591917_PstIMseI_PA	20.25
5307	M6_24544_PstIMseI_PA	20.25
5308	Opata_13771_PstIMseI_PA	20.25
5309	M6_1462263_PstIMspI_PA	20.25
5310	M6_1923504_PstIMspI_PA	20.25
5311	M6_3236706_PstIMspI_PA	20.25
5312	Opata_132961_PstIMseI_PA	20.25
5313	Opata_1795992_PstIMspI_PA	20.25
5314	M6_1101740_PstIMseI_PA	20.25
5315	M6_1645904_PstIMspI_PA	20.25
5316	M6_2450760_PstIMspI_PA	20.25
5317	M6_3505359_PstIMspI_PA	20.25
5318	M6_527409_PstIMseI_PA	20.25
5319	M6_76829_PstIMseI_PA	20.25
5320	M6_1049859_PstIMspI_PA	20.25
5321	M6_473339_PstIMspI_PA	20.25
5322	M6_660390_PstIMspI_PA	20.25
5323	M6_839864_PstIMspI_PA	20.25
5324	M6_407626_PstIMspI_PA	20.25
5325	M6_960973_PstIMseI_PA	20.25
5326	M6_44633_PstIMseI_PA	20.25
5327	Opata_2388734_PstIMspI_PA	20.25
5328	M6_572056_PstIMspI_PA	20.25
5329	Opata_3748088_PstIMspI_PA	20.25
5330	Opata_1044421_PstIMspI_PA	20.25
5331	M6_210423_PstIMseI_PA	20.25
5332	M6_3255837_PstIMspI_PA	20.25
5333	M6_2620873_PstIMspI_PA	20.25
5334	M6_253066_PstIMspI_PA	20.25
5335	Opata_907337_PstIMseI_PA	20.25
5336	Opata_3154410_PstIMspI_PA	20.25
5337	M6_489516_PstIMspI_PA	20.25
5338	M6_388473_PstIMseI_PA	20.25
5339	M6_1303593_PstIMseI_PA	20.25
5340	Opata_3516148_PstIMspI_PA	20.25
5341	M6_396993_PstIMseI_PA	20.25
5342	Opata_1923996_PstIMspI_PA	20.25
5343	Opata_248133_PstIMluI_PA	20.25
5344	M6_576552_PstIMseI_PA	20.25
5345	M6_67999_PstIMseI_PA	20.25
5346	Opata_1326648_PstIMseI_PA	20.25
5347	M6_44950_PstIMspI_PA	20.25
5348	M6_283988_PstIMseI_PA	20.25
5349	Opata_3344236_PstIMseI_PA	20.25
5350	Opata_2085973_PstIMspI_PA	20.25
5351	M6_211091_PstIMseI_PA	20.25
5352	M6_335563_PstIMseI_PA	20.25
5353	M6_226285_PstIMseI_PA	20.25
5354	M6_1376260_PstIMspI_PA	20.25
5355	M6_2414319_PstIMspI_PA	20.25
5356	M6_2399073_PstIMspI_PA	20.25
5357	M6_2978785_PstIMspI_PA	20.25
5358	Opata_2245129_PstIMseI_PA	20.25
5359	M6_764759_PstIMspI_PA	20.25
5360	M6_2408847_PstIMseI_PA	20.25
5361	M6_687573_PstIMspI_PA	20.25
5362	M6_867339_PstIMseI_PA	20.25
5363	M6_1438551_PstIMseI_PA	20.25
5364	M6_116900_PstIMseI_PA	20.25
5365	M6_336796_PstIMspI_PA	20.25
5366	M6_290497_PstIMseI_PA	20.25
5367	M6_1359966_PstIMseI_PA	20.25
5368	M6_17977_PstIMseI_PA	20.25
5369	M6_2146689_PstIMspI_PA	20.25
5370	Opata_1176328_PstIMspI_PA	20.25
5371	M6_1257923_PstIMseI_PA	20.25
5372	M6_1961784_PstIMseI_PA	20.25
5373	M6_1745212_PstIMseI_PA	20.25
5374	M6_233286_PstIMseI_PA	20.25
5375	M6_802_PstIMseI_PA	20.25
5376	Opata_2236412_PstIMspI_PA	20.25
5377	Opata_312786_PstIMspI_PA	20.25
5378	M6_463676_PstIMspI_PA	20.25
5379	M6_326719_PstIMspI_PA	20.25
5380	M6_103572_PstIMseI_PA	20.25
5381	M6_254915_PstIMseI_PA	20.25
5382	M6_1027576_PstIMseI_PA	20.25
5383	M6_448002_PstIMseI_PA	20.25
5384	M6_653238_PstIMspI_PA	20.25
5385	M6_2393489_PstIMspI_PA	20.25
5386	M6_1417060_PstIMseI_PA	20.25
5387	M6_728129_PstIMspI_PA	20.25
5388	M6_692227_PstIMspI_PA	20.25
5389	Opata_560523_PstIMseI_PA	20.25
5390	M6_568796_PstIMspI_PA	20.25
5391	M6_138262_PstIMseI_PA	20.25
5392	M6_3598210_PstIMspI_PA	20.25
5393	M6_2331285_PstIMspI_PA	20.25
5394	Opata_903307_PstIMseI_PA	20.25
5395	M6_552596_PstIMseI_PA	20.25
5396	M6_75033_PstIMseI_PA	20.25
5397	Opata_3234032_PstIMspI_PA	20.25
5398	Opata_5754_PstIMseI_PA	20.25
5399	Opata_4041945_PstIMspI_PA	20.25
5400	Opata_90103_PstIMspI_PA	20.25
5401	Opata_1634841_PstIMspI_PA	20.25
5402	Opata_20208_PstIMseI_PA	20.25
5403	Opata_1854404_PstIMspI_PA	20.25
5404	M6_2200050_PstIMspI_PA	20.25
5405	M6_227630_PstIMseI_PA	20.25
5406	M6_192082_PstIMseI_PA	20.25
5407	Opata_1574816_PstIMspI_PA	20.25
5408	M6_2088564_PstIMspI_PA	20.25
5409	M6_1714023_PstIMseI_PA	20.25
5410	Opata_1712074_PstIMspI_PA	20.25
5411	Opata_604354_PstIMspI_PA	20.25
5412	M6_2562022_PstIMspI_PA	20.25
5413	Opata_3567656_PstIMspI_PA	20.25
5414	Opata_2198374_PstIMspI_PA	20.25
5415	Opata_1104412_PstIMseI_PA	20.25
5416	M6_2143711_PstIMspI_PA	20.25
5417	Opata_471834_PstIMspI_PA	20.25
5418	Opata_1891292_PstIMspI_PA	20.25
5419	Opata_433590_PstIMseI_PA	20.25
5420	Opata_258895_PstIMseI_PA	20.25
5421	Opata_26021_PstIMseI_PA	20.25
5422	Opata_1206812_PstIMseI_PA	20.25
5423	Opata_1495142_PstIMseI_PA	20.25
5424	Opata_3566374_PstIMspI_PA	20.25
5425	Opata_2523178_PstIMspI_PA	20.25
5426	M6_1799778_PstIMspI_PA	20.25
5427	M6_940200_PstIMspI_PA	20.25
5428	M6_2422425_PstIMspI_PA	20.25
5429	M6_556435_PstIMseI_PA	20.25
5430	Opata_1995625_PstIMspI_PA	20.25
5431	M6_1340591_PstIMseI_PA	20.25
5432	M6_3210901_PstIMseI_PA	20.25
5433	Opata_2016898_PstIMspI_PA	20.25
5434	M6_1187587_PstIMspI_PA	20.25
5435	Opata_1065643_PstIMspI_PA	20.25
5436	M6_2367450_PstIMspI_PA	20.25
5437	Opata_105699_PstIMspI_PA	20.25
5438	Opata_3411044_PstIMspI_PA	20.25
5439	Opata_584178_PstIMseI_PA	20.25
5440	Opata_3274151_PstIMspI_PA	20.25
5441	Opata_980597_PstIMseI_PA	20.25
5442	M6_1378871_PstIMseI_PA	20.25
5443	Opata_1432921_PstIMspI_PA	20.25
5444	Opata_643169_PstIMseI_PA	20.25
5445	M6_3515773_PstIMspI_PA	20.25
5446	M6_180282_PstIMspI_PA	20.25
5447	M6_2915290_PstIMspI_PA	20.25
5448	M6_972304_PstIMseI_PA	20.25
5449	M6_3505760_PstIMspI_PA	20.25
5450	M6_304591_PstIMseI_PA	20.25
5451	M6_191838_PstIMseI_PA	20.25
5452	M6_1145411_PstIMseI_PA	20.25
5453	M6_16881_PstIMseI_PA	20.25
5454	M6_1829288_PstIMseI_PA	20.25
5455	M6_66425_PstIMseI_PA	20.25
5456	M6_2666138_PstIMspI_PA	20.25
5457	M6_2308643_PstIMluI_PA	20.25
5458	M6_1000640_PstIMspI_PA	20.25
5459	M6_1806315_PstIMspI_PA	20.25
5460	M6_2646261_PstIMseI_PA	20.25
5461	M6_232099_PstIMspI_PA	20.25
5462	M6_437317_PstIMspI_PA	20.25
5463	M6_171328_PstIMseI_PA	20.25
5464	M6_590113_PstIMseI_PA	20.25
5465	M6_1256063_PstIMspI_PA	20.25
5466	M6_1322673_PstIMseI_PA	20.25
5467	M6_861664_PstIMspI_PA	20.25
5468	M6_2751070_PstIMspI_PA	20.25
5469	M6_2423201_PstIMspI_PA	20.25
5470	M6_2436855_PstIMspI_PA	20.25
5471	M6_815196_PstIMspI_PA	20.25
5472	M6_2814564_PstIMspI_PA	20.25
5473	M6_2756503_PstIMspI_PA	20.25
5474	Opata_450437_PstIMseI_PA	20.25
5475	M6_1918259_PstIMseI_PA	20.25
5476	M6_3582540_PstIMspI_PA	20.25
5477	M6_1529377_PstIMspI_PA	20.25
5478	M6_809428_PstIMspI_PA	20.25
5479	Opata_3833663_PstIMspI_PA	20.25
5480	M6_247546_PstIMseI_PA	20.25
5481	M6_2003085_PstIMspI_PA	20.25
5482	M6_3243169_PstIMspI_PA	20.25
5483	M6_411019_PstIMseI_PA	20.25
5484	M6_22374_PstIMseI_PA	20.25
5485	M6_3490145_PstIMseI_PA	20.25
5486	M6_2809627_PstIMspI_PA	20.25
5487	M6_3141299_PstIMspI_PA	20.25
5488	M6_1701094_PstIMspI_PA	20.25
5489	M6_67915_PstIMseI_PA	20.25
5490	M6_314539_PstIMspI_PA	20.25
5491	M6_41239_PstIMseI_PA	20.25
5492	M6_1446236_PstIMspI_PA	20.25
5493	M6_1212720_PstIMspI_PA	20.25
5494	M6_1057842_PstIMseI_PA	20.25
5495	M6_1623062_PstIMspI_PA	20.25
5496	M6_1658711_PstIMspI_PA	20.25
5497	M6_1145430_PstIMspI_PA	20.25
5498	M6_2810811_PstIMspI_PA	20.25
5499	M6_2286285_PstIMspI_PA	20.25
5500	M6_520447_PstIMspI_PA	20.25
5501	M6_2044609_PstIMspI_PA	20.25
5502	M6_1193619_PstIMspI_PA	20.25
5503	M6_1346133_PstIMspI_PA	20.25
5504	M6_431060_PstIMspI_PA	20.25
5505	M6_825187_PstIMspI_PA	20.25
5506	M6_848871_PstIMseI_PA	20.25
5507	M6_2223093_PstIMspI_PA	20.25
5508	M6_709047_PstIMspI_PA	20.25
5509	M6_269844_PstIMseI_PA	20.25
5510	M6_102570_PstIMseI_PA	20.25
5511	M6_1260527_PstIMseI_PA	20.25
5512	M6_364902_PstIMspI_PA	20.25
5513	M6_778500_PstIMseI_PA	20.25
5514	M6_1439171_PstIMseI_PA	20.25
5515	M6_2964997_PstIMspI_PA	20.25
5516	M6_3026925_PstIMspI_PA	20.25
5517	M6_295665_PstIMseI_PA	20.25
5518	M6_1467545_PstIMspI_PA	20.25
5519	M6_2097358_PstIMspI_PA	20.25
5520	M6_390655_PstIMseI_PA	20.25
5521	M6_360545_PstIMspI_PA	20.25
5522	M6_299307_PstIMspI_PA	20.25
5523	M6_1714570_PstIMluI_PA	20.25
5524	M6_2391109_PstIMspI_PA	20.25
5525	M6_95676_PstIMspI_PA	20.25
5526	M6_358_PstIMseI_PA	20.25
5527	M6_1803017_PstIMspI_PA	20.25
5528	M6_153793_PstIMseI_PA	20.25
5529	M6_730301_PstIMseI_PA	20.25
5530	M6_3172181_PstIMspI_PA	20.25
5531	M6_2042795_PstIMspI_PA	20.25
5532	M6_565955_PstIMspI_PA	20.25
5533	M6_2925286_PstIMspI_PA	20.25
5534	M6_344752_PstIMspI_PA	20.25
5535	M6_2809092_PstIMspI_PA	20.25
5536	M6_464134_PstIMspI_PA	20.25
5537	M6_506862_PstIMseI_PA	20.25
5538	M6_379445_PstIMspI_PA	20.25
5539	M6_342758_PstIMspI_PA	20.25
5540	M6_1584741_PstIMspI_PA	20.25
5541	M6_1369915_PstIMspI_PA	20.25
5542	M6_923510_PstIMseI_PA	20.25
5543	M6_239160_PstIMspI_PA	20.25
5544	M6_2624258_PstIMluI_PA	20.25
5545	M6_2093108_PstIMspI_PA	20.25
5546	M6_389590_PstIMspI_PA	20.25
5547	M6_1632298_PstIMspI_PA	20.25
5548	M6_829938_PstIMspI_PA	20.25
5549	M6_1915322_PstIMspI_PA	20.25
5550	M6_1197566_PstIMspI_PA	20.25
5551	M6_1050163_PstIMspI_PA	20.25
5552	M6_486471_PstIMseI_PA	20.25
5553	M6_342997_PstIMspI_PA	20.25
5554	M6_3384516_PstIMspI_PA	20.25
5555	M6_1391997_PstIMseI_PA	20.25
5556	M6_361686_PstIMspI_PA	20.25
5557	M6_1619469_PstIMspI_PA	20.25
5558	M6_607083_PstIMspI_PA	20.25
5559	M6_2380301_PstIMspI_PA	20.25
5560	M6_1059686_PstIMspI_PA	20.25
5561	M6_1161147_PstIMspI_PA	20.25
5562	M6_2776909_PstIMspI_PA	20.25
5563	M6_1432661_PstIMspI_PA	20.25
5564	M6_1126097_PstIMspI_PA	20.25
5565	M6_4078855_PstIMseI_PA	20.25
5566	M6_705555_PstIMseI_PA	20.25
5567	M6_1216769_PstIMseI_PA	20.25
5568	M6_1018174_PstIMspI_PA	20.25
5569	M6_2930389_PstIMspI_PA	20.25
5570	M6_578689_PstIMspI_PA	20.25
5571	M6_459838_PstIMseI_PA	20.25
5572	M6_822364_PstIMseI_PA	20.25
5573	M6_1313274_PstIMspI_PA	20.25
5574	M6_2608136_PstIMspI_PA	20.25
5575	M6_527186_PstIMspI_PA	20.25
5576	M6_589109_PstIMseI_PA	20.25
5577	M6_2674062_PstIMspI_PA	20.25
5578	M6_1148413_PstIMspI_PA	20.25
5579	M6_401211_PstIMspI_PA	20.25
5580	M6_171331_PstIMseI_PA	20.25
5581	M6_1043385_PstIMspI_PA	20.25
5582	M6_756649_PstIMseI_PA	20.25
5583	M6_2986830_PstIMseI_PA	20.25
5584	M6_170872_PstIMspI_PA	20.25
5585	M6_2097103_PstIMspI_PA	20.25
5586	Opata_805281_PstIMspI_PA	20.25
5587	M6_2071370_PstIMseI_PA	20.25
5588	M6_840823_PstIMseI_PA	20.25
5589	M6_1908862_PstIMspI_PA	20.25
5590	M6_541466_PstIMspI_PA	20.25
5591	M6_298707_PstIMseI_PA	20.25
5592	M6_549204_PstIMspI_PA	20.25
5593	M6_400724_PstIMseI_PA	20.25
5594	M6_1504523_PstIMspI_PA	20.25
5595	M6_759588_PstIMspI_PA	20.25
5596	M6_3326358_PstIMspI_PA	20.25
5597	M6_526164_PstIMspI_PA	20.25
5598	M6_2280588_PstIMspI_PA	20.25
5599	M6_21710_PstIMseI_PA	20.25
5600	M6_2020529_PstIMspI_PA	20.25
5601	M6_421502_PstIMspI_PA	20.25
5602	M6_1691689_PstIMspI_PA	20.25
5603	M6_792913_PstIMspI_PA	20.25
5604	M6_331221_PstIMseI_PA	20.25
5605	M6_3296168_PstIMspI_PA	20.25
5606	M6_2670380_PstIMseI_PA	20.25
5607	M6_1148481_PstIMseI_PA	20.25
5608	M6_1828172_PstIMspI_PA	20.25
5609	M6_1822747_PstIMspI_PA	20.25
5610	M6_3236359_PstIMspI_PA	20.25
5611	M6_2049233_PstIMspI_PA	20.25
5612	M6_2067515_PstIMseI_PA	20.25
5613	M6_1347900_PstIMseI_PA	20.25
5614	M6_3039779_PstIMspI_PA	20.25
5615	M6_2199637_PstIMspI_PA	20.25
5616	M6_1016594_PstIMseI_PA	20.25
5617	M6_2260419_PstIMseI_PA	20.25
5618	M6_1308859_PstIMseI_PA	20.25
5619	M6_1671818_PstIMspI_PA	20.25
5620	M6_1027620_PstIMspI_PA	20.25
5621	M6_17496_PstIMspI_PA	20.25
5622	Xfbb122	20.8
5623	Xfba111	20.8
5624	D1.1_ctg4236	20.8
5625	D1.1_ctg8097_1	20.8
5626	Xfba116a	20.8
5627	Xcfd44	20.8
5628	982339	21.21
5629	1101536	21.21
5630	Xfba64	21.4
5631	wPt-4195	21.65
5632	1118252	21.65
5633	1109018	22.18
5634	1669202	22.18
5635	Xfba311a	22.3
5636	Xfbb251a	22.3
5637	Xgwm877.2	22.3
5638	D1.1_ctg3738_1	22.3
5639	1092958	22.76
5640	Xfbb68	23
5641	1076033	23.03
5642	1217286	23.03
5643	986177	23.72
5644	1002792	23.72
5645	1021914	23.72
5646	1109877	23.72
5647	1116960	23.72
5648	1175308	23.72
5649	1223620	23.72
5650	1235401	23.72
5651	1279818	23.72
5652	1715432	23.72
5653	2244579	23.72
5654	2250537	23.72
5655	4910284	23.72
5656	1282771	24.07
5657	2252376	24.24
5658	Xgwm349	24.3
5659	M86/P65.3	24.3
5660	Xksu558	24.3
5661	Xfbb72a	24.3
5662	Xfbb9	24.6
5663	D1.1_ctg6289	24.6
5664	991656	25.17
5665	1042704	25.17
5666	1302829	25.17
5667	wsnp_Ex_rep_c80588_75758453	25.24
5668	wsnp_Ex_c4349_7841003	25.24
5669	Xfba116	25.3
5670	D1.1_ctg8097_2	25.3
5671	Xcdo1008	25.3
5672	M51/P65.0	25.3
5673	Xgbx3832a	25.3
5674	Xcfd161	25.3
5675	Xwmc445	25.3
5676	Xcfd239	25.3
5677	Xfba61b	25.3
5678	Xfbb284b	25.3
5679	Xfba341c	25.3
5680	D1.1_ctg6265	25.3
5681	Xfba64b	25.3
5682	Xgpw2321	25.3
5683	Xfba111b	25.3
5684	Xfba62b	25.3
5685	Xfbb122b	25.3
5686	Xfbb32b	25.3
5687	D1.1_ctg4236_2	25.3
5688	1260101	25.37
5689	Xgpw338	25.5
5690	Xgwm301a	25.5
5691	Xrz444b	25.5
5692	Xgpw300	25.5
5693	Xgpw354	26.5
5694	996083	26.6
5695	1039952	26.6
5696	1047135	26.6
5697	1063330	26.6
5698	2252156	26.6
5699	976866	27.18
5700	979549	27.18
5701	1093504	27.18
5702	1389304	27.18
5703	2251424	27.18
5704	Xgwm311.1	27.5
5705	Xmwg526b	27.5
5706	XWC0050pa	27.5
5707	Xwmc167	27.5
5708	Xwmc175	27.6
5709	983316	27.73
5710	1046161	27.73
5711	1059355	27.73
5712	1076603	27.73
5713	1202504	27.73
5714	1264145	27.73
5715	1267318	27.73
5716	1669082	27.73
5717	2241840	27.73
5718	2242791	27.73
5719	2243129	27.73
5720	2261133	27.73
5721	3023809	27.73
5722	5986567	27.73
5723	Xgwm349a	27.8
5724	Xgpw308	27.8
5725	1670395	27.82
5726	1390554	27.83
5727	1106753	27.87
5728	Xfbb251	27.9
5729	D1.1_ctg3738	27.9
5730	1670312	28
5731	1102641	28.01
5732	1118443	28.4
5733	1272676	28.56
5734	1068287	28.63
5735	1220437	28.74
5736	1035352	28.77
5737	Xfbb72	28.8
5738	Xbcd410	28.8
5739	D1.1_ctg3434	28.8
5740	Xbarc219	28.8
5741	Xgwm382	28.8
5742	Xgpw313a	28.8
5743	XBCD410	28.8
5744	Xfbb377b	28.8
5745	D1.1_ctg5940_2	28.8
5746	D1.1_ctg839_2	28.8
5747	P35/M53-3	28.8
5748	P38/M49-7	28.8
5749	P40/M51-1	28.8
5750	P41/M48-61	28.8
5751	P41/M61-3	28.8
5752	1665764	29.09
5753	Xfba314	29.2
5754	Xglk558	29.3
5755	XksuH9	29.3
5756	D1.1_ctg2905	29.3
5757	D1.1_ctg7196	29.3
5758	Xgwm320	29.3
5759	Xfbb68b	29.3
5760	Xgwm301b	29.3
5761	Xgwm349b	29.3
5762	Xrz444	29.7
5763	Xbarc59	29.8
5764	1101354	30
5765	1118683	30
5766	XksuD23	30
5767	Xcfd50	30
5768	Xfba314.2	30
5769	Xbarc159	30.2
5770	P31/M54-4	30.2
5771	983558	30.47
5772	1380348	30.47
5773	1665987	30.47
5774	1665992	30.47
5775	1670284	30.47
5776	1670294	30.47
5777	1666882	31.31
5778	1090614	31.6
5779	1088621	31.74
5780	1009790	31.79
5781	2318837	31.79
5782	XksuH16	31.8
5783	Xfba116b	31.8
5784	Xfbb9b	31.8
5785	D1.1_ctg6289_2	31.8
5786	D1.1_ctg8097	31.8
5787	P42/M60-6	31.8
5788	Xwmc817	32.2
5789	Xcdo36	32.8
5790	Xcdo18	32.8
5791	2248244	33.16
5792	988905	33.53
5793	1052203	33.53
5794	1080924	33.53
5795	1092472	33.53
5796	1100319	33.53
5797	1101263	33.53
5798	1123381	33.53
5799	1698386	33.53
5800	2253733	33.53
5801	2272653	33.53
5802	4909938	33.53
5803	1132375	33.6
5804	Xfba311	33.6
5805	1381410	33.91
5806	1279400	34.09
5807	1382345	34.09
5808	2243318	34.12
5809	1043489	34.75
5810	1220012	34.75
5811	2247963	34.75
5812	1864063	35.31
5813	Xgwm301	35.4
5814	1024015	35.55
5815	1130581	35.69
5816	3943817	35.69
5817	4993412	35.88
5818	1059345	35.88
5819	1209347	35.88
5820	2242195	35.88
5821	3022162	35.88
5822	3570255	35.88
5823	4541439	35.88
5824	1022753	36.45
5825	1042531	36.45
5826	1065560	36.45
5827	1119620	36.45
5828	2255267	36.45
5829	1270974	36.49
5830	2249013	36.51
5831	6030511	37
5832	988130	37.15
5833	1062968	37.15
5834	Opata_1245194_89_PstIMseI_SNP	37.23
5835	Opata_3217800_35_PstIMspI_SNP	37.23
5836	M6_127622_PstIMseI_PA	37.23
5837	Opata_3710840_68_PstIMspI_SNP	37.23
5838	M6_794977_PstIMspI_PA	37.23
5839	M6_2194932_PstIMspI_PA	37.23
5840	Opata_3366688_57_PstIMseI_SNP	37.23
5841	M6_3227156_PstIMspI_PA	37.23
5842	M6_1577382_PstIMspI_PA	37.23
5843	M6_2011067_PstIMspI_PA	37.23
5844	Opata_116353_44_PstIMseI_SNP	37.23
5845	M6_1194623_PstIMseI_PA	37.23
5846	Opata_1643212_45_PstIMseI_SNP	37.23
5847	Opata_423694_39_PstIMseI_SNP	37.23
5848	M6_2395936_PstIMluI_PA	37.23
5849	M6_511108_PstIMspI_PA	37.23
5850	M6_163091_PstIMseI_PA	37.23
5851	M6_770875_PstIMluI_PA	37.23
5852	Opata_92385_12_PstIMseI_SNP	37.23
5853	Opata_116353_88_PstIMseI_SNP	37.23
5854	M6_1608081_PstIMspI_PA	37.23
5855	M6_448009_PstIMseI_PA	37.23
5856	M6_2338291_PstIMspI_PA	37.23
5857	M6_1159267_PstIMseI_PA	37.23
5858	M6_3757449_PstIMseI_PA	37.23
5859	M6_1989819_PstIMspI_PA	37.23
5860	M6_648841_PstIMseI_PA	37.23
5861	M6_1844075_PstIMspI_PA	37.23
5862	M6_3209017_PstIMseI_PA	37.23
5863	M6_2323271_PstIMspI_PA	37.23
5864	Opata_423694_51_PstIMseI_SNP	37.23
5865	Opata_20284_52_PstIMseI_SNP	37.23
5866	M6_2019821_PstIMspI_PA	37.23
5867	M6_330278_PstIMspI_PA	37.23
5868	Opata_3710840_10_PstIMspI_SNP	37.23
5869	M6_534927_PstIMseI_PA	37.23
5870	M6_3059067_PstIMspI_PA	37.23
5871	M6_1602181_PstIMspI_PA	37.23
5872	M6_3588952_PstIMseI_PA	37.23
5873	M6_3646464_PstIMseI_PA	37.23
5874	M6_1913633_PstIMspI_PA	37.23
5875	M6_85660_PstIMseI_PA	37.23
5876	M6_1585513_PstIMspI_PA	37.23
5877	M6_2239631_PstIMseI_PA	37.23
5878	Opata_331518_36_PstIMseI_SNP	37.23
5879	Opata_3217800_29_PstIMspI_SNP	37.23
5880	M6_582844_PstIMseI_PA	37.23
5881	M6_1009035_PstIMseI_PA	37.23
5882	Opata_1625_19_PstIMspI_SNP	37.23
5883	Opata_116353_4_PstIMseI_SNP	37.23
5884	M6_957177_PstIMseI_PA	37.23
5885	M6_422599_PstIMspI_PA	37.23
5886	Opata_2715732_43_PstIMseI_SNP	37.23
5887	M6_1376001_PstIMspI_PA	37.23
5888	M6_3523120_PstIMspI_PA	37.23
5889	Opata_1889878_59_PstIMspI_SNP	37.23
5890	M6_690788_PstIMseI_PA	37.23
5891	Opata_2372716_76_PstIMspI_SNP	37.23
5892	M6_183404_PstIMspI_PA	37.23
5893	M6_912770_PstIMseI_PA	37.23
5894	M6_627624_PstIMseI_PA	37.23
5895	M6_1786831_PstIMspI_PA	37.23
5896	Opata_1381047_44_PstIMseI_SNP	37.23
5897	M6_717682_PstIMseI_PA	37.23
5898	M6_1062219_PstIMseI_PA	37.23
5899	M6_2555956_PstIMluI_PA	37.23
5900	M6_208173_PstIMseI_PA	37.23
5901	M6_2998670_PstIMspI_PA	37.23
5902	M6_252674_PstIMseI_PA	37.23
5903	Opata_2715732_64_PstIMseI_SNP	37.23
5904	M6_2479762_PstIMspI_PA	37.23
5905	M6_3206967_PstIMseI_PA	37.23
5906	Opata_315792_70_PstIMseI_SNP	37.23
5907	Opata_368853_84_PstIMseI_SNP	37.23
5908	M6_4204890_PstIMseI_PA	37.23
5909	M6_1295851_PstIMspI_PA	37.23
5910	M6_2677607_PstIMspI_PA	37.23
5911	M6_179997_PstIMseI_PA	37.23
5912	M6_1846741_PstIMspI_PA	37.23
5913	M6_454042_PstIMspI_PA	37.23
5914	M6_3314675_PstIMspI_PA	37.23
5915	Opata_1546323_34_PstIMspI_SNP	37.23
5916	M6_643114_PstIMseI_PA	37.23
5917	M6_2433050_PstIMseI_PA	37.23
5918	M6_708627_PstIMspI_PA	37.23
5919	M6_911945_PstIMspI_PA	37.23
5920	Opata_423694_49_PstIMseI_SNP	37.23
5921	Opata_4081371_66_PstIMspI_SNP	37.23
5922	M6_579484_PstIMseI_PA	37.23
5923	M6_354203_PstIMseI_PA	37.23
5924	M6_2605771_PstIMseI_PA	37.23
5925	Opata_1101104_PstIMspI_PA	37.23
5926	Opata_35302_PstIMseI_PA	37.23
5927	Opata_203715_PstIMseI_PA	37.23
5928	Opata_349754_PstIMspI_PA	37.23
5929	M6_328125_PstIMspI_PA	37.23
5930	M6_533760_PstIMseI_PA	37.23
5931	M6_91472_PstIMseI_PA	37.23
5932	M6_1371673_PstIMspI_PA	37.23
5933	Opata_2733366_PstIMseI_PA	37.23
5934	Opata_2737635_PstIMluI_PA	37.23
5935	M6_416850_PstIMspI_PA	37.23
5936	Opata_75575_PstIMseI_PA	37.23
5937	M6_844772_PstIMseI_PA	37.23
5938	M6_3116458_PstIMspI_PA	37.23
5939	M6_2062152_PstIMspI_PA	37.23
5940	Opata_729093_PstIMluI_PA	37.23
5941	M6_1983571_PstIMspI_PA	37.23
5942	M6_545600_PstIMseI_PA	37.23
5943	Opata_1128735_PstIMseI_PA	37.23
5944	Opata_960541_PstIMspI_PA	37.23
5945	M6_3341331_PstIMspI_PA	37.23
5946	M6_334806_PstIMseI_PA	37.23
5947	M6_589656_PstIMseI_PA	37.23
5948	M6_1681680_PstIMluI_PA	37.23
5949	M6_2675242_PstIMseI_PA	37.23
5950	Opata_205830_PstIMspI_PA	37.23
5951	M6_99367_PstIMseI_PA	37.23
5952	M6_16619_PstIMseI_PA	37.23
5953	M6_740679_PstIMseI_PA	37.23
5954	Opata_3825351_PstIMspI_PA	37.23
5955	Opata_127058_PstIMspI_PA	37.23
5956	Opata_213529_PstIMspI_PA	37.23
5957	Opata_1014229_PstIMspI_PA	37.23
5958	Opata_575644_PstIMspI_PA	37.23
5959	Opata_24223_PstIMspI_PA	37.23
5960	M6_21060_PstIMseI_PA	37.23
5961	Opata_809119_PstIMseI_PA	37.23
5962	Opata_1445481_PstIMseI_PA	37.23
5963	M6_2034870_PstIMspI_PA	37.23
5964	M6_232555_PstIMseI_PA	37.23
5965	Opata_78478_PstIMseI_PA	37.23
5966	M6_1425576_PstIMseI_PA	37.23
5967	Opata_984222_PstIMseI_PA	37.23
5968	M6_768683_PstIMseI_PA	37.23
5969	M6_420425_PstIMseI_PA	37.23
5970	M6_2831160_PstIMspI_PA	37.23
5971	M6_1634599_PstIMspI_PA	37.23
5972	M6_590125_PstIMseI_PA	37.23
5973	M6_1554529_PstIMseI_PA	37.23
5974	M6_1280207_PstIMseI_PA	37.23
5975	M6_269179_PstIMseI_PA	37.23
5976	M6_696074_PstIMseI_PA	37.23
5977	M6_460749_PstIMseI_PA	37.23
5978	M6_3304521_PstIMspI_PA	37.23
5979	M6_90814_PstIMseI_PA	37.23
5980	M6_588561_PstIMspI_PA	37.23
5981	M6_188920_PstIMseI_PA	37.23
5982	M6_217783_PstIMseI_PA	37.23
5983	M6_201939_PstIMseI_PA	37.23
5984	M6_260802_PstIMseI_PA	37.23
5985	M6_397283_PstIMspI_PA	37.23
5986	M6_2379940_PstIMluI_PA	37.23
5987	M6_2311259_PstIMspI_PA	37.23
5988	M6_776891_PstIMseI_PA	37.23
5989	M6_705025_PstIMspI_PA	37.23
5990	M6_24420_PstIMspI_PA	37.23
5991	M6_1797213_PstIMspI_PA	37.23
5992	M6_797914_PstIMseI_PA	37.23
5993	M6_2004255_PstIMseI_PA	37.23
5994	M6_1251646_PstIMseI_PA	37.23
5995	M6_3107276_PstIMseI_PA	37.23
5996	M6_337811_PstIMseI_PA	37.23
5997	M6_819604_PstIMspI_PA	37.23
5998	M6_2827363_PstIMspI_PA	37.23
5999	M6_1254856_PstIMseI_PA	37.23
6000	M6_3423734_PstIMspI_PA	37.23
6001	M6_1421112_PstIMluI_PA	37.23
6002	M6_262582_PstIMspI_PA	37.23
6003	M6_1389665_PstIMseI_PA	37.23
6004	M6_1178671_PstIMspI_PA	37.23
6005	M6_1627839_PstIMseI_PA	37.23
6006	M6_302845_PstIMseI_PA	37.23
6007	M6_199318_PstIMspI_PA	37.23
6008	M6_369744_PstIMspI_PA	37.23
6009	M6_2003004_PstIMspI_PA	37.23
6010	M6_1621618_PstIMspI_PA	37.23
6011	M6_1367266_PstIMseI_PA	37.23
6012	M6_2047778_PstIMspI_PA	37.23
6013	M6_691499_PstIMseI_PA	37.23
6014	M6_486477_PstIMseI_PA	37.23
6015	M6_1324000_PstIMseI_PA	37.23
6016	M6_51719_PstIMseI_PA	37.23
6017	M6_135267_PstIMspI_PA	37.23
6018	M6_623412_PstIMseI_PA	37.23
6019	M6_1435706_PstIMseI_PA	37.23
6020	M6_46623_PstIMspI_PA	37.23
6021	M6_231378_PstIMseI_PA	37.23
6022	M6_140894_PstIMspI_PA	37.23
6023	M6_3225609_PstIMspI_PA	37.23
6024	M6_281325_PstIMseI_PA	37.23
6025	M6_138359_PstIMseI_PA	37.23
6026	M6_2462712_PstIMspI_PA	37.23
6027	M6_1038230_PstIMseI_PA	37.23
6028	M6_535115_PstIMseI_PA	37.23
6029	M6_487999_PstIMspI_PA	37.23
6030	M6_873357_PstIMspI_PA	37.23
6031	M6_2427205_PstIMspI_PA	37.23
6032	M6_1437426_PstIMspI_PA	37.23
6033	M6_456707_PstIMseI_PA	37.23
6034	M6_313766_PstIMspI_PA	37.23
6035	M6_401734_PstIMspI_PA	37.23
6036	M6_675263_PstIMseI_PA	37.23
6037	M6_1340101_PstIMluI_PA	37.23
6038	M6_1008386_PstIMspI_PA	37.23
6039	M6_335009_PstIMspI_PA	37.23
6040	M6_58886_PstIMseI_PA	37.23
6041	M6_676296_PstIMseI_PA	37.23
6042	M6_507582_PstIMspI_PA	37.23
6043	M6_2741434_PstIMspI_PA	37.23
6044	M6_308833_PstIMseI_PA	37.23
6045	M6_1298341_PstIMseI_PA	37.23
6046	M6_1424803_PstIMluI_PA	37.23
6047	M6_2434328_PstIMspI_PA	37.23
6048	M6_1652929_PstIMseI_PA	37.23
6049	M6_1834011_PstIMspI_PA	37.23
6050	M6_1018798_PstIMseI_PA	37.23
6051	M6_1059582_PstIMspI_PA	37.23
6052	M6_850222_PstIMspI_PA	37.23
6053	M6_3296551_PstIMspI_PA	37.23
6054	M6_922006_PstIMseI_PA	37.23
6055	M6_335677_PstIMseI_PA	37.23
6056	M6_723270_PstIMseI_PA	37.23
6057	M6_1942164_PstIMluI_PA	37.23
6058	M6_527677_PstIMspI_PA	37.23
6059	M6_3198260_PstIMspI_PA	37.23
6060	M6_1546651_PstIMseI_PA	37.23
6061	M6_979199_PstIMseI_PA	37.23
6062	M6_725150_PstIMspI_PA	37.23
6063	M6_495989_PstIMspI_PA	37.23
6064	M6_354440_PstIMseI_PA	37.23
6065	Xfba311b	37.8
6066	3222225	38.05
6067	1025842	38.34
6068	2304653	38.68
6069	Xfbb251b	38.8
6070	D1.1_ctg3738_2	38.8
6071	1249913	38.91
6072	3023708	38.91
6073	Xfba209	39.1
6074	1088096	39.21
6075	1218581	39.21
6076	Ppd1	39.33
6077	Opata_1454186_35_PstIMspI_SNP	39.33
6078	Opata_595728_PstIMseI_PA	39.33
6079	Opata_901464_PstIMluI_PA	39.33
6080	Opata_66177_36_PstIMseI_SNP	39.33
6081	M6_929382_PstIMseI_PA	39.33
6082	Opata_3659187_84_PstIMspI_SNP	39.33
6083	M6_991472_PstIMspI_PA	39.33
6084	M6_2160139_PstIMspI_PA	39.33
6085	M6_195793_PstIMspI_PA	39.33
6086	M6_343098_PstIMspI_PA	39.33
6087	Opata_983349_55_PstIMseI_SNP	39.33
6088	M6_1120740_PstIMspI_PA	39.33
6089	Opata_257575_PstIMseI_PA	39.33
6090	Opata_1879410_83_PstIMspI_SNP	39.33
6091	Opata_126002_32_PstIMseI_SNP	39.33
6092	M6_1052218_PstIMspI_PA	39.33
6093	Opata_3584426_38_PstIMspI_SNP	39.33
6094	Opata_4087628_24_PstIMspI_SNP	39.33
6095	Opata_186695_46_PstIMseI_SNP	39.33
6096	Opata_186695_83_PstIMseI_SNP	39.33
6097	Opata_2920559_40_PstIMspI_SNP	39.33
6098	M6_876010_PstIMspI_PA	39.33
6099	M6_2950942_PstIMseI_PA	39.33
6100	Opata_1049249_PstIMseI_PA	39.33
6101	Opata_180797_61_PstIMseI_SNP	39.33
6102	Opata_540877_31_PstIMseI_SNP	39.33
6103	Opata_774175_88_PstIMseI_SNP	39.33
6104	M6_1207631_PstIMspI_PA	39.33
6105	M6_334320_PstIMseI_PA	39.33
6106	M6_2054821_PstIMspI_PA	39.33
6107	Opata_3300189_53_PstIMspI_SNP	39.33
6108	M6_1067151_PstIMseI_PA	39.33
6109	Opata_3584426_24_PstIMspI_SNP	39.33
6110	Opata_765124_5_PstIMseI_SNP	39.33
6111	M6_3263338_PstIMspI_PA	39.33
6112	M6_3357587_PstIMseI_PA	39.33
6113	M6_1758178_PstIMspI_PA	39.33
6114	Opata_3709422_74_PstIMspI_SNP	39.33
6115	Opata_1722880_56_PstIMspI_SNP	39.33
6116	Opata_4185_77_PstIMseI_SNP	39.33
6117	Opata_123157_45_PstIMseI_SNP	39.33
6118	Opata_80600_10_PstIMseI_SNP	39.33
6119	Opata_126002_65_PstIMseI_SNP	39.33
6120	Opata_765124_6_PstIMseI_SNP	39.33
6121	Opata_123157_34_PstIMseI_SNP	39.33
6122	M6_1304821_PstIMspI_PA	39.33
6123	Opata_532527_31_PstIMseI_SNP	39.33
6124	M6_1866116_PstIMseI_PA	39.33
6125	M6_1080279_PstIMspI_PA	39.33
6126	Opata_3662809_PstIMspI_PA	39.33
6127	M6_3125503_PstIMspI_PA	39.33
6128	Opata_3882270_52_PstIMspI_SNP	39.33
6129	Opata_720943_37_PstIMseI_SNP	39.33
6130	Opata_1279656_PstIMluI_PA	39.33
6131	Opata_80600_33_PstIMseI_SNP	39.33
6132	Opata_1334823_19_PstIMseI_SNP	39.33
6133	Opata_26885_86_PstIMseI_SNP	39.33
6134	Opata_540877_46_PstIMseI_SNP	39.33
6135	M6_583385_PstIMspI_PA	39.33
6136	Opata_369171_PstIMseI_PA	39.33
6137	Opata_2920559_35_PstIMspI_SNP	39.33
6138	Opata_79824_12_PstIMseI_SNP	39.33
6139	Opata_2921236_PstIMseI_PA	39.33
6140	M6_644948_PstIMspI_PA	39.33
6141	Opata_569472_PstIMseI_PA	39.33
6142	M6_333535_PstIMseI_PA	39.33
6143	Opata_133017_54_PstIMseI_SNP	39.33
6144	Opata_929664_PstIMspI_PA	39.33
6145	M6_1028907_PstIMseI_PA	39.33
6146	Opata_66177_81_PstIMseI_SNP	39.33
6147	Opata_1059980_PstIMseI_PA	39.33
6148	Opata_1685620_10_PstIMseI_SNP	39.33
6149	M6_2379393_PstIMspI_PA	39.33
6150	Opata_201505_13_PstIMseI_SNP	39.33
6151	Opata_2482095_34_PstIMspI_SNP	39.33
6152	M6_989010_PstIMseI_PA	39.33
6153	Opata_28751_PstIMluI_PA	39.33
6154	M6_490748_PstIMspI_PA	39.33
6155	Opata_80600_26_PstIMseI_SNP	39.33
6156	Opata_23657_PstIMspI_PA	39.33
6157	Opata_1089247_48_PstIMseI_SNP	39.33
6158	M6_1983767_PstIMspI_PA	39.33
6159	M6_3229096_PstIMspI_PA	39.33
6160	M6_2116689_PstIMspI_PA	39.33
6161	M6_422872_PstIMspI_PA	39.33
6162	Opata_871147_18_PstIMspI_SNP	39.33
6163	Opata_25435_35_PstIMspI_SNP	39.33
6164	M6_1408231_PstIMseI_PA	39.33
6165	Opata_540877_45_PstIMseI_SNP	39.33
6166	M6_1220337_PstIMspI_PA	39.33
6167	Opata_3504764_53_PstIMspI_SNP	39.33
6168	M6_2125966_PstIMspI_PA	39.33
6169	M6_173487_PstIMseI_PA	39.33
6170	M6_313383_PstIMseI_PA	39.33
6171	M6_308149_PstIMseI_PA	39.33
6172	Opata_406107_27_PstIMseI_SNP	39.33
6173	Opata_2221779_PstIMluI_PA	39.33
6174	Opata_865485_PstIMseI_PA	39.33
6175	Opata_2735106_74_PstIMseI_SNP	39.33
6176	M6_995567_PstIMseI_PA	39.33
6177	Opata_48614_PstIMspI_PA	39.33
6178	Opata_1728361_PstIMluI_PA	39.33
6179	Opata_694040_PstIMseI_PA	39.33
6180	Opata_1318601_PstIMspI_PA	39.33
6181	Opata_153615_PstIMseI_PA	39.33
6182	Opata_505272_PstIMspI_PA	39.33
6183	M6_1163996_PstIMspI_PA	39.33
6184	M6_415659_PstIMseI_PA	39.33
6185	M6_1577033_PstIMspI_PA	39.33
6186	Opata_241632_PstIMluI_PA	39.33
6187	Opata_530454_PstIMluI_PA	39.33
6188	Opata_249159_PstIMseI_PA	39.33
6189	Opata_2706077_PstIMspI_PA	39.33
6190	Opata_2680166_PstIMluI_PA	39.33
6191	Opata_1208074_PstIMseI_PA	39.33
6192	Opata_2614037_PstIMseI_PA	39.33
6193	Opata_138260_PstIMseI_PA	39.33
6194	M6_337465_PstIMspI_PA	39.33
6195	M6_3490834_PstIMseI_PA	39.33
6196	Opata_249429_PstIMspI_PA	39.33
6197	Opata_1564360_PstIMspI_PA	39.33
6198	Opata_3671123_PstIMseI_PA	39.33
6199	Opata_192027_PstIMseI_PA	39.33
6200	Opata_515790_PstIMspI_PA	39.33
6201	Opata_2645857_PstIMspI_PA	39.33
6202	Opata_148010_PstIMseI_PA	39.33
6203	Opata_164309_PstIMseI_PA	39.33
6204	Opata_37045_PstIMspI_PA	39.33
6205	Opata_112478_PstIMspI_PA	39.33
6206	M6_1395981_PstIMspI_PA	39.33
6207	Opata_476157_PstIMseI_PA	39.33
6208	Opata_690126_PstIMspI_PA	39.33
6209	Opata_796917_PstIMluI_PA	39.33
6210	M6_1716502_PstIMseI_PA	39.33
6211	Opata_2012383_PstIMspI_PA	39.33
6212	Opata_223931_PstIMspI_PA	39.33
6213	M6_425745_PstIMspI_PA	39.33
6214	Opata_4259632_PstIMspI_PA	39.33
6215	Opata_193891_PstIMspI_PA	39.33
6216	Opata_738744_PstIMseI_PA	39.33
6217	Opata_160446_PstIMseI_PA	39.33
6218	Opata_3021172_PstIMspI_PA	39.33
6219	Opata_217755_PstIMseI_PA	39.33
6220	Opata_510027_PstIMseI_PA	39.33
6221	Opata_703319_PstIMspI_PA	39.33
6222	Opata_2816950_PstIMspI_PA	39.33
6223	Opata_1715188_PstIMspI_PA	39.33
6224	M6_3446457_PstIMseI_PA	39.33
6225	M6_221187_PstIMseI_PA	39.33
6226	Opata_1113246_PstIMseI_PA	39.33
6227	M6_3337257_PstIMspI_PA	39.33
6228	M6_481194_PstIMspI_PA	39.33
6229	M6_622387_PstIMseI_PA	39.33
6230	M6_505459_PstIMseI_PA	39.33
6231	M6_576850_PstIMseI_PA	39.33
6232	M6_821868_PstIMspI_PA	39.33
6233	M6_45964_PstIMseI_PA	39.33
6234	M6_2017375_PstIMseI_PA	39.33
6235	M6_374306_PstIMseI_PA	39.33
6236	M6_657899_PstIMseI_PA	39.33
6237	M6_1248586_PstIMseI_PA	39.33
6238	M6_2846951_PstIMspI_PA	39.33
6239	M6_1097860_PstIMspI_PA	39.33
6240	M6_119287_PstIMseI_PA	39.33
6241	M6_434347_PstIMseI_PA	39.33
6242	M6_2576670_PstIMspI_PA	39.33
6243	M6_970313_PstIMspI_PA	39.33
6244	M6_3470136_PstIMspI_PA	39.33
6245	M6_2614525_PstIMspI_PA	39.33
6246	M6_126752_PstIMseI_PA	39.33
6247	M6_408876_PstIMseI_PA	39.33
6248	M6_537916_PstIMseI_PA	39.33
6249	M6_666509_PstIMseI_PA	39.33
6250	M6_1678256_PstIMspI_PA	39.33
6251	M6_114163_PstIMspI_PA	39.33
6252	M6_130270_PstIMseI_PA	39.33
6253	M6_750663_PstIMseI_PA	39.33
6254	M6_61823_PstIMseI_PA	39.33
6255	M6_1442376_PstIMseI_PA	39.33
6256	M6_2122523_PstIMspI_PA	39.33
6257	M6_1155575_PstIMspI_PA	39.33
6258	M6_457889_PstIMseI_PA	39.33
6259	M6_1206960_PstIMluI_PA	39.33
6260	M6_426329_PstIMspI_PA	39.33
6261	M6_2503459_PstIMspI_PA	39.33
6262	M6_2703227_PstIMspI_PA	39.33
6263	M6_2349849_PstIMspI_PA	39.33
6264	M6_2088481_PstIMspI_PA	39.33
6265	M6_176021_PstIMseI_PA	39.33
6266	M6_625781_PstIMseI_PA	39.33
6267	M6_3420067_PstIMspI_PA	39.33
6268	M6_2259142_PstIMseI_PA	39.33
6269	M6_367747_PstIMspI_PA	39.33
6270	M6_725133_PstIMseI_PA	39.33
6271	M6_623138_PstIMseI_PA	39.33
6272	Opata_2245198_PstIMspI_PA	39.33
6273	M6_1811896_PstIMspI_PA	39.33
6274	M6_1415070_PstIMspI_PA	39.33
6275	M6_3783120_PstIMseI_PA	39.33
6276	M6_1339059_PstIMspI_PA	39.33
6277	M6_533215_PstIMspI_PA	39.33
6278	M6_491182_PstIMspI_PA	39.33
6279	M6_3519080_PstIMspI_PA	39.33
6280	M6_3116343_PstIMspI_PA	39.33
6281	M6_1721334_PstIMspI_PA	39.33
6282	M6_1583248_PstIMspI_PA	39.33
6283	M6_1334670_PstIMspI_PA	39.33
6284	M6_327057_PstIMspI_PA	39.33
6285	M6_1345257_PstIMseI_PA	39.33
6286	M6_2338736_PstIMseI_PA	39.33
6287	M6_1235372_PstIMspI_PA	39.33
6288	M6_425140_PstIMspI_PA	39.33
6289	Opata_681833_PstIMseI_PA	39.33
6290	M6_1321017_PstIMseI_PA	39.33
6291	M6_1325777_PstIMspI_PA	39.33
6292	M6_2020776_PstIMseI_PA	39.33
6293	M6_524065_PstIMspI_PA	39.33
6294	M6_391045_PstIMspI_PA	39.33
6295	M6_1164817_PstIMspI_PA	39.33
6296	M6_839176_PstIMspI_PA	39.33
6297	M6_1063857_PstIMseI_PA	39.33
6298	2250958	39.78
6299	wsnp_BG275030D_Ta_2_2	39.93
6300	wsnp_CAP12_c812_428290	39.93
6301	Opata_867011_PstIMspI_PA	39.93
6302	Opata_4332513_PstIMseI_PA	39.93
6303	M6_2380558_PstIMseI_PA	39.93
6304	Opata_1657745_56_PstIMspI_SNP	39.93
6305	Opata_1183466_57_PstIMseI_SNP	39.93
6306	Opata_398801_PstIMspI_PA	39.93
6307	M6_1327845_PstIMseI_PA	39.93
6308	Opata_1356005_20_PstIMseI_SNP	39.93
6309	Opata_978539_PstIMluI_PA	39.93
6310	Opata_3659294_PstIMspI_PA	39.93
6311	Opata_54741_1_PstIMseI_SNP	39.93
6312	M6_3303153_PstIMseI_PA	39.93
6313	M6_2937917_PstIMspI_PA	39.93
6314	Opata_433614_7_PstIMseI_SNP	39.93
6315	Opata_1358359_83_PstIMseI_SNP	39.93
6316	M6_2991100_PstIMspI_PA	39.93
6317	Opata_49090_66_PstIMseI_SNP	39.93
6318	M6_208731_PstIMseI_PA	39.93
6319	M6_3138852_PstIMseI_PA	39.93
6320	M6_1396664_PstIMseI_PA	39.93
6321	Opata_2531679_PstIMspI_PA	39.93
6322	Opata_1340785_71_PstIMspI_SNP	39.93
6323	Opata_443577_63_PstIMseI_SNP	39.93
6324	Opata_262711_44_PstIMseI_SNP	39.93
6325	Opata_3126512_PstIMspI_PA	39.93
6326	M6_2485273_PstIMspI_PA	39.93
6327	M6_1243397_PstIMseI_PA	39.93
6328	M6_2052274_PstIMspI_PA	39.93
6329	M6_1135270_PstIMspI_PA	39.93
6330	M6_383033_PstIMseI_PA	39.93
6331	M6_1303964_PstIMseI_PA	39.93
6332	M6_1454288_PstIMseI_PA	39.93
6333	Opata_1371875_PstIMspI_PA	39.93
6334	Opata_22561_10_PstIMseI_SNP	39.93
6335	M6_339011_PstIMseI_PA	39.93
6336	M6_176490_PstIMseI_PA	39.93
6337	M6_1169702_PstIMseI_PA	39.93
6338	Opata_812927_61_PstIMseI_SNP	39.93
6339	M6_3016974_PstIMspI_PA	39.93
6340	Opata_618477_PstIMseI_PA	39.93
6341	Opata_889768_19_PstIMspI_SNP	39.93
6342	M6_3493150_PstIMspI_PA	39.93
6343	Opata_49090_31_PstIMseI_SNP	39.93
6344	M6_1608749_PstIMseI_PA	39.93
6345	Opata_1603782_PstIMspI_PA	39.93
6346	Opata_1468663_PstIMspI_PA	39.93
6347	Opata_28471_65_PstIMseI_SNP	39.93
6348	Opata_3837792_24_PstIMspI_SNP	39.93
6349	Opata_3623617_PstIMspI_PA	39.93
6350	Opata_274201_PstIMspI_PA	39.93
6351	Opata_1754806_PstIMspI_PA	39.93
6352	Opata_54741_65_PstIMseI_SNP	39.93
6353	M6_1592939_PstIMseI_PA	39.93
6354	Opata_1358359_32_PstIMseI_SNP	39.93
6355	Opata_326034_48_PstIMseI_SNP	39.93
6356	Opata_2209422_46_PstIMspI_SNP	39.93
6357	Opata_1189840_65_PstIMspI_SNP	39.93
6358	Opata_348109_47_PstIMseI_SNP	39.93
6359	Opata_94195_65_PstIMseI_SNP	39.93
6360	Opata_455415_7_PstIMluI_SNP	39.93
6361	M6_1648113_PstIMspI_PA	39.93
6362	Opata_1041230_PstIMspI_PA	39.93
6363	M6_792555_PstIMspI_PA	39.93
6364	M6_536958_PstIMseI_PA	39.93
6365	Opata_2683660_PstIMseI_PA	39.93
6366	Opata_1703079_PstIMspI_PA	39.93
6367	M6_888938_PstIMspI_PA	39.93
6368	Opata_745401_86_PstIMseI_SNP	39.93
6369	Opata_924429_PstIMseI_PA	39.93
6370	Opata_2377777_9_PstIMspI_SNP	39.93
6371	M6_973712_PstIMluI_PA	39.93
6372	Opata_3837792_43_PstIMspI_SNP	39.93
6373	Opata_326034_89_PstIMseI_SNP	39.93
6374	Opata_13762_37_PstIMseI_SNP	39.93
6375	M6_1491418_PstIMspI_PA	39.93
6376	M6_477998_PstIMspI_PA	39.93
6377	Opata_2278652_45_PstIMspI_SNP	39.93
6378	M6_141533_PstIMseI_PA	39.93
6379	M6_1205006_PstIMspI_PA	39.93
6380	M6_607586_PstIMspI_PA	39.93
6381	M6_3277169_PstIMspI_PA	39.93
6382	Opata_308923_58_PstIMseI_SNP	39.93
6383	Opata_13762_54_PstIMseI_SNP	39.93
6384	M6_1070588_PstIMseI_PA	39.93
6385	Opata_2683682_PstIMluI_PA	39.93
6386	M6_2907694_PstIMspI_PA	39.93
6387	Opata_1776204_29_PstIMspI_SNP	39.93
6388	M6_171432_PstIMseI_PA	39.93
6389	Opata_1776204_42_PstIMspI_SNP	39.93
6390	Opata_369981_56_PstIMspI_SNP	39.93
6391	M6_1052503_PstIMspI_PA	39.93
6392	M6_860158_PstIMspI_PA	39.93
6393	Opata_1897266_PstIMluI_PA	39.93
6394	M6_2565202_PstIMspI_PA	39.93
6395	Opata_1189840_1_PstIMspI_SNP	39.93
6396	Opata_660508_71_PstIMseI_SNP	39.93
6397	Opata_2920623_PstIMspI_PA	39.93
6398	Opata_6128_18_PstIMseI_SNP	39.93
6399	Opata_1276013_PstIMseI_PA	39.93
6400	M6_1902287_PstIMspI_PA	39.93
6401	M6_3696052_PstIMseI_PA	39.93
6402	Opata_2773928_16_PstIMspI_SNP	39.93
6403	Opata_1027150_PstIMseI_PA	39.93
6404	Opata_433614_67_PstIMseI_SNP	39.93
6405	M6_399587_PstIMseI_PA	39.93
6406	Opata_1232150_PstIMseI_PA	39.93
6407	Opata_292021_56_PstIMseI_SNP	39.93
6408	M6_3133858_PstIMseI_PA	39.93
6409	M6_82147_PstIMseI_PA	39.93
6410	M6_1355692_PstIMseI_PA	39.93
6411	Opata_2681001_PstIMspI_PA	39.93
6412	M6_301097_PstIMseI_PA	39.93
6413	Opata_592727_PstIMseI_PA	39.93
6414	M6_721851_PstIMspI_PA	39.93
6415	Opata_1183466_13_PstIMseI_SNP	39.93
6416	Opata_745401_78_PstIMseI_SNP	39.93
6417	Opata_1879410_32_PstIMspI_SNP	39.93
6418	M6_2765506_PstIMseI_PA	39.93
6419	Opata_652147_PstIMseI_PA	39.93
6420	Opata_2011760_PstIMspI_PA	39.93
6421	Opata_2061150_PstIMseI_PA	39.93
6422	Opata_4370243_PstIMseI_PA	39.93
6423	Opata_3134848_PstIMspI_PA	39.93
6424	Opata_1222876_PstIMspI_PA	39.93
6425	Opata_570594_PstIMspI_PA	39.93
6426	Opata_2519719_PstIMspI_PA	39.93
6427	Opata_280096_PstIMseI_PA	39.93
6428	Opata_1424881_PstIMspI_PA	39.93
6429	M6_194778_PstIMseI_PA	39.93
6430	M6_280478_PstIMseI_PA	39.93
6431	Opata_29351_PstIMseI_PA	39.93
6432	Opata_893969_PstIMseI_PA	39.93
6433	M6_1782229_PstIMspI_PA	39.93
6434	Opata_2087010_PstIMspI_PA	39.93
6435	M6_2747188_PstIMspI_PA	39.93
6436	Opata_4274935_PstIMseI_PA	39.93
6437	Opata_569311_PstIMseI_PA	39.93
6438	Opata_2092384_PstIMseI_PA	39.93
6439	Opata_3805731_PstIMspI_PA	39.93
6440	Opata_542643_PstIMseI_PA	39.93
6441	Opata_2982342_PstIMspI_PA	39.93
6442	M6_2464908_PstIMspI_PA	39.93
6443	M6_790948_PstIMspI_PA	39.93
6444	Opata_930068_PstIMseI_PA	39.93
6445	Opata_214579_PstIMseI_PA	39.93
6446	M6_1089110_PstIMspI_PA	39.93
6447	M6_405375_PstIMseI_PA	39.93
6448	M6_1451417_PstIMseI_PA	39.93
6449	M6_472594_PstIMseI_PA	39.93
6450	M6_2408173_PstIMseI_PA	39.93
6451	Opata_2799168_PstIMspI_PA	39.93
6452	Opata_2329010_PstIMseI_PA	39.93
6453	M6_883134_PstIMseI_PA	39.93
6454	M6_2608810_PstIMluI_PA	39.93
6455	M6_110638_PstIMseI_PA	39.93
6456	M6_1853811_PstIMspI_PA	39.93
6457	Opata_3165130_PstIMspI_PA	39.93
6458	Opata_164691_PstIMseI_PA	39.93
6459	Opata_1866163_PstIMseI_PA	39.93
6460	M6_421689_PstIMspI_PA	39.93
6461	M6_948991_PstIMspI_PA	39.93
6462	M6_1485674_PstIMseI_PA	39.93
6463	M6_2647080_PstIMseI_PA	39.93
6464	M6_756919_PstIMseI_PA	39.93
6465	M6_53237_PstIMluI_PA	39.93
6466	M6_1760936_PstIMseI_PA	39.93
6467	M6_10161_PstIMspI_PA	39.93
6468	M6_230457_PstIMseI_PA	39.93
6469	M6_398919_PstIMseI_PA	39.93
6470	M6_22200_PstIMspI_PA	39.93
6471	M6_969156_PstIMseI_PA	39.93
6472	M6_1189849_PstIMseI_PA	39.93
6473	M6_2690653_PstIMluI_PA	39.93
6474	M6_311256_PstIMseI_PA	39.93
6475	M6_3009287_PstIMseI_PA	39.93
6476	M6_1937465_PstIMspI_PA	39.93
6477	Opata_56576_PstIMseI_PA	39.93
6478	M6_503406_PstIMseI_PA	39.93
6479	M6_457282_PstIMspI_PA	39.93
6480	M6_2390185_PstIMluI_PA	39.93
6481	M6_1889034_PstIMseI_PA	39.93
6482	M6_3072486_PstIMseI_PA	39.93
6483	M6_1762953_PstIMspI_PA	39.93
6484	M6_1285964_PstIMseI_PA	39.93
6485	M6_99384_PstIMseI_PA	39.93
6486	M6_1061707_PstIMseI_PA	39.93
6487	M6_3104460_PstIMseI_PA	39.93
6488	M6_845674_PstIMluI_PA	39.93
6489	M6_4175895_PstIMseI_PA	39.93
6490	M6_366677_PstIMseI_PA	39.93
6491	M6_4060634_PstIMseI_PA	39.93
6492	M6_1823039_PstIMseI_PA	39.93
6493	M6_974070_PstIMspI_PA	39.93
6494	M6_422054_PstIMseI_PA	39.93
6495	M6_25866_PstIMseI_PA	39.93
6496	M6_3059284_PstIMspI_PA	39.93
6497	M6_482183_PstIMseI_PA	39.93
6498	Opata_966852_PstIMseI_PA	39.93
6499	M6_1040950_PstIMseI_PA	39.93
6500	M6_104009_PstIMluI_PA	39.93
6501	M6_911032_PstIMseI_PA	39.93
6502	D_contig29912_428	39.93
6503	D_F5MV3MU01EAJ4J_240	39.93
6504	D_GBUVHFX02H83X6_79	39.93
6505	D_GBUVHFX02JKG4A_54	39.93
6506	Kukri_c27309_590	39.93
6507	Kukri_c37862_475	39.93
6508	RAC875_rep_c110753_119	39.93
6509	D_contig22583_480	39.93
6510	RAC875_c34767_147	39.93
6511	TA005912-1175	39.93
6512	1179088	40.36
6513	1187626	40.36
6514	1235094	40.36
6515	2243256	40.36
6516	2246319	40.36
6517	2247492	40.36
6518	3947814	41.12
6519	999477	41.26
6520	2241886	41.26
6521	1268535	41.41
6522	wsnp_CAP11_c3842_1829821	41.74
6523	CAP12_c1503_76	42.07
6524	D_GBF1XID02F00C8_123	42.07
6525	Kukri_rep_c103061_221	42.07
6526	Kukri_c39983_124	42.2
6527	1044037	42.48
6528	1088374	42.9
6529	3948000	42.9
6530	984030	43.27
6531	1046837	43.27
6532	1128937	43.27
6533	1234624	43.27
6534	1274512	43.27
6535	3934314	43.27
6536	5358655	43.27
6537	1169049	43.28
6538	1265989	43.28
6539	wsnp_Ex_c35645_43758114	43.73
6540	2252739	43.85
6541	977880	43.91
6542	1045593	43.91
6543	1088642	43.91
6544	1118634	43.91
6545	1223130	43.91
6546	1670131	43.91
6547	1670929	43.91
6548	1699710	43.91
6549	wsnp_CAP12_c1503_764765	44.14
6550	Excalibur_c58596_321	44.21
6551	991557	44.43
6552	1015056	44.43
6553	1062602	44.43
6554	1071582	44.43
6555	1074187	44.43
6556	1081222	44.43
6557	1089537	44.43
6558	1093352	44.43
6559	1098588	44.43
6560	1116146	44.43
6561	1126155	44.43
6562	1127317	44.43
6563	1151066	44.43
6564	1228781	44.43
6565	1239073	44.43
6566	1282453	44.43
6567	1669423	44.43
6568	2255297	44.43
6569	2260995	44.43
6570	2262820	44.43
6571	2308130	44.43
6572	3022633	44.43
6573	3029592	44.43
6574	3940355	44.43
6575	4664019	44.43
6576	1071577	44.69
6577	1091616	44.69
6578	1094603	44.69
6579	1117590	44.69
6580	1125422	44.69
6581	1126976	44.69
6582	1150158	44.69
6583	1201911	44.69
6584	1217473	44.69
6585	1231587	44.69
6586	1239666	44.69
6587	1262061	44.69
6588	2242723	44.69
6589	2243880	44.69
6590	2268330	44.69
6591	3021443	44.69
6592	3030392	44.69
6593	3385286	44.69
6594	3939877	44.69
6595	3944688	44.69
6596	3953066	44.69
6597	3957989	44.69
6598	3958805	44.69
6599	4329201	44.69
6600	4329576	44.69
6601	4440117	44.69
6602	3020745	44.74
6603	3020796	44.74
6604	3020839	44.74
6605	1085831	45.01
6606	1217062	45.01
6607	1230115	45.01
6608	1258716	45.01
6609	3023733	45.01
6610	3026424	45.01
6611	Excalibur_c48050_258	45.4
6612	3025191	45.68
6613	3939626	45.68
6614	3948864	45.68
6615	3950110	45.68
6616	119707	45.95
6617	1669968	46.05
6618	797071	46.56
6619	1258510	46.59
6620	wsnp_CAP7_rep_c5643_2537213	47.04
6621	wsnp_RFL_Contig2408_1934085	47.04
6622	Kukri_rep_c73589_1692	47.09
6623	RFL_Contig851_1641	47.09
6624	D_contig35968_414	47.12
6625	RAC875_c30070_117	47.12
6626	981469	47.19
6627	1082623	47.19
6628	1089144	47.19
6629	1090178	47.19
6630	1110701	47.19
6631	1117981	47.19
6632	1131597	47.19
6633	1139700	47.19
6634	1139839	47.19
6635	1227893	47.19
6636	1228236	47.19
6637	1228325	47.19
6638	1228682	47.19
6639	1237643	47.19
6640	1254203	47.19
6641	2242748	47.19
6642	2243441	47.19
6643	2245620	47.19
6644	2251628	47.19
6645	2257568	47.19
6646	2261713	47.19
6647	2261906	47.19
6648	2300984	47.19
6649	4911190	47.19
6650	1087119	48.33
6651	1087722	48.33
6652	1090941	48.33
6653	1152635	48.33
6654	1699134	48.33
6655	1093258	48.44
6656	1104325	48.44
6657	1119937	48.44
6658	1135095	48.44
6659	1230669	48.44
6660	1396937	48.44
6661	1719084	48.44
6662	3533831	48.44
6663	3935001	48.44
6664	4440003	48.44
6665	4910815	48.44
6666	5324119	48.44
6667	5324564	48.44
6668	5338368	48.44
6669	1028250	48.54
6670	1235470	48.57
6671	D_GBB4FNX01DJHXL_88	48.79
6672	2257880	48.94
6673	3028299	48.94
6674	1065332	48.96
6675	wsnp_Ex_c5412_9565527	49.03
6676	1131793	49.16
6677	1205714	49.5
6678	1073390	49.55
6679	Xfba209b	49.8
6680	1232477	50.05
6681	D_GA8KES401DAEOJ_64	50.17
6682	Kukri_c44_1320	50.17
6683	Kukri_rep_c73589_1713	50.17
6684	Kukri_rep_c73589_621	50.17
6685	RAC875_c14947_750	50.17
6686	RFL_Contig1416_3921	50.17
6687	RFL_Contig1416_4012	50.17
6688	Tdurum_contig12342_1043	50.17
6689	Excalibur_c39215_100	50.17
6690	Excalibur_c7110_90	50.17
6691	Ex_c10377_845	50.17
6692	Excalibur_c40676_447	50.17
6693	Excalibur_c99485_336	50.17
6694	RAC875_c11911_431	50.17
6695	1064027	50.18
6696	1218510	50.52
6697	1127473	50.63
6698	3938970	50.7
6699	2259776	51.14
6700	1121950	51.22
6701	1208184	51.22
6702	1864440	51.22
6703	2254356	51.22
6704	1307618	51.29
6705	1089211	51.48
6706	1118521	51.48
6707	1063091	51.56
6708	1121856	51.56
6709	1261660	51.68
6710	3936105	51.72
6711	1269693	51.77
6712	987159	51.97
6713	1099880	52.02
6714	981294	52.1
6715	1049302	52.1
6716	1050760	52.1
6717	1083393	52.1
6718	1139656	52.1
6719	1156246	52.1
6720	2246769	52.1
6721	1242381	52.11
6722	3024843	52.11
6723	1201565	52.18
6724	1665991	52.19
6725	1699417	52.28
6726	3022509	52.54
6727	1101216	52.54
6728	1209766	52.54
6729	D_contig28346_467	52.56
6730	D_GBB4FNX01A1ZCW_138	52.56
6731	D_GBUVHFX02GV41H_67	52.56
6732	Excalibur_c59090_145	52.56
6733	RAC875_c49999_66	52.56
6734	Excalibur_c17039_436	52.56
6735	Excalibur_c40820_335	52.56
6736	Kukri_c20972_618	52.56
6737	RAC875_c12221_747	52.56
6738	Kukri_c13329_800	52.56
6739	Kukri_c36316_190	52.56
6740	RAC875_c65419_229	52.56
6741	1282775	52.63
6742	2248376	52.9
6743	3021940	52.9
6744	1300720	52.91
6745	1009541	52.98
6746	1047384	52.98
6747	1073841	52.98
6748	1214092	52.98
6749	1217867	52.98
6750	1260811	52.98
6751	1666992	52.98
6752	2249195	52.98
6753	4992607	52.98
6754	2248285	53.2
6755	1094487	53.26
6756	1125949	53.26
6757	1159063	53.26
6758	1160995	53.26
6759	1228488	53.26
6760	1281983	53.31
6761	3023633	53.39
6762	3940498	53.4
6763	3952179	53.4
6764	1025358	53.53
6765	1089331	53.53
6766	3936695	53.53
6767	3943254	53.53
6768	1244851	53.54
6769	1040171	53.56
6770	1117711	53.56
6771	3064505	53.56
6772	3936460	53.56
6773	3939806	53.56
6774	3940401	53.56
6775	3951391	53.56
6776	4003291	53.56
6777	4329488	53.56
6778	4396136	53.56
6779	4398020	53.56
6780	4398100	53.56
6781	7165932	53.56
6782	977096	53.58
6783	1217764	53.65
6784	2262537	54.01
6785	2347706	54.3
6786	665644	54.41
6787	730889	54.41
6788	734280	54.41
6789	980081	54.41
6790	1063550	54.41
6791	1077498	54.41
6792	1092279	54.41
6793	1104498	54.41
6794	1279373	54.41
6795	1056876	54.47
6796	3532810	54.47
6797	3944759	54.47
6798	3950493	54.47
6799	4993274	54.47
6800	1065023	54.68
6801	1077099	54.69
6802	1146879	54.69
6803	1200634	54.69
6804	1279382	54.69
6805	2247332	54.69
6806	3385179	54.85
6807	3942477	54.85
6808	4394841	54.85
6809	1865124	54.92
6810	4394415	55.01
6811	4395825	55.01
6812	4404820	55.01
6813	1268308	55.08
6814	3939639	55.08
6815	3940521	55.08
6816	3950569	55.08
6817	1081846	55.1
6818	1121448	55.1
6819	3029394	55.27
6820	3533639	55.27
6821	3534100	55.27
6822	4396568	55.27
6823	4409383	55.27
6824	4991953	55.27
6825	1115386	55.45
6826	1397206	55.5
6827	4542234	55.5
6828	1096434	55.54
6829	1209341	55.54
6830	1255197	55.54
6831	1393979	55.54
6832	1029650	55.63
6833	1279491	55.63
6834	1022421	55.64
6835	1089819	55.73
6836	GDM35	56.08
6837	1036734	56.15
6838	2244790	56.15
6839	3023141	56.15
6840	1181549	56.26
6841	3023173	56.31
6842	1082013	56.84
6843	1233172	57.3
6844	1231057	57.47
6845	3934221	57.47
6846	3951800	57.47
6847	3952979	57.47
6848	3953042	57.47
6849	4664267	57.47
6850	994155	57.93
6851	1089008	57.93
6852	1105643	57.93
6853	3534304	57.93
6854	2250276	58.08
6855	1094983	58.2
6856	1150552	58.95
6857	1185979	58.95
6858	1715085	58.95
6859	2243906	58.95
6860	2243983	58.95
6861	BobWhite_c16655_421	59.01
6862	wsnp_Ex_c15048_23219416	59.2
6863	wsnp_Ku_c3107_5818628	59.2
6864	wsnp_Ku_rep_c105822_91859983	59.2
6865	Opata_1375855_PstIMspI_PA	59.2
6866	Opata_50147_66_PstIMseI_SNP	59.2
6867	Opata_920746_31_PstIMseI_SNP	59.2
6868	Opata_4102672_64_PstIMspI_SNP	59.2
6869	Opata_299440_5_PstIMseI_SNP	59.2
6870	Opata_940574_PstIMspI_PA	59.2
6871	Opata_2760990_PstIMspI_PA	59.2
6872	M6_1113111_PstIMseI_PA	59.2
6873	Opata_288303_PstIMseI_PA	59.2
6874	Opata_3721834_71_PstIMspI_SNP	59.2
6875	Opata_737640_PstIMspI_PA	59.2
6876	Opata_3774479_10_PstIMspI_SNP	59.2
6877	Opata_299440_82_PstIMseI_SNP	59.2
6878	Opata_538662_PstIMseI_PA	59.2
6879	Opata_979890_46_PstIMspI_SNP	59.2
6880	Opata_3727903_PstIMspI_PA	59.2
6881	Opata_317829_PstIMspI_PA	59.2
6882	Opata_1186730_PstIMspI_PA	59.2
6883	Opata_2159477_PstIMluI_PA	59.2
6884	Opata_1536285_PstIMspI_PA	59.2
6885	Opata_241204_PstIMseI_PA	59.2
6886	Opata_3606516_PstIMspI_PA	59.2
6887	Opata_3927118_74_PstIMspI_SNP	59.2
6888	Opata_520463_PstIMseI_PA	59.2
6889	Opata_910491_PstIMspI_PA	59.2
6890	Opata_3589515_PstIMspI_PA	59.2
6891	Opata_544814_PstIMspI_PA	59.2
6892	Opata_4102672_23_PstIMspI_SNP	59.2
6893	Opata_203742_43_PstIMseI_SNP	59.2
6894	Opata_1664972_32_PstIMspI_SNP	59.2
6895	Opata_701550_PstIMseI_PA	59.2
6896	Opata_56784_32_PstIMspI_SNP	59.2
6897	Opata_3440021_10_PstIMspI_SNP	59.2
6898	Opata_1122528_PstIMseI_PA	59.2
6899	Opata_4202114_9_PstIMspI_SNP	59.2
6900	Opata_419967_PstIMluI_PA	59.2
6901	Opata_369316_PstIMseI_PA	59.2
6902	Opata_4022664_PstIMspI_PA	59.2
6903	Opata_4062277_PstIMspI_PA	59.2
6904	Opata_45835_PstIMluI_PA	59.2
6905	Opata_695711_PstIMspI_PA	59.2
6906	Opata_3531230_74_PstIMspI_SNP	59.2
6907	Opata_513216_PstIMspI_PA	59.2
6908	Opata_593072_PstIMspI_PA	59.2
6909	Opata_3604431_70_PstIMspI_SNP	59.2
6910	Opata_3127225_PstIMspI_PA	59.2
6911	Opata_85279_20_PstIMseI_SNP	59.2
6912	Opata_3440021_6_PstIMspI_SNP	59.2
6913	Opata_2888169_PstIMspI_PA	59.2
6914	Opata_50147_26_PstIMseI_SNP	59.2
6915	Opata_729984_72_PstIMseI_SNP	59.2
6916	Opata_762288_PstIMspI_PA	59.2
6917	Opata_820865_PstIMseI_PA	59.2
6918	Opata_179137_PstIMluI_PA	59.2
6919	Opata_1758879_14_PstIMspI_SNP	59.2
6920	M6_2183865_PstIMspI_PA	59.2
6921	Opata_1163998_PstIMspI_PA	59.2
6922	Opata_2788274_PstIMluI_PA	59.2
6923	Opata_1814293_31_PstIMspI_SNP	59.2
6924	Opata_20572_61_PstIMseI_SNP	59.2
6925	Opata_2240447_PstIMspI_PA	59.2
6926	Opata_1101933_52_PstIMseI_SNP	59.2
6927	Opata_85279_82_PstIMseI_SNP	59.2
6928	Opata_4233968_PstIMspI_PA	59.2
6929	Opata_1814293_19_PstIMspI_SNP	59.2
6930	Opata_821542_PstIMseI_PA	59.2
6931	Opata_601807_PstIMluI_PA	59.2
6932	Opata_1721181_5_PstIMseI_SNP	59.2
6933	Opata_2158418_PstIMspI_PA	59.2
6934	Opata_635065_PstIMluI_PA	59.2
6935	Opata_25793_PstIMspI_PA	59.2
6936	Opata_2670018_PstIMseI_PA	59.2
6937	Opata_15037_PstIMseI_PA	59.2
6938	Opata_2653034_PstIMspI_PA	59.2
6939	Opata_1721181_44_PstIMseI_SNP	59.2
6940	Opata_710838_PstIMluI_PA	59.2
6941	Opata_977577_33_PstIMspI_SNP	59.2
6942	Opata_909959_12_PstIMseI_SNP	59.2
6943	Opata_659019_PstIMspI_PA	59.2
6944	Opata_2776633_PstIMspI_PA	59.2
6945	Opata_168853_83_PstIMseI_SNP	59.2
6946	Opata_503714_PstIMluI_PA	59.2
6947	Opata_126464_22_PstIMseI_SNP	59.2
6948	Opata_679300_PstIMspI_PA	59.2
6949	Opata_2409943_60_PstIMspI_SNP	59.2
6950	Opata_2149913_PstIMseI_PA	59.2
6951	M6_3250195_PstIMspI_PA	59.2
6952	M6_389980_PstIMspI_PA	59.2
6953	Opata_576800_72_PstIMseI_SNP	59.2
6954	Opata_1780391_PstIMluI_PA	59.2
6955	Opata_3971047_PstIMspI_PA	59.2
6956	Opata_126464_31_PstIMseI_SNP	59.2
6957	Opata_3640049_PstIMspI_PA	59.2
6958	Opata_126464_40_PstIMseI_SNP	59.2
6959	Opata_1986641_PstIMseI_PA	59.2
6960	Opata_1381467_PstIMspI_PA	59.2
6961	Opata_1000905_PstIMspI_PA	59.2
6962	Opata_11460_8_PstIMseI_SNP	59.2
6963	M6_3364825_PstIMspI_PA	59.2
6964	Opata_2407851_PstIMspI_PA	59.2
6965	Opata_11460_42_PstIMseI_SNP	59.2
6966	Opata_576800_21_PstIMseI_SNP	59.2
6967	Opata_1833003_71_PstIMspI_SNP	59.2
6968	Opata_782978_PstIMspI_PA	59.2
6969	Opata_1558770_PstIMluI_PA	59.2
6970	Opata_444653_PstIMspI_PA	59.2
6971	Opata_3388685_78_PstIMseI_SNP	59.2
6972	Opata_3523558_PstIMspI_PA	59.2
6973	Opata_1539126_PstIMspI_PA	59.2
6974	Opata_708425_PstIMseI_PA	59.2
6975	Opata_394232_PstIMspI_PA	59.2
6976	Opata_450313_PstIMspI_PA	59.2
6977	Opata_2267747_PstIMspI_PA	59.2
6978	Opata_2520424_PstIMspI_PA	59.2
6979	M6_2421916_PstIMspI_PA	59.2
6980	Opata_380816_PstIMspI_PA	59.2
6981	M6_1451660_PstIMseI_PA	59.2
6982	Opata_3061351_PstIMspI_PA	59.2
6983	Opata_344741_PstIMseI_PA	59.2
6984	Opata_28482_PstIMseI_PA	59.2
6985	Opata_328467_PstIMspI_PA	59.2
6986	Opata_2713425_PstIMspI_PA	59.2
6987	Opata_1793597_1_PstIMspI_SNP	59.2
6988	Opata_284795_PstIMseI_PA	59.2
6989	Opata_462984_PstIMseI_PA	59.2
6990	Opata_227421_PstIMseI_PA	59.2
6991	Opata_3383687_PstIMspI_PA	59.2
6992	Opata_446727_PstIMspI_PA	59.2
6993	Opata_377075_PstIMseI_PA	59.2
6994	Opata_257465_PstIMspI_PA	59.2
6995	Opata_571899_PstIMluI_PA	59.2
6996	Opata_361198_PstIMspI_PA	59.2
6997	Opata_592857_PstIMseI_PA	59.2
6998	Opata_1250956_PstIMspI_PA	59.2
6999	M6_2835491_PstIMspI_PA	59.2
7000	Opata_440829_PstIMseI_PA	59.2
7001	Opata_1109669_PstIMseI_PA	59.2
7002	M6_1436100_PstIMspI_PA	59.2
7003	Opata_2163059_PstIMseI_PA	59.2
7004	Opata_3563426_PstIMspI_PA	59.2
7005	Opata_506747_PstIMspI_PA	59.2
7006	Opata_64722_PstIMseI_PA	59.2
7007	Opata_371527_PstIMluI_PA	59.2
7008	Opata_262791_PstIMseI_PA	59.2
7009	Opata_1239391_PstIMseI_PA	59.2
7010	Opata_332371_PstIMspI_PA	59.2
7011	Opata_2269958_PstIMspI_PA	59.2
7012	Opata_111518_PstIMseI_PA	59.2
7013	Opata_3785594_PstIMspI_PA	59.2
7014	Opata_256826_PstIMspI_PA	59.2
7015	Opata_1062366_PstIMseI_PA	59.2
7016	Opata_1328372_PstIMseI_PA	59.2
7017	Opata_624870_PstIMseI_PA	59.2
7018	Opata_2031828_PstIMspI_PA	59.2
7019	Opata_496553_PstIMseI_PA	59.2
7020	Opata_1006985_PstIMseI_PA	59.2
7021	Opata_123649_PstIMseI_PA	59.2
7022	Opata_530845_PstIMseI_PA	59.2
7023	M6_3548813_PstIMseI_PA	59.2
7024	Opata_1099349_PstIMspI_PA	59.2
7025	Opata_917561_PstIMseI_PA	59.2
7026	Opata_4120864_PstIMspI_PA	59.2
7027	Opata_2675961_PstIMspI_PA	59.2
7028	M6_963664_PstIMspI_PA	59.2
7029	Opata_892194_PstIMseI_PA	59.2
7030	Opata_1026682_9_PstIMspI_SNP	59.2
7031	Opata_1461181_PstIMspI_PA	59.2
7032	Opata_25777_PstIMseI_PA	59.2
7033	Opata_3794688_PstIMseI_PA	59.2
7034	Opata_3035057_PstIMspI_PA	59.2
7035	Opata_1154934_PstIMspI_PA	59.2
7036	Opata_592085_PstIMseI_PA	59.2
7037	Opata_13392_PstIMspI_PA	59.2
7038	Opata_3394421_PstIMseI_PA	59.2
7039	Opata_3642604_PstIMseI_PA	59.2
7040	Opata_3887912_PstIMspI_PA	59.2
7041	Opata_537771_PstIMseI_PA	59.2
7042	Opata_1327624_PstIMseI_PA	59.2
7043	Opata_24474_PstIMseI_PA	59.2
7044	Opata_175573_PstIMseI_PA	59.2
7045	Opata_257989_PstIMspI_PA	59.2
7046	Opata_3339563_PstIMspI_PA	59.2
7047	Opata_2462187_PstIMspI_PA	59.2
7048	Opata_2266170_PstIMspI_PA	59.2
7049	Opata_925345_PstIMspI_PA	59.2
7050	Opata_54935_PstIMspI_PA	59.2
7051	Opata_1135167_PstIMspI_PA	59.2
7052	Opata_779429_PstIMseI_PA	59.2
7053	Opata_574726_PstIMspI_PA	59.2
7054	Opata_200383_PstIMseI_PA	59.2
7055	Opata_2782085_PstIMspI_PA	59.2
7056	Opata_542324_PstIMseI_PA	59.2
7057	Opata_1559215_PstIMluI_PA	59.2
7058	M6_1892045_PstIMseI_PA	59.2
7059	Opata_189673_PstIMseI_PA	59.2
7060	Opata_1256959_PstIMspI_PA	59.2
7061	Opata_74228_PstIMseI_PA	59.2
7062	Opata_431860_PstIMspI_PA	59.2
7063	Opata_735085_PstIMspI_PA	59.2
7064	Opata_2255575_PstIMspI_PA	59.2
7065	Opata_1870268_PstIMspI_PA	59.2
7066	Opata_1750028_PstIMspI_PA	59.2
7067	Opata_210335_PstIMseI_PA	59.2
7068	Opata_216383_PstIMseI_PA	59.2
7069	Opata_217271_PstIMseI_PA	59.2
7070	Opata_1751866_PstIMseI_PA	59.2
7071	Opata_815132_PstIMseI_PA	59.2
7072	Opata_226901_PstIMspI_PA	59.2
7073	Opata_670268_PstIMspI_PA	59.2
7074	Opata_293403_PstIMseI_PA	59.2
7075	Opata_439760_PstIMspI_PA	59.2
7076	Opata_2453730_PstIMluI_PA	59.2
7077	Opata_250538_PstIMseI_PA	59.2
7078	Opata_865927_PstIMspI_PA	59.2
7079	Opata_574251_PstIMspI_PA	59.2
7080	Opata_3107137_PstIMseI_PA	59.2
7081	Opata_112000_PstIMseI_PA	59.2
7082	Opata_4194026_PstIMspI_PA	59.2
7083	Opata_656683_PstIMseI_PA	59.2
7084	Opata_927911_PstIMspI_PA	59.2
7085	Opata_2734596_PstIMspI_PA	59.2
7086	Opata_2139604_PstIMspI_PA	59.2
7087	Opata_665197_PstIMspI_PA	59.2
7088	Opata_628964_PstIMspI_PA	59.2
7089	Opata_3900043_PstIMspI_PA	59.2
7090	Opata_1120341_PstIMseI_PA	59.2
7091	Opata_3851743_PstIMseI_PA	59.2
7092	Opata_453339_PstIMseI_PA	59.2
7093	Opata_3940478_PstIMspI_PA	59.2
7094	Opata_2061209_20_PstIMspI_SNP	59.2
7095	Opata_2987976_PstIMspI_PA	59.2
7096	Opata_61351_PstIMseI_PA	59.2
7097	Opata_212260_PstIMspI_PA	59.2
7098	M6_1991677_PstIMspI_PA	59.2
7099	Opata_362448_PstIMseI_PA	59.2
7100	Opata_86401_PstIMseI_PA	59.2
7101	Opata_1374503_PstIMspI_PA	59.2
7102	Opata_182079_PstIMspI_PA	59.2
7103	Opata_485733_PstIMspI_PA	59.2
7104	Opata_3362203_PstIMspI_PA	59.2
7105	Opata_511558_PstIMspI_PA	59.2
7106	Opata_4029405_PstIMspI_PA	59.2
7107	Opata_975983_PstIMseI_PA	59.2
7108	Opata_18274_PstIMluI_PA	59.2
7109	Opata_2491302_PstIMspI_PA	59.2
7110	Opata_9857_PstIMseI_PA	59.2
7111	Opata_528961_PstIMspI_PA	59.2
7112	Opata_1127221_65_PstIMseI_SNP	59.2
7113	Opata_72037_PstIMseI_PA	59.2
7114	Opata_922575_PstIMseI_PA	59.2
7115	Opata_2110131_PstIMspI_PA	59.2
7116	Opata_320900_PstIMseI_PA	59.2
7117	Opata_1639193_PstIMseI_PA	59.2
7118	Opata_309536_PstIMseI_PA	59.2
7119	Opata_696562_PstIMseI_PA	59.2
7120	Opata_1022190_PstIMseI_PA	59.2
7121	Opata_1218461_PstIMspI_PA	59.2
7122	Opata_115989_PstIMseI_PA	59.2
7123	Opata_311162_PstIMseI_PA	59.2
7124	Opata_3163778_PstIMspI_PA	59.2
7125	Opata_2849126_PstIMspI_PA	59.2
7126	Opata_1026682_50_PstIMspI_SNP	59.2
7127	Opata_144276_PstIMseI_PA	59.2
7128	Opata_102016_PstIMseI_PA	59.2
7129	Opata_1383409_PstIMspI_PA	59.2
7130	Opata_130262_PstIMseI_PA	59.2
7131	Opata_109171_PstIMluI_PA	59.2
7132	Opata_764599_PstIMseI_PA	59.2
7133	Opata_1909866_PstIMspI_PA	59.2
7134	Opata_2996325_PstIMspI_PA	59.2
7135	Opata_1343955_PstIMseI_PA	59.2
7136	Opata_53489_PstIMspI_PA	59.2
7137	M6_2494060_PstIMspI_PA	59.2
7138	Opata_896359_PstIMseI_PA	59.2
7139	Opata_973270_PstIMseI_PA	59.2
7140	Opata_3616978_PstIMseI_PA	59.2
7141	Opata_638982_20_PstIMspI_SNP	59.2
7142	Opata_374288_PstIMseI_PA	59.2
7143	Opata_66794_PstIMseI_PA	59.2
7144	Opata_192471_PstIMseI_PA	59.2
7145	Opata_1444816_PstIMseI_PA	59.2
7146	Opata_3141729_PstIMspI_PA	59.2
7147	Opata_137958_PstIMseI_PA	59.2
7148	M6_2244794_PstIMspI_PA	59.2
7149	Opata_3993727_PstIMspI_PA	59.2
7150	Opata_4154797_PstIMspI_PA	59.2
7151	Opata_1633349_PstIMspI_PA	59.2
7152	Opata_4050226_PstIMspI_PA	59.2
7153	Opata_1261817_PstIMseI_PA	59.2
7154	Opata_3667675_PstIMseI_PA	59.2
7155	Opata_4183973_PstIMspI_PA	59.2
7156	Opata_264960_PstIMspI_PA	59.2
7157	Opata_83009_PstIMseI_PA	59.2
7158	Opata_1761999_27_PstIMseI_SNP	59.2
7159	Opata_153947_PstIMseI_PA	59.2
7160	Opata_298999_PstIMseI_PA	59.2
7161	Opata_157453_PstIMseI_PA	59.2
7162	Opata_438076_PstIMspI_PA	59.2
7163	Opata_1444415_PstIMseI_PA	59.2
7164	Opata_81731_PstIMspI_PA	59.2
7165	Opata_223804_PstIMseI_PA	59.2
7166	Opata_2150251_PstIMspI_PA	59.2
7167	Opata_2423291_PstIMspI_PA	59.2
7168	Opata_2060945_PstIMseI_PA	59.2
7169	Opata_1846414_PstIMspI_PA	59.2
7170	Opata_521712_PstIMseI_PA	59.2
7171	Opata_352408_PstIMseI_PA	59.2
7172	Opata_2291114_PstIMseI_PA	59.2
7173	Opata_770553_PstIMseI_PA	59.2
7174	M6_3661602_PstIMseI_PA	59.2
7175	Opata_252357_PstIMseI_PA	59.2
7176	Opata_1179158_PstIMseI_PA	59.2
7177	Opata_186423_PstIMspI_PA	59.2
7178	Opata_116179_PstIMseI_PA	59.2
7179	Opata_2531554_PstIMluI_PA	59.2
7180	Opata_694859_PstIMseI_PA	59.2
7181	Opata_676138_PstIMseI_PA	59.2
7182	Opata_2516210_PstIMseI_PA	59.2
7183	Opata_29683_PstIMseI_PA	59.2
7184	Opata_1678219_PstIMspI_PA	59.2
7185	Opata_1869314_PstIMspI_PA	59.2
7186	Opata_18453_PstIMluI_PA	59.2
7187	Opata_2894817_PstIMspI_PA	59.2
7188	Opata_4133934_PstIMspI_PA	59.2
7189	Opata_2206458_PstIMspI_PA	59.2
7190	M6_108499_PstIMseI_PA	59.2
7191	Opata_853432_PstIMseI_PA	59.2
7192	Opata_1761527_PstIMseI_PA	59.2
7193	Opata_167058_PstIMspI_PA	59.2
7194	Opata_874734_PstIMspI_PA	59.2
7195	Opata_1054647_PstIMspI_PA	59.2
7196	Opata_2109956_PstIMspI_PA	59.2
7197	Opata_2305458_PstIMspI_PA	59.2
7198	Opata_554966_PstIMseI_PA	59.2
7199	Opata_251248_PstIMseI_PA	59.2
7200	Opata_2688722_PstIMseI_PA	59.2
7201	Opata_2086249_PstIMspI_PA	59.2
7202	Opata_168442_PstIMseI_PA	59.2
7203	Opata_2600374_PstIMspI_PA	59.2
7204	M6_2514202_PstIMspI_PA	59.2
7205	M6_1318766_PstIMseI_PA	59.2
7206	M6_3587673_PstIMspI_PA	59.2
7207	M6_2835521_PstIMspI_PA	59.2
7208	Opata_2754801_PstIMluI_PA	59.2
7209	Opata_2145094_PstIMseI_PA	59.2
7210	Opata_2454447_PstIMspI_PA	59.2
7211	Opata_77840_PstIMseI_PA	59.2
7212	Opata_2247650_PstIMluI_PA	59.2
7213	Opata_358666_PstIMluI_PA	59.2
7214	Opata_1787697_PstIMluI_PA	59.2
7215	Opata_455376_PstIMseI_PA	59.2
7216	Opata_149393_PstIMseI_PA	59.2
7217	Opata_847987_PstIMseI_PA	59.2
7218	Opata_631346_PstIMseI_PA	59.2
7219	Opata_446299_PstIMseI_PA	59.2
7220	Opata_783098_PstIMseI_PA	59.2
7221	Opata_1539944_PstIMspI_PA	59.2
7222	Opata_58177_PstIMseI_PA	59.2
7223	Opata_138421_PstIMseI_PA	59.2
7224	Opata_344400_PstIMluI_PA	59.2
7225	Opata_2342288_PstIMluI_PA	59.2
7226	Opata_936591_PstIMluI_PA	59.2
7227	Opata_280329_PstIMseI_PA	59.2
7228	Opata_257832_PstIMluI_PA	59.2
7229	Opata_596130_PstIMluI_PA	59.2
7230	Opata_1186611_PstIMspI_PA	59.2
7231	Opata_497255_PstIMseI_PA	59.2
7232	Opata_267401_PstIMseI_PA	59.2
7233	Opata_586978_PstIMseI_PA	59.2
7234	Opata_90758_PstIMluI_PA	59.2
7235	Opata_4179404_PstIMseI_PA	59.2
7236	Opata_26786_PstIMseI_PA	59.2
7237	Opata_316416_PstIMluI_PA	59.2
7238	Opata_2569270_PstIMspI_PA	59.2
7239	Opata_1699248_PstIMspI_PA	59.2
7240	Opata_2686302_PstIMluI_PA	59.2
7241	Opata_1130141_PstIMluI_PA	59.2
7242	Opata_778835_PstIMluI_PA	59.2
7243	Opata_2389572_PstIMluI_PA	59.2
7244	Opata_11581_PstIMseI_PA	59.2
7245	Opata_4226_PstIMspI_PA	59.2
7246	Opata_462944_PstIMluI_PA	59.2
7247	Opata_245880_PstIMluI_PA	59.2
7248	Opata_1556707_PstIMluI_PA	59.2
7249	Opata_2022877_PstIMluI_PA	59.2
7250	Opata_1510714_PstIMseI_PA	59.2
7251	Opata_940720_PstIMseI_PA	59.2
7252	Opata_2420111_PstIMspI_PA	59.2
7253	Opata_2419530_PstIMspI_PA	59.2
7254	Opata_10150_PstIMseI_PA	59.2
7255	Opata_100686_PstIMluI_PA	59.2
7256	Opata_1611181_PstIMspI_PA	59.2
7257	Opata_360589_PstIMseI_PA	59.2
7258	Opata_4183840_PstIMspI_PA	59.2
7259	Opata_827479_PstIMseI_PA	59.2
7260	Opata_451720_PstIMseI_PA	59.2
7261	M6_1127594_PstIMspI_PA	59.2
7262	M6_399044_PstIMspI_PA	59.2
7263	Opata_1562129_PstIMspI_PA	59.2
7264	M6_479751_PstIMseI_PA	59.2
7265	Opata_1039970_PstIMseI_PA	59.2
7266	Opata_359535_PstIMspI_PA	59.2
7267	Opata_2213981_PstIMspI_PA	59.2
7268	Opata_1295576_PstIMseI_PA	59.2
7269	Opata_1592683_PstIMluI_PA	59.2
7270	Opata_2236863_PstIMspI_PA	59.2
7271	Opata_917703_PstIMspI_PA	59.2
7272	Opata_3693574_PstIMspI_PA	59.2
7273	Opata_2777386_PstIMluI_PA	59.2
7274	Opata_3022953_PstIMspI_PA	59.2
7275	Opata_2075594_PstIMspI_PA	59.2
7276	Opata_309305_PstIMluI_PA	59.2
7277	Opata_50347_PstIMseI_PA	59.2
7278	Opata_170004_PstIMseI_PA	59.2
7279	Opata_239152_PstIMluI_PA	59.2
7280	Opata_2585000_PstIMluI_PA	59.2
7281	Opata_657226_PstIMseI_PA	59.2
7282	Opata_480281_PstIMseI_PA	59.2
7283	Opata_1120058_PstIMspI_PA	59.2
7284	Opata_539340_PstIMseI_PA	59.2
7285	Opata_1126209_PstIMseI_PA	59.2
7286	Opata_1784672_PstIMseI_PA	59.2
7287	Opata_630668_PstIMluI_PA	59.2
7288	Opata_3315181_PstIMspI_PA	59.2
7289	Opata_101967_PstIMseI_PA	59.2
7290	Opata_284365_PstIMseI_PA	59.2
7291	Opata_3125806_PstIMspI_PA	59.2
7292	Opata_3561263_PstIMspI_PA	59.2
7293	Opata_1244136_PstIMseI_PA	59.2
7294	Opata_514131_PstIMseI_PA	59.2
7295	Opata_545895_PstIMseI_PA	59.2
7296	Opata_697367_PstIMseI_PA	59.2
7297	Opata_1906080_PstIMspI_PA	59.2
7298	Opata_2339608_PstIMluI_PA	59.2
7299	Opata_1546348_PstIMluI_PA	59.2
7300	Opata_243555_PstIMspI_PA	59.2
7301	Opata_198047_PstIMseI_PA	59.2
7302	Opata_1800669_PstIMspI_PA	59.2
7303	Opata_2083558_PstIMspI_PA	59.2
7304	Opata_1112333_PstIMspI_PA	59.2
7305	Opata_2935370_PstIMseI_PA	59.2
7306	Opata_3675275_PstIMspI_PA	59.2
7307	Opata_1991847_PstIMseI_PA	59.2
7308	Opata_194535_PstIMseI_PA	59.2
7309	Opata_2910307_PstIMspI_PA	59.2
7310	Opata_2901636_PstIMspI_PA	59.2
7311	Opata_1003929_PstIMseI_PA	59.2
7312	Opata_861408_PstIMseI_PA	59.2
7313	Opata_3647560_PstIMspI_PA	59.2
7314	Opata_1273039_PstIMseI_PA	59.2
7315	Opata_1131027_PstIMseI_PA	59.2
7316	Opata_1608720_PstIMseI_PA	59.2
7317	Opata_3061234_PstIMseI_PA	59.2
7318	M6_1439222_PstIMspI_PA	59.2
7319	Opata_3628912_PstIMseI_PA	59.2
7320	M6_487546_PstIMseI_PA	59.2
7321	Opata_353289_PstIMseI_PA	59.2
7322	Opata_4170273_PstIMspI_PA	59.2
7323	Opata_4305115_PstIMseI_PA	59.2
7324	Opata_4026308_PstIMspI_PA	59.2
7325	M6_290450_PstIMseI_PA	59.2
7326	Opata_344964_PstIMseI_PA	59.2
7327	Opata_48526_PstIMseI_PA	59.2
7328	Opata_3027328_PstIMseI_PA	59.2
7329	Opata_245202_PstIMseI_PA	59.2
7330	Opata_337060_PstIMseI_PA	59.2
7331	Opata_2757477_PstIMspI_PA	59.2
7332	Opata_1455946_PstIMspI_PA	59.2
7333	Opata_1294740_PstIMseI_PA	59.2
7334	Opata_44719_PstIMseI_PA	59.2
7335	Opata_311567_PstIMseI_PA	59.2
7336	Opata_261301_PstIMspI_PA	59.2
7337	Opata_314443_PstIMseI_PA	59.2
7338	Opata_1223579_PstIMseI_PA	59.2
7339	Opata_439147_PstIMseI_PA	59.2
7340	Opata_284675_PstIMseI_PA	59.2
7341	Opata_1752208_PstIMspI_PA	59.2
7342	Opata_344430_PstIMseI_PA	59.2
7343	Opata_2903193_PstIMspI_PA	59.2
7344	Opata_2826637_PstIMspI_PA	59.2
7345	Opata_3233270_PstIMspI_PA	59.2
7346	M6_2243743_PstIMseI_PA	59.2
7347	Opata_1136402_PstIMluI_PA	59.2
7348	Opata_283332_PstIMseI_PA	59.2
7349	Opata_177833_PstIMseI_PA	59.2
7350	Opata_1164795_PstIMseI_PA	59.2
7351	Opata_3117525_PstIMspI_PA	59.2
7352	Opata_134641_PstIMseI_PA	59.2
7353	Opata_662325_PstIMseI_PA	59.2
7354	Opata_393186_PstIMseI_PA	59.2
7355	Opata_140546_PstIMseI_PA	59.2
7356	Opata_743411_PstIMseI_PA	59.2
7357	Opata_2286616_PstIMseI_PA	59.2
7358	Opata_548364_PstIMseI_PA	59.2
7359	Opata_188498_PstIMseI_PA	59.2
7360	Opata_230124_PstIMseI_PA	59.2
7361	Opata_34081_PstIMspI_PA	59.2
7362	Opata_2319620_PstIMseI_PA	59.2
7363	Opata_613350_PstIMseI_PA	59.2
7364	Opata_483274_PstIMseI_PA	59.2
7365	Opata_1690921_PstIMluI_PA	59.2
7366	Opata_739830_PstIMspI_PA	59.2
7367	Opata_629788_PstIMseI_PA	59.2
7368	Opata_2752384_PstIMluI_PA	59.2
7369	Opata_1854735_PstIMseI_PA	59.2
7370	M6_993345_PstIMspI_PA	59.2
7371	Opata_202219_PstIMseI_PA	59.2
7372	Opata_909892_PstIMseI_PA	59.2
7373	Opata_966039_PstIMseI_PA	59.2
7374	Opata_1210832_PstIMseI_PA	59.2
7375	Opata_327607_PstIMluI_PA	59.2
7376	Opata_593910_PstIMseI_PA	59.2
7377	Opata_710033_PstIMspI_PA	59.2
7378	Opata_947201_PstIMseI_PA	59.2
7379	Opata_172996_PstIMseI_PA	59.2
7380	Opata_2407583_PstIMspI_PA	59.2
7381	Opata_1479788_PstIMluI_PA	59.2
7382	Opata_47519_PstIMseI_PA	59.2
7383	Opata_27931_PstIMseI_PA	59.2
7384	Opata_2686692_PstIMluI_PA	59.2
7385	Opata_2503496_PstIMspI_PA	59.2
7386	Opata_1725_PstIMluI_PA	59.2
7387	Opata_18921_PstIMseI_PA	59.2
7388	Opata_741290_PstIMspI_PA	59.2
7389	Opata_1146747_PstIMseI_PA	59.2
7390	Opata_1133071_PstIMspI_PA	59.2
7391	Opata_861349_PstIMseI_PA	59.2
7392	Opata_1272887_PstIMseI_PA	59.2
7393	Opata_79283_PstIMseI_PA	59.2
7394	Opata_698172_PstIMseI_PA	59.2
7395	Opata_95016_PstIMseI_PA	59.2
7396	Opata_1851698_PstIMspI_PA	59.2
7397	Opata_528780_PstIMseI_PA	59.2
7398	Opata_1256990_PstIMseI_PA	59.2
7399	Opata_302980_PstIMseI_PA	59.2
7400	Opata_492044_PstIMseI_PA	59.2
7401	Opata_262578_PstIMseI_PA	59.2
7402	Opata_1159001_PstIMseI_PA	59.2
7403	Opata_384667_PstIMseI_PA	59.2
7404	Opata_2394434_PstIMspI_PA	59.2
7405	Opata_2015735_PstIMluI_PA	59.2
7406	Opata_144125_PstIMluI_PA	59.2
7407	Opata_2406854_PstIMseI_PA	59.2
7408	Opata_203425_PstIMseI_PA	59.2
7409	Opata_283658_PstIMseI_PA	59.2
7410	M6_398164_PstIMseI_PA	59.2
7411	Opata_252790_PstIMseI_PA	59.2
7412	Opata_2103396_PstIMspI_PA	59.2
7413	Opata_363564_PstIMseI_PA	59.2
7414	Opata_553436_PstIMseI_PA	59.2
7415	Opata_936427_PstIMseI_PA	59.2
7416	Opata_667469_PstIMseI_PA	59.2
7417	Opata_678340_PstIMseI_PA	59.2
7418	Opata_1124983_PstIMseI_PA	59.2
7419	Opata_612851_PstIMseI_PA	59.2
7420	Opata_877815_PstIMseI_PA	59.2
7421	Opata_155671_PstIMseI_PA	59.2
7422	Opata_1052735_PstIMluI_PA	59.2
7423	Opata_1218659_PstIMseI_PA	59.2
7424	Opata_755938_PstIMluI_PA	59.2
7425	Opata_2926502_PstIMspI_PA	59.2
7426	Opata_3935305_PstIMspI_PA	59.2
7427	Opata_1937396_PstIMseI_PA	59.2
7428	Opata_303212_PstIMseI_PA	59.2
7429	Opata_1230568_PstIMspI_PA	59.2
7430	Opata_839772_PstIMseI_PA	59.2
7431	Opata_167953_PstIMspI_PA	59.2
7432	Opata_345162_PstIMseI_PA	59.2
7433	Opata_1459984_PstIMluI_PA	59.2
7434	Opata_3622839_PstIMspI_PA	59.2
7435	Opata_3236216_PstIMspI_PA	59.2
7436	Opata_168843_PstIMspI_PA	59.2
7437	Opata_993068_PstIMseI_PA	59.2
7438	Opata_840296_PstIMseI_PA	59.2
7439	Opata_3357103_PstIMseI_PA	59.2
7440	Opata_92858_PstIMseI_PA	59.2
7441	Opata_1107958_PstIMseI_PA	59.2
7442	Opata_3454558_PstIMspI_PA	59.2
7443	Opata_720305_PstIMseI_PA	59.2
7444	Opata_856337_PstIMspI_PA	59.2
7445	Opata_1351552_PstIMspI_PA	59.2
7446	Opata_2129188_PstIMseI_PA	59.2
7447	Opata_3292921_PstIMspI_PA	59.2
7448	Opata_1985475_PstIMspI_PA	59.2
7449	Opata_760040_PstIMspI_PA	59.2
7450	Opata_3992745_PstIMspI_PA	59.2
7451	Opata_3816276_PstIMspI_PA	59.2
7452	Opata_341180_PstIMseI_PA	59.2
7453	M6_121802_PstIMseI_PA	59.2
7454	Opata_288776_PstIMspI_PA	59.2
7455	Opata_565961_PstIMseI_PA	59.2
7456	M6_681671_PstIMseI_PA	59.2
7457	M6_50012_PstIMseI_PA	59.2
7458	Opata_413131_PstIMseI_PA	59.2
7459	Opata_3796826_PstIMspI_PA	59.2
7460	Opata_617783_PstIMspI_PA	59.2
7461	Opata_1084590_PstIMspI_PA	59.2
7462	Opata_2316620_PstIMseI_PA	59.2
7463	Opata_426365_PstIMseI_PA	59.2
7464	Opata_681447_PstIMspI_PA	59.2
7465	M6_1485134_PstIMspI_PA	59.2
7466	Opata_3827915_PstIMseI_PA	59.2
7467	Opata_460474_PstIMseI_PA	59.2
7468	M6_2945746_PstIMspI_PA	59.2
7469	M6_588782_PstIMspI_PA	59.2
7470	Opata_418937_PstIMspI_PA	59.2
7471	Opata_2539921_PstIMspI_PA	59.2
7472	M6_3599551_PstIMspI_PA	59.2
7473	Opata_2444947_PstIMseI_PA	59.2
7474	Opata_1343993_PstIMseI_PA	59.2
7475	M6_2448936_PstIMspI_PA	59.2
7476	M6_1910286_PstIMseI_PA	59.2
7477	Opata_311107_PstIMspI_PA	59.2
7478	Opata_3131048_PstIMseI_PA	59.2
7479	Opata_746796_PstIMseI_PA	59.2
7480	Opata_1695816_PstIMspI_PA	59.2
7481	Opata_2408299_PstIMspI_PA	59.2
7482	Opata_869082_PstIMseI_PA	59.2
7483	Opata_48740_PstIMseI_PA	59.2
7484	Opata_1326253_PstIMspI_PA	59.2
7485	Opata_580230_PstIMspI_PA	59.2
7486	Opata_578086_PstIMspI_PA	59.2
7487	Opata_515886_PstIMspI_PA	59.2
7488	Opata_187042_PstIMseI_PA	59.2
7489	Opata_247546_PstIMspI_PA	59.2
7490	M6_999080_PstIMseI_PA	59.2
7491	Opata_1437369_PstIMspI_PA	59.2
7492	Opata_83506_PstIMseI_PA	59.2
7493	Opata_50675_PstIMseI_PA	59.2
7494	Opata_2241383_PstIMspI_PA	59.2
7495	Opata_1295075_PstIMspI_PA	59.2
7496	M6_448180_PstIMspI_PA	59.2
7497	M6_352305_PstIMspI_PA	59.2
7498	Opata_374042_PstIMseI_PA	59.2
7499	Opata_676127_PstIMseI_PA	59.2
7500	M6_1389456_PstIMseI_PA	59.2
7501	M6_158614_PstIMseI_PA	59.2
7502	Opata_114483_PstIMseI_PA	59.2
7503	M6_512057_PstIMseI_PA	59.2
7504	M6_122145_PstIMseI_PA	59.2
7505	M6_534361_PstIMseI_PA	59.2
7506	Opata_794002_PstIMseI_PA	59.2
7507	M6_839590_PstIMseI_PA	59.2
7508	M6_3079391_PstIMspI_PA	59.2
7509	M6_1203359_PstIMseI_PA	59.2
7510	M6_996433_PstIMseI_PA	59.2
7511	Opata_2196775_PstIMspI_PA	59.2
7512	Opata_1016413_PstIMseI_PA	59.2
7513	M6_1886669_PstIMspI_PA	59.2
7514	Opata_1321343_PstIMseI_PA	59.2
7515	M6_207519_PstIMseI_PA	59.2
7516	Opata_4205908_PstIMspI_PA	59.2
7517	M6_428954_PstIMseI_PA	59.2
7518	Opata_298607_PstIMseI_PA	59.2
7519	Opata_1957640_PstIMseI_PA	59.2
7520	M6_201217_PstIMseI_PA	59.2
7521	M6_1080256_PstIMseI_PA	59.2
7522	M6_2367027_PstIMspI_PA	59.2
7523	M6_668965_PstIMseI_PA	59.2
7524	Opata_80272_PstIMspI_PA	59.2
7525	M6_2101111_PstIMspI_PA	59.2
7526	M6_4224_PstIMseI_PA	59.2
7527	M6_265088_PstIMspI_PA	59.2
7528	M6_1673043_PstIMseI_PA	59.2
7529	M6_1934042_PstIMspI_PA	59.2
7530	M6_398709_PstIMseI_PA	59.2
7531	M6_1957885_PstIMspI_PA	59.2
7532	M6_3660333_PstIMseI_PA	59.2
7533	M6_1448486_PstIMseI_PA	59.2
7534	M6_1579183_PstIMseI_PA	59.2
7535	M6_930829_PstIMseI_PA	59.2
7536	M6_1178175_PstIMspI_PA	59.2
7537	M6_442201_PstIMseI_PA	59.2
7538	M6_960095_PstIMspI_PA	59.2
7539	M6_1093038_PstIMseI_PA	59.2
7540	Opata_4404444_PstIMseI_PA	59.2
7541	M6_2563237_PstIMspI_PA	59.2
7542	Opata_803431_PstIMseI_PA	59.2
7543	M6_241790_PstIMseI_PA	59.2
7544	M6_619517_PstIMspI_PA	59.2
7545	M6_158071_PstIMseI_PA	59.2
7546	M6_48187_PstIMseI_PA	59.2
7547	Opata_715142_PstIMseI_PA	59.2
7548	Opata_422076_PstIMseI_PA	59.2
7549	Opata_1147778_PstIMspI_PA	59.2
7550	Opata_603997_PstIMspI_PA	59.2
7551	Opata_1420735_PstIMspI_PA	59.2
7552	Opata_677641_PstIMseI_PA	59.2
7553	M6_411214_PstIMspI_PA	59.2
7554	Opata_49640_PstIMseI_PA	59.2
7555	Opata_165048_PstIMseI_PA	59.2
7556	Opata_4381184_PstIMseI_PA	59.2
7557	M6_3216753_PstIMspI_PA	59.2
7558	Opata_4070606_PstIMspI_PA	59.2
7559	M6_1312553_PstIMluI_PA	59.2
7560	Opata_1131595_PstIMseI_PA	59.2
7561	M6_1274385_PstIMseI_PA	59.2
7562	Opata_61285_PstIMseI_PA	59.2
7563	Opata_2173358_PstIMspI_PA	59.2
7564	Opata_2062862_PstIMspI_PA	59.2
7565	M6_2699379_PstIMspI_PA	59.2
7566	M6_1115668_PstIMspI_PA	59.2
7567	M6_83935_PstIMseI_PA	59.2
7568	M6_982563_PstIMspI_PA	59.2
7569	Opata_65220_PstIMseI_PA	59.2
7570	Opata_64109_PstIMseI_PA	59.2
7571	Opata_4267635_PstIMspI_PA	59.2
7572	M6_3079231_PstIMspI_PA	59.2
7573	Opata_796488_PstIMluI_PA	59.2
7574	Opata_531735_PstIMseI_PA	59.2
7575	Opata_394166_PstIMseI_PA	59.2
7576	Opata_31075_PstIMseI_PA	59.2
7577	Opata_238340_PstIMseI_PA	59.2
7578	Opata_563477_PstIMspI_PA	59.2
7579	Opata_2063801_PstIMseI_PA	59.2
7580	Opata_2468690_PstIMspI_PA	59.2
7581	M6_1072571_PstIMspI_PA	59.2
7582	Opata_913853_PstIMspI_PA	59.2
7583	Opata_757760_PstIMspI_PA	59.2
7584	M6_412640_PstIMseI_PA	59.2
7585	Opata_178771_PstIMspI_PA	59.2
7586	Opata_953380_PstIMseI_PA	59.2
7587	Opata_771166_PstIMseI_PA	59.2
7588	Opata_646752_PstIMspI_PA	59.2
7589	Opata_87172_PstIMspI_PA	59.2
7590	M6_9913_PstIMseI_PA	59.2
7591	Opata_1476914_PstIMspI_PA	59.2
7592	M6_879092_PstIMspI_PA	59.2
7593	Opata_947806_PstIMluI_PA	59.2
7594	Opata_1643417_PstIMluI_PA	59.2
7595	Opata_3960874_PstIMspI_PA	59.2
7596	Opata_1918825_PstIMluI_PA	59.2
7597	Opata_427670_PstIMspI_PA	59.2
7598	M6_2542460_PstIMspI_PA	59.2
7599	Opata_2531754_PstIMspI_PA	59.2
7600	Opata_2168269_PstIMspI_PA	59.2
7601	Opata_3578189_PstIMspI_PA	59.2
7602	Opata_4226958_PstIMspI_PA	59.2
7603	Opata_94337_PstIMseI_PA	59.2
7604	M6_4105139_PstIMseI_PA	59.2
7605	Opata_2761623_PstIMspI_PA	59.2
7606	M6_564634_PstIMspI_PA	59.2
7607	Opata_508467_PstIMseI_PA	59.2
7608	M6_300903_PstIMluI_PA	59.2
7609	M6_522388_PstIMspI_PA	59.2
7610	Opata_1118046_PstIMseI_PA	59.2
7611	Opata_265223_PstIMseI_PA	59.2
7612	M6_200782_PstIMseI_PA	59.2
7613	Opata_822446_PstIMseI_PA	59.2
7614	Opata_788164_PstIMspI_PA	59.2
7615	M6_486690_PstIMspI_PA	59.2
7616	M6_3579780_PstIMspI_PA	59.2
7617	M6_754159_PstIMspI_PA	59.2
7618	M6_1263110_PstIMseI_PA	59.2
7619	M6_366586_PstIMspI_PA	59.2
7620	Opata_3078448_PstIMspI_PA	59.2
7621	Opata_2020672_PstIMseI_PA	59.2
7622	Opata_1573091_PstIMspI_PA	59.2
7623	Opata_66058_PstIMspI_PA	59.2
7624	Opata_2099536_PstIMspI_PA	59.2
7625	Opata_1989326_PstIMspI_PA	59.2
7626	Opata_10703_PstIMluI_PA	59.2
7627	Opata_968196_PstIMseI_PA	59.2
7628	Opata_2753048_PstIMspI_PA	59.2
7629	Opata_1141279_PstIMseI_PA	59.2
7630	Opata_193560_PstIMseI_PA	59.2
7631	Opata_224904_PstIMluI_PA	59.2
7632	Opata_1373269_PstIMseI_PA	59.2
7633	Opata_999917_PstIMspI_PA	59.2
7634	Opata_935277_PstIMseI_PA	59.2
7635	Opata_1335467_PstIMspI_PA	59.2
7636	Opata_93861_PstIMseI_PA	59.2
7637	Opata_3706647_PstIMspI_PA	59.2
7638	M6_339026_PstIMseI_PA	59.2
7639	Opata_488390_PstIMspI_PA	59.2
7640	M6_3578637_PstIMspI_PA	59.2
7641	M6_5338_PstIMseI_PA	59.2
7642	M6_1009927_PstIMseI_PA	59.2
7643	Opata_545600_PstIMseI_PA	59.2
7644	M6_794815_PstIMluI_PA	59.2
7645	Opata_1298217_PstIMseI_PA	59.2
7646	M6_1296504_PstIMluI_PA	59.2
7647	M6_3014275_PstIMspI_PA	59.2
7648	M6_3578115_PstIMspI_PA	59.2
7649	Opata_362810_PstIMseI_PA	59.2
7650	Opata_453127_PstIMspI_PA	59.2
7651	Opata_355069_PstIMseI_PA	59.2
7652	M6_2605379_PstIMspI_PA	59.2
7653	Opata_264341_PstIMseI_PA	59.2
7654	Opata_4086922_PstIMspI_PA	59.2
7655	Opata_2901_PstIMseI_PA	59.2
7656	M6_1465030_PstIMspI_PA	59.2
7657	M6_678066_PstIMspI_PA	59.2
7658	M6_1788450_PstIMspI_PA	59.2
7659	M6_1025553_PstIMspI_PA	59.2
7660	M6_905388_PstIMseI_PA	59.2
7661	Opata_46679_PstIMspI_PA	59.2
7662	M6_769915_PstIMspI_PA	59.2
7663	Opata_91745_PstIMseI_PA	59.2
7664	Opata_2852107_PstIMspI_PA	59.2
7665	Opata_27640_PstIMseI_PA	59.2
7666	Opata_602798_PstIMseI_PA	59.2
7667	Opata_1976160_PstIMluI_PA	59.2
7668	Opata_10524_PstIMspI_PA	59.2
7669	Opata_2048956_PstIMseI_PA	59.2
7670	Opata_144861_PstIMseI_PA	59.2
7671	Opata_863444_PstIMseI_PA	59.2
7672	Opata_4075832_PstIMspI_PA	59.2
7673	Opata_4204944_PstIMspI_PA	59.2
7674	Opata_3915348_PstIMspI_PA	59.2
7675	Opata_696993_PstIMseI_PA	59.2
7676	Opata_1074559_PstIMspI_PA	59.2
7677	Opata_1044343_PstIMspI_PA	59.2
7678	Opata_493131_PstIMseI_PA	59.2
7679	Opata_644962_PstIMseI_PA	59.2
7680	Opata_830762_PstIMspI_PA	59.2
7681	Opata_403264_PstIMseI_PA	59.2
7682	Opata_3563150_PstIMspI_PA	59.2
7683	Opata_1956857_PstIMspI_PA	59.2
7684	Opata_3634435_PstIMspI_PA	59.2
7685	Opata_1086144_PstIMseI_PA	59.2
7686	Opata_612565_PstIMseI_PA	59.2
7687	Opata_724747_PstIMseI_PA	59.2
7688	M6_86425_PstIMseI_PA	59.2
7689	M6_3952064_PstIMseI_PA	59.2
7690	M6_3480346_PstIMspI_PA	59.2
7691	M6_1337491_PstIMspI_PA	59.2
7692	M6_2051887_PstIMseI_PA	59.2
7693	M6_292484_PstIMseI_PA	59.2
7694	M6_427890_PstIMseI_PA	59.2
7695	M6_596833_PstIMspI_PA	59.2
7696	M6_1772025_PstIMspI_PA	59.2
7697	Opata_2277082_PstIMluI_PA	59.2
7698	Opata_1463334_PstIMluI_PA	59.2
7699	Opata_184814_PstIMspI_PA	59.2
7700	Opata_1649239_PstIMspI_PA	59.2
7701	Opata_1774534_PstIMseI_PA	59.2
7702	Opata_2913167_PstIMspI_PA	59.2
7703	Opata_524048_PstIMseI_PA	59.2
7704	Opata_518374_PstIMspI_PA	59.2
7705	Opata_76202_PstIMluI_PA	59.2
7706	Opata_321232_PstIMseI_PA	59.2
7707	Opata_1850073_PstIMseI_PA	59.2
7708	Opata_3783442_PstIMspI_PA	59.2
7709	Opata_663830_PstIMseI_PA	59.2
7710	M6_13353_PstIMspI_PA	59.2
7711	Opata_2399047_PstIMspI_PA	59.2
7712	Opata_815281_PstIMseI_PA	59.2
7713	Opata_933607_PstIMspI_PA	59.2
7714	Opata_1416985_PstIMspI_PA	59.2
7715	Opata_766370_PstIMseI_PA	59.2
7716	M6_2964250_PstIMspI_PA	59.2
7717	Opata_1753247_PstIMspI_PA	59.2
7718	Opata_2812965_PstIMluI_PA	59.2
7719	Opata_1261644_PstIMluI_PA	59.2
7720	Opata_2763671_PstIMspI_PA	59.2
7721	Opata_537465_PstIMluI_PA	59.2
7722	Opata_794822_PstIMseI_PA	59.2
7723	Opata_373450_PstIMspI_PA	59.2
7724	Opata_555674_PstIMspI_PA	59.2
7725	Opata_35845_PstIMluI_PA	59.2
7726	Opata_20577_PstIMluI_PA	59.2
7727	Opata_64919_PstIMseI_PA	59.2
7728	Opata_2360414_PstIMseI_PA	59.2
7729	Opata_164500_PstIMluI_PA	59.2
7730	M6_1314479_PstIMspI_PA	59.2
7731	M6_2761583_PstIMseI_PA	59.2
7732	M6_2470471_PstIMspI_PA	59.2
7733	M6_915772_PstIMseI_PA	59.2
7734	M6_392855_PstIMspI_PA	59.2
7735	Opata_709404_PstIMspI_PA	59.2
7736	M6_887778_PstIMseI_PA	59.2
7737	M6_1645800_PstIMspI_PA	59.2
7738	Opata_726823_PstIMseI_PA	59.2
7739	Opata_1483333_PstIMspI_PA	59.2
7740	M6_2698657_PstIMspI_PA	59.2
7741	M6_561794_PstIMspI_PA	59.2
7742	M6_3435062_PstIMspI_PA	59.2
7743	M6_704897_PstIMspI_PA	59.2
7744	M6_451617_PstIMseI_PA	59.2
7745	M6_446650_PstIMspI_PA	59.2
7746	M6_459927_PstIMseI_PA	59.2
7747	M6_748000_PstIMseI_PA	59.2
7748	Opata_402492_PstIMseI_PA	59.2
7749	M6_3008658_PstIMspI_PA	59.2
7750	M6_947832_PstIMseI_PA	59.2
7751	M6_2776893_PstIMspI_PA	59.2
7752	M6_536624_PstIMspI_PA	59.2
7753	M6_2900392_PstIMspI_PA	59.2
7754	M6_3357500_PstIMseI_PA	59.2
7755	Opata_776440_PstIMseI_PA	59.2
7756	M6_536339_PstIMseI_PA	59.2
7757	M6_1335544_PstIMseI_PA	59.2
7758	M6_1322616_PstIMspI_PA	59.2
7759	Opata_403222_PstIMseI_PA	59.2
7760	Opata_231878_PstIMseI_PA	59.2
7761	Opata_357522_PstIMseI_PA	59.2
7762	M6_619528_PstIMseI_PA	59.2
7763	Opata_509157_PstIMseI_PA	59.2
7764	M6_209775_PstIMspI_PA	59.2
7765	Opata_3737958_PstIMseI_PA	59.2
7766	M6_2232013_PstIMseI_PA	59.2
7767	Opata_128990_PstIMseI_PA	59.2
7768	Opata_1343971_PstIMseI_PA	59.2
7769	Opata_247347_PstIMseI_PA	59.2
7770	Opata_703287_PstIMseI_PA	59.2
7771	Opata_749345_PstIMseI_PA	59.2
7772	Opata_1871821_PstIMluI_PA	59.2
7773	Opata_274658_PstIMseI_PA	59.2
7774	Opata_322431_PstIMspI_PA	59.2
7775	M6_1285028_PstIMseI_PA	59.2
7776	Opata_2620973_PstIMseI_PA	59.2
7777	M6_253086_PstIMseI_PA	59.2
7778	Opata_3860146_PstIMspI_PA	59.2
7779	Opata_467949_PstIMseI_PA	59.2
7780	Opata_1085685_PstIMseI_PA	59.2
7781	Opata_759040_PstIMseI_PA	59.2
7782	M6_855469_PstIMseI_PA	59.2
7783	Opata_1243607_PstIMseI_PA	59.2
7784	Opata_1279025_PstIMseI_PA	59.2
7785	M6_74790_PstIMseI_PA	59.2
7786	Opata_337875_PstIMseI_PA	59.2
7787	M6_1946825_PstIMspI_PA	59.2
7788	M6_438781_PstIMspI_PA	59.2
7789	Opata_806487_PstIMseI_PA	59.2
7790	wPt-6419	59.2
7791	Opata_94592_67_PstIMspI_SNP	59.2
7792	Opata_612464_41_PstIMspI_SNP	59.2
7793	Opata_516032_9_PstIMseI_SNP	59.2
7794	Opata_102492_36_PstIMseI_SNP	59.2
7795	Opata_3664857_PstIMseI_PA	59.2
7796	Opata_1867040_45_PstIMspI_SNP	59.2
7797	M6_936219_PstIMspI_PA	59.2
7798	M6_1226930_PstIMseI_PA	59.2
7799	Opata_80028_71_PstIMseI_SNP	59.2
7800	Opata_732797_PstIMluI_PA	59.2
7801	M6_1838104_PstIMspI_PA	59.2
7802	Opata_215892_74_PstIMseI_SNP	59.2
7803	Opata_43259_45_PstIMspI_SNP	59.2
7804	M6_2936615_PstIMspI_PA	59.2
7805	Opata_195028_PstIMseI_PA	59.2
7806	Opata_2820636_81_PstIMspI_SNP	59.2
7807	Opata_161667_15_PstIMseI_SNP	59.2
7808	Opata_329878_PstIMspI_PA	59.2
7809	Opata_743091_PstIMspI_PA	59.2
7810	M6_2864010_PstIMspI_PA	59.2
7811	Opata_23602_52_PstIMseI_SNP	59.2
7812	Opata_2804384_27_PstIMspI_SNP	59.2
7813	Opata_2968591_73_PstIMspI_SNP	59.2
7814	Opata_3282679_PstIMspI_PA	59.2
7815	M6_316650_PstIMspI_PA	59.2
7816	Opata_541143_15_PstIMseI_SNP	59.2
7817	Opata_495080_PstIMspI_PA	59.2
7818	Opata_1860912_47_PstIMspI_SNP	59.2
7819	Opata_161667_78_PstIMseI_SNP	59.2
7820	Opata_1241827_10_PstIMseI_SNP	59.2
7821	Opata_1241827_58_PstIMseI_SNP	59.2
7822	Opata_3944295_PstIMspI_PA	59.2
7823	Opata_1839236_PstIMluI_PA	59.2
7824	M6_84258_PstIMspI_PA	59.2
7825	Opata_35082_47_PstIMspI_SNP	59.2
7826	Opata_3367461_66_PstIMspI_SNP	59.2
7827	Opata_75285_27_PstIMspI_SNP	59.2
7828	Opata_1557553_88_PstIMspI_SNP	59.2
7829	M6_841249_PstIMseI_PA	59.2
7830	Opata_340935_41_PstIMspI_SNP	59.2
7831	Opata_155984_43_PstIMspI_SNP	59.2
7832	Opata_1453080_PstIMspI_PA	59.2
7833	Opata_1396305_PstIMspI_PA	59.2
7834	Opata_392967_PstIMspI_PA	59.2
7835	Opata_1605526_PstIMspI_PA	59.2
7836	M6_715280_PstIMseI_PA	59.2
7837	Opata_2329990_76_PstIMspI_SNP	59.2
7838	Opata_1860912_55_PstIMspI_SNP	59.2
7839	Opata_82188_51_PstIMseI_SNP	59.2
7840	Opata_1016966_PstIMseI_PA	59.2
7841	Opata_1255069_36_PstIMseI_SNP	59.2
7842	M6_41838_PstIMspI_PA	59.2
7843	Opata_296687_PstIMspI_PA	59.2
7844	Opata_3493568_PstIMspI_PA	59.2
7845	Opata_2836404_PstIMspI_PA	59.2
7846	Opata_508327_56_PstIMseI_SNP	59.2
7847	M6_1806209_PstIMspI_PA	59.2
7848	Opata_574464_5_PstIMseI_SNP	59.2
7849	Opata_124560_62_PstIMseI_SNP	59.2
7850	Opata_3521849_PstIMspI_PA	59.2
7851	Opata_260885_21_PstIMseI_SNP	59.2
7852	Opata_260885_23_PstIMseI_SNP	59.2
7853	Opata_3107912_9_PstIMspI_SNP	59.2
7854	Opata_2938031_PstIMspI_PA	59.2
7855	Opata_237793_PstIMseI_PA	59.2
7856	Opata_2097524_PstIMspI_PA	59.2
7857	M6_2963697_PstIMspI_PA	59.2
7858	Opata_781007_PstIMspI_PA	59.2
7859	Opata_2173994_29_PstIMspI_SNP	59.2
7860	Opata_388603_13_PstIMseI_SNP	59.2
7861	Opata_1316958_PstIMspI_PA	59.2
7862	Opata_3802169_34_PstIMspI_SNP	59.2
7863	M6_460879_PstIMspI_PA	59.2
7864	Opata_1160889_48_PstIMspI_SNP	59.2
7865	M6_6052_PstIMseI_PA	59.2
7866	Opata_4061380_PstIMspI_PA	59.2
7867	Opata_991589_56_PstIMseI_SNP	59.2
7868	Opata_4021030_36_PstIMspI_SNP	59.2
7869	M6_1101059_PstIMseI_PA	59.2
7870	M6_2182720_PstIMspI_PA	59.2
7871	M6_1785588_PstIMspI_PA	59.2
7872	Opata_159087_PstIMluI_PA	59.2
7873	Opata_22412_PstIMspI_PA	59.2
7874	M6_744480_PstIMspI_PA	59.2
7875	Opata_754897_PstIMseI_PA	59.2
7876	Opata_2769190_PstIMspI_PA	59.2
7877	M6_314317_PstIMseI_PA	59.2
7878	M6_1500721_PstIMspI_PA	59.2
7879	M6_1216150_PstIMseI_PA	59.2
7880	Opata_226984_PstIMspI_PA	59.2
7881	Opata_2242722_PstIMspI_PA	59.2
7882	Opata_617550_PstIMseI_PA	59.2
7883	Opata_1321348_PstIMspI_PA	59.2
7884	M6_267812_PstIMseI_PA	59.2
7885	Opata_114951_PstIMseI_PA	59.2
7886	M6_450487_PstIMspI_PA	59.2
7887	Opata_676201_PstIMseI_PA	59.2
7888	Opata_364429_PstIMspI_PA	59.2
7889	Opata_890406_PstIMseI_PA	59.2
7890	Opata_513531_PstIMseI_PA	59.2
7891	Opata_1266726_PstIMseI_PA	59.2
7892	Opata_788175_PstIMspI_PA	59.2
7893	Opata_2755232_PstIMspI_PA	59.2
7894	Opata_309048_PstIMspI_PA	59.2
7895	Opata_2961891_PstIMspI_PA	59.2
7896	Opata_243778_PstIMseI_PA	59.2
7897	Opata_998564_PstIMseI_PA	59.2
7898	M6_2808415_PstIMspI_PA	59.2
7899	M6_54499_PstIMspI_PA	59.2
7900	Opata_1048918_PstIMspI_PA	59.2
7901	Opata_4152833_PstIMspI_PA	59.2
7902	Opata_517517_PstIMspI_PA	59.2
7903	Opata_2633103_PstIMspI_PA	59.2
7904	Opata_593733_PstIMseI_PA	59.2
7905	M6_3128100_PstIMspI_PA	59.2
7906	M6_1150641_PstIMspI_PA	59.2
7907	Opata_1432545_PstIMspI_PA	59.2
7908	M6_954721_PstIMseI_PA	59.2
7909	Opata_1030546_PstIMspI_PA	59.2
7910	Opata_2207704_PstIMspI_PA	59.2
7911	Opata_1619006_PstIMspI_PA	59.2
7912	Opata_283616_PstIMspI_PA	59.2
7913	Opata_165501_PstIMseI_PA	59.2
7914	M6_219018_PstIMseI_PA	59.2
7915	M6_1974215_PstIMspI_PA	59.2
7916	Opata_1188844_PstIMseI_PA	59.2
7917	Opata_3962677_PstIMseI_PA	59.2
7918	M6_759179_PstIMspI_PA	59.2
7919	M6_277521_PstIMspI_PA	59.2
7920	M6_54356_PstIMseI_PA	59.2
7921	M6_2706969_PstIMspI_PA	59.2
7922	Opata_3892204_PstIMspI_PA	59.2
7923	M6_1235254_PstIMspI_PA	59.2
7924	Opata_287158_PstIMseI_PA	59.2
7925	M6_734758_PstIMseI_PA	59.2
7926	M6_3138393_PstIMspI_PA	59.2
7927	M6_2858050_PstIMseI_PA	59.2
7928	Opata_391498_PstIMspI_PA	59.2
7929	M6_3190360_PstIMspI_PA	59.2
7930	M6_1820780_PstIMseI_PA	59.2
7931	M6_765672_PstIMseI_PA	59.2
7932	M6_1072366_PstIMspI_PA	59.2
7933	M6_570283_PstIMseI_PA	59.2
7934	M6_1460555_PstIMspI_PA	59.2
7935	M6_817244_PstIMseI_PA	59.2
7936	M6_613444_PstIMseI_PA	59.2
7937	M6_211639_PstIMseI_PA	59.2
7938	M6_1173656_PstIMseI_PA	59.2
7939	M6_1789305_PstIMseI_PA	59.2
7940	M6_3460729_PstIMseI_PA	59.2
7941	M6_283753_PstIMluI_PA	59.2
7942	Opata_2994870_PstIMspI_PA	59.2
7943	M6_2204289_PstIMspI_PA	59.2
7944	M6_730768_PstIMspI_PA	59.2
7945	M6_140216_PstIMspI_PA	59.2
7946	Opata_1062709_PstIMspI_PA	59.2
7947	M6_682249_PstIMspI_PA	59.2
7948	Opata_1021616_PstIMseI_PA	59.2
7949	M6_1305627_PstIMspI_PA	59.2
7950	M6_603150_PstIMspI_PA	59.2
7951	M6_307262_PstIMspI_PA	59.2
7952	M6_657193_PstIMluI_PA	59.2
7953	Opata_2156697_PstIMspI_PA	59.2
7954	Opata_1081820_PstIMseI_PA	59.2
7955	M6_2988937_PstIMseI_PA	59.2
7956	Opata_393115_PstIMseI_PA	59.2
7957	Opata_67040_PstIMseI_PA	59.2
7958	M6_2398783_PstIMluI_PA	59.2
7959	Opata_3394119_PstIMspI_PA	59.2
7960	Opata_2061288_PstIMseI_PA	59.2
7961	M6_1859018_PstIMspI_PA	59.2
7962	M6_1037700_PstIMspI_PA	59.2
7963	M6_276849_PstIMseI_PA	59.2
7964	M6_1306699_PstIMspI_PA	59.2
7965	Opata_1311948_PstIMspI_PA	59.2
7966	M6_2450980_PstIMspI_PA	59.2
7967	M6_2082054_PstIMseI_PA	59.2
7968	M6_542793_PstIMseI_PA	59.2
7969	Opata_643055_PstIMseI_PA	59.2
7970	M6_14555_PstIMseI_PA	59.2
7971	Opata_341405_PstIMseI_PA	59.2
7972	M6_1774193_PstIMseI_PA	59.2
7973	Opata_1699793_PstIMspI_PA	59.2
7974	Opata_1242175_PstIMseI_PA	59.2
7975	M6_1508270_PstIMseI_PA	59.2
7976	Opata_2119945_PstIMspI_PA	59.2
7977	M6_1754743_PstIMspI_PA	59.2
7978	M6_1799750_PstIMseI_PA	59.2
7979	Opata_233654_PstIMseI_PA	59.2
7980	M6_1266297_PstIMseI_PA	59.2
7981	M6_2402452_PstIMspI_PA	59.2
7982	M6_418470_PstIMspI_PA	59.2
7983	Opata_925667_PstIMseI_PA	59.2
7984	Opata_155202_PstIMseI_PA	59.2
7985	Opata_280190_PstIMseI_PA	59.2
7986	Opata_330704_PstIMseI_PA	59.2
7987	M6_1122128_PstIMseI_PA	59.2
7988	Opata_285755_PstIMseI_PA	59.2
7989	Opata_221601_PstIMseI_PA	59.2
7990	M6_3102295_PstIMspI_PA	59.2
7991	M6_2166575_PstIMseI_PA	59.2
7992	M6_1648062_PstIMspI_PA	59.2
7993	Opata_301445_PstIMseI_PA	59.2
7994	Opata_982265_PstIMseI_PA	59.2
7995	Opata_327089_PstIMseI_PA	59.2
7996	Opata_492922_PstIMseI_PA	59.2
7997	M6_75382_PstIMseI_PA	59.2
7998	M6_2245916_PstIMspI_PA	59.2
7999	M6_391525_PstIMseI_PA	59.2
8000	Opata_801664_PstIMseI_PA	59.2
8001	Opata_2544006_PstIMspI_PA	59.2
8002	M6_1323863_PstIMseI_PA	59.2
8003	M6_222175_PstIMseI_PA	59.2
8004	Opata_27127_PstIMseI_PA	59.2
8005	M6_2817072_PstIMseI_PA	59.2
8006	Opata_1015826_PstIMseI_PA	59.2
8007	Opata_3890028_PstIMspI_PA	59.2
8008	Opata_1866332_PstIMspI_PA	59.2
8009	Opata_422427_PstIMspI_PA	59.2
8010	Opata_187640_PstIMseI_PA	59.2
8011	M6_805691_PstIMspI_PA	59.2
8012	Opata_949079_PstIMseI_PA	59.2
8013	M6_1355168_PstIMspI_PA	59.2
8014	M6_686779_PstIMseI_PA	59.2
8015	M6_4192939_PstIMseI_PA	59.2
8016	M6_2820994_PstIMseI_PA	59.2
8017	Opata_763308_PstIMseI_PA	59.2
8018	M6_706951_PstIMspI_PA	59.2
8019	M6_211917_PstIMspI_PA	59.2
8020	Opata_365089_PstIMseI_PA	59.2
8021	M6_347198_PstIMspI_PA	59.2
8022	Opata_628416_PstIMspI_PA	59.2
8023	M6_304239_PstIMspI_PA	59.2
8024	Opata_32419_PstIMseI_PA	59.2
8025	Opata_388984_PstIMspI_PA	59.2
8026	Opata_3194470_PstIMspI_PA	59.2
8027	M6_645046_PstIMseI_PA	59.2
8028	Opata_4215340_PstIMspI_PA	59.2
8029	Opata_2032953_PstIMspI_PA	59.2
8030	Opata_1234764_PstIMspI_PA	59.2
8031	Opata_1165075_PstIMspI_PA	59.2
8032	Opata_2131710_PstIMspI_PA	59.2
8033	Opata_3169980_PstIMseI_PA	59.2
8034	Opata_2968891_PstIMspI_PA	59.2
8035	M6_1674736_PstIMseI_PA	59.2
8036	M6_58714_PstIMspI_PA	59.2
8037	M6_2972577_PstIMspI_PA	59.2
8038	M6_1934112_PstIMspI_PA	59.2
8039	M6_3322259_PstIMspI_PA	59.2
8040	M6_3681_PstIMluI_PA	59.2
8041	M6_1404500_PstIMspI_PA	59.2
8042	M6_560319_PstIMspI_PA	59.2
8043	M6_3398497_PstIMspI_PA	59.2
8044	M6_1132198_PstIMspI_PA	59.2
8045	M6_1424866_PstIMseI_PA	59.2
8046	M6_2609915_PstIMspI_PA	59.2
8047	M6_842994_PstIMspI_PA	59.2
8048	M6_2861989_PstIMspI_PA	59.2
8049	M6_75448_PstIMseI_PA	59.2
8050	M6_1418137_PstIMspI_PA	59.2
8051	M6_49236_PstIMseI_PA	59.2
8052	M6_3116589_PstIMspI_PA	59.2
8053	M6_2431491_PstIMspI_PA	59.2
8054	M6_1258794_PstIMspI_PA	59.2
8055	M6_729699_PstIMspI_PA	59.2
8056	M6_3404916_PstIMseI_PA	59.2
8057	M6_2273264_PstIMspI_PA	59.2
8058	M6_129593_PstIMseI_PA	59.2
8059	M6_1718754_PstIMseI_PA	59.2
8060	M6_3171544_PstIMspI_PA	59.2
8061	M6_2116817_PstIMspI_PA	59.2
8062	M6_74327_PstIMseI_PA	59.2
8063	M6_1331767_PstIMspI_PA	59.2
8064	M6_913062_PstIMspI_PA	59.2
8065	M6_714952_PstIMspI_PA	59.2
8066	M6_349843_PstIMspI_PA	59.2
8067	M6_746749_PstIMspI_PA	59.2
8068	M6_1063618_PstIMseI_PA	59.2
8069	M6_687498_PstIMseI_PA	59.2
8070	M6_541037_PstIMseI_PA	59.2
8071	M6_2209730_PstIMseI_PA	59.2
8072	M6_3565398_PstIMspI_PA	59.2
8073	M6_221412_PstIMseI_PA	59.2
8074	M6_1401121_PstIMseI_PA	59.2
8075	M6_2081160_PstIMspI_PA	59.2
8076	M6_2188848_PstIMspI_PA	59.2
8077	M6_2739629_PstIMspI_PA	59.2
8078	M6_630855_PstIMspI_PA	59.2
8079	M6_887565_PstIMspI_PA	59.2
8080	M6_664185_PstIMspI_PA	59.2
8081	M6_521541_PstIMspI_PA	59.2
8082	M6_4029605_PstIMseI_PA	59.2
8083	M6_1165399_PstIMspI_PA	59.2
8084	M6_965809_PstIMseI_PA	59.2
8085	M6_436514_PstIMspI_PA	59.2
8086	M6_846707_PstIMseI_PA	59.2
8087	Opata_179736_PstIMseI_PA	59.2
8088	M6_2985093_PstIMseI_PA	59.2
8089	M6_2960989_PstIMseI_PA	59.2
8090	Opata_95413_PstIMseI_PA	59.2
8091	M6_666364_PstIMseI_PA	59.2
8092	M6_985566_PstIMseI_PA	59.2
8093	M6_111076_PstIMseI_PA	59.2
8094	M6_359007_PstIMseI_PA	59.2
8095	Opata_2653944_PstIMspI_PA	59.2
8096	M6_1198070_PstIMspI_PA	59.2
8097	M6_459149_PstIMseI_PA	59.2
8098	M6_765479_PstIMspI_PA	59.2
8099	M6_900224_PstIMseI_PA	59.2
8100	Opata_701889_PstIMspI_PA	59.2
8101	Opata_499897_PstIMspI_PA	59.2
8102	M6_1270797_PstIMspI_PA	59.2
8103	Opata_1755237_PstIMspI_PA	59.2
8104	M6_3284260_PstIMspI_PA	59.2
8105	M6_2504499_PstIMspI_PA	59.2
8106	Opata_3283835_PstIMspI_PA	59.2
8107	Opata_1191304_PstIMspI_PA	59.2
8108	M6_2423180_PstIMseI_PA	59.2
8109	M6_908113_PstIMseI_PA	59.2
8110	Opata_4168622_PstIMspI_PA	59.2
8111	M6_3415127_PstIMseI_PA	59.2
8112	M6_645638_PstIMspI_PA	59.2
8113	M6_860733_PstIMspI_PA	59.2
8114	M6_15580_PstIMseI_PA	59.2
8115	M6_1283813_PstIMspI_PA	59.2
8116	M6_3442672_PstIMspI_PA	59.2
8117	M6_492958_PstIMspI_PA	59.2
8118	M6_2808064_PstIMseI_PA	59.2
8119	M6_150802_PstIMseI_PA	59.2
8120	M6_932035_PstIMseI_PA	59.2
8121	Opata_259048_41_PstIMseI_SNP	59.2
8122	Opata_223286_11_PstIMseI_SNP	59.2
8123	Opata_927490_39_PstIMseI_SNP	59.2
8124	Opata_897350_18_PstIMspI_SNP	59.2
8125	Opata_259048_68_PstIMseI_SNP	59.2
8126	Opata_234652_2_PstIMseI_SNP	59.2
8127	Opata_1887529_35_PstIMseI_SNP	59.2
8128	Opata_2915795_73_PstIMseI_SNP	59.2
8129	Opata_798988_51_PstIMspI_SNP	59.2
8130	Opata_927490_20_PstIMseI_SNP	59.2
8131	Opata_2115227_40_PstIMspI_SNP	59.2
8132	Opata_38158_47_PstIMseI_SNP	59.2
8133	Opata_23602_27_PstIMseI_SNP	59.2
8134	Opata_249128_19_PstIMspI_SNP	59.2
8135	Opata_846805_8_PstIMseI_SNP	59.2
8136	Opata_1524232_PstIMspI_PA	59.2
8137	Opata_1483862_7_PstIMspI_SNP	59.2
8138	Opata_3023730_4_PstIMspI_SNP	59.2
8139	Opata_1526968_23_PstIMspI_SNP	59.2
8140	Opata_1483862_64_PstIMspI_SNP	59.2
8141	Opata_236813_PstIMspI_PA	59.2
8142	M6_2335507_PstIMspI_PA	59.2
8143	Opata_830978_38_PstIMspI_SNP	59.2
8144	Opata_291982_PstIMseI_PA	59.2
8145	Opata_1561098_PstIMspI_PA	59.2
8146	Opata_1521086_30_PstIMspI_SNP	59.2
8147	M6_2768843_PstIMspI_PA	59.2
8148	M6_1811260_PstIMseI_PA	59.2
8149	Opata_2434193_86_PstIMspI_SNP	59.2
8150	Opata_1709127_74_PstIMspI_SNP	59.2
8151	Opata_2315795_PstIMseI_PA	59.2
8152	M6_100824_PstIMspI_PA	59.2
8153	Opata_3379425_87_PstIMspI_SNP	59.2
8154	Opata_4113625_32_PstIMspI_SNP	59.2
8155	M6_1506226_PstIMspI_PA	59.2
8156	Opata_2605029_PstIMspI_PA	59.2
8157	Opata_1220736_21_PstIMseI_SNP	59.2
8158	Opata_2022645_PstIMspI_PA	59.2
8159	Opata_2180747_82_PstIMspI_SNP	59.2
8160	Opata_1040087_25_PstIMspI_SNP	59.2
8161	M6_421541_PstIMspI_PA	59.2
8162	M6_1479552_PstIMspI_PA	59.2
8163	M6_3253896_PstIMspI_PA	59.2
8164	M6_2104301_PstIMseI_PA	59.2
8165	M6_1378980_PstIMseI_PA	59.2
8166	M6_2773054_PstIMspI_PA	59.2
8167	M6_1298528_PstIMspI_PA	59.2
8168	M6_1956159_PstIMspI_PA	59.2
8169	M6_3013698_PstIMspI_PA	59.2
8170	M6_2256425_PstIMspI_PA	59.2
8171	M6_1324996_PstIMspI_PA	59.2
8172	M6_2948822_PstIMseI_PA	59.2
8173	M6_1431603_PstIMseI_PA	59.2
8174	M6_3121341_PstIMseI_PA	59.2
8175	M6_572603_PstIMseI_PA	59.2
8176	M6_947050_PstIMspI_PA	59.2
8177	M6_1311751_PstIMspI_PA	59.2
8178	M6_986296_PstIMspI_PA	59.2
8179	M6_2482262_PstIMspI_PA	59.2
8180	M6_2945891_PstIMspI_PA	59.2
8181	M6_2571362_PstIMspI_PA	59.2
8182	M6_838051_PstIMspI_PA	59.2
8183	M6_1302942_PstIMspI_PA	59.2
8184	M6_1622718_PstIMspI_PA	59.2
8185	M6_3893510_PstIMseI_PA	59.2
8186	M6_468741_PstIMspI_PA	59.2
8187	M6_506302_PstIMspI_PA	59.2
8188	M6_76755_PstIMspI_PA	59.2
8189	M6_1625989_PstIMseI_PA	59.2
8190	M6_1617179_PstIMspI_PA	59.2
8191	M6_3352560_PstIMspI_PA	59.2
8192	M6_995602_PstIMspI_PA	59.2
8193	M6_1386904_PstIMspI_PA	59.2
8194	M6_2070081_PstIMspI_PA	59.2
8195	M6_3146334_PstIMspI_PA	59.2
8196	M6_1518229_PstIMspI_PA	59.2
8197	M6_753642_PstIMspI_PA	59.2
8198	M6_481735_PstIMspI_PA	59.2
8199	M6_378993_PstIMseI_PA	59.2
8200	M6_2610582_PstIMspI_PA	59.2
8201	M6_618154_PstIMseI_PA	59.2
8202	M6_949463_PstIMspI_PA	59.2
8203	M6_380379_PstIMspI_PA	59.2
8204	M6_565652_PstIMseI_PA	59.2
8205	M6_1846016_PstIMspI_PA	59.2
8206	M6_1883475_PstIMspI_PA	59.2
8207	M6_1262414_PstIMspI_PA	59.2
8208	M6_1294334_PstIMseI_PA	59.2
8209	M6_3650390_PstIMseI_PA	59.2
8210	D_GDRF1KQ01A0AOV_75	59.2
8211	Kukri_rep_c75975_144	59.2
8212	1062895	59.22
8213	1281618	59.22
8214	wsnp_Ex_c29666_38670435	59.47
8215	wsnp_Ku_c12022_19520410	59.47
8216	wsnp_Ku_c7229_12491877	59.47
8217	wsnp_BF428792D_Ta_1_3	59.47
8218	Excalibur_c15048_488	59.47
8219	RAC875_c45597_97	59.47
8220	Kukri_rep_c105822_804	59.47
8221	BobWhite_c16439_1102	59.47
8222	BobWhite_c16439_1143	59.47
8223	980586	59.51
8224	1075811	59.51
8225	1216042	59.51
8226	1237855	59.51
8227	2243710	59.51
8228	2244993	59.51
8229	2250659	59.51
8230	4909649	59.51
8231	1077153	59.55
8232	3959882	59.67
8233	978141	60.04
8234	1066273	60.04
8235	1079072	60.04
8236	1092769	60.04
8237	1204664	60.04
8238	1220180	60.04
8239	2243758	60.04
8240	2245541	60.04
8241	3020707	60.04
8242	wsnp_Ex_c6400_11123059	60.1
8243	wsnp_Ku_rep_c68228_67133195	60.1
8244	wsnp_Ex_c4817_8598511	60.1
8245	Opata_3873213_PstIMspI_PA	60.1
8246	Opata_2779241_PstIMspI_PA	60.1
8247	Opata_1847495_PstIMluI_PA	60.1
8248	Opata_3875064_53_PstIMspI_SNP	60.1
8249	Opata_2139189_PstIMspI_PA	60.1
8250	Opata_102655_9_PstIMseI_SNP	60.1
8251	Opata_961235_PstIMspI_PA	60.1
8252	Opata_1991335_57_PstIMspI_SNP	60.1
8253	Opata_1787220_18_PstIMspI_SNP	60.1
8254	Opata_144054_36_PstIMseI_SNP	60.1
8255	Opata_1476899_PstIMluI_PA	60.1
8256	Opata_1066684_PstIMseI_PA	60.1
8257	Opata_655011_PstIMspI_PA	60.1
8258	Opata_129054_22_PstIMseI_SNP	60.1
8259	Opata_922965_PstIMspI_PA	60.1
8260	Opata_1055761_PstIMspI_PA	60.1
8261	Opata_44670_30_PstIMspI_SNP	60.1
8262	Opata_210890_48_PstIMseI_SNP	60.1
8263	M6_2535508_PstIMspI_PA	60.1
8264	Opata_28655_29_PstIMseI_SNP	60.1
8265	Opata_49086_PstIMluI_PA	60.1
8266	Opata_86311_35_PstIMseI_SNP	60.1
8267	Opata_36611_90_PstIMseI_SNP	60.1
8268	Opata_108913_85_PstIMseI_SNP	60.1
8269	Opata_2086194_81_PstIMseI_SNP	60.1
8270	Opata_1787220_38_PstIMspI_SNP	60.1
8271	Opata_1632471_47_PstIMspI_SNP	60.1
8272	Opata_3928893_PstIMspI_PA	60.1
8273	Opata_2273869_PstIMspI_PA	60.1
8274	Opata_1124506_PstIMseI_PA	60.1
8275	Opata_953253_PstIMseI_PA	60.1
8276	Opata_130686_PstIMluI_PA	60.1
8277	Opata_2705660_PstIMluI_PA	60.1
8278	Opata_3453274_PstIMspI_PA	60.1
8279	Opata_87565_PstIMspI_PA	60.1
8280	M6_1369166_PstIMluI_PA	60.1
8281	Opata_3962817_PstIMseI_PA	60.1
8282	Opata_378828_PstIMseI_PA	60.1
8283	Opata_310475_PstIMseI_PA	60.1
8284	Opata_462157_PstIMseI_PA	60.1
8285	Opata_2676039_PstIMluI_PA	60.1
8286	Opata_1004258_PstIMspI_PA	60.1
8287	Opata_1993126_PstIMspI_PA	60.1
8288	Opata_26373_PstIMseI_PA	60.1
8289	Opata_2384581_PstIMspI_PA	60.1
8290	Opata_2372515_PstIMspI_PA	60.1
8291	Opata_333134_PstIMseI_PA	60.1
8292	Opata_2852345_PstIMspI_PA	60.1
8293	Opata_265417_PstIMseI_PA	60.1
8294	Opata_4318714_PstIMseI_PA	60.1
8295	Opata_3281656_PstIMseI_PA	60.1
8296	Opata_133538_PstIMseI_PA	60.1
8297	Opata_86994_PstIMseI_PA	60.1
8298	Opata_403023_PstIMseI_PA	60.1
8299	Opata_807342_PstIMseI_PA	60.1
8300	Opata_129723_PstIMseI_PA	60.1
8301	Opata_229694_PstIMseI_PA	60.1
8302	Opata_5171_PstIMseI_PA	60.1
8303	Opata_206566_PstIMseI_PA	60.1
8304	Opata_684072_PstIMspI_PA	60.1
8305	Opata_884776_PstIMspI_PA	60.1
8306	M6_1258716_PstIMspI_PA	60.1
8307	M6_1628912_PstIMseI_PA	60.1
8308	Opata_1336484_PstIMseI_PA	60.1
8309	M6_2918382_PstIMspI_PA	60.1
8310	M6_1118748_PstIMseI_PA	60.1
8311	M6_727291_PstIMseI_PA	60.1
8312	M6_3484218_PstIMspI_PA	60.1
8313	Opata_73255_PstIMseI_PA	60.1
8314	M6_470930_PstIMspI_PA	60.1
8315	M6_1509388_PstIMspI_PA	60.1
8316	M6_572521_PstIMseI_PA	60.1
8317	M6_1091573_PstIMseI_PA	60.1
8318	M6_1264673_PstIMspI_PA	60.1
8319	M6_782816_PstIMseI_PA	60.1
8320	Opata_525012_PstIMseI_PA	60.1
8321	M6_1641068_PstIMseI_PA	60.1
8322	M6_177482_PstIMspI_PA	60.1
8323	M6_746746_PstIMseI_PA	60.1
8324	M6_2083759_PstIMseI_PA	60.1
8325	M6_1005503_PstIMspI_PA	60.1
8326	M6_919773_PstIMseI_PA	60.1
8327	RAC875_rep_c69728_528	60.1
8328	D_contig31797_313	60.1
8329	Kukri_rep_c114322_506	60.1
8330	wsnp_BM140538D_Ta_2_1	60.16
8331	wsnp_Ku_c1016_2065367	60.16
8332	wsnp_Ex_c19364_28303089	60.16
8333	IAAV691	60.16
8334	BobWhite_c9564_587	60.16
8335	RAC875_c65419_206	60.16
8336	Tdurum_contig32621_437	60.16
8337	RAC875_c57_1178	60.16
8338	Kukri_c4790_1137	60.16
8339	BS00067757_51	60.16
8340	BS00067820_51	60.16
8341	BS00073230_51	60.16
8342	BS00081578_51	60.16
8343	BS00106937_51	60.16
8344	BobWhite_c11153_266	60.16
8345	Excalibur_c4303_184	60.16
8346	Excalibur_c4303_206	60.16
8347	GENE-0787_549	60.16
8348	GENE-0787_85	60.16
8349	IAAV3173	60.16
8350	Kukri_c1016_2269	60.16
8351	Kukri_c39227_310	60.16
8352	Kukri_c4790_1174	60.16
8353	Kukri_c65249_58	60.16
8354	RAC875_c45366_729	60.16
8355	BS00010514_51	60.16
8356	BS00011740_51	60.16
8357	BS00021923_51	60.16
8358	BS00022143_51	60.16
8359	BS00062865_51	60.16
8360	BS00063674_51	60.16
8361	BS00066932_51	60.16
8362	Excalibur_c6136_312	60.16
8363	IACX9380	60.16
8364	RAC875_rep_c116200_396	60.16
8365	BS00069899_51	60.16
8366	BS00073229_51	60.16
8367	CAP11_c784_408	60.16
8368	BobWhite_c20687_252	60.16
8369	D_contig73920_552	60.16
8370	Excalibur_c20175_370	60.16
8371	Excalibur_c28393_259	60.16
8372	BobWhite_c38886_451	60.16
8373	Ku_c22363_334	60.16
8374	Kukri_c16477_157	60.16
8375	Kukri_c16477_181	60.16
8376	BobWhite_c9564_154	60.16
8377	RAC875_c12221_834	60.16
8378	D_GDRF1KQ02JH49B_255	60.16
8379	Ra_c2033_337	60.16
8380	1259863	60.22
8381	1084143	60.3
8382	1132130	60.39
8383	4989406	60.45
8384	4990168	60.45
8385	3952291	60.81
8386	4260879	60.99
8387	7353480	60.99
8388	982471	61
8389	1091279	61.04
8390	1217970	61.1
8391	3022214	61.11
8392	1045751	61.17
8393	1047868	61.17
8394	1056299	61.17
8395	1057400	61.17
8396	1064883	61.17
8397	1090776	61.17
8398	1095805	61.17
8399	1108062	61.17
8400	1220247	61.17
8401	1715047	61.17
8402	2243868	61.17
8403	2253641	61.17
8404	1216465	61.3
8405	2277629	61.3
8406	6011854	61.3
8407	3026814	61.43
8408	1117896	61.49
8409	1109749	61.73
8410	1119268	61.98
8411	1085634	62.05
8412	1376694	62.05
8413	3020961	62.05
8414	3948231	62.05
8415	3956853	62.05
8416	4733763	62.05
8417	5332691	62.05
8418	5357324	62.05
8419	1233802	62.21
8420	1163216	62.39
8421	1070832	62.43
8422	1284789	62.43
8423	1308015	62.43
8424	2259343	62.43
8425	1069659	62.46
8426	1394260	62.47
8427	987378	62.53
8428	1109676	62.69
8429	2241888	62.69
8430	1865634	62.72
8431	1132446	62.86
8432	3935545	62.86
8433	3938033	62.86
8434	5324505	62.86
8435	1003939	62.86
8436	1044768	62.86
8437	1116206	62.86
8438	1119066	62.86
8439	1151486	62.86
8440	1212663	62.86
8441	1213583	62.86
8442	1218104	62.86
8443	1221080	62.86
8444	1339734	62.86
8445	2256289	62.86
8446	3034185	62.86
8447	3948892	62.86
8448	5325194	62.86
8449	5346324	62.86
8450	5411472	62.86
8451	5971228	62.86
8452	7317421	62.86
8453	7339485	62.86
8454	4992183	62.9
8455	1111023	62.98
8456	980370	63.01
8457	1019410	63.01
8458	1033714	63.01
8459	1092287	63.01
8460	1094853	63.01
8461	1103910	63.01
8462	1107455	63.01
8463	1128587	63.01
8464	1211856	63.01
8465	1239648	63.01
8466	2242914	63.01
8467	2244572	63.01
8468	2245345	63.01
8469	2246291	63.01
8470	2247160	63.01
8471	2251425	63.01
8472	2258539	63.01
8473	2289350	63.01
8474	3023060	63.01
8475	3024886	63.01
8476	3027894	63.01
8477	3943982	63.01
8478	3945470	63.01
8479	3957375	63.01
8480	3958221	63.01
8481	4004143	63.01
8482	5345848	63.01
8483	7352457	63.01
8484	3944417	63.32
8485	1053585	63.41
8486	1030477	63.57
8487	1104078	63.57
8488	1118727	63.57
8489	2245439	63.57
8490	3021423	63.57
8491	1700243	63.58
8492	2241551	63.58
8493	3026178	63.77
8494	1117959	64.02
8495	1088658	64.22
8496	1091787	64.22
8497	1099717	64.22
8498	1107061	64.22
8499	1148891	64.22
8500	1172052	64.22
8501	1210400	64.22
8502	1265393	64.22
8503	1265449	64.22
8504	1266987	64.22
8505	1665724	64.22
8506	1665869	64.22
8507	1669278	64.22
8508	1716118	64.22
8509	2243506	64.22
8510	2249614	64.22
8511	2254370	64.22
8512	3222334	64.22
8513	4394302	64.22
8514	4539893	64.22
8515	4664071	64.22
8516	977602	64.31
8517	4405750	64.47
8518	5573098	64.47
8519	7331091	64.47
8520	1099961	64.48
8521	1122588	64.51
8522	2244911	64.51
8523	2252452	64.51
8524	1088176	64.56
8525	5361352	64.69
8526	1086030	64.7
8527	989370	64.73
8528	1057322	64.73
8529	1107133	64.73
8530	2262159	64.73
8531	3020905	64.76
8532	1243023	64.8
8533	1254407	64.8
8534	2324643	64.8
8535	3024447	64.8
8536	1040740	64.81
8537	1089318	64.81
8538	1090190	64.81
8539	1093282	64.81
8540	1101095	64.81
8541	1202973	64.81
8542	1210872	64.81
8543	1297130	64.81
8544	2247053	64.81
8545	2251662	64.81
8546	2252679	64.81
8547	3024222	64.81
8548	3028377	64.81
8549	3222213	64.81
8550	3937564	64.81
8551	3939797	64.81
8552	4395124	64.81
8553	4910631	64.81
8554	5347188	64.81
8555	7172199	64.81
8556	984635	64.83
8557	1052831	64.83
8558	1099544	64.83
8559	3023894	64.83
8560	1142223	64.93
8561	1240183	64.93
8562	1254973	64.93
8563	1266246	64.93
8564	1267240	64.93
8565	1267815	64.93
8566	1270125	64.93
8567	1374330	64.93
8568	1375579	64.93
8569	1665823	64.93
8570	1670187	64.93
8571	1670630	64.93
8572	1705276	64.93
8573	1071946	65.14
8574	3954203	65.14
8575	979384	65.21
8576	1107346	65.21
8577	1107938	65.21
8578	1161965	65.21
8579	1202585	65.21
8580	1270013	65.21
8581	1285877	65.21
8582	2250173	65.21
8583	2296229	65.21
8584	2322339	65.21
8585	5573173	65.26
8586	1068236	65.33
8587	1104415	65.33
8588	1217288	65.33
8589	1233111	65.33
8590	1235514	65.33
8591	2257459	65.33
8592	979655	65.34
8593	990133	65.34
8594	993756	65.34
8595	997938	65.34
8596	999976	65.34
8597	1014436	65.34
8598	1036245	65.34
8599	1039425	65.34
8600	1045276	65.34
8601	1079426	65.34
8602	1087695	65.34
8603	1089798	65.34
8604	1093488	65.34
8605	1098522	65.34
8606	1100166	65.34
8607	1100572	65.34
8608	1100860	65.34
8609	1104803	65.34
8610	1106816	65.34
8611	1107449	65.34
8612	1107980	65.34
8613	1110179	65.34
8614	1115241	65.34
8615	1122497	65.34
8616	1150051	65.34
8617	1151188	65.34
8618	1154861	65.34
8619	1203706	65.34
8620	1204990	65.34
8621	1206637	65.34
8622	1207410	65.34
8623	1208427	65.34
8624	1213089	65.34
8625	1216684	65.34
8626	1217637	65.34
8627	1228690	65.34
8628	1237258	65.34
8629	1263216	65.34
8630	1263824	65.34
8631	1268050	65.34
8632	1394995	65.34
8633	1665930	65.34
8634	1669213	65.34
8635	1670933	65.34
8636	1671632	65.34
8637	1694617	65.34
8638	1699866	65.34
8639	1699869	65.34
8640	1863483	65.34
8641	2242687	65.34
8642	2243125	65.34
8643	2243144	65.34
8644	2245731	65.34
8645	2246033	65.34
8646	2246570	65.34
8647	2248193	65.34
8648	2248735	65.34
8649	2249588	65.34
8650	2252542	65.34
8651	2253465	65.34
8652	2255579	65.34
8653	2256469	65.34
8654	2257869	65.34
8655	2261451	65.34
8656	2266237	65.34
8657	2269063	65.34
8658	2289775	65.34
8659	2320318	65.34
8660	2338436	65.34
8661	2373323	65.34
8662	3020695	65.34
8663	3021670	65.34
8664	3023521	65.34
8665	3028472	65.34
8666	3028629	65.34
8667	3029463	65.34
8668	3222489	65.34
8669	4406327	65.34
8670	4909385	65.34
8671	7342869	65.34
8672	1266770	65.35
8673	1240691	65.41
8674	1094555	65.44
8675	1108051	65.44
8676	4329268	65.44
8677	3949661	65.56
8678	1134631	65.58
8679	1254568	65.58
8680	1281701	65.59
8681	3533630	65.59
8682	4991532	65.59
8683	1004435	65.7
8684	1122272	65.7
8685	4989285	65.76
8686	1282733	65.81
8687	989661	65.81
8688	1205890	65.83
8689	1206664	65.86
8690	2259797	65.86
8691	1241534	65.89
8692	2304389	65.95
8693	5332165	65.95
8694	RAC875_c52992_287	66.01
8695	1159962	66.05
8696	1217518	66.08
8697	1271584	66.11
8698	3534182	66.11
8699	3936747	66.11
8700	3958007	66.11
8701	4440328	66.11
8702	4538572	66.11
8703	374369	66.12
8704	665342	66.12
8705	734322	66.12
8706	980413	66.12
8707	991221	66.12
8708	1080971	66.12
8709	1126388	66.12
8710	1200738	66.12
8711	1101569	66.12
8712	1218839	66.12
8713	3024120	66.12
8714	5577213	66.12
8715	7353704	66.12
8716	1007328	66.19
8717	2242328	66.19
8718	3023210	66.19
8719	4003588	66.19
8720	4538815	66.19
8721	4664063	66.19
8722	1094805	66.19
8723	1107012	66.19
8724	1139282	66.19
8725	1386737	66.19
8726	2245960	66.19
8727	3533235	66.19
8728	4395874	66.19
8729	994431	66.2
8730	1008746	66.2
8731	1118982	66.2
8732	1137522	66.2
8733	1197226	66.2
8734	1217112	66.2
8735	1229757	66.2
8736	1267046	66.2
8737	1270267	66.2
8738	1282387	66.2
8739	1300191	66.2
8740	1370699	66.2
8741	1696840	66.2
8742	2321493	66.2
8743	3957800	66.2
8744	4539152	66.2
8745	4991389	66.2
8746	4992449	66.2
8747	4993916	66.2
8748	5347230	66.2
8749	7349870	66.2
8750	7353751	66.2
8751	1397418	66.25
8752	1098003	66.31
8753	1117701	66.31
8754	1125916	66.31
8755	4439921	66.31
8756	D_contig00087_156	66.32
8757	Excalibur_c11798_2274	66.32
8758	1105193	66.34
8759	1110694	66.34
8760	978421	66.34
8761	1031924	66.34
8762	1052465	66.34
8763	1116802	66.34
8764	1205849	66.34
8765	1207923	66.34
8766	1313558	66.34
8767	1398464	66.34
8768	1408081	66.34
8769	1696827	66.34
8770	2250261	66.34
8771	2251832	66.34
8772	3939167	66.34
8773	2255615	66.37
8774	977192	66.4
8775	982442	66.4
8776	1118136	66.4
8777	1256859	66.4
8778	wPt-5222	66.5
8779	984952	66.5
8780	1031662	66.5
8781	1073736	66.5
8782	1079783	66.5
8783	1103371	66.5
8784	1127517	66.5
8785	1665872	66.5
8786	1665884	66.5
8787	1669312	66.5
8788	1696259	66.5
8789	3222363	66.5
8790	Opata_1053567_67_PstIMseI_SNP	66.5
8791	Opata_2412486_64_PstIMspI_SNP	66.5
8792	Opata_41467_PstIMseI_PA	66.5
8793	Opata_440776_64_PstIMspI_SNP	66.5
8794	Opata_263612_76_PstIMseI_SNP	66.5
8795	Opata_4256147_PstIMspI_PA	66.5
8796	Opata_2495362_30_PstIMspI_SNP	66.5
8797	M6_1807263_PstIMspI_PA	66.5
8798	Opata_1064071_11_PstIMspI_SNP	66.5
8799	Opata_184626_17_PstIMseI_SNP	66.5
8800	Opata_1090792_54_PstIMseI_SNP	66.5
8801	M6_2811808_PstIMspI_PA	66.5
8802	M6_822141_PstIMspI_PA	66.5
8803	Opata_3869979_43_PstIMspI_SNP	66.5
8804	Opata_1979487_PstIMspI_PA	66.5
8805	Opata_1782637_57_PstIMspI_SNP	66.5
8806	Opata_1746993_46_PstIMspI_SNP	66.5
8807	Opata_3661782_PstIMspI_PA	66.5
8808	Opata_147602_37_PstIMseI_SNP	66.5
8809	Opata_608182_32_PstIMseI_SNP	66.5
8810	M6_318000_PstIMseI_PA	66.5
8811	Opata_2516208_PstIMspI_PA	66.5
8812	Opata_1765522_74_PstIMspI_SNP	66.5
8813	M6_1490830_PstIMspI_PA	66.5
8814	Opata_5903_47_PstIMluI_SNP	66.5
8815	Opata_3381698_87_PstIMspI_SNP	66.5
8816	Opata_2046020_67_PstIMspI_SNP	66.5
8817	Opata_15596_39_PstIMseI_SNP	66.5
8818	Opata_3126804_53_PstIMspI_SNP	66.5
8819	M6_2906316_PstIMspI_PA	66.5
8820	Opata_907050_14_PstIMseI_SNP	66.5
8821	Opata_38520_39_PstIMseI_SNP	66.5
8822	Opata_1053567_31_PstIMseI_SNP	66.5
8823	Opata_801117_PstIMspI_PA	66.5
8824	Opata_1090139_PstIMseI_PA	66.5
8825	Opata_78739_PstIMseI_PA	66.5
8826	Opata_489360_71_PstIMseI_SNP	66.5
8827	Opata_1088953_32_PstIMseI_SNP	66.5
8828	Opata_895848_55_PstIMspI_SNP	66.5
8829	Opata_521512_PstIMspI_PA	66.5
8830	Opata_107364_11_PstIMseI_SNP	66.5
8831	Opata_14111_37_PstIMspI_SNP	66.5
8832	M6_4006566_PstIMseI_PA	66.5
8833	Opata_493301_54_PstIMseI_SNP	66.5
8834	M6_1596381_PstIMspI_PA	66.5
8835	Opata_811098_34_PstIMseI_SNP	66.5
8836	Opata_210986_48_PstIMseI_SNP	66.5
8837	Opata_1104445_9_PstIMseI_SNP	66.5
8838	Opata_2150817_22_PstIMspI_SNP	66.5
8839	Opata_6160_PstIMseI_PA	66.5
8840	Opata_2284150_43_PstIMspI_SNP	66.5
8841	Opata_231453_PstIMseI_PA	66.5
8842	Opata_3633628_PstIMspI_PA	66.5
8843	Opata_715554_7_PstIMseI_SNP	66.5
8844	M6_426552_PstIMseI_PA	66.5
8845	M6_3157559_PstIMspI_PA	66.5
8846	Opata_1581106_77_PstIMspI_SNP	66.5
8847	Opata_693185_22_PstIMseI_SNP	66.5
8848	Opata_815775_11_PstIMspI_SNP	66.5
8849	Opata_739000_59_PstIMseI_SNP	66.5
8850	Opata_1611521_46_PstIMspI_SNP	66.5
8851	Opata_542085_46_PstIMseI_SNP	66.5
8852	M6_1116134_PstIMseI_PA	66.5
8853	Opata_794820_19_PstIMseI_SNP	66.5
8854	M6_2759792_PstIMseI_PA	66.5
8855	M6_759355_PstIMseI_PA	66.5
8856	Opata_293817_45_PstIMseI_SNP	66.5
8857	Opata_2133396_46_PstIMspI_SNP	66.5
8858	M6_602272_PstIMseI_PA	66.5
8859	Opata_2967394_76_PstIMspI_SNP	66.5
8860	M6_556163_PstIMspI_PA	66.5
8861	Opata_213753_PstIMspI_PA	66.5
8862	Opata_3389_57_PstIMseI_SNP	66.5
8863	M6_204298_PstIMseI_PA	66.5
8864	M6_54056_PstIMspI_PA	66.5
8865	Opata_1581106_33_PstIMspI_SNP	66.5
8866	Opata_1650629_56_PstIMspI_SNP	66.5
8867	Opata_1553425_25_PstIMspI_SNP	66.5
8868	Opata_123647_53_PstIMseI_SNP	66.5
8869	Opata_2556308_PstIMspI_PA	66.5
8870	Opata_1956263_52_PstIMspI_SNP	66.5
8871	Opata_415431_37_PstIMseI_SNP	66.5
8872	Opata_139161_76_PstIMseI_SNP	66.5
8873	M6_378966_PstIMspI_PA	66.5
8874	M6_219425_PstIMseI_PA	66.5
8875	Opata_714450_40_PstIMseI_SNP	66.5
8876	Opata_2359833_40_PstIMspI_SNP	66.5
8877	M6_413818_PstIMspI_PA	66.5
8878	Opata_2488013_72_PstIMspI_SNP	66.5
8879	Opata_3568437_PstIMspI_PA	66.5
8880	Opata_1581106_26_PstIMspI_SNP	66.5
8881	Opata_2175524_81_PstIMspI_SNP	66.5
8882	Opata_3082194_65_PstIMseI_SNP	66.5
8883	Opata_38138_17_PstIMseI_SNP	66.5
8884	M6_2382715_PstIMspI_PA	66.5
8885	Opata_14601_PstIMseI_PA	66.5
8886	Opata_661617_49_PstIMspI_SNP	66.5
8887	Opata_1620314_14_PstIMspI_SNP	66.5
8888	M6_189984_PstIMspI_PA	66.5
8889	Opata_4175038_PstIMspI_PA	66.5
8890	M6_659327_PstIMseI_PA	66.5
8891	M6_2596941_PstIMseI_PA	66.5
8892	Opata_61150_37_PstIMseI_SNP	66.5
8893	M6_952497_PstIMseI_PA	66.5
8894	Opata_1385609_64_PstIMspI_SNP	66.5
8895	Opata_2488013_15_PstIMspI_SNP	66.5
8896	M6_2768331_PstIMseI_PA	66.5
8897	Opata_877268_PstIMspI_PA	66.5
8898	M6_1413161_PstIMseI_PA	66.5
8899	M6_3515050_PstIMspI_PA	66.5
8900	Opata_2397019_21_PstIMspI_SNP	66.5
8901	Opata_811098_37_PstIMseI_SNP	66.5
8902	M6_599285_PstIMseI_PA	66.5
8903	Opata_339399_13_PstIMspI_SNP	66.5
8904	Opata_1849034_70_PstIMspI_SNP	66.5
8905	Opata_809545_PstIMseI_PA	66.5
8906	M6_1338507_PstIMspI_PA	66.5
8907	Opata_1198862_9_PstIMseI_SNP	66.5
8908	Opata_542085_51_PstIMseI_SNP	66.5
8909	Opata_1567234_6_PstIMspI_SNP	66.5
8910	M6_1494353_PstIMspI_PA	66.5
8911	Opata_2098958_16_PstIMspI_SNP	66.5
8912	Opata_815775_1_PstIMspI_SNP	66.5
8913	Opata_750162_37_PstIMspI_SNP	66.5
8914	Opata_3226946_67_PstIMspI_SNP	66.5
8915	Opata_939542_4_PstIMseI_SNP	66.5
8916	Opata_321850_55_PstIMseI_SNP	66.5
8917	Opata_2151001_PstIMspI_PA	66.5
8918	Opata_1298535_44_PstIMspI_SNP	66.5
8919	Opata_2129487_PstIMspI_PA	66.5
8920	Opata_3922220_26_PstIMseI_SNP	66.5
8921	Opata_2771757_84_PstIMspI_SNP	66.5
8922	M6_2314028_PstIMspI_PA	66.5
8923	Opata_18304_75_PstIMseI_SNP	66.5
8924	Opata_57042_84_PstIMseI_SNP	66.5
8925	Opata_1835614_51_PstIMspI_SNP	66.5
8926	Opata_542085_47_PstIMseI_SNP	66.5
8927	M6_1534175_PstIMspI_PA	66.5
8928	Opata_114829_55_PstIMseI_SNP	66.5
8929	Opata_636610_53_PstIMseI_SNP	66.5
8930	Opata_4163422_78_PstIMseI_SNP	66.5
8931	Opata_714450_53_PstIMseI_SNP	66.5
8932	Opata_1846170_29_PstIMseI_SNP	66.5
8933	Opata_1298535_65_PstIMspI_SNP	66.5
8934	Opata_3448620_12_PstIMspI_SNP	66.5
8935	Opata_3876601_PstIMseI_PA	66.5
8936	Opata_598475_82_PstIMseI_SNP	66.5
8937	Opata_867348_PstIMluI_PA	66.5
8938	Opata_670511_37_PstIMspI_SNP	66.5
8939	M6_3429311_PstIMspI_PA	66.5
8940	Opata_1943896_PstIMspI_PA	66.5
8941	M6_932912_PstIMspI_PA	66.5
8942	Opata_1819614_PstIMspI_PA	66.5
8943	Opata_102502_6_PstIMseI_SNP	66.5
8944	M6_1551449_PstIMspI_PA	66.5
8945	Opata_1233270_81_PstIMseI_SNP	66.5
8946	Opata_1064071_18_PstIMspI_SNP	66.5
8947	Opata_1298535_54_PstIMspI_SNP	66.5
8948	Opata_3670086_PstIMspI_PA	66.5
8949	Opata_837585_55_PstIMseI_SNP	66.5
8950	Opata_4016665_41_PstIMspI_SNP	66.5
8951	Opata_1288907_PstIMspI_PA	66.5
8952	Opata_321850_14_PstIMseI_SNP	66.5
8953	Opata_129403_26_PstIMseI_SNP	66.5
8954	Opata_418353_23_PstIMseI_SNP	66.5
8955	Opata_1560928_PstIMspI_PA	66.5
8956	Opata_422824_PstIMspI_PA	66.5
8957	M6_776356_PstIMspI_PA	66.5
8958	Opata_271767_44_PstIMseI_SNP	66.5
8959	Opata_3922220_27_PstIMseI_SNP	66.5
8960	Opata_529138_81_PstIMseI_SNP	66.5
8961	Opata_625708_54_PstIMseI_SNP	66.5
8962	Opata_3718388_41_PstIMspI_SNP	66.5
8963	Opata_533908_43_PstIMseI_SNP	66.5
8964	M6_603054_PstIMseI_PA	66.5
8965	Opata_1385609_10_PstIMspI_SNP	66.5
8966	Opata_391117_PstIMseI_PA	66.5
8967	Opata_128598_87_PstIMseI_SNP	66.5
8968	Opata_3519513_46_PstIMspI_SNP	66.5
8969	Opata_78441_88_PstIMseI_SNP	66.5
8970	Opata_1190719_77_PstIMseI_SNP	66.5
8971	Opata_576432_4_PstIMseI_SNP	66.5
8972	M6_2545750_PstIMseI_PA	66.5
8973	M6_344323_PstIMseI_PA	66.5
8974	Opata_1224717_PstIMspI_PA	66.5
8975	Opata_141427_81_PstIMseI_SNP	66.5
8976	Opata_330255_18_PstIMseI_SNP	66.5
8977	M6_329049_PstIMseI_PA	66.5
8978	Opata_418353_80_PstIMseI_SNP	66.5
8979	Opata_1148984_PstIMspI_PA	66.5
8980	Opata_285048_74_PstIMseI_SNP	66.5
8981	M6_536135_PstIMseI_PA	66.5
8982	Opata_2412486_10_PstIMspI_SNP	66.5
8983	Opata_533908_44_PstIMseI_SNP	66.5
8984	Opata_323426_53_PstIMspI_SNP	66.5
8985	Opata_3129080_PstIMspI_PA	66.5
8986	Opata_430150_9_PstIMspI_SNP	66.5
8987	M6_2511673_PstIMseI_PA	66.5
8988	Opata_2503129_PstIMspI_PA	66.5
8989	Opata_654877_PstIMspI_PA	66.5
8990	M6_718744_PstIMspI_PA	66.5
8991	M6_1338001_PstIMspI_PA	66.5
8992	M6_1345389_PstIMspI_PA	66.5
8993	M6_1667193_PstIMspI_PA	66.5
8994	M6_189834_PstIMseI_PA	66.5
8995	M6_3383959_PstIMspI_PA	66.5
8996	M6_2463938_PstIMspI_PA	66.5
8997	M6_3295399_PstIMspI_PA	66.5
8998	M6_184273_PstIMseI_PA	66.5
8999	Opata_1119767_87_PstIMseI_SNP	66.5
9000	Opata_2666452_PstIMspI_PA	66.5
9001	Opata_479_PstIMluI_PA	66.5
9002	Opata_1842474_PstIMspI_PA	66.5
9003	Opata_141919_PstIMseI_PA	66.5
9004	Opata_3158285_PstIMseI_PA	66.5
9005	Opata_2256896_PstIMseI_PA	66.5
9006	Opata_384912_PstIMseI_PA	66.5
9007	Opata_662802_PstIMseI_PA	66.5
9008	Opata_2972276_PstIMspI_PA	66.5
9009	Opata_230075_PstIMseI_PA	66.5
9010	Opata_1755893_PstIMseI_PA	66.5
9011	Opata_243253_PstIMseI_PA	66.5
9012	Opata_322078_PstIMseI_PA	66.5
9013	Opata_1510057_PstIMspI_PA	66.5
9014	Opata_624397_PstIMseI_PA	66.5
9015	Opata_535731_PstIMseI_PA	66.5
9016	Opata_2777246_PstIMseI_PA	66.5
9017	Opata_423416_PstIMseI_PA	66.5
9018	Opata_744940_PstIMseI_PA	66.5
9019	Opata_1056804_PstIMseI_PA	66.5
9020	Opata_959006_PstIMseI_PA	66.5
9021	Opata_2434237_PstIMspI_PA	66.5
9022	Opata_921384_PstIMseI_PA	66.5
9023	Opata_2841990_48_PstIMspI_SNP	66.5
9024	Opata_107614_PstIMspI_PA	66.5
9025	M6_672592_PstIMseI_PA	66.5
9026	M6_181685_PstIMseI_PA	66.5
9027	M6_2137665_PstIMspI_PA	66.5
9028	M6_2325899_PstIMseI_PA	66.5
9029	M6_347792_PstIMseI_PA	66.5
9030	M6_180066_PstIMspI_PA	66.5
9031	M6_2119516_PstIMspI_PA	66.5
9032	Opata_1626235_PstIMspI_PA	66.5
9033	M6_626044_PstIMseI_PA	66.5
9034	M6_427887_PstIMseI_PA	66.5
9035	Opata_2933798_PstIMspI_PA	66.5
9036	M6_2077974_PstIMspI_PA	66.5
9037	M6_3550170_PstIMspI_PA	66.5
9038	Opata_2399947_PstIMspI_PA	66.5
9039	M6_544020_PstIMseI_PA	66.5
9040	Opata_3700090_PstIMspI_PA	66.5
9041	M6_378068_PstIMseI_PA	66.5
9042	M6_120297_PstIMseI_PA	66.5
9043	M6_786012_PstIMspI_PA	66.5
9044	M6_3749655_PstIMseI_PA	66.5
9045	M6_970260_PstIMseI_PA	66.5
9046	Opata_1011947_PstIMspI_PA	66.5
9047	Opata_464102_78_PstIMseI_SNP	66.5
9048	Opata_270623_PstIMspI_PA	66.5
9049	Opata_470566_PstIMseI_PA	66.5
9050	Opata_3135001_PstIMspI_PA	66.5
9051	Opata_1913666_PstIMspI_PA	66.5
9052	Opata_1456211_PstIMspI_PA	66.5
9053	Opata_672824_PstIMspI_PA	66.5
9054	Opata_202487_PstIMspI_PA	66.5
9055	Opata_1648662_PstIMspI_PA	66.5
9056	Opata_1588670_PstIMspI_PA	66.5
9057	Opata_3742920_PstIMspI_PA	66.5
9058	Opata_3375349_PstIMspI_PA	66.5
9059	Opata_464102_5_PstIMseI_SNP	66.5
9060	Opata_860194_PstIMspI_PA	66.5
9061	Opata_2613091_PstIMspI_PA	66.5
9062	Opata_1582655_PstIMspI_PA	66.5
9063	Opata_2624493_PstIMspI_PA	66.5
9064	Opata_238956_PstIMseI_PA	66.5
9065	Opata_262063_PstIMseI_PA	66.5
9066	Opata_657313_PstIMseI_PA	66.5
9067	Opata_481556_62_PstIMseI_SNP	66.5
9068	Opata_3799212_9_PstIMspI_SNP	66.5
9069	Opata_121485_PstIMspI_PA	66.5
9070	Opata_2681169_PstIMspI_PA	66.5
9071	Opata_3724590_PstIMspI_PA	66.5
9072	Opata_2233335_PstIMseI_PA	66.5
9073	Opata_3640973_PstIMspI_PA	66.5
9074	Opata_3045263_PstIMspI_PA	66.5
9075	Opata_1602480_71_PstIMseI_SNP	66.5
9076	Opata_1642351_PstIMspI_PA	66.5
9077	Opata_3222466_PstIMspI_PA	66.5
9078	Opata_3209800_PstIMspI_PA	66.5
9079	Opata_1082752_PstIMseI_PA	66.5
9080	Opata_1290369_PstIMseI_PA	66.5
9081	Opata_1045320_PstIMseI_PA	66.5
9082	Opata_602679_PstIMseI_PA	66.5
9083	Opata_172431_PstIMspI_PA	66.5
9084	Opata_592363_PstIMspI_PA	66.5
9085	Opata_92028_PstIMspI_PA	66.5
9086	Opata_1122705_PstIMspI_PA	66.5
9087	Opata_79120_PstIMseI_PA	66.5
9088	Opata_3172522_PstIMspI_PA	66.5
9089	Opata_198720_PstIMseI_PA	66.5
9090	Opata_1711044_PstIMspI_PA	66.5
9091	Opata_1993229_PstIMseI_PA	66.5
9092	Opata_1108940_PstIMseI_PA	66.5
9093	Opata_748069_PstIMspI_PA	66.5
9094	Opata_2966890_PstIMspI_PA	66.5
9095	Opata_302600_PstIMseI_PA	66.5
9096	Opata_236880_PstIMspI_PA	66.5
9097	Opata_524011_PstIMseI_PA	66.5
9098	Opata_561777_PstIMspI_PA	66.5
9099	Opata_853667_PstIMspI_PA	66.5
9100	Opata_159959_PstIMseI_PA	66.5
9101	Opata_1059217_PstIMspI_PA	66.5
9102	Opata_269050_PstIMspI_PA	66.5
9103	Opata_93810_PstIMspI_PA	66.5
9104	Opata_2411877_PstIMspI_PA	66.5
9105	Opata_1834276_39_PstIMspI_SNP	66.5
9106	Opata_127031_PstIMluI_PA	66.5
9107	Opata_2464934_PstIMseI_PA	66.5
9108	Opata_1965487_PstIMseI_PA	66.5
9109	Opata_693839_PstIMseI_PA	66.5
9110	Opata_1613650_PstIMspI_PA	66.5
9111	Opata_807019_PstIMspI_PA	66.5
9112	Opata_2671916_PstIMspI_PA	66.5
9113	Opata_2975896_PstIMspI_PA	66.5
9114	Opata_497868_64_PstIMseI_SNP	66.5
9115	Opata_1167367_PstIMspI_PA	66.5
9116	Opata_3492938_PstIMspI_PA	66.5
9117	Opata_294256_PstIMseI_PA	66.5
9118	Opata_1792046_PstIMspI_PA	66.5
9119	Opata_1737837_PstIMspI_PA	66.5
9120	Opata_3270050_PstIMseI_PA	66.5
9121	Opata_316383_PstIMseI_PA	66.5
9122	Opata_3473983_PstIMspI_PA	66.5
9123	Opata_1800330_PstIMspI_PA	66.5
9124	Opata_225935_PstIMseI_PA	66.5
9125	Opata_2557467_PstIMspI_PA	66.5
9126	Opata_45933_PstIMseI_PA	66.5
9127	Opata_483277_27_PstIMspI_SNP	66.5
9128	Opata_31064_PstIMseI_PA	66.5
9129	Opata_32030_PstIMseI_PA	66.5
9130	Opata_3593691_PstIMseI_PA	66.5
9131	Opata_3171728_PstIMspI_PA	66.5
9132	Opata_4141242_PstIMspI_PA	66.5
9133	Opata_361163_PstIMseI_PA	66.5
9134	Opata_16329_PstIMseI_PA	66.5
9135	Opata_3607940_PstIMspI_PA	66.5
9136	Opata_267508_11_PstIMspI_SNP	66.5
9137	Opata_277197_PstIMseI_PA	66.5
9138	Opata_1190914_PstIMseI_PA	66.5
9139	Opata_1647826_PstIMseI_PA	66.5
9140	Opata_686444_PstIMseI_PA	66.5
9141	Opata_2399226_PstIMseI_PA	66.5
9142	Opata_2472757_PstIMspI_PA	66.5
9143	Opata_1642056_PstIMspI_PA	66.5
9144	Opata_3447226_PstIMspI_PA	66.5
9145	Opata_221325_PstIMseI_PA	66.5
9146	Opata_3801528_PstIMseI_PA	66.5
9147	Opata_257628_PstIMspI_PA	66.5
9148	Opata_2435527_PstIMspI_PA	66.5
9149	Opata_186539_PstIMseI_PA	66.5
9150	Opata_631236_PstIMseI_PA	66.5
9151	Opata_35172_PstIMseI_PA	66.5
9152	Opata_122918_PstIMspI_PA	66.5
9153	Opata_2085523_PstIMspI_PA	66.5
9154	Opata_2591289_PstIMspI_PA	66.5
9155	M6_3229946_PstIMspI_PA	66.5
9156	Opata_1091293_29_PstIMseI_SNP	66.5
9157	Opata_1608035_PstIMspI_PA	66.5
9158	Opata_621502_PstIMseI_PA	66.5
9159	Opata_354162_PstIMspI_PA	66.5
9160	Opata_2473579_PstIMspI_PA	66.5
9161	Opata_525802_PstIMseI_PA	66.5
9162	Opata_4229716_PstIMseI_PA	66.5
9163	Opata_1930264_PstIMspI_PA	66.5
9164	Opata_90985_PstIMseI_PA	66.5
9165	Opata_586829_PstIMseI_PA	66.5
9166	Opata_261294_PstIMseI_PA	66.5
9167	Opata_2978719_PstIMspI_PA	66.5
9168	Opata_813797_PstIMseI_PA	66.5
9169	Opata_617487_43_PstIMseI_SNP	66.5
9170	Opata_641441_PstIMspI_PA	66.5
9171	Opata_236894_PstIMseI_PA	66.5
9172	Opata_3869673_63_PstIMspI_SNP	66.5
9173	Opata_893115_PstIMspI_PA	66.5
9174	Opata_1098009_69_PstIMspI_SNP	66.5
9175	Opata_357542_PstIMseI_PA	66.5
9176	Opata_1799867_PstIMspI_PA	66.5
9177	Opata_95364_PstIMseI_PA	66.5
9178	Opata_416831_58_PstIMseI_SNP	66.5
9179	Opata_545018_PstIMspI_PA	66.5
9180	Opata_3611347_PstIMspI_PA	66.5
9181	Opata_116198_PstIMseI_PA	66.5
9182	Opata_1892113_PstIMspI_PA	66.5
9183	Opata_156293_PstIMseI_PA	66.5
9184	Opata_273390_PstIMseI_PA	66.5
9185	Opata_3166748_PstIMspI_PA	66.5
9186	Opata_452425_PstIMseI_PA	66.5
9187	Opata_859113_PstIMseI_PA	66.5
9188	Opata_594996_PstIMseI_PA	66.5
9189	Opata_1739091_PstIMspI_PA	66.5
9190	Opata_1667307_PstIMspI_PA	66.5
9191	Opata_3740559_PstIMspI_PA	66.5
9192	Opata_258976_PstIMseI_PA	66.5
9193	Opata_1785903_PstIMspI_PA	66.5
9194	Opata_1825067_PstIMspI_PA	66.5
9195	Opata_235843_PstIMseI_PA	66.5
9196	Opata_238655_PstIMseI_PA	66.5
9197	Opata_91425_PstIMseI_PA	66.5
9198	Opata_3616883_PstIMspI_PA	66.5
9199	Opata_212704_PstIMseI_PA	66.5
9200	Opata_1924156_PstIMspI_PA	66.5
9201	Opata_56246_PstIMspI_PA	66.5
9202	Opata_3721351_PstIMspI_PA	66.5
9203	Opata_242335_PstIMseI_PA	66.5
9204	Opata_2218359_PstIMseI_PA	66.5
9205	Opata_2698957_PstIMseI_PA	66.5
9206	Opata_1918040_PstIMspI_PA	66.5
9207	Opata_1312953_PstIMspI_PA	66.5
9208	Opata_507304_PstIMseI_PA	66.5
9209	Opata_298356_PstIMspI_PA	66.5
9210	Opata_278682_PstIMseI_PA	66.5
9211	Opata_766712_47_PstIMspI_SNP	66.5
9212	Opata_13949_PstIMseI_PA	66.5
9213	Opata_1445843_PstIMspI_PA	66.5
9214	Opata_580689_27_PstIMspI_SNP	66.5
9215	Opata_269344_PstIMseI_PA	66.5
9216	Opata_3506952_PstIMspI_PA	66.5
9217	Opata_3583159_PstIMspI_PA	66.5
9218	Opata_821676_PstIMseI_PA	66.5
9219	Opata_1679384_PstIMspI_PA	66.5
9220	Opata_158847_PstIMseI_PA	66.5
9221	Opata_2068451_PstIMspI_PA	66.5
9222	M6_447429_PstIMspI_PA	66.5
9223	Opata_3269562_PstIMspI_PA	66.5
9224	Opata_2736817_PstIMspI_PA	66.5
9225	Opata_371602_PstIMseI_PA	66.5
9226	Opata_3001525_PstIMspI_PA	66.5
9227	Opata_3496817_PstIMspI_PA	66.5
9228	Opata_1309154_PstIMseI_PA	66.5
9229	Opata_40597_PstIMseI_PA	66.5
9230	Opata_459595_PstIMseI_PA	66.5
9231	Opata_1241846_PstIMspI_PA	66.5
9232	Opata_467772_PstIMspI_PA	66.5
9233	Opata_391005_PstIMspI_PA	66.5
9234	Opata_416831_63_PstIMseI_SNP	66.5
9235	Opata_3049370_PstIMspI_PA	66.5
9236	M6_994716_PstIMseI_PA	66.5
9237	Opata_231501_PstIMseI_PA	66.5
9238	Opata_754548_PstIMseI_PA	66.5
9239	M6_3213224_PstIMspI_PA	66.5
9240	Opata_1972205_80_PstIMspI_SNP	66.5
9241	Opata_2465197_PstIMspI_PA	66.5
9242	Opata_2614703_PstIMspI_PA	66.5
9243	Opata_3994898_PstIMspI_PA	66.5
9244	Opata_3732905_PstIMspI_PA	66.5
9245	Opata_3248921_PstIMspI_PA	66.5
9246	Opata_3086129_PstIMspI_PA	66.5
9247	Opata_385338_PstIMseI_PA	66.5
9248	Opata_2369987_PstIMspI_PA	66.5
9249	Opata_2443195_85_PstIMspI_SNP	66.5
9250	Opata_710127_10_PstIMspI_SNP	66.5
9251	Opata_224869_PstIMspI_PA	66.5
9252	Opata_2511811_PstIMspI_PA	66.5
9253	Opata_1698088_78_PstIMspI_SNP	66.5
9254	Opata_954006_PstIMseI_PA	66.5
9255	Opata_2399273_85_PstIMspI_SNP	66.5
9256	Opata_2091556_86_PstIMspI_SNP	66.5
9257	Opata_629428_PstIMspI_PA	66.5
9258	Opata_436638_PstIMspI_PA	66.5
9259	Opata_2971014_PstIMspI_PA	66.5
9260	Opata_3913158_PstIMspI_PA	66.5
9261	Opata_1478469_PstIMspI_PA	66.5
9262	Opata_4133781_PstIMspI_PA	66.5
9263	Opata_2807009_79_PstIMspI_SNP	66.5
9264	Opata_2354010_63_PstIMspI_SNP	66.5
9265	Opata_1759580_50_PstIMseI_SNP	66.5
9266	Opata_4076886_PstIMspI_PA	66.5
9267	Opata_3742599_19_PstIMspI_SNP	66.5
9268	Opata_3869983_7_PstIMspI_SNP	66.5
9269	Opata_174970_PstIMseI_PA	66.5
9270	Opata_3010458_PstIMspI_PA	66.5
9271	M6_46294_PstIMseI_PA	66.5
9272	M6_2660295_PstIMspI_PA	66.5
9273	M6_1856494_PstIMspI_PA	66.5
9274	M6_1085511_PstIMseI_PA	66.5
9275	M6_1844808_PstIMspI_PA	66.5
9276	M6_1524308_PstIMspI_PA	66.5
9277	M6_731366_PstIMspI_PA	66.5
9278	M6_182527_PstIMseI_PA	66.5
9279	M6_213421_PstIMseI_PA	66.5
9280	M6_1846290_PstIMseI_PA	66.5
9281	M6_1883428_PstIMluI_PA	66.5
9282	M6_38584_PstIMseI_PA	66.5
9283	M6_1574337_PstIMspI_PA	66.5
9284	Opata_1956979_PstIMspI_PA	66.5
9285	Opata_667001_PstIMseI_PA	66.5
9286	Opata_2202317_PstIMspI_PA	66.5
9287	Opata_1681112_PstIMspI_PA	66.5
9288	Opata_2902760_PstIMspI_PA	66.5
9289	M6_552387_PstIMspI_PA	66.5
9290	Opata_1199969_PstIMseI_PA	66.5
9291	Opata_3319828_PstIMspI_PA	66.5
9292	M6_843993_PstIMseI_PA	66.5
9293	M6_1287631_PstIMseI_PA	66.5
9294	Opata_153006_PstIMseI_PA	66.5
9295	M6_392694_PstIMseI_PA	66.5
9296	Opata_3851939_PstIMspI_PA	66.5
9297	Opata_1431941_PstIMspI_PA	66.5
9298	M6_2629401_PstIMspI_PA	66.5
9299	M6_1192695_PstIMseI_PA	66.5
9300	M6_625362_PstIMspI_PA	66.5
9301	Opata_3508988_PstIMspI_PA	66.5
9302	Opata_2824314_PstIMspI_PA	66.5
9303	M6_791911_PstIMspI_PA	66.5
9304	M6_1955622_PstIMseI_PA	66.5
9305	Opata_335260_PstIMseI_PA	66.5
9306	M6_1453913_PstIMspI_PA	66.5
9307	Opata_3736226_PstIMspI_PA	66.5
9308	Opata_852461_PstIMspI_PA	66.5
9309	M6_1902365_PstIMspI_PA	66.5
9310	M6_38756_PstIMspI_PA	66.5
9311	Opata_3000782_PstIMspI_PA	66.5
9312	Opata_2437079_PstIMspI_PA	66.5
9313	M6_866893_PstIMspI_PA	66.5
9314	Opata_239640_PstIMspI_PA	66.5
9315	Opata_755015_57_PstIMspI_SNP	66.5
9316	Opata_3325567_PstIMspI_PA	66.5
9317	M6_555195_PstIMluI_PA	66.5
9318	Opata_1555407_37_PstIMspI_SNP	66.5
9319	Opata_3909786_PstIMspI_PA	66.5
9320	M6_703690_PstIMseI_PA	66.5
9321	Opata_2652494_PstIMseI_PA	66.5
9322	M6_1792613_PstIMspI_PA	66.5
9323	M6_2219676_PstIMspI_PA	66.5
9324	Opata_1080868_50_PstIMspI_SNP	66.5
9325	M6_2304378_PstIMspI_PA	66.5
9326	Opata_2049440_PstIMspI_PA	66.5
9327	M6_1021907_PstIMluI_PA	66.5
9328	M6_322861_PstIMseI_PA	66.5
9329	M6_1225804_PstIMseI_PA	66.5
9330	Opata_1665109_PstIMspI_PA	66.5
9331	Opata_1568255_PstIMspI_PA	66.5
9332	M6_3531538_PstIMspI_PA	66.5
9333	Opata_3705399_PstIMspI_PA	66.5
9334	M6_1905862_PstIMseI_PA	66.5
9335	M6_2678909_PstIMluI_PA	66.5
9336	Opata_2381208_PstIMspI_PA	66.5
9337	M6_2091375_PstIMspI_PA	66.5
9338	M6_3220973_PstIMspI_PA	66.5
9339	M6_1236273_PstIMseI_PA	66.5
9340	Opata_1816697_PstIMspI_PA	66.5
9341	M6_1232962_PstIMspI_PA	66.5
9342	Opata_1017151_PstIMseI_PA	66.5
9343	M6_2126642_PstIMspI_PA	66.5
9344	M6_1665969_PstIMspI_PA	66.5
9345	M6_2283755_PstIMseI_PA	66.5
9346	M6_1248008_PstIMspI_PA	66.5
9347	Opata_4267444_PstIMspI_PA	66.5
9348	M6_3416671_PstIMspI_PA	66.5
9349	M6_732922_PstIMspI_PA	66.5
9350	M6_376003_PstIMspI_PA	66.5
9351	M6_734600_PstIMseI_PA	66.5
9352	Opata_1075281_PstIMspI_PA	66.5
9353	M6_1609387_PstIMspI_PA	66.5
9354	M6_862565_PstIMspI_PA	66.5
9355	M6_3113086_PstIMspI_PA	66.5
9356	Opata_2054414_PstIMseI_PA	66.5
9357	Opata_1080868_61_PstIMspI_SNP	66.5
9358	M6_2328786_PstIMspI_PA	66.5
9359	Opata_1682324_PstIMspI_PA	66.5
9360	Opata_2280587_PstIMspI_PA	66.5
9361	M6_1710483_PstIMseI_PA	66.5
9362	M6_412519_PstIMseI_PA	66.5
9363	M6_2253870_PstIMluI_PA	66.5
9364	Opata_312995_PstIMspI_PA	66.5
9365	M6_1630716_PstIMspI_PA	66.5
9366	M6_2556508_PstIMspI_PA	66.5
9367	M6_1395972_PstIMseI_PA	66.5
9368	M6_739343_PstIMspI_PA	66.5
9369	M6_2990526_PstIMspI_PA	66.5
9370	M6_1271001_PstIMspI_PA	66.5
9371	Opata_1995382_PstIMspI_PA	66.5
9372	M6_1594298_PstIMspI_PA	66.5
9373	M6_1947071_PstIMseI_PA	66.5
9374	Opata_1289448_PstIMspI_PA	66.5
9375	Opata_1152909_PstIMspI_PA	66.5
9376	Opata_2942199_PstIMspI_PA	66.5
9377	M6_2462832_PstIMspI_PA	66.5
9378	Opata_3734574_PstIMspI_PA	66.5
9379	M6_633197_PstIMspI_PA	66.5
9380	Opata_297872_PstIMspI_PA	66.5
9381	M6_393825_PstIMseI_PA	66.5
9382	M6_3350941_PstIMseI_PA	66.5
9383	Opata_701524_PstIMspI_PA	66.5
9384	M6_563938_PstIMseI_PA	66.5
9385	Opata_334298_PstIMspI_PA	66.5
9386	M6_1003400_PstIMspI_PA	66.5
9387	M6_118198_PstIMspI_PA	66.5
9388	M6_1408204_PstIMspI_PA	66.5
9389	Opata_1342209_PstIMspI_PA	66.5
9390	M6_2479537_PstIMspI_PA	66.5
9391	Opata_2045737_PstIMspI_PA	66.5
9392	Opata_1379374_PstIMspI_PA	66.5
9393	M6_3213054_PstIMspI_PA	66.5
9394	Opata_645039_PstIMseI_PA	66.5
9395	M6_2191259_PstIMspI_PA	66.5
9396	M6_757267_PstIMspI_PA	66.5
9397	Opata_1347072_3_PstIMspI_SNP	66.5
9398	M6_394935_PstIMspI_PA	66.5
9399	Opata_981435_21_PstIMspI_SNP	66.5
9400	Opata_1779526_PstIMspI_PA	66.5
9401	Opata_324167_62_PstIMspI_SNP	66.5
9402	M6_2215289_PstIMspI_PA	66.5
9403	Opata_779696_PstIMseI_PA	66.5
9404	M6_2629170_PstIMspI_PA	66.5
9405	Opata_4115570_PstIMseI_PA	66.5
9406	M6_409406_PstIMspI_PA	66.5
9407	M6_163619_PstIMspI_PA	66.5
9408	M6_3316421_PstIMseI_PA	66.5
9409	M6_853171_PstIMseI_PA	66.5
9410	M6_1427751_PstIMseI_PA	66.5
9411	M6_934129_PstIMspI_PA	66.5
9412	M6_1821793_PstIMseI_PA	66.5
9413	M6_1673560_PstIMseI_PA	66.5
9414	M6_2864974_PstIMspI_PA	66.5
9415	M6_3102935_PstIMspI_PA	66.5
9416	Opata_2813742_PstIMspI_PA	66.5
9417	M6_3218213_PstIMseI_PA	66.5
9418	M6_1051116_PstIMspI_PA	66.5
9419	M6_530230_PstIMspI_PA	66.5
9420	Opata_298575_PstIMspI_PA	66.5
9421	Opata_4187051_PstIMspI_PA	66.5
9422	Opata_1085897_PstIMspI_PA	66.5
9423	Opata_2898254_PstIMseI_PA	66.5
9424	Opata_235655_PstIMspI_PA	66.5
9425	M6_193212_PstIMseI_PA	66.5
9426	M6_99498_PstIMseI_PA	66.5
9427	M6_112923_PstIMseI_PA	66.5
9428	Opata_1113293_38_PstIMspI_SNP	66.5
9429	Opata_1866565_PstIMspI_PA	66.5
9430	M6_477416_PstIMspI_PA	66.5
9431	M6_45802_PstIMseI_PA	66.5
9432	M6_1262688_PstIMspI_PA	66.5
9433	Opata_340029_PstIMspI_PA	66.5
9434	Opata_257842_PstIMspI_PA	66.5
9435	M6_1290684_PstIMspI_PA	66.5
9436	Opata_888917_12_PstIMspI_SNP	66.5
9437	Opata_312785_56_PstIMspI_SNP	66.5
9438	M6_304876_PstIMseI_PA	66.5
9439	M6_828409_PstIMspI_PA	66.5
9440	M6_1849303_PstIMspI_PA	66.5
9441	M6_260977_PstIMseI_PA	66.5
9442	Opata_210770_PstIMspI_PA	66.5
9443	Opata_2399273_86_PstIMspI_SNP	66.5
9444	M6_6887_PstIMseI_PA	66.5
9445	M6_2963304_PstIMspI_PA	66.5
9446	M6_975009_PstIMspI_PA	66.5
9447	Opata_1717047_PstIMspI_PA	66.5
9448	M6_2280665_PstIMspI_PA	66.5
9449	Opata_1186095_PstIMspI_PA	66.5
9450	M6_2574830_PstIMspI_PA	66.5
9451	M6_659448_PstIMspI_PA	66.5
9452	M6_182729_PstIMspI_PA	66.5
9453	M6_1084778_PstIMspI_PA	66.5
9454	Opata_84588_PstIMseI_PA	66.5
9455	M6_1054330_PstIMspI_PA	66.5
9456	M6_653906_PstIMseI_PA	66.5
9457	M6_550164_PstIMseI_PA	66.5
9458	M6_16354_PstIMseI_PA	66.5
9459	M6_3110998_PstIMspI_PA	66.5
9460	M6_942770_PstIMspI_PA	66.5
9461	M6_2463818_PstIMseI_PA	66.5
9462	M6_154588_PstIMseI_PA	66.5
9463	M6_2260044_PstIMspI_PA	66.5
9464	M6_3237838_PstIMseI_PA	66.5
9465	M6_3562565_PstIMspI_PA	66.5
9466	M6_3272617_PstIMseI_PA	66.5
9467	M6_1669077_PstIMseI_PA	66.5
9468	M6_64931_PstIMluI_PA	66.5
9469	M6_13026_PstIMseI_PA	66.5
9470	M6_1661639_PstIMseI_PA	66.5
9471	M6_1130182_PstIMseI_PA	66.5
9472	M6_375288_PstIMseI_PA	66.5
9473	M6_2468993_PstIMluI_PA	66.5
9474	M6_1521053_PstIMluI_PA	66.5
9475	M6_423569_PstIMseI_PA	66.5
9476	M6_1583404_PstIMseI_PA	66.5
9477	M6_1288017_PstIMspI_PA	66.5
9478	M6_11308_PstIMspI_PA	66.5
9479	M6_564750_PstIMspI_PA	66.5
9480	M6_2738172_PstIMseI_PA	66.5
9481	M6_3383332_PstIMspI_PA	66.5
9482	M6_2043847_PstIMseI_PA	66.5
9483	M6_565682_PstIMspI_PA	66.5
9484	M6_782189_PstIMspI_PA	66.5
9485	M6_2043756_PstIMspI_PA	66.5
9486	M6_228586_PstIMseI_PA	66.5
9487	M6_263216_PstIMseI_PA	66.5
9488	M6_103218_PstIMluI_PA	66.5
9489	M6_859370_PstIMspI_PA	66.5
9490	M6_2715717_PstIMluI_PA	66.5
9491	M6_324703_PstIMseI_PA	66.5
9492	M6_669578_PstIMspI_PA	66.5
9493	M6_38165_PstIMseI_PA	66.5
9494	M6_1268893_PstIMseI_PA	66.5
9495	M6_739684_PstIMspI_PA	66.5
9496	M6_1615740_PstIMluI_PA	66.5
9497	M6_1435803_PstIMspI_PA	66.5
9498	M6_29546_PstIMseI_PA	66.5
9499	M6_162761_PstIMseI_PA	66.5
9500	M6_88991_PstIMseI_PA	66.5
9501	M6_315279_PstIMseI_PA	66.5
9502	M6_1410183_PstIMseI_PA	66.5
9503	M6_1198114_PstIMseI_PA	66.5
9504	M6_280343_PstIMspI_PA	66.5
9505	M6_332435_PstIMseI_PA	66.5
9506	M6_314559_PstIMspI_PA	66.5
9507	M6_1429161_PstIMseI_PA	66.5
9508	M6_471566_PstIMseI_PA	66.5
9509	M6_1047016_PstIMseI_PA	66.5
9510	M6_361498_PstIMseI_PA	66.5
9511	M6_2099842_PstIMspI_PA	66.5
9512	M6_164805_PstIMseI_PA	66.5
9513	M6_955422_PstIMseI_PA	66.5
9514	M6_1136713_PstIMspI_PA	66.5
9515	M6_860388_PstIMseI_PA	66.5
9516	M6_253503_PstIMseI_PA	66.5
9517	M6_2656661_PstIMluI_PA	66.5
9518	M6_209540_PstIMseI_PA	66.5
9519	M6_728687_PstIMseI_PA	66.5
9520	M6_984046_PstIMseI_PA	66.5
9521	M6_2103880_PstIMspI_PA	66.5
9522	M6_453023_PstIMseI_PA	66.5
9523	M6_399083_PstIMseI_PA	66.5
9524	M6_953065_PstIMspI_PA	66.5
9525	M6_9988_PstIMluI_PA	66.5
9526	M6_104273_PstIMseI_PA	66.5
9527	M6_1222035_PstIMseI_PA	66.5
9528	M6_86902_PstIMluI_PA	66.5
9529	M6_1550238_PstIMluI_PA	66.5
9530	M6_90048_PstIMseI_PA	66.5
9531	M6_3492653_PstIMspI_PA	66.5
9532	M6_2774340_PstIMspI_PA	66.5
9533	Opata_2705619_PstIMseI_PA	66.5
9534	M6_349382_PstIMluI_PA	66.5
9535	M6_1339542_PstIMspI_PA	66.5
9536	M6_575077_PstIMspI_PA	66.5
9537	M6_2082108_PstIMseI_PA	66.5
9538	M6_971102_PstIMluI_PA	66.5
9539	M6_2846354_PstIMspI_PA	66.5
9540	M6_161557_PstIMseI_PA	66.5
9541	M6_2831951_PstIMspI_PA	66.5
9542	Opata_729101_PstIMseI_PA	66.5
9543	M6_1082471_PstIMseI_PA	66.5
9544	M6_323639_PstIMspI_PA	66.5
9545	M6_2459100_PstIMspI_PA	66.5
9546	M6_416514_PstIMseI_PA	66.5
9547	M6_1318369_PstIMseI_PA	66.5
9548	M6_392383_PstIMseI_PA	66.5
9549	M6_2273948_PstIMspI_PA	66.5
9550	Opata_1322692_PstIMseI_PA	66.5
9551	Opata_2830344_PstIMseI_PA	66.5
9552	M6_3133521_PstIMspI_PA	66.5
9553	Opata_410619_PstIMspI_PA	66.5
9554	M6_774079_PstIMspI_PA	66.5
9555	M6_717854_PstIMspI_PA	66.5
9556	M6_902594_PstIMseI_PA	66.5
9557	M6_1117729_PstIMseI_PA	66.5
9558	M6_147320_PstIMspI_PA	66.5
9559	M6_3069038_PstIMspI_PA	66.5
9560	M6_43496_PstIMspI_PA	66.5
9561	M6_3256968_PstIMspI_PA	66.5
9562	M6_514606_PstIMseI_PA	66.5
9563	M6_125698_PstIMseI_PA	66.5
9564	Opata_4170232_PstIMspI_PA	66.5
9565	M6_1476172_PstIMspI_PA	66.5
9566	M6_1655211_PstIMluI_PA	66.5
9567	M6_3351570_PstIMseI_PA	66.5
9568	M6_1870402_PstIMspI_PA	66.5
9569	Opata_746652_PstIMspI_PA	66.5
9570	M6_200575_PstIMseI_PA	66.5
9571	M6_221699_PstIMspI_PA	66.5
9572	M6_3785575_PstIMseI_PA	66.5
9573	Opata_74685_PstIMspI_PA	66.5
9574	M6_2019142_PstIMspI_PA	66.5
9575	M6_2034862_PstIMluI_PA	66.5
9576	M6_1098285_PstIMseI_PA	66.5
9577	M6_539705_PstIMseI_PA	66.5
9578	M6_228357_PstIMseI_PA	66.5
9579	M6_481682_PstIMseI_PA	66.5
9580	M6_2854337_PstIMspI_PA	66.5
9581	Opata_851099_PstIMseI_PA	66.5
9582	M6_64123_PstIMseI_PA	66.5
9583	M6_1287252_PstIMseI_PA	66.5
9584	M6_2165614_PstIMspI_PA	66.5
9585	M6_59404_PstIMseI_PA	66.5
9586	M6_3348563_PstIMspI_PA	66.5
9587	Opata_103947_PstIMseI_PA	66.5
9588	M6_3014732_PstIMseI_PA	66.5
9589	Opata_3886664_PstIMspI_PA	66.5
9590	M6_399753_PstIMspI_PA	66.5
9591	M6_3348836_PstIMspI_PA	66.5
9592	Opata_1608988_PstIMspI_PA	66.5
9593	M6_2955169_PstIMspI_PA	66.5
9594	M6_786923_PstIMseI_PA	66.5
9595	M6_239634_PstIMspI_PA	66.5
9596	M6_129765_PstIMspI_PA	66.5
9597	M6_274133_PstIMspI_PA	66.5
9598	Opata_1769094_PstIMspI_PA	66.5
9599	M6_534153_PstIMspI_PA	66.5
9600	M6_1929974_PstIMspI_PA	66.5
9601	Opata_287747_PstIMseI_PA	66.5
9602	M6_544901_PstIMspI_PA	66.5
9603	M6_193900_PstIMseI_PA	66.5
9604	M6_2419997_PstIMspI_PA	66.5
9605	M6_86031_PstIMluI_PA	66.5
9606	M6_58069_PstIMspI_PA	66.5
9607	M6_57239_PstIMseI_PA	66.5
9608	M6_448420_PstIMseI_PA	66.5
9609	Opata_3467558_PstIMspI_PA	66.5
9610	M6_982267_PstIMspI_PA	66.5
9611	M6_407656_PstIMspI_PA	66.5
9612	M6_2686854_PstIMspI_PA	66.5
9613	M6_299358_PstIMseI_PA	66.5
9614	M6_2623224_PstIMluI_PA	66.5
9615	M6_7782_PstIMseI_PA	66.5
9616	Opata_82675_PstIMseI_PA	66.5
9617	M6_1542848_PstIMseI_PA	66.5
9618	Opata_1111146_PstIMseI_PA	66.5
9619	M6_1365015_PstIMseI_PA	66.5
9620	M6_983182_PstIMspI_PA	66.5
9621	M6_1317429_PstIMspI_PA	66.5
9622	M6_1718854_PstIMspI_PA	66.5
9623	Opata_766505_PstIMspI_PA	66.5
9624	Opata_1721696_PstIMspI_PA	66.5
9625	M6_1247054_PstIMseI_PA	66.5
9626	M6_715865_PstIMspI_PA	66.5
9627	M6_1181033_PstIMseI_PA	66.5
9628	Opata_212226_PstIMspI_PA	66.5
9629	M6_570276_PstIMseI_PA	66.5
9630	M6_731105_PstIMspI_PA	66.5
9631	Opata_4090126_PstIMspI_PA	66.5
9632	Opata_2458800_PstIMspI_PA	66.5
9633	Opata_83546_PstIMseI_PA	66.5
9634	M6_1055196_PstIMseI_PA	66.5
9635	M6_2758587_PstIMspI_PA	66.5
9636	M6_459264_PstIMseI_PA	66.5
9637	M6_1115314_PstIMseI_PA	66.5
9638	M6_120078_PstIMseI_PA	66.5
9639	M6_900532_PstIMspI_PA	66.5
9640	Opata_3264845_PstIMspI_PA	66.5
9641	M6_2357019_PstIMseI_PA	66.5
9642	M6_377793_PstIMseI_PA	66.5
9643	M6_597432_PstIMspI_PA	66.5
9644	Opata_3834650_PstIMspI_PA	66.5
9645	M6_27147_PstIMspI_PA	66.5
9646	M6_91914_PstIMseI_PA	66.5
9647	M6_135028_PstIMseI_PA	66.5
9648	M6_183981_PstIMseI_PA	66.5
9649	M6_524410_PstIMseI_PA	66.5
9650	M6_2495525_PstIMseI_PA	66.5
9651	Opata_749076_PstIMspI_PA	66.5
9652	M6_524381_PstIMspI_PA	66.5
9653	M6_478186_PstIMspI_PA	66.5
9654	M6_973124_PstIMseI_PA	66.5
9655	Opata_230173_PstIMseI_PA	66.5
9656	M6_193115_PstIMseI_PA	66.5
9657	M6_1367409_PstIMspI_PA	66.5
9658	M6_622781_PstIMspI_PA	66.5
9659	M6_808816_PstIMseI_PA	66.5
9660	Opata_1580672_PstIMspI_PA	66.5
9661	M6_1539301_PstIMspI_PA	66.5
9662	M6_2779825_PstIMspI_PA	66.5
9663	M6_290261_PstIMseI_PA	66.5
9664	Opata_3913238_PstIMspI_PA	66.5
9665	M6_883851_PstIMseI_PA	66.5
9666	M6_612978_PstIMseI_PA	66.5
9667	M6_856179_PstIMseI_PA	66.5
9668	Opata_911380_PstIMspI_PA	66.5
9669	Opata_3844560_PstIMspI_PA	66.5
9670	M6_1112442_PstIMseI_PA	66.5
9671	M6_1053606_PstIMspI_PA	66.5
9672	M6_152436_PstIMseI_PA	66.5
9673	M6_532142_PstIMspI_PA	66.5
9674	M6_721413_PstIMseI_PA	66.5
9675	M6_2024075_PstIMspI_PA	66.5
9676	Opata_93433_PstIMseI_PA	66.5
9677	M6_375731_PstIMspI_PA	66.5
9678	M6_3092612_PstIMseI_PA	66.5
9679	Opata_1156573_PstIMseI_PA	66.5
9680	M6_179466_PstIMspI_PA	66.5
9681	Opata_2467373_PstIMspI_PA	66.5
9682	M6_3549906_PstIMspI_PA	66.5
9683	M6_38412_PstIMseI_PA	66.5
9684	Opata_2900797_PstIMspI_PA	66.5
9685	M6_418879_PstIMseI_PA	66.5
9686	M6_568456_PstIMspI_PA	66.5
9687	M6_741_PstIMseI_PA	66.5
9688	M6_305015_PstIMseI_PA	66.5
9689	M6_3886903_PstIMseI_PA	66.5
9690	Opata_79891_PstIMseI_PA	66.5
9691	Opata_2929291_PstIMspI_PA	66.5
9692	M6_2510297_PstIMspI_PA	66.5
9693	M6_216105_PstIMseI_PA	66.5
9694	M6_1410047_PstIMspI_PA	66.5
9695	M6_3427346_PstIMspI_PA	66.5
9696	M6_2079381_PstIMspI_PA	66.5
9697	M6_2076630_PstIMspI_PA	66.5
9698	M6_1391873_PstIMseI_PA	66.5
9699	M6_3328087_PstIMspI_PA	66.5
9700	M6_1838735_PstIMspI_PA	66.5
9701	M6_2085942_PstIMseI_PA	66.5
9702	M6_261729_PstIMseI_PA	66.5
9703	Opata_1015943_PstIMseI_PA	66.5
9704	M6_2951647_PstIMspI_PA	66.5
9705	M6_399153_PstIMseI_PA	66.5
9706	M6_243032_PstIMseI_PA	66.5
9707	M6_336113_PstIMspI_PA	66.5
9708	M6_1834357_PstIMspI_PA	66.5
9709	M6_1168332_PstIMseI_PA	66.5
9710	M6_480427_PstIMspI_PA	66.5
9711	M6_2939192_PstIMspI_PA	66.5
9712	M6_771113_PstIMseI_PA	66.5
9713	Opata_2773811_PstIMspI_PA	66.5
9714	M6_508963_PstIMseI_PA	66.5
9715	M6_3697620_PstIMseI_PA	66.5
9716	M6_47085_PstIMseI_PA	66.5
9717	M6_45005_PstIMspI_PA	66.5
9718	M6_53713_PstIMseI_PA	66.5
9719	M6_4079692_PstIMseI_PA	66.5
9720	Opata_1971535_PstIMspI_PA	66.5
9721	Opata_1177350_PstIMspI_PA	66.5
9722	M6_991757_PstIMseI_PA	66.5
9723	Opata_254968_PstIMseI_PA	66.5
9724	M6_2710457_PstIMluI_PA	66.5
9725	Opata_784314_PstIMspI_PA	66.5
9726	M6_913036_PstIMspI_PA	66.5
9727	M6_869359_PstIMspI_PA	66.5
9728	M6_324999_PstIMspI_PA	66.5
9729	Opata_580863_PstIMseI_PA	66.5
9730	Opata_2064723_PstIMspI_PA	66.5
9731	M6_368630_PstIMseI_PA	66.5
9732	M6_888825_PstIMseI_PA	66.5
9733	Opata_3928758_PstIMspI_PA	66.5
9734	Opata_2429727_PstIMseI_PA	66.5
9735	M6_594964_PstIMseI_PA	66.5
9736	M6_639_PstIMseI_PA	66.5
9737	M6_1412936_PstIMspI_PA	66.5
9738	Opata_245850_PstIMseI_PA	66.5
9739	Opata_926782_PstIMseI_PA	66.5
9740	M6_409680_PstIMseI_PA	66.5
9741	M6_342994_PstIMseI_PA	66.5
9742	M6_1071957_PstIMspI_PA	66.5
9743	M6_2594878_PstIMspI_PA	66.5
9744	M6_1803266_PstIMspI_PA	66.5
9745	M6_338533_PstIMluI_PA	66.5
9746	M6_1349304_PstIMspI_PA	66.5
9747	M6_1352233_PstIMseI_PA	66.5
9748	M6_1739568_PstIMspI_PA	66.5
9749	M6_784440_PstIMspI_PA	66.5
9750	M6_85603_PstIMluI_PA	66.5
9751	M6_629018_PstIMspI_PA	66.5
9752	M6_789199_PstIMseI_PA	66.5
9753	Opata_4394811_PstIMseI_PA	66.5
9754	Opata_1633580_PstIMspI_PA	66.5
9755	Opata_1282310_PstIMspI_PA	66.5
9756	M6_739507_PstIMseI_PA	66.5
9757	M6_48693_PstIMspI_PA	66.5
9758	M6_391687_PstIMspI_PA	66.5
9759	M6_196680_PstIMseI_PA	66.5
9760	Opata_643157_PstIMspI_PA	66.5
9761	M6_171587_PstIMseI_PA	66.5
9762	M6_2704845_PstIMseI_PA	66.5
9763	M6_2859333_PstIMspI_PA	66.5
9764	M6_183540_PstIMspI_PA	66.5
9765	M6_1403281_PstIMseI_PA	66.5
9766	M6_871165_PstIMseI_PA	66.5
9767	M6_2275393_PstIMspI_PA	66.5
9768	M6_1047582_PstIMseI_PA	66.5
9769	M6_543288_PstIMseI_PA	66.5
9770	Opata_348479_PstIMseI_PA	66.5
9771	M6_359341_PstIMspI_PA	66.5
9772	M6_1681285_PstIMluI_PA	66.5
9773	M6_69665_PstIMseI_PA	66.5
9774	M6_603500_PstIMseI_PA	66.5
9775	M6_1261948_PstIMspI_PA	66.5
9776	Opata_867539_PstIMseI_PA	66.5
9777	M6_118796_PstIMseI_PA	66.5
9778	M6_794250_PstIMspI_PA	66.5
9779	M6_410587_PstIMseI_PA	66.5
9780	M6_267875_PstIMseI_PA	66.5
9781	M6_2242820_PstIMspI_PA	66.5
9782	M6_1740559_PstIMspI_PA	66.5
9783	M6_475438_PstIMseI_PA	66.5
9784	M6_1563429_PstIMspI_PA	66.5
9785	M6_3469_PstIMseI_PA	66.5
9786	M6_2773501_PstIMspI_PA	66.5
9787	M6_366991_PstIMspI_PA	66.5
9788	M6_1321846_PstIMspI_PA	66.5
9789	M6_2832418_PstIMspI_PA	66.5
9790	M6_1740227_PstIMspI_PA	66.5
9791	M6_2613334_PstIMspI_PA	66.5
9792	M6_3208444_PstIMseI_PA	66.5
9793	M6_1307211_PstIMseI_PA	66.5
9794	M6_16279_PstIMseI_PA	66.5
9795	M6_9715_PstIMseI_PA	66.5
9796	M6_499608_PstIMspI_PA	66.5
9797	M6_3380794_PstIMseI_PA	66.5
9798	M6_813990_PstIMspI_PA	66.5
9799	M6_3578214_PstIMspI_PA	66.5
9800	M6_38236_PstIMseI_PA	66.5
9801	M6_2334776_PstIMspI_PA	66.5
9802	Opata_4474304_PstIMseI_PA	66.5
9803	M6_410214_PstIMspI_PA	66.5
9804	M6_1640095_PstIMseI_PA	66.5
9805	M6_772367_PstIMseI_PA	66.5
9806	Opata_549977_PstIMseI_PA	66.5
9807	M6_551476_PstIMspI_PA	66.5
9808	Opata_602847_PstIMseI_PA	66.5
9809	Opata_3957219_PstIMspI_PA	66.5
9810	M6_2271244_PstIMspI_PA	66.5
9811	M6_714060_PstIMspI_PA	66.5
9812	M6_55128_PstIMspI_PA	66.5
9813	M6_1117002_PstIMluI_PA	66.5
9814	Opata_158202_PstIMseI_PA	66.5
9815	M6_1780075_PstIMspI_PA	66.5
9816	M6_2680204_PstIMspI_PA	66.5
9817	M6_1168391_PstIMseI_PA	66.5
9818	M6_2313797_PstIMseI_PA	66.5
9819	Opata_226231_PstIMseI_PA	66.5
9820	M6_2522592_PstIMseI_PA	66.5
9821	Opata_2298120_PstIMspI_PA	66.5
9822	M6_668551_PstIMseI_PA	66.5
9823	M6_993879_PstIMluI_PA	66.5
9824	Opata_2099982_PstIMspI_PA	66.5
9825	M6_79589_PstIMspI_PA	66.5
9826	Opata_2334436_PstIMspI_PA	66.5
9827	Opata_1114406_PstIMspI_PA	66.5
9828	M6_1047211_PstIMluI_PA	66.5
9829	M6_682999_PstIMspI_PA	66.5
9830	Opata_1526024_PstIMspI_PA	66.5
9831	Opata_349583_9_PstIMseI_SNP	66.5
9832	Opata_1910786_PstIMspI_PA	66.5
9833	M6_309428_PstIMspI_PA	66.5
9834	M6_1423707_PstIMspI_PA	66.5
9835	Opata_985310_PstIMspI_PA	66.5
9836	M6_416339_PstIMseI_PA	66.5
9837	M6_2043536_PstIMspI_PA	66.5
9838	M6_2078969_PstIMseI_PA	66.5
9839	Opata_1821804_PstIMspI_PA	66.5
9840	M6_2844492_PstIMspI_PA	66.5
9841	Opata_523795_PstIMseI_PA	66.5
9842	M6_1717275_PstIMspI_PA	66.5
9843	M6_347287_PstIMseI_PA	66.5
9844	M6_2983271_PstIMseI_PA	66.5
9845	M6_383810_PstIMseI_PA	66.5
9846	Opata_111488_PstIMspI_PA	66.5
9847	M6_2683843_PstIMspI_PA	66.5
9848	Opata_360765_PstIMseI_PA	66.5
9849	M6_30328_PstIMseI_PA	66.5
9850	M6_4211952_PstIMseI_PA	66.5
9851	M6_1965906_PstIMspI_PA	66.5
9852	M6_109130_PstIMseI_PA	66.5
9853	M6_111986_PstIMspI_PA	66.5
9854	M6_495977_PstIMspI_PA	66.5
9855	M6_248041_PstIMspI_PA	66.5
9856	M6_131543_PstIMseI_PA	66.5
9857	M6_12192_PstIMspI_PA	66.5
9858	M6_1009178_PstIMspI_PA	66.5
9859	M6_113715_PstIMseI_PA	66.5
9860	M6_1241203_PstIMspI_PA	66.5
9861	M6_1876784_PstIMspI_PA	66.5
9862	M6_677094_PstIMspI_PA	66.5
9863	M6_83897_PstIMseI_PA	66.5
9864	M6_391866_PstIMspI_PA	66.5
9865	M6_37510_PstIMseI_PA	66.5
9866	M6_780536_PstIMspI_PA	66.5
9867	M6_941878_PstIMspI_PA	66.5
9868	M6_1518764_PstIMspI_PA	66.5
9869	M6_2059520_PstIMspI_PA	66.5
9870	M6_59944_PstIMseI_PA	66.5
9871	Opata_309277_PstIMseI_PA	66.5
9872	M6_984792_PstIMspI_PA	66.5
9873	M6_1293127_PstIMseI_PA	66.5
9874	M6_1411634_PstIMseI_PA	66.5
9875	M6_366433_PstIMseI_PA	66.5
9876	M6_2685771_PstIMluI_PA	66.5
9877	Opata_236512_PstIMseI_PA	66.5
9878	M6_1666492_PstIMspI_PA	66.5
9879	M6_2441798_PstIMspI_PA	66.5
9880	M6_2329893_PstIMluI_PA	66.5
9881	M6_305027_PstIMspI_PA	66.5
9882	M6_294737_PstIMseI_PA	66.5
9883	M6_277395_PstIMseI_PA	66.5
9884	M6_1710890_PstIMluI_PA	66.5
9885	Opata_2627254_PstIMspI_PA	66.5
9886	M6_358604_PstIMseI_PA	66.5
9887	M6_407507_PstIMseI_PA	66.5
9888	M6_703029_PstIMseI_PA	66.5
9889	M6_46516_PstIMseI_PA	66.5
9890	M6_161990_PstIMseI_PA	66.5
9891	M6_1059697_PstIMspI_PA	66.5
9892	M6_1695510_PstIMspI_PA	66.5
9893	Opata_1403892_PstIMspI_PA	66.5
9894	M6_4062414_PstIMseI_PA	66.5
9895	M6_341728_PstIMseI_PA	66.5
9896	Opata_508563_PstIMspI_PA	66.5
9897	M6_278671_PstIMspI_PA	66.5
9898	M6_312600_PstIMseI_PA	66.5
9899	M6_1726372_PstIMseI_PA	66.5
9900	M6_308601_PstIMspI_PA	66.5
9901	Opata_205236_PstIMseI_PA	66.5
9902	Opata_4040772_PstIMspI_PA	66.5
9903	M6_89802_PstIMspI_PA	66.5
9904	Opata_2124331_PstIMspI_PA	66.5
9905	M6_1405906_PstIMseI_PA	66.5
9906	M6_794675_PstIMspI_PA	66.5
9907	Opata_896232_PstIMspI_PA	66.5
9908	Opata_182762_PstIMseI_PA	66.5
9909	M6_720367_PstIMspI_PA	66.5
9910	M6_155194_PstIMseI_PA	66.5
9911	M6_820706_PstIMseI_PA	66.5
9912	Opata_3820719_PstIMspI_PA	66.5
9913	Opata_161102_PstIMseI_PA	66.5
9914	Opata_26512_PstIMseI_PA	66.5
9915	Opata_663350_PstIMspI_PA	66.5
9916	M6_1083159_PstIMseI_PA	66.5
9917	M6_173722_PstIMspI_PA	66.5
9918	M6_2496555_PstIMspI_PA	66.5
9919	Opata_802516_PstIMseI_PA	66.5
9920	Opata_2379224_27_PstIMspI_SNP	66.5
9921	M6_476624_PstIMspI_PA	66.5
9922	M6_381233_PstIMseI_PA	66.5
9923	M6_2649151_PstIMluI_PA	66.5
9924	M6_1276067_PstIMspI_PA	66.5
9925	M6_534402_PstIMspI_PA	66.5
9926	M6_271255_PstIMseI_PA	66.5
9927	M6_1941373_PstIMspI_PA	66.5
9928	M6_370570_PstIMseI_PA	66.5
9929	M6_3085222_PstIMspI_PA	66.5
9930	M6_1850226_PstIMspI_PA	66.5
9931	M6_3822413_PstIMseI_PA	66.5
9932	M6_2468615_PstIMspI_PA	66.5
9933	M6_1506228_PstIMluI_PA	66.5
9934	Opata_2860029_PstIMspI_PA	66.5
9935	M6_2510658_PstIMseI_PA	66.5
9936	M6_392189_PstIMseI_PA	66.5
9937	M6_2090788_PstIMspI_PA	66.5
9938	M6_1714887_PstIMseI_PA	66.5
9939	Opata_661003_PstIMspI_PA	66.5
9940	Opata_997952_PstIMseI_PA	66.5
9941	M6_2285986_PstIMseI_PA	66.5
9942	Opata_3064447_PstIMspI_PA	66.5
9943	M6_1423534_PstIMluI_PA	66.5
9944	Opata_3244048_PstIMspI_PA	66.5
9945	Opata_562740_PstIMseI_PA	66.5
9946	Opata_604930_PstIMseI_PA	66.5
9947	M6_129561_PstIMseI_PA	66.5
9948	M6_2857608_PstIMspI_PA	66.5
9949	M6_850606_PstIMseI_PA	66.5
9950	Opata_247716_PstIMspI_PA	66.5
9951	M6_660410_PstIMluI_PA	66.5
9952	M6_134473_PstIMseI_PA	66.5
9953	Opata_1691485_PstIMspI_PA	66.5
9954	M6_699892_PstIMseI_PA	66.5
9955	Opata_322722_PstIMseI_PA	66.5
9956	Opata_3032756_PstIMspI_PA	66.5
9957	M6_2413331_PstIMseI_PA	66.5
9958	Opata_2687970_PstIMseI_PA	66.5
9959	M6_111069_PstIMspI_PA	66.5
9960	M6_455473_PstIMspI_PA	66.5
9961	Opata_3401083_PstIMspI_PA	66.5
9962	M6_1348906_PstIMseI_PA	66.5
9963	M6_2867675_PstIMspI_PA	66.5
9964	M6_2369254_PstIMspI_PA	66.5
9965	M6_3158502_PstIMseI_PA	66.5
9966	M6_3140793_PstIMspI_PA	66.5
9967	M6_1151665_PstIMluI_PA	66.5
9968	Opata_3042243_PstIMspI_PA	66.5
9969	Opata_2115368_PstIMspI_PA	66.5
9970	M6_273412_PstIMseI_PA	66.5
9971	M6_2056689_PstIMluI_PA	66.5
9972	M6_1962844_PstIMspI_PA	66.5
9973	M6_553904_PstIMspI_PA	66.5
9974	M6_659212_PstIMseI_PA	66.5
9975	M6_902904_PstIMspI_PA	66.5
9976	M6_396179_PstIMseI_PA	66.5
9977	M6_294204_PstIMspI_PA	66.5
9978	M6_461031_PstIMseI_PA	66.5
9979	M6_234293_PstIMseI_PA	66.5
9980	M6_123111_PstIMseI_PA	66.5
9981	M6_2232136_PstIMspI_PA	66.5
9982	M6_3000038_PstIMspI_PA	66.5
9983	M6_1009179_PstIMspI_PA	66.5
9984	M6_2805076_PstIMseI_PA	66.5
9985	M6_395816_PstIMspI_PA	66.5
9986	M6_1852586_PstIMspI_PA	66.5
9987	M6_551763_PstIMseI_PA	66.5
9988	M6_1654455_PstIMspI_PA	66.5
9989	M6_2797782_PstIMspI_PA	66.5
9990	M6_1160352_PstIMspI_PA	66.5
9991	M6_1363013_PstIMspI_PA	66.5
9992	M6_4005020_PstIMseI_PA	66.5
9993	M6_664012_PstIMspI_PA	66.5
9994	M6_2245071_PstIMspI_PA	66.5
9995	M6_3664448_PstIMseI_PA	66.5
9996	M6_1061598_PstIMseI_PA	66.5
9997	M6_1171764_PstIMspI_PA	66.5
9998	M6_3381526_PstIMspI_PA	66.5
9999	M6_2797866_PstIMspI_PA	66.5
10000	M6_2339224_PstIMspI_PA	66.5
10001	M6_2727426_PstIMspI_PA	66.5
10002	M6_2302797_PstIMspI_PA	66.5
10003	M6_1425580_PstIMseI_PA	66.5
10004	M6_51934_PstIMseI_PA	66.5
10005	M6_1253507_PstIMseI_PA	66.5
10006	M6_3149579_PstIMspI_PA	66.5
10007	M6_2119762_PstIMspI_PA	66.5
10008	M6_3135465_PstIMspI_PA	66.5
10009	M6_1447453_PstIMspI_PA	66.5
10010	M6_1053168_PstIMspI_PA	66.5
10011	Opata_2641219_PstIMspI_PA	66.5
10012	Opata_1769_PstIMspI_PA	66.5
10013	Opata_1728334_PstIMspI_PA	66.5
10014	Opata_175521_PstIMspI_PA	66.5
10015	Opata_788339_PstIMseI_PA	66.5
10016	Opata_209509_PstIMspI_PA	66.5
10017	M6_1370672_PstIMseI_PA	66.5
10018	M6_509426_PstIMspI_PA	66.5
10019	M6_2901217_PstIMspI_PA	66.5
10020	M6_3602921_PstIMspI_PA	66.5
10021	M6_2067639_PstIMspI_PA	66.5
10022	M6_3073900_PstIMseI_PA	66.5
10023	M6_568825_PstIMspI_PA	66.5
10024	M6_11658_PstIMseI_PA	66.5
10025	M6_909343_PstIMspI_PA	66.5
10026	M6_1994710_PstIMspI_PA	66.5
10027	M6_1468134_PstIMspI_PA	66.5
10028	M6_3069724_PstIMspI_PA	66.5
10029	M6_2483515_PstIMspI_PA	66.5
10030	Opata_134841_PstIMseI_PA	66.5
10031	M6_338715_PstIMspI_PA	66.5
10032	M6_2578381_PstIMspI_PA	66.5
10033	M6_124626_PstIMseI_PA	66.5
10034	M6_853377_PstIMseI_PA	66.5
10035	M6_547264_PstIMspI_PA	66.5
10036	M6_421959_PstIMseI_PA	66.5
10037	M6_1921056_PstIMspI_PA	66.5
10038	M6_1088212_PstIMspI_PA	66.5
10039	M6_1859732_PstIMspI_PA	66.5
10040	M6_285328_PstIMluI_PA	66.5
10041	M6_963072_PstIMseI_PA	66.5
10042	M6_1951440_PstIMspI_PA	66.5
10043	M6_41018_PstIMspI_PA	66.5
10044	M6_1020907_PstIMspI_PA	66.5
10045	M6_453724_PstIMspI_PA	66.5
10046	M6_3326357_PstIMspI_PA	66.5
10047	M6_2342175_PstIMspI_PA	66.5
10048	M6_1383867_PstIMspI_PA	66.5
10049	M6_1719818_PstIMspI_PA	66.5
10050	M6_2752722_PstIMspI_PA	66.5
10051	M6_417511_PstIMseI_PA	66.5
10052	M6_2588721_PstIMseI_PA	66.5
10053	M6_1514465_PstIMspI_PA	66.5
10054	M6_15870_PstIMspI_PA	66.5
10055	M6_104588_PstIMspI_PA	66.5
10056	M6_887149_PstIMspI_PA	66.5
10057	M6_944140_PstIMspI_PA	66.5
10058	M6_2334782_PstIMseI_PA	66.5
10059	Opata_4211596_PstIMseI_PA	66.5
10060	M6_746197_PstIMspI_PA	66.5
10061	M6_403755_PstIMspI_PA	66.5
10062	M6_686908_PstIMseI_PA	66.5
10063	M6_1261220_PstIMspI_PA	66.5
10064	M6_664086_PstIMseI_PA	66.5
10065	M6_1135838_PstIMspI_PA	66.5
10066	M6_100487_PstIMseI_PA	66.5
10067	M6_3492654_PstIMspI_PA	66.5
10068	M6_23185_PstIMseI_PA	66.5
10069	M6_379521_PstIMspI_PA	66.5
10070	M6_2847345_PstIMspI_PA	66.5
10071	M6_631825_PstIMspI_PA	66.5
10072	M6_3374748_PstIMseI_PA	66.5
10073	M6_3341595_PstIMspI_PA	66.5
10074	M6_138580_PstIMseI_PA	66.5
10075	M6_1469271_PstIMseI_PA	66.5
10076	M6_270487_PstIMseI_PA	66.5
10077	M6_1773202_PstIMspI_PA	66.5
10078	M6_380646_PstIMseI_PA	66.5
10079	M6_619298_PstIMseI_PA	66.5
10080	M6_868202_PstIMspI_PA	66.5
10081	M6_485364_PstIMspI_PA	66.5
10082	M6_1828308_PstIMspI_PA	66.5
10083	M6_2215362_PstIMspI_PA	66.5
10084	M6_1367769_PstIMspI_PA	66.5
10085	M6_1514150_PstIMspI_PA	66.5
10086	M6_1496557_PstIMspI_PA	66.5
10087	M6_231697_PstIMseI_PA	66.5
10088	M6_1532841_PstIMspI_PA	66.5
10089	M6_78260_PstIMspI_PA	66.5
10090	M6_1136435_PstIMseI_PA	66.5
10091	M6_251970_PstIMspI_PA	66.5
10092	M6_1420888_PstIMspI_PA	66.5
10093	M6_834301_PstIMspI_PA	66.5
10094	M6_165560_PstIMseI_PA	66.5
10095	M6_1623188_PstIMspI_PA	66.5
10096	M6_1063241_PstIMseI_PA	66.5
10097	M6_2183630_PstIMseI_PA	66.5
10098	M6_1617390_PstIMspI_PA	66.5
10099	M6_1453468_PstIMspI_PA	66.5
10100	M6_1573077_PstIMluI_PA	66.5
10101	M6_324883_PstIMseI_PA	66.5
10102	M6_856868_PstIMluI_PA	66.5
10103	M6_1405804_PstIMseI_PA	66.5
10104	M6_314362_PstIMspI_PA	66.5
10105	M6_3015049_PstIMspI_PA	66.5
10106	M6_2048385_PstIMspI_PA	66.5
10107	M6_2394169_PstIMspI_PA	66.5
10108	M6_800143_PstIMspI_PA	66.5
10109	M6_2903902_PstIMspI_PA	66.5
10110	M6_3415995_PstIMseI_PA	66.5
10111	M6_539884_PstIMseI_PA	66.5
10112	M6_738581_PstIMspI_PA	66.5
10113	M6_4057638_PstIMseI_PA	66.5
10114	M6_329336_PstIMspI_PA	66.5
10115	M6_1817768_PstIMspI_PA	66.5
10116	M6_1097569_PstIMspI_PA	66.5
10117	M6_612393_PstIMseI_PA	66.5
10118	M6_330380_PstIMseI_PA	66.5
10119	M6_391452_PstIMseI_PA	66.5
10120	Opata_33267_PstIMseI_PA	66.5
10121	M6_627703_PstIMspI_PA	66.5
10122	M6_339247_PstIMseI_PA	66.5
10123	M6_2333945_PstIMspI_PA	66.5
10124	M6_344998_PstIMseI_PA	66.5
10125	M6_552012_PstIMseI_PA	66.5
10126	M6_2082139_PstIMspI_PA	66.5
10127	M6_2526331_PstIMseI_PA	66.5
10128	M6_52175_PstIMseI_PA	66.5
10129	M6_618361_PstIMseI_PA	66.5
10130	M6_546496_PstIMseI_PA	66.5
10131	M6_3133522_PstIMspI_PA	66.5
10132	M6_227582_PstIMseI_PA	66.5
10133	M6_1423967_PstIMluI_PA	66.5
10134	M6_406654_PstIMspI_PA	66.5
10135	M6_1612912_PstIMseI_PA	66.5
10136	M6_2964008_PstIMspI_PA	66.5
10137	M6_568617_PstIMseI_PA	66.5
10138	M6_84729_PstIMseI_PA	66.5
10139	M6_125668_PstIMseI_PA	66.5
10140	M6_3262998_PstIMseI_PA	66.5
10141	M6_1579958_PstIMspI_PA	66.5
10142	M6_1684565_PstIMspI_PA	66.5
10143	M6_112067_PstIMseI_PA	66.5
10144	M6_3508890_PstIMseI_PA	66.5
10145	M6_380288_PstIMspI_PA	66.5
10146	M6_862042_PstIMspI_PA	66.5
10147	M6_1318286_PstIMseI_PA	66.5
10148	M6_947279_PstIMspI_PA	66.5
10149	M6_1818760_PstIMspI_PA	66.5
10150	M6_673251_PstIMspI_PA	66.5
10151	M6_1009122_PstIMspI_PA	66.5
10152	M6_1033867_PstIMluI_PA	66.5
10153	M6_2770543_PstIMspI_PA	66.5
10154	M6_3296440_PstIMspI_PA	66.5
10155	M6_1173884_PstIMspI_PA	66.5
10156	M6_558152_PstIMspI_PA	66.5
10157	M6_1739643_PstIMspI_PA	66.5
10158	M6_274237_PstIMseI_PA	66.5
10159	M6_87999_PstIMseI_PA	66.5
10160	M6_199056_PstIMspI_PA	66.5
10161	M6_737562_PstIMspI_PA	66.5
10162	M6_1824901_PstIMspI_PA	66.5
10163	M6_1135450_PstIMseI_PA	66.5
10164	M6_624457_PstIMspI_PA	66.5
10165	M6_610798_PstIMspI_PA	66.5
10166	M6_549356_PstIMseI_PA	66.5
10167	M6_2410463_PstIMspI_PA	66.5
10168	M6_1916390_PstIMspI_PA	66.5
10169	M6_1270120_PstIMspI_PA	66.5
10170	M6_1372258_PstIMspI_PA	66.5
10171	M6_1019985_PstIMspI_PA	66.5
10172	M6_334693_PstIMseI_PA	66.5
10173	M6_368733_PstIMspI_PA	66.5
10174	M6_1742125_PstIMspI_PA	66.5
10175	M6_510072_PstIMspI_PA	66.5
10176	M6_3943054_PstIMseI_PA	66.5
10177	M6_100441_PstIMspI_PA	66.5
10178	M6_1359462_PstIMseI_PA	66.5
10179	M6_12904_PstIMseI_PA	66.5
10180	M6_913406_PstIMspI_PA	66.5
10181	M6_311176_PstIMseI_PA	66.5
10182	M6_523955_PstIMspI_PA	66.5
10183	M6_451199_PstIMspI_PA	66.5
10184	M6_175722_PstIMluI_PA	66.5
10185	M6_255201_PstIMseI_PA	66.5
10186	M6_2985020_PstIMspI_PA	66.5
10187	M6_1153847_PstIMseI_PA	66.5
10188	M6_607494_PstIMseI_PA	66.5
10189	M6_2728460_PstIMspI_PA	66.5
10190	M6_886604_PstIMseI_PA	66.5
10191	M6_320739_PstIMspI_PA	66.5
10192	M6_1689408_PstIMseI_PA	66.5
10193	M6_2847206_PstIMseI_PA	66.5
10194	M6_1941003_PstIMspI_PA	66.5
10195	M6_660499_PstIMspI_PA	66.5
10196	M6_464708_PstIMspI_PA	66.5
10197	M6_217463_PstIMseI_PA	66.5
10198	M6_1831637_PstIMspI_PA	66.5
10199	M6_2806690_PstIMspI_PA	66.5
10200	M6_564693_PstIMspI_PA	66.5
10201	M6_2431490_PstIMspI_PA	66.5
10202	M6_397781_PstIMseI_PA	66.5
10203	M6_1424597_PstIMspI_PA	66.5
10204	M6_821420_PstIMspI_PA	66.5
10205	M6_2618847_PstIMspI_PA	66.5
10206	M6_779121_PstIMseI_PA	66.5
10207	M6_95200_PstIMseI_PA	66.5
10208	M6_142329_PstIMseI_PA	66.5
10209	M6_1118941_PstIMspI_PA	66.5
10210	M6_939438_PstIMspI_PA	66.5
10211	M6_1150376_PstIMseI_PA	66.5
10212	M6_472815_PstIMspI_PA	66.5
10213	M6_2518308_PstIMspI_PA	66.5
10214	M6_1598693_PstIMspI_PA	66.5
10215	M6_3535071_PstIMseI_PA	66.5
10216	M6_2957693_PstIMspI_PA	66.5
10217	M6_773691_PstIMseI_PA	66.5
10218	M6_484817_PstIMseI_PA	66.5
10219	M6_826098_PstIMseI_PA	66.5
10220	M6_1684736_PstIMseI_PA	66.5
10221	M6_417516_PstIMspI_PA	66.5
10222	M6_1299295_PstIMseI_PA	66.5
10223	M6_1202300_PstIMseI_PA	66.5
10224	M6_8583_PstIMseI_PA	66.5
10225	M6_1026286_PstIMspI_PA	66.5
10226	M6_1974964_PstIMluI_PA	66.5
10227	M6_1230693_PstIMspI_PA	66.5
10228	M6_392912_PstIMseI_PA	66.5
10229	M6_1024394_PstIMspI_PA	66.5
10230	M6_258535_PstIMspI_PA	66.5
10231	M6_439957_PstIMspI_PA	66.5
10232	M6_676378_PstIMseI_PA	66.5
10233	M6_1086899_PstIMspI_PA	66.5
10234	M6_1745267_PstIMspI_PA	66.5
10235	M6_1752621_PstIMspI_PA	66.5
10236	M6_2366267_PstIMspI_PA	66.5
10237	M6_77889_PstIMseI_PA	66.5
10238	M6_1609987_PstIMspI_PA	66.5
10239	M6_633997_PstIMspI_PA	66.5
10240	M6_142137_PstIMseI_PA	66.5
10241	M6_1785231_PstIMspI_PA	66.5
10242	M6_1082345_PstIMseI_PA	66.5
10243	M6_236769_PstIMseI_PA	66.5
10244	M6_495551_PstIMseI_PA	66.5
10245	M6_672605_PstIMseI_PA	66.5
10246	M6_3165699_PstIMspI_PA	66.5
10247	M6_856564_PstIMspI_PA	66.5
10248	M6_466362_PstIMspI_PA	66.5
10249	M6_154521_PstIMseI_PA	66.5
10250	Opata_3937307_PstIMseI_PA	66.5
10251	M6_2822722_PstIMspI_PA	66.5
10252	M6_107220_PstIMseI_PA	66.5
10253	M6_3807259_PstIMseI_PA	66.5
10254	M6_645062_PstIMseI_PA	66.5
10255	M6_43348_PstIMseI_PA	66.5
10256	M6_3266353_PstIMspI_PA	66.5
10257	M6_1273032_PstIMseI_PA	66.5
10258	M6_1106666_PstIMspI_PA	66.5
10259	M6_1931033_PstIMseI_PA	66.5
10260	M6_675245_PstIMspI_PA	66.5
10261	M6_907373_PstIMseI_PA	66.5
10262	M6_1345984_PstIMspI_PA	66.5
10263	M6_1636832_PstIMspI_PA	66.5
10264	M6_3141594_PstIMspI_PA	66.5
10265	M6_970522_PstIMspI_PA	66.5
10266	M6_113800_PstIMspI_PA	66.5
10267	M6_853588_PstIMseI_PA	66.5
10268	M6_315380_PstIMspI_PA	66.5
10269	M6_315870_PstIMspI_PA	66.5
10270	M6_718456_PstIMseI_PA	66.5
10271	M6_2546789_PstIMspI_PA	66.5
10272	M6_2569367_PstIMluI_PA	66.5
10273	M6_369642_PstIMluI_PA	66.5
10274	M6_114012_PstIMseI_PA	66.5
10275	M6_2832108_PstIMspI_PA	66.5
10276	M6_1873868_PstIMspI_PA	66.5
10277	M6_1673632_PstIMspI_PA	66.5
10278	M6_364411_PstIMseI_PA	66.5
10279	M6_103217_PstIMseI_PA	66.5
10280	M6_340010_PstIMspI_PA	66.5
10281	M6_1999548_PstIMspI_PA	66.5
10282	M6_998351_PstIMspI_PA	66.5
10283	M6_632937_PstIMseI_PA	66.5
10284	M6_1599441_PstIMspI_PA	66.5
10285	Opata_1228882_PstIMseI_PA	66.5
10286	M6_1419147_PstIMspI_PA	66.5
10287	M6_2598398_PstIMspI_PA	66.5
10288	M6_436849_PstIMspI_PA	66.5
10289	M6_631333_PstIMseI_PA	66.5
10290	M6_1653628_PstIMseI_PA	66.5
10291	M6_1417215_PstIMluI_PA	66.5
10292	M6_797589_PstIMspI_PA	66.5
10293	M6_470382_PstIMspI_PA	66.5
10294	M6_198538_PstIMseI_PA	66.5
10295	M6_2185421_PstIMspI_PA	66.5
10296	M6_1255655_PstIMseI_PA	66.5
10297	M6_2847453_PstIMspI_PA	66.5
10298	M6_2850135_PstIMspI_PA	66.5
10299	M6_3872707_PstIMseI_PA	66.5
10300	M6_286228_PstIMseI_PA	66.5
10301	M6_796222_PstIMspI_PA	66.5
10302	M6_1462516_PstIMspI_PA	66.5
10303	M6_2506331_PstIMspI_PA	66.5
10304	M6_1008094_PstIMspI_PA	66.5
10305	M6_908366_PstIMspI_PA	66.5
10306	M6_792619_PstIMspI_PA	66.5
10307	M6_508164_PstIMspI_PA	66.5
10308	M6_353926_PstIMspI_PA	66.5
10309	M6_362696_PstIMseI_PA	66.5
10310	M6_318467_PstIMseI_PA	66.5
10311	M6_1278557_PstIMseI_PA	66.5
10312	M6_377196_PstIMspI_PA	66.5
10313	M6_373410_PstIMseI_PA	66.5
10314	M6_1093600_PstIMspI_PA	66.5
10315	M6_317876_PstIMspI_PA	66.5
10316	M6_660579_PstIMspI_PA	66.5
10317	M6_2836295_PstIMseI_PA	66.5
10318	M6_3274606_PstIMspI_PA	66.5
10319	M6_59978_PstIMseI_PA	66.5
10320	M6_288120_PstIMseI_PA	66.5
10321	M6_537597_PstIMspI_PA	66.5
10322	M6_2140537_PstIMspI_PA	66.5
10323	M6_648163_PstIMspI_PA	66.5
10324	M6_422592_PstIMseI_PA	66.5
10325	M6_1910066_PstIMspI_PA	66.5
10326	M6_77319_PstIMspI_PA	66.5
10327	M6_809003_PstIMseI_PA	66.5
10328	M6_2135983_PstIMspI_PA	66.5
10329	Opata_1218785_PstIMspI_PA	66.5
10330	M6_344765_PstIMspI_PA	66.5
10331	M6_1125446_PstIMspI_PA	66.5
10332	M6_3010623_PstIMspI_PA	66.5
10333	M6_3326199_PstIMseI_PA	66.5
10334	M6_3360535_PstIMspI_PA	66.5
10335	M6_1692272_PstIMluI_PA	66.5
10336	M6_3037502_PstIMspI_PA	66.5
10337	M6_160364_PstIMseI_PA	66.5
10338	M6_754879_PstIMspI_PA	66.5
10339	M6_661658_PstIMspI_PA	66.5
10340	M6_1716466_PstIMspI_PA	66.5
10341	M6_3063987_PstIMspI_PA	66.5
10342	M6_2034019_PstIMseI_PA	66.5
10343	M6_457030_PstIMspI_PA	66.5
10344	M6_67412_PstIMseI_PA	66.5
10345	M6_1003983_PstIMspI_PA	66.5
10346	M6_738252_PstIMspI_PA	66.5
10347	M6_123903_PstIMseI_PA	66.5
10348	M6_1219578_PstIMspI_PA	66.5
10349	M6_307484_PstIMseI_PA	66.5
10350	M6_338822_PstIMspI_PA	66.5
10351	M6_1370409_PstIMseI_PA	66.5
10352	M6_893551_PstIMseI_PA	66.5
10353	M6_883376_PstIMseI_PA	66.5
10354	M6_1108529_PstIMseI_PA	66.5
10355	M6_2873453_PstIMseI_PA	66.5
10356	M6_531239_PstIMseI_PA	66.5
10357	Opata_1853969_PstIMseI_PA	66.5
10358	M6_542472_PstIMspI_PA	66.5
10359	M6_533993_PstIMspI_PA	66.5
10360	M6_2574539_PstIMspI_PA	66.5
10361	Opata_1109837_PstIMseI_PA	66.5
10362	M6_827114_PstIMseI_PA	66.5
10363	M6_1903327_PstIMspI_PA	66.5
10364	M6_3101676_PstIMspI_PA	66.5
10365	M6_1409829_PstIMseI_PA	66.5
10366	M6_1039616_PstIMseI_PA	66.5
10367	Opata_2364030_PstIMseI_PA	66.5
10368	Opata_1385144_PstIMspI_PA	66.5
10369	M6_2579769_PstIMspI_PA	66.5
10370	Opata_128632_PstIMluI_PA	66.5
10371	M6_939718_PstIMseI_PA	66.5
10372	M6_934308_PstIMseI_PA	66.5
10373	M6_3397607_PstIMspI_PA	66.5
10374	M6_205306_PstIMseI_PA	66.5
10375	M6_3242100_PstIMspI_PA	66.5
10376	M6_3601483_PstIMseI_PA	66.5
10377	M6_551478_PstIMseI_PA	66.5
10378	Opata_314724_PstIMseI_PA	66.5
10379	M6_1090020_PstIMseI_PA	66.5
10380	M6_497638_PstIMluI_PA	66.5
10381	M6_1459284_PstIMluI_PA	66.5
10382	M6_820049_PstIMseI_PA	66.5
10383	M6_1516131_PstIMspI_PA	66.5
10384	M6_461840_PstIMspI_PA	66.5
10385	M6_563636_PstIMseI_PA	66.5
10386	M6_580994_PstIMseI_PA	66.5
10387	Opata_1818617_PstIMspI_PA	66.5
10388	M6_480410_PstIMseI_PA	66.5
10389	M6_1112097_PstIMseI_PA	66.5
10390	M6_3652012_PstIMseI_PA	66.5
10391	M6_3480415_PstIMspI_PA	66.5
10392	M6_3369313_PstIMseI_PA	66.5
10393	M6_1075344_PstIMluI_PA	66.5
10394	M6_409604_PstIMseI_PA	66.5
10395	Opata_1946431_PstIMseI_PA	66.5
10396	M6_3108492_PstIMspI_PA	66.5
10397	M6_1205741_PstIMseI_PA	66.5
10398	M6_1857560_PstIMspI_PA	66.5
10399	M6_2618439_PstIMluI_PA	66.5
10400	M6_556334_PstIMspI_PA	66.5
10401	M6_3084640_PstIMspI_PA	66.5
10402	M6_2048452_PstIMspI_PA	66.5
10403	M6_636597_PstIMseI_PA	66.5
10404	M6_148745_PstIMseI_PA	66.5
10405	M6_2692041_PstIMspI_PA	66.5
10406	M6_850078_PstIMseI_PA	66.5
10407	M6_1274185_PstIMseI_PA	66.5
10408	M6_2475503_PstIMspI_PA	66.5
10409	M6_1797301_PstIMspI_PA	66.5
10410	M6_1460401_PstIMseI_PA	66.5
10411	M6_1779533_PstIMspI_PA	66.5
10412	M6_332106_PstIMspI_PA	66.5
10413	M6_1703815_PstIMspI_PA	66.5
10414	M6_345459_PstIMspI_PA	66.5
10415	M6_93007_PstIMseI_PA	66.5
10416	M6_2397189_PstIMseI_PA	66.5
10417	M6_715596_PstIMseI_PA	66.5
10418	M6_430458_PstIMseI_PA	66.5
10419	M6_1535640_PstIMspI_PA	66.5
10420	M6_2545075_PstIMspI_PA	66.5
10421	M6_246297_PstIMspI_PA	66.5
10422	M6_801099_PstIMspI_PA	66.5
10423	M6_2700288_PstIMspI_PA	66.5
10424	M6_536469_PstIMseI_PA	66.5
10425	M6_3508485_PstIMspI_PA	66.5
10426	M6_1707633_PstIMseI_PA	66.5
10427	M6_917109_PstIMseI_PA	66.5
10428	M6_136297_PstIMseI_PA	66.5
10429	M6_1272275_PstIMseI_PA	66.5
10430	M6_195090_PstIMspI_PA	66.5
10431	M6_974375_PstIMspI_PA	66.5
10432	Opata_33512_PstIMseI_PA	66.5
10433	M6_713810_PstIMspI_PA	66.5
10434	M6_2912689_PstIMspI_PA	66.5
10435	M6_2274570_PstIMspI_PA	66.5
10436	M6_3548126_PstIMseI_PA	66.5
10437	M6_1882562_PstIMspI_PA	66.5
10438	M6_94236_PstIMseI_PA	66.5
10439	Opata_1543641_PstIMspI_PA	66.5
10440	M6_808514_PstIMspI_PA	66.5
10441	M6_41972_PstIMspI_PA	66.5
10442	M6_1726896_PstIMspI_PA	66.5
10443	M6_81406_PstIMseI_PA	66.5
10444	M6_583390_PstIMseI_PA	66.5
10445	M6_2280952_PstIMspI_PA	66.5
10446	M6_112695_PstIMseI_PA	66.5
10447	M6_1724104_PstIMseI_PA	66.5
10448	M6_3496343_PstIMspI_PA	66.5
10449	M6_702779_PstIMseI_PA	66.5
10450	Opata_1185440_PstIMseI_PA	66.5
10451	M6_290460_PstIMseI_PA	66.5
10452	M6_97582_PstIMseI_PA	66.5
10453	M6_3573159_PstIMspI_PA	66.5
10454	M6_2763400_PstIMspI_PA	66.5
10455	M6_1658698_PstIMspI_PA	66.5
10456	M6_744293_PstIMseI_PA	66.5
10457	M6_39599_PstIMseI_PA	66.5
10458	M6_2137538_PstIMseI_PA	66.5
10459	M6_495639_PstIMseI_PA	66.5
10460	M6_3042108_PstIMseI_PA	66.5
10461	M6_1132034_PstIMspI_PA	66.5
10462	M6_208838_PstIMseI_PA	66.5
10463	M6_2174276_PstIMspI_PA	66.5
10464	M6_421931_PstIMseI_PA	66.5
10465	M6_1313590_PstIMluI_PA	66.5
10466	M6_189764_PstIMluI_PA	66.5
10467	M6_2383523_PstIMspI_PA	66.5
10468	M6_193353_PstIMspI_PA	66.5
10469	M6_19742_PstIMseI_PA	66.5
10470	M6_482413_PstIMspI_PA	66.5
10471	M6_2672018_PstIMspI_PA	66.5
10472	M6_2205198_PstIMspI_PA	66.5
10473	M6_701143_PstIMspI_PA	66.5
10474	M6_47827_PstIMspI_PA	66.5
10475	M6_17271_PstIMseI_PA	66.5
10476	M6_965965_PstIMspI_PA	66.5
10477	M6_463047_PstIMspI_PA	66.5
10478	M6_1277697_PstIMspI_PA	66.5
10479	M6_61439_PstIMspI_PA	66.5
10480	M6_215699_PstIMspI_PA	66.5
10481	M6_372987_PstIMseI_PA	66.5
10482	M6_175393_PstIMseI_PA	66.5
10483	M6_2039461_PstIMspI_PA	66.5
10484	M6_859025_PstIMseI_PA	66.5
10485	M6_3352061_PstIMspI_PA	66.5
10486	M6_2213272_PstIMspI_PA	66.5
10487	Opata_3902700_PstIMseI_PA	66.5
10488	M6_819770_PstIMspI_PA	66.5
10489	M6_882505_PstIMspI_PA	66.5
10490	M6_3559823_PstIMspI_PA	66.5
10491	M6_160208_PstIMseI_PA	66.5
10492	M6_812489_PstIMspI_PA	66.5
10493	M6_1722321_PstIMspI_PA	66.5
10494	M6_3196828_PstIMspI_PA	66.5
10495	M6_561389_PstIMseI_PA	66.5
10496	M6_1687775_PstIMluI_PA	66.5
10497	M6_214607_PstIMseI_PA	66.5
10498	M6_535504_PstIMspI_PA	66.5
10499	M6_1464852_PstIMseI_PA	66.5
10500	M6_48990_PstIMspI_PA	66.5
10501	M6_2290953_PstIMseI_PA	66.5
10502	M6_1086876_PstIMspI_PA	66.5
10503	M6_491146_PstIMspI_PA	66.5
10504	M6_767286_PstIMseI_PA	66.5
10505	M6_1794323_PstIMseI_PA	66.5
10506	M6_277856_PstIMspI_PA	66.5
10507	M6_1886982_PstIMseI_PA	66.5
10508	M6_433471_PstIMspI_PA	66.5
10509	M6_263284_PstIMseI_PA	66.5
10510	M6_830961_PstIMspI_PA	66.5
10511	M6_2882882_PstIMspI_PA	66.5
10512	M6_784030_PstIMspI_PA	66.5
10513	M6_2906549_PstIMspI_PA	66.5
10514	M6_2102612_PstIMseI_PA	66.5
10515	M6_223297_PstIMseI_PA	66.5
10516	M6_2212347_PstIMspI_PA	66.5
10517	M6_330529_PstIMseI_PA	66.5
10518	M6_336374_PstIMseI_PA	66.5
10519	M6_141480_PstIMseI_PA	66.5
10520	M6_80012_PstIMseI_PA	66.5
10521	M6_44697_PstIMspI_PA	66.5
10522	M6_778858_PstIMseI_PA	66.5
10523	M6_431197_PstIMseI_PA	66.5
10524	M6_757738_PstIMseI_PA	66.5
10525	M6_2583265_PstIMspI_PA	66.5
10526	M6_3441661_PstIMspI_PA	66.5
10527	M6_669847_PstIMseI_PA	66.5
10528	M6_171970_PstIMseI_PA	66.5
10529	M6_3333338_PstIMspI_PA	66.5
10530	M6_1084243_PstIMspI_PA	66.5
10531	M6_2522667_PstIMspI_PA	66.5
10532	M6_2319390_PstIMseI_PA	66.5
10533	M6_436050_PstIMseI_PA	66.5
10534	M6_1407292_PstIMseI_PA	66.5
10535	M6_1036773_PstIMspI_PA	66.5
10536	M6_2372854_PstIMspI_PA	66.5
10537	M6_1036257_PstIMseI_PA	66.5
10538	M6_1556463_PstIMspI_PA	66.5
10539	M6_3723186_PstIMseI_PA	66.5
10540	M6_79976_PstIMseI_PA	66.5
10541	M6_635646_PstIMspI_PA	66.5
10542	M6_1957733_PstIMspI_PA	66.5
10543	M6_579206_PstIMseI_PA	66.5
10544	M6_944278_PstIMseI_PA	66.5
10545	M6_628173_PstIMspI_PA	66.5
10546	M6_136934_PstIMspI_PA	66.5
10547	M6_2905472_PstIMspI_PA	66.5
10548	M6_1764970_PstIMspI_PA	66.5
10549	M6_69896_PstIMseI_PA	66.5
10550	M6_879779_PstIMseI_PA	66.5
10551	M6_1539402_PstIMspI_PA	66.5
10552	M6_1437059_PstIMseI_PA	66.5
10553	M6_920654_PstIMseI_PA	66.5
10554	M6_11496_PstIMseI_PA	66.5
10555	M6_255610_PstIMseI_PA	66.5
10556	M6_3221376_PstIMspI_PA	66.5
10557	M6_1265148_PstIMseI_PA	66.5
10558	M6_215102_PstIMseI_PA	66.5
10559	M6_1145034_PstIMseI_PA	66.5
10560	M6_1537695_PstIMseI_PA	66.5
10561	M6_2189753_PstIMspI_PA	66.5
10562	M6_764089_PstIMseI_PA	66.5
10563	M6_1333528_PstIMseI_PA	66.5
10564	M6_2119397_PstIMspI_PA	66.5
10565	M6_2684916_PstIMspI_PA	66.5
10566	M6_230797_PstIMspI_PA	66.5
10567	M6_2461604_PstIMspI_PA	66.5
10568	M6_342381_PstIMseI_PA	66.5
10569	M6_2125455_PstIMspI_PA	66.5
10570	M6_1783166_PstIMluI_PA	66.5
10571	M6_760227_PstIMspI_PA	66.5
10572	M6_826130_PstIMspI_PA	66.5
10573	M6_278929_PstIMseI_PA	66.5
10574	M6_86333_PstIMseI_PA	66.5
10575	M6_1931326_PstIMspI_PA	66.5
10576	M6_57719_PstIMspI_PA	66.5
10577	M6_2498020_PstIMspI_PA	66.5
10578	M6_1571659_PstIMspI_PA	66.5
10579	M6_3205405_PstIMspI_PA	66.5
10580	M6_1345282_PstIMseI_PA	66.5
10581	M6_1127490_PstIMseI_PA	66.5
10582	M6_329897_PstIMspI_PA	66.5
10583	M6_2275826_PstIMseI_PA	66.5
10584	M6_1203488_PstIMseI_PA	66.5
10585	M6_1260018_PstIMspI_PA	66.5
10586	M6_1417530_PstIMspI_PA	66.5
10587	M6_1654891_PstIMspI_PA	66.5
10588	Opata_1703038_PstIMspI_PA	66.5
10589	M6_289624_PstIMseI_PA	66.5
10590	Opata_670871_PstIMseI_PA	66.5
10591	M6_3220750_PstIMspI_PA	66.5
10592	M6_612105_PstIMseI_PA	66.5
10593	M6_344359_PstIMseI_PA	66.5
10594	M6_1333193_PstIMspI_PA	66.5
10595	M6_39888_PstIMspI_PA	66.5
10596	M6_100251_PstIMseI_PA	66.5
10597	M6_2681036_PstIMseI_PA	66.5
10598	M6_3048001_PstIMseI_PA	66.5
10599	M6_1047605_PstIMseI_PA	66.5
10600	M6_1163558_PstIMspI_PA	66.5
10601	M6_502913_PstIMseI_PA	66.5
10602	M6_2002983_PstIMspI_PA	66.5
10603	M6_92945_PstIMspI_PA	66.5
10604	M6_580506_PstIMspI_PA	66.5
10605	M6_3924_PstIMseI_PA	66.5
10606	Opata_1931088_PstIMspI_PA	66.5
10607	M6_551441_PstIMseI_PA	66.5
10608	M6_1332120_PstIMseI_PA	66.5
10609	Opata_1252093_PstIMseI_PA	66.5
10610	M6_2131532_PstIMspI_PA	66.5
10611	M6_2630460_PstIMspI_PA	66.5
10612	M6_459102_PstIMspI_PA	66.5
10613	M6_360946_PstIMseI_PA	66.5
10614	M6_1760247_PstIMspI_PA	66.5
10615	M6_1430883_PstIMseI_PA	66.5
10616	M6_2963048_PstIMspI_PA	66.5
10617	M6_1125689_PstIMseI_PA	66.5
10618	M6_186504_PstIMseI_PA	66.5
10619	M6_600251_PstIMspI_PA	66.5
10620	M6_1975571_PstIMspI_PA	66.5
10621	M6_1398107_PstIMseI_PA	66.5
10622	Opata_1273943_PstIMspI_PA	66.5
10623	M6_2539264_PstIMspI_PA	66.5
10624	M6_504276_PstIMseI_PA	66.5
10625	M6_643269_PstIMspI_PA	66.5
10626	M6_362579_PstIMseI_PA	66.5
10627	M6_1902118_PstIMspI_PA	66.5
10628	M6_71572_PstIMseI_PA	66.5
10629	M6_388412_PstIMluI_PA	66.5
10630	M6_445936_PstIMseI_PA	66.5
10631	M6_53782_PstIMseI_PA	66.5
10632	M6_450838_PstIMseI_PA	66.5
10633	M6_388778_PstIMspI_PA	66.5
10634	M6_130011_PstIMseI_PA	66.5
10635	M6_1007776_PstIMspI_PA	66.5
10636	M6_1419881_PstIMluI_PA	66.5
10637	M6_797684_PstIMseI_PA	66.5
10638	M6_593949_PstIMseI_PA	66.5
10639	1055902	66.55
10640	1265524	66.56
10641	988304	66.58
10642	1057627	66.58
10643	1077535	66.58
10644	1080753	66.58
10645	1089893	66.58
10646	1090653	66.58
10647	1103038	66.58
10648	1122950	66.58
10649	1204806	66.58
10650	1220168	66.58
10651	1229463	66.58
10652	1236537	66.58
10653	2242764	66.58
10654	2245621	66.58
10655	2336247	66.58
10656	3023401	66.58
10657	3034107	66.58
10658	3028781	66.62
10659	5331862	66.62
10660	1073422	66.63
10661	978402	66.68
10662	1026484	66.68
10663	1089584	66.7
10664	D_contig21394_231	66.7
10665	D_GCE8AKX01C844Y_59	66.7
10666	Excalibur_c28594_232	66.7
10667	1094316	66.76
10668	wsnp_Ra_c4712_8489753	66.77
10669	1191752	66.78
10670	1286971	66.86
10671	1088230	66.9
10672	2247521	66.9
10673	1279601	66.91
10674	1066066	66.91
10675	1114268	66.93
10676	1117187	66.93
10677	1193959	66.93
10678	1665876	66.95
10679	1203839	66.96
10680	wsnp_Ex_c1944_3664205	66.97
10681	wsnp_BE488779D_Ta_1_2	66.97
10682	wsnp_BG314532D_Ta_1_1	66.97
10683	1669335	66.97
10684	1228470	66.97
10685	1231149	66.97
10686	1267166	66.97
10687	1379774	66.97
10688	2250250	66.97
10689	1129592	66.97
10690	Ex_c54373_394	66.97
10691	Ku_c57043_1232	66.97
10692	D_contig05331_658	66.97
10693	Kukri_c63009_282	66.97
10694	BobWhite_rep_c51612_864	66.97
10695	Tdurum_contig5311_112	66.97
10696	Tdurum_contig9731_121	66.97
10697	BS00039209_51	66.97
10698	Kukri_c20247_524	66.97
10699	wsnp_Ku_c4042_7375890	66.97
10700	Excalibur_c22315_894	66.97
10701	BS00076261_51	66.97
10702	Excalibur_c15505_87	66.97
10703	Excalibur_c17456_428	66.97
10704	Excalibur_c22877_1990	66.97
10705	Excalibur_c2353_975	66.97
10706	Excalibur_c3108_2958	66.97
10707	IAAV1002	66.97
10708	IACX1444	66.97
10709	BobWhite_c6055_185	66.97
10710	Kukri_c16557_855	66.97
10711	Kukri_c63505_174	66.97
10712	RAC875_c13116_1162	66.97
10713	RAC875_c14561_264	66.97
10714	RAC875_c26896_339	66.97
10715	RAC875_c31560_141	66.97
10716	RAC875_c45702_412	66.97
10717	RAC875_rep_c103893_601	66.97
10718	BS00010131_51	66.97
10719	RAC875_rep_c108908_72	66.97
10720	BS00030765_51	66.97
10721	BS00063748_51	66.97
10722	BS00078434_51	66.97
10723	JD_c7554_234	66.97
10724	Kukri_rep_c101775_65	66.97
10725	BS00063970_51	66.97
10726	1036959	66.98
10727	1077006	66.98
10728	1087272	66.98
10729	1091775	66.98
10730	1124775	66.98
10731	1162620	66.98
10732	1670659	66.98
10733	3024190	66.98
10734	1408196	67.01
10735	Excalibur_s112934_63	67.02
10736	GENE-0798_182	67.02
10737	RAC875_rep_c107379_246	67.02
10738	Tdurum_contig10794_797	67.02
10739	983975	67.02
10740	991014	67.04
10741	1013741	67.04
10742	1054275	67.04
10743	1055188	67.04
10744	1093100	67.04
10745	1112673	67.04
10746	1204413	67.04
10747	1254353	67.04
10748	2246610	67.04
10749	2248775	67.04
10750	2264287	67.04
10751	3021588	67.04
10752	3034052	67.04
10753	4909384	67.04
10754	4909806	67.04
10755	1228432	67.04
10756	2244082	67.04
10757	3028648	67.04
10758	1088596	67.08
10759	wsnp_RFL_Contig463_5510887	67.09
10760	1090127	67.11
10761	1123023	67.11
10762	1161456	67.11
10763	1163227	67.11
10764	1188134	67.11
10765	1219494	67.11
10766	1391318	67.11
10767	1410103	67.11
10768	1410575	67.11
10769	1410971	67.11
10770	1666076	67.11
10771	1670354	67.11
10772	1670366	67.11
10773	1106350	67.14
10774	1155299	67.14
10775	1220315	67.14
10776	982848	67.17
10777	3033974	67.17
10778	1159406	67.19
10779	RAC875_rep_c73531_335	67.21
10780	1084976	67.22
10781	1363165	67.22
10782	BobWhite_c47086_539	67.22
10783	GENE-1172_825	67.25
10784	Kukri_c60627_74	67.25
10785	BS00063517_51	67.25
10786	IACX5935	67.25
10787	Kukri_c59403_339	67.25
10788	RAC875_rep_c114236_188	67.25
10789	BS00039210_51	67.25
10790	BS00039211_51	67.25
10791	BS00063710_51	67.25
10792	2289423	67.29
10793	1109118	67.3
10794	1270739	67.32
10795	1217836	67.4
10796	1056147	67.46
10797	1110563	67.47
10798	3940426	67.48
10799	BS00074156_51	67.71
10800	2255455	67.75
10801	1060682	67.79
10802	1073836	67.82
10803	2246353	67.84
10804	1103034	67.85
10805	5332238	67.91
10806	991662	68.03
10807	1041770	68.05
10808	1008620	68.05
10809	5350200	68.05
10810	BobWhite_c36072_272	68.14
10811	BS00080749_51	68.14
10812	BS00082604_51	68.14
10813	BS00082605_51	68.14
10814	D_contig00789_200	68.14
10815	D_contig77859_59	68.14
10816	Excalibur_c2887_131	68.14
10817	IAAV6312	68.14
10818	IACX9152	68.14
10819	Kukri_c11935_65	68.14
10820	Kukri_c4790_893	68.14
10821	RAC875_c31493_120	68.14
10822	BS00010184_51	68.14
10823	BS00022211_51	68.14
10824	BS00032252_51	68.14
10825	BS00044720_51	68.14
10826	BS00062864_51	68.14
10827	BS00063225_51	68.14
10828	BS00065147_51	68.14
10829	BS00065701_51	68.14
10830	BS00011313_51	68.14
10831	Kukri_rep_c71152_906	68.14
10832	4397834	68.16
10833	4990518	68.16
10834	4991275	68.16
10835	1136823	68.17
10836	GWM539	68.24
10837	1062458	68.3
10838	Kukri_rep_c72558_961	68.36
10839	RAC875_rep_c72220_143	68.5
10840	Kukri_c49522_254	68.5
10841	Kukri_c49670_857	68.5
10842	RAC875_c46007_340	68.5
10843	TA001366-0072	68.5
10844	BS00022019_51	68.5
10845	BS00067584_51	68.5
10846	BS00079440_51	68.5
10847	2241756	68.54
10848	wsnp_JD_c9392_10241235	68.71
10849	wsnp_JG_c248_180868	68.71
10850	3940317	68.82
10851	1059064	68.92
10852	1072457	68.92
10853	1077833	68.92
10854	1088256	68.92
10855	1093646	68.92
10856	1097636	68.92
10857	1107852	68.92
10858	1109294	68.92
10859	1207119	68.92
10860	2252833	68.92
10861	2278089	68.92
10862	3023319	68.92
10863	3024883	68.92
10864	3385186	68.92
10865	3936816	68.92
10866	3938192	68.92
10867	3949016	68.92
10868	4544221	68.92
10869	5582047	68.92
10870	6030335	68.92
10871	7352140	68.92
10872	7491659	68.92
10873	RAC875_c7201_229	68.96
10874	BobWhite_c16917_732	69.03
10875	1150812	69.09
10876	wPt-8330	69.1
10877	wPt-0298	69.1
10878	1042552	69.1
10879	1069343	69.1
10880	1127068	69.1
10881	Opata_615985_61_PstIMseI_SNP	69.1
10882	Opata_286339_5_PstIMseI_SNP	69.1
10883	Opata_2761321_PstIMspI_PA	69.1
10884	Opata_775251_64_PstIMseI_SNP	69.1
10885	M6_1133808_PstIMspI_PA	69.1
10886	Opata_1570141_PstIMspI_PA	69.1
10887	Opata_209575_48_PstIMseI_SNP	69.1
10888	Opata_1582798_38_PstIMspI_SNP	69.1
10889	Opata_1061435_30_PstIMseI_SNP	69.1
10890	Opata_5290_16_PstIMseI_SNP	69.1
10891	M6_1032999_PstIMseI_PA	69.1
10892	M6_241419_PstIMseI_PA	69.1
10893	M6_2164514_PstIMseI_PA	69.1
10894	Opata_1341297_PstIMspI_PA	69.1
10895	M6_2671230_PstIMspI_PA	69.1
10896	Opata_3828470_83_PstIMspI_SNP	69.1
10897	Opata_1120586_10_PstIMspI_SNP	69.1
10898	Opata_3044796_PstIMspI_PA	69.1
10899	Opata_52371_35_PstIMseI_SNP	69.1
10900	Opata_440046_20_PstIMspI_SNP	69.1
10901	Opata_53965_PstIMseI_PA	69.1
10902	Opata_1239527_33_PstIMseI_SNP	69.1
10903	Opata_3306986_PstIMspI_PA	69.1
10904	M6_815331_PstIMspI_PA	69.1
10905	Opata_2264921_79_PstIMspI_SNP	69.1
10906	M6_1832374_PstIMspI_PA	69.1
10907	Opata_286339_16_PstIMseI_SNP	69.1
10908	Opata_222844_14_PstIMseI_SNP	69.1
10909	Opata_1573957_PstIMseI_PA	69.1
10910	Opata_752747_36_PstIMseI_SNP	69.1
10911	Opata_2704129_22_PstIMspI_SNP	69.1
10912	Opata_255183_6_PstIMseI_SNP	69.1
10913	Opata_255183_73_PstIMseI_SNP	69.1
10914	Opata_8217_38_PstIMseI_SNP	69.1
10915	M6_472930_PstIMspI_PA	69.1
10916	Opata_632046_PstIMseI_PA	69.1
10917	Opata_1461974_PstIMseI_PA	69.1
10918	Opata_542553_10_PstIMseI_SNP	69.1
10919	Opata_696718_30_PstIMspI_SNP	69.1
10920	M6_4073007_PstIMseI_PA	69.1
10921	Opata_138918_PstIMseI_PA	69.1
10922	Opata_255183_44_PstIMseI_SNP	69.1
10923	Opata_3778195_PstIMspI_PA	69.1
10924	Opata_3740088_PstIMspI_PA	69.1
10925	Opata_2037872_PstIMspI_PA	69.1
10926	Opata_50556_PstIMseI_PA	69.1
10927	Opata_3116061_PstIMseI_PA	69.1
10928	Opata_3341244_67_PstIMspI_SNP	69.1
10929	Opata_155938_21_PstIMseI_SNP	69.1
10930	Opata_1238734_12_PstIMseI_SNP	69.1
10931	Opata_3481412_PstIMseI_PA	69.1
10932	M6_1224670_PstIMseI_PA	69.1
10933	M6_3431166_PstIMspI_PA	69.1
10934	Opata_3356405_PstIMspI_PA	69.1
10935	Opata_253447_49_PstIMseI_SNP	69.1
10936	Opata_1708215_68_PstIMspI_SNP	69.1
10937	M6_836384_PstIMseI_PA	69.1
10938	Opata_109449_57_PstIMseI_SNP	69.1
10939	Opata_1964782_62_PstIMspI_SNP	69.1
10940	Opata_3934992_PstIMspI_PA	69.1
10941	M6_1834411_PstIMspI_PA	69.1
10942	Opata_1239527_10_PstIMseI_SNP	69.1
10943	M6_1952531_PstIMseI_PA	69.1
10944	Opata_1214524_PstIMseI_PA	69.1
10945	Opata_542553_20_PstIMseI_SNP	69.1
10946	M6_3086547_PstIMspI_PA	69.1
10947	M6_206627_PstIMseI_PA	69.1
10948	M6_475793_PstIMspI_PA	69.1
10949	Opata_17865_41_PstIMseI_SNP	69.1
10950	M6_1105202_PstIMspI_PA	69.1
10951	Opata_744800_52_PstIMseI_SNP	69.1
10952	Opata_2016718_58_PstIMspI_SNP	69.1
10953	Opata_183957_76_PstIMseI_SNP	69.1
10954	M6_1290474_PstIMseI_PA	69.1
10955	Opata_105650_6_PstIMseI_SNP	69.1
10956	Opata_576783_76_PstIMseI_SNP	69.1
10957	Opata_2354944_5_PstIMspI_SNP	69.1
10958	Opata_1642717_PstIMspI_PA	69.1
10959	Opata_966067_PstIMspI_PA	69.1
10960	Opata_184405_82_PstIMseI_SNP	69.1
10961	Opata_904722_PstIMseI_PA	69.1
10962	Opata_396047_PstIMseI_PA	69.1
10963	Opata_92440_1_PstIMseI_SNP	69.1
10964	Opata_700494_43_PstIMseI_SNP	69.1
10965	Opata_1064344_22_PstIMseI_SNP	69.1
10966	Opata_19259_50_PstIMseI_SNP	69.1
10967	Opata_424263_88_PstIMseI_SNP	69.1
10968	Opata_928487_14_PstIMseI_SNP	69.1
10969	Opata_19259_73_PstIMseI_SNP	69.1
10970	Opata_65906_PstIMseI_PA	69.1
10971	Opata_1356071_PstIMseI_PA	69.1
10972	Opata_40373_PstIMseI_PA	69.1
10973	Opata_1745979_22_PstIMspI_SNP	69.1
10974	Opata_1168795_50_PstIMseI_SNP	69.1
10975	Opata_700494_69_PstIMseI_SNP	69.1
10976	Opata_24578_PstIMseI_PA	69.1
10977	Opata_9084_PstIMspI_PA	69.1
10978	Opata_27098_41_PstIMseI_SNP	69.1
10979	Opata_69528_20_PstIMseI_SNP	69.1
10980	Opata_1157713_PstIMseI_PA	69.1
10981	Opata_3468142_49_PstIMseI_SNP	69.1
10982	Opata_549004_88_PstIMseI_SNP	69.1
10983	Opata_494557_PstIMseI_PA	69.1
10984	Opata_279711_PstIMseI_PA	69.1
10985	Opata_156431_PstIMseI_PA	69.1
10986	Opata_524231_PstIMseI_PA	69.1
10987	Opata_52163_PstIMluI_PA	69.1
10988	Opata_1102642_46_PstIMspI_SNP	69.1
10989	Opata_64682_PstIMseI_PA	69.1
10990	Opata_4111246_13_PstIMspI_SNP	69.1
10991	Opata_663750_PstIMseI_PA	69.1
10992	Opata_129409_PstIMseI_PA	69.1
10993	Opata_4008114_25_PstIMspI_SNP	69.1
10994	Opata_2861059_PstIMseI_PA	69.1
10995	Opata_49976_PstIMseI_PA	69.1
10996	Opata_172256_PstIMseI_PA	69.1
10997	Opata_2507856_17_PstIMspI_SNP	69.1
10998	Opata_843872_PstIMseI_PA	69.1
10999	Opata_125337_PstIMseI_PA	69.1
11000	Opata_4308447_PstIMseI_PA	69.1
11001	Opata_209986_PstIMseI_PA	69.1
11002	Opata_1220547_PstIMseI_PA	69.1
11003	Opata_316699_PstIMseI_PA	69.1
11004	Opata_1938401_PstIMspI_PA	69.1
11005	Opata_1248026_PstIMseI_PA	69.1
11006	Opata_1339897_PstIMseI_PA	69.1
11007	M6_2560597_PstIMspI_PA	69.1
11008	M6_1061035_PstIMspI_PA	69.1
11009	M6_133278_PstIMseI_PA	69.1
11010	M6_1722473_PstIMspI_PA	69.1
11011	M6_1196_PstIMspI_PA	69.1
11012	M6_1738062_PstIMspI_PA	69.1
11013	M6_73033_PstIMseI_PA	69.1
11014	M6_3111647_PstIMspI_PA	69.1
11015	M6_1639208_PstIMluI_PA	69.1
11016	M6_1986407_PstIMspI_PA	69.1
11017	M6_462161_PstIMluI_PA	69.1
11018	Opata_2922038_32_PstIMspI_SNP	69.1
11019	Opata_480194_60_PstIMseI_SNP	69.1
11020	Opata_219899_65_PstIMseI_SNP	69.1
11021	Opata_1151556_PstIMspI_PA	69.1
11022	Opata_1241896_32_PstIMseI_SNP	69.1
11023	Opata_615676_35_PstIMspI_SNP	69.1
11024	Opata_2011314_59_PstIMspI_SNP	69.1
11025	Opata_122830_PstIMseI_PA	69.1
11026	Opata_3298814_72_PstIMspI_SNP	69.1
11027	Opata_1537632_68_PstIMspI_SNP	69.1
11028	Opata_1374190_6_PstIMspI_SNP	69.1
11029	Opata_62293_8_PstIMseI_SNP	69.1
11030	Opata_3454281_PstIMspI_PA	69.1
11031	Opata_1932104_16_PstIMspI_SNP	69.1
11032	Opata_3637088_27_PstIMseI_SNP	69.1
11033	Opata_2549099_66_PstIMspI_SNP	69.1
11034	Opata_50084_73_PstIMseI_SNP	69.1
11035	Opata_126038_65_PstIMluI_SNP	69.1
11036	Opata_919191_PstIMseI_PA	69.1
11037	Opata_284643_PstIMseI_PA	69.1
11038	Opata_969543_PstIMspI_PA	69.1
11039	Opata_486322_PstIMseI_PA	69.1
11040	Opata_2107497_22_PstIMspI_SNP	69.1
11041	Opata_2969597_45_PstIMspI_SNP	69.1
11042	Opata_71644_PstIMseI_PA	69.1
11043	Opata_314606_PstIMseI_PA	69.1
11044	Opata_1308095_52_PstIMseI_SNP	69.1
11045	Opata_1060458_PstIMspI_PA	69.1
11046	Opata_1903002_PstIMseI_PA	69.1
11047	Opata_1950494_PstIMseI_PA	69.1
11048	Opata_2646971_PstIMseI_PA	69.1
11049	Opata_733817_70_PstIMluI_SNP	69.1
11050	Opata_2540375_PstIMspI_PA	69.1
11051	Opata_1013325_PstIMspI_PA	69.1
11052	Opata_1999980_27_PstIMspI_SNP	69.1
11053	Opata_85382_32_PstIMseI_SNP	69.1
11054	Opata_2945549_PstIMseI_PA	69.1
11055	Opata_615676_30_PstIMspI_SNP	69.1
11056	Opata_504050_PstIMseI_PA	69.1
11057	Opata_1648002_PstIMspI_PA	69.1
11058	Opata_3637088_64_PstIMseI_SNP	69.1
11059	Opata_1395854_PstIMseI_PA	69.1
11060	Opata_4264678_42_PstIMspI_SNP	69.1
11061	Opata_1339941_PstIMseI_PA	69.1
11062	Opata_383213_62_PstIMseI_SNP	69.1
11063	Opata_20032_39_PstIMseI_SNP	69.1
11064	Opata_3497343_PstIMspI_PA	69.1
11065	Opata_564387_PstIMseI_PA	69.1
11066	Opata_1822893_PstIMseI_PA	69.1
11067	Opata_282232_PstIMseI_PA	69.1
11068	Opata_513998_82_PstIMseI_SNP	69.1
11069	Opata_10035_77_PstIMseI_SNP	69.1
11070	Opata_123671_31_PstIMseI_SNP	69.1
11071	Opata_1272154_PstIMseI_PA	69.1
11072	Opata_3966253_15_PstIMspI_SNP	69.1
11073	Opata_2000706_7_PstIMspI_SNP	69.1
11074	Opata_733307_64_PstIMseI_SNP	69.1
11075	Opata_241395_PstIMseI_PA	69.1
11076	Opata_521066_PstIMseI_PA	69.1
11077	Opata_824808_PstIMseI_PA	69.1
11078	Opata_284244_PstIMseI_PA	69.1
11079	Opata_1295189_PstIMseI_PA	69.1
11080	Opata_2694478_PstIMspI_PA	69.1
11081	Opata_1996302_PstIMspI_PA	69.1
11082	Opata_414927_6_PstIMseI_SNP	69.1
11083	Opata_825287_PstIMseI_PA	69.1
11084	Opata_326222_32_PstIMseI_SNP	69.1
11085	Opata_1965392_PstIMspI_PA	69.1
11086	Opata_2781294_57_PstIMseI_SNP	69.1
11087	Opata_1807989_PstIMspI_PA	69.1
11088	Opata_545338_38_PstIMseI_SNP	69.1
11089	Opata_2115977_PstIMspI_PA	69.1
11090	Opata_2117275_40_PstIMseI_SNP	69.1
11091	Opata_900657_PstIMseI_PA	69.1
11092	Opata_1041416_PstIMspI_PA	69.1
11093	Opata_657112_PstIMspI_PA	69.1
11094	Opata_134939_PstIMseI_PA	69.1
11095	Opata_63242_PstIMseI_PA	69.1
11096	Opata_334892_62_PstIMseI_SNP	69.1
11097	Opata_414927_27_PstIMseI_SNP	69.1
11098	Opata_3970460_64_PstIMseI_SNP	69.1
11099	Opata_1627147_PstIMseI_PA	69.1
11100	Opata_3155684_PstIMspI_PA	69.1
11101	Opata_860580_86_PstIMseI_SNP	69.1
11102	Opata_1771997_PstIMseI_PA	69.1
11103	M6_1415111_PstIMspI_PA	69.1
11104	Opata_54493_PstIMseI_PA	69.1
11105	Opata_319161_PstIMseI_PA	69.1
11106	Opata_3074454_PstIMseI_PA	69.1
11107	Opata_329768_10_PstIMseI_SNP	69.1
11108	Opata_964051_PstIMseI_PA	69.1
11109	Opata_126566_22_PstIMseI_SNP	69.1
11110	Opata_755193_76_PstIMseI_SNP	69.1
11111	Opata_401346_29_PstIMspI_SNP	69.1
11112	Opata_2497642_29_PstIMspI_SNP	69.1
11113	Opata_249598_5_PstIMspI_SNP	69.1
11114	Opata_2115439_PstIMseI_PA	69.1
11115	Opata_3236178_42_PstIMspI_SNP	69.1
11116	Opata_1117828_46_PstIMspI_SNP	69.1
11117	Opata_362744_54_PstIMseI_SNP	69.1
11118	Opata_272350_16_PstIMseI_SNP	69.1
11119	Opata_722974_79_PstIMseI_SNP	69.1
11120	Opata_117822_46_PstIMseI_SNP	69.1
11121	Opata_3746401_PstIMspI_PA	69.1
11122	Opata_827281_60_PstIMseI_SNP	69.1
11123	Opata_3408295_PstIMspI_PA	69.1
11124	Opata_753418_51_PstIMseI_SNP	69.1
11125	Opata_1465168_69_PstIMspI_SNP	69.1
11126	Opata_3923395_PstIMseI_PA	69.1
11127	Opata_3256425_PstIMspI_PA	69.1
11128	Opata_1127500_44_PstIMseI_SNP	69.1
11129	Opata_191553_70_PstIMseI_SNP	69.1
11130	Opata_2571970_68_PstIMspI_SNP	69.1
11131	Opata_1150309_PstIMseI_PA	69.1
11132	Opata_1050823_PstIMseI_PA	69.1
11133	Opata_1308178_26_PstIMseI_SNP	69.1
11134	Opata_3343354_21_PstIMspI_SNP	69.1
11135	Opata_354793_65_PstIMseI_SNP	69.1
11136	Opata_284790_73_PstIMseI_SNP	69.1
11137	Opata_1178640_PstIMseI_PA	69.1
11138	Opata_1008806_PstIMspI_PA	69.1
11139	Opata_827281_51_PstIMseI_SNP	69.1
11140	Opata_737142_PstIMseI_PA	69.1
11141	Opata_80085_PstIMseI_PA	69.1
11142	M6_2234841_PstIMluI_PA	69.1
11143	Opata_138311_45_PstIMseI_SNP	69.1
11144	Opata_329768_9_PstIMseI_SNP	69.1
11145	Opata_146399_43_PstIMseI_SNP	69.1
11146	Opata_310921_PstIMseI_PA	69.1
11147	Opata_2841435_PstIMseI_PA	69.1
11148	Opata_117822_31_PstIMseI_SNP	69.1
11149	Opata_363194_12_PstIMspI_SNP	69.1
11150	Opata_2524415_PstIMseI_PA	69.1
11151	Opata_1500132_31_PstIMspI_SNP	69.1
11152	Opata_1187580_PstIMseI_PA	69.1
11153	Opata_156262_48_PstIMseI_SNP	69.1
11154	Opata_1647401_20_PstIMspI_SNP	69.1
11155	Opata_722974_41_PstIMseI_SNP	69.1
11156	Opata_329768_34_PstIMseI_SNP	69.1
11157	M6_1039706_PstIMspI_PA	69.1
11158	Opata_3967659_34_PstIMspI_SNP	69.1
11159	Opata_4077123_PstIMspI_PA	69.1
11160	Opata_2122331_77_PstIMspI_SNP	69.1
11161	Opata_1165569_16_PstIMspI_SNP	69.1
11162	Opata_1304448_73_PstIMseI_SNP	69.1
11163	Opata_293764_39_PstIMspI_SNP	69.1
11164	Opata_1603017_56_PstIMspI_SNP	69.1
11165	Opata_2782394_25_PstIMseI_SNP	69.1
11166	Opata_4137592_23_PstIMspI_SNP	69.1
11167	Opata_3286370_PstIMspI_PA	69.1
11168	Opata_1831697_PstIMspI_PA	69.1
11169	Opata_746358_19_PstIMseI_SNP	69.1
11170	Opata_886931_PstIMseI_PA	69.1
11171	Opata_2273169_PstIMspI_PA	69.1
11172	Opata_1371268_PstIMspI_PA	69.1
11173	Opata_384052_PstIMspI_PA	69.1
11174	Opata_2771429_11_PstIMspI_SNP	69.1
11175	Opata_1877151_89_PstIMspI_SNP	69.1
11176	Opata_78661_PstIMseI_PA	69.1
11177	Opata_1754136_73_PstIMspI_SNP	69.1
11178	Opata_1020426_56_PstIMseI_SNP	69.1
11179	Opata_2248589_56_PstIMspI_SNP	69.1
11180	Opata_1866703_PstIMspI_PA	69.1
11181	Opata_246572_20_PstIMseI_SNP	69.1
11182	Opata_2260326_78_PstIMspI_SNP	69.1
11183	Opata_1165569_24_PstIMspI_SNP	69.1
11184	Opata_2084540_89_PstIMspI_SNP	69.1
11185	Opata_636490_PstIMseI_PA	69.1
11186	Opata_2016718_88_PstIMspI_SNP	69.1
11187	M6_34722_PstIMspI_PA	69.1
11188	M6_676609_PstIMseI_PA	69.1
11189	M6_1524152_PstIMspI_PA	69.1
11190	M6_54476_PstIMspI_PA	69.1
11191	Opata_991859_PstIMspI_PA	69.1
11192	M6_35696_PstIMspI_PA	69.1
11193	M6_14606_PstIMseI_PA	69.1
11194	Opata_349915_61_PstIMseI_SNP	69.1
11195	Opata_464786_PstIMspI_PA	69.1
11196	M6_412305_PstIMseI_PA	69.1
11197	M6_918909_PstIMspI_PA	69.1
11198	Opata_1495639_PstIMspI_PA	69.1
11199	Opata_1465096_PstIMspI_PA	69.1
11200	M6_1850877_PstIMspI_PA	69.1
11201	M6_2109971_PstIMspI_PA	69.1
11202	M6_1958445_PstIMspI_PA	69.1
11203	M6_691829_PstIMseI_PA	69.1
11204	M6_942217_PstIMspI_PA	69.1
11205	M6_2851877_PstIMspI_PA	69.1
11206	Opata_1755056_PstIMspI_PA	69.1
11207	Opata_1629951_PstIMspI_PA	69.1
11208	M6_202143_PstIMspI_PA	69.1
11209	M6_1878078_PstIMspI_PA	69.1
11210	Opata_828734_PstIMseI_PA	69.1
11211	Opata_419368_PstIMseI_PA	69.1
11212	Opata_349915_55_PstIMseI_SNP	69.1
11213	Opata_3982360_PstIMseI_PA	69.1
11214	Opata_4149462_PstIMspI_PA	69.1
11215	Opata_1982442_PstIMseI_PA	69.1
11216	Opata_1287201_PstIMseI_PA	69.1
11217	Opata_242355_PstIMseI_PA	69.1
11218	Opata_3571160_PstIMspI_PA	69.1
11219	M6_997754_PstIMspI_PA	69.1
11220	Opata_1082734_38_PstIMseI_SNP	69.1
11221	M6_604459_PstIMseI_PA	69.1
11222	Opata_370819_PstIMspI_PA	69.1
11223	M6_166916_PstIMseI_PA	69.1
11224	M6_952200_PstIMspI_PA	69.1
11225	Opata_138371_9_PstIMseI_SNP	69.1
11226	M6_723951_PstIMseI_PA	69.1
11227	M6_347410_PstIMseI_PA	69.1
11228	M6_535545_PstIMseI_PA	69.1
11229	M6_162828_PstIMseI_PA	69.1
11230	M6_2996623_PstIMseI_PA	69.1
11231	Opata_2693767_PstIMspI_PA	69.1
11232	M6_137448_PstIMspI_PA	69.1
11233	Opata_752035_PstIMseI_PA	69.1
11234	M6_1123818_PstIMspI_PA	69.1
11235	Opata_675322_28_PstIMseI_SNP	69.1
11236	M6_561710_PstIMseI_PA	69.1
11237	Opata_287491_57_PstIMspI_SNP	69.1
11238	M6_1793138_PstIMspI_PA	69.1
11239	Opata_169107_PstIMseI_PA	69.1
11240	Opata_2636626_PstIMspI_PA	69.1
11241	M6_909734_PstIMseI_PA	69.1
11242	Opata_35711_PstIMseI_PA	69.1
11243	M6_2773203_PstIMspI_PA	69.1
11244	Opata_343442_PstIMseI_PA	69.1
11245	Opata_3213875_PstIMseI_PA	69.1
11246	Opata_1157346_52_PstIMspI_SNP	69.1
11247	M6_1387997_PstIMseI_PA	69.1
11248	Opata_1940223_PstIMspI_PA	69.1
11249	Opata_160110_PstIMseI_PA	69.1
11250	M6_83718_PstIMseI_PA	69.1
11251	M6_1359670_PstIMseI_PA	69.1
11252	Opata_3639525_20_PstIMspI_SNP	69.1
11253	Opata_3837782_PstIMspI_PA	69.1
11254	M6_2534564_PstIMspI_PA	69.1
11255	Opata_1275097_PstIMseI_PA	69.1
11256	Opata_1867186_PstIMspI_PA	69.1
11257	M6_190241_PstIMspI_PA	69.1
11258	M6_1819270_PstIMluI_PA	69.1
11259	M6_626063_PstIMspI_PA	69.1
11260	Opata_1297778_PstIMseI_PA	69.1
11261	Opata_568330_PstIMseI_PA	69.1
11262	M6_452787_PstIMseI_PA	69.1
11263	Opata_338799_12_PstIMseI_SNP	69.1
11264	M6_1053447_PstIMseI_PA	69.1
11265	Opata_1045554_33_PstIMspI_SNP	69.1
11266	M6_207810_PstIMseI_PA	69.1
11267	M6_2295623_PstIMspI_PA	69.1
11268	M6_1802767_PstIMspI_PA	69.1
11269	Opata_2303425_PstIMseI_PA	69.1
11270	M6_203846_PstIMspI_PA	69.1
11271	Opata_408038_61_PstIMspI_SNP	69.1
11272	Opata_294283_26_PstIMseI_SNP	69.1
11273	Opata_2524844_PstIMspI_PA	69.1
11274	Opata_1157346_11_PstIMspI_SNP	69.1
11275	Opata_2038980_PstIMspI_PA	69.1
11276	Opata_3697889_PstIMspI_PA	69.1
11277	Opata_691183_PstIMseI_PA	69.1
11278	Opata_1519184_PstIMspI_PA	69.1
11279	M6_127612_PstIMspI_PA	69.1
11280	M6_177535_PstIMspI_PA	69.1
11281	Opata_1909724_PstIMspI_PA	69.1
11282	M6_1577705_PstIMspI_PA	69.1
11283	Opata_1242218_39_PstIMspI_SNP	69.1
11284	Opata_105016_PstIMseI_PA	69.1
11285	Opata_1737530_PstIMspI_PA	69.1
11286	Opata_2640875_PstIMspI_PA	69.1
11287	M6_202023_PstIMluI_PA	69.1
11288	Opata_87095_PstIMseI_PA	69.1
11289	Opata_532352_PstIMspI_PA	69.1
11290	M6_2603265_PstIMspI_PA	69.1
11291	Opata_4480863_PstIMseI_PA	69.1
11292	Opata_3278358_21_PstIMseI_SNP	69.1
11293	M6_862312_PstIMspI_PA	69.1
11294	M6_2294431_PstIMspI_PA	69.1
11295	M6_3524470_PstIMspI_PA	69.1
11296	M6_2028864_PstIMluI_PA	69.1
11297	M6_1454313_PstIMseI_PA	69.1
11298	Opata_2614705_61_PstIMseI_SNP	69.1
11299	M6_1780057_PstIMspI_PA	69.1
11300	Opata_1793646_PstIMspI_PA	69.1
11301	Opata_1717755_PstIMspI_PA	69.1
11302	Opata_798692_70_PstIMseI_SNP	69.1
11303	M6_495122_PstIMseI_PA	69.1
11304	Opata_1230672_58_PstIMseI_SNP	69.1
11305	Opata_387800_PstIMseI_PA	69.1
11306	M6_924328_PstIMseI_PA	69.1
11307	M6_2173664_PstIMspI_PA	69.1
11308	Opata_331868_68_PstIMspI_SNP	69.1
11309	M6_173733_PstIMseI_PA	69.1
11310	M6_1197807_PstIMspI_PA	69.1
11311	M6_1521679_PstIMspI_PA	69.1
11312	Opata_3122102_PstIMspI_PA	69.1
11313	M6_651452_PstIMluI_PA	69.1
11314	M6_1350214_PstIMspI_PA	69.1
11315	M6_1919463_PstIMspI_PA	69.1
11316	M6_426723_PstIMspI_PA	69.1
11317	M6_948967_PstIMspI_PA	69.1
11318	Opata_432227_PstIMspI_PA	69.1
11319	M6_3462207_PstIMseI_PA	69.1
11320	M6_3249994_PstIMspI_PA	69.1
11321	Opata_2040645_66_PstIMspI_SNP	69.1
11322	M6_3419431_PstIMspI_PA	69.1
11323	Opata_524451_PstIMseI_PA	69.1
11324	Opata_2748424_PstIMspI_PA	69.1
11325	Opata_3113050_PstIMspI_PA	69.1
11326	M6_492084_PstIMluI_PA	69.1
11327	Opata_654543_PstIMspI_PA	69.1
11328	M6_2449142_PstIMspI_PA	69.1
11329	M6_828217_PstIMseI_PA	69.1
11330	M6_824168_PstIMseI_PA	69.1
11331	M6_637247_PstIMspI_PA	69.1
11332	Opata_737025_PstIMseI_PA	69.1
11333	M6_125902_PstIMseI_PA	69.1
11334	M6_1111458_PstIMluI_PA	69.1
11335	Opata_507600_78_PstIMspI_SNP	69.1
11336	Opata_2737804_PstIMspI_PA	69.1
11337	Opata_1185288_PstIMseI_PA	69.1
11338	M6_1450051_PstIMspI_PA	69.1
11339	Opata_1610636_PstIMspI_PA	69.1
11340	M6_1921019_PstIMspI_PA	69.1
11341	Opata_431143_PstIMseI_PA	69.1
11342	M6_565072_PstIMseI_PA	69.1
11343	Opata_1902293_PstIMspI_PA	69.1
11344	M6_805512_PstIMspI_PA	69.1
11345	M6_102731_PstIMseI_PA	69.1
11346	Opata_326926_49_PstIMspI_SNP	69.1
11347	Opata_2740738_75_PstIMspI_SNP	69.1
11348	Opata_377088_PstIMspI_PA	69.1
11349	M6_1204314_PstIMspI_PA	69.1
11350	Opata_3354936_PstIMspI_PA	69.1
11351	M6_3526109_PstIMspI_PA	69.1
11352	M6_805881_PstIMspI_PA	69.1
11353	M6_812689_PstIMseI_PA	69.1
11354	Opata_3064066_6_PstIMspI_SNP	69.1
11355	M6_802366_PstIMspI_PA	69.1
11356	Opata_1112437_PstIMseI_PA	69.1
11357	Opata_1805135_PstIMspI_PA	69.1
11358	M6_2088856_PstIMspI_PA	69.1
11359	Opata_2568174_PstIMspI_PA	69.1
11360	Opata_3732775_16_PstIMspI_SNP	69.1
11361	Opata_41565_PstIMseI_PA	69.1
11362	Opata_2734545_PstIMspI_PA	69.1
11363	M6_1526268_PstIMspI_PA	69.1
11364	Opata_1696627_PstIMspI_PA	69.1
11365	M6_94388_PstIMseI_PA	69.1
11366	M6_2130838_PstIMspI_PA	69.1
11367	M6_107459_PstIMseI_PA	69.1
11368	Opata_1984199_PstIMspI_PA	69.1
11369	Opata_154040_PstIMseI_PA	69.1
11370	M6_933040_PstIMspI_PA	69.1
11371	M6_667379_PstIMluI_PA	69.1
11372	M6_183126_PstIMspI_PA	69.1
11373	M6_48646_PstIMseI_PA	69.1
11374	Opata_3767882_13_PstIMspI_SNP	69.1
11375	M6_3078552_PstIMseI_PA	69.1
11376	Opata_2196121_PstIMspI_PA	69.1
11377	Opata_380637_PstIMseI_PA	69.1
11378	Opata_3732775_62_PstIMspI_SNP	69.1
11379	Opata_859086_81_PstIMspI_SNP	69.1
11380	Opata_2546350_PstIMseI_PA	69.1
11381	M6_2819444_PstIMspI_PA	69.1
11382	M6_786510_PstIMspI_PA	69.1
11383	Opata_1158477_23_PstIMseI_SNP	69.1
11384	Opata_821284_PstIMspI_PA	69.1
11385	Opata_301799_PstIMseI_PA	69.1
11386	M6_415207_PstIMspI_PA	69.1
11387	Opata_2547783_PstIMspI_PA	69.1
11388	Opata_3667975_35_PstIMspI_SNP	69.1
11389	Opata_132029_PstIMseI_PA	69.1
11390	Opata_824063_15_PstIMseI_SNP	69.1
11391	Opata_100203_PstIMseI_PA	69.1
11392	M6_272730_PstIMspI_PA	69.1
11393	Opata_1050317_PstIMseI_PA	69.1
11394	Opata_2173223_PstIMseI_PA	69.1
11395	Opata_959525_PstIMseI_PA	69.1
11396	M6_99955_PstIMspI_PA	69.1
11397	Opata_1556524_PstIMspI_PA	69.1
11398	M6_2875643_PstIMseI_PA	69.1
11399	Opata_707475_PstIMseI_PA	69.1
11400	M6_826784_PstIMspI_PA	69.1
11401	M6_2746802_PstIMspI_PA	69.1
11402	Opata_1030827_PstIMspI_PA	69.1
11403	Opata_1158477_78_PstIMseI_SNP	69.1
11404	Opata_3272630_PstIMspI_PA	69.1
11405	M6_111334_PstIMluI_PA	69.1
11406	M6_3214358_PstIMspI_PA	69.1
11407	M6_155840_PstIMseI_PA	69.1
11408	M6_13451_PstIMseI_PA	69.1
11409	Opata_656865_25_PstIMspI_SNP	69.1
11410	M6_25734_PstIMseI_PA	69.1
11411	M6_356812_PstIMseI_PA	69.1
11412	M6_1598559_PstIMspI_PA	69.1
11413	M6_4285399_PstIMseI_PA	69.1
11414	M6_230297_PstIMspI_PA	69.1
11415	M6_238457_PstIMspI_PA	69.1
11416	M6_661076_PstIMspI_PA	69.1
11417	M6_2977821_PstIMspI_PA	69.1
11418	M6_239692_PstIMspI_PA	69.1
11419	M6_638910_PstIMseI_PA	69.1
11420	M6_2317642_PstIMseI_PA	69.1
11421	M6_281842_PstIMseI_PA	69.1
11422	M6_277997_PstIMspI_PA	69.1
11423	M6_2009_PstIMspI_PA	69.1
11424	M6_2142681_PstIMspI_PA	69.1
11425	M6_618040_PstIMseI_PA	69.1
11426	Opata_512774_19_PstIMseI_SNP	69.1
11427	M6_474226_PstIMseI_PA	69.1
11428	M6_567615_PstIMluI_PA	69.1
11429	M6_3442533_PstIMspI_PA	69.1
11430	M6_1702082_PstIMseI_PA	69.1
11431	M6_1444116_PstIMseI_PA	69.1
11432	M6_281321_PstIMseI_PA	69.1
11433	M6_949039_PstIMspI_PA	69.1
11434	M6_7844_PstIMluI_PA	69.1
11435	M6_4735_PstIMseI_PA	69.1
11436	M6_234242_PstIMspI_PA	69.1
11437	M6_1452688_PstIMluI_PA	69.1
11438	M6_1318336_PstIMseI_PA	69.1
11439	M6_137678_PstIMseI_PA	69.1
11440	M6_2941231_PstIMspI_PA	69.1
11441	M6_1119142_PstIMseI_PA	69.1
11442	M6_2064550_PstIMseI_PA	69.1
11443	M6_1168255_PstIMseI_PA	69.1
11444	M6_4133538_PstIMseI_PA	69.1
11445	M6_205012_PstIMseI_PA	69.1
11446	M6_86124_PstIMseI_PA	69.1
11447	M6_1498529_PstIMluI_PA	69.1
11448	M6_333258_PstIMspI_PA	69.1
11449	M6_154530_PstIMseI_PA	69.1
11450	M6_1713137_PstIMluI_PA	69.1
11451	M6_90519_PstIMseI_PA	69.1
11452	M6_1172903_PstIMseI_PA	69.1
11453	Opata_1070871_PstIMspI_PA	69.1
11454	M6_732265_PstIMseI_PA	69.1
11455	M6_308441_PstIMspI_PA	69.1
11456	Opata_155740_PstIMseI_PA	69.1
11457	M6_446139_PstIMseI_PA	69.1
11458	M6_922538_PstIMluI_PA	69.1
11459	M6_702151_PstIMseI_PA	69.1
11460	M6_801373_PstIMseI_PA	69.1
11461	M6_264828_PstIMluI_PA	69.1
11462	M6_419688_PstIMseI_PA	69.1
11463	Opata_3420280_PstIMspI_PA	69.1
11464	Opata_1673654_PstIMspI_PA	69.1
11465	Opata_1196778_PstIMseI_PA	69.1
11466	Opata_3273410_PstIMspI_PA	69.1
11467	Opata_2821729_PstIMspI_PA	69.1
11468	Opata_1660150_PstIMspI_PA	69.1
11469	Opata_589626_PstIMseI_PA	69.1
11470	Opata_2515685_PstIMspI_PA	69.1
11471	M6_91934_PstIMspI_PA	69.1
11472	M6_858611_PstIMseI_PA	69.1
11473	M6_1796419_PstIMspI_PA	69.1
11474	Opata_61804_PstIMseI_PA	69.1
11475	Opata_4419010_PstIMseI_PA	69.1
11476	Opata_744875_PstIMspI_PA	69.1
11477	Opata_2564166_PstIMspI_PA	69.1
11478	Opata_278985_PstIMspI_PA	69.1
11479	Opata_704091_PstIMspI_PA	69.1
11480	Opata_2410404_PstIMspI_PA	69.1
11481	Opata_2795238_PstIMspI_PA	69.1
11482	Opata_1062781_PstIMseI_PA	69.1
11483	Opata_3764_PstIMseI_PA	69.1
11484	M6_147349_PstIMseI_PA	69.1
11485	Opata_1803300_PstIMspI_PA	69.1
11486	M6_1819314_PstIMluI_PA	69.1
11487	M6_1423601_PstIMseI_PA	69.1
11488	M6_320736_PstIMseI_PA	69.1
11489	M6_3494317_PstIMspI_PA	69.1
11490	Opata_2427528_PstIMspI_PA	69.1
11491	M6_1344460_PstIMseI_PA	69.1
11492	M6_713509_PstIMseI_PA	69.1
11493	M6_546214_PstIMseI_PA	69.1
11494	M6_795525_PstIMluI_PA	69.1
11495	M6_1161912_PstIMspI_PA	69.1
11496	M6_625693_PstIMluI_PA	69.1
11497	M6_3244926_PstIMspI_PA	69.1
11498	M6_11596_PstIMseI_PA	69.1
11499	Opata_40078_PstIMseI_PA	69.1
11500	Opata_376340_PstIMseI_PA	69.1
11501	Opata_80421_PstIMspI_PA	69.1
11502	Opata_1650202_PstIMspI_PA	69.1
11503	M6_2393437_PstIMspI_PA	69.1
11504	Opata_1189934_PstIMseI_PA	69.1
11505	M6_149780_PstIMluI_PA	69.1
11506	M6_352459_PstIMspI_PA	69.1
11507	M6_110303_PstIMseI_PA	69.1
11508	M6_427497_PstIMseI_PA	69.1
11509	Opata_784246_PstIMseI_PA	69.1
11510	M6_250549_PstIMspI_PA	69.1
11511	Opata_4006421_PstIMseI_PA	69.1
11512	Opata_3590681_PstIMspI_PA	69.1
11513	M6_4275_PstIMluI_PA	69.1
11514	M6_314146_PstIMluI_PA	69.1
11515	Opata_963459_PstIMspI_PA	69.1
11516	Opata_3566372_PstIMspI_PA	69.1
11517	M6_743068_PstIMseI_PA	69.1
11518	Opata_3193475_PstIMspI_PA	69.1
11519	Opata_581419_PstIMseI_PA	69.1
11520	M6_342026_PstIMseI_PA	69.1
11521	M6_420814_PstIMseI_PA	69.1
11522	Opata_2277741_PstIMspI_PA	69.1
11523	Opata_1586573_PstIMspI_PA	69.1
11524	Opata_415951_PstIMseI_PA	69.1
11525	M6_314061_PstIMseI_PA	69.1
11526	M6_277749_PstIMluI_PA	69.1
11527	Opata_2141383_PstIMseI_PA	69.1
11528	M6_67966_PstIMseI_PA	69.1
11529	Opata_80375_PstIMseI_PA	69.1
11530	Opata_2352965_PstIMspI_PA	69.1
11531	Opata_3422146_PstIMseI_PA	69.1
11532	Opata_1679353_PstIMseI_PA	69.1
11533	Opata_3905075_PstIMspI_PA	69.1
11534	M6_787735_PstIMseI_PA	69.1
11535	Opata_30761_PstIMseI_PA	69.1
11536	M6_446621_PstIMspI_PA	69.1
11537	M6_1072551_PstIMseI_PA	69.1
11538	M6_81143_PstIMluI_PA	69.1
11539	Opata_3873082_PstIMspI_PA	69.1
11540	Opata_571018_PstIMseI_PA	69.1
11541	Opata_516589_PstIMseI_PA	69.1
11542	M6_2615486_PstIMspI_PA	69.1
11543	M6_43293_PstIMseI_PA	69.1
11544	M6_318626_PstIMluI_PA	69.1
11545	M6_2055924_PstIMluI_PA	69.1
11546	Opata_1272932_PstIMseI_PA	69.1
11547	Opata_442177_PstIMseI_PA	69.1
11548	M6_407316_PstIMseI_PA	69.1
11549	Opata_1167272_PstIMseI_PA	69.1
11550	Opata_3166735_PstIMspI_PA	69.1
11551	M6_1282871_PstIMluI_PA	69.1
11552	M6_168876_PstIMspI_PA	69.1
11553	Opata_3612350_PstIMspI_PA	69.1
11554	Opata_234968_PstIMspI_PA	69.1
11555	M6_586237_PstIMspI_PA	69.1
11556	M6_855410_PstIMluI_PA	69.1
11557	Opata_1802928_PstIMspI_PA	69.1
11558	Opata_649780_PstIMspI_PA	69.1
11559	M6_1049102_PstIMspI_PA	69.1
11560	Opata_1931019_PstIMspI_PA	69.1
11561	Opata_38598_PstIMseI_PA	69.1
11562	M6_1874060_PstIMseI_PA	69.1
11563	Opata_2712889_PstIMspI_PA	69.1
11564	Opata_150268_PstIMseI_PA	69.1
11565	Opata_260418_PstIMspI_PA	69.1
11566	M6_225385_PstIMspI_PA	69.1
11567	M6_677299_PstIMspI_PA	69.1
11568	M6_39346_PstIMseI_PA	69.1
11569	Opata_145588_PstIMseI_PA	69.1
11570	M6_2459073_PstIMspI_PA	69.1
11571	Opata_3018775_PstIMspI_PA	69.1
11572	M6_558617_PstIMspI_PA	69.1
11573	M6_77640_PstIMseI_PA	69.1
11574	Opata_252587_PstIMspI_PA	69.1
11575	M6_3359307_PstIMspI_PA	69.1
11576	M6_518805_PstIMseI_PA	69.1
11577	M6_413840_PstIMseI_PA	69.1
11578	M6_1583534_PstIMluI_PA	69.1
11579	Opata_2323275_PstIMspI_PA	69.1
11580	M6_2720129_PstIMspI_PA	69.1
11581	Opata_3035430_PstIMspI_PA	69.1
11582	Opata_2421638_PstIMspI_PA	69.1
11583	Opata_900625_PstIMspI_PA	69.1
11584	Opata_1295292_PstIMspI_PA	69.1
11585	Opata_1756015_PstIMspI_PA	69.1
11586	Opata_350811_PstIMseI_PA	69.1
11587	M6_781888_PstIMspI_PA	69.1
11588	Opata_53847_PstIMseI_PA	69.1
11589	Opata_2925268_PstIMseI_PA	69.1
11590	Opata_1712104_PstIMspI_PA	69.1
11591	Opata_746096_PstIMseI_PA	69.1
11592	M6_2605805_PstIMspI_PA	69.1
11593	Opata_2873498_PstIMspI_PA	69.1
11594	M6_1275662_PstIMspI_PA	69.1
11595	M6_297754_PstIMseI_PA	69.1
11596	M6_132887_PstIMseI_PA	69.1
11597	Opata_2688422_PstIMseI_PA	69.1
11598	M6_266530_PstIMseI_PA	69.1
11599	Opata_3733466_PstIMseI_PA	69.1
11600	M6_337168_PstIMseI_PA	69.1
11601	M6_148129_PstIMspI_PA	69.1
11602	M6_543122_PstIMseI_PA	69.1
11603	M6_15397_PstIMseI_PA	69.1
11604	M6_1306805_PstIMluI_PA	69.1
11605	M6_1423684_PstIMluI_PA	69.1
11606	M6_682453_PstIMseI_PA	69.1
11607	Opata_2374878_PstIMspI_PA	69.1
11608	M6_214120_PstIMseI_PA	69.1
11609	Opata_691232_PstIMseI_PA	69.1
11610	M6_1585678_PstIMspI_PA	69.1
11611	Opata_603089_PstIMspI_PA	69.1
11612	M6_303187_PstIMspI_PA	69.1
11613	M6_36702_PstIMluI_PA	69.1
11614	Opata_583706_PstIMseI_PA	69.1
11615	Opata_2928963_PstIMspI_PA	69.1
11616	M6_910743_PstIMspI_PA	69.1
11617	M6_333221_PstIMspI_PA	69.1
11618	M6_151144_PstIMseI_PA	69.1
11619	M6_92359_PstIMseI_PA	69.1
11620	M6_2966701_PstIMspI_PA	69.1
11621	M6_121993_PstIMseI_PA	69.1
11622	Opata_1134506_PstIMseI_PA	69.1
11623	Opata_3978272_PstIMspI_PA	69.1
11624	M6_187174_PstIMseI_PA	69.1
11625	M6_2691892_PstIMspI_PA	69.1
11626	M6_821943_PstIMseI_PA	69.1
11627	M6_444059_PstIMseI_PA	69.1
11628	M6_804997_PstIMseI_PA	69.1
11629	Opata_810775_PstIMspI_PA	69.1
11630	Opata_1895889_PstIMspI_PA	69.1
11631	Opata_2326089_PstIMspI_PA	69.1
11632	Opata_1321385_PstIMspI_PA	69.1
11633	M6_2420846_PstIMspI_PA	69.1
11634	M6_219174_PstIMspI_PA	69.1
11635	M6_638823_PstIMseI_PA	69.1
11636	M6_379424_PstIMseI_PA	69.1
11637	Opata_2589548_PstIMspI_PA	69.1
11638	Opata_404668_PstIMseI_PA	69.1
11639	M6_172609_PstIMseI_PA	69.1
11640	Opata_3946776_PstIMspI_PA	69.1
11641	M6_196716_PstIMspI_PA	69.1
11642	Opata_3108101_PstIMspI_PA	69.1
11643	M6_986815_PstIMseI_PA	69.1
11644	Opata_263246_PstIMseI_PA	69.1
11645	M6_2271565_PstIMspI_PA	69.1
11646	Opata_100271_PstIMseI_PA	69.1
11647	M6_3914598_PstIMseI_PA	69.1
11648	Opata_1647012_PstIMspI_PA	69.1
11649	Opata_2386619_67_PstIMspI_SNP	69.1
11650	M6_750266_PstIMseI_PA	69.1
11651	M6_2316735_PstIMseI_PA	69.1
11652	Opata_1159007_PstIMspI_PA	69.1
11653	M6_1982004_PstIMspI_PA	69.1
11654	Opata_220156_PstIMseI_PA	69.1
11655	Opata_1098793_PstIMseI_PA	69.1
11656	Opata_659171_PstIMseI_PA	69.1
11657	Opata_1935299_PstIMspI_PA	69.1
11658	Opata_445557_PstIMspI_PA	69.1
11659	Opata_3313103_PstIMspI_PA	69.1
11660	Opata_569388_PstIMseI_PA	69.1
11661	M6_112444_PstIMspI_PA	69.1
11662	Opata_492218_PstIMspI_PA	69.1
11663	Opata_1129079_PstIMseI_PA	69.1
11664	Opata_235320_PstIMseI_PA	69.1
11665	Opata_1875585_PstIMspI_PA	69.1
11666	Opata_2537005_PstIMspI_PA	69.1
11667	Opata_42853_PstIMseI_PA	69.1
11668	Opata_15503_PstIMseI_PA	69.1
11669	M6_3868056_PstIMseI_PA	69.1
11670	Opata_2348940_PstIMspI_PA	69.1
11671	Opata_2784373_PstIMspI_PA	69.1
11672	M6_1822593_PstIMspI_PA	69.1
11673	M6_1768723_PstIMspI_PA	69.1
11674	M6_239262_PstIMspI_PA	69.1
11675	M6_402233_PstIMseI_PA	69.1
11676	M6_527572_PstIMspI_PA	69.1
11677	M6_1099659_PstIMspI_PA	69.1
11678	Opata_3701649_PstIMspI_PA	69.1
11679	M6_220999_PstIMseI_PA	69.1
11680	M6_1040935_PstIMluI_PA	69.1
11681	Opata_1553721_PstIMseI_PA	69.1
11682	Opata_3657363_PstIMseI_PA	69.1
11683	M6_231572_PstIMseI_PA	69.1
11684	M6_370309_PstIMluI_PA	69.1
11685	Opata_45155_PstIMspI_PA	69.1
11686	M6_441267_PstIMspI_PA	69.1
11687	M6_1277524_PstIMluI_PA	69.1
11688	Opata_366194_PstIMspI_PA	69.1
11689	M6_1289190_PstIMseI_PA	69.1
11690	M6_2365608_PstIMspI_PA	69.1
11691	M6_566947_PstIMspI_PA	69.1
11692	M6_3255262_PstIMspI_PA	69.1
11693	M6_2475839_PstIMspI_PA	69.1
11694	Opata_4199595_PstIMspI_PA	69.1
11695	M6_392_PstIMseI_PA	69.1
11696	M6_397747_PstIMspI_PA	69.1
11697	Opata_37492_PstIMseI_PA	69.1
11698	Opata_7520_PstIMseI_PA	69.1
11699	Opata_3720316_PstIMspI_PA	69.1
11700	Opata_220562_PstIMseI_PA	69.1
11701	Opata_82514_PstIMseI_PA	69.1
11702	M6_1905124_PstIMspI_PA	69.1
11703	M6_472311_PstIMspI_PA	69.1
11704	Opata_3744529_PstIMspI_PA	69.1
11705	Opata_3923874_PstIMseI_PA	69.1
11706	Opata_4213946_PstIMseI_PA	69.1
11707	M6_409876_PstIMseI_PA	69.1
11708	Opata_2675813_PstIMspI_PA	69.1
11709	Opata_293114_PstIMspI_PA	69.1
11710	M6_1223269_PstIMspI_PA	69.1
11711	M6_3216706_PstIMspI_PA	69.1
11712	Opata_227732_PstIMseI_PA	69.1
11713	M6_3335064_PstIMspI_PA	69.1
11714	M6_837290_PstIMspI_PA	69.1
11715	M6_377615_PstIMluI_PA	69.1
11716	M6_1502250_PstIMspI_PA	69.1
11717	Opata_2157098_PstIMspI_PA	69.1
11718	Opata_859336_PstIMspI_PA	69.1
11719	M6_529028_PstIMseI_PA	69.1
11720	M6_2357644_PstIMspI_PA	69.1
11721	M6_1433024_PstIMluI_PA	69.1
11722	Opata_2710197_PstIMspI_PA	69.1
11723	M6_43297_PstIMseI_PA	69.1
11724	M6_77704_PstIMluI_PA	69.1
11725	Opata_493566_PstIMseI_PA	69.1
11726	Opata_649834_PstIMseI_PA	69.1
11727	M6_286765_PstIMluI_PA	69.1
11728	Opata_21987_PstIMseI_PA	69.1
11729	M6_3507189_PstIMspI_PA	69.1
11730	Opata_129831_PstIMseI_PA	69.1
11731	Opata_1187317_PstIMseI_PA	69.1
11732	M6_6206_PstIMluI_PA	69.1
11733	M6_1337678_PstIMseI_PA	69.1
11734	M6_116466_PstIMspI_PA	69.1
11735	Opata_481548_PstIMseI_PA	69.1
11736	Opata_3917420_PstIMspI_PA	69.1
11737	M6_58818_PstIMseI_PA	69.1
11738	M6_1622110_PstIMspI_PA	69.1
11739	M6_613955_PstIMseI_PA	69.1
11740	M6_179255_PstIMspI_PA	69.1
11741	M6_1016205_PstIMspI_PA	69.1
11742	Opata_2435151_PstIMseI_PA	69.1
11743	M6_1545433_PstIMspI_PA	69.1
11744	M6_352249_PstIMspI_PA	69.1
11745	Opata_1841260_PstIMspI_PA	69.1
11746	M6_88417_PstIMseI_PA	69.1
11747	M6_379347_PstIMseI_PA	69.1
11748	Opata_2698247_PstIMspI_PA	69.1
11749	Opata_2834350_PstIMspI_PA	69.1
11750	M6_1166626_PstIMspI_PA	69.1
11751	Opata_947564_PstIMspI_PA	69.1
11752	M6_2773232_PstIMspI_PA	69.1
11753	M6_90185_PstIMseI_PA	69.1
11754	M6_802533_PstIMseI_PA	69.1
11755	M6_91111_PstIMseI_PA	69.1
11756	M6_54020_PstIMseI_PA	69.1
11757	Opata_433845_PstIMseI_PA	69.1
11758	Opata_1727913_PstIMspI_PA	69.1
11759	Opata_898730_PstIMspI_PA	69.1
11760	Opata_336738_PstIMspI_PA	69.1
11761	Opata_2105706_PstIMspI_PA	69.1
11762	Opata_423546_PstIMseI_PA	69.1
11763	Opata_139773_PstIMseI_PA	69.1
11764	Opata_2434084_PstIMspI_PA	69.1
11765	Opata_92415_PstIMseI_PA	69.1
11766	Opata_173519_PstIMseI_PA	69.1
11767	M6_3336344_PstIMseI_PA	69.1
11768	Opata_85845_PstIMseI_PA	69.1
11769	M6_897065_PstIMluI_PA	69.1
11770	M6_639481_PstIMseI_PA	69.1
11771	M6_64909_PstIMseI_PA	69.1
11772	Opata_2726903_PstIMspI_PA	69.1
11773	Opata_3318387_PstIMspI_PA	69.1
11774	Opata_96671_PstIMseI_PA	69.1
11775	M6_417032_PstIMluI_PA	69.1
11776	Opata_3063584_PstIMspI_PA	69.1
11777	Opata_1626438_PstIMspI_PA	69.1
11778	M6_194738_PstIMseI_PA	69.1
11779	Opata_32645_PstIMseI_PA	69.1
11780	Opata_323062_PstIMseI_PA	69.1
11781	M6_23296_PstIMseI_PA	69.1
11782	M6_328680_PstIMluI_PA	69.1
11783	Opata_532831_PstIMspI_PA	69.1
11784	M6_2931929_PstIMspI_PA	69.1
11785	M6_564339_PstIMseI_PA	69.1
11786	M6_177036_PstIMseI_PA	69.1
11787	Opata_1898706_PstIMspI_PA	69.1
11788	Opata_1012416_PstIMspI_PA	69.1
11789	Opata_572547_PstIMseI_PA	69.1
11790	Opata_2788044_PstIMspI_PA	69.1
11791	Opata_2380506_PstIMspI_PA	69.1
11792	Opata_1315262_PstIMseI_PA	69.1
11793	Opata_249870_PstIMseI_PA	69.1
11794	Opata_3144_PstIMseI_PA	69.1
11795	Opata_969955_PstIMspI_PA	69.1
11796	Opata_2410238_PstIMspI_PA	69.1
11797	Opata_2158735_PstIMspI_PA	69.1
11798	M6_394353_PstIMseI_PA	69.1
11799	Opata_47042_PstIMseI_PA	69.1
11800	Opata_2195238_PstIMspI_PA	69.1
11801	Opata_2077003_PstIMspI_PA	69.1
11802	M6_1108523_PstIMluI_PA	69.1
11803	M6_760310_PstIMseI_PA	69.1
11804	M6_825619_PstIMspI_PA	69.1
11805	M6_891796_PstIMseI_PA	69.1
11806	Opata_1638506_PstIMspI_PA	69.1
11807	M6_854001_PstIMseI_PA	69.1
11808	M6_1667084_PstIMspI_PA	69.1
11809	Opata_385985_PstIMseI_PA	69.1
11810	M6_582563_PstIMspI_PA	69.1
11811	Opata_722705_PstIMspI_PA	69.1
11812	Opata_312804_PstIMseI_PA	69.1
11813	Opata_3330468_PstIMspI_PA	69.1
11814	Opata_405671_PstIMseI_PA	69.1
11815	Opata_253712_PstIMseI_PA	69.1
11816	Opata_835135_PstIMspI_PA	69.1
11817	Opata_2480072_PstIMspI_PA	69.1
11818	M6_3558534_PstIMseI_PA	69.1
11819	M6_2413401_PstIMspI_PA	69.1
11820	Opata_2992163_PstIMspI_PA	69.1
11821	Opata_685499_PstIMseI_PA	69.1
11822	M6_399746_PstIMseI_PA	69.1
11823	M6_963751_PstIMluI_PA	69.1
11824	M6_835093_PstIMseI_PA	69.1
11825	Opata_3187086_PstIMseI_PA	69.1
11826	Opata_3804786_PstIMspI_PA	69.1
11827	Opata_104850_PstIMspI_PA	69.1
11828	M6_2204003_PstIMseI_PA	69.1
11829	Opata_2832901_PstIMspI_PA	69.1
11830	Opata_391935_PstIMseI_PA	69.1
11831	Opata_1344107_PstIMspI_PA	69.1
11832	Opata_1652041_PstIMspI_PA	69.1
11833	Opata_2312034_PstIMspI_PA	69.1
11834	Opata_1785537_PstIMspI_PA	69.1
11835	M6_349828_PstIMseI_PA	69.1
11836	M6_812824_PstIMseI_PA	69.1
11837	M6_534778_PstIMseI_PA	69.1
11838	Opata_142194_PstIMspI_PA	69.1
11839	Opata_79288_PstIMseI_PA	69.1
11840	Opata_4327980_PstIMseI_PA	69.1
11841	Opata_3946985_PstIMspI_PA	69.1
11842	Opata_1304274_PstIMseI_PA	69.1
11843	Opata_918438_PstIMseI_PA	69.1
11844	Opata_671721_PstIMspI_PA	69.1
11845	Opata_812073_PstIMseI_PA	69.1
11846	Opata_1870529_PstIMspI_PA	69.1
11847	M6_522485_PstIMseI_PA	69.1
11848	Opata_2861893_PstIMspI_PA	69.1
11849	M6_1152867_PstIMseI_PA	69.1
11850	M6_908259_PstIMspI_PA	69.1
11851	Opata_793071_PstIMseI_PA	69.1
11852	M6_385139_PstIMspI_PA	69.1
11853	M6_1661369_PstIMseI_PA	69.1
11854	Opata_693456_PstIMseI_PA	69.1
11855	Opata_3499419_PstIMseI_PA	69.1
11856	Opata_307357_PstIMspI_PA	69.1
11857	M6_91884_PstIMspI_PA	69.1
11858	M6_1518178_PstIMspI_PA	69.1
11859	M6_24946_PstIMspI_PA	69.1
11860	M6_401792_PstIMspI_PA	69.1
11861	M6_2986554_PstIMspI_PA	69.1
11862	M6_725758_PstIMseI_PA	69.1
11863	M6_723986_PstIMspI_PA	69.1
11864	M6_2981660_PstIMseI_PA	69.1
11865	Opata_15482_PstIMseI_PA	69.1
11866	M6_321165_PstIMspI_PA	69.1
11867	M6_579931_PstIMseI_PA	69.1
11868	M6_174502_PstIMspI_PA	69.1
11869	M6_1317032_PstIMseI_PA	69.1
11870	Opata_2464411_PstIMspI_PA	69.1
11871	Opata_278945_PstIMspI_PA	69.1
11872	M6_2397636_PstIMspI_PA	69.1
11873	M6_1425240_PstIMluI_PA	69.1
11874	M6_1333569_PstIMseI_PA	69.1
11875	M6_1536049_PstIMspI_PA	69.1
11876	M6_3400236_PstIMseI_PA	69.1
11877	M6_1835444_PstIMluI_PA	69.1
11878	Opata_2999627_PstIMseI_PA	69.1
11879	M6_1783071_PstIMspI_PA	69.1
11880	M6_447570_PstIMseI_PA	69.1
11881	M6_1565993_PstIMspI_PA	69.1
11882	M6_2472912_PstIMseI_PA	69.1
11883	M6_305299_PstIMseI_PA	69.1
11884	M6_1096263_PstIMseI_PA	69.1
11885	M6_1744744_PstIMspI_PA	69.1
11886	Opata_272925_PstIMseI_PA	69.1
11887	Opata_827858_PstIMseI_PA	69.1
11888	Opata_230395_PstIMspI_PA	69.1
11889	Opata_221010_PstIMseI_PA	69.1
11890	Opata_74984_PstIMseI_PA	69.1
11891	Opata_3294142_PstIMspI_PA	69.1
11892	Opata_3290873_PstIMspI_PA	69.1
11893	Opata_276090_PstIMseI_PA	69.1
11894	Opata_2557798_PstIMseI_PA	69.1
11895	Opata_539682_PstIMseI_PA	69.1
11896	Opata_1731256_86_PstIMspI_SNP	69.1
11897	M6_3164417_PstIMseI_PA	69.1
11898	M6_2436150_PstIMspI_PA	69.1
11899	M6_240208_PstIMspI_PA	69.1
11900	M6_1432170_PstIMspI_PA	69.1
11901	M6_217702_PstIMseI_PA	69.1
11902	M6_323398_PstIMseI_PA	69.1
11903	M6_245830_PstIMspI_PA	69.1
11904	M6_213826_PstIMspI_PA	69.1
11905	M6_783592_PstIMspI_PA	69.1
11906	M6_449635_PstIMseI_PA	69.1
11907	M6_2994121_PstIMspI_PA	69.1
11908	M6_1304750_PstIMspI_PA	69.1
11909	M6_2193104_PstIMspI_PA	69.1
11910	M6_303018_PstIMseI_PA	69.1
11911	M6_2065229_PstIMspI_PA	69.1
11912	M6_705557_PstIMseI_PA	69.1
11913	M6_1166342_PstIMspI_PA	69.1
11914	M6_1176941_PstIMspI_PA	69.1
11915	M6_1054089_PstIMluI_PA	69.1
11916	M6_2175513_PstIMspI_PA	69.1
11917	M6_3688792_PstIMseI_PA	69.1
11918	M6_1703519_PstIMseI_PA	69.1
11919	M6_703337_PstIMspI_PA	69.1
11920	M6_613518_PstIMseI_PA	69.1
11921	M6_1117797_PstIMspI_PA	69.1
11922	M6_238069_PstIMseI_PA	69.1
11923	M6_1249455_PstIMspI_PA	69.1
11924	M6_726526_PstIMseI_PA	69.1
11925	M6_3066236_PstIMseI_PA	69.1
11926	M6_2304894_PstIMseI_PA	69.1
11927	M6_167048_PstIMspI_PA	69.1
11928	M6_2628192_PstIMspI_PA	69.1
11929	M6_3018026_PstIMseI_PA	69.1
11930	M6_38118_PstIMspI_PA	69.1
11931	M6_437764_PstIMseI_PA	69.1
11932	M6_2454413_PstIMseI_PA	69.1
11933	M6_622461_PstIMspI_PA	69.1
11934	Opata_716024_PstIMseI_PA	69.1
11935	M6_27302_PstIMseI_PA	69.1
11936	M6_1035944_PstIMseI_PA	69.1
11937	M6_519726_PstIMseI_PA	69.1
11938	M6_371953_PstIMseI_PA	69.1
11939	M6_317436_PstIMseI_PA	69.1
11940	M6_2990432_PstIMspI_PA	69.1
11941	M6_3220916_PstIMspI_PA	69.1
11942	M6_58106_PstIMseI_PA	69.1
11943	M6_145412_PstIMseI_PA	69.1
11944	Opata_3200084_PstIMspI_PA	69.1
11945	M6_487622_PstIMspI_PA	69.1
11946	M6_916712_PstIMseI_PA	69.1
11947	M6_2636736_PstIMspI_PA	69.1
11948	M6_982360_PstIMseI_PA	69.1
11949	M6_604712_PstIMseI_PA	69.1
11950	M6_306767_PstIMseI_PA	69.1
11951	M6_437114_PstIMspI_PA	69.1
11952	M6_1203717_PstIMspI_PA	69.1
11953	M6_166924_PstIMseI_PA	69.1
11954	M6_613776_PstIMseI_PA	69.1
11955	M6_1873049_PstIMspI_PA	69.1
11956	M6_716570_PstIMseI_PA	69.1
11957	M6_427596_PstIMseI_PA	69.1
11958	M6_1762156_PstIMspI_PA	69.1
11959	M6_606464_PstIMspI_PA	69.1
11960	M6_163497_PstIMseI_PA	69.1
11961	M6_2350032_PstIMspI_PA	69.1
11962	M6_1061529_PstIMspI_PA	69.1
11963	M6_1924562_PstIMspI_PA	69.1
11964	M6_2046120_PstIMluI_PA	69.1
11965	M6_1256684_PstIMseI_PA	69.1
11966	M6_3701051_PstIMseI_PA	69.1
11967	M6_343428_PstIMspI_PA	69.1
11968	M6_1405364_PstIMluI_PA	69.1
11969	M6_2873895_PstIMspI_PA	69.1
11970	M6_1684929_PstIMspI_PA	69.1
11971	M6_3243967_PstIMspI_PA	69.1
11972	Opata_3014717_PstIMseI_PA	69.1
11973	M6_356301_PstIMseI_PA	69.1
11974	M6_322321_PstIMseI_PA	69.1
11975	M6_72739_PstIMspI_PA	69.1
11976	M6_53763_PstIMseI_PA	69.1
11977	M6_31501_PstIMseI_PA	69.1
11978	M6_456813_PstIMseI_PA	69.1
11979	M6_3599959_PstIMspI_PA	69.1
11980	M6_3388126_PstIMspI_PA	69.1
11981	M6_244254_PstIMseI_PA	69.1
11982	M6_963443_PstIMspI_PA	69.1
11983	M6_392179_PstIMseI_PA	69.1
11984	M6_77058_PstIMseI_PA	69.1
11985	M6_2087360_PstIMspI_PA	69.1
11986	M6_2502441_PstIMspI_PA	69.1
11987	M6_1739670_PstIMluI_PA	69.1
11988	M6_1120791_PstIMluI_PA	69.1
11989	M6_970011_PstIMspI_PA	69.1
11990	M6_340292_PstIMspI_PA	69.1
11991	M6_1861624_PstIMseI_PA	69.1
11992	M6_3236733_PstIMspI_PA	69.1
11993	M6_2159731_PstIMseI_PA	69.1
11994	M6_488224_PstIMseI_PA	69.1
11995	M6_376733_PstIMspI_PA	69.1
11996	M6_305871_PstIMseI_PA	69.1
11997	M6_314429_PstIMseI_PA	69.1
11998	M6_1216617_PstIMseI_PA	69.1
11999	M6_2613306_PstIMseI_PA	69.1
12000	M6_509437_PstIMseI_PA	69.1
12001	M6_1739738_PstIMspI_PA	69.1
12002	M6_1864106_PstIMspI_PA	69.1
12003	M6_3501536_PstIMspI_PA	69.1
12004	M6_916969_PstIMseI_PA	69.1
12005	M6_1354295_PstIMseI_PA	69.1
12006	M6_974714_PstIMseI_PA	69.1
12007	M6_417801_PstIMluI_PA	69.1
12008	M6_150153_PstIMspI_PA	69.1
12009	M6_284083_PstIMseI_PA	69.1
12010	M6_1384128_PstIMseI_PA	69.1
12011	M6_1788946_PstIMspI_PA	69.1
12012	M6_2162288_PstIMseI_PA	69.1
12013	M6_1326297_PstIMluI_PA	69.1
12014	M6_243709_PstIMseI_PA	69.1
12015	M6_1892630_PstIMspI_PA	69.1
12016	M6_155309_PstIMspI_PA	69.1
12017	M6_1377024_PstIMspI_PA	69.1
12018	M6_618266_PstIMspI_PA	69.1
12019	M6_240745_PstIMseI_PA	69.1
12020	M6_353292_PstIMseI_PA	69.1
12021	M6_47954_PstIMseI_PA	69.1
12022	M6_446816_PstIMseI_PA	69.1
12023	M6_1866536_PstIMspI_PA	69.1
12024	M6_183432_PstIMseI_PA	69.1
12025	M6_1308937_PstIMspI_PA	69.1
12026	M6_983277_PstIMspI_PA	69.1
12027	Opata_79808_PstIMseI_PA	69.1
12028	M6_1827319_PstIMseI_PA	69.1
12029	M6_1423266_PstIMseI_PA	69.1
12030	M6_15680_PstIMseI_PA	69.1
12031	M6_105097_PstIMseI_PA	69.1
12032	M6_226142_PstIMseI_PA	69.1
12033	M6_525090_PstIMseI_PA	69.1
12034	M6_2575374_PstIMspI_PA	69.1
12035	M6_1553304_PstIMspI_PA	69.1
12036	M6_578174_PstIMseI_PA	69.1
12037	M6_2675193_PstIMspI_PA	69.1
12038	M6_283_PstIMseI_PA	69.1
12039	M6_941304_PstIMspI_PA	69.1
12040	M6_742719_PstIMspI_PA	69.1
12041	M6_592918_PstIMspI_PA	69.1
12042	M6_613945_PstIMseI_PA	69.1
12043	M6_861888_PstIMspI_PA	69.1
12044	M6_596122_PstIMseI_PA	69.1
12045	M6_687939_PstIMspI_PA	69.1
12046	M6_578076_PstIMspI_PA	69.1
12047	M6_432010_PstIMspI_PA	69.1
12048	M6_1680737_PstIMseI_PA	69.1
12049	M6_47845_PstIMseI_PA	69.1
12050	M6_2596043_PstIMspI_PA	69.1
12051	M6_2913348_PstIMseI_PA	69.1
12052	M6_8300_PstIMspI_PA	69.1
12053	M6_3223166_PstIMspI_PA	69.1
12054	M6_114922_PstIMseI_PA	69.1
12055	M6_626382_PstIMseI_PA	69.1
12056	M6_1112447_PstIMspI_PA	69.1
12057	M6_2473284_PstIMseI_PA	69.1
12058	M6_617399_PstIMspI_PA	69.1
12059	M6_262516_PstIMseI_PA	69.1
12060	M6_318395_PstIMseI_PA	69.1
12061	M6_966680_PstIMseI_PA	69.1
12062	M6_666773_PstIMspI_PA	69.1
12063	M6_375738_PstIMluI_PA	69.1
12064	M6_1766100_PstIMluI_PA	69.1
12065	M6_1361900_PstIMseI_PA	69.1
12066	Opata_2815748_PstIMspI_PA	69.1
12067	M6_138489_PstIMspI_PA	69.1
12068	M6_995774_PstIMseI_PA	69.1
12069	M6_2127954_PstIMluI_PA	69.1
12070	M6_345774_PstIMspI_PA	69.1
12071	Opata_777323_PstIMseI_PA	69.1
12072	Opata_3374612_PstIMseI_PA	69.1
12073	M6_2334605_PstIMspI_PA	69.1
12074	Opata_950291_PstIMseI_PA	69.1
12075	Opata_103158_PstIMseI_PA	69.1
12076	M6_1808528_PstIMseI_PA	69.1
12077	Opata_2452775_PstIMspI_PA	69.1
12078	M6_1683187_PstIMspI_PA	69.1
12079	M6_548174_PstIMseI_PA	69.1
12080	M6_1939459_PstIMspI_PA	69.1
12081	M6_706222_PstIMseI_PA	69.1
12082	M6_1019988_PstIMseI_PA	69.1
12083	M6_335121_PstIMseI_PA	69.1
12084	M6_39472_PstIMseI_PA	69.1
12085	Opata_2276905_PstIMspI_PA	69.1
12086	M6_1444461_PstIMseI_PA	69.1
12087	M6_2078621_PstIMluI_PA	69.1
12088	Opata_1930312_PstIMspI_PA	69.1
12089	M6_1858488_PstIMluI_PA	69.1
12090	Opata_392483_PstIMseI_PA	69.1
12091	M6_2604506_PstIMspI_PA	69.1
12092	M6_2418289_PstIMspI_PA	69.1
12093	Opata_1810247_PstIMspI_PA	69.1
12094	M6_2981240_PstIMseI_PA	69.1
12095	Opata_1022023_PstIMspI_PA	69.1
12096	M6_1292880_PstIMluI_PA	69.1
12097	M6_3585530_PstIMspI_PA	69.1
12098	M6_1379307_PstIMluI_PA	69.1
12099	M6_60635_PstIMseI_PA	69.1
12100	M6_1259634_PstIMseI_PA	69.1
12101	M6_428826_PstIMluI_PA	69.1
12102	M6_930730_PstIMseI_PA	69.1
12103	M6_1113764_PstIMspI_PA	69.1
12104	Opata_3083481_PstIMspI_PA	69.1
12105	M6_503820_PstIMseI_PA	69.1
12106	Opata_1245487_PstIMseI_PA	69.1
12107	M6_2953314_PstIMseI_PA	69.1
12108	M6_3097132_PstIMspI_PA	69.1
12109	M6_2734500_PstIMspI_PA	69.1
12110	M6_1002797_PstIMseI_PA	69.1
12111	Opata_1265760_PstIMseI_PA	69.1
12112	M6_1608956_PstIMluI_PA	69.1
12113	M6_1957839_PstIMspI_PA	69.1
12114	M6_661604_PstIMspI_PA	69.1
12115	M6_1154595_PstIMspI_PA	69.1
12116	M6_401979_PstIMseI_PA	69.1
12117	Opata_4111132_PstIMspI_PA	69.1
12118	M6_268984_PstIMspI_PA	69.1
12119	M6_87349_PstIMspI_PA	69.1
12120	M6_1338722_PstIMluI_PA	69.1
12121	M6_116423_PstIMspI_PA	69.1
12122	M6_1221109_PstIMseI_PA	69.1
12123	M6_655715_PstIMspI_PA	69.1
12124	M6_987169_PstIMseI_PA	69.1
12125	M6_80912_PstIMseI_PA	69.1
12126	M6_1874955_PstIMspI_PA	69.1
12127	M6_223377_PstIMseI_PA	69.1
12128	M6_711745_PstIMluI_PA	69.1
12129	M6_34741_PstIMspI_PA	69.1
12130	M6_3453916_PstIMspI_PA	69.1
12131	M6_246330_PstIMspI_PA	69.1
12132	M6_450314_PstIMseI_PA	69.1
12133	M6_1077853_PstIMseI_PA	69.1
12134	M6_1885947_PstIMspI_PA	69.1
12135	M6_827380_PstIMseI_PA	69.1
12136	M6_2121601_PstIMseI_PA	69.1
12137	M6_3425748_PstIMspI_PA	69.1
12138	M6_250603_PstIMspI_PA	69.1
12139	M6_19305_PstIMseI_PA	69.1
12140	M6_1328228_PstIMseI_PA	69.1
12141	Opata_3064156_PstIMspI_PA	69.1
12142	Opata_2420419_PstIMspI_PA	69.1
12143	M6_902868_PstIMseI_PA	69.1
12144	M6_635066_PstIMspI_PA	69.1
12145	M6_973502_PstIMseI_PA	69.1
12146	M6_77182_PstIMseI_PA	69.1
12147	M6_697532_PstIMseI_PA	69.1
12148	M6_3423545_PstIMspI_PA	69.1
12149	M6_1420354_PstIMseI_PA	69.1
12150	M6_2672419_PstIMspI_PA	69.1
12151	M6_76290_PstIMseI_PA	69.1
12152	M6_1451357_PstIMluI_PA	69.1
12153	Opata_2370268_PstIMspI_PA	69.1
12154	M6_106364_PstIMseI_PA	69.1
12155	M6_1651501_PstIMspI_PA	69.1
12156	M6_1255115_PstIMspI_PA	69.1
12157	M6_305453_PstIMseI_PA	69.1
12158	M6_362213_PstIMluI_PA	69.1
12159	M6_3015867_PstIMseI_PA	69.1
12160	M6_1580453_PstIMseI_PA	69.1
12161	M6_3181911_PstIMspI_PA	69.1
12162	M6_374422_PstIMseI_PA	69.1
12163	Opata_1882122_PstIMseI_PA	69.1
12164	M6_993101_PstIMspI_PA	69.1
12165	M6_1412600_PstIMluI_PA	69.1
12166	M6_615421_PstIMspI_PA	69.1
12167	M6_1042103_PstIMseI_PA	69.1
12168	M6_1496173_PstIMspI_PA	69.1
12169	M6_550436_PstIMseI_PA	69.1
12170	M6_864821_PstIMseI_PA	69.1
12171	M6_290372_PstIMseI_PA	69.1
12172	M6_4064760_PstIMseI_PA	69.1
12173	M6_1768907_PstIMspI_PA	69.1
12174	M6_375792_PstIMspI_PA	69.1
12175	M6_3112080_PstIMspI_PA	69.1
12176	M6_25201_PstIMspI_PA	69.1
12177	Opata_1657783_PstIMspI_PA	69.1
12178	M6_2341365_PstIMseI_PA	69.1
12179	M6_225529_PstIMspI_PA	69.1
12180	M6_3606878_PstIMspI_PA	69.1
12181	M6_324262_PstIMseI_PA	69.1
12182	M6_1721528_PstIMluI_PA	69.1
12183	M6_284874_PstIMseI_PA	69.1
12184	M6_233623_PstIMseI_PA	69.1
12185	Opata_2175734_PstIMspI_PA	69.1
12186	M6_279000_PstIMseI_PA	69.1
12187	M6_54744_PstIMspI_PA	69.1
12188	M6_281901_PstIMspI_PA	69.1
12189	M6_798018_PstIMspI_PA	69.1
12190	M6_2951083_PstIMspI_PA	69.1
12191	M6_60390_PstIMspI_PA	69.1
12192	M6_2281849_PstIMseI_PA	69.1
12193	M6_171382_PstIMseI_PA	69.1
12194	M6_383635_PstIMseI_PA	69.1
12195	M6_2404424_PstIMspI_PA	69.1
12196	Opata_4198252_PstIMspI_PA	69.1
12197	M6_158839_PstIMspI_PA	69.1
12198	Opata_2935349_PstIMspI_PA	69.1
12199	M6_409251_PstIMseI_PA	69.1
12200	M6_2000548_PstIMspI_PA	69.1
12201	Opata_4037411_PstIMseI_PA	69.1
12202	M6_2736807_PstIMseI_PA	69.1
12203	M6_1565444_PstIMspI_PA	69.1
12204	M6_2547360_PstIMspI_PA	69.1
12205	M6_2090102_PstIMseI_PA	69.1
12206	M6_1026020_PstIMspI_PA	69.1
12207	M6_274097_PstIMluI_PA	69.1
12208	M6_2300440_PstIMspI_PA	69.1
12209	M6_1797169_PstIMspI_PA	69.1
12210	Opata_1083219_PstIMspI_PA	69.1
12211	M6_1095883_PstIMseI_PA	69.1
12212	M6_3472898_PstIMspI_PA	69.1
12213	M6_862603_PstIMseI_PA	69.1
12214	M6_69167_PstIMspI_PA	69.1
12215	Opata_2947863_PstIMspI_PA	69.1
12216	M6_91647_PstIMspI_PA	69.1
12217	M6_550406_PstIMspI_PA	69.1
12218	M6_250339_PstIMspI_PA	69.1
12219	M6_54752_PstIMseI_PA	69.1
12220	M6_695117_PstIMspI_PA	69.1
12221	M6_1043220_PstIMseI_PA	69.1
12222	M6_1383283_PstIMluI_PA	69.1
12223	Opata_1968433_PstIMspI_PA	69.1
12224	M6_1390144_PstIMseI_PA	69.1
12225	M6_11899_PstIMseI_PA	69.1
12226	M6_373719_PstIMspI_PA	69.1
12227	M6_145556_PstIMspI_PA	69.1
12228	M6_3199035_PstIMspI_PA	69.1
12229	Opata_3365094_PstIMspI_PA	69.1
12230	M6_3543944_PstIMspI_PA	69.1
12231	M6_349029_PstIMluI_PA	69.1
12232	M6_1135206_PstIMseI_PA	69.1
12233	Opata_369324_PstIMseI_PA	69.1
12234	M6_2913728_PstIMspI_PA	69.1
12235	M6_240635_PstIMspI_PA	69.1
12236	M6_808465_PstIMseI_PA	69.1
12237	M6_2695940_PstIMspI_PA	69.1
12238	M6_2184301_PstIMspI_PA	69.1
12239	M6_119842_PstIMspI_PA	69.1
12240	M6_2682026_PstIMspI_PA	69.1
12241	M6_13568_PstIMspI_PA	69.1
12242	M6_140560_PstIMspI_PA	69.1
12243	M6_636971_PstIMseI_PA	69.1
12244	Opata_2408181_PstIMspI_PA	69.1
12245	M6_1454421_PstIMseI_PA	69.1
12246	M6_116153_PstIMseI_PA	69.1
12247	M6_424062_PstIMluI_PA	69.1
12248	M6_326421_PstIMseI_PA	69.1
12249	M6_3117516_PstIMseI_PA	69.1
12250	M6_801497_PstIMseI_PA	69.1
12251	M6_3980697_PstIMseI_PA	69.1
12252	Opata_43210_PstIMseI_PA	69.1
12253	M6_1508049_PstIMluI_PA	69.1
12254	Opata_2433377_PstIMspI_PA	69.1
12255	M6_973683_PstIMseI_PA	69.1
12256	Opata_3139182_PstIMspI_PA	69.1
12257	M6_58241_PstIMspI_PA	69.1
12258	M6_27624_PstIMspI_PA	69.1
12259	M6_1641250_PstIMspI_PA	69.1
12260	M6_2265821_PstIMseI_PA	69.1
12261	M6_2533311_PstIMspI_PA	69.1
12262	M6_2893715_PstIMspI_PA	69.1
12263	M6_131893_PstIMspI_PA	69.1
12264	M6_697274_PstIMluI_PA	69.1
12265	M6_1811513_PstIMluI_PA	69.1
12266	M6_2099570_PstIMspI_PA	69.1
12267	M6_3262713_PstIMseI_PA	69.1
12268	M6_2775650_PstIMseI_PA	69.1
12269	M6_1403669_PstIMspI_PA	69.1
12270	M6_126748_PstIMseI_PA	69.1
12271	M6_1899611_PstIMspI_PA	69.1
12272	Opata_693646_PstIMspI_PA	69.1
12273	Opata_3173000_PstIMspI_PA	69.1
12274	M6_99593_PstIMseI_PA	69.1
12275	M6_1079745_PstIMseI_PA	69.1
12276	M6_434996_PstIMseI_PA	69.1
12277	M6_749311_PstIMseI_PA	69.1
12278	M6_1467695_PstIMseI_PA	69.1
12279	M6_2603078_PstIMspI_PA	69.1
12280	M6_2904406_PstIMspI_PA	69.1
12281	M6_225726_PstIMspI_PA	69.1
12282	M6_1920172_PstIMspI_PA	69.1
12283	M6_1357077_PstIMseI_PA	69.1
12284	M6_1194320_PstIMseI_PA	69.1
12285	M6_63117_PstIMspI_PA	69.1
12286	M6_254206_PstIMspI_PA	69.1
12287	M6_702705_PstIMspI_PA	69.1
12288	M6_512502_PstIMspI_PA	69.1
12289	M6_1204063_PstIMseI_PA	69.1
12290	Opata_3502243_PstIMspI_PA	69.1
12291	M6_840600_PstIMseI_PA	69.1
12292	M6_514175_PstIMspI_PA	69.1
12293	M6_3869513_PstIMseI_PA	69.1
12294	Opata_1204172_PstIMspI_PA	69.1
12295	M6_1211750_PstIMseI_PA	69.1
12296	M6_132036_PstIMspI_PA	69.1
12297	M6_2372080_PstIMspI_PA	69.1
12298	M6_126011_PstIMspI_PA	69.1
12299	M6_1952192_PstIMspI_PA	69.1
12300	M6_3320112_PstIMspI_PA	69.1
12301	M6_1359089_PstIMspI_PA	69.1
12302	M6_1015734_PstIMspI_PA	69.1
12303	M6_3097159_PstIMspI_PA	69.1
12304	M6_14585_PstIMspI_PA	69.1
12305	M6_2914251_PstIMspI_PA	69.1
12306	M6_96439_PstIMspI_PA	69.1
12307	M6_372483_PstIMseI_PA	69.1
12308	M6_1347128_PstIMseI_PA	69.1
12309	M6_289001_PstIMseI_PA	69.1
12310	M6_206905_PstIMspI_PA	69.1
12311	M6_1563651_PstIMseI_PA	69.1
12312	M6_2642567_PstIMspI_PA	69.1
12313	M6_88167_PstIMspI_PA	69.1
12314	M6_494098_PstIMspI_PA	69.1
12315	M6_436633_PstIMseI_PA	69.1
12316	M6_175374_PstIMspI_PA	69.1
12317	M6_2242362_PstIMspI_PA	69.1
12318	M6_1576367_PstIMluI_PA	69.1
12319	Opata_3666576_PstIMspI_PA	69.1
12320	M6_1573357_PstIMluI_PA	69.1
12321	M6_1185599_PstIMseI_PA	69.1
12322	M6_566792_PstIMseI_PA	69.1
12323	M6_499583_PstIMspI_PA	69.1
12324	M6_1523634_PstIMseI_PA	69.1
12325	M6_156312_PstIMspI_PA	69.1
12326	M6_468966_PstIMseI_PA	69.1
12327	M6_2465738_PstIMspI_PA	69.1
12328	M6_2884884_PstIMspI_PA	69.1
12329	M6_240095_PstIMseI_PA	69.1
12330	M6_3097338_PstIMspI_PA	69.1
12331	M6_3398511_PstIMspI_PA	69.1
12332	M6_314407_PstIMseI_PA	69.1
12333	M6_195566_PstIMspI_PA	69.1
12334	Opata_3156565_65_PstIMseI_SNP	69.1
12335	M6_614162_PstIMspI_PA	69.1
12336	M6_2609199_PstIMspI_PA	69.1
12337	Opata_2470258_PstIMspI_PA	69.1
12338	M6_651309_PstIMluI_PA	69.1
12339	M6_1779983_PstIMspI_PA	69.1
12340	M6_631718_PstIMspI_PA	69.1
12341	M6_2135112_PstIMspI_PA	69.1
12342	M6_1779384_PstIMspI_PA	69.1
12343	M6_3598931_PstIMspI_PA	69.1
12344	M6_1092013_PstIMseI_PA	69.1
12345	M6_1519909_PstIMseI_PA	69.1
12346	M6_854712_PstIMspI_PA	69.1
12347	M6_55093_PstIMseI_PA	69.1
12348	M6_239217_PstIMspI_PA	69.1
12349	Opata_757135_PstIMspI_PA	69.1
12350	M6_3232066_PstIMseI_PA	69.1
12351	M6_1690943_PstIMspI_PA	69.1
12352	M6_1705898_PstIMspI_PA	69.1
12353	M6_2424041_PstIMspI_PA	69.1
12354	Opata_1701518_PstIMspI_PA	69.1
12355	M6_1625688_PstIMspI_PA	69.1
12356	M6_1283911_PstIMseI_PA	69.1
12357	M6_3298860_PstIMseI_PA	69.1
12358	M6_187765_PstIMseI_PA	69.1
12359	M6_377824_PstIMseI_PA	69.1
12360	M6_1008337_PstIMseI_PA	69.1
12361	M6_149510_PstIMspI_PA	69.1
12362	M6_314791_PstIMluI_PA	69.1
12363	M6_1099594_PstIMluI_PA	69.1
12364	M6_1882892_PstIMspI_PA	69.1
12365	M6_966391_PstIMspI_PA	69.1
12366	Opata_420813_PstIMseI_PA	69.1
12367	M6_2999894_PstIMspI_PA	69.1
12368	M6_29729_PstIMluI_PA	69.1
12369	M6_104812_PstIMspI_PA	69.1
12370	M6_519010_PstIMspI_PA	69.1
12371	M6_156063_PstIMseI_PA	69.1
12372	Opata_587871_PstIMspI_PA	69.1
12373	M6_855213_PstIMseI_PA	69.1
12374	M6_189275_PstIMseI_PA	69.1
12375	M6_1794480_PstIMspI_PA	69.1
12376	M6_3510_PstIMspI_PA	69.1
12377	M6_242287_PstIMseI_PA	69.1
12378	M6_225144_PstIMspI_PA	69.1
12379	Opata_4137258_PstIMspI_PA	69.1
12380	M6_638739_PstIMspI_PA	69.1
12381	M6_1618667_PstIMspI_PA	69.1
12382	M6_547152_PstIMluI_PA	69.1
12383	M6_2479358_PstIMseI_PA	69.1
12384	M6_1068803_PstIMspI_PA	69.1
12385	M6_1703264_PstIMspI_PA	69.1
12386	M6_2491518_PstIMspI_PA	69.1
12387	M6_1597252_PstIMluI_PA	69.1
12388	M6_949192_PstIMseI_PA	69.1
12389	M6_530041_PstIMspI_PA	69.1
12390	M6_149538_PstIMspI_PA	69.1
12391	M6_756492_PstIMspI_PA	69.1
12392	M6_949830_PstIMseI_PA	69.1
12393	M6_365391_PstIMseI_PA	69.1
12394	M6_222719_PstIMseI_PA	69.1
12395	M6_3874342_PstIMseI_PA	69.1
12396	M6_2842412_PstIMspI_PA	69.1
12397	M6_3556908_PstIMspI_PA	69.1
12398	M6_24056_PstIMseI_PA	69.1
12399	M6_168045_PstIMluI_PA	69.1
12400	Opata_322004_PstIMspI_PA	69.1
12401	M6_1009958_PstIMspI_PA	69.1
12402	M6_181287_PstIMspI_PA	69.1
12403	M6_473648_PstIMseI_PA	69.1
12404	M6_257521_PstIMspI_PA	69.1
12405	Opata_2043622_PstIMspI_PA	69.1
12406	Opata_2272386_PstIMspI_PA	69.1
12407	M6_478046_PstIMseI_PA	69.1
12408	Opata_2185265_PstIMspI_PA	69.1
12409	M6_442545_PstIMseI_PA	69.1
12410	M6_252879_PstIMspI_PA	69.1
12411	M6_642813_PstIMspI_PA	69.1
12412	Opata_2730497_PstIMspI_PA	69.1
12413	M6_3352316_PstIMspI_PA	69.1
12414	M6_1582470_PstIMspI_PA	69.1
12415	M6_2776918_PstIMspI_PA	69.1
12416	Opata_1575956_PstIMspI_PA	69.1
12417	M6_3262447_PstIMspI_PA	69.1
12418	M6_3064212_PstIMspI_PA	69.1
12419	M6_1202888_PstIMspI_PA	69.1
12420	M6_513487_PstIMseI_PA	69.1
12421	M6_405991_PstIMseI_PA	69.1
12422	M6_2557401_PstIMspI_PA	69.1
12423	M6_917301_PstIMspI_PA	69.1
12424	M6_2766014_PstIMspI_PA	69.1
12425	M6_3298862_PstIMspI_PA	69.1
12426	M6_3594036_PstIMseI_PA	69.1
12427	M6_1386357_PstIMspI_PA	69.1
12428	M6_2150235_PstIMspI_PA	69.1
12429	M6_3597988_PstIMspI_PA	69.1
12430	M6_181892_PstIMseI_PA	69.1
12431	M6_1794200_PstIMseI_PA	69.1
12432	M6_3273916_PstIMspI_PA	69.1
12433	M6_1789307_PstIMspI_PA	69.1
12434	M6_2479807_PstIMspI_PA	69.1
12435	M6_576426_PstIMspI_PA	69.1
12436	M6_413008_PstIMspI_PA	69.1
12437	M6_4131436_PstIMseI_PA	69.1
12438	M6_264490_PstIMspI_PA	69.1
12439	M6_290957_PstIMspI_PA	69.1
12440	M6_3548897_PstIMspI_PA	69.1
12441	M6_805235_PstIMseI_PA	69.1
12442	M6_168472_PstIMspI_PA	69.1
12443	M6_1001062_PstIMspI_PA	69.1
12444	Opata_1282604_PstIMseI_PA	69.1
12445	M6_1818463_PstIMspI_PA	69.1
12446	M6_1816233_PstIMspI_PA	69.1
12447	M6_61623_PstIMspI_PA	69.1
12448	M6_3401584_PstIMspI_PA	69.1
12449	Opata_2406294_PstIMspI_PA	69.1
12450	Opata_1694529_PstIMspI_PA	69.1
12451	M6_1898093_PstIMseI_PA	69.1
12452	M6_992982_PstIMspI_PA	69.1
12453	M6_8564_PstIMspI_PA	69.1
12454	M6_473614_PstIMseI_PA	69.1
12455	M6_2694843_PstIMspI_PA	69.1
12456	M6_3488428_PstIMspI_PA	69.1
12457	M6_826337_PstIMseI_PA	69.1
12458	M6_730599_PstIMseI_PA	69.1
12459	M6_115462_PstIMluI_PA	69.1
12460	Opata_2350329_PstIMspI_PA	69.1
12461	Opata_1856605_PstIMseI_PA	69.1
12462	M6_1891384_PstIMluI_PA	69.1
12463	M6_574740_PstIMspI_PA	69.1
12464	wsnp_BE444144D_Ta_1_1	69.11
12465	wsnp_Ra_c67199_65253620	69.11
12466	wsnp_Ku_c14251_22503965	69.11
12467	wsnp_Ex_c14107_22021215	69.11
12468	D_contig38408_245	69.11
12469	Ex_c24856_1357	69.11
12470	GENE-1409_76	69.11
12471	BS00021940_51	69.11
12472	D_F1BEJMU02FXGZS_209	69.11
12473	Excalibur_c74304_438	69.11
12474	Tdurum_contig41902_1673	69.11
12475	BS00062774_51	69.11
12476	RAC875_c37191_584	69.11
12477	BobWhite_c17783_72	69.11
12478	Excalibur_c22761_811	69.11
12479	Excalibur_c45516_323	69.11
12480	Excalibur_c5278_1075	69.11
12481	Excalibur_c62824_402	69.11
12482	Excalibur_c83961_243	69.11
12483	JD_c4552_283	69.11
12484	Kukri_rep_c101016_2104	69.11
12485	RFL_Contig753_1499	69.11
12486	tplb0035p08_1446	69.11
12487	BS00080239_51	69.11
12488	BS00109570_51	69.11
12489	IAAV4282	69.11
12490	BS00021865_51	69.11
12491	BS00065946_51	69.11
12492	CAP11_c3942_361	69.11
12493	Kukri_c26576_329	69.11
12494	Kukri_rep_c103845_165	69.11
12495	Kukri_rep_c69214_641	69.11
12496	Kukri_rep_c70983_923	69.11
12497	RAC875_c60563_531	69.11
12498	RAC875_rep_c73201_205	69.11
12499	TA001373-1517	69.11
12500	IACX5670	69.11
12501	Kukri_c58577_269	69.11
12502	RFL_Contig5917_2433	69.11
12503	RFL_Contig5917_3026	69.11
12504	RFL_Contig5917_3182	69.11
12505	BS00023211_51	69.11
12506	IAAV7810	69.11
12507	BS00021718_51	69.11
12508	BS00083504_51	69.11
12509	IAAV2612	69.11
12510	BobWhite_c5979_140	69.11
12511	Excalibur_c27702_282	69.11
12512	GENE-1010_148	69.11
12513	BS00046890_51	69.11
12514	BS00043082_51	69.11
12515	IAAV8184	69.11
12516	Kukri_rep_c110868_147	69.11
12517	Kukri_c41637_915	69.11
12518	RAC875_c28465_171	69.11
12519	RAC875_rep_c103215_276	69.11
12520	998806	69.19
12521	D_contig80448_280	69.27
12522	wsnp_CAP7_c3519_1643682	69.31
12523	RFL_Contig4804_232	69.33
12524	995055	69.39
12525	1064309	69.39
12526	1072721	69.39
12527	1092119	69.39
12528	1172133	69.39
12529	1216093	69.39
12530	1220212	69.39
12531	1695871	69.39
12532	2249660	69.39
12533	2253868	69.39
12534	2255015	69.39
12535	3939903	69.39
12536	4910210	69.39
12537	4910697	69.39
12538	Excalibur_c56792_131	69.39
12539	RAC875_c50245_120	69.39
12540	wsnp_Ku_c7096_12264232	69.39
12541	Kukri_c55028_182	69.39
12542	Kukri_c14902_1112	69.39
12543	Kukri_rep_c72254_186	69.39
12544	TA012840-0369	69.39
12545	RAC875_c50245_765	69.39
12546	GENE-0875_887	69.39
12547	981865	69.43
12548	2322569	69.5
12549	1099296	69.59
12550	1200575	69.59
12551	1117746	69.62
12552	1140377	69.62
12553	1241064	69.62
12554	1384851	69.62
12555	1127940	69.64
12556	1192691	69.64
12557	1230706	69.64
12558	1241781	69.64
12559	1258680	69.64
12560	D_contig15273_311	69.65
12561	BobWhite_c24021_254	69.65
12562	IAAV1553	69.67
12563	RAC875_c10004_677	69.67
12564	RFL_Contig2023_1387	69.67
12565	TA011647-0807	69.67
12566	RAC875_c42714_775	69.69
12567	1013535	69.73
12568	1118858	69.73
12569	2251891	69.73
12570	BS00063365_51	69.83
12571	Kukri_c32355_1089	69.83
12572	1092516	69.85
12573	D_GA8KES402IQOR7_43	69.89
12574	BobWhite_c44567_96	69.9
12575	Kukri_rep_c104577_251	69.9
12576	RAC875_c50427_176	69.9
12577	1350519	69.98
12578	6000016	69.98
12579	Excalibur_c15426_661	70.06
12580	BobWhite_c852_630	70.06
12581	wsnp_RFL_Contig3561_3746066	70.07
12582	Excalibur_c55975_231	70.07
12583	2247022	70.08
12584	wsnp_Ra_rep_c73640_71736513	70.1
12585	M6_2861222_PstIMseI_PA	70.1
12586	Opata_260420_55_PstIMseI_SNP	70.1
12587	Opata_366479_10_PstIMseI_SNP	70.1
12588	Opata_522626_9_PstIMspI_SNP	70.1
12589	Opata_82192_56_PstIMseI_SNP	70.1
12590	M6_1802910_PstIMspI_PA	70.1
12591	M6_1407779_PstIMseI_PA	70.1
12592	Opata_197159_23_PstIMseI_SNP	70.1
12593	Opata_127812_5_PstIMseI_SNP	70.1
12594	Opata_782596_15_PstIMseI_SNP	70.1
12595	Opata_364830_29_PstIMseI_SNP	70.1
12596	Opata_591672_53_PstIMseI_SNP	70.1
12597	Opata_95136_22_PstIMseI_SNP	70.1
12598	Opata_552375_86_PstIMseI_SNP	70.1
12599	Opata_3927058_65_PstIMseI_SNP	70.1
12600	Opata_142677_14_PstIMseI_SNP	70.1
12601	M6_2979517_PstIMseI_PA	70.1
12602	Opata_3927058_62_PstIMseI_SNP	70.1
12603	Opata_27117_3_PstIMseI_SNP	70.1
12604	Opata_422046_11_PstIMseI_SNP	70.1
12605	Opata_1282631_18_PstIMseI_SNP	70.1
12606	Opata_1340867_56_PstIMseI_SNP	70.1
12607	Opata_167191_25_PstIMseI_SNP	70.1
12608	Opata_2173321_4_PstIMspI_SNP	70.1
12609	M6_1886911_PstIMspI_PA	70.1
12610	Opata_1975565_35_PstIMspI_SNP	70.1
12611	Opata_27117_35_PstIMseI_SNP	70.1
12612	Opata_1906380_36_PstIMseI_SNP	70.1
12613	Opata_82949_64_PstIMseI_SNP	70.1
12614	Opata_2749524_12_PstIMspI_SNP	70.1
12615	M6_5677_PstIMseI_PA	70.1
12616	M6_118187_PstIMseI_PA	70.1
12617	Opata_3055946_23_PstIMspI_SNP	70.1
12618	Opata_17616_51_PstIMseI_SNP	70.1
12619	Opata_1910492_8_PstIMspI_SNP	70.1
12620	Opata_4253914_88_PstIMseI_SNP	70.1
12621	Opata_189147_59_PstIMseI_SNP	70.1
12622	Opata_648116_49_PstIMseI_SNP	70.1
12623	Opata_591672_69_PstIMseI_SNP	70.1
12624	M6_3411213_PstIMspI_PA	70.1
12625	M6_70318_PstIMspI_PA	70.1
12626	Opata_1888009_51_PstIMspI_SNP	70.1
12627	Opata_2387765_15_PstIMspI_SNP	70.1
12628	Opata_2312815_58_PstIMspI_SNP	70.1
12629	Opata_291910_82_PstIMseI_SNP	70.1
12630	Opata_1711945_46_PstIMseI_SNP	70.1
12631	Opata_1009137_38_PstIMseI_SNP	70.1
12632	Opata_566693_20_PstIMspI_SNP	70.1
12633	Opata_27117_63_PstIMseI_SNP	70.1
12634	M6_26169_PstIMspI_PA	70.1
12635	Opata_422046_36_PstIMseI_SNP	70.1
12636	M6_803728_PstIMseI_PA	70.1
12637	Opata_82192_79_PstIMseI_SNP	70.1
12638	Opata_974151_43_PstIMseI_SNP	70.1
12639	Opata_876690_2_PstIMseI_SNP	70.1
12640	Opata_352786_71_PstIMspI_SNP	70.1
12641	Opata_979993_50_PstIMseI_SNP	70.1
12642	Opata_570348_PstIMseI_PA	70.1
12643	Opata_176076_51_PstIMspI_SNP	70.1
12644	Opata_574213_36_PstIMluI_SNP	70.1
12645	Opata_979993_77_PstIMseI_SNP	70.1
12646	Opata_1744930_65_PstIMspI_SNP	70.1
12647	Opata_1630_PstIMluI_PA	70.1
12648	Opata_1744930_62_PstIMspI_SNP	70.1
12649	Opata_1758995_PstIMspI_PA	70.1
12650	Opata_2442560_34_PstIMspI_SNP	70.1
12651	Opata_1895312_PstIMspI_PA	70.1
12652	Opata_1425014_PstIMseI_PA	70.1
12653	Opata_695380_30_PstIMspI_SNP	70.1
12654	Opata_1212555_PstIMspI_PA	70.1
12655	Opata_2954706_PstIMseI_PA	70.1
12656	Opata_182495_PstIMseI_PA	70.1
12657	Opata_4206029_PstIMspI_PA	70.1
12658	Opata_3429948_PstIMspI_PA	70.1
12659	Opata_66866_PstIMspI_PA	70.1
12660	Opata_109229_PstIMseI_PA	70.1
12661	Opata_2541846_PstIMseI_PA	70.1
12662	Opata_1580664_PstIMspI_PA	70.1
12663	Opata_119772_PstIMspI_PA	70.1
12664	Opata_624_39_PstIMspI_SNP	70.1
12665	Opata_1498177_PstIMspI_PA	70.1
12666	Opata_779498_PstIMseI_PA	70.1
12667	M6_513102_PstIMspI_PA	70.1
12668	Opata_4122042_PstIMspI_PA	70.1
12669	Opata_476927_PstIMluI_PA	70.1
12670	Opata_485338_PstIMspI_PA	70.1
12671	Opata_1883049_PstIMspI_PA	70.1
12672	Opata_145168_PstIMspI_PA	70.1
12673	Opata_2534847_PstIMspI_PA	70.1
12674	Opata_2423368_PstIMspI_PA	70.1
12675	Opata_2192053_PstIMluI_PA	70.1
12676	Opata_2808845_PstIMseI_PA	70.1
12677	Opata_1161598_PstIMseI_PA	70.1
12678	Opata_1174137_PstIMseI_PA	70.1
12679	Opata_3731491_59_PstIMspI_SNP	70.1
12680	Opata_236386_52_PstIMspI_SNP	70.1
12681	Opata_912058_PstIMseI_PA	70.1
12682	Opata_1049254_7_PstIMseI_SNP	70.1
12683	Opata_1345375_PstIMluI_PA	70.1
12684	Opata_530406_PstIMseI_PA	70.1
12685	M6_439131_PstIMspI_PA	70.1
12686	Opata_429547_PstIMseI_PA	70.1
12687	Opata_1650716_PstIMseI_PA	70.1
12688	Opata_142979_PstIMseI_PA	70.1
12689	Opata_2247288_PstIMluI_PA	70.1
12690	Opata_246747_PstIMluI_PA	70.1
12691	Opata_1967072_35_PstIMseI_SNP	70.1
12692	Opata_356738_PstIMspI_PA	70.1
12693	Opata_3731491_63_PstIMspI_SNP	70.1
12694	Opata_2590189_PstIMspI_PA	70.1
12695	Opata_81750_PstIMseI_PA	70.1
12696	Opata_440936_PstIMspI_PA	70.1
12697	Opata_532256_PstIMseI_PA	70.1
12698	Opata_1809296_PstIMspI_PA	70.1
12699	Opata_590644_PstIMseI_PA	70.1
12700	Opata_2582267_PstIMspI_PA	70.1
12701	Opata_199757_PstIMseI_PA	70.1
12702	Opata_637830_PstIMspI_PA	70.1
12703	Opata_3239089_PstIMseI_PA	70.1
12704	Opata_3196825_PstIMspI_PA	70.1
12705	Opata_579471_PstIMspI_PA	70.1
12706	Opata_2206990_PstIMseI_PA	70.1
12707	Opata_245665_PstIMseI_PA	70.1
12708	Opata_4258202_PstIMspI_PA	70.1
12709	Opata_1021268_PstIMseI_PA	70.1
12710	M6_393444_PstIMspI_PA	70.1
12711	Opata_92482_32_PstIMseI_SNP	70.1
12712	Opata_115737_PstIMseI_PA	70.1
12713	Opata_1195815_PstIMspI_PA	70.1
12714	M6_2523841_PstIMseI_PA	70.1
12715	Opata_2263157_65_PstIMspI_SNP	70.1
12716	Opata_468368_29_PstIMspI_SNP	70.1
12717	Opata_2391554_PstIMspI_PA	70.1
12718	M6_587105_PstIMspI_PA	70.1
12719	M6_811371_PstIMspI_PA	70.1
12720	Opata_1517826_21_PstIMspI_SNP	70.1
12721	M6_3439638_PstIMspI_PA	70.1
12722	Opata_2206171_PstIMspI_PA	70.1
12723	Opata_5794_PstIMseI_PA	70.1
12724	Opata_410331_48_PstIMseI_SNP	70.1
12725	Opata_366836_PstIMseI_PA	70.1
12726	Opata_302417_PstIMseI_PA	70.1
12727	M6_933927_PstIMspI_PA	70.1
12728	M6_338042_PstIMspI_PA	70.1
12729	M6_104637_PstIMspI_PA	70.1
[truncated: 530,062 more chars]
