# Supplementary material for: Meta-Analysis of the QTLome of Fusarium Head Blight Resistance in Bread Wheat: Refining the Current Puzzle
Source: Front Plant Sci. 2019 Jun 13;10:727. doi: 10.3389/fpls.2019.00727 (PMC6585393; doi:10.3389/fpls.2019.00727)
Supplement: Supplementary File 2 — Maps and QTL files prepared to run the meta-analysis performed through this study. [file Data_Sheet_2.zip › Supplementary file 2/2D_QTL.txt]

mapName=2D_Venske_19
QTL1	I	ID:0	null	null	2D	1	3.69	13	5.10	-4.25	14.45
QTL2	I	ID:0	null	null	2D	1	4.1	11.1	13.90	6.47	21.33
QTL3	I	ID:0	null	null	2D	1	4.96	22.69	3.60	0.73	6.47
QTL4	I	ID:0	null	null	2D	1	2.59	12.28	19.30	13.99	24.61
QTL5	I_and_II	ID:0	null	null	2D	1	3	4.7	2.55	-6.16	11.26
QTL6	I_and_II	ID:0	null	null	2D	1	3	24.3	10.90	9.05	12.75
QTL7	I_and_II	ID:0	null	null	2D	1	3	5	10.90	1.89	19.91
QTL8	I_and_II	ID:0	null	null	2D	1	4.32	16.87	42.94	39.08	46.80
QTL9	I_and_II	ID:0	null	null	2D	1	4.8	9	23.25	16.41	30.09
QTL10	II	ID:0	null	null	2D	1	5.05	20	5.10	-0.98	11.18
QTL11	II	ID:0	null	null	2D	1	9.1	2.5	6.60	-8.49	21.69
QTL12	II	ID:0	null	null	2D	1	14.3	10.7	5.10	1.09	9.11
QTL13	II	ID:0	null	null	2D	1	2.5	10.6	5.10	-5.00	15.20
QTL14	II	ID:0	null	null	2D	1	3.5	15.5	16.50	13.04	19.96
QTL15	II	ID:0	null	null	2D	1	7.7	12.1	5.10	2.01	8.19
QTL16	II	ID:0	null	null	2D	1	3	9	19.70	2.18	37.22
QTL17	II	ID:0	null	null	2D	1	7.1	12.8	13.90	7.46	20.34
QTL18	II	ID:0	null	null	2D	1	4.45	6.8	2.55	-3.76	8.86
QTL19	II	ID:0	null	null	2D	1	3	4.2	10.90	0.18	21.62
QTL20	II	ID:0	null	null	2D	1	4.55	4.98	5.10	-22.33	32.53
QTL21	II	ID:0	null	null	2D	1	3	13.5	12.65	8.04	17.26
QTL22	III	ID:0	null	null	2D	1	2.62	12	5.10	-5.03	15.23
QTL23	III	ID:0	null	null	2D	1	6.9	19.9	16.50	13.81	19.19
QTL24	III	ID:0	null	null	2D	1	3	7.4	10.90	4.82	16.98
QTL25	IV	ID:0	null	null	2D	1	4.7	12.5	13.90	7.30	20.50
QTL26	IV	ID:0	null	null	2D	1	3.3	7.5	6.60	0.09	13.11
