# Supplementary material for: Meta-Analysis of the QTLome of Fusarium Head Blight Resistance in Bread Wheat: Refining the Current Puzzle
Source: Front Plant Sci. 2019 Jun 13;10:727. doi: 10.3389/fpls.2019.00727 (PMC6585393; doi:10.3389/fpls.2019.00727)
Supplement: Supplementary File 2 — Maps and QTL files prepared to run the meta-analysis performed through this study. [file Data_Sheet_2.zip › Supplementary file 2/3A_Map.txt]

mapName=3A_Venske_19
Organism Genus=Triticum
Organism Species=Triticum_aestivum
crossType=unknown
popSize=unknown
mappingCrossType=unknown
mappingFunction=haldane
mapUnit=cM
mapExpansion=0
mapQuality=0
locusLocation=1
chr=3A
lg=1
1	Xbarc57	0
2	wPt-6891	0
3	wPt-8753	0
4	1117748	0
5	1139244	0
6	1213287	0
7	1383595	0
8	D_GDEEGVY02FU4W8_119	0
9	2257019	0.27
10	1094847	0.3
11	1228442	0.3
12	1235661	0.3
13	1254411	0.3
14	1764291	0.3
15	2256298	0.3
16	1082533	0.31
17	2265195	0.31
18	1100107	0.35
19	wPt-9369	0.45
20	1128010	0.52
21	1255326	0.52
22	1268096	0.52
23	3025716	0.52
24	1114341	0.54
25	1105864	0.61
26	1256880	0.61
27	2276138	0.61
28	2278808	0.61
29	1111698	0.62
30	1094588	0.65
31	1697057	0.7
32	4404645	0.77
33	7358420	0.77
34	1254264	0.79
35	wPt-2938	0.79
36	376411	0.8
37	1675134	0.84
38	3022541	0.84
39	wPt-671711	0.89
40	wPt-732029	0.89
41	wPt-740544	0.89
42	wPt-741078	0.89
43	wPt-741816	0.89
44	wPt-741848	0.89
45	wPt-741976	0.89
46	wPt-741986	0.89
47	wPt-742039	0.89
48	wPt-742118	0.89
49	wPt-742486	0.89
50	wPt-742665	0.89
51	wPt-743858	0.89
52	wPt-743909	0.89
53	1082198	0.9
54	1103335	0.9
55	1126106	0.9
56	wPt-4352	0.93
57	2264201	0.93
58	1101946	0.95
59	1131076	0.95
60	1365946	1.02
61	1041466	1.12
62	1270462	1.12
63	1271389	1.12
64	1279532	1.12
65	1125169	1.15
66	1203299	1.15
67	1334535	1.15
68	3034505	1.18
69	1053031	1.18
70	CAP8_c1361_367	11.04
71	Tdurum_contig58200_210	11.29
72	Xbcd15	11.4
73	Tdurum_contig84762_258	12.15
74	wsnp_Ex_c7780_13254349	12.88
75	BobWhite_c18256_105	13.51
76	BobWhite_c18256_158	13.51
77	Tdurum_contig50596_624	13.51
78	Tdurum_contig50596_825	13.51
79	CAP7_c1467_220	13.51
80	Kukri_c41361_186	13.51
81	RAC875_c33861_263	13.66
82	RAC875_rep_c106636_232	13.66
83	1093741	13.91
84	wPt-11108	13.96
85	wPt-2919	13.96
86	wPt-3750	13.96
87	1080916	13.96
88	1665943	13.96
89	1114231	13.96
90	1672816	13.96
91	1696974	13.96
92	3533103	13.96
93	1077549	13.96
94	1096007	13.96
95	1120196	13.96
96	1126863	13.96
97	1201180	13.96
98	1209119	13.96
99	1215785	13.96
100	1271842	13.96
101	1279298	13.96
102	1279420	13.96
103	1280063	13.96
104	1314283	13.96
105	1383646	13.96
106	1409069	13.96
107	1721982	13.96
108	3944298	13.96
109	4539875	13.96
110	1240245	13.96
111	1259016	13.96
112	1268887	13.96
113	wPt-8100	13.96
114	664488	13.96
115	3022729	13.96
116	3384823	13.96
117	996688	13.96
118	1250150	13.96
119	1254502	13.96
120	3021036	13.96
121	3064398	13.96
122	1122349	13.96
123	1335841	13.96
124	1688201	13.96
125	1699338	13.96
126	1719950	13.96
127	3570758	13.96
128	3533940	13.96
129	3948306	13.96
130	1261506	13.96
131	wPt-10311	13.96
132	3940468	13.96
133	3950725	13.96
134	1207185	13.96
135	1050277	13.96
136	1214008	13.96
137	wPt-664488	13.96
138	1210160	13.96
139	2259922	13.96
140	2264247	13.96
141	3532868	13.96
142	3942835	13.96
143	3952392	13.96
144	1006353	13.96
145	1082995	13.96
146	1267595	13.96
147	1861392	13.96
148	2250102	13.96
149	3025452	13.96
150	3064604	13.96
151	3935093	13.96
152	3942878	13.96
153	3943070	13.96
154	3950554	13.96
155	3956043	13.96
156	4540967	13.96
157	4542054	13.96
158	4543855	13.96
159	7329203	13.96
160	1161054	13.96
161	1243827	13.96
162	3947553	13.96
163	4536273	13.96
164	4990647	13.96
165	1125650	13.96
166	1227991	13.96
167	4404366	13.96
168	1023238	13.96
169	3025083	13.96
170	1080400	13.96
171	1122452	13.96
172	1126350	13.96
173	1132909	13.96
174	1181447	13.96
175	1271735	13.96
176	1318963	13.96
177	1332672	13.96
178	1371954	13.96
179	1374796	13.96
180	1670278	13.96
181	1261379	13.96
182	3385540	13.96
183	1086012	13.96
184	3947489	13.96
185	4995806	13.96
186	M6_822664_PstIMluI_PA	13.96
187	M6_116422_PstIMseI_PA	13.96
188	M6_1481351_PstIMseI_PA	13.96
189	M6_1671154_PstIMseI_PA	13.96
190	M6_2081537_PstIMseI_PA	13.96
191	M6_21418_PstIMseI_PA	13.96
192	M6_3908285_PstIMseI_PA	13.96
193	M6_639060_PstIMseI_PA	13.96
194	M6_802390_PstIMseI_PA	13.96
195	Opata_1038519_PstIMseI_PA	13.96
196	Opata_1118432_PstIMseI_PA	13.96
197	Opata_2178997_PstIMseI_PA	13.96
198	Opata_738615_PstIMseI_PA	13.96
199	Opata_923355_PstIMseI_PA	13.96
200	Opata_982790_PstIMseI_PA	13.96
201	M6_103112_PstIMspI_PA	13.96
202	M6_1354632_PstIMspI_PA	13.96
203	M6_1639162_PstIMspI_PA	13.96
204	M6_2483102_PstIMspI_PA	13.96
205	Opata_1205311_PstIMspI_PA	13.96
206	Opata_1305736_PstIMspI_PA	13.96
207	Opata_1521704_PstIMspI_PA	13.96
208	Opata_166944_PstIMspI_PA	13.96
209	Opata_1677595_PstIMspI_PA	13.96
210	Opata_1749194_PstIMspI_PA	13.96
211	Opata_1776738_PstIMspI_PA	13.96
212	Opata_1850163_PstIMspI_PA	13.96
213	Opata_1992409_PstIMspI_PA	13.96
214	Opata_208252_PstIMspI_PA	13.96
215	Opata_2111180_PstIMspI_PA	13.96
216	Opata_2206060_PstIMspI_PA	13.96
217	Opata_2243724_PstIMspI_PA	13.96
218	Opata_2605273_PstIMspI_PA	13.96
219	Opata_2807913_PstIMspI_PA	13.96
220	Opata_3134437_PstIMspI_PA	13.96
221	Opata_3215374_PstIMspI_PA	13.96
222	Opata_3606230_PstIMspI_PA	13.96
223	Opata_3654362_PstIMspI_PA	13.96
224	Opata_369722_PstIMspI_PA	13.96
225	Opata_3817158_PstIMspI_PA	13.96
226	Opata_3969584_PstIMspI_PA	13.96
227	Opata_4137878_PstIMspI_PA	13.96
228	Opata_420169_PstIMspI_PA	13.96
229	Opata_433496_PstIMspI_PA	13.96
230	Opata_590999_PstIMspI_PA	13.96
231	Opata_602082_PstIMspI_PA	13.96
232	Opata_790365_PstIMspI_PA	13.96
233	Opata_87558_PstIMspI_PA	13.96
234	Opata_927772_PstIMspI_PA	13.96
235	Opata_9075_25_PstIMluI_SNP	13.96
236	Opata_9075_67_PstIMluI_SNP	13.96
237	Opata_157910_74_PstIMseI_SNP	13.96
238	Opata_157910_84_PstIMseI_SNP	13.96
239	Opata_1937020_39_PstIMseI_SNP	13.96
240	Opata_1937020_43_PstIMseI_SNP	13.96
241	Opata_1937020_51_PstIMseI_SNP	13.96
242	Opata_3048295_59_PstIMseI_SNP	13.96
243	Opata_327186_37_PstIMseI_SNP	13.96
244	Opata_327186_53_PstIMseI_SNP	13.96
245	Opata_49553_70_PstIMseI_SNP	13.96
246	Opata_66043_38_PstIMseI_SNP	13.96
247	Opata_1174064_65_PstIMspI_SNP	13.96
248	Opata_153804_40_PstIMspI_SNP	13.96
249	Opata_1698025_62_PstIMspI_SNP	13.96
250	Opata_2134800_48_PstIMspI_SNP	13.96
251	Opata_2134800_58_PstIMspI_SNP	13.96
252	Opata_228477_42_PstIMspI_SNP	13.96
253	Opata_3495487_10_PstIMspI_SNP	13.96
254	Opata_384337_49_PstIMspI_SNP	13.96
255	Opata_3850_29_PstIMspI_SNP	13.96
256	Opata_89556_10_PstIMspI_SNP	13.96
257	Opata_89556_13_PstIMspI_SNP	13.96
258	M6_117850_PstIMluI_PA	13.96
259	M6_1128178_PstIMseI_PA	13.96
260	M6_1263347_PstIMseI_PA	13.96
261	M6_3750813_PstIMseI_PA	13.96
262	M6_404326_PstIMseI_PA	13.96
263	M6_739450_PstIMseI_PA	13.96
264	M6_744668_PstIMseI_PA	13.96
265	Opata_1014430_PstIMseI_PA	13.96
266	Opata_578375_PstIMseI_PA	13.96
267	M6_487270_PstIMspI_PA	13.96
268	M6_60542_PstIMspI_PA	13.96
269	Opata_1569439_PstIMspI_PA	13.96
270	Opata_2247774_PstIMspI_PA	13.96
271	Opata_1771622_81_PstIMspI_SNP	13.96
272	Opata_2421332_49_PstIMspI_SNP	13.96
273	Opata_322550_65_PstIMspI_SNP	13.96
274	Opata_455364_85_PstIMspI_SNP	13.96
275	M6_1240986_PstIMseI_PA	13.96
276	M6_1520437_PstIMseI_PA	13.96
277	M6_159572_PstIMseI_PA	13.96
278	M6_3170516_PstIMseI_PA	13.96
279	M6_499629_PstIMseI_PA	13.96
280	M6_512741_PstIMseI_PA	13.96
281	M6_65357_PstIMseI_PA	13.96
282	M6_1215931_PstIMspI_PA	13.96
283	M6_1394343_PstIMspI_PA	13.96
284	M6_2507017_PstIMspI_PA	13.96
285	M6_2703898_PstIMspI_PA	13.96
286	M6_470250_PstIMspI_PA	13.96
287	M6_509018_PstIMspI_PA	13.96
288	M6_870465_PstIMspI_PA	13.96
289	Opata_2495609_40_PstIMseI_SNP	13.96
290	Opata_333317_11_PstIMseI_SNP	13.96
291	Opata_333317_38_PstIMseI_SNP	13.96
292	Opata_333317_66_PstIMseI_SNP	13.96
293	Opata_1827724_88_PstIMspI_SNP	13.96
294	Opata_3040599_38_PstIMspI_SNP	13.96
295	Opata_3810635_51_PstIMspI_SNP	13.96
296	Opata_3810635_66_PstIMspI_SNP	13.96
297	Opata_3810635_82_PstIMspI_SNP	13.96
298	Opata_925578_61_PstIMspI_SNP	13.96
299	Opata_925578_70_PstIMspI_SNP	13.96
300	M6_158913_PstIMluI_PA	13.96
301	M6_2080553_PstIMluI_PA	13.96
302	M6_1135029_PstIMseI_PA	13.96
303	M6_3087044_PstIMseI_PA	13.96
304	M6_793340_PstIMseI_PA	13.96
305	M6_985318_PstIMseI_PA	13.96
306	M6_994619_PstIMseI_PA	13.96
307	Opata_270031_84_PstIMseI_SNP	13.96
308	M6_974686_PstIMluI_PA	13.96
309	M6_100213_PstIMseI_PA	13.96
310	M6_1030779_PstIMseI_PA	13.96
311	M6_104135_PstIMseI_PA	13.96
312	M6_1105487_PstIMseI_PA	13.96
313	M6_114136_PstIMseI_PA	13.96
314	M6_1168510_PstIMseI_PA	13.96
315	M6_122557_PstIMseI_PA	13.96
316	M6_127297_PstIMseI_PA	13.96
317	M6_1323676_PstIMseI_PA	13.96
318	M6_1497201_PstIMseI_PA	13.96
319	M6_158806_PstIMseI_PA	13.96
320	M6_1705717_PstIMseI_PA	13.96
321	M6_1782616_PstIMseI_PA	13.96
322	M6_1812908_PstIMseI_PA	13.96
323	M6_1900258_PstIMseI_PA	13.96
324	M6_1916457_PstIMseI_PA	13.96
325	M6_1959246_PstIMseI_PA	13.96
326	M6_218208_PstIMseI_PA	13.96
327	M6_2474043_PstIMseI_PA	13.96
328	M6_253765_PstIMseI_PA	13.96
329	M6_265026_PstIMseI_PA	13.96
330	M6_288686_PstIMseI_PA	13.96
331	M6_28909_PstIMseI_PA	13.96
332	M6_325748_PstIMseI_PA	13.96
333	M6_327065_PstIMseI_PA	13.96
334	M6_3333516_PstIMseI_PA	13.96
335	M6_339372_PstIMseI_PA	13.96
336	M6_3475801_PstIMseI_PA	13.96
337	M6_362645_PstIMseI_PA	13.96
338	M6_369955_PstIMseI_PA	13.96
339	M6_3821527_PstIMseI_PA	13.96
340	M6_398595_PstIMseI_PA	13.96
341	M6_4260009_PstIMseI_PA	13.96
342	M6_485393_PstIMseI_PA	13.96
343	M6_529983_PstIMseI_PA	13.96
344	M6_698761_PstIMseI_PA	13.96
345	M6_707861_PstIMseI_PA	13.96
346	M6_79173_PstIMseI_PA	13.96
347	M6_801316_PstIMseI_PA	13.96
348	M6_801954_PstIMseI_PA	13.96
349	M6_952011_PstIMseI_PA	13.96
350	M6_96490_PstIMseI_PA	13.96
351	Opata_1231920_PstIMseI_PA	13.96
352	Opata_1298571_PstIMseI_PA	13.96
353	Opata_585078_PstIMseI_PA	13.96
354	M6_1000943_PstIMspI_PA	13.96
355	M6_1049698_PstIMspI_PA	13.96
356	M6_1050826_PstIMspI_PA	13.96
357	M6_1061142_PstIMspI_PA	13.96
358	M6_107827_PstIMspI_PA	13.96
359	M6_1126030_PstIMspI_PA	13.96
360	M6_1202604_PstIMspI_PA	13.96
361	M6_1258278_PstIMspI_PA	13.96
362	M6_1326583_PstIMspI_PA	13.96
363	M6_1335415_PstIMspI_PA	13.96
364	M6_1415054_PstIMspI_PA	13.96
365	M6_1469160_PstIMspI_PA	13.96
366	M6_1742809_PstIMspI_PA	13.96
367	M6_1796387_PstIMspI_PA	13.96
368	M6_2020179_PstIMspI_PA	13.96
369	M6_2255761_PstIMspI_PA	13.96
370	M6_2433024_PstIMspI_PA	13.96
371	M6_243511_PstIMspI_PA	13.96
372	M6_2731831_PstIMspI_PA	13.96
373	M6_3082476_PstIMspI_PA	13.96
374	M6_3097689_PstIMspI_PA	13.96
375	M6_3239429_PstIMspI_PA	13.96
376	M6_3245175_PstIMspI_PA	13.96
377	M6_343951_PstIMspI_PA	13.96
378	M6_356019_PstIMspI_PA	13.96
379	M6_362768_PstIMspI_PA	13.96
380	M6_368742_PstIMspI_PA	13.96
381	M6_370452_PstIMspI_PA	13.96
382	M6_377762_PstIMspI_PA	13.96
383	M6_383607_PstIMspI_PA	13.96
384	M6_388091_PstIMspI_PA	13.96
385	M6_397583_PstIMspI_PA	13.96
386	M6_420707_PstIMspI_PA	13.96
387	M6_427378_PstIMspI_PA	13.96
388	M6_439575_PstIMspI_PA	13.96
389	M6_460394_PstIMspI_PA	13.96
390	M6_499303_PstIMspI_PA	13.96
391	M6_510141_PstIMspI_PA	13.96
392	M6_525194_PstIMspI_PA	13.96
393	M6_563965_PstIMspI_PA	13.96
394	M6_573657_PstIMspI_PA	13.96
395	M6_628447_PstIMspI_PA	13.96
396	M6_642590_PstIMspI_PA	13.96
397	M6_696408_PstIMspI_PA	13.96
398	M6_712330_PstIMspI_PA	13.96
399	M6_804774_PstIMspI_PA	13.96
400	M6_808109_PstIMspI_PA	13.96
401	M6_882523_PstIMspI_PA	13.96
402	M6_888311_PstIMspI_PA	13.96
403	M6_911490_PstIMspI_PA	13.96
404	M6_918568_PstIMspI_PA	13.96
405	M6_981176_PstIMspI_PA	13.96
406	Opata_4073464_62_PstIMspI_SNP	13.96
407	Opata_414785_68_PstIMspI_SNP	13.96
408	Opata_571173_13_PstIMspI_SNP	13.96
409	Opata_571173_58_PstIMspI_SNP	13.96
410	M6_66483_PstIMluI_PA	13.96
411	Opata_2342319_PstIMluI_PA	13.96
412	M6_104532_PstIMseI_PA	13.96
413	M6_1072349_PstIMseI_PA	13.96
414	M6_1097236_PstIMseI_PA	13.96
415	M6_110072_PstIMseI_PA	13.96
416	M6_138928_PstIMseI_PA	13.96
417	M6_19727_PstIMseI_PA	13.96
418	M6_2044861_PstIMseI_PA	13.96
419	M6_244631_PstIMseI_PA	13.96
420	M6_26852_PstIMseI_PA	13.96
421	M6_2729745_PstIMseI_PA	13.96
422	M6_2980125_PstIMseI_PA	13.96
423	M6_29852_PstIMseI_PA	13.96
424	M6_312042_PstIMseI_PA	13.96
425	M6_314411_PstIMseI_PA	13.96
426	M6_353812_PstIMseI_PA	13.96
427	M6_3685653_PstIMseI_PA	13.96
428	M6_372338_PstIMseI_PA	13.96
429	M6_3796264_PstIMseI_PA	13.96
430	M6_395237_PstIMseI_PA	13.96
431	M6_50382_PstIMseI_PA	13.96
432	M6_514036_PstIMseI_PA	13.96
433	M6_577673_PstIMseI_PA	13.96
434	M6_70106_PstIMseI_PA	13.96
435	M6_708578_PstIMseI_PA	13.96
436	M6_776901_PstIMseI_PA	13.96
437	M6_99896_PstIMseI_PA	13.96
438	Opata_1545736_PstIMseI_PA	13.96
439	Opata_36351_PstIMseI_PA	13.96
440	M6_1032694_PstIMspI_PA	13.96
441	M6_1152808_PstIMspI_PA	13.96
442	M6_1358529_PstIMspI_PA	13.96
443	M6_1447764_PstIMspI_PA	13.96
444	M6_194373_PstIMspI_PA	13.96
445	M6_3114278_PstIMspI_PA	13.96
446	M6_313524_PstIMspI_PA	13.96
447	M6_332603_PstIMspI_PA	13.96
448	M6_335773_PstIMspI_PA	13.96
449	M6_3437107_PstIMspI_PA	13.96
450	M6_346692_PstIMspI_PA	13.96
451	M6_366127_PstIMspI_PA	13.96
452	M6_393238_PstIMspI_PA	13.96
453	M6_478072_PstIMspI_PA	13.96
454	M6_485494_PstIMspI_PA	13.96
455	M6_519295_PstIMspI_PA	13.96
456	M6_801173_PstIMspI_PA	13.96
457	M6_829401_PstIMspI_PA	13.96
458	M6_910389_PstIMspI_PA	13.96
459	Opata_1478886_PstIMluI_PA	13.96
460	Opata_186440_PstIMluI_PA	13.96
461	Opata_1768888_PstIMseI_PA	13.96
462	Opata_190276_PstIMseI_PA	13.96
463	Opata_3212621_PstIMseI_PA	13.96
464	Opata_39798_PstIMseI_PA	13.96
465	Opata_430099_PstIMseI_PA	13.96
466	Opata_45742_PstIMseI_PA	13.96
467	Opata_503071_PstIMseI_PA	13.96
468	Opata_612627_PstIMseI_PA	13.96
469	Opata_667940_PstIMseI_PA	13.96
470	Opata_720071_PstIMseI_PA	13.96
471	Opata_802536_PstIMseI_PA	13.96
472	Opata_913679_PstIMseI_PA	13.96
473	Opata_968611_PstIMseI_PA	13.96
474	Opata_987717_PstIMseI_PA	13.96
475	Opata_1009868_PstIMspI_PA	13.96
476	Opata_1050389_PstIMspI_PA	13.96
477	Opata_1110707_PstIMspI_PA	13.96
478	Opata_1136142_PstIMspI_PA	13.96
479	Opata_1172582_PstIMspI_PA	13.96
480	Opata_1233776_PstIMspI_PA	13.96
481	Opata_1294776_PstIMspI_PA	13.96
482	Opata_1395482_PstIMspI_PA	13.96
483	Opata_1400499_PstIMspI_PA	13.96
484	Opata_1552599_PstIMspI_PA	13.96
485	Opata_1602814_PstIMspI_PA	13.96
486	Opata_1646371_PstIMspI_PA	13.96
487	Opata_172501_PstIMspI_PA	13.96
488	Opata_1741419_PstIMspI_PA	13.96
489	Opata_186432_PstIMspI_PA	13.96
490	Opata_1916068_PstIMspI_PA	13.96
491	Opata_1922180_PstIMspI_PA	13.96
492	Opata_1962938_PstIMspI_PA	13.96
493	Opata_200623_PstIMspI_PA	13.96
494	Opata_2104996_PstIMspI_PA	13.96
495	Opata_215988_PstIMspI_PA	13.96
496	Opata_2332458_PstIMspI_PA	13.96
497	Opata_2420890_PstIMspI_PA	13.96
498	Opata_2439423_PstIMspI_PA	13.96
499	Opata_2469194_PstIMspI_PA	13.96
500	Opata_2581415_PstIMspI_PA	13.96
501	Opata_263004_PstIMspI_PA	13.96
502	Opata_2642241_PstIMspI_PA	13.96
503	Opata_2788243_PstIMspI_PA	13.96
504	Opata_3153370_PstIMspI_PA	13.96
505	Opata_3323622_PstIMspI_PA	13.96
506	Opata_3491678_PstIMspI_PA	13.96
507	Opata_3492968_PstIMspI_PA	13.96
508	Opata_3524882_PstIMspI_PA	13.96
509	Opata_3531624_PstIMspI_PA	13.96
510	Opata_357294_PstIMspI_PA	13.96
511	Opata_3607799_PstIMspI_PA	13.96
512	Opata_3669662_PstIMspI_PA	13.96
513	Opata_389074_PstIMspI_PA	13.96
514	Opata_3908939_PstIMspI_PA	13.96
515	Opata_4109065_PstIMspI_PA	13.96
516	Opata_445288_PstIMspI_PA	13.96
517	Opata_445324_PstIMspI_PA	13.96
518	Opata_534422_PstIMspI_PA	13.96
519	Opata_565034_PstIMspI_PA	13.96
520	Opata_744970_PstIMspI_PA	13.96
521	Opata_808668_PstIMspI_PA	13.96
522	Opata_942670_PstIMspI_PA	13.96
523	Opata_1044580_19_PstIMspI_SNP	13.96
524	M6_10099_PstIMseI_PA	13.96
525	M6_1395221_PstIMseI_PA	13.96
526	M6_141700_PstIMseI_PA	13.96
527	M6_1594012_PstIMseI_PA	13.96
528	M6_1870611_PstIMseI_PA	13.96
529	M6_291200_PstIMseI_PA	13.96
530	M6_311831_PstIMseI_PA	13.96
531	M6_354301_PstIMseI_PA	13.96
532	M6_35867_PstIMseI_PA	13.96
533	M6_3722268_PstIMseI_PA	13.96
534	M6_4086933_PstIMseI_PA	13.96
535	M6_521562_PstIMseI_PA	13.96
536	M6_559972_PstIMseI_PA	13.96
537	M6_74323_PstIMseI_PA	13.96
538	M6_744967_PstIMseI_PA	13.96
539	M6_1062405_PstIMspI_PA	13.96
540	M6_1120728_PstIMspI_PA	13.96
541	M6_112486_PstIMspI_PA	13.96
542	M6_1283008_PstIMspI_PA	13.96
543	M6_1581432_PstIMspI_PA	13.96
544	M6_1621452_PstIMspI_PA	13.96
545	M6_2767006_PstIMspI_PA	13.96
546	M6_318156_PstIMspI_PA	13.96
547	M6_367511_PstIMspI_PA	13.96
548	M6_368577_PstIMspI_PA	13.96
549	M6_500752_PstIMspI_PA	13.96
550	M6_724142_PstIMspI_PA	13.96
551	M6_743004_PstIMspI_PA	13.96
552	M6_931253_PstIMspI_PA	13.96
553	M6_1249228_PstIMseI_PA	13.96
554	M6_126199_PstIMseI_PA	13.96
555	M6_1343843_PstIMseI_PA	13.96
556	M6_1441280_PstIMseI_PA	13.96
557	M6_17040_PstIMseI_PA	13.96
558	M6_1779595_PstIMseI_PA	13.96
559	M6_192878_PstIMseI_PA	13.96
560	M6_22355_PstIMseI_PA	13.96
561	M6_267093_PstIMseI_PA	13.96
562	M6_279149_PstIMseI_PA	13.96
563	M6_282353_PstIMseI_PA	13.96
564	M6_3242914_PstIMseI_PA	13.96
565	M6_3571_PstIMseI_PA	13.96
566	M6_3747240_PstIMseI_PA	13.96
567	M6_41376_PstIMseI_PA	13.96
568	M6_434733_PstIMseI_PA	13.96
569	M6_44455_PstIMseI_PA	13.96
570	M6_47221_PstIMseI_PA	13.96
571	M6_505380_PstIMseI_PA	13.96
572	M6_637683_PstIMseI_PA	13.96
573	M6_66268_PstIMseI_PA	13.96
574	M6_69567_PstIMseI_PA	13.96
575	M6_709612_PstIMseI_PA	13.96
576	Opata_208576_PstIMseI_PA	13.96
577	M6_1215473_PstIMspI_PA	13.96
578	M6_1217865_PstIMspI_PA	13.96
579	M6_1393527_PstIMspI_PA	13.96
580	M6_1677948_PstIMspI_PA	13.96
581	M6_1996251_PstIMspI_PA	13.96
582	M6_246246_PstIMspI_PA	13.96
583	M6_2579787_PstIMspI_PA	13.96
584	M6_2813093_PstIMspI_PA	13.96
585	M6_2842345_PstIMspI_PA	13.96
586	M6_2911295_PstIMspI_PA	13.96
587	M6_316608_PstIMspI_PA	13.96
588	M6_3275116_PstIMspI_PA	13.96
589	M6_3352515_PstIMspI_PA	13.96
590	M6_3392448_PstIMspI_PA	13.96
591	M6_343052_PstIMspI_PA	13.96
592	M6_343818_PstIMspI_PA	13.96
593	M6_3461370_PstIMspI_PA	13.96
594	M6_364336_PstIMspI_PA	13.96
595	M6_369764_PstIMspI_PA	13.96
596	M6_37034_PstIMspI_PA	13.96
597	M6_374827_PstIMspI_PA	13.96
598	M6_396911_PstIMspI_PA	13.96
599	M6_405593_PstIMspI_PA	13.96
600	M6_406935_PstIMspI_PA	13.96
601	M6_459607_PstIMspI_PA	13.96
602	M6_500323_PstIMspI_PA	13.96
603	M6_579097_PstIMspI_PA	13.96
604	M6_698002_PstIMspI_PA	13.96
605	M6_739270_PstIMspI_PA	13.96
606	M6_746024_PstIMspI_PA	13.96
607	M6_768678_PstIMspI_PA	13.96
608	M6_776777_PstIMspI_PA	13.96
609	M6_807591_PstIMspI_PA	13.96
610	M6_822205_PstIMspI_PA	13.96
611	M6_836715_PstIMspI_PA	13.96
612	M6_972912_PstIMspI_PA	13.96
613	Opata_1612577_PstIMspI_PA	13.96
614	Opata_2052431_PstIMspI_PA	13.96
615	Opata_963543_64_PstIMspI_SNP	13.96
616	M6_1062145_PstIMluI_PA	13.96
617	M6_1254036_PstIMluI_PA	13.96
618	M6_1574649_PstIMluI_PA	13.96
619	M6_2489950_PstIMluI_PA	13.96
620	M6_575531_PstIMluI_PA	13.96
621	M6_591663_PstIMluI_PA	13.96
622	M6_7272_PstIMluI_PA	13.96
623	M6_99873_PstIMluI_PA	13.96
624	Opata_1447693_PstIMluI_PA	13.96
625	Opata_186830_PstIMluI_PA	13.96
626	Opata_726783_PstIMluI_PA	13.96
627	M6_1078171_PstIMseI_PA	13.96
628	M6_1125526_PstIMseI_PA	13.96
629	M6_1175828_PstIMseI_PA	13.96
630	M6_118219_PstIMseI_PA	13.96
631	M6_118455_PstIMseI_PA	13.96
632	M6_1266711_PstIMseI_PA	13.96
633	M6_1284746_PstIMseI_PA	13.96
634	M6_133491_PstIMseI_PA	13.96
635	M6_1382390_PstIMseI_PA	13.96
636	M6_138829_PstIMseI_PA	13.96
637	M6_149119_PstIMseI_PA	13.96
638	M6_1568837_PstIMseI_PA	13.96
639	M6_16175_PstIMseI_PA	13.96
640	M6_1647271_PstIMseI_PA	13.96
641	M6_167250_PstIMseI_PA	13.96
642	M6_195976_PstIMseI_PA	13.96
643	M6_254113_PstIMseI_PA	13.96
644	M6_3036222_PstIMseI_PA	13.96
645	M6_349030_PstIMseI_PA	13.96
646	M6_35511_PstIMseI_PA	13.96
647	M6_355673_PstIMseI_PA	13.96
648	M6_361013_PstIMseI_PA	13.96
649	M6_381148_PstIMseI_PA	13.96
650	M6_403317_PstIMseI_PA	13.96
651	M6_46300_PstIMseI_PA	13.96
652	M6_535204_PstIMseI_PA	13.96
653	M6_536550_PstIMseI_PA	13.96
654	M6_624279_PstIMseI_PA	13.96
655	M6_640384_PstIMseI_PA	13.96
656	M6_64907_PstIMseI_PA	13.96
657	M6_661022_PstIMseI_PA	13.96
658	M6_687576_PstIMseI_PA	13.96
659	M6_706505_PstIMseI_PA	13.96
660	M6_713308_PstIMseI_PA	13.96
661	M6_76239_PstIMseI_PA	13.96
662	M6_76507_PstIMseI_PA	13.96
663	M6_774830_PstIMseI_PA	13.96
664	M6_786759_PstIMseI_PA	13.96
665	M6_8449_PstIMseI_PA	13.96
666	M6_877797_PstIMseI_PA	13.96
667	M6_892374_PstIMseI_PA	13.96
668	M6_92018_PstIMseI_PA	13.96
669	M6_939793_PstIMseI_PA	13.96
670	M6_95478_PstIMseI_PA	13.96
671	M6_96825_PstIMseI_PA	13.96
672	Opata_100373_PstIMseI_PA	13.96
673	Opata_101224_PstIMseI_PA	13.96
674	Opata_1023415_PstIMseI_PA	13.96
675	Opata_108240_PstIMseI_PA	13.96
676	Opata_1091045_PstIMseI_PA	13.96
677	Opata_1096999_PstIMseI_PA	13.96
678	Opata_11050_PstIMseI_PA	13.96
679	Opata_1118940_PstIMseI_PA	13.96
680	Opata_113499_PstIMseI_PA	13.96
681	Opata_1210757_PstIMseI_PA	13.96
682	Opata_1228072_PstIMseI_PA	13.96
683	Opata_1228694_PstIMseI_PA	13.96
684	Opata_123638_PstIMseI_PA	13.96
685	Opata_1252962_PstIMseI_PA	13.96
686	Opata_1257286_PstIMseI_PA	13.96
687	Opata_127439_PstIMseI_PA	13.96
688	Opata_1277254_PstIMseI_PA	13.96
689	Opata_1283999_PstIMseI_PA	13.96
690	Opata_129127_PstIMseI_PA	13.96
691	Opata_1305539_PstIMseI_PA	13.96
692	Opata_1316461_PstIMseI_PA	13.96
693	Opata_133138_PstIMseI_PA	13.96
694	Opata_1346869_PstIMseI_PA	13.96
695	Opata_136867_PstIMseI_PA	13.96
696	Opata_137769_PstIMseI_PA	13.96
697	Opata_138628_PstIMseI_PA	13.96
698	Opata_14692_PstIMseI_PA	13.96
699	Opata_149665_PstIMseI_PA	13.96
700	Opata_1518650_PstIMseI_PA	13.96
701	Opata_1523519_PstIMseI_PA	13.96
702	Opata_153066_PstIMseI_PA	13.96
703	Opata_1628637_PstIMseI_PA	13.96
704	Opata_1632264_PstIMseI_PA	13.96
705	Opata_165839_PstIMseI_PA	13.96
706	Opata_1710725_PstIMseI_PA	13.96
707	Opata_1772666_PstIMseI_PA	13.96
708	Opata_17763_PstIMseI_PA	13.96
709	Opata_180076_PstIMseI_PA	13.96
710	Opata_1856338_PstIMseI_PA	13.96
711	Opata_1871046_PstIMseI_PA	13.96
712	Opata_197347_PstIMseI_PA	13.96
713	Opata_204224_PstIMseI_PA	13.96
714	Opata_214686_PstIMseI_PA	13.96
715	Opata_226026_PstIMseI_PA	13.96
716	Opata_22857_PstIMseI_PA	13.96
717	Opata_2491430_PstIMseI_PA	13.96
718	Opata_2491691_PstIMseI_PA	13.96
719	Opata_2585238_PstIMseI_PA	13.96
720	Opata_258526_PstIMseI_PA	13.96
721	Opata_2589857_PstIMseI_PA	13.96
722	Opata_260188_PstIMseI_PA	13.96
723	Opata_262710_PstIMseI_PA	13.96
724	Opata_268064_PstIMseI_PA	13.96
725	Opata_2705250_PstIMseI_PA	13.96
726	Opata_27891_PstIMseI_PA	13.96
727	Opata_281269_PstIMseI_PA	13.96
728	Opata_305733_PstIMseI_PA	13.96
729	Opata_308461_PstIMseI_PA	13.96
730	Opata_3095167_PstIMseI_PA	13.96
731	Opata_317849_PstIMseI_PA	13.96
732	Opata_3215183_PstIMseI_PA	13.96
733	Opata_34264_PstIMseI_PA	13.96
734	Opata_3473569_PstIMseI_PA	13.96
735	Opata_348444_PstIMseI_PA	13.96
736	Opata_349734_PstIMseI_PA	13.96
737	Opata_351424_PstIMseI_PA	13.96
738	Opata_3547192_PstIMseI_PA	13.96
739	Opata_3567316_PstIMseI_PA	13.96
740	Opata_359484_PstIMseI_PA	13.96
741	Opata_371316_PstIMseI_PA	13.96
742	Opata_3813801_PstIMseI_PA	13.96
743	Opata_38864_PstIMseI_PA	13.96
744	Opata_399683_PstIMseI_PA	13.96
745	Opata_4041950_PstIMseI_PA	13.96
746	Opata_405758_PstIMseI_PA	13.96
747	Opata_40606_PstIMseI_PA	13.96
748	Opata_41088_PstIMseI_PA	13.96
749	Opata_419705_PstIMseI_PA	13.96
750	Opata_421992_PstIMseI_PA	13.96
751	Opata_42238_PstIMseI_PA	13.96
752	Opata_431186_PstIMseI_PA	13.96
753	Opata_442874_PstIMseI_PA	13.96
754	Opata_4486198_PstIMseI_PA	13.96
755	Opata_47308_PstIMseI_PA	13.96
756	Opata_476243_PstIMseI_PA	13.96
757	Opata_487945_PstIMseI_PA	13.96
758	Opata_508112_PstIMseI_PA	13.96
759	Opata_510559_PstIMseI_PA	13.96
760	Opata_52760_PstIMseI_PA	13.96
761	Opata_536058_PstIMseI_PA	13.96
762	Opata_550513_PstIMseI_PA	13.96
763	Opata_560616_PstIMseI_PA	13.96
764	Opata_588180_PstIMseI_PA	13.96
765	Opata_591143_PstIMseI_PA	13.96
766	Opata_593661_PstIMseI_PA	13.96
767	Opata_60622_PstIMseI_PA	13.96
768	Opata_633495_PstIMseI_PA	13.96
769	Opata_642209_PstIMseI_PA	13.96
770	Opata_642419_PstIMseI_PA	13.96
771	Opata_668981_PstIMseI_PA	13.96
772	Opata_684406_PstIMseI_PA	13.96
773	Opata_69025_PstIMseI_PA	13.96
774	Opata_696457_PstIMseI_PA	13.96
775	Opata_701703_PstIMseI_PA	13.96
776	Opata_709925_PstIMseI_PA	13.96
777	Opata_71476_PstIMseI_PA	13.96
778	Opata_729216_PstIMseI_PA	13.96
779	Opata_73467_PstIMseI_PA	13.96
780	Opata_734997_PstIMseI_PA	13.96
781	Opata_759419_PstIMseI_PA	13.96
782	Opata_761879_PstIMseI_PA	13.96
783	Opata_76829_PstIMseI_PA	13.96
784	Opata_77875_PstIMseI_PA	13.96
785	Opata_779285_PstIMseI_PA	13.96
786	Opata_791686_PstIMseI_PA	13.96
787	Opata_8008_PstIMseI_PA	13.96
788	Opata_805807_PstIMseI_PA	13.96
789	Opata_814165_PstIMseI_PA	13.96
790	Opata_821373_PstIMseI_PA	13.96
791	Opata_82496_PstIMseI_PA	13.96
792	Opata_838083_PstIMseI_PA	13.96
793	Opata_866475_PstIMseI_PA	13.96
794	Opata_876878_PstIMseI_PA	13.96
795	Opata_887094_PstIMseI_PA	13.96
796	Opata_901064_PstIMseI_PA	13.96
797	Opata_920362_PstIMseI_PA	13.96
798	Opata_938377_PstIMseI_PA	13.96
799	Opata_952287_PstIMseI_PA	13.96
800	Opata_954133_PstIMseI_PA	13.96
801	Opata_956790_PstIMseI_PA	13.96
802	Opata_960075_PstIMseI_PA	13.96
803	Opata_979954_PstIMseI_PA	13.96
804	Opata_984204_PstIMseI_PA	13.96
805	M6_1030834_PstIMspI_PA	13.96
806	M6_1051970_PstIMspI_PA	13.96
807	M6_1102_PstIMspI_PA	13.96
808	M6_1119837_PstIMspI_PA	13.96
809	M6_1182576_PstIMspI_PA	13.96
810	M6_1228100_PstIMspI_PA	13.96
811	M6_1241453_PstIMspI_PA	13.96
812	M6_126732_PstIMspI_PA	13.96
813	M6_1359335_PstIMspI_PA	13.96
814	M6_1430319_PstIMspI_PA	13.96
815	M6_1441818_PstIMspI_PA	13.96
816	M6_1448954_PstIMspI_PA	13.96
817	M6_1462479_PstIMspI_PA	13.96
818	M6_165149_PstIMspI_PA	13.96
819	M6_1696543_PstIMspI_PA	13.96
820	M6_1817033_PstIMspI_PA	13.96
821	M6_1919524_PstIMspI_PA	13.96
822	M6_1958736_PstIMspI_PA	13.96
823	M6_1967488_PstIMspI_PA	13.96
824	M6_2164632_PstIMspI_PA	13.96
825	M6_2169250_PstIMspI_PA	13.96
826	M6_231644_PstIMspI_PA	13.96
827	M6_2472751_PstIMspI_PA	13.96
828	M6_2644940_PstIMspI_PA	13.96
829	M6_2823525_PstIMspI_PA	13.96
830	M6_2851771_PstIMspI_PA	13.96
831	M6_2890475_PstIMspI_PA	13.96
832	M6_2904032_PstIMspI_PA	13.96
833	M6_2911484_PstIMspI_PA	13.96
834	M6_2962060_PstIMspI_PA	13.96
835	M6_2962935_PstIMspI_PA	13.96
836	M6_307961_PstIMspI_PA	13.96
837	M6_3148378_PstIMspI_PA	13.96
838	M6_3171932_PstIMspI_PA	13.96
839	M6_331156_PstIMspI_PA	13.96
840	M6_3317808_PstIMspI_PA	13.96
841	M6_332069_PstIMspI_PA	13.96
842	M6_335720_PstIMspI_PA	13.96
843	M6_3381783_PstIMspI_PA	13.96
844	M6_3579047_PstIMspI_PA	13.96
845	M6_3586789_PstIMspI_PA	13.96
846	M6_3603378_PstIMspI_PA	13.96
847	M6_371941_PstIMspI_PA	13.96
848	M6_378328_PstIMspI_PA	13.96
849	M6_383103_PstIMspI_PA	13.96
850	M6_402621_PstIMspI_PA	13.96
851	M6_442175_PstIMspI_PA	13.96
852	M6_450631_PstIMspI_PA	13.96
853	M6_477033_PstIMspI_PA	13.96
854	M6_514783_PstIMspI_PA	13.96
855	M6_530451_PstIMspI_PA	13.96
856	M6_53567_PstIMspI_PA	13.96
857	M6_594361_PstIMspI_PA	13.96
858	M6_630820_PstIMspI_PA	13.96
859	M6_75479_PstIMspI_PA	13.96
860	M6_760824_PstIMspI_PA	13.96
861	M6_764351_PstIMspI_PA	13.96
862	M6_796596_PstIMspI_PA	13.96
863	M6_823140_PstIMspI_PA	13.96
864	M6_829684_PstIMspI_PA	13.96
865	M6_904526_PstIMspI_PA	13.96
866	M6_908344_PstIMspI_PA	13.96
867	M6_946655_PstIMspI_PA	13.96
868	M6_95311_PstIMspI_PA	13.96
869	M6_987035_PstIMspI_PA	13.96
870	Opata_1022244_PstIMspI_PA	13.96
871	Opata_10576_PstIMspI_PA	13.96
872	Opata_1137579_PstIMspI_PA	13.96
873	Opata_1141621_PstIMspI_PA	13.96
874	Opata_1146756_PstIMspI_PA	13.96
875	Opata_1179815_PstIMspI_PA	13.96
876	Opata_1213243_PstIMspI_PA	13.96
877	Opata_1262201_PstIMspI_PA	13.96
878	Opata_1283059_PstIMspI_PA	13.96
879	Opata_1285988_PstIMspI_PA	13.96
880	Opata_1291361_PstIMspI_PA	13.96
881	Opata_1375361_PstIMspI_PA	13.96
882	Opata_1398634_PstIMspI_PA	13.96
883	Opata_1437853_PstIMspI_PA	13.96
884	Opata_1448619_PstIMspI_PA	13.96
885	Opata_1457767_PstIMspI_PA	13.96
886	Opata_1487357_PstIMspI_PA	13.96
887	Opata_1487722_PstIMspI_PA	13.96
888	Opata_1511043_PstIMspI_PA	13.96
889	Opata_152893_PstIMspI_PA	13.96
890	Opata_1566376_PstIMspI_PA	13.96
891	Opata_1575102_PstIMspI_PA	13.96
892	Opata_1582704_PstIMspI_PA	13.96
893	Opata_1625073_PstIMspI_PA	13.96
894	Opata_1625275_PstIMspI_PA	13.96
895	Opata_162556_PstIMspI_PA	13.96
896	Opata_1631813_PstIMspI_PA	13.96
897	Opata_1638160_PstIMspI_PA	13.96
898	Opata_1679302_PstIMspI_PA	13.96
899	Opata_1684954_PstIMspI_PA	13.96
900	Opata_1692782_PstIMspI_PA	13.96
901	Opata_1753109_PstIMspI_PA	13.96
902	Opata_1809153_PstIMspI_PA	13.96
903	Opata_1838255_PstIMspI_PA	13.96
904	Opata_1839393_PstIMspI_PA	13.96
905	Opata_1855492_PstIMspI_PA	13.96
906	Opata_1860861_PstIMspI_PA	13.96
907	Opata_1891618_PstIMspI_PA	13.96
908	Opata_1916274_PstIMspI_PA	13.96
909	Opata_1920696_PstIMspI_PA	13.96
910	Opata_194506_PstIMspI_PA	13.96
911	Opata_1946256_PstIMspI_PA	13.96
912	Opata_1953102_PstIMspI_PA	13.96
913	Opata_198636_PstIMspI_PA	13.96
914	Opata_2017013_PstIMspI_PA	13.96
915	Opata_2017257_PstIMspI_PA	13.96
916	Opata_2029337_PstIMspI_PA	13.96
917	Opata_2048894_PstIMspI_PA	13.96
918	Opata_2049248_PstIMspI_PA	13.96
919	Opata_2049932_PstIMspI_PA	13.96
920	Opata_2094073_PstIMspI_PA	13.96
921	Opata_2107011_PstIMspI_PA	13.96
922	Opata_2115676_PstIMspI_PA	13.96
923	Opata_2121945_PstIMspI_PA	13.96
924	Opata_213762_PstIMspI_PA	13.96
925	Opata_2140623_PstIMspI_PA	13.96
926	Opata_2164461_PstIMspI_PA	13.96
927	Opata_2167164_PstIMspI_PA	13.96
928	Opata_2180973_PstIMspI_PA	13.96
929	Opata_2199741_PstIMspI_PA	13.96
930	Opata_2219958_PstIMspI_PA	13.96
931	Opata_2221377_PstIMspI_PA	13.96
932	Opata_2300866_PstIMspI_PA	13.96
933	Opata_2308032_PstIMspI_PA	13.96
934	Opata_2312157_PstIMspI_PA	13.96
935	Opata_232447_PstIMspI_PA	13.96
936	Opata_2331156_PstIMspI_PA	13.96
937	Opata_2348959_PstIMspI_PA	13.96
938	Opata_2363092_PstIMspI_PA	13.96
939	Opata_2364714_PstIMspI_PA	13.96
940	Opata_2381874_PstIMspI_PA	13.96
941	Opata_240016_PstIMspI_PA	13.96
942	Opata_2483448_PstIMspI_PA	13.96
943	Opata_2513958_PstIMspI_PA	13.96
944	Opata_2515358_PstIMspI_PA	13.96
945	Opata_2526834_PstIMspI_PA	13.96
946	Opata_2559423_PstIMspI_PA	13.96
947	Opata_2580798_PstIMspI_PA	13.96
948	Opata_2594424_PstIMspI_PA	13.96
949	Opata_2608576_PstIMspI_PA	13.96
950	Opata_2609591_PstIMspI_PA	13.96
951	Opata_2673063_PstIMspI_PA	13.96
952	Opata_2675439_PstIMspI_PA	13.96
953	Opata_2683774_PstIMspI_PA	13.96
954	Opata_2779068_PstIMspI_PA	13.96
955	Opata_2793851_PstIMspI_PA	13.96
956	Opata_2796155_PstIMspI_PA	13.96
957	Opata_2805637_PstIMspI_PA	13.96
958	Opata_2832751_PstIMspI_PA	13.96
959	Opata_2837455_PstIMspI_PA	13.96
960	Opata_2862410_PstIMspI_PA	13.96
961	Opata_2885480_PstIMspI_PA	13.96
962	Opata_2909422_PstIMspI_PA	13.96
963	Opata_293557_PstIMspI_PA	13.96
964	Opata_2955524_PstIMspI_PA	13.96
965	Opata_303065_PstIMspI_PA	13.96
966	Opata_3067606_PstIMspI_PA	13.96
967	Opata_3104097_PstIMspI_PA	13.96
968	Opata_3124213_PstIMspI_PA	13.96
969	Opata_313376_PstIMspI_PA	13.96
970	Opata_3150250_PstIMspI_PA	13.96
971	Opata_3156816_PstIMspI_PA	13.96
972	Opata_3189652_PstIMspI_PA	13.96
973	Opata_3227359_PstIMspI_PA	13.96
974	Opata_3351888_PstIMspI_PA	13.96
975	Opata_3364481_PstIMspI_PA	13.96
976	Opata_337625_PstIMspI_PA	13.96
977	Opata_3397741_PstIMspI_PA	13.96
978	Opata_3408299_PstIMspI_PA	13.96
979	Opata_3441255_PstIMspI_PA	13.96
980	Opata_3455876_PstIMspI_PA	13.96
981	Opata_3487585_PstIMspI_PA	13.96
982	Opata_350761_PstIMspI_PA	13.96
983	Opata_3582259_PstIMspI_PA	13.96
984	Opata_3613690_PstIMspI_PA	13.96
985	Opata_3672189_PstIMspI_PA	13.96
986	Opata_3693435_PstIMspI_PA	13.96
987	Opata_3708350_PstIMspI_PA	13.96
988	Opata_3722906_PstIMspI_PA	13.96
989	Opata_3780150_PstIMspI_PA	13.96
990	Opata_3783430_PstIMspI_PA	13.96
991	Opata_38316_PstIMspI_PA	13.96
992	Opata_3832810_PstIMspI_PA	13.96
993	Opata_3842392_PstIMspI_PA	13.96
994	Opata_3934264_PstIMspI_PA	13.96
995	Opata_3934778_PstIMspI_PA	13.96
996	Opata_3939257_PstIMspI_PA	13.96
997	Opata_3967706_PstIMspI_PA	13.96
998	Opata_3983754_PstIMspI_PA	13.96
999	Opata_3996742_PstIMspI_PA	13.96
1000	Opata_4112145_PstIMspI_PA	13.96
1001	Opata_4114827_PstIMspI_PA	13.96
1002	Opata_425930_PstIMspI_PA	13.96
1003	Opata_484328_PstIMspI_PA	13.96
1004	Opata_496966_PstIMspI_PA	13.96
1005	Opata_507328_PstIMspI_PA	13.96
1006	Opata_508987_PstIMspI_PA	13.96
1007	Opata_564278_PstIMspI_PA	13.96
1008	Opata_589203_PstIMspI_PA	13.96
1009	Opata_605509_PstIMspI_PA	13.96
1010	Opata_615547_PstIMspI_PA	13.96
1011	Opata_618492_PstIMspI_PA	13.96
1012	Opata_61878_PstIMspI_PA	13.96
1013	Opata_622317_PstIMspI_PA	13.96
1014	Opata_639022_PstIMspI_PA	13.96
1015	Opata_647366_PstIMspI_PA	13.96
1016	Opata_662088_PstIMspI_PA	13.96
1017	Opata_677828_PstIMspI_PA	13.96
1018	Opata_695449_PstIMspI_PA	13.96
1019	Opata_695865_PstIMspI_PA	13.96
1020	Opata_779227_PstIMspI_PA	13.96
1021	Opata_80425_PstIMspI_PA	13.96
1022	Opata_825849_PstIMspI_PA	13.96
1023	Opata_857361_PstIMspI_PA	13.96
1024	Opata_864563_PstIMspI_PA	13.96
1025	Opata_867362_PstIMspI_PA	13.96
1026	Opata_903918_PstIMspI_PA	13.96
1027	Opata_904077_PstIMspI_PA	13.96
1028	Opata_913700_PstIMspI_PA	13.96
1029	Opata_917172_PstIMspI_PA	13.96
1030	Opata_949258_PstIMspI_PA	13.96
1031	Opata_456318_37_PstIMseI_SNP	13.96
1032	M6_2619803_PstIMseI_PA	13.96
1033	M6_943836_PstIMseI_PA	13.96
1034	Opata_1033918_PstIMseI_PA	13.96
1035	Opata_1078647_PstIMseI_PA	13.96
1036	Opata_1081409_PstIMseI_PA	13.96
1037	Opata_109786_PstIMseI_PA	13.96
1038	Opata_1099438_PstIMseI_PA	13.96
1039	Opata_1100153_PstIMseI_PA	13.96
1040	Opata_1117823_PstIMseI_PA	13.96
1041	Opata_1230292_PstIMseI_PA	13.96
1042	Opata_1240130_PstIMseI_PA	13.96
1043	Opata_1304188_PstIMseI_PA	13.96
1044	Opata_1335644_PstIMseI_PA	13.96
1045	Opata_149812_PstIMseI_PA	13.96
1046	Opata_1530953_PstIMseI_PA	13.96
1047	Opata_162941_PstIMseI_PA	13.96
1048	Opata_163293_PstIMseI_PA	13.96
1049	Opata_1786271_PstIMseI_PA	13.96
1050	Opata_205838_PstIMseI_PA	13.96
1051	Opata_2075791_PstIMseI_PA	13.96
1052	Opata_2200400_PstIMseI_PA	13.96
1053	Opata_220475_PstIMseI_PA	13.96
1054	Opata_2274900_PstIMseI_PA	13.96
1055	Opata_243182_PstIMseI_PA	13.96
1056	Opata_247131_PstIMseI_PA	13.96
1057	Opata_2686731_PstIMseI_PA	13.96
1058	Opata_2713253_PstIMseI_PA	13.96
1059	Opata_28611_PstIMseI_PA	13.96
1060	Opata_287828_PstIMseI_PA	13.96
1061	Opata_2902958_PstIMseI_PA	13.96
1062	Opata_302602_PstIMseI_PA	13.96
1063	Opata_30482_PstIMseI_PA	13.96
1064	Opata_3073489_PstIMseI_PA	13.96
1065	Opata_317953_PstIMseI_PA	13.96
1066	Opata_319804_PstIMseI_PA	13.96
1067	Opata_344796_PstIMseI_PA	13.96
1068	Opata_359936_PstIMseI_PA	13.96
1069	Opata_368101_PstIMseI_PA	13.96
1070	Opata_381523_PstIMseI_PA	13.96
1071	Opata_3863276_PstIMseI_PA	13.96
1072	Opata_415253_PstIMseI_PA	13.96
1073	Opata_425437_PstIMseI_PA	13.96
1074	Opata_4281811_PstIMseI_PA	13.96
1075	Opata_4305533_PstIMseI_PA	13.96
1076	Opata_4480350_PstIMseI_PA	13.96
1077	Opata_591309_PstIMseI_PA	13.96
1078	Opata_603385_PstIMseI_PA	13.96
1079	Opata_632273_PstIMseI_PA	13.96
1080	Opata_642624_PstIMseI_PA	13.96
1081	Opata_663259_PstIMseI_PA	13.96
1082	Opata_692184_PstIMseI_PA	13.96
1083	Opata_735578_PstIMseI_PA	13.96
1084	Opata_759765_PstIMseI_PA	13.96
1085	Opata_773487_PstIMseI_PA	13.96
1086	Opata_83264_PstIMseI_PA	13.96
1087	Opata_83931_PstIMseI_PA	13.96
1088	Opata_877367_PstIMseI_PA	13.96
1089	Opata_894884_PstIMseI_PA	13.96
1090	Opata_914482_PstIMseI_PA	13.96
1091	Opata_943441_PstIMseI_PA	13.96
1092	Opata_948679_PstIMseI_PA	13.96
1093	Opata_980020_PstIMseI_PA	13.96
1094	Opata_992457_PstIMseI_PA	13.96
1095	M6_2573442_PstIMspI_PA	13.96
1096	Opata_1028108_PstIMspI_PA	13.96
1097	Opata_1032351_PstIMspI_PA	13.96
1098	Opata_1057833_PstIMspI_PA	13.96
1099	Opata_1063572_PstIMspI_PA	13.96
1100	Opata_1184014_PstIMspI_PA	13.96
1101	Opata_1190395_PstIMspI_PA	13.96
1102	Opata_1219058_PstIMspI_PA	13.96
1103	Opata_1219130_PstIMspI_PA	13.96
1104	Opata_1235523_PstIMspI_PA	13.96
1105	Opata_1248170_PstIMspI_PA	13.96
1106	Opata_1249815_PstIMspI_PA	13.96
1107	Opata_130975_PstIMspI_PA	13.96
1108	Opata_1321239_PstIMspI_PA	13.96
1109	Opata_13386_PstIMspI_PA	13.96
1110	Opata_1362823_PstIMspI_PA	13.96
1111	Opata_1413400_PstIMspI_PA	13.96
1112	Opata_1451839_PstIMspI_PA	13.96
1113	Opata_1459949_PstIMspI_PA	13.96
1114	Opata_1469906_PstIMspI_PA	13.96
1115	Opata_1472727_PstIMspI_PA	13.96
1116	Opata_1544729_PstIMspI_PA	13.96
1117	Opata_1569450_PstIMspI_PA	13.96
1118	Opata_1581143_PstIMspI_PA	13.96
1119	Opata_1686104_PstIMspI_PA	13.96
1120	Opata_170734_PstIMspI_PA	13.96
1121	Opata_1715462_PstIMspI_PA	13.96
1122	Opata_1727040_PstIMspI_PA	13.96
1123	Opata_1727719_PstIMspI_PA	13.96
1124	Opata_1728404_PstIMspI_PA	13.96
1125	Opata_1747097_PstIMspI_PA	13.96
1126	Opata_1757363_PstIMspI_PA	13.96
1127	Opata_1759221_PstIMspI_PA	13.96
1128	Opata_1769294_PstIMspI_PA	13.96
1129	Opata_1825255_PstIMspI_PA	13.96
1130	Opata_1842825_PstIMspI_PA	13.96
1131	Opata_1872514_PstIMspI_PA	13.96
1132	Opata_1929746_PstIMspI_PA	13.96
1133	Opata_1954739_PstIMspI_PA	13.96
1134	Opata_1974520_PstIMspI_PA	13.96
1135	Opata_1981429_PstIMspI_PA	13.96
1136	Opata_1990360_PstIMspI_PA	13.96
1137	Opata_2017501_PstIMspI_PA	13.96
1138	Opata_2054386_PstIMspI_PA	13.96
1139	Opata_2078415_PstIMspI_PA	13.96
1140	Opata_2152130_PstIMspI_PA	13.96
1141	Opata_2157836_PstIMspI_PA	13.96
1142	Opata_2160150_PstIMspI_PA	13.96
1143	Opata_2204308_PstIMspI_PA	13.96
1144	Opata_2223383_PstIMspI_PA	13.96
1145	Opata_2315177_PstIMspI_PA	13.96
1146	Opata_2342268_PstIMspI_PA	13.96
1147	Opata_2343900_PstIMspI_PA	13.96
1148	Opata_2379733_PstIMspI_PA	13.96
1149	Opata_2382712_PstIMspI_PA	13.96
1150	Opata_2437370_PstIMspI_PA	13.96
1151	Opata_2448686_PstIMspI_PA	13.96
1152	Opata_258876_PstIMspI_PA	13.96
1153	Opata_2620959_PstIMspI_PA	13.96
1154	Opata_2651673_PstIMspI_PA	13.96
1155	Opata_267479_PstIMspI_PA	13.96
1156	Opata_2719123_PstIMspI_PA	13.96
1157	Opata_275376_PstIMspI_PA	13.96
1158	Opata_2764396_PstIMspI_PA	13.96
1159	Opata_282803_PstIMspI_PA	13.96
1160	Opata_2836924_PstIMspI_PA	13.96
1161	Opata_2876285_PstIMspI_PA	13.96
1162	Opata_2911351_PstIMspI_PA	13.96
1163	Opata_2912264_PstIMspI_PA	13.96
1164	Opata_2919327_PstIMspI_PA	13.96
1165	Opata_2993824_PstIMspI_PA	13.96
1166	Opata_3092105_PstIMspI_PA	13.96
1167	Opata_3114440_PstIMspI_PA	13.96
1168	Opata_3130194_PstIMspI_PA	13.96
1169	Opata_3248279_PstIMspI_PA	13.96
1170	Opata_3257551_PstIMspI_PA	13.96
1171	Opata_3324990_PstIMspI_PA	13.96
1172	Opata_337002_PstIMspI_PA	13.96
1173	Opata_3399473_PstIMspI_PA	13.96
1174	Opata_3431947_PstIMspI_PA	13.96
1175	Opata_3445021_PstIMspI_PA	13.96
1176	Opata_3456046_PstIMspI_PA	13.96
1177	Opata_3578950_PstIMspI_PA	13.96
1178	Opata_3651931_PstIMspI_PA	13.96
1179	Opata_3687469_PstIMspI_PA	13.96
1180	Opata_372131_PstIMspI_PA	13.96
1181	Opata_3869013_PstIMspI_PA	13.96
1182	Opata_3895227_PstIMspI_PA	13.96
1183	Opata_3905587_PstIMspI_PA	13.96
1184	Opata_391450_PstIMspI_PA	13.96
1185	Opata_393209_PstIMspI_PA	13.96
1186	Opata_3935944_PstIMspI_PA	13.96
1187	Opata_3954233_PstIMspI_PA	13.96
1188	Opata_398381_PstIMspI_PA	13.96
1189	Opata_4027911_PstIMspI_PA	13.96
1190	Opata_4136920_PstIMspI_PA	13.96
1191	Opata_4159661_PstIMspI_PA	13.96
1192	Opata_4225852_PstIMspI_PA	13.96
1193	Opata_553748_PstIMspI_PA	13.96
1194	Opata_582634_PstIMspI_PA	13.96
1195	Opata_611055_PstIMspI_PA	13.96
1196	Opata_647678_PstIMspI_PA	13.96
1197	Opata_673467_PstIMspI_PA	13.96
1198	Opata_675634_PstIMspI_PA	13.96
1199	Opata_714485_PstIMspI_PA	13.96
1200	Opata_785639_PstIMspI_PA	13.96
1201	Opata_807478_PstIMspI_PA	13.96
1202	Opata_833215_PstIMspI_PA	13.96
1203	Opata_859360_PstIMspI_PA	13.96
1204	Opata_886113_PstIMspI_PA	13.96
1205	Opata_919367_PstIMspI_PA	13.96
1206	Opata_949950_PstIMspI_PA	13.96
1207	M6_139508_PstIMluI_PA	13.96
1208	M6_1434391_PstIMluI_PA	13.96
1209	M6_1465555_PstIMluI_PA	13.96
1210	M6_1747412_PstIMluI_PA	13.96
1211	M6_267744_PstIMluI_PA	13.96
1212	M6_505092_PstIMluI_PA	13.96
1213	M6_685626_PstIMluI_PA	13.96
1214	Opata_1338374_PstIMluI_PA	13.96
1215	Opata_1567490_PstIMluI_PA	13.96
1216	Opata_1605077_PstIMluI_PA	13.96
1217	Opata_404623_PstIMluI_PA	13.96
1218	Opata_4248_PstIMluI_PA	13.96
1219	Opata_978165_PstIMluI_PA	13.96
1220	M6_1022670_PstIMseI_PA	13.96
1221	M6_1035356_PstIMseI_PA	13.96
1222	M6_1041054_PstIMseI_PA	13.96
1223	M6_1059043_PstIMseI_PA	13.96
1224	M6_1074319_PstIMseI_PA	13.96
1225	M6_1088319_PstIMseI_PA	13.96
1226	M6_1089090_PstIMseI_PA	13.96
1227	M6_1110281_PstIMseI_PA	13.96
1228	M6_1118937_PstIMseI_PA	13.96
1229	M6_114638_PstIMseI_PA	13.96
1230	M6_1182425_PstIMseI_PA	13.96
1231	M6_118254_PstIMseI_PA	13.96
1232	M6_1183937_PstIMseI_PA	13.96
1233	M6_12253_PstIMseI_PA	13.96
1234	M6_125325_PstIMseI_PA	13.96
1235	M6_1282494_PstIMseI_PA	13.96
1236	M6_1301155_PstIMseI_PA	13.96
1237	M6_130453_PstIMseI_PA	13.96
1238	M6_1309724_PstIMseI_PA	13.96
1239	M6_131691_PstIMseI_PA	13.96
1240	M6_1321158_PstIMseI_PA	13.96
1241	M6_1384101_PstIMseI_PA	13.96
1242	M6_1418278_PstIMseI_PA	13.96
1243	M6_146089_PstIMseI_PA	13.96
1244	M6_148350_PstIMseI_PA	13.96
1245	M6_158565_PstIMseI_PA	13.96
1246	M6_1614455_PstIMseI_PA	13.96
1247	M6_1701164_PstIMseI_PA	13.96
1248	M6_1802290_PstIMseI_PA	13.96
1249	M6_182125_PstIMseI_PA	13.96
1250	M6_190574_PstIMseI_PA	13.96
1251	M6_192624_PstIMseI_PA	13.96
1252	M6_198473_PstIMseI_PA	13.96
1253	M6_2019858_PstIMseI_PA	13.96
1254	M6_202733_PstIMseI_PA	13.96
1255	M6_205536_PstIMseI_PA	13.96
1256	M6_217129_PstIMseI_PA	13.96
1257	M6_221697_PstIMseI_PA	13.96
1258	M6_222179_PstIMseI_PA	13.96
1259	M6_226139_PstIMseI_PA	13.96
1260	M6_2282255_PstIMseI_PA	13.96
1261	M6_232501_PstIMseI_PA	13.96
1262	M6_237508_PstIMseI_PA	13.96
1263	M6_2396176_PstIMseI_PA	13.96
1264	M6_2401999_PstIMseI_PA	13.96
1265	M6_246440_PstIMseI_PA	13.96
1266	M6_267040_PstIMseI_PA	13.96
1267	M6_267946_PstIMseI_PA	13.96
1268	M6_278319_PstIMseI_PA	13.96
1269	M6_278768_PstIMseI_PA	13.96
1270	M6_28395_PstIMseI_PA	13.96
1271	M6_2970157_PstIMseI_PA	13.96
1272	M6_29730_PstIMseI_PA	13.96
1273	M6_2988698_PstIMseI_PA	13.96
1274	M6_3070260_PstIMseI_PA	13.96
1275	M6_313162_PstIMseI_PA	13.96
1276	M6_324070_PstIMseI_PA	13.96
1277	M6_3271850_PstIMseI_PA	13.96
1278	M6_3287360_PstIMseI_PA	13.96
1279	M6_3317132_PstIMseI_PA	13.96
1280	M6_3573220_PstIMseI_PA	13.96
1281	M6_359287_PstIMseI_PA	13.96
1282	M6_3691531_PstIMseI_PA	13.96
1283	M6_3869378_PstIMseI_PA	13.96
1284	M6_3925666_PstIMseI_PA	13.96
1285	M6_39810_PstIMseI_PA	13.96
1286	M6_4218043_PstIMseI_PA	13.96
1287	M6_427486_PstIMseI_PA	13.96
1288	M6_431089_PstIMseI_PA	13.96
1289	M6_4457_PstIMseI_PA	13.96
1290	M6_44652_PstIMseI_PA	13.96
1291	M6_473101_PstIMseI_PA	13.96
1292	M6_4908_PstIMseI_PA	13.96
1293	M6_505685_PstIMseI_PA	13.96
1294	M6_515881_PstIMseI_PA	13.96
1295	M6_520905_PstIMseI_PA	13.96
1296	M6_523990_PstIMseI_PA	13.96
1297	M6_529113_PstIMseI_PA	13.96
1298	M6_560850_PstIMseI_PA	13.96
1299	M6_567177_PstIMseI_PA	13.96
1300	M6_603978_PstIMseI_PA	13.96
1301	M6_62627_PstIMseI_PA	13.96
1302	M6_630644_PstIMseI_PA	13.96
1303	M6_633635_PstIMseI_PA	13.96
1304	M6_648787_PstIMseI_PA	13.96
1305	M6_650263_PstIMseI_PA	13.96
1306	M6_653818_PstIMseI_PA	13.96
1307	M6_664326_PstIMseI_PA	13.96
1308	M6_677214_PstIMseI_PA	13.96
1309	M6_683751_PstIMseI_PA	13.96
1310	M6_718716_PstIMseI_PA	13.96
1311	M6_734037_PstIMseI_PA	13.96
1312	M6_752669_PstIMseI_PA	13.96
1313	M6_757102_PstIMseI_PA	13.96
1314	M6_771344_PstIMseI_PA	13.96
1315	M6_781519_PstIMseI_PA	13.96
1316	M6_78258_PstIMseI_PA	13.96
1317	M6_788997_PstIMseI_PA	13.96
1318	M6_81065_PstIMseI_PA	13.96
1319	M6_817389_PstIMseI_PA	13.96
1320	M6_836922_PstIMseI_PA	13.96
1321	M6_877496_PstIMseI_PA	13.96
1322	M6_887943_PstIMseI_PA	13.96
1323	M6_90189_PstIMseI_PA	13.96
1324	M6_92948_PstIMseI_PA	13.96
1325	M6_93860_PstIMseI_PA	13.96
1326	M6_978044_PstIMseI_PA	13.96
1327	M6_99687_PstIMseI_PA	13.96
1328	Opata_1044992_PstIMseI_PA	13.96
1329	Opata_1053648_PstIMseI_PA	13.96
1330	Opata_1088178_PstIMseI_PA	13.96
1331	Opata_122039_PstIMseI_PA	13.96
1332	Opata_134825_PstIMseI_PA	13.96
1333	Opata_198575_PstIMseI_PA	13.96
1334	Opata_205974_PstIMseI_PA	13.96
1335	Opata_24096_PstIMseI_PA	13.96
1336	Opata_249618_PstIMseI_PA	13.96
1337	Opata_2499308_PstIMseI_PA	13.96
1338	Opata_2765600_PstIMseI_PA	13.96
1339	Opata_30464_PstIMseI_PA	13.96
1340	Opata_3087125_PstIMseI_PA	13.96
1341	Opata_309056_PstIMseI_PA	13.96
1342	Opata_3165172_PstIMseI_PA	13.96
1343	Opata_317_PstIMseI_PA	13.96
1344	Opata_34334_PstIMseI_PA	13.96
1345	Opata_357735_PstIMseI_PA	13.96
1346	Opata_36948_PstIMseI_PA	13.96
1347	Opata_373960_PstIMseI_PA	13.96
1348	Opata_376854_PstIMseI_PA	13.96
1349	Opata_4228004_PstIMseI_PA	13.96
1350	Opata_43309_PstIMseI_PA	13.96
1351	Opata_433643_PstIMseI_PA	13.96
1352	Opata_4452246_PstIMseI_PA	13.96
1353	Opata_450431_PstIMseI_PA	13.96
1354	Opata_464909_PstIMseI_PA	13.96
1355	Opata_469081_PstIMseI_PA	13.96
1356	Opata_543686_PstIMseI_PA	13.96
1357	Opata_562435_PstIMseI_PA	13.96
1358	Opata_577249_PstIMseI_PA	13.96
1359	Opata_727400_PstIMseI_PA	13.96
1360	Opata_728392_PstIMseI_PA	13.96
1361	Opata_94434_PstIMseI_PA	13.96
1362	Opata_992811_PstIMseI_PA	13.96
1363	M6_1011927_PstIMspI_PA	13.96
1364	M6_1043287_PstIMspI_PA	13.96
1365	M6_108309_PstIMspI_PA	13.96
1366	M6_1084553_PstIMspI_PA	13.96
1367	M6_1087009_PstIMspI_PA	13.96
1368	M6_1166340_PstIMspI_PA	13.96
1369	M6_1252021_PstIMspI_PA	13.96
1370	M6_1306733_PstIMspI_PA	13.96
1371	M6_1315326_PstIMspI_PA	13.96
1372	M6_1318799_PstIMspI_PA	13.96
1373	M6_1431112_PstIMspI_PA	13.96
1374	M6_145714_PstIMspI_PA	13.96
1375	M6_1493068_PstIMspI_PA	13.96
1376	M6_1493149_PstIMspI_PA	13.96
1377	M6_1508255_PstIMspI_PA	13.96
1378	M6_1547215_PstIMspI_PA	13.96
1379	M6_1595603_PstIMspI_PA	13.96
1380	M6_1619169_PstIMspI_PA	13.96
1381	M6_1624195_PstIMspI_PA	13.96
1382	M6_1632642_PstIMspI_PA	13.96
1383	M6_1692056_PstIMspI_PA	13.96
1384	M6_173644_PstIMspI_PA	13.96
1385	M6_1759465_PstIMspI_PA	13.96
1386	M6_1783190_PstIMspI_PA	13.96
1387	M6_1898415_PstIMspI_PA	13.96
1388	M6_1974660_PstIMspI_PA	13.96
1389	M6_198672_PstIMspI_PA	13.96
1390	M6_2005037_PstIMspI_PA	13.96
1391	M6_2005136_PstIMspI_PA	13.96
1392	M6_2092555_PstIMspI_PA	13.96
1393	M6_210654_PstIMspI_PA	13.96
1394	M6_2160474_PstIMspI_PA	13.96
1395	M6_216878_PstIMspI_PA	13.96
1396	M6_2269349_PstIMspI_PA	13.96
1397	M6_2277916_PstIMspI_PA	13.96
1398	M6_2291577_PstIMspI_PA	13.96
1399	M6_23002_PstIMspI_PA	13.96
1400	M6_2326798_PstIMspI_PA	13.96
1401	M6_2370828_PstIMspI_PA	13.96
1402	M6_2529527_PstIMspI_PA	13.96
1403	M6_2608641_PstIMspI_PA	13.96
1404	M6_2619299_PstIMspI_PA	13.96
1405	M6_26736_PstIMspI_PA	13.96
1406	M6_2709929_PstIMspI_PA	13.96
1407	M6_2733107_PstIMspI_PA	13.96
1408	M6_2750677_PstIMspI_PA	13.96
1409	M6_2935917_PstIMspI_PA	13.96
1410	M6_2955907_PstIMspI_PA	13.96
1411	M6_2984436_PstIMspI_PA	13.96
1412	M6_3001156_PstIMspI_PA	13.96
1413	M6_3002489_PstIMspI_PA	13.96
1414	M6_3043044_PstIMspI_PA	13.96
1415	M6_3092497_PstIMspI_PA	13.96
1416	M6_3176672_PstIMspI_PA	13.96
1417	M6_3209098_PstIMspI_PA	13.96
1418	M6_3228940_PstIMspI_PA	13.96
1419	M6_3314807_PstIMspI_PA	13.96
1420	M6_3388118_PstIMspI_PA	13.96
1421	M6_353140_PstIMspI_PA	13.96
1422	M6_354877_PstIMspI_PA	13.96
1423	M6_355530_PstIMspI_PA	13.96
1424	M6_382166_PstIMspI_PA	13.96
1425	M6_384940_PstIMspI_PA	13.96
1426	M6_393216_PstIMspI_PA	13.96
1427	M6_397083_PstIMspI_PA	13.96
1428	M6_405815_PstIMspI_PA	13.96
1429	M6_407557_PstIMspI_PA	13.96
1430	M6_41727_PstIMspI_PA	13.96
1431	M6_43958_PstIMspI_PA	13.96
1432	M6_44465_PstIMspI_PA	13.96
1433	M6_474384_PstIMspI_PA	13.96
1434	M6_485855_PstIMspI_PA	13.96
1435	M6_523836_PstIMspI_PA	13.96
1436	M6_532841_PstIMspI_PA	13.96
1437	M6_536180_PstIMspI_PA	13.96
1438	M6_566735_PstIMspI_PA	13.96
1439	M6_594931_PstIMspI_PA	13.96
1440	M6_60845_PstIMspI_PA	13.96
1441	M6_646641_PstIMspI_PA	13.96
1442	M6_648795_PstIMspI_PA	13.96
1443	M6_672823_PstIMspI_PA	13.96
1444	M6_683386_PstIMspI_PA	13.96
1445	M6_720517_PstIMspI_PA	13.96
1446	M6_753247_PstIMspI_PA	13.96
1447	M6_7628_PstIMspI_PA	13.96
1448	M6_767398_PstIMspI_PA	13.96
1449	M6_774712_PstIMspI_PA	13.96
1450	M6_775069_PstIMspI_PA	13.96
1451	M6_781528_PstIMspI_PA	13.96
1452	M6_791829_PstIMspI_PA	13.96
1453	M6_794143_PstIMspI_PA	13.96
1454	M6_806499_PstIMspI_PA	13.96
1455	M6_822629_PstIMspI_PA	13.96
1456	M6_848704_PstIMspI_PA	13.96
1457	M6_870291_PstIMspI_PA	13.96
1458	M6_88009_PstIMspI_PA	13.96
1459	M6_881692_PstIMspI_PA	13.96
1460	M6_886359_PstIMspI_PA	13.96
1461	M6_890996_PstIMspI_PA	13.96
1462	M6_944174_PstIMspI_PA	13.96
1463	M6_954373_PstIMspI_PA	13.96
1464	M6_97503_PstIMspI_PA	13.96
1465	M6_979020_PstIMspI_PA	13.96
1466	Opata_1227883_PstIMspI_PA	13.96
1467	Opata_13700_PstIMspI_PA	13.96
1468	Opata_152661_PstIMspI_PA	13.96
1469	Opata_158851_PstIMspI_PA	13.96
1470	Opata_1630591_PstIMspI_PA	13.96
1471	Opata_164298_PstIMspI_PA	13.96
1472	Opata_166901_PstIMspI_PA	13.96
1473	Opata_171572_PstIMspI_PA	13.96
1474	Opata_18092_PstIMspI_PA	13.96
1475	Opata_18855_PstIMspI_PA	13.96
1476	Opata_2051133_PstIMspI_PA	13.96
1477	Opata_212404_PstIMspI_PA	13.96
1478	Opata_222230_PstIMspI_PA	13.96
1479	Opata_223093_PstIMspI_PA	13.96
1480	Opata_223677_PstIMspI_PA	13.96
1481	Opata_224386_PstIMspI_PA	13.96
1482	Opata_2327779_PstIMspI_PA	13.96
1483	Opata_234484_PstIMspI_PA	13.96
1484	Opata_2396791_PstIMspI_PA	13.96
1485	Opata_2430955_PstIMspI_PA	13.96
1486	Opata_2529416_PstIMspI_PA	13.96
1487	Opata_2597392_PstIMspI_PA	13.96
1488	Opata_2608677_PstIMspI_PA	13.96
1489	Opata_2614227_PstIMspI_PA	13.96
1490	Opata_266559_PstIMspI_PA	13.96
1491	Opata_2802802_PstIMspI_PA	13.96
1492	Opata_2858183_PstIMspI_PA	13.96
1493	Opata_29423_PstIMspI_PA	13.96
1494	Opata_2965484_PstIMspI_PA	13.96
1495	Opata_3161602_PstIMspI_PA	13.96
1496	Opata_329316_PstIMspI_PA	13.96
1497	Opata_3433_PstIMspI_PA	13.96
1498	Opata_3770551_PstIMspI_PA	13.96
1499	Opata_3903812_PstIMspI_PA	13.96
1500	Opata_400241_PstIMspI_PA	13.96
1501	Opata_43492_PstIMspI_PA	13.96
1502	Opata_48590_PstIMspI_PA	13.96
1503	Opata_50335_PstIMspI_PA	13.96
1504	Opata_507380_PstIMspI_PA	13.96
1505	Opata_538074_PstIMspI_PA	13.96
1506	Opata_610216_PstIMspI_PA	13.96
1507	Opata_611037_PstIMspI_PA	13.96
1508	Opata_629417_PstIMspI_PA	13.96
1509	Opata_694034_PstIMspI_PA	13.96
1510	Opata_735860_PstIMspI_PA	13.96
1511	Opata_7850_PstIMspI_PA	13.96
1512	Opata_78511_PstIMspI_PA	13.96
1513	Opata_84129_PstIMspI_PA	13.96
1514	Opata_905988_PstIMspI_PA	13.96
1515	M6_118407_PstIMluI_PA	13.96
1516	M6_1394076_PstIMluI_PA	13.96
1517	M6_579440_PstIMluI_PA	13.96
1518	M6_718044_PstIMluI_PA	13.96
1519	M6_99421_PstIMluI_PA	13.96
1520	M6_112794_PstIMseI_PA	13.96
1521	M6_1208154_PstIMseI_PA	13.96
1522	M6_1246310_PstIMseI_PA	13.96
1523	M6_125208_PstIMseI_PA	13.96
1524	M6_1305190_PstIMseI_PA	13.96
1525	M6_1399551_PstIMseI_PA	13.96
1526	M6_141899_PstIMseI_PA	13.96
1527	M6_17821_PstIMseI_PA	13.96
1528	M6_2025721_PstIMseI_PA	13.96
1529	M6_206449_PstIMseI_PA	13.96
1530	M6_2232087_PstIMseI_PA	13.96
1531	M6_2403547_PstIMseI_PA	13.96
1532	M6_2468185_PstIMseI_PA	13.96
1533	M6_268958_PstIMseI_PA	13.96
1534	M6_29155_PstIMseI_PA	13.96
1535	M6_293544_PstIMseI_PA	13.96
1536	M6_2958480_PstIMseI_PA	13.96
1537	M6_315090_PstIMseI_PA	13.96
1538	M6_344884_PstIMseI_PA	13.96
1539	M6_351163_PstIMseI_PA	13.96
1540	M6_365620_PstIMseI_PA	13.96
1541	M6_367386_PstIMseI_PA	13.96
1542	M6_375246_PstIMseI_PA	13.96
1543	M6_375963_PstIMseI_PA	13.96
1544	M6_402842_PstIMseI_PA	13.96
1545	M6_41386_PstIMseI_PA	13.96
1546	M6_4296772_PstIMseI_PA	13.96
1547	M6_440420_PstIMseI_PA	13.96
1548	M6_457403_PstIMseI_PA	13.96
1549	M6_496571_PstIMseI_PA	13.96
1550	M6_52325_PstIMseI_PA	13.96
1551	M6_553259_PstIMseI_PA	13.96
1552	M6_557120_PstIMseI_PA	13.96
1553	M6_705847_PstIMseI_PA	13.96
1554	M6_724846_PstIMseI_PA	13.96
1555	M6_72975_PstIMseI_PA	13.96
1556	M6_735990_PstIMseI_PA	13.96
1557	M6_739036_PstIMseI_PA	13.96
1558	M6_79931_PstIMseI_PA	13.96
1559	M6_913392_PstIMseI_PA	13.96
1560	M6_972812_PstIMseI_PA	13.96
1561	Opata_518041_PstIMseI_PA	13.96
1562	Opata_804674_PstIMseI_PA	13.96
1563	M6_10293_PstIMspI_PA	13.96
1564	M6_1059939_PstIMspI_PA	13.96
1565	M6_111123_PstIMspI_PA	13.96
1566	M6_1117025_PstIMspI_PA	13.96
1567	M6_1177058_PstIMspI_PA	13.96
1568	M6_1229643_PstIMspI_PA	13.96
1569	M6_1383064_PstIMspI_PA	13.96
1570	M6_1653576_PstIMspI_PA	13.96
1571	M6_1813275_PstIMspI_PA	13.96
1572	M6_1830593_PstIMspI_PA	13.96
1573	M6_1860975_PstIMspI_PA	13.96
1574	M6_1940883_PstIMspI_PA	13.96
1575	M6_2035506_PstIMspI_PA	13.96
1576	M6_2078969_PstIMspI_PA	13.96
1577	M6_2101466_PstIMspI_PA	13.96
1578	M6_2154044_PstIMspI_PA	13.96
1579	M6_2214933_PstIMspI_PA	13.96
1580	M6_2286096_PstIMspI_PA	13.96
1581	M6_2374214_PstIMspI_PA	13.96
1582	M6_2383839_PstIMspI_PA	13.96
1583	M6_2577102_PstIMspI_PA	13.96
1584	M6_2656761_PstIMspI_PA	13.96
1585	M6_2668925_PstIMspI_PA	13.96
1586	M6_2782048_PstIMspI_PA	13.96
1587	M6_2798722_PstIMspI_PA	13.96
1588	M6_3076802_PstIMspI_PA	13.96
1589	M6_313935_PstIMspI_PA	13.96
1590	M6_3219648_PstIMspI_PA	13.96
1591	M6_3443925_PstIMspI_PA	13.96
1592	M6_347691_PstIMspI_PA	13.96
1593	M6_3522461_PstIMspI_PA	13.96
1594	M6_356345_PstIMspI_PA	13.96
1595	M6_383528_PstIMspI_PA	13.96
1596	M6_390429_PstIMspI_PA	13.96
1597	M6_423096_PstIMspI_PA	13.96
1598	M6_450377_PstIMspI_PA	13.96
1599	M6_459906_PstIMspI_PA	13.96
1600	M6_466552_PstIMspI_PA	13.96
1601	M6_522105_PstIMspI_PA	13.96
1602	M6_540413_PstIMspI_PA	13.96
1603	M6_590293_PstIMspI_PA	13.96
1604	M6_608862_PstIMspI_PA	13.96
1605	M6_623302_PstIMspI_PA	13.96
1606	M6_624107_PstIMspI_PA	13.96
1607	M6_641269_PstIMspI_PA	13.96
1608	M6_697898_PstIMspI_PA	13.96
1609	M6_719343_PstIMspI_PA	13.96
1610	M6_731649_PstIMspI_PA	13.96
1611	M6_750994_PstIMspI_PA	13.96
1612	M6_840464_PstIMspI_PA	13.96
1613	Opata_162032_PstIMspI_PA	13.96
1614	Opata_1659602_PstIMspI_PA	13.96
1615	Opata_178155_PstIMspI_PA	13.96
1616	Opata_3345403_PstIMspI_PA	13.96
1617	Opata_404679_PstIMspI_PA	13.96
1618	Opata_98283_PstIMspI_PA	13.96
1619	M6_1013548_PstIMseI_PA	13.96
1620	M6_1234570_PstIMseI_PA	13.96
1621	M6_1384357_PstIMseI_PA	13.96
1622	M6_1396592_PstIMseI_PA	13.96
1623	M6_149892_PstIMseI_PA	13.96
1624	M6_2054534_PstIMseI_PA	13.96
1625	M6_214313_PstIMseI_PA	13.96
1626	M6_2348336_PstIMseI_PA	13.96
1627	M6_2625382_PstIMseI_PA	13.96
1628	M6_2765357_PstIMseI_PA	13.96
1629	M6_310450_PstIMseI_PA	13.96
1630	M6_3338666_PstIMseI_PA	13.96
1631	M6_36979_PstIMseI_PA	13.96
1632	M6_378751_PstIMseI_PA	13.96
1633	M6_3800088_PstIMseI_PA	13.96
1634	M6_3810505_PstIMseI_PA	13.96
1635	M6_4170186_PstIMseI_PA	13.96
1636	M6_470700_PstIMseI_PA	13.96
1637	M6_509082_PstIMseI_PA	13.96
1638	M6_616697_PstIMseI_PA	13.96
1639	M6_62414_PstIMseI_PA	13.96
1640	M6_788690_PstIMseI_PA	13.96
1641	M6_973376_PstIMseI_PA	13.96
1642	Opata_1166059_PstIMseI_PA	13.96
1643	Opata_180686_PstIMseI_PA	13.96
1644	Opata_197071_PstIMseI_PA	13.96
1645	Opata_902143_PstIMseI_PA	13.96
1646	Opata_951260_PstIMseI_PA	13.96
1647	M6_1002461_PstIMspI_PA	13.96
1648	M6_1058951_PstIMspI_PA	13.96
1649	M6_1066731_PstIMspI_PA	13.96
1650	M6_1084380_PstIMspI_PA	13.96
1651	M6_1125342_PstIMspI_PA	13.96
1652	M6_1168070_PstIMspI_PA	13.96
1653	M6_1261177_PstIMspI_PA	13.96
1654	M6_1323129_PstIMspI_PA	13.96
1655	M6_1343478_PstIMspI_PA	13.96
1656	M6_1366496_PstIMspI_PA	13.96
1657	M6_1464291_PstIMspI_PA	13.96
1658	M6_1632522_PstIMspI_PA	13.96
1659	M6_1656171_PstIMspI_PA	13.96
1660	M6_1706960_PstIMspI_PA	13.96
1661	M6_1756807_PstIMspI_PA	13.96
1662	M6_1757426_PstIMspI_PA	13.96
1663	M6_2100978_PstIMspI_PA	13.96
1664	M6_2203410_PstIMspI_PA	13.96
1665	M6_2266100_PstIMspI_PA	13.96
1666	M6_2379621_PstIMspI_PA	13.96
1667	M6_2419612_PstIMspI_PA	13.96
1668	M6_2469986_PstIMspI_PA	13.96
1669	M6_2487895_PstIMspI_PA	13.96
1670	M6_2671314_PstIMspI_PA	13.96
1671	M6_2714546_PstIMspI_PA	13.96
1672	M6_2871671_PstIMspI_PA	13.96
1673	M6_3020449_PstIMspI_PA	13.96
1674	M6_3060959_PstIMspI_PA	13.96
1675	M6_3174028_PstIMspI_PA	13.96
1676	M6_317514_PstIMspI_PA	13.96
1677	M6_3233512_PstIMspI_PA	13.96
1678	M6_3270507_PstIMspI_PA	13.96
1679	M6_328661_PstIMspI_PA	13.96
1680	M6_3299391_PstIMspI_PA	13.96
1681	M6_3391631_PstIMspI_PA	13.96
1682	M6_357023_PstIMspI_PA	13.96
1683	M6_371559_PstIMspI_PA	13.96
1684	M6_380324_PstIMspI_PA	13.96
1685	M6_389812_PstIMspI_PA	13.96
1686	M6_394489_PstIMspI_PA	13.96
1687	M6_420753_PstIMspI_PA	13.96
1688	M6_491172_PstIMspI_PA	13.96
1689	M6_502074_PstIMspI_PA	13.96
1690	M6_517130_PstIMspI_PA	13.96
1691	M6_527113_PstIMspI_PA	13.96
1692	M6_541473_PstIMspI_PA	13.96
1693	M6_544009_PstIMspI_PA	13.96
1694	M6_558481_PstIMspI_PA	13.96
1695	M6_571190_PstIMspI_PA	13.96
1696	M6_583369_PstIMspI_PA	13.96
1697	M6_645290_PstIMspI_PA	13.96
1698	M6_666796_PstIMspI_PA	13.96
1699	M6_694880_PstIMspI_PA	13.96
1700	M6_749319_PstIMspI_PA	13.96
1701	M6_766661_PstIMspI_PA	13.96
1702	M6_774132_PstIMspI_PA	13.96
1703	M6_863775_PstIMspI_PA	13.96
1704	M6_889211_PstIMspI_PA	13.96
1705	Opata_102320_PstIMspI_PA	13.96
1706	Opata_113837_PstIMspI_PA	13.96
1707	Opata_1405610_PstIMspI_PA	13.96
1708	Opata_2136742_PstIMspI_PA	13.96
1709	Opata_69550_PstIMspI_PA	13.96
1710	Opata_90622_PstIMspI_PA	13.96
1711	M6_1166570_PstIMseI_PA	13.96
1712	M6_1457565_PstIMseI_PA	13.96
1713	M6_3692308_PstIMseI_PA	13.96
1714	M6_843206_PstIMseI_PA	13.96
1715	M6_860262_PstIMseI_PA	13.96
1716	M6_99500_PstIMseI_PA	13.96
1717	Opata_1169645_PstIMseI_PA	13.96
1718	Opata_1187507_PstIMseI_PA	13.96
1719	Opata_1259049_PstIMseI_PA	13.96
1720	Opata_1290101_PstIMseI_PA	13.96
1721	Opata_2033086_PstIMseI_PA	13.96
1722	Opata_2264680_PstIMseI_PA	13.96
1723	Opata_267111_PstIMseI_PA	13.96
1724	Opata_3093435_PstIMseI_PA	13.96
1725	Opata_368826_PstIMseI_PA	13.96
1726	Opata_652450_PstIMseI_PA	13.96
1727	Opata_660904_PstIMseI_PA	13.96
1728	Opata_717578_PstIMseI_PA	13.96
1729	Opata_759188_PstIMseI_PA	13.96
1730	Opata_791166_PstIMseI_PA	13.96
1731	Opata_99944_PstIMseI_PA	13.96
1732	Opata_1146809_PstIMspI_PA	13.96
1733	Opata_1662858_PstIMspI_PA	13.96
1734	Opata_2305867_PstIMspI_PA	13.96
1735	Opata_249252_PstIMspI_PA	13.96
1736	Opata_2537180_PstIMspI_PA	13.96
1737	Opata_2823283_PstIMspI_PA	13.96
1738	Opata_2930524_PstIMspI_PA	13.96
1739	Opata_352908_PstIMspI_PA	13.96
1740	Opata_3575977_PstIMspI_PA	13.96
1741	Opata_3739182_PstIMspI_PA	13.96
1742	Opata_4264872_PstIMspI_PA	13.96
1743	Opata_474814_PstIMspI_PA	13.96
1744	M6_2720705_PstIMluI_PA	13.96
1745	M6_947772_PstIMluI_PA	13.96
1746	Opata_1592815_PstIMluI_PA	13.96
1747	Opata_1951217_PstIMluI_PA	13.96
1748	M6_1046175_PstIMseI_PA	13.96
1749	M6_1052141_PstIMseI_PA	13.96
1750	M6_1153275_PstIMseI_PA	13.96
1751	M6_1294160_PstIMseI_PA	13.96
1752	M6_1389392_PstIMseI_PA	13.96
1753	M6_148272_PstIMseI_PA	13.96
1754	M6_1851006_PstIMseI_PA	13.96
1755	M6_2159313_PstIMseI_PA	13.96
1756	M6_246775_PstIMseI_PA	13.96
1757	M6_259707_PstIMseI_PA	13.96
1758	M6_3066398_PstIMseI_PA	13.96
1759	M6_3142191_PstIMseI_PA	13.96
1760	M6_322380_PstIMseI_PA	13.96
1761	M6_3785178_PstIMseI_PA	13.96
1762	M6_4125568_PstIMseI_PA	13.96
1763	M6_437649_PstIMseI_PA	13.96
1764	M6_476218_PstIMseI_PA	13.96
1765	M6_490322_PstIMseI_PA	13.96
1766	M6_72709_PstIMseI_PA	13.96
1767	M6_755093_PstIMseI_PA	13.96
1768	M6_807428_PstIMseI_PA	13.96
1769	M6_997381_PstIMseI_PA	13.96
1770	Opata_1015410_PstIMseI_PA	13.96
1771	Opata_1022428_PstIMseI_PA	13.96
1772	Opata_1079695_PstIMseI_PA	13.96
1773	Opata_1153124_PstIMseI_PA	13.96
1774	Opata_1211772_PstIMseI_PA	13.96
1775	Opata_14767_PstIMseI_PA	13.96
1776	Opata_163384_PstIMseI_PA	13.96
1777	Opata_16610_PstIMseI_PA	13.96
1778	Opata_1828700_PstIMseI_PA	13.96
1779	Opata_2215324_PstIMseI_PA	13.96
1780	Opata_2232916_PstIMseI_PA	13.96
1781	Opata_2291573_PstIMseI_PA	13.96
1782	Opata_2323995_PstIMseI_PA	13.96
1783	Opata_2396097_PstIMseI_PA	13.96
1784	Opata_2800911_PstIMseI_PA	13.96
1785	Opata_327257_PstIMseI_PA	13.96
1786	Opata_333320_PstIMseI_PA	13.96
1787	Opata_375319_PstIMseI_PA	13.96
1788	Opata_3862775_PstIMseI_PA	13.96
1789	Opata_404253_PstIMseI_PA	13.96
1790	Opata_4319659_PstIMseI_PA	13.96
1791	Opata_443349_PstIMseI_PA	13.96
1792	Opata_44518_PstIMseI_PA	13.96
1793	Opata_4473618_PstIMseI_PA	13.96
1794	Opata_492907_PstIMseI_PA	13.96
1795	Opata_503696_PstIMseI_PA	13.96
1796	Opata_531939_PstIMseI_PA	13.96
1797	Opata_606527_PstIMseI_PA	13.96
1798	Opata_611574_PstIMseI_PA	13.96
1799	Opata_626073_PstIMseI_PA	13.96
1800	Opata_626596_PstIMseI_PA	13.96
1801	Opata_650714_PstIMseI_PA	13.96
1802	Opata_651675_PstIMseI_PA	13.96
1803	Opata_676768_PstIMseI_PA	13.96
1804	Opata_69671_PstIMseI_PA	13.96
1805	Opata_825081_PstIMseI_PA	13.96
1806	Opata_838599_PstIMseI_PA	13.96
1807	Opata_838825_PstIMseI_PA	13.96
1808	Opata_974243_PstIMseI_PA	13.96
1809	M6_1095270_PstIMspI_PA	13.96
1810	M6_1165568_PstIMspI_PA	13.96
1811	M6_1229305_PstIMspI_PA	13.96
1812	M6_1269327_PstIMspI_PA	13.96
1813	M6_1329422_PstIMspI_PA	13.96
1814	M6_1343442_PstIMspI_PA	13.96
1815	M6_1437436_PstIMspI_PA	13.96
1816	M6_1510481_PstIMspI_PA	13.96
1817	M6_1715655_PstIMspI_PA	13.96
1818	M6_1964902_PstIMspI_PA	13.96
1819	M6_2149079_PstIMspI_PA	13.96
1820	M6_2195094_PstIMspI_PA	13.96
1821	M6_2386974_PstIMspI_PA	13.96
1822	M6_2390332_PstIMspI_PA	13.96
1823	M6_245476_PstIMspI_PA	13.96
1824	M6_2533322_PstIMspI_PA	13.96
1825	M6_2594355_PstIMspI_PA	13.96
1826	M6_268616_PstIMspI_PA	13.96
1827	M6_2688458_PstIMspI_PA	13.96
1828	M6_3089940_PstIMspI_PA	13.96
1829	M6_3386020_PstIMspI_PA	13.96
1830	M6_3528475_PstIMspI_PA	13.96
1831	M6_424773_PstIMspI_PA	13.96
1832	M6_450726_PstIMspI_PA	13.96
1833	M6_455006_PstIMspI_PA	13.96
1834	M6_475193_PstIMspI_PA	13.96
1835	M6_518604_PstIMspI_PA	13.96
1836	M6_541038_PstIMspI_PA	13.96
1837	M6_621419_PstIMspI_PA	13.96
1838	M6_662592_PstIMspI_PA	13.96
1839	M6_68536_PstIMspI_PA	13.96
1840	M6_845658_PstIMspI_PA	13.96
1841	M6_857370_PstIMspI_PA	13.96
1842	Opata_1099475_PstIMspI_PA	13.96
1843	Opata_1154008_PstIMspI_PA	13.96
1844	Opata_1191730_PstIMspI_PA	13.96
1845	Opata_1316315_PstIMspI_PA	13.96
1846	Opata_1323125_PstIMspI_PA	13.96
1847	Opata_1361371_PstIMspI_PA	13.96
1848	Opata_1378756_PstIMspI_PA	13.96
1849	Opata_1482335_PstIMspI_PA	13.96
1850	Opata_1520393_PstIMspI_PA	13.96
1851	Opata_1539199_PstIMspI_PA	13.96
1852	Opata_170922_PstIMspI_PA	13.96
1853	Opata_1772672_PstIMspI_PA	13.96
1854	Opata_1810072_PstIMspI_PA	13.96
1855	Opata_1833937_PstIMspI_PA	13.96
1856	Opata_1942591_PstIMspI_PA	13.96
1857	Opata_1987092_PstIMspI_PA	13.96
1858	Opata_2047800_PstIMspI_PA	13.96
1859	Opata_2056702_PstIMspI_PA	13.96
1860	Opata_2133354_PstIMspI_PA	13.96
1861	Opata_2160081_PstIMspI_PA	13.96
1862	Opata_2176747_PstIMspI_PA	13.96
1863	Opata_2194865_PstIMspI_PA	13.96
1864	Opata_2353613_PstIMspI_PA	13.96
1865	Opata_2405085_PstIMspI_PA	13.96
1866	Opata_2462243_PstIMspI_PA	13.96
1867	Opata_2487484_PstIMspI_PA	13.96
1868	Opata_2617465_PstIMspI_PA	13.96
1869	Opata_270961_PstIMspI_PA	13.96
1870	Opata_280029_PstIMspI_PA	13.96
1871	Opata_2804186_PstIMspI_PA	13.96
1872	Opata_2807882_PstIMspI_PA	13.96
1873	Opata_2898749_PstIMspI_PA	13.96
1874	Opata_2952775_PstIMspI_PA	13.96
1875	Opata_2956483_PstIMspI_PA	13.96
1876	Opata_3051207_PstIMspI_PA	13.96
1877	Opata_3072325_PstIMspI_PA	13.96
1878	Opata_3101118_PstIMspI_PA	13.96
1879	Opata_3139180_PstIMspI_PA	13.96
1880	Opata_3174260_PstIMspI_PA	13.96
1881	Opata_3175282_PstIMspI_PA	13.96
1882	Opata_3196062_PstIMspI_PA	13.96
1883	Opata_3247455_PstIMspI_PA	13.96
1884	Opata_3278349_PstIMspI_PA	13.96
1885	Opata_332506_PstIMspI_PA	13.96
1886	Opata_342757_PstIMspI_PA	13.96
1887	Opata_3477701_PstIMspI_PA	13.96
1888	Opata_3497200_PstIMspI_PA	13.96
1889	Opata_3543264_PstIMspI_PA	13.96
1890	Opata_3615361_PstIMspI_PA	13.96
1891	Opata_3681648_PstIMspI_PA	13.96
1892	Opata_3731713_PstIMspI_PA	13.96
1893	Opata_3766102_PstIMspI_PA	13.96
1894	Opata_3773781_PstIMspI_PA	13.96
1895	Opata_3788623_PstIMspI_PA	13.96
1896	Opata_3859784_PstIMspI_PA	13.96
1897	Opata_3878986_PstIMspI_PA	13.96
1898	Opata_390360_PstIMspI_PA	13.96
1899	Opata_3907500_PstIMspI_PA	13.96
1900	Opata_394925_PstIMspI_PA	13.96
1901	Opata_396165_PstIMspI_PA	13.96
1902	Opata_3966358_PstIMspI_PA	13.96
1903	Opata_4056081_PstIMspI_PA	13.96
1904	Opata_4072420_PstIMspI_PA	13.96
1905	Opata_4076706_PstIMspI_PA	13.96
1906	Opata_4138913_PstIMspI_PA	13.96
1907	Opata_4141628_PstIMspI_PA	13.96
1908	Opata_4187558_PstIMspI_PA	13.96
1909	Opata_4225885_PstIMspI_PA	13.96
1910	Opata_450643_PstIMspI_PA	13.96
1911	Opata_537376_PstIMspI_PA	13.96
1912	Opata_547356_PstIMspI_PA	13.96
1913	Opata_575886_PstIMspI_PA	13.96
1914	Opata_583510_PstIMspI_PA	13.96
1915	Opata_819117_PstIMspI_PA	13.96
1916	Opata_871584_PstIMspI_PA	13.96
1917	Opata_890377_PstIMspI_PA	13.96
1918	Opata_906561_PstIMspI_PA	13.96
1919	Opata_928360_PstIMspI_PA	13.96
1920	Opata_937629_PstIMspI_PA	13.96
1921	Opata_95067_PstIMspI_PA	13.96
1922	Opata_970670_PstIMspI_PA	13.96
1923	M6_2493697_PstIMseI_PA	13.96
1924	M6_3666004_PstIMseI_PA	13.96
1925	M6_842333_PstIMseI_PA	13.96
1926	Opata_190064_PstIMseI_PA	13.96
1927	Opata_281499_PstIMseI_PA	13.96
1928	M6_1540763_PstIMspI_PA	13.96
1929	M6_2358299_PstIMspI_PA	13.96
1930	M6_2899760_PstIMspI_PA	13.96
1931	M6_3031302_PstIMspI_PA	13.96
1932	M6_3515323_PstIMspI_PA	13.96
1933	M6_600580_PstIMspI_PA	13.96
1934	Opata_16241_PstIMspI_PA	13.96
1935	Opata_2799961_PstIMspI_PA	13.96
1936	Opata_3251017_PstIMspI_PA	13.96
1937	M6_361227_PstIMseI_PA	13.96
1938	Opata_2449453_PstIMspI_PA	13.96
1939	Opata_575992_PstIMseI_PA	13.96
1940	M6_2418833_PstIMspI_PA	13.96
1941	Opata_1010734_PstIMspI_PA	13.96
1942	M6_1385496_PstIMspI_PA	13.96
1943	M6_559271_PstIMspI_PA	13.96
1944	Opata_3118005_PstIMspI_PA	13.96
1945	M6_1420996_PstIMspI_PA	13.96
1946	Opata_3757785_PstIMspI_PA	13.96
1947	Opata_1385493_PstIMspI_PA	13.96
1948	1150471	14.02
1949	2257740	14.02
1950	3025158	14.02
1951	3936255	14.02
1952	3956768	14.02
1953	4003567	14.02
1954	4005342	14.02
1955	4910828	14.02
1956	4991486	14.02
1957	4992399	14.02
1958	6030419	14.02
1959	1117341	14.06
1960	2277948	14.06
1961	3385259	14.06
1962	3954679	14.06
1963	5360635	14.06
1964	5582269	14.06
1965	1237218	14.07
1966	1238908	14.07
1967	1239486	14.07
1968	2300585	14.07
1969	2307689	14.07
1970	3937315	14.07
1971	3951957	14.07
1972	3958635	14.07
1973	4009657	14.07
1974	4396847	14.07
1975	4398142	14.07
1976	4398413	14.07
1977	4989262	14.07
1978	4990178	14.07
1979	4990573	14.07
1980	4990593	14.07
1981	4992698	14.07
1982	7335856	14.07
1983	1163021	14.08
1984	985229	14.12
1985	1093199	14.12
1986	1132294	14.12
1987	3935591	14.12
1988	1252809	14.14
1989	wPt-9928	14.22
1990	wPt-4868	14.22
1991	1051729	14.26
1992	1122702	14.26
1993	1138254	14.26
1994	1140071	14.26
1995	1244572	14.26
1996	1256343	14.26
1997	1381884	14.26
1998	3023400	14.26
1999	1050860	14.28
2000	1084913	14.28
2001	1095015	14.28
2002	1097946	14.28
2003	1115546	14.28
2004	1122984	14.28
2005	1129317	14.28
2006	1156116	14.28
2007	1180123	14.28
2008	1190543	14.28
2009	1221815	14.28
2010	1229346	14.28
2011	1254535	14.28
2012	1256467	14.28
2013	1375496	14.28
2014	2261257	14.28
2015	2269751	14.28
2016	2277995	14.28
2017	2278638	14.28
2018	2279853	14.28
2019	2293720	14.28
2020	2305206	14.28
2021	2337730	14.28
2022	3935408	14.28
2023	3956923	14.28
2024	4394901	14.28
2025	4406703	14.28
2026	4543949	14.28
2027	4989187	14.28
2028	4989420	14.28
2029	4991714	14.28
2030	4991857	14.28
2031	4993220	14.28
2032	5359166	14.28
2033	1267076	14.28
2034	1083881	14.36
2035	1097010	14.36
2036	wsnp_Ex_c25132_34396655	14.44
2037	1243919	14.45
2038	4398132	14.45
2039	1096696	14.49
2040	3574929	14.49
2041	1005812	14.49
2042	wPt-2748	14.5
2043	wPt-8855	14.5
2044	1128685	14.54
2045	1221156	14.54
2046	1254667	14.54
2047	1255298	14.54
2048	1255394	14.54
2049	1375640	14.54
2050	1767504	14.54
2051	3064519	14.54
2052	3937091	14.54
2053	3938213	14.54
2054	3953286	14.54
2055	4405868	14.54
2056	4408554	14.54
2057	4410720	14.54
2058	5345886	14.54
2059	1083076	14.59
2060	1083197	14.59
2061	1308093	14.59
2062	1389896	14.59
2063	1695644	14.59
2064	2265617	14.59
2065	3384633	14.59
2066	3950221	14.59
2067	3951572	14.59
2068	4004982	14.59
2069	4406786	14.59
2070	4536199	14.59
2071	4992933	14.59
2072	4993171	14.59
2073	5350052	14.59
2074	5410608	14.59
2075	5411807	14.59
2076	5971415	14.59
2077	7340475	14.59
2078	4407326	14.62
2079	1006218	14.64
2080	wPt-3041	14.66
2081	wPt-1464	14.66
2082	1095304	14.66
2083	1111424	14.66
2084	1118719	14.66
2085	1159221	14.66
2086	1400232	14.66
2087	3034095	14.66
2088	3945058	14.66
2089	1116663	14.66
2090	7349969	14.66
2091	4543696	14.66
2092	1684178	14.66
2093	1160041	14.66
2094	wPt-1353	14.66
2095	wPt-7890	14.66
2096	1241131	14.66
2097	1228693	14.66
2098	1264783	14.66
2099	1269463	14.66
2100	2328408	14.66
2101	3030766	14.66
2102	3028027	14.66
2103	3938822	14.66
2104	3952269	14.66
2105	3956316	14.66
2106	4409816	14.66
2107	4663810	14.66
2108	1228867	14.66
2109	1201541	14.66
2110	1249376	14.66
2111	1305559	14.66
2112	2280889	14.66
2113	3938317	14.66
2114	1227778	14.66
2115	4397354	14.66
2116	1205000	14.66
2117	2277193	14.66
2118	2278114	14.66
2119	1127455	14.66
2120	3026268	14.66
2121	3943277	14.66
2122	3951945	14.66
2123	3959135	14.66
2124	3959705	14.66
2125	4538853	14.66
2126	4539779	14.66
2127	4539792	14.66
2128	4540412	14.66
2129	4541149	14.66
2130	4542701	14.66
2131	4544423	14.66
2132	999222	14.66
2133	1095454	14.66
2134	1105709	14.66
2135	1109430	14.66
2136	1200996	14.66
2137	1217156	14.66
2138	1221256	14.66
2139	1221395	14.66
2140	1267417	14.66
2141	3533309	14.66
2142	3954489	14.66
2143	4543016	14.66
2144	4990595	14.66
2145	5410342	14.66
2146	1096484	14.66
2147	1224190	14.66
2148	1235501	14.66
2149	1270673	14.66
2150	1279280	14.66
2151	2270247	14.66
2152	2278081	14.66
2153	2321434	14.66
2154	3020341	14.66
2155	3026235	14.66
2156	3384865	14.66
2157	3384960	14.66
2158	3385337	14.66
2159	3951048	14.66
2160	4404406	14.66
2161	4991655	14.66
2162	4992314	14.66
2163	1090388	14.66
2164	1121505	14.66
2165	995853	14.66
2166	1257825	14.66
2167	Opata_1429535_PstIMluI_PA	14.66
2168	Opata_1032887_PstIMseI_PA	14.66
2169	Opata_167842_PstIMseI_PA	14.66
2170	Opata_2058342_PstIMseI_PA	14.66
2171	Opata_2401699_PstIMseI_PA	14.66
2172	Opata_272280_PstIMseI_PA	14.66
2173	Opata_3816944_PstIMseI_PA	14.66
2174	Opata_511361_PstIMseI_PA	14.66
2175	Opata_734975_PstIMseI_PA	14.66
2176	Opata_94092_PstIMseI_PA	14.66
2177	Opata_1044934_PstIMspI_PA	14.66
2178	Opata_1279912_PstIMspI_PA	14.66
2179	Opata_1306_PstIMspI_PA	14.66
2180	Opata_1658817_PstIMspI_PA	14.66
2181	Opata_2301992_PstIMspI_PA	14.66
2182	Opata_2385808_PstIMspI_PA	14.66
2183	Opata_2908064_PstIMspI_PA	14.66
2184	Opata_312529_PstIMspI_PA	14.66
2185	Opata_3243755_PstIMspI_PA	14.66
2186	Opata_3478438_PstIMspI_PA	14.66
2187	Opata_3521014_PstIMspI_PA	14.66
2188	Opata_3642472_PstIMspI_PA	14.66
2189	Opata_3757566_PstIMspI_PA	14.66
2190	Opata_4144191_PstIMspI_PA	14.66
2191	Opata_597492_PstIMspI_PA	14.66
2192	Opata_98080_PstIMspI_PA	14.66
2193	Opata_56977_19_PstIMluI_SNP	14.66
2194	Opata_56977_25_PstIMluI_SNP	14.66
2195	Opata_1072200_66_PstIMseI_SNP	14.66
2196	Opata_1114206_21_PstIMseI_SNP	14.66
2197	Opata_1196309_68_PstIMseI_SNP	14.66
2198	Opata_1298573_56_PstIMseI_SNP	14.66
2199	Opata_333671_32_PstIMseI_SNP	14.66
2200	Opata_380531_84_PstIMseI_SNP	14.66
2201	Opata_603360_64_PstIMseI_SNP	14.66
2202	Opata_1677537_45_PstIMspI_SNP	14.66
2203	Opata_1752842_76_PstIMspI_SNP	14.66
2204	Opata_1983244_53_PstIMspI_SNP	14.66
2205	Opata_2115441_83_PstIMspI_SNP	14.66
2206	Opata_2611758_72_PstIMspI_SNP	14.66
2207	Opata_2804013_37_PstIMspI_SNP	14.66
2208	Opata_3038816_79_PstIMspI_SNP	14.66
2209	Opata_3495487_81_PstIMspI_SNP	14.66
2210	Opata_3518957_58_PstIMspI_SNP	14.66
2211	Opata_4184527_14_PstIMspI_SNP	14.66
2212	Opata_4184527_5_PstIMspI_SNP	14.66
2213	Opata_4184527_64_PstIMspI_SNP	14.66
2214	Opata_800741_12_PstIMspI_SNP	14.66
2215	Opata_994988_19_PstIMspI_SNP	14.66
2216	Opata_994988_29_PstIMspI_SNP	14.66
2217	Opata_994988_5_PstIMspI_SNP	14.66
2218	Opata_1126889_49_PstIMseI_SNP	14.66
2219	Opata_1126889_52_PstIMseI_SNP	14.66
2220	Opata_1552730_28_PstIMspI_SNP	14.66
2221	M6_1178788_PstIMseI_PA	14.66
2222	M6_1973149_PstIMseI_PA	14.66
2223	M6_370555_PstIMseI_PA	14.66
2224	M6_498151_PstIMseI_PA	14.66
2225	Opata_211566_PstIMseI_PA	14.66
2226	Opata_2855071_PstIMseI_PA	14.66
2227	M6_1098722_PstIMspI_PA	14.66
2228	M6_302822_PstIMspI_PA	14.66
2229	Opata_733970_87_PstIMseI_SNP	14.66
2230	Opata_2524219_58_PstIMspI_SNP	14.66
2231	Opata_29086_16_PstIMspI_SNP	14.66
2232	Opata_29086_29_PstIMspI_SNP	14.66
2233	Opata_29086_37_PstIMspI_SNP	14.66
2234	Opata_3353481_70_PstIMspI_SNP	14.66
2235	Opata_414785_30_PstIMspI_SNP	14.66
2236	Opata_1272389_PstIMseI_PA	14.66
2237	Opata_333886_PstIMseI_PA	14.66
2238	Opata_35081_PstIMseI_PA	14.66
2239	Opata_4514_PstIMseI_PA	14.66
2240	Opata_1358138_PstIMspI_PA	14.66
2241	Opata_138391_PstIMspI_PA	14.66
2242	Opata_170353_PstIMspI_PA	14.66
2243	Opata_1964284_PstIMspI_PA	14.66
2244	Opata_2013279_PstIMspI_PA	14.66
2245	Opata_2076143_PstIMspI_PA	14.66
2246	Opata_2268979_PstIMspI_PA	14.66
2247	Opata_2452138_PstIMspI_PA	14.66
2248	Opata_2532870_PstIMspI_PA	14.66
2249	Opata_316453_PstIMspI_PA	14.66
2250	Opata_3235771_PstIMspI_PA	14.66
2251	Opata_3448654_PstIMspI_PA	14.66
2252	Opata_3914660_PstIMspI_PA	14.66
2253	Opata_508537_PstIMspI_PA	14.66
2254	M6_771037_PstIMseI_PA	14.66
2255	M6_1952961_PstIMspI_PA	14.66
2256	M6_2139909_PstIMspI_PA	14.66
2257	M6_2584271_PstIMspI_PA	14.66
2258	M6_2688354_PstIMspI_PA	14.66
2259	M6_285696_PstIMspI_PA	14.66
2260	Opata_900274_PstIMseI_PA	14.66
2261	Opata_223169_22_PstIMseI_SNP	14.66
2262	Opata_223169_35_PstIMseI_SNP	14.66
2263	M6_517015_PstIMseI_PA	14.66
2264	M6_738998_PstIMseI_PA	14.66
2265	Opata_1382689_PstIMseI_PA	14.66
2266	Opata_14715_PstIMseI_PA	14.66
2267	Opata_1658317_PstIMseI_PA	14.66
2268	Opata_285589_PstIMseI_PA	14.66
2269	Opata_3117419_PstIMseI_PA	14.66
2270	Opata_329447_PstIMseI_PA	14.66
2271	Opata_353227_PstIMseI_PA	14.66
2272	Opata_483571_PstIMseI_PA	14.66
2273	Opata_57279_PstIMseI_PA	14.66
2274	Opata_6903_PstIMseI_PA	14.66
2275	Opata_966713_PstIMseI_PA	14.66
2276	M6_1019437_PstIMspI_PA	14.66
2277	Opata_1003338_PstIMspI_PA	14.66
2278	Opata_1025394_PstIMspI_PA	14.66
2279	Opata_1399371_PstIMspI_PA	14.66
2280	Opata_1431017_PstIMspI_PA	14.66
2281	Opata_14394_PstIMspI_PA	14.66
2282	Opata_1584848_PstIMspI_PA	14.66
2283	Opata_1607796_PstIMspI_PA	14.66
2284	Opata_1698753_PstIMspI_PA	14.66
2285	Opata_1718434_PstIMspI_PA	14.66
2286	Opata_1765704_PstIMspI_PA	14.66
2287	Opata_1770021_PstIMspI_PA	14.66
2288	Opata_1833144_PstIMspI_PA	14.66
2289	Opata_1902898_PstIMspI_PA	14.66
2290	Opata_1903706_PstIMspI_PA	14.66
2291	Opata_1931587_PstIMspI_PA	14.66
2292	Opata_1934210_PstIMspI_PA	14.66
2293	Opata_2013967_PstIMspI_PA	14.66
2294	Opata_2075881_PstIMspI_PA	14.66
2295	Opata_2089936_PstIMspI_PA	14.66
2296	Opata_2126185_PstIMspI_PA	14.66
2297	Opata_2146329_PstIMspI_PA	14.66
2298	Opata_2194995_PstIMspI_PA	14.66
2299	Opata_2255915_PstIMspI_PA	14.66
2300	Opata_2333225_PstIMspI_PA	14.66
2301	Opata_2359901_PstIMspI_PA	14.66
2302	Opata_2376212_PstIMspI_PA	14.66
2303	Opata_2421921_PstIMspI_PA	14.66
2304	Opata_2435240_PstIMspI_PA	14.66
2305	Opata_2607114_PstIMspI_PA	14.66
2306	Opata_294113_PstIMspI_PA	14.66
2307	Opata_3012292_PstIMspI_PA	14.66
2308	Opata_3072118_PstIMspI_PA	14.66
2309	Opata_3197901_PstIMspI_PA	14.66
2310	Opata_3283578_PstIMspI_PA	14.66
2311	Opata_3492003_PstIMspI_PA	14.66
2312	Opata_3512691_PstIMspI_PA	14.66
2313	Opata_3693617_PstIMspI_PA	14.66
2314	Opata_3701707_PstIMspI_PA	14.66
2315	Opata_3717426_PstIMspI_PA	14.66
2316	Opata_3735604_PstIMspI_PA	14.66
2317	Opata_3741463_PstIMspI_PA	14.66
2318	Opata_3858223_PstIMspI_PA	14.66
2319	Opata_4013401_PstIMspI_PA	14.66
2320	Opata_4233615_PstIMspI_PA	14.66
2321	Opata_443094_PstIMspI_PA	14.66
2322	Opata_44525_PstIMspI_PA	14.66
2323	Opata_462242_PstIMspI_PA	14.66
2324	Opata_634445_PstIMspI_PA	14.66
2325	Opata_639406_PstIMspI_PA	14.66
2326	Opata_647632_PstIMspI_PA	14.66
2327	Opata_65519_PstIMspI_PA	14.66
2328	Opata_734183_PstIMspI_PA	14.66
2329	Opata_748700_PstIMspI_PA	14.66
2330	Opata_772922_PstIMspI_PA	14.66
2331	Opata_860731_PstIMspI_PA	14.66
2332	Opata_882068_PstIMspI_PA	14.66
2333	Opata_909701_PstIMspI_PA	14.66
2334	Opata_954333_PstIMspI_PA	14.66
2335	Opata_961194_PstIMspI_PA	14.66
2336	Opata_962913_PstIMspI_PA	14.66
2337	Opata_971317_PstIMspI_PA	14.66
2338	Opata_2609796_59_PstIMseI_SNP	14.66
2339	Opata_2609796_69_PstIMseI_SNP	14.66
2340	Opata_2609796_74_PstIMseI_SNP	14.66
2341	Opata_1395863_33_PstIMspI_SNP	14.66
2342	Opata_121240_PstIMseI_PA	14.66
2343	Opata_3347139_PstIMseI_PA	14.66
2344	Opata_352483_PstIMseI_PA	14.66
2345	Opata_35410_PstIMseI_PA	14.66
2346	Opata_3667463_PstIMseI_PA	14.66
2347	Opata_1230361_PstIMspI_PA	14.66
2348	Opata_1363458_PstIMspI_PA	14.66
2349	Opata_13992_PstIMspI_PA	14.66
2350	Opata_1465864_PstIMspI_PA	14.66
2351	Opata_1640409_PstIMspI_PA	14.66
2352	Opata_1865417_PstIMspI_PA	14.66
2353	Opata_2018685_PstIMspI_PA	14.66
2354	Opata_2109216_PstIMspI_PA	14.66
2355	Opata_2136933_PstIMspI_PA	14.66
2356	Opata_2322987_PstIMspI_PA	14.66
2357	Opata_2360658_PstIMspI_PA	14.66
2358	Opata_2378156_PstIMspI_PA	14.66
2359	Opata_2449180_PstIMspI_PA	14.66
2360	Opata_2576090_PstIMspI_PA	14.66
2361	Opata_2663695_PstIMspI_PA	14.66
2362	Opata_2892975_PstIMspI_PA	14.66
2363	Opata_2949102_PstIMspI_PA	14.66
2364	Opata_3097216_PstIMspI_PA	14.66
2365	Opata_3150416_PstIMspI_PA	14.66
2366	Opata_3395518_PstIMspI_PA	14.66
2367	Opata_3424809_PstIMspI_PA	14.66
2368	Opata_366699_PstIMspI_PA	14.66
2369	Opata_4148398_PstIMspI_PA	14.66
2370	Opata_4226353_PstIMspI_PA	14.66
2371	Opata_4236846_PstIMspI_PA	14.66
2372	Opata_480237_PstIMspI_PA	14.66
2373	Opata_583009_PstIMspI_PA	14.66
2374	Opata_723075_PstIMspI_PA	14.66
2375	Opata_793831_PstIMspI_PA	14.66
2376	Opata_1395863_83_PstIMspI_SNP	14.66
2377	M6_178444_PstIMseI_PA	14.66
2378	M6_2949433_PstIMseI_PA	14.66
2379	Opata_101930_PstIMseI_PA	14.66
2380	Opata_1081557_PstIMseI_PA	14.66
2381	Opata_1107842_PstIMseI_PA	14.66
2382	Opata_1108840_PstIMseI_PA	14.66
2383	Opata_123706_PstIMseI_PA	14.66
2384	Opata_1739407_PstIMseI_PA	14.66
2385	Opata_2522877_PstIMseI_PA	14.66
2386	Opata_2766315_PstIMseI_PA	14.66
2387	Opata_280521_PstIMseI_PA	14.66
2388	Opata_302965_PstIMseI_PA	14.66
2389	Opata_4368161_PstIMseI_PA	14.66
2390	Opata_437407_PstIMseI_PA	14.66
2391	Opata_479927_PstIMseI_PA	14.66
2392	Opata_488949_PstIMseI_PA	14.66
2393	Opata_812131_PstIMseI_PA	14.66
2394	Opata_819223_PstIMseI_PA	14.66
2395	M6_1083373_PstIMspI_PA	14.66
2396	M6_1465472_PstIMspI_PA	14.66
2397	M6_800662_PstIMspI_PA	14.66
2398	M6_867147_PstIMspI_PA	14.66
2399	Opata_1093339_PstIMspI_PA	14.66
2400	Opata_1235164_PstIMspI_PA	14.66
2401	Opata_1550381_PstIMspI_PA	14.66
2402	Opata_1615466_PstIMspI_PA	14.66
2403	Opata_192660_PstIMspI_PA	14.66
2404	Opata_2466903_PstIMspI_PA	14.66
2405	Opata_2654342_PstIMspI_PA	14.66
2406	Opata_2725537_PstIMspI_PA	14.66
2407	Opata_285018_PstIMspI_PA	14.66
2408	Opata_912393_PstIMspI_PA	14.66
2409	Opata_920946_PstIMspI_PA	14.66
2410	Opata_3571538_PstIMspI_PA	14.66
2411	Opata_2134553_PstIMluI_PA	14.66
2412	M6_2484943_PstIMseI_PA	14.66
2413	M6_985271_PstIMseI_PA	14.66
2414	Opata_673123_PstIMseI_PA	14.66
2415	M6_718214_PstIMspI_PA	14.66
2416	M6_985186_PstIMspI_PA	14.66
2417	Opata_2320829_PstIMspI_PA	14.66
2418	Opata_2777968_PstIMspI_PA	14.66
2419	Opata_1753375_PstIMluI_PA	14.66
2420	Opata_187888_PstIMseI_PA	14.66
2421	Opata_2399_PstIMseI_PA	14.66
2422	Opata_3416990_PstIMseI_PA	14.66
2423	Opata_680154_PstIMseI_PA	14.66
2424	Opata_1133742_PstIMspI_PA	14.66
2425	Opata_1716289_PstIMspI_PA	14.66
2426	Opata_1796600_PstIMspI_PA	14.66
2427	Opata_1875676_PstIMspI_PA	14.66
2428	Opata_2050771_PstIMspI_PA	14.66
2429	Opata_233518_PstIMspI_PA	14.66
2430	Opata_3327890_PstIMspI_PA	14.66
2431	Opata_3659901_PstIMspI_PA	14.66
2432	Opata_4119988_PstIMspI_PA	14.66
2433	Opata_931067_PstIMspI_PA	14.66
2434	Opata_1022590_PstIMseI_PA	14.66
2435	Opata_148141_PstIMseI_PA	14.66
2436	Opata_273033_PstIMseI_PA	14.66
2437	Opata_377909_PstIMseI_PA	14.66
2438	Opata_4125364_PstIMseI_PA	14.66
2439	Opata_458114_PstIMseI_PA	14.66
2440	Opata_565179_PstIMseI_PA	14.66
2441	Opata_732882_PstIMseI_PA	14.66
2442	Opata_834310_PstIMseI_PA	14.66
2443	Opata_991572_PstIMseI_PA	14.66
2444	M6_1945665_PstIMspI_PA	14.66
2445	M6_2072604_PstIMspI_PA	14.66
2446	M6_294222_PstIMspI_PA	14.66
2447	M6_3450318_PstIMspI_PA	14.66
2448	Opata_101292_PstIMspI_PA	14.66
2449	Opata_1103173_PstIMspI_PA	14.66
2450	Opata_120551_PstIMspI_PA	14.66
2451	Opata_163288_PstIMspI_PA	14.66
2452	Opata_164860_PstIMspI_PA	14.66
2453	Opata_18143_PstIMspI_PA	14.66
2454	Opata_1859745_PstIMspI_PA	14.66
2455	Opata_1967813_PstIMspI_PA	14.66
2456	Opata_2051507_PstIMspI_PA	14.66
2457	Opata_2084139_PstIMspI_PA	14.66
2458	Opata_2260536_PstIMspI_PA	14.66
2459	Opata_2510391_PstIMspI_PA	14.66
2460	Opata_2560705_PstIMspI_PA	14.66
2461	Opata_2637721_PstIMspI_PA	14.66
2462	Opata_2761226_PstIMspI_PA	14.66
2463	Opata_3148073_PstIMspI_PA	14.66
2464	Opata_3222251_PstIMspI_PA	14.66
2465	Opata_324498_PstIMspI_PA	14.66
2466	Opata_3427853_PstIMspI_PA	14.66
2467	Opata_3429325_PstIMspI_PA	14.66
2468	Opata_3477365_PstIMspI_PA	14.66
2469	Opata_3492987_PstIMspI_PA	14.66
2470	Opata_351276_PstIMspI_PA	14.66
2471	Opata_3648751_PstIMspI_PA	14.66
2472	Opata_3677721_PstIMspI_PA	14.66
2473	Opata_3857318_PstIMspI_PA	14.66
2474	Opata_389857_PstIMspI_PA	14.66
2475	Opata_3915928_PstIMspI_PA	14.66
2476	Opata_4045486_PstIMspI_PA	14.66
2477	Opata_4134438_PstIMspI_PA	14.66
2478	Opata_821383_PstIMspI_PA	14.66
2479	Opata_1185470_PstIMspI_PA	14.66
2480	Opata_157061_PstIMspI_PA	14.66
2481	Opata_495327_PstIMspI_PA	14.66
2482	Opata_2103926_PstIMspI_PA	14.66
2483	Opata_4053695_PstIMspI_PA	14.66
2484	Opata_4121408_PstIMspI_PA	14.66
2485	Opata_195408_PstIMspI_PA	14.66
2486	Opata_3572374_PstIMspI_PA	14.66
2487	1029149	14.7
2488	1081978	14.7
2489	1085700	14.7
2490	1127100	14.7
2491	1160484	14.7
2492	1196936	14.7
2493	1244382	14.7
2494	1298557	14.7
2495	1322110	14.7
2496	2266144	14.7
2497	2327799	14.7
2498	3064641	14.7
2499	1127119	14.71
2500	3534144	14.71
2501	4543094	14.71
2502	1012062	14.72
2503	1084357	14.72
2504	1111590	14.72
2505	1125089	14.72
2506	1141873	14.72
2507	1175283	14.72
2508	1232260	14.72
2509	1395373	14.72
2510	1663861	14.72
2511	2262565	14.72
2512	2278339	14.72
2513	3022295	14.72
2514	3033899	14.72
2515	3384982	14.72
2516	3534073	14.72
2517	3575572	14.72
2518	3953992	14.72
2519	3954334	14.72
2520	4004682	14.72
2521	4010188	14.72
2522	4411325	14.72
2523	4991515	14.72
2524	5373838	14.72
2525	5968497	14.72
2526	1240810	14.74
2527	3572490	14.74
2528	4404771	14.74
2529	66489	14.75
2530	378134	14.75
2531	743723	14.75
2532	977565	14.75
2533	981765	14.75
2534	986215	14.75
2535	992240	14.75
2536	996498	14.75
2537	998325	14.75
2538	1000745	14.75
2539	1005374	14.75
2540	1012383	14.75
2541	1044728	14.75
2542	1056310	14.75
2543	1070680	14.75
2544	1072438	14.75
2545	1073474	14.75
2546	1081609	14.75
2547	1090511	14.75
2548	1091547	14.75
2549	1092360	14.75
2550	1099781	14.75
2551	1105515	14.75
2552	1106878	14.75
2553	1106992	14.75
2554	1108008	14.75
2555	1108610	14.75
2556	1108860	14.75
2557	1109698	14.75
2558	1109717	14.75
2559	1110446	14.75
2560	1113296	14.75
2561	1114413	14.75
2562	1115713	14.75
2563	1116092	14.75
2564	1116775	14.75
2565	1117183	14.75
2566	1119658	14.75
2567	1120554	14.75
2568	1121161	14.75
2569	1121595	14.75
2570	1121868	14.75
2571	1122355	14.75
2572	1122422	14.75
2573	1122676	14.75
2574	1122849	14.75
2575	1123849	14.75
2576	1124167	14.75
2577	1124470	14.75
2578	1124724	14.75
2579	1125100	14.75
2580	1127560	14.75
2581	1128945	14.75
2582	1129475	14.75
2583	1131162	14.75
2584	1135742	14.75
2585	1137613	14.75
2586	1138316	14.75
2587	1138332	14.75
2588	1138793	14.75
2589	1139987	14.75
2590	1141158	14.75
2591	1141763	14.75
2592	1150091	14.75
2593	1161220	14.75
2594	1170543	14.75
2595	1197278	14.75
2596	1206733	14.75
2597	1209688	14.75
2598	1228932	14.75
2599	1233419	14.75
2600	1234912	14.75
2601	1235660	14.75
2602	1236041	14.75
2603	1237100	14.75
2604	1237314	14.75
2605	1239226	14.75
2606	1239615	14.75
2607	1241465	14.75
2608	1245016	14.75
2609	1255304	14.75
2610	1298408	14.75
2611	1329418	14.75
2612	1371522	14.75
2613	1406277	14.75
2614	1672684	14.75
2615	1695522	14.75
2616	1763739	14.75
2617	2289860	14.75
2618	3533684	14.75
2619	4409142	14.75
2620	5323604	14.75
2621	3064482	14.76
2622	1203698	14.78
2623	4005427	14.78
2624	1040409	14.78
2625	1683772	14.78
2626	1106789	14.78
2627	4910217	14.82
2628	2283109	14.82
2629	980954	14.86
2630	1245043	14.86
2631	1260489	14.86
2632	2279089	14.86
2633	3954638	14.86
2634	4439809	14.86
2635	4439998	14.86
2636	4989854	14.86
2637	4991304	14.86
2638	1379858	14.88
2639	1002934	14.88
2640	1042541	14.88
2641	1049379	14.88
2642	1070849	14.88
2643	1088933	14.88
2644	1091763	14.88
2645	1104299	14.88
2646	1110749	14.88
2647	1112325	14.88
2648	1116592	14.88
2649	1116776	14.88
2650	1120838	14.88
2651	1142959	14.88
2652	1197718	14.88
2653	1218912	14.88
2654	1265963	14.88
2655	1688528	14.88
2656	3950885	14.88
2657	3959570	14.88
2658	4988944	14.88
2659	5325161	14.88
2660	1256393	14.88
2661	1371881	14.88
2662	tPt-0519	14.89
2663	tPt-6949	14.89
2664	1771482	14.89
2665	BS00048491_51	14.94
2666	GENE-1989_800	14.99
2667	Ra_c9347_163	14.99
2668	4406539	15.05
2669	wsnp_Ex_c16864_25440739	15.05
2670	BS00065443_51	15.05
2671	RAC875_c27472_443	15.05
2672	BS00067777_51	15.05
2673	BS00069773_51	15.05
2674	Excalibur_c18826_452	15.05
2675	Excalibur_rep_c107843_131	15.05
2676	BS00075119_51	15.05
2677	BS00075623_51	15.05
2678	D_GBF1XID02G0TEA_157	15.05
2679	Excalibur_c12875_1573	15.05
2680	Excalibur_c18826_761	15.05
2681	Excalibur_c48057_110	15.05
2682	Excalibur_c6816_277	15.05
2683	JD_c238_313	15.05
2684	Kukri_c28650_111	15.05
2685	Kukri_c3540_567	15.05
2686	Kukri_c3540_931	15.05
2687	RAC875_c26767_158	15.05
2688	RAC875_c46403_277	15.05
2689	RAC875_c57584_240	15.05
2690	RAC875_c67770_822	15.05
2691	RAC875_c76948_970	15.05
2692	RAC875_s113853_142	15.05
2693	RFL_Contig4591_1330	15.05
2694	BS00022524_51	15.05
2695	Tdurum_contig50376_375	15.05
2696	BS00045502_51	15.05
2697	BS00049420_51	15.05
2698	BS00062974_51	15.05
2699	BS00063445_51	15.05
2700	BS00077908_51	15.05
2701	BS00077909_51	15.05
2702	BobWhite_c20332_179	15.05
2703	BobWhite_c36118_246	15.05
2704	Kukri_c28167_1092	15.05
2705	Tdurum_contig95708_332	15.05
2706	BS00030583_51	15.05
2707	BS00092728_51	15.05
2708	Excalibur_c42951_136	15.05
2709	GENE-1743_224	15.05
2710	IACX9278	15.05
2711	Kukri_rep_c89183_282	15.05
2712	RAC875_c18570_893	15.05
2713	RAC875_c46403_233	15.05
2714	RAC875_c51781_238	15.05
2715	BS00110638_51	15.05
2716	CAP12_c1860_280	15.05
2717	Excalibur_c1529_1644	15.05
2718	Excalibur_c9485_707	15.05
2719	RAC875_c17453_896	15.05
2720	RFL_Contig1488_671	15.05
2721	BS00027516_51	15.05
2722	D_F5XZDLF02GN47Z_208	15.05
2723	BobWhite_c2453_340	15.05
2724	Excalibur_c25195_387	15.05
2725	BobWhite_c4057_320	15.05
2726	BobWhite_c44364_190	15.05
2727	JD_c37202_67	15.05
2728	Kukri_c64588_274	15.05
2729	Kukri_s117068_198	15.05
2730	BobWhite_rep_c63088_181	15.05
2731	Tdurum_contig93830_1688	15.05
2732	Excalibur_c19658_82	15.05
2733	RAC875_c1666_126	15.05
2734	Tdurum_contig12008_1001	15.05
2735	tplb0050o09_968	15.05
2736	tplb0053a24_2232	15.05
2737	Excalibur_c34889_526	15.05
2738	Jagger_c6722_104	15.05
2739	RAC875_c7060_67	15.05
2740	BS00037189_51	15.05
2741	Excalibur_c63477_90	15.05
2742	Kukri_c4030_896	15.05
2743	BobWhite_rep_c64888_511	15.05
2744	BS00022452_51	15.05
2745	GENE-3869_603	15.05
2746	BobWhite_c9511_388	15.05
2747	Tdurum_contig12899_347	15.05
2748	BobWhite_c9992_862	15.05
2749	BS00023189_51	15.05
2750	BS00069355_51	15.05
2751	BS00084368_51	15.05
2752	CAP12_c1840_108	15.05
2753	D_contig28406_150	15.05
2754	Excalibur_c10366_58	15.05
2755	BobWhite_c9992_811	15.05
2756	RAC875_c66580_276	15.05
2757	Kukri_c35024_116	15.05
2758	Tdurum_contig83209_316	15.05
2759	Kukri_c53477_310	15.05
2760	1118976	15.06
2761	3959057	15.06
2762	3941005	15.08
2763	1100942	15.12
2764	3959600	15.12
2765	4539035	15.13
2766	3952032	15.17
2767	7353715	15.22
2768	4394604	15.26
2769	1140007	15.28
2770	1147356	15.36
2771	wsnp_Ex_c10014_16476905	15.36
2772	wsnp_Ex_c10014_16477392	15.36
2773	wsnp_Ex_c2723_5047601	15.36
2774	wsnp_Ex_c44375_50444756	15.36
2775	wsnp_Ex_c44375_50444862	15.36
2776	wsnp_Ex_c9485_15724984	15.36
2777	wsnp_Ra_c5532_9788185	15.36
2778	wsnp_Ex_rep_c67702_66370241	15.36
2779	M6_155697_PstIMseI_PA	15.36
2780	M6_1932620_PstIMseI_PA	15.36
2781	M6_70763_PstIMseI_PA	15.36
2782	M6_1245770_PstIMspI_PA	15.36
2783	M6_2534521_PstIMspI_PA	15.36
2784	M6_2585280_PstIMspI_PA	15.36
2785	M6_478410_PstIMspI_PA	15.36
2786	M6_752498_PstIMspI_PA	15.36
2787	M6_769716_PstIMspI_PA	15.36
2788	M6_967782_PstIMspI_PA	15.36
2789	Opata_1096787_25_PstIMseI_SNP	15.36
2790	Opata_1178965_24_PstIMseI_SNP	15.36
2791	Opata_1178965_87_PstIMseI_SNP	15.36
2792	Opata_1178965_88_PstIMseI_SNP	15.36
2793	Opata_1183169_84_PstIMseI_SNP	15.36
2794	Opata_1234513_13_PstIMseI_SNP	15.36
2795	Opata_1504611_53_PstIMseI_SNP	15.36
2796	Opata_15539_69_PstIMseI_SNP	15.36
2797	Opata_187309_32_PstIMseI_SNP	15.36
2798	Opata_187309_49_PstIMseI_SNP	15.36
2799	Opata_197082_41_PstIMseI_SNP	15.36
2800	Opata_24441_51_PstIMseI_SNP	15.36
2801	Opata_327545_7_PstIMseI_SNP	15.36
2802	Opata_341589_22_PstIMseI_SNP	15.36
2803	Opata_3681_67_PstIMseI_SNP	15.36
2804	Opata_414026_68_PstIMseI_SNP	15.36
2805	Opata_44431_65_PstIMseI_SNP	15.36
2806	Opata_478605_10_PstIMseI_SNP	15.36
2807	Opata_501517_16_PstIMseI_SNP	15.36
2808	Opata_501517_36_PstIMseI_SNP	15.36
2809	Opata_501517_50_PstIMseI_SNP	15.36
2810	Opata_509091_36_PstIMseI_SNP	15.36
2811	Opata_509091_62_PstIMseI_SNP	15.36
2812	Opata_509091_7_PstIMseI_SNP	15.36
2813	Opata_600886_46_PstIMseI_SNP	15.36
2814	Opata_600886_77_PstIMseI_SNP	15.36
2815	Opata_607966_83_PstIMseI_SNP	15.36
2816	Opata_626807_71_PstIMseI_SNP	15.36
2817	Opata_626807_74_PstIMseI_SNP	15.36
2818	Opata_626807_81_PstIMseI_SNP	15.36
2819	Opata_789257_49_PstIMseI_SNP	15.36
2820	Opata_789257_82_PstIMseI_SNP	15.36
2821	Opata_96113_79_PstIMseI_SNP	15.36
2822	Opata_1372302_1_PstIMspI_SNP	15.36
2823	Opata_1372302_47_PstIMspI_SNP	15.36
2824	Opata_1551310_48_PstIMspI_SNP	15.36
2825	Opata_1551310_88_PstIMspI_SNP	15.36
2826	Opata_1945256_59_PstIMspI_SNP	15.36
2827	Opata_199486_6_PstIMspI_SNP	15.36
2828	Opata_2001983_36_PstIMspI_SNP	15.36
2829	Opata_2211229_75_PstIMspI_SNP	15.36
2830	Opata_2255249_36_PstIMspI_SNP	15.36
2831	Opata_2777164_44_PstIMspI_SNP	15.36
2832	Opata_2777164_53_PstIMspI_SNP	15.36
2833	Opata_3161016_42_PstIMspI_SNP	15.36
2834	Opata_3732359_67_PstIMspI_SNP	15.36
2835	Opata_3807045_33_PstIMspI_SNP	15.36
2836	Opata_4206571_67_PstIMspI_SNP	15.36
2837	Opata_925578_4_PstIMspI_SNP	15.36
2838	Opata_9683_11_PstIMspI_SNP	15.36
2839	Opata_9683_18_PstIMspI_SNP	15.36
2840	Opata_9683_23_PstIMspI_SNP	15.36
2841	Opata_2029192_41_PstIMseI_SNP	15.36
2842	Opata_2029192_42_PstIMseI_SNP	15.36
2843	Opata_270031_58_PstIMseI_SNP	15.36
2844	Opata_395165_84_PstIMseI_SNP	15.36
2845	Opata_530319_3_PstIMseI_SNP	15.36
2846	Opata_547916_70_PstIMseI_SNP	15.36
2847	Opata_7763_15_PstIMseI_SNP	15.36
2848	Opata_7763_25_PstIMseI_SNP	15.36
2849	M6_1117133_PstIMseI_PA	15.36
2850	M6_3161377_PstIMseI_PA	15.36
2851	M6_777379_PstIMseI_PA	15.36
2852	Opata_1109686_PstIMseI_PA	15.36
2853	Opata_1128501_PstIMseI_PA	15.36
2854	Opata_1278413_PstIMseI_PA	15.36
2855	Opata_1312361_PstIMseI_PA	15.36
2856	Opata_1328770_PstIMseI_PA	15.36
2857	Opata_162567_PstIMseI_PA	15.36
2858	Opata_1674286_PstIMseI_PA	15.36
2859	Opata_2027436_PstIMseI_PA	15.36
2860	Opata_2578781_PstIMseI_PA	15.36
2861	Opata_3177297_PstIMseI_PA	15.36
2862	Opata_3596902_PstIMseI_PA	15.36
2863	M6_1263021_PstIMspI_PA	15.36
2864	M6_1934423_PstIMspI_PA	15.36
2865	M6_2583873_PstIMspI_PA	15.36
2866	M6_2867043_PstIMspI_PA	15.36
2867	M6_290470_PstIMspI_PA	15.36
2868	M6_83650_PstIMspI_PA	15.36
2869	Opata_1125264_PstIMspI_PA	15.36
2870	Opata_1173254_PstIMspI_PA	15.36
2871	Opata_1202825_PstIMspI_PA	15.36
2872	Opata_126503_PstIMspI_PA	15.36
2873	Opata_1291596_PstIMspI_PA	15.36
2874	Opata_1375396_PstIMspI_PA	15.36
2875	Opata_1443274_PstIMspI_PA	15.36
2876	Opata_1452624_PstIMspI_PA	15.36
2877	Opata_1465686_PstIMspI_PA	15.36
2878	Opata_1738239_PstIMspI_PA	15.36
2879	Opata_1835127_PstIMspI_PA	15.36
2880	Opata_1900867_PstIMspI_PA	15.36
2881	Opata_1916097_PstIMspI_PA	15.36
2882	Opata_1961616_PstIMspI_PA	15.36
2883	Opata_2081867_PstIMspI_PA	15.36
2884	Opata_2244841_PstIMspI_PA	15.36
2885	Opata_2328978_PstIMspI_PA	15.36
2886	Opata_2351733_PstIMspI_PA	15.36
2887	Opata_2360241_PstIMspI_PA	15.36
2888	Opata_2367907_PstIMspI_PA	15.36
2889	Opata_2375692_PstIMspI_PA	15.36
2890	Opata_248844_PstIMspI_PA	15.36
2891	Opata_2514824_PstIMspI_PA	15.36
2892	Opata_2549139_PstIMspI_PA	15.36
2893	Opata_2582696_PstIMspI_PA	15.36
2894	Opata_2676791_PstIMspI_PA	15.36
2895	Opata_2746505_PstIMspI_PA	15.36
2896	Opata_2811649_PstIMspI_PA	15.36
2897	Opata_2956472_PstIMspI_PA	15.36
2898	Opata_2979135_PstIMspI_PA	15.36
2899	Opata_3342788_PstIMspI_PA	15.36
2900	Opata_3464202_PstIMspI_PA	15.36
2901	Opata_3590118_PstIMspI_PA	15.36
2902	Opata_3612963_PstIMspI_PA	15.36
2903	Opata_3674016_PstIMspI_PA	15.36
2904	Opata_3688216_PstIMspI_PA	15.36
2905	Opata_379915_PstIMspI_PA	15.36
2906	Opata_3816246_PstIMspI_PA	15.36
2907	Opata_4030782_PstIMspI_PA	15.36
2908	Opata_412552_PstIMspI_PA	15.36
2909	Opata_4153698_PstIMspI_PA	15.36
2910	Opata_640099_PstIMspI_PA	15.36
2911	Opata_728407_PstIMspI_PA	15.36
2912	Opata_768236_PstIMspI_PA	15.36
2913	Opata_843080_PstIMspI_PA	15.36
2914	Opata_849620_PstIMspI_PA	15.36
2915	Opata_866134_PstIMspI_PA	15.36
2916	Opata_905292_PstIMspI_PA	15.36
2917	Opata_951211_PstIMspI_PA	15.36
2918	Opata_1119589_7_PstIMseI_SNP	15.36
2919	Opata_113116_29_PstIMseI_SNP	15.36
2920	Opata_113116_55_PstIMseI_SNP	15.36
2921	Opata_113116_57_PstIMseI_SNP	15.36
2922	Opata_2635856_49_PstIMseI_SNP	15.36
2923	Opata_2635856_66_PstIMseI_SNP	15.36
2924	Opata_733970_64_PstIMseI_SNP	15.36
2925	Opata_792492_25_PstIMseI_SNP	15.36
2926	Opata_792492_46_PstIMseI_SNP	15.36
2927	Opata_792492_58_PstIMseI_SNP	15.36
2928	Opata_1908377_16_PstIMspI_SNP	15.36
2929	Opata_2860388_60_PstIMspI_SNP	15.36
2930	Opata_455364_15_PstIMspI_SNP	15.36
2931	Opata_782678_42_PstIMspI_SNP	15.36
2932	Opata_782678_59_PstIMspI_SNP	15.36
2933	Opata_1299366_PstIMluI_PA	15.36
2934	M6_225772_PstIMseI_PA	15.36
2935	M6_2426108_PstIMseI_PA	15.36
2936	M6_3170468_PstIMseI_PA	15.36
2937	M6_3284183_PstIMseI_PA	15.36
2938	M6_3636906_PstIMseI_PA	15.36
2939	M6_365534_PstIMseI_PA	15.36
2940	M6_3689051_PstIMseI_PA	15.36
2941	M6_38222_PstIMseI_PA	15.36
2942	M6_621886_PstIMseI_PA	15.36
2943	Opata_1008296_PstIMseI_PA	15.36
2944	Opata_1018315_PstIMseI_PA	15.36
2945	Opata_1109680_PstIMseI_PA	15.36
2946	Opata_1155704_PstIMseI_PA	15.36
2947	Opata_1242063_PstIMseI_PA	15.36
2948	Opata_1531992_PstIMseI_PA	15.36
2949	Opata_2008148_PstIMseI_PA	15.36
2950	Opata_20965_PstIMseI_PA	15.36
2951	Opata_2169112_PstIMseI_PA	15.36
2952	Opata_258540_PstIMseI_PA	15.36
2953	Opata_2864350_PstIMseI_PA	15.36
2954	Opata_2876401_PstIMseI_PA	15.36
2955	Opata_3069600_PstIMseI_PA	15.36
2956	Opata_348206_PstIMseI_PA	15.36
2957	Opata_3814761_PstIMseI_PA	15.36
2958	Opata_4115955_PstIMseI_PA	15.36
2959	Opata_416645_PstIMseI_PA	15.36
2960	Opata_4244175_PstIMseI_PA	15.36
2961	Opata_439914_PstIMseI_PA	15.36
2962	Opata_4487368_PstIMseI_PA	15.36
2963	Opata_471734_PstIMseI_PA	15.36
2964	Opata_505606_PstIMseI_PA	15.36
2965	Opata_511971_PstIMseI_PA	15.36
2966	Opata_620927_PstIMseI_PA	15.36
2967	Opata_655558_PstIMseI_PA	15.36
2968	Opata_828397_PstIMseI_PA	15.36
2969	Opata_856701_PstIMseI_PA	15.36
2970	Opata_899164_PstIMseI_PA	15.36
2971	Opata_979395_PstIMseI_PA	15.36
2972	M6_2097905_PstIMspI_PA	15.36
2973	M6_2912937_PstIMspI_PA	15.36
2974	M6_3007776_PstIMspI_PA	15.36
2975	Opata_1012788_PstIMspI_PA	15.36
2976	Opata_1022344_PstIMspI_PA	15.36
2977	Opata_104564_PstIMspI_PA	15.36
2978	Opata_1046497_PstIMspI_PA	15.36
2979	Opata_1100005_PstIMspI_PA	15.36
2980	Opata_1146754_PstIMspI_PA	15.36
2981	Opata_1199748_PstIMspI_PA	15.36
2982	Opata_12004_PstIMspI_PA	15.36
2983	Opata_1268766_PstIMspI_PA	15.36
2984	Opata_1296312_PstIMspI_PA	15.36
2985	Opata_133586_PstIMspI_PA	15.36
2986	Opata_1533144_PstIMspI_PA	15.36
2987	Opata_1540803_PstIMspI_PA	15.36
2988	Opata_1574908_PstIMspI_PA	15.36
2989	Opata_1586877_PstIMspI_PA	15.36
2990	Opata_1690893_PstIMspI_PA	15.36
2991	Opata_1707397_PstIMspI_PA	15.36
2992	Opata_1785877_PstIMspI_PA	15.36
2993	Opata_1899269_PstIMspI_PA	15.36
2994	Opata_1912773_PstIMspI_PA	15.36
2995	Opata_2053506_PstIMspI_PA	15.36
2996	Opata_2076191_PstIMspI_PA	15.36
2997	Opata_2080157_PstIMspI_PA	15.36
2998	Opata_2082185_PstIMspI_PA	15.36
2999	Opata_2220611_PstIMspI_PA	15.36
3000	Opata_2260881_PstIMspI_PA	15.36
3001	Opata_2335661_PstIMspI_PA	15.36
3002	Opata_2409382_PstIMspI_PA	15.36
3003	Opata_2458705_PstIMspI_PA	15.36
3004	Opata_2467649_PstIMspI_PA	15.36
3005	Opata_2510614_PstIMspI_PA	15.36
3006	Opata_2541613_PstIMspI_PA	15.36
3007	Opata_2577981_PstIMspI_PA	15.36
3008	Opata_2592015_PstIMspI_PA	15.36
3009	Opata_2599828_PstIMspI_PA	15.36
3010	Opata_2611256_PstIMspI_PA	15.36
3011	Opata_2624342_PstIMspI_PA	15.36
3012	Opata_2726395_PstIMspI_PA	15.36
3013	Opata_2766576_PstIMspI_PA	15.36
3014	Opata_2766690_PstIMspI_PA	15.36
3015	Opata_2790908_PstIMspI_PA	15.36
3016	Opata_279761_PstIMspI_PA	15.36
3017	Opata_2864416_PstIMspI_PA	15.36
3018	Opata_291304_PstIMspI_PA	15.36
3019	Opata_3144589_PstIMspI_PA	15.36
3020	Opata_3151067_PstIMspI_PA	15.36
3021	Opata_3160723_PstIMspI_PA	15.36
3022	Opata_3177443_PstIMspI_PA	15.36
3023	Opata_3185471_PstIMspI_PA	15.36
3024	Opata_3227827_PstIMspI_PA	15.36
3025	Opata_3297684_PstIMspI_PA	15.36
3026	Opata_3309914_PstIMspI_PA	15.36
3027	Opata_3370221_PstIMspI_PA	15.36
3028	Opata_341102_PstIMspI_PA	15.36
3029	Opata_3480380_PstIMspI_PA	15.36
3030	Opata_3499747_PstIMspI_PA	15.36
3031	Opata_3561858_PstIMspI_PA	15.36
3032	Opata_3578317_PstIMspI_PA	15.36
3033	Opata_3624822_PstIMspI_PA	15.36
3034	Opata_3851326_PstIMspI_PA	15.36
3035	Opata_3857451_PstIMspI_PA	15.36
3036	Opata_3894552_PstIMspI_PA	15.36
3037	Opata_3903754_PstIMspI_PA	15.36
3038	Opata_3905727_PstIMspI_PA	15.36
3039	Opata_3916991_PstIMspI_PA	15.36
3040	Opata_3924161_PstIMspI_PA	15.36
3041	Opata_3964633_PstIMspI_PA	15.36
3042	Opata_4098033_PstIMspI_PA	15.36
3043	Opata_4109021_PstIMspI_PA	15.36
3044	Opata_4258804_PstIMspI_PA	15.36
3045	Opata_430548_PstIMspI_PA	15.36
3046	Opata_438343_PstIMspI_PA	15.36
3047	Opata_472633_PstIMspI_PA	15.36
3048	Opata_475178_PstIMspI_PA	15.36
3049	Opata_504236_PstIMspI_PA	15.36
3050	Opata_528144_PstIMspI_PA	15.36
3051	Opata_548693_PstIMspI_PA	15.36
3052	Opata_556559_PstIMspI_PA	15.36
3053	Opata_571289_PstIMspI_PA	15.36
3054	Opata_579973_PstIMspI_PA	15.36
3055	Opata_580147_PstIMspI_PA	15.36
3056	Opata_598578_PstIMspI_PA	15.36
3057	Opata_621078_PstIMspI_PA	15.36
3058	Opata_719036_PstIMspI_PA	15.36
3059	Opata_733474_PstIMspI_PA	15.36
3060	Opata_734706_PstIMspI_PA	15.36
3061	Opata_744069_PstIMspI_PA	15.36
3062	Opata_755181_PstIMspI_PA	15.36
3063	Opata_918617_PstIMspI_PA	15.36
3064	Opata_944977_PstIMspI_PA	15.36
3065	Opata_980753_PstIMspI_PA	15.36
3066	Opata_1637483_2_PstIMseI_SNP	15.36
3067	Opata_1637483_85_PstIMseI_SNP	15.36
3068	Opata_1637483_88_PstIMseI_SNP	15.36
3069	Opata_2992514_PstIMseI_PA	15.36
3070	Opata_751068_PstIMseI_PA	15.36
3071	Opata_1759748_PstIMspI_PA	15.36
3072	Opata_3735747_PstIMspI_PA	15.36
3073	Opata_3798518_PstIMspI_PA	15.36
3074	Opata_630742_PstIMspI_PA	15.36
3075	M6_3174950_PstIMspI_PA	15.36
3076	Opata_1338040_PstIMseI_PA	15.36
3077	Opata_1687420_PstIMseI_PA	15.36
3078	Opata_204034_PstIMseI_PA	15.36
3079	Opata_320537_PstIMseI_PA	15.36
3080	Opata_3577493_PstIMseI_PA	15.36
3081	Opata_530432_PstIMseI_PA	15.36
3082	M6_2050789_PstIMspI_PA	15.36
3083	Opata_1479619_PstIMspI_PA	15.36
3084	Opata_1973459_PstIMspI_PA	15.36
3085	Opata_2595120_PstIMspI_PA	15.36
3086	Opata_4046280_PstIMspI_PA	15.36
3087	Opata_4190103_PstIMspI_PA	15.36
3088	Opata_658858_PstIMspI_PA	15.36
3089	Opata_1357947_PstIMspI_PA	15.36
3090	M6_2528940_PstIMseI_PA	15.36
3091	M6_4134854_PstIMseI_PA	15.36
3092	Opata_2161725_PstIMseI_PA	15.36
3093	Opata_311703_PstIMseI_PA	15.36
3094	Opata_3509522_PstIMseI_PA	15.36
3095	Opata_397198_PstIMseI_PA	15.36
3096	Opata_50760_PstIMseI_PA	15.36
3097	Opata_512219_PstIMseI_PA	15.36
3098	Opata_752739_PstIMseI_PA	15.36
3099	M6_1104663_PstIMspI_PA	15.36
3100	M6_1379679_PstIMspI_PA	15.36
3101	Opata_108787_PstIMspI_PA	15.36
3102	Opata_1952216_PstIMspI_PA	15.36
3103	Opata_2398607_PstIMspI_PA	15.36
3104	Opata_2416087_PstIMspI_PA	15.36
3105	Opata_2452225_PstIMspI_PA	15.36
3106	Opata_2929416_PstIMspI_PA	15.36
3107	Opata_2979121_PstIMspI_PA	15.36
3108	Opata_3741975_PstIMspI_PA	15.36
3109	Opata_455997_PstIMspI_PA	15.36
3110	Opata_585502_PstIMspI_PA	15.36
3111	M6_2096720_PstIMseI_PA	15.36
3112	M6_3955335_PstIMseI_PA	15.36
3113	Opata_2142168_PstIMseI_PA	15.36
3114	Opata_503712_PstIMseI_PA	15.36
3115	Opata_592795_PstIMseI_PA	15.36
3116	Opata_826061_PstIMseI_PA	15.36
3117	M6_2095395_PstIMspI_PA	15.36
3118	Opata_1485767_PstIMspI_PA	15.36
3119	Opata_1667793_PstIMspI_PA	15.36
3120	Opata_544390_PstIMspI_PA	15.36
3121	M6_2496148_PstIMluI_PA	15.36
3122	M6_570541_PstIMluI_PA	15.36
3123	Opata_1392764_PstIMluI_PA	15.36
3124	Opata_711136_PstIMluI_PA	15.36
3125	M6_3821170_PstIMseI_PA	15.36
3126	M6_8443_PstIMseI_PA	15.36
3127	Opata_155817_PstIMseI_PA	15.36
3128	Opata_2801425_PstIMseI_PA	15.36
3129	Opata_4375613_PstIMseI_PA	15.36
3130	Opata_756298_PstIMseI_PA	15.36
3131	M6_2290500_PstIMspI_PA	15.36
3132	M6_3477754_PstIMspI_PA	15.36
3133	Opata_1192720_PstIMspI_PA	15.36
3134	Opata_168724_PstIMspI_PA	15.36
3135	Opata_1763274_PstIMspI_PA	15.36
3136	Opata_2145055_PstIMspI_PA	15.36
3137	Opata_2777314_PstIMspI_PA	15.36
3138	Opata_2923237_PstIMspI_PA	15.36
3139	Opata_347535_PstIMspI_PA	15.36
3140	Opata_64092_PstIMspI_PA	15.36
3141	Opata_681794_PstIMspI_PA	15.36
3142	Opata_1212410_PstIMseI_PA	15.36
3143	Opata_866776_PstIMseI_PA	15.36
3144	Opata_60127_PstIMseI_PA	15.36
3145	M6_1926297_PstIMspI_PA	15.36
3146	Opata_1229257_PstIMspI_PA	15.36
3147	Opata_226286_PstIMspI_PA	15.36
3148	Opata_3487504_PstIMspI_PA	15.36
3149	Opata_3820863_PstIMspI_PA	15.36
3150	Opata_648212_PstIMspI_PA	15.36
3151	M6_3326422_PstIMspI_PA	15.36
3152	Opata_1953115_PstIMspI_PA	15.36
3153	116439	15.37
3154	116507	15.37
3155	1235733	15.37
3156	982430	15.38
3157	1088244	15.38
3158	1088481	15.38
3159	1096913	15.38
3160	2256869	15.38
3161	2277081	15.38
3162	2294992	15.38
3163	3064444	15.38
3164	1257530	15.4
3165	wsnp_Ra_c32633_41628677	15.53
3166	wPt-7271	15.54
3167	wPt-1939	15.54
3168	1014206	15.6
3169	2289296	15.61
3170	4397704	15.62
3171	CAP12_c2940_354	15.63
3172	1140932	15.7
3173	1249665	15.71
3174	3064629	15.81
3175	wsnp_Ku_c3817_7009270	15.83
3176	wsnp_Ex_c6833_11782875	15.83
3177	wsnp_Ra_c2339_4506620	15.83
3178	wsnp_Ex_c12875_20407926	15.83
3179	wsnp_Ex_c6833_11783076	15.83
3180	wsnp_Ex_rep_c67635_66291944	15.83
3181	wsnp_Ex_rep_c67635_66292308	15.83
3182	wsnp_Ex_rep_c67635_66292689	15.83
3183	wsnp_JD_c396_603720	15.83
3184	wsnp_Ku_c3817_7009093	15.83
3185	wsnp_Ku_c14409_22721765	15.83
3186	wsnp_Ra_c9185_15386027	15.83
3187	wsnp_Ra_c9185_15386081	15.83
3188	Opata_120383_35_PstIMseI_SNP	15.83
3189	Opata_120383_37_PstIMseI_SNP	15.83
3190	Opata_13858_38_PstIMseI_SNP	15.83
3191	Opata_18985_77_PstIMseI_SNP	15.83
3192	Opata_209420_55_PstIMseI_SNP	15.83
3193	Opata_220215_44_PstIMseI_SNP	15.83
3194	Opata_24643_50_PstIMseI_SNP	15.83
3195	Opata_2849678_44_PstIMseI_SNP	15.83
3196	Opata_7459_51_PstIMseI_SNP	15.83
3197	Opata_99690_46_PstIMseI_SNP	15.83
3198	Opata_192709_37_PstIMseI_SNP	15.83
3199	Opata_1368274_PstIMspI_PA	15.83
3200	Opata_1536876_PstIMspI_PA	15.83
3201	Opata_2263543_PstIMspI_PA	15.83
3202	Opata_2732813_PstIMspI_PA	15.83
3203	Opata_2797305_PstIMspI_PA	15.83
3204	Opata_2926466_PstIMspI_PA	15.83
3205	Opata_3645620_PstIMspI_PA	15.83
3206	Opata_3865594_PstIMspI_PA	15.83
3207	Opata_3975080_PstIMspI_PA	15.83
3208	Opata_4108564_PstIMspI_PA	15.83
3209	Opata_4148904_PstIMspI_PA	15.83
3210	Opata_473784_PstIMspI_PA	15.83
3211	Opata_671091_PstIMspI_PA	15.83
3212	Opata_860947_PstIMspI_PA	15.83
3213	Opata_1531801_9_PstIMseI_SNP	15.83
3214	Opata_328546_10_PstIMseI_SNP	15.83
3215	Opata_328546_70_PstIMseI_SNP	15.83
3216	Opata_1843358_10_PstIMspI_SNP	15.83
3217	Opata_1843358_30_PstIMspI_SNP	15.83
3218	Opata_2017285_38_PstIMspI_SNP	15.83
3219	Opata_2400575_19_PstIMspI_SNP	15.83
3220	Opata_2860388_50_PstIMspI_SNP	15.83
3221	Opata_1165543_PstIMspI_PA	15.83
3222	Opata_1188337_PstIMspI_PA	15.83
3223	Opata_1394206_PstIMspI_PA	15.83
3224	Opata_1519171_PstIMspI_PA	15.83
3225	Opata_1519764_PstIMspI_PA	15.83
3226	Opata_1638215_PstIMspI_PA	15.83
3227	Opata_1769345_PstIMspI_PA	15.83
3228	Opata_2023870_PstIMspI_PA	15.83
3229	Opata_210224_PstIMspI_PA	15.83
3230	Opata_2450798_PstIMspI_PA	15.83
3231	Opata_256776_PstIMspI_PA	15.83
3232	Opata_2568623_PstIMspI_PA	15.83
3233	Opata_2701867_PstIMspI_PA	15.83
3234	Opata_2808758_PstIMspI_PA	15.83
3235	Opata_2841482_PstIMspI_PA	15.83
3236	Opata_2852117_PstIMspI_PA	15.83
3237	Opata_2990193_PstIMspI_PA	15.83
3238	Opata_3084962_PstIMspI_PA	15.83
3239	Opata_3121658_PstIMspI_PA	15.83
3240	Opata_3284319_PstIMspI_PA	15.83
3241	Opata_3434381_PstIMspI_PA	15.83
3242	Opata_3465866_PstIMspI_PA	15.83
3243	Opata_3494948_PstIMspI_PA	15.83
3244	Opata_428813_PstIMspI_PA	15.83
3245	Opata_460002_PstIMspI_PA	15.83
3246	Opata_662637_PstIMspI_PA	15.83
3247	Opata_720763_PstIMspI_PA	15.83
3248	Opata_832718_PstIMspI_PA	15.83
3249	Opata_985240_PstIMspI_PA	15.83
3250	Opata_2210496_12_PstIMspI_SNP	15.83
3251	Opata_2219485_61_PstIMspI_SNP	15.83
3252	Opata_2246414_PstIMspI_PA	15.83
3253	Opata_2564805_PstIMspI_PA	15.83
3254	Opata_2655655_PstIMspI_PA	15.83
3255	Opata_1486829_PstIMseI_PA	15.83
3256	Opata_1841178_PstIMseI_PA	15.83
3257	Opata_2708760_PstIMseI_PA	15.83
3258	Opata_1685358_PstIMspI_PA	15.83
3259	Opata_1784426_PstIMspI_PA	15.83
3260	Opata_3536721_PstIMspI_PA	15.83
3261	Opata_3555734_PstIMspI_PA	15.83
3262	Opata_3667515_PstIMspI_PA	15.83
3263	Opata_390988_PstIMspI_PA	15.83
3264	Opata_2911113_PstIMseI_PA	15.83
3265	Opata_48573_PstIMseI_PA	15.83
3266	Opata_1237418_PstIMspI_PA	15.83
3267	Opata_1566306_PstIMspI_PA	15.83
3268	Opata_3570803_PstIMspI_PA	15.83
3269	Opata_4052534_PstIMspI_PA	15.83
3270	Opata_868654_PstIMseI_PA	15.83
3271	Opata_3730797_PstIMspI_PA	15.83
3272	Opata_4072684_PstIMspI_PA	15.83
3273	Opata_754763_PstIMspI_PA	15.83
3274	Opata_842194_PstIMspI_PA	15.83
3275	Opata_410647_PstIMseI_PA	15.83
3276	Opata_473195_PstIMseI_PA	15.83
3277	Opata_893947_PstIMseI_PA	15.83
3278	Opata_1653546_PstIMspI_PA	15.83
3279	Opata_53522_PstIMseI_PA	15.83
3280	Opata_72762_PstIMseI_PA	15.83
3281	Opata_139032_PstIMspI_PA	15.83
3282	Opata_1776230_PstIMspI_PA	15.83
3283	Opata_2286124_PstIMspI_PA	15.83
3284	Opata_2413522_PstIMspI_PA	15.83
3285	Opata_382738_PstIMspI_PA	15.83
3286	Opata_2868240_PstIMseI_PA	15.83
3287	Opata_3275650_PstIMspI_PA	15.83
3288	Excalibur_c12875_864	15.83
3289	BobWhite_c4057_365	15.83
3290	Kukri_rep_c69028_1398	15.83
3291	Excalibur_c32653_553	15.83
3292	BS00109084_51	15.83
3293	Ex_c60559_120	15.83
3294	IACX10917	15.83
3295	Kukri_c13115_645	15.83
3296	Kukri_c2123_1254	15.83
3297	BS00066230_51	15.83
3298	BobWhite_c2570_682	15.83
3299	BobWhite_rep_c49374_348	15.83
3300	TA003589-0518	15.83
3301	BS00093975_51	15.83
3302	BobWhite_c5461_338	15.83
3303	RAC875_c76367_523	15.83
3304	RAC875_c77648_367	15.83
3305	BS00022798_51	15.83
3306	BS00048489_51	15.83
3307	1257030	15.85
3308	3026358	15.85
3309	4407932	15.89
3310	wsnp_BF293133A_Ta_2_2	15.93
3311	Opata_624646_PstIMspI_PA	15.93
3312	BS00064422_51	15.95
3313	BS00084348_51	15.97
3314	BS00094057_51	15.97
3315	Excalibur_c878_1249	15.97
3316	Tdurum_contig777_260	15.97
3317	BobWhite_c22778_271	15.97
3318	Kukri_c1568_942	15.97
3319	Excalibur_c60530_113	15.97
3320	Excalibur_c8300_770	15.97
3321	RAC875_rep_c77067_347	15.97
3322	BS00055211_51	15.97
3323	1127716	15.98
3324	1213383	15.98
3325	1264293	15.98
3326	1272945	15.98
3327	2245335	15.98
3328	2316795	15.98
3329	3942293	15.98
3330	wsnp_Ex_rep_c67635_66292111	16.03
3331	Opata_1681379_PstIMseI_PA	16.03
3332	Opata_389154_PstIMspI_PA	16.03
3333	Opata_503719_PstIMspI_PA	16.03
3334	Opata_128222_PstIMseI_PA	16.03
3335	Opata_475344_PstIMseI_PA	16.03
3336	Opata_1456494_PstIMspI_PA	16.03
3337	Opata_2331319_PstIMspI_PA	16.03
3338	Opata_302636_PstIMspI_PA	16.03
3339	1201889	16.08
3340	1130220	16.23
3341	wsnp_Ex_c23633_32868822	16.35
3342	BS00071422_51	16.35
3343	Kukri_c1568_889	16.35
3344	Kukri_c53085_574	16.35
3345	Kukri_c8458_305	16.35
3346	RAC875_c82493_67	16.35
3347	BS00084661_51	16.35
3348	CAP11_c570_73	16.35
3349	BS00104401_51	16.35
3350	BobWhite_c2570_781	16.35
3351	Excalibur_c6816_373	16.35
3352	BobWhite_c12752_410	16.35
3353	RAC875_c36922_829	16.35
3354	Excalibur_c13722_737	16.35
3355	Excalibur_c62042_175	16.35
3356	RAC875_rep_c111243_125	16.35
3357	1228549	16.41
3358	3222420	16.41
3359	3533170	16.48
3360	3935045	16.48
3361	wsnp_JD_c222_352320	16.55
3362	4003946	16.63
3363	Kukri_c15388_1205	16.64
3364	Kukri_rep_c84820_251	16.7
3365	M6_2416456_PstIMluI_PA	16.71
3366	M6_168807_PstIMseI_PA	16.71
3367	Opata_243026_54_PstIMseI_SNP	16.71
3368	Opata_3181631_20_PstIMseI_SNP	16.71
3369	Opata_3181631_52_PstIMseI_SNP	16.71
3370	Opata_556206_74_PstIMseI_SNP	16.71
3371	Opata_3145776_34_PstIMspI_SNP	16.71
3372	Opata_3810197_64_PstIMspI_SNP	16.71
3373	Opata_1481895_PstIMseI_PA	16.71
3374	Opata_195823_PstIMseI_PA	16.71
3375	Opata_4062948_PstIMseI_PA	16.71
3376	Opata_674061_PstIMseI_PA	16.71
3377	Opata_699953_PstIMseI_PA	16.71
3378	Opata_859533_PstIMseI_PA	16.71
3379	M6_1106391_PstIMspI_PA	16.71
3380	M6_3288308_PstIMspI_PA	16.71
3381	Opata_1197750_PstIMspI_PA	16.71
3382	Opata_1337805_PstIMspI_PA	16.71
3383	Opata_1466544_PstIMspI_PA	16.71
3384	Opata_1468678_PstIMspI_PA	16.71
3385	Opata_1511665_PstIMspI_PA	16.71
3386	Opata_1806824_PstIMspI_PA	16.71
3387	Opata_1864412_PstIMspI_PA	16.71
3388	Opata_1903919_PstIMspI_PA	16.71
3389	Opata_1984816_PstIMspI_PA	16.71
3390	Opata_2047936_PstIMspI_PA	16.71
3391	Opata_2138470_PstIMspI_PA	16.71
3392	Opata_2168639_PstIMspI_PA	16.71
3393	Opata_2262360_PstIMspI_PA	16.71
3394	Opata_2295848_PstIMspI_PA	16.71
3395	Opata_2370702_PstIMspI_PA	16.71
3396	Opata_2449731_PstIMspI_PA	16.71
3397	Opata_2490325_PstIMspI_PA	16.71
3398	Opata_2494968_PstIMspI_PA	16.71
3399	Opata_2662263_PstIMspI_PA	16.71
3400	Opata_276354_PstIMspI_PA	16.71
3401	Opata_2971477_PstIMspI_PA	16.71
3402	Opata_3103773_PstIMspI_PA	16.71
3403	Opata_317360_PstIMspI_PA	16.71
3404	Opata_3378538_PstIMspI_PA	16.71
3405	Opata_3578151_PstIMspI_PA	16.71
3406	Opata_368305_PstIMspI_PA	16.71
3407	Opata_3688170_PstIMspI_PA	16.71
3408	Opata_3814846_PstIMspI_PA	16.71
3409	Opata_3935230_PstIMspI_PA	16.71
3410	Opata_4131011_PstIMspI_PA	16.71
3411	Opata_4194116_PstIMspI_PA	16.71
3412	Opata_626012_PstIMspI_PA	16.71
3413	Opata_644788_PstIMspI_PA	16.71
3414	Opata_765868_PstIMspI_PA	16.71
3415	Opata_827715_PstIMspI_PA	16.71
3416	Opata_828806_PstIMspI_PA	16.71
3417	Opata_2019683_22_PstIMspI_SNP	16.71
3418	Opata_2019683_32_PstIMspI_SNP	16.71
3419	Opata_705034_PstIMseI_PA	16.71
3420	Opata_2036139_PstIMspI_PA	16.71
3421	Opata_2185882_PstIMspI_PA	16.71
3422	Opata_236094_PstIMspI_PA	16.71
3423	Opata_3583807_PstIMspI_PA	16.71
3424	Opata_3821204_PstIMspI_PA	16.71
3425	Opata_485001_PstIMspI_PA	16.71
3426	Opata_515366_PstIMspI_PA	16.71
3427	Opata_994746_PstIMspI_PA	16.71
3428	Opata_560497_43_PstIMseI_SNP	16.71
3429	Opata_560497_53_PstIMseI_SNP	16.71
3430	Opata_560497_77_PstIMseI_SNP	16.71
3431	Opata_3753198_49_PstIMspI_SNP	16.71
3432	Opata_65935_11_PstIMspI_SNP	16.71
3433	Opata_65935_30_PstIMspI_SNP	16.71
3434	M6_3066163_PstIMseI_PA	16.71
3435	M6_747758_PstIMseI_PA	16.71
3436	Opata_1509271_PstIMseI_PA	16.71
3437	Opata_221956_PstIMseI_PA	16.71
3438	Opata_4296325_PstIMseI_PA	16.71
3439	Opata_651417_PstIMseI_PA	16.71
3440	Opata_763319_PstIMseI_PA	16.71
3441	Opata_803686_PstIMseI_PA	16.71
3442	Opata_1236865_PstIMspI_PA	16.71
3443	Opata_1423944_PstIMspI_PA	16.71
3444	Opata_1460389_PstIMspI_PA	16.71
3445	Opata_1485918_PstIMspI_PA	16.71
3446	Opata_1661474_PstIMspI_PA	16.71
3447	Opata_1705995_PstIMspI_PA	16.71
3448	Opata_1841487_PstIMspI_PA	16.71
3449	Opata_1928298_PstIMspI_PA	16.71
3450	Opata_2193455_PstIMspI_PA	16.71
3451	Opata_2634739_PstIMspI_PA	16.71
3452	Opata_2669648_PstIMspI_PA	16.71
3453	Opata_2704173_PstIMspI_PA	16.71
3454	Opata_3790484_PstIMspI_PA	16.71
3455	Opata_447950_PstIMspI_PA	16.71
3456	Opata_550804_PstIMspI_PA	16.71
3457	Opata_557338_PstIMspI_PA	16.71
3458	Opata_2139013_17_PstIMspI_SNP	16.71
3459	Opata_3449762_72_PstIMspI_SNP	16.71
3460	Opata_1669067_PstIMspI_PA	16.71
3461	Opata_2461409_PstIMspI_PA	16.71
3462	Opata_2803264_PstIMspI_PA	16.71
3463	Opata_3374251_PstIMspI_PA	16.71
3464	M6_1953609_PstIMseI_PA	16.71
3465	M6_510128_PstIMseI_PA	16.71
3466	M6_535192_PstIMseI_PA	16.71
3467	M6_56990_PstIMseI_PA	16.71
3468	M6_732584_PstIMseI_PA	16.71
3469	Opata_1932442_PstIMseI_PA	16.71
3470	Opata_2458408_PstIMseI_PA	16.71
3471	Opata_2729482_PstIMseI_PA	16.71
3472	Opata_4160300_PstIMseI_PA	16.71
3473	Opata_664673_PstIMseI_PA	16.71
3474	Opata_773864_PstIMseI_PA	16.71
3475	Opata_955891_PstIMseI_PA	16.71
3476	M6_835752_PstIMspI_PA	16.71
3477	Opata_138141_PstIMspI_PA	16.71
3478	Opata_188008_PstIMspI_PA	16.71
3479	Opata_2079235_PstIMspI_PA	16.71
3480	Opata_2430333_PstIMspI_PA	16.71
3481	Opata_2687599_PstIMspI_PA	16.71
3482	Opata_3113895_PstIMspI_PA	16.71
3483	Opata_3413076_PstIMspI_PA	16.71
3484	Opata_357081_PstIMspI_PA	16.71
3485	Opata_4163961_PstIMspI_PA	16.71
3486	M6_1010061_PstIMseI_PA	16.71
3487	M6_410322_PstIMseI_PA	16.71
3488	Opata_1105774_PstIMspI_PA	16.71
3489	Opata_2792261_PstIMspI_PA	16.71
3490	Opata_2793350_PstIMspI_PA	16.71
3491	Opata_3655818_PstIMspI_PA	16.71
3492	M6_1628920_PstIMseI_PA	16.71
3493	M6_206948_PstIMseI_PA	16.71
3494	M6_2710223_PstIMseI_PA	16.71
3495	M6_3145779_PstIMseI_PA	16.71
3496	M6_3418920_PstIMseI_PA	16.71
3497	M6_3499873_PstIMseI_PA	16.71
3498	Opata_1790535_PstIMseI_PA	16.71
3499	Opata_2549141_PstIMseI_PA	16.71
3500	M6_1485296_PstIMspI_PA	16.71
3501	M6_2939980_PstIMspI_PA	16.71
3502	Opata_280161_PstIMspI_PA	16.71
3503	Opata_3792905_PstIMspI_PA	16.71
3504	Opata_439437_PstIMseI_PA	16.71
3505	Opata_1033945_PstIMspI_PA	16.71
3506	Opata_104929_PstIMspI_PA	16.71
3507	Opata_3754533_PstIMspI_PA	16.71
3508	Opata_4042515_PstIMspI_PA	16.71
3509	Opata_436685_PstIMspI_PA	16.71
3510	Opata_905756_PstIMspI_PA	16.71
3511	M6_1020245_PstIMluI_PA	16.71
3512	Opata_1233642_PstIMseI_PA	16.71
3513	Opata_308259_PstIMseI_PA	16.71
3514	Opata_329258_PstIMseI_PA	16.71
3515	Opata_344344_PstIMseI_PA	16.71
3516	Opata_485656_PstIMseI_PA	16.71
3517	Opata_506367_PstIMseI_PA	16.71
3518	Opata_508786_PstIMseI_PA	16.71
3519	Opata_1064430_PstIMspI_PA	16.71
3520	Opata_117720_PstIMspI_PA	16.71
3521	Opata_1214877_PstIMspI_PA	16.71
3522	Opata_1434648_PstIMspI_PA	16.71
3523	Opata_1554876_PstIMspI_PA	16.71
3524	Opata_1758867_PstIMspI_PA	16.71
3525	Opata_1772930_PstIMspI_PA	16.71
3526	Opata_2078266_PstIMspI_PA	16.71
3527	Opata_2295980_PstIMspI_PA	16.71
3528	Opata_2432643_PstIMspI_PA	16.71
3529	Opata_2814311_PstIMspI_PA	16.71
3530	Opata_2856705_PstIMspI_PA	16.71
3531	Opata_3170578_PstIMspI_PA	16.71
3532	Opata_3705061_PstIMspI_PA	16.71
3533	Opata_518260_PstIMspI_PA	16.71
3534	Opata_740868_PstIMspI_PA	16.71
3535	Opata_803300_PstIMspI_PA	16.71
3536	Opata_917747_PstIMspI_PA	16.71
3537	Opata_1314212_PstIMseI_PA	16.71
3538	Opata_1622070_PstIMseI_PA	16.71
3539	Opata_3321589_PstIMseI_PA	16.71
3540	Opata_350692_PstIMseI_PA	16.71
3541	Opata_927360_PstIMseI_PA	16.71
3542	M6_1074236_PstIMspI_PA	16.71
3543	Opata_456673_PstIMspI_PA	16.71
3544	Opata_3388443_PstIMspI_PA	16.71
3545	Opata_1788548_PstIMseI_PA	16.71
3546	Opata_307925_PstIMseI_PA	16.71
3547	Opata_3191240_PstIMspI_PA	16.71
3548	Opata_3892171_PstIMspI_PA	16.71
3549	Opata_16239_PstIMspI_PA	16.71
3550	3954869	16.97
3551	P41/M61-1	17
3552	Xsun2.2	17
3553	1090658	17.23
3554	BS00110922_51	17.42
3555	Kukri_c54593_543	17.42
3556	1051758	17.51
3557	1105802	17.51
3558	1238196	17.51
3559	1238431	17.51
3560	1114182	17.55
3561	wsnp_Ex_c22683_31887517	17.61
3562	wsnp_Ex_c2573_4788116	17.61
3563	wsnp_RFL_Contig4398_5146811	17.61
3564	wsnp_Ku_c6602_11531957	17.61
3565	wsnp_Ra_c32168_41215276	17.61
3566	wsnp_Ra_c741_1529103	17.61
3567	wsnp_Ex_c22683_31887736	17.61
3568	wsnp_Ex_c22683_31887799	17.61
3569	wsnp_RFL_Contig1999_1190396	17.61
3570	wsnp_Ku_c10362_17156084	17.61
3571	wsnp_Ex_c28548_37671437	17.61
3572	wsnp_Ku_c7060_12212702	17.61
3573	wsnp_Ex_c50074_54480272	17.61
3574	Opata_1302913_PstIMseI_PA	17.61
3575	Opata_160218_PstIMseI_PA	17.61
3576	Opata_233630_PstIMseI_PA	17.61
3577	Opata_3680615_PstIMseI_PA	17.61
3578	Opata_510707_PstIMseI_PA	17.61
3579	Opata_934983_PstIMseI_PA	17.61
3580	M6_565369_PstIMspI_PA	17.61
3581	Opata_1098144_PstIMspI_PA	17.61
3582	Opata_1348850_PstIMspI_PA	17.61
3583	Opata_1655090_PstIMspI_PA	17.61
3584	Opata_1852884_PstIMspI_PA	17.61
3585	Opata_1889037_PstIMspI_PA	17.61
3586	Opata_1913079_PstIMspI_PA	17.61
3587	Opata_2213803_PstIMspI_PA	17.61
3588	Opata_234222_PstIMspI_PA	17.61
3589	Opata_3680526_PstIMspI_PA	17.61
3590	Opata_567083_PstIMspI_PA	17.61
3591	Opata_574517_PstIMspI_PA	17.61
3592	Opata_1323027_10_PstIMseI_SNP	17.61
3593	Opata_16691_42_PstIMseI_SNP	17.61
3594	Opata_16691_44_PstIMseI_SNP	17.61
3595	Opata_21141_48_PstIMseI_SNP	17.61
3596	Opata_21141_6_PstIMseI_SNP	17.61
3597	Opata_21141_75_PstIMseI_SNP	17.61
3598	Opata_225876_59_PstIMseI_SNP	17.61
3599	Opata_225876_61_PstIMseI_SNP	17.61
3600	Opata_231064_9_PstIMseI_SNP	17.61
3601	Opata_251271_20_PstIMseI_SNP	17.61
3602	Opata_29364_20_PstIMseI_SNP	17.61
3603	Opata_303511_82_PstIMseI_SNP	17.61
3604	Opata_446811_26_PstIMseI_SNP	17.61
3605	Opata_446811_27_PstIMseI_SNP	17.61
3606	Opata_47181_67_PstIMseI_SNP	17.61
3607	Opata_50778_59_PstIMseI_SNP	17.61
3608	Opata_546325_36_PstIMseI_SNP	17.61
3609	Opata_546325_44_PstIMseI_SNP	17.61
3610	Opata_5888_35_PstIMseI_SNP	17.61
3611	Opata_679333_6_PstIMseI_SNP	17.61
3612	Opata_1555463_77_PstIMspI_SNP	17.61
3613	Opata_1596311_45_PstIMspI_SNP	17.61
3614	Opata_1774764_52_PstIMspI_SNP	17.61
3615	Opata_1844512_32_PstIMspI_SNP	17.61
3616	Opata_2516059_13_PstIMspI_SNP	17.61
3617	Opata_2516059_32_PstIMspI_SNP	17.61
3618	Opata_3915732_12_PstIMspI_SNP	17.61
3619	Opata_3915732_15_PstIMspI_SNP	17.61
3620	Opata_448264_10_PstIMspI_SNP	17.61
3621	Opata_448264_7_PstIMspI_SNP	17.61
3622	Opata_822542_PstIMseI_PA	17.61
3623	Opata_1138005_78_PstIMseI_SNP	17.61
3624	Opata_1138005_79_PstIMseI_SNP	17.61
3625	Opata_2554266_PstIMspI_PA	17.61
3626	Opata_1022291_85_PstIMseI_SNP	17.61
3627	Opata_522828_63_PstIMseI_SNP	17.61
3628	Opata_2197352_31_PstIMspI_SNP	17.61
3629	Opata_2197352_56_PstIMspI_SNP	17.61
3630	Opata_2802655_25_PstIMspI_SNP	17.61
3631	Opata_4124018_83_PstIMspI_SNP	17.61
3632	M6_85190_PstIMluI_PA	17.61
3633	Opata_188532_PstIMseI_PA	17.61
3634	Opata_1421989_PstIMspI_PA	17.61
3635	Opata_1496913_PstIMspI_PA	17.61
3636	Opata_1674014_PstIMspI_PA	17.61
3637	Opata_1811158_PstIMspI_PA	17.61
3638	Opata_1893982_PstIMspI_PA	17.61
3639	Opata_1931690_PstIMspI_PA	17.61
3640	Opata_2466735_PstIMspI_PA	17.61
3641	Opata_3315944_PstIMspI_PA	17.61
3642	Opata_333113_PstIMspI_PA	17.61
3643	Opata_3585035_PstIMspI_PA	17.61
3644	Opata_746401_PstIMspI_PA	17.61
3645	Opata_1844512_22_PstIMspI_SNP	17.61
3646	M6_86325_PstIMluI_PA	17.61
3647	Opata_17985_PstIMluI_PA	17.61
3648	Opata_270904_PstIMluI_PA	17.61
3649	Opata_2901507_PstIMspI_PA	17.61
3650	M6_1315762_PstIMluI_PA	17.61
3651	M6_1489854_PstIMluI_PA	17.61
3652	M6_789585_PstIMluI_PA	17.61
3653	Opata_385783_54_PstIMluI_SNP	17.61
3654	Opata_1272782_PstIMseI_PA	17.61
3655	Opata_929795_PstIMseI_PA	17.61
3656	Opata_933171_PstIMseI_PA	17.61
3657	Opata_1628205_PstIMspI_PA	17.61
3658	Opata_2095494_PstIMspI_PA	17.61
3659	Opata_2444398_PstIMspI_PA	17.61
3660	Opata_782098_PstIMspI_PA	17.61
3661	Opata_877892_PstIMspI_PA	17.61
3662	Opata_324018_PstIMseI_PA	17.61
3663	BS00073062_51	17.61
3664	BS00110921_51	17.61
3665	BobWhite_c23392_496	17.61
3666	Excalibur_c11505_155	17.61
3667	Excalibur_c25195_1047	17.61
3668	Excalibur_c26857_1707	17.61
3669	Excalibur_c27288_413	17.61
3670	Excalibur_c74666_291	17.61
3671	Excalibur_rep_c109599_89	17.61
3672	IAAV1155	17.61
3673	Ku_c17560_146	17.61
3674	Ku_c17560_162	17.61
3675	Kukri_c3982_192	17.61
3676	Kukri_rep_c101735_236	17.61
3677	Kukri_rep_c96809_352	17.61
3678	Kukri_s117068_130	17.61
3679	RAC875_c20134_535	17.61
3680	BS00004149_51	17.61
3681	BS00004158_51	17.61
3682	RAC875_c787_395	17.61
3683	BS00022279_51	17.61
3684	BS00022347_51	17.61
3685	BobWhite_c17021_297	17.61
3686	BS00079521_51	17.61
3687	RAC875_rep_c107888_617	17.61
3688	BS00088103_51	17.61
3689	BS00100045_51	17.61
3690	BS00017635_51	17.61
3691	BS00088987_51	17.61
3692	BS00101363_51	17.61
3693	CAP11_c570_97	17.61
3694	Excalibur_c11824_103	17.61
3695	IAAV4780	17.61
3696	Jagger_c8039_67	17.61
3697	RAC875_c787_431	17.61
3698	RFL_Contig2582_455	17.61
3699	TA002103-1262	17.61
3700	Kukri_rep_c96809_457	17.61
3701	CAP11_c6193_139	17.61
3702	Excalibur_c92401_157	17.61
3703	BS00073063_51	17.61
3704	CAP11_c6193_232	17.61
3705	Ku_c17560_91	17.61
3706	Ra_c6118_450	17.61
3707	1061804	17.67
3708	1069135	17.86
3709	1081802	17.86
3710	1106446	17.86
3711	1109348	17.86
3712	Xgpw1106b	18
3713	P41/M51-322	18
3714	P31/M57-2	18
3715	Xksu683	18
3716	3030593	18.01
3717	wPt-7992	18.01
3718	1083073	18.01
3719	1094621	18.01
3720	1095419	18.01
3721	1161677	18.01
3722	1370787	18.01
3723	1720545	18.01
3724	Opata_14061_PstIMluI_PA	18.01
3725	Opata_76165_PstIMluI_PA	18.01
3726	Opata_1077003_PstIMseI_PA	18.01
3727	Opata_1092562_PstIMseI_PA	18.01
3728	Opata_1093819_PstIMseI_PA	18.01
3729	Opata_1130142_PstIMseI_PA	18.01
3730	Opata_1198981_PstIMseI_PA	18.01
3731	Opata_1333748_PstIMseI_PA	18.01
3732	Opata_149905_PstIMseI_PA	18.01
3733	Opata_159482_PstIMseI_PA	18.01
3734	Opata_1644663_PstIMseI_PA	18.01
3735	Opata_1819037_PstIMseI_PA	18.01
3736	Opata_182551_PstIMseI_PA	18.01
3737	Opata_1879953_PstIMseI_PA	18.01
3738	Opata_191304_PstIMseI_PA	18.01
3739	Opata_2261743_PstIMseI_PA	18.01
3740	Opata_2810852_PstIMseI_PA	18.01
3741	Opata_2834666_PstIMseI_PA	18.01
3742	Opata_287463_PstIMseI_PA	18.01
3743	Opata_292335_PstIMseI_PA	18.01
3744	Opata_3051578_PstIMseI_PA	18.01
3745	Opata_354689_PstIMseI_PA	18.01
3746	Opata_3659425_PstIMseI_PA	18.01
3747	Opata_3806701_PstIMseI_PA	18.01
3748	Opata_3823941_PstIMseI_PA	18.01
3749	Opata_39958_PstIMseI_PA	18.01
3750	Opata_4156659_PstIMseI_PA	18.01
3751	Opata_561209_PstIMseI_PA	18.01
3752	Opata_572681_PstIMseI_PA	18.01
3753	Opata_617361_PstIMseI_PA	18.01
3754	Opata_699172_PstIMseI_PA	18.01
3755	Opata_701879_PstIMseI_PA	18.01
3756	Opata_83039_PstIMseI_PA	18.01
3757	Opata_861354_PstIMseI_PA	18.01
3758	Opata_891486_PstIMseI_PA	18.01
3759	Opata_984921_PstIMseI_PA	18.01
3760	Opata_1001974_PstIMspI_PA	18.01
3761	Opata_1008822_PstIMspI_PA	18.01
3762	Opata_1013021_PstIMspI_PA	18.01
3763	Opata_1015621_PstIMspI_PA	18.01
3764	Opata_1026895_PstIMspI_PA	18.01
3765	Opata_1027618_PstIMspI_PA	18.01
3766	Opata_1044881_PstIMspI_PA	18.01
3767	Opata_1053948_PstIMspI_PA	18.01
3768	Opata_1061071_PstIMspI_PA	18.01
3769	Opata_1077566_PstIMspI_PA	18.01
3770	Opata_1081569_PstIMspI_PA	18.01
3771	Opata_1096573_PstIMspI_PA	18.01
3772	Opata_1101949_PstIMspI_PA	18.01
3773	Opata_1111465_PstIMspI_PA	18.01
3774	Opata_1112117_PstIMspI_PA	18.01
3775	Opata_1132660_PstIMspI_PA	18.01
3776	Opata_1142662_PstIMspI_PA	18.01
3777	Opata_1151712_PstIMspI_PA	18.01
3778	Opata_1154255_PstIMspI_PA	18.01
3779	Opata_1168159_PstIMspI_PA	18.01
3780	Opata_1168921_PstIMspI_PA	18.01
3781	Opata_1170664_PstIMspI_PA	18.01
3782	Opata_1171683_PstIMspI_PA	18.01
3783	Opata_1175877_PstIMspI_PA	18.01
3784	Opata_1176352_PstIMspI_PA	18.01
3785	Opata_1181335_PstIMspI_PA	18.01
3786	Opata_1183726_PstIMspI_PA	18.01
3787	Opata_1183865_PstIMspI_PA	18.01
3788	Opata_1189767_PstIMspI_PA	18.01
3789	Opata_1190634_PstIMspI_PA	18.01
3790	Opata_1194275_PstIMspI_PA	18.01
3791	Opata_1196565_PstIMspI_PA	18.01
3792	Opata_1200623_PstIMspI_PA	18.01
3793	Opata_1218321_PstIMspI_PA	18.01
3794	Opata_1220112_PstIMspI_PA	18.01
3795	Opata_1223828_PstIMspI_PA	18.01
3796	Opata_1232027_PstIMspI_PA	18.01
3797	Opata_123266_PstIMspI_PA	18.01
3798	Opata_1285829_PstIMspI_PA	18.01
3799	Opata_1289913_PstIMspI_PA	18.01
3800	Opata_1301167_PstIMspI_PA	18.01
3801	Opata_1306964_PstIMspI_PA	18.01
3802	Opata_1307018_PstIMspI_PA	18.01
3803	Opata_1312949_PstIMspI_PA	18.01
3804	Opata_1315778_PstIMspI_PA	18.01
3805	Opata_1326919_PstIMspI_PA	18.01
3806	Opata_1327448_PstIMspI_PA	18.01
3807	Opata_1333684_PstIMspI_PA	18.01
3808	Opata_1338318_PstIMspI_PA	18.01
3809	Opata_1338450_PstIMspI_PA	18.01
3810	Opata_1344215_PstIMspI_PA	18.01
3811	Opata_1361241_PstIMspI_PA	18.01
3812	Opata_1386215_PstIMspI_PA	18.01
3813	Opata_1395772_PstIMspI_PA	18.01
3814	Opata_1401358_PstIMspI_PA	18.01
3815	Opata_1405624_PstIMspI_PA	18.01
3816	Opata_1411553_PstIMspI_PA	18.01
3817	Opata_1426831_PstIMspI_PA	18.01
3818	Opata_1433315_PstIMspI_PA	18.01
3819	Opata_144738_PstIMspI_PA	18.01
3820	Opata_1472746_PstIMspI_PA	18.01
3821	Opata_1481114_PstIMspI_PA	18.01
3822	Opata_1491491_PstIMspI_PA	18.01
3823	Opata_1499428_PstIMspI_PA	18.01
3824	Opata_1500513_PstIMspI_PA	18.01
3825	Opata_1505231_PstIMspI_PA	18.01
3826	Opata_1525204_PstIMspI_PA	18.01
3827	Opata_1532541_PstIMspI_PA	18.01
3828	Opata_1545817_PstIMspI_PA	18.01
3829	Opata_1560495_PstIMspI_PA	18.01
3830	Opata_1561429_PstIMspI_PA	18.01
3831	Opata_1576166_PstIMspI_PA	18.01
3832	Opata_1578467_PstIMspI_PA	18.01
3833	Opata_1579148_PstIMspI_PA	18.01
3834	Opata_1585544_PstIMspI_PA	18.01
3835	Opata_1601552_PstIMspI_PA	18.01
3836	Opata_1607156_PstIMspI_PA	18.01
3837	Opata_1614036_PstIMspI_PA	18.01
3838	Opata_1629545_PstIMspI_PA	18.01
3839	Opata_1640768_PstIMspI_PA	18.01
3840	Opata_1649443_PstIMspI_PA	18.01
3841	Opata_1662652_PstIMspI_PA	18.01
3842	Opata_1662956_PstIMspI_PA	18.01
3843	Opata_1664222_PstIMspI_PA	18.01
3844	Opata_1684177_PstIMspI_PA	18.01
3845	Opata_1690340_PstIMspI_PA	18.01
3846	Opata_1690994_PstIMspI_PA	18.01
3847	Opata_1714753_PstIMspI_PA	18.01
3848	Opata_1751670_PstIMspI_PA	18.01
3849	Opata_175351_PstIMspI_PA	18.01
3850	Opata_1756233_PstIMspI_PA	18.01
3851	Opata_1757439_PstIMspI_PA	18.01
3852	Opata_1762181_PstIMspI_PA	18.01
3853	Opata_1765802_PstIMspI_PA	18.01
3854	Opata_177249_PstIMspI_PA	18.01
3855	Opata_1799396_PstIMspI_PA	18.01
3856	Opata_1821130_PstIMspI_PA	18.01
3857	Opata_1829478_PstIMspI_PA	18.01
3858	Opata_1841687_PstIMspI_PA	18.01
3859	Opata_1841747_PstIMspI_PA	18.01
3860	Opata_1855998_PstIMspI_PA	18.01
3861	Opata_1870398_PstIMspI_PA	18.01
3862	Opata_1875294_PstIMspI_PA	18.01
3863	Opata_1879169_PstIMspI_PA	18.01
3864	Opata_1885272_PstIMspI_PA	18.01
3865	Opata_1886238_PstIMspI_PA	18.01
3866	Opata_1896376_PstIMspI_PA	18.01
3867	Opata_1904362_PstIMspI_PA	18.01
3868	Opata_1910529_PstIMspI_PA	18.01
3869	Opata_1911007_PstIMspI_PA	18.01
3870	Opata_1911413_PstIMspI_PA	18.01
3871	Opata_1927290_PstIMspI_PA	18.01
3872	Opata_1928392_PstIMspI_PA	18.01
3873	Opata_1941522_PstIMspI_PA	18.01
3874	Opata_1947893_PstIMspI_PA	18.01
3875	Opata_195061_PstIMspI_PA	18.01
3876	Opata_1958403_PstIMspI_PA	18.01
3877	Opata_1977617_PstIMspI_PA	18.01
3878	Opata_1979678_PstIMspI_PA	18.01
3879	Opata_1987575_PstIMspI_PA	18.01
3880	Opata_1997169_PstIMspI_PA	18.01
3881	Opata_1998167_PstIMspI_PA	18.01
3882	Opata_2031082_PstIMspI_PA	18.01
3883	Opata_2039916_PstIMspI_PA	18.01
3884	Opata_2041654_PstIMspI_PA	18.01
3885	Opata_2042275_PstIMspI_PA	18.01
3886	Opata_2047081_PstIMspI_PA	18.01
3887	Opata_2075453_PstIMspI_PA	18.01
3888	Opata_2091165_PstIMspI_PA	18.01
3889	Opata_2109123_PstIMspI_PA	18.01
3890	Opata_2110317_PstIMspI_PA	18.01
3891	Opata_2113906_PstIMspI_PA	18.01
3892	Opata_2124062_PstIMspI_PA	18.01
3893	Opata_2130898_PstIMspI_PA	18.01
3894	Opata_2138052_PstIMspI_PA	18.01
3895	Opata_2139075_PstIMspI_PA	18.01
3896	Opata_2145660_PstIMspI_PA	18.01
3897	Opata_2149642_PstIMspI_PA	18.01
3898	Opata_2154954_PstIMspI_PA	18.01
3899	Opata_2155510_PstIMspI_PA	18.01
3900	Opata_2163285_PstIMspI_PA	18.01
3901	Opata_217002_PstIMspI_PA	18.01
3902	Opata_2183610_PstIMspI_PA	18.01
3903	Opata_2206053_PstIMspI_PA	18.01
3904	Opata_2207647_PstIMspI_PA	18.01
3905	Opata_2209420_PstIMspI_PA	18.01
3906	Opata_2215173_PstIMspI_PA	18.01
3907	Opata_2225059_PstIMspI_PA	18.01
3908	Opata_223268_PstIMspI_PA	18.01
3909	Opata_2247851_PstIMspI_PA	18.01
3910	Opata_2263270_PstIMspI_PA	18.01
3911	Opata_2282841_PstIMspI_PA	18.01
3912	Opata_2287562_PstIMspI_PA	18.01
3913	Opata_2290651_PstIMspI_PA	18.01
3914	Opata_2302273_PstIMspI_PA	18.01
3915	Opata_2304527_PstIMspI_PA	18.01
3916	Opata_2311926_PstIMspI_PA	18.01
3917	Opata_2323791_PstIMspI_PA	18.01
3918	Opata_2335389_PstIMspI_PA	18.01
3919	Opata_2340352_PstIMspI_PA	18.01
3920	Opata_2342641_PstIMspI_PA	18.01
3921	Opata_2343237_PstIMspI_PA	18.01
3922	Opata_2345236_PstIMspI_PA	18.01
3923	Opata_2362148_PstIMspI_PA	18.01
3924	Opata_2372076_PstIMspI_PA	18.01
3925	Opata_2375073_PstIMspI_PA	18.01
3926	Opata_2375730_PstIMspI_PA	18.01
3927	Opata_2393620_PstIMspI_PA	18.01
3928	Opata_2395081_PstIMspI_PA	18.01
3929	Opata_2424950_PstIMspI_PA	18.01
3930	Opata_2449824_PstIMspI_PA	18.01
3931	Opata_2450117_PstIMspI_PA	18.01
3932	Opata_2476203_PstIMspI_PA	18.01
3933	Opata_2479800_PstIMspI_PA	18.01
3934	Opata_2503768_PstIMspI_PA	18.01
3935	Opata_2507273_PstIMspI_PA	18.01
3936	Opata_2509003_PstIMspI_PA	18.01
3937	Opata_2518803_PstIMspI_PA	18.01
3938	Opata_2531049_PstIMspI_PA	18.01
3939	Opata_2533645_PstIMspI_PA	18.01
3940	Opata_2560191_PstIMspI_PA	18.01
3941	Opata_2564583_PstIMspI_PA	18.01
3942	Opata_2570272_PstIMspI_PA	18.01
3943	Opata_2573305_PstIMspI_PA	18.01
3944	Opata_2578305_PstIMspI_PA	18.01
3945	Opata_2588546_PstIMspI_PA	18.01
3946	Opata_2588625_PstIMspI_PA	18.01
3947	Opata_2592266_PstIMspI_PA	18.01
3948	Opata_2596604_PstIMspI_PA	18.01
3949	Opata_260751_PstIMspI_PA	18.01
3950	Opata_2622116_PstIMspI_PA	18.01
3951	Opata_2624510_PstIMspI_PA	18.01
3952	Opata_2625446_PstIMspI_PA	18.01
3953	Opata_2638812_PstIMspI_PA	18.01
3954	Opata_2656403_PstIMspI_PA	18.01
3955	Opata_2659302_PstIMspI_PA	18.01
3956	Opata_2673381_PstIMspI_PA	18.01
3957	Opata_2677768_PstIMspI_PA	18.01
3958	Opata_2681867_PstIMspI_PA	18.01
3959	Opata_2687470_PstIMspI_PA	18.01
3960	Opata_2688859_PstIMspI_PA	18.01
3961	Opata_2705936_PstIMspI_PA	18.01
3962	Opata_2710517_PstIMspI_PA	18.01
3963	Opata_2713381_PstIMspI_PA	18.01
3964	Opata_2739631_PstIMspI_PA	18.01
3965	Opata_2740943_PstIMspI_PA	18.01
3966	Opata_2750343_PstIMspI_PA	18.01
3967	Opata_2753479_PstIMspI_PA	18.01
3968	Opata_2757236_PstIMspI_PA	18.01
3969	Opata_2758929_PstIMspI_PA	18.01
3970	Opata_2772365_PstIMspI_PA	18.01
3971	Opata_2802151_PstIMspI_PA	18.01
3972	Opata_2812222_PstIMspI_PA	18.01
3973	Opata_2816442_PstIMspI_PA	18.01
3974	Opata_2826200_PstIMspI_PA	18.01
3975	Opata_2834121_PstIMspI_PA	18.01
3976	Opata_2836483_PstIMspI_PA	18.01
3977	Opata_2840576_PstIMspI_PA	18.01
3978	Opata_2851905_PstIMspI_PA	18.01
3979	Opata_2853471_PstIMspI_PA	18.01
3980	Opata_2876675_PstIMspI_PA	18.01
3981	Opata_2881856_PstIMspI_PA	18.01
3982	Opata_2882700_PstIMspI_PA	18.01
3983	Opata_289570_PstIMspI_PA	18.01
3984	Opata_2898439_PstIMspI_PA	18.01
3985	Opata_2914223_PstIMspI_PA	18.01
3986	Opata_2933098_PstIMspI_PA	18.01
3987	Opata_2933160_PstIMspI_PA	18.01
3988	Opata_2933298_PstIMspI_PA	18.01
3989	Opata_2958094_PstIMspI_PA	18.01
3990	Opata_2959373_PstIMspI_PA	18.01
3991	Opata_2975815_PstIMspI_PA	18.01
3992	Opata_30021_PstIMspI_PA	18.01
3993	Opata_300409_PstIMspI_PA	18.01
3994	Opata_3005999_PstIMspI_PA	18.01
3995	Opata_3012597_PstIMspI_PA	18.01
3996	Opata_3017112_PstIMspI_PA	18.01
3997	Opata_3024083_PstIMspI_PA	18.01
3998	Opata_3036735_PstIMspI_PA	18.01
3999	Opata_3039384_PstIMspI_PA	18.01
4000	Opata_3044881_PstIMspI_PA	18.01
4001	Opata_3045727_PstIMspI_PA	18.01
4002	Opata_3051613_PstIMspI_PA	18.01
4003	Opata_3057221_PstIMspI_PA	18.01
4004	Opata_3075567_PstIMspI_PA	18.01
4005	Opata_3106332_PstIMspI_PA	18.01
4006	Opata_3108054_PstIMspI_PA	18.01
4007	Opata_3123362_PstIMspI_PA	18.01
4008	Opata_3132629_PstIMspI_PA	18.01
4009	Opata_3134707_PstIMspI_PA	18.01
4010	Opata_3147380_PstIMspI_PA	18.01
4011	Opata_3157631_PstIMspI_PA	18.01
4012	Opata_3158364_PstIMspI_PA	18.01
4013	Opata_3166845_PstIMspI_PA	18.01
4014	Opata_3186549_PstIMspI_PA	18.01
4015	Opata_3187396_PstIMspI_PA	18.01
4016	Opata_3191571_PstIMspI_PA	18.01
4017	Opata_3204549_PstIMspI_PA	18.01
4018	Opata_3212821_PstIMspI_PA	18.01
4019	Opata_3218767_PstIMspI_PA	18.01
4020	Opata_3245009_PstIMspI_PA	18.01
4021	Opata_3248372_PstIMspI_PA	18.01
4022	Opata_3260844_PstIMspI_PA	18.01
4023	Opata_3282039_PstIMspI_PA	18.01
4024	Opata_3286956_PstIMspI_PA	18.01
4025	Opata_3292184_PstIMspI_PA	18.01
4026	Opata_3313397_PstIMspI_PA	18.01
4027	Opata_3315037_PstIMspI_PA	18.01
4028	Opata_3316141_PstIMspI_PA	18.01
4029	Opata_3319870_PstIMspI_PA	18.01
4030	Opata_3341176_PstIMspI_PA	18.01
4031	Opata_3363740_PstIMspI_PA	18.01
4032	Opata_3383369_PstIMspI_PA	18.01
4033	Opata_3395806_PstIMspI_PA	18.01
4034	Opata_3401308_PstIMspI_PA	18.01
4035	Opata_3408254_PstIMspI_PA	18.01
4036	Opata_3410488_PstIMspI_PA	18.01
4037	Opata_3433192_PstIMspI_PA	18.01
4038	Opata_3437474_PstIMspI_PA	18.01
4039	Opata_3446849_PstIMspI_PA	18.01
4040	Opata_348982_PstIMspI_PA	18.01
4041	Opata_353994_PstIMspI_PA	18.01
4042	Opata_354040_PstIMspI_PA	18.01
4043	Opata_3541542_PstIMspI_PA	18.01
4044	Opata_3550430_PstIMspI_PA	18.01
4045	Opata_3562936_PstIMspI_PA	18.01
4046	Opata_356354_PstIMspI_PA	18.01
4047	Opata_3570029_PstIMspI_PA	18.01
4048	Opata_3580648_PstIMspI_PA	18.01
4049	Opata_3602673_PstIMspI_PA	18.01
4050	Opata_3657238_PstIMspI_PA	18.01
4051	Opata_3659180_PstIMspI_PA	18.01
4052	Opata_3662300_PstIMspI_PA	18.01
4053	Opata_3663062_PstIMspI_PA	18.01
4054	Opata_3667603_PstIMspI_PA	18.01
4055	Opata_3698547_PstIMspI_PA	18.01
4056	Opata_3702951_PstIMspI_PA	18.01
4057	Opata_3723666_PstIMspI_PA	18.01
4058	Opata_3733737_PstIMspI_PA	18.01
4059	Opata_3734478_PstIMspI_PA	18.01
4060	Opata_3734621_PstIMspI_PA	18.01
4061	Opata_3748358_PstIMspI_PA	18.01
4062	Opata_3764247_PstIMspI_PA	18.01
4063	Opata_37714_PstIMspI_PA	18.01
4064	Opata_3771654_PstIMspI_PA	18.01
4065	Opata_3800702_PstIMspI_PA	18.01
4066	Opata_3802027_PstIMspI_PA	18.01
4067	Opata_3804429_PstIMspI_PA	18.01
4068	Opata_3806598_PstIMspI_PA	18.01
4069	Opata_3806601_PstIMspI_PA	18.01
4070	Opata_3810628_PstIMspI_PA	18.01
4071	Opata_3815529_PstIMspI_PA	18.01
4072	Opata_3819209_PstIMspI_PA	18.01
4073	Opata_3828578_PstIMspI_PA	18.01
4074	Opata_3830727_PstIMspI_PA	18.01
4075	Opata_3840910_PstIMspI_PA	18.01
4076	Opata_384936_PstIMspI_PA	18.01
4077	Opata_3873057_PstIMspI_PA	18.01
4078	Opata_3876408_PstIMspI_PA	18.01
4079	Opata_3880017_PstIMspI_PA	18.01
4080	Opata_3896465_PstIMspI_PA	18.01
4081	Opata_3896945_PstIMspI_PA	18.01
4082	Opata_3900106_PstIMspI_PA	18.01
4083	Opata_3900108_PstIMspI_PA	18.01
4084	Opata_3918694_PstIMspI_PA	18.01
4085	Opata_3931935_PstIMspI_PA	18.01
4086	Opata_3933728_PstIMspI_PA	18.01
4087	Opata_3937077_PstIMspI_PA	18.01
4088	Opata_3954556_PstIMspI_PA	18.01
4089	Opata_3955566_PstIMspI_PA	18.01
4090	Opata_3956346_PstIMspI_PA	18.01
4091	Opata_3967120_PstIMspI_PA	18.01
4092	Opata_3972717_PstIMspI_PA	18.01
4093	Opata_3995873_PstIMspI_PA	18.01
4094	Opata_3996740_PstIMspI_PA	18.01
4095	Opata_4003301_PstIMspI_PA	18.01
4096	Opata_4010966_PstIMspI_PA	18.01
4097	Opata_4013781_PstIMspI_PA	18.01
4098	Opata_4014846_PstIMspI_PA	18.01
4099	Opata_4016613_PstIMspI_PA	18.01
4100	Opata_4024738_PstIMspI_PA	18.01
4101	Opata_4039694_PstIMspI_PA	18.01
4102	Opata_4046670_PstIMspI_PA	18.01
4103	Opata_4079511_PstIMspI_PA	18.01
4104	Opata_4109050_PstIMspI_PA	18.01
4105	Opata_4122875_PstIMspI_PA	18.01
4106	Opata_4135348_PstIMspI_PA	18.01
4107	Opata_4146119_PstIMspI_PA	18.01
4108	Opata_4147138_PstIMspI_PA	18.01
4109	Opata_4161099_PstIMspI_PA	18.01
4110	Opata_4166718_PstIMspI_PA	18.01
4111	Opata_4168718_PstIMspI_PA	18.01
4112	Opata_4175400_PstIMspI_PA	18.01
4113	Opata_4194469_PstIMspI_PA	18.01
4114	Opata_4198230_PstIMspI_PA	18.01
4115	Opata_4208751_PstIMspI_PA	18.01
4116	Opata_4216022_PstIMspI_PA	18.01
4117	Opata_4220451_PstIMspI_PA	18.01
4118	Opata_4221330_PstIMspI_PA	18.01
4119	Opata_4237282_PstIMspI_PA	18.01
4120	Opata_4250199_PstIMspI_PA	18.01
4121	Opata_430188_PstIMspI_PA	18.01
4122	Opata_441278_PstIMspI_PA	18.01
4123	Opata_443772_PstIMspI_PA	18.01
4124	Opata_457650_PstIMspI_PA	18.01
4125	Opata_481453_PstIMspI_PA	18.01
4126	Opata_491228_PstIMspI_PA	18.01
4127	Opata_498481_PstIMspI_PA	18.01
4128	Opata_505317_PstIMspI_PA	18.01
4129	Opata_532997_PstIMspI_PA	18.01
4130	Opata_533103_PstIMspI_PA	18.01
4131	Opata_536233_PstIMspI_PA	18.01
4132	Opata_556653_PstIMspI_PA	18.01
4133	Opata_559454_PstIMspI_PA	18.01
4134	Opata_569809_PstIMspI_PA	18.01
4135	Opata_57126_PstIMspI_PA	18.01
4136	Opata_585735_PstIMspI_PA	18.01
4137	Opata_612101_PstIMspI_PA	18.01
4138	Opata_617697_PstIMspI_PA	18.01
4139	Opata_625939_PstIMspI_PA	18.01
4140	Opata_626854_PstIMspI_PA	18.01
4141	Opata_628355_PstIMspI_PA	18.01
4142	Opata_634826_PstIMspI_PA	18.01
4143	Opata_639739_PstIMspI_PA	18.01
4144	Opata_650004_PstIMspI_PA	18.01
4145	Opata_651268_PstIMspI_PA	18.01
4146	Opata_6652_PstIMspI_PA	18.01
4147	Opata_675937_PstIMspI_PA	18.01
4148	Opata_676039_PstIMspI_PA	18.01
4149	Opata_680545_PstIMspI_PA	18.01
4150	Opata_683968_PstIMspI_PA	18.01
4151	Opata_703826_PstIMspI_PA	18.01
4152	Opata_703987_PstIMspI_PA	18.01
4153	Opata_704780_PstIMspI_PA	18.01
4154	Opata_715672_PstIMspI_PA	18.01
4155	Opata_72678_PstIMspI_PA	18.01
4156	Opata_73160_PstIMspI_PA	18.01
4157	Opata_737560_PstIMspI_PA	18.01
4158	Opata_751725_PstIMspI_PA	18.01
4159	Opata_751855_PstIMspI_PA	18.01
4160	Opata_765902_PstIMspI_PA	18.01
4161	Opata_821449_PstIMspI_PA	18.01
4162	Opata_827269_PstIMspI_PA	18.01
4163	Opata_842690_PstIMspI_PA	18.01
4164	Opata_843923_PstIMspI_PA	18.01
4165	Opata_890373_PstIMspI_PA	18.01
4166	Opata_907156_PstIMspI_PA	18.01
4167	Opata_915187_PstIMspI_PA	18.01
4168	Opata_923279_PstIMspI_PA	18.01
4169	Opata_924479_PstIMspI_PA	18.01
4170	Opata_926966_PstIMspI_PA	18.01
4171	Opata_933321_PstIMspI_PA	18.01
4172	Opata_944306_PstIMspI_PA	18.01
4173	Opata_947744_PstIMspI_PA	18.01
4174	Opata_952688_PstIMspI_PA	18.01
4175	Opata_957505_PstIMspI_PA	18.01
4176	Opata_960939_PstIMspI_PA	18.01
4177	Opata_972501_PstIMspI_PA	18.01
4178	Opata_981652_PstIMspI_PA	18.01
4179	Opata_983332_PstIMspI_PA	18.01
4180	Opata_99135_PstIMspI_PA	18.01
4181	Opata_996978_PstIMspI_PA	18.01
4182	Opata_1976419_80_PstIMseI_SNP	18.01
4183	Opata_2679197_37_PstIMspI_SNP	18.01
4184	Opata_2679197_51_PstIMspI_SNP	18.01
4185	Opata_2679197_52_PstIMspI_SNP	18.01
4186	Opata_3284827_9_PstIMspI_SNP	18.01
4187	Opata_3983025_32_PstIMspI_SNP	18.01
4188	Opata_466904_8_PstIMspI_SNP	18.01
4189	Opata_551722_22_PstIMspI_SNP	18.01
4190	Opata_1695589_PstIMluI_PA	18.01
4191	Opata_1457839_PstIMseI_PA	18.01
4192	Opata_1789007_PstIMseI_PA	18.01
4193	Opata_2632605_PstIMseI_PA	18.01
4194	Opata_1298924_PstIMspI_PA	18.01
4195	Opata_1716654_PstIMspI_PA	18.01
4196	Opata_2276795_PstIMspI_PA	18.01
4197	Opata_3031361_PstIMspI_PA	18.01
4198	Opata_871628_PstIMspI_PA	18.01
4199	Opata_2929406_49_PstIMspI_SNP	18.01
4200	Opata_1052215_PstIMseI_PA	18.01
4201	Opata_1940298_PstIMseI_PA	18.01
4202	Opata_488012_PstIMseI_PA	18.01
4203	Opata_584236_PstIMseI_PA	18.01
4204	Opata_102547_PstIMspI_PA	18.01
4205	Opata_1040798_PstIMspI_PA	18.01
4206	Opata_1069489_PstIMspI_PA	18.01
4207	Opata_1264585_PstIMspI_PA	18.01
4208	Opata_1575285_PstIMspI_PA	18.01
4209	Opata_1774451_PstIMspI_PA	18.01
4210	Opata_1940785_PstIMspI_PA	18.01
4211	Opata_199816_PstIMspI_PA	18.01
4212	Opata_2043774_PstIMspI_PA	18.01
4213	Opata_2105915_PstIMspI_PA	18.01
4214	Opata_2139899_PstIMspI_PA	18.01
4215	Opata_2173640_PstIMspI_PA	18.01
4216	Opata_2204503_PstIMspI_PA	18.01
4217	Opata_223421_PstIMspI_PA	18.01
4218	Opata_2290296_PstIMspI_PA	18.01
4219	Opata_2291402_PstIMspI_PA	18.01
4220	Opata_2336310_PstIMspI_PA	18.01
4221	Opata_2392443_PstIMspI_PA	18.01
4222	Opata_2659142_PstIMspI_PA	18.01
4223	Opata_2741385_PstIMspI_PA	18.01
4224	Opata_2798035_PstIMspI_PA	18.01
4225	Opata_2814052_PstIMspI_PA	18.01
4226	Opata_2845331_PstIMspI_PA	18.01
4227	Opata_2871207_PstIMspI_PA	18.01
4228	Opata_2943978_PstIMspI_PA	18.01
4229	Opata_3111698_PstIMspI_PA	18.01
4230	Opata_3212114_PstIMspI_PA	18.01
4231	Opata_33545_PstIMspI_PA	18.01
4232	Opata_3530451_PstIMspI_PA	18.01
4233	Opata_3585831_PstIMspI_PA	18.01
4234	Opata_3635397_PstIMspI_PA	18.01
4235	Opata_3709446_PstIMspI_PA	18.01
4236	Opata_3834264_PstIMspI_PA	18.01
4237	Opata_3852134_PstIMspI_PA	18.01
4238	Opata_3911642_PstIMspI_PA	18.01
4239	Opata_4033917_PstIMspI_PA	18.01
4240	Opata_4051218_PstIMspI_PA	18.01
4241	Opata_4131674_PstIMspI_PA	18.01
4242	Opata_480082_PstIMspI_PA	18.01
4243	Opata_830102_PstIMspI_PA	18.01
4244	Opata_848755_PstIMspI_PA	18.01
4245	Opata_2017235_32_PstIMspI_SNP	18.01
4246	Opata_380634_14_PstIMspI_SNP	18.01
4247	Opata_380634_41_PstIMspI_SNP	18.01
4248	Opata_1707070_PstIMseI_PA	18.01
4249	Opata_2395114_PstIMseI_PA	18.01
4250	Opata_1318163_PstIMspI_PA	18.01
4251	Opata_1593501_PstIMspI_PA	18.01
4252	Opata_1664622_PstIMspI_PA	18.01
4253	Opata_2643852_PstIMspI_PA	18.01
4254	Opata_4112449_PstIMspI_PA	18.01
4255	Opata_751393_PstIMspI_PA	18.01
4256	Opata_635564_PstIMspI_PA	18.01
4257	M6_1717852_PstIMseI_PA	18.01
4258	M6_1687555_PstIMseI_PA	18.01
4259	Opata_1346196_PstIMseI_PA	18.01
4260	Opata_1867266_PstIMspI_PA	18.01
4261	Opata_2161266_PstIMspI_PA	18.01
4262	Opata_2341013_PstIMspI_PA	18.01
4263	Opata_338624_PstIMspI_PA	18.01
4264	M6_535372_PstIMseI_PA	18.01
4265	Opata_1288170_PstIMseI_PA	18.01
4266	Opata_149114_PstIMseI_PA	18.01
4267	Opata_2719344_PstIMseI_PA	18.01
4268	Opata_1105701_PstIMspI_PA	18.01
4269	Opata_1189889_PstIMspI_PA	18.01
4270	Opata_1515301_PstIMspI_PA	18.01
4271	Opata_1594898_PstIMspI_PA	18.01
4272	Opata_1680285_PstIMspI_PA	18.01
4273	Opata_1830420_PstIMspI_PA	18.01
4274	Opata_1950416_PstIMspI_PA	18.01
4275	Opata_2153094_PstIMspI_PA	18.01
4276	Opata_2155956_PstIMspI_PA	18.01
4277	Opata_23414_PstIMspI_PA	18.01
4278	Opata_2473798_PstIMspI_PA	18.01
4279	Opata_2529633_PstIMspI_PA	18.01
4280	Opata_2775017_PstIMspI_PA	18.01
4281	Opata_2930860_PstIMspI_PA	18.01
4282	Opata_2935260_PstIMspI_PA	18.01
4283	Opata_2984771_PstIMspI_PA	18.01
4284	Opata_2988724_PstIMspI_PA	18.01
4285	Opata_2998555_PstIMspI_PA	18.01
4286	Opata_3571736_PstIMspI_PA	18.01
4287	Opata_4186257_PstIMspI_PA	18.01
4288	Opata_548664_PstIMspI_PA	18.01
4289	Opata_569676_PstIMspI_PA	18.01
4290	Opata_717845_PstIMspI_PA	18.01
4291	Opata_786864_PstIMspI_PA	18.01
4292	Opata_979915_PstIMspI_PA	18.01
4293	Opata_853002_PstIMseI_PA	18.01
4294	Opata_2053609_PstIMspI_PA	18.01
4295	Opata_1178076_PstIMspI_PA	18.01
4296	Opata_3221403_PstIMspI_PA	18.01
4297	Opata_2802416_PstIMspI_PA	18.01
4298	Opata_2232821_PstIMspI_PA	18.01
4299	Opata_3431594_PstIMspI_PA	18.01
4300	Opata_565381_PstIMspI_PA	18.01
4301	Opata_3703277_PstIMspI_PA	18.01
4302	Opata_898521_PstIMspI_PA	18.01
4303	Opata_2870936_PstIMspI_PA	18.01
4304	Opata_3924387_PstIMspI_PA	18.01
4305	Opata_3649964_PstIMspI_PA	18.01
4306	Opata_329226_PstIMspI_PA	18.01
4307	Opata_4096240_PstIMspI_PA	18.01
4308	Opata_835498_PstIMspI_PA	18.01
4309	wmc11_2	18.41
4310	M6_1047142_PstIMseI_PA	18.41
4311	Opata_33889_72_PstIMseI_SNP	18.41
4312	M6_2931986_PstIMspI_PA	18.41
4313	M6_846331_PstIMspI_PA	18.41
4314	M6_465674_PstIMluI_PA	18.41
4315	M6_2721232_PstIMspI_PA	18.41
4316	M6_3376551_PstIMspI_PA	18.41
4317	Opata_19547_68_PstIMluI_SNP	18.41
4318	Opata_428229_61_PstIMseI_SNP	18.41
4319	Opata_1385540_58_PstIMspI_SNP	18.41
4320	Opata_1621636_45_PstIMspI_SNP	18.41
4321	Opata_2689477_12_PstIMspI_SNP	18.41
4322	Opata_2689477_67_PstIMspI_SNP	18.41
4323	Opata_610092_21_PstIMspI_SNP	18.41
4324	M6_352118_PstIMluI_PA	18.41
4325	M6_2306971_PstIMspI_PA	18.41
4326	M6_1362_PstIMseI_PA	18.41
4327	M6_821297_PstIMseI_PA	18.41
4328	M6_91012_PstIMseI_PA	18.41
4329	M6_302160_PstIMspI_PA	18.41
4330	M6_484799_PstIMspI_PA	18.41
4331	M6_1132906_PstIMseI_PA	18.41
4332	M6_49487_PstIMseI_PA	18.41
4333	M6_83670_PstIMseI_PA	18.41
4334	M6_2200088_PstIMspI_PA	18.41
4335	M6_2478076_PstIMspI_PA	18.41
4336	M6_972970_PstIMspI_PA	18.41
4337	M6_100733_PstIMseI_PA	18.41
4338	M6_1299432_PstIMseI_PA	18.41
4339	M6_162746_PstIMseI_PA	18.41
4340	M6_2301239_PstIMseI_PA	18.41
4341	M6_42956_PstIMseI_PA	18.41
4342	M6_747770_PstIMseI_PA	18.41
4343	M6_677604_PstIMseI_PA	18.41
4344	M6_888442_PstIMluI_PA	18.41
4345	M6_1173599_PstIMseI_PA	18.41
4346	M6_1282003_PstIMseI_PA	18.41
4347	M6_657954_PstIMseI_PA	18.41
4348	M6_752440_PstIMseI_PA	18.41
4349	M6_1379017_PstIMspI_PA	18.41
4350	M6_1627731_PstIMspI_PA	18.41
4351	M6_1775732_PstIMspI_PA	18.41
4352	M6_1855246_PstIMspI_PA	18.41
4353	M6_3603219_PstIMspI_PA	18.41
4354	M6_363255_PstIMspI_PA	18.41
4355	M6_1777532_PstIMseI_PA	18.41
4356	M6_692594_PstIMseI_PA	18.41
4357	M6_2476391_PstIMspI_PA	18.41
4358	M6_414720_PstIMspI_PA	18.41
4359	wPt-0951	18.61
4360	1239175	18.61
4361	3024623	18.61
4362	4409067	18.61
4363	4536490	18.61
4364	4990349	18.61
4365	1011399	18.63
4366	1093914	18.63
4367	1100164	18.63
4368	3952638	18.63
4369	Opata_161978_PstIMseI_PA	18.66
4370	Opata_2018885_PstIMseI_PA	18.66
4371	Opata_2492482_PstIMseI_PA	18.66
4372	Opata_1106311_PstIMspI_PA	18.66
4373	Opata_2739242_PstIMspI_PA	18.66
4374	Opata_3288343_PstIMspI_PA	18.66
4375	Opata_3603516_PstIMspI_PA	18.66
4376	Opata_3984341_PstIMspI_PA	18.66
4377	Opata_417309_80_PstIMseI_SNP	18.66
4378	Opata_417309_81_PstIMseI_SNP	18.66
4379	Opata_2851772_37_PstIMspI_SNP	18.66
4380	Opata_270009_PstIMseI_PA	18.66
4381	Opata_552266_PstIMseI_PA	18.66
4382	Opata_2904279_PstIMspI_PA	18.66
4383	Opata_4933_10_PstIMseI_SNP	18.66
4384	Opata_4933_29_PstIMseI_SNP	18.66
4385	Opata_4933_46_PstIMseI_SNP	18.66
4386	Opata_1386191_56_PstIMspI_SNP	18.66
4387	Opata_1386191_57_PstIMspI_SNP	18.66
4388	Opata_2335703_39_PstIMspI_SNP	18.66
4389	Opata_2539272_30_PstIMspI_SNP	18.66
4390	Opata_2928679_65_PstIMspI_SNP	18.66
4391	Opata_394032_11_PstIMspI_SNP	18.66
4392	Opata_2440304_PstIMseI_PA	18.66
4393	Opata_2819498_PstIMspI_PA	18.66
4394	Opata_2996398_PstIMspI_PA	18.66
4395	Opata_304855_PstIMspI_PA	18.66
4396	Opata_724042_PstIMspI_PA	18.66
4397	Opata_242175_78_PstIMspI_SNP	18.66
4398	Opata_754568_PstIMseI_PA	18.66
4399	Opata_3372436_PstIMspI_PA	18.66
4400	Opata_1222321_23_PstIMspI_SNP	18.66
4401	Opata_1182988_PstIMspI_PA	18.66
4402	Opata_2140829_PstIMspI_PA	18.66
4403	Opata_3599814_PstIMspI_PA	18.66
4404	Opata_2238400_84_PstIMspI_SNP	18.66
4405	Opata_850594_PstIMseI_PA	18.66
4406	M6_1009586_PstIMspI_PA	18.66
4407	M6_2262972_PstIMspI_PA	18.66
4408	M6_388501_PstIMspI_PA	18.66
4409	Opata_144806_PstIMspI_PA	18.66
4410	Opata_1781722_PstIMspI_PA	18.66
4411	Opata_2455599_PstIMspI_PA	18.66
4412	Opata_2469485_PstIMspI_PA	18.66
4413	Opata_4254319_PstIMspI_PA	18.66
4414	Opata_529371_PstIMspI_PA	18.66
4415	Opata_779010_PstIMspI_PA	18.66
4416	Opata_1334480_PstIMseI_PA	18.66
4417	M6_1245096_PstIMspI_PA	18.66
4418	M6_501944_PstIMspI_PA	18.66
4419	M6_542647_PstIMspI_PA	18.66
4420	Opata_2884565_PstIMspI_PA	18.66
4421	Opata_887350_PstIMspI_PA	18.66
4422	Opata_2382443_PstIMspI_PA	18.66
4423	Opata_3137473_PstIMspI_PA	18.66
4424	M6_817086_PstIMspI_PA	18.66
4425	Opata_1422_PstIMseI_PA	18.66
4426	Opata_73779_PstIMspI_PA	18.66
4427	Kukri_c96747_274	18.68
4428	Ra_c6118_350	18.68
4429	1112725	18.76
4430	wPt-0836	18.83
4431	wPt-1688	18.83
4432	wPt-2478	18.83
4433	3533086	18.84
4434	3934925	18.84
4435	982027	18.84
4436	994827	18.84
4437	1025680	18.84
4438	1034802	18.84
4439	1043055	18.84
4440	1364620	18.84
4441	1667169	18.84
4442	3022357	18.84
4443	3959180	18.84
4444	348420	18.84
4445	348591	18.84
4446	115349	18.84
4447	343989	18.84
4448	976818	18.84
4449	977480	18.84
4450	979181	18.84
4451	981733	18.84
4452	989221	18.84
4453	1008850	18.84
4454	1017905	18.84
4455	1025708	18.84
4456	1091822	18.84
4457	1100100	18.84
4458	1114649	18.84
4459	1118585	18.84
4460	1125929	18.84
4461	1129514	18.84
4462	1137728	18.84
4463	1201603	18.84
4464	1212186	18.84
4465	1213247	18.84
4466	1219523	18.84
4467	1254605	18.84
4468	1266670	18.84
4469	1280370	18.84
4470	1282190	18.84
4471	1287611	18.84
4472	1384328	18.84
4473	1666582	18.84
4474	1677664	18.84
4475	2290133	18.84
4476	3025173	18.84
4477	3027159	18.84
4478	3064416	18.84
4479	3949168	18.84
4480	4405457	18.84
4481	4990609	18.84
4482	1127382	18.84
4483	1021003	18.84
4484	1048448	18.84
4485	1150932	18.84
4486	wPt-7812	18.84
4487	986834	18.84
4488	1206709	18.84
4489	1009913	18.84
4490	1012526	18.84
4491	1023982	18.84
4492	1139347	18.84
4493	1215397	18.84
4494	1242158	18.84
4495	3959215	18.84
4496	990865	18.84
4497	3951882	18.84
4498	BobWhite_c25996_190	18.85
4499	Excalibur_c85173_190	18.85
4500	1861419	18.86
4501	1052691	18.86
4502	3939839	18.86
4503	1151109	18.86
4504	2324937	18.86
4505	3222425	18.86
4506	wPt-5486	18.86
4507	5324886	18.86
4508	2277347	18.86
4509	1270885	18.86
4510	4990761	18.86
4511	wPt-1111	18.86
4512	wPt-1655	18.86
4513	1060338	18.86
4514	1106376	18.86
4515	1127311	18.86
4516	1184754	18.86
4517	1238759	18.86
4518	1401994	18.86
4519	1019360	18.87
4520	Opata_1972303_PstIMseI_PA	18.94
4521	Opata_3526730_PstIMseI_PA	18.94
4522	Opata_3529656_PstIMseI_PA	18.94
4523	Opata_3731978_PstIMseI_PA	18.94
4524	Opata_1227356_PstIMspI_PA	18.94
4525	Opata_1484330_PstIMspI_PA	18.94
4526	Opata_1725105_PstIMspI_PA	18.94
4527	Opata_1832772_PstIMspI_PA	18.94
4528	Opata_1977039_PstIMspI_PA	18.94
4529	Opata_217997_PstIMspI_PA	18.94
4530	Opata_2336309_PstIMspI_PA	18.94
4531	Opata_2654782_PstIMspI_PA	18.94
4532	Opata_2911449_PstIMspI_PA	18.94
4533	Opata_2931559_PstIMspI_PA	18.94
4534	Opata_306179_PstIMspI_PA	18.94
4535	Opata_3303033_PstIMspI_PA	18.94
4536	Opata_3354812_PstIMspI_PA	18.94
4537	Opata_3416160_PstIMspI_PA	18.94
4538	Opata_342070_PstIMspI_PA	18.94
4539	Opata_3513853_PstIMspI_PA	18.94
4540	Opata_3625653_PstIMspI_PA	18.94
4541	Opata_3637949_PstIMspI_PA	18.94
4542	Opata_38336_PstIMspI_PA	18.94
4543	Opata_3840794_PstIMspI_PA	18.94
4544	Opata_389222_PstIMspI_PA	18.94
4545	Opata_3892902_PstIMspI_PA	18.94
4546	Opata_3952348_PstIMspI_PA	18.94
4547	Opata_3959054_PstIMspI_PA	18.94
4548	Opata_4139186_PstIMspI_PA	18.94
4549	Opata_110075_40_PstIMseI_SNP	18.94
4550	Opata_118430_56_PstIMseI_SNP	18.94
4551	Opata_118430_63_PstIMseI_SNP	18.94
4552	Opata_17029_32_PstIMseI_SNP	18.94
4553	Opata_254088_22_PstIMseI_SNP	18.94
4554	Opata_254088_57_PstIMseI_SNP	18.94
4555	Opata_308836_32_PstIMseI_SNP	18.94
4556	Opata_308836_49_PstIMseI_SNP	18.94
4557	Opata_36017_85_PstIMseI_SNP	18.94
4558	Opata_508678_32_PstIMseI_SNP	18.94
4559	Opata_508678_81_PstIMseI_SNP	18.94
4560	Opata_541461_74_PstIMseI_SNP	18.94
4561	Opata_624472_40_PstIMseI_SNP	18.94
4562	Opata_81933_26_PstIMseI_SNP	18.94
4563	Opata_81933_37_PstIMseI_SNP	18.94
4564	Opata_1177741_34_PstIMspI_SNP	18.94
4565	Opata_1277170_29_PstIMspI_SNP	18.94
4566	Opata_1815481_14_PstIMspI_SNP	18.94
4567	Opata_2111521_60_PstIMspI_SNP	18.94
4568	Opata_2401764_12_PstIMspI_SNP	18.94
4569	Opata_2439556_38_PstIMspI_SNP	18.94
4570	Opata_3419921_40_PstIMspI_SNP	18.94
4571	Opata_3419921_45_PstIMspI_SNP	18.94
4572	Opata_3588970_24_PstIMspI_SNP	18.94
4573	Opata_4029944_47_PstIMspI_SNP	18.94
4574	Opata_3175070_PstIMseI_PA	18.94
4575	Opata_1417971_PstIMspI_PA	18.94
4576	Opata_1475924_PstIMspI_PA	18.94
4577	Opata_2276489_PstIMspI_PA	18.94
4578	Opata_3765660_PstIMspI_PA	18.94
4579	Opata_412161_PstIMspI_PA	18.94
4580	Opata_2403584_PstIMspI_PA	18.94
4581	Opata_4050077_PstIMspI_PA	18.94
4582	Opata_3704229_PstIMspI_PA	18.94
4583	Opata_958318_PstIMseI_PA	18.94
4584	Opata_1400730_PstIMspI_PA	18.94
4585	Opata_1723361_PstIMspI_PA	18.94
4586	Opata_1941660_PstIMspI_PA	18.94
4587	Opata_2168803_PstIMspI_PA	18.94
4588	Opata_2183757_PstIMspI_PA	18.94
4589	Opata_276981_PstIMspI_PA	18.94
4590	Opata_2868529_PstIMspI_PA	18.94
4591	Opata_2932471_PstIMspI_PA	18.94
4592	Opata_3099392_PstIMspI_PA	18.94
4593	Opata_3480871_PstIMspI_PA	18.94
4594	Opata_3495268_PstIMspI_PA	18.94
4595	Opata_3608136_PstIMspI_PA	18.94
4596	Opata_3678960_PstIMspI_PA	18.94
4597	Opata_1507237_PstIMspI_PA	18.94
4598	Opata_992767_PstIMspI_PA	18.94
4599	Opata_1468385_PstIMspI_PA	18.94
4600	Opata_3965608_PstIMspI_PA	18.94
4601	XgpwE11c	19
4602	P36/M54-6	19
4603	P39/M49-377	19
4604	1115000	19.37
4605	1122089	19.39
4606	2306278	19.39
4607	3025190	19.39
4608	wPt-7341	19.42
4609	1063669	19.47
4610	3533456	19.56
4611	1082068	19.73
4612	1150455	19.77
4613	1205473	19.79
4614	1210904	19.82
4615	993011	19.85
4616	2308660	19.85
4617	1094265	19.87
4618	1106426	19.89
4619	2292984	19.89
4620	4004026	19.89
4621	1114002	19.9
4622	1120415	19.93
4623	1131026	19.95
4624	1136371	19.98
4625	1214151	19.98
4626	Xfbb370	20
4627	Xpsr311B	20
4628	1147704	20.01
4629	1150712	20.06
4630	1164405	20.06
4631	1220431	20.06
4632	1220642	20.06
4633	1226998	20.06
4634	D_contig12658_773	20.07
4635	Kukri_c47441_194	20.07
4636	D_contig35269_394	20.07
4637	BobWhite_c23161_170	20.07
4638	Kukri_c30702_382	20.07
4639	RAC875_c371_251	20.07
4640	RAC875_c52426_90	20.07
4641	RAC875_c59382_138	20.07
4642	RAC875_c7428_2248	20.07
4643	BobWhite_c37325_92	20.07
4644	IACX2831	20.07
4645	Kukri_c13830_556	20.07
4646	Kukri_c13830_601	20.07
4647	TA001702-0608	20.07
4648	JD_c16328_271	20.07
4649	RAC875_s114984_117	20.07
4650	1258853	20.08
4651	1291625	20.11
4652	1278388	20.14
4653	1318372	20.19
4654	1382670	20.21
4655	2278568	20.24
4656	2279393	20.26
4657	1070380	20.3
4658	1127973	20.3
4659	1131411	20.3
4660	1687623	20.3
4661	2295242	20.3
4662	2280990	20.36
4663	2328295	20.39
4664	1151614	20.42
4665	1121960	20.44
4666	1113547	20.47
4667	1118283	20.47
4668	2277237	20.49
4669	1056871	20.52
4670	1092944	20.54
4671	1129020	20.65
4672	1031333	20.67
4673	1008794	20.67
4674	1059186	20.7
4675	1094643	20.7
4676	1110936	20.7
4677	1113357	20.7
4678	1116116	20.7
4679	1121644	20.72
4680	1126792	20.72
4681	1129004	20.75
4682	3938084	20.75
4683	2277455	20.78
4684	2278085	20.78
4685	2325914	20.78
4686	3030495	20.78
4687	1004715	20.8
4688	1101494	20.82
4689	1209993	20.86
4690	1087473	20.96
4691	1094951	20.96
4692	1124871	20.96
4693	1139458	20.96
4694	1210343	20.96
4695	1213105	20.96
4696	1221619	20.96
4697	1230403	20.96
4698	1249948	20.96
4699	2260679	20.98
4700	1056913	21
4701	1286516	21
4702	4396068	21
4703	5411683	21
4704	1007196	21.05
4705	2249858	21.05
4706	3027516	21.06
4707	Xglk683	21.1
4708	3064529	21.11
4709	3025913	21.19
4710	wsnp_Ra_rep_c106523_90273922	21.29
4711	1094419	21.3
4712	1243077	21.32
4713	4991767	21.32
4714	980946	21.35
4715	wmc532	21.44
4716	M6_382802_PstIMluI_PA	21.44
4717	M6_1247542_PstIMseI_PA	21.44
4718	M6_663652_PstIMseI_PA	21.44
4719	Opata_1081622_PstIMspI_PA	21.44
4720	Opata_1397025_PstIMspI_PA	21.44
4721	Opata_2119480_PstIMspI_PA	21.44
4722	Opata_2721673_PstIMspI_PA	21.44
4723	Opata_3117769_PstIMspI_PA	21.44
4724	Opata_3492783_PstIMspI_PA	21.44
4725	Opata_3994576_PstIMspI_PA	21.44
4726	Opata_4201413_PstIMspI_PA	21.44
4727	Opata_464996_PstIMspI_PA	21.44
4728	Opata_1875_57_PstIMseI_SNP	21.44
4729	Opata_1687309_15_PstIMspI_SNP	21.44
4730	Opata_1687309_38_PstIMspI_SNP	21.44
4731	Opata_1845865_16_PstIMspI_SNP	21.44
4732	Opata_1845865_41_PstIMspI_SNP	21.44
4733	Opata_2994020_5_PstIMspI_SNP	21.44
4734	Opata_2994020_7_PstIMspI_SNP	21.44
4735	M6_67563_PstIMluI_PA	21.44
4736	M6_433492_PstIMseI_PA	21.44
4737	M6_629208_PstIMseI_PA	21.44
4738	M6_681426_PstIMseI_PA	21.44
4739	Opata_1143873_PstIMseI_PA	21.44
4740	Opata_2381837_PstIMseI_PA	21.44
4741	Opata_786888_PstIMseI_PA	21.44
4742	M6_2572436_PstIMspI_PA	21.44
4743	M6_481409_PstIMspI_PA	21.44
4744	M6_836724_PstIMspI_PA	21.44
4745	Opata_1227054_43_PstIMseI_SNP	21.44
4746	Opata_1227054_58_PstIMseI_SNP	21.44
4747	Opata_265004_48_PstIMseI_SNP	21.44
4748	Opata_265004_81_PstIMseI_SNP	21.44
4749	Opata_486468_79_PstIMseI_SNP	21.44
4750	Opata_56713_39_PstIMseI_SNP	21.44
4751	Opata_1661873_36_PstIMspI_SNP	21.44
4752	Opata_1661873_7_PstIMspI_SNP	21.44
4753	M6_1281696_PstIMseI_PA	21.44
4754	M6_2464329_PstIMseI_PA	21.44
4755	Opata_370705_72_PstIMseI_SNP	21.44
4756	M6_179204_PstIMseI_PA	21.44
4757	M6_1903419_PstIMseI_PA	21.44
4758	M6_3165096_PstIMseI_PA	21.44
4759	M6_365685_PstIMseI_PA	21.44
4760	M6_612746_PstIMseI_PA	21.44
4761	M6_809326_PstIMseI_PA	21.44
4762	M6_2757195_PstIMspI_PA	21.44
4763	M6_1943904_PstIMseI_PA	21.44
4764	M6_286259_PstIMseI_PA	21.44
4765	Opata_1314995_PstIMspI_PA	21.44
4766	M6_1177365_PstIMluI_PA	21.44
4767	M6_1188027_PstIMseI_PA	21.44
4768	M6_1204457_PstIMseI_PA	21.44
4769	M6_130881_PstIMseI_PA	21.44
4770	M6_1665756_PstIMseI_PA	21.44
4771	M6_187271_PstIMseI_PA	21.44
4772	M6_1914563_PstIMseI_PA	21.44
4773	M6_197269_PstIMseI_PA	21.44
4774	M6_2411248_PstIMseI_PA	21.44
4775	M6_296196_PstIMseI_PA	21.44
4776	M6_3372254_PstIMseI_PA	21.44
4777	M6_364389_PstIMseI_PA	21.44
4778	M6_4133710_PstIMseI_PA	21.44
4779	M6_543166_PstIMseI_PA	21.44
4780	M6_568339_PstIMseI_PA	21.44
4781	M6_69352_PstIMseI_PA	21.44
4782	M6_709947_PstIMseI_PA	21.44
4783	M6_931221_PstIMseI_PA	21.44
4784	M6_96457_PstIMseI_PA	21.44
4785	M6_971018_PstIMseI_PA	21.44
4786	Opata_2213303_PstIMseI_PA	21.44
4787	M6_1001375_PstIMspI_PA	21.44
4788	M6_1026822_PstIMspI_PA	21.44
4789	M6_1103343_PstIMspI_PA	21.44
4790	M6_1138170_PstIMspI_PA	21.44
4791	M6_160566_PstIMspI_PA	21.44
4792	M6_1887898_PstIMspI_PA	21.44
4793	M6_196367_PstIMspI_PA	21.44
4794	M6_2026687_PstIMspI_PA	21.44
4795	M6_2076678_PstIMspI_PA	21.44
4796	M6_2078166_PstIMspI_PA	21.44
4797	M6_2809549_PstIMspI_PA	21.44
4798	M6_298338_PstIMspI_PA	21.44
4799	M6_3009_PstIMspI_PA	21.44
4800	M6_3476993_PstIMspI_PA	21.44
4801	M6_686774_PstIMspI_PA	21.44
4802	Opata_1310738_PstIMspI_PA	21.44
4803	Opata_1647050_PstIMspI_PA	21.44
4804	Opata_2390823_PstIMspI_PA	21.44
4805	Opata_249191_PstIMspI_PA	21.44
4806	Opata_2629551_PstIMspI_PA	21.44
4807	Opata_2659288_PstIMspI_PA	21.44
4808	Opata_3142176_PstIMspI_PA	21.44
4809	Opata_3715459_PstIMspI_PA	21.44
4810	Opata_3853117_PstIMspI_PA	21.44
4811	Opata_4100832_PstIMspI_PA	21.44
4812	Opata_4197393_PstIMspI_PA	21.44
4813	Opata_1448648_17_PstIMspI_SNP	21.44
4814	M6_2985588_PstIMseI_PA	21.44
4815	M6_428293_PstIMseI_PA	21.44
4816	Opata_2587190_PstIMseI_PA	21.44
4817	M6_2075674_PstIMspI_PA	21.44
4818	M6_2449364_PstIMspI_PA	21.44
4819	M6_657326_PstIMspI_PA	21.44
4820	M6_829715_PstIMspI_PA	21.44
4821	M6_864067_PstIMspI_PA	21.44
4822	M6_312311_PstIMseI_PA	21.44
4823	M6_37415_PstIMseI_PA	21.44
4824	Opata_518290_PstIMseI_PA	21.44
4825	Opata_734821_PstIMseI_PA	21.44
4826	Opata_1085653_PstIMspI_PA	21.44
4827	Opata_693903_PstIMspI_PA	21.44
4828	M6_936991_PstIMspI_PA	21.44
4829	Opata_3163339_PstIMspI_PA	21.44
4830	Opata_628707_PstIMspI_PA	21.44
4831	M6_704546_PstIMspI_PA	21.44
4832	M6_1094357_PstIMspI_PA	21.44
4833	Opata_1333014_PstIMseI_PA	21.44
4834	Opata_1709438_PstIMspI_PA	21.44
4835	Opata_855122_PstIMseI_PA	21.44
4836	1269502	21.44
4837	1090142	21.46
4838	1724676	21.46
4839	2288387	21.52
4840	1106839	21.59
4841	1144554	21.59
4842	1149711	21.59
4843	3025189	21.59
4844	wsnp_CAP11_rep_c4157_1965583	21.6
4845	987757	21.62
4846	2262607	21.67
4847	1270584	21.74
4848	1271008	21.74
4849	2280534	21.74
4850	3024551	21.74
4851	3942561	21.74
4852	3946052	21.74
4853	1075160	21.77
4854	3947371	21.79
4855	1138253	21.85
4856	1220501	21.9
4857	wsnp_JD_c2722_3653988	21.94
4858	M6_2270461_PstIMluI_PA	21.94
4859	M6_1014888_PstIMseI_PA	21.94
4860	M6_1081923_PstIMseI_PA	21.94
4861	M6_1466542_PstIMseI_PA	21.94
4862	M6_3600161_PstIMseI_PA	21.94
4863	M6_508965_PstIMseI_PA	21.94
4864	M6_929971_PstIMseI_PA	21.94
4865	Opata_130624_PstIMseI_PA	21.94
4866	Opata_59117_PstIMseI_PA	21.94
4867	Opata_851628_PstIMseI_PA	21.94
4868	M6_1242376_PstIMspI_PA	21.94
4869	M6_1549296_PstIMspI_PA	21.94
4870	M6_15999_PstIMspI_PA	21.94
4871	M6_2702618_PstIMspI_PA	21.94
4872	M6_2846080_PstIMspI_PA	21.94
4873	M6_3047449_PstIMspI_PA	21.94
4874	Opata_1469869_PstIMspI_PA	21.94
4875	Opata_2337231_PstIMspI_PA	21.94
4876	Opata_2939695_PstIMspI_PA	21.94
4877	Opata_602404_PstIMspI_PA	21.94
4878	Opata_633539_PstIMspI_PA	21.94
4879	Opata_713238_PstIMspI_PA	21.94
4880	Opata_863111_PstIMspI_PA	21.94
4881	Opata_1068026_41_PstIMseI_SNP	21.94
4882	Opata_1068900_57_PstIMseI_SNP	21.94
4883	Opata_1068900_78_PstIMseI_SNP	21.94
4884	Opata_113821_24_PstIMseI_SNP	21.94
4885	Opata_1142007_37_PstIMseI_SNP	21.94
4886	Opata_1142007_76_PstIMseI_SNP	21.94
4887	Opata_1150350_12_PstIMseI_SNP	21.94
4888	Opata_1150350_62_PstIMseI_SNP	21.94
4889	Opata_1150350_78_PstIMseI_SNP	21.94
4890	Opata_1252774_32_PstIMseI_SNP	21.94
4891	Opata_1252774_46_PstIMseI_SNP	21.94
4892	Opata_1252774_83_PstIMseI_SNP	21.94
4893	Opata_1277120_24_PstIMseI_SNP	21.94
4894	Opata_1307850_23_PstIMseI_SNP	21.94
4895	Opata_144158_61_PstIMseI_SNP	21.94
4896	Opata_1791006_85_PstIMseI_SNP	21.94
4897	Opata_221005_80_PstIMseI_SNP	21.94
4898	Opata_250759_52_PstIMseI_SNP	21.94
4899	Opata_2655838_50_PstIMseI_SNP	21.94
4900	Opata_27589_24_PstIMseI_SNP	21.94
4901	Opata_27982_44_PstIMseI_SNP	21.94
4902	Opata_291311_11_PstIMseI_SNP	21.94
4903	Opata_29432_40_PstIMseI_SNP	21.94
4904	Opata_310203_69_PstIMseI_SNP	21.94
4905	Opata_331139_17_PstIMseI_SNP	21.94
4906	Opata_331139_83_PstIMseI_SNP	21.94
4907	Opata_363590_45_PstIMseI_SNP	21.94
4908	Opata_44870_17_PstIMseI_SNP	21.94
4909	Opata_44870_69_PstIMseI_SNP	21.94
4910	Opata_702096_22_PstIMseI_SNP	21.94
4911	Opata_70459_76_PstIMseI_SNP	21.94
4912	Opata_81629_6_PstIMseI_SNP	21.94
4913	Opata_969352_17_PstIMseI_SNP	21.94
4914	Opata_1516664_5_PstIMspI_SNP	21.94
4915	Opata_1519655_49_PstIMspI_SNP	21.94
4916	Opata_1519655_52_PstIMspI_SNP	21.94
4917	Opata_1580563_75_PstIMspI_SNP	21.94
4918	Opata_1719400_45_PstIMspI_SNP	21.94
4919	Opata_1739620_73_PstIMspI_SNP	21.94
4920	Opata_2012775_19_PstIMspI_SNP	21.94
4921	Opata_2209476_32_PstIMspI_SNP	21.94
4922	Opata_2672208_19_PstIMspI_SNP	21.94
4923	Opata_2672208_40_PstIMspI_SNP	21.94
4924	Opata_2672208_52_PstIMspI_SNP	21.94
4925	Opata_2687557_65_PstIMspI_SNP	21.94
4926	Opata_2927423_23_PstIMspI_SNP	21.94
4927	Opata_2927423_46_PstIMspI_SNP	21.94
4928	Opata_3158153_18_PstIMspI_SNP	21.94
4929	Opata_3296694_40_PstIMspI_SNP	21.94
4930	Opata_3617599_50_PstIMspI_SNP	21.94
4931	Opata_3617599_82_PstIMspI_SNP	21.94
4932	Opata_575875_54_PstIMspI_SNP	21.94
4933	Opata_762278_54_PstIMspI_SNP	21.94
4934	Opata_884815_17_PstIMspI_SNP	21.94
4935	M6_1262792_PstIMseI_PA	21.94
4936	M6_2697984_PstIMseI_PA	21.94
4937	M6_533834_PstIMseI_PA	21.94
4938	M6_1210567_PstIMspI_PA	21.94
4939	M6_563900_PstIMspI_PA	21.94
4940	M6_785395_PstIMspI_PA	21.94
4941	Opata_1848352_PstIMspI_PA	21.94
4942	Opata_2422729_PstIMspI_PA	21.94
4943	Opata_2613113_PstIMspI_PA	21.94
4944	Opata_3431533_PstIMspI_PA	21.94
4945	Opata_391910_PstIMspI_PA	21.94
4946	Opata_479009_PstIMspI_PA	21.94
4947	Opata_984726_PstIMspI_PA	21.94
4948	Opata_2335432_PstIMluI_PA	21.94
4949	Opata_2544715_PstIMluI_PA	21.94
4950	M6_38511_PstIMseI_PA	21.94
4951	M6_586235_PstIMseI_PA	21.94
4952	M6_65606_PstIMseI_PA	21.94
4953	Opata_4267959_PstIMseI_PA	21.94
4954	M6_1546692_PstIMspI_PA	21.94
4955	M6_2058352_PstIMspI_PA	21.94
4956	M6_2075259_PstIMspI_PA	21.94
4957	M6_2244040_PstIMspI_PA	21.94
4958	M6_453597_PstIMspI_PA	21.94
4959	M6_45719_PstIMspI_PA	21.94
4960	M6_957625_PstIMspI_PA	21.94
4961	Opata_144621_PstIMspI_PA	21.94
4962	Opata_1934202_PstIMspI_PA	21.94
4963	Opata_2471223_85_PstIMseI_SNP	21.94
4964	M6_162332_PstIMluI_PA	21.94
4965	M6_2594235_PstIMluI_PA	21.94
4966	M6_1456059_PstIMseI_PA	21.94
4967	M6_2223664_PstIMseI_PA	21.94
4968	Opata_1599298_PstIMluI_PA	21.94
4969	M6_19464_PstIMseI_PA	21.94
4970	M6_2297589_PstIMseI_PA	21.94
4971	M6_25321_PstIMseI_PA	21.94
4972	M6_325620_PstIMseI_PA	21.94
4973	M6_452257_PstIMseI_PA	21.94
4974	M6_453341_PstIMseI_PA	21.94
4975	Opata_105554_PstIMseI_PA	21.94
4976	Opata_1145273_PstIMseI_PA	21.94
4977	Opata_1257291_PstIMseI_PA	21.94
4978	Opata_147006_PstIMseI_PA	21.94
4979	Opata_2283001_PstIMseI_PA	21.94
4980	Opata_252261_PstIMseI_PA	21.94
4981	Opata_29919_PstIMseI_PA	21.94
4982	Opata_32177_PstIMseI_PA	21.94
4983	Opata_4409743_PstIMseI_PA	21.94
4984	Opata_529729_PstIMseI_PA	21.94
4985	M6_211543_PstIMspI_PA	21.94
4986	M6_2237310_PstIMspI_PA	21.94
4987	M6_2877475_PstIMspI_PA	21.94
4988	M6_3032104_PstIMspI_PA	21.94
4989	M6_479187_PstIMspI_PA	21.94
4990	M6_548811_PstIMspI_PA	21.94
4991	M6_608666_PstIMspI_PA	21.94
4992	Opata_135655_PstIMspI_PA	21.94
4993	Opata_253769_PstIMspI_PA	21.94
4994	Opata_3114654_PstIMspI_PA	21.94
4995	Opata_3755626_PstIMspI_PA	21.94
4996	Opata_4253677_PstIMspI_PA	21.94
4997	M6_3307007_PstIMseI_PA	21.94
4998	Opata_164506_PstIMseI_PA	21.94
4999	Opata_300113_PstIMseI_PA	21.94
5000	M6_1683921_PstIMspI_PA	21.94
5001	M6_1781102_PstIMspI_PA	21.94
5002	M6_3104232_PstIMspI_PA	21.94
5003	M6_914200_PstIMspI_PA	21.94
5004	M6_995385_PstIMspI_PA	21.94
5005	Opata_1929830_PstIMspI_PA	21.94
5006	Opata_2232029_PstIMspI_PA	21.94
5007	Opata_2259348_PstIMspI_PA	21.94
5008	M6_679458_PstIMseI_PA	21.94
5009	Opata_1909204_PstIMspI_PA	21.94
5010	Opata_2451030_PstIMspI_PA	21.94
5011	Opata_3888386_PstIMspI_PA	21.94
5012	Opata_912668_PstIMspI_PA	21.94
5013	Opata_2231985_PstIMspI_PA	21.94
5014	Opata_3619276_PstIMspI_PA	21.94
5015	M6_3237371_PstIMspI_PA	21.94
5016	M6_478376_PstIMspI_PA	21.94
5017	M6_856132_PstIMspI_PA	21.94
5018	Opata_1993534_PstIMspI_PA	21.94
5019	Opata_2093543_PstIMspI_PA	21.94
5020	Opata_1171470_PstIMseI_PA	21.94
5021	Opata_3743203_PstIMspI_PA	21.94
5022	Opata_2588276_PstIMspI_PA	21.94
5023	Opata_3238809_PstIMspI_PA	21.94
5024	Opata_626576_PstIMseI_PA	21.94
5025	Opata_2568092_PstIMspI_PA	21.94
5026	M6_2576869_PstIMseI_PA	21.94
5027	M6_2487866_PstIMspI_PA	21.94
5028	BobWhite_c29706_369	21.94
5029	Excalibur_rep_c80735_81	21.94
5030	TA001885-0568	21.94
5031	Tdurum_contig52302_649	21.94
5032	Tdurum_contig52302_92	21.94
5033	1119367	22.01
5034	1102688	22.09
5035	4439694	22.12
5036	1042309	22.14
5037	1205539	22.14
5038	2276393	22.14
5039	1203711	22.17
5040	Xbarc294	22.2
5041	Xbarc321.1	22.2
5042	1221218	22.2
5043	1136246	22.22
5044	1234364	22.22
5045	1240177	22.22
5046	1695345	22.22
5047	1862702	22.22
5048	3941713	22.22
5049	3945366	22.22
5050	3952682	22.22
5051	4004741	22.22
5052	4005468	22.22
5053	1697136	22.22
5054	979958	22.24
5055	1103828	22.24
5056	1145542	22.24
5057	1152031	22.24
5058	1152050	22.24
5059	1161112	22.24
5060	1165151	22.24
5061	1716359	22.24
5062	3949716	22.24
5063	3957244	22.24
5064	3959108	22.24
5065	4003834	22.24
5066	992799	22.27
5067	1002102	22.27
5068	1007236	22.27
5069	1056488	22.27
5070	1056945	22.27
5071	1068035	22.27
5072	1094562	22.27
5073	1094965	22.27
5074	1095277	22.27
5075	1103991	22.27
5076	1107453	22.27
5077	1112903	22.27
5078	1125374	22.27
5079	1176628	22.27
5080	1186489	22.27
5081	1201767	22.27
5082	1237988	22.27
5083	2256612	22.27
5084	4003977	22.27
5085	2283405	22.28
5086	1181443	22.3
5087	1198402	22.3
5088	3064829	22.3
5089	1092756	22.33
5090	2253336	22.33
5091	4404879	22.33
5092	5582212	22.33
5093	1128339	22.36
5094	wPt-0096	22.36
5095	wPt-0546	22.36
5096	wPt-1331	22.36
5097	wPt-4480	22.36
5098	wPt-8356	22.36
5099	wPt-8585	22.36
5100	wPt-8932	22.36
5101	wPt-9373	22.36
5102	1122723	22.4
5103	1142534	22.4
5104	1233559	22.42
5105	1093251	22.44
5106	1226966	22.44
5107	2254377	22.44
5108	4989578	22.44
5109	1107505	22.47
5110	5580625	22.47
5111	3946988	22.48
5112	Xbarc321	22.5
5113	1013842	22.5
5114	115324	22.51
5115	1122539	22.58
5116	1008884	22.61
5117	1408752	22.65
5118	1764091	22.65
5119	1024999	22.66
5120	wsnp_CAP11_c2352_1220675	22.71
5121	3027989	22.72
5122	1301037	22.75
5123	1865487	22.83
5124	1235086	22.83
5125	3022108	22.83
5126	1237548	22.95
5127	2276976	22.99
5128	979858	23.05
5129	1201921	23.05
5130	2324818	23.06
5131	1116745	23.09
5132	1405660	23.09
5133	Xwmc11	23.2
5134	1093785	23.22
5135	1245853	23.25
5136	1256565	23.25
5137	3222259	23.25
5138	3939676	23.25
5139	3952471	23.25
5140	3960598	23.25
5141	4008842	23.25
5142	4394002	23.25
5143	4404436	23.25
5144	4405533	23.25
5145	4408299	23.25
5146	4409183	23.25
5147	4410404	23.25
5148	4412174	23.25
5149	4539633	23.25
5150	wPt-2866	23.36
5151	981074	23.39
5152	1215358	23.39
5153	1296442	23.39
5154	Xbarc310	23.4
5155	1242833	23.42
5156	1270823	23.42
5157	1011371	23.61
5158	tPt-512978	23.66
5159	1118659	23.69
5160	3023460	23.78
5161	2366299	23.85
5162	3574705	23.85
5163	3939761	23.85
5164	3944096	23.85
5165	1066502	23.88
5166	1084598	24
5167	1863441	24.02
5168	1105990	24.04
5169	1121209	24.04
5170	2259443	24.04
5171	1121870	24.16
5172	1090559	24.21
5173	1366807	24.24
5174	1696721	24.24
5175	1182394	24.26
5176	2331647	24.32
5177	986684	24.45
5178	1130714	24.48
5179	4004051	24.49
5180	1213375	24.5
5181	wPt-7217	24.52
5182	1149859	24.53
5183	1118054	24.58
5184	1205423	24.58
5185	2292610	24.58
5186	1081763	24.6
5187	1004981	24.66
5188	1064430	24.66
5189	1074243	24.66
5190	1069670	24.7
5191	1204146	24.73
5192	wPt-3476	24.78
5193	Excalibur_c4548_2505	24.78
5194	Excalibur_c4548_2697	24.78
5195	IAAV1328	24.78
5196	1224778	24.84
5197	wsnp_Ex_c4548_8166555	24.84
5198	wsnp_Ra_c9738_16173810	24.84
5199	wsnp_Ra_c9738_16174002	24.84
5200	982358	24.89
5201	1125944	24.89
5202	985258	24.94
5203	1073024	24.99
5204	1185229	25.09
5205	1127624	25.11
5206	1184171	25.11
5207	2327047	25.13
5208	3020660	25.14
5209	1100451	25.16
5210	1126192	25.27
5211	1128213	25.27
5212	2321385	25.27
5213	1100596	25.3
5214	1095938	25.32
5215	wPt-743723	25.35
5216	1241575	25.37
5217	Xbarc12	25.4
5218	1103085	25.4
5219	1113422	25.42
5220	1120124	25.42
5221	1123951	25.42
5222	2263088	25.48
5223	2323007	25.48
5224	3023911	25.48
5225	1862599	25.53
5226	1126341	25.55
5227	2373439	25.6
5228	1092230	25.63
5229	1223073	25.63
5230	1121934	25.68
5231	1200854	25.68
5232	1240427	25.72
5233	wPt-2253	25.75
5234	3034114	25.77
5235	1100217	25.85
5236	M6_114339_PstIMluI_PA	25.86
5237	M6_1031588_PstIMseI_PA	25.86
5238	Opata_1288973_PstIMseI_PA	25.86
5239	Opata_333932_PstIMseI_PA	25.86
5240	Opata_119419_PstIMspI_PA	25.86
5241	Opata_1883041_PstIMspI_PA	25.86
5242	Opata_2236258_PstIMspI_PA	25.86
5243	Opata_4123227_PstIMspI_PA	25.86
5244	Opata_820676_PstIMspI_PA	25.86
5245	Opata_61458_54_PstIMluI_SNP	25.86
5246	Opata_337980_76_PstIMseI_SNP	25.86
5247	Opata_497908_20_PstIMseI_SNP	25.86
5248	Opata_675993_40_PstIMseI_SNP	25.86
5249	Opata_794367_70_PstIMseI_SNP	25.86
5250	Opata_554571_25_PstIMspI_SNP	25.86
5251	M6_2135421_PstIMluI_PA	25.86
5252	M6_2235992_PstIMluI_PA	25.86
5253	Opata_2685608_PstIMluI_PA	25.86
5254	M6_1024828_PstIMseI_PA	25.86
5255	M6_1260497_PstIMseI_PA	25.86
5256	M6_1546349_PstIMseI_PA	25.86
5257	M6_1942951_PstIMseI_PA	25.86
5258	M6_1996737_PstIMseI_PA	25.86
5259	M6_2095483_PstIMseI_PA	25.86
5260	M6_2949805_PstIMseI_PA	25.86
5261	M6_3037753_PstIMseI_PA	25.86
5262	M6_84472_PstIMseI_PA	25.86
5263	Opata_273451_PstIMseI_PA	25.86
5264	Opata_301604_PstIMseI_PA	25.86
5265	Opata_311874_PstIMseI_PA	25.86
5266	Opata_688766_PstIMseI_PA	25.86
5267	Opata_771989_PstIMseI_PA	25.86
5268	M6_1018898_PstIMspI_PA	25.86
5269	M6_1660160_PstIMspI_PA	25.86
5270	M6_2425915_PstIMspI_PA	25.86
5271	M6_2646310_PstIMspI_PA	25.86
5272	M6_2841592_PstIMspI_PA	25.86
5273	M6_391440_PstIMspI_PA	25.86
5274	Opata_809119_PstIMspI_PA	25.86
5275	Opata_120144_2_PstIMseI_SNP	25.86
5276	Opata_120144_6_PstIMseI_SNP	25.86
5277	Opata_707299_76_PstIMseI_SNP	25.86
5278	Opata_1731901_44_PstIMspI_SNP	25.86
5279	M6_2107960_PstIMluI_PA	25.86
5280	M6_212248_PstIMluI_PA	25.86
5281	M6_2392881_PstIMluI_PA	25.86
5282	M6_2611435_PstIMluI_PA	25.86
5283	M6_2621_PstIMluI_PA	25.86
5284	M6_44343_PstIMluI_PA	25.86
5285	M6_2667039_PstIMseI_PA	25.86
5286	M6_859472_PstIMseI_PA	25.86
5287	M6_2190420_PstIMspI_PA	25.86
5288	Opata_707299_82_PstIMseI_SNP	25.86
5289	Opata_1986263_17_PstIMspI_SNP	25.86
5290	M6_116697_PstIMluI_PA	25.86
5291	M6_1403025_PstIMluI_PA	25.86
5292	M6_1465074_PstIMluI_PA	25.86
5293	M6_16683_PstIMluI_PA	25.86
5294	M6_1745459_PstIMluI_PA	25.86
5295	M6_335450_PstIMluI_PA	25.86
5296	M6_484168_PstIMluI_PA	25.86
5297	M6_575510_PstIMluI_PA	25.86
5298	M6_890718_PstIMluI_PA	25.86
5299	M6_917054_PstIMluI_PA	25.86
5300	M6_968235_PstIMluI_PA	25.86
5301	M6_1054551_PstIMseI_PA	25.86
5302	M6_1054812_PstIMseI_PA	25.86
5303	M6_113930_PstIMseI_PA	25.86
5304	M6_1155058_PstIMseI_PA	25.86
5305	M6_1161231_PstIMseI_PA	25.86
5306	M6_120587_PstIMseI_PA	25.86
5307	M6_1262002_PstIMseI_PA	25.86
5308	M6_1476403_PstIMseI_PA	25.86
5309	M6_1597554_PstIMseI_PA	25.86
5310	M6_177500_PstIMseI_PA	25.86
5311	M6_1890881_PstIMseI_PA	25.86
5312	M6_202411_PstIMseI_PA	25.86
5313	M6_227039_PstIMseI_PA	25.86
5314	M6_231454_PstIMseI_PA	25.86
5315	M6_25753_PstIMseI_PA	25.86
5316	M6_273569_PstIMseI_PA	25.86
5317	M6_282463_PstIMseI_PA	25.86
5318	M6_292085_PstIMseI_PA	25.86
5319	M6_2978828_PstIMseI_PA	25.86
5320	M6_3274377_PstIMseI_PA	25.86
5321	M6_3376783_PstIMseI_PA	25.86
5322	M6_3746_PstIMseI_PA	25.86
5323	M6_4049068_PstIMseI_PA	25.86
5324	M6_420707_PstIMseI_PA	25.86
5325	M6_43060_PstIMseI_PA	25.86
5326	M6_464462_PstIMseI_PA	25.86
5327	M6_480490_PstIMseI_PA	25.86
5328	M6_492501_PstIMseI_PA	25.86
5329	M6_51760_PstIMseI_PA	25.86
5330	M6_539717_PstIMseI_PA	25.86
5331	M6_630183_PstIMseI_PA	25.86
5332	M6_684643_PstIMseI_PA	25.86
5333	M6_769162_PstIMseI_PA	25.86
5334	M6_78379_PstIMseI_PA	25.86
5335	M6_783897_PstIMseI_PA	25.86
5336	M6_799595_PstIMseI_PA	25.86
5337	M6_824082_PstIMseI_PA	25.86
5338	M6_870207_PstIMseI_PA	25.86
5339	M6_902397_PstIMseI_PA	25.86
5340	M6_98786_PstIMseI_PA	25.86
5341	Opata_116305_PstIMseI_PA	25.86
5342	Opata_1169134_PstIMseI_PA	25.86
5343	Opata_1288007_PstIMseI_PA	25.86
5344	Opata_2263503_PstIMseI_PA	25.86
5345	Opata_245789_PstIMseI_PA	25.86
5346	Opata_254291_PstIMseI_PA	25.86
5347	Opata_259501_PstIMseI_PA	25.86
5348	Opata_3670285_PstIMseI_PA	25.86
5349	Opata_458012_PstIMseI_PA	25.86
5350	Opata_552195_PstIMseI_PA	25.86
5351	Opata_588248_PstIMseI_PA	25.86
5352	Opata_674815_PstIMseI_PA	25.86
5353	Opata_827733_PstIMseI_PA	25.86
5354	Opata_838032_PstIMseI_PA	25.86
5355	Opata_99294_PstIMseI_PA	25.86
5356	M6_1085080_PstIMspI_PA	25.86
5357	M6_1154285_PstIMspI_PA	25.86
5358	M6_1287232_PstIMspI_PA	25.86
5359	M6_1331480_PstIMspI_PA	25.86
5360	M6_1470251_PstIMspI_PA	25.86
5361	M6_1499616_PstIMspI_PA	25.86
5362	M6_1811379_PstIMspI_PA	25.86
5363	M6_19519_PstIMspI_PA	25.86
5364	M6_2656685_PstIMspI_PA	25.86
5365	M6_3101382_PstIMspI_PA	25.86
5366	M6_3146572_PstIMspI_PA	25.86
5367	M6_3239575_PstIMspI_PA	25.86
5368	M6_3246131_PstIMspI_PA	25.86
5369	M6_330431_PstIMspI_PA	25.86
5370	M6_344712_PstIMspI_PA	25.86
5371	M6_3465679_PstIMspI_PA	25.86
5372	M6_3587373_PstIMspI_PA	25.86
5373	M6_380236_PstIMspI_PA	25.86
5374	M6_409963_PstIMspI_PA	25.86
5375	M6_417305_PstIMspI_PA	25.86
5376	M6_50489_PstIMspI_PA	25.86
5377	M6_664432_PstIMspI_PA	25.86
5378	M6_68405_PstIMspI_PA	25.86
5379	M6_691728_PstIMspI_PA	25.86
5380	M6_796701_PstIMspI_PA	25.86
5381	M6_971064_PstIMspI_PA	25.86
5382	Opata_1083298_PstIMspI_PA	25.86
5383	Opata_1415996_PstIMspI_PA	25.86
5384	Opata_1459637_PstIMspI_PA	25.86
5385	Opata_1541500_PstIMspI_PA	25.86
5386	Opata_1763916_PstIMspI_PA	25.86
5387	Opata_1793790_PstIMspI_PA	25.86
5388	Opata_2038086_PstIMspI_PA	25.86
5389	Opata_2065142_PstIMspI_PA	25.86
5390	Opata_2292446_PstIMspI_PA	25.86
5391	Opata_2399800_PstIMspI_PA	25.86
5392	Opata_376398_PstIMspI_PA	25.86
5393	Opata_3807955_PstIMspI_PA	25.86
5394	Opata_412096_PstIMspI_PA	25.86
5395	Opata_598897_PstIMspI_PA	25.86
5396	Opata_808690_PstIMspI_PA	25.86
5397	M6_1272940_PstIMseI_PA	25.86
5398	M6_1438787_PstIMseI_PA	25.86
5399	M6_2001315_PstIMseI_PA	25.86
5400	M6_2106169_PstIMseI_PA	25.86
5401	M6_4291164_PstIMseI_PA	25.86
5402	M6_862380_PstIMseI_PA	25.86
5403	Opata_360916_PstIMseI_PA	25.86
5404	Opata_809740_PstIMseI_PA	25.86
5405	Opata_954242_PstIMseI_PA	25.86
5406	M6_1026066_PstIMspI_PA	25.86
5407	M6_1375941_PstIMspI_PA	25.86
5408	M6_1535701_PstIMspI_PA	25.86
5409	M6_2238114_PstIMspI_PA	25.86
5410	M6_425197_PstIMspI_PA	25.86
5411	M6_468286_PstIMspI_PA	25.86
5412	M6_684589_PstIMspI_PA	25.86
5413	M6_798068_PstIMspI_PA	25.86
5414	M6_887891_PstIMspI_PA	25.86
5415	M6_967681_PstIMspI_PA	25.86
5416	Opata_2052639_PstIMspI_PA	25.86
5417	Opata_3033359_PstIMspI_PA	25.86
5418	Opata_687678_PstIMspI_PA	25.86
5419	Opata_45142_PstIMseI_PA	25.86
5420	Opata_660994_PstIMseI_PA	25.86
5421	Opata_663936_PstIMseI_PA	25.86
5422	M6_236049_PstIMspI_PA	25.86
5423	M6_3414467_PstIMspI_PA	25.86
5424	Opata_2584013_PstIMspI_PA	25.86
5425	Opata_2641290_PstIMspI_PA	25.86
5426	Opata_3698258_PstIMspI_PA	25.86
5427	M6_1206878_PstIMspI_PA	25.86
5428	M6_1694089_PstIMspI_PA	25.86
5429	M6_1365223_PstIMspI_PA	25.86
5430	M6_3181286_PstIMspI_PA	25.86
5431	Opata_1338986_PstIMspI_PA	25.86
5432	Opata_536498_PstIMspI_PA	25.86
5433	M6_2283912_PstIMspI_PA	25.86
5434	M6_606168_PstIMspI_PA	25.86
5435	Opata_2522101_PstIMspI_PA	25.86
5436	Opata_1798916_PstIMspI_PA	25.86
5437	Opata_833834_PstIMspI_PA	25.86
5438	M6_1020319_PstIMseI_PA	25.86
5439	Opata_709236_PstIMspI_PA	25.86
5440	Opata_3363807_PstIMspI_PA	25.86
5441	M6_1951095_PstIMspI_PA	25.86
5442	Opata_437697_PstIMspI_PA	25.86
5443	M6_448746_PstIMspI_PA	25.86
5444	Opata_3085053_PstIMspI_PA	25.86
5445	1128825	25.88
5446	1221097	25.88
5447	1103783	25.91
5448	3024269	26.01
5449	1068332	26.11
5450	1160359	26.11
5451	3385390	26.11
5452	4261525	26.11
5453	1046696	26.17
5454	1093306	26.17
5455	1121627	26.17
5456	995117	26.22
5457	1050091	26.23
5458	1109453	26.23
5459	2268307	26.23
5460	1076954	26.24
5461	1117899	26.24
5462	1053281	26.25
5463	1245760	26.25
5464	1258931	26.25
5465	3944164	26.25
5466	1161864	26.27
5467	2260241	26.32
5468	1051203	26.34
5469	993267	26.37
5470	1075025	26.37
5471	1090630	26.37
5472	1097278	26.37
5473	1129325	26.37
5474	3029273	26.37
5475	Xabc172a	26.4
5476	Xbcd15.1	26.4
5477	979995	26.42
5478	tPt-513228	26.43
5479	997257	26.47
5480	1096225	26.47
5481	1100373	26.47
5482	1125606	26.5
5483	5373665	26.5
5484	1103976	26.57
5485	1108529	26.63
5486	2275808	26.63
5487	1018784	26.63
5488	5968263	26.63
5489	979658	26.71
5490	1694866	26.84
5491	1401501	26.93
5492	1152431	26.93
5493	1723628	26.95
5494	Tdurum_contig75764_146	26.95
5495	1000568	27.07
5496	1143041	27.07
5497	wsnp_Ex_c8409_14170476	27.16
5498	M6_182026_PstIMseI_PA	27.16
5499	M6_1976372_PstIMseI_PA	27.16
5500	M6_3280105_PstIMseI_PA	27.16
5501	M6_641958_PstIMseI_PA	27.16
5502	M6_656729_PstIMseI_PA	27.16
5503	Opata_794108_PstIMseI_PA	27.16
5504	M6_1013345_PstIMspI_PA	27.16
5505	M6_1817750_PstIMspI_PA	27.16
5506	M6_1878944_PstIMspI_PA	27.16
5507	M6_2217369_PstIMspI_PA	27.16
5508	M6_2341095_PstIMspI_PA	27.16
5509	M6_2825448_PstIMspI_PA	27.16
5510	M6_335286_PstIMspI_PA	27.16
5511	Opata_2423777_PstIMspI_PA	27.16
5512	Opata_3798247_PstIMspI_PA	27.16
5513	Opata_3828733_PstIMspI_PA	27.16
5514	Opata_825286_PstIMspI_PA	27.16
5515	Opata_80484_1_PstIMluI_SNP	27.16
5516	Opata_102872_46_PstIMseI_SNP	27.16
5517	Opata_1103529_44_PstIMseI_SNP	27.16
5518	Opata_120536_44_PstIMseI_SNP	27.16
5519	Opata_1859835_49_PstIMseI_SNP	27.16
5520	Opata_21113_77_PstIMseI_SNP	27.16
5521	Opata_252204_46_PstIMseI_SNP	27.16
5522	Opata_30239_69_PstIMseI_SNP	27.16
5523	Opata_1814709_10_PstIMspI_SNP	27.16
5524	Opata_1814709_17_PstIMspI_SNP	27.16
5525	Opata_2329338_35_PstIMspI_SNP	27.16
5526	Opata_2611531_18_PstIMspI_SNP	27.16
5527	Opata_2611531_38_PstIMspI_SNP	27.16
5528	Opata_275428_12_PstIMspI_SNP	27.16
5529	Opata_3213806_21_PstIMspI_SNP	27.16
5530	Opata_3492051_23_PstIMspI_SNP	27.16
5531	Opata_359132_47_PstIMspI_SNP	27.16
5532	Opata_359132_73_PstIMspI_SNP	27.16
5533	Opata_3992378_76_PstIMspI_SNP	27.16
5534	Opata_4219418_70_PstIMspI_SNP	27.16
5535	Opata_475184_66_PstIMspI_SNP	27.16
5536	Opata_847616_39_PstIMspI_SNP	27.16
5537	Opata_883539_48_PstIMspI_SNP	27.16
5538	M6_2691238_PstIMspI_PA	27.16
5539	M6_2835552_PstIMspI_PA	27.16
5540	M6_835893_PstIMspI_PA	27.16
5541	Opata_3067802_PstIMspI_PA	27.16
5542	Opata_131133_12_PstIMspI_SNP	27.16
5543	Opata_297484_PstIMluI_PA	27.16
5544	Opata_10579_PstIMseI_PA	27.16
5545	Opata_114329_PstIMseI_PA	27.16
5546	Opata_135329_PstIMseI_PA	27.16
5547	Opata_198644_PstIMseI_PA	27.16
5548	Opata_319416_PstIMseI_PA	27.16
5549	Opata_3652758_PstIMseI_PA	27.16
5550	Opata_376501_PstIMseI_PA	27.16
5551	Opata_43031_PstIMseI_PA	27.16
5552	Opata_690083_PstIMseI_PA	27.16
5553	Opata_786609_PstIMseI_PA	27.16
5554	Opata_916127_PstIMseI_PA	27.16
5555	Opata_920579_PstIMseI_PA	27.16
5556	Opata_99439_PstIMseI_PA	27.16
5557	M6_2601906_PstIMspI_PA	27.16
5558	Opata_100876_PstIMspI_PA	27.16
5559	Opata_1613539_PstIMspI_PA	27.16
5560	Opata_1789406_PstIMspI_PA	27.16
5561	Opata_2114940_PstIMspI_PA	27.16
5562	Opata_274193_PstIMspI_PA	27.16
5563	Opata_2788255_PstIMspI_PA	27.16
5564	Opata_2974995_PstIMspI_PA	27.16
5565	Opata_3602565_PstIMspI_PA	27.16
5566	Opata_3812439_PstIMspI_PA	27.16
5567	Opata_418186_PstIMspI_PA	27.16
5568	Opata_2847880_49_PstIMspI_SNP	27.16
5569	Opata_1678998_PstIMluI_PA	27.16
5570	M6_1261853_PstIMseI_PA	27.16
5571	M6_1660057_PstIMseI_PA	27.16
5572	M6_48645_PstIMseI_PA	27.16
5573	Opata_1740556_PstIMseI_PA	27.16
5574	Opata_437970_PstIMseI_PA	27.16
5575	M6_1200638_PstIMspI_PA	27.16
5576	M6_1558195_PstIMspI_PA	27.16
5577	M6_2606587_PstIMspI_PA	27.16
5578	M6_2686602_PstIMspI_PA	27.16
5579	M6_2774603_PstIMspI_PA	27.16
5580	M6_818121_PstIMspI_PA	27.16
5581	M6_917264_PstIMspI_PA	27.16
5582	M6_937171_PstIMspI_PA	27.16
5583	M6_960105_PstIMspI_PA	27.16
5584	Opata_1027569_PstIMspI_PA	27.16
5585	Opata_1169863_PstIMspI_PA	27.16
5586	Opata_1840631_PstIMspI_PA	27.16
5587	Opata_839059_PstIMspI_PA	27.16
5588	M6_2011316_PstIMseI_PA	27.16
5589	M6_1542878_PstIMspI_PA	27.16
5590	Opata_1065152_PstIMspI_PA	27.16
5591	Opata_173741_PstIMspI_PA	27.16
5592	Opata_2963823_PstIMspI_PA	27.16
5593	Opata_379588_PstIMspI_PA	27.16
5594	Opata_241156_PstIMseI_PA	27.16
5595	M6_2845149_PstIMseI_PA	27.16
5596	M6_580843_PstIMspI_PA	27.16
5597	M6_586040_PstIMspI_PA	27.16
5598	Opata_2403678_PstIMspI_PA	27.16
5599	Opata_3514583_PstIMspI_PA	27.16
5600	M6_1995575_PstIMspI_PA	27.16
5601	M6_285908_PstIMspI_PA	27.16
5602	Opata_919720_PstIMseI_PA	27.16
5603	Opata_2114110_PstIMspI_PA	27.16
5604	Opata_434807_PstIMseI_PA	27.16
5605	Opata_2948398_PstIMspI_PA	27.16
5606	Opata_652339_PstIMspI_PA	27.16
5607	Opata_807098_PstIMspI_PA	27.16
5608	Opata_412397_PstIMspI_PA	27.16
5609	M6_605025_PstIMspI_PA	27.16
5610	M6_703100_PstIMspI_PA	27.16
5611	M6_1631064_PstIMseI_PA	27.16
5612	Opata_1886180_PstIMspI_PA	27.16
5613	M6_392261_PstIMseI_PA	27.16
5614	M6_1059339_PstIMspI_PA	27.16
5615	Opata_1325285_PstIMspI_PA	27.16
5616	Opata_65436_PstIMspI_PA	27.16
5617	BobWhite_c48246_303	27.16
5618	BS00022746_51	27.16
5619	BobWhite_c9249_564	27.16
5620	1021735	27.25
5621	1011336	27.25
5622	wPt-729938	27.34
5623	wPt-730115	27.34
5624	wPt-733405	27.34
5625	wPt-740590	27.34
5626	wPt-741102	27.34
5627	wPt-741190	27.34
5628	wPt-741484	27.34
5629	1114528	27.36
5630	Excalibur_c20448_318	27.37
5631	BS00090225_51	27.37
5632	CAP8_c665_409	27.37
5633	Excalibur_rep_c112985_146	27.37
5634	RFL_Contig1896_1236	27.37
5635	Tdurum_contig75764_1038	27.37
5636	1125806	27.44
5637	1099579	27.47
5638	1124693	27.48
5639	3024396	27.49
5640	1272092	27.5
5641	1088589	27.52
5642	1107731	27.55
5643	1064152	27.57
5644	2265090	27.67
5645	3064713	27.84
5646	1118586	27.9
5647	1169735	27.9
5648	1213614	27.9
5649	1253849	27.9
5650	3938548	27.9
5651	4411809	27.9
5652	QPhs.ocs-3A.1	28
5653	2278222	28.05
5654	115719	28.13
5655	1085274	28.13
5656	1096108	28.13
5657	1103174	28.13
5658	1112722	28.13
5659	1113022	28.13
5660	1113461	28.13
5661	1115759	28.13
5662	1125781	28.13
5663	1224789	28.13
5664	1261147	28.13
5665	2257915	28.13
5666	2276764	28.13
5667	2364554	28.13
5668	4538951	28.13
5669	4909993	28.13
5670	3064815	28.15
5671	1312221	28.28
5672	2322736	28.36
5673	wPt-4432	28.36
5674	wPt-9634	28.36
5675	1032136	28.36
5676	1285816	28.36
5677	2289546	28.36
5678	3945839	28.36
5679	5325830	28.36
5680	1218110	28.36
5681	1025647	28.36
5682	1162161	28.36
5683	2276750	28.36
5684	4396502	28.36
5685	1130183	28.36
5686	wPt-741844	28.36
5687	1009097	28.36
5688	1093106	28.36
5689	1147184	28.36
5690	985140	28.36
5691	3957086	28.36
5692	1004053	28.36
5693	4393916	28.36
5694	987428	28.36
5695	2261515	28.36
5696	5581552	28.36
5697	wPt-745076	28.36
5698	wPt-0714	28.36
5699	1150409	28.36
5700	2292975	28.36
5701	1104467	28.36
5702	1009844	28.36
5703	tPt-513016	28.36
5704	1117308	28.36
5705	988109	28.36
5706	2317381	28.36
5707	2275800	28.36
5708	980051	28.36
5709	1073432	28.36
5710	1083852	28.36
5711	1089472	28.36
5712	1091602	28.36
5713	1104503	28.36
5714	1127142	28.36
5715	1144596	28.36
5716	1161293	28.36
5717	1241487	28.36
5718	1376630	28.36
5719	1669474	28.36
5720	3024482	28.36
5721	3384862	28.36
5722	4988975	28.36
5723	5331885	28.36
5724	3958646	28.36
5725	3947389	28.36
5726	3950824	28.36
5727	4003955	28.36
5728	wPt-6854	28.36
5729	1016892	28.36
5730	1083417	28.36
5731	1117907	28.36
5732	1201352	28.36
5733	1239435	28.36
5734	3064582	28.36
5735	3571886	28.36
5736	5325829	28.36
5737	5571135	28.36
5738	7347684	28.36
5739	1127278	28.36
5740	1233885	28.36
5741	1130092	28.36
5742	3957768	28.36
5743	4537123	28.36
5744	4989110	28.36
5745	4990221	28.36
5746	5412055	28.36
5747	wPt-0797	28.36
5748	M6_2237167_PstIMluI_PA	28.36
5749	M6_444439_PstIMluI_PA	28.36
5750	Opata_2798041_PstIMluI_PA	28.36
5751	M6_1453524_PstIMseI_PA	28.36
5752	M6_2182552_PstIMseI_PA	28.36
5753	M6_2713036_PstIMseI_PA	28.36
5754	Opata_105945_PstIMseI_PA	28.36
5755	Opata_1128615_PstIMseI_PA	28.36
5756	Opata_1339847_PstIMseI_PA	28.36
5757	Opata_2145250_PstIMseI_PA	28.36
5758	Opata_2256105_PstIMseI_PA	28.36
5759	Opata_2650146_PstIMseI_PA	28.36
5760	Opata_4114795_PstIMseI_PA	28.36
5761	Opata_515388_PstIMseI_PA	28.36
5762	Opata_758167_PstIMseI_PA	28.36
5763	Opata_893543_PstIMseI_PA	28.36
5764	M6_472594_PstIMspI_PA	28.36
5765	Opata_1072849_PstIMspI_PA	28.36
5766	Opata_1097614_PstIMspI_PA	28.36
5767	Opata_1199911_PstIMspI_PA	28.36
5768	Opata_1298810_PstIMspI_PA	28.36
5769	Opata_1334151_PstIMspI_PA	28.36
5770	Opata_1334811_PstIMspI_PA	28.36
5771	Opata_1343715_PstIMspI_PA	28.36
5772	Opata_1592279_PstIMspI_PA	28.36
5773	Opata_1643510_PstIMspI_PA	28.36
5774	Opata_177139_PstIMspI_PA	28.36
5775	Opata_181507_PstIMspI_PA	28.36
5776	Opata_1861415_PstIMspI_PA	28.36
5777	Opata_1960371_PstIMspI_PA	28.36
5778	Opata_1964074_PstIMspI_PA	28.36
5779	Opata_2052879_PstIMspI_PA	28.36
5780	Opata_2090435_PstIMspI_PA	28.36
5781	Opata_2136555_PstIMspI_PA	28.36
5782	Opata_2189305_PstIMspI_PA	28.36
5783	Opata_2374400_PstIMspI_PA	28.36
5784	Opata_2476512_PstIMspI_PA	28.36
5785	Opata_2493319_PstIMspI_PA	28.36
5786	Opata_2496702_PstIMspI_PA	28.36
5787	Opata_2621098_PstIMspI_PA	28.36
5788	Opata_2691889_PstIMspI_PA	28.36
5789	Opata_2955055_PstIMspI_PA	28.36
5790	Opata_3033060_PstIMspI_PA	28.36
5791	Opata_3071896_PstIMspI_PA	28.36
5792	Opata_3157708_PstIMspI_PA	28.36
5793	Opata_3216364_PstIMspI_PA	28.36
5794	Opata_323669_PstIMspI_PA	28.36
5795	Opata_3241449_PstIMspI_PA	28.36
5796	Opata_3308476_PstIMspI_PA	28.36
5797	Opata_3350332_PstIMspI_PA	28.36
5798	Opata_349370_PstIMspI_PA	28.36
5799	Opata_3789545_PstIMspI_PA	28.36
5800	Opata_3918400_PstIMspI_PA	28.36
5801	Opata_4149780_PstIMspI_PA	28.36
5802	Opata_431581_PstIMspI_PA	28.36
5803	Opata_489405_PstIMspI_PA	28.36
5804	Opata_528208_PstIMspI_PA	28.36
5805	Opata_530819_PstIMspI_PA	28.36
5806	Opata_573953_PstIMspI_PA	28.36
5807	Opata_814378_PstIMspI_PA	28.36
5808	Opata_881279_PstIMspI_PA	28.36
5809	Opata_992608_PstIMspI_PA	28.36
5810	Opata_1056694_52_PstIMseI_SNP	28.36
5811	Opata_16131_67_PstIMseI_SNP	28.36
5812	Opata_16131_69_PstIMseI_SNP	28.36
5813	Opata_2169760_83_PstIMseI_SNP	28.36
5814	Opata_2700288_9_PstIMseI_SNP	28.36
5815	Opata_55276_15_PstIMseI_SNP	28.36
5816	Opata_633554_59_PstIMseI_SNP	28.36
5817	Opata_633554_82_PstIMseI_SNP	28.36
5818	Opata_8020_43_PstIMseI_SNP	28.36
5819	Opata_869742_43_PstIMseI_SNP	28.36
5820	Opata_2238400_49_PstIMspI_SNP	28.36
5821	Opata_237940_77_PstIMspI_SNP	28.36
5822	Opata_2706051_30_PstIMspI_SNP	28.36
5823	Opata_2706051_47_PstIMspI_SNP	28.36
5824	Opata_3498960_40_PstIMspI_SNP	28.36
5825	Opata_3955119_61_PstIMspI_SNP	28.36
5826	Opata_977620_13_PstIMspI_SNP	28.36
5827	Opata_1478976_PstIMluI_PA	28.36
5828	Opata_1439042_PstIMseI_PA	28.36
5829	Opata_320591_PstIMseI_PA	28.36
5830	Opata_362502_PstIMseI_PA	28.36
5831	Opata_611162_PstIMseI_PA	28.36
5832	Opata_683628_PstIMseI_PA	28.36
5833	Opata_824419_PstIMseI_PA	28.36
5834	M6_1639124_PstIMspI_PA	28.36
5835	Opata_1105273_PstIMspI_PA	28.36
5836	Opata_1108167_PstIMspI_PA	28.36
5837	Opata_12329_PstIMspI_PA	28.36
5838	Opata_1321171_PstIMspI_PA	28.36
5839	Opata_1347907_PstIMspI_PA	28.36
5840	Opata_15822_PstIMspI_PA	28.36
5841	Opata_1612595_PstIMspI_PA	28.36
5842	Opata_1616144_PstIMspI_PA	28.36
5843	Opata_1618807_PstIMspI_PA	28.36
5844	Opata_180435_PstIMspI_PA	28.36
5845	Opata_1810097_PstIMspI_PA	28.36
5846	Opata_1947844_PstIMspI_PA	28.36
5847	Opata_2066383_PstIMspI_PA	28.36
5848	Opata_2216983_PstIMspI_PA	28.36
5849	Opata_2293363_PstIMspI_PA	28.36
5850	Opata_2428575_PstIMspI_PA	28.36
5851	Opata_244682_PstIMspI_PA	28.36
5852	Opata_2466269_PstIMspI_PA	28.36
5853	Opata_2495566_PstIMspI_PA	28.36
5854	Opata_2511350_PstIMspI_PA	28.36
5855	Opata_2687518_PstIMspI_PA	28.36
5856	Opata_304006_PstIMspI_PA	28.36
5857	Opata_3061936_PstIMspI_PA	28.36
5858	Opata_3587601_PstIMspI_PA	28.36
5859	Opata_3873933_PstIMspI_PA	28.36
5860	Opata_4153918_PstIMspI_PA	28.36
5861	Opata_4231137_PstIMspI_PA	28.36
5862	Opata_438759_PstIMspI_PA	28.36
5863	Opata_483227_PstIMspI_PA	28.36
5864	Opata_496302_PstIMspI_PA	28.36
5865	Opata_769567_PstIMspI_PA	28.36
5866	Opata_774789_PstIMspI_PA	28.36
5867	Opata_862162_PstIMspI_PA	28.36
5868	Opata_936588_PstIMspI_PA	28.36
5869	Opata_3783121_74_PstIMseI_SNP	28.36
5870	Opata_3783121_77_PstIMseI_SNP	28.36
5871	Opata_824188_75_PstIMseI_SNP	28.36
5872	Opata_2783409_13_PstIMspI_SNP	28.36
5873	Opata_2783409_66_PstIMspI_SNP	28.36
5874	M6_137602_PstIMseI_PA	28.36
5875	Opata_164963_PstIMseI_PA	28.36
5876	Opata_1354726_PstIMspI_PA	28.36
5877	Opata_1453632_PstIMspI_PA	28.36
5878	Opata_1589894_PstIMspI_PA	28.36
5879	Opata_2501127_PstIMspI_PA	28.36
5880	Opata_2882911_PstIMspI_PA	28.36
5881	Opata_3056845_PstIMspI_PA	28.36
5882	Opata_3435057_PstIMspI_PA	28.36
5883	Opata_4146553_PstIMspI_PA	28.36
5884	Opata_885021_PstIMspI_PA	28.36
5885	Opata_4446960_60_PstIMseI_SNP	28.36
5886	Opata_1215379_PstIMseI_PA	28.36
5887	Opata_1321678_PstIMseI_PA	28.36
5888	Opata_3050164_PstIMseI_PA	28.36
5889	Opata_1345947_PstIMspI_PA	28.36
5890	Opata_1520920_PstIMspI_PA	28.36
5891	Opata_294060_PstIMspI_PA	28.36
5892	Opata_4183671_PstIMspI_PA	28.36
5893	Opata_592614_PstIMspI_PA	28.36
5894	Opata_721512_PstIMspI_PA	28.36
5895	M6_2294808_PstIMseI_PA	28.36
5896	M6_350364_PstIMspI_PA	28.36
5897	Opata_2575714_PstIMspI_PA	28.36
5898	Opata_3370757_PstIMspI_PA	28.36
5899	Opata_1237488_PstIMseI_PA	28.36
5900	M6_545005_PstIMspI_PA	28.36
5901	Opata_2295838_PstIMspI_PA	28.36
5902	Opata_1003569_PstIMspI_PA	28.36
5903	Opata_3040887_PstIMspI_PA	28.36
5904	Opata_2197850_PstIMspI_PA	28.36
5905	Opata_1420801_PstIMseI_PA	28.36
5906	Opata_858723_PstIMseI_PA	28.36
5907	Opata_2305248_PstIMspI_PA	28.36
5908	Opata_2688796_PstIMspI_PA	28.36
5909	Opata_2729595_PstIMspI_PA	28.36
5910	Opata_444741_PstIMspI_PA	28.36
5911	Opata_455290_PstIMspI_PA	28.36
5912	Opata_1046593_PstIMseI_PA	28.36
5913	Opata_1952471_PstIMseI_PA	28.36
5914	Opata_1796444_PstIMspI_PA	28.36
5915	Opata_602414_PstIMspI_PA	28.36
5916	Opata_920607_PstIMspI_PA	28.36
5917	M6_697563_PstIMspI_PA	28.36
5918	M6_2714390_PstIMseI_PA	28.36
5919	Opata_971525_PstIMseI_PA	28.36
5920	Opata_2204705_PstIMspI_PA	28.36
5921	Opata_4213002_PstIMspI_PA	28.36
5922	Opata_927357_PstIMspI_PA	28.36
5923	Opata_869516_PstIMspI_PA	28.36
5924	3951224	28.4
5925	3955032	28.4
5926	3957170	28.4
5927	3958799	28.4
5928	1134511	28.46
5929	1238112	28.5
5930	1006017	28.63
5931	wPt-740787	28.65
5932	1189094	28.66
5933	1295125	28.66
5934	1373665	28.66
5935	1079867	28.66
5936	983897	28.66
5937	wPt-1652	28.66
5938	wPt-1923	28.66
5939	wPt-3348	28.66
5940	Opata_1318629_PstIMseI_PA	28.66
5941	Opata_14743_PstIMseI_PA	28.66
5942	Opata_3204081_PstIMseI_PA	28.66
5943	Opata_469515_PstIMseI_PA	28.66
5944	Opata_547369_PstIMseI_PA	28.66
5945	Opata_565787_PstIMseI_PA	28.66
5946	Opata_9081_PstIMseI_PA	28.66
5947	Opata_1134328_PstIMspI_PA	28.66
5948	Opata_138557_PstIMspI_PA	28.66
5949	Opata_1418102_PstIMspI_PA	28.66
5950	Opata_1418385_PstIMspI_PA	28.66
5951	Opata_1441192_PstIMspI_PA	28.66
5952	Opata_1524274_PstIMspI_PA	28.66
5953	Opata_1658972_PstIMspI_PA	28.66
5954	Opata_1676225_PstIMspI_PA	28.66
5955	Opata_1703248_PstIMspI_PA	28.66
5956	Opata_1716606_PstIMspI_PA	28.66
5957	Opata_1787229_PstIMspI_PA	28.66
5958	Opata_1992513_PstIMspI_PA	28.66
5959	Opata_2021191_PstIMspI_PA	28.66
5960	Opata_2206504_PstIMspI_PA	28.66
5961	Opata_254895_PstIMspI_PA	28.66
5962	Opata_2557822_PstIMspI_PA	28.66
5963	Opata_2588421_PstIMspI_PA	28.66
5964	Opata_2619111_PstIMspI_PA	28.66
5965	Opata_2695098_PstIMspI_PA	28.66
5966	Opata_2886015_PstIMspI_PA	28.66
5967	Opata_2904095_PstIMspI_PA	28.66
5968	Opata_296207_PstIMspI_PA	28.66
5969	Opata_3038512_PstIMspI_PA	28.66
5970	Opata_3110888_PstIMspI_PA	28.66
5971	Opata_3222150_PstIMspI_PA	28.66
5972	Opata_3279259_PstIMspI_PA	28.66
5973	Opata_361577_PstIMspI_PA	28.66
5974	Opata_371147_PstIMspI_PA	28.66
5975	Opata_374547_PstIMspI_PA	28.66
5976	Opata_4101361_PstIMspI_PA	28.66
5977	Opata_4150229_PstIMspI_PA	28.66
5978	Opata_4177421_PstIMspI_PA	28.66
5979	Opata_4256023_PstIMspI_PA	28.66
5980	Opata_488724_PstIMspI_PA	28.66
5981	Opata_530503_PstIMspI_PA	28.66
5982	Opata_557346_PstIMspI_PA	28.66
5983	Opata_723280_PstIMspI_PA	28.66
5984	Opata_770773_PstIMspI_PA	28.66
5985	Opata_1127060_47_PstIMseI_SNP	28.66
5986	Opata_13919_7_PstIMseI_SNP	28.66
5987	Opata_178432_14_PstIMseI_SNP	28.66
5988	Opata_178432_23_PstIMseI_SNP	28.66
5989	Opata_212522_15_PstIMseI_SNP	28.66
5990	Opata_212522_71_PstIMseI_SNP	28.66
5991	Opata_236441_56_PstIMseI_SNP	28.66
5992	Opata_308478_69_PstIMseI_SNP	28.66
5993	Opata_308478_71_PstIMseI_SNP	28.66
5994	Opata_409668_31_PstIMseI_SNP	28.66
5995	Opata_422953_64_PstIMseI_SNP	28.66
5996	Opata_422953_79_PstIMseI_SNP	28.66
5997	Opata_776705_59_PstIMseI_SNP	28.66
5998	Opata_782089_21_PstIMseI_SNP	28.66
5999	Opata_784888_45_PstIMseI_SNP	28.66
6000	Opata_791251_36_PstIMseI_SNP	28.66
6001	Opata_791251_48_PstIMseI_SNP	28.66
6002	Opata_577063_39_PstIMspI_SNP	28.66
6003	Opata_770599_51_PstIMspI_SNP	28.66
6004	M6_2592031_PstIMluI_PA	28.66
6005	M6_898666_PstIMluI_PA	28.66
6006	Opata_514406_PstIMluI_PA	28.66
6007	Opata_1257620_PstIMseI_PA	28.66
6008	Opata_768193_PstIMseI_PA	28.66
6009	Opata_306292_PstIMspI_PA	28.66
6010	Opata_1933359_PstIMseI_PA	28.66
6011	Opata_626634_PstIMseI_PA	28.66
6012	Opata_150967_PstIMspI_PA	28.66
6013	Opata_661447_PstIMspI_PA	28.66
6014	M6_427633_PstIMseI_PA	28.66
6015	Opata_389916_PstIMseI_PA	28.66
6016	M6_33084_PstIMseI_PA	28.66
6017	Opata_36787_PstIMseI_PA	28.66
6018	Opata_483504_PstIMseI_PA	28.66
6019	Opata_782746_PstIMseI_PA	28.66
6020	Opata_1766586_PstIMspI_PA	28.66
6021	Opata_1963820_PstIMspI_PA	28.66
6022	Opata_2085789_PstIMspI_PA	28.66
6023	Opata_230294_PstIMspI_PA	28.66
6024	Opata_3224251_PstIMspI_PA	28.66
6025	M6_812954_PstIMseI_PA	28.66
6026	M6_802918_PstIMseI_PA	28.66
6027	Opata_705009_PstIMspI_PA	28.66
6028	Opata_1511204_PstIMspI_PA	28.66
6029	Opata_1664010_PstIMspI_PA	28.66
6030	Opata_2109178_PstIMspI_PA	28.66
6031	Opata_422529_PstIMspI_PA	28.66
6032	Opata_548458_PstIMspI_PA	28.66
6033	Opata_346239_PstIMspI_PA	28.66
6034	Opata_79308_PstIMseI_PA	28.66
6035	Opata_3342572_PstIMseI_PA	28.66
6036	Opata_903798_PstIMseI_PA	28.66
6037	Opata_435587_PstIMseI_PA	28.66
6038	Opata_1313739_PstIMspI_PA	28.66
6039	Opata_519506_PstIMseI_PA	28.66
6040	Opata_4120935_PstIMspI_PA	28.66
6041	M6_3293274_PstIMseI_PA	28.66
6042	Opata_407789_PstIMseI_PA	28.66
6043	Opata_3693581_PstIMspI_PA	28.66
6044	Xwmc532	28.9
6045	Xfbb293	29.4
6046	wsnp_Ex_c55051_57706127	29.76
6047	wsnp_Ex_c8240_13914674	29.76
6048	Excalibur_c98205_83	29.76
6049	BobWhite_s67516_159	29.76
6050	BS00049032_51	29.76
6051	BS00057444_51	29.76
6052	BS00057445_51	29.76
6053	wsnp_Ex_rep_c102110_87348288	30.06
6054	Xtam47	30.3
6055	RAC875_c17393_553	30.85
6056	D_GA8KES401C52NT_161	31.02
6057	Excalibur_c24990_1482	31.02
6058	Excalibur_c43146_235	31.02
6059	BS00065563_51	31.02
6060	Excalibur_c34649_556	31.02
6061	Excalibur_c55624_86	31.02
6062	Kukri_c3289_932	31.02
6063	RAC875_c4952_719	31.02
6064	RAC875_rep_c78247_578	31.02
6065	Xfbb237a	31.4
6066	Xmwg11a	31.4
6067	Xtam47.1	31.4
6068	wsnp_BE497169B_Ta_2_1	31.96
6069	Xtam61	32.3
6070	Xcfd79	32.7
6071	Xbcd1773a	34
6072	Xmwg12a	34
6073	wsnp_BE495175A_Ta_1_1	34.28
6074	P37/M58-165	35
6075	Xtam61.2	35
6076	Excalibur_c55759_282	36.18
6077	RAC875_c16583_1259	36.18
6078	Xgwm369	37
6079	Xcdo395	37
6080	1012023	37.15
6081	1032842	37.15
6082	1068642	37.15
6083	1103293	37.15
6084	1106909	37.15
6085	1112408	37.15
6086	1113096	37.15
6087	1115098	37.15
6088	1119708	37.15
6089	1122337	37.15
6090	1129159	37.15
6091	1165624	37.15
6092	1215069	37.15
6093	1217544	37.15
6094	1233670	37.15
6095	1256986	37.15
6096	1394656	37.15
6097	2297155	37.15
6098	3021121	37.15
6099	3952888	37.15
6100	4002878	37.15
6101	4910107	37.15
6102	4989998	37.15
6103	wsnp_CAP12_c2692_1286812	37.16
6104	1072579	37.22
6105	3022749	37.22
6106	wPt-8593	37.25
6107	977589	37.3
6108	wsnp_Ex_c18883_27772081	37.46
6109	3936116	37.46
6110	wPt-4407	37.47
6111	989186	37.75
6112	1061716	37.75
6113	1121525	37.75
6114	1667973	37.8
6115	tplb0056l18_796	37.86
6116	1227755	37.98
6117	Xbcd1428	38
6118	Excalibur_rep_c68267_309	38.1
6119	BobWhite_rep_c67729_312	38.1
6120	tplb0056l18_366	38.1
6121	tplb0056l18_622	38.1
6122	1096878	38.1
6123	1117391	38.37
6124	wsnp_Ex_c15674_24004810	38.55
6125	wsnp_Ku_c4568_8243646	38.55
6126	wsnp_Ex_c15674_24005648	38.55
6127	wsnp_JD_rep_c63739_40660910	38.55
6128	CAP8_c2839_118	38.55
6129	RAC875_c121064_87	38.55
6130	BS00025191_51	38.55
6131	BobWhite_c2448_96	38.55
6132	wsnp_Ex_c15674_24004513	38.75
6133	wsnp_Ku_c4568_8243775	38.75
6134	Excalibur_c47078_512	38.75
6135	Kukri_c4568_1708	38.75
6136	Kukri_c63647_1522	38.75
6137	Kukri_c90538_335	38.75
6138	GENE-1332_230	38.75
6139	Xcdo482	39
6140	1025512	39
6141	1209846	39
6142	Excalibur_c25239_283	39.17
6143	BS00048757_51	39.17
6144	1261123	39.17
6145	1078195	39.41
6146	Xcdo460	39.6
6147	Xfbb237	39.7
6148	BobWhite_c20673_447	39.93
6149	BobWhite_c29419_116	39.93
6150	Kukri_c80974_619	39.93
6151	RAC875_c47976_291	39.93
6152	Excalibur_c27972_320	39.93
6153	IAAV5729	39.93
6154	Kukri_c7569_1371	39.93
6155	BS00065382_51	39.93
6156	BS00065956_51	39.93
6157	Xmwg12	40.3
6158	4005385	40.3
6159	RAC875_c25584_503	40.55
6160	Xtam63a	40.6
6161	M6_660706_PstIMluI_PA	41.13
6162	Opata_1179737_PstIMluI_PA	41.13
6163	Opata_1222052_PstIMluI_PA	41.13
6164	Opata_1244751_PstIMluI_PA	41.13
6165	Opata_1476780_PstIMluI_PA	41.13
6166	Opata_1478735_PstIMluI_PA	41.13
6167	Opata_149705_PstIMluI_PA	41.13
6168	Opata_1672025_PstIMluI_PA	41.13
6169	Opata_1705020_PstIMluI_PA	41.13
6170	Opata_1721501_PstIMluI_PA	41.13
6171	Opata_1753143_PstIMluI_PA	41.13
6172	Opata_1859714_PstIMluI_PA	41.13
6173	Opata_1872042_PstIMluI_PA	41.13
6174	Opata_2028095_PstIMluI_PA	41.13
6175	Opata_2188638_PstIMluI_PA	41.13
6176	Opata_2280783_PstIMluI_PA	41.13
6177	Opata_2449227_PstIMluI_PA	41.13
6178	Opata_2540060_PstIMluI_PA	41.13
6179	Opata_2782902_PstIMluI_PA	41.13
6180	Opata_2799067_PstIMluI_PA	41.13
6181	Opata_352317_PstIMluI_PA	41.13
6182	Opata_38516_PstIMluI_PA	41.13
6183	Opata_762104_PstIMluI_PA	41.13
6184	Opata_804259_PstIMluI_PA	41.13
6185	Opata_850579_PstIMluI_PA	41.13
6186	Opata_936754_PstIMluI_PA	41.13
6187	Opata_937942_PstIMluI_PA	41.13
6188	M6_1063580_PstIMseI_PA	41.13
6189	M6_106773_PstIMseI_PA	41.13
6190	M6_121703_PstIMseI_PA	41.13
6191	M6_1382214_PstIMseI_PA	41.13
6192	M6_1407269_PstIMseI_PA	41.13
6193	M6_178153_PstIMseI_PA	41.13
6194	M6_188419_PstIMseI_PA	41.13
6195	M6_220913_PstIMseI_PA	41.13
6196	M6_2264_PstIMseI_PA	41.13
6197	M6_2524886_PstIMseI_PA	41.13
6198	M6_272022_PstIMseI_PA	41.13
6199	M6_2892069_PstIMseI_PA	41.13
6200	M6_2892159_PstIMseI_PA	41.13
6201	M6_310944_PstIMseI_PA	41.13
6202	M6_330499_PstIMseI_PA	41.13
6203	M6_3375076_PstIMseI_PA	41.13
6204	M6_3481708_PstIMseI_PA	41.13
6205	M6_362317_PstIMseI_PA	41.13
6206	M6_4012814_PstIMseI_PA	41.13
6207	M6_414606_PstIMseI_PA	41.13
6208	M6_414941_PstIMseI_PA	41.13
6209	M6_419303_PstIMseI_PA	41.13
6210	M6_54266_PstIMseI_PA	41.13
6211	M6_575300_PstIMseI_PA	41.13
6212	M6_614700_PstIMseI_PA	41.13
6213	M6_632169_PstIMseI_PA	41.13
6214	M6_719376_PstIMseI_PA	41.13
6215	M6_735628_PstIMseI_PA	41.13
6216	M6_773854_PstIMseI_PA	41.13
6217	M6_835949_PstIMseI_PA	41.13
6218	M6_919024_PstIMseI_PA	41.13
6219	M6_927125_PstIMseI_PA	41.13
6220	Opata_1004292_PstIMseI_PA	41.13
6221	Opata_101892_PstIMseI_PA	41.13
6222	Opata_107299_PstIMseI_PA	41.13
6223	Opata_1201851_PstIMseI_PA	41.13
6224	Opata_1213829_PstIMseI_PA	41.13
6225	Opata_1235546_PstIMseI_PA	41.13
6226	Opata_1238971_PstIMseI_PA	41.13
6227	Opata_1310759_PstIMseI_PA	41.13
6228	Opata_1344641_PstIMseI_PA	41.13
6229	Opata_15102_PstIMseI_PA	41.13
6230	Opata_1514459_PstIMseI_PA	41.13
6231	Opata_161701_PstIMseI_PA	41.13
6232	Opata_184436_PstIMseI_PA	41.13
6233	Opata_2088269_PstIMseI_PA	41.13
6234	Opata_2301216_PstIMseI_PA	41.13
6235	Opata_2441782_PstIMseI_PA	41.13
6236	Opata_2690851_PstIMseI_PA	41.13
6237	Opata_270733_PstIMseI_PA	41.13
6238	Opata_37115_PstIMseI_PA	41.13
6239	Opata_3755294_PstIMseI_PA	41.13
6240	Opata_42210_PstIMseI_PA	41.13
6241	Opata_4282639_PstIMseI_PA	41.13
6242	Opata_434654_PstIMseI_PA	41.13
6243	Opata_450251_PstIMseI_PA	41.13
6244	Opata_465845_PstIMseI_PA	41.13
6245	Opata_50049_PstIMseI_PA	41.13
6246	Opata_543692_PstIMseI_PA	41.13
6247	Opata_568854_PstIMseI_PA	41.13
6248	Opata_644398_PstIMseI_PA	41.13
6249	Opata_65924_PstIMseI_PA	41.13
6250	Opata_679970_PstIMseI_PA	41.13
6251	Opata_680252_PstIMseI_PA	41.13
6252	Opata_72544_PstIMseI_PA	41.13
6253	Opata_749128_PstIMseI_PA	41.13
6254	Opata_78063_PstIMseI_PA	41.13
6255	Opata_783265_PstIMseI_PA	41.13
6256	Opata_80596_PstIMseI_PA	41.13
6257	Opata_826247_PstIMseI_PA	41.13
6258	Opata_835444_PstIMseI_PA	41.13
6259	Opata_940994_PstIMseI_PA	41.13
6260	M6_1032300_PstIMspI_PA	41.13
6261	M6_1092151_PstIMspI_PA	41.13
6262	M6_1186812_PstIMspI_PA	41.13
6263	M6_1613659_PstIMspI_PA	41.13
6264	M6_1639739_PstIMspI_PA	41.13
6265	M6_1639875_PstIMspI_PA	41.13
6266	M6_1820547_PstIMspI_PA	41.13
6267	M6_1863358_PstIMspI_PA	41.13
6268	M6_1879714_PstIMspI_PA	41.13
6269	M6_1970175_PstIMspI_PA	41.13
6270	M6_2167627_PstIMspI_PA	41.13
6271	M6_2333789_PstIMspI_PA	41.13
6272	M6_2375355_PstIMspI_PA	41.13
6273	M6_2481081_PstIMspI_PA	41.13
6274	M6_2482159_PstIMspI_PA	41.13
6275	M6_2748749_PstIMspI_PA	41.13
6276	M6_2761561_PstIMspI_PA	41.13
6277	M6_2798320_PstIMspI_PA	41.13
6278	M6_3131865_PstIMspI_PA	41.13
6279	M6_3427131_PstIMspI_PA	41.13
6280	M6_3487495_PstIMspI_PA	41.13
6281	M6_3570332_PstIMspI_PA	41.13
6282	M6_388466_PstIMspI_PA	41.13
6283	M6_413760_PstIMspI_PA	41.13
6284	M6_416873_PstIMspI_PA	41.13
6285	M6_59974_PstIMspI_PA	41.13
6286	M6_681792_PstIMspI_PA	41.13
6287	M6_739818_PstIMspI_PA	41.13
6288	M6_756579_PstIMspI_PA	41.13
6289	M6_763489_PstIMspI_PA	41.13
6290	M6_789153_PstIMspI_PA	41.13
6291	M6_81199_PstIMspI_PA	41.13
6292	M6_815956_PstIMspI_PA	41.13
6293	M6_992764_PstIMspI_PA	41.13
6294	Opata_1066364_PstIMspI_PA	41.13
6295	Opata_1129175_PstIMspI_PA	41.13
6296	Opata_1144870_PstIMspI_PA	41.13
6297	Opata_114900_PstIMspI_PA	41.13
6298	Opata_1172408_PstIMspI_PA	41.13
6299	Opata_1217701_PstIMspI_PA	41.13
6300	Opata_124327_PstIMspI_PA	41.13
6301	Opata_1255311_PstIMspI_PA	41.13
6302	Opata_1323862_PstIMspI_PA	41.13
6303	Opata_1495628_PstIMspI_PA	41.13
6304	Opata_1584152_PstIMspI_PA	41.13
6305	Opata_1645528_PstIMspI_PA	41.13
6306	Opata_1673301_PstIMspI_PA	41.13
6307	Opata_1698658_PstIMspI_PA	41.13
6308	Opata_1704453_PstIMspI_PA	41.13
6309	Opata_170629_PstIMspI_PA	41.13
6310	Opata_1728301_PstIMspI_PA	41.13
6311	Opata_1743733_PstIMspI_PA	41.13
6312	Opata_1872156_PstIMspI_PA	41.13
6313	Opata_2158641_PstIMspI_PA	41.13
6314	Opata_2227754_PstIMspI_PA	41.13
6315	Opata_223249_PstIMspI_PA	41.13
6316	Opata_2371069_PstIMspI_PA	41.13
6317	Opata_2411646_PstIMspI_PA	41.13
6318	Opata_2630014_PstIMspI_PA	41.13
6319	Opata_2653133_PstIMspI_PA	41.13
6320	Opata_2675829_PstIMspI_PA	41.13
6321	Opata_2714303_PstIMspI_PA	41.13
6322	Opata_2768047_PstIMspI_PA	41.13
6323	Opata_2894027_PstIMspI_PA	41.13
6324	Opata_2927459_PstIMspI_PA	41.13
6325	Opata_3045897_PstIMspI_PA	41.13
6326	Opata_309013_PstIMspI_PA	41.13
6327	Opata_3105409_PstIMspI_PA	41.13
6328	Opata_31462_PstIMspI_PA	41.13
6329	Opata_3188413_PstIMspI_PA	41.13
6330	Opata_3269829_PstIMspI_PA	41.13
6331	Opata_3339944_PstIMspI_PA	41.13
6332	Opata_3455652_PstIMspI_PA	41.13
6333	Opata_3472001_PstIMspI_PA	41.13
6334	Opata_349113_PstIMspI_PA	41.13
6335	Opata_3544940_PstIMspI_PA	41.13
6336	Opata_3675899_PstIMspI_PA	41.13
6337	Opata_3848185_PstIMspI_PA	41.13
6338	Opata_3905597_PstIMspI_PA	41.13
6339	Opata_399894_PstIMspI_PA	41.13
6340	Opata_4006465_PstIMspI_PA	41.13
6341	Opata_4026442_PstIMspI_PA	41.13
6342	Opata_4030612_PstIMspI_PA	41.13
6343	Opata_4034327_PstIMspI_PA	41.13
6344	Opata_441363_PstIMspI_PA	41.13
6345	Opata_441881_PstIMspI_PA	41.13
6346	Opata_485779_PstIMspI_PA	41.13
6347	Opata_516356_PstIMspI_PA	41.13
6348	Opata_653174_PstIMspI_PA	41.13
6349	Opata_722819_PstIMspI_PA	41.13
6350	Opata_760512_PstIMspI_PA	41.13
6351	Opata_777644_PstIMspI_PA	41.13
6352	Opata_854834_PstIMspI_PA	41.13
6353	Opata_997014_PstIMspI_PA	41.13
6354	Opata_100433_13_PstIMseI_SNP	41.13
6355	Opata_100433_22_PstIMseI_SNP	41.13
6356	Opata_100433_39_PstIMseI_SNP	41.13
6357	Opata_1052900_60_PstIMseI_SNP	41.13
6358	Opata_109318_63_PstIMseI_SNP	41.13
6359	Opata_1158185_20_PstIMseI_SNP	41.13
6360	Opata_1170420_52_PstIMseI_SNP	41.13
6361	Opata_1172873_23_PstIMseI_SNP	41.13
6362	Opata_125621_24_PstIMseI_SNP	41.13
6363	Opata_126167_18_PstIMseI_SNP	41.13
6364	Opata_126167_4_PstIMseI_SNP	41.13
6365	Opata_1296837_42_PstIMseI_SNP	41.13
6366	Opata_1375877_40_PstIMseI_SNP	41.13
6367	Opata_137702_9_PstIMseI_SNP	41.13
6368	Opata_14673_11_PstIMseI_SNP	41.13
6369	Opata_166925_18_PstIMseI_SNP	41.13
6370	Opata_166925_32_PstIMseI_SNP	41.13
6371	Opata_166925_52_PstIMseI_SNP	41.13
6372	Opata_1980533_22_PstIMseI_SNP	41.13
6373	Opata_207843_27_PstIMseI_SNP	41.13
6374	Opata_207843_71_PstIMseI_SNP	41.13
6375	Opata_2099776_7_PstIMseI_SNP	41.13
6376	Opata_2099776_84_PstIMseI_SNP	41.13
6377	Opata_21557_49_PstIMseI_SNP	41.13
6378	Opata_221259_62_PstIMseI_SNP	41.13
6379	Opata_2290386_62_PstIMseI_SNP	41.13
6380	Opata_2616450_37_PstIMseI_SNP	41.13
6381	Opata_2616450_87_PstIMseI_SNP	41.13
6382	Opata_277001_14_PstIMseI_SNP	41.13
6383	Opata_311911_36_PstIMseI_SNP	41.13
6384	Opata_311911_44_PstIMseI_SNP	41.13
6385	Opata_311911_48_PstIMseI_SNP	41.13
6386	Opata_3710900_85_PstIMseI_SNP	41.13
6387	Opata_3710900_89_PstIMseI_SNP	41.13
6388	Opata_385566_30_PstIMseI_SNP	41.13
6389	Opata_409122_10_PstIMseI_SNP	41.13
6390	Opata_409122_6_PstIMseI_SNP	41.13
6391	Opata_4349894_4_PstIMseI_SNP	41.13
6392	Opata_5523_40_PstIMseI_SNP	41.13
6393	Opata_5523_44_PstIMseI_SNP	41.13
6394	Opata_5523_45_PstIMseI_SNP	41.13
6395	Opata_5523_64_PstIMseI_SNP	41.13
6396	Opata_565685_3_PstIMseI_SNP	41.13
6397	Opata_688979_20_PstIMseI_SNP	41.13
6398	Opata_76830_16_PstIMseI_SNP	41.13
6399	Opata_76830_31_PstIMseI_SNP	41.13
6400	Opata_902104_82_PstIMseI_SNP	41.13
6401	Opata_1128603_7_PstIMspI_SNP	41.13
6402	Opata_1361644_83_PstIMspI_SNP	41.13
6403	Opata_1496105_41_PstIMspI_SNP	41.13
6404	Opata_1621743_47_PstIMspI_SNP	41.13
6405	Opata_1646201_36_PstIMspI_SNP	41.13
6406	Opata_1866767_25_PstIMspI_SNP	41.13
6407	Opata_1879049_65_PstIMspI_SNP	41.13
6408	Opata_1911776_44_PstIMspI_SNP	41.13
6409	Opata_1911776_63_PstIMspI_SNP	41.13
6410	Opata_1938757_3_PstIMspI_SNP	41.13
6411	Opata_2084370_34_PstIMspI_SNP	41.13
6412	Opata_2132230_35_PstIMspI_SNP	41.13
6413	Opata_2179728_51_PstIMspI_SNP	41.13
6414	Opata_2179728_66_PstIMspI_SNP	41.13
6415	Opata_2401223_2_PstIMspI_SNP	41.13
6416	Opata_2426176_18_PstIMspI_SNP	41.13
6417	Opata_2693085_13_PstIMspI_SNP	41.13
6418	Opata_2698085_51_PstIMspI_SNP	41.13
6419	Opata_2699216_78_PstIMspI_SNP	41.13
6420	Opata_2699216_79_PstIMspI_SNP	41.13
6421	Opata_2719858_20_PstIMspI_SNP	41.13
6422	Opata_2777516_1_PstIMspI_SNP	41.13
6423	Opata_280314_34_PstIMspI_SNP	41.13
6424	Opata_329662_4_PstIMspI_SNP	41.13
6425	Opata_3388708_14_PstIMspI_SNP	41.13
6426	Opata_3458527_20_PstIMspI_SNP	41.13
6427	Opata_3458527_61_PstIMspI_SNP	41.13
6428	Opata_3517070_19_PstIMspI_SNP	41.13
6429	Opata_3613583_35_PstIMspI_SNP	41.13
6430	Opata_3613583_68_PstIMspI_SNP	41.13
6431	Opata_364373_40_PstIMspI_SNP	41.13
6432	Opata_4187963_12_PstIMspI_SNP	41.13
6433	Opata_4187963_23_PstIMspI_SNP	41.13
6434	Opata_437032_21_PstIMspI_SNP	41.13
6435	Opata_437032_27_PstIMspI_SNP	41.13
6436	Opata_891856_38_PstIMspI_SNP	41.13
6437	M6_2442025_PstIMluI_PA	41.13
6438	M6_893143_PstIMluI_PA	41.13
6439	Opata_1195929_PstIMluI_PA	41.13
6440	Opata_1350285_PstIMluI_PA	41.13
6441	Opata_1384189_PstIMluI_PA	41.13
6442	Opata_1680294_PstIMluI_PA	41.13
6443	Opata_1930528_PstIMluI_PA	41.13
6444	Opata_2211313_PstIMluI_PA	41.13
6445	Opata_2619171_PstIMluI_PA	41.13
6446	Opata_2627524_PstIMluI_PA	41.13
6447	Opata_2701685_PstIMluI_PA	41.13
6448	M6_1160130_PstIMseI_PA	41.13
6449	M6_1620453_PstIMseI_PA	41.13
6450	M6_176615_PstIMseI_PA	41.13
6451	M6_179882_PstIMseI_PA	41.13
6452	M6_198022_PstIMseI_PA	41.13
6453	M6_213150_PstIMseI_PA	41.13
6454	M6_267693_PstIMseI_PA	41.13
6455	M6_309189_PstIMseI_PA	41.13
6456	M6_35616_PstIMseI_PA	41.13
6457	M6_390419_PstIMseI_PA	41.13
6458	M6_451365_PstIMseI_PA	41.13
6459	M6_640833_PstIMseI_PA	41.13
6460	M6_769019_PstIMseI_PA	41.13
6461	Opata_1115598_PstIMseI_PA	41.13
6462	Opata_1116600_PstIMseI_PA	41.13
6463	Opata_1121197_PstIMseI_PA	41.13
6464	Opata_125453_PstIMseI_PA	41.13
6465	Opata_208162_PstIMseI_PA	41.13
6466	Opata_2674659_PstIMseI_PA	41.13
6467	Opata_273304_PstIMseI_PA	41.13
6468	Opata_287556_PstIMseI_PA	41.13
6469	Opata_302037_PstIMseI_PA	41.13
6470	Opata_3067980_PstIMseI_PA	41.13
6471	Opata_318574_PstIMseI_PA	41.13
6472	Opata_345229_PstIMseI_PA	41.13
6473	Opata_390234_PstIMseI_PA	41.13
6474	Opata_505932_PstIMseI_PA	41.13
6475	Opata_531833_PstIMseI_PA	41.13
6476	Opata_556358_PstIMseI_PA	41.13
6477	Opata_599386_PstIMseI_PA	41.13
6478	Opata_62122_PstIMseI_PA	41.13
6479	Opata_624061_PstIMseI_PA	41.13
6480	Opata_638340_PstIMseI_PA	41.13
6481	Opata_675704_PstIMseI_PA	41.13
6482	Opata_690127_PstIMseI_PA	41.13
6483	Opata_811714_PstIMseI_PA	41.13
6484	Opata_997113_PstIMseI_PA	41.13
6485	M6_185956_PstIMspI_PA	41.13
6486	M6_2646048_PstIMspI_PA	41.13
6487	M6_60084_PstIMspI_PA	41.13
6488	M6_641727_PstIMspI_PA	41.13
6489	M6_92203_PstIMspI_PA	41.13
6490	Opata_101711_PstIMspI_PA	41.13
6491	Opata_105268_PstIMspI_PA	41.13
6492	Opata_1078841_PstIMspI_PA	41.13
6493	Opata_1182135_PstIMspI_PA	41.13
6494	Opata_157740_PstIMspI_PA	41.13
6495	Opata_1865117_PstIMspI_PA	41.13
6496	Opata_1940810_PstIMspI_PA	41.13
6497	Opata_2198736_PstIMspI_PA	41.13
6498	Opata_2290055_PstIMspI_PA	41.13
6499	Opata_2537636_PstIMspI_PA	41.13
6500	Opata_3057171_PstIMspI_PA	41.13
6501	Opata_3136029_PstIMspI_PA	41.13
6502	Opata_3333105_PstIMspI_PA	41.13
6503	Opata_3594658_PstIMspI_PA	41.13
6504	Opata_3803953_PstIMspI_PA	41.13
6505	Opata_3906258_PstIMspI_PA	41.13
6506	Opata_4251879_PstIMspI_PA	41.13
6507	Opata_431_PstIMspI_PA	41.13
6508	Opata_5593_PstIMspI_PA	41.13
6509	Opata_87770_PstIMspI_PA	41.13
6510	Opata_2823853_45_PstIMspI_SNP	41.13
6511	Opata_1250335_PstIMluI_PA	41.13
6512	Opata_151210_PstIMluI_PA	41.13
6513	Opata_2248058_PstIMluI_PA	41.13
6514	Opata_254165_PstIMluI_PA	41.13
6515	M6_1458401_PstIMseI_PA	41.13
6516	M6_519821_PstIMseI_PA	41.13
6517	Opata_1009622_PstIMseI_PA	41.13
6518	Opata_1387808_PstIMseI_PA	41.13
6519	Opata_331690_PstIMseI_PA	41.13
6520	Opata_409570_PstIMseI_PA	41.13
6521	Opata_469195_PstIMseI_PA	41.13
6522	Opata_501183_PstIMseI_PA	41.13
6523	M6_1497648_PstIMspI_PA	41.13
6524	M6_2591250_PstIMspI_PA	41.13
6525	M6_518242_PstIMspI_PA	41.13
6526	M6_848551_PstIMspI_PA	41.13
6527	Opata_1432540_PstIMspI_PA	41.13
6528	Opata_166139_PstIMspI_PA	41.13
6529	Opata_2201640_PstIMspI_PA	41.13
6530	Opata_2329278_PstIMspI_PA	41.13
6531	Opata_2760004_PstIMspI_PA	41.13
6532	Opata_1287488_PstIMluI_PA	41.13
6533	M6_1045075_PstIMseI_PA	41.13
6534	M6_1147484_PstIMseI_PA	41.13
6535	M6_219656_PstIMseI_PA	41.13
6536	M6_337519_PstIMseI_PA	41.13
6537	M6_3655662_PstIMseI_PA	41.13
6538	M6_4119848_PstIMseI_PA	41.13
6539	M6_468629_PstIMseI_PA	41.13
6540	M6_490286_PstIMseI_PA	41.13
6541	M6_626090_PstIMseI_PA	41.13
6542	Opata_1056078_PstIMseI_PA	41.13
6543	Opata_133241_PstIMseI_PA	41.13
6544	Opata_159902_PstIMseI_PA	41.13
6545	Opata_204535_PstIMseI_PA	41.13
6546	Opata_362329_PstIMseI_PA	41.13
6547	Opata_395809_PstIMseI_PA	41.13
6548	Opata_4014601_PstIMseI_PA	41.13
6549	Opata_43876_PstIMseI_PA	41.13
6550	Opata_45566_PstIMseI_PA	41.13
6551	Opata_480213_PstIMseI_PA	41.13
6552	Opata_52301_PstIMseI_PA	41.13
6553	Opata_702807_PstIMseI_PA	41.13
6554	Opata_889770_PstIMseI_PA	41.13
6555	Opata_907706_PstIMseI_PA	41.13
6556	Opata_916891_PstIMseI_PA	41.13
6557	M6_1129211_PstIMspI_PA	41.13
6558	M6_1800345_PstIMspI_PA	41.13
6559	M6_3539325_PstIMspI_PA	41.13
6560	M6_354279_PstIMspI_PA	41.13
6561	M6_844853_PstIMspI_PA	41.13
6562	Opata_1145191_PstIMspI_PA	41.13
6563	Opata_145030_PstIMspI_PA	41.13
6564	Opata_1458039_PstIMspI_PA	41.13
6565	Opata_1877248_PstIMspI_PA	41.13
6566	Opata_2178709_PstIMspI_PA	41.13
6567	Opata_2332024_PstIMspI_PA	41.13
6568	Opata_23850_PstIMspI_PA	41.13
6569	Opata_2473981_PstIMspI_PA	41.13
6570	Opata_3200913_PstIMspI_PA	41.13
6571	Opata_3632159_PstIMspI_PA	41.13
6572	Opata_3665072_PstIMspI_PA	41.13
6573	Opata_38163_PstIMspI_PA	41.13
6574	Opata_49196_PstIMspI_PA	41.13
6575	Opata_545219_PstIMspI_PA	41.13
6576	Opata_1509184_PstIMluI_PA	41.13
6577	M6_1154799_PstIMseI_PA	41.13
6578	M6_953240_PstIMseI_PA	41.13
6579	Opata_1875487_PstIMseI_PA	41.13
6580	M6_1966183_PstIMspI_PA	41.13
6581	Opata_1112374_PstIMspI_PA	41.13
6582	Opata_863333_PstIMspI_PA	41.13
6583	Opata_2167988_PstIMspI_PA	41.13
6584	Opata_2550268_PstIMspI_PA	41.13
6585	Opata_3112114_PstIMspI_PA	41.13
6586	Opata_1997012_PstIMluI_PA	41.13
6587	M6_3122060_PstIMseI_PA	41.13
6588	Opata_235634_PstIMseI_PA	41.13
6589	Opata_42448_PstIMseI_PA	41.13
6590	M6_3485912_PstIMspI_PA	41.13
6591	M6_389685_PstIMspI_PA	41.13
6592	M6_524677_PstIMspI_PA	41.13
6593	M6_689636_PstIMspI_PA	41.13
6594	Opata_109335_PstIMspI_PA	41.13
6595	Opata_1327358_PstIMspI_PA	41.13
6596	Opata_213320_PstIMspI_PA	41.13
6597	Opata_3530088_PstIMspI_PA	41.13
6598	Opata_989797_PstIMspI_PA	41.13
6599	M6_2110821_PstIMspI_PA	41.13
6600	Opata_110359_PstIMseI_PA	41.13
6601	Opata_555335_PstIMseI_PA	41.13
6602	M6_2471992_PstIMspI_PA	41.13
6603	M6_483461_PstIMspI_PA	41.13
6604	M6_928372_PstIMspI_PA	41.13
6605	Opata_1451978_PstIMspI_PA	41.13
6606	Opata_3174323_PstIMspI_PA	41.13
6607	Opata_3840938_PstIMspI_PA	41.13
6608	M6_2565578_PstIMspI_PA	41.13
6609	M6_2690247_PstIMspI_PA	41.13
6610	M6_2558696_PstIMseI_PA	41.13
6611	Opata_91635_PstIMseI_PA	41.13
6612	Opata_780420_PstIMspI_PA	41.13
6613	Opata_421893_PstIMluI_PA	41.13
6614	M6_1103464_PstIMseI_PA	41.13
6615	M6_1339087_PstIMseI_PA	41.13
6616	Opata_1067684_PstIMseI_PA	41.13
6617	Opata_1144383_PstIMseI_PA	41.13
6618	Opata_214348_PstIMseI_PA	41.13
6619	Opata_809954_PstIMseI_PA	41.13
6620	M6_1661877_PstIMspI_PA	41.13
6621	M6_1742035_PstIMspI_PA	41.13
6622	M6_2021576_PstIMspI_PA	41.13
6623	M6_2861118_PstIMspI_PA	41.13
6624	Opata_193175_PstIMspI_PA	41.13
6625	Opata_1967546_PstIMspI_PA	41.13
6626	Opata_2919307_PstIMspI_PA	41.13
6627	Opata_465142_PstIMspI_PA	41.13
6628	Opata_677234_PstIMspI_PA	41.13
6629	M6_1592314_PstIMseI_PA	41.13
6630	M6_4081777_PstIMseI_PA	41.13
6631	Opata_904613_PstIMspI_PA	41.13
6632	Opata_319072_PstIMseI_PA	41.13
6633	Opata_700558_PstIMseI_PA	41.13
6634	Opata_1925802_PstIMspI_PA	41.13
6635	Opata_2745166_PstIMluI_PA	41.13
6636	M6_1120528_PstIMseI_PA	41.13
6637	Opata_1960152_PstIMspI_PA	41.13
6638	Opata_3226187_PstIMspI_PA	41.13
6639	Opata_698337_PstIMspI_PA	41.13
6640	M6_3360027_PstIMseI_PA	41.13
6641	Opata_1153666_PstIMseI_PA	41.13
6642	Opata_1180671_PstIMseI_PA	41.13
6643	Opata_353550_PstIMseI_PA	41.13
6644	Opata_492010_PstIMseI_PA	41.13
6645	Opata_67106_PstIMseI_PA	41.13
6646	Opata_685226_PstIMseI_PA	41.13
6647	Opata_746385_PstIMseI_PA	41.13
6648	Opata_1895113_PstIMspI_PA	41.13
6649	Opata_1895719_PstIMspI_PA	41.13
6650	Opata_2104523_PstIMspI_PA	41.13
6651	Opata_2592255_PstIMspI_PA	41.13
6652	Opata_3266344_PstIMspI_PA	41.13
6653	Opata_461581_PstIMspI_PA	41.13
6654	Opata_1108332_PstIMluI_PA	41.13
6655	Opata_756403_PstIMluI_PA	41.13
6656	M6_120807_PstIMseI_PA	41.13
6657	M6_1785741_PstIMseI_PA	41.13
6658	M6_1796166_PstIMseI_PA	41.13
6659	M6_345342_PstIMseI_PA	41.13
6660	M6_3460434_PstIMseI_PA	41.13
6661	M6_460414_PstIMseI_PA	41.13
6662	M6_494645_PstIMseI_PA	41.13
6663	Opata_16052_PstIMseI_PA	41.13
6664	Opata_208795_PstIMseI_PA	41.13
6665	Opata_226442_PstIMseI_PA	41.13
6666	Opata_3112129_PstIMseI_PA	41.13
6667	Opata_335204_PstIMseI_PA	41.13
6668	Opata_391766_PstIMseI_PA	41.13
6669	Opata_4478465_PstIMseI_PA	41.13
6670	Opata_463013_PstIMseI_PA	41.13
6671	Opata_467632_PstIMseI_PA	41.13
6672	Opata_496755_PstIMseI_PA	41.13
6673	Opata_523218_PstIMseI_PA	41.13
6674	Opata_622992_PstIMseI_PA	41.13
6675	Opata_65798_PstIMseI_PA	41.13
6676	Opata_799957_PstIMseI_PA	41.13
6677	M6_1178634_PstIMspI_PA	41.13
6678	M6_1393104_PstIMspI_PA	41.13
6679	M6_1555531_PstIMspI_PA	41.13
6680	M6_321575_PstIMspI_PA	41.13
6681	M6_745575_PstIMspI_PA	41.13
6682	Opata_1107512_PstIMspI_PA	41.13
6683	Opata_1172555_PstIMspI_PA	41.13
6684	Opata_1978113_PstIMspI_PA	41.13
6685	Opata_2267621_PstIMspI_PA	41.13
6686	Opata_2515442_PstIMspI_PA	41.13
6687	Opata_252692_PstIMspI_PA	41.13
6688	Opata_2613251_PstIMspI_PA	41.13
6689	Opata_2839892_PstIMspI_PA	41.13
6690	Opata_30090_PstIMspI_PA	41.13
6691	Opata_311363_PstIMspI_PA	41.13
6692	Opata_3120274_PstIMspI_PA	41.13
6693	Opata_3183163_PstIMspI_PA	41.13
6694	Opata_3192821_PstIMspI_PA	41.13
6695	Opata_3911908_PstIMspI_PA	41.13
6696	Opata_4023482_PstIMspI_PA	41.13
6697	Opata_422861_PstIMspI_PA	41.13
6698	Opata_4230009_PstIMspI_PA	41.13
6699	Opata_493065_PstIMspI_PA	41.13
6700	Opata_416748_PstIMseI_PA	41.13
6701	Opata_519772_PstIMseI_PA	41.13
6702	Opata_1078883_PstIMspI_PA	41.13
6703	Opata_2858295_PstIMspI_PA	41.13
6704	Opata_373917_PstIMspI_PA	41.13
6705	Opata_893885_PstIMspI_PA	41.13
6706	Opata_845106_PstIMspI_PA	41.13
6707	M6_1252199_PstIMseI_PA	41.13
6708	M6_2189270_PstIMseI_PA	41.13
6709	M6_431767_PstIMseI_PA	41.13
6710	M6_569259_PstIMseI_PA	41.13
6711	Opata_23548_PstIMseI_PA	41.13
6712	M6_1284287_PstIMspI_PA	41.13
6713	M6_1306240_PstIMspI_PA	41.13
6714	M6_2419448_PstIMspI_PA	41.13
6715	M6_2716202_PstIMspI_PA	41.13
6716	Opata_2588586_PstIMspI_PA	41.13
6717	Opata_2557248_PstIMluI_PA	41.13
6718	M6_48081_PstIMseI_PA	41.13
6719	M6_581611_PstIMseI_PA	41.13
6720	Opata_963834_PstIMseI_PA	41.13
6721	M6_1908511_PstIMseI_PA	41.13
6722	M6_2227586_PstIMseI_PA	41.13
6723	M6_309122_PstIMseI_PA	41.13
6724	M6_246513_PstIMspI_PA	41.13
6725	M6_3366376_PstIMspI_PA	41.13
6726	M6_3346295_PstIMseI_PA	41.13
6727	Opata_644234_PstIMseI_PA	41.13
6728	M6_1003746_PstIMseI_PA	41.13
6729	M6_2851435_PstIMseI_PA	41.13
6730	M6_2983913_PstIMseI_PA	41.13
6731	M6_3196642_PstIMseI_PA	41.13
6732	Opata_689481_PstIMseI_PA	41.13
6733	M6_1141241_PstIMspI_PA	41.13
6734	M6_1282673_PstIMspI_PA	41.13
6735	M6_1348829_PstIMspI_PA	41.13
6736	M6_2970844_PstIMspI_PA	41.13
6737	M6_641665_PstIMspI_PA	41.13
6738	Opata_2431099_PstIMspI_PA	41.13
6739	Opata_2966204_PstIMspI_PA	41.13
6740	Opata_2845017_PstIMluI_PA	41.13
6741	M6_3553590_PstIMspI_PA	41.13
6742	Opata_3620355_PstIMspI_PA	41.13
6743	Opata_1822239_PstIMluI_PA	41.13
6744	Opata_2166109_PstIMluI_PA	41.13
6745	Opata_3791534_PstIMspI_PA	41.13
6746	Opata_617322_PstIMspI_PA	41.13
6747	Xfba366	41.6
6748	Xfba91	41.6
6749	Xcdo460.1	41.6
6750	P41/M41-4	41.6
6751	Xgwm218	41.6
6752	Xcfd2a	41.6
6753	Xgpw2142b	41.6
6754	Xbarc284	41.8
6755	Xcdo718A	41.8
6756	Xgpw2132	41.8
6757	Xbcd1278.1	41.8
6758	P37/M58-3	41.8
6759	Xfbb293.3	41.9
6760	Ra_c31046_1652	42.37
6761	3960441	42.4
6762	1074582	42.48
6763	3574765	42.71
6764	Excalibur_c27972_654	42.74
6765	Kukri_c47091_511	42.74
6766	1249739	43.41
6767	1112004	43.43
6768	1218941	43.43
6769	3020490	43.47
6770	4393683	43.49
6771	1080829	43.86
6772	1090813	43.86
6773	3944686	43.86
6774	3958575	43.86
6775	4408785	43.86
6776	6030202	43.86
6777	6037679	43.86
6778	7337569	43.86
6779	1140717	43.94
6780	1150877	43.94
6781	3938143	43.94
6782	1037533	44.02
6783	1062598	44.02
6784	1083480	44.02
6785	1088566	44.02
6786	1093449	44.02
6787	1112192	44.02
6788	1130605	44.02
6789	1131088	44.02
6790	1164647	44.02
6791	1216174	44.02
6792	1220106	44.02
6793	1252770	44.02
6794	1255107	44.02
6795	2257229	44.02
6796	2279706	44.02
6797	2292336	44.02
6798	3064793	44.02
6799	3935085	44.02
6800	1265178	44.04
6801	1121958	44.08
6802	983454	44.11
6803	1121281	44.11
6804	1256787	44.11
6805	1233003	44.22
6806	1300388	44.22
6807	3024670	44.22
6808	3533435	44.22
6809	3943237	44.22
6810	3954277	44.22
6811	3957208	44.22
6812	3958919	44.22
6813	4004011	44.22
6814	1142241	44.28
6815	1167219	44.47
6816	1279653	44.47
6817	Ku_c2359_569	44.47
6818	Excalibur_c34472_211	44.47
6819	Kukri_c32377_237	44.47
6820	Kukri_c32377_557	44.47
6821	Tdurum_contig30718_308	44.47
6822	Tdurum_contig68269_258	44.47
6823	Tdurum_contig30718_383	44.47
6824	Tdurum_contig91865_242	44.47
6825	Tdurum_contig99640_243	44.47
6826	Kukri_rep_c102131_826	44.47
6827	Kukri_rep_c102131_891	44.47
6828	Kukri_rep_c69423_90	44.47
6829	TA015264-0958	44.47
6830	1013844	44.59
6831	1052633	44.59
6832	1070629	44.59
6833	1072668	44.59
6834	1085612	44.59
6835	1088131	44.59
6836	1088211	44.59
6837	1089086	44.59
6838	1090353	44.59
6839	1093234	44.59
6840	1098945	44.59
6841	1100793	44.59
6842	1102710	44.59
6843	1111919	44.59
6844	1114064	44.59
6845	1134679	44.59
6846	1203524	44.59
6847	1211372	44.59
6848	1214042	44.59
6849	1223002	44.59
6850	2241623	44.59
6851	2272181	44.59
6852	2289580	44.59
6853	2369722	44.59
6854	3028229	44.59
6855	3028388	44.59
6856	3028946	44.59
6857	3938106	44.59
6858	3939470	44.59
6859	3941223	44.59
6860	3945185	44.59
6861	3946257	44.59
6862	3946652	44.59
6863	3947130	44.59
6864	3947232	44.59
6865	3958177	44.59
6866	4009330	44.59
6867	4394459	44.59
6868	4394738	44.59
6869	4395424	44.59
6870	4396892	44.59
6871	4543254	44.59
6872	4543836	44.59
6873	5325713	44.59
6874	5331558	44.59
6875	5346084	44.59
6876	5370963	44.59
6877	5410922	44.59
6878	5411599	44.59
6879	5567126	44.59
6880	5567462	44.59
6881	5573073	44.59
6882	5580132	44.59
6883	6035674	44.59
6884	6038619	44.59
6885	6042126	44.59
6886	7165887	44.59
6887	7166303	44.59
6888	7326606	44.59
6889	7333359	44.59
6890	7338762	44.59
6891	7341247	44.59
6892	7348113	44.59
6893	7352339	44.59
6894	7487972	44.59
6895	7488057	44.59
6896	7491372	44.59
6897	7491433	44.59
6898	7492208	44.59
6899	Xabc172b	44.6
6900	991246	44.6
6901	3064896	44.6
6902	1064832	44.88
6903	3021072	44.88
6904	3022477	44.88
6905	3022891	44.88
6906	3024251	44.88
6907	3025224	44.88
6908	Xabc172.1	44.9
6909	1016681	44.92
6910	3534080	44.92
6911	4009434	44.92
6912	4406139	44.92
6913	4990985	44.92
6914	3022318	45.04
6915	1245194	45.16
6916	2305063	45.16
6917	3935740	45.17
6918	3944920	45.17
6919	3956730	45.17
6920	4005024	45.17
6921	wsnp_Ex_c33765_42199371	45.43
6922	wsnp_Ex_rep_c69816_68774932	45.43
6923	wsnp_Ex_c15264_23484775	45.43
6924	wsnp_Ex_c15264_23484855	45.43
6925	M6_606572_PstIMluI_PA	45.43
6926	Opata_159943_PstIMluI_PA	45.43
6927	Opata_1744627_PstIMluI_PA	45.43
6928	Opata_1768907_PstIMluI_PA	45.43
6929	Opata_2228454_PstIMluI_PA	45.43
6930	Opata_632818_PstIMluI_PA	45.43
6931	M6_1278251_PstIMseI_PA	45.43
6932	M6_1286981_PstIMseI_PA	45.43
6933	M6_1630412_PstIMseI_PA	45.43
6934	M6_2018356_PstIMseI_PA	45.43
6935	M6_3332196_PstIMseI_PA	45.43
6936	M6_3486136_PstIMseI_PA	45.43
6937	M6_350154_PstIMseI_PA	45.43
6938	M6_3604437_PstIMseI_PA	45.43
6939	M6_639204_PstIMseI_PA	45.43
6940	M6_65897_PstIMseI_PA	45.43
6941	M6_76822_PstIMseI_PA	45.43
6942	M6_858126_PstIMseI_PA	45.43
6943	M6_955131_PstIMseI_PA	45.43
6944	Opata_107047_PstIMseI_PA	45.43
6945	Opata_1184641_PstIMseI_PA	45.43
6946	Opata_1205733_PstIMseI_PA	45.43
6947	Opata_122602_PstIMseI_PA	45.43
6948	Opata_232345_PstIMseI_PA	45.43
6949	Opata_3474828_PstIMseI_PA	45.43
6950	Opata_3652061_PstIMseI_PA	45.43
6951	Opata_468660_PstIMseI_PA	45.43
6952	M6_1180910_PstIMspI_PA	45.43
6953	M6_1699102_PstIMspI_PA	45.43
6954	M6_2198020_PstIMspI_PA	45.43
6955	M6_354683_PstIMspI_PA	45.43
6956	M6_377541_PstIMspI_PA	45.43
6957	Opata_1034572_PstIMspI_PA	45.43
6958	Opata_1066014_PstIMspI_PA	45.43
6959	Opata_108272_PstIMspI_PA	45.43
6960	Opata_126532_PstIMspI_PA	45.43
6961	Opata_1327731_PstIMspI_PA	45.43
6962	Opata_1566361_PstIMspI_PA	45.43
6963	Opata_1742105_PstIMspI_PA	45.43
6964	Opata_1831581_PstIMspI_PA	45.43
6965	Opata_1889112_PstIMspI_PA	45.43
6966	Opata_1899317_PstIMspI_PA	45.43
6967	Opata_2026506_PstIMspI_PA	45.43
6968	Opata_2209267_PstIMspI_PA	45.43
6969	Opata_229756_PstIMspI_PA	45.43
6970	Opata_2336827_PstIMspI_PA	45.43
6971	Opata_2679692_PstIMspI_PA	45.43
6972	Opata_3369417_PstIMspI_PA	45.43
6973	Opata_4058054_PstIMspI_PA	45.43
6974	Opata_4081814_PstIMspI_PA	45.43
6975	Opata_418762_PstIMspI_PA	45.43
6976	Opata_522317_PstIMspI_PA	45.43
6977	Opata_664654_PstIMspI_PA	45.43
6978	Opata_755789_PstIMspI_PA	45.43
6979	Opata_800398_PstIMspI_PA	45.43
6980	Opata_979786_PstIMspI_PA	45.43
6981	Opata_98439_PstIMspI_PA	45.43
6982	Opata_1055473_28_PstIMseI_SNP	45.43
6983	Opata_1055473_50_PstIMseI_SNP	45.43
6984	Opata_1205992_90_PstIMseI_SNP	45.43
6985	Opata_1279847_41_PstIMseI_SNP	45.43
6986	Opata_1279847_54_PstIMseI_SNP	45.43
6987	Opata_1306661_16_PstIMseI_SNP	45.43
6988	Opata_1306661_5_PstIMseI_SNP	45.43
6989	Opata_130831_31_PstIMseI_SNP	45.43
6990	Opata_2011238_48_PstIMseI_SNP	45.43
6991	Opata_2769752_70_PstIMseI_SNP	45.43
6992	Opata_335858_14_PstIMseI_SNP	45.43
6993	Opata_335858_67_PstIMseI_SNP	45.43
6994	Opata_355024_83_PstIMseI_SNP	45.43
6995	Opata_3882187_87_PstIMseI_SNP	45.43
6996	Opata_403942_31_PstIMseI_SNP	45.43
6997	Opata_403942_64_PstIMseI_SNP	45.43
6998	Opata_408681_48_PstIMseI_SNP	45.43
6999	Opata_54382_9_PstIMseI_SNP	45.43
7000	Opata_607683_37_PstIMseI_SNP	45.43
7001	Opata_607683_85_PstIMseI_SNP	45.43
7002	Opata_624550_48_PstIMseI_SNP	45.43
7003	Opata_624550_81_PstIMseI_SNP	45.43
7004	Opata_699606_85_PstIMseI_SNP	45.43
7005	Opata_699606_88_PstIMseI_SNP	45.43
7006	Opata_2725393_57_PstIMspI_SNP	45.43
7007	Opata_3226741_41_PstIMspI_SNP	45.43
7008	Opata_3241304_84_PstIMspI_SNP	45.43
7009	Opata_3403590_73_PstIMspI_SNP	45.43
7010	Opata_36895_50_PstIMspI_SNP	45.43
7011	Opata_42835_38_PstIMspI_SNP	45.43
7012	Opata_42835_41_PstIMspI_SNP	45.43
7013	Opata_734673_PstIMseI_PA	45.43
7014	Opata_943890_PstIMspI_PA	45.43
7015	Opata_1226022_PstIMluI_PA	45.43
7016	Opata_1956968_PstIMluI_PA	45.43
7017	Opata_2092299_PstIMluI_PA	45.43
7018	M6_1755761_PstIMseI_PA	45.43
7019	M6_2894139_PstIMseI_PA	45.43
7020	M6_50129_PstIMseI_PA	45.43
7021	Opata_169305_PstIMseI_PA	45.43
7022	Opata_2150785_PstIMseI_PA	45.43
7023	Opata_3595568_PstIMseI_PA	45.43
7024	Opata_3887337_PstIMseI_PA	45.43
7025	Opata_45481_PstIMseI_PA	45.43
7026	Opata_593039_PstIMseI_PA	45.43
7027	Opata_665732_PstIMseI_PA	45.43
7028	Opata_674999_PstIMseI_PA	45.43
7029	Opata_748069_PstIMseI_PA	45.43
7030	Opata_782545_PstIMseI_PA	45.43
7031	Opata_965783_PstIMseI_PA	45.43
7032	M6_1148027_PstIMspI_PA	45.43
7033	M6_1330227_PstIMspI_PA	45.43
7034	M6_763813_PstIMspI_PA	45.43
7035	Opata_1061342_PstIMspI_PA	45.43
7036	Opata_133792_PstIMspI_PA	45.43
7037	Opata_1409887_PstIMspI_PA	45.43
7038	Opata_1498457_PstIMspI_PA	45.43
7039	Opata_1832957_PstIMspI_PA	45.43
7040	Opata_357337_PstIMspI_PA	45.43
7041	Opata_3576786_PstIMspI_PA	45.43
7042	Opata_375771_PstIMspI_PA	45.43
7043	Opata_596479_PstIMspI_PA	45.43
7044	Opata_694439_PstIMspI_PA	45.43
7045	Opata_746510_PstIMspI_PA	45.43
7046	Opata_20691_42_PstIMseI_SNP	45.43
7047	Opata_234749_46_PstIMseI_SNP	45.43
7048	Opata_234749_82_PstIMseI_SNP	45.43
7049	Opata_4211785_17_PstIMseI_SNP	45.43
7050	Opata_4211785_33_PstIMseI_SNP	45.43
7051	Opata_2725393_82_PstIMspI_SNP	45.43
7052	Opata_644867_PstIMluI_PA	45.43
7053	M6_172542_PstIMseI_PA	45.43
7054	M6_218341_PstIMseI_PA	45.43
7055	M6_289968_PstIMseI_PA	45.43
7056	M6_351467_PstIMseI_PA	45.43
7057	M6_3533671_PstIMseI_PA	45.43
7058	M6_397215_PstIMseI_PA	45.43
7059	M6_55865_PstIMseI_PA	45.43
7060	M6_652705_PstIMseI_PA	45.43
7061	Opata_1212857_PstIMseI_PA	45.43
7062	Opata_1214774_PstIMseI_PA	45.43
7063	Opata_1291242_PstIMseI_PA	45.43
7064	Opata_1351925_PstIMseI_PA	45.43
7065	Opata_200673_PstIMseI_PA	45.43
7066	Opata_237657_PstIMseI_PA	45.43
7067	Opata_270914_PstIMseI_PA	45.43
7068	Opata_30437_PstIMseI_PA	45.43
7069	Opata_3551613_PstIMseI_PA	45.43
7070	Opata_408342_PstIMseI_PA	45.43
7071	Opata_425199_PstIMseI_PA	45.43
7072	Opata_4460210_PstIMseI_PA	45.43
7073	Opata_446524_PstIMseI_PA	45.43
7074	Opata_455326_PstIMseI_PA	45.43
7075	Opata_490660_PstIMseI_PA	45.43
7076	Opata_557460_PstIMseI_PA	45.43
7077	Opata_666810_PstIMseI_PA	45.43
7078	Opata_717575_PstIMseI_PA	45.43
7079	Opata_791114_PstIMseI_PA	45.43
7080	Opata_922_PstIMseI_PA	45.43
7081	Opata_958323_PstIMseI_PA	45.43
7082	M6_1618_PstIMspI_PA	45.43
7083	Opata_1153689_PstIMspI_PA	45.43
7084	Opata_1175670_PstIMspI_PA	45.43
7085	Opata_1287493_PstIMspI_PA	45.43
7086	Opata_1441439_PstIMspI_PA	45.43
7087	Opata_1534364_PstIMspI_PA	45.43
7088	Opata_1619310_PstIMspI_PA	45.43
7089	Opata_1648388_PstIMspI_PA	45.43
7090	Opata_1782996_PstIMspI_PA	45.43
7091	Opata_1823111_PstIMspI_PA	45.43
7092	Opata_1850699_PstIMspI_PA	45.43
7093	Opata_2025767_PstIMspI_PA	45.43
7094	Opata_2069034_PstIMspI_PA	45.43
7095	Opata_2119131_PstIMspI_PA	45.43
7096	Opata_2166196_PstIMspI_PA	45.43
7097	Opata_2184044_PstIMspI_PA	45.43
7098	Opata_2184458_PstIMspI_PA	45.43
7099	Opata_2252040_PstIMspI_PA	45.43
7100	Opata_240035_PstIMspI_PA	45.43
7101	Opata_2452354_PstIMspI_PA	45.43
7102	Opata_2650330_PstIMspI_PA	45.43
7103	Opata_2857234_PstIMspI_PA	45.43
7104	Opata_2930440_PstIMspI_PA	45.43
7105	Opata_3309766_PstIMspI_PA	45.43
7106	Opata_3845541_PstIMspI_PA	45.43
7107	Opata_3984899_PstIMspI_PA	45.43
7108	Opata_3991274_PstIMspI_PA	45.43
7109	Opata_4176413_PstIMspI_PA	45.43
7110	Opata_418724_PstIMspI_PA	45.43
7111	Opata_472876_PstIMspI_PA	45.43
7112	Opata_85595_PstIMspI_PA	45.43
7113	Opata_864349_PstIMspI_PA	45.43
7114	Opata_2858431_20_PstIMspI_SNP	45.43
7115	Opata_2858431_61_PstIMspI_SNP	45.43
7116	M6_156974_PstIMseI_PA	45.43
7117	M6_341519_PstIMseI_PA	45.43
7118	M6_4086337_PstIMseI_PA	45.43
7119	M6_64323_PstIMseI_PA	45.43
7120	M6_678854_PstIMseI_PA	45.43
7121	M6_525988_PstIMspI_PA	45.43
7122	Opata_1148632_PstIMspI_PA	45.43
7123	Opata_1310996_PstIMspI_PA	45.43
7124	Opata_1747384_PstIMspI_PA	45.43
7125	Opata_2115497_PstIMspI_PA	45.43
7126	Opata_3920733_PstIMspI_PA	45.43
7127	Opata_4028125_PstIMspI_PA	45.43
7128	Opata_153625_PstIMseI_PA	45.43
7129	Opata_294454_PstIMspI_PA	45.43
7130	Opata_952338_PstIMspI_PA	45.43
7131	Opata_1286988_85_PstIMspI_SNP	45.43
7132	M6_125602_PstIMseI_PA	45.43
7133	M6_1295038_PstIMseI_PA	45.43
7134	M6_206662_PstIMseI_PA	45.43
7135	M6_2149327_PstIMseI_PA	45.43
7136	M6_229721_PstIMseI_PA	45.43
7137	M6_3473322_PstIMseI_PA	45.43
7138	M6_3869225_PstIMseI_PA	45.43
7139	M6_456902_PstIMseI_PA	45.43
7140	M6_472005_PstIMseI_PA	45.43
7141	M6_55588_PstIMseI_PA	45.43
7142	Opata_2719974_PstIMseI_PA	45.43
7143	Opata_3372338_PstIMseI_PA	45.43
7144	Opata_457929_PstIMseI_PA	45.43
7145	Opata_970627_PstIMseI_PA	45.43
7146	M6_1281701_PstIMspI_PA	45.43
7147	M6_2224946_PstIMspI_PA	45.43
7148	M6_2602887_PstIMspI_PA	45.43
7149	M6_313441_PstIMspI_PA	45.43
7150	M6_428836_PstIMspI_PA	45.43
7151	M6_537621_PstIMspI_PA	45.43
7152	M6_548903_PstIMspI_PA	45.43
7153	M6_880890_PstIMspI_PA	45.43
7154	Opata_174700_PstIMspI_PA	45.43
7155	Opata_913271_PstIMspI_PA	45.43
7156	Opata_97941_PstIMspI_PA	45.43
7157	M6_32101_PstIMseI_PA	45.43
7158	M6_335963_PstIMseI_PA	45.43
7159	M6_382037_PstIMseI_PA	45.43
7160	M6_567410_PstIMseI_PA	45.43
7161	M6_217652_PstIMseI_PA	45.43
7162	M6_2518523_PstIMseI_PA	45.43
7163	M6_42472_PstIMseI_PA	45.43
7164	M6_849991_PstIMseI_PA	45.43
7165	M6_1487887_PstIMspI_PA	45.43
7166	M6_1799561_PstIMspI_PA	45.43
7167	M6_2555517_PstIMspI_PA	45.43
7168	M6_2565639_PstIMspI_PA	45.43
7169	M6_457274_PstIMspI_PA	45.43
7170	M6_509155_PstIMspI_PA	45.43
7171	M6_937851_PstIMspI_PA	45.43
7172	M6_394236_PstIMseI_PA	45.43
7173	Opata_1073844_PstIMseI_PA	45.43
7174	Opata_1220993_PstIMseI_PA	45.43
7175	Opata_4305635_PstIMseI_PA	45.43
7176	Opata_687813_PstIMseI_PA	45.43
7177	Opata_3389120_PstIMspI_PA	45.43
7178	Opata_677617_PstIMspI_PA	45.43
7179	M6_1270110_PstIMseI_PA	45.43
7180	M6_174445_PstIMseI_PA	45.43
7181	M6_2905182_PstIMseI_PA	45.43
7182	M6_1506458_PstIMspI_PA	45.43
7183	M6_2279389_PstIMspI_PA	45.43
7184	M6_2855511_PstIMspI_PA	45.43
7185	M6_3305205_PstIMspI_PA	45.43
7186	M6_3396866_PstIMspI_PA	45.43
7187	M6_362685_PstIMspI_PA	45.43
7188	M6_759253_PstIMspI_PA	45.43
7189	M6_852761_PstIMspI_PA	45.43
7190	M6_101014_PstIMseI_PA	45.43
7191	M6_1274272_PstIMseI_PA	45.43
7192	M6_2120046_PstIMseI_PA	45.43
7193	M6_47009_PstIMseI_PA	45.43
7194	M6_561375_PstIMseI_PA	45.43
7195	M6_7757_PstIMseI_PA	45.43
7196	M6_79653_PstIMseI_PA	45.43
7197	Opata_1112072_PstIMseI_PA	45.43
7198	M6_272049_PstIMspI_PA	45.43
7199	M6_371366_PstIMspI_PA	45.43
7200	Opata_4163604_PstIMspI_PA	45.43
7201	Opata_449539_PstIMspI_PA	45.43
7202	Opata_117654_PstIMluI_PA	45.43
7203	M6_1014947_PstIMseI_PA	45.43
7204	M6_1137672_PstIMseI_PA	45.43
7205	M6_12356_PstIMseI_PA	45.43
7206	M6_1286079_PstIMseI_PA	45.43
7207	M6_1447227_PstIMseI_PA	45.43
7208	M6_2054308_PstIMseI_PA	45.43
7209	M6_219952_PstIMseI_PA	45.43
7210	M6_232897_PstIMseI_PA	45.43
7211	M6_2515074_PstIMseI_PA	45.43
7212	M6_2767482_PstIMseI_PA	45.43
7213	M6_3317267_PstIMseI_PA	45.43
7214	M6_59443_PstIMseI_PA	45.43
7215	M6_635210_PstIMseI_PA	45.43
7216	M6_953496_PstIMseI_PA	45.43
7217	Opata_1044126_PstIMseI_PA	45.43
7218	Opata_107622_PstIMseI_PA	45.43
7219	Opata_1090861_PstIMseI_PA	45.43
7220	Opata_116599_PstIMseI_PA	45.43
7221	Opata_14520_PstIMseI_PA	45.43
7222	Opata_1574086_PstIMseI_PA	45.43
7223	Opata_2460230_PstIMseI_PA	45.43
7224	Opata_2746_PstIMseI_PA	45.43
7225	Opata_3050777_PstIMseI_PA	45.43
7226	Opata_347666_PstIMseI_PA	45.43
7227	Opata_383594_PstIMseI_PA	45.43
7228	Opata_54897_PstIMseI_PA	45.43
7229	Opata_589401_PstIMseI_PA	45.43
7230	Opata_706554_PstIMseI_PA	45.43
7231	Opata_913_PstIMseI_PA	45.43
7232	Opata_953274_PstIMseI_PA	45.43
7233	M6_1209155_PstIMspI_PA	45.43
7234	M6_1694166_PstIMspI_PA	45.43
7235	M6_2609676_PstIMspI_PA	45.43
7236	M6_2824238_PstIMspI_PA	45.43
7237	M6_336554_PstIMspI_PA	45.43
7238	M6_414603_PstIMspI_PA	45.43
7239	M6_565660_PstIMspI_PA	45.43
7240	M6_63763_PstIMspI_PA	45.43
7241	M6_641979_PstIMspI_PA	45.43
7242	M6_812794_PstIMspI_PA	45.43
7243	M6_852432_PstIMspI_PA	45.43
7244	M6_963891_PstIMspI_PA	45.43
7245	M6_97858_PstIMspI_PA	45.43
7246	Opata_114075_PstIMspI_PA	45.43
7247	Opata_1236975_PstIMspI_PA	45.43
7248	Opata_1413610_PstIMspI_PA	45.43
7249	Opata_145530_PstIMspI_PA	45.43
7250	Opata_229402_PstIMspI_PA	45.43
7251	Opata_3260640_PstIMspI_PA	45.43
7252	Opata_3562992_PstIMspI_PA	45.43
7253	Opata_383751_PstIMspI_PA	45.43
7254	Opata_4011460_PstIMspI_PA	45.43
7255	Opata_4177122_PstIMspI_PA	45.43
7256	Opata_706009_PstIMspI_PA	45.43
7257	M6_1098581_PstIMseI_PA	45.43
7258	M6_1122130_PstIMseI_PA	45.43
7259	M6_2605886_PstIMseI_PA	45.43
7260	Opata_122290_PstIMseI_PA	45.43
7261	Opata_2184645_PstIMseI_PA	45.43
7262	Opata_4229104_PstIMseI_PA	45.43
7263	Opata_826645_PstIMseI_PA	45.43
7264	Opata_974916_PstIMseI_PA	45.43
7265	M6_2518335_PstIMspI_PA	45.43
7266	Opata_1669406_PstIMspI_PA	45.43
7267	Opata_1787085_PstIMspI_PA	45.43
7268	Opata_1845075_PstIMspI_PA	45.43
7269	Opata_2242376_PstIMspI_PA	45.43
7270	Opata_3393594_PstIMspI_PA	45.43
7271	Opata_367994_PstIMspI_PA	45.43
7272	Opata_4217836_PstIMspI_PA	45.43
7273	Opata_775572_PstIMspI_PA	45.43
7274	Opata_1049990_PstIMseI_PA	45.43
7275	Opata_1671994_PstIMseI_PA	45.43
7276	Opata_261474_PstIMseI_PA	45.43
7277	Opata_836376_PstIMseI_PA	45.43
7278	Opata_141314_PstIMspI_PA	45.43
7279	Opata_2544908_PstIMspI_PA	45.43
7280	Opata_633674_PstIMspI_PA	45.43
7281	Opata_1167939_PstIMluI_PA	45.43
7282	Opata_2669598_PstIMluI_PA	45.43
7283	Opata_142201_PstIMseI_PA	45.43
7284	Opata_2048784_PstIMseI_PA	45.43
7285	Opata_2506683_PstIMseI_PA	45.43
7286	Opata_34348_PstIMseI_PA	45.43
7287	Opata_3663103_PstIMseI_PA	45.43
7288	Opata_424631_PstIMseI_PA	45.43
7289	Opata_633557_PstIMseI_PA	45.43
7290	Opata_682684_PstIMseI_PA	45.43
7291	Opata_1044875_PstIMspI_PA	45.43
7292	Opata_2127908_PstIMspI_PA	45.43
7293	Opata_2303483_PstIMspI_PA	45.43
7294	Opata_2571869_PstIMspI_PA	45.43
7295	Opata_2783404_PstIMspI_PA	45.43
7296	Opata_4015286_PstIMspI_PA	45.43
7297	Opata_1945727_PstIMluI_PA	45.43
7298	M6_1386300_PstIMseI_PA	45.43
7299	M6_166190_PstIMseI_PA	45.43
7300	M6_19036_PstIMseI_PA	45.43
7301	M6_2302074_PstIMseI_PA	45.43
7302	M6_435485_PstIMseI_PA	45.43
7303	M6_438611_PstIMseI_PA	45.43
7304	M6_473721_PstIMseI_PA	45.43
7305	Opata_1076928_PstIMseI_PA	45.43
7306	Opata_1243944_PstIMseI_PA	45.43
7307	Opata_1973041_PstIMseI_PA	45.43
7308	Opata_198478_PstIMseI_PA	45.43
7309	Opata_246657_PstIMseI_PA	45.43
7310	Opata_372362_PstIMseI_PA	45.43
7311	Opata_417946_PstIMseI_PA	45.43
7312	Opata_439820_PstIMseI_PA	45.43
7313	Opata_610567_PstIMseI_PA	45.43
7314	Opata_686774_PstIMseI_PA	45.43
7315	Opata_735521_PstIMseI_PA	45.43
7316	Opata_774044_PstIMseI_PA	45.43
7317	Opata_956392_PstIMseI_PA	45.43
7318	M6_1135468_PstIMspI_PA	45.43
7319	M6_240930_PstIMspI_PA	45.43
7320	Opata_1082594_PstIMspI_PA	45.43
7321	Opata_1221218_PstIMspI_PA	45.43
7322	Opata_1221398_PstIMspI_PA	45.43
7323	Opata_1343718_PstIMspI_PA	45.43
7324	Opata_1410030_PstIMspI_PA	45.43
7325	Opata_1495045_PstIMspI_PA	45.43
7326	Opata_1795158_PstIMspI_PA	45.43
7327	Opata_1842522_PstIMspI_PA	45.43
7328	Opata_1903781_PstIMspI_PA	45.43
7329	Opata_2003633_PstIMspI_PA	45.43
7330	Opata_229266_PstIMspI_PA	45.43
7331	Opata_2374563_PstIMspI_PA	45.43
7332	Opata_2385328_PstIMspI_PA	45.43
7333	Opata_242725_PstIMspI_PA	45.43
7334	Opata_261235_PstIMspI_PA	45.43
7335	Opata_284974_PstIMspI_PA	45.43
7336	Opata_286115_PstIMspI_PA	45.43
7337	Opata_3133_PstIMspI_PA	45.43
7338	Opata_316710_PstIMspI_PA	45.43
7339	Opata_3422775_PstIMspI_PA	45.43
7340	Opata_394939_PstIMspI_PA	45.43
7341	Opata_3955385_PstIMspI_PA	45.43
7342	Opata_395867_PstIMspI_PA	45.43
7343	Opata_4074319_PstIMspI_PA	45.43
7344	Opata_47806_PstIMspI_PA	45.43
7345	Opata_490907_PstIMspI_PA	45.43
7346	Opata_496060_PstIMspI_PA	45.43
7347	Opata_508665_PstIMspI_PA	45.43
7348	Opata_544020_PstIMspI_PA	45.43
7349	Opata_583770_PstIMspI_PA	45.43
7350	Opata_665067_PstIMspI_PA	45.43
7351	Opata_746248_PstIMspI_PA	45.43
7352	Opata_985100_PstIMspI_PA	45.43
7353	M6_151022_PstIMseI_PA	45.43
7354	M6_1958886_PstIMseI_PA	45.43
7355	M6_1513073_PstIMspI_PA	45.43
7356	Opata_2475054_PstIMspI_PA	45.43
7357	Opata_168003_PstIMluI_PA	45.43
7358	Opata_2042508_PstIMluI_PA	45.43
7359	Opata_528652_PstIMluI_PA	45.43
7360	Opata_689312_PstIMluI_PA	45.43
7361	M6_1053362_PstIMseI_PA	45.43
7362	M6_1271326_PstIMseI_PA	45.43
7363	M6_1448892_PstIMseI_PA	45.43
7364	M6_1813573_PstIMseI_PA	45.43
7365	M6_1907437_PstIMseI_PA	45.43
7366	M6_2140558_PstIMseI_PA	45.43
7367	M6_2693364_PstIMseI_PA	45.43
7368	M6_312941_PstIMseI_PA	45.43
7369	M6_3998412_PstIMseI_PA	45.43
7370	M6_450770_PstIMseI_PA	45.43
7371	M6_537628_PstIMseI_PA	45.43
7372	M6_588013_PstIMseI_PA	45.43
7373	M6_650096_PstIMseI_PA	45.43
7374	M6_711474_PstIMseI_PA	45.43
7375	M6_765970_PstIMseI_PA	45.43
7376	M6_855619_PstIMseI_PA	45.43
7377	Opata_101751_PstIMseI_PA	45.43
7378	Opata_1037520_PstIMseI_PA	45.43
7379	Opata_1041116_PstIMseI_PA	45.43
7380	Opata_1048713_PstIMseI_PA	45.43
7381	Opata_1053386_PstIMseI_PA	45.43
7382	Opata_1081582_PstIMseI_PA	45.43
7383	Opata_1087528_PstIMseI_PA	45.43
7384	Opata_1099955_PstIMseI_PA	45.43
7385	Opata_111291_PstIMseI_PA	45.43
7386	Opata_111790_PstIMseI_PA	45.43
7387	Opata_1146682_PstIMseI_PA	45.43
7388	Opata_1176614_PstIMseI_PA	45.43
7389	Opata_1176857_PstIMseI_PA	45.43
7390	Opata_117917_PstIMseI_PA	45.43
7391	Opata_1230320_PstIMseI_PA	45.43
7392	Opata_1243004_PstIMseI_PA	45.43
7393	Opata_1264067_PstIMseI_PA	45.43
7394	Opata_1347899_PstIMseI_PA	45.43
7395	Opata_1373021_PstIMseI_PA	45.43
7396	Opata_1431446_PstIMseI_PA	45.43
7397	Opata_150337_PstIMseI_PA	45.43
7398	Opata_153751_PstIMseI_PA	45.43
7399	Opata_1585276_PstIMseI_PA	45.43
7400	Opata_161843_PstIMseI_PA	45.43
7401	Opata_1753215_PstIMseI_PA	45.43
7402	Opata_1986951_PstIMseI_PA	45.43
7403	Opata_19919_PstIMseI_PA	45.43
7404	Opata_223950_PstIMseI_PA	45.43
7405	Opata_2382_PstIMseI_PA	45.43
7406	Opata_246346_PstIMseI_PA	45.43
7407	Opata_255728_PstIMseI_PA	45.43
7408	Opata_2558270_PstIMseI_PA	45.43
7409	Opata_2626042_PstIMseI_PA	45.43
7410	Opata_271511_PstIMseI_PA	45.43
7411	Opata_2847576_PstIMseI_PA	45.43
7412	Opata_292805_PstIMseI_PA	45.43
7413	Opata_3054311_PstIMseI_PA	45.43
7414	Opata_305482_PstIMseI_PA	45.43
7415	Opata_3177697_PstIMseI_PA	45.43
7416	Opata_3227413_PstIMseI_PA	45.43
7417	Opata_329770_PstIMseI_PA	45.43
7418	Opata_346699_PstIMseI_PA	45.43
7419	Opata_357789_PstIMseI_PA	45.43
7420	Opata_3597978_PstIMseI_PA	45.43
7421	Opata_373076_PstIMseI_PA	45.43
7422	Opata_400076_PstIMseI_PA	45.43
7423	Opata_43449_PstIMseI_PA	45.43
7424	Opata_464125_PstIMseI_PA	45.43
7425	Opata_468956_PstIMseI_PA	45.43
7426	Opata_46985_PstIMseI_PA	45.43
7427	Opata_477998_PstIMseI_PA	45.43
7428	Opata_531283_PstIMseI_PA	45.43
7429	Opata_552096_PstIMseI_PA	45.43
7430	Opata_572223_PstIMseI_PA	45.43
7431	Opata_588435_PstIMseI_PA	45.43
7432	Opata_593408_PstIMseI_PA	45.43
7433	Opata_60914_PstIMseI_PA	45.43
7434	Opata_640252_PstIMseI_PA	45.43
7435	Opata_640633_PstIMseI_PA	45.43
7436	Opata_64766_PstIMseI_PA	45.43
7437	Opata_650981_PstIMseI_PA	45.43
7438	Opata_674847_PstIMseI_PA	45.43
7439	Opata_691806_PstIMseI_PA	45.43
7440	Opata_699012_PstIMseI_PA	45.43
7441	Opata_717482_PstIMseI_PA	45.43
7442	Opata_730848_PstIMseI_PA	45.43
7443	Opata_818092_PstIMseI_PA	45.43
7444	Opata_865708_PstIMseI_PA	45.43
7445	Opata_877276_PstIMseI_PA	45.43
7446	Opata_884109_PstIMseI_PA	45.43
7447	Opata_899029_PstIMseI_PA	45.43
7448	Opata_918115_PstIMseI_PA	45.43
7449	Opata_920374_PstIMseI_PA	45.43
7450	Opata_939000_PstIMseI_PA	45.43
7451	Opata_969101_PstIMseI_PA	45.43
7452	M6_1048639_PstIMspI_PA	45.43
7453	M6_1292928_PstIMspI_PA	45.43
7454	M6_1302973_PstIMspI_PA	45.43
7455	M6_1346254_PstIMspI_PA	45.43
7456	M6_1419173_PstIMspI_PA	45.43
7457	M6_1468986_PstIMspI_PA	45.43
7458	M6_1812713_PstIMspI_PA	45.43
7459	M6_1922528_PstIMspI_PA	45.43
7460	M6_2289163_PstIMspI_PA	45.43
7461	M6_2318186_PstIMspI_PA	45.43
7462	M6_2788166_PstIMspI_PA	45.43
7463	M6_2802409_PstIMspI_PA	45.43
7464	M6_2820595_PstIMspI_PA	45.43
7465	M6_3078134_PstIMspI_PA	45.43
7466	M6_351757_PstIMspI_PA	45.43
7467	M6_433899_PstIMspI_PA	45.43
7468	M6_578027_PstIMspI_PA	45.43
7469	M6_604202_PstIMspI_PA	45.43
7470	M6_641508_PstIMspI_PA	45.43
7471	M6_666013_PstIMspI_PA	45.43
7472	M6_732468_PstIMspI_PA	45.43
7473	M6_779679_PstIMspI_PA	45.43
7474	M6_785311_PstIMspI_PA	45.43
7475	M6_851473_PstIMspI_PA	45.43
7476	Opata_1063910_PstIMspI_PA	45.43
7477	Opata_1096685_PstIMspI_PA	45.43
7478	Opata_1135198_PstIMspI_PA	45.43
7479	Opata_119172_PstIMspI_PA	45.43
7480	Opata_1268733_PstIMspI_PA	45.43
7481	Opata_129979_PstIMspI_PA	45.43
7482	Opata_1304727_PstIMspI_PA	45.43
7483	Opata_13059_PstIMspI_PA	45.43
7484	Opata_131958_PstIMspI_PA	45.43
7485	Opata_149919_PstIMspI_PA	45.43
7486	Opata_156176_PstIMspI_PA	45.43
7487	Opata_163327_PstIMspI_PA	45.43
7488	Opata_1648906_PstIMspI_PA	45.43
7489	Opata_1655709_PstIMspI_PA	45.43
7490	Opata_181049_PstIMspI_PA	45.43
7491	Opata_1848216_PstIMspI_PA	45.43
7492	Opata_194071_PstIMspI_PA	45.43
7493	Opata_2057955_PstIMspI_PA	45.43
7494	Opata_2060522_PstIMspI_PA	45.43
7495	Opata_2178585_PstIMspI_PA	45.43
7496	Opata_2241166_PstIMspI_PA	45.43
7497	Opata_2264101_PstIMspI_PA	45.43
7498	Opata_2272471_PstIMspI_PA	45.43
7499	Opata_2302447_PstIMspI_PA	45.43
7500	Opata_2382622_PstIMspI_PA	45.43
7501	Opata_2537880_PstIMspI_PA	45.43
7502	Opata_2575477_PstIMspI_PA	45.43
7503	Opata_270342_PstIMspI_PA	45.43
7504	Opata_2798635_PstIMspI_PA	45.43
7505	Opata_2843248_PstIMspI_PA	45.43
7506	Opata_3180687_PstIMspI_PA	45.43
7507	Opata_318846_PstIMspI_PA	45.43
7508	Opata_3252915_PstIMspI_PA	45.43
7509	Opata_3285792_PstIMspI_PA	45.43
7510	Opata_33941_PstIMspI_PA	45.43
7511	Opata_3497659_PstIMspI_PA	45.43
7512	Opata_350312_PstIMspI_PA	45.43
7513	Opata_3522833_PstIMspI_PA	45.43
7514	Opata_3612281_PstIMspI_PA	45.43
7515	Opata_3964787_PstIMspI_PA	45.43
7516	Opata_3966221_PstIMspI_PA	45.43
7517	Opata_3993718_PstIMspI_PA	45.43
7518	Opata_403463_PstIMspI_PA	45.43
7519	Opata_4052651_PstIMspI_PA	45.43
7520	Opata_4065461_PstIMspI_PA	45.43
7521	Opata_421218_PstIMspI_PA	45.43
7522	Opata_4264049_PstIMspI_PA	45.43
7523	Opata_515851_PstIMspI_PA	45.43
7524	Opata_545270_PstIMspI_PA	45.43
7525	Opata_55391_PstIMspI_PA	45.43
7526	Opata_556365_PstIMspI_PA	45.43
7527	Opata_635587_PstIMspI_PA	45.43
7528	Opata_80517_PstIMspI_PA	45.43
7529	Opata_916995_PstIMspI_PA	45.43
7530	Opata_990733_PstIMspI_PA	45.43
7531	Opata_1617999_PstIMluI_PA	45.43
7532	M6_2148485_PstIMseI_PA	45.43
7533	Opata_1680108_PstIMseI_PA	45.43
7534	Opata_190306_PstIMseI_PA	45.43
7535	Opata_301225_PstIMseI_PA	45.43
7536	Opata_384480_PstIMseI_PA	45.43
7537	Opata_399584_PstIMseI_PA	45.43
7538	Opata_470532_PstIMseI_PA	45.43
7539	Opata_70128_PstIMseI_PA	45.43
7540	Opata_860695_PstIMseI_PA	45.43
7541	Opata_966725_PstIMseI_PA	45.43
7542	M6_1140206_PstIMspI_PA	45.43
7543	Opata_3280164_PstIMspI_PA	45.43
7544	Opata_3294413_PstIMspI_PA	45.43
7545	Opata_3979359_PstIMspI_PA	45.43
7546	Opata_131590_PstIMseI_PA	45.43
7547	Opata_137747_PstIMseI_PA	45.43
7548	Opata_1810565_PstIMseI_PA	45.43
7549	Opata_186549_PstIMseI_PA	45.43
7550	Opata_2044135_PstIMseI_PA	45.43
7551	Opata_2210427_PstIMseI_PA	45.43
7552	Opata_328051_PstIMseI_PA	45.43
7553	Opata_3668577_PstIMseI_PA	45.43
7554	Opata_39637_PstIMseI_PA	45.43
7555	Opata_596832_PstIMseI_PA	45.43
7556	Opata_615395_PstIMseI_PA	45.43
7557	Opata_683696_PstIMseI_PA	45.43
7558	Opata_70198_PstIMseI_PA	45.43
7559	Opata_799691_PstIMseI_PA	45.43
7560	Opata_811172_PstIMseI_PA	45.43
7561	Opata_836462_PstIMseI_PA	45.43
7562	Opata_1174278_PstIMspI_PA	45.43
7563	Opata_1538835_PstIMspI_PA	45.43
7564	Opata_1764058_PstIMspI_PA	45.43
7565	Opata_230787_PstIMspI_PA	45.43
7566	Opata_2475244_PstIMspI_PA	45.43
7567	Opata_2800689_PstIMspI_PA	45.43
7568	Opata_3086720_PstIMspI_PA	45.43
7569	Opata_3125018_PstIMspI_PA	45.43
7570	Opata_3132727_PstIMspI_PA	45.43
7571	Opata_319572_PstIMspI_PA	45.43
7572	Opata_559997_PstIMspI_PA	45.43
7573	Opata_665708_PstIMspI_PA	45.43
7574	Opata_716891_PstIMspI_PA	45.43
7575	Opata_820271_PstIMspI_PA	45.43
7576	Opata_1039529_PstIMseI_PA	45.43
7577	Opata_1193821_PstIMseI_PA	45.43
7578	Opata_357554_PstIMseI_PA	45.43
7579	M6_1076249_PstIMspI_PA	45.43
7580	M6_1119076_PstIMspI_PA	45.43
7581	M6_2646276_PstIMspI_PA	45.43
7582	Opata_1836655_PstIMspI_PA	45.43
7583	Opata_3920509_PstIMspI_PA	45.43
7584	M6_2037725_PstIMluI_PA	45.43
7585	M6_1025969_PstIMseI_PA	45.43
7586	M6_1056018_PstIMseI_PA	45.43
7587	M6_1254538_PstIMseI_PA	45.43
7588	M6_1271370_PstIMseI_PA	45.43
7589	M6_152516_PstIMseI_PA	45.43
7590	M6_2052728_PstIMseI_PA	45.43
7591	M6_2420231_PstIMseI_PA	45.43
7592	M6_2512129_PstIMseI_PA	45.43
7593	M6_28143_PstIMseI_PA	45.43
7594	M6_322081_PstIMseI_PA	45.43
7595	M6_3221996_PstIMseI_PA	45.43
7596	M6_3236639_PstIMseI_PA	45.43
7597	M6_334130_PstIMseI_PA	45.43
7598	M6_4053628_PstIMseI_PA	45.43
7599	M6_4225703_PstIMseI_PA	45.43
7600	M6_456980_PstIMseI_PA	45.43
7601	M6_546461_PstIMseI_PA	45.43
7602	M6_64690_PstIMseI_PA	45.43
7603	M6_91910_PstIMseI_PA	45.43
7604	Opata_1091117_PstIMseI_PA	45.43
7605	Opata_169732_PstIMseI_PA	45.43
7606	Opata_2815589_PstIMseI_PA	45.43
7607	Opata_368759_PstIMseI_PA	45.43
7608	Opata_553206_PstIMseI_PA	45.43
7609	Opata_807280_PstIMseI_PA	45.43
7610	M6_1423161_PstIMspI_PA	45.43
7611	M6_1888017_PstIMspI_PA	45.43
7612	M6_2529619_PstIMspI_PA	45.43
7613	M6_2609477_PstIMspI_PA	45.43
7614	M6_2945469_PstIMspI_PA	45.43
7615	M6_324473_PstIMspI_PA	45.43
7616	M6_333916_PstIMspI_PA	45.43
7617	M6_340341_PstIMspI_PA	45.43
7618	M6_3412648_PstIMspI_PA	45.43
7619	M6_405236_PstIMspI_PA	45.43
7620	M6_435523_PstIMspI_PA	45.43
7621	M6_447763_PstIMspI_PA	45.43
7622	M6_459878_PstIMspI_PA	45.43
7623	M6_472090_PstIMspI_PA	45.43
7624	M6_479334_PstIMspI_PA	45.43
7625	M6_586844_PstIMspI_PA	45.43
7626	M6_656603_PstIMspI_PA	45.43
7627	M6_672945_PstIMspI_PA	45.43
7628	M6_695382_PstIMspI_PA	45.43
7629	M6_740765_PstIMspI_PA	45.43
7630	M6_783459_PstIMspI_PA	45.43
7631	M6_813285_PstIMspI_PA	45.43
7632	M6_909694_PstIMspI_PA	45.43
7633	M6_991122_PstIMspI_PA	45.43
7634	Opata_1513642_PstIMspI_PA	45.43
7635	Opata_3100031_PstIMspI_PA	45.43
7636	Opata_3346602_PstIMspI_PA	45.43
7637	Opata_3663013_PstIMspI_PA	45.43
7638	Opata_819831_PstIMspI_PA	45.43
7639	Opata_2668133_PstIMluI_PA	45.43
7640	M6_1290968_PstIMseI_PA	45.43
7641	M6_135233_PstIMseI_PA	45.43
7642	M6_2026545_PstIMseI_PA	45.43
7643	M6_3199847_PstIMseI_PA	45.43
7644	M6_4222565_PstIMseI_PA	45.43
7645	M6_744036_PstIMseI_PA	45.43
7646	M6_983710_PstIMseI_PA	45.43
7647	Opata_1128124_PstIMseI_PA	45.43
7648	Opata_1204259_PstIMseI_PA	45.43
7649	Opata_1344200_PstIMseI_PA	45.43
7650	Opata_198921_PstIMseI_PA	45.43
7651	Opata_2114981_PstIMseI_PA	45.43
7652	Opata_222639_PstIMseI_PA	45.43
7653	Opata_280236_PstIMseI_PA	45.43
7654	Opata_295076_PstIMseI_PA	45.43
7655	Opata_3048840_PstIMseI_PA	45.43
7656	Opata_322995_PstIMseI_PA	45.43
7657	Opata_3308526_PstIMseI_PA	45.43
7658	Opata_352484_PstIMseI_PA	45.43
7659	Opata_418404_PstIMseI_PA	45.43
7660	Opata_523380_PstIMseI_PA	45.43
7661	Opata_544394_PstIMseI_PA	45.43
7662	Opata_609054_PstIMseI_PA	45.43
7663	M6_1574611_PstIMspI_PA	45.43
7664	M6_2409230_PstIMspI_PA	45.43
7665	M6_2463458_PstIMspI_PA	45.43
7666	M6_717583_PstIMspI_PA	45.43
7667	Opata_161268_PstIMspI_PA	45.43
7668	Opata_1793906_PstIMspI_PA	45.43
7669	Opata_1969989_PstIMspI_PA	45.43
7670	Opata_2335288_PstIMspI_PA	45.43
7671	Opata_258291_PstIMspI_PA	45.43
7672	Opata_2995192_PstIMspI_PA	45.43
7673	Opata_594247_PstIMspI_PA	45.43
7674	Opata_720678_PstIMspI_PA	45.43
7675	Opata_736262_PstIMspI_PA	45.43
7676	M6_1377573_PstIMseI_PA	45.43
7677	M6_17929_PstIMseI_PA	45.43
7678	M6_21350_PstIMseI_PA	45.43
7679	M6_3378979_PstIMseI_PA	45.43
7680	M6_417319_PstIMseI_PA	45.43
7681	M6_502418_PstIMseI_PA	45.43
7682	M6_1005045_PstIMspI_PA	45.43
7683	M6_1015733_PstIMspI_PA	45.43
7684	M6_1083625_PstIMspI_PA	45.43
7685	M6_1137630_PstIMspI_PA	45.43
7686	M6_1257677_PstIMspI_PA	45.43
7687	M6_1343618_PstIMspI_PA	45.43
7688	M6_1497532_PstIMspI_PA	45.43
7689	M6_1850931_PstIMspI_PA	45.43
7690	M6_1889012_PstIMspI_PA	45.43
7691	M6_1912175_PstIMspI_PA	45.43
7692	M6_2320074_PstIMspI_PA	45.43
7693	M6_2498427_PstIMspI_PA	45.43
7694	M6_3121289_PstIMspI_PA	45.43
7695	M6_319255_PstIMspI_PA	45.43
7696	M6_3197147_PstIMspI_PA	45.43
7697	M6_330436_PstIMspI_PA	45.43
7698	M6_579038_PstIMspI_PA	45.43
7699	M6_587714_PstIMspI_PA	45.43
7700	M6_625184_PstIMspI_PA	45.43
7701	M6_664797_PstIMspI_PA	45.43
7702	M6_857267_PstIMspI_PA	45.43
7703	M6_965178_PstIMspI_PA	45.43
7704	M6_1202972_PstIMseI_PA	45.43
7705	M6_124112_PstIMseI_PA	45.43
7706	M6_1529239_PstIMseI_PA	45.43
7707	M6_1942324_PstIMseI_PA	45.43
7708	M6_378488_PstIMseI_PA	45.43
7709	M6_491469_PstIMseI_PA	45.43
7710	M6_539711_PstIMseI_PA	45.43
7711	M6_54044_PstIMseI_PA	45.43
7712	M6_564170_PstIMseI_PA	45.43
7713	M6_619646_PstIMseI_PA	45.43
7714	Opata_3876188_PstIMseI_PA	45.43
7715	Opata_3962709_PstIMseI_PA	45.43
7716	Opata_452931_PstIMseI_PA	45.43
7717	M6_2427611_PstIMspI_PA	45.43
7718	M6_2747820_PstIMspI_PA	45.43
7719	M6_3601046_PstIMspI_PA	45.43
7720	M6_402947_PstIMspI_PA	45.43
7721	M6_129731_PstIMseI_PA	45.43
7722	M6_1588470_PstIMseI_PA	45.43
7723	M6_248171_PstIMseI_PA	45.43
7724	M6_261201_PstIMseI_PA	45.43
7725	M6_290156_PstIMseI_PA	45.43
7726	M6_405381_PstIMseI_PA	45.43
7727	M6_421927_PstIMseI_PA	45.43
7728	M6_529179_PstIMseI_PA	45.43
7729	M6_849320_PstIMseI_PA	45.43
7730	M6_929969_PstIMseI_PA	45.43
7731	M6_958595_PstIMseI_PA	45.43
7732	Opata_1108150_PstIMseI_PA	45.43
7733	Opata_1126442_PstIMseI_PA	45.43
7734	Opata_26_PstIMseI_PA	45.43
7735	Opata_593098_PstIMseI_PA	45.43
7736	Opata_68784_PstIMseI_PA	45.43
7737	Opata_884015_PstIMseI_PA	45.43
7738	M6_1140833_PstIMspI_PA	45.43
7739	M6_1525250_PstIMspI_PA	45.43
7740	M6_1742435_PstIMspI_PA	45.43
7741	M6_682204_PstIMspI_PA	45.43
7742	Opata_167292_PstIMspI_PA	45.43
7743	Opata_2460020_PstIMspI_PA	45.43
7744	Opata_2614991_PstIMspI_PA	45.43
7745	Opata_286426_PstIMspI_PA	45.43
7746	Opata_992306_PstIMspI_PA	45.43
7747	Opata_100656_PstIMseI_PA	45.43
7748	Opata_701760_PstIMseI_PA	45.43
7749	Opata_743231_PstIMseI_PA	45.43
7750	M6_1182314_PstIMseI_PA	45.43
7751	M6_1274960_PstIMseI_PA	45.43
7752	M6_1382314_PstIMseI_PA	45.43
7753	M6_1405949_PstIMseI_PA	45.43
7754	Opata_1013376_PstIMseI_PA	45.43
7755	Opata_1260429_PstIMseI_PA	45.43
7756	Opata_301423_PstIMseI_PA	45.43
7757	Opata_461661_PstIMseI_PA	45.43
7758	Opata_515001_PstIMseI_PA	45.43
7759	Opata_772997_PstIMseI_PA	45.43
7760	Opata_784911_PstIMseI_PA	45.43
7761	Opata_790544_PstIMseI_PA	45.43
7762	M6_857795_PstIMspI_PA	45.43
7763	M6_781215_PstIMseI_PA	45.43
7764	BS00067499_51	45.43
7765	BS00086247_51	45.43
7766	BS00022586_51	45.43
7767	Ex_c6864_677	45.43
7768	Ku_c8627_745	45.43
7769	Ku_c9092_1164	45.43
7770	Kukri_c8627_552	45.43
7771	Ra_c1002_1094	45.43
7772	Ra_c1002_1670	45.43
7773	GENE-1533_226	45.43
7774	Ku_c18096_552	45.43
7775	wsnp_Ku_c18096_27323691	45.43
7776	Ku_c181_790	45.43
7777	Kukri_c64150_399	45.43
7778	RAC875_c46323_1996	45.43
7779	RAC875_rep_c109253_169	45.43
7780	TA002275-0095-w	45.43
7781	977921	45.44
7782	P35/M55-6	45.6
7783	1235476	45.62
7784	wsnp_Ex_rep_c69816_68774416	45.66
7785	1071050	45.8
7786	wPt-733126	45.81
7787	1864389	45.82
7788	1202939	45.85
7789	1068450	45.87
7790	4543101	45.87
7791	1128707	46
7792	1228184	46.23
7793	3028938	46.23
7794	980281	46.4
7795	980942	46.4
7796	982760	46.4
7797	1018101	46.4
7798	1036785	46.4
7799	1059616	46.4
7800	1059948	46.4
7801	1070254	46.4
7802	1070845	46.4
7803	1075754	46.4
7804	1093366	46.4
7805	1095622	46.4
7806	1098652	46.4
7807	1119965	46.4
7808	1122599	46.4
7809	1126290	46.4
7810	1130049	46.4
7811	1150152	46.4
7812	1208544	46.4
7813	1216557	46.4
7814	1229505	46.4
7815	1254451	46.4
7816	1277363	46.4
7817	2257748	46.4
7818	2278650	46.4
7819	2279010	46.4
7820	2292110	46.4
7821	2306566	46.4
7822	2309477	46.4
7823	3024598	46.4
7824	3064612	46.4
7825	3222329	46.4
7826	3937635	46.4
7827	1001373	46.4
7828	1037151	46.4
7829	1039171	46.4
7830	1055210	46.4
7831	1071147	46.4
7832	1073341	46.4
7833	1099218	46.4
7834	1128726	46.4
7835	1150508	46.4
7836	1253081	46.4
7837	1319076	46.4
7838	1712462	46.4
7839	2304663	46.4
7840	3064609	46.4
7841	4404825	46.4
7842	4405149	46.4
7843	4411610	46.4
7844	1267197	46.42
7845	1070552	46.45
7846	1107606	46.46
7847	1103922	46.52
7848	Xwmc050	46.6
7849	P35/M50-1	46.6
7850	1237249	46.62
7851	1203626	46.66
7852	1203093	46.71
7853	1237413	46.71
7854	1240339	46.71
7855	3533077	46.71
7856	3023448	46.78
7857	3024789	46.82
7858	1284648	47.04
7859	7338605	47.19
7860	Kukri_c64268_101	47.26
7861	Kukri_rep_c71916_1548	47.26
7862	TA003760-0970	47.26
7863	Excalibur_c49977_170	47.26
7864	Tdurum_contig12371_248	47.26
7865	BobWhite_c52043_344	47.26
7866	RAC875_c14060_1935	47.26
7867	Xmwg11	47.4
7868	Xbarc179	47.6
7869	Xmwg11b	47.6
7870	Xfbb237b	47.6
7871	1190017	47.61
7872	1044297	47.65
7873	1314671	47.65
7874	Excalibur_c12446_155	47.79
7875	JD_c11997_485	47.79
7876	BobWhite_c13210_115	47.79
7877	4412072	48.05
7878	1080398	48.13
7879	1862879	48.13
7880	1113832	48.16
7881	1131042	48.16
7882	Xwmc215	48.5
7883	P36/M53-134	48.6
7884	Xmwg12b	48.6
7885	wsnp_CAP11_rep_c7339_3306558	48.63
7886	Opata_1236382_PstIMluI_PA	48.63
7887	Opata_2683443_PstIMluI_PA	48.63
7888	Opata_846485_PstIMseI_PA	48.63
7889	Opata_1126249_PstIMspI_PA	48.63
7890	Opata_1090607_PstIMluI_PA	48.63
7891	Opata_1315601_PstIMluI_PA	48.63
7892	Opata_1479887_PstIMluI_PA	48.63
7893	Opata_1503469_PstIMluI_PA	48.63
7894	Opata_2353077_PstIMluI_PA	48.63
7895	Opata_2395153_PstIMluI_PA	48.63
7896	Opata_2819387_PstIMluI_PA	48.63
7897	Opata_378347_PstIMluI_PA	48.63
7898	Opata_915548_PstIMluI_PA	48.63
7899	Opata_924282_PstIMluI_PA	48.63
7900	M6_1220940_PstIMseI_PA	48.63
7901	M6_2283163_PstIMseI_PA	48.63
7902	M6_372147_PstIMseI_PA	48.63
7903	M6_547975_PstIMseI_PA	48.63
7904	M6_560567_PstIMseI_PA	48.63
7905	M6_843975_PstIMseI_PA	48.63
7906	Opata_102217_PstIMseI_PA	48.63
7907	Opata_124761_PstIMseI_PA	48.63
7908	Opata_2148020_PstIMseI_PA	48.63
7909	Opata_2680513_PstIMseI_PA	48.63
7910	Opata_468526_PstIMseI_PA	48.63
7911	Opata_671226_PstIMseI_PA	48.63
7912	M6_1712296_PstIMspI_PA	48.63
7913	M6_1876383_PstIMspI_PA	48.63
7914	M6_2667249_PstIMspI_PA	48.63
7915	M6_2729823_PstIMspI_PA	48.63
7916	M6_365266_PstIMspI_PA	48.63
7917	Opata_1512705_PstIMspI_PA	48.63
7918	Opata_1748431_PstIMspI_PA	48.63
7919	Opata_3298213_PstIMspI_PA	48.63
7920	Opata_3551510_PstIMspI_PA	48.63
7921	Opata_453815_PstIMspI_PA	48.63
7922	Opata_115873_90_PstIMseI_SNP	48.63
7923	Opata_1203691_45_PstIMseI_SNP	48.63
7924	Opata_145348_88_PstIMseI_SNP	48.63
7925	Opata_152291_76_PstIMseI_SNP	48.63
7926	Opata_260335_58_PstIMseI_SNP	48.63
7927	Opata_3182_55_PstIMseI_SNP	48.63
7928	Opata_554931_49_PstIMseI_SNP	48.63
7929	Opata_607603_48_PstIMseI_SNP	48.63
7930	Opata_853722_55_PstIMseI_SNP	48.63
7931	Opata_853722_79_PstIMseI_SNP	48.63
7932	Opata_1286988_70_PstIMspI_SNP	48.63
7933	Opata_1650049_29_PstIMspI_SNP	48.63
7934	Opata_1650049_44_PstIMspI_SNP	48.63
7935	Opata_1650049_57_PstIMspI_SNP	48.63
7936	Opata_1773177_54_PstIMspI_SNP	48.63
7937	Opata_1779100_66_PstIMspI_SNP	48.63
7938	Opata_1872122_23_PstIMspI_SNP	48.63
7939	Opata_1877378_49_PstIMspI_SNP	48.63
7940	Opata_1956698_67_PstIMspI_SNP	48.63
7941	Opata_1971742_12_PstIMspI_SNP	48.63
7942	Opata_2080053_63_PstIMspI_SNP	48.63
7943	Opata_227556_39_PstIMspI_SNP	48.63
7944	Opata_2536064_17_PstIMspI_SNP	48.63
7945	Opata_2766800_9_PstIMspI_SNP	48.63
7946	Opata_2831556_14_PstIMspI_SNP	48.63
7947	Opata_2831556_65_PstIMspI_SNP	48.63
7948	Opata_3090916_2_PstIMspI_SNP	48.63
7949	Opata_3544449_37_PstIMspI_SNP	48.63
7950	Opata_3859294_82_PstIMspI_SNP	48.63
7951	Opata_4040223_4_PstIMspI_SNP	48.63
7952	Opata_43291_7_PstIMspI_SNP	48.63
7953	Opata_582105_45_PstIMspI_SNP	48.63
7954	Opata_61142_26_PstIMspI_SNP	48.63
7955	Opata_61142_43_PstIMspI_SNP	48.63
7956	Opata_711420_50_PstIMspI_SNP	48.63
7957	Opata_815194_60_PstIMspI_SNP	48.63
7958	Opata_1701571_PstIMluI_PA	48.63
7959	Opata_1937104_PstIMluI_PA	48.63
7960	M6_1759710_PstIMseI_PA	48.63
7961	M6_3578369_PstIMseI_PA	48.63
7962	M6_418501_PstIMseI_PA	48.63
7963	Opata_1081562_PstIMseI_PA	48.63
7964	Opata_121680_PstIMseI_PA	48.63
7965	Opata_1359209_PstIMseI_PA	48.63
7966	Opata_257602_PstIMseI_PA	48.63
7967	Opata_270135_PstIMseI_PA	48.63
7968	Opata_330611_PstIMseI_PA	48.63
7969	Opata_855651_PstIMseI_PA	48.63
7970	M6_2285957_PstIMspI_PA	48.63
7971	Opata_1883122_PstIMspI_PA	48.63
7972	Opata_1928769_PstIMspI_PA	48.63
7973	Opata_2139215_PstIMspI_PA	48.63
7974	Opata_2362147_PstIMspI_PA	48.63
7975	Opata_2542204_PstIMspI_PA	48.63
7976	Opata_667080_PstIMspI_PA	48.63
7977	Opata_887838_PstIMspI_PA	48.63
7978	Opata_987570_PstIMspI_PA	48.63
7979	Opata_1374511_35_PstIMseI_SNP	48.63
7980	Opata_2094550_85_PstIMspI_SNP	48.63
7981	M6_169402_PstIMseI_PA	48.63
7982	M6_211338_PstIMseI_PA	48.63
7983	M6_2373563_PstIMspI_PA	48.63
7984	M6_2529054_PstIMspI_PA	48.63
7985	M6_2897843_PstIMspI_PA	48.63
7986	M6_3176705_PstIMspI_PA	48.63
7987	Opata_1299173_35_PstIMspI_SNP	48.63
7988	Opata_4011729_PstIMseI_PA	48.63
7989	Opata_2348001_PstIMluI_PA	48.63
7990	Opata_2489236_PstIMluI_PA	48.63
7991	M6_1391608_PstIMseI_PA	48.63
7992	M6_201139_PstIMseI_PA	48.63
7993	M6_370942_PstIMseI_PA	48.63
7994	Opata_1347585_PstIMseI_PA	48.63
7995	M6_1001578_PstIMspI_PA	48.63
7996	M6_1547954_PstIMspI_PA	48.63
7997	M6_2313230_PstIMspI_PA	48.63
7998	M6_2579077_PstIMspI_PA	48.63
7999	M6_350447_PstIMspI_PA	48.63
8000	M6_402475_PstIMspI_PA	48.63
8001	M6_715185_PstIMspI_PA	48.63
8002	M6_879118_PstIMspI_PA	48.63
8003	Opata_114242_PstIMspI_PA	48.63
8004	M6_32026_PstIMseI_PA	48.63
8005	M6_4330_PstIMseI_PA	48.63
8006	M6_2654331_PstIMseI_PA	48.63
8007	M6_739992_PstIMseI_PA	48.63
8008	M6_1812506_PstIMspI_PA	48.63
8009	M6_2180277_PstIMspI_PA	48.63
8010	M6_2270463_PstIMspI_PA	48.63
8011	M6_2284292_PstIMspI_PA	48.63
8012	M6_2956928_PstIMspI_PA	48.63
8013	M6_3248253_PstIMspI_PA	48.63
8014	M6_490175_PstIMspI_PA	48.63
8015	M6_600908_PstIMspI_PA	48.63
8016	M6_622276_PstIMspI_PA	48.63
8017	Opata_43252_PstIMluI_PA	48.63
8018	Opata_13841_PstIMseI_PA	48.63
8019	Opata_312393_PstIMseI_PA	48.63
8020	M6_1258345_PstIMspI_PA	48.63
8021	M6_1676315_PstIMspI_PA	48.63
8022	M6_2262933_PstIMspI_PA	48.63
8023	M6_2723315_PstIMspI_PA	48.63
8024	M6_822861_PstIMspI_PA	48.63
8025	Opata_2277391_PstIMspI_PA	48.63
8026	Opata_3259306_PstIMspI_PA	48.63
8027	Opata_1377245_PstIMluI_PA	48.63
8028	Opata_119588_PstIMspI_PA	48.63
8029	Opata_1335866_PstIMluI_PA	48.63
8030	Opata_358064_PstIMluI_PA	48.63
8031	M6_1878205_PstIMseI_PA	48.63
8032	M6_2733252_PstIMseI_PA	48.63
8033	M6_904537_PstIMseI_PA	48.63
8034	Opata_1928777_PstIMseI_PA	48.63
8035	Opata_273615_PstIMseI_PA	48.63
8036	Opata_607654_PstIMseI_PA	48.63
8037	Opata_646018_PstIMseI_PA	48.63
8038	M6_1202280_PstIMspI_PA	48.63
8039	M6_1313764_PstIMspI_PA	48.63
8040	M6_1671034_PstIMspI_PA	48.63
8041	M6_1726684_PstIMspI_PA	48.63
8042	M6_1745819_PstIMspI_PA	48.63
8043	M6_2591537_PstIMspI_PA	48.63
8044	M6_2792457_PstIMspI_PA	48.63
8045	M6_2857430_PstIMspI_PA	48.63
8046	M6_3277820_PstIMspI_PA	48.63
8047	M6_3444947_PstIMspI_PA	48.63
8048	M6_362457_PstIMspI_PA	48.63
8049	M6_565175_PstIMspI_PA	48.63
8050	M6_806780_PstIMspI_PA	48.63
8051	Opata_2196208_83_PstIMspI_SNP	48.63
8052	M6_1009115_PstIMluI_PA	48.63
8053	M6_1131262_PstIMseI_PA	48.63
8054	M6_2407962_PstIMseI_PA	48.63
8055	M6_330824_PstIMseI_PA	48.63
8056	M6_407116_PstIMseI_PA	48.63
8057	Opata_2954764_PstIMseI_PA	48.63
8058	M6_393962_PstIMspI_PA	48.63
8059	M6_601602_PstIMspI_PA	48.63
8060	Opata_3474806_PstIMspI_PA	48.63
8061	Opata_2766964_PstIMluI_PA	48.63
8062	Opata_381129_PstIMluI_PA	48.63
8063	Opata_47583_PstIMluI_PA	48.63
8064	M6_1592736_PstIMseI_PA	48.63
8065	M6_371822_PstIMseI_PA	48.63
8066	M6_426109_PstIMseI_PA	48.63
8067	M6_602871_PstIMseI_PA	48.63
8068	M6_876928_PstIMseI_PA	48.63
8069	M6_975516_PstIMseI_PA	48.63
8070	Opata_1112840_PstIMseI_PA	48.63
8071	Opata_1221685_PstIMseI_PA	48.63
8072	Opata_129568_PstIMseI_PA	48.63
8073	Opata_177567_PstIMseI_PA	48.63
8074	Opata_3346146_PstIMseI_PA	48.63
8075	Opata_41522_PstIMseI_PA	48.63
8076	Opata_664919_PstIMseI_PA	48.63
8077	Opata_754685_PstIMseI_PA	48.63
8078	Opata_934220_PstIMseI_PA	48.63
8079	M6_1649927_PstIMspI_PA	48.63
8080	M6_166825_PstIMspI_PA	48.63
8081	M6_2104047_PstIMspI_PA	48.63
8082	M6_2282334_PstIMspI_PA	48.63
8083	M6_2595268_PstIMspI_PA	48.63
8084	M6_3410227_PstIMspI_PA	48.63
8085	M6_38963_PstIMspI_PA	48.63
8086	M6_733921_PstIMspI_PA	48.63
8087	Opata_2939971_PstIMspI_PA	48.63
8088	Opata_180542_90_PstIMseI_SNP	48.63
8089	Opata_4152572_16_PstIMseI_SNP	48.63
8090	Opata_4152572_68_PstIMseI_SNP	48.63
8091	M6_669995_PstIMspI_PA	48.63
8092	M6_985479_PstIMspI_PA	48.63
8093	Opata_3644858_PstIMspI_PA	48.63
8094	Opata_1555871_PstIMluI_PA	48.63
8095	Opata_1558490_PstIMluI_PA	48.63
8096	Opata_2406354_PstIMluI_PA	48.63
8097	Opata_2978_PstIMluI_PA	48.63
8098	Opata_1033024_PstIMseI_PA	48.63
8099	Opata_1040822_PstIMseI_PA	48.63
8100	Opata_188447_PstIMseI_PA	48.63
8101	Opata_2258378_PstIMseI_PA	48.63
8102	Opata_4142645_PstIMseI_PA	48.63
8103	Opata_891091_PstIMseI_PA	48.63
8104	Opata_111861_PstIMspI_PA	48.63
8105	Opata_57078_PstIMspI_PA	48.63
8106	Opata_95063_PstIMspI_PA	48.63
8107	Opata_1837125_PstIMluI_PA	48.63
8108	Opata_38181_PstIMluI_PA	48.63
8109	Opata_1033938_PstIMseI_PA	48.63
8110	Opata_1044989_PstIMseI_PA	48.63
8111	Opata_1100019_PstIMseI_PA	48.63
8112	Opata_135872_PstIMseI_PA	48.63
8113	Opata_1619829_PstIMseI_PA	48.63
8114	Opata_2952986_PstIMseI_PA	48.63
8115	Opata_373526_PstIMseI_PA	48.63
8116	Opata_482616_PstIMseI_PA	48.63
8117	Opata_566590_PstIMseI_PA	48.63
8118	Opata_5928_PstIMseI_PA	48.63
8119	Opata_597921_PstIMseI_PA	48.63
8120	Opata_6828_PstIMseI_PA	48.63
8121	Opata_921083_PstIMseI_PA	48.63
8122	Opata_925423_PstIMseI_PA	48.63
8123	Opata_152050_PstIMspI_PA	48.63
8124	Opata_2069578_PstIMspI_PA	48.63
8125	Opata_2123954_PstIMspI_PA	48.63
8126	Opata_2366990_PstIMspI_PA	48.63
8127	Opata_2548680_PstIMspI_PA	48.63
8128	Opata_267726_PstIMspI_PA	48.63
8129	Opata_2746402_PstIMspI_PA	48.63
8130	Opata_4195486_PstIMspI_PA	48.63
8131	Opata_426230_PstIMspI_PA	48.63
8132	Opata_53269_PstIMspI_PA	48.63
8133	Opata_958893_PstIMspI_PA	48.63
8134	M6_1668281_PstIMluI_PA	48.63
8135	Opata_12433_PstIMluI_PA	48.63
8136	Opata_355332_PstIMluI_PA	48.63
8137	Opata_52801_PstIMluI_PA	48.63
8138	Opata_98483_PstIMluI_PA	48.63
8139	M6_1071408_PstIMseI_PA	48.63
8140	M6_177559_PstIMseI_PA	48.63
8141	M6_1880513_PstIMseI_PA	48.63
8142	M6_2493781_PstIMseI_PA	48.63
8143	M6_38018_PstIMseI_PA	48.63
8144	M6_3863145_PstIMseI_PA	48.63
8145	M6_558135_PstIMseI_PA	48.63
8146	M6_618903_PstIMseI_PA	48.63
8147	M6_875684_PstIMseI_PA	48.63
8148	M6_977390_PstIMseI_PA	48.63
8149	Opata_1017718_PstIMseI_PA	48.63
8150	Opata_1081933_PstIMseI_PA	48.63
8151	Opata_1177233_PstIMseI_PA	48.63
8152	Opata_1231177_PstIMseI_PA	48.63
8153	Opata_1681669_PstIMseI_PA	48.63
8154	Opata_191491_PstIMseI_PA	48.63
8155	Opata_1959230_PstIMseI_PA	48.63
8156	Opata_1991687_PstIMseI_PA	48.63
8157	Opata_212842_PstIMseI_PA	48.63
8158	Opata_271393_PstIMseI_PA	48.63
8159	Opata_2923119_PstIMseI_PA	48.63
8160	Opata_333542_PstIMseI_PA	48.63
8161	Opata_36186_PstIMseI_PA	48.63
8162	Opata_404527_PstIMseI_PA	48.63
8163	Opata_415334_PstIMseI_PA	48.63
8164	Opata_4457033_PstIMseI_PA	48.63
8165	Opata_536651_PstIMseI_PA	48.63
8166	Opata_545934_PstIMseI_PA	48.63
8167	Opata_560560_PstIMseI_PA	48.63
8168	Opata_576945_PstIMseI_PA	48.63
8169	Opata_602104_PstIMseI_PA	48.63
8170	Opata_630955_PstIMseI_PA	48.63
8171	Opata_88229_PstIMseI_PA	48.63
8172	Opata_88781_PstIMseI_PA	48.63
8173	Opata_917797_PstIMseI_PA	48.63
8174	Opata_987996_PstIMseI_PA	48.63
8175	M6_1778280_PstIMspI_PA	48.63
8176	M6_1905307_PstIMspI_PA	48.63
8177	M6_3129481_PstIMspI_PA	48.63
8178	M6_884860_PstIMspI_PA	48.63
8179	Opata_1079617_PstIMspI_PA	48.63
8180	Opata_1185652_PstIMspI_PA	48.63
8181	Opata_144211_PstIMspI_PA	48.63
8182	Opata_158558_PstIMspI_PA	48.63
8183	Opata_2627652_PstIMspI_PA	48.63
8184	Opata_3186899_PstIMspI_PA	48.63
8185	Opata_533271_PstIMspI_PA	48.63
8186	Opata_58461_PstIMspI_PA	48.63
8187	Opata_946507_PstIMspI_PA	48.63
8188	M6_1044506_PstIMseI_PA	48.63
8189	M6_4008255_PstIMseI_PA	48.63
8190	M6_824709_PstIMseI_PA	48.63
8191	M6_144951_PstIMspI_PA	48.63
8192	M6_2639201_PstIMspI_PA	48.63
8193	M6_361848_PstIMspI_PA	48.63
8194	Opata_1527534_PstIMspI_PA	48.63
8195	Opata_43485_PstIMspI_PA	48.63
8196	M6_307354_PstIMluI_PA	48.63
8197	Opata_1021124_PstIMluI_PA	48.63
8198	Opata_1119735_PstIMluI_PA	48.63
8199	Opata_113425_PstIMluI_PA	48.63
8200	Opata_1241880_PstIMluI_PA	48.63
8201	Opata_139242_PstIMluI_PA	48.63
8202	Opata_1748440_PstIMluI_PA	48.63
8203	Opata_1839151_PstIMluI_PA	48.63
8204	Opata_203526_PstIMluI_PA	48.63
8205	Opata_2039606_PstIMluI_PA	48.63
8206	Opata_2154215_PstIMluI_PA	48.63
8207	Opata_2470508_PstIMluI_PA	48.63
8208	Opata_258578_PstIMluI_PA	48.63
8209	Opata_268777_PstIMluI_PA	48.63
8210	Opata_2773776_PstIMluI_PA	48.63
8211	Opata_83152_PstIMluI_PA	48.63
8212	Opata_88723_PstIMluI_PA	48.63
8213	M6_1141083_PstIMseI_PA	48.63
8214	M6_1147805_PstIMseI_PA	48.63
8215	M6_1167581_PstIMseI_PA	48.63
8216	M6_1237757_PstIMseI_PA	48.63
8217	M6_1239924_PstIMseI_PA	48.63
8218	M6_1264756_PstIMseI_PA	48.63
8219	M6_1329678_PstIMseI_PA	48.63
8220	M6_1406949_PstIMseI_PA	48.63
8221	M6_1453635_PstIMseI_PA	48.63
8222	M6_1459418_PstIMseI_PA	48.63
8223	M6_167111_PstIMseI_PA	48.63
8224	M6_174235_PstIMseI_PA	48.63
8225	M6_2051740_PstIMseI_PA	48.63
8226	M6_2189908_PstIMseI_PA	48.63
8227	M6_220123_PstIMseI_PA	48.63
8228	M6_2224762_PstIMseI_PA	48.63
8229	M6_265188_PstIMseI_PA	48.63
8230	M6_2795908_PstIMseI_PA	48.63
8231	M6_303365_PstIMseI_PA	48.63
8232	M6_3200420_PstIMseI_PA	48.63
8233	M6_3255325_PstIMseI_PA	48.63
8234	M6_3572084_PstIMseI_PA	48.63
8235	M6_3828195_PstIMseI_PA	48.63
8236	M6_3894663_PstIMseI_PA	48.63
8237	M6_407538_PstIMseI_PA	48.63
8238	M6_422049_PstIMseI_PA	48.63
8239	M6_445095_PstIMseI_PA	48.63
8240	M6_502496_PstIMseI_PA	48.63
8241	M6_537757_PstIMseI_PA	48.63
8242	M6_632831_PstIMseI_PA	48.63
8243	M6_636921_PstIMseI_PA	48.63
8244	M6_639112_PstIMseI_PA	48.63
8245	M6_655547_PstIMseI_PA	48.63
8246	M6_780558_PstIMseI_PA	48.63
8247	M6_784173_PstIMseI_PA	48.63
8248	M6_78598_PstIMseI_PA	48.63
8249	M6_793372_PstIMseI_PA	48.63
8250	M6_797439_PstIMseI_PA	48.63
8251	M6_958273_PstIMseI_PA	48.63
8252	Opata_1011995_PstIMseI_PA	48.63
8253	Opata_1036303_PstIMseI_PA	48.63
8254	Opata_1126901_PstIMseI_PA	48.63
8255	Opata_1128297_PstIMseI_PA	48.63
8256	Opata_1161897_PstIMseI_PA	48.63
8257	Opata_1165350_PstIMseI_PA	48.63
8258	Opata_1201336_PstIMseI_PA	48.63
8259	Opata_1231489_PstIMseI_PA	48.63
8260	Opata_1266096_PstIMseI_PA	48.63
8261	Opata_1269562_PstIMseI_PA	48.63
8262	Opata_1272500_PstIMseI_PA	48.63
8263	Opata_128710_PstIMseI_PA	48.63
8264	Opata_135774_PstIMseI_PA	48.63
8265	Opata_153453_PstIMseI_PA	48.63
8266	Opata_159160_PstIMseI_PA	48.63
8267	Opata_162526_PstIMseI_PA	48.63
8268	Opata_1676995_PstIMseI_PA	48.63
8269	Opata_171219_PstIMseI_PA	48.63
8270	Opata_190517_PstIMseI_PA	48.63
8271	Opata_2050413_PstIMseI_PA	48.63
8272	Opata_2125789_PstIMseI_PA	48.63
8273	Opata_2258562_PstIMseI_PA	48.63
8274	Opata_2275_PstIMseI_PA	48.63
8275	Opata_2303692_PstIMseI_PA	48.63
8276	Opata_2402912_PstIMseI_PA	48.63
8277	Opata_26035_PstIMseI_PA	48.63
8278	Opata_2614589_PstIMseI_PA	48.63
8279	Opata_2669995_PstIMseI_PA	48.63
8280	Opata_2711779_PstIMseI_PA	48.63
8281	Opata_271303_PstIMseI_PA	48.63
8282	Opata_2798876_PstIMseI_PA	48.63
8283	Opata_280392_PstIMseI_PA	48.63
8284	Opata_28791_PstIMseI_PA	48.63
8285	Opata_2936958_PstIMseI_PA	48.63
8286	Opata_298587_PstIMseI_PA	48.63
8287	Opata_300433_PstIMseI_PA	48.63
8288	Opata_301453_PstIMseI_PA	48.63
8289	Opata_3083829_PstIMseI_PA	48.63
8290	Opata_317252_PstIMseI_PA	48.63
8291	Opata_320100_PstIMseI_PA	48.63
8292	Opata_326845_PstIMseI_PA	48.63
8293	Opata_3449563_PstIMseI_PA	48.63
8294	Opata_345313_PstIMseI_PA	48.63
8295	Opata_345587_PstIMseI_PA	48.63
8296	Opata_377455_PstIMseI_PA	48.63
8297	Opata_39136_PstIMseI_PA	48.63
8298	Opata_401340_PstIMseI_PA	48.63
8299	Opata_423498_PstIMseI_PA	48.63
8300	Opata_4448052_PstIMseI_PA	48.63
8301	Opata_471285_PstIMseI_PA	48.63
8302	Opata_472782_PstIMseI_PA	48.63
8303	Opata_476983_PstIMseI_PA	48.63
8304	Opata_482717_PstIMseI_PA	48.63
8305	Opata_49092_PstIMseI_PA	48.63
8306	Opata_51001_PstIMseI_PA	48.63
8307	Opata_576506_PstIMseI_PA	48.63
8308	Opata_57848_PstIMseI_PA	48.63
8309	Opata_593594_PstIMseI_PA	48.63
8310	Opata_62411_PstIMseI_PA	48.63
8311	Opata_626927_PstIMseI_PA	48.63
8312	Opata_64912_PstIMseI_PA	48.63
8313	Opata_677756_PstIMseI_PA	48.63
8314	Opata_70452_PstIMseI_PA	48.63
8315	Opata_711645_PstIMseI_PA	48.63
8316	Opata_718571_PstIMseI_PA	48.63
8317	Opata_731747_PstIMseI_PA	48.63
8318	Opata_734934_PstIMseI_PA	48.63
8319	Opata_73860_PstIMseI_PA	48.63
8320	Opata_738879_PstIMseI_PA	48.63
8321	Opata_7476_PstIMseI_PA	48.63
8322	Opata_763184_PstIMseI_PA	48.63
8323	Opata_819996_PstIMseI_PA	48.63
8324	Opata_830702_PstIMseI_PA	48.63
8325	Opata_872180_PstIMseI_PA	48.63
8326	Opata_888207_PstIMseI_PA	48.63
8327	Opata_891344_PstIMseI_PA	48.63
8328	Opata_899197_PstIMseI_PA	48.63
8329	Opata_929014_PstIMseI_PA	48.63
8330	Opata_934134_PstIMseI_PA	48.63
8331	Opata_93901_PstIMseI_PA	48.63
8332	Opata_94965_PstIMseI_PA	48.63
8333	Opata_957088_PstIMseI_PA	48.63
8334	Opata_978076_PstIMseI_PA	48.63
8335	Opata_979717_PstIMseI_PA	48.63
8336	Opata_98353_PstIMseI_PA	48.63
8337	M6_1010388_PstIMspI_PA	48.63
8338	M6_1045262_PstIMspI_PA	48.63
8339	M6_1057665_PstIMspI_PA	48.63
8340	M6_1194022_PstIMspI_PA	48.63
8341	M6_1222137_PstIMspI_PA	48.63
8342	M6_1254167_PstIMspI_PA	48.63
8343	M6_1270115_PstIMspI_PA	48.63
8344	M6_1347228_PstIMspI_PA	48.63
8345	M6_1384685_PstIMspI_PA	48.63
8346	M6_1418971_PstIMspI_PA	48.63
8347	M6_1518506_PstIMspI_PA	48.63
8348	M6_1532728_PstIMspI_PA	48.63
8349	M6_1544071_PstIMspI_PA	48.63
8350	M6_1558211_PstIMspI_PA	48.63
8351	M6_1640126_PstIMspI_PA	48.63
8352	M6_1641768_PstIMspI_PA	48.63
8353	M6_1693324_PstIMspI_PA	48.63
8354	M6_1860119_PstIMspI_PA	48.63
8355	M6_1957420_PstIMspI_PA	48.63
8356	M6_2275869_PstIMspI_PA	48.63
8357	M6_2405290_PstIMspI_PA	48.63
8358	M6_2535187_PstIMspI_PA	48.63
8359	M6_2540351_PstIMspI_PA	48.63
8360	M6_2590580_PstIMspI_PA	48.63
8361	M6_2690350_PstIMspI_PA	48.63
8362	M6_2858166_PstIMspI_PA	48.63
8363	M6_2884655_PstIMspI_PA	48.63
8364	M6_2909773_PstIMspI_PA	48.63
8365	M6_2921102_PstIMspI_PA	48.63
8366	M6_2971728_PstIMspI_PA	48.63
8367	M6_3341577_PstIMspI_PA	48.63
8368	M6_3369023_PstIMspI_PA	48.63
8369	M6_345604_PstIMspI_PA	48.63
8370	M6_3457459_PstIMspI_PA	48.63
8371	M6_3594674_PstIMspI_PA	48.63
8372	M6_378274_PstIMspI_PA	48.63
8373	M6_389951_PstIMspI_PA	48.63
8374	M6_410513_PstIMspI_PA	48.63
8375	M6_427649_PstIMspI_PA	48.63
8376	M6_488308_PstIMspI_PA	48.63
8377	M6_609423_PstIMspI_PA	48.63
8378	M6_615274_PstIMspI_PA	48.63
8379	M6_617694_PstIMspI_PA	48.63
8380	M6_701213_PstIMspI_PA	48.63
8381	M6_744038_PstIMspI_PA	48.63
8382	M6_850432_PstIMspI_PA	48.63
8383	M6_853423_PstIMspI_PA	48.63
8384	M6_924669_PstIMspI_PA	48.63
8385	M6_961125_PstIMspI_PA	48.63
8386	M6_961145_PstIMspI_PA	48.63
8387	M6_984758_PstIMspI_PA	48.63
8388	Opata_1039235_PstIMspI_PA	48.63
8389	Opata_1096129_PstIMspI_PA	48.63
8390	Opata_1214990_PstIMspI_PA	48.63
8391	Opata_124838_PstIMspI_PA	48.63
8392	Opata_134902_PstIMspI_PA	48.63
8393	Opata_146167_PstIMspI_PA	48.63
8394	Opata_1550041_PstIMspI_PA	48.63
8395	Opata_156130_PstIMspI_PA	48.63
8396	Opata_165063_PstIMspI_PA	48.63
8397	Opata_166837_PstIMspI_PA	48.63
8398	Opata_1687430_PstIMspI_PA	48.63
8399	Opata_1697640_PstIMspI_PA	48.63
8400	Opata_176935_PstIMspI_PA	48.63
8401	Opata_1821107_PstIMspI_PA	48.63
8402	Opata_1894366_PstIMspI_PA	48.63
8403	Opata_199978_PstIMspI_PA	48.63
8404	Opata_202394_PstIMspI_PA	48.63
8405	Opata_2139970_PstIMspI_PA	48.63
8406	Opata_2200352_PstIMspI_PA	48.63
8407	Opata_2219670_PstIMspI_PA	48.63
8408	Opata_222605_PstIMspI_PA	48.63
8409	Opata_2273598_PstIMspI_PA	48.63
8410	Opata_2595814_PstIMspI_PA	48.63
8411	Opata_2619723_PstIMspI_PA	48.63
8412	Opata_2713713_PstIMspI_PA	48.63
8413	Opata_2938367_PstIMspI_PA	48.63
8414	Opata_30884_PstIMspI_PA	48.63
8415	Opata_3523363_PstIMspI_PA	48.63
8416	Opata_3670813_PstIMspI_PA	48.63
8417	Opata_3876102_PstIMspI_PA	48.63
8418	Opata_3887552_PstIMspI_PA	48.63
8419	Opata_3922954_PstIMspI_PA	48.63
8420	Opata_4131839_PstIMspI_PA	48.63
8421	Opata_544014_PstIMspI_PA	48.63
8422	Opata_64950_PstIMspI_PA	48.63
8423	Opata_68309_PstIMspI_PA	48.63
8424	Opata_752201_PstIMspI_PA	48.63
8425	Opata_94851_PstIMspI_PA	48.63
8426	Opata_1902538_PstIMluI_PA	48.63
8427	Opata_695114_PstIMluI_PA	48.63
8428	Opata_898467_PstIMluI_PA	48.63
8429	M6_134488_PstIMseI_PA	48.63
8430	M6_257050_PstIMseI_PA	48.63
8431	Opata_1051403_PstIMseI_PA	48.63
8432	Opata_22432_PstIMseI_PA	48.63
8433	Opata_321674_PstIMseI_PA	48.63
8434	Opata_3303685_PstIMseI_PA	48.63
8435	Opata_533288_PstIMseI_PA	48.63
8436	Opata_55963_PstIMseI_PA	48.63
8437	Opata_668942_PstIMseI_PA	48.63
8438	M6_1020946_PstIMspI_PA	48.63
8439	M6_1490264_PstIMspI_PA	48.63
8440	M6_3283052_PstIMspI_PA	48.63
8441	M6_450566_PstIMspI_PA	48.63
8442	M6_495582_PstIMspI_PA	48.63
8443	M6_504044_PstIMspI_PA	48.63
8444	M6_59904_PstIMspI_PA	48.63
8445	M6_974807_PstIMspI_PA	48.63
8446	Opata_1683623_PstIMspI_PA	48.63
8447	Opata_172769_PstIMspI_PA	48.63
8448	Opata_114007_PstIMseI_PA	48.63
8449	Opata_1165499_PstIMseI_PA	48.63
8450	Opata_117571_PstIMseI_PA	48.63
8451	Opata_1225687_PstIMseI_PA	48.63
8452	Opata_14433_PstIMseI_PA	48.63
8453	Opata_1609281_PstIMseI_PA	48.63
8454	Opata_224303_PstIMseI_PA	48.63
8455	Opata_230138_PstIMseI_PA	48.63
8456	Opata_270984_PstIMseI_PA	48.63
8457	Opata_2927195_PstIMseI_PA	48.63
8458	Opata_4895_PstIMseI_PA	48.63
8459	Opata_707923_PstIMseI_PA	48.63
8460	Opata_886499_PstIMseI_PA	48.63
8461	Opata_909154_PstIMseI_PA	48.63
8462	Opata_1194682_PstIMspI_PA	48.63
8463	Opata_1209162_PstIMspI_PA	48.63
8464	Opata_1341524_PstIMspI_PA	48.63
8465	Opata_1943983_PstIMspI_PA	48.63
8466	Opata_1975499_PstIMspI_PA	48.63
8467	Opata_2787462_PstIMspI_PA	48.63
8468	Opata_367558_PstIMspI_PA	48.63
8469	Opata_605022_PstIMspI_PA	48.63
8470	Opata_607965_PstIMspI_PA	48.63
8471	Opata_756277_PstIMspI_PA	48.63
8472	Opata_820310_PstIMspI_PA	48.63
8473	M6_53995_PstIMseI_PA	48.63
8474	Opata_2284939_PstIMseI_PA	48.63
8475	Opata_4187488_PstIMseI_PA	48.63
8476	M6_1427032_PstIMspI_PA	48.63
8477	M6_1525996_PstIMspI_PA	48.63
8478	M6_1780006_PstIMspI_PA	48.63
8479	M6_1828621_PstIMspI_PA	48.63
8480	M6_2100389_PstIMspI_PA	48.63
8481	M6_3069725_PstIMspI_PA	48.63
8482	M6_3069955_PstIMspI_PA	48.63
8483	M6_3480686_PstIMspI_PA	48.63
8484	M6_506273_PstIMspI_PA	48.63
8485	M6_520134_PstIMspI_PA	48.63
8486	M6_537631_PstIMspI_PA	48.63
8487	M6_603505_PstIMspI_PA	48.63
8488	M6_703556_PstIMspI_PA	48.63
8489	M6_813035_PstIMspI_PA	48.63
8490	Opata_2629162_PstIMspI_PA	48.63
8491	M6_21517_PstIMluI_PA	48.63
8492	M6_1018475_PstIMseI_PA	48.63
8493	M6_1130822_PstIMseI_PA	48.63
8494	M6_15110_PstIMseI_PA	48.63
8495	M6_2402271_PstIMseI_PA	48.63
8496	M6_3046589_PstIMseI_PA	48.63
8497	M6_427999_PstIMseI_PA	48.63
8498	M6_580091_PstIMseI_PA	48.63
8499	M6_589166_PstIMseI_PA	48.63
8500	Opata_79613_PstIMseI_PA	48.63
8501	Opata_98550_PstIMseI_PA	48.63
8502	M6_1245986_PstIMspI_PA	48.63
8503	M6_1267547_PstIMspI_PA	48.63
8504	M6_1356805_PstIMspI_PA	48.63
8505	M6_1571864_PstIMspI_PA	48.63
8506	M6_1642879_PstIMspI_PA	48.63
8507	M6_1846462_PstIMspI_PA	48.63
8508	M6_2600726_PstIMspI_PA	48.63
8509	M6_2733414_PstIMspI_PA	48.63
8510	M6_2982683_PstIMspI_PA	48.63
8511	M6_3139989_PstIMspI_PA	48.63
8512	M6_3572478_PstIMspI_PA	48.63
8513	M6_3597252_PstIMspI_PA	48.63
8514	M6_806956_PstIMspI_PA	48.63
8515	M6_842131_PstIMspI_PA	48.63
8516	M6_846052_PstIMspI_PA	48.63
8517	M6_880779_PstIMspI_PA	48.63
8518	M6_909055_PstIMspI_PA	48.63
8519	Opata_1432503_PstIMluI_PA	48.63
8520	Opata_954306_PstIMluI_PA	48.63
8521	M6_140816_PstIMseI_PA	48.63
8522	M6_156712_PstIMseI_PA	48.63
8523	M6_307508_PstIMseI_PA	48.63
8524	M6_390603_PstIMseI_PA	48.63
8525	M6_48072_PstIMseI_PA	48.63
8526	M6_65385_PstIMseI_PA	48.63
8527	M6_942729_PstIMseI_PA	48.63
8528	Opata_1465860_PstIMseI_PA	48.63
8529	Opata_192081_PstIMseI_PA	48.63
8530	Opata_241448_PstIMseI_PA	48.63
8531	Opata_248560_PstIMseI_PA	48.63
8532	Opata_2927441_PstIMseI_PA	48.63
8533	Opata_471450_PstIMseI_PA	48.63
8534	Opata_547196_PstIMseI_PA	48.63
8535	Opata_666405_PstIMseI_PA	48.63
8536	Opata_894821_PstIMseI_PA	48.63
8537	Opata_920624_PstIMseI_PA	48.63
8538	M6_1136987_PstIMspI_PA	48.63
8539	M6_1367391_PstIMspI_PA	48.63
8540	M6_2244558_PstIMspI_PA	48.63
8541	M6_2315202_PstIMspI_PA	48.63
8542	M6_2401971_PstIMspI_PA	48.63
8543	M6_2650204_PstIMspI_PA	48.63
8544	M6_2880245_PstIMspI_PA	48.63
8545	M6_3202911_PstIMspI_PA	48.63
8546	Opata_145551_PstIMspI_PA	48.63
8547	Opata_149969_PstIMspI_PA	48.63
8548	Opata_187354_PstIMspI_PA	48.63
8549	Opata_2150631_PstIMspI_PA	48.63
8550	Opata_3346_PstIMspI_PA	48.63
8551	Opata_4160964_PstIMspI_PA	48.63
8552	Opata_4173808_PstIMspI_PA	48.63
8553	Opata_46720_PstIMspI_PA	48.63
8554	Opata_533675_PstIMspI_PA	48.63
8555	Opata_889419_PstIMspI_PA	48.63
8556	M6_1182939_PstIMseI_PA	48.63
8557	M6_1194556_PstIMseI_PA	48.63
8558	M6_1431618_PstIMseI_PA	48.63
8559	M6_1966853_PstIMseI_PA	48.63
8560	M6_2192620_PstIMseI_PA	48.63
8561	M6_2346866_PstIMseI_PA	48.63
8562	M6_2484048_PstIMseI_PA	48.63
8563	M6_2669511_PstIMseI_PA	48.63
8564	M6_279784_PstIMseI_PA	48.63
8565	M6_3522376_PstIMseI_PA	48.63
8566	M6_4137645_PstIMseI_PA	48.63
8567	M6_467019_PstIMseI_PA	48.63
8568	M6_557998_PstIMseI_PA	48.63
8569	M6_1035972_PstIMspI_PA	48.63
8570	M6_1061489_PstIMspI_PA	48.63
8571	M6_1165403_PstIMspI_PA	48.63
8572	M6_1248455_PstIMspI_PA	48.63
8573	M6_1321691_PstIMspI_PA	48.63
8574	M6_1421164_PstIMspI_PA	48.63
8575	M6_1510388_PstIMspI_PA	48.63
8576	M6_1510984_PstIMspI_PA	48.63
8577	M6_1633616_PstIMspI_PA	48.63
8578	M6_1675149_PstIMspI_PA	48.63
8579	M6_1736410_PstIMspI_PA	48.63
8580	M6_1759391_PstIMspI_PA	48.63
8581	M6_2169166_PstIMspI_PA	48.63
8582	M6_2258273_PstIMspI_PA	48.63
8583	M6_2301472_PstIMspI_PA	48.63
8584	M6_2511181_PstIMspI_PA	48.63
8585	M6_2738893_PstIMspI_PA	48.63
8586	M6_3008978_PstIMspI_PA	48.63
8587	M6_303680_PstIMspI_PA	48.63
8588	M6_3087946_PstIMspI_PA	48.63
8589	M6_315232_PstIMspI_PA	48.63
8590	M6_319581_PstIMspI_PA	48.63
8591	M6_327885_PstIMspI_PA	48.63
8592	M6_3363684_PstIMspI_PA	48.63
8593	M6_339083_PstIMspI_PA	48.63
8594	M6_343126_PstIMspI_PA	48.63
8595	M6_3478142_PstIMspI_PA	48.63
8596	M6_3485129_PstIMspI_PA	48.63
8597	M6_353331_PstIMspI_PA	48.63
8598	M6_396682_PstIMspI_PA	48.63
8599	M6_404196_PstIMspI_PA	48.63
8600	M6_407137_PstIMspI_PA	48.63
8601	M6_428647_PstIMspI_PA	48.63
8602	M6_454267_PstIMspI_PA	48.63
8603	M6_503197_PstIMspI_PA	48.63
8604	M6_656062_PstIMspI_PA	48.63
8605	M6_658934_PstIMspI_PA	48.63
8606	M6_663658_PstIMspI_PA	48.63
8607	M6_676785_PstIMspI_PA	48.63
8608	M6_698052_PstIMspI_PA	48.63
8609	M6_712388_PstIMspI_PA	48.63
8610	M6_792100_PstIMspI_PA	48.63
8611	M6_818051_PstIMspI_PA	48.63
8612	M6_823005_PstIMspI_PA	48.63
8613	M6_823818_PstIMspI_PA	48.63
8614	M6_897370_PstIMspI_PA	48.63
8615	M6_909019_PstIMspI_PA	48.63
8616	Opata_1735471_PstIMluI_PA	48.63
8617	Opata_2798788_PstIMluI_PA	48.63
8618	M6_1025638_PstIMseI_PA	48.63
8619	M6_1135817_PstIMseI_PA	48.63
8620	M6_1148981_PstIMseI_PA	48.63
8621	M6_1303380_PstIMseI_PA	48.63
8622	M6_1360388_PstIMseI_PA	48.63
8623	M6_1473293_PstIMseI_PA	48.63
8624	M6_166788_PstIMseI_PA	48.63
8625	M6_1885872_PstIMseI_PA	48.63
8626	M6_294105_PstIMseI_PA	48.63
8627	M6_371666_PstIMseI_PA	48.63
8628	M6_476002_PstIMseI_PA	48.63
8629	M6_496707_PstIMseI_PA	48.63
8630	M6_528370_PstIMseI_PA	48.63
8631	M6_839541_PstIMseI_PA	48.63
8632	M6_929957_PstIMseI_PA	48.63
8633	Opata_1154243_PstIMseI_PA	48.63
8634	M6_1519429_PstIMspI_PA	48.63
8635	M6_1577438_PstIMspI_PA	48.63
8636	M6_1954874_PstIMspI_PA	48.63
8637	M6_2200827_PstIMspI_PA	48.63
8638	M6_3044473_PstIMspI_PA	48.63
8639	M6_3058571_PstIMspI_PA	48.63
8640	M6_3112295_PstIMspI_PA	48.63
8641	M6_3116434_PstIMspI_PA	48.63
8642	M6_3542002_PstIMspI_PA	48.63
8643	M6_393638_PstIMspI_PA	48.63
8644	Opata_168479_PstIMspI_PA	48.63
8645	M6_1021913_PstIMseI_PA	48.63
8646	M6_1075032_PstIMseI_PA	48.63
8647	M6_1089958_PstIMseI_PA	48.63
8648	M6_1097095_PstIMseI_PA	48.63
8649	M6_115387_PstIMseI_PA	48.63
8650	M6_1367630_PstIMseI_PA	48.63
8651	M6_1422576_PstIMseI_PA	48.63
8652	M6_1640182_PstIMseI_PA	48.63
8653	M6_2215002_PstIMseI_PA	48.63
8654	M6_245831_PstIMseI_PA	48.63
8655	M6_2562185_PstIMseI_PA	48.63
8656	M6_3013224_PstIMseI_PA	48.63
8657	M6_3050692_PstIMseI_PA	48.63
8658	M6_3754801_PstIMseI_PA	48.63
8659	M6_386106_PstIMseI_PA	48.63
8660	M6_3894572_PstIMseI_PA	48.63
8661	M6_3914314_PstIMseI_PA	48.63
8662	M6_4169394_PstIMseI_PA	48.63
8663	M6_469272_PstIMseI_PA	48.63
8664	M6_498418_PstIMseI_PA	48.63
8665	M6_529053_PstIMseI_PA	48.63
8666	M6_614002_PstIMseI_PA	48.63
8667	M6_645176_PstIMseI_PA	48.63
8668	M6_658585_PstIMseI_PA	48.63
8669	M6_738490_PstIMseI_PA	48.63
8670	M6_754329_PstIMseI_PA	48.63
8671	M6_984059_PstIMseI_PA	48.63
8672	Opata_198659_PstIMseI_PA	48.63
8673	Opata_534312_PstIMseI_PA	48.63
8674	Opata_546278_PstIMseI_PA	48.63
8675	Opata_708922_PstIMseI_PA	48.63
8676	Opata_864855_PstIMseI_PA	48.63
8677	Opata_951810_PstIMseI_PA	48.63
8678	M6_1108807_PstIMspI_PA	48.63
8679	M6_1254556_PstIMspI_PA	48.63
8680	M6_1341199_PstIMspI_PA	48.63
8681	M6_1550392_PstIMspI_PA	48.63
8682	M6_1685699_PstIMspI_PA	48.63
8683	M6_1731595_PstIMspI_PA	48.63
8684	M6_1739050_PstIMspI_PA	48.63
8685	M6_1859711_PstIMspI_PA	48.63
8686	M6_2089420_PstIMspI_PA	48.63
8687	M6_2325430_PstIMspI_PA	48.63
8688	M6_2393828_PstIMspI_PA	48.63
8689	M6_26094_PstIMspI_PA	48.63
8690	M6_367022_PstIMspI_PA	48.63
8691	M6_368332_PstIMspI_PA	48.63
8692	M6_381304_PstIMspI_PA	48.63
8693	M6_390156_PstIMspI_PA	48.63
8694	M6_423984_PstIMspI_PA	48.63
8695	M6_435628_PstIMspI_PA	48.63
8696	M6_456287_PstIMspI_PA	48.63
8697	M6_481006_PstIMspI_PA	48.63
8698	M6_484801_PstIMspI_PA	48.63
8699	M6_517628_PstIMspI_PA	48.63
8700	M6_566374_PstIMspI_PA	48.63
8701	M6_591955_PstIMspI_PA	48.63
8702	M6_602186_PstIMspI_PA	48.63
8703	M6_622485_PstIMspI_PA	48.63
8704	M6_682757_PstIMspI_PA	48.63
8705	M6_83777_PstIMspI_PA	48.63
8706	M6_851183_PstIMspI_PA	48.63
8707	M6_911094_PstIMspI_PA	48.63
8708	Opata_185664_PstIMspI_PA	48.63
8709	Opata_1796297_PstIMluI_PA	48.63
8710	Opata_251124_PstIMseI_PA	48.63
8711	Opata_272322_PstIMseI_PA	48.63
8712	Opata_3534772_PstIMseI_PA	48.63
8713	Opata_653031_PstIMseI_PA	48.63
8714	Opata_845297_PstIMseI_PA	48.63
8715	Opata_977137_PstIMluI_PA	48.63
8716	M6_987757_PstIMseI_PA	48.63
8717	Opata_1780294_PstIMseI_PA	48.63
8718	Opata_294091_PstIMseI_PA	48.63
8719	M6_1692057_PstIMspI_PA	48.63
8720	M6_2054416_PstIMspI_PA	48.63
8721	M6_2529818_PstIMspI_PA	48.63
8722	M6_995873_PstIMspI_PA	48.63
8723	M6_443546_PstIMseI_PA	48.63
8724	M6_77124_PstIMseI_PA	48.63
8725	Opata_1512145_PstIMseI_PA	48.63
8726	Opata_2988032_PstIMseI_PA	48.63
8727	Opata_91556_PstIMseI_PA	48.63
8728	M6_1426741_PstIMspI_PA	48.63
8729	M6_2010620_PstIMspI_PA	48.63
8730	Opata_1093105_PstIMspI_PA	48.63
8731	M6_1512239_PstIMseI_PA	48.63
8732	M6_759584_PstIMspI_PA	48.63
8733	TA005611-0133	48.92
8734	1136473	48.96
8735	1091172	49.09
8736	1264332	49.09
8737	wsnp_Ex_c4069_7354375	49.13
8738	wsnp_Ex_c44447_50496676	49.13
8739	wsnp_Ex_c21950_31124594	49.13
8740	Opata_101817_76_PstIMluI_SNP	49.13
8741	Opata_1030349_14_PstIMluI_SNP	49.13
8742	Opata_14161_85_PstIMluI_SNP	49.13
8743	Opata_1044057_21_PstIMseI_SNP	49.13
8744	Opata_143333_24_PstIMseI_SNP	49.13
8745	Opata_143783_7_PstIMseI_SNP	49.13
8746	Opata_149574_12_PstIMseI_SNP	49.13
8747	Opata_1524847_29_PstIMseI_SNP	49.13
8748	Opata_197034_13_PstIMseI_SNP	49.13
8749	Opata_2409530_36_PstIMseI_SNP	49.13
8750	Opata_2409530_47_PstIMseI_SNP	49.13
8751	Opata_2409530_82_PstIMseI_SNP	49.13
8752	Opata_2675280_6_PstIMseI_SNP	49.13
8753	Opata_283895_2_PstIMseI_SNP	49.13
8754	Opata_28633_18_PstIMseI_SNP	49.13
8755	Opata_322283_37_PstIMseI_SNP	49.13
8756	Opata_322283_54_PstIMseI_SNP	49.13
8757	Opata_351328_86_PstIMseI_SNP	49.13
8758	Opata_413514_7_PstIMseI_SNP	49.13
8759	Opata_43244_1_PstIMseI_SNP	49.13
8760	Opata_447826_17_PstIMseI_SNP	49.13
8761	Opata_459477_15_PstIMseI_SNP	49.13
8762	Opata_459477_42_PstIMseI_SNP	49.13
8763	Opata_482537_21_PstIMseI_SNP	49.13
8764	Opata_55663_9_PstIMseI_SNP	49.13
8765	Opata_609428_48_PstIMseI_SNP	49.13
8766	Opata_626038_77_PstIMseI_SNP	49.13
8767	Opata_626038_87_PstIMseI_SNP	49.13
8768	Opata_658750_53_PstIMseI_SNP	49.13
8769	Opata_662388_85_PstIMseI_SNP	49.13
8770	Opata_686767_79_PstIMseI_SNP	49.13
8771	Opata_715691_9_PstIMseI_SNP	49.13
8772	Opata_7587_73_PstIMseI_SNP	49.13
8773	Opata_819448_48_PstIMseI_SNP	49.13
8774	Opata_819448_88_PstIMseI_SNP	49.13
8775	Opata_77839_30_PstIMspI_SNP	49.13
8776	Opata_77839_7_PstIMspI_SNP	49.13
8777	M6_192804_PstIMseI_PA	49.13
8778	Opata_141595_86_PstIMluI_SNP	49.13
8779	M6_578676_35_PstIMseI_SNP	49.13
8780	M6_1249530_PstIMseI_PA	49.13
8781	M6_3143345_PstIMseI_PA	49.13
8782	M6_3156277_PstIMseI_PA	49.13
8783	M6_867049_PstIMspI_PA	49.13
8784	M6_601323_PstIMseI_PA	49.13
8785	M6_757617_PstIMseI_PA	49.13
8786	M6_415161_PstIMseI_PA	49.13
8787	M6_836649_PstIMseI_PA	49.13
8788	M6_1443016_PstIMluI_PA	49.13
8789	M6_1453672_PstIMseI_PA	49.13
8790	M6_170961_PstIMseI_PA	49.13
8791	M6_2159243_PstIMseI_PA	49.13
8792	M6_2955811_PstIMseI_PA	49.13
8793	M6_322927_PstIMseI_PA	49.13
8794	M6_339893_PstIMseI_PA	49.13
8795	M6_429927_PstIMseI_PA	49.13
8796	M6_449278_PstIMseI_PA	49.13
8797	M6_770980_PstIMseI_PA	49.13
8798	M6_779687_PstIMseI_PA	49.13
8799	M6_964712_PstIMseI_PA	49.13
8800	M6_1242776_PstIMspI_PA	49.13
8801	M6_1913911_PstIMspI_PA	49.13
8802	M6_2738123_PstIMspI_PA	49.13
8803	M6_2500825_PstIMseI_PA	49.13
8804	M6_882947_PstIMseI_PA	49.13
8805	M6_212199_PstIMseI_PA	49.13
8806	M6_278776_PstIMseI_PA	49.13
8807	M6_1218356_PstIMseI_PA	49.13
8808	M6_1395098_PstIMseI_PA	49.13
8809	M6_696241_PstIMseI_PA	49.13
8810	M6_740750_PstIMseI_PA	49.13
8811	M6_1512560_PstIMspI_PA	49.13
8812	M6_721558_PstIMspI_PA	49.13
8813	M6_746666_PstIMluI_PA	49.13
8814	M6_1051881_PstIMseI_PA	49.13
8815	M6_1348194_PstIMseI_PA	49.13
8816	M6_27723_PstIMseI_PA	49.13
8817	M6_47344_PstIMseI_PA	49.13
8818	M6_510715_PstIMseI_PA	49.13
8819	M6_563951_PstIMseI_PA	49.13
8820	M6_864878_PstIMseI_PA	49.13
8821	M6_1075591_PstIMspI_PA	49.13
8822	M6_786747_PstIMspI_PA	49.13
8823	M6_9669_PstIMspI_PA	49.13
8824	M6_171955_PstIMseI_PA	49.13
8825	M6_2094368_PstIMseI_PA	49.13
8826	M6_325862_PstIMseI_PA	49.13
8827	M6_601234_PstIMseI_PA	49.13
8828	M6_109616_PstIMspI_PA	49.13
8829	M6_1720533_PstIMspI_PA	49.13
8830	M6_793595_PstIMspI_PA	49.13
8831	M6_332115_PstIMseI_PA	49.13
8832	RAC875_rep_c109701_76	49.13
8833	Excalibur_c16197_748	49.13
8834	Tdurum_contig12371_197	49.13
8835	Kukri_rep_c104650_334	49.13
8836	RAC875_c14060_1797	49.13
8837	Excalibur_rep_c101767_219	49.13
8838	1408833	49.18
8839	1698904	49.18
8840	1018211	49.18
8841	1127584	49.18
8842	10254450	49.19
8843	1240544	49.19
8844	10026290	49.22
8845	1217815	49.36
8846	2299100	49.36
8847	Xmwg14	49.6
8848	1003921	49.61
8849	wPt-7756	49.78
8850	wPt-1681	49.78
8851	wPt-2755	49.78
8852	wPt-2910	49.78
8853	wPt-4692	49.78
8854	wPt-7608	49.78
8855	998984	49.78
8856	1025506	49.78
8857	1069340	49.78
8858	1091472	49.78
8859	1092240	49.78
8860	1138256	49.78
8861	1298737	49.78
8862	1720508	49.78
8863	1769439	49.78
8864	1155441	49.78
8865	1247420	49.78
8866	M6_339513_PstIMluI_PA	49.78
8867	Opata_1444517_PstIMluI_PA	49.78
8868	Opata_2201498_PstIMluI_PA	49.78
8869	Opata_2598721_PstIMluI_PA	49.78
8870	Opata_280656_PstIMluI_PA	49.78
8871	Opata_296909_PstIMluI_PA	49.78
8872	M6_228881_PstIMseI_PA	49.78
8873	M6_256419_PstIMseI_PA	49.78
8874	M6_3686940_PstIMseI_PA	49.78
8875	M6_3764419_PstIMseI_PA	49.78
8876	M6_3953603_PstIMseI_PA	49.78
8877	M6_518065_PstIMseI_PA	49.78
8878	M6_525736_PstIMseI_PA	49.78
8879	M6_91771_PstIMseI_PA	49.78
8880	M6_923533_PstIMseI_PA	49.78
8881	M6_938043_PstIMseI_PA	49.78
8882	Opata_1010370_PstIMseI_PA	49.78
8883	Opata_1045755_PstIMseI_PA	49.78
8884	Opata_1221972_PstIMseI_PA	49.78
8885	Opata_1943604_PstIMseI_PA	49.78
8886	Opata_1966502_PstIMseI_PA	49.78
8887	Opata_206560_PstIMseI_PA	49.78
8888	Opata_2225439_PstIMseI_PA	49.78
8889	Opata_3027223_PstIMseI_PA	49.78
8890	Opata_3224705_PstIMseI_PA	49.78
8891	Opata_361851_PstIMseI_PA	49.78
8892	Opata_3853896_PstIMseI_PA	49.78
8893	Opata_3923187_PstIMseI_PA	49.78
8894	Opata_4045488_PstIMseI_PA	49.78
8895	Opata_4268275_PstIMseI_PA	49.78
8896	Opata_429185_PstIMseI_PA	49.78
8897	Opata_4365999_PstIMseI_PA	49.78
8898	Opata_938990_PstIMseI_PA	49.78
8899	M6_1716483_PstIMspI_PA	49.78
8900	M6_2530278_PstIMspI_PA	49.78
8901	M6_2588759_PstIMspI_PA	49.78
8902	Opata_1038747_PstIMspI_PA	49.78
8903	Opata_1162125_PstIMspI_PA	49.78
8904	Opata_1167361_PstIMspI_PA	49.78
8905	Opata_1294342_PstIMspI_PA	49.78
8906	Opata_1325247_PstIMspI_PA	49.78
8907	Opata_1379973_PstIMspI_PA	49.78
8908	Opata_140572_PstIMspI_PA	49.78
8909	Opata_1526887_PstIMspI_PA	49.78
8910	Opata_1585013_PstIMspI_PA	49.78
8911	Opata_159625_PstIMspI_PA	49.78
8912	Opata_1606439_PstIMspI_PA	49.78
8913	Opata_1624847_PstIMspI_PA	49.78
8914	Opata_1732614_PstIMspI_PA	49.78
8915	Opata_1747328_PstIMspI_PA	49.78
8916	Opata_1782910_PstIMspI_PA	49.78
8917	Opata_1883146_PstIMspI_PA	49.78
8918	Opata_1916509_PstIMspI_PA	49.78
8919	Opata_1974132_PstIMspI_PA	49.78
8920	Opata_1982629_PstIMspI_PA	49.78
8921	Opata_2015595_PstIMspI_PA	49.78
8922	Opata_2057417_PstIMspI_PA	49.78
8923	Opata_2187796_PstIMspI_PA	49.78
8924	Opata_2336130_PstIMspI_PA	49.78
8925	Opata_2346670_PstIMspI_PA	49.78
8926	Opata_2358204_PstIMspI_PA	49.78
8927	Opata_237140_PstIMspI_PA	49.78
8928	Opata_2400090_PstIMspI_PA	49.78
8929	Opata_2403108_PstIMspI_PA	49.78
8930	Opata_2438939_PstIMspI_PA	49.78
8931	Opata_2455661_PstIMspI_PA	49.78
8932	Opata_2480125_PstIMspI_PA	49.78
8933	Opata_2499422_PstIMspI_PA	49.78
8934	Opata_2515841_PstIMspI_PA	49.78
8935	Opata_2575708_PstIMspI_PA	49.78
8936	Opata_2723335_PstIMspI_PA	49.78
8937	Opata_2851548_PstIMspI_PA	49.78
8938	Opata_2864788_PstIMspI_PA	49.78
8939	Opata_288191_PstIMspI_PA	49.78
8940	Opata_291703_PstIMspI_PA	49.78
8941	Opata_296621_PstIMspI_PA	49.78
8942	Opata_298496_PstIMspI_PA	49.78
8943	Opata_2988569_PstIMspI_PA	49.78
8944	Opata_3045606_PstIMspI_PA	49.78
8945	Opata_3148608_PstIMspI_PA	49.78
8946	Opata_3201214_PstIMspI_PA	49.78
8947	Opata_3261607_PstIMspI_PA	49.78
8948	Opata_3348750_PstIMspI_PA	49.78
8949	Opata_3382191_PstIMspI_PA	49.78
8950	Opata_3475079_PstIMspI_PA	49.78
8951	Opata_3567691_PstIMspI_PA	49.78
8952	Opata_3658619_PstIMspI_PA	49.78
8953	Opata_366860_PstIMspI_PA	49.78
8954	Opata_3671153_PstIMspI_PA	49.78
8955	Opata_3673174_PstIMspI_PA	49.78
8956	Opata_3790633_PstIMspI_PA	49.78
8957	Opata_3832753_PstIMspI_PA	49.78
8958	Opata_3849487_PstIMspI_PA	49.78
8959	Opata_3932838_PstIMspI_PA	49.78
8960	Opata_4011150_PstIMspI_PA	49.78
8961	Opata_4145790_PstIMspI_PA	49.78
8962	Opata_4154714_PstIMspI_PA	49.78
8963	Opata_4167117_PstIMspI_PA	49.78
8964	Opata_4168504_PstIMspI_PA	49.78
8965	Opata_417222_PstIMspI_PA	49.78
8966	Opata_4190237_PstIMspI_PA	49.78
8967	Opata_4204809_PstIMspI_PA	49.78
8968	Opata_424146_PstIMspI_PA	49.78
8969	Opata_434895_PstIMspI_PA	49.78
8970	Opata_452180_PstIMspI_PA	49.78
8971	Opata_458464_PstIMspI_PA	49.78
8972	Opata_465547_PstIMspI_PA	49.78
8973	Opata_497124_PstIMspI_PA	49.78
8974	Opata_511015_PstIMspI_PA	49.78
8975	Opata_534103_PstIMspI_PA	49.78
8976	Opata_598334_PstIMspI_PA	49.78
8977	Opata_614189_PstIMspI_PA	49.78
8978	Opata_672393_PstIMspI_PA	49.78
8979	Opata_707712_PstIMspI_PA	49.78
8980	Opata_816886_PstIMspI_PA	49.78
8981	Opata_820025_PstIMspI_PA	49.78
8982	Opata_891254_PstIMspI_PA	49.78
8983	Opata_906496_PstIMspI_PA	49.78
8984	Opata_906710_PstIMspI_PA	49.78
8985	Opata_974186_PstIMspI_PA	49.78
8986	Opata_98066_PstIMspI_PA	49.78
8987	Opata_987730_PstIMspI_PA	49.78
8988	Opata_103186_87_PstIMseI_SNP	49.78
8989	Opata_130948_50_PstIMseI_SNP	49.78
8990	Opata_130948_6_PstIMseI_SNP	49.78
8991	Opata_152291_41_PstIMseI_SNP	49.78
8992	Opata_283895_37_PstIMseI_SNP	49.78
8993	Opata_2844993_22_PstIMseI_SNP	49.78
8994	Opata_2844993_7_PstIMseI_SNP	49.78
8995	Opata_290917_66_PstIMseI_SNP	49.78
8996	Opata_319092_89_PstIMseI_SNP	49.78
8997	Opata_500255_54_PstIMseI_SNP	49.78
8998	Opata_500255_55_PstIMseI_SNP	49.78
8999	Opata_705550_33_PstIMseI_SNP	49.78
9000	M6_521642_76_PstIMspI_SNP	49.78
9001	Opata_1037895_64_PstIMspI_SNP	49.78
9002	Opata_1132765_19_PstIMspI_SNP	49.78
9003	Opata_1239770_48_PstIMspI_SNP	49.78
9004	Opata_1752548_79_PstIMspI_SNP	49.78
9005	Opata_1790439_23_PstIMspI_SNP	49.78
9006	Opata_1790439_87_PstIMspI_SNP	49.78
9007	Opata_2025613_53_PstIMspI_SNP	49.78
9008	Opata_2223456_20_PstIMspI_SNP	49.78
9009	Opata_2263154_36_PstIMspI_SNP	49.78
9010	Opata_2404032_77_PstIMspI_SNP	49.78
9011	Opata_258036_27_PstIMspI_SNP	49.78
9012	Opata_304631_34_PstIMspI_SNP	49.78
9013	Opata_305636_13_PstIMspI_SNP	49.78
9014	Opata_833015_71_PstIMspI_SNP	49.78
9015	Opata_835534_54_PstIMspI_SNP	49.78
9016	M6_3656773_PstIMseI_PA	49.78
9017	Opata_1431291_PstIMluI_PA	49.78
9018	Opata_1544585_PstIMluI_PA	49.78
9019	Opata_385974_PstIMluI_PA	49.78
9020	Opata_1066664_PstIMseI_PA	49.78
9021	Opata_223545_PstIMseI_PA	49.78
9022	Opata_3703556_PstIMseI_PA	49.78
9023	Opata_4164994_PstIMspI_PA	49.78
9024	Opata_541835_PstIMspI_PA	49.78
9025	M6_51331_PstIMluI_PA	49.78
9026	Opata_1556761_PstIMluI_PA	49.78
9027	M6_1432385_PstIMseI_PA	49.78
9028	M6_2230366_PstIMseI_PA	49.78
9029	M6_2336955_PstIMseI_PA	49.78
9030	Opata_2058782_PstIMseI_PA	49.78
9031	Opata_3143609_PstIMseI_PA	49.78
9032	Opata_445740_PstIMseI_PA	49.78
9033	Opata_493133_PstIMseI_PA	49.78
9034	Opata_644037_PstIMseI_PA	49.78
9035	Opata_661939_PstIMseI_PA	49.78
9036	M6_2452779_PstIMspI_PA	49.78
9037	M6_325776_PstIMspI_PA	49.78
9038	M6_719348_PstIMspI_PA	49.78
9039	M6_778506_PstIMspI_PA	49.78
9040	M6_90198_PstIMspI_PA	49.78
9041	Opata_1248756_PstIMspI_PA	49.78
9042	Opata_1554471_PstIMspI_PA	49.78
9043	Opata_1712815_PstIMspI_PA	49.78
9044	Opata_2304841_PstIMspI_PA	49.78
9045	Opata_2465235_PstIMspI_PA	49.78
9046	Opata_2519506_PstIMspI_PA	49.78
9047	Opata_2651336_PstIMspI_PA	49.78
9048	Opata_3514106_PstIMspI_PA	49.78
9049	Opata_3546386_PstIMspI_PA	49.78
9050	Opata_3649238_PstIMspI_PA	49.78
9051	Opata_3893303_PstIMspI_PA	49.78
9052	Opata_3915895_PstIMspI_PA	49.78
9053	Opata_4206310_PstIMspI_PA	49.78
9054	Opata_525025_PstIMspI_PA	49.78
9055	Opata_55361_PstIMspI_PA	49.78
9056	Opata_643179_PstIMspI_PA	49.78
9057	Opata_761253_PstIMspI_PA	49.78
9058	Opata_774206_PstIMspI_PA	49.78
9059	Opata_774576_PstIMspI_PA	49.78
9060	Opata_884452_PstIMspI_PA	49.78
9061	Opata_892951_PstIMspI_PA	49.78
9062	Opata_985899_PstIMspI_PA	49.78
9063	Opata_3972707_PstIMseI_PA	49.78
9064	Opata_4484236_PstIMseI_PA	49.78
9065	Opata_1029510_PstIMspI_PA	49.78
9066	Opata_106364_PstIMspI_PA	49.78
9067	Opata_1078539_PstIMspI_PA	49.78
9068	Opata_1098680_PstIMspI_PA	49.78
9069	Opata_1142633_PstIMspI_PA	49.78
9070	Opata_1363930_PstIMspI_PA	49.78
9071	Opata_1448632_PstIMspI_PA	49.78
9072	Opata_1593550_PstIMspI_PA	49.78
9073	Opata_1775120_PstIMspI_PA	49.78
9074	Opata_1789703_PstIMspI_PA	49.78
9075	Opata_1926324_PstIMspI_PA	49.78
9076	Opata_1990150_PstIMspI_PA	49.78
9077	Opata_2126470_PstIMspI_PA	49.78
9078	Opata_2167720_PstIMspI_PA	49.78
9079	Opata_2224542_PstIMspI_PA	49.78
9080	Opata_2285903_PstIMspI_PA	49.78
9081	Opata_2470605_PstIMspI_PA	49.78
9082	Opata_2501369_PstIMspI_PA	49.78
9083	Opata_2599978_PstIMspI_PA	49.78
9084	Opata_2703615_PstIMspI_PA	49.78
9085	Opata_2825388_PstIMspI_PA	49.78
9086	Opata_3135513_PstIMspI_PA	49.78
9087	Opata_3188497_PstIMspI_PA	49.78
9088	Opata_3372452_PstIMspI_PA	49.78
9089	Opata_344858_PstIMspI_PA	49.78
9090	Opata_3478446_PstIMspI_PA	49.78
9091	Opata_3603370_PstIMspI_PA	49.78
9092	Opata_3612968_PstIMspI_PA	49.78
9093	Opata_375592_PstIMspI_PA	49.78
9094	Opata_3883368_PstIMspI_PA	49.78
9095	Opata_4024926_PstIMspI_PA	49.78
9096	Opata_4148243_PstIMspI_PA	49.78
9097	Opata_458573_PstIMspI_PA	49.78
9098	Opata_482893_PstIMspI_PA	49.78
9099	Opata_509443_PstIMspI_PA	49.78
9100	Opata_650236_PstIMspI_PA	49.78
9101	Opata_707593_PstIMspI_PA	49.78
9102	Opata_775539_PstIMspI_PA	49.78
9103	Opata_894877_PstIMspI_PA	49.78
9104	Opata_997299_PstIMspI_PA	49.78
9105	Opata_727339_81_PstIMseI_SNP	49.78
9106	Opata_1419725_PstIMspI_PA	49.78
9107	Opata_2151414_PstIMspI_PA	49.78
9108	Opata_263005_PstIMspI_PA	49.78
9109	Opata_3403075_PstIMspI_PA	49.78
9110	Opata_3455956_PstIMspI_PA	49.78
9111	Opata_1261465_PstIMseI_PA	49.78
9112	Opata_14256_PstIMseI_PA	49.78
9113	Opata_2797516_PstIMseI_PA	49.78
9114	Opata_553526_PstIMseI_PA	49.78
9115	Opata_1027757_PstIMspI_PA	49.78
9116	Opata_1166895_PstIMspI_PA	49.78
9117	Opata_1844076_PstIMspI_PA	49.78
9118	Opata_191717_PstIMspI_PA	49.78
9119	Opata_2010279_PstIMspI_PA	49.78
9120	Opata_2295039_PstIMspI_PA	49.78
9121	Opata_352183_PstIMspI_PA	49.78
9122	Opata_3586102_PstIMspI_PA	49.78
9123	Opata_4041108_PstIMspI_PA	49.78
9124	Opata_926575_PstIMspI_PA	49.78
9125	Opata_2161908_PstIMluI_PA	49.78
9126	Opata_2689753_PstIMluI_PA	49.78
9127	M6_1186848_PstIMseI_PA	49.78
9128	M6_147391_PstIMseI_PA	49.78
9129	M6_207865_PstIMseI_PA	49.78
9130	M6_271716_PstIMseI_PA	49.78
9131	M6_78954_PstIMseI_PA	49.78
9132	M6_804821_PstIMseI_PA	49.78
9133	Opata_1805385_PstIMseI_PA	49.78
9134	Opata_184511_PstIMseI_PA	49.78
9135	Opata_2583359_PstIMseI_PA	49.78
9136	Opata_45831_PstIMseI_PA	49.78
9137	Opata_820922_PstIMseI_PA	49.78
9138	Opata_9251_PstIMseI_PA	49.78
9139	Opata_962326_PstIMseI_PA	49.78
9140	M6_1143647_PstIMspI_PA	49.78
9141	M6_3021561_PstIMspI_PA	49.78
9142	Opata_1430781_PstIMspI_PA	49.78
9143	Opata_1555848_PstIMspI_PA	49.78
9144	Opata_1680164_PstIMspI_PA	49.78
9145	Opata_1831436_PstIMspI_PA	49.78
9146	Opata_2083501_PstIMspI_PA	49.78
9147	Opata_2350126_PstIMspI_PA	49.78
9148	Opata_2741871_PstIMspI_PA	49.78
9149	Opata_2904222_PstIMspI_PA	49.78
9150	Opata_3093345_PstIMspI_PA	49.78
9151	Opata_3146668_PstIMspI_PA	49.78
9152	Opata_3304893_PstIMspI_PA	49.78
9153	Opata_355352_PstIMspI_PA	49.78
9154	Opata_3818517_PstIMspI_PA	49.78
9155	Opata_3950635_PstIMspI_PA	49.78
9156	Opata_4101763_PstIMspI_PA	49.78
9157	Opata_559416_PstIMspI_PA	49.78
9158	Opata_609292_PstIMspI_PA	49.78
9159	Opata_618994_PstIMspI_PA	49.78
9160	Opata_626400_PstIMspI_PA	49.78
9161	Opata_678665_PstIMspI_PA	49.78
9162	Opata_581727_40_PstIMseI_SNP	49.78
9163	Opata_2376585_87_PstIMspI_SNP	49.78
9164	Opata_2569435_87_PstIMspI_SNP	49.78
9165	M6_1421226_PstIMseI_PA	49.78
9166	M6_36233_PstIMseI_PA	49.78
9167	M6_499296_PstIMseI_PA	49.78
9168	M6_137940_PstIMspI_PA	49.78
9169	M6_1737876_PstIMspI_PA	49.78
9170	M6_2182957_PstIMspI_PA	49.78
9171	Opata_1010968_PstIMspI_PA	49.78
9172	Opata_1786098_PstIMspI_PA	49.78
9173	Opata_2847658_PstIMspI_PA	49.78
9174	Opata_3887456_PstIMspI_PA	49.78
9175	M6_1018679_PstIMseI_PA	49.78
9176	M6_1263497_PstIMseI_PA	49.78
9177	M6_1590815_PstIMseI_PA	49.78
9178	M6_182307_PstIMseI_PA	49.78
9179	M6_215223_PstIMseI_PA	49.78
9180	M6_2286649_PstIMseI_PA	49.78
9181	M6_238702_PstIMseI_PA	49.78
9182	M6_354826_PstIMseI_PA	49.78
9183	M6_3714320_PstIMseI_PA	49.78
9184	M6_422894_PstIMseI_PA	49.78
9185	M6_46411_PstIMseI_PA	49.78
9186	M6_515687_PstIMseI_PA	49.78
9187	M6_768156_PstIMseI_PA	49.78
9188	M6_805301_PstIMseI_PA	49.78
9189	M6_973894_PstIMseI_PA	49.78
9190	Opata_1187207_PstIMseI_PA	49.78
9191	Opata_1312_PstIMseI_PA	49.78
9192	Opata_1314453_PstIMseI_PA	49.78
9193	Opata_218091_PstIMseI_PA	49.78
9194	Opata_218467_PstIMseI_PA	49.78
9195	Opata_2206343_PstIMseI_PA	49.78
9196	Opata_2313712_PstIMseI_PA	49.78
9197	Opata_250378_PstIMseI_PA	49.78
9198	Opata_283754_PstIMseI_PA	49.78
9199	Opata_302160_PstIMseI_PA	49.78
9200	Opata_3417064_PstIMseI_PA	49.78
9201	Opata_350686_PstIMseI_PA	49.78
9202	Opata_446476_PstIMseI_PA	49.78
9203	Opata_651198_PstIMseI_PA	49.78
9204	Opata_655656_PstIMseI_PA	49.78
9205	Opata_735675_PstIMseI_PA	49.78
9206	Opata_781163_PstIMseI_PA	49.78
9207	Opata_782627_PstIMseI_PA	49.78
9208	Opata_860342_PstIMseI_PA	49.78
9209	M6_1615392_PstIMspI_PA	49.78
9210	M6_2293598_PstIMspI_PA	49.78
9211	M6_3029229_PstIMspI_PA	49.78
9212	M6_3209652_PstIMspI_PA	49.78
9213	M6_462639_PstIMspI_PA	49.78
9214	M6_491856_PstIMspI_PA	49.78
9215	M6_774817_PstIMspI_PA	49.78
9216	Opata_116994_PstIMspI_PA	49.78
9217	Opata_1425570_PstIMspI_PA	49.78
9218	Opata_1520862_PstIMspI_PA	49.78
9219	Opata_1626564_PstIMspI_PA	49.78
9220	Opata_1665449_PstIMspI_PA	49.78
9221	Opata_1757635_PstIMspI_PA	49.78
9222	Opata_2186376_PstIMspI_PA	49.78
9223	Opata_2244369_PstIMspI_PA	49.78
9224	Opata_2601105_PstIMspI_PA	49.78
9225	Opata_2941329_PstIMspI_PA	49.78
9226	Opata_3139059_PstIMspI_PA	49.78
9227	Opata_3228159_PstIMspI_PA	49.78
9228	Opata_343392_PstIMspI_PA	49.78
9229	Opata_36077_PstIMspI_PA	49.78
9230	Opata_3620847_PstIMspI_PA	49.78
9231	Opata_3696884_PstIMspI_PA	49.78
9232	Opata_373148_PstIMspI_PA	49.78
9233	Opata_4054762_PstIMspI_PA	49.78
9234	Opata_470843_PstIMspI_PA	49.78
9235	Opata_647498_PstIMspI_PA	49.78
9236	Opata_768275_PstIMspI_PA	49.78
9237	Opata_815135_PstIMspI_PA	49.78
9238	Opata_846355_PstIMspI_PA	49.78
9239	Opata_923249_PstIMspI_PA	49.78
9240	Opata_524064_PstIMseI_PA	49.78
9241	M6_1467150_PstIMspI_PA	49.78
9242	M6_707885_PstIMspI_PA	49.78
9243	Opata_1035023_PstIMluI_PA	49.78
9244	Opata_1204778_PstIMseI_PA	49.78
9245	Opata_167444_PstIMseI_PA	49.78
9246	Opata_191995_PstIMseI_PA	49.78
9247	Opata_2382839_PstIMseI_PA	49.78
9248	Opata_29999_PstIMseI_PA	49.78
9249	Opata_4103976_PstIMseI_PA	49.78
9250	Opata_642670_PstIMseI_PA	49.78
9251	Opata_1084268_PstIMspI_PA	49.78
9252	Opata_1231252_PstIMspI_PA	49.78
9253	Opata_1247675_PstIMspI_PA	49.78
9254	Opata_1581574_PstIMspI_PA	49.78
9255	Opata_1585973_PstIMspI_PA	49.78
9256	Opata_1626683_PstIMspI_PA	49.78
9257	Opata_1690718_PstIMspI_PA	49.78
9258	Opata_1702215_PstIMspI_PA	49.78
9259	Opata_2003115_PstIMspI_PA	49.78
9260	Opata_2114843_PstIMspI_PA	49.78
9261	Opata_2160260_PstIMspI_PA	49.78
9262	Opata_2409413_PstIMspI_PA	49.78
9263	Opata_241703_PstIMspI_PA	49.78
9264	Opata_2566750_PstIMspI_PA	49.78
9265	Opata_2705378_PstIMspI_PA	49.78
9266	Opata_2720491_PstIMspI_PA	49.78
9267	Opata_2769387_PstIMspI_PA	49.78
9268	Opata_291887_PstIMspI_PA	49.78
9269	Opata_2943213_PstIMspI_PA	49.78
9270	Opata_299433_PstIMspI_PA	49.78
9271	Opata_3281634_PstIMspI_PA	49.78
9272	Opata_347934_PstIMspI_PA	49.78
9273	Opata_352166_PstIMspI_PA	49.78
9274	Opata_4179503_PstIMspI_PA	49.78
9275	Opata_4197646_PstIMspI_PA	49.78
9276	Opata_440167_PstIMspI_PA	49.78
9277	Opata_444329_PstIMspI_PA	49.78
9278	Opata_554678_PstIMspI_PA	49.78
9279	Opata_566770_PstIMspI_PA	49.78
9280	Opata_603706_PstIMspI_PA	49.78
9281	Opata_764824_PstIMspI_PA	49.78
9282	Opata_788545_PstIMspI_PA	49.78
9283	M6_1425193_PstIMluI_PA	49.78
9284	M6_1222186_PstIMseI_PA	49.78
9285	M6_2045562_PstIMseI_PA	49.78
9286	M6_248707_PstIMseI_PA	49.78
9287	M6_2812034_PstIMseI_PA	49.78
9288	M6_413144_PstIMseI_PA	49.78
9289	M6_4884_PstIMseI_PA	49.78
9290	M6_753462_PstIMseI_PA	49.78
9291	Opata_1704294_PstIMseI_PA	49.78
9292	Opata_511913_PstIMseI_PA	49.78
9293	M6_1806164_PstIMspI_PA	49.78
9294	Opata_2625167_PstIMspI_PA	49.78
9295	Opata_2850355_PstIMspI_PA	49.78
9296	Opata_292773_PstIMspI_PA	49.78
9297	Opata_3018669_PstIMspI_PA	49.78
9298	Opata_3796726_PstIMspI_PA	49.78
9299	Opata_439105_PstIMspI_PA	49.78
9300	Opata_583177_PstIMspI_PA	49.78
9301	Opata_773310_PstIMspI_PA	49.78
9302	Opata_1978197_PstIMluI_PA	49.78
9303	Opata_518456_PstIMluI_PA	49.78
9304	M6_1714145_PstIMseI_PA	49.78
9305	M6_4098374_PstIMseI_PA	49.78
9306	M6_76639_PstIMseI_PA	49.78
9307	M6_807814_PstIMseI_PA	49.78
9308	Opata_1049468_PstIMseI_PA	49.78
9309	Opata_135502_PstIMseI_PA	49.78
9310	Opata_1358865_PstIMseI_PA	49.78
9311	Opata_142928_PstIMseI_PA	49.78
9312	Opata_338512_PstIMseI_PA	49.78
9313	Opata_531487_PstIMseI_PA	49.78
9314	Opata_769405_PstIMseI_PA	49.78
9315	Opata_95823_PstIMseI_PA	49.78
9316	M6_1136526_PstIMspI_PA	49.78
9317	M6_1828236_PstIMspI_PA	49.78
9318	M6_274000_PstIMspI_PA	49.78
9319	Opata_1087849_PstIMspI_PA	49.78
9320	Opata_1471264_PstIMspI_PA	49.78
9321	Opata_1482144_PstIMspI_PA	49.78
9322	Opata_1727245_PstIMspI_PA	49.78
9323	Opata_178650_PstIMspI_PA	49.78
9324	Opata_1892179_PstIMspI_PA	49.78
9325	Opata_1893580_PstIMspI_PA	49.78
9326	Opata_2010105_PstIMspI_PA	49.78
9327	Opata_2105832_PstIMspI_PA	49.78
9328	Opata_2133756_PstIMspI_PA	49.78
9329	Opata_2367176_PstIMspI_PA	49.78
9330	Opata_2787661_PstIMspI_PA	49.78
9331	Opata_2904358_PstIMspI_PA	49.78
9332	Opata_3091989_PstIMspI_PA	49.78
9333	Opata_3138384_PstIMspI_PA	49.78
9334	Opata_3211290_PstIMspI_PA	49.78
9335	Opata_3252628_PstIMspI_PA	49.78
9336	Opata_3832645_PstIMspI_PA	49.78
9337	Opata_668218_PstIMspI_PA	49.78
9338	Opata_781114_PstIMspI_PA	49.78
9339	M6_1688465_PstIMseI_PA	49.78
9340	M6_2204997_PstIMseI_PA	49.78
9341	M6_500055_PstIMseI_PA	49.78
9342	M6_658644_PstIMseI_PA	49.78
9343	M6_832559_PstIMseI_PA	49.78
9344	M6_927219_PstIMseI_PA	49.78
9345	M6_100744_PstIMspI_PA	49.78
9346	M6_1084989_PstIMspI_PA	49.78
9347	M6_1359601_PstIMspI_PA	49.78
9348	M6_2344948_PstIMspI_PA	49.78
9349	M6_248002_PstIMspI_PA	49.78
9350	M6_342567_PstIMspI_PA	49.78
9351	M6_382577_PstIMspI_PA	49.78
9352	M6_603816_PstIMspI_PA	49.78
9353	M6_688013_PstIMspI_PA	49.78
9354	M6_719263_PstIMspI_PA	49.78
9355	M6_1571105_PstIMseI_PA	49.78
9356	M6_221594_PstIMseI_PA	49.78
9357	M6_264252_PstIMseI_PA	49.78
9358	M6_3958664_PstIMseI_PA	49.78
9359	M6_634742_PstIMseI_PA	49.78
9360	M6_653149_PstIMseI_PA	49.78
9361	M6_735857_PstIMseI_PA	49.78
9362	M6_865244_PstIMseI_PA	49.78
9363	M6_1791760_PstIMspI_PA	49.78
9364	M6_1817276_PstIMspI_PA	49.78
9365	M6_3282411_PstIMspI_PA	49.78
9366	M6_485221_PstIMspI_PA	49.78
9367	M6_565884_PstIMspI_PA	49.78
9368	M6_833211_PstIMspI_PA	49.78
9369	Opata_3076078_PstIMspI_PA	49.78
9370	Opata_365886_PstIMluI_PA	49.78
9371	M6_1032857_PstIMseI_PA	49.78
9372	M6_1487865_PstIMseI_PA	49.78
9373	M6_168812_PstIMseI_PA	49.78
9374	M6_264535_PstIMseI_PA	49.78
9375	M6_2673894_PstIMseI_PA	49.78
9376	M6_281305_PstIMseI_PA	49.78
9377	M6_3111835_PstIMseI_PA	49.78
9378	M6_317110_PstIMseI_PA	49.78
9379	M6_41348_PstIMseI_PA	49.78
9380	M6_505226_PstIMseI_PA	49.78
9381	M6_581603_PstIMseI_PA	49.78
9382	M6_606894_PstIMseI_PA	49.78
9383	M6_701510_PstIMseI_PA	49.78
9384	M6_864228_PstIMseI_PA	49.78
9385	Opata_253194_PstIMseI_PA	49.78
9386	Opata_697749_PstIMseI_PA	49.78
9387	M6_192358_PstIMspI_PA	49.78
9388	M6_3168451_PstIMspI_PA	49.78
9389	M6_329530_PstIMspI_PA	49.78
9390	M6_817125_PstIMspI_PA	49.78
9391	M6_88270_PstIMspI_PA	49.78
9392	Opata_3125112_PstIMspI_PA	49.78
9393	Opata_2381243_PstIMluI_PA	49.78
9394	Opata_1121389_PstIMseI_PA	49.78
9395	Opata_1321204_PstIMseI_PA	49.78
9396	Opata_210658_PstIMseI_PA	49.78
9397	Opata_2159926_PstIMseI_PA	49.78
9398	M6_194516_PstIMspI_PA	49.78
9399	Opata_2733025_PstIMspI_PA	49.78
9400	Opata_3321655_PstIMspI_PA	49.78
9401	Opata_623418_PstIMspI_PA	49.78
9402	Opata_763066_PstIMspI_PA	49.78
9403	1025974	49.89
9404	1233429	49.92
9405	4993529	50.04
9406	BobWhite_c17852_511	50.2
9407	CAP7_c9672_181	50.2
9408	Excalibur_c1905_1117	50.2
9409	Excalibur_c9000_209	50.2
9410	GENE-1300_770	50.2
9411	JG_c3077_214	50.2
9412	BobWhite_c9704_273	50.2
9413	CAP8_rep_c3652_80	50.2
9414	CAP8_rep_c6382_237	50.2
9415	GENE-1674_631	50.2
9416	IAAV4190	50.2
9417	Kukri_c14029_117	50.2
9418	Kukri_c34845_242	50.2
9419	Kukri_c3673_2442	50.2
9420	Kukri_c62467_362	50.2
9421	Kukri_rep_c73936_154	50.2
9422	RAC875_c45016_79	50.2
9423	RAC875_c66845_466	50.2
9424	Excalibur_c6264_249	50.2
9425	Excalibur_rep_c100337_688	50.2
9426	Kukri_c34833_59	50.2
9427	RAC875_c16288_335	50.2
9428	RAC875_c2292_647	50.2
9429	BS00036492_51	50.2
9430	RAC875_c6445_275	50.2
9431	TA003281-2379	50.2
9432	BS00013584_51	50.2
9433	BS00065468_51	50.2
9434	1004544	50.31
9435	3954966	50.31
9436	wsnp_Ku_c7173_12391539	50.44
9437	Xfba091.1	50.6
9438	4409910	50.62
9439	wsnp_Ex_c4069_7355431	51.25
9440	2276544	51.27
9441	1219491	51.35
9442	1234144	51.35
9443	3938773	51.35
9444	4009785	51.35
9445	1104576	51.98
9446	3022404	51.98
9447	wsnp_Ex_c742_1458033	52.28
9448	wsnp_Ex_c742_1458743	52.28
9449	wsnp_Ku_c11052_18135847	52.28
9450	wsnp_Ex_rep_c102478_87635370	52.28
9451	wsnp_Ex_c57322_59083238	52.28
9452	wsnp_Ex_c57322_59084809	52.28
9453	wsnp_Ex_c57322_59084950	52.28
9454	Opata_342178_PstIMluI_PA	52.28
9455	M6_1281800_PstIMseI_PA	52.28
9456	M6_2460106_PstIMseI_PA	52.28
9457	M6_2710078_PstIMseI_PA	52.28
9458	Opata_1279727_PstIMseI_PA	52.28
9459	Opata_1919367_PstIMseI_PA	52.28
9460	M6_1281681_PstIMspI_PA	52.28
9461	M6_2375947_PstIMspI_PA	52.28
9462	Opata_11531_56_PstIMseI_SNP	52.28
9463	Opata_11531_69_PstIMseI_SNP	52.28
9464	Opata_477064_60_PstIMseI_SNP	52.28
9465	Opata_539683_53_PstIMseI_SNP	52.28
9466	Opata_2196208_55_PstIMspI_SNP	52.28
9467	Opata_473068_68_PstIMseI_SNP	52.28
9468	Opata_473602_34_PstIMseI_SNP	52.28
9469	M6_1469874_PstIMseI_PA	52.28
9470	M6_980630_PstIMseI_PA	52.28
9471	M6_775372_PstIMspI_PA	52.28
9472	Opata_299716_43_PstIMseI_SNP	52.28
9473	Opata_494778_40_PstIMseI_SNP	52.28
9474	Opata_508008_13_PstIMseI_SNP	52.28
9475	M6_1124817_PstIMseI_PA	52.28
9476	M6_1192506_PstIMseI_PA	52.28
9477	M6_1421163_PstIMseI_PA	52.28
9478	M6_1887586_PstIMseI_PA	52.28
9479	M6_259220_PstIMseI_PA	52.28
9480	M6_378471_PstIMseI_PA	52.28
9481	M6_968832_PstIMseI_PA	52.28
9482	M6_1417271_PstIMspI_PA	52.28
9483	M6_767138_PstIMspI_PA	52.28
9484	M6_818275_PstIMspI_PA	52.28
9485	Opata_685902_70_PstIMseI_SNP	52.28
9486	Opata_685902_88_PstIMseI_SNP	52.28
9487	M6_1432748_PstIMseI_PA	52.28
9488	M6_1445468_PstIMseI_PA	52.28
9489	Opata_791588_PstIMseI_PA	52.28
9490	M6_1297842_PstIMspI_PA	52.28
9491	M6_2530064_PstIMspI_PA	52.28
9492	M6_538760_PstIMspI_PA	52.28
9493	Opata_1645374_PstIMspI_PA	52.28
9494	Opata_358465_74_PstIMseI_SNP	52.28
9495	Opata_358465_79_PstIMseI_SNP	52.28
9496	Opata_71144_52_PstIMspI_SNP	52.28
9497	M6_131810_PstIMseI_PA	52.28
9498	M6_1403510_PstIMseI_PA	52.28
9499	M6_2005545_PstIMseI_PA	52.28
9500	M6_2536555_PstIMseI_PA	52.28
9501	M6_256629_PstIMseI_PA	52.28
9502	M6_2931536_PstIMseI_PA	52.28
9503	M6_3114357_PstIMseI_PA	52.28
9504	M6_62565_PstIMseI_PA	52.28
9505	M6_739980_PstIMseI_PA	52.28
9506	M6_851662_PstIMseI_PA	52.28
9507	Opata_893373_PstIMseI_PA	52.28
9508	M6_1568995_PstIMspI_PA	52.28
9509	M6_2132090_PstIMspI_PA	52.28
9510	M6_2248696_PstIMspI_PA	52.28
9511	M6_3431845_PstIMspI_PA	52.28
9512	M6_504902_PstIMspI_PA	52.28
9513	M6_660133_PstIMspI_PA	52.28
9514	M6_706313_PstIMspI_PA	52.28
9515	M6_736284_PstIMspI_PA	52.28
9516	Opata_276612_90_PstIMseI_SNP	52.28
9517	M6_1342994_PstIMseI_PA	52.28
9518	M6_205382_PstIMseI_PA	52.28
9519	M6_3718965_PstIMseI_PA	52.28
9520	M6_4255026_PstIMseI_PA	52.28
9521	M6_856402_PstIMseI_PA	52.28
9522	M6_8655_PstIMseI_PA	52.28
9523	M6_1027211_PstIMspI_PA	52.28
9524	M6_1179779_PstIMspI_PA	52.28
9525	M6_1662040_PstIMspI_PA	52.28
9526	M6_3440255_PstIMspI_PA	52.28
9527	M6_635250_PstIMspI_PA	52.28
9528	Opata_189977_61_PstIMseI_SNP	52.28
9529	M6_10824_PstIMseI_PA	52.28
9530	M6_1722425_PstIMseI_PA	52.28
9531	M6_200120_PstIMseI_PA	52.28
9532	M6_3466051_PstIMseI_PA	52.28
9533	M6_602372_PstIMseI_PA	52.28
9534	M6_69062_PstIMseI_PA	52.28
9535	M6_897043_PstIMseI_PA	52.28
9536	Opata_1055534_PstIMseI_PA	52.28
9537	Opata_433034_PstIMseI_PA	52.28
9538	Opata_855997_PstIMseI_PA	52.28
9539	M6_1844066_PstIMspI_PA	52.28
9540	M6_1991707_PstIMspI_PA	52.28
9541	M6_2149983_PstIMspI_PA	52.28
9542	M6_338150_PstIMspI_PA	52.28
9543	M6_3392812_PstIMspI_PA	52.28
9544	M6_580981_PstIMspI_PA	52.28
9545	M6_587069_PstIMspI_PA	52.28
9546	M6_623486_PstIMspI_PA	52.28
9547	M6_732169_PstIMspI_PA	52.28
9548	M6_1301101_PstIMseI_PA	52.28
9549	M6_1362624_PstIMseI_PA	52.28
9550	M6_1537731_PstIMseI_PA	52.28
9551	M6_193265_PstIMseI_PA	52.28
9552	M6_567328_PstIMseI_PA	52.28
9553	M6_615362_PstIMseI_PA	52.28
9554	M6_1777253_PstIMspI_PA	52.28
9555	M6_3367718_PstIMspI_PA	52.28
9556	M6_457677_PstIMspI_PA	52.28
9557	M6_607786_PstIMspI_PA	52.28
9558	Opata_2042776_PstIMspI_PA	52.28
9559	Opata_1230751_PstIMseI_PA	52.28
9560	Opata_130932_PstIMseI_PA	52.28
9561	Opata_2366071_PstIMseI_PA	52.28
9562	Opata_4175182_PstIMseI_PA	52.28
9563	Opata_6534_PstIMseI_PA	52.28
9564	Opata_104743_PstIMseI_PA	52.28
9565	Opata_1068011_PstIMseI_PA	52.28
9566	Opata_1090654_PstIMseI_PA	52.28
9567	Opata_2106632_PstIMseI_PA	52.28
9568	Opata_589697_PstIMseI_PA	52.28
9569	Opata_897124_PstIMseI_PA	52.28
9570	Opata_29332_PstIMspI_PA	52.28
9571	Opata_133127_84_PstIMseI_SNP	52.28
9572	Opata_37181_12_PstIMseI_SNP	52.28
9573	Opata_37181_20_PstIMseI_SNP	52.28
9574	M6_1082213_PstIMluI_PA	52.28
9575	M6_1767454_PstIMluI_PA	52.28
9576	M6_111349_PstIMseI_PA	52.28
9577	M6_1163044_PstIMseI_PA	52.28
9578	M6_1249155_PstIMseI_PA	52.28
9579	M6_1342696_PstIMseI_PA	52.28
9580	M6_1418259_PstIMseI_PA	52.28
9581	M6_150974_PstIMseI_PA	52.28
9582	M6_1875348_PstIMseI_PA	52.28
9583	M6_199513_PstIMseI_PA	52.28
9584	M6_227912_PstIMseI_PA	52.28
9585	M6_334424_PstIMseI_PA	52.28
9586	M6_346301_PstIMseI_PA	52.28
9587	M6_364178_PstIMseI_PA	52.28
9588	M6_401286_PstIMseI_PA	52.28
9589	M6_409561_PstIMseI_PA	52.28
9590	M6_456663_PstIMseI_PA	52.28
9591	M6_480220_PstIMseI_PA	52.28
9592	M6_49522_PstIMseI_PA	52.28
9593	M6_570027_PstIMseI_PA	52.28
9594	M6_679518_PstIMseI_PA	52.28
9595	M6_681619_PstIMseI_PA	52.28
9596	M6_714097_PstIMseI_PA	52.28
9597	M6_725620_PstIMseI_PA	52.28
9598	M6_75683_PstIMseI_PA	52.28
9599	M6_76718_PstIMseI_PA	52.28
9600	M6_925226_PstIMseI_PA	52.28
9601	Opata_113196_PstIMseI_PA	52.28
9602	Opata_1336695_PstIMseI_PA	52.28
9603	Opata_133898_PstIMseI_PA	52.28
9604	Opata_165128_PstIMseI_PA	52.28
9605	Opata_304136_PstIMseI_PA	52.28
9606	Opata_3683777_PstIMseI_PA	52.28
9607	Opata_470800_PstIMseI_PA	52.28
9608	Opata_557187_PstIMseI_PA	52.28
9609	Opata_661650_PstIMseI_PA	52.28
9610	Opata_72003_PstIMseI_PA	52.28
9611	Opata_986896_PstIMseI_PA	52.28
9612	M6_3491096_PstIMspI_PA	52.28
9613	M6_977445_PstIMspI_PA	52.28
9614	Opata_1172669_PstIMspI_PA	52.28
9615	Opata_1898318_PstIMspI_PA	52.28
9616	Opata_2286463_PstIMspI_PA	52.28
9617	Opata_2811166_PstIMspI_PA	52.28
9618	Opata_300569_PstIMspI_PA	52.28
9619	Opata_3086555_PstIMspI_PA	52.28
9620	Opata_3204083_PstIMspI_PA	52.28
9621	Opata_3370877_PstIMspI_PA	52.28
9622	Opata_4163335_PstIMspI_PA	52.28
9623	Opata_507227_PstIMspI_PA	52.28
9624	Opata_707072_PstIMspI_PA	52.28
9625	Opata_2091755_56_PstIMseI_SNP	52.28
9626	Opata_285719_29_PstIMseI_SNP	52.28
9627	Opata_3663492_3_PstIMspI_SNP	52.28
9628	Opata_3709961_87_PstIMspI_SNP	52.28
9629	M6_177055_PstIMluI_PA	52.28
9630	M6_710468_PstIMluI_PA	52.28
9631	M6_713048_PstIMluI_PA	52.28
9632	M6_1235164_PstIMseI_PA	52.28
9633	M6_1473235_PstIMseI_PA	52.28
9634	M6_2723116_PstIMseI_PA	52.28
9635	M6_3313367_PstIMseI_PA	52.28
9636	M6_3350950_PstIMseI_PA	52.28
9637	M6_416438_PstIMseI_PA	52.28
9638	M6_442970_PstIMseI_PA	52.28
9639	M6_480479_PstIMseI_PA	52.28
9640	M6_516465_PstIMseI_PA	52.28
9641	M6_642433_PstIMseI_PA	52.28
9642	M6_642434_PstIMseI_PA	52.28
9643	M6_652001_PstIMseI_PA	52.28
9644	M6_870875_PstIMseI_PA	52.28
9645	M6_888584_PstIMseI_PA	52.28
9646	M6_1268728_PstIMspI_PA	52.28
9647	M6_181183_PstIMspI_PA	52.28
9648	M6_2293670_PstIMspI_PA	52.28
9649	M6_2874192_PstIMspI_PA	52.28
9650	M6_31588_PstIMspI_PA	52.28
9651	M6_3274439_PstIMspI_PA	52.28
9652	M6_405940_PstIMspI_PA	52.28
9653	M6_749867_PstIMspI_PA	52.28
9654	Opata_176655_PstIMspI_PA	52.28
9655	Opata_255756_22_PstIMspI_SNP	52.28
9656	Opata_255756_27_PstIMspI_SNP	52.28
9657	Opata_255756_5_PstIMspI_SNP	52.28
9658	Opata_104048_PstIMluI_PA	52.28
9659	Opata_886119_PstIMluI_PA	52.28
9660	M6_101654_PstIMseI_PA	52.28
9661	M6_1045424_PstIMseI_PA	52.28
9662	M6_1098536_PstIMseI_PA	52.28
9663	M6_111464_PstIMseI_PA	52.28
9664	M6_1120847_PstIMseI_PA	52.28
9665	M6_1128616_PstIMseI_PA	52.28
9666	M6_1148288_PstIMseI_PA	52.28
9667	M6_1155871_PstIMseI_PA	52.28
9668	M6_1158761_PstIMseI_PA	52.28
9669	M6_1219716_PstIMseI_PA	52.28
9670	M6_126174_PstIMseI_PA	52.28
9671	M6_1404867_PstIMseI_PA	52.28
9672	M6_144524_PstIMseI_PA	52.28
9673	M6_157999_PstIMseI_PA	52.28
9674	M6_1589661_PstIMseI_PA	52.28
9675	M6_1617753_PstIMseI_PA	52.28
9676	M6_167181_PstIMseI_PA	52.28
9677	M6_187166_PstIMseI_PA	52.28
9678	M6_1977308_PstIMseI_PA	52.28
9679	M6_219587_PstIMseI_PA	52.28
9680	M6_2248428_PstIMseI_PA	52.28
9681	M6_2253011_PstIMseI_PA	52.28
9682	M6_229932_PstIMseI_PA	52.28
9683	M6_2322284_PstIMseI_PA	52.28
9684	M6_239427_PstIMseI_PA	52.28
9685	M6_2396574_PstIMseI_PA	52.28
9686	M6_2454897_PstIMseI_PA	52.28
9687	M6_256152_PstIMseI_PA	52.28
9688	M6_2615411_PstIMseI_PA	52.28
9689	M6_270158_PstIMseI_PA	52.28
9690	M6_275236_PstIMseI_PA	52.28
9691	M6_278135_PstIMseI_PA	52.28
9692	M6_2967740_PstIMseI_PA	52.28
9693	M6_306054_PstIMseI_PA	52.28
9694	M6_3065071_PstIMseI_PA	52.28
9695	M6_3073506_PstIMseI_PA	52.28
9696	M6_30817_PstIMseI_PA	52.28
9697	M6_328201_PstIMseI_PA	52.28
9698	M6_3310777_PstIMseI_PA	52.28
9699	M6_3342784_PstIMseI_PA	52.28
9700	M6_36790_PstIMseI_PA	52.28
9701	M6_3719367_PstIMseI_PA	52.28
9702	M6_3756821_PstIMseI_PA	52.28
9703	M6_3922783_PstIMseI_PA	52.28
9704	M6_403663_PstIMseI_PA	52.28
9705	M6_415803_PstIMseI_PA	52.28
9706	M6_419845_PstIMseI_PA	52.28
9707	M6_422263_PstIMseI_PA	52.28
9708	M6_43721_PstIMseI_PA	52.28
9709	M6_495397_PstIMseI_PA	52.28
9710	M6_496066_PstIMseI_PA	52.28
9711	M6_531286_PstIMseI_PA	52.28
9712	M6_559806_PstIMseI_PA	52.28
9713	M6_571662_PstIMseI_PA	52.28
9714	M6_587_PstIMseI_PA	52.28
9715	M6_591722_PstIMseI_PA	52.28
9716	M6_617962_PstIMseI_PA	52.28
9717	M6_626390_PstIMseI_PA	52.28
9718	M6_666903_PstIMseI_PA	52.28
9719	M6_68352_PstIMseI_PA	52.28
9720	M6_69969_PstIMseI_PA	52.28
9721	M6_748585_PstIMseI_PA	52.28
9722	M6_799807_PstIMseI_PA	52.28
9723	M6_83640_PstIMseI_PA	52.28
9724	M6_85635_PstIMseI_PA	52.28
9725	M6_85725_PstIMseI_PA	52.28
9726	M6_883067_PstIMseI_PA	52.28
9727	M6_88915_PstIMseI_PA	52.28
9728	M6_91167_PstIMseI_PA	52.28
9729	M6_924258_PstIMseI_PA	52.28
9730	M6_944674_PstIMseI_PA	52.28
9731	M6_99380_PstIMseI_PA	52.28
9732	Opata_1029524_PstIMseI_PA	52.28
9733	Opata_1359255_PstIMseI_PA	52.28
9734	Opata_2097767_PstIMseI_PA	52.28
9735	Opata_3064843_PstIMseI_PA	52.28
9736	Opata_327325_PstIMseI_PA	52.28
9737	Opata_4060178_PstIMseI_PA	52.28
9738	Opata_443090_PstIMseI_PA	52.28
9739	Opata_468401_PstIMseI_PA	52.28
9740	Opata_61782_PstIMseI_PA	52.28
9741	Opata_626042_PstIMseI_PA	52.28
9742	Opata_753783_PstIMseI_PA	52.28
9743	Opata_858044_PstIMseI_PA	52.28
9744	Opata_86865_PstIMseI_PA	52.28
9745	Opata_949997_PstIMseI_PA	52.28
9746	Opata_98491_PstIMseI_PA	52.28
9747	M6_1156142_PstIMspI_PA	52.28
9748	M6_1260254_PstIMspI_PA	52.28
9749	M6_1335729_PstIMspI_PA	52.28
9750	M6_1387130_PstIMspI_PA	52.28
9751	M6_1399822_PstIMspI_PA	52.28
9752	M6_1492280_PstIMspI_PA	52.28
9753	M6_1499537_PstIMspI_PA	52.28
9754	M6_1773488_PstIMspI_PA	52.28
9755	M6_1813098_PstIMspI_PA	52.28
9756	M6_1916280_PstIMspI_PA	52.28
9757	M6_2036699_PstIMspI_PA	52.28
9758	M6_2277675_PstIMspI_PA	52.28
9759	M6_2672300_PstIMspI_PA	52.28
9760	M6_2791611_PstIMspI_PA	52.28
9761	M6_2836034_PstIMspI_PA	52.28
9762	M6_2886176_PstIMspI_PA	52.28
9763	M6_2947278_PstIMspI_PA	52.28
9764	M6_315531_PstIMspI_PA	52.28
9765	M6_3340505_PstIMspI_PA	52.28
9766	M6_3395403_PstIMspI_PA	52.28
9767	M6_3436554_PstIMspI_PA	52.28
9768	M6_3459499_PstIMspI_PA	52.28
9769	M6_350961_PstIMspI_PA	52.28
9770	M6_3586907_PstIMspI_PA	52.28
9771	M6_442855_PstIMspI_PA	52.28
9772	M6_458445_PstIMspI_PA	52.28
9773	M6_508970_PstIMspI_PA	52.28
9774	M6_661680_PstIMspI_PA	52.28
9775	M6_712267_PstIMspI_PA	52.28
9776	M6_772049_PstIMspI_PA	52.28
9777	M6_792659_PstIMspI_PA	52.28
9778	M6_838880_PstIMspI_PA	52.28
9779	M6_864957_PstIMspI_PA	52.28
9780	M6_905576_PstIMspI_PA	52.28
9781	M6_958400_PstIMspI_PA	52.28
9782	M6_975694_PstIMspI_PA	52.28
9783	M6_993699_PstIMspI_PA	52.28
9784	Opata_150876_PstIMspI_PA	52.28
9785	Opata_1657754_PstIMspI_PA	52.28
9786	Opata_2116498_PstIMspI_PA	52.28
9787	Opata_2469605_PstIMspI_PA	52.28
9788	Opata_249220_PstIMspI_PA	52.28
9789	Opata_2837947_PstIMspI_PA	52.28
9790	Opata_3006540_PstIMspI_PA	52.28
9791	Opata_3019797_PstIMspI_PA	52.28
9792	Opata_3129655_PstIMspI_PA	52.28
9793	Opata_3396893_PstIMspI_PA	52.28
9794	Opata_3539554_PstIMspI_PA	52.28
9795	Opata_3585399_PstIMspI_PA	52.28
9796	Opata_489417_PstIMspI_PA	52.28
9797	Opata_57670_PstIMspI_PA	52.28
9798	Opata_796558_PstIMspI_PA	52.28
9799	Opata_84511_PstIMspI_PA	52.28
9800	Opata_3097624_41_PstIMseI_SNP	52.28
9801	Opata_3097624_57_PstIMseI_SNP	52.28
9802	Opata_6555_72_PstIMseI_SNP	52.28
9803	Opata_2490919_PstIMluI_PA	52.28
9804	Opata_596584_PstIMluI_PA	52.28
9805	M6_1454125_PstIMseI_PA	52.28
9806	M6_2760303_PstIMseI_PA	52.28
9807	Opata_3914503_PstIMseI_PA	52.28
9808	Opata_547037_PstIMseI_PA	52.28
9809	M6_1294986_PstIMspI_PA	52.28
9810	M6_2929925_PstIMspI_PA	52.28
9811	M6_3024382_PstIMspI_PA	52.28
9812	M6_3568787_PstIMspI_PA	52.28
9813	M6_396189_PstIMspI_PA	52.28
9814	Opata_1276149_PstIMspI_PA	52.28
9815	Opata_2908538_PstIMspI_PA	52.28
9816	Opata_296074_PstIMspI_PA	52.28
9817	Opata_3477862_PstIMspI_PA	52.28
9818	Opata_129781_PstIMseI_PA	52.28
9819	Opata_1726241_PstIMseI_PA	52.28
9820	Opata_2877862_PstIMseI_PA	52.28
9821	Opata_530267_PstIMseI_PA	52.28
9822	Opata_811730_PstIMseI_PA	52.28
9823	Opata_86606_PstIMseI_PA	52.28
9824	Opata_925407_PstIMseI_PA	52.28
9825	Opata_1792510_PstIMspI_PA	52.28
9826	Opata_2104412_PstIMspI_PA	52.28
9827	Opata_2196276_PstIMspI_PA	52.28
9828	Opata_237904_PstIMspI_PA	52.28
9829	Opata_452913_PstIMspI_PA	52.28
9830	Opata_901104_PstIMspI_PA	52.28
9831	M6_109058_PstIMseI_PA	52.28
9832	M6_1503223_PstIMseI_PA	52.28
9833	M6_1694934_PstIMseI_PA	52.28
9834	M6_2620081_PstIMseI_PA	52.28
9835	Opata_90570_PstIMseI_PA	52.28
9836	M6_1997906_PstIMspI_PA	52.28
9837	M6_2867213_PstIMspI_PA	52.28
9838	M6_3186612_PstIMspI_PA	52.28
9839	M6_467017_PstIMspI_PA	52.28
9840	M6_669938_PstIMspI_PA	52.28
9841	M6_799352_PstIMspI_PA	52.28
9842	M6_10456_PstIMseI_PA	52.28
9843	M6_1057836_PstIMseI_PA	52.28
9844	M6_1123748_PstIMseI_PA	52.28
9845	M6_1492894_PstIMseI_PA	52.28
9846	M6_1902003_PstIMseI_PA	52.28
9847	M6_246273_PstIMseI_PA	52.28
9848	M6_272127_PstIMseI_PA	52.28
9849	M6_2841113_PstIMseI_PA	52.28
9850	M6_3158162_PstIMseI_PA	52.28
9851	M6_3229641_PstIMseI_PA	52.28
9852	M6_372209_PstIMseI_PA	52.28
9853	M6_414416_PstIMseI_PA	52.28
9854	M6_48509_PstIMseI_PA	52.28
9855	M6_674976_PstIMseI_PA	52.28
9856	M6_750149_PstIMseI_PA	52.28
9857	M6_833998_PstIMseI_PA	52.28
9858	M6_91745_PstIMseI_PA	52.28
9859	M6_927022_PstIMseI_PA	52.28
9860	M6_930036_PstIMseI_PA	52.28
9861	Opata_1185420_PstIMseI_PA	52.28
9862	Opata_1818738_PstIMseI_PA	52.28
9863	M6_102460_PstIMspI_PA	52.28
9864	M6_2097839_PstIMspI_PA	52.28
9865	M6_2437200_PstIMspI_PA	52.28
9866	M6_365471_PstIMspI_PA	52.28
9867	M6_431002_PstIMspI_PA	52.28
9868	M6_573157_PstIMspI_PA	52.28
9869	M6_727351_PstIMspI_PA	52.28
9870	M6_803800_PstIMspI_PA	52.28
9871	M6_987456_PstIMspI_PA	52.28
9872	Opata_2295451_PstIMluI_PA	52.28
9873	M6_1007892_PstIMseI_PA	52.28
9874	M6_1070043_PstIMseI_PA	52.28
9875	M6_141738_PstIMseI_PA	52.28
9876	M6_165844_PstIMseI_PA	52.28
9877	M6_304875_PstIMseI_PA	52.28
9878	M6_544211_PstIMseI_PA	52.28
9879	M6_557373_PstIMseI_PA	52.28
9880	M6_848617_PstIMseI_PA	52.28
9881	Opata_308290_PstIMseI_PA	52.28
9882	M6_1254747_PstIMspI_PA	52.28
9883	M6_3397069_PstIMspI_PA	52.28
9884	Opata_1368982_PstIMspI_PA	52.28
9885	Opata_151186_PstIMspI_PA	52.28
9886	Opata_2304728_PstIMspI_PA	52.28
9887	Opata_3015828_PstIMspI_PA	52.28
9888	M6_1091879_PstIMseI_PA	52.28
9889	M6_1093843_PstIMseI_PA	52.28
9890	M6_1262534_PstIMseI_PA	52.28
9891	M6_1285677_PstIMseI_PA	52.28
9892	M6_1301943_PstIMseI_PA	52.28
9893	M6_138569_PstIMseI_PA	52.28
9894	M6_14262_PstIMseI_PA	52.28
9895	M6_148553_PstIMseI_PA	52.28
9896	M6_187240_PstIMseI_PA	52.28
9897	M6_198959_PstIMseI_PA	52.28
9898	M6_206198_PstIMseI_PA	52.28
9899	M6_2730589_PstIMseI_PA	52.28
9900	M6_33917_PstIMseI_PA	52.28
9901	M6_484552_PstIMseI_PA	52.28
9902	M6_548648_PstIMseI_PA	52.28
9903	M6_658004_PstIMseI_PA	52.28
9904	M6_1012286_PstIMspI_PA	52.28
9905	M6_1094549_PstIMspI_PA	52.28
9906	M6_1104214_PstIMspI_PA	52.28
9907	M6_1272762_PstIMspI_PA	52.28
9908	M6_1325178_PstIMspI_PA	52.28
9909	M6_1335693_PstIMspI_PA	52.28
9910	M6_1511805_PstIMspI_PA	52.28
9911	M6_1565161_PstIMspI_PA	52.28
9912	M6_1630624_PstIMspI_PA	52.28
9913	M6_1724518_PstIMspI_PA	52.28
9914	M6_1740412_PstIMspI_PA	52.28
9915	M6_202280_PstIMspI_PA	52.28
9916	M6_2217329_PstIMspI_PA	52.28
9917	M6_2398039_PstIMspI_PA	52.28
9918	M6_2562369_PstIMspI_PA	52.28
9919	M6_2707761_PstIMspI_PA	52.28
9920	M6_2785374_PstIMspI_PA	52.28
9921	M6_3114007_PstIMspI_PA	52.28
9922	M6_319514_PstIMspI_PA	52.28
9923	M6_3266139_PstIMspI_PA	52.28
9924	M6_328071_PstIMspI_PA	52.28
9925	M6_3349391_PstIMspI_PA	52.28
9926	M6_3430484_PstIMspI_PA	52.28
9927	M6_3560643_PstIMspI_PA	52.28
9928	M6_356950_PstIMspI_PA	52.28
9929	M6_395551_PstIMspI_PA	52.28
9930	M6_452342_PstIMspI_PA	52.28
9931	M6_515304_PstIMspI_PA	52.28
9932	M6_574890_PstIMspI_PA	52.28
9933	M6_582504_PstIMspI_PA	52.28
9934	M6_645755_PstIMspI_PA	52.28
9935	M6_669098_PstIMspI_PA	52.28
9936	M6_690400_PstIMspI_PA	52.28
9937	M6_753931_PstIMspI_PA	52.28
9938	M6_860318_PstIMspI_PA	52.28
9939	M6_996357_PstIMspI_PA	52.28
9940	M6_131103_PstIMluI_PA	52.28
9941	M6_5281_PstIMluI_PA	52.28
9942	M6_1083569_PstIMseI_PA	52.28
9943	M6_113537_PstIMseI_PA	52.28
9944	M6_118607_PstIMseI_PA	52.28
9945	M6_1189396_PstIMseI_PA	52.28
9946	M6_1294689_PstIMseI_PA	52.28
9947	M6_1304635_PstIMseI_PA	52.28
9948	M6_1371403_PstIMseI_PA	52.28
9949	M6_1401935_PstIMseI_PA	52.28
9950	M6_19063_PstIMseI_PA	52.28
9951	M6_1939690_PstIMseI_PA	52.28
9952	M6_2397131_PstIMseI_PA	52.28
9953	M6_2471704_PstIMseI_PA	52.28
9954	M6_254213_PstIMseI_PA	52.28
9955	M6_311455_PstIMseI_PA	52.28
9956	M6_3341647_PstIMseI_PA	52.28
9957	M6_337272_PstIMseI_PA	52.28
9958	M6_356494_PstIMseI_PA	52.28
9959	M6_41891_PstIMseI_PA	52.28
9960	M6_43013_PstIMseI_PA	52.28
9961	M6_513800_PstIMseI_PA	52.28
9962	M6_645253_PstIMseI_PA	52.28
9963	M6_661545_PstIMseI_PA	52.28
9964	M6_687609_PstIMseI_PA	52.28
9965	M6_709566_PstIMseI_PA	52.28
9966	M6_723671_PstIMseI_PA	52.28
9967	M6_741548_PstIMseI_PA	52.28
9968	M6_870417_PstIMseI_PA	52.28
9969	M6_942918_PstIMseI_PA	52.28
9970	M6_955931_PstIMseI_PA	52.28
9971	M6_980400_PstIMseI_PA	52.28
9972	M6_994425_PstIMseI_PA	52.28
9973	M6_1098653_PstIMspI_PA	52.28
9974	M6_110880_PstIMspI_PA	52.28
9975	M6_1159827_PstIMspI_PA	52.28
9976	M6_1266592_PstIMspI_PA	52.28
9977	M6_1387300_PstIMspI_PA	52.28
9978	M6_1471603_PstIMspI_PA	52.28
9979	M6_150649_PstIMspI_PA	52.28
9980	M6_180648_PstIMspI_PA	52.28
9981	M6_1817653_PstIMspI_PA	52.28
9982	M6_2026503_PstIMspI_PA	52.28
9983	M6_2286208_PstIMspI_PA	52.28
9984	M6_2599164_PstIMspI_PA	52.28
9985	M6_2778336_PstIMspI_PA	52.28
9986	M6_3254982_PstIMspI_PA	52.28
9987	M6_3355805_PstIMspI_PA	52.28
9988	M6_366550_PstIMspI_PA	52.28
9989	M6_388911_PstIMspI_PA	52.28
9990	M6_430034_PstIMspI_PA	52.28
9991	M6_573065_PstIMspI_PA	52.28
9992	M6_685035_PstIMspI_PA	52.28
9993	M6_909217_PstIMspI_PA	52.28
9994	M6_1023719_PstIMseI_PA	52.28
9995	M6_1077809_PstIMseI_PA	52.28
9996	M6_1081853_PstIMseI_PA	52.28
9997	M6_1085909_PstIMseI_PA	52.28
9998	M6_1097539_PstIMseI_PA	52.28
9999	M6_1118580_PstIMseI_PA	52.28
10000	M6_1127115_PstIMseI_PA	52.28
10001	M6_1128307_PstIMseI_PA	52.28
10002	M6_1192181_PstIMseI_PA	52.28
10003	M6_1193343_PstIMseI_PA	52.28
10004	M6_1313002_PstIMseI_PA	52.28
10005	M6_1321832_PstIMseI_PA	52.28
10006	M6_1330120_PstIMseI_PA	52.28
10007	M6_133673_PstIMseI_PA	52.28
10008	M6_1351244_PstIMseI_PA	52.28
10009	M6_15264_PstIMseI_PA	52.28
10010	M6_1932722_PstIMseI_PA	52.28
10011	M6_1999409_PstIMseI_PA	52.28
10012	M6_200588_PstIMseI_PA	52.28
10013	M6_2039080_PstIMseI_PA	52.28
10014	M6_209441_PstIMseI_PA	52.28
10015	M6_220891_PstIMseI_PA	52.28
10016	M6_22593_PstIMseI_PA	52.28
10017	M6_238580_PstIMseI_PA	52.28
10018	M6_2470074_PstIMseI_PA	52.28
10019	M6_247280_PstIMseI_PA	52.28
10020	M6_256652_PstIMseI_PA	52.28
10021	M6_270821_PstIMseI_PA	52.28
10022	M6_27891_PstIMseI_PA	52.28
10023	M6_288491_PstIMseI_PA	52.28
10024	M6_290356_PstIMseI_PA	52.28
10025	M6_2969363_PstIMseI_PA	52.28
10026	M6_299138_PstIMseI_PA	52.28
10027	M6_306392_PstIMseI_PA	52.28
10028	M6_3269_PstIMseI_PA	52.28
10029	M6_329252_PstIMseI_PA	52.28
10030	M6_3403650_PstIMseI_PA	52.28
10031	M6_3701752_PstIMseI_PA	52.28
10032	M6_384029_PstIMseI_PA	52.28
10033	M6_444126_PstIMseI_PA	52.28
10034	M6_529889_PstIMseI_PA	52.28
10035	M6_587380_PstIMseI_PA	52.28
10036	M6_606094_PstIMseI_PA	52.28
10037	M6_614854_PstIMseI_PA	52.28
10038	M6_638103_PstIMseI_PA	52.28
10039	M6_650261_PstIMseI_PA	52.28
10040	M6_657555_PstIMseI_PA	52.28
10041	M6_688721_PstIMseI_PA	52.28
10042	M6_711158_PstIMseI_PA	52.28
10043	M6_715018_PstIMseI_PA	52.28
10044	M6_776155_PstIMseI_PA	52.28
10045	M6_780597_PstIMseI_PA	52.28
10046	M6_787230_PstIMseI_PA	52.28
10047	M6_827791_PstIMseI_PA	52.28
10048	M6_844106_PstIMseI_PA	52.28
10049	M6_897305_PstIMseI_PA	52.28
10050	M6_942714_PstIMseI_PA	52.28
10051	Opata_168269_PstIMseI_PA	52.28
10052	Opata_2056740_PstIMseI_PA	52.28
10053	Opata_300081_PstIMseI_PA	52.28
10054	Opata_4473970_PstIMseI_PA	52.28
10055	M6_1100161_PstIMspI_PA	52.28
10056	M6_1102882_PstIMspI_PA	52.28
10057	M6_1141007_PstIMspI_PA	52.28
10058	M6_1366649_PstIMspI_PA	52.28
10059	M6_1498022_PstIMspI_PA	52.28
10060	M6_1638852_PstIMspI_PA	52.28
10061	M6_2343239_PstIMspI_PA	52.28
10062	M6_2664856_PstIMspI_PA	52.28
10063	M6_2882117_PstIMspI_PA	52.28
10064	M6_3037795_PstIMspI_PA	52.28
10065	M6_3068766_PstIMspI_PA	52.28
10066	M6_3098071_PstIMspI_PA	52.28
10067	M6_3169305_PstIMspI_PA	52.28
10068	M6_3174556_PstIMspI_PA	52.28
10069	M6_3299187_PstIMspI_PA	52.28
10070	M6_3411138_PstIMspI_PA	52.28
10071	M6_3447039_PstIMspI_PA	52.28
10072	M6_3498855_PstIMspI_PA	52.28
10073	M6_359792_PstIMspI_PA	52.28
10074	M6_404315_PstIMspI_PA	52.28
10075	M6_422853_PstIMspI_PA	52.28
10076	M6_445634_PstIMspI_PA	52.28
10077	M6_475837_PstIMspI_PA	52.28
10078	M6_523233_PstIMspI_PA	52.28
10079	M6_523795_PstIMspI_PA	52.28
10080	M6_547818_PstIMspI_PA	52.28
10081	M6_550788_PstIMspI_PA	52.28
10082	M6_558340_PstIMspI_PA	52.28
10083	M6_700539_PstIMspI_PA	52.28
10084	M6_784254_PstIMspI_PA	52.28
10085	M6_923644_PstIMspI_PA	52.28
10086	M6_983929_PstIMspI_PA	52.28
10087	Opata_410282_PstIMspI_PA	52.28
10088	M6_1080058_PstIMseI_PA	52.28
10089	Opata_2540795_PstIMseI_PA	52.28
10090	M6_2096568_PstIMspI_PA	52.28
10091	M6_1340649_PstIMseI_PA	52.28
10092	M6_591678_PstIMseI_PA	52.28
10093	M6_604062_PstIMseI_PA	52.28
10094	M6_614692_PstIMseI_PA	52.28
10095	M6_865282_PstIMseI_PA	52.28
10096	M6_908138_PstIMseI_PA	52.28
10097	M6_950171_PstIMseI_PA	52.28
10098	Opata_1729593_PstIMseI_PA	52.28
10099	Opata_811469_PstIMseI_PA	52.28
10100	M6_1325663_PstIMspI_PA	52.28
10101	M6_3118881_PstIMspI_PA	52.28
10102	M6_3538566_PstIMspI_PA	52.28
10103	M6_626228_PstIMspI_PA	52.28
10104	M6_737326_PstIMspI_PA	52.28
10105	M6_1138835_PstIMspI_PA	52.28
10106	Opata_408165_4_PstIMseI_SNP	52.28
10107	Opata_4447_7_PstIMseI_SNP	52.28
10108	Opata_231668_2_PstIMspI_SNP	52.28
10109	Opata_231668_39_PstIMspI_SNP	52.28
10110	Opata_1230415_36_PstIMseI_SNP	52.28
10111	Opata_1761161_PstIMluI_PA	52.28
10112	Opata_3719894_PstIMspI_PA	52.28
10113	Opata_548063_45_PstIMseI_SNP	52.28
10114	Opata_2134592_PstIMluI_PA	52.28
10115	Opata_71946_PstIMluI_PA	52.28
10116	Opata_494117_PstIMseI_PA	52.28
10117	Opata_874876_PstIMseI_PA	52.28
10118	Opata_1016703_87_PstIMseI_SNP	52.28
10119	Opata_1159976_27_PstIMseI_SNP	52.28
10120	Opata_1797696_11_PstIMseI_SNP	52.28
10121	Opata_370074_32_PstIMseI_SNP	52.28
10122	Opata_370074_42_PstIMseI_SNP	52.28
10123	Opata_3354288_58_PstIMspI_SNP	52.28
10124	Opata_169526_PstIMseI_PA	52.28
10125	M6_1513227_PstIMspI_PA	52.28
10126	M6_2596636_PstIMspI_PA	52.28
10127	Opata_1212418_9_PstIMseI_SNP	52.28
10128	Opata_401882_69_PstIMseI_SNP	52.28
10129	Opata_1556281_PstIMluI_PA	52.28
10130	Opata_764882_PstIMluI_PA	52.28
10131	Opata_2297443_PstIMseI_PA	52.28
10132	Opata_796793_PstIMseI_PA	52.28
10133	M6_257361_PstIMspI_PA	52.28
10134	M6_429619_PstIMspI_PA	52.28
10135	Opata_1250707_PstIMspI_PA	52.28
10136	Opata_2056073_85_PstIMseI_SNP	52.28
10137	Opata_357756_32_PstIMseI_SNP	52.28
10138	M6_1254811_PstIMspI_PA	52.28
10139	Opata_1018960_PstIMseI_PA	52.28
10140	Opata_262632_PstIMseI_PA	52.28
10141	Opata_940688_PstIMseI_PA	52.28
10142	Opata_1710188_PstIMspI_PA	52.28
10143	Opata_968316_PstIMspI_PA	52.28
10144	Opata_305413_PstIMseI_PA	52.28
10145	Opata_326427_PstIMseI_PA	52.28
10146	Opata_941829_PstIMseI_PA	52.28
10147	Opata_2787580_PstIMspI_PA	52.28
10148	Opata_778603_PstIMspI_PA	52.28
10149	Opata_133127_55_PstIMseI_SNP	52.28
10150	Opata_150117_6_PstIMseI_SNP	52.28
10151	Opata_150117_82_PstIMseI_SNP	52.28
10152	Opata_1924010_6_PstIMspI_SNP	52.28
10153	Opata_1475370_PstIMluI_PA	52.28
10154	Opata_28705_PstIMluI_PA	52.28
10155	Opata_1230834_PstIMseI_PA	52.28
10156	Opata_1304369_PstIMseI_PA	52.28
10157	Opata_152492_PstIMseI_PA	52.28
10158	Opata_1999471_PstIMseI_PA	52.28
10159	Opata_224402_PstIMseI_PA	52.28
10160	Opata_582780_PstIMseI_PA	52.28
10161	Opata_82772_PstIMseI_PA	52.28
10162	Opata_923060_PstIMseI_PA	52.28
10163	Opata_95055_PstIMseI_PA	52.28
10164	Opata_97287_PstIMseI_PA	52.28
10165	Opata_1971934_PstIMspI_PA	52.28
10166	Opata_3005134_PstIMspI_PA	52.28
10167	Opata_3954438_PstIMspI_PA	52.28
10168	M6_3086341_PstIMspI_PA	52.28
10169	M6_353424_PstIMspI_PA	52.28
10170	Opata_198203_PstIMluI_PA	52.28
10171	Opata_1075028_PstIMseI_PA	52.28
10172	Opata_1182448_PstIMseI_PA	52.28
10173	Opata_1226255_PstIMseI_PA	52.28
10174	Opata_1333556_PstIMseI_PA	52.28
10175	Opata_158193_PstIMseI_PA	52.28
10176	Opata_160745_PstIMseI_PA	52.28
10177	Opata_176526_PstIMseI_PA	52.28
10178	Opata_2134991_PstIMseI_PA	52.28
10179	Opata_247450_PstIMseI_PA	52.28
10180	Opata_2648185_PstIMseI_PA	52.28
10181	Opata_336101_PstIMseI_PA	52.28
10182	Opata_35349_PstIMseI_PA	52.28
10183	Opata_468030_PstIMseI_PA	52.28
10184	Opata_615335_PstIMseI_PA	52.28
10185	Opata_64963_PstIMseI_PA	52.28
10186	Opata_660464_PstIMseI_PA	52.28
10187	Opata_755364_PstIMseI_PA	52.28
10188	M6_1678753_PstIMspI_PA	52.28
10189	M6_2736296_PstIMspI_PA	52.28
10190	M6_362546_PstIMspI_PA	52.28
10191	M6_499403_PstIMspI_PA	52.28
10192	Opata_103879_PstIMspI_PA	52.28
10193	Opata_157479_PstIMspI_PA	52.28
10194	Opata_1640944_PstIMspI_PA	52.28
10195	Opata_2848789_PstIMspI_PA	52.28
10196	Opata_3610231_PstIMspI_PA	52.28
10197	Opata_2457695_56_PstIMseI_SNP	52.28
10198	Opata_1651978_34_PstIMspI_SNP	52.28
10199	Opata_119730_PstIMluI_PA	52.28
10200	Opata_222831_PstIMseI_PA	52.28
10201	Opata_3075599_PstIMseI_PA	52.28
10202	Opata_367682_PstIMseI_PA	52.28
10203	Opata_414471_PstIMseI_PA	52.28
10204	M6_182956_PstIMspI_PA	52.28
10205	M6_519530_PstIMspI_PA	52.28
10206	Opata_121679_PstIMseI_PA	52.28
10207	Opata_501623_PstIMseI_PA	52.28
10208	Opata_64296_PstIMseI_PA	52.28
10209	M6_1506882_PstIMspI_PA	52.28
10210	Opata_1625273_PstIMspI_PA	52.28
10211	Opata_415053_PstIMspI_PA	52.28
10212	Opata_465309_PstIMspI_PA	52.28
10213	Opata_2903437_PstIMseI_PA	52.28
10214	M6_3196906_PstIMspI_PA	52.28
10215	Opata_2104928_51_PstIMseI_SNP	52.28
10216	Opata_1129574_PstIMseI_PA	52.28
10217	Opata_387187_PstIMseI_PA	52.28
10218	Opata_630362_PstIMseI_PA	52.28
10219	Opata_677070_PstIMseI_PA	52.28
10220	M6_1983692_PstIMspI_PA	52.28
10221	M6_3225588_PstIMspI_PA	52.28
10222	Opata_1636831_PstIMluI_PA	52.28
10223	Opata_402565_PstIMluI_PA	52.28
10224	Opata_618497_PstIMluI_PA	52.28
10225	Opata_1000740_PstIMseI_PA	52.28
10226	Opata_1120125_PstIMseI_PA	52.28
10227	Opata_1871108_PstIMseI_PA	52.28
10228	Opata_272658_PstIMseI_PA	52.28
10229	Opata_4237592_PstIMseI_PA	52.28
10230	Opata_596959_PstIMseI_PA	52.28
10231	Opata_600813_PstIMseI_PA	52.28
10232	Opata_650646_PstIMseI_PA	52.28
10233	Opata_808666_PstIMseI_PA	52.28
10234	Opata_808726_PstIMseI_PA	52.28
10235	Opata_951170_PstIMseI_PA	52.28
10236	M6_3283884_PstIMspI_PA	52.28
10237	Opata_1852016_PstIMspI_PA	52.28
10238	Opata_2846063_PstIMspI_PA	52.28
10239	M6_1220347_PstIMspI_PA	52.28
10240	M6_1249517_PstIMspI_PA	52.28
10241	M6_1435888_PstIMspI_PA	52.28
10242	M6_1469248_PstIMspI_PA	52.28
10243	M6_188049_PstIMspI_PA	52.28
10244	M6_1956942_PstIMspI_PA	52.28
10245	M6_19737_PstIMspI_PA	52.28
10246	Opata_1107317_PstIMseI_PA	52.28
10247	Opata_137560_PstIMseI_PA	52.28
10248	Opata_551120_PstIMseI_PA	52.28
10249	M6_1631238_PstIMspI_PA	52.28
10250	M6_2017813_PstIMspI_PA	52.28
10251	M6_2255972_PstIMspI_PA	52.28
10252	M6_375484_PstIMspI_PA	52.28
10253	Opata_1131173_PstIMseI_PA	52.28
10254	Opata_1151843_PstIMseI_PA	52.28
10255	Opata_854613_PstIMseI_PA	52.28
10256	M6_2028497_PstIMspI_PA	52.28
10257	M6_913479_PstIMspI_PA	52.28
10258	M6_925021_PstIMspI_PA	52.28
10259	Opata_2960580_PstIMspI_PA	52.28
10260	Opata_857075_PstIMseI_PA	52.28
10261	Opata_2816129_PstIMspI_PA	52.28
10262	M6_860986_PstIMspI_PA	52.28
10263	BS00094366_51	52.28
10264	BobWhite_c11298_512	52.28
10265	Excalibur_c10079_1585	52.28
10266	IAAV2646	52.28
10267	BS00021694_51	52.28
10268	Excalibur_c24123_165	52.28
10269	Kukri_c28917_96	52.28
10270	BS00032524_51	52.28
10271	Excalibur_c6264_1054	52.28
10272	RAC875_c64107_404	52.28
10273	Tdurum_contig74920_757	52.28
10274	BobWhite_c11997_246	52.28
10275	Tdurum_contig59358_392	52.28
10276	GENE-4252_246	52.28
10277	RAC875_c2464_274	52.28
10278	BS00007502_51	52.28
10279	RAC875_rep_c77148_311	52.28
10280	JG_c3077_225	52.28
10281	RAC875_c43816_91	52.28
10282	RAC875_c10286_1247	52.28
10283	RAC875_c584_371	52.28
10284	Tdurum_contig86206_149	52.28
10285	Kukri_c10511_94	52.28
10286	BobWhite_c10915_707	52.28
10287	Excalibur_c42978_149	52.28
10288	RAC875_c50864_1921	52.28
10289	RAC875_c55313_89	52.28
10290	Tdurum_contig25520_363	52.28
10291	BS00065932_51	52.28
10292	D_contig27192_52	52.28
10293	Excalibur_rep_c102974_175	52.28
10294	IAAV6676	52.28
10295	Jagger_c791_62	52.28
10296	BS00021981_51	52.28
10297	BS00022516_51	52.28
10298	BS00034334_51	52.28
10299	Tdurum_contig83561_227	52.28
10300	Tdurum_contig14694_211	52.28
10301	Excalibur_c3657_745	52.34
10302	Kukri_c28165_906	52.34
10303	Kukri_rep_c102953_304	52.34
10304	RFL_Contig4502_3010	52.34
10305	wsnp_Ra_c10911_17834481	52.43
10306	1045110	52.49
10307	1111138	52.49
10308	1204341	52.49
10309	1217628	52.49
10310	1234563	52.49
10311	1235934	52.49
10312	2261258	52.49
10313	2268716	52.49
10314	2289215	52.49
10315	3028164	52.49
10316	XgbxG406	52.6
10317	Xcdo638	52.6
10318	XksuA6	52.6
10319	P42/M50-1	52.6
10320	Xgpw2118b	52.6
10321	P32/M59-7	52.6
10322	tin3	52.6
10323	wsnp_Ex_c24432_33676448	52.88
10324	wsnp_Ra_c16278_24893033	52.88
10325	wsnp_Ku_c40218_48484410	52.88
10326	M6_1591945_PstIMspI_PA	52.88
10327	M6_2089873_PstIMspI_PA	52.88
10328	M6_2198858_PstIMspI_PA	52.88
10329	M6_2584130_PstIMspI_PA	52.88
10330	M6_608733_PstIMspI_PA	52.88
10331	M6_781347_PstIMspI_PA	52.88
10332	M6_815683_PstIMspI_PA	52.88
10333	M6_846924_PstIMspI_PA	52.88
10334	Opata_1185967_44_PstIMseI_SNP	52.88
10335	Opata_1249575_1_PstIMseI_SNP	52.88
10336	Opata_1938623_53_PstIMseI_SNP	52.88
10337	Opata_24109_50_PstIMseI_SNP	52.88
10338	Opata_674767_59_PstIMseI_SNP	52.88
10339	Opata_674767_77_PstIMseI_SNP	52.88
10340	Opata_779267_70_PstIMseI_SNP	52.88
10341	Opata_3226953_18_PstIMspI_SNP	52.88
10342	Opata_34489_1_PstIMspI_SNP	52.88
10343	Opata_3899114_1_PstIMspI_SNP	52.88
10344	M6_1207556_PstIMspI_PA	52.88
10345	M6_1042853_PstIMspI_PA	52.88
10346	M6_1143077_PstIMspI_PA	52.88
10347	M6_1392761_PstIMspI_PA	52.88
10348	M6_1427551_PstIMspI_PA	52.88
10349	M6_1976637_PstIMspI_PA	52.88
10350	M6_2177210_PstIMspI_PA	52.88
10351	M6_2640210_PstIMspI_PA	52.88
10352	M6_557128_PstIMspI_PA	52.88
10353	M6_921097_PstIMspI_PA	52.88
10354	Opata_1065843_27_PstIMspI_SNP	52.88
10355	Opata_1325027_45_PstIMspI_SNP	52.88
10356	Opata_1561725_59_PstIMspI_SNP	52.88
10357	Opata_2129320_45_PstIMspI_SNP	52.88
10358	Opata_2129320_50_PstIMspI_SNP	52.88
10359	Opata_3813564_86_PstIMspI_SNP	52.88
10360	M6_1363422_PstIMseI_PA	52.88
10361	M6_287778_PstIMseI_PA	52.88
10362	M6_660442_PstIMseI_PA	52.88
10363	M6_847705_PstIMseI_PA	52.88
10364	M6_982245_PstIMseI_PA	52.88
10365	M6_1058370_PstIMspI_PA	52.88
10366	M6_1084549_PstIMspI_PA	52.88
10367	M6_1098873_PstIMspI_PA	52.88
10368	M6_1349049_PstIMspI_PA	52.88
10369	M6_1484081_PstIMspI_PA	52.88
10370	M6_1568253_PstIMspI_PA	52.88
10371	M6_1624741_PstIMspI_PA	52.88
10372	M6_1660012_PstIMspI_PA	52.88
10373	M6_1854684_PstIMspI_PA	52.88
10374	M6_2487850_PstIMspI_PA	52.88
10375	M6_2545156_PstIMspI_PA	52.88
10376	M6_2721649_PstIMspI_PA	52.88
10377	M6_2745843_PstIMspI_PA	52.88
10378	M6_2815347_PstIMspI_PA	52.88
10379	M6_3014947_PstIMspI_PA	52.88
10380	M6_3546186_PstIMspI_PA	52.88
10381	M6_400771_PstIMspI_PA	52.88
10382	M6_575356_PstIMspI_PA	52.88
10383	M6_654687_PstIMspI_PA	52.88
10384	M6_729775_PstIMspI_PA	52.88
10385	M6_960439_PstIMspI_PA	52.88
10386	Opata_1145999_35_PstIMseI_SNP	52.88
10387	Opata_3049759_41_PstIMseI_SNP	52.88
10388	Opata_522126_75_PstIMseI_SNP	52.88
10389	Opata_793374_37_PstIMseI_SNP	52.88
10390	Opata_793374_3_PstIMseI_SNP	52.88
10391	Opata_1420591_13_PstIMspI_SNP	52.88
10392	Opata_2182661_1_PstIMspI_SNP	52.88
10393	M6_489418_PstIMseI_PA	52.88
10394	M6_1160506_PstIMspI_PA	52.88
10395	M6_1138220_PstIMseI_PA	52.88
10396	M6_3094762_PstIMspI_PA	52.88
10397	M6_1009892_PstIMseI_PA	52.88
10398	M6_789045_PstIMseI_PA	52.88
10399	M6_3154271_PstIMspI_PA	52.88
10400	M6_469474_PstIMspI_PA	52.88
10401	M6_2406770_PstIMspI_PA	52.88
10402	Opata_1231286_PstIMluI_PA	53.08
10403	Opata_253004_PstIMluI_PA	53.08
10404	Opata_2534925_PstIMluI_PA	53.08
10405	Opata_2627085_PstIMluI_PA	53.08
10406	Opata_2686758_PstIMluI_PA	53.08
10407	Opata_526059_PstIMluI_PA	53.08
10408	M6_3690361_PstIMseI_PA	53.08
10409	M6_631202_PstIMseI_PA	53.08
10410	M6_888243_PstIMseI_PA	53.08
10411	M6_889245_PstIMseI_PA	53.08
10412	Opata_118046_PstIMseI_PA	53.08
10413	Opata_1245018_PstIMseI_PA	53.08
10414	Opata_1497832_PstIMseI_PA	53.08
10415	Opata_194450_PstIMseI_PA	53.08
10416	Opata_2346549_PstIMseI_PA	53.08
10417	Opata_234764_PstIMseI_PA	53.08
10418	Opata_3083435_PstIMseI_PA	53.08
10419	Opata_3328013_PstIMseI_PA	53.08
10420	Opata_3577412_PstIMseI_PA	53.08
10421	Opata_432764_PstIMseI_PA	53.08
10422	Opata_48987_PstIMseI_PA	53.08
10423	Opata_591273_PstIMseI_PA	53.08
10424	Opata_815535_PstIMseI_PA	53.08
10425	M6_14650_PstIMspI_PA	53.08
10426	M6_3492433_PstIMspI_PA	53.08
10427	M6_860691_PstIMspI_PA	53.08
10428	Opata_1021033_PstIMspI_PA	53.08
10429	Opata_1046822_PstIMspI_PA	53.08
10430	Opata_1085830_PstIMspI_PA	53.08
10431	Opata_1095007_PstIMspI_PA	53.08
10432	Opata_1141696_PstIMspI_PA	53.08
10433	Opata_1222998_PstIMspI_PA	53.08
10434	Opata_1249678_PstIMspI_PA	53.08
10435	Opata_1389549_PstIMspI_PA	53.08
10436	Opata_144862_PstIMspI_PA	53.08
10437	Opata_147222_PstIMspI_PA	53.08
10438	Opata_1575601_PstIMspI_PA	53.08
10439	Opata_1575803_PstIMspI_PA	53.08
10440	Opata_1614787_PstIMspI_PA	53.08
10441	Opata_1656530_PstIMspI_PA	53.08
10442	Opata_1790131_PstIMspI_PA	53.08
10443	Opata_1828019_PstIMspI_PA	53.08
10444	Opata_1843396_PstIMspI_PA	53.08
10445	Opata_1849941_PstIMspI_PA	53.08
10446	Opata_1907773_PstIMspI_PA	53.08
10447	Opata_1921480_PstIMspI_PA	53.08
10448	Opata_2010289_PstIMspI_PA	53.08
10449	Opata_2032909_PstIMspI_PA	53.08
10450	Opata_2190541_PstIMspI_PA	53.08
10451	Opata_2411542_PstIMspI_PA	53.08
10452	Opata_2440653_PstIMspI_PA	53.08
10453	Opata_2531409_PstIMspI_PA	53.08
10454	Opata_263368_PstIMspI_PA	53.08
10455	Opata_2732775_PstIMspI_PA	53.08
10456	Opata_2788989_PstIMspI_PA	53.08
10457	Opata_279125_PstIMspI_PA	53.08
10458	Opata_292420_PstIMspI_PA	53.08
10459	Opata_292527_PstIMspI_PA	53.08
10460	Opata_3079661_PstIMspI_PA	53.08
10461	Opata_308998_PstIMspI_PA	53.08
10462	Opata_3138287_PstIMspI_PA	53.08
10463	Opata_3209677_PstIMspI_PA	53.08
10464	Opata_3224861_PstIMspI_PA	53.08
10465	Opata_3394041_PstIMspI_PA	53.08
10466	Opata_3570732_PstIMspI_PA	53.08
10467	Opata_3573183_PstIMspI_PA	53.08
10468	Opata_3583496_PstIMspI_PA	53.08
10469	Opata_3694703_PstIMspI_PA	53.08
10470	Opata_3809821_PstIMspI_PA	53.08
10471	Opata_3846490_PstIMspI_PA	53.08
10472	Opata_3855949_PstIMspI_PA	53.08
10473	Opata_3954066_PstIMspI_PA	53.08
10474	Opata_3983163_PstIMspI_PA	53.08
10475	Opata_4035162_PstIMspI_PA	53.08
10476	Opata_4054695_PstIMspI_PA	53.08
10477	Opata_4155327_PstIMspI_PA	53.08
10478	Opata_4228146_PstIMspI_PA	53.08
10479	Opata_489433_PstIMspI_PA	53.08
10480	Opata_490157_PstIMspI_PA	53.08
10481	Opata_531001_PstIMspI_PA	53.08
10482	Opata_605089_PstIMspI_PA	53.08
10483	Opata_605156_PstIMspI_PA	53.08
10484	Opata_641103_PstIMspI_PA	53.08
10485	Opata_641457_PstIMspI_PA	53.08
10486	Opata_689510_PstIMspI_PA	53.08
10487	Opata_727525_PstIMspI_PA	53.08
10488	Opata_907083_PstIMspI_PA	53.08
10489	Opata_93406_PstIMspI_PA	53.08
10490	Opata_974113_PstIMspI_PA	53.08
10491	Opata_974727_PstIMspI_PA	53.08
10492	Opata_89608_43_PstIMluI_SNP	53.08
10493	Opata_105839_14_PstIMseI_SNP	53.08
10494	Opata_107303_2_PstIMseI_SNP	53.08
10495	Opata_107303_35_PstIMseI_SNP	53.08
10496	Opata_1230142_19_PstIMseI_SNP	53.08
10497	Opata_1265053_71_PstIMseI_SNP	53.08
10498	Opata_1320142_12_PstIMseI_SNP	53.08
10499	Opata_1334844_69_PstIMseI_SNP	53.08
10500	Opata_1359125_18_PstIMseI_SNP	53.08
10501	Opata_147106_28_PstIMseI_SNP	53.08
10502	Opata_1577288_58_PstIMseI_SNP	53.08
10503	Opata_158948_13_PstIMseI_SNP	53.08
10504	Opata_158948_56_PstIMseI_SNP	53.08
10505	Opata_1699905_33_PstIMseI_SNP	53.08
10506	Opata_1699905_77_PstIMseI_SNP	53.08
10507	Opata_18080_23_PstIMseI_SNP	53.08
10508	Opata_185525_57_PstIMseI_SNP	53.08
10509	Opata_218410_34_PstIMseI_SNP	53.08
10510	Opata_218410_71_PstIMseI_SNP	53.08
10511	Opata_28171_17_PstIMseI_SNP	53.08
10512	Opata_291958_60_PstIMseI_SNP	53.08
10513	Opata_305380_34_PstIMseI_SNP	53.08
10514	Opata_305380_38_PstIMseI_SNP	53.08
10515	Opata_313181_74_PstIMseI_SNP	53.08
10516	Opata_323770_70_PstIMseI_SNP	53.08
10517	Opata_3268599_85_PstIMseI_SNP	53.08
10518	Opata_368176_9_PstIMseI_SNP	53.08
10519	Opata_36929_13_PstIMseI_SNP	53.08
10520	Opata_3715024_46_PstIMseI_SNP	53.08
10521	Opata_379651_40_PstIMseI_SNP	53.08
10522	Opata_3993171_22_PstIMseI_SNP	53.08
10523	Opata_3993171_4_PstIMseI_SNP	53.08
10524	Opata_4232990_26_PstIMseI_SNP	53.08
10525	Opata_427119_82_PstIMseI_SNP	53.08
10526	Opata_438969_10_PstIMseI_SNP	53.08
10527	Opata_438969_45_PstIMseI_SNP	53.08
10528	Opata_45847_33_PstIMseI_SNP	53.08
10529	Opata_45847_68_PstIMseI_SNP	53.08
10530	Opata_465948_27_PstIMseI_SNP	53.08
10531	Opata_466608_77_PstIMseI_SNP	53.08
10532	Opata_466608_86_PstIMseI_SNP	53.08
10533	Opata_486230_33_PstIMseI_SNP	53.08
10534	Opata_491986_67_PstIMseI_SNP	53.08
10535	Opata_50587_8_PstIMseI_SNP	53.08
10536	Opata_549032_58_PstIMseI_SNP	53.08
10537	Opata_56854_55_PstIMseI_SNP	53.08
10538	Opata_609106_42_PstIMseI_SNP	53.08
10539	Opata_653954_56_PstIMseI_SNP	53.08
10540	Opata_682482_24_PstIMseI_SNP	53.08
10541	Opata_696817_18_PstIMseI_SNP	53.08
10542	Opata_701148_4_PstIMseI_SNP	53.08
10543	Opata_715961_60_PstIMseI_SNP	53.08
10544	Opata_728802_30_PstIMseI_SNP	53.08
10545	Opata_728802_5_PstIMseI_SNP	53.08
10546	Opata_728802_76_PstIMseI_SNP	53.08
10547	Opata_75494_41_PstIMseI_SNP	53.08
10548	Opata_774372_52_PstIMseI_SNP	53.08
10549	Opata_786355_43_PstIMseI_SNP	53.08
10550	Opata_825309_13_PstIMseI_SNP	53.08
10551	Opata_825309_39_PstIMseI_SNP	53.08
10552	Opata_914843_27_PstIMseI_SNP	53.08
10553	Opata_914843_56_PstIMseI_SNP	53.08
10554	Opata_1084703_20_PstIMspI_SNP	53.08
10555	Opata_1621518_52_PstIMspI_SNP	53.08
10556	Opata_1641076_54_PstIMspI_SNP	53.08
10557	Opata_171040_5_PstIMspI_SNP	53.08
10558	Opata_1767883_35_PstIMspI_SNP	53.08
10559	Opata_2004801_7_PstIMspI_SNP	53.08
10560	Opata_2263240_83_PstIMspI_SNP	53.08
10561	Opata_231668_76_PstIMspI_SNP	53.08
10562	Opata_2414540_56_PstIMspI_SNP	53.08
10563	Opata_2491297_24_PstIMspI_SNP	53.08
10564	Opata_2491297_66_PstIMspI_SNP	53.08
10565	Opata_2694737_2_PstIMspI_SNP	53.08
10566	Opata_2832573_5_PstIMspI_SNP	53.08
10567	Opata_3681827_27_PstIMspI_SNP	53.08
10568	Opata_3837783_61_PstIMspI_SNP	53.08
10569	Opata_4062827_1_PstIMspI_SNP	53.08
10570	Opata_469658_22_PstIMspI_SNP	53.08
10571	Opata_727604_3_PstIMspI_SNP	53.08
10572	Opata_753895_18_PstIMspI_SNP	53.08
10573	M6_1665791_PstIMseI_PA	53.08
10574	M6_385899_PstIMseI_PA	53.08
10575	Opata_1143023_PstIMseI_PA	53.08
10576	Opata_2165311_PstIMseI_PA	53.08
10577	Opata_2535216_PstIMseI_PA	53.08
10578	M6_174810_PstIMspI_PA	53.08
10579	Opata_1129297_PstIMspI_PA	53.08
10580	Opata_1167129_PstIMspI_PA	53.08
10581	Opata_1398501_PstIMspI_PA	53.08
10582	Opata_1471769_PstIMspI_PA	53.08
10583	Opata_1678486_PstIMspI_PA	53.08
10584	Opata_1688496_PstIMspI_PA	53.08
10585	Opata_2128246_PstIMspI_PA	53.08
10586	Opata_2235473_PstIMspI_PA	53.08
10587	Opata_2468421_PstIMspI_PA	53.08
10588	Opata_2527404_PstIMspI_PA	53.08
10589	Opata_256972_PstIMspI_PA	53.08
10590	Opata_2715303_PstIMspI_PA	53.08
10591	Opata_2988195_PstIMspI_PA	53.08
10592	Opata_3120562_PstIMspI_PA	53.08
10593	Opata_3229225_PstIMspI_PA	53.08
10594	Opata_3434180_PstIMspI_PA	53.08
10595	Opata_3511714_PstIMspI_PA	53.08
10596	Opata_364449_PstIMspI_PA	53.08
10597	Opata_378671_PstIMspI_PA	53.08
10598	Opata_4015753_PstIMspI_PA	53.08
10599	Opata_405585_PstIMspI_PA	53.08
10600	Opata_4139813_PstIMspI_PA	53.08
10601	Opata_472583_PstIMspI_PA	53.08
10602	Opata_552990_PstIMspI_PA	53.08
10603	Opata_756333_PstIMspI_PA	53.08
10604	Opata_802474_PstIMspI_PA	53.08
10605	Opata_948293_PstIMspI_PA	53.08
10606	Opata_957920_PstIMspI_PA	53.08
10607	Opata_980387_PstIMspI_PA	53.08
10608	Opata_1172878_18_PstIMspI_SNP	53.08
10609	Opata_1889713_30_PstIMspI_SNP	53.08
10610	Opata_1889713_39_PstIMspI_SNP	53.08
10611	Opata_1889713_70_PstIMspI_SNP	53.08
10612	Opata_2833356_62_PstIMspI_SNP	53.08
10613	Opata_2833356_72_PstIMspI_SNP	53.08
10614	Opata_3952404_67_PstIMspI_SNP	53.08
10615	Opata_3952404_83_PstIMspI_SNP	53.08
10616	Opata_534891_2_PstIMspI_SNP	53.08
10617	Opata_234804_PstIMspI_PA	53.08
10618	Opata_2458468_PstIMspI_PA	53.08
10619	M6_662475_PstIMseI_PA	53.08
10620	Opata_1597520_PstIMseI_PA	53.08
10621	Opata_1770367_PstIMseI_PA	53.08
10622	Opata_863963_PstIMseI_PA	53.08
10623	Opata_2215334_76_PstIMseI_SNP	53.08
10624	Opata_4343424_83_PstIMseI_SNP	53.08
10625	Opata_901299_43_PstIMseI_SNP	53.08
10626	Opata_1073690_PstIMseI_PA	53.08
10627	Opata_1358121_PstIMspI_PA	53.08
10628	Opata_2568997_PstIMspI_PA	53.08
10629	Opata_2660869_PstIMspI_PA	53.08
10630	Opata_3396442_PstIMspI_PA	53.08
10631	Opata_3450941_PstIMspI_PA	53.08
10632	Opata_404688_PstIMspI_PA	53.08
10633	Opata_795728_PstIMspI_PA	53.08
10634	Opata_82498_PstIMspI_PA	53.08
10635	Opata_733717_PstIMseI_PA	53.08
10636	Opata_877673_PstIMseI_PA	53.08
10637	M6_2528064_PstIMspI_PA	53.08
10638	Opata_170670_PstIMseI_PA	53.08
10639	M6_1135524_PstIMspI_PA	53.08
10640	Opata_1583289_PstIMspI_PA	53.08
10641	Opata_319226_PstIMspI_PA	53.08
10642	Opata_850837_PstIMspI_PA	53.08
10643	Opata_1475397_PstIMluI_PA	53.08
10644	M6_1024217_PstIMseI_PA	53.08
10645	Opata_1129264_PstIMseI_PA	53.08
10646	Opata_230996_PstIMseI_PA	53.08
10647	Opata_239531_PstIMseI_PA	53.08
10648	Opata_504113_PstIMseI_PA	53.08
10649	M6_698118_PstIMspI_PA	53.08
10650	Opata_1117674_PstIMspI_PA	53.08
10651	Opata_1337924_PstIMspI_PA	53.08
10652	Opata_1790904_PstIMspI_PA	53.08
10653	Opata_252411_PstIMspI_PA	53.08
10654	Opata_2674315_PstIMspI_PA	53.08
10655	Opata_2788626_PstIMspI_PA	53.08
10656	Opata_2860921_PstIMspI_PA	53.08
10657	Opata_3052676_PstIMspI_PA	53.08
10658	Opata_855001_PstIMspI_PA	53.08
10659	Opata_952551_PstIMspI_PA	53.08
10660	M6_2145394_PstIMspI_PA	53.08
10661	M6_1264493_PstIMseI_PA	53.08
10662	M6_307299_PstIMseI_PA	53.08
10663	Opata_1241973_PstIMseI_PA	53.08
10664	M6_1280883_PstIMspI_PA	53.08
10665	M6_1316328_PstIMspI_PA	53.08
10666	M6_160678_PstIMspI_PA	53.08
10667	M6_234681_PstIMspI_PA	53.08
10668	M6_546423_PstIMspI_PA	53.08
10669	M6_779209_PstIMspI_PA	53.08
10670	M6_1066928_PstIMseI_PA	53.08
10671	M6_3306181_PstIMseI_PA	53.08
10672	M6_3351375_PstIMseI_PA	53.08
10673	M6_395265_PstIMseI_PA	53.08
10674	M6_409243_PstIMseI_PA	53.08
10675	M6_57484_PstIMseI_PA	53.08
10676	M6_769196_PstIMseI_PA	53.08
10677	M6_952300_PstIMseI_PA	53.08
10678	Opata_457347_PstIMseI_PA	53.08
10679	Opata_701441_PstIMseI_PA	53.08
10680	Opata_927673_PstIMseI_PA	53.08
10681	M6_1078443_PstIMspI_PA	53.08
10682	M6_1173628_PstIMspI_PA	53.08
10683	M6_1896325_PstIMspI_PA	53.08
10684	M6_2018098_PstIMspI_PA	53.08
10685	M6_2136851_PstIMspI_PA	53.08
10686	M6_3135331_PstIMspI_PA	53.08
10687	M6_3606906_PstIMspI_PA	53.08
10688	M6_58485_PstIMspI_PA	53.08
10689	M6_760401_PstIMspI_PA	53.08
10690	M6_951829_PstIMspI_PA	53.08
10691	Opata_1082577_PstIMspI_PA	53.08
10692	Opata_1828697_PstIMspI_PA	53.08
10693	Opata_2788360_PstIMspI_PA	53.08
10694	Opata_987519_PstIMspI_PA	53.08
10695	Opata_1755796_PstIMseI_PA	53.08
10696	Opata_588227_PstIMseI_PA	53.08
10697	M6_1078344_PstIMseI_PA	53.08
10698	M6_3054159_PstIMspI_PA	53.08
10699	Opata_1161936_PstIMspI_PA	53.08
10700	Opata_2471482_PstIMspI_PA	53.08
10701	M6_1591888_PstIMseI_PA	53.08
10702	M6_792645_PstIMspI_PA	53.08
10703	Opata_3051642_PstIMspI_PA	53.08
10704	Opata_3774333_PstIMspI_PA	53.08
10705	Opata_511072_PstIMspI_PA	53.08
10706	Opata_791425_PstIMspI_PA	53.08
10707	1219159	53.13
10708	1263957	53.13
10709	1248414	53.23
10710	1086617	53.43
10711	1090692	53.52
10712	CAP12_c700_173	53.52
10713	CAP8_c359_95	53.52
10714	BobWhite_c30009_285	53.52
10715	Excalibur_c41477_1272	53.52
10716	BobWhite_c34866_232	53.52
10717	RAC875_c30443_966	53.52
10718	TA002607-0550	53.52
10719	TA003540-1083	53.52
10720	TA013323-0732	53.52
10721	Tdurum_contig14318_680	53.52
10722	Tdurum_contig42523_1988	53.52
10723	Excalibur_rep_c103091_266	53.52
10724	Excalibur_rep_c68583_689	53.52
10725	Kukri_c111967_292	53.52
10726	RAC875_c10430_672	53.52
10727	RAC875_rep_c109288_122	53.52
10728	RFL_Contig1170_1827	53.52
10729	TA004095-0446	53.52
10730	Tdurum_contig11748_807	53.52
10731	Tdurum_contig11748_889	53.52
10732	Tdurum_contig44029_144	53.52
10733	Tdurum_contig44029_621	53.52
10734	Tdurum_contig44029_66	53.52
10735	Xgpw2016	53.6
10736	XksuA6.1	53.6
10737	Br-A1	53.6
10738	1140466	53.61
10739	986226	53.62
10740	1057249	53.62
10741	1094928	53.62
10742	1121897	53.62
10743	1202602	53.62
10744	1238385	53.62
10745	1863851	53.62
10746	1865001	53.62
10747	3022738	53.62
10748	3938831	53.62
10749	3939632	53.62
10750	5345435	53.62
10751	wsnp_RFL_Contig4752_5707729	53.78
10752	wsnp_Ex_rep_c106152_90334299	53.78
10753	Opata_56187_45_PstIMluI_SNP	53.78
10754	Opata_101814_86_PstIMseI_SNP	53.78
10755	Opata_10879_28_PstIMseI_SNP	53.78
10756	Opata_110577_33_PstIMseI_SNP	53.78
10757	Opata_1424840_52_PstIMseI_SNP	53.78
10758	Opata_166940_43_PstIMseI_SNP	53.78
10759	Opata_28491_32_PstIMseI_SNP	53.78
10760	Opata_28491_83_PstIMseI_SNP	53.78
10761	Opata_410099_10_PstIMseI_SNP	53.78
10762	Opata_410099_58_PstIMseI_SNP	53.78
10763	Opata_430633_71_PstIMseI_SNP	53.78
10764	Opata_55005_13_PstIMseI_SNP	53.78
10765	Opata_55005_22_PstIMseI_SNP	53.78
10766	Opata_568614_39_PstIMseI_SNP	53.78
10767	Opata_587536_61_PstIMseI_SNP	53.78
10768	Opata_588416_22_PstIMseI_SNP	53.78
10769	Opata_64444_59_PstIMseI_SNP	53.78
10770	Opata_64444_6_PstIMseI_SNP	53.78
10771	Opata_64444_9_PstIMseI_SNP	53.78
10772	Opata_80735_53_PstIMseI_SNP	53.78
10773	Opata_880442_45_PstIMseI_SNP	53.78
10774	Opata_880442_66_PstIMseI_SNP	53.78
10775	Opata_882396_10_PstIMseI_SNP	53.78
10776	Opata_3693341_1_PstIMspI_SNP	53.78
10777	M6_1300624_PstIMseI_PA	53.78
10778	M6_3112298_PstIMspI_PA	53.78
10779	M6_3245008_PstIMspI_PA	53.78
10780	Opata_192329_89_PstIMseI_SNP	53.78
10781	Opata_274236_84_PstIMseI_SNP	53.78
10782	Opata_292470_34_PstIMseI_SNP	53.78
10783	Opata_292470_45_PstIMseI_SNP	53.78
10784	Opata_415282_25_PstIMseI_SNP	53.78
10785	Opata_415282_31_PstIMseI_SNP	53.78
10786	Opata_415282_38_PstIMseI_SNP	53.78
10787	Opata_50405_74_PstIMseI_SNP	53.78
10788	Opata_636856_61_PstIMseI_SNP	53.78
10789	Opata_636856_75_PstIMseI_SNP	53.78
10790	Opata_670102_35_PstIMseI_SNP	53.78
10791	Opata_857061_46_PstIMseI_SNP	53.78
10792	Opata_1738448_31_PstIMspI_SNP	53.78
10793	Opata_1738448_59_PstIMspI_SNP	53.78
10794	Opata_1738448_67_PstIMspI_SNP	53.78
10795	Opata_1743491_61_PstIMspI_SNP	53.78
10796	Opata_1870521_78_PstIMspI_SNP	53.78
10797	Opata_1981273_27_PstIMspI_SNP	53.78
10798	Opata_1981273_57_PstIMspI_SNP	53.78
10799	Opata_1981273_79_PstIMspI_SNP	53.78
10800	Opata_2307512_52_PstIMspI_SNP	53.78
10801	Opata_2389401_49_PstIMspI_SNP	53.78
10802	Opata_2389401_4_PstIMspI_SNP	53.78
10803	Opata_2516203_56_PstIMspI_SNP	53.78
10804	Opata_2519951_30_PstIMspI_SNP	53.78
10805	Opata_2703098_46_PstIMspI_SNP	53.78
10806	Opata_321699_67_PstIMspI_SNP	53.78
10807	Opata_3335700_72_PstIMspI_SNP	53.78
10808	Opata_3384896_9_PstIMspI_SNP	53.78
10809	Opata_3465698_50_PstIMspI_SNP	53.78
10810	Opata_3482184_48_PstIMspI_SNP	53.78
10811	Opata_3697898_31_PstIMspI_SNP	53.78
10812	Opata_3697898_47_PstIMspI_SNP	53.78
10813	Opata_941605_37_PstIMspI_SNP	53.78
10814	Opata_941605_6_PstIMspI_SNP	53.78
10815	M6_51895_PstIMseI_PA	53.78
10816	Opata_171596_PstIMseI_PA	53.78
10817	Opata_358553_PstIMseI_PA	53.78
10818	Opata_444773_PstIMseI_PA	53.78
10819	Opata_521700_PstIMseI_PA	53.78
10820	M6_657751_PstIMspI_PA	53.78
10821	Opata_1010934_PstIMspI_PA	53.78
10822	Opata_1114957_PstIMspI_PA	53.78
10823	Opata_1696114_PstIMspI_PA	53.78
10824	Opata_369586_PstIMspI_PA	53.78
10825	Opata_56946_PstIMspI_PA	53.78
10826	Opata_197966_44_PstIMluI_SNP	53.78
10827	Opata_197966_71_PstIMluI_SNP	53.78
10828	Opata_1494869_35_PstIMseI_SNP	53.78
10829	Opata_1494869_39_PstIMseI_SNP	53.78
10830	Opata_187997_34_PstIMseI_SNP	53.78
10831	Opata_278263_28_PstIMseI_SNP	53.78
10832	Opata_278263_56_PstIMseI_SNP	53.78
10833	Opata_278263_8_PstIMseI_SNP	53.78
10834	Opata_364784_60_PstIMseI_SNP	53.78
10835	Opata_364784_80_PstIMseI_SNP	53.78
10836	Opata_1813149_50_PstIMspI_SNP	53.78
10837	Opata_1864240_58_PstIMspI_SNP	53.78
10838	Opata_1971533_47_PstIMspI_SNP	53.78
10839	Opata_2207674_28_PstIMspI_SNP	53.78
10840	Opata_2336646_39_PstIMspI_SNP	53.78
10841	Opata_2857261_38_PstIMspI_SNP	53.78
10842	M6_1109934_PstIMseI_PA	53.78
10843	M6_12983_PstIMseI_PA	53.78
10844	M6_3124834_PstIMseI_PA	53.78
10845	M6_338328_PstIMseI_PA	53.78
10846	M6_70221_PstIMseI_PA	53.78
10847	M6_957537_PstIMseI_PA	53.78
10848	Opata_126717_PstIMseI_PA	53.78
10849	Opata_1370634_PstIMseI_PA	53.78
10850	M6_1066082_PstIMspI_PA	53.78
10851	M6_1076834_PstIMspI_PA	53.78
10852	M6_3359971_PstIMspI_PA	53.78
10853	M6_3455670_PstIMspI_PA	53.78
10854	Opata_193045_86_PstIMseI_SNP	53.78
10855	Opata_2258283_84_PstIMseI_SNP	53.78
10856	Opata_61871_22_PstIMseI_SNP	53.78
10857	Opata_666935_8_PstIMseI_SNP	53.78
10858	Opata_67037_26_PstIMseI_SNP	53.78
10859	Opata_73454_14_PstIMseI_SNP	53.78
10860	Opata_73454_24_PstIMseI_SNP	53.78
10861	Opata_73454_78_PstIMseI_SNP	53.78
10862	Opata_891854_60_PstIMseI_SNP	53.78
10863	Opata_2557004_61_PstIMspI_SNP	53.78
10864	Opata_3832877_44_PstIMspI_SNP	53.78
10865	M6_2543450_PstIMseI_PA	53.78
10866	Opata_23720_PstIMseI_PA	53.78
10867	Opata_303921_PstIMseI_PA	53.78
10868	Opata_908939_PstIMseI_PA	53.78
10869	M6_2960044_PstIMspI_PA	53.78
10870	M6_447814_PstIMspI_PA	53.78
10871	Opata_183400_44_PstIMluI_SNP	53.78
10872	Opata_992498_16_PstIMluI_SNP	53.78
10873	Opata_992498_28_PstIMluI_SNP	53.78
10874	Opata_1536898_20_PstIMseI_SNP	53.78
10875	Opata_1536898_26_PstIMseI_SNP	53.78
10876	Opata_403427_76_PstIMseI_SNP	53.78
10877	Opata_4062915_82_PstIMseI_SNP	53.78
10878	Opata_720056_10_PstIMseI_SNP	53.78
10879	Opata_314773_61_PstIMspI_SNP	53.78
10880	M6_142805_PstIMseI_PA	53.78
10881	M6_383872_PstIMseI_PA	53.78
10882	M6_48121_PstIMseI_PA	53.78
10883	M6_659092_PstIMseI_PA	53.78
10884	M6_762241_PstIMseI_PA	53.78
10885	Opata_233038_PstIMseI_PA	53.78
10886	Opata_861037_PstIMseI_PA	53.78
10887	M6_2915444_PstIMspI_PA	53.78
10888	M6_3081251_PstIMspI_PA	53.78
10889	M6_3202641_PstIMspI_PA	53.78
10890	M6_3555160_PstIMspI_PA	53.78
10891	Opata_2781022_PstIMspI_PA	53.78
10892	Opata_2072356_20_PstIMseI_SNP	53.78
10893	Opata_2072356_40_PstIMseI_SNP	53.78
10894	Opata_998718_77_PstIMseI_SNP	53.78
10895	Opata_1248526_13_PstIMspI_SNP	53.78
10896	Opata_1248526_2_PstIMspI_SNP	53.78
10897	Opata_1915731_48_PstIMspI_SNP	53.78
10898	Opata_602570_28_PstIMspI_SNP	53.78
10899	Opata_602570_33_PstIMspI_SNP	53.78
10900	M6_1102879_PstIMseI_PA	53.78
10901	M6_2314475_PstIMspI_PA	53.78
10902	Opata_1978220_PstIMspI_PA	53.78
10903	Opata_941605_78_PstIMspI_SNP	53.78
10904	Opata_1049247_PstIMseI_PA	53.78
10905	Opata_832_PstIMseI_PA	53.78
10906	Opata_3212747_PstIMspI_PA	53.78
10907	Opata_589478_PstIMspI_PA	53.78
10908	Opata_3409674_17_PstIMseI_SNP	53.78
10909	Opata_2682855_30_PstIMspI_SNP	53.78
10910	M6_516137_PstIMseI_PA	53.78
10911	Opata_1659272_PstIMseI_PA	53.78
10912	Opata_333578_PstIMseI_PA	53.78
10913	Opata_341976_PstIMseI_PA	53.78
10914	Opata_483361_PstIMseI_PA	53.78
10915	Opata_3105639_PstIMspI_PA	53.78
10916	Opata_3935153_PstIMspI_PA	53.78
10917	Opata_410263_PstIMspI_PA	53.78
10918	Opata_634209_PstIMspI_PA	53.78
10919	M6_1315455_PstIMluI_PA	53.78
10920	M6_1662755_PstIMseI_PA	53.78
10921	M6_212768_PstIMseI_PA	53.78
10922	Opata_107426_PstIMseI_PA	53.78
10923	Opata_1130939_PstIMseI_PA	53.78
10924	Opata_2035658_PstIMseI_PA	53.78
10925	Opata_4265227_PstIMseI_PA	53.78
10926	M6_1852688_PstIMspI_PA	53.78
10927	Opata_1426448_PstIMspI_PA	53.78
10928	Opata_1445568_PstIMspI_PA	53.78
10929	Opata_1591016_PstIMspI_PA	53.78
10930	Opata_1720663_PstIMspI_PA	53.78
10931	Opata_2015035_PstIMspI_PA	53.78
10932	Opata_2299601_PstIMspI_PA	53.78
10933	Opata_2411572_PstIMspI_PA	53.78
10934	Opata_2470236_PstIMspI_PA	53.78
10935	Opata_2745118_PstIMspI_PA	53.78
10936	Opata_3088380_PstIMspI_PA	53.78
10937	Opata_3129590_PstIMspI_PA	53.78
10938	Opata_3484337_PstIMspI_PA	53.78
10939	Opata_507372_PstIMspI_PA	53.78
10940	Opata_545280_PstIMspI_PA	53.78
10941	Opata_74266_78_PstIMseI_SNP	53.78
10942	Opata_2682855_83_PstIMspI_SNP	53.78
10943	Opata_699727_4_PstIMspI_SNP	53.78
10944	M6_1017677_PstIMseI_PA	53.78
10945	M6_108087_PstIMseI_PA	53.78
10946	M6_1300653_PstIMseI_PA	53.78
10947	M6_1363853_PstIMseI_PA	53.78
10948	M6_1937796_PstIMseI_PA	53.78
10949	M6_2529790_PstIMseI_PA	53.78
10950	M6_261365_PstIMseI_PA	53.78
10951	M6_419430_PstIMseI_PA	53.78
10952	M6_437420_PstIMseI_PA	53.78
10953	M6_520441_PstIMseI_PA	53.78
10954	M6_528877_PstIMseI_PA	53.78
10955	M6_537734_PstIMseI_PA	53.78
10956	M6_648897_PstIMseI_PA	53.78
10957	M6_699994_PstIMseI_PA	53.78
10958	M6_731281_PstIMseI_PA	53.78
10959	M6_760568_PstIMseI_PA	53.78
10960	M6_943418_PstIMseI_PA	53.78
10961	M6_1066049_PstIMspI_PA	53.78
10962	M6_1325783_PstIMspI_PA	53.78
10963	M6_1729455_PstIMspI_PA	53.78
10964	M6_1870237_PstIMspI_PA	53.78
10965	M6_650873_PstIMspI_PA	53.78
10966	M6_80916_PstIMspI_PA	53.78
10967	Opata_1399554_PstIMspI_PA	53.78
10968	Opata_1777763_PstIMspI_PA	53.78
10969	Opata_1849387_PstIMspI_PA	53.78
10970	Opata_236361_PstIMspI_PA	53.78
10971	Opata_2459315_PstIMspI_PA	53.78
10972	Opata_2431311_18_PstIMspI_SNP	53.78
10973	M6_113318_PstIMseI_PA	53.78
10974	M6_1134080_PstIMseI_PA	53.78
10975	M6_1757998_PstIMseI_PA	53.78
10976	M6_198407_PstIMseI_PA	53.78
10977	M6_26878_PstIMseI_PA	53.78
10978	M6_32786_PstIMseI_PA	53.78
10979	M6_440606_PstIMseI_PA	53.78
10980	M6_557975_PstIMseI_PA	53.78
10981	M6_940045_PstIMseI_PA	53.78
10982	M6_957978_PstIMseI_PA	53.78
10983	Opata_1001437_PstIMseI_PA	53.78
10984	Opata_1068981_PstIMseI_PA	53.78
10985	Opata_1148957_PstIMseI_PA	53.78
10986	Opata_1209497_PstIMseI_PA	53.78
10987	Opata_125120_PstIMseI_PA	53.78
10988	Opata_126040_PstIMseI_PA	53.78
10989	Opata_13859_PstIMseI_PA	53.78
10990	Opata_140574_PstIMseI_PA	53.78
10991	Opata_220476_PstIMseI_PA	53.78
10992	Opata_237763_PstIMseI_PA	53.78
10993	Opata_3055505_PstIMseI_PA	53.78
10994	Opata_32147_PstIMseI_PA	53.78
10995	Opata_3287433_PstIMseI_PA	53.78
10996	Opata_360730_PstIMseI_PA	53.78
10997	Opata_3990574_PstIMseI_PA	53.78
10998	Opata_544968_PstIMseI_PA	53.78
10999	Opata_552290_PstIMseI_PA	53.78
11000	Opata_636655_PstIMseI_PA	53.78
11001	Opata_687674_PstIMseI_PA	53.78
11002	Opata_824979_PstIMseI_PA	53.78
11003	Opata_957633_PstIMseI_PA	53.78
11004	Opata_997883_PstIMseI_PA	53.78
11005	M6_1967988_PstIMspI_PA	53.78
11006	M6_471661_PstIMspI_PA	53.78
11007	Opata_1887542_PstIMspI_PA	53.78
11008	Opata_199383_PstIMspI_PA	53.78
11009	Opata_2372946_PstIMspI_PA	53.78
11010	Opata_2667898_PstIMspI_PA	53.78
11011	Opata_2834191_PstIMspI_PA	53.78
11012	Opata_3686248_PstIMspI_PA	53.78
11013	Opata_3755692_PstIMspI_PA	53.78
11014	Opata_3963611_PstIMspI_PA	53.78
11015	Opata_327767_35_PstIMseI_SNP	53.78
11016	Opata_1169235_PstIMseI_PA	53.78
11017	Opata_1720851_PstIMseI_PA	53.78
11018	Opata_385606_PstIMseI_PA	53.78
11019	Opata_4266537_PstIMseI_PA	53.78
11020	Opata_477892_PstIMseI_PA	53.78
11021	Opata_635589_PstIMseI_PA	53.78
11022	Opata_1698198_PstIMspI_PA	53.78
11023	Opata_3891540_PstIMspI_PA	53.78
11024	Opata_902478_PstIMspI_PA	53.78
11025	Opata_200608_PstIMseI_PA	53.78
11026	Opata_693613_PstIMseI_PA	53.78
11027	Opata_879125_PstIMseI_PA	53.78
11028	Opata_1205269_PstIMspI_PA	53.78
11029	Opata_589828_PstIMspI_PA	53.78
11030	Opata_595958_PstIMspI_PA	53.78
11031	Opata_852125_PstIMspI_PA	53.78
11032	Opata_365364_4_PstIMseI_SNP	53.78
11033	Opata_2130228_PstIMspI_PA	53.78
11034	M6_281375_PstIMluI_PA	53.78
11035	M6_211732_PstIMseI_PA	53.78
11036	M6_3142259_PstIMseI_PA	53.78
11037	M6_462791_PstIMseI_PA	53.78
11038	Opata_1534845_PstIMseI_PA	53.78
11039	Opata_3436972_PstIMseI_PA	53.78
11040	M6_1597187_PstIMspI_PA	53.78
11041	Opata_1153583_PstIMspI_PA	53.78
11042	Opata_425634_PstIMspI_PA	53.78
11043	Opata_79140_PstIMspI_PA	53.78
11044	Opata_832794_PstIMspI_PA	53.78
11045	Opata_2372538_PstIMseI_PA	53.78
11046	Opata_305917_PstIMseI_PA	53.78
11047	M6_1612114_PstIMspI_PA	53.78
11048	Opata_1076195_PstIMspI_PA	53.78
11049	Opata_3197666_PstIMspI_PA	53.78
11050	M6_1055382_PstIMseI_PA	53.78
11051	M6_1080821_PstIMseI_PA	53.78
11052	M6_1256344_PstIMseI_PA	53.78
11053	M6_1371346_PstIMseI_PA	53.78
11054	M6_428468_PstIMseI_PA	53.78
11055	M6_73979_PstIMseI_PA	53.78
11056	M6_1327211_PstIMspI_PA	53.78
11057	M6_1843347_PstIMspI_PA	53.78
11058	M6_1885025_PstIMspI_PA	53.78
11059	M6_920249_PstIMspI_PA	53.78
11060	M6_488659_PstIMluI_PA	53.78
11061	M6_1171857_PstIMseI_PA	53.78
11062	M6_133820_PstIMseI_PA	53.78
11063	M6_1540054_PstIMseI_PA	53.78
11064	M6_15574_PstIMseI_PA	53.78
11065	M6_2443718_PstIMseI_PA	53.78
11066	M6_275030_PstIMseI_PA	53.78
11067	M6_4185998_PstIMseI_PA	53.78
11068	M6_61373_PstIMseI_PA	53.78
11069	M6_876188_PstIMseI_PA	53.78
11070	M6_994507_PstIMseI_PA	53.78
11071	M6_1504648_PstIMspI_PA	53.78
11072	M6_1494916_PstIMluI_PA	53.78
11073	M6_1844148_PstIMseI_PA	53.78
11074	M6_2359861_PstIMseI_PA	53.78
11075	M6_27102_PstIMseI_PA	53.78
11076	M6_273111_PstIMseI_PA	53.78
11077	Opata_301684_PstIMseI_PA	53.78
11078	Opata_3172554_PstIMseI_PA	53.78
11079	M6_1490664_PstIMspI_PA	53.78
11080	M6_1648132_PstIMspI_PA	53.78
11081	M6_187510_PstIMspI_PA	53.78
11082	M6_1355723_PstIMseI_PA	53.78
11083	M6_186091_PstIMseI_PA	53.78
11084	M6_188450_PstIMseI_PA	53.78
11085	M6_322591_PstIMseI_PA	53.78
11086	Opata_41404_PstIMseI_PA	53.78
11087	Opata_444155_PstIMseI_PA	53.78
11088	Opata_879020_PstIMseI_PA	53.78
11089	M6_458567_PstIMspI_PA	53.78
11090	Opata_1913883_PstIMspI_PA	53.78
11091	Opata_200997_54_PstIMspI_SNP	53.78
11092	Opata_200997_60_PstIMspI_SNP	53.78
11093	Opata_2512373_PstIMspI_PA	53.78
11094	Opata_3859132_PstIMspI_PA	53.78
11095	Opata_633544_PstIMseI_PA	53.78
11096	Opata_865033_28_PstIMseI_SNP	53.78
11097	Opata_865033_64_PstIMseI_SNP	53.78
11098	Opata_3667221_PstIMspI_PA	53.78
11099	Opata_905502_PstIMseI_PA	53.78
11100	wsnp_BF292295A_Ta_2_1	53.86
11101	wsnp_Ex_c15036_23203474	53.86
11102	3937804	53.92
11103	4544442	53.92
11104	wsnp_Ex_c11877_19055556	54.05
11105	3953677	54.06
11106	IAAV4781	54.07
11107	BS00022148_51	54.07
11108	wsnp_Ex_c1141_2191485	54.08
11109	Opata_1194754_PstIMseI_PA	54.08
11110	Opata_666845_PstIMseI_PA	54.08
11111	Opata_2044331_PstIMspI_PA	54.08
11112	Opata_196205_78_PstIMseI_SNP	54.08
11113	Opata_962303_8_PstIMspI_SNP	54.08
11114	Opata_129299_PstIMseI_PA	54.08
11115	Opata_151765_PstIMseI_PA	54.08
11116	Opata_1079386_63_PstIMseI_SNP	54.08
11117	Opata_1079386_6_PstIMseI_SNP	54.08
11118	Opata_2138144_51_PstIMseI_SNP	54.08
11119	Opata_28783_62_PstIMseI_SNP	54.08
11120	Opata_28783_80_PstIMseI_SNP	54.08
11121	Opata_4031639_18_PstIMseI_SNP	54.08
11122	Opata_573843_76_PstIMspI_SNP	54.08
11123	Opata_415089_PstIMseI_PA	54.08
11124	Opata_1166278_15_PstIMseI_SNP	54.08
11125	Opata_55160_67_PstIMseI_SNP	54.08
11126	Opata_55160_81_PstIMseI_SNP	54.08
11127	Opata_55160_84_PstIMseI_SNP	54.08
11128	Opata_563478_67_PstIMseI_SNP	54.08
11129	Opata_796129_53_PstIMseI_SNP	54.08
11130	Opata_986138_53_PstIMseI_SNP	54.08
11131	Opata_65019_PstIMseI_PA	54.08
11132	Opata_976934_71_PstIMseI_SNP	54.08
11133	Opata_10679_PstIMseI_PA	54.08
11134	Opata_1073582_PstIMseI_PA	54.08
11135	Opata_4164670_PstIMspI_PA	54.08
11136	Opata_967800_PstIMspI_PA	54.08
11137	Opata_415874_86_PstIMseI_SNP	54.08
11138	Opata_494571_45_PstIMseI_SNP	54.08
11139	Opata_494571_60_PstIMseI_SNP	54.08
11140	Opata_507821_56_PstIMseI_SNP	54.08
11141	Opata_1156498_PstIMseI_PA	54.08
11142	Opata_2732773_PstIMseI_PA	54.08
11143	Opata_275512_PstIMseI_PA	54.08
11144	Opata_367705_PstIMseI_PA	54.08
11145	Opata_529217_PstIMseI_PA	54.08
11146	Opata_715883_PstIMseI_PA	54.08
11147	Opata_812191_PstIMseI_PA	54.08
11148	Opata_91984_PstIMseI_PA	54.08
11149	Opata_970111_PstIMseI_PA	54.08
11150	Opata_97231_PstIMseI_PA	54.08
11151	Opata_1312535_PstIMspI_PA	54.08
11152	Opata_1333281_PstIMspI_PA	54.08
11153	Opata_1365251_PstIMspI_PA	54.08
11154	Opata_1657076_PstIMspI_PA	54.08
11155	Opata_1704203_PstIMspI_PA	54.08
11156	Opata_1869241_PstIMspI_PA	54.08
11157	Opata_2049999_PstIMspI_PA	54.08
11158	Opata_2114179_PstIMspI_PA	54.08
11159	Opata_229842_PstIMspI_PA	54.08
11160	Opata_367772_PstIMspI_PA	54.08
11161	Opata_3788180_PstIMspI_PA	54.08
11162	Opata_384274_PstIMspI_PA	54.08
11163	Opata_4250105_PstIMspI_PA	54.08
11164	Opata_444281_PstIMspI_PA	54.08
11165	Opata_531904_PstIMspI_PA	54.08
11166	Opata_705489_PstIMspI_PA	54.08
11167	Opata_964200_PstIMspI_PA	54.08
11168	Opata_4173773_12_PstIMseI_SNP	54.08
11169	Opata_61043_70_PstIMseI_SNP	54.08
11170	Opata_3205560_13_PstIMspI_SNP	54.08
11171	Opata_3781151_PstIMspI_PA	54.08
11172	Opata_1315680_32_PstIMseI_SNP	54.08
11173	Opata_1315680_33_PstIMseI_SNP	54.08
11174	Opata_108724_PstIMseI_PA	54.08
11175	Opata_1100345_PstIMseI_PA	54.08
11176	Opata_1329145_PstIMseI_PA	54.08
11177	Opata_133334_PstIMseI_PA	54.08
11178	Opata_170052_PstIMseI_PA	54.08
11179	Opata_2223733_PstIMseI_PA	54.08
11180	Opata_2587903_PstIMseI_PA	54.08
11181	Opata_2881202_PstIMseI_PA	54.08
11182	Opata_2965609_PstIMseI_PA	54.08
11183	Opata_306753_PstIMseI_PA	54.08
11184	Opata_322940_PstIMseI_PA	54.08
11185	Opata_457033_PstIMseI_PA	54.08
11186	Opata_538375_PstIMseI_PA	54.08
11187	Opata_618500_PstIMseI_PA	54.08
11188	Opata_925707_PstIMseI_PA	54.08
11189	Opata_932834_PstIMseI_PA	54.08
11190	Opata_2248560_PstIMspI_PA	54.08
11191	Opata_2638822_PstIMspI_PA	54.08
11192	Opata_2961999_PstIMspI_PA	54.08
11193	Opata_3160081_PstIMspI_PA	54.08
11194	Opata_319942_PstIMspI_PA	54.08
11195	Opata_3319698_PstIMspI_PA	54.08
11196	Opata_3384602_PstIMspI_PA	54.08
11197	Opata_3976305_PstIMspI_PA	54.08
11198	Opata_3993237_PstIMspI_PA	54.08
11199	Opata_604136_PstIMspI_PA	54.08
11200	Opata_751081_PstIMspI_PA	54.08
11201	Opata_195530_10_PstIMseI_SNP	54.08
11202	Opata_195530_34_PstIMseI_SNP	54.08
11203	Opata_3085113_56_PstIMseI_SNP	54.08
11204	Opata_3085113_87_PstIMseI_SNP	54.08
11205	Opata_1054024_PstIMseI_PA	54.08
11206	Opata_2757046_PstIMseI_PA	54.08
11207	Opata_502512_PstIMseI_PA	54.08
11208	Opata_63965_PstIMseI_PA	54.08
11209	Opata_674924_PstIMseI_PA	54.08
11210	Opata_1133022_PstIMspI_PA	54.08
11211	Opata_875493_PstIMspI_PA	54.08
11212	Opata_1272257_PstIMseI_PA	54.08
11213	Opata_39733_PstIMseI_PA	54.08
11214	Opata_1804238_PstIMspI_PA	54.08
11215	Opata_2912688_PstIMspI_PA	54.08
11216	Opata_3350669_PstIMspI_PA	54.08
11217	Opata_3705105_PstIMspI_PA	54.08
11218	Opata_577335_PstIMspI_PA	54.08
11219	Opata_732546_PstIMspI_PA	54.08
11220	Opata_787885_PstIMseI_PA	54.08
11221	Opata_973599_PstIMseI_PA	54.08
11222	Opata_2171825_PstIMspI_PA	54.08
11223	Opata_2255259_PstIMspI_PA	54.08
11224	Opata_2008510_PstIMseI_PA	54.08
11225	Opata_365527_PstIMseI_PA	54.08
11226	Opata_415464_PstIMspI_PA	54.08
11227	Opata_894479_PstIMspI_PA	54.08
11228	Opata_3529950_PstIMseI_PA	54.08
11229	Opata_382009_PstIMseI_PA	54.08
11230	Opata_389110_PstIMseI_PA	54.08
11231	Opata_584685_PstIMspI_PA	54.08
11232	Opata_693255_PstIMspI_PA	54.08
11233	Opata_182007_PstIMseI_PA	54.08
11234	Opata_2007158_PstIMseI_PA	54.08
11235	Opata_325757_PstIMseI_PA	54.08
11236	Opata_508092_PstIMspI_PA	54.08
11237	Opata_1791275_PstIMseI_PA	54.08
11238	Opata_3755506_PstIMseI_PA	54.08
11239	Opata_962146_PstIMseI_PA	54.08
11240	Opata_384318_PstIMseI_PA	54.08
11241	Opata_360724_PstIMseI_PA	54.08
11242	4910627	54.14
11243	982540	54.27
11244	983473	54.27
11245	983704	54.27
11246	996159	54.27
11247	1003978	54.27
11248	1020073	54.27
11249	1026084	54.27
11250	1047871	54.27
11251	1048852	54.27
11252	1049817	54.27
11253	1054361	54.27
11254	1058280	54.27
11255	1063624	54.27
11256	1068560	54.27
11257	1071047	54.27
11258	1071358	54.27
11259	1074367	54.27
11260	1075742	54.27
11261	1077068	54.27
11262	1078948	54.27
11263	1084778	54.27
11264	1086541	54.27
11265	1087432	54.27
11266	1088186	54.27
11267	1090503	54.27
11268	1092026	54.27
11269	1094270	54.27
11270	1098480	54.27
11271	1099884	54.27
11272	1100015	54.27
11273	1100066	54.27
11274	1100280	54.27
11275	1102747	54.27
11276	1103389	54.27
11277	1104125	54.27
11278	1104145	54.27
11279	1107936	54.27
11280	1109262	54.27
11281	1111534	54.27
11282	1116345	54.27
11283	1118883	54.27
11284	1119269	54.27
11285	1124180	54.27
11286	1127390	54.27
11287	1129035	54.27
11288	1139845	54.27
11289	1166451	54.27
11290	1169945	54.27
11291	1193297	54.27
11292	1200629	54.27
11293	1202920	54.27
11294	1204045	54.27
11295	1204083	54.27
11296	1205060	54.27
11297	1207007	54.27
11298	1207292	54.27
11299	1208991	54.27
11300	1217524	54.27
11301	1221244	54.27
11302	1230291	54.27
11303	1235987	54.27
11304	1268591	54.27
11305	1273403	54.27
11306	1388307	54.27
11307	1393018	54.27
11308	1666185	54.27
11309	1667522	54.27
11310	1670612	54.27
11311	1670984	54.27
11312	1672950	54.27
11313	1764045	54.27
11314	1770363	54.27
11315	1860229	54.27
11316	2252976	54.27
11317	2257299	54.27
11318	2276477	54.27
11319	2276849	54.27
11320	2276933	54.27
11321	2277097	54.27
11322	2277192	54.27
11323	2278193	54.27
11324	2279948	54.27
11325	2280186	54.27
11326	2282345	54.27
11327	2288902	54.27
11328	2290244	54.27
11329	2293910	54.27
11330	2294465	54.27
11331	2301299	54.27
11332	2307027	54.27
11333	3021687	54.27
11334	3026948	54.27
11335	3028248	54.27
11336	4006090	54.27
11337	4009270	54.27
11338	4909404	54.27
11339	1220991	54.32
11340	1221471	54.33
11341	1117513	54.44
11342	1152234	54.44
11343	1203917	54.44
11344	1212014	54.44
11345	1005463	54.51
11346	1721553	54.51
11347	3064698	54.51
11348	wsnp_JD_c2863_3822253	54.53
11349	wsnp_JD_c9434_10274598	54.53
11350	wsnp_JD_rep_c64325_41024646	54.53
11351	wsnp_CAP11_c2438_1258747	54.53
11352	Ex_c16373_274	54.53
11353	BS00070464_51	54.53
11354	BS00047836_51	54.53
11355	BS00065853_51	54.53
11356	BS00073009_51	54.53
11357	Tdurum_contig10105_484	54.53
11358	BS00109935_51	54.53
11359	BS00062808_51	54.53
11360	BS00110129_51	54.53
11361	Excalibur_c5352_1854	54.53
11362	Excalibur_c6040_762	54.53
11363	BobWhite_c35789_281	54.53
11364	Excalibur_rep_c116073_259	54.53
11365	RAC875_c45936_129	54.53
11366	BS00009326_51	54.53
11367	BS00022016_51	54.53
11368	D_contig22865_78	54.53
11369	Kukri_c46833_105	54.53
11370	Kukri_c54729_181	54.53
11371	RAC875_c39728_187	54.53
11372	BS00010204_51	54.53
11373	BS00062645_51	54.53
11374	D_F5XZDLF02GZM9K_79	54.53
11375	Ex_c17586_108	54.53
11376	Excalibur_c40694_473	54.53
11377	Excalibur_c60452_196	54.53
11378	IAAV5207	54.53
11379	IAAV8565	54.53
11380	BobWhite_c6740_231	54.53
11381	Kukri_c27745_702	54.53
11382	Ex_c5871_1684	54.53
11383	IAAV4785	54.53
11384	Ku_c101132_412	54.53
11385	Ku_c14910_389	54.53
11386	Ku_c59352_780	54.53
11387	Ra_c43532_441	54.53
11388	Ra_c9536_594	54.53
11389	RAC875_c14529_537	54.53
11390	Tdurum_contig10954_857	54.53
11391	Tdurum_contig11750_142	54.53
11392	Tdurum_contig11750_414	54.53
11393	Tdurum_contig32166_186	54.53
11394	Tdurum_contig35395_89	54.53
11395	Tdurum_contig81377_125	54.53
11396	Tdurum_contig84099_106	54.53
11397	Tdurum_contig92756_162	54.53
11398	Excalibur_c13858_1640	54.53
11399	Kukri_rep_c114353_258	54.53
11400	Kukri_rep_c114353_299	54.53
11401	Kukri_rep_c70575_722	54.53
11402	Tdurum_contig15239_269	54.53
11403	Tdurum_contig49518_1002	54.53
11404	Tdurum_contig56960_109	54.53
11405	Tdurum_contig9063_299	54.53
11406	Tdurum_contig93364_355	54.53
11407	BS00067215_51	54.53
11408	BS00067216_51	54.53
11409	Excalibur_c2578_1966	54.53
11410	IAAV9068	54.53
11411	Ku_c103671_362	54.53
11412	Kukri_c1561_480	54.53
11413	Kukri_rep_c104383_1216	54.53
11414	GENE-2117_311	54.53
11415	Kukri_c20269_422	54.53
11416	Tdurum_contig15074_284	54.53
11417	BobWhite_c43213_184	54.53
11418	IAAV5166	54.53
11419	CAP8_c1093_136	54.53
11420	Kukri_rep_c110312_376	54.53
11421	Kukri_rep_c112061_617	54.53
11422	Ra_c14565_1056	54.53
11423	Excalibur_c6501_477	54.53
11424	Kukri_c5459_334	54.53
11425	BS00028660_51	54.53
11426	Tdurum_contig10979_1523	54.53
11427	1094148	54.55
11428	wsnp_JD_c8722_9674634	54.55
11429	Xpsr598	54.6
11430	Xpsr930	54.6
11431	XWC2163ea	54.6
11432	P37/M53-3	54.6
11433	1161306	54.6
11434	3958952	54.61
11435	992022	54.61
11436	1129439	54.61
11437	1217201	54.62
11438	1130621	54.62
11439	1267773	54.62
11440	1392211	54.62
11441	1132003	54.63
11442	1105266	54.66
11443	wsnp_RFL_Contig3146_3109312	54.69
11444	1139187	54.73
11445	3027227	54.73
11446	1112877	54.74
11447	1236001	54.74
11448	1114170	54.76
11449	1267338	54.76
11450	1093535	54.8
11451	1086149	54.83
11452	1115624	54.83
11453	1116516	54.83
11454	2323203	54.83
11455	BARC45	54.87
11456	990560	54.87
11457	1036146	54.87
11458	1041776	54.87
11459	1051833	54.87
11460	1057710	54.87
11461	1060886	54.87
11462	1095381	54.87
11463	1133972	54.87
11464	1135262	54.87
11465	1151277	54.87
11466	1160646	54.87
11467	1176177	54.87
11468	1202594	54.87
11469	1220763	54.87
11470	1235753	54.87
11471	1240205	54.87
11472	1278346	54.87
11473	1309646	54.87
11474	1686958	54.87
11475	1716334	54.87
11476	2267229	54.87
11477	2289244	54.87
11478	2295011	54.87
11479	2320230	54.87
11480	3064841	54.87
11481	3940064	54.87
11482	3942279	54.87
11483	3946595	54.87
11484	3957119	54.87
11485	3958330	54.87
11486	4008507	54.87
11487	4406108	54.87
11488	4407484	54.87
11489	4409898	54.87
11490	1117102	54.89
11491	1117640	54.89
11492	1270580	54.89
11493	2301087	54.89
11494	1102169	54.89
11495	1119048	54.89
11496	1093344	54.89
11497	WMS5	54.89
11498	1095258	54.89
11499	1371746	54.89
11500	1764920	54.89
11501	3954572	54.89
11502	4002851	54.89
11503	4394575	54.89
11504	4535998	54.89
11505	1251785	54.89
11506	991813	54.89
11507	1093039	54.89
11508	1217997	54.89
11509	3938301	54.89
11510	1076411	54.89
11511	1232255	54.89
11512	3064883	54.89
11513	1131991	54.89
11514	1376205	54.89
11515	3934005	54.89
11516	4733506	54.89
11517	4909999	54.89
11518	5324940	54.89
11519	3955836	54.89
11520	1096587	54.89
11521	1128762	54.89
11522	1208317	54.89
11523	1287673	54.89
11524	4002833	54.89
11525	4260815	54.89
11526	1206109	54.89
11527	3034279	54.89
11528	tPt-1143	54.89
11529	1101470	54.89
11530	1129567	54.89
11531	3021806	54.89
11532	3943762	54.89
11533	1120471	54.89
11534	5331963	54.89
11535	1074470	54.89
11536	4411624	54.89
11537	5411583	54.89
11538	1065509	54.89
11539	1073748	54.89
11540	1094348	54.89
11541	2278441	54.89
11542	3533154	54.89
11543	4394614	54.89
11544	4538260	54.89
11545	5410870	54.89
11546	1107674	54.89
11547	1120523	54.89
11548	3026690	54.89
11549	1126651	54.89
11550	2260803	54.89
11551	4991657	54.89
11552	4992633	54.89
11553	1107816	54.89
11554	1718855	54.89
11555	1083738	54.89
11556	1240748	54.89
11557	982917	54.89
11558	986266	54.89
11559	999728	54.89
11560	1004584	54.89
11561	1014142	54.89
11562	1074438	54.89
11563	1105464	54.89
11564	1106172	54.89
11565	1111109	54.89
11566	1126920	54.89
11567	1234281	54.89
11568	1120348	54.89
11569	1132589	54.89
11570	1238250	54.89
11571	1664105	54.89
11572	1126844	54.89
11573	1255457	54.89
11574	1286011	54.89
11575	1406029	54.89
11576	3025467	54.89
11577	1066973	54.89
11578	2250677	54.89
11579	2257671	54.89
11580	1133160	54.89
11581	2363021	54.89
11582	WMV664	54.89
11583	990762	54.89
11584	1009646	54.89
11585	1020818	54.89
11586	1021426	54.89
11587	1028170	54.89
11588	1044808	54.89
11589	1059957	54.89
11590	1062343	54.89
11591	1068610	54.89
11592	1076459	54.89
11593	1077648	54.89
11594	1084514	54.89
11595	1089657	54.89
11596	1090644	54.89
11597	1095298	54.89
11598	1096081	54.89
11599	1116479	54.89
11600	1121151	54.89
11601	1125346	54.89
11602	1125410	54.89
11603	1136188	54.89
11604	1137216	54.89
11605	1154290	54.89
11606	1156774	54.89
11607	1158051	54.89
11608	1159193	54.89
11609	1159429	54.89
11610	1159436	54.89
11611	1160584	54.89
11612	1163343	54.89
11613	1200644	54.89
11614	1202915	54.89
11615	1682650	54.89
11616	1687607	54.89
11617	1687760	54.89
11618	1695977	54.89
11619	1717365	54.89
11620	1722978	54.89
11621	2243567	54.89
11622	2276073	54.89
11623	2286287	54.89
11624	2293843	54.89
11625	2318709	54.89
11626	2322962	54.89
11627	3020638	54.89
11628	3024019	54.89
11629	3026406	54.89
11630	3033513	54.89
11631	3936456	54.89
11632	3936584	54.89
11633	3936904	54.89
11634	3942185	54.89
11635	3944431	54.89
11636	3946949	54.89
11637	3948814	54.89
11638	3950280	54.89
11639	3951131	54.89
11640	3952383	54.89
11641	3954496	54.89
11642	3955718	54.89
11643	3958879	54.89
11644	3959752	54.89
11645	3960714	54.89
11646	4394030	54.89
11647	4396757	54.89
11648	4407364	54.89
11649	4409016	54.89
11650	4536919	54.89
11651	4542490	54.89
11652	4543018	54.89
11653	4663910	54.89
11654	4664022	54.89
11655	4664106	54.89
11656	978457	54.89
11657	1064953	54.89
11658	1124424	54.89
11659	1077472	54.89
11660	1100689	54.89
11661	1109945	54.89
11662	1113256	54.89
11663	1116778	54.89
11664	1211391	54.89
11665	1385736	54.89
11666	1387735	54.89
11667	1670763	54.89
11668	1700363	54.89
11669	3021987	54.89
11670	1119314	54.89
11671	1198461	54.89
11672	3533364	54.89
11673	4992232	54.89
11674	988790	54.89
11675	1012203	54.89
11676	1030071	54.89
11677	1049833	54.89
11678	1092131	54.89
11679	1135006	54.89
11680	1211619	54.89
11681	1220613	54.89
11682	1223327	54.89
11683	1233220	54.89
11684	1235056	54.89
11685	1269194	54.89
11686	1862491	54.89
11687	2257185	54.89
11688	2262603	54.89
11689	3534012	54.89
11690	3570182	54.89
11691	3952606	54.89
11692	4003509	54.89
11693	4261974	54.89
11694	4405494	54.89
11695	4538631	54.89
11696	4992075	54.89
11697	4992838	54.89
11698	5332864	54.89
11699	wPt-0899	54.89
11700	wPt-1665	54.89
11701	1020921	54.89
11702	1024340	54.89
11703	1056228	54.89
11704	1063354	54.89
11705	1065679	54.89
11706	1125877	54.89
11707	1126179	54.89
11708	1136408	54.89
11709	1146253	54.89
11710	1227465	54.89
11711	1268424	54.89
11712	1384552	54.89
11713	1219295	54.89
11714	4004444	54.89
11715	1096359	54.89
11716	1256078	54.89
11717	1272195	54.89
11718	1279834	54.89
11719	1281949	54.89
11720	1337886	54.89
11721	1383230	54.89
11722	1383697	54.89
11723	1386253	54.89
11724	1388016	54.89
11725	2278359	54.89
11726	2323678	54.89
11727	2326881	54.89
11728	3385293	54.89
11729	3940013	54.89
11730	3948318	54.89
11731	4008344	54.89
11732	4009110	54.89
11733	4407528	54.89
11734	4409235	54.89
11735	4440331	54.89
11736	4705957	54.89
11737	4990082	54.89
11738	4991793	54.89
11739	4992287	54.89
11740	4992384	54.89
11741	4992855	54.89
11742	7344235	54.89
11743	10005390	54.89
11744	3064520	54.89
11745	1097697	54.89
11746	995415	54.89
11747	1040644	54.89
11748	1090717	54.89
11749	1254666	54.89
11750	1268712	54.89
11751	2294565	54.89
11752	2342015	54.89
11753	1004730	54.89
11754	BARC67	54.89
11755	5332144	54.89
11756	2281593	54.89
11757	2243560	54.89
11758	1021438	54.89
11759	1024958	54.89
11760	1036906	54.89
11761	1071253	54.89
11762	1090295	54.89
11763	1099546	54.89
11764	1100125	54.89
11765	1101113	54.89
11766	1101339	54.89
11767	1104688	54.89
11768	1105805	54.89
11769	1111354	54.89
11770	1115653	54.89
11771	1123104	54.89
11772	1125872	54.89
11773	1126510	54.89
11774	1130676	54.89
11775	1131585	54.89
11776	1150427	54.89
11777	1187051	54.89
11778	1212821	54.89
11779	1229723	54.89
11780	1233650	54.89
11781	1255249	54.89
11782	1255364	54.89
11783	1260917	54.89
11784	1276278	54.89
11785	1376019	54.89
11786	1376110	54.89
11787	1382386	54.89
11788	1665857	54.89
11789	1670008	54.89
11790	1687709	54.89
11791	1697328	54.89
11792	1725007	54.89
11793	1725871	54.89
11794	1769742	54.89
11795	2277794	54.89
11796	2279413	54.89
11797	2281144	54.89
11798	2291860	54.89
11799	2349696	54.89
11800	2372947	54.89
11801	3023967	54.89
11802	3024071	54.89
11803	3029570	54.89
11804	4004545	54.89
11805	4909788	54.89
11806	1201456	54.89
11807	1270568	54.89
11808	1389502	54.89
11809	2331335	54.89
11810	3022570	54.89
11811	3023445	54.89
11812	4004379	54.89
11813	4991100	54.89
11814	7335911	54.89
11815	1270521	54.89
11816	2326315	54.89
11817	1025085	54.89
11818	1751462	54.89
11819	1379360	54.89
11820	4003374	54.89
11821	2275623	54.89
11822	1073870	54.89
11823	3941423	54.89
11824	1195254	54.89
11825	1081741	54.89
11826	1075651	54.89
11827	1083485	54.89
11828	1034320	54.89
11829	3026062	54.89
11830	2308040	54.89
11831	1279285	54.89
11832	1311493	54.89
11833	1381724	54.89
11834	3570148	54.89
11835	3935193	54.89
11836	3958301	54.89
11837	1000407	54.89
11838	1258987	54.89
11839	2276088	54.89
11840	1218927	54.89
11841	3957094	54.89
11842	1082908	54.89
11843	1229360	54.89
11844	1234328	54.89
11845	4989059	54.89
11846	3936859	54.89
11847	4990603	54.89
11848	7353983	54.89
11849	Opata_1182868_PstIMluI_PA	54.89
11850	Opata_2253531_PstIMluI_PA	54.89
11851	Opata_2631793_PstIMluI_PA	54.89
11852	M6_215019_PstIMseI_PA	54.89
11853	Opata_189090_PstIMseI_PA	54.89
11854	Opata_2335085_PstIMseI_PA	54.89
11855	Opata_3097785_PstIMseI_PA	54.89
11856	Opata_363593_PstIMseI_PA	54.89
11857	Opata_477309_PstIMseI_PA	54.89
11858	Opata_912426_PstIMseI_PA	54.89
11859	Opata_957616_PstIMseI_PA	54.89
11860	M6_1149454_PstIMspI_PA	54.89
11861	M6_60302_PstIMspI_PA	54.89
11862	M6_649800_PstIMspI_PA	54.89
11863	Opata_1067720_PstIMspI_PA	54.89
11864	Opata_1108609_PstIMspI_PA	54.89
11865	Opata_1191531_PstIMspI_PA	54.89
11866	Opata_1201763_PstIMspI_PA	54.89
11867	Opata_1212816_PstIMspI_PA	54.89
11868	Opata_12620_PstIMspI_PA	54.89
11869	Opata_1450201_PstIMspI_PA	54.89
11870	Opata_1465124_PstIMspI_PA	54.89
11871	Opata_149020_PstIMspI_PA	54.89
11872	Opata_149515_PstIMspI_PA	54.89
11873	Opata_1685352_PstIMspI_PA	54.89
11874	Opata_1708577_PstIMspI_PA	54.89
11875	Opata_1751955_PstIMspI_PA	54.89
11876	Opata_1770673_PstIMspI_PA	54.89
11877	Opata_1794228_PstIMspI_PA	54.89
11878	Opata_1859062_PstIMspI_PA	54.89
11879	Opata_1946693_PstIMspI_PA	54.89
11880	Opata_2094474_PstIMspI_PA	54.89
11881	Opata_2100287_PstIMspI_PA	54.89
11882	Opata_2127084_PstIMspI_PA	54.89
11883	Opata_2135073_PstIMspI_PA	54.89
11884	Opata_2146293_PstIMspI_PA	54.89
11885	Opata_2281520_PstIMspI_PA	54.89
11886	Opata_2326449_PstIMspI_PA	54.89
11887	Opata_2403457_PstIMspI_PA	54.89
11888	Opata_2426917_PstIMspI_PA	54.89
11889	Opata_2453745_PstIMspI_PA	54.89
11890	Opata_2462871_PstIMspI_PA	54.89
11891	Opata_251605_PstIMspI_PA	54.89
11892	Opata_2552213_PstIMspI_PA	54.89
11893	Opata_2712104_PstIMspI_PA	54.89
11894	Opata_275124_PstIMspI_PA	54.89
11895	Opata_2755762_PstIMspI_PA	54.89
11896	Opata_2832419_PstIMspI_PA	54.89
11897	Opata_2965569_PstIMspI_PA	54.89
11898	Opata_2993930_PstIMspI_PA	54.89
11899	Opata_3149811_PstIMspI_PA	54.89
11900	Opata_326577_PstIMspI_PA	54.89
11901	Opata_3306515_PstIMspI_PA	54.89
11902	Opata_3354524_PstIMspI_PA	54.89
11903	Opata_3354751_PstIMspI_PA	54.89
11904	Opata_3469014_PstIMspI_PA	54.89
11905	Opata_3509320_PstIMspI_PA	54.89
11906	Opata_3593500_PstIMspI_PA	54.89
11907	Opata_3692901_PstIMspI_PA	54.89
11908	Opata_3718431_PstIMspI_PA	54.89
11909	Opata_3878400_PstIMspI_PA	54.89
11910	Opata_3879775_PstIMspI_PA	54.89
11911	Opata_3971208_PstIMspI_PA	54.89
11912	Opata_4008110_PstIMspI_PA	54.89
11913	Opata_4017737_PstIMspI_PA	54.89
11914	Opata_4119869_PstIMspI_PA	54.89
11915	Opata_4124281_PstIMspI_PA	54.89
11916	Opata_420230_PstIMspI_PA	54.89
11917	Opata_422406_PstIMspI_PA	54.89
11918	Opata_455203_PstIMspI_PA	54.89
11919	Opata_473455_PstIMspI_PA	54.89
11920	Opata_514887_PstIMspI_PA	54.89
11921	Opata_561352_PstIMspI_PA	54.89
11922	Opata_590665_PstIMspI_PA	54.89
11923	Opata_655442_PstIMspI_PA	54.89
11924	Opata_659803_PstIMspI_PA	54.89
11925	Opata_731274_PstIMspI_PA	54.89
11926	Opata_748583_PstIMspI_PA	54.89
11927	Opata_77254_PstIMspI_PA	54.89
11928	Opata_79703_PstIMspI_PA	54.89
11929	Opata_835181_PstIMspI_PA	54.89
11930	Opata_849537_PstIMspI_PA	54.89
11931	Opata_852709_PstIMspI_PA	54.89
11932	Opata_939302_PstIMspI_PA	54.89
11933	Opata_949590_PstIMspI_PA	54.89
11934	Opata_98547_PstIMspI_PA	54.89
11935	Opata_1133611_61_PstIMseI_SNP	54.89
11936	Opata_157480_79_PstIMseI_SNP	54.89
11937	Opata_2309553_32_PstIMseI_SNP	54.89
11938	Opata_2309553_63_PstIMseI_SNP	54.89
11939	Opata_23358_69_PstIMseI_SNP	54.89
11940	Opata_418785_72_PstIMseI_SNP	54.89
11941	Opata_435643_70_PstIMseI_SNP	54.89
11942	Opata_504722_28_PstIMseI_SNP	54.89
11943	Opata_910746_19_PstIMseI_SNP	54.89
11944	Opata_962287_26_PstIMseI_SNP	54.89
11945	Opata_1538992_11_PstIMspI_SNP	54.89
11946	Opata_1538992_14_PstIMspI_SNP	54.89
11947	Opata_1573324_11_PstIMspI_SNP	54.89
11948	Opata_1707929_14_PstIMspI_SNP	54.89
11949	Opata_1869963_22_PstIMspI_SNP	54.89
11950	Opata_1910328_80_PstIMspI_SNP	54.89
11951	Opata_1962539_82_PstIMspI_SNP	54.89
11952	Opata_1967847_17_PstIMspI_SNP	54.89
11953	Opata_2046720_21_PstIMspI_SNP	54.89
11954	Opata_2291163_59_PstIMspI_SNP	54.89
11955	Opata_2506_31_PstIMspI_SNP	54.89
11956	Opata_263401_41_PstIMspI_SNP	54.89
11957	Opata_293763_30_PstIMspI_SNP	54.89
11958	Opata_293763_48_PstIMspI_SNP	54.89
11959	Opata_2941955_41_PstIMspI_SNP	54.89
11960	Opata_3135534_24_PstIMspI_SNP	54.89
11961	Opata_3173384_55_PstIMspI_SNP	54.89
11962	Opata_3173384_82_PstIMspI_SNP	54.89
11963	Opata_3183247_78_PstIMspI_SNP	54.89
11964	Opata_3368510_50_PstIMspI_SNP	54.89
11965	Opata_3499020_85_PstIMspI_SNP	54.89
11966	Opata_3499020_86_PstIMspI_SNP	54.89
11967	Opata_3592236_56_PstIMspI_SNP	54.89
11968	Opata_378380_62_PstIMspI_SNP	54.89
11969	Opata_3931678_11_PstIMspI_SNP	54.89
11970	Opata_4253848_29_PstIMspI_SNP	54.89
11971	Opata_4253848_7_PstIMspI_SNP	54.89
11972	Opata_497840_59_PstIMspI_SNP	54.89
11973	Opata_497840_65_PstIMspI_SNP	54.89
11974	Opata_657018_49_PstIMspI_SNP	54.89
11975	Opata_868241_10_PstIMspI_SNP	54.89
11976	M6_274525_PstIMluI_PA	54.89
11977	M6_1121936_PstIMseI_PA	54.89
11978	M6_242114_PstIMseI_PA	54.89
11979	M6_759718_PstIMseI_PA	54.89
11980	Opata_1169935_PstIMseI_PA	54.89
11981	Opata_351964_PstIMseI_PA	54.89
11982	Opata_501199_PstIMseI_PA	54.89
11983	Opata_77800_PstIMseI_PA	54.89
11984	Opata_929485_PstIMseI_PA	54.89
11985	Opata_1117190_PstIMspI_PA	54.89
11986	Opata_1486587_PstIMspI_PA	54.89
11987	Opata_1987918_PstIMspI_PA	54.89
11988	Opata_2133626_PstIMspI_PA	54.89
11989	Opata_2716877_PstIMspI_PA	54.89
11990	Opata_342957_PstIMspI_PA	54.89
11991	Opata_3434281_PstIMspI_PA	54.89
11992	Opata_3857544_PstIMspI_PA	54.89
11993	Opata_4067155_PstIMspI_PA	54.89
11994	Opata_408359_PstIMspI_PA	54.89
11995	Opata_174935_61_PstIMseI_SNP	54.89
11996	Opata_214543_58_PstIMseI_SNP	54.89
11997	Opata_431947_32_PstIMseI_SNP	54.89
11998	Opata_4397545_24_PstIMseI_SNP	54.89
11999	Opata_4397545_40_PstIMseI_SNP	54.89
12000	Opata_486951_55_PstIMseI_SNP	54.89
12001	Opata_500528_28_PstIMseI_SNP	54.89
12002	Opata_500528_59_PstIMseI_SNP	54.89
12003	Opata_500528_86_PstIMseI_SNP	54.89
12004	Opata_647477_10_PstIMseI_SNP	54.89
12005	Opata_647477_84_PstIMseI_SNP	54.89
12006	Opata_663610_24_PstIMseI_SNP	54.89
12007	Opata_824520_29_PstIMseI_SNP	54.89
12008	Opata_983612_47_PstIMseI_SNP	54.89
12009	Opata_1535981_78_PstIMspI_SNP	54.89
12010	Opata_1566778_9_PstIMspI_SNP	54.89
12011	Opata_1613902_36_PstIMspI_SNP	54.89
12012	Opata_1648515_58_PstIMspI_SNP	54.89
12013	Opata_1648515_61_PstIMspI_SNP	54.89
12014	Opata_1648515_62_PstIMspI_SNP	54.89
12015	Opata_1756890_86_PstIMspI_SNP	54.89
12016	Opata_2017029_78_PstIMspI_SNP	54.89
12017	Opata_2357881_83_PstIMspI_SNP	54.89
12018	Opata_2389323_80_PstIMspI_SNP	54.89
12019	Opata_260632_53_PstIMspI_SNP	54.89
12020	Opata_2649234_31_PstIMspI_SNP	54.89
12021	Opata_309318_40_PstIMspI_SNP	54.89
12022	Opata_3211497_15_PstIMspI_SNP	54.89
12023	Opata_322005_76_PstIMspI_SNP	54.89
12024	Opata_3293927_77_PstIMspI_SNP	54.89
12025	Opata_3644535_82_PstIMspI_SNP	54.89
12026	Opata_3781815_72_PstIMspI_SNP	54.89
12027	Opata_591817_67_PstIMspI_SNP	54.89
12028	Opata_646522_52_PstIMspI_SNP	54.89
12029	Opata_646522_73_PstIMspI_SNP	54.89
12030	M6_52316_PstIMseI_PA	54.89
12031	Opata_2522735_PstIMspI_PA	54.89
12032	Opata_752723_37_PstIMseI_SNP	54.89
12033	Opata_826255_74_PstIMseI_SNP	54.89
12034	Opata_28812_44_PstIMspI_SNP	54.89
12035	Opata_797439_33_PstIMspI_SNP	54.89
12036	M6_1450615_PstIMseI_PA	54.89
12037	M6_1618056_PstIMseI_PA	54.89
12038	M6_2981469_PstIMseI_PA	54.89
12039	M6_3723687_PstIMseI_PA	54.89
12040	M6_495811_PstIMseI_PA	54.89
12041	M6_600553_PstIMseI_PA	54.89
12042	Opata_1035024_PstIMseI_PA	54.89
12043	Opata_176143_PstIMseI_PA	54.89
12044	Opata_2783763_PstIMseI_PA	54.89
12045	Opata_326012_PstIMseI_PA	54.89
12046	Opata_4483988_PstIMseI_PA	54.89
12047	Opata_713860_PstIMseI_PA	54.89
12048	M6_2906234_PstIMspI_PA	54.89
12049	M6_3554004_PstIMspI_PA	54.89
12050	Opata_2198425_PstIMspI_PA	54.89
12051	Opata_3090654_PstIMspI_PA	54.89
12052	Opata_3969135_PstIMspI_PA	54.89
12053	Opata_4137692_PstIMspI_PA	54.89
12054	Opata_771209_PstIMspI_PA	54.89
12055	Opata_1290799_85_PstIMseI_SNP	54.89
12056	Opata_35716_60_PstIMseI_SNP	54.89
12057	Opata_35716_66_PstIMseI_SNP	54.89
12058	Opata_1993122_43_PstIMspI_SNP	54.89
12059	Opata_2468623_42_PstIMspI_SNP	54.89
12060	Opata_3612605_27_PstIMspI_SNP	54.89
12061	Opata_2559149_PstIMluI_PA	54.89
12062	Opata_722786_PstIMseI_PA	54.89
12063	Opata_237844_PstIMspI_PA	54.89
12064	Opata_2085102_PstIMseI_PA	54.89
12065	Opata_32589_PstIMseI_PA	54.89
12066	Opata_357721_PstIMseI_PA	54.89
12067	Opata_423417_PstIMseI_PA	54.89
12068	Opata_84912_PstIMseI_PA	54.89
12069	Opata_1065522_PstIMspI_PA	54.89
12070	Opata_1111540_PstIMspI_PA	54.89
12071	Opata_1319511_PstIMspI_PA	54.89
12072	Opata_1488173_PstIMspI_PA	54.89
12073	Opata_1719143_PstIMspI_PA	54.89
12074	Opata_1772449_PstIMspI_PA	54.89
12075	Opata_1861215_PstIMspI_PA	54.89
12076	Opata_2146308_PstIMspI_PA	54.89
12077	Opata_2200491_PstIMspI_PA	54.89
12078	Opata_2410849_PstIMspI_PA	54.89
12079	Opata_2574606_PstIMspI_PA	54.89
12080	Opata_2586050_PstIMspI_PA	54.89
12081	Opata_273159_PstIMspI_PA	54.89
12082	Opata_283632_PstIMspI_PA	54.89
12083	Opata_3239274_PstIMspI_PA	54.89
12084	Opata_383480_PstIMspI_PA	54.89
12085	Opata_3959557_PstIMspI_PA	54.89
12086	Opata_417824_PstIMspI_PA	54.89
12087	Opata_474260_PstIMspI_PA	54.89
12088	Opata_874796_PstIMspI_PA	54.89
12089	Opata_1512085_20_PstIMspI_SNP	54.89
12090	M6_819436_PstIMseI_PA	54.89
12091	Opata_1671137_PstIMseI_PA	54.89
12092	Opata_1827891_PstIMseI_PA	54.89
12093	Opata_3666783_PstIMseI_PA	54.89
12094	M6_2442270_PstIMspI_PA	54.89
12095	M6_646664_PstIMspI_PA	54.89
12096	Opata_1217317_PstIMspI_PA	54.89
12097	Opata_1475159_PstIMspI_PA	54.89
12098	Opata_1531220_PstIMspI_PA	54.89
12099	Opata_166438_PstIMspI_PA	54.89
12100	Opata_2831845_PstIMspI_PA	54.89
12101	Opata_857247_PstIMspI_PA	54.89
12102	Opata_2524616_PstIMluI_PA	54.89
12103	Opata_694240_PstIMluI_PA	54.89
12104	M6_301773_PstIMseI_PA	54.89
12105	M6_514132_PstIMseI_PA	54.89
12106	Opata_1038_PstIMseI_PA	54.89
12107	Opata_1049665_PstIMseI_PA	54.89
12108	Opata_120170_PstIMseI_PA	54.89
12109	Opata_1243146_PstIMseI_PA	54.89
12110	Opata_1571207_PstIMseI_PA	54.89
12111	Opata_310179_PstIMseI_PA	54.89
12112	Opata_359634_PstIMseI_PA	54.89
12113	Opata_3715294_PstIMseI_PA	54.89
12114	Opata_428440_PstIMseI_PA	54.89
12115	Opata_459139_PstIMseI_PA	54.89
12116	Opata_55530_PstIMseI_PA	54.89
12117	Opata_622681_PstIMseI_PA	54.89
12118	Opata_868022_PstIMseI_PA	54.89
12119	Opata_971742_PstIMseI_PA	54.89
12120	Opata_1079301_PstIMspI_PA	54.89
12121	Opata_1223654_PstIMspI_PA	54.89
12122	Opata_1346694_PstIMspI_PA	54.89
12123	Opata_1656619_PstIMspI_PA	54.89
12124	Opata_2126617_PstIMspI_PA	54.89
12125	Opata_2230558_PstIMspI_PA	54.89
12126	Opata_2373622_PstIMspI_PA	54.89
12127	Opata_2666658_PstIMspI_PA	54.89
12128	Opata_2670795_PstIMspI_PA	54.89
12129	Opata_276331_PstIMspI_PA	54.89
12130	Opata_3196345_PstIMspI_PA	54.89
12131	Opata_3698387_PstIMspI_PA	54.89
12132	Opata_4065324_PstIMspI_PA	54.89
12133	Opata_561716_PstIMspI_PA	54.89
12134	Opata_720493_PstIMspI_PA	54.89
12135	Opata_998369_PstIMspI_PA	54.89
12136	M6_2874594_PstIMseI_PA	54.89
12137	Opata_1644102_PstIMluI_PA	54.89
12138	M6_1127151_PstIMseI_PA	54.89
12139	M6_1168853_PstIMseI_PA	54.89
12140	M6_130489_PstIMseI_PA	54.89
12141	M6_1804663_PstIMseI_PA	54.89
12142	M6_273797_PstIMseI_PA	54.89
12143	M6_325576_PstIMseI_PA	54.89
12144	M6_3375928_PstIMseI_PA	54.89
12145	M6_859102_PstIMseI_PA	54.89
12146	Opata_490640_PstIMseI_PA	54.89
12147	M6_150478_PstIMluI_PA	54.89
12148	Opata_1944169_PstIMluI_PA	54.89
12149	M6_1021366_PstIMseI_PA	54.89
12150	M6_1022146_PstIMseI_PA	54.89
12151	M6_1063973_PstIMseI_PA	54.89
12152	M6_15863_PstIMseI_PA	54.89
12153	M6_169933_PstIMseI_PA	54.89
12154	M6_224869_PstIMseI_PA	54.89
12155	M6_3455553_PstIMseI_PA	54.89
12156	M6_4102448_PstIMseI_PA	54.89
12157	M6_485061_PstIMseI_PA	54.89
12158	M6_520008_PstIMseI_PA	54.89
12159	M6_54683_PstIMseI_PA	54.89
12160	M6_600648_PstIMseI_PA	54.89
12161	M6_653987_PstIMseI_PA	54.89
12162	M6_680835_PstIMseI_PA	54.89
12163	M6_894496_PstIMseI_PA	54.89
12164	Opata_132082_PstIMseI_PA	54.89
12165	Opata_15348_PstIMseI_PA	54.89
12166	Opata_224536_PstIMseI_PA	54.89
12167	Opata_3801299_PstIMseI_PA	54.89
12168	Opata_3983790_PstIMseI_PA	54.89
12169	Opata_4214_PstIMseI_PA	54.89
12170	Opata_678378_PstIMseI_PA	54.89
12171	M6_1999089_PstIMspI_PA	54.89
12172	M6_286900_PstIMspI_PA	54.89
12173	M6_2982824_PstIMspI_PA	54.89
12174	M6_3441941_PstIMspI_PA	54.89
12175	Opata_1319552_PstIMspI_PA	54.89
12176	Opata_1628198_PstIMspI_PA	54.89
12177	Opata_2149016_PstIMspI_PA	54.89
12178	Opata_3345995_PstIMspI_PA	54.89
12179	Opata_3378734_PstIMspI_PA	54.89
12180	Opata_440925_PstIMspI_PA	54.89
12181	Opata_745787_PstIMspI_PA	54.89
12182	Opata_392143_PstIMseI_PA	54.89
12183	Opata_1370091_PstIMspI_PA	54.89
12184	M6_3197027_PstIMspI_PA	54.89
12185	Opata_397865_PstIMluI_PA	54.89
12186	M6_2300087_PstIMseI_PA	54.89
12187	M6_3001934_PstIMseI_PA	54.89
12188	M6_3009612_PstIMseI_PA	54.89
12189	Opata_127267_PstIMseI_PA	54.89
12190	Opata_1573490_PstIMseI_PA	54.89
12191	Opata_2174241_PstIMseI_PA	54.89
12192	Opata_249649_PstIMseI_PA	54.89
12193	Opata_2783515_PstIMseI_PA	54.89
12194	Opata_356135_PstIMseI_PA	54.89
12195	Opata_404414_PstIMseI_PA	54.89
12196	Opata_4295256_PstIMseI_PA	54.89
12197	Opata_471692_PstIMseI_PA	54.89
12198	Opata_607806_PstIMseI_PA	54.89
12199	Opata_743087_PstIMseI_PA	54.89
12200	Opata_2474404_PstIMspI_PA	54.89
12201	Opata_2573010_PstIMspI_PA	54.89
12202	Opata_965649_PstIMspI_PA	54.89
12203	M6_170252_PstIMluI_PA	54.89
12204	Opata_548411_PstIMseI_PA	54.89
12205	Opata_554025_PstIMspI_PA	54.89
12206	1052273	54.91
12207	1069474	54.91
12208	1075440	54.91
12209	1086437	54.91
12210	1090721	54.91
12211	1091473	54.91
12212	1092398	54.91
12213	1093748	54.91
12214	1093867	54.91
12215	1104774	54.91
12216	1107954	54.91
12217	1111624	54.91
12218	1127242	54.91
12219	1220316	54.91
12220	1254986	54.91
12221	1255012	54.91
12222	1105026	54.91
12223	1208113	54.91
12224	1065193	54.91
12225	1248516	54.91
12226	1083861	54.91
12227	3960679	54.91
12228	4404595	54.91
12229	4990135	54.91
12230	4991283	54.91
12231	3936326	54.91
12232	992177	54.91
12233	1094902	54.91
12234	1102783	54.91
12235	1147712	54.91
12236	1274432	54.91
12237	1398743	54.91
12238	1711331	54.91
12239	2276618	54.91
12240	2365047	54.91
12241	3030693	54.91
12242	3949439	54.91
12243	4988915	54.91
12244	4991445	54.91
12245	978741	54.91
12246	983370	54.91
12247	992437	54.91
12248	1042364	54.91
12249	1063306	54.91
12250	1067010	54.91
12251	1078945	54.91
12252	1112256	54.91
12253	1126291	54.91
12254	1139799	54.91
12255	1144100	54.91
12256	1251267	54.91
12257	1253573	54.91
12258	1254622	54.91
12259	1254718	54.91
12260	2257339	54.91
12261	2279794	54.91
12262	2288875	54.91
12263	2289128	54.91
12264	3023492	54.91
12265	3028762	54.91
12266	3957537	54.91
[truncated: 371,201 more chars]
