# Supplementary material for: Meta-Analysis of the QTLome of Fusarium Head Blight Resistance in Bread Wheat: Refining the Current Puzzle
Source: Front Plant Sci. 2019 Jun 13;10:727. doi: 10.3389/fpls.2019.00727 (PMC6585393; doi:10.3389/fpls.2019.00727)
Supplement: Supplementary File 2 — Maps and QTL files prepared to run the meta-analysis performed through this study. [file Data_Sheet_2.zip › Supplementary file 2/3A_QTL.txt]

mapName=3A_Venske_19
QTL1	II	ID:0	null	null	3A	1	5	10	71.80	68.40	75.20
QTL2	II	ID:0	null	null	3A	1	10.6	13	62.00	60.03	63.97
QTL3	II	ID:0	null	null	3A	1	2.8	4	18.01	-9.80	45.82
QTL4	II	ID:0	null	null	3A	1	2.8	7.6	61.40	46.76	76.04
QTL5	II	ID:0	null	null	3A	1	2.7	2.7	23.20	-18.00	64.40
QTL6	II	ID:0	null	null	3A	1	3.3	8	77.30	63.39	91.21
QTL7	II	ID:0	null	null	3A	1	2.8	4.8	60.25	51.22	69.28
QTL8	II	ID:0	null	null	3A	1	2.6	8.1	61.30	55.13	67.47
QTL9	II	ID:0	null	null	3A	1	5.11	7.5	63.55	57.83	69.27
QTL10	II	ID:0	null	null	3A	1	3	9.9	20.14	13.86	26.42
QTL11	III	ID:0	null	null	3A	1	3	16	120.46	116.54	124.38
QTL12	III	ID:0	null	null	3A	1	3	2.2	65.65	45.18	86.12
