# Supplementary material for: Meta-Analysis of the QTLome of Fusarium Head Blight Resistance in Bread Wheat: Refining the Current Puzzle
Source: Front Plant Sci. 2019 Jun 13;10:727. doi: 10.3389/fpls.2019.00727 (PMC6585393; doi:10.3389/fpls.2019.00727)
Supplement: Supplementary File 2 — Maps and QTL files prepared to run the meta-analysis performed through this study. [file Data_Sheet_2.zip › Supplementary file 2/3B_Map.txt]

mapName=3B_Venske_19
Organism Genus=Triticum
Organism Species=Triticum_aestivum
crossType=unknown
popSize=unknown
mappingCrossType=unknown
mappingFunction=haldane
mapUnit=cM
mapExpansion=0
mapQuality=0
locusLocation=1
chr=3B
lg=1
1	P78/M92.3	0
2	Tdurum_contig10352_373	0
3	RAC875_rep_c99885_100	1.03
4	Xfba189a	2
5	M21/P76.3	3
6	Excalibur_c20277_436	3.51
7	Xbcd907	3.6
8	P78/M43.11	4
9	RAC875_c27986_1460	4.54
10	RAC875_rep_c111781_146	4.76
11	Xpsr345.1	5
12	XWB075j	5
13	XWB133j	5
14	XWB147j	5
15	XgpwE11a	5
16	Xpsr913	5
17	BS00026471_51	5.79
18	Tdurum_contig57914_1156	5.79
19	Tdurum_contig57914_1144	5.79
20	CAP11_c5660_100	5.79
21	Kukri_c64588_274	5.86
22	GENE-0559_171	5.86
23	Tdurum_contig9514_807	5.86
24	Tdurum_contig7623_695	5.86
25	Tdurum_contig44344_346	5.86
26	Tdurum_contig3507_103	5.86
27	Tdurum_contig24552_508	5.86
28	RFL_Contig3626_521	5.86
29	RFL_Contig2549_565	5.86
30	RAC875_s120635_196	5.86
31	RAC875_c51781_771	5.86
32	RAC875_c43871_478	5.86
33	RAC875_c32005_247	5.86
34	RAC875_c29367_314	5.86
35	RAC875_c13670_62	5.86
36	RAC875_c13385_1268	5.86
37	Kukri_c17082_519	5.86
38	Kukri_c17082_378	5.86
39	Kukri_c12401_2258	5.86
40	BobWhite_c4864_326	5.86
41	GENE-1743_853	5.86
42	GENE-1743_274	5.86
43	Excalibur_c6782_253	5.86
44	Excalibur_c44342_74	5.86
45	Excalibur_c3031_59	5.86
46	Excalibur_c25566_423	5.86
47	Excalibur_c25566_1000	5.86
48	CAP12_rep_c3868_270	5.86
49	CAP12_c3789_177	5.86
50	BS00094406_51	5.86
51	BS00080136_51	5.86
52	TA001137-1058	5.98
53	RAC875_rep_c111781_179	5.98
54	IAAV2929	5.98
55	XE3M3	6
56	P78/M59.2	6
57	Xbarc180	6.5
58	Excalibur_rep_c114249_187	6.56
59	Xgwm389	7
60	Xfbb147.1	7
61	XMXE8M3m	7
62	Xbcd907.1	7
63	Stb2	7
64	BS00011904_51	7.46
65	wsnp_JD_c5170_6293946	8.27
66	Tdurum_contig49804_392	8.46
67	BS00001335_51	8.46
68	Excalibur_c11601_231	8.46
69	Tdurum_contig47506_251	8.5
70	RAC875_c30148_90	8.59
71	Kukri_c32803_150	8.59
72	wsnp_Ex_c30368_39293223	8.61
73	wsnp_Ex_c44375_50444756	8.61
74	wsnp_Ra_c5532_9788185	8.61
75	wsnp_Ex_c7780_13254349	8.61
76	RFL_Contig3008_1370	8.64
77	RAC875_rep_c69171_92	8.95
78	BobWhite_c8796_307	8.95
79	wsnp_BE446462D_Ta_2_1	8.96
80	wsnp_BE446462D_Ta_2_3	8.96
81	wsnp_Ex_c30368_39293103	8.96
82	Xfbb147a	9
83	XksuG30a	9
84	Xbarc75	9.1
85	QSng.sfr-3B	10
86	Sr2	10
87	Xwmc430	10.8
88	Xgwm533a	12
89	Xfba190.2	12
90	Xfbb156a	12
91	Xgwm533.1	12.2
92	Xfba190	12.2
93	Xwmc674	12.2
94	1067255	13.4
95	1233878	13.4
96	1271135	13.4
97	Xfba311	13.9
98	XksuG53	13.9
99	1115561	14.05
100	3956685	14.15
101	1204188	14.47
102	2263961	14.47
103	1127901	14.82
104	1210547	14.82
105	1213030	14.82
106	1216223	14.82
107	2254240	14.82
108	3021415	14.82
109	3385237	14.82
110	3533089	14.82
111	3533198	14.82
112	3938438	14.82
113	2367812	14.98
114	1400825	15.17
115	1002215	15.32
116	1120573	15.38
117	3024855	15.4
118	Xbarc133	15.7
119	381889	15.97
120	Xbarc147	16.2
121	sr2	16.56
122	M6_1423674_PstIMluI_PA	16.56
123	M6_369846_PstIMluI_PA	16.56
124	M6_46041_PstIMluI_PA	16.56
125	M6_639009_PstIMluI_PA	16.56
126	M6_1015546_PstIMseI_PA	16.56
127	M6_1212859_PstIMseI_PA	16.56
128	M6_1434100_PstIMseI_PA	16.56
129	M6_3298409_PstIMseI_PA	16.56
130	M6_330544_PstIMseI_PA	16.56
131	M6_34428_PstIMseI_PA	16.56
132	M6_526591_PstIMseI_PA	16.56
133	M6_663146_PstIMseI_PA	16.56
134	M6_92445_PstIMseI_PA	16.56
135	M6_958855_PstIMseI_PA	16.56
136	Opata_2230444_PstIMseI_PA	16.56
137	Opata_3790102_PstIMseI_PA	16.56
138	Opata_447549_PstIMseI_PA	16.56
139	M6_1204616_PstIMspI_PA	16.56
140	M6_1611042_PstIMspI_PA	16.56
141	M6_1669454_PstIMspI_PA	16.56
142	M6_1745213_PstIMspI_PA	16.56
143	M6_1817716_PstIMspI_PA	16.56
144	M6_1908678_PstIMspI_PA	16.56
145	M6_2015711_PstIMspI_PA	16.56
146	M6_2024684_PstIMspI_PA	16.56
147	M6_2039768_PstIMspI_PA	16.56
148	M6_2139796_PstIMspI_PA	16.56
149	M6_2397525_PstIMspI_PA	16.56
150	M6_2404338_PstIMspI_PA	16.56
151	M6_2406494_PstIMspI_PA	16.56
152	M6_2817594_PstIMspI_PA	16.56
153	M6_3182288_PstIMspI_PA	16.56
154	M6_3349035_PstIMspI_PA	16.56
155	M6_3393519_PstIMspI_PA	16.56
156	M6_3572039_PstIMspI_PA	16.56
157	M6_638642_PstIMspI_PA	16.56
158	M6_723541_PstIMspI_PA	16.56
159	M6_810746_PstIMspI_PA	16.56
160	Opata_1002999_PstIMspI_PA	16.56
161	Opata_1046685_11_PstIMluI_SNP	16.56
162	Opata_1046685_21_PstIMluI_SNP	16.56
163	Opata_1210095_14_PstIMseI_SNP	16.56
164	Opata_3560048_58_PstIMseI_SNP	16.56
165	Opata_964081_7_PstIMseI_SNP	16.56
166	Opata_1699703_89_PstIMspI_SNP	16.56
167	Opata_197212_6_PstIMspI_SNP	16.56
168	Opata_3133055_19_PstIMspI_SNP	16.56
169	Opata_3629570_79_PstIMspI_SNP	16.56
170	Opata_462494_51_PstIMspI_SNP	16.56
171	Opata_529110_41_PstIMspI_SNP	16.56
172	M6_142247_PstIMseI_PA	16.56
173	M6_468544_PstIMseI_PA	16.56
174	M6_426205_PstIMspI_PA	16.56
175	M6_3249387_PstIMspI_PA	16.56
176	M6_325791_PstIMspI_PA	16.56
177	M6_414432_PstIMspI_PA	16.56
178	M6_571390_PstIMspI_PA	16.56
179	M6_582836_PstIMspI_PA	16.56
180	M6_1172574_PstIMseI_PA	16.56
181	M6_276296_PstIMseI_PA	16.56
182	M6_726025_PstIMseI_PA	16.56
183	M6_1587891_PstIMspI_PA	16.56
184	M6_79120_PstIMluI_PA	16.56
185	M6_100257_PstIMseI_PA	16.56
186	M6_1056907_PstIMseI_PA	16.56
187	M6_113684_PstIMseI_PA	16.56
188	M6_115447_PstIMseI_PA	16.56
189	M6_121302_PstIMseI_PA	16.56
190	M6_1253483_PstIMseI_PA	16.56
191	M6_1280749_PstIMseI_PA	16.56
192	M6_1309943_PstIMseI_PA	16.56
193	M6_21943_PstIMseI_PA	16.56
194	M6_2268566_PstIMseI_PA	16.56
195	M6_283209_PstIMseI_PA	16.56
196	M6_292816_PstIMseI_PA	16.56
197	M6_293383_PstIMseI_PA	16.56
198	M6_319717_PstIMseI_PA	16.56
199	M6_355708_PstIMseI_PA	16.56
200	M6_3666306_PstIMseI_PA	16.56
201	M6_503558_PstIMseI_PA	16.56
202	M6_588108_PstIMseI_PA	16.56
203	M6_661258_PstIMseI_PA	16.56
204	M6_687502_PstIMseI_PA	16.56
205	M6_79037_PstIMseI_PA	16.56
206	M6_82034_PstIMseI_PA	16.56
207	M6_85364_PstIMseI_PA	16.56
208	M6_889555_PstIMseI_PA	16.56
209	Opata_904559_PstIMseI_PA	16.56
210	M6_1773288_PstIMspI_PA	16.56
211	M6_1948496_PstIMspI_PA	16.56
212	M6_2118511_PstIMspI_PA	16.56
213	M6_2173138_PstIMspI_PA	16.56
214	M6_2178351_PstIMspI_PA	16.56
215	M6_2181787_PstIMspI_PA	16.56
216	M6_229216_PstIMspI_PA	16.56
217	M6_2731279_PstIMspI_PA	16.56
218	M6_2882909_PstIMspI_PA	16.56
219	M6_3085389_PstIMspI_PA	16.56
220	M6_527958_PstIMspI_PA	16.56
221	M6_52858_PstIMspI_PA	16.56
222	M6_778743_PstIMspI_PA	16.56
223	Opata_1250378_PstIMspI_PA	16.56
224	Opata_1341980_PstIMspI_PA	16.56
225	Opata_2003014_PstIMspI_PA	16.56
226	Opata_2201607_PstIMspI_PA	16.56
227	Opata_2430285_PstIMspI_PA	16.56
228	Opata_3247912_PstIMspI_PA	16.56
229	Opata_3781480_PstIMspI_PA	16.56
230	Opata_3950355_PstIMspI_PA	16.56
231	Opata_4069492_PstIMspI_PA	16.56
232	Opata_495733_PstIMspI_PA	16.56
233	Opata_768079_PstIMspI_PA	16.56
234	Opata_2171210_63_PstIMseI_SNP	16.56
235	Opata_487108_7_PstIMseI_SNP	16.56
236	Opata_3215015_69_PstIMspI_SNP	16.56
237	M6_116590_PstIMseI_PA	16.56
238	M6_443525_PstIMseI_PA	16.56
239	M6_2282167_PstIMspI_PA	16.56
240	M6_2297305_PstIMspI_PA	16.56
241	M6_535780_PstIMspI_PA	16.56
242	Opata_12742_PstIMspI_PA	16.56
243	Opata_3923036_PstIMspI_PA	16.56
244	M6_1827109_PstIMluI_PA	16.56
245	M6_5019_PstIMluI_PA	16.56
246	M6_58782_PstIMluI_PA	16.56
247	M6_957134_PstIMluI_PA	16.56
248	M6_1097307_PstIMseI_PA	16.56
249	M6_112472_PstIMseI_PA	16.56
250	M6_1143883_PstIMseI_PA	16.56
251	M6_1302393_PstIMseI_PA	16.56
252	M6_1473343_PstIMseI_PA	16.56
253	M6_16311_PstIMseI_PA	16.56
254	M6_218825_PstIMseI_PA	16.56
255	M6_2290286_PstIMseI_PA	16.56
256	M6_2371551_PstIMseI_PA	16.56
257	M6_2482018_PstIMseI_PA	16.56
258	M6_31816_PstIMseI_PA	16.56
259	M6_3718974_PstIMseI_PA	16.56
260	M6_4170532_PstIMseI_PA	16.56
261	M6_422120_PstIMseI_PA	16.56
262	M6_604906_PstIMseI_PA	16.56
263	M6_85816_PstIMseI_PA	16.56
264	M6_93339_PstIMseI_PA	16.56
265	M6_974021_PstIMseI_PA	16.56
266	Opata_1444830_PstIMseI_PA	16.56
267	Opata_612411_PstIMseI_PA	16.56
268	Opata_667054_PstIMseI_PA	16.56
269	M6_323390_PstIMspI_PA	16.56
270	M6_3389394_PstIMspI_PA	16.56
271	M6_641981_PstIMspI_PA	16.56
272	Opata_2833692_PstIMspI_PA	16.56
273	Opata_4033560_PstIMspI_PA	16.56
274	Opata_579139_PstIMspI_PA	16.56
275	M6_1154897_PstIMseI_PA	16.56
276	M6_1172605_PstIMseI_PA	16.56
277	M6_1270785_PstIMseI_PA	16.56
278	M6_132151_PstIMseI_PA	16.56
279	M6_1448433_PstIMseI_PA	16.56
280	M6_1966983_PstIMseI_PA	16.56
281	M6_209757_PstIMseI_PA	16.56
282	M6_236970_PstIMseI_PA	16.56
283	M6_262634_PstIMseI_PA	16.56
284	M6_266740_PstIMseI_PA	16.56
285	M6_313915_PstIMseI_PA	16.56
286	M6_317048_PstIMseI_PA	16.56
287	M6_334015_PstIMseI_PA	16.56
288	M6_416737_PstIMseI_PA	16.56
289	M6_454429_PstIMseI_PA	16.56
290	M6_608715_PstIMseI_PA	16.56
291	M6_639735_PstIMseI_PA	16.56
292	M6_680794_PstIMseI_PA	16.56
293	M6_732494_PstIMseI_PA	16.56
294	M6_775860_PstIMseI_PA	16.56
295	M6_872327_PstIMseI_PA	16.56
296	M6_99744_PstIMseI_PA	16.56
297	M6_1066945_PstIMspI_PA	16.56
298	M6_1161364_PstIMspI_PA	16.56
299	M6_1442066_PstIMspI_PA	16.56
300	M6_2616031_PstIMspI_PA	16.56
301	M6_2665309_PstIMspI_PA	16.56
302	M6_3509074_PstIMspI_PA	16.56
303	M6_484757_PstIMspI_PA	16.56
304	M6_504993_PstIMspI_PA	16.56
305	M6_598130_PstIMspI_PA	16.56
306	M6_780114_PstIMspI_PA	16.56
307	M6_912082_PstIMspI_PA	16.56
308	Opata_4053217_PstIMspI_PA	16.56
309	Opata_842023_PstIMspI_PA	16.56
310	M6_1012479_PstIMluI_PA	16.56
311	M6_1204987_PstIMluI_PA	16.56
312	M6_126768_PstIMluI_PA	16.56
313	M6_14279_PstIMluI_PA	16.56
314	M6_1480784_PstIMluI_PA	16.56
315	M6_1633964_PstIMluI_PA	16.56
316	M6_1011046_PstIMseI_PA	16.56
317	M6_1019022_PstIMseI_PA	16.56
318	M6_102695_PstIMseI_PA	16.56
319	M6_104990_PstIMseI_PA	16.56
320	M6_1103892_PstIMseI_PA	16.56
321	M6_1112283_PstIMseI_PA	16.56
322	M6_1114121_PstIMseI_PA	16.56
323	M6_113956_PstIMseI_PA	16.56
324	M6_1143116_PstIMseI_PA	16.56
325	M6_1154262_PstIMseI_PA	16.56
326	M6_117938_PstIMseI_PA	16.56
327	M6_118273_PstIMseI_PA	16.56
328	M6_119746_PstIMseI_PA	16.56
329	M6_120053_PstIMseI_PA	16.56
330	M6_123592_PstIMseI_PA	16.56
331	M6_130258_PstIMseI_PA	16.56
332	M6_1305953_PstIMseI_PA	16.56
333	M6_1374139_PstIMseI_PA	16.56
334	M6_1417594_PstIMseI_PA	16.56
335	M6_1464469_PstIMseI_PA	16.56
336	M6_1517476_PstIMseI_PA	16.56
337	M6_158543_PstIMseI_PA	16.56
338	M6_160297_PstIMseI_PA	16.56
339	M6_162260_PstIMseI_PA	16.56
340	M6_162509_PstIMseI_PA	16.56
341	M6_173947_PstIMseI_PA	16.56
342	M6_194666_PstIMseI_PA	16.56
343	M6_211862_PstIMseI_PA	16.56
344	M6_221970_PstIMseI_PA	16.56
345	M6_2266_PstIMseI_PA	16.56
346	M6_236102_PstIMseI_PA	16.56
347	M6_264643_PstIMseI_PA	16.56
348	M6_2716818_PstIMseI_PA	16.56
349	M6_27175_PstIMseI_PA	16.56
350	M6_272577_PstIMseI_PA	16.56
351	M6_2821015_PstIMseI_PA	16.56
352	M6_2824421_PstIMseI_PA	16.56
353	M6_288550_PstIMseI_PA	16.56
354	M6_3090999_PstIMseI_PA	16.56
355	M6_31954_PstIMseI_PA	16.56
356	M6_332106_PstIMseI_PA	16.56
357	M6_342523_PstIMseI_PA	16.56
358	M6_378320_PstIMseI_PA	16.56
359	M6_3973924_PstIMseI_PA	16.56
360	M6_403221_PstIMseI_PA	16.56
361	M6_41064_PstIMseI_PA	16.56
362	M6_425354_PstIMseI_PA	16.56
363	M6_439250_PstIMseI_PA	16.56
364	M6_501410_PstIMseI_PA	16.56
365	M6_57428_PstIMseI_PA	16.56
366	M6_575243_PstIMseI_PA	16.56
367	M6_606578_PstIMseI_PA	16.56
368	M6_62118_PstIMseI_PA	16.56
369	M6_638108_PstIMseI_PA	16.56
370	M6_64871_PstIMseI_PA	16.56
371	M6_67474_PstIMseI_PA	16.56
372	M6_705236_PstIMseI_PA	16.56
373	M6_735347_PstIMseI_PA	16.56
374	M6_76161_PstIMseI_PA	16.56
375	M6_765252_PstIMseI_PA	16.56
376	M6_786452_PstIMseI_PA	16.56
377	M6_789111_PstIMseI_PA	16.56
378	M6_81262_PstIMseI_PA	16.56
379	M6_861315_PstIMseI_PA	16.56
380	M6_87076_PstIMseI_PA	16.56
381	M6_88520_PstIMseI_PA	16.56
382	M6_890179_PstIMseI_PA	16.56
383	M6_902407_PstIMseI_PA	16.56
384	M6_90421_PstIMseI_PA	16.56
385	M6_914650_PstIMseI_PA	16.56
386	M6_918472_PstIMseI_PA	16.56
387	M6_992299_PstIMseI_PA	16.56
388	Opata_106319_PstIMseI_PA	16.56
389	Opata_155374_PstIMseI_PA	16.56
390	Opata_24153_PstIMseI_PA	16.56
391	Opata_285904_PstIMseI_PA	16.56
392	Opata_292543_PstIMseI_PA	16.56
393	Opata_37420_PstIMseI_PA	16.56
394	Opata_3905799_PstIMseI_PA	16.56
395	Opata_629342_PstIMseI_PA	16.56
396	Opata_876237_PstIMseI_PA	16.56
397	M6_1071861_PstIMspI_PA	16.56
398	M6_1291949_PstIMspI_PA	16.56
399	M6_1312772_PstIMspI_PA	16.56
400	M6_131966_PstIMspI_PA	16.56
401	M6_1413662_PstIMspI_PA	16.56
402	M6_1418662_PstIMspI_PA	16.56
403	M6_1431139_PstIMspI_PA	16.56
404	M6_1448932_PstIMspI_PA	16.56
405	M6_1451106_PstIMspI_PA	16.56
406	M6_14601_PstIMspI_PA	16.56
407	M6_1535265_PstIMspI_PA	16.56
408	M6_1554371_PstIMspI_PA	16.56
409	M6_159964_PstIMspI_PA	16.56
410	M6_1647600_PstIMspI_PA	16.56
411	M6_1657160_PstIMspI_PA	16.56
412	M6_1665791_PstIMspI_PA	16.56
413	M6_1711757_PstIMspI_PA	16.56
414	M6_1826193_PstIMspI_PA	16.56
415	M6_1881874_PstIMspI_PA	16.56
416	M6_2013514_PstIMspI_PA	16.56
417	M6_2127901_PstIMspI_PA	16.56
418	M6_2164895_PstIMspI_PA	16.56
419	M6_2173253_PstIMspI_PA	16.56
420	M6_221742_PstIMspI_PA	16.56
421	M6_222272_PstIMspI_PA	16.56
422	M6_2352033_PstIMspI_PA	16.56
423	M6_2355864_PstIMspI_PA	16.56
424	M6_2373828_PstIMspI_PA	16.56
425	M6_244055_PstIMspI_PA	16.56
426	M6_2613021_PstIMspI_PA	16.56
427	M6_2647644_PstIMspI_PA	16.56
428	M6_2942010_PstIMspI_PA	16.56
429	M6_296625_PstIMspI_PA	16.56
430	M6_297273_PstIMspI_PA	16.56
431	M6_302499_PstIMspI_PA	16.56
432	M6_3207372_PstIMspI_PA	16.56
433	M6_323514_PstIMspI_PA	16.56
434	M6_3314766_PstIMspI_PA	16.56
435	M6_332561_PstIMspI_PA	16.56
436	M6_336642_PstIMspI_PA	16.56
437	M6_3410177_PstIMspI_PA	16.56
438	M6_357805_PstIMspI_PA	16.56
439	M6_379399_PstIMspI_PA	16.56
440	M6_382384_PstIMspI_PA	16.56
441	M6_383511_PstIMspI_PA	16.56
442	M6_396414_PstIMspI_PA	16.56
443	M6_451726_PstIMspI_PA	16.56
444	M6_452529_PstIMspI_PA	16.56
445	M6_489125_PstIMspI_PA	16.56
446	M6_509330_PstIMspI_PA	16.56
447	M6_531383_PstIMspI_PA	16.56
448	M6_560154_PstIMspI_PA	16.56
449	M6_574804_PstIMspI_PA	16.56
450	M6_668343_PstIMspI_PA	16.56
451	M6_677228_PstIMspI_PA	16.56
452	M6_682140_PstIMspI_PA	16.56
453	M6_716971_PstIMspI_PA	16.56
454	M6_750941_PstIMspI_PA	16.56
455	M6_771621_PstIMspI_PA	16.56
456	M6_77421_PstIMspI_PA	16.56
457	M6_791941_PstIMspI_PA	16.56
458	M6_837768_PstIMspI_PA	16.56
459	M6_906652_PstIMspI_PA	16.56
460	M6_953006_PstIMspI_PA	16.56
461	M6_989681_PstIMspI_PA	16.56
462	Opata_1588644_PstIMspI_PA	16.56
463	Opata_1595280_PstIMspI_PA	16.56
464	Opata_1651705_PstIMspI_PA	16.56
465	Opata_1791931_PstIMspI_PA	16.56
466	Opata_1906762_PstIMspI_PA	16.56
467	Opata_1970861_PstIMspI_PA	16.56
468	Opata_2139515_PstIMspI_PA	16.56
469	Opata_2403404_PstIMspI_PA	16.56
470	Opata_2527135_PstIMspI_PA	16.56
471	Opata_2533816_PstIMspI_PA	16.56
472	Opata_2678376_PstIMspI_PA	16.56
473	Opata_2750285_PstIMspI_PA	16.56
474	Opata_343113_PstIMspI_PA	16.56
475	Opata_3540722_PstIMspI_PA	16.56
476	Opata_3575751_PstIMspI_PA	16.56
477	Opata_3908027_PstIMspI_PA	16.56
478	Opata_4210971_PstIMspI_PA	16.56
479	Opata_4215571_PstIMspI_PA	16.56
480	Opata_808696_PstIMspI_PA	16.56
481	Opata_831711_PstIMspI_PA	16.56
482	M6_1924357_PstIMluI_PA	16.56
483	M6_2073333_PstIMluI_PA	16.56
484	M6_27273_PstIMluI_PA	16.56
485	M6_50751_PstIMluI_PA	16.56
486	M6_56123_PstIMluI_PA	16.56
487	M6_100329_PstIMseI_PA	16.56
488	M6_1014097_PstIMseI_PA	16.56
489	M6_1019977_PstIMseI_PA	16.56
490	M6_10199_PstIMseI_PA	16.56
491	M6_106551_PstIMseI_PA	16.56
492	M6_1109439_PstIMseI_PA	16.56
493	M6_1139274_PstIMseI_PA	16.56
494	M6_115293_PstIMseI_PA	16.56
495	M6_1156341_PstIMseI_PA	16.56
496	M6_11822_PstIMseI_PA	16.56
497	M6_1196951_PstIMseI_PA	16.56
498	M6_125694_PstIMseI_PA	16.56
499	M6_1283257_PstIMseI_PA	16.56
500	M6_131235_PstIMseI_PA	16.56
501	M6_1314983_PstIMseI_PA	16.56
502	M6_1328399_PstIMseI_PA	16.56
503	M6_1333522_PstIMseI_PA	16.56
504	M6_1409310_PstIMseI_PA	16.56
505	M6_141086_PstIMseI_PA	16.56
506	M6_143273_PstIMseI_PA	16.56
507	M6_1434909_PstIMseI_PA	16.56
508	M6_15790_PstIMseI_PA	16.56
509	M6_16001_PstIMseI_PA	16.56
510	M6_16105_PstIMseI_PA	16.56
511	M6_165266_PstIMseI_PA	16.56
512	M6_166796_PstIMseI_PA	16.56
513	M6_1670636_PstIMseI_PA	16.56
514	M6_177527_PstIMseI_PA	16.56
515	M6_17858_PstIMseI_PA	16.56
516	M6_1857378_PstIMseI_PA	16.56
517	M6_190931_PstIMseI_PA	16.56
518	M6_199507_PstIMseI_PA	16.56
519	M6_20047_PstIMseI_PA	16.56
520	M6_206789_PstIMseI_PA	16.56
521	M6_213352_PstIMseI_PA	16.56
522	M6_214721_PstIMseI_PA	16.56
523	M6_222204_PstIMseI_PA	16.56
524	M6_234405_PstIMseI_PA	16.56
525	M6_239053_PstIMseI_PA	16.56
526	M6_2419215_PstIMseI_PA	16.56
527	M6_242026_PstIMseI_PA	16.56
528	M6_24450_PstIMseI_PA	16.56
529	M6_2526110_PstIMseI_PA	16.56
530	M6_253347_PstIMseI_PA	16.56
531	M6_26473_PstIMseI_PA	16.56
532	M6_272314_PstIMseI_PA	16.56
533	M6_2725195_PstIMseI_PA	16.56
534	M6_277604_PstIMseI_PA	16.56
535	M6_320729_PstIMseI_PA	16.56
536	M6_329167_PstIMseI_PA	16.56
537	M6_33032_PstIMseI_PA	16.56
538	M6_3330271_PstIMseI_PA	16.56
539	M6_3350123_PstIMseI_PA	16.56
540	M6_345948_PstIMseI_PA	16.56
541	M6_346355_PstIMseI_PA	16.56
542	M6_3509665_PstIMseI_PA	16.56
543	M6_377326_PstIMseI_PA	16.56
544	M6_38681_PstIMseI_PA	16.56
545	M6_3908703_PstIMseI_PA	16.56
546	M6_408444_PstIMseI_PA	16.56
547	M6_411503_PstIMseI_PA	16.56
548	M6_416260_PstIMseI_PA	16.56
549	M6_42130_PstIMseI_PA	16.56
550	M6_424853_PstIMseI_PA	16.56
551	M6_429221_PstIMseI_PA	16.56
552	M6_444199_PstIMseI_PA	16.56
553	M6_461781_PstIMseI_PA	16.56
554	M6_479679_PstIMseI_PA	16.56
555	M6_480080_PstIMseI_PA	16.56
556	M6_483833_PstIMseI_PA	16.56
557	M6_501840_PstIMseI_PA	16.56
558	M6_50752_PstIMseI_PA	16.56
559	M6_510364_PstIMseI_PA	16.56
560	M6_51814_PstIMseI_PA	16.56
561	M6_518396_PstIMseI_PA	16.56
562	M6_535612_PstIMseI_PA	16.56
563	M6_544736_PstIMseI_PA	16.56
564	M6_546543_PstIMseI_PA	16.56
565	M6_568607_PstIMseI_PA	16.56
566	M6_579559_PstIMseI_PA	16.56
567	M6_582889_PstIMseI_PA	16.56
568	M6_595627_PstIMseI_PA	16.56
569	M6_59709_PstIMseI_PA	16.56
570	M6_598939_PstIMseI_PA	16.56
571	M6_609127_PstIMseI_PA	16.56
572	M6_60930_PstIMseI_PA	16.56
573	M6_625750_PstIMseI_PA	16.56
574	M6_638196_PstIMseI_PA	16.56
575	M6_644405_PstIMseI_PA	16.56
576	M6_661659_PstIMseI_PA	16.56
577	M6_691422_PstIMseI_PA	16.56
578	M6_698191_PstIMseI_PA	16.56
579	M6_718499_PstIMseI_PA	16.56
580	M6_755195_PstIMseI_PA	16.56
581	M6_788428_PstIMseI_PA	16.56
582	M6_806728_PstIMseI_PA	16.56
583	M6_81685_PstIMseI_PA	16.56
584	M6_830506_PstIMseI_PA	16.56
585	M6_830553_PstIMseI_PA	16.56
586	M6_839956_PstIMseI_PA	16.56
587	M6_85649_PstIMseI_PA	16.56
588	M6_87536_PstIMseI_PA	16.56
589	M6_879131_PstIMseI_PA	16.56
590	M6_885226_PstIMseI_PA	16.56
591	M6_896889_PstIMseI_PA	16.56
592	M6_91081_PstIMseI_PA	16.56
593	M6_939001_PstIMseI_PA	16.56
594	M6_939014_PstIMseI_PA	16.56
595	M6_953787_PstIMseI_PA	16.56
596	Opata_1928845_PstIMseI_PA	16.56
597	Opata_207500_PstIMseI_PA	16.56
598	Opata_267634_PstIMseI_PA	16.56
599	Opata_2766689_PstIMseI_PA	16.56
600	Opata_3528189_PstIMseI_PA	16.56
601	Opata_387051_PstIMseI_PA	16.56
602	Opata_388197_PstIMseI_PA	16.56
603	Opata_3889818_PstIMseI_PA	16.56
604	Opata_411730_PstIMseI_PA	16.56
605	Opata_552875_PstIMseI_PA	16.56
606	M6_1006252_PstIMspI_PA	16.56
607	M6_106808_PstIMspI_PA	16.56
608	M6_1119720_PstIMspI_PA	16.56
609	M6_1128088_PstIMspI_PA	16.56
610	M6_1171779_PstIMspI_PA	16.56
611	M6_117731_PstIMspI_PA	16.56
612	M6_1205491_PstIMspI_PA	16.56
613	M6_1302798_PstIMspI_PA	16.56
614	M6_1308628_PstIMspI_PA	16.56
615	M6_1332689_PstIMspI_PA	16.56
616	M6_133526_PstIMspI_PA	16.56
617	M6_13387_PstIMspI_PA	16.56
618	M6_1379435_PstIMspI_PA	16.56
619	M6_1394183_PstIMspI_PA	16.56
620	M6_1404194_PstIMspI_PA	16.56
621	M6_1409708_PstIMspI_PA	16.56
622	M6_1475793_PstIMspI_PA	16.56
623	M6_1495183_PstIMspI_PA	16.56
624	M6_15627_PstIMspI_PA	16.56
625	M6_1603291_PstIMspI_PA	16.56
626	M6_1707025_PstIMspI_PA	16.56
627	M6_171727_PstIMspI_PA	16.56
628	M6_1775934_PstIMspI_PA	16.56
629	M6_1823319_PstIMspI_PA	16.56
630	M6_186502_PstIMspI_PA	16.56
631	M6_1871181_PstIMspI_PA	16.56
632	M6_1960622_PstIMspI_PA	16.56
633	M6_1971176_PstIMspI_PA	16.56
634	M6_204121_PstIMspI_PA	16.56
635	M6_2067183_PstIMspI_PA	16.56
636	M6_2076887_PstIMspI_PA	16.56
637	M6_2224657_PstIMspI_PA	16.56
638	M6_2346426_PstIMspI_PA	16.56
639	M6_2357705_PstIMspI_PA	16.56
640	M6_2363692_PstIMspI_PA	16.56
641	M6_237767_PstIMspI_PA	16.56
642	M6_2385353_PstIMspI_PA	16.56
643	M6_247710_PstIMspI_PA	16.56
644	M6_252383_PstIMspI_PA	16.56
645	M6_252509_PstIMspI_PA	16.56
646	M6_2646544_PstIMspI_PA	16.56
647	M6_2682105_PstIMspI_PA	16.56
648	M6_2710238_PstIMspI_PA	16.56
649	M6_2788047_PstIMspI_PA	16.56
650	M6_2981976_PstIMspI_PA	16.56
651	M6_298600_PstIMspI_PA	16.56
652	M6_3073744_PstIMspI_PA	16.56
653	M6_3093139_PstIMspI_PA	16.56
654	M6_3330292_PstIMspI_PA	16.56
655	M6_338212_PstIMspI_PA	16.56
656	M6_338330_PstIMspI_PA	16.56
657	M6_339297_PstIMspI_PA	16.56
658	M6_347397_PstIMspI_PA	16.56
659	M6_3581547_PstIMspI_PA	16.56
660	M6_3606736_PstIMspI_PA	16.56
661	M6_368154_PstIMspI_PA	16.56
662	M6_375878_PstIMspI_PA	16.56
663	M6_383212_PstIMspI_PA	16.56
664	M6_390839_PstIMspI_PA	16.56
665	M6_406283_PstIMspI_PA	16.56
666	M6_421011_PstIMspI_PA	16.56
667	M6_462979_PstIMspI_PA	16.56
668	M6_46633_PstIMspI_PA	16.56
669	M6_522204_PstIMspI_PA	16.56
670	M6_522362_PstIMspI_PA	16.56
671	M6_550744_PstIMspI_PA	16.56
672	M6_582358_PstIMspI_PA	16.56
673	M6_586673_PstIMspI_PA	16.56
674	M6_605206_PstIMspI_PA	16.56
675	M6_651104_PstIMspI_PA	16.56
676	M6_654546_PstIMspI_PA	16.56
677	M6_679650_PstIMspI_PA	16.56
678	M6_683773_PstIMspI_PA	16.56
679	M6_698930_PstIMspI_PA	16.56
680	M6_704638_PstIMspI_PA	16.56
681	M6_71355_PstIMspI_PA	16.56
682	M6_758992_PstIMspI_PA	16.56
683	M6_767960_PstIMspI_PA	16.56
684	M6_76885_PstIMspI_PA	16.56
685	M6_773573_PstIMspI_PA	16.56
686	M6_78036_PstIMspI_PA	16.56
687	M6_78729_PstIMspI_PA	16.56
688	M6_802190_PstIMspI_PA	16.56
689	M6_872802_PstIMspI_PA	16.56
690	M6_879289_PstIMspI_PA	16.56
691	M6_924519_PstIMspI_PA	16.56
692	M6_927809_PstIMspI_PA	16.56
693	M6_937090_PstIMspI_PA	16.56
694	M6_958579_PstIMspI_PA	16.56
695	Opata_1890837_PstIMspI_PA	16.56
696	Opata_2091045_PstIMspI_PA	16.56
697	Opata_2292579_PstIMspI_PA	16.56
698	Opata_2364365_PstIMspI_PA	16.56
699	Opata_2531885_PstIMspI_PA	16.56
700	Opata_257911_PstIMspI_PA	16.56
701	Opata_2812086_PstIMspI_PA	16.56
702	Opata_3249248_PstIMspI_PA	16.56
703	Opata_3521568_PstIMspI_PA	16.56
704	Opata_3582447_PstIMspI_PA	16.56
705	Opata_207962_PstIMseI_PA	16.56
706	Opata_271438_PstIMseI_PA	16.56
707	Opata_2222269_PstIMspI_PA	16.56
708	Opata_395151_PstIMspI_PA	16.56
709	Opata_763400_PstIMspI_PA	16.56
710	Opata_1270046_PstIMseI_PA	16.56
711	Opata_1550866_PstIMseI_PA	16.56
712	Opata_1040639_PstIMspI_PA	16.56
713	Opata_1009301_PstIMseI_PA	16.56
714	Opata_1245668_PstIMseI_PA	16.56
715	Opata_1380187_PstIMspI_PA	16.56
716	M6_566867_PstIMseI_PA	16.56
717	M6_958378_PstIMseI_PA	16.56
718	Opata_1182699_PstIMseI_PA	16.56
719	Opata_2359172_PstIMseI_PA	16.56
720	M6_625114_PstIMspI_PA	16.56
721	M6_102184_PstIMseI_PA	16.56
722	M6_1260706_PstIMseI_PA	16.56
723	M6_15182_PstIMseI_PA	16.56
724	M6_1521_PstIMseI_PA	16.56
725	M6_1660774_PstIMseI_PA	16.56
726	M6_2657058_PstIMseI_PA	16.56
727	M6_269241_PstIMseI_PA	16.56
728	M6_3723977_PstIMseI_PA	16.56
729	M6_466507_PstIMseI_PA	16.56
730	M6_52715_PstIMseI_PA	16.56
731	M6_723635_PstIMseI_PA	16.56
732	M6_731241_PstIMseI_PA	16.56
733	M6_85180_PstIMseI_PA	16.56
734	M6_979076_PstIMseI_PA	16.56
735	Opata_3054712_PstIMseI_PA	16.56
736	Opata_335867_PstIMseI_PA	16.56
737	Opata_364276_PstIMseI_PA	16.56
738	M6_3100130_PstIMspI_PA	16.56
739	M6_547488_PstIMspI_PA	16.56
740	M6_968122_PstIMspI_PA	16.56
741	Opata_1563939_PstIMspI_PA	16.56
742	Opata_1876136_PstIMspI_PA	16.56
743	Opata_3855201_PstIMspI_PA	16.56
744	M6_1508201_PstIMseI_PA	16.56
745	M6_1852126_PstIMluI_PA	16.56
746	M6_341686_PstIMluI_PA	16.56
747	M6_680634_PstIMluI_PA	16.56
748	M6_805523_PstIMluI_PA	16.56
749	M6_1020796_PstIMseI_PA	16.56
750	M6_1083479_PstIMseI_PA	16.56
751	M6_1113970_PstIMseI_PA	16.56
752	M6_1145701_PstIMseI_PA	16.56
753	M6_114747_PstIMseI_PA	16.56
754	M6_1174106_PstIMseI_PA	16.56
755	M6_1273615_PstIMseI_PA	16.56
756	M6_1386301_PstIMseI_PA	16.56
757	M6_151683_PstIMseI_PA	16.56
758	M6_15176_PstIMseI_PA	16.56
759	M6_155164_PstIMseI_PA	16.56
760	M6_1594678_PstIMseI_PA	16.56
761	M6_161735_PstIMseI_PA	16.56
762	M6_182907_PstIMseI_PA	16.56
763	M6_183847_PstIMseI_PA	16.56
764	M6_190747_PstIMseI_PA	16.56
765	M6_191204_PstIMseI_PA	16.56
766	M6_198292_PstIMseI_PA	16.56
767	M6_218775_PstIMseI_PA	16.56
768	M6_224654_PstIMseI_PA	16.56
769	M6_230774_PstIMseI_PA	16.56
770	M6_254730_PstIMseI_PA	16.56
771	M6_267646_PstIMseI_PA	16.56
772	M6_2678084_PstIMseI_PA	16.56
773	M6_275974_PstIMseI_PA	16.56
774	M6_2928637_PstIMseI_PA	16.56
775	M6_309512_PstIMseI_PA	16.56
776	M6_3128967_PstIMseI_PA	16.56
777	M6_328695_PstIMseI_PA	16.56
778	M6_3361280_PstIMseI_PA	16.56
779	M6_3515165_PstIMseI_PA	16.56
780	M6_351826_PstIMseI_PA	16.56
781	M6_360669_PstIMseI_PA	16.56
782	M6_3712801_PstIMseI_PA	16.56
783	M6_375702_PstIMseI_PA	16.56
784	M6_426918_PstIMseI_PA	16.56
785	M6_513883_PstIMseI_PA	16.56
786	M6_55580_PstIMseI_PA	16.56
787	M6_567804_PstIMseI_PA	16.56
788	M6_598873_PstIMseI_PA	16.56
789	M6_603407_PstIMseI_PA	16.56
790	M6_607222_PstIMseI_PA	16.56
791	M6_611282_PstIMseI_PA	16.56
792	M6_627670_PstIMseI_PA	16.56
793	M6_64248_PstIMseI_PA	16.56
794	M6_644021_PstIMseI_PA	16.56
795	M6_66175_PstIMseI_PA	16.56
796	M6_677653_PstIMseI_PA	16.56
797	M6_7024_PstIMseI_PA	16.56
798	M6_710284_PstIMseI_PA	16.56
799	M6_715899_PstIMseI_PA	16.56
800	M6_717129_PstIMseI_PA	16.56
801	M6_72133_PstIMseI_PA	16.56
802	M6_724290_PstIMseI_PA	16.56
803	M6_73310_PstIMseI_PA	16.56
804	M6_761292_PstIMseI_PA	16.56
805	M6_854480_PstIMseI_PA	16.56
806	M6_862395_PstIMseI_PA	16.56
807	M6_880832_PstIMseI_PA	16.56
808	M6_924562_PstIMseI_PA	16.56
809	M6_926253_PstIMseI_PA	16.56
810	M6_937236_PstIMseI_PA	16.56
811	Opata_2284704_PstIMseI_PA	16.56
812	Opata_2388350_PstIMseI_PA	16.56
813	M6_1011215_PstIMspI_PA	16.56
814	M6_1041534_PstIMspI_PA	16.56
815	M6_1053928_PstIMspI_PA	16.56
816	M6_10554_PstIMspI_PA	16.56
817	M6_1103817_PstIMspI_PA	16.56
818	M6_1119184_PstIMspI_PA	16.56
819	M6_1159638_PstIMspI_PA	16.56
820	M6_1162750_PstIMspI_PA	16.56
821	M6_1298006_PstIMspI_PA	16.56
822	M6_1298794_PstIMspI_PA	16.56
823	M6_1305723_PstIMspI_PA	16.56
824	M6_1332569_PstIMspI_PA	16.56
825	M6_1345026_PstIMspI_PA	16.56
826	M6_1366919_PstIMspI_PA	16.56
827	M6_1374652_PstIMspI_PA	16.56
828	M6_1442656_PstIMspI_PA	16.56
829	M6_1464287_PstIMspI_PA	16.56
830	M6_1548052_PstIMspI_PA	16.56
831	M6_1557356_PstIMspI_PA	16.56
832	M6_1597995_PstIMspI_PA	16.56
833	M6_1647208_PstIMspI_PA	16.56
834	M6_1668051_PstIMspI_PA	16.56
835	M6_1689709_PstIMspI_PA	16.56
836	M6_1720372_PstIMspI_PA	16.56
837	M6_1728731_PstIMspI_PA	16.56
838	M6_174236_PstIMspI_PA	16.56
839	M6_1749948_PstIMspI_PA	16.56
840	M6_1762029_PstIMspI_PA	16.56
841	M6_1888685_PstIMspI_PA	16.56
842	M6_1909448_PstIMspI_PA	16.56
843	M6_1928999_PstIMspI_PA	16.56
844	M6_1955503_PstIMspI_PA	16.56
845	M6_1980839_PstIMspI_PA	16.56
846	M6_2013367_PstIMspI_PA	16.56
847	M6_2053313_PstIMspI_PA	16.56
848	M6_211109_PstIMspI_PA	16.56
849	M6_2198311_PstIMspI_PA	16.56
850	M6_2210832_PstIMspI_PA	16.56
851	M6_2358060_PstIMspI_PA	16.56
852	M6_2392043_PstIMspI_PA	16.56
853	M6_244375_PstIMspI_PA	16.56
854	M6_2495809_PstIMspI_PA	16.56
855	M6_2537845_PstIMspI_PA	16.56
856	M6_257397_PstIMspI_PA	16.56
857	M6_2637546_PstIMspI_PA	16.56
858	M6_2671595_PstIMspI_PA	16.56
859	M6_2678550_PstIMspI_PA	16.56
860	M6_2684158_PstIMspI_PA	16.56
861	M6_2704565_PstIMspI_PA	16.56
862	M6_2740369_PstIMspI_PA	16.56
863	M6_2757646_PstIMspI_PA	16.56
864	M6_2801993_PstIMspI_PA	16.56
865	M6_2809075_PstIMspI_PA	16.56
866	M6_2817824_PstIMspI_PA	16.56
867	M6_2819250_PstIMspI_PA	16.56
868	M6_2820217_PstIMspI_PA	16.56
869	M6_2966388_PstIMspI_PA	16.56
870	M6_3068870_PstIMspI_PA	16.56
871	M6_3072567_PstIMspI_PA	16.56
872	M6_3075009_PstIMspI_PA	16.56
873	M6_3188752_PstIMspI_PA	16.56
874	M6_322835_PstIMspI_PA	16.56
875	M6_324441_PstIMspI_PA	16.56
876	M6_324914_PstIMspI_PA	16.56
877	M6_3255725_PstIMspI_PA	16.56
878	M6_3260590_PstIMspI_PA	16.56
879	M6_326643_PstIMspI_PA	16.56
880	M6_327791_PstIMspI_PA	16.56
881	M6_3347129_PstIMspI_PA	16.56
882	M6_3394338_PstIMspI_PA	16.56
883	M6_339763_PstIMspI_PA	16.56
884	M6_340995_PstIMspI_PA	16.56
885	M6_3508782_PstIMspI_PA	16.56
886	M6_3580845_PstIMspI_PA	16.56
887	M6_358858_PstIMspI_PA	16.56
888	M6_366843_PstIMspI_PA	16.56
889	M6_368084_PstIMspI_PA	16.56
890	M6_369205_PstIMspI_PA	16.56
891	M6_370517_PstIMspI_PA	16.56
892	M6_376102_PstIMspI_PA	16.56
893	M6_383393_PstIMspI_PA	16.56
894	M6_392749_PstIMspI_PA	16.56
895	M6_408876_PstIMspI_PA	16.56
896	M6_410947_PstIMspI_PA	16.56
897	M6_417581_PstIMspI_PA	16.56
898	M6_421178_PstIMspI_PA	16.56
899	M6_446030_PstIMspI_PA	16.56
900	M6_470519_PstIMspI_PA	16.56
901	M6_476627_PstIMspI_PA	16.56
902	M6_494256_PstIMspI_PA	16.56
903	M6_497760_PstIMspI_PA	16.56
904	M6_499660_PstIMspI_PA	16.56
905	M6_512992_PstIMspI_PA	16.56
906	M6_518412_PstIMspI_PA	16.56
907	M6_529962_PstIMspI_PA	16.56
908	M6_533947_PstIMspI_PA	16.56
909	M6_546076_PstIMspI_PA	16.56
910	M6_554471_PstIMspI_PA	16.56
911	M6_555242_PstIMspI_PA	16.56
912	M6_5581_PstIMspI_PA	16.56
913	M6_562692_PstIMspI_PA	16.56
914	M6_566417_PstIMspI_PA	16.56
915	M6_601738_PstIMspI_PA	16.56
916	M6_602078_PstIMspI_PA	16.56
917	M6_611169_PstIMspI_PA	16.56
918	M6_632691_PstIMspI_PA	16.56
919	M6_641317_PstIMspI_PA	16.56
920	M6_649201_PstIMspI_PA	16.56
921	M6_649259_PstIMspI_PA	16.56
922	M6_693972_PstIMspI_PA	16.56
923	M6_739750_PstIMspI_PA	16.56
924	M6_796318_PstIMspI_PA	16.56
925	M6_824288_PstIMspI_PA	16.56
926	M6_831898_PstIMspI_PA	16.56
927	M6_846460_PstIMspI_PA	16.56
928	M6_849494_PstIMspI_PA	16.56
929	M6_851375_PstIMspI_PA	16.56
930	M6_880708_PstIMspI_PA	16.56
931	M6_913093_PstIMspI_PA	16.56
932	M6_913844_PstIMspI_PA	16.56
933	M6_935128_PstIMspI_PA	16.56
934	M6_970059_PstIMspI_PA	16.56
935	M6_977529_PstIMspI_PA	16.56
936	M6_987257_PstIMspI_PA	16.56
937	Opata_3303011_PstIMspI_PA	16.56
938	M6_124770_PstIMluI_PA	16.56
939	M6_325487_PstIMseI_PA	16.56
940	M6_3313665_PstIMseI_PA	16.56
941	M6_339534_PstIMseI_PA	16.56
942	M6_451816_PstIMseI_PA	16.56
943	M6_744548_PstIMseI_PA	16.56
944	M6_825798_PstIMseI_PA	16.56
945	M6_918550_PstIMseI_PA	16.56
946	Opata_1123207_PstIMseI_PA	16.56
947	M6_1886716_PstIMspI_PA	16.56
948	M6_2890060_PstIMspI_PA	16.56
949	M6_540531_PstIMspI_PA	16.56
950	M6_238428_PstIMluI_PA	16.56
951	M6_593065_PstIMseI_PA	16.56
952	Opata_3635587_PstIMseI_PA	16.56
953	M6_2088394_PstIMspI_PA	16.56
954	M6_2175732_PstIMspI_PA	16.56
955	M6_2760346_PstIMspI_PA	16.56
956	M6_2810774_PstIMspI_PA	16.56
957	M6_3268373_PstIMspI_PA	16.56
958	M6_340044_PstIMspI_PA	16.56
959	M6_609127_PstIMspI_PA	16.56
960	M6_971243_PstIMspI_PA	16.56
961	M6_200945_PstIMseI_PA	16.56
962	Opata_311315_PstIMseI_PA	16.56
963	M6_318142_PstIMspI_PA	16.56
964	M6_963609_PstIMspI_PA	16.56
965	Opata_2220364_PstIMspI_PA	16.56
966	M6_1044212_PstIMseI_PA	16.56
967	M6_1185475_PstIMseI_PA	16.56
968	M6_146921_PstIMseI_PA	16.56
969	M6_157018_PstIMseI_PA	16.56
970	M6_160638_PstIMseI_PA	16.56
971	M6_165125_PstIMseI_PA	16.56
972	M6_207118_PstIMseI_PA	16.56
973	M6_209521_PstIMseI_PA	16.56
974	M6_2276047_PstIMseI_PA	16.56
975	M6_2828771_PstIMseI_PA	16.56
976	M6_29001_PstIMseI_PA	16.56
977	M6_3219088_PstIMseI_PA	16.56
978	M6_328952_PstIMseI_PA	16.56
979	M6_363213_PstIMseI_PA	16.56
980	M6_433164_PstIMseI_PA	16.56
981	M6_522650_PstIMseI_PA	16.56
982	M6_528874_PstIMseI_PA	16.56
983	M6_552305_PstIMseI_PA	16.56
984	M6_559160_PstIMseI_PA	16.56
985	M6_605086_PstIMseI_PA	16.56
986	M6_61512_PstIMseI_PA	16.56
987	M6_670093_PstIMseI_PA	16.56
988	M6_693021_PstIMseI_PA	16.56
989	M6_850136_PstIMseI_PA	16.56
990	M6_932744_PstIMseI_PA	16.56
991	M6_96918_PstIMseI_PA	16.56
992	M6_997188_PstIMseI_PA	16.56
993	M6_1434939_PstIMspI_PA	16.56
994	M6_1440862_PstIMspI_PA	16.56
995	M6_1448194_PstIMspI_PA	16.56
996	M6_1574623_PstIMspI_PA	16.56
997	M6_1728231_PstIMspI_PA	16.56
998	M6_1835412_PstIMspI_PA	16.56
999	M6_1845651_PstIMspI_PA	16.56
1000	M6_1885080_PstIMspI_PA	16.56
1001	M6_2167538_PstIMspI_PA	16.56
1002	M6_2534597_PstIMspI_PA	16.56
1003	M6_2685034_PstIMspI_PA	16.56
1004	M6_2885283_PstIMspI_PA	16.56
1005	M6_3013665_PstIMspI_PA	16.56
1006	M6_317596_PstIMspI_PA	16.56
1007	M6_3223880_PstIMspI_PA	16.56
1008	M6_395921_PstIMspI_PA	16.56
1009	M6_40079_PstIMspI_PA	16.56
1010	M6_414832_PstIMspI_PA	16.56
1011	M6_553291_PstIMspI_PA	16.56
1012	M6_650550_PstIMspI_PA	16.56
1013	M6_673380_PstIMspI_PA	16.56
1014	M6_703911_PstIMspI_PA	16.56
1015	M6_708981_PstIMspI_PA	16.56
1016	M6_713245_PstIMspI_PA	16.56
1017	M6_742472_PstIMspI_PA	16.56
1018	M6_752659_PstIMspI_PA	16.56
1019	M6_767765_PstIMspI_PA	16.56
1020	M6_909074_PstIMspI_PA	16.56
1021	M6_128648_PstIMluI_PA	16.56
1022	M6_22012_PstIMluI_PA	16.56
1023	M6_40240_PstIMluI_PA	16.56
1024	M6_1084893_PstIMseI_PA	16.56
1025	M6_1863264_PstIMseI_PA	16.56
1026	M6_234565_PstIMseI_PA	16.56
1027	M6_444947_PstIMseI_PA	16.56
1028	M6_1657923_PstIMspI_PA	16.56
1029	M6_1759707_PstIMspI_PA	16.56
1030	M6_36304_PstIMspI_PA	16.56
1031	M6_629821_PstIMspI_PA	16.56
1032	M6_1116960_PstIMluI_PA	16.56
1033	M6_758733_PstIMluI_PA	16.56
1034	M6_18840_PstIMseI_PA	16.56
1035	M6_230562_PstIMseI_PA	16.56
1036	M6_234029_PstIMseI_PA	16.56
1037	M6_321547_PstIMseI_PA	16.56
1038	M6_3399890_PstIMseI_PA	16.56
1039	M6_412697_PstIMseI_PA	16.56
1040	M6_470486_PstIMseI_PA	16.56
1041	M6_708217_PstIMseI_PA	16.56
1042	M6_1023587_PstIMspI_PA	16.56
1043	M6_1388464_PstIMspI_PA	16.56
1044	M6_1404487_PstIMspI_PA	16.56
1045	M6_1567496_PstIMspI_PA	16.56
1046	M6_1581601_PstIMspI_PA	16.56
1047	M6_1616602_PstIMspI_PA	16.56
1048	M6_1654381_PstIMspI_PA	16.56
1049	M6_2020905_PstIMspI_PA	16.56
1050	M6_2349269_PstIMspI_PA	16.56
1051	M6_2714773_PstIMspI_PA	16.56
1052	M6_2831992_PstIMspI_PA	16.56
1053	M6_476675_PstIMspI_PA	16.56
1054	M6_477149_PstIMspI_PA	16.56
1055	M6_643934_PstIMspI_PA	16.56
1056	M6_670566_PstIMspI_PA	16.56
1057	M6_745223_PstIMspI_PA	16.56
1058	M6_88163_PstIMspI_PA	16.56
1059	M6_1133971_PstIMluI_PA	16.56
1060	M6_2248895_PstIMluI_PA	16.56
1061	M6_849307_PstIMseI_PA	16.56
1062	M6_3431924_PstIMspI_PA	16.56
1063	M6_309362_PstIMseI_PA	16.56
1064	Opata_469616_PstIMspI_PA	16.56
1065	M6_1486637_PstIMspI_PA	16.56
1066	M6_2193493_PstIMspI_PA	16.56
1067	Opata_429474_PstIMseI_PA	16.56
1068	Opata_3645941_PstIMspI_PA	16.56
1069	M6_4084677_PstIMseI_PA	16.56
1070	63632	16.65
1071	1118743	16.88
1072	1239010	16.88
1073	TA001028-0737	17.17
1074	GENE-4824_212	17.17
1075	BobWhite_c28090_175	17.17
1076	Xcfd79b	17.2
1077	P78/M69.5	17.2
1078	1046277	17.32
1079	306333	17.49
1080	2289419	17.7
1081	2322800	17.7
1082	2324144	17.7
1083	3027364	17.7
1084	3027969	17.7
1085	Excalibur_c20863_179	17.78
1086	wPt-800213	17.94
1087	wPt-666738	17.99
1088	1719797	18.04
1089	3944684	18.04
1090	1115466	18.07
1091	1129064	18.07
1092	1130293	18.07
1093	1140438	18.07
1094	1169618	18.07
1095	1227454	18.07
1096	1265900	18.07
1097	1269682	18.07
1098	1372435	18.07
1099	1716310	18.07
1100	2291268	18.07
1101	2292033	18.07
1102	3023426	18.07
1103	3533881	18.07
1104	Xfbb166.1	18.2
1105	Xpsr375.5	18.2
1106	Xpsr567.2	18.2
1107	Lr27	18.2
1108	1097759	18.28
1109	3935450	18.28
1110	Ku_c30806_235	18.32
1111	2307351	18.37
1112	1003515	18.42
1113	1089093	18.42
1114	1113220	18.42
1115	2275344	18.42
1116	4408654	18.42
1117	117472	18.46
1118	Xfbb166	18.5
1119	990937	18.65
1120	1115183	18.65
1121	1126025	18.65
1122	1129123	18.65
1123	1239212	18.65
1124	1670205	18.65
1125	2254535	18.65
1126	1093116	18.73
1127	1121385	18.73
1128	1108200	18.76
1129	2300689	18.76
1130	1266103	19.01
1131	1106533	19.08
1132	1265683	19.08
1133	1121252	19.12
1134	1125891	19.12
1135	1210301	19.23
1136	1256705	19.23
1137	2256562	19.23
1138	1696472	19.26
1139	1035738	19.28
1140	1093268	19.28
1141	1187205	19.28
1142	3955093	19.28
1143	1203924	19.33
1144	1210937	19.33
1145	2323105	19.33
1146	1207811	19.38
1147	984817	19.56
1148	1772279	19.56
1149	wPt-0342	19.76
1150	1108490	19.78
1151	3023914	19.78
1152	3024638	19.86
1153	1131260	19.88
1154	2256311	19.89
1155	4023029	20.07
1156	1094480	20.09
1157	3031363	20.09
1158	1039700	20.13
1159	5328684	20.13
1160	343926	20.24
1161	1088617	20.24
1162	1105631	20.24
1163	1111463	20.24
1164	1217990	20.24
1165	1352661	20.24
1166	4990804	20.24
1167	5410924	20.24
1168	994964	20.48
1169	1229352	20.48
1170	1244286	20.48
1171	wPt-744804	20.49
1172	1112113	20.53
1173	4022291	20.61
1174	1049249	20.72
1175	993177	20.72
1176	1121760	20.84
1177	1230850	20.84
1178	RFL_Contig3455_700	20.86
1179	RAC875_c19475_61	20.86
1180	3942077	20.93
1181	520850	20.99
1182	5567332	21.04
1183	5578439	21.04
1184	994313	21.08
1185	1265607	21.08
1186	wPt-7907	21.09
1187	5332077	21.11
1188	521162	21.15
1189	Xgwm493	21.2
1190	Xwmc500b	21.2
1191	M62/P64.7	21.2
1192	QFhs.ndsu-3BS	21.2
1193	1370518	21.27
1194	2247387	21.27
1195	BobWhite_s67322_122	21.3
1196	520118	21.47
1197	520156	21.47
1198	520252	21.47
1199	520479	21.47
1200	520591	21.47
1201	520614	21.47
1202	520688	21.47
1203	520753	21.47
1204	520835	21.47
1205	520870	21.47
1206	520956	21.47
1207	522356	21.47
1208	522402	21.47
1209	TA001229-0435	21.54
1210	1061588	21.69
1211	1160338	21.69
1212	1711287	21.69
1213	2302156	21.69
1214	3533352	21.69
1215	3955846	21.69
1216	4261111	21.69
1217	4395069	21.69
1218	4991643	21.69
1219	5325027	21.69
1220	1018390	21.7
1221	1234517	21.7
1222	2259274	21.7
1223	2294507	21.7
1224	BobWhite_rep_c66224_103	21.73
1225	1259992	21.76
1226	BS00066798_51	21.81
1227	BS00066797_51	21.81
1228	BS00022315_51	21.81
1229	RAC875_c8256_464	21.81
1230	RAC875_c27152_476	21.81
1231	BobWhite_rep_c63300_279	21.81
1232	Kukri_rep_c107494_369	21.81
1233	Kukri_c49679_365	21.81
1234	BS00067320_51	21.81
1235	1057406	21.82
1236	1138751	21.82
1237	1321267	21.82
1238	4990247	21.82
1239	982941	21.84
1240	1082420	21.84
1241	1096901	21.84
1242	1258656	21.84
1243	1268775	21.84
1244	1697238	21.84
1245	3022825	21.84
1246	4406319	21.84
1247	5992928	21.84
1248	1002801	21.88
1249	1074507	21.88
1250	1136385	21.88
1251	1211784	21.88
1252	1236574	21.88
1253	1274825	21.88
1254	1279380	21.88
1255	1298560	21.88
1256	1300649	21.88
1257	1318281	21.88
1258	1319144	21.88
1259	1397282	21.88
1260	3064583	21.88
1261	3384767	21.88
1262	3384911	21.88
1263	3532697	21.88
1264	3955847	21.88
1265	3957789	21.88
1266	4004311	21.88
1267	4394368	21.88
1268	4396237	21.88
1269	1264009	21.96
1270	1384151	21.96
1271	2300128	21.96
1272	3385133	21.96
1273	3532663	21.96
1274	3934725	21.96
1275	4395273	21.96
1276	4404783	21.96
1277	4541384	21.96
1278	5331902	21.96
1279	5968486	21.96
1280	5968537	21.96
1281	5968548	21.96
1282	5970576	21.96
1283	RAC875_c18399_175	22.11
1284	Xblt4.1	22.2
1285	Xcdo583a	22.2
1286	Xcdo460.2	22.2
1287	521732	22.3
1288	983055	22.3
1289	993859	22.3
1290	1003923	22.3
1291	1065849	22.3
1292	1095838	22.3
1293	1097083	22.3
1294	1104936	22.3
1295	1112385	22.3
1296	1112443	22.3
1297	1116518	22.3
1298	1118763	22.3
1299	1119281	22.3
1300	1121669	22.3
1301	1128691	22.3
1302	1129975	22.3
1303	1138401	22.3
1304	1140255	22.3
1305	1148843	22.3
1306	1202305	22.3
1307	1210849	22.3
1308	1240470	22.3
1309	1261750	22.3
1310	1861974	22.3
1311	2282097	22.3
1312	3023704	22.3
1313	3027983	22.31
1314	1284332	22.35
1315	1290862	22.41
1316	3944446	22.41
1317	4407899	22.41
1318	4989361	22.41
1319	4991225	22.41
1320	2266336	22.41
1321	3028293	22.41
1322	4394689	22.41
1323	4910566	22.41
1324	4989659	22.41
1325	1037717	22.42
1326	1064229	22.42
1327	1092998	22.42
1328	1114055	22.42
1329	1123711	22.42
1330	1130043	22.42
1331	1165427	22.42
1332	1213490	22.42
1333	1218388	22.42
1334	1229599	22.42
1335	1259494	22.42
1336	1270373	22.42
1337	1299006	22.42
1338	1300498	22.42
1339	1301153	22.42
1340	1378042	22.42
1341	2290447	22.42
1342	3022720	22.42
1343	3023820	22.42
1344	3027061	22.42
1345	3027405	22.42
1346	3384763	22.42
1347	3385048	22.42
1348	3532785	22.42
1349	3533055	22.42
1350	3534207	22.42
1351	3936734	22.42
1352	3936839	22.42
1353	3939976	22.42
1354	3942741	22.42
1355	3943934	22.42
1356	3950343	22.42
1357	3951456	22.42
1358	3953313	22.42
1359	3955184	22.42
1360	3956252	22.42
1361	3956601	22.42
1362	3959341	22.42
1363	3959384	22.42
1364	3959846	22.42
1365	3960891	22.42
1366	3960925	22.42
1367	4008630	22.42
1368	4329393	22.42
1369	4329552	22.42
1370	4394341	22.42
1371	4395139	22.42
1372	4395569	22.42
1373	4395961	22.42
1374	4398266	22.42
1375	4404291	22.42
1376	4404730	22.42
1377	4406652	22.42
1378	4408574	22.42
1379	4408714	22.42
1380	4409147	22.42
1381	4411006	22.42
1382	4439872	22.42
1383	4537595	22.42
1384	4540051	22.42
1385	4540968	22.42
1386	4543375	22.42
1387	4543578	22.42
1388	3022575	22.46
1389	1023810	22.46
1390	3939551	22.46
1391	3942281	22.46
1392	3942860	22.46
1393	5573353	22.46
1394	519916	22.48
1395	116935	22.54
1396	1083589	22.57
1397	1258449	22.57
1398	1316209	22.57
1399	1321432	22.57
1400	1008951	22.59
1401	1098890	22.64
1402	3941921	22.7
1403	1161043	22.7
1404	519728	22.75
1405	wPt-6043	22.77
1406	1206464	22.78
1407	1233104	22.78
1408	4005235	22.78
1409	1020070	22.8
1410	1157549	22.8
1411	1159330	22.8
1412	1666778	22.8
1413	3027562	22.8
1414	4005495	22.85
1415	2280805	22.87
1416	1138054	22.89
1417	1087778	22.91
1418	1103689	22.91
1419	1236875	22.91
1420	1267320	22.91
1421	1272143	22.91
1422	1275251	22.91
1423	1371149	22.91
1424	1378838	22.91
1425	1379692	22.91
1426	1380772	22.91
1427	1381573	22.91
1428	521487	23.01
1429	RFL_Contig5_632	23.05
1430	4909507	23.19
1431	Xbcd1418a	23.2
1432	Stb14	23.2
1433	gwm389	23.26
1434	Opata_14474_PstIMseI_PA	23.26
1435	Opata_3673771_PstIMseI_PA	23.26
1436	M6_863984_PstIMspI_PA	23.26
1437	Opata_2124178_PstIMspI_PA	23.26
1438	Opata_2598323_PstIMspI_PA	23.26
1439	Opata_1386778_44_PstIMseI_SNP	23.26
1440	Opata_2204244_42_PstIMspI_SNP	23.26
1441	Opata_2034410_PstIMseI_PA	23.26
1442	Opata_2058421_PstIMseI_PA	23.26
1443	Opata_229250_PstIMseI_PA	23.26
1444	Opata_2842563_PstIMseI_PA	23.26
1445	Opata_303698_PstIMseI_PA	23.26
1446	Opata_364496_PstIMseI_PA	23.26
1447	Opata_375567_PstIMseI_PA	23.26
1448	Opata_381241_PstIMseI_PA	23.26
1449	Opata_4116575_PstIMseI_PA	23.26
1450	Opata_422357_PstIMseI_PA	23.26
1451	Opata_49430_PstIMseI_PA	23.26
1452	Opata_513982_PstIMseI_PA	23.26
1453	Opata_74122_PstIMseI_PA	23.26
1454	M6_1666684_PstIMspI_PA	23.26
1455	M6_2729925_PstIMspI_PA	23.26
1456	Opata_1023400_PstIMspI_PA	23.26
1457	Opata_1086407_PstIMspI_PA	23.26
1458	Opata_125956_PstIMspI_PA	23.26
1459	Opata_1290162_PstIMspI_PA	23.26
1460	Opata_152551_PstIMspI_PA	23.26
1461	Opata_1525612_PstIMspI_PA	23.26
1462	Opata_1558891_PstIMspI_PA	23.26
1463	Opata_1666250_PstIMspI_PA	23.26
1464	Opata_1906924_PstIMspI_PA	23.26
1465	Opata_1924240_PstIMspI_PA	23.26
1466	Opata_2007742_PstIMspI_PA	23.26
1467	Opata_2286593_PstIMspI_PA	23.26
1468	Opata_241129_PstIMspI_PA	23.26
1469	Opata_2585703_PstIMspI_PA	23.26
1470	Opata_2622972_PstIMspI_PA	23.26
1471	Opata_2638960_PstIMspI_PA	23.26
1472	Opata_2941817_PstIMspI_PA	23.26
1473	Opata_2973632_PstIMspI_PA	23.26
1474	Opata_3413431_PstIMspI_PA	23.26
1475	Opata_3611114_PstIMspI_PA	23.26
1476	Opata_3840342_PstIMspI_PA	23.26
1477	Opata_4218614_PstIMspI_PA	23.26
1478	Opata_772473_PstIMspI_PA	23.26
1479	Opata_834532_PstIMspI_PA	23.26
1480	Opata_997518_PstIMspI_PA	23.26
1481	Opata_1576236_78_PstIMspI_SNP	23.26
1482	Opata_1657515_67_PstIMspI_SNP	23.26
1483	Opata_3528598_20_PstIMspI_SNP	23.26
1484	Opata_3528598_60_PstIMspI_SNP	23.26
1485	Opata_1239109_PstIMluI_PA	23.26
1486	Opata_931774_PstIMluI_PA	23.26
1487	M6_1194165_PstIMseI_PA	23.26
1488	M6_1215264_PstIMseI_PA	23.26
1489	M6_1313709_PstIMseI_PA	23.26
1490	M6_1446492_PstIMseI_PA	23.26
1491	M6_171530_PstIMseI_PA	23.26
1492	M6_1795315_PstIMseI_PA	23.26
1493	M6_3223287_PstIMseI_PA	23.26
1494	M6_600931_PstIMseI_PA	23.26
1495	M6_739660_PstIMseI_PA	23.26
1496	Opata_1317057_PstIMseI_PA	23.26
1497	Opata_1599536_PstIMseI_PA	23.26
1498	Opata_1955035_PstIMseI_PA	23.26
1499	Opata_202135_PstIMseI_PA	23.26
1500	Opata_240852_PstIMseI_PA	23.26
1501	Opata_2444510_PstIMseI_PA	23.26
1502	Opata_2706521_PstIMseI_PA	23.26
1503	Opata_276547_PstIMseI_PA	23.26
1504	Opata_3153695_PstIMseI_PA	23.26
1505	Opata_345169_PstIMseI_PA	23.26
1506	Opata_3776502_PstIMseI_PA	23.26
1507	Opata_3847570_PstIMseI_PA	23.26
1508	Opata_391341_PstIMseI_PA	23.26
1509	Opata_3960200_PstIMseI_PA	23.26
1510	Opata_4236099_PstIMseI_PA	23.26
1511	Opata_553904_PstIMseI_PA	23.26
1512	Opata_562753_PstIMseI_PA	23.26
1513	Opata_583679_PstIMseI_PA	23.26
1514	Opata_58687_PstIMseI_PA	23.26
1515	Opata_589194_PstIMseI_PA	23.26
1516	Opata_60491_PstIMseI_PA	23.26
1517	Opata_63711_PstIMseI_PA	23.26
1518	Opata_640409_PstIMseI_PA	23.26
1519	Opata_661885_PstIMseI_PA	23.26
1520	Opata_799177_PstIMseI_PA	23.26
1521	Opata_820541_PstIMseI_PA	23.26
1522	Opata_851023_PstIMseI_PA	23.26
1523	M6_1172396_PstIMspI_PA	23.26
1524	M6_2738411_PstIMspI_PA	23.26
1525	M6_2743153_PstIMspI_PA	23.26
1526	M6_2761707_PstIMspI_PA	23.26
1527	M6_2792713_PstIMspI_PA	23.26
1528	M6_459329_PstIMspI_PA	23.26
1529	Opata_1052077_PstIMspI_PA	23.26
1530	Opata_1356267_PstIMspI_PA	23.26
1531	Opata_1360369_PstIMspI_PA	23.26
1532	Opata_1366536_PstIMspI_PA	23.26
1533	Opata_140607_PstIMspI_PA	23.26
1534	Opata_166476_PstIMspI_PA	23.26
1535	Opata_1702478_PstIMspI_PA	23.26
1536	Opata_1728588_PstIMspI_PA	23.26
1537	Opata_1758520_PstIMspI_PA	23.26
1538	Opata_1803139_PstIMspI_PA	23.26
1539	Opata_1894664_PstIMspI_PA	23.26
1540	Opata_2414131_PstIMspI_PA	23.26
1541	Opata_2456959_PstIMspI_PA	23.26
1542	Opata_2487734_PstIMspI_PA	23.26
1543	Opata_2542870_PstIMspI_PA	23.26
1544	Opata_2683158_PstIMspI_PA	23.26
1545	Opata_2763364_PstIMspI_PA	23.26
1546	Opata_28856_PstIMspI_PA	23.26
1547	Opata_2994031_PstIMspI_PA	23.26
1548	Opata_3045580_PstIMspI_PA	23.26
1549	Opata_315245_PstIMspI_PA	23.26
1550	Opata_3213126_PstIMspI_PA	23.26
1551	Opata_3217112_PstIMspI_PA	23.26
1552	Opata_3290148_PstIMspI_PA	23.26
1553	Opata_3379543_PstIMspI_PA	23.26
1554	Opata_3560908_PstIMspI_PA	23.26
1555	Opata_3578709_PstIMspI_PA	23.26
1556	Opata_3593992_PstIMspI_PA	23.26
1557	Opata_3820399_PstIMspI_PA	23.26
1558	Opata_3856959_PstIMspI_PA	23.26
1559	Opata_444925_PstIMspI_PA	23.26
1560	Opata_514058_PstIMspI_PA	23.26
1561	Opata_515715_PstIMspI_PA	23.26
1562	Opata_659315_PstIMspI_PA	23.26
1563	Opata_701309_PstIMspI_PA	23.26
1564	Opata_802120_PstIMspI_PA	23.26
1565	Opata_992239_PstIMspI_PA	23.26
1566	Opata_3583400_67_PstIMspI_SNP	23.26
1567	M6_173581_PstIMseI_PA	23.26
1568	Opata_180776_PstIMseI_PA	23.26
1569	Opata_264264_PstIMseI_PA	23.26
1570	Opata_485883_PstIMseI_PA	23.26
1571	Opata_949842_PstIMseI_PA	23.26
1572	Opata_2366538_PstIMspI_PA	23.26
1573	Opata_3352709_PstIMspI_PA	23.26
1574	Opata_3413526_PstIMspI_PA	23.26
1575	Opata_375679_PstIMspI_PA	23.26
1576	Opata_2317019_PstIMspI_PA	23.26
1577	Opata_1694211_PstIMluI_PA	23.26
1578	M6_140457_PstIMseI_PA	23.26
1579	M6_1956315_PstIMspI_PA	23.26
1580	M6_2673791_PstIMspI_PA	23.26
1581	Opata_1908029_PstIMspI_PA	23.26
1582	Opata_2154983_PstIMspI_PA	23.26
1583	Opata_2781565_PstIMspI_PA	23.26
1584	Opata_4246321_PstIMspI_PA	23.26
1585	M6_1453005_PstIMluI_PA	23.26
1586	Opata_417253_PstIMluI_PA	23.26
1587	M6_531384_PstIMseI_PA	23.26
1588	M6_733684_PstIMseI_PA	23.26
1589	Opata_1032687_PstIMseI_PA	23.26
1590	Opata_10476_PstIMseI_PA	23.26
1591	Opata_1158266_PstIMseI_PA	23.26
1592	Opata_1159256_PstIMseI_PA	23.26
1593	Opata_1168168_PstIMseI_PA	23.26
1594	Opata_1197748_PstIMseI_PA	23.26
1595	Opata_119795_PstIMseI_PA	23.26
1596	Opata_1225364_PstIMseI_PA	23.26
1597	Opata_130415_PstIMseI_PA	23.26
1598	Opata_1311926_PstIMseI_PA	23.26
1599	Opata_1318041_PstIMseI_PA	23.26
1600	Opata_1331064_PstIMseI_PA	23.26
1601	Opata_1658385_PstIMseI_PA	23.26
1602	Opata_1679853_PstIMseI_PA	23.26
1603	Opata_1876737_PstIMseI_PA	23.26
1604	Opata_195671_PstIMseI_PA	23.26
1605	Opata_213487_PstIMseI_PA	23.26
1606	Opata_238423_PstIMseI_PA	23.26
1607	Opata_238995_PstIMseI_PA	23.26
1608	Opata_2548169_PstIMseI_PA	23.26
1609	Opata_2556251_PstIMseI_PA	23.26
1610	Opata_26774_PstIMseI_PA	23.26
1611	Opata_285640_PstIMseI_PA	23.26
1612	Opata_2986934_PstIMseI_PA	23.26
1613	Opata_3054686_PstIMseI_PA	23.26
1614	Opata_307421_PstIMseI_PA	23.26
1615	Opata_3165105_PstIMseI_PA	23.26
1616	Opata_319561_PstIMseI_PA	23.26
1617	Opata_34851_PstIMseI_PA	23.26
1618	Opata_3521888_PstIMseI_PA	23.26
1619	Opata_3869207_PstIMseI_PA	23.26
1620	Opata_3946822_PstIMseI_PA	23.26
1621	Opata_41852_PstIMseI_PA	23.26
1622	Opata_425210_PstIMseI_PA	23.26
1623	Opata_43431_PstIMseI_PA	23.26
1624	Opata_545979_PstIMseI_PA	23.26
1625	Opata_552444_PstIMseI_PA	23.26
1626	Opata_589480_PstIMseI_PA	23.26
1627	Opata_674486_PstIMseI_PA	23.26
1628	Opata_67711_PstIMseI_PA	23.26
1629	Opata_692180_PstIMseI_PA	23.26
1630	Opata_746872_PstIMseI_PA	23.26
1631	Opata_751910_PstIMseI_PA	23.26
1632	Opata_764781_PstIMseI_PA	23.26
1633	Opata_800420_PstIMseI_PA	23.26
1634	Opata_809555_PstIMseI_PA	23.26
1635	Opata_909787_PstIMseI_PA	23.26
1636	Opata_92412_PstIMseI_PA	23.26
1637	Opata_962057_PstIMseI_PA	23.26
1638	Opata_971357_PstIMseI_PA	23.26
1639	Opata_998129_PstIMseI_PA	23.26
1640	M6_1383129_PstIMspI_PA	23.26
1641	M6_1383392_PstIMspI_PA	23.26
1642	M6_1438906_PstIMspI_PA	23.26
1643	M6_2221200_PstIMspI_PA	23.26
1644	M6_3088455_PstIMspI_PA	23.26
1645	M6_615014_PstIMspI_PA	23.26
1646	M6_928489_PstIMspI_PA	23.26
1647	Opata_101485_PstIMspI_PA	23.26
1648	Opata_1021801_PstIMspI_PA	23.26
1649	Opata_1029977_PstIMspI_PA	23.26
1650	Opata_1088968_PstIMspI_PA	23.26
1651	Opata_1156107_PstIMspI_PA	23.26
1652	Opata_1162804_PstIMspI_PA	23.26
1653	Opata_1236407_PstIMspI_PA	23.26
1654	Opata_1268148_PstIMspI_PA	23.26
1655	Opata_131498_PstIMspI_PA	23.26
1656	Opata_132728_PstIMspI_PA	23.26
1657	Opata_1420713_PstIMspI_PA	23.26
1658	Opata_1421567_PstIMspI_PA	23.26
1659	Opata_1463598_PstIMspI_PA	23.26
1660	Opata_1482733_PstIMspI_PA	23.26
1661	Opata_1489454_PstIMspI_PA	23.26
1662	Opata_1702248_PstIMspI_PA	23.26
1663	Opata_179586_PstIMspI_PA	23.26
1664	Opata_1887097_PstIMspI_PA	23.26
1665	Opata_1961057_PstIMspI_PA	23.26
1666	Opata_1966015_PstIMspI_PA	23.26
1667	Opata_2040164_PstIMspI_PA	23.26
1668	Opata_2139516_PstIMspI_PA	23.26
1669	Opata_2170482_PstIMspI_PA	23.26
1670	Opata_2282306_PstIMspI_PA	23.26
1671	Opata_23227_PstIMspI_PA	23.26
1672	Opata_2332781_PstIMspI_PA	23.26
1673	Opata_23798_PstIMspI_PA	23.26
1674	Opata_2449120_PstIMspI_PA	23.26
1675	Opata_2490057_PstIMspI_PA	23.26
1676	Opata_2490123_PstIMspI_PA	23.26
1677	Opata_2492640_PstIMspI_PA	23.26
1678	Opata_2545618_PstIMspI_PA	23.26
1679	Opata_254678_PstIMspI_PA	23.26
1680	Opata_2607817_PstIMspI_PA	23.26
1681	Opata_2733606_PstIMspI_PA	23.26
1682	Opata_2736625_PstIMspI_PA	23.26
1683	Opata_2746047_PstIMspI_PA	23.26
1684	Opata_2891602_PstIMspI_PA	23.26
1685	Opata_2906595_PstIMspI_PA	23.26
1686	Opata_2911397_PstIMspI_PA	23.26
1687	Opata_2948743_PstIMspI_PA	23.26
1688	Opata_2965717_PstIMspI_PA	23.26
1689	Opata_3041016_PstIMspI_PA	23.26
1690	Opata_308079_PstIMspI_PA	23.26
1691	Opata_3114348_PstIMspI_PA	23.26
1692	Opata_3131331_PstIMspI_PA	23.26
1693	Opata_3136017_PstIMspI_PA	23.26
1694	Opata_3163393_PstIMspI_PA	23.26
1695	Opata_3301356_PstIMspI_PA	23.26
1696	Opata_3398635_PstIMspI_PA	23.26
1697	Opata_346752_PstIMspI_PA	23.26
1698	Opata_347438_PstIMspI_PA	23.26
1699	Opata_3521623_PstIMspI_PA	23.26
1700	Opata_3589459_PstIMspI_PA	23.26
1701	Opata_3607587_PstIMspI_PA	23.26
1702	Opata_361532_PstIMspI_PA	23.26
1703	Opata_3765779_PstIMspI_PA	23.26
1704	Opata_3901390_PstIMspI_PA	23.26
1705	Opata_3992820_PstIMspI_PA	23.26
1706	Opata_3997794_PstIMspI_PA	23.26
1707	Opata_4018468_PstIMspI_PA	23.26
1708	Opata_4049372_PstIMspI_PA	23.26
1709	Opata_4057111_PstIMspI_PA	23.26
1710	Opata_4124194_PstIMspI_PA	23.26
1711	Opata_4146252_PstIMspI_PA	23.26
1712	Opata_4173080_PstIMspI_PA	23.26
1713	Opata_4211208_PstIMspI_PA	23.26
1714	Opata_4236917_PstIMspI_PA	23.26
1715	Opata_432132_PstIMspI_PA	23.26
1716	Opata_465429_PstIMspI_PA	23.26
1717	Opata_473467_PstIMspI_PA	23.26
1718	Opata_480093_PstIMspI_PA	23.26
1719	Opata_481544_PstIMspI_PA	23.26
1720	Opata_541662_PstIMspI_PA	23.26
1721	Opata_610823_PstIMspI_PA	23.26
1722	Opata_670617_PstIMspI_PA	23.26
1723	Opata_675794_PstIMspI_PA	23.26
1724	Opata_696720_PstIMspI_PA	23.26
1725	Opata_71094_PstIMspI_PA	23.26
1726	Opata_758096_PstIMspI_PA	23.26
1727	Opata_809350_PstIMspI_PA	23.26
1728	Opata_931375_PstIMspI_PA	23.26
1729	Opata_2712578_59_PstIMspI_SNP	23.26
1730	Opata_2712578_61_PstIMspI_SNP	23.26
1731	Opata_2712578_64_PstIMspI_SNP	23.26
1732	Opata_1773729_PstIMluI_PA	23.26
1733	Opata_2408333_PstIMluI_PA	23.26
1734	M6_169925_PstIMseI_PA	23.26
1735	Opata_120475_PstIMseI_PA	23.26
1736	Opata_236147_PstIMseI_PA	23.26
1737	Opata_243380_PstIMseI_PA	23.26
1738	Opata_359732_PstIMseI_PA	23.26
1739	Opata_399099_PstIMseI_PA	23.26
1740	Opata_476107_PstIMseI_PA	23.26
1741	Opata_484113_PstIMseI_PA	23.26
1742	Opata_74399_PstIMseI_PA	23.26
1743	Opata_1105195_PstIMspI_PA	23.26
1744	Opata_1804904_PstIMspI_PA	23.26
1745	Opata_181246_PstIMspI_PA	23.26
1746	Opata_1874142_PstIMspI_PA	23.26
1747	Opata_2313005_PstIMspI_PA	23.26
1748	Opata_2987442_PstIMspI_PA	23.26
1749	Opata_3060334_PstIMspI_PA	23.26
1750	Opata_3207171_PstIMspI_PA	23.26
1751	Opata_1315358_PstIMseI_PA	23.26
1752	Opata_185629_PstIMseI_PA	23.26
1753	Opata_366612_PstIMseI_PA	23.26
1754	Opata_1333724_PstIMspI_PA	23.26
1755	Opata_38171_PstIMspI_PA	23.26
1756	M6_149514_PstIMseI_PA	23.26
1757	Opata_128528_PstIMseI_PA	23.26
1758	Opata_129926_PstIMseI_PA	23.26
1759	Opata_139358_PstIMseI_PA	23.26
1760	Opata_142496_PstIMseI_PA	23.26
1761	Opata_147798_PstIMseI_PA	23.26
1762	Opata_165824_PstIMseI_PA	23.26
1763	Opata_183974_PstIMseI_PA	23.26
1764	Opata_18601_PstIMseI_PA	23.26
1765	Opata_2006790_PstIMseI_PA	23.26
1766	Opata_20626_PstIMseI_PA	23.26
1767	Opata_220429_PstIMseI_PA	23.26
1768	Opata_2216608_PstIMseI_PA	23.26
1769	Opata_228889_PstIMseI_PA	23.26
1770	Opata_240528_PstIMseI_PA	23.26
1771	Opata_246539_PstIMseI_PA	23.26
1772	Opata_28178_PstIMseI_PA	23.26
1773	Opata_3409_PstIMseI_PA	23.26
1774	Opata_3503_PstIMseI_PA	23.26
1775	Opata_367866_PstIMseI_PA	23.26
1776	Opata_373701_PstIMseI_PA	23.26
1777	Opata_382092_PstIMseI_PA	23.26
1778	Opata_38367_PstIMseI_PA	23.26
1779	Opata_38710_PstIMseI_PA	23.26
1780	Opata_423658_PstIMseI_PA	23.26
1781	Opata_446710_PstIMseI_PA	23.26
1782	Opata_47494_PstIMseI_PA	23.26
1783	Opata_494221_PstIMseI_PA	23.26
1784	Opata_54334_PstIMseI_PA	23.26
1785	Opata_571240_PstIMseI_PA	23.26
1786	Opata_64974_PstIMseI_PA	23.26
1787	Opata_657061_PstIMseI_PA	23.26
1788	Opata_662385_PstIMseI_PA	23.26
1789	Opata_670474_PstIMseI_PA	23.26
1790	Opata_684445_PstIMseI_PA	23.26
1791	Opata_70754_PstIMseI_PA	23.26
1792	Opata_71253_PstIMseI_PA	23.26
1793	Opata_851580_PstIMseI_PA	23.26
1794	Opata_878763_PstIMseI_PA	23.26
1795	Opata_9358_PstIMseI_PA	23.26
1796	Opata_101194_PstIMspI_PA	23.26
1797	Opata_1078221_PstIMspI_PA	23.26
1798	Opata_1131517_PstIMspI_PA	23.26
1799	Opata_1347261_PstIMspI_PA	23.26
1800	Opata_1385348_PstIMspI_PA	23.26
1801	Opata_1637884_PstIMspI_PA	23.26
1802	Opata_171230_PstIMspI_PA	23.26
1803	Opata_1726715_PstIMspI_PA	23.26
1804	Opata_178268_PstIMspI_PA	23.26
1805	Opata_1795632_PstIMspI_PA	23.26
1806	Opata_1845106_PstIMspI_PA	23.26
1807	Opata_1955685_PstIMspI_PA	23.26
1808	Opata_1964448_PstIMspI_PA	23.26
1809	Opata_1969032_PstIMspI_PA	23.26
1810	Opata_197648_PstIMspI_PA	23.26
1811	Opata_2042688_PstIMspI_PA	23.26
1812	Opata_2145655_PstIMspI_PA	23.26
1813	Opata_2304341_PstIMspI_PA	23.26
1814	Opata_2371991_PstIMspI_PA	23.26
1815	Opata_2598290_PstIMspI_PA	23.26
1816	Opata_2626449_PstIMspI_PA	23.26
1817	Opata_3114605_PstIMspI_PA	23.26
1818	Opata_3239795_PstIMspI_PA	23.26
1819	Opata_3251769_PstIMspI_PA	23.26
1820	Opata_329266_PstIMspI_PA	23.26
1821	Opata_3368325_PstIMspI_PA	23.26
1822	Opata_3441968_PstIMspI_PA	23.26
1823	Opata_3477736_PstIMspI_PA	23.26
1824	Opata_369004_PstIMspI_PA	23.26
1825	Opata_3835630_PstIMspI_PA	23.26
1826	Opata_95378_PstIMspI_PA	23.26
1827	M6_1071062_PstIMspI_PA	23.26
1828	M6_1616351_PstIMspI_PA	23.26
1829	Opata_1061485_PstIMspI_PA	23.26
1830	Opata_115664_PstIMspI_PA	23.26
1831	Opata_13501_PstIMspI_PA	23.26
1832	Opata_1355594_PstIMspI_PA	23.26
1833	Opata_1615815_PstIMspI_PA	23.26
1834	Opata_1622882_PstIMspI_PA	23.26
1835	Opata_2113138_PstIMspI_PA	23.26
1836	Opata_247184_PstIMspI_PA	23.26
1837	Opata_28271_PstIMspI_PA	23.26
1838	Opata_3092589_PstIMspI_PA	23.26
1839	Opata_3177629_PstIMspI_PA	23.26
1840	Opata_3435176_PstIMspI_PA	23.26
1841	Opata_3987223_PstIMspI_PA	23.26
1842	Opata_4250_PstIMspI_PA	23.26
1843	Opata_916384_PstIMspI_PA	23.26
1844	Opata_99709_PstIMspI_PA	23.26
1845	M6_146393_PstIMseI_PA	23.26
1846	Opata_1074934_PstIMseI_PA	23.26
1847	Opata_1160745_PstIMseI_PA	23.26
1848	Opata_1235031_PstIMseI_PA	23.26
1849	Opata_1244709_PstIMseI_PA	23.26
1850	Opata_1245690_PstIMseI_PA	23.26
1851	Opata_1269125_PstIMseI_PA	23.26
1852	Opata_127209_PstIMseI_PA	23.26
1853	Opata_1278633_PstIMseI_PA	23.26
1854	Opata_128036_PstIMseI_PA	23.26
1855	Opata_1285276_PstIMseI_PA	23.26
1856	Opata_1290098_PstIMseI_PA	23.26
1857	Opata_137395_PstIMseI_PA	23.26
1858	Opata_14358_PstIMseI_PA	23.26
1859	Opata_152538_PstIMseI_PA	23.26
1860	Opata_1542532_PstIMseI_PA	23.26
1861	Opata_156963_PstIMseI_PA	23.26
1862	Opata_188775_PstIMseI_PA	23.26
1863	Opata_1888961_PstIMseI_PA	23.26
1864	Opata_201864_PstIMseI_PA	23.26
1865	Opata_20264_PstIMseI_PA	23.26
1866	Opata_2123204_PstIMseI_PA	23.26
1867	Opata_2363104_PstIMseI_PA	23.26
1868	Opata_242285_PstIMseI_PA	23.26
1869	Opata_2447298_PstIMseI_PA	23.26
1870	Opata_245271_PstIMseI_PA	23.26
1871	Opata_2614796_PstIMseI_PA	23.26
1872	Opata_34166_PstIMseI_PA	23.26
1873	Opata_344671_PstIMseI_PA	23.26
1874	Opata_357120_PstIMseI_PA	23.26
1875	Opata_375417_PstIMseI_PA	23.26
1876	Opata_381887_PstIMseI_PA	23.26
1877	Opata_3949591_PstIMseI_PA	23.26
1878	Opata_4284182_PstIMseI_PA	23.26
1879	Opata_510680_PstIMseI_PA	23.26
1880	Opata_51175_PstIMseI_PA	23.26
1881	Opata_52869_PstIMseI_PA	23.26
1882	Opata_530013_PstIMseI_PA	23.26
1883	Opata_56486_PstIMseI_PA	23.26
1884	Opata_571757_PstIMseI_PA	23.26
1885	Opata_594683_PstIMseI_PA	23.26
1886	Opata_613118_PstIMseI_PA	23.26
1887	Opata_639912_PstIMseI_PA	23.26
1888	Opata_70118_PstIMseI_PA	23.26
1889	Opata_737391_PstIMseI_PA	23.26
1890	Opata_760298_PstIMseI_PA	23.26
1891	Opata_763195_PstIMseI_PA	23.26
1892	Opata_779819_PstIMseI_PA	23.26
1893	Opata_809599_PstIMseI_PA	23.26
1894	Opata_91147_PstIMseI_PA	23.26
1895	Opata_98415_PstIMseI_PA	23.26
1896	M6_1127526_PstIMspI_PA	23.26
1897	M6_587656_PstIMspI_PA	23.26
1898	Opata_1230758_PstIMspI_PA	23.26
1899	Opata_1301134_PstIMspI_PA	23.26
1900	Opata_14185_PstIMspI_PA	23.26
1901	Opata_143687_PstIMspI_PA	23.26
1902	Opata_1477178_PstIMspI_PA	23.26
1903	Opata_1512732_PstIMspI_PA	23.26
1904	Opata_1519195_PstIMspI_PA	23.26
1905	Opata_1556413_PstIMspI_PA	23.26
1906	Opata_1580894_PstIMspI_PA	23.26
1907	Opata_1581519_PstIMspI_PA	23.26
1908	Opata_1585051_PstIMspI_PA	23.26
1909	Opata_160983_PstIMspI_PA	23.26
1910	Opata_1632650_PstIMspI_PA	23.26
1911	Opata_1648315_PstIMspI_PA	23.26
1912	Opata_1671178_PstIMspI_PA	23.26
1913	Opata_1709140_PstIMspI_PA	23.26
1914	Opata_172260_PstIMspI_PA	23.26
1915	Opata_1752847_PstIMspI_PA	23.26
1916	Opata_1781784_PstIMspI_PA	23.26
1917	Opata_1812954_PstIMspI_PA	23.26
1918	Opata_1830719_PstIMspI_PA	23.26
1919	Opata_1839114_PstIMspI_PA	23.26
1920	Opata_1841355_PstIMspI_PA	23.26
1921	Opata_1854684_PstIMspI_PA	23.26
1922	Opata_1876602_PstIMspI_PA	23.26
1923	Opata_1994430_PstIMspI_PA	23.26
1924	Opata_2069116_PstIMspI_PA	23.26
1925	Opata_2074915_PstIMspI_PA	23.26
1926	Opata_2113697_PstIMspI_PA	23.26
1927	Opata_2138980_PstIMspI_PA	23.26
1928	Opata_2211284_PstIMspI_PA	23.26
1929	Opata_2213978_PstIMspI_PA	23.26
1930	Opata_2219573_PstIMspI_PA	23.26
1931	Opata_2302389_PstIMspI_PA	23.26
1932	Opata_2320116_PstIMspI_PA	23.26
1933	Opata_236557_PstIMspI_PA	23.26
1934	Opata_2370878_PstIMspI_PA	23.26
1935	Opata_2438426_PstIMspI_PA	23.26
1936	Opata_2447557_PstIMspI_PA	23.26
1937	Opata_2448894_PstIMspI_PA	23.26
1938	Opata_2486546_PstIMspI_PA	23.26
1939	Opata_2498073_PstIMspI_PA	23.26
1940	Opata_25122_PstIMspI_PA	23.26
1941	Opata_2562181_PstIMspI_PA	23.26
1942	Opata_2579691_PstIMspI_PA	23.26
1943	Opata_2679148_PstIMspI_PA	23.26
1944	Opata_2704477_PstIMspI_PA	23.26
1945	Opata_2857153_PstIMspI_PA	23.26
1946	Opata_2859122_PstIMspI_PA	23.26
1947	Opata_2898020_PstIMspI_PA	23.26
1948	Opata_2922331_PstIMspI_PA	23.26
1949	Opata_2947052_PstIMspI_PA	23.26
1950	Opata_2963691_PstIMspI_PA	23.26
1951	Opata_302439_PstIMspI_PA	23.26
1952	Opata_308742_PstIMspI_PA	23.26
1953	Opata_3212195_PstIMspI_PA	23.26
1954	Opata_3242504_PstIMspI_PA	23.26
1955	Opata_3264844_PstIMspI_PA	23.26
1956	Opata_3303163_PstIMspI_PA	23.26
1957	Opata_3307154_PstIMspI_PA	23.26
1958	Opata_3325931_PstIMspI_PA	23.26
1959	Opata_3387955_PstIMspI_PA	23.26
1960	Opata_3397417_PstIMspI_PA	23.26
1961	Opata_3432472_PstIMspI_PA	23.26
1962	Opata_3472411_PstIMspI_PA	23.26
1963	Opata_3479703_PstIMspI_PA	23.26
1964	Opata_357486_PstIMspI_PA	23.26
1965	Opata_3599591_PstIMspI_PA	23.26
1966	Opata_3932280_PstIMspI_PA	23.26
1967	Opata_4026519_PstIMspI_PA	23.26
1968	Opata_4060146_PstIMspI_PA	23.26
1969	Opata_4064782_PstIMspI_PA	23.26
1970	Opata_44608_PstIMspI_PA	23.26
1971	Opata_497284_PstIMspI_PA	23.26
1972	Opata_50240_PstIMspI_PA	23.26
1973	Opata_507141_PstIMspI_PA	23.26
1974	Opata_556095_PstIMspI_PA	23.26
1975	Opata_631369_PstIMspI_PA	23.26
1976	Opata_674367_PstIMspI_PA	23.26
1977	Opata_683403_PstIMspI_PA	23.26
1978	Opata_707604_PstIMspI_PA	23.26
1979	Opata_743123_PstIMspI_PA	23.26
1980	Opata_1021270_PstIMseI_PA	23.26
1981	Opata_1049331_PstIMseI_PA	23.26
1982	Opata_1122387_PstIMseI_PA	23.26
1983	Opata_1141087_PstIMseI_PA	23.26
1984	Opata_11642_PstIMseI_PA	23.26
1985	Opata_1258478_PstIMseI_PA	23.26
1986	Opata_130617_PstIMseI_PA	23.26
1987	Opata_1328684_PstIMseI_PA	23.26
1988	Opata_135995_PstIMseI_PA	23.26
1989	Opata_137018_PstIMseI_PA	23.26
1990	Opata_138767_PstIMseI_PA	23.26
1991	Opata_165049_PstIMseI_PA	23.26
1992	Opata_17185_PstIMseI_PA	23.26
1993	Opata_2021379_PstIMseI_PA	23.26
1994	Opata_2068160_PstIMseI_PA	23.26
1995	Opata_2082407_PstIMseI_PA	23.26
1996	Opata_211965_PstIMseI_PA	23.26
1997	Opata_222923_PstIMseI_PA	23.26
1998	Opata_2256142_PstIMseI_PA	23.26
1999	Opata_2259682_PstIMseI_PA	23.26
2000	Opata_236746_PstIMseI_PA	23.26
2001	Opata_249542_PstIMseI_PA	23.26
2002	Opata_2548772_PstIMseI_PA	23.26
2003	Opata_296579_PstIMseI_PA	23.26
2004	Opata_333432_PstIMseI_PA	23.26
2005	Opata_3401168_PstIMseI_PA	23.26
2006	Opata_389709_PstIMseI_PA	23.26
2007	Opata_3997344_PstIMseI_PA	23.26
2008	Opata_403098_PstIMseI_PA	23.26
2009	Opata_4042469_PstIMseI_PA	23.26
2010	Opata_405294_PstIMseI_PA	23.26
2011	Opata_417698_PstIMseI_PA	23.26
2012	Opata_447437_PstIMseI_PA	23.26
2013	Opata_452848_PstIMseI_PA	23.26
2014	Opata_46372_PstIMseI_PA	23.26
2015	Opata_46724_PstIMseI_PA	23.26
2016	Opata_48085_PstIMseI_PA	23.26
2017	Opata_487817_PstIMseI_PA	23.26
2018	Opata_491790_PstIMseI_PA	23.26
2019	Opata_529086_PstIMseI_PA	23.26
2020	Opata_560338_PstIMseI_PA	23.26
2021	Opata_584721_PstIMseI_PA	23.26
2022	Opata_600859_PstIMseI_PA	23.26
2023	Opata_65463_PstIMseI_PA	23.26
2024	Opata_714044_PstIMseI_PA	23.26
2025	Opata_72755_PstIMseI_PA	23.26
2026	Opata_77015_PstIMseI_PA	23.26
2027	Opata_792720_PstIMseI_PA	23.26
2028	Opata_828057_PstIMseI_PA	23.26
2029	Opata_91859_PstIMseI_PA	23.26
2030	Opata_987553_PstIMseI_PA	23.26
2031	Opata_993227_PstIMseI_PA	23.26
2032	Opata_999116_PstIMseI_PA	23.26
2033	M6_2109075_PstIMspI_PA	23.26
2034	M6_684052_PstIMspI_PA	23.26
2035	Opata_1040616_PstIMspI_PA	23.26
2036	Opata_1126460_PstIMspI_PA	23.26
2037	Opata_130878_PstIMspI_PA	23.26
2038	Opata_1331239_PstIMspI_PA	23.26
2039	Opata_1499939_PstIMspI_PA	23.26
2040	Opata_1550073_PstIMspI_PA	23.26
2041	Opata_1557437_PstIMspI_PA	23.26
2042	Opata_1558099_PstIMspI_PA	23.26
2043	Opata_1595366_PstIMspI_PA	23.26
2044	Opata_1738454_PstIMspI_PA	23.26
2045	Opata_1786635_PstIMspI_PA	23.26
2046	Opata_1811050_PstIMspI_PA	23.26
2047	Opata_1835809_PstIMspI_PA	23.26
2048	Opata_1870649_PstIMspI_PA	23.26
2049	Opata_2078334_PstIMspI_PA	23.26
2050	Opata_2103582_PstIMspI_PA	23.26
2051	Opata_230679_PstIMspI_PA	23.26
2052	Opata_232227_PstIMspI_PA	23.26
2053	Opata_2328213_PstIMspI_PA	23.26
2054	Opata_2674427_PstIMspI_PA	23.26
2055	Opata_2914717_PstIMspI_PA	23.26
2056	Opata_3009583_PstIMspI_PA	23.26
2057	Opata_3167300_PstIMspI_PA	23.26
2058	Opata_3316953_PstIMspI_PA	23.26
2059	Opata_3539954_PstIMspI_PA	23.26
2060	Opata_394700_PstIMspI_PA	23.26
2061	Opata_4067639_PstIMspI_PA	23.26
2062	Opata_423157_PstIMspI_PA	23.26
2063	Opata_4261178_PstIMspI_PA	23.26
2064	Opata_520606_PstIMspI_PA	23.26
2065	Opata_539820_PstIMspI_PA	23.26
2066	Opata_643644_PstIMspI_PA	23.26
2067	Opata_745307_PstIMspI_PA	23.26
2068	Opata_1229544_PstIMluI_PA	23.26
2069	Opata_10586_PstIMseI_PA	23.26
2070	Opata_107252_PstIMseI_PA	23.26
2071	Opata_1113455_PstIMseI_PA	23.26
2072	Opata_1141476_PstIMseI_PA	23.26
2073	Opata_1257356_PstIMseI_PA	23.26
2074	Opata_128409_PstIMseI_PA	23.26
2075	Opata_1495471_PstIMseI_PA	23.26
2076	Opata_154763_PstIMseI_PA	23.26
2077	Opata_217893_PstIMseI_PA	23.26
2078	Opata_219301_PstIMseI_PA	23.26
2079	Opata_2546363_PstIMseI_PA	23.26
2080	Opata_27944_PstIMseI_PA	23.26
2081	Opata_348211_PstIMseI_PA	23.26
2082	Opata_448338_PstIMseI_PA	23.26
2083	Opata_477410_PstIMseI_PA	23.26
2084	Opata_496047_PstIMseI_PA	23.26
2085	Opata_61345_PstIMseI_PA	23.26
2086	Opata_62669_PstIMseI_PA	23.26
2087	Opata_89629_PstIMseI_PA	23.26
2088	Opata_10781_PstIMspI_PA	23.26
2089	Opata_1220723_PstIMspI_PA	23.26
2090	Opata_1497153_PstIMspI_PA	23.26
2091	Opata_1688868_PstIMspI_PA	23.26
2092	Opata_176502_PstIMspI_PA	23.26
2093	Opata_1859219_PstIMspI_PA	23.26
2094	Opata_1959635_PstIMspI_PA	23.26
2095	Opata_2081249_PstIMspI_PA	23.26
2096	Opata_2409508_PstIMspI_PA	23.26
2097	Opata_2554154_PstIMspI_PA	23.26
2098	Opata_3274741_PstIMspI_PA	23.26
2099	Opata_359084_PstIMspI_PA	23.26
2100	Opata_365146_PstIMspI_PA	23.26
2101	Opata_3907787_PstIMspI_PA	23.26
2102	Opata_450005_PstIMspI_PA	23.26
2103	Opata_689170_PstIMspI_PA	23.26
2104	Opata_704015_PstIMspI_PA	23.26
2105	Opata_769626_PstIMspI_PA	23.26
2106	Opata_801290_PstIMspI_PA	23.26
2107	Opata_859282_PstIMspI_PA	23.26
2108	Opata_94969_PstIMspI_PA	23.26
2109	Opata_1173663_PstIMseI_PA	23.26
2110	Opata_1220831_PstIMseI_PA	23.26
2111	Opata_2123108_PstIMseI_PA	23.26
2112	Opata_459622_PstIMseI_PA	23.26
2113	Opata_7029_PstIMseI_PA	23.26
2114	Opata_949433_PstIMseI_PA	23.26
2115	Opata_121377_PstIMseI_PA	23.26
2116	Opata_1302728_PstIMseI_PA	23.26
2117	Opata_1547557_PstIMseI_PA	23.26
2118	Opata_1669250_PstIMseI_PA	23.26
2119	Opata_432221_PstIMseI_PA	23.26
2120	Opata_821873_PstIMseI_PA	23.26
2121	Opata_1750520_PstIMspI_PA	23.26
2122	M6_271133_PstIMseI_PA	23.26
2123	Opata_1298053_PstIMseI_PA	23.26
2124	Opata_1625239_PstIMseI_PA	23.26
2125	Opata_1805167_PstIMseI_PA	23.26
2126	Opata_210984_PstIMseI_PA	23.26
2127	Opata_311690_PstIMseI_PA	23.26
2128	Opata_4407157_PstIMseI_PA	23.26
2129	Opata_666211_PstIMseI_PA	23.26
2130	Opata_1587576_PstIMspI_PA	23.26
2131	Opata_1696990_PstIMspI_PA	23.26
2132	Opata_2058580_PstIMspI_PA	23.26
2133	Opata_2574682_PstIMspI_PA	23.26
2134	M6_1542771_PstIMseI_PA	23.26
2135	Opata_128278_PstIMseI_PA	23.26
2136	Opata_1287_PstIMseI_PA	23.26
2137	Opata_1314529_PstIMseI_PA	23.26
2138	Opata_1340021_PstIMseI_PA	23.26
2139	Opata_140834_PstIMseI_PA	23.26
2140	Opata_1420938_PstIMseI_PA	23.26
2141	Opata_1554596_PstIMseI_PA	23.26
2142	Opata_192625_PstIMseI_PA	23.26
2143	Opata_200750_PstIMseI_PA	23.26
2144	Opata_2372144_PstIMseI_PA	23.26
2145	Opata_255600_PstIMseI_PA	23.26
2146	Opata_2632631_PstIMseI_PA	23.26
2147	Opata_283385_PstIMseI_PA	23.26
2148	Opata_2986611_PstIMseI_PA	23.26
2149	Opata_307664_PstIMseI_PA	23.26
2150	Opata_407565_PstIMseI_PA	23.26
2151	Opata_4290093_PstIMseI_PA	23.26
2152	Opata_432215_PstIMseI_PA	23.26
2153	Opata_4472817_PstIMseI_PA	23.26
2154	Opata_483257_PstIMseI_PA	23.26
2155	Opata_565412_PstIMseI_PA	23.26
2156	Opata_579486_PstIMseI_PA	23.26
2157	Opata_625820_PstIMseI_PA	23.26
2158	Opata_660100_PstIMseI_PA	23.26
2159	Opata_728648_PstIMseI_PA	23.26
2160	Opata_775843_PstIMseI_PA	23.26
2161	Opata_825526_PstIMseI_PA	23.26
2162	Opata_1577840_PstIMspI_PA	23.26
2163	Opata_1596469_PstIMspI_PA	23.26
2164	Opata_1840221_PstIMspI_PA	23.26
2165	Opata_1951606_PstIMspI_PA	23.26
2166	Opata_1983654_PstIMspI_PA	23.26
2167	Opata_2109089_PstIMspI_PA	23.26
2168	Opata_2217703_PstIMspI_PA	23.26
2169	Opata_2623409_PstIMspI_PA	23.26
2170	Opata_2759164_PstIMspI_PA	23.26
2171	Opata_2772458_PstIMspI_PA	23.26
2172	Opata_2983696_PstIMspI_PA	23.26
2173	Opata_3009385_PstIMspI_PA	23.26
2174	Opata_3114990_PstIMspI_PA	23.26
2175	Opata_3265662_PstIMspI_PA	23.26
2176	Opata_3575951_PstIMspI_PA	23.26
2177	Opata_390826_PstIMspI_PA	23.26
2178	Opata_413096_PstIMspI_PA	23.26
2179	Opata_4215060_PstIMspI_PA	23.26
2180	Opata_843987_PstIMspI_PA	23.26
2181	M6_89256_PstIMseI_PA	23.26
2182	Opata_312412_PstIMseI_PA	23.26
2183	M6_760687_PstIMspI_PA	23.26
2184	Opata_4162692_PstIMspI_PA	23.26
2185	Opata_553515_PstIMspI_PA	23.26
2186	Opata_781268_PstIMspI_PA	23.26
2187	Opata_856267_PstIMspI_PA	23.26
2188	Opata_68797_PstIMluI_PA	23.26
2189	M6_1188984_PstIMseI_PA	23.26
2190	M6_258224_PstIMseI_PA	23.26
2191	M6_446599_PstIMseI_PA	23.26
2192	Opata_2288426_PstIMseI_PA	23.26
2193	Opata_29270_PstIMseI_PA	23.26
2194	Opata_313214_PstIMseI_PA	23.26
2195	Opata_3162026_PstIMseI_PA	23.26
2196	Opata_3429745_PstIMseI_PA	23.26
2197	Opata_4304754_PstIMseI_PA	23.26
2198	Opata_52430_PstIMseI_PA	23.26
2199	Opata_600379_PstIMseI_PA	23.26
2200	M6_2427444_PstIMspI_PA	23.26
2201	M6_360904_PstIMspI_PA	23.26
2202	M6_590331_PstIMspI_PA	23.26
2203	Opata_1346004_PstIMspI_PA	23.26
2204	Opata_168119_PstIMspI_PA	23.26
2205	Opata_1870936_PstIMspI_PA	23.26
2206	Opata_1988794_PstIMspI_PA	23.26
2207	Opata_2886320_PstIMspI_PA	23.26
2208	Opata_400169_PstIMspI_PA	23.26
2209	Opata_483826_PstIMspI_PA	23.26
2210	Opata_56245_PstIMspI_PA	23.26
2211	Opata_624740_PstIMspI_PA	23.26
2212	Opata_747563_PstIMspI_PA	23.26
2213	Opata_917801_PstIMspI_PA	23.26
2214	Opata_1079716_PstIMseI_PA	23.26
2215	Opata_72276_PstIMseI_PA	23.26
2216	Opata_932683_PstIMseI_PA	23.26
2217	Opata_1558197_PstIMspI_PA	23.26
2218	Opata_934089_PstIMspI_PA	23.26
2219	Opata_1199971_PstIMseI_PA	23.26
2220	Opata_1318348_PstIMseI_PA	23.26
2221	Opata_1620141_PstIMseI_PA	23.26
2222	Opata_23614_PstIMseI_PA	23.26
2223	Opata_3958989_PstIMseI_PA	23.26
2224	Opata_58251_PstIMseI_PA	23.26
2225	Opata_8986_PstIMseI_PA	23.26
2226	M6_3556460_PstIMspI_PA	23.26
2227	Opata_1103663_PstIMspI_PA	23.26
2228	Opata_1978075_PstIMspI_PA	23.26
2229	Opata_2009697_PstIMspI_PA	23.26
2230	Opata_2022026_PstIMspI_PA	23.26
2231	Opata_2102749_PstIMspI_PA	23.26
2232	Opata_2112661_PstIMspI_PA	23.26
2233	Opata_2139719_PstIMspI_PA	23.26
2234	Opata_2224038_PstIMspI_PA	23.26
2235	Opata_2426998_PstIMspI_PA	23.26
2236	Opata_2506602_PstIMspI_PA	23.26
2237	Opata_2808097_PstIMspI_PA	23.26
2238	Opata_3217924_PstIMspI_PA	23.26
2239	Opata_325186_PstIMspI_PA	23.26
2240	Opata_3346575_PstIMspI_PA	23.26
2241	Opata_3697684_PstIMspI_PA	23.26
2242	Opata_3764800_PstIMspI_PA	23.26
2243	Opata_3820446_PstIMspI_PA	23.26
2244	Opata_528506_PstIMspI_PA	23.26
2245	Opata_748707_PstIMspI_PA	23.26
2246	Opata_90027_PstIMspI_PA	23.26
2247	Opata_907793_PstIMspI_PA	23.26
2248	Opata_1959981_PstIMseI_PA	23.26
2249	Opata_2397953_PstIMseI_PA	23.26
2250	Opata_309551_PstIMseI_PA	23.26
2251	Opata_4460385_PstIMseI_PA	23.26
2252	Opata_81502_PstIMseI_PA	23.26
2253	Opata_1032284_PstIMspI_PA	23.26
2254	Opata_1586517_PstIMspI_PA	23.26
2255	Opata_1854479_PstIMspI_PA	23.26
2256	Opata_204981_PstIMspI_PA	23.26
2257	Opata_2284119_PstIMspI_PA	23.26
2258	Opata_2379592_PstIMspI_PA	23.26
2259	Opata_250565_PstIMspI_PA	23.26
2260	Opata_2882762_PstIMspI_PA	23.26
2261	Opata_3419589_PstIMspI_PA	23.26
2262	Opata_3495022_PstIMspI_PA	23.26
2263	Opata_3586679_PstIMspI_PA	23.26
2264	Opata_3742730_PstIMspI_PA	23.26
2265	Opata_958392_PstIMspI_PA	23.26
2266	M6_2777572_PstIMseI_PA	23.26
2267	Opata_650573_PstIMseI_PA	23.26
2268	M6_1655193_PstIMspI_PA	23.26
2269	Opata_1385141_PstIMspI_PA	23.26
2270	Opata_2462050_PstIMspI_PA	23.26
2271	Opata_3179951_PstIMspI_PA	23.26
2272	M6_1623595_PstIMspI_PA	23.26
2273	M6_886056_PstIMspI_PA	23.26
2274	Opata_2227705_PstIMspI_PA	23.26
2275	Opata_4149829_PstIMseI_PA	23.26
2276	Opata_500585_PstIMseI_PA	23.26
2277	Opata_847455_PstIMseI_PA	23.26
2278	M6_664952_PstIMspI_PA	23.26
2279	M6_917565_PstIMspI_PA	23.26
2280	Opata_2317369_PstIMspI_PA	23.26
2281	M6_558757_PstIMspI_PA	23.26
2282	Opata_1037861_PstIMseI_PA	23.26
2283	M6_851537_PstIMseI_PA	23.26
2284	Opata_1069602_PstIMspI_PA	23.26
2285	Opata_1837998_PstIMspI_PA	23.26
2286	Opata_353327_PstIMseI_PA	23.26
2287	Opata_4151498_PstIMspI_PA	23.26
2288	Opata_2641790_PstIMseI_PA	23.26
2289	2301853	23.31
2290	3532758	23.32
2291	wPt-7504	23.36
2292	wPt-1935	23.36
2293	1050598	23.52
2294	1208515	23.52
2295	1233292	23.52
2296	1255896	23.52
2297	1382537	23.52
2298	2322367	23.52
2299	3533850	23.52
2300	3534107	23.52
2301	3957261	23.52
2302	4394612	23.52
2303	4407013	23.52
2304	4537347	23.52
2305	4538150	23.52
2306	4539937	23.52
2307	4542014	23.52
2308	4543419	23.52
2309	4544416	23.52
2310	XBARC87	23.6
2311	Opata_1204313_PstIMluI_PA	23.66
2312	Opata_1478249_PstIMluI_PA	23.66
2313	Opata_1563882_PstIMluI_PA	23.66
2314	M6_2716570_PstIMseI_PA	23.66
2315	Opata_1027850_PstIMseI_PA	23.66
2316	Opata_1132876_PstIMseI_PA	23.66
2317	Opata_1135758_PstIMseI_PA	23.66
2318	Opata_1236125_PstIMseI_PA	23.66
2319	Opata_1520512_PstIMseI_PA	23.66
2320	Opata_157554_PstIMseI_PA	23.66
2321	Opata_16776_PstIMseI_PA	23.66
2322	Opata_175020_PstIMseI_PA	23.66
2323	Opata_1967265_PstIMseI_PA	23.66
2324	Opata_2051041_PstIMseI_PA	23.66
2325	Opata_240460_PstIMseI_PA	23.66
2326	Opata_2541354_PstIMseI_PA	23.66
2327	Opata_288813_PstIMseI_PA	23.66
2328	Opata_2944679_PstIMseI_PA	23.66
2329	Opata_302499_PstIMseI_PA	23.66
2330	Opata_3061528_PstIMseI_PA	23.66
2331	Opata_3203933_PstIMseI_PA	23.66
2332	Opata_330884_PstIMseI_PA	23.66
2333	Opata_3376394_PstIMseI_PA	23.66
2334	Opata_4157507_PstIMseI_PA	23.66
2335	Opata_546251_PstIMseI_PA	23.66
2336	Opata_559128_PstIMseI_PA	23.66
2337	Opata_578641_PstIMseI_PA	23.66
2338	Opata_657090_PstIMseI_PA	23.66
2339	Opata_661672_PstIMseI_PA	23.66
2340	Opata_752286_PstIMseI_PA	23.66
2341	Opata_805543_PstIMseI_PA	23.66
2342	Opata_908887_PstIMseI_PA	23.66
2343	Opata_97434_PstIMseI_PA	23.66
2344	M6_2507841_PstIMspI_PA	23.66
2345	Opata_1005070_PstIMspI_PA	23.66
2346	Opata_1012157_PstIMspI_PA	23.66
2347	Opata_1014348_PstIMspI_PA	23.66
2348	Opata_1033754_PstIMspI_PA	23.66
2349	Opata_1058717_PstIMspI_PA	23.66
2350	Opata_1075548_PstIMspI_PA	23.66
2351	Opata_1152638_PstIMspI_PA	23.66
2352	Opata_1170997_PstIMspI_PA	23.66
2353	Opata_1181096_PstIMspI_PA	23.66
2354	Opata_1209503_PstIMspI_PA	23.66
2355	Opata_1240140_PstIMspI_PA	23.66
2356	Opata_1308007_PstIMspI_PA	23.66
2357	Opata_1409437_PstIMspI_PA	23.66
2358	Opata_1422924_PstIMspI_PA	23.66
2359	Opata_142395_PstIMspI_PA	23.66
2360	Opata_1574389_PstIMspI_PA	23.66
2361	Opata_1613796_PstIMspI_PA	23.66
2362	Opata_168027_PstIMspI_PA	23.66
2363	Opata_1821021_PstIMspI_PA	23.66
2364	Opata_1842898_PstIMspI_PA	23.66
2365	Opata_1877367_PstIMspI_PA	23.66
2366	Opata_1906532_PstIMspI_PA	23.66
2367	Opata_1914356_PstIMspI_PA	23.66
2368	Opata_1939881_PstIMspI_PA	23.66
2369	Opata_1984706_PstIMspI_PA	23.66
2370	Opata_1991576_PstIMspI_PA	23.66
2371	Opata_2014536_PstIMspI_PA	23.66
2372	Opata_2037539_PstIMspI_PA	23.66
2373	Opata_2042947_PstIMspI_PA	23.66
2374	Opata_2073218_PstIMspI_PA	23.66
2375	Opata_2120802_PstIMspI_PA	23.66
2376	Opata_2168387_PstIMspI_PA	23.66
2377	Opata_2207700_PstIMspI_PA	23.66
2378	Opata_2209519_PstIMspI_PA	23.66
2379	Opata_2221334_PstIMspI_PA	23.66
2380	Opata_2221739_PstIMspI_PA	23.66
2381	Opata_2264685_PstIMspI_PA	23.66
2382	Opata_2281551_PstIMspI_PA	23.66
2383	Opata_2309563_PstIMspI_PA	23.66
2384	Opata_2312913_PstIMspI_PA	23.66
2385	Opata_2338743_PstIMspI_PA	23.66
2386	Opata_2345635_PstIMspI_PA	23.66
2387	Opata_2377177_PstIMspI_PA	23.66
2388	Opata_2378836_PstIMspI_PA	23.66
2389	Opata_2439923_PstIMspI_PA	23.66
2390	Opata_2465323_PstIMspI_PA	23.66
2391	Opata_2494283_PstIMspI_PA	23.66
2392	Opata_2526706_PstIMspI_PA	23.66
2393	Opata_2558887_PstIMspI_PA	23.66
2394	Opata_2565756_PstIMspI_PA	23.66
2395	Opata_2572189_PstIMspI_PA	23.66
2396	Opata_2615739_PstIMspI_PA	23.66
2397	Opata_2644046_PstIMspI_PA	23.66
2398	Opata_265054_PstIMspI_PA	23.66
2399	Opata_2720129_PstIMspI_PA	23.66
2400	Opata_2894571_PstIMspI_PA	23.66
2401	Opata_2957786_PstIMspI_PA	23.66
2402	Opata_2960453_PstIMspI_PA	23.66
2403	Opata_2978152_PstIMspI_PA	23.66
2404	Opata_3000116_PstIMspI_PA	23.66
2405	Opata_3031814_PstIMspI_PA	23.66
2406	Opata_3170371_PstIMspI_PA	23.66
2407	Opata_3173179_PstIMspI_PA	23.66
2408	Opata_3194126_PstIMspI_PA	23.66
2409	Opata_328845_PstIMspI_PA	23.66
2410	Opata_3346365_PstIMspI_PA	23.66
2411	Opata_3347232_PstIMspI_PA	23.66
2412	Opata_3350862_PstIMspI_PA	23.66
2413	Opata_3373547_PstIMspI_PA	23.66
2414	Opata_3395262_PstIMspI_PA	23.66
2415	Opata_3399319_PstIMspI_PA	23.66
2416	Opata_3408426_PstIMspI_PA	23.66
2417	Opata_3450310_PstIMspI_PA	23.66
2418	Opata_3499049_PstIMspI_PA	23.66
2419	Opata_351503_PstIMspI_PA	23.66
2420	Opata_3532130_PstIMspI_PA	23.66
2421	Opata_3577398_PstIMspI_PA	23.66
2422	Opata_3580708_PstIMspI_PA	23.66
2423	Opata_3581715_PstIMspI_PA	23.66
2424	Opata_3595187_PstIMspI_PA	23.66
2425	Opata_3689371_PstIMspI_PA	23.66
2426	Opata_3697633_PstIMspI_PA	23.66
2427	Opata_373326_PstIMspI_PA	23.66
2428	Opata_3754460_PstIMspI_PA	23.66
2429	Opata_3765881_PstIMspI_PA	23.66
2430	Opata_3897657_PstIMspI_PA	23.66
2431	Opata_3978464_PstIMspI_PA	23.66
2432	Opata_400166_PstIMspI_PA	23.66
2433	Opata_4033302_PstIMspI_PA	23.66
2434	Opata_4080754_PstIMspI_PA	23.66
2435	Opata_4141663_PstIMspI_PA	23.66
2436	Opata_4143816_PstIMspI_PA	23.66
2437	Opata_4196680_PstIMspI_PA	23.66
2438	Opata_4204252_PstIMspI_PA	23.66
2439	Opata_444411_PstIMspI_PA	23.66
2440	Opata_483090_PstIMspI_PA	23.66
2441	Opata_569999_PstIMspI_PA	23.66
2442	Opata_590358_PstIMspI_PA	23.66
2443	Opata_614719_PstIMspI_PA	23.66
2444	Opata_620789_PstIMspI_PA	23.66
2445	Opata_635551_PstIMspI_PA	23.66
2446	Opata_651016_PstIMspI_PA	23.66
2447	Opata_651880_PstIMspI_PA	23.66
2448	Opata_712662_PstIMspI_PA	23.66
2449	Opata_757607_PstIMspI_PA	23.66
2450	Opata_776315_PstIMspI_PA	23.66
2451	Opata_962391_PstIMspI_PA	23.66
2452	Opata_997905_PstIMspI_PA	23.66
2453	Opata_65950_58_PstIMluI_SNP	23.66
2454	Opata_65950_83_PstIMluI_SNP	23.66
2455	Opata_87784_22_PstIMluI_SNP	23.66
2456	Opata_87784_55_PstIMluI_SNP	23.66
2457	Opata_87784_58_PstIMluI_SNP	23.66
2458	Opata_87784_67_PstIMluI_SNP	23.66
2459	Opata_1089320_3_PstIMseI_SNP	23.66
2460	Opata_1089320_74_PstIMseI_SNP	23.66
2461	Opata_1182149_10_PstIMseI_SNP	23.66
2462	Opata_1348570_58_PstIMseI_SNP	23.66
2463	Opata_1356720_49_PstIMseI_SNP	23.66
2464	Opata_1507795_37_PstIMseI_SNP	23.66
2465	Opata_3153063_56_PstIMseI_SNP	23.66
2466	Opata_35777_35_PstIMseI_SNP	23.66
2467	Opata_59154_48_PstIMseI_SNP	23.66
2468	Opata_655436_11_PstIMseI_SNP	23.66
2469	Opata_74933_57_PstIMseI_SNP	23.66
2470	Opata_84379_65_PstIMseI_SNP	23.66
2471	Opata_1576236_19_PstIMspI_SNP	23.66
2472	Opata_1576236_41_PstIMspI_SNP	23.66
2473	Opata_2439997_80_PstIMspI_SNP	23.66
2474	Opata_3933406_49_PstIMspI_SNP	23.66
2475	Opata_3933406_86_PstIMspI_SNP	23.66
2476	Opata_49562_20_PstIMspI_SNP	23.66
2477	Opata_49562_60_PstIMspI_SNP	23.66
2478	Opata_509347_49_PstIMspI_SNP	23.66
2479	Opata_805925_PstIMluI_PA	23.66
2480	M6_1470478_PstIMseI_PA	23.66
2481	Opata_1111845_PstIMseI_PA	23.66
2482	Opata_1214561_PstIMseI_PA	23.66
2483	Opata_1971582_PstIMseI_PA	23.66
2484	Opata_2422514_PstIMseI_PA	23.66
2485	Opata_2941505_PstIMseI_PA	23.66
2486	Opata_397276_PstIMseI_PA	23.66
2487	Opata_893534_PstIMseI_PA	23.66
2488	M6_2719281_PstIMspI_PA	23.66
2489	Opata_1027913_PstIMspI_PA	23.66
2490	Opata_113504_PstIMspI_PA	23.66
2491	Opata_1222570_PstIMspI_PA	23.66
2492	Opata_1239964_PstIMspI_PA	23.66
2493	Opata_1290364_PstIMspI_PA	23.66
2494	Opata_137279_PstIMspI_PA	23.66
2495	Opata_1789507_PstIMspI_PA	23.66
2496	Opata_1905610_PstIMspI_PA	23.66
2497	Opata_2038540_PstIMspI_PA	23.66
2498	Opata_2271692_PstIMspI_PA	23.66
2499	Opata_2324169_PstIMspI_PA	23.66
2500	Opata_2546454_PstIMspI_PA	23.66
2501	Opata_2768434_PstIMspI_PA	23.66
2502	Opata_2778708_PstIMspI_PA	23.66
2503	Opata_2918283_PstIMspI_PA	23.66
2504	Opata_3012205_PstIMspI_PA	23.66
2505	Opata_311122_PstIMspI_PA	23.66
2506	Opata_3181198_PstIMspI_PA	23.66
2507	Opata_3517403_PstIMspI_PA	23.66
2508	Opata_3600529_PstIMspI_PA	23.66
2509	Opata_3731217_PstIMspI_PA	23.66
2510	Opata_3891405_PstIMspI_PA	23.66
2511	Opata_4198519_PstIMspI_PA	23.66
2512	Opata_14173_60_PstIMspI_SNP	23.66
2513	M6_3608221_PstIMspI_PA	23.66
2514	Opata_62098_PstIMspI_PA	23.66
2515	Opata_717921_PstIMspI_PA	23.66
2516	Opata_2313790_PstIMspI_PA	23.66
2517	Opata_1464880_PstIMluI_PA	23.66
2518	Opata_275224_PstIMluI_PA	23.66
2519	Opata_747121_PstIMluI_PA	23.66
2520	Opata_1132226_PstIMseI_PA	23.66
2521	Opata_1139891_PstIMseI_PA	23.66
2522	Opata_126903_PstIMseI_PA	23.66
2523	Opata_133235_PstIMseI_PA	23.66
2524	Opata_135333_PstIMseI_PA	23.66
2525	Opata_1643479_PstIMseI_PA	23.66
2526	Opata_1898814_PstIMseI_PA	23.66
2527	Opata_3052505_PstIMseI_PA	23.66
2528	Opata_35511_PstIMseI_PA	23.66
2529	Opata_395750_PstIMseI_PA	23.66
2530	Opata_561707_PstIMseI_PA	23.66
2531	Opata_76311_PstIMseI_PA	23.66
2532	Opata_983167_PstIMseI_PA	23.66
2533	Opata_1082809_PstIMspI_PA	23.66
2534	Opata_1241507_PstIMspI_PA	23.66
2535	Opata_1304545_PstIMspI_PA	23.66
2536	Opata_1713069_PstIMspI_PA	23.66
2537	Opata_1730953_PstIMspI_PA	23.66
2538	Opata_1877904_PstIMspI_PA	23.66
2539	Opata_1996646_PstIMspI_PA	23.66
2540	Opata_249435_PstIMspI_PA	23.66
2541	Opata_257343_PstIMspI_PA	23.66
2542	Opata_2587315_PstIMspI_PA	23.66
2543	Opata_2610156_PstIMspI_PA	23.66
2544	Opata_2869933_PstIMspI_PA	23.66
2545	Opata_3119939_PstIMspI_PA	23.66
2546	Opata_3365793_PstIMspI_PA	23.66
2547	Opata_3471712_PstIMspI_PA	23.66
2548	Opata_3502115_PstIMspI_PA	23.66
2549	Opata_3521486_PstIMspI_PA	23.66
2550	Opata_3537303_PstIMspI_PA	23.66
2551	Opata_3623376_PstIMspI_PA	23.66
2552	Opata_3719147_PstIMspI_PA	23.66
2553	Opata_3769725_PstIMspI_PA	23.66
2554	Opata_3827122_PstIMspI_PA	23.66
2555	Opata_4046408_PstIMspI_PA	23.66
2556	Opata_4259281_PstIMspI_PA	23.66
2557	Opata_525849_PstIMspI_PA	23.66
2558	Opata_711561_PstIMspI_PA	23.66
2559	Opata_736241_PstIMspI_PA	23.66
2560	Opata_785006_PstIMspI_PA	23.66
2561	Opata_941918_PstIMspI_PA	23.66
2562	Opata_1212105_PstIMluI_PA	23.66
2563	Opata_242367_PstIMluI_PA	23.66
2564	Opata_716945_PstIMluI_PA	23.66
2565	Opata_866651_PstIMluI_PA	23.66
2566	Opata_1024812_PstIMseI_PA	23.66
2567	Opata_1086518_PstIMseI_PA	23.66
2568	Opata_3569575_PstIMseI_PA	23.66
2569	Opata_440173_PstIMseI_PA	23.66
2570	Opata_588753_PstIMseI_PA	23.66
2571	Opata_1836167_PstIMspI_PA	23.66
2572	Opata_1989971_PstIMspI_PA	23.66
2573	Opata_310741_PstIMspI_PA	23.66
2574	Opata_816340_PstIMspI_PA	23.66
2575	M6_3082585_PstIMseI_PA	23.66
2576	Opata_111901_PstIMseI_PA	23.66
2577	Opata_157881_PstIMseI_PA	23.66
2578	Opata_43567_PstIMseI_PA	23.66
2579	Opata_3255158_PstIMspI_PA	23.66
2580	M6_2898521_PstIMspI_PA	23.66
2581	M6_486727_PstIMspI_PA	23.66
2582	Opata_1065308_PstIMseI_PA	23.66
2583	Opata_1258842_PstIMseI_PA	23.66
2584	Opata_347975_PstIMseI_PA	23.66
2585	Opata_445764_PstIMseI_PA	23.66
2586	M6_141823_PstIMspI_PA	23.66
2587	Opata_1064472_PstIMspI_PA	23.66
2588	Opata_1302454_PstIMspI_PA	23.66
2589	Opata_1637692_PstIMspI_PA	23.66
2590	Opata_2573494_PstIMspI_PA	23.66
2591	Opata_2628324_PstIMspI_PA	23.66
2592	Opata_3197068_PstIMspI_PA	23.66
2593	Opata_3309329_PstIMspI_PA	23.66
2594	Opata_636850_PstIMspI_PA	23.66
2595	Opata_895496_PstIMspI_PA	23.66
2596	Opata_277434_PstIMseI_PA	23.66
2597	Opata_3157009_PstIMseI_PA	23.66
2598	Opata_1293886_PstIMspI_PA	23.66
2599	Opata_1850476_PstIMspI_PA	23.66
2600	Opata_2669571_PstIMspI_PA	23.66
2601	Opata_2858116_PstIMspI_PA	23.66
2602	Opata_551332_PstIMspI_PA	23.66
2603	Opata_1226801_PstIMseI_PA	23.66
2604	Opata_1241329_PstIMseI_PA	23.66
2605	Opata_1780451_PstIMseI_PA	23.66
2606	Opata_386192_PstIMseI_PA	23.66
2607	Opata_47702_PstIMseI_PA	23.66
2608	Opata_2530750_PstIMspI_PA	23.66
2609	Opata_2979029_PstIMspI_PA	23.66
2610	Opata_761090_PstIMspI_PA	23.66
2611	Opata_1349848_PstIMluI_PA	23.66
2612	Opata_2738562_PstIMseI_PA	23.66
2613	Opata_1019053_PstIMseI_PA	23.66
2614	Opata_1719908_PstIMseI_PA	23.66
2615	Opata_1788353_PstIMseI_PA	23.66
2616	Opata_2403390_PstIMseI_PA	23.66
2617	Opata_1796451_PstIMspI_PA	23.66
2618	Opata_3490249_PstIMseI_PA	23.66
2619	Opata_1912295_PstIMspI_PA	23.66
2620	Opata_1077692_PstIMseI_PA	23.66
2621	Opata_1219141_PstIMseI_PA	23.66
2622	Opata_1269719_PstIMseI_PA	23.66
2623	Opata_169287_PstIMseI_PA	23.66
2624	Opata_846460_PstIMseI_PA	23.66
2625	Opata_876133_PstIMseI_PA	23.66
2626	Opata_1283980_PstIMspI_PA	23.66
2627	Opata_3159465_PstIMspI_PA	23.66
2628	Opata_564525_PstIMspI_PA	23.66
2629	Opata_589540_PstIMspI_PA	23.66
2630	Opata_1058640_PstIMseI_PA	23.66
2631	Opata_215092_PstIMseI_PA	23.66
2632	Opata_1854066_PstIMspI_PA	23.66
2633	Opata_2581650_PstIMspI_PA	23.66
2634	Opata_106080_PstIMseI_PA	23.66
2635	Opata_137076_PstIMseI_PA	23.66
2636	Opata_1778696_PstIMseI_PA	23.66
2637	Opata_231131_PstIMseI_PA	23.66
2638	Opata_248366_PstIMseI_PA	23.66
2639	Opata_1005276_PstIMspI_PA	23.66
2640	Opata_1348501_PstIMspI_PA	23.66
2641	Opata_242699_PstIMspI_PA	23.66
2642	Opata_963551_PstIMseI_PA	23.66
2643	Opata_2712502_PstIMluI_PA	23.66
2644	Opata_870328_PstIMseI_PA	23.66
2645	Opata_2512973_PstIMspI_PA	23.66
2646	Opata_3653031_PstIMspI_PA	23.66
2647	Opata_1047573_PstIMluI_PA	23.66
2648	Opata_1612045_PstIMluI_PA	23.66
2649	M6_1268664_PstIMseI_PA	23.66
2650	Opata_1269643_PstIMseI_PA	23.66
2651	Opata_454360_PstIMseI_PA	23.66
2652	Opata_731940_PstIMseI_PA	23.66
2653	Opata_791225_PstIMseI_PA	23.66
2654	Opata_2522866_PstIMspI_PA	23.66
2655	Opata_3245458_PstIMspI_PA	23.66
2656	Opata_3452172_PstIMspI_PA	23.66
2657	Opata_3652509_PstIMspI_PA	23.66
2658	Opata_599060_PstIMspI_PA	23.66
2659	Opata_1633866_PstIMseI_PA	23.66
2660	Opata_1838417_PstIMseI_PA	23.66
2661	Opata_214448_PstIMseI_PA	23.66
2662	Opata_2321447_PstIMseI_PA	23.66
2663	Opata_425348_PstIMseI_PA	23.66
2664	Opata_4337951_PstIMseI_PA	23.66
2665	Opata_1073030_PstIMspI_PA	23.66
2666	Opata_173008_PstIMspI_PA	23.66
2667	Opata_1949707_PstIMspI_PA	23.66
2668	Opata_283438_PstIMspI_PA	23.66
2669	Opata_3107447_PstIMspI_PA	23.66
2670	Opata_4100995_PstIMspI_PA	23.66
2671	Opata_909442_PstIMspI_PA	23.66
2672	Opata_926336_PstIMspI_PA	23.66
2673	Opata_93877_PstIMspI_PA	23.66
2674	Opata_2649154_PstIMseI_PA	23.66
2675	M6_355446_PstIMseI_PA	23.66
2676	Opata_2756958_PstIMluI_PA	23.66
2677	Opata_2068734_PstIMseI_PA	23.66
2678	Opata_416902_PstIMseI_PA	23.66
2679	M6_472624_PstIMspI_PA	23.66
2680	Opata_13658_PstIMspI_PA	23.66
2681	Opata_172714_PstIMspI_PA	23.66
2682	Opata_2409461_PstIMspI_PA	23.66
2683	Opata_1811624_PstIMspI_PA	23.66
2684	Opata_532051_PstIMspI_PA	23.66
2685	Opata_1343820_PstIMspI_PA	23.66
2686	Opata_586922_PstIMspI_PA	23.66
2687	Opata_2493284_PstIMseI_PA	23.66
2688	Opata_45841_PstIMluI_PA	23.66
2689	Opata_1388218_PstIMspI_PA	23.66
2690	Opata_1327056_PstIMspI_PA	23.66
2691	Opata_3906506_PstIMspI_PA	23.66
2692	wPt-5209	23.66
2693	wPt-5522	23.66
2694	wPt-1620	23.66
2695	wPt-7264	23.66
2696	wPt-8093	23.66
2697	wPt-8446	23.66
2698	wPt-1542	23.66
2699	1128537	23.66
2700	1141125	23.66
2701	1145913	23.66
2702	1150335	23.66
2703	1250812	23.66
2704	1381798	23.66
2705	1204581	23.66
2706	519730	23.69
2707	1204328	23.69
2708	1006339	23.69
2709	1219810	23.69
2710	1271683	23.69
2711	4394027	23.69
2712	4733815	23.69
2713	1097754	23.71
2714	1370323	23.71
2715	1371114	23.71
2716	3029878	23.71
2717	3034089	23.71
2718	1134876	23.72
2719	987133	23.72
2720	wPt-11078	23.72
2721	wPt-4057	23.72
2722	wPt-6000	23.72
2723	520423	23.72
2724	521104	23.72
2725	521873	23.72
2726	798970	23.72
2727	744251	23.72
2728	982670	23.72
2729	989831	23.72
2730	1003349	23.72
2731	1080309	23.72
2732	1091364	23.72
2733	1092797	23.72
2734	1104013	23.72
2735	1116286	23.72
2736	1118841	23.72
2737	1123543	23.72
2738	1127790	23.72
2739	1128802	23.72
2740	1129679	23.72
2741	1130359	23.72
2742	1130597	23.72
2743	1130765	23.72
2744	1131339	23.72
2745	1137930	23.72
2746	1142501	23.72
2747	1157862	23.72
2748	1159602	23.72
2749	1228436	23.72
2750	1229299	23.72
2751	1232956	23.72
2752	1233241	23.72
2753	1241459	23.72
2754	1258191	23.72
2755	1280177	23.72
2756	1319148	23.72
2757	1319278	23.72
2758	1321647	23.72
2759	1343638	23.72
2760	1372022	23.72
2761	1372672	23.72
2762	1377377	23.72
2763	1389844	23.72
2764	1725192	23.72
2765	2263278	23.72
2766	2280945	23.72
2767	4992996	23.72
2768	1228134	23.78
2769	4004080	23.78
2770	4989647	23.8
2771	1098166	23.81
2772	4993667	23.81
2773	1008248	23.86
2774	1219849	23.87
2775	Xcfd79	23.9
2776	Xwmc754	23.9
2777	1063634	23.96
2778	1211957	23.96
2779	1864752	23.96
2780	2260390	23.96
2781	3534005	23.96
2782	3941801	23.96
2783	4991262	23.96
2784	wPt-0900	23.96
2785	wPt-666728	23.96
2786	wPt-742794	23.96
2787	1322129	23.96
2788	1376229	23.96
2789	1015701	23.96
2790	521177	23.96
2791	519790	23.96
2792	wPt-1162	23.96
2793	Opata_450315_PstIMseI_PA	23.96
2794	Opata_748636_PstIMseI_PA	23.96
2795	Opata_1005301_PstIMspI_PA	23.96
2796	Opata_2300066_PstIMspI_PA	23.96
2797	Opata_270390_PstIMspI_PA	23.96
2798	Opata_633905_PstIMspI_PA	23.96
2799	Opata_832314_PstIMspI_PA	23.96
2800	Opata_258494_23_PstIMseI_SNP	23.96
2801	Opata_28110_34_PstIMseI_SNP	23.96
2802	Opata_341756_14_PstIMseI_SNP	23.96
2803	Opata_341756_59_PstIMseI_SNP	23.96
2804	Opata_341756_72_PstIMseI_SNP	23.96
2805	Opata_514807_88_PstIMseI_SNP	23.96
2806	Opata_1663910_44_PstIMspI_SNP	23.96
2807	Opata_1663910_85_PstIMspI_SNP	23.96
2808	Opata_1781643_45_PstIMspI_SNP	23.96
2809	Opata_1849023_34_PstIMspI_SNP	23.96
2810	Opata_2008178_34_PstIMspI_SNP	23.96
2811	Opata_2008178_55_PstIMspI_SNP	23.96
2812	Opata_2405500_87_PstIMspI_SNP	23.96
2813	Opata_2853067_60_PstIMspI_SNP	23.96
2814	Opata_3583400_6_PstIMspI_SNP	23.96
2815	Opata_994569_30_PstIMseI_SNP	23.96
2816	M6_2004678_PstIMspI_PA	23.96
2817	M6_3537630_PstIMspI_PA	23.96
2818	M6_954589_PstIMseI_PA	23.96
2819	M6_3537372_PstIMspI_PA	23.96
2820	M6_2443640_PstIMspI_PA	23.96
2821	M6_400143_PstIMspI_PA	23.96
2822	M6_476639_PstIMspI_PA	23.96
2823	M6_2597312_PstIMseI_PA	23.96
2824	M6_1865722_PstIMspI_PA	23.96
2825	M6_743093_PstIMspI_PA	23.96
2826	M6_852034_PstIMspI_PA	23.96
2827	M6_1392248_PstIMseI_PA	23.96
2828	1032628	24
2829	1128989	24
2830	wPt-1038	24
2831	2292051	24.02
2832	63710	24.07
2833	1252676	24.11
2834	4005516	24.11
2835	1258739	24.12
2836	2275190	24.12
2837	1230466	24.14
2838	1294978	24.15
2839	1345299	24.15
2840	3940375	24.15
2841	5325315	24.15
2842	Xwmc54	24.2
2843	Xbcd809a	24.2
2844	Xwmc43b	24.2
2845	Xtam47.2	24.2
2846	3027768	24.3
2847	RAC875_c5799_170	24.38
2848	1254834	24.4
2849	5411317	24.45
2850	1323555	24.45
2851	1027222	24.56
2852	Xcdo460	24.6
2853	1268598	24.63
2854	1122132	24.64
2855	Xbarc92	24.8
2856	BS00065934_51	25.42
2857	RAC875_c5799_224	25.42
2858	Excalibur_c24391_321	25.42
2859	Kukri_c15654_309	25.76
2860	Ku_c24488_1050	25.76
2861	Excalibur_c9713_371	25.76
2862	Kukri_c1771_715	25.85
2863	BS00010332_51	26.34
2864	wsnp_Ku_c1629_3206989	26.5
2865	Tdurum_contig12899_347	26.5
2866	BS00067275_51	26.5
2867	BS00062677_51	26.5
2868	tplb0053a24_995	26.5
2869	Tdurum_contig12899_342	26.5
2870	Tdurum_contig12899_289	26.5
2871	Tdurum_contig12008_803	26.5
2872	Tdurum_contig12008_725	26.5
2873	RFL_Contig5360_1282	26.5
2874	RAC875_rep_c113506_409	26.5
2875	Excalibur_rep_c71645_94	26.5
2876	Excalibur_c20277_483	26.5
2877	BobWhite_c2069_1096	26.5
2878	RAC875_c14696_980	26.52
2879	Kukri_c2972_110	26.52
2880	D_GA8KES401C52NT_161	26.62
2881	RAC875_c43028_62	26.62
2882	BobWhite_c23887_88	26.62
2883	wPt-10239	26.76
2884	wPt-2621	26.76
2885	wPt-3260	26.76
2886	wPt-8646	26.76
2887	wPt-3921	26.76
2888	wPt-7984	26.76
2889	M6_253549_PstIMluI_PA	26.76
2890	M6_564554_PstIMluI_PA	26.76
2891	M6_2638457_PstIMseI_PA	26.76
2892	M6_329486_PstIMseI_PA	26.76
2893	M6_615549_PstIMseI_PA	26.76
2894	M6_682122_PstIMseI_PA	26.76
2895	Opata_1041122_PstIMseI_PA	26.76
2896	Opata_1054280_PstIMseI_PA	26.76
2897	Opata_1081238_PstIMseI_PA	26.76
2898	Opata_119099_PstIMseI_PA	26.76
2899	Opata_1812781_PstIMseI_PA	26.76
2900	Opata_1932490_PstIMseI_PA	26.76
2901	Opata_2203979_PstIMseI_PA	26.76
2902	Opata_2340330_PstIMseI_PA	26.76
2903	Opata_2367948_PstIMseI_PA	26.76
2904	Opata_3031425_PstIMseI_PA	26.76
2905	Opata_439880_PstIMseI_PA	26.76
2906	Opata_4473962_PstIMseI_PA	26.76
2907	Opata_550623_PstIMseI_PA	26.76
2908	Opata_955293_PstIMseI_PA	26.76
2909	M6_1921322_PstIMspI_PA	26.76
2910	M6_2021741_PstIMspI_PA	26.76
2911	M6_2042617_PstIMspI_PA	26.76
2912	M6_2351673_PstIMspI_PA	26.76
2913	M6_2650459_PstIMspI_PA	26.76
2914	M6_3198190_PstIMspI_PA	26.76
2915	M6_3303367_PstIMspI_PA	26.76
2916	M6_942773_PstIMspI_PA	26.76
2917	Opata_1150878_PstIMspI_PA	26.76
2918	Opata_1225970_PstIMspI_PA	26.76
2919	Opata_1246976_PstIMspI_PA	26.76
2920	Opata_1660812_PstIMspI_PA	26.76
2921	Opata_1702042_PstIMspI_PA	26.76
2922	Opata_2467983_PstIMspI_PA	26.76
2923	Opata_2565163_PstIMspI_PA	26.76
2924	Opata_2789506_PstIMspI_PA	26.76
2925	Opata_2982880_PstIMspI_PA	26.76
2926	Opata_3198430_PstIMspI_PA	26.76
2927	Opata_3644622_PstIMspI_PA	26.76
2928	Opata_4034676_PstIMspI_PA	26.76
2929	Opata_966519_PstIMspI_PA	26.76
2930	Opata_9075_30_PstIMluI_SNP	26.76
2931	Opata_10286_28_PstIMseI_SNP	26.76
2932	Opata_108647_23_PstIMseI_SNP	26.76
2933	Opata_108647_62_PstIMseI_SNP	26.76
2934	Opata_108647_65_PstIMseI_SNP	26.76
2935	Opata_1145359_41_PstIMseI_SNP	26.76
2936	Opata_117508_18_PstIMseI_SNP	26.76
2937	Opata_117508_81_PstIMseI_SNP	26.76
2938	Opata_1177970_76_PstIMseI_SNP	26.76
2939	Opata_143319_89_PstIMseI_SNP	26.76
2940	Opata_15580_59_PstIMseI_SNP	26.76
2941	Opata_1746717_24_PstIMseI_SNP	26.76
2942	Opata_1746717_28_PstIMseI_SNP	26.76
2943	Opata_1746717_69_PstIMseI_SNP	26.76
2944	Opata_1897432_18_PstIMseI_SNP	26.76
2945	Opata_1897432_21_PstIMseI_SNP	26.76
2946	Opata_237684_40_PstIMseI_SNP	26.76
2947	Opata_237684_53_PstIMseI_SNP	26.76
2948	Opata_259990_57_PstIMseI_SNP	26.76
2949	Opata_259990_66_PstIMseI_SNP	26.76
2950	Opata_2928549_30_PstIMseI_SNP	26.76
2951	Opata_2928549_40_PstIMseI_SNP	26.76
2952	Opata_321752_47_PstIMseI_SNP	26.76
2953	Opata_341202_22_PstIMseI_SNP	26.76
2954	Opata_341202_86_PstIMseI_SNP	26.76
2955	Opata_468759_14_PstIMseI_SNP	26.76
2956	Opata_54043_24_PstIMseI_SNP	26.76
2957	Opata_54043_41_PstIMseI_SNP	26.76
2958	Opata_554122_14_PstIMseI_SNP	26.76
2959	Opata_577796_90_PstIMseI_SNP	26.76
2960	Opata_585670_84_PstIMseI_SNP	26.76
2961	Opata_589076_68_PstIMseI_SNP	26.76
2962	Opata_1242005_80_PstIMspI_SNP	26.76
2963	Opata_164486_7_PstIMspI_SNP	26.76
2964	Opata_208632_24_PstIMspI_SNP	26.76
2965	Opata_2422088_76_PstIMspI_SNP	26.76
2966	Opata_270663_46_PstIMspI_SNP	26.76
2967	Opata_3118129_86_PstIMspI_SNP	26.76
2968	Opata_626746_51_PstIMspI_SNP	26.76
2969	Opata_931212_78_PstIMspI_SNP	26.76
2970	Opata_185370_19_PstIMseI_SNP	26.76
2971	Opata_19323_39_PstIMseI_SNP	26.76
2972	Opata_270567_3_PstIMseI_SNP	26.76
2973	Opata_644827_39_PstIMseI_SNP	26.76
2974	Opata_644827_6_PstIMseI_SNP	26.76
2975	Opata_75342_70_PstIMseI_SNP	26.76
2976	Opata_90210_35_PstIMseI_SNP	26.76
2977	Opata_2346441_57_PstIMspI_SNP	26.76
2978	M6_1807855_PstIMseI_PA	26.76
2979	M6_564136_PstIMseI_PA	26.76
2980	Opata_1517536_34_PstIMseI_SNP	26.76
2981	Opata_3711916_PstIMspI_PA	26.76
2982	Opata_474366_35_PstIMseI_SNP	26.76
2983	Opata_474366_55_PstIMseI_SNP	26.76
2984	Opata_520231_65_PstIMseI_SNP	26.76
2985	Opata_529925_81_PstIMseI_SNP	26.76
2986	Opata_902538_5_PstIMseI_SNP	26.76
2987	Opata_1574945_11_PstIMspI_SNP	26.76
2988	Opata_2225840_32_PstIMspI_SNP	26.76
2989	Opata_2225840_72_PstIMspI_SNP	26.76
2990	Opata_2727036_32_PstIMspI_SNP	26.76
2991	Opata_2937081_76_PstIMspI_SNP	26.76
2992	Opata_3470232_71_PstIMspI_SNP	26.76
2993	M6_1500734_PstIMluI_PA	26.76
2994	M6_624987_PstIMluI_PA	26.76
2995	M6_1242372_PstIMseI_PA	26.76
2996	M6_1507153_PstIMseI_PA	26.76
2997	M6_1592450_PstIMseI_PA	26.76
2998	M6_4221291_PstIMseI_PA	26.76
2999	M6_83677_PstIMseI_PA	26.76
3000	Opata_1038509_PstIMseI_PA	26.76
3001	Opata_1069102_PstIMseI_PA	26.76
3002	Opata_114436_PstIMseI_PA	26.76
3003	Opata_1169513_PstIMseI_PA	26.76
3004	Opata_12522_PstIMseI_PA	26.76
3005	Opata_2066174_PstIMseI_PA	26.76
3006	Opata_30679_PstIMseI_PA	26.76
3007	Opata_3923786_PstIMseI_PA	26.76
3008	Opata_4194860_PstIMseI_PA	26.76
3009	Opata_4455435_PstIMseI_PA	26.76
3010	Opata_628530_PstIMseI_PA	26.76
3011	Opata_643630_PstIMseI_PA	26.76
3012	M6_1278063_PstIMspI_PA	26.76
3013	M6_1381478_PstIMspI_PA	26.76
3014	M6_1990553_PstIMspI_PA	26.76
3015	M6_2064363_PstIMspI_PA	26.76
3016	M6_2223808_PstIMspI_PA	26.76
3017	M6_2651912_PstIMspI_PA	26.76
3018	M6_3221724_PstIMspI_PA	26.76
3019	M6_807502_PstIMspI_PA	26.76
3020	M6_929121_PstIMspI_PA	26.76
3021	Opata_1325739_PstIMspI_PA	26.76
3022	Opata_1513483_PstIMspI_PA	26.76
3023	Opata_1652835_PstIMspI_PA	26.76
3024	Opata_1718665_PstIMspI_PA	26.76
3025	Opata_1772836_PstIMspI_PA	26.76
3026	Opata_1983357_PstIMspI_PA	26.76
3027	Opata_2149509_PstIMspI_PA	26.76
3028	Opata_2337637_PstIMspI_PA	26.76
3029	Opata_2517407_PstIMspI_PA	26.76
3030	Opata_2789268_PstIMspI_PA	26.76
3031	Opata_2833666_PstIMspI_PA	26.76
3032	Opata_2886925_PstIMspI_PA	26.76
3033	Opata_3427928_PstIMspI_PA	26.76
3034	Opata_3458913_PstIMspI_PA	26.76
3035	Opata_3775587_PstIMspI_PA	26.76
3036	Opata_3781449_PstIMspI_PA	26.76
3037	Opata_4223424_PstIMspI_PA	26.76
3038	Opata_499209_PstIMspI_PA	26.76
3039	Opata_590727_PstIMspI_PA	26.76
3040	Opata_628867_PstIMspI_PA	26.76
3041	Opata_642276_PstIMspI_PA	26.76
3042	Opata_662844_PstIMspI_PA	26.76
3043	Opata_736180_PstIMspI_PA	26.76
3044	Opata_1099382_34_PstIMseI_SNP	26.76
3045	Opata_1269256_69_PstIMseI_SNP	26.76
3046	Opata_1303530_38_PstIMseI_SNP	26.76
3047	Opata_1658097_23_PstIMseI_SNP	26.76
3048	Opata_1815291_32_PstIMseI_SNP	26.76
3049	Opata_1815291_6_PstIMseI_SNP	26.76
3050	Opata_256147_39_PstIMseI_SNP	26.76
3051	Opata_30871_42_PstIMseI_SNP	26.76
3052	Opata_3152867_68_PstIMseI_SNP	26.76
3053	Opata_356201_3_PstIMseI_SNP	26.76
3054	Opata_1523824_1_PstIMspI_SNP	26.76
3055	Opata_1523824_43_PstIMspI_SNP	26.76
3056	Opata_1706298_58_PstIMspI_SNP	26.76
3057	Opata_2049613_7_PstIMspI_SNP	26.76
3058	Opata_2082303_13_PstIMspI_SNP	26.76
3059	Opata_2161526_4_PstIMspI_SNP	26.76
3060	Opata_2341846_35_PstIMspI_SNP	26.76
3061	Opata_270663_24_PstIMspI_SNP	26.76
3062	Opata_2899956_3_PstIMspI_SNP	26.76
3063	Opata_3118129_28_PstIMspI_SNP	26.76
3064	Opata_3215015_67_PstIMspI_SNP	26.76
3065	Opata_3452619_43_PstIMspI_SNP	26.76
3066	Opata_3567171_45_PstIMspI_SNP	26.76
3067	Opata_3567171_82_PstIMspI_SNP	26.76
3068	Opata_3816966_39_PstIMspI_SNP	26.76
3069	Opata_4117678_66_PstIMspI_SNP	26.76
3070	Opata_4138127_63_PstIMspI_SNP	26.76
3071	Opata_116050_PstIMseI_PA	26.76
3072	Opata_2973416_PstIMspI_PA	26.76
3073	Opata_414605_PstIMspI_PA	26.76
3074	Opata_478633_PstIMspI_PA	26.76
3075	Opata_1591572_PstIMspI_PA	26.76
3076	Opata_1212944_PstIMseI_PA	26.76
3077	Opata_137268_PstIMseI_PA	26.76
3078	Opata_242413_PstIMseI_PA	26.76
3079	Opata_408464_PstIMseI_PA	26.76
3080	Opata_806649_PstIMseI_PA	26.76
3081	Opata_3487514_PstIMspI_PA	26.76
3082	Opata_3523489_PstIMspI_PA	26.76
3083	Opata_3936855_PstIMspI_PA	26.76
3084	Opata_1642538_28_PstIMseI_SNP	26.76
3085	M6_2346810_PstIMspI_PA	26.76
3086	M6_803647_PstIMspI_PA	26.76
3087	Opata_3630449_PstIMspI_PA	26.76
3088	Opata_3786342_PstIMspI_PA	26.76
3089	M6_1015090_PstIMseI_PA	26.76
3090	M6_1044847_PstIMseI_PA	26.76
3091	M6_1423863_PstIMseI_PA	26.76
3092	M6_259346_PstIMseI_PA	26.76
3093	M6_289522_PstIMseI_PA	26.76
3094	M6_513615_PstIMseI_PA	26.76
3095	Opata_397466_PstIMseI_PA	26.76
3096	Opata_6291_PstIMseI_PA	26.76
3097	Opata_75808_PstIMseI_PA	26.76
3098	M6_1054250_PstIMspI_PA	26.76
3099	M6_1302443_PstIMspI_PA	26.76
3100	M6_1729882_PstIMspI_PA	26.76
3101	Opata_1014236_PstIMspI_PA	26.76
3102	Opata_113329_PstIMspI_PA	26.76
3103	Opata_1318348_PstIMspI_PA	26.76
3104	Opata_1493482_PstIMspI_PA	26.76
3105	Opata_1595799_PstIMspI_PA	26.76
3106	Opata_1633836_PstIMspI_PA	26.76
3107	Opata_1707987_PstIMspI_PA	26.76
3108	Opata_1890452_PstIMspI_PA	26.76
3109	Opata_2172135_PstIMspI_PA	26.76
3110	Opata_2248589_PstIMspI_PA	26.76
3111	Opata_2511649_PstIMspI_PA	26.76
3112	Opata_2521762_PstIMspI_PA	26.76
3113	Opata_2593323_PstIMspI_PA	26.76
3114	Opata_2734083_PstIMspI_PA	26.76
3115	Opata_2739037_PstIMspI_PA	26.76
3116	Opata_2770868_PstIMspI_PA	26.76
3117	Opata_2979681_PstIMspI_PA	26.76
3118	Opata_3103746_PstIMspI_PA	26.76
3119	Opata_3352490_PstIMspI_PA	26.76
3120	Opata_3430567_PstIMspI_PA	26.76
3121	Opata_3825929_PstIMspI_PA	26.76
3122	Opata_522874_PstIMspI_PA	26.76
3123	M6_1382402_PstIMseI_PA	26.76
3124	M6_1461190_PstIMseI_PA	26.76
3125	M6_3061857_PstIMseI_PA	26.76
3126	M6_318416_PstIMseI_PA	26.76
3127	M6_3303640_PstIMseI_PA	26.76
3128	M6_598266_PstIMseI_PA	26.76
3129	M6_788308_PstIMseI_PA	26.76
3130	Opata_100105_PstIMseI_PA	26.76
3131	Opata_178484_PstIMseI_PA	26.76
3132	Opata_1790377_PstIMseI_PA	26.76
3133	Opata_232324_PstIMseI_PA	26.76
3134	Opata_3616714_PstIMseI_PA	26.76
3135	Opata_3856753_PstIMseI_PA	26.76
3136	Opata_413328_PstIMseI_PA	26.76
3137	Opata_67240_PstIMseI_PA	26.76
3138	Opata_716049_PstIMseI_PA	26.76
3139	M6_1259489_PstIMspI_PA	26.76
3140	Opata_1784933_PstIMspI_PA	26.76
3141	Opata_1787549_PstIMspI_PA	26.76
3142	Opata_1852158_PstIMspI_PA	26.76
3143	Opata_192628_PstIMspI_PA	26.76
3144	Opata_2206606_PstIMspI_PA	26.76
3145	Opata_2673971_PstIMspI_PA	26.76
3146	Opata_2889898_PstIMspI_PA	26.76
3147	Opata_2901297_PstIMspI_PA	26.76
3148	Opata_390104_PstIMspI_PA	26.76
3149	Opata_1300798_PstIMseI_PA	26.76
3150	Opata_189590_PstIMseI_PA	26.76
3151	Opata_200903_PstIMseI_PA	26.76
3152	Opata_228753_PstIMseI_PA	26.76
3153	Opata_431318_PstIMseI_PA	26.76
3154	Opata_464776_PstIMseI_PA	26.76
3155	Opata_2720684_PstIMspI_PA	26.76
3156	Opata_3742453_PstIMspI_PA	26.76
3157	Opata_441348_PstIMspI_PA	26.76
3158	Opata_382806_PstIMseI_PA	26.76
3159	Opata_412518_PstIMseI_PA	26.76
3160	Opata_608118_PstIMseI_PA	26.76
3161	M6_109472_PstIMseI_PA	26.76
3162	Opata_119329_PstIMseI_PA	26.76
3163	Opata_128005_PstIMseI_PA	26.76
3164	Opata_137168_PstIMseI_PA	26.76
3165	Opata_2117178_PstIMseI_PA	26.76
3166	Opata_3594942_PstIMseI_PA	26.76
3167	M6_1076243_PstIMseI_PA	26.76
3168	M6_387624_PstIMseI_PA	26.76
3169	M6_53202_PstIMseI_PA	26.76
3170	Opata_1646410_PstIMseI_PA	26.76
3171	Opata_179401_PstIMseI_PA	26.76
3172	Opata_2370216_PstIMseI_PA	26.76
3173	Opata_3070502_PstIMseI_PA	26.76
3174	Opata_3285542_PstIMseI_PA	26.76
3175	Opata_352818_PstIMseI_PA	26.76
3176	Opata_428788_PstIMseI_PA	26.76
3177	Opata_434624_PstIMseI_PA	26.76
3178	Opata_437511_PstIMseI_PA	26.76
3179	Opata_442674_PstIMseI_PA	26.76
3180	Opata_59918_PstIMseI_PA	26.76
3181	Opata_631162_PstIMseI_PA	26.76
3182	Opata_657856_PstIMseI_PA	26.76
3183	Opata_65806_PstIMseI_PA	26.76
3184	Opata_731434_PstIMseI_PA	26.76
3185	Opata_735015_PstIMseI_PA	26.76
3186	Opata_880944_PstIMseI_PA	26.76
3187	Opata_97730_PstIMseI_PA	26.76
3188	M6_1920236_PstIMspI_PA	26.76
3189	M6_2091180_PstIMspI_PA	26.76
3190	Opata_1341873_PstIMspI_PA	26.76
3191	Opata_1384611_PstIMspI_PA	26.76
3192	Opata_1583058_PstIMspI_PA	26.76
3193	Opata_1910319_PstIMspI_PA	26.76
3194	Opata_2118303_PstIMspI_PA	26.76
3195	Opata_2121372_PstIMspI_PA	26.76
3196	Opata_2147971_PstIMspI_PA	26.76
3197	Opata_2214982_PstIMspI_PA	26.76
3198	Opata_2501442_PstIMspI_PA	26.76
3199	Opata_2578604_PstIMspI_PA	26.76
3200	Opata_2674854_PstIMspI_PA	26.76
3201	Opata_3334383_PstIMspI_PA	26.76
3202	Opata_349555_PstIMspI_PA	26.76
3203	Opata_3701022_PstIMspI_PA	26.76
3204	Opata_4079746_PstIMspI_PA	26.76
3205	Opata_4176665_PstIMspI_PA	26.76
3206	Opata_654579_PstIMspI_PA	26.76
3207	Opata_979151_PstIMspI_PA	26.76
3208	Opata_135703_PstIMluI_PA	26.76
3209	M6_1605439_PstIMseI_PA	26.76
3210	Opata_190143_PstIMseI_PA	26.76
3211	Opata_883138_PstIMseI_PA	26.76
3212	Opata_1535150_PstIMspI_PA	26.76
3213	Opata_3704956_PstIMspI_PA	26.76
3214	M6_1060387_PstIMseI_PA	26.76
3215	M6_159012_PstIMseI_PA	26.76
3216	M6_182377_PstIMseI_PA	26.76
3217	M6_1977733_PstIMseI_PA	26.76
3218	M6_350556_PstIMseI_PA	26.76
3219	M6_3567251_PstIMseI_PA	26.76
3220	M6_3704347_PstIMseI_PA	26.76
3221	M6_383181_PstIMseI_PA	26.76
3222	M6_405362_PstIMseI_PA	26.76
3223	M6_44033_PstIMseI_PA	26.76
3224	M6_664525_PstIMseI_PA	26.76
3225	M6_679209_PstIMseI_PA	26.76
3226	M6_84669_PstIMseI_PA	26.76
3227	Opata_1046238_PstIMseI_PA	26.76
3228	Opata_124644_PstIMseI_PA	26.76
3229	Opata_1264191_PstIMseI_PA	26.76
3230	Opata_1407774_PstIMseI_PA	26.76
3231	Opata_1492865_PstIMseI_PA	26.76
3232	Opata_1610855_PstIMseI_PA	26.76
3233	Opata_169296_PstIMseI_PA	26.76
3234	Opata_170667_PstIMseI_PA	26.76
3235	Opata_1992330_PstIMseI_PA	26.76
3236	Opata_2509544_PstIMseI_PA	26.76
3237	Opata_2621995_PstIMseI_PA	26.76
3238	Opata_2800307_PstIMseI_PA	26.76
3239	Opata_295651_PstIMseI_PA	26.76
3240	Opata_306726_PstIMseI_PA	26.76
3241	Opata_317309_PstIMseI_PA	26.76
3242	Opata_32543_PstIMseI_PA	26.76
3243	Opata_340071_PstIMseI_PA	26.76
3244	Opata_411041_PstIMseI_PA	26.76
3245	Opata_457891_PstIMseI_PA	26.76
3246	Opata_5270_PstIMseI_PA	26.76
3247	Opata_75165_PstIMseI_PA	26.76
3248	Opata_780200_PstIMseI_PA	26.76
3249	Opata_855033_PstIMseI_PA	26.76
3250	M6_1045240_PstIMspI_PA	26.76
3251	M6_1541654_PstIMspI_PA	26.76
3252	M6_2023219_PstIMspI_PA	26.76
3253	M6_2391411_PstIMspI_PA	26.76
3254	M6_2732079_PstIMspI_PA	26.76
3255	M6_2771541_PstIMspI_PA	26.76
3256	M6_3113076_PstIMspI_PA	26.76
3257	M6_3131460_PstIMspI_PA	26.76
3258	M6_3174189_PstIMspI_PA	26.76
3259	M6_603017_PstIMspI_PA	26.76
3260	Opata_1267910_PstIMspI_PA	26.76
3261	Opata_3062482_PstIMspI_PA	26.76
3262	Opata_3887599_PstIMspI_PA	26.76
3263	Opata_856007_PstIMspI_PA	26.76
3264	Opata_1022633_PstIMseI_PA	26.76
3265	Opata_1388002_PstIMseI_PA	26.76
3266	Opata_1725630_PstIMspI_PA	26.76
3267	Opata_594849_PstIMspI_PA	26.76
3268	Opata_104418_PstIMseI_PA	26.76
3269	Opata_603365_PstIMseI_PA	26.76
3270	Opata_1009133_PstIMseI_PA	26.76
3271	Opata_1143617_PstIMseI_PA	26.76
3272	Opata_1328388_PstIMseI_PA	26.76
3273	Opata_25139_PstIMseI_PA	26.76
3274	Opata_271236_PstIMseI_PA	26.76
3275	Opata_277760_PstIMseI_PA	26.76
3276	Opata_3340244_PstIMseI_PA	26.76
3277	Opata_4208916_PstIMseI_PA	26.76
3278	Opata_544608_PstIMseI_PA	26.76
3279	M6_1087442_PstIMspI_PA	26.76
3280	M6_1895369_PstIMspI_PA	26.76
3281	M6_2927856_PstIMspI_PA	26.76
3282	M6_445637_PstIMspI_PA	26.76
3283	M6_550120_PstIMspI_PA	26.76
3284	Opata_1366583_PstIMspI_PA	26.76
3285	Opata_1510480_PstIMspI_PA	26.76
3286	Opata_1807015_PstIMspI_PA	26.76
3287	Opata_1847212_PstIMspI_PA	26.76
3288	Opata_1924268_PstIMspI_PA	26.76
3289	Opata_2012421_PstIMspI_PA	26.76
3290	Opata_2014216_PstIMspI_PA	26.76
3291	Opata_2119046_PstIMspI_PA	26.76
3292	Opata_2420135_PstIMspI_PA	26.76
3293	Opata_3114823_PstIMspI_PA	26.76
3294	Opata_321102_PstIMspI_PA	26.76
3295	Opata_345581_PstIMspI_PA	26.76
3296	Opata_3482116_PstIMspI_PA	26.76
3297	Opata_3693078_PstIMspI_PA	26.76
3298	Opata_4022845_PstIMspI_PA	26.76
3299	Opata_442367_PstIMspI_PA	26.76
3300	Opata_892981_PstIMspI_PA	26.76
3301	Opata_2779870_PstIMluI_PA	26.76
3302	Opata_1088051_PstIMseI_PA	26.76
3303	Opata_1199183_PstIMseI_PA	26.76
3304	Opata_1256441_PstIMseI_PA	26.76
3305	Opata_183724_PstIMseI_PA	26.76
3306	Opata_2657382_PstIMseI_PA	26.76
3307	Opata_410483_PstIMseI_PA	26.76
3308	Opata_732853_PstIMseI_PA	26.76
3309	Opata_1592333_PstIMspI_PA	26.76
3310	Opata_2166524_PstIMspI_PA	26.76
3311	Opata_2205444_PstIMspI_PA	26.76
3312	Opata_2435349_PstIMspI_PA	26.76
3313	Opata_2912481_PstIMspI_PA	26.76
3314	Opata_303129_PstIMspI_PA	26.76
3315	Opata_3057218_PstIMspI_PA	26.76
3316	Opata_3184346_PstIMspI_PA	26.76
3317	Opata_4023277_PstIMspI_PA	26.76
3318	Opata_434477_PstIMspI_PA	26.76
3319	Opata_555499_PstIMspI_PA	26.76
3320	Opata_659904_PstIMspI_PA	26.76
3321	Opata_88600_PstIMspI_PA	26.76
3322	M6_1394627_PstIMluI_PA	26.76
3323	M6_1296453_PstIMseI_PA	26.76
3324	M6_2182444_PstIMseI_PA	26.76
3325	M6_271775_PstIMseI_PA	26.76
3326	M6_37825_PstIMseI_PA	26.76
3327	M6_71291_PstIMseI_PA	26.76
3328	M6_1723236_PstIMspI_PA	26.76
3329	M6_321300_PstIMspI_PA	26.76
3330	M6_3369474_PstIMspI_PA	26.76
3331	M6_589442_PstIMspI_PA	26.76
3332	M6_843427_PstIMspI_PA	26.76
3333	M6_934760_PstIMspI_PA	26.76
3334	Opata_1683639_PstIMspI_PA	26.76
3335	M6_444621_PstIMseI_PA	26.76
3336	M6_915474_PstIMseI_PA	26.76
3337	M6_1394372_PstIMspI_PA	26.76
3338	M6_1707379_PstIMspI_PA	26.76
3339	M6_2794917_PstIMspI_PA	26.76
3340	M6_650399_PstIMspI_PA	26.76
3341	M6_946008_PstIMspI_PA	26.76
3342	M6_197961_PstIMluI_PA	26.76
3343	M6_1642751_PstIMseI_PA	26.76
3344	M6_3534135_PstIMseI_PA	26.76
3345	M6_458993_PstIMseI_PA	26.76
3346	M6_887911_PstIMseI_PA	26.76
3347	M6_894570_PstIMseI_PA	26.76
3348	Opata_483822_PstIMseI_PA	26.76
3349	Opata_759727_PstIMseI_PA	26.76
3350	M6_1174792_PstIMspI_PA	26.76
3351	M6_1338461_PstIMspI_PA	26.76
3352	M6_1449513_PstIMspI_PA	26.76
3353	M6_2310400_PstIMspI_PA	26.76
3354	M6_2479694_PstIMspI_PA	26.76
3355	M6_2521396_PstIMspI_PA	26.76
3356	M6_3013211_PstIMspI_PA	26.76
3357	M6_3024662_PstIMspI_PA	26.76
3358	M6_3310762_PstIMspI_PA	26.76
3359	M6_371566_PstIMspI_PA	26.76
3360	M6_513391_PstIMspI_PA	26.76
3361	M6_722887_PstIMspI_PA	26.76
3362	M6_943517_PstIMspI_PA	26.76
3363	Opata_1608243_PstIMspI_PA	26.76
3364	Opata_280103_PstIMspI_PA	26.76
3365	Opata_3522523_PstIMspI_PA	26.76
3366	Opata_541702_PstIMspI_PA	26.76
3367	M6_983861_PstIMluI_PA	26.76
3368	M6_849766_PstIMseI_PA	26.76
3369	Opata_779307_PstIMseI_PA	26.76
3370	Opata_976207_PstIMseI_PA	26.76
3371	M6_1870953_PstIMspI_PA	26.76
3372	M6_190860_PstIMspI_PA	26.76
3373	M6_3272265_PstIMspI_PA	26.76
3374	Opata_924468_PstIMspI_PA	26.76
3375	M6_1814617_PstIMluI_PA	26.76
3376	M6_2412100_PstIMseI_PA	26.76
3377	Opata_3663963_PstIMseI_PA	26.76
3378	Opata_1960588_PstIMspI_PA	26.76
3379	Opata_3566692_PstIMspI_PA	26.76
3380	Opata_4054866_PstIMspI_PA	26.76
3381	Opata_4229434_PstIMspI_PA	26.76
3382	Opata_917260_PstIMspI_PA	26.76
3383	Opata_1256316_PstIMseI_PA	26.76
3384	M6_1092728_PstIMspI_PA	26.76
3385	Opata_886494_PstIMseI_PA	26.76
3386	Opata_2197846_PstIMseI_PA	26.76
3387	Opata_1368881_PstIMspI_PA	26.76
3388	Opata_2218409_PstIMspI_PA	26.76
3389	Opata_2571739_PstIMspI_PA	26.76
3390	Opata_536191_PstIMseI_PA	26.76
3391	Opata_137525_PstIMseI_PA	26.76
3392	Opata_1476801_PstIMspI_PA	26.76
3393	M6_1255945_PstIMseI_PA	26.76
3394	M6_369790_PstIMseI_PA	26.76
3395	M6_1605473_PstIMspI_PA	26.76
3396	Opata_3013390_PstIMspI_PA	26.76
3397	M6_2020291_PstIMspI_PA	26.76
3398	Opata_640056_PstIMseI_PA	26.76
3399	Opata_867140_PstIMspI_PA	26.76
3400	Opata_239412_PstIMluI_PA	26.76
3401	Opata_840376_PstIMluI_PA	26.76
3402	Opata_1681644_PstIMseI_PA	26.76
3403	BobWhite_c34987_301	26.78
3404	BS00049084_51	26.81
3405	wsnp_JD_c396_603720	26.81
3406	Jagger_c342_119	27.33
3407	Excalibur_c30762_514	27.33
3408	Excalibur_c27658_589	27.33
3409	BS00047114_51	27.66
3410	wsnp_Ku_c12698_20441325	27.68
3411	BS00058861_51	27.68
3412	Opata_1400372_PstIMluI_PA	27.76
3413	Opata_1559524_PstIMspI_PA	27.76
3414	Opata_1636046_PstIMspI_PA	27.76
3415	Opata_2938644_PstIMspI_PA	27.76
3416	Opata_4207124_PstIMspI_PA	27.76
3417	Opata_764332_PstIMspI_PA	27.76
3418	Opata_44152_69_PstIMseI_SNP	27.76
3419	Opata_95695_11_PstIMseI_SNP	27.76
3420	Opata_95695_15_PstIMseI_SNP	27.76
3421	Opata_95695_9_PstIMseI_SNP	27.76
3422	Opata_2465401_40_PstIMspI_SNP	27.76
3423	Opata_2465401_56_PstIMspI_SNP	27.76
3424	Opata_2465401_9_PstIMspI_SNP	27.76
3425	Opata_3609865_45_PstIMspI_SNP	27.76
3426	Opata_3678424_36_PstIMspI_SNP	27.76
3427	M6_1500869_PstIMluI_PA	27.76
3428	M6_2073782_PstIMluI_PA	27.76
3429	M6_315949_PstIMseI_PA	27.76
3430	M6_3381810_PstIMseI_PA	27.76
3431	Opata_173020_13_PstIMseI_SNP	27.76
3432	M6_1487316_PstIMseI_PA	27.76
3433	M6_2976899_PstIMseI_PA	27.76
3434	Opata_1152977_PstIMseI_PA	27.76
3435	Opata_2071850_PstIMseI_PA	27.76
3436	Opata_3759079_PstIMseI_PA	27.76
3437	Opata_583625_PstIMseI_PA	27.76
3438	Opata_710734_PstIMseI_PA	27.76
3439	Opata_863128_PstIMseI_PA	27.76
3440	M6_134209_PstIMspI_PA	27.76
3441	M6_1585757_PstIMspI_PA	27.76
3442	M6_1991324_PstIMspI_PA	27.76
3443	M6_2408231_PstIMspI_PA	27.76
3444	M6_2473307_PstIMspI_PA	27.76
3445	M6_2574970_PstIMspI_PA	27.76
3446	M6_2704448_PstIMspI_PA	27.76
3447	M6_2822398_PstIMspI_PA	27.76
3448	M6_3370786_PstIMspI_PA	27.76
3449	M6_3449150_PstIMspI_PA	27.76
3450	M6_3591042_PstIMspI_PA	27.76
3451	M6_454229_PstIMspI_PA	27.76
3452	M6_534947_PstIMspI_PA	27.76
3453	M6_651533_PstIMspI_PA	27.76
3454	Opata_1063774_PstIMspI_PA	27.76
3455	Opata_1138400_PstIMspI_PA	27.76
3456	Opata_1164953_PstIMspI_PA	27.76
3457	Opata_1498481_PstIMspI_PA	27.76
3458	Opata_1519983_PstIMspI_PA	27.76
3459	Opata_1546382_PstIMspI_PA	27.76
3460	Opata_1917143_PstIMspI_PA	27.76
3461	Opata_2024217_PstIMspI_PA	27.76
3462	Opata_2104998_PstIMspI_PA	27.76
3463	Opata_2171570_PstIMspI_PA	27.76
3464	Opata_2331072_PstIMspI_PA	27.76
3465	Opata_2448140_PstIMspI_PA	27.76
3466	Opata_2641877_PstIMspI_PA	27.76
3467	Opata_2705979_PstIMspI_PA	27.76
3468	Opata_2765233_PstIMspI_PA	27.76
3469	Opata_2769540_PstIMspI_PA	27.76
3470	Opata_2851952_PstIMspI_PA	27.76
3471	Opata_301311_PstIMspI_PA	27.76
3472	Opata_3096423_PstIMspI_PA	27.76
3473	Opata_3457323_PstIMspI_PA	27.76
3474	Opata_3516566_PstIMspI_PA	27.76
3475	Opata_3620138_PstIMspI_PA	27.76
3476	Opata_3664863_PstIMspI_PA	27.76
3477	Opata_3720096_PstIMspI_PA	27.76
3478	Opata_3810222_PstIMspI_PA	27.76
3479	Opata_3851536_PstIMspI_PA	27.76
3480	Opata_3912905_PstIMspI_PA	27.76
3481	Opata_3933103_PstIMspI_PA	27.76
3482	Opata_3965931_PstIMspI_PA	27.76
3483	Opata_4036046_PstIMspI_PA	27.76
3484	Opata_522491_PstIMspI_PA	27.76
3485	Opata_533813_PstIMspI_PA	27.76
3486	Opata_574613_PstIMspI_PA	27.76
3487	Opata_585980_PstIMspI_PA	27.76
3488	Opata_604864_PstIMspI_PA	27.76
3489	Opata_636688_PstIMspI_PA	27.76
3490	Opata_759955_PstIMspI_PA	27.76
3491	Opata_930135_PstIMspI_PA	27.76
3492	Opata_1023561_50_PstIMseI_SNP	27.76
3493	Opata_1023561_58_PstIMseI_SNP	27.76
3494	Opata_168603_30_PstIMseI_SNP	27.76
3495	Opata_481599_9_PstIMseI_SNP	27.76
3496	Opata_1123621_1_PstIMspI_SNP	27.76
3497	Opata_1123621_43_PstIMspI_SNP	27.76
3498	Opata_1145883_44_PstIMspI_SNP	27.76
3499	Opata_1619436_12_PstIMspI_SNP	27.76
3500	Opata_1619436_2_PstIMspI_SNP	27.76
3501	Opata_1868698_51_PstIMspI_SNP	27.76
3502	Opata_2033784_62_PstIMspI_SNP	27.76
3503	Opata_2339537_73_PstIMspI_SNP	27.76
3504	Opata_2878681_8_PstIMspI_SNP	27.76
3505	Opata_3011625_60_PstIMspI_SNP	27.76
3506	Opata_3470232_73_PstIMspI_SNP	27.76
3507	Opata_4069_7_PstIMspI_SNP	27.76
3508	Opata_626746_21_PstIMspI_SNP	27.76
3509	Opata_2010739_PstIMspI_PA	27.76
3510	Opata_3731196_PstIMspI_PA	27.76
3511	Opata_1129827_41_PstIMspI_SNP	27.76
3512	Opata_1223260_26_PstIMspI_SNP	27.76
3513	Opata_196227_12_PstIMspI_SNP	27.76
3514	Opata_196227_2_PstIMspI_SNP	27.76
3515	Opata_2178161_54_PstIMspI_SNP	27.76
3516	Opata_1216405_PstIMseI_PA	27.76
3517	Opata_1301553_PstIMspI_PA	27.76
3518	Opata_19525_PstIMspI_PA	27.76
3519	Opata_357044_PstIMspI_PA	27.76
3520	Opata_1395172_PstIMseI_PA	27.76
3521	Opata_1814440_PstIMspI_PA	27.76
3522	M6_1382597_PstIMseI_PA	27.76
3523	M6_186970_PstIMspI_PA	27.76
3524	M6_795754_PstIMspI_PA	27.76
3525	M6_824735_PstIMspI_PA	27.76
3526	Opata_1375140_PstIMspI_PA	27.76
3527	Opata_1410404_PstIMluI_PA	27.76
3528	M6_1304129_PstIMseI_PA	27.76
3529	M6_1338545_PstIMseI_PA	27.76
3530	M6_176217_PstIMseI_PA	27.76
3531	M6_211513_PstIMseI_PA	27.76
3532	M6_2488111_PstIMseI_PA	27.76
3533	M6_354496_PstIMseI_PA	27.76
3534	M6_750920_PstIMseI_PA	27.76
3535	M6_946441_PstIMseI_PA	27.76
3536	Opata_1282877_PstIMseI_PA	27.76
3537	Opata_1755110_PstIMseI_PA	27.76
3538	Opata_1825132_PstIMseI_PA	27.76
3539	Opata_3018046_PstIMseI_PA	27.76
3540	Opata_335442_PstIMseI_PA	27.76
3541	Opata_805930_PstIMseI_PA	27.76
3542	M6_1060685_PstIMspI_PA	27.76
3543	M6_1471228_PstIMspI_PA	27.76
3544	M6_1524125_PstIMspI_PA	27.76
3545	M6_1708933_PstIMspI_PA	27.76
3546	M6_1777631_PstIMspI_PA	27.76
3547	M6_1937672_PstIMspI_PA	27.76
3548	M6_2109559_PstIMspI_PA	27.76
3549	M6_273650_PstIMspI_PA	27.76
3550	M6_377669_PstIMspI_PA	27.76
3551	M6_551479_PstIMspI_PA	27.76
3552	M6_679753_PstIMspI_PA	27.76
3553	Opata_1075333_PstIMspI_PA	27.76
3554	Opata_1077267_PstIMspI_PA	27.76
3555	Opata_108461_PstIMspI_PA	27.76
3556	Opata_110333_PstIMspI_PA	27.76
3557	Opata_1548736_PstIMspI_PA	27.76
3558	Opata_1557890_PstIMspI_PA	27.76
3559	Opata_1590993_PstIMspI_PA	27.76
3560	Opata_1728192_PstIMspI_PA	27.76
3561	Opata_2180152_PstIMspI_PA	27.76
3562	Opata_2291669_PstIMspI_PA	27.76
3563	Opata_233391_PstIMspI_PA	27.76
3564	Opata_256159_PstIMspI_PA	27.76
3565	Opata_2617257_PstIMspI_PA	27.76
3566	Opata_2936762_PstIMspI_PA	27.76
3567	Opata_2947200_PstIMspI_PA	27.76
3568	Opata_2950897_PstIMspI_PA	27.76
3569	Opata_2991561_PstIMspI_PA	27.76
3570	Opata_3114765_PstIMspI_PA	27.76
3571	Opata_3170690_PstIMspI_PA	27.76
3572	Opata_3250915_PstIMspI_PA	27.76
3573	Opata_327065_PstIMspI_PA	27.76
3574	Opata_3324998_PstIMspI_PA	27.76
3575	Opata_3507784_PstIMspI_PA	27.76
3576	Opata_3508969_PstIMspI_PA	27.76
3577	Opata_3654937_PstIMspI_PA	27.76
3578	Opata_3707440_PstIMspI_PA	27.76
3579	Opata_3769869_PstIMspI_PA	27.76
3580	Opata_3772982_PstIMspI_PA	27.76
3581	Opata_3849640_PstIMspI_PA	27.76
3582	Opata_497363_PstIMspI_PA	27.76
3583	Opata_585938_PstIMspI_PA	27.76
3584	Opata_686956_PstIMspI_PA	27.76
3585	Opata_149445_32_PstIMseI_SNP	27.76
3586	Opata_149445_66_PstIMseI_SNP	27.76
3587	Opata_66611_PstIMseI_PA	27.76
3588	Opata_3156634_PstIMspI_PA	27.76
3589	Opata_3618712_PstIMspI_PA	27.76
3590	Opata_1204393_PstIMspI_PA	27.76
3591	Opata_3624194_PstIMspI_PA	27.76
3592	M6_1035351_PstIMseI_PA	27.76
3593	M6_1463410_PstIMseI_PA	27.76
3594	M6_2885480_PstIMseI_PA	27.76
3595	Opata_1088305_PstIMseI_PA	27.76
3596	Opata_1139908_PstIMseI_PA	27.76
3597	Opata_2950895_PstIMseI_PA	27.76
3598	Opata_3053451_PstIMseI_PA	27.76
3599	Opata_4180714_PstIMseI_PA	27.76
3600	M6_1501979_PstIMspI_PA	27.76
3601	M6_2694604_PstIMspI_PA	27.76
3602	M6_2742755_PstIMspI_PA	27.76
3603	M6_3598538_PstIMspI_PA	27.76
3604	M6_513293_PstIMspI_PA	27.76
3605	Opata_1030758_PstIMspI_PA	27.76
3606	Opata_2470913_PstIMspI_PA	27.76
3607	Opata_3021183_PstIMspI_PA	27.76
3608	Opata_3206495_PstIMspI_PA	27.76
3609	Opata_336318_PstIMspI_PA	27.76
3610	Opata_3914987_PstIMspI_PA	27.76
3611	Opata_4176075_PstIMspI_PA	27.76
3612	Opata_875230_PstIMspI_PA	27.76
3613	Opata_1384370_PstIMseI_PA	27.76
3614	Opata_270831_PstIMseI_PA	27.76
3615	M6_2651178_PstIMspI_PA	27.76
3616	M6_3591909_PstIMspI_PA	27.76
3617	Opata_1371981_PstIMspI_PA	27.76
3618	M6_2207029_PstIMspI_PA	27.76
3619	M6_657392_PstIMspI_PA	27.76
3620	Opata_3222721_PstIMspI_PA	27.76
3621	Opata_385607_PstIMseI_PA	27.76
3622	Opata_1184298_PstIMseI_PA	27.76
3623	Opata_2966961_PstIMseI_PA	27.76
3624	Opata_313602_PstIMseI_PA	27.76
3625	Opata_78932_PstIMseI_PA	27.76
3626	M6_2055138_PstIMspI_PA	27.76
3627	M6_365838_PstIMspI_PA	27.76
3628	Opata_1261114_PstIMspI_PA	27.76
3629	Opata_1299272_PstIMspI_PA	27.76
3630	Opata_1555073_PstIMspI_PA	27.76
3631	Opata_2223224_PstIMspI_PA	27.76
3632	Opata_2531190_PstIMspI_PA	27.76
3633	Opata_262080_PstIMspI_PA	27.76
3634	Opata_2740080_PstIMspI_PA	27.76
3635	Opata_3259774_PstIMspI_PA	27.76
3636	Opata_3651121_PstIMspI_PA	27.76
3637	Opata_4002012_PstIMspI_PA	27.76
3638	Opata_625376_PstIMspI_PA	27.76
3639	Opata_794955_PstIMspI_PA	27.76
3640	Opata_1294442_PstIMluI_PA	27.76
3641	Opata_1649583_PstIMluI_PA	27.76
3642	M6_1020530_PstIMseI_PA	27.76
3643	M6_1050181_PstIMseI_PA	27.76
3644	M6_130775_PstIMseI_PA	27.76
3645	Opata_172648_PstIMseI_PA	27.76
3646	Opata_232038_PstIMseI_PA	27.76
3647	Opata_2685965_PstIMseI_PA	27.76
3648	Opata_498364_PstIMseI_PA	27.76
3649	Opata_990647_PstIMseI_PA	27.76
3650	M6_1332960_PstIMspI_PA	27.76
3651	M6_1429678_PstIMspI_PA	27.76
3652	M6_1593080_PstIMspI_PA	27.76
3653	M6_1724208_PstIMspI_PA	27.76
3654	M6_2236238_PstIMspI_PA	27.76
3655	M6_501372_PstIMspI_PA	27.76
3656	M6_563539_PstIMspI_PA	27.76
3657	M6_579027_PstIMspI_PA	27.76
3658	M6_976219_PstIMspI_PA	27.76
3659	M6_979736_PstIMspI_PA	27.76
3660	Opata_1070432_PstIMspI_PA	27.76
3661	Opata_1129963_PstIMspI_PA	27.76
3662	Opata_1397371_PstIMspI_PA	27.76
3663	Opata_1775931_PstIMspI_PA	27.76
3664	Opata_2041126_PstIMspI_PA	27.76
3665	Opata_2042408_PstIMspI_PA	27.76
3666	Opata_23111_PstIMspI_PA	27.76
3667	Opata_2849498_PstIMspI_PA	27.76
3668	Opata_2903308_PstIMspI_PA	27.76
3669	Opata_3100994_PstIMspI_PA	27.76
3670	Opata_3322894_PstIMspI_PA	27.76
3671	Opata_333107_PstIMspI_PA	27.76
3672	Opata_3884361_PstIMspI_PA	27.76
3673	Opata_4103572_PstIMspI_PA	27.76
3674	Opata_4116386_PstIMspI_PA	27.76
3675	Opata_459618_PstIMspI_PA	27.76
3676	Opata_571785_PstIMspI_PA	27.76
3677	Opata_613947_PstIMspI_PA	27.76
3678	Opata_653890_PstIMspI_PA	27.76
3679	M6_2163319_PstIMseI_PA	27.76
3680	M6_948483_PstIMseI_PA	27.76
3681	Opata_736714_PstIMseI_PA	27.76
3682	M6_1558861_PstIMspI_PA	27.76
3683	M6_311684_PstIMspI_PA	27.76
3684	M6_471783_PstIMspI_PA	27.76
3685	M6_558368_PstIMspI_PA	27.76
3686	Opata_1561526_PstIMspI_PA	27.76
3687	Opata_1622806_PstIMspI_PA	27.76
3688	Opata_1863715_PstIMspI_PA	27.76
3689	Opata_3071400_PstIMspI_PA	27.76
3690	Opata_828187_PstIMseI_PA	27.76
3691	Opata_369702_PstIMspI_PA	27.76
3692	Opata_467527_PstIMspI_PA	27.76
3693	Opata_618013_PstIMspI_PA	27.76
3694	M6_545119_PstIMspI_PA	27.76
3695	M6_1295591_PstIMspI_PA	27.76
3696	M6_3122141_PstIMseI_PA	27.76
3697	Opata_282262_PstIMspI_PA	27.76
3698	M6_521534_PstIMspI_PA	27.76
3699	Opata_3598737_PstIMspI_PA	27.76
3700	Opata_1330904_PstIMspI_PA	27.76
3701	Opata_581736_PstIMspI_PA	27.76
3702	Opata_2094284_PstIMseI_PA	27.76
3703	Xtam47	27.8
3704	wsnp_Ra_c41135_48426638	28.06
3705	wsnp_Ex_c8360_14085858	28.06
3706	Opata_233443_82_PstIMseI_SNP	28.06
3707	M6_176836_PstIMseI_PA	28.06
3708	Opata_2899009_35_PstIMseI_SNP	28.06
3709	Opata_2899009_59_PstIMseI_SNP	28.06
3710	Opata_510536_24_PstIMseI_SNP	28.06
3711	Opata_510536_26_PstIMseI_SNP	28.06
3712	Opata_510536_73_PstIMseI_SNP	28.06
3713	Opata_677892_18_PstIMseI_SNP	28.06
3714	Opata_1348069_10_PstIMspI_SNP	28.06
3715	Opata_1578296_30_PstIMspI_SNP	28.06
3716	Opata_1813601_30_PstIMspI_SNP	28.06
3717	Opata_1813601_32_PstIMspI_SNP	28.06
3718	Opata_2050291_12_PstIMspI_SNP	28.06
3719	Opata_2235765_66_PstIMspI_SNP	28.06
3720	Opata_2294398_54_PstIMspI_SNP	28.06
3721	Opata_2382436_20_PstIMspI_SNP	28.06
3722	Opata_3457094_1_PstIMspI_SNP	28.06
3723	M6_2727318_PstIMspI_PA	28.06
3724	M6_483631_PstIMspI_PA	28.06
3725	Opata_2495606_40_PstIMspI_SNP	28.06
3726	M6_1392811_PstIMseI_PA	28.06
3727	M6_130389_PstIMspI_PA	28.06
3728	M6_1077502_PstIMseI_PA	28.06
3729	M6_752507_PstIMspI_PA	28.06
3730	M6_49206_PstIMluI_PA	28.06
3731	M6_572268_PstIMseI_PA	28.06
3732	M6_710593_PstIMspI_PA	28.06
3733	M6_524951_PstIMseI_PA	28.06
3734	M6_698062_PstIMseI_PA	28.06
3735	M6_1628966_PstIMspI_PA	28.06
3736	M6_1795286_PstIMluI_PA	28.06
3737	M6_1309811_PstIMseI_PA	28.06
3738	M6_286454_PstIMspI_PA	28.06
3739	M6_1845157_PstIMseI_PA	28.06
3740	M6_1175944_PstIMseI_PA	28.06
3741	Opata_1573557_PstIMseI_PA	28.06
3742	TA006079-0893	28.06
3743	Kukri_rep_c88385_226	28.06
3744	RAC875_c22095_64	28.06
3745	Kukri_c7132_387	28.06
3746	RFL_Contig1456_842	28.06
3747	IAAV5662	28.06
3748	Excalibur_c31303_481	28.06
3749	BobWhite_c22370_352	28.06
3750	Excalibur_c79902_439	28.06
3751	BobWhite_c9711_71	28.06
3752	wsnp_Ex_rep_c66331_64503065	28.26
3753	BS00036089_51	28.26
3754	tplb0041e10_1230	28.26
3755	BS00023188_51	28.26
3756	Tdurum_contig34149_219	28.26
3757	BS00022229_51	28.26
3758	RAC875_c4389_1344	28.26
3759	RAC875_c39558_742	28.26
3760	RAC875_c36081_500	28.26
3761	RAC875_c26206_103	28.26
3762	Kukri_rep_c100057_144	28.26
3763	Kukri_c58004_937	28.26
3764	BobWhite_c9850_306	28.26
3765	BobWhite_c9711_206	28.26
3766	Excalibur_rep_c66331_1967	28.26
3767	Excalibur_c40580_104	28.26
3768	D_F5XZDLF02HX2DL_204	28.26
3769	BS00095247_51	28.26
3770	BS00090324_51	28.26
3771	wsnp_Ex_rep_c66331_64502558	28.36
3772	wsnp_Ex_rep_c67107_65584404	28.36
3773	wsnp_Ex_c7316_12552186	28.36
3774	wsnp_Ku_c18473_27773912	28.36
3775	Opata_252482_PstIMluI_PA	28.36
3776	Opata_3545_PstIMseI_PA	28.36
3777	Opata_115061_64_PstIMseI_SNP	28.36
3778	Opata_188799_6_PstIMseI_SNP	28.36
3779	Opata_188799_82_PstIMseI_SNP	28.36
3780	Opata_23385_28_PstIMseI_SNP	28.36
3781	Opata_23385_76_PstIMseI_SNP	28.36
3782	Opata_294110_50_PstIMseI_SNP	28.36
3783	Opata_294110_69_PstIMseI_SNP	28.36
3784	Opata_35687_59_PstIMseI_SNP	28.36
3785	Opata_431187_13_PstIMseI_SNP	28.36
3786	Opata_3317118_49_PstIMspI_SNP	28.36
3787	Opata_1337072_PstIMluI_PA	28.36
3788	Opata_18869_PstIMseI_PA	28.36
3789	Opata_958708_PstIMseI_PA	28.36
3790	Opata_189646_PstIMluI_PA	28.36
3791	Opata_1002249_PstIMseI_PA	28.36
3792	Opata_210569_PstIMseI_PA	28.36
3793	Opata_2674763_PstIMseI_PA	28.36
3794	Opata_2789894_PstIMseI_PA	28.36
3795	Opata_322129_PstIMseI_PA	28.36
3796	Opata_404463_PstIMseI_PA	28.36
3797	Opata_485875_PstIMseI_PA	28.36
3798	Opata_27106_PstIMseI_PA	28.36
3799	Opata_635637_PstIMseI_PA	28.36
3800	Opata_2173805_PstIMluI_PA	28.36
3801	Opata_2330510_PstIMluI_PA	28.36
3802	Opata_148437_PstIMseI_PA	28.36
3803	Opata_2040811_PstIMluI_PA	28.36
3804	Opata_1365814_PstIMseI_PA	28.36
3805	Opata_1714772_PstIMseI_PA	28.36
3806	Opata_2481544_PstIMseI_PA	28.36
3807	IAAV8777	28.36
3808	TA003763-0481	28.36
3809	BS00011532_51	28.36
3810	RFL_Contig1801_429	28.36
3811	RAC875_c4954_943	28.36
3812	RAC875_c3956_275	28.36
3813	RAC875_c16527_192	28.36
3814	RAC875_c14696_369	28.36
3815	Ra_c16527_465	28.36
3816	Kukri_rep_c69663_846	28.36
3817	BobWhite_c27287_232	28.36
3818	BS00102648_51	28.36
3819	BS00102646_51	28.36
3820	BS00083706_51	28.36
3821	BS00058860_51	28.36
3822	BS00041764_51	28.36
3823	Tdurum_contig47506_269	28.36
3824	Tdurum_contig42513_886	28.36
3825	Tdurum_contig25619_350	28.36
3826	RFL_Contig1801_1473	28.36
3827	RAC875_c4954_1419	28.36
3828	RAC875_c39793_452	28.36
3829	RAC875_c29367_244	28.36
3830	Kukri_c64588_229	28.36
3831	Kukri_c19744_650	28.36
3832	BobWhite_c54480_387	28.36
3833	Excalibur_rep_c71060_78	28.36
3834	BobWhite_c362_597	28.36
3835	CAP8_c3231_244	28.36
3836	CAP7_c9234_109	28.36
3837	CAP7_c4121_370	28.36
3838	BS00091751_51	28.36
3839	BS00079988_51	28.36
3840	BS00058654_51	28.39
3841	RAC875_rep_c118986_60	28.39
3842	Excalibur_c94546_61	28.39
3843	BobWhite_c2453_282	28.39
3844	BobWhite_c2453_253	28.39
3845	BS00087757_51	28.39
3846	Kukri_c3773_1450	28.39
3847	Jagger_c8905_84	28.39
3848	BobWhite_c1837_99	28.39
3849	Tdurum_contig11192_373	28.42
3850	RFL_Contig4531_1195	28.42
3851	RAC875_c33648_760	28.42
3852	Ra_c58335_189	28.42
3853	IAAV6644	28.42
3854	Excalibur_rep_c102055_320	28.42
3855	RAC875_c5966_1854	28.57
3856	Tdurum_contig6645_443	28.57
3857	wPt-9012	28.59
3858	4989142	28.62
3859	520743	28.63
3860	wsnp_Ex_c12875_20407926	28.66
3861	wsnp_Ex_c2723_5047696	28.66
3862	wsnp_Ex_rep_c66331_64502363	28.66
3863	Tdurum_contig12899_83	28.66
3864	BS00025838_51	28.66
3865	BS00022669_51	28.66
3866	RAC875_c76611_364	28.66
3867	1385448	28.67
3868	4991195	28.67
3869	wsnp_Ex_c44375_50444862	28.68
3870	1085541	28.75
3871	1127409	28.75
3872	1167641	28.75
3873	5410584	28.76
3874	1228615	28.77
3875	1249224	28.77
3876	1321599	28.77
3877	2304578	28.77
3878	3937480	28.77
3879	4261244	28.77
3880	4991627	28.77
3881	tplb0043c20_1046	28.77
3882	997264	28.79
3883	997587	28.79
3884	1002642	28.79
3885	1020359	28.79
3886	1023855	28.79
3887	1099050	28.79
3888	1115634	28.79
3889	1165302	28.79
3890	1208156	28.79
3891	1690567	28.79
3892	1767951	28.79
3893	3938163	28.79
3894	520535	28.79
3895	1069547	28.79
3896	1083587	28.8
3897	1765052	28.85
3898	345006	28.86
3899	1105629	28.86
3900	1109188	28.86
3901	1117747	28.86
3902	1162781	28.86
3903	1207840	28.86
3904	1254207	28.86
3905	1254360	28.86
3906	1317824	28.86
3907	1318884	28.86
3908	1319114	28.86
3909	1321484	28.86
3910	1338564	28.86
3911	1342376	28.86
3912	1343266	28.86
3913	1381113	28.86
3914	2277314	28.86
3915	2277637	28.86
3916	2280256	28.86
3917	3936949	28.86
3918	1242253	28.88
3919	Xfbb185	28.9
3920	4010172	28.92
3921	1089285	28.93
3922	1067738	28.95
3923	wsnp_Ex_c40595_47620787	28.98
3924	BS00077909_51	28.98
3925	tplb0056l12_480	28.98
3926	BS00012531_51	28.98
3927	RAC875_c30782_188	28.98
3928	Kukri_c17893_304	28.98
3929	Excalibur_c18645_857	28.98
3930	Excalibur_c17599_988	28.98
3931	Ex_c4578_544	28.98
3932	3958068	28.99
3933	4542363	28.99
3934	4542777	28.99
3935	2256733	29.03
3936	1120292	29.06
3937	1217769	29.06
3938	2280006	29.06
3939	4993118	29.13
3940	1228346	29.14
3941	1130699	29.15
3942	1149771	29.15
3943	1180074	29.15
3944	1235002	29.15
3945	1239878	29.15
3946	1265532	29.15
3947	1269313	29.15
3948	1290640	29.15
3949	1307812	29.15
3950	1343254	29.15
3951	1377983	29.15
3952	1378821	29.15
3953	2304091	29.15
3954	2306110	29.15
3955	2322652	29.15
3956	3534357	29.15
3957	3942193	29.15
3958	3942725	29.15
3959	3956124	29.15
3960	4404593	29.15
3961	4440392	29.15
3962	4541550	29.15
3963	4542923	29.15
3964	4544439	29.15
3965	4989168	29.15
3966	4989643	29.15
3967	4989871	29.15
3968	4990332	29.15
3969	4991821	29.15
3970	4992644	29.15
3971	5324665	29.15
3972	521472	29.17
3973	1717153	29.18
3974	2277031	29.18
3975	2304522	29.18
3976	1068068	29.24
3977	1318371	29.24
3978	1370564	29.24
3979	1668063	29.24
3980	3023155	29.25
3981	1220980	29.25
3982	3937454	29.26
3983	520099	29.29
3984	520203	29.29
3985	BS00063113_51	29.29
3986	BS00030583_51	29.29
3987	wsnp_Ex_c22683_31887517	29.29
3988	Tdurum_contig95654_237	29.29
3989	BS00017635_51	29.29
3990	Ra_c11303_359	29.29
3991	Kukri_rep_c96809_457	29.29
3992	Kukri_c96747_274	29.29
3993	Kukri_c8458_305	29.29
3994	Kukri_c28167_1092	29.29
3995	Ku_c17560_91	29.29
3996	JD_c238_313	29.29
3997	Excalibur_c32653_553	29.29
3998	BS00100045_51	29.29
3999	BS00077908_51	29.29
4000	BS00071422_51	29.29
4001	BS00063443_51	29.29
4002	BS00047528_51	29.29
4003	BS00028726_51	29.29
4004	tplb0036d01_413	29.29
4005	tplb0032a08_1721	29.29
4006	Tdurum_contig94629_258	29.29
4007	Tdurum_contig43378_256	29.29
4008	Tdurum_contig35799_214	29.29
4009	BS00022154_51	29.29
4010	Tdurum_contig17943_547	29.29
4011	Tdurum_contig11192_139	29.29
4012	Tdurum_contig11192_130	29.29
4013	BS00019919_51	29.29
4014	Tdurum_contig10608_948	29.29
4015	Tdurum_contig10608_1081	29.29
4016	Tdurum_contig100212_141	29.29
4017	RFL_Contig5508_1283	29.29
4018	RFL_Contig5299_1905	29.29
4019	BS00011806_51	29.29
4020	RFL_Contig3455_629	29.29
4021	RFL_Contig3455_507	29.29
4022	RFL_Contig2995_1179	29.29
4023	RFL_Contig2585_1280	29.29
4024	RAC875_rep_c72646_93	29.29
4025	RAC875_rep_c118229_56	29.29
4026	RAC875_rep_c106565_185	29.29
4027	BS00009992_51	29.29
4028	BS00009854_51	29.29
4029	RAC875_c8459_1233	29.29
4030	BS00009393_51	29.29
4031	RAC875_c63132_298	29.29
4032	RAC875_c45621_155	29.29
4033	RAC875_c43458_292	29.29
4034	RAC875_c43458_245	29.29
4035	RAC875_c36432_197	29.29
4036	BobWhite_rep_c66215_299	29.29
4037	RAC875_c21604_1625	29.29
4038	RAC875_c16310_621	29.29
4039	RAC875_c16310_252	29.29
4040	Ra_c8459_632	29.29
4041	Ra_c17608_960	29.29
4042	Ra_c16310_331	29.29
4043	Kukri_rep_c96809_1043	29.29
4044	Kukri_rep_c108043_83	29.29
4045	BobWhite_rep_c50331_372	29.29
4046	BobWhite_rep_c50331_350	29.29
4047	Kukri_rep_c101341_425	29.29
4048	Kukri_c8458_916	29.29
4049	BobWhite_rep_c49330_217	29.29
4050	Kukri_c55746_640	29.29
4051	Kukri_c49752_254	29.29
4052	Kukri_c48010_81	29.29
4053	BobWhite_c7454_492	29.29
4054	BobWhite_c7454_363	29.29
4055	Kukri_c19379_1091	29.29
4056	Kukri_c19149_255	29.29
4057	Kukri_c18014_1504	29.29
4058	Kukri_c1760_62	29.29
4059	Kukri_c14642_917	29.29
4060	Kukri_c1183_250	29.29
4061	Ku_c519_281	29.29
4062	Ku_c4236_197	29.29
4063	IACX5776	29.29
4064	IACX20251	29.29
4065	IAAV7546	29.29
4066	IAAV2853	29.29
4067	GENE-1856_1005	29.29
4068	GENE-1579_18	29.29
4069	Excalibur_rep_c109112_430	29.29
4070	BobWhite_c3902_210	29.29
4071	BobWhite_c3902_145	29.29
4072	Excalibur_rep_c103906_95	29.29
4073	Excalibur_c8386_1009	29.29
4074	Excalibur_c8314_245	29.29
4075	Excalibur_c7321_741	29.29
4076	Excalibur_c5779_263	29.29
4077	Excalibur_c51508_83	29.29
4078	Excalibur_c37858_158	29.29
4079	Excalibur_c37751_354	29.29
4080	Excalibur_c37751_221	29.29
4081	Excalibur_c31384_238	29.29
4082	Excalibur_c30566_1251	29.29
4083	Excalibur_c30565_92	29.29
4084	BobWhite_c3111_636	29.29
4085	Excalibur_c19743_1714	29.29
4086	Excalibur_c1273_142	29.29
4087	Ex_c9563_1043	29.29
4088	Ex_c4578_535	29.29
4089	Ex_c14144_581	29.29
4090	Ex_c14144_564	29.29
4091	Ex_c14144_561	29.29
4092	BobWhite_c260_197	29.29
4093	CAP7_c1997_79	29.29
4094	CAP12_c1406_397	29.29
4095	CAP11_c2057_200	29.29
4096	BS00111294_51	29.29
4097	BS00105741_51	29.29
4098	BS00100706_51	29.29
4099	BS00089530_51	29.29
4100	BS00079989_51	29.29
4101	BS00075374_51	29.29
4102	BS00075373_51	29.29
4103	wPt-10488	29.36
4104	wPt-10494	29.36
4105	wPt-11390	29.36
4106	wPt-1540	29.36
4107	wPt-3761	29.36
4108	wPt-4224	29.36
4109	wPt-4437	29.36
4110	wPt-3609	29.36
4111	wPt-8079	29.36
4112	2259094	29.36
4113	Opata_2037390_PstIMluI_PA	29.36
4114	Opata_2101556_PstIMluI_PA	29.36
4115	Opata_2112560_PstIMluI_PA	29.36
4116	M6_934030_PstIMseI_PA	29.36
4117	Opata_1000209_PstIMseI_PA	29.36
4118	Opata_1005622_PstIMseI_PA	29.36
4119	Opata_10350_PstIMseI_PA	29.36
4120	Opata_1070389_PstIMseI_PA	29.36
4121	Opata_109167_PstIMseI_PA	29.36
4122	Opata_1103597_PstIMseI_PA	29.36
4123	Opata_116226_PstIMseI_PA	29.36
4124	Opata_1179975_PstIMseI_PA	29.36
4125	Opata_1228947_PstIMseI_PA	29.36
4126	Opata_12713_PstIMseI_PA	29.36
4127	Opata_1312618_PstIMseI_PA	29.36
4128	Opata_1343125_PstIMseI_PA	29.36
4129	Opata_1347525_PstIMseI_PA	29.36
4130	Opata_144944_PstIMseI_PA	29.36
4131	Opata_1452644_PstIMseI_PA	29.36
4132	Opata_156891_PstIMseI_PA	29.36
4133	Opata_1652781_PstIMseI_PA	29.36
4134	Opata_179801_PstIMseI_PA	29.36
4135	Opata_1896837_PstIMseI_PA	29.36
4136	Opata_241493_PstIMseI_PA	29.36
4137	Opata_2513321_PstIMseI_PA	29.36
4138	Opata_2521890_PstIMseI_PA	29.36
4139	Opata_261651_PstIMseI_PA	29.36
4140	Opata_261889_PstIMseI_PA	29.36
4141	Opata_2651133_PstIMseI_PA	29.36
4142	Opata_2786309_PstIMseI_PA	29.36
4143	Opata_285034_PstIMseI_PA	29.36
4144	Opata_2872034_PstIMseI_PA	29.36
4145	Opata_2967224_PstIMseI_PA	29.36
4146	Opata_303962_PstIMseI_PA	29.36
4147	Opata_304746_PstIMseI_PA	29.36
4148	Opata_3179034_PstIMseI_PA	29.36
4149	Opata_3216208_PstIMseI_PA	29.36
4150	Opata_328871_PstIMseI_PA	29.36
4151	Opata_329668_PstIMseI_PA	29.36
4152	Opata_334297_PstIMseI_PA	29.36
4153	Opata_3358260_PstIMseI_PA	29.36
4154	Opata_3359890_PstIMseI_PA	29.36
4155	Opata_342401_PstIMseI_PA	29.36
4156	Opata_352062_PstIMseI_PA	29.36
4157	Opata_3703974_PstIMseI_PA	29.36
4158	Opata_3784449_PstIMseI_PA	29.36
4159	Opata_390161_PstIMseI_PA	29.36
4160	Opata_392589_PstIMseI_PA	29.36
4161	Opata_4065414_PstIMseI_PA	29.36
4162	Opata_4186993_PstIMseI_PA	29.36
4163	Opata_4333388_PstIMseI_PA	29.36
4164	Opata_443779_PstIMseI_PA	29.36
4165	Opata_522600_PstIMseI_PA	29.36
4166	Opata_524632_PstIMseI_PA	29.36
4167	Opata_54667_PstIMseI_PA	29.36
4168	Opata_560719_PstIMseI_PA	29.36
4169	Opata_601933_PstIMseI_PA	29.36
4170	Opata_608553_PstIMseI_PA	29.36
4171	Opata_610231_PstIMseI_PA	29.36
4172	Opata_641987_PstIMseI_PA	29.36
4173	Opata_650665_PstIMseI_PA	29.36
4174	Opata_738510_PstIMseI_PA	29.36
4175	Opata_749908_PstIMseI_PA	29.36
4176	Opata_796669_PstIMseI_PA	29.36
4177	Opata_895751_PstIMseI_PA	29.36
4178	Opata_91048_PstIMseI_PA	29.36
4179	Opata_953761_PstIMseI_PA	29.36
4180	Opata_1014219_PstIMspI_PA	29.36
4181	Opata_1040085_PstIMspI_PA	29.36
4182	Opata_1059032_PstIMspI_PA	29.36
4183	Opata_1068477_PstIMspI_PA	29.36
4184	Opata_1084462_PstIMspI_PA	29.36
4185	Opata_1087868_PstIMspI_PA	29.36
4186	Opata_1098303_PstIMspI_PA	29.36
4187	Opata_1154392_PstIMspI_PA	29.36
4188	Opata_1158694_PstIMspI_PA	29.36
4189	Opata_1165951_PstIMspI_PA	29.36
4190	Opata_126347_PstIMspI_PA	29.36
4191	Opata_1294061_PstIMspI_PA	29.36
4192	Opata_1306044_PstIMspI_PA	29.36
4193	Opata_1379937_PstIMspI_PA	29.36
4194	Opata_1431916_PstIMspI_PA	29.36
4195	Opata_1448291_PstIMspI_PA	29.36
4196	Opata_1539451_PstIMspI_PA	29.36
4197	Opata_1575940_PstIMspI_PA	29.36
4198	Opata_1584229_PstIMspI_PA	29.36
4199	Opata_1614509_PstIMspI_PA	29.36
4200	Opata_161974_PstIMspI_PA	29.36
4201	Opata_1626727_PstIMspI_PA	29.36
4202	Opata_1627549_PstIMspI_PA	29.36
4203	Opata_1653041_PstIMspI_PA	29.36
4204	Opata_1662362_PstIMspI_PA	29.36
4205	Opata_1676273_PstIMspI_PA	29.36
4206	Opata_1680411_PstIMspI_PA	29.36
4207	Opata_1763361_PstIMspI_PA	29.36
4208	Opata_1794119_PstIMspI_PA	29.36
4209	Opata_1804286_PstIMspI_PA	29.36
4210	Opata_1842376_PstIMspI_PA	29.36
4211	Opata_1875576_PstIMspI_PA	29.36
4212	Opata_1876205_PstIMspI_PA	29.36
4213	Opata_1884509_PstIMspI_PA	29.36
4214	Opata_1893379_PstIMspI_PA	29.36
4215	Opata_1956181_PstIMspI_PA	29.36
4216	Opata_1992849_PstIMspI_PA	29.36
4217	Opata_2009476_PstIMspI_PA	29.36
4218	Opata_2012313_PstIMspI_PA	29.36
4219	Opata_2016460_PstIMspI_PA	29.36
4220	Opata_2017239_PstIMspI_PA	29.36
4221	Opata_2020516_PstIMspI_PA	29.36
4222	Opata_2044046_PstIMspI_PA	29.36
4223	Opata_2049959_PstIMspI_PA	29.36
4224	Opata_2058757_PstIMspI_PA	29.36
4225	Opata_2071574_PstIMspI_PA	29.36
4226	Opata_2075892_PstIMspI_PA	29.36
4227	Opata_2092045_PstIMspI_PA	29.36
4228	Opata_2108353_PstIMspI_PA	29.36
4229	Opata_2122580_PstIMspI_PA	29.36
4230	Opata_2125029_PstIMspI_PA	29.36
4231	Opata_217975_PstIMspI_PA	29.36
4232	Opata_2185173_PstIMspI_PA	29.36
4233	Opata_2192230_PstIMspI_PA	29.36
4234	Opata_2200577_PstIMspI_PA	29.36
4235	Opata_2211547_PstIMspI_PA	29.36
4236	Opata_2231755_PstIMspI_PA	29.36
4237	Opata_2241225_PstIMspI_PA	29.36
4238	Opata_2244538_PstIMspI_PA	29.36
4239	Opata_2246193_PstIMspI_PA	29.36
4240	Opata_2290871_PstIMspI_PA	29.36
4241	Opata_2337557_PstIMspI_PA	29.36
4242	Opata_2351123_PstIMspI_PA	29.36
4243	Opata_2413030_PstIMspI_PA	29.36
4244	Opata_2416601_PstIMspI_PA	29.36
4245	Opata_2434502_PstIMspI_PA	29.36
4246	Opata_2454042_PstIMspI_PA	29.36
4247	Opata_2468400_PstIMspI_PA	29.36
4248	Opata_2507349_PstIMspI_PA	29.36
4249	Opata_2517975_PstIMspI_PA	29.36
4250	Opata_256313_PstIMspI_PA	29.36
4251	Opata_2593714_PstIMspI_PA	29.36
4252	Opata_2598990_PstIMspI_PA	29.36
4253	Opata_2615900_PstIMspI_PA	29.36
4254	Opata_2632629_PstIMspI_PA	29.36
4255	Opata_2632788_PstIMspI_PA	29.36
4256	Opata_2654891_PstIMspI_PA	29.36
4257	Opata_2676054_PstIMspI_PA	29.36
4258	Opata_276518_PstIMspI_PA	29.36
4259	Opata_2784006_PstIMspI_PA	29.36
4260	Opata_2792873_PstIMspI_PA	29.36
4261	Opata_2802149_PstIMspI_PA	29.36
4262	Opata_2804649_PstIMspI_PA	29.36
4263	Opata_2818964_PstIMspI_PA	29.36
4264	Opata_2824013_PstIMspI_PA	29.36
4265	Opata_2836194_PstIMspI_PA	29.36
4266	Opata_2864144_PstIMspI_PA	29.36
4267	Opata_2889354_PstIMspI_PA	29.36
4268	Opata_289574_PstIMspI_PA	29.36
4269	Opata_290313_PstIMspI_PA	29.36
4270	Opata_2922792_PstIMspI_PA	29.36
4271	Opata_2950352_PstIMspI_PA	29.36
4272	Opata_2985167_PstIMspI_PA	29.36
4273	Opata_2999793_PstIMspI_PA	29.36
4274	Opata_3008917_PstIMspI_PA	29.36
4275	Opata_3015961_PstIMspI_PA	29.36
4276	Opata_3019286_PstIMspI_PA	29.36
4277	Opata_3024165_PstIMspI_PA	29.36
4278	Opata_3059648_PstIMspI_PA	29.36
4279	Opata_3090333_PstIMspI_PA	29.36
4280	Opata_3185087_PstIMspI_PA	29.36
4281	Opata_3275578_PstIMspI_PA	29.36
4282	Opata_3286796_PstIMspI_PA	29.36
4283	Opata_3289576_PstIMspI_PA	29.36
4284	Opata_3317266_PstIMspI_PA	29.36
4285	Opata_3330551_PstIMspI_PA	29.36
4286	Opata_3330582_PstIMspI_PA	29.36
4287	Opata_3338483_PstIMspI_PA	29.36
4288	Opata_3361319_PstIMspI_PA	29.36
4289	Opata_3369813_PstIMspI_PA	29.36
4290	Opata_3383412_PstIMspI_PA	29.36
4291	Opata_3384310_PstIMspI_PA	29.36
4292	Opata_3389562_PstIMspI_PA	29.36
4293	Opata_3410307_PstIMspI_PA	29.36
4294	Opata_3428570_PstIMspI_PA	29.36
4295	Opata_3445864_PstIMspI_PA	29.36
4296	Opata_3471513_PstIMspI_PA	29.36
4297	Opata_3482034_PstIMspI_PA	29.36
4298	Opata_3484743_PstIMspI_PA	29.36
4299	Opata_3508142_PstIMspI_PA	29.36
4300	Opata_3516225_PstIMspI_PA	29.36
4301	Opata_3528654_PstIMspI_PA	29.36
4302	Opata_3547544_PstIMspI_PA	29.36
4303	Opata_3560728_PstIMspI_PA	29.36
4304	Opata_3575265_PstIMspI_PA	29.36
4305	Opata_3580270_PstIMspI_PA	29.36
4306	Opata_3584537_PstIMspI_PA	29.36
4307	Opata_3584848_PstIMspI_PA	29.36
4308	Opata_3600965_PstIMspI_PA	29.36
4309	Opata_3605950_PstIMspI_PA	29.36
4310	Opata_3618051_PstIMspI_PA	29.36
4311	Opata_3647773_PstIMspI_PA	29.36
4312	Opata_3673532_PstIMspI_PA	29.36
4313	Opata_3678780_PstIMspI_PA	29.36
4314	Opata_3701385_PstIMspI_PA	29.36
4315	Opata_3702166_PstIMspI_PA	29.36
4316	Opata_370265_PstIMspI_PA	29.36
4317	Opata_3749064_PstIMspI_PA	29.36
4318	Opata_3773342_PstIMspI_PA	29.36
4319	Opata_3777750_PstIMspI_PA	29.36
4320	Opata_3781221_PstIMspI_PA	29.36
4321	Opata_3782431_PstIMspI_PA	29.36
4322	Opata_3790146_PstIMspI_PA	29.36
4323	Opata_3801512_PstIMspI_PA	29.36
4324	Opata_3803368_PstIMspI_PA	29.36
4325	Opata_3845791_PstIMspI_PA	29.36
4326	Opata_3855083_PstIMspI_PA	29.36
4327	Opata_3856351_PstIMspI_PA	29.36
4328	Opata_3859632_PstIMspI_PA	29.36
4329	Opata_3910846_PstIMspI_PA	29.36
4330	Opata_3955946_PstIMspI_PA	29.36
4331	Opata_3968546_PstIMspI_PA	29.36
4332	Opata_4073362_PstIMspI_PA	29.36
4333	Opata_4098289_PstIMspI_PA	29.36
4334	Opata_4129294_PstIMspI_PA	29.36
4335	Opata_4146074_PstIMspI_PA	29.36
4336	Opata_4153405_PstIMspI_PA	29.36
4337	Opata_4183296_PstIMspI_PA	29.36
4338	Opata_4189966_PstIMspI_PA	29.36
4339	Opata_4227315_PstIMspI_PA	29.36
4340	Opata_4232061_PstIMspI_PA	29.36
4341	Opata_477413_PstIMspI_PA	29.36
4342	Opata_497511_PstIMspI_PA	29.36
4343	Opata_796789_PstIMspI_PA	29.36
4344	Opata_811415_PstIMspI_PA	29.36
4345	Opata_833817_PstIMspI_PA	29.36
4346	Opata_840942_PstIMspI_PA	29.36
4347	Opata_939052_PstIMspI_PA	29.36
4348	Opata_957247_PstIMspI_PA	29.36
4349	Opata_999885_PstIMspI_PA	29.36
4350	Opata_92473_60_PstIMluI_SNP	29.36
4351	Opata_115061_23_PstIMseI_SNP	29.36
4352	Opata_115061_83_PstIMseI_SNP	29.36
4353	Opata_12721_32_PstIMseI_SNP	29.36
4354	Opata_256147_59_PstIMseI_SNP	29.36
4355	Opata_28751_40_PstIMseI_SNP	29.36
4356	Opata_28751_42_PstIMseI_SNP	29.36
4357	Opata_303811_51_PstIMseI_SNP	29.36
4358	Opata_421992_39_PstIMseI_SNP	29.36
4359	Opata_421992_80_PstIMseI_SNP	29.36
4360	Opata_465781_10_PstIMseI_SNP	29.36
4361	Opata_465781_89_PstIMseI_SNP	29.36
4362	Opata_577796_20_PstIMseI_SNP	29.36
4363	Opata_680790_54_PstIMseI_SNP	29.36
4364	Opata_86430_57_PstIMseI_SNP	29.36
4365	Opata_96113_90_PstIMseI_SNP	29.36
4366	Opata_1310215_23_PstIMspI_SNP	29.36
4367	Opata_1823220_39_PstIMspI_SNP	29.36
4368	Opata_1868698_47_PstIMspI_SNP	29.36
4369	Opata_208632_16_PstIMspI_SNP	29.36
4370	Opata_2294398_44_PstIMspI_SNP	29.36
4371	Opata_2764346_41_PstIMspI_SNP	29.36
4372	Opata_2764346_48_PstIMspI_SNP	29.36
4373	Opata_3159845_44_PstIMspI_SNP	29.36
4374	Opata_3159845_54_PstIMspI_SNP	29.36
4375	Opata_3457094_25_PstIMspI_SNP	29.36
4376	Opata_3480164_57_PstIMspI_SNP	29.36
4377	Opata_822237_73_PstIMspI_SNP	29.36
4378	Opata_961876_44_PstIMspI_SNP	29.36
4379	M6_908003_PstIMspI_PA	29.36
4380	Opata_14445_PstIMspI_PA	29.36
4381	Opata_7311_88_PstIMseI_SNP	29.36
4382	Opata_1097397_PstIMseI_PA	29.36
4383	Opata_2131186_PstIMspI_PA	29.36
4384	M6_1170440_PstIMseI_PA	29.36
4385	Opata_1160498_PstIMseI_PA	29.36
4386	Opata_1188158_PstIMseI_PA	29.36
4387	Opata_135715_PstIMseI_PA	29.36
4388	Opata_1889179_PstIMseI_PA	29.36
4389	Opata_2757484_PstIMseI_PA	29.36
4390	Opata_298341_PstIMseI_PA	29.36
4391	Opata_607753_PstIMseI_PA	29.36
4392	Opata_931281_PstIMseI_PA	29.36
4393	M6_2023845_PstIMspI_PA	29.36
4394	M6_2149589_PstIMspI_PA	29.36
4395	M6_2911673_PstIMspI_PA	29.36
4396	Opata_1741856_PstIMspI_PA	29.36
4397	Opata_3516218_PstIMspI_PA	29.36
4398	Opata_592908_PstIMspI_PA	29.36
4399	Opata_969047_PstIMspI_PA	29.36
4400	Opata_339782_83_PstIMspI_SNP	29.36
4401	Opata_2666551_PstIMseI_PA	29.36
4402	Opata_2787264_PstIMseI_PA	29.36
4403	Opata_189105_PstIMspI_PA	29.36
4404	Opata_675666_PstIMspI_PA	29.36
4405	Opata_1394473_PstIMseI_PA	29.36
4406	Opata_183428_PstIMseI_PA	29.36
4407	Opata_4193687_PstIMseI_PA	29.36
4408	Opata_666890_PstIMseI_PA	29.36
4409	Opata_1811772_PstIMspI_PA	29.36
4410	Opata_1016843_PstIMseI_PA	29.36
4411	Opata_1364765_PstIMseI_PA	29.36
4412	Opata_197140_PstIMseI_PA	29.36
4413	Opata_522409_PstIMseI_PA	29.36
4414	Opata_66098_PstIMseI_PA	29.36
4415	M6_232417_PstIMseI_PA	29.36
4416	Opata_1251193_PstIMseI_PA	29.36
4417	Opata_141262_PstIMseI_PA	29.36
4418	Opata_2167483_PstIMseI_PA	29.36
4419	Opata_2257923_PstIMseI_PA	29.36
4420	Opata_3013445_PstIMseI_PA	29.36
4421	Opata_4397072_PstIMseI_PA	29.36
4422	Opata_48473_PstIMseI_PA	29.36
4423	Opata_528441_PstIMseI_PA	29.36
4424	Opata_562381_PstIMseI_PA	29.36
4425	Opata_629812_PstIMseI_PA	29.36
4426	Opata_758670_PstIMseI_PA	29.36
4427	Opata_7655_PstIMseI_PA	29.36
4428	Opata_81627_PstIMseI_PA	29.36
4429	Opata_901467_PstIMseI_PA	29.36
4430	Opata_1552334_PstIMspI_PA	29.36
4431	Opata_1989845_PstIMspI_PA	29.36
4432	Opata_2177351_PstIMspI_PA	29.36
4433	Opata_3234883_PstIMspI_PA	29.36
4434	Opata_3547232_PstIMspI_PA	29.36
4435	Opata_1299666_PstIMspI_PA	29.36
4436	Opata_2558026_PstIMspI_PA	29.36
4437	Opata_368148_PstIMspI_PA	29.36
4438	M6_102870_PstIMseI_PA	29.36
4439	M6_1199147_PstIMseI_PA	29.36
4440	M6_20337_PstIMseI_PA	29.36
4441	M6_394586_PstIMseI_PA	29.36
4442	Opata_110022_PstIMseI_PA	29.36
4443	Opata_1131227_PstIMseI_PA	29.36
4444	Opata_168530_PstIMseI_PA	29.36
4445	Opata_454366_PstIMseI_PA	29.36
4446	Opata_85493_PstIMseI_PA	29.36
4447	M6_1656116_PstIMspI_PA	29.36
4448	M6_3200209_PstIMspI_PA	29.36
4449	M6_478168_PstIMspI_PA	29.36
4450	Opata_1890342_PstIMspI_PA	29.36
4451	Opata_2251264_PstIMspI_PA	29.36
4452	Opata_2449146_PstIMspI_PA	29.36
4453	Opata_2910623_PstIMspI_PA	29.36
4454	Opata_3077797_PstIMspI_PA	29.36
4455	Opata_3825371_PstIMspI_PA	29.36
4456	Opata_887464_PstIMspI_PA	29.36
4457	Opata_435324_PstIMseI_PA	29.36
4458	Opata_6552_PstIMseI_PA	29.36
4459	Opata_67506_PstIMseI_PA	29.36
4460	Opata_171957_PstIMluI_PA	29.36
4461	M6_619284_PstIMseI_PA	29.36
4462	Opata_1811280_PstIMspI_PA	29.36
4463	Opata_1763603_PstIMluI_PA	29.36
4464	Opata_2725521_PstIMluI_PA	29.36
4465	M6_1331308_PstIMseI_PA	29.36
4466	Opata_1040118_PstIMseI_PA	29.36
4467	Opata_128314_PstIMseI_PA	29.36
4468	Opata_132596_PstIMseI_PA	29.36
4469	Opata_1504580_PstIMseI_PA	29.36
4470	Opata_1672445_PstIMseI_PA	29.36
4471	Opata_215429_PstIMseI_PA	29.36
4472	Opata_2174322_PstIMseI_PA	29.36
4473	Opata_24090_PstIMseI_PA	29.36
4474	Opata_292968_PstIMseI_PA	29.36
4475	Opata_310818_PstIMseI_PA	29.36
4476	Opata_320807_PstIMseI_PA	29.36
4477	Opata_330961_PstIMseI_PA	29.36
4478	Opata_3796973_PstIMseI_PA	29.36
4479	Opata_40225_PstIMseI_PA	29.36
4480	Opata_87535_PstIMseI_PA	29.36
4481	Opata_907974_PstIMseI_PA	29.36
4482	M6_2495344_PstIMspI_PA	29.36
4483	Opata_1373406_PstIMspI_PA	29.36
4484	Opata_1425796_PstIMspI_PA	29.36
4485	Opata_1560172_PstIMspI_PA	29.36
4486	Opata_156231_PstIMspI_PA	29.36
4487	Opata_1585163_PstIMspI_PA	29.36
4488	Opata_160654_PstIMspI_PA	29.36
4489	Opata_1702213_PstIMspI_PA	29.36
4490	Opata_1724189_PstIMspI_PA	29.36
4491	Opata_1754811_PstIMspI_PA	29.36
4492	Opata_1791706_PstIMspI_PA	29.36
4493	Opata_1931716_PstIMspI_PA	29.36
4494	Opata_2275555_PstIMspI_PA	29.36
4495	Opata_2292538_PstIMspI_PA	29.36
4496	Opata_2322747_PstIMspI_PA	29.36
4497	Opata_2332160_PstIMspI_PA	29.36
4498	Opata_2489285_PstIMspI_PA	29.36
4499	Opata_2719054_PstIMspI_PA	29.36
4500	Opata_2805309_PstIMspI_PA	29.36
4501	Opata_2962959_PstIMspI_PA	29.36
4502	Opata_3117607_PstIMspI_PA	29.36
4503	Opata_3259301_PstIMspI_PA	29.36
4504	Opata_3939797_PstIMspI_PA	29.36
4505	Opata_4078967_PstIMspI_PA	29.36
4506	Opata_527493_PstIMspI_PA	29.36
4507	Opata_1018733_PstIMseI_PA	29.36
4508	Opata_1021138_PstIMseI_PA	29.36
4509	Opata_1096783_PstIMseI_PA	29.36
4510	Opata_125866_PstIMseI_PA	29.36
4511	Opata_240581_PstIMseI_PA	29.36
4512	Opata_269363_PstIMseI_PA	29.36
4513	Opata_280882_PstIMseI_PA	29.36
4514	Opata_4469767_PstIMseI_PA	29.36
4515	Opata_585015_PstIMseI_PA	29.36
4516	Opata_620103_PstIMseI_PA	29.36
4517	Opata_76229_PstIMseI_PA	29.36
4518	M6_3409708_PstIMspI_PA	29.36
4519	Opata_12716_PstIMspI_PA	29.36
4520	Opata_1383878_PstIMspI_PA	29.36
4521	Opata_143094_PstIMspI_PA	29.36
4522	Opata_145195_PstIMspI_PA	29.36
4523	Opata_1518132_PstIMspI_PA	29.36
4524	Opata_167975_PstIMspI_PA	29.36
4525	Opata_1764276_PstIMspI_PA	29.36
4526	Opata_185077_PstIMspI_PA	29.36
4527	Opata_191200_PstIMspI_PA	29.36
4528	Opata_1916497_PstIMspI_PA	29.36
4529	Opata_1945672_PstIMspI_PA	29.36
4530	Opata_1975625_PstIMspI_PA	29.36
4531	Opata_2146264_PstIMspI_PA	29.36
4532	Opata_2278782_PstIMspI_PA	29.36
4533	Opata_2707808_PstIMspI_PA	29.36
4534	Opata_2775420_PstIMspI_PA	29.36
4535	Opata_2909612_PstIMspI_PA	29.36
4536	Opata_3103811_PstIMspI_PA	29.36
4537	Opata_3120437_PstIMspI_PA	29.36
4538	Opata_3350732_PstIMspI_PA	29.36
4539	Opata_34400_PstIMspI_PA	29.36
4540	Opata_3650386_PstIMspI_PA	29.36
4541	Opata_3693755_PstIMspI_PA	29.36
4542	Opata_3856355_PstIMspI_PA	29.36
4543	Opata_536646_PstIMspI_PA	29.36
4544	Opata_839416_PstIMspI_PA	29.36
4545	Opata_858417_PstIMspI_PA	29.36
4546	Opata_911240_PstIMspI_PA	29.36
4547	Opata_941873_PstIMspI_PA	29.36
4548	Opata_359776_PstIMluI_PA	29.36
4549	M6_1051690_PstIMseI_PA	29.36
4550	M6_183113_PstIMseI_PA	29.36
4551	M6_247066_PstIMseI_PA	29.36
4552	M6_287767_PstIMseI_PA	29.36
4553	M6_79949_PstIMseI_PA	29.36
4554	Opata_3166317_PstIMseI_PA	29.36
4555	Opata_3948321_PstIMseI_PA	29.36
4556	Opata_642844_PstIMseI_PA	29.36
4557	Opata_664593_PstIMseI_PA	29.36
4558	Opata_796834_PstIMseI_PA	29.36
4559	M6_56744_PstIMspI_PA	29.36
4560	Opata_1227215_PstIMspI_PA	29.36
4561	Opata_1839839_PstIMspI_PA	29.36
4562	Opata_1983932_PstIMspI_PA	29.36
4563	Opata_26824_PstIMspI_PA	29.36
4564	M6_480249_PstIMseI_PA	29.36
4565	M6_3326612_PstIMspI_PA	29.36
4566	Opata_1524334_PstIMspI_PA	29.36
4567	M6_249537_PstIMluI_PA	29.36
4568	M6_11484_PstIMseI_PA	29.36
4569	M6_22550_PstIMseI_PA	29.36
4570	M6_57454_PstIMseI_PA	29.36
4571	M6_89531_PstIMseI_PA	29.36
4572	Opata_1151079_PstIMseI_PA	29.36
4573	Opata_136831_PstIMseI_PA	29.36
4574	Opata_3399233_PstIMseI_PA	29.36
4575	Opata_736524_PstIMseI_PA	29.36
4576	Opata_768418_PstIMseI_PA	29.36
4577	M6_1234306_PstIMspI_PA	29.36
4578	M6_1284573_PstIMspI_PA	29.36
4579	M6_1315481_PstIMspI_PA	29.36
4580	M6_1716922_PstIMspI_PA	29.36
4581	Opata_2127431_PstIMspI_PA	29.36
4582	Opata_282692_PstIMspI_PA	29.36
4583	Opata_3085595_PstIMspI_PA	29.36
4584	Opata_319582_PstIMspI_PA	29.36
4585	Opata_842567_PstIMspI_PA	29.36
4586	Opata_896561_PstIMseI_PA	29.36
4587	Opata_918082_PstIMseI_PA	29.36
4588	Opata_2315411_PstIMspI_PA	29.36
4589	Opata_2770300_PstIMspI_PA	29.36
4590	Opata_1623020_PstIMspI_PA	29.36
4591	M6_1052727_PstIMspI_PA	29.36
4592	M6_2343499_PstIMseI_PA	29.36
4593	Opata_1649211_PstIMseI_PA	29.36
4594	Opata_467333_PstIMseI_PA	29.36
4595	Opata_1842464_PstIMspI_PA	29.36
4596	Opata_588584_PstIMseI_PA	29.36
4597	Opata_1545064_PstIMspI_PA	29.36
4598	Opata_4107742_PstIMspI_PA	29.36
4599	M6_976298_PstIMspI_PA	29.36
4600	Opata_2207949_PstIMluI_PA	29.36
4601	Opata_581362_PstIMluI_PA	29.36
4602	Opata_2680768_PstIMseI_PA	29.36
4603	Opata_421004_PstIMseI_PA	29.36
4604	Opata_1684906_PstIMspI_PA	29.36
4605	Opata_2360546_PstIMluI_PA	29.36
4606	Opata_154994_PstIMseI_PA	29.36
4607	Opata_3159415_PstIMspI_PA	29.36
4608	Opata_7261_PstIMspI_PA	29.36
4609	Opata_4195735_PstIMspI_PA	29.36
4610	Opata_3692726_PstIMspI_PA	29.36
4611	Opata_1727424_PstIMspI_PA	29.36
4612	Opata_4151410_PstIMspI_PA	29.36
4613	Opata_1186801_PstIMseI_PA	29.36
4614	Opata_526024_PstIMseI_PA	29.36
4615	Opata_807557_PstIMseI_PA	29.36
4616	Opata_1297713_PstIMseI_PA	29.36
4617	Opata_1807311_82_PstIMseI_SNP	29.36
4618	Opata_993473_PstIMseI_PA	29.36
4619	Opata_1359874_PstIMspI_PA	29.36
4620	Opata_150604_PstIMspI_PA	29.36
4621	Opata_208498_PstIMseI_PA	29.36
4622	Opata_38765_PstIMseI_PA	29.36
4623	Opata_860688_PstIMseI_PA	29.36
4624	Opata_1676399_PstIMseI_PA	29.36
4625	Opata_2313695_PstIMspI_PA	29.36
4626	Opata_197704_PstIMluI_PA	29.36
4627	Opata_3210306_PstIMseI_PA	29.36
4628	Opata_2951964_PstIMspI_PA	29.36
4629	Opata_787769_PstIMseI_PA	29.36
4630	Tdurum_contig80344_144	29.56
4631	Tdurum_contig79629_538	29.56
4632	GENE-1851_76	29.56
4633	CAP7_c1576_371	29.56
4634	1096546	29.58
4635	1121815	29.58
4636	1137761	29.58
4637	1219146	29.58
4638	3532732	29.58
4639	4008705	29.58
4640	4261210	29.58
4641	4394829	29.58
4642	4910923	29.58
4643	5331817	29.58
4644	1319127	29.66
4645	1121919	29.74
4646	1278913	29.74
4647	3943894	29.81
4648	4991417	29.81
4649	BARC87	29.82
4650	GWM493	29.82
4651	4004460	29.82
4652	1101701	29.92
4653	1141414	29.92
4654	1279682	29.92
4655	3940606	29.92
4656	1107458	29.98
4657	1282125	29.98
4658	1384449	29.98
4659	1037277	29.98
4660	1102903	29.98
4661	1213218	29.98
4662	1236498	29.98
4663	1243658	29.98
4664	1268386	29.98
4665	3534331	29.98
4666	3946085	29.98
4667	wPt-671693	30.02
4668	wPt-742060	30.02
4669	wPt-742528	30.02
4670	wPt-742648	30.02
4671	66523	30.03
4672	1124381	30.08
4673	4990755	30.13
4674	3026426	30.13
4675	RAC875_c8459_1291	30.2
4676	Kukri_c48010_129	30.2
4677	1074348	30.26
4678	BS00010849_51	30.39
4679	Ku_c9596_1649	30.39
4680	3944818	30.65
4681	4734067	30.65
4682	1184257	30.67
4683	1722105	30.67
4684	1072059	30.75
4685	1203577	30.75
4686	4543572	30.78
4687	5582450	30.78
4688	1029913	30.91
4689	1240920	30.91
4690	Opata_1114959_PstIMseI_PA	30.96
4691	Opata_590934_PstIMseI_PA	30.96
4692	Opata_928784_PstIMseI_PA	30.96
4693	M6_373862_PstIMspI_PA	30.96
4694	Opata_2906553_PstIMspI_PA	30.96
4695	Opata_4045074_PstIMspI_PA	30.96
4696	Opata_926430_PstIMspI_PA	30.96
4697	Opata_1046834_74_PstIMseI_SNP	30.96
4698	Opata_1046834_82_PstIMseI_SNP	30.96
4699	Opata_1087557_7_PstIMseI_SNP	30.96
4700	Opata_20410_44_PstIMseI_SNP	30.96
4701	Opata_342582_67_PstIMseI_SNP	30.96
4702	Opata_3490642_7_PstIMseI_SNP	30.96
4703	Opata_361498_45_PstIMseI_SNP	30.96
4704	Opata_460751_13_PstIMseI_SNP	30.96
4705	Opata_460751_6_PstIMseI_SNP	30.96
4706	Opata_764561_15_PstIMseI_SNP	30.96
4707	Opata_764561_65_PstIMseI_SNP	30.96
4708	Opata_848741_57_PstIMseI_SNP	30.96
4709	Opata_3402545_19_PstIMseI_SNP	30.96
4710	Opata_1553604_51_PstIMspI_SNP	30.96
4711	Opata_3166439_38_PstIMspI_SNP	30.96
4712	Opata_467706_12_PstIMseI_SNP	30.96
4713	Opata_467706_24_PstIMseI_SNP	30.96
4714	M6_3717_PstIMseI_PA	30.96
4715	Opata_2878166_PstIMseI_PA	30.96
4716	M6_101780_PstIMspI_PA	30.96
4717	Opata_2219257_PstIMspI_PA	30.96
4718	Opata_2840160_PstIMspI_PA	30.96
4719	Opata_3198351_PstIMspI_PA	30.96
4720	Opata_3201199_PstIMspI_PA	30.96
4721	Opata_711096_PstIMspI_PA	30.96
4722	Opata_1087557_50_PstIMseI_SNP	30.96
4723	Opata_2711753_PstIMseI_PA	30.96
4724	Opata_3902520_PstIMseI_PA	30.96
4725	M6_3480191_PstIMspI_PA	30.96
4726	Opata_1085612_PstIMspI_PA	30.96
4727	Opata_1854575_PstIMspI_PA	30.96
4728	Opata_2378582_PstIMspI_PA	30.96
4729	Opata_2986410_PstIMspI_PA	30.96
4730	Opata_3361374_PstIMspI_PA	30.96
4731	Opata_379720_PstIMspI_PA	30.96
4732	Opata_2275914_PstIMluI_PA	30.96
4733	Opata_1636970_PstIMseI_PA	30.96
4734	Opata_1131565_PstIMspI_PA	30.96
4735	Opata_2542091_PstIMspI_PA	30.96
4736	M6_379898_PstIMseI_PA	30.96
4737	M6_856591_PstIMseI_PA	30.96
4738	M6_879047_PstIMseI_PA	30.96
4739	Opata_156028_PstIMseI_PA	30.96
4740	Opata_290090_PstIMseI_PA	30.96
4741	Opata_508771_PstIMseI_PA	30.96
4742	Opata_777441_PstIMseI_PA	30.96
4743	Opata_833372_PstIMseI_PA	30.96
4744	M6_1590436_PstIMspI_PA	30.96
4745	M6_2108285_PstIMspI_PA	30.96
4746	Opata_3047479_PstIMspI_PA	30.96
4747	Opata_323308_PstIMspI_PA	30.96
4748	Opata_3448248_PstIMspI_PA	30.96
4749	Opata_4106038_PstIMspI_PA	30.96
4750	M6_519075_PstIMseI_PA	30.96
4751	Opata_614655_PstIMseI_PA	30.96
4752	Opata_584129_PstIMspI_PA	30.96
4753	M6_1116732_PstIMseI_PA	30.96
4754	M6_346757_PstIMseI_PA	30.96
4755	M6_755167_PstIMseI_PA	30.96
4756	Opata_1655792_PstIMseI_PA	30.96
4757	M6_1291588_PstIMspI_PA	30.96
4758	M6_1505618_PstIMspI_PA	30.96
4759	M6_155443_PstIMspI_PA	30.96
4760	M6_2808459_PstIMspI_PA	30.96
4761	M6_322960_PstIMspI_PA	30.96
4762	M6_348877_PstIMspI_PA	30.96
4763	M6_47719_PstIMspI_PA	30.96
4764	Opata_3101562_PstIMspI_PA	30.96
4765	Opata_3469115_PstIMspI_PA	30.96
4766	Opata_1140900_PstIMluI_PA	30.96
4767	Opata_2064039_PstIMluI_PA	30.96
4768	M6_276501_PstIMseI_PA	30.96
4769	M6_442745_PstIMseI_PA	30.96
4770	M6_666595_PstIMspI_PA	30.96
4771	Opata_2408623_PstIMspI_PA	30.96
4772	M6_70499_PstIMluI_PA	30.96
4773	M6_1408133_PstIMseI_PA	30.96
4774	Opata_133530_PstIMseI_PA	30.96
4775	Opata_2532986_PstIMseI_PA	30.96
4776	Opata_411313_PstIMseI_PA	30.96
4777	Opata_426886_PstIMseI_PA	30.96
4778	Opata_631877_PstIMseI_PA	30.96
4779	Opata_69399_PstIMseI_PA	30.96
4780	Opata_973032_PstIMseI_PA	30.96
4781	Opata_987252_PstIMseI_PA	30.96
4782	M6_138187_PstIMspI_PA	30.96
4783	Opata_2135240_PstIMspI_PA	30.96
4784	Opata_2250224_PstIMspI_PA	30.96
4785	Opata_3010093_PstIMspI_PA	30.96
4786	Opata_127926_PstIMseI_PA	30.96
4787	Opata_1629430_PstIMseI_PA	30.96
4788	Opata_1878650_PstIMseI_PA	30.96
4789	Opata_2679069_PstIMseI_PA	30.96
4790	Opata_357992_PstIMseI_PA	30.96
4791	M6_1306525_PstIMspI_PA	30.96
4792	M6_1817683_PstIMspI_PA	30.96
4793	Opata_1634240_PstIMspI_PA	30.96
4794	Opata_2984684_PstIMspI_PA	30.96
4795	M6_126482_PstIMseI_PA	30.96
4796	M6_172815_PstIMseI_PA	30.96
4797	M6_19813_PstIMseI_PA	30.96
4798	M6_201917_PstIMseI_PA	30.96
4799	M6_212234_PstIMseI_PA	30.96
4800	M6_382792_PstIMseI_PA	30.96
4801	M6_540636_PstIMseI_PA	30.96
4802	M6_69207_PstIMseI_PA	30.96
4803	Opata_1118601_PstIMseI_PA	30.96
4804	Opata_21514_PstIMseI_PA	30.96
4805	Opata_2424167_PstIMseI_PA	30.96
4806	Opata_632962_PstIMseI_PA	30.96
4807	M6_1473293_PstIMspI_PA	30.96
4808	M6_1880966_PstIMspI_PA	30.96
4809	M6_264477_PstIMspI_PA	30.96
4810	M6_3052544_PstIMspI_PA	30.96
4811	M6_3075385_PstIMspI_PA	30.96
4812	M6_409658_PstIMspI_PA	30.96
4813	M6_541770_PstIMspI_PA	30.96
4814	M6_695085_PstIMspI_PA	30.96
4815	Opata_2204873_PstIMspI_PA	30.96
4816	Opata_504019_PstIMspI_PA	30.96
4817	Opata_738823_PstIMspI_PA	30.96
4818	M6_197952_PstIMseI_PA	30.96
4819	M6_2633275_PstIMspI_PA	30.96
4820	Opata_2161914_PstIMspI_PA	30.96
4821	Opata_2462511_PstIMspI_PA	30.96
4822	M6_839393_PstIMluI_PA	30.96
4823	Opata_1252332_PstIMseI_PA	30.96
4824	M6_1376057_PstIMspI_PA	30.96
4825	M6_2089543_PstIMspI_PA	30.96
4826	M6_2130963_PstIMspI_PA	30.96
4827	M6_2342568_PstIMspI_PA	30.96
4828	M6_2667519_PstIMspI_PA	30.96
4829	M6_2893372_PstIMspI_PA	30.96
4830	M6_326142_PstIMspI_PA	30.96
4831	M6_413666_PstIMspI_PA	30.96
4832	M6_466574_PstIMspI_PA	30.96
4833	M6_973501_PstIMspI_PA	30.96
4834	Opata_481634_PstIMspI_PA	30.96
4835	M6_83284_PstIMluI_PA	30.96
4836	Opata_1887915_PstIMspI_PA	30.96
4837	Opata_812848_PstIMspI_PA	30.96
4838	Opata_892109_PstIMluI_PA	30.96
4839	Opata_1359363_PstIMseI_PA	30.96
4840	Opata_1842634_PstIMseI_PA	30.96
4841	M6_825323_PstIMspI_PA	30.96
4842	Opata_2583084_PstIMspI_PA	30.96
4843	M6_382285_PstIMspI_PA	30.96
4844	M6_524577_PstIMspI_PA	30.96
4845	M6_258087_PstIMseI_PA	30.96
4846	Opata_7270_PstIMseI_PA	30.96
4847	Opata_1469125_PstIMspI_PA	30.96
4848	Opata_1456935_PstIMseI_PA	30.96
4849	M6_1407431_PstIMseI_PA	30.96
4850	M6_1961987_PstIMspI_PA	30.96
4851	Opata_4279083_PstIMseI_PA	30.96
4852	Opata_2746600_PstIMspI_PA	30.96
4853	M6_2965678_PstIMspI_PA	30.96
4854	M6_2398468_PstIMseI_PA	30.96
4855	M6_3200085_PstIMspI_PA	30.96
4856	Opata_3892127_PstIMseI_PA	30.96
4857	Opata_3279015_PstIMspI_PA	30.96
4858	wPt-11279	30.96
4859	wPt-8411	30.96
4860	2306437	30.96
4861	1318738	30.96
4862	2291037	30.96
4863	1240520	30.96
4864	1319645	30.96
4865	1348718	30.96
4866	1674413	30.96
4867	wPt-7225	30.98
4868	1104460	30.98
4869	1096756	31.02
4870	1099098	31.02
4871	1140316	31.02
4872	1318182	31.02
4873	1318981	31.02
4874	1343568	31.02
4875	3385155	31.02
4876	4910248	31.04
4877	1379379	31.04
4878	1379683	31.04
4879	3948466	31.04
4880	4396081	31.04
4881	tPt-1079	31.05
4882	wPt-667640	31.05
4883	1175080	31.06
4884	1064751	31.07
4885	1122236	31.07
4886	1217682	31.07
4887	519921	31.08
4888	520031	31.08
4889	521468	31.08
4890	800213	31.08
4891	742222	31.08
4892	wPt-742172	31.08
4893	4910476	31.09
4894	1210102	31.1
4895	1280418	31.1
4896	wPt-10171	31.1
4897	wPt-6952	31.1
4898	1361259	31.1
4899	1013507	31.1
4900	4991280	31.12
4901	1016226	31.12
4902	1262750	31.15
4903	1227996	31.15
4904	1256609	31.15
4905	1319038	31.15
4906	1320155	31.15
4907	1321203	31.15
4908	1321791	31.15
4909	1375309	31.15
4910	3028449	31.15
4911	3532998	31.15
4912	3958559	31.15
4913	4396540	31.15
4914	wPt-10761	31.15
4915	1161158	31.16
4916	520356	31.16
4917	1031101	31.16
4918	wPt-1867	31.2
4919	1319232	31.21
4920	1321606	31.21
4921	wPt-10254	31.23
4922	wPt-743847	31.23
4923	1362414	31.23
4924	3064675	31.23
4925	520518	31.23
4926	1042381	31.23
4927	1148621	31.23
4928	3064644	31.23
4929	3941154	31.23
4930	1070024	31.24
4931	1110908	31.24
4932	1111364	31.24
4933	311426	31.24
4934	522189	31.24
4935	995354	31.24
4936	1072819	31.24
4937	1088305	31.24
4938	1112533	31.24
4939	1114483	31.24
4940	1122286	31.24
4941	1122840	31.24
4942	1139491	31.24
4943	1150755	31.24
4944	3533418	31.25
4945	4439642	31.25
4946	4440235	31.25
4947	1285750	31.25
4948	3940133	31.25
4949	1117730	31.26
4950	1281614	31.26
4951	M6_911116_PstIMluI_PA	31.26
4952	M6_1895204_PstIMseI_PA	31.26
4953	M6_2434812_PstIMspI_PA	31.26
4954	M6_2492648_PstIMspI_PA	31.26
4955	Opata_264863_72_PstIMluI_SNP	31.26
4956	Opata_1271484_80_PstIMseI_SNP	31.26
4957	Opata_13533_38_PstIMseI_SNP	31.26
4958	Opata_878411_58_PstIMseI_SNP	31.26
4959	Opata_903082_58_PstIMseI_SNP	31.26
4960	Opata_408797_51_PstIMspI_SNP	31.26
4961	Opata_781416_PstIMspI_PA	31.26
4962	Opata_7311_42_PstIMseI_SNP	31.26
4963	Opata_2008111_13_PstIMspI_SNP	31.26
4964	Opata_325730_PstIMspI_PA	31.26
4965	Opata_2008111_66_PstIMspI_SNP	31.26
4966	Opata_2008111_73_PstIMspI_SNP	31.26
4967	Opata_3413677_23_PstIMspI_SNP	31.26
4968	Opata_3413677_38_PstIMspI_SNP	31.26
4969	Opata_516419_57_PstIMspI_SNP	31.26
4970	Opata_516419_71_PstIMspI_SNP	31.26
4971	M6_287081_PstIMseI_PA	31.26
4972	Opata_77397_21_PstIMseI_SNP	31.26
4973	Opata_77397_42_PstIMseI_SNP	31.26
4974	Opata_2293337_12_PstIMspI_SNP	31.26
4975	Opata_1746545_PstIMseI_PA	31.26
4976	Opata_2200179_PstIMseI_PA	31.26
4977	M6_1050825_PstIMspI_PA	31.26
4978	M6_2779431_PstIMspI_PA	31.26
4979	Opata_1288901_PstIMspI_PA	31.26
4980	Opata_1609366_PstIMspI_PA	31.26
4981	Opata_2097002_PstIMspI_PA	31.26
4982	Opata_2535474_PstIMspI_PA	31.26
4983	Opata_2548372_PstIMspI_PA	31.26
4984	Opata_267542_PstIMspI_PA	31.26
4985	Opata_2832410_PstIMspI_PA	31.26
4986	Opata_3523811_PstIMspI_PA	31.26
4987	Opata_3639347_PstIMspI_PA	31.26
4988	Opata_3791695_PstIMspI_PA	31.26
4989	Opata_986081_PstIMspI_PA	31.26
4990	Opata_861025_20_PstIMseI_SNP	31.26
4991	Opata_861025_25_PstIMseI_SNP	31.26
4992	Opata_2680759_27_PstIMspI_SNP	31.26
4993	Opata_2680759_28_PstIMspI_SNP	31.26
4994	Opata_2680759_35_PstIMspI_SNP	31.26
4995	Opata_2694173_11_PstIMspI_SNP	31.26
4996	Opata_2694173_13_PstIMspI_SNP	31.26
4997	Opata_3431904_77_PstIMspI_SNP	31.26
4998	Opata_4253437_75_PstIMspI_SNP	31.26
4999	M6_3498180_PstIMseI_PA	31.26
5000	M6_493028_PstIMseI_PA	31.26
5001	M6_1235143_PstIMluI_PA	31.26
5002	M6_1696651_PstIMluI_PA	31.26
5003	M6_2169197_PstIMluI_PA	31.26
5004	M6_959809_PstIMseI_PA	31.26
5005	Opata_1303254_PstIMseI_PA	31.26
5006	Opata_13795_PstIMseI_PA	31.26
5007	Opata_1742289_PstIMseI_PA	31.26
5008	Opata_239610_PstIMseI_PA	31.26
5009	Opata_557873_PstIMseI_PA	31.26
5010	Opata_941421_PstIMseI_PA	31.26
5011	M6_2153639_PstIMspI_PA	31.26
5012	Opata_3160442_PstIMspI_PA	31.26
5013	Opata_3424653_PstIMspI_PA	31.26
5014	M6_30703_PstIMseI_PA	31.26
5015	M6_2239977_PstIMspI_PA	31.26
5016	Opata_2213850_PstIMspI_PA	31.26
5017	Opata_293633_PstIMspI_PA	31.26
5018	M6_14461_PstIMseI_PA	31.26
5019	Opata_473930_PstIMseI_PA	31.26
5020	M6_1352281_PstIMspI_PA	31.26
5021	M6_29177_PstIMspI_PA	31.26
5022	M6_3556_PstIMspI_PA	31.26
5023	M6_425316_PstIMspI_PA	31.26
5024	M6_2264655_PstIMluI_PA	31.26
5025	M6_704098_PstIMluI_PA	31.26
5026	Opata_2634623_PstIMluI_PA	31.26
5027	M6_625114_PstIMseI_PA	31.26
5028	Opata_1340355_PstIMseI_PA	31.26
5029	Opata_309956_PstIMseI_PA	31.26
5030	M6_1718240_PstIMspI_PA	31.26
5031	Opata_1382269_PstIMspI_PA	31.26
5032	Opata_1990325_PstIMspI_PA	31.26
5033	Opata_3363699_PstIMspI_PA	31.26
5034	Opata_369728_PstIMspI_PA	31.26
5035	Opata_942606_PstIMspI_PA	31.26
5036	Opata_1612403_PstIMluI_PA	31.26
5037	M6_131702_PstIMseI_PA	31.26
5038	Opata_1174134_PstIMseI_PA	31.26
5039	Opata_1683041_PstIMseI_PA	31.26
5040	Opata_361221_PstIMseI_PA	31.26
5041	Opata_557898_PstIMseI_PA	31.26
5042	Opata_607975_PstIMseI_PA	31.26
5043	M6_1044596_PstIMspI_PA	31.26
5044	M6_1558244_PstIMspI_PA	31.26
5045	M6_1781512_PstIMspI_PA	31.26
5046	M6_857671_PstIMspI_PA	31.26
5047	Opata_1188481_PstIMspI_PA	31.26
5048	Opata_1396512_PstIMspI_PA	31.26
5049	Opata_1634031_PstIMspI_PA	31.26
5050	Opata_1654274_PstIMspI_PA	31.26
5051	Opata_1910010_PstIMspI_PA	31.26
5052	Opata_2613712_PstIMspI_PA	31.26
5053	Opata_364014_PstIMspI_PA	31.26
5054	Opata_411875_PstIMspI_PA	31.26
5055	Opata_475304_PstIMspI_PA	31.26
5056	Opata_556352_PstIMspI_PA	31.26
5057	Opata_663145_PstIMspI_PA	31.26
5058	Opata_892030_PstIMspI_PA	31.26
5059	M6_1619804_PstIMluI_PA	31.26
5060	M6_1323251_PstIMseI_PA	31.26
5061	M6_2930690_PstIMseI_PA	31.26
5062	Opata_1383567_PstIMseI_PA	31.26
5063	M6_2252778_PstIMspI_PA	31.26
5064	M6_238373_PstIMspI_PA	31.26
5065	M6_26517_PstIMspI_PA	31.26
5066	M6_2753437_PstIMspI_PA	31.26
5067	M6_3031350_PstIMspI_PA	31.26
5068	M6_322830_PstIMspI_PA	31.26
5069	M6_359955_PstIMspI_PA	31.26
5070	M6_825299_PstIMspI_PA	31.26
5071	M6_907322_PstIMspI_PA	31.26
5072	Opata_3975417_PstIMspI_PA	31.26
5073	M6_3277429_PstIMspI_PA	31.26
5074	M6_623097_PstIMspI_PA	31.26
5075	M6_67355_PstIMspI_PA	31.26
5076	M6_1588102_PstIMspI_PA	31.26
5077	Opata_238494_PstIMspI_PA	31.26
5078	M6_117418_PstIMspI_PA	31.26
5079	M6_215454_PstIMspI_PA	31.26
5080	M6_259314_PstIMspI_PA	31.26
5081	Opata_2044740_PstIMspI_PA	31.26
5082	Opata_602356_PstIMspI_PA	31.26
5083	Opata_964651_PstIMspI_PA	31.26
5084	Opata_1562998_PstIMspI_PA	31.26
5085	Opata_23060_PstIMspI_PA	31.26
5086	M6_1367460_PstIMseI_PA	31.26
5087	M6_610031_PstIMspI_PA	31.26
5088	Opata_553723_PstIMspI_PA	31.26
5089	Opata_640545_PstIMspI_PA	31.26
5090	M6_2610624_PstIMspI_PA	31.26
5091	Opata_449328_PstIMseI_PA	31.26
5092	Opata_2218094_PstIMspI_PA	31.26
5093	Opata_2478632_PstIMspI_PA	31.26
5094	Opata_2356873_PstIMspI_PA	31.26
5095	Opata_3964604_PstIMseI_PA	31.26
5096	Opata_3029675_PstIMspI_PA	31.26
5097	Opata_401808_PstIMspI_PA	31.26
5098	Opata_4077623_PstIMspI_PA	31.26
5099	M6_732421_PstIMspI_PA	31.26
5100	Opata_3686087_PstIMspI_PA	31.26
5101	981932	31.27
5102	982650	31.27
5103	1003192	31.27
5104	1035021	31.27
5105	1061426	31.27
5106	1063207	31.27
5107	1066099	31.27
5108	1068875	31.27
5109	1078526	31.27
5110	1084839	31.27
5111	1087762	31.27
5112	1091304	31.27
5113	1098314	31.27
5114	1106039	31.27
5115	1109556	31.27
5116	1111690	31.27
5117	1114887	31.27
5118	1115490	31.27
5119	1116709	31.27
5120	1119194	31.27
5121	1119803	31.27
5122	1120592	31.27
5123	1122341	31.27
5124	1125628	31.27
5125	1125826	31.27
5126	1136932	31.27
5127	1150463	31.27
5128	1157327	31.27
5129	1179106	31.27
5130	1205690	31.27
5131	1208538	31.27
5132	1209046	31.27
5133	1211771	31.27
5134	1218556	31.27
5135	1228673	31.27
5136	1234039	31.27
5137	1243029	31.27
5138	1259990	31.27
5139	1266922	31.27
5140	1267266	31.27
5141	1290650	31.27
5142	1308905	31.27
5143	1315407	31.27
5144	1316393	31.27
5145	1317271	31.27
5146	1317305	31.27
5147	1318136	31.27
5148	1320900	31.27
5149	1321522	31.27
5150	1321801	31.27
5151	1348385	31.27
5152	1369541	31.27
5153	1372176	31.27
5154	1389125	31.27
5155	1768590	31.27
5156	1768721	31.27
5157	1768992	31.27
5158	1771454	31.27
5159	1860597	31.27
5160	1862944	31.27
5161	2258332	31.27
5162	2261118	31.27
5163	2265130	31.27
5164	2267294	31.27
5165	2278986	31.27
5166	2280480	31.27
5167	2281708	31.27
5168	2282003	31.27
5169	2283121	31.27
5170	2289603	31.27
5171	2290357	31.27
5172	2304742	31.27
5173	2309127	31.27
5174	2343174	31.27
5175	3023957	31.27
5176	3027257	31.27
5177	3028387	31.27
5178	3028616	31.27
5179	3033847	31.27
5180	3034416	31.27
5181	3937515	31.27
5182	3938441	31.27
5183	3945039	31.27
5184	3954980	31.27
5185	4004950	31.27
5186	4538001	31.27
5187	4538129	31.27
5188	4542661	31.27
5189	4543697	31.27
5190	4990053	31.27
5191	4990384	31.27
5192	4992692	31.27
5193	5410436	31.27
5194	6007098	31.27
5195	980826	31.28
5196	1000905	31.28
5197	1057018	31.28
5198	1109710	31.28
5199	2262861	31.28
5200	2326640	31.28
5201	4004943	31.28
5202	4261693	31.28
5203	4397846	31.28
5204	4989138	31.28
5205	4990064	31.28
5206	4990124	31.28
5207	1291320	31.29
5208	347958	31.31
5209	7488336	31.31
5210	wPt-8075	31.32
5211	wPt-11483	31.33
5212	wPt-1590	31.33
5213	wPt-10006	31.34
5214	1089354	31.34
5215	521195	31.35
5216	wsnp_Ex_c8386_14128029	31.36
5217	wsnp_Ku_c6602_11531957	31.36
5218	wsnp_BE497169B_Ta_2_2	31.36
5219	wsnp_BE426287D_Ta_1_1	31.36
5220	wsnp_CAP11_c3742_1796552	31.36
5221	wsnp_Ku_c55746_59522526	31.36
5222	wsnp_Ex_rep_c103892_88739043	31.36
5223	wsnp_Ex_c22154_31342077	31.36
5224	wsnp_Ex_c8386_14127329	31.36
5225	wsnp_Ex_rep_c66766_65123941	31.36
5226	wsnp_Ex_c23633_32868822	31.36
5227	wsnp_Ex_c24548_33795073	31.36
5228	wsnp_Ex_rep_c67625_66279491	31.36
5229	wsnp_Ex_rep_c67033_65490126	31.36
5230	wsnp_JD_c222_352320	31.36
5231	wsnp_Ex_c16919_25506076	31.36
5232	wsnp_BE497169B_Ta_2_1	31.36
5233	wsnp_Ku_c25614_35580998	31.36
5234	wsnp_Ex_c3005_5548573	31.36
5235	wsnp_Ku_c14409_22721765	31.36
5236	wPt-7212	31.36
5237	Opata_1708216_50_PstIMspI_SNP	31.36
5238	Opata_385087_15_PstIMspI_SNP	31.36
5239	Opata_905627_PstIMspI_PA	31.36
5240	Opata_1310289_50_PstIMspI_SNP	31.36
5241	Opata_380257_PstIMspI_PA	31.36
5242	Opata_146946_PstIMspI_PA	31.36
5243	Opata_1731563_PstIMspI_PA	31.36
5244	Opata_2675050_PstIMspI_PA	31.36
5245	Opata_36598_PstIMseI_PA	31.36
5246	Opata_104181_PstIMspI_PA	31.36
5247	Opata_1479005_PstIMspI_PA	31.36
5248	Opata_153660_PstIMspI_PA	31.36
5249	Opata_2722762_PstIMspI_PA	31.36
5250	Opata_3236472_PstIMspI_PA	31.36
5251	Opata_3287942_PstIMspI_PA	31.36
5252	M6_2730971_PstIMspI_PA	31.36
5253	M6_267690_PstIMseI_PA	31.36
5254	M6_254835_PstIMspI_PA	31.36
5255	Opata_3908554_54_PstIMspI_SNP	31.36
5256	M6_2272710_PstIMluI_PA	31.36
5257	M6_127595_PstIMseI_PA	31.36
5258	M6_1733408_PstIMseI_PA	31.36
5259	M6_229505_PstIMseI_PA	31.36
5260	M6_2464997_PstIMspI_PA	31.36
5261	M6_1575151_PstIMspI_PA	31.36
5262	M6_1098001_PstIMseI_PA	31.36
5263	M6_1955770_PstIMspI_PA	31.36
5264	M6_432760_PstIMluI_PA	31.36
5265	M6_697649_PstIMseI_PA	31.36
5266	M6_934191_PstIMseI_PA	31.36
5267	M6_404810_PstIMspI_PA	31.36
5268	M6_673322_PstIMspI_PA	31.36
5269	M6_970389_PstIMspI_PA	31.36
5270	M6_625586_PstIMseI_PA	31.36
5271	M6_102527_PstIMspI_PA	31.36
5272	M6_183161_PstIMspI_PA	31.36
5273	M6_1461282_PstIMseI_PA	31.36
5274	M6_288652_PstIMseI_PA	31.36
5275	M6_53007_PstIMseI_PA	31.36
5276	M6_1324989_PstIMspI_PA	31.36
5277	M6_2203454_PstIMspI_PA	31.36
5278	M6_48319_PstIMspI_PA	31.36
5279	M6_737553_PstIMspI_PA	31.36
5280	M6_869609_PstIMspI_PA	31.36
5281	M6_1194483_PstIMseI_PA	31.36
5282	M6_1867496_PstIMspI_PA	31.36
5283	M6_2920490_PstIMspI_PA	31.36
5284	M6_298708_PstIMspI_PA	31.36
5285	M6_366353_PstIMseI_PA	31.36
5286	M6_884885_PstIMseI_PA	31.36
5287	M6_273095_PstIMspI_PA	31.36
5288	M6_65351_PstIMspI_PA	31.36
5289	M6_173204_PstIMspI_PA	31.36
5290	M6_62837_PstIMspI_PA	31.36
5291	M6_2485731_PstIMluI_PA	31.36
5292	M6_2014787_PstIMspI_PA	31.36
5293	Opata_126448_36_PstIMseI_SNP	31.36
5294	Opata_210002_78_PstIMseI_SNP	31.36
5295	Opata_429932_70_PstIMseI_SNP	31.36
5296	Opata_443253_16_PstIMseI_SNP	31.36
5297	Opata_443253_70_PstIMseI_SNP	31.36
5298	Opata_598669_42_PstIMseI_SNP	31.36
5299	Opata_4261080_39_PstIMspI_SNP	31.36
5300	M6_474439_PstIMluI_PA	31.36
5301	M6_3947339_PstIMseI_PA	31.36
5302	M6_520174_PstIMseI_PA	31.36
5303	M6_2920663_PstIMspI_PA	31.36
5304	Opata_475598_34_PstIMluI_SNP	31.36
5305	Opata_270881_28_PstIMseI_SNP	31.36
5306	Opata_270881_29_PstIMseI_SNP	31.36
5307	Opata_270881_69_PstIMseI_SNP	31.36
5308	Opata_477977_55_PstIMseI_SNP	31.36
5309	Opata_2720786_4_PstIMspI_SNP	31.36
5310	Opata_287073_73_PstIMspI_SNP	31.36
5311	Opata_4237134_30_PstIMspI_SNP	31.36
5312	M6_2696032_PstIMluI_PA	31.36
5313	M6_2887446_PstIMspI_PA	31.36
5314	M6_1509427_PstIMluI_PA	31.36
5315	M6_1006126_PstIMseI_PA	31.36
5316	M6_1979158_PstIMseI_PA	31.36
5317	M6_3377247_PstIMspI_PA	31.36
5318	M6_518232_PstIMspI_PA	31.36
5319	M6_1601218_PstIMseI_PA	31.36
5320	M6_2479388_PstIMspI_PA	31.36
5321	M6_2529861_PstIMspI_PA	31.36
5322	M6_214277_PstIMseI_PA	31.36
5323	M6_362244_PstIMseI_PA	31.36
5324	M6_45056_PstIMseI_PA	31.36
5325	M6_724177_PstIMseI_PA	31.36
5326	M6_876999_PstIMseI_PA	31.36
5327	M6_1000368_PstIMspI_PA	31.36
5328	M6_2650203_PstIMspI_PA	31.36
5329	M6_479183_PstIMspI_PA	31.36
5330	M6_616672_PstIMspI_PA	31.36
5331	M6_14318_PstIMseI_PA	31.36
5332	M6_1703802_PstIMseI_PA	31.36
5333	M6_33811_PstIMseI_PA	31.36
5334	M6_53909_PstIMseI_PA	31.36
5335	M6_127496_PstIMspI_PA	31.36
5336	M6_264239_PstIMspI_PA	31.36
5337	M6_1894702_PstIMluI_PA	31.36
5338	M6_204461_PstIMluI_PA	31.36
5339	M6_107478_PstIMseI_PA	31.36
5340	M6_539840_PstIMseI_PA	31.36
5341	M6_107928_PstIMspI_PA	31.36
5342	M6_109814_PstIMspI_PA	31.36
5343	M6_1242043_PstIMspI_PA	31.36
5344	M6_1329107_PstIMspI_PA	31.36
5345	M6_220554_PstIMspI_PA	31.36
5346	M6_2272534_PstIMspI_PA	31.36
5347	M6_2636292_PstIMspI_PA	31.36
5348	M6_3064111_PstIMspI_PA	31.36
5349	M6_3399424_PstIMspI_PA	31.36
5350	M6_2623429_PstIMluI_PA	31.36
5351	M6_103109_PstIMspI_PA	31.36
5352	M6_15913_PstIMspI_PA	31.36
5353	M6_2455555_PstIMspI_PA	31.36
5354	M6_653692_PstIMspI_PA	31.36
5355	M6_74292_PstIMspI_PA	31.36
5356	M6_2200406_PstIMluI_PA	31.36
5357	M6_2377123_PstIMspI_PA	31.36
5358	M6_461296_PstIMspI_PA	31.36
5359	M6_51981_PstIMseI_PA	31.36
5360	M6_1771857_PstIMspI_PA	31.36
5361	M6_372145_PstIMseI_PA	31.36
5362	M6_353817_PstIMspI_PA	31.36
5363	M6_263214_PstIMspI_PA	31.36
5364	M6_2861612_PstIMspI_PA	31.36
5365	M6_68899_PstIMspI_PA	31.36
5366	Opata_4072145_PstIMspI_PA	31.36
5367	Opata_746508_PstIMspI_PA	31.36
5368	Opata_104818_80_PstIMseI_SNP	31.36
5369	Opata_179522_44_PstIMseI_SNP	31.36
5370	Opata_2070969_83_PstIMspI_SNP	31.36
5371	M6_2742934_PstIMspI_PA	31.36
5372	Opata_3877105_PstIMspI_PA	31.36
5373	Opata_579681_66_PstIMspI_SNP	31.36
5374	Opata_579681_9_PstIMspI_SNP	31.36
5375	Opata_1429691_PstIMseI_PA	31.36
5376	Opata_3071720_PstIMseI_PA	31.36
5377	Opata_4413440_PstIMseI_PA	31.36
5378	Opata_1015649_PstIMspI_PA	31.36
5379	Opata_1912940_PstIMspI_PA	31.36
5380	Opata_2549671_PstIMspI_PA	31.36
5381	Opata_2342517_4_PstIMspI_SNP	31.36
5382	Opata_3897149_PstIMspI_PA	31.36
5383	Opata_481132_PstIMspI_PA	31.36
5384	Opata_980699_PstIMspI_PA	31.36
5385	Opata_425371_PstIMseI_PA	31.36
5386	Opata_791335_PstIMseI_PA	31.36
5387	M6_2707843_PstIMspI_PA	31.36
5388	M6_2752297_PstIMspI_PA	31.36
5389	Opata_198257_PstIMseI_PA	31.36
5390	Opata_683935_PstIMseI_PA	31.36
5391	M6_2789000_PstIMspI_PA	31.36
5392	Opata_3424176_PstIMspI_PA	31.36
5393	Opata_3931949_PstIMspI_PA	31.36
5394	Opata_404398_PstIMspI_PA	31.36
5395	Opata_581174_PstIMspI_PA	31.36
5396	Opata_1245516_PstIMseI_PA	31.36
5397	Opata_1255752_PstIMseI_PA	31.36
5398	Opata_2168708_PstIMseI_PA	31.36
5399	Opata_355010_PstIMseI_PA	31.36
5400	Opata_467489_PstIMseI_PA	31.36
5401	Opata_1944887_PstIMspI_PA	31.36
5402	Opata_2677786_PstIMspI_PA	31.36
5403	Opata_371511_PstIMspI_PA	31.36
5404	Opata_3953237_PstIMspI_PA	31.36
5405	Opata_843280_PstIMspI_PA	31.36
5406	Opata_942046_PstIMspI_PA	31.36
5407	M6_134036_PstIMspI_PA	31.36
5408	M6_15764_PstIMspI_PA	31.36
5409	M6_2197329_PstIMspI_PA	31.36
5410	M6_407219_PstIMspI_PA	31.36
5411	M6_557672_PstIMspI_PA	31.36
5412	M6_753047_PstIMspI_PA	31.36
5413	Opata_2591412_PstIMspI_PA	31.36
5414	Opata_627014_PstIMspI_PA	31.36
5415	M6_1483408_PstIMspI_PA	31.36
5416	M6_2054171_PstIMspI_PA	31.36
5417	M6_226510_PstIMspI_PA	31.36
5418	M6_2312084_PstIMspI_PA	31.36
5419	Opata_1479954_PstIMseI_PA	31.36
5420	Opata_280114_PstIMseI_PA	31.36
5421	M6_245354_PstIMspI_PA	31.36
5422	M6_641739_PstIMspI_PA	31.36
5423	Opata_1213572_PstIMspI_PA	31.36
5424	Opata_1859609_PstIMspI_PA	31.36
5425	Opata_717730_PstIMspI_PA	31.36
5426	Opata_93518_PstIMseI_PA	31.36
5427	M6_122488_PstIMspI_PA	31.36
5428	Opata_1848690_PstIMspI_PA	31.36
5429	Opata_1884600_PstIMspI_PA	31.36
5430	Opata_1892924_PstIMspI_PA	31.36
5431	Opata_979084_PstIMseI_PA	31.36
5432	M6_139103_PstIMspI_PA	31.36
5433	M6_295918_PstIMspI_PA	31.36
5434	M6_29651_PstIMspI_PA	31.36
5435	M6_36438_PstIMspI_PA	31.36
5436	M6_79239_PstIMspI_PA	31.36
5437	Opata_1827104_PstIMspI_PA	31.36
5438	Opata_267706_PstIMspI_PA	31.36
5439	Opata_769759_PstIMspI_PA	31.36
5440	M6_2877275_PstIMspI_PA	31.36
5441	M6_3002124_PstIMspI_PA	31.36
5442	M6_3466740_PstIMspI_PA	31.36
5443	Opata_1996492_PstIMspI_PA	31.36
5444	Opata_2422380_PstIMspI_PA	31.36
5445	M6_3353085_PstIMspI_PA	31.36
5446	Tdurum_contig14251_431	31.36
5447	BS00011438_51	31.36
5448	CAP7_c6105_122	31.36
5449	tplb0059m03_622	31.36
5450	tplb0059m03_1516	31.36
5451	Tdurum_contig14251_320	31.36
5452	RFL_Contig5299_1529	31.36
5453	RAC875_c30348_182	31.36
5454	BobWhite_c3902_175	31.36
5455	Excalibur_c8314_405	31.36
5456	Excalibur_c11505_806	31.36
5457	BobWhite_c17021_269	31.36
5458	tplb0026h09_1742	31.36
5459	RFL_Contig1999_3064	31.36
5460	Ku_c23419_358	31.36
5461	Excalibur_rep_c104237_78	31.36
5462	Excalibur_c25195_410	31.36
5463	CAP11_c527_306	31.36
5464	BS00098868_51	31.36
5465	Tdurum_contig11988_459	31.36
5466	RAC875_c52898_57	31.36
5467	BobWhite_c22126_94	31.36
5468	D_GDEEGVY02FU4W8_119	31.36
5469	BS00033209_51	31.36
5470	Tdurum_contig75400_998	31.36
5471	Tdurum_contig43938_291	31.36
5472	RAC875_c787_671	31.36
5473	JD_c23336_253	31.36
5474	D_GBB4FNX01A83VL_408	31.36
5475	Tdurum_contig19138_378	31.36
5476	D_GDRF1KQ02FMFSH_337	31.36
5477	Tdurum_contig402_129	31.36
5478	RAC875_c16609_1134	31.36
5479	Ra_c327_599	31.36
5480	Ra_c327_1696	31.36
5481	RFL_Contig5709_3446	31.36
5482	RFL_Contig5709_3312	31.36
5483	RFL_Contig5709_3005	31.36
5484	RFL_Contig2585_1174	31.36
5485	RAC875_c53353_78	31.36
5486	Ra_c327_1572	31.36
5487	BS00079522_51	31.36
5488	BS00064956_51	31.36
5489	BS00064177_51	31.36
5490	Ku_c663_1896	31.36
5491	520919	31.36
5492	1167352	31.38
5493	1088005	31.38
5494	1115552	31.38
5495	1123637	31.38
5496	1228122	31.38
5497	1234183	31.38
5498	1714660	31.38
5499	1094123	31.39
5500	1001699	31.42
5501	4911031	31.42
5502	rPt-7228	31.44
5503	1094474	31.44
5504	1378276	31.44
5505	2346462	31.44
5506	3022788	31.44
5507	2351081	31.45
5508	1094589	31.46
5509	wPt-8303	31.46
5510	1068835	31.47
5511	1113722	31.47
5512	1218846	31.47
5513	1669184	31.47
5514	2255641	31.47
5515	4004661	31.47
5516	1219453	31.47
5517	1307290	31.47
5518	1343239	31.47
5519	3936312	31.47
5520	1764978	31.49
5521	wPt-10291	31.5
5522	wPt-742222	31.5
5523	1236033	31.5
5524	1261827	31.5
5525	3948758	31.5
5526	519907	31.51
5527	1281871	31.51
5528	1102082	31.52
5529	1103005	31.52
5530	1140649	31.52
5531	1211724	31.52
5532	1267705	31.52
5533	1268683	31.52
5534	1268940	31.52
5535	1380313	31.52
5536	2275498	31.52
5537	2324823	31.52
5538	3947869	31.52
5539	3953479	31.52
5540	4005655	31.52
5541	4404592	31.52
5542	4405394	31.52
5543	4408756	31.52
5544	4411875	31.52
5545	4440020	31.52
5546	4440281	31.52
5547	4542907	31.52
5548	4543152	31.52
5549	4004523	31.53
5550	520111	31.55
5551	4021718	31.56
5552	1124443	31.56
5553	1391407	31.56
5554	2331792	31.56
5555	3024678	31.56
5556	3948964	31.56
5557	3951799	31.56
5558	3951903	31.56
5559	3953346	31.56
5560	4261992	31.56
5561	4396180	31.56
5562	1089902	31.56
5563	985670	31.57
5564	1114625	31.58
5565	1119121	31.58
5566	1122583	31.58
5567	1165422	31.58
5568	1258514	31.58
5569	1377407	31.58
5570	1379179	31.58
5571	1380199	31.58
5572	1381504	31.58
5573	3570133	31.58
5574	3938232	31.58
5575	3948995	31.58
5576	3954134	31.58
5577	4018192	31.58
5578	4329308	31.58
5579	4329487	31.58
5580	5410621	31.58
5581	wPt-10796	31.58
5582	1279375	31.59
5583	1250593	31.6
5584	3951849	31.6
5585	4409960	31.6
5586	2279489	31.6
5587	1317782	31.61
5588	3385528	31.61
5589	3958845	31.61
5590	2322263	31.61
5591	3953098	31.61
5592	521817	31.62
5593	522354	31.62
5594	4993816	31.62
5595	522128	31.63
5596	wPt-733477	31.64
5597	741331	31.64
5598	1056730	31.65
5599	1082939	31.65
5600	wPt-0302	31.65
5601	wPt-3536	31.65
5602	1087683	31.65
5603	3022120	31.65
5604	wPt-7961	31.66
5605	1217146	31.66
5606	1375729	31.66
5607	3947036	31.68
5608	2351470	31.68
5609	1151112	31.69
5610	1248112	31.69
5611	1124965	31.72
5612	1160043	31.72
5613	3023384	31.72
5614	1012045	31.72
5615	1070943	31.72
5616	1202795	31.72
5617	1269144	31.72
5618	1370351	31.72
5619	2249332	31.72
5620	2256186	31.72
5621	2261955	31.72
5622	4005660	31.74
5623	1111856	31.74
5624	1152422	31.74
5625	1261152	31.74
5626	2256090	31.74
5627	2277986	31.74
5628	3957624	31.74
5629	1165162	31.76
5630	wPt-10585	31.77
5631	wPt-1682	31.77
5632	3384648	31.78
5633	1207859	31.8
5634	3944811	31.81
5635	4541444	31.81
5636	1009417	31.81
5637	1098883	31.81
5638	3028435	31.81
5639	3534250	31.81
5640	3945264	31.81
5641	4398340	31.81
5642	1725537	31.82
5643	3385322	31.82
5644	4005756	31.82
5645	5324606	31.83
5646	1213967	31.84
5647	1216691	31.84
5648	521178	31.85
5649	520362	31.85
5650	1037761	31.85
5651	1094450	31.86
5652	4538270	31.86
5653	4990014	31.86
5654	521708	31.87
5655	1049745	31.87
5656	1087911	31.87
5657	1091601	31.87
5658	1099297	31.87
5659	1104851	31.87
5660	1112249	31.87
5661	1160573	31.87
5662	1216562	31.87
5663	1250078	31.87
5664	1269895	31.87
5665	1384913	31.87
5666	1673320	31.87
5667	1863803	31.87
5668	1864674	31.87
5669	2263035	31.87
5670	2275634	31.87
5671	2294168	31.87
5672	2322343	31.87
5673	3028574	31.87
5674	3954964	31.87
5675	4008993	31.87
5676	4989017	31.87
5677	4989249	31.87
5678	4989665	31.87
5679	4989795	31.87
5680	4990130	31.87
5681	1091797	31.87
5682	1011043	31.88
5683	1043894	31.88
5684	1168878	31.88
5685	1228985	31.88
5686	1318741	31.88
5687	1350794	31.88
5688	1864576	31.88
5689	2276684	31.88
5690	2252631	31.88
5691	wPt-2557	31.88
5692	1281543	31.88
5693	1393481	31.89
5694	3947894	31.89
5695	121362	31.9
5696	1083676	31.9
5697	1116007	31.9
5698	1161962	31.9
5699	1200174	31.9
5700	1211382	31.9
5701	1222663	31.9
5702	1378206	31.9
5703	2282935	31.9
5704	3533654	31.9
5705	3944780	31.9
5706	4010116	31.9
5707	4406207	31.9
5708	4409312	31.9
5709	4705843	31.9
5710	4705986	31.9
5711	4992640	31.9
5712	4992833	31.9
5713	4993051	31.9
5714	5332052	31.9
5715	5412003	31.9
5716	1006057	31.9
5717	4004529	31.9
5718	1370321	31.91
5719	1307563	31.93
5720	1084488	31.95
5721	2279962	31.95
5722	3944255	31.95
5723	3944494	31.95
5724	3947781	31.95
5725	349397	31.96
5726	1150131	31.97
5727	2303537	31.98
5728	1165410	31.98
5729	1259999	31.98
5730	1268635	31.98
5731	1269285	31.98
5732	1269581	31.98
5733	3936474	31.98
5734	3956961	31.98
5735	3957378	31.98
5736	4329589	31.98
5737	4329806	31.98
5738	4406233	31.98
5739	5360035	31.98
5740	5373492	31.98
5741	6006173	31.98
5742	6032697	31.98
5743	7353146	31.98
5744	1220461	32
5745	wPt-9496	32
5746	1367322	32.01
5747	1151200	32.03
5748	3956358	32.03
5749	3960914	32.03
5750	2337401	32.04
5751	2277670	32.04
5752	wPt-666139	32.05
5753	wsnp_Ex_c24145_33393887	32.08
5754	wsnp_Ra_c18153_27161629	32.08
5755	731754	32.08
5756	1104241	32.08
5757	1204549	32.08
5758	1061509	32.08
5759	wPt-734202	32.09
5760	wPt-741739	32.09
5761	wPt-741817	32.09
5762	wPt-742052	32.09
5763	wPt-742337	32.09
5764	wPt-742715	32.09
5765	2261675	32.09
5766	116911	32.13
5767	1106124	32.13
5768	1111127	32.13
5769	1116320	32.13
5770	1131388	32.13
5771	1135829	32.13
5772	1178540	32.13
5773	1272414	32.13
5774	1280309	32.13
5775	tPt-512861	32.14
5776	3533701	32.14
5777	7340684	32.14
5778	1318151	32.16
5779	1110837	32.18
5780	1114761	32.18
5781	3023081	32.18
5782	3947144	32.18
5783	519789	32.19
5784	520230	32.19
5785	521190	32.19
5786	521574	32.19
5787	1138140	32.19
5788	2307299	32.19
5789	3023543	32.19
5790	3934239	32.19
5791	3947917	32.19
5792	4018400	32.19
5793	4262590	32.19
5794	4396694	32.19
5795	4404644	32.19
5796	4405949	32.19
5797	4410967	32.19
5798	4540135	32.19
5799	4992069	32.19
5800	5331682	32.19
5801	5332076	32.19
5802	5332205	32.19
5803	5358036	32.19
5804	5363616	32.19
5805	5410874	32.19
5806	5411643	32.19
5807	5578571	32.19
5808	5582960	32.19
5809	6037841	32.19
5810	7326341	32.19
5811	7347564	32.19
5812	7349422	32.19
5813	1160515	32.22
5814	1231166	32.22
5815	1333766	32.22
5816	3959646	32.22
5817	520378	32.22
5818	2268039	32.22
5819	4439696	32.23
5820	1241181	32.24
5821	985245	32.25
5822	1095460	32.25
5823	1103470	32.25
5824	3027597	32.25
5825	3064510	32.25
5826	1124763	32.26
5827	1247375	32.26
5828	1370361	32.26
5829	1388469	32.26
5830	3064516	32.26
5831	1104850	32.26
5832	1348723	32.26
5833	1132971	32.27
5834	1254780	32.27
5835	1694666	32.27
5836	4536355	32.27
5837	1107253	32.27
5838	3532752	32.27
5839	4009162	32.27
5840	1076901	32.27
5841	1245621	32.27
5842	1211886	32.3
5843	3934849	32.3
5844	4989766	32.3
5845	BARC147	32.31
5846	wsnp_Ku_c663_1368085	32.31
5847	wPt-3231	32.31
5848	wPt-5916	32.31
5849	994060	32.31
5850	wPt-4363	32.31
5851	1159083	32.31
5852	wPt-11261	32.31
5853	wPt-666318	32.31
5854	1103231	32.31
5855	1136253	32.31
5856	1272006	32.31
5857	4990844	32.31
5858	wPt-1988	32.31
5859	5011032	32.31
5860	wPt-5318	32.31
5861	1698693	32.31
5862	519989	32.31
5863	2258550	32.31
5864	wPt-10818	32.31
5865	wPt-9066	32.31
5866	M6_2158516_PstIMseI_PA	32.31
5867	M6_33042_PstIMseI_PA	32.31
5868	Opata_2186848_PstIMseI_PA	32.31
5869	Opata_2291953_PstIMseI_PA	32.31
5870	Opata_3011019_PstIMseI_PA	32.31
5871	Opata_3283613_PstIMseI_PA	32.31
5872	Opata_500875_PstIMseI_PA	32.31
5873	Opata_558649_PstIMseI_PA	32.31
5874	Opata_717898_PstIMseI_PA	32.31
5875	M6_2478088_PstIMspI_PA	32.31
5876	M6_2673048_PstIMspI_PA	32.31
5877	M6_272428_PstIMspI_PA	32.31
5878	M6_3285757_PstIMspI_PA	32.31
5879	M6_3330648_PstIMspI_PA	32.31
5880	Opata_1304194_PstIMspI_PA	32.31
5881	Opata_1713373_PstIMspI_PA	32.31
5882	Opata_1774764_PstIMspI_PA	32.31
5883	Opata_1950044_PstIMspI_PA	32.31
5884	Opata_2028040_PstIMspI_PA	32.31
5885	Opata_2077237_PstIMspI_PA	32.31
5886	Opata_2144022_PstIMspI_PA	32.31
5887	Opata_2273715_PstIMspI_PA	32.31
5888	Opata_2381740_PstIMspI_PA	32.31
5889	Opata_2868488_PstIMspI_PA	32.31
5890	Opata_3161952_PstIMspI_PA	32.31
5891	Opata_3272743_PstIMspI_PA	32.31
5892	Opata_4061193_PstIMspI_PA	32.31
5893	Opata_558229_PstIMspI_PA	32.31
5894	Opata_63529_PstIMspI_PA	32.31
5895	Opata_835117_PstIMspI_PA	32.31
5896	Opata_971344_PstIMspI_PA	32.31
5897	Opata_1246_28_PstIMluI_SNP	32.31
5898	Opata_278590_19_PstIMluI_SNP	32.31
5899	Opata_115841_70_PstIMseI_SNP	32.31
5900	Opata_130257_88_PstIMseI_SNP	32.31
5901	Opata_142777_49_PstIMseI_SNP	32.31
5902	Opata_21052_28_PstIMseI_SNP	32.31
5903	Opata_21052_33_PstIMseI_SNP	32.31
5904	Opata_22820_17_PstIMseI_SNP	32.31
5905	Opata_302462_14_PstIMseI_SNP	32.31
5906	Opata_302462_16_PstIMseI_SNP	32.31
5907	Opata_32199_9_PstIMseI_SNP	32.31
5908	Opata_326347_89_PstIMseI_SNP	32.31
5909	Opata_33130_57_PstIMseI_SNP	32.31
5910	Opata_375729_89_PstIMseI_SNP	32.31
5911	Opata_41231_26_PstIMseI_SNP	32.31
5912	Opata_418615_22_PstIMseI_SNP	32.31
5913	Opata_418615_4_PstIMseI_SNP	32.31
5914	Opata_427264_31_PstIMseI_SNP	32.31
5915	Opata_4339565_84_PstIMseI_SNP	32.31
5916	Opata_447851_33_PstIMseI_SNP	32.31
5917	Opata_447851_3_PstIMseI_SNP	32.31
5918	Opata_483468_17_PstIMseI_SNP	32.31
5919	Opata_494374_61_PstIMseI_SNP	32.31
5920	Opata_499590_24_PstIMseI_SNP	32.31
5921	Opata_534210_21_PstIMseI_SNP	32.31
5922	Opata_53626_4_PstIMseI_SNP	32.31
5923	Opata_58559_33_PstIMseI_SNP	32.31
5924	Opata_590558_47_PstIMseI_SNP	32.31
5925	Opata_61231_64_PstIMseI_SNP	32.31
5926	Opata_66686_5_PstIMseI_SNP	32.31
5927	Opata_73338_83_PstIMseI_SNP	32.31
5928	Opata_759893_42_PstIMseI_SNP	32.31
5929	Opata_850864_56_PstIMseI_SNP	32.31
5930	Opata_850864_73_PstIMseI_SNP	32.31
5931	Opata_87471_43_PstIMseI_SNP	32.31
5932	Opata_87471_55_PstIMseI_SNP	32.31
5933	Opata_89812_1_PstIMseI_SNP	32.31
5934	Opata_89812_59_PstIMseI_SNP	32.31
5935	Opata_900403_19_PstIMseI_SNP	32.31
5936	Opata_900403_41_PstIMseI_SNP	32.31
5937	Opata_900403_65_PstIMseI_SNP	32.31
5938	Opata_920165_57_PstIMseI_SNP	32.31
5939	Opata_1264233_18_PstIMspI_SNP	32.31
5940	Opata_1335129_48_PstIMspI_SNP	32.31
5941	Opata_1636656_56_PstIMspI_SNP	32.31
5942	Opata_176868_43_PstIMspI_SNP	32.31
5943	Opata_1949150_77_PstIMspI_SNP	32.31
5944	Opata_2098017_6_PstIMspI_SNP	32.31
5945	Opata_2225677_13_PstIMspI_SNP	32.31
5946	Opata_2225677_27_PstIMspI_SNP	32.31
5947	Opata_2318925_78_PstIMspI_SNP	32.31
5948	Opata_2356790_32_PstIMspI_SNP	32.31
5949	Opata_2415836_10_PstIMspI_SNP	32.31
5950	Opata_2415836_69_PstIMspI_SNP	32.31
5951	Opata_245284_29_PstIMspI_SNP	32.31
5952	Opata_2491577_50_PstIMspI_SNP	32.31
5953	Opata_2618955_55_PstIMspI_SNP	32.31
5954	Opata_2802759_41_PstIMspI_SNP	32.31
5955	Opata_2802759_9_PstIMspI_SNP	32.31
5956	Opata_2905194_43_PstIMspI_SNP	32.31
5957	Opata_3082894_13_PstIMspI_SNP	32.31
5958	Opata_3082894_16_PstIMspI_SNP	32.31
5959	Opata_3180562_14_PstIMspI_SNP	32.31
5960	Opata_3288923_13_PstIMspI_SNP	32.31
5961	Opata_3288923_16_PstIMspI_SNP	32.31
5962	Opata_341297_70_PstIMspI_SNP	32.31
5963	Opata_3454420_68_PstIMspI_SNP	32.31
5964	Opata_3495094_83_PstIMspI_SNP	32.31
5965	Opata_3495094_85_PstIMspI_SNP	32.31
5966	Opata_3860249_52_PstIMspI_SNP	32.31
5967	Opata_3908554_42_PstIMspI_SNP	32.31
5968	Opata_4065759_43_PstIMspI_SNP	32.31
5969	Opata_4065759_54_PstIMspI_SNP	32.31
5970	Opata_548361_65_PstIMspI_SNP	32.31
5971	Opata_548361_68_PstIMspI_SNP	32.31
5972	Opata_548361_7_PstIMspI_SNP	32.31
5973	Opata_10696_PstIMseI_PA	32.31
5974	Opata_1217518_PstIMspI_PA	32.31
5975	Opata_249619_PstIMspI_PA	32.31
5976	Opata_3163780_PstIMspI_PA	32.31
5977	Opata_3305064_PstIMspI_PA	32.31
5978	Opata_3840892_PstIMspI_PA	32.31
5979	Opata_4191276_PstIMspI_PA	32.31
5980	Opata_540622_PstIMspI_PA	32.31
5981	Opata_738569_PstIMspI_PA	32.31
5982	Opata_936543_PstIMspI_PA	32.31
5983	Opata_407799_PstIMseI_PA	32.31
5984	Opata_278192_PstIMspI_PA	32.31
5985	Opata_3247375_PstIMspI_PA	32.31
5986	Opata_3354837_66_PstIMspI_SNP	32.31
5987	Opata_360167_PstIMseI_PA	32.31
5988	M6_1999340_PstIMspI_PA	32.31
5989	M6_2277965_PstIMspI_PA	32.31
5990	M6_371424_PstIMseI_PA	32.31
5991	M6_73801_PstIMseI_PA	32.31
5992	Opata_1816350_PstIMspI_PA	32.31
5993	Opata_3017965_64_PstIMseI_SNP	32.31
5994	M6_288144_PstIMluI_PA	32.31
5995	M6_1634719_PstIMseI_PA	32.31
5996	M6_110325_PstIMspI_PA	32.31
5997	M6_1267341_PstIMspI_PA	32.31
5998	M6_1563802_PstIMspI_PA	32.31
5999	M6_1593633_PstIMspI_PA	32.31
6000	M6_1765195_PstIMspI_PA	32.31
6001	M6_2321736_PstIMspI_PA	32.31
6002	M6_2504764_PstIMspI_PA	32.31
6003	M6_2570310_PstIMspI_PA	32.31
6004	M6_3154441_PstIMspI_PA	32.31
6005	M6_3295429_PstIMspI_PA	32.31
6006	M6_3308_PstIMspI_PA	32.31
6007	M6_3313468_PstIMspI_PA	32.31
6008	M6_3446973_PstIMspI_PA	32.31
6009	M6_3607271_PstIMspI_PA	32.31
6010	M6_402338_PstIMspI_PA	32.31
6011	M6_415810_PstIMspI_PA	32.31
6012	M6_733166_PstIMspI_PA	32.31
6013	Opata_87026_PstIMseI_PA	32.31
6014	Opata_874248_PstIMseI_PA	32.31
6015	Opata_1603168_PstIMspI_PA	32.31
6016	Opata_3185274_PstIMspI_PA	32.31
6017	Opata_43537_PstIMseI_PA	32.31
6018	M6_1307122_PstIMspI_PA	32.31
6019	M6_530469_PstIMspI_PA	32.31
6020	M6_2237291_PstIMseI_PA	32.31
6021	M6_540848_PstIMseI_PA	32.31
6022	Opata_1083894_PstIMseI_PA	32.31
6023	Opata_152412_PstIMseI_PA	32.31
6024	Opata_1904845_PstIMseI_PA	32.31
6025	Opata_664655_PstIMseI_PA	32.31
6026	M6_1493304_PstIMspI_PA	32.31
6027	M6_2171290_PstIMspI_PA	32.31
6028	M6_320237_PstIMspI_PA	32.31
6029	M6_3302050_PstIMspI_PA	32.31
6030	Opata_1343388_PstIMspI_PA	32.31
6031	Opata_2986415_PstIMspI_PA	32.31
6032	Opata_3980333_PstIMspI_PA	32.31
6033	Opata_1243075_PstIMseI_PA	32.31
6034	Opata_898297_PstIMseI_PA	32.31
6035	M6_490494_PstIMspI_PA	32.31
6036	Opata_1234684_PstIMspI_PA	32.31
6037	Opata_178825_PstIMspI_PA	32.31
6038	Opata_4067981_PstIMspI_PA	32.31
6039	M6_72246_PstIMluI_PA	32.31
6040	M6_201748_PstIMseI_PA	32.31
6041	M6_2379933_PstIMseI_PA	32.31
6042	M6_3359339_PstIMseI_PA	32.31
6043	M6_427048_PstIMseI_PA	32.31
6044	M6_428288_PstIMseI_PA	32.31
6045	M6_549534_PstIMseI_PA	32.31
6046	M6_796310_PstIMseI_PA	32.31
6047	M6_832077_PstIMseI_PA	32.31
6048	M6_949438_PstIMseI_PA	32.31
6049	M6_1069515_PstIMspI_PA	32.31
6050	M6_1093044_PstIMspI_PA	32.31
6051	M6_1258769_PstIMspI_PA	32.31
6052	M6_1259271_PstIMspI_PA	32.31
6053	M6_1308633_PstIMspI_PA	32.31
6054	M6_1405369_PstIMspI_PA	32.31
6055	M6_1623637_PstIMspI_PA	32.31
6056	M6_2214522_PstIMspI_PA	32.31
6057	M6_3127377_PstIMspI_PA	32.31
6058	M6_3275776_PstIMspI_PA	32.31
6059	M6_359460_PstIMspI_PA	32.31
6060	M6_3602035_PstIMspI_PA	32.31
6061	M6_515976_PstIMspI_PA	32.31
6062	M6_575197_PstIMspI_PA	32.31
6063	M6_696648_PstIMspI_PA	32.31
6064	M6_846878_PstIMspI_PA	32.31
6065	Opata_1313401_PstIMspI_PA	32.31
6066	Opata_325955_PstIMspI_PA	32.31
6067	Opata_3314326_PstIMspI_PA	32.31
6068	M6_12135_PstIMseI_PA	32.31
6069	M6_174509_PstIMseI_PA	32.31
6070	M6_290315_PstIMseI_PA	32.31
6071	M6_347334_PstIMseI_PA	32.31
6072	M6_506058_PstIMseI_PA	32.31
6073	M6_563828_PstIMseI_PA	32.31
6074	M6_719042_PstIMseI_PA	32.31
6075	M6_734662_PstIMseI_PA	32.31
6076	M6_77349_PstIMseI_PA	32.31
6077	M6_877840_PstIMseI_PA	32.31
6078	M6_895213_PstIMseI_PA	32.31
6079	M6_1145895_PstIMspI_PA	32.31
6080	M6_1353523_PstIMspI_PA	32.31
6081	M6_1366042_PstIMspI_PA	32.31
6082	M6_3408495_PstIMspI_PA	32.31
6083	M6_360363_PstIMspI_PA	32.31
6084	M6_784503_PstIMspI_PA	32.31
6085	M6_129902_PstIMluI_PA	32.31
6086	M6_176171_PstIMluI_PA	32.31
6087	M6_322224_PstIMluI_PA	32.31
6088	M6_64867_PstIMluI_PA	32.31
6089	Opata_658548_PstIMluI_PA	32.31
6090	M6_11618_PstIMseI_PA	32.31
6091	M6_1236358_PstIMseI_PA	32.31
6092	M6_1242050_PstIMseI_PA	32.31
6093	M6_140324_PstIMseI_PA	32.31
6094	M6_185339_PstIMseI_PA	32.31
6095	M6_19041_PstIMseI_PA	32.31
6096	M6_20490_PstIMseI_PA	32.31
6097	M6_236387_PstIMseI_PA	32.31
6098	M6_2456822_PstIMseI_PA	32.31
6099	M6_248090_PstIMseI_PA	32.31
6100	M6_269706_PstIMseI_PA	32.31
6101	M6_282275_PstIMseI_PA	32.31
6102	M6_284249_PstIMseI_PA	32.31
6103	M6_2860955_PstIMseI_PA	32.31
6104	M6_2957952_PstIMseI_PA	32.31
6105	M6_354497_PstIMseI_PA	32.31
6106	M6_359472_PstIMseI_PA	32.31
6107	M6_4021150_PstIMseI_PA	32.31
6108	M6_442680_PstIMseI_PA	32.31
6109	M6_492205_PstIMseI_PA	32.31
6110	M6_497213_PstIMseI_PA	32.31
6111	M6_561835_PstIMseI_PA	32.31
6112	M6_618734_PstIMseI_PA	32.31
6113	M6_672098_PstIMseI_PA	32.31
6114	M6_68661_PstIMseI_PA	32.31
6115	M6_810224_PstIMseI_PA	32.31
6116	M6_898953_PstIMseI_PA	32.31
6117	M6_903525_PstIMseI_PA	32.31
6118	M6_913095_PstIMseI_PA	32.31
6119	M6_94669_PstIMseI_PA	32.31
6120	Opata_1114926_PstIMseI_PA	32.31
6121	Opata_158132_PstIMseI_PA	32.31
6122	Opata_8163_PstIMseI_PA	32.31
6123	M6_1054908_PstIMspI_PA	32.31
6124	M6_1080503_PstIMspI_PA	32.31
6125	M6_1136806_PstIMspI_PA	32.31
6126	M6_1183718_PstIMspI_PA	32.31
6127	M6_1215599_PstIMspI_PA	32.31
6128	M6_1300836_PstIMspI_PA	32.31
6129	M6_1367861_PstIMspI_PA	32.31
6130	M6_1391102_PstIMspI_PA	32.31
6131	M6_1396286_PstIMspI_PA	32.31
6132	M6_1396586_PstIMspI_PA	32.31
6133	M6_1472279_PstIMspI_PA	32.31
6134	M6_1499454_PstIMspI_PA	32.31
6135	M6_1625581_PstIMspI_PA	32.31
6136	M6_1733656_PstIMspI_PA	32.31
6137	M6_1909723_PstIMspI_PA	32.31
6138	M6_1977736_PstIMspI_PA	32.31
6139	M6_2015607_PstIMspI_PA	32.31
6140	M6_2055676_PstIMspI_PA	32.31
6141	M6_2202880_PstIMspI_PA	32.31
6142	M6_2314070_PstIMspI_PA	32.31
6143	M6_2333716_PstIMspI_PA	32.31
6144	M6_2480368_PstIMspI_PA	32.31
6145	M6_2485299_PstIMspI_PA	32.31
6146	M6_2563103_PstIMspI_PA	32.31
6147	M6_2646308_PstIMspI_PA	32.31
6148	M6_2663809_PstIMspI_PA	32.31
6149	M6_271529_PstIMspI_PA	32.31
6150	M6_2753736_PstIMspI_PA	32.31
6151	M6_280361_PstIMspI_PA	32.31
6152	M6_2809714_PstIMspI_PA	32.31
6153	M6_3002989_PstIMspI_PA	32.31
6154	M6_3014061_PstIMspI_PA	32.31
6155	M6_339369_PstIMspI_PA	32.31
6156	M6_342290_PstIMspI_PA	32.31
6157	M6_3444196_PstIMspI_PA	32.31
6158	M6_3583458_PstIMspI_PA	32.31
6159	M6_360510_PstIMspI_PA	32.31
6160	M6_363141_PstIMspI_PA	32.31
6161	M6_370826_PstIMspI_PA	32.31
6162	M6_376591_PstIMspI_PA	32.31
6163	M6_399511_PstIMspI_PA	32.31
6164	M6_401655_PstIMspI_PA	32.31
6165	M6_403798_PstIMspI_PA	32.31
6166	M6_412610_PstIMspI_PA	32.31
6167	M6_504109_PstIMspI_PA	32.31
6168	M6_505384_PstIMspI_PA	32.31
6169	M6_508014_PstIMspI_PA	32.31
6170	M6_538206_PstIMspI_PA	32.31
6171	M6_556319_PstIMspI_PA	32.31
6172	M6_569863_PstIMspI_PA	32.31
6173	M6_572465_PstIMspI_PA	32.31
6174	M6_588949_PstIMspI_PA	32.31
6175	M6_625192_PstIMspI_PA	32.31
6176	M6_650619_PstIMspI_PA	32.31
6177	M6_673319_PstIMspI_PA	32.31
6178	M6_686603_PstIMspI_PA	32.31
6179	M6_725016_PstIMspI_PA	32.31
6180	M6_737113_PstIMspI_PA	32.31
6181	M6_798819_PstIMspI_PA	32.31
6182	M6_825061_PstIMspI_PA	32.31
6183	M6_833316_PstIMspI_PA	32.31
6184	M6_87641_PstIMspI_PA	32.31
6185	M6_945356_PstIMspI_PA	32.31
6186	Opata_1523783_PstIMspI_PA	32.31
6187	Opata_279212_PstIMspI_PA	32.31
6188	Opata_3437266_PstIMspI_PA	32.31
6189	M6_1394187_PstIMseI_PA	32.31
6190	M6_1752609_PstIMseI_PA	32.31
6191	M6_2634744_PstIMseI_PA	32.31
6192	Opata_31539_PstIMseI_PA	32.31
6193	M6_2363003_PstIMspI_PA	32.31
6194	M6_2458690_PstIMspI_PA	32.31
6195	M6_49007_PstIMspI_PA	32.31
6196	M6_841588_PstIMspI_PA	32.31
6197	M6_992129_PstIMspI_PA	32.31
6198	Opata_2238814_PstIMspI_PA	32.31
6199	M6_2708072_PstIMluI_PA	32.31
6200	M6_1247150_PstIMseI_PA	32.31
6201	M6_237687_PstIMseI_PA	32.31
6202	M6_2450499_PstIMseI_PA	32.31
6203	M6_3443836_PstIMspI_PA	32.31
6204	M6_575385_PstIMspI_PA	32.31
6205	Opata_205685_53_PstIMseI_SNP	32.31
6206	M6_155352_PstIMspI_PA	32.31
6207	M6_455876_PstIMspI_PA	32.31
6208	M6_47764_PstIMspI_PA	32.31
6209	M6_910941_PstIMspI_PA	32.31
6210	M6_476903_PstIMseI_PA	32.31
6211	Opata_257614_PstIMseI_PA	32.31
6212	M6_103879_PstIMspI_PA	32.31
6213	M6_1171729_PstIMspI_PA	32.31
6214	M6_1728001_PstIMspI_PA	32.31
6215	M6_2186989_PstIMspI_PA	32.31
6216	M6_2287125_PstIMspI_PA	32.31
6217	M6_235725_PstIMspI_PA	32.31
6218	M6_2499815_PstIMspI_PA	32.31
6219	M6_2848310_PstIMspI_PA	32.31
6220	M6_3516509_PstIMspI_PA	32.31
6221	M6_385528_PstIMspI_PA	32.31
6222	M6_421225_PstIMspI_PA	32.31
6223	M6_584483_PstIMspI_PA	32.31
6224	Opata_1446364_PstIMspI_PA	32.31
6225	Opata_3458931_PstIMspI_PA	32.31
6226	M6_10305_PstIMspI_PA	32.31
6227	M6_1875198_PstIMspI_PA	32.31
6228	M6_2125777_PstIMspI_PA	32.31
6229	M6_252246_PstIMspI_PA	32.31
6230	M6_3596060_PstIMspI_PA	32.31
6231	M6_72296_PstIMspI_PA	32.31
6232	Opata_1088666_PstIMspI_PA	32.31
6233	M6_1576125_PstIMseI_PA	32.31
6234	M6_1906799_PstIMspI_PA	32.31
6235	M6_3367458_PstIMspI_PA	32.31
6236	M6_3623825_PstIMseI_PA	32.31
6237	M6_5350_PstIMseI_PA	32.31
6238	M6_1638579_PstIMspI_PA	32.31
6239	M6_1854233_PstIMspI_PA	32.31
6240	M6_2548157_PstIMspI_PA	32.31
6241	M6_88927_PstIMspI_PA	32.31
6242	M6_311986_PstIMseI_PA	32.31
6243	M6_72900_PstIMspI_PA	32.31
6244	M6_733973_PstIMspI_PA	32.31
6245	M6_3310448_PstIMspI_PA	32.31
6246	M6_2064152_PstIMspI_PA	32.31
6247	M6_1472737_PstIMseI_PA	32.31
6248	Opata_140985_PstIMseI_PA	32.31
6249	M6_1415166_PstIMseI_PA	32.31
6250	M6_343461_PstIMseI_PA	32.31
6251	M6_1454431_PstIMspI_PA	32.31
6252	M6_495047_PstIMspI_PA	32.31
6253	M6_458720_PstIMspI_PA	32.31
6254	M6_1640697_PstIMspI_PA	32.31
6255	M6_2278789_PstIMspI_PA	32.31
6256	M6_1570591_PstIMspI_PA	32.31
6257	Opata_1044085_PstIMluI_PA	32.31
6258	Opata_1508295_PstIMluI_PA	32.31
6259	Opata_2149724_PstIMluI_PA	32.31
6260	Opata_2163067_PstIMluI_PA	32.31
6261	Opata_2317896_PstIMluI_PA	32.31
6262	Opata_2787697_PstIMluI_PA	32.31
6263	Opata_38819_PstIMluI_PA	32.31
6264	Opata_946279_PstIMluI_PA	32.31
6265	Opata_1002683_PstIMseI_PA	32.31
6266	Opata_1011251_PstIMseI_PA	32.31
6267	Opata_101190_PstIMseI_PA	32.31
6268	Opata_1034097_PstIMseI_PA	32.31
6269	Opata_1042703_PstIMseI_PA	32.31
6270	Opata_1090111_PstIMseI_PA	32.31
6271	Opata_110488_PstIMseI_PA	32.31
6272	Opata_1124092_PstIMseI_PA	32.31
6273	Opata_1125523_PstIMseI_PA	32.31
6274	Opata_1133727_PstIMseI_PA	32.31
6275	Opata_1187455_PstIMseI_PA	32.31
6276	Opata_122186_PstIMseI_PA	32.31
6277	Opata_1223404_PstIMseI_PA	32.31
6278	Opata_1235985_PstIMseI_PA	32.31
6279	Opata_1241883_PstIMseI_PA	32.31
6280	Opata_124591_PstIMseI_PA	32.31
6281	Opata_1258804_PstIMseI_PA	32.31
6282	Opata_1282428_PstIMseI_PA	32.31
6283	Opata_1324640_PstIMseI_PA	32.31
6284	Opata_132647_PstIMseI_PA	32.31
6285	Opata_1327409_PstIMseI_PA	32.31
6286	Opata_132898_PstIMseI_PA	32.31
6287	Opata_1335976_PstIMseI_PA	32.31
6288	Opata_1341480_PstIMseI_PA	32.31
6289	Opata_1345173_PstIMseI_PA	32.31
6290	Opata_146153_PstIMseI_PA	32.31
6291	Opata_1516221_PstIMseI_PA	32.31
6292	Opata_1519391_PstIMseI_PA	32.31
6293	Opata_1527712_PstIMseI_PA	32.31
6294	Opata_162527_PstIMseI_PA	32.31
6295	Opata_1670458_PstIMseI_PA	32.31
6296	Opata_1697548_PstIMseI_PA	32.31
6297	Opata_1717376_PstIMseI_PA	32.31
6298	Opata_1842178_PstIMseI_PA	32.31
6299	Opata_2033102_PstIMseI_PA	32.31
6300	Opata_2050778_PstIMseI_PA	32.31
6301	Opata_205355_PstIMseI_PA	32.31
6302	Opata_212372_PstIMseI_PA	32.31
6303	Opata_2150320_PstIMseI_PA	32.31
6304	Opata_217741_PstIMseI_PA	32.31
6305	Opata_232994_PstIMseI_PA	32.31
6306	Opata_23467_PstIMseI_PA	32.31
6307	Opata_2389426_PstIMseI_PA	32.31
6308	Opata_2411990_PstIMseI_PA	32.31
6309	Opata_2552835_PstIMseI_PA	32.31
6310	Opata_2641320_PstIMseI_PA	32.31
6311	Opata_2683619_PstIMseI_PA	32.31
6312	Opata_268998_PstIMseI_PA	32.31
6313	Opata_2733072_PstIMseI_PA	32.31
6314	Opata_2740906_PstIMseI_PA	32.31
6315	Opata_2826829_PstIMseI_PA	32.31
6316	Opata_2839653_PstIMseI_PA	32.31
6317	Opata_2851528_PstIMseI_PA	32.31
6318	Opata_2900113_PstIMseI_PA	32.31
6319	Opata_2940879_PstIMseI_PA	32.31
6320	Opata_295544_PstIMseI_PA	32.31
6321	Opata_300023_PstIMseI_PA	32.31
6322	Opata_3048329_PstIMseI_PA	32.31
6323	Opata_3131202_PstIMseI_PA	32.31
6324	Opata_3194428_PstIMseI_PA	32.31
6325	Opata_3196149_PstIMseI_PA	32.31
6326	Opata_3208508_PstIMseI_PA	32.31
6327	Opata_323909_PstIMseI_PA	32.31
6328	Opata_3476599_PstIMseI_PA	32.31
6329	Opata_3498279_PstIMseI_PA	32.31
6330	Opata_3545614_PstIMseI_PA	32.31
6331	Opata_3597101_PstIMseI_PA	32.31
6332	Opata_361324_PstIMseI_PA	32.31
6333	Opata_366974_PstIMseI_PA	32.31
6334	Opata_367647_PstIMseI_PA	32.31
6335	Opata_372775_PstIMseI_PA	32.31
6336	Opata_378415_PstIMseI_PA	32.31
6337	Opata_386072_PstIMseI_PA	32.31
6338	Opata_3918066_PstIMseI_PA	32.31
6339	Opata_3957741_PstIMseI_PA	32.31
6340	Opata_400237_PstIMseI_PA	32.31
6341	Opata_4003473_PstIMseI_PA	32.31
6342	Opata_4156565_PstIMseI_PA	32.31
6343	Opata_417334_PstIMseI_PA	32.31
6344	Opata_41836_PstIMseI_PA	32.31
6345	Opata_420353_PstIMseI_PA	32.31
6346	Opata_441813_PstIMseI_PA	32.31
6347	Opata_454400_PstIMseI_PA	32.31
6348	Opata_456351_PstIMseI_PA	32.31
6349	Opata_46894_PstIMseI_PA	32.31
6350	Opata_471567_PstIMseI_PA	32.31
6351	Opata_471981_PstIMseI_PA	32.31
6352	Opata_47770_PstIMseI_PA	32.31
6353	Opata_485556_PstIMseI_PA	32.31
6354	Opata_496572_PstIMseI_PA	32.31
6355	Opata_516912_PstIMseI_PA	32.31
6356	Opata_521607_PstIMseI_PA	32.31
6357	Opata_539415_PstIMseI_PA	32.31
6358	Opata_557805_PstIMseI_PA	32.31
6359	Opata_564288_PstIMseI_PA	32.31
6360	Opata_565173_PstIMseI_PA	32.31
6361	Opata_577154_PstIMseI_PA	32.31
6362	Opata_594351_PstIMseI_PA	32.31
6363	Opata_645719_PstIMseI_PA	32.31
6364	Opata_678621_PstIMseI_PA	32.31
6365	Opata_679110_PstIMseI_PA	32.31
6366	Opata_697534_PstIMseI_PA	32.31
6367	Opata_716462_PstIMseI_PA	32.31
6368	Opata_777909_PstIMseI_PA	32.31
6369	Opata_800364_PstIMseI_PA	32.31
6370	Opata_800891_PstIMseI_PA	32.31
6371	Opata_824381_PstIMseI_PA	32.31
6372	Opata_877877_PstIMseI_PA	32.31
6373	Opata_887261_PstIMseI_PA	32.31
6374	Opata_889626_PstIMseI_PA	32.31
6375	Opata_937379_PstIMseI_PA	32.31
6376	Opata_943615_PstIMseI_PA	32.31
6377	Opata_949021_PstIMseI_PA	32.31
6378	Opata_952967_PstIMseI_PA	32.31
6379	Opata_998496_PstIMseI_PA	32.31
6380	Opata_1034944_PstIMspI_PA	32.31
6381	Opata_1038103_PstIMspI_PA	32.31
6382	Opata_1174925_PstIMspI_PA	32.31
6383	Opata_1214072_PstIMspI_PA	32.31
6384	Opata_1234086_PstIMspI_PA	32.31
6385	Opata_1248305_PstIMspI_PA	32.31
6386	Opata_1356376_PstIMspI_PA	32.31
6387	Opata_1379320_PstIMspI_PA	32.31
6388	Opata_1405364_PstIMspI_PA	32.31
6389	Opata_1416741_PstIMspI_PA	32.31
6390	Opata_1499652_PstIMspI_PA	32.31
6391	Opata_1524695_PstIMspI_PA	32.31
6392	Opata_1594546_PstIMspI_PA	32.31
6393	Opata_1626127_PstIMspI_PA	32.31
6394	Opata_1642730_PstIMspI_PA	32.31
6395	Opata_1791089_PstIMspI_PA	32.31
6396	Opata_1806371_PstIMspI_PA	32.31
6397	Opata_1813610_PstIMspI_PA	32.31
6398	Opata_1848763_PstIMspI_PA	32.31
6399	Opata_1963114_PstIMspI_PA	32.31
6400	Opata_198859_PstIMspI_PA	32.31
6401	Opata_2017894_PstIMspI_PA	32.31
6402	Opata_2065431_PstIMspI_PA	32.31
6403	Opata_2086843_PstIMspI_PA	32.31
6404	Opata_2136248_PstIMspI_PA	32.31
6405	Opata_2174389_PstIMspI_PA	32.31
6406	Opata_2214566_PstIMspI_PA	32.31
6407	Opata_223892_PstIMspI_PA	32.31
6408	Opata_2258166_PstIMspI_PA	32.31
6409	Opata_2259715_PstIMspI_PA	32.31
6410	Opata_2308802_PstIMspI_PA	32.31
6411	Opata_231898_PstIMspI_PA	32.31
6412	Opata_2349722_PstIMspI_PA	32.31
6413	Opata_2369323_PstIMspI_PA	32.31
6414	Opata_2412978_PstIMspI_PA	32.31
6415	Opata_2416127_PstIMspI_PA	32.31
6416	Opata_245909_PstIMspI_PA	32.31
6417	Opata_2470858_PstIMspI_PA	32.31
6418	Opata_2509708_PstIMspI_PA	32.31
6419	Opata_2576230_PstIMspI_PA	32.31
6420	Opata_2593725_PstIMspI_PA	32.31
6421	Opata_259428_PstIMspI_PA	32.31
6422	Opata_261948_PstIMspI_PA	32.31
6423	Opata_2646810_PstIMspI_PA	32.31
6424	Opata_2684132_PstIMspI_PA	32.31
6425	Opata_268415_PstIMspI_PA	32.31
6426	Opata_2730541_PstIMspI_PA	32.31
6427	Opata_2759955_PstIMspI_PA	32.31
6428	Opata_2776480_PstIMspI_PA	32.31
6429	Opata_2780496_PstIMspI_PA	32.31
6430	Opata_279334_PstIMspI_PA	32.31
6431	Opata_2877501_PstIMspI_PA	32.31
6432	Opata_2958353_PstIMspI_PA	32.31
6433	Opata_3003075_PstIMspI_PA	32.31
6434	Opata_3053703_PstIMspI_PA	32.31
6435	Opata_3187621_PstIMspI_PA	32.31
6436	Opata_319286_PstIMspI_PA	32.31
6437	Opata_323746_PstIMspI_PA	32.31
6438	Opata_3239467_PstIMspI_PA	32.31
6439	Opata_3327525_PstIMspI_PA	32.31
6440	Opata_3357526_PstIMspI_PA	32.31
6441	Opata_3401301_PstIMspI_PA	32.31
6442	Opata_344106_PstIMspI_PA	32.31
6443	Opata_3462194_PstIMspI_PA	32.31
6444	Opata_3578585_PstIMspI_PA	32.31
6445	Opata_3634882_PstIMspI_PA	32.31
6446	Opata_370342_PstIMspI_PA	32.31
6447	Opata_3708520_PstIMspI_PA	32.31
6448	Opata_3908523_PstIMspI_PA	32.31
6449	Opata_3929928_PstIMspI_PA	32.31
6450	Opata_4026448_PstIMspI_PA	32.31
6451	Opata_4045177_PstIMspI_PA	32.31
6452	Opata_4051436_PstIMspI_PA	32.31
6453	Opata_4079573_PstIMspI_PA	32.31
6454	Opata_4143930_PstIMspI_PA	32.31
6455	Opata_4167960_PstIMspI_PA	32.31
6456	Opata_419670_PstIMspI_PA	32.31
6457	Opata_4199813_PstIMspI_PA	32.31
6458	Opata_421964_PstIMspI_PA	32.31
6459	Opata_4250308_PstIMspI_PA	32.31
6460	Opata_574654_PstIMspI_PA	32.31
6461	Opata_614542_PstIMspI_PA	32.31
6462	Opata_657634_PstIMspI_PA	32.31
6463	Opata_66713_PstIMspI_PA	32.31
6464	Opata_690728_PstIMspI_PA	32.31
6465	Opata_76212_PstIMspI_PA	32.31
6466	Opata_803404_PstIMspI_PA	32.31
6467	Opata_827907_PstIMspI_PA	32.31
6468	Opata_833967_PstIMspI_PA	32.31
6469	Opata_848082_PstIMspI_PA	32.31
6470	Opata_904712_PstIMspI_PA	32.31
6471	Opata_943926_PstIMspI_PA	32.31
6472	Opata_953230_PstIMspI_PA	32.31
6473	Opata_956851_PstIMspI_PA	32.31
6474	Opata_963595_PstIMspI_PA	32.31
6475	Opata_970396_PstIMspI_PA	32.31
6476	Opata_981498_PstIMspI_PA	32.31
6477	Opata_998366_PstIMspI_PA	32.31
6478	Opata_3938096_25_PstIMseI_SNP	32.31
6479	Opata_447010_22_PstIMseI_SNP	32.31
6480	Opata_50332_82_PstIMseI_SNP	32.31
6481	Opata_5452_4_PstIMseI_SNP	32.31
6482	Opata_626016_14_PstIMseI_SNP	32.31
6483	Opata_75914_87_PstIMseI_SNP	32.31
6484	Opata_1579172_48_PstIMspI_SNP	32.31
6485	Opata_1964694_22_PstIMspI_SNP	32.31
6486	Opata_2661714_34_PstIMspI_SNP	32.31
6487	Opata_844437_24_PstIMspI_SNP	32.31
6488	Opata_3119082_PstIMseI_PA	32.31
6489	Opata_88350_PstIMseI_PA	32.31
6490	Opata_254876_PstIMspI_PA	32.31
6491	Opata_3960544_PstIMspI_PA	32.31
6492	Opata_4486398_PstIMseI_PA	32.31
6493	Opata_2107691_PstIMseI_PA	32.31
6494	Opata_2171482_PstIMseI_PA	32.31
6495	Opata_3253568_PstIMseI_PA	32.31
6496	Opata_3318653_PstIMseI_PA	32.31
6497	Opata_418823_PstIMseI_PA	32.31
6498	Opata_1671033_PstIMspI_PA	32.31
6499	Opata_3842475_PstIMspI_PA	32.31
6500	Opata_623430_PstIMspI_PA	32.31
6501	Opata_1287341_61_PstIMseI_SNP	32.31
6502	Opata_128181_PstIMseI_PA	32.31
6503	Opata_164333_PstIMseI_PA	32.31
6504	Opata_3044196_PstIMseI_PA	32.31
6505	Opata_580010_PstIMseI_PA	32.31
6506	M6_1348803_PstIMspI_PA	32.31
6507	Opata_1093305_PstIMspI_PA	32.31
6508	Opata_2093872_PstIMspI_PA	32.31
6509	Opata_2107981_PstIMspI_PA	32.31
6510	Opata_37052_PstIMspI_PA	32.31
6511	Opata_212299_22_PstIMspI_SNP	32.31
6512	Opata_10791_PstIMluI_PA	32.31
6513	Opata_205270_PstIMluI_PA	32.31
6514	Opata_54221_PstIMluI_PA	32.31
6515	Opata_90028_PstIMluI_PA	32.31
6516	Opata_1275269_PstIMseI_PA	32.31
6517	Opata_20488_PstIMseI_PA	32.31
6518	Opata_62333_PstIMluI_PA	32.31
6519	Opata_1149826_PstIMseI_PA	32.31
6520	Opata_1271888_PstIMseI_PA	32.31
6521	Opata_2325161_PstIMseI_PA	32.31
6522	Opata_484356_PstIMseI_PA	32.31
6523	Opata_2093598_PstIMspI_PA	32.31
6524	Opata_928642_PstIMspI_PA	32.31
6525	Opata_244631_19_PstIMspI_SNP	32.31
6526	Opata_1385058_PstIMluI_PA	32.31
6527	Opata_177169_PstIMluI_PA	32.31
6528	Opata_2602005_PstIMluI_PA	32.31
6529	Opata_2603740_PstIMluI_PA	32.31
6530	Opata_55004_PstIMluI_PA	32.31
6531	Opata_555345_PstIMluI_PA	32.31
6532	Opata_1069323_PstIMseI_PA	32.31
6533	Opata_1656367_PstIMseI_PA	32.31
6534	Opata_169460_PstIMseI_PA	32.31
6535	Opata_2034660_PstIMseI_PA	32.31
6536	Opata_2082106_PstIMseI_PA	32.31
6537	Opata_2767698_PstIMseI_PA	32.31
6538	Opata_2898759_PstIMseI_PA	32.31
6539	Opata_2991341_PstIMseI_PA	32.31
6540	Opata_314118_PstIMseI_PA	32.31
6541	Opata_4289237_PstIMseI_PA	32.31
6542	Opata_637947_PstIMseI_PA	32.31
6543	Opata_721865_PstIMseI_PA	32.31
6544	Opata_779223_PstIMseI_PA	32.31
6545	Opata_83407_PstIMseI_PA	32.31
6546	M6_439021_PstIMspI_PA	32.31
6547	Opata_1049978_PstIMspI_PA	32.31
6548	Opata_1515011_PstIMspI_PA	32.31
6549	Opata_1529515_PstIMspI_PA	32.31
6550	Opata_167204_PstIMspI_PA	32.31
6551	Opata_1736209_PstIMspI_PA	32.31
6552	Opata_1827746_PstIMspI_PA	32.31
6553	Opata_1882578_PstIMspI_PA	32.31
6554	Opata_2441708_PstIMspI_PA	32.31
6555	Opata_2498711_PstIMspI_PA	32.31
6556	Opata_2645102_PstIMspI_PA	32.31
6557	Opata_3048580_PstIMspI_PA	32.31
6558	Opata_3239614_PstIMspI_PA	32.31
6559	Opata_3846732_PstIMspI_PA	32.31
6560	Opata_75976_PstIMspI_PA	32.31
6561	Opata_1478014_PstIMluI_PA	32.31
6562	Opata_1557574_PstIMluI_PA	32.31
6563	Opata_2096147_PstIMluI_PA	32.31
6564	Opata_21211_PstIMluI_PA	32.31
6565	Opata_74712_PstIMluI_PA	32.31
6566	Opata_1005360_PstIMseI_PA	32.31
6567	Opata_105172_PstIMseI_PA	32.31
6568	Opata_1132912_PstIMseI_PA	32.31
6569	Opata_1163637_PstIMseI_PA	32.31
6570	Opata_1251501_PstIMseI_PA	32.31
6571	Opata_1261230_PstIMseI_PA	32.31
6572	Opata_12628_PstIMseI_PA	32.31
6573	Opata_1361142_PstIMseI_PA	32.31
6574	Opata_151964_PstIMseI_PA	32.31
6575	Opata_1915717_PstIMseI_PA	32.31
6576	Opata_191974_PstIMseI_PA	32.31
6577	Opata_2085178_PstIMseI_PA	32.31
6578	Opata_213546_PstIMseI_PA	32.31
6579	Opata_2170339_PstIMseI_PA	32.31
6580	Opata_226952_PstIMseI_PA	32.31
6581	Opata_23124_PstIMseI_PA	32.31
6582	Opata_267585_PstIMseI_PA	32.31
6583	Opata_276094_PstIMseI_PA	32.31
6584	Opata_301969_PstIMseI_PA	32.31
6585	Opata_3337055_PstIMseI_PA	32.31
6586	Opata_343423_PstIMseI_PA	32.31
6587	Opata_379549_PstIMseI_PA	32.31
6588	Opata_439726_PstIMseI_PA	32.31
6589	Opata_46519_PstIMseI_PA	32.31
6590	Opata_538481_PstIMseI_PA	32.31
6591	Opata_608951_PstIMseI_PA	32.31
6592	Opata_61288_PstIMseI_PA	32.31
6593	Opata_65388_PstIMseI_PA	32.31
6594	Opata_701718_PstIMseI_PA	32.31
6595	Opata_7871_PstIMseI_PA	32.31
6596	Opata_835223_PstIMseI_PA	32.31
6597	Opata_100082_PstIMspI_PA	32.31
6598	Opata_1027237_PstIMspI_PA	32.31
6599	Opata_105173_PstIMspI_PA	32.31
6600	Opata_10688_PstIMspI_PA	32.31
6601	Opata_1092041_PstIMspI_PA	32.31
6602	Opata_10934_PstIMspI_PA	32.31
6603	Opata_1200252_PstIMspI_PA	32.31
6604	Opata_1317317_PstIMspI_PA	32.31
6605	Opata_1364724_PstIMspI_PA	32.31
6606	Opata_1433064_PstIMspI_PA	32.31
6607	Opata_164576_PstIMspI_PA	32.31
6608	Opata_1651676_PstIMspI_PA	32.31
6609	Opata_1697063_PstIMspI_PA	32.31
6610	Opata_1698536_PstIMspI_PA	32.31
6611	Opata_1705396_PstIMspI_PA	32.31
6612	Opata_1706765_PstIMspI_PA	32.31
6613	Opata_1737751_PstIMspI_PA	32.31
6614	Opata_1758190_PstIMspI_PA	32.31
6615	Opata_1772755_PstIMspI_PA	32.31
6616	Opata_1796914_PstIMspI_PA	32.31
6617	Opata_1825112_PstIMspI_PA	32.31
6618	Opata_184160_PstIMspI_PA	32.31
6619	Opata_1852466_PstIMspI_PA	32.31
6620	Opata_1865693_PstIMspI_PA	32.31
6621	Opata_1872854_PstIMspI_PA	32.31
6622	Opata_1877045_PstIMspI_PA	32.31
6623	Opata_1887054_PstIMspI_PA	32.31
6624	Opata_19265_PstIMspI_PA	32.31
6625	Opata_194418_PstIMspI_PA	32.31
6626	Opata_1949107_PstIMspI_PA	32.31
6627	Opata_19612_PstIMspI_PA	32.31
6628	Opata_2054062_PstIMspI_PA	32.31
6629	Opata_2055878_PstIMspI_PA	32.31
6630	Opata_2076442_PstIMspI_PA	32.31
6631	Opata_2097959_PstIMspI_PA	32.31
6632	Opata_2103052_PstIMspI_PA	32.31
6633	Opata_2155236_PstIMspI_PA	32.31
6634	Opata_220241_PstIMspI_PA	32.31
6635	Opata_2232927_PstIMspI_PA	32.31
6636	Opata_2305928_PstIMspI_PA	32.31
6637	Opata_2366596_PstIMspI_PA	32.31
6638	Opata_2399083_PstIMspI_PA	32.31
6639	Opata_2542772_PstIMspI_PA	32.31
6640	Opata_2551451_PstIMspI_PA	32.31
6641	Opata_2575053_PstIMspI_PA	32.31
6642	Opata_2648186_PstIMspI_PA	32.31
6643	Opata_266357_PstIMspI_PA	32.31
6644	Opata_268792_PstIMspI_PA	32.31
6645	Opata_3020824_PstIMspI_PA	32.31
6646	Opata_3026020_PstIMspI_PA	32.31
6647	Opata_304996_PstIMspI_PA	32.31
6648	Opata_307498_PstIMspI_PA	32.31
6649	Opata_3088752_PstIMspI_PA	32.31
6650	Opata_314562_PstIMspI_PA	32.31
6651	Opata_3193538_PstIMspI_PA	32.31
6652	Opata_3295566_PstIMspI_PA	32.31
6653	Opata_3331229_PstIMspI_PA	32.31
6654	Opata_344285_PstIMspI_PA	32.31
6655	Opata_346362_PstIMspI_PA	32.31
6656	Opata_36197_PstIMspI_PA	32.31
6657	Opata_3674006_PstIMspI_PA	32.31
6658	Opata_3692604_PstIMspI_PA	32.31
6659	Opata_372305_PstIMspI_PA	32.31
6660	Opata_382828_PstIMspI_PA	32.31
6661	Opata_3847007_PstIMspI_PA	32.31
6662	Opata_3893877_PstIMspI_PA	32.31
6663	Opata_4264230_PstIMspI_PA	32.31
6664	Opata_431204_PstIMspI_PA	32.31
6665	Opata_462636_PstIMspI_PA	32.31
6666	Opata_56597_PstIMspI_PA	32.31
6667	Opata_698966_PstIMspI_PA	32.31
6668	Opata_82825_PstIMspI_PA	32.31
6669	Opata_854619_PstIMspI_PA	32.31
6670	Opata_857743_PstIMspI_PA	32.31
6671	Opata_93886_PstIMspI_PA	32.31
6672	Opata_2126044_27_PstIMspI_SNP	32.31
6673	Opata_2126044_36_PstIMspI_SNP	32.31
6674	Opata_29708_PstIMluI_PA	32.31
6675	M6_2925460_PstIMseI_PA	32.31
6676	Opata_1306828_PstIMseI_PA	32.31
6677	Opata_140603_PstIMseI_PA	32.31
6678	Opata_173950_PstIMseI_PA	32.31
6679	Opata_19093_PstIMseI_PA	32.31
6680	Opata_203697_PstIMseI_PA	32.31
6681	Opata_2848976_PstIMseI_PA	32.31
6682	Opata_46933_PstIMseI_PA	32.31
6683	Opata_84563_PstIMseI_PA	32.31
6684	Opata_883455_PstIMseI_PA	32.31
6685	M6_1825502_PstIMspI_PA	32.31
6686	M6_1921842_PstIMspI_PA	32.31
6687	M6_2775590_PstIMspI_PA	32.31
6688	M6_876091_PstIMspI_PA	32.31
6689	M6_887351_PstIMspI_PA	32.31
6690	Opata_1598397_PstIMspI_PA	32.31
6691	Opata_1629252_PstIMspI_PA	32.31
6692	Opata_1761607_PstIMspI_PA	32.31
6693	Opata_3673059_PstIMspI_PA	32.31
6694	Opata_48362_PstIMspI_PA	32.31
6695	Opata_589688_PstIMspI_PA	32.31
6696	Opata_719160_PstIMspI_PA	32.31
6697	M6_1592768_PstIMseI_PA	32.31
6698	Opata_276377_PstIMseI_PA	32.31
6699	M6_2654120_PstIMspI_PA	32.31
6700	Opata_563178_PstIMspI_PA	32.31
6701	Opata_1155861_PstIMluI_PA	32.31
6702	Opata_1534584_PstIMluI_PA	32.31
6703	M6_100313_PstIMseI_PA	32.31
6704	M6_103737_PstIMseI_PA	32.31
6705	M6_110884_PstIMseI_PA	32.31
6706	M6_1172759_PstIMseI_PA	32.31
6707	M6_199937_PstIMseI_PA	32.31
6708	M6_221058_PstIMseI_PA	32.31
6709	M6_3641572_PstIMseI_PA	32.31
6710	M6_378208_PstIMseI_PA	32.31
6711	M6_6586_PstIMseI_PA	32.31
6712	M6_680233_PstIMseI_PA	32.31
6713	M6_839515_PstIMseI_PA	32.31
6714	M6_909352_PstIMseI_PA	32.31
6715	Opata_102974_PstIMseI_PA	32.31
6716	Opata_10411_PstIMseI_PA	32.31
6717	Opata_1129423_PstIMseI_PA	32.31
6718	Opata_13508_PstIMseI_PA	32.31
6719	Opata_1361324_PstIMseI_PA	32.31
6720	Opata_157516_PstIMseI_PA	32.31
6721	Opata_176513_PstIMseI_PA	32.31
6722	Opata_206807_PstIMseI_PA	32.31
6723	Opata_316879_PstIMseI_PA	32.31
6724	Opata_3187542_PstIMseI_PA	32.31
6725	Opata_331980_PstIMseI_PA	32.31
6726	Opata_336393_PstIMseI_PA	32.31
6727	Opata_3553926_PstIMseI_PA	32.31
6728	Opata_391301_PstIMseI_PA	32.31
6729	Opata_453661_PstIMseI_PA	32.31
6730	Opata_685453_PstIMseI_PA	32.31
6731	M6_1095461_PstIMspI_PA	32.31
6732	M6_1173619_PstIMspI_PA	32.31
6733	M6_1628731_PstIMspI_PA	32.31
6734	M6_1675092_PstIMspI_PA	32.31
6735	M6_1843297_PstIMspI_PA	32.31
6736	M6_1953054_PstIMspI_PA	32.31
6737	M6_2046792_PstIMspI_PA	32.31
6738	M6_2150513_PstIMspI_PA	32.31
6739	M6_2964415_PstIMspI_PA	32.31
6740	M6_388467_PstIMspI_PA	32.31
6741	M6_391496_PstIMspI_PA	32.31
6742	M6_444389_PstIMspI_PA	32.31
6743	M6_474217_PstIMspI_PA	32.31
6744	M6_675111_PstIMspI_PA	32.31
6745	M6_688588_PstIMspI_PA	32.31
6746	M6_746064_PstIMspI_PA	32.31
6747	M6_777822_PstIMspI_PA	32.31
6748	M6_800480_PstIMspI_PA	32.31
6749	M6_877736_PstIMspI_PA	32.31
6750	M6_918251_PstIMspI_PA	32.31
6751	M6_931243_PstIMspI_PA	32.31
6752	Opata_1078873_PstIMspI_PA	32.31
6753	Opata_1469073_PstIMspI_PA	32.31
6754	Opata_1649349_PstIMspI_PA	32.31
6755	Opata_1907070_PstIMspI_PA	32.31
6756	Opata_2070246_PstIMspI_PA	32.31
6757	Opata_2421835_PstIMspI_PA	32.31
6758	Opata_2455618_PstIMspI_PA	32.31
6759	Opata_2546896_PstIMspI_PA	32.31
6760	Opata_2602344_PstIMspI_PA	32.31
6761	Opata_2776835_PstIMspI_PA	32.31
6762	Opata_3331863_PstIMspI_PA	32.31
6763	Opata_450855_PstIMspI_PA	32.31
6764	Opata_956209_PstIMspI_PA	32.31
6765	Opata_597605_75_PstIMspI_SNP	32.31
6766	Opata_1478592_PstIMluI_PA	32.31
6767	Opata_8970_PstIMluI_PA	32.31
6768	M6_1142148_PstIMseI_PA	32.31
6769	M6_611602_PstIMseI_PA	32.31
6770	Opata_1126802_PstIMseI_PA	32.31
6771	Opata_1299372_PstIMseI_PA	32.31
6772	Opata_1314485_PstIMseI_PA	32.31
6773	Opata_144902_PstIMseI_PA	32.31
6774	Opata_157681_PstIMseI_PA	32.31
6775	Opata_19106_PstIMseI_PA	32.31
6776	Opata_2701992_PstIMseI_PA	32.31
6777	Opata_379547_PstIMseI_PA	32.31
6778	Opata_45337_PstIMseI_PA	32.31
6779	Opata_461621_PstIMseI_PA	32.31
6780	Opata_482842_PstIMseI_PA	32.31
6781	Opata_534383_PstIMseI_PA	32.31
6782	Opata_538699_PstIMseI_PA	32.31
6783	Opata_58842_PstIMseI_PA	32.31
6784	Opata_643868_PstIMseI_PA	32.31
6785	Opata_653869_PstIMseI_PA	32.31
6786	Opata_761318_PstIMseI_PA	32.31
6787	M6_2051542_PstIMspI_PA	32.31
6788	M6_3178900_PstIMspI_PA	32.31
6789	Opata_1089980_PstIMspI_PA	32.31
6790	Opata_1203896_PstIMspI_PA	32.31
6791	Opata_1226206_PstIMspI_PA	32.31
6792	Opata_1303702_PstIMspI_PA	32.31
6793	Opata_143679_PstIMspI_PA	32.31
6794	Opata_1701099_PstIMspI_PA	32.31
6795	Opata_1772181_PstIMspI_PA	32.31
6796	Opata_1797040_PstIMspI_PA	32.31
6797	Opata_1859015_PstIMspI_PA	32.31
6798	Opata_1993233_PstIMspI_PA	32.31
6799	Opata_2082046_PstIMspI_PA	32.31
6800	Opata_2537838_PstIMspI_PA	32.31
6801	Opata_373626_PstIMspI_PA	32.31
6802	Opata_3818468_PstIMspI_PA	32.31
6803	Opata_3891693_PstIMspI_PA	32.31
6804	Opata_405362_PstIMspI_PA	32.31
6805	Opata_4206744_PstIMspI_PA	32.31
6806	Opata_681321_PstIMspI_PA	32.31
6807	Opata_112946_PstIMseI_PA	32.31
6808	Opata_125055_PstIMseI_PA	32.31
6809	Opata_162939_PstIMseI_PA	32.31
6810	Opata_193312_PstIMseI_PA	32.31
6811	Opata_2185995_PstIMseI_PA	32.31
6812	Opata_26320_PstIMseI_PA	32.31
6813	Opata_299364_PstIMseI_PA	32.31
6814	Opata_419266_PstIMseI_PA	32.31
6815	Opata_44104_PstIMseI_PA	32.31
6816	Opata_532639_PstIMseI_PA	32.31
6817	Opata_561715_PstIMseI_PA	32.31
6818	Opata_97450_PstIMseI_PA	32.31
6819	Opata_1509512_PstIMspI_PA	32.31
6820	Opata_1766291_PstIMspI_PA	32.31
6821	Opata_2146074_PstIMspI_PA	32.31
6822	Opata_2351627_PstIMspI_PA	32.31
6823	Opata_2667539_PstIMspI_PA	32.31
6824	Opata_2792794_PstIMspI_PA	32.31
6825	Opata_3028102_PstIMspI_PA	32.31
6826	Opata_3409814_PstIMspI_PA	32.31
6827	Opata_3530594_PstIMspI_PA	32.31
6828	Opata_3777099_PstIMspI_PA	32.31
6829	Opata_588900_PstIMspI_PA	32.31
6830	Opata_846348_PstIMspI_PA	32.31
6831	Opata_3008054_PstIMseI_PA	32.31
6832	Opata_132916_PstIMspI_PA	32.31
6833	Opata_1493078_PstIMspI_PA	32.31
6834	Opata_3048792_PstIMspI_PA	32.31
6835	M6_2270327_PstIMspI_PA	32.31
6836	M6_671558_PstIMspI_PA	32.31
6837	Opata_1013804_PstIMseI_PA	32.31
6838	Opata_121655_PstIMseI_PA	32.31
6839	Opata_1248478_PstIMseI_PA	32.31
6840	Opata_140921_PstIMseI_PA	32.31
6841	Opata_165733_PstIMseI_PA	32.31
6842	Opata_194485_PstIMseI_PA	32.31
6843	Opata_204099_PstIMseI_PA	32.31
6844	Opata_2564408_PstIMseI_PA	32.31
6845	Opata_262623_PstIMseI_PA	32.31
6846	Opata_321634_PstIMseI_PA	32.31
6847	Opata_497763_PstIMseI_PA	32.31
6848	Opata_556096_PstIMseI_PA	32.31
6849	Opata_715903_PstIMseI_PA	32.31
6850	Opata_73989_PstIMseI_PA	32.31
6851	Opata_80089_PstIMseI_PA	32.31
6852	M6_1131334_PstIMspI_PA	32.31
6853	M6_1993413_PstIMspI_PA	32.31
6854	M6_2019720_PstIMspI_PA	32.31
6855	M6_2471285_PstIMspI_PA	32.31
6856	M6_3499001_PstIMspI_PA	32.31
6857	M6_993468_PstIMspI_PA	32.31
6858	Opata_1039443_PstIMspI_PA	32.31
6859	Opata_120986_PstIMspI_PA	32.31
6860	Opata_1409951_PstIMspI_PA	32.31
6861	Opata_1656191_PstIMspI_PA	32.31
6862	Opata_1723306_PstIMspI_PA	32.31
6863	Opata_1951778_PstIMspI_PA	32.31
6864	Opata_1985540_PstIMspI_PA	32.31
6865	Opata_2025675_PstIMspI_PA	32.31
6866	Opata_2139104_PstIMspI_PA	32.31
6867	Opata_2285489_PstIMspI_PA	32.31
6868	Opata_2346332_PstIMspI_PA	32.31
6869	Opata_2576162_PstIMspI_PA	32.31
6870	Opata_2872332_PstIMspI_PA	32.31
6871	Opata_292608_PstIMspI_PA	32.31
6872	Opata_2954636_PstIMspI_PA	32.31
6873	Opata_3134186_PstIMspI_PA	32.31
6874	Opata_3240274_PstIMspI_PA	32.31
6875	Opata_329074_PstIMspI_PA	32.31
6876	Opata_3469727_PstIMspI_PA	32.31
6877	Opata_3512159_PstIMspI_PA	32.31
6878	Opata_3565514_PstIMspI_PA	32.31
6879	Opata_3645220_PstIMspI_PA	32.31
6880	Opata_370559_PstIMspI_PA	32.31
6881	Opata_3739834_PstIMspI_PA	32.31
6882	Opata_3742390_PstIMspI_PA	32.31
6883	Opata_3792541_PstIMspI_PA	32.31
6884	Opata_486992_PstIMspI_PA	32.31
6885	Opata_881864_PstIMspI_PA	32.31
6886	Opata_1317575_PstIMseI_PA	32.31
6887	Opata_506836_PstIMseI_PA	32.31
6888	Opata_624532_PstIMseI_PA	32.31
6889	Opata_725723_PstIMseI_PA	32.31
6890	M6_332212_PstIMspI_PA	32.31
6891	Opata_2703340_PstIMspI_PA	32.31
6892	Opata_330799_PstIMspI_PA	32.31
6893	Opata_357369_PstIMspI_PA	32.31
6894	Opata_708668_PstIMspI_PA	32.31
6895	M6_319323_PstIMspI_PA	32.31
6896	Opata_67390_PstIMseI_PA	32.31
6897	Opata_503187_PstIMspI_PA	32.31
6898	Opata_1064042_PstIMseI_PA	32.31
6899	Opata_1895403_PstIMseI_PA	32.31
6900	Opata_1926324_PstIMseI_PA	32.31
6901	Opata_604807_PstIMseI_PA	32.31
6902	Opata_85255_PstIMseI_PA	32.31
6903	Opata_2097753_PstIMspI_PA	32.31
6904	Opata_2464605_PstIMspI_PA	32.31
6905	Opata_805436_PstIMspI_PA	32.31
6906	Opata_103487_PstIMseI_PA	32.31
6907	Opata_519834_PstIMseI_PA	32.31
6908	Opata_694313_PstIMseI_PA	32.31
6909	Opata_557172_PstIMspI_PA	32.31
6910	M6_2802567_PstIMspI_PA	32.31
6911	Opata_140761_PstIMluI_PA	32.31
6912	Opata_1135067_PstIMseI_PA	32.31
6913	Opata_1203698_PstIMseI_PA	32.31
6914	Opata_1988920_PstIMseI_PA	32.31
6915	Opata_39783_PstIMseI_PA	32.31
6916	Opata_4068695_PstIMseI_PA	32.31
6917	Opata_679944_PstIMseI_PA	32.31
6918	Opata_854987_PstIMseI_PA	32.31
6919	Opata_1322259_PstIMspI_PA	32.31
6920	Opata_1409730_PstIMspI_PA	32.31
6921	Opata_173980_PstIMspI_PA	32.31
6922	Opata_2123903_PstIMspI_PA	32.31
6923	Opata_2168450_PstIMspI_PA	32.31
6924	Opata_2403524_PstIMspI_PA	32.31
6925	Opata_2550803_PstIMspI_PA	32.31
6926	Opata_2900459_PstIMspI_PA	32.31
6927	Opata_3428995_PstIMspI_PA	32.31
6928	Opata_3920190_PstIMspI_PA	32.31
6929	Opata_53591_PstIMspI_PA	32.31
6930	Opata_851363_PstIMspI_PA	32.31
6931	Opata_1998379_PstIMluI_PA	32.31
6932	Opata_870625_PstIMluI_PA	32.31
6933	Opata_903097_PstIMluI_PA	32.31
6934	Opata_115080_PstIMseI_PA	32.31
6935	Opata_1226537_PstIMseI_PA	32.31
6936	Opata_1329845_PstIMseI_PA	32.31
6937	Opata_2181266_PstIMseI_PA	32.31
6938	Opata_2801162_PstIMseI_PA	32.31
6939	Opata_3216386_PstIMseI_PA	32.31
6940	Opata_4343114_PstIMseI_PA	32.31
6941	Opata_491582_PstIMseI_PA	32.31
6942	Opata_689240_PstIMseI_PA	32.31
6943	Opata_836562_PstIMseI_PA	32.31
6944	Opata_836971_PstIMseI_PA	32.31
6945	Opata_1485142_PstIMspI_PA	32.31
6946	Opata_154388_PstIMspI_PA	32.31
6947	Opata_1604576_PstIMspI_PA	32.31
6948	Opata_1723113_PstIMspI_PA	32.31
6949	Opata_1909773_PstIMspI_PA	32.31
6950	Opata_1931448_PstIMspI_PA	32.31
6951	Opata_201371_PstIMspI_PA	32.31
6952	Opata_2315729_PstIMspI_PA	32.31
6953	Opata_2578870_PstIMspI_PA	32.31
6954	Opata_29593_PstIMspI_PA	32.31
6955	Opata_3076426_PstIMspI_PA	32.31
6956	Opata_35792_PstIMspI_PA	32.31
6957	Opata_56043_PstIMspI_PA	32.31
6958	Opata_661121_PstIMspI_PA	32.31
6959	Opata_1078387_PstIMseI_PA	32.31
6960	Opata_950587_PstIMseI_PA	32.31
6961	Opata_1835795_PstIMspI_PA	32.31
6962	Opata_333228_PstIMseI_PA	32.31
6963	Opata_188255_PstIMspI_PA	32.31
6964	Opata_4089560_PstIMspI_PA	32.31
6965	Opata_1549464_PstIMseI_PA	32.31
6966	Opata_2035013_PstIMspI_PA	32.31
6967	Opata_247629_PstIMspI_PA	32.31
6968	Opata_3308204_PstIMspI_PA	32.31
6969	Opata_715698_PstIMseI_PA	32.31
6970	Opata_2407747_PstIMspI_PA	32.31
6971	Opata_1516369_PstIMspI_PA	32.31
6972	Opata_2415987_PstIMspI_PA	32.31
6973	Opata_3695798_PstIMspI_PA	32.31
6974	Opata_3860345_PstIMspI_PA	32.31
6975	Opata_418650_PstIMseI_PA	32.31
6976	Opata_3485655_PstIMspI_PA	32.31
6977	Opata_3936924_PstIMspI_PA	32.31
6978	Opata_1148189_PstIMseI_PA	32.31
6979	Opata_956340_PstIMseI_PA	32.31
6980	Opata_2598780_PstIMspI_PA	32.31
6981	Opata_3154317_PstIMspI_PA	32.31
6982	Opata_803151_PstIMspI_PA	32.31
6983	Opata_19579_PstIMseI_PA	32.31
6984	Opata_1455241_PstIMspI_PA	32.31
6985	Opata_1563407_PstIMspI_PA	32.31
6986	Opata_2497152_PstIMspI_PA	32.31
6987	Opata_127665_PstIMseI_PA	32.31
6988	Opata_1475266_PstIMseI_PA	32.31
6989	Opata_895008_PstIMspI_PA	32.31
6990	Opata_432555_PstIMseI_PA	32.31
6991	Opata_1577018_PstIMspI_PA	32.31
6992	Opata_2521243_PstIMspI_PA	32.31
6993	Opata_1604949_PstIMseI_PA	32.31
6994	Opata_722887_PstIMspI_PA	32.31
6995	Opata_1382707_PstIMspI_PA	32.31
6996	Opata_3994778_PstIMspI_PA	32.31
6997	Opata_36134_PstIMseI_PA	32.31
6998	Opata_859592_PstIMseI_PA	32.31
6999	Opata_4071682_PstIMspI_PA	32.31
7000	Opata_1853494_PstIMseI_PA	32.31
7001	Opata_22456_PstIMseI_PA	32.31
7002	Opata_2464706_PstIMspI_PA	32.31
7003	Opata_881831_PstIMspI_PA	32.31
7004	Opata_371555_PstIMseI_PA	32.31
7005	Opata_1577771_PstIMspI_PA	32.31
7006	Opata_4156078_PstIMspI_PA	32.31
7007	Opata_135865_PstIMspI_PA	32.31
7008	Opata_2058750_PstIMspI_PA	32.31
7009	Opata_2826294_PstIMluI_PA	32.31
7010	Opata_273942_PstIMseI_PA	32.31
7011	Opata_3635764_PstIMspI_PA	32.31
7012	Opata_584361_PstIMspI_PA	32.31
7013	Opata_1497438_PstIMspI_PA	32.31
7014	Opata_1792153_PstIMseI_PA	32.31
7015	Opata_2978779_PstIMseI_PA	32.31
7016	M6_1144759_PstIMseI_PA	32.31
7017	M6_3106959_PstIMseI_PA	32.31
7018	Opata_1016707_PstIMseI_PA	32.31
7019	Opata_1033668_PstIMseI_PA	32.31
7020	Opata_174547_PstIMseI_PA	32.31
7021	Opata_224033_PstIMseI_PA	32.31
7022	Opata_2661241_PstIMseI_PA	32.31
7023	Opata_3347777_PstIMseI_PA	32.31
7024	Opata_4065907_PstIMseI_PA	32.31
7025	Opata_4096502_PstIMseI_PA	32.31
7026	Opata_483208_PstIMseI_PA	32.31
7027	Opata_62740_PstIMseI_PA	32.31
7028	Opata_725296_PstIMseI_PA	32.31
7029	Opata_818245_PstIMseI_PA	32.31
7030	Opata_951417_PstIMseI_PA	32.31
7031	M6_1976635_PstIMspI_PA	32.31
7032	M6_2567330_PstIMspI_PA	32.31
7033	M6_685374_PstIMspI_PA	32.31
7034	Opata_423131_PstIMspI_PA	32.31
7035	Opata_515509_PstIMspI_PA	32.31
7036	Opata_796606_21_PstIMluI_SNP	32.31
7037	Opata_796606_57_PstIMluI_SNP	32.31
7038	M6_2644076_1_PstIMspI_SNP	32.31
7039	Opata_2183787_33_PstIMspI_SNP	32.31
7040	Opata_3574070_79_PstIMspI_SNP	32.31
7041	Opata_245465_PstIMseI_PA	32.31
7042	M6_2638236_PstIMspI_PA	32.31
7043	M6_2970648_PstIMspI_PA	32.31
7044	Opata_1370354_11_PstIMspI_SNP	32.31
7045	M6_2978893_PstIMspI_PA	32.31
7046	M6_351163_PstIMspI_PA	32.31
7047	M6_833146_PstIMspI_PA	32.31
7048	M6_861104_PstIMspI_PA	32.31
7049	Opata_1959566_PstIMluI_PA	32.31
7050	Opata_2613120_PstIMseI_PA	32.31
7051	Opata_4237011_PstIMseI_PA	32.31
7052	M6_2799381_PstIMspI_PA	32.31
7053	M6_3087845_PstIMspI_PA	32.31
7054	M6_1333643_PstIMseI_PA	32.31
7055	M6_381046_PstIMseI_PA	32.31
7056	M6_1304028_PstIMspI_PA	32.31
7057	M6_2995816_PstIMseI_PA	32.31
7058	M6_75667_PstIMseI_PA	32.31
7059	Opata_839992_PstIMseI_PA	32.31
7060	M6_130375_PstIMspI_PA	32.31
7061	M6_1388329_PstIMspI_PA	32.31
7062	M6_1760521_PstIMspI_PA	32.31
7063	M6_1934513_PstIMspI_PA	32.31
7064	M6_1973061_PstIMspI_PA	32.31
7065	M6_2226424_PstIMspI_PA	32.31
7066	M6_2312266_PstIMspI_PA	32.31
7067	M6_2338778_PstIMspI_PA	32.31
7068	M6_2401389_PstIMspI_PA	32.31
7069	M6_2488539_PstIMspI_PA	32.31
7070	M6_364710_PstIMspI_PA	32.31
7071	M6_371457_PstIMspI_PA	32.31
7072	M6_374118_PstIMspI_PA	32.31
7073	M6_580411_PstIMspI_PA	32.31
7074	M6_944498_PstIMspI_PA	32.31
7075	Opata_1473961_PstIMseI_PA	32.31
7076	Opata_635261_PstIMseI_PA	32.31
7077	Opata_1931208_PstIMspI_PA	32.31
7078	Opata_1613363_PstIMspI_PA	32.31
7079	Opata_3098107_PstIMspI_PA	32.31
7080	M6_1814669_PstIMspI_PA	32.31
7081	M6_413461_PstIMspI_PA	32.31
7082	M6_536821_PstIMspI_PA	32.31
7083	M6_610634_PstIMspI_PA	32.31
7084	M6_1273664_PstIMseI_PA	32.31
7085	M6_3931610_PstIMseI_PA	32.31
7086	Opata_235901_PstIMseI_PA	32.31
7087	Opata_2713881_PstIMseI_PA	32.31
7088	Opata_3114122_PstIMseI_PA	32.31
7089	Opata_555553_PstIMseI_PA	32.31
7090	M6_344995_PstIMspI_PA	32.31
7091	M6_611246_PstIMspI_PA	32.31
7092	M6_716003_PstIMspI_PA	32.31
7093	Opata_539936_PstIMspI_PA	32.31
7094	M6_2978230_PstIMspI_PA	32.31
7095	M6_600711_PstIMspI_PA	32.31
7096	M6_3609773_PstIMspI_PA	32.31
7097	M6_550354_PstIMspI_PA	32.31
7098	M6_342102_PstIMseI_PA	32.31
7099	M6_1470042_PstIMspI_PA	32.31
7100	M6_2914751_PstIMspI_PA	32.31
7101	M6_2336192_PstIMspI_PA	32.31
7102	M6_3487346_PstIMspI_PA	32.31
7103	M6_3228602_PstIMspI_PA	32.31
7104	M6_462344_PstIMspI_PA	32.31
7105	M6_1373067_PstIMspI_PA	32.31
7106	Opata_2832045_PstIMseI_PA	32.31
7107	Opata_1080137_PstIMspI_PA	32.31
7108	Opata_497226_PstIMspI_PA	32.31
7109	M6_1433601_PstIMspI_PA	32.31
7110	Opata_2045408_PstIMseI_PA	32.31
7111	Opata_140607_59_PstIMluI_SNP	32.31
7112	Opata_141587_37_PstIMseI_SNP	32.31
7113	Opata_2153757_14_PstIMseI_SNP	32.31
7114	Opata_2153757_31_PstIMseI_SNP	32.31
7115	Opata_408152_19_PstIMseI_SNP	32.31
7116	Opata_408152_30_PstIMseI_SNP	32.31
7117	Opata_408152_9_PstIMseI_SNP	32.31
7118	Opata_450362_35_PstIMseI_SNP	32.31
7119	Opata_69231_27_PstIMseI_SNP	32.31
7120	Opata_69231_35_PstIMseI_SNP	32.31
7121	Opata_69231_37_PstIMseI_SNP	32.31
7122	Opata_823_64_PstIMseI_SNP	32.31
7123	Opata_1211411_21_PstIMspI_SNP	32.31
7124	Opata_1603051_11_PstIMspI_SNP	32.31
7125	Opata_2618955_43_PstIMspI_SNP	32.31
7126	Opata_3354837_48_PstIMspI_SNP	32.31
7127	M6_333010_PstIMseI_PA	32.31
7128	M6_1201037_PstIMspI_PA	32.31
7129	M6_21685_PstIMspI_PA	32.31
7130	M6_849191_PstIMspI_PA	32.31
7131	M6_1523018_PstIMseI_PA	32.31
7132	M6_2136919_PstIMseI_PA	32.31
7133	M6_2470035_PstIMseI_PA	32.31
7134	M6_1014199_PstIMseI_PA	32.31
7135	M6_3563143_PstIMseI_PA	32.31
7136	M6_733215_PstIMseI_PA	32.31
7137	M6_1379596_PstIMspI_PA	32.31
7138	M6_131660_PstIMspI_PA	32.31
7139	M6_1441006_PstIMspI_PA	32.31
7140	M6_285566_PstIMseI_PA	32.31
7141	M6_793174_PstIMspI_PA	32.31
7142	M6_24401_PstIMseI_PA	32.31
7143	M6_2571807_PstIMseI_PA	32.31
7144	M6_316517_PstIMseI_PA	32.31
7145	M6_38957_PstIMseI_PA	32.31
7146	M6_46914_PstIMseI_PA	32.31
7147	M6_662711_PstIMseI_PA	32.31
7148	M6_846981_PstIMseI_PA	32.31
7149	M6_98904_PstIMseI_PA	32.31
7150	M6_1025188_PstIMspI_PA	32.31
7151	M6_1067361_PstIMspI_PA	32.31
7152	M6_1176487_PstIMspI_PA	32.31
7153	M6_1232339_PstIMspI_PA	32.31
7154	M6_1412920_PstIMspI_PA	32.31
7155	M6_1925085_PstIMspI_PA	32.31
7156	M6_2040322_PstIMspI_PA	32.31
7157	M6_2119367_PstIMspI_PA	32.31
7158	M6_2147205_PstIMspI_PA	32.31
7159	M6_2730512_PstIMspI_PA	32.31
7160	M6_3163064_PstIMspI_PA	32.31
7161	M6_317262_PstIMspI_PA	32.31
7162	M6_372427_PstIMspI_PA	32.31
7163	M6_372501_PstIMspI_PA	32.31
7164	M6_506742_PstIMspI_PA	32.31
7165	M6_640427_PstIMspI_PA	32.31
7166	M6_646305_PstIMspI_PA	32.31
7167	M6_651883_PstIMspI_PA	32.31
7168	M6_674897_PstIMspI_PA	32.31
7169	M6_759379_PstIMspI_PA	32.31
7170	M6_809932_PstIMspI_PA	32.31
7171	M6_1211361_PstIMspI_PA	32.31
7172	M6_1735033_PstIMspI_PA	32.31
7173	M6_2171955_PstIMspI_PA	32.31
7174	M6_918737_PstIMspI_PA	32.31
7175	M6_1278295_PstIMseI_PA	32.31
7176	M6_344246_PstIMspI_PA	32.31
7177	M6_954275_PstIMspI_PA	32.31
7178	M6_91593_PstIMseI_PA	32.31
7179	M6_1918813_PstIMseI_PA	32.31
7180	M6_1132257_PstIMspI_PA	32.31
7181	M6_2720282_PstIMspI_PA	32.31
7182	M6_122164_PstIMseI_PA	32.31
7183	M6_462145_PstIMspI_PA	32.31
7184	M6_1016815_PstIMseI_PA	32.31
7185	M6_3559085_PstIMspI_PA	32.31
7186	M6_308646_PstIMseI_PA	32.31
7187	M6_1210581_PstIMspI_PA	32.31
7188	M6_357894_PstIMspI_PA	32.31
7189	M6_3456598_PstIMspI_PA	32.31
7190	M6_3971783_PstIMseI_PA	32.31
7191	M6_411715_PstIMseI_PA	32.31
7192	M6_1064831_PstIMspI_PA	32.31
7193	M6_1897031_PstIMspI_PA	32.31
7194	M6_402522_PstIMspI_PA	32.31
7195	M6_433124_PstIMspI_PA	32.31
7196	Opata_144146_58_PstIMseI_SNP	32.31
7197	Opata_144146_6_PstIMseI_SNP	32.31
7198	Opata_293423_43_PstIMseI_SNP	32.31
7199	Opata_650141_63_PstIMseI_SNP	32.31
7200	Opata_89231_58_PstIMseI_SNP	32.31
7201	Opata_2067468_39_PstIMspI_SNP	32.31
7202	M6_13159_PstIMspI_PA	32.31
7203	M6_1245464_PstIMseI_PA	32.31
7204	M6_3359879_PstIMspI_PA	32.31
7205	M6_666925_PstIMspI_PA	32.31
7206	M6_213759_PstIMluI_PA	32.31
7207	M6_3525820_PstIMseI_PA	32.31
7208	M6_387823_PstIMseI_PA	32.31
7209	M6_1882677_PstIMspI_PA	32.31
7210	M6_270699_PstIMspI_PA	32.31
7211	M6_1893827_PstIMluI_PA	32.31
7212	M6_2727289_PstIMluI_PA	32.31
7213	M6_924794_PstIMluI_PA	32.31
7214	M6_229526_PstIMseI_PA	32.31
7215	M6_360286_PstIMseI_PA	32.31
7216	M6_453275_PstIMseI_PA	32.31
7217	M6_170833_PstIMspI_PA	32.31
7218	M6_40248_PstIMspI_PA	32.31
7219	M6_850815_PstIMluI_PA	32.31
7220	M6_837829_PstIMseI_PA	32.31
7221	M6_2779498_PstIMspI_PA	32.31
7222	M6_2916861_PstIMspI_PA	32.31
7223	M6_2497459_PstIMspI_PA	32.31
7224	M6_379366_PstIMspI_PA	32.31
7225	M6_3001302_PstIMspI_PA	32.31
7226	M6_2263343_PstIMspI_PA	32.31
7227	M6_4097_PstIMseI_PA	32.31
7228	M6_847581_PstIMseI_PA	32.31
7229	M6_3606091_PstIMspI_PA	32.31
7230	M6_221976_PstIMseI_PA	32.31
7231	M6_2914600_PstIMseI_PA	32.31
7232	M6_407064_PstIMseI_PA	32.31
7233	M6_671484_PstIMseI_PA	32.31
7234	M6_826175_PstIMseI_PA	32.31
7235	Opata_2858704_PstIMseI_PA	32.31
7236	Opata_3226119_PstIMseI_PA	32.31
7237	Opata_3711885_PstIMseI_PA	32.31
7238	Opata_4007576_PstIMseI_PA	32.31
7239	Opata_762629_PstIMseI_PA	32.31
7240	Opata_863290_PstIMseI_PA	32.31
7241	Opata_976628_PstIMseI_PA	32.31
7242	M6_2002996_PstIMspI_PA	32.31
7243	M6_3024630_PstIMspI_PA	32.31
7244	M6_3426425_PstIMspI_PA	32.31
7245	M6_628475_PstIMspI_PA	32.31
7246	M6_883411_PstIMspI_PA	32.31
7247	Opata_2203944_PstIMspI_PA	32.31
7248	Opata_4260348_PstIMspI_PA	32.31
7249	Opata_263595_86_PstIMluI_SNP	32.31
7250	Opata_52738_87_PstIMluI_SNP	32.31
7251	Opata_1102578_70_PstIMseI_SNP	32.31
7252	Opata_1180408_11_PstIMseI_SNP	32.31
7253	Opata_1180408_76_PstIMseI_SNP	32.31
7254	Opata_1370604_89_PstIMseI_SNP	32.31
7255	Opata_366370_2_PstIMseI_SNP	32.31
7256	Opata_366370_36_PstIMseI_SNP	32.31
7257	Opata_3693350_47_PstIMseI_SNP	32.31
7258	Opata_3693350_60_PstIMseI_SNP	32.31
7259	Opata_39830_7_PstIMseI_SNP	32.31
7260	Opata_450362_50_PstIMseI_SNP	32.31
7261	Opata_59605_42_PstIMseI_SNP	32.31
7262	Opata_59605_47_PstIMseI_SNP	32.31
7263	Opata_59605_65_PstIMseI_SNP	32.31
7264	Opata_635401_86_PstIMseI_SNP	32.31
7265	Opata_650141_15_PstIMseI_SNP	32.31
7266	Opata_687119_46_PstIMseI_SNP	32.31
7267	Opata_102199_17_PstIMspI_SNP	32.31
7268	Opata_102199_47_PstIMspI_SNP	32.31
7269	Opata_1222480_42_PstIMspI_SNP	32.31
7270	Opata_1572434_45_PstIMspI_SNP	32.31
7271	Opata_1632745_29_PstIMspI_SNP	32.31
7272	Opata_1632745_52_PstIMspI_SNP	32.31
7273	Opata_1636656_40_PstIMspI_SNP	32.31
7274	Opata_1637773_57_PstIMspI_SNP	32.31
7275	Opata_1637773_72_PstIMspI_SNP	32.31
7276	Opata_1678336_16_PstIMspI_SNP	32.31
7277	Opata_1714467_35_PstIMspI_SNP	32.31
7278	Opata_1750625_12_PstIMspI_SNP	32.31
7279	Opata_1831708_21_PstIMspI_SNP	32.31
7280	Opata_1853176_17_PstIMspI_SNP	32.31
7281	Opata_1915600_14_PstIMspI_SNP	32.31
7282	Opata_1962779_13_PstIMspI_SNP	32.31
7283	Opata_2067468_24_PstIMspI_SNP	32.31
7284	Opata_2389199_58_PstIMspI_SNP	32.31
7285	Opata_2418428_69_PstIMspI_SNP	32.31
7286	Opata_3173420_3_PstIMspI_SNP	32.31
7287	Opata_34410_24_PstIMspI_SNP	32.31
7288	M6_1081847_PstIMseI_PA	32.31
7289	M6_452539_PstIMseI_PA	32.31
7290	Opata_2268732_PstIMseI_PA	32.31
7291	Opata_2426043_PstIMseI_PA	32.31
7292	Opata_2928078_PstIMseI_PA	32.31
7293	Opata_823406_PstIMseI_PA	32.31
7294	M6_1074519_PstIMspI_PA	32.31
7295	M6_1169774_PstIMspI_PA	32.31
7296	M6_1892452_PstIMspI_PA	32.31
7297	M6_2048324_PstIMspI_PA	32.31
7298	M6_675744_PstIMspI_PA	32.31
7299	M6_788651_PstIMspI_PA	32.31
7300	Opata_3392117_PstIMspI_PA	32.31
7301	Opata_1675982_66_PstIMluI_SNP	32.31
7302	Opata_111870_68_PstIMseI_SNP	32.31
7303	Opata_1155359_36_PstIMseI_SNP	32.31
7304	Opata_1155359_66_PstIMseI_SNP	32.31
7305	M6_1601451_PstIMseI_PA	32.31
7306	M6_1032706_PstIMseI_PA	32.31
7307	M6_1546996_PstIMseI_PA	32.31
7308	M6_2239088_PstIMseI_PA	32.31
7309	Opata_1060720_PstIMseI_PA	32.31
7310	Opata_160338_PstIMseI_PA	32.31
7311	Opata_3069861_PstIMseI_PA	32.31
7312	Opata_3613492_PstIMseI_PA	32.31
7313	M6_1335306_PstIMspI_PA	32.31
7314	M6_1378081_PstIMspI_PA	32.31
7315	M6_1852049_PstIMspI_PA	32.31
7316	M6_2027184_PstIMspI_PA	32.31
7317	M6_2182782_PstIMspI_PA	32.31
7318	M6_2343786_PstIMspI_PA	32.31
7319	M6_2533712_PstIMspI_PA	32.31
7320	M6_2557952_PstIMspI_PA	32.31
7321	M6_2891124_PstIMspI_PA	32.31
7322	M6_3268694_PstIMspI_PA	32.31
7323	M6_3503138_PstIMspI_PA	32.31
7324	M6_404090_PstIMspI_PA	32.31
7325	M6_53853_PstIMspI_PA	32.31
7326	M6_589325_PstIMspI_PA	32.31
7327	M6_806196_PstIMspI_PA	32.31
7328	Opata_1049471_PstIMspI_PA	32.31
7329	Opata_1452942_PstIMspI_PA	32.31
7330	Opata_2862983_PstIMspI_PA	32.31
7331	Opata_4139982_PstIMspI_PA	32.31
7332	Opata_3743168_PstIMseI_PA	32.31
7333	Opata_4059465_PstIMseI_PA	32.31
7334	Opata_4376404_PstIMseI_PA	32.31
7335	Opata_561452_PstIMseI_PA	32.31
7336	Opata_58084_PstIMseI_PA	32.31
7337	Opata_589523_PstIMseI_PA	32.31
7338	Opata_593392_PstIMseI_PA	32.31
7339	Opata_9250_PstIMseI_PA	32.31
7340	M6_1776643_PstIMspI_PA	32.31
7341	M6_2490934_PstIMspI_PA	32.31
7342	M6_2522649_PstIMspI_PA	32.31
7343	M6_2582372_PstIMspI_PA	32.31
7344	M6_3385801_PstIMspI_PA	32.31
7345	M6_481963_PstIMspI_PA	32.31
7346	M6_488615_PstIMspI_PA	32.31
7347	M6_594302_PstIMspI_PA	32.31
7348	M6_633666_PstIMspI_PA	32.31
7349	M6_676020_PstIMspI_PA	32.31
7350	Opata_1248073_PstIMspI_PA	32.31
7351	Opata_1326973_PstIMspI_PA	32.31
7352	Opata_1548433_PstIMspI_PA	32.31
7353	Opata_2228256_PstIMspI_PA	32.31
7354	Opata_2340071_PstIMspI_PA	32.31
7355	Opata_249080_PstIMspI_PA	32.31
7356	Opata_2840866_PstIMspI_PA	32.31
7357	Opata_2921226_PstIMspI_PA	32.31
7358	Opata_3302698_PstIMspI_PA	32.31
7359	Opata_3454621_PstIMspI_PA	32.31
7360	Opata_3800995_PstIMspI_PA	32.31
7361	Opata_3858282_PstIMspI_PA	32.31
7362	Opata_3872738_PstIMspI_PA	32.31
7363	Opata_4212459_PstIMspI_PA	32.31
7364	Opata_442455_PstIMspI_PA	32.31
7365	M6_3097358_PstIMseI_PA	32.31
7366	M6_340050_PstIMspI_PA	32.31
7367	M6_26796_PstIMseI_PA	32.31
7368	M6_477766_PstIMseI_PA	32.31
7369	M6_577920_PstIMseI_PA	32.31
7370	M6_619883_PstIMspI_PA	32.31
7371	Opata_2334950_PstIMspI_PA	32.31
7372	M6_1106859_PstIMseI_PA	32.31
7373	M6_1389477_PstIMseI_PA	32.31
7374	M6_139899_PstIMseI_PA	32.31
7375	M6_1801116_PstIMseI_PA	32.31
7376	M6_22991_PstIMseI_PA	32.31
7377	M6_252676_PstIMseI_PA	32.31
7378	M6_2608234_PstIMseI_PA	32.31
7379	M6_261234_PstIMseI_PA	32.31
7380	M6_280727_PstIMseI_PA	32.31
7381	M6_34213_PstIMseI_PA	32.31
7382	M6_410299_PstIMseI_PA	32.31
7383	M6_41735_PstIMseI_PA	32.31
7384	M6_669467_PstIMseI_PA	32.31
7385	M6_89642_PstIMseI_PA	32.31
7386	Opata_2980631_PstIMseI_PA	32.31
7387	Opata_750136_PstIMseI_PA	32.31
7388	M6_1059012_PstIMspI_PA	32.31
7389	M6_1587278_PstIMspI_PA	32.31
7390	M6_1828309_PstIMspI_PA	32.31
7391	M6_1985445_PstIMspI_PA	32.31
7392	M6_2063643_PstIMspI_PA	32.31
7393	M6_2109647_PstIMspI_PA	32.31
7394	M6_2248660_PstIMspI_PA	32.31
7395	M6_2279595_PstIMspI_PA	32.31
7396	M6_292015_PstIMspI_PA	32.31
7397	M6_319245_PstIMspI_PA	32.31
7398	M6_3377759_PstIMspI_PA	32.31
7399	M6_3540480_PstIMspI_PA	32.31
7400	M6_36754_PstIMspI_PA	32.31
7401	M6_417508_PstIMspI_PA	32.31
7402	M6_535202_PstIMspI_PA	32.31
7403	M6_541458_PstIMspI_PA	32.31
7404	M6_547337_PstIMspI_PA	32.31
7405	M6_598726_PstIMspI_PA	32.31
7406	M6_792928_PstIMspI_PA	32.31
7407	M6_909857_PstIMspI_PA	32.31
7408	M6_95688_PstIMspI_PA	32.31
7409	Opata_631243_PstIMspI_PA	32.31
7410	M6_1076285_PstIMseI_PA	32.31
7411	M6_3967726_PstIMseI_PA	32.31
7412	M6_4171151_PstIMseI_PA	32.31
7413	M6_1061473_PstIMspI_PA	32.31
7414	M6_180634_PstIMspI_PA	32.31
7415	M6_2293587_PstIMspI_PA	32.31
7416	M6_3173502_PstIMspI_PA	32.31
7417	M6_487634_PstIMspI_PA	32.31
7418	Opata_571216_PstIMspI_PA	32.31
7419	Opata_19806_PstIMseI_PA	32.31
7420	Opata_1061219_PstIMspI_PA	32.31
7421	Opata_1062371_PstIMspI_PA	32.31
7422	Opata_1665274_PstIMspI_PA	32.31
7423	Opata_1698155_PstIMspI_PA	32.31
7424	Opata_2563282_PstIMspI_PA	32.31
7425	M6_2352419_PstIMspI_PA	32.31
7426	Opata_953917_PstIMseI_PA	32.31
7427	M6_1851779_PstIMspI_PA	32.31
7428	M6_24185_PstIMspI_PA	32.31
7429	M6_3217297_PstIMspI_PA	32.31
7430	M6_499990_PstIMspI_PA	32.31
7431	M6_578122_PstIMspI_PA	32.31
7432	Opata_1731868_PstIMspI_PA	32.31
7433	M6_383636_PstIMspI_PA	32.31
7434	M6_698186_PstIMspI_PA	32.31
7435	Opata_2334122_PstIMspI_PA	32.31
7436	M6_1295033_PstIMspI_PA	32.31
7437	M6_2974045_PstIMspI_PA	32.31
7438	M6_496127_PstIMspI_PA	32.31
7439	M6_715855_PstIMspI_PA	32.31
7440	M6_1102567_PstIMspI_PA	32.31
7441	M6_1206039_PstIMspI_PA	32.31
7442	M6_240394_PstIMspI_PA	32.31
7443	M6_2594415_PstIMspI_PA	32.31
7444	Opata_2746176_PstIMseI_PA	32.31
7445	Opata_677614_PstIMseI_PA	32.31
7446	Opata_2009966_PstIMspI_PA	32.31
7447	Opata_4122823_PstIMspI_PA	32.31
7448	M6_1179375_PstIMseI_PA	32.31
7449	M6_16856_PstIMspI_PA	32.31
7450	M6_957487_PstIMspI_PA	32.31
7451	M6_243000_PstIMseI_PA	32.31
7452	M6_4044292_PstIMseI_PA	32.31
7453	Opata_1994545_PstIMseI_PA	32.31
7454	M6_401470_PstIMseI_PA	32.31
7455	Opata_907270_PstIMspI_PA	32.31
7456	Opata_1482377_PstIMseI_PA	32.31
7457	M6_2439415_PstIMspI_PA	32.31
7458	M6_2523427_PstIMspI_PA	32.31
7459	M6_1953927_PstIMspI_PA	32.31
7460	M6_231748_PstIMspI_PA	32.31
7461	1066712	32.32
7462	2295427	32.32
7463	3958709	32.33
7464	521207	32.35
7465	1112609	32.35
7466	522404	32.41
7467	GWM389	32.42
7468	GWM533	32.42
7469	1090002	32.43
7470	1019893	32.45
7471	1689144	32.51
7472	521113	32.53
7473	1207987	32.54
7474	119967	32.54
7475	1035601	32.54
7476	1064935	32.54
7477	1091624	32.54
7478	1126721	32.54
7479	1317207	32.54
7480	1318162	32.54
7481	1343558	32.54
7482	1670027	32.54
7483	1670191	32.54
7484	1670466	32.54
7485	1039056	32.6
7486	1072786	32.6
7487	1091357	32.6
7488	1267282	32.6
7489	1268657	32.6
7490	1384777	32.6
7491	2279945	32.6
7492	3021187	32.6
7493	3026492	32.6
7494	4393705	32.6
7495	520336	32.62
7496	977364	32.62
7497	977760	32.62
7498	1018432	32.62
7499	1054464	32.62
7500	1080750	32.62
7501	1112644	32.62
7502	1126248	32.62
7503	1202991	32.62
7504	1215909	32.62
7505	2247548	32.62
7506	2265576	32.62
7507	2276008	32.62
7508	3022940	32.62
7509	3024949	32.62
7510	3029909	32.62
7511	3222311	32.62
7512	3958637	32.62
7513	4261863	32.62
7514	4396051	32.62
7515	5567754	32.62
7516	5993350	32.62
7517	7163725	32.62
7518	7343793	32.62
7519	wPt-7677	32.66
7520	1044330	32.68
7521	1106017	32.68
7522	1212060	32.68
7523	1220176	32.68
7524	1696479	32.68
7525	4989147	32.68
7526	wPt-741750	32.68
7527	1728222	32.68
7528	3938525	32.68
7529	4002862	32.68
7530	2262706	32.69
7531	3951717	32.69
7532	4539302	32.69
7533	wPt-798970	32.71
7534	986068	32.71
7535	992253	32.71
7536	993862	32.71
7537	1011423	32.71
7538	1017506	32.71
7539	1047976	32.71
7540	1051813	32.71
7541	1055257	32.71
7542	1066527	32.71
7543	1068707	32.71
7544	1070796	32.71
7545	1072911	32.71
7546	1081264	32.71
7547	1100297	32.71
7548	1106368	32.71
7549	1110111	32.71
7550	1110291	32.71
7551	1122936	32.71
7552	1126994	32.71
7553	1127009	32.71
7554	1173207	32.71
7555	1201260	32.71
7556	1207419	32.71
7557	1234275	32.71
7558	1234494	32.71
7559	1257097	32.71
7560	1271965	32.71
7561	1664077	32.71
7562	2267163	32.71
7563	2289470	32.71
7564	2326422	32.71
7565	3029174	32.71
7566	3064632	32.71
7567	3064759	32.71
7568	4408696	32.71
7569	4909888	32.71
7570	5411361	32.71
7571	1150287	32.71
7572	wPt-731754	32.71
7573	wPt-6365	32.71
7574	1096911	32.71
7575	1097805	32.71
7576	1108336	32.71
7577	1110190	32.71
7578	1110385	32.71
7579	1117484	32.71
7580	1131124	32.71
7581	1135622	32.71
7582	1161025	32.71
7583	1172058	32.71
7584	1236774	32.71
7585	1252590	32.71
7586	1663875	32.71
7587	2291496	32.71
7588	2308093	32.71
7589	3936539	32.71
7590	3940735	32.71
7591	3961153	32.71
7592	4002330	32.71
7593	4005535	32.71
7594	4404541	32.71
7595	4406469	32.71
7596	4408640	32.71
7597	6027071	32.71
7598	wPt-10192	32.72
7599	wPt-744251	32.72
7600	1381501	32.72
7601	520281	32.74
7602	989881	32.74
7603	519941	32.77
7604	1242156	32.78
7605	1127644	32.78
7606	wPt-10991	32.79
7607	wPt-11419	32.8
7608	6031134	32.8
7609	1072552	32.8
7610	7331055	32.8
7611	1112624	32.81
7612	521887	32.82
7613	1150115	32.83
7614	1343243	32.83
7615	978762	32.83
7616	985503	32.83
7617	1136532	32.83
7618	1150522	32.83
7619	3222408	32.83
7620	wPt-9342	32.85
7621	1132753	32.9
7622	1716454	32.9
7623	977734	32.9
7624	1108508	32.9
7625	1159623	32.9
7626	1216270	32.9
7627	1325836	32.9
7628	3023116	32.9
7629	3025700	32.9
7630	3385500	32.9
7631	3532747	32.9
7632	3935674	32.9
7633	3950010	32.9
7634	3961123	32.9
7635	4409407	32.9
7636	4990259	32.9
7637	7340833	32.9
7638	519770	32.93
7639	wPt-0325	32.95
7640	wPt-2757	32.95
7641	4909419	32.97
7642	520646	32.99
7643	WMC78	33.06
7644	1082515	33.06
7645	1095187	33.06
7646	1097726	33.06
7647	1126271	33.06
7648	1129505	33.06
7649	1164693	33.06
7650	3025104	33.06
7651	3385011	33.06
7652	3532885	33.06
7653	3935603	33.06
7654	3942899	33.06
7655	3951736	33.06
7656	3954377	33.06
7657	4397642	33.06
7658	4406095	33.06
7659	4407884	33.06
7660	4408780	33.06
7661	4411510	33.06
7662	4411834	33.06
7663	4535765	33.06
7664	4540257	33.06
7665	4541116	33.06
7666	4542733	33.06
7667	520640	33.09
7668	1021742	33.09
7669	1088607	33.09
7670	1101838	33.09
7671	1863107	33.09
7672	3934373	33.09
7673	1040649	33.13
7674	1666725	33.13
7675	4989315	33.15
7676	2308531	33.19
7677	1237371	33.24
7678	4993278	33.24
7679	1320212	33.25
7680	1085988	33.28
7681	1103218	33.28
7682	1205019	33.28
7683	1210328	33.28
7684	1394187	33.28
7685	2252564	33.28
7686	3064912	33.28
7687	4410164	33.28
7688	4910396	33.28
7689	3027775	33.31
7690	2269369	33.43
7691	Ku_c35453_498	33.46
7692	JD_c6012_1567	33.46
7693	IAAV6442	33.46
7694	Excalibur_c9206_836	33.46
7695	Excalibur_c9206_671	33.46
7696	Excalibur_c41820_354	33.46
7697	BobWhite_c27352_145	33.46
7698	BobWhite_c25670_425	33.46
7699	1314625	33.51
7700	1397639	33.51
7701	3385093	33.51
7702	3934633	33.51
7703	4539387	33.51
7704	1001916	33.62
7705	1044558	33.62
7706	1050077	33.62
7707	1062313	33.62
7708	1093001	33.62
7709	1111239	33.62
7710	1115750	33.62
7711	1125598	33.62
7712	1126643	33.62
7713	1127213	33.62
7714	1200691	33.62
7715	1228576	33.62
7716	3027509	33.62
7717	3939091	33.62
7718	5567296	33.62
7719	741413	33.63
7720	7346979	33.75
7721	tPt-9267	33.78
7722	wPt-0264	33.78
7723	wPt-11068	33.78
7724	wPt-6132	33.78
7725	1010950	33.94
7726	wPt-1081	33.97
7727	1382925	33.98
7728	wPt-10333	34.01
7729	wPt-6211	34.01
7730	wPt-7668	34.01
7731	wPt-2045	34.01
7732	wPt-6718	34.01
7733	wPt-734244	34.01
7734	3955413	34.16
7735	1096860	34.19
7736	1110394	34.19
7737	1137615	34.19
7738	1150799	34.19
7739	1150907	34.19
7740	3021848	34.19
7741	4537724	34.19
7742	5971728	34.19
7743	wPt-729962	34.19
7744	1105262	34.21
7745	1306389	34.21
7746	2285289	34.21
7747	1063935	34.23
7748	1092205	34.32
7749	1095791	34.32
7750	1104711	34.32
7751	1124432	34.32
7752	1133738	34.32
7753	1196332	34.32
7754	2307767	34.32
7755	4991294	34.32
7756	7335893	34.32
7757	3021905	34.37
7758	4543905	34.5
7759	1266844	34.53
7760	1023054	34.69
7761	1114369	34.69
7762	1131178	34.69
7763	1133147	34.69
7764	1138681	34.69
7765	1166769	34.69
7766	1233625	34.69
7767	1255991	34.69
7768	1371388	34.69
7769	1375624	34.69
7770	1106902	34.72
7771	1159765	34.72
7772	1672460	34.72
7773	1056536	34.72
7774	3022709	34.72
7775	520121	34.72
7776	1217998	34.73
7777	1076070	34.74
7778	1200939	34.74
7779	1202453	34.74
7780	1259608	34.74
7781	1862856	34.74
7782	2259448	34.74
7783	2323063	34.74
7784	4411981	34.74
7785	4986224	34.74
7786	4991340	34.74
7787	wsnp_Ra_c16264_24873670	34.76
7788	Opata_1330618_PstIMseI_PA	34.76
7789	Opata_3409215_PstIMseI_PA	34.76
7790	M6_1813274_PstIMspI_PA	34.76
7791	M6_2373194_PstIMspI_PA	34.76
7792	M6_2558847_PstIMspI_PA	34.76
7793	M6_3168308_PstIMspI_PA	34.76
7794	M6_3513496_PstIMspI_PA	34.76
7795	M6_67344_PstIMspI_PA	34.76
7796	Opata_2544626_PstIMspI_PA	34.76
7797	Opata_2427553_75_PstIMluI_SNP	34.76
7798	Opata_2427553_84_PstIMluI_SNP	34.76
7799	Opata_58354_34_PstIMluI_SNP	34.76
7800	Opata_58354_66_PstIMluI_SNP	34.76
7801	Opata_1136448_19_PstIMseI_SNP	34.76
7802	Opata_4129853_10_PstIMseI_SNP	34.76
7803	Opata_4129853_59_PstIMseI_SNP	34.76
7804	Opata_4129853_9_PstIMseI_SNP	34.76
7805	Opata_4354980_33_PstIMseI_SNP	34.76
7806	Opata_4354980_34_PstIMseI_SNP	34.76
7807	Opata_498468_46_PstIMseI_SNP	34.76
7808	Opata_522919_40_PstIMseI_SNP	34.76
7809	Opata_1557009_44_PstIMspI_SNP	34.76
7810	Opata_1557009_83_PstIMspI_SNP	34.76
7811	Opata_1590405_28_PstIMspI_SNP	34.76
7812	Opata_1645814_61_PstIMspI_SNP	34.76
7813	Opata_185500_48_PstIMspI_SNP	34.76
7814	Opata_199786_30_PstIMspI_SNP	34.76
7815	Opata_232156_68_PstIMspI_SNP	34.76
7816	Opata_23739_14_PstIMspI_SNP	34.76
7817	Opata_3020039_34_PstIMspI_SNP	34.76
7818	Opata_460836_19_PstIMspI_SNP	34.76
7819	Opata_460836_20_PstIMspI_SNP	34.76
7820	Opata_491497_43_PstIMspI_SNP	34.76
7821	Opata_494361_20_PstIMspI_SNP	34.76
7822	M6_558613_PstIMseI_PA	34.76
7823	M6_3606102_PstIMspI_PA	34.76
7824	M6_389191_PstIMspI_PA	34.76
7825	M6_890596_PstIMspI_PA	34.76
7826	Opata_2690799_14_PstIMspI_SNP	34.76
7827	Opata_452539_63_PstIMspI_SNP	34.76
7828	Opata_952956_32_PstIMspI_SNP	34.76
7829	Opata_199786_42_PstIMspI_SNP	34.76
7830	Opata_848349_PstIMluI_PA	34.76
7831	M6_251336_PstIMseI_PA	34.76
7832	M6_3019312_PstIMseI_PA	34.76
7833	Opata_1619307_PstIMseI_PA	34.76
7834	Opata_1812723_PstIMseI_PA	34.76
7835	Opata_243367_PstIMseI_PA	34.76
7836	Opata_4107199_PstIMseI_PA	34.76
7837	Opata_4360338_PstIMseI_PA	34.76
7838	Opata_817948_PstIMseI_PA	34.76
7839	M6_1182406_PstIMspI_PA	34.76
7840	M6_1482652_PstIMspI_PA	34.76
7841	M6_1580380_PstIMspI_PA	34.76
7842	M6_1734036_PstIMspI_PA	34.76
7843	M6_2130555_PstIMspI_PA	34.76
7844	M6_2305277_PstIMspI_PA	34.76
7845	M6_2417159_PstIMspI_PA	34.76
7846	M6_2641569_PstIMspI_PA	34.76
7847	M6_2719457_PstIMspI_PA	34.76
7848	M6_2893491_PstIMspI_PA	34.76
7849	M6_960767_PstIMspI_PA	34.76
7850	Opata_1065971_PstIMspI_PA	34.76
7851	Opata_1204581_PstIMspI_PA	34.76
7852	Opata_1859165_PstIMspI_PA	34.76
7853	Opata_3928117_PstIMspI_PA	34.76
7854	Opata_4261084_PstIMspI_PA	34.76
7855	Opata_2670886_69_PstIMseI_SNP	34.76
7856	Opata_351997_62_PstIMseI_SNP	34.76
7857	Opata_464915_35_PstIMseI_SNP	34.76
7858	Opata_464915_52_PstIMseI_SNP	34.76
7859	Opata_464915_55_PstIMseI_SNP	34.76
7860	Opata_1107131_65_PstIMspI_SNP	34.76
7861	Opata_127143_12_PstIMspI_SNP	34.76
7862	Opata_127143_16_PstIMspI_SNP	34.76
7863	Opata_127143_42_PstIMspI_SNP	34.76
7864	Opata_1581369_25_PstIMspI_SNP	34.76
7865	Opata_186048_25_PstIMspI_SNP	34.76
7866	Opata_186048_64_PstIMspI_SNP	34.76
7867	Opata_2105800_35_PstIMspI_SNP	34.76
7868	Opata_2105800_44_PstIMspI_SNP	34.76
7869	Opata_2690354_84_PstIMspI_SNP	34.76
7870	Opata_2690354_85_PstIMspI_SNP	34.76
7871	Opata_2690354_86_PstIMspI_SNP	34.76
7872	Opata_747958_78_PstIMspI_SNP	34.76
7873	Opata_1912711_PstIMluI_PA	34.76
7874	Opata_311467_PstIMluI_PA	34.76
7875	Opata_872737_PstIMluI_PA	34.76
7876	M6_1254314_PstIMseI_PA	34.76
7877	M6_132480_PstIMseI_PA	34.76
7878	M6_3232932_PstIMseI_PA	34.76
7879	Opata_162270_PstIMseI_PA	34.76
7880	Opata_172713_PstIMseI_PA	34.76
7881	Opata_3230896_PstIMseI_PA	34.76
7882	Opata_496647_PstIMseI_PA	34.76
7883	Opata_534299_PstIMseI_PA	34.76
7884	Opata_606403_PstIMseI_PA	34.76
7885	Opata_719922_PstIMseI_PA	34.76
7886	Opata_881704_PstIMseI_PA	34.76
7887	Opata_990971_PstIMseI_PA	34.76
7888	M6_1130322_PstIMspI_PA	34.76
7889	M6_1380003_PstIMspI_PA	34.76
7890	M6_1741810_PstIMspI_PA	34.76
7891	M6_1752642_PstIMspI_PA	34.76
7892	M6_209115_PstIMspI_PA	34.76
7893	M6_2406796_PstIMspI_PA	34.76
7894	M6_2472257_PstIMspI_PA	34.76
7895	M6_2514236_PstIMspI_PA	34.76
7896	M6_2572502_PstIMspI_PA	34.76
7897	M6_2978949_PstIMspI_PA	34.76
7898	M6_3068552_PstIMspI_PA	34.76
7899	M6_3131542_PstIMspI_PA	34.76
7900	M6_817237_PstIMspI_PA	34.76
7901	Opata_1169046_PstIMspI_PA	34.76
7902	Opata_1220365_PstIMspI_PA	34.76
7903	Opata_145754_PstIMspI_PA	34.76
7904	Opata_1587288_PstIMspI_PA	34.76
7905	Opata_202215_PstIMspI_PA	34.76
7906	Opata_2104278_PstIMspI_PA	34.76
7907	Opata_2146241_PstIMspI_PA	34.76
7908	Opata_2545533_PstIMspI_PA	34.76
7909	Opata_3855696_PstIMspI_PA	34.76
7910	Opata_535358_PstIMspI_PA	34.76
7911	Opata_712497_PstIMspI_PA	34.76
7912	Opata_804635_PstIMspI_PA	34.76
7913	Opata_827800_PstIMspI_PA	34.76
7914	Opata_696250_49_PstIMspI_SNP	34.76
7915	M6_104067_PstIMseI_PA	34.76
7916	M6_249295_PstIMseI_PA	34.76
7917	M6_3530785_PstIMseI_PA	34.76
7918	M6_888114_PstIMseI_PA	34.76
7919	Opata_1025810_PstIMseI_PA	34.76
7920	M6_1220314_PstIMspI_PA	34.76
7921	M6_2300961_PstIMspI_PA	34.76
7922	M6_3555218_PstIMspI_PA	34.76
7923	M6_571954_PstIMspI_PA	34.76
7924	M6_622259_PstIMspI_PA	34.76
7925	M6_798468_PstIMspI_PA	34.76
7926	M6_139692_PstIMseI_PA	34.76
7927	M6_161613_PstIMseI_PA	34.76
7928	M6_2699371_PstIMseI_PA	34.76
7929	M6_619023_PstIMseI_PA	34.76
7930	M6_707040_PstIMseI_PA	34.76
7931	M6_3043450_PstIMspI_PA	34.76
7932	M6_3076210_PstIMspI_PA	34.76
7933	M6_3162262_PstIMspI_PA	34.76
7934	M6_493211_PstIMspI_PA	34.76
7935	M6_606181_PstIMspI_PA	34.76
7936	M6_610142_PstIMspI_PA	34.76
7937	M6_100811_PstIMseI_PA	34.76
7938	M6_114771_PstIMseI_PA	34.76
7939	M6_1284233_PstIMseI_PA	34.76
7940	M6_132136_PstIMseI_PA	34.76
7941	M6_1327063_PstIMseI_PA	34.76
7942	M6_14067_PstIMseI_PA	34.76
7943	M6_1472581_PstIMseI_PA	34.76
7944	M6_1523788_PstIMseI_PA	34.76
7945	M6_17083_PstIMseI_PA	34.76
7946	M6_176754_PstIMseI_PA	34.76
7947	M6_179725_PstIMseI_PA	34.76
7948	M6_2067571_PstIMseI_PA	34.76
7949	M6_208044_PstIMseI_PA	34.76
7950	M6_2158_PstIMseI_PA	34.76
7951	M6_21733_PstIMseI_PA	34.76
7952	M6_2332188_PstIMseI_PA	34.76
7953	M6_24835_PstIMseI_PA	34.76
7954	M6_2503024_PstIMseI_PA	34.76
7955	M6_2510384_PstIMseI_PA	34.76
7956	M6_263003_PstIMseI_PA	34.76
7957	M6_2757379_PstIMseI_PA	34.76
7958	M6_3249980_PstIMseI_PA	34.76
7959	M6_3464844_PstIMseI_PA	34.76
7960	M6_347056_PstIMseI_PA	34.76
7961	M6_352765_PstIMseI_PA	34.76
7962	M6_3611405_PstIMseI_PA	34.76
7963	M6_3740267_PstIMseI_PA	34.76
7964	M6_3826853_PstIMseI_PA	34.76
7965	M6_384556_PstIMseI_PA	34.76
7966	M6_404131_PstIMseI_PA	34.76
7967	M6_4193580_PstIMseI_PA	34.76
7968	M6_423913_PstIMseI_PA	34.76
7969	M6_462692_PstIMseI_PA	34.76
7970	M6_51925_PstIMseI_PA	34.76
7971	M6_519636_PstIMseI_PA	34.76
7972	M6_538614_PstIMseI_PA	34.76
7973	M6_68391_PstIMseI_PA	34.76
7974	M6_692826_PstIMseI_PA	34.76
7975	M6_726625_PstIMseI_PA	34.76
7976	M6_774467_PstIMseI_PA	34.76
7977	M6_783038_PstIMseI_PA	34.76
7978	M6_862977_PstIMseI_PA	34.76
7979	M6_884090_PstIMseI_PA	34.76
7980	M6_903923_PstIMseI_PA	34.76
7981	M6_983462_PstIMseI_PA	34.76
7982	Opata_181671_PstIMseI_PA	34.76
7983	Opata_1887736_PstIMseI_PA	34.76
7984	Opata_2729466_PstIMseI_PA	34.76
7985	Opata_909265_PstIMseI_PA	34.76
7986	M6_1007102_PstIMspI_PA	34.76
7987	M6_1046196_PstIMspI_PA	34.76
7988	M6_1074828_PstIMspI_PA	34.76
7989	M6_1185373_PstIMspI_PA	34.76
7990	M6_1267364_PstIMspI_PA	34.76
7991	M6_1326348_PstIMspI_PA	34.76
7992	M6_1380440_PstIMspI_PA	34.76
7993	M6_1454900_PstIMspI_PA	34.76
7994	M6_1475096_PstIMspI_PA	34.76
7995	M6_1493523_PstIMspI_PA	34.76
7996	M6_1498863_PstIMspI_PA	34.76
7997	M6_1534432_PstIMspI_PA	34.76
7998	M6_1677137_PstIMspI_PA	34.76
7999	M6_1919038_PstIMspI_PA	34.76
8000	M6_2012529_PstIMspI_PA	34.76
8001	M6_2068822_PstIMspI_PA	34.76
8002	M6_2176575_PstIMspI_PA	34.76
8003	M6_2198848_PstIMspI_PA	34.76
8004	M6_2210791_PstIMspI_PA	34.76
8005	M6_2217453_PstIMspI_PA	34.76
8006	M6_2400914_PstIMspI_PA	34.76
8007	M6_2476708_PstIMspI_PA	34.76
8008	M6_2745464_PstIMspI_PA	34.76
8009	M6_3073311_PstIMspI_PA	34.76
8010	M6_3217246_PstIMspI_PA	34.76
8011	M6_3236413_PstIMspI_PA	34.76
8012	M6_334741_PstIMspI_PA	34.76
8013	M6_3372040_PstIMspI_PA	34.76
8014	M6_3410535_PstIMspI_PA	34.76
8015	M6_3437299_PstIMspI_PA	34.76
8016	M6_364097_PstIMspI_PA	34.76
8017	M6_366643_PstIMspI_PA	34.76
8018	M6_379360_PstIMspI_PA	34.76
8019	M6_384363_PstIMspI_PA	34.76
8020	M6_402064_PstIMspI_PA	34.76
8021	M6_418251_PstIMspI_PA	34.76
8022	M6_478033_PstIMspI_PA	34.76
8023	M6_489888_PstIMspI_PA	34.76
8024	M6_531714_PstIMspI_PA	34.76
8025	M6_543386_PstIMspI_PA	34.76
8026	M6_544909_PstIMspI_PA	34.76
8027	M6_545206_PstIMspI_PA	34.76
8028	M6_571748_PstIMspI_PA	34.76
8029	M6_596510_PstIMspI_PA	34.76
8030	M6_618701_PstIMspI_PA	34.76
8031	M6_631493_PstIMspI_PA	34.76
8032	M6_673808_PstIMspI_PA	34.76
8033	M6_674919_PstIMspI_PA	34.76
8034	M6_726397_PstIMspI_PA	34.76
8035	M6_746055_PstIMspI_PA	34.76
8036	M6_762227_PstIMspI_PA	34.76
8037	M6_780160_PstIMspI_PA	34.76
8038	M6_798137_PstIMspI_PA	34.76
8039	M6_821600_PstIMspI_PA	34.76
8040	M6_832322_PstIMspI_PA	34.76
8041	M6_891975_PstIMspI_PA	34.76
8042	M6_953495_PstIMspI_PA	34.76
8043	M6_98697_PstIMspI_PA	34.76
8044	M6_989401_PstIMspI_PA	34.76
8045	M6_998982_PstIMspI_PA	34.76
8046	Opata_1140606_PstIMspI_PA	34.76
8047	Opata_2216754_PstIMspI_PA	34.76
8048	M6_1041789_PstIMseI_PA	34.76
8049	M6_1505688_PstIMseI_PA	34.76
8050	M6_1604562_PstIMseI_PA	34.76
8051	M6_165735_PstIMseI_PA	34.76
8052	M6_248135_PstIMseI_PA	34.76
8053	M6_335711_PstIMseI_PA	34.76
8054	M6_3729139_PstIMseI_PA	34.76
8055	M6_375129_PstIMseI_PA	34.76
8056	M6_389455_PstIMseI_PA	34.76
8057	M6_595581_PstIMseI_PA	34.76
8058	M6_702516_PstIMseI_PA	34.76
8059	Opata_302622_PstIMseI_PA	34.76
8060	Opata_710172_PstIMseI_PA	34.76
8061	Opata_918292_PstIMseI_PA	34.76
8062	M6_1170238_PstIMspI_PA	34.76
8063	M6_13527_PstIMspI_PA	34.76
8064	M6_1354063_PstIMspI_PA	34.76
8065	M6_2821875_PstIMspI_PA	34.76
8066	M6_3181861_PstIMspI_PA	34.76
8067	M6_3473306_PstIMspI_PA	34.76
8068	M6_356468_PstIMspI_PA	34.76
8069	M6_996310_PstIMspI_PA	34.76
8070	Opata_153135_PstIMspI_PA	34.76
8071	Opata_1982352_PstIMspI_PA	34.76
8072	Opata_3466594_PstIMspI_PA	34.76
8073	Opata_3810303_PstIMspI_PA	34.76
8074	M6_3702675_PstIMseI_PA	34.76
8075	Opata_100397_PstIMseI_PA	34.76
8076	Opata_192305_PstIMseI_PA	34.76
8077	Opata_2439498_PstIMseI_PA	34.76
8078	Opata_391068_PstIMseI_PA	34.76
8079	Opata_951804_PstIMseI_PA	34.76
8080	Opata_1267728_PstIMspI_PA	34.76
8081	Opata_1782968_PstIMspI_PA	34.76
8082	Opata_1897056_PstIMspI_PA	34.76
8083	Opata_2192720_PstIMspI_PA	34.76
8084	Opata_2221698_PstIMspI_PA	34.76
8085	Opata_2338062_PstIMspI_PA	34.76
8086	Opata_2707682_PstIMspI_PA	34.76
8087	Opata_2834898_PstIMspI_PA	34.76
8088	Opata_2843938_PstIMspI_PA	34.76
8089	Opata_2852290_PstIMspI_PA	34.76
8090	Opata_3271583_PstIMspI_PA	34.76
8091	Opata_3281556_PstIMspI_PA	34.76
8092	Opata_3702679_PstIMspI_PA	34.76
8093	Opata_4216715_PstIMspI_PA	34.76
8094	Opata_514583_PstIMspI_PA	34.76
8095	Opata_813992_PstIMseI_PA	34.76
8096	M6_506901_PstIMspI_PA	34.76
8097	M6_1064229_PstIMseI_PA	34.76
8098	M6_137350_PstIMseI_PA	34.76
8099	M6_146807_PstIMseI_PA	34.76
8100	M6_2639288_PstIMseI_PA	34.76
8101	M6_367332_PstIMseI_PA	34.76
8102	Opata_104409_PstIMseI_PA	34.76
8103	Opata_1327816_PstIMseI_PA	34.76
8104	Opata_2513164_PstIMseI_PA	34.76
8105	Opata_882706_PstIMseI_PA	34.76
8106	Opata_92088_PstIMseI_PA	34.76
8107	M6_1246108_PstIMspI_PA	34.76
8108	M6_3297531_PstIMspI_PA	34.76
8109	M6_569186_PstIMspI_PA	34.76
8110	M6_570187_PstIMspI_PA	34.76
8111	M6_969448_PstIMspI_PA	34.76
8112	Opata_1795771_PstIMspI_PA	34.76
8113	Opata_2909231_PstIMspI_PA	34.76
8114	Opata_2987006_PstIMspI_PA	34.76
8115	Opata_3520917_PstIMspI_PA	34.76
8116	Opata_3685487_PstIMspI_PA	34.76
8117	M6_363497_PstIMseI_PA	34.76
8118	M6_571794_PstIMseI_PA	34.76
8119	M6_1530479_PstIMspI_PA	34.76
8120	M6_2602262_PstIMspI_PA	34.76
8121	Opata_1897883_PstIMspI_PA	34.76
8122	M6_913350_PstIMspI_PA	34.76
8123	M6_2185081_PstIMspI_PA	34.76
8124	M6_397887_PstIMspI_PA	34.76
8125	M6_1312712_PstIMspI_PA	34.76
8126	M6_4262058_PstIMseI_PA	34.76
8127	M6_1600803_PstIMspI_PA	34.76
8128	M6_3342024_PstIMspI_PA	34.76
8129	M6_656859_PstIMspI_PA	34.76
8130	M6_870571_PstIMspI_PA	34.76
8131	M6_1324523_PstIMspI_PA	34.76
8132	M6_46075_PstIMspI_PA	34.76
8133	Opata_2937002_PstIMseI_PA	34.76
8134	Opata_2281389_PstIMspI_PA	34.76
8135	Opata_2598411_PstIMspI_PA	34.76
8136	M6_675213_PstIMseI_PA	34.76
8137	M6_2204174_PstIMspI_PA	34.76
8138	Opata_2295895_PstIMluI_PA	34.76
8139	Opata_857185_PstIMluI_PA	34.76
8140	Opata_101162_PstIMseI_PA	34.76
8141	Opata_2190682_PstIMseI_PA	34.76
8142	Opata_3110134_PstIMseI_PA	34.76
8143	Opata_327251_PstIMseI_PA	34.76
8144	Opata_978522_PstIMseI_PA	34.76
8145	Opata_1000259_PstIMspI_PA	34.76
8146	Opata_148884_PstIMspI_PA	34.76
8147	Opata_1817730_PstIMspI_PA	34.76
8148	Opata_92628_PstIMspI_PA	34.76
8149	M6_1228136_PstIMseI_PA	34.76
8150	Opata_2092842_PstIMseI_PA	34.76
8151	M6_632288_PstIMseI_PA	34.76
8152	M6_1595529_PstIMspI_PA	34.76
8153	M6_2674725_PstIMspI_PA	34.76
8154	M6_1251080_PstIMseI_PA	34.76
8155	M6_961910_PstIMseI_PA	34.76
8156	M6_2134650_PstIMspI_PA	34.76
8157	M6_2548604_PstIMspI_PA	34.76
8158	Opata_2332088_PstIMluI_PA	34.76
8159	Opata_631889_PstIMseI_PA	34.76
8160	Opata_224565_PstIMseI_PA	34.76
8161	Opata_744293_PstIMseI_PA	34.76
8162	Opata_2274954_PstIMspI_PA	34.76
8163	M6_110182_PstIMseI_PA	34.76
8164	M6_3133068_PstIMseI_PA	34.76
8165	M6_1544933_PstIMspI_PA	34.76
8166	Opata_10062_PstIMseI_PA	34.76
8167	Opata_393562_PstIMseI_PA	34.76
8168	M6_1504842_PstIMseI_PA	34.76
8169	M6_838759_PstIMspI_PA	34.76
8170	M6_1174213_PstIMseI_PA	34.76
8171	M6_530933_PstIMseI_PA	34.76
8172	M6_1835206_PstIMspI_PA	34.76
8173	M6_2281332_PstIMspI_PA	34.76
8174	M6_2555887_PstIMspI_PA	34.76
8175	M6_366835_PstIMspI_PA	34.76
8176	M6_322498_PstIMseI_PA	34.76
8177	M6_2190053_PstIMspI_PA	34.76
8178	M6_77354_PstIMseI_PA	34.76
8179	Opata_1847928_PstIMspI_PA	34.76
8180	Opata_2427590_PstIMspI_PA	34.76
8181	Opata_3017295_PstIMspI_PA	34.76
8182	Opata_390083_PstIMspI_PA	34.76
8183	Opata_453459_PstIMspI_PA	34.76
8184	Opata_4258447_PstIMseI_PA	34.76
8185	Opata_2159663_PstIMspI_PA	34.76
8186	1298789	34.77
8187	3952930	34.84
8188	1403851	34.98
8189	4989327	35.02
8190	1132493	35.03
8191	1105005	35.06
8192	1217980	35.08
8193	BS00059383_51	35.17
8194	3026138	35.3
8195	5581495	35.3
8196	7338625	35.3
8197	995301	35.3
8198	1095017	35.32
8199	1110915	35.32
8200	1216424	35.32
8201	1228717	35.32
8202	1281916	35.32
8203	1378221	35.32
8204	2258534	35.32
8205	3024051	35.32
8206	wPt-3038	35.32
8207	wPt-6145	35.32
8208	2270726	35.33
8209	wsnp_Ex_c19993_29024127	35.34
8210	wsnp_Ex_c14144_22073749	35.34
8211	1108549	35.35
8212	1025439	35.35
8213	wPt-3094	35.35
8214	985292	35.36
8215	1129270	35.36
8216	1140030	35.36
8217	998399	35.39
8218	1044459	35.39
8219	1235641	35.39
8220	2276690	35.39
8221	wPt-732049	35.4
8222	520996	35.41
8223	2303083	35.41
8224	1047800	35.44
8225	1128851	35.44
8226	1228189	35.44
8227	1234768	35.44
8228	3534116	35.44
8229	3937747	35.44
8230	RAC875_c36432_172	35.44
8231	Excalibur_rep_c87664_233	35.44
8232	Excalibur_rep_c104498_194	35.44
8233	1230206	35.45
8234	3023002	35.46
8235	3034149	35.46
8236	1258932	35.49
8237	1125878	35.49
8238	4910800	35.49
8239	4261146	35.5
8240	wPt-0267	35.5
8241	wPt-10982	35.52
8242	wPt-11175	35.52
8243	998573	35.53
8244	1075141	35.53
8245	1252413	35.55
8246	3064869	35.55
8247	10228089	35.56
8248	1081729	35.56
8249	1102561	35.56
8250	1107535	35.56
8251	1123034	35.56
8252	1211136	35.56
8253	3022843	35.56
8254	3064445	35.56
8255	3385289	35.56
8256	2329632	35.58
8257	1123769	35.58
8258	wPt-4401	35.59
8259	1113965	35.6
8260	1228750	35.6
8261	1255707	35.6
8262	520593	35.65
8263	312359	35.66
8264	1091591	35.66
8265	995209	35.67
8266	1012235	35.68
8267	1279789	35.68
8268	Xtam61	35.7
8269	1261345	35.7
8270	1263964	35.7
8271	1265637	35.7
8272	6007480	35.7
8273	wPt-10647	35.72
8274	4539810	35.76
8275	TA002390-1493	35.76
8276	1864555	35.77
8277	5578079	35.77
8278	3385434	35.77
8279	4909528	35.82
8280	4910674	35.82
8281	1108207	35.83
8282	1229306	35.83
8283	989000	35.83
8284	1104660	35.83
8285	1242065	35.83
8286	1251718	35.83
8287	1253223	35.83
8288	2279828	35.83
8289	3023328	35.83
8290	3384600	35.83
8291	4329285	35.83
8292	4329415	35.83
8293	4329431	35.83
8294	4394467	35.83
8295	4407710	35.83
8296	4409086	35.83
8297	4439904	35.83
8298	4439952	35.83
8299	4538964	35.83
8300	4991497	35.83
8301	4991942	35.83
8302	4992329	35.83
8303	1380660	35.83
8304	1280582	35.83
8305	2289039	35.83
8306	1004300	35.84
8307	4909660	35.84
8308	522278	35.87
8309	1004919	35.87
8310	1056249	35.87
8311	1099520	35.87
8312	1267437	35.87
8313	4396873	35.87
8314	3959633	35.87
8315	1378430	35.87
8316	1242639	35.88
8317	1116540	35.89
8318	3958454	35.89
8319	305656	35.91
8320	986034	35.91
8321	989746	35.91
8322	998652	35.91
8323	1006051	35.91
8324	1007283	35.91
8325	1010886	35.91
8326	1015856	35.91
8327	1038605	35.91
8328	1041283	35.91
8329	1062902	35.91
8330	1070346	35.91
8331	1073771	35.91
8332	1076654	35.91
8333	1092841	35.91
8334	1101924	35.91
8335	1102228	35.91
8336	1104279	35.91
8337	1106549	35.91
8338	1112585	35.91
8339	1127838	35.91
8340	1140421	35.91
8341	1218956	35.91
8342	1220443	35.91
8343	1228262	35.91
8344	1233721	35.91
8345	1240664	35.91
8346	1244651	35.91
8347	1244818	35.91
8348	1254634	35.91
8349	1258211	35.91
8350	1262562	35.91
8351	1268278	35.91
8352	1281367	35.91
8353	1687849	35.91
8354	1694847	35.91
8355	1695675	35.91
8356	2259780	35.91
8357	2263756	35.91
8358	2275869	35.91
8359	2276621	35.91
8360	2306451	35.91
8361	3029301	35.91
8362	3533372	35.91
8363	3936615	35.91
8364	3940197	35.91
8365	3954276	35.91
8366	4397579	35.91
8367	4406964	35.91
8368	4409717	35.91
8369	7331143	35.91
8370	521937	35.91
8371	wPt-741465	35.92
8372	978150	35.94
8373	2325297	35.94
8374	2361497	35.94
8375	wPt-10252	35.96
8376	wPt-3548	35.96
8377	wPt-4653	35.96
8378	wPt-9010	35.96
8379	tPt-6487	35.96
8380	wPt-0571	35.96
8381	wPt-4842	35.96
8382	wPt-7132	35.96
8383	1002288	35.96
8384	1073271	35.96
8385	1077736	35.96
8386	1079387	35.96
8387	1081420	35.96
8388	1087830	35.96
8389	1091567	35.96
8390	1092893	35.96
8391	1126108	35.96
8392	1143451	35.96
8393	1200970	35.96
8394	1203885	35.96
8395	1292191	35.96
8396	1399696	35.96
8397	1670193	35.96
8398	1699119	35.96
8399	1714207	35.96
8400	2242788	35.96
8401	2243995	35.96
8402	2262762	35.96
8403	3020556	35.96
8404	3022144	35.96
8405	3024103	35.96
8406	3028896	35.96
8407	3938003	35.96
8408	3943970	35.96
8409	3946590	35.96
8410	3949909	35.96
8411	3952507	35.96
8412	4006110	35.96
8413	4393820	35.96
8414	4543201	35.96
8415	5325579	35.96
8416	5573612	35.96
8417	7337505	35.96
8418	7344762	35.96
8419	7350338	35.96
8420	3947217	35.96
8421	1217105	35.96
8422	wPt-10018	35.96
8423	wPt-10945	35.96
8424	wPt-5861	35.96
8425	wPt-9410	35.96
8426	M6_748383_PstIMluI_PA	35.96
8427	M6_1082887_PstIMseI_PA	35.96
8428	M6_1105997_PstIMseI_PA	35.96
8429	M6_1168892_PstIMseI_PA	35.96
8430	M6_1196959_PstIMseI_PA	35.96
8431	M6_1372729_PstIMseI_PA	35.96
8432	M6_1415347_PstIMseI_PA	35.96
8433	M6_1453473_PstIMseI_PA	35.96
8434	M6_1814689_PstIMseI_PA	35.96
8435	M6_235455_PstIMseI_PA	35.96
8436	M6_24889_PstIMseI_PA	35.96
8437	M6_2683663_PstIMseI_PA	35.96
8438	M6_2868401_PstIMseI_PA	35.96
8439	M6_2924746_PstIMseI_PA	35.96
8440	M6_3143626_PstIMseI_PA	35.96
8441	M6_3150653_PstIMseI_PA	35.96
8442	M6_351720_PstIMseI_PA	35.96
8443	M6_357819_PstIMseI_PA	35.96
8444	M6_3659351_PstIMseI_PA	35.96
8445	M6_3714873_PstIMseI_PA	35.96
8446	M6_3946190_PstIMseI_PA	35.96
8447	M6_4055590_PstIMseI_PA	35.96
8448	M6_407374_PstIMseI_PA	35.96
8449	M6_4199645_PstIMseI_PA	35.96
8450	M6_488821_PstIMseI_PA	35.96
8451	M6_490102_PstIMseI_PA	35.96
8452	M6_541952_PstIMseI_PA	35.96
8453	M6_550399_PstIMseI_PA	35.96
8454	M6_591326_PstIMseI_PA	35.96
8455	M6_737380_PstIMseI_PA	35.96
8456	M6_814614_PstIMseI_PA	35.96
8457	M6_856100_PstIMseI_PA	35.96
8458	M6_969060_PstIMseI_PA	35.96
8459	M6_990921_PstIMseI_PA	35.96
8460	Opata_1175139_PstIMseI_PA	35.96
8461	Opata_1489565_PstIMseI_PA	35.96
8462	Opata_1507023_PstIMseI_PA	35.96
8463	M6_1037198_PstIMspI_PA	35.96
8464	M6_1064329_PstIMspI_PA	35.96
8465	M6_1082721_PstIMspI_PA	35.96
8466	M6_1091355_PstIMspI_PA	35.96
8467	M6_1131209_PstIMspI_PA	35.96
8468	M6_1141548_PstIMspI_PA	35.96
8469	M6_1148210_PstIMspI_PA	35.96
8470	M6_1149470_PstIMspI_PA	35.96
8471	M6_1169417_PstIMspI_PA	35.96
8472	M6_1182299_PstIMspI_PA	35.96
8473	M6_1189101_PstIMspI_PA	35.96
8474	M6_1209909_PstIMspI_PA	35.96
8475	M6_1210352_PstIMspI_PA	35.96
8476	M6_1244757_PstIMspI_PA	35.96
8477	M6_1275577_PstIMspI_PA	35.96
8478	M6_1285643_PstIMspI_PA	35.96
8479	M6_1352519_PstIMspI_PA	35.96
8480	M6_1403993_PstIMspI_PA	35.96
8481	M6_1412919_PstIMspI_PA	35.96
8482	M6_1420882_PstIMspI_PA	35.96
8483	M6_1457025_PstIMspI_PA	35.96
8484	M6_1539977_PstIMspI_PA	35.96
8485	M6_1545575_PstIMspI_PA	35.96
8486	M6_1584532_PstIMspI_PA	35.96
8487	M6_1625663_PstIMspI_PA	35.96
8488	M6_1632249_PstIMspI_PA	35.96
8489	M6_1679170_PstIMspI_PA	35.96
8490	M6_1729539_PstIMspI_PA	35.96
8491	M6_1773254_PstIMspI_PA	35.96
8492	M6_1805457_PstIMspI_PA	35.96
8493	M6_1874539_PstIMspI_PA	35.96
8494	M6_1883844_PstIMspI_PA	35.96
8495	M6_1904753_PstIMspI_PA	35.96
8496	M6_1908418_PstIMspI_PA	35.96
8497	M6_2100760_PstIMspI_PA	35.96
8498	M6_2204560_PstIMspI_PA	35.96
8499	M6_2210951_PstIMspI_PA	35.96
8500	M6_2217576_PstIMspI_PA	35.96
8501	M6_2243970_PstIMspI_PA	35.96
8502	M6_2251384_PstIMspI_PA	35.96
8503	M6_2346324_PstIMspI_PA	35.96
8504	M6_2423783_PstIMspI_PA	35.96
8505	M6_2430704_PstIMspI_PA	35.96
8506	M6_2432013_PstIMspI_PA	35.96
8507	M6_2438884_PstIMspI_PA	35.96
8508	M6_2439625_PstIMspI_PA	35.96
8509	M6_2446782_PstIMspI_PA	35.96
8510	M6_2504225_PstIMspI_PA	35.96
8511	M6_2509837_PstIMspI_PA	35.96
8512	M6_2554341_PstIMspI_PA	35.96
8513	M6_2572346_PstIMspI_PA	35.96
8514	M6_2604711_PstIMspI_PA	35.96
8515	M6_2608271_PstIMspI_PA	35.96
8516	M6_2616709_PstIMspI_PA	35.96
8517	M6_2661751_PstIMspI_PA	35.96
8518	M6_2676730_PstIMspI_PA	35.96
8519	M6_2723953_PstIMspI_PA	35.96
8520	M6_2745105_PstIMspI_PA	35.96
8521	M6_2757412_PstIMspI_PA	35.96
8522	M6_2765928_PstIMspI_PA	35.96
8523	M6_2774114_PstIMspI_PA	35.96
8524	M6_2801201_PstIMspI_PA	35.96
8525	M6_2841913_PstIMspI_PA	35.96
8526	M6_2916909_PstIMspI_PA	35.96
8527	M6_2918659_PstIMspI_PA	35.96
8528	M6_2926209_PstIMspI_PA	35.96
8529	M6_2929984_PstIMspI_PA	35.96
8530	M6_2972184_PstIMspI_PA	35.96
8531	M6_3005164_PstIMspI_PA	35.96
8532	M6_3021595_PstIMspI_PA	35.96
8533	M6_3028267_PstIMspI_PA	35.96
8534	M6_3063587_PstIMspI_PA	35.96
8535	M6_3079110_PstIMspI_PA	35.96
8536	M6_3113367_PstIMspI_PA	35.96
8537	M6_3127688_PstIMspI_PA	35.96
8538	M6_3208332_PstIMspI_PA	35.96
8539	M6_3283007_PstIMspI_PA	35.96
8540	M6_328891_PstIMspI_PA	35.96
8541	M6_3288994_PstIMspI_PA	35.96
8542	M6_329384_PstIMspI_PA	35.96
8543	M6_3365862_PstIMspI_PA	35.96
8544	M6_3367153_PstIMspI_PA	35.96
8545	M6_3376376_PstIMspI_PA	35.96
8546	M6_375237_PstIMspI_PA	35.96
8547	M6_408004_PstIMspI_PA	35.96
8548	M6_413556_PstIMspI_PA	35.96
8549	M6_442112_PstIMspI_PA	35.96
8550	M6_455816_PstIMspI_PA	35.96
8551	M6_491438_PstIMspI_PA	35.96
8552	M6_523778_PstIMspI_PA	35.96
8553	M6_532798_PstIMspI_PA	35.96
8554	M6_569394_PstIMspI_PA	35.96
8555	M6_572550_PstIMspI_PA	35.96
8556	M6_590192_PstIMspI_PA	35.96
8557	M6_590436_PstIMspI_PA	35.96
8558	M6_619049_PstIMspI_PA	35.96
8559	M6_623156_PstIMspI_PA	35.96
8560	M6_633568_PstIMspI_PA	35.96
8561	M6_674789_PstIMspI_PA	35.96
8562	M6_682504_PstIMspI_PA	35.96
8563	M6_725591_PstIMspI_PA	35.96
8564	M6_735875_PstIMspI_PA	35.96
8565	M6_759729_PstIMspI_PA	35.96
8566	M6_790708_PstIMspI_PA	35.96
8567	M6_865460_PstIMspI_PA	35.96
8568	M6_881271_PstIMspI_PA	35.96
8569	M6_933483_PstIMspI_PA	35.96
8570	M6_968695_PstIMspI_PA	35.96
8571	M6_975448_PstIMspI_PA	35.96
8572	Opata_766403_PstIMspI_PA	35.96
8573	Opata_1007810_11_PstIMseI_SNP	35.96
8574	Opata_1007810_81_PstIMseI_SNP	35.96
8575	Opata_1093103_26_PstIMseI_SNP	35.96
8576	Opata_1093103_43_PstIMseI_SNP	35.96
8577	Opata_1093103_64_PstIMseI_SNP	35.96
8578	Opata_1117015_43_PstIMseI_SNP	35.96
8579	Opata_1300589_37_PstIMseI_SNP	35.96
8580	Opata_1300589_44_PstIMseI_SNP	35.96
8581	Opata_1323168_54_PstIMseI_SNP	35.96
8582	Opata_170785_10_PstIMseI_SNP	35.96
8583	Opata_2049158_81_PstIMseI_SNP	35.96
8584	Opata_247631_69_PstIMseI_SNP	35.96
8585	Opata_247631_85_PstIMseI_SNP	35.96
8586	Opata_2670886_34_PstIMseI_SNP	35.96
8587	Opata_374837_5_PstIMseI_SNP	35.96
8588	Opata_374837_77_PstIMseI_SNP	35.96
8589	Opata_378203_37_PstIMseI_SNP	35.96
8590	Opata_378203_39_PstIMseI_SNP	35.96
8591	Opata_378203_53_PstIMseI_SNP	35.96
8592	Opata_391042_31_PstIMseI_SNP	35.96
8593	Opata_392826_43_PstIMseI_SNP	35.96
8594	Opata_470012_1_PstIMseI_SNP	35.96
8595	Opata_470012_38_PstIMseI_SNP	35.96
8596	Opata_530494_23_PstIMseI_SNP	35.96
8597	Opata_586747_82_PstIMseI_SNP	35.96
8598	Opata_7472_2_PstIMseI_SNP	35.96
8599	Opata_78114_83_PstIMseI_SNP	35.96
8600	Opata_801329_13_PstIMseI_SNP	35.96
8601	Opata_911709_37_PstIMseI_SNP	35.96
8602	Opata_936_60_PstIMseI_SNP	35.96
8603	M6_3270250_8_PstIMspI_SNP	35.96
8604	Opata_1417801_11_PstIMspI_SNP	35.96
8605	Opata_1506490_46_PstIMspI_SNP	35.96
8606	Opata_1557009_2_PstIMspI_SNP	35.96
8607	Opata_1679263_30_PstIMspI_SNP	35.96
8608	Opata_1750625_5_PstIMspI_SNP	35.96
8609	Opata_1960798_43_PstIMspI_SNP	35.96
8610	Opata_2024670_3_PstIMspI_SNP	35.96
8611	Opata_2039706_72_PstIMspI_SNP	35.96
8612	Opata_2132767_76_PstIMspI_SNP	35.96
8613	Opata_2631944_72_PstIMspI_SNP	35.96
8614	Opata_3020039_83_PstIMspI_SNP	35.96
8615	Opata_3245444_21_PstIMspI_SNP	35.96
8616	Opata_342394_5_PstIMspI_SNP	35.96
8617	Opata_3632072_22_PstIMspI_SNP	35.96
8618	Opata_3837911_77_PstIMspI_SNP	35.96
8619	Opata_794415_25_PstIMspI_SNP	35.96
8620	Opata_821689_80_PstIMspI_SNP	35.96
8621	Opata_93340_48_PstIMspI_SNP	35.96
8622	Opata_452964_16_PstIMseI_SNP	35.96
8623	Opata_452964_43_PstIMseI_SNP	35.96
8624	Opata_452964_7_PstIMseI_SNP	35.96
8625	M6_2566501_PstIMspI_PA	35.96
8626	M6_325813_PstIMspI_PA	35.96
8627	M6_3287650_PstIMspI_PA	35.96
8628	M6_418275_PstIMspI_PA	35.96
8629	Opata_103071_PstIMspI_PA	35.96
8630	Opata_2984601_PstIMspI_PA	35.96
8631	Opata_2049158_84_PstIMseI_SNP	35.96
8632	Opata_3811229_15_PstIMseI_SNP	35.96
8633	M6_451985_PstIMseI_PA	35.96
8634	M6_1450466_PstIMspI_PA	35.96
8635	M6_582008_PstIMspI_PA	35.96
8636	Opata_1087881_60_PstIMspI_SNP	35.96
8637	Opata_1209348_PstIMluI_PA	35.96
8638	M6_3255497_PstIMseI_PA	35.96
8639	Opata_24679_PstIMseI_PA	35.96
8640	M6_139135_PstIMseI_PA	35.96
8641	M6_1649192_PstIMseI_PA	35.96
8642	M6_187281_PstIMseI_PA	35.96
8643	M6_1924407_PstIMseI_PA	35.96
8644	M6_227474_PstIMseI_PA	35.96
8645	M6_3439729_PstIMseI_PA	35.96
8646	M6_367189_PstIMseI_PA	35.96
8647	M6_3867546_PstIMseI_PA	35.96
8648	M6_577903_PstIMseI_PA	35.96
8649	M6_752307_PstIMseI_PA	35.96
8650	M6_885343_PstIMseI_PA	35.96
8651	Opata_668285_PstIMseI_PA	35.96
8652	Opata_706912_PstIMseI_PA	35.96
8653	M6_1088745_PstIMspI_PA	35.96
8654	M6_1112895_PstIMspI_PA	35.96
8655	M6_1318190_PstIMspI_PA	35.96
8656	M6_1331190_PstIMspI_PA	35.96
8657	M6_1895578_PstIMspI_PA	35.96
8658	M6_1940015_PstIMspI_PA	35.96
8659	M6_2317548_PstIMspI_PA	35.96
8660	M6_2549412_PstIMspI_PA	35.96
8661	M6_2577127_PstIMspI_PA	35.96
8662	M6_2729595_PstIMspI_PA	35.96
8663	M6_2769507_PstIMspI_PA	35.96
8664	M6_2902360_PstIMspI_PA	35.96
8665	M6_3385654_PstIMspI_PA	35.96
8666	M6_3457495_PstIMspI_PA	35.96
8667	M6_3570521_PstIMspI_PA	35.96
8668	M6_409856_PstIMspI_PA	35.96
8669	M6_455565_PstIMspI_PA	35.96
8670	M6_516800_PstIMspI_PA	35.96
8671	M6_535088_PstIMspI_PA	35.96
8672	M6_646050_PstIMspI_PA	35.96
8673	M6_789948_PstIMspI_PA	35.96
8674	M6_801160_PstIMspI_PA	35.96
8675	M6_807696_PstIMspI_PA	35.96
8676	M6_887465_PstIMspI_PA	35.96
8677	M6_984149_PstIMspI_PA	35.96
8678	Opata_133286_25_PstIMspI_SNP	35.96
8679	Opata_662124_22_PstIMspI_SNP	35.96
8680	M6_171140_PstIMseI_PA	35.96
8681	M6_1841097_PstIMseI_PA	35.96
8682	M6_1659923_PstIMspI_PA	35.96
8683	M6_2449569_PstIMspI_PA	35.96
8684	M6_2501069_PstIMspI_PA	35.96
8685	M6_2998885_PstIMspI_PA	35.96
8686	M6_826174_PstIMspI_PA	35.96
8687	M6_1419224_PstIMluI_PA	35.96
8688	M6_18741_PstIMluI_PA	35.96
8689	Opata_2013919_PstIMluI_PA	35.96
8690	M6_11417_PstIMseI_PA	35.96
8691	M6_115888_PstIMseI_PA	35.96
8692	M6_12070_PstIMseI_PA	35.96
8693	M6_121026_PstIMseI_PA	35.96
8694	M6_1332085_PstIMseI_PA	35.96
8695	M6_1343151_PstIMseI_PA	35.96
8696	M6_155630_PstIMseI_PA	35.96
8697	M6_1625463_PstIMseI_PA	35.96
8698	M6_172650_PstIMseI_PA	35.96
8699	M6_191608_PstIMseI_PA	35.96
8700	M6_205284_PstIMseI_PA	35.96
8701	M6_270248_PstIMseI_PA	35.96
8702	M6_2749032_PstIMseI_PA	35.96
8703	M6_281117_PstIMseI_PA	35.96
8704	M6_283544_PstIMseI_PA	35.96
8705	M6_288352_PstIMseI_PA	35.96
8706	M6_2991006_PstIMseI_PA	35.96
8707	M6_307590_PstIMseI_PA	35.96
8708	M6_3202113_PstIMseI_PA	35.96
8709	M6_34963_PstIMseI_PA	35.96
8710	M6_3514183_PstIMseI_PA	35.96
8711	M6_359458_PstIMseI_PA	35.96
8712	M6_3729395_PstIMseI_PA	35.96
8713	M6_386230_PstIMseI_PA	35.96
8714	M6_42351_PstIMseI_PA	35.96
8715	M6_48580_PstIMseI_PA	35.96
8716	M6_487219_PstIMseI_PA	35.96
8717	M6_490278_PstIMseI_PA	35.96
8718	M6_516950_PstIMseI_PA	35.96
8719	M6_580553_PstIMseI_PA	35.96
8720	M6_64079_PstIMseI_PA	35.96
8721	M6_65707_PstIMseI_PA	35.96
8722	M6_681105_PstIMseI_PA	35.96
8723	M6_719529_PstIMseI_PA	35.96
8724	M6_728443_PstIMseI_PA	35.96
8725	M6_74703_PstIMseI_PA	35.96
8726	M6_75566_PstIMseI_PA	35.96
8727	M6_780893_PstIMseI_PA	35.96
8728	M6_90683_PstIMseI_PA	35.96
8729	M6_928473_PstIMseI_PA	35.96
8730	M6_95140_PstIMseI_PA	35.96
8731	M6_990471_PstIMseI_PA	35.96
8732	M6_1037156_PstIMspI_PA	35.96
8733	M6_1098208_PstIMspI_PA	35.96
8734	M6_1218035_PstIMspI_PA	35.96
8735	M6_1277595_PstIMspI_PA	35.96
8736	M6_1424124_PstIMspI_PA	35.96
8737	M6_1563345_PstIMspI_PA	35.96
8738	M6_1578773_PstIMspI_PA	35.96
8739	M6_1769762_PstIMspI_PA	35.96
8740	M6_2613728_PstIMspI_PA	35.96
8741	M6_2717443_PstIMspI_PA	35.96
8742	M6_2735679_PstIMspI_PA	35.96
8743	M6_3007743_PstIMspI_PA	35.96
8744	M6_3018400_PstIMspI_PA	35.96
8745	M6_323715_PstIMspI_PA	35.96
8746	M6_3352327_PstIMspI_PA	35.96
8747	M6_340117_PstIMspI_PA	35.96
8748	M6_421848_PstIMspI_PA	35.96
8749	M6_562510_PstIMspI_PA	35.96
8750	M6_700032_PstIMspI_PA	35.96
8751	M6_742995_PstIMspI_PA	35.96
8752	M6_796038_PstIMspI_PA	35.96
8753	M6_808993_PstIMspI_PA	35.96
8754	M6_847197_PstIMspI_PA	35.96
8755	M6_955073_PstIMspI_PA	35.96
8756	M6_971643_PstIMspI_PA	35.96
8757	M6_985284_PstIMspI_PA	35.96
8758	Opata_1511982_PstIMspI_PA	35.96
8759	Opata_1671489_PstIMspI_PA	35.96
8760	Opata_1731791_86_PstIMspI_SNP	35.96
8761	Opata_3723286_42_PstIMspI_SNP	35.96
8762	M6_1277631_PstIMseI_PA	35.96
8763	M6_130693_PstIMseI_PA	35.96
8764	M6_1313695_PstIMseI_PA	35.96
8765	M6_1351591_PstIMseI_PA	35.96
8766	M6_1696113_PstIMseI_PA	35.96
8767	M6_172044_PstIMseI_PA	35.96
8768	M6_2105213_PstIMseI_PA	35.96
8769	M6_2235616_PstIMseI_PA	35.96
8770	M6_2402334_PstIMseI_PA	35.96
8771	M6_241593_PstIMseI_PA	35.96
8772	M6_263787_PstIMseI_PA	35.96
8773	M6_268211_PstIMseI_PA	35.96
8774	M6_295473_PstIMseI_PA	35.96
8775	M6_362342_PstIMseI_PA	35.96
8776	M6_370270_PstIMseI_PA	35.96
8777	M6_376911_PstIMseI_PA	35.96
8778	M6_396509_PstIMseI_PA	35.96
8779	M6_4228287_PstIMseI_PA	35.96
8780	M6_444986_PstIMseI_PA	35.96
8781	M6_490414_PstIMseI_PA	35.96
8782	M6_54786_PstIMseI_PA	35.96
8783	M6_580793_PstIMseI_PA	35.96
8784	M6_664179_PstIMseI_PA	35.96
8785	M6_67788_PstIMseI_PA	35.96
8786	M6_687433_PstIMseI_PA	35.96
8787	M6_724235_PstIMseI_PA	35.96
8788	M6_796545_PstIMseI_PA	35.96
8789	M6_881189_PstIMseI_PA	35.96
8790	M6_914213_PstIMseI_PA	35.96
8791	Opata_1245660_PstIMseI_PA	35.96
8792	Opata_324766_PstIMseI_PA	35.96
8793	Opata_4374620_PstIMseI_PA	35.96
8794	Opata_956980_PstIMseI_PA	35.96
8795	M6_1890165_PstIMspI_PA	35.96
8796	M6_2246624_PstIMspI_PA	35.96
8797	M6_2293800_PstIMspI_PA	35.96
8798	M6_317832_PstIMspI_PA	35.96
8799	M6_918557_PstIMspI_PA	35.96
8800	Opata_1986922_PstIMspI_PA	35.96
8801	Opata_3135535_PstIMspI_PA	35.96
8802	Opata_730618_PstIMspI_PA	35.96
8803	Opata_394533_PstIMseI_PA	35.96
8804	Opata_1568023_PstIMspI_PA	35.96
8805	Opata_2121580_PstIMspI_PA	35.96
8806	Opata_3199771_PstIMspI_PA	35.96
8807	Opata_2127606_PstIMspI_PA	35.96
8808	M6_1567135_PstIMseI_PA	35.96
8809	M6_15858_PstIMseI_PA	35.96
8810	M6_1460914_PstIMseI_PA	35.96
8811	M6_384249_PstIMseI_PA	35.96
8812	M6_427751_PstIMseI_PA	35.96
8813	M6_1155835_PstIMspI_PA	35.96
8814	M6_1323558_PstIMspI_PA	35.96
8815	M6_1860698_PstIMspI_PA	35.96
8816	M6_2035219_PstIMspI_PA	35.96
8817	M6_2899158_PstIMspI_PA	35.96
8818	M6_466644_PstIMspI_PA	35.96
8819	M6_854929_PstIMspI_PA	35.96
8820	M6_1022954_PstIMseI_PA	35.96
8821	M6_1143834_PstIMseI_PA	35.96
8822	M6_1235261_PstIMseI_PA	35.96
8823	M6_1398978_PstIMseI_PA	35.96
8824	M6_1420043_PstIMseI_PA	35.96
8825	M6_175822_PstIMseI_PA	35.96
8826	M6_2704939_PstIMseI_PA	35.96
8827	M6_3912_PstIMseI_PA	35.96
8828	M6_50718_PstIMseI_PA	35.96
8829	M6_568240_PstIMseI_PA	35.96
8830	M6_619412_PstIMseI_PA	35.96
8831	M6_674525_PstIMseI_PA	35.96
8832	M6_677506_PstIMseI_PA	35.96
8833	Opata_1134177_PstIMseI_PA	35.96
8834	Opata_151606_PstIMseI_PA	35.96
8835	Opata_221009_PstIMseI_PA	35.96
8836	Opata_2974888_PstIMseI_PA	35.96
8837	M6_1105588_PstIMspI_PA	35.96
8838	M6_1210803_PstIMspI_PA	35.96
8839	M6_126741_PstIMspI_PA	35.96
8840	M6_1277799_PstIMspI_PA	35.96
8841	M6_2035735_PstIMspI_PA	35.96
8842	M6_2195469_PstIMspI_PA	35.96
8843	M6_2237937_PstIMspI_PA	35.96
8844	M6_3425594_PstIMspI_PA	35.96
8845	M6_403481_PstIMspI_PA	35.96
8846	M6_610006_PstIMspI_PA	35.96
8847	M6_882540_PstIMspI_PA	35.96
8848	Opata_2086563_PstIMspI_PA	35.96
8849	M6_267585_PstIMseI_PA	35.96
8850	M6_997341_PstIMseI_PA	35.96
8851	M6_1114978_PstIMspI_PA	35.96
8852	M6_1551273_PstIMspI_PA	35.96
8853	M6_1714168_PstIMspI_PA	35.96
8854	M6_228666_PstIMspI_PA	35.96
8855	M6_2427950_PstIMspI_PA	35.96
8856	M6_2765353_PstIMspI_PA	35.96
8857	M6_340510_PstIMspI_PA	35.96
8858	M6_3410674_PstIMspI_PA	35.96
8859	M6_401542_PstIMspI_PA	35.96
8860	M6_462490_PstIMspI_PA	35.96
8861	M6_821270_PstIMspI_PA	35.96
8862	M6_998901_PstIMspI_PA	35.96
8863	M6_485746_PstIMseI_PA	35.96
8864	M6_505882_PstIMseI_PA	35.96
8865	M6_3269635_PstIMspI_PA	35.96
8866	M6_930241_PstIMspI_PA	35.96
8867	Opata_62877_PstIMseI_PA	35.96
8868	Opata_294147_PstIMspI_PA	35.96
8869	M6_608025_PstIMseI_PA	35.96
8870	M6_1551814_PstIMspI_PA	35.96
8871	M6_3493660_PstIMspI_PA	35.96
8872	M6_1237572_PstIMseI_PA	35.96
8873	M6_1190854_PstIMluI_PA	35.96
8874	M6_1192702_PstIMseI_PA	35.96
8875	M6_131638_PstIMseI_PA	35.96
8876	M6_3352448_PstIMseI_PA	35.96
8877	M6_376786_PstIMseI_PA	35.96
8878	M6_625917_PstIMseI_PA	35.96
8879	M6_1062066_PstIMspI_PA	35.96
8880	M6_106680_PstIMspI_PA	35.96
8881	M6_1099587_PstIMspI_PA	35.96
8882	M6_1390334_PstIMspI_PA	35.96
8883	M6_1497707_PstIMspI_PA	35.96
8884	M6_1593012_PstIMspI_PA	35.96
8885	M6_1613668_PstIMspI_PA	35.96
8886	M6_2570346_PstIMspI_PA	35.96
8887	M6_3042535_PstIMspI_PA	35.96
8888	M6_519906_PstIMspI_PA	35.96
8889	M6_627542_PstIMspI_PA	35.96
8890	M6_897051_PstIMspI_PA	35.96
8891	M6_1051474_PstIMseI_PA	35.96
8892	M6_171526_PstIMseI_PA	35.96
8893	M6_223197_PstIMseI_PA	35.96
8894	M6_45119_PstIMseI_PA	35.96
8895	M6_522249_PstIMseI_PA	35.96
8896	M6_81317_PstIMseI_PA	35.96
8897	M6_1011592_PstIMspI_PA	35.96
8898	M6_2470349_PstIMspI_PA	35.96
8899	M6_2692328_PstIMspI_PA	35.96
8900	M6_3322815_PstIMspI_PA	35.96
8901	M6_678627_PstIMspI_PA	35.96
8902	M6_1379668_PstIMseI_PA	35.96
8903	M6_1756913_PstIMseI_PA	35.96
8904	M6_617235_PstIMseI_PA	35.96
8905	M6_1577645_PstIMspI_PA	35.96
8906	M6_1932485_PstIMspI_PA	35.96
8907	M6_2509618_PstIMspI_PA	35.96
8908	M6_3599990_PstIMspI_PA	35.96
8909	M6_496610_PstIMspI_PA	35.96
8910	M6_683394_PstIMspI_PA	35.96
8911	Opata_1734461_PstIMspI_PA	35.96
8912	M6_106561_PstIMseI_PA	35.96
8913	M6_11113_PstIMseI_PA	35.96
8914	M6_1470782_PstIMseI_PA	35.96
8915	M6_1618847_PstIMseI_PA	35.96
8916	M6_2110537_PstIMseI_PA	35.96
8917	M6_211876_PstIMseI_PA	35.96
8918	M6_3027030_PstIMseI_PA	35.96
8919	M6_494348_PstIMseI_PA	35.96
8920	M6_606749_PstIMseI_PA	35.96
8921	M6_1043894_PstIMspI_PA	35.96
8922	M6_1316024_PstIMspI_PA	35.96
8923	M6_1573875_PstIMspI_PA	35.96
8924	M6_2017342_PstIMspI_PA	35.96
8925	M6_2059097_PstIMspI_PA	35.96
8926	M6_3288011_PstIMspI_PA	35.96
8927	M6_335100_PstIMspI_PA	35.96
8928	M6_412144_PstIMspI_PA	35.96
8929	M6_425379_PstIMspI_PA	35.96
8930	M6_592308_PstIMspI_PA	35.96
8931	M6_971565_PstIMspI_PA	35.96
8932	M6_1630468_PstIMseI_PA	35.96
8933	M6_17229_PstIMseI_PA	35.96
8934	M6_343926_PstIMseI_PA	35.96
8935	M6_502603_PstIMseI_PA	35.96
8936	M6_1241557_PstIMspI_PA	35.96
8937	M6_1327185_PstIMspI_PA	35.96
8938	M6_1458892_PstIMspI_PA	35.96
8939	M6_1602440_PstIMspI_PA	35.96
8940	M6_1808597_PstIMspI_PA	35.96
8941	M6_1812323_PstIMspI_PA	35.96
8942	M6_2043231_PstIMspI_PA	35.96
8943	M6_2528336_PstIMspI_PA	35.96
8944	M6_368216_PstIMspI_PA	35.96
8945	M6_391696_PstIMspI_PA	35.96
8946	M6_467407_PstIMspI_PA	35.96
8947	M6_499735_PstIMspI_PA	35.96
8948	M6_509261_PstIMspI_PA	35.96
8949	M6_886870_PstIMspI_PA	35.96
8950	M6_147930_PstIMseI_PA	35.96
8951	M6_253181_PstIMseI_PA	35.96
8952	M6_1265765_PstIMspI_PA	35.96
8953	M6_2042036_PstIMspI_PA	35.96
8954	M6_2361781_PstIMspI_PA	35.96
8955	M6_927096_PstIMspI_PA	35.96
8956	M6_951486_PstIMspI_PA	35.96
8957	M6_1328558_PstIMseI_PA	35.96
8958	M6_17266_PstIMseI_PA	35.96
8959	M6_389098_PstIMseI_PA	35.96
8960	M6_39827_PstIMseI_PA	35.96
8961	M6_1785009_PstIMspI_PA	35.96
8962	M6_2013834_PstIMspI_PA	35.96
8963	M6_2082822_PstIMspI_PA	35.96
8964	M6_483982_PstIMspI_PA	35.96
8965	M6_526787_PstIMspI_PA	35.96
8966	M6_552148_PstIMspI_PA	35.96
8967	M6_665785_PstIMspI_PA	35.96
8968	M6_87292_PstIMspI_PA	35.96
8969	M6_940733_PstIMspI_PA	35.96
8970	M6_1057212_PstIMseI_PA	35.96
8971	M6_1084851_PstIMseI_PA	35.96
8972	M6_1141509_PstIMseI_PA	35.96
8973	M6_2854159_PstIMseI_PA	35.96
8974	M6_3680336_PstIMseI_PA	35.96
8975	M6_4870_PstIMseI_PA	35.96
8976	M6_550881_PstIMseI_PA	35.96
8977	M6_84067_PstIMseI_PA	35.96
8978	M6_886104_PstIMseI_PA	35.96
8979	M6_2565868_PstIMspI_PA	35.96
8980	M6_2657304_PstIMspI_PA	35.96
8981	M6_2996472_PstIMspI_PA	35.96
8982	M6_3089426_PstIMspI_PA	35.96
8983	M6_3240573_PstIMspI_PA	35.96
8984	M6_349650_PstIMspI_PA	35.96
8985	M6_938176_PstIMspI_PA	35.96
8986	M6_1128109_PstIMseI_PA	35.96
8987	M6_590385_PstIMseI_PA	35.96
8988	M6_660743_PstIMseI_PA	35.96
8989	M6_87190_PstIMseI_PA	35.96
8990	M6_1649093_PstIMspI_PA	35.96
8991	M6_1958425_PstIMspI_PA	35.96
8992	M6_3318351_PstIMspI_PA	35.96
8993	M6_851965_PstIMspI_PA	35.96
8994	Opata_3153773_PstIMspI_PA	35.96
8995	M6_341560_PstIMseI_PA	35.96
8996	M6_2723853_PstIMspI_PA	35.96
8997	M6_1067950_PstIMseI_PA	35.96
8998	M6_199410_PstIMseI_PA	35.96
8999	M6_21762_PstIMseI_PA	35.96
9000	M6_876642_PstIMseI_PA	35.96
9001	M6_1416104_PstIMseI_PA	35.96
9002	M6_295566_PstIMseI_PA	35.96
9003	M6_569569_PstIMseI_PA	35.96
9004	M6_4268341_PstIMseI_PA	35.96
9005	M6_2590225_PstIMspI_PA	35.96
9006	M6_3083250_PstIMspI_PA	35.96
9007	Opata_897937_PstIMseI_PA	35.96
9008	M6_1177529_PstIMseI_PA	35.96
9009	M6_1821068_PstIMseI_PA	35.96
9010	M6_420937_PstIMseI_PA	35.96
9011	M6_968992_PstIMseI_PA	35.96
9012	M6_1516987_PstIMspI_PA	35.96
9013	M6_1562180_PstIMspI_PA	35.96
9014	M6_2391083_PstIMspI_PA	35.96
9015	M6_152553_PstIMseI_PA	35.96
9016	M6_2933040_PstIMseI_PA	35.96
9017	M6_1289360_PstIMspI_PA	35.96
9018	M6_1728598_PstIMspI_PA	35.96
9019	M6_1829311_PstIMspI_PA	35.96
9020	M6_1877045_PstIMspI_PA	35.96
9021	M6_2259958_PstIMspI_PA	35.96
9022	M6_2613661_PstIMspI_PA	35.96
9023	M6_2733674_PstIMspI_PA	35.96
9024	M6_3200506_PstIMspI_PA	35.96
9025	M6_514012_PstIMspI_PA	35.96
9026	M6_559980_PstIMspI_PA	35.96
9027	M6_672522_PstIMspI_PA	35.96
9028	M6_950051_PstIMspI_PA	35.96
9029	M6_1036544_PstIMseI_PA	35.96
9030	M6_1070969_PstIMseI_PA	35.96
9031	M6_1292699_PstIMseI_PA	35.96
9032	M6_1376637_PstIMseI_PA	35.96
9033	M6_196448_PstIMseI_PA	35.96
9034	M6_3799585_PstIMseI_PA	35.96
9035	M6_3971421_PstIMseI_PA	35.96
9036	M6_452438_PstIMseI_PA	35.96
9037	M6_617956_PstIMseI_PA	35.96
9038	M6_1076321_PstIMspI_PA	35.96
9039	M6_1652474_PstIMspI_PA	35.96
9040	M6_2746359_PstIMspI_PA	35.96
9041	M6_3440888_PstIMspI_PA	35.96
9042	M6_529718_PstIMspI_PA	35.96
9043	M6_694274_PstIMspI_PA	35.96
9044	M6_845002_PstIMspI_PA	35.96
9045	M6_1465689_PstIMseI_PA	35.96
9046	M6_251055_PstIMseI_PA	35.96
9047	M6_4148444_PstIMseI_PA	35.96
9048	M6_496992_PstIMseI_PA	35.96
9049	M6_725667_PstIMseI_PA	35.96
9050	M6_2421266_PstIMspI_PA	35.96
9051	M6_2898246_PstIMspI_PA	35.96
9052	M6_3326261_PstIMspI_PA	35.96
9053	M6_3553818_PstIMspI_PA	35.96
9054	M6_394616_PstIMspI_PA	35.96
9055	M6_440431_PstIMspI_PA	35.96
9056	M6_178373_PstIMspI_PA	35.96
9057	M6_493648_PstIMspI_PA	35.96
9058	M6_794639_PstIMseI_PA	35.96
9059	M6_222942_PstIMspI_PA	35.96
9060	M6_2230115_PstIMspI_PA	35.96
9061	M6_710825_PstIMspI_PA	35.96
9062	M6_813029_PstIMspI_PA	35.96
9063	M6_1161883_PstIMseI_PA	35.96
9064	M6_315827_PstIMseI_PA	35.96
9065	M6_494909_PstIMspI_PA	35.96
9066	M6_621120_PstIMseI_PA	35.96
9067	M6_2226716_PstIMspI_PA	35.96
9068	M6_49308_PstIMspI_PA	35.96
9069	M6_1723164_PstIMspI_PA	35.96
9070	M6_2110244_PstIMspI_PA	35.96
9071	M6_442528_PstIMspI_PA	35.96
9072	Opata_1621935_PstIMspI_PA	35.96
9073	M6_1200988_PstIMseI_PA	35.96
9074	M6_1607131_PstIMseI_PA	35.96
9075	M6_406334_PstIMseI_PA	35.96
9076	M6_422471_PstIMseI_PA	35.96
9077	M6_1204618_PstIMspI_PA	35.96
9078	M6_2047626_PstIMspI_PA	35.96
9079	M6_2497066_PstIMspI_PA	35.96
9080	M6_2608836_PstIMspI_PA	35.96
9081	M6_451539_PstIMspI_PA	35.96
9082	M6_579421_PstIMspI_PA	35.96
9083	M6_794739_PstIMspI_PA	35.96
9084	M6_703113_PstIMspI_PA	35.96
9085	M6_1056497_PstIMseI_PA	35.96
9086	M6_821979_PstIMseI_PA	35.96
9087	M6_1141933_PstIMspI_PA	35.96
9088	M6_1474676_PstIMspI_PA	35.96
9089	M6_657975_PstIMspI_PA	35.96
9090	M6_217908_PstIMspI_PA	35.96
9091	M6_211556_PstIMseI_PA	35.96
9092	M6_1837522_PstIMspI_PA	35.96
9093	Opata_1823410_PstIMspI_PA	35.96
9094	Opata_17906_25_PstIMseI_SNP	35.96
9095	Opata_506447_14_PstIMseI_SNP	35.96
9096	Opata_2647585_PstIMseI_PA	35.96
9097	Opata_2384680_PstIMspI_PA	35.96
9098	Opata_1744372_85_PstIMspI_SNP	35.96
9099	Opata_192323_PstIMseI_PA	35.96
9100	Opata_1785604_59_PstIMspI_SNP	35.96
9101	Opata_1823404_80_PstIMspI_SNP	35.96
9102	Opata_1823404_81_PstIMspI_SNP	35.96
9103	Opata_1967324_78_PstIMspI_SNP	35.96
9104	Opata_2060822_36_PstIMspI_SNP	35.96
9105	Opata_2060822_37_PstIMspI_SNP	35.96
9106	Opata_2757137_82_PstIMspI_SNP	35.96
9107	Opata_3226754_45_PstIMspI_SNP	35.96
9108	Opata_3671750_24_PstIMspI_SNP	35.96
9109	Opata_498363_60_PstIMspI_SNP	35.96
9110	Opata_1181145_PstIMseI_PA	35.96
9111	Opata_160486_PstIMseI_PA	35.96
9112	Opata_299765_PstIMseI_PA	35.96
9113	Opata_636244_PstIMseI_PA	35.96
9114	Opata_2587035_PstIMspI_PA	35.96
9115	Opata_802315_PstIMspI_PA	35.96
9116	Opata_748721_62_PstIMseI_SNP	35.96
9117	Opata_4032611_PstIMspI_PA	35.96
9118	Opata_1075090_81_PstIMspI_SNP	35.96
9119	Opata_1075090_84_PstIMspI_SNP	35.96
9120	Opata_723597_35_PstIMspI_SNP	35.96
9121	Opata_3201759_PstIMseI_PA	35.96
9122	Opata_3871818_PstIMspI_PA	35.96
9123	Opata_463884_PstIMspI_PA	35.96
9124	Opata_565449_PstIMspI_PA	35.96
9125	Opata_672646_PstIMseI_PA	35.96
9126	Opata_772577_PstIMseI_PA	35.96
9127	Opata_1084845_PstIMspI_PA	35.96
9128	Opata_1600199_PstIMspI_PA	35.96
9129	Opata_2992515_PstIMseI_PA	35.96
9130	Opata_1914972_PstIMspI_PA	35.96
9131	Opata_2592584_PstIMspI_PA	35.96
9132	Opata_268793_PstIMspI_PA	35.96
9133	Opata_273238_PstIMspI_PA	35.96
9134	Opata_101441_PstIMseI_PA	35.96
9135	Opata_2986096_PstIMspI_PA	35.96
9136	Opata_3923825_PstIMspI_PA	35.96
9137	Opata_1897923_PstIMspI_PA	35.96
9138	Opata_2910459_PstIMspI_PA	35.96
9139	Opata_2719210_PstIMspI_PA	35.96
9140	Opata_3657878_PstIMspI_PA	35.96
9141	Opata_441453_PstIMspI_PA	35.96
9142	Opata_1642889_PstIMseI_PA	35.96
9143	Opata_3883087_PstIMseI_PA	35.96
9144	Opata_46267_PstIMseI_PA	35.96
9145	Opata_666487_PstIMseI_PA	35.96
9146	Opata_3895216_PstIMspI_PA	35.96
9147	Opata_1008036_PstIMseI_PA	35.96
9148	Opata_2072804_PstIMseI_PA	35.96
9149	Opata_2018864_PstIMspI_PA	35.96
9150	Opata_2487551_PstIMspI_PA	35.96
9151	Opata_2835049_PstIMspI_PA	35.96
9152	Opata_4208504_PstIMspI_PA	35.96
9153	Opata_2191442_PstIMspI_PA	35.96
9154	Opata_4222033_PstIMspI_PA	35.96
9155	Opata_689032_PstIMspI_PA	35.96
9156	Opata_2552957_PstIMspI_PA	35.96
9157	Opata_867809_PstIMspI_PA	35.96
9158	Opata_132104_PstIMseI_PA	35.96
9159	Opata_4079247_PstIMspI_PA	35.96
9160	Opata_3989197_PstIMspI_PA	35.96
9161	Opata_3232006_PstIMspI_PA	35.96
9162	Opata_160118_PstIMseI_PA	35.96
9163	Opata_1734449_PstIMspI_PA	35.96
9164	Opata_2628298_PstIMspI_PA	35.96
9165	Opata_340185_PstIMseI_PA	35.96
9166	519963	35.97
9167	wPt-8400	36.18
9168	4394763	36.18
9169	521275	36.18
9170	Opata_226766_74_PstIMseI_SNP	36.18
9171	Opata_226766_84_PstIMseI_SNP	36.18
9172	M6_524243_PstIMseI_PA	36.18
9173	M6_499443_PstIMspI_PA	36.18
9174	Opata_346010_PstIMspI_PA	36.18
9175	wsnp_Ex_c8240_13914674	36.22
9176	BS00058753_51	36.22
9177	BS00018764_51	36.22
9178	TA003677-1077	36.22
9179	RAC875_c8885_74	36.22
9180	RAC875_c4389_1412	36.22
9181	Kukri_rep_c107316_393	36.22
9182	IACX8266	36.22
9183	IACX22	36.22
9184	IAAV4792	36.22
9185	GENE-1856_756	36.22
9186	GENE-1856_1151	36.22
9187	Excalibur_rep_c67448_528	36.22
9188	Excalibur_rep_c104532_80	36.22
9189	Excalibur_rep_c104498_168	36.22
9190	Ex_c4040_623	36.22
9191	BS00088684_51	36.22
9192	BS00088683_51	36.22
9193	Tdurum_contig11297_571	36.73
9194	RFL_Contig3591_1832	36.73
9195	BS00059385_51	36.96
9196	BS00039218_51	36.96
9197	RAC875_c9790_116	36.96
9198	Ra_c488_923	36.96
9199	Ra_c488_1335	36.96
9200	IACX6214	36.96
9201	Ex_c66395_270	36.96
9202	wsnp_Ra_c488_1027573	36.99
9203	BS00046375_51	37.43
9204	Tdurum_contig97656_301	37.43
9205	Tdurum_contig97656_120	37.43
9206	Tdurum_contig6501_503	37.43
9207	Tdurum_contig6501_449	37.43
9208	Tdurum_contig63427_344	37.43
9209	Tdurum_contig47635_876	37.43
9210	Tdurum_contig13898_648	37.43
9211	RAC875_c7724_1312	37.43
9212	Ra_c10565_1214	37.43
9213	Ra_c10565_1109	37.43
9214	Kukri_c40882_76	37.43
9215	Kukri_c40882_312	37.43
9216	BS00110135_51	37.43
9217	BS00070455_51	37.43
9218	Tdurum_contig49753_191	37.83
9219	M6_1451667_PstIMseI_PA	37.88
9220	Opata_3574233_PstIMseI_PA	37.88
9221	M6_1328302_PstIMspI_PA	37.88
9222	M6_3107547_PstIMspI_PA	37.88
9223	M6_3167796_PstIMspI_PA	37.88
9224	M6_3338930_PstIMspI_PA	37.88
9225	M6_638156_PstIMspI_PA	37.88
9226	M6_676635_PstIMspI_PA	37.88
9227	Opata_1281882_PstIMspI_PA	37.88
9228	Opata_1491154_PstIMspI_PA	37.88
9229	Opata_4052739_PstIMspI_PA	37.88
9230	Opata_4079815_PstIMspI_PA	37.88
9231	Opata_1033116_23_PstIMseI_SNP	37.88
9232	Opata_1033116_48_PstIMseI_SNP	37.88
9233	Opata_1033116_75_PstIMseI_SNP	37.88
9234	Opata_111019_26_PstIMseI_SNP	37.88
9235	Opata_111019_48_PstIMseI_SNP	37.88
9236	Opata_120416_13_PstIMseI_SNP	37.88
9237	Opata_129515_53_PstIMseI_SNP	37.88
9238	Opata_139997_17_PstIMseI_SNP	37.88
9239	Opata_139997_33_PstIMseI_SNP	37.88
9240	Opata_154724_18_PstIMseI_SNP	37.88
9241	Opata_238868_28_PstIMseI_SNP	37.88
9242	Opata_264304_11_PstIMseI_SNP	37.88
9243	Opata_360295_78_PstIMseI_SNP	37.88
9244	Opata_54355_36_PstIMseI_SNP	37.88
9245	Opata_54355_62_PstIMseI_SNP	37.88
9246	Opata_657220_74_PstIMseI_SNP	37.88
9247	Opata_684494_75_PstIMseI_SNP	37.88
9248	Opata_716718_33_PstIMseI_SNP	37.88
9249	Opata_716718_56_PstIMseI_SNP	37.88
9250	Opata_905792_78_PstIMseI_SNP	37.88
9251	Opata_905792_80_PstIMseI_SNP	37.88
9252	Opata_962671_59_PstIMseI_SNP	37.88
9253	Opata_1548106_3_PstIMspI_SNP	37.88
9254	Opata_1597253_61_PstIMspI_SNP	37.88
9255	Opata_1605541_53_PstIMspI_SNP	37.88
9256	Opata_1951523_35_PstIMspI_SNP	37.88
9257	Opata_1951523_39_PstIMspI_SNP	37.88
9258	Opata_2073867_80_PstIMspI_SNP	37.88
9259	Opata_2131468_21_PstIMspI_SNP	37.88
9260	Opata_2131468_3_PstIMspI_SNP	37.88
9261	Opata_2153087_73_PstIMspI_SNP	37.88
9262	Opata_2547479_87_PstIMspI_SNP	37.88
9263	Opata_2657148_48_PstIMspI_SNP	37.88
9264	Opata_2657148_49_PstIMspI_SNP	37.88
9265	Opata_2734222_44_PstIMspI_SNP	37.88
9266	Opata_2734222_50_PstIMspI_SNP	37.88
9267	Opata_2734222_68_PstIMspI_SNP	37.88
9268	Opata_3456389_44_PstIMspI_SNP	37.88
9269	Opata_429839_42_PstIMspI_SNP	37.88
9270	Opata_6904_30_PstIMspI_SNP	37.88
9271	Opata_6904_33_PstIMspI_SNP	37.88
9272	Opata_6904_42_PstIMspI_SNP	37.88
9273	Opata_952087_16_PstIMspI_SNP	37.88
9274	Opata_1335076_PstIMseI_PA	37.88
9275	Opata_1532277_PstIMseI_PA	37.88
9276	Opata_1835329_PstIMseI_PA	37.88
9277	Opata_323779_PstIMseI_PA	37.88
9278	Opata_3693701_PstIMseI_PA	37.88
9279	Opata_4285675_PstIMseI_PA	37.88
9280	M6_2636540_PstIMspI_PA	37.88
9281	M6_3567772_PstIMspI_PA	37.88
9282	M6_778612_PstIMspI_PA	37.88
9283	Opata_1012233_PstIMspI_PA	37.88
9284	Opata_1656344_PstIMspI_PA	37.88
9285	Opata_1987176_PstIMspI_PA	37.88
9286	Opata_2241749_PstIMspI_PA	37.88
9287	Opata_2638185_PstIMspI_PA	37.88
9288	Opata_266926_PstIMspI_PA	37.88
9289	Opata_305635_PstIMspI_PA	37.88
9290	Opata_3600189_PstIMspI_PA	37.88
9291	Opata_624143_PstIMspI_PA	37.88
9292	Opata_640970_PstIMspI_PA	37.88
9293	Opata_868740_PstIMspI_PA	37.88
9294	M6_3341282_PstIMseI_PA	37.88
9295	Opata_1388869_PstIMspI_PA	37.88
9296	M6_1909566_PstIMseI_PA	37.88
9297	Opata_26316_PstIMseI_PA	37.88
9298	Opata_196555_PstIMspI_PA	37.88
9299	M6_2633167_PstIMluI_PA	37.88
9300	Opata_1261462_PstIMspI_PA	37.88
9301	Opata_1607140_PstIMspI_PA	37.88
9302	Opata_2061181_PstIMspI_PA	37.88
9303	Opata_2665790_PstIMspI_PA	37.88
9304	Opata_2916918_PstIMspI_PA	37.88
9305	Opata_333501_PstIMspI_PA	37.88
9306	M6_112420_PstIMspI_PA	37.88
9307	Opata_2478880_PstIMspI_PA	37.88
9308	Opata_2207254_PstIMseI_PA	37.88
9309	Opata_324489_PstIMseI_PA	37.88
9310	Opata_767260_PstIMseI_PA	37.88
9311	Opata_438107_PstIMspI_PA	37.88
9312	Opata_1144658_PstIMseI_PA	37.88
9313	Opata_337767_PstIMseI_PA	37.88
9314	Opata_1760424_PstIMspI_PA	37.88
9315	Opata_2209153_PstIMspI_PA	37.88
9316	Opata_3572842_PstIMspI_PA	37.88
9317	Opata_532722_PstIMseI_PA	37.88
9318	Opata_4069301_PstIMseI_PA	37.88
9319	Opata_494036_PstIMseI_PA	37.88
9320	Opata_936143_PstIMseI_PA	37.88
9321	M6_299234_PstIMseI_PA	37.88
9322	Opata_1289991_PstIMluI_PA	37.88
9323	M6_169934_PstIMseI_PA	37.88
9324	M6_3961542_PstIMseI_PA	37.88
9325	M6_476616_PstIMseI_PA	37.88
9326	Opata_113701_PstIMseI_PA	37.88
9327	Opata_3075844_PstIMseI_PA	37.88
9328	wsnp_CAP11_c232_211960	37.88
9329	wsnp_CAP12_c680_363345	37.88
9330	wsnp_Ex_c1558_2976128	37.88
9331	BobWhite_c12908_381	37.88
9332	IAAV3924	37.88
9333	Excalibur_rep_c106461_76	37.88
9334	BS00064077_51	37.88
9335	BS00062690_51	37.88
9336	BS00027346_51	37.88
9337	tplb0057a21_1065	37.88
9338	Tdurum_contig92781_536	37.88
9339	Tdurum_contig59668_415	37.88
9340	RAC875_c5016_340	37.88
9341	Excalibur_rep_c106461_262	37.88
9342	D_F5XZDLF01EEKO2_217	37.88
9343	CAP12_c680_202	37.88
9344	BS00104107_51	37.88
9345	BobWhite_c1509_622	38.18
9346	Tdurum_contig96633_322	38.33
9347	Tdurum_contig82242_224	38.93
9348	Xwmc597	39.1
9349	Kukri_rep_c75764_261	39.14
9350	BS00044752_51	39.4
9351	Tdurum_contig93037_960	39.4
9352	Tdurum_contig43252_1762	39.4
9353	Tdurum_contig43252_1407	39.4
9354	RFL_Contig876_422	39.4
9355	Xgwm533.2	39.6
9356	wPt-5432	39.97
9357	520075	40.01
9358	520718	40.01
9359	521114	40.01
9360	1095647	40.03
9361	1106112	40.03
9362	1106251	40.03
9363	1109314	40.03
9364	1114971	40.03
9365	1122986	40.03
9366	1126079	40.03
9367	1258132	40.03
9368	1375944	40.03
9369	2251356	40.03
9370	2341101	40.03
9371	4989333	40.03
9372	4991091	40.03
9373	4992282	40.03
9374	wsnp_Ex_c57450_59156677	40.08
9375	wsnp_RFL_Contig2177_1500201	40.08
9376	M6_178198_PstIMseI_PA	40.08
9377	M6_2789064_PstIMseI_PA	40.08
9378	M6_4123997_PstIMseI_PA	40.08
9379	Opata_140348_PstIMseI_PA	40.08
9380	Opata_1616136_PstIMseI_PA	40.08
9381	Opata_1925273_PstIMseI_PA	40.08
9382	Opata_2611939_PstIMseI_PA	40.08
9383	Opata_296485_PstIMseI_PA	40.08
9384	Opata_3084625_PstIMseI_PA	40.08
9385	Opata_3935341_PstIMseI_PA	40.08
9386	M6_121774_PstIMspI_PA	40.08
9387	M6_2104243_PstIMspI_PA	40.08
9388	M6_2353505_PstIMspI_PA	40.08
9389	M6_3597365_PstIMspI_PA	40.08
9390	M6_592426_PstIMspI_PA	40.08
9391	Opata_1398327_PstIMspI_PA	40.08
9392	Opata_1401615_PstIMspI_PA	40.08
9393	Opata_1789958_PstIMspI_PA	40.08
9394	Opata_1885212_PstIMspI_PA	40.08
9395	Opata_2797183_PstIMspI_PA	40.08
9396	Opata_3692072_PstIMspI_PA	40.08
9397	Opata_866048_PstIMspI_PA	40.08
9398	Opata_896930_PstIMspI_PA	40.08
9399	Opata_12790_17_PstIMluI_SNP	40.08
9400	Opata_12790_22_PstIMluI_SNP	40.08
9401	Opata_698223_22_PstIMluI_SNP	40.08
9402	Opata_103412_36_PstIMseI_SNP	40.08
9403	Opata_112702_67_PstIMseI_SNP	40.08
9404	Opata_118867_36_PstIMseI_SNP	40.08
9405	Opata_118867_44_PstIMseI_SNP	40.08
9406	Opata_1233911_1_PstIMseI_SNP	40.08
9407	Opata_1233911_43_PstIMseI_SNP	40.08
9408	Opata_1282295_74_PstIMseI_SNP	40.08
9409	Opata_177129_23_PstIMseI_SNP	40.08
9410	Opata_177129_68_PstIMseI_SNP	40.08
9411	Opata_185080_71_PstIMseI_SNP	40.08
9412	Opata_190247_18_PstIMseI_SNP	40.08
9413	Opata_205210_30_PstIMseI_SNP	40.08
9414	Opata_212560_38_PstIMseI_SNP	40.08
9415	Opata_212560_88_PstIMseI_SNP	40.08
9416	Opata_216649_88_PstIMseI_SNP	40.08
9417	Opata_22118_48_PstIMseI_SNP	40.08
9418	Opata_22715_32_PstIMseI_SNP	40.08
9419	Opata_272119_62_PstIMseI_SNP	40.08
9420	Opata_272119_82_PstIMseI_SNP	40.08
9421	Opata_314496_60_PstIMseI_SNP	40.08
9422	Opata_314496_81_PstIMseI_SNP	40.08
9423	Opata_354096_41_PstIMseI_SNP	40.08
9424	Opata_3658164_78_PstIMseI_SNP	40.08
9425	Opata_3658164_81_PstIMseI_SNP	40.08
9426	Opata_366975_49_PstIMseI_SNP	40.08
9427	Opata_40456_84_PstIMseI_SNP	40.08
9428	Opata_40456_89_PstIMseI_SNP	40.08
9429	Opata_454219_27_PstIMseI_SNP	40.08
9430	Opata_45532_40_PstIMseI_SNP	40.08
9431	Opata_45532_65_PstIMseI_SNP	40.08
9432	Opata_469248_85_PstIMseI_SNP	40.08
9433	Opata_47598_26_PstIMseI_SNP	40.08
9434	Opata_53393_2_PstIMseI_SNP	40.08
9435	Opata_56041_83_PstIMseI_SNP	40.08
9436	Opata_56041_84_PstIMseI_SNP	40.08
9437	Opata_56041_85_PstIMseI_SNP	40.08
9438	Opata_586112_24_PstIMseI_SNP	40.08
9439	Opata_586112_46_PstIMseI_SNP	40.08
9440	Opata_594195_21_PstIMseI_SNP	40.08
9441	Opata_594195_49_PstIMseI_SNP	40.08
9442	Opata_594195_85_PstIMseI_SNP	40.08
9443	Opata_656780_55_PstIMseI_SNP	40.08
9444	Opata_738173_40_PstIMseI_SNP	40.08
9445	Opata_738173_59_PstIMseI_SNP	40.08
9446	Opata_77582_26_PstIMseI_SNP	40.08
9447	Opata_77582_28_PstIMseI_SNP	40.08
9448	Opata_77954_21_PstIMseI_SNP	40.08
9449	Opata_81501_69_PstIMseI_SNP	40.08
9450	Opata_906959_60_PstIMseI_SNP	40.08
9451	Opata_96867_18_PstIMseI_SNP	40.08
9452	Opata_96867_35_PstIMseI_SNP	40.08
9453	Opata_970274_34_PstIMseI_SNP	40.08
9454	Opata_970274_72_PstIMseI_SNP	40.08
9455	Opata_1031048_13_PstIMspI_SNP	40.08
9456	Opata_1031048_14_PstIMspI_SNP	40.08
9457	Opata_1075090_65_PstIMspI_SNP	40.08
9458	Opata_1091352_61_PstIMspI_SNP	40.08
9459	Opata_1091352_7_PstIMspI_SNP	40.08
9460	Opata_1470750_8_PstIMspI_SNP	40.08
9461	Opata_147457_36_PstIMspI_SNP	40.08
9462	Opata_1566086_8_PstIMspI_SNP	40.08
9463	Opata_1612983_11_PstIMspI_SNP	40.08
9464	Opata_1612983_73_PstIMspI_SNP	40.08
9465	Opata_1620670_35_PstIMspI_SNP	40.08
9466	Opata_1652295_28_PstIMspI_SNP	40.08
9467	Opata_1682774_31_PstIMspI_SNP	40.08
9468	Opata_1762814_32_PstIMspI_SNP	40.08
9469	Opata_1776051_30_PstIMspI_SNP	40.08
9470	Opata_1800869_12_PstIMspI_SNP	40.08
9471	Opata_1800869_14_PstIMspI_SNP	40.08
9472	Opata_1836206_81_PstIMspI_SNP	40.08
9473	Opata_2159809_51_PstIMspI_SNP	40.08
9474	Opata_2205782_53_PstIMspI_SNP	40.08
9475	Opata_2261058_20_PstIMspI_SNP	40.08
9476	Opata_2261058_71_PstIMspI_SNP	40.08
9477	Opata_2750491_42_PstIMspI_SNP	40.08
9478	Opata_2750491_45_PstIMspI_SNP	40.08
9479	Opata_3011084_38_PstIMspI_SNP	40.08
9480	Opata_3011084_71_PstIMspI_SNP	40.08
9481	Opata_3094446_23_PstIMspI_SNP	40.08
9482	Opata_3094446_24_PstIMspI_SNP	40.08
9483	Opata_31129_16_PstIMspI_SNP	40.08
9484	Opata_392542_57_PstIMspI_SNP	40.08
9485	Opata_3948019_65_PstIMspI_SNP	40.08
9486	Opata_3948019_9_PstIMspI_SNP	40.08
9487	Opata_4197868_26_PstIMspI_SNP	40.08
9488	Opata_753287_18_PstIMspI_SNP	40.08
9489	Opata_753287_48_PstIMspI_SNP	40.08
9490	Opata_753287_49_PstIMspI_SNP	40.08
9491	Opata_821689_1_PstIMspI_SNP	40.08
9492	Opata_821689_38_PstIMspI_SNP	40.08
9493	Opata_824064_57_PstIMspI_SNP	40.08
9494	Opata_839121_22_PstIMspI_SNP	40.08
9495	M6_1740119_PstIMspI_PA	40.08
9496	M6_2025378_PstIMspI_PA	40.08
9497	M6_2282860_PstIMspI_PA	40.08
9498	Opata_100341_10_PstIMseI_SNP	40.08
9499	Opata_100341_23_PstIMseI_SNP	40.08
9500	Opata_100341_77_PstIMseI_SNP	40.08
9501	Opata_759920_39_PstIMseI_SNP	40.08
9502	Opata_759920_75_PstIMseI_SNP	40.08
9503	M6_3699104_PstIMseI_PA	40.08
9504	M6_905432_PstIMseI_PA	40.08
9505	M6_44220_PstIMspI_PA	40.08
9506	Opata_13423_PstIMluI_PA	40.08
9507	Opata_47106_PstIMluI_PA	40.08
9508	M6_1017821_PstIMseI_PA	40.08
9509	M6_17971_PstIMseI_PA	40.08
9510	M6_2281957_PstIMseI_PA	40.08
9511	M6_3277816_PstIMseI_PA	40.08
9512	Opata_1721470_PstIMseI_PA	40.08
9513	M6_1692288_PstIMspI_PA	40.08
9514	M6_2505447_PstIMspI_PA	40.08
9515	M6_3085063_PstIMspI_PA	40.08
9516	M6_492719_PstIMspI_PA	40.08
9517	M6_617962_PstIMspI_PA	40.08
9518	M6_760369_PstIMspI_PA	40.08
9519	Opata_3153211_PstIMspI_PA	40.08
9520	M6_2729782_PstIMluI_PA	40.08
9521	Opata_199523_PstIMluI_PA	40.08
9522	M6_1069317_PstIMseI_PA	40.08
9523	M6_1402109_PstIMseI_PA	40.08
9524	M6_1426775_PstIMseI_PA	40.08
9525	M6_206769_PstIMseI_PA	40.08
9526	M6_511343_PstIMseI_PA	40.08
9527	M6_681679_PstIMseI_PA	40.08
9528	Opata_2224686_PstIMseI_PA	40.08
9529	Opata_930155_PstIMseI_PA	40.08
9530	M6_325604_PstIMspI_PA	40.08
9531	M6_396972_PstIMspI_PA	40.08
9532	M6_4210_PstIMspI_PA	40.08
9533	M6_755315_PstIMspI_PA	40.08
9534	Opata_1142622_PstIMspI_PA	40.08
9535	Opata_4033701_PstIMspI_PA	40.08
9536	Opata_946620_PstIMspI_PA	40.08
9537	M6_664034_PstIMseI_PA	40.08
9538	Opata_1376504_PstIMspI_PA	40.08
9539	Opata_1627080_PstIMspI_PA	40.08
9540	Opata_184070_PstIMspI_PA	40.08
9541	Opata_3133675_PstIMspI_PA	40.08
9542	Opata_3140660_PstIMspI_PA	40.08
9543	M6_1089441_PstIMseI_PA	40.08
9544	M6_3300701_PstIMseI_PA	40.08
9545	M6_1496094_PstIMspI_PA	40.08
9546	M6_120079_PstIMseI_PA	40.08
9547	M6_727028_PstIMseI_PA	40.08
9548	Opata_1670995_PstIMseI_PA	40.08
9549	Opata_285151_PstIMseI_PA	40.08
9550	Opata_36169_PstIMseI_PA	40.08
9551	Opata_3850921_PstIMseI_PA	40.08
9552	M6_1369936_PstIMspI_PA	40.08
9553	M6_313741_PstIMspI_PA	40.08
9554	M6_3140096_PstIMspI_PA	40.08
9555	M6_41327_PstIMspI_PA	40.08
9556	Opata_3021242_PstIMspI_PA	40.08
9557	Opata_3311265_PstIMspI_PA	40.08
9558	Opata_373755_PstIMspI_PA	40.08
9559	M6_1171445_PstIMseI_PA	40.08
9560	Opata_3063681_PstIMseI_PA	40.08
9561	M6_125379_PstIMspI_PA	40.08
9562	M6_141683_PstIMspI_PA	40.08
9563	M6_185833_PstIMspI_PA	40.08
9564	M6_206411_PstIMspI_PA	40.08
9565	M6_2117250_PstIMspI_PA	40.08
9566	Opata_4234718_PstIMspI_PA	40.08
9567	M6_2941341_PstIMseI_PA	40.08
9568	M6_2593383_PstIMspI_PA	40.08
9569	M6_396700_PstIMspI_PA	40.08
9570	M6_738854_PstIMspI_PA	40.08
9571	Opata_1147446_PstIMseI_PA	40.08
9572	M6_1088446_PstIMseI_PA	40.08
9573	M6_1782313_PstIMspI_PA	40.08
9574	M6_3500883_PstIMspI_PA	40.08
9575	M6_1802927_PstIMspI_PA	40.08
9576	M6_193675_PstIMspI_PA	40.08
9577	M6_78563_PstIMspI_PA	40.08
9578	M6_2077588_PstIMseI_PA	40.08
9579	M6_541298_PstIMseI_PA	40.08
9580	M6_1062836_PstIMseI_PA	40.08
9581	M6_204166_PstIMseI_PA	40.08
9582	M6_3695863_PstIMseI_PA	40.08
9583	M6_10815_PstIMspI_PA	40.08
9584	M6_1505046_PstIMspI_PA	40.08
9585	Opata_109295_PstIMseI_PA	40.08
9586	Opata_2683174_PstIMseI_PA	40.08
9587	Opata_3854463_PstIMseI_PA	40.08
9588	Opata_1186225_PstIMspI_PA	40.08
9589	Opata_1783547_PstIMspI_PA	40.08
9590	Opata_333469_PstIMspI_PA	40.08
9591	Opata_3506321_PstIMspI_PA	40.08
9592	Opata_3811661_PstIMspI_PA	40.08
9593	M6_380437_PstIMseI_PA	40.08
9594	M6_460120_PstIMseI_PA	40.08
9595	M6_532796_PstIMseI_PA	40.08
9596	M6_2000212_PstIMspI_PA	40.08
9597	Opata_118817_PstIMluI_PA	40.08
9598	Opata_2392296_PstIMluI_PA	40.08
9599	Opata_24227_PstIMluI_PA	40.08
9600	Opata_104187_PstIMseI_PA	40.08
9601	Opata_144038_PstIMseI_PA	40.08
9602	Opata_1711420_PstIMseI_PA	40.08
9603	Opata_378018_PstIMseI_PA	40.08
9604	M6_155451_PstIMspI_PA	40.08
9605	M6_3500204_PstIMspI_PA	40.08
9606	M6_798898_PstIMspI_PA	40.08
9607	M6_133260_PstIMseI_PA	40.08
9608	M6_334212_PstIMseI_PA	40.08
9609	M6_214052_PstIMspI_PA	40.08
9610	Opata_261506_PstIMseI_PA	40.08
9611	Opata_2192715_PstIMseI_PA	40.08
9612	Opata_303587_PstIMseI_PA	40.08
9613	M6_189597_PstIMspI_PA	40.08
9614	M6_3379533_PstIMspI_PA	40.08
9615	Opata_433256_PstIMseI_PA	40.08
9616	Opata_4038595_PstIMseI_PA	40.08
9617	M6_115320_PstIMspI_PA	40.08
9618	M6_156083_PstIMspI_PA	40.08
9619	M6_3063816_PstIMspI_PA	40.08
9620	Opata_81137_PstIMseI_PA	40.08
9621	M6_283747_PstIMspI_PA	40.08
9622	Opata_434248_PstIMseI_PA	40.08
9623	Opata_199410_PstIMspI_PA	40.08
9624	Opata_2123988_PstIMspI_PA	40.08
9625	Opata_3527105_PstIMseI_PA	40.08
9626	Opata_589364_PstIMseI_PA	40.08
9627	M6_163694_PstIMseI_PA	40.08
9628	M6_1424596_PstIMspI_PA	40.08
9629	M6_376407_PstIMseI_PA	40.08
9630	M6_4033347_PstIMseI_PA	40.08
9631	M6_423501_PstIMseI_PA	40.08
9632	M6_3012245_PstIMspI_PA	40.08
9633	Opata_3051170_PstIMseI_PA	40.08
9634	Opata_603178_PstIMseI_PA	40.08
9635	Opata_814097_PstIMseI_PA	40.08
9636	Opata_1287122_PstIMspI_PA	40.08
9637	M6_3717386_PstIMseI_PA	40.08
9638	M6_3407_PstIMseI_PA	40.08
9639	M6_1290009_PstIMseI_PA	40.08
9640	M6_3017200_PstIMseI_PA	40.08
9641	M6_348683_PstIMseI_PA	40.08
9642	M6_433950_PstIMseI_PA	40.08
9643	M6_678265_PstIMseI_PA	40.08
9644	M6_1202874_PstIMspI_PA	40.08
9645	M6_319624_PstIMspI_PA	40.08
9646	M6_377488_PstIMseI_PA	40.08
9647	M6_706420_PstIMseI_PA	40.08
9648	M6_820919_PstIMspI_PA	40.08
9649	M6_1043557_PstIMseI_PA	40.08
9650	M6_1467540_PstIMseI_PA	40.08
9651	Opata_1070554_PstIMseI_PA	40.08
9652	Opata_1478050_PstIMluI_PA	40.08
9653	Opata_1735579_PstIMseI_PA	40.08
9654	Opata_3420162_PstIMseI_PA	40.08
9655	Opata_4018072_PstIMseI_PA	40.08
9656	Opata_4125440_PstIMseI_PA	40.08
9657	M6_1101508_PstIMspI_PA	40.08
9658	Opata_1794165_PstIMspI_PA	40.08
9659	Opata_3696948_PstIMspI_PA	40.08
9660	M6_3479246_PstIMspI_PA	40.08
9661	Opata_2094511_PstIMspI_PA	40.08
9662	M6_107796_PstIMspI_PA	40.08
9663	M6_757600_PstIMspI_PA	40.08
9664	M6_2639737_PstIMseI_PA	40.08
9665	Opata_2458374_PstIMspI_PA	40.08
9666	1381385	40.38
9667	1755843	40.38
9668	3024557	40.38
9669	3946845	40.38
9670	4990456	40.38
9671	4991368	40.38
9672	1018357	40.46
9673	1115778	40.46
9674	1087668	40.53
9675	1245061	40.53
9676	1387163	40.53
9677	1700269	40.53
9678	2306905	40.53
9679	2322598	40.53
9680	3026510	40.53
9681	3934744	40.53
9682	3943292	40.53
9683	4008835	40.53
9684	4394994	40.53
9685	4404725	40.53
9686	4536033	40.53
9687	4543893	40.53
9688	4990192	40.53
9689	5410426	40.53
9690	5410631	40.53
9691	5410634	40.53
9692	6030199	40.53
9693	6032541	40.53
9694	6049172	40.53
9695	7353722	40.53
9696	7354275	40.53
9697	7478374	40.53
9698	7478387	40.53
9699	1219366	40.54
9700	2280954	40.54
9701	3533485	40.54
9702	7358421	40.54
9703	1097429	40.61
9704	1280221	40.61
9705	1314387	40.61
9706	1723059	40.61
9707	3022044	40.61
9708	4990274	40.61
9709	4990602	40.61
9710	4407524	40.76
9711	1390396	40.81
9712	3022048	40.81
9713	4990531	40.81
9714	1219923	40.97
9715	6038391	41
9716	1134327	41.01
9717	3533542	41.01
9718	3939196	41.01
9719	3941374	41.01
9720	4004527	41.01
9721	1095670	41.03
9722	1104766	41.03
9723	1111319	41.03
9724	1118008	41.03
9725	1167273	41.03
9726	1233465	41.03
9727	2259744	41.03
9728	2267678	41.03
9729	2271738	41.03
9730	2278622	41.03
9731	2281674	41.03
9732	2328106	41.03
9733	2373746	41.03
9734	3029380	41.03
9735	4989832	41.03
9736	2289359	41.04
9737	3028923	41.14
9738	4396414	41.14
9739	4541975	41.14
9740	1088806	41.26
9741	1218403	41.26
9742	1279352	41.26
9743	1280380	41.26
9744	1314407	41.26
9745	2278951	41.26
9746	3024865	41.26
9747	wPt-3170	41.27
9748	4407876	41.35
9749	520536	41.36
9750	2280987	41.37
9751	1211662	41.45
9752	1087108	41.47
9753	977891	41.47
9754	1002384	41.47
9755	1077489	41.47
9756	1078880	41.47
9757	1117015	41.47
9758	1130468	41.47
9759	1220223	41.47
9760	1272753	41.47
9761	1288991	41.48
9762	wPt-7176	41.48
9763	wPt-2961	41.48
9764	1213807	41.48
9765	4542190	41.48
9766	wPt-8828	41.48
9767	M6_2244869_PstIMluI_PA	41.48
9768	M6_1001923_PstIMseI_PA	41.48
9769	M6_1068879_PstIMseI_PA	41.48
9770	M6_1109868_PstIMseI_PA	41.48
9771	M6_1197239_PstIMseI_PA	41.48
9772	M6_1220292_PstIMseI_PA	41.48
9773	M6_1282885_PstIMseI_PA	41.48
9774	M6_131933_PstIMseI_PA	41.48
9775	M6_1339916_PstIMseI_PA	41.48
9776	M6_1342052_PstIMseI_PA	41.48
9777	M6_1427817_PstIMseI_PA	41.48
9778	M6_1468675_PstIMseI_PA	41.48
9779	M6_1470497_PstIMseI_PA	41.48
9780	M6_160544_PstIMseI_PA	41.48
9781	M6_1671439_PstIMseI_PA	41.48
9782	M6_1783590_PstIMseI_PA	41.48
9783	M6_193510_PstIMseI_PA	41.48
9784	M6_1938089_PstIMseI_PA	41.48
9785	M6_2110879_PstIMseI_PA	41.48
9786	M6_2648338_PstIMseI_PA	41.48
9787	M6_29136_PstIMseI_PA	41.48
9788	M6_3027128_PstIMseI_PA	41.48
9789	M6_3071307_PstIMseI_PA	41.48
9790	M6_338992_PstIMseI_PA	41.48
9791	M6_3883281_PstIMseI_PA	41.48
9792	M6_3932127_PstIMseI_PA	41.48
9793	M6_442004_PstIMseI_PA	41.48
9794	M6_443377_PstIMseI_PA	41.48
9795	M6_451787_PstIMseI_PA	41.48
9796	M6_469160_PstIMseI_PA	41.48
9797	M6_492449_PstIMseI_PA	41.48
9798	M6_495263_PstIMseI_PA	41.48
9799	M6_540433_PstIMseI_PA	41.48
9800	M6_621575_PstIMseI_PA	41.48
9801	M6_691859_PstIMseI_PA	41.48
9802	M6_72871_PstIMseI_PA	41.48
9803	M6_74541_PstIMseI_PA	41.48
9804	M6_813684_PstIMseI_PA	41.48
9805	M6_84608_PstIMseI_PA	41.48
9806	M6_859533_PstIMseI_PA	41.48
9807	M6_906092_PstIMseI_PA	41.48
9808	M6_918567_PstIMseI_PA	41.48
9809	M6_943111_PstIMseI_PA	41.48
9810	M6_1034497_PstIMspI_PA	41.48
9811	M6_1078771_PstIMspI_PA	41.48
9812	M6_109339_PstIMspI_PA	41.48
9813	M6_1120885_PstIMspI_PA	41.48
9814	M6_1127466_PstIMspI_PA	41.48
9815	M6_1156587_PstIMspI_PA	41.48
9816	M6_1159978_PstIMspI_PA	41.48
9817	M6_1186343_PstIMspI_PA	41.48
9818	M6_1201948_PstIMspI_PA	41.48
9819	M6_1218369_PstIMspI_PA	41.48
9820	M6_1276818_PstIMspI_PA	41.48
9821	M6_1326345_PstIMspI_PA	41.48
9822	M6_1329524_PstIMspI_PA	41.48
9823	M6_1355198_PstIMspI_PA	41.48
9824	M6_1401040_PstIMspI_PA	41.48
9825	M6_1456903_PstIMspI_PA	41.48
9826	M6_1530514_PstIMspI_PA	41.48
9827	M6_1576090_PstIMspI_PA	41.48
9828	M6_1686531_PstIMspI_PA	41.48
9829	M6_1749867_PstIMspI_PA	41.48
9830	M6_1772139_PstIMspI_PA	41.48
9831	M6_1808337_PstIMspI_PA	41.48
9832	M6_1891166_PstIMspI_PA	41.48
9833	M6_1922109_PstIMspI_PA	41.48
9834	M6_1957645_PstIMspI_PA	41.48
9835	M6_1959694_PstIMspI_PA	41.48
9836	M6_2006636_PstIMspI_PA	41.48
9837	M6_2017649_PstIMspI_PA	41.48
9838	M6_2038329_PstIMspI_PA	41.48
9839	M6_2052116_PstIMspI_PA	41.48
9840	M6_2067502_PstIMspI_PA	41.48
9841	M6_2071333_PstIMspI_PA	41.48
9842	M6_2088430_PstIMspI_PA	41.48
9843	M6_2134600_PstIMspI_PA	41.48
9844	M6_2172402_PstIMspI_PA	41.48
9845	M6_2201386_PstIMspI_PA	41.48
9846	M6_2224184_PstIMspI_PA	41.48
9847	M6_2347318_PstIMspI_PA	41.48
9848	M6_2361590_PstIMspI_PA	41.48
9849	M6_2372669_PstIMspI_PA	41.48
9850	M6_2382756_PstIMspI_PA	41.48
9851	M6_2428336_PstIMspI_PA	41.48
9852	M6_2438474_PstIMspI_PA	41.48
9853	M6_2441476_PstIMspI_PA	41.48
9854	M6_2450774_PstIMspI_PA	41.48
9855	M6_2453276_PstIMspI_PA	41.48
9856	M6_2496260_PstIMspI_PA	41.48
9857	M6_2571192_PstIMspI_PA	41.48
9858	M6_2632232_PstIMspI_PA	41.48
9859	M6_2637406_PstIMspI_PA	41.48
9860	M6_2647688_PstIMspI_PA	41.48
9861	M6_2667215_PstIMspI_PA	41.48
9862	M6_2735896_PstIMspI_PA	41.48
9863	M6_2783791_PstIMspI_PA	41.48
9864	M6_2872423_PstIMspI_PA	41.48
9865	M6_2875489_PstIMspI_PA	41.48
9866	M6_2896866_PstIMspI_PA	41.48
9867	M6_2917202_PstIMspI_PA	41.48
9868	M6_2925613_PstIMspI_PA	41.48
9869	M6_2946049_PstIMspI_PA	41.48
9870	M6_2949475_PstIMspI_PA	41.48
9871	M6_3032859_PstIMspI_PA	41.48
9872	M6_3069931_PstIMspI_PA	41.48
9873	M6_3081005_PstIMspI_PA	41.48
9874	M6_3083928_PstIMspI_PA	41.48
9875	M6_3189190_PstIMspI_PA	41.48
9876	M6_3224721_PstIMspI_PA	41.48
9877	M6_3234935_PstIMspI_PA	41.48
9878	M6_3267328_PstIMspI_PA	41.48
9879	M6_3290713_PstIMspI_PA	41.48
9880	M6_3490219_PstIMspI_PA	41.48
9881	M6_36949_PstIMspI_PA	41.48
9882	M6_408445_PstIMspI_PA	41.48
9883	M6_435697_PstIMspI_PA	41.48
9884	M6_439222_PstIMspI_PA	41.48
9885	M6_447764_PstIMspI_PA	41.48
9886	M6_488208_PstIMspI_PA	41.48
9887	M6_499474_PstIMspI_PA	41.48
9888	M6_510989_PstIMspI_PA	41.48
9889	M6_511677_PstIMspI_PA	41.48
9890	M6_518646_PstIMspI_PA	41.48
9891	M6_519171_PstIMspI_PA	41.48
9892	M6_530407_PstIMspI_PA	41.48
9893	M6_534995_PstIMspI_PA	41.48
9894	M6_550100_PstIMspI_PA	41.48
9895	M6_574264_PstIMspI_PA	41.48
9896	M6_619897_PstIMspI_PA	41.48
9897	M6_621350_PstIMspI_PA	41.48
9898	M6_624145_PstIMspI_PA	41.48
9899	M6_656352_PstIMspI_PA	41.48
9900	M6_665492_PstIMspI_PA	41.48
9901	M6_674165_PstIMspI_PA	41.48
9902	M6_760367_PstIMspI_PA	41.48
9903	M6_774541_PstIMspI_PA	41.48
9904	M6_777123_PstIMspI_PA	41.48
9905	M6_804147_PstIMspI_PA	41.48
9906	M6_829010_PstIMspI_PA	41.48
9907	M6_834740_PstIMspI_PA	41.48
9908	M6_870647_PstIMspI_PA	41.48
9909	M6_990859_PstIMspI_PA	41.48
9910	Opata_1028892_15_PstIMseI_SNP	41.48
9911	Opata_1224362_84_PstIMseI_SNP	41.48
9912	Opata_12463_32_PstIMseI_SNP	41.48
9913	Opata_1309200_54_PstIMseI_SNP	41.48
9914	Opata_1309200_66_PstIMseI_SNP	41.48
9915	Opata_132856_29_PstIMseI_SNP	41.48
9916	Opata_132856_49_PstIMseI_SNP	41.48
9917	Opata_1386409_30_PstIMseI_SNP	41.48
9918	Opata_2145633_50_PstIMseI_SNP	41.48
9919	Opata_216649_37_PstIMseI_SNP	41.48
9920	Opata_234198_55_PstIMseI_SNP	41.48
9921	Opata_244861_5_PstIMseI_SNP	41.48
9922	Opata_3239896_1_PstIMseI_SNP	41.48
9923	Opata_3239896_87_PstIMseI_SNP	41.48
9924	Opata_3497412_54_PstIMseI_SNP	41.48
9925	Opata_354354_44_PstIMseI_SNP	41.48
9926	Opata_481793_46_PstIMseI_SNP	41.48
9927	Opata_481793_55_PstIMseI_SNP	41.48
9928	Opata_481793_59_PstIMseI_SNP	41.48
9929	Opata_521682_39_PstIMseI_SNP	41.48
9930	Opata_757518_60_PstIMseI_SNP	41.48
9931	Opata_760780_16_PstIMseI_SNP	41.48
9932	Opata_783545_70_PstIMseI_SNP	41.48
9933	Opata_85686_42_PstIMseI_SNP	41.48
9934	Opata_129104_4_PstIMspI_SNP	41.48
9935	Opata_2375225_32_PstIMspI_SNP	41.48
9936	Opata_4134037_64_PstIMspI_SNP	41.48
9937	M6_195003_PstIMseI_PA	41.48
9938	M6_2501562_PstIMseI_PA	41.48
9939	M6_2648977_PstIMseI_PA	41.48
9940	M6_1127646_PstIMspI_PA	41.48
9941	M6_1201404_PstIMspI_PA	41.48
9942	M6_1462872_PstIMluI_PA	41.48
9943	M6_1764154_PstIMluI_PA	41.48
9944	M6_389144_PstIMluI_PA	41.48
9945	M6_1214495_PstIMseI_PA	41.48
9946	M6_128537_PstIMseI_PA	41.48
9947	M6_14384_PstIMseI_PA	41.48
9948	M6_260807_PstIMseI_PA	41.48
9949	M6_27502_PstIMseI_PA	41.48
9950	M6_293956_PstIMseI_PA	41.48
9951	M6_315208_PstIMseI_PA	41.48
9952	M6_377881_PstIMseI_PA	41.48
9953	M6_399332_PstIMseI_PA	41.48
9954	M6_51731_PstIMseI_PA	41.48
9955	M6_53146_PstIMseI_PA	41.48
9956	M6_63181_PstIMseI_PA	41.48
9957	M6_756621_PstIMseI_PA	41.48
9958	M6_88524_PstIMseI_PA	41.48
9959	M6_1472528_PstIMspI_PA	41.48
9960	M6_1619302_PstIMspI_PA	41.48
9961	M6_1625485_PstIMspI_PA	41.48
9962	M6_1975850_PstIMspI_PA	41.48
9963	M6_2504775_PstIMspI_PA	41.48
9964	M6_2684165_PstIMspI_PA	41.48
9965	M6_2710404_PstIMspI_PA	41.48
9966	M6_2895125_PstIMspI_PA	41.48
9967	M6_335979_PstIMspI_PA	41.48
9968	M6_3596115_PstIMspI_PA	41.48
9969	M6_845518_PstIMspI_PA	41.48
9970	Opata_1114830_43_PstIMseI_SNP	41.48
9971	Opata_1114830_65_PstIMseI_SNP	41.48
9972	M6_115749_PstIMseI_PA	41.48
9973	M6_129692_PstIMseI_PA	41.48
9974	M6_1310527_PstIMseI_PA	41.48
9975	M6_1406053_PstIMseI_PA	41.48
9976	M6_152693_PstIMseI_PA	41.48
9977	M6_177754_PstIMseI_PA	41.48
9978	M6_178374_PstIMseI_PA	41.48
9979	M6_2794797_PstIMseI_PA	41.48
9980	M6_330704_PstIMseI_PA	41.48
9981	M6_389878_PstIMseI_PA	41.48
9982	M6_43173_PstIMseI_PA	41.48
9983	M6_51394_PstIMseI_PA	41.48
9984	M6_613795_PstIMseI_PA	41.48
9985	M6_1149074_PstIMspI_PA	41.48
9986	M6_324096_PstIMspI_PA	41.48
9987	M6_340657_PstIMspI_PA	41.48
9988	M6_334794_PstIMseI_PA	41.48
9989	M6_46860_PstIMseI_PA	41.48
9990	M6_768826_PstIMspI_PA	41.48
9991	M6_89607_PstIMspI_PA	41.48
9992	M6_1249019_PstIMseI_PA	41.48
9993	M6_1370598_PstIMseI_PA	41.48
9994	M6_1405415_PstIMseI_PA	41.48
9995	M6_1512680_PstIMseI_PA	41.48
9996	M6_171971_PstIMseI_PA	41.48
9997	M6_2251331_PstIMseI_PA	41.48
9998	M6_293571_PstIMseI_PA	41.48
9999	M6_344265_PstIMseI_PA	41.48
10000	M6_350090_PstIMseI_PA	41.48
10001	M6_399996_PstIMseI_PA	41.48
10002	M6_479380_PstIMseI_PA	41.48
10003	M6_61888_PstIMseI_PA	41.48
10004	M6_91453_PstIMseI_PA	41.48
10005	M6_97599_PstIMseI_PA	41.48
10006	M6_2172126_PstIMspI_PA	41.48
10007	M6_2226672_PstIMspI_PA	41.48
10008	M6_3173249_PstIMspI_PA	41.48
10009	M6_3304199_PstIMspI_PA	41.48
10010	M6_3535843_PstIMspI_PA	41.48
10011	M6_450657_PstIMspI_PA	41.48
10012	M6_684243_PstIMspI_PA	41.48
10013	M6_402961_PstIMseI_PA	41.48
10014	M6_737888_PstIMseI_PA	41.48
10015	M6_1174390_PstIMspI_PA	41.48
10016	M6_1271378_PstIMspI_PA	41.48
10017	M6_1677850_PstIMspI_PA	41.48
10018	M6_1852473_PstIMspI_PA	41.48
10019	M6_532959_PstIMspI_PA	41.48
10020	M6_2294374_PstIMseI_PA	41.48
10021	M6_1212351_PstIMspI_PA	41.48
10022	M6_1265213_PstIMspI_PA	41.48
10023	M6_1348029_PstIMspI_PA	41.48
10024	M6_1571607_PstIMspI_PA	41.48
10025	M6_1728368_PstIMspI_PA	41.48
10026	M6_2826997_PstIMspI_PA	41.48
10027	M6_374320_PstIMspI_PA	41.48
10028	M6_1503937_PstIMspI_PA	41.48
10029	M6_35843_PstIMseI_PA	41.48
10030	M6_1996176_PstIMspI_PA	41.48
10031	M6_558567_PstIMspI_PA	41.48
10032	M6_361668_PstIMseI_PA	41.48
10033	M6_1515391_PstIMseI_PA	41.48
10034	M6_154481_PstIMseI_PA	41.48
10035	M6_257459_PstIMseI_PA	41.48
10036	M6_269214_PstIMseI_PA	41.48
10037	M6_467488_PstIMseI_PA	41.48
10038	M6_491003_PstIMseI_PA	41.48
10039	M6_685595_PstIMseI_PA	41.48
10040	M6_751375_PstIMseI_PA	41.48
10041	M6_94970_PstIMseI_PA	41.48
10042	M6_1024333_PstIMspI_PA	41.48
10043	M6_1054244_PstIMspI_PA	41.48
10044	M6_1175831_PstIMspI_PA	41.48
10045	M6_1431227_PstIMspI_PA	41.48
10046	M6_1510015_PstIMspI_PA	41.48
10047	M6_1516491_PstIMspI_PA	41.48
10048	M6_1744533_PstIMspI_PA	41.48
10049	M6_2361751_PstIMspI_PA	41.48
10050	M6_2526513_PstIMspI_PA	41.48
10051	M6_2809771_PstIMspI_PA	41.48
10052	M6_3364102_PstIMspI_PA	41.48
10053	M6_419453_PstIMspI_PA	41.48
10054	M6_451877_PstIMspI_PA	41.48
10055	M6_520783_PstIMspI_PA	41.48
10056	M6_576757_PstIMspI_PA	41.48
10057	M6_720539_PstIMspI_PA	41.48
10058	M6_783121_PstIMspI_PA	41.48
10059	M6_1212134_PstIMseI_PA	41.48
10060	M6_490240_PstIMseI_PA	41.48
10061	M6_491533_PstIMseI_PA	41.48
10062	M6_562867_PstIMseI_PA	41.48
10063	M6_1892809_PstIMspI_PA	41.48
10064	M6_2368818_PstIMspI_PA	41.48
10065	M6_2439228_PstIMspI_PA	41.48
10066	M6_3373667_PstIMspI_PA	41.48
10067	Opata_1761798_9_PstIMseI_SNP	41.48
10068	M6_178467_PstIMseI_PA	41.48
10069	M6_113317_PstIMseI_PA	41.48
10070	M6_1276944_PstIMseI_PA	41.48
10071	M6_1339125_PstIMseI_PA	41.48
10072	M6_153819_PstIMseI_PA	41.48
10073	M6_278305_PstIMseI_PA	41.48
10074	M6_4024039_PstIMseI_PA	41.48
10075	M6_964440_PstIMseI_PA	41.48
10076	M6_1341345_PstIMspI_PA	41.48
10077	M6_1675512_PstIMspI_PA	41.48
10078	M6_178068_PstIMspI_PA	41.48
10079	M6_2089311_PstIMspI_PA	41.48
10080	M6_2546149_PstIMspI_PA	41.48
10081	M6_2890966_PstIMspI_PA	41.48
10082	M6_3520082_PstIMspI_PA	41.48
10083	M6_608179_PstIMspI_PA	41.48
10084	M6_683120_PstIMspI_PA	41.48
10085	Opata_621915_PstIMspI_PA	41.48
10086	Opata_3026148_8_PstIMspI_SNP	41.48
10087	M6_1088654_PstIMseI_PA	41.48
10088	M6_1304339_PstIMseI_PA	41.48
10089	M6_142009_PstIMseI_PA	41.48
10090	M6_2443838_PstIMseI_PA	41.48
10091	M6_317477_PstIMseI_PA	41.48
10092	M6_3513606_PstIMseI_PA	41.48
10093	M6_386291_PstIMseI_PA	41.48
10094	M6_441724_PstIMseI_PA	41.48
10095	M6_493115_PstIMseI_PA	41.48
10096	M6_521651_PstIMseI_PA	41.48
10097	M6_694552_PstIMseI_PA	41.48
10098	M6_965755_PstIMseI_PA	41.48
10099	M6_1310550_PstIMspI_PA	41.48
10100	M6_1623038_PstIMspI_PA	41.48
10101	M6_1685879_PstIMspI_PA	41.48
10102	M6_1772141_PstIMspI_PA	41.48
10103	M6_1846954_PstIMspI_PA	41.48
10104	M6_1926199_PstIMspI_PA	41.48
10105	M6_2260498_PstIMspI_PA	41.48
10106	M6_2261234_PstIMspI_PA	41.48
10107	M6_2549799_PstIMspI_PA	41.48
10108	M6_2790995_PstIMspI_PA	41.48
10109	M6_2808858_PstIMspI_PA	41.48
10110	M6_2997360_PstIMspI_PA	41.48
10111	M6_3148861_PstIMspI_PA	41.48
10112	M6_3431554_PstIMspI_PA	41.48
10113	M6_3519241_PstIMspI_PA	41.48
10114	M6_368179_PstIMspI_PA	41.48
10115	M6_383301_PstIMspI_PA	41.48
10116	M6_419241_PstIMspI_PA	41.48
10117	M6_434913_PstIMspI_PA	41.48
10118	M6_497594_PstIMspI_PA	41.48
10119	M6_514859_PstIMspI_PA	41.48
10120	M6_548394_PstIMspI_PA	41.48
10121	M6_550609_PstIMspI_PA	41.48
10122	M6_863481_PstIMspI_PA	41.48
10123	M6_877675_PstIMspI_PA	41.48
10124	Opata_382295_PstIMspI_PA	41.48
10125	Opata_340826_43_PstIMseI_SNP	41.48
10126	M6_1057868_PstIMseI_PA	41.48
10127	M6_1223823_PstIMseI_PA	41.48
10128	M6_126629_PstIMseI_PA	41.48
10129	M6_1277141_PstIMseI_PA	41.48
10130	M6_161481_PstIMseI_PA	41.48
10131	M6_1617669_PstIMseI_PA	41.48
10132	M6_1960676_PstIMseI_PA	41.48
10133	M6_2180375_PstIMseI_PA	41.48
10134	M6_315903_PstIMseI_PA	41.48
10135	M6_35183_PstIMseI_PA	41.48
10136	M6_385220_PstIMseI_PA	41.48
10137	M6_397816_PstIMseI_PA	41.48
10138	M6_431162_PstIMseI_PA	41.48
10139	M6_43170_PstIMseI_PA	41.48
10140	M6_685065_PstIMseI_PA	41.48
10141	M6_769462_PstIMseI_PA	41.48
10142	M6_837446_PstIMseI_PA	41.48
10143	M6_853928_PstIMseI_PA	41.48
10144	M6_9384_PstIMseI_PA	41.48
10145	M6_1101000_PstIMspI_PA	41.48
10146	M6_1161975_PstIMspI_PA	41.48
10147	M6_1251235_PstIMspI_PA	41.48
10148	M6_1274655_PstIMspI_PA	41.48
10149	M6_1434309_PstIMspI_PA	41.48
10150	M6_1446669_PstIMspI_PA	41.48
10151	M6_1452472_PstIMspI_PA	41.48
10152	M6_1485501_PstIMspI_PA	41.48
10153	M6_1532943_PstIMspI_PA	41.48
10154	M6_1551409_PstIMspI_PA	41.48
10155	M6_1674809_PstIMspI_PA	41.48
10156	M6_1737617_PstIMspI_PA	41.48
10157	M6_1747752_PstIMspI_PA	41.48
10158	M6_1776699_PstIMspI_PA	41.48
10159	M6_192937_PstIMspI_PA	41.48
10160	M6_2204456_PstIMspI_PA	41.48
10161	M6_2328278_PstIMspI_PA	41.48
10162	M6_2559414_PstIMspI_PA	41.48
10163	M6_2613910_PstIMspI_PA	41.48
10164	M6_2640366_PstIMspI_PA	41.48
10165	M6_2767345_PstIMspI_PA	41.48
10166	M6_3078739_PstIMspI_PA	41.48
10167	M6_321533_PstIMspI_PA	41.48
10168	M6_323968_PstIMspI_PA	41.48
10169	M6_3265547_PstIMspI_PA	41.48
10170	M6_3341535_PstIMspI_PA	41.48
10171	M6_3433711_PstIMspI_PA	41.48
10172	M6_345504_PstIMspI_PA	41.48
10173	M6_396532_PstIMspI_PA	41.48
10174	M6_461476_PstIMspI_PA	41.48
10175	M6_467270_PstIMspI_PA	41.48
10176	M6_511896_PstIMspI_PA	41.48
10177	M6_529191_PstIMspI_PA	41.48
10178	M6_531566_PstIMspI_PA	41.48
10179	M6_548625_PstIMspI_PA	41.48
10180	M6_584751_PstIMspI_PA	41.48
10181	M6_628937_PstIMspI_PA	41.48
10182	M6_658704_PstIMspI_PA	41.48
10183	M6_665874_PstIMspI_PA	41.48
10184	M6_696244_PstIMspI_PA	41.48
10185	M6_800075_PstIMspI_PA	41.48
10186	M6_163686_PstIMseI_PA	41.48
10187	M6_245105_PstIMseI_PA	41.48
10188	M6_45963_PstIMseI_PA	41.48
10189	M6_1591209_PstIMspI_PA	41.48
10190	M6_1624183_PstIMspI_PA	41.48
10191	M6_1770246_PstIMspI_PA	41.48
10192	M6_2118085_PstIMspI_PA	41.48
10193	M6_3519170_PstIMspI_PA	41.48
10194	M6_565889_PstIMspI_PA	41.48
10195	M6_604520_PstIMspI_PA	41.48
10196	M6_639485_PstIMspI_PA	41.48
10197	M6_715215_PstIMspI_PA	41.48
10198	M6_788423_PstIMspI_PA	41.48
10199	M6_908376_PstIMspI_PA	41.48
10200	M6_386536_PstIMseI_PA	41.48
10201	M6_39069_PstIMseI_PA	41.48
10202	M6_799434_PstIMspI_PA	41.48
10203	M6_1182344_PstIMseI_PA	41.48
10204	M6_1379315_PstIMseI_PA	41.48
10205	M6_1954333_PstIMseI_PA	41.48
10206	M6_4133555_PstIMseI_PA	41.48
10207	M6_743963_PstIMseI_PA	41.48
10208	M6_93848_PstIMseI_PA	41.48
10209	M6_1230920_PstIMspI_PA	41.48
10210	M6_1602059_PstIMspI_PA	41.48
10211	M6_1716314_PstIMspI_PA	41.48
10212	M6_1833038_PstIMspI_PA	41.48
10213	M6_1979587_PstIMspI_PA	41.48
10214	M6_1984212_PstIMspI_PA	41.48
10215	M6_2013093_PstIMspI_PA	41.48
10216	M6_2037213_PstIMspI_PA	41.48
10217	M6_290816_PstIMspI_PA	41.48
10218	M6_3086585_PstIMspI_PA	41.48
10219	M6_418629_PstIMspI_PA	41.48
10220	M6_472642_PstIMspI_PA	41.48
10221	M6_474309_PstIMspI_PA	41.48
10222	M6_488679_PstIMspI_PA	41.48
10223	M6_517638_PstIMspI_PA	41.48
10224	M6_597920_PstIMspI_PA	41.48
10225	M6_701813_PstIMspI_PA	41.48
10226	M6_938187_PstIMspI_PA	41.48
10227	M6_1022271_PstIMseI_PA	41.48
10228	M6_1060406_PstIMseI_PA	41.48
10229	M6_1104006_PstIMseI_PA	41.48
10230	M6_115768_PstIMseI_PA	41.48
10231	M6_1192146_PstIMseI_PA	41.48
10232	M6_122198_PstIMseI_PA	41.48
10233	M6_1294477_PstIMseI_PA	41.48
10234	M6_1328801_PstIMseI_PA	41.48
10235	M6_1398176_PstIMseI_PA	41.48
10236	M6_1498916_PstIMseI_PA	41.48
10237	M6_160458_PstIMseI_PA	41.48
10238	M6_183757_PstIMseI_PA	41.48
10239	M6_1961870_PstIMseI_PA	41.48
10240	M6_2165453_PstIMseI_PA	41.48
10241	M6_223758_PstIMseI_PA	41.48
10242	M6_2320567_PstIMseI_PA	41.48
10243	M6_281120_PstIMseI_PA	41.48
10244	M6_2881494_PstIMseI_PA	41.48
10245	M6_298381_PstIMseI_PA	41.48
10246	M6_3146149_PstIMseI_PA	41.48
10247	M6_348442_PstIMseI_PA	41.48
10248	M6_3527889_PstIMseI_PA	41.48
10249	M6_3656046_PstIMseI_PA	41.48
10250	M6_3803203_PstIMseI_PA	41.48
10251	M6_387574_PstIMseI_PA	41.48
10252	M6_569773_PstIMseI_PA	41.48
10253	M6_585529_PstIMseI_PA	41.48
10254	M6_639450_PstIMseI_PA	41.48
10255	M6_703671_PstIMseI_PA	41.48
10256	M6_731991_PstIMseI_PA	41.48
10257	M6_755357_PstIMseI_PA	41.48
10258	M6_770571_PstIMseI_PA	41.48
10259	M6_810428_PstIMseI_PA	41.48
10260	M6_833050_PstIMseI_PA	41.48
10261	M6_1024261_PstIMspI_PA	41.48
10262	M6_1079300_PstIMspI_PA	41.48
10263	M6_1147410_PstIMspI_PA	41.48
10264	M6_1485753_PstIMspI_PA	41.48
10265	M6_1513759_PstIMspI_PA	41.48
10266	M6_1552169_PstIMspI_PA	41.48
10267	M6_1635573_PstIMspI_PA	41.48
10268	M6_1757932_PstIMspI_PA	41.48
10269	M6_254666_PstIMspI_PA	41.48
10270	M6_2614925_PstIMspI_PA	41.48
10271	M6_312285_PstIMspI_PA	41.48
10272	M6_3152300_PstIMspI_PA	41.48
10273	M6_3199520_PstIMspI_PA	41.48
10274	M6_3238314_PstIMspI_PA	41.48
10275	M6_3270793_PstIMspI_PA	41.48
10276	M6_3544629_PstIMspI_PA	41.48
10277	M6_415189_PstIMspI_PA	41.48
10278	M6_425293_PstIMspI_PA	41.48
10279	M6_530894_PstIMspI_PA	41.48
10280	M6_570508_PstIMspI_PA	41.48
10281	M6_620553_PstIMspI_PA	41.48
10282	M6_664488_PstIMspI_PA	41.48
10283	M6_685682_PstIMspI_PA	41.48
10284	M6_726859_PstIMspI_PA	41.48
10285	M6_780376_PstIMspI_PA	41.48
10286	M6_2990862_PstIMseI_PA	41.48
10287	M6_3816096_PstIMseI_PA	41.48
10288	M6_1411559_PstIMspI_PA	41.48
10289	M6_1630451_PstIMspI_PA	41.48
10290	M6_1826898_PstIMspI_PA	41.48
10291	M6_677757_PstIMseI_PA	41.48
10292	M6_412241_PstIMspI_PA	41.48
10293	M6_2173978_PstIMspI_PA	41.48
10294	M6_3305306_PstIMspI_PA	41.48
10295	M6_919286_PstIMspI_PA	41.48
10296	M6_1309766_PstIMseI_PA	41.48
10297	M6_162464_PstIMseI_PA	41.48
10298	M6_2152410_PstIMseI_PA	41.48
10299	M6_3334960_PstIMseI_PA	41.48
10300	M6_412349_PstIMseI_PA	41.48
10301	M6_4123777_PstIMseI_PA	41.48
10302	M6_871291_PstIMseI_PA	41.48
10303	M6_992227_PstIMseI_PA	41.48
10304	M6_817543_PstIMspI_PA	41.48
10305	M6_1111154_PstIMseI_PA	41.48
10306	M6_11804_PstIMseI_PA	41.48
10307	M6_154250_PstIMseI_PA	41.48
10308	M6_229758_PstIMseI_PA	41.48
10309	M6_48706_PstIMseI_PA	41.48
10310	M6_554522_PstIMseI_PA	41.48
10311	M6_2449274_PstIMspI_PA	41.48
10312	M6_278378_PstIMspI_PA	41.48
10313	M6_416694_PstIMspI_PA	41.48
10314	M6_673017_PstIMspI_PA	41.48
10315	M6_823554_PstIMseI_PA	41.48
10316	M6_1071593_PstIMseI_PA	41.48
10317	M6_1204816_PstIMseI_PA	41.48
10318	M6_1452038_PstIMseI_PA	41.48
10319	M6_170770_PstIMseI_PA	41.48
10320	M6_2050527_PstIMseI_PA	41.48
10321	M6_3060092_PstIMseI_PA	41.48
10322	M6_306881_PstIMseI_PA	41.48
10323	M6_3727588_PstIMseI_PA	41.48
10324	M6_929975_PstIMseI_PA	41.48
10325	M6_1055668_PstIMseI_PA	41.48
10326	M6_116165_PstIMseI_PA	41.48
10327	M6_1275942_PstIMseI_PA	41.48
10328	M6_1499345_PstIMseI_PA	41.48
10329	M6_157618_PstIMseI_PA	41.48
10330	M6_1932395_PstIMseI_PA	41.48
10331	M6_1999854_PstIMseI_PA	41.48
10332	M6_2220028_PstIMseI_PA	41.48
10333	M6_2523786_PstIMseI_PA	41.48
10334	M6_3087698_PstIMseI_PA	41.48
10335	M6_343263_PstIMseI_PA	41.48
10336	M6_530486_PstIMseI_PA	41.48
10337	M6_68631_PstIMseI_PA	41.48
10338	M6_72505_PstIMseI_PA	41.48
10339	M6_816742_PstIMseI_PA	41.48
10340	M6_891616_PstIMseI_PA	41.48
10341	M6_962991_PstIMseI_PA	41.48
10342	M6_1128090_PstIMspI_PA	41.48
10343	M6_1151965_PstIMspI_PA	41.48
10344	M6_1705466_PstIMspI_PA	41.48
10345	M6_1733649_PstIMspI_PA	41.48
10346	M6_2494124_PstIMspI_PA	41.48
10347	M6_2655953_PstIMspI_PA	41.48
10348	M6_2739351_PstIMspI_PA	41.48
10349	M6_2844193_PstIMspI_PA	41.48
10350	M6_2967642_PstIMspI_PA	41.48
10351	M6_3039808_PstIMspI_PA	41.48
10352	M6_329957_PstIMspI_PA	41.48
10353	M6_3379482_PstIMspI_PA	41.48
10354	M6_3492030_PstIMspI_PA	41.48
10355	M6_351243_PstIMspI_PA	41.48
10356	M6_361467_PstIMspI_PA	41.48
10357	M6_385070_PstIMspI_PA	41.48
10358	M6_489245_PstIMspI_PA	41.48
10359	M6_522516_PstIMspI_PA	41.48
10360	M6_574095_PstIMspI_PA	41.48
10361	M6_594421_PstIMspI_PA	41.48
10362	M6_636161_PstIMspI_PA	41.48
10363	M6_905073_PstIMspI_PA	41.48
10364	M6_1109829_PstIMseI_PA	41.48
10365	M6_11535_PstIMseI_PA	41.48
10366	M6_1395687_PstIMseI_PA	41.48
10367	M6_156560_PstIMseI_PA	41.48
10368	M6_16333_PstIMseI_PA	41.48
10369	M6_185182_PstIMseI_PA	41.48
10370	M6_2372286_PstIMseI_PA	41.48
10371	M6_2508005_PstIMseI_PA	41.48
10372	M6_3381844_PstIMseI_PA	41.48
10373	M6_350129_PstIMseI_PA	41.48
10374	M6_3626878_PstIMseI_PA	41.48
10375	M6_36306_PstIMseI_PA	41.48
10376	M6_42548_PstIMseI_PA	41.48
10377	M6_458948_PstIMseI_PA	41.48
10378	M6_657218_PstIMseI_PA	41.48
10379	M6_701656_PstIMseI_PA	41.48
10380	M6_721802_PstIMseI_PA	41.48
10381	M6_760016_PstIMseI_PA	41.48
10382	M6_79216_PstIMseI_PA	41.48
10383	M6_878504_PstIMseI_PA	41.48
10384	M6_1611511_PstIMspI_PA	41.48
10385	M6_1765485_PstIMspI_PA	41.48
10386	M6_2497380_PstIMspI_PA	41.48
10387	M6_2636858_PstIMspI_PA	41.48
10388	M6_271538_PstIMspI_PA	41.48
10389	M6_2727746_PstIMspI_PA	41.48
10390	M6_3521018_PstIMspI_PA	41.48
10391	M6_408348_PstIMspI_PA	41.48
10392	M6_530589_PstIMspI_PA	41.48
10393	M6_835290_PstIMspI_PA	41.48
10394	M6_9290_PstIMseI_PA	41.48
10395	M6_1209236_PstIMseI_PA	41.48
10396	M6_769937_PstIMseI_PA	41.48
10397	M6_992564_PstIMseI_PA	41.48
10398	M6_2075564_PstIMspI_PA	41.48
10399	M6_2216742_PstIMspI_PA	41.48
10400	M6_1289442_PstIMseI_PA	41.48
10401	M6_2539381_PstIMseI_PA	41.48
10402	M6_3888684_PstIMseI_PA	41.48
10403	M6_955333_PstIMseI_PA	41.48
10404	M6_1331112_PstIMspI_PA	41.48
10405	M6_1707918_PstIMspI_PA	41.48
10406	M6_2028732_PstIMspI_PA	41.48
10407	M6_2096124_PstIMspI_PA	41.48
10408	M6_2405485_PstIMspI_PA	41.48
10409	M6_2603096_PstIMspI_PA	41.48
10410	M6_2634644_PstIMspI_PA	41.48
10411	M6_2809238_PstIMspI_PA	41.48
10412	M6_322939_PstIMspI_PA	41.48
10413	M6_3407077_PstIMspI_PA	41.48
10414	M6_3407274_PstIMspI_PA	41.48
10415	M6_402902_PstIMspI_PA	41.48
10416	M6_426272_PstIMspI_PA	41.48
10417	M6_464761_PstIMspI_PA	41.48
10418	M6_504132_PstIMspI_PA	41.48
10419	M6_688019_PstIMspI_PA	41.48
10420	M6_966200_PstIMspI_PA	41.48
10421	M6_2909833_PstIMseI_PA	41.48
10422	M6_456152_PstIMseI_PA	41.48
10423	M6_1777215_PstIMspI_PA	41.48
10424	M6_2059933_PstIMspI_PA	41.48
10425	M6_2293986_PstIMspI_PA	41.48
10426	M6_2734955_PstIMspI_PA	41.48
10427	M6_3241509_PstIMseI_PA	41.48
10428	M6_65062_PstIMseI_PA	41.48
10429	M6_1129009_PstIMspI_PA	41.48
10430	M6_1423380_PstIMspI_PA	41.48
10431	M6_2622329_PstIMseI_PA	41.48
10432	M6_40092_PstIMseI_PA	41.48
10433	M6_644588_PstIMseI_PA	41.48
10434	M6_1893413_PstIMspI_PA	41.48
10435	M6_2579086_PstIMspI_PA	41.48
10436	M6_2584484_PstIMspI_PA	41.48
10437	M6_2984663_PstIMspI_PA	41.48
10438	M6_3374607_PstIMspI_PA	41.48
10439	M6_345104_PstIMspI_PA	41.48
10440	M6_441489_PstIMspI_PA	41.48
10441	M6_459397_PstIMspI_PA	41.48
10442	M6_793906_PstIMspI_PA	41.48
10443	M6_898092_PstIMseI_PA	41.48
10444	M6_1182713_PstIMspI_PA	41.48
10445	M6_1605495_PstIMspI_PA	41.48
10446	M6_1808347_PstIMspI_PA	41.48
10447	M6_2271418_PstIMspI_PA	41.48
10448	M6_2542368_PstIMspI_PA	41.48
10449	M6_440652_PstIMspI_PA	41.48
10450	M6_1361794_PstIMspI_PA	41.48
10451	M6_2545267_PstIMspI_PA	41.48
10452	M6_1831700_PstIMseI_PA	41.48
10453	M6_3025139_PstIMspI_PA	41.48
10454	M6_1083632_PstIMspI_PA	41.48
10455	M6_1612725_PstIMspI_PA	41.48
10456	M6_1967925_PstIMspI_PA	41.48
10457	M6_2234773_PstIMspI_PA	41.48
10458	M6_2848120_PstIMspI_PA	41.48
10459	M6_3470209_PstIMspI_PA	41.48
10460	M6_5065_PstIMspI_PA	41.48
10461	M6_536189_PstIMspI_PA	41.48
10462	M6_3306914_PstIMseI_PA	41.48
10463	M6_4300136_PstIMseI_PA	41.48
10464	M6_929663_PstIMseI_PA	41.48
10465	M6_2200694_PstIMspI_PA	41.48
10466	M6_393664_PstIMspI_PA	41.48
10467	M6_144176_PstIMseI_PA	41.48
10468	M6_1524666_PstIMseI_PA	41.48
10469	M6_2680556_PstIMseI_PA	41.48
10470	M6_587811_PstIMseI_PA	41.48
10471	M6_2341651_PstIMspI_PA	41.48
10472	M6_3162081_PstIMspI_PA	41.48
10473	M6_1320458_PstIMspI_PA	41.48
10474	M6_1243868_PstIMspI_PA	41.48
10475	3959616	41.6
10476	4008489	41.6
10477	995962	41.61
10478	997387	41.61
10479	1000231	41.61
10480	1007911	41.61
10481	1022017	41.61
10482	1053919	41.61
10483	1054797	41.61
10484	1087700	41.61
10485	1089554	41.61
10486	1101340	41.61
10487	1113797	41.61
10488	1195784	41.61
10489	1205444	41.61
10490	1228627	41.61
10491	1266135	41.61
10492	1281638	41.61
10493	1282446	41.61
10494	1321821	41.61
10495	1375909	41.61
10496	1862331	41.61
10497	2259759	41.61
10498	2271242	41.61
10499	2284727	41.61
10500	2287875	41.61
10501	2292744	41.61
10502	2323486	41.61
10503	3222379	41.61
10504	4992212	41.61
10505	3025730	41.62
10506	3953440	41.63
10507	520772	41.68
10508	521863	41.68
10509	116395	41.68
10510	732330	41.68
10511	733544	41.68
10512	992702	41.68
10513	1002444	41.68
10514	1002838	41.68
10515	1029333	41.68
10516	1078043	41.68
10517	1080574	41.68
10518	1086122	41.68
10519	1102017	41.68
10520	1131620	41.68
10521	1150983	41.68
10522	1256428	41.68
10523	1259372	41.68
10524	1281675	41.68
10525	1282110	41.68
10526	1096840	41.68
10527	3533035	41.68
10528	3533105	41.68
10529	3533818	41.68
10530	3936142	41.68
10531	3941833	41.68
10532	3943979	41.68
10533	3950191	41.68
10534	4542738	41.68
10535	4989808	41.68
10536	4991175	41.68
10537	1075004	41.69
10538	1254374	41.69
10539	Xwmc500	41.7
10540	1226287	41.83
10541	1229330	41.83
10542	4989210	41.83
10543	4989305	41.83
10544	WMC54	41.86
10545	3534416	41.86
10546	4329526	41.86
10547	4439643	41.86
10548	wPt-11446	41.92
10549	wPt-2193	41.92
10550	wPt-0013	41.92
10551	wPt-0895	41.92
10552	wPt-1691	41.92
10553	wPt-2298	41.92
10554	wPt-2766	41.92
10555	wPt-5836	41.92
10556	wPt-732330	41.92
10557	wPt-733544	41.92
10558	119903	41.93
10559	521629	41.93
10560	373273	41.93
10561	1674627	41.97
10562	1110601	42.01
10563	1671018	42.01
10564	521106	42.03
10565	1095937	42.03
10566	989549	42.05
10567	1109315	42.05
10568	1115102	42.05
10569	1116251	42.05
10570	1122670	42.05
10571	1123532	42.05
10572	1127199	42.05
10573	1150973	42.05
10574	1233210	42.05
10575	1233707	42.05
10576	1239045	42.05
10577	1241932	42.05
10578	2279556	42.05
10579	2289379	42.05
10580	3027693	42.05
10581	3222164	42.05
10582	3533758	42.05
10583	3534054	42.05
10584	3948173	42.05
10585	3954138	42.05
10586	4539741	42.05
10587	5325635	42.05
10588	5332108	42.05
10589	5333053	42.05
10590	7338772	42.05
10591	7343940	42.05
10592	7353065	42.05
10593	2289753	42.05
10594	2305931	42.05
10595	1126802	42.07
10596	1148802	42.07
10597	4407449	42.07
10598	115417	42.07
10599	7331282	42.09
10600	997108	42.1
10601	1028481	42.1
10602	1062997	42.1
10603	3961297	42.15
10604	985577	42.2
10605	987685	42.2
10606	988229	42.2
10607	1024660	42.2
10608	1031611	42.2
10609	1044604	42.2
10610	1082833	42.2
10611	1092462	42.2
10612	1103312	42.2
10613	1107320	42.2
10614	1127875	42.2
10615	1129667	42.2
10616	1156228	42.2
10617	1228911	42.2
10618	1254998	42.2
10619	1270199	42.2
10620	1279134	42.2
10621	1383706	42.2
10622	1664631	42.2
10623	1716522	42.2
10624	1768865	42.2
10625	2251393	42.2
10626	3064384	42.2
10627	3384687	42.2
10628	996255	42.22
10629	1280069	42.27
10630	4990508	42.38
10631	1020511	42.44
10632	1118338	42.44
10633	2241618	42.46
10634	979232	42.47
10635	982126	42.47
10636	1116388	42.47
10637	522351	42.48
10638	1260123	42.49
10639	1319455	42.49
10640	4394657	42.49
10641	4395999	42.49
10642	377478	42.52
10643	1138396	42.55
10644	1066158	42.55
10645	2277821	42.57
10646	1116928	42.57
10647	1122514	42.57
10648	1140685	42.57
10649	4991126	42.57
10650	3030323	42.6
10651	521090	42.63
10652	1110305	42.66
10653	tPt-513865	42.68
10654	4991248	42.72
10655	978122	42.89
10656	1197201	42.91
10657	2254746	42.91
10658	1096143	42.93
10659	2323668	42.93
10660	1285543	42.97
10661	978010	42.97
10662	997369	42.97
10663	1007729	42.97
10664	1030734	42.97
10665	1035169	42.97
10666	1040347	42.97
10667	1045049	42.97
10668	1048414	42.97
10669	1060208	42.97
10670	1061026	42.97
10671	1070946	42.97
10672	1088654	42.97
10673	1091668	42.97
10674	1095317	42.97
10675	1107197	42.97
10676	1108505	42.97
10677	1115229	42.97
10678	1117463	42.97
10679	1128717	42.97
10680	1220149	42.97
10681	1257842	42.97
10682	1267265	42.97
10683	1279932	42.97
10684	1298498	42.97
10685	1344045	42.97
10686	1381738	42.97
10687	1398884	42.97
10688	1400817	42.97
10689	1665727	42.97
10690	1670310	42.97
10691	1696244	42.97
10692	1699352	42.97
10693	1767707	42.97
10694	2275579	42.97
10695	2275832	42.97
10696	2288911	42.97
10697	2342718	42.97
10698	3023450	42.97
10699	3026788	42.97
10700	3028842	42.97
10701	4989516	42.97
10702	1270610	43.01
10703	4989928	43.01
10704	979851	43.07
10705	1202702	43.14
10706	3533997	43.14
10707	4394572	43.14
10708	4540773	43.14
10709	2275948	43.15
10710	1165458	43.16
10711	1209948	43.16
10712	4910715	43.21
10713	1092573	43.22
10714	3946649	43.22
10715	4992871	43.22
10716	3949787	43.24
10717	3021532	43.25
10718	1321223	43.3
10719	4008436	43.3
10720	4540514	43.3
10721	4542563	43.3
10722	1209755	43.3
10723	3961421	43.3
10724	4404568	43.3
10725	4540934	43.3
10726	4541790	43.3
10727	4543571	43.3
10728	1100336	43.3
10729	1202179	43.3
10730	981169	43.35
10731	982256	43.35
10732	1051249	43.35
10733	1080306	43.35
10734	1080698	43.35
10735	1204196	43.35
10736	1204843	43.35
10737	2296999	43.35
10738	2348388	43.35
10739	1209309	43.36
10740	wPt-8910	43.42
10741	2279865	43.51
10742	4003481	43.54
10743	1024938	43.57
10744	981854	43.62
10745	2267370	43.62
10746	3935676	43.62
10747	3939131	43.62
10748	3940694	43.62
10749	3945055	43.62
10750	3951588	43.62
10751	3956035	43.62
10752	4009994	43.62
10753	4393777	43.62
10754	4543698	43.62
10755	1112691	43.71
10756	1121051	43.71
10757	3935546	43.71
10758	4910183	43.71
10759	1196369	43.71
10760	1376093	43.71
10761	2260722	43.71
10762	304361	43.74
10763	1082497	43.74
10764	1099001	43.74
10765	1102911	43.74
10766	1110225	43.74
10767	1116517	43.74
10768	1123239	43.74
10769	1138021	43.74
10770	1686041	43.74
10771	2345819	43.74
10772	1007253	43.76
10773	1123330	43.81
10774	981690	43.9
10775	1085460	43.9
10776	1119737	43.9
10777	1131890	43.9
10778	1144218	43.9
10779	1236007	43.9
10780	1239416	43.9
10781	1241794	43.9
10782	1254324	43.9
10783	1385718	43.9
10784	2313361	43.9
10785	3023098	43.9
10786	3024240	43.9
10787	3025368	43.9
10788	3385380	43.9
10789	3533074	43.9
10790	3936575	43.9
10791	5411116	43.9
10792	5411541	43.9
10793	2276045	43.9
10794	wPt-0610	43.98
10795	wPt-10173	43.98
10796	1676115	43.98
10797	M6_2066705_PstIMluI_PA	43.98
10798	M6_1189994_PstIMseI_PA	43.98
10799	M6_1417251_PstIMseI_PA	43.98
10800	M6_163809_PstIMseI_PA	43.98
10801	M6_242761_PstIMseI_PA	43.98
10802	M6_959361_PstIMseI_PA	43.98
10803	M6_1372886_PstIMspI_PA	43.98
10804	M6_1414129_PstIMspI_PA	43.98
10805	M6_188920_PstIMspI_PA	43.98
10806	M6_1927809_PstIMspI_PA	43.98
10807	M6_2217251_PstIMspI_PA	43.98
10808	M6_2337620_PstIMspI_PA	43.98
10809	M6_2432240_PstIMspI_PA	43.98
10810	M6_454483_PstIMspI_PA	43.98
10811	M6_537854_PstIMspI_PA	43.98
10812	M6_964120_PstIMspI_PA	43.98
10813	Opata_1037981_83_PstIMseI_SNP	43.98
10814	Opata_144248_10_PstIMseI_SNP	43.98
10815	Opata_144248_60_PstIMseI_SNP	43.98
10816	Opata_144248_73_PstIMseI_SNP	43.98
10817	Opata_168870_2_PstIMseI_SNP	43.98
10818	Opata_168870_85_PstIMseI_SNP	43.98
10819	Opata_204992_19_PstIMseI_SNP	43.98
10820	Opata_204992_64_PstIMseI_SNP	43.98
10821	Opata_24248_37_PstIMseI_SNP	43.98
10822	Opata_313783_77_PstIMseI_SNP	43.98
10823	Opata_319932_64_PstIMseI_SNP	43.98
10824	Opata_431174_64_PstIMseI_SNP	43.98
10825	Opata_546500_73_PstIMseI_SNP	43.98
10826	Opata_554000_62_PstIMseI_SNP	43.98
10827	Opata_554000_73_PstIMseI_SNP	43.98
10828	Opata_554000_86_PstIMseI_SNP	43.98
10829	Opata_741094_39_PstIMseI_SNP	43.98
10830	Opata_741094_46_PstIMseI_SNP	43.98
10831	Opata_741094_48_PstIMseI_SNP	43.98
10832	Opata_1471293_2_PstIMspI_SNP	43.98
10833	Opata_1471293_8_PstIMspI_SNP	43.98
10834	Opata_1869466_53_PstIMspI_SNP	43.98
10835	Opata_1869466_54_PstIMspI_SNP	43.98
10836	Opata_2768515_55_PstIMspI_SNP	43.98
10837	Opata_2784142_60_PstIMspI_SNP	43.98
10838	Opata_2937053_70_PstIMspI_SNP	43.98
10839	Opata_4209045_65_PstIMspI_SNP	43.98
10840	M6_2111504_PstIMluI_PA	43.98
10841	M6_217_PstIMluI_PA	43.98
10842	M6_266781_PstIMluI_PA	43.98
10843	M6_108168_PstIMseI_PA	43.98
10844	M6_131316_PstIMseI_PA	43.98
10845	M6_1334140_PstIMseI_PA	43.98
10846	M6_1375931_PstIMseI_PA	43.98
10847	M6_1761840_PstIMseI_PA	43.98
10848	M6_212276_PstIMseI_PA	43.98
10849	M6_213851_PstIMseI_PA	43.98
10850	M6_263008_PstIMseI_PA	43.98
10851	M6_3036242_PstIMseI_PA	43.98
10852	M6_3604796_PstIMseI_PA	43.98
10853	M6_376831_PstIMseI_PA	43.98
10854	M6_529340_PstIMseI_PA	43.98
10855	M6_53956_PstIMseI_PA	43.98
10856	M6_738216_PstIMseI_PA	43.98
10857	M6_790622_PstIMseI_PA	43.98
10858	M6_821653_PstIMseI_PA	43.98
10859	M6_860646_PstIMseI_PA	43.98
10860	M6_880735_PstIMseI_PA	43.98
10861	M6_905686_PstIMseI_PA	43.98
10862	M6_961102_PstIMseI_PA	43.98
10863	Opata_1967935_PstIMseI_PA	43.98
10864	M6_1216120_PstIMspI_PA	43.98
10865	M6_1376237_PstIMspI_PA	43.98
10866	M6_1563590_PstIMspI_PA	43.98
10867	M6_1672092_PstIMspI_PA	43.98
10868	M6_1735506_PstIMspI_PA	43.98
10869	M6_1831305_PstIMspI_PA	43.98
10870	M6_1883006_PstIMspI_PA	43.98
10871	M6_2107456_PstIMspI_PA	43.98
10872	M6_2202220_PstIMspI_PA	43.98
10873	M6_2523261_PstIMspI_PA	43.98
10874	M6_2629655_PstIMspI_PA	43.98
10875	M6_2780864_PstIMspI_PA	43.98
10876	M6_309748_PstIMspI_PA	43.98
10877	M6_315053_PstIMspI_PA	43.98
10878	M6_3163245_PstIMspI_PA	43.98
10879	M6_3166191_PstIMspI_PA	43.98
10880	M6_3290237_PstIMspI_PA	43.98
10881	M6_3482832_PstIMspI_PA	43.98
10882	M6_3576679_PstIMspI_PA	43.98
10883	M6_403223_PstIMspI_PA	43.98
10884	M6_540793_PstIMspI_PA	43.98
10885	M6_597632_PstIMspI_PA	43.98
10886	M6_659872_PstIMspI_PA	43.98
10887	M6_713318_PstIMspI_PA	43.98
10888	M6_771282_PstIMspI_PA	43.98
10889	M6_818329_PstIMspI_PA	43.98
10890	M6_91954_PstIMspI_PA	43.98
10891	Opata_1166829_26_PstIMseI_SNP	43.98
10892	Opata_1166829_31_PstIMseI_SNP	43.98
10893	Opata_1166829_51_PstIMseI_SNP	43.98
10894	Opata_207827_11_PstIMseI_SNP	43.98
10895	Opata_207827_33_PstIMseI_SNP	43.98
10896	Opata_59052_1_PstIMseI_SNP	43.98
10897	Opata_1682774_24_PstIMspI_SNP	43.98
10898	Opata_1869466_82_PstIMspI_SNP	43.98
10899	Opata_2124798_87_PstIMspI_SNP	43.98
10900	Opata_2169273_73_PstIMspI_SNP	43.98
10901	Opata_2768515_78_PstIMspI_SNP	43.98
10902	Opata_3488064_45_PstIMspI_SNP	43.98
10903	Opata_3701167_9_PstIMspI_SNP	43.98
10904	Opata_4061530_58_PstIMspI_SNP	43.98
10905	Opata_640629_72_PstIMspI_SNP	43.98
10906	Opata_640629_73_PstIMspI_SNP	43.98
10907	Opata_832622_54_PstIMspI_SNP	43.98
10908	M6_1422359_PstIMluI_PA	43.98
10909	M6_1425413_PstIMluI_PA	43.98
10910	M6_477332_PstIMluI_PA	43.98
10911	M6_95083_PstIMluI_PA	43.98
10912	M6_1008372_PstIMseI_PA	43.98
10913	M6_1093631_PstIMseI_PA	43.98
10914	M6_136360_PstIMseI_PA	43.98
10915	M6_205640_PstIMseI_PA	43.98
10916	M6_2387706_PstIMseI_PA	43.98
10917	M6_263620_PstIMseI_PA	43.98
10918	M6_2709797_PstIMseI_PA	43.98
10919	M6_387786_PstIMseI_PA	43.98
10920	M6_55148_PstIMseI_PA	43.98
10921	M6_868951_PstIMseI_PA	43.98
10922	M6_996913_PstIMseI_PA	43.98
10923	Opata_331435_PstIMseI_PA	43.98
10924	M6_1538770_PstIMspI_PA	43.98
10925	M6_1934069_PstIMspI_PA	43.98
10926	M6_215403_PstIMspI_PA	43.98
10927	M6_2305400_PstIMspI_PA	43.98
10928	M6_120354_PstIMseI_PA	43.98
10929	M6_527347_PstIMseI_PA	43.98
10930	M6_917261_PstIMseI_PA	43.98
10931	M6_642040_PstIMspI_PA	43.98
10932	M6_81133_PstIMspI_PA	43.98
10933	M6_1135172_PstIMluI_PA	43.98
10934	M6_1498353_PstIMluI_PA	43.98
10935	M6_1843226_PstIMluI_PA	43.98
10936	M6_1027908_PstIMseI_PA	43.98
10937	M6_1081938_PstIMseI_PA	43.98
10938	M6_110441_PstIMseI_PA	43.98
10939	M6_1166980_PstIMseI_PA	43.98
10940	M6_12545_PstIMseI_PA	43.98
10941	M6_13544_PstIMseI_PA	43.98
10942	M6_1397287_PstIMseI_PA	43.98
10943	M6_1713639_PstIMseI_PA	43.98
10944	M6_17598_PstIMseI_PA	43.98
10945	M6_2243495_PstIMseI_PA	43.98
10946	M6_3966467_PstIMseI_PA	43.98
10947	M6_400005_PstIMseI_PA	43.98
10948	M6_419404_PstIMseI_PA	43.98
10949	M6_4198308_PstIMseI_PA	43.98
10950	M6_61455_PstIMseI_PA	43.98
10951	M6_686177_PstIMseI_PA	43.98
10952	M6_749283_PstIMseI_PA	43.98
10953	M6_80355_PstIMseI_PA	43.98
10954	M6_82404_PstIMseI_PA	43.98
10955	M6_95625_PstIMseI_PA	43.98
10956	M6_985144_PstIMseI_PA	43.98
10957	Opata_494768_PstIMseI_PA	43.98
10958	M6_1282025_PstIMspI_PA	43.98
10959	M6_1739164_PstIMspI_PA	43.98
10960	M6_2187773_PstIMspI_PA	43.98
10961	M6_3140969_PstIMspI_PA	43.98
10962	M6_3323713_PstIMspI_PA	43.98
10963	M6_393369_PstIMspI_PA	43.98
10964	M6_454588_PstIMspI_PA	43.98
10965	M6_750918_PstIMspI_PA	43.98
10966	M6_93531_PstIMspI_PA	43.98
10967	M6_338972_PstIMluI_PA	43.98
10968	M6_148160_PstIMseI_PA	43.98
10969	M6_338385_PstIMseI_PA	43.98
10970	M6_1044412_PstIMspI_PA	43.98
10971	M6_1526181_PstIMspI_PA	43.98
10972	M6_505255_PstIMspI_PA	43.98
10973	M6_108276_PstIMseI_PA	43.98
10974	M6_1695725_PstIMspI_PA	43.98
10975	M6_1710348_PstIMspI_PA	43.98
10976	M6_2740869_PstIMspI_PA	43.98
10977	M6_231344_PstIMseI_PA	43.98
10978	M6_81865_PstIMseI_PA	43.98
10979	M6_423653_PstIMspI_PA	43.98
10980	M6_472003_PstIMspI_PA	43.98
10981	M6_228750_PstIMseI_PA	43.98
10982	M6_2316697_PstIMseI_PA	43.98
10983	M6_164286_PstIMseI_PA	43.98
10984	M6_173486_PstIMseI_PA	43.98
10985	M6_203177_PstIMseI_PA	43.98
10986	M6_283786_PstIMseI_PA	43.98
10987	M6_361049_PstIMseI_PA	43.98
10988	M6_79211_PstIMseI_PA	43.98
10989	M6_1132891_PstIMspI_PA	43.98
10990	M6_1722098_PstIMspI_PA	43.98
10991	M6_2634624_PstIMspI_PA	43.98
10992	M6_3191268_PstIMspI_PA	43.98
10993	M6_385035_PstIMspI_PA	43.98
10994	M6_418150_PstIMspI_PA	43.98
10995	M6_746553_PstIMspI_PA	43.98
10996	M6_852589_PstIMspI_PA	43.98
10997	M6_924201_PstIMspI_PA	43.98
10998	M6_947915_PstIMspI_PA	43.98
10999	M6_108782_PstIMseI_PA	43.98
11000	M6_1088199_PstIMseI_PA	43.98
11001	M6_1335134_PstIMseI_PA	43.98
11002	M6_1415343_PstIMseI_PA	43.98
11003	M6_3207_PstIMseI_PA	43.98
11004	M6_373354_PstIMseI_PA	43.98
11005	M6_6463_PstIMseI_PA	43.98
11006	M6_187350_PstIMspI_PA	43.98
11007	M6_868765_PstIMspI_PA	43.98
11008	M6_434947_PstIMluI_PA	43.98
11009	M6_210247_PstIMseI_PA	43.98
11010	M6_2579609_PstIMseI_PA	43.98
11011	M6_3367622_PstIMseI_PA	43.98
11012	M6_42279_PstIMseI_PA	43.98
11013	M6_59178_PstIMseI_PA	43.98
11014	M6_61237_PstIMseI_PA	43.98
11015	M6_800150_PstIMseI_PA	43.98
11016	M6_1138186_PstIMspI_PA	43.98
11017	M6_2203438_PstIMspI_PA	43.98
11018	M6_2698463_PstIMspI_PA	43.98
11019	M6_2844708_PstIMspI_PA	43.98
11020	M6_3231449_PstIMspI_PA	43.98
11021	M6_3251937_PstIMspI_PA	43.98
11022	M6_3349848_PstIMspI_PA	43.98
11023	M6_502300_PstIMspI_PA	43.98
11024	Opata_481084_PstIMseI_PA	43.98
11025	M6_1157126_PstIMseI_PA	43.98
11026	M6_120388_PstIMseI_PA	43.98
11027	M6_126171_PstIMseI_PA	43.98
11028	M6_1448597_PstIMseI_PA	43.98
11029	M6_1519300_PstIMseI_PA	43.98
11030	M6_154422_PstIMseI_PA	43.98
11031	M6_1633800_PstIMseI_PA	43.98
11032	M6_228720_PstIMseI_PA	43.98
11033	M6_299409_PstIMseI_PA	43.98
11034	M6_3592985_PstIMseI_PA	43.98
11035	M6_439746_PstIMseI_PA	43.98
11036	M6_519252_PstIMseI_PA	43.98
11037	M6_601060_PstIMseI_PA	43.98
11038	M6_632303_PstIMseI_PA	43.98
11039	M6_935536_PstIMseI_PA	43.98
11040	M6_94499_PstIMseI_PA	43.98
11041	M6_125837_PstIMspI_PA	43.98
11042	M6_1300485_PstIMspI_PA	43.98
11043	M6_1452031_PstIMspI_PA	43.98
11044	M6_1500305_PstIMspI_PA	43.98
11045	M6_1728811_PstIMspI_PA	43.98
11046	M6_180223_PstIMspI_PA	43.98
11047	M6_1946007_PstIMspI_PA	43.98
11048	M6_1979881_PstIMspI_PA	43.98
11049	M6_2018027_PstIMspI_PA	43.98
11050	M6_2666508_PstIMspI_PA	43.98
11051	M6_2702781_PstIMspI_PA	43.98
11052	M6_3040348_PstIMspI_PA	43.98
11053	M6_396023_PstIMspI_PA	43.98
11054	M6_768802_PstIMspI_PA	43.98
11055	M6_103958_PstIMseI_PA	43.98
11056	M6_1157688_PstIMseI_PA	43.98
11057	M6_1310113_PstIMseI_PA	43.98
11058	M6_1320940_PstIMseI_PA	43.98
11059	M6_135004_PstIMseI_PA	43.98
11060	M6_147085_PstIMseI_PA	43.98
11061	M6_15371_PstIMseI_PA	43.98
11062	M6_184356_PstIMseI_PA	43.98
11063	M6_189768_PstIMseI_PA	43.98
11064	M6_225478_PstIMseI_PA	43.98
11065	M6_244224_PstIMseI_PA	43.98
11066	M6_249269_PstIMseI_PA	43.98
11067	M6_317779_PstIMseI_PA	43.98
11068	M6_32529_PstIMseI_PA	43.98
11069	M6_34291_PstIMseI_PA	43.98
11070	M6_343524_PstIMseI_PA	43.98
11071	M6_371939_PstIMseI_PA	43.98
11072	M6_379322_PstIMseI_PA	43.98
11073	M6_39447_PstIMseI_PA	43.98
11074	M6_418632_PstIMseI_PA	43.98
11075	M6_604853_PstIMseI_PA	43.98
11076	M6_634624_PstIMseI_PA	43.98
11077	M6_66744_PstIMseI_PA	43.98
11078	M6_672467_PstIMseI_PA	43.98
11079	M6_682596_PstIMseI_PA	43.98
11080	M6_68375_PstIMseI_PA	43.98
11081	M6_72574_PstIMseI_PA	43.98
11082	M6_740543_PstIMseI_PA	43.98
11083	M6_74772_PstIMseI_PA	43.98
11084	M6_75438_PstIMseI_PA	43.98
11085	M6_812109_PstIMseI_PA	43.98
11086	M6_821106_PstIMseI_PA	43.98
11087	M6_885156_PstIMseI_PA	43.98
11088	M6_892920_PstIMseI_PA	43.98
11089	M6_1022447_PstIMspI_PA	43.98
11090	M6_1071118_PstIMspI_PA	43.98
11091	M6_1420138_PstIMspI_PA	43.98
11092	M6_157934_PstIMspI_PA	43.98
11093	M6_1688070_PstIMspI_PA	43.98
11094	M6_1852_PstIMspI_PA	43.98
11095	M6_1921559_PstIMspI_PA	43.98
11096	M6_203986_PstIMspI_PA	43.98
11097	M6_2315658_PstIMspI_PA	43.98
11098	M6_2480393_PstIMspI_PA	43.98
11099	M6_2594834_PstIMspI_PA	43.98
11100	M6_272222_PstIMspI_PA	43.98
11101	M6_2867398_PstIMspI_PA	43.98
11102	M6_2938480_PstIMspI_PA	43.98
11103	M6_2954768_PstIMspI_PA	43.98
11104	M6_324170_PstIMspI_PA	43.98
11105	M6_3316641_PstIMspI_PA	43.98
11106	M6_334214_PstIMspI_PA	43.98
11107	M6_454111_PstIMspI_PA	43.98
11108	M6_463493_PstIMspI_PA	43.98
11109	M6_546416_PstIMspI_PA	43.98
11110	M6_612203_PstIMspI_PA	43.98
11111	M6_641055_PstIMspI_PA	43.98
11112	M6_674759_PstIMspI_PA	43.98
11113	M6_790984_PstIMspI_PA	43.98
11114	M6_1292712_PstIMseI_PA	43.98
11115	M6_1384809_PstIMseI_PA	43.98
11116	M6_280323_PstIMseI_PA	43.98
11117	M6_287499_PstIMseI_PA	43.98
11118	M6_362026_PstIMseI_PA	43.98
11119	M6_787867_PstIMseI_PA	43.98
11120	M6_2788950_PstIMspI_PA	43.98
11121	M6_311790_PstIMspI_PA	43.98
11122	M6_685898_PstIMspI_PA	43.98
11123	M6_2001991_PstIMspI_PA	43.98
11124	M6_1025354_PstIMseI_PA	43.98
11125	M6_1149407_PstIMseI_PA	43.98
11126	M6_1987743_PstIMseI_PA	43.98
11127	M6_233442_PstIMseI_PA	43.98
11128	M6_260200_PstIMseI_PA	43.98
11129	M6_344315_PstIMseI_PA	43.98
11130	M6_352062_PstIMseI_PA	43.98
11131	M6_411353_PstIMseI_PA	43.98
11132	M6_452203_PstIMseI_PA	43.98
11133	M6_576831_PstIMseI_PA	43.98
11134	M6_730545_PstIMseI_PA	43.98
11135	M6_938892_PstIMseI_PA	43.98
11136	M6_1864292_PstIMspI_PA	43.98
11137	M6_654916_PstIMspI_PA	43.98
11138	M6_109979_PstIMseI_PA	43.98
11139	M6_1111849_PstIMseI_PA	43.98
11140	M6_1308523_PstIMseI_PA	43.98
11141	M6_132608_PstIMseI_PA	43.98
11142	M6_19568_PstIMseI_PA	43.98
11143	M6_1971554_PstIMseI_PA	43.98
11144	M6_2078741_PstIMseI_PA	43.98
11145	M6_2207835_PstIMseI_PA	43.98
11146	M6_2423461_PstIMseI_PA	43.98
11147	M6_259823_PstIMseI_PA	43.98
11148	M6_359419_PstIMseI_PA	43.98
11149	M6_3614017_PstIMseI_PA	43.98
11150	M6_3635526_PstIMseI_PA	43.98
11151	M6_396390_PstIMseI_PA	43.98
11152	M6_40861_PstIMseI_PA	43.98
11153	M6_510360_PstIMseI_PA	43.98
11154	M6_598515_PstIMseI_PA	43.98
11155	M6_665201_PstIMseI_PA	43.98
11156	M6_722505_PstIMseI_PA	43.98
11157	M6_746506_PstIMseI_PA	43.98
11158	M6_838411_PstIMseI_PA	43.98
11159	M6_997409_PstIMseI_PA	43.98
11160	M6_1249768_PstIMspI_PA	43.98
11161	M6_1363930_PstIMspI_PA	43.98
11162	M6_1426405_PstIMspI_PA	43.98
11163	M6_1459151_PstIMspI_PA	43.98
11164	M6_1512337_PstIMspI_PA	43.98
11165	M6_1819954_PstIMspI_PA	43.98
11166	M6_1890387_PstIMspI_PA	43.98
11167	M6_19086_PstIMspI_PA	43.98
11168	M6_1923150_PstIMspI_PA	43.98
11169	M6_281602_PstIMspI_PA	43.98
11170	M6_312430_PstIMspI_PA	43.98
11171	M6_3284335_PstIMspI_PA	43.98
11172	M6_333557_PstIMspI_PA	43.98
11173	M6_40133_PstIMspI_PA	43.98
11174	M6_437999_PstIMspI_PA	43.98
11175	M6_564245_PstIMspI_PA	43.98
11176	M6_571340_PstIMspI_PA	43.98
11177	M6_769734_PstIMspI_PA	43.98
11178	M6_840254_PstIMspI_PA	43.98
11179	M6_953961_PstIMspI_PA	43.98
11180	M6_84565_PstIMseI_PA	43.98
11181	M6_1004397_PstIMspI_PA	43.98
11182	M6_1222685_PstIMspI_PA	43.98
11183	M6_1507880_PstIMspI_PA	43.98
11184	M6_2267825_PstIMspI_PA	43.98
11185	M6_3489401_PstIMspI_PA	43.98
11186	Opata_1836206_89_PstIMspI_SNP	43.98
11187	M6_1016933_PstIMseI_PA	43.98
11188	M6_2036412_PstIMseI_PA	43.98
11189	M6_237094_PstIMseI_PA	43.98
11190	M6_2603935_PstIMseI_PA	43.98
11191	M6_64174_PstIMseI_PA	43.98
11192	M6_1005261_PstIMspI_PA	43.98
11193	M6_143405_PstIMspI_PA	43.98
11194	Opata_3944349_PstIMspI_PA	43.98
11195	M6_1282656_PstIMseI_PA	43.98
11196	M6_164929_PstIMseI_PA	43.98
11197	M6_18649_PstIMseI_PA	43.98
11198	M6_12890_PstIMspI_PA	43.98
11199	M6_141710_PstIMspI_PA	43.98
11200	Opata_2631989_PstIMseI_PA	43.98
11201	M6_2294863_PstIMseI_PA	43.98
11202	M6_2306246_PstIMseI_PA	43.98
11203	M6_23209_PstIMseI_PA	43.98
11204	M6_3872381_PstIMseI_PA	43.98
11205	M6_475878_PstIMseI_PA	43.98
11206	M6_513555_PstIMseI_PA	43.98
11207	M6_524428_PstIMseI_PA	43.98
11208	M6_703500_PstIMseI_PA	43.98
11209	M6_7569_PstIMseI_PA	43.98
11210	M6_1056348_PstIMseI_PA	43.98
11211	M6_1214853_PstIMseI_PA	43.98
11212	M6_149461_PstIMseI_PA	43.98
11213	M6_247588_PstIMseI_PA	43.98
11214	M6_256969_PstIMseI_PA	43.98
11215	M6_393943_PstIMseI_PA	43.98
11216	M6_438775_PstIMseI_PA	43.98
11217	M6_555283_PstIMseI_PA	43.98
11218	M6_675302_PstIMseI_PA	43.98
11219	M6_2275731_PstIMspI_PA	43.98
11220	M6_1386830_PstIMseI_PA	43.98
11221	M6_1598515_PstIMseI_PA	43.98
11222	M6_322492_PstIMseI_PA	43.98
11223	M6_3535760_PstIMseI_PA	43.98
11224	M6_498032_PstIMseI_PA	43.98
11225	M6_535238_PstIMseI_PA	43.98
11226	M6_1005790_PstIMspI_PA	43.98
11227	M6_1461866_PstIMseI_PA	43.98
11228	M6_417383_PstIMseI_PA	43.98
11229	M6_2239286_PstIMspI_PA	43.98
11230	M6_1068706_PstIMseI_PA	43.98
11231	M6_1182393_PstIMseI_PA	43.98
11232	M6_152733_PstIMseI_PA	43.98
11233	M6_159748_PstIMseI_PA	43.98
11234	M6_3033410_PstIMseI_PA	43.98
11235	M6_3275839_PstIMseI_PA	43.98
11236	M6_355235_PstIMseI_PA	43.98
11237	M6_643454_PstIMseI_PA	43.98
11238	M6_683078_PstIMseI_PA	43.98
11239	M6_83069_PstIMseI_PA	43.98
11240	M6_990895_PstIMseI_PA	43.98
11241	M6_1939544_PstIMspI_PA	43.98
11242	M6_231509_PstIMspI_PA	43.98
11243	M6_2741624_PstIMspI_PA	43.98
11244	M6_2947176_PstIMspI_PA	43.98
11245	M6_3533359_PstIMspI_PA	43.98
11246	M6_357473_PstIMspI_PA	43.98
11247	M6_457539_PstIMspI_PA	43.98
11248	M6_457629_PstIMspI_PA	43.98
11249	M6_61829_PstIMspI_PA	43.98
11250	M6_668013_PstIMspI_PA	43.98
11251	M6_1101844_PstIMseI_PA	43.98
11252	M6_112088_PstIMseI_PA	43.98
11253	M6_1310688_PstIMseI_PA	43.98
11254	M6_1344966_PstIMseI_PA	43.98
11255	M6_1377862_PstIMseI_PA	43.98
11256	M6_1390430_PstIMseI_PA	43.98
11257	M6_1956183_PstIMseI_PA	43.98
11258	M6_2181355_PstIMseI_PA	43.98
11259	M6_2370281_PstIMseI_PA	43.98
11260	M6_2415799_PstIMseI_PA	43.98
11261	M6_315160_PstIMseI_PA	43.98
11262	M6_3535315_PstIMseI_PA	43.98
11263	M6_372642_PstIMseI_PA	43.98
11264	M6_408191_PstIMseI_PA	43.98
11265	M6_457079_PstIMseI_PA	43.98
11266	M6_49698_PstIMseI_PA	43.98
11267	M6_51969_PstIMseI_PA	43.98
11268	M6_530146_PstIMseI_PA	43.98
11269	M6_632405_PstIMseI_PA	43.98
11270	M6_1459154_PstIMspI_PA	43.98
11271	M6_170478_PstIMspI_PA	43.98
11272	M6_1924656_PstIMspI_PA	43.98
11273	M6_2673251_PstIMspI_PA	43.98
11274	M6_2887313_PstIMspI_PA	43.98
11275	M6_3141509_PstIMspI_PA	43.98
11276	M6_3239993_PstIMspI_PA	43.98
11277	M6_601504_PstIMspI_PA	43.98
11278	M6_947665_PstIMspI_PA	43.98
11279	M6_1106910_PstIMseI_PA	43.98
11280	M6_1127207_PstIMseI_PA	43.98
11281	M6_1362272_PstIMseI_PA	43.98
11282	M6_151929_PstIMseI_PA	43.98
11283	M6_650963_PstIMseI_PA	43.98
11284	M6_13316_PstIMspI_PA	43.98
11285	M6_1663561_PstIMspI_PA	43.98
11286	M6_2264837_PstIMspI_PA	43.98
11287	M6_2566774_PstIMspI_PA	43.98
11288	M6_2675799_PstIMspI_PA	43.98
11289	M6_3482292_PstIMspI_PA	43.98
11290	M6_760506_PstIMspI_PA	43.98
11291	M6_215518_PstIMseI_PA	43.98
11292	M6_748328_PstIMseI_PA	43.98
11293	M6_1311618_PstIMspI_PA	43.98
11294	M6_1784269_PstIMseI_PA	43.98
11295	M6_2033194_PstIMseI_PA	43.98
11296	M6_2223333_PstIMseI_PA	43.98
11297	M6_123953_PstIMspI_PA	43.98
11298	M6_1312060_PstIMspI_PA	43.98
11299	M6_1452565_PstIMseI_PA	43.98
11300	M6_3032254_PstIMseI_PA	43.98
11301	M6_896783_PstIMseI_PA	43.98
11302	M6_1363254_PstIMspI_PA	43.98
11303	M6_1367035_PstIMspI_PA	43.98
11304	M6_1012955_PstIMseI_PA	43.98
11305	M6_1072655_PstIMseI_PA	43.98
11306	M6_52780_PstIMseI_PA	43.98
11307	M6_1017449_PstIMspI_PA	43.98
11308	M6_1105758_PstIMspI_PA	43.98
11309	M6_1127353_PstIMspI_PA	43.98
11310	M6_25739_PstIMspI_PA	43.98
11311	M6_3407445_PstIMspI_PA	43.98
11312	M6_42232_PstIMspI_PA	43.98
11313	M6_527160_PstIMspI_PA	43.98
11314	M6_142569_PstIMseI_PA	43.98
11315	M6_1456244_PstIMseI_PA	43.98
11316	M6_3746316_PstIMseI_PA	43.98
11317	M6_1313472_PstIMspI_PA	43.98
11318	M6_1320082_PstIMspI_PA	43.98
11319	M6_1694334_PstIMspI_PA	43.98
11320	M6_1815058_PstIMspI_PA	43.98
11321	M6_2870174_PstIMspI_PA	43.98
11322	M6_3058649_PstIMspI_PA	43.98
11323	M6_3253807_PstIMspI_PA	43.98
11324	M6_472688_PstIMspI_PA	43.98
11325	M6_508997_PstIMspI_PA	43.98
11326	M6_106448_PstIMseI_PA	43.98
11327	M6_1877108_PstIMspI_PA	43.98
11328	M6_890804_PstIMseI_PA	43.98
11329	M6_323162_PstIMspI_PA	43.98
11330	M6_890094_PstIMspI_PA	43.98
11331	M6_230755_PstIMseI_PA	43.98
11332	M6_30116_PstIMseI_PA	43.98
11333	M6_753459_PstIMseI_PA	43.98
11334	M6_969333_PstIMseI_PA	43.98
11335	M6_116485_PstIMspI_PA	43.98
11336	M6_1305486_PstIMspI_PA	43.98
11337	M6_184343_PstIMspI_PA	43.98
11338	M6_1971606_PstIMspI_PA	43.98
11339	M6_201239_PstIMspI_PA	43.98
11340	M6_2168088_PstIMspI_PA	43.98
11341	M6_230185_PstIMspI_PA	43.98
11342	M6_2543_PstIMspI_PA	43.98
11343	M6_3132511_PstIMspI_PA	43.98
11344	M6_3195233_PstIMspI_PA	43.98
11345	M6_3341755_PstIMspI_PA	43.98
11346	M6_457587_PstIMspI_PA	43.98
11347	M6_74609_PstIMspI_PA	43.98
11348	M6_789007_PstIMspI_PA	43.98
11349	M6_970789_PstIMspI_PA	43.98
11350	M6_991898_PstIMspI_PA	43.98
11351	M6_1054352_PstIMspI_PA	43.98
11352	M6_1118723_PstIMseI_PA	43.98
11353	M6_1707338_PstIMseI_PA	43.98
11354	M6_2947197_PstIMseI_PA	43.98
11355	M6_365830_PstIMspI_PA	43.98
11356	M6_1333856_PstIMseI_PA	43.98
11357	1103096	44.02
11358	1126574	44.02
11359	3957658	44.07
11360	1096502	44.08
11361	1721658	44.08
11362	1218464	44.13
11363	4538557	44.13
11364	1860488	44.17
11365	4405087	44.24
11366	519896	44.26
11367	998600	44.27
11368	3946914	44.27
11369	1032761	44.27
11370	1083944	44.27
11371	1097374	44.27
11372	1209230	44.27
11373	1223908	44.27
11374	1284792	44.27
11375	1404568	44.27
11376	2293105	44.27
11377	3064566	44.27
11378	3944574	44.27
11379	1060189	44.29
11380	1707301	44.29
11381	521419	44.29
11382	304835	44.29
11383	Xcfd28	44.3
11384	wPt-0086	44.32
11385	1106191	44.34
11386	1124589	44.34
11387	1137296	44.34
11388	1271067	44.34
11389	982680	44.34
11390	1101758	44.34
11391	2268206	44.34
11392	1122082	44.44
11393	1129802	44.44
11394	2307335	44.44
11395	2334416	44.44
11396	3937649	44.44
11397	4991201	44.44
11398	1114715	44.46
11399	4008002	44.47
11400	3022497	44.51
11401	4406478	44.57
11402	wPt-10436	44.68
11403	wPt-10611	44.68
11404	wPt-5442	44.68
11405	wPt-9041	44.68
11406	wPt-0250	44.68
11407	978632	44.68
11408	980004	44.68
11409	981033	44.68
11410	987924	44.68
11411	1025911	44.68
11412	1047125	44.68
11413	1051317	44.68
11414	1064712	44.68
11415	1073383	44.68
11416	1076450	44.68
11417	1095383	44.68
11418	1102608	44.68
11419	1128398	44.68
11420	1232165	44.68
11421	1262797	44.68
11422	1764123	44.68
11423	2255749	44.68
11424	2288900	44.68
11425	5969863	44.68
11426	1095773	44.68
11427	1101348	44.68
11428	1127449	44.68
11429	1071633	44.68
11430	1230304	44.68
11431	2290379	44.68
11432	wPt-8238	44.68
11433	3024408	44.68
11434	wPt-8140	44.68
11435	1288125	44.75
11436	1138406	44.97
11437	Xwmc623	45.2
11438	981555	45.39
11439	987160	45.39
11440	1034959	45.39
11441	1105350	45.39
11442	1112523	45.39
11443	1125815	45.39
11444	1130554	45.39
11445	1290661	45.39
11446	1400327	45.39
11447	1670109	45.39
11448	1670276	45.39
11449	1670491	45.39
11450	Xwmc808	48.5
11451	1006009	50.89
11452	121129	50.91
11453	wPt-10756	51.04
11454	rPt-8896	51.04
11455	tPt-514317	51.09
11456	519816	51.21
11457	520360	51.21
11458	1119812	51.21
11459	1282336	51.22
11460	1700461	51.26
11461	Xwmc679	51.4
11462	1130833	51.52
11463	1131193	51.9
11464	1374117	51.9
11465	1003856	51.92
11466	1767647	51.94
11467	1028085	52.02
11468	1087801	52.02
11469	1193932	52.02
11470	1217224	52.02
11471	1262408	52.02
11472	1271715	52.02
11473	1699500	52.02
11474	4910106	52.02
11475	4910225	52.02
11476	1123956	52.26
11477	1217489	52.26
11478	wPt-6866	52.37
11479	1100940	52.49
11480	1101691	52.49
11481	521338	52.51
11482	520661	52.54
11483	2325145	52.66
11484	wPt-8592	52.66
11485	1132771	52.9
11486	1224700	52.9
11487	2299518	53.03
11488	1125776	53.03
11489	3950359	53.03
11490	5332350	53.03
11491	1066493	53.1
11492	989764	53.18
11493	1129372	53.18
11494	1138954	53.2
11495	Xgpw1145	53.2
11496	Xgpw1146a	53.2
11497	M60/P64.11	53.2
11498	P78/M87.2	53.2
11499	115515	53.35
11500	1068399	53.35
11501	7326471	53.4
11502	5371042	53.45
11503	1241253	53.49
11504	wPt-2510	53.54
11505	521171	53.54
11506	M6_1291127_PstIMluI_PA	53.71
11507	Opata_10003_PstIMluI_PA	53.71
11508	Opata_858194_PstIMluI_PA	53.71
11509	M6_2164578_PstIMseI_PA	53.71
11510	M6_2576264_PstIMseI_PA	53.71
11511	M6_354608_PstIMseI_PA	53.71
11512	M6_771635_PstIMseI_PA	53.71
11513	M6_911601_PstIMseI_PA	53.71
11514	Opata_1189072_PstIMseI_PA	53.71
11515	Opata_208539_PstIMseI_PA	53.71
11516	Opata_368768_PstIMseI_PA	53.71
11517	Opata_96479_PstIMseI_PA	53.71
11518	M6_1763968_PstIMspI_PA	53.71
11519	M6_1952258_PstIMspI_PA	53.71
11520	M6_736210_PstIMspI_PA	53.71
11521	Opata_1046021_PstIMspI_PA	53.71
11522	Opata_1473969_PstIMspI_PA	53.71
11523	Opata_2442683_PstIMspI_PA	53.71
11524	Opata_2644330_PstIMspI_PA	53.71
11525	Opata_2759500_PstIMspI_PA	53.71
11526	Opata_3631429_PstIMspI_PA	53.71
11527	Opata_3666528_PstIMspI_PA	53.71
11528	Opata_845057_34_PstIMluI_SNP	53.71
11529	Opata_845057_54_PstIMluI_SNP	53.71
11530	Opata_845057_69_PstIMluI_SNP	53.71
11531	Opata_112702_41_PstIMseI_SNP	53.71
11532	Opata_122106_12_PstIMseI_SNP	53.71
11533	Opata_122106_56_PstIMseI_SNP	53.71
11534	Opata_123080_10_PstIMseI_SNP	53.71
11535	Opata_1296622_17_PstIMseI_SNP	53.71
11536	Opata_133138_61_PstIMseI_SNP	53.71
11537	Opata_14558_45_PstIMseI_SNP	53.71
11538	Opata_157580_13_PstIMseI_SNP	53.71
11539	Opata_159390_11_PstIMseI_SNP	53.71
11540	Opata_18513_10_PstIMseI_SNP	53.71
11541	Opata_200767_24_PstIMseI_SNP	53.71
11542	Opata_24248_16_PstIMseI_SNP	53.71
11543	Opata_275396_83_PstIMseI_SNP	53.71
11544	Opata_308037_38_PstIMseI_SNP	53.71
11545	Opata_4213_8_PstIMseI_SNP	53.71
11546	Opata_424989_75_PstIMseI_SNP	53.71
11547	Opata_43629_70_PstIMseI_SNP	53.71
11548	Opata_43629_72_PstIMseI_SNP	53.71
11549	Opata_4415_29_PstIMseI_SNP	53.71
11550	Opata_495424_18_PstIMseI_SNP	53.71
11551	Opata_49634_73_PstIMseI_SNP	53.71
11552	Opata_594174_74_PstIMseI_SNP	53.71
11553	Opata_707272_14_PstIMseI_SNP	53.71
11554	Opata_7780_16_PstIMseI_SNP	53.71
11555	Opata_7780_23_PstIMseI_SNP	53.71
11556	Opata_7780_38_PstIMseI_SNP	53.71
11557	Opata_96577_67_PstIMseI_SNP	53.71
11558	Opata_98023_60_PstIMseI_SNP	53.71
11559	Opata_98023_87_PstIMseI_SNP	53.71
11560	Opata_1043675_46_PstIMspI_SNP	53.71
11561	Opata_1601886_22_PstIMspI_SNP	53.71
11562	Opata_1742120_18_PstIMspI_SNP	53.71
11563	Opata_1899895_58_PstIMspI_SNP	53.71
11564	Opata_2010560_2_PstIMspI_SNP	53.71
11565	Opata_2010560_84_PstIMspI_SNP	53.71
11566	Opata_2012332_76_PstIMspI_SNP	53.71
11567	Opata_2439918_49_PstIMspI_SNP	53.71
11568	Opata_2771846_36_PstIMspI_SNP	53.71
11569	Opata_2818565_37_PstIMspI_SNP	53.71
11570	Opata_2890626_21_PstIMspI_SNP	53.71
11571	Opata_2890626_70_PstIMspI_SNP	53.71
11572	Opata_3044113_8_PstIMspI_SNP	53.71
11573	Opata_3150778_17_PstIMspI_SNP	53.71
11574	Opata_3150778_27_PstIMspI_SNP	53.71
11575	Opata_3152935_27_PstIMspI_SNP	53.71
11576	Opata_3152935_54_PstIMspI_SNP	53.71
11577	Opata_315827_20_PstIMspI_SNP	53.71
11578	Opata_3233668_47_PstIMspI_SNP	53.71
11579	Opata_3401679_18_PstIMspI_SNP	53.71
11580	Opata_352195_10_PstIMspI_SNP	53.71
11581	Opata_467294_34_PstIMspI_SNP	53.71
11582	Opata_467294_67_PstIMspI_SNP	53.71
11583	Opata_467294_74_PstIMspI_SNP	53.71
11584	Opata_491819_54_PstIMspI_SNP	53.71
11585	Opata_532212_16_PstIMspI_SNP	53.71
11586	Opata_554581_45_PstIMspI_SNP	53.71
11587	Opata_891873_24_PstIMspI_SNP	53.71
11588	Opata_981148_52_PstIMspI_SNP	53.71
11589	M6_1065702_PstIMseI_PA	53.71
11590	Opata_412092_PstIMseI_PA	53.71
11591	M6_3462559_PstIMspI_PA	53.71
11592	Opata_4166210_PstIMspI_PA	53.71
11593	Opata_2843667_PstIMspI_PA	53.71
11594	Opata_1498170_PstIMspI_PA	53.71
11595	M6_729718_PstIMseI_PA	53.71
11596	Opata_1289718_PstIMseI_PA	53.71
11597	Opata_1409680_PstIMseI_PA	53.71
11598	Opata_154130_PstIMseI_PA	53.71
11599	Opata_2218264_PstIMseI_PA	53.71
11600	Opata_2764402_PstIMseI_PA	53.71
11601	Opata_3884623_PstIMseI_PA	53.71
11602	M6_1452748_PstIMspI_PA	53.71
11603	M6_391050_PstIMspI_PA	53.71
11604	Opata_1208154_PstIMspI_PA	53.71
11605	Opata_2977522_PstIMspI_PA	53.71
11606	Opata_3315130_PstIMspI_PA	53.71
11607	Opata_3417096_PstIMspI_PA	53.71
11608	Opata_3522841_PstIMspI_PA	53.71
11609	Opata_3583423_PstIMspI_PA	53.71
11610	Opata_1351112_PstIMseI_PA	53.71
11611	M6_181945_PstIMspI_PA	53.71
11612	Opata_1576337_PstIMspI_PA	53.71
11613	Opata_4228761_PstIMspI_PA	53.71
11614	M6_56268_PstIMluI_PA	53.71
11615	M6_924_PstIMluI_PA	53.71
11616	Opata_53195_PstIMseI_PA	53.71
11617	Opata_863030_PstIMspI_PA	53.71
11618	M6_3359183_PstIMseI_PA	53.71
11619	Opata_1679619_13_PstIMspI_SNP	53.71
11620	Opata_1476384_PstIMluI_PA	53.71
11621	Opata_252771_PstIMseI_PA	53.71
11622	M6_13038_PstIMluI_PA	53.71
11623	M6_23560_PstIMluI_PA	53.71
11624	M6_377893_PstIMluI_PA	53.71
11625	M6_1467276_PstIMseI_PA	53.71
11626	M6_901404_PstIMseI_PA	53.71
11627	M6_273168_PstIMspI_PA	53.71
11628	M6_2466025_PstIMluI_PA	53.71
11629	M6_1013193_PstIMseI_PA	53.71
11630	M6_1118768_PstIMseI_PA	53.71
11631	M6_3384986_PstIMspI_PA	53.71
11632	M6_372486_PstIMspI_PA	53.71
11633	M6_1222392_PstIMluI_PA	53.71
11634	M6_800779_PstIMluI_PA	53.71
11635	M6_218463_PstIMseI_PA	53.71
11636	M6_283071_PstIMseI_PA	53.71
11637	M6_382300_PstIMseI_PA	53.71
11638	M6_599597_PstIMseI_PA	53.71
11639	M6_729191_PstIMseI_PA	53.71
11640	M6_182161_PstIMspI_PA	53.71
11641	M6_1846919_PstIMspI_PA	53.71
11642	M6_3511026_PstIMspI_PA	53.71
11643	M6_77528_PstIMspI_PA	53.71
11644	M6_809977_PstIMspI_PA	53.71
11645	Opata_127767_PstIMseI_PA	53.71
11646	Opata_147528_PstIMseI_PA	53.71
11647	Opata_2339564_PstIMseI_PA	53.71
11648	Opata_537812_PstIMseI_PA	53.71
11649	Opata_1793055_PstIMspI_PA	53.71
11650	Opata_1825173_PstIMspI_PA	53.71
11651	Opata_2159639_PstIMspI_PA	53.71
11652	Opata_3222173_PstIMspI_PA	53.71
11653	Opata_926036_PstIMspI_PA	53.71
11654	M6_1234566_PstIMseI_PA	53.71
11655	M6_208768_PstIMseI_PA	53.71
11656	M6_2921914_PstIMseI_PA	53.71
11657	M6_736216_PstIMseI_PA	53.71
11658	M6_418317_PstIMspI_PA	53.71
11659	M6_644513_PstIMspI_PA	53.71
11660	Opata_1312595_PstIMluI_PA	53.71
11661	Opata_1511819_PstIMluI_PA	53.71
11662	Opata_172429_PstIMluI_PA	53.71
11663	Opata_1754620_PstIMluI_PA	53.71
11664	Opata_177377_PstIMluI_PA	53.71
11665	Opata_2135332_PstIMluI_PA	53.71
11666	Opata_626787_PstIMluI_PA	53.71
11667	Opata_91556_PstIMluI_PA	53.71
11668	Opata_990490_PstIMluI_PA	53.71
11669	Opata_1212966_PstIMseI_PA	53.71
11670	Opata_1335867_PstIMseI_PA	53.71
11671	Opata_13758_PstIMseI_PA	53.71
11672	Opata_205566_PstIMseI_PA	53.71
11673	Opata_21946_PstIMseI_PA	53.71
11674	Opata_2255800_PstIMseI_PA	53.71
11675	Opata_231734_PstIMseI_PA	53.71
11676	Opata_2705111_PstIMseI_PA	53.71
11677	Opata_484541_PstIMseI_PA	53.71
11678	Opata_496326_PstIMseI_PA	53.71
11679	Opata_548973_PstIMseI_PA	53.71
11680	Opata_78139_PstIMseI_PA	53.71
11681	Opata_959200_PstIMseI_PA	53.71
11682	Opata_1426142_PstIMspI_PA	53.71
11683	Opata_1694450_PstIMspI_PA	53.71
11684	Opata_182063_PstIMspI_PA	53.71
11685	Opata_1874526_PstIMspI_PA	53.71
11686	Opata_2421978_PstIMspI_PA	53.71
11687	Opata_2548046_PstIMspI_PA	53.71
11688	Opata_282932_PstIMspI_PA	53.71
11689	Opata_3016656_PstIMspI_PA	53.71
11690	Opata_33353_PstIMspI_PA	53.71
11691	Opata_3896164_PstIMspI_PA	53.71
11692	Opata_3929268_PstIMspI_PA	53.71
11693	Opata_396438_PstIMspI_PA	53.71
11694	Opata_443602_PstIMspI_PA	53.71
11695	Opata_46254_PstIMspI_PA	53.71
11696	Opata_49245_PstIMspI_PA	53.71
11697	Opata_719896_PstIMspI_PA	53.71
11698	Opata_81043_PstIMspI_PA	53.71
11699	M6_1726333_PstIMluI_PA	53.71
11700	M6_102352_PstIMseI_PA	53.71
11701	M6_111328_PstIMseI_PA	53.71
11702	M6_1155616_PstIMseI_PA	53.71
11703	M6_1157934_PstIMseI_PA	53.71
11704	M6_116234_PstIMseI_PA	53.71
11705	M6_1350895_PstIMseI_PA	53.71
11706	M6_15027_PstIMseI_PA	53.71
11707	M6_159602_PstIMseI_PA	53.71
11708	M6_166056_PstIMseI_PA	53.71
11709	M6_173579_PstIMseI_PA	53.71
11710	M6_189733_PstIMseI_PA	53.71
11711	M6_205633_PstIMseI_PA	53.71
11712	M6_22424_PstIMseI_PA	53.71
11713	M6_237437_PstIMseI_PA	53.71
11714	M6_255771_PstIMseI_PA	53.71
11715	M6_2926722_PstIMseI_PA	53.71
11716	M6_3038981_PstIMseI_PA	53.71
11717	M6_347269_PstIMseI_PA	53.71
11718	M6_412562_PstIMseI_PA	53.71
11719	M6_421465_PstIMseI_PA	53.71
11720	M6_51417_PstIMseI_PA	53.71
11721	M6_633529_PstIMseI_PA	53.71
11722	M6_663968_PstIMseI_PA	53.71
11723	M6_682727_PstIMseI_PA	53.71
11724	M6_77673_PstIMseI_PA	53.71
11725	M6_97148_PstIMseI_PA	53.71
11726	M6_99041_PstIMseI_PA	53.71
11727	M6_1216212_PstIMspI_PA	53.71
11728	M6_1446501_PstIMspI_PA	53.71
11729	M6_152343_PstIMspI_PA	53.71
11730	M6_162772_PstIMspI_PA	53.71
11731	M6_175198_PstIMspI_PA	53.71
11732	M6_1766957_PstIMspI_PA	53.71
11733	M6_178415_PstIMspI_PA	53.71
11734	M6_1887782_PstIMspI_PA	53.71
11735	M6_2266184_PstIMspI_PA	53.71
11736	M6_234683_PstIMspI_PA	53.71
11737	M6_2701203_PstIMspI_PA	53.71
11738	M6_30907_PstIMspI_PA	53.71
11739	M6_316287_PstIMspI_PA	53.71
11740	M6_318992_PstIMspI_PA	53.71
11741	M6_327336_PstIMspI_PA	53.71
11742	M6_379719_PstIMspI_PA	53.71
11743	M6_436782_PstIMspI_PA	53.71
11744	M6_449676_PstIMspI_PA	53.71
11745	M6_465928_PstIMspI_PA	53.71
11746	M6_49331_PstIMspI_PA	53.71
11747	M6_549052_PstIMspI_PA	53.71
11748	M6_564640_PstIMspI_PA	53.71
11749	M6_587080_PstIMspI_PA	53.71
11750	M6_729693_PstIMspI_PA	53.71
11751	M6_92838_PstIMspI_PA	53.71
11752	M6_372268_PstIMseI_PA	53.71
11753	M6_119422_PstIMspI_PA	53.71
11754	M6_1964577_PstIMspI_PA	53.71
11755	M6_447651_PstIMspI_PA	53.71
11756	M6_964978_PstIMspI_PA	53.71
11757	M6_299008_PstIMseI_PA	53.71
11758	Opata_2685943_PstIMluI_PA	53.71
11759	Opata_921767_PstIMluI_PA	53.71
11760	Opata_2753256_PstIMseI_PA	53.71
11761	Opata_311749_PstIMseI_PA	53.71
11762	Opata_33650_PstIMseI_PA	53.71
11763	Opata_511116_PstIMseI_PA	53.71
11764	Opata_595384_PstIMseI_PA	53.71
11765	Opata_1320809_PstIMspI_PA	53.71
11766	Opata_15071_PstIMspI_PA	53.71
11767	Opata_2637022_PstIMspI_PA	53.71
11768	Opata_2745595_PstIMspI_PA	53.71
11769	Opata_3136474_PstIMspI_PA	53.71
11770	Opata_3511956_PstIMspI_PA	53.71
11771	Opata_712712_PstIMspI_PA	53.71
11772	Opata_80655_PstIMspI_PA	53.71
11773	M6_1482856_PstIMseI_PA	53.71
11774	Opata_301451_PstIMseI_PA	53.71
11775	Opata_3481703_PstIMseI_PA	53.71
11776	M6_810568_PstIMspI_PA	53.71
11777	Opata_1452205_PstIMspI_PA	53.71
11778	Opata_1763555_PstIMspI_PA	53.71
11779	Opata_1792709_PstIMspI_PA	53.71
11780	Opata_623577_PstIMspI_PA	53.71
11781	Opata_821506_PstIMspI_PA	53.71
11782	M6_458926_PstIMseI_PA	53.71
11783	Opata_1033659_PstIMseI_PA	53.71
11784	M6_1361252_PstIMspI_PA	53.71
11785	M6_1951514_PstIMspI_PA	53.71
11786	M6_300948_PstIMspI_PA	53.71
11787	M6_351921_PstIMspI_PA	53.71
11788	Opata_2594884_PstIMspI_PA	53.71
11789	Opata_3491395_PstIMspI_PA	53.71
11790	M6_2368909_PstIMluI_PA	53.71
11791	M6_1281775_PstIMseI_PA	53.71
11792	M6_1332534_PstIMseI_PA	53.71
11793	M6_179567_PstIMseI_PA	53.71
11794	M6_314802_PstIMseI_PA	53.71
11795	M6_333329_PstIMseI_PA	53.71
11796	M6_372316_PstIMseI_PA	53.71
11797	M6_430899_PstIMseI_PA	53.71
11798	M6_606582_PstIMseI_PA	53.71
11799	M6_72677_PstIMseI_PA	53.71
11800	M6_813502_PstIMseI_PA	53.71
11801	Opata_2520646_PstIMseI_PA	53.71
11802	Opata_855334_PstIMseI_PA	53.71
11803	M6_1206627_PstIMspI_PA	53.71
11804	M6_169691_PstIMspI_PA	53.71
11805	M6_2096122_PstIMspI_PA	53.71
11806	M6_3342994_PstIMspI_PA	53.71
11807	M6_439881_PstIMspI_PA	53.71
11808	Opata_2145971_PstIMspI_PA	53.71
11809	Opata_277257_PstIMspI_PA	53.71
11810	M6_2683075_PstIMluI_PA	53.71
11811	M6_78021_PstIMseI_PA	53.71
11812	Opata_289333_PstIMseI_PA	53.71
11813	Opata_382270_PstIMseI_PA	53.71
11814	Opata_618783_PstIMseI_PA	53.71
11815	M6_1387014_PstIMspI_PA	53.71
11816	M6_2153680_PstIMspI_PA	53.71
11817	M6_440519_PstIMspI_PA	53.71
11818	M6_538999_PstIMspI_PA	53.71
11819	Opata_1534849_PstIMspI_PA	53.71
11820	Opata_1682334_PstIMspI_PA	53.71
11821	Opata_2295009_PstIMspI_PA	53.71
11822	Opata_3838623_PstIMspI_PA	53.71
11823	M6_972631_PstIMseI_PA	53.71
11824	Opata_2150074_PstIMspI_PA	53.71
11825	M6_1809839_PstIMluI_PA	53.71
11826	M6_1012626_PstIMseI_PA	53.71
11827	M6_1714000_PstIMseI_PA	53.71
11828	M6_1779600_PstIMseI_PA	53.71
11829	M6_2615_PstIMseI_PA	53.71
11830	M6_368159_PstIMseI_PA	53.71
11831	M6_139849_PstIMspI_PA	53.71
11832	M6_1652854_PstIMspI_PA	53.71
11833	M6_360604_PstIMspI_PA	53.71
11834	M6_640603_PstIMspI_PA	53.71
11835	M6_94792_PstIMspI_PA	53.71
11836	Opata_480480_PstIMseI_PA	53.71
11837	Opata_1510337_PstIMluI_PA	53.71
11838	Opata_262059_PstIMluI_PA	53.71
11839	Opata_1174381_PstIMseI_PA	53.71
11840	Opata_2668769_PstIMseI_PA	53.71
11841	Opata_605109_PstIMseI_PA	53.71
11842	Opata_853263_PstIMseI_PA	53.71
11843	Opata_935603_PstIMseI_PA	53.71
11844	Opata_112041_PstIMspI_PA	53.71
11845	Opata_149297_PstIMspI_PA	53.71
11846	Opata_1494179_PstIMspI_PA	53.71
11847	Opata_1923331_PstIMspI_PA	53.71
11848	Opata_2163478_PstIMspI_PA	53.71
11849	Opata_3618222_PstIMspI_PA	53.71
11850	Opata_4184209_PstIMspI_PA	53.71
11851	Opata_44975_PstIMspI_PA	53.71
11852	Opata_2104389_PstIMluI_PA	53.71
11853	Opata_232997_PstIMseI_PA	53.71
11854	Opata_514344_PstIMseI_PA	53.71
11855	Opata_3534820_PstIMspI_PA	53.71
11856	Opata_37729_PstIMspI_PA	53.71
11857	Opata_577426_PstIMspI_PA	53.71
11858	Opata_78481_PstIMspI_PA	53.71
11859	M6_142347_PstIMseI_PA	53.71
11860	M6_324009_PstIMseI_PA	53.71
11861	M6_397370_PstIMseI_PA	53.71
11862	Opata_564777_PstIMseI_PA	53.71
11863	Opata_2516492_PstIMspI_PA	53.71
11864	Opata_2534115_PstIMspI_PA	53.71
11865	Opata_3203286_PstIMspI_PA	53.71
11866	M6_109099_PstIMluI_PA	53.71
11867	M6_1892518_PstIMluI_PA	53.71
11868	M6_1325044_PstIMseI_PA	53.71
11869	M6_2013000_PstIMspI_PA	53.71
11870	M6_2374737_PstIMseI_PA	53.71
11871	M6_300402_PstIMspI_PA	53.71
11872	Opata_1818355_PstIMspI_PA	53.71
11873	Opata_860207_PstIMspI_PA	53.71
11874	M6_101017_PstIMseI_PA	53.71
11875	M6_467279_PstIMseI_PA	53.71
11876	M6_6675_PstIMseI_PA	53.71
11877	Opata_228609_PstIMseI_PA	53.71
11878	M6_1633856_PstIMseI_PA	53.71
11879	M6_187756_PstIMseI_PA	53.71
11880	M6_3361489_PstIMspI_PA	53.71
11881	M6_258063_PstIMseI_PA	53.71
11882	M6_579918_PstIMseI_PA	53.71
11883	M6_7837_PstIMseI_PA	53.71
11884	M6_14002_PstIMspI_PA	53.71
11885	M6_2052294_PstIMspI_PA	53.71
11886	M6_352579_PstIMspI_PA	53.71
11887	M6_36373_PstIMspI_PA	53.71
11888	M6_61906_PstIMspI_PA	53.71
11889	M6_3303605_PstIMspI_PA	53.71
11890	Opata_2080917_PstIMluI_PA	53.71
11891	Opata_1114977_PstIMseI_PA	53.71
11892	Opata_1213837_PstIMseI_PA	53.71
11893	Opata_35045_PstIMseI_PA	53.71
11894	Opata_355946_PstIMseI_PA	53.71
11895	Opata_2543791_PstIMspI_PA	53.71
11896	Opata_337787_PstIMseI_PA	53.71
11897	M6_3450355_PstIMspI_PA	53.71
11898	M6_1225066_PstIMspI_PA	53.71
11899	M6_629116_PstIMseI_PA	53.71
11900	Opata_317452_PstIMseI_PA	53.71
11901	Opata_1129358_PstIMspI_PA	53.71
11902	Opata_1597020_PstIMspI_PA	53.71
11903	M6_2521198_PstIMspI_PA	53.71
11904	Opata_2081137_PstIMspI_PA	53.71
11905	Opata_1216344_PstIMseI_PA	53.71
11906	Opata_1019904_PstIMseI_PA	53.71
11907	Opata_1433051_PstIMseI_PA	53.71
11908	Opata_189968_PstIMseI_PA	53.71
11909	Opata_2058671_PstIMseI_PA	53.71
11910	Opata_2220849_PstIMseI_PA	53.71
11911	Opata_222208_PstIMseI_PA	53.71
11912	Opata_2967167_PstIMseI_PA	53.71
11913	Opata_3058781_PstIMseI_PA	53.71
11914	Opata_3169022_PstIMseI_PA	53.71
11915	Opata_115510_PstIMspI_PA	53.71
11916	M6_1942493_PstIMluI_PA	53.71
11917	M6_1392727_PstIMseI_PA	53.71
11918	M6_2491592_PstIMspI_PA	53.71
11919	Opata_10457_PstIMseI_PA	53.71
11920	Opata_1739384_PstIMseI_PA	53.71
11921	M6_1043636_PstIMseI_PA	53.71
11922	1022500	53.75
11923	4406169	53.8
11924	1005856	53.83
11925	1201878	54
11926	1213975	54
11927	3534001	54
11928	3955325	54
11929	4540730	54
11930	4990423	54
11931	4992813	54
11932	3952431	54.02
11933	4394954	54.02
11934	1024032	54.12
11935	Xfba91	54.2
11936	Xgpw1201b	54.2
11937	Xfba91.2	54.2
11938	M83/P65.10	54.2
11939	1032149	54.22
11940	1207397	54.22
11941	2268193	54.22
11942	3945360	54.22
11943	3938207	54.22
11944	3945582	54.22
11945	3959375	54.22
11946	1022169	54.27
11947	3384720	54.62
11948	3960779	54.62
11949	4539604	54.62
11950	4542208	54.62
11951	3934596	54.63
11952	3935512	54.63
11953	3941588	54.63
11954	3956452	54.63
11955	4397548	54.63
11956	4910763	54.65
11957	2252619	54.68
11958	1103878	54.77
11959	3027307	54.82
11960	wPt-6239	54.84
11961	wPt-10965	54.97
11962	1082972	54.99
11963	1220639	54.99
11964	1317479	54.99
11965	1378525	54.99
11966	2334236	54.99
11967	521214	55.03
11968	Xwmc85.2	55.2
11969	Xscu3H03	55.2
11970	2329238	55.23
11971	2324832	55.28
11972	1093674	55.34
11973	1160583	55.34
11974	1205463	55.34
11975	1085419	55.34
11976	1106812	55.34
11977	1108538	55.34
11978	1243477	55.34
11979	3029985	55.34
11980	2283570	55.43
11981	Xwmc675	55.5
11982	7166044	55.52
11983	tplb0028p23_852	55.7
11984	tplb0028p23_691	55.7
11985	Tdurum_contig50954_880	55.7
11986	Tdurum_contig50954_475	55.7
11987	Tdurum_contig50954_1393	55.7
11988	Tdurum_contig50954_1264	55.7
11989	BS00009440_51	55.7
11990	RAC875_c4954_364	55.7
11991	RAC875_c4907_474	55.7
11992	RAC875_c4907_291	55.7
11993	Kukri_c12817_59	55.7
11994	IACX4260	55.7
11995	IAAV4876	55.7
11996	GENE-1897_552	55.7
11997	Excalibur_c39985_68	55.7
11998	Xwmc505	55.7
11999	1108049	55.71
12000	RAC875_s113853_142	55.71
12001	BS00022986_51	55.71
12002	Tdurum_contig77551_589	55.71
12003	Tdurum_contig77551_586	55.71
12004	Tdurum_contig7623_392	55.71
12005	Kukri_c6549_770	55.71
12006	3064500	55.72
12007	4004134	55.74
12008	1770703	55.85
12009	1150956	55.98
12010	2254401	55.98
12011	3027293	55.99
12012	Xwmc777	56.1
12013	Xcfd6	56.1
12014	Xbarc218	56.2
12015	Xgwm144	56.2
12016	6037414	56.32
12017	6038226	56.32
12018	BS00056258_51	56.34
12019	BS00056257_51	56.34
12020	3958279	56.52
12021	3959487	56.52
12022	Xwmc612	56.6
12023	2276486	56.64
12024	7337011	56.65
12025	1204025	56.68
12026	1229938	56.68
12027	2262270	56.68
12028	521363	56.76
12029	wsnp_Ku_c9009_15185650	56.91
12030	M6_926640_PstIMluI_PA	56.91
12031	M6_1074724_PstIMseI_PA	56.91
12032	M6_1153948_PstIMseI_PA	56.91
12033	M6_1595807_PstIMseI_PA	56.91
12034	M6_2147243_PstIMseI_PA	56.91
12035	M6_26472_PstIMseI_PA	56.91
12036	M6_3209163_PstIMseI_PA	56.91
12037	M6_328466_PstIMseI_PA	56.91
12038	M6_3311771_PstIMseI_PA	56.91
12039	M6_3743456_PstIMseI_PA	56.91
12040	M6_374532_PstIMseI_PA	56.91
12041	M6_3894952_PstIMseI_PA	56.91
12042	M6_47482_PstIMseI_PA	56.91
12043	M6_617558_PstIMseI_PA	56.91
12044	M6_774477_PstIMseI_PA	56.91
12045	M6_956484_PstIMseI_PA	56.91
12046	M6_1207084_PstIMspI_PA	56.91
12047	M6_1280135_PstIMspI_PA	56.91
12048	M6_129849_PstIMspI_PA	56.91
12049	M6_1317718_PstIMspI_PA	56.91
12050	M6_1635095_PstIMspI_PA	56.91
12051	M6_1788259_PstIMspI_PA	56.91
12052	M6_202622_PstIMspI_PA	56.91
12053	M6_2099826_PstIMspI_PA	56.91
12054	M6_2540066_PstIMspI_PA	56.91
12055	M6_2573915_PstIMspI_PA	56.91
12056	M6_2728037_PstIMspI_PA	56.91
12057	M6_3070786_PstIMspI_PA	56.91
12058	M6_3108621_PstIMspI_PA	56.91
12059	M6_3156400_PstIMspI_PA	56.91
12060	M6_329163_PstIMspI_PA	56.91
12061	M6_344555_PstIMspI_PA	56.91
12062	M6_3464224_PstIMspI_PA	56.91
12063	M6_433327_PstIMspI_PA	56.91
12064	M6_593508_PstIMspI_PA	56.91
12065	M6_709375_PstIMspI_PA	56.91
12066	M6_722174_PstIMspI_PA	56.91
12067	Opata_1246246_PstIMspI_PA	56.91
12068	Opata_2446922_PstIMspI_PA	56.91
12069	Opata_265298_PstIMspI_PA	56.91
12070	Opata_3171026_PstIMspI_PA	56.91
12071	Opata_3204194_PstIMspI_PA	56.91
12072	Opata_372466_PstIMspI_PA	56.91
12073	Opata_463520_PstIMspI_PA	56.91
12074	Opata_39557_11_PstIMluI_SNP	56.91
12075	Opata_39557_31_PstIMluI_SNP	56.91
12076	Opata_39557_81_PstIMluI_SNP	56.91
12077	Opata_1032959_31_PstIMseI_SNP	56.91
12078	Opata_187276_24_PstIMseI_SNP	56.91
12079	Opata_187276_66_PstIMseI_SNP	56.91
12080	Opata_23778_40_PstIMseI_SNP	56.91
12081	Opata_23778_55_PstIMseI_SNP	56.91
12082	Opata_23778_65_PstIMseI_SNP	56.91
12083	Opata_2479830_39_PstIMseI_SNP	56.91
12084	Opata_25115_57_PstIMseI_SNP	56.91
12085	Opata_25115_5_PstIMseI_SNP	56.91
12086	Opata_25115_70_PstIMseI_SNP	56.91
12087	Opata_2704576_35_PstIMseI_SNP	56.91
12088	Opata_276461_19_PstIMseI_SNP	56.91
12089	Opata_276461_82_PstIMseI_SNP	56.91
12090	Opata_28218_45_PstIMseI_SNP	56.91
12091	Opata_308410_47_PstIMseI_SNP	56.91
12092	Opata_353244_3_PstIMseI_SNP	56.91
12093	Opata_353244_44_PstIMseI_SNP	56.91
12094	Opata_438820_64_PstIMseI_SNP	56.91
12095	Opata_530577_3_PstIMseI_SNP	56.91
12096	Opata_1379292_41_PstIMspI_SNP	56.91
12097	Opata_1384228_57_PstIMspI_SNP	56.91
12098	Opata_1384228_67_PstIMspI_SNP	56.91
12099	Opata_1620481_21_PstIMspI_SNP	56.91
12100	Opata_1819368_18_PstIMspI_SNP	56.91
12101	Opata_1819368_73_PstIMspI_SNP	56.91
12102	Opata_2769148_57_PstIMspI_SNP	56.91
12103	Opata_2769148_75_PstIMspI_SNP	56.91
12104	Opata_285949_38_PstIMspI_SNP	56.91
12105	Opata_296771_20_PstIMspI_SNP	56.91
12106	Opata_296771_38_PstIMspI_SNP	56.91
12107	Opata_296771_5_PstIMspI_SNP	56.91
12108	Opata_361846_38_PstIMspI_SNP	56.91
12109	Opata_361846_43_PstIMspI_SNP	56.91
12110	Opata_361846_56_PstIMspI_SNP	56.91
12111	M6_1629648_PstIMseI_PA	56.91
12112	M6_2627270_PstIMluI_PA	56.91
12113	M6_409731_PstIMluI_PA	56.91
12114	M6_126724_PstIMseI_PA	56.91
12115	M6_79824_PstIMseI_PA	56.91
12116	M6_896471_PstIMseI_PA	56.91
12117	Opata_1251093_PstIMseI_PA	56.91
12118	Opata_2121597_PstIMseI_PA	56.91
12119	Opata_227367_PstIMseI_PA	56.91
12120	Opata_4337246_PstIMseI_PA	56.91
12121	Opata_452560_PstIMseI_PA	56.91
12122	M6_1230627_PstIMspI_PA	56.91
12123	M6_181589_PstIMspI_PA	56.91
12124	M6_2045862_PstIMspI_PA	56.91
12125	M6_2821833_PstIMspI_PA	56.91
12126	Opata_1110164_PstIMspI_PA	56.91
12127	Opata_1117436_PstIMspI_PA	56.91
12128	Opata_1556594_PstIMspI_PA	56.91
12129	Opata_1826133_PstIMspI_PA	56.91
12130	Opata_2039647_PstIMspI_PA	56.91
12131	Opata_2197449_PstIMspI_PA	56.91
12132	Opata_2427190_PstIMspI_PA	56.91
12133	Opata_2460362_PstIMspI_PA	56.91
12134	Opata_2475730_PstIMspI_PA	56.91
12135	Opata_2659424_PstIMspI_PA	56.91
12136	Opata_2891564_PstIMspI_PA	56.91
12137	Opata_3071291_PstIMspI_PA	56.91
12138	Opata_3126778_PstIMspI_PA	56.91
12139	Opata_3252369_PstIMspI_PA	56.91
12140	Opata_3518514_PstIMspI_PA	56.91
12141	Opata_3586658_PstIMspI_PA	56.91
12142	Opata_3634443_PstIMspI_PA	56.91
12143	Opata_3826730_PstIMspI_PA	56.91
12144	Opata_4063214_PstIMspI_PA	56.91
12145	Opata_4130884_PstIMspI_PA	56.91
12146	Opata_466559_PstIMspI_PA	56.91
12147	Opata_540848_PstIMspI_PA	56.91
12148	Opata_585547_PstIMspI_PA	56.91
12149	Opata_860829_PstIMspI_PA	56.91
12150	Opata_897031_PstIMspI_PA	56.91
12151	Opata_162603_66_PstIMluI_SNP	56.91
12152	Opata_1784320_14_PstIMspI_SNP	56.91
12153	Opata_2807452_63_PstIMspI_SNP	56.91
12154	Opata_1911930_PstIMspI_PA	56.91
12155	M6_2648794_PstIMseI_PA	56.91
12156	M6_2742401_PstIMseI_PA	56.91
12157	M6_410518_PstIMseI_PA	56.91
12158	M6_521073_PstIMseI_PA	56.91
12159	M6_85105_PstIMseI_PA	56.91
12160	M6_88724_PstIMseI_PA	56.91
12161	Opata_1286056_PstIMseI_PA	56.91
12162	Opata_1619730_PstIMseI_PA	56.91
12163	Opata_255491_PstIMseI_PA	56.91
12164	Opata_2683804_PstIMseI_PA	56.91
12165	Opata_295023_PstIMseI_PA	56.91
12166	Opata_3800064_PstIMseI_PA	56.91
12167	Opata_4105510_PstIMseI_PA	56.91
12168	Opata_666913_PstIMseI_PA	56.91
12169	Opata_7689_PstIMseI_PA	56.91
12170	M6_1651452_PstIMspI_PA	56.91
12171	M6_862344_PstIMspI_PA	56.91
12172	Opata_1091532_PstIMspI_PA	56.91
12173	Opata_1172752_PstIMspI_PA	56.91
12174	Opata_1225657_PstIMspI_PA	56.91
12175	Opata_1387105_PstIMspI_PA	56.91
12176	Opata_1507557_PstIMspI_PA	56.91
12177	Opata_1745682_PstIMspI_PA	56.91
12178	Opata_1780047_PstIMspI_PA	56.91
12179	Opata_2165979_PstIMspI_PA	56.91
12180	Opata_2811881_PstIMspI_PA	56.91
12181	Opata_3108808_PstIMspI_PA	56.91
12182	Opata_3125470_PstIMspI_PA	56.91
12183	Opata_400017_PstIMspI_PA	56.91
12184	Opata_420051_PstIMspI_PA	56.91
12185	Opata_627210_PstIMspI_PA	56.91
12186	Opata_842292_PstIMspI_PA	56.91
12187	Opata_1147567_67_PstIMspI_SNP	56.91
12188	M6_2919559_PstIMspI_PA	56.91
12189	Opata_1489829_PstIMspI_PA	56.91
12190	Opata_1770830_PstIMspI_PA	56.91
12191	Opata_1795659_PstIMspI_PA	56.91
12192	Opata_2635452_PstIMspI_PA	56.91
12193	Opata_3273985_PstIMspI_PA	56.91
12194	Opata_2837325_29_PstIMspI_SNP	56.91
12195	M6_2556178_PstIMseI_PA	56.91
12196	M6_2251120_PstIMspI_PA	56.91
12197	Opata_2544050_PstIMspI_PA	56.91
12198	Opata_52132_PstIMseI_PA	56.91
12199	Opata_605314_PstIMseI_PA	56.91
12200	Opata_2201683_PstIMspI_PA	56.91
12201	Opata_2870531_PstIMspI_PA	56.91
12202	Opata_3076013_PstIMspI_PA	56.91
12203	Opata_554771_PstIMspI_PA	56.91
12204	Opata_888755_PstIMspI_PA	56.91
12205	M6_274255_PstIMspI_PA	56.91
12206	M6_867893_PstIMspI_PA	56.91
12207	M6_937492_PstIMspI_PA	56.91
12208	Opata_3403997_PstIMspI_PA	56.91
12209	M6_1392232_PstIMseI_PA	56.91
12210	M6_1560503_PstIMspI_PA	56.91
12211	M6_2363167_PstIMspI_PA	56.91
12212	M6_389946_PstIMspI_PA	56.91
12213	M6_595346_PstIMspI_PA	56.91
12214	M6_600410_PstIMspI_PA	56.91
12215	M6_1077151_PstIMseI_PA	56.91
12216	M6_690708_PstIMseI_PA	56.91
12217	M6_2643239_PstIMspI_PA	56.91
12218	M6_273507_PstIMspI_PA	56.91
12219	M6_105929_PstIMseI_PA	56.91
12220	M6_2496770_PstIMseI_PA	56.91
12221	M6_298409_PstIMseI_PA	56.91
12222	M6_380036_PstIMseI_PA	56.91
12223	M6_403610_PstIMseI_PA	56.91
12224	M6_465363_PstIMseI_PA	56.91
12225	M6_64999_PstIMseI_PA	56.91
12226	M6_1298727_PstIMspI_PA	56.91
12227	M6_196421_PstIMspI_PA	56.91
12228	M6_248112_PstIMspI_PA	56.91
12229	M6_286703_PstIMspI_PA	56.91
12230	M6_3423149_PstIMspI_PA	56.91
12231	M6_3585025_PstIMspI_PA	56.91
12232	M6_527262_PstIMspI_PA	56.91
12233	M6_653624_PstIMspI_PA	56.91
12234	M6_761479_PstIMspI_PA	56.91
12235	Opata_113796_PstIMseI_PA	56.91
12236	Opata_1331878_PstIMseI_PA	56.91
12237	Opata_1347807_PstIMseI_PA	56.91
12238	Opata_1425251_PstIMseI_PA	56.91
12239	Opata_1615345_PstIMseI_PA	56.91
12240	Opata_2636864_PstIMseI_PA	56.91
12241	Opata_2740_PstIMseI_PA	56.91
12242	Opata_2854078_PstIMseI_PA	56.91
12243	Opata_376197_PstIMseI_PA	56.91
12244	Opata_4037798_PstIMseI_PA	56.91
12245	Opata_4832_PstIMseI_PA	56.91
12246	Opata_59036_PstIMseI_PA	56.91
12247	Opata_689892_PstIMseI_PA	56.91
12248	Opata_761931_PstIMseI_PA	56.91
12249	Opata_1055109_PstIMspI_PA	56.91
12250	Opata_1098174_PstIMspI_PA	56.91
12251	Opata_1321296_PstIMspI_PA	56.91
12252	Opata_1358533_PstIMspI_PA	56.91
12253	Opata_1388527_PstIMspI_PA	56.91
12254	Opata_1404224_PstIMspI_PA	56.91
12255	Opata_1404640_PstIMspI_PA	56.91
12256	Opata_1424578_PstIMspI_PA	56.91
12257	Opata_1685138_PstIMspI_PA	56.91
12258	Opata_1701844_PstIMspI_PA	56.91
12259	Opata_1740580_PstIMspI_PA	56.91
12260	Opata_1788580_PstIMspI_PA	56.91
12261	Opata_1807212_PstIMspI_PA	56.91
12262	Opata_1859250_PstIMspI_PA	56.91
12263	Opata_1891719_PstIMspI_PA	56.91
12264	Opata_1930289_PstIMspI_PA	56.91
12265	Opata_2049991_PstIMspI_PA	56.91
12266	Opata_2135951_PstIMspI_PA	56.91
12267	Opata_2301672_PstIMspI_PA	56.91
12268	Opata_2365491_PstIMspI_PA	56.91
12269	Opata_2381748_PstIMspI_PA	56.91
12270	Opata_2427173_PstIMspI_PA	56.91
12271	Opata_2567998_PstIMspI_PA	56.91
12272	Opata_2577374_PstIMspI_PA	56.91
12273	Opata_2657172_PstIMspI_PA	56.91
12274	Opata_2795070_PstIMspI_PA	56.91
12275	Opata_2834587_PstIMspI_PA	56.91
12276	Opata_284074_PstIMspI_PA	56.91
12277	Opata_286690_PstIMspI_PA	56.91
12278	Opata_2906978_PstIMspI_PA	56.91
12279	Opata_2987532_PstIMspI_PA	56.91
12280	Opata_3103794_PstIMspI_PA	56.91
12281	Opata_3113445_PstIMspI_PA	56.91
12282	Opata_3221242_PstIMspI_PA	56.91
12283	Opata_327289_PstIMspI_PA	56.91
12284	Opata_3276598_PstIMspI_PA	56.91
12285	Opata_3346962_PstIMspI_PA	56.91
12286	Opata_3347020_PstIMspI_PA	56.91
12287	Opata_3387754_PstIMspI_PA	56.91
12288	Opata_3417267_PstIMspI_PA	56.91
12289	Opata_3428539_PstIMspI_PA	56.91
12290	Opata_348011_PstIMspI_PA	56.91
12291	Opata_3496316_PstIMspI_PA	56.91
12292	Opata_3785362_PstIMspI_PA	56.91
12293	Opata_3821592_PstIMspI_PA	56.91
12294	Opata_385412_PstIMspI_PA	56.91
12295	Opata_4000446_PstIMspI_PA	56.91
12296	Opata_404390_PstIMspI_PA	56.91
12297	Opata_4152231_PstIMspI_PA	56.91
12298	Opata_417726_PstIMspI_PA	56.91
12299	Opata_485055_PstIMspI_PA	56.91
12300	Opata_502275_PstIMspI_PA	56.91
12301	Opata_545182_PstIMspI_PA	56.91
12302	Opata_649694_PstIMspI_PA	56.91
12303	Opata_763427_PstIMspI_PA	56.91
12304	Opata_780341_PstIMspI_PA	56.91
12305	Opata_848424_PstIMspI_PA	56.91
12306	M6_1334775_PstIMseI_PA	56.91
12307	M6_1395580_PstIMseI_PA	56.91
12308	M6_1494054_PstIMseI_PA	56.91
12309	M6_150418_PstIMseI_PA	56.91
12310	M6_28402_PstIMseI_PA	56.91
12311	M6_4248840_PstIMseI_PA	56.91
12312	M6_577835_PstIMseI_PA	56.91
12313	M6_60558_PstIMseI_PA	56.91
12314	M6_710122_PstIMseI_PA	56.91
12315	M6_89691_PstIMseI_PA	56.91
12316	M6_1008150_PstIMspI_PA	56.91
12317	M6_1077472_PstIMspI_PA	56.91
12318	M6_1263429_PstIMspI_PA	56.91
12319	M6_1296908_PstIMspI_PA	56.91
12320	M6_1650936_PstIMspI_PA	56.91
12321	M6_1779449_PstIMspI_PA	56.91
12322	M6_2125959_PstIMspI_PA	56.91
12323	M6_2486677_PstIMspI_PA	56.91
12324	M6_285704_PstIMspI_PA	56.91
12325	M6_2883831_PstIMspI_PA	56.91
12326	M6_2991057_PstIMspI_PA	56.91
12327	M6_325676_PstIMspI_PA	56.91
12328	M6_366605_PstIMspI_PA	56.91
12329	M6_389967_PstIMspI_PA	56.91
12330	M6_526091_PstIMspI_PA	56.91
12331	M6_592844_PstIMspI_PA	56.91
12332	M6_609851_PstIMspI_PA	56.91
12333	M6_641731_PstIMspI_PA	56.91
12334	M6_697049_PstIMspI_PA	56.91
12335	M6_800494_PstIMspI_PA	56.91
12336	Opata_1022543_PstIMseI_PA	56.91
12337	Opata_1060524_PstIMseI_PA	56.91
12338	Opata_1085305_PstIMseI_PA	56.91
12339	Opata_110435_PstIMseI_PA	56.91
12340	Opata_1119482_PstIMseI_PA	56.91
12341	Opata_119306_PstIMseI_PA	56.91
12342	Opata_140482_PstIMseI_PA	56.91
12343	Opata_161961_PstIMseI_PA	56.91
12344	Opata_164266_PstIMseI_PA	56.91
12345	Opata_17313_PstIMseI_PA	56.91
12346	Opata_1740111_PstIMseI_PA	56.91
12347	Opata_1999188_PstIMseI_PA	56.91
12348	Opata_2153296_PstIMseI_PA	56.91
12349	Opata_257042_PstIMseI_PA	56.91
12350	Opata_290967_PstIMseI_PA	56.91
12351	Opata_3469270_PstIMseI_PA	56.91
12352	Opata_3823962_PstIMseI_PA	56.91
12353	Opata_390070_PstIMseI_PA	56.91
12354	Opata_401928_PstIMseI_PA	56.91
12355	Opata_432233_PstIMseI_PA	56.91
12356	Opata_43338_PstIMseI_PA	56.91
12357	Opata_4341813_PstIMseI_PA	56.91
12358	Opata_4492295_PstIMseI_PA	56.91
12359	Opata_479436_PstIMseI_PA	56.91
12360	Opata_48258_PstIMseI_PA	56.91
12361	Opata_496052_PstIMseI_PA	56.91
12362	Opata_503129_PstIMseI_PA	56.91
12363	Opata_57928_PstIMseI_PA	56.91
12364	Opata_607170_PstIMseI_PA	56.91
12365	Opata_647552_PstIMseI_PA	56.91
12366	Opata_71605_PstIMseI_PA	56.91
12367	Opata_72524_PstIMseI_PA	56.91
12368	Opata_726762_PstIMseI_PA	56.91
12369	Opata_811596_PstIMseI_PA	56.91
12370	Opata_820700_PstIMseI_PA	56.91
12371	Opata_835725_PstIMseI_PA	56.91
12372	Opata_855100_PstIMseI_PA	56.91
12373	Opata_868579_PstIMseI_PA	56.91
12374	Opata_1079777_PstIMspI_PA	56.91
12375	Opata_1132664_PstIMspI_PA	56.91
12376	Opata_1185535_PstIMspI_PA	56.91
12377	Opata_1244734_PstIMspI_PA	56.91
12378	Opata_1405417_PstIMspI_PA	56.91
12379	Opata_1438216_PstIMspI_PA	56.91
12380	Opata_1453159_PstIMspI_PA	56.91
12381	Opata_1468692_PstIMspI_PA	56.91
12382	Opata_1490971_PstIMspI_PA	56.91
12383	Opata_1519789_PstIMspI_PA	56.91
12384	Opata_1605586_PstIMspI_PA	56.91
12385	Opata_1660491_PstIMspI_PA	56.91
12386	Opata_1743472_PstIMspI_PA	56.91
12387	Opata_1747483_PstIMspI_PA	56.91
12388	Opata_1764836_PstIMspI_PA	56.91
12389	Opata_1765490_PstIMspI_PA	56.91
12390	Opata_1803506_PstIMspI_PA	56.91
12391	Opata_1815676_PstIMspI_PA	56.91
12392	Opata_1828208_PstIMspI_PA	56.91
12393	Opata_1837482_PstIMspI_PA	56.91
12394	Opata_1854582_PstIMspI_PA	56.91
12395	Opata_1918117_PstIMspI_PA	56.91
12396	Opata_1940596_PstIMspI_PA	56.91
12397	Opata_1947005_PstIMspI_PA	56.91
12398	Opata_2004830_PstIMspI_PA	56.91
12399	Opata_2017172_PstIMspI_PA	56.91
12400	Opata_2061050_PstIMspI_PA	56.91
12401	Opata_2079398_PstIMspI_PA	56.91
12402	Opata_2091078_PstIMspI_PA	56.91
12403	Opata_2110263_PstIMspI_PA	56.91
12404	Opata_2349108_PstIMspI_PA	56.91
12405	Opata_2393423_PstIMspI_PA	56.91
12406	Opata_2512834_PstIMspI_PA	56.91
12407	Opata_2516123_PstIMspI_PA	56.91
12408	Opata_2646080_PstIMspI_PA	56.91
12409	Opata_2683076_PstIMspI_PA	56.91
12410	Opata_2905821_PstIMspI_PA	56.91
12411	Opata_2989066_PstIMspI_PA	56.91
12412	Opata_3102003_PstIMspI_PA	56.91
12413	Opata_3222357_PstIMspI_PA	56.91
12414	Opata_3392897_PstIMspI_PA	56.91
12415	Opata_3409199_PstIMspI_PA	56.91
12416	Opata_3503339_PstIMspI_PA	56.91
12417	Opata_3541896_PstIMspI_PA	56.91
12418	Opata_3606453_PstIMspI_PA	56.91
12419	Opata_3660900_PstIMspI_PA	56.91
12420	Opata_3942107_PstIMspI_PA	56.91
12421	Opata_4045968_PstIMspI_PA	56.91
12422	Opata_4121901_PstIMspI_PA	56.91
12423	Opata_424079_PstIMspI_PA	56.91
12424	Opata_453148_PstIMspI_PA	56.91
12425	Opata_462140_PstIMspI_PA	56.91
12426	Opata_574157_PstIMspI_PA	56.91
12427	Opata_695858_PstIMspI_PA	56.91
12428	Opata_81616_PstIMspI_PA	56.91
12429	Opata_829094_PstIMspI_PA	56.91
12430	Opata_84967_PstIMspI_PA	56.91
12431	Opata_868984_PstIMspI_PA	56.91
12432	M6_102158_PstIMseI_PA	56.91
12433	M6_102225_PstIMseI_PA	56.91
12434	M6_1034174_PstIMseI_PA	56.91
12435	M6_103713_PstIMseI_PA	56.91
12436	M6_1041500_PstIMseI_PA	56.91
12437	M6_1121827_PstIMseI_PA	56.91
12438	M6_1122356_PstIMseI_PA	56.91
12439	M6_1133525_PstIMseI_PA	56.91
12440	M6_1173408_PstIMseI_PA	56.91
12441	M6_1242282_PstIMseI_PA	56.91
12442	M6_1246825_PstIMseI_PA	56.91
12443	M6_1320950_PstIMseI_PA	56.91
12444	M6_146228_PstIMseI_PA	56.91
12445	M6_148084_PstIMseI_PA	56.91
12446	M6_168489_PstIMseI_PA	56.91
12447	M6_1741169_PstIMseI_PA	56.91
12448	M6_178085_PstIMseI_PA	56.91
12449	M6_18268_PstIMseI_PA	56.91
12450	M6_212304_PstIMseI_PA	56.91
12451	M6_215198_PstIMseI_PA	56.91
12452	M6_248599_PstIMseI_PA	56.91
12453	M6_257867_PstIMseI_PA	56.91
12454	M6_263576_PstIMseI_PA	56.91
12455	M6_274751_PstIMseI_PA	56.91
12456	M6_2991790_PstIMseI_PA	56.91
12457	M6_3106346_PstIMseI_PA	56.91
12458	M6_3136819_PstIMseI_PA	56.91
12459	M6_329673_PstIMseI_PA	56.91
12460	M6_3520153_PstIMseI_PA	56.91
12461	M6_365104_PstIMseI_PA	56.91
12462	M6_398735_PstIMseI_PA	56.91
12463	M6_402487_PstIMseI_PA	56.91
12464	M6_4204037_PstIMseI_PA	56.91
12465	M6_4206545_PstIMseI_PA	56.91
12466	M6_474634_PstIMseI_PA	56.91
12467	M6_506492_PstIMseI_PA	56.91
12468	M6_5234_PstIMseI_PA	56.91
12469	M6_533286_PstIMseI_PA	56.91
12470	M6_580247_PstIMseI_PA	56.91
12471	M6_585594_PstIMseI_PA	56.91
12472	M6_59739_PstIMseI_PA	56.91
12473	M6_609309_PstIMseI_PA	56.91
12474	M6_624323_PstIMseI_PA	56.91
12475	M6_7617_PstIMseI_PA	56.91
12476	M6_76453_PstIMseI_PA	56.91
12477	M6_817534_PstIMseI_PA	56.91
12478	M6_846943_PstIMseI_PA	56.91
12479	M6_93900_PstIMseI_PA	56.91
12480	M6_995732_PstIMseI_PA	56.91
12481	M6_1011936_PstIMspI_PA	56.91
12482	M6_108805_PstIMspI_PA	56.91
12483	M6_1092147_PstIMspI_PA	56.91
12484	M6_1098948_PstIMspI_PA	56.91
12485	M6_1180030_PstIMspI_PA	56.91
12486	M6_1221661_PstIMspI_PA	56.91
12487	M6_1223664_PstIMspI_PA	56.91
12488	M6_1251271_PstIMspI_PA	56.91
12489	M6_1256797_PstIMspI_PA	56.91
12490	M6_1264224_PstIMspI_PA	56.91
12491	M6_134365_PstIMspI_PA	56.91
12492	M6_1452344_PstIMspI_PA	56.91
12493	M6_1611337_PstIMspI_PA	56.91
12494	M6_1648303_PstIMspI_PA	56.91
12495	M6_1669652_PstIMspI_PA	56.91
12496	M6_1696274_PstIMspI_PA	56.91
12497	M6_1846024_PstIMspI_PA	56.91
12498	M6_1856432_PstIMspI_PA	56.91
12499	M6_2062327_PstIMspI_PA	56.91
12500	M6_2091299_PstIMspI_PA	56.91
12501	M6_2100696_PstIMspI_PA	56.91
12502	M6_2211156_PstIMspI_PA	56.91
12503	M6_2258046_PstIMspI_PA	56.91
12504	M6_2276638_PstIMspI_PA	56.91
12505	M6_2311233_PstIMspI_PA	56.91
12506	M6_2319962_PstIMspI_PA	56.91
12507	M6_2411352_PstIMspI_PA	56.91
12508	M6_2829312_PstIMspI_PA	56.91
12509	M6_2952514_PstIMspI_PA	56.91
12510	M6_300250_PstIMspI_PA	56.91
12511	M6_301137_PstIMspI_PA	56.91
12512	M6_3020009_PstIMspI_PA	56.91
12513	M6_309968_PstIMspI_PA	56.91
12514	M6_3161476_PstIMspI_PA	56.91
12515	M6_325818_PstIMspI_PA	56.91
12516	M6_3381130_PstIMspI_PA	56.91
12517	M6_339531_PstIMspI_PA	56.91
12518	M6_348057_PstIMspI_PA	56.91
12519	M6_349128_PstIMspI_PA	56.91
12520	M6_3581720_PstIMspI_PA	56.91
12521	M6_363118_PstIMspI_PA	56.91
12522	M6_369857_PstIMspI_PA	56.91
12523	M6_413849_PstIMspI_PA	56.91
12524	M6_441814_PstIMspI_PA	56.91
12525	M6_454555_PstIMspI_PA	56.91
12526	M6_455459_PstIMspI_PA	56.91
12527	M6_466988_PstIMspI_PA	56.91
12528	M6_500677_PstIMspI_PA	56.91
12529	M6_529350_PstIMspI_PA	56.91
12530	M6_541198_PstIMspI_PA	56.91
[truncated: 1,042,122 more chars]
