# Supplementary material for: Meta-Analysis of the QTLome of Fusarium Head Blight Resistance in Bread Wheat: Refining the Current Puzzle
Source: Front Plant Sci. 2019 Jun 13;10:727. doi: 10.3389/fpls.2019.00727 (PMC6585393; doi:10.3389/fpls.2019.00727)
Supplement: Supplementary File 2 — Maps and QTL files prepared to run the meta-analysis performed through this study. [file Data_Sheet_2.zip › Supplementary file 2/3B_QTL.txt]

mapName=3B_Venske_19
QTL1	I	ID:0	null	null	3B	1	29.6	31.6	16.60	14.70	18.50
QTL2	I	ID:0	null	null	3B	1	2.8	10	18.45	3.50	33.40
QTL3	I	ID:0	null	null	3B	1	3	4	60.10	20.68	99.52
QTL4	I	ID:0	null	null	3B	1	4.1	6.6	12.00	-0.50	24.50
QTL5	I	ID:0	null	null	3B	1	4.9	7.9	56.60	46.16	67.04
QTL6	I	ID:0	null	null	3B	1	4.5	13.6	16.20	11.89	20.51
QTL7	I_and_II	ID:0	null	null	3B	1	3.1	5	66.30	56.77	75.83
QTL8	I_and_II	ID:0	null	null	3B	1	5.7	19.9	22.55	18.76	26.34
QTL9	I_and_II	ID:0	null	null	3B	1	4.1	12.4	63.05	56.96	69.14
QTL10	I_and_II	ID:0	null	null	3B	1	9.17	26.1	24.58	22.62	26.53
QTL11	I_and_II	ID:0	null	null	3B	1	3.97	10	19.38	10.84	27.92
QTL12	I_and_II	ID:0	null	null	3B	1	5.7	10.2	59.00	54.22	63.78
QTL13	I_and_II	ID:0	null	null	3B	1	4.3	8.2	59.00	53.05	64.95
QTL14	II	ID:0	null	null	3B	1	3	41.6	16.60	15.19	18.01
QTL15	II	ID:0	null	null	3B	1	43.5	56.8	16.60	15.54	17.66
QTL16	II	ID:0	null	null	3B	1	8.4	33	41.15	36.62	45.68
QTL17	II	ID:0	null	null	3B	1	2.5	11	16.60	6.86	26.34
QTL18	II	ID:0	null	null	3B	1	11.2	30.7	41.15	39.40	42.90
QTL19	II	ID:0	null	null	3B	1	2.4	13.3	14.10	10.12	18.08
QTL20	II	ID:0	null	null	3B	1	7.6	21	66.30	63.53	69.07
QTL21	II	ID:0	null	null	3B	1	6.1	12.9	59.00	56.40	61.60
QTL22	II	ID:0	null	null	3B	1	24.9	42.5	18.45	17.57	19.33
QTL23	II	ID:0	null	null	3B	1	3	13	12.00	-0.13	24.13
QTL24	II	ID:0	null	null	3B	1	1.1	6	12.00	-5.19	29.19
QTL25	II	ID:0	null	null	3B	1	7.3	11	12.00	4.50	19.50
QTL26	II	ID:0	null	null	3B	1	15.6	33.9	16.20	14.47	17.93
QTL27	II	ID:0	null	null	3B	1	3.8	8.1	59.90	52.66	67.14
QTL28	II	ID:0	null	null	3B	1	3	52	14.10	12.92	15.28
QTL29	II	ID:0	null	null	3B	1	3	36.5	14.10	12.49	15.71
QTL30	II	ID:0	null	null	3B	1	3	7.4	69.70	61.78	77.62
QTL31	II	ID:0	null	null	3B	1	8.3	14.2	16.60	13.55	19.65
QTL32	II	ID:0	null	null	3B	1	4.6	8.1	60.00	54.65	65.35
QTL33	II	ID:0	null	null	3B	1	4.97	17	13.85	9.79	17.91
QTL34	II	ID:0	null	null	3B	1	4.58	23.8	18.70	15.41	21.99
QTL35	II	ID:0	null	null	3B	1	9	23.6	15.70	13.58	17.82
QTL36	II	ID:0	null	null	3B	1	3	10.7	122.60	117.93	127.27
QTL37	II	ID:0	null	null	3B	1	5.71	30.2	16.60	13.67	19.53
QTL38	II	ID:0	null	null	3B	1	2.32	9	19.80	4.17	35.43
QTL39	II	ID:0	null	null	3B	1	14.93	23.8	16.60	14.80	18.40
QTL40	II	ID:0	null	null	3B	1	3.5	7.3	59.00	52.31	65.69
QTL41	II	ID:0	null	null	3B	1	28.36	31.69	52.55	48.24	56.86
QTL42	III	ID:0	null	null	3B	1	6.1	23	18.45	11.95	24.95
QTL43	III	ID:0	null	null	3B	1	9.4	22.8	41.15	38.80	43.50
QTL44	III	ID:0	null	null	3B	1	6.4	14	59.00	56.60	61.40
QTL45	III	ID:0	null	null	3B	1	3	11	12.00	-2.34	26.34
QTL46	III	ID:0	null	null	3B	1	14.7	30.6	16.20	14.28	18.12
QTL47	III	ID:0	null	null	3B	1	5.1	12.2	59.90	55.09	64.71
QTL48	III	ID:0	null	null	3B	1	1.83	5.7	36.15	24.03	48.27
QTL49	III	ID:0	null	null	3B	1	1.89	6.2	13.95	2.81	25.09
QTL50	III	ID:0	null	null	3B	1	4.01	10.1	19.38	10.92	27.84
QTL51	III	ID:0	null	null	3B	1	6.2	10.3	59.00	54.26	63.74
QTL52	III	ID:0	null	null	3B	1	2.9	5.5	9.60	-1.60	20.80
QTL53	IV	ID:0	null	null	3B	1	7.7	29	18.45	13.30	23.60
QTL54	IV	ID:0	null	null	3B	1	8.8	18	59.00	57.14	60.86
QTL55	IV	ID:0	null	null	3B	1	3	10	33.46	27.19	39.73
QTL56	IV	ID:0	null	null	3B	1	3.9	7	12.00	0.22	23.78
QTL57	IV	ID:0	null	null	3B	1	3.2	5.6	58.70	43.97	73.43
QTL58	IV	ID:0	null	null	3B	1	9.11	28.2	24.58	22.77	26.38
QTL59	IV	ID:0	null	null	3B	1	2.54	6.6	19.38	6.44	32.32
QTL60	IV	ID:0	null	null	3B	1	4.6	9.6	67.52	62.44	72.60
QTL61	IV	ID:0	null	null	3B	1	3.4	5	67.52	57.76	77.28
QTL62	IV	ID:0	null	null	3B	1	2.85	5.5	16.70	5.50	27.90
