# Supplementary material for: Meta-Analysis of the QTLome of Fusarium Head Blight Resistance in Bread Wheat: Refining the Current Puzzle
Source: Front Plant Sci. 2019 Jun 13;10:727. doi: 10.3389/fpls.2019.00727 (PMC6585393; doi:10.3389/fpls.2019.00727)
Supplement: Supplementary File 2 — Maps and QTL files prepared to run the meta-analysis performed through this study. [file Data_Sheet_2.zip › Supplementary file 2/3D_Map.txt]

mapName=3D_Venske_19
Organism Genus=Triticum
Organism Species=Triticum_aestivum
crossType=unknown
popSize=unknown
mappingCrossType=unknown
mappingFunction=haldane
mapUnit=cM
mapExpansion=0
mapQuality=0
locusLocation=1
chr=3D
lg=1
1	Xcdo549A	0
2	Xgwm114a	0
3	D1.1_ctg787_1	0
4	wPt-665049	0
5	1122684	0
6	1123374	0
7	1237558	0
8	1240384	0
9	1256196	0
10	1699286	0
11	2242397	0
12	2244124	0
13	2246313	0
14	2246786	0
15	2246884	0
16	2271962	0
17	2294537	0
18	2326182	0
19	5347547	0
20	7347673	0
21	Kukri_c11587_99	0
22	BS00024603_51	0
23	Tdurum_contig17959_322	0
24	Excalibur_c11824_103	0
25	BS00069773_51	0
26	Kukri_c28650_111	0
27	BS00022524_51	0
28	BS00027516_51	0
29	Jagger_c6722_104	0
30	BS00069355_51	0
31	RAC875_c66580_276	0
32	Tdurum_contig83209_316	0
33	BobWhite_c18256_158	0
34	Excalibur_c44342_74	0
35	RAC875_s120635_196	0
36	BobWhite_c4864_326	0
37	BS00049084_51	0
38	RAC875_c26206_103	0
39	BS00041764_51	0
40	CAP7_c4121_370	0
41	CAP7_c9234_109	0
42	RAC875_c29367_244	0
43	RAC875_c39793_452	0
44	Jagger_c8905_84	0
45	Kukri_c3773_1450	0
46	Tdurum_contig12899_83	0
47	CAP11_c3914_325	0
48	BobWhite_c20106_307	0
49	CAP7_c9025_268	0
50	D_contig17749_399	0
51	D_contig70832_125	0
52	Ex_c2571_842	0
53	Excalibur_c11079_101	0
54	Excalibur_c20277_593	0
55	Excalibur_c20559_887	0
56	Excalibur_c24634_68	0
57	Excalibur_c30368_56	0
58	Excalibur_c39985_677	0
59	Excalibur_s113390_269	0
60	GENE-3869_1488	0
61	GENE-4168_1043	0
62	IAAV1578	0
63	IAAV8465	0
64	Jagger_c728_225	0
65	JD_c15022_218	0
66	BobWhite_c6016_214	0
67	BobWhite_c6016_805	0
68	Kukri_c24181_286	0
69	Kukri_c32803_217	0
70	Kukri_c33561_564	0
71	Kukri_c46740_226	0
72	BobWhite_rep_c48843_720	0
73	Kukri_c89383_69	0
74	Kukri_rep_c101018_395	0
75	Kukri_rep_c117022_97	0
76	Kukri_rep_c69028_347	0
77	RAC875_c12071_413	0
78	RAC875_c12071_998	0
79	RAC875_c22383_248	0
80	RAC875_c29099_540	0
81	RAC875_c29099_847	0
82	RAC875_c29367_349	0
83	RAC875_c34624_305	0
84	RAC875_c3956_659	0
85	RAC875_c43163_189	0
86	RAC875_c43163_263	0
87	BS00001400_51	0
88	RAC875_c43871_154	0
89	RAC875_c48906_281	0
90	RAC875_c48906_80	0
91	RAC875_c5633_1748	0
92	RAC875_c56484_249	0
93	RAC875_rep_c112565_111	0
94	RAC875_rep_c115090_51	0
95	RAC875_s117035_123	0
96	RFL_Contig3008_1177	0
97	RFL_Contig3008_1342	0
98	RFL_Contig3008_1870	0
99	RFL_Contig3626_491	0
100	RFL_Contig4591_1759	0
101	BS00021849_51	0
102	Tdurum_contig14350_431	0
103	tplb0053a24_1247	0
104	BS00040760_51	0
105	BS00042999_51	0
106	BS00061264_51	0
107	BS00063985_51	0
108	BS00065422_51	0
109	BS00076298_51	0
110	BobWhite_c18256_809	0
111	Kukri_rep_c102253_56	0
112	BS00080158_51	0
113	Ex_c11301_2749	0
114	BS00098760_51	0
115	GENE-1743_351	0
116	RAC875_c4954_2118	0
117	Tdurum_contig47506_495	0
118	Tdurum_contig50596_708	0
119	BobWhite_c43495_133	0
120	Excalibur_c31384_191	0.26
121	1114482	0.57
122	Kukri_c64588_229	0.61
123	RFL_Contig3455_507	0.7
124	RAC875_c43458_292	0.75
125	1252792	1.01
126	BobWhite_rep_c50331_350	1.02
127	CAP7_c2121_239	1.02
128	Kukri_rep_c69028_261	1.02
129	1005184	1.18
130	wPt-667495	1.37
131	1229490	1.69
132	1665900	1.77
133	2246839	1.77
134	Xcfd35	2
135	XWC0035q	2
136	Xwmc155b	2
137	M65/P64.6	2
138	M71/P77.4	2
139	Excalibur_c30627_263	2.18
140	TA004951-0461	2.18
141	BobWhite_c37133_77	2.18
142	Kukri_c49141_289	2.18
143	BS00003932_51	2.18
144	1056801	2.32
145	1240837	2.36
146	1235833	2.4
147	1370033	2.64
148	1124660	2.8
149	1153010	2.8
150	1670327	2.8
151	1085911	2.98
152	1109423	2.98
153	1235996	2.98
154	1236008	2.98
155	1260678	2.98
156	1697215	2.98
157	2244010	2.98
158	2245080	2.98
159	2249092	2.98
160	2250036	2.98
161	2275093	2.98
162	Xcnl2a	3
163	Xgwm161a	3
164	1131207	3.06
165	1157002	3.06
166	3955567	3.06
167	Tdurum_contig44344_346	3.12
168	Excalibur_c12875_1643	3.12
169	wsnp_BE446462D_Ta_2_3	3.12
170	4261526	3.37
171	1109240	3.65
172	1228331	3.65
173	1238693	3.65
174	1713980	3.65
175	1377104	3.75
176	1666737	3.75
177	1116059	3.89
178	3028287	3.89
179	3934206	3.89
180	4664082	3.89
181	5325649	3.89
182	1093055	3.9
183	1109431	3.9
184	1129299	3.9
185	2254898	3.9
186	3222536	3.9
187	3385313	3.9
188	3533467	3.9
189	3936381	3.9
190	3939107	3.9
191	3939705	3.9
192	3946632	3.9
193	3948397	3.9
194	3949435	3.9
195	3952919	3.9
196	3953138	3.9
197	3956967	3.9
198	3957125	3.9
199	3958643	3.9
200	3959177	3.9
201	4018879	3.9
202	4262168	3.9
203	4395749	3.9
204	4539044	3.9
205	4539125	3.9
206	4540341	3.9
207	4542434	3.9
208	4542497	3.9
209	4543852	3.9
210	4544001	3.9
211	4663962	3.9
212	4993470	3.9
213	5324022	3.9
214	5325615	3.9
215	5333005	3.9
216	5410914	3.9
217	5411389	3.9
218	7346200	3.9
219	wmc11_1	4
220	M6_110854_PstIMseI_PA	4
221	M6_114508_PstIMseI_PA	4
222	M6_1163923_PstIMseI_PA	4
223	M6_2082093_PstIMseI_PA	4
224	M6_2274956_PstIMseI_PA	4
225	M6_421100_PstIMseI_PA	4
226	M6_581678_PstIMseI_PA	4
227	M6_679342_PstIMseI_PA	4
228	Opata_1343245_PstIMseI_PA	4
229	Opata_1532306_PstIMseI_PA	4
230	Opata_1047267_PstIMspI_PA	4
231	Opata_105052_PstIMspI_PA	4
232	Opata_1447818_PstIMspI_PA	4
233	Opata_2003099_PstIMspI_PA	4
234	Opata_212638_PstIMspI_PA	4
235	Opata_2405476_PstIMspI_PA	4
236	Opata_271132_PstIMspI_PA	4
237	Opata_2861274_PstIMspI_PA	4
238	Opata_2865296_PstIMspI_PA	4
239	Opata_2974905_PstIMspI_PA	4
240	Opata_3619759_PstIMspI_PA	4
241	Opata_3789376_PstIMspI_PA	4
242	Opata_427652_PstIMspI_PA	4
243	Opata_763071_PstIMspI_PA	4
244	Opata_855520_PstIMspI_PA	4
245	Opata_923914_PstIMspI_PA	4
246	Opata_13890_14_PstIMseI_SNP	4
247	Opata_561314_28_PstIMseI_SNP	4
248	Opata_561314_4_PstIMseI_SNP	4
249	Opata_726521_15_PstIMseI_SNP	4
250	Opata_726521_51_PstIMseI_SNP	4
251	Opata_10794_30_PstIMspI_SNP	4
252	Opata_178161_28_PstIMspI_SNP	4
253	Opata_178161_59_PstIMspI_SNP	4
254	Opata_1790036_54_PstIMspI_SNP	4
255	Opata_1816182_55_PstIMspI_SNP	4
256	Opata_2033302_8_PstIMspI_SNP	4
257	Opata_2078685_56_PstIMspI_SNP	4
258	Opata_2303892_38_PstIMspI_SNP	4
259	Opata_2303892_44_PstIMspI_SNP	4
260	Opata_2303892_48_PstIMspI_SNP	4
261	Opata_2360975_30_PstIMspI_SNP	4
262	Opata_276366_40_PstIMspI_SNP	4
263	Opata_2792857_51_PstIMspI_SNP	4
264	Opata_38165_10_PstIMspI_SNP	4
265	Opata_38165_32_PstIMspI_SNP	4
266	Opata_4071169_13_PstIMspI_SNP	4
267	M6_121026_PstIMluI_PA	4
268	M6_1252617_PstIMluI_PA	4
269	M6_2148_PstIMluI_PA	4
270	M6_2344188_PstIMluI_PA	4
271	M6_2593463_PstIMluI_PA	4
272	M6_274455_PstIMluI_PA	4
273	M6_39833_PstIMluI_PA	4
274	M6_921613_PstIMluI_PA	4
275	M6_929761_PstIMluI_PA	4
276	Opata_102429_PstIMluI_PA	4
277	Opata_1148760_PstIMluI_PA	4
278	Opata_124479_PstIMluI_PA	4
279	Opata_1330977_PstIMluI_PA	4
280	Opata_1387_PstIMluI_PA	4
281	Opata_215588_PstIMluI_PA	4
282	Opata_369408_PstIMluI_PA	4
283	Opata_539756_PstIMluI_PA	4
284	Opata_630650_PstIMluI_PA	4
285	Opata_713958_PstIMluI_PA	4
286	Opata_892706_PstIMluI_PA	4
287	Opata_966028_PstIMluI_PA	4
288	M6_101264_PstIMseI_PA	4
289	M6_1033491_PstIMseI_PA	4
290	M6_103552_PstIMseI_PA	4
291	M6_1048894_PstIMseI_PA	4
292	M6_1072712_PstIMseI_PA	4
293	M6_1092891_PstIMseI_PA	4
294	M6_11213_PstIMseI_PA	4
295	M6_1124337_PstIMseI_PA	4
296	M6_1128800_PstIMseI_PA	4
297	M6_1150848_PstIMseI_PA	4
298	M6_12030_PstIMseI_PA	4
299	M6_120975_PstIMseI_PA	4
300	M6_122566_PstIMseI_PA	4
301	M6_122759_PstIMseI_PA	4
302	M6_1268185_PstIMseI_PA	4
303	M6_1324466_PstIMseI_PA	4
304	M6_1334631_PstIMseI_PA	4
305	M6_1355730_PstIMseI_PA	4
306	M6_1373360_PstIMseI_PA	4
307	M6_1385343_PstIMseI_PA	4
308	M6_1392937_PstIMseI_PA	4
309	M6_1423686_PstIMseI_PA	4
310	M6_145384_PstIMseI_PA	4
311	M6_1458635_PstIMseI_PA	4
312	M6_1463101_PstIMseI_PA	4
313	M6_158665_PstIMseI_PA	4
314	M6_1682380_PstIMseI_PA	4
315	M6_1696476_PstIMseI_PA	4
316	M6_170550_PstIMseI_PA	4
317	M6_1714259_PstIMseI_PA	4
318	M6_1732760_PstIMseI_PA	4
319	M6_176122_PstIMseI_PA	4
320	M6_1813126_PstIMseI_PA	4
321	M6_1820659_PstIMseI_PA	4
322	M6_182176_PstIMseI_PA	4
323	M6_1823036_PstIMseI_PA	4
324	M6_1842738_PstIMseI_PA	4
325	M6_184728_PstIMseI_PA	4
326	M6_1867906_PstIMseI_PA	4
327	M6_1923062_PstIMseI_PA	4
328	M6_1969741_PstIMseI_PA	4
329	M6_20029_PstIMseI_PA	4
330	M6_2006696_PstIMseI_PA	4
331	M6_201625_PstIMseI_PA	4
332	M6_204386_PstIMseI_PA	4
333	M6_214074_PstIMseI_PA	4
334	M6_2272484_PstIMseI_PA	4
335	M6_2364666_PstIMseI_PA	4
336	M6_2410756_PstIMseI_PA	4
337	M6_245521_PstIMseI_PA	4
338	M6_246497_PstIMseI_PA	4
339	M6_2502447_PstIMseI_PA	4
340	M6_250604_PstIMseI_PA	4
341	M6_252586_PstIMseI_PA	4
342	M6_2562048_PstIMseI_PA	4
343	M6_260865_PstIMseI_PA	4
344	M6_261525_PstIMseI_PA	4
345	M6_2623459_PstIMseI_PA	4
346	M6_2655153_PstIMseI_PA	4
347	M6_2662775_PstIMseI_PA	4
348	M6_268138_PstIMseI_PA	4
349	M6_268861_PstIMseI_PA	4
350	M6_2819985_PstIMseI_PA	4
351	M6_2822031_PstIMseI_PA	4
352	M6_2860039_PstIMseI_PA	4
353	M6_292126_PstIMseI_PA	4
354	M6_293587_PstIMseI_PA	4
355	M6_293964_PstIMseI_PA	4
356	M6_294633_PstIMseI_PA	4
357	M6_295073_PstIMseI_PA	4
358	M6_3066660_PstIMseI_PA	4
359	M6_32404_PstIMseI_PA	4
360	M6_330979_PstIMseI_PA	4
361	M6_3567647_PstIMseI_PA	4
362	M6_361848_PstIMseI_PA	4
363	M6_3649053_PstIMseI_PA	4
364	M6_3827625_PstIMseI_PA	4
365	M6_3876673_PstIMseI_PA	4
366	M6_3899520_PstIMseI_PA	4
367	M6_3947347_PstIMseI_PA	4
368	M6_3966518_PstIMseI_PA	4
369	M6_3970785_PstIMseI_PA	4
370	M6_399270_PstIMseI_PA	4
371	M6_4050028_PstIMseI_PA	4
372	M6_419273_PstIMseI_PA	4
373	M6_421284_PstIMseI_PA	4
374	M6_439079_PstIMseI_PA	4
375	M6_47260_PstIMseI_PA	4
376	M6_492980_PstIMseI_PA	4
377	M6_500837_PstIMseI_PA	4
378	M6_501779_PstIMseI_PA	4
379	M6_506896_PstIMseI_PA	4
380	M6_519406_PstIMseI_PA	4
381	M6_52021_PstIMseI_PA	4
382	M6_528400_PstIMseI_PA	4
383	M6_544508_PstIMseI_PA	4
384	M6_564091_PstIMseI_PA	4
385	M6_584638_PstIMseI_PA	4
386	M6_587284_PstIMseI_PA	4
387	M6_600906_PstIMseI_PA	4
388	M6_601191_PstIMseI_PA	4
389	M6_618188_PstIMseI_PA	4
390	M6_620194_PstIMseI_PA	4
391	M6_633763_PstIMseI_PA	4
392	M6_633822_PstIMseI_PA	4
393	M6_634719_PstIMseI_PA	4
394	M6_653160_PstIMseI_PA	4
395	M6_66608_PstIMseI_PA	4
396	M6_673473_PstIMseI_PA	4
397	M6_685338_PstIMseI_PA	4
398	M6_690726_PstIMseI_PA	4
399	M6_710705_PstIMseI_PA	4
400	M6_762203_PstIMseI_PA	4
401	M6_773083_PstIMseI_PA	4
402	M6_773784_PstIMseI_PA	4
403	M6_789405_PstIMseI_PA	4
404	M6_79750_PstIMseI_PA	4
405	M6_79866_PstIMseI_PA	4
406	M6_814120_PstIMseI_PA	4
407	M6_821072_PstIMseI_PA	4
408	M6_846254_PstIMseI_PA	4
409	M6_864170_PstIMseI_PA	4
410	M6_899111_PstIMseI_PA	4
411	M6_935270_PstIMseI_PA	4
412	M6_94847_PstIMseI_PA	4
413	M6_957015_PstIMseI_PA	4
414	M6_971254_PstIMseI_PA	4
415	M6_988304_PstIMseI_PA	4
416	Opata_1006375_PstIMseI_PA	4
417	Opata_104733_PstIMseI_PA	4
418	Opata_1069670_PstIMseI_PA	4
419	Opata_111747_PstIMseI_PA	4
420	Opata_1117727_PstIMseI_PA	4
421	Opata_1155331_PstIMseI_PA	4
422	Opata_1183055_PstIMseI_PA	4
423	Opata_1218520_PstIMseI_PA	4
424	Opata_124397_PstIMseI_PA	4
425	Opata_1264307_PstIMseI_PA	4
426	Opata_1316005_PstIMseI_PA	4
427	Opata_1343173_PstIMseI_PA	4
428	Opata_1351381_PstIMseI_PA	4
429	Opata_1361231_PstIMseI_PA	4
430	Opata_1394371_PstIMseI_PA	4
431	Opata_142540_PstIMseI_PA	4
432	Opata_150103_PstIMseI_PA	4
433	Opata_152931_PstIMseI_PA	4
434	Opata_153447_PstIMseI_PA	4
435	Opata_1534985_PstIMseI_PA	4
436	Opata_1641454_PstIMseI_PA	4
437	Opata_164475_PstIMseI_PA	4
438	Opata_1668261_PstIMseI_PA	4
439	Opata_169251_PstIMseI_PA	4
440	Opata_1692577_PstIMseI_PA	4
441	Opata_171689_PstIMseI_PA	4
442	Opata_1719957_PstIMseI_PA	4
443	Opata_1722062_PstIMseI_PA	4
444	Opata_173684_PstIMseI_PA	4
445	Opata_179039_PstIMseI_PA	4
446	Opata_180567_PstIMseI_PA	4
447	Opata_188894_PstIMseI_PA	4
448	Opata_1972613_PstIMseI_PA	4
449	Opata_197763_PstIMseI_PA	4
450	Opata_201079_PstIMseI_PA	4
451	Opata_204816_PstIMseI_PA	4
452	Opata_207111_PstIMseI_PA	4
453	Opata_208689_PstIMseI_PA	4
454	Opata_20944_PstIMseI_PA	4
455	Opata_209768_PstIMseI_PA	4
456	Opata_211931_PstIMseI_PA	4
457	Opata_211991_PstIMseI_PA	4
458	Opata_219776_PstIMseI_PA	4
459	Opata_230079_PstIMseI_PA	4
460	Opata_2365556_PstIMseI_PA	4
461	Opata_236835_PstIMseI_PA	4
462	Opata_24314_PstIMseI_PA	4
463	Opata_2443916_PstIMseI_PA	4
464	Opata_245231_PstIMseI_PA	4
465	Opata_2471492_PstIMseI_PA	4
466	Opata_249383_PstIMseI_PA	4
467	Opata_25280_PstIMseI_PA	4
468	Opata_253213_PstIMseI_PA	4
469	Opata_259734_PstIMseI_PA	4
470	Opata_264374_PstIMseI_PA	4
471	Opata_268664_PstIMseI_PA	4
472	Opata_274128_PstIMseI_PA	4
473	Opata_274219_PstIMseI_PA	4
474	Opata_275525_PstIMseI_PA	4
475	Opata_286045_PstIMseI_PA	4
476	Opata_29461_PstIMseI_PA	4
477	Opata_3058973_PstIMseI_PA	4
478	Opata_314385_PstIMseI_PA	4
479	Opata_318995_PstIMseI_PA	4
480	Opata_319022_PstIMseI_PA	4
481	Opata_322246_PstIMseI_PA	4
482	Opata_333763_PstIMseI_PA	4
483	Opata_3361401_PstIMseI_PA	4
484	Opata_34488_PstIMseI_PA	4
485	Opata_3456639_PstIMseI_PA	4
486	Opata_351148_PstIMseI_PA	4
487	Opata_354969_PstIMseI_PA	4
488	Opata_369341_PstIMseI_PA	4
489	Opata_3855222_PstIMseI_PA	4
490	Opata_392090_PstIMseI_PA	4
491	Opata_393150_PstIMseI_PA	4
492	Opata_3983693_PstIMseI_PA	4
493	Opata_403057_PstIMseI_PA	4
494	Opata_407686_PstIMseI_PA	4
495	Opata_413991_PstIMseI_PA	4
496	Opata_420502_PstIMseI_PA	4
497	Opata_4214014_PstIMseI_PA	4
498	Opata_4317514_PstIMseI_PA	4
499	Opata_449728_PstIMseI_PA	4
500	Opata_451152_PstIMseI_PA	4
501	Opata_45405_PstIMseI_PA	4
502	Opata_467551_PstIMseI_PA	4
503	Opata_475150_PstIMseI_PA	4
504	Opata_47600_PstIMseI_PA	4
505	Opata_478266_PstIMseI_PA	4
506	Opata_488553_PstIMseI_PA	4
507	Opata_48915_PstIMseI_PA	4
508	Opata_493738_PstIMseI_PA	4
509	Opata_494451_PstIMseI_PA	4
510	Opata_498369_PstIMseI_PA	4
511	Opata_518596_PstIMseI_PA	4
512	Opata_518920_PstIMseI_PA	4
513	Opata_544163_PstIMseI_PA	4
514	Opata_546639_PstIMseI_PA	4
515	Opata_547568_PstIMseI_PA	4
516	Opata_550681_PstIMseI_PA	4
517	Opata_555603_PstIMseI_PA	4
518	Opata_559806_PstIMseI_PA	4
519	Opata_562960_PstIMseI_PA	4
520	Opata_566959_PstIMseI_PA	4
521	Opata_584819_PstIMseI_PA	4
522	Opata_585112_PstIMseI_PA	4
523	Opata_591897_PstIMseI_PA	4
524	Opata_598808_PstIMseI_PA	4
525	Opata_607829_PstIMseI_PA	4
526	Opata_615181_PstIMseI_PA	4
527	Opata_627330_PstIMseI_PA	4
528	Opata_628349_PstIMseI_PA	4
529	Opata_672469_PstIMseI_PA	4
530	Opata_677456_PstIMseI_PA	4
531	Opata_694046_PstIMseI_PA	4
532	Opata_71668_PstIMseI_PA	4
533	Opata_71672_PstIMseI_PA	4
534	Opata_723838_PstIMseI_PA	4
535	Opata_7268_PstIMseI_PA	4
536	Opata_747728_PstIMseI_PA	4
537	Opata_768106_PstIMseI_PA	4
538	Opata_77775_PstIMseI_PA	4
539	Opata_790067_PstIMseI_PA	4
540	Opata_791926_PstIMseI_PA	4
541	Opata_805_PstIMseI_PA	4
542	Opata_833602_PstIMseI_PA	4
543	Opata_86415_PstIMseI_PA	4
544	Opata_86889_PstIMseI_PA	4
545	Opata_870608_PstIMseI_PA	4
546	Opata_875690_PstIMseI_PA	4
547	Opata_891973_PstIMseI_PA	4
548	Opata_898838_PstIMseI_PA	4
549	Opata_924198_PstIMseI_PA	4
550	Opata_944898_PstIMseI_PA	4
551	Opata_957152_PstIMseI_PA	4
552	Opata_961053_PstIMseI_PA	4
553	Opata_965279_PstIMseI_PA	4
554	Opata_981204_PstIMseI_PA	4
555	Opata_984687_PstIMseI_PA	4
556	M6_1007341_PstIMspI_PA	4
557	M6_1031242_PstIMspI_PA	4
558	M6_1031334_PstIMspI_PA	4
559	M6_1039960_PstIMspI_PA	4
560	M6_1058679_PstIMspI_PA	4
561	M6_1072716_PstIMspI_PA	4
562	M6_1095749_PstIMspI_PA	4
563	M6_1125441_PstIMspI_PA	4
564	M6_1166854_PstIMspI_PA	4
565	M6_1167044_PstIMspI_PA	4
566	M6_1173720_PstIMspI_PA	4
567	M6_1198371_PstIMspI_PA	4
568	M6_1202542_PstIMspI_PA	4
569	M6_1215346_PstIMspI_PA	4
570	M6_1220877_PstIMspI_PA	4
571	M6_1237259_PstIMspI_PA	4
572	M6_1289221_PstIMspI_PA	4
573	M6_1370163_PstIMspI_PA	4
574	M6_1374539_PstIMspI_PA	4
575	M6_1379858_PstIMspI_PA	4
576	M6_1389254_PstIMspI_PA	4
577	M6_1392748_PstIMspI_PA	4
578	M6_1394633_PstIMspI_PA	4
579	M6_140195_PstIMspI_PA	4
580	M6_1405788_PstIMspI_PA	4
581	M6_1412447_PstIMspI_PA	4
582	M6_1416261_PstIMspI_PA	4
583	M6_1494726_PstIMspI_PA	4
584	M6_1494877_PstIMspI_PA	4
585	M6_1565668_PstIMspI_PA	4
586	M6_1567438_PstIMspI_PA	4
587	M6_1586072_PstIMspI_PA	4
588	M6_1591943_PstIMspI_PA	4
589	M6_1597953_PstIMspI_PA	4
590	M6_1626259_PstIMspI_PA	4
591	M6_1672673_PstIMspI_PA	4
592	M6_1682655_PstIMspI_PA	4
593	M6_1822900_PstIMspI_PA	4
594	M6_1873336_PstIMspI_PA	4
595	M6_1893652_PstIMspI_PA	4
596	M6_1914484_PstIMspI_PA	4
597	M6_1916872_PstIMspI_PA	4
598	M6_1955900_PstIMspI_PA	4
599	M6_2002079_PstIMspI_PA	4
600	M6_2010731_PstIMspI_PA	4
601	M6_2021021_PstIMspI_PA	4
602	M6_2039040_PstIMspI_PA	4
603	M6_2043057_PstIMspI_PA	4
604	M6_2048923_PstIMspI_PA	4
605	M6_2101531_PstIMspI_PA	4
606	M6_2125808_PstIMspI_PA	4
607	M6_2131443_PstIMspI_PA	4
608	M6_2177297_PstIMspI_PA	4
609	M6_2214272_PstIMspI_PA	4
610	M6_2218322_PstIMspI_PA	4
611	M6_2278235_PstIMspI_PA	4
612	M6_229055_PstIMspI_PA	4
613	M6_2310929_PstIMspI_PA	4
614	M6_2318625_PstIMspI_PA	4
615	M6_234199_PstIMspI_PA	4
616	M6_2352955_PstIMspI_PA	4
617	M6_2367503_PstIMspI_PA	4
618	M6_2421338_PstIMspI_PA	4
619	M6_2451129_PstIMspI_PA	4
620	M6_2537743_PstIMspI_PA	4
621	M6_2639351_PstIMspI_PA	4
622	M6_2645066_PstIMspI_PA	4
623	M6_2646354_PstIMspI_PA	4
624	M6_2673660_PstIMspI_PA	4
625	M6_2726639_PstIMspI_PA	4
626	M6_2781390_PstIMspI_PA	4
627	M6_2798244_PstIMspI_PA	4
628	M6_2800557_PstIMspI_PA	4
629	M6_2830560_PstIMspI_PA	4
630	M6_2848797_PstIMspI_PA	4
631	M6_2871168_PstIMspI_PA	4
632	M6_2937510_PstIMspI_PA	4
633	M6_2938904_PstIMspI_PA	4
634	M6_2959201_PstIMspI_PA	4
635	M6_3014524_PstIMspI_PA	4
636	M6_3020617_PstIMspI_PA	4
637	M6_3072612_PstIMspI_PA	4
638	M6_3100421_PstIMspI_PA	4
639	M6_3108839_PstIMspI_PA	4
640	M6_312179_PstIMspI_PA	4
641	M6_314100_PstIMspI_PA	4
642	M6_3173212_PstIMspI_PA	4
643	M6_318797_PstIMspI_PA	4
644	M6_3189089_PstIMspI_PA	4
645	M6_3192985_PstIMspI_PA	4
646	M6_3198930_PstIMspI_PA	4
647	M6_3203322_PstIMspI_PA	4
648	M6_3231643_PstIMspI_PA	4
649	M6_3269243_PstIMspI_PA	4
650	M6_328074_PstIMspI_PA	4
651	M6_3317242_PstIMspI_PA	4
652	M6_3350860_PstIMspI_PA	4
653	M6_3359516_PstIMspI_PA	4
654	M6_3361720_PstIMspI_PA	4
655	M6_342177_PstIMspI_PA	4
656	M6_343588_PstIMspI_PA	4
657	M6_3449404_PstIMspI_PA	4
658	M6_345716_PstIMspI_PA	4
659	M6_3469487_PstIMspI_PA	4
660	M6_348373_PstIMspI_PA	4
661	M6_3509635_PstIMspI_PA	4
662	M6_351363_PstIMspI_PA	4
663	M6_3555467_PstIMspI_PA	4
664	M6_3555723_PstIMspI_PA	4
665	M6_3560819_PstIMspI_PA	4
666	M6_3603503_PstIMspI_PA	4
667	M6_360445_PstIMspI_PA	4
668	M6_361602_PstIMspI_PA	4
669	M6_371786_PstIMspI_PA	4
670	M6_372338_PstIMspI_PA	4
671	M6_375971_PstIMspI_PA	4
672	M6_379064_PstIMspI_PA	4
673	M6_422068_PstIMspI_PA	4
674	M6_426343_PstIMspI_PA	4
675	M6_426806_PstIMspI_PA	4
676	M6_432046_PstIMspI_PA	4
677	M6_434259_PstIMspI_PA	4
678	M6_434549_PstIMspI_PA	4
679	M6_439050_PstIMspI_PA	4
680	M6_440697_PstIMspI_PA	4
681	M6_444050_PstIMspI_PA	4
682	M6_448218_PstIMspI_PA	4
683	M6_482385_PstIMspI_PA	4
684	M6_496402_PstIMspI_PA	4
685	M6_497130_PstIMspI_PA	4
686	M6_499045_PstIMspI_PA	4
687	M6_501708_PstIMspI_PA	4
688	M6_509592_PstIMspI_PA	4
689	M6_512791_PstIMspI_PA	4
690	M6_518250_PstIMspI_PA	4
691	M6_539577_PstIMspI_PA	4
692	M6_552486_PstIMspI_PA	4
693	M6_568401_PstIMspI_PA	4
694	M6_578931_PstIMspI_PA	4
695	M6_587902_PstIMspI_PA	4
696	M6_638823_PstIMspI_PA	4
697	M6_681326_PstIMspI_PA	4
698	M6_682405_PstIMspI_PA	4
699	M6_691839_PstIMspI_PA	4
700	M6_692722_PstIMspI_PA	4
701	M6_694157_PstIMspI_PA	4
702	M6_704732_PstIMspI_PA	4
703	M6_708050_PstIMspI_PA	4
704	M6_710291_PstIMspI_PA	4
705	M6_760069_PstIMspI_PA	4
706	M6_760904_PstIMspI_PA	4
707	M6_774184_PstIMspI_PA	4
708	M6_831060_PstIMspI_PA	4
709	M6_856354_PstIMspI_PA	4
710	M6_926308_PstIMspI_PA	4
711	M6_960147_PstIMspI_PA	4
712	M6_967446_PstIMspI_PA	4
713	M6_978420_PstIMspI_PA	4
714	M6_97886_PstIMspI_PA	4
715	M6_991113_PstIMspI_PA	4
716	M6_9977_PstIMspI_PA	4
717	Opata_102638_PstIMspI_PA	4
718	Opata_10366_PstIMspI_PA	4
719	Opata_1087686_PstIMspI_PA	4
720	Opata_109850_PstIMspI_PA	4
721	Opata_1112224_PstIMspI_PA	4
722	Opata_1124764_PstIMspI_PA	4
723	Opata_114217_PstIMspI_PA	4
724	Opata_1151405_PstIMspI_PA	4
725	Opata_1166758_PstIMspI_PA	4
726	Opata_119792_PstIMspI_PA	4
727	Opata_119936_PstIMspI_PA	4
728	Opata_122915_PstIMspI_PA	4
729	Opata_124236_PstIMspI_PA	4
730	Opata_129588_PstIMspI_PA	4
731	Opata_1326065_PstIMspI_PA	4
732	Opata_133432_PstIMspI_PA	4
733	Opata_13644_PstIMspI_PA	4
734	Opata_1381909_PstIMspI_PA	4
735	Opata_1404793_PstIMspI_PA	4
736	Opata_142902_PstIMspI_PA	4
737	Opata_1430677_PstIMspI_PA	4
738	Opata_1433417_PstIMspI_PA	4
739	Opata_144675_PstIMspI_PA	4
740	Opata_145549_PstIMspI_PA	4
741	Opata_146553_PstIMspI_PA	4
742	Opata_1468986_PstIMspI_PA	4
743	Opata_147230_PstIMspI_PA	4
744	Opata_1476401_PstIMspI_PA	4
745	Opata_1477887_PstIMspI_PA	4
746	Opata_15102_PstIMspI_PA	4
747	Opata_1512641_PstIMspI_PA	4
748	Opata_1545729_PstIMspI_PA	4
749	Opata_1549041_PstIMspI_PA	4
750	Opata_1597479_PstIMspI_PA	4
751	Opata_1613926_PstIMspI_PA	4
752	Opata_1614778_PstIMspI_PA	4
753	Opata_1617079_PstIMspI_PA	4
754	Opata_1623757_PstIMspI_PA	4
755	Opata_163303_PstIMspI_PA	4
756	Opata_1682688_PstIMspI_PA	4
757	Opata_1683109_PstIMspI_PA	4
758	Opata_1694207_PstIMspI_PA	4
759	Opata_1702760_PstIMspI_PA	4
760	Opata_1711311_PstIMspI_PA	4
761	Opata_1735449_PstIMspI_PA	4
762	Opata_1739849_PstIMspI_PA	4
763	Opata_1739883_PstIMspI_PA	4
764	Opata_1747248_PstIMspI_PA	4
765	Opata_174994_PstIMspI_PA	4
766	Opata_1773473_PstIMspI_PA	4
767	Opata_1781756_PstIMspI_PA	4
768	Opata_1792340_PstIMspI_PA	4
769	Opata_1807970_PstIMspI_PA	4
770	Opata_1808370_PstIMspI_PA	4
771	Opata_1815530_PstIMspI_PA	4
772	Opata_1833526_PstIMspI_PA	4
773	Opata_1837335_PstIMspI_PA	4
774	Opata_1843196_PstIMspI_PA	4
775	Opata_1868360_PstIMspI_PA	4
776	Opata_1869683_PstIMspI_PA	4
777	Opata_1879623_PstIMspI_PA	4
778	Opata_1890654_PstIMspI_PA	4
779	Opata_1919672_PstIMspI_PA	4
780	Opata_1923044_PstIMspI_PA	4
781	Opata_1926866_PstIMspI_PA	4
782	Opata_1931131_PstIMspI_PA	4
783	Opata_1960249_PstIMspI_PA	4
784	Opata_1968831_PstIMspI_PA	4
785	Opata_2050029_PstIMspI_PA	4
786	Opata_2051504_PstIMspI_PA	4
787	Opata_2061126_PstIMspI_PA	4
788	Opata_2068992_PstIMspI_PA	4
789	Opata_2092961_PstIMspI_PA	4
790	Opata_21048_PstIMspI_PA	4
791	Opata_2116750_PstIMspI_PA	4
792	Opata_212797_PstIMspI_PA	4
793	Opata_2141659_PstIMspI_PA	4
794	Opata_2146370_PstIMspI_PA	4
795	Opata_2153006_PstIMspI_PA	4
796	Opata_2172433_PstIMspI_PA	4
797	Opata_217912_PstIMspI_PA	4
798	Opata_2193250_PstIMspI_PA	4
799	Opata_2218798_PstIMspI_PA	4
800	Opata_2219145_PstIMspI_PA	4
801	Opata_222180_PstIMspI_PA	4
802	Opata_2227547_PstIMspI_PA	4
803	Opata_2230740_PstIMspI_PA	4
804	Opata_2232854_PstIMspI_PA	4
805	Opata_2265398_PstIMspI_PA	4
806	Opata_2284746_PstIMspI_PA	4
807	Opata_231781_PstIMspI_PA	4
808	Opata_2323512_PstIMspI_PA	4
809	Opata_2341985_PstIMspI_PA	4
810	Opata_2344014_PstIMspI_PA	4
811	Opata_2355110_PstIMspI_PA	4
812	Opata_2356575_PstIMspI_PA	4
813	Opata_2385500_PstIMspI_PA	4
814	Opata_2390863_PstIMspI_PA	4
815	Opata_2422601_PstIMspI_PA	4
816	Opata_2441778_PstIMspI_PA	4
817	Opata_24566_PstIMspI_PA	4
818	Opata_2476594_PstIMspI_PA	4
819	Opata_2490374_PstIMspI_PA	4
820	Opata_2530032_PstIMspI_PA	4
821	Opata_2559794_PstIMspI_PA	4
822	Opata_2581332_PstIMspI_PA	4
823	Opata_2589815_PstIMspI_PA	4
824	Opata_2615604_PstIMspI_PA	4
825	Opata_2636175_PstIMspI_PA	4
826	Opata_2640774_PstIMspI_PA	4
827	Opata_2654574_PstIMspI_PA	4
828	Opata_2673326_PstIMspI_PA	4
829	Opata_2677793_PstIMspI_PA	4
830	Opata_2710469_PstIMspI_PA	4
831	Opata_2721444_PstIMspI_PA	4
832	Opata_2737424_PstIMspI_PA	4
833	Opata_2738324_PstIMspI_PA	4
834	Opata_2755497_PstIMspI_PA	4
835	Opata_2758825_PstIMspI_PA	4
836	Opata_2775487_PstIMspI_PA	4
837	Opata_2807298_PstIMspI_PA	4
838	Opata_280881_PstIMspI_PA	4
839	Opata_2813159_PstIMspI_PA	4
840	Opata_28219_PstIMspI_PA	4
841	Opata_2852457_PstIMspI_PA	4
842	Opata_2860326_PstIMspI_PA	4
843	Opata_2903855_PstIMspI_PA	4
844	Opata_2912200_PstIMspI_PA	4
845	Opata_2947687_PstIMspI_PA	4
846	Opata_2952668_PstIMspI_PA	4
847	Opata_2985070_PstIMspI_PA	4
848	Opata_30726_PstIMspI_PA	4
849	Opata_310452_PstIMspI_PA	4
850	Opata_311693_PstIMspI_PA	4
851	Opata_3120529_PstIMspI_PA	4
852	Opata_3123912_PstIMspI_PA	4
853	Opata_3132049_PstIMspI_PA	4
854	Opata_3160347_PstIMspI_PA	4
855	Opata_3176529_PstIMspI_PA	4
856	Opata_3179121_PstIMspI_PA	4
857	Opata_319999_PstIMspI_PA	4
858	Opata_3224924_PstIMspI_PA	4
859	Opata_3257698_PstIMspI_PA	4
860	Opata_325907_PstIMspI_PA	4
861	Opata_3309244_PstIMspI_PA	4
862	Opata_3349410_PstIMspI_PA	4
863	Opata_3375768_PstIMspI_PA	4
864	Opata_3386324_PstIMspI_PA	4
865	Opata_3392430_PstIMspI_PA	4
866	Opata_341773_PstIMspI_PA	4
867	Opata_3460740_PstIMspI_PA	4
868	Opata_3475718_PstIMspI_PA	4
869	Opata_3481475_PstIMspI_PA	4
870	Opata_3517881_PstIMspI_PA	4
871	Opata_3519529_PstIMspI_PA	4
872	Opata_3561502_PstIMspI_PA	4
873	Opata_357439_PstIMspI_PA	4
874	Opata_3583694_PstIMspI_PA	4
875	Opata_360761_PstIMspI_PA	4
876	Opata_3625452_PstIMspI_PA	4
877	Opata_3657825_PstIMspI_PA	4
878	Opata_3681099_PstIMspI_PA	4
879	Opata_3727223_PstIMspI_PA	4
880	Opata_3732845_PstIMspI_PA	4
881	Opata_3744173_PstIMspI_PA	4
882	Opata_3756211_PstIMspI_PA	4
883	Opata_3765960_PstIMspI_PA	4
884	Opata_3802368_PstIMspI_PA	4
885	Opata_3818560_PstIMspI_PA	4
886	Opata_3832870_PstIMspI_PA	4
887	Opata_3888133_PstIMspI_PA	4
888	Opata_3941866_PstIMspI_PA	4
889	Opata_3948470_PstIMspI_PA	4
890	Opata_400877_PstIMspI_PA	4
891	Opata_4096624_PstIMspI_PA	4
892	Opata_4113205_PstIMspI_PA	4
893	Opata_4119303_PstIMspI_PA	4
894	Opata_4121797_PstIMspI_PA	4
895	Opata_4141211_PstIMspI_PA	4
896	Opata_4143874_PstIMspI_PA	4
897	Opata_418997_PstIMspI_PA	4
898	Opata_4240594_PstIMspI_PA	4
899	Opata_4278_PstIMspI_PA	4
900	Opata_42798_PstIMspI_PA	4
901	Opata_458232_PstIMspI_PA	4
902	Opata_491918_PstIMspI_PA	4
903	Opata_494199_PstIMspI_PA	4
904	Opata_504427_PstIMspI_PA	4
905	Opata_511780_PstIMspI_PA	4
906	Opata_540080_PstIMspI_PA	4
907	Opata_559213_PstIMspI_PA	4
908	Opata_57447_PstIMspI_PA	4
909	Opata_589178_PstIMspI_PA	4
910	Opata_631743_PstIMspI_PA	4
911	Opata_664506_PstIMspI_PA	4
912	Opata_668588_PstIMspI_PA	4
913	Opata_668942_PstIMspI_PA	4
914	Opata_68030_PstIMspI_PA	4
915	Opata_689224_PstIMspI_PA	4
916	Opata_71158_PstIMspI_PA	4
917	Opata_718431_PstIMspI_PA	4
918	Opata_739073_PstIMspI_PA	4
919	Opata_78449_PstIMspI_PA	4
920	Opata_80215_PstIMspI_PA	4
921	Opata_829823_PstIMspI_PA	4
922	Opata_865686_PstIMspI_PA	4
923	Opata_88651_PstIMspI_PA	4
924	Opata_88921_PstIMspI_PA	4
925	Opata_90245_PstIMspI_PA	4
926	Opata_92710_PstIMspI_PA	4
927	Opata_94086_PstIMspI_PA	4
928	Opata_9495_PstIMspI_PA	4
929	Opata_959776_PstIMspI_PA	4
930	Opata_973889_PstIMspI_PA	4
931	Opata_35410_79_PstIMseI_SNP	4
932	Opata_1801184_4_PstIMspI_SNP	4
933	Opata_1801184_54_PstIMspI_SNP	4
934	Opata_1801184_70_PstIMspI_SNP	4
935	Opata_2026068_59_PstIMspI_SNP	4
936	Opata_2034408_80_PstIMspI_SNP	4
937	Opata_2059673_10_PstIMspI_SNP	4
938	Opata_278867_1_PstIMspI_SNP	4
939	Opata_278867_9_PstIMspI_SNP	4
940	Opata_2840889_53_PstIMspI_SNP	4
941	Opata_2840889_77_PstIMspI_SNP	4
942	Opata_3213411_37_PstIMspI_SNP	4
943	Opata_3213411_59_PstIMspI_SNP	4
944	Opata_3274241_87_PstIMspI_SNP	4
945	Opata_41810_56_PstIMspI_SNP	4
946	Opata_497284_18_PstIMspI_SNP	4
947	M6_1013288_PstIMseI_PA	4
948	M6_1036200_PstIMseI_PA	4
949	M6_1070562_PstIMseI_PA	4
950	M6_1136791_PstIMseI_PA	4
951	M6_120893_PstIMseI_PA	4
952	M6_138496_PstIMseI_PA	4
953	M6_18408_PstIMseI_PA	4
954	M6_1938592_PstIMseI_PA	4
955	M6_207284_PstIMseI_PA	4
956	M6_21845_PstIMseI_PA	4
957	M6_2362834_PstIMseI_PA	4
958	M6_269887_PstIMseI_PA	4
959	M6_27308_PstIMseI_PA	4
960	M6_282043_PstIMseI_PA	4
961	M6_2823612_PstIMseI_PA	4
962	M6_3052265_PstIMseI_PA	4
963	M6_352471_PstIMseI_PA	4
964	M6_363991_PstIMseI_PA	4
965	M6_379217_PstIMseI_PA	4
966	M6_44631_PstIMseI_PA	4
967	M6_506211_PstIMseI_PA	4
968	M6_544262_PstIMseI_PA	4
969	M6_677073_PstIMseI_PA	4
970	M6_722787_PstIMseI_PA	4
971	M6_758554_PstIMseI_PA	4
972	M6_799447_PstIMseI_PA	4
973	M6_801384_PstIMseI_PA	4
974	M6_8113_PstIMseI_PA	4
975	M6_855561_PstIMseI_PA	4
976	Opata_1058710_PstIMseI_PA	4
977	Opata_121449_PstIMseI_PA	4
978	Opata_1289082_PstIMseI_PA	4
979	Opata_1298957_PstIMseI_PA	4
980	Opata_129947_PstIMseI_PA	4
981	Opata_134576_PstIMseI_PA	4
982	Opata_163221_PstIMseI_PA	4
983	Opata_1636356_PstIMseI_PA	4
984	Opata_1905275_PstIMseI_PA	4
985	Opata_20659_PstIMseI_PA	4
986	Opata_2544324_PstIMseI_PA	4
987	Opata_280369_PstIMseI_PA	4
988	Opata_331913_PstIMseI_PA	4
989	Opata_334862_PstIMseI_PA	4
990	Opata_37273_PstIMseI_PA	4
991	Opata_379933_PstIMseI_PA	4
992	Opata_3815825_PstIMseI_PA	4
993	Opata_411850_PstIMseI_PA	4
994	Opata_483798_PstIMseI_PA	4
995	Opata_48414_PstIMseI_PA	4
996	Opata_490550_PstIMseI_PA	4
997	Opata_93985_PstIMseI_PA	4
998	M6_1009149_PstIMspI_PA	4
999	M6_1044506_PstIMspI_PA	4
1000	M6_1059858_PstIMspI_PA	4
1001	M6_1140792_PstIMspI_PA	4
1002	M6_1213362_PstIMspI_PA	4
1003	M6_1243759_PstIMspI_PA	4
1004	M6_1286139_PstIMspI_PA	4
1005	M6_1373809_PstIMspI_PA	4
1006	M6_1388844_PstIMspI_PA	4
1007	M6_1390791_PstIMspI_PA	4
1008	M6_1687826_PstIMspI_PA	4
1009	M6_1688997_PstIMspI_PA	4
1010	M6_2021755_PstIMspI_PA	4
1011	M6_209423_PstIMspI_PA	4
1012	M6_2383625_PstIMspI_PA	4
1013	M6_2949569_PstIMspI_PA	4
1014	M6_2976161_PstIMspI_PA	4
1015	M6_311455_PstIMspI_PA	4
1016	M6_323821_PstIMspI_PA	4
1017	M6_324215_PstIMspI_PA	4
1018	M6_3250095_PstIMspI_PA	4
1019	M6_3524732_PstIMspI_PA	4
1020	M6_354255_PstIMspI_PA	4
1021	M6_367256_PstIMspI_PA	4
1022	M6_447660_PstIMspI_PA	4
1023	M6_495472_PstIMspI_PA	4
1024	M6_497769_PstIMspI_PA	4
1025	M6_519776_PstIMspI_PA	4
1026	M6_584625_PstIMspI_PA	4
1027	M6_603014_PstIMspI_PA	4
1028	M6_604417_PstIMspI_PA	4
1029	M6_606244_PstIMspI_PA	4
1030	M6_617283_PstIMspI_PA	4
1031	M6_673329_PstIMspI_PA	4
1032	M6_697026_PstIMspI_PA	4
1033	M6_711727_PstIMspI_PA	4
1034	M6_787539_PstIMspI_PA	4
1035	M6_809998_PstIMspI_PA	4
1036	M6_857735_PstIMspI_PA	4
1037	M6_884885_PstIMspI_PA	4
1038	M6_938952_PstIMspI_PA	4
1039	Opata_1087137_PstIMspI_PA	4
1040	Opata_1143710_PstIMspI_PA	4
1041	Opata_115874_PstIMspI_PA	4
1042	Opata_1278796_PstIMspI_PA	4
1043	Opata_1424873_PstIMspI_PA	4
1044	Opata_1463663_PstIMspI_PA	4
1045	Opata_1512060_PstIMspI_PA	4
1046	Opata_1562309_PstIMspI_PA	4
1047	Opata_1648634_PstIMspI_PA	4
1048	Opata_1690630_PstIMspI_PA	4
1049	Opata_1706723_PstIMspI_PA	4
1050	Opata_1936951_PstIMspI_PA	4
1051	Opata_1970100_PstIMspI_PA	4
1052	Opata_1989707_PstIMspI_PA	4
1053	Opata_2111666_PstIMspI_PA	4
1054	Opata_2220030_PstIMspI_PA	4
1055	Opata_2245237_PstIMspI_PA	4
1056	Opata_2246541_PstIMspI_PA	4
1057	Opata_2359445_PstIMspI_PA	4
1058	Opata_2515412_PstIMspI_PA	4
1059	Opata_2543404_PstIMspI_PA	4
1060	Opata_2796199_PstIMspI_PA	4
1061	Opata_3044001_PstIMspI_PA	4
1062	Opata_3316326_PstIMspI_PA	4
1063	Opata_3473574_PstIMspI_PA	4
1064	Opata_35119_PstIMspI_PA	4
1065	Opata_3659078_PstIMspI_PA	4
1066	Opata_3736591_PstIMspI_PA	4
1067	Opata_389928_PstIMspI_PA	4
1068	Opata_3900098_PstIMspI_PA	4
1069	Opata_4060849_PstIMspI_PA	4
1070	Opata_4218569_PstIMspI_PA	4
1071	Opata_45772_PstIMspI_PA	4
1072	Opata_484661_PstIMspI_PA	4
1073	Opata_521446_PstIMspI_PA	4
1074	Opata_553687_PstIMspI_PA	4
1075	Opata_559002_PstIMspI_PA	4
1076	Opata_66393_PstIMspI_PA	4
1077	Opata_691224_PstIMspI_PA	4
1078	Opata_71001_PstIMspI_PA	4
1079	Opata_843529_PstIMspI_PA	4
1080	Opata_856145_PstIMspI_PA	4
1081	Opata_920570_PstIMspI_PA	4
1082	Opata_967067_PstIMspI_PA	4
1083	M6_1003755_PstIMluI_PA	4
1084	M6_1101596_PstIMluI_PA	4
1085	M6_1114673_PstIMluI_PA	4
1086	M6_1198089_PstIMluI_PA	4
1087	M6_1399592_PstIMluI_PA	4
1088	M6_1619173_PstIMluI_PA	4
1089	M6_1985740_PstIMluI_PA	4
1090	M6_206606_PstIMluI_PA	4
1091	M6_2438889_PstIMluI_PA	4
1092	M6_2712676_PstIMluI_PA	4
1093	M6_304726_PstIMluI_PA	4
1094	M6_624268_PstIMluI_PA	4
1095	M6_67362_PstIMluI_PA	4
1096	M6_89334_PstIMluI_PA	4
1097	Opata_2074778_PstIMluI_PA	4
1098	Opata_2298334_PstIMluI_PA	4
1099	Opata_388351_PstIMluI_PA	4
1100	M6_1006452_PstIMseI_PA	4
1101	M6_102083_PstIMseI_PA	4
1102	M6_103099_PstIMseI_PA	4
1103	M6_103213_PstIMseI_PA	4
1104	M6_103673_PstIMseI_PA	4
1105	M6_105937_PstIMseI_PA	4
1106	M6_1079420_PstIMseI_PA	4
1107	M6_110073_PstIMseI_PA	4
1108	M6_110623_PstIMseI_PA	4
1109	M6_111434_PstIMseI_PA	4
1110	M6_1131911_PstIMseI_PA	4
1111	M6_1142699_PstIMseI_PA	4
1112	M6_11731_PstIMseI_PA	4
1113	M6_117926_PstIMseI_PA	4
1114	M6_119176_PstIMseI_PA	4
1115	M6_1202680_PstIMseI_PA	4
1116	M6_120964_PstIMseI_PA	4
1117	M6_121157_PstIMseI_PA	4
1118	M6_1230502_PstIMseI_PA	4
1119	M6_125769_PstIMseI_PA	4
1120	M6_1265624_PstIMseI_PA	4
1121	M6_1291865_PstIMseI_PA	4
1122	M6_1294322_PstIMseI_PA	4
1123	M6_129796_PstIMseI_PA	4
1124	M6_1309347_PstIMseI_PA	4
1125	M6_1309970_PstIMseI_PA	4
1126	M6_131268_PstIMseI_PA	4
1127	M6_131761_PstIMseI_PA	4
1128	M6_1328815_PstIMseI_PA	4
1129	M6_134566_PstIMseI_PA	4
1130	M6_1349199_PstIMseI_PA	4
1131	M6_1357527_PstIMseI_PA	4
1132	M6_1357844_PstIMseI_PA	4
1133	M6_136823_PstIMseI_PA	4
1134	M6_1401856_PstIMseI_PA	4
1135	M6_142014_PstIMseI_PA	4
1136	M6_1428791_PstIMseI_PA	4
1137	M6_142926_PstIMseI_PA	4
1138	M6_145170_PstIMseI_PA	4
1139	M6_145394_PstIMseI_PA	4
1140	M6_14542_PstIMseI_PA	4
1141	M6_147224_PstIMseI_PA	4
1142	M6_147857_PstIMseI_PA	4
1143	M6_1516520_PstIMseI_PA	4
1144	M6_1518587_PstIMseI_PA	4
1145	M6_1522099_PstIMseI_PA	4
1146	M6_155455_PstIMseI_PA	4
1147	M6_1584362_PstIMseI_PA	4
1148	M6_16038_PstIMseI_PA	4
1149	M6_162489_PstIMseI_PA	4
1150	M6_163965_PstIMseI_PA	4
1151	M6_16640_PstIMseI_PA	4
1152	M6_1698904_PstIMseI_PA	4
1153	M6_170976_PstIMseI_PA	4
1154	M6_172122_PstIMseI_PA	4
1155	M6_1769036_PstIMseI_PA	4
1156	M6_1804508_PstIMseI_PA	4
1157	M6_181097_PstIMseI_PA	4
1158	M6_184114_PstIMseI_PA	4
1159	M6_184853_PstIMseI_PA	4
1160	M6_185020_PstIMseI_PA	4
1161	M6_189050_PstIMseI_PA	4
1162	M6_19318_PstIMseI_PA	4
1163	M6_194064_PstIMseI_PA	4
1164	M6_1983306_PstIMseI_PA	4
1165	M6_2036371_PstIMseI_PA	4
1166	M6_204551_PstIMseI_PA	4
1167	M6_207227_PstIMseI_PA	4
1168	M6_218126_PstIMseI_PA	4
1169	M6_218669_PstIMseI_PA	4
1170	M6_2290926_PstIMseI_PA	4
1171	M6_233698_PstIMseI_PA	4
1172	M6_234954_PstIMseI_PA	4
1173	M6_240071_PstIMseI_PA	4
1174	M6_2495883_PstIMseI_PA	4
1175	M6_2498247_PstIMseI_PA	4
1176	M6_25185_PstIMseI_PA	4
1177	M6_254562_PstIMseI_PA	4
1178	M6_25833_PstIMseI_PA	4
1179	M6_259330_PstIMseI_PA	4
1180	M6_260206_PstIMseI_PA	4
1181	M6_2623503_PstIMseI_PA	4
1182	M6_2668476_PstIMseI_PA	4
1183	M6_267030_PstIMseI_PA	4
1184	M6_268932_PstIMseI_PA	4
1185	M6_270235_PstIMseI_PA	4
1186	M6_273585_PstIMseI_PA	4
1187	M6_274723_PstIMseI_PA	4
1188	M6_2783413_PstIMseI_PA	4
1189	M6_281746_PstIMseI_PA	4
1190	M6_283582_PstIMseI_PA	4
1191	M6_285325_PstIMseI_PA	4
1192	M6_2923341_PstIMseI_PA	4
1193	M6_2931371_PstIMseI_PA	4
1194	M6_29839_PstIMseI_PA	4
1195	M6_300796_PstIMseI_PA	4
1196	M6_309130_PstIMseI_PA	4
1197	M6_312053_PstIMseI_PA	4
1198	M6_3143639_PstIMseI_PA	4
1199	M6_3163295_PstIMseI_PA	4
1200	M6_317867_PstIMseI_PA	4
1201	M6_3184006_PstIMseI_PA	4
1202	M6_320526_PstIMseI_PA	4
1203	M6_320820_PstIMseI_PA	4
1204	M6_320990_PstIMseI_PA	4
1205	M6_325914_PstIMseI_PA	4
1206	M6_326778_PstIMseI_PA	4
1207	M6_3312901_PstIMseI_PA	4
1208	M6_331392_PstIMseI_PA	4
1209	M6_333339_PstIMseI_PA	4
1210	M6_33401_PstIMseI_PA	4
1211	M6_3370355_PstIMseI_PA	4
1212	M6_3373998_PstIMseI_PA	4
1213	M6_3375588_PstIMseI_PA	4
1214	M6_3378_PstIMseI_PA	4
1215	M6_3381375_PstIMseI_PA	4
1216	M6_339370_PstIMseI_PA	4
1217	M6_341378_PstIMseI_PA	4
1218	M6_348155_PstIMseI_PA	4
1219	M6_3501078_PstIMseI_PA	4
1220	M6_35358_PstIMseI_PA	4
1221	M6_360300_PstIMseI_PA	4
1222	M6_360923_PstIMseI_PA	4
1223	M6_3621479_PstIMseI_PA	4
1224	M6_3627022_PstIMseI_PA	4
1225	M6_362931_PstIMseI_PA	4
1226	M6_364788_PstIMseI_PA	4
1227	M6_369449_PstIMseI_PA	4
1228	M6_371912_PstIMseI_PA	4
1229	M6_376038_PstIMseI_PA	4
1230	M6_3796633_PstIMseI_PA	4
1231	M6_38529_PstIMseI_PA	4
1232	M6_386664_PstIMseI_PA	4
1233	M6_3914001_PstIMseI_PA	4
1234	M6_394370_PstIMseI_PA	4
1235	M6_396397_PstIMseI_PA	4
1236	M6_399637_PstIMseI_PA	4
1237	M6_408196_PstIMseI_PA	4
1238	M6_410743_PstIMseI_PA	4
1239	M6_4139488_PstIMseI_PA	4
1240	M6_421885_PstIMseI_PA	4
1241	M6_422742_PstIMseI_PA	4
1242	M6_425535_PstIMseI_PA	4
1243	M6_427317_PstIMseI_PA	4
1244	M6_427526_PstIMseI_PA	4
1245	M6_42819_PstIMseI_PA	4
1246	M6_43525_PstIMseI_PA	4
1247	M6_44099_PstIMseI_PA	4
1248	M6_444653_PstIMseI_PA	4
1249	M6_447131_PstIMseI_PA	4
1250	M6_448433_PstIMseI_PA	4
1251	M6_456620_PstIMseI_PA	4
1252	M6_4779_PstIMseI_PA	4
1253	M6_505065_PstIMseI_PA	4
1254	M6_51037_PstIMseI_PA	4
1255	M6_513610_PstIMseI_PA	4
1256	M6_51688_PstIMseI_PA	4
1257	M6_51735_PstIMseI_PA	4
1258	M6_524980_PstIMseI_PA	4
1259	M6_530890_PstIMseI_PA	4
1260	M6_534494_PstIMseI_PA	4
1261	M6_552332_PstIMseI_PA	4
1262	M6_554957_PstIMseI_PA	4
1263	M6_56652_PstIMseI_PA	4
1264	M6_569079_PstIMseI_PA	4
1265	M6_576348_PstIMseI_PA	4
1266	M6_57782_PstIMseI_PA	4
1267	M6_578014_PstIMseI_PA	4
1268	M6_580604_PstIMseI_PA	4
1269	M6_58850_PstIMseI_PA	4
1270	M6_595235_PstIMseI_PA	4
1271	M6_620759_PstIMseI_PA	4
1272	M6_63625_PstIMseI_PA	4
1273	M6_6408_PstIMseI_PA	4
1274	M6_644171_PstIMseI_PA	4
1275	M6_650684_PstIMseI_PA	4
1276	M6_655748_PstIMseI_PA	4
1277	M6_661302_PstIMseI_PA	4
1278	M6_6640_PstIMseI_PA	4
1279	M6_667533_PstIMseI_PA	4
1280	M6_67291_PstIMseI_PA	4
1281	M6_676877_PstIMseI_PA	4
1282	M6_681615_PstIMseI_PA	4
1283	M6_682883_PstIMseI_PA	4
1284	M6_691193_PstIMseI_PA	4
1285	M6_70393_PstIMseI_PA	4
1286	M6_704560_PstIMseI_PA	4
1287	M6_707564_PstIMseI_PA	4
1288	M6_709007_PstIMseI_PA	4
1289	M6_715066_PstIMseI_PA	4
1290	M6_7325_PstIMseI_PA	4
1291	M6_733047_PstIMseI_PA	4
1292	M6_76327_PstIMseI_PA	4
1293	M6_76942_PstIMseI_PA	4
1294	M6_772697_PstIMseI_PA	4
1295	M6_77808_PstIMseI_PA	4
1296	M6_7788_PstIMseI_PA	4
1297	M6_780465_PstIMseI_PA	4
1298	M6_794565_PstIMseI_PA	4
1299	M6_794702_PstIMseI_PA	4
1300	M6_799350_PstIMseI_PA	4
1301	M6_805197_PstIMseI_PA	4
1302	M6_806925_PstIMseI_PA	4
1303	M6_811769_PstIMseI_PA	4
1304	M6_824742_PstIMseI_PA	4
1305	M6_827379_PstIMseI_PA	4
1306	M6_837204_PstIMseI_PA	4
1307	M6_839596_PstIMseI_PA	4
1308	M6_840021_PstIMseI_PA	4
1309	M6_86608_PstIMseI_PA	4
1310	M6_883153_PstIMseI_PA	4
1311	M6_886122_PstIMseI_PA	4
1312	M6_887908_PstIMseI_PA	4
1313	M6_88815_PstIMseI_PA	4
1314	M6_917927_PstIMseI_PA	4
1315	M6_920431_PstIMseI_PA	4
1316	M6_921297_PstIMseI_PA	4
1317	M6_931100_PstIMseI_PA	4
1318	M6_95463_PstIMseI_PA	4
1319	M6_955646_PstIMseI_PA	4
1320	M6_973171_PstIMseI_PA	4
1321	M6_975_PstIMseI_PA	4
1322	Opata_1003657_PstIMseI_PA	4
1323	Opata_1005662_PstIMseI_PA	4
1324	Opata_1006025_PstIMseI_PA	4
1325	Opata_100745_PstIMseI_PA	4
1326	Opata_1016232_PstIMseI_PA	4
1327	Opata_1018150_PstIMseI_PA	4
1328	Opata_1033959_PstIMseI_PA	4
1329	Opata_103818_PstIMseI_PA	4
1330	Opata_104175_PstIMseI_PA	4
1331	Opata_105342_PstIMseI_PA	4
1332	Opata_1070857_PstIMseI_PA	4
1333	Opata_108869_PstIMseI_PA	4
1334	Opata_109434_PstIMseI_PA	4
1335	Opata_1108093_PstIMseI_PA	4
1336	Opata_1112627_PstIMseI_PA	4
1337	Opata_1115111_PstIMseI_PA	4
1338	Opata_1127446_PstIMseI_PA	4
1339	Opata_1130393_PstIMseI_PA	4
1340	Opata_113770_PstIMseI_PA	4
1341	Opata_1163970_PstIMseI_PA	4
1342	Opata_1172857_PstIMseI_PA	4
1343	Opata_1187739_PstIMseI_PA	4
1344	Opata_1206315_PstIMseI_PA	4
1345	Opata_120708_PstIMseI_PA	4
1346	Opata_1217245_PstIMseI_PA	4
1347	Opata_122820_PstIMseI_PA	4
1348	Opata_1245810_PstIMseI_PA	4
1349	Opata_124649_PstIMseI_PA	4
1350	Opata_1263459_PstIMseI_PA	4
1351	Opata_127359_PstIMseI_PA	4
1352	Opata_1279075_PstIMseI_PA	4
1353	Opata_1291119_PstIMseI_PA	4
1354	Opata_1298255_PstIMseI_PA	4
1355	Opata_1304035_PstIMseI_PA	4
1356	Opata_1333822_PstIMseI_PA	4
1357	Opata_1347939_PstIMseI_PA	4
1358	Opata_137879_PstIMseI_PA	4
1359	Opata_1401552_PstIMseI_PA	4
1360	Opata_140320_PstIMseI_PA	4
1361	Opata_1411111_PstIMseI_PA	4
1362	Opata_141889_PstIMseI_PA	4
1363	Opata_146102_PstIMseI_PA	4
1364	Opata_1475050_PstIMseI_PA	4
1365	Opata_147865_PstIMseI_PA	4
1366	Opata_1488146_PstIMseI_PA	4
1367	Opata_150320_PstIMseI_PA	4
1368	Opata_1543827_PstIMseI_PA	4
1369	Opata_159121_PstIMseI_PA	4
1370	Opata_163082_PstIMseI_PA	4
1371	Opata_164446_PstIMseI_PA	4
1372	Opata_1660806_PstIMseI_PA	4
1373	Opata_1674385_PstIMseI_PA	4
1374	Opata_167718_PstIMseI_PA	4
1375	Opata_16839_PstIMseI_PA	4
1376	Opata_170086_PstIMseI_PA	4
1377	Opata_172283_PstIMseI_PA	4
1378	Opata_1726122_PstIMseI_PA	4
1379	Opata_1745574_PstIMseI_PA	4
1380	Opata_175926_PstIMseI_PA	4
1381	Opata_1777125_PstIMseI_PA	4
1382	Opata_179347_PstIMseI_PA	4
1383	Opata_1814057_PstIMseI_PA	4
1384	Opata_1818485_PstIMseI_PA	4
1385	Opata_181979_PstIMseI_PA	4
1386	Opata_182728_PstIMseI_PA	4
1387	Opata_1840658_PstIMseI_PA	4
1388	Opata_1843886_PstIMseI_PA	4
1389	Opata_185584_PstIMseI_PA	4
1390	Opata_1916111_PstIMseI_PA	4
1391	Opata_194622_PstIMseI_PA	4
1392	Opata_2045548_PstIMseI_PA	4
1393	Opata_2061621_PstIMseI_PA	4
1394	Opata_2123988_PstIMseI_PA	4
1395	Opata_212546_PstIMseI_PA	4
1396	Opata_21303_PstIMseI_PA	4
1397	Opata_215300_PstIMseI_PA	4
1398	Opata_216506_PstIMseI_PA	4
1399	Opata_216533_PstIMseI_PA	4
1400	Opata_2183499_PstIMseI_PA	4
1401	Opata_2188_PstIMseI_PA	4
1402	Opata_222755_PstIMseI_PA	4
1403	Opata_222934_PstIMseI_PA	4
1404	Opata_226570_PstIMseI_PA	4
1405	Opata_2272796_PstIMseI_PA	4
1406	Opata_2286015_PstIMseI_PA	4
1407	Opata_2330215_PstIMseI_PA	4
1408	Opata_2364819_PstIMseI_PA	4
1409	Opata_2449401_PstIMseI_PA	4
1410	Opata_2454290_PstIMseI_PA	4
1411	Opata_253613_PstIMseI_PA	4
1412	Opata_2574773_PstIMseI_PA	4
1413	Opata_2589839_PstIMseI_PA	4
1414	Opata_262461_PstIMseI_PA	4
1415	Opata_2671273_PstIMseI_PA	4
1416	Opata_275634_PstIMseI_PA	4
1417	Opata_276541_PstIMseI_PA	4
1418	Opata_277352_PstIMseI_PA	4
1419	Opata_283951_PstIMseI_PA	4
1420	Opata_287777_PstIMseI_PA	4
1421	Opata_2918298_PstIMseI_PA	4
1422	Opata_292857_PstIMseI_PA	4
1423	Opata_2933550_PstIMseI_PA	4
1424	Opata_295615_PstIMseI_PA	4
1425	Opata_304701_PstIMseI_PA	4
1426	Opata_3104359_PstIMseI_PA	4
1427	Opata_312705_PstIMseI_PA	4
1428	Opata_312898_PstIMseI_PA	4
1429	Opata_314884_PstIMseI_PA	4
1430	Opata_3160314_PstIMseI_PA	4
1431	Opata_320168_PstIMseI_PA	4
1432	Opata_3207721_PstIMseI_PA	4
1433	Opata_3222280_PstIMseI_PA	4
1434	Opata_3224830_PstIMseI_PA	4
1435	Opata_328546_PstIMseI_PA	4
1436	Opata_3337472_PstIMseI_PA	4
1437	Opata_336094_PstIMseI_PA	4
1438	Opata_3458223_PstIMseI_PA	4
1439	Opata_346302_PstIMseI_PA	4
1440	Opata_3491053_PstIMseI_PA	4
1441	Opata_3517868_PstIMseI_PA	4
1442	Opata_359426_PstIMseI_PA	4
1443	Opata_360301_PstIMseI_PA	4
1444	Opata_3660741_PstIMseI_PA	4
1445	Opata_3678328_PstIMseI_PA	4
1446	Opata_3705205_PstIMseI_PA	4
1447	Opata_373431_PstIMseI_PA	4
1448	Opata_376032_PstIMseI_PA	4
1449	Opata_3785702_PstIMseI_PA	4
1450	Opata_378587_PstIMseI_PA	4
1451	Opata_3796801_PstIMseI_PA	4
1452	Opata_380823_PstIMseI_PA	4
1453	Opata_383886_PstIMseI_PA	4
1454	Opata_388091_PstIMseI_PA	4
1455	Opata_3950536_PstIMseI_PA	4
1456	Opata_395836_PstIMseI_PA	4
1457	Opata_398961_PstIMseI_PA	4
1458	Opata_400172_PstIMseI_PA	4
1459	Opata_402363_PstIMseI_PA	4
1460	Opata_40441_PstIMseI_PA	4
1461	Opata_405118_PstIMseI_PA	4
1462	Opata_413734_PstIMseI_PA	4
1463	Opata_4140339_PstIMseI_PA	4
1464	Opata_4161143_PstIMseI_PA	4
1465	Opata_417421_PstIMseI_PA	4
1466	Opata_4253377_PstIMseI_PA	4
1467	Opata_425346_PstIMseI_PA	4
1468	Opata_425520_PstIMseI_PA	4
1469	Opata_4277810_PstIMseI_PA	4
1470	Opata_434318_PstIMseI_PA	4
1471	Opata_4360076_PstIMseI_PA	4
1472	Opata_436105_PstIMseI_PA	4
1473	Opata_4440796_PstIMseI_PA	4
1474	Opata_4481994_PstIMseI_PA	4
1475	Opata_473581_PstIMseI_PA	4
1476	Opata_484376_PstIMseI_PA	4
1477	Opata_49013_PstIMseI_PA	4
1478	Opata_490170_PstIMseI_PA	4
1479	Opata_513978_PstIMseI_PA	4
1480	Opata_515019_PstIMseI_PA	4
1481	Opata_520354_PstIMseI_PA	4
1482	Opata_52068_PstIMseI_PA	4
1483	Opata_52254_PstIMseI_PA	4
1484	Opata_528429_PstIMseI_PA	4
1485	Opata_530950_PstIMseI_PA	4
1486	Opata_533090_PstIMseI_PA	4
1487	Opata_545682_PstIMseI_PA	4
1488	Opata_549467_PstIMseI_PA	4
1489	Opata_552777_PstIMseI_PA	4
1490	Opata_557352_PstIMseI_PA	4
1491	Opata_557590_PstIMseI_PA	4
1492	Opata_56001_PstIMseI_PA	4
1493	Opata_562701_PstIMseI_PA	4
1494	Opata_568863_PstIMseI_PA	4
1495	Opata_581051_PstIMseI_PA	4
1496	Opata_583077_PstIMseI_PA	4
1497	Opata_587580_PstIMseI_PA	4
1498	Opata_588117_PstIMseI_PA	4
1499	Opata_588685_PstIMseI_PA	4
1500	Opata_589738_PstIMseI_PA	4
1501	Opata_592768_PstIMseI_PA	4
1502	Opata_64768_PstIMseI_PA	4
1503	Opata_654458_PstIMseI_PA	4
1504	Opata_665281_PstIMseI_PA	4
1505	Opata_668594_PstIMseI_PA	4
1506	Opata_674637_PstIMseI_PA	4
1507	Opata_684841_PstIMseI_PA	4
1508	Opata_686126_PstIMseI_PA	4
1509	Opata_697087_PstIMseI_PA	4
1510	Opata_70103_PstIMseI_PA	4
1511	Opata_70405_PstIMseI_PA	4
1512	Opata_705076_PstIMseI_PA	4
1513	Opata_71653_PstIMseI_PA	4
1514	Opata_71889_PstIMseI_PA	4
1515	Opata_724137_PstIMseI_PA	4
1516	Opata_745095_PstIMseI_PA	4
1517	Opata_760342_PstIMseI_PA	4
1518	Opata_761584_PstIMseI_PA	4
1519	Opata_764114_PstIMseI_PA	4
1520	Opata_765615_PstIMseI_PA	4
1521	Opata_784991_PstIMseI_PA	4
1522	Opata_788074_PstIMseI_PA	4
1523	Opata_801816_PstIMseI_PA	4
1524	Opata_802593_PstIMseI_PA	4
1525	Opata_803210_PstIMseI_PA	4
1526	Opata_809288_PstIMseI_PA	4
1527	Opata_81473_PstIMseI_PA	4
1528	Opata_83102_PstIMseI_PA	4
1529	Opata_845899_PstIMseI_PA	4
1530	Opata_865584_PstIMseI_PA	4
1531	Opata_883569_PstIMseI_PA	4
1532	Opata_886978_PstIMseI_PA	4
1533	Opata_899495_PstIMseI_PA	4
1534	Opata_90705_PstIMseI_PA	4
1535	Opata_922233_PstIMseI_PA	4
1536	Opata_936432_PstIMseI_PA	4
1537	Opata_937580_PstIMseI_PA	4
1538	Opata_942916_PstIMseI_PA	4
1539	Opata_972024_PstIMseI_PA	4
1540	Opata_995115_PstIMseI_PA	4
1541	M6_1011746_PstIMspI_PA	4
1542	M6_1014334_PstIMspI_PA	4
1543	M6_105932_PstIMspI_PA	4
1544	M6_1074032_PstIMspI_PA	4
1545	M6_1082030_PstIMspI_PA	4
1546	M6_1115218_PstIMspI_PA	4
1547	M6_1138999_PstIMspI_PA	4
1548	M6_1142967_PstIMspI_PA	4
1549	M6_1147660_PstIMspI_PA	4
1550	M6_1163016_PstIMspI_PA	4
1551	M6_1188310_PstIMspI_PA	4
1552	M6_1198536_PstIMspI_PA	4
1553	M6_1248448_PstIMspI_PA	4
1554	M6_1250108_PstIMspI_PA	4
1555	M6_1255967_PstIMspI_PA	4
1556	M6_1312149_PstIMspI_PA	4
1557	M6_1313145_PstIMspI_PA	4
1558	M6_134920_PstIMspI_PA	4
1559	M6_1355873_PstIMspI_PA	4
1560	M6_1391572_PstIMspI_PA	4
1561	M6_1404222_PstIMspI_PA	4
1562	M6_1424439_PstIMspI_PA	4
1563	M6_1471552_PstIMspI_PA	4
1564	M6_151533_PstIMspI_PA	4
1565	M6_1528674_PstIMspI_PA	4
1566	M6_1552729_PstIMspI_PA	4
1567	M6_1558049_PstIMspI_PA	4
1568	M6_1562256_PstIMspI_PA	4
1569	M6_1562717_PstIMspI_PA	4
1570	M6_1589265_PstIMspI_PA	4
1571	M6_1592813_PstIMspI_PA	4
1572	M6_1602636_PstIMspI_PA	4
1573	M6_162822_PstIMspI_PA	4
1574	M6_1663680_PstIMspI_PA	4
1575	M6_1677660_PstIMspI_PA	4
1576	M6_1687912_PstIMspI_PA	4
1577	M6_1697367_PstIMspI_PA	4
1578	M6_1733978_PstIMspI_PA	4
1579	M6_1749974_PstIMspI_PA	4
1580	M6_1762921_PstIMspI_PA	4
1581	M6_1771997_PstIMspI_PA	4
1582	M6_1777002_PstIMspI_PA	4
1583	M6_1781619_PstIMspI_PA	4
1584	M6_1815917_PstIMspI_PA	4
1585	M6_1820975_PstIMspI_PA	4
1586	M6_1841336_PstIMspI_PA	4
1587	M6_1853146_PstIMspI_PA	4
1588	M6_1872976_PstIMspI_PA	4
1589	M6_1882740_PstIMspI_PA	4
1590	M6_1888858_PstIMspI_PA	4
1591	M6_1914507_PstIMspI_PA	4
1592	M6_1926008_PstIMspI_PA	4
1593	M6_1932730_PstIMspI_PA	4
1594	M6_1963715_PstIMspI_PA	4
1595	M6_196826_PstIMspI_PA	4
1596	M6_2016571_PstIMspI_PA	4
1597	M6_2031740_PstIMspI_PA	4
1598	M6_2050975_PstIMspI_PA	4
1599	M6_2146760_PstIMspI_PA	4
1600	M6_2150271_PstIMspI_PA	4
1601	M6_2190496_PstIMspI_PA	4
1602	M6_220455_PstIMspI_PA	4
1603	M6_2206164_PstIMspI_PA	4
1604	M6_2228777_PstIMspI_PA	4
1605	M6_224011_PstIMspI_PA	4
1606	M6_2261007_PstIMspI_PA	4
1607	M6_2278505_PstIMspI_PA	4
1608	M6_2373994_PstIMspI_PA	4
1609	M6_2408344_PstIMspI_PA	4
1610	M6_2419208_PstIMspI_PA	4
1611	M6_2443107_PstIMspI_PA	4
1612	M6_2463978_PstIMspI_PA	4
1613	M6_2468677_PstIMspI_PA	4
1614	M6_2498609_PstIMspI_PA	4
1615	M6_2532340_PstIMspI_PA	4
1616	M6_2551062_PstIMspI_PA	4
1617	M6_2553652_PstIMspI_PA	4
1618	M6_2563557_PstIMspI_PA	4
1619	M6_2613908_PstIMspI_PA	4
1620	M6_2637020_PstIMspI_PA	4
1621	M6_2692077_PstIMspI_PA	4
1622	M6_2696811_PstIMspI_PA	4
1623	M6_2709256_PstIMspI_PA	4
1624	M6_2716643_PstIMspI_PA	4
1625	M6_2745186_PstIMspI_PA	4
1626	M6_2762212_PstIMspI_PA	4
1627	M6_2798001_PstIMspI_PA	4
1628	M6_2826728_PstIMspI_PA	4
1629	M6_2889451_PstIMspI_PA	4
1630	M6_290278_PstIMspI_PA	4
1631	M6_2951660_PstIMspI_PA	4
1632	M6_3003055_PstIMspI_PA	4
1633	M6_304338_PstIMspI_PA	4
1634	M6_3050473_PstIMspI_PA	4
1635	M6_3104196_PstIMspI_PA	4
1636	M6_3148542_PstIMspI_PA	4
1637	M6_329183_PstIMspI_PA	4
1638	M6_3318140_PstIMspI_PA	4
1639	M6_336474_PstIMspI_PA	4
1640	M6_339974_PstIMspI_PA	4
1641	M6_34211_PstIMspI_PA	4
1642	M6_3425054_PstIMspI_PA	4
1643	M6_3513993_PstIMspI_PA	4
1644	M6_352669_PstIMspI_PA	4
1645	M6_3558862_PstIMspI_PA	4
1646	M6_35736_PstIMspI_PA	4
1647	M6_359755_PstIMspI_PA	4
1648	M6_365485_PstIMspI_PA	4
1649	M6_372924_PstIMspI_PA	4
1650	M6_374224_PstIMspI_PA	4
1651	M6_374946_PstIMspI_PA	4
1652	M6_375215_PstIMspI_PA	4
1653	M6_376218_PstIMspI_PA	4
1654	M6_379654_PstIMspI_PA	4
1655	M6_382974_PstIMspI_PA	4
1656	M6_391214_PstIMspI_PA	4
1657	M6_393305_PstIMspI_PA	4
1658	M6_396131_PstIMspI_PA	4
1659	M6_416325_PstIMspI_PA	4
1660	M6_420909_PstIMspI_PA	4
1661	M6_422295_PstIMspI_PA	4
1662	M6_430422_PstIMspI_PA	4
1663	M6_435170_PstIMspI_PA	4
1664	M6_450438_PstIMspI_PA	4
1665	M6_458642_PstIMspI_PA	4
1666	M6_458840_PstIMspI_PA	4
1667	M6_466770_PstIMspI_PA	4
1668	M6_469461_PstIMspI_PA	4
1669	M6_479589_PstIMspI_PA	4
1670	M6_486289_PstIMspI_PA	4
1671	M6_490238_PstIMspI_PA	4
1672	M6_494692_PstIMspI_PA	4
1673	M6_521651_PstIMspI_PA	4
1674	M6_535493_PstIMspI_PA	4
1675	M6_53946_PstIMspI_PA	4
1676	M6_540603_PstIMspI_PA	4
1677	M6_543568_PstIMspI_PA	4
1678	M6_54853_PstIMspI_PA	4
1679	M6_549513_PstIMspI_PA	4
1680	M6_553524_PstIMspI_PA	4
1681	M6_567804_PstIMspI_PA	4
1682	M6_568026_PstIMspI_PA	4
1683	M6_594624_PstIMspI_PA	4
1684	M6_596308_PstIMspI_PA	4
1685	M6_613451_PstIMspI_PA	4
1686	M6_613999_PstIMspI_PA	4
1687	M6_616247_PstIMspI_PA	4
1688	M6_637285_PstIMspI_PA	4
1689	M6_639611_PstIMspI_PA	4
1690	M6_640680_PstIMspI_PA	4
1691	M6_642014_PstIMspI_PA	4
1692	M6_648778_PstIMspI_PA	4
1693	M6_654455_PstIMspI_PA	4
1694	M6_656264_PstIMspI_PA	4
1695	M6_676453_PstIMspI_PA	4
1696	M6_680182_PstIMspI_PA	4
1697	M6_706065_PstIMspI_PA	4
1698	M6_731742_PstIMspI_PA	4
1699	M6_73190_PstIMspI_PA	4
1700	M6_734909_PstIMspI_PA	4
1701	M6_739192_PstIMspI_PA	4
1702	M6_746048_PstIMspI_PA	4
1703	M6_757402_PstIMspI_PA	4
1704	M6_766559_PstIMspI_PA	4
1705	M6_766737_PstIMspI_PA	4
1706	M6_785298_PstIMspI_PA	4
1707	M6_787043_PstIMspI_PA	4
1708	M6_80189_PstIMspI_PA	4
1709	M6_803337_PstIMspI_PA	4
1710	M6_825177_PstIMspI_PA	4
1711	M6_836685_PstIMspI_PA	4
1712	M6_838341_PstIMspI_PA	4
1713	M6_848485_PstIMspI_PA	4
1714	M6_854628_PstIMspI_PA	4
1715	M6_868009_PstIMspI_PA	4
1716	M6_904326_PstIMspI_PA	4
1717	M6_910490_PstIMspI_PA	4
1718	M6_911674_PstIMspI_PA	4
1719	M6_92516_PstIMspI_PA	4
1720	M6_961861_PstIMspI_PA	4
1721	M6_979798_PstIMspI_PA	4
1722	M6_994752_PstIMspI_PA	4
1723	Opata_1000764_PstIMspI_PA	4
1724	Opata_1019686_PstIMspI_PA	4
1725	Opata_1028586_PstIMspI_PA	4
1726	Opata_1031069_PstIMspI_PA	4
1727	Opata_1031438_PstIMspI_PA	4
1728	Opata_1043153_PstIMspI_PA	4
1729	Opata_1043955_PstIMspI_PA	4
1730	Opata_10469_PstIMspI_PA	4
1731	Opata_1073582_PstIMspI_PA	4
1732	Opata_1074097_PstIMspI_PA	4
1733	Opata_1077477_PstIMspI_PA	4
1734	Opata_107878_PstIMspI_PA	4
1735	Opata_1079395_PstIMspI_PA	4
1736	Opata_1084834_PstIMspI_PA	4
1737	Opata_1104768_PstIMspI_PA	4
1738	Opata_1109593_PstIMspI_PA	4
1739	Opata_1139652_PstIMspI_PA	4
1740	Opata_1140674_PstIMspI_PA	4
1741	Opata_1155969_PstIMspI_PA	4
1742	Opata_1158145_PstIMspI_PA	4
1743	Opata_1199557_PstIMspI_PA	4
1744	Opata_1220844_PstIMspI_PA	4
1745	Opata_1225837_PstIMspI_PA	4
1746	Opata_1243110_PstIMspI_PA	4
1747	Opata_1243777_PstIMspI_PA	4
1748	Opata_1253943_PstIMspI_PA	4
1749	Opata_1260794_PstIMspI_PA	4
1750	Opata_1302092_PstIMspI_PA	4
1751	Opata_130888_PstIMspI_PA	4
1752	Opata_131435_PstIMspI_PA	4
1753	Opata_1317239_PstIMspI_PA	4
1754	Opata_1319352_PstIMspI_PA	4
1755	Opata_1328852_PstIMspI_PA	4
1756	Opata_1328983_PstIMspI_PA	4
1757	Opata_1341956_PstIMspI_PA	4
1758	Opata_1374936_PstIMspI_PA	4
1759	Opata_1383846_PstIMspI_PA	4
1760	Opata_1387355_PstIMspI_PA	4
1761	Opata_1389621_PstIMspI_PA	4
1762	Opata_1414246_PstIMspI_PA	4
1763	Opata_1418101_PstIMspI_PA	4
1764	Opata_1420246_PstIMspI_PA	4
1765	Opata_1430961_PstIMspI_PA	4
1766	Opata_1432056_PstIMspI_PA	4
1767	Opata_1451596_PstIMspI_PA	4
1768	Opata_1455488_PstIMspI_PA	4
1769	Opata_1498551_PstIMspI_PA	4
1770	Opata_1514309_PstIMspI_PA	4
1771	Opata_1530083_PstIMspI_PA	4
1772	Opata_1537156_PstIMspI_PA	4
1773	Opata_153863_PstIMspI_PA	4
1774	Opata_1544137_PstIMspI_PA	4
1775	Opata_1548642_PstIMspI_PA	4
1776	Opata_1552183_PstIMspI_PA	4
1777	Opata_1577722_PstIMspI_PA	4
1778	Opata_1587415_PstIMspI_PA	4
1779	Opata_1592351_PstIMspI_PA	4
1780	Opata_1596423_PstIMspI_PA	4
1781	Opata_1597482_PstIMspI_PA	4
1782	Opata_1597706_PstIMspI_PA	4
1783	Opata_1597949_PstIMspI_PA	4
1784	Opata_1601481_PstIMspI_PA	4
1785	Opata_1611006_PstIMspI_PA	4
1786	Opata_1624312_PstIMspI_PA	4
1787	Opata_1635668_PstIMspI_PA	4
1788	Opata_1636226_PstIMspI_PA	4
1789	Opata_1637689_PstIMspI_PA	4
1790	Opata_1642692_PstIMspI_PA	4
1791	Opata_1645365_PstIMspI_PA	4
1792	Opata_1651758_PstIMspI_PA	4
1793	Opata_1657374_PstIMspI_PA	4
1794	Opata_1662824_PstIMspI_PA	4
1795	Opata_1663243_PstIMspI_PA	4
1796	Opata_1665228_PstIMspI_PA	4
1797	Opata_1669098_PstIMspI_PA	4
1798	Opata_1669309_PstIMspI_PA	4
1799	Opata_1674100_PstIMspI_PA	4
1800	Opata_16759_PstIMspI_PA	4
1801	Opata_1687473_PstIMspI_PA	4
1802	Opata_1689419_PstIMspI_PA	4
1803	Opata_1703008_PstIMspI_PA	4
1804	Opata_1706894_PstIMspI_PA	4
1805	Opata_1710095_PstIMspI_PA	4
1806	Opata_1721077_PstIMspI_PA	4
1807	Opata_1740398_PstIMspI_PA	4
1808	Opata_174225_PstIMspI_PA	4
1809	Opata_1753032_PstIMspI_PA	4
1810	Opata_1755892_PstIMspI_PA	4
1811	Opata_1763837_PstIMspI_PA	4
1812	Opata_1765488_PstIMspI_PA	4
1813	Opata_1777032_PstIMspI_PA	4
1814	Opata_1782870_PstIMspI_PA	4
1815	Opata_1786460_PstIMspI_PA	4
1816	Opata_1788847_PstIMspI_PA	4
1817	Opata_1789505_PstIMspI_PA	4
1818	Opata_1790994_PstIMspI_PA	4
1819	Opata_1792501_PstIMspI_PA	4
1820	Opata_1811069_PstIMspI_PA	4
1821	Opata_1812139_PstIMspI_PA	4
1822	Opata_1815367_PstIMspI_PA	4
1823	Opata_1819661_PstIMspI_PA	4
1824	Opata_1822334_PstIMspI_PA	4
1825	Opata_1822476_PstIMspI_PA	4
1826	Opata_1823341_PstIMspI_PA	4
1827	Opata_1829736_PstIMspI_PA	4
1828	Opata_1831405_PstIMspI_PA	4
1829	Opata_1837692_PstIMspI_PA	4
1830	Opata_1838364_PstIMspI_PA	4
1831	Opata_1859856_PstIMspI_PA	4
1832	Opata_1864096_PstIMspI_PA	4
1833	Opata_1864542_PstIMspI_PA	4
1834	Opata_1866815_PstIMspI_PA	4
1835	Opata_1867113_PstIMspI_PA	4
1836	Opata_1874379_PstIMspI_PA	4
1837	Opata_1877762_PstIMspI_PA	4
1838	Opata_1878169_PstIMspI_PA	4
1839	Opata_1880275_PstIMspI_PA	4
1840	Opata_1886058_PstIMspI_PA	4
1841	Opata_1889209_PstIMspI_PA	4
1842	Opata_188932_PstIMspI_PA	4
1843	Opata_1890284_PstIMspI_PA	4
1844	Opata_191044_PstIMspI_PA	4
1845	Opata_1911222_PstIMspI_PA	4
1846	Opata_1914771_PstIMspI_PA	4
1847	Opata_1927763_PstIMspI_PA	4
1848	Opata_1931548_PstIMspI_PA	4
1849	Opata_1932494_PstIMspI_PA	4
1850	Opata_1933686_PstIMspI_PA	4
1851	Opata_1949315_PstIMspI_PA	4
1852	Opata_1953712_PstIMspI_PA	4
1853	Opata_1954807_PstIMspI_PA	4
1854	Opata_1959233_PstIMspI_PA	4
1855	Opata_1962130_PstIMspI_PA	4
1856	Opata_1966508_PstIMspI_PA	4
1857	Opata_1970620_PstIMspI_PA	4
1858	Opata_1974795_PstIMspI_PA	4
1859	Opata_1986292_PstIMspI_PA	4
1860	Opata_2002025_PstIMspI_PA	4
1861	Opata_2004793_PstIMspI_PA	4
1862	Opata_2005740_PstIMspI_PA	4
1863	Opata_2005776_PstIMspI_PA	4
1864	Opata_2006756_PstIMspI_PA	4
1865	Opata_2010347_PstIMspI_PA	4
1866	Opata_2016933_PstIMspI_PA	4
1867	Opata_2018333_PstIMspI_PA	4
1868	Opata_2021705_PstIMspI_PA	4
1869	Opata_2023542_PstIMspI_PA	4
1870	Opata_2026563_PstIMspI_PA	4
1871	Opata_2027872_PstIMspI_PA	4
1872	Opata_2031544_PstIMspI_PA	4
1873	Opata_2035039_PstIMspI_PA	4
1874	Opata_2040517_PstIMspI_PA	4
1875	Opata_2051937_PstIMspI_PA	4
1876	Opata_2052831_PstIMspI_PA	4
1877	Opata_2066233_PstIMspI_PA	4
1878	Opata_2073308_PstIMspI_PA	4
1879	Opata_2075223_PstIMspI_PA	4
1880	Opata_2084410_PstIMspI_PA	4
1881	Opata_2088365_PstIMspI_PA	4
1882	Opata_2088860_PstIMspI_PA	4
1883	Opata_2088920_PstIMspI_PA	4
1884	Opata_209442_PstIMspI_PA	4
1885	Opata_2096285_PstIMspI_PA	4
1886	Opata_2107309_PstIMspI_PA	4
1887	Opata_2120899_PstIMspI_PA	4
1888	Opata_2123377_PstIMspI_PA	4
1889	Opata_2126032_PstIMspI_PA	4
1890	Opata_2130274_PstIMspI_PA	4
1891	Opata_2143592_PstIMspI_PA	4
1892	Opata_2157789_PstIMspI_PA	4
1893	Opata_2163510_PstIMspI_PA	4
1894	Opata_2184542_PstIMspI_PA	4
1895	Opata_2194890_PstIMspI_PA	4
1896	Opata_2202847_PstIMspI_PA	4
1897	Opata_2204260_PstIMspI_PA	4
1898	Opata_2211658_PstIMspI_PA	4
1899	Opata_2214603_PstIMspI_PA	4
1900	Opata_2214753_PstIMspI_PA	4
1901	Opata_2215515_PstIMspI_PA	4
1902	Opata_2218149_PstIMspI_PA	4
1903	Opata_2219920_PstIMspI_PA	4
1904	Opata_2227667_PstIMspI_PA	4
1905	Opata_2230387_PstIMspI_PA	4
1906	Opata_2233623_PstIMspI_PA	4
1907	Opata_2246516_PstIMspI_PA	4
1908	Opata_2253314_PstIMspI_PA	4
1909	Opata_2253598_PstIMspI_PA	4
1910	Opata_2263014_PstIMspI_PA	4
1911	Opata_2275600_PstIMspI_PA	4
1912	Opata_2277109_PstIMspI_PA	4
1913	Opata_2284799_PstIMspI_PA	4
1914	Opata_2299520_PstIMspI_PA	4
1915	Opata_2300121_PstIMspI_PA	4
1916	Opata_2302375_PstIMspI_PA	4
1917	Opata_2315186_PstIMspI_PA	4
1918	Opata_2318469_PstIMspI_PA	4
1919	Opata_2343629_PstIMspI_PA	4
1920	Opata_2344488_PstIMspI_PA	4
1921	Opata_2352340_PstIMspI_PA	4
1922	Opata_2367582_PstIMspI_PA	4
1923	Opata_2371382_PstIMspI_PA	4
1924	Opata_2377611_PstIMspI_PA	4
1925	Opata_2378663_PstIMspI_PA	4
1926	Opata_2385054_PstIMspI_PA	4
1927	Opata_2393881_PstIMspI_PA	4
1928	Opata_2416552_PstIMspI_PA	4
1929	Opata_241834_PstIMspI_PA	4
1930	Opata_2420234_PstIMspI_PA	4
1931	Opata_2432572_PstIMspI_PA	4
1932	Opata_2439444_PstIMspI_PA	4
1933	Opata_2440337_PstIMspI_PA	4
1934	Opata_2440504_PstIMspI_PA	4
1935	Opata_2442291_PstIMspI_PA	4
1936	Opata_2458782_PstIMspI_PA	4
1937	Opata_2459754_PstIMspI_PA	4
1938	Opata_2465368_PstIMspI_PA	4
1939	Opata_2466138_PstIMspI_PA	4
1940	Opata_2495669_PstIMspI_PA	4
1941	Opata_2495687_PstIMspI_PA	4
1942	Opata_2496354_PstIMspI_PA	4
1943	Opata_2499409_PstIMspI_PA	4
1944	Opata_2501844_PstIMspI_PA	4
1945	Opata_2506411_PstIMspI_PA	4
1946	Opata_2506853_PstIMspI_PA	4
1947	Opata_2506951_PstIMspI_PA	4
1948	Opata_2512107_PstIMspI_PA	4
1949	Opata_2520000_PstIMspI_PA	4
1950	Opata_2522313_PstIMspI_PA	4
1951	Opata_2531433_PstIMspI_PA	4
1952	Opata_2532452_PstIMspI_PA	4
1953	Opata_2568649_PstIMspI_PA	4
1954	Opata_2570273_PstIMspI_PA	4
1955	Opata_2571476_PstIMspI_PA	4
1956	Opata_2572129_PstIMspI_PA	4
1957	Opata_2581123_PstIMspI_PA	4
1958	Opata_2593789_PstIMspI_PA	4
1959	Opata_261022_PstIMspI_PA	4
1960	Opata_2610710_PstIMspI_PA	4
1961	Opata_2621871_PstIMspI_PA	4
1962	Opata_2626490_PstIMspI_PA	4
1963	Opata_2631031_PstIMspI_PA	4
1964	Opata_263241_PstIMspI_PA	4
1965	Opata_2644233_PstIMspI_PA	4
1966	Opata_264526_PstIMspI_PA	4
1967	Opata_2646982_PstIMspI_PA	4
1968	Opata_2674638_PstIMspI_PA	4
1969	Opata_2684312_PstIMspI_PA	4
1970	Opata_2685975_PstIMspI_PA	4
1971	Opata_2708643_PstIMspI_PA	4
1972	Opata_2708915_PstIMspI_PA	4
1973	Opata_271733_PstIMspI_PA	4
1974	Opata_2721859_PstIMspI_PA	4
1975	Opata_2727376_PstIMspI_PA	4
1976	Opata_2737181_PstIMspI_PA	4
1977	Opata_2750012_PstIMspI_PA	4
1978	Opata_2764020_PstIMspI_PA	4
1979	Opata_2776699_PstIMspI_PA	4
1980	Opata_2777901_PstIMspI_PA	4
1981	Opata_2779303_PstIMspI_PA	4
1982	Opata_2784211_PstIMspI_PA	4
1983	Opata_2792399_PstIMspI_PA	4
1984	Opata_2804243_PstIMspI_PA	4
1985	Opata_2817835_PstIMspI_PA	4
1986	Opata_2826281_PstIMspI_PA	4
1987	Opata_2828142_PstIMspI_PA	4
1988	Opata_2829248_PstIMspI_PA	4
1989	Opata_2829961_PstIMspI_PA	4
1990	Opata_283178_PstIMspI_PA	4
1991	Opata_2832740_PstIMspI_PA	4
1992	Opata_2847454_PstIMspI_PA	4
1993	Opata_2849842_PstIMspI_PA	4
1994	Opata_2851889_PstIMspI_PA	4
1995	Opata_2858808_PstIMspI_PA	4
1996	Opata_28646_PstIMspI_PA	4
1997	Opata_2878374_PstIMspI_PA	4
1998	Opata_2892249_PstIMspI_PA	4
1999	Opata_2894158_PstIMspI_PA	4
2000	Opata_2915311_PstIMspI_PA	4
2001	Opata_2925783_PstIMspI_PA	4
2002	Opata_2926656_PstIMspI_PA	4
2003	Opata_2930597_PstIMspI_PA	4
2004	Opata_2935101_PstIMspI_PA	4
2005	Opata_29385_PstIMspI_PA	4
2006	Opata_2939818_PstIMspI_PA	4
2007	Opata_2959426_PstIMspI_PA	4
2008	Opata_296120_PstIMspI_PA	4
2009	Opata_2970765_PstIMspI_PA	4
2010	Opata_2992708_PstIMspI_PA	4
2011	Opata_2994530_PstIMspI_PA	4
2012	Opata_3005461_PstIMspI_PA	4
2013	Opata_3010895_PstIMspI_PA	4
2014	Opata_3012988_PstIMspI_PA	4
2015	Opata_3020277_PstIMspI_PA	4
2016	Opata_3021629_PstIMspI_PA	4
2017	Opata_3027291_PstIMspI_PA	4
2018	Opata_3058894_PstIMspI_PA	4
2019	Opata_3062629_PstIMspI_PA	4
2020	Opata_3071723_PstIMspI_PA	4
2021	Opata_307186_PstIMspI_PA	4
2022	Opata_3076185_PstIMspI_PA	4
2023	Opata_3080993_PstIMspI_PA	4
2024	Opata_3095857_PstIMspI_PA	4
2025	Opata_3097163_PstIMspI_PA	4
2026	Opata_3102834_PstIMspI_PA	4
2027	Opata_3119942_PstIMspI_PA	4
2028	Opata_3121998_PstIMspI_PA	4
2029	Opata_3123271_PstIMspI_PA	4
2030	Opata_3128772_PstIMspI_PA	4
2031	Opata_3133082_PstIMspI_PA	4
2032	Opata_3133870_PstIMspI_PA	4
2033	Opata_314210_PstIMspI_PA	4
2034	Opata_3165586_PstIMspI_PA	4
2035	Opata_3165961_PstIMspI_PA	4
2036	Opata_3166968_PstIMspI_PA	4
2037	Opata_3182105_PstIMspI_PA	4
2038	Opata_3192380_PstIMspI_PA	4
2039	Opata_3214957_PstIMspI_PA	4
2040	Opata_3233885_PstIMspI_PA	4
2041	Opata_3238875_PstIMspI_PA	4
2042	Opata_324193_PstIMspI_PA	4
2043	Opata_3243002_PstIMspI_PA	4
2044	Opata_3244700_PstIMspI_PA	4
2045	Opata_325001_PstIMspI_PA	4
2046	Opata_3255742_PstIMspI_PA	4
2047	Opata_3257842_PstIMspI_PA	4
2048	Opata_326064_PstIMspI_PA	4
2049	Opata_3262439_PstIMspI_PA	4
2050	Opata_3268187_PstIMspI_PA	4
2051	Opata_3268482_PstIMspI_PA	4
2052	Opata_3273780_PstIMspI_PA	4
2053	Opata_3311538_PstIMspI_PA	4
2054	Opata_331559_PstIMspI_PA	4
2055	Opata_333273_PstIMspI_PA	4
2056	Opata_334049_PstIMspI_PA	4
2057	Opata_3344646_PstIMspI_PA	4
2058	Opata_3347361_PstIMspI_PA	4
2059	Opata_3356397_PstIMspI_PA	4
2060	Opata_33645_PstIMspI_PA	4
2061	Opata_3383520_PstIMspI_PA	4
2062	Opata_338677_PstIMspI_PA	4
2063	Opata_339435_PstIMspI_PA	4
2064	Opata_340293_PstIMspI_PA	4
2065	Opata_3409727_PstIMspI_PA	4
2066	Opata_3420893_PstIMspI_PA	4
2067	Opata_3447310_PstIMspI_PA	4
2068	Opata_3462236_PstIMspI_PA	4
2069	Opata_3463937_PstIMspI_PA	4
2070	Opata_3475135_PstIMspI_PA	4
2071	Opata_3485786_PstIMspI_PA	4
2072	Opata_3495683_PstIMspI_PA	4
2073	Opata_3501772_PstIMspI_PA	4
2074	Opata_3503275_PstIMspI_PA	4
2075	Opata_3518561_PstIMspI_PA	4
2076	Opata_3519871_PstIMspI_PA	4
2077	Opata_3520319_PstIMspI_PA	4
2078	Opata_3522320_PstIMspI_PA	4
2079	Opata_3525994_PstIMspI_PA	4
2080	Opata_3526323_PstIMspI_PA	4
2081	Opata_3532721_PstIMspI_PA	4
2082	Opata_3535684_PstIMspI_PA	4
2083	Opata_3544735_PstIMspI_PA	4
2084	Opata_3561239_PstIMspI_PA	4
2085	Opata_3571970_PstIMspI_PA	4
2086	Opata_3577518_PstIMspI_PA	4
2087	Opata_3577535_PstIMspI_PA	4
2088	Opata_3581172_PstIMspI_PA	4
2089	Opata_3582047_PstIMspI_PA	4
2090	Opata_358793_PstIMspI_PA	4
2091	Opata_3588374_PstIMspI_PA	4
2092	Opata_3591753_PstIMspI_PA	4
2093	Opata_3602188_PstIMspI_PA	4
2094	Opata_3611818_PstIMspI_PA	4
2095	Opata_3613424_PstIMspI_PA	4
2096	Opata_3619440_PstIMspI_PA	4
2097	Opata_364039_PstIMspI_PA	4
2098	Opata_3650533_PstIMspI_PA	4
2099	Opata_366808_PstIMspI_PA	4
2100	Opata_3671088_PstIMspI_PA	4
2101	Opata_3671199_PstIMspI_PA	4
2102	Opata_367350_PstIMspI_PA	4
2103	Opata_3674110_PstIMspI_PA	4
2104	Opata_3675628_PstIMspI_PA	4
2105	Opata_367823_PstIMspI_PA	4
2106	Opata_3681215_PstIMspI_PA	4
2107	Opata_3682479_PstIMspI_PA	4
2108	Opata_3690024_PstIMspI_PA	4
2109	Opata_3709359_PstIMspI_PA	4
2110	Opata_3725377_PstIMspI_PA	4
2111	Opata_373771_PstIMspI_PA	4
2112	Opata_3741406_PstIMspI_PA	4
2113	Opata_3759461_PstIMspI_PA	4
2114	Opata_3762186_PstIMspI_PA	4
2115	Opata_3772540_PstIMspI_PA	4
2116	Opata_3801855_PstIMspI_PA	4
2117	Opata_3818632_PstIMspI_PA	4
2118	Opata_3821254_PstIMspI_PA	4
2119	Opata_3824365_PstIMspI_PA	4
2120	Opata_3834727_PstIMspI_PA	4
2121	Opata_383914_PstIMspI_PA	4
2122	Opata_384299_PstIMspI_PA	4
2123	Opata_3849276_PstIMspI_PA	4
2124	Opata_3858494_PstIMspI_PA	4
2125	Opata_386128_PstIMspI_PA	4
2126	Opata_3867928_PstIMspI_PA	4
2127	Opata_387075_PstIMspI_PA	4
2128	Opata_3875707_PstIMspI_PA	4
2129	Opata_3882264_PstIMspI_PA	4
2130	Opata_3886967_PstIMspI_PA	4
2131	Opata_3906650_PstIMspI_PA	4
2132	Opata_3908104_PstIMspI_PA	4
2133	Opata_3918829_PstIMspI_PA	4
2134	Opata_3924939_PstIMspI_PA	4
2135	Opata_3926042_PstIMspI_PA	4
2136	Opata_3934452_PstIMspI_PA	4
2137	Opata_3936670_PstIMspI_PA	4
2138	Opata_393771_PstIMspI_PA	4
2139	Opata_3940325_PstIMspI_PA	4
2140	Opata_3959905_PstIMspI_PA	4
2141	Opata_3969676_PstIMspI_PA	4
2142	Opata_3978434_PstIMspI_PA	4
2143	Opata_3982486_PstIMspI_PA	4
2144	Opata_3983992_PstIMspI_PA	4
2145	Opata_3985772_PstIMspI_PA	4
2146	Opata_399991_PstIMspI_PA	4
2147	Opata_4008650_PstIMspI_PA	4
2148	Opata_4011884_PstIMspI_PA	4
2149	Opata_4025516_PstIMspI_PA	4
2150	Opata_4036559_PstIMspI_PA	4
2151	Opata_4043863_PstIMspI_PA	4
2152	Opata_4046247_PstIMspI_PA	4
2153	Opata_4076339_PstIMspI_PA	4
2154	Opata_4087111_PstIMspI_PA	4
2155	Opata_4093797_PstIMspI_PA	4
2156	Opata_4131469_PstIMspI_PA	4
2157	Opata_4141719_PstIMspI_PA	4
2158	Opata_4172250_PstIMspI_PA	4
2159	Opata_4174555_PstIMspI_PA	4
2160	Opata_418603_PstIMspI_PA	4
2161	Opata_4192553_PstIMspI_PA	4
2162	Opata_4200508_PstIMspI_PA	4
2163	Opata_422495_PstIMspI_PA	4
2164	Opata_4251382_PstIMspI_PA	4
2165	Opata_425267_PstIMspI_PA	4
2166	Opata_4257261_PstIMspI_PA	4
2167	Opata_4258050_PstIMspI_PA	4
2168	Opata_429740_PstIMspI_PA	4
2169	Opata_429776_PstIMspI_PA	4
2170	Opata_433374_PstIMspI_PA	4
2171	Opata_442520_PstIMspI_PA	4
2172	Opata_447338_PstIMspI_PA	4
2173	Opata_455834_PstIMspI_PA	4
2174	Opata_464821_PstIMspI_PA	4
2175	Opata_466610_PstIMspI_PA	4
2176	Opata_466779_PstIMspI_PA	4
2177	Opata_471935_PstIMspI_PA	4
2178	Opata_485741_PstIMspI_PA	4
2179	Opata_486994_PstIMspI_PA	4
2180	Opata_497274_PstIMspI_PA	4
2181	Opata_499453_PstIMspI_PA	4
2182	Opata_517321_PstIMspI_PA	4
2183	Opata_524999_PstIMspI_PA	4
2184	Opata_534494_PstIMspI_PA	4
2185	Opata_538162_PstIMspI_PA	4
2186	Opata_558250_PstIMspI_PA	4
2187	Opata_61811_PstIMspI_PA	4
2188	Opata_621646_PstIMspI_PA	4
2189	Opata_62521_PstIMspI_PA	4
2190	Opata_627893_PstIMspI_PA	4
2191	Opata_635064_PstIMspI_PA	4
2192	Opata_641286_PstIMspI_PA	4
2193	Opata_645604_PstIMspI_PA	4
2194	Opata_655254_PstIMspI_PA	4
2195	Opata_657368_PstIMspI_PA	4
2196	Opata_671244_PstIMspI_PA	4
2197	Opata_679368_PstIMspI_PA	4
2198	Opata_679629_PstIMspI_PA	4
2199	Opata_686173_PstIMspI_PA	4
2200	Opata_716845_PstIMspI_PA	4
2201	Opata_717123_PstIMspI_PA	4
2202	Opata_721487_PstIMspI_PA	4
2203	Opata_725323_PstIMspI_PA	4
2204	Opata_741741_PstIMspI_PA	4
2205	Opata_743873_PstIMspI_PA	4
2206	Opata_743975_PstIMspI_PA	4
2207	Opata_748153_PstIMspI_PA	4
2208	Opata_748408_PstIMspI_PA	4
2209	Opata_749156_PstIMspI_PA	4
2210	Opata_754462_PstIMspI_PA	4
2211	Opata_771408_PstIMspI_PA	4
2212	Opata_795856_PstIMspI_PA	4
2213	Opata_795971_PstIMspI_PA	4
2214	Opata_817929_PstIMspI_PA	4
2215	Opata_846141_PstIMspI_PA	4
2216	Opata_879233_PstIMspI_PA	4
2217	Opata_886934_PstIMspI_PA	4
2218	Opata_887947_PstIMspI_PA	4
2219	Opata_8977_PstIMspI_PA	4
2220	Opata_913704_PstIMspI_PA	4
2221	Opata_913969_PstIMspI_PA	4
2222	Opata_914707_PstIMspI_PA	4
2223	Opata_933217_PstIMspI_PA	4
2224	Opata_937941_PstIMspI_PA	4
2225	Opata_940284_PstIMspI_PA	4
2226	Opata_946352_PstIMspI_PA	4
2227	Opata_955792_PstIMspI_PA	4
2228	Opata_961722_PstIMspI_PA	4
2229	Opata_968626_PstIMspI_PA	4
2230	Opata_974781_PstIMspI_PA	4
2231	Opata_975145_PstIMspI_PA	4
2232	Opata_996428_PstIMspI_PA	4
2233	M6_1000384_PstIMluI_PA	4
2234	M6_1650266_PstIMluI_PA	4
2235	M6_1760899_PstIMluI_PA	4
2236	M6_2032789_PstIMluI_PA	4
2237	M6_2092504_PstIMluI_PA	4
2238	M6_2117736_PstIMluI_PA	4
2239	M6_2125146_PstIMluI_PA	4
2240	M6_2200578_PstIMluI_PA	4
2241	M6_2254908_PstIMluI_PA	4
2242	M6_227617_PstIMluI_PA	4
2243	M6_2340306_PstIMluI_PA	4
2244	M6_2366132_PstIMluI_PA	4
2245	M6_2386443_PstIMluI_PA	4
2246	M6_2601750_PstIMluI_PA	4
2247	M6_2615955_PstIMluI_PA	4
2248	M6_2623809_PstIMluI_PA	4
2249	M6_2661070_PstIMluI_PA	4
2250	M6_2683565_PstIMluI_PA	4
2251	M6_547709_PstIMluI_PA	4
2252	M6_980326_PstIMluI_PA	4
2253	Opata_80886_PstIMluI_PA	4
2254	M6_1020107_PstIMseI_PA	4
2255	M6_1037360_PstIMseI_PA	4
2256	M6_105285_PstIMseI_PA	4
2257	M6_106392_PstIMseI_PA	4
2258	M6_107416_PstIMseI_PA	4
2259	M6_112690_PstIMseI_PA	4
2260	M6_114436_PstIMseI_PA	4
2261	M6_118956_PstIMseI_PA	4
2262	M6_1191386_PstIMseI_PA	4
2263	M6_120769_PstIMseI_PA	4
2264	M6_12210_PstIMseI_PA	4
2265	M6_1235469_PstIMseI_PA	4
2266	M6_1242452_PstIMseI_PA	4
2267	M6_1265645_PstIMseI_PA	4
2268	M6_1269675_PstIMseI_PA	4
2269	M6_1278922_PstIMseI_PA	4
2270	M6_1298645_PstIMseI_PA	4
2271	M6_1310269_PstIMseI_PA	4
2272	M6_1395530_PstIMseI_PA	4
2273	M6_139691_PstIMseI_PA	4
2274	M6_1400780_PstIMseI_PA	4
2275	M6_1417732_PstIMseI_PA	4
2276	M6_1418425_PstIMseI_PA	4
2277	M6_142305_PstIMseI_PA	4
2278	M6_1446219_PstIMseI_PA	4
2279	M6_147555_PstIMseI_PA	4
2280	M6_1528522_PstIMseI_PA	4
2281	M6_1610262_PstIMseI_PA	4
2282	M6_161297_PstIMseI_PA	4
2283	M6_1631193_PstIMseI_PA	4
2284	M6_169275_PstIMseI_PA	4
2285	M6_1710171_PstIMseI_PA	4
2286	M6_1750565_PstIMseI_PA	4
2287	M6_1813847_PstIMseI_PA	4
2288	M6_183024_PstIMseI_PA	4
2289	M6_18481_PstIMseI_PA	4
2290	M6_1943868_PstIMseI_PA	4
2291	M6_1944764_PstIMseI_PA	4
2292	M6_196047_PstIMseI_PA	4
2293	M6_1968114_PstIMseI_PA	4
2294	M6_2016603_PstIMseI_PA	4
2295	M6_2045240_PstIMseI_PA	4
2296	M6_204944_PstIMseI_PA	4
2297	M6_2058753_PstIMseI_PA	4
2298	M6_211375_PstIMseI_PA	4
2299	M6_212294_PstIMseI_PA	4
2300	M6_2129869_PstIMseI_PA	4
2301	M6_2133579_PstIMseI_PA	4
2302	M6_2178834_PstIMseI_PA	4
2303	M6_2186265_PstIMseI_PA	4
2304	M6_2242675_PstIMseI_PA	4
2305	M6_228432_PstIMseI_PA	4
2306	M6_2317144_PstIMseI_PA	4
2307	M6_2346586_PstIMseI_PA	4
2308	M6_23513_PstIMseI_PA	4
2309	M6_2508939_PstIMseI_PA	4
2310	M6_2518001_PstIMseI_PA	4
2311	M6_256479_PstIMseI_PA	4
2312	M6_270770_PstIMseI_PA	4
2313	M6_271700_PstIMseI_PA	4
2314	M6_27667_PstIMseI_PA	4
2315	M6_277678_PstIMseI_PA	4
2316	M6_2856012_PstIMseI_PA	4
2317	M6_288313_PstIMseI_PA	4
2318	M6_288997_PstIMseI_PA	4
2319	M6_2900249_PstIMseI_PA	4
2320	M6_300004_PstIMseI_PA	4
2321	M6_3025695_PstIMseI_PA	4
2322	M6_30528_PstIMseI_PA	4
2323	M6_3056796_PstIMseI_PA	4
2324	M6_3092437_PstIMseI_PA	4
2325	M6_309366_PstIMseI_PA	4
2326	M6_3097845_PstIMseI_PA	4
2327	M6_3117991_PstIMseI_PA	4
2328	M6_313363_PstIMseI_PA	4
2329	M6_313549_PstIMseI_PA	4
2330	M6_317275_PstIMseI_PA	4
2331	M6_320751_PstIMseI_PA	4
2332	M6_323583_PstIMseI_PA	4
2333	M6_3266439_PstIMseI_PA	4
2334	M6_3310556_PstIMseI_PA	4
2335	M6_3334364_PstIMseI_PA	4
2336	M6_338438_PstIMseI_PA	4
2337	M6_3397992_PstIMseI_PA	4
2338	M6_346278_PstIMseI_PA	4
2339	M6_3533371_PstIMseI_PA	4
2340	M6_3583315_PstIMseI_PA	4
2341	M6_3614885_PstIMseI_PA	4
2342	M6_3810949_PstIMseI_PA	4
2343	M6_3834624_PstIMseI_PA	4
2344	M6_388520_PstIMseI_PA	4
2345	M6_41068_PstIMseI_PA	4
2346	M6_41689_PstIMseI_PA	4
2347	M6_4170897_PstIMseI_PA	4
2348	M6_422636_PstIMseI_PA	4
2349	M6_427847_PstIMseI_PA	4
2350	M6_42988_PstIMseI_PA	4
2351	M6_436705_PstIMseI_PA	4
2352	M6_450440_PstIMseI_PA	4
2353	M6_478010_PstIMseI_PA	4
2354	M6_50011_PstIMseI_PA	4
2355	M6_504436_PstIMseI_PA	4
2356	M6_505924_PstIMseI_PA	4
2357	M6_545997_PstIMseI_PA	4
2358	M6_559353_PstIMseI_PA	4
2359	M6_580017_PstIMseI_PA	4
2360	M6_586_PstIMseI_PA	4
2361	M6_588002_PstIMseI_PA	4
2362	M6_607503_PstIMseI_PA	4
2363	M6_61662_PstIMseI_PA	4
2364	M6_625089_PstIMseI_PA	4
2365	M6_644516_PstIMseI_PA	4
2366	M6_664772_PstIMseI_PA	4
2367	M6_6717_PstIMseI_PA	4
2368	M6_677795_PstIMseI_PA	4
2369	M6_68647_PstIMseI_PA	4
2370	M6_711304_PstIMseI_PA	4
2371	M6_72231_PstIMseI_PA	4
2372	M6_75162_PstIMseI_PA	4
2373	M6_753009_PstIMseI_PA	4
2374	M6_756386_PstIMseI_PA	4
2375	M6_760683_PstIMseI_PA	4
2376	M6_761228_PstIMseI_PA	4
2377	M6_775591_PstIMseI_PA	4
2378	M6_806632_PstIMseI_PA	4
2379	M6_818146_PstIMseI_PA	4
2380	M6_870928_PstIMseI_PA	4
2381	M6_873655_PstIMseI_PA	4
2382	M6_877340_PstIMseI_PA	4
2383	M6_924262_PstIMseI_PA	4
2384	M6_942796_PstIMseI_PA	4
2385	M6_994355_PstIMseI_PA	4
2386	Opata_1700765_PstIMseI_PA	4
2387	Opata_17815_PstIMseI_PA	4
2388	Opata_200565_PstIMseI_PA	4
2389	Opata_340214_PstIMseI_PA	4
2390	Opata_3724274_PstIMseI_PA	4
2391	Opata_384161_PstIMseI_PA	4
2392	Opata_388840_PstIMseI_PA	4
2393	Opata_434833_PstIMseI_PA	4
2394	Opata_457431_PstIMseI_PA	4
2395	Opata_80573_PstIMseI_PA	4
2396	M6_1007378_PstIMspI_PA	4
2397	M6_1038882_PstIMspI_PA	4
2398	M6_1052021_PstIMspI_PA	4
2399	M6_1055182_PstIMspI_PA	4
2400	M6_1066815_PstIMspI_PA	4
2401	M6_1098171_PstIMspI_PA	4
2402	M6_1121161_PstIMspI_PA	4
2403	M6_1126580_PstIMspI_PA	4
2404	M6_1130144_PstIMspI_PA	4
2405	M6_1135798_PstIMspI_PA	4
2406	M6_1149489_PstIMspI_PA	4
2407	M6_1155648_PstIMspI_PA	4
2408	M6_1188326_PstIMspI_PA	4
2409	M6_1201016_PstIMspI_PA	4
2410	M6_1212289_PstIMspI_PA	4
2411	M6_1224722_PstIMspI_PA	4
2412	M6_1296860_PstIMspI_PA	4
2413	M6_13154_PstIMspI_PA	4
2414	M6_134278_PstIMspI_PA	4
2415	M6_1375524_PstIMspI_PA	4
2416	M6_1386916_PstIMspI_PA	4
2417	M6_1465531_PstIMspI_PA	4
2418	M6_1512854_PstIMspI_PA	4
2419	M6_1557998_PstIMspI_PA	4
2420	M6_1625020_PstIMspI_PA	4
2421	M6_1641417_PstIMspI_PA	4
2422	M6_165621_PstIMspI_PA	4
2423	M6_169833_PstIMspI_PA	4
2424	M6_1712370_PstIMspI_PA	4
2425	M6_1729886_PstIMspI_PA	4
2426	M6_174941_PstIMspI_PA	4
2427	M6_1774603_PstIMspI_PA	4
2428	M6_1788894_PstIMspI_PA	4
2429	M6_1829930_PstIMspI_PA	4
2430	M6_1869504_PstIMspI_PA	4
2431	M6_187554_PstIMspI_PA	4
2432	M6_189623_PstIMspI_PA	4
2433	M6_2007874_PstIMspI_PA	4
2434	M6_2031020_PstIMspI_PA	4
2435	M6_208644_PstIMspI_PA	4
2436	M6_2104145_PstIMspI_PA	4
2437	M6_2132319_PstIMspI_PA	4
2438	M6_2137926_PstIMspI_PA	4
2439	M6_2165518_PstIMspI_PA	4
2440	M6_216559_PstIMspI_PA	4
2441	M6_2175516_PstIMspI_PA	4
2442	M6_2219165_PstIMspI_PA	4
2443	M6_2227499_PstIMspI_PA	4
2444	M6_231013_PstIMspI_PA	4
2445	M6_2317517_PstIMspI_PA	4
2446	M6_236404_PstIMspI_PA	4
2447	M6_2574952_PstIMspI_PA	4
2448	M6_2622465_PstIMspI_PA	4
2449	M6_2643924_PstIMspI_PA	4
2450	M6_2644261_PstIMspI_PA	4
2451	M6_265296_PstIMspI_PA	4
2452	M6_2707135_PstIMspI_PA	4
2453	M6_2747873_PstIMspI_PA	4
2454	M6_2749460_PstIMspI_PA	4
2455	M6_275921_PstIMspI_PA	4
2456	M6_2819489_PstIMspI_PA	4
2457	M6_2832699_PstIMspI_PA	4
2458	M6_283567_PstIMspI_PA	4
2459	M6_2870088_PstIMspI_PA	4
2460	M6_2885392_PstIMspI_PA	4
2461	M6_292601_PstIMspI_PA	4
2462	M6_2947656_PstIMspI_PA	4
2463	M6_2953789_PstIMspI_PA	4
2464	M6_307187_PstIMspI_PA	4
2465	M6_3201025_PstIMspI_PA	4
2466	M6_3266288_PstIMspI_PA	4
2467	M6_3354655_PstIMspI_PA	4
2468	M6_3404940_PstIMspI_PA	4
2469	M6_3462749_PstIMspI_PA	4
2470	M6_3484778_PstIMspI_PA	4
2471	M6_3529986_PstIMspI_PA	4
2472	M6_3538707_PstIMspI_PA	4
2473	M6_3561363_PstIMspI_PA	4
2474	M6_356557_PstIMspI_PA	4
2475	M6_3569941_PstIMspI_PA	4
2476	M6_365666_PstIMspI_PA	4
2477	M6_378957_PstIMspI_PA	4
2478	M6_383145_PstIMspI_PA	4
2479	M6_393188_PstIMspI_PA	4
2480	M6_393919_PstIMspI_PA	4
2481	M6_404126_PstIMspI_PA	4
2482	M6_409746_PstIMspI_PA	4
2483	M6_417635_PstIMspI_PA	4
2484	M6_417740_PstIMspI_PA	4
2485	M6_428983_PstIMspI_PA	4
2486	M6_447341_PstIMspI_PA	4
2487	M6_456339_PstIMspI_PA	4
2488	M6_461034_PstIMspI_PA	4
2489	M6_477432_PstIMspI_PA	4
2490	M6_483563_PstIMspI_PA	4
2491	M6_489142_PstIMspI_PA	4
2492	M6_509068_PstIMspI_PA	4
2493	M6_512770_PstIMspI_PA	4
2494	M6_52843_PstIMspI_PA	4
2495	M6_528924_PstIMspI_PA	4
2496	M6_529852_PstIMspI_PA	4
2497	M6_532676_PstIMspI_PA	4
2498	M6_535810_PstIMspI_PA	4
2499	M6_54105_PstIMspI_PA	4
2500	M6_610162_PstIMspI_PA	4
2501	M6_610706_PstIMspI_PA	4
2502	M6_614659_PstIMspI_PA	4
2503	M6_61950_PstIMspI_PA	4
2504	M6_635654_PstIMspI_PA	4
2505	M6_643570_PstIMspI_PA	4
2506	M6_67861_PstIMspI_PA	4
2507	M6_699139_PstIMspI_PA	4
2508	M6_716939_PstIMspI_PA	4
2509	M6_716958_PstIMspI_PA	4
2510	M6_724168_PstIMspI_PA	4
2511	M6_746060_PstIMspI_PA	4
2512	M6_749750_PstIMspI_PA	4
2513	M6_761606_PstIMspI_PA	4
2514	M6_775061_PstIMspI_PA	4
2515	M6_786988_PstIMspI_PA	4
2516	M6_807410_PstIMspI_PA	4
2517	M6_807775_PstIMspI_PA	4
2518	M6_809325_PstIMspI_PA	4
2519	M6_824244_PstIMspI_PA	4
2520	M6_826177_PstIMspI_PA	4
2521	M6_829121_PstIMspI_PA	4
2522	M6_853878_PstIMspI_PA	4
2523	M6_864223_PstIMspI_PA	4
2524	M6_933743_PstIMspI_PA	4
2525	M6_946417_PstIMspI_PA	4
2526	M6_970740_PstIMspI_PA	4
2527	M6_988253_PstIMspI_PA	4
2528	Opata_1042302_PstIMspI_PA	4
2529	Opata_1135145_PstIMspI_PA	4
2530	Opata_1194947_PstIMspI_PA	4
2531	Opata_1231239_PstIMspI_PA	4
2532	Opata_1247971_PstIMspI_PA	4
2533	Opata_1261388_PstIMspI_PA	4
2534	Opata_126797_PstIMspI_PA	4
2535	Opata_1297703_PstIMspI_PA	4
2536	Opata_130513_PstIMspI_PA	4
2537	Opata_1334579_PstIMspI_PA	4
2538	Opata_1365726_PstIMspI_PA	4
2539	Opata_1366116_PstIMspI_PA	4
2540	Opata_1405298_PstIMspI_PA	4
2541	Opata_1585674_PstIMspI_PA	4
2542	Opata_1612897_PstIMspI_PA	4
2543	Opata_1614703_PstIMspI_PA	4
2544	Opata_1632167_PstIMspI_PA	4
2545	Opata_1644964_PstIMspI_PA	4
2546	Opata_1739206_PstIMspI_PA	4
2547	Opata_1777428_PstIMspI_PA	4
2548	Opata_1858750_PstIMspI_PA	4
2549	Opata_1934911_PstIMspI_PA	4
2550	Opata_1937442_PstIMspI_PA	4
2551	Opata_2014584_PstIMspI_PA	4
2552	Opata_2037270_PstIMspI_PA	4
2553	Opata_2058226_PstIMspI_PA	4
2554	Opata_2088138_PstIMspI_PA	4
2555	Opata_214282_PstIMspI_PA	4
2556	Opata_2241557_PstIMspI_PA	4
2557	Opata_2250914_PstIMspI_PA	4
2558	Opata_2261064_PstIMspI_PA	4
2559	Opata_2329801_PstIMspI_PA	4
2560	Opata_2386967_PstIMspI_PA	4
2561	Opata_2493189_PstIMspI_PA	4
2562	Opata_252542_PstIMspI_PA	4
2563	Opata_262703_PstIMspI_PA	4
2564	Opata_2693590_PstIMspI_PA	4
2565	Opata_2736436_PstIMspI_PA	4
2566	Opata_2741973_PstIMspI_PA	4
2567	Opata_277090_PstIMspI_PA	4
2568	Opata_3068830_PstIMspI_PA	4
2569	Opata_3136323_PstIMspI_PA	4
2570	Opata_319280_PstIMspI_PA	4
2571	Opata_3206693_PstIMspI_PA	4
2572	Opata_3219330_PstIMspI_PA	4
2573	Opata_3288950_PstIMspI_PA	4
2574	Opata_3293044_PstIMspI_PA	4
2575	Opata_3365409_PstIMspI_PA	4
2576	Opata_3439391_PstIMspI_PA	4
2577	Opata_351871_PstIMspI_PA	4
2578	Opata_3601205_PstIMspI_PA	4
2579	Opata_3641465_PstIMspI_PA	4
2580	Opata_3667932_PstIMspI_PA	4
2581	Opata_3676718_PstIMspI_PA	4
2582	Opata_3720084_PstIMspI_PA	4
2583	Opata_3726473_PstIMspI_PA	4
2584	Opata_374258_PstIMspI_PA	4
2585	Opata_3754891_PstIMspI_PA	4
2586	Opata_3769384_PstIMspI_PA	4
2587	Opata_3871690_PstIMspI_PA	4
2588	Opata_389143_PstIMspI_PA	4
2589	Opata_3947250_PstIMspI_PA	4
2590	Opata_3957413_PstIMspI_PA	4
2591	Opata_3983658_PstIMspI_PA	4
2592	Opata_4049436_PstIMspI_PA	4
2593	Opata_4106734_PstIMspI_PA	4
2594	Opata_4158470_PstIMspI_PA	4
2595	Opata_475687_PstIMspI_PA	4
2596	Opata_478798_PstIMspI_PA	4
2597	Opata_533258_PstIMspI_PA	4
2598	Opata_771333_PstIMspI_PA	4
2599	Opata_884081_PstIMspI_PA	4
2600	Opata_917166_PstIMspI_PA	4
2601	Opata_948204_PstIMspI_PA	4
2602	Opata_990928_PstIMspI_PA	4
2603	M6_1145241_PstIMseI_PA	4
2604	M6_1257379_PstIMseI_PA	4
2605	M6_1291861_PstIMseI_PA	4
2606	M6_1470098_PstIMseI_PA	4
2607	M6_1934735_PstIMseI_PA	4
2608	M6_204292_PstIMseI_PA	4
2609	M6_2054135_PstIMseI_PA	4
2610	M6_3666982_PstIMseI_PA	4
2611	M6_4077330_PstIMseI_PA	4
2612	M6_494523_PstIMseI_PA	4
2613	M6_620745_PstIMseI_PA	4
2614	M6_64950_PstIMseI_PA	4
2615	M6_787602_PstIMseI_PA	4
2616	M6_906738_PstIMseI_PA	4
2617	M6_950170_PstIMseI_PA	4
2618	Opata_1317_PstIMseI_PA	4
2619	Opata_2622372_PstIMseI_PA	4
2620	Opata_4184020_PstIMseI_PA	4
2621	Opata_98957_PstIMseI_PA	4
2622	M6_1032135_PstIMspI_PA	4
2623	M6_1091385_PstIMspI_PA	4
2624	M6_1146762_PstIMspI_PA	4
2625	M6_1263791_PstIMspI_PA	4
2626	M6_1290772_PstIMspI_PA	4
2627	M6_1342133_PstIMspI_PA	4
2628	M6_1366955_PstIMspI_PA	4
2629	M6_1466420_PstIMspI_PA	4
2630	M6_1915237_PstIMspI_PA	4
2631	M6_1970640_PstIMspI_PA	4
2632	M6_2025652_PstIMspI_PA	4
2633	M6_203540_PstIMspI_PA	4
2634	M6_218047_PstIMspI_PA	4
2635	M6_2286062_PstIMspI_PA	4
2636	M6_2360641_PstIMspI_PA	4
2637	M6_2477806_PstIMspI_PA	4
2638	M6_2562801_PstIMspI_PA	4
2639	M6_2855110_PstIMspI_PA	4
2640	M6_2878395_PstIMspI_PA	4
2641	M6_2996622_PstIMspI_PA	4
2642	M6_312347_PstIMspI_PA	4
2643	M6_3132111_PstIMspI_PA	4
2644	M6_3274196_PstIMspI_PA	4
2645	M6_3460708_PstIMspI_PA	4
2646	M6_3591972_PstIMspI_PA	4
2647	M6_404955_PstIMspI_PA	4
2648	M6_430243_PstIMspI_PA	4
2649	M6_505834_PstIMspI_PA	4
2650	M6_519323_PstIMspI_PA	4
2651	M6_549308_PstIMspI_PA	4
2652	Opata_1171835_PstIMspI_PA	4
2653	Opata_2706826_PstIMspI_PA	4
2654	Opata_3888170_PstIMspI_PA	4
2655	Opata_52547_PstIMspI_PA	4
2656	Opata_781958_PstIMspI_PA	4
2657	Opata_88506_PstIMspI_PA	4
2658	Opata_2629889_PstIMspI_PA	4
2659	M6_3095330_PstIMspI_PA	4
2660	M6_1047929_PstIMspI_PA	4
2661	M6_1356846_PstIMseI_PA	4
2662	M6_2601973_PstIMspI_PA	4
2663	Opata_233142_PstIMspI_PA	4
2664	Opata_968210_PstIMspI_PA	4
2665	M6_3092889_PstIMseI_PA	4
2666	Opata_343761_PstIMspI_PA	4
2667	Opata_3285340_PstIMseI_PA	4
2668	Opata_58450_PstIMseI_PA	4
2669	RAC875_c46403_277	4
2670	CAP12_c3789_177	4
2671	RAC875_c32005_247	4
2672	BS00025838_51	4
2673	BobWhite_c3111_636	4
2674	Kukri_c48010_81	4
2675	BobWhite_rep_c50331_372	4
2676	BS00028726_51	4
2677	BS00070787_51	4
2678	BS00080151_51	4
2679	BS00080157_51	4
2680	Kukri_c23591_225	4
2681	Kukri_c24488_431	4
2682	Kukri_rep_c69028_1674	4
2683	D_contig52360_374	4
2684	RAC875_c7727_1547	4
2685	RAC875_c7727_864	4
2686	BS00085464_51	4
2687	BS00095248_51	4
2688	BS00098759_51	4
2689	CAP7_c4121_313	4
2690	D_GDS7LZN02G12I9_111	4
2691	Tdurum_contig11604_460	4
2692	BobWhite_c25110_98	4
2693	Excalibur_c45695_153	4
2694	Kukri_c35386_202	4
2695	BS00108577_51	4
2696	Excalibur_c20559_98	4
2697	Excalibur_c9485_351	4
2698	TA001247-0573	4
2699	BS00108582_51	4
2700	CAP8_c5043_351	4
2701	IAAV2980	4
2702	CAP11_c7974_175	4
2703	Kukri_rep_c94244_339	4
2704	Excalibur_rep_c69004_1653	4
2705	Kukri_c50527_241	4
2706	RAC875_c3141_214	4
2707	RAC875_c51781_795	4
2708	BS00021687_51	4
2709	tplb0062k24_584	4
2710	BobWhite_rep_c49374_295	4
2711	BobWhite_c1527_257	4
2712	Excalibur_c34889_451	4
2713	Excalibur_c952_281	4
2714	GENE-1743_858	4
2715	RFL_Contig3158_598	4
2716	Kukri_c23591_522	4
2717	Ku_c2972_1754	4
2718	BobWhite_c6016_715	4
2719	wsnp_Ex_rep_c66331_64502363	4
2720	BobWhite_c621_1218	4
2721	BS00067117_51	4
2722	Kukri_rep_c68923_216	4
2723	Kukri_rep_c69028_999	4
2724	RAC875_c26767_1321	4
2725	Kukri_rep_c94244_223	4
2726	BS00062673_51	4
2727	RFL_Contig608_522	4
2728	TA005244-1478	4
2729	1096304	4.01
2730	1109605	4.01
2731	1110257	4.01
2732	1110514	4.01
2733	1110921	4.01
2734	1111242	4.01
2735	1112706	4.01
2736	1114218	4.01
2737	1114822	4.01
2738	1117736	4.01
2739	1118494	4.01
2740	1121885	4.01
2741	1123802	4.01
2742	1126424	4.01
2743	1150631	4.01
2744	1151612	4.01
2745	1151859	4.01
2746	1159177	4.01
2747	1229188	4.01
2748	1231478	4.01
2749	1236429	4.01
2750	1238563	4.01
2751	1256180	4.01
2752	1271637	4.01
2753	1280036	4.01
2754	1297318	4.01
2755	1297358	4.01
2756	1298394	4.01
2757	1298414	4.01
2758	1298455	4.01
2759	1298547	4.01
2760	1298767	4.01
2761	1300900	4.01
2762	1301968	4.01
2763	1319345	4.01
2764	1382363	4.01
2765	1384664	4.01
2766	1388781	4.01
2767	2241862	4.01
2768	2252305	4.01
2769	2285351	4.01
2770	2322814	4.01
2771	2323350	4.01
2772	3022169	4.01
2773	3023494	4.01
2774	3024903	4.01
2775	3033816	4.01
2776	1229219	4.03
2777	2246780	4.03
2778	Kukri_c2972_110	4.05
2779	Kukri_c1183_250	4.05
2780	CAP12_c1860_178	4.05
2781	D_GB5Y7FA02H01X6_191	4.05
2782	CAP8_c7793_186	4.05
2783	Excalibur_c11301_305	4.05
2784	Kukri_c12401_301	4.05
2785	Excalibur_c9485_686	4.05
2786	wsnp_Ra_c5532_9788185	4.05
2787	1244111	4.1
2788	2245058	4.1
2789	2245615	4.1
2790	2250953	4.1
2791	120396	4.2
2792	378146	4.2
2793	740803	4.2
2794	741500	4.2
2795	115244	4.2
2796	115759	4.2
2797	116155	4.2
2798	116670	4.2
2799	344544	4.2
2800	347917	4.2
2801	374817	4.2
2802	375127	4.2
2803	381676	4.2
2804	669255	4.2
2805	729808	4.2
2806	731146	4.2
2807	733267	4.2
2808	733412	4.2
2809	733640	4.2
2810	740538	4.2
2811	740619	4.2
2812	740640	4.2
2813	740662	4.2
2814	740665	4.2
2815	740703	4.2
2816	740832	4.2
2817	740845	4.2
2818	740873	4.2
2819	740945	4.2
2820	740976	4.2
2821	741037	4.2
2822	741157	4.2
2823	741216	4.2
2824	741252	4.2
2825	741333	4.2
2826	741485	4.2
2827	741495	4.2
2828	741521	4.2
2829	741522	4.2
2830	741558	4.2
2831	741656	4.2
2832	741733	4.2
2833	741767	4.2
2834	741800	4.2
2835	741820	4.2
2836	741829	4.2
2837	741984	4.2
2838	741987	4.2
2839	742030	4.2
2840	742148	4.2
2841	742156	4.2
2842	742171	4.2
2843	742255	4.2
2844	742264	4.2
2845	742329	4.2
2846	742431	4.2
2847	742443	4.2
2848	742463	4.2
2849	742480	4.2
2850	742519	4.2
2851	742530	4.2
2852	742630	4.2
2853	743515	4.2
2854	980723	4.2
2855	981437	4.2
2856	982618	4.2
2857	983786	4.2
2858	984250	4.2
2859	985434	4.2
2860	996032	4.2
2861	999255	4.2
2862	1002695	4.2
2863	1007178	4.2
2864	1013087	4.2
2865	1014563	4.2
2866	1033596	4.2
2867	1038193	4.2
2868	1040682	4.2
2869	1042864	4.2
2870	1045507	4.2
2871	1045680	4.2
2872	1046464	4.2
2873	1047091	4.2
2874	1059777	4.2
2875	1060471	4.2
2876	1061371	4.2
2877	1063186	4.2
2878	1064821	4.2
2879	1068545	4.2
2880	1072066	4.2
2881	1072070	4.2
2882	1072325	4.2
2883	1073554	4.2
2884	1075826	4.2
2885	1077668	4.2
2886	1094224	4.2
2887	1095093	4.2
2888	1095198	4.2
2889	1102946	4.2
2890	1104732	4.2
2891	1106564	4.2
2892	1106967	4.2
2893	1107242	4.2
2894	1111198	4.2
2895	1111316	4.2
2896	1111868	4.2
2897	1112070	4.2
2898	1112368	4.2
2899	1113267	4.2
2900	1113533	4.2
2901	1114994	4.2
2902	1115045	4.2
2903	1115557	4.2
2904	1116177	4.2
2905	1116422	4.2
2906	1116477	4.2
2907	1116948	4.2
2908	1117393	4.2
2909	1117996	4.2
2910	1118306	4.2
2911	1118886	4.2
2912	1120101	4.2
2913	1121061	4.2
2914	1121861	4.2
2915	1121921	4.2
2916	1125150	4.2
2917	1125486	4.2
2918	1125833	4.2
2919	1126205	4.2
2920	1127465	4.2
2921	1128407	4.2
2922	1128904	4.2
2923	1129950	4.2
2924	1156825	4.2
2925	1160699	4.2
2926	1169846	4.2
2927	1209151	4.2
2928	1210754	4.2
2929	1211016	4.2
2930	1214811	4.2
2931	1215347	4.2
2932	1217844	4.2
2933	1217936	4.2
2934	1219400	4.2
2935	1220949	4.2
2936	1221400	4.2
2937	1236613	4.2
2938	1236651	4.2
2939	1239157	4.2
2940	1240625	4.2
2941	1273017	4.2
2942	1282134	4.2
2943	1284491	4.2
2944	1286848	4.2
2945	1297057	4.2
2946	1319165	4.2
2947	1321603	4.2
2948	1379605	4.2
2949	1670102	4.2
2950	1670385	4.2
2951	1699853	4.2
2952	2303769	4.2
2953	3022210	4.2
2954	3385335	4.2
2955	3946451	4.2
2956	3947120	4.2
2957	3950111	4.2
2958	5324066	4.2
2959	7349896	4.2
2960	742405	4.3
2961	741189	4.33
2962	1130404	4.35
2963	1230570	4.35
2964	2242854	4.35
2965	2246715	4.35
2966	2252069	4.35
2967	Excalibur_c24634_330	4.46
2968	BobWhite_c7975_613	4.46
2969	RAC875_s113853_61	4.46
2970	tplb0050o09_895	4.46
2971	345285	4.47
2972	wPt-742463	4.55
2973	Kukri_c3540_567	4.56
2974	Kukri_c3540_931	4.56
2975	RFL_Contig4591_1330	4.56
2976	Tdurum_contig50376_375	4.56
2977	BobWhite_c20332_179	4.56
2978	Excalibur_rep_c71060_78	4.56
2979	RAC875_c4954_1419	4.56
2980	Excalibur_c17599_988	4.56
2981	Excalibur_c1273_142	4.56
2982	wsnp_Ra_c41135_48426638	4.56
2983	BS00070783_51	4.56
2984	BS00073658_51	4.56
2985	Kukri_c24488_1603	4.56
2986	BS00085460_51	4.56
2987	Excalibur_c19658_127	4.56
2988	Excalibur_c63483_991	4.56
2989	Excalibur_rep_c67048_452	4.56
2990	Kukri_c88294_60	4.56
2991	RAC875_c29099_1366	4.56
2992	RAC875_rep_c69820_103	4.56
2993	BS00098161_51	4.56
2994	Excalibur_c75150_239	4.56
2995	BobWhite_rep_c50511_766	4.56
2996	RAC875_c34649_380	4.56
2997	RAC875_rep_c69171_241	4.56
2998	Tdurum_contig35799_208	4.56
2999	Tdurum_contig93507_1345	4.56
3000	tplb0028p08_626	4.56
3001	wsnp_Ex_c7780_13254349	4.56
3002	BobWhite_c20993_364	4.56
3003	Excalibur_c55121_998	4.56
3004	D_contig59199_227	4.56
3005	D_GBUVHFX01EVJRJ_186	4.56
3006	Excalibur_c952_224	4.56
3007	Excalibur_rep_c66312_266	4.56
3008	Kukri_c12401_90	4.56
3009	Kukri_c24181_260	4.56
3010	RAC875_c309_159	4.56
3011	RAC875_rep_c69820_148	4.56
3012	Tdurum_contig54548_1002	4.56
3013	tplb0062k24_735	4.56
3014	RAC875_c7727_1458	4.56
3015	Tdurum_contig12008_842	4.56
3016	1136524	4.59
3017	wPt-9810	4.7
3018	3935626	4.7
3019	wPt-0965	4.7
3020	wPt-10388	4.7
3021	wPt-1741	4.7
3022	wPt-6129	4.7
3023	wPt-7788	4.7
3024	wPt-9401	4.7
3025	wPt-1034	4.7
3026	wPt-3426	4.7
3027	wPt-5163	4.7
3028	wPt-8497	4.7
3029	wPt-6965	4.7
3030	wPt-2464	4.7
3031	wPt-1336	4.7
3032	wPt-3815	4.7
3033	wPt-1516	4.7
3034	rPt-1806	4.7
3035	wPt-9335	4.7
3036	wPt-1968	4.7
3037	976957	4.7
3038	1118094	4.7
3039	1122737	4.7
3040	1132679	4.7
3041	1239973	4.7
3042	1260983	4.7
3043	1378622	4.7
3044	1380537	4.7
3045	1410563	4.7
3046	1665829	4.7
3047	1665859	4.7
3048	1670019	4.7
3049	1670621	4.7
3050	wPt-10291	4.7
3051	M6_1452855_PstIMluI_PA	4.7
3052	M6_1458222_PstIMluI_PA	4.7
3053	M6_1532857_PstIMluI_PA	4.7
3054	M6_1542451_PstIMluI_PA	4.7
3055	M6_1574674_PstIMluI_PA	4.7
3056	M6_2243650_PstIMluI_PA	4.7
3057	M6_2304106_PstIMluI_PA	4.7
3058	M6_2353283_PstIMluI_PA	4.7
3059	M6_2437074_PstIMluI_PA	4.7
3060	M6_2657775_PstIMluI_PA	4.7
3061	M6_2725629_PstIMluI_PA	4.7
3062	M6_456158_PstIMluI_PA	4.7
3063	M6_53673_PstIMluI_PA	4.7
3064	M6_724126_PstIMluI_PA	4.7
3065	M6_867251_PstIMluI_PA	4.7
3066	M6_923776_PstIMluI_PA	4.7
3067	Opata_11859_PstIMluI_PA	4.7
3068	Opata_1273409_PstIMluI_PA	4.7
3069	Opata_1367569_PstIMluI_PA	4.7
3070	Opata_1478690_PstIMluI_PA	4.7
3071	Opata_1543440_PstIMluI_PA	4.7
3072	Opata_1557647_PstIMluI_PA	4.7
3073	Opata_1581805_PstIMluI_PA	4.7
3074	Opata_1597980_PstIMluI_PA	4.7
3075	Opata_16806_PstIMluI_PA	4.7
3076	Opata_1763718_PstIMluI_PA	4.7
3077	Opata_178002_PstIMluI_PA	4.7
3078	Opata_2004625_PstIMluI_PA	4.7
3079	Opata_2103002_PstIMluI_PA	4.7
3080	Opata_2187060_PstIMluI_PA	4.7
3081	Opata_2393918_PstIMluI_PA	4.7
3082	Opata_2581254_PstIMluI_PA	4.7
3083	Opata_279275_PstIMluI_PA	4.7
3084	Opata_28712_PstIMluI_PA	4.7
3085	Opata_290360_PstIMluI_PA	4.7
3086	Opata_342166_PstIMluI_PA	4.7
3087	Opata_496588_PstIMluI_PA	4.7
3088	Opata_58159_PstIMluI_PA	4.7
3089	Opata_775208_PstIMluI_PA	4.7
3090	M6_1035581_PstIMseI_PA	4.7
3091	M6_1038601_PstIMseI_PA	4.7
3092	M6_1106009_PstIMseI_PA	4.7
3093	M6_1111805_PstIMseI_PA	4.7
3094	M6_1115779_PstIMseI_PA	4.7
3095	M6_1117054_PstIMseI_PA	4.7
3096	M6_1132669_PstIMseI_PA	4.7
3097	M6_1157599_PstIMseI_PA	4.7
3098	M6_1164208_PstIMseI_PA	4.7
3099	M6_1190708_PstIMseI_PA	4.7
3100	M6_1195920_PstIMseI_PA	4.7
3101	M6_1196742_PstIMseI_PA	4.7
3102	M6_120682_PstIMseI_PA	4.7
3103	M6_1234263_PstIMseI_PA	4.7
3104	M6_1239346_PstIMseI_PA	4.7
3105	M6_1250407_PstIMseI_PA	4.7
3106	M6_1257124_PstIMseI_PA	4.7
3107	M6_1312110_PstIMseI_PA	4.7
3108	M6_1336792_PstIMseI_PA	4.7
3109	M6_135403_PstIMseI_PA	4.7
3110	M6_1361884_PstIMseI_PA	4.7
3111	M6_1368856_PstIMseI_PA	4.7
3112	M6_1406825_PstIMseI_PA	4.7
3113	M6_1427182_PstIMseI_PA	4.7
3114	M6_1429132_PstIMseI_PA	4.7
3115	M6_1467226_PstIMseI_PA	4.7
3116	M6_1537898_PstIMseI_PA	4.7
3117	M6_162721_PstIMseI_PA	4.7
3118	M6_1633102_PstIMseI_PA	4.7
3119	M6_172093_PstIMseI_PA	4.7
3120	M6_189997_PstIMseI_PA	4.7
3121	M6_1954811_PstIMseI_PA	4.7
3122	M6_1972007_PstIMseI_PA	4.7
3123	M6_1987582_PstIMseI_PA	4.7
3124	M6_205758_PstIMseI_PA	4.7
3125	M6_2108133_PstIMseI_PA	4.7
3126	M6_2144321_PstIMseI_PA	4.7
3127	M6_216775_PstIMseI_PA	4.7
3128	M6_2305845_PstIMseI_PA	4.7
3129	M6_239887_PstIMseI_PA	4.7
3130	M6_2410331_PstIMseI_PA	4.7
3131	M6_245143_PstIMseI_PA	4.7
3132	M6_2556529_PstIMseI_PA	4.7
3133	M6_2606413_PstIMseI_PA	4.7
3134	M6_280447_PstIMseI_PA	4.7
3135	M6_2821466_PstIMseI_PA	4.7
3136	M6_2825698_PstIMseI_PA	4.7
3137	M6_2881512_PstIMseI_PA	4.7
3138	M6_289203_PstIMseI_PA	4.7
3139	M6_300725_PstIMseI_PA	4.7
3140	M6_3051467_PstIMseI_PA	4.7
3141	M6_3122775_PstIMseI_PA	4.7
3142	M6_323999_PstIMseI_PA	4.7
3143	M6_327827_PstIMseI_PA	4.7
3144	M6_342506_PstIMseI_PA	4.7
3145	M6_3518285_PstIMseI_PA	4.7
3146	M6_3578480_PstIMseI_PA	4.7
3147	M6_372550_PstIMseI_PA	4.7
3148	M6_3864732_PstIMseI_PA	4.7
3149	M6_386653_PstIMseI_PA	4.7
3150	M6_4012344_PstIMseI_PA	4.7
3151	M6_4012789_PstIMseI_PA	4.7
3152	M6_402701_PstIMseI_PA	4.7
3153	M6_4087847_PstIMseI_PA	4.7
3154	M6_418804_PstIMseI_PA	4.7
3155	M6_442227_PstIMseI_PA	4.7
3156	M6_444865_PstIMseI_PA	4.7
3157	M6_463784_PstIMseI_PA	4.7
3158	M6_466852_PstIMseI_PA	4.7
3159	M6_48655_PstIMseI_PA	4.7
3160	M6_535438_PstIMseI_PA	4.7
3161	M6_536538_PstIMseI_PA	4.7
3162	M6_557809_PstIMseI_PA	4.7
3163	M6_571274_PstIMseI_PA	4.7
3164	M6_659193_PstIMseI_PA	4.7
3165	M6_676812_PstIMseI_PA	4.7
3166	M6_679139_PstIMseI_PA	4.7
3167	M6_681813_PstIMseI_PA	4.7
3168	M6_68644_PstIMseI_PA	4.7
3169	M6_690720_PstIMseI_PA	4.7
3170	M6_70575_PstIMseI_PA	4.7
3171	M6_754554_PstIMseI_PA	4.7
3172	M6_77193_PstIMseI_PA	4.7
3173	M6_837190_PstIMseI_PA	4.7
3174	M6_843651_PstIMseI_PA	4.7
3175	M6_850254_PstIMseI_PA	4.7
3176	M6_856758_PstIMseI_PA	4.7
3177	M6_888650_PstIMseI_PA	4.7
3178	M6_888790_PstIMseI_PA	4.7
3179	M6_915922_PstIMseI_PA	4.7
3180	M6_98875_PstIMseI_PA	4.7
3181	Opata_105088_PstIMseI_PA	4.7
3182	Opata_1059412_PstIMseI_PA	4.7
3183	Opata_1133435_PstIMseI_PA	4.7
3184	Opata_1194528_PstIMseI_PA	4.7
3185	Opata_1223598_PstIMseI_PA	4.7
3186	Opata_1227678_PstIMseI_PA	4.7
3187	Opata_125207_PstIMseI_PA	4.7
3188	Opata_1260427_PstIMseI_PA	4.7
3189	Opata_12667_PstIMseI_PA	4.7
3190	Opata_149239_PstIMseI_PA	4.7
3191	Opata_1727143_PstIMseI_PA	4.7
3192	Opata_17274_PstIMseI_PA	4.7
3193	Opata_1812041_PstIMseI_PA	4.7
3194	Opata_2050067_PstIMseI_PA	4.7
3195	Opata_213838_PstIMseI_PA	4.7
3196	Opata_265331_PstIMseI_PA	4.7
3197	Opata_296923_PstIMseI_PA	4.7
3198	Opata_3000774_PstIMseI_PA	4.7
3199	Opata_3029994_PstIMseI_PA	4.7
3200	Opata_326584_PstIMseI_PA	4.7
3201	Opata_3318026_PstIMseI_PA	4.7
3202	Opata_3386497_PstIMseI_PA	4.7
3203	Opata_33889_PstIMseI_PA	4.7
3204	Opata_3741930_PstIMseI_PA	4.7
3205	Opata_3749373_PstIMseI_PA	4.7
3206	Opata_3815991_PstIMseI_PA	4.7
3207	Opata_4190798_PstIMseI_PA	4.7
3208	Opata_43262_PstIMseI_PA	4.7
3209	Opata_435486_PstIMseI_PA	4.7
3210	Opata_488580_PstIMseI_PA	4.7
3211	Opata_498633_PstIMseI_PA	4.7
3212	Opata_561139_PstIMseI_PA	4.7
3213	Opata_5736_PstIMseI_PA	4.7
3214	Opata_587739_PstIMseI_PA	4.7
3215	Opata_61895_PstIMseI_PA	4.7
3216	Opata_645931_PstIMseI_PA	4.7
3217	Opata_723362_PstIMseI_PA	4.7
3218	Opata_75876_PstIMseI_PA	4.7
3219	Opata_7624_PstIMseI_PA	4.7
3220	Opata_77560_PstIMseI_PA	4.7
3221	Opata_800644_PstIMseI_PA	4.7
3222	Opata_853964_PstIMseI_PA	4.7
3223	Opata_935157_PstIMseI_PA	4.7
3224	Opata_981261_PstIMseI_PA	4.7
3225	M6_1030152_PstIMspI_PA	4.7
3226	M6_1089580_PstIMspI_PA	4.7
3227	M6_1103560_PstIMspI_PA	4.7
3228	M6_1131319_PstIMspI_PA	4.7
3229	M6_1189664_PstIMspI_PA	4.7
3230	M6_1313818_PstIMspI_PA	4.7
3231	M6_1316223_PstIMspI_PA	4.7
3232	M6_1364976_PstIMspI_PA	4.7
3233	M6_1450468_PstIMspI_PA	4.7
3234	M6_1507878_PstIMspI_PA	4.7
3235	M6_1547413_PstIMspI_PA	4.7
3236	M6_1555920_PstIMspI_PA	4.7
3237	M6_1571846_PstIMspI_PA	4.7
3238	M6_1632234_PstIMspI_PA	4.7
3239	M6_1672730_PstIMspI_PA	4.7
3240	M6_1704896_PstIMspI_PA	4.7
3241	M6_1705238_PstIMspI_PA	4.7
3242	M6_171296_PstIMspI_PA	4.7
3243	M6_1734177_PstIMspI_PA	4.7
3244	M6_1738033_PstIMspI_PA	4.7
3245	M6_1749090_PstIMspI_PA	4.7
3246	M6_1753639_PstIMspI_PA	4.7
3247	M6_1779301_PstIMspI_PA	4.7
3248	M6_1858429_PstIMspI_PA	4.7
3249	M6_2332071_PstIMspI_PA	4.7
3250	M6_2341842_PstIMspI_PA	4.7
3251	M6_2400413_PstIMspI_PA	4.7
3252	M6_2517515_PstIMspI_PA	4.7
3253	M6_2550836_PstIMspI_PA	4.7
3254	M6_2551135_PstIMspI_PA	4.7
3255	M6_2619369_PstIMspI_PA	4.7
3256	M6_2688734_PstIMspI_PA	4.7
3257	M6_2829577_PstIMspI_PA	4.7
3258	M6_284159_PstIMspI_PA	4.7
3259	M6_2939832_PstIMspI_PA	4.7
3260	M6_2955954_PstIMspI_PA	4.7
3261	M6_3144004_PstIMspI_PA	4.7
3262	M6_3234388_PstIMspI_PA	4.7
3263	M6_3300492_PstIMspI_PA	4.7
3264	M6_3364801_PstIMspI_PA	4.7
3265	M6_3440384_PstIMspI_PA	4.7
3266	M6_3493268_PstIMspI_PA	4.7
3267	M6_394418_PstIMspI_PA	4.7
3268	M6_398514_PstIMspI_PA	4.7
3269	M6_427171_PstIMspI_PA	4.7
3270	M6_434702_PstIMspI_PA	4.7
3271	M6_466128_PstIMspI_PA	4.7
3272	M6_507139_PstIMspI_PA	4.7
3273	M6_525119_PstIMspI_PA	4.7
3274	M6_568548_PstIMspI_PA	4.7
3275	M6_739046_PstIMspI_PA	4.7
3276	M6_759555_PstIMspI_PA	4.7
3277	M6_785910_PstIMspI_PA	4.7
3278	M6_943747_PstIMspI_PA	4.7
3279	M6_956842_PstIMspI_PA	4.7
3280	M6_967008_PstIMspI_PA	4.7
3281	Opata_1090521_PstIMspI_PA	4.7
3282	Opata_1116201_PstIMspI_PA	4.7
3283	Opata_1133438_PstIMspI_PA	4.7
3284	Opata_1151525_PstIMspI_PA	4.7
3285	Opata_1161518_PstIMspI_PA	4.7
3286	Opata_1180532_PstIMspI_PA	4.7
3287	Opata_1218190_PstIMspI_PA	4.7
3288	Opata_1245666_PstIMspI_PA	4.7
3289	Opata_1305814_PstIMspI_PA	4.7
3290	Opata_1365043_PstIMspI_PA	4.7
3291	Opata_1395391_PstIMspI_PA	4.7
3292	Opata_1422992_PstIMspI_PA	4.7
3293	Opata_1466158_PstIMspI_PA	4.7
3294	Opata_1545627_PstIMspI_PA	4.7
3295	Opata_1597824_PstIMspI_PA	4.7
3296	Opata_1598641_PstIMspI_PA	4.7
3297	Opata_1670347_PstIMspI_PA	4.7
3298	Opata_1675488_PstIMspI_PA	4.7
3299	Opata_1711224_PstIMspI_PA	4.7
3300	Opata_1772192_PstIMspI_PA	4.7
3301	Opata_1802812_PstIMspI_PA	4.7
3302	Opata_1804703_PstIMspI_PA	4.7
3303	Opata_1805833_PstIMspI_PA	4.7
3304	Opata_1845591_PstIMspI_PA	4.7
3305	Opata_1859750_PstIMspI_PA	4.7
3306	Opata_19163_PstIMspI_PA	4.7
3307	Opata_2028318_PstIMspI_PA	4.7
3308	Opata_2052595_PstIMspI_PA	4.7
3309	Opata_2069348_PstIMspI_PA	4.7
3310	Opata_2099309_PstIMspI_PA	4.7
3311	Opata_2115724_PstIMspI_PA	4.7
3312	Opata_2117869_PstIMspI_PA	4.7
3313	Opata_2143783_PstIMspI_PA	4.7
3314	Opata_216854_PstIMspI_PA	4.7
3315	Opata_2171981_PstIMspI_PA	4.7
3316	Opata_2210453_PstIMspI_PA	4.7
3317	Opata_2254053_PstIMspI_PA	4.7
3318	Opata_2339172_PstIMspI_PA	4.7
3319	Opata_2347206_PstIMspI_PA	4.7
3320	Opata_2349729_PstIMspI_PA	4.7
3321	Opata_2405454_PstIMspI_PA	4.7
3322	Opata_2553835_PstIMspI_PA	4.7
3323	Opata_2565842_PstIMspI_PA	4.7
3324	Opata_2619946_PstIMspI_PA	4.7
3325	Opata_2633220_PstIMspI_PA	4.7
3326	Opata_2663324_PstIMspI_PA	4.7
3327	Opata_2703612_PstIMspI_PA	4.7
3328	Opata_2724082_PstIMspI_PA	4.7
3329	Opata_2724170_PstIMspI_PA	4.7
3330	Opata_275204_PstIMspI_PA	4.7
3331	Opata_2794855_PstIMspI_PA	4.7
3332	Opata_2839273_PstIMspI_PA	4.7
3333	Opata_2932300_PstIMspI_PA	4.7
3334	Opata_297018_PstIMspI_PA	4.7
3335	Opata_2982005_PstIMspI_PA	4.7
3336	Opata_2997038_PstIMspI_PA	4.7
3337	Opata_3001888_PstIMspI_PA	4.7
3338	Opata_3135233_PstIMspI_PA	4.7
3339	Opata_3158220_PstIMspI_PA	4.7
3340	Opata_3185414_PstIMspI_PA	4.7
3341	Opata_3220467_PstIMspI_PA	4.7
3342	Opata_3223169_PstIMspI_PA	4.7
3343	Opata_3306123_PstIMspI_PA	4.7
3344	Opata_3308706_PstIMspI_PA	4.7
3345	Opata_3311456_PstIMspI_PA	4.7
3346	Opata_3319877_PstIMspI_PA	4.7
3347	Opata_3347951_PstIMspI_PA	4.7
3348	Opata_3476068_PstIMspI_PA	4.7
3349	Opata_3486381_PstIMspI_PA	4.7
3350	Opata_3495231_PstIMspI_PA	4.7
3351	Opata_3545066_PstIMspI_PA	4.7
3352	Opata_356141_PstIMspI_PA	4.7
3353	Opata_365037_PstIMspI_PA	4.7
3354	Opata_3652786_PstIMspI_PA	4.7
3355	Opata_3657074_PstIMspI_PA	4.7
3356	Opata_3664593_PstIMspI_PA	4.7
3357	Opata_3671675_PstIMspI_PA	4.7
3358	Opata_3689535_PstIMspI_PA	4.7
3359	Opata_3706746_PstIMspI_PA	4.7
3360	Opata_3724888_PstIMspI_PA	4.7
3361	Opata_3755622_PstIMspI_PA	4.7
3362	Opata_3799689_PstIMspI_PA	4.7
3363	Opata_3816956_PstIMspI_PA	4.7
3364	Opata_3817219_PstIMspI_PA	4.7
3365	Opata_3819355_PstIMspI_PA	4.7
3366	Opata_3831880_PstIMspI_PA	4.7
3367	Opata_3851722_PstIMspI_PA	4.7
3368	Opata_3974513_PstIMspI_PA	4.7
3369	Opata_4000884_PstIMspI_PA	4.7
3370	Opata_4002595_PstIMspI_PA	4.7
3371	Opata_4034441_PstIMspI_PA	4.7
3372	Opata_4053697_PstIMspI_PA	4.7
3373	Opata_409691_PstIMspI_PA	4.7
3374	Opata_4100289_PstIMspI_PA	4.7
3375	Opata_4157581_PstIMspI_PA	4.7
3376	Opata_4257514_PstIMspI_PA	4.7
3377	Opata_446484_PstIMspI_PA	4.7
3378	Opata_556705_PstIMspI_PA	4.7
3379	Opata_559096_PstIMspI_PA	4.7
3380	Opata_602313_PstIMspI_PA	4.7
3381	Opata_624860_PstIMspI_PA	4.7
3382	Opata_668943_PstIMspI_PA	4.7
3383	Opata_683029_PstIMspI_PA	4.7
3384	Opata_70910_PstIMspI_PA	4.7
3385	Opata_726077_PstIMspI_PA	4.7
3386	Opata_768382_PstIMspI_PA	4.7
3387	Opata_902497_PstIMspI_PA	4.7
3388	Opata_905845_PstIMspI_PA	4.7
3389	Opata_915531_PstIMspI_PA	4.7
3390	Opata_944028_PstIMspI_PA	4.7
3391	Opata_972704_PstIMspI_PA	4.7
3392	Opata_98086_PstIMspI_PA	4.7
3393	Opata_981557_PstIMspI_PA	4.7
3394	Opata_995082_PstIMspI_PA	4.7
3395	Opata_11052_64_PstIMluI_SNP	4.7
3396	Opata_11052_84_PstIMluI_SNP	4.7
3397	Opata_570939_66_PstIMluI_SNP	4.7
3398	Opata_725742_22_PstIMluI_SNP	4.7
3399	Opata_725742_23_PstIMluI_SNP	4.7
3400	Opata_725742_79_PstIMluI_SNP	4.7
3401	M6_3166647_27_PstIMseI_SNP	4.7
3402	M6_3166647_55_PstIMseI_SNP	4.7
3403	Opata_1052080_58_PstIMseI_SNP	4.7
3404	Opata_106600_2_PstIMseI_SNP	4.7
3405	Opata_11071_42_PstIMseI_SNP	4.7
3406	Opata_115072_39_PstIMseI_SNP	4.7
3407	Opata_12329_44_PstIMseI_SNP	4.7
3408	Opata_12329_9_PstIMseI_SNP	4.7
3409	Opata_1244709_89_PstIMseI_SNP	4.7
3410	Opata_129630_43_PstIMseI_SNP	4.7
3411	Opata_1599681_60_PstIMseI_SNP	4.7
3412	Opata_1599681_74_PstIMseI_SNP	4.7
3413	Opata_1599681_78_PstIMseI_SNP	4.7
3414	Opata_168195_43_PstIMseI_SNP	4.7
3415	Opata_1899_22_PstIMseI_SNP	4.7
3416	Opata_1899_25_PstIMseI_SNP	4.7
3417	Opata_193132_5_PstIMseI_SNP	4.7
3418	Opata_193132_6_PstIMseI_SNP	4.7
3419	Opata_2117142_25_PstIMseI_SNP	4.7
3420	Opata_2117142_44_PstIMseI_SNP	4.7
3421	Opata_2117142_8_PstIMseI_SNP	4.7
3422	Opata_22047_60_PstIMseI_SNP	4.7
3423	Opata_229090_25_PstIMseI_SNP	4.7
3424	Opata_229090_30_PstIMseI_SNP	4.7
3425	Opata_229090_38_PstIMseI_SNP	4.7
3426	Opata_2339102_70_PstIMseI_SNP	4.7
3427	Opata_254898_41_PstIMseI_SNP	4.7
3428	Opata_254898_54_PstIMseI_SNP	4.7
3429	Opata_254898_9_PstIMseI_SNP	4.7
3430	Opata_262908_53_PstIMseI_SNP	4.7
3431	Opata_262908_72_PstIMseI_SNP	4.7
3432	Opata_263070_53_PstIMseI_SNP	4.7
3433	Opata_273474_26_PstIMseI_SNP	4.7
3434	Opata_273474_50_PstIMseI_SNP	4.7
3435	Opata_273474_7_PstIMseI_SNP	4.7
3436	Opata_2824_35_PstIMseI_SNP	4.7
3437	Opata_285702_32_PstIMseI_SNP	4.7
3438	Opata_285702_33_PstIMseI_SNP	4.7
3439	Opata_285702_40_PstIMseI_SNP	4.7
3440	Opata_2930184_45_PstIMseI_SNP	4.7
3441	Opata_2930184_79_PstIMseI_SNP	4.7
3442	Opata_2930184_87_PstIMseI_SNP	4.7
3443	Opata_308947_10_PstIMseI_SNP	4.7
3444	Opata_308947_56_PstIMseI_SNP	4.7
3445	Opata_308947_65_PstIMseI_SNP	4.7
3446	Opata_310444_44_PstIMseI_SNP	4.7
3447	Opata_318808_39_PstIMseI_SNP	4.7
3448	Opata_342514_72_PstIMseI_SNP	4.7
3449	Opata_3751136_10_PstIMseI_SNP	4.7
3450	Opata_37940_14_PstIMseI_SNP	4.7
3451	Opata_38710_25_PstIMseI_SNP	4.7
3452	Opata_406972_65_PstIMseI_SNP	4.7
3453	Opata_40821_35_PstIMseI_SNP	4.7
3454	Opata_439132_66_PstIMseI_SNP	4.7
3455	Opata_501058_21_PstIMseI_SNP	4.7
3456	Opata_501058_78_PstIMseI_SNP	4.7
3457	Opata_534210_51_PstIMseI_SNP	4.7
3458	Opata_602654_36_PstIMseI_SNP	4.7
3459	Opata_602654_54_PstIMseI_SNP	4.7
3460	Opata_602654_71_PstIMseI_SNP	4.7
3461	Opata_71078_46_PstIMseI_SNP	4.7
3462	Opata_71078_60_PstIMseI_SNP	4.7
3463	Opata_71078_79_PstIMseI_SNP	4.7
3464	Opata_7459_15_PstIMseI_SNP	4.7
3465	Opata_7459_49_PstIMseI_SNP	4.7
3466	Opata_75478_58_PstIMseI_SNP	4.7
3467	Opata_795220_27_PstIMseI_SNP	4.7
3468	Opata_808370_26_PstIMseI_SNP	4.7
3469	Opata_808370_28_PstIMseI_SNP	4.7
3470	Opata_808370_59_PstIMseI_SNP	4.7
3471	Opata_815733_22_PstIMseI_SNP	4.7
3472	Opata_815733_86_PstIMseI_SNP	4.7
3473	Opata_81687_18_PstIMseI_SNP	4.7
3474	Opata_81687_43_PstIMseI_SNP	4.7
3475	Opata_81687_74_PstIMseI_SNP	4.7
3476	Opata_82427_62_PstIMseI_SNP	4.7
3477	Opata_904557_58_PstIMseI_SNP	4.7
3478	Opata_99690_33_PstIMseI_SNP	4.7
3479	Opata_99690_3_PstIMseI_SNP	4.7
3480	Opata_1136838_41_PstIMspI_SNP	4.7
3481	Opata_1246207_83_PstIMspI_SNP	4.7
3482	Opata_1605488_32_PstIMspI_SNP	4.7
3483	Opata_1683121_86_PstIMspI_SNP	4.7
3484	Opata_1725142_1_PstIMspI_SNP	4.7
3485	Opata_1725142_55_PstIMspI_SNP	4.7
3486	Opata_1725142_68_PstIMspI_SNP	4.7
3487	Opata_1749029_85_PstIMspI_SNP	4.7
3488	Opata_1754030_44_PstIMspI_SNP	4.7
3489	Opata_1845228_18_PstIMspI_SNP	4.7
3490	Opata_1876756_24_PstIMspI_SNP	4.7
3491	Opata_1876756_34_PstIMspI_SNP	4.7
3492	Opata_1876756_47_PstIMspI_SNP	4.7
3493	Opata_1879800_61_PstIMspI_SNP	4.7
3494	Opata_1939984_70_PstIMspI_SNP	4.7
3495	Opata_1951967_42_PstIMspI_SNP	4.7
3496	Opata_2089770_37_PstIMspI_SNP	4.7
3497	Opata_2311576_38_PstIMspI_SNP	4.7
3498	Opata_2311576_85_PstIMspI_SNP	4.7
3499	Opata_2467050_26_PstIMspI_SNP	4.7
3500	Opata_2669453_25_PstIMspI_SNP	4.7
3501	Opata_2669453_61_PstIMspI_SNP	4.7
3502	Opata_276366_41_PstIMspI_SNP	4.7
3503	Opata_276366_74_PstIMspI_SNP	4.7
3504	Opata_2792857_19_PstIMspI_SNP	4.7
3505	Opata_3022393_26_PstIMspI_SNP	4.7
3506	Opata_3108843_45_PstIMspI_SNP	4.7
3507	Opata_3108843_74_PstIMspI_SNP	4.7
3508	Opata_3148573_72_PstIMspI_SNP	4.7
3509	Opata_318000_86_PstIMspI_SNP	4.7
3510	Opata_342849_16_PstIMspI_SNP	4.7
3511	Opata_342849_70_PstIMspI_SNP	4.7
3512	Opata_3471957_1_PstIMspI_SNP	4.7
3513	Opata_3589845_39_PstIMspI_SNP	4.7
3514	Opata_3716731_50_PstIMspI_SNP	4.7
3515	Opata_3716731_74_PstIMspI_SNP	4.7
3516	Opata_4206912_75_PstIMspI_SNP	4.7
3517	Opata_492105_23_PstIMspI_SNP	4.7
3518	Opata_512376_13_PstIMspI_SNP	4.7
3519	Opata_591735_30_PstIMspI_SNP	4.7
3520	Opata_591735_40_PstIMspI_SNP	4.7
3521	Opata_735403_61_PstIMspI_SNP	4.7
3522	Opata_834501_17_PstIMspI_SNP	4.7
3523	Opata_834501_74_PstIMspI_SNP	4.7
3524	Opata_214449_PstIMluI_PA	4.7
3525	Opata_2686120_PstIMluI_PA	4.7
3526	M6_2782866_PstIMseI_PA	4.7
3527	Opata_1305821_PstIMspI_PA	4.7
3528	Opata_1498115_PstIMspI_PA	4.7
3529	Opata_1558395_PstIMspI_PA	4.7
3530	Opata_2282657_PstIMspI_PA	4.7
3531	Opata_2429383_PstIMspI_PA	4.7
3532	Opata_2498386_PstIMspI_PA	4.7
3533	Opata_25314_PstIMspI_PA	4.7
3534	Opata_2786673_PstIMspI_PA	4.7
3535	Opata_3066813_PstIMspI_PA	4.7
3536	Opata_3446932_PstIMspI_PA	4.7
3537	Opata_3877647_PstIMspI_PA	4.7
3538	Opata_4013742_PstIMspI_PA	4.7
3539	Opata_4030323_PstIMspI_PA	4.7
3540	Opata_764168_PstIMspI_PA	4.7
3541	M6_2136795_PstIMluI_PA	4.7
3542	Opata_1588634_PstIMluI_PA	4.7
3543	Opata_1875937_PstIMluI_PA	4.7
3544	Opata_2553812_PstIMluI_PA	4.7
3545	Opata_2554583_PstIMluI_PA	4.7
3546	Opata_2707625_PstIMluI_PA	4.7
3547	Opata_296667_PstIMluI_PA	4.7
3548	Opata_55503_PstIMluI_PA	4.7
3549	Opata_862736_PstIMluI_PA	4.7
3550	M6_111519_PstIMseI_PA	4.7
3551	M6_2258145_PstIMseI_PA	4.7
3552	M6_281596_PstIMseI_PA	4.7
3553	M6_284246_PstIMseI_PA	4.7
3554	M6_41072_PstIMseI_PA	4.7
3555	Opata_105460_PstIMseI_PA	4.7
3556	Opata_1085027_PstIMseI_PA	4.7
3557	Opata_1104625_PstIMseI_PA	4.7
3558	Opata_1107840_PstIMseI_PA	4.7
3559	Opata_121146_PstIMseI_PA	4.7
3560	Opata_1410891_PstIMseI_PA	4.7
3561	Opata_1479710_PstIMseI_PA	4.7
3562	Opata_150348_PstIMseI_PA	4.7
3563	Opata_1535212_PstIMseI_PA	4.7
3564	Opata_193290_PstIMseI_PA	4.7
3565	Opata_1945412_PstIMseI_PA	4.7
3566	Opata_237573_PstIMseI_PA	4.7
3567	Opata_2427917_PstIMseI_PA	4.7
3568	Opata_266845_PstIMseI_PA	4.7
3569	Opata_2784529_PstIMseI_PA	4.7
3570	Opata_279905_PstIMseI_PA	4.7
3571	Opata_284882_PstIMseI_PA	4.7
3572	Opata_28887_PstIMseI_PA	4.7
3573	Opata_294796_PstIMseI_PA	4.7
3574	Opata_2976557_PstIMseI_PA	4.7
3575	Opata_304592_PstIMseI_PA	4.7
3576	Opata_310121_PstIMseI_PA	4.7
3577	Opata_3124242_PstIMseI_PA	4.7
3578	Opata_3268932_PstIMseI_PA	4.7
3579	Opata_341432_PstIMseI_PA	4.7
3580	Opata_3536721_PstIMseI_PA	4.7
3581	Opata_42291_PstIMseI_PA	4.7
3582	Opata_423344_PstIMseI_PA	4.7
3583	Opata_453608_PstIMseI_PA	4.7
3584	Opata_45581_PstIMseI_PA	4.7
3585	Opata_458211_PstIMseI_PA	4.7
3586	Opata_49069_PstIMseI_PA	4.7
3587	Opata_506580_PstIMseI_PA	4.7
3588	Opata_507553_PstIMseI_PA	4.7
3589	Opata_527400_PstIMseI_PA	4.7
3590	Opata_548391_PstIMseI_PA	4.7
3591	Opata_58094_PstIMseI_PA	4.7
3592	Opata_656082_PstIMseI_PA	4.7
3593	Opata_74410_PstIMseI_PA	4.7
3594	Opata_878438_PstIMseI_PA	4.7
3595	Opata_980813_PstIMseI_PA	4.7
3596	M6_2043109_PstIMspI_PA	4.7
3597	M6_2827209_PstIMspI_PA	4.7
3598	M6_2931634_PstIMspI_PA	4.7
3599	M6_564812_PstIMspI_PA	4.7
3600	M6_5649_PstIMspI_PA	4.7
3601	M6_62177_PstIMspI_PA	4.7
3602	M6_799325_PstIMspI_PA	4.7
3603	Opata_1090286_PstIMspI_PA	4.7
3604	Opata_1445160_PstIMspI_PA	4.7
3605	Opata_1550950_PstIMspI_PA	4.7
3606	Opata_1610993_PstIMspI_PA	4.7
3607	Opata_1640018_PstIMspI_PA	4.7
3608	Opata_1720478_PstIMspI_PA	4.7
3609	Opata_1792552_PstIMspI_PA	4.7
3610	Opata_1834625_PstIMspI_PA	4.7
3611	Opata_1896723_PstIMspI_PA	4.7
3612	Opata_1906617_PstIMspI_PA	4.7
3613	Opata_2022541_PstIMspI_PA	4.7
3614	Opata_2052757_PstIMspI_PA	4.7
3615	Opata_2142370_PstIMspI_PA	4.7
3616	Opata_2156084_PstIMspI_PA	4.7
3617	Opata_2304507_PstIMspI_PA	4.7
3618	Opata_2387692_PstIMspI_PA	4.7
3619	Opata_2679197_PstIMspI_PA	4.7
3620	Opata_2722245_PstIMspI_PA	4.7
3621	Opata_2782951_PstIMspI_PA	4.7
3622	Opata_2804401_PstIMspI_PA	4.7
3623	Opata_2886853_PstIMspI_PA	4.7
3624	Opata_3030956_PstIMspI_PA	4.7
3625	Opata_3276047_PstIMspI_PA	4.7
3626	Opata_3552766_PstIMspI_PA	4.7
3627	Opata_3596105_PstIMspI_PA	4.7
3628	Opata_3692362_PstIMspI_PA	4.7
3629	Opata_3749507_PstIMspI_PA	4.7
3630	Opata_384112_PstIMspI_PA	4.7
3631	Opata_3908811_PstIMspI_PA	4.7
3632	Opata_4088085_PstIMspI_PA	4.7
3633	Opata_4090405_PstIMspI_PA	4.7
3634	Opata_4145135_PstIMspI_PA	4.7
3635	Opata_4189575_PstIMspI_PA	4.7
3636	Opata_425221_PstIMspI_PA	4.7
3637	Opata_543277_PstIMspI_PA	4.7
3638	Opata_711226_PstIMspI_PA	4.7
3639	Opata_716911_PstIMspI_PA	4.7
3640	Opata_855660_PstIMspI_PA	4.7
3641	Opata_870255_PstIMspI_PA	4.7
3642	Opata_1136463_9_PstIMseI_SNP	4.7
3643	M6_103699_PstIMluI_PA	4.7
3644	M6_1419152_PstIMluI_PA	4.7
3645	M6_2117181_PstIMluI_PA	4.7
3646	Opata_140920_PstIMluI_PA	4.7
3647	Opata_171142_PstIMluI_PA	4.7
3648	Opata_2006667_PstIMluI_PA	4.7
3649	Opata_330969_PstIMluI_PA	4.7
3650	Opata_606373_PstIMluI_PA	4.7
3651	M6_102694_PstIMseI_PA	4.7
3652	M6_1313573_PstIMseI_PA	4.7
3653	M6_1345309_PstIMseI_PA	4.7
3654	M6_1428968_PstIMseI_PA	4.7
3655	M6_1930774_PstIMseI_PA	4.7
3656	M6_2199076_PstIMseI_PA	4.7
3657	M6_2278695_PstIMseI_PA	4.7
3658	M6_2535131_PstIMseI_PA	4.7
3659	M6_2712542_PstIMseI_PA	4.7
3660	M6_335149_PstIMseI_PA	4.7
3661	M6_3546370_PstIMseI_PA	4.7
3662	M6_357736_PstIMseI_PA	4.7
3663	M6_3833386_PstIMseI_PA	4.7
3664	M6_3927819_PstIMseI_PA	4.7
3665	M6_3969811_PstIMseI_PA	4.7
3666	M6_399476_PstIMseI_PA	4.7
3667	M6_4013445_PstIMseI_PA	4.7
3668	M6_44985_PstIMseI_PA	4.7
3669	M6_499067_PstIMseI_PA	4.7
3670	M6_57857_PstIMseI_PA	4.7
3671	M6_635507_PstIMseI_PA	4.7
3672	M6_84140_PstIMseI_PA	4.7
3673	M6_848027_PstIMseI_PA	4.7
3674	M6_8750_PstIMseI_PA	4.7
3675	M6_896115_PstIMseI_PA	4.7
3676	M6_921122_PstIMseI_PA	4.7
3677	Opata_1069777_PstIMseI_PA	4.7
3678	Opata_1134433_PstIMseI_PA	4.7
3679	Opata_1158276_PstIMseI_PA	4.7
3680	Opata_1206105_PstIMseI_PA	4.7
3681	Opata_134391_PstIMseI_PA	4.7
3682	Opata_138687_PstIMseI_PA	4.7
3683	Opata_159252_PstIMseI_PA	4.7
3684	Opata_1867797_PstIMseI_PA	4.7
3685	Opata_214804_PstIMseI_PA	4.7
3686	Opata_293299_PstIMseI_PA	4.7
3687	Opata_293435_PstIMseI_PA	4.7
3688	Opata_297672_PstIMseI_PA	4.7
3689	Opata_361094_PstIMseI_PA	4.7
3690	Opata_366316_PstIMseI_PA	4.7
3691	Opata_3955725_PstIMseI_PA	4.7
3692	Opata_425331_PstIMseI_PA	4.7
3693	Opata_511845_PstIMseI_PA	4.7
3694	Opata_512386_PstIMseI_PA	4.7
3695	Opata_5313_PstIMseI_PA	4.7
3696	Opata_612940_PstIMseI_PA	4.7
3697	Opata_68503_PstIMseI_PA	4.7
3698	Opata_69395_PstIMseI_PA	4.7
3699	Opata_759905_PstIMseI_PA	4.7
3700	M6_1372661_PstIMspI_PA	4.7
3701	M6_1708032_PstIMspI_PA	4.7
3702	M6_1950487_PstIMspI_PA	4.7
3703	M6_2037150_PstIMspI_PA	4.7
3704	M6_2089238_PstIMspI_PA	4.7
3705	M6_2235852_PstIMspI_PA	4.7
3706	M6_2737271_PstIMspI_PA	4.7
3707	M6_32056_PstIMspI_PA	4.7
3708	M6_3482400_PstIMspI_PA	4.7
3709	M6_386335_PstIMspI_PA	4.7
3710	M6_473621_PstIMspI_PA	4.7
3711	M6_489204_PstIMspI_PA	4.7
3712	M6_494088_PstIMspI_PA	4.7
3713	M6_574158_PstIMspI_PA	4.7
3714	M6_646825_PstIMspI_PA	4.7
3715	M6_692509_PstIMspI_PA	4.7
3716	M6_709454_PstIMspI_PA	4.7
3717	M6_739381_PstIMspI_PA	4.7
3718	M6_897903_PstIMspI_PA	4.7
3719	M6_93572_PstIMspI_PA	4.7
3720	M6_941818_PstIMspI_PA	4.7
3721	Opata_1221152_PstIMspI_PA	4.7
3722	Opata_1475734_PstIMspI_PA	4.7
3723	Opata_1517510_PstIMspI_PA	4.7
3724	Opata_1578125_PstIMspI_PA	4.7
3725	Opata_1605436_PstIMspI_PA	4.7
3726	Opata_1747725_PstIMspI_PA	4.7
3727	Opata_1887880_PstIMspI_PA	4.7
3728	Opata_2251597_PstIMspI_PA	4.7
3729	Opata_3163467_PstIMspI_PA	4.7
3730	Opata_3281382_PstIMspI_PA	4.7
3731	Opata_3418966_PstIMspI_PA	4.7
3732	Opata_346822_PstIMspI_PA	4.7
3733	Opata_3756809_PstIMspI_PA	4.7
3734	Opata_4098496_PstIMspI_PA	4.7
3735	Opata_433339_PstIMspI_PA	4.7
3736	Opata_437949_PstIMspI_PA	4.7
3737	Opata_445451_PstIMspI_PA	4.7
3738	Opata_548111_PstIMspI_PA	4.7
3739	Opata_594267_PstIMspI_PA	4.7
3740	Opata_601665_PstIMspI_PA	4.7
3741	Opata_791056_PstIMspI_PA	4.7
3742	Opata_90337_PstIMspI_PA	4.7
3743	Opata_905598_PstIMspI_PA	4.7
3744	Opata_647459_PstIMluI_PA	4.7
3745	M6_1062560_PstIMseI_PA	4.7
3746	M6_1166458_PstIMseI_PA	4.7
3747	M6_2278_PstIMseI_PA	4.7
3748	M6_253358_PstIMseI_PA	4.7
3749	M6_2806573_PstIMseI_PA	4.7
3750	M6_370652_PstIMseI_PA	4.7
3751	M6_460256_PstIMseI_PA	4.7
3752	M6_532028_PstIMseI_PA	4.7
3753	M6_887857_PstIMseI_PA	4.7
3754	Opata_2535105_PstIMseI_PA	4.7
3755	Opata_2928549_PstIMseI_PA	4.7
3756	Opata_627881_PstIMseI_PA	4.7
3757	M6_1683446_PstIMspI_PA	4.7
3758	M6_1997707_PstIMspI_PA	4.7
3759	M6_2313000_PstIMspI_PA	4.7
3760	M6_2412264_PstIMspI_PA	4.7
3761	M6_3326104_PstIMspI_PA	4.7
3762	M6_459789_PstIMspI_PA	4.7
3763	M6_477182_PstIMspI_PA	4.7
3764	Opata_2486312_PstIMspI_PA	4.7
3765	Opata_2516813_PstIMspI_PA	4.7
3766	Opata_2723090_PstIMspI_PA	4.7
3767	Opata_272645_PstIMspI_PA	4.7
3768	Opata_3476279_PstIMspI_PA	4.7
3769	Opata_3987857_PstIMspI_PA	4.7
3770	Opata_1599056_PstIMseI_PA	4.7
3771	Opata_1824059_PstIMspI_PA	4.7
3772	Opata_3880131_PstIMseI_PA	4.7
3773	Opata_558878_PstIMspI_PA	4.7
3774	Opata_2813921_PstIMspI_PA	4.7
3775	M6_1945812_PstIMseI_PA	4.7
3776	Opata_691831_PstIMseI_PA	4.7
3777	Opata_1115357_PstIMseI_PA	4.7
3778	M6_734208_PstIMseI_PA	4.7
3779	BS00003774_51	4.7
3780	1670620	4.71
3781	1268959	4.72
3782	1076229	4.77
3783	1088746	4.77
3784	BS00045502_51	4.82
3785	wPt-740710	4.92
3786	wPt-742344	4.92
3787	1262993	4.97
3788	1670568	4.97
3789	1129455	5
3790	5324569	5
3791	Excalibur_c18826_761	5.1
3792	Excalibur_c48057_110	5.1
3793	Excalibur_c16148_483	5.1
3794	Excalibur_c57482_473	5.1
3795	Excalibur_c83177_99	5.1
3796	1257659	5.13
3797	1085226	5.21
3798	3954205	5.21
3799	4021872	5.21
3800	4260991	5.21
3801	Excalibur_c9430_1166	5.33
3802	Excalibur_rep_c74406_196	5.33
3803	Excalibur_rep_c114271_334	5.38
3804	3534302	5.4
3805	1118359	5.54
3806	1123266	5.54
3807	1153272	5.54
3808	3935403	5.54
3809	978744	5.54
3810	986833	5.54
3811	997639	5.54
3812	997881	5.54
3813	1035061	5.54
3814	1036921	5.54
3815	1071593	5.54
3816	1075056	5.54
3817	1075577	5.54
3818	1081745	5.54
3819	1081771	5.54
3820	1082520	5.54
3821	1087696	5.54
3822	1088775	5.54
3823	1089901	5.54
3824	1093401	5.54
3825	1094770	5.54
3826	1101576	5.54
3827	1106941	5.54
3828	1114297	5.54
3829	1114518	5.54
3830	1120338	5.54
3831	1122063	5.54
3832	1124406	5.54
3833	1125226	5.54
3834	1131235	5.54
3835	1131605	5.54
3836	1138376	5.54
3837	1138658	5.54
3838	1138659	5.54
3839	1140084	5.54
3840	1140129	5.54
3841	1156722	5.54
3842	1160544	5.54
3843	1171626	5.54
3844	1202126	5.54
3845	1204804	5.54
3846	1205248	5.54
3847	1207570	5.54
3848	1207745	5.54
3849	1208348	5.54
3850	1212058	5.54
3851	1215405	5.54
3852	1219358	5.54
3853	1219615	5.54
3854	1237531	5.54
3855	1265280	5.54
3856	1266464	5.54
3857	1343238	5.54
3858	1395151	5.54
3859	1404825	5.54
3860	1697222	5.54
3861	2241821	5.54
3862	2242589	5.54
3863	2256424	5.54
3864	2258216	5.54
3865	2322280	5.54
3866	2322366	5.54
3867	2323555	5.54
3868	2360724	5.54
3869	3020704	5.54
3870	3024108	5.54
3871	3026636	5.54
3872	4910216	5.54
3873	wPt-742705	5.55
3874	wPt-9078	5.55
3875	wPt-741333	5.55
3876	wPt-742030	5.55
3877	wPt-742148	5.55
3878	wPt-742530	5.55
3879	wPt-743515	5.55
3880	1745253	5.55
3881	3026306	5.55
3882	3957868	5.55
3883	3960035	5.55
3884	1024439	5.55
3885	1087844	5.55
3886	1091749	5.55
3887	1105365	5.55
3888	1105985	5.55
3889	1108089	5.55
3890	1110436	5.55
3891	1110879	5.55
3892	1123726	5.55
3893	1190863	5.55
3894	1248423	5.55
3895	1251084	5.55
3896	1264000	5.55
3897	1326163	5.55
3898	1334290	5.55
3899	1378528	5.55
3900	1378913	5.55
3901	1382081	5.55
3902	1382093	5.55
3903	1671154	5.55
3904	1698098	5.55
3905	1699110	5.55
3906	2245483	5.55
3907	2245735	5.55
3908	2246365	5.55
3909	2246987	5.55
3910	2250407	5.55
3911	2251525	5.55
3912	2258148	5.55
3913	2258546	5.55
3914	2261241	5.55
3915	1056528	5.55
3916	1203598	5.55
3917	2318549	5.55
3918	3021217	5.55
3919	3022455	5.55
3920	3935743	5.55
3921	4397582	5.55
3922	5332761	5.55
3923	5410394	5.55
3924	5971287	5.55
3925	7349895	5.55
3926	1101763	5.55
3927	2247392	5.55
3928	1381604	5.55
3929	3026686	5.55
3930	992421	5.55
3931	997254	5.55
3932	1018651	5.55
3933	1039765	5.55
3934	1066928	5.55
3935	1070892	5.55
3936	1105404	5.55
3937	1112532	5.55
3938	1203872	5.55
3939	1213890	5.55
3940	1215057	5.55
3941	1216648	5.55
3942	1216992	5.55
3943	1240820	5.55
3944	1243805	5.55
3945	2291349	5.55
3946	2293676	5.55
3947	2293836	5.55
3948	2307332	5.55
3949	3025207	5.55
3950	3025421	5.55
3951	3027351	5.55
3952	3033811	5.55
3953	3533725	5.55
3954	3934342	5.55
3955	3934557	5.55
3956	3937337	5.55
3957	3938927	5.55
3958	3940061	5.55
3959	3940637	5.55
3960	3942973	5.55
3961	3950797	5.55
3962	3956824	5.55
3963	3957598	5.55
3964	3958258	5.55
3965	3959257	5.55
3966	3959837	5.55
3967	4020313	5.55
3968	4396500	5.55
3969	4397699	5.55
3970	4398292	5.55
3971	4405532	5.55
3972	4439942	5.55
3973	4439964	5.55
3974	4538016	5.55
3975	4538405	5.55
3976	4539562	5.55
3977	4541657	5.55
3978	4544087	5.55
3979	5331616	5.55
3980	5331887	5.55
3981	5410596	5.55
3982	5411027	5.55
3983	5411028	5.55
3984	7352472	5.55
3985	1022375	5.55
3986	1028099	5.55
3987	1033885	5.55
3988	1228588	5.55
3989	2300609	5.55
3990	3384762	5.55
3991	3533269	5.55
3992	3571058	5.55
3993	1259661	5.55
3994	1091231	5.55
3995	2272259	5.55
3996	3023568	5.55
3997	3064951	5.55
3998	Kukri_c8870_721	5.65
3999	1122403	5.72
4000	4910810	5.75
4001	1406530	5.95
4002	2268273	5.95
4003	Excalibur_c2723_179	6.06
4004	BS00060773_51	6.06
4005	1073681	6.13
4006	1083204	6.13
4007	1093952	6.13
4008	1095620	6.13
4009	1121374	6.13
4010	1228026	6.13
4011	1318750	6.13
4012	1321186	6.13
4013	1402245	6.13
4014	1698921	6.13
4015	2248007	6.13
4016	D_GA8KES402JX54D_322	6.29
4017	1117624	6.37
4018	3954170	6.49
4019	1032788	6.71
4020	1065880	6.71
4021	1105348	6.71
4022	1138326	6.71
4023	1221118	6.71
4024	2243609	6.71
4025	2252146	6.71
4026	2252311	6.71
4027	Xgwm183a	7
4028	1128271	7.03
4029	1280081	7.03
4030	5331931	7.03
4031	RAC875_c34649_401	7.13
4032	2242635	7.28
4033	2247952	7.28
4034	998701	7.72
4035	1217413	7.72
4036	1033859	7.86
4037	1665806	7.86
4038	1698896	7.86
4039	2260906	7.86
4040	Xcfd141	8.1
4041	2244758	8.29
4042	1668829	8.37
4043	1077175	8.43
4044	1088462	8.43
4045	wPt-4525	8.43
4046	Opata_107390_PstIMseI_PA	8.43
4047	M6_1163250_PstIMspI_PA	8.43
4048	M6_2827262_PstIMspI_PA	8.43
4049	Opata_1051362_PstIMspI_PA	8.43
4050	Opata_1684291_PstIMspI_PA	8.43
4051	Opata_1847827_PstIMspI_PA	8.43
4052	Opata_2347424_PstIMspI_PA	8.43
4053	Opata_279813_PstIMspI_PA	8.43
4054	Opata_3243866_PstIMspI_PA	8.43
4055	Opata_3678383_PstIMspI_PA	8.43
4056	Opata_3760823_PstIMspI_PA	8.43
4057	Opata_4161493_PstIMspI_PA	8.43
4058	Opata_73802_PstIMspI_PA	8.43
4059	Opata_104979_35_PstIMseI_SNP	8.43
4060	Opata_104979_47_PstIMseI_SNP	8.43
4061	Opata_104979_86_PstIMseI_SNP	8.43
4062	Opata_1122486_62_PstIMseI_SNP	8.43
4063	Opata_122295_31_PstIMseI_SNP	8.43
4064	Opata_122295_37_PstIMseI_SNP	8.43
4065	Opata_122295_42_PstIMseI_SNP	8.43
4066	Opata_1696053_41_PstIMseI_SNP	8.43
4067	Opata_2028582_66_PstIMseI_SNP	8.43
4068	Opata_231100_32_PstIMseI_SNP	8.43
4069	Opata_231100_33_PstIMseI_SNP	8.43
4070	Opata_273909_32_PstIMseI_SNP	8.43
4071	Opata_3194008_20_PstIMseI_SNP	8.43
4072	Opata_325885_70_PstIMseI_SNP	8.43
4073	Opata_391025_20_PstIMseI_SNP	8.43
4074	Opata_398640_45_PstIMseI_SNP	8.43
4075	Opata_411082_53_PstIMseI_SNP	8.43
4076	Opata_58604_38_PstIMseI_SNP	8.43
4077	Opata_75934_2_PstIMseI_SNP	8.43
4078	Opata_88604_53_PstIMseI_SNP	8.43
4079	Opata_958_40_PstIMseI_SNP	8.43
4080	Opata_958_60_PstIMseI_SNP	8.43
4081	Opata_958_66_PstIMseI_SNP	8.43
4082	Opata_961165_40_PstIMseI_SNP	8.43
4083	Opata_961165_76_PstIMseI_SNP	8.43
4084	Opata_135147_23_PstIMspI_SNP	8.43
4085	Opata_1779027_37_PstIMspI_SNP	8.43
4086	Opata_1844861_87_PstIMspI_SNP	8.43
4087	Opata_2216403_70_PstIMspI_SNP	8.43
4088	Opata_2428763_73_PstIMspI_SNP	8.43
4089	Opata_39615_13_PstIMspI_SNP	8.43
4090	Opata_4198429_13_PstIMspI_SNP	8.43
4091	Opata_449728_49_PstIMspI_SNP	8.43
4092	Opata_449728_71_PstIMspI_SNP	8.43
4093	Opata_470428_23_PstIMspI_SNP	8.43
4094	Opata_495836_17_PstIMspI_SNP	8.43
4095	Opata_495836_65_PstIMspI_SNP	8.43
4096	Opata_661145_56_PstIMspI_SNP	8.43
4097	Opata_8572_20_PstIMspI_SNP	8.43
4098	Opata_85830_56_PstIMspI_SNP	8.43
4099	Opata_869325_19_PstIMspI_SNP	8.43
4100	Opata_963402_18_PstIMspI_SNP	8.43
4101	M6_2142043_PstIMluI_PA	8.43
4102	M6_277495_PstIMluI_PA	8.43
4103	Opata_1479737_PstIMluI_PA	8.43
4104	Opata_2368537_PstIMluI_PA	8.43
4105	M6_1064121_PstIMseI_PA	8.43
4106	M6_93662_PstIMseI_PA	8.43
4107	Opata_1028675_PstIMseI_PA	8.43
4108	Opata_1492170_PstIMseI_PA	8.43
4109	Opata_20165_PstIMseI_PA	8.43
4110	Opata_2058922_PstIMseI_PA	8.43
4111	Opata_2239065_PstIMseI_PA	8.43
4112	Opata_2567743_PstIMseI_PA	8.43
4113	Opata_2617897_PstIMseI_PA	8.43
4114	Opata_350302_PstIMseI_PA	8.43
4115	Opata_47679_PstIMseI_PA	8.43
4116	Opata_677396_PstIMseI_PA	8.43
4117	Opata_91_PstIMseI_PA	8.43
4118	Opata_940494_PstIMseI_PA	8.43
4119	M6_1180046_PstIMspI_PA	8.43
4120	M6_125996_PstIMspI_PA	8.43
4121	M6_220215_PstIMspI_PA	8.43
4122	M6_2524881_PstIMspI_PA	8.43
4123	M6_3202808_PstIMspI_PA	8.43
4124	M6_3454655_PstIMspI_PA	8.43
4125	M6_3525700_PstIMspI_PA	8.43
4126	Opata_1015584_PstIMspI_PA	8.43
4127	Opata_1078432_PstIMspI_PA	8.43
4128	Opata_1168964_PstIMspI_PA	8.43
4129	Opata_1412306_PstIMspI_PA	8.43
4130	Opata_1477010_PstIMspI_PA	8.43
4131	Opata_1484571_PstIMspI_PA	8.43
4132	Opata_154620_PstIMspI_PA	8.43
4133	Opata_1667050_PstIMspI_PA	8.43
4134	Opata_184439_PstIMspI_PA	8.43
4135	Opata_191797_PstIMspI_PA	8.43
4136	Opata_1923345_PstIMspI_PA	8.43
4137	Opata_2059148_PstIMspI_PA	8.43
4138	Opata_2277485_PstIMspI_PA	8.43
4139	Opata_2358593_PstIMspI_PA	8.43
4140	Opata_2465517_PstIMspI_PA	8.43
4141	Opata_2490757_PstIMspI_PA	8.43
4142	Opata_2514580_PstIMspI_PA	8.43
4143	Opata_2765847_PstIMspI_PA	8.43
4144	Opata_2855543_PstIMspI_PA	8.43
4145	Opata_308887_PstIMspI_PA	8.43
4146	Opata_3155083_PstIMspI_PA	8.43
4147	Opata_3177409_PstIMspI_PA	8.43
4148	Opata_3287270_PstIMspI_PA	8.43
4149	Opata_3375258_PstIMspI_PA	8.43
4150	Opata_3621203_PstIMspI_PA	8.43
4151	Opata_3634364_PstIMspI_PA	8.43
4152	Opata_3773914_PstIMspI_PA	8.43
4153	Opata_3875570_PstIMspI_PA	8.43
4154	Opata_3925375_PstIMspI_PA	8.43
4155	Opata_4041396_PstIMspI_PA	8.43
4156	Opata_4158088_PstIMspI_PA	8.43
4157	Opata_4159876_PstIMspI_PA	8.43
4158	Opata_4177629_PstIMspI_PA	8.43
4159	Opata_4190985_PstIMspI_PA	8.43
4160	Opata_4241162_PstIMspI_PA	8.43
4161	Opata_4255742_PstIMspI_PA	8.43
4162	Opata_458427_PstIMspI_PA	8.43
4163	Opata_479822_PstIMspI_PA	8.43
4164	Opata_546763_PstIMspI_PA	8.43
4165	Opata_585491_PstIMspI_PA	8.43
4166	Opata_592609_PstIMspI_PA	8.43
4167	Opata_814677_PstIMspI_PA	8.43
4168	Opata_923690_PstIMspI_PA	8.43
4169	Opata_190356_28_PstIMluI_SNP	8.43
4170	Opata_1601246_20_PstIMspI_SNP	8.43
4171	Opata_1733545_1_PstIMspI_SNP	8.43
4172	Opata_1923047_85_PstIMspI_SNP	8.43
4173	Opata_2360171_79_PstIMspI_SNP	8.43
4174	Opata_348558_28_PstIMspI_SNP	8.43
4175	Opata_557012_65_PstIMspI_SNP	8.43
4176	Opata_647261_51_PstIMspI_SNP	8.43
4177	M6_1145421_PstIMluI_PA	8.43
4178	M6_1389933_PstIMluI_PA	8.43
4179	M6_2448439_PstIMluI_PA	8.43
4180	M6_2460572_PstIMluI_PA	8.43
4181	M6_2694702_PstIMluI_PA	8.43
4182	M6_777428_PstIMluI_PA	8.43
4183	Opata_1503086_PstIMluI_PA	8.43
4184	Opata_989770_PstIMluI_PA	8.43
4185	M6_1025690_PstIMseI_PA	8.43
4186	M6_1863483_PstIMseI_PA	8.43
4187	M6_197073_PstIMseI_PA	8.43
4188	M6_226481_PstIMseI_PA	8.43
4189	M6_2576962_PstIMseI_PA	8.43
4190	M6_304309_PstIMseI_PA	8.43
4191	M6_3869_PstIMseI_PA	8.43
4192	M6_564340_PstIMseI_PA	8.43
4193	M6_598593_PstIMseI_PA	8.43
4194	M6_649894_PstIMseI_PA	8.43
4195	M6_657569_PstIMseI_PA	8.43
4196	M6_723367_PstIMseI_PA	8.43
4197	M6_921041_PstIMseI_PA	8.43
4198	M6_931560_PstIMseI_PA	8.43
4199	M6_944294_PstIMseI_PA	8.43
4200	Opata_1103350_PstIMseI_PA	8.43
4201	Opata_133881_PstIMseI_PA	8.43
4202	Opata_1839648_PstIMseI_PA	8.43
4203	Opata_2107300_PstIMseI_PA	8.43
4204	Opata_22805_PstIMseI_PA	8.43
4205	Opata_2472011_PstIMseI_PA	8.43
4206	Opata_264015_PstIMseI_PA	8.43
4207	Opata_2721063_PstIMseI_PA	8.43
4208	Opata_3083073_PstIMseI_PA	8.43
4209	Opata_3800535_PstIMseI_PA	8.43
4210	Opata_3957672_PstIMseI_PA	8.43
4211	Opata_39625_PstIMseI_PA	8.43
4212	Opata_4413269_PstIMseI_PA	8.43
4213	Opata_468940_PstIMseI_PA	8.43
4214	Opata_482585_PstIMseI_PA	8.43
4215	Opata_686785_PstIMseI_PA	8.43
4216	Opata_715502_PstIMseI_PA	8.43
4217	Opata_786140_PstIMseI_PA	8.43
4218	Opata_79381_PstIMseI_PA	8.43
4219	Opata_796998_PstIMseI_PA	8.43
4220	Opata_9482_PstIMseI_PA	8.43
4221	Opata_99461_PstIMseI_PA	8.43
4222	M6_1091427_PstIMspI_PA	8.43
4223	M6_1350470_PstIMspI_PA	8.43
4224	M6_1351472_PstIMspI_PA	8.43
4225	M6_1696690_PstIMspI_PA	8.43
4226	M6_2026035_PstIMspI_PA	8.43
4227	M6_214268_PstIMspI_PA	8.43
4228	M6_2456570_PstIMspI_PA	8.43
4229	M6_2866087_PstIMspI_PA	8.43
4230	M6_3473813_PstIMspI_PA	8.43
4231	M6_544543_PstIMspI_PA	8.43
4232	Opata_1015915_PstIMspI_PA	8.43
4233	Opata_1049110_PstIMspI_PA	8.43
4234	Opata_1170333_PstIMspI_PA	8.43
4235	Opata_1246975_PstIMspI_PA	8.43
4236	Opata_134160_PstIMspI_PA	8.43
4237	Opata_1518501_PstIMspI_PA	8.43
4238	Opata_158634_PstIMspI_PA	8.43
4239	Opata_1730683_PstIMspI_PA	8.43
4240	Opata_180558_PstIMspI_PA	8.43
4241	Opata_1818948_PstIMspI_PA	8.43
4242	Opata_1822756_PstIMspI_PA	8.43
4243	Opata_1828246_PstIMspI_PA	8.43
4244	Opata_2052053_PstIMspI_PA	8.43
4245	Opata_2101533_PstIMspI_PA	8.43
4246	Opata_2285130_PstIMspI_PA	8.43
4247	Opata_2326285_PstIMspI_PA	8.43
4248	Opata_2351479_PstIMspI_PA	8.43
4249	Opata_236040_PstIMspI_PA	8.43
4250	Opata_2386134_PstIMspI_PA	8.43
4251	Opata_2429638_PstIMspI_PA	8.43
4252	Opata_2440509_PstIMspI_PA	8.43
4253	Opata_254632_PstIMspI_PA	8.43
4254	Opata_2601477_PstIMspI_PA	8.43
4255	Opata_2606502_PstIMspI_PA	8.43
4256	Opata_267868_PstIMspI_PA	8.43
4257	Opata_2865970_PstIMspI_PA	8.43
4258	Opata_2885996_PstIMspI_PA	8.43
4259	Opata_326798_PstIMspI_PA	8.43
4260	Opata_3492996_PstIMspI_PA	8.43
4261	Opata_349804_PstIMspI_PA	8.43
4262	Opata_3629071_PstIMspI_PA	8.43
4263	Opata_3987231_PstIMspI_PA	8.43
4264	Opata_3994098_PstIMspI_PA	8.43
4265	Opata_464738_PstIMspI_PA	8.43
4266	Opata_496652_PstIMspI_PA	8.43
4267	Opata_536890_PstIMspI_PA	8.43
4268	Opata_616966_PstIMspI_PA	8.43
4269	Opata_622567_PstIMspI_PA	8.43
4270	Opata_708831_PstIMspI_PA	8.43
4271	Opata_892262_PstIMspI_PA	8.43
4272	Opata_91429_PstIMspI_PA	8.43
4273	Opata_915338_PstIMspI_PA	8.43
4274	Opata_249385_50_PstIMseI_SNP	8.43
4275	Opata_249385_87_PstIMseI_SNP	8.43
4276	Opata_322538_31_PstIMseI_SNP	8.43
4277	M6_982105_PstIMluI_PA	8.43
4278	Opata_1225826_PstIMseI_PA	8.43
4279	Opata_1335789_PstIMseI_PA	8.43
4280	Opata_930434_PstIMseI_PA	8.43
4281	Opata_937198_PstIMseI_PA	8.43
4282	M6_117769_PstIMspI_PA	8.43
4283	M6_1472778_PstIMspI_PA	8.43
4284	M6_1494363_PstIMspI_PA	8.43
4285	M6_198712_PstIMspI_PA	8.43
4286	M6_2823685_PstIMspI_PA	8.43
4287	M6_368554_PstIMspI_PA	8.43
4288	M6_685498_PstIMspI_PA	8.43
4289	M6_876146_PstIMspI_PA	8.43
4290	M6_950239_PstIMspI_PA	8.43
4291	Opata_1308690_PstIMspI_PA	8.43
4292	Opata_1628652_PstIMspI_PA	8.43
4293	Opata_1672109_PstIMspI_PA	8.43
4294	Opata_2344367_PstIMspI_PA	8.43
4295	Opata_256345_PstIMspI_PA	8.43
4296	Opata_2978020_PstIMspI_PA	8.43
4297	Opata_3068004_PstIMspI_PA	8.43
4298	Opata_3976589_PstIMspI_PA	8.43
4299	Opata_3980702_PstIMspI_PA	8.43
4300	Opata_4115516_PstIMspI_PA	8.43
4301	Opata_655252_PstIMspI_PA	8.43
4302	Opata_742236_PstIMspI_PA	8.43
4303	Opata_946434_PstIMspI_PA	8.43
4304	Opata_802210_PstIMseI_PA	8.43
4305	M6_794232_PstIMseI_PA	8.43
4306	Opata_3773969_PstIMseI_PA	8.43
4307	Opata_1081439_PstIMspI_PA	8.43
4308	Opata_2696066_PstIMspI_PA	8.43
4309	Opata_292941_PstIMspI_PA	8.43
4310	Opata_1064006_PstIMseI_PA	8.43
4311	Opata_4079028_PstIMspI_PA	8.43
4312	Opata_4193291_PstIMspI_PA	8.43
4313	Opata_1425400_PstIMspI_PA	8.43
4314	Opata_3498198_PstIMseI_PA	8.43
4315	wPt-0521	8.73
4316	M6_2679623_PstIMluI_PA	8.73
4317	Opata_1298321_PstIMseI_PA	8.73
4318	M6_1499244_PstIMspI_PA	8.73
4319	M6_241687_PstIMspI_PA	8.73
4320	M6_3077530_PstIMspI_PA	8.73
4321	M6_3517967_PstIMspI_PA	8.73
4322	Opata_1214254_PstIMspI_PA	8.73
4323	Opata_1736831_PstIMspI_PA	8.73
4324	Opata_2697440_PstIMspI_PA	8.73
4325	Opata_3637791_PstIMspI_PA	8.73
4326	Opata_445310_PstIMspI_PA	8.73
4327	Opata_1065554_61_PstIMseI_SNP	8.73
4328	Opata_15324_68_PstIMseI_SNP	8.73
4329	Opata_190722_79_PstIMseI_SNP	8.73
4330	Opata_2824_90_PstIMseI_SNP	8.73
4331	Opata_319203_14_PstIMseI_SNP	8.73
4332	Opata_337676_10_PstIMseI_SNP	8.73
4333	Opata_338246_18_PstIMseI_SNP	8.73
4334	Opata_346513_20_PstIMseI_SNP	8.73
4335	Opata_346513_30_PstIMseI_SNP	8.73
4336	Opata_672380_11_PstIMseI_SNP	8.73
4337	Opata_672380_20_PstIMseI_SNP	8.73
4338	Opata_672380_68_PstIMseI_SNP	8.73
4339	Opata_1850558_48_PstIMspI_SNP	8.73
4340	Opata_2051895_47_PstIMspI_SNP	8.73
4341	Opata_2051895_74_PstIMspI_SNP	8.73
4342	Opata_4134438_22_PstIMspI_SNP	8.73
4343	Opata_4134438_34_PstIMspI_SNP	8.73
4344	Opata_4134438_41_PstIMspI_SNP	8.73
4345	Opata_1464633_PstIMseI_PA	8.73
4346	Opata_4386056_PstIMseI_PA	8.73
4347	Opata_597237_PstIMseI_PA	8.73
4348	Opata_2683684_PstIMspI_PA	8.73
4349	Opata_2908861_PstIMspI_PA	8.73
4350	Opata_2955623_PstIMspI_PA	8.73
4351	Opata_3081106_PstIMspI_PA	8.73
4352	Opata_3243726_PstIMspI_PA	8.73
4353	Opata_354105_PstIMspI_PA	8.73
4354	Opata_3905622_PstIMspI_PA	8.73
4355	Opata_658026_PstIMspI_PA	8.73
4356	Opata_794781_PstIMspI_PA	8.73
4357	Opata_946486_PstIMspI_PA	8.73
4358	Opata_999587_PstIMspI_PA	8.73
4359	M6_144287_PstIMseI_PA	8.73
4360	M6_1532829_PstIMseI_PA	8.73
4361	M6_63142_PstIMseI_PA	8.73
4362	M6_660754_PstIMseI_PA	8.73
4363	Opata_1147865_PstIMseI_PA	8.73
4364	Opata_1254332_PstIMseI_PA	8.73
4365	Opata_213844_PstIMseI_PA	8.73
4366	Opata_2297109_PstIMseI_PA	8.73
4367	Opata_261036_PstIMseI_PA	8.73
4368	Opata_2852990_PstIMseI_PA	8.73
4369	Opata_2882484_PstIMseI_PA	8.73
4370	Opata_3129102_PstIMseI_PA	8.73
4371	Opata_583345_PstIMseI_PA	8.73
4372	Opata_714031_PstIMseI_PA	8.73
4373	M6_1299858_PstIMspI_PA	8.73
4374	Opata_1205894_PstIMspI_PA	8.73
4375	Opata_3198648_PstIMspI_PA	8.73
4376	Opata_2638842_PstIMspI_PA	8.73
4377	Opata_2211222_PstIMspI_PA	8.73
4378	Opata_817157_PstIMspI_PA	8.73
4379	Opata_4052005_PstIMspI_PA	8.73
4380	Opata_1202724_PstIMspI_PA	8.73
4381	Opata_3270355_PstIMspI_PA	8.73
4382	1090909	9.12
4383	1665873	9.12
4384	1665927	9.12
4385	1669268	9.12
4386	wPt-666676	9.48
4387	wPt-671701	9.48
4388	wPt-730651	9.48
4389	wPt-730794	9.48
4390	2249971	9.53
4391	IAAV2729	9.53
4392	IAAV6851	9.53
4393	BobWhite_rep_c49779_74	9.53
4394	1236527	9.82
4395	372946	10.06
4396	379739	10.06
4397	741202	10.06
4398	741230	10.06
4399	741440	10.06
4400	741529	10.06
4401	741683	10.06
4402	741949	10.06
4403	742266	10.06
4404	742448	10.06
4405	1068672	10.27
4406	1100001	10.27
4407	1217653	10.27
4408	2244030	10.27
4409	2249472	10.27
4410	2254505	10.27
4411	1106333	10.33
4412	Xbarc321	10.4
4413	1087838	10.54
4414	7344371	10.54
4415	2256801	10.71
4416	981032	10.83
4417	1125729	10.83
4418	1715619	10.83
4419	2249169	10.83
4420	2250682	10.83
4421	1217649	10.84
4422	2292009	10.84
4423	1055020	10.84
4424	1103535	10.84
4425	1256399	10.84
4426	2247659	10.88
4427	Xgpw1106a	11.1
4428	XgpwE11b	11.1
4429	Xbarc321.2	11.1
4430	981015	11.2
4431	995470	11.2
4432	1051611	11.2
4433	1122873	11.2
4434	1376445	11.2
4435	1379949	11.2
4436	1670589	11.2
4437	979116	11.39
4438	1088070	11.39
4439	1698897	11.39
4440	3026734	11.39
4441	wPt-740663	11.4
4442	wPt-741050	11.4
4443	wPt-742533	11.4
4444	1064431	11.48
4445	1106351	11.48
4446	1217470	11.48
4447	Excalibur_c50105_154	11.64
4448	wPt-740803	11.74
4449	wPt-742314	11.74
4450	wPt-740653	11.74
4451	wPt-733640	11.74
4452	wPt-740640	11.74
4453	wPt-740662	11.74
4454	wPt-741157	11.74
4455	wPt-741558	11.74
4456	wPt-741656	11.74
4457	wPt-741767	11.74
4458	wPt-741800	11.74
4459	wPt-741987	11.74
4460	wPt-742630	11.74
4461	1204339	12.18
4462	1231039	12.18
4463	Xbarc135	12.4
4464	1060345	12.55
4465	1103238	12.55
4466	1150489	12.55
4467	1174175	12.55
4468	1184759	12.55
4469	1221588	12.55
4470	1696274	12.55
4471	2244235	12.55
4472	2246399	12.55
4473	2247267	12.55
4474	120319	12.81
4475	671808	12.81
4476	115402	12.81
4477	667328	12.81
4478	668064	12.81
4479	740602	12.81
4480	740613	12.81
4481	740739	12.81
4482	740796	12.81
4483	741164	12.81
4484	741596	12.81
4485	741921	12.81
4486	742025	12.81
4487	742323	12.81
4488	742368	12.81
4489	742396	12.81
4490	742445	12.81
4491	742500	12.81
4492	742587	12.81
4493	742717	12.81
4494	1078660	12.81
4495	1267884	12.81
4496	1281589	12.84
4497	2321449	12.84
4498	wsnp_Ex_c6833_11782875	12.85
4499	2242685	12.96
4500	BobWhite_c44364_190	12.96
4501	1005458	12.99
4502	4408750	13.01
4503	XWD173q	13.1
4504	980894	13.16
4505	994667	13.16
4506	1067116	13.16
4507	1085475	13.16
4508	1092103	13.16
4509	1164458	13.16
4510	1187283	13.16
4511	1229751	13.16
4512	1285164	13.16
4513	2253163	13.16
4514	1088439	13.23
4515	989455	13.48
4516	1695484	13.55
4517	1094312	13.73
4518	2243947	13.73
4519	2253370	13.73
4520	wPt-6337	13.82
4521	wPt-741192	13.82
4522	wPt-740873	13.82
4523	wPt-742443	13.82
4524	1079758	13.93
4525	Xcfd55	14.1
4526	991057	14.31
4527	997946	14.31
4528	1030509	14.31
4529	1032342	14.31
4530	1033585	14.31
4531	1042713	14.31
4532	1112928	14.31
4533	1151513	14.31
4534	1203255	14.31
4535	1211617	14.31
4536	1315129	14.31
4537	1407559	14.31
4538	1671190	14.31
4539	1699278	14.31
4540	2246345	14.31
4541	2246583	14.31
4542	2246652	14.31
4543	2246912	14.31
4544	2253646	14.31
4545	2253860	14.31
4546	2257278	14.31
4547	2257977	14.31
4548	2261461	14.31
4549	2267674	14.31
4550	2301331	14.31
4551	5578075	14.31
4552	wPt-2313	14.33
4553	wPt-4569	14.33
4554	1113070	14.33
4555	1089130	14.61
4556	1257003	14.61
4557	3951491	14.61
4558	2290941	14.78
4559	wPt-667139	14.79
4560	980549	14.9
4561	984122	14.9
4562	992186	14.9
4563	995174	14.9
4564	1005796	14.9
4565	1007383	14.9
4566	1024777	14.9
4567	1058477	14.9
4568	1073865	14.9
4569	1083780	14.9
4570	1090198	14.9
4571	1090212	14.9
4572	1092552	14.9
4573	1093874	14.9
4574	1100213	14.9
4575	1103154	14.9
4576	1103691	14.9
4577	1116557	14.9
4578	1208021	14.9
4579	1216938	14.9
4580	1228020	14.9
4581	1247596	14.9
4582	1281500	14.9
4583	1281529	14.9
4584	1283133	14.9
4585	1283223	14.9
4586	1407988	14.9
4587	1669174	14.9
4588	1697594	14.9
4589	1697727	14.9
4590	1698643	14.9
4591	1700422	14.9
4592	1700477	14.9
4593	2242056	14.9
4594	2243196	14.9
4595	2244236	14.9
4596	2245119	14.9
4597	2246268	14.9
4598	2246659	14.9
4599	2246835	14.9
4600	2249220	14.9
4601	2259259	14.9
4602	3028152	14.9
4603	3028895	14.9
4604	3950302	14.9
4605	1670578	14.97
4606	1408911	15.05
4607	1005794	15.39
4608	1127118	15.39
4609	1063960	15.41
4610	1105251	15.41
4611	985809	15.51
4612	987426	15.51
4613	1003002	15.51
4614	1011154	15.51
4615	1090073	15.51
4616	1092755	15.51
4617	1104351	15.51
4618	1106265	15.51
4619	1107664	15.51
4620	1115153	15.51
4621	1118065	15.51
4622	1126117	15.51
4623	1129169	15.51
4624	1178060	15.51
4625	1201515	15.51
4626	1201661	15.51
4627	1206437	15.51
4628	1307755	15.51
4629	1408320	15.51
4630	2242040	15.51
4631	2242955	15.51
4632	2243214	15.51
4633	2243258	15.51
4634	2243326	15.51
4635	2243606	15.51
4636	2246194	15.51
4637	2253769	15.51
4638	3022389	15.51
4639	3023432	15.51
4640	3222194	15.51
4641	3943888	15.51
4642	Xbcd907	15.8
4643	D1.1_ctg1734	15.8
4644	1116044	15.86
4645	wPt-664771	15.91
4646	1109353	16.03
4647	1234111	16.12
4648	2294050	16.12
4649	1319501	16.21
4650	2290637	16.21
4651	BobWhite_c44364_145	16.32
4652	Kukri_rep_c89183_256	16.32
4653	wPt-741032	16.8
4654	D_contig28406_150	16.87
4655	D_contig20824_268	16.87
4656	M6_1453610_PstIMluI_PA	16.97
4657	M6_15592_PstIMluI_PA	16.97
4658	M6_1572306_PstIMluI_PA	16.97
4659	M6_171171_PstIMluI_PA	16.97
4660	M6_2367331_PstIMluI_PA	16.97
4661	M6_274191_PstIMluI_PA	16.97
4662	M6_295993_PstIMluI_PA	16.97
4663	M6_316858_PstIMluI_PA	16.97
4664	M6_388260_PstIMluI_PA	16.97
4665	M6_403963_PstIMluI_PA	16.97
4666	M6_430912_PstIMluI_PA	16.97
4667	M6_638581_PstIMluI_PA	16.97
4668	M6_833028_PstIMluI_PA	16.97
4669	M6_84419_PstIMluI_PA	16.97
4670	Opata_1017264_PstIMluI_PA	16.97
4671	Opata_1471926_PstIMluI_PA	16.97
4672	Opata_1580332_PstIMluI_PA	16.97
4673	Opata_1932363_PstIMluI_PA	16.97
4674	Opata_2445483_PstIMluI_PA	16.97
4675	Opata_272441_PstIMluI_PA	16.97
4676	Opata_4647_PstIMluI_PA	16.97
4677	M6_1073917_PstIMseI_PA	16.97
4678	M6_1109093_PstIMseI_PA	16.97
4679	M6_1115648_PstIMseI_PA	16.97
4680	M6_113000_PstIMseI_PA	16.97
4681	M6_115460_PstIMseI_PA	16.97
4682	M6_1221288_PstIMseI_PA	16.97
4683	M6_1240180_PstIMseI_PA	16.97
4684	M6_1279615_PstIMseI_PA	16.97
4685	M6_133348_PstIMseI_PA	16.97
4686	M6_1383941_PstIMseI_PA	16.97
4687	M6_14043_PstIMseI_PA	16.97
4688	M6_14619_PstIMseI_PA	16.97
4689	M6_146790_PstIMseI_PA	16.97
4690	M6_149014_PstIMseI_PA	16.97
4691	M6_1514419_PstIMseI_PA	16.97
4692	M6_159175_PstIMseI_PA	16.97
4693	M6_16289_PstIMseI_PA	16.97
4694	M6_1691702_PstIMseI_PA	16.97
4695	M6_184227_PstIMseI_PA	16.97
4696	M6_189443_PstIMseI_PA	16.97
4697	M6_192233_PstIMseI_PA	16.97
4698	M6_19242_PstIMseI_PA	16.97
4699	M6_2177691_PstIMseI_PA	16.97
4700	M6_220578_PstIMseI_PA	16.97
4701	M6_233815_PstIMseI_PA	16.97
4702	M6_2465023_PstIMseI_PA	16.97
4703	M6_2502967_PstIMseI_PA	16.97
4704	M6_2803701_PstIMseI_PA	16.97
4705	M6_2883173_PstIMseI_PA	16.97
4706	M6_307326_PstIMseI_PA	16.97
4707	M6_3196328_PstIMseI_PA	16.97
4708	M6_361489_PstIMseI_PA	16.97
4709	M6_3646195_PstIMseI_PA	16.97
4710	M6_39077_PstIMseI_PA	16.97
4711	M6_406022_PstIMseI_PA	16.97
4712	M6_4165400_PstIMseI_PA	16.97
4713	M6_41768_PstIMseI_PA	16.97
4714	M6_45209_PstIMseI_PA	16.97
4715	M6_475525_PstIMseI_PA	16.97
4716	M6_486871_PstIMseI_PA	16.97
4717	M6_544273_PstIMseI_PA	16.97
4718	M6_565003_PstIMseI_PA	16.97
4719	M6_577372_PstIMseI_PA	16.97
4720	M6_579466_PstIMseI_PA	16.97
4721	M6_63121_PstIMseI_PA	16.97
4722	M6_641039_PstIMseI_PA	16.97
4723	M6_641296_PstIMseI_PA	16.97
4724	M6_704439_PstIMseI_PA	16.97
4725	M6_722541_PstIMseI_PA	16.97
4726	M6_732106_PstIMseI_PA	16.97
4727	M6_755298_PstIMseI_PA	16.97
4728	M6_78370_PstIMseI_PA	16.97
4729	M6_819480_PstIMseI_PA	16.97
4730	M6_858094_PstIMseI_PA	16.97
4731	M6_86169_PstIMseI_PA	16.97
4732	M6_889977_PstIMseI_PA	16.97
4733	M6_93360_PstIMseI_PA	16.97
4734	M6_954651_PstIMseI_PA	16.97
4735	M6_979404_PstIMseI_PA	16.97
4736	Opata_1215998_PstIMseI_PA	16.97
4737	Opata_1700_PstIMseI_PA	16.97
4738	Opata_1773963_PstIMseI_PA	16.97
4739	Opata_186056_PstIMseI_PA	16.97
4740	Opata_2370423_PstIMseI_PA	16.97
4741	Opata_258557_PstIMseI_PA	16.97
4742	Opata_2742992_PstIMseI_PA	16.97
4743	Opata_299015_PstIMseI_PA	16.97
4744	Opata_3076627_PstIMseI_PA	16.97
4745	Opata_3255820_PstIMseI_PA	16.97
4746	Opata_3577781_PstIMseI_PA	16.97
4747	Opata_36353_PstIMseI_PA	16.97
4748	Opata_382600_PstIMseI_PA	16.97
4749	Opata_412783_PstIMseI_PA	16.97
4750	Opata_444337_PstIMseI_PA	16.97
4751	Opata_473957_PstIMseI_PA	16.97
4752	Opata_513763_PstIMseI_PA	16.97
4753	Opata_53550_PstIMseI_PA	16.97
4754	Opata_543298_PstIMseI_PA	16.97
4755	Opata_555498_PstIMseI_PA	16.97
4756	Opata_598182_PstIMseI_PA	16.97
4757	Opata_602460_PstIMseI_PA	16.97
4758	Opata_688748_PstIMseI_PA	16.97
4759	Opata_690020_PstIMseI_PA	16.97
4760	Opata_70472_PstIMseI_PA	16.97
4761	Opata_72034_PstIMseI_PA	16.97
4762	Opata_76851_PstIMseI_PA	16.97
4763	Opata_791633_PstIMseI_PA	16.97
4764	Opata_795607_PstIMseI_PA	16.97
4765	Opata_797578_PstIMseI_PA	16.97
4766	Opata_819286_PstIMseI_PA	16.97
4767	Opata_830514_PstIMseI_PA	16.97
4768	Opata_92614_PstIMseI_PA	16.97
4769	Opata_973571_PstIMseI_PA	16.97
4770	M6_1010172_PstIMspI_PA	16.97
4771	M6_1116702_PstIMspI_PA	16.97
4772	M6_1168581_PstIMspI_PA	16.97
4773	M6_1235020_PstIMspI_PA	16.97
4774	M6_164111_PstIMspI_PA	16.97
4775	M6_1743366_PstIMspI_PA	16.97
4776	M6_1780743_PstIMspI_PA	16.97
4777	M6_2053689_PstIMspI_PA	16.97
4778	M6_2138555_PstIMspI_PA	16.97
4779	M6_2155885_PstIMspI_PA	16.97
4780	M6_2458814_PstIMspI_PA	16.97
4781	M6_2536873_PstIMspI_PA	16.97
4782	M6_2546233_PstIMspI_PA	16.97
4783	M6_259571_PstIMspI_PA	16.97
4784	M6_2659446_PstIMspI_PA	16.97
4785	M6_2742741_PstIMspI_PA	16.97
4786	M6_2830579_PstIMspI_PA	16.97
4787	M6_288020_PstIMspI_PA	16.97
4788	M6_2889030_PstIMspI_PA	16.97
4789	M6_3016691_PstIMspI_PA	16.97
4790	M6_3069195_PstIMspI_PA	16.97
4791	M6_3159014_PstIMspI_PA	16.97
4792	M6_3177913_PstIMspI_PA	16.97
4793	M6_3220076_PstIMspI_PA	16.97
4794	M6_3377445_PstIMspI_PA	16.97
4795	M6_3486878_PstIMspI_PA	16.97
4796	M6_404161_PstIMspI_PA	16.97
4797	M6_452548_PstIMspI_PA	16.97
4798	M6_489378_PstIMspI_PA	16.97
4799	M6_6134_PstIMspI_PA	16.97
4800	M6_658574_PstIMspI_PA	16.97
4801	M6_66765_PstIMspI_PA	16.97
4802	M6_72003_PstIMspI_PA	16.97
4803	M6_805457_PstIMspI_PA	16.97
4804	Opata_1154563_PstIMspI_PA	16.97
4805	Opata_1165658_PstIMspI_PA	16.97
4806	Opata_1173221_PstIMspI_PA	16.97
4807	Opata_1217965_PstIMspI_PA	16.97
4808	Opata_1245476_PstIMspI_PA	16.97
4809	Opata_1324609_PstIMspI_PA	16.97
4810	Opata_1386196_PstIMspI_PA	16.97
4811	Opata_1519583_PstIMspI_PA	16.97
4812	Opata_1539047_PstIMspI_PA	16.97
4813	Opata_1737523_PstIMspI_PA	16.97
4814	Opata_1739578_PstIMspI_PA	16.97
4815	Opata_1756412_PstIMspI_PA	16.97
4816	Opata_1792715_PstIMspI_PA	16.97
4817	Opata_1826583_PstIMspI_PA	16.97
4818	Opata_1830097_PstIMspI_PA	16.97
4819	Opata_1969459_PstIMspI_PA	16.97
4820	Opata_2075265_PstIMspI_PA	16.97
4821	Opata_208799_PstIMspI_PA	16.97
4822	Opata_2252133_PstIMspI_PA	16.97
4823	Opata_2405959_PstIMspI_PA	16.97
4824	Opata_257505_PstIMspI_PA	16.97
4825	Opata_2716123_PstIMspI_PA	16.97
4826	Opata_3212742_PstIMspI_PA	16.97
4827	Opata_3312877_PstIMspI_PA	16.97
4828	Opata_3347634_PstIMspI_PA	16.97
4829	Opata_3395519_PstIMspI_PA	16.97
4830	Opata_34032_PstIMspI_PA	16.97
4831	Opata_3436663_PstIMspI_PA	16.97
4832	Opata_3461730_PstIMspI_PA	16.97
4833	Opata_388521_PstIMspI_PA	16.97
4834	Opata_4103172_PstIMspI_PA	16.97
4835	Opata_4108994_PstIMspI_PA	16.97
4836	Opata_539910_PstIMspI_PA	16.97
4837	Opata_619347_PstIMspI_PA	16.97
4838	Opata_69137_PstIMspI_PA	16.97
4839	Opata_715195_PstIMspI_PA	16.97
4840	Opata_78981_PstIMspI_PA	16.97
4841	Opata_9193_PstIMspI_PA	16.97
4842	Opata_920652_PstIMspI_PA	16.97
4843	Opata_93235_PstIMspI_PA	16.97
4844	Opata_107043_89_PstIMluI_SNP	16.97
4845	Opata_130998_62_PstIMluI_SNP	16.97
4846	Opata_1865781_83_PstIMluI_SNP	16.97
4847	Opata_1076681_2_PstIMseI_SNP	16.97
4848	Opata_1095631_2_PstIMseI_SNP	16.97
4849	Opata_1095631_69_PstIMseI_SNP	16.97
4850	Opata_1155473_5_PstIMseI_SNP	16.97
4851	Opata_1155473_61_PstIMseI_SNP	16.97
4852	Opata_115732_52_PstIMseI_SNP	16.97
4853	Opata_1194503_40_PstIMseI_SNP	16.97
4854	Opata_130245_18_PstIMseI_SNP	16.97
4855	Opata_130245_69_PstIMseI_SNP	16.97
4856	Opata_1317392_6_PstIMseI_SNP	16.97
4857	Opata_1586850_35_PstIMseI_SNP	16.97
4858	Opata_1674087_52_PstIMseI_SNP	16.97
4859	Opata_1949480_50_PstIMseI_SNP	16.97
4860	Opata_1949480_71_PstIMseI_SNP	16.97
4861	Opata_199327_49_PstIMseI_SNP	16.97
4862	Opata_201349_11_PstIMseI_SNP	16.97
4863	Opata_2116244_26_PstIMseI_SNP	16.97
4864	Opata_2190474_54_PstIMseI_SNP	16.97
4865	Opata_2507552_38_PstIMseI_SNP	16.97
4866	Opata_2507552_46_PstIMseI_SNP	16.97
4867	Opata_259598_45_PstIMseI_SNP	16.97
4868	Opata_27260_53_PstIMseI_SNP	16.97
4869	Opata_276132_21_PstIMseI_SNP	16.97
4870	Opata_282460_78_PstIMseI_SNP	16.97
4871	Opata_308619_27_PstIMseI_SNP	16.97
4872	Opata_308619_28_PstIMseI_SNP	16.97
4873	Opata_308619_65_PstIMseI_SNP	16.97
4874	Opata_313436_43_PstIMseI_SNP	16.97
4875	Opata_328566_90_PstIMseI_SNP	16.97
4876	Opata_332877_16_PstIMseI_SNP	16.97
4877	Opata_332877_53_PstIMseI_SNP	16.97
4878	Opata_332877_70_PstIMseI_SNP	16.97
4879	Opata_344884_39_PstIMseI_SNP	16.97
4880	Opata_355567_30_PstIMseI_SNP	16.97
4881	Opata_355567_32_PstIMseI_SNP	16.97
4882	Opata_355567_51_PstIMseI_SNP	16.97
4883	Opata_370172_24_PstIMseI_SNP	16.97
4884	Opata_370172_85_PstIMseI_SNP	16.97
4885	Opata_383779_24_PstIMseI_SNP	16.97
4886	Opata_3991064_84_PstIMseI_SNP	16.97
4887	Opata_401531_53_PstIMseI_SNP	16.97
4888	Opata_440356_36_PstIMseI_SNP	16.97
4889	Opata_444511_37_PstIMseI_SNP	16.97
4890	Opata_444511_41_PstIMseI_SNP	16.97
4891	Opata_46502_21_PstIMseI_SNP	16.97
4892	Opata_50147_17_PstIMseI_SNP	16.97
4893	Opata_50147_27_PstIMseI_SNP	16.97
4894	Opata_574186_16_PstIMseI_SNP	16.97
4895	Opata_574186_17_PstIMseI_SNP	16.97
4896	Opata_610750_24_PstIMseI_SNP	16.97
4897	Opata_64566_29_PstIMseI_SNP	16.97
4898	Opata_711369_29_PstIMseI_SNP	16.97
4899	Opata_711369_32_PstIMseI_SNP	16.97
4900	Opata_731322_23_PstIMseI_SNP	16.97
4901	Opata_732461_3_PstIMseI_SNP	16.97
4902	Opata_732461_54_PstIMseI_SNP	16.97
4903	Opata_74246_22_PstIMseI_SNP	16.97
4904	Opata_80124_76_PstIMseI_SNP	16.97
4905	Opata_835710_15_PstIMseI_SNP	16.97
4906	Opata_835710_68_PstIMseI_SNP	16.97
4907	Opata_84593_53_PstIMseI_SNP	16.97
4908	Opata_87463_86_PstIMseI_SNP	16.97
4909	Opata_97906_84_PstIMseI_SNP	16.97
4910	Opata_987157_33_PstIMseI_SNP	16.97
4911	Opata_987157_57_PstIMseI_SNP	16.97
4912	Opata_987157_7_PstIMseI_SNP	16.97
4913	Opata_1000908_18_PstIMspI_SNP	16.97
4914	Opata_1000908_19_PstIMspI_SNP	16.97
4915	Opata_1188715_45_PstIMspI_SNP	16.97
4916	Opata_1405910_60_PstIMspI_SNP	16.97
4917	Opata_1572428_36_PstIMspI_SNP	16.97
4918	Opata_1572428_75_PstIMspI_SNP	16.97
4919	Opata_1590845_37_PstIMspI_SNP	16.97
4920	Opata_1611022_76_PstIMspI_SNP	16.97
4921	Opata_1666923_57_PstIMspI_SNP	16.97
4922	Opata_1666923_78_PstIMspI_SNP	16.97
4923	Opata_1720994_43_PstIMspI_SNP	16.97
4924	Opata_1765950_25_PstIMspI_SNP	16.97
4925	Opata_1792835_12_PstIMspI_SNP	16.97
4926	Opata_1792835_60_PstIMspI_SNP	16.97
4927	Opata_181008_43_PstIMspI_SNP	16.97
4928	Opata_1858953_28_PstIMspI_SNP	16.97
4929	Opata_1884525_30_PstIMspI_SNP	16.97
4930	Opata_1927964_52_PstIMspI_SNP	16.97
4931	Opata_1946362_55_PstIMspI_SNP	16.97
4932	Opata_1946362_82_PstIMspI_SNP	16.97
4933	Opata_1951842_48_PstIMspI_SNP	16.97
4934	Opata_1958250_80_PstIMspI_SNP	16.97
4935	Opata_2172946_82_PstIMspI_SNP	16.97
4936	Opata_2232159_23_PstIMspI_SNP	16.97
4937	Opata_2298103_62_PstIMspI_SNP	16.97
4938	Opata_2306040_85_PstIMspI_SNP	16.97
4939	Opata_2327935_18_PstIMspI_SNP	16.97
4940	Opata_2512195_17_PstIMspI_SNP	16.97
4941	Opata_2512195_88_PstIMspI_SNP	16.97
4942	Opata_2550833_68_PstIMspI_SNP	16.97
4943	Opata_2587975_27_PstIMspI_SNP	16.97
4944	Opata_2587975_85_PstIMspI_SNP	16.97
4945	Opata_2625388_21_PstIMspI_SNP	16.97
4946	Opata_2688211_3_PstIMspI_SNP	16.97
4947	Opata_2688211_8_PstIMspI_SNP	16.97
4948	Opata_278129_59_PstIMspI_SNP	16.97
4949	Opata_3168259_40_PstIMspI_SNP	16.97
4950	Opata_3185636_63_PstIMspI_SNP	16.97
4951	Opata_3185636_70_PstIMspI_SNP	16.97
4952	Opata_3348631_10_PstIMspI_SNP	16.97
4953	Opata_33510_6_PstIMspI_SNP	16.97
4954	Opata_3527632_64_PstIMspI_SNP	16.97
4955	Opata_3527632_67_PstIMspI_SNP	16.97
4956	Opata_363313_36_PstIMspI_SNP	16.97
4957	Opata_3777309_40_PstIMspI_SNP	16.97
4958	Opata_3860998_43_PstIMspI_SNP	16.97
4959	Opata_3938289_66_PstIMspI_SNP	16.97
4960	Opata_3938289_71_PstIMspI_SNP	16.97
4961	Opata_399712_30_PstIMspI_SNP	16.97
4962	Opata_399712_51_PstIMspI_SNP	16.97
4963	Opata_399712_73_PstIMspI_SNP	16.97
4964	Opata_4059424_64_PstIMspI_SNP	16.97
4965	Opata_4133348_26_PstIMspI_SNP	16.97
4966	Opata_626630_35_PstIMspI_SNP	16.97
4967	Opata_665291_33_PstIMspI_SNP	16.97
4968	Opata_672818_8_PstIMspI_SNP	16.97
4969	Opata_692759_62_PstIMspI_SNP	16.97
4970	Opata_692759_7_PstIMspI_SNP	16.97
4971	Opata_86808_6_PstIMspI_SNP	16.97
4972	Opata_907266_60_PstIMspI_SNP	16.97
4973	Opata_959445_73_PstIMspI_SNP	16.97
4974	M6_1147607_PstIMluI_PA	16.97
4975	M6_340167_PstIMluI_PA	16.97
4976	Opata_2144189_PstIMluI_PA	16.97
4977	M6_10204_PstIMseI_PA	16.97
4978	M6_1073451_PstIMseI_PA	16.97
4979	M6_1138727_PstIMseI_PA	16.97
4980	M6_1213421_PstIMseI_PA	16.97
4981	M6_125508_PstIMseI_PA	16.97
4982	M6_1410266_PstIMseI_PA	16.97
4983	M6_1422111_PstIMseI_PA	16.97
4984	M6_142677_PstIMseI_PA	16.97
4985	M6_1448449_PstIMseI_PA	16.97
4986	M6_1580328_PstIMseI_PA	16.97
4987	M6_174098_PstIMseI_PA	16.97
4988	M6_1817903_PstIMseI_PA	16.97
4989	M6_1888999_PstIMseI_PA	16.97
4990	M6_224395_PstIMseI_PA	16.97
4991	M6_229486_PstIMseI_PA	16.97
4992	M6_2411182_PstIMseI_PA	16.97
4993	M6_253479_PstIMseI_PA	16.97
4994	M6_255586_PstIMseI_PA	16.97
4995	M6_261429_PstIMseI_PA	16.97
4996	M6_2722769_PstIMseI_PA	16.97
4997	M6_28439_PstIMseI_PA	16.97
4998	M6_2900922_PstIMseI_PA	16.97
4999	M6_300832_PstIMseI_PA	16.97
5000	M6_3052220_PstIMseI_PA	16.97
5001	M6_3054959_PstIMseI_PA	16.97
5002	M6_307984_PstIMseI_PA	16.97
5003	M6_3236493_PstIMseI_PA	16.97
5004	M6_3278478_PstIMseI_PA	16.97
5005	M6_34220_PstIMseI_PA	16.97
5006	M6_376141_PstIMseI_PA	16.97
5007	M6_378637_PstIMseI_PA	16.97
5008	M6_381043_PstIMseI_PA	16.97
5009	M6_3944215_PstIMseI_PA	16.97
5010	M6_4126995_PstIMseI_PA	16.97
5011	M6_453243_PstIMseI_PA	16.97
5012	M6_458637_PstIMseI_PA	16.97
5013	M6_48105_PstIMseI_PA	16.97
5014	M6_507156_PstIMseI_PA	16.97
5015	M6_542399_PstIMseI_PA	16.97
5016	M6_553408_PstIMseI_PA	16.97
5017	M6_566592_PstIMseI_PA	16.97
5018	M6_576907_PstIMseI_PA	16.97
5019	M6_588875_PstIMseI_PA	16.97
5020	M6_66126_PstIMseI_PA	16.97
5021	M6_687556_PstIMseI_PA	16.97
5022	M6_688553_PstIMseI_PA	16.97
5023	M6_705151_PstIMseI_PA	16.97
5024	M6_725253_PstIMseI_PA	16.97
5025	M6_75560_PstIMseI_PA	16.97
5026	M6_81199_PstIMseI_PA	16.97
5027	M6_886117_PstIMseI_PA	16.97
5028	M6_901054_PstIMseI_PA	16.97
5029	M6_903786_PstIMseI_PA	16.97
5030	M6_965196_PstIMseI_PA	16.97
5031	Opata_1207620_PstIMseI_PA	16.97
5032	Opata_1272456_PstIMseI_PA	16.97
5033	Opata_339723_PstIMseI_PA	16.97
5034	Opata_358590_PstIMseI_PA	16.97
5035	Opata_3672678_PstIMseI_PA	16.97
5036	Opata_963379_PstIMseI_PA	16.97
5037	M6_100461_PstIMspI_PA	16.97
5038	M6_1034076_PstIMspI_PA	16.97
5039	M6_1063485_PstIMspI_PA	16.97
5040	M6_1087622_PstIMspI_PA	16.97
5041	M6_1125512_PstIMspI_PA	16.97
5042	M6_1148723_PstIMspI_PA	16.97
5043	M6_115927_PstIMspI_PA	16.97
5044	M6_1320435_PstIMspI_PA	16.97
5045	M6_1320924_PstIMspI_PA	16.97
5046	M6_1380795_PstIMspI_PA	16.97
5047	M6_1426314_PstIMspI_PA	16.97
5048	M6_1442286_PstIMspI_PA	16.97
5049	M6_1475380_PstIMspI_PA	16.97
5050	M6_1514243_PstIMspI_PA	16.97
5051	M6_1527221_PstIMspI_PA	16.97
5052	M6_1550666_PstIMspI_PA	16.97
5053	M6_1596623_PstIMspI_PA	16.97
5054	M6_1667685_PstIMspI_PA	16.97
5055	M6_1679837_PstIMspI_PA	16.97
5056	M6_1746330_PstIMspI_PA	16.97
5057	M6_1786603_PstIMspI_PA	16.97
5058	M6_1794377_PstIMspI_PA	16.97
5059	M6_1946783_PstIMspI_PA	16.97
5060	M6_2292905_PstIMspI_PA	16.97
5061	M6_2308608_PstIMspI_PA	16.97
5062	M6_2409669_PstIMspI_PA	16.97
5063	M6_2482041_PstIMspI_PA	16.97
5064	M6_2858743_PstIMspI_PA	16.97
5065	M6_2898615_PstIMspI_PA	16.97
5066	M6_2912514_PstIMspI_PA	16.97
5067	M6_2964991_PstIMspI_PA	16.97
5068	M6_3102918_PstIMspI_PA	16.97
5069	M6_3108240_PstIMspI_PA	16.97
5070	M6_315648_PstIMspI_PA	16.97
5071	M6_3165681_PstIMspI_PA	16.97
5072	M6_3185930_PstIMspI_PA	16.97
5073	M6_323804_PstIMspI_PA	16.97
5074	M6_3306539_PstIMspI_PA	16.97
5075	M6_3317094_PstIMspI_PA	16.97
5076	M6_3366001_PstIMspI_PA	16.97
5077	M6_337464_PstIMspI_PA	16.97
5078	M6_3424007_PstIMspI_PA	16.97
5079	M6_343041_PstIMspI_PA	16.97
5080	M6_350878_PstIMspI_PA	16.97
5081	M6_3528947_PstIMspI_PA	16.97
5082	M6_3557537_PstIMspI_PA	16.97
5083	M6_3606111_PstIMspI_PA	16.97
5084	M6_363333_PstIMspI_PA	16.97
5085	M6_37380_PstIMspI_PA	16.97
5086	M6_382646_PstIMspI_PA	16.97
5087	M6_397271_PstIMspI_PA	16.97
5088	M6_419997_PstIMspI_PA	16.97
5089	M6_430152_PstIMspI_PA	16.97
5090	M6_432604_PstIMspI_PA	16.97
5091	M6_448703_PstIMspI_PA	16.97
5092	M6_519162_PstIMspI_PA	16.97
5093	M6_534950_PstIMspI_PA	16.97
5094	M6_558070_PstIMspI_PA	16.97
5095	M6_616660_PstIMspI_PA	16.97
5096	M6_6254_PstIMspI_PA	16.97
5097	M6_641329_PstIMspI_PA	16.97
5098	M6_65033_PstIMspI_PA	16.97
5099	M6_665001_PstIMspI_PA	16.97
5100	M6_691970_PstIMspI_PA	16.97
5101	M6_705611_PstIMspI_PA	16.97
5102	M6_705675_PstIMspI_PA	16.97
5103	M6_708552_PstIMspI_PA	16.97
5104	M6_744190_PstIMspI_PA	16.97
5105	M6_748938_PstIMspI_PA	16.97
5106	M6_839182_PstIMspI_PA	16.97
5107	M6_907499_PstIMspI_PA	16.97
5108	M6_944202_PstIMspI_PA	16.97
5109	M6_951365_PstIMspI_PA	16.97
5110	M6_966520_PstIMspI_PA	16.97
5111	Opata_111219_PstIMspI_PA	16.97
5112	Opata_129574_PstIMspI_PA	16.97
5113	Opata_1619009_PstIMspI_PA	16.97
5114	Opata_1766497_PstIMspI_PA	16.97
5115	Opata_2151463_PstIMspI_PA	16.97
5116	Opata_2692549_PstIMspI_PA	16.97
5117	Opata_388751_PstIMseI_PA	16.97
5118	Opata_610405_PstIMseI_PA	16.97
5119	Opata_2049217_PstIMspI_PA	16.97
5120	Opata_2369784_PstIMspI_PA	16.97
5121	Opata_2813484_PstIMspI_PA	16.97
5122	M6_2606582_PstIMseI_PA	16.97
5123	Opata_1794026_PstIMseI_PA	16.97
5124	M6_2393143_PstIMspI_PA	16.97
5125	M6_3165578_PstIMspI_PA	16.97
5126	M6_405098_PstIMspI_PA	16.97
5127	M6_724947_PstIMspI_PA	16.97
5128	M6_4043042_PstIMseI_PA	16.97
5129	Opata_283348_PstIMseI_PA	16.97
5130	Opata_3890983_PstIMseI_PA	16.97
5131	M6_2855825_PstIMspI_PA	16.97
5132	Opata_1709025_PstIMspI_PA	16.97
5133	Opata_2834502_PstIMspI_PA	16.97
5134	M6_119387_PstIMseI_PA	16.97
5135	M6_2214859_PstIMseI_PA	16.97
5136	M6_1410848_PstIMspI_PA	16.97
5137	M6_1769979_PstIMspI_PA	16.97
5138	M6_3080779_PstIMspI_PA	16.97
5139	M6_776823_PstIMspI_PA	16.97
5140	Opata_3316992_PstIMspI_PA	16.97
5141	M6_3763783_PstIMseI_PA	16.97
5142	M6_2315642_PstIMspI_PA	16.97
5143	Opata_248461_PstIMspI_PA	16.97
5144	M6_962095_PstIMseI_PA	16.97
5145	M6_638365_PstIMspI_PA	16.97
5146	M6_516345_PstIMspI_PA	16.97
5147	Opata_1317710_PstIMseI_PA	16.97
5148	M6_1552987_PstIMseI_PA	16.97
5149	M6_2963373_PstIMspI_PA	16.97
5150	M6_2047619_PstIMluI_PA	16.97
5151	M6_1320325_PstIMseI_PA	16.97
5152	M6_572369_PstIMseI_PA	16.97
5153	M6_2653870_PstIMseI_PA	16.97
5154	wPt-740564	17.07
5155	wPt-742363	17.07
5156	wPt-742810	17.07
5157	XgbxG265	17.1
5158	Xbcd907a	17.1
5159	D1.1_ctg1734_1	17.1
5160	1044840	17.17
5161	1086297	17.17
5162	BobWhite_c23392_63	17.18
5163	BS00010785_51	17.18
5164	1021067	17.28
5165	Xfbb278	17.5
5166	D1.1_ctg5743	17.5
5167	1110237	17.51
5168	3384940	17.64
5169	3533713	17.64
5170	BS00093857_51	17.67
5171	BS00038834_51	17.67
5172	BS00065928_51	17.67
5173	BS00095638_51	17.67
5174	BS00095640_51	17.67
5175	1070190	17.74
5176	1126943	17.74
5177	1212735	17.74
5178	2244011	17.74
5179	2244557	17.74
5180	2245004	17.74
5181	2252165	17.74
5182	2257602	17.74
5183	4910416	17.74
5184	1029457	18.09
5185	1118935	18.09
5186	Xgwm71	18.1
5187	Xabc171x	18.1
5188	Xcfd79a	18.1
5189	Xfbb278.1	18.1
5190	Xwmc11a	18.1
5191	CAP12_c215_365	18.19
5192	D_GCE8AKX01BY4MX_119	18.19
5193	D_GDRF1KQ01CQPQV_353	18.19
5194	BobWhite_c9992_595	18.3
5195	2244227	18.31
5196	2260395	18.31
5197	1203665	18.53
5198	1280131	18.53
5199	tplb0043c20_1046	18.75
5200	D_GBUVHFX01DNE4L_262	18.75
5201	1213391	18.78
5202	Xfbb370	18.8
5203	Xfba190	18.8
5204	wPt-740930	18.96
5205	Xfba190.3	19.1
5206	Xfbb370.2	19.1
5207	Xgwm161b	19.1
5208	987041	19.11
5209	3939519	19.11
5210	1093302	19.16
5211	2323109	19.16
5212	RAC875_c18570_980	19.17
5213	Xgwm161	19.3
5214	Ra_c33823_278	19.49
5215	RAC875_c33823_279	19.49
5216	1061115	19.5
5217	1088081	19.5
5218	1093399	19.5
5219	1699478	19.5
5220	D_contig30389_56	19.91
5221	978075	20.08
5222	1091790	20.08
5223	wPt-741419	20.09
5224	wPt-5893	20.09
5225	wPt-740567	20.09
5226	wPt-740686	20.09
5227	wPt-740737	20.09
5228	wPt-740948	20.09
5229	wPt-741083	20.09
5230	wPt-741288	20.09
5231	wPt-741390	20.09
5232	wPt-741446	20.09
5233	wPt-741854	20.09
5234	wPt-741931	20.09
5235	wPt-742124	20.09
5236	wPt-742491	20.09
5237	wPt-742524	20.09
5238	wPt-742610	20.09
5239	wPt-742687	20.09
5240	2293113	20.2
5241	1091585	20.32
5242	1064198	20.54
5243	1102753	20.65
5244	1106750	20.68
5245	1090455	20.69
5246	Xbcd1802	21.1
5247	D1.1_ctg4173	21.1
5248	1670847	21.2
5249	998508	21.21
5250	1111584	21.21
5251	1217829	21.21
5252	1219572	21.21
5253	1303873	21.21
5254	2290699	21.21
5255	3020676	21.21
5256	5993246	21.21
5257	RAC875_c494_436	21.42
5258	2248194	21.78
5259	119700	21.79
5260	1092440	22.35
5261	3222306	22.35
5262	1054546	22.93
5263	1699727	22.93
5264	2244201	22.93
5265	2246803	22.93
5266	3030032	22.93
5267	1233692	23
5268	Xgwm2a	23.1
5269	Xgpw322	23.1
5270	wmc43_1	23.17
5271	M6_2520946_PstIMluI_PA	23.17
5272	Opata_307948_PstIMluI_PA	23.17
5273	M6_1027122_PstIMseI_PA	23.17
5274	M6_104503_PstIMseI_PA	23.17
5275	M6_1112184_PstIMseI_PA	23.17
5276	M6_13407_PstIMseI_PA	23.17
5277	M6_138271_PstIMseI_PA	23.17
5278	M6_1467448_PstIMseI_PA	23.17
5279	M6_1585234_PstIMseI_PA	23.17
5280	M6_194280_PstIMseI_PA	23.17
5281	M6_1945844_PstIMseI_PA	23.17
5282	M6_200853_PstIMseI_PA	23.17
5283	M6_2068558_PstIMseI_PA	23.17
5284	M6_213599_PstIMseI_PA	23.17
5285	M6_237638_PstIMseI_PA	23.17
5286	M6_2488699_PstIMseI_PA	23.17
5287	M6_254836_PstIMseI_PA	23.17
5288	M6_258037_PstIMseI_PA	23.17
5289	M6_272665_PstIMseI_PA	23.17
5290	M6_281613_PstIMseI_PA	23.17
5291	M6_2936682_PstIMseI_PA	23.17
5292	M6_317729_PstIMseI_PA	23.17
5293	M6_321972_PstIMseI_PA	23.17
5294	M6_327527_PstIMseI_PA	23.17
5295	M6_3526907_PstIMseI_PA	23.17
5296	M6_3631860_PstIMseI_PA	23.17
5297	M6_383779_PstIMseI_PA	23.17
5298	M6_3934216_PstIMseI_PA	23.17
5299	M6_413043_PstIMseI_PA	23.17
5300	M6_433253_PstIMseI_PA	23.17
5301	M6_520184_PstIMseI_PA	23.17
5302	M6_52129_PstIMseI_PA	23.17
5303	M6_557570_PstIMseI_PA	23.17
5304	M6_587449_PstIMseI_PA	23.17
5305	M6_61393_PstIMseI_PA	23.17
5306	M6_61864_PstIMseI_PA	23.17
5307	M6_623762_PstIMseI_PA	23.17
5308	M6_651494_PstIMseI_PA	23.17
5309	M6_66860_PstIMseI_PA	23.17
5310	M6_71371_PstIMseI_PA	23.17
5311	M6_726448_PstIMseI_PA	23.17
5312	M6_781613_PstIMseI_PA	23.17
5313	M6_80682_PstIMseI_PA	23.17
5314	M6_837287_PstIMseI_PA	23.17
5315	M6_900075_PstIMseI_PA	23.17
5316	M6_937899_PstIMseI_PA	23.17
5317	M6_97049_PstIMseI_PA	23.17
5318	Opata_1003455_PstIMseI_PA	23.17
5319	Opata_1096557_PstIMseI_PA	23.17
5320	Opata_111948_PstIMseI_PA	23.17
5321	Opata_118463_PstIMseI_PA	23.17
5322	Opata_1254046_PstIMseI_PA	23.17
5323	Opata_151903_PstIMseI_PA	23.17
5324	Opata_1650342_PstIMseI_PA	23.17
5325	Opata_179586_PstIMseI_PA	23.17
5326	Opata_185587_PstIMseI_PA	23.17
5327	Opata_1929428_PstIMseI_PA	23.17
5328	Opata_208373_PstIMseI_PA	23.17
5329	Opata_2171386_PstIMseI_PA	23.17
5330	Opata_272936_PstIMseI_PA	23.17
5331	Opata_319265_PstIMseI_PA	23.17
5332	Opata_3367856_PstIMseI_PA	23.17
5333	Opata_34251_PstIMseI_PA	23.17
5334	Opata_3616520_PstIMseI_PA	23.17
5335	Opata_3777015_PstIMseI_PA	23.17
5336	Opata_392754_PstIMseI_PA	23.17
5337	Opata_3933909_PstIMseI_PA	23.17
5338	Opata_448847_PstIMseI_PA	23.17
5339	Opata_483675_PstIMseI_PA	23.17
5340	Opata_596882_PstIMseI_PA	23.17
5341	Opata_61280_PstIMseI_PA	23.17
5342	Opata_614431_PstIMseI_PA	23.17
5343	Opata_623238_PstIMseI_PA	23.17
5344	Opata_783059_PstIMseI_PA	23.17
5345	Opata_78579_PstIMseI_PA	23.17
5346	Opata_798784_PstIMseI_PA	23.17
5347	Opata_856206_PstIMseI_PA	23.17
5348	Opata_85631_PstIMseI_PA	23.17
5349	Opata_92414_PstIMseI_PA	23.17
5350	Opata_927445_PstIMseI_PA	23.17
5351	Opata_959542_PstIMseI_PA	23.17
5352	Opata_995781_PstIMseI_PA	23.17
5353	Opata_996300_PstIMseI_PA	23.17
5354	M6_1005435_PstIMspI_PA	23.17
5355	M6_1050374_PstIMspI_PA	23.17
5356	M6_1062370_PstIMspI_PA	23.17
5357	M6_1097615_PstIMspI_PA	23.17
5358	M6_1101996_PstIMspI_PA	23.17
5359	M6_1105465_PstIMspI_PA	23.17
5360	M6_1109631_PstIMspI_PA	23.17
5361	M6_1142777_PstIMspI_PA	23.17
5362	M6_1155837_PstIMspI_PA	23.17
5363	M6_1201601_PstIMspI_PA	23.17
5364	M6_1266780_PstIMspI_PA	23.17
5365	M6_1269557_PstIMspI_PA	23.17
5366	M6_1312824_PstIMspI_PA	23.17
5367	M6_1340535_PstIMspI_PA	23.17
5368	M6_1367418_PstIMspI_PA	23.17
5369	M6_1464527_PstIMspI_PA	23.17
5370	M6_1588239_PstIMspI_PA	23.17
5371	M6_1839271_PstIMspI_PA	23.17
5372	M6_1936423_PstIMspI_PA	23.17
5373	M6_2126549_PstIMspI_PA	23.17
5374	M6_215774_PstIMspI_PA	23.17
5375	M6_2163209_PstIMspI_PA	23.17
5376	M6_2262848_PstIMspI_PA	23.17
5377	M6_2422922_PstIMspI_PA	23.17
5378	M6_2477963_PstIMspI_PA	23.17
5379	M6_2673129_PstIMspI_PA	23.17
5380	M6_2783740_PstIMspI_PA	23.17
5381	M6_2900390_PstIMspI_PA	23.17
5382	M6_2922848_PstIMspI_PA	23.17
5383	M6_296429_PstIMspI_PA	23.17
5384	M6_3012776_PstIMspI_PA	23.17
5385	M6_3072074_PstIMspI_PA	23.17
5386	M6_3182150_PstIMspI_PA	23.17
5387	M6_327526_PstIMspI_PA	23.17
5388	M6_3405292_PstIMspI_PA	23.17
5389	M6_3551623_PstIMspI_PA	23.17
5390	M6_3590749_PstIMspI_PA	23.17
5391	M6_3599611_PstIMspI_PA	23.17
5392	M6_368295_PstIMspI_PA	23.17
5393	M6_375413_PstIMspI_PA	23.17
5394	M6_3788_PstIMspI_PA	23.17
5395	M6_416716_PstIMspI_PA	23.17
5396	M6_42304_PstIMspI_PA	23.17
5397	M6_427967_PstIMspI_PA	23.17
5398	M6_437338_PstIMspI_PA	23.17
5399	M6_446754_PstIMspI_PA	23.17
5400	M6_453912_PstIMspI_PA	23.17
5401	M6_475230_PstIMspI_PA	23.17
5402	M6_483368_PstIMspI_PA	23.17
5403	M6_484498_PstIMspI_PA	23.17
5404	M6_622687_PstIMspI_PA	23.17
5405	M6_731809_PstIMspI_PA	23.17
5406	M6_743202_PstIMspI_PA	23.17
5407	M6_746420_PstIMspI_PA	23.17
5408	M6_77149_PstIMspI_PA	23.17
5409	M6_792851_PstIMspI_PA	23.17
5410	M6_818111_PstIMspI_PA	23.17
5411	M6_823892_PstIMspI_PA	23.17
5412	M6_844727_PstIMspI_PA	23.17
5413	M6_883375_PstIMspI_PA	23.17
5414	M6_932811_PstIMspI_PA	23.17
5415	M6_949966_PstIMspI_PA	23.17
5416	M6_953732_PstIMspI_PA	23.17
5417	Opata_11560_PstIMspI_PA	23.17
5418	Opata_122713_PstIMspI_PA	23.17
5419	Opata_1599008_PstIMspI_PA	23.17
5420	Opata_1607249_PstIMspI_PA	23.17
5421	Opata_1628900_PstIMspI_PA	23.17
5422	Opata_1794555_PstIMspI_PA	23.17
5423	Opata_189068_PstIMspI_PA	23.17
5424	Opata_2334221_PstIMspI_PA	23.17
5425	Opata_2510350_PstIMspI_PA	23.17
5426	Opata_3586900_PstIMspI_PA	23.17
5427	Opata_3606591_PstIMspI_PA	23.17
5428	Opata_4065407_PstIMspI_PA	23.17
5429	Opata_442975_PstIMspI_PA	23.17
5430	Opata_459920_PstIMspI_PA	23.17
5431	Opata_962120_PstIMspI_PA	23.17
5432	Opata_963569_PstIMspI_PA	23.17
5433	Opata_992716_PstIMspI_PA	23.17
5434	Opata_4843_76_PstIMluI_SNP	23.17
5435	Opata_101573_12_PstIMseI_SNP	23.17
5436	Opata_1286763_50_PstIMseI_SNP	23.17
5437	Opata_136032_2_PstIMseI_SNP	23.17
5438	Opata_138962_58_PstIMseI_SNP	23.17
5439	Opata_147845_81_PstIMseI_SNP	23.17
5440	Opata_16638_34_PstIMseI_SNP	23.17
5441	Opata_1804522_31_PstIMseI_SNP	23.17
5442	Opata_187627_42_PstIMseI_SNP	23.17
5443	Opata_2065333_48_PstIMseI_SNP	23.17
5444	Opata_233122_76_PstIMseI_SNP	23.17
5445	Opata_28964_54_PstIMseI_SNP	23.17
5446	Opata_28964_77_PstIMseI_SNP	23.17
5447	Opata_307096_1_PstIMseI_SNP	23.17
5448	Opata_307096_9_PstIMseI_SNP	23.17
5449	Opata_330185_66_PstIMseI_SNP	23.17
5450	Opata_375972_34_PstIMseI_SNP	23.17
5451	Opata_375972_81_PstIMseI_SNP	23.17
5452	Opata_382468_46_PstIMseI_SNP	23.17
5453	Opata_385566_57_PstIMseI_SNP	23.17
5454	Opata_385566_59_PstIMseI_SNP	23.17
5455	Opata_4120205_33_PstIMseI_SNP	23.17
5456	Opata_4478512_48_PstIMseI_SNP	23.17
5457	Opata_751954_27_PstIMseI_SNP	23.17
5458	Opata_849016_76_PstIMseI_SNP	23.17
5459	Opata_966064_29_PstIMseI_SNP	23.17
5460	Opata_1083043_73_PstIMspI_SNP	23.17
5461	Opata_1673958_32_PstIMspI_SNP	23.17
5462	Opata_1689680_25_PstIMspI_SNP	23.17
5463	Opata_1689680_37_PstIMspI_SNP	23.17
5464	Opata_1709184_3_PstIMspI_SNP	23.17
5465	Opata_1811193_27_PstIMspI_SNP	23.17
5466	Opata_1944497_10_PstIMspI_SNP	23.17
5467	Opata_1944497_9_PstIMspI_SNP	23.17
5468	Opata_2142620_22_PstIMspI_SNP	23.17
5469	Opata_2142620_23_PstIMspI_SNP	23.17
5470	Opata_2142620_55_PstIMspI_SNP	23.17
5471	Opata_2382297_25_PstIMspI_SNP	23.17
5472	Opata_2382297_55_PstIMspI_SNP	23.17
5473	Opata_2382297_71_PstIMspI_SNP	23.17
5474	Opata_261181_49_PstIMspI_SNP	23.17
5475	Opata_2639396_39_PstIMspI_SNP	23.17
5476	Opata_3240862_47_PstIMspI_SNP	23.17
5477	Opata_395860_82_PstIMspI_SNP	23.17
5478	Opata_402791_32_PstIMspI_SNP	23.17
5479	Opata_447960_27_PstIMspI_SNP	23.17
5480	Opata_718141_74_PstIMspI_SNP	23.17
5481	Opata_830004_19_PstIMspI_SNP	23.17
5482	Opata_913418_79_PstIMspI_SNP	23.17
5483	Opata_2676441_PstIMseI_PA	23.17
5484	Opata_1216610_PstIMspI_PA	23.17
5485	Opata_1832934_PstIMspI_PA	23.17
5486	Opata_280129_PstIMspI_PA	23.17
5487	Opata_2853797_PstIMspI_PA	23.17
5488	M6_1046550_PstIMseI_PA	23.17
5489	Opata_1140058_PstIMseI_PA	23.17
5490	Opata_116961_PstIMseI_PA	23.17
5491	Opata_1225351_PstIMseI_PA	23.17
5492	Opata_341070_PstIMseI_PA	23.17
5493	Opata_576872_PstIMseI_PA	23.17
5494	M6_1073190_PstIMspI_PA	23.17
5495	M6_2100003_PstIMspI_PA	23.17
5496	M6_2618376_PstIMspI_PA	23.17
5497	M6_3172805_PstIMspI_PA	23.17
5498	M6_972943_PstIMspI_PA	23.17
5499	M6_151402_PstIMseI_PA	23.17
5500	M6_21195_PstIMseI_PA	23.17
5501	Opata_1346157_PstIMseI_PA	23.17
5502	Opata_138533_PstIMseI_PA	23.17
5503	Opata_228366_PstIMseI_PA	23.17
5504	M6_3239964_PstIMspI_PA	23.17
5505	Opata_1970855_PstIMspI_PA	23.17
5506	Opata_2433898_PstIMspI_PA	23.17
5507	Opata_2444481_PstIMspI_PA	23.17
5508	Opata_25224_PstIMspI_PA	23.17
5509	Opata_3400771_PstIMspI_PA	23.17
5510	Opata_38783_PstIMspI_PA	23.17
5511	M6_214535_PstIMseI_PA	23.17
5512	M6_2458421_PstIMseI_PA	23.17
5513	M6_3438513_PstIMseI_PA	23.17
5514	M6_647984_PstIMseI_PA	23.17
5515	M6_843589_PstIMseI_PA	23.17
5516	M6_879056_PstIMseI_PA	23.17
5517	Opata_122875_PstIMseI_PA	23.17
5518	Opata_4024359_PstIMseI_PA	23.17
5519	Opata_611969_PstIMseI_PA	23.17
5520	M6_1154080_PstIMspI_PA	23.17
5521	M6_1509636_PstIMspI_PA	23.17
5522	M6_3076956_PstIMspI_PA	23.17
5523	M6_3134040_PstIMspI_PA	23.17
5524	M6_362456_PstIMspI_PA	23.17
5525	M6_527683_PstIMspI_PA	23.17
5526	M6_727400_PstIMspI_PA	23.17
5527	Opata_1211503_PstIMspI_PA	23.17
5528	Opata_1694966_PstIMspI_PA	23.17
5529	Opata_2199224_PstIMspI_PA	23.17
5530	Opata_2210951_PstIMspI_PA	23.17
5531	Opata_2470219_PstIMspI_PA	23.17
5532	Opata_2734033_PstIMspI_PA	23.17
5533	Opata_284062_PstIMspI_PA	23.17
5534	Opata_35271_PstIMspI_PA	23.17
5535	Opata_800567_PstIMspI_PA	23.17
5536	Opata_945365_PstIMspI_PA	23.17
5537	M6_437026_PstIMseI_PA	23.17
5538	M6_530320_PstIMseI_PA	23.17
5539	M6_945418_PstIMseI_PA	23.17
5540	Opata_427113_PstIMseI_PA	23.17
5541	Opata_48350_PstIMseI_PA	23.17
5542	M6_2339448_PstIMspI_PA	23.17
5543	M6_236916_PstIMspI_PA	23.17
5544	M6_2480300_PstIMspI_PA	23.17
5545	Opata_3937374_PstIMspI_PA	23.17
5546	M6_113913_PstIMseI_PA	23.17
5547	M6_1226014_PstIMseI_PA	23.17
5548	M6_191785_PstIMseI_PA	23.17
5549	M6_2868035_PstIMseI_PA	23.17
5550	M6_381775_PstIMseI_PA	23.17
5551	M6_602587_PstIMseI_PA	23.17
5552	M6_839044_PstIMseI_PA	23.17
5553	M6_953837_PstIMseI_PA	23.17
5554	Opata_1162187_PstIMseI_PA	23.17
5555	Opata_467865_PstIMseI_PA	23.17
5556	M6_1073671_PstIMspI_PA	23.17
5557	M6_1125284_PstIMspI_PA	23.17
5558	M6_1184709_PstIMspI_PA	23.17
5559	M6_1195069_PstIMspI_PA	23.17
5560	M6_1269351_PstIMspI_PA	23.17
5561	M6_128439_PstIMspI_PA	23.17
5562	M6_1335019_PstIMspI_PA	23.17
5563	M6_1364823_PstIMspI_PA	23.17
5564	M6_1582616_PstIMspI_PA	23.17
5565	M6_1788695_PstIMspI_PA	23.17
5566	M6_1912827_PstIMspI_PA	23.17
5567	M6_2321114_PstIMspI_PA	23.17
5568	M6_2362095_PstIMspI_PA	23.17
5569	M6_2983263_PstIMspI_PA	23.17
5570	M6_3008054_PstIMspI_PA	23.17
5571	M6_3548704_PstIMspI_PA	23.17
5572	M6_371122_PstIMspI_PA	23.17
5573	M6_435260_PstIMspI_PA	23.17
5574	M6_499203_PstIMspI_PA	23.17
5575	M6_528018_PstIMspI_PA	23.17
5576	M6_561894_PstIMspI_PA	23.17
5577	M6_598479_PstIMspI_PA	23.17
5578	M6_603868_PstIMspI_PA	23.17
5579	M6_668963_PstIMspI_PA	23.17
5580	M6_780677_PstIMspI_PA	23.17
5581	M6_872448_PstIMspI_PA	23.17
5582	M6_90504_PstIMspI_PA	23.17
5583	M6_908656_PstIMspI_PA	23.17
5584	Opata_166972_PstIMspI_PA	23.17
5585	Opata_2085608_PstIMspI_PA	23.17
5586	Opata_2669675_PstIMspI_PA	23.17
5587	Opata_3230965_PstIMspI_PA	23.17
5588	Opata_3518716_PstIMspI_PA	23.17
5589	Opata_447249_PstIMspI_PA	23.17
5590	Opata_465119_PstIMspI_PA	23.17
5591	Opata_950941_PstIMspI_PA	23.17
5592	M6_480885_PstIMseI_PA	23.17
5593	M6_1438857_PstIMspI_PA	23.17
5594	M6_3275935_PstIMspI_PA	23.17
5595	M6_525642_PstIMspI_PA	23.17
5596	Opata_1334790_PstIMspI_PA	23.17
5597	Opata_2831849_PstIMspI_PA	23.17
5598	Opata_673459_PstIMspI_PA	23.17
5599	Opata_891960_PstIMspI_PA	23.17
5600	M6_1158695_PstIMseI_PA	23.17
5601	M6_279217_PstIMseI_PA	23.17
5602	M6_1064849_PstIMspI_PA	23.17
5603	M6_1073154_PstIMspI_PA	23.17
5604	M6_1237674_PstIMspI_PA	23.17
5605	M6_1316830_PstIMspI_PA	23.17
5606	M6_1408917_PstIMspI_PA	23.17
5607	M6_1437832_PstIMspI_PA	23.17
5608	M6_1902874_PstIMspI_PA	23.17
5609	M6_2324752_PstIMspI_PA	23.17
5610	M6_2721294_PstIMspI_PA	23.17
5611	M6_3063930_PstIMspI_PA	23.17
5612	M6_329636_PstIMspI_PA	23.17
5613	M6_3471384_PstIMspI_PA	23.17
5614	M6_390330_PstIMspI_PA	23.17
5615	M6_392147_PstIMspI_PA	23.17
5616	M6_490441_PstIMspI_PA	23.17
5617	M6_617206_PstIMspI_PA	23.17
5618	M6_765984_PstIMspI_PA	23.17
5619	M6_805214_PstIMspI_PA	23.17
5620	M6_821116_PstIMspI_PA	23.17
5621	M6_842023_PstIMspI_PA	23.17
5622	Opata_1172037_PstIMspI_PA	23.17
5623	Opata_2315464_PstIMspI_PA	23.17
5624	Opata_2900110_PstIMspI_PA	23.17
5625	M6_1170075_PstIMseI_PA	23.17
5626	M6_1471212_PstIMseI_PA	23.17
5627	M6_246341_PstIMseI_PA	23.17
5628	M6_891993_PstIMseI_PA	23.17
5629	M6_932444_PstIMseI_PA	23.17
5630	Opata_1537601_PstIMseI_PA	23.17
5631	Opata_2933263_PstIMseI_PA	23.17
5632	Opata_31809_PstIMseI_PA	23.17
5633	Opata_67852_PstIMseI_PA	23.17
5634	Opata_72378_PstIMseI_PA	23.17
5635	M6_1114868_PstIMspI_PA	23.17
5636	M6_1244873_PstIMspI_PA	23.17
5637	M6_1272446_PstIMspI_PA	23.17
5638	M6_1282763_PstIMspI_PA	23.17
5639	M6_1339215_PstIMspI_PA	23.17
5640	M6_1339415_PstIMspI_PA	23.17
5641	M6_1527526_PstIMspI_PA	23.17
5642	M6_1763712_PstIMspI_PA	23.17
5643	M6_1871932_PstIMspI_PA	23.17
5644	M6_2264762_PstIMspI_PA	23.17
5645	M6_2275398_PstIMspI_PA	23.17
5646	M6_2277238_PstIMspI_PA	23.17
5647	M6_2971529_PstIMspI_PA	23.17
5648	M6_3016468_PstIMspI_PA	23.17
5649	M6_3032347_PstIMspI_PA	23.17
5650	M6_318258_PstIMspI_PA	23.17
5651	M6_344782_PstIMspI_PA	23.17
5652	M6_3557389_PstIMspI_PA	23.17
5653	M6_400513_PstIMspI_PA	23.17
5654	M6_412208_PstIMspI_PA	23.17
5655	M6_446390_PstIMspI_PA	23.17
5656	M6_524339_PstIMspI_PA	23.17
5657	M6_554287_PstIMspI_PA	23.17
5658	M6_603760_PstIMspI_PA	23.17
5659	M6_613920_PstIMspI_PA	23.17
5660	M6_658278_PstIMspI_PA	23.17
5661	M6_663062_PstIMspI_PA	23.17
5662	M6_677368_PstIMspI_PA	23.17
5663	M6_760911_PstIMspI_PA	23.17
5664	M6_801037_PstIMspI_PA	23.17
5665	M6_816777_PstIMspI_PA	23.17
5666	M6_829079_PstIMspI_PA	23.17
5667	M6_847619_PstIMspI_PA	23.17
5668	Opata_1812430_PstIMspI_PA	23.17
5669	Opata_2568418_PstIMspI_PA	23.17
5670	Opata_2634263_PstIMspI_PA	23.17
5671	Opata_3790487_PstIMspI_PA	23.17
5672	Opata_4192722_PstIMspI_PA	23.17
5673	Opata_703183_PstIMspI_PA	23.17
5674	Opata_969952_PstIMspI_PA	23.17
5675	M6_1021077_PstIMseI_PA	23.17
5676	M6_1448381_PstIMseI_PA	23.17
5677	M6_3314564_PstIMspI_PA	23.17
5678	M6_380995_PstIMspI_PA	23.17
5679	M6_842341_PstIMspI_PA	23.17
5680	Opata_2303957_PstIMseI_PA	23.17
5681	Opata_1084627_PstIMspI_PA	23.17
5682	Opata_2397098_PstIMspI_PA	23.17
5683	M6_350511_PstIMspI_PA	23.17
5684	Opata_2839185_PstIMspI_PA	23.17
5685	M6_1122905_PstIMseI_PA	23.17
5686	1129526	23.26
5687	4538954	23.32
5688	987575	23.49
5689	1090667	23.49
5690	1193476	23.49
5691	1128365	24.1
5692	1133190	24.25
5693	1020567	24.66
5694	1128336	24.66
5695	3938277	24.71
5696	990037	24.72
5697	1049595	25.2
5698	1151291	25.2
5699	1208549	25.2
5700	1217012	25.2
5701	1250940	25.2
5702	3064492	25.2
5703	7478445	25.2
5704	1109137	25.38
5705	1232827	25.38
5706	wPt-671560	25.4
5707	wPt-740820	25.4
5708	wPt-742078	25.4
5709	1234094	25.62
5710	TA001877-0445	25.68
5711	1084334	25.92
5712	CAP11_c2264_142	25.94
5713	D_contig06370_486	25.94
5714	D_GA8KES402FE7NO_174	25.94
5715	RAC875_c19660_1530	25.94
5716	D_GBF1XID02GHPCU_167	25.94
5717	wPt-741306	25.95
5718	Xgwm183b	26.1
5719	3960668	26.14
5720	4539944	26.14
5721	5410843	26.14
5722	1261427	26.32
5723	wPt-666681	26.59
5724	wPt-671740	26.59
5725	wPt-740678	26.59
5726	wPt-740691	26.59
5727	wPt-740774	26.59
5728	wPt-741108	26.59
5729	wPt-741512	26.59
5730	wPt-741554	26.59
5731	wPt-741682	26.59
5732	wPt-741698	26.59
5733	wPt-741796	26.59
5734	wPt-742151	26.59
5735	wPt-742318	26.59
5736	1123335	26.74
5737	D_contig31972_421	26.84
5738	1138592	26.91
5739	2243791	26.91
5740	2321164	27.05
5741	wPt-2013	27.05
5742	5992392	27.23
5743	tPt-8143	27.25
5744	wPt-4292	27.25
5745	wPt-4476	27.25
5746	wPt-5215	27.25
5747	2248813	27.46
5748	2260219	27.46
5749	Kukri_c6470_1656	27.52
5750	Excalibur_c615_65	27.57
5751	Kukri_c6470_1735	27.57
5752	wPt-740903	27.63
5753	wsnp_Ku_c4568_8243775	27.83
5754	D_contig23666_332	28.09
5755	D_GDEEGVY02HW2FR_113	28.09
5756	Excalibur_c32282_1153	28.09
5757	RAC875_rep_c116933_592	28.09
5758	wsnp_Ex_c35645_43758114	28.09
5759	1093238	28.15
5760	1410062	28.26
5761	BobWhite_c37236_219	28.81
5762	D_GDS7LZN02GD430_119	28.89
5763	D_contig26387_456	28.89
5764	RAC875_rep_c110663_1499	28.89
5765	993092	28.91
5766	1031330	28.91
5767	1064565	28.91
5768	1114753	28.91
5769	1127963	28.91
5770	1129370	28.91
5771	1160678	28.91
5772	1212581	28.91
5773	1230854	28.91
5774	2243848	28.91
5775	3020367	28.91
5776	3023255	28.91
5777	3026960	28.91
5778	3944180	28.91
5779	3948806	28.91
5780	3960537	28.91
5781	4394930	28.91
5782	5345967	28.91
5783	5350114	28.91
5784	5350210	28.91
5785	7326487	28.91
5786	7339506	28.91
5787	7478496	28.91
5788	Kukri_c16927_466	29.2
5789	989318	29.26
5790	1091224	29.26
5791	1174553	29.26
5792	1237323	29.26
5793	1249805	29.26
5794	1251098	29.26
5795	1252700	29.26
5796	1254351	29.26
5797	1378464	29.26
5798	2241973	29.26
5799	2245936	29.26
5800	2272429	29.26
5801	4439665	29.26
5802	4538333	29.26
5803	Excalibur_c49018_470	29.28
5804	RAC875_c42699_285	29.28
5805	5357436	29.43
5806	1266671	29.76
5807	4539502	29.79
5808	1025331	29.82
5809	1056689	29.82
5810	1129754	29.82
5811	1154268	29.82
5812	1216145	29.82
5813	1217396	29.82
5814	D_contig79290_372	30.12
5815	RAC875_rep_c74926_682	30.12
5816	D_GA8KES402FNVFI_332	30.12
5817	D_GDEEGVY01BH5E8_94	30.12
5818	RAC875_c56975_112	30.12
5819	Kukri_c47091_511	30.29
5820	Kukri_rep_c92275_54	30.59
5821	1076606	30.76
5822	3956058	30.76
5823	Xgpw1007	31.1
5824	3960247	31.18
5825	4440325	31.37
5826	7348107	31.37
5827	7348585	31.37
5828	wPt-6513	31.37
5829	Opata_14860_PstIMseI_PA	31.37
5830	Opata_3114233_PstIMseI_PA	31.37
5831	Opata_432437_PstIMseI_PA	31.37
5832	Opata_1791079_PstIMspI_PA	31.37
5833	Opata_2955359_PstIMspI_PA	31.37
5834	Opata_327708_PstIMspI_PA	31.37
5835	Opata_124993_66_PstIMseI_SNP	31.37
5836	Opata_124993_83_PstIMseI_SNP	31.37
5837	Opata_25852_35_PstIMseI_SNP	31.37
5838	Opata_312814_16_PstIMseI_SNP	31.37
5839	Opata_312814_36_PstIMseI_SNP	31.37
5840	Opata_949084_22_PstIMseI_SNP	31.37
5841	Opata_949084_33_PstIMseI_SNP	31.37
5842	Opata_1651923_41_PstIMspI_SNP	31.37
5843	Opata_1801463_26_PstIMspI_SNP	31.37
5844	Opata_1801463_43_PstIMspI_SNP	31.37
5845	Opata_1801463_47_PstIMspI_SNP	31.37
5846	Opata_2893471_78_PstIMspI_SNP	31.37
5847	Opata_2909959_33_PstIMspI_SNP	31.37
5848	Opata_3785870_19_PstIMspI_SNP	31.37
5849	Opata_3785870_40_PstIMspI_SNP	31.37
5850	Opata_4149641_68_PstIMspI_SNP	31.37
5851	Opata_4149641_70_PstIMspI_SNP	31.37
5852	Opata_491110_69_PstIMspI_SNP	31.37
5853	Opata_999890_55_PstIMspI_SNP	31.37
5854	Opata_2536282_PstIMspI_PA	31.37
5855	Opata_3457130_PstIMspI_PA	31.37
5856	Opata_1485996_PstIMluI_PA	31.37
5857	Opata_1731882_PstIMluI_PA	31.37
5858	Opata_78269_PstIMluI_PA	31.37
5859	Opata_93331_PstIMluI_PA	31.37
5860	Opata_1027286_PstIMseI_PA	31.37
5861	Opata_106405_PstIMseI_PA	31.37
5862	Opata_121037_PstIMseI_PA	31.37
5863	Opata_1238854_PstIMseI_PA	31.37
5864	Opata_1254318_PstIMseI_PA	31.37
5865	Opata_1344932_PstIMseI_PA	31.37
5866	Opata_1584168_PstIMseI_PA	31.37
5867	Opata_186875_PstIMseI_PA	31.37
5868	Opata_209213_PstIMseI_PA	31.37
5869	Opata_212186_PstIMseI_PA	31.37
5870	Opata_2953321_PstIMseI_PA	31.37
5871	Opata_3236143_PstIMseI_PA	31.37
5872	Opata_345076_PstIMseI_PA	31.37
5873	Opata_376400_PstIMseI_PA	31.37
5874	Opata_4147578_PstIMseI_PA	31.37
5875	Opata_426032_PstIMseI_PA	31.37
5876	Opata_5198_PstIMseI_PA	31.37
5877	Opata_543327_PstIMseI_PA	31.37
5878	Opata_575348_PstIMseI_PA	31.37
5879	Opata_805390_PstIMseI_PA	31.37
5880	Opata_863036_PstIMseI_PA	31.37
5881	Opata_90629_PstIMseI_PA	31.37
5882	M6_1663864_PstIMspI_PA	31.37
5883	M6_221879_PstIMspI_PA	31.37
5884	M6_590924_PstIMspI_PA	31.37
5885	Opata_1004666_PstIMspI_PA	31.37
5886	Opata_1441593_PstIMspI_PA	31.37
5887	Opata_1455206_PstIMspI_PA	31.37
5888	Opata_1609752_PstIMspI_PA	31.37
5889	Opata_1947437_PstIMspI_PA	31.37
5890	Opata_2005147_PstIMspI_PA	31.37
5891	Opata_2961335_PstIMspI_PA	31.37
5892	Opata_3192317_PstIMspI_PA	31.37
5893	Opata_319955_PstIMspI_PA	31.37
5894	Opata_3380866_PstIMspI_PA	31.37
5895	Opata_362332_PstIMspI_PA	31.37
5896	Opata_3767627_PstIMspI_PA	31.37
5897	Opata_399587_PstIMspI_PA	31.37
5898	Opata_40655_PstIMspI_PA	31.37
5899	Opata_4246846_PstIMspI_PA	31.37
5900	Opata_4250234_PstIMspI_PA	31.37
5901	Opata_139755_75_PstIMseI_SNP	31.37
5902	Opata_446564_46_PstIMseI_SNP	31.37
5903	Opata_446564_81_PstIMseI_SNP	31.37
5904	Opata_699494_74_PstIMseI_SNP	31.37
5905	Opata_959536_21_PstIMseI_SNP	31.37
5906	Opata_959536_64_PstIMseI_SNP	31.37
5907	Opata_970302_21_PstIMseI_SNP	31.37
5908	Opata_970302_35_PstIMseI_SNP	31.37
5909	Opata_970302_64_PstIMseI_SNP	31.37
5910	Opata_2196881_64_PstIMspI_SNP	31.37
5911	Opata_3573394_35_PstIMspI_SNP	31.37
5912	Opata_4045080_1_PstIMspI_SNP	31.37
5913	Opata_871618_65_PstIMspI_SNP	31.37
5914	Opata_1029787_PstIMluI_PA	31.37
5915	M6_1179410_PstIMseI_PA	31.37
5916	M6_132319_PstIMseI_PA	31.37
5917	M6_132768_PstIMseI_PA	31.37
5918	M6_1402453_PstIMseI_PA	31.37
5919	M6_2575696_PstIMseI_PA	31.37
5920	M6_561746_PstIMseI_PA	31.37
5921	M6_920_PstIMseI_PA	31.37
5922	Opata_1066274_PstIMseI_PA	31.37
5923	Opata_1226560_PstIMseI_PA	31.37
5924	Opata_1278574_PstIMseI_PA	31.37
5925	Opata_1346822_PstIMseI_PA	31.37
5926	Opata_1386944_PstIMseI_PA	31.37
5927	Opata_145389_PstIMseI_PA	31.37
5928	Opata_157531_PstIMseI_PA	31.37
5929	Opata_160086_PstIMseI_PA	31.37
5930	Opata_169551_PstIMseI_PA	31.37
5931	Opata_170_PstIMseI_PA	31.37
5932	Opata_1740170_PstIMseI_PA	31.37
5933	Opata_19556_PstIMseI_PA	31.37
5934	Opata_2017924_PstIMseI_PA	31.37
5935	Opata_212367_PstIMseI_PA	31.37
5936	Opata_2167197_PstIMseI_PA	31.37
5937	Opata_24579_PstIMseI_PA	31.37
5938	Opata_2506747_PstIMseI_PA	31.37
5939	Opata_2705369_PstIMseI_PA	31.37
5940	Opata_274623_PstIMseI_PA	31.37
5941	Opata_3132784_PstIMseI_PA	31.37
5942	Opata_3234701_PstIMseI_PA	31.37
5943	Opata_3484010_PstIMseI_PA	31.37
5944	Opata_402012_PstIMseI_PA	31.37
5945	Opata_4243944_PstIMseI_PA	31.37
5946	Opata_438623_PstIMseI_PA	31.37
5947	Opata_443995_PstIMseI_PA	31.37
5948	Opata_445798_PstIMseI_PA	31.37
5949	Opata_503452_PstIMseI_PA	31.37
5950	Opata_56449_PstIMseI_PA	31.37
5951	Opata_605592_PstIMseI_PA	31.37
5952	Opata_630710_PstIMseI_PA	31.37
5953	Opata_75475_PstIMseI_PA	31.37
5954	Opata_821566_PstIMseI_PA	31.37
5955	Opata_821581_PstIMseI_PA	31.37
5956	Opata_832226_PstIMseI_PA	31.37
5957	M6_1592126_PstIMspI_PA	31.37
5958	M6_2046554_PstIMspI_PA	31.37
5959	M6_2495959_PstIMspI_PA	31.37
5960	M6_2656934_PstIMspI_PA	31.37
5961	M6_384734_PstIMspI_PA	31.37
5962	M6_866161_PstIMspI_PA	31.37
5963	Opata_106198_PstIMspI_PA	31.37
5964	Opata_1190157_PstIMspI_PA	31.37
5965	Opata_1202061_PstIMspI_PA	31.37
5966	Opata_1452552_PstIMspI_PA	31.37
5967	Opata_1495373_PstIMspI_PA	31.37
5968	Opata_1801595_PstIMspI_PA	31.37
5969	Opata_1904062_PstIMspI_PA	31.37
5970	Opata_2369783_PstIMspI_PA	31.37
5971	Opata_2434216_PstIMspI_PA	31.37
5972	Opata_2736053_PstIMspI_PA	31.37
5973	Opata_2827188_PstIMspI_PA	31.37
5974	Opata_2853590_PstIMspI_PA	31.37
5975	Opata_3322114_PstIMspI_PA	31.37
5976	Opata_3325808_PstIMspI_PA	31.37
5977	Opata_3513137_PstIMspI_PA	31.37
5978	Opata_4006758_PstIMspI_PA	31.37
5979	Opata_480449_PstIMspI_PA	31.37
5980	Opata_55576_PstIMspI_PA	31.37
5981	Opata_677663_PstIMspI_PA	31.37
5982	Opata_863221_PstIMspI_PA	31.37
5983	Opata_885797_PstIMspI_PA	31.37
5984	Opata_904013_PstIMspI_PA	31.37
5985	Opata_983524_PstIMspI_PA	31.37
5986	Opata_1207630_10_PstIMseI_SNP	31.37
5987	Opata_1207630_50_PstIMseI_SNP	31.37
5988	Opata_1207630_69_PstIMseI_SNP	31.37
5989	Opata_1846901_62_PstIMspI_SNP	31.37
5990	Opata_2859461_79_PstIMspI_SNP	31.37
5991	Opata_4198403_73_PstIMspI_SNP	31.37
5992	Opata_678395_30_PstIMspI_SNP	31.37
5993	Opata_1856906_PstIMluI_PA	31.37
5994	Opata_752162_PstIMluI_PA	31.37
5995	Opata_907885_PstIMluI_PA	31.37
5996	M6_1091833_PstIMseI_PA	31.37
5997	M6_222707_PstIMseI_PA	31.37
5998	M6_232836_PstIMseI_PA	31.37
5999	M6_310960_PstIMseI_PA	31.37
6000	M6_46919_PstIMseI_PA	31.37
6001	M6_665769_PstIMseI_PA	31.37
6002	M6_85282_PstIMseI_PA	31.37
6003	M6_924470_PstIMseI_PA	31.37
6004	M6_955488_PstIMseI_PA	31.37
6005	Opata_10362_PstIMseI_PA	31.37
6006	Opata_1072097_PstIMseI_PA	31.37
6007	Opata_14009_PstIMseI_PA	31.37
6008	Opata_173411_PstIMseI_PA	31.37
6009	Opata_17563_PstIMseI_PA	31.37
6010	Opata_1959870_PstIMseI_PA	31.37
6011	Opata_2022266_PstIMseI_PA	31.37
6012	Opata_2162641_PstIMseI_PA	31.37
6013	Opata_2164399_PstIMseI_PA	31.37
6014	Opata_237737_PstIMseI_PA	31.37
6015	Opata_239300_PstIMseI_PA	31.37
6016	Opata_3043282_PstIMseI_PA	31.37
6017	Opata_3243930_PstIMseI_PA	31.37
6018	Opata_33548_PstIMseI_PA	31.37
6019	Opata_427151_PstIMseI_PA	31.37
6020	Opata_677659_PstIMseI_PA	31.37
6021	Opata_701795_PstIMseI_PA	31.37
6022	Opata_70670_PstIMseI_PA	31.37
6023	Opata_717208_PstIMseI_PA	31.37
6024	Opata_76303_PstIMseI_PA	31.37
6025	M6_233246_PstIMspI_PA	31.37
6026	Opata_1035988_PstIMspI_PA	31.37
6027	Opata_1045067_PstIMspI_PA	31.37
6028	Opata_1086034_PstIMspI_PA	31.37
6029	Opata_1514696_PstIMspI_PA	31.37
6030	Opata_1545223_PstIMspI_PA	31.37
6031	Opata_1889697_PstIMspI_PA	31.37
6032	Opata_1990131_PstIMspI_PA	31.37
6033	Opata_2031367_PstIMspI_PA	31.37
6034	Opata_2160468_PstIMspI_PA	31.37
6035	Opata_2446873_PstIMspI_PA	31.37
6036	Opata_2516114_PstIMspI_PA	31.37
6037	Opata_2852467_PstIMspI_PA	31.37
6038	Opata_321759_PstIMspI_PA	31.37
6039	Opata_3413404_PstIMspI_PA	31.37
6040	Opata_3835268_PstIMspI_PA	31.37
6041	Opata_3925990_PstIMspI_PA	31.37
6042	Opata_3970184_PstIMspI_PA	31.37
6043	Opata_762400_PstIMspI_PA	31.37
6044	Opata_388814_28_PstIMspI_SNP	31.37
6045	Opata_2778542_PstIMluI_PA	31.37
6046	M6_111326_PstIMseI_PA	31.37
6047	M6_1114860_PstIMseI_PA	31.37
6048	M6_121395_PstIMseI_PA	31.37
6049	M6_124787_PstIMseI_PA	31.37
6050	M6_137368_PstIMseI_PA	31.37
6051	M6_159309_PstIMseI_PA	31.37
6052	M6_164849_PstIMseI_PA	31.37
6053	M6_1811130_PstIMseI_PA	31.37
6054	M6_1980792_PstIMseI_PA	31.37
6055	M6_208703_PstIMseI_PA	31.37
6056	M6_224662_PstIMseI_PA	31.37
6057	M6_245427_PstIMseI_PA	31.37
6058	M6_246126_PstIMseI_PA	31.37
6059	M6_3027959_PstIMseI_PA	31.37
6060	M6_30894_PstIMseI_PA	31.37
6061	M6_367703_PstIMseI_PA	31.37
6062	M6_469125_PstIMseI_PA	31.37
6063	M6_474784_PstIMseI_PA	31.37
6064	M6_508117_PstIMseI_PA	31.37
6065	M6_512121_PstIMseI_PA	31.37
6066	M6_519991_PstIMseI_PA	31.37
6067	M6_534106_PstIMseI_PA	31.37
6068	M6_545638_PstIMseI_PA	31.37
6069	M6_600411_PstIMseI_PA	31.37
6070	M6_729440_PstIMseI_PA	31.37
6071	M6_730024_PstIMseI_PA	31.37
6072	M6_801280_PstIMseI_PA	31.37
6073	M6_826118_PstIMseI_PA	31.37
6074	M6_869956_PstIMseI_PA	31.37
6075	M6_898093_PstIMseI_PA	31.37
6076	Opata_1014462_PstIMseI_PA	31.37
6077	Opata_1044652_PstIMseI_PA	31.37
6078	Opata_1062764_PstIMseI_PA	31.37
6079	Opata_1146207_PstIMseI_PA	31.37
6080	Opata_1147187_PstIMseI_PA	31.37
6081	Opata_1165089_PstIMseI_PA	31.37
6082	Opata_11727_PstIMseI_PA	31.37
6083	Opata_121644_PstIMseI_PA	31.37
6084	Opata_1223109_PstIMseI_PA	31.37
6085	Opata_1291167_PstIMseI_PA	31.37
6086	Opata_14147_PstIMseI_PA	31.37
6087	Opata_145952_PstIMseI_PA	31.37
6088	Opata_1471479_PstIMseI_PA	31.37
6089	Opata_1479321_PstIMseI_PA	31.37
6090	Opata_149738_PstIMseI_PA	31.37
6091	Opata_153490_PstIMseI_PA	31.37
6092	Opata_162053_PstIMseI_PA	31.37
6093	Opata_1705132_PstIMseI_PA	31.37
6094	Opata_1760697_PstIMseI_PA	31.37
6095	Opata_1888912_PstIMseI_PA	31.37
6096	Opata_1919066_PstIMseI_PA	31.37
6097	Opata_196166_PstIMseI_PA	31.37
6098	Opata_203559_PstIMseI_PA	31.37
6099	Opata_2082583_PstIMseI_PA	31.37
6100	Opata_213151_PstIMseI_PA	31.37
6101	Opata_2209807_PstIMseI_PA	31.37
6102	Opata_223337_PstIMseI_PA	31.37
6103	Opata_230187_PstIMseI_PA	31.37
6104	Opata_2447582_PstIMseI_PA	31.37
6105	Opata_2723798_PstIMseI_PA	31.37
6106	Opata_306796_PstIMseI_PA	31.37
6107	Opata_313878_PstIMseI_PA	31.37
6108	Opata_320279_PstIMseI_PA	31.37
6109	Opata_331081_PstIMseI_PA	31.37
6110	Opata_331420_PstIMseI_PA	31.37
6111	Opata_339876_PstIMseI_PA	31.37
6112	Opata_339969_PstIMseI_PA	31.37
6113	Opata_356589_PstIMseI_PA	31.37
6114	Opata_358686_PstIMseI_PA	31.37
6115	Opata_363236_PstIMseI_PA	31.37
6116	Opata_363743_PstIMseI_PA	31.37
6117	Opata_396257_PstIMseI_PA	31.37
6118	Opata_397990_PstIMseI_PA	31.37
6119	Opata_4034480_PstIMseI_PA	31.37
6120	Opata_408922_PstIMseI_PA	31.37
6121	Opata_432869_PstIMseI_PA	31.37
6122	Opata_44850_PstIMseI_PA	31.37
6123	Opata_44851_PstIMseI_PA	31.37
6124	Opata_453933_PstIMseI_PA	31.37
6125	Opata_456662_PstIMseI_PA	31.37
6126	Opata_466611_PstIMseI_PA	31.37
6127	Opata_469929_PstIMseI_PA	31.37
6128	Opata_498913_PstIMseI_PA	31.37
6129	Opata_521603_PstIMseI_PA	31.37
6130	Opata_5311_PstIMseI_PA	31.37
6131	Opata_535945_PstIMseI_PA	31.37
6132	Opata_545678_PstIMseI_PA	31.37
6133	Opata_587169_PstIMseI_PA	31.37
6134	Opata_589976_PstIMseI_PA	31.37
6135	Opata_625741_PstIMseI_PA	31.37
6136	Opata_639033_PstIMseI_PA	31.37
6137	Opata_639587_PstIMseI_PA	31.37
6138	Opata_647000_PstIMseI_PA	31.37
6139	Opata_653906_PstIMseI_PA	31.37
6140	Opata_664762_PstIMseI_PA	31.37
6141	Opata_686021_PstIMseI_PA	31.37
6142	Opata_68663_PstIMseI_PA	31.37
6143	Opata_690177_PstIMseI_PA	31.37
6144	Opata_730145_PstIMseI_PA	31.37
6145	Opata_746461_PstIMseI_PA	31.37
6146	Opata_770350_PstIMseI_PA	31.37
6147	Opata_777574_PstIMseI_PA	31.37
6148	Opata_79898_PstIMseI_PA	31.37
6149	Opata_842171_PstIMseI_PA	31.37
6150	Opata_847697_PstIMseI_PA	31.37
6151	Opata_863884_PstIMseI_PA	31.37
6152	Opata_873703_PstIMseI_PA	31.37
6153	M6_1041055_PstIMspI_PA	31.37
6154	M6_116701_PstIMspI_PA	31.37
6155	M6_1372419_PstIMspI_PA	31.37
6156	M6_1568238_PstIMspI_PA	31.37
6157	M6_1639424_PstIMspI_PA	31.37
6158	M6_168788_PstIMspI_PA	31.37
6159	M6_2311824_PstIMspI_PA	31.37
6160	M6_2528191_PstIMspI_PA	31.37
6161	M6_3020578_PstIMspI_PA	31.37
6162	M6_330812_PstIMspI_PA	31.37
6163	M6_3584897_PstIMspI_PA	31.37
6164	M6_365601_PstIMspI_PA	31.37
6165	M6_521584_PstIMspI_PA	31.37
6166	M6_838737_PstIMspI_PA	31.37
6167	Opata_1023147_PstIMspI_PA	31.37
6168	Opata_1120382_PstIMspI_PA	31.37
6169	Opata_113565_PstIMspI_PA	31.37
6170	Opata_121155_PstIMspI_PA	31.37
6171	Opata_1294980_PstIMspI_PA	31.37
6172	Opata_1302777_PstIMspI_PA	31.37
6173	Opata_1323020_PstIMspI_PA	31.37
6174	Opata_139149_PstIMspI_PA	31.37
6175	Opata_1427522_PstIMspI_PA	31.37
6176	Opata_1451131_PstIMspI_PA	31.37
6177	Opata_1562695_PstIMspI_PA	31.37
6178	Opata_1565747_PstIMspI_PA	31.37
6179	Opata_159399_PstIMspI_PA	31.37
6180	Opata_1601988_PstIMspI_PA	31.37
6181	Opata_1625036_PstIMspI_PA	31.37
6182	Opata_1659764_PstIMspI_PA	31.37
6183	Opata_1696908_PstIMspI_PA	31.37
6184	Opata_1789534_PstIMspI_PA	31.37
6185	Opata_1814940_PstIMspI_PA	31.37
6186	Opata_1830755_PstIMspI_PA	31.37
6187	Opata_1833573_PstIMspI_PA	31.37
6188	Opata_1848993_PstIMspI_PA	31.37
6189	Opata_1926164_PstIMspI_PA	31.37
6190	Opata_19498_PstIMspI_PA	31.37
6191	Opata_195376_PstIMspI_PA	31.37
6192	Opata_1998261_PstIMspI_PA	31.37
6193	Opata_2073201_PstIMspI_PA	31.37
6194	Opata_2084593_PstIMspI_PA	31.37
6195	Opata_2247808_PstIMspI_PA	31.37
6196	Opata_2267812_PstIMspI_PA	31.37
6197	Opata_2270823_PstIMspI_PA	31.37
6198	Opata_2301577_PstIMspI_PA	31.37
6199	Opata_2383317_PstIMspI_PA	31.37
6200	Opata_2458617_PstIMspI_PA	31.37
6201	Opata_2564181_PstIMspI_PA	31.37
6202	Opata_2580023_PstIMspI_PA	31.37
6203	Opata_2654297_PstIMspI_PA	31.37
6204	Opata_2681047_PstIMspI_PA	31.37
6205	Opata_2749240_PstIMspI_PA	31.37
6206	Opata_2756374_PstIMspI_PA	31.37
6207	Opata_2791890_PstIMspI_PA	31.37
6208	Opata_2886104_PstIMspI_PA	31.37
6209	Opata_2920178_PstIMspI_PA	31.37
6210	Opata_2993149_PstIMspI_PA	31.37
6211	Opata_3075968_PstIMspI_PA	31.37
6212	Opata_3242747_PstIMspI_PA	31.37
6213	Opata_3286910_PstIMspI_PA	31.37
6214	Opata_359069_PstIMspI_PA	31.37
6215	Opata_3701311_PstIMspI_PA	31.37
6216	Opata_381843_PstIMspI_PA	31.37
6217	Opata_3820567_PstIMspI_PA	31.37
6218	Opata_38248_PstIMspI_PA	31.37
6219	Opata_3912439_PstIMspI_PA	31.37
6220	Opata_3914732_PstIMspI_PA	31.37
6221	Opata_39939_PstIMspI_PA	31.37
6222	Opata_4013311_PstIMspI_PA	31.37
6223	Opata_420806_PstIMspI_PA	31.37
6224	Opata_437203_PstIMspI_PA	31.37
6225	Opata_474465_PstIMspI_PA	31.37
6226	Opata_747176_PstIMspI_PA	31.37
6227	Opata_888125_PstIMspI_PA	31.37
6228	Opata_916975_PstIMspI_PA	31.37
6229	Opata_927607_PstIMspI_PA	31.37
6230	Opata_98572_PstIMspI_PA	31.37
6231	Opata_992251_PstIMspI_PA	31.37
6232	Opata_1255881_1_PstIMspI_SNP	31.37
6233	Opata_1577373_62_PstIMspI_SNP	31.37
6234	Opata_1345777_PstIMseI_PA	31.37
6235	Opata_231506_PstIMseI_PA	31.37
6236	Opata_386947_PstIMseI_PA	31.37
6237	Opata_555740_PstIMseI_PA	31.37
6238	M6_1398163_PstIMspI_PA	31.37
6239	M6_1703589_PstIMspI_PA	31.37
6240	Opata_1166020_PstIMspI_PA	31.37
6241	Opata_1920537_PstIMspI_PA	31.37
6242	Opata_1956117_PstIMspI_PA	31.37
6243	Opata_1961412_PstIMspI_PA	31.37
6244	Opata_2104475_PstIMspI_PA	31.37
6245	Opata_2232777_PstIMspI_PA	31.37
6246	Opata_2309183_PstIMspI_PA	31.37
6247	Opata_2313061_PstIMspI_PA	31.37
6248	Opata_2386168_PstIMspI_PA	31.37
6249	Opata_2916299_PstIMspI_PA	31.37
6250	Opata_4014542_PstIMspI_PA	31.37
6251	Opata_404434_PstIMspI_PA	31.37
6252	Opata_891707_PstIMspI_PA	31.37
6253	M6_2245437_PstIMluI_PA	31.37
6254	M6_1240256_PstIMseI_PA	31.37
6255	M6_1695230_PstIMseI_PA	31.37
6256	M6_2186648_PstIMseI_PA	31.37
6257	M6_2234306_PstIMseI_PA	31.37
6258	M6_3147793_PstIMseI_PA	31.37
6259	M6_3278275_PstIMseI_PA	31.37
6260	M6_4109804_PstIMseI_PA	31.37
6261	M6_43071_PstIMseI_PA	31.37
6262	M6_461545_PstIMseI_PA	31.37
6263	M6_532246_PstIMseI_PA	31.37
6264	M6_685179_PstIMseI_PA	31.37
6265	M6_1026196_PstIMspI_PA	31.37
6266	M6_1599845_PstIMspI_PA	31.37
6267	M6_1851124_PstIMspI_PA	31.37
6268	M6_1852914_PstIMspI_PA	31.37
6269	M6_2137631_PstIMspI_PA	31.37
6270	M6_2612467_PstIMspI_PA	31.37
6271	M6_2626583_PstIMspI_PA	31.37
6272	M6_2735742_PstIMspI_PA	31.37
6273	M6_3060399_PstIMspI_PA	31.37
6274	M6_3432851_PstIMspI_PA	31.37
6275	M6_343416_PstIMspI_PA	31.37
6276	M6_3466731_PstIMspI_PA	31.37
6277	M6_381362_PstIMspI_PA	31.37
6278	M6_387953_PstIMspI_PA	31.37
6279	M6_442384_PstIMspI_PA	31.37
6280	M6_446524_PstIMspI_PA	31.37
6281	M6_496541_PstIMspI_PA	31.37
6282	M6_651380_PstIMspI_PA	31.37
6283	M6_705300_PstIMspI_PA	31.37
6284	M6_926842_PstIMspI_PA	31.37
6285	Opata_1229265_PstIMspI_PA	31.37
6286	Opata_1517054_PstIMspI_PA	31.37
6287	Opata_1779631_PstIMspI_PA	31.37
6288	Opata_1837114_PstIMspI_PA	31.37
6289	Opata_2402160_PstIMspI_PA	31.37
6290	M6_1380617_PstIMseI_PA	31.37
6291	M6_341795_PstIMseI_PA	31.37
6292	M6_367425_PstIMseI_PA	31.37
6293	M6_778212_PstIMseI_PA	31.37
6294	Opata_1002589_PstIMseI_PA	31.37
6295	Opata_1016690_PstIMseI_PA	31.37
6296	Opata_1129848_PstIMseI_PA	31.37
6297	Opata_1185946_PstIMseI_PA	31.37
6298	Opata_1344674_PstIMseI_PA	31.37
6299	Opata_138578_PstIMseI_PA	31.37
6300	Opata_1395116_PstIMseI_PA	31.37
6301	Opata_1450789_PstIMseI_PA	31.37
6302	Opata_145392_PstIMseI_PA	31.37
6303	Opata_150428_PstIMseI_PA	31.37
6304	Opata_151357_PstIMseI_PA	31.37
6305	Opata_153075_PstIMseI_PA	31.37
6306	Opata_166317_PstIMseI_PA	31.37
6307	Opata_179957_PstIMseI_PA	31.37
6308	Opata_200331_PstIMseI_PA	31.37
6309	Opata_205235_PstIMseI_PA	31.37
6310	Opata_205409_PstIMseI_PA	31.37
6311	Opata_2058208_PstIMseI_PA	31.37
6312	Opata_2112462_PstIMseI_PA	31.37
6313	Opata_215921_PstIMseI_PA	31.37
6314	Opata_217827_PstIMseI_PA	31.37
6315	Opata_253536_PstIMseI_PA	31.37
6316	Opata_253762_PstIMseI_PA	31.37
6317	Opata_2646221_PstIMseI_PA	31.37
6318	Opata_2704175_PstIMseI_PA	31.37
6319	Opata_2865022_PstIMseI_PA	31.37
6320	Opata_292910_PstIMseI_PA	31.37
6321	Opata_2950835_PstIMseI_PA	31.37
6322	Opata_303078_PstIMseI_PA	31.37
6323	Opata_318629_PstIMseI_PA	31.37
6324	Opata_3324086_PstIMseI_PA	31.37
6325	Opata_332805_PstIMseI_PA	31.37
6326	Opata_3468124_PstIMseI_PA	31.37
6327	Opata_3599382_PstIMseI_PA	31.37
6328	Opata_378638_PstIMseI_PA	31.37
6329	Opata_386308_PstIMseI_PA	31.37
6330	Opata_3865436_PstIMseI_PA	31.37
6331	Opata_3923605_PstIMseI_PA	31.37
6332	Opata_401788_PstIMseI_PA	31.37
6333	Opata_404643_PstIMseI_PA	31.37
6334	Opata_421595_PstIMseI_PA	31.37
6335	Opata_4262579_PstIMseI_PA	31.37
6336	Opata_4419875_PstIMseI_PA	31.37
6337	Opata_455350_PstIMseI_PA	31.37
6338	Opata_459426_PstIMseI_PA	31.37
6339	Opata_468804_PstIMseI_PA	31.37
6340	Opata_493196_PstIMseI_PA	31.37
6341	Opata_509314_PstIMseI_PA	31.37
6342	Opata_52174_PstIMseI_PA	31.37
6343	Opata_530094_PstIMseI_PA	31.37
6344	Opata_540035_PstIMseI_PA	31.37
6345	Opata_550107_PstIMseI_PA	31.37
6346	Opata_568154_PstIMseI_PA	31.37
6347	Opata_636330_PstIMseI_PA	31.37
6348	Opata_65192_PstIMseI_PA	31.37
6349	Opata_672134_PstIMseI_PA	31.37
6350	Opata_686948_PstIMseI_PA	31.37
6351	Opata_687354_PstIMseI_PA	31.37
6352	Opata_68797_PstIMseI_PA	31.37
6353	Opata_690108_PstIMseI_PA	31.37
6354	Opata_694691_PstIMseI_PA	31.37
6355	Opata_69999_PstIMseI_PA	31.37
6356	Opata_828827_PstIMseI_PA	31.37
6357	Opata_881624_PstIMseI_PA	31.37
6358	Opata_894041_PstIMseI_PA	31.37
6359	Opata_91640_PstIMseI_PA	31.37
6360	Opata_935658_PstIMseI_PA	31.37
6361	Opata_939389_PstIMseI_PA	31.37
6362	Opata_948592_PstIMseI_PA	31.37
6363	Opata_95849_PstIMseI_PA	31.37
6364	Opata_987449_PstIMseI_PA	31.37
6365	Opata_991793_PstIMseI_PA	31.37
6366	M6_1003033_PstIMspI_PA	31.37
6367	M6_1167462_PstIMspI_PA	31.37
6368	M6_1520431_PstIMspI_PA	31.37
6369	M6_1693200_PstIMspI_PA	31.37
6370	M6_1922505_PstIMspI_PA	31.37
6371	M6_2054211_PstIMspI_PA	31.37
6372	M6_2066068_PstIMspI_PA	31.37
6373	M6_2219133_PstIMspI_PA	31.37
6374	M6_2219293_PstIMspI_PA	31.37
6375	M6_2347041_PstIMspI_PA	31.37
6376	M6_24008_PstIMspI_PA	31.37
6377	M6_2763740_PstIMspI_PA	31.37
6378	M6_303569_PstIMspI_PA	31.37
6379	M6_3263077_PstIMspI_PA	31.37
6380	M6_368722_PstIMspI_PA	31.37
6381	M6_459051_PstIMspI_PA	31.37
6382	M6_513185_PstIMspI_PA	31.37
6383	M6_695793_PstIMspI_PA	31.37
6384	M6_727320_PstIMspI_PA	31.37
6385	M6_809653_PstIMspI_PA	31.37
6386	M6_899663_PstIMspI_PA	31.37
6387	M6_906092_PstIMspI_PA	31.37
6388	Opata_1004759_PstIMspI_PA	31.37
6389	Opata_1027935_PstIMspI_PA	31.37
6390	Opata_1082095_PstIMspI_PA	31.37
6391	Opata_1147975_PstIMspI_PA	31.37
6392	Opata_1148753_PstIMspI_PA	31.37
6393	Opata_115650_PstIMspI_PA	31.37
6394	Opata_1190230_PstIMspI_PA	31.37
6395	Opata_1236734_PstIMspI_PA	31.37
6396	Opata_1267584_PstIMspI_PA	31.37
6397	Opata_1300370_PstIMspI_PA	31.37
6398	Opata_1301641_PstIMspI_PA	31.37
6399	Opata_1344226_PstIMspI_PA	31.37
6400	Opata_1418741_PstIMspI_PA	31.37
6401	Opata_1452368_PstIMspI_PA	31.37
6402	Opata_1468092_PstIMspI_PA	31.37
6403	Opata_1572997_PstIMspI_PA	31.37
6404	Opata_1594512_PstIMspI_PA	31.37
6405	Opata_1649885_PstIMspI_PA	31.37
6406	Opata_165355_PstIMspI_PA	31.37
6407	Opata_1690844_PstIMspI_PA	31.37
6408	Opata_183670_PstIMspI_PA	31.37
6409	Opata_1838112_PstIMspI_PA	31.37
6410	Opata_1864253_PstIMspI_PA	31.37
6411	Opata_1878157_PstIMspI_PA	31.37
6412	Opata_1883749_PstIMspI_PA	31.37
6413	Opata_1947765_PstIMspI_PA	31.37
6414	Opata_2000153_PstIMspI_PA	31.37
6415	Opata_2007777_PstIMspI_PA	31.37
6416	Opata_2078077_PstIMspI_PA	31.37
6417	Opata_2091875_PstIMspI_PA	31.37
6418	Opata_2093866_PstIMspI_PA	31.37
6419	Opata_2094875_PstIMspI_PA	31.37
6420	Opata_2113879_PstIMspI_PA	31.37
6421	Opata_2131960_PstIMspI_PA	31.37
6422	Opata_2137776_PstIMspI_PA	31.37
6423	Opata_2140634_PstIMspI_PA	31.37
6424	Opata_2145132_PstIMspI_PA	31.37
6425	Opata_2170568_PstIMspI_PA	31.37
6426	Opata_2185577_PstIMspI_PA	31.37
6427	Opata_2292952_PstIMspI_PA	31.37
6428	Opata_2342368_PstIMspI_PA	31.37
6429	Opata_2353045_PstIMspI_PA	31.37
6430	Opata_2416402_PstIMspI_PA	31.37
6431	Opata_2418994_PstIMspI_PA	31.37
6432	Opata_2462317_PstIMspI_PA	31.37
6433	Opata_2535998_PstIMspI_PA	31.37
6434	Opata_2557255_PstIMspI_PA	31.37
6435	Opata_2558060_PstIMspI_PA	31.37
6436	Opata_2575048_PstIMspI_PA	31.37
6437	Opata_263230_PstIMspI_PA	31.37
6438	Opata_2671031_PstIMspI_PA	31.37
6439	Opata_2674487_PstIMspI_PA	31.37
6440	Opata_2946525_PstIMspI_PA	31.37
6441	Opata_295168_PstIMspI_PA	31.37
6442	Opata_2977109_PstIMspI_PA	31.37
6443	Opata_3028041_PstIMspI_PA	31.37
6444	Opata_3048578_PstIMspI_PA	31.37
6445	Opata_306583_PstIMspI_PA	31.37
6446	Opata_313328_PstIMspI_PA	31.37
6447	Opata_3238531_PstIMspI_PA	31.37
6448	Opata_324958_PstIMspI_PA	31.37
6449	Opata_3339959_PstIMspI_PA	31.37
6450	Opata_3355352_PstIMspI_PA	31.37
6451	Opata_3382803_PstIMspI_PA	31.37
6452	Opata_339516_PstIMspI_PA	31.37
6453	Opata_3410435_PstIMspI_PA	31.37
6454	Opata_3419859_PstIMspI_PA	31.37
6455	Opata_3462141_PstIMspI_PA	31.37
6456	Opata_3482463_PstIMspI_PA	31.37
6457	Opata_3531678_PstIMspI_PA	31.37
6458	Opata_3595878_PstIMspI_PA	31.37
6459	Opata_3685543_PstIMspI_PA	31.37
6460	Opata_3704222_PstIMspI_PA	31.37
6461	Opata_3854207_PstIMspI_PA	31.37
6462	Opata_3854711_PstIMspI_PA	31.37
6463	Opata_3866372_PstIMspI_PA	31.37
6464	Opata_390297_PstIMspI_PA	31.37
6465	Opata_4022944_PstIMspI_PA	31.37
6466	Opata_4068074_PstIMspI_PA	31.37
6467	Opata_408269_PstIMspI_PA	31.37
6468	Opata_4100592_PstIMspI_PA	31.37
6469	Opata_410352_PstIMspI_PA	31.37
6470	Opata_4158293_PstIMspI_PA	31.37
6471	Opata_418066_PstIMspI_PA	31.37
6472	Opata_443694_PstIMspI_PA	31.37
6473	Opata_469549_PstIMspI_PA	31.37
6474	Opata_483249_PstIMspI_PA	31.37
6475	Opata_498900_PstIMspI_PA	31.37
6476	Opata_525904_PstIMspI_PA	31.37
6477	Opata_532524_PstIMspI_PA	31.37
6478	Opata_547050_PstIMspI_PA	31.37
6479	Opata_56056_PstIMspI_PA	31.37
6480	Opata_596603_PstIMspI_PA	31.37
6481	Opata_619504_PstIMspI_PA	31.37
6482	Opata_811247_PstIMspI_PA	31.37
6483	Opata_822711_PstIMspI_PA	31.37
6484	Opata_824085_PstIMspI_PA	31.37
6485	Opata_834439_PstIMspI_PA	31.37
6486	Opata_838869_PstIMspI_PA	31.37
6487	Opata_896116_PstIMspI_PA	31.37
6488	Opata_911850_PstIMspI_PA	31.37
6489	Opata_968695_PstIMspI_PA	31.37
6490	Opata_970289_PstIMspI_PA	31.37
6491	Opata_975249_PstIMspI_PA	31.37
6492	Opata_240520_48_PstIMseI_SNP	31.37
6493	Opata_240520_54_PstIMseI_SNP	31.37
6494	Opata_240520_63_PstIMseI_SNP	31.37
6495	Opata_765284_53_PstIMspI_SNP	31.37
6496	Opata_930755_76_PstIMspI_SNP	31.37
6497	M6_1017000_PstIMseI_PA	31.37
6498	M6_1291549_PstIMseI_PA	31.37
6499	M6_232734_PstIMseI_PA	31.37
6500	M6_1330329_PstIMspI_PA	31.37
6501	M6_2736019_PstIMspI_PA	31.37
6502	Opata_158341_PstIMseI_PA	31.37
6503	Opata_396931_PstIMseI_PA	31.37
6504	Opata_596574_PstIMseI_PA	31.37
6505	Opata_669512_PstIMseI_PA	31.37
6506	Opata_1940090_PstIMspI_PA	31.37
6507	Opata_3016072_PstIMspI_PA	31.37
6508	Opata_479258_PstIMseI_PA	31.37
6509	Opata_136546_PstIMspI_PA	31.37
6510	Opata_1526823_PstIMspI_PA	31.37
6511	Opata_438701_PstIMspI_PA	31.37
6512	Opata_803503_PstIMspI_PA	31.37
6513	Opata_949401_PstIMspI_PA	31.37
6514	Opata_2762775_PstIMspI_PA	31.37
6515	M6_3850540_PstIMseI_PA	31.37
6516	Opata_2965517_PstIMseI_PA	31.37
6517	Opata_1476974_PstIMspI_PA	31.37
6518	Opata_3121486_PstIMseI_PA	31.37
6519	Opata_323208_PstIMseI_PA	31.37
6520	Opata_581983_PstIMseI_PA	31.37
6521	Opata_3502949_PstIMspI_PA	31.37
6522	Opata_4132074_PstIMspI_PA	31.37
6523	M6_1002492_PstIMseI_PA	31.37
6524	Opata_325954_PstIMspI_PA	31.37
6525	Opata_502604_PstIMspI_PA	31.37
6526	Opata_585514_PstIMspI_PA	31.37
6527	Kukri_c5252_107	31.44
6528	Kukri_c73725_218	31.44
6529	RAC875_c38768_112	31.44
6530	Xbarc8	32.1
6531	Xcdo549	32.4
6532	D1.1_ctg787	32.4
6533	D_GBB4FNX02JKG8H_167	32.46
6534	Kukri_c23474_718	32.46
6535	tplb0051d09_335	32.46
6536	wsnp_CAP7_rep_c5643_2537213	32.77
6537	M6_2293725_PstIMspI_PA	32.77
6538	M6_2340435_PstIMspI_PA	32.77
6539	M6_3263865_PstIMspI_PA	32.77
6540	Opata_491110_27_PstIMspI_SNP	32.77
6541	Opata_839174_23_PstIMspI_SNP	32.77
6542	M6_77132_PstIMluI_PA	32.77
6543	Opata_11840_PstIMluI_PA	32.77
6544	Opata_2056571_PstIMluI_PA	32.77
6545	Opata_2218490_PstIMluI_PA	32.77
6546	Opata_423680_PstIMluI_PA	32.77
6547	Opata_55095_PstIMluI_PA	32.77
6548	M6_1454854_PstIMseI_PA	32.77
6549	M6_212629_PstIMseI_PA	32.77
6550	M6_245520_PstIMseI_PA	32.77
6551	M6_261179_PstIMseI_PA	32.77
6552	M6_2775470_PstIMseI_PA	32.77
6553	M6_2939743_PstIMseI_PA	32.77
6554	M6_3349179_PstIMseI_PA	32.77
6555	M6_3603349_PstIMseI_PA	32.77
6556	M6_534322_PstIMseI_PA	32.77
6557	M6_999423_PstIMseI_PA	32.77
6558	Opata_1066762_PstIMseI_PA	32.77
6559	Opata_1421170_PstIMseI_PA	32.77
6560	Opata_2581689_PstIMseI_PA	32.77
6561	Opata_345474_PstIMseI_PA	32.77
6562	Opata_3910676_PstIMseI_PA	32.77
6563	Opata_4107485_PstIMseI_PA	32.77
6564	Opata_49714_PstIMseI_PA	32.77
6565	Opata_851327_PstIMseI_PA	32.77
6566	Opata_962204_PstIMseI_PA	32.77
6567	Opata_984816_PstIMseI_PA	32.77
6568	M6_1036197_PstIMspI_PA	32.77
6569	M6_1125275_PstIMspI_PA	32.77
6570	M6_1163606_PstIMspI_PA	32.77
6571	M6_1190001_PstIMspI_PA	32.77
6572	M6_1382192_PstIMspI_PA	32.77
6573	M6_1799629_PstIMspI_PA	32.77
6574	M6_1879786_PstIMspI_PA	32.77
6575	M6_2071799_PstIMspI_PA	32.77
6576	M6_2422665_PstIMspI_PA	32.77
6577	M6_2464437_PstIMspI_PA	32.77
6578	M6_2544579_PstIMspI_PA	32.77
6579	M6_2651801_PstIMspI_PA	32.77
6580	M6_2697397_PstIMspI_PA	32.77
6581	M6_2795561_PstIMspI_PA	32.77
6582	M6_2893870_PstIMspI_PA	32.77
6583	M6_2926473_PstIMspI_PA	32.77
6584	M6_2988305_PstIMspI_PA	32.77
6585	M6_3023122_PstIMspI_PA	32.77
6586	M6_3096130_PstIMspI_PA	32.77
6587	M6_3310245_PstIMspI_PA	32.77
6588	M6_331178_PstIMspI_PA	32.77
6589	M6_3314976_PstIMspI_PA	32.77
6590	M6_383108_PstIMspI_PA	32.77
6591	M6_474270_PstIMspI_PA	32.77
6592	M6_507153_PstIMspI_PA	32.77
6593	M6_578962_PstIMspI_PA	32.77
6594	M6_598972_PstIMspI_PA	32.77
6595	M6_660485_PstIMspI_PA	32.77
6596	M6_698724_PstIMspI_PA	32.77
6597	M6_769009_PstIMspI_PA	32.77
6598	M6_863225_PstIMspI_PA	32.77
6599	M6_864434_PstIMspI_PA	32.77
6600	M6_938263_PstIMspI_PA	32.77
6601	Opata_1333994_PstIMspI_PA	32.77
6602	Opata_1432433_PstIMspI_PA	32.77
6603	Opata_1559567_PstIMspI_PA	32.77
6604	Opata_1580145_PstIMspI_PA	32.77
6605	Opata_1733170_PstIMspI_PA	32.77
6606	Opata_1969745_PstIMspI_PA	32.77
6607	Opata_2581112_PstIMspI_PA	32.77
6608	Opata_2665490_PstIMspI_PA	32.77
6609	Opata_2736637_PstIMspI_PA	32.77
6610	Opata_2953607_PstIMspI_PA	32.77
6611	Opata_4153613_PstIMspI_PA	32.77
6612	Opata_677353_PstIMspI_PA	32.77
6613	Opata_77844_PstIMspI_PA	32.77
6614	Opata_878739_PstIMspI_PA	32.77
6615	Opata_96646_PstIMspI_PA	32.77
6616	Opata_83951_75_PstIMluI_SNP	32.77
6617	Opata_1038556_26_PstIMseI_SNP	32.77
6618	Opata_1038556_28_PstIMseI_SNP	32.77
6619	Opata_1306462_82_PstIMseI_SNP	32.77
6620	Opata_147800_38_PstIMseI_SNP	32.77
6621	Opata_166790_64_PstIMseI_SNP	32.77
6622	Opata_166790_66_PstIMseI_SNP	32.77
6623	Opata_166790_73_PstIMseI_SNP	32.77
6624	Opata_167862_2_PstIMseI_SNP	32.77
6625	Opata_167862_58_PstIMseI_SNP	32.77
6626	Opata_17588_62_PstIMseI_SNP	32.77
6627	Opata_178586_69_PstIMseI_SNP	32.77
6628	Opata_178586_9_PstIMseI_SNP	32.77
6629	Opata_229620_84_PstIMseI_SNP	32.77
6630	Opata_2429485_10_PstIMseI_SNP	32.77
6631	Opata_2429485_5_PstIMseI_SNP	32.77
6632	Opata_250991_30_PstIMseI_SNP	32.77
6633	Opata_250991_47_PstIMseI_SNP	32.77
6634	Opata_2525037_35_PstIMseI_SNP	32.77
6635	Opata_273635_4_PstIMseI_SNP	32.77
6636	Opata_273635_51_PstIMseI_SNP	32.77
6637	Opata_2843563_26_PstIMseI_SNP	32.77
6638	Opata_2843563_44_PstIMseI_SNP	32.77
6639	Opata_32475_84_PstIMseI_SNP	32.77
6640	Opata_32475_85_PstIMseI_SNP	32.77
6641	Opata_361394_17_PstIMseI_SNP	32.77
6642	Opata_361394_2_PstIMseI_SNP	32.77
6643	Opata_44510_11_PstIMseI_SNP	32.77
6644	Opata_487712_63_PstIMseI_SNP	32.77
6645	Opata_493275_68_PstIMseI_SNP	32.77
6646	Opata_493488_1_PstIMseI_SNP	32.77
6647	Opata_519616_63_PstIMseI_SNP	32.77
6648	Opata_556655_11_PstIMseI_SNP	32.77
6649	Opata_58949_4_PstIMseI_SNP	32.77
6650	Opata_60945_87_PstIMseI_SNP	32.77
6651	Opata_648726_21_PstIMseI_SNP	32.77
6652	Opata_648726_56_PstIMseI_SNP	32.77
6653	Opata_71063_69_PstIMseI_SNP	32.77
6654	Opata_7587_19_PstIMseI_SNP	32.77
6655	Opata_7703_6_PstIMseI_SNP	32.77
6656	Opata_801795_31_PstIMseI_SNP	32.77
6657	Opata_801795_73_PstIMseI_SNP	32.77
6658	Opata_801795_84_PstIMseI_SNP	32.77
6659	Opata_818923_49_PstIMseI_SNP	32.77
6660	Opata_818923_4_PstIMseI_SNP	32.77
6661	Opata_818923_60_PstIMseI_SNP	32.77
6662	Opata_89231_12_PstIMseI_SNP	32.77
6663	Opata_942527_77_PstIMseI_SNP	32.77
6664	Opata_942527_81_PstIMseI_SNP	32.77
6665	M6_1551776_18_PstIMspI_SNP	32.77
6666	Opata_111747_21_PstIMspI_SNP	32.77
6667	Opata_111747_35_PstIMspI_SNP	32.77
6668	Opata_1516827_85_PstIMspI_SNP	32.77
6669	Opata_1614709_81_PstIMspI_SNP	32.77
6670	Opata_1645135_66_PstIMspI_SNP	32.77
6671	Opata_1645135_86_PstIMspI_SNP	32.77
6672	Opata_1695494_85_PstIMspI_SNP	32.77
6673	Opata_1696831_42_PstIMspI_SNP	32.77
6674	Opata_1752121_31_PstIMspI_SNP	32.77
6675	Opata_1847332_19_PstIMspI_SNP	32.77
6676	Opata_1847332_37_PstIMspI_SNP	32.77
6677	Opata_206971_41_PstIMspI_SNP	32.77
6678	Opata_206971_67_PstIMspI_SNP	32.77
6679	Opata_2084882_9_PstIMspI_SNP	32.77
6680	Opata_2115970_40_PstIMspI_SNP	32.77
6681	Opata_2115970_72_PstIMspI_SNP	32.77
6682	Opata_2269874_1_PstIMspI_SNP	32.77
6683	Opata_2302174_12_PstIMspI_SNP	32.77
6684	Opata_2642966_12_PstIMspI_SNP	32.77
6685	Opata_2766364_38_PstIMspI_SNP	32.77
6686	Opata_2766364_73_PstIMspI_SNP	32.77
6687	Opata_2986410_72_PstIMspI_SNP	32.77
6688	Opata_300713_76_PstIMspI_SNP	32.77
6689	Opata_328332_86_PstIMspI_SNP	32.77
6690	Opata_334734_26_PstIMspI_SNP	32.77
6691	Opata_3710683_60_PstIMspI_SNP	32.77
6692	Opata_373684_26_PstIMspI_SNP	32.77
6693	Opata_373684_43_PstIMspI_SNP	32.77
6694	Opata_373684_47_PstIMspI_SNP	32.77
6695	Opata_668080_47_PstIMspI_SNP	32.77
6696	Opata_972683_6_PstIMspI_SNP	32.77
6697	M6_598264_PstIMspI_PA	32.77
6698	Opata_227288_35_PstIMseI_SNP	32.77
6699	Opata_525981_PstIMluI_PA	32.77
6700	M6_1510420_PstIMseI_PA	32.77
6701	M6_1972120_PstIMspI_PA	32.77
6702	M6_873229_PstIMspI_PA	32.77
6703	Opata_26575_16_PstIMseI_SNP	32.77
6704	Opata_26575_72_PstIMseI_SNP	32.77
6705	Opata_871964_69_PstIMseI_SNP	32.77
6706	Opata_2366436_66_PstIMspI_SNP	32.77
6707	Opata_2366436_71_PstIMspI_SNP	32.77
6708	Opata_3794764_83_PstIMspI_SNP	32.77
6709	Opata_558585_83_PstIMspI_SNP	32.77
6710	Opata_4036116_PstIMseI_PA	32.77
6711	M6_2487896_PstIMspI_PA	32.77
6712	M6_822157_PstIMspI_PA	32.77
6713	Opata_1301585_31_PstIMspI_SNP	32.77
6714	M6_1041943_PstIMseI_PA	32.77
6715	M6_1141526_PstIMseI_PA	32.77
6716	M6_1188530_PstIMseI_PA	32.77
6717	M6_1238304_PstIMseI_PA	32.77
6718	M6_137360_PstIMseI_PA	32.77
6719	M6_1431286_PstIMseI_PA	32.77
6720	M6_1640989_PstIMseI_PA	32.77
6721	M6_237562_PstIMseI_PA	32.77
6722	M6_2737552_PstIMseI_PA	32.77
6723	M6_337082_PstIMseI_PA	32.77
6724	M6_378524_PstIMseI_PA	32.77
6725	M6_38587_PstIMseI_PA	32.77
6726	M6_433311_PstIMseI_PA	32.77
6727	M6_497197_PstIMseI_PA	32.77
6728	M6_545325_PstIMseI_PA	32.77
6729	M6_552540_PstIMseI_PA	32.77
6730	M6_561314_PstIMseI_PA	32.77
6731	M6_76009_PstIMseI_PA	32.77
6732	M6_761459_PstIMseI_PA	32.77
6733	M6_858332_PstIMseI_PA	32.77
6734	M6_861427_PstIMseI_PA	32.77
6735	M6_904468_PstIMseI_PA	32.77
6736	Opata_1084146_PstIMseI_PA	32.77
6737	Opata_1107956_PstIMseI_PA	32.77
6738	Opata_1112050_PstIMseI_PA	32.77
6739	Opata_1126741_PstIMseI_PA	32.77
6740	Opata_1492647_PstIMseI_PA	32.77
6741	Opata_22261_PstIMseI_PA	32.77
6742	Opata_3210453_PstIMseI_PA	32.77
6743	Opata_403386_PstIMseI_PA	32.77
6744	Opata_42388_PstIMseI_PA	32.77
6745	Opata_524805_PstIMseI_PA	32.77
6746	Opata_538001_PstIMseI_PA	32.77
6747	Opata_571302_PstIMseI_PA	32.77
6748	Opata_579020_PstIMseI_PA	32.77
6749	Opata_8355_PstIMseI_PA	32.77
6750	Opata_879466_PstIMseI_PA	32.77
6751	M6_1056300_PstIMspI_PA	32.77
6752	M6_1276509_PstIMspI_PA	32.77
6753	M6_1288664_PstIMspI_PA	32.77
6754	M6_1328396_PstIMspI_PA	32.77
6755	M6_1480276_PstIMspI_PA	32.77
6756	M6_1608474_PstIMspI_PA	32.77
6757	M6_1743892_PstIMspI_PA	32.77
6758	M6_2203359_PstIMspI_PA	32.77
6759	M6_2285529_PstIMspI_PA	32.77
6760	M6_2367979_PstIMspI_PA	32.77
6761	M6_2402637_PstIMspI_PA	32.77
6762	M6_2478628_PstIMspI_PA	32.77
6763	M6_2491806_PstIMspI_PA	32.77
6764	M6_2806920_PstIMspI_PA	32.77
6765	M6_2994254_PstIMspI_PA	32.77
6766	M6_2996991_PstIMspI_PA	32.77
6767	M6_3377348_PstIMspI_PA	32.77
6768	M6_3439196_PstIMspI_PA	32.77
6769	M6_3517376_PstIMspI_PA	32.77
6770	M6_422029_PstIMspI_PA	32.77
6771	M6_476626_PstIMspI_PA	32.77
6772	M6_490818_PstIMspI_PA	32.77
6773	M6_568841_PstIMspI_PA	32.77
6774	M6_576807_PstIMspI_PA	32.77
6775	M6_901805_PstIMspI_PA	32.77
6776	M6_982115_PstIMspI_PA	32.77
6777	Opata_1343108_PstIMspI_PA	32.77
6778	Opata_138300_PstIMspI_PA	32.77
6779	Opata_142631_PstIMspI_PA	32.77
6780	Opata_153235_PstIMspI_PA	32.77
6781	Opata_162312_PstIMspI_PA	32.77
6782	Opata_1690135_PstIMspI_PA	32.77
6783	Opata_2142634_PstIMspI_PA	32.77
6784	Opata_2306231_PstIMspI_PA	32.77
6785	Opata_2734200_PstIMspI_PA	32.77
6786	Opata_3445630_PstIMspI_PA	32.77
6787	Opata_3796974_PstIMspI_PA	32.77
6788	Opata_3965521_PstIMspI_PA	32.77
6789	Opata_4179515_PstIMspI_PA	32.77
6790	Opata_675080_PstIMspI_PA	32.77
6791	Opata_949806_PstIMspI_PA	32.77
6792	Opata_1696831_28_PstIMspI_SNP	32.77
6793	Opata_1696831_31_PstIMspI_SNP	32.77
6794	Opata_1852506_43_PstIMspI_SNP	32.77
6795	Opata_2192194_80_PstIMspI_SNP	32.77
6796	Opata_2192194_83_PstIMspI_SNP	32.77
6797	Opata_2192194_85_PstIMspI_SNP	32.77
6798	Opata_601323_87_PstIMspI_SNP	32.77
6799	M6_2529518_PstIMseI_PA	32.77
6800	M6_3165745_PstIMseI_PA	32.77
6801	M6_481307_PstIMseI_PA	32.77
6802	M6_528318_PstIMseI_PA	32.77
6803	M6_674238_PstIMseI_PA	32.77
6804	Opata_1033328_PstIMseI_PA	32.77
6805	Opata_1295236_PstIMseI_PA	32.77
6806	Opata_1338279_PstIMseI_PA	32.77
6807	Opata_2149418_PstIMseI_PA	32.77
6808	Opata_3567543_PstIMseI_PA	32.77
6809	Opata_4398508_PstIMseI_PA	32.77
6810	Opata_554390_PstIMseI_PA	32.77
6811	M6_1138591_PstIMspI_PA	32.77
6812	M6_1143084_PstIMspI_PA	32.77
6813	M6_1176822_PstIMspI_PA	32.77
6814	M6_1211669_PstIMspI_PA	32.77
6815	M6_1211923_PstIMspI_PA	32.77
6816	M6_1246010_PstIMspI_PA	32.77
6817	M6_1252853_PstIMspI_PA	32.77
6818	M6_1340138_PstIMspI_PA	32.77
6819	M6_1353696_PstIMspI_PA	32.77
6820	M6_1369721_PstIMspI_PA	32.77
6821	M6_1395378_PstIMspI_PA	32.77
6822	M6_1423811_PstIMspI_PA	32.77
6823	M6_1467239_PstIMspI_PA	32.77
6824	M6_1498996_PstIMspI_PA	32.77
6825	M6_1608247_PstIMspI_PA	32.77
6826	M6_1608586_PstIMspI_PA	32.77
6827	M6_1718712_PstIMspI_PA	32.77
6828	M6_1774530_PstIMspI_PA	32.77
6829	M6_1815455_PstIMspI_PA	32.77
6830	M6_1830179_PstIMspI_PA	32.77
6831	M6_1884675_PstIMspI_PA	32.77
6832	M6_1995781_PstIMspI_PA	32.77
6833	M6_2009810_PstIMspI_PA	32.77
6834	M6_2200095_PstIMspI_PA	32.77
6835	M6_2234080_PstIMspI_PA	32.77
6836	M6_2260958_PstIMspI_PA	32.77
6837	M6_2290994_PstIMspI_PA	32.77
6838	M6_2395165_PstIMspI_PA	32.77
6839	M6_2426091_PstIMspI_PA	32.77
6840	M6_2548438_PstIMspI_PA	32.77
6841	M6_2557628_PstIMspI_PA	32.77
6842	M6_2695837_PstIMspI_PA	32.77
6843	M6_2790590_PstIMspI_PA	32.77
6844	M6_2871233_PstIMspI_PA	32.77
6845	M6_3038172_PstIMspI_PA	32.77
6846	M6_3052998_PstIMspI_PA	32.77
6847	M6_3174191_PstIMspI_PA	32.77
6848	M6_328118_PstIMspI_PA	32.77
6849	M6_3296199_PstIMspI_PA	32.77
6850	M6_3313212_PstIMspI_PA	32.77
6851	M6_3325705_PstIMspI_PA	32.77
6852	M6_3340014_PstIMspI_PA	32.77
6853	M6_3374667_PstIMspI_PA	32.77
6854	M6_3375669_PstIMspI_PA	32.77
6855	M6_3379569_PstIMspI_PA	32.77
6856	M6_338738_PstIMspI_PA	32.77
6857	M6_3507532_PstIMspI_PA	32.77
6858	M6_360782_PstIMspI_PA	32.77
6859	M6_399344_PstIMspI_PA	32.77
6860	M6_406361_PstIMspI_PA	32.77
6861	M6_436032_PstIMspI_PA	32.77
6862	M6_457796_PstIMspI_PA	32.77
6863	M6_526346_PstIMspI_PA	32.77
6864	M6_539030_PstIMspI_PA	32.77
6865	M6_557112_PstIMspI_PA	32.77
6866	M6_588978_PstIMspI_PA	32.77
6867	M6_609088_PstIMspI_PA	32.77
6868	M6_672321_PstIMspI_PA	32.77
6869	M6_737731_PstIMspI_PA	32.77
6870	M6_739827_PstIMspI_PA	32.77
6871	M6_745470_PstIMspI_PA	32.77
6872	M6_781760_PstIMspI_PA	32.77
6873	M6_824850_PstIMspI_PA	32.77
6874	M6_827270_PstIMspI_PA	32.77
6875	M6_849529_PstIMspI_PA	32.77
6876	M6_894960_PstIMspI_PA	32.77
6877	M6_898087_PstIMspI_PA	32.77
6878	M6_980084_PstIMspI_PA	32.77
6879	M6_990764_PstIMspI_PA	32.77
6880	Opata_1055347_PstIMspI_PA	32.77
6881	Opata_1164340_PstIMspI_PA	32.77
6882	Opata_1175045_PstIMspI_PA	32.77
6883	Opata_1180166_PstIMspI_PA	32.77
6884	Opata_1514469_PstIMspI_PA	32.77
6885	Opata_1723890_PstIMspI_PA	32.77
6886	Opata_172760_PstIMspI_PA	32.77
6887	Opata_1851828_PstIMspI_PA	32.77
6888	Opata_2032678_PstIMspI_PA	32.77
6889	Opata_2061062_PstIMspI_PA	32.77
6890	Opata_2441569_PstIMspI_PA	32.77
6891	Opata_2499276_PstIMspI_PA	32.77
6892	Opata_2676827_PstIMspI_PA	32.77
6893	Opata_3108052_PstIMspI_PA	32.77
6894	Opata_3156549_PstIMspI_PA	32.77
6895	Opata_3294643_PstIMspI_PA	32.77
6896	Opata_3339909_PstIMspI_PA	32.77
6897	Opata_3694951_PstIMspI_PA	32.77
6898	Opata_3864008_PstIMspI_PA	32.77
6899	Opata_399282_PstIMspI_PA	32.77
6900	Opata_4034082_PstIMspI_PA	32.77
6901	Opata_4160234_PstIMspI_PA	32.77
6902	Opata_4203056_PstIMspI_PA	32.77
6903	Opata_454067_PstIMspI_PA	32.77
6904	Opata_971723_PstIMspI_PA	32.77
6905	Opata_1462804_32_PstIMspI_SNP	32.77
6906	Opata_1462804_5_PstIMspI_SNP	32.77
6907	Opata_469414_57_PstIMspI_SNP	32.77
6908	Opata_577984_11_PstIMspI_SNP	32.77
6909	M6_1066259_PstIMseI_PA	32.77
6910	M6_1983916_PstIMseI_PA	32.77
6911	M6_221480_PstIMseI_PA	32.77
6912	M6_3243779_PstIMseI_PA	32.77
6913	M6_3373923_PstIMseI_PA	32.77
6914	M6_338783_PstIMseI_PA	32.77
6915	M6_3818468_PstIMseI_PA	32.77
6916	M6_4246522_PstIMseI_PA	32.77
6917	M6_690623_PstIMseI_PA	32.77
6918	M6_709827_PstIMseI_PA	32.77
6919	M6_1262823_PstIMspI_PA	32.77
6920	M6_1272490_PstIMspI_PA	32.77
6921	M6_1504025_PstIMspI_PA	32.77
6922	M6_1605536_PstIMspI_PA	32.77
6923	M6_1617755_PstIMspI_PA	32.77
6924	M6_1793728_PstIMspI_PA	32.77
6925	M6_2268085_PstIMspI_PA	32.77
6926	M6_2686961_PstIMspI_PA	32.77
6927	M6_2897230_PstIMspI_PA	32.77
6928	M6_3066861_PstIMspI_PA	32.77
6929	M6_3117497_PstIMspI_PA	32.77
6930	M6_430730_PstIMspI_PA	32.77
6931	M6_548549_PstIMspI_PA	32.77
6932	M6_658791_PstIMspI_PA	32.77
6933	M6_674782_PstIMspI_PA	32.77
6934	M6_811353_PstIMspI_PA	32.77
6935	M6_918132_PstIMspI_PA	32.77
6936	M6_1046494_PstIMseI_PA	32.77
6937	M6_108165_PstIMseI_PA	32.77
6938	M6_1164638_PstIMseI_PA	32.77
6939	M6_1369150_PstIMseI_PA	32.77
6940	M6_1412063_PstIMseI_PA	32.77
6941	M6_1916854_PstIMseI_PA	32.77
6942	M6_2043392_PstIMseI_PA	32.77
6943	M6_282135_PstIMseI_PA	32.77
6944	M6_2869080_PstIMseI_PA	32.77
6945	M6_2945019_PstIMseI_PA	32.77
6946	M6_3105905_PstIMseI_PA	32.77
6947	M6_3933172_PstIMseI_PA	32.77
6948	M6_662911_PstIMseI_PA	32.77
6949	Opata_1474595_PstIMseI_PA	32.77
6950	Opata_19413_PstIMseI_PA	32.77
6951	Opata_202085_PstIMseI_PA	32.77
6952	Opata_2452109_PstIMseI_PA	32.77
6953	Opata_2540633_PstIMseI_PA	32.77
6954	Opata_283990_PstIMseI_PA	32.77
6955	Opata_3164057_PstIMseI_PA	32.77
6956	Opata_348623_PstIMseI_PA	32.77
6957	Opata_446342_PstIMseI_PA	32.77
6958	Opata_72138_PstIMseI_PA	32.77
6959	Opata_736820_PstIMseI_PA	32.77
6960	Opata_986477_PstIMseI_PA	32.77
6961	M6_1002426_PstIMspI_PA	32.77
6962	M6_1038968_PstIMspI_PA	32.77
6963	M6_1088580_PstIMspI_PA	32.77
6964	M6_1120348_PstIMspI_PA	32.77
6965	M6_1141773_PstIMspI_PA	32.77
6966	M6_1179098_PstIMspI_PA	32.77
6967	M6_1242727_PstIMspI_PA	32.77
6968	M6_1276147_PstIMspI_PA	32.77
6969	M6_1303934_PstIMspI_PA	32.77
6970	M6_1306428_PstIMspI_PA	32.77
6971	M6_1333213_PstIMspI_PA	32.77
6972	M6_13523_PstIMspI_PA	32.77
6973	M6_1370648_PstIMspI_PA	32.77
6974	M6_1450337_PstIMspI_PA	32.77
6975	M6_1453828_PstIMspI_PA	32.77
6976	M6_1660891_PstIMspI_PA	32.77
6977	M6_1766909_PstIMspI_PA	32.77
6978	M6_1810273_PstIMspI_PA	32.77
6979	M6_1864668_PstIMspI_PA	32.77
6980	M6_2283095_PstIMspI_PA	32.77
6981	M6_244615_PstIMspI_PA	32.77
6982	M6_2461656_PstIMspI_PA	32.77
6983	M6_2543521_PstIMspI_PA	32.77
6984	M6_2572486_PstIMspI_PA	32.77
6985	M6_2721452_PstIMspI_PA	32.77
6986	M6_2780693_PstIMspI_PA	32.77
6987	M6_2798526_PstIMspI_PA	32.77
6988	M6_2799130_PstIMspI_PA	32.77
6989	M6_3187180_PstIMspI_PA	32.77
6990	M6_318858_PstIMspI_PA	32.77
6991	M6_318896_PstIMspI_PA	32.77
6992	M6_324580_PstIMspI_PA	32.77
6993	M6_331374_PstIMspI_PA	32.77
6994	M6_337089_PstIMspI_PA	32.77
6995	M6_3391581_PstIMspI_PA	32.77
6996	M6_348588_PstIMspI_PA	32.77
6997	M6_350148_PstIMspI_PA	32.77
6998	M6_410305_PstIMspI_PA	32.77
6999	M6_416541_PstIMspI_PA	32.77
7000	M6_448516_PstIMspI_PA	32.77
7001	M6_468500_PstIMspI_PA	32.77
7002	M6_501319_PstIMspI_PA	32.77
7003	M6_510163_PstIMspI_PA	32.77
7004	M6_520095_PstIMspI_PA	32.77
7005	M6_525084_PstIMspI_PA	32.77
7006	M6_538777_PstIMspI_PA	32.77
7007	M6_546427_PstIMspI_PA	32.77
7008	M6_587915_PstIMspI_PA	32.77
7009	M6_620286_PstIMspI_PA	32.77
7010	M6_639805_PstIMspI_PA	32.77
7011	M6_640499_PstIMspI_PA	32.77
7012	M6_683732_PstIMspI_PA	32.77
7013	M6_714645_PstIMspI_PA	32.77
7014	M6_716251_PstIMspI_PA	32.77
7015	M6_751414_PstIMspI_PA	32.77
7016	M6_763771_PstIMspI_PA	32.77
7017	M6_767072_PstIMspI_PA	32.77
7018	M6_801960_PstIMspI_PA	32.77
7019	M6_820972_PstIMspI_PA	32.77
7020	M6_823057_PstIMspI_PA	32.77
7021	M6_827414_PstIMspI_PA	32.77
7022	M6_849926_PstIMspI_PA	32.77
7023	M6_862714_PstIMspI_PA	32.77
7024	M6_959889_PstIMspI_PA	32.77
7025	M6_979354_PstIMspI_PA	32.77
7026	M6_985646_PstIMspI_PA	32.77
7027	Opata_1060585_PstIMspI_PA	32.77
7028	Opata_184172_PstIMspI_PA	32.77
7029	Opata_1948387_PstIMspI_PA	32.77
7030	Opata_225614_PstIMspI_PA	32.77
7031	Opata_2529304_PstIMspI_PA	32.77
7032	Opata_2618799_PstIMspI_PA	32.77
7033	Opata_2914168_PstIMspI_PA	32.77
7034	Opata_3542597_PstIMspI_PA	32.77
7035	Opata_3986216_PstIMspI_PA	32.77
7036	Opata_4133283_PstIMspI_PA	32.77
7037	Opata_424996_PstIMspI_PA	32.77
7038	Opata_521427_PstIMspI_PA	32.77
7039	Opata_640217_PstIMspI_PA	32.77
7040	Opata_654145_PstIMspI_PA	32.77
7041	Opata_718658_PstIMspI_PA	32.77
7042	Opata_750601_PstIMspI_PA	32.77
7043	M6_1896490_PstIMseI_PA	32.77
7044	M6_244218_PstIMseI_PA	32.77
7045	M6_3854636_PstIMseI_PA	32.77
7046	M6_880820_PstIMseI_PA	32.77
7047	M6_1327154_PstIMspI_PA	32.77
7048	M6_3348825_PstIMspI_PA	32.77
7049	Opata_1662786_PstIMspI_PA	32.77
7050	Opata_1748435_PstIMspI_PA	32.77
7051	Opata_181496_PstIMspI_PA	32.77
7052	Opata_3500327_PstIMspI_PA	32.77
7053	Opata_977490_PstIMspI_PA	32.77
7054	Opata_789971_PstIMseI_PA	32.77
7055	Opata_1001576_PstIMspI_PA	32.77
7056	Opata_1259530_PstIMspI_PA	32.77
7057	Opata_2058501_PstIMspI_PA	32.77
7058	Opata_2947899_PstIMspI_PA	32.77
7059	Opata_2994642_PstIMspI_PA	32.77
7060	Opata_3708876_PstIMspI_PA	32.77
7061	M6_1479779_PstIMspI_PA	32.77
7062	M6_3353734_PstIMspI_PA	32.77
7063	M6_1274153_PstIMseI_PA	32.77
7064	Opata_1394954_PstIMseI_PA	32.77
7065	Opata_3306560_PstIMseI_PA	32.77
7066	M6_1313068_PstIMspI_PA	32.77
7067	Opata_1112151_PstIMspI_PA	32.77
7068	Opata_328896_PstIMspI_PA	32.77
7069	Opata_840122_PstIMspI_PA	32.77
7070	Opata_3123481_PstIMspI_PA	32.77
7071	Opata_39754_PstIMspI_PA	32.77
7072	Opata_249482_PstIMseI_PA	32.77
7073	M6_2543798_PstIMseI_PA	32.77
7074	M6_873935_PstIMspI_PA	32.77
7075	Opata_902173_PstIMspI_PA	32.77
7076	Opata_920513_PstIMspI_PA	32.77
7077	Opata_1098085_PstIMspI_PA	32.77
7078	M6_1056421_PstIMspI_PA	32.77
7079	Opata_594564_PstIMspI_PA	32.77
7080	Opata_2214889_PstIMspI_PA	32.77
7081	M6_1881007_PstIMseI_PA	32.77
7082	M6_212229_PstIMspI_PA	32.77
7083	GENE-4918_283	32.77
7084	BS00101267_51	32.77
7085	D_contig64400_391	32.77
7086	BobWhite_c17617_133	32.77
7087	CAP8_c2305_193	32.77
7088	D_contig59056_602	32.77
7089	D_F5MV3MU01EU5KH_145	32.77
7090	D_F5XZDLF02HWOJZ_227	32.77
7091	Excalibur_c40068_522	32.77
7092	BobWhite_c4607_235	32.77
7093	Ku_c17690_726	32.77
7094	Ra_c10070_2156	32.77
7095	RAC875_c10628_1037	32.77
7096	RAC875_c10628_1079	32.77
7097	RAC875_c10628_1253	32.77
7098	RAC875_c24641_720	32.77
7099	BS00023217_51	32.77
7100	BobWhite_c16071_165	32.77
7101	CAP12_c470_361	32.77
7102	D_contig72157_427	32.77
7103	Kukri_c17342_231	32.77
7104	D_contig01330_141	32.77
7105	D_contig17424_79	32.77
7106	D_F5XZDLF02J1HSO_381	32.77
7107	D_wsnpBQ168362AT_Contig1_1	32.77
7108	Excalibur_c4744_646	32.77
7109	Excalibur_c54989_282	32.77
7110	BS00011111_51	32.77
7111	D_contig09222_937	32.77
7112	D_contig11810_446	32.77
7113	Excalibur_c11594_181	32.77
7114	D_F5XZDLF01EIBB2_65	32.77
7115	Kukri_c5411_1312	32.77
7116	BS00028997_51	32.77
7117	BobWhite_c24095_98	32.84
7118	1075461	32.89
7119	1088418	32.89
7120	1089809	32.89
7121	1094439	32.89
7122	1104966	32.89
7123	1106082	32.89
7124	1107457	32.89
7125	1108891	32.89
7126	1202019	32.89
7127	2245492	32.89
7128	2251696	32.89
7129	2271925	32.89
7130	3956180	32.89
7131	D1.1_ctg6151	33.1
7132	D1.1_ctg6228	33.1
7133	Xcdo549B	33.1
7134	Xcfd64	33.1
7135	D1.1_ctg787_2	33.1
7136	2257253	33.11
7137	wsnp_RFL_Contig2408_1934085	33.17
7138	Opata_119687_38_PstIMspI_SNP	33.17
7139	Opata_1577679_55_PstIMspI_SNP	33.17
7140	Opata_1602185_39_PstIMspI_SNP	33.17
7141	Opata_1631246_21_PstIMspI_SNP	33.17
7142	Opata_1889665_42_PstIMspI_SNP	33.17
7143	Opata_193721_35_PstIMspI_SNP	33.17
7144	Opata_2120413_56_PstIMspI_SNP	33.17
7145	Opata_2269995_43_PstIMspI_SNP	33.17
7146	Opata_2548437_32_PstIMspI_SNP	33.17
7147	Opata_2626091_42_PstIMspI_SNP	33.17
7148	Opata_2792510_15_PstIMspI_SNP	33.17
7149	Opata_377759_14_PstIMspI_SNP	33.17
7150	Opata_4108200_55_PstIMspI_SNP	33.17
7151	Opata_1621625_PstIMspI_PA	33.17
7152	Opata_2565273_PstIMspI_PA	33.17
7153	Opata_2895069_PstIMspI_PA	33.17
7154	Opata_3387775_PstIMspI_PA	33.17
7155	Opata_72699_PstIMspI_PA	33.17
7156	Opata_2054177_38_PstIMspI_SNP	33.17
7157	Opata_3359952_76_PstIMspI_SNP	33.17
7158	Opata_3676445_PstIMspI_PA	33.17
7159	Opata_495964_PstIMspI_PA	33.17
7160	Opata_3757030_PstIMspI_PA	33.17
7161	BS00023025_51	33.31
7162	wsnp_Ex_c16144_24583060	33.31
7163	BS00071650_51	33.31
7164	Excalibur_c19585_119	33.31
7165	Excalibur_c19585_169	33.31
7166	Kukri_c48_1058	33.31
7167	Kukri_c48_1257	33.31
7168	wsnp_Ex_c1602_3055066	33.31
7169	wsnp_Ex_c1629_3103725	33.31
7170	wsnp_Ex_c1629_3103807	33.31
7171	wsnp_Ex_c1629_3104356	33.31
7172	wsnp_Ex_rep_c68623_67474885	33.31
7173	3954785	33.37
7174	4538485	33.43
7175	4539190	33.43
7176	1066036	33.43
7177	3936640	33.43
7178	3948467	33.43
7179	3953175	33.43
7180	3957143	33.43
7181	3960604	33.43
7182	4910660	33.43
7183	983718	33.45
7184	1084440	33.45
7185	1088568	33.45
7186	1278517	33.45
7187	2242405	33.45
7188	2267908	33.45
7189	2275094	33.45
7190	7334064	33.45
7191	977010	33.55
7192	1152974	33.55
7193	4536944	33.55
7194	7349827	33.55
7195	D1.1_ctg12778-1	33.7
7196	XksuA6.2	33.7
7197	D1.1_ctg4333_1	33.7
7198	1254850	33.72
7199	wPt-7334	33.97
7200	1062579	33.97
7201	1080558	33.97
7202	1088405	33.97
7203	1104745	33.97
7204	1133409	33.97
7205	1206181	33.97
7206	1217856	33.97
7207	1301211	33.97
7208	1708435	33.97
7209	2242533	33.97
7210	2243023	33.97
7211	2243101	33.97
7212	2243821	33.97
7213	2245064	33.97
7214	2245127	33.97
7215	2247109	33.97
7216	4261371	33.97
7217	3937169	33.97
7218	3937322	33.97
7219	981673	33.97
7220	1059305	33.97
7221	1127893	33.97
7222	2257776	33.97
7223	3064792	33.97
7224	4909448	33.97
7225	7349830	33.97
7226	3023367	33.97
7227	3021242	33.97
7228	1078104	33.97
7229	1104258	33.97
7230	2244663	33.97
7231	4910282	33.97
7232	M6_1979131_PstIMspI_PA	33.97
7233	Opata_574127_PstIMspI_PA	33.97
7234	M6_750552_17_PstIMseI_SNP	33.97
7235	Opata_402743_54_PstIMseI_SNP	33.97
7236	Opata_1695494_9_PstIMspI_SNP	33.97
7237	Opata_296788_22_PstIMspI_SNP	33.97
7238	Opata_3966772_78_PstIMspI_SNP	33.97
7239	Opata_3966772_86_PstIMspI_SNP	33.97
7240	Opata_1728472_PstIMspI_PA	33.97
7241	Opata_2309148_PstIMspI_PA	33.97
7242	Opata_2637353_PstIMspI_PA	33.97
7243	Opata_2990091_PstIMspI_PA	33.97
7244	Opata_1301809_76_PstIMspI_SNP	33.97
7245	M6_1127037_PstIMseI_PA	33.97
7246	M6_39090_PstIMseI_PA	33.97
7247	M6_1449266_PstIMspI_PA	33.97
7248	M6_322076_PstIMseI_PA	33.97
7249	3943178	33.98
7250	D_GB5Y7FA01BMVS5_180	34
7251	RAC875_c13608_2198	34
7252	wPt-8463	34.67
7253	1088742	34.67
7254	1110992	34.67
7255	1136983	34.67
7256	1296988	34.67
7257	1307797	34.67
7258	1408976	34.67
7259	Opata_1032101_PstIMluI_PA	34.67
7260	Opata_1144504_PstIMluI_PA	34.67
7261	M6_1336947_PstIMseI_PA	34.67
7262	Opata_300836_PstIMseI_PA	34.67
7263	Opata_643573_PstIMseI_PA	34.67
7264	Opata_1902921_PstIMspI_PA	34.67
7265	Opata_2696399_PstIMspI_PA	34.67
7266	Opata_2266908_33_PstIMseI_SNP	34.67
7267	Opata_2266908_73_PstIMseI_SNP	34.67
7268	Opata_2266908_77_PstIMseI_SNP	34.67
7269	Opata_22820_40_PstIMseI_SNP	34.67
7270	Opata_32199_2_PstIMseI_SNP	34.67
7271	Opata_3613621_33_PstIMseI_SNP	34.67
7272	Opata_378417_17_PstIMseI_SNP	34.67
7273	Opata_378417_51_PstIMseI_SNP	34.67
7274	Opata_378417_69_PstIMseI_SNP	34.67
7275	Opata_40008_12_PstIMseI_SNP	34.67
7276	Opata_502973_82_PstIMseI_SNP	34.67
7277	Opata_68996_60_PstIMseI_SNP	34.67
7278	Opata_68996_81_PstIMseI_SNP	34.67
7279	Opata_918981_71_PstIMseI_SNP	34.67
7280	Opata_1756334_53_PstIMspI_SNP	34.67
7281	Opata_227411_12_PstIMspI_SNP	34.67
7282	Opata_2686753_PstIMluI_PA	34.67
7283	M6_90085_PstIMseI_PA	34.67
7284	Opata_809243_PstIMseI_PA	34.67
7285	M6_2746668_PstIMspI_PA	34.67
7286	Opata_1635533_PstIMspI_PA	34.67
7287	Opata_3960131_PstIMspI_PA	34.67
7288	Opata_695380_PstIMspI_PA	34.67
7289	Opata_107222_65_PstIMseI_SNP	34.67
7290	Opata_1654703_12_PstIMspI_SNP	34.67
7291	Opata_248798_69_PstIMspI_SNP	34.67
7292	Opata_336568_83_PstIMspI_SNP	34.67
7293	M6_119568_PstIMseI_PA	34.67
7294	M6_1422973_PstIMseI_PA	34.67
7295	M6_1536414_PstIMspI_PA	34.67
7296	Opata_1157982_PstIMspI_PA	34.67
7297	Opata_478483_PstIMspI_PA	34.67
7298	M6_1140_PstIMseI_PA	34.67
7299	M6_1306038_PstIMseI_PA	34.67
7300	M6_206491_PstIMseI_PA	34.67
7301	M6_1207303_PstIMspI_PA	34.67
7302	M6_1526958_PstIMspI_PA	34.67
7303	M6_1048718_PstIMseI_PA	34.67
7304	M6_1259703_PstIMseI_PA	34.67
7305	M6_1534_PstIMseI_PA	34.67
7306	M6_180045_PstIMseI_PA	34.67
7307	M6_228356_PstIMseI_PA	34.67
7308	M6_329948_PstIMseI_PA	34.67
7309	M6_3356122_PstIMseI_PA	34.67
7310	M6_553440_PstIMseI_PA	34.67
7311	M6_956017_PstIMseI_PA	34.67
7312	Opata_568994_PstIMseI_PA	34.67
7313	Opata_737455_PstIMseI_PA	34.67
7314	Opata_800172_PstIMseI_PA	34.67
7315	M6_167204_PstIMspI_PA	34.67
7316	M6_187325_PstIMspI_PA	34.67
7317	M6_2380364_PstIMspI_PA	34.67
7318	M6_3353692_PstIMspI_PA	34.67
7319	M6_366371_PstIMspI_PA	34.67
7320	M6_419368_PstIMspI_PA	34.67
7321	Opata_2435117_PstIMspI_PA	34.67
7322	Opata_2493209_PstIMspI_PA	34.67
7323	Opata_319473_PstIMspI_PA	34.67
7324	Opata_649563_PstIMspI_PA	34.67
7325	M6_2386127_PstIMseI_PA	34.67
7326	M6_3608611_PstIMspI_PA	34.67
7327	M6_1414433_PstIMseI_PA	34.67
7328	M6_1387940_PstIMspI_PA	34.67
7329	Opata_190876_PstIMseI_PA	34.67
7330	Opata_2310809_PstIMseI_PA	34.67
7331	Opata_777347_PstIMseI_PA	34.67
7332	D_GDRF1KQ02JSMIB_163	34.76
7333	Kukri_c14732_94	34.76
7334	Kukri_c22857_496	34.76
7335	Kukri_c19263_346	34.76
7336	1218602	34.96
7337	1219142	34.96
7338	1409929	34.96
7339	2242570	34.96
7340	2251084	34.96
7341	981546	34.96
7342	1069825	34.96
7343	1103110	34.96
7344	1114321	34.96
7345	1128394	34.96
7346	1161150	34.96
7347	1216894	34.96
7348	1686591	34.96
7349	1708406	34.96
7350	2251907	34.96
7351	4535812	34.96
7352	1217828	35.27
7353	2243287	35.27
7354	1105925	35.27
7355	1119495	35.27
7356	Excalibur_c63069_240	35.3
7357	1103207	35.43
7358	4664055	35.43
7359	Tdurum_contig12044_67	35.44
7360	Tdurum_contig1015_131	35.49
7361	1077516	35.58
7362	1102831	35.58
7363	2246753	35.58
7364	4909783	35.58
7365	Excalibur_c9000_673	35.82
7366	BS00064739_51	35.82
7367	980637	35.86
7368	Xglk538c	36.1
7369	984123	36.16
7370	1083115	36.16
7371	1145273	36.16
7372	1218255	36.16
7373	1228168	36.16
7374	2245680	36.16
7375	2254429	36.16
7376	wPt-9258	36.17
7377	1089096	36.17
7378	1110579	36.17
7379	1203024	36.17
7380	1209618	36.17
7381	1285259	36.17
7382	1311086	36.17
7383	1409334	36.17
7384	Opata_2818957_PstIMluI_PA	36.17
7385	Opata_1239166_PstIMseI_PA	36.17
7386	Opata_1523398_PstIMseI_PA	36.17
7387	Opata_2168287_PstIMseI_PA	36.17
7388	Opata_23580_PstIMseI_PA	36.17
7389	Opata_2471890_PstIMseI_PA	36.17
7390	Opata_2598513_PstIMseI_PA	36.17
7391	Opata_352260_PstIMseI_PA	36.17
7392	Opata_4324151_PstIMseI_PA	36.17
7393	Opata_471721_PstIMseI_PA	36.17
7394	Opata_536707_PstIMseI_PA	36.17
7395	Opata_757233_PstIMseI_PA	36.17
7396	Opata_90004_PstIMseI_PA	36.17
7397	M6_1082481_PstIMspI_PA	36.17
7398	Opata_1019137_PstIMspI_PA	36.17
7399	Opata_1028135_PstIMspI_PA	36.17
7400	Opata_1220035_PstIMspI_PA	36.17
7401	Opata_1255851_PstIMspI_PA	36.17
7402	Opata_1415196_PstIMspI_PA	36.17
7403	Opata_1514294_PstIMspI_PA	36.17
7404	Opata_1647529_PstIMspI_PA	36.17
7405	Opata_1708690_PstIMspI_PA	36.17
7406	Opata_1782239_PstIMspI_PA	36.17
7407	Opata_1838958_PstIMspI_PA	36.17
7408	Opata_1862929_PstIMspI_PA	36.17
7409	Opata_1880078_PstIMspI_PA	36.17
7410	Opata_1978058_PstIMspI_PA	36.17
7411	Opata_2306389_PstIMspI_PA	36.17
7412	Opata_234623_PstIMspI_PA	36.17
7413	Opata_2364146_PstIMspI_PA	36.17
7414	Opata_2484066_PstIMspI_PA	36.17
7415	Opata_2619532_PstIMspI_PA	36.17
7416	Opata_2678539_PstIMspI_PA	36.17
7417	Opata_2859877_PstIMspI_PA	36.17
7418	Opata_3244638_PstIMspI_PA	36.17
7419	Opata_3416256_PstIMspI_PA	36.17
7420	Opata_3583758_PstIMspI_PA	36.17
7421	Opata_3637076_PstIMspI_PA	36.17
7422	Opata_3673396_PstIMspI_PA	36.17
7423	Opata_3962527_PstIMspI_PA	36.17
7424	Opata_4089330_PstIMspI_PA	36.17
7425	Opata_4205234_PstIMspI_PA	36.17
7426	Opata_49644_PstIMspI_PA	36.17
7427	Opata_555736_PstIMspI_PA	36.17
7428	Opata_601027_PstIMspI_PA	36.17
7429	Opata_745790_PstIMspI_PA	36.17
7430	Opata_839140_PstIMspI_PA	36.17
7431	Opata_952834_PstIMspI_PA	36.17
7432	Opata_990624_PstIMspI_PA	36.17
7433	Opata_102873_79_PstIMseI_SNP	36.17
7434	Opata_1317255_37_PstIMseI_SNP	36.17
7435	Opata_161859_73_PstIMseI_SNP	36.17
7436	Opata_1875317_39_PstIMseI_SNP	36.17
7437	Opata_247694_27_PstIMseI_SNP	36.17
7438	Opata_280023_65_PstIMseI_SNP	36.17
7439	Opata_283061_31_PstIMseI_SNP	36.17
7440	Opata_3527167_30_PstIMseI_SNP	36.17
7441	Opata_43596_36_PstIMseI_SNP	36.17
7442	Opata_43596_46_PstIMseI_SNP	36.17
7443	Opata_444867_13_PstIMseI_SNP	36.17
7444	Opata_44780_89_PstIMseI_SNP	36.17
7445	Opata_462745_42_PstIMseI_SNP	36.17
7446	Opata_4896_46_PstIMseI_SNP	36.17
7447	Opata_532850_34_PstIMseI_SNP	36.17
7448	Opata_532850_76_PstIMseI_SNP	36.17
7449	Opata_591612_86_PstIMseI_SNP	36.17
7450	Opata_618898_81_PstIMseI_SNP	36.17
7451	Opata_775823_12_PstIMseI_SNP	36.17
7452	Opata_794447_12_PstIMseI_SNP	36.17
7453	Opata_806931_37_PstIMseI_SNP	36.17
7454	Opata_806931_45_PstIMseI_SNP	36.17
7455	Opata_88117_9_PstIMseI_SNP	36.17
7456	Opata_927545_84_PstIMseI_SNP	36.17
7457	Opata_1010744_33_PstIMspI_SNP	36.17
7458	Opata_1731176_38_PstIMspI_SNP	36.17
7459	Opata_1776767_31_PstIMspI_SNP	36.17
7460	Opata_1776767_63_PstIMspI_SNP	36.17
7461	Opata_1840116_67_PstIMspI_SNP	36.17
7462	Opata_1933630_13_PstIMspI_SNP	36.17
7463	Opata_1950667_5_PstIMspI_SNP	36.17
7464	Opata_2754542_23_PstIMspI_SNP	36.17
7465	Opata_345844_46_PstIMspI_SNP	36.17
7466	Opata_664009_65_PstIMspI_SNP	36.17
7467	M6_1195589_PstIMseI_PA	36.17
7468	M6_1387961_PstIMseI_PA	36.17
7469	M6_338918_PstIMseI_PA	36.17
7470	Opata_1296103_PstIMseI_PA	36.17
7471	Opata_133139_PstIMseI_PA	36.17
7472	Opata_3063044_PstIMseI_PA	36.17
7473	Opata_369453_PstIMseI_PA	36.17
7474	Opata_3726674_PstIMseI_PA	36.17
7475	M6_147397_PstIMspI_PA	36.17
7476	Opata_1623663_PstIMspI_PA	36.17
7477	Opata_321287_PstIMspI_PA	36.17
7478	Opata_3363854_PstIMspI_PA	36.17
7479	Opata_3805937_PstIMspI_PA	36.17
7480	Opata_4151946_PstIMspI_PA	36.17
7481	Opata_2253387_PstIMspI_PA	36.17
7482	Opata_3309465_PstIMspI_PA	36.17
7483	M6_2017825_PstIMluI_PA	36.17
7484	M6_1004373_PstIMseI_PA	36.17
7485	M6_1236594_PstIMseI_PA	36.17
7486	M6_1296391_PstIMseI_PA	36.17
7487	M6_1729089_PstIMseI_PA	36.17
7488	M6_260000_PstIMseI_PA	36.17
7489	M6_347396_PstIMseI_PA	36.17
7490	M6_407505_PstIMseI_PA	36.17
7491	M6_4155078_PstIMseI_PA	36.17
7492	Opata_2427693_PstIMseI_PA	36.17
7493	M6_1784379_PstIMspI_PA	36.17
7494	M6_2549021_PstIMspI_PA	36.17
7495	M6_2717656_PstIMspI_PA	36.17
7496	Opata_2487084_PstIMspI_PA	36.17
7497	M6_448499_PstIMluI_PA	36.17
7498	Opata_2227837_PstIMluI_PA	36.17
7499	Opata_2588330_PstIMluI_PA	36.17
7500	Opata_884412_PstIMluI_PA	36.17
7501	M6_193204_PstIMseI_PA	36.17
7502	M6_226062_PstIMseI_PA	36.17
7503	M6_2719225_PstIMseI_PA	36.17
7504	M6_3258_PstIMseI_PA	36.17
7505	M6_538888_PstIMseI_PA	36.17
7506	Opata_1055234_PstIMseI_PA	36.17
7507	Opata_1069569_PstIMseI_PA	36.17
7508	Opata_1100093_PstIMseI_PA	36.17
7509	Opata_1134261_PstIMseI_PA	36.17
7510	Opata_1410933_PstIMseI_PA	36.17
7511	Opata_1828487_PstIMseI_PA	36.17
7512	Opata_189584_PstIMseI_PA	36.17
7513	Opata_202307_PstIMseI_PA	36.17
7514	Opata_2148666_PstIMseI_PA	36.17
7515	Opata_287455_PstIMseI_PA	36.17
7516	Opata_3268441_PstIMseI_PA	36.17
7517	Opata_32910_PstIMseI_PA	36.17
7518	Opata_3305929_PstIMseI_PA	36.17
7519	Opata_33999_PstIMseI_PA	36.17
7520	Opata_3538344_PstIMseI_PA	36.17
7521	Opata_397_PstIMseI_PA	36.17
7522	Opata_406019_PstIMseI_PA	36.17
7523	Opata_422989_PstIMseI_PA	36.17
7524	Opata_424585_PstIMseI_PA	36.17
7525	Opata_47732_PstIMseI_PA	36.17
7526	Opata_561415_PstIMseI_PA	36.17
7527	Opata_574880_PstIMseI_PA	36.17
7528	Opata_672355_PstIMseI_PA	36.17
7529	Opata_920192_PstIMseI_PA	36.17
7530	Opata_924070_PstIMseI_PA	36.17
7531	Opata_932900_PstIMseI_PA	36.17
7532	M6_1613774_PstIMspI_PA	36.17
7533	M6_230890_PstIMspI_PA	36.17
7534	M6_68621_PstIMspI_PA	36.17
7535	M6_7094_PstIMspI_PA	36.17
7536	Opata_1053507_PstIMspI_PA	36.17
7537	Opata_1081396_PstIMspI_PA	36.17
7538	Opata_109023_PstIMspI_PA	36.17
7539	Opata_1235845_PstIMspI_PA	36.17
7540	Opata_1315549_PstIMspI_PA	36.17
7541	Opata_1339180_PstIMspI_PA	36.17
7542	Opata_1472525_PstIMspI_PA	36.17
7543	Opata_1514130_PstIMspI_PA	36.17
7544	Opata_1659943_PstIMspI_PA	36.17
7545	Opata_1747095_PstIMspI_PA	36.17
7546	Opata_176351_PstIMspI_PA	36.17
7547	Opata_1984622_PstIMspI_PA	36.17
7548	Opata_2301592_PstIMspI_PA	36.17
7549	Opata_2470864_PstIMspI_PA	36.17
7550	Opata_2494701_PstIMspI_PA	36.17
7551	Opata_2964292_PstIMspI_PA	36.17
7552	Opata_3070257_PstIMspI_PA	36.17
7553	Opata_333983_PstIMspI_PA	36.17
7554	Opata_3399661_PstIMspI_PA	36.17
7555	Opata_3956304_PstIMspI_PA	36.17
7556	Opata_458088_PstIMspI_PA	36.17
7557	Opata_565695_PstIMspI_PA	36.17
7558	Opata_752957_PstIMspI_PA	36.17
7559	Opata_783185_PstIMspI_PA	36.17
7560	Opata_825278_PstIMspI_PA	36.17
7561	Opata_2543001_75_PstIMspI_SNP	36.17
7562	Opata_504988_PstIMseI_PA	36.17
7563	Opata_57244_PstIMseI_PA	36.17
7564	Opata_2337867_PstIMspI_PA	36.17
7565	Opata_1115565_PstIMseI_PA	36.17
7566	Opata_558975_PstIMseI_PA	36.17
7567	Opata_358690_PstIMspI_PA	36.17
7568	Opata_1897783_PstIMseI_PA	36.17
7569	Opata_377333_PstIMseI_PA	36.17
7570	Opata_1069031_PstIMseI_PA	36.17
7571	Opata_1485654_PstIMseI_PA	36.17
7572	Opata_420873_PstIMseI_PA	36.17
7573	Opata_1609846_PstIMspI_PA	36.17
7574	Opata_3976503_PstIMspI_PA	36.17
7575	Opata_1828286_PstIMseI_PA	36.17
7576	Opata_1900639_PstIMspI_PA	36.17
7577	Opata_2053801_PstIMspI_PA	36.17
7578	Opata_2107942_PstIMspI_PA	36.17
7579	Opata_3606528_PstIMseI_PA	36.17
7580	D_GBQ4KXB02HD8ZV_73	36.2
7581	Kukri_c55081_219	36.2
7582	GENE-1752_162	36.35
7583	Kukri_c28730_207	36.35
7584	wsnp_Ex_c8802_14726148	36.35
7585	IACX7629	36.66
7586	BS00009399_51	36.66
7587	1065145	36.69
7588	Xwmc43a	36.7
7589	Xcfd34	36.7
7590	Xbcd1532.2	36.7
7591	wPt-733972	36.71
7592	wPt-741689	36.71
7593	wPt-7847	36.71
7594	2304515	37.02
7595	D_contig08981_312	37.31
7596	D_GDEEGVY01AMPKW_412	37.31
7597	D_GDRF1KQ01A8DT9_111	37.31
7598	D_GA8KES401DZ5S3_42	37.31
7599	2254043	37.32
7600	wPt-665241	38.12
7601	wPt-671765	38.12
7602	wPt-672115	38.12
7603	996985	38.48
7604	1088531	38.48
7605	1093491	38.48
7606	1127299	38.48
7607	4664030	38.48
7608	Tdurum_contig32490_246	38.51
7609	wsnp_CAP7_c3519_1643682	38.57
7610	M6_638461_PstIMluI_PA	38.57
7611	Opata_5997_PstIMluI_PA	38.57
7612	M6_1034079_PstIMseI_PA	38.57
7613	M6_163486_PstIMseI_PA	38.57
7614	M6_181887_PstIMseI_PA	38.57
7615	M6_290425_PstIMseI_PA	38.57
7616	M6_3068904_PstIMseI_PA	38.57
7617	M6_3500992_PstIMseI_PA	38.57
7618	M6_471452_PstIMseI_PA	38.57
7619	M6_565632_PstIMseI_PA	38.57
7620	M6_831523_PstIMseI_PA	38.57
7621	M6_900426_PstIMseI_PA	38.57
7622	Opata_1519691_PstIMseI_PA	38.57
7623	Opata_2223822_PstIMseI_PA	38.57
7624	Opata_2379268_PstIMseI_PA	38.57
7625	Opata_2834798_PstIMseI_PA	38.57
7626	Opata_3680240_PstIMseI_PA	38.57
7627	Opata_4295844_PstIMseI_PA	38.57
7628	Opata_749298_PstIMseI_PA	38.57
7629	Opata_753810_PstIMseI_PA	38.57
7630	Opata_78252_PstIMseI_PA	38.57
7631	M6_1402148_PstIMspI_PA	38.57
7632	M6_1758230_PstIMspI_PA	38.57
7633	M6_1825833_PstIMspI_PA	38.57
7634	M6_2405504_PstIMspI_PA	38.57
7635	M6_2580944_PstIMspI_PA	38.57
7636	M6_506020_PstIMspI_PA	38.57
7637	Opata_1651563_PstIMspI_PA	38.57
7638	Opata_1737177_PstIMspI_PA	38.57
7639	Opata_1757220_PstIMspI_PA	38.57
7640	Opata_1759751_PstIMspI_PA	38.57
7641	Opata_1862881_PstIMspI_PA	38.57
7642	Opata_1899196_PstIMspI_PA	38.57
7643	Opata_190731_PstIMspI_PA	38.57
7644	Opata_1977132_PstIMspI_PA	38.57
7645	Opata_2057936_PstIMspI_PA	38.57
7646	Opata_207485_PstIMspI_PA	38.57
7647	Opata_2090211_PstIMspI_PA	38.57
7648	Opata_21542_PstIMspI_PA	38.57
7649	Opata_23485_PstIMspI_PA	38.57
7650	Opata_2587552_PstIMspI_PA	38.57
7651	Opata_3093489_PstIMspI_PA	38.57
7652	Opata_3123403_PstIMspI_PA	38.57
7653	Opata_3327040_PstIMspI_PA	38.57
7654	Opata_3821793_PstIMspI_PA	38.57
7655	Opata_3889301_PstIMspI_PA	38.57
7656	Opata_850561_PstIMspI_PA	38.57
7657	Opata_1115139_21_PstIMseI_SNP	38.57
7658	Opata_134386_32_PstIMseI_SNP	38.57
7659	Opata_145877_11_PstIMseI_SNP	38.57
7660	Opata_150376_9_PstIMseI_SNP	38.57
7661	Opata_178901_81_PstIMseI_SNP	38.57
7662	Opata_17915_6_PstIMseI_SNP	38.57
7663	Opata_17915_89_PstIMseI_SNP	38.57
7664	Opata_194994_69_PstIMseI_SNP	38.57
7665	Opata_2007_7_PstIMseI_SNP	38.57
7666	Opata_213853_10_PstIMseI_SNP	38.57
7667	Opata_213853_15_PstIMseI_SNP	38.57
7668	Opata_213853_25_PstIMseI_SNP	38.57
7669	Opata_25351_33_PstIMseI_SNP	38.57
7670	Opata_287262_13_PstIMseI_SNP	38.57
7671	Opata_287262_42_PstIMseI_SNP	38.57
7672	Opata_298402_18_PstIMseI_SNP	38.57
7673	Opata_298915_19_PstIMseI_SNP	38.57
7674	Opata_298915_66_PstIMseI_SNP	38.57
7675	Opata_298915_76_PstIMseI_SNP	38.57
7676	Opata_3153357_55_PstIMseI_SNP	38.57
7677	Opata_3153357_58_PstIMseI_SNP	38.57
7678	Opata_3791983_87_PstIMseI_SNP	38.57
7679	Opata_3884345_9_PstIMseI_SNP	38.57
7680	Opata_395651_13_PstIMseI_SNP	38.57
7681	Opata_395651_53_PstIMseI_SNP	38.57
7682	Opata_581589_53_PstIMseI_SNP	38.57
7683	Opata_718322_4_PstIMseI_SNP	38.57
7684	Opata_1940131_78_PstIMspI_SNP	38.57
7685	Opata_20001_34_PstIMspI_SNP	38.57
7686	Opata_238112_28_PstIMspI_SNP	38.57
7687	Opata_2406309_36_PstIMspI_SNP	38.57
7688	Opata_3239661_40_PstIMspI_SNP	38.57
7689	Opata_3239661_43_PstIMspI_SNP	38.57
7690	Opata_337486_34_PstIMspI_SNP	38.57
7691	Opata_365736_32_PstIMspI_SNP	38.57
7692	Opata_87397_62_PstIMspI_SNP	38.57
7693	Opata_100331_PstIMluI_PA	38.57
7694	M6_1151203_PstIMseI_PA	38.57
7695	M6_1309716_PstIMseI_PA	38.57
7696	M6_1313702_PstIMseI_PA	38.57
7697	M6_140556_PstIMseI_PA	38.57
7698	M6_1865889_PstIMseI_PA	38.57
7699	M6_2592748_PstIMseI_PA	38.57
7700	M6_356749_PstIMseI_PA	38.57
7701	M6_537383_PstIMseI_PA	38.57
7702	Opata_1209179_PstIMseI_PA	38.57
7703	Opata_1368977_PstIMseI_PA	38.57
7704	Opata_2423308_PstIMseI_PA	38.57
7705	Opata_2989857_PstIMseI_PA	38.57
7706	Opata_362318_PstIMseI_PA	38.57
7707	Opata_4399898_PstIMseI_PA	38.57
7708	Opata_535704_PstIMseI_PA	38.57
7709	Opata_607752_PstIMseI_PA	38.57
7710	M6_1354000_PstIMspI_PA	38.57
7711	M6_1394531_PstIMspI_PA	38.57
7712	M6_1665437_PstIMspI_PA	38.57
7713	M6_1830721_PstIMspI_PA	38.57
7714	M6_2002805_PstIMspI_PA	38.57
7715	M6_2251092_PstIMspI_PA	38.57
7716	M6_277527_PstIMspI_PA	38.57
7717	M6_2810784_PstIMspI_PA	38.57
7718	M6_2890299_PstIMspI_PA	38.57
7719	M6_428306_PstIMspI_PA	38.57
7720	M6_442107_PstIMspI_PA	38.57
7721	M6_466132_PstIMspI_PA	38.57
7722	M6_579086_PstIMspI_PA	38.57
7723	M6_926229_PstIMspI_PA	38.57
7724	Opata_108757_PstIMspI_PA	38.57
7725	Opata_178267_PstIMspI_PA	38.57
7726	Opata_1816149_PstIMspI_PA	38.57
7727	Opata_1863760_PstIMspI_PA	38.57
7728	Opata_2657734_PstIMspI_PA	38.57
7729	Opata_2762527_PstIMspI_PA	38.57
7730	Opata_2831_PstIMspI_PA	38.57
7731	Opata_2867215_PstIMspI_PA	38.57
7732	Opata_327350_PstIMspI_PA	38.57
7733	Opata_3288789_PstIMspI_PA	38.57
7734	Opata_3639786_PstIMspI_PA	38.57
7735	Opata_3928822_PstIMspI_PA	38.57
7736	Opata_668540_PstIMspI_PA	38.57
7737	Opata_784024_PstIMspI_PA	38.57
7738	Opata_851503_PstIMspI_PA	38.57
7739	Opata_906110_PstIMspI_PA	38.57
7740	M6_1271477_PstIMluI_PA	38.57
7741	M6_1499738_PstIMluI_PA	38.57
7742	M6_1206512_PstIMseI_PA	38.57
7743	M6_1265557_PstIMseI_PA	38.57
7744	M6_12869_PstIMseI_PA	38.57
7745	M6_1392221_PstIMseI_PA	38.57
7746	M6_1437819_PstIMseI_PA	38.57
7747	M6_1730348_PstIMseI_PA	38.57
7748	M6_178317_PstIMseI_PA	38.57
7749	M6_2304551_PstIMseI_PA	38.57
7750	M6_274192_PstIMseI_PA	38.57
7751	M6_321782_PstIMseI_PA	38.57
7752	M6_3229982_PstIMseI_PA	38.57
7753	M6_360034_PstIMseI_PA	38.57
7754	M6_381478_PstIMseI_PA	38.57
7755	M6_466854_PstIMseI_PA	38.57
7756	M6_750909_PstIMseI_PA	38.57
7757	M6_785405_PstIMseI_PA	38.57
7758	M6_798631_PstIMseI_PA	38.57
7759	M6_814959_PstIMseI_PA	38.57
7760	Opata_2537883_PstIMseI_PA	38.57
7761	M6_1112385_PstIMspI_PA	38.57
7762	M6_1432961_PstIMspI_PA	38.57
7763	M6_1885164_PstIMspI_PA	38.57
7764	M6_2174355_PstIMspI_PA	38.57
7765	M6_2280306_PstIMspI_PA	38.57
7766	M6_2351035_PstIMspI_PA	38.57
7767	M6_2522852_PstIMspI_PA	38.57
7768	M6_3273355_PstIMspI_PA	38.57
7769	M6_348805_PstIMspI_PA	38.57
7770	M6_824317_PstIMspI_PA	38.57
7771	Opata_113397_PstIMspI_PA	38.57
7772	Opata_1251373_PstIMspI_PA	38.57
7773	Opata_198745_PstIMspI_PA	38.57
7774	Opata_265281_PstIMspI_PA	38.57
7775	Opata_2984719_PstIMspI_PA	38.57
7776	Opata_3247814_PstIMspI_PA	38.57
7777	Opata_6042_PstIMspI_PA	38.57
7778	Opata_1136443_PstIMluI_PA	38.57
7779	Opata_1162209_PstIMluI_PA	38.57
7780	Opata_446915_PstIMluI_PA	38.57
7781	M6_1034139_PstIMseI_PA	38.57
7782	M6_1093058_PstIMseI_PA	38.57
7783	M6_1155_PstIMseI_PA	38.57
7784	M6_1188643_PstIMseI_PA	38.57
7785	M6_14891_PstIMseI_PA	38.57
7786	M6_154297_PstIMseI_PA	38.57
7787	M6_180582_PstIMseI_PA	38.57
7788	M6_1830681_PstIMseI_PA	38.57
7789	M6_2023914_PstIMseI_PA	38.57
7790	M6_2078978_PstIMseI_PA	38.57
7791	M6_297029_PstIMseI_PA	38.57
7792	M6_3115185_PstIMseI_PA	38.57
7793	M6_4041199_PstIMseI_PA	38.57
7794	M6_4247958_PstIMseI_PA	38.57
7795	M6_496355_PstIMseI_PA	38.57
7796	M6_67586_PstIMseI_PA	38.57
7797	M6_769605_PstIMseI_PA	38.57
7798	M6_791827_PstIMseI_PA	38.57
7799	M6_793391_PstIMseI_PA	38.57
7800	M6_827637_PstIMseI_PA	38.57
7801	M6_89561_PstIMseI_PA	38.57
7802	M6_905680_PstIMseI_PA	38.57
7803	Opata_105804_PstIMseI_PA	38.57
7804	Opata_1082932_PstIMseI_PA	38.57
7805	Opata_109445_PstIMseI_PA	38.57
7806	Opata_1115530_PstIMseI_PA	38.57
7807	Opata_120841_PstIMseI_PA	38.57
7808	Opata_1251247_PstIMseI_PA	38.57
7809	Opata_1308917_PstIMseI_PA	38.57
7810	Opata_185743_PstIMseI_PA	38.57
7811	Opata_186086_PstIMseI_PA	38.57
7812	Opata_2138421_PstIMseI_PA	38.57
7813	Opata_245115_PstIMseI_PA	38.57
7814	Opata_2684402_PstIMseI_PA	38.57
7815	Opata_275024_PstIMseI_PA	38.57
7816	Opata_311241_PstIMseI_PA	38.57
7817	Opata_327506_PstIMseI_PA	38.57
7818	Opata_4004605_PstIMseI_PA	38.57
7819	Opata_4490122_PstIMseI_PA	38.57
7820	Opata_456652_PstIMseI_PA	38.57
7821	Opata_498770_PstIMseI_PA	38.57
7822	Opata_527573_PstIMseI_PA	38.57
7823	Opata_58925_PstIMseI_PA	38.57
7824	Opata_589944_PstIMseI_PA	38.57
7825	Opata_6158_PstIMseI_PA	38.57
7826	Opata_627628_PstIMseI_PA	38.57
7827	Opata_637634_PstIMseI_PA	38.57
7828	Opata_71849_PstIMseI_PA	38.57
7829	Opata_74197_PstIMseI_PA	38.57
7830	Opata_75863_PstIMseI_PA	38.57
7831	Opata_794879_PstIMseI_PA	38.57
7832	Opata_942848_PstIMseI_PA	38.57
7833	Opata_997739_PstIMseI_PA	38.57
7834	M6_1443224_PstIMspI_PA	38.57
7835	M6_148964_PstIMspI_PA	38.57
7836	M6_1699486_PstIMspI_PA	38.57
7837	M6_1947821_PstIMspI_PA	38.57
7838	M6_3268775_PstIMspI_PA	38.57
7839	M6_458128_PstIMspI_PA	38.57
7840	M6_581593_PstIMspI_PA	38.57
7841	M6_734170_PstIMspI_PA	38.57
7842	M6_861227_PstIMspI_PA	38.57
7843	Opata_1085222_PstIMspI_PA	38.57
7844	Opata_1095867_PstIMspI_PA	38.57
7845	Opata_1109415_PstIMspI_PA	38.57
7846	Opata_1137466_PstIMspI_PA	38.57
7847	Opata_115184_PstIMspI_PA	38.57
7848	Opata_1169205_PstIMspI_PA	38.57
7849	Opata_1219719_PstIMspI_PA	38.57
7850	Opata_156720_PstIMspI_PA	38.57
7851	Opata_2267355_PstIMspI_PA	38.57
7852	Opata_2416222_PstIMspI_PA	38.57
7853	Opata_2450383_PstIMspI_PA	38.57
7854	Opata_2552843_PstIMspI_PA	38.57
7855	Opata_2703877_PstIMspI_PA	38.57
7856	Opata_2724595_PstIMspI_PA	38.57
7857	Opata_2764231_PstIMspI_PA	38.57
7858	Opata_312719_PstIMspI_PA	38.57
7859	Opata_3553830_PstIMspI_PA	38.57
7860	Opata_3631636_PstIMspI_PA	38.57
7861	Opata_3786908_PstIMspI_PA	38.57
7862	Opata_3816475_PstIMspI_PA	38.57
7863	Opata_3919462_PstIMspI_PA	38.57
7864	Opata_392731_PstIMspI_PA	38.57
7865	Opata_4216525_PstIMspI_PA	38.57
7866	Opata_4243498_PstIMspI_PA	38.57
7867	Opata_573010_PstIMspI_PA	38.57
7868	Opata_587418_PstIMspI_PA	38.57
7869	Opata_630379_PstIMspI_PA	38.57
7870	Opata_640705_PstIMspI_PA	38.57
7871	Opata_701046_PstIMspI_PA	38.57
7872	M6_1354157_PstIMseI_PA	38.57
7873	M6_1442927_PstIMseI_PA	38.57
7874	M6_230968_PstIMseI_PA	38.57
7875	Opata_11226_PstIMseI_PA	38.57
7876	Opata_1557310_PstIMseI_PA	38.57
7877	Opata_2712272_PstIMseI_PA	38.57
7878	Opata_1116797_PstIMspI_PA	38.57
7879	Opata_3761839_PstIMspI_PA	38.57
7880	Opata_40050_PstIMspI_PA	38.57
7881	Opata_68265_PstIMspI_PA	38.57
7882	Opata_335350_PstIMseI_PA	38.57
7883	Opata_4132912_PstIMseI_PA	38.57
7884	Opata_453821_PstIMseI_PA	38.57
7885	Opata_594089_PstIMseI_PA	38.57
7886	Opata_1402958_PstIMspI_PA	38.57
7887	Opata_3989077_PstIMspI_PA	38.57
7888	Opata_1404206_PstIMluI_PA	38.57
7889	M6_522620_PstIMseI_PA	38.57
7890	Opata_637550_PstIMseI_PA	38.57
7891	M6_2953887_PstIMspI_PA	38.57
7892	Opata_219875_PstIMspI_PA	38.57
7893	Opata_45921_PstIMspI_PA	38.57
7894	Opata_50991_PstIMspI_PA	38.57
7895	Opata_907271_PstIMspI_PA	38.57
7896	M6_1026242_PstIMseI_PA	38.57
7897	Opata_113265_PstIMseI_PA	38.57
7898	Opata_162862_PstIMspI_PA	38.57
7899	Opata_1673056_PstIMspI_PA	38.57
7900	Opata_1728414_PstIMspI_PA	38.57
7901	Opata_2257638_PstIMspI_PA	38.57
7902	Opata_2717817_PstIMspI_PA	38.57
7903	Opata_40074_PstIMspI_PA	38.57
7904	Opata_1241369_PstIMseI_PA	38.57
7905	Opata_1276373_PstIMseI_PA	38.57
7906	Opata_217794_PstIMseI_PA	38.57
7907	Opata_936945_PstIMseI_PA	38.57
7908	Opata_2593608_PstIMspI_PA	38.57
7909	M6_79036_PstIMseI_PA	38.57
7910	Opata_3755138_PstIMseI_PA	38.57
7911	Opata_999622_PstIMseI_PA	38.57
7912	Opata_4011077_PstIMseI_PA	38.57
7913	Opata_3885101_PstIMspI_PA	38.57
7914	Opata_1952829_PstIMspI_PA	38.57
7915	Opata_413986_PstIMspI_PA	38.57
7916	Xfba91	38.7
7917	Xfba241	38.7
7918	D1.1_ctg7512	38.7
7919	D1.1_ctg12778	38.7
7920	D1.1_ctg4333	38.7
7921	Xcdo1435.2	38.7
7922	Xfba91c	38.7
7923	Xcfd70	38.7
7924	D1.1_ctg6151_1	38.7
7925	D1.1_ctg6228_1	38.7
7926	Xwmc529	38.7
7927	Xmwg22.2	38.7
7928	D1.1_ctg6151_2	38.7
7929	D1.1_ctg6228_2	38.7
7930	Xwmc533a	38.7
7931	Xgwm2b	38.7
7932	XksuA6	38.9
7933	Xgwm2	38.9
7934	Xbcd1532	38.9
7935	Xcdo1435	38.9
7936	Xwmc505d	38.9
7937	D1.1_ctg12778_2	38.9
7938	D1.1_ctg4333_2	38.9
7939	Xpsr394	38.9
7940	Xwmc443	38.9
7941	Xwmc375.1	38.9
7942	Xwmc435g	38.9
7943	Xcfd2d	38.9
7944	Xgpw297b	38.9
7945	S-D1	38.9
7946	1019774	39.08
7947	3027628	39.16
7948	P78/M49.5	39.5
7949	wPt-733524	39.53
7950	D_contig27192_52	39.69
7951	D_contig17344_388	39.69
7952	D_GDRF1KQ02F7Y6F_336	39.69
7953	Kukri_c62907_121	39.69
7954	Kukri_c80364_374	39.69
7955	RFL_Contig88_1100	39.69
7956	Xcdo407	39.7
7957	D1.1_ctg9045	39.7
7958	Xmwg22	39.7
7959	1102439	40.36
7960	1263073	40.36
7961	2243251	40.36
7962	2248169	40.36
7963	Xbarc68	40.4
7964	1218109	40.49
7965	Xcdo1406	40.5
7966	Xgwm497	40.6
7967	Xfbb324	40.6
7968	D1.1_ctg290	40.6
7969	D1.1_ctg4430	40.6
7970	Xgwm497.1	40.6
7971	Xfba213	40.6
7972	Xfba214	40.6
7973	Xcfd4a	40.6
7974	Xgpw1146b	40.6
7975	Xgwm456	40.9
7976	Xgwm52	40.9
7977	Xgpw1168	40.9
7978	Xgpw1251a	40.9
7979	Xgwm191	40.9
7980	D_contig37392_445	40.97
7981	Xbcd134	41.1
7982	D1.1_ctg3640	41.1
7983	Xmwg688	41.1
7984	Xgwm341	41.1
7985	Xbarc6	41.1
7986	Xgpw333	41.1
7987	Xopb8-550	41.1
7988	QGwt.crc-3D	41.1
7989	XWB042q	41.1
7990	Xwmc418	41.1
7991	Xwmc741	41.1
7992	Xwmc505	41.1
7993	Xcfd2	41.1
7994	Xcfd62	41.1
7995	Xcfd70.2	41.1
7996	D_contig30444_300	41.57
7997	Xwmc631	41.6
7998	Xabc176	41.7
7999	Xwmc533	41.7
8000	Xwmc656	41.7
8001	1088960	41.9
8002	1061456	42.13
8003	1101226	42.13
8004	2307297	42.13
8005	3020893	42.13
8006	1146388	42.2
8007	5968280	42.2
8008	5969689	42.2
8009	2269404	42.28
8010	1042734	42.29
8011	Xcfd193	42.3
8012	wPt-741961	42.36
8013	1393593	42.39
8014	1077707	42.48
8015	XgbxG305	42.5
8016	Xfbb23.1	42.5
8017	D1.1_ctg8418_1	42.5
8018	Xopab9-300	42.5
8019	M83/P65.9	42.5
8020	Xfba159	42.6
8021	Xbcd288	42.6
8022	Xgwm664	42.6
8023	1288034	42.61
8024	1664556	42.61
8025	1042839	42.69
8026	1044936	42.69
8027	Xbarc125	42.7
8028	1008723	42.74
8029	1040669	42.74
8030	1089277	42.74
8031	1115319	42.74
8032	1129885	42.74
8033	1203685	42.74
8034	1236749	42.74
8035	2260647	42.74
8036	3534071	42.74
8037	3957606	42.74
8038	4910278	42.74
8039	1408697	42.74
8040	1143346	42.81
8041	1163317	42.81
8042	1247617	42.81
8043	2252592	42.81
8044	4705974	42.81
8045	1086360	42.88
8046	1126799	42.88
8047	1194372	42.88
8048	1201347	42.88
8049	1669275	42.88
8050	1694598	42.88
8051	1696639	42.88
8052	2245726	42.88
8053	2249311	42.88
8054	3023853	42.88
8055	Xcfd4	42.9
8056	1407773	43.15
8057	1670270	43.22
8058	1124004	43.29
8059	5350169	43.29
8060	5970855	43.29
8061	1082994	43.3
8062	1092781	43.3
8063	2244224	43.3
8064	Xgwm114	43.3
8065	1722654	43.34
8066	1009549	43.39
8067	1025330	43.41
8068	1218165	43.41
8069	XgbxR187	43.5
8070	Xfbb237	43.5
8071	Xfbb23	43.5
8072	D1.1_ctg8418	43.5
8073	Xbarc42	43.5
8074	Xgwm645	43.5
8075	Xbcd22	43.5
8076	D1.1_ctg10420	43.5
8077	D1.1_ctg620	43.5
8078	Xbcd372	43.5
8079	Xbcd1555	43.5
8080	D1.1_ctg5319	43.5
8081	D1.1_ctg8783	43.5
8082	Xfba330	43.5
8083	D1.1_ctg5766	43.5
8084	Xgbx3864	43.5
8085	Xbcd515	43.5
8086	D1.1_ctg1235	43.5
8087	Xgwm383	43.5
8088	Xgwm314	43.5
8089	Xgwm383a	43.5
8090	Xcnl5b	43.5
8091	Xfbb237a	43.5
8092	Xfbb23.2	43.5
8093	P78/M43.13	43.5
8094	D1.1_ctg8418_2	43.5
8095	Xwia858.2(Glb35)	43.5
8096	Xpsr170a	43.5
8097	Xcnl4.1	43.5
8098	P35/M50-3	43.5
8099	Xpsr1203.2	43.5
8100	Xbcd907b	43.5
8101	D1.1_ctg1734_2	43.5
8102	D1.1_ctg6064	43.5
8103	D1.1_ctg8441	43.5
8104	P78/M59.3	43.5
8105	Xbcd22a	43.5
8106	Xbcd372B	43.5
8107	Xgpw1251b	43.5
8108	Xbcd1555a	43.5
8109	Xbarc52	43.5
8110	Xwmc492	43.5
8111	3021051	43.51
8112	1338909	43.53
8113	1118355	43.6
8114	Xcfd127	43.6
8115	Xfba027	43.6
8116	Xcfd201	43.6
8117	1165454	43.72
8118	1028896	43.77
8119	Xwmc435	43.8
8120	989089	43.88
8121	1003175	43.88
8122	1063673	43.88
8123	1071445	43.88
8124	1086576	43.88
8125	1127144	43.88
8126	2242062	43.88
8127	2245741	43.88
8128	2249164	43.88
8129	2271982	43.88
8130	3024198	43.88
8131	1035000	43.97
8132	1122499	43.97
8133	1211588	43.97
8134	1220650	43.97
8135	2245639	43.97
8136	3020520	43.97
8137	1863742	43.99
8138	1024940	43.99
8139	4991044	43.99
8140	979069	44.04
8141	1089543	44.04
8142	1201044	44.04
8143	1266069	44.04
8144	1266907	44.04
8145	1269424	44.04
8146	1271088	44.04
8147	3948088	44.04
8148	4003193	44.04
8149	4393992	44.04
8150	4990223	44.04
8151	5410509	44.04
8152	5410954	44.04
8153	1007010	44.14
8154	1018217	44.14
8155	1083481	44.14
8156	1211224	44.14
8157	2289663	44.14
8158	2324652	44.14
8159	3064748	44.14
8160	4989284	44.14
8161	4989363	44.14
8162	1113352	44.18
8163	732092	44.19
8164	1063338	44.19
8165	1076625	44.19
8166	1113993	44.28
8167	4540148	44.28
8168	1212277	44.29
8169	1053034	44.41
8170	1407579	44.44
8171	Xgdm136	44.5
8172	1148522	44.51
8173	1233004	44.51
8174	1306593	44.51
8175	1318626	44.51
8176	4990039	44.51
8177	4990160	44.51
8178	3034203	44.51
8179	1024041	44.52
8180	1061922	44.52
8181	1112914	44.52
8182	1118922	44.52
8183	1123058	44.52
8184	1725870	44.52
8185	2243864	44.52
8186	2256315	44.52
8187	2331751	44.52
8188	3024211	44.64
8189	3024864	44.64
8190	TA002573-1047	44.8
8191	1117859	44.8
8192	1229016	44.85
8193	D_GBUVHFX02G2BTK_399	44.97
8194	Excalibur_c17150_167	44.97
8195	Kukri_c32857_1101	44.97
8196	BobWhite_c15121_95	44.97
8197	Tdurum_contig67613_465	44.97
8198	wsnp_Ex_c2258_4232538	44.97
8199	4909865	45.08
8200	1008689	45.1
8201	1064570	45.1
8202	1076597	45.1
8203	1096200	45.1
8204	1099683	45.1
8205	1100076	45.1
8206	1108654	45.1
8207	1114027	45.1
8208	1124144	45.1
8209	1227319	45.1
8210	1694802	45.1
8211	1695912	45.1
8212	1716559	45.1
8213	2242421	45.1
8214	2248404	45.1
8215	2256142	45.1
8216	2257328	45.1
8217	3021038	45.1
8218	5580310	45.1
8219	1040227	45.28
8220	1084531	45.28
8221	2256601	45.28
8222	1108613	45.37
8223	1234177	45.38
8224	Excalibur_rep_c93332_58	45.38
8225	Xgdm99	45.4
8226	1061622	45.41
8227	2256093	45.41
8228	4909908	45.54
8229	Xwg110	45.6
8230	D1.1_ctg551	45.6
8231	D1.1_ctg9079	45.6
8232	XksuH15	45.6
8233	Xfbb147	45.6
8234	XksuD19	45.6
8235	D1.1_ctg13757	45.6
8236	Xgwm3	45.6
8237	Xcfd213a	45.6
8238	Xcfd223	45.6
8239	Xgwm383b	45.6
8240	Xcfd211	45.6
8241	Xgwm3b	45.6
8242	Xcfd152	45.6
8243	Xcdo549c	45.6
8244	D1.1_ctg787_3	45.6
8245	Xcfd219b	45.6
8246	Xgpw1062	45.6
8247	Xcfd9	45.6
8248	Xwmc549	45.6
8249	978309	45.64
8250	979446	45.64
8251	981324	45.64
8252	981631	45.64
8253	981840	45.64
8254	983631	45.64
8255	990961	45.64
8256	1000269	45.64
8257	1002300	45.64
8258	1008903	45.64
8259	1009727	45.64
8260	1038281	45.64
8261	1040687	45.64
8262	1042255	45.64
8263	1043080	45.64
8264	1051682	45.64
8265	1056476	45.64
8266	1064982	45.64
8267	1069820	45.64
8268	1069896	45.64
8269	1070860	45.64
8270	1071122	45.64
8271	1072232	45.64
8272	1074312	45.64
8273	1077278	45.64
8274	1082887	45.64
8275	1084255	45.64
8276	1087745	45.64
8277	1087808	45.64
8278	1088132	45.64
8279	1090546	45.64
8280	1090868	45.64
8281	1091508	45.64
8282	1091659	45.64
8283	1093115	45.64
8284	1093222	45.64
8285	1094097	45.64
8286	1094937	45.64
8287	1096197	45.64
8288	1099529	45.64
8289	1101235	45.64
8290	1101934	45.64
8291	1101974	45.64
8292	1110140	45.64
8293	1113464	45.64
8294	1114702	45.64
8295	1120055	45.64
8296	1124336	45.64
8297	1126319	45.64
8298	1139435	45.64
8299	1139694	45.64
8300	1139800	45.64
8301	1150509	45.64
8302	1161912	45.64
8303	1183373	45.64
8304	1205186	45.64
8305	1215873	45.64
8306	1218197	45.64
8307	1218458	45.64
8308	1230536	45.64
8309	1233093	45.64
8310	1233406	45.64
8311	1234715	45.64
8312	1234985	45.64
8313	1236063	45.64
8314	1237356	45.64
8315	1301286	45.64
8316	1314922	45.64
8317	1326788	45.64
8318	1327462	45.64
8319	1408246	45.64
8320	1707099	45.64
8321	2242504	45.64
8322	2242630	45.64
8323	2242824	45.64
8324	2243056	45.64
8325	2243175	45.64
8326	2243855	45.64
8327	2243968	45.64
8328	2244373	45.64
8329	2244455	45.64
8330	2245020	45.64
8331	2246006	45.64
8332	2246018	45.64
8333	2246181	45.64
8334	2246642	45.64
8335	2247384	45.64
8336	2247660	45.64
8337	2247779	45.64
8338	2248337	45.64
8339	2248398	45.64
8340	2248655	45.64
8341	2248940	45.64
8342	2249428	45.64
8343	2250199	45.64
8344	2250326	45.64
8345	2250812	45.64
8346	2250963	45.64
8347	2254651	45.64
8348	2256625	45.64
8349	2257805	45.64
8350	2259542	45.64
8351	2262038	45.64
8352	2264195	45.64
8353	2265128	45.64
8354	3024382	45.64
8355	3222190	45.64
8356	3222227	45.64
8357	3222452	45.64
8358	3941237	45.64
8359	3960001	45.64
8360	4663900	45.64
8361	4664026	45.64
8362	4664077	45.64
8363	4909332	45.64
8364	4909345	45.64
8365	4909970	45.64
8366	4910083	45.64
8367	4910787	45.64
8368	4910803	45.64
8369	7334080	45.64
8370	1409071	45.69
8371	Xfba310	45.7
8372	2254001	45.77
8373	5578485	45.77
8374	wsnp_JD_c9392_10241235	46.07
8375	wsnp_JG_c248_180868	46.07
8376	wsnp_RFL_Contig4260_4922444	46.07
8377	wsnp_RFL_Contig4617_5503553	46.07
8378	wsnp_CAP12_c243_136063	46.07
8379	M6_1454194_PstIMluI_PA	46.07
8380	M6_200183_PstIMluI_PA	46.07
8381	M6_265516_PstIMluI_PA	46.07
8382	M6_515727_PstIMluI_PA	46.07
8383	M6_625349_PstIMluI_PA	46.07
8384	M6_812331_PstIMluI_PA	46.07
8385	Opata_1127753_PstIMluI_PA	46.07
8386	Opata_2037299_PstIMluI_PA	46.07
8387	Opata_2069253_PstIMluI_PA	46.07
8388	Opata_2155541_PstIMluI_PA	46.07
8389	Opata_443841_PstIMluI_PA	46.07
8390	Opata_527090_PstIMluI_PA	46.07
8391	Opata_75574_PstIMluI_PA	46.07
8392	Opata_796933_PstIMluI_PA	46.07
8393	M6_1019462_PstIMseI_PA	46.07
8394	M6_102319_PstIMseI_PA	46.07
8395	M6_1026230_PstIMseI_PA	46.07
8396	M6_1078555_PstIMseI_PA	46.07
8397	M6_1090618_PstIMseI_PA	46.07
8398	M6_1122094_PstIMseI_PA	46.07
8399	M6_1213245_PstIMseI_PA	46.07
8400	M6_1250062_PstIMseI_PA	46.07
8401	M6_1250547_PstIMseI_PA	46.07
8402	M6_1263126_PstIMseI_PA	46.07
8403	M6_126722_PstIMseI_PA	46.07
8404	M6_1267435_PstIMseI_PA	46.07
8405	M6_1345629_PstIMseI_PA	46.07
8406	M6_1347501_PstIMseI_PA	46.07
8407	M6_1364475_PstIMseI_PA	46.07
8408	M6_1393077_PstIMseI_PA	46.07
8409	M6_1414453_PstIMseI_PA	46.07
8410	M6_145801_PstIMseI_PA	46.07
8411	M6_152688_PstIMseI_PA	46.07
8412	M6_1544651_PstIMseI_PA	46.07
8413	M6_1584839_PstIMseI_PA	46.07
8414	M6_1647122_PstIMseI_PA	46.07
8415	M6_1657649_PstIMseI_PA	46.07
8416	M6_1707807_PstIMseI_PA	46.07
8417	M6_1721338_PstIMseI_PA	46.07
8418	M6_1725877_PstIMseI_PA	46.07
8419	M6_178501_PstIMseI_PA	46.07
8420	M6_1810067_PstIMseI_PA	46.07
8421	M6_1815092_PstIMseI_PA	46.07
8422	M6_1855326_PstIMseI_PA	46.07
8423	M6_1862044_PstIMseI_PA	46.07
8424	M6_201702_PstIMseI_PA	46.07
8425	M6_2017372_PstIMseI_PA	46.07
8426	M6_2071753_PstIMseI_PA	46.07
8427	M6_2089038_PstIMseI_PA	46.07
8428	M6_216762_PstIMseI_PA	46.07
8429	M6_2209597_PstIMseI_PA	46.07
8430	M6_22953_PstIMseI_PA	46.07
8431	M6_247520_PstIMseI_PA	46.07
8432	M6_260599_PstIMseI_PA	46.07
8433	M6_2677808_PstIMseI_PA	46.07
8434	M6_2727090_PstIMseI_PA	46.07
8435	M6_2760947_PstIMseI_PA	46.07
8436	M6_302478_PstIMseI_PA	46.07
8437	M6_316225_PstIMseI_PA	46.07
8438	M6_3182564_PstIMseI_PA	46.07
8439	M6_322313_PstIMseI_PA	46.07
8440	M6_329306_PstIMseI_PA	46.07
8441	M6_3458072_PstIMseI_PA	46.07
8442	M6_352510_PstIMseI_PA	46.07
8443	M6_3631483_PstIMseI_PA	46.07
8444	M6_3880756_PstIMseI_PA	46.07
8445	M6_414173_PstIMseI_PA	46.07
8446	M6_427622_PstIMseI_PA	46.07
8447	M6_477129_PstIMseI_PA	46.07
8448	M6_519466_PstIMseI_PA	46.07
8449	M6_534772_PstIMseI_PA	46.07
8450	M6_551878_PstIMseI_PA	46.07
8451	M6_556578_PstIMseI_PA	46.07
8452	M6_592776_PstIMseI_PA	46.07
8453	M6_604004_PstIMseI_PA	46.07
8454	M6_723039_PstIMseI_PA	46.07
8455	M6_779019_PstIMseI_PA	46.07
8456	M6_818097_PstIMseI_PA	46.07
8457	M6_847543_PstIMseI_PA	46.07
8458	M6_860944_PstIMseI_PA	46.07
8459	M6_86200_PstIMseI_PA	46.07
8460	M6_876427_PstIMseI_PA	46.07
8461	M6_905455_PstIMseI_PA	46.07
8462	M6_916541_PstIMseI_PA	46.07
8463	M6_939403_PstIMseI_PA	46.07
8464	M6_948509_PstIMseI_PA	46.07
8465	M6_952231_PstIMseI_PA	46.07
8466	M6_96910_PstIMseI_PA	46.07
8467	M6_982519_PstIMseI_PA	46.07
8468	Opata_1015611_PstIMseI_PA	46.07
8469	Opata_106029_PstIMseI_PA	46.07
8470	Opata_1082102_PstIMseI_PA	46.07
8471	Opata_109187_PstIMseI_PA	46.07
8472	Opata_1204848_PstIMseI_PA	46.07
8473	Opata_1206351_PstIMseI_PA	46.07
8474	Opata_1232523_PstIMseI_PA	46.07
8475	Opata_127321_PstIMseI_PA	46.07
8476	Opata_1324634_PstIMseI_PA	46.07
8477	Opata_1326613_PstIMseI_PA	46.07
8478	Opata_132904_PstIMseI_PA	46.07
8479	Opata_140106_PstIMseI_PA	46.07
8480	Opata_1465217_PstIMseI_PA	46.07
8481	Opata_157378_PstIMseI_PA	46.07
8482	Opata_1630160_PstIMseI_PA	46.07
8483	Opata_164922_PstIMseI_PA	46.07
8484	Opata_1719116_PstIMseI_PA	46.07
8485	Opata_1744239_PstIMseI_PA	46.07
8486	Opata_184762_PstIMseI_PA	46.07
8487	Opata_1865645_PstIMseI_PA	46.07
8488	Opata_199182_PstIMseI_PA	46.07
8489	Opata_20046_PstIMseI_PA	46.07
8490	Opata_2007328_PstIMseI_PA	46.07
8491	Opata_2129833_PstIMseI_PA	46.07
8492	Opata_2198267_PstIMseI_PA	46.07
8493	Opata_2325156_PstIMseI_PA	46.07
8494	Opata_2440640_PstIMseI_PA	46.07
8495	Opata_247315_PstIMseI_PA	46.07
8496	Opata_2531330_PstIMseI_PA	46.07
8497	Opata_273886_PstIMseI_PA	46.07
8498	Opata_291634_PstIMseI_PA	46.07
8499	Opata_301935_PstIMseI_PA	46.07
8500	Opata_307422_PstIMseI_PA	46.07
8501	Opata_3109259_PstIMseI_PA	46.07
8502	Opata_3115776_PstIMseI_PA	46.07
8503	Opata_3155682_PstIMseI_PA	46.07
8504	Opata_316216_PstIMseI_PA	46.07
8505	Opata_324062_PstIMseI_PA	46.07
8506	Opata_346791_PstIMseI_PA	46.07
8507	Opata_3493243_PstIMseI_PA	46.07
8508	Opata_3568128_PstIMseI_PA	46.07
8509	Opata_3585341_PstIMseI_PA	46.07
8510	Opata_3668715_PstIMseI_PA	46.07
8511	Opata_37289_PstIMseI_PA	46.07
8512	Opata_383163_PstIMseI_PA	46.07
8513	Opata_3866010_PstIMseI_PA	46.07
8514	Opata_389782_PstIMseI_PA	46.07
8515	Opata_3923204_PstIMseI_PA	46.07
8516	Opata_39994_PstIMseI_PA	46.07
8517	Opata_410587_PstIMseI_PA	46.07
8518	Opata_415972_PstIMseI_PA	46.07
8519	Opata_4369370_PstIMseI_PA	46.07
8520	Opata_467575_PstIMseI_PA	46.07
8521	Opata_479590_PstIMseI_PA	46.07
8522	Opata_484008_PstIMseI_PA	46.07
8523	Opata_484552_PstIMseI_PA	46.07
8524	Opata_494229_PstIMseI_PA	46.07
8525	Opata_494574_PstIMseI_PA	46.07
8526	Opata_520742_PstIMseI_PA	46.07
8527	Opata_526900_PstIMseI_PA	46.07
8528	Opata_546319_PstIMseI_PA	46.07
8529	Opata_55886_PstIMseI_PA	46.07
8530	Opata_569615_PstIMseI_PA	46.07
8531	Opata_602815_PstIMseI_PA	46.07
8532	Opata_647027_PstIMseI_PA	46.07
8533	Opata_676404_PstIMseI_PA	46.07
8534	Opata_69620_PstIMseI_PA	46.07
8535	Opata_714906_PstIMseI_PA	46.07
8536	Opata_731826_PstIMseI_PA	46.07
8537	Opata_762694_PstIMseI_PA	46.07
8538	Opata_775975_PstIMseI_PA	46.07
8539	Opata_864622_PstIMseI_PA	46.07
8540	Opata_870170_PstIMseI_PA	46.07
8541	Opata_872933_PstIMseI_PA	46.07
8542	Opata_878410_PstIMseI_PA	46.07
8543	Opata_952700_PstIMseI_PA	46.07
8544	Opata_958736_PstIMseI_PA	46.07
8545	M6_1099810_PstIMspI_PA	46.07
8546	M6_1223_PstIMspI_PA	46.07
8547	M6_1297096_PstIMspI_PA	46.07
8548	M6_1394549_PstIMspI_PA	46.07
8549	M6_1421839_PstIMspI_PA	46.07
8550	M6_1460894_PstIMspI_PA	46.07
8551	M6_1498916_PstIMspI_PA	46.07
8552	M6_1541247_PstIMspI_PA	46.07
8553	M6_1565251_PstIMspI_PA	46.07
8554	M6_1571942_PstIMspI_PA	46.07
8555	M6_1679153_PstIMspI_PA	46.07
8556	M6_1700419_PstIMspI_PA	46.07
8557	M6_1713951_PstIMspI_PA	46.07
8558	M6_1735162_PstIMspI_PA	46.07
8559	M6_1832233_PstIMspI_PA	46.07
8560	M6_1908698_PstIMspI_PA	46.07
8561	M6_1929433_PstIMspI_PA	46.07
8562	M6_1994408_PstIMspI_PA	46.07
8563	M6_2026390_PstIMspI_PA	46.07
8564	M6_2039241_PstIMspI_PA	46.07
8565	M6_2072702_PstIMspI_PA	46.07
8566	M6_2078550_PstIMspI_PA	46.07
8567	M6_2095652_PstIMspI_PA	46.07
8568	M6_2163420_PstIMspI_PA	46.07
8569	M6_2216560_PstIMspI_PA	46.07
8570	M6_2227008_PstIMspI_PA	46.07
8571	M6_2261952_PstIMspI_PA	46.07
8572	M6_2312206_PstIMspI_PA	46.07
8573	M6_2481824_PstIMspI_PA	46.07
8574	M6_2517211_PstIMspI_PA	46.07
8575	M6_2571183_PstIMspI_PA	46.07
8576	M6_2619638_PstIMspI_PA	46.07
8577	M6_2757385_PstIMspI_PA	46.07
8578	M6_2829733_PstIMspI_PA	46.07
8579	M6_2996518_PstIMspI_PA	46.07
8580	M6_3038069_PstIMspI_PA	46.07
8581	M6_3125193_PstIMspI_PA	46.07
8582	M6_3127463_PstIMspI_PA	46.07
8583	M6_3139229_PstIMspI_PA	46.07
8584	M6_3176220_PstIMspI_PA	46.07
8585	M6_330581_PstIMspI_PA	46.07
8586	M6_331634_PstIMspI_PA	46.07
8587	M6_3323134_PstIMspI_PA	46.07
8588	M6_344162_PstIMspI_PA	46.07
8589	M6_3469632_PstIMspI_PA	46.07
8590	M6_3514191_PstIMspI_PA	46.07
8591	M6_3551598_PstIMspI_PA	46.07
8592	M6_357638_PstIMspI_PA	46.07
8593	M6_358985_PstIMspI_PA	46.07
8594	M6_364530_PstIMspI_PA	46.07
8595	M6_454372_PstIMspI_PA	46.07
8596	M6_490033_PstIMspI_PA	46.07
8597	M6_502360_PstIMspI_PA	46.07
8598	M6_539089_PstIMspI_PA	46.07
8599	M6_669717_PstIMspI_PA	46.07
8600	M6_698800_PstIMspI_PA	46.07
8601	M6_706756_PstIMspI_PA	46.07
8602	M6_735540_PstIMspI_PA	46.07
8603	M6_752552_PstIMspI_PA	46.07
8604	M6_773310_PstIMspI_PA	46.07
8605	M6_910338_PstIMspI_PA	46.07
8606	M6_918958_PstIMspI_PA	46.07
8607	M6_938354_PstIMspI_PA	46.07
8608	M6_948111_PstIMspI_PA	46.07
8609	M6_954297_PstIMspI_PA	46.07
8610	Opata_1060441_PstIMspI_PA	46.07
8611	Opata_114129_PstIMspI_PA	46.07
8612	Opata_127751_PstIMspI_PA	46.07
8613	Opata_1400993_PstIMspI_PA	46.07
8614	Opata_1473031_PstIMspI_PA	46.07
8615	Opata_1542578_PstIMspI_PA	46.07
8616	Opata_1543000_PstIMspI_PA	46.07
8617	Opata_156026_PstIMspI_PA	46.07
8618	Opata_1603439_PstIMspI_PA	46.07
8619	Opata_1617879_PstIMspI_PA	46.07
8620	Opata_1676138_PstIMspI_PA	46.07
8621	Opata_1705752_PstIMspI_PA	46.07
8622	Opata_1721131_PstIMspI_PA	46.07
8623	Opata_1742857_PstIMspI_PA	46.07
8624	Opata_1804182_PstIMspI_PA	46.07
8625	Opata_186616_PstIMspI_PA	46.07
8626	Opata_1893427_PstIMspI_PA	46.07
8627	Opata_1906692_PstIMspI_PA	46.07
8628	Opata_2000410_PstIMspI_PA	46.07
8629	Opata_2025017_PstIMspI_PA	46.07
8630	Opata_2036079_PstIMspI_PA	46.07
8631	Opata_2129623_PstIMspI_PA	46.07
8632	Opata_2202230_PstIMspI_PA	46.07
8633	Opata_229977_PstIMspI_PA	46.07
8634	Opata_2458280_PstIMspI_PA	46.07
8635	Opata_2515612_PstIMspI_PA	46.07
8636	Opata_2534033_PstIMspI_PA	46.07
8637	Opata_2555692_PstIMspI_PA	46.07
8638	Opata_257437_PstIMspI_PA	46.07
8639	Opata_2836456_PstIMspI_PA	46.07
8640	Opata_299286_PstIMspI_PA	46.07
8641	Opata_3006597_PstIMspI_PA	46.07
8642	Opata_3009534_PstIMspI_PA	46.07
8643	Opata_3021138_PstIMspI_PA	46.07
8644	Opata_3054558_PstIMspI_PA	46.07
8645	Opata_3309822_PstIMspI_PA	46.07
8646	Opata_3339662_PstIMspI_PA	46.07
8647	Opata_3394331_PstIMspI_PA	46.07
8648	Opata_3498911_PstIMspI_PA	46.07
8649	Opata_351810_PstIMspI_PA	46.07
8650	Opata_3690562_PstIMspI_PA	46.07
8651	Opata_3798675_PstIMspI_PA	46.07
8652	Opata_3809039_PstIMspI_PA	46.07
8653	Opata_3830147_PstIMspI_PA	46.07
8654	Opata_3884674_PstIMspI_PA	46.07
8655	Opata_400233_PstIMspI_PA	46.07
8656	Opata_4140225_PstIMspI_PA	46.07
8657	Opata_431846_PstIMspI_PA	46.07
8658	Opata_446545_PstIMspI_PA	46.07
8659	Opata_493822_PstIMspI_PA	46.07
8660	Opata_500594_PstIMspI_PA	46.07
8661	Opata_568979_PstIMspI_PA	46.07
8662	Opata_572967_PstIMspI_PA	46.07
8663	Opata_747047_PstIMspI_PA	46.07
8664	Opata_758219_PstIMspI_PA	46.07
8665	Opata_762206_PstIMspI_PA	46.07
8666	Opata_88022_PstIMspI_PA	46.07
8667	Opata_902300_PstIMspI_PA	46.07
8668	Opata_912995_PstIMspI_PA	46.07
8669	Opata_920738_PstIMspI_PA	46.07
8670	Opata_924690_PstIMspI_PA	46.07
8671	Opata_941963_PstIMspI_PA	46.07
8672	Opata_981633_PstIMspI_PA	46.07
8673	Opata_982479_PstIMspI_PA	46.07
8674	Opata_337346_70_PstIMluI_SNP	46.07
8675	Opata_351901_34_PstIMluI_SNP	46.07
8676	Opata_351901_42_PstIMluI_SNP	46.07
8677	Opata_351901_65_PstIMluI_SNP	46.07
8678	Opata_376924_35_PstIMluI_SNP	46.07
8679	Opata_376924_9_PstIMluI_SNP	46.07
8680	Opata_60797_19_PstIMluI_SNP	46.07
8681	Opata_83255_15_PstIMluI_SNP	46.07
8682	M6_2600724_41_PstIMseI_SNP	46.07
8683	M6_2600724_59_PstIMseI_SNP	46.07
8684	Opata_100070_86_PstIMseI_SNP	46.07
8685	Opata_1002672_20_PstIMseI_SNP	46.07
8686	Opata_101847_8_PstIMseI_SNP	46.07
8687	Opata_101995_28_PstIMseI_SNP	46.07
8688	Opata_1033273_73_PstIMseI_SNP	46.07
8689	Opata_1035621_50_PstIMseI_SNP	46.07
8690	Opata_1035621_63_PstIMseI_SNP	46.07
8691	Opata_10571_54_PstIMseI_SNP	46.07
8692	Opata_1066096_16_PstIMseI_SNP	46.07
8693	Opata_1069546_16_PstIMseI_SNP	46.07
8694	Opata_1069546_21_PstIMseI_SNP	46.07
8695	Opata_1081424_28_PstIMseI_SNP	46.07
8696	Opata_1083550_60_PstIMseI_SNP	46.07
8697	Opata_1088228_76_PstIMseI_SNP	46.07
8698	Opata_1101489_63_PstIMseI_SNP	46.07
8699	Opata_1102023_85_PstIMseI_SNP	46.07
8700	Opata_1102499_64_PstIMseI_SNP	46.07
8701	Opata_1163770_43_PstIMseI_SNP	46.07
8702	Opata_1201432_71_PstIMseI_SNP	46.07
8703	Opata_120529_39_PstIMseI_SNP	46.07
8704	Opata_120529_68_PstIMseI_SNP	46.07
8705	Opata_1205480_27_PstIMseI_SNP	46.07
8706	Opata_1222607_28_PstIMseI_SNP	46.07
8707	Opata_1240955_50_PstIMseI_SNP	46.07
8708	Opata_131173_90_PstIMseI_SNP	46.07
8709	Opata_132485_66_PstIMseI_SNP	46.07
8710	Opata_133403_16_PstIMseI_SNP	46.07
8711	Opata_1337954_13_PstIMseI_SNP	46.07
8712	Opata_135134_85_PstIMseI_SNP	46.07
8713	Opata_140283_18_PstIMseI_SNP	46.07
8714	Opata_140283_53_PstIMseI_SNP	46.07
8715	Opata_1405482_7_PstIMseI_SNP	46.07
8716	Opata_142420_80_PstIMseI_SNP	46.07
8717	Opata_143227_68_PstIMseI_SNP	46.07
8718	Opata_146687_21_PstIMseI_SNP	46.07
8719	Opata_147659_27_PstIMseI_SNP	46.07
8720	Opata_1484501_29_PstIMseI_SNP	46.07
8721	Opata_1484501_72_PstIMseI_SNP	46.07
8722	Opata_148617_62_PstIMseI_SNP	46.07
8723	Opata_149252_26_PstIMseI_SNP	46.07
8724	Opata_1526723_80_PstIMseI_SNP	46.07
8725	Opata_158446_49_PstIMseI_SNP	46.07
8726	Opata_1626084_81_PstIMseI_SNP	46.07
8727	Opata_16750_69_PstIMseI_SNP	46.07
8728	Opata_16750_8_PstIMseI_SNP	46.07
8729	Opata_1748041_46_PstIMseI_SNP	46.07
8730	Opata_175735_23_PstIMseI_SNP	46.07
8731	Opata_176247_65_PstIMseI_SNP	46.07
8732	Opata_180233_42_PstIMseI_SNP	46.07
8733	Opata_180233_5_PstIMseI_SNP	46.07
8734	Opata_180565_50_PstIMseI_SNP	46.07
8735	Opata_196934_25_PstIMseI_SNP	46.07
8736	Opata_199334_18_PstIMseI_SNP	46.07
8737	Opata_199334_22_PstIMseI_SNP	46.07
8738	Opata_199334_85_PstIMseI_SNP	46.07
8739	Opata_202290_31_PstIMseI_SNP	46.07
8740	Opata_204028_63_PstIMseI_SNP	46.07
8741	Opata_206548_23_PstIMseI_SNP	46.07
8742	Opata_2100569_63_PstIMseI_SNP	46.07
8743	Opata_21332_41_PstIMseI_SNP	46.07
8744	Opata_2167252_28_PstIMseI_SNP	46.07
8745	Opata_2167252_33_PstIMseI_SNP	46.07
8746	Opata_217903_9_PstIMseI_SNP	46.07
8747	Opata_231817_51_PstIMseI_SNP	46.07
8748	Opata_231817_67_PstIMseI_SNP	46.07
8749	Opata_235363_69_PstIMseI_SNP	46.07
8750	Opata_2388242_39_PstIMseI_SNP	46.07
8751	Opata_244459_9_PstIMseI_SNP	46.07
8752	Opata_2453031_41_PstIMseI_SNP	46.07
8753	Opata_2453031_57_PstIMseI_SNP	46.07
8754	Opata_2456507_61_PstIMseI_SNP	46.07
8755	Opata_250161_71_PstIMseI_SNP	46.07
8756	Opata_252550_65_PstIMseI_SNP	46.07
8757	Opata_256440_59_PstIMseI_SNP	46.07
8758	Opata_25834_56_PstIMseI_SNP	46.07
8759	Opata_25834_77_PstIMseI_SNP	46.07
8760	Opata_25890_90_PstIMseI_SNP	46.07
8761	Opata_2604839_88_PstIMseI_SNP	46.07
8762	Opata_268410_85_PstIMseI_SNP	46.07
8763	Opata_277690_48_PstIMseI_SNP	46.07
8764	Opata_28033_38_PstIMseI_SNP	46.07
8765	Opata_283251_4_PstIMseI_SNP	46.07
8766	Opata_3006700_60_PstIMseI_SNP	46.07
8767	Opata_3034930_3_PstIMseI_SNP	46.07
8768	Opata_309084_24_PstIMseI_SNP	46.07
8769	Opata_31471_46_PstIMseI_SNP	46.07
8770	Opata_3199920_88_PstIMseI_SNP	46.07
8771	Opata_321321_33_PstIMseI_SNP	46.07
8772	Opata_3216078_60_PstIMseI_SNP	46.07
8773	Opata_3225874_83_PstIMseI_SNP	46.07
8774	Opata_323120_19_PstIMseI_SNP	46.07
8775	Opata_3323364_36_PstIMseI_SNP	46.07
8776	Opata_34157_44_PstIMseI_SNP	46.07
8777	Opata_344068_80_PstIMseI_SNP	46.07
8778	Opata_347012_63_PstIMseI_SNP	46.07
8779	Opata_348435_52_PstIMseI_SNP	46.07
8780	Opata_35335_61_PstIMseI_SNP	46.07
8781	Opata_354497_52_PstIMseI_SNP	46.07
8782	Opata_356380_87_PstIMseI_SNP	46.07
8783	Opata_356380_89_PstIMseI_SNP	46.07
8784	Opata_3652558_71_PstIMseI_SNP	46.07
8785	Opata_3653939_2_PstIMseI_SNP	46.07
8786	Opata_365677_64_PstIMseI_SNP	46.07
8787	Opata_368665_56_PstIMseI_SNP	46.07
8788	Opata_37114_42_PstIMseI_SNP	46.07
8789	Opata_380874_57_PstIMseI_SNP	46.07
8790	Opata_383774_63_PstIMseI_SNP	46.07
8791	Opata_386847_87_PstIMseI_SNP	46.07
8792	Opata_3927183_4_PstIMseI_SNP	46.07
8793	Opata_397353_71_PstIMseI_SNP	46.07
8794	Opata_403208_49_PstIMseI_SNP	46.07
8795	Opata_408815_85_PstIMseI_SNP	46.07
8796	Opata_415741_83_PstIMseI_SNP	46.07
8797	Opata_418851_77_PstIMseI_SNP	46.07
8798	Opata_4278267_72_PstIMseI_SNP	46.07
8799	Opata_429530_52_PstIMseI_SNP	46.07
8800	Opata_441618_69_PstIMseI_SNP	46.07
8801	Opata_452132_43_PstIMseI_SNP	46.07
8802	Opata_456668_67_PstIMseI_SNP	46.07
8803	Opata_459096_3_PstIMseI_SNP	46.07
8804	Opata_464453_34_PstIMseI_SNP	46.07
8805	Opata_465804_71_PstIMseI_SNP	46.07
8806	Opata_467526_22_PstIMseI_SNP	46.07
8807	Opata_46892_15_PstIMseI_SNP	46.07
8808	Opata_46892_49_PstIMseI_SNP	46.07
8809	Opata_471926_43_PstIMseI_SNP	46.07
8810	Opata_471926_86_PstIMseI_SNP	46.07
8811	Opata_474450_44_PstIMseI_SNP	46.07
8812	Opata_475282_88_PstIMseI_SNP	46.07
8813	Opata_47615_13_PstIMseI_SNP	46.07
8814	Opata_476517_51_PstIMseI_SNP	46.07
8815	Opata_482798_57_PstIMseI_SNP	46.07
8816	Opata_482798_9_PstIMseI_SNP	46.07
8817	Opata_490715_87_PstIMseI_SNP	46.07
8818	Opata_493657_20_PstIMseI_SNP	46.07
8819	Opata_497610_7_PstIMseI_SNP	46.07
8820	Opata_507963_71_PstIMseI_SNP	46.07
8821	Opata_50970_21_PstIMseI_SNP	46.07
8822	Opata_50970_26_PstIMseI_SNP	46.07
8823	Opata_517407_29_PstIMseI_SNP	46.07
8824	Opata_517407_69_PstIMseI_SNP	46.07
8825	Opata_518520_27_PstIMseI_SNP	46.07
8826	Opata_518520_5_PstIMseI_SNP	46.07
8827	Opata_519565_3_PstIMseI_SNP	46.07
8828	Opata_521597_53_PstIMseI_SNP	46.07
8829	Opata_52913_61_PstIMseI_SNP	46.07
8830	Opata_534862_33_PstIMseI_SNP	46.07
8831	Opata_542005_86_PstIMseI_SNP	46.07
8832	Opata_559292_12_PstIMseI_SNP	46.07
8833	Opata_5643_14_PstIMseI_SNP	46.07
8834	Opata_5643_2_PstIMseI_SNP	46.07
8835	Opata_570039_88_PstIMseI_SNP	46.07
8836	Opata_583257_25_PstIMseI_SNP	46.07
8837	Opata_583257_50_PstIMseI_SNP	46.07
8838	Opata_586217_57_PstIMseI_SNP	46.07
8839	Opata_590349_12_PstIMseI_SNP	46.07
8840	Opata_595876_1_PstIMseI_SNP	46.07
8841	Opata_597804_32_PstIMseI_SNP	46.07
8842	Opata_611749_47_PstIMseI_SNP	46.07
8843	Opata_619641_23_PstIMseI_SNP	46.07
8844	Opata_624129_25_PstIMseI_SNP	46.07
8845	Opata_640180_57_PstIMseI_SNP	46.07
8846	Opata_64773_88_PstIMseI_SNP	46.07
8847	Opata_657972_5_PstIMseI_SNP	46.07
8848	Opata_661486_44_PstIMseI_SNP	46.07
8849	Opata_684666_77_PstIMseI_SNP	46.07
8850	Opata_692250_71_PstIMseI_SNP	46.07
8851	Opata_692932_11_PstIMseI_SNP	46.07
8852	Opata_695036_67_PstIMseI_SNP	46.07
8853	Opata_695036_86_PstIMseI_SNP	46.07
8854	Opata_70213_58_PstIMseI_SNP	46.07
8855	Opata_71037_60_PstIMseI_SNP	46.07
8856	Opata_732948_28_PstIMseI_SNP	46.07
8857	Opata_73493_60_PstIMseI_SNP	46.07
8858	Opata_73493_86_PstIMseI_SNP	46.07
8859	Opata_735868_59_PstIMseI_SNP	46.07
8860	Opata_748598_16_PstIMseI_SNP	46.07
8861	Opata_751617_60_PstIMseI_SNP	46.07
8862	Opata_753796_3_PstIMseI_SNP	46.07
8863	Opata_759107_24_PstIMseI_SNP	46.07
8864	Opata_770276_87_PstIMseI_SNP	46.07
8865	Opata_803218_35_PstIMseI_SNP	46.07
8866	Opata_809043_78_PstIMseI_SNP	46.07
8867	Opata_828990_88_PstIMseI_SNP	46.07
8868	Opata_836658_25_PstIMseI_SNP	46.07
8869	Opata_836658_30_PstIMseI_SNP	46.07
8870	Opata_848103_17_PstIMseI_SNP	46.07
8871	Opata_854923_28_PstIMseI_SNP	46.07
8872	Opata_86512_29_PstIMseI_SNP	46.07
8873	Opata_867768_42_PstIMseI_SNP	46.07
8874	Opata_869558_47_PstIMseI_SNP	46.07
8875	Opata_876645_21_PstIMseI_SNP	46.07
8876	Opata_87909_27_PstIMseI_SNP	46.07
8877	Opata_88276_53_PstIMseI_SNP	46.07
8878	Opata_892399_85_PstIMseI_SNP	46.07
8879	Opata_895821_25_PstIMseI_SNP	46.07
8880	Opata_895821_56_PstIMseI_SNP	46.07
8881	Opata_895821_60_PstIMseI_SNP	46.07
8882	Opata_913147_44_PstIMseI_SNP	46.07
8883	Opata_92073_16_PstIMseI_SNP	46.07
8884	Opata_928403_60_PstIMseI_SNP	46.07
8885	Opata_93285_45_PstIMseI_SNP	46.07
8886	Opata_93285_57_PstIMseI_SNP	46.07
8887	Opata_935887_90_PstIMseI_SNP	46.07
8888	Opata_93621_67_PstIMseI_SNP	46.07
8889	Opata_93912_28_PstIMseI_SNP	46.07
8890	Opata_939174_21_PstIMseI_SNP	46.07
8891	Opata_939940_6_PstIMseI_SNP	46.07
8892	Opata_954960_70_PstIMseI_SNP	46.07
8893	Opata_954960_78_PstIMseI_SNP	46.07
8894	Opata_956906_21_PstIMseI_SNP	46.07
8895	Opata_9694_11_PstIMseI_SNP	46.07
8896	Opata_972505_15_PstIMseI_SNP	46.07
8897	Opata_97842_50_PstIMseI_SNP	46.07
8898	Opata_995043_58_PstIMseI_SNP	46.07
8899	Opata_1085662_64_PstIMspI_SNP	46.07
8900	Opata_1107178_66_PstIMspI_SNP	46.07
8901	Opata_1120219_15_PstIMspI_SNP	46.07
8902	Opata_1120219_19_PstIMspI_SNP	46.07
8903	Opata_1120219_57_PstIMspI_SNP	46.07
8904	Opata_1120495_80_PstIMspI_SNP	46.07
8905	Opata_1122513_36_PstIMspI_SNP	46.07
8906	Opata_1122513_37_PstIMspI_SNP	46.07
8907	Opata_1226924_63_PstIMspI_SNP	46.07
8908	Opata_1247933_51_PstIMspI_SNP	46.07
8909	Opata_1275849_9_PstIMspI_SNP	46.07
8910	Opata_1277405_37_PstIMspI_SNP	46.07
8911	Opata_1314939_7_PstIMspI_SNP	46.07
8912	Opata_1314939_8_PstIMspI_SNP	46.07
8913	Opata_1341443_10_PstIMspI_SNP	46.07
8914	Opata_135352_9_PstIMspI_SNP	46.07
8915	Opata_1387946_20_PstIMspI_SNP	46.07
8916	Opata_1425960_42_PstIMspI_SNP	46.07
8917	Opata_1525646_37_PstIMspI_SNP	46.07
8918	Opata_1558577_81_PstIMspI_SNP	46.07
8919	Opata_1575252_45_PstIMspI_SNP	46.07
8920	Opata_1576071_51_PstIMspI_SNP	46.07
8921	Opata_1587045_62_PstIMspI_SNP	46.07
8922	Opata_164212_46_PstIMspI_SNP	46.07
8923	Opata_1663040_84_PstIMspI_SNP	46.07
8924	Opata_1682272_65_PstIMspI_SNP	46.07
8925	Opata_1695801_31_PstIMspI_SNP	46.07
8926	Opata_1703131_60_PstIMspI_SNP	46.07
8927	Opata_1710514_20_PstIMspI_SNP	46.07
8928	Opata_1759214_10_PstIMspI_SNP	46.07
8929	Opata_1759214_75_PstIMspI_SNP	46.07
8930	Opata_1774480_78_PstIMspI_SNP	46.07
8931	Opata_1851614_17_PstIMspI_SNP	46.07
8932	Opata_1862428_71_PstIMspI_SNP	46.07
8933	Opata_188535_1_PstIMspI_SNP	46.07
8934	Opata_1915572_11_PstIMspI_SNP	46.07
8935	Opata_1928188_58_PstIMspI_SNP	46.07
8936	Opata_1981223_27_PstIMspI_SNP	46.07
8937	Opata_1982065_55_PstIMspI_SNP	46.07
8938	Opata_2033132_8_PstIMspI_SNP	46.07
8939	Opata_2050018_41_PstIMspI_SNP	46.07
8940	Opata_2161426_21_PstIMspI_SNP	46.07
8941	Opata_2175889_7_PstIMspI_SNP	46.07
8942	Opata_2218163_15_PstIMspI_SNP	46.07
8943	Opata_2253111_66_PstIMspI_SNP	46.07
8944	Opata_2329635_10_PstIMspI_SNP	46.07
8945	Opata_2346994_58_PstIMspI_SNP	46.07
8946	Opata_2354429_30_PstIMspI_SNP	46.07
8947	Opata_239369_63_PstIMspI_SNP	46.07
8948	Opata_2405087_66_PstIMspI_SNP	46.07
8949	Opata_2457493_55_PstIMspI_SNP	46.07
8950	Opata_2479350_64_PstIMspI_SNP	46.07
8951	Opata_2525484_65_PstIMspI_SNP	46.07
8952	Opata_2578553_24_PstIMspI_SNP	46.07
8953	Opata_2624499_54_PstIMspI_SNP	46.07
8954	Opata_2625065_28_PstIMspI_SNP	46.07
8955	Opata_2639625_45_PstIMspI_SNP	46.07
8956	Opata_2658939_39_PstIMspI_SNP	46.07
8957	Opata_2675159_89_PstIMspI_SNP	46.07
8958	Opata_2691676_37_PstIMspI_SNP	46.07
8959	Opata_270257_78_PstIMspI_SNP	46.07
8960	Opata_2729827_12_PstIMspI_SNP	46.07
8961	Opata_274300_22_PstIMspI_SNP	46.07
8962	Opata_2759839_18_PstIMspI_SNP	46.07
8963	Opata_27638_22_PstIMspI_SNP	46.07
8964	Opata_27638_5_PstIMspI_SNP	46.07
8965	Opata_2891587_10_PstIMspI_SNP	46.07
8966	Opata_2928805_37_PstIMspI_SNP	46.07
8967	Opata_2937820_74_PstIMspI_SNP	46.07
8968	Opata_2982568_66_PstIMspI_SNP	46.07
8969	Opata_2982568_67_PstIMspI_SNP	46.07
8970	Opata_3036512_84_PstIMspI_SNP	46.07
8971	Opata_3051762_67_PstIMspI_SNP	46.07
8972	Opata_3150483_59_PstIMspI_SNP	46.07
8973	Opata_3219666_36_PstIMspI_SNP	46.07
8974	Opata_3359603_25_PstIMspI_SNP	46.07
8975	Opata_3445074_47_PstIMspI_SNP	46.07
8976	Opata_3519305_25_PstIMspI_SNP	46.07
8977	Opata_353458_60_PstIMspI_SNP	46.07
8978	Opata_353458_61_PstIMspI_SNP	46.07
8979	Opata_3567723_4_PstIMspI_SNP	46.07
8980	Opata_3584667_28_PstIMspI_SNP	46.07
8981	Opata_360103_54_PstIMspI_SNP	46.07
8982	Opata_3727462_75_PstIMspI_SNP	46.07
8983	Opata_3727974_59_PstIMspI_SNP	46.07
8984	Opata_3734684_19_PstIMspI_SNP	46.07
8985	Opata_3734684_42_PstIMspI_SNP	46.07
8986	Opata_383328_28_PstIMspI_SNP	46.07
8987	Opata_3935761_51_PstIMspI_SNP	46.07
8988	Opata_3995455_47_PstIMspI_SNP	46.07
8989	Opata_4011224_35_PstIMspI_SNP	46.07
8990	Opata_4045751_55_PstIMspI_SNP	46.07
8991	Opata_4069772_27_PstIMspI_SNP	46.07
8992	Opata_421117_19_PstIMspI_SNP	46.07
8993	Opata_499222_54_PstIMspI_SNP	46.07
8994	Opata_555626_47_PstIMspI_SNP	46.07
8995	Opata_589986_50_PstIMspI_SNP	46.07
8996	Opata_589986_64_PstIMspI_SNP	46.07
8997	Opata_597102_42_PstIMspI_SNP	46.07
8998	Opata_641701_8_PstIMspI_SNP	46.07
8999	Opata_643278_65_PstIMspI_SNP	46.07
9000	Opata_689746_13_PstIMspI_SNP	46.07
9001	Opata_736082_32_PstIMspI_SNP	46.07
9002	Opata_756253_60_PstIMspI_SNP	46.07
9003	Opata_765284_11_PstIMspI_SNP	46.07
9004	Opata_81500_4_PstIMspI_SNP	46.07
9005	Opata_870085_10_PstIMspI_SNP	46.07
9006	Opata_932494_8_PstIMspI_SNP	46.07
9007	Opata_970224_12_PstIMspI_SNP	46.07
9008	M6_1043499_PstIMluI_PA	46.07
9009	M6_1141540_PstIMluI_PA	46.07
9010	M6_1145292_PstIMluI_PA	46.07
9011	M6_1251405_PstIMluI_PA	46.07
9012	M6_1322795_PstIMluI_PA	46.07
9013	M6_1425039_PstIMluI_PA	46.07
9014	M6_1634278_PstIMluI_PA	46.07
9015	M6_20141_PstIMluI_PA	46.07
9016	M6_20208_PstIMluI_PA	46.07
9017	M6_203827_PstIMluI_PA	46.07
9018	M6_204278_PstIMluI_PA	46.07
9019	M6_2079246_PstIMluI_PA	46.07
9020	M6_209229_PstIMluI_PA	46.07
9021	M6_2351593_PstIMluI_PA	46.07
9022	M6_2423805_PstIMluI_PA	46.07
9023	M6_2571958_PstIMluI_PA	46.07
9024	M6_2744742_PstIMluI_PA	46.07
9025	M6_30642_PstIMluI_PA	46.07
9026	M6_432168_PstIMluI_PA	46.07
9027	M6_43818_PstIMluI_PA	46.07
9028	M6_479198_PstIMluI_PA	46.07
9029	M6_678508_PstIMluI_PA	46.07
9030	M6_686752_PstIMluI_PA	46.07
9031	M6_700672_PstIMluI_PA	46.07
9032	M6_805364_PstIMluI_PA	46.07
9033	M6_819205_PstIMluI_PA	46.07
9034	M6_899330_PstIMluI_PA	46.07
9035	M6_978679_PstIMluI_PA	46.07
9036	M6_1022338_PstIMseI_PA	46.07
9037	M6_103598_PstIMseI_PA	46.07
9038	M6_106442_PstIMseI_PA	46.07
9039	M6_108759_PstIMseI_PA	46.07
9040	M6_1090600_PstIMseI_PA	46.07
9041	M6_1104015_PstIMseI_PA	46.07
9042	M6_1137581_PstIMseI_PA	46.07
9043	M6_114040_PstIMseI_PA	46.07
9044	M6_1143734_PstIMseI_PA	46.07
9045	M6_1151385_PstIMseI_PA	46.07
9046	M6_1166086_PstIMseI_PA	46.07
9047	M6_1173770_PstIMseI_PA	46.07
9048	M6_1214893_PstIMseI_PA	46.07
9049	M6_121877_PstIMseI_PA	46.07
9050	M6_121965_PstIMseI_PA	46.07
9051	M6_1235885_PstIMseI_PA	46.07
9052	M6_1256702_PstIMseI_PA	46.07
9053	M6_1265522_PstIMseI_PA	46.07
9054	M6_126944_PstIMseI_PA	46.07
9055	M6_1284220_PstIMseI_PA	46.07
9056	M6_131384_PstIMseI_PA	46.07
9057	M6_1349341_PstIMseI_PA	46.07
9058	M6_1361761_PstIMseI_PA	46.07
9059	M6_1465120_PstIMseI_PA	46.07
9060	M6_1479745_PstIMseI_PA	46.07
9061	M6_149278_PstIMseI_PA	46.07
9062	M6_149406_PstIMseI_PA	46.07
9063	M6_159832_PstIMseI_PA	46.07
9064	M6_1677867_PstIMseI_PA	46.07
9065	M6_173267_PstIMseI_PA	46.07
9066	M6_178024_PstIMseI_PA	46.07
9067	M6_1818204_PstIMseI_PA	46.07
9068	M6_183889_PstIMseI_PA	46.07
9069	M6_18472_PstIMseI_PA	46.07
9070	M6_1891268_PstIMseI_PA	46.07
9071	M6_1940713_PstIMseI_PA	46.07
9072	M6_201741_PstIMseI_PA	46.07
9073	M6_2030852_PstIMseI_PA	46.07
9074	M6_2056963_PstIMseI_PA	46.07
9075	M6_210413_PstIMseI_PA	46.07
9076	M6_214727_PstIMseI_PA	46.07
9077	M6_219441_PstIMseI_PA	46.07
9078	M6_2229696_PstIMseI_PA	46.07
9079	M6_22524_PstIMseI_PA	46.07
9080	M6_2277343_PstIMseI_PA	46.07
9081	M6_228089_PstIMseI_PA	46.07
9082	M6_2328596_PstIMseI_PA	46.07
9083	M6_236538_PstIMseI_PA	46.07
9084	M6_2526045_PstIMseI_PA	46.07
9085	M6_255398_PstIMseI_PA	46.07
9086	M6_258412_PstIMseI_PA	46.07
9087	M6_262923_PstIMseI_PA	46.07
9088	M6_264003_PstIMseI_PA	46.07
9089	M6_278318_PstIMseI_PA	46.07
9090	M6_280659_PstIMseI_PA	46.07
9091	M6_2807291_PstIMseI_PA	46.07
9092	M6_284258_PstIMseI_PA	46.07
9093	M6_2888053_PstIMseI_PA	46.07
9094	M6_2913391_PstIMseI_PA	46.07
9095	M6_2944108_PstIMseI_PA	46.07
9096	M6_297673_PstIMseI_PA	46.07
9097	M6_301767_PstIMseI_PA	46.07
9098	M6_313102_PstIMseI_PA	46.07
9099	M6_317834_PstIMseI_PA	46.07
9100	M6_319015_PstIMseI_PA	46.07
9101	M6_3344987_PstIMseI_PA	46.07
9102	M6_340282_PstIMseI_PA	46.07
9103	M6_350364_PstIMseI_PA	46.07
9104	M6_354043_PstIMseI_PA	46.07
9105	M6_3541830_PstIMseI_PA	46.07
9106	M6_3599471_PstIMseI_PA	46.07
9107	M6_370764_PstIMseI_PA	46.07
9108	M6_372005_PstIMseI_PA	46.07
9109	M6_38445_PstIMseI_PA	46.07
9110	M6_395572_PstIMseI_PA	46.07
9111	M6_402830_PstIMseI_PA	46.07
9112	M6_4095795_PstIMseI_PA	46.07
9113	M6_4122337_PstIMseI_PA	46.07
9114	M6_4126101_PstIMseI_PA	46.07
9115	M6_416904_PstIMseI_PA	46.07
9116	M6_466356_PstIMseI_PA	46.07
9117	M6_470564_PstIMseI_PA	46.07
9118	M6_475378_PstIMseI_PA	46.07
9119	M6_479691_PstIMseI_PA	46.07
9120	M6_521010_PstIMseI_PA	46.07
9121	M6_522854_PstIMseI_PA	46.07
9122	M6_523793_PstIMseI_PA	46.07
9123	M6_535175_PstIMseI_PA	46.07
9124	M6_543047_PstIMseI_PA	46.07
9125	M6_549139_PstIMseI_PA	46.07
9126	M6_57309_PstIMseI_PA	46.07
9127	M6_574622_PstIMseI_PA	46.07
9128	M6_577090_PstIMseI_PA	46.07
9129	M6_599670_PstIMseI_PA	46.07
9130	M6_602252_PstIMseI_PA	46.07
9131	M6_60492_PstIMseI_PA	46.07
9132	M6_618979_PstIMseI_PA	46.07
9133	M6_623799_PstIMseI_PA	46.07
9134	M6_651703_PstIMseI_PA	46.07
9135	M6_655551_PstIMseI_PA	46.07
9136	M6_671811_PstIMseI_PA	46.07
9137	M6_68381_PstIMseI_PA	46.07
9138	M6_707630_PstIMseI_PA	46.07
9139	M6_71971_PstIMseI_PA	46.07
9140	M6_724790_PstIMseI_PA	46.07
9141	M6_744159_PstIMseI_PA	46.07
9142	M6_76027_PstIMseI_PA	46.07
9143	M6_762548_PstIMseI_PA	46.07
9144	M6_763409_PstIMseI_PA	46.07
9145	M6_782515_PstIMseI_PA	46.07
9146	M6_886903_PstIMseI_PA	46.07
9147	M6_894089_PstIMseI_PA	46.07
9148	M6_910372_PstIMseI_PA	46.07
9149	M6_92121_PstIMseI_PA	46.07
9150	M6_930826_PstIMseI_PA	46.07
9151	M6_958170_PstIMseI_PA	46.07
9152	M6_96527_PstIMseI_PA	46.07
9153	M6_970419_PstIMseI_PA	46.07
9154	M6_973098_PstIMseI_PA	46.07
9155	M6_977422_PstIMseI_PA	46.07
9156	Opata_13207_PstIMseI_PA	46.07
9157	Opata_139907_PstIMseI_PA	46.07
9158	Opata_214969_PstIMseI_PA	46.07
9159	Opata_241703_PstIMseI_PA	46.07
9160	Opata_2767839_PstIMseI_PA	46.07
9161	Opata_3067543_PstIMseI_PA	46.07
9162	Opata_3199740_PstIMseI_PA	46.07
9163	Opata_3552504_PstIMseI_PA	46.07
9164	Opata_364913_PstIMseI_PA	46.07
9165	Opata_382646_PstIMseI_PA	46.07
9166	Opata_389157_PstIMseI_PA	46.07
9167	Opata_639831_PstIMseI_PA	46.07
9168	Opata_92449_PstIMseI_PA	46.07
9169	Opata_977368_PstIMseI_PA	46.07
9170	M6_1085442_PstIMspI_PA	46.07
9171	M6_109291_PstIMspI_PA	46.07
9172	M6_1394697_PstIMspI_PA	46.07
9173	M6_1486167_PstIMspI_PA	46.07
9174	M6_1621476_PstIMspI_PA	46.07
9175	M6_1694391_PstIMspI_PA	46.07
9176	M6_1806083_PstIMspI_PA	46.07
9177	M6_1807048_PstIMspI_PA	46.07
9178	M6_1824912_PstIMspI_PA	46.07
9179	M6_1851761_PstIMspI_PA	46.07
9180	M6_1878227_PstIMspI_PA	46.07
9181	M6_1900818_PstIMspI_PA	46.07
9182	M6_2067057_PstIMspI_PA	46.07
9183	M6_224202_PstIMspI_PA	46.07
9184	M6_2268382_PstIMspI_PA	46.07
9185	M6_250134_PstIMspI_PA	46.07
9186	M6_2790247_PstIMspI_PA	46.07
9187	M6_281_PstIMspI_PA	46.07
9188	M6_295201_PstIMspI_PA	46.07
9189	M6_3094286_PstIMspI_PA	46.07
9190	M6_3240639_PstIMspI_PA	46.07
9191	M6_3448639_PstIMspI_PA	46.07
9192	M6_3462227_PstIMspI_PA	46.07
9193	M6_3475065_PstIMspI_PA	46.07
9194	M6_3585164_PstIMspI_PA	46.07
9195	M6_3600163_PstIMspI_PA	46.07
9196	M6_384952_PstIMspI_PA	46.07
9197	M6_400798_PstIMspI_PA	46.07
9198	M6_416320_PstIMspI_PA	46.07
9199	M6_433892_PstIMspI_PA	46.07
9200	M6_438095_PstIMspI_PA	46.07
9201	M6_496803_PstIMspI_PA	46.07
9202	M6_509334_PstIMspI_PA	46.07
9203	M6_599514_PstIMspI_PA	46.07
9204	M6_649942_PstIMspI_PA	46.07
9205	M6_654646_PstIMspI_PA	46.07
9206	M6_705654_PstIMspI_PA	46.07
9207	M6_726128_PstIMspI_PA	46.07
9208	M6_769685_PstIMspI_PA	46.07
9209	M6_828317_PstIMspI_PA	46.07
9210	M6_864124_PstIMspI_PA	46.07
9211	M6_977557_PstIMspI_PA	46.07
9212	Opata_1037454_PstIMspI_PA	46.07
9213	Opata_1150325_PstIMspI_PA	46.07
9214	Opata_166737_PstIMspI_PA	46.07
9215	Opata_239849_PstIMspI_PA	46.07
9216	Opata_2712085_PstIMspI_PA	46.07
9217	Opata_4140832_PstIMspI_PA	46.07
9218	Opata_445280_PstIMspI_PA	46.07
9219	Opata_21014_9_PstIMseI_SNP	46.07
9220	Opata_2253553_19_PstIMseI_SNP	46.07
9221	Opata_253367_65_PstIMseI_SNP	46.07
9222	Opata_455891_31_PstIMseI_SNP	46.07
9223	Opata_523946_43_PstIMseI_SNP	46.07
9224	Opata_523946_45_PstIMseI_SNP	46.07
9225	Opata_523946_49_PstIMseI_SNP	46.07
9226	Opata_626045_73_PstIMseI_SNP	46.07
9227	Opata_773378_18_PstIMseI_SNP	46.07
9228	Opata_815641_29_PstIMseI_SNP	46.07
9229	Opata_81950_20_PstIMseI_SNP	46.07
9230	Opata_98618_78_PstIMseI_SNP	46.07
9231	M6_1157703_PstIMluI_PA	46.07
9232	M6_1808712_PstIMluI_PA	46.07
9233	M6_2103275_PstIMluI_PA	46.07
9234	M6_244126_PstIMluI_PA	46.07
9235	M6_2606539_PstIMluI_PA	46.07
9236	M6_695430_PstIMluI_PA	46.07
9237	M6_857572_PstIMluI_PA	46.07
9238	Opata_120552_PstIMluI_PA	46.07
9239	Opata_151666_PstIMluI_PA	46.07
9240	Opata_15913_PstIMluI_PA	46.07
9241	Opata_1634710_PstIMluI_PA	46.07
9242	Opata_1822780_PstIMluI_PA	46.07
9243	Opata_1917763_PstIMluI_PA	46.07
9244	Opata_2341743_PstIMluI_PA	46.07
9245	Opata_2389898_PstIMluI_PA	46.07
9246	Opata_271834_PstIMluI_PA	46.07
9247	Opata_2786390_PstIMluI_PA	46.07
9248	Opata_413373_PstIMluI_PA	46.07
9249	Opata_41623_PstIMluI_PA	46.07
9250	Opata_667328_PstIMluI_PA	46.07
9251	Opata_67479_PstIMluI_PA	46.07
9252	Opata_675225_PstIMluI_PA	46.07
9253	Opata_707415_PstIMluI_PA	46.07
9254	Opata_766514_PstIMluI_PA	46.07
9255	Opata_93936_PstIMluI_PA	46.07
9256	M6_1005611_PstIMseI_PA	46.07
9257	M6_101045_PstIMseI_PA	46.07
9258	M6_1012961_PstIMseI_PA	46.07
9259	M6_1013580_PstIMseI_PA	46.07
9260	M6_1013_PstIMseI_PA	46.07
9261	M6_1020745_PstIMseI_PA	46.07
9262	M6_1021685_PstIMseI_PA	46.07
9263	M6_1026601_PstIMseI_PA	46.07
9264	M6_1054406_PstIMseI_PA	46.07
9265	M6_1068265_PstIMseI_PA	46.07
9266	M6_1072460_PstIMseI_PA	46.07
9267	M6_1075955_PstIMseI_PA	46.07
9268	M6_1077711_PstIMseI_PA	46.07
9269	M6_1093977_PstIMseI_PA	46.07
9270	M6_1094605_PstIMseI_PA	46.07
9271	M6_110471_PstIMseI_PA	46.07
9272	M6_1105378_PstIMseI_PA	46.07
9273	M6_1110686_PstIMseI_PA	46.07
9274	M6_1112276_PstIMseI_PA	46.07
9275	M6_1144919_PstIMseI_PA	46.07
9276	M6_114494_PstIMseI_PA	46.07
9277	M6_1160011_PstIMseI_PA	46.07
9278	M6_1162783_PstIMseI_PA	46.07
9279	M6_1166818_PstIMseI_PA	46.07
9280	M6_1177369_PstIMseI_PA	46.07
9281	M6_1188877_PstIMseI_PA	46.07
9282	M6_1197758_PstIMseI_PA	46.07
9283	M6_121073_PstIMseI_PA	46.07
9284	M6_121875_PstIMseI_PA	46.07
9285	M6_123585_PstIMseI_PA	46.07
9286	M6_1237472_PstIMseI_PA	46.07
9287	M6_1239759_PstIMseI_PA	46.07
9288	M6_1244583_PstIMseI_PA	46.07
9289	M6_1274089_PstIMseI_PA	46.07
9290	M6_1276927_PstIMseI_PA	46.07
9291	M6_1284118_PstIMseI_PA	46.07
9292	M6_131904_PstIMseI_PA	46.07
9293	M6_1319799_PstIMseI_PA	46.07
9294	M6_1369967_PstIMseI_PA	46.07
9295	M6_139610_PstIMseI_PA	46.07
9296	M6_1401601_PstIMseI_PA	46.07
9297	M6_1409470_PstIMseI_PA	46.07
9298	M6_141551_PstIMseI_PA	46.07
9299	M6_1415766_PstIMseI_PA	46.07
9300	M6_14161_PstIMseI_PA	46.07
9301	M6_1420587_PstIMseI_PA	46.07
9302	M6_1428052_PstIMseI_PA	46.07
9303	M6_1431789_PstIMseI_PA	46.07
9304	M6_1435629_PstIMseI_PA	46.07
9305	M6_145949_PstIMseI_PA	46.07
9306	M6_148982_PstIMseI_PA	46.07
9307	M6_153405_PstIMseI_PA	46.07
9308	M6_1534838_PstIMseI_PA	46.07
9309	M6_160074_PstIMseI_PA	46.07
9310	M6_16465_PstIMseI_PA	46.07
9311	M6_169320_PstIMseI_PA	46.07
9312	M6_1701824_PstIMseI_PA	46.07
9313	M6_171357_PstIMseI_PA	46.07
9314	M6_179809_PstIMseI_PA	46.07
9315	M6_183069_PstIMseI_PA	46.07
9316	M6_1848273_PstIMseI_PA	46.07
9317	M6_1879915_PstIMseI_PA	46.07
9318	M6_201952_PstIMseI_PA	46.07
9319	M6_203741_PstIMseI_PA	46.07
9320	M6_208806_PstIMseI_PA	46.07
9321	M6_209222_PstIMseI_PA	46.07
9322	M6_209972_PstIMseI_PA	46.07
9323	M6_210590_PstIMseI_PA	46.07
9324	M6_231548_PstIMseI_PA	46.07
9325	M6_233841_PstIMseI_PA	46.07
9326	M6_233989_PstIMseI_PA	46.07
9327	M6_242675_PstIMseI_PA	46.07
9328	M6_24764_PstIMseI_PA	46.07
9329	M6_249360_PstIMseI_PA	46.07
9330	M6_251167_PstIMseI_PA	46.07
9331	M6_259879_PstIMseI_PA	46.07
9332	M6_261901_PstIMseI_PA	46.07
9333	M6_2629457_PstIMseI_PA	46.07
9334	M6_26562_PstIMseI_PA	46.07
9335	M6_2669182_PstIMseI_PA	46.07
9336	M6_2670503_PstIMseI_PA	46.07
9337	M6_269294_PstIMseI_PA	46.07
9338	M6_285791_PstIMseI_PA	46.07
9339	M6_2916580_PstIMseI_PA	46.07
9340	M6_2990457_PstIMseI_PA	46.07
9341	M6_299806_PstIMseI_PA	46.07
9342	M6_30439_PstIMseI_PA	46.07
9343	M6_3062008_PstIMseI_PA	46.07
9344	M6_3121003_PstIMseI_PA	46.07
9345	M6_3142566_PstIMseI_PA	46.07
9346	M6_314573_PstIMseI_PA	46.07
9347	M6_316900_PstIMseI_PA	46.07
9348	M6_325562_PstIMseI_PA	46.07
9349	M6_341623_PstIMseI_PA	46.07
9350	M6_348320_PstIMseI_PA	46.07
9351	M6_3487695_PstIMseI_PA	46.07
9352	M6_3509220_PstIMseI_PA	46.07
9353	M6_3520965_PstIMseI_PA	46.07
9354	M6_3538466_PstIMseI_PA	46.07
9355	M6_364603_PstIMseI_PA	46.07
9356	M6_3724571_PstIMseI_PA	46.07
9357	M6_38101_PstIMseI_PA	46.07
9358	M6_383775_PstIMseI_PA	46.07
9359	M6_385734_PstIMseI_PA	46.07
9360	M6_388119_PstIMseI_PA	46.07
9361	M6_3939262_PstIMseI_PA	46.07
9362	M6_395277_PstIMseI_PA	46.07
9363	M6_404775_PstIMseI_PA	46.07
9364	M6_4055190_PstIMseI_PA	46.07
9365	M6_410917_PstIMseI_PA	46.07
9366	M6_4111638_PstIMseI_PA	46.07
9367	M6_415270_PstIMseI_PA	46.07
9368	M6_416697_PstIMseI_PA	46.07
9369	M6_417943_PstIMseI_PA	46.07
9370	M6_421620_PstIMseI_PA	46.07
9371	M6_425217_PstIMseI_PA	46.07
9372	M6_43332_PstIMseI_PA	46.07
9373	M6_444391_PstIMseI_PA	46.07
9374	M6_449209_PstIMseI_PA	46.07
9375	M6_460216_PstIMseI_PA	46.07
9376	M6_466433_PstIMseI_PA	46.07
9377	M6_470801_PstIMseI_PA	46.07
9378	M6_480680_PstIMseI_PA	46.07
9379	M6_489455_PstIMseI_PA	46.07
9380	M6_490635_PstIMseI_PA	46.07
9381	M6_49093_PstIMseI_PA	46.07
9382	M6_504864_PstIMseI_PA	46.07
9383	M6_508488_PstIMseI_PA	46.07
9384	M6_552054_PstIMseI_PA	46.07
9385	M6_560828_PstIMseI_PA	46.07
9386	M6_561803_PstIMseI_PA	46.07
9387	M6_572193_PstIMseI_PA	46.07
9388	M6_573049_PstIMseI_PA	46.07
9389	M6_587849_PstIMseI_PA	46.07
9390	M6_591_PstIMseI_PA	46.07
9391	M6_60012_PstIMseI_PA	46.07
9392	M6_60045_PstIMseI_PA	46.07
9393	M6_617099_PstIMseI_PA	46.07
9394	M6_627938_PstIMseI_PA	46.07
9395	M6_63555_PstIMseI_PA	46.07
9396	M6_63952_PstIMseI_PA	46.07
9397	M6_643155_PstIMseI_PA	46.07
9398	M6_643632_PstIMseI_PA	46.07
9399	M6_646485_PstIMseI_PA	46.07
9400	M6_65150_PstIMseI_PA	46.07
9401	M6_661126_PstIMseI_PA	46.07
9402	M6_664109_PstIMseI_PA	46.07
9403	M6_698240_PstIMseI_PA	46.07
9404	M6_70778_PstIMseI_PA	46.07
9405	M6_74349_PstIMseI_PA	46.07
9406	M6_750231_PstIMseI_PA	46.07
9407	M6_765614_PstIMseI_PA	46.07
9408	M6_769922_PstIMseI_PA	46.07
9409	M6_788162_PstIMseI_PA	46.07
9410	M6_788404_PstIMseI_PA	46.07
9411	M6_802587_PstIMseI_PA	46.07
9412	M6_816102_PstIMseI_PA	46.07
9413	M6_816158_PstIMseI_PA	46.07
9414	M6_822268_PstIMseI_PA	46.07
9415	M6_82655_PstIMseI_PA	46.07
9416	M6_838531_PstIMseI_PA	46.07
9417	M6_844969_PstIMseI_PA	46.07
9418	M6_858041_PstIMseI_PA	46.07
9419	M6_858588_PstIMseI_PA	46.07
9420	M6_860978_PstIMseI_PA	46.07
9421	M6_86323_PstIMseI_PA	46.07
9422	M6_863965_PstIMseI_PA	46.07
9423	M6_873147_PstIMseI_PA	46.07
9424	M6_875516_PstIMseI_PA	46.07
9425	M6_888327_PstIMseI_PA	46.07
9426	M6_921607_PstIMseI_PA	46.07
9427	M6_92402_PstIMseI_PA	46.07
9428	M6_93602_PstIMseI_PA	46.07
9429	M6_970765_PstIMseI_PA	46.07
9430	M6_978679_PstIMseI_PA	46.07
9431	M6_99062_PstIMseI_PA	46.07
9432	M6_993948_PstIMseI_PA	46.07
9433	M6_998092_PstIMseI_PA	46.07
9434	Opata_100669_PstIMseI_PA	46.07
9435	Opata_1033655_PstIMseI_PA	46.07
9436	Opata_1043049_PstIMseI_PA	46.07
9437	Opata_1056681_PstIMseI_PA	46.07
9438	Opata_1064947_PstIMseI_PA	46.07
9439	Opata_1089234_PstIMseI_PA	46.07
9440	Opata_109365_PstIMseI_PA	46.07
9441	Opata_1104273_PstIMseI_PA	46.07
9442	Opata_1115568_PstIMseI_PA	46.07
9443	Opata_1120049_PstIMseI_PA	46.07
9444	Opata_114260_PstIMseI_PA	46.07
9445	Opata_114721_PstIMseI_PA	46.07
9446	Opata_1151326_PstIMseI_PA	46.07
9447	Opata_1156810_PstIMseI_PA	46.07
9448	Opata_1157123_PstIMseI_PA	46.07
9449	Opata_116007_PstIMseI_PA	46.07
9450	Opata_1175025_PstIMseI_PA	46.07
9451	Opata_117658_PstIMseI_PA	46.07
9452	Opata_1178582_PstIMseI_PA	46.07
9453	Opata_1188537_PstIMseI_PA	46.07
9454	Opata_120240_PstIMseI_PA	46.07
9455	Opata_1223532_PstIMseI_PA	46.07
9456	Opata_1225254_PstIMseI_PA	46.07
9457	Opata_123610_PstIMseI_PA	46.07
9458	Opata_1243461_PstIMseI_PA	46.07
9459	Opata_1251370_PstIMseI_PA	46.07
9460	Opata_125830_PstIMseI_PA	46.07
9461	Opata_1304829_PstIMseI_PA	46.07
9462	Opata_130840_PstIMseI_PA	46.07
9463	Opata_1331702_PstIMseI_PA	46.07
9464	Opata_1339119_PstIMseI_PA	46.07
9465	Opata_134481_PstIMseI_PA	46.07
9466	Opata_1396515_PstIMseI_PA	46.07
9467	Opata_14596_PstIMseI_PA	46.07
9468	Opata_146228_PstIMseI_PA	46.07
9469	Opata_147217_PstIMseI_PA	46.07
9470	Opata_1475415_PstIMseI_PA	46.07
9471	Opata_155360_PstIMseI_PA	46.07
9472	Opata_162879_PstIMseI_PA	46.07
9473	Opata_168036_PstIMseI_PA	46.07
9474	Opata_172759_PstIMseI_PA	46.07
9475	Opata_188876_PstIMseI_PA	46.07
9476	Opata_1891989_PstIMseI_PA	46.07
9477	Opata_19123_PstIMseI_PA	46.07
9478	Opata_194441_PstIMseI_PA	46.07
9479	Opata_195626_PstIMseI_PA	46.07
9480	Opata_196817_PstIMseI_PA	46.07
9481	Opata_199194_PstIMseI_PA	46.07
9482	Opata_200477_PstIMseI_PA	46.07
9483	Opata_201311_PstIMseI_PA	46.07
9484	Opata_205523_PstIMseI_PA	46.07
9485	Opata_207896_PstIMseI_PA	46.07
9486	Opata_210474_PstIMseI_PA	46.07
9487	Opata_2159801_PstIMseI_PA	46.07
9488	Opata_2182729_PstIMseI_PA	46.07
9489	Opata_2269012_PstIMseI_PA	46.07
9490	Opata_2289437_PstIMseI_PA	46.07
9491	Opata_2357730_PstIMseI_PA	46.07
9492	Opata_237075_PstIMseI_PA	46.07
9493	Opata_243079_PstIMseI_PA	46.07
9494	Opata_24902_PstIMseI_PA	46.07
9495	Opata_2530215_PstIMseI_PA	46.07
9496	Opata_253458_PstIMseI_PA	46.07
9497	Opata_253480_PstIMseI_PA	46.07
9498	Opata_255308_PstIMseI_PA	46.07
9499	Opata_255814_PstIMseI_PA	46.07
9500	Opata_257772_PstIMseI_PA	46.07
9501	Opata_257906_PstIMseI_PA	46.07
9502	Opata_259743_PstIMseI_PA	46.07
9503	Opata_2609856_PstIMseI_PA	46.07
9504	Opata_2639021_PstIMseI_PA	46.07
9505	Opata_2654136_PstIMseI_PA	46.07
9506	Opata_266085_PstIMseI_PA	46.07
9507	Opata_267767_PstIMseI_PA	46.07
9508	Opata_26900_PstIMseI_PA	46.07
9509	Opata_26935_PstIMseI_PA	46.07
9510	Opata_270297_PstIMseI_PA	46.07
9511	Opata_2758387_PstIMseI_PA	46.07
9512	Opata_277317_PstIMseI_PA	46.07
9513	Opata_2796562_PstIMseI_PA	46.07
9514	Opata_282236_PstIMseI_PA	46.07
9515	Opata_2892858_PstIMseI_PA	46.07
9516	Opata_292015_PstIMseI_PA	46.07
9517	Opata_2940258_PstIMseI_PA	46.07
9518	Opata_2959144_PstIMseI_PA	46.07
9519	Opata_297023_PstIMseI_PA	46.07
9520	Opata_299924_PstIMseI_PA	46.07
9521	Opata_301214_PstIMseI_PA	46.07
9522	Opata_301856_PstIMseI_PA	46.07
9523	Opata_302162_PstIMseI_PA	46.07
9524	Opata_302877_PstIMseI_PA	46.07
9525	Opata_304965_PstIMseI_PA	46.07
9526	Opata_3100957_PstIMseI_PA	46.07
9527	Opata_3135847_PstIMseI_PA	46.07
9528	Opata_332433_PstIMseI_PA	46.07
9529	Opata_335981_PstIMseI_PA	46.07
9530	Opata_3392372_PstIMseI_PA	46.07
9531	Opata_339388_PstIMseI_PA	46.07
9532	Opata_3452029_PstIMseI_PA	46.07
9533	Opata_345260_PstIMseI_PA	46.07
9534	Opata_347795_PstIMseI_PA	46.07
9535	Opata_35817_PstIMseI_PA	46.07
9536	Opata_360670_PstIMseI_PA	46.07
9537	Opata_3636940_PstIMseI_PA	46.07
9538	Opata_365833_PstIMseI_PA	46.07
9539	Opata_37299_PstIMseI_PA	46.07
9540	Opata_37604_PstIMseI_PA	46.07
9541	Opata_377950_PstIMseI_PA	46.07
9542	Opata_378653_PstIMseI_PA	46.07
9543	Opata_382288_PstIMseI_PA	46.07
9544	Opata_384668_PstIMseI_PA	46.07
9545	Opata_3929383_PstIMseI_PA	46.07
9546	Opata_3948159_PstIMseI_PA	46.07
9547	Opata_408181_PstIMseI_PA	46.07
9548	Opata_417989_PstIMseI_PA	46.07
9549	Opata_418821_PstIMseI_PA	46.07
9550	Opata_4230483_PstIMseI_PA	46.07
9551	Opata_42437_PstIMseI_PA	46.07
9552	Opata_428010_PstIMseI_PA	46.07
9553	Opata_43265_PstIMseI_PA	46.07
9554	Opata_437166_PstIMseI_PA	46.07
9555	Opata_438089_PstIMseI_PA	46.07
9556	Opata_4457409_PstIMseI_PA	46.07
9557	Opata_45867_PstIMseI_PA	46.07
9558	Opata_461776_PstIMseI_PA	46.07
9559	Opata_468079_PstIMseI_PA	46.07
9560	Opata_470248_PstIMseI_PA	46.07
9561	Opata_475206_PstIMseI_PA	46.07
9562	Opata_475919_PstIMseI_PA	46.07
9563	Opata_483492_PstIMseI_PA	46.07
9564	Opata_49078_PstIMseI_PA	46.07
9565	Opata_53749_PstIMseI_PA	46.07
9566	Opata_537993_PstIMseI_PA	46.07
9567	Opata_543999_PstIMseI_PA	46.07
9568	Opata_548978_PstIMseI_PA	46.07
9569	Opata_556865_PstIMseI_PA	46.07
9570	Opata_570059_PstIMseI_PA	46.07
9571	Opata_575218_PstIMseI_PA	46.07
9572	Opata_576002_PstIMseI_PA	46.07
9573	Opata_58319_PstIMseI_PA	46.07
9574	Opata_584343_PstIMseI_PA	46.07
9575	Opata_598214_PstIMseI_PA	46.07
9576	Opata_607472_PstIMseI_PA	46.07
9577	Opata_616193_PstIMseI_PA	46.07
9578	Opata_61993_PstIMseI_PA	46.07
9579	Opata_637954_PstIMseI_PA	46.07
9580	Opata_651307_PstIMseI_PA	46.07
9581	Opata_654740_PstIMseI_PA	46.07
9582	Opata_656533_PstIMseI_PA	46.07
9583	Opata_671256_PstIMseI_PA	46.07
9584	Opata_686784_PstIMseI_PA	46.07
9585	Opata_696709_PstIMseI_PA	46.07
9586	Opata_702732_PstIMseI_PA	46.07
9587	Opata_70449_PstIMseI_PA	46.07
9588	Opata_711866_PstIMseI_PA	46.07
9589	Opata_72339_PstIMseI_PA	46.07
9590	Opata_728136_PstIMseI_PA	46.07
9591	Opata_728212_PstIMseI_PA	46.07
9592	Opata_72949_PstIMseI_PA	46.07
9593	Opata_741261_PstIMseI_PA	46.07
9594	Opata_749335_PstIMseI_PA	46.07
9595	Opata_755669_PstIMseI_PA	46.07
9596	Opata_756060_PstIMseI_PA	46.07
9597	Opata_75856_PstIMseI_PA	46.07
9598	Opata_761169_PstIMseI_PA	46.07
9599	Opata_78022_PstIMseI_PA	46.07
9600	Opata_789067_PstIMseI_PA	46.07
9601	Opata_81625_PstIMseI_PA	46.07
9602	Opata_820521_PstIMseI_PA	46.07
9603	Opata_830264_PstIMseI_PA	46.07
9604	Opata_83306_PstIMseI_PA	46.07
9605	Opata_835237_PstIMseI_PA	46.07
9606	Opata_837171_PstIMseI_PA	46.07
9607	Opata_89772_PstIMseI_PA	46.07
9608	Opata_897_PstIMseI_PA	46.07
9609	Opata_938832_PstIMseI_PA	46.07
9610	Opata_942537_PstIMseI_PA	46.07
9611	Opata_947588_PstIMseI_PA	46.07
9612	Opata_951467_PstIMseI_PA	46.07
9613	Opata_952215_PstIMseI_PA	46.07
9614	Opata_956440_PstIMseI_PA	46.07
9615	Opata_96782_PstIMseI_PA	46.07
9616	Opata_969136_PstIMseI_PA	46.07
9617	Opata_970765_PstIMseI_PA	46.07
9618	Opata_977936_PstIMseI_PA	46.07
9619	Opata_9911_PstIMseI_PA	46.07
9620	Opata_994224_PstIMseI_PA	46.07
9621	M6_1057115_PstIMspI_PA	46.07
9622	M6_1058969_PstIMspI_PA	46.07
9623	M6_1082595_PstIMspI_PA	46.07
9624	M6_1162537_PstIMspI_PA	46.07
9625	M6_120026_PstIMspI_PA	46.07
9626	M6_1235562_PstIMspI_PA	46.07
9627	M6_1293679_PstIMspI_PA	46.07
9628	M6_1335254_PstIMspI_PA	46.07
9629	M6_1340066_PstIMspI_PA	46.07
9630	M6_1346363_PstIMspI_PA	46.07
9631	M6_1349531_PstIMspI_PA	46.07
9632	M6_1387079_PstIMspI_PA	46.07
9633	M6_1438_PstIMspI_PA	46.07
9634	M6_1483691_PstIMspI_PA	46.07
9635	M6_1541234_PstIMspI_PA	46.07
9636	M6_1551388_PstIMspI_PA	46.07
9637	M6_1551899_PstIMspI_PA	46.07
9638	M6_15699_PstIMspI_PA	46.07
9639	M6_1571657_PstIMspI_PA	46.07
9640	M6_1623797_PstIMspI_PA	46.07
9641	M6_1632404_PstIMspI_PA	46.07
9642	M6_164149_PstIMspI_PA	46.07
9643	M6_168820_PstIMspI_PA	46.07
9644	M6_1692585_PstIMspI_PA	46.07
9645	M6_1722999_PstIMspI_PA	46.07
9646	M6_1846391_PstIMspI_PA	46.07
9647	M6_1892905_PstIMspI_PA	46.07
9648	M6_1927927_PstIMspI_PA	46.07
9649	M6_1930917_PstIMspI_PA	46.07
9650	M6_1939018_PstIMspI_PA	46.07
9651	M6_1945796_PstIMspI_PA	46.07
9652	M6_2012774_PstIMspI_PA	46.07
9653	M6_2043072_PstIMspI_PA	46.07
9654	M6_206477_PstIMspI_PA	46.07
9655	M6_2091438_PstIMspI_PA	46.07
9656	M6_2165261_PstIMspI_PA	46.07
9657	M6_2282469_PstIMspI_PA	46.07
9658	M6_2295084_PstIMspI_PA	46.07
9659	M6_2336203_PstIMspI_PA	46.07
9660	M6_2378540_PstIMspI_PA	46.07
9661	M6_2428643_PstIMspI_PA	46.07
9662	M6_2448354_PstIMspI_PA	46.07
9663	M6_2486565_PstIMspI_PA	46.07
9664	M6_2520790_PstIMspI_PA	46.07
9665	M6_2574643_PstIMspI_PA	46.07
9666	M6_2607454_PstIMspI_PA	46.07
9667	M6_2661108_PstIMspI_PA	46.07
9668	M6_2794709_PstIMspI_PA	46.07
9669	M6_2834968_PstIMspI_PA	46.07
9670	M6_2894468_PstIMspI_PA	46.07
9671	M6_300124_PstIMspI_PA	46.07
9672	M6_301072_PstIMspI_PA	46.07
9673	M6_309463_PstIMspI_PA	46.07
9674	M6_329112_PstIMspI_PA	46.07
9675	M6_3304658_PstIMspI_PA	46.07
9676	M6_3307555_PstIMspI_PA	46.07
9677	M6_331144_PstIMspI_PA	46.07
9678	M6_331950_PstIMspI_PA	46.07
9679	M6_333615_PstIMspI_PA	46.07
9680	M6_3352847_PstIMspI_PA	46.07
9681	M6_3387327_PstIMspI_PA	46.07
9682	M6_3393636_PstIMspI_PA	46.07
9683	M6_3450282_PstIMspI_PA	46.07
9684	M6_3522335_PstIMspI_PA	46.07
9685	M6_3537106_PstIMspI_PA	46.07
9686	M6_386563_PstIMspI_PA	46.07
9687	M6_388792_PstIMspI_PA	46.07
9688	M6_395148_PstIMspI_PA	46.07
9689	M6_397151_PstIMspI_PA	46.07
9690	M6_490350_PstIMspI_PA	46.07
9691	M6_49144_PstIMspI_PA	46.07
9692	M6_505547_PstIMspI_PA	46.07
9693	M6_511236_PstIMspI_PA	46.07
9694	M6_511898_PstIMspI_PA	46.07
9695	M6_518118_PstIMspI_PA	46.07
9696	M6_522594_PstIMspI_PA	46.07
9697	M6_540986_PstIMspI_PA	46.07
9698	M6_549520_PstIMspI_PA	46.07
9699	M6_561822_PstIMspI_PA	46.07
9700	M6_579949_PstIMspI_PA	46.07
9701	M6_602645_PstIMspI_PA	46.07
9702	M6_60276_PstIMspI_PA	46.07
9703	M6_651803_PstIMspI_PA	46.07
9704	M6_653317_PstIMspI_PA	46.07
9705	M6_653401_PstIMspI_PA	46.07
9706	M6_678585_PstIMspI_PA	46.07
9707	M6_707887_PstIMspI_PA	46.07
9708	M6_724355_PstIMspI_PA	46.07
9709	M6_767793_PstIMspI_PA	46.07
9710	M6_79070_PstIMspI_PA	46.07
9711	M6_831047_PstIMspI_PA	46.07
9712	M6_877729_PstIMspI_PA	46.07
9713	M6_889604_PstIMspI_PA	46.07
9714	M6_924967_PstIMspI_PA	46.07
9715	M6_931989_PstIMspI_PA	46.07
9716	Opata_1047450_PstIMspI_PA	46.07
9717	Opata_1083407_PstIMspI_PA	46.07
9718	Opata_1088313_PstIMspI_PA	46.07
9719	Opata_1088821_PstIMspI_PA	46.07
9720	Opata_1098478_PstIMspI_PA	46.07
9721	Opata_1103161_PstIMspI_PA	46.07
9722	Opata_1104510_PstIMspI_PA	46.07
9723	Opata_1107440_PstIMspI_PA	46.07
9724	Opata_1129111_PstIMspI_PA	46.07
9725	Opata_1185389_PstIMspI_PA	46.07
9726	Opata_122104_PstIMspI_PA	46.07
9727	Opata_1233534_PstIMspI_PA	46.07
9728	Opata_1243420_PstIMspI_PA	46.07
9729	Opata_1262148_PstIMspI_PA	46.07
9730	Opata_1286082_PstIMspI_PA	46.07
9731	Opata_1385553_PstIMspI_PA	46.07
9732	Opata_1488744_PstIMspI_PA	46.07
9733	Opata_1507642_PstIMspI_PA	46.07
9734	Opata_1512908_PstIMspI_PA	46.07
9735	Opata_154129_PstIMspI_PA	46.07
9736	Opata_1596850_PstIMspI_PA	46.07
9737	Opata_1616532_PstIMspI_PA	46.07
9738	Opata_1621211_PstIMspI_PA	46.07
9739	Opata_1669153_PstIMspI_PA	46.07
9740	Opata_1669462_PstIMspI_PA	46.07
9741	Opata_1672358_PstIMspI_PA	46.07
9742	Opata_1701121_PstIMspI_PA	46.07
9743	Opata_1709266_PstIMspI_PA	46.07
9744	Opata_1720741_PstIMspI_PA	46.07
9745	Opata_1732300_PstIMspI_PA	46.07
9746	Opata_1737326_PstIMspI_PA	46.07
9747	Opata_1751655_PstIMspI_PA	46.07
9748	Opata_1755299_PstIMspI_PA	46.07
9749	Opata_1758996_PstIMspI_PA	46.07
9750	Opata_1784642_PstIMspI_PA	46.07
9751	Opata_1785332_PstIMspI_PA	46.07
9752	Opata_1810069_PstIMspI_PA	46.07
9753	Opata_1864859_PstIMspI_PA	46.07
9754	Opata_1875870_PstIMspI_PA	46.07
9755	Opata_1895654_PstIMspI_PA	46.07
9756	Opata_1913057_PstIMspI_PA	46.07
9757	Opata_1919418_PstIMspI_PA	46.07
9758	Opata_1929364_PstIMspI_PA	46.07
9759	Opata_196345_PstIMspI_PA	46.07
9760	Opata_2034584_PstIMspI_PA	46.07
9761	Opata_2052017_PstIMspI_PA	46.07
9762	Opata_2055249_PstIMspI_PA	46.07
9763	Opata_2060709_PstIMspI_PA	46.07
9764	Opata_2063423_PstIMspI_PA	46.07
9765	Opata_2072314_PstIMspI_PA	46.07
9766	Opata_2077018_PstIMspI_PA	46.07
9767	Opata_2085633_PstIMspI_PA	46.07
9768	Opata_2132400_PstIMspI_PA	46.07
9769	Opata_2145351_PstIMspI_PA	46.07
9770	Opata_2146945_PstIMspI_PA	46.07
9771	Opata_2183378_PstIMspI_PA	46.07
9772	Opata_2213894_PstIMspI_PA	46.07
9773	Opata_2225658_PstIMspI_PA	46.07
9774	Opata_2233077_PstIMspI_PA	46.07
9775	Opata_2284209_PstIMspI_PA	46.07
9776	Opata_2295014_PstIMspI_PA	46.07
9777	Opata_2356223_PstIMspI_PA	46.07
9778	Opata_2378670_PstIMspI_PA	46.07
9779	Opata_239175_PstIMspI_PA	46.07
9780	Opata_2443017_PstIMspI_PA	46.07
9781	Opata_2454457_PstIMspI_PA	46.07
9782	Opata_2457607_PstIMspI_PA	46.07
9783	Opata_247429_PstIMspI_PA	46.07
9784	Opata_2500317_PstIMspI_PA	46.07
9785	Opata_2527489_PstIMspI_PA	46.07
9786	Opata_2542996_PstIMspI_PA	46.07
9787	Opata_255615_PstIMspI_PA	46.07
9788	Opata_2558242_PstIMspI_PA	46.07
9789	Opata_2584339_PstIMspI_PA	46.07
9790	Opata_2586096_PstIMspI_PA	46.07
9791	Opata_2604921_PstIMspI_PA	46.07
9792	Opata_2643341_PstIMspI_PA	46.07
9793	Opata_270146_PstIMspI_PA	46.07
9794	Opata_2720458_PstIMspI_PA	46.07
9795	Opata_272164_PstIMspI_PA	46.07
9796	Opata_2724452_PstIMspI_PA	46.07
9797	Opata_27297_PstIMspI_PA	46.07
9798	Opata_273713_PstIMspI_PA	46.07
9799	Opata_2748949_PstIMspI_PA	46.07
9800	Opata_2768823_PstIMspI_PA	46.07
9801	Opata_2769240_PstIMspI_PA	46.07
9802	Opata_2788786_PstIMspI_PA	46.07
9803	Opata_2819244_PstIMspI_PA	46.07
9804	Opata_2838665_PstIMspI_PA	46.07
9805	Opata_284727_PstIMspI_PA	46.07
9806	Opata_2891012_PstIMspI_PA	46.07
9807	Opata_2895307_PstIMspI_PA	46.07
9808	Opata_2967269_PstIMspI_PA	46.07
9809	Opata_2972313_PstIMspI_PA	46.07
9810	Opata_2976087_PstIMspI_PA	46.07
9811	Opata_2983769_PstIMspI_PA	46.07
9812	Opata_2993196_PstIMspI_PA	46.07
9813	Opata_3013032_PstIMspI_PA	46.07
9814	Opata_3049831_PstIMspI_PA	46.07
9815	Opata_3056858_PstIMspI_PA	46.07
9816	Opata_3222576_PstIMspI_PA	46.07
9817	Opata_322361_PstIMspI_PA	46.07
9818	Opata_3261869_PstIMspI_PA	46.07
9819	Opata_3292171_PstIMspI_PA	46.07
9820	Opata_3315473_PstIMspI_PA	46.07
9821	Opata_3424944_PstIMspI_PA	46.07
9822	Opata_3429500_PstIMspI_PA	46.07
9823	Opata_3511887_PstIMspI_PA	46.07
9824	Opata_3560927_PstIMspI_PA	46.07
9825	Opata_3568445_PstIMspI_PA	46.07
9826	Opata_3629471_PstIMspI_PA	46.07
9827	Opata_3684815_PstIMspI_PA	46.07
9828	Opata_3695723_PstIMspI_PA	46.07
9829	Opata_3749052_PstIMspI_PA	46.07
9830	Opata_3768462_PstIMspI_PA	46.07
9831	Opata_3773758_PstIMspI_PA	46.07
9832	Opata_3821805_PstIMspI_PA	46.07
9833	Opata_3853599_PstIMspI_PA	46.07
9834	Opata_3869106_PstIMspI_PA	46.07
9835	Opata_3872542_PstIMspI_PA	46.07
9836	Opata_3882437_PstIMspI_PA	46.07
9837	Opata_4075156_PstIMspI_PA	46.07
9838	Opata_4131363_PstIMspI_PA	46.07
9839	Opata_4133514_PstIMspI_PA	46.07
9840	Opata_4153090_PstIMspI_PA	46.07
9841	Opata_415901_PstIMspI_PA	46.07
9842	Opata_4222713_PstIMspI_PA	46.07
9843	Opata_429915_PstIMspI_PA	46.07
9844	Opata_463797_PstIMspI_PA	46.07
9845	Opata_506511_PstIMspI_PA	46.07
9846	Opata_543248_PstIMspI_PA	46.07
9847	Opata_55251_PstIMspI_PA	46.07
9848	Opata_603266_PstIMspI_PA	46.07
9849	Opata_604916_PstIMspI_PA	46.07
9850	Opata_606972_PstIMspI_PA	46.07
9851	Opata_64260_PstIMspI_PA	46.07
9852	Opata_698283_PstIMspI_PA	46.07
9853	Opata_735196_PstIMspI_PA	46.07
9854	Opata_7476_PstIMspI_PA	46.07
9855	Opata_831031_PstIMspI_PA	46.07
9856	Opata_865495_PstIMspI_PA	46.07
9857	Opata_88671_PstIMspI_PA	46.07
9858	Opata_91905_PstIMspI_PA	46.07
9859	Opata_942243_PstIMspI_PA	46.07
9860	Opata_979979_PstIMspI_PA	46.07
9861	Opata_118886_18_PstIMseI_SNP	46.07
9862	Opata_128449_11_PstIMseI_SNP	46.07
9863	Opata_128449_37_PstIMseI_SNP	46.07
9864	Opata_1330161_83_PstIMseI_SNP	46.07
9865	Opata_164805_61_PstIMseI_SNP	46.07
9866	Opata_1740827_44_PstIMseI_SNP	46.07
9867	Opata_2211844_49_PstIMseI_SNP	46.07
9868	Opata_302240_34_PstIMseI_SNP	46.07
9869	Opata_302240_39_PstIMseI_SNP	46.07
9870	Opata_3142467_68_PstIMseI_SNP	46.07
9871	Opata_3656757_32_PstIMseI_SNP	46.07
9872	Opata_3656757_49_PstIMseI_SNP	46.07
9873	Opata_373718_19_PstIMseI_SNP	46.07
9874	Opata_373718_72_PstIMseI_SNP	46.07
9875	Opata_4025362_59_PstIMseI_SNP	46.07
9876	Opata_566148_73_PstIMseI_SNP	46.07
9877	Opata_594290_40_PstIMseI_SNP	46.07
9878	Opata_871227_86_PstIMseI_SNP	46.07
9879	Opata_970206_1_PstIMseI_SNP	46.07
9880	Opata_970206_8_PstIMseI_SNP	46.07
9881	Opata_1212544_32_PstIMspI_SNP	46.07
9882	Opata_1346928_16_PstIMspI_SNP	46.07
9883	Opata_1346928_34_PstIMspI_SNP	46.07
9884	Opata_1378078_80_PstIMspI_SNP	46.07
9885	Opata_1650833_70_PstIMspI_SNP	46.07
9886	Opata_2397933_46_PstIMspI_SNP	46.07
9887	Opata_2741708_64_PstIMspI_SNP	46.07
9888	Opata_2796332_11_PstIMspI_SNP	46.07
9889	Opata_2881760_43_PstIMspI_SNP	46.07
9890	Opata_3165624_3_PstIMspI_SNP	46.07
9891	Opata_3668780_58_PstIMspI_SNP	46.07
9892	Opata_3668780_9_PstIMspI_SNP	46.07
9893	Opata_3738661_40_PstIMspI_SNP	46.07
9894	Opata_3827923_61_PstIMspI_SNP	46.07
9895	Opata_456939_35_PstIMspI_SNP	46.07
9896	Opata_663644_55_PstIMspI_SNP	46.07
9897	M6_1566884_PstIMluI_PA	46.07
9898	M6_2267036_PstIMluI_PA	46.07
9899	M6_2351380_PstIMluI_PA	46.07
9900	M6_1017396_PstIMseI_PA	46.07
9901	M6_1027005_PstIMseI_PA	46.07
9902	M6_1042196_PstIMseI_PA	46.07
9903	M6_1433442_PstIMseI_PA	46.07
9904	M6_1483034_PstIMseI_PA	46.07
9905	M6_156265_PstIMseI_PA	46.07
9906	M6_164736_PstIMseI_PA	46.07
9907	M6_170999_PstIMseI_PA	46.07
9908	M6_171614_PstIMseI_PA	46.07
9909	M6_1828852_PstIMseI_PA	46.07
9910	M6_19638_PstIMseI_PA	46.07
9911	M6_211884_PstIMseI_PA	46.07
9912	M6_219683_PstIMseI_PA	46.07
9913	M6_236633_PstIMseI_PA	46.07
9914	M6_2617439_PstIMseI_PA	46.07
9915	M6_263417_PstIMseI_PA	46.07
9916	M6_263925_PstIMseI_PA	46.07
9917	M6_2690122_PstIMseI_PA	46.07
9918	M6_314640_PstIMseI_PA	46.07
9919	M6_3802775_PstIMseI_PA	46.07
9920	M6_3938215_PstIMseI_PA	46.07
9921	M6_4168262_PstIMseI_PA	46.07
9922	M6_444572_PstIMseI_PA	46.07
9923	M6_477837_PstIMseI_PA	46.07
9924	M6_486843_PstIMseI_PA	46.07
9925	M6_52931_PstIMseI_PA	46.07
9926	M6_549183_PstIMseI_PA	46.07
9927	M6_589097_PstIMseI_PA	46.07
9928	M6_599059_PstIMseI_PA	46.07
9929	M6_639472_PstIMseI_PA	46.07
9930	M6_64525_PstIMseI_PA	46.07
9931	M6_659743_PstIMseI_PA	46.07
9932	M6_746810_PstIMseI_PA	46.07
9933	M6_759237_PstIMseI_PA	46.07
9934	M6_782583_PstIMseI_PA	46.07
9935	M6_789534_PstIMseI_PA	46.07
9936	M6_908722_PstIMseI_PA	46.07
9937	M6_951125_PstIMseI_PA	46.07
9938	Opata_9702_PstIMseI_PA	46.07
9939	M6_1325795_PstIMspI_PA	46.07
9940	M6_1576484_PstIMspI_PA	46.07
9941	M6_231123_PstIMspI_PA	46.07
9942	M6_3548282_PstIMspI_PA	46.07
9943	M6_483371_PstIMspI_PA	46.07
9944	M6_853065_PstIMspI_PA	46.07
9945	M6_934618_PstIMspI_PA	46.07
9946	Opata_1558242_PstIMluI_PA	46.07
9947	Opata_1014773_PstIMseI_PA	46.07
9948	Opata_1246278_PstIMseI_PA	46.07
9949	Opata_1258158_PstIMseI_PA	46.07
9950	Opata_2276379_PstIMseI_PA	46.07
9951	Opata_2516199_PstIMseI_PA	46.07
9952	Opata_29312_PstIMseI_PA	46.07
9953	Opata_407878_PstIMseI_PA	46.07
9954	Opata_4328803_PstIMseI_PA	46.07
9955	Opata_527120_PstIMseI_PA	46.07
9956	Opata_614321_PstIMseI_PA	46.07
9957	Opata_681558_PstIMseI_PA	46.07
9958	Opata_771381_PstIMseI_PA	46.07
9959	Opata_845893_PstIMseI_PA	46.07
9960	Opata_911548_PstIMseI_PA	46.07
9961	Opata_1012791_PstIMspI_PA	46.07
9962	Opata_124155_PstIMspI_PA	46.07
9963	Opata_1348300_PstIMspI_PA	46.07
9964	Opata_1437158_PstIMspI_PA	46.07
9965	Opata_1792676_PstIMspI_PA	46.07
9966	Opata_180605_PstIMspI_PA	46.07
9967	Opata_2122862_PstIMspI_PA	46.07
9968	Opata_218772_PstIMspI_PA	46.07
9969	Opata_2315794_PstIMspI_PA	46.07
9970	Opata_268929_PstIMspI_PA	46.07
9971	Opata_2815485_PstIMspI_PA	46.07
9972	Opata_49439_PstIMspI_PA	46.07
9973	Opata_527116_PstIMspI_PA	46.07
9974	Opata_64740_PstIMspI_PA	46.07
9975	Opata_849534_PstIMspI_PA	46.07
9976	M6_2411965_PstIMluI_PA	46.07
9977	M6_1079511_PstIMseI_PA	46.07
9978	M6_1138902_PstIMseI_PA	46.07
9979	M6_335780_PstIMseI_PA	46.07
9980	M6_3690_PstIMseI_PA	46.07
9981	M6_37849_PstIMseI_PA	46.07
9982	M6_4072776_PstIMseI_PA	46.07
9983	M6_4192434_PstIMseI_PA	46.07
9984	Opata_1078966_PstIMseI_PA	46.07
9985	Opata_109065_PstIMseI_PA	46.07
9986	Opata_1166607_PstIMseI_PA	46.07
9987	Opata_2259165_PstIMseI_PA	46.07
9988	Opata_236560_PstIMseI_PA	46.07
9989	Opata_267072_PstIMseI_PA	46.07
9990	Opata_2846683_PstIMseI_PA	46.07
9991	Opata_285588_PstIMseI_PA	46.07
9992	Opata_316937_PstIMseI_PA	46.07
9993	Opata_471100_PstIMseI_PA	46.07
9994	Opata_531017_PstIMseI_PA	46.07
9995	Opata_926136_PstIMseI_PA	46.07
9996	M6_1994619_PstIMspI_PA	46.07
9997	M6_2429776_PstIMspI_PA	46.07
9998	M6_3163277_PstIMspI_PA	46.07
9999	M6_338590_PstIMspI_PA	46.07
10000	M6_681915_PstIMspI_PA	46.07
10001	Opata_1268973_PstIMspI_PA	46.07
10002	Opata_1346048_PstIMspI_PA	46.07
10003	Opata_1474170_PstIMspI_PA	46.07
10004	Opata_2497749_PstIMspI_PA	46.07
10005	Opata_2707088_PstIMspI_PA	46.07
10006	Opata_3185402_PstIMspI_PA	46.07
10007	Opata_382622_PstIMspI_PA	46.07
10008	Opata_3955752_PstIMspI_PA	46.07
10009	Opata_409945_PstIMspI_PA	46.07
10010	Opata_442117_PstIMspI_PA	46.07
10011	Opata_765189_PstIMspI_PA	46.07
10012	Opata_98056_PstIMspI_PA	46.07
10013	M6_1549501_PstIMluI_PA	46.07
10014	M6_197684_PstIMluI_PA	46.07
10015	M6_24051_PstIMluI_PA	46.07
10016	M6_490775_PstIMluI_PA	46.07
10017	Opata_1119249_PstIMluI_PA	46.07
10018	Opata_1558949_PstIMluI_PA	46.07
10019	Opata_264024_PstIMluI_PA	46.07
10020	M6_2598782_PstIMseI_PA	46.07
10021	M6_351560_PstIMseI_PA	46.07
10022	M6_464603_PstIMseI_PA	46.07
10023	M6_545112_PstIMseI_PA	46.07
10024	M6_632503_PstIMseI_PA	46.07
10025	M6_72672_PstIMseI_PA	46.07
10026	M6_817620_PstIMseI_PA	46.07
10027	M6_854944_PstIMseI_PA	46.07
10028	Opata_103880_PstIMseI_PA	46.07
10029	Opata_1115283_PstIMseI_PA	46.07
10030	Opata_1225973_PstIMseI_PA	46.07
10031	Opata_1472297_PstIMseI_PA	46.07
10032	Opata_2107866_PstIMseI_PA	46.07
10033	Opata_235468_PstIMseI_PA	46.07
10034	Opata_646240_PstIMseI_PA	46.07
10035	Opata_77441_PstIMseI_PA	46.07
10036	M6_1365899_PstIMspI_PA	46.07
10037	M6_2268558_PstIMspI_PA	46.07
10038	M6_923784_PstIMspI_PA	46.07
10039	Opata_1106289_PstIMspI_PA	46.07
10040	Opata_1859731_PstIMspI_PA	46.07
10041	Opata_268424_PstIMspI_PA	46.07
10042	Opata_3087708_PstIMspI_PA	46.07
10043	Opata_3596712_PstIMspI_PA	46.07
10044	Opata_45117_PstIMspI_PA	46.07
10045	Opata_68905_PstIMspI_PA	46.07
10046	Opata_864926_PstIMspI_PA	46.07
10047	M6_2437311_PstIMluI_PA	46.07
10048	Opata_1417871_PstIMluI_PA	46.07
10049	M6_107318_PstIMseI_PA	46.07
10050	M6_1087110_PstIMseI_PA	46.07
10051	M6_122963_PstIMseI_PA	46.07
10052	M6_1353259_PstIMseI_PA	46.07
10053	M6_1756397_PstIMseI_PA	46.07
10054	M6_1940238_PstIMseI_PA	46.07
10055	M6_2162495_PstIMseI_PA	46.07
10056	M6_2987135_PstIMseI_PA	46.07
10057	M6_375512_PstIMseI_PA	46.07
10058	M6_411095_PstIMseI_PA	46.07
10059	M6_414158_PstIMseI_PA	46.07
10060	M6_417322_PstIMseI_PA	46.07
10061	M6_417890_PstIMseI_PA	46.07
10062	M6_518318_PstIMseI_PA	46.07
10063	M6_62187_PstIMseI_PA	46.07
10064	M6_741500_PstIMseI_PA	46.07
10065	M6_832132_PstIMseI_PA	46.07
10066	M6_96875_PstIMseI_PA	46.07
10067	Opata_1149573_PstIMseI_PA	46.07
10068	Opata_1480402_PstIMseI_PA	46.07
10069	Opata_207070_PstIMseI_PA	46.07
10070	Opata_2105916_PstIMseI_PA	46.07
10071	Opata_258830_PstIMseI_PA	46.07
10072	Opata_376347_PstIMseI_PA	46.07
10073	Opata_504055_PstIMseI_PA	46.07
10074	Opata_59932_PstIMseI_PA	46.07
10075	Opata_751546_PstIMseI_PA	46.07
10076	M6_154776_PstIMspI_PA	46.07
10077	M6_2247695_PstIMspI_PA	46.07
10078	M6_2416668_PstIMspI_PA	46.07
10079	M6_52059_PstIMspI_PA	46.07
10080	Opata_1047899_PstIMspI_PA	46.07
10081	Opata_1106502_PstIMspI_PA	46.07
10082	Opata_1905650_PstIMspI_PA	46.07
10083	Opata_2048797_PstIMspI_PA	46.07
10084	Opata_2624353_PstIMspI_PA	46.07
10085	M6_1462645_PstIMseI_PA	46.07
10086	M6_1472439_PstIMseI_PA	46.07
10087	M6_3553014_PstIMseI_PA	46.07
10088	M6_3999884_PstIMseI_PA	46.07
10089	M6_580369_PstIMseI_PA	46.07
10090	M6_810976_PstIMseI_PA	46.07
10091	Opata_106838_PstIMseI_PA	46.07
10092	Opata_185354_PstIMseI_PA	46.07
10093	Opata_203881_PstIMseI_PA	46.07
10094	Opata_2068193_PstIMseI_PA	46.07
10095	Opata_221884_PstIMseI_PA	46.07
10096	Opata_260906_PstIMseI_PA	46.07
10097	Opata_343316_PstIMseI_PA	46.07
10098	Opata_52256_PstIMseI_PA	46.07
10099	Opata_891428_PstIMseI_PA	46.07
10100	Opata_1554725_PstIMspI_PA	46.07
10101	Opata_159684_PstIMspI_PA	46.07
10102	Opata_3087788_PstIMspI_PA	46.07
10103	Opata_31896_PstIMspI_PA	46.07
10104	Opata_94281_PstIMspI_PA	46.07
10105	Opata_1646306_PstIMluI_PA	46.07
10106	Opata_95585_PstIMluI_PA	46.07
10107	M6_109528_PstIMseI_PA	46.07
10108	M6_170021_PstIMseI_PA	46.07
10109	M6_298215_PstIMseI_PA	46.07
10110	M6_331333_PstIMseI_PA	46.07
10111	M6_336319_PstIMseI_PA	46.07
10112	M6_468738_PstIMseI_PA	46.07
10113	M6_642220_PstIMseI_PA	46.07
10114	Opata_1792779_PstIMseI_PA	46.07
10115	Opata_1921446_PstIMseI_PA	46.07
10116	Opata_2587454_PstIMseI_PA	46.07
10117	Opata_3366065_PstIMseI_PA	46.07
10118	Opata_3864963_PstIMseI_PA	46.07
10119	Opata_49745_PstIMseI_PA	46.07
10120	Opata_645504_PstIMseI_PA	46.07
10121	Opata_933686_PstIMseI_PA	46.07
10122	M6_2986890_PstIMspI_PA	46.07
10123	M6_57487_PstIMspI_PA	46.07
10124	M6_735795_PstIMspI_PA	46.07
10125	Opata_1757874_PstIMspI_PA	46.07
10126	Opata_2585075_PstIMspI_PA	46.07
10127	Opata_3110335_PstIMspI_PA	46.07
10128	Opata_966946_PstIMspI_PA	46.07
10129	M6_1443630_PstIMseI_PA	46.07
10130	M6_1531149_PstIMseI_PA	46.07
10131	M6_166514_PstIMseI_PA	46.07
10132	M6_462325_PstIMseI_PA	46.07
10133	M6_667302_PstIMseI_PA	46.07
10134	Opata_1388091_PstIMseI_PA	46.07
10135	Opata_3187447_PstIMseI_PA	46.07
10136	Opata_578002_PstIMseI_PA	46.07
10137	Opata_663822_PstIMseI_PA	46.07
10138	Opata_697250_PstIMseI_PA	46.07
10139	M6_1802708_PstIMspI_PA	46.07
10140	M6_1995060_PstIMspI_PA	46.07
10141	M6_3323027_PstIMspI_PA	46.07
10142	M6_3484919_PstIMspI_PA	46.07
10143	M6_907012_PstIMspI_PA	46.07
10144	Opata_1070592_PstIMspI_PA	46.07
10145	Opata_2010100_PstIMspI_PA	46.07
10146	Opata_434405_PstIMspI_PA	46.07
10147	M6_2136989_PstIMluI_PA	46.07
10148	M6_340243_PstIMseI_PA	46.07
10149	Opata_2612581_PstIMspI_PA	46.07
10150	Opata_4130633_PstIMspI_PA	46.07
10151	Opata_1860845_PstIMseI_PA	46.07
10152	Opata_1335763_PstIMseI_PA	46.07
10153	M6_880250_PstIMseI_PA	46.07
10154	Opata_1462853_PstIMspI_PA	46.07
10155	Opata_3826779_PstIMspI_PA	46.07
10156	BobWhite_c17386_221	46.07
10157	Kukri_c31733_290	46.07
10158	wsnp_Ra_rep_c71290_69343893	46.07
10159	D_contig00093_374	46.07
10160	D_GBUVHFX01BFAWD_100	46.07
10161	Excalibur_c5284_405	46.07
10162	D_contig03595_505	46.07
10163	D_contig17622_230	46.07
10164	D_contig27342_52	46.07
10165	D_contig30296_293	46.07
10166	JD_c63338_26	46.07
10167	Ra_c15411_437	46.07
10168	D_contig26038_504	46.07
10169	RAC875_c29361_70	46.07
10170	Tdurum_contig5663_1661	46.07
10171	Xfbb316	46.1
10172	D1.1_ctg3726	46.1
10173	D1.1_ctg5172	46.1
10174	D1.1_ctg5195	46.1
10175	2300528	46.12
10176	984782	46.21
10177	1017071	46.21
10178	1027553	46.21
10179	1057077	46.21
10180	1058216	46.21
10181	1077428	46.21
10182	1140009	46.21
10183	1215941	46.21
10184	1271263	46.21
10185	1361025	46.21
10186	3033054	46.21
10187	1076632	46.23
10188	1014571	46.3
10189	1218844	46.38
10190	1235088	46.38
10191	1699473	46.38
10192	741507	46.43
10193	729805	46.43
10194	731357	46.43
10195	740617	46.43
10196	742351	46.43
10197	742357	46.43
10198	1145223	46.43
10199	1292046	46.43
10200	1236302	46.6
10201	1241737	46.6
10202	Xbcd361	46.6
10203	XksuG59	46.6
10204	Xgpw1149	46.6
10205	D1.1_ctg5041	46.6
10206	Xfbb117a	46.6
10207	Xfba310c	46.6
10208	1007859	46.71
10209	1161106	46.71
10210	1206544	46.71
10211	1318853	46.71
10212	1244011	46.75
10213	1279359	46.75
10214	741038	46.82
10215	742493	46.82
10216	1110467	46.82
10217	1148859	46.82
10218	1268381	46.82
10219	1400622	46.82
10220	1240416	46.84
10221	977229	46.88
10222	978538	46.88
10223	1091592	46.88
10224	1247193	46.88
10225	1269275	46.88
10226	1279526	46.88
10227	2247328	46.88
10228	2306048	46.88
10229	3944209	46.88
10230	3946138	46.88
10231	3948268	46.88
10232	1041232	47.08
10233	984829	47.27
10234	1011318	47.27
10235	2323472	47.27
10236	3940233	47.27
10237	3955642	47.27
10238	1096548	47.34
10239	1394873	47.34
10240	2243553	47.34
10241	2243836	47.34
10242	2244714	47.34
10243	2244022	47.35
10244	4004737	47.35
10245	wPt-8863	47.47
10246	wPt-4135	47.47
10247	wPt-7398	47.47
10248	wPt-9436	47.47
10249	1032872	47.47
10250	1103196	47.47
10251	1193614	47.47
10252	1265621	47.47
10253	1315238	47.47
10254	1407846	47.47
10255	1671118	47.47
10256	1671417	47.47
10257	M6_1040826_PstIMluI_PA	47.47
10258	M6_10952_PstIMluI_PA	47.47
10259	M6_1125431_PstIMluI_PA	47.47
10260	M6_1265287_PstIMluI_PA	47.47
10261	M6_1380675_PstIMluI_PA	47.47
10262	M6_202557_PstIMluI_PA	47.47
10263	M6_2322169_PstIMluI_PA	47.47
10264	M6_2650424_PstIMluI_PA	47.47
10265	M6_306500_PstIMluI_PA	47.47
10266	M6_35345_PstIMluI_PA	47.47
10267	M6_385682_PstIMluI_PA	47.47
10268	M6_48617_PstIMluI_PA	47.47
10269	M6_55524_PstIMluI_PA	47.47
10270	M6_802583_PstIMluI_PA	47.47
10271	M6_97757_PstIMluI_PA	47.47
10272	M6_115384_PstIMseI_PA	47.47
10273	M6_120287_PstIMseI_PA	47.47
10274	M6_1262973_PstIMseI_PA	47.47
10275	M6_139949_PstIMseI_PA	47.47
10276	M6_153806_PstIMseI_PA	47.47
10277	M6_1856194_PstIMseI_PA	47.47
10278	M6_199689_PstIMseI_PA	47.47
10279	M6_2012601_PstIMseI_PA	47.47
10280	M6_2034701_PstIMseI_PA	47.47
10281	M6_2212863_PstIMseI_PA	47.47
10282	M6_224710_PstIMseI_PA	47.47
10283	M6_292699_PstIMseI_PA	47.47
10284	M6_33503_PstIMseI_PA	47.47
10285	M6_34757_PstIMseI_PA	47.47
10286	M6_3484148_PstIMseI_PA	47.47
10287	M6_3847300_PstIMseI_PA	47.47
10288	M6_3892299_PstIMseI_PA	47.47
10289	M6_420933_PstIMseI_PA	47.47
10290	M6_468008_PstIMseI_PA	47.47
10291	M6_568578_PstIMseI_PA	47.47
10292	M6_624825_PstIMseI_PA	47.47
10293	M6_713103_PstIMseI_PA	47.47
10294	M6_79335_PstIMseI_PA	47.47
10295	M6_940145_PstIMseI_PA	47.47
10296	Opata_1227513_PstIMseI_PA	47.47
10297	Opata_201522_PstIMseI_PA	47.47
10298	Opata_331528_PstIMseI_PA	47.47
10299	M6_1153863_PstIMspI_PA	47.47
10300	M6_1295047_PstIMspI_PA	47.47
10301	M6_1713350_PstIMspI_PA	47.47
10302	M6_2278187_PstIMspI_PA	47.47
10303	M6_2812416_PstIMspI_PA	47.47
10304	M6_2828412_PstIMspI_PA	47.47
10305	M6_2830992_PstIMspI_PA	47.47
10306	M6_3327907_PstIMspI_PA	47.47
10307	M6_3475117_PstIMspI_PA	47.47
10308	M6_779734_PstIMspI_PA	47.47
10309	M6_809126_PstIMspI_PA	47.47
10310	M6_954979_PstIMspI_PA	47.47
10311	Opata_1563795_PstIMspI_PA	47.47
10312	Opata_1741339_PstIMspI_PA	47.47
10313	Opata_230924_PstIMspI_PA	47.47
10314	Opata_2653603_PstIMspI_PA	47.47
10315	Opata_2695112_PstIMspI_PA	47.47
10316	Opata_3179706_PstIMspI_PA	47.47
10317	Opata_3514437_PstIMspI_PA	47.47
10318	Opata_3727657_PstIMspI_PA	47.47
10319	Opata_3788626_PstIMspI_PA	47.47
10320	Opata_3966541_PstIMspI_PA	47.47
10321	Opata_581850_PstIMspI_PA	47.47
10322	Opata_1775_15_PstIMluI_SNP	47.47
10323	Opata_1775_44_PstIMluI_SNP	47.47
10324	Opata_1017297_21_PstIMseI_SNP	47.47
10325	Opata_104600_88_PstIMseI_SNP	47.47
10326	Opata_1069490_19_PstIMseI_SNP	47.47
10327	Opata_1069490_52_PstIMseI_SNP	47.47
10328	Opata_1069490_87_PstIMseI_SNP	47.47
10329	Opata_1094676_1_PstIMseI_SNP	47.47
10330	Opata_1097410_4_PstIMseI_SNP	47.47
10331	Opata_128620_45_PstIMseI_SNP	47.47
10332	Opata_128620_52_PstIMseI_SNP	47.47
10333	Opata_128620_8_PstIMseI_SNP	47.47
10334	Opata_1329_47_PstIMseI_SNP	47.47
10335	Opata_145991_57_PstIMseI_SNP	47.47
10336	Opata_152952_89_PstIMseI_SNP	47.47
10337	Opata_166247_12_PstIMseI_SNP	47.47
10338	Opata_166247_44_PstIMseI_SNP	47.47
10339	Opata_1782682_18_PstIMseI_SNP	47.47
10340	Opata_205175_62_PstIMseI_SNP	47.47
10341	Opata_211948_16_PstIMseI_SNP	47.47
10342	Opata_211948_25_PstIMseI_SNP	47.47
10343	Opata_212144_16_PstIMseI_SNP	47.47
10344	Opata_22669_62_PstIMseI_SNP	47.47
10345	Opata_238111_15_PstIMseI_SNP	47.47
10346	Opata_240505_51_PstIMseI_SNP	47.47
10347	Opata_258634_51_PstIMseI_SNP	47.47
10348	Opata_263011_62_PstIMseI_SNP	47.47
10349	Opata_281308_45_PstIMseI_SNP	47.47
10350	Opata_281308_71_PstIMseI_SNP	47.47
10351	Opata_2836913_28_PstIMseI_SNP	47.47
10352	Opata_285754_30_PstIMseI_SNP	47.47
10353	Opata_289903_33_PstIMseI_SNP	47.47
10354	Opata_300810_39_PstIMseI_SNP	47.47
10355	Opata_32097_25_PstIMseI_SNP	47.47
10356	Opata_32097_34_PstIMseI_SNP	47.47
10357	Opata_32097_50_PstIMseI_SNP	47.47
10358	Opata_3319372_13_PstIMseI_SNP	47.47
10359	Opata_3321358_20_PstIMseI_SNP	47.47
10360	Opata_36551_38_PstIMseI_SNP	47.47
10361	Opata_36862_48_PstIMseI_SNP	47.47
10362	Opata_418164_25_PstIMseI_SNP	47.47
10363	Opata_418164_64_PstIMseI_SNP	47.47
10364	Opata_42143_40_PstIMseI_SNP	47.47
10365	Opata_440569_17_PstIMseI_SNP	47.47
10366	Opata_440569_27_PstIMseI_SNP	47.47
10367	Opata_440569_42_PstIMseI_SNP	47.47
10368	Opata_460924_15_PstIMseI_SNP	47.47
10369	Opata_460924_76_PstIMseI_SNP	47.47
10370	Opata_495140_61_PstIMseI_SNP	47.47
10371	Opata_502676_36_PstIMseI_SNP	47.47
10372	Opata_510699_76_PstIMseI_SNP	47.47
10373	Opata_54512_85_PstIMseI_SNP	47.47
10374	Opata_54787_2_PstIMseI_SNP	47.47
10375	Opata_561327_35_PstIMseI_SNP	47.47
10376	Opata_574720_36_PstIMseI_SNP	47.47
10377	Opata_574720_53_PstIMseI_SNP	47.47
10378	Opata_642662_49_PstIMseI_SNP	47.47
10379	Opata_65487_76_PstIMseI_SNP	47.47
10380	Opata_672038_44_PstIMseI_SNP	47.47
10381	Opata_683242_59_PstIMseI_SNP	47.47
10382	Opata_683242_69_PstIMseI_SNP	47.47
10383	Opata_724872_77_PstIMseI_SNP	47.47
10384	Opata_72990_46_PstIMseI_SNP	47.47
10385	Opata_72990_5_PstIMseI_SNP	47.47
10386	Opata_72990_84_PstIMseI_SNP	47.47
10387	Opata_735868_75_PstIMseI_SNP	47.47
10388	Opata_743519_60_PstIMseI_SNP	47.47
10389	Opata_783110_50_PstIMseI_SNP	47.47
10390	Opata_80795_85_PstIMseI_SNP	47.47
10391	Opata_836888_36_PstIMseI_SNP	47.47
10392	Opata_975372_53_PstIMseI_SNP	47.47
10393	Opata_985386_17_PstIMseI_SNP	47.47
10394	Opata_985386_48_PstIMseI_SNP	47.47
10395	Opata_997907_78_PstIMseI_SNP	47.47
10396	Opata_1122298_17_PstIMspI_SNP	47.47
10397	Opata_1562671_61_PstIMspI_SNP	47.47
10398	Opata_1576686_16_PstIMspI_SNP	47.47
10399	Opata_1582344_16_PstIMspI_SNP	47.47
10400	Opata_1592915_7_PstIMspI_SNP	47.47
10401	Opata_1727761_21_PstIMspI_SNP	47.47
10402	Opata_1737905_72_PstIMspI_SNP	47.47
10403	Opata_1771684_76_PstIMspI_SNP	47.47
10404	Opata_1783201_2_PstIMspI_SNP	47.47
10405	Opata_1966407_31_PstIMspI_SNP	47.47
10406	Opata_1966407_33_PstIMspI_SNP	47.47
10407	Opata_1979222_83_PstIMspI_SNP	47.47
10408	Opata_1983066_29_PstIMspI_SNP	47.47
10409	Opata_2040325_40_PstIMspI_SNP	47.47
10410	Opata_2139822_69_PstIMspI_SNP	47.47
10411	Opata_2491320_26_PstIMspI_SNP	47.47
10412	Opata_259009_9_PstIMspI_SNP	47.47
10413	Opata_2614276_83_PstIMspI_SNP	47.47
10414	Opata_288146_45_PstIMspI_SNP	47.47
10415	Opata_3179594_21_PstIMspI_SNP	47.47
10416	Opata_3542600_37_PstIMspI_SNP	47.47
10417	Opata_3542600_40_PstIMspI_SNP	47.47
10418	Opata_3895066_42_PstIMspI_SNP	47.47
10419	Opata_4159689_36_PstIMspI_SNP	47.47
10420	Opata_4159689_46_PstIMspI_SNP	47.47
10421	Opata_4248119_12_PstIMspI_SNP	47.47
10422	Opata_504076_9_PstIMspI_SNP	47.47
10423	Opata_801873_1_PstIMspI_SNP	47.47
10424	Opata_930337_4_PstIMspI_SNP	47.47
10425	M6_3789485_PstIMseI_PA	47.47
10426	M6_4148093_PstIMseI_PA	47.47
10427	Opata_1028244_PstIMseI_PA	47.47
10428	Opata_162720_PstIMseI_PA	47.47
10429	Opata_179035_PstIMseI_PA	47.47
10430	Opata_1954843_PstIMseI_PA	47.47
10431	Opata_2249121_PstIMseI_PA	47.47
10432	Opata_2602520_PstIMseI_PA	47.47
10433	Opata_392471_PstIMseI_PA	47.47
10434	Opata_4268454_PstIMseI_PA	47.47
10435	Opata_44146_PstIMseI_PA	47.47
10436	Opata_598033_PstIMseI_PA	47.47
10437	Opata_85505_PstIMseI_PA	47.47
10438	M6_1025331_PstIMspI_PA	47.47
10439	M6_2478018_PstIMspI_PA	47.47
10440	M6_3377215_PstIMspI_PA	47.47
10441	M6_392899_PstIMspI_PA	47.47
10442	Opata_1338148_PstIMspI_PA	47.47
10443	Opata_1402712_PstIMspI_PA	47.47
10444	Opata_1562411_PstIMspI_PA	47.47
10445	Opata_1575116_PstIMspI_PA	47.47
10446	Opata_1679101_PstIMspI_PA	47.47
10447	Opata_1729246_PstIMspI_PA	47.47
10448	Opata_1804967_PstIMspI_PA	47.47
10449	Opata_1860551_PstIMspI_PA	47.47
10450	Opata_1867294_PstIMspI_PA	47.47
10451	Opata_2004961_PstIMspI_PA	47.47
10452	Opata_2066057_PstIMspI_PA	47.47
10453	Opata_2260344_PstIMspI_PA	47.47
10454	Opata_2269010_PstIMspI_PA	47.47
10455	Opata_2270551_PstIMspI_PA	47.47
10456	Opata_2285168_PstIMspI_PA	47.47
10457	Opata_2354058_PstIMspI_PA	47.47
10458	Opata_2524014_PstIMspI_PA	47.47
10459	Opata_258556_PstIMspI_PA	47.47
10460	Opata_2605290_PstIMspI_PA	47.47
10461	Opata_282952_PstIMspI_PA	47.47
10462	Opata_2845232_PstIMspI_PA	47.47
10463	Opata_2960298_PstIMspI_PA	47.47
10464	Opata_325233_PstIMspI_PA	47.47
10465	Opata_3266098_PstIMspI_PA	47.47
10466	Opata_3293214_PstIMspI_PA	47.47
10467	Opata_3333724_PstIMspI_PA	47.47
10468	Opata_3398329_PstIMspI_PA	47.47
10469	Opata_3464207_PstIMspI_PA	47.47
10470	Opata_3548778_PstIMspI_PA	47.47
10471	Opata_3579647_PstIMspI_PA	47.47
10472	Opata_358856_PstIMspI_PA	47.47
10473	Opata_3691374_PstIMspI_PA	47.47
10474	Opata_3983178_PstIMspI_PA	47.47
10475	Opata_4021977_PstIMspI_PA	47.47
10476	Opata_4071296_PstIMspI_PA	47.47
10477	Opata_503761_PstIMspI_PA	47.47
10478	Opata_563047_PstIMspI_PA	47.47
10479	Opata_624725_PstIMspI_PA	47.47
10480	Opata_645252_PstIMspI_PA	47.47
10481	Opata_823881_PstIMspI_PA	47.47
10482	Opata_1124682_64_PstIMseI_SNP	47.47
10483	Opata_213315_26_PstIMseI_SNP	47.47
10484	Opata_213315_45_PstIMseI_SNP	47.47
10485	Opata_293471_59_PstIMseI_SNP	47.47
10486	Opata_438793_78_PstIMseI_SNP	47.47
10487	Opata_623047_53_PstIMseI_SNP	47.47
10488	Opata_968439_82_PstIMseI_SNP	47.47
10489	Opata_968439_83_PstIMseI_SNP	47.47
10490	Opata_1288160_71_PstIMspI_SNP	47.47
10491	Opata_1329155_8_PstIMspI_SNP	47.47
10492	Opata_2344002_89_PstIMspI_SNP	47.47
10493	Opata_2881760_51_PstIMspI_SNP	47.47
10494	Opata_327792_14_PstIMspI_SNP	47.47
10495	Opata_3529345_1_PstIMspI_SNP	47.47
10496	Opata_3718787_22_PstIMspI_SNP	47.47
10497	Opata_3750965_69_PstIMspI_SNP	47.47
10498	Opata_589986_76_PstIMspI_SNP	47.47
10499	M6_1727740_PstIMseI_PA	47.47
10500	M6_3488823_PstIMseI_PA	47.47
10501	M6_41856_PstIMseI_PA	47.47
10502	Opata_173075_PstIMseI_PA	47.47
10503	M6_397907_PstIMspI_PA	47.47
10504	M6_539113_PstIMspI_PA	47.47
10505	M6_641906_PstIMspI_PA	47.47
10506	M6_906097_PstIMspI_PA	47.47
10507	Opata_3685278_PstIMspI_PA	47.47
10508	M6_18539_PstIMseI_PA	47.47
10509	M6_3158841_PstIMseI_PA	47.47
10510	M6_86035_PstIMseI_PA	47.47
10511	Opata_579615_PstIMseI_PA	47.47
10512	Opata_655887_PstIMspI_PA	47.47
10513	M6_776546_PstIMluI_PA	47.47
10514	M6_21538_PstIMseI_PA	47.47
10515	M6_5453_PstIMspI_PA	47.47
10516	M6_478455_PstIMluI_PA	47.47
10517	M6_1438896_PstIMseI_PA	47.47
10518	M6_1991869_PstIMseI_PA	47.47
10519	M6_3644177_PstIMseI_PA	47.47
10520	M6_664518_PstIMseI_PA	47.47
10521	M6_1162785_PstIMspI_PA	47.47
10522	M6_1515404_PstIMspI_PA	47.47
10523	M6_2956588_PstIMspI_PA	47.47
10524	M6_3179859_PstIMspI_PA	47.47
10525	M6_735970_PstIMspI_PA	47.47
10526	M6_2418597_PstIMluI_PA	47.47
10527	Opata_2828118_PstIMseI_PA	47.47
10528	Opata_363991_PstIMseI_PA	47.47
10529	Opata_449570_PstIMspI_PA	47.47
10530	M6_636604_PstIMluI_PA	47.47
10531	M6_1168998_PstIMseI_PA	47.47
10532	M6_1284797_PstIMseI_PA	47.47
10533	M6_3933024_PstIMseI_PA	47.47
10534	M6_610464_PstIMseI_PA	47.47
10535	M6_96551_PstIMseI_PA	47.47
10536	Opata_1344023_PstIMseI_PA	47.47
10537	Opata_370968_PstIMseI_PA	47.47
10538	M6_2949753_PstIMspI_PA	47.47
10539	M6_679600_PstIMspI_PA	47.47
10540	Opata_2266191_PstIMspI_PA	47.47
10541	Opata_2667889_PstIMspI_PA	47.47
10542	M6_1341895_PstIMluI_PA	47.47
10543	M6_1646206_PstIMseI_PA	47.47
10544	Opata_211635_PstIMseI_PA	47.47
10545	M6_2867996_PstIMspI_PA	47.47
10546	M6_3061052_PstIMspI_PA	47.47
10547	Opata_1151208_PstIMspI_PA	47.47
10548	M6_337373_PstIMseI_PA	47.47
10549	Opata_2254569_PstIMseI_PA	47.47
10550	Opata_255897_PstIMseI_PA	47.47
10551	M6_894697_PstIMspI_PA	47.47
10552	M6_491023_PstIMspI_PA	47.47
10553	M6_2058357_PstIMluI_PA	47.47
10554	Opata_1306601_PstIMspI_PA	47.47
10555	1165770	47.54
10556	2326686	47.54
10557	3022308	47.54
10558	1265681	47.54
10559	1128280	47.54
10560	2252829	47.54
10561	Xpsr904	47.6
10562	Xabc174b	47.6
10563	Xgwm4b	47.6
10564	H26	47.6
10565	wPt-6844	47.77
10566	Opata_136104_PstIMluI_PA	47.77
10567	Opata_1505678_PstIMluI_PA	47.77
10568	Opata_152459_PstIMluI_PA	47.77
10569	Opata_969442_PstIMluI_PA	47.77
10570	M6_3302687_PstIMseI_PA	47.77
10571	Opata_1084308_PstIMseI_PA	47.77
10572	Opata_1096428_PstIMseI_PA	47.77
10573	Opata_1099031_PstIMseI_PA	47.77
10574	Opata_1104889_PstIMseI_PA	47.77
10575	Opata_1110049_PstIMseI_PA	47.77
10576	Opata_1140320_PstIMseI_PA	47.77
10577	Opata_1140884_PstIMseI_PA	47.77
10578	Opata_11447_PstIMseI_PA	47.77
10579	Opata_1185491_PstIMseI_PA	47.77
10580	Opata_121887_PstIMseI_PA	47.77
10581	Opata_1293271_PstIMseI_PA	47.77
10582	Opata_1310374_PstIMseI_PA	47.77
10583	Opata_1369721_PstIMseI_PA	47.77
10584	Opata_16160_PstIMseI_PA	47.77
10585	Opata_1668174_PstIMseI_PA	47.77
10586	Opata_1692082_PstIMseI_PA	47.77
10587	Opata_1732028_PstIMseI_PA	47.77
10588	Opata_198255_PstIMseI_PA	47.77
10589	Opata_200649_PstIMseI_PA	47.77
10590	Opata_243386_PstIMseI_PA	47.77
10591	Opata_250878_PstIMseI_PA	47.77
10592	Opata_2553769_PstIMseI_PA	47.77
10593	Opata_2815750_PstIMseI_PA	47.77
10594	Opata_2865924_PstIMseI_PA	47.77
10595	Opata_3150780_PstIMseI_PA	47.77
10596	Opata_3537685_PstIMseI_PA	47.77
10597	Opata_357256_PstIMseI_PA	47.77
10598	Opata_36302_PstIMseI_PA	47.77
10599	Opata_3725292_PstIMseI_PA	47.77
10600	Opata_4088128_PstIMseI_PA	47.77
10601	Opata_4159774_PstIMseI_PA	47.77
10602	Opata_4457000_PstIMseI_PA	47.77
10603	Opata_448972_PstIMseI_PA	47.77
10604	Opata_457250_PstIMseI_PA	47.77
10605	Opata_478397_PstIMseI_PA	47.77
10606	Opata_525868_PstIMseI_PA	47.77
10607	Opata_62396_PstIMseI_PA	47.77
10608	Opata_645433_PstIMseI_PA	47.77
10609	Opata_650395_PstIMseI_PA	47.77
10610	Opata_652707_PstIMseI_PA	47.77
10611	Opata_689487_PstIMseI_PA	47.77
10612	Opata_754203_PstIMseI_PA	47.77
10613	Opata_764767_PstIMseI_PA	47.77
10614	Opata_7682_PstIMseI_PA	47.77
10615	Opata_795179_PstIMseI_PA	47.77
10616	Opata_82627_PstIMseI_PA	47.77
10617	Opata_882184_PstIMseI_PA	47.77
10618	Opata_888931_PstIMseI_PA	47.77
10619	Opata_902341_PstIMseI_PA	47.77
10620	Opata_908633_PstIMseI_PA	47.77
10621	Opata_922620_PstIMseI_PA	47.77
10622	Opata_989973_PstIMseI_PA	47.77
10623	Opata_1014261_PstIMspI_PA	47.77
10624	Opata_1019033_PstIMspI_PA	47.77
10625	Opata_1039006_PstIMspI_PA	47.77
10626	Opata_1078929_PstIMspI_PA	47.77
10627	Opata_1134034_PstIMspI_PA	47.77
10628	Opata_1180127_PstIMspI_PA	47.77
10629	Opata_120053_PstIMspI_PA	47.77
10630	Opata_1296382_PstIMspI_PA	47.77
10631	Opata_1306548_PstIMspI_PA	47.77
10632	Opata_1403078_PstIMspI_PA	47.77
10633	Opata_1421587_PstIMspI_PA	47.77
10634	Opata_1436362_PstIMspI_PA	47.77
10635	Opata_1512126_PstIMspI_PA	47.77
10636	Opata_1512733_PstIMspI_PA	47.77
10637	Opata_1518896_PstIMspI_PA	47.77
10638	Opata_1577591_PstIMspI_PA	47.77
10639	Opata_1660312_PstIMspI_PA	47.77
10640	Opata_1784596_PstIMspI_PA	47.77
10641	Opata_1915738_PstIMspI_PA	47.77
10642	Opata_1949533_PstIMspI_PA	47.77
10643	Opata_1986529_PstIMspI_PA	47.77
10644	Opata_2066450_PstIMspI_PA	47.77
10645	Opata_2192075_PstIMspI_PA	47.77
10646	Opata_2220507_PstIMspI_PA	47.77
10647	Opata_2340730_PstIMspI_PA	47.77
10648	Opata_2379615_PstIMspI_PA	47.77
10649	Opata_2412782_PstIMspI_PA	47.77
10650	Opata_2463897_PstIMspI_PA	47.77
10651	Opata_2522413_PstIMspI_PA	47.77
10652	Opata_2546732_PstIMspI_PA	47.77
10653	Opata_2549287_PstIMspI_PA	47.77
10654	Opata_2648242_PstIMspI_PA	47.77
10655	Opata_2669355_PstIMspI_PA	47.77
10656	Opata_2732098_PstIMspI_PA	47.77
10657	Opata_2734253_PstIMspI_PA	47.77
10658	Opata_2885272_PstIMspI_PA	47.77
10659	Opata_295720_PstIMspI_PA	47.77
10660	Opata_3019270_PstIMspI_PA	47.77
10661	Opata_3159673_PstIMspI_PA	47.77
10662	Opata_3181898_PstIMspI_PA	47.77
10663	Opata_3189677_PstIMspI_PA	47.77
10664	Opata_3217242_PstIMspI_PA	47.77
10665	Opata_337210_PstIMspI_PA	47.77
10666	Opata_341415_PstIMspI_PA	47.77
10667	Opata_357112_PstIMspI_PA	47.77
10668	Opata_3598929_PstIMspI_PA	47.77
10669	Opata_3722290_PstIMspI_PA	47.77
10670	Opata_3757776_PstIMspI_PA	47.77
10671	Opata_3875183_PstIMspI_PA	47.77
10672	Opata_3893680_PstIMspI_PA	47.77
10673	Opata_40243_PstIMspI_PA	47.77
10674	Opata_4062576_PstIMspI_PA	47.77
10675	Opata_4173852_PstIMspI_PA	47.77
10676	Opata_4190025_PstIMspI_PA	47.77
10677	Opata_4261848_PstIMspI_PA	47.77
10678	Opata_440181_PstIMspI_PA	47.77
10679	Opata_445575_PstIMspI_PA	47.77
10680	Opata_44785_PstIMspI_PA	47.77
10681	Opata_463034_PstIMspI_PA	47.77
10682	Opata_496556_PstIMspI_PA	47.77
10683	Opata_540789_PstIMspI_PA	47.77
10684	Opata_550842_PstIMspI_PA	47.77
10685	Opata_558465_PstIMspI_PA	47.77
10686	Opata_64721_PstIMspI_PA	47.77
10687	Opata_681127_PstIMspI_PA	47.77
10688	Opata_719543_PstIMspI_PA	47.77
10689	Opata_749541_PstIMspI_PA	47.77
10690	Opata_757060_PstIMspI_PA	47.77
10691	Opata_834120_PstIMspI_PA	47.77
10692	Opata_846080_PstIMspI_PA	47.77
10693	Opata_868322_PstIMspI_PA	47.77
10694	Opata_925234_PstIMspI_PA	47.77
10695	Opata_928499_PstIMspI_PA	47.77
10696	Opata_952767_PstIMspI_PA	47.77
10697	Opata_985045_PstIMspI_PA	47.77
10698	Opata_990312_PstIMspI_PA	47.77
10699	Opata_995160_PstIMspI_PA	47.77
10700	Opata_995622_PstIMspI_PA	47.77
10701	Opata_1045496_24_PstIMseI_SNP	47.77
10702	Opata_1045496_81_PstIMseI_SNP	47.77
10703	Opata_1048821_40_PstIMseI_SNP	47.77
10704	Opata_1461434_46_PstIMseI_SNP	47.77
10705	Opata_1516449_19_PstIMseI_SNP	47.77
10706	Opata_302154_83_PstIMseI_SNP	47.77
10707	Opata_485215_36_PstIMseI_SNP	47.77
10708	Opata_612683_16_PstIMseI_SNP	47.77
10709	Opata_654563_27_PstIMseI_SNP	47.77
10710	Opata_689507_23_PstIMseI_SNP	47.77
10711	Opata_913571_72_PstIMseI_SNP	47.77
10712	Opata_107784_1_PstIMspI_SNP	47.77
10713	Opata_1104629_42_PstIMspI_SNP	47.77
10714	Opata_1202119_15_PstIMspI_SNP	47.77
10715	Opata_1202119_49_PstIMspI_SNP	47.77
10716	Opata_1578327_2_PstIMspI_SNP	47.77
10717	Opata_1692708_24_PstIMspI_SNP	47.77
10718	Opata_1692708_39_PstIMspI_SNP	47.77
10719	Opata_1692708_47_PstIMspI_SNP	47.77
10720	Opata_1880376_16_PstIMspI_SNP	47.77
10721	Opata_1880376_34_PstIMspI_SNP	47.77
10722	Opata_1914818_88_PstIMspI_SNP	47.77
10723	Opata_2019028_6_PstIMspI_SNP	47.77
10724	Opata_317309_65_PstIMspI_SNP	47.77
10725	Opata_3196769_52_PstIMspI_SNP	47.77
10726	Opata_4076935_12_PstIMspI_SNP	47.77
10727	Opata_478875_38_PstIMspI_SNP	47.77
10728	Opata_479328_63_PstIMspI_SNP	47.77
10729	Opata_534588_40_PstIMspI_SNP	47.77
10730	Opata_534588_44_PstIMspI_SNP	47.77
10731	Opata_430920_PstIMseI_PA	47.77
10732	Opata_553936_PstIMspI_PA	47.77
10733	Opata_3930113_PstIMseI_PA	47.77
10734	Opata_1503544_PstIMspI_PA	47.77
10735	Opata_1926293_PstIMspI_PA	47.77
10736	Opata_1916033_PstIMluI_PA	47.77
10737	Opata_401836_PstIMluI_PA	47.77
10738	Opata_919728_PstIMluI_PA	47.77
10739	Opata_1910123_PstIMspI_PA	47.77
10740	Opata_1957135_PstIMspI_PA	47.77
10741	Opata_116915_PstIMspI_PA	47.77
10742	Opata_1556671_PstIMluI_PA	47.77
10743	Opata_2432743_PstIMseI_PA	47.77
10744	Opata_104278_PstIMspI_PA	47.77
10745	Opata_2969105_PstIMspI_PA	47.77
10746	Opata_38829_PstIMspI_PA	47.77
10747	1003610	47.96
10748	1088408	47.96
10749	1089608	47.96
10750	1102426	47.96
10751	1109418	47.96
10752	1156247	47.96
10753	1217126	47.96
10754	1238316	47.96
10755	1313325	47.96
10756	2242745	47.96
10757	2253542	47.96
10758	3222449	47.96
10759	1019043	48.18
10760	1119141	48.3
10761	Xwmc552	48.3
10762	1058686	48.32
10763	XksuE14	48.4
10764	D1.1_ctg9019	48.4
10765	981464	48.54
10766	982860	48.54
10767	995040	48.54
10768	1006312	48.54
10769	1050331	48.54
10770	1059238	48.54
10771	1060394	48.54
10772	1068590	48.54
10773	1069765	48.54
10774	1080077	48.54
10775	1083619	48.54
10776	1084349	48.54
10777	1087409	48.54
10778	1087845	48.54
10779	1091896	48.54
10780	1093280	48.54
10781	1114198	48.54
10782	1118405	48.54
10783	1141809	48.54
10784	1149512	48.54
10785	1203376	48.54
10786	1312412	48.54
10787	2242845	48.54
10788	2243170	48.54
10789	2244717	48.54
10790	2246374	48.54
10791	2247652	48.54
10792	2247902	48.54
10793	2248921	48.54
10794	2249212	48.54
10795	2253359	48.54
10796	2261207	48.54
10797	2266521	48.54
10798	3959272	48.54
10799	4909440	48.54
10800	4910459	48.54
10801	XksuE14a	48.6
10802	H32	48.6
10803	Xcnl2b	48.6
10804	1366624	48.77
10805	1112452	48.88
10806	1065865	48.91
10807	1215098	48.91
10808	3953760	49.08
10809	4395599	49.08
10810	4540718	49.08
10811	4990251	49.08
10812	5324307	49.08
10813	5578218	49.08
10814	978384	49.1
10815	1043178	49.1
10816	1048402	49.1
10817	1067336	49.1
10818	1074300	49.1
10819	1081317	49.1
10820	1089100	49.1
10821	1090555	49.1
10822	1094915	49.1
10823	1101231	49.1
10824	1105105	49.1
10825	1118442	49.1
10826	1159616	49.1
10827	1210045	49.1
10828	1218156	49.1
10829	1218675	49.1
10830	1694737	49.1
10831	1862872	49.1
10832	2243333	49.1
10833	2243466	49.1
10834	2248232	49.1
10835	2249813	49.1
10836	2250706	49.1
10837	3027612	49.1
10838	3222193	49.1
10839	1236770	49.23
10840	1026848	49.23
10841	1667731	49.23
10842	3025011	49.23
10843	3222350	49.23
10844	Xfba389	49.6
10845	Xfba27	49.6
10846	Xfbb269	49.6
10847	Xfbb117	49.6
10848	Xbarc270	49.6
10849	Xfbb147e	49.6
10850	Xfbb316a	49.6
10851	5410844	49.62
10852	7348299	49.62
10853	1129087	49.64
10854	1159198	49.75
10855	983645	50.18
10856	1036065	50.18
10857	1053740	50.18
10858	1087539	50.18
10859	1093810	50.18
10860	1094644	50.18
10861	1095501	50.18
10862	1096203	50.18
10863	1099935	50.18
10864	1101743	50.18
10865	1116238	50.18
10866	1162943	50.18
10867	1206216	50.18
10868	1210848	50.18
10869	1218669	50.18
10870	1219417	50.18
10871	1235173	50.18
10872	1695512	50.18
10873	1699394	50.18
10874	2250167	50.18
10875	2254491	50.18
10876	2261984	50.18
10877	2272067	50.18
10878	2306658	50.18
10879	2311939	50.18
10880	3024207	50.18
10881	4909315	50.18
10882	4909681	50.18
10883	3021472	50.51
10884	1034180	50.76
10885	1038321	50.76
10886	1091034	50.76
10887	1127865	50.76
10888	1211892	50.76
10889	1220045	50.76
10890	2258901	50.76
10891	1269864	50.85
10892	1314677	50.85
10893	1031638	50.92
10894	1033077	50.92
10895	1066721	50.92
10896	1075931	50.92
10897	1077214	50.92
10898	1088239	50.92
10899	1088652	50.92
10900	1106384	50.92
10901	1107584	50.92
10902	1110205	50.92
10903	1114534	50.92
10904	1125401	50.92
10905	1130174	50.92
10906	1138718	50.92
10907	1206296	50.92
10908	1228452	50.92
10909	1291205	50.92
10910	1329665	50.92
10911	1400243	50.92
10912	1407989	50.92
10913	1669309	50.92
10914	1670498	50.92
10915	1671191	50.92
10916	3020536	50.92
10917	3022496	50.92
10918	3024905	50.92
10919	3026064	50.92
10920	3028997	50.92
10921	3222472	50.92
10922	3954835	50.92
10923	1117531	51.32
10924	1131269	51.32
10925	1237831	51.32
10926	1150557	51.41
10927	1123163	51.45
10928	1155336	51.45
10929	3022739	51.45
10930	1056079	51.45
10931	1012476	51.75
10932	1099734	51.77
10933	1235177	51.78
10934	1670683	51.79
10935	2245126	52.05
10936	1089734	52.48
10937	1090627	52.48
10938	1106241	52.48
10939	2244682	52.48
10940	2245258	52.48
10941	2247279	52.48
10942	2259110	52.48
10943	2269116	52.48
10944	978804	53.05
10945	981922	53.05
10946	982558	53.05
10947	988968	53.05
10948	992483	53.05
10949	1016469	53.05
10950	1019734	53.05
10951	1025865	53.05
10952	1034615	53.05
10953	1042515	53.05
10954	1042997	53.05
10955	1045029	53.05
10956	1047296	53.05
10957	1049751	53.05
10958	1080544	53.05
10959	1088045	53.05
10960	1088669	53.05
10961	1090122	53.05
10962	1092706	53.05
10963	1094159	53.05
10964	1095356	53.05
10965	1100072	53.05
10966	1100994	53.05
10967	1103615	53.05
10968	1107356	53.05
10969	1107785	53.05
10970	1108386	53.05
10971	1114461	53.05
10972	1121660	53.05
10973	1125476	53.05
10974	1126151	53.05
10975	1126303	53.05
10976	1134545	53.05
10977	1192339	53.05
10978	1205048	53.05
10979	1235224	53.05
10980	1317077	53.05
10981	1381130	53.05
10982	1705791	53.05
10983	2242104	53.05
10984	2242783	53.05
10985	2243858	53.05
10986	2244391	53.05
10987	2246063	53.05
10988	2246622	53.05
10989	2246972	53.05
10990	2247238	53.05
10991	2248273	53.05
10992	2250436	53.05
10993	2251111	53.05
10994	2254783	53.05
10995	2257300	53.05
10996	2263805	53.05
10997	3222179	53.05
10998	3943780	53.05
10999	4909378	53.05
11000	4910670	53.05
11001	6038612	53.05
11002	1107739	53.42
11003	1268916	53.42
11004	3935253	53.42
11005	3957031	53.42
11006	4537626	53.42
11007	4541329	53.42
11008	5970342	53.42
11009	1205790	53.59
11010	1034714	53.65
11011	2253159	53.65
11012	1259812	53.75
11013	2346426	53.89
11014	1278435	53.92
11015	2243977	53.92
11016	5345513	53.92
11017	1098100	53.96
11018	3934704	53.96
11019	1146946	54.08
11020	1123169	54.26
11021	1254951	54.45
11022	2242613	54.5
11023	1027065	54.8
11024	1044806	54.8
11025	1078882	54.8
11026	1088810	54.8
11027	1110776	54.8
11028	2244428	54.8
11029	3023938	54.8
11030	4909929	54.89
11031	1017151	54.95
11032	2257301	55.08
11033	1028296	55.21
11034	1268088	55.25
11035	3935748	55.25
11036	977883	55.37
11037	978318	55.37
11038	986372	55.37
11039	1041126	55.37
11040	1049686	55.37
11041	1050862	55.37
11042	1054413	55.37
11043	1055082	55.37
11044	1056270	55.37
11045	1056617	55.37
11046	1068478	55.37
11047	1074984	55.37
11048	1076750	55.37
11049	1090998	55.37
11050	1100676	55.37
11051	1107543	55.37
11052	1111981	55.37
11053	1114350	55.37
11054	1120901	55.37
11055	1123233	55.37
11056	1126028	55.37
11057	1139521	55.37
11058	1151616	55.37
11059	1164912	55.37
11060	1201388	55.37
11061	1217693	55.37
11062	1229631	55.37
11063	1255432	55.37
11064	1297096	55.37
11065	1300703	55.37
11066	1343233	55.37
11067	1667542	55.37
11068	2243109	55.37
11069	2243935	55.37
11070	2244074	55.37
11071	2244374	55.37
11072	2244569	55.37
11073	2246254	55.37
11074	2247601	55.37
11075	2249031	55.37
11076	2253296	55.37
11077	2256434	55.37
11078	2258847	55.37
11079	3021243	55.37
11080	3021432	55.37
11081	3064526	55.37
11082	3946847	55.37
11083	4909309	55.37
11084	4910775	55.37
11085	1093686	55.76
11086	994227	55.84
11087	1050541	55.94
11088	1059369	55.94
11089	1059884	55.94
11090	1067526	55.94
11091	1088088	55.94
11092	1088353	55.94
11093	1088676	55.94
11094	1099452	55.94
11095	2242057	55.94
11096	2245331	55.94
11097	3222267	55.94
11098	4909503	55.94
11099	1696339	56.42
11100	984196	56.49
11101	1020657	56.49
11102	1030296	56.49
11103	1099444	56.49
11104	1023546	56.77
11105	982060	57.09
11106	1025401	57.09
11107	1043219	57.09
11108	1046882	57.09
11109	1053691	57.09
11110	1094676	57.09
11111	1102765	57.09
11112	1114046	57.09
11113	1130809	57.09
11114	1200614	57.09
11115	1220792	57.09
11116	1233566	57.09
11117	2244617	57.09
11118	2245276	57.09
11119	2245423	57.09
11120	2247027	57.09
11121	2248413	57.09
11122	2253871	57.09
11123	2254630	57.09
11124	2261485	57.09
11125	3020395	57.09
11126	3020924	57.09
11127	1203770	57.57
11128	1067908	57.66
11129	1078723	57.66
11130	1080196	57.66
11131	1093161	57.66
11132	1099950	57.66
11133	1109565	57.66
11134	1142802	57.66
11135	1199411	57.66
11136	1231458	57.66
11137	1233450	57.66
11138	2242908	57.66
11139	2244265	57.66
11140	2244765	57.66
11141	2245021	57.66
11142	2245572	57.66
11143	2245721	57.66
11144	2250799	57.66
11145	2254159	57.66
11146	3941222	57.66
11147	2302528	58.03
11148	1864461	58.06
11149	wPt-6262	58.57
11150	2244626	58.57
11151	1024939	58.57
11152	1071314	58.57
11153	2277121	58.57
11154	3026007	58.57
11155	1021917	58.57
11156	1089027	58.57
11157	1090360	58.57
11158	1102800	58.57
11159	1125525	58.57
11160	1272652	58.57
11161	1407932	58.57
11162	1670292	58.57
11163	1670658	58.57
11164	3020389	58.57
11165	4394320	58.57
11166	1721455	58.57
11167	1045700	58.57
11168	1092477	58.57
11169	1099137	58.57
11170	1121622	58.57
11171	1125923	58.57
11172	1203729	58.57
11173	1262055	58.57
11174	2243549	58.57
11175	2255562	58.57
11176	1116073	58.57
11177	1864955	58.57
11178	5969644	58.57
11179	2243743	58.57
11180	2251642	58.57
11181	2270138	58.57
11182	1222361	58.57
11183	1112518	58.57
11184	1062139	58.57
11185	1241862	58.57
11186	1091324	58.57
11187	1091470	58.57
11188	1220567	58.57
11189	1238466	58.57
11190	2252382	58.57
11191	1119851	58.57
11192	998569	58.57
11193	1020824	58.57
11194	1111038	58.57
11195	1125700	58.57
11196	1145686	58.57
11197	1204596	58.57
11198	1236000	58.57
11199	1284807	58.57
11200	2245883	58.57
11201	2246104	58.57
11202	2258845	58.57
11203	3222296	58.57
11204	1020513	58.57
11205	1211369	58.57
11206	7349919	58.57
11207	2248923	58.57
11208	983152	58.57
11209	3028871	58.57
11210	2351240	58.57
11211	1130148	58.57
11212	1215483	58.57
11213	1318892	58.57
11214	1160719	58.57
11215	3023741	58.57
11216	981636	58.57
11217	1090037	58.57
11218	1110006	58.57
11219	2247106	58.57
11220	2249379	58.57
11221	1109776	58.57
11222	1206564	58.57
11223	3956509	58.57
11224	3958621	58.57
11225	3027742	58.57
11226	1173154	58.57
11227	2244885	58.57
11228	1209051	58.57
11229	977667	58.57
11230	4019267	58.57
11231	669482	58.57
11232	2289678	58.57
11233	3025889	58.57
11234	1118034	58.57
11235	2254098	58.57
11236	1203890	58.57
11237	1310716	58.57
11238	1138709	58.57
11239	996803	58.57
11240	M6_1449286_PstIMluI_PA	58.57
11241	M6_2130680_PstIMluI_PA	58.57
11242	M6_2376999_PstIMluI_PA	58.57
11243	M6_1028554_PstIMseI_PA	58.57
11244	M6_1076570_PstIMseI_PA	58.57
11245	M6_1157842_PstIMseI_PA	58.57
11246	M6_1238029_PstIMseI_PA	58.57
11247	M6_1238097_PstIMseI_PA	58.57
11248	M6_1320233_PstIMseI_PA	58.57
11249	M6_1431020_PstIMseI_PA	58.57
11250	M6_1434609_PstIMseI_PA	58.57
11251	M6_147736_PstIMseI_PA	58.57
11252	M6_1587270_PstIMseI_PA	58.57
11253	M6_1630928_PstIMseI_PA	58.57
11254	M6_1689434_PstIMseI_PA	58.57
11255	M6_1701505_PstIMseI_PA	58.57
11256	M6_1795579_PstIMseI_PA	58.57
11257	M6_1951803_PstIMseI_PA	58.57
11258	M6_1985949_PstIMseI_PA	58.57
11259	M6_210044_PstIMseI_PA	58.57
11260	M6_2102499_PstIMseI_PA	58.57
11261	M6_210811_PstIMseI_PA	58.57
11262	M6_2407692_PstIMseI_PA	58.57
11263	M6_244479_PstIMseI_PA	58.57
11264	M6_2502111_PstIMseI_PA	58.57
11265	M6_2548292_PstIMseI_PA	58.57
11266	M6_2838567_PstIMseI_PA	58.57
11267	M6_3063739_PstIMseI_PA	58.57
11268	M6_320282_PstIMseI_PA	58.57
11269	M6_325907_PstIMseI_PA	58.57
11270	M6_3322557_PstIMseI_PA	58.57
11271	M6_33851_PstIMseI_PA	58.57
11272	M6_409686_PstIMseI_PA	58.57
11273	M6_439601_PstIMseI_PA	58.57
11274	M6_506969_PstIMseI_PA	58.57
11275	M6_53447_PstIMseI_PA	58.57
11276	M6_562197_PstIMseI_PA	58.57
11277	M6_615180_PstIMseI_PA	58.57
11278	M6_631608_PstIMseI_PA	58.57
11279	M6_690823_PstIMseI_PA	58.57
11280	M6_710196_PstIMseI_PA	58.57
11281	M6_711370_PstIMseI_PA	58.57
11282	M6_719568_PstIMseI_PA	58.57
11283	M6_769001_PstIMseI_PA	58.57
11284	M6_782861_PstIMseI_PA	58.57
11285	M6_822846_PstIMseI_PA	58.57
11286	M6_875637_PstIMseI_PA	58.57
11287	M6_89028_PstIMseI_PA	58.57
11288	M6_904910_PstIMseI_PA	58.57
11289	M6_95001_PstIMseI_PA	58.57
11290	Opata_51371_PstIMseI_PA	58.57
11291	Opata_854145_PstIMseI_PA	58.57
11292	Opata_901607_PstIMseI_PA	58.57
11293	M6_1033341_PstIMspI_PA	58.57
11294	M6_1077268_PstIMspI_PA	58.57
11295	M6_110268_PstIMspI_PA	58.57
11296	M6_1104458_PstIMspI_PA	58.57
11297	M6_1246286_PstIMspI_PA	58.57
11298	M6_1263868_PstIMspI_PA	58.57
11299	M6_1327106_PstIMspI_PA	58.57
11300	M6_1477962_PstIMspI_PA	58.57
11301	M6_1856832_PstIMspI_PA	58.57
11302	M6_1904650_PstIMspI_PA	58.57
11303	M6_191859_PstIMspI_PA	58.57
11304	M6_1955669_PstIMspI_PA	58.57
11305	M6_1994707_PstIMspI_PA	58.57
11306	M6_2233292_PstIMspI_PA	58.57
11307	M6_2375176_PstIMspI_PA	58.57
11308	M6_2378400_PstIMspI_PA	58.57
11309	M6_2524085_PstIMspI_PA	58.57
11310	M6_2606798_PstIMspI_PA	58.57
11311	M6_263681_PstIMspI_PA	58.57
11312	M6_2722926_PstIMspI_PA	58.57
11313	M6_2758177_PstIMspI_PA	58.57
11314	M6_2947444_PstIMspI_PA	58.57
11315	M6_3124339_PstIMspI_PA	58.57
11316	M6_3287503_PstIMspI_PA	58.57
11317	M6_3338031_PstIMspI_PA	58.57
11318	M6_3508911_PstIMspI_PA	58.57
11319	M6_3574031_PstIMspI_PA	58.57
11320	M6_4665_PstIMspI_PA	58.57
11321	M6_467221_PstIMspI_PA	58.57
11322	M6_472072_PstIMspI_PA	58.57
11323	M6_566300_PstIMspI_PA	58.57
11324	M6_637794_PstIMspI_PA	58.57
11325	M6_668337_PstIMspI_PA	58.57
11326	M6_684894_PstIMspI_PA	58.57
11327	M6_771540_PstIMspI_PA	58.57
11328	M6_853354_PstIMspI_PA	58.57
11329	M6_916814_PstIMspI_PA	58.57
11330	M6_943154_PstIMspI_PA	58.57
11331	M6_964770_PstIMspI_PA	58.57
11332	Opata_1267067_PstIMspI_PA	58.57
11333	Opata_1622183_PstIMspI_PA	58.57
11334	Opata_1783412_PstIMspI_PA	58.57
11335	Opata_1802061_PstIMspI_PA	58.57
11336	Opata_312230_PstIMspI_PA	58.57
11337	Opata_3396652_PstIMspI_PA	58.57
11338	Opata_542841_PstIMspI_PA	58.57
11339	Opata_590448_PstIMspI_PA	58.57
11340	Opata_653753_PstIMspI_PA	58.57
11341	Opata_663592_PstIMspI_PA	58.57
11342	Opata_958204_PstIMspI_PA	58.57
11343	Opata_139986_4_PstIMseI_SNP	58.57
11344	Opata_198881_90_PstIMseI_SNP	58.57
11345	Opata_6492_88_PstIMseI_SNP	58.57
11346	Opata_1912844_70_PstIMspI_SNP	58.57
11347	Opata_2226969_20_PstIMspI_SNP	58.57
11348	M6_2497249_PstIMseI_PA	58.57
11349	M6_895607_PstIMseI_PA	58.57
11350	M6_983954_PstIMseI_PA	58.57
11351	M6_1335249_PstIMspI_PA	58.57
11352	M6_385391_PstIMspI_PA	58.57
11353	Opata_1808637_PstIMspI_PA	58.57
11354	M6_1043199_PstIMseI_PA	58.57
11355	M6_125835_PstIMseI_PA	58.57
11356	M6_142180_PstIMseI_PA	58.57
11357	M6_1462337_PstIMseI_PA	58.57
11358	M6_2132197_PstIMseI_PA	58.57
11359	M6_218226_PstIMseI_PA	58.57
11360	M6_23783_PstIMseI_PA	58.57
11361	M6_32070_PstIMseI_PA	58.57
11362	M6_3355206_PstIMseI_PA	58.57
11363	M6_3907749_PstIMseI_PA	58.57
11364	M6_4045103_PstIMseI_PA	58.57
11365	M6_415760_PstIMseI_PA	58.57
11366	M6_443239_PstIMseI_PA	58.57
11367	M6_659698_PstIMseI_PA	58.57
11368	M6_832610_PstIMseI_PA	58.57
11369	M6_1009653_PstIMspI_PA	58.57
11370	M6_1500179_PstIMspI_PA	58.57
11371	M6_1669945_PstIMspI_PA	58.57
11372	M6_1905698_PstIMspI_PA	58.57
11373	M6_2044713_PstIMspI_PA	58.57
11374	M6_2748195_PstIMspI_PA	58.57
11375	M6_2870807_PstIMspI_PA	58.57
11376	M6_3191721_PstIMspI_PA	58.57
11377	M6_453497_PstIMspI_PA	58.57
11378	M6_466189_PstIMspI_PA	58.57
11379	M6_876874_PstIMspI_PA	58.57
11380	Opata_1098887_PstIMspI_PA	58.57
11381	Opata_775485_PstIMspI_PA	58.57
11382	Opata_784320_PstIMspI_PA	58.57
11383	Opata_985228_PstIMspI_PA	58.57
11384	M6_2342678_PstIMluI_PA	58.57
11385	M6_100573_PstIMseI_PA	58.57
11386	M6_1097572_PstIMseI_PA	58.57
11387	M6_1124477_PstIMseI_PA	58.57
11388	M6_119822_PstIMseI_PA	58.57
11389	M6_160004_PstIMseI_PA	58.57
11390	M6_17130_PstIMseI_PA	58.57
11391	M6_1850824_PstIMseI_PA	58.57
11392	M6_211118_PstIMseI_PA	58.57
11393	M6_2413577_PstIMseI_PA	58.57
11394	M6_254707_PstIMseI_PA	58.57
11395	M6_3029965_PstIMseI_PA	58.57
11396	M6_3283030_PstIMseI_PA	58.57
11397	M6_3942_PstIMseI_PA	58.57
11398	M6_397336_PstIMseI_PA	58.57
11399	M6_4011855_PstIMseI_PA	58.57
11400	M6_4124817_PstIMseI_PA	58.57
11401	M6_53842_PstIMseI_PA	58.57
11402	M6_746991_PstIMseI_PA	58.57
11403	M6_752753_PstIMseI_PA	58.57
11404	M6_845914_PstIMseI_PA	58.57
11405	M6_939938_PstIMseI_PA	58.57
11406	M6_130590_PstIMspI_PA	58.57
11407	M6_1420977_PstIMspI_PA	58.57
11408	M6_1714447_PstIMspI_PA	58.57
11409	M6_3054357_PstIMspI_PA	58.57
11410	M6_441191_PstIMspI_PA	58.57
11411	M6_457314_PstIMspI_PA	58.57
11412	M6_477282_PstIMspI_PA	58.57
11413	M6_610044_PstIMspI_PA	58.57
11414	M6_1148207_PstIMseI_PA	58.57
11415	M6_622477_PstIMseI_PA	58.57
11416	M6_636613_PstIMseI_PA	58.57
11417	M6_104120_PstIMspI_PA	58.57
11418	M6_1526847_PstIMspI_PA	58.57
11419	M6_435057_PstIMspI_PA	58.57
11420	M6_507996_PstIMspI_PA	58.57
11421	Opata_2227445_PstIMspI_PA	58.57
11422	Opata_2558159_PstIMspI_PA	58.57
11423	M6_1067283_PstIMseI_PA	58.57
11424	M6_1152902_PstIMseI_PA	58.57
11425	M6_158208_PstIMseI_PA	58.57
11426	M6_169112_PstIMseI_PA	58.57
11427	M6_2199357_PstIMseI_PA	58.57
11428	M6_3222769_PstIMseI_PA	58.57
11429	M6_338624_PstIMseI_PA	58.57
11430	M6_425197_PstIMseI_PA	58.57
11431	M6_486012_PstIMseI_PA	58.57
11432	M6_525254_PstIMseI_PA	58.57
11433	M6_555048_PstIMseI_PA	58.57
11434	M6_744736_PstIMseI_PA	58.57
11435	M6_801167_PstIMseI_PA	58.57
11436	M6_1238014_PstIMspI_PA	58.57
11437	M6_1829364_PstIMspI_PA	58.57
11438	M6_2078809_PstIMspI_PA	58.57
11439	M6_2240063_PstIMspI_PA	58.57
11440	M6_2449296_PstIMspI_PA	58.57
11441	M6_2497150_PstIMspI_PA	58.57
11442	M6_2654045_PstIMspI_PA	58.57
11443	M6_2704378_PstIMspI_PA	58.57
11444	M6_618317_PstIMspI_PA	58.57
11445	M6_740926_PstIMspI_PA	58.57
11446	M6_799833_PstIMspI_PA	58.57
11447	M6_813368_PstIMspI_PA	58.57
11448	Opata_3793849_PstIMspI_PA	58.57
11449	Opata_427536_PstIMspI_PA	58.57
11450	M6_1093911_PstIMseI_PA	58.57
11451	M6_1130234_PstIMseI_PA	58.57
11452	M6_1174717_PstIMseI_PA	58.57
11453	M6_2378489_PstIMseI_PA	58.57
11454	M6_2575595_PstIMseI_PA	58.57
11455	M6_294616_PstIMseI_PA	58.57
11456	M6_2952612_PstIMseI_PA	58.57
11457	M6_3116063_PstIMseI_PA	58.57
11458	M6_462729_PstIMseI_PA	58.57
11459	M6_500257_PstIMseI_PA	58.57
11460	M6_525455_PstIMseI_PA	58.57
11461	M6_61618_PstIMseI_PA	58.57
11462	M6_82851_PstIMseI_PA	58.57
11463	M6_93312_PstIMseI_PA	58.57
11464	M6_942328_PstIMseI_PA	58.57
11465	M6_983940_PstIMseI_PA	58.57
11466	M6_99673_PstIMseI_PA	58.57
11467	M6_1113514_PstIMspI_PA	58.57
11468	M6_1320568_PstIMspI_PA	58.57
11469	M6_1553888_PstIMspI_PA	58.57
11470	M6_1724073_PstIMspI_PA	58.57
11471	M6_1973067_PstIMspI_PA	58.57
11472	M6_2461251_PstIMspI_PA	58.57
11473	M6_2790760_PstIMspI_PA	58.57
11474	M6_3174048_PstIMspI_PA	58.57
11475	M6_485516_PstIMspI_PA	58.57
11476	M6_533539_PstIMspI_PA	58.57
11477	M6_676227_PstIMspI_PA	58.57
11478	M6_757339_PstIMspI_PA	58.57
11479	Opata_1017861_PstIMspI_PA	58.57
11480	M6_273415_PstIMluI_PA	58.57
11481	M6_1232037_PstIMseI_PA	58.57
11482	M6_209811_PstIMseI_PA	58.57
11483	M6_3992681_PstIMseI_PA	58.57
11484	M6_1621305_PstIMspI_PA	58.57
11485	M6_3730003_PstIMseI_PA	58.57
11486	M6_1448896_PstIMspI_PA	58.57
11487	M6_2601962_PstIMseI_PA	58.57
11488	M6_362250_PstIMseI_PA	58.57
11489	M6_1266230_PstIMspI_PA	58.57
11490	M6_2174282_PstIMspI_PA	58.57
11491	M6_486434_PstIMspI_PA	58.57
11492	M6_684778_PstIMspI_PA	58.57
11493	M6_880479_PstIMspI_PA	58.57
11494	2273251	58.59
11495	1151079	58.67
11496	4406151	58.78
11497	4538898	58.78
11498	5971400	58.78
11499	1115089	58.98
11500	6038416	59.28
11501	1104580	59.65
11502	1282037	59.65
11503	3950829	59.65
11504	3023533	59.75
11505	1001668	60.77
11506	978725	60.87
11507	3946965	60.87
11508	1233862	60.94
11509	2245957	60.94
11510	2257757	60.94
11511	TA002390-1493	61.37
11512	D_GDEEGVY02GT0DS_121	61.37
11513	JD_c20427_248	61.37
11514	GENE-3728_39	61.99
11515	1073197	62.08
11516	1104381	62.17
11517	995218	62.4
11518	1067320	62.63
11519	1202198	62.63
11520	1084869	62.95
11521	1095021	62.95
11522	1159362	63.3
11523	2248957	63.3
11524	3533980	63.3
11525	4663990	63.3
11526	Xgdm72	63.5
11527	Kukri_c47441_194	63.81
11528	D_contig65674_40	63.81
11529	BS00044751_51	63.81
11530	Excalibur_c62735_71	63.81
11531	Kukri_c28362_231	63.81
11532	RAC875_c60169_200	63.81
11533	RFL_Contig2471_119	64.28
11534	984949	64.3
11535	BobWhite_c19547_472	64.41
11536	982052	64.44
11537	983478	64.44
11538	1033861	64.44
11539	1036838	64.44
11540	1057014	64.44
11541	1087986	64.44
11542	1088695	64.44
11543	1106642	64.44
11544	1123180	64.44
11545	1138525	64.44
11546	1139378	64.44
11547	1202604	64.44
11548	1208131	64.44
11549	1210869	64.44
11550	1216779	64.44
11551	1233447	64.44
11552	1235546	64.44
11553	1698122	64.44
11554	2242060	64.44
11555	2242143	64.44
11556	2243121	64.44
11557	2243354	64.44
11558	2246182	64.44
11559	2248983	64.44
11560	2251544	64.44
11561	2257850	64.44
11562	2262243	64.44
11563	2309516	64.44
11564	3934732	64.44
11565	3952661	64.44
11566	3959261	64.44
11567	4004771	64.44
11568	4909491	64.44
11569	4991130	64.44
11570	4991221	64.44
11571	7353791	64.44
11572	BS00070468_51	64.54
11573	TA005883-0675	64.54
11574	986678	64.6
11575	1087909	64.92
11576	1100395	64.94
11577	1235289	65.02
11578	4989332	65.02
11579	wsnp_RFL_Contig2812_2592003	65.17
11580	Opata_1396213_PstIMluI_PA	65.17
11581	Opata_2108236_PstIMluI_PA	65.17
11582	Opata_1133300_PstIMseI_PA	65.17
11583	Opata_1455807_PstIMseI_PA	65.17
11584	Opata_1935297_PstIMseI_PA	65.17
11585	Opata_205301_PstIMseI_PA	65.17
11586	Opata_28289_PstIMseI_PA	65.17
11587	Opata_3240077_PstIMseI_PA	65.17
11588	Opata_403384_PstIMseI_PA	65.17
11589	Opata_4311883_PstIMseI_PA	65.17
11590	Opata_4455013_PstIMseI_PA	65.17
11591	Opata_666991_PstIMseI_PA	65.17
11592	Opata_1008240_PstIMspI_PA	65.17
11593	Opata_1266534_PstIMspI_PA	65.17
11594	Opata_1391639_PstIMspI_PA	65.17
11595	Opata_1455695_PstIMspI_PA	65.17
11596	Opata_1497534_PstIMspI_PA	65.17
11597	Opata_160094_PstIMspI_PA	65.17
11598	Opata_1616721_PstIMspI_PA	65.17
11599	Opata_1719178_PstIMspI_PA	65.17
11600	Opata_1762123_PstIMspI_PA	65.17
11601	Opata_1852615_PstIMspI_PA	65.17
11602	Opata_1877364_PstIMspI_PA	65.17
11603	Opata_1922811_PstIMspI_PA	65.17
11604	Opata_1958168_PstIMspI_PA	65.17
11605	Opata_1974306_PstIMspI_PA	65.17
11606	Opata_2104014_PstIMspI_PA	65.17
11607	Opata_2159821_PstIMspI_PA	65.17
11608	Opata_2219853_PstIMspI_PA	65.17
11609	Opata_2299233_PstIMspI_PA	65.17
11610	Opata_2545739_PstIMspI_PA	65.17
11611	Opata_2556679_PstIMspI_PA	65.17
11612	Opata_2991135_PstIMspI_PA	65.17
11613	Opata_3044544_PstIMspI_PA	65.17
11614	Opata_3078584_PstIMspI_PA	65.17
11615	Opata_3100071_PstIMspI_PA	65.17
11616	Opata_3187389_PstIMspI_PA	65.17
11617	Opata_330478_PstIMspI_PA	65.17
11618	Opata_331412_PstIMspI_PA	65.17
11619	Opata_3317552_PstIMspI_PA	65.17
11620	Opata_3490396_PstIMspI_PA	65.17
11621	Opata_3499983_PstIMspI_PA	65.17
11622	Opata_3525600_PstIMspI_PA	65.17
11623	Opata_3642526_PstIMspI_PA	65.17
11624	Opata_3967008_PstIMspI_PA	65.17
11625	Opata_4124413_PstIMspI_PA	65.17
11626	Opata_4158664_PstIMspI_PA	65.17
11627	Opata_4168084_PstIMspI_PA	65.17
11628	Opata_4190501_PstIMspI_PA	65.17
11629	Opata_511647_PstIMspI_PA	65.17
11630	Opata_921092_PstIMspI_PA	65.17
11631	Opata_1939111_28_PstIMluI_SNP	65.17
11632	Opata_439936_28_PstIMluI_SNP	65.17
11633	Opata_589126_45_PstIMluI_SNP	65.17
11634	Opata_98400_26_PstIMluI_SNP	65.17
11635	Opata_11041_8_PstIMseI_SNP	65.17
11636	Opata_111474_69_PstIMseI_SNP	65.17
11637	Opata_136956_20_PstIMseI_SNP	65.17
11638	Opata_1591502_65_PstIMseI_SNP	65.17
11639	Opata_1660875_12_PstIMseI_SNP	65.17
11640	Opata_19901_5_PstIMseI_SNP	65.17
11641	Opata_22320_57_PstIMseI_SNP	65.17
11642	Opata_240754_47_PstIMseI_SNP	65.17
11643	Opata_261928_64_PstIMseI_SNP	65.17
11644	Opata_326347_13_PstIMseI_SNP	65.17
11645	Opata_359266_66_PstIMseI_SNP	65.17
11646	Opata_377716_24_PstIMseI_SNP	65.17
11647	Opata_415955_18_PstIMseI_SNP	65.17
11648	Opata_47622_31_PstIMseI_SNP	65.17
11649	Opata_609552_81_PstIMseI_SNP	65.17
11650	Opata_639371_42_PstIMseI_SNP	65.17
11651	Opata_678528_39_PstIMseI_SNP	65.17
11652	Opata_71858_47_PstIMseI_SNP	65.17
11653	Opata_799213_66_PstIMseI_SNP	65.17
11654	Opata_91871_62_PstIMseI_SNP	65.17
11655	Opata_137300_12_PstIMspI_SNP	65.17
11656	Opata_137300_23_PstIMspI_SNP	65.17
11657	Opata_1603962_4_PstIMspI_SNP	65.17
11658	Opata_179363_43_PstIMspI_SNP	65.17
11659	Opata_1818925_87_PstIMspI_SNP	65.17
11660	Opata_1831030_18_PstIMspI_SNP	65.17
11661	Opata_1844738_26_PstIMspI_SNP	65.17
11662	Opata_1884778_8_PstIMspI_SNP	65.17
11663	Opata_1959042_22_PstIMspI_SNP	65.17
11664	Opata_1959042_29_PstIMspI_SNP	65.17
11665	Opata_2099547_46_PstIMspI_SNP	65.17
11666	Opata_2353218_44_PstIMspI_SNP	65.17
11667	Opata_242825_19_PstIMspI_SNP	65.17
11668	Opata_2700041_52_PstIMspI_SNP	65.17
11669	Opata_2700041_80_PstIMspI_SNP	65.17
11670	Opata_2957756_63_PstIMspI_SNP	65.17
11671	Opata_3013027_67_PstIMspI_SNP	65.17
11672	Opata_309905_15_PstIMspI_SNP	65.17
11673	Opata_318068_17_PstIMspI_SNP	65.17
11674	Opata_608712_24_PstIMspI_SNP	65.17
11675	Opata_840124_50_PstIMspI_SNP	65.17
11676	M6_2322995_PstIMseI_PA	65.17
11677	M6_2848319_PstIMseI_PA	65.17
11678	M6_3954284_PstIMseI_PA	65.17
11679	M6_39691_PstIMseI_PA	65.17
11680	M6_501919_PstIMseI_PA	65.17
11681	M6_671423_PstIMseI_PA	65.17
11682	Opata_100600_PstIMseI_PA	65.17
11683	Opata_1054357_PstIMseI_PA	65.17
11684	Opata_1238991_PstIMseI_PA	65.17
11685	Opata_1242598_PstIMseI_PA	65.17
11686	Opata_129601_PstIMseI_PA	65.17
11687	Opata_1342456_PstIMseI_PA	65.17
11688	Opata_1718443_PstIMseI_PA	65.17
11689	Opata_1816633_PstIMseI_PA	65.17
11690	Opata_1911282_PstIMseI_PA	65.17
11691	Opata_195945_PstIMseI_PA	65.17
11692	Opata_215937_PstIMseI_PA	65.17
11693	Opata_2361389_PstIMseI_PA	65.17
11694	Opata_2506988_PstIMseI_PA	65.17
11695	Opata_3211142_PstIMseI_PA	65.17
11696	Opata_328906_PstIMseI_PA	65.17
11697	Opata_3401205_PstIMseI_PA	65.17
11698	Opata_382175_PstIMseI_PA	65.17
11699	Opata_614648_PstIMseI_PA	65.17
11700	Opata_617326_PstIMseI_PA	65.17
11701	Opata_665328_PstIMseI_PA	65.17
11702	Opata_674709_PstIMseI_PA	65.17
11703	Opata_732087_PstIMseI_PA	65.17
11704	Opata_838137_PstIMseI_PA	65.17
11705	Opata_889922_PstIMseI_PA	65.17
11706	M6_266738_PstIMspI_PA	65.17
11707	M6_30861_PstIMspI_PA	65.17
11708	Opata_1000055_PstIMspI_PA	65.17
11709	Opata_1022160_PstIMspI_PA	65.17
11710	Opata_1063683_PstIMspI_PA	65.17
11711	Opata_1115109_PstIMspI_PA	65.17
11712	Opata_1131109_PstIMspI_PA	65.17
11713	Opata_1207786_PstIMspI_PA	65.17
11714	Opata_1229837_PstIMspI_PA	65.17
11715	Opata_1246524_PstIMspI_PA	65.17
11716	Opata_1266496_PstIMspI_PA	65.17
11717	Opata_1286215_PstIMspI_PA	65.17
11718	Opata_1316604_PstIMspI_PA	65.17
11719	Opata_1395090_PstIMspI_PA	65.17
11720	Opata_1467074_PstIMspI_PA	65.17
11721	Opata_1510718_PstIMspI_PA	65.17
11722	Opata_1538705_PstIMspI_PA	65.17
11723	Opata_1665766_PstIMspI_PA	65.17
11724	Opata_1733587_PstIMspI_PA	65.17
11725	Opata_18587_PstIMspI_PA	65.17
11726	Opata_1863360_PstIMspI_PA	65.17
11727	Opata_1919775_PstIMspI_PA	65.17
11728	Opata_1935810_PstIMspI_PA	65.17
11729	Opata_2024478_PstIMspI_PA	65.17
11730	Opata_2186254_PstIMspI_PA	65.17
11731	Opata_2230738_PstIMspI_PA	65.17
11732	Opata_2309558_PstIMspI_PA	65.17
11733	Opata_246416_PstIMspI_PA	65.17
11734	Opata_2517798_PstIMspI_PA	65.17
11735	Opata_2572986_PstIMspI_PA	65.17
11736	Opata_2593280_PstIMspI_PA	65.17
11737	Opata_2674734_PstIMspI_PA	65.17
11738	Opata_2788334_PstIMspI_PA	65.17
11739	Opata_285804_PstIMspI_PA	65.17
11740	Opata_2936075_PstIMspI_PA	65.17
11741	Opata_3026473_PstIMspI_PA	65.17
11742	Opata_3032861_PstIMspI_PA	65.17
11743	Opata_3063647_PstIMspI_PA	65.17
11744	Opata_3127044_PstIMspI_PA	65.17
11745	Opata_3148766_PstIMspI_PA	65.17
11746	Opata_322208_PstIMspI_PA	65.17
11747	Opata_3254107_PstIMspI_PA	65.17
11748	Opata_3265567_PstIMspI_PA	65.17
11749	Opata_333871_PstIMspI_PA	65.17
11750	Opata_3399592_PstIMspI_PA	65.17
11751	Opata_3564171_PstIMspI_PA	65.17
11752	Opata_356462_PstIMspI_PA	65.17
11753	Opata_357759_PstIMspI_PA	65.17
11754	Opata_358637_PstIMspI_PA	65.17
11755	Opata_360153_PstIMspI_PA	65.17
11756	Opata_3771539_PstIMspI_PA	65.17
11757	Opata_3843858_PstIMspI_PA	65.17
11758	Opata_3877893_PstIMspI_PA	65.17
11759	Opata_3955333_PstIMspI_PA	65.17
11760	Opata_4005218_PstIMspI_PA	65.17
11761	Opata_4017225_PstIMspI_PA	65.17
11762	Opata_4039094_PstIMspI_PA	65.17
11763	Opata_4128981_PstIMspI_PA	65.17
11764	Opata_4153785_PstIMspI_PA	65.17
11765	Opata_473325_PstIMspI_PA	65.17
11766	Opata_477187_PstIMspI_PA	65.17
11767	Opata_515732_PstIMspI_PA	65.17
11768	Opata_517615_PstIMspI_PA	65.17
11769	Opata_540218_PstIMspI_PA	65.17
11770	Opata_558080_PstIMspI_PA	65.17
11771	Opata_647677_PstIMspI_PA	65.17
11772	Opata_661267_PstIMspI_PA	65.17
11773	Opata_678905_PstIMspI_PA	65.17
11774	Opata_689695_PstIMspI_PA	65.17
11775	Opata_69325_PstIMspI_PA	65.17
11776	Opata_711571_PstIMspI_PA	65.17
11777	Opata_890345_PstIMspI_PA	65.17
11778	Opata_89963_PstIMspI_PA	65.17
11779	Opata_100342_49_PstIMseI_SNP	65.17
11780	Opata_1016388_52_PstIMseI_SNP	65.17
11781	Opata_1265599_69_PstIMseI_SNP	65.17
11782	Opata_1265599_75_PstIMseI_SNP	65.17
11783	Opata_167048_3_PstIMseI_SNP	65.17
11784	Opata_167048_71_PstIMseI_SNP	65.17
11785	Opata_192707_11_PstIMseI_SNP	65.17
11786	Opata_192707_31_PstIMseI_SNP	65.17
11787	Opata_19901_77_PstIMseI_SNP	65.17
11788	Opata_2308194_67_PstIMseI_SNP	65.17
11789	Opata_235418_27_PstIMseI_SNP	65.17
11790	Opata_2511035_24_PstIMseI_SNP	65.17
11791	Opata_2605971_64_PstIMseI_SNP	65.17
11792	Opata_269501_58_PstIMseI_SNP	65.17
11793	Opata_276554_88_PstIMseI_SNP	65.17
11794	Opata_2827551_82_PstIMseI_SNP	65.17
11795	Opata_308424_72_PstIMseI_SNP	65.17
11796	Opata_326398_86_PstIMseI_SNP	65.17
11797	Opata_33268_46_PstIMseI_SNP	65.17
11798	Opata_3826233_10_PstIMseI_SNP	65.17
11799	Opata_416663_29_PstIMseI_SNP	65.17
11800	Opata_436656_39_PstIMseI_SNP	65.17
11801	Opata_463688_80_PstIMseI_SNP	65.17
11802	Opata_55108_52_PstIMseI_SNP	65.17
11803	Opata_55108_5_PstIMseI_SNP	65.17
11804	Opata_61488_88_PstIMseI_SNP	65.17
11805	Opata_702949_62_PstIMseI_SNP	65.17
11806	Opata_876074_34_PstIMseI_SNP	65.17
11807	Opata_876074_35_PstIMseI_SNP	65.17
11808	Opata_877285_6_PstIMseI_SNP	65.17
11809	Opata_894369_74_PstIMseI_SNP	65.17
11810	Opata_96786_54_PstIMseI_SNP	65.17
11811	Opata_97363_62_PstIMseI_SNP	65.17
11812	Opata_1216953_39_PstIMspI_SNP	65.17
11813	Opata_1469988_63_PstIMspI_SNP	65.17
11814	Opata_1876818_2_PstIMspI_SNP	65.17
11815	Opata_1885209_78_PstIMspI_SNP	65.17
11816	Opata_1999433_18_PstIMspI_SNP	65.17
11817	Opata_2112218_35_PstIMspI_SNP	65.17
11818	Opata_2290444_74_PstIMspI_SNP	65.17
11819	Opata_2313854_72_PstIMspI_SNP	65.17
11820	Opata_345856_39_PstIMspI_SNP	65.17
11821	Opata_3601401_48_PstIMspI_SNP	65.17
11822	Opata_3601401_7_PstIMspI_SNP	65.17
11823	M6_1340372_PstIMluI_PA	65.17
11824	Opata_1194453_PstIMluI_PA	65.17
11825	Opata_1786173_PstIMluI_PA	65.17
11826	Opata_1861987_PstIMluI_PA	65.17
11827	Opata_1946495_PstIMluI_PA	65.17
11828	Opata_2836050_PstIMluI_PA	65.17
11829	Opata_721200_PstIMluI_PA	65.17
11830	Opata_839730_PstIMluI_PA	65.17
11831	M6_1055178_PstIMseI_PA	65.17
11832	M6_1168098_PstIMseI_PA	65.17
11833	M6_1359846_PstIMseI_PA	65.17
11834	M6_153329_PstIMseI_PA	65.17
11835	M6_1602265_PstIMseI_PA	65.17
11836	M6_1672277_PstIMseI_PA	65.17
11837	M6_1772859_PstIMseI_PA	65.17
11838	M6_2198459_PstIMseI_PA	65.17
11839	M6_243521_PstIMseI_PA	65.17
11840	M6_3157001_PstIMseI_PA	65.17
11841	M6_338182_PstIMseI_PA	65.17
11842	M6_403284_PstIMseI_PA	65.17
11843	M6_452652_PstIMseI_PA	65.17
11844	M6_518808_PstIMseI_PA	65.17
11845	M6_570526_PstIMseI_PA	65.17
11846	M6_621832_PstIMseI_PA	65.17
11847	M6_81996_PstIMseI_PA	65.17
11848	M6_967920_PstIMseI_PA	65.17
11849	Opata_1050539_PstIMseI_PA	65.17
11850	Opata_1134470_PstIMseI_PA	65.17
11851	Opata_1247305_PstIMseI_PA	65.17
11852	Opata_126900_PstIMseI_PA	65.17
11853	Opata_1282702_PstIMseI_PA	65.17
11854	Opata_151572_PstIMseI_PA	65.17
11855	Opata_169802_PstIMseI_PA	65.17
11856	Opata_1717239_PstIMseI_PA	65.17
11857	Opata_175385_PstIMseI_PA	65.17
11858	Opata_197409_PstIMseI_PA	65.17
11859	Opata_210970_PstIMseI_PA	65.17
11860	Opata_230818_PstIMseI_PA	65.17
11861	Opata_245579_PstIMseI_PA	65.17
11862	Opata_2512644_PstIMseI_PA	65.17
11863	Opata_2810252_PstIMseI_PA	65.17
11864	Opata_2928545_PstIMseI_PA	65.17
11865	Opata_312364_PstIMseI_PA	65.17
11866	Opata_322357_PstIMseI_PA	65.17
11867	Opata_325618_PstIMseI_PA	65.17
11868	Opata_3913267_PstIMseI_PA	65.17
11869	Opata_4019823_PstIMseI_PA	65.17
11870	Opata_414271_PstIMseI_PA	65.17
11871	Opata_4183265_PstIMseI_PA	65.17
11872	Opata_4401724_PstIMseI_PA	65.17
11873	Opata_4445232_PstIMseI_PA	65.17
11874	Opata_52486_PstIMseI_PA	65.17
11875	Opata_531299_PstIMseI_PA	65.17
11876	Opata_564427_PstIMseI_PA	65.17
11877	Opata_575301_PstIMseI_PA	65.17
11878	Opata_642552_PstIMseI_PA	65.17
11879	Opata_645355_PstIMseI_PA	65.17
11880	Opata_653323_PstIMseI_PA	65.17
11881	Opata_733905_PstIMseI_PA	65.17
11882	Opata_738354_PstIMseI_PA	65.17
11883	Opata_749873_PstIMseI_PA	65.17
11884	Opata_859808_PstIMseI_PA	65.17
11885	Opata_862900_PstIMseI_PA	65.17
11886	M6_1029518_PstIMspI_PA	65.17
11887	M6_1441626_PstIMspI_PA	65.17
11888	M6_1541305_PstIMspI_PA	65.17
11889	M6_1742367_PstIMspI_PA	65.17
11890	M6_1743105_PstIMspI_PA	65.17
11891	M6_2152551_PstIMspI_PA	65.17
11892	M6_2212667_PstIMspI_PA	65.17
11893	M6_3008936_PstIMspI_PA	65.17
11894	M6_3234100_PstIMspI_PA	65.17
11895	M6_3487688_PstIMspI_PA	65.17
11896	M6_827451_PstIMspI_PA	65.17
11897	M6_930947_PstIMspI_PA	65.17
11898	Opata_1220656_PstIMspI_PA	65.17
11899	Opata_1344833_PstIMspI_PA	65.17
11900	Opata_139849_PstIMspI_PA	65.17
11901	Opata_1412334_PstIMspI_PA	65.17
11902	Opata_1508132_PstIMspI_PA	65.17
11903	Opata_1598572_PstIMspI_PA	65.17
11904	Opata_1749157_PstIMspI_PA	65.17
11905	Opata_1750350_PstIMspI_PA	65.17
11906	Opata_1794645_PstIMspI_PA	65.17
11907	Opata_1853786_PstIMspI_PA	65.17
11908	Opata_1857482_PstIMspI_PA	65.17
11909	Opata_1886653_PstIMspI_PA	65.17
11910	Opata_1956019_PstIMspI_PA	65.17
11911	Opata_2082773_PstIMspI_PA	65.17
11912	Opata_2086022_PstIMspI_PA	65.17
11913	Opata_2106137_PstIMspI_PA	65.17
11914	Opata_2220272_PstIMspI_PA	65.17
11915	Opata_2426246_PstIMspI_PA	65.17
11916	Opata_2461983_PstIMspI_PA	65.17
11917	Opata_2549137_PstIMspI_PA	65.17
11918	Opata_2577028_PstIMspI_PA	65.17
11919	Opata_2617403_PstIMspI_PA	65.17
11920	Opata_266721_PstIMspI_PA	65.17
11921	Opata_2782376_PstIMspI_PA	65.17
11922	Opata_2796247_PstIMspI_PA	65.17
11923	Opata_2842924_PstIMspI_PA	65.17
11924	Opata_2843816_PstIMspI_PA	65.17
11925	Opata_2889708_PstIMspI_PA	65.17
11926	Opata_3006860_PstIMspI_PA	65.17
11927	Opata_3032043_PstIMspI_PA	65.17
11928	Opata_305868_PstIMspI_PA	65.17
11929	Opata_3126434_PstIMspI_PA	65.17
11930	Opata_3130343_PstIMspI_PA	65.17
11931	Opata_3303339_PstIMspI_PA	65.17
11932	Opata_3381079_PstIMspI_PA	65.17
11933	Opata_3460079_PstIMspI_PA	65.17
11934	Opata_3489877_PstIMspI_PA	65.17
11935	Opata_363580_PstIMspI_PA	65.17
11936	Opata_3787854_PstIMspI_PA	65.17
11937	Opata_4001744_PstIMspI_PA	65.17
11938	Opata_4221402_PstIMspI_PA	65.17
11939	Opata_44371_PstIMspI_PA	65.17
11940	Opata_453732_PstIMspI_PA	65.17
11941	Opata_479099_PstIMspI_PA	65.17
11942	Opata_594614_PstIMspI_PA	65.17
11943	Opata_606449_PstIMspI_PA	65.17
11944	Opata_676206_PstIMspI_PA	65.17
11945	Opata_745238_PstIMspI_PA	65.17
11946	Opata_78731_PstIMspI_PA	65.17
11947	Opata_866136_PstIMspI_PA	65.17
11948	Opata_883996_PstIMspI_PA	65.17
11949	Opata_131214_67_PstIMseI_SNP	65.17
11950	Opata_136555_48_PstIMseI_SNP	65.17
11951	Opata_180175_14_PstIMseI_SNP	65.17
11952	Opata_478106_69_PstIMseI_SNP	65.17
11953	Opata_749346_27_PstIMseI_SNP	65.17
11954	Opata_765207_83_PstIMseI_SNP	65.17
11955	Opata_899631_54_PstIMseI_SNP	65.17
11956	Opata_1552523_12_PstIMspI_SNP	65.17
11957	Opata_1552523_53_PstIMspI_SNP	65.17
11958	Opata_1865048_47_PstIMspI_SNP	65.17
11959	Opata_822179_23_PstIMspI_SNP	65.17
11960	Opata_896762_34_PstIMspI_SNP	65.17
11961	M6_61441_PstIMluI_PA	65.17
11962	M6_74957_PstIMluI_PA	65.17
11963	Opata_1600620_PstIMluI_PA	65.17
11964	M6_109952_PstIMseI_PA	65.17
11965	M6_1139504_PstIMseI_PA	65.17
11966	M6_1359875_PstIMseI_PA	65.17
11967	M6_226981_PstIMseI_PA	65.17
11968	M6_245808_PstIMseI_PA	65.17
11969	M6_4154300_PstIMseI_PA	65.17
11970	M6_446835_PstIMseI_PA	65.17
11971	M6_463632_PstIMseI_PA	65.17
11972	M6_568194_PstIMseI_PA	65.17
11973	M6_627533_PstIMseI_PA	65.17
11974	M6_658449_PstIMseI_PA	65.17
11975	M6_700202_PstIMseI_PA	65.17
11976	M6_727414_PstIMseI_PA	65.17
11977	M6_786989_PstIMseI_PA	65.17
11978	M6_794818_PstIMseI_PA	65.17
11979	M6_82417_PstIMseI_PA	65.17
11980	M6_92502_PstIMseI_PA	65.17
11981	Opata_1125908_PstIMseI_PA	65.17
11982	Opata_1196128_PstIMseI_PA	65.17
11983	Opata_1247697_PstIMseI_PA	65.17
11984	Opata_1391323_PstIMseI_PA	65.17
11985	Opata_1904499_PstIMseI_PA	65.17
11986	Opata_2640764_PstIMseI_PA	65.17
11987	Opata_2655181_PstIMseI_PA	65.17
11988	Opata_296052_PstIMseI_PA	65.17
11989	Opata_3494492_PstIMseI_PA	65.17
11990	Opata_370012_PstIMseI_PA	65.17
11991	Opata_383435_PstIMseI_PA	65.17
11992	Opata_535610_PstIMseI_PA	65.17
11993	Opata_554160_PstIMseI_PA	65.17
11994	Opata_600136_PstIMseI_PA	65.17
11995	Opata_648714_PstIMseI_PA	65.17
11996	Opata_652953_PstIMseI_PA	65.17
11997	Opata_658006_PstIMseI_PA	65.17
11998	Opata_93544_PstIMseI_PA	65.17
11999	M6_1414622_PstIMspI_PA	65.17
12000	M6_1483128_PstIMspI_PA	65.17
12001	M6_1557449_PstIMspI_PA	65.17
12002	M6_2236220_PstIMspI_PA	65.17
12003	M6_2559443_PstIMspI_PA	65.17
12004	M6_3361152_PstIMspI_PA	65.17
12005	M6_348526_PstIMspI_PA	65.17
12006	M6_527691_PstIMspI_PA	65.17
12007	M6_543689_PstIMspI_PA	65.17
12008	M6_707631_PstIMspI_PA	65.17
12009	M6_822067_PstIMspI_PA	65.17
12010	M6_921109_PstIMspI_PA	65.17
12011	Opata_1020933_PstIMspI_PA	65.17
12012	Opata_1215437_PstIMspI_PA	65.17
12013	Opata_1411061_PstIMspI_PA	65.17
12014	Opata_149504_PstIMspI_PA	65.17
12015	Opata_1836572_PstIMspI_PA	65.17
12016	Opata_2050843_PstIMspI_PA	65.17
12017	Opata_2101099_PstIMspI_PA	65.17
12018	Opata_2232012_PstIMspI_PA	65.17
12019	Opata_2291518_PstIMspI_PA	65.17
12020	Opata_2556395_PstIMspI_PA	65.17
12021	Opata_2893533_PstIMspI_PA	65.17
12022	Opata_2994700_PstIMspI_PA	65.17
12023	Opata_3408293_PstIMspI_PA	65.17
12024	Opata_342877_PstIMspI_PA	65.17
12025	Opata_3453237_PstIMspI_PA	65.17
12026	Opata_3463524_PstIMspI_PA	65.17
12027	Opata_3485705_PstIMspI_PA	65.17
12028	Opata_3651191_PstIMspI_PA	65.17
12029	Opata_3660564_PstIMspI_PA	65.17
12030	Opata_3813871_PstIMspI_PA	65.17
12031	Opata_3821704_PstIMspI_PA	65.17
12032	Opata_3889975_PstIMspI_PA	65.17
12033	Opata_389056_PstIMspI_PA	65.17
12034	Opata_4042411_PstIMspI_PA	65.17
12035	Opata_4120126_PstIMspI_PA	65.17
12036	Opata_4183956_PstIMspI_PA	65.17
12037	Opata_4265748_PstIMspI_PA	65.17
12038	Opata_605813_PstIMspI_PA	65.17
12039	Opata_644717_PstIMspI_PA	65.17
12040	Opata_701694_PstIMspI_PA	65.17
12041	Opata_726992_PstIMspI_PA	65.17
12042	Opata_776532_PstIMspI_PA	65.17
12043	Opata_781330_PstIMspI_PA	65.17
12044	Opata_1046467_PstIMluI_PA	65.17
12045	Opata_116738_PstIMluI_PA	65.17
12046	Opata_1545741_PstIMluI_PA	65.17
12047	Opata_1559084_PstIMluI_PA	65.17
12048	Opata_169843_PstIMluI_PA	65.17
12049	Opata_1754766_PstIMluI_PA	65.17
12050	Opata_2795945_PstIMluI_PA	65.17
12051	Opata_551261_PstIMluI_PA	65.17
12052	Opata_873629_PstIMluI_PA	65.17
12053	M6_1126603_PstIMseI_PA	65.17
12054	M6_227790_PstIMseI_PA	65.17
12055	Opata_225793_PstIMseI_PA	65.17
12056	Opata_259211_PstIMseI_PA	65.17
12057	Opata_301637_PstIMseI_PA	65.17
12058	Opata_31947_PstIMseI_PA	65.17
12059	Opata_442640_PstIMseI_PA	65.17
12060	Opata_447211_PstIMseI_PA	65.17
12061	Opata_452357_PstIMseI_PA	65.17
12062	Opata_771893_PstIMseI_PA	65.17
12063	Opata_781694_PstIMseI_PA	65.17
12064	Opata_852027_PstIMseI_PA	65.17
12065	Opata_996493_PstIMseI_PA	65.17
12066	M6_1450788_PstIMspI_PA	65.17
12067	M6_3271074_PstIMspI_PA	65.17
12068	Opata_1011480_PstIMspI_PA	65.17
12069	Opata_117573_PstIMspI_PA	65.17
12070	Opata_1496688_PstIMspI_PA	65.17
12071	Opata_1622691_PstIMspI_PA	65.17
12072	Opata_187395_PstIMspI_PA	65.17
12073	Opata_2166287_PstIMspI_PA	65.17
12074	Opata_2329729_PstIMspI_PA	65.17
12075	Opata_2540033_PstIMspI_PA	65.17
12076	Opata_2757433_PstIMspI_PA	65.17
12077	Opata_329253_PstIMspI_PA	65.17
12078	Opata_3445910_PstIMspI_PA	65.17
12079	Opata_3487701_PstIMspI_PA	65.17
12080	Opata_3733149_PstIMspI_PA	65.17
12081	Opata_3884025_PstIMspI_PA	65.17
12082	Opata_389211_PstIMspI_PA	65.17
12083	Opata_745364_PstIMspI_PA	65.17
12084	Opata_931747_PstIMspI_PA	65.17
12085	Opata_995411_PstIMspI_PA	65.17
12086	M6_205039_PstIMluI_PA	65.17
12087	M6_926719_PstIMluI_PA	65.17
12088	Opata_1062091_PstIMluI_PA	65.17
12089	Opata_22303_PstIMluI_PA	65.17
12090	Opata_2417342_PstIMluI_PA	65.17
12091	Opata_28987_PstIMluI_PA	65.17
12092	Opata_878573_PstIMluI_PA	65.17
12093	M6_108772_PstIMseI_PA	65.17
12094	M6_1203214_PstIMseI_PA	65.17
12095	M6_14156_PstIMseI_PA	65.17
12096	M6_1535843_PstIMseI_PA	65.17
12097	M6_1710736_PstIMseI_PA	65.17
12098	M6_218902_PstIMseI_PA	65.17
12099	M6_236604_PstIMseI_PA	65.17
12100	M6_250774_PstIMseI_PA	65.17
12101	M6_2795057_PstIMseI_PA	65.17
12102	M6_295102_PstIMseI_PA	65.17
12103	M6_297603_PstIMseI_PA	65.17
12104	M6_355233_PstIMseI_PA	65.17
12105	M6_379923_PstIMseI_PA	65.17
12106	M6_5304_PstIMseI_PA	65.17
12107	M6_60462_PstIMseI_PA	65.17
12108	M6_70145_PstIMseI_PA	65.17
12109	M6_968020_PstIMseI_PA	65.17
12110	Opata_109329_PstIMseI_PA	65.17
12111	Opata_1133672_PstIMseI_PA	65.17
12112	Opata_1153855_PstIMseI_PA	65.17
12113	Opata_1251188_PstIMseI_PA	65.17
12114	Opata_1253592_PstIMseI_PA	65.17
12115	Opata_1272603_PstIMseI_PA	65.17
12116	Opata_1334986_PstIMseI_PA	65.17
12117	Opata_14010_PstIMseI_PA	65.17
12118	Opata_1415751_PstIMseI_PA	65.17
12119	Opata_186299_PstIMseI_PA	65.17
12120	Opata_223835_PstIMseI_PA	65.17
12121	Opata_242207_PstIMseI_PA	65.17
12122	Opata_272496_PstIMseI_PA	65.17
12123	Opata_2732945_PstIMseI_PA	65.17
12124	Opata_2793566_PstIMseI_PA	65.17
12125	Opata_2855839_PstIMseI_PA	65.17
12126	Opata_352083_PstIMseI_PA	65.17
12127	Opata_3579710_PstIMseI_PA	65.17
12128	Opata_3739142_PstIMseI_PA	65.17
12129	Opata_375257_PstIMseI_PA	65.17
12130	Opata_436767_PstIMseI_PA	65.17
12131	Opata_453570_PstIMseI_PA	65.17
12132	Opata_490268_PstIMseI_PA	65.17
12133	Opata_570094_PstIMseI_PA	65.17
12134	Opata_577589_PstIMseI_PA	65.17
12135	Opata_5929_PstIMseI_PA	65.17
12136	Opata_596873_PstIMseI_PA	65.17
12137	Opata_728620_PstIMseI_PA	65.17
12138	Opata_73068_PstIMseI_PA	65.17
12139	Opata_73260_PstIMseI_PA	65.17
12140	Opata_766495_PstIMseI_PA	65.17
12141	Opata_825405_PstIMseI_PA	65.17
12142	Opata_8788_PstIMseI_PA	65.17
12143	Opata_885751_PstIMseI_PA	65.17
12144	Opata_937705_PstIMseI_PA	65.17
12145	Opata_95385_PstIMseI_PA	65.17
12146	Opata_9783_PstIMseI_PA	65.17
12147	Opata_98661_PstIMseI_PA	65.17
12148	M6_1377797_PstIMspI_PA	65.17
12149	M6_1609946_PstIMspI_PA	65.17
12150	M6_2607047_PstIMspI_PA	65.17
12151	M6_2834256_PstIMspI_PA	65.17
12152	M6_2961664_PstIMspI_PA	65.17
12153	M6_3014921_PstIMspI_PA	65.17
12154	M6_390151_PstIMspI_PA	65.17
12155	M6_816131_PstIMspI_PA	65.17
12156	Opata_1079692_PstIMspI_PA	65.17
12157	Opata_1187445_PstIMspI_PA	65.17
12158	Opata_1222282_PstIMspI_PA	65.17
12159	Opata_122371_PstIMspI_PA	65.17
12160	Opata_127648_PstIMspI_PA	65.17
12161	Opata_1423635_PstIMspI_PA	65.17
12162	Opata_1454780_PstIMspI_PA	65.17
12163	Opata_1467228_PstIMspI_PA	65.17
12164	Opata_1507975_PstIMspI_PA	65.17
12165	Opata_1550235_PstIMspI_PA	65.17
12166	Opata_1558085_PstIMspI_PA	65.17
12167	Opata_1575818_PstIMspI_PA	65.17
12168	Opata_1607371_PstIMspI_PA	65.17
12169	Opata_1620157_PstIMspI_PA	65.17
12170	Opata_1629501_PstIMspI_PA	65.17
12171	Opata_163992_PstIMspI_PA	65.17
12172	Opata_1648682_PstIMspI_PA	65.17
12173	Opata_1821560_PstIMspI_PA	65.17
12174	Opata_1922757_PstIMspI_PA	65.17
12175	Opata_1944480_PstIMspI_PA	65.17
12176	Opata_1991601_PstIMspI_PA	65.17
12177	Opata_2065494_PstIMspI_PA	65.17
12178	Opata_2143752_PstIMspI_PA	65.17
12179	Opata_2219525_PstIMspI_PA	65.17
12180	Opata_2237321_PstIMspI_PA	65.17
12181	Opata_2346860_PstIMspI_PA	65.17
12182	Opata_2355951_PstIMspI_PA	65.17
12183	Opata_2540544_PstIMspI_PA	65.17
12184	Opata_2974798_PstIMspI_PA	65.17
12185	Opata_2986801_PstIMspI_PA	65.17
12186	Opata_3070504_PstIMspI_PA	65.17
12187	Opata_3102644_PstIMspI_PA	65.17
12188	Opata_3169722_PstIMspI_PA	65.17
12189	Opata_3279146_PstIMspI_PA	65.17
12190	Opata_345941_PstIMspI_PA	65.17
12191	Opata_365699_PstIMspI_PA	65.17
12192	Opata_3729291_PstIMspI_PA	65.17
12193	Opata_3752871_PstIMspI_PA	65.17
12194	Opata_3756694_PstIMspI_PA	65.17
12195	Opata_3853568_PstIMspI_PA	65.17
12196	Opata_3876895_PstIMspI_PA	65.17
12197	Opata_459827_PstIMspI_PA	65.17
12198	Opata_506788_PstIMspI_PA	65.17
12199	Opata_547060_PstIMspI_PA	65.17
12200	Opata_580477_PstIMspI_PA	65.17
12201	Opata_639750_PstIMspI_PA	65.17
12202	Opata_702777_PstIMspI_PA	65.17
12203	Opata_823357_PstIMspI_PA	65.17
12204	Opata_835513_PstIMspI_PA	65.17
12205	Opata_997669_PstIMspI_PA	65.17
12206	M6_340125_PstIMluI_PA	65.17
12207	M6_805640_PstIMluI_PA	65.17
12208	Opata_1511928_PstIMluI_PA	65.17
12209	Opata_2782853_PstIMluI_PA	65.17
12210	M6_1007413_PstIMseI_PA	65.17
12211	M6_106845_PstIMseI_PA	65.17
12212	M6_1163645_PstIMseI_PA	65.17
12213	M6_1350358_PstIMseI_PA	65.17
12214	M6_1442362_PstIMseI_PA	65.17
12215	M6_1932611_PstIMseI_PA	65.17
12216	M6_2200061_PstIMseI_PA	65.17
12217	M6_2546140_PstIMseI_PA	65.17
12218	M6_265791_PstIMseI_PA	65.17
12219	M6_3126194_PstIMseI_PA	65.17
12220	M6_3194151_PstIMseI_PA	65.17
12221	M6_3451318_PstIMseI_PA	65.17
12222	M6_390269_PstIMseI_PA	65.17
12223	M6_489018_PstIMseI_PA	65.17
12224	M6_534548_PstIMseI_PA	65.17
12225	M6_561580_PstIMseI_PA	65.17
12226	M6_634301_PstIMseI_PA	65.17
12227	M6_867504_PstIMseI_PA	65.17
12228	M6_955487_PstIMseI_PA	65.17
12229	Opata_1334555_PstIMseI_PA	65.17
12230	Opata_1398707_PstIMseI_PA	65.17
12231	Opata_1854370_PstIMseI_PA	65.17
12232	Opata_1900750_PstIMseI_PA	65.17
12233	Opata_192701_PstIMseI_PA	65.17
12234	Opata_1937215_PstIMseI_PA	65.17
12235	Opata_199130_PstIMseI_PA	65.17
12236	Opata_2957244_PstIMseI_PA	65.17
12237	Opata_3024538_PstIMseI_PA	65.17
12238	Opata_314527_PstIMseI_PA	65.17
12239	Opata_4058194_PstIMseI_PA	65.17
12240	Opata_4246952_PstIMseI_PA	65.17
12241	Opata_4463070_PstIMseI_PA	65.17
12242	Opata_47218_PstIMseI_PA	65.17
12243	Opata_562750_PstIMseI_PA	65.17
12244	Opata_682450_PstIMseI_PA	65.17
12245	Opata_805478_PstIMseI_PA	65.17
12246	Opata_890340_PstIMseI_PA	65.17
12247	Opata_97082_PstIMseI_PA	65.17
12248	Opata_98880_PstIMseI_PA	65.17
12249	M6_1434772_PstIMspI_PA	65.17
12250	M6_1824790_PstIMspI_PA	65.17
12251	M6_2076450_PstIMspI_PA	65.17
12252	M6_2284448_PstIMspI_PA	65.17
12253	M6_2726746_PstIMspI_PA	65.17
12254	M6_273770_PstIMspI_PA	65.17
12255	M6_2902875_PstIMspI_PA	65.17
12256	M6_2933504_PstIMspI_PA	65.17
12257	M6_473010_PstIMspI_PA	65.17
12258	M6_480616_PstIMspI_PA	65.17
12259	M6_627360_PstIMspI_PA	65.17
12260	Opata_1009222_PstIMspI_PA	65.17
12261	Opata_1039091_PstIMspI_PA	65.17
12262	Opata_1047750_PstIMspI_PA	65.17
12263	Opata_1131303_PstIMspI_PA	65.17
12264	Opata_1214074_PstIMspI_PA	65.17
12265	Opata_1427514_PstIMspI_PA	65.17
12266	Opata_1457938_PstIMspI_PA	65.17
12267	Opata_1524489_PstIMspI_PA	65.17
12268	Opata_1540870_PstIMspI_PA	65.17
12269	Opata_1549311_PstIMspI_PA	65.17
12270	Opata_169352_PstIMspI_PA	65.17
12271	Opata_1812802_PstIMspI_PA	65.17
12272	Opata_1814817_PstIMspI_PA	65.17
12273	Opata_1876537_PstIMspI_PA	65.17
12274	Opata_1888522_PstIMspI_PA	65.17
12275	Opata_2143012_PstIMspI_PA	65.17
12276	Opata_2198573_PstIMspI_PA	65.17
12277	Opata_2255258_PstIMspI_PA	65.17
12278	Opata_2396489_PstIMspI_PA	65.17
12279	Opata_2729719_PstIMspI_PA	65.17
12280	Opata_2771380_PstIMspI_PA	65.17
12281	Opata_2774374_PstIMspI_PA	65.17
12282	Opata_279739_PstIMspI_PA	65.17
12283	Opata_2838950_PstIMspI_PA	65.17
12284	Opata_2851710_PstIMspI_PA	65.17
12285	Opata_2860502_PstIMspI_PA	65.17
12286	Opata_2980574_PstIMspI_PA	65.17
12287	Opata_302431_PstIMspI_PA	65.17
12288	Opata_324269_PstIMspI_PA	65.17
12289	Opata_333528_PstIMspI_PA	65.17
12290	Opata_3362445_PstIMspI_PA	65.17
12291	Opata_3464309_PstIMspI_PA	65.17
12292	Opata_3500497_PstIMspI_PA	65.17
12293	Opata_3588765_PstIMspI_PA	65.17
12294	Opata_3713244_PstIMspI_PA	65.17
12295	Opata_3742101_PstIMspI_PA	65.17
12296	Opata_3744933_PstIMspI_PA	65.17
12297	Opata_384642_PstIMspI_PA	65.17
12298	Opata_3975106_PstIMspI_PA	65.17
12299	Opata_4007329_PstIMspI_PA	65.17
12300	Opata_4007752_PstIMspI_PA	65.17
12301	Opata_4019185_PstIMspI_PA	65.17
12302	Opata_4070899_PstIMspI_PA	65.17
12303	Opata_4122826_PstIMspI_PA	65.17
12304	Opata_420352_PstIMspI_PA	65.17
12305	Opata_534282_PstIMspI_PA	65.17
12306	Opata_625636_PstIMspI_PA	65.17
12307	Opata_629678_PstIMspI_PA	65.17
12308	Opata_642047_PstIMspI_PA	65.17
12309	Opata_685089_PstIMspI_PA	65.17
12310	Opata_689716_PstIMspI_PA	65.17
12311	Opata_719790_PstIMspI_PA	65.17
12312	Opata_98097_PstIMspI_PA	65.17
12313	M6_4237590_PstIMseI_PA	65.17
12314	M6_516100_PstIMseI_PA	65.17
12315	Opata_12704_PstIMseI_PA	65.17
12316	Opata_17950_PstIMseI_PA	65.17
12317	Opata_1928086_PstIMseI_PA	65.17
12318	Opata_256838_PstIMseI_PA	65.17
12319	Opata_3527775_PstIMseI_PA	65.17
12320	Opata_41367_PstIMseI_PA	65.17
12321	Opata_432553_PstIMseI_PA	65.17
12322	Opata_4421982_PstIMseI_PA	65.17
12323	Opata_505349_PstIMseI_PA	65.17
12324	Opata_675720_PstIMseI_PA	65.17
12325	Opata_709046_PstIMseI_PA	65.17
12326	M6_2973104_PstIMspI_PA	65.17
12327	M6_3389017_PstIMspI_PA	65.17
12328	M6_34273_PstIMspI_PA	65.17
12329	Opata_1059586_PstIMspI_PA	65.17
12330	Opata_1132616_PstIMspI_PA	65.17
12331	Opata_1338225_PstIMspI_PA	65.17
12332	Opata_1360504_PstIMspI_PA	65.17
12333	Opata_1378026_PstIMspI_PA	65.17
12334	Opata_1719722_PstIMspI_PA	65.17
12335	Opata_1841186_PstIMspI_PA	65.17
12336	Opata_2141569_PstIMspI_PA	65.17
12337	Opata_2241422_PstIMspI_PA	65.17
12338	Opata_229882_PstIMspI_PA	65.17
12339	Opata_2329828_PstIMspI_PA	65.17
12340	Opata_2431567_PstIMspI_PA	65.17
12341	Opata_2510483_PstIMspI_PA	65.17
12342	Opata_253444_PstIMspI_PA	65.17
12343	Opata_2611416_PstIMspI_PA	65.17
12344	Opata_2641768_PstIMspI_PA	65.17
12345	Opata_2724175_PstIMspI_PA	65.17
12346	Opata_2793993_PstIMspI_PA	65.17
12347	Opata_301382_PstIMspI_PA	65.17
12348	Opata_302962_PstIMspI_PA	65.17
12349	Opata_308841_PstIMspI_PA	65.17
12350	Opata_3107112_PstIMspI_PA	65.17
12351	Opata_3506437_PstIMspI_PA	65.17
12352	Opata_3742635_PstIMspI_PA	65.17
12353	Opata_378255_PstIMspI_PA	65.17
12354	Opata_388407_PstIMspI_PA	65.17
12355	Opata_481859_PstIMspI_PA	65.17
12356	Opata_484917_PstIMspI_PA	65.17
12357	Opata_486060_PstIMspI_PA	65.17
12358	Opata_486932_PstIMspI_PA	65.17
12359	Opata_488426_PstIMspI_PA	65.17
12360	Opata_619919_PstIMspI_PA	65.17
12361	Opata_626215_PstIMspI_PA	65.17
12362	Opata_632593_PstIMspI_PA	65.17
12363	Opata_668533_PstIMspI_PA	65.17
12364	Opata_751593_PstIMspI_PA	65.17
12365	Opata_772150_PstIMspI_PA	65.17
12366	Opata_775418_PstIMspI_PA	65.17
12367	Opata_900600_PstIMspI_PA	65.17
12368	Opata_1044698_PstIMseI_PA	65.17
12369	Opata_1191025_PstIMseI_PA	65.17
12370	Opata_1570001_PstIMseI_PA	65.17
12371	Opata_2133570_PstIMseI_PA	65.17
12372	Opata_3060845_PstIMseI_PA	65.17
12373	Opata_1055873_PstIMspI_PA	65.17
12374	Opata_2802478_PstIMspI_PA	65.17
12375	M6_472342_PstIMseI_PA	65.17
12376	Opata_1326831_PstIMseI_PA	65.17
12377	M6_1105554_PstIMspI_PA	65.17
12378	Opata_2051097_PstIMspI_PA	65.17
12379	Opata_883347_PstIMseI_PA	65.17
12380	Opata_3675065_PstIMspI_PA	65.17
12381	Opata_4074851_PstIMspI_PA	65.17
12382	Opata_1226644_PstIMspI_PA	65.17
12383	Opata_1867029_PstIMspI_PA	65.17
12384	Opata_2130378_PstIMspI_PA	65.17
12385	Opata_2792610_PstIMspI_PA	65.17
12386	Opata_694240_PstIMspI_PA	65.17
12387	Opata_715936_PstIMspI_PA	65.17
12388	Opata_240231_PstIMspI_PA	65.17
12389	BobWhite_c27307_30	65.34
12390	BobWhite_rep_c54343_278	65.34
12391	2241717	65.45
12392	1318891	65.46
12393	3022770	65.46
12394	1064391	65.55
12395	BS00093856_51	65.64
12396	1102492	65.66
12397	RAC875_c17402_240	65.77
12398	1280231	65.83
12399	1073628	65.93
12400	1102569	65.93
12401	1670390	65.93
12402	1730820	65.93
12403	Kukri_c908_584	65.98
12404	BobWhite_c23272_564	66
12405	D_GA8KES402HQTPI_166	66
12406	D_GB5Y7FA02F4ITY_155	66
12407	Ku_c50506_300	66
12408	Kukri_c11033_403	66
12409	Kukri_c23148_422	66
12410	Kukri_c43445_457	66
12411	Kukri_c4799_1571	66
12412	Kukri_c48146_554	66
12413	Kukri_rep_c103999_1758	66
12414	RAC875_c30395_105	66
12415	TA006408-1384	66
12416	TA004859-0765	66
12417	wsnp_BE499016D_Ta_2_1	66.07
12418	M6_647358_PstIMseI_PA	66.07
12419	Opata_59953_45_PstIMluI_SNP	66.07
12420	Opata_159952_43_PstIMseI_SNP	66.07
12421	Opata_177003_86_PstIMseI_SNP	66.07
12422	Opata_193564_11_PstIMseI_SNP	66.07
12423	Opata_193564_26_PstIMseI_SNP	66.07
12424	Opata_199485_35_PstIMseI_SNP	66.07
12425	Opata_199485_73_PstIMseI_SNP	66.07
12426	Opata_201700_30_PstIMseI_SNP	66.07
12427	Opata_314457_61_PstIMseI_SNP	66.07
12428	Opata_483919_55_PstIMseI_SNP	66.07
12429	Opata_53759_46_PstIMseI_SNP	66.07
12430	Opata_554233_89_PstIMseI_SNP	66.07
12431	Opata_661154_48_PstIMseI_SNP	66.07
12432	Opata_74971_37_PstIMseI_SNP	66.07
12433	Opata_759934_77_PstIMseI_SNP	66.07
12434	Opata_1556257_1_PstIMspI_SNP	66.07
12435	Opata_1662155_5_PstIMspI_SNP	66.07
12436	Opata_1674340_60_PstIMspI_SNP	66.07
12437	Opata_1733853_72_PstIMspI_SNP	66.07
12438	Opata_1879519_3_PstIMspI_SNP	66.07
12439	Opata_1914849_26_PstIMspI_SNP	66.07
12440	Opata_2169806_33_PstIMspI_SNP	66.07
12441	Opata_2363611_29_PstIMspI_SNP	66.07
12442	Opata_2363611_54_PstIMspI_SNP	66.07
12443	Opata_2614669_15_PstIMspI_SNP	66.07
12444	Opata_31970_5_PstIMspI_SNP	66.07
12445	Opata_323209_72_PstIMspI_SNP	66.07
12446	Opata_3261615_25_PstIMspI_SNP	66.07
12447	Opata_3261615_76_PstIMspI_SNP	66.07
12448	Opata_3412158_61_PstIMspI_SNP	66.07
12449	Opata_3697971_16_PstIMspI_SNP	66.07
12450	Opata_518179_39_PstIMspI_SNP	66.07
12451	M6_2167238_PstIMluI_PA	66.07
12452	M6_1158924_PstIMseI_PA	66.07
12453	M6_1413082_PstIMseI_PA	66.07
12454	M6_142917_PstIMseI_PA	66.07
12455	M6_2653960_PstIMseI_PA	66.07
12456	M6_672996_PstIMseI_PA	66.07
12457	M6_772481_PstIMseI_PA	66.07
12458	M6_382702_PstIMspI_PA	66.07
12459	M6_787996_PstIMspI_PA	66.07
12460	Opata_2338248_27_PstIMseI_SNP	66.07
12461	Opata_2244394_60_PstIMspI_SNP	66.07
12462	Opata_2461864_83_PstIMspI_SNP	66.07
12463	Opata_306300_84_PstIMspI_SNP	66.07
12464	Opata_306300_85_PstIMspI_SNP	66.07
12465	Opata_66488_36_PstIMspI_SNP	66.07
12466	M6_1549531_PstIMseI_PA	66.07
12467	M6_284563_PstIMseI_PA	66.07
12468	M6_4238096_PstIMseI_PA	66.07
12469	M6_1445425_PstIMspI_PA	66.07
12470	M6_532943_PstIMspI_PA	66.07
12471	M6_363765_PstIMseI_PA	66.07
12472	M6_429607_PstIMseI_PA	66.07
12473	M6_484307_PstIMseI_PA	66.07
12474	M6_592040_PstIMseI_PA	66.07
12475	M6_97409_PstIMseI_PA	66.07
12476	M6_1215722_PstIMspI_PA	66.07
12477	M6_1235118_PstIMspI_PA	66.07
12478	M6_1953651_PstIMspI_PA	66.07
12479	M6_2366741_PstIMspI_PA	66.07
12480	M6_347817_PstIMspI_PA	66.07
12481	M6_386807_PstIMspI_PA	66.07
12482	M6_405958_PstIMspI_PA	66.07
12483	M6_543278_PstIMspI_PA	66.07
12484	M6_810072_PstIMspI_PA	66.07
12485	M6_1171201_PstIMluI_PA	66.07
12486	M6_1142729_PstIMseI_PA	66.07
12487	M6_1458528_PstIMseI_PA	66.07
12488	M6_2593035_PstIMseI_PA	66.07
12489	M6_300061_PstIMseI_PA	66.07
12490	M6_3599525_PstIMseI_PA	66.07
12491	M6_4123576_PstIMseI_PA	66.07
12492	M6_444257_PstIMseI_PA	66.07
12493	M6_78369_PstIMseI_PA	66.07
12494	M6_949812_PstIMseI_PA	66.07
12495	M6_1427388_PstIMspI_PA	66.07
12496	M6_1634107_PstIMspI_PA	66.07
12497	M6_177614_PstIMspI_PA	66.07
12498	M6_2645194_PstIMspI_PA	66.07
12499	M6_2820952_PstIMspI_PA	66.07
12500	M6_2851862_PstIMspI_PA	66.07
12501	M6_345715_PstIMspI_PA	66.07
12502	M6_407164_PstIMspI_PA	66.07
12503	M6_457243_PstIMspI_PA	66.07
12504	M6_615537_PstIMspI_PA	66.07
12505	M6_641100_PstIMspI_PA	66.07
12506	M6_788801_PstIMspI_PA	66.07
12507	M6_871659_PstIMspI_PA	66.07
12508	M6_69905_PstIMseI_PA	66.07
12509	M6_1026568_PstIMspI_PA	66.07
12510	M6_3470832_PstIMspI_PA	66.07
12511	M6_400112_PstIMseI_PA	66.07
12512	M6_1104289_PstIMspI_PA	66.07
12513	M6_1608222_PstIMspI_PA	66.07
12514	1386332	66.1
12515	1031230	66.11
12516	1014457	66.67
12517	1062327	66.67
12518	1081480	66.67
12519	1107354	66.67
12520	1109621	66.67
12521	1133611	66.67
12522	1167291	66.67
12523	1205647	66.67
12524	1263361	66.67
12525	2276163	66.67
12526	3021212	66.67
12527	3025823	66.67
12528	3951645	66.67
12529	3960555	66.67
12530	5328859	66.67
12531	5563308	66.67
12532	983540	66.68
12533	1028015	66.68
12534	1076036	66.68
12535	1087890	66.68
12536	1102191	66.68
12537	1104189	66.68
12538	1110530	66.68
12539	1130048	66.68
12540	1131039	66.68
12541	1156744	66.68
12542	1216336	66.68
12543	1228219	66.68
12544	2245425	66.68
12545	2246155	66.68
12546	3022858	66.68
12547	3935383	66.68
12548	BS00093870_51	66.7
12549	2307828	66.76
12550	1298647	66.92
12551	3950225	66.92
12552	1011260	67.08
12553	1217683	67.09
12554	1698977	67.1
12555	TA004285-0655	67.14
12556	1004640	67.24
12557	1045894	67.24
12558	1100949	67.24
12559	1103013	67.24
12560	1112702	67.24
12561	1121182	67.24
12562	1696012	67.24
12563	2245763	67.24
12564	2250752	67.24
12565	wsnp_RFL_Contig3222_3238242	67.27
12566	Opata_2036009_PstIMluI_PA	67.27
12567	M6_2196800_PstIMseI_PA	67.27
12568	M6_2560663_PstIMseI_PA	67.27
12569	M6_643440_PstIMseI_PA	67.27
12570	Opata_1067701_PstIMseI_PA	67.27
12571	Opata_3371003_PstIMseI_PA	67.27
12572	Opata_718988_PstIMseI_PA	67.27
12573	Opata_836454_PstIMseI_PA	67.27
12574	M6_1017483_PstIMspI_PA	67.27
12575	M6_1339282_PstIMspI_PA	67.27
12576	M6_2786291_PstIMspI_PA	67.27
12577	M6_2979533_PstIMspI_PA	67.27
12578	M6_3367418_PstIMspI_PA	67.27
12579	M6_443716_PstIMspI_PA	67.27
12580	M6_506093_PstIMspI_PA	67.27
12581	M6_524578_PstIMspI_PA	67.27
12582	M6_644081_PstIMspI_PA	67.27
12583	Opata_1717178_PstIMspI_PA	67.27
12584	Opata_1807203_PstIMspI_PA	67.27
12585	Opata_1853902_PstIMspI_PA	67.27
12586	Opata_1856659_PstIMspI_PA	67.27
12587	Opata_346611_PstIMspI_PA	67.27
12588	Opata_3754212_PstIMspI_PA	67.27
12589	Opata_457106_PstIMspI_PA	67.27
12590	M6_538451_40_PstIMseI_SNP	67.27
12591	Opata_118931_25_PstIMseI_SNP	67.27
12592	Opata_142758_50_PstIMseI_SNP	67.27
12593	Opata_142758_85_PstIMseI_SNP	67.27
12594	Opata_143402_19_PstIMseI_SNP	67.27
12595	Opata_143402_5_PstIMseI_SNP	67.27
12596	Opata_2508639_56_PstIMseI_SNP	67.27
12597	Opata_2508639_61_PstIMseI_SNP	67.27
12598	Opata_289623_21_PstIMseI_SNP	67.27
12599	Opata_376872_17_PstIMseI_SNP	67.27
12600	Opata_3965602_25_PstIMseI_SNP	67.27
12601	Opata_4251990_89_PstIMseI_SNP	67.27
12602	Opata_426864_45_PstIMseI_SNP	67.27
12603	Opata_523724_58_PstIMseI_SNP	67.27
12604	Opata_57721_39_PstIMseI_SNP	67.27
12605	Opata_57721_87_PstIMseI_SNP	67.27
12606	Opata_5946_51_PstIMseI_SNP	67.27
12607	Opata_619957_5_PstIMseI_SNP	67.27
12608	Opata_619957_90_PstIMseI_SNP	67.27
12609	Opata_772924_53_PstIMseI_SNP	67.27
12610	Opata_780925_44_PstIMseI_SNP	67.27
12611	Opata_780925_5_PstIMseI_SNP	67.27
12612	Opata_847557_34_PstIMseI_SNP	67.27
12613	Opata_857995_44_PstIMseI_SNP	67.27
12614	Opata_1109891_78_PstIMspI_SNP	67.27
12615	Opata_1191483_4_PstIMspI_SNP	67.27
12616	Opata_1421127_74_PstIMspI_SNP	67.27
12617	Opata_1756200_44_PstIMspI_SNP	67.27
12618	Opata_1756200_50_PstIMspI_SNP	67.27
12619	Opata_1935817_47_PstIMspI_SNP	67.27
12620	Opata_1946107_10_PstIMspI_SNP	67.27
12621	Opata_2039790_57_PstIMspI_SNP	67.27
12622	Opata_2202766_3_PstIMspI_SNP	67.27
12623	Opata_2347674_28_PstIMspI_SNP	67.27
12624	Opata_2347674_30_PstIMspI_SNP	67.27
12625	Opata_2468839_69_PstIMspI_SNP	67.27
12626	Opata_2647178_55_PstIMspI_SNP	67.27
12627	Opata_2647178_58_PstIMspI_SNP	67.27
12628	Opata_2772220_35_PstIMspI_SNP	67.27
12629	Opata_3261887_76_PstIMspI_SNP	67.27
12630	Opata_3817283_7_PstIMspI_SNP	67.27
12631	Opata_4016100_10_PstIMspI_SNP	67.27
12632	Opata_4016100_30_PstIMspI_SNP	67.27
12633	Opata_4053331_67_PstIMspI_SNP	67.27
12634	Opata_4054655_3_PstIMspI_SNP	67.27
12635	Opata_4054655_60_PstIMspI_SNP	67.27
12636	Opata_4102936_86_PstIMspI_SNP	67.27
12637	Opata_461930_3_PstIMspI_SNP	67.27
12638	M6_1179789_PstIMseI_PA	67.27
12639	M6_151780_PstIMseI_PA	67.27
12640	M6_1923721_PstIMseI_PA	67.27
12641	M6_2042076_PstIMseI_PA	67.27
12642	M6_3403579_PstIMseI_PA	67.27
12643	M6_571898_PstIMseI_PA	67.27
12644	M6_712897_PstIMseI_PA	67.27
12645	M6_802469_PstIMseI_PA	67.27
12646	Opata_125127_PstIMseI_PA	67.27
12647	Opata_1578816_PstIMseI_PA	67.27
12648	Opata_2662625_PstIMseI_PA	67.27
12649	Opata_3855853_PstIMseI_PA	67.27
12650	Opata_394681_PstIMseI_PA	67.27
12651	Opata_921521_PstIMseI_PA	67.27
12652	M6_1301496_PstIMspI_PA	67.27
12653	M6_1306723_PstIMspI_PA	67.27
12654	M6_1320873_PstIMspI_PA	67.27
12655	M6_1547200_PstIMspI_PA	67.27
12656	M6_2425343_PstIMspI_PA	67.27
12657	M6_2504306_PstIMspI_PA	67.27
12658	M6_2757472_PstIMspI_PA	67.27
12659	M6_3506690_PstIMspI_PA	67.27
12660	M6_609525_PstIMspI_PA	67.27
12661	Opata_1282052_PstIMspI_PA	67.27
12662	Opata_2723536_PstIMspI_PA	67.27
12663	Opata_510623_62_PstIMspI_SNP	67.27
12664	Opata_22505_PstIMseI_PA	67.27
12665	Opata_42996_PstIMseI_PA	67.27
12666	Opata_49765_PstIMseI_PA	67.27
12667	Opata_7865_PstIMseI_PA	67.27
12668	Opata_342575_10_PstIMspI_SNP	67.27
12669	Opata_342575_40_PstIMspI_SNP	67.27
12670	Opata_342575_64_PstIMspI_SNP	67.27
12671	Opata_1260604_PstIMluI_PA	67.27
12672	M6_1017242_PstIMseI_PA	67.27
12673	M6_1256028_PstIMseI_PA	67.27
12674	M6_1528036_PstIMseI_PA	67.27
12675	M6_22434_PstIMseI_PA	67.27
12676	M6_253769_PstIMseI_PA	67.27
12677	M6_2765850_PstIMseI_PA	67.27
12678	M6_653362_PstIMseI_PA	67.27
12679	M6_734739_PstIMseI_PA	67.27
12680	M6_88243_PstIMseI_PA	67.27
12681	M6_923738_PstIMseI_PA	67.27
12682	M6_973035_PstIMseI_PA	67.27
12683	Opata_129469_PstIMseI_PA	67.27
12684	Opata_18256_PstIMseI_PA	67.27
12685	Opata_3937563_PstIMseI_PA	67.27
12686	Opata_601336_PstIMseI_PA	67.27
12687	Opata_602357_PstIMseI_PA	67.27
12688	Opata_767341_PstIMseI_PA	67.27
12689	M6_1260117_PstIMspI_PA	67.27
12690	M6_1945608_PstIMspI_PA	67.27
12691	M6_2083051_PstIMspI_PA	67.27
12692	M6_2175340_PstIMspI_PA	67.27
12693	M6_2222034_PstIMspI_PA	67.27
12694	M6_3115846_PstIMspI_PA	67.27
12695	M6_479202_PstIMspI_PA	67.27
12696	M6_537411_PstIMspI_PA	67.27
12697	M6_745018_PstIMspI_PA	67.27
12698	M6_788593_PstIMspI_PA	67.27
12699	M6_790390_PstIMspI_PA	67.27
12700	Opata_1683926_PstIMspI_PA	67.27
12701	Opata_1992237_PstIMspI_PA	67.27
12702	Opata_2061066_PstIMspI_PA	67.27
12703	Opata_22857_PstIMspI_PA	67.27
12704	Opata_2514139_PstIMspI_PA	67.27
12705	M6_1017432_PstIMseI_PA	67.27
12706	M6_102855_PstIMseI_PA	67.27
[truncated: 302,193 more chars]
