# Supplementary material for: Meta-Analysis of the QTLome of Fusarium Head Blight Resistance in Bread Wheat: Refining the Current Puzzle
Source: Front Plant Sci. 2019 Jun 13;10:727. doi: 10.3389/fpls.2019.00727 (PMC6585393; doi:10.3389/fpls.2019.00727)
Supplement: Supplementary File 2 — Maps and QTL files prepared to run the meta-analysis performed through this study. [file Data_Sheet_2.zip › Supplementary file 2/3D_QTL.txt]

mapName=3D_Venske_19
QTL1	I_and_II	ID:0	null	null	3D	1	3	1.7	75.50	49.01	101.99
QTL2	I_and_II	ID:0	null	null	3D	1	3	2	75.50	52.99	98.01
QTL3	II	ID:0	null	null	3D	1	12	4.3	40.90	30.92	50.88
QTL4	II	ID:0	null	null	3D	1	3.9	8.1	17.55	13.36	21.74
QTL5	II	ID:0	null	null	3D	1	2.6	2.3	41.10	29.96	52.24
