# Supplementary material for: Meta-Analysis of the QTLome of Fusarium Head Blight Resistance in Bread Wheat: Refining the Current Puzzle
Source: Front Plant Sci. 2019 Jun 13;10:727. doi: 10.3389/fpls.2019.00727 (PMC6585393; doi:10.3389/fpls.2019.00727)
Supplement: Supplementary File 2 — Maps and QTL files prepared to run the meta-analysis performed through this study. [file Data_Sheet_2.zip › Supplementary file 2/4A_Map.txt]

mapName=4A_Venske_19
Organism Genus=Triticum
Organism Species=Triticum_aestivum
crossType=unknown
popSize=unknown
mappingCrossType=unknown
mappingFunction=haldane
mapUnit=cM
mapExpansion=0
mapQuality=0
locusLocation=1
chr=4A
lg=1
1	Xbarc206	0
2	1041102	0
3	1120385	0
4	1216981	0
5	1284943	0
6	2249636	0
7	tplb0043j11_1190	0
8	1032566	2.49
9	3029395	2.49
10	Xwmc179.3	2.8
11	1122565	3.66
12	977640	3.9
13	1104264	3.9
14	1106383	3.93
15	1109628	3.93
16	1232991	3.93
17	1769092	3.93
18	2276450	3.93
19	1035095	4.57
20	1052958	4.57
21	1092651	4.57
22	1112403	4.57
23	1216532	4.57
24	1221296	4.57
25	1346762	4.57
26	1768801	4.57
27	1129777	5.16
28	1114113	5.33
29	1234441	5.68
30	1082494	5.92
31	1090716	5.92
32	1341461	5.92
33	4262173	5.92
34	2275668	6.59
35	1096060	6.65
36	1064602	6.74
37	1078108	6.74
38	4262247	6.74
39	1159985	7.14
40	1099472	7.39
41	1140532	7.41
42	1113041	7.53
43	1128508	7.54
44	Ku_c2478_227	7.86
45	1095755	8.44
46	BS00069271_51	8.61
47	IAAV2216	8.61
48	BS00074614_51	8.61
49	JD_c21248_511	8.61
50	2273797	8.74
51	Xpsp3028	8.8
52	Tdurum_contig12696_528	8.89
53	2282419	9.4
54	Opata_1001080_PstIMluI_PA	9.42
55	Opata_1304489_PstIMluI_PA	9.42
56	Opata_1722048_PstIMluI_PA	9.42
57	Opata_1780397_PstIMluI_PA	9.42
58	Opata_2278438_PstIMluI_PA	9.42
59	Opata_2685417_PstIMluI_PA	9.42
60	Opata_342424_PstIMluI_PA	9.42
61	Opata_365071_PstIMluI_PA	9.42
62	Opata_441132_PstIMluI_PA	9.42
63	Opata_46143_PstIMluI_PA	9.42
64	Opata_821656_PstIMluI_PA	9.42
65	Opata_976556_PstIMluI_PA	9.42
66	M6_1017078_PstIMseI_PA	9.42
67	M6_1049957_PstIMseI_PA	9.42
68	M6_1148676_PstIMseI_PA	9.42
69	M6_117695_PstIMseI_PA	9.42
70	M6_1230251_PstIMseI_PA	9.42
71	M6_1395425_PstIMseI_PA	9.42
72	M6_163509_PstIMseI_PA	9.42
73	M6_18604_PstIMseI_PA	9.42
74	M6_212884_PstIMseI_PA	9.42
75	M6_2387039_PstIMseI_PA	9.42
76	M6_262692_PstIMseI_PA	9.42
77	M6_284518_PstIMseI_PA	9.42
78	M6_290947_PstIMseI_PA	9.42
79	M6_3575711_PstIMseI_PA	9.42
80	M6_401102_PstIMseI_PA	9.42
81	M6_412118_PstIMseI_PA	9.42
82	M6_78876_PstIMseI_PA	9.42
83	M6_799621_PstIMseI_PA	9.42
84	M6_841915_PstIMseI_PA	9.42
85	M6_974011_PstIMseI_PA	9.42
86	Opata_1265935_PstIMseI_PA	9.42
87	Opata_127588_PstIMseI_PA	9.42
88	Opata_172924_PstIMseI_PA	9.42
89	Opata_18150_PstIMseI_PA	9.42
90	Opata_2030603_PstIMseI_PA	9.42
91	Opata_245491_PstIMseI_PA	9.42
92	Opata_25184_PstIMseI_PA	9.42
93	Opata_2530814_PstIMseI_PA	9.42
94	Opata_377528_PstIMseI_PA	9.42
95	Opata_388328_PstIMseI_PA	9.42
96	Opata_3994011_PstIMseI_PA	9.42
97	Opata_599099_PstIMseI_PA	9.42
98	Opata_604389_PstIMseI_PA	9.42
99	Opata_611692_PstIMseI_PA	9.42
100	Opata_630563_PstIMseI_PA	9.42
101	Opata_65445_PstIMseI_PA	9.42
102	Opata_749267_PstIMseI_PA	9.42
103	Opata_854514_PstIMseI_PA	9.42
104	Opata_918735_PstIMseI_PA	9.42
105	Opata_949365_PstIMseI_PA	9.42
106	M6_1081564_PstIMspI_PA	9.42
107	M6_116571_PstIMspI_PA	9.42
108	M6_1176989_PstIMspI_PA	9.42
109	M6_1227944_PstIMspI_PA	9.42
110	M6_1385212_PstIMspI_PA	9.42
111	M6_1463144_PstIMspI_PA	9.42
112	M6_1531051_PstIMspI_PA	9.42
113	M6_160364_PstIMspI_PA	9.42
114	M6_1652673_PstIMspI_PA	9.42
115	M6_1702978_PstIMspI_PA	9.42
116	M6_172441_PstIMspI_PA	9.42
117	M6_1733534_PstIMspI_PA	9.42
118	M6_176160_PstIMspI_PA	9.42
119	M6_1800835_PstIMspI_PA	9.42
120	M6_1835447_PstIMspI_PA	9.42
121	M6_1846803_PstIMspI_PA	9.42
122	M6_1926333_PstIMspI_PA	9.42
123	M6_1945352_PstIMspI_PA	9.42
124	M6_1968303_PstIMspI_PA	9.42
125	M6_198393_PstIMspI_PA	9.42
126	M6_2032110_PstIMspI_PA	9.42
127	M6_2118069_PstIMspI_PA	9.42
128	M6_2399168_PstIMspI_PA	9.42
129	M6_2802598_PstIMspI_PA	9.42
130	M6_3000414_PstIMspI_PA	9.42
131	M6_3132238_PstIMspI_PA	9.42
132	M6_3167459_PstIMspI_PA	9.42
133	M6_322254_PstIMspI_PA	9.42
134	M6_3378059_PstIMspI_PA	9.42
135	M6_3480281_PstIMspI_PA	9.42
136	M6_3529119_PstIMspI_PA	9.42
137	M6_361060_PstIMspI_PA	9.42
138	M6_405232_PstIMspI_PA	9.42
139	M6_451700_PstIMspI_PA	9.42
140	M6_510263_PstIMspI_PA	9.42
141	M6_537392_PstIMspI_PA	9.42
142	M6_552818_PstIMspI_PA	9.42
143	M6_592026_PstIMspI_PA	9.42
144	M6_670476_PstIMspI_PA	9.42
145	M6_860652_PstIMspI_PA	9.42
146	M6_925109_PstIMspI_PA	9.42
147	Opata_103927_PstIMspI_PA	9.42
148	Opata_1162046_PstIMspI_PA	9.42
149	Opata_1169415_PstIMspI_PA	9.42
150	Opata_1180350_PstIMspI_PA	9.42
151	Opata_1243337_PstIMspI_PA	9.42
152	Opata_135069_PstIMspI_PA	9.42
153	Opata_1383580_PstIMspI_PA	9.42
154	Opata_1639653_PstIMspI_PA	9.42
155	Opata_1728853_PstIMspI_PA	9.42
156	Opata_1839750_PstIMspI_PA	9.42
157	Opata_1878712_PstIMspI_PA	9.42
158	Opata_1944340_PstIMspI_PA	9.42
159	Opata_2040244_PstIMspI_PA	9.42
160	Opata_207551_PstIMspI_PA	9.42
161	Opata_2080404_PstIMspI_PA	9.42
162	Opata_218034_PstIMspI_PA	9.42
163	Opata_2238806_PstIMspI_PA	9.42
164	Opata_2493864_PstIMspI_PA	9.42
165	Opata_2497442_PstIMspI_PA	9.42
166	Opata_2507069_PstIMspI_PA	9.42
167	Opata_2521230_PstIMspI_PA	9.42
168	Opata_2691386_PstIMspI_PA	9.42
169	Opata_2703277_PstIMspI_PA	9.42
170	Opata_2802884_PstIMspI_PA	9.42
171	Opata_2920080_PstIMspI_PA	9.42
172	Opata_2937265_PstIMspI_PA	9.42
173	Opata_3300056_PstIMspI_PA	9.42
174	Opata_3618558_PstIMspI_PA	9.42
175	Opata_3682334_PstIMspI_PA	9.42
176	Opata_369381_PstIMspI_PA	9.42
177	Opata_3845748_PstIMspI_PA	9.42
178	Opata_4019115_PstIMspI_PA	9.42
179	Opata_403897_PstIMspI_PA	9.42
180	Opata_4153524_PstIMspI_PA	9.42
181	Opata_506623_PstIMspI_PA	9.42
182	Opata_572942_PstIMspI_PA	9.42
183	Opata_840112_PstIMspI_PA	9.42
184	Opata_921219_PstIMspI_PA	9.42
185	Opata_970371_PstIMspI_PA	9.42
186	Opata_1000952_34_PstIMseI_SNP	9.42
187	Opata_1022661_74_PstIMseI_SNP	9.42
188	Opata_108175_49_PstIMseI_SNP	9.42
189	Opata_119628_55_PstIMseI_SNP	9.42
190	Opata_1292588_10_PstIMseI_SNP	9.42
191	Opata_162045_3_PstIMseI_SNP	9.42
192	Opata_1870994_16_PstIMseI_SNP	9.42
193	Opata_1870994_36_PstIMseI_SNP	9.42
194	Opata_237086_12_PstIMseI_SNP	9.42
195	Opata_24119_77_PstIMseI_SNP	9.42
196	Opata_257759_10_PstIMseI_SNP	9.42
197	Opata_257759_16_PstIMseI_SNP	9.42
198	Opata_257759_6_PstIMseI_SNP	9.42
199	Opata_26289_22_PstIMseI_SNP	9.42
200	Opata_3359551_18_PstIMseI_SNP	9.42
201	Opata_354588_22_PstIMseI_SNP	9.42
202	Opata_380773_84_PstIMseI_SNP	9.42
203	Opata_412985_18_PstIMseI_SNP	9.42
204	Opata_4418282_32_PstIMseI_SNP	9.42
205	Opata_447968_65_PstIMseI_SNP	9.42
206	Opata_500268_34_PstIMseI_SNP	9.42
207	Opata_500268_37_PstIMseI_SNP	9.42
208	Opata_652138_68_PstIMseI_SNP	9.42
209	Opata_652138_86_PstIMseI_SNP	9.42
210	Opata_655384_87_PstIMseI_SNP	9.42
211	Opata_766987_68_PstIMseI_SNP	9.42
212	Opata_818036_11_PstIMseI_SNP	9.42
213	Opata_825769_5_PstIMseI_SNP	9.42
214	Opata_1084303_4_PstIMspI_SNP	9.42
215	Opata_1515595_49_PstIMspI_SNP	9.42
216	Opata_1646235_80_PstIMspI_SNP	9.42
217	Opata_1913116_63_PstIMspI_SNP	9.42
218	Opata_1965907_23_PstIMspI_SNP	9.42
219	Opata_2176097_34_PstIMspI_SNP	9.42
220	Opata_2427794_9_PstIMspI_SNP	9.42
221	Opata_2488937_89_PstIMspI_SNP	9.42
222	Opata_2715712_36_PstIMspI_SNP	9.42
223	Opata_288436_46_PstIMspI_SNP	9.42
224	Opata_3002353_61_PstIMspI_SNP	9.42
225	Opata_3348154_7_PstIMspI_SNP	9.42
226	Opata_3393387_6_PstIMspI_SNP	9.42
227	Opata_3458336_20_PstIMspI_SNP	9.42
228	Opata_977879_PstIMseI_PA	9.42
229	Opata_2099431_PstIMspI_PA	9.42
230	M6_3184276_PstIMseI_PA	9.42
231	M6_3563213_PstIMseI_PA	9.42
232	M6_4122930_PstIMseI_PA	9.42
233	M6_709682_PstIMseI_PA	9.42
234	M6_928454_PstIMseI_PA	9.42
235	M6_964481_PstIMseI_PA	9.42
236	M6_1397933_PstIMspI_PA	9.42
237	M6_1464074_PstIMspI_PA	9.42
238	M6_463262_PstIMspI_PA	9.42
239	Opata_1743_PstIMspI_PA	9.42
240	Opata_3241854_PstIMspI_PA	9.42
241	Opata_3994968_PstIMspI_PA	9.42
242	M6_1489812_PstIMspI_PA	9.42
243	M6_3012273_PstIMspI_PA	9.42
244	Opata_2335517_PstIMspI_PA	9.42
245	M6_2633956_PstIMseI_PA	9.42
246	M6_1052908_PstIMspI_PA	9.42
247	M6_155591_PstIMseI_PA	9.42
248	1084886	9.51
249	4393774	9.51
250	Xfbb1	9.8
251	P34/M50-5	9.8
252	D_GDRF1KQ02JZS7N_128	9.82
253	Excalibur_c80450_75	10.19
254	1207296	10.5
255	1060445	10.72
256	1718021	10.72
257	Xfbb332	11.2
258	1067563	11.45
259	1224191	11.45
260	1257424	11.45
261	2295127	11.45
262	BS00106545_51	11.6
263	BS00021716_51	11.6
264	BS00035307_51	11.6
265	1054658	11.64
266	Xfba40	11.8
267	994750	12.19
268	1094397	12.23
269	2276292	12.34
270	1119413	12.79
271	1121700	12.79
272	1252028	12.79
273	Xfba78	12.8
274	Xfba40a	12.8
275	1070886	13.02
276	1089128	13.02
277	Xwmc96x	13.1
278	Xfba78a	13.1
279	1317604	13.13
280	2248753	13.13
281	1119545	13.34
282	10009403	13.34
283	1237768	13.34
284	1028342	13.34
285	1038868	13.34
286	1089139	13.34
287	1115110	13.34
288	3533863	13.34
289	3948025	13.34
290	1082324	13.36
291	1127385	13.47
292	1161164	13.47
293	1267116	13.47
294	2275625	13.47
295	1106471	13.8
296	3533500	13.8
297	4910267	13.8
298	1201732	13.8
299	Xgwm4	13.8
300	P40/M49-3	14.1
301	Xgwm4a	14.1
302	1241679	14.27
303	1129260	14.28
304	wsnp_Ex_c14478_22481430	14.33
305	wsnp_Ex_c9928_16346945	14.33
306	wsnp_Ex_rep_c68680_67535670	14.33
307	wsnp_JD_c64_103934	14.33
308	IAAV2591	14.33
309	Ra_c4614_1114	14.33
310	BS00003914_51	14.33
311	1094875	14.44
312	1150648	14.44
313	1862773	14.44
314	1093617	14.68
315	4992379	14.68
316	3024042	14.73
317	1125252	14.74
318	2295060	14.82
319	2294805	14.85
320	2300274	14.99
321	981760	15.11
322	1231125	15.18
323	1012138	15.36
324	1242353	15.38
325	1213245	15.49
326	985796	15.52
327	3958672	15.52
328	345963	15.61
329	Xwmc516	15.7
330	1101770	15.73
331	1126422	15.73
332	1236905	15.73
333	1269633	15.73
334	2245264	15.73
335	2275143	15.73
336	2275334	15.73
337	2275732	15.73
338	5332481	15.73
339	3951528	15.77
340	Xgwm192	15.8
341	1207637	16.08
342	1240576	16.09
343	Xgwm192.1	16.1
344	Xgwm165	16.2
345	XgbxR247	16.2
346	1126674	16.22
347	3029086	16.22
348	3384955	16.22
349	4395436	16.22
350	4993029	16.22
351	1123639	16.36
352	5347050	16.51
353	Xbcd1738	16.7
354	RAC875_c16277_128	16.77
355	RAC875_c16277_776	16.77
356	1135488	16.85
357	1267395	16.96
358	4395975	16.96
359	978984	16.97
360	1118950	16.97
361	1207836	16.97
362	1282907	16.97
363	1666979	16.97
364	1097955	17
365	4989688	17
366	4990753	17
367	3934622	17.01
368	BS00043286_51	17.05
369	Xwmc173d	17.1
370	Xbcd1738a	17.1
371	P35/M57-2	17.1
372	Xmwg58	17.1
373	M21/P76.4	17.1
374	Xbcd8a	17.2
375	980406	17.32
376	1150540	17.32
377	1268828	17.47
378	3064470	17.47
379	XksuF8	17.5
380	Ex_c864_653	17.52
381	Tdurum_contig21233_82	17.52
382	1098345	17.7
383	1106380	17.7
384	1114571	17.7
385	1126662	17.7
386	1128018	17.7
387	1129971	17.7
388	1146678	17.7
389	1164232	17.7
390	1209279	17.7
391	1252793	17.7
392	1262453	17.7
393	1267893	17.7
394	1397352	17.7
395	2291478	17.7
396	3023121	17.7
397	3945735	17.71
398	985242	18.05
399	1089906	18.05
400	1708179	18.05
401	4538696	18.05
402	5324416	18.05
403	5332219	18.05
404	6045486	18.05
405	1130099	18.1
406	Xbcd1652	18.1
407	M77/P64.6a	18.1
408	Xcdo959.1	18.1
409	XksuF8a	18.1
410	Ba2	18.1
411	3534063	18.14
412	1076145	18.15
413	1091513	18.15
414	Xgwm610a	18.2
415	1021224	18.22
416	1103212	18.29
417	1216097	18.29
418	1018403	18.31
419	Excalibur_c12032_1101	18.36
420	Kukri_c2963_272	18.36
421	Tdurum_contig59603_74	18.36
422	Tdurum_contig59603_94	18.36
423	Excalibur_c56041_728	18.36
424	Xcdo959	18.4
425	3020874	18.49
426	1159446	18.51
427	2305647	18.51
428	6043180	18.51
429	3937251	18.66
430	1111222	18.74
431	Xcdo1387	18.8
432	Xpsr927.2	18.8
433	Xgwm165c	18.8
434	1078927	18.91
435	BS00092244_51	18.94
436	Kukri_c9286_782	18.94
437	2348662	19.02
438	1314768	19.03
439	5332203	19.05
440	1022650	19.09
441	1059719	19.09
442	3954509	19.09
443	4536633	19.09
444	7488010	19.09
445	Xfbb227	19.1
446	Xgpw2302	19.1
447	3944284	19.14
448	4262624	19.2
449	982810	19.2
450	1062440	19.2
451	1089064	19.2
452	1141725	19.2
453	3942634	19.2
454	1060737	19.24
455	1264392	19.24
456	1100882	19.27
457	1060381	19.28
458	1068577	19.28
459	5357369	19.28
460	7338630	19.28
461	1100162	19.33
462	5411012	19.42
463	3020411	19.45
464	Tdurum_contig41185_259	19.52
465	1130083	19.55
466	1207788	19.62
467	3023382	19.62
468	3946751	19.62
469	Xrz574	19.7
470	1263063	19.75
471	1051981	19.8
472	1150180	19.8
473	4989082	19.8
474	1099583	19.8
475	1101423	19.81
476	5332763	19.81
477	1018534	19.84
478	978026	19.84
479	978767	19.84
480	978869	19.84
481	984428	19.84
482	986812	19.84
483	991409	19.84
484	1010807	19.84
485	1024267	19.84
486	1040940	19.84
487	1044739	19.84
488	1055383	19.84
489	1066715	19.84
490	1069704	19.84
491	1069784	19.84
492	1079401	19.84
493	1089203	19.84
494	1092034	19.84
495	1092088	19.84
496	1092224	19.84
497	1094019	19.84
498	1100583	19.84
499	1101284	19.84
500	1102029	19.84
501	1102634	19.84
502	1103219	19.84
503	1103681	19.84
504	1103824	19.84
505	1105537	19.84
506	1108296	19.84
507	1126099	19.84
508	1136193	19.84
509	1138682	19.84
510	1170564	19.84
511	1189113	19.84
512	1229305	19.84
513	1229973	19.84
514	1235793	19.84
515	1235935	19.84
516	1238457	19.84
517	1259058	19.84
518	1377576	19.84
519	1380808	19.84
520	1664941	19.84
521	1665929	19.84
522	1768982	19.84
523	1769825	19.84
524	2251943	19.84
525	2259716	19.84
526	2279632	19.84
527	2280045	19.84
528	2286854	19.84
529	2288897	19.84
530	2291965	19.84
531	2320838	19.84
532	3020472	19.84
533	3034102	19.84
534	4909758	19.84
535	4909953	19.84
536	4910493	19.84
537	4990503	19.84
538	5411966	19.84
539	5581354	19.84
540	998767	19.85
541	1010714	19.85
542	1049240	19.85
543	1088690	19.85
544	1099871	19.85
545	1100511	19.85
546	1104708	19.85
547	1106651	19.85
548	1107753	19.85
549	1202854	19.85
550	1215647	19.85
551	1263850	19.85
552	1695852	19.85
553	2245204	19.85
554	2276873	19.85
555	3029423	19.85
556	3384853	19.85
557	3385210	19.85
558	3385509	19.85
559	3573192	19.85
560	3941427	19.85
561	4993484	19.85
562	5566533	19.85
563	7344957	19.85
564	7352981	19.85
565	Xfba320	20.2
566	Xfba359	20.2
567	Xfbb176	20.2
568	Xbarc106	20.2
569	Xbarc138	20.2
570	Xfbb332a	20.2
571	Xfba147a	20.2
572	Xwmc48c	20.2
573	Xwmc491b	20.2
574	Xwmc89c	20.2
575	Xgpw1010	20.2
576	1113108	20.52
577	BARC170	20.68
578	WMC650	20.68
579	1068541	20.68
580	3940462	20.68
581	4009975	20.68
582	Xbgl1485(Ger)	20.7
583	XvutPDI	20.7
584	1103279	20.72
585	3022136	20.72
586	Xfba147	20.9
587	Tdurum_contig1868_249	21.1
588	1122611	21.42
589	Xgwm30.2	21.5
590	Xwg464	21.5
591	Xfba211a	21.5
592	Xfba359a	21.5
593	Xbcd808A	21.7
594	Xgpw2140	21.7
595	Xgpw2166	21.7
596	Xwmc420	21.7
597	wsnp_BE442750A_Ta_2_2	21.72
598	wsnp_BF145459A_Ta_2_1	21.72
599	wsnp_BE405275A_Ta_1_1	21.72
600	wsnp_BE497160A_Ta_1_1	21.72
601	wsnp_RFL_Contig2771_2524880	21.72
602	Opata_286542_PstIMseI_PA	21.72
603	Opata_288444_PstIMseI_PA	21.72
604	Opata_447726_PstIMseI_PA	21.72
605	Opata_462659_PstIMseI_PA	21.72
606	Opata_8884_PstIMseI_PA	21.72
607	Opata_92731_PstIMseI_PA	21.72
608	Opata_14549_PstIMspI_PA	21.72
609	Opata_1641581_PstIMspI_PA	21.72
610	Opata_2295138_PstIMspI_PA	21.72
611	Opata_2345917_PstIMspI_PA	21.72
612	Opata_2481357_PstIMspI_PA	21.72
613	Opata_261043_PstIMspI_PA	21.72
614	Opata_2896625_PstIMspI_PA	21.72
615	Opata_294793_PstIMspI_PA	21.72
616	Opata_3254781_PstIMspI_PA	21.72
617	Opata_3303000_PstIMspI_PA	21.72
618	Opata_3363512_PstIMspI_PA	21.72
619	Opata_3481537_PstIMspI_PA	21.72
620	Opata_3491259_PstIMspI_PA	21.72
621	Opata_3500026_PstIMspI_PA	21.72
622	Opata_354895_PstIMspI_PA	21.72
623	Opata_3578648_PstIMspI_PA	21.72
624	Opata_3592902_PstIMspI_PA	21.72
625	Opata_3699187_PstIMspI_PA	21.72
626	Opata_3725555_PstIMspI_PA	21.72
627	Opata_3747638_PstIMspI_PA	21.72
628	Opata_3877602_PstIMspI_PA	21.72
629	Opata_4018575_PstIMspI_PA	21.72
630	Opata_406286_PstIMspI_PA	21.72
631	Opata_4131759_PstIMspI_PA	21.72
632	Opata_561327_PstIMspI_PA	21.72
633	Opata_704799_PstIMspI_PA	21.72
634	Opata_713407_PstIMspI_PA	21.72
635	Opata_104483_58_PstIMseI_SNP	21.72
636	Opata_240557_27_PstIMseI_SNP	21.72
637	Opata_240557_9_PstIMseI_SNP	21.72
638	Opata_300568_33_PstIMseI_SNP	21.72
639	Opata_350319_34_PstIMseI_SNP	21.72
640	Opata_607372_84_PstIMseI_SNP	21.72
641	Opata_66537_32_PstIMseI_SNP	21.72
642	Opata_749975_81_PstIMseI_SNP	21.72
643	Opata_78975_52_PstIMseI_SNP	21.72
644	Opata_78975_9_PstIMseI_SNP	21.72
645	Opata_85154_17_PstIMseI_SNP	21.72
646	Opata_85154_37_PstIMseI_SNP	21.72
647	Opata_1919233_42_PstIMspI_SNP	21.72
648	Opata_243183_31_PstIMspI_SNP	21.72
649	Opata_261163_56_PstIMspI_SNP	21.72
650	Opata_3692617_69_PstIMspI_SNP	21.72
651	Opata_3692617_73_PstIMspI_SNP	21.72
652	Opata_3692617_74_PstIMspI_SNP	21.72
653	M6_1230453_PstIMluI_PA	21.72
654	M6_1363746_PstIMluI_PA	21.72
655	M6_1806201_PstIMluI_PA	21.72
656	M6_2605140_PstIMluI_PA	21.72
657	M6_941804_PstIMluI_PA	21.72
658	Opata_1740112_PstIMluI_PA	21.72
659	Opata_2775619_PstIMluI_PA	21.72
660	M6_1155339_PstIMseI_PA	21.72
661	M6_1155548_PstIMseI_PA	21.72
662	M6_1185277_PstIMseI_PA	21.72
663	M6_1188922_PstIMseI_PA	21.72
664	M6_1231494_PstIMseI_PA	21.72
665	M6_1348492_PstIMseI_PA	21.72
666	M6_1406310_PstIMseI_PA	21.72
667	M6_141191_PstIMseI_PA	21.72
668	M6_164706_PstIMseI_PA	21.72
669	M6_18101_PstIMseI_PA	21.72
670	M6_1854107_PstIMseI_PA	21.72
671	M6_198069_PstIMseI_PA	21.72
672	M6_2276576_PstIMseI_PA	21.72
673	M6_2512909_PstIMseI_PA	21.72
674	M6_274764_PstIMseI_PA	21.72
675	M6_2872653_PstIMseI_PA	21.72
676	M6_301129_PstIMseI_PA	21.72
677	M6_32609_PstIMseI_PA	21.72
678	M6_393652_PstIMseI_PA	21.72
679	M6_4156028_PstIMseI_PA	21.72
680	M6_455119_PstIMseI_PA	21.72
681	M6_50702_PstIMseI_PA	21.72
682	M6_51686_PstIMseI_PA	21.72
683	M6_535290_PstIMseI_PA	21.72
684	M6_697897_PstIMseI_PA	21.72
685	M6_703107_PstIMseI_PA	21.72
686	M6_772176_PstIMseI_PA	21.72
687	M6_773317_PstIMseI_PA	21.72
688	M6_914851_PstIMseI_PA	21.72
689	M6_972499_PstIMseI_PA	21.72
690	Opata_120682_PstIMseI_PA	21.72
691	Opata_1288205_PstIMseI_PA	21.72
692	Opata_2026356_PstIMseI_PA	21.72
693	Opata_228434_PstIMseI_PA	21.72
694	Opata_2303300_PstIMseI_PA	21.72
695	Opata_29589_PstIMseI_PA	21.72
696	Opata_325312_PstIMseI_PA	21.72
697	Opata_3424020_PstIMseI_PA	21.72
698	Opata_3731248_PstIMseI_PA	21.72
699	Opata_434152_PstIMseI_PA	21.72
700	Opata_461156_PstIMseI_PA	21.72
701	Opata_48563_PstIMseI_PA	21.72
702	Opata_514204_PstIMseI_PA	21.72
703	Opata_533170_PstIMseI_PA	21.72
704	Opata_544248_PstIMseI_PA	21.72
705	Opata_580032_PstIMseI_PA	21.72
706	Opata_581405_PstIMseI_PA	21.72
707	Opata_652324_PstIMseI_PA	21.72
708	Opata_726877_PstIMseI_PA	21.72
709	Opata_969086_PstIMseI_PA	21.72
710	M6_1499447_PstIMspI_PA	21.72
711	M6_1675117_PstIMspI_PA	21.72
712	M6_2261654_PstIMspI_PA	21.72
713	M6_2488894_PstIMspI_PA	21.72
714	M6_2693247_PstIMspI_PA	21.72
715	M6_2696098_PstIMspI_PA	21.72
716	M6_2925685_PstIMspI_PA	21.72
717	M6_326244_PstIMspI_PA	21.72
718	M6_37347_PstIMspI_PA	21.72
719	M6_63628_PstIMspI_PA	21.72
720	M6_703902_PstIMspI_PA	21.72
721	M6_862049_PstIMspI_PA	21.72
722	M6_966713_PstIMspI_PA	21.72
723	Opata_1138917_PstIMspI_PA	21.72
724	Opata_1296547_PstIMspI_PA	21.72
725	Opata_1303010_PstIMspI_PA	21.72
726	Opata_1309302_PstIMspI_PA	21.72
727	Opata_1564972_PstIMspI_PA	21.72
728	Opata_1594951_PstIMspI_PA	21.72
729	Opata_1612279_PstIMspI_PA	21.72
730	Opata_1617953_PstIMspI_PA	21.72
731	Opata_1617963_PstIMspI_PA	21.72
732	Opata_1674892_PstIMspI_PA	21.72
733	Opata_1694771_PstIMspI_PA	21.72
734	Opata_1714274_PstIMspI_PA	21.72
735	Opata_172897_PstIMspI_PA	21.72
736	Opata_1794182_PstIMspI_PA	21.72
737	Opata_1834731_PstIMspI_PA	21.72
738	Opata_1923800_PstIMspI_PA	21.72
739	Opata_2108908_PstIMspI_PA	21.72
740	Opata_2112345_PstIMspI_PA	21.72
741	Opata_2138402_PstIMspI_PA	21.72
742	Opata_2267521_PstIMspI_PA	21.72
743	Opata_2327072_PstIMspI_PA	21.72
744	Opata_240342_PstIMspI_PA	21.72
745	Opata_2524077_PstIMspI_PA	21.72
746	Opata_2533742_PstIMspI_PA	21.72
747	Opata_2585774_PstIMspI_PA	21.72
748	Opata_2642703_PstIMspI_PA	21.72
749	Opata_2747780_PstIMspI_PA	21.72
750	Opata_277499_PstIMspI_PA	21.72
751	Opata_280509_PstIMspI_PA	21.72
752	Opata_2820871_PstIMspI_PA	21.72
753	Opata_2895859_PstIMspI_PA	21.72
754	Opata_3039699_PstIMspI_PA	21.72
755	Opata_3095318_PstIMspI_PA	21.72
756	Opata_3153982_PstIMspI_PA	21.72
757	Opata_3155069_PstIMspI_PA	21.72
758	Opata_3601321_PstIMspI_PA	21.72
759	Opata_3603467_PstIMspI_PA	21.72
760	Opata_3827665_PstIMspI_PA	21.72
761	Opata_3842795_PstIMspI_PA	21.72
762	Opata_3895712_PstIMspI_PA	21.72
763	Opata_4050256_PstIMspI_PA	21.72
764	Opata_4171469_PstIMspI_PA	21.72
765	Opata_4188850_PstIMspI_PA	21.72
766	Opata_4198761_PstIMspI_PA	21.72
767	Opata_4254033_PstIMspI_PA	21.72
768	Opata_672589_PstIMspI_PA	21.72
769	Opata_705710_PstIMspI_PA	21.72
770	Opata_726841_PstIMspI_PA	21.72
771	Opata_732186_PstIMspI_PA	21.72
772	Opata_854686_PstIMspI_PA	21.72
773	Opata_995787_PstIMspI_PA	21.72
774	Opata_1047533_30_PstIMseI_SNP	21.72
775	M6_147183_PstIMseI_PA	21.72
776	Opata_262350_PstIMseI_PA	21.72
777	M6_192184_PstIMspI_PA	21.72
778	M6_988530_PstIMseI_PA	21.72
779	Opata_2027311_PstIMspI_PA	21.72
780	Opata_2268526_PstIMspI_PA	21.72
781	M6_1792170_PstIMseI_PA	21.72
782	M6_232006_PstIMseI_PA	21.72
783	M6_2645048_PstIMseI_PA	21.72
784	M6_282643_PstIMseI_PA	21.72
785	M6_482310_PstIMseI_PA	21.72
786	M6_680969_PstIMseI_PA	21.72
787	M6_307635_PstIMspI_PA	21.72
788	M6_122480_PstIMseI_PA	21.72
789	M6_1644601_PstIMseI_PA	21.72
790	M6_3697238_PstIMseI_PA	21.72
791	M6_592980_PstIMseI_PA	21.72
792	M6_958334_PstIMseI_PA	21.72
793	M6_1231131_PstIMspI_PA	21.72
794	M6_16278_PstIMseI_PA	21.72
795	Opata_69646_PstIMseI_PA	21.72
796	Opata_2122864_PstIMspI_PA	21.72
797	Opata_3172048_PstIMspI_PA	21.72
798	M6_353147_PstIMseI_PA	21.72
799	M6_35565_PstIMseI_PA	21.72
800	M6_723863_PstIMseI_PA	21.72
801	M6_2308101_PstIMspI_PA	21.72
802	Opata_1090321_PstIMseI_PA	21.72
803	Opata_490831_PstIMseI_PA	21.72
804	M6_867859_PstIMseI_PA	21.72
805	Opata_2961746_PstIMspI_PA	21.72
806	Opata_321243_PstIMspI_PA	21.72
807	Opata_858085_PstIMspI_PA	21.72
808	Opata_1950212_PstIMspI_PA	21.72
809	Opata_2823986_PstIMspI_PA	21.72
810	Opata_1283085_PstIMseI_PA	21.72
811	Opata_388088_PstIMspI_PA	21.72
812	Opata_4189711_PstIMspI_PA	21.72
813	Opata_4077512_PstIMspI_PA	21.72
814	M6_762930_PstIMspI_PA	21.72
815	Opata_3580248_PstIMspI_PA	21.72
816	Opata_3630467_PstIMspI_PA	21.72
817	Opata_3660145_PstIMspI_PA	21.72
818	Opata_4171760_PstIMspI_PA	21.72
819	M6_3356025_PstIMseI_PA	21.72
820	M6_1266098_PstIMspI_PA	21.72
821	Opata_1022050_PstIMseI_PA	21.72
822	BS00065863_51	21.72
823	982084	21.77
824	1129376	21.77
825	1201506	21.77
826	1236782	21.77
827	1666306	21.77
828	1698057	21.77
829	2252105	21.77
830	2278540	21.77
831	2322695	21.77
832	2322968	21.77
833	4004966	21.77
834	Xwmc89	21.9
835	667474	21.91
836	1200937	21.91
837	1237610	22.02
838	1252670	22.02
839	2329686	22.02
840	1064656	22.08
841	Xwmc491	22.2
842	Xwmc680	22.2
843	Xfba211	22.2
844	Xwmc48	22.4
845	1137855	22.56
846	wsnp_Ra_c14920_23225219	22.62
847	M6_2554110_PstIMluI_PA	22.62
848	M6_1235486_PstIMseI_PA	22.62
849	M6_1514088_PstIMseI_PA	22.62
850	M6_1696274_PstIMseI_PA	22.62
851	M6_3529825_PstIMseI_PA	22.62
852	M6_811284_PstIMseI_PA	22.62
853	M6_990780_PstIMseI_PA	22.62
854	M6_1056457_PstIMspI_PA	22.62
855	M6_2130749_PstIMspI_PA	22.62
856	M6_2895689_PstIMspI_PA	22.62
857	M6_3126842_PstIMspI_PA	22.62
858	M6_3202690_PstIMspI_PA	22.62
859	M6_3209458_PstIMspI_PA	22.62
860	M6_554001_PstIMspI_PA	22.62
861	M6_888894_PstIMspI_PA	22.62
862	Opata_29951_48_PstIMluI_SNP	22.62
863	Opata_29951_77_PstIMluI_SNP	22.62
864	Opata_281840_30_PstIMseI_SNP	22.62
865	Opata_281840_79_PstIMseI_SNP	22.62
866	Opata_369860_72_PstIMseI_SNP	22.62
867	Opata_696124_11_PstIMseI_SNP	22.62
868	Opata_812596_13_PstIMseI_SNP	22.62
869	Opata_108844_33_PstIMspI_SNP	22.62
870	Opata_108844_9_PstIMspI_SNP	22.62
871	Opata_1093289_14_PstIMspI_SNP	22.62
872	Opata_1623773_54_PstIMspI_SNP	22.62
873	Opata_1780269_25_PstIMspI_SNP	22.62
874	Opata_3050782_68_PstIMspI_SNP	22.62
875	Opata_3918339_54_PstIMspI_SNP	22.62
876	M6_3264969_PstIMseI_PA	22.62
877	M6_323680_PstIMseI_PA	22.62
878	M6_1530433_PstIMspI_PA	22.62
879	M6_3024221_PstIMspI_PA	22.62
880	M6_944195_PstIMspI_PA	22.62
881	M6_986787_PstIMspI_PA	22.62
882	M6_1662154_PstIMseI_PA	22.62
883	M6_1882432_PstIMseI_PA	22.62
884	M6_211591_PstIMseI_PA	22.62
885	M6_366316_PstIMseI_PA	22.62
886	M6_1987542_PstIMspI_PA	22.62
887	M6_1195431_PstIMseI_PA	22.62
888	M6_1269734_PstIMseI_PA	22.62
889	M6_171796_PstIMseI_PA	22.62
890	M6_2184177_PstIMseI_PA	22.62
891	M6_2508881_PstIMseI_PA	22.62
892	M6_613166_PstIMspI_PA	22.62
893	M6_1081015_PstIMseI_PA	22.62
894	M6_821417_PstIMseI_PA	22.62
895	M6_893813_PstIMseI_PA	22.62
896	M6_2637729_PstIMspI_PA	22.62
897	M6_2801936_PstIMseI_PA	22.62
898	M6_2562712_PstIMspI_PA	22.62
899	M6_651194_PstIMspI_PA	22.62
900	M6_986730_PstIMspI_PA	22.62
901	Xabg484	22.7
902	XksuH9a	22.7
903	Xbcd1738b	22.7
904	Xcfd71	23
905	1103555	23.05
906	2276010	23.05
907	Xwmc173	23.1
908	1127193	23.14
909	1133755	23.14
910	1237373	23.36
911	Xgwm601	23.5
912	Xfba43	23.5
913	Xgpw2283	23.5
914	Ex_c7626_392	23.66
915	Ex_c7626_444	23.66
916	Ku_c7594_1179	23.66
917	Ra_c74035_586	23.66
918	Xwmc15	23.7
919	Xgwm48	23.7
920	Xwmc446	23.7
921	Xfba40b	23.7
922	10052508	23.71
923	1245624	23.78
924	978195	23.89
925	1091267	23.89
926	1092563	23.89
927	1091696	23.94
928	1094347	23.94
929	1267231	23.94
930	3027225	23.94
931	5331564	23.94
932	5580195	23.94
933	5971309	23.94
934	6050202	23.94
935	1116187	24.38
936	wsnp_Ex_c4752_8482625	24.46
937	wsnp_Ex_c22913_32130617	24.46
938	wsnp_Ex_c28429_37553452	24.46
939	RAC875_c35706_845	24.46
940	BS00036493_51	24.46
941	Tdurum_contig53373_192	24.46
942	4410549	24.48
943	993175	24.51
944	Xfba78b	24.7
945	1050376	24.78
946	1090151	24.78
947	Xgwm44	24.8
948	Xcfa2256	24.9
949	4993624	25.07
950	995394	25.09
951	Xwmc757	25.2
952	1318430	25.27
953	5007504	25.27
954	Ex_c883_2618	25.36
955	Xwmc96	25.4
956	2324668	25.51
957	1129999	25.86
958	1204039	25.86
959	116026	25.89
960	1243841	25.95
961	Xbcd8	26.4
962	1192224	26.47
963	Xpsr593.2	26.7
964	1085019	26.72
965	1031417	26.84
966	1269808	26.89
967	BS00021752_51	26.92
968	Tdurum_contig97206_869	26.92
969	1051662	26.97
970	3533052	26.97
971	Xgwm610	27
972	1131356	27.09
973	1248633	27.1
974	1152957	27.27
975	1251949	27.27
976	991561	27.35
977	1097591	27.42
978	1303470	27.43
979	1020626	27.47
980	3026061	27.49
981	3947551	27.5
982	3935226	27.72
983	3949599	27.72
984	Xbcd402	27.8
985	1017888	28.02
986	997062	28.05
987	998746	28.05
988	1069826	28.05
989	1078668	28.05
990	1102477	28.05
991	1117520	28.05
992	1152105	28.05
993	2248887	28.05
994	4394118	28.05
995	5332705	28.05
996	5578794	28.05
997	7329540	28.05
998	7353566	28.05
999	Ku_c3891_336	28.08
1000	Xwmc617	28.2
1001	Xgwm4b	28.7
1002	1089692	28.78
1003	1093181	28.78
1004	1197118	28.78
1005	1207841	28.78
1006	1299559	28.78
1007	7350573	28.82
1008	1118876	29.02
1009	1066745	29.07
1010	1410604	29.08
1011	1077824	29.14
1012	1107438	29.14
1013	1128349	29.14
1014	1122970	29.19
1015	3020496	29.4
1016	1233795	29.86
1017	2257011	29.86
1018	7326303	30.12
1019	2275993	30.19
1020	1265321	30.2
1021	3024805	30.58
1022	3957470	30.66
1023	Xfba147b	30.7
1024	Xgpw2122	30.7
1025	1708394	30.76
1026	1059071	31.19
1027	1106016	31.19
1028	1221289	31.19
1029	1254195	31.19
1030	1713642	31.19
1031	7349692	31.19
1032	1088293	31.54
1033	2276170	31.55
1034	7346389	31.57
1035	992993	31.58
1036	986614	31.59
1037	1223490	31.59
1038	1195078	31.66
1039	Xmwg634.2	31.7
1040	Xfba211b	31.7
1041	1112196	31.7
1042	1206572	31.7
1043	992547	31.78
1044	1090327	31.78
1045	1094325	31.78
1046	1106772	31.78
1047	1111115	31.78
1048	1116119	31.78
1049	1127488	31.78
1050	1140261	31.78
1051	1201358	31.78
1052	1211454	31.78
1053	1235654	31.78
1054	1236652	31.78
1055	1255790	31.78
1056	1258466	31.78
1057	1267302	31.78
1058	1300315	31.78
1059	1376912	31.78
1060	1379270	31.78
1061	1720414	31.78
1062	1066434	31.84
1063	3934869	31.87
1064	3021093	31.9
1065	4394629	31.9
1066	3937219	32.01
1067	4397893	32.05
1068	1092708	32.06
1069	2253908	32.06
1070	3028731	32.06
1071	1066048	32.08
1072	1056217	32.12
1073	3021990	32.14
1074	2255691	32.17
1075	1087786	32.26
1076	2258593	32.26
1077	1100757	32.26
1078	1080630	32.27
1079	3026684	32.27
1080	3947001	32.27
1081	7337286	32.27
1082	3022251	32.31
1083	4262193	32.35
1084	3022211	32.38
1085	4993706	32.39
1086	1008618	32.41
1087	2275218	32.41
1088	4261919	32.41
1089	1147691	32.41
1090	2249679	32.45
1091	3034603	32.45
1092	3025755	32.49
1093	3961237	32.49
1094	2279033	32.51
1095	5363128	32.51
1096	1039417	32.56
1097	1047050	32.56
1098	1028864	32.56
1099	4262886	32.58
1100	4004243	32.58
1101	1046372	32.59
1102	3954576	32.6
1103	3961045	32.6
1104	1077479	32.61
1105	1080996	32.61
1106	1220943	32.61
1107	1089097	32.61
1108	4394360	32.64
1109	3024608	32.65
1110	4733910	32.66
1111	5373020	32.67
1112	5582113	32.69
1113	1161873	32.7
1114	1091173	32.72
1115	3961198	32.72
1116	5357760	32.74
1117	1090038	32.74
1118	3025284	32.74
1119	4397761	32.74
1120	4411607	32.74
1121	5363965	32.74
1122	3020412	32.76
1123	1204716	32.77
1124	3022955	32.77
1125	979886	32.78
1126	982463	32.78
1127	1064339	32.78
1128	XksuG12	32.8
1129	1138662	32.8
1130	4407454	32.8
1131	1067071	32.8
1132	1090364	32.82
1133	3940235	32.82
1134	2361057	32.82
1135	1088912	32.83
1136	1087728	32.83
1137	1219286	32.85
1138	3021742	32.85
1139	3027179	32.85
1140	3573313	32.85
1141	4396139	32.85
1142	4537539	32.85
1143	4733774	32.85
1144	7488230	32.85
1145	3937842	32.85
1146	3941779	32.85
1147	3949771	32.85
1148	3952429	32.85
1149	3953381	32.85
1150	981051	32.86
1151	1217641	32.86
1152	3937682	32.88
1153	1215972	32.89
1154	1062180	32.91
1155	3027961	32.91
1156	3937851	32.92
1157	4540489	32.92
1158	3022974	32.92
1159	3020402	32.92
1160	1150970	32.94
1161	3026335	32.95
1162	4394351	32.95
1163	5369476	32.95
1164	3064595	32.97
1165	1088614	32.97
1166	5345839	32.98
1167	3946405	32.99
1168	1003490	33.01
1169	3943032	33.02
1170	3020700	33.05
1171	3946997	33.05
1172	3954363	33.05
1173	3937989	33.07
1174	4397664	33.07
1175	5578447	33.07
1176	5346281	33.1
1177	997610	33.11
1178	1076417	33.12
1179	1250341	33.12
1180	3030898	33.12
1181	3937127	33.12
1182	3934153	33.12
1183	1099639	33.13
1184	3026339	33.15
1185	2333908	33.16
1186	3946507	33.17
1187	5358573	33.17
1188	994835	33.17
1189	1066024	33.18
1190	1219379	33.18
1191	3027831	33.18
1192	5580190	33.18
1193	990343	33.19
1194	5579771	33.19
1195	1070475	33.2
1196	7336996	33.2
1197	1666904	33.21
1198	4262519	33.23
1199	4406148	33.24
1200	3942675	33.25
1201	3951458	33.25
1202	1091735	33.27
1203	3948838	33.28
1204	3956127	33.28
1205	3944080	33.28
1206	1084466	33.3
1207	1085273	33.31
1208	1126391	33.31
1209	1161315	33.31
1210	3938255	33.33
1211	3957153	33.37
1212	5323836	33.37
1213	3946289	33.41
1214	981491	33.43
1215	5332192	33.44
1216	977368	33.55
1217	1098137	33.59
1218	3022511	33.6
1219	3024417	33.61
1220	4734201	33.65
1221	1071970	33.65
1222	1217570	33.68
1223	5577033	33.68
1224	4397874	33.73
1225	1089414	33.73
1226	3947743	33.73
1227	3021680	33.74
1228	5369714	33.76
1229	1219105	33.79
1230	1283318	33.79
1231	2249686	33.81
1232	3942143	33.81
1233	1217981	33.82
1234	984130	33.83
1235	1100639	33.85
1236	3949191	33.88
1237	2275844	33.91
1238	1065046	33.91
1239	1129181	34.02
1240	5346652	34.05
1241	1117317	34.06
1242	999685	34.13
1243	1099776	34.13
1244	2275379	34.13
1245	3021727	34.14
1246	3940652	34.16
1247	1049129	34.23
1248	1056174	34.23
1249	1058431	34.23
1250	1075859	34.23
1251	1089227	34.23
1252	1100468	34.23
1253	1100674	34.23
1254	1104840	34.23
1255	1110103	34.23
1256	1115131	34.23
1257	1133390	34.23
1258	1162843	34.23
1259	1228412	34.23
1260	1255588	34.23
1261	2241884	34.23
1262	2307350	34.23
1263	2346901	34.23
1264	3025960	34.23
1265	3026416	34.23
1266	4394185	34.23
1267	5350071	34.23
1268	5989461	34.23
1269	1100755	34.24
1270	1060508	34.28
1271	1080439	34.28
1272	1082281	34.28
1273	1128969	34.28
1274	1091046	34.28
1275	3027177	34.3
1276	2301083	34.36
1277	1215823	34.44
1278	3942194	34.44
1279	1092209	34.5
1280	1030064	34.81
1281	1862070	34.82
1282	1122769	34.82
1283	1124582	34.82
1284	1300552	34.82
1285	3937631	34.82
1286	3938385	34.82
1287	3949397	34.82
1288	3960203	34.82
1289	4990770	34.82
1290	5360642	34.82
1291	1071364	34.87
1292	6027069	34.88
1293	1161461	34.94
1294	3958256	34.94
1295	4990702	34.94
1296	3939934	34.97
1297	3955814	34.98
1298	2291802	34.98
1299	3954041	34.98
1300	Xwg622	35
1301	982577	35
1302	1018538	35
1303	1129080	35
1304	1168042	35
1305	1233609	35
1306	1254189	35
1307	1296214	35
1308	1311722	35
1309	1378716	35
1310	1400301	35
1311	1666053	35
1312	2279640	35
1313	2279932	35
1314	4910538	35
1315	1076119	35.16
1316	1082451	35.16
1317	1100988	35.16
1318	1101137	35.16
1319	1125885	35.16
1320	1166735	35.16
1321	1228831	35.16
1322	1252785	35.16
1323	1269915	35.16
1324	1210019	35.18
1325	1361398	35.18
1326	3940146	35.19
1327	3064357	35.21
1328	2325592	35.23
1329	1864567	35.27
1330	1379944	35.31
1331	1087304	35.32
1332	1113239	35.32
1333	1228660	35.32
1334	3533814	35.32
1335	3533871	35.32
1336	3574861	35.32
1337	3938491	35.32
1338	3948059	35.32
1339	3951494	35.32
1340	3953192	35.32
1341	3956517	35.32
1342	4544493	35.32
1343	5972575	35.32
1344	1208447	35.32
1345	2328427	35.32
1346	1079455	35.33
1347	1162808	35.33
1348	1268874	35.33
1349	1234230	35.35
1350	1131685	35.35
1351	1402978	35.35
1352	1146505	35.43
1353	5356843	35.43
1354	1228544	35.47
1355	2277703	35.47
1356	3022089	35.47
1357	3028705	35.5
1358	1085683	35.51
1359	1130086	35.51
1360	1241956	35.51
1361	1140326	35.51
1362	3029452	35.51
1363	3026361	35.52
1364	987758	35.59
1365	1006175	35.59
1366	1035902	35.59
1367	1057100	35.59
1368	1068670	35.59
1369	1084801	35.59
1370	1091070	35.59
1371	1120275	35.59
1372	1121288	35.59
1373	1135710	35.59
1374	1150706	35.59
1375	1163289	35.59
1376	1218955	35.59
1377	1228903	35.59
1378	1233126	35.59
1379	1233145	35.59
1380	1234445	35.59
1381	1267938	35.59
1382	1695645	35.59
1383	1696460	35.59
1384	2255722	35.59
1385	2261220	35.59
1386	2262416	35.59
1387	2323303	35.59
1388	3222395	35.59
1389	4262952	35.59
1390	5412026	35.59
1391	7171384	35.59
1392	1208594	35.59
1393	3021255	35.59
1394	4540703	35.61
1395	4543988	35.61
1396	4407589	35.66
1397	1123662	35.69
1398	1124356	35.69
1399	1216943	35.69
1400	1862771	35.69
1401	3534052	35.69
1402	3940125	35.69
1403	4410078	35.69
1404	4990250	35.69
1405	5580645	35.69
1406	1043366	35.7
1407	1088717	35.7
1408	3937405	35.74
1409	4990134	35.79
1410	wPt-3435	35.8
1411	wPt-7355	35.8
1412	1152508	35.86
1413	2290826	35.86
1414	3025583	35.86
1415	3030017	35.86
1416	4022507	35.86
1417	4396178	35.86
1418	4397844	35.86
1419	4988918	35.86
1420	5357227	35.86
1421	7332401	35.86
1422	7351402	35.86
1423	1092585	35.87
1424	1094003	35.87
1425	1123060	35.87
1426	1124274	35.87
1427	3943415	35.87
1428	381560	35.96
1429	2288918	35.96
1430	1012071	35.99
1431	3533210	35.99
1432	3936683	35.99
1433	3938764	35.99
1434	3939060	35.99
1435	3940097	35.99
1436	3942032	35.99
1437	3948405	35.99
1438	3954799	35.99
1439	1070904	35.99
1440	Xbcd402B	36
1441	Xgwm397a	36
1442	2361056	36.04
1443	7338810	36.04
1444	1235444	36.08
1445	3944377	36.08
1446	1165073	36.12
1447	3025552	36.12
1448	2307404	36.13
1449	2331930	36.17
1450	1216978	36.19
1451	5578479	36.19
1452	1131360	36.22
1453	3939344	36.22
1454	1762896	36.24
1455	3935942	36.26
1456	1117338	36.28
1457	1217133	36.28
1458	3953823	36.28
1459	4260908	36.28
1460	4407299	36.28
1461	4664252	36.28
1462	1127348	36.3
1463	2277275	36.3
1464	1130080	36.3
1465	1229646	36.3
1466	986671	36.31
1467	1045223	36.31
1468	1063020	36.31
1469	1130105	36.31
1470	1249580	36.31
1471	1722668	36.31
1472	2269981	36.31
1473	2294772	36.31
1474	2305042	36.31
1475	3948707	36.31
1476	4261715	36.31
1477	4439939	36.31
1478	1016408	36.35
1479	2357154	36.35
1480	1093036	36.36
1481	1096653	36.39
1482	1226873	36.39
1483	3947861	36.39
1484	986385	36.4
1485	1072050	36.4
1486	3028945	36.4
1487	3022744	36.42
1488	1236529	36.43
1489	1111843	36.44
1490	1270649	36.47
1491	4989175	36.47
1492	1022179	36.47
1493	1084677	36.47
1494	1108640	36.47
1495	1261447	36.47
1496	3533213	36.47
1497	4407533	36.47
1498	1092840	36.47
1499	1081447	36.48
1500	1098084	36.48
1501	1389970	36.48
1502	2276016	36.48
1503	1089293	36.49
1504	Xfba65	36.5
1505	1043528	36.56
1506	1094169	36.56
1507	994866	36.56
1508	1127403	36.56
1509	1129008	36.63
1510	1106414	36.64
1511	1111383	36.7
1512	1124333	36.7
1513	1396097	36.7
1514	2288912	36.7
1515	4909310	36.7
1516	2291118	36.72
1517	1237971	36.75
1518	wPt-4660	36.75
1519	1128214	36.76
1520	1215130	36.78
1521	982703	36.78
1522	984697	36.78
1523	1002826	36.78
1524	1010923	36.78
1525	1020973	36.78
1526	1031345	36.78
1527	1065936	36.78
1528	1073594	36.78
1529	1088148	36.78
1530	1091463	36.78
1531	1092101	36.78
1532	1107495	36.78
1533	1107520	36.78
1534	1110996	36.78
1535	1113478	36.78
1536	1115821	36.78
1537	1161358	36.78
1538	1202025	36.78
1539	1207532	36.78
1540	1207782	36.78
1541	1210835	36.78
1542	1216907	36.78
1543	1239153	36.78
1544	1252871	36.78
1545	1261146	36.78
1546	1265939	36.78
1547	1266682	36.78
1548	1281769	36.78
1549	1371401	36.78
1550	1374435	36.78
1551	1381812	36.78
1552	1393011	36.78
1553	1722208	36.78
1554	2276474	36.78
1555	2277169	36.78
1556	2290882	36.78
1557	2292573	36.78
1558	2305477	36.78
1559	2323178	36.78
1560	3021830	36.78
1561	3023870	36.78
1562	4541164	36.78
1563	4544312	36.78
1564	5410449	36.78
1565	5971503	36.78
1566	1013953	36.78
1567	985106	36.79
1568	992456	36.79
1569	994022	36.79
1570	1014775	36.79
1571	1089707	36.79
1572	1116114	36.8
1573	3021200	36.86
1574	1028440	36.87
1575	1113417	36.87
1576	1101548	36.89
1577	1104870	36.89
1578	1115348	36.89
1579	1267832	36.89
1580	1677955	36.89
1581	3023778	36.89
1582	4397599	36.89
1583	4989609	36.89
1584	4990599	36.89
1585	5563516	36.89
1586	1217758	36.89
1587	3532657	36.89
1588	4989637	36.89
1589	7345568	36.89
1590	1044609	36.89
1591	1045046	36.89
1592	1116421	36.89
1593	1229787	36.89
1594	1262028	36.89
1595	1262830	36.89
1596	1263165	36.89
1597	1263662	36.89
1598	1265484	36.89
1599	1265673	36.89
1600	1265742	36.89
1601	1266621	36.89
1602	1266993	36.89
1603	1267040	36.89
1604	1267053	36.89
1605	1267163	36.89
1606	1267313	36.89
1607	1267637	36.89
1608	1268747	36.89
1609	1269615	36.89
1610	1377708	36.89
1611	1380646	36.89
1612	1664542	36.89
1613	1675552	36.89
1614	1719801	36.89
1615	2275198	36.89
1616	2328760	36.89
1617	2354013	36.89
1618	3023234	36.89
1619	3028868	36.89
1620	3570817	36.89
1621	3946311	36.89
1622	3952808	36.89
1623	3959994	36.89
1624	4009658	36.89
1625	4019274	36.89
1626	4020800	36.89
1627	4396697	36.89
1628	4396715	36.89
1629	4397550	36.89
1630	4398234	36.89
1631	4398341	36.89
1632	4406145	36.89
1633	4439957	36.89
1634	4990401	36.89
1635	4990537	36.89
1636	5002804	36.89
1637	5003830	36.89
1638	5331865	36.89
1639	5364064	36.89
1640	5373754	36.89
1641	5410364	36.89
1642	5410376	36.89
1643	5410536	36.89
1644	5410745	36.89
1645	5410878	36.89
1646	5410959	36.89
1647	5411030	36.89
1648	5411486	36.89
1649	5411617	36.89
1650	5411897	36.89
1651	5412047	36.89
1652	5412050	36.89
1653	5412087	36.89
1654	5968255	36.89
1655	5968521	36.89
1656	7340193	36.89
1657	7341872	36.89
1658	3023428	36.89
1659	1370480	36.9
1660	1310206	36.9
1661	1101229	36.92
1662	1264975	36.93
1663	378764	36.93
1664	997742	36.93
1665	1092501	36.93
1666	1233757	36.93
1667	1235006	36.93
1668	984870	36.94
1669	995929	36.94
1670	1000671	36.94
1671	1037044	36.94
1672	1043197	36.94
1673	1047699	36.94
1674	1048025	36.94
1675	1050524	36.94
1676	1055213	36.94
1677	1070902	36.94
1678	1073852	36.94
1679	1078872	36.94
1680	1090197	36.94
1681	1090334	36.94
1682	1091009	36.94
1683	1091092	36.94
1684	1095875	36.94
1685	1104625	36.94
1686	1105126	36.94
1687	1109711	36.94
1688	1118365	36.94
1689	1126613	36.94
1690	1127107	36.94
1691	1127680	36.94
1692	1140672	36.94
1693	1154362	36.94
1694	1161797	36.94
1695	1164256	36.94
1696	1200650	36.94
1697	1201322	36.94
1698	1201629	36.94
1699	1202922	36.94
1700	1203639	36.94
1701	1204491	36.94
1702	1218310	36.94
1703	1218586	36.94
1704	1219542	36.94
1705	1230256	36.94
1706	1231256	36.94
1707	1237914	36.94
1708	1240926	36.94
1709	1245087	36.94
1710	1269140	36.94
1711	1288480	36.94
1712	1694805	36.94
1713	1772322	36.94
1714	2252368	36.94
1715	2256613	36.94
1716	2275348	36.94
1717	2278547	36.94
1718	2289031	36.94
1719	2298368	36.94
1720	2303799	36.94
1721	2340347	36.94
1722	3023499	36.94
1723	3034374	36.94
1724	3034540	36.94
1725	3064567	36.94
1726	3533483	36.94
1727	3572962	36.94
1728	3936595	36.94
1729	3938333	36.94
1730	3938442	36.94
1731	3941446	36.94
1732	3943053	36.94
1733	3945403	36.94
1734	3945786	36.94
1735	3948138	36.94
1736	3950140	36.94
1737	3950819	36.94
1738	3950949	36.94
1739	3953263	36.94
1740	3954475	36.94
1741	3954609	36.94
1742	3959645	36.94
1743	3960896	36.94
1744	4404665	36.94
1745	4405716	36.94
1746	4406608	36.94
1747	4406763	36.94
1748	4409414	36.94
1749	4538245	36.94
1750	4543987	36.94
1751	5332019	36.94
1752	5332394	36.94
1753	5359411	36.94
1754	5410799	36.94
1755	5411375	36.94
1756	5411403	36.94
1757	5411835	36.94
1758	5411881	36.94
1759	7342697	36.94
1760	7350586	36.94
1761	2249285	36.94
1762	988493	36.95
1763	1105169	36.95
1764	1697223	36.96
1765	3952774	36.97
1766	1158510	36.99
1767	1261015	36.99
1768	1261698	36.99
1769	1262346	36.99
1770	1263306	36.99
1771	1264294	36.99
1772	1265430	36.99
1773	1265482	36.99
1774	1265547	36.99
1775	1265561	36.99
1776	1265666	36.99
1777	1267610	36.99
1778	1269047	36.99
1779	1321982	36.99
1780	1377661	36.99
1781	2254617	36.99
1782	2302508	36.99
1783	3021885	36.99
1784	3022245	36.99
1785	3533573	36.99
1786	4018517	36.99
1787	4018963	36.99
1788	4020277	36.99
1789	4535957	36.99
1790	4990667	36.99
1791	5332413	36.99
1792	5346575	36.99
1793	5346717	36.99
1794	5352515	36.99
1795	5410363	36.99
1796	5410741	36.99
1797	5411836	36.99
1798	5412074	36.99
1799	1265537	36.99
1800	1267044	36.99
1801	1258479	36.99
1802	1046243	36.99
1803	3023944	36.99
1804	wPt-0136	36.99
1805	4991393	37
1806	1204980	37
1807	1112120	37.03
1808	1114388	37.03
1809	1160587	37.03
1810	1253047	37.03
1811	1254428	37.03
1812	3025985	37.03
1813	1099956	37.06
1814	1136276	37.06
1815	1670453	37.06
1816	3951125	37.06
1817	3953729	37.06
1818	4261263	37.06
1819	4262117	37.06
1820	4262293	37.06
1821	4404353	37.06
1822	4406209	37.06
1823	4409493	37.06
1824	4538554	37.06
1825	4539020	37.06
1826	1072419	37.07
1827	980154	37.09
1828	1056875	37.11
1829	1064685	37.11
1830	1230298	37.11
1831	1035915	37.12
1832	1203035	37.14
1833	1317338	37.17
1834	1153117	37.17
1835	1217569	37.17
1836	1205319	37.17
1837	1219036	37.17
1838	3949792	37.17
1839	4990762	37.18
1840	304141	37.19
1841	1000262	37.19
1842	1037228	37.19
1843	1041112	37.19
1844	1051213	37.19
1845	1161421	37.19
1846	1218966	37.19
1847	1267127	37.19
1848	3950270	37.19
1849	Kukri_c4954_664	37.19
1850	1125471	37.2
1851	1027249	37.23
1852	1101566	37.23
1853	1237050	37.23
1854	1240960	37.23
1855	4991359	37.23
1856	1132021	37.24
1857	1376130	37.24
1858	3032951	37.26
1859	3950696	37.26
1860	4262312	37.28
1861	988701	37.3
1862	4005649	37.31
1863	4398389	37.31
1864	1252983	37.33
1865	1254691	37.33
1866	2275331	37.33
1867	798213	37.36
1868	1088159	37.36
1869	1275762	37.36
1870	981345	37.37
1871	1035488	37.37
1872	1081239	37.37
1873	1093335	37.37
1874	1287341	37.37
1875	1359184	37.37
1876	1112341	37.37
1877	1012198	37.38
1878	1070868	37.38
1879	1082366	37.38
1880	1089793	37.38
1881	1093953	37.38
1882	1101382	37.38
1883	1102130	37.38
1884	1201107	37.38
1885	1212710	37.38
1886	1229789	37.38
1887	1239482	37.38
1888	1696290	37.38
1889	2266236	37.38
1890	5354750	37.38
1891	5971408	37.38
1892	1229200	37.4
1893	1215224	37.4
1894	984293	37.4
1895	1129891	37.4
1896	993000	37.42
1897	2261662	37.42
1898	1010500	37.46
1899	1271561	37.46
1900	2323206	37.46
1901	3938474	37.46
1902	3941353	37.46
1903	1144589	37.48
1904	1002104	37.48
1905	1237385	37.48
1906	4542718	37.48
1907	4542088	37.52
1908	1137996	37.57
1909	RAC875_c37840_704	37.57
1910	1113758	37.58
1911	977534	37.6
1912	1121936	37.6
1913	3020781	37.6
1914	3025953	37.6
1915	3959360	37.6
1916	1255594	37.61
1917	wPt-3398	37.63
1918	3939265	37.65
1919	3959390	37.65
1920	CAP12_c2677_138	37.65
1921	RAC875_c58868_397	37.65
1922	Ex_c7227_53	37.65
1923	Excalibur_c30624_304	37.65
1924	Ku_c3891_395	37.65
1925	Ku_c766_1798	37.65
1926	Ku_c766_2284	37.65
1927	Ku_c766_2292	37.65
1928	Ku_c766_36	37.65
1929	RAC875_c28178_889	37.65
1930	4989645	37.66
1931	wPt-7939	37.67
1932	982998	37.67
1933	1128128	37.67
1934	3028163	37.67
1935	3384845	37.67
1936	1062883	37.68
1937	2263956	37.68
1938	4005450	37.7
1939	1127289	37.7
1940	1114173	37.72
1941	1169855	37.74
1942	1124213	37.77
1943	1131791	37.77
1944	4990144	37.77
1945	5410622	37.77
1946	1054303	37.78
1947	4008207	37.78
1948	4990999	37.78
1949	1124606	37.79
1950	1130690	37.79
1951	1370673	37.79
1952	2255707	37.79
1953	1070738	37.81
1954	3024473	37.81
1955	1113947	37.81
1956	3533721	37.81
1957	7349599	37.83
1958	1202482	37.83
1959	1215271	37.84
1960	1374299	37.84
1961	1034450	37.85
1962	1050113	37.85
1963	1083216	37.85
1964	1090225	37.85
1965	1095183	37.85
1966	3940027	37.85
1967	4542791	37.85
1968	4542948	37.85
1969	4990849	37.85
1970	1106636	37.89
1971	3936441	37.89
1972	wsnp_Ex_c41192_48071873	37.89
1973	Xgwm397	37.9
1974	976967	37.91
1975	1100370	37.91
1976	1227776	37.91
1977	2294020	37.91
1978	4410995	37.91
1979	5969622	37.91
1980	wPt-4098	37.92
1981	wPt-9445	37.92
1982	M6_1420880_PstIMluI_PA	37.92
1983	M6_1500530_PstIMluI_PA	37.92
1984	M6_1119711_PstIMseI_PA	37.92
1985	M6_1173068_PstIMseI_PA	37.92
1986	M6_1240321_PstIMseI_PA	37.92
1987	M6_126538_PstIMseI_PA	37.92
1988	M6_1357543_PstIMseI_PA	37.92
1989	M6_2184829_PstIMseI_PA	37.92
1990	M6_307909_PstIMseI_PA	37.92
1991	M6_3117390_PstIMseI_PA	37.92
1992	M6_3157845_PstIMseI_PA	37.92
1993	M6_425198_PstIMseI_PA	37.92
1994	M6_554550_PstIMseI_PA	37.92
1995	M6_626932_PstIMseI_PA	37.92
1996	M6_832488_PstIMseI_PA	37.92
1997	M6_1267195_PstIMspI_PA	37.92
1998	M6_1661572_PstIMspI_PA	37.92
1999	M6_208573_PstIMspI_PA	37.92
2000	M6_2328409_PstIMspI_PA	37.92
2001	M6_2592324_PstIMspI_PA	37.92
2002	M6_2947334_PstIMspI_PA	37.92
2003	M6_3106308_PstIMspI_PA	37.92
2004	M6_3440585_PstIMspI_PA	37.92
2005	M6_518498_PstIMspI_PA	37.92
2006	M6_943360_PstIMspI_PA	37.92
2007	Opata_1386005_53_PstIMseI_SNP	37.92
2008	Opata_1386005_66_PstIMseI_SNP	37.92
2009	Opata_143546_5_PstIMseI_SNP	37.92
2010	Opata_19922_30_PstIMseI_SNP	37.92
2011	Opata_232899_59_PstIMseI_SNP	37.92
2012	Opata_2761806_66_PstIMseI_SNP	37.92
2013	Opata_2936200_46_PstIMseI_SNP	37.92
2014	Opata_348882_10_PstIMseI_SNP	37.92
2015	Opata_410056_57_PstIMseI_SNP	37.92
2016	Opata_410056_8_PstIMseI_SNP	37.92
2017	Opata_7373_25_PstIMseI_SNP	37.92
2018	Opata_7373_48_PstIMseI_SNP	37.92
2019	Opata_795601_29_PstIMseI_SNP	37.92
2020	Opata_80699_17_PstIMseI_SNP	37.92
2021	Opata_88608_58_PstIMseI_SNP	37.92
2022	Opata_89291_49_PstIMseI_SNP	37.92
2023	M6_1386616_28_PstIMspI_SNP	37.92
2024	Opata_1685744_64_PstIMspI_SNP	37.92
2025	Opata_1786725_14_PstIMspI_SNP	37.92
2026	Opata_2118403_16_PstIMspI_SNP	37.92
2027	Opata_3135978_28_PstIMspI_SNP	37.92
2028	Opata_3440459_50_PstIMspI_SNP	37.92
2029	Opata_3745369_35_PstIMspI_SNP	37.92
2030	Opata_262838_PstIMseI_PA	37.92
2031	Opata_293554_PstIMseI_PA	37.92
2032	Opata_59717_74_PstIMseI_SNP	37.92
2033	Opata_14427_9_PstIMseI_SNP	37.92
2034	Opata_348882_71_PstIMseI_SNP	37.92
2035	Opata_604116_62_PstIMseI_SNP	37.92
2036	Opata_792643_72_PstIMseI_SNP	37.92
2037	Opata_1365578_PstIMspI_PA	37.92
2038	Opata_182139_PstIMspI_PA	37.92
2039	Opata_1899630_PstIMspI_PA	37.92
2040	Opata_2687583_PstIMspI_PA	37.92
2041	Opata_1242486_53_PstIMseI_SNP	37.92
2042	Opata_1304605_1_PstIMseI_SNP	37.92
2043	Opata_157125_19_PstIMseI_SNP	37.92
2044	Opata_233233_35_PstIMseI_SNP	37.92
2045	Opata_887532_64_PstIMseI_SNP	37.92
2046	Opata_919326_50_PstIMseI_SNP	37.92
2047	Opata_1860456_49_PstIMspI_SNP	37.92
2048	Opata_872892_36_PstIMspI_SNP	37.92
2049	M6_1015923_PstIMluI_PA	37.92
2050	M6_2005258_PstIMluI_PA	37.92
2051	M6_2265774_PstIMluI_PA	37.92
2052	M6_2676677_PstIMluI_PA	37.92
2053	M6_356464_PstIMluI_PA	37.92
2054	M6_551932_PstIMluI_PA	37.92
2055	M6_109356_PstIMseI_PA	37.92
2056	M6_1152860_PstIMseI_PA	37.92
2057	M6_127232_PstIMseI_PA	37.92
2058	M6_1599709_PstIMseI_PA	37.92
2059	M6_176810_PstIMseI_PA	37.92
2060	M6_283382_PstIMseI_PA	37.92
2061	M6_3537016_PstIMseI_PA	37.92
2062	M6_3846847_PstIMseI_PA	37.92
2063	M6_43085_PstIMseI_PA	37.92
2064	M6_578556_PstIMseI_PA	37.92
2065	M6_629789_PstIMseI_PA	37.92
2066	Opata_1005637_PstIMseI_PA	37.92
2067	Opata_1186368_PstIMseI_PA	37.92
2068	Opata_1192352_PstIMseI_PA	37.92
2069	Opata_98953_PstIMseI_PA	37.92
2070	M6_111477_PstIMspI_PA	37.92
2071	M6_148713_PstIMspI_PA	37.92
2072	M6_1600747_PstIMspI_PA	37.92
2073	M6_1673842_PstIMspI_PA	37.92
2074	M6_1938364_PstIMspI_PA	37.92
2075	M6_2048031_PstIMspI_PA	37.92
2076	M6_2408185_PstIMspI_PA	37.92
2077	M6_242528_PstIMspI_PA	37.92
2078	M6_247992_PstIMspI_PA	37.92
2079	M6_2493473_PstIMspI_PA	37.92
2080	M6_2744100_PstIMspI_PA	37.92
2081	M6_2891187_PstIMspI_PA	37.92
2082	M6_3210831_PstIMspI_PA	37.92
2083	M6_3229240_PstIMspI_PA	37.92
2084	M6_3252660_PstIMspI_PA	37.92
2085	M6_3286690_PstIMspI_PA	37.92
2086	M6_503260_PstIMspI_PA	37.92
2087	M6_671450_PstIMspI_PA	37.92
2088	M6_732349_PstIMspI_PA	37.92
2089	Opata_1799312_PstIMspI_PA	37.92
2090	Opata_2149710_PstIMspI_PA	37.92
2091	Opata_2785870_PstIMspI_PA	37.92
2092	Opata_290502_PstIMspI_PA	37.92
2093	Opata_523612_PstIMspI_PA	37.92
2094	Opata_475363_54_PstIMluI_SNP	37.92
2095	Opata_1031579_11_PstIMseI_SNP	37.92
2096	Opata_1170615_32_PstIMseI_SNP	37.92
2097	Opata_198070_21_PstIMseI_SNP	37.92
2098	Opata_496667_38_PstIMseI_SNP	37.92
2099	Opata_1042731_3_PstIMspI_SNP	37.92
2100	Opata_2391075_3_PstIMspI_SNP	37.92
2101	Opata_3800694_46_PstIMspI_SNP	37.92
2102	Opata_568293_51_PstIMspI_SNP	37.92
2103	M6_1794172_PstIMluI_PA	37.92
2104	Opata_211400_PstIMluI_PA	37.92
2105	M6_1135291_PstIMseI_PA	37.92
2106	M6_1216275_PstIMseI_PA	37.92
2107	M6_1429028_PstIMseI_PA	37.92
2108	M6_397957_PstIMseI_PA	37.92
2109	M6_429973_PstIMseI_PA	37.92
2110	M6_442349_PstIMseI_PA	37.92
2111	M6_493410_PstIMseI_PA	37.92
2112	M6_533401_PstIMseI_PA	37.92
2113	M6_692040_PstIMseI_PA	37.92
2114	M6_802728_PstIMseI_PA	37.92
2115	M6_83791_PstIMseI_PA	37.92
2116	M6_911394_PstIMseI_PA	37.92
2117	M6_98004_PstIMseI_PA	37.92
2118	Opata_9072_PstIMseI_PA	37.92
2119	M6_2089368_PstIMspI_PA	37.92
2120	M6_2713874_PstIMspI_PA	37.92
2121	M6_315100_PstIMspI_PA	37.92
2122	M6_55406_PstIMspI_PA	37.92
2123	M6_573253_PstIMspI_PA	37.92
2124	M6_911068_PstIMspI_PA	37.92
2125	Opata_1412076_68_PstIMluI_SNP	37.92
2126	Opata_1412076_76_PstIMluI_SNP	37.92
2127	Opata_106408_21_PstIMseI_SNP	37.92
2128	Opata_109048_43_PstIMseI_SNP	37.92
2129	Opata_1160754_53_PstIMseI_SNP	37.92
2130	Opata_1194604_48_PstIMseI_SNP	37.92
2131	Opata_1194604_64_PstIMseI_SNP	37.92
2132	Opata_1194604_68_PstIMseI_SNP	37.92
2133	Opata_1322059_73_PstIMseI_SNP	37.92
2134	Opata_1511134_20_PstIMseI_SNP	37.92
2135	Opata_23552_5_PstIMseI_SNP	37.92
2136	Opata_24394_14_PstIMseI_SNP	37.92
2137	Opata_265155_83_PstIMseI_SNP	37.92
2138	Opata_27141_45_PstIMseI_SNP	37.92
2139	Opata_312244_24_PstIMseI_SNP	37.92
2140	Opata_419332_38_PstIMseI_SNP	37.92
2141	Opata_524413_23_PstIMseI_SNP	37.92
2142	Opata_560851_57_PstIMseI_SNP	37.92
2143	Opata_56117_6_PstIMseI_SNP	37.92
2144	Opata_605648_36_PstIMseI_SNP	37.92
2145	Opata_675925_35_PstIMseI_SNP	37.92
2146	Opata_675925_7_PstIMseI_SNP	37.92
2147	Opata_769232_31_PstIMseI_SNP	37.92
2148	Opata_825103_59_PstIMseI_SNP	37.92
2149	Opata_825103_8_PstIMseI_SNP	37.92
2150	Opata_964809_27_PstIMseI_SNP	37.92
2151	Opata_964809_54_PstIMseI_SNP	37.92
2152	Opata_974507_23_PstIMseI_SNP	37.92
2153	Opata_974507_38_PstIMseI_SNP	37.92
2154	M6_768453_PstIMluI_PA	37.92
2155	M6_150869_PstIMseI_PA	37.92
2156	M6_1746355_PstIMseI_PA	37.92
2157	M6_2701318_PstIMseI_PA	37.92
2158	M6_334061_PstIMseI_PA	37.92
2159	M6_567867_PstIMseI_PA	37.92
2160	M6_587805_PstIMseI_PA	37.92
2161	M6_772510_PstIMseI_PA	37.92
2162	Opata_263345_56_PstIMseI_SNP	37.92
2163	Opata_656436_34_PstIMseI_SNP	37.92
2164	Opata_858834_72_PstIMseI_SNP	37.92
2165	Opata_34235_PstIMspI_PA	37.92
2166	Opata_3612349_PstIMspI_PA	37.92
2167	Opata_450114_10_PstIMseI_SNP	37.92
2168	Opata_450114_7_PstIMseI_SNP	37.92
2169	Opata_935670_51_PstIMseI_SNP	37.92
2170	M6_1295942_PstIMluI_PA	37.92
2171	M6_16085_PstIMluI_PA	37.92
2172	M6_164008_PstIMluI_PA	37.92
2173	M6_2257001_PstIMluI_PA	37.92
2174	M6_2392160_PstIMluI_PA	37.92
2175	M6_357946_PstIMluI_PA	37.92
2176	M6_588402_PstIMluI_PA	37.92
2177	M6_59278_PstIMluI_PA	37.92
2178	M6_633199_PstIMluI_PA	37.92
2179	M6_762060_PstIMluI_PA	37.92
2180	M6_830502_PstIMluI_PA	37.92
2181	M6_986339_PstIMluI_PA	37.92
2182	M6_1034586_PstIMseI_PA	37.92
2183	M6_1034969_PstIMseI_PA	37.92
2184	M6_1043515_PstIMseI_PA	37.92
2185	M6_1055907_PstIMseI_PA	37.92
2186	M6_108585_PstIMseI_PA	37.92
2187	M6_109116_PstIMseI_PA	37.92
2188	M6_1116586_PstIMseI_PA	37.92
2189	M6_1149495_PstIMseI_PA	37.92
2190	M6_1173971_PstIMseI_PA	37.92
2191	M6_1177996_PstIMseI_PA	37.92
2192	M6_1230116_PstIMseI_PA	37.92
2193	M6_1250288_PstIMseI_PA	37.92
2194	M6_1250446_PstIMseI_PA	37.92
2195	M6_132375_PstIMseI_PA	37.92
2196	M6_1409285_PstIMseI_PA	37.92
2197	M6_1427995_PstIMseI_PA	37.92
2198	M6_1447832_PstIMseI_PA	37.92
2199	M6_1466501_PstIMseI_PA	37.92
2200	M6_1499695_PstIMseI_PA	37.92
2201	M6_150936_PstIMseI_PA	37.92
2202	M6_1534306_PstIMseI_PA	37.92
2203	M6_1608744_PstIMseI_PA	37.92
2204	M6_166398_PstIMseI_PA	37.92
2205	M6_166404_PstIMseI_PA	37.92
2206	M6_1712724_PstIMseI_PA	37.92
2207	M6_205089_PstIMseI_PA	37.92
2208	M6_21482_PstIMseI_PA	37.92
2209	M6_257343_PstIMseI_PA	37.92
2210	M6_25875_PstIMseI_PA	37.92
2211	M6_2872345_PstIMseI_PA	37.92
2212	M6_2873240_PstIMseI_PA	37.92
2213	M6_3108220_PstIMseI_PA	37.92
2214	M6_311605_PstIMseI_PA	37.92
2215	M6_312476_PstIMseI_PA	37.92
2216	M6_313240_PstIMseI_PA	37.92
2217	M6_360339_PstIMseI_PA	37.92
2218	M6_3627037_PstIMseI_PA	37.92
2219	M6_3733025_PstIMseI_PA	37.92
2220	M6_3866742_PstIMseI_PA	37.92
2221	M6_392916_PstIMseI_PA	37.92
2222	M6_39306_PstIMseI_PA	37.92
2223	M6_410662_PstIMseI_PA	37.92
2224	M6_428173_PstIMseI_PA	37.92
2225	M6_450231_PstIMseI_PA	37.92
2226	M6_451396_PstIMseI_PA	37.92
2227	M6_46885_PstIMseI_PA	37.92
2228	M6_47461_PstIMseI_PA	37.92
2229	M6_484122_PstIMseI_PA	37.92
2230	M6_490320_PstIMseI_PA	37.92
2231	M6_516102_PstIMseI_PA	37.92
2232	M6_551883_PstIMseI_PA	37.92
2233	M6_555918_PstIMseI_PA	37.92
2234	M6_578793_PstIMseI_PA	37.92
2235	M6_585069_PstIMseI_PA	37.92
2236	M6_600559_PstIMseI_PA	37.92
2237	M6_619264_PstIMseI_PA	37.92
2238	M6_63870_PstIMseI_PA	37.92
2239	M6_666478_PstIMseI_PA	37.92
2240	M6_694005_PstIMseI_PA	37.92
2241	M6_712188_PstIMseI_PA	37.92
2242	M6_716057_PstIMseI_PA	37.92
2243	M6_720880_PstIMseI_PA	37.92
2244	M6_782725_PstIMseI_PA	37.92
2245	M6_831926_PstIMseI_PA	37.92
2246	M6_84944_PstIMseI_PA	37.92
2247	M6_85531_PstIMseI_PA	37.92
2248	M6_858068_PstIMseI_PA	37.92
2249	M6_860554_PstIMseI_PA	37.92
2250	M6_89810_PstIMseI_PA	37.92
2251	M6_91105_PstIMseI_PA	37.92
2252	M6_9196_PstIMseI_PA	37.92
2253	M6_919788_PstIMseI_PA	37.92
2254	M6_993857_PstIMseI_PA	37.92
2255	Opata_1136067_PstIMseI_PA	37.92
2256	M6_1228608_PstIMspI_PA	37.92
2257	M6_1299325_PstIMspI_PA	37.92
2258	M6_140160_PstIMspI_PA	37.92
2259	M6_186149_PstIMspI_PA	37.92
2260	M6_1944173_PstIMspI_PA	37.92
2261	M6_2002151_PstIMspI_PA	37.92
2262	M6_2241232_PstIMspI_PA	37.92
2263	M6_2245609_PstIMspI_PA	37.92
2264	M6_2470127_PstIMspI_PA	37.92
2265	M6_2571352_PstIMspI_PA	37.92
2266	M6_301165_PstIMspI_PA	37.92
2267	M6_324048_PstIMspI_PA	37.92
2268	M6_3327526_PstIMspI_PA	37.92
2269	M6_3360602_PstIMspI_PA	37.92
2270	M6_349381_PstIMspI_PA	37.92
2271	M6_3516754_PstIMspI_PA	37.92
2272	M6_722415_PstIMspI_PA	37.92
2273	M6_744995_PstIMspI_PA	37.92
2274	M6_931866_PstIMspI_PA	37.92
2275	M6_944119_PstIMspI_PA	37.92
2276	M6_95845_PstIMspI_PA	37.92
2277	M6_978024_PstIMspI_PA	37.92
2278	M6_98366_PstIMspI_PA	37.92
2279	Opata_2258725_PstIMspI_PA	37.92
2280	Opata_3266588_PstIMspI_PA	37.92
2281	Opata_408529_PstIMspI_PA	37.92
2282	Opata_216736_29_PstIMseI_SNP	37.92
2283	Opata_265960_83_PstIMseI_SNP	37.92
2284	Opata_310775_80_PstIMseI_SNP	37.92
2285	Opata_3669045_27_PstIMseI_SNP	37.92
2286	Opata_3669045_4_PstIMseI_SNP	37.92
2287	Opata_515020_48_PstIMseI_SNP	37.92
2288	Opata_3132689_17_PstIMspI_SNP	37.92
2289	Opata_586724_62_PstIMspI_SNP	37.92
2290	M6_1445775_PstIMluI_PA	37.92
2291	M6_1882149_PstIMluI_PA	37.92
2292	M6_2443265_PstIMluI_PA	37.92
2293	M6_31496_PstIMluI_PA	37.92
2294	M6_467650_PstIMluI_PA	37.92
2295	M6_769861_PstIMluI_PA	37.92
2296	M6_921002_PstIMluI_PA	37.92
2297	M6_935791_PstIMluI_PA	37.92
2298	M6_1005472_PstIMseI_PA	37.92
2299	M6_1008088_PstIMseI_PA	37.92
2300	M6_1046787_PstIMseI_PA	37.92
2301	M6_105492_PstIMseI_PA	37.92
2302	M6_1065319_PstIMseI_PA	37.92
2303	M6_108530_PstIMseI_PA	37.92
2304	M6_1102482_PstIMseI_PA	37.92
2305	M6_11684_PstIMseI_PA	37.92
2306	M6_120437_PstIMseI_PA	37.92
2307	M6_1208840_PstIMseI_PA	37.92
2308	M6_1246780_PstIMseI_PA	37.92
2309	M6_1311983_PstIMseI_PA	37.92
2310	M6_1317621_PstIMseI_PA	37.92
2311	M6_1321890_PstIMseI_PA	37.92
2312	M6_1327248_PstIMseI_PA	37.92
2313	M6_133093_PstIMseI_PA	37.92
2314	M6_145563_PstIMseI_PA	37.92
2315	M6_1476734_PstIMseI_PA	37.92
2316	M6_1486380_PstIMseI_PA	37.92
2317	M6_160366_PstIMseI_PA	37.92
2318	M6_1637378_PstIMseI_PA	37.92
2319	M6_1682675_PstIMseI_PA	37.92
2320	M6_168829_PstIMseI_PA	37.92
2321	M6_171793_PstIMseI_PA	37.92
2322	M6_177828_PstIMseI_PA	37.92
2323	M6_1792224_PstIMseI_PA	37.92
2324	M6_1966265_PstIMseI_PA	37.92
2325	M6_19767_PstIMseI_PA	37.92
2326	M6_199922_PstIMseI_PA	37.92
2327	M6_204262_PstIMseI_PA	37.92
2328	M6_2151483_PstIMseI_PA	37.92
2329	M6_22016_PstIMseI_PA	37.92
2330	M6_224933_PstIMseI_PA	37.92
2331	M6_231392_PstIMseI_PA	37.92
2332	M6_240427_PstIMseI_PA	37.92
2333	M6_240984_PstIMseI_PA	37.92
2334	M6_251138_PstIMseI_PA	37.92
2335	M6_2516943_PstIMseI_PA	37.92
2336	M6_269086_PstIMseI_PA	37.92
2337	M6_2789010_PstIMseI_PA	37.92
2338	M6_281763_PstIMseI_PA	37.92
2339	M6_28917_PstIMseI_PA	37.92
2340	M6_290954_PstIMseI_PA	37.92
2341	M6_2951413_PstIMseI_PA	37.92
2342	M6_296942_PstIMseI_PA	37.92
2343	M6_306786_PstIMseI_PA	37.92
2344	M6_309551_PstIMseI_PA	37.92
2345	M6_31011_PstIMseI_PA	37.92
2346	M6_3142235_PstIMseI_PA	37.92
2347	M6_318383_PstIMseI_PA	37.92
2348	M6_320864_PstIMseI_PA	37.92
2349	M6_331007_PstIMseI_PA	37.92
2350	M6_3335391_PstIMseI_PA	37.92
2351	M6_352752_PstIMseI_PA	37.92
2352	M6_365533_PstIMseI_PA	37.92
2353	M6_3727804_PstIMseI_PA	37.92
2354	M6_3732030_PstIMseI_PA	37.92
2355	M6_379870_PstIMseI_PA	37.92
2356	M6_383544_PstIMseI_PA	37.92
2357	M6_385511_PstIMseI_PA	37.92
2358	M6_385795_PstIMseI_PA	37.92
2359	M6_402362_PstIMseI_PA	37.92
2360	M6_446132_PstIMseI_PA	37.92
2361	M6_461188_PstIMseI_PA	37.92
2362	M6_481897_PstIMseI_PA	37.92
2363	M6_514231_PstIMseI_PA	37.92
2364	M6_535239_PstIMseI_PA	37.92
2365	M6_559896_PstIMseI_PA	37.92
2366	M6_569644_PstIMseI_PA	37.92
2367	M6_58097_PstIMseI_PA	37.92
2368	M6_586825_PstIMseI_PA	37.92
2369	M6_597918_PstIMseI_PA	37.92
2370	M6_620071_PstIMseI_PA	37.92
2371	M6_62225_PstIMseI_PA	37.92
2372	M6_689569_PstIMseI_PA	37.92
2373	M6_725774_PstIMseI_PA	37.92
2374	M6_788427_PstIMseI_PA	37.92
2375	M6_823746_PstIMseI_PA	37.92
2376	M6_83383_PstIMseI_PA	37.92
2377	M6_872642_PstIMseI_PA	37.92
2378	M6_90644_PstIMseI_PA	37.92
2379	M6_936041_PstIMseI_PA	37.92
2380	M6_942034_PstIMseI_PA	37.92
2381	M6_945539_PstIMseI_PA	37.92
2382	M6_96482_PstIMseI_PA	37.92
2383	M6_969727_PstIMseI_PA	37.92
2384	M6_997468_PstIMseI_PA	37.92
2385	Opata_1054298_PstIMseI_PA	37.92
2386	Opata_1457727_PstIMseI_PA	37.92
2387	Opata_272786_PstIMseI_PA	37.92
2388	Opata_499768_PstIMseI_PA	37.92
2389	M6_100615_PstIMspI_PA	37.92
2390	M6_1061575_PstIMspI_PA	37.92
2391	M6_1131725_PstIMspI_PA	37.92
2392	M6_1141428_PstIMspI_PA	37.92
2393	M6_1141488_PstIMspI_PA	37.92
2394	M6_1184215_PstIMspI_PA	37.92
2395	M6_1190449_PstIMspI_PA	37.92
2396	M6_1247826_PstIMspI_PA	37.92
2397	M6_127925_PstIMspI_PA	37.92
2398	M6_1555621_PstIMspI_PA	37.92
2399	M6_157198_PstIMspI_PA	37.92
2400	M6_1577675_PstIMspI_PA	37.92
2401	M6_1621427_PstIMspI_PA	37.92
2402	M6_1725691_PstIMspI_PA	37.92
2403	M6_1752274_PstIMspI_PA	37.92
2404	M6_1938578_PstIMspI_PA	37.92
2405	M6_207847_PstIMspI_PA	37.92
2406	M6_216015_PstIMspI_PA	37.92
2407	M6_2224973_PstIMspI_PA	37.92
2408	M6_2229338_PstIMspI_PA	37.92
2409	M6_2255771_PstIMspI_PA	37.92
2410	M6_2327636_PstIMspI_PA	37.92
2411	M6_241103_PstIMspI_PA	37.92
2412	M6_2579368_PstIMspI_PA	37.92
2413	M6_302188_PstIMspI_PA	37.92
2414	M6_3059522_PstIMspI_PA	37.92
2415	M6_3136006_PstIMspI_PA	37.92
2416	M6_32067_PstIMspI_PA	37.92
2417	M6_3296678_PstIMspI_PA	37.92
2418	M6_3365506_PstIMspI_PA	37.92
2419	M6_3438046_PstIMspI_PA	37.92
2420	M6_3489871_PstIMspI_PA	37.92
2421	M6_3530739_PstIMspI_PA	37.92
2422	M6_379045_PstIMspI_PA	37.92
2423	M6_445427_PstIMspI_PA	37.92
2424	M6_517599_PstIMspI_PA	37.92
2425	M6_520221_PstIMspI_PA	37.92
2426	M6_52450_PstIMspI_PA	37.92
2427	M6_576318_PstIMspI_PA	37.92
2428	M6_588575_PstIMspI_PA	37.92
2429	M6_601139_PstIMspI_PA	37.92
2430	M6_601755_PstIMspI_PA	37.92
2431	M6_602160_PstIMspI_PA	37.92
2432	M6_609154_PstIMspI_PA	37.92
2433	M6_680365_PstIMspI_PA	37.92
2434	M6_720327_PstIMspI_PA	37.92
2435	M6_846482_PstIMspI_PA	37.92
2436	M6_864506_PstIMspI_PA	37.92
2437	M6_921627_PstIMspI_PA	37.92
2438	M6_980327_PstIMspI_PA	37.92
2439	Opata_1760036_PstIMspI_PA	37.92
2440	Opata_79738_PstIMspI_PA	37.92
2441	Opata_1601574_40_PstIMspI_SNP	37.92
2442	Opata_1601574_70_PstIMspI_SNP	37.92
2443	M6_1370787_PstIMseI_PA	37.92
2444	M6_1411664_PstIMseI_PA	37.92
2445	M6_1453720_PstIMseI_PA	37.92
2446	M6_2587873_PstIMseI_PA	37.92
2447	M6_2639084_PstIMseI_PA	37.92
2448	M6_841959_PstIMseI_PA	37.92
2449	M6_915252_PstIMseI_PA	37.92
2450	M6_1678349_PstIMspI_PA	37.92
2451	M6_2086436_PstIMspI_PA	37.92
2452	M6_2330679_PstIMspI_PA	37.92
2453	M6_2515811_PstIMspI_PA	37.92
2454	M6_401546_PstIMspI_PA	37.92
2455	M6_1786475_PstIMluI_PA	37.92
2456	M6_218823_PstIMluI_PA	37.92
2457	M6_236582_PstIMluI_PA	37.92
2458	M6_2698433_PstIMluI_PA	37.92
2459	M6_488394_PstIMluI_PA	37.92
2460	M6_579680_PstIMluI_PA	37.92
2461	M6_65041_PstIMluI_PA	37.92
2462	M6_1087501_PstIMseI_PA	37.92
2463	M6_128724_PstIMseI_PA	37.92
2464	M6_1334453_PstIMseI_PA	37.92
2465	M6_1469742_PstIMseI_PA	37.92
2466	M6_151775_PstIMseI_PA	37.92
2467	M6_1530736_PstIMseI_PA	37.92
2468	M6_1913794_PstIMseI_PA	37.92
2469	M6_256506_PstIMseI_PA	37.92
2470	M6_2954889_PstIMseI_PA	37.92
2471	M6_299508_PstIMseI_PA	37.92
2472	M6_304253_PstIMseI_PA	37.92
2473	M6_3249907_PstIMseI_PA	37.92
2474	M6_3478821_PstIMseI_PA	37.92
2475	M6_3673028_PstIMseI_PA	37.92
2476	M6_3843031_PstIMseI_PA	37.92
2477	M6_4094538_PstIMseI_PA	37.92
2478	M6_413413_PstIMseI_PA	37.92
2479	M6_514129_PstIMseI_PA	37.92
2480	M6_596744_PstIMseI_PA	37.92
2481	M6_746600_PstIMseI_PA	37.92
2482	M6_756110_PstIMseI_PA	37.92
2483	M6_761919_PstIMseI_PA	37.92
2484	M6_889514_PstIMseI_PA	37.92
2485	Opata_3812483_PstIMseI_PA	37.92
2486	M6_1524926_PstIMspI_PA	37.92
2487	M6_203679_PstIMspI_PA	37.92
2488	M6_42965_PstIMspI_PA	37.92
2489	M6_490099_PstIMspI_PA	37.92
2490	M6_507658_PstIMspI_PA	37.92
2491	M6_686016_PstIMspI_PA	37.92
2492	M6_868590_PstIMspI_PA	37.92
2493	M6_90624_PstIMspI_PA	37.92
2494	Opata_1345049_PstIMspI_PA	37.92
2495	Opata_1352008_PstIMspI_PA	37.92
2496	Opata_435724_PstIMspI_PA	37.92
2497	M6_3931692_PstIMseI_PA	37.92
2498	M6_431406_PstIMseI_PA	37.92
2499	M6_791868_PstIMseI_PA	37.92
2500	M6_840616_PstIMseI_PA	37.92
2501	Opata_27064_PstIMseI_PA	37.92
2502	Opata_441911_PstIMseI_PA	37.92
2503	M6_1594753_PstIMspI_PA	37.92
2504	Opata_1669099_PstIMspI_PA	37.92
2505	Opata_3097168_PstIMspI_PA	37.92
2506	Opata_3387569_PstIMspI_PA	37.92
2507	Opata_3416164_PstIMspI_PA	37.92
2508	Opata_4076117_PstIMspI_PA	37.92
2509	Opata_408086_PstIMspI_PA	37.92
2510	Opata_581716_PstIMspI_PA	37.92
2511	Opata_592515_PstIMspI_PA	37.92
2512	Opata_606771_PstIMspI_PA	37.92
2513	Opata_641001_PstIMspI_PA	37.92
2514	M6_1221077_PstIMseI_PA	37.92
2515	M6_1268655_PstIMspI_PA	37.92
2516	M6_1059898_PstIMseI_PA	37.92
2517	M6_202200_PstIMseI_PA	37.92
2518	M6_220978_PstIMseI_PA	37.92
2519	M6_255632_PstIMseI_PA	37.92
2520	M6_3203198_PstIMseI_PA	37.92
2521	M6_426417_PstIMseI_PA	37.92
2522	M6_62549_PstIMseI_PA	37.92
2523	M6_70207_PstIMseI_PA	37.92
2524	Opata_2939218_PstIMseI_PA	37.92
2525	M6_122587_PstIMspI_PA	37.92
2526	M6_1824994_PstIMspI_PA	37.92
2527	M6_199150_PstIMspI_PA	37.92
2528	M6_3411852_PstIMspI_PA	37.92
2529	M6_848377_PstIMspI_PA	37.92
2530	Opata_2029932_PstIMspI_PA	37.92
2531	Opata_2831781_PstIMspI_PA	37.92
2532	Opata_290276_PstIMspI_PA	37.92
2533	M6_1009920_PstIMseI_PA	37.92
2534	M6_1013549_PstIMseI_PA	37.92
2535	M6_1075549_PstIMseI_PA	37.92
2536	M6_1222298_PstIMseI_PA	37.92
2537	M6_122677_PstIMseI_PA	37.92
2538	M6_140930_PstIMseI_PA	37.92
2539	M6_145397_PstIMseI_PA	37.92
2540	M6_1634592_PstIMseI_PA	37.92
2541	M6_1957997_PstIMseI_PA	37.92
2542	M6_210483_PstIMseI_PA	37.92
2543	M6_227280_PstIMseI_PA	37.92
2544	M6_233060_PstIMseI_PA	37.92
2545	M6_267656_PstIMseI_PA	37.92
2546	M6_287714_PstIMseI_PA	37.92
2547	M6_296667_PstIMseI_PA	37.92
2548	M6_314703_PstIMseI_PA	37.92
2549	M6_343178_PstIMseI_PA	37.92
2550	M6_348546_PstIMseI_PA	37.92
2551	M6_384403_PstIMseI_PA	37.92
2552	M6_39403_PstIMseI_PA	37.92
2553	M6_404614_PstIMseI_PA	37.92
2554	M6_4046517_PstIMseI_PA	37.92
2555	M6_444464_PstIMseI_PA	37.92
2556	M6_455240_PstIMseI_PA	37.92
2557	M6_50639_PstIMseI_PA	37.92
2558	M6_510199_PstIMseI_PA	37.92
2559	M6_527935_PstIMseI_PA	37.92
2560	M6_692816_PstIMseI_PA	37.92
2561	M6_71316_PstIMseI_PA	37.92
2562	M6_717475_PstIMseI_PA	37.92
2563	M6_765251_PstIMseI_PA	37.92
2564	M6_913591_PstIMseI_PA	37.92
2565	M6_913873_PstIMseI_PA	37.92
2566	M6_1048618_PstIMspI_PA	37.92
2567	M6_1133075_PstIMspI_PA	37.92
2568	M6_1139007_PstIMspI_PA	37.92
2569	M6_1189128_PstIMspI_PA	37.92
2570	M6_1218322_PstIMspI_PA	37.92
2571	M6_1318965_PstIMspI_PA	37.92
2572	M6_1320278_PstIMspI_PA	37.92
2573	M6_1320878_PstIMspI_PA	37.92
2574	M6_1484203_PstIMspI_PA	37.92
2575	M6_1528820_PstIMspI_PA	37.92
2576	M6_1630867_PstIMspI_PA	37.92
2577	M6_165334_PstIMspI_PA	37.92
2578	M6_170062_PstIMspI_PA	37.92
2579	M6_1780327_PstIMspI_PA	37.92
2580	M6_1830507_PstIMspI_PA	37.92
2581	M6_1967203_PstIMspI_PA	37.92
2582	M6_2150526_PstIMspI_PA	37.92
2583	M6_215413_PstIMspI_PA	37.92
2584	M6_2332354_PstIMspI_PA	37.92
2585	M6_2368885_PstIMspI_PA	37.92
2586	M6_2392648_PstIMspI_PA	37.92
2587	M6_260662_PstIMspI_PA	37.92
2588	M6_2918011_PstIMspI_PA	37.92
2589	M6_315027_PstIMspI_PA	37.92
2590	M6_3196113_PstIMspI_PA	37.92
2591	M6_322449_PstIMspI_PA	37.92
2592	M6_3290612_PstIMspI_PA	37.92
2593	M6_340131_PstIMspI_PA	37.92
2594	M6_387042_PstIMspI_PA	37.92
2595	M6_444581_PstIMspI_PA	37.92
2596	M6_462843_PstIMspI_PA	37.92
2597	M6_479982_PstIMspI_PA	37.92
2598	M6_481636_PstIMspI_PA	37.92
2599	M6_503586_PstIMspI_PA	37.92
2600	M6_511973_PstIMspI_PA	37.92
2601	M6_655252_PstIMspI_PA	37.92
2602	M6_750846_PstIMspI_PA	37.92
2603	M6_841133_PstIMspI_PA	37.92
2604	M6_858650_PstIMspI_PA	37.92
2605	M6_95115_PstIMspI_PA	37.92
2606	Opata_674458_PstIMluI_PA	37.92
2607	Opata_3757590_PstIMspI_PA	37.92
2608	Opata_3933523_PstIMspI_PA	37.92
2609	M6_1069314_PstIMseI_PA	37.92
2610	M6_1762331_PstIMseI_PA	37.92
2611	M6_517044_PstIMseI_PA	37.92
2612	Opata_449572_PstIMseI_PA	37.92
2613	M6_1987201_PstIMspI_PA	37.92
2614	M6_2723516_PstIMspI_PA	37.92
2615	M6_317041_PstIMspI_PA	37.92
2616	M6_3362305_PstIMspI_PA	37.92
2617	M6_341723_PstIMspI_PA	37.92
2618	M6_526395_PstIMspI_PA	37.92
2619	M6_555892_PstIMspI_PA	37.92
2620	M6_703250_PstIMspI_PA	37.92
2621	M6_787371_PstIMspI_PA	37.92
2622	M6_831281_PstIMspI_PA	37.92
2623	M6_864898_PstIMspI_PA	37.92
2624	M6_909331_PstIMspI_PA	37.92
2625	M6_186848_PstIMseI_PA	37.92
2626	M6_2165291_PstIMseI_PA	37.92
2627	M6_2563371_PstIMseI_PA	37.92
2628	M6_768088_PstIMseI_PA	37.92
2629	M6_879257_PstIMseI_PA	37.92
2630	M6_895420_PstIMseI_PA	37.92
2631	M6_91938_PstIMseI_PA	37.92
2632	M6_1008387_PstIMspI_PA	37.92
2633	M6_1078643_PstIMspI_PA	37.92
2634	M6_1163108_PstIMspI_PA	37.92
2635	M6_1482139_PstIMspI_PA	37.92
2636	M6_2013482_PstIMspI_PA	37.92
2637	M6_2158543_PstIMspI_PA	37.92
2638	M6_257164_PstIMspI_PA	37.92
2639	M6_2805994_PstIMspI_PA	37.92
2640	M6_2901677_PstIMspI_PA	37.92
2641	M6_2918755_PstIMspI_PA	37.92
2642	M6_329611_PstIMspI_PA	37.92
2643	M6_358634_PstIMspI_PA	37.92
2644	M6_389977_PstIMspI_PA	37.92
2645	M6_509386_PstIMspI_PA	37.92
2646	M6_751897_PstIMspI_PA	37.92
2647	M6_862192_PstIMspI_PA	37.92
2648	Opata_1640088_PstIMspI_PA	37.92
2649	Opata_2454947_PstIMspI_PA	37.92
2650	Opata_771633_PstIMseI_PA	37.92
2651	M6_1142432_PstIMspI_PA	37.92
2652	Opata_762422_PstIMseI_PA	37.92
2653	M6_148254_PstIMspI_PA	37.92
2654	M6_67974_PstIMspI_PA	37.92
2655	1102902	37.93
2656	3935882	37.93
2657	4990419	37.93
2658	5011439	37.93
2659	117076	37.93
2660	1108616	37.93
2661	982173	37.93
2662	2277597	37.93
2663	4004624	37.93
2664	1268809	37.93
2665	1269001	37.93
2666	3021156	37.93
2667	4397591	37.93
2668	1013669	37.93
2669	1206999	37.93
2670	3034213	37.93
2671	2276355	37.93
2672	1131957	37.93
2673	983594	37.93
2674	1077545	37.93
2675	1094363	37.93
2676	1150869	37.93
2677	2275829	37.93
2678	2296493	37.93
2679	2358351	37.93
2680	3934718	37.93
2681	3938689	37.93
2682	3946310	37.93
2683	4008544	37.93
2684	4989768	37.93
2685	4990207	37.93
2686	5967805	37.93
2687	5332756	37.93
2688	1215062	37.93
2689	1088790	37.93
2690	1753975	37.94
2691	1119953	37.96
2692	3027056	38
2693	XWD004da	38
2694	P41/M60-3	38
2695	Xgpw2138	38
2696	Xgwm610b	38
2697	Xbcd8b	38
2698	1134992	38
2699	1138725	38
2700	Ex_c41192_1307	38.03
2701	Kukri_c46421_168	38.03
2702	992314	38.04
2703	998043	38.04
2704	1067245	38.04
2705	wsnp_Ex_c20169_29215401	38.05
2706	1120094	38.14
2707	1133045	38.14
2708	1212838	38.14
2709	1216941	38.14
2710	1229131	38.14
2711	1293924	38.14
2712	1377099	38.14
2713	2278224	38.14
2714	2296729	38.14
2715	3022521	38.14
2716	1062264	38.14
2717	BS00011060_51	38.17
2718	wsnp_Ex_rep_c68569_67411985	38.17
2719	wsnp_Ex_rep_c66839_65233112	38.17
2720	wsnp_Ku_c8902_15010211	38.18
2721	1261358	38.18
2722	1091178	38.19
2723	1091683	38.19
2724	GWM637	38.2
2725	1127460	38.2
2726	1093738	38.2
2727	7336266	38.21
2728	1217416	38.22
2729	1096354	38.23
2730	1103811	38.23
2731	1126600	38.23
2732	2289147	38.23
2733	3951364	38.23
2734	1101854	38.25
2735	1254546	38.25
2736	Tdurum_contig17378_1113	38.28
2737	Tdurum_contig17378_563	38.28
2738	978240	38.29
2739	wsnp_Ex_rep_c67054_65517671	38.3
2740	5345161	38.3
2741	1083505	38.3
2742	Kukri_c15622_910	38.3
2743	Ra_c102918_199	38.3
2744	Kukri_rep_c69389_1215	38.3
2745	RAC875_c18436_770	38.3
2746	3020647	38.31
2747	M6_1174496_PstIMseI_PA	38.32
2748	M6_1231290_PstIMseI_PA	38.32
2749	M6_282085_PstIMseI_PA	38.32
2750	M6_34534_PstIMseI_PA	38.32
2751	M6_361875_PstIMseI_PA	38.32
2752	M6_3668165_PstIMseI_PA	38.32
2753	M6_3895309_PstIMseI_PA	38.32
2754	M6_619295_PstIMseI_PA	38.32
2755	M6_672997_PstIMseI_PA	38.32
2756	Opata_912279_PstIMseI_PA	38.32
2757	M6_1171366_PstIMspI_PA	38.32
2758	M6_1213766_PstIMspI_PA	38.32
2759	M6_133172_PstIMspI_PA	38.32
2760	M6_1451716_PstIMspI_PA	38.32
2761	M6_1537165_PstIMspI_PA	38.32
2762	M6_1686369_PstIMspI_PA	38.32
2763	M6_2877820_PstIMspI_PA	38.32
2764	M6_2891819_PstIMspI_PA	38.32
2765	M6_3023756_PstIMspI_PA	38.32
2766	M6_3456525_PstIMspI_PA	38.32
2767	M6_596957_PstIMspI_PA	38.32
2768	M6_806620_PstIMspI_PA	38.32
2769	Opata_125332_44_PstIMseI_SNP	38.32
2770	Opata_137521_71_PstIMseI_SNP	38.32
2771	Opata_1449449_70_PstIMseI_SNP	38.32
2772	Opata_159954_74_PstIMseI_SNP	38.32
2773	Opata_1683343_53_PstIMseI_SNP	38.32
2774	Opata_180310_86_PstIMseI_SNP	38.32
2775	Opata_201562_32_PstIMseI_SNP	38.32
2776	Opata_201562_33_PstIMseI_SNP	38.32
2777	Opata_2073139_79_PstIMseI_SNP	38.32
2778	Opata_220765_3_PstIMseI_SNP	38.32
2779	Opata_220859_27_PstIMseI_SNP	38.32
2780	Opata_277402_56_PstIMseI_SNP	38.32
2781	Opata_322576_38_PstIMseI_SNP	38.32
2782	Opata_330550_54_PstIMseI_SNP	38.32
2783	Opata_348423_38_PstIMseI_SNP	38.32
2784	Opata_372289_14_PstIMseI_SNP	38.32
2785	Opata_380676_64_PstIMseI_SNP	38.32
2786	Opata_394864_15_PstIMseI_SNP	38.32
2787	Opata_43677_16_PstIMseI_SNP	38.32
2788	Opata_459810_86_PstIMseI_SNP	38.32
2789	Opata_481079_45_PstIMseI_SNP	38.32
2790	Opata_524993_3_PstIMseI_SNP	38.32
2791	Opata_524993_79_PstIMseI_SNP	38.32
2792	Opata_573666_19_PstIMseI_SNP	38.32
2793	Opata_585702_16_PstIMseI_SNP	38.32
2794	Opata_60820_58_PstIMseI_SNP	38.32
2795	Opata_60820_59_PstIMseI_SNP	38.32
2796	Opata_628214_32_PstIMseI_SNP	38.32
2797	Opata_628214_47_PstIMseI_SNP	38.32
2798	Opata_628214_64_PstIMseI_SNP	38.32
2799	Opata_661405_79_PstIMseI_SNP	38.32
2800	Opata_664303_81_PstIMseI_SNP	38.32
2801	Opata_67333_63_PstIMseI_SNP	38.32
2802	Opata_68025_39_PstIMseI_SNP	38.32
2803	Opata_750154_62_PstIMseI_SNP	38.32
2804	Opata_750154_66_PstIMseI_SNP	38.32
2805	Opata_77321_14_PstIMseI_SNP	38.32
2806	Opata_84694_69_PstIMseI_SNP	38.32
2807	Opata_949463_11_PstIMseI_SNP	38.32
2808	Opata_976513_37_PstIMseI_SNP	38.32
2809	Opata_976513_42_PstIMseI_SNP	38.32
2810	Opata_1655980_25_PstIMspI_SNP	38.32
2811	Opata_3348535_68_PstIMspI_SNP	38.32
2812	Opata_67950_12_PstIMspI_SNP	38.32
2813	M6_2142919_PstIMseI_PA	38.32
2814	M6_1563498_PstIMspI_PA	38.32
2815	M6_2055478_PstIMspI_PA	38.32
2816	M6_2295999_PstIMspI_PA	38.32
2817	M6_2443267_PstIMspI_PA	38.32
2818	M6_2968478_PstIMspI_PA	38.32
2819	M6_454252_PstIMspI_PA	38.32
2820	Opata_2437733_PstIMspI_PA	38.32
2821	Opata_100845_28_PstIMseI_SNP	38.32
2822	Opata_2050352_58_PstIMseI_SNP	38.32
2823	Opata_2608951_15_PstIMseI_SNP	38.32
2824	Opata_2608951_36_PstIMseI_SNP	38.32
2825	Opata_2608951_65_PstIMseI_SNP	38.32
2826	Opata_3055654_52_PstIMseI_SNP	38.32
2827	Opata_3055654_65_PstIMseI_SNP	38.32
2828	Opata_349624_25_PstIMseI_SNP	38.32
2829	Opata_349624_77_PstIMseI_SNP	38.32
2830	Opata_447643_59_PstIMseI_SNP	38.32
2831	Opata_628206_21_PstIMseI_SNP	38.32
2832	Opata_628206_30_PstIMseI_SNP	38.32
2833	Opata_66860_14_PstIMseI_SNP	38.32
2834	Opata_66860_67_PstIMseI_SNP	38.32
2835	Opata_705663_79_PstIMseI_SNP	38.32
2836	Opata_705663_80_PstIMseI_SNP	38.32
2837	Opata_1565071_53_PstIMspI_SNP	38.32
2838	Opata_1577901_32_PstIMspI_SNP	38.32
2839	Opata_1623279_32_PstIMspI_SNP	38.32
2840	Opata_1628368_14_PstIMspI_SNP	38.32
2841	Opata_1628368_35_PstIMspI_SNP	38.32
2842	Opata_1628368_47_PstIMspI_SNP	38.32
2843	Opata_1655877_9_PstIMspI_SNP	38.32
2844	Opata_1716522_9_PstIMspI_SNP	38.32
2845	Opata_1743142_3_PstIMspI_SNP	38.32
2846	Opata_1802823_57_PstIMspI_SNP	38.32
2847	Opata_1840408_16_PstIMspI_SNP	38.32
2848	Opata_1856550_24_PstIMspI_SNP	38.32
2849	Opata_1915475_49_PstIMspI_SNP	38.32
2850	Opata_1950941_74_PstIMspI_SNP	38.32
2851	Opata_2023712_38_PstIMspI_SNP	38.32
2852	Opata_2031949_12_PstIMspI_SNP	38.32
2853	Opata_2060714_32_PstIMspI_SNP	38.32
2854	Opata_2060714_54_PstIMspI_SNP	38.32
2855	Opata_2149660_70_PstIMspI_SNP	38.32
2856	Opata_2162364_80_PstIMspI_SNP	38.32
2857	Opata_2174982_28_PstIMspI_SNP	38.32
2858	Opata_2207694_13_PstIMspI_SNP	38.32
2859	Opata_2270386_33_PstIMspI_SNP	38.32
2860	Opata_2270386_46_PstIMspI_SNP	38.32
2861	Opata_2282757_36_PstIMspI_SNP	38.32
2862	Opata_243_2_PstIMspI_SNP	38.32
2863	Opata_2488800_73_PstIMspI_SNP	38.32
2864	Opata_2488800_74_PstIMspI_SNP	38.32
2865	Opata_2488800_80_PstIMspI_SNP	38.32
2866	Opata_2608621_47_PstIMspI_SNP	38.32
2867	Opata_2853775_64_PstIMspI_SNP	38.32
2868	Opata_3239501_30_PstIMspI_SNP	38.32
2869	Opata_3534035_25_PstIMspI_SNP	38.32
2870	Opata_359433_67_PstIMspI_SNP	38.32
2871	Opata_3670470_37_PstIMspI_SNP	38.32
2872	Opata_4083967_60_PstIMspI_SNP	38.32
2873	Opata_4189452_7_PstIMspI_SNP	38.32
2874	Opata_4227784_27_PstIMspI_SNP	38.32
2875	Opata_4227784_4_PstIMspI_SNP	38.32
2876	Opata_702071_5_PstIMspI_SNP	38.32
2877	Opata_949741_65_PstIMspI_SNP	38.32
2878	Opata_1263878_57_PstIMseI_SNP	38.32
2879	Opata_1263878_75_PstIMseI_SNP	38.32
2880	Opata_189216_69_PstIMseI_SNP	38.32
2881	Opata_217081_11_PstIMseI_SNP	38.32
2882	Opata_2269019_48_PstIMseI_SNP	38.32
2883	Opata_2269019_53_PstIMseI_SNP	38.32
2884	Opata_2269019_68_PstIMseI_SNP	38.32
2885	Opata_498368_32_PstIMseI_SNP	38.32
2886	Opata_498368_38_PstIMseI_SNP	38.32
2887	Opata_1934422_15_PstIMspI_SNP	38.32
2888	Opata_2306827_19_PstIMspI_SNP	38.32
2889	Opata_729646_43_PstIMspI_SNP	38.32
2890	M6_1453552_PstIMluI_PA	38.32
2891	M6_1699085_PstIMluI_PA	38.32
2892	M6_2148780_PstIMluI_PA	38.32
2893	M6_2165028_PstIMluI_PA	38.32
2894	M6_2470855_PstIMluI_PA	38.32
2895	M6_34379_PstIMluI_PA	38.32
2896	M6_597647_PstIMluI_PA	38.32
2897	M6_650530_PstIMluI_PA	38.32
2898	M6_1441890_PstIMseI_PA	38.32
2899	M6_1498437_PstIMseI_PA	38.32
2900	M6_180761_PstIMseI_PA	38.32
2901	M6_201026_PstIMseI_PA	38.32
2902	M6_284186_PstIMseI_PA	38.32
2903	M6_3061853_PstIMseI_PA	38.32
2904	M6_3565629_PstIMseI_PA	38.32
2905	M6_3891558_PstIMseI_PA	38.32
2906	M6_688119_PstIMseI_PA	38.32
2907	M6_694137_PstIMseI_PA	38.32
2908	M6_888774_PstIMseI_PA	38.32
2909	Opata_550355_PstIMseI_PA	38.32
2910	M6_122905_PstIMspI_PA	38.32
2911	M6_1387878_PstIMspI_PA	38.32
2912	M6_1445155_PstIMspI_PA	38.32
2913	M6_1806086_PstIMspI_PA	38.32
2914	M6_249685_PstIMspI_PA	38.32
2915	M6_2531792_PstIMspI_PA	38.32
2916	M6_2694296_PstIMspI_PA	38.32
2917	M6_308127_PstIMspI_PA	38.32
2918	M6_3324085_PstIMspI_PA	38.32
2919	M6_515022_PstIMspI_PA	38.32
2920	M6_576506_PstIMspI_PA	38.32
2921	Opata_1239682_46_PstIMluI_SNP	38.32
2922	Opata_184537_80_PstIMluI_SNP	38.32
2923	Opata_2637899_46_PstIMluI_SNP	38.32
2924	M6_836894_14_PstIMseI_SNP	38.32
2925	M6_836894_53_PstIMseI_SNP	38.32
2926	M6_836894_54_PstIMseI_SNP	38.32
2927	Opata_1055150_69_PstIMseI_SNP	38.32
2928	Opata_1093161_86_PstIMseI_SNP	38.32
2929	Opata_1181531_70_PstIMseI_SNP	38.32
2930	Opata_1259655_78_PstIMseI_SNP	38.32
2931	Opata_2666251_27_PstIMseI_SNP	38.32
2932	Opata_2719127_13_PstIMseI_SNP	38.32
2933	Opata_2840595_66_PstIMseI_SNP	38.32
2934	Opata_316173_57_PstIMseI_SNP	38.32
2935	Opata_374165_37_PstIMseI_SNP	38.32
2936	Opata_37933_35_PstIMseI_SNP	38.32
2937	Opata_379463_2_PstIMseI_SNP	38.32
2938	Opata_379463_4_PstIMseI_SNP	38.32
2939	Opata_3805378_48_PstIMseI_SNP	38.32
2940	Opata_478825_31_PstIMseI_SNP	38.32
2941	Opata_478825_7_PstIMseI_SNP	38.32
2942	Opata_584511_22_PstIMseI_SNP	38.32
2943	Opata_584511_3_PstIMseI_SNP	38.32
2944	Opata_598489_78_PstIMseI_SNP	38.32
2945	Opata_645258_33_PstIMseI_SNP	38.32
2946	Opata_654386_50_PstIMseI_SNP	38.32
2947	Opata_654386_88_PstIMseI_SNP	38.32
2948	Opata_733513_17_PstIMseI_SNP	38.32
2949	Opata_733513_29_PstIMseI_SNP	38.32
2950	Opata_734925_69_PstIMseI_SNP	38.32
2951	Opata_734925_84_PstIMseI_SNP	38.32
2952	Opata_78415_65_PstIMseI_SNP	38.32
2953	Opata_98578_72_PstIMseI_SNP	38.32
2954	Opata_1260375_63_PstIMspI_SNP	38.32
2955	Opata_1260375_70_PstIMspI_SNP	38.32
2956	Opata_1326182_13_PstIMspI_SNP	38.32
2957	Opata_1326182_69_PstIMspI_SNP	38.32
2958	Opata_1559514_18_PstIMspI_SNP	38.32
2959	Opata_1559514_74_PstIMspI_SNP	38.32
2960	Opata_1827192_25_PstIMspI_SNP	38.32
2961	Opata_2009914_39_PstIMspI_SNP	38.32
2962	Opata_2135747_61_PstIMspI_SNP	38.32
2963	Opata_2138364_2_PstIMspI_SNP	38.32
2964	Opata_2313505_68_PstIMspI_SNP	38.32
2965	Opata_25705_60_PstIMspI_SNP	38.32
2966	Opata_309145_14_PstIMspI_SNP	38.32
2967	Opata_3989912_63_PstIMspI_SNP	38.32
2968	Opata_642906_41_PstIMspI_SNP	38.32
2969	Opata_797200_29_PstIMspI_SNP	38.32
2970	Opata_797200_73_PstIMspI_SNP	38.32
2971	M6_2017192_PstIMluI_PA	38.32
2972	M6_2572157_PstIMluI_PA	38.32
2973	M6_1134748_PstIMseI_PA	38.32
2974	M6_1948558_PstIMseI_PA	38.32
2975	M6_210190_PstIMseI_PA	38.32
2976	M6_2817526_PstIMseI_PA	38.32
2977	M6_981605_PstIMseI_PA	38.32
2978	Opata_1224238_28_PstIMseI_SNP	38.32
2979	Opata_164559_10_PstIMseI_SNP	38.32
2980	Opata_164559_25_PstIMseI_SNP	38.32
2981	Opata_197039_32_PstIMseI_SNP	38.32
2982	Opata_844048_59_PstIMseI_SNP	38.32
2983	Opata_953745_3_PstIMseI_SNP	38.32
2984	Opata_281725_PstIMspI_PA	38.32
2985	M6_1816581_86_PstIMseI_SNP	38.32
2986	Opata_1040314_4_PstIMseI_SNP	38.32
2987	Opata_1070199_64_PstIMseI_SNP	38.32
2988	Opata_13339_20_PstIMseI_SNP	38.32
2989	Opata_170290_74_PstIMseI_SNP	38.32
2990	Opata_170290_75_PstIMseI_SNP	38.32
2991	Opata_206177_5_PstIMseI_SNP	38.32
2992	Opata_315575_87_PstIMseI_SNP	38.32
2993	Opata_3821424_5_PstIMseI_SNP	38.32
2994	Opata_4059414_10_PstIMseI_SNP	38.32
2995	Opata_4297588_75_PstIMseI_SNP	38.32
2996	Opata_621247_60_PstIMseI_SNP	38.32
2997	Opata_65460_12_PstIMseI_SNP	38.32
2998	Opata_150901_26_PstIMspI_SNP	38.32
2999	Opata_3571311_2_PstIMspI_SNP	38.32
3000	Opata_4017610_35_PstIMspI_SNP	38.32
3001	M6_1143818_PstIMseI_PA	38.32
3002	M6_1295763_PstIMseI_PA	38.32
3003	M6_1723033_PstIMseI_PA	38.32
3004	M6_178430_PstIMseI_PA	38.32
3005	M6_190778_PstIMseI_PA	38.32
3006	M6_2000214_PstIMseI_PA	38.32
3007	M6_2051562_PstIMseI_PA	38.32
3008	M6_2196642_PstIMseI_PA	38.32
3009	M6_2489488_PstIMseI_PA	38.32
3010	M6_2545945_PstIMseI_PA	38.32
3011	M6_2730041_PstIMseI_PA	38.32
3012	M6_3070137_PstIMseI_PA	38.32
3013	M6_318680_PstIMseI_PA	38.32
3014	M6_3320597_PstIMseI_PA	38.32
3015	M6_347349_PstIMseI_PA	38.32
3016	M6_355879_PstIMseI_PA	38.32
3017	M6_3575288_PstIMseI_PA	38.32
3018	M6_490622_PstIMseI_PA	38.32
3019	M6_552060_PstIMseI_PA	38.32
3020	M6_566417_PstIMseI_PA	38.32
3021	M6_584370_PstIMseI_PA	38.32
3022	M6_586314_PstIMseI_PA	38.32
3023	M6_645077_PstIMseI_PA	38.32
3024	M6_725699_PstIMseI_PA	38.32
3025	M6_758964_PstIMseI_PA	38.32
3026	M6_835584_PstIMseI_PA	38.32
3027	M6_960525_PstIMseI_PA	38.32
3028	M6_97156_PstIMseI_PA	38.32
3029	M6_1107797_PstIMspI_PA	38.32
3030	M6_1351577_PstIMspI_PA	38.32
3031	M6_1363357_PstIMspI_PA	38.32
3032	M6_1367671_PstIMspI_PA	38.32
3033	M6_1405727_PstIMspI_PA	38.32
3034	M6_1421522_PstIMspI_PA	38.32
3035	M6_146723_PstIMspI_PA	38.32
3036	M6_1605181_PstIMspI_PA	38.32
3037	M6_1676345_PstIMspI_PA	38.32
3038	M6_1715966_PstIMspI_PA	38.32
3039	M6_2011238_PstIMspI_PA	38.32
3040	M6_2270841_PstIMspI_PA	38.32
3041	M6_2276401_PstIMspI_PA	38.32
3042	M6_2427465_PstIMspI_PA	38.32
3043	M6_2644770_PstIMspI_PA	38.32
3044	M6_2674138_PstIMspI_PA	38.32
3045	M6_2929479_PstIMspI_PA	38.32
3046	M6_3009021_PstIMspI_PA	38.32
3047	M6_305614_PstIMspI_PA	38.32
3048	M6_3177370_PstIMspI_PA	38.32
3049	M6_3361508_PstIMspI_PA	38.32
3050	M6_393006_PstIMspI_PA	38.32
3051	M6_396958_PstIMspI_PA	38.32
3052	M6_461667_PstIMspI_PA	38.32
3053	M6_467951_PstIMspI_PA	38.32
3054	M6_657540_PstIMspI_PA	38.32
3055	M6_661307_PstIMspI_PA	38.32
3056	M6_915055_PstIMspI_PA	38.32
3057	M6_984640_PstIMspI_PA	38.32
3058	Opata_322627_PstIMspI_PA	38.32
3059	M6_109644_29_PstIMseI_SNP	38.32
3060	M6_109644_35_PstIMseI_SNP	38.32
3061	Opata_1034232_62_PstIMseI_SNP	38.32
3062	Opata_1086138_34_PstIMseI_SNP	38.32
3063	Opata_2091986_36_PstIMseI_SNP	38.32
3064	Opata_308778_90_PstIMseI_SNP	38.32
3065	Opata_31020_1_PstIMseI_SNP	38.32
3066	Opata_3218383_8_PstIMseI_SNP	38.32
3067	Opata_377248_89_PstIMseI_SNP	38.32
3068	Opata_851829_66_PstIMseI_SNP	38.32
3069	Opata_1361719_25_PstIMspI_SNP	38.32
3070	Opata_154308_40_PstIMspI_SNP	38.32
3071	Opata_2745576_33_PstIMspI_SNP	38.32
3072	Opata_2944873_65_PstIMspI_SNP	38.32
3073	Opata_391186_72_PstIMspI_SNP	38.32
3074	Opata_644915_38_PstIMspI_SNP	38.32
3075	Opata_775456_17_PstIMspI_SNP	38.32
3076	Opata_115152_PstIMluI_PA	38.32
3077	M6_1027816_PstIMseI_PA	38.32
3078	M6_1048766_PstIMseI_PA	38.32
3079	M6_1231716_PstIMseI_PA	38.32
3080	M6_1239813_PstIMseI_PA	38.32
3081	M6_137326_PstIMseI_PA	38.32
3082	M6_1381633_PstIMseI_PA	38.32
3083	M6_138178_PstIMseI_PA	38.32
3084	M6_142111_PstIMseI_PA	38.32
3085	M6_1453073_PstIMseI_PA	38.32
3086	M6_1456520_PstIMseI_PA	38.32
3087	M6_146221_PstIMseI_PA	38.32
3088	M6_1557402_PstIMseI_PA	38.32
3089	M6_1614314_PstIMseI_PA	38.32
3090	M6_1951430_PstIMseI_PA	38.32
3091	M6_2225381_PstIMseI_PA	38.32
3092	M6_2379453_PstIMseI_PA	38.32
3093	M6_2464359_PstIMseI_PA	38.32
3094	M6_2533637_PstIMseI_PA	38.32
3095	M6_3085465_PstIMseI_PA	38.32
3096	M6_308803_PstIMseI_PA	38.32
3097	M6_3140142_PstIMseI_PA	38.32
3098	M6_3297547_PstIMseI_PA	38.32
3099	M6_3678589_PstIMseI_PA	38.32
3100	M6_399431_PstIMseI_PA	38.32
3101	M6_509429_PstIMseI_PA	38.32
3102	M6_513578_PstIMseI_PA	38.32
3103	M6_573154_PstIMseI_PA	38.32
3104	M6_585320_PstIMseI_PA	38.32
3105	M6_597128_PstIMseI_PA	38.32
3106	M6_702223_PstIMseI_PA	38.32
3107	M6_718511_PstIMseI_PA	38.32
3108	M6_728127_PstIMseI_PA	38.32
3109	M6_736781_PstIMseI_PA	38.32
3110	M6_862237_PstIMseI_PA	38.32
3111	M6_879892_PstIMseI_PA	38.32
3112	M6_902135_PstIMseI_PA	38.32
3113	M6_984787_PstIMseI_PA	38.32
3114	Opata_616461_PstIMseI_PA	38.32
3115	M6_1055098_PstIMspI_PA	38.32
3116	M6_1137448_PstIMspI_PA	38.32
3117	M6_1311487_PstIMspI_PA	38.32
3118	M6_1389824_PstIMspI_PA	38.32
3119	M6_1512463_PstIMspI_PA	38.32
3120	M6_1608238_PstIMspI_PA	38.32
3121	M6_1649177_PstIMspI_PA	38.32
3122	M6_1665037_PstIMspI_PA	38.32
3123	M6_167384_PstIMspI_PA	38.32
3124	M6_1708925_PstIMspI_PA	38.32
3125	M6_1808024_PstIMspI_PA	38.32
3126	M6_1817181_PstIMspI_PA	38.32
3127	M6_1819432_PstIMspI_PA	38.32
3128	M6_1992622_PstIMspI_PA	38.32
3129	M6_2157327_PstIMspI_PA	38.32
3130	M6_2286709_PstIMspI_PA	38.32
3131	M6_230621_PstIMspI_PA	38.32
3132	M6_2345773_PstIMspI_PA	38.32
3133	M6_2348111_PstIMspI_PA	38.32
3134	M6_2435169_PstIMspI_PA	38.32
3135	M6_2688582_PstIMspI_PA	38.32
3136	M6_2728259_PstIMspI_PA	38.32
3137	M6_2732964_PstIMspI_PA	38.32
3138	M6_2770552_PstIMspI_PA	38.32
3139	M6_2873694_PstIMspI_PA	38.32
3140	M6_2880725_PstIMspI_PA	38.32
3141	M6_3086063_PstIMspI_PA	38.32
3142	M6_3294623_PstIMspI_PA	38.32
3143	M6_3338161_PstIMspI_PA	38.32
3144	M6_3529390_PstIMspI_PA	38.32
3145	M6_3539251_PstIMspI_PA	38.32
3146	M6_3599052_PstIMspI_PA	38.32
3147	M6_372634_PstIMspI_PA	38.32
3148	M6_390340_PstIMspI_PA	38.32
3149	M6_395901_PstIMspI_PA	38.32
3150	M6_410891_PstIMspI_PA	38.32
3151	M6_426163_PstIMspI_PA	38.32
3152	M6_461692_PstIMspI_PA	38.32
3153	M6_484699_PstIMspI_PA	38.32
3154	M6_494332_PstIMspI_PA	38.32
3155	M6_500718_PstIMspI_PA	38.32
3156	M6_509407_PstIMspI_PA	38.32
3157	M6_632398_PstIMspI_PA	38.32
3158	M6_639751_PstIMspI_PA	38.32
3159	M6_646610_PstIMspI_PA	38.32
3160	M6_69372_PstIMspI_PA	38.32
3161	M6_776819_PstIMspI_PA	38.32
3162	M6_801048_PstIMspI_PA	38.32
3163	M6_816894_PstIMspI_PA	38.32
3164	M6_844728_PstIMspI_PA	38.32
3165	M6_940464_PstIMspI_PA	38.32
3166	M6_952510_PstIMspI_PA	38.32
3167	Opata_114852_PstIMspI_PA	38.32
3168	Opata_131883_PstIMspI_PA	38.32
3169	Opata_644913_43_PstIMspI_SNP	38.32
3170	Opata_644915_86_PstIMspI_SNP	38.32
3171	M6_1090854_PstIMseI_PA	38.32
3172	M6_144031_PstIMseI_PA	38.32
3173	M6_154378_PstIMseI_PA	38.32
3174	M6_3581443_PstIMseI_PA	38.32
3175	M6_4075845_PstIMseI_PA	38.32
3176	M6_424647_PstIMseI_PA	38.32
3177	M6_1110581_PstIMspI_PA	38.32
3178	M6_1146433_PstIMspI_PA	38.32
3179	M6_1615242_PstIMspI_PA	38.32
3180	M6_2450481_PstIMspI_PA	38.32
3181	M6_2980672_PstIMspI_PA	38.32
3182	M6_3419361_PstIMspI_PA	38.32
3183	M6_645407_PstIMspI_PA	38.32
3184	M6_760323_PstIMspI_PA	38.32
3185	M6_994865_PstIMspI_PA	38.32
3186	M6_1986467_PstIMluI_PA	38.32
3187	M6_189096_PstIMseI_PA	38.32
3188	M6_598225_PstIMseI_PA	38.32
3189	M6_728022_PstIMseI_PA	38.32
3190	Opata_1236165_PstIMspI_PA	38.32
3191	M6_1147650_PstIMseI_PA	38.32
3192	M6_1481886_PstIMseI_PA	38.32
3193	M6_199440_PstIMseI_PA	38.32
3194	M6_215690_PstIMseI_PA	38.32
3195	M6_232262_PstIMseI_PA	38.32
3196	M6_243100_PstIMseI_PA	38.32
3197	M6_60323_PstIMseI_PA	38.32
3198	M6_94588_PstIMseI_PA	38.32
3199	Opata_46010_PstIMseI_PA	38.32
3200	M6_1128082_PstIMseI_PA	38.32
3201	M6_1171928_PstIMseI_PA	38.32
3202	M6_125183_PstIMseI_PA	38.32
3203	M6_127678_PstIMseI_PA	38.32
3204	M6_1409321_PstIMseI_PA	38.32
3205	M6_155820_PstIMseI_PA	38.32
3206	M6_188481_PstIMseI_PA	38.32
3207	M6_250_PstIMseI_PA	38.32
3208	M6_273759_PstIMseI_PA	38.32
3209	M6_279155_PstIMseI_PA	38.32
3210	M6_317545_PstIMseI_PA	38.32
3211	M6_373464_PstIMseI_PA	38.32
3212	M6_423932_PstIMseI_PA	38.32
3213	M6_534681_PstIMseI_PA	38.32
3214	M6_553874_PstIMseI_PA	38.32
3215	M6_58217_PstIMseI_PA	38.32
3216	M6_59119_PstIMseI_PA	38.32
3217	M6_629802_PstIMseI_PA	38.32
3218	M6_648426_PstIMseI_PA	38.32
3219	M6_667236_PstIMseI_PA	38.32
3220	M6_70075_PstIMseI_PA	38.32
3221	M6_83305_PstIMseI_PA	38.32
3222	M6_92447_PstIMseI_PA	38.32
3223	M6_936_PstIMseI_PA	38.32
3224	M6_1138473_PstIMspI_PA	38.32
3225	M6_1216640_PstIMspI_PA	38.32
3226	M6_1279406_PstIMspI_PA	38.32
3227	M6_1336335_PstIMspI_PA	38.32
3228	M6_1399590_PstIMspI_PA	38.32
3229	M6_1436396_PstIMspI_PA	38.32
3230	M6_1477209_PstIMspI_PA	38.32
3231	M6_1556760_PstIMspI_PA	38.32
3232	M6_1647957_PstIMspI_PA	38.32
3233	M6_1880870_PstIMspI_PA	38.32
3234	M6_2020517_PstIMspI_PA	38.32
3235	M6_2025355_PstIMspI_PA	38.32
3236	M6_2280226_PstIMspI_PA	38.32
3237	M6_2526191_PstIMspI_PA	38.32
3238	M6_2704940_PstIMspI_PA	38.32
3239	M6_2709225_PstIMspI_PA	38.32
3240	M6_2808962_PstIMspI_PA	38.32
3241	M6_3057990_PstIMspI_PA	38.32
3242	M6_3182132_PstIMspI_PA	38.32
3243	M6_328981_PstIMspI_PA	38.32
3244	M6_3309693_PstIMspI_PA	38.32
3245	M6_359550_PstIMspI_PA	38.32
3246	M6_378315_PstIMspI_PA	38.32
3247	M6_424880_PstIMspI_PA	38.32
3248	M6_449522_PstIMspI_PA	38.32
3249	M6_488096_PstIMspI_PA	38.32
3250	M6_593445_PstIMspI_PA	38.32
3251	M6_987329_PstIMspI_PA	38.32
3252	Opata_1604370_35_PstIMspI_SNP	38.32
3253	Opata_2546908_PstIMspI_PA	38.32
3254	M6_1163927_PstIMseI_PA	38.32
3255	M6_1529190_PstIMseI_PA	38.32
3256	M6_214921_PstIMseI_PA	38.32
3257	M6_731506_PstIMseI_PA	38.32
3258	M6_86818_PstIMseI_PA	38.32
3259	M6_1150795_PstIMspI_PA	38.32
3260	M6_1329103_PstIMspI_PA	38.32
3261	M6_1329370_PstIMspI_PA	38.32
3262	M6_1423369_PstIMspI_PA	38.32
3263	M6_1677385_PstIMspI_PA	38.32
3264	M6_1900421_PstIMspI_PA	38.32
3265	M6_2229941_PstIMspI_PA	38.32
3266	M6_2554074_PstIMspI_PA	38.32
3267	M6_2601239_PstIMspI_PA	38.32
3268	M6_3047157_PstIMspI_PA	38.32
3269	M6_478094_PstIMspI_PA	38.32
3270	M6_533448_PstIMspI_PA	38.32
3271	M6_548299_PstIMspI_PA	38.32
3272	M6_553500_PstIMspI_PA	38.32
3273	M6_594330_PstIMspI_PA	38.32
3274	M6_742576_PstIMspI_PA	38.32
3275	M6_890142_PstIMspI_PA	38.32
3276	M6_975955_PstIMspI_PA	38.32
3277	M6_2094905_PstIMseI_PA	38.32
3278	M6_2237839_PstIMseI_PA	38.32
3279	M6_227304_PstIMseI_PA	38.32
3280	M6_2300581_PstIMseI_PA	38.32
3281	M6_2315389_PstIMseI_PA	38.32
3282	M6_4080873_PstIMseI_PA	38.32
3283	M6_556176_PstIMseI_PA	38.32
3284	M6_1266127_PstIMspI_PA	38.32
3285	M6_1290598_PstIMspI_PA	38.32
3286	M6_1362840_PstIMspI_PA	38.32
3287	M6_1420728_PstIMspI_PA	38.32
3288	M6_1434567_PstIMspI_PA	38.32
3289	M6_2001820_PstIMspI_PA	38.32
3290	M6_2102034_PstIMspI_PA	38.32
3291	M6_2213971_PstIMspI_PA	38.32
3292	M6_2331148_PstIMspI_PA	38.32
3293	M6_2541694_PstIMspI_PA	38.32
3294	M6_2932597_PstIMspI_PA	38.32
3295	M6_321810_PstIMspI_PA	38.32
3296	M6_3302845_PstIMspI_PA	38.32
3297	M6_3342594_PstIMspI_PA	38.32
3298	M6_381199_PstIMspI_PA	38.32
3299	M6_498095_PstIMspI_PA	38.32
3300	M6_547800_PstIMspI_PA	38.32
3301	M6_558674_PstIMspI_PA	38.32
3302	M6_581335_PstIMspI_PA	38.32
3303	M6_636738_PstIMspI_PA	38.32
3304	M6_654513_PstIMspI_PA	38.32
3305	M6_731289_PstIMspI_PA	38.32
3306	M6_804213_PstIMspI_PA	38.32
3307	M6_904008_PstIMspI_PA	38.32
3308	M6_904805_PstIMspI_PA	38.32
3309	M6_189928_PstIMseI_PA	38.32
3310	Opata_132250_PstIMseI_PA	38.32
3311	M6_291251_PstIMseI_PA	38.32
3312	M6_2008851_PstIMspI_PA	38.32
3313	M6_658019_PstIMspI_PA	38.32
3314	M6_3495030_PstIMseI_PA	38.32
3315	M6_2355416_PstIMspI_PA	38.32
3316	1144707	38.39
3317	1269095	38.39
3318	3950319	38.39
3319	1007667	38.39
3320	1101599	38.39
3321	1218114	38.39
3322	1003085	38.39
3323	1027072	38.39
3324	1122913	38.39
3325	1128742	38.39
3326	1130672	38.39
3327	1154166	38.39
3328	1192194	38.39
3329	1218235	38.39
3330	1223250	38.39
3331	1233175	38.39
3332	1393423	38.39
3333	1695672	38.39
3334	1859958	38.39
3335	2257480	38.39
3336	2265124	38.39
3337	2303259	38.39
3338	3021112	38.39
3339	4002339	38.39
3340	4005159	38.39
3341	304367	38.39
3342	1241462	38.39
3343	7351254	38.39
3344	1022943	38.41
3345	1209071	38.41
3346	1390693	38.41
3347	wsnp_Ku_rep_c76865_75281903	38.42
3348	wsnp_Ex_c36701_44603531	38.42
3349	wsnp_Ra_c10536_17322563	38.42
3350	wsnp_Ex_c13105_20721321	38.42
3351	wsnp_Ex_c15801_24178779	38.42
3352	wsnp_Ex_c16228_24682090	38.42
3353	wsnp_Ex_c6320_11003591	38.42
3354	wsnp_JD_c13364_13377722	38.42
3355	wsnp_Ku_c10451_17281845	38.42
3356	wsnp_Ex_c1520_2906995	38.42
3357	wsnp_Ex_c5487_9686018	38.42
3358	wsnp_Ku_rep_c102527_89481571	38.42
3359	wsnp_Ex_rep_c67145_65628860	38.42
3360	wsnp_BM138178A_Ta_2_1	38.42
3361	wsnp_Ex_c20386_29451037	38.42
3362	wsnp_Ex_c54453_57331510	38.42
3363	wsnp_CAP8_c1013_646748	38.42
3364	M6_1611879_PstIMluI_PA	38.42
3365	M6_2199277_PstIMluI_PA	38.42
3366	M6_2291934_PstIMluI_PA	38.42
3367	M6_661317_PstIMluI_PA	38.42
3368	M6_1173650_PstIMseI_PA	38.42
3369	M6_3166602_PstIMseI_PA	38.42
3370	M6_3258248_PstIMseI_PA	38.42
3371	M6_688015_PstIMseI_PA	38.42
3372	M6_826687_PstIMseI_PA	38.42
3373	Opata_181272_52_PstIMseI_SNP	38.42
3374	M6_2633692_PstIMluI_PA	38.42
3375	M6_1018710_PstIMseI_PA	38.42
3376	M6_2107740_PstIMseI_PA	38.42
3377	M6_3538351_PstIMseI_PA	38.42
3378	M6_3718806_PstIMseI_PA	38.42
3379	M6_823566_PstIMluI_PA	38.42
3380	M6_621077_PstIMseI_PA	38.42
3381	M6_936536_PstIMseI_PA	38.42
3382	Opata_1021326_PstIMseI_PA	38.42
3383	Opata_1326956_PstIMseI_PA	38.42
3384	Opata_1941894_PstIMseI_PA	38.42
3385	Opata_240467_PstIMseI_PA	38.42
3386	Opata_260994_PstIMseI_PA	38.42
3387	Opata_3188442_PstIMseI_PA	38.42
3388	Opata_327509_PstIMseI_PA	38.42
3389	Opata_3645516_PstIMseI_PA	38.42
3390	Opata_414661_PstIMseI_PA	38.42
3391	Opata_46867_PstIMseI_PA	38.42
3392	Opata_56236_PstIMseI_PA	38.42
3393	Opata_711939_PstIMseI_PA	38.42
3394	M6_1403075_PstIMspI_PA	38.42
3395	M6_1871685_PstIMspI_PA	38.42
3396	M6_2026632_PstIMspI_PA	38.42
3397	M6_2667974_PstIMspI_PA	38.42
3398	M6_3028688_PstIMspI_PA	38.42
3399	M6_69954_PstIMspI_PA	38.42
3400	M6_773575_PstIMspI_PA	38.42
3401	M6_813779_PstIMspI_PA	38.42
3402	M6_954841_PstIMspI_PA	38.42
3403	Opata_1037194_PstIMspI_PA	38.42
3404	Opata_1071892_PstIMspI_PA	38.42
3405	Opata_1340338_PstIMspI_PA	38.42
3406	Opata_1879836_PstIMspI_PA	38.42
3407	Opata_1962976_PstIMspI_PA	38.42
3408	Opata_544303_PstIMspI_PA	38.42
3409	Opata_1211894_89_PstIMseI_SNP	38.42
3410	Opata_126041_34_PstIMseI_SNP	38.42
3411	Opata_126041_35_PstIMseI_SNP	38.42
3412	Opata_162758_21_PstIMseI_SNP	38.42
3413	Opata_2486281_22_PstIMseI_SNP	38.42
3414	Opata_3143376_77_PstIMseI_SNP	38.42
3415	Opata_652165_45_PstIMseI_SNP	38.42
3416	Opata_836338_12_PstIMseI_SNP	38.42
3417	Opata_1610156_79_PstIMspI_SNP	38.42
3418	Opata_1674093_86_PstIMspI_SNP	38.42
3419	Opata_1698909_88_PstIMspI_SNP	38.42
3420	Opata_1738202_69_PstIMspI_SNP	38.42
3421	Opata_1738202_71_PstIMspI_SNP	38.42
3422	Opata_1843306_50_PstIMspI_SNP	38.42
3423	Opata_2453653_31_PstIMspI_SNP	38.42
3424	Opata_2610125_81_PstIMspI_SNP	38.42
3425	Opata_3282461_36_PstIMspI_SNP	38.42
3426	M6_3278416_PstIMseI_PA	38.42
3427	Opata_122297_PstIMseI_PA	38.42
3428	Opata_1314782_PstIMseI_PA	38.42
3429	Opata_1337827_PstIMseI_PA	38.42
3430	Opata_146638_PstIMseI_PA	38.42
3431	Opata_217864_PstIMseI_PA	38.42
3432	Opata_2429181_PstIMseI_PA	38.42
3433	Opata_2471906_PstIMseI_PA	38.42
3434	Opata_74165_PstIMseI_PA	38.42
3435	Opata_2227121_PstIMspI_PA	38.42
3436	Opata_67198_PstIMspI_PA	38.42
3437	Opata_3351760_72_PstIMspI_SNP	38.42
3438	M6_514680_PstIMluI_PA	38.42
3439	Opata_1552509_PstIMseI_PA	38.42
3440	Opata_576331_PstIMseI_PA	38.42
3441	Opata_1718421_PstIMluI_PA	38.42
3442	Opata_1217910_PstIMseI_PA	38.42
3443	Opata_1357153_PstIMseI_PA	38.42
3444	Opata_247707_PstIMseI_PA	38.42
3445	Opata_411774_PstIMseI_PA	38.42
3446	Opata_976883_PstIMseI_PA	38.42
3447	Opata_4308670_PstIMseI_PA	38.42
3448	M6_953315_PstIMspI_PA	38.42
3449	Opata_2772354_PstIMspI_PA	38.42
3450	Opata_4172164_PstIMspI_PA	38.42
3451	Opata_2007838_23_PstIMspI_SNP	38.42
3452	Opata_2123212_29_PstIMspI_SNP	38.42
3453	Opata_218829_1_PstIMspI_SNP	38.42
3454	Opata_4264758_9_PstIMspI_SNP	38.42
3455	Opata_1045551_PstIMseI_PA	38.42
3456	Opata_1341517_PstIMseI_PA	38.42
3457	Opata_2387147_PstIMseI_PA	38.42
3458	Opata_253112_PstIMseI_PA	38.42
3459	Opata_2562678_PstIMseI_PA	38.42
3460	Opata_4093194_PstIMseI_PA	38.42
3461	Opata_502616_PstIMseI_PA	38.42
3462	Opata_728635_PstIMseI_PA	38.42
3463	Opata_839779_PstIMseI_PA	38.42
3464	Opata_1428246_PstIMspI_PA	38.42
3465	Opata_1772553_PstIMspI_PA	38.42
3466	Opata_2157893_PstIMspI_PA	38.42
3467	Opata_2753092_PstIMspI_PA	38.42
3468	Opata_4159732_PstIMspI_PA	38.42
3469	Opata_433891_PstIMspI_PA	38.42
3470	Opata_549157_PstIMspI_PA	38.42
3471	Opata_712752_PstIMspI_PA	38.42
3472	Opata_723997_PstIMspI_PA	38.42
3473	Opata_1325600_51_PstIMseI_SNP	38.42
3474	Opata_1674991_16_PstIMseI_SNP	38.42
3475	Opata_1674991_80_PstIMseI_SNP	38.42
3476	Opata_983193_60_PstIMseI_SNP	38.42
3477	Opata_2046989_49_PstIMspI_SNP	38.42
3478	Opata_2046989_51_PstIMspI_SNP	38.42
3479	Opata_254115_21_PstIMspI_SNP	38.42
3480	Opata_1157457_PstIMseI_PA	38.42
3481	Opata_477198_PstIMseI_PA	38.42
3482	Opata_1697716_PstIMspI_PA	38.42
3483	Opata_2564284_PstIMspI_PA	38.42
3484	Opata_565845_PstIMspI_PA	38.42
3485	M6_1161433_PstIMluI_PA	38.42
3486	M6_1187222_PstIMluI_PA	38.42
3487	M6_1308374_PstIMluI_PA	38.42
3488	M6_2044918_PstIMluI_PA	38.42
3489	M6_212892_PstIMluI_PA	38.42
3490	M6_1293508_PstIMseI_PA	38.42
3491	M6_1458139_PstIMseI_PA	38.42
3492	M6_1683985_PstIMseI_PA	38.42
3493	M6_1771923_PstIMseI_PA	38.42
3494	M6_2408117_PstIMseI_PA	38.42
3495	M6_2446441_PstIMseI_PA	38.42
3496	M6_270576_PstIMseI_PA	38.42
3497	M6_273216_PstIMseI_PA	38.42
3498	M6_292819_PstIMseI_PA	38.42
3499	M6_3067369_PstIMseI_PA	38.42
3500	M6_3157113_PstIMseI_PA	38.42
3501	M6_3576820_PstIMseI_PA	38.42
3502	M6_429136_PstIMseI_PA	38.42
3503	M6_497302_PstIMseI_PA	38.42
3504	M6_51429_PstIMseI_PA	38.42
3505	M6_522945_PstIMseI_PA	38.42
3506	M6_663310_PstIMseI_PA	38.42
3507	M6_704047_PstIMseI_PA	38.42
3508	M6_790327_PstIMseI_PA	38.42
3509	M6_793916_PstIMseI_PA	38.42
3510	M6_966961_PstIMseI_PA	38.42
3511	M6_98095_PstIMseI_PA	38.42
3512	Opata_146135_PstIMseI_PA	38.42
3513	Opata_2339051_PstIMseI_PA	38.42
3514	Opata_245575_PstIMseI_PA	38.42
3515	Opata_352658_PstIMseI_PA	38.42
3516	Opata_626515_PstIMseI_PA	38.42
3517	Opata_68583_PstIMseI_PA	38.42
3518	Opata_718414_PstIMseI_PA	38.42
3519	Opata_726768_PstIMseI_PA	38.42
3520	M6_1159987_PstIMspI_PA	38.42
3521	M6_1252786_PstIMspI_PA	38.42
3522	M6_1969060_PstIMspI_PA	38.42
3523	M6_2224275_PstIMspI_PA	38.42
3524	M6_2503006_PstIMspI_PA	38.42
3525	M6_255282_PstIMspI_PA	38.42
3526	M6_2650032_PstIMspI_PA	38.42
3527	M6_2963784_PstIMspI_PA	38.42
3528	M6_3326931_PstIMspI_PA	38.42
3529	M6_332885_PstIMspI_PA	38.42
3530	M6_359430_PstIMspI_PA	38.42
3531	M6_367798_PstIMspI_PA	38.42
3532	M6_430639_PstIMspI_PA	38.42
3533	M6_567232_PstIMspI_PA	38.42
3534	M6_762051_PstIMspI_PA	38.42
3535	M6_940718_PstIMspI_PA	38.42
3536	Opata_161014_5_PstIMseI_SNP	38.42
3537	Opata_645258_88_PstIMseI_SNP	38.42
3538	Opata_338007_13_PstIMspI_SNP	38.42
3539	M6_1277386_PstIMluI_PA	38.42
3540	M6_2000845_PstIMluI_PA	38.42
3541	M6_1024906_PstIMseI_PA	38.42
3542	M6_1345367_PstIMseI_PA	38.42
3543	M6_1539643_PstIMseI_PA	38.42
3544	M6_175188_PstIMseI_PA	38.42
3545	M6_199449_PstIMseI_PA	38.42
3546	M6_214349_PstIMseI_PA	38.42
3547	M6_2550058_PstIMseI_PA	38.42
3548	M6_405648_PstIMseI_PA	38.42
3549	M6_523005_PstIMseI_PA	38.42
3550	Opata_1026504_PstIMseI_PA	38.42
3551	Opata_1041514_PstIMseI_PA	38.42
3552	Opata_1077014_PstIMseI_PA	38.42
3553	Opata_1278991_PstIMseI_PA	38.42
3554	Opata_128325_PstIMseI_PA	38.42
3555	Opata_1315609_PstIMseI_PA	38.42
3556	Opata_1326389_PstIMseI_PA	38.42
3557	Opata_1331396_PstIMseI_PA	38.42
3558	Opata_157105_PstIMseI_PA	38.42
3559	Opata_1627252_PstIMseI_PA	38.42
3560	Opata_1798544_PstIMseI_PA	38.42
3561	Opata_1801367_PstIMseI_PA	38.42
3562	Opata_1989728_PstIMseI_PA	38.42
3563	Opata_221711_PstIMseI_PA	38.42
3564	Opata_2233941_PstIMseI_PA	38.42
3565	Opata_228451_PstIMseI_PA	38.42
3566	Opata_235296_PstIMseI_PA	38.42
3567	Opata_25029_PstIMseI_PA	38.42
3568	Opata_251678_PstIMseI_PA	38.42
3569	Opata_2570588_PstIMseI_PA	38.42
3570	Opata_260213_PstIMseI_PA	38.42
3571	Opata_2725761_PstIMseI_PA	38.42
3572	Opata_2792749_PstIMseI_PA	38.42
3573	Opata_298401_PstIMseI_PA	38.42
3574	Opata_299594_PstIMseI_PA	38.42
3575	Opata_3041795_PstIMseI_PA	38.42
3576	Opata_3148560_PstIMseI_PA	38.42
3577	Opata_3321_PstIMseI_PA	38.42
3578	Opata_3356330_PstIMseI_PA	38.42
3579	Opata_343045_PstIMseI_PA	38.42
3580	Opata_3504726_PstIMseI_PA	38.42
3581	Opata_3653891_PstIMseI_PA	38.42
3582	Opata_390834_PstIMseI_PA	38.42
3583	Opata_4456313_PstIMseI_PA	38.42
3584	Opata_452912_PstIMseI_PA	38.42
3585	Opata_474703_PstIMseI_PA	38.42
3586	Opata_498497_PstIMseI_PA	38.42
3587	Opata_558114_PstIMseI_PA	38.42
3588	Opata_586513_PstIMseI_PA	38.42
3589	Opata_593921_PstIMseI_PA	38.42
3590	Opata_626079_PstIMseI_PA	38.42
3591	Opata_650169_PstIMseI_PA	38.42
3592	Opata_660984_PstIMseI_PA	38.42
3593	Opata_682158_PstIMseI_PA	38.42
3594	Opata_688803_PstIMseI_PA	38.42
3595	Opata_69390_PstIMseI_PA	38.42
3596	Opata_704857_PstIMseI_PA	38.42
3597	Opata_741292_PstIMseI_PA	38.42
3598	Opata_74612_PstIMseI_PA	38.42
3599	Opata_78545_PstIMseI_PA	38.42
3600	Opata_820755_PstIMseI_PA	38.42
3601	Opata_834880_PstIMseI_PA	38.42
3602	Opata_933262_PstIMseI_PA	38.42
3603	Opata_973312_PstIMseI_PA	38.42
3604	Opata_975141_PstIMseI_PA	38.42
3605	Opata_997787_PstIMseI_PA	38.42
3606	Opata_1034461_PstIMspI_PA	38.42
3607	Opata_1078307_PstIMspI_PA	38.42
3608	Opata_1265971_PstIMspI_PA	38.42
3609	Opata_1288931_PstIMspI_PA	38.42
3610	Opata_1510643_PstIMspI_PA	38.42
3611	Opata_1611896_PstIMspI_PA	38.42
3612	Opata_1617174_PstIMspI_PA	38.42
3613	Opata_1783455_PstIMspI_PA	38.42
3614	Opata_1802125_PstIMspI_PA	38.42
3615	Opata_1897686_PstIMspI_PA	38.42
3616	Opata_1968938_PstIMspI_PA	38.42
3617	Opata_2001801_PstIMspI_PA	38.42
3618	Opata_2093201_PstIMspI_PA	38.42
3619	Opata_2207020_PstIMspI_PA	38.42
3620	Opata_2228706_PstIMspI_PA	38.42
3621	Opata_2276597_PstIMspI_PA	38.42
3622	Opata_2307329_PstIMspI_PA	38.42
3623	Opata_2309774_PstIMspI_PA	38.42
3624	Opata_2380148_PstIMspI_PA	38.42
3625	Opata_259921_PstIMspI_PA	38.42
3626	Opata_2704132_PstIMspI_PA	38.42
3627	Opata_2729722_PstIMspI_PA	38.42
3628	Opata_277928_PstIMspI_PA	38.42
3629	Opata_281719_PstIMspI_PA	38.42
3630	Opata_2903998_PstIMspI_PA	38.42
3631	Opata_3003481_PstIMspI_PA	38.42
3632	Opata_308154_PstIMspI_PA	38.42
3633	Opata_3213269_PstIMspI_PA	38.42
3634	Opata_3613951_PstIMspI_PA	38.42
3635	Opata_3634994_PstIMspI_PA	38.42
3636	Opata_3641818_PstIMspI_PA	38.42
3637	Opata_3698289_PstIMspI_PA	38.42
3638	Opata_3745647_PstIMspI_PA	38.42
3639	Opata_3772631_PstIMspI_PA	38.42
3640	Opata_3954644_PstIMspI_PA	38.42
3641	Opata_3967102_PstIMspI_PA	38.42
3642	Opata_3989443_PstIMspI_PA	38.42
3643	Opata_4130621_PstIMspI_PA	38.42
3644	Opata_4261534_PstIMspI_PA	38.42
3645	Opata_467877_PstIMspI_PA	38.42
3646	Opata_484671_PstIMspI_PA	38.42
3647	Opata_612567_PstIMspI_PA	38.42
3648	Opata_616506_PstIMspI_PA	38.42
3649	Opata_747935_PstIMspI_PA	38.42
3650	Opata_821601_PstIMspI_PA	38.42
3651	Opata_889530_PstIMspI_PA	38.42
3652	Opata_929907_PstIMspI_PA	38.42
3653	Opata_930322_PstIMspI_PA	38.42
3654	Opata_88166_30_PstIMseI_SNP	38.42
3655	Opata_88166_5_PstIMseI_SNP	38.42
3656	Opata_1314194_85_PstIMspI_SNP	38.42
3657	Opata_1566703_54_PstIMspI_SNP	38.42
3658	Opata_2264133_48_PstIMspI_SNP	38.42
3659	Opata_3487374_49_PstIMspI_SNP	38.42
3660	Opata_752655_25_PstIMspI_SNP	38.42
3661	M6_2622400_PstIMluI_PA	38.42
3662	M6_1005812_PstIMseI_PA	38.42
3663	M6_1013996_PstIMseI_PA	38.42
3664	M6_1024233_PstIMseI_PA	38.42
3665	M6_102654_PstIMseI_PA	38.42
3666	M6_103148_PstIMseI_PA	38.42
3667	M6_1049375_PstIMseI_PA	38.42
3668	M6_1066686_PstIMseI_PA	38.42
3669	M6_1077618_PstIMseI_PA	38.42
3670	M6_1093300_PstIMseI_PA	38.42
3671	M6_1098644_PstIMseI_PA	38.42
3672	M6_1189618_PstIMseI_PA	38.42
3673	M6_1225521_PstIMseI_PA	38.42
3674	M6_1237840_PstIMseI_PA	38.42
3675	M6_124102_PstIMseI_PA	38.42
3676	M6_1254466_PstIMseI_PA	38.42
3677	M6_1261277_PstIMseI_PA	38.42
3678	M6_1261809_PstIMseI_PA	38.42
3679	M6_1306271_PstIMseI_PA	38.42
3680	M6_1323514_PstIMseI_PA	38.42
3681	M6_139184_PstIMseI_PA	38.42
3682	M6_1396002_PstIMseI_PA	38.42
3683	M6_140180_PstIMseI_PA	38.42
3684	M6_1420331_PstIMseI_PA	38.42
3685	M6_14388_PstIMseI_PA	38.42
3686	M6_1539444_PstIMseI_PA	38.42
3687	M6_155491_PstIMseI_PA	38.42
3688	M6_158913_PstIMseI_PA	38.42
3689	M6_160075_PstIMseI_PA	38.42
3690	M6_1617233_PstIMseI_PA	38.42
3691	M6_162130_PstIMseI_PA	38.42
3692	M6_1648534_PstIMseI_PA	38.42
3693	M6_1654887_PstIMseI_PA	38.42
3694	M6_167077_PstIMseI_PA	38.42
3695	M6_1677398_PstIMseI_PA	38.42
3696	M6_1690989_PstIMseI_PA	38.42
3697	M6_1744523_PstIMseI_PA	38.42
3698	M6_176006_PstIMseI_PA	38.42
3699	M6_185819_PstIMseI_PA	38.42
3700	M6_189823_PstIMseI_PA	38.42
3701	M6_191888_PstIMseI_PA	38.42
3702	M6_1924614_PstIMseI_PA	38.42
3703	M6_1939498_PstIMseI_PA	38.42
3704	M6_1951347_PstIMseI_PA	38.42
3705	M6_195257_PstIMseI_PA	38.42
3706	M6_1964243_PstIMseI_PA	38.42
3707	M6_1989936_PstIMseI_PA	38.42
3708	M6_202635_PstIMseI_PA	38.42
3709	M6_2110408_PstIMseI_PA	38.42
3710	M6_2131758_PstIMseI_PA	38.42
3711	M6_214415_PstIMseI_PA	38.42
3712	M6_2185274_PstIMseI_PA	38.42
3713	M6_2189609_PstIMseI_PA	38.42
3714	M6_220280_PstIMseI_PA	38.42
3715	M6_222799_PstIMseI_PA	38.42
3716	M6_231377_PstIMseI_PA	38.42
3717	M6_2364821_PstIMseI_PA	38.42
3718	M6_2516615_PstIMseI_PA	38.42
3719	M6_253353_PstIMseI_PA	38.42
3720	M6_260766_PstIMseI_PA	38.42
3721	M6_26699_PstIMseI_PA	38.42
3722	M6_267478_PstIMseI_PA	38.42
3723	M6_2675004_PstIMseI_PA	38.42
3724	M6_272460_PstIMseI_PA	38.42
3725	M6_279508_PstIMseI_PA	38.42
3726	M6_2830178_PstIMseI_PA	38.42
3727	M6_293861_PstIMseI_PA	38.42
3728	M6_298872_PstIMseI_PA	38.42
3729	M6_305684_PstIMseI_PA	38.42
3730	M6_3088326_PstIMseI_PA	38.42
3731	M6_3341774_PstIMseI_PA	38.42
3732	M6_3431649_PstIMseI_PA	38.42
3733	M6_3565421_PstIMseI_PA	38.42
3734	M6_368882_PstIMseI_PA	38.42
3735	M6_3781636_PstIMseI_PA	38.42
3736	M6_3819950_PstIMseI_PA	38.42
3737	M6_382950_PstIMseI_PA	38.42
3738	M6_383236_PstIMseI_PA	38.42
3739	M6_389853_PstIMseI_PA	38.42
3740	M6_3965867_PstIMseI_PA	38.42
3741	M6_3975989_PstIMseI_PA	38.42
3742	M6_41056_PstIMseI_PA	38.42
3743	M6_4169029_PstIMseI_PA	38.42
3744	M6_4178282_PstIMseI_PA	38.42
3745	M6_461396_PstIMseI_PA	38.42
3746	M6_477390_PstIMseI_PA	38.42
3747	M6_487523_PstIMseI_PA	38.42
3748	M6_511967_PstIMseI_PA	38.42
3749	M6_515831_PstIMseI_PA	38.42
3750	M6_53231_PstIMseI_PA	38.42
3751	M6_541379_PstIMseI_PA	38.42
3752	M6_541685_PstIMseI_PA	38.42
3753	M6_551116_PstIMseI_PA	38.42
3754	M6_552280_PstIMseI_PA	38.42
3755	M6_559592_PstIMseI_PA	38.42
3756	M6_563758_PstIMseI_PA	38.42
3757	M6_580590_PstIMseI_PA	38.42
3758	M6_663417_PstIMseI_PA	38.42
3759	M6_678392_PstIMseI_PA	38.42
3760	M6_694203_PstIMseI_PA	38.42
3761	M6_695790_PstIMseI_PA	38.42
3762	M6_704715_PstIMseI_PA	38.42
3763	M6_724499_PstIMseI_PA	38.42
3764	M6_771969_PstIMseI_PA	38.42
3765	M6_7726_PstIMseI_PA	38.42
3766	M6_78259_PstIMseI_PA	38.42
3767	M6_791077_PstIMseI_PA	38.42
3768	M6_828734_PstIMseI_PA	38.42
3769	M6_829759_PstIMseI_PA	38.42
3770	M6_860267_PstIMseI_PA	38.42
3771	M6_864633_PstIMseI_PA	38.42
3772	M6_867677_PstIMseI_PA	38.42
3773	M6_877317_PstIMseI_PA	38.42
3774	M6_900168_PstIMseI_PA	38.42
3775	M6_9062_PstIMseI_PA	38.42
3776	M6_91166_PstIMseI_PA	38.42
3777	M6_92404_PstIMseI_PA	38.42
3778	M6_928073_PstIMseI_PA	38.42
3779	M6_928195_PstIMseI_PA	38.42
3780	M6_928544_PstIMseI_PA	38.42
3781	M6_932069_PstIMseI_PA	38.42
3782	M6_977999_PstIMseI_PA	38.42
3783	M6_993448_PstIMseI_PA	38.42
3784	Opata_1054478_PstIMseI_PA	38.42
3785	Opata_1219072_PstIMseI_PA	38.42
3786	Opata_1312139_PstIMseI_PA	38.42
3787	Opata_1416977_PstIMseI_PA	38.42
3788	Opata_1483951_PstIMseI_PA	38.42
3789	Opata_1584934_PstIMseI_PA	38.42
3790	Opata_178273_PstIMseI_PA	38.42
3791	Opata_2316704_PstIMseI_PA	38.42
3792	Opata_2386299_PstIMseI_PA	38.42
3793	Opata_2508769_PstIMseI_PA	38.42
3794	Opata_2647436_PstIMseI_PA	38.42
3795	Opata_2665028_PstIMseI_PA	38.42
3796	Opata_3065525_PstIMseI_PA	38.42
3797	Opata_3262775_PstIMseI_PA	38.42
3798	Opata_3886408_PstIMseI_PA	38.42
3799	Opata_394914_PstIMseI_PA	38.42
3800	Opata_423095_PstIMseI_PA	38.42
3801	Opata_591149_PstIMseI_PA	38.42
3802	Opata_621083_PstIMseI_PA	38.42
3803	Opata_626183_PstIMseI_PA	38.42
3804	Opata_89405_PstIMseI_PA	38.42
3805	M6_1022470_PstIMspI_PA	38.42
3806	M6_1048320_PstIMspI_PA	38.42
3807	M6_1049642_PstIMspI_PA	38.42
3808	M6_106984_PstIMspI_PA	38.42
3809	M6_1117688_PstIMspI_PA	38.42
3810	M6_1180678_PstIMspI_PA	38.42
3811	M6_1258577_PstIMspI_PA	38.42
3812	M6_1285718_PstIMspI_PA	38.42
3813	M6_1346539_PstIMspI_PA	38.42
3814	M6_1356279_PstIMspI_PA	38.42
3815	M6_1358051_PstIMspI_PA	38.42
3816	M6_1393064_PstIMspI_PA	38.42
3817	M6_1418432_PstIMspI_PA	38.42
3818	M6_1437855_PstIMspI_PA	38.42
3819	M6_1443665_PstIMspI_PA	38.42
3820	M6_1483890_PstIMspI_PA	38.42
3821	M6_1495013_PstIMspI_PA	38.42
3822	M6_1496586_PstIMspI_PA	38.42
3823	M6_1585989_PstIMspI_PA	38.42
3824	M6_1616521_PstIMspI_PA	38.42
3825	M6_1619969_PstIMspI_PA	38.42
3826	M6_1664733_PstIMspI_PA	38.42
3827	M6_1688232_PstIMspI_PA	38.42
3828	M6_1719645_PstIMspI_PA	38.42
3829	M6_1722896_PstIMspI_PA	38.42
3830	M6_1780286_PstIMspI_PA	38.42
3831	M6_1788691_PstIMspI_PA	38.42
3832	M6_1799776_PstIMspI_PA	38.42
3833	M6_1800991_PstIMspI_PA	38.42
3834	M6_1801778_PstIMspI_PA	38.42
3835	M6_1810447_PstIMspI_PA	38.42
3836	M6_1836756_PstIMspI_PA	38.42
3837	M6_1837658_PstIMspI_PA	38.42
3838	M6_1848520_PstIMspI_PA	38.42
3839	M6_1877826_PstIMspI_PA	38.42
3840	M6_2039867_PstIMspI_PA	38.42
3841	M6_2063183_PstIMspI_PA	38.42
3842	M6_2094806_PstIMspI_PA	38.42
3843	M6_2157237_PstIMspI_PA	38.42
3844	M6_2195683_PstIMspI_PA	38.42
3845	M6_2246874_PstIMspI_PA	38.42
3846	M6_225618_PstIMspI_PA	38.42
3847	M6_2270546_PstIMspI_PA	38.42
3848	M6_2308995_PstIMspI_PA	38.42
3849	M6_2309688_PstIMspI_PA	38.42
3850	M6_2347320_PstIMspI_PA	38.42
3851	M6_2403947_PstIMspI_PA	38.42
3852	M6_2433771_PstIMspI_PA	38.42
3853	M6_2469987_PstIMspI_PA	38.42
3854	M6_2506594_PstIMspI_PA	38.42
3855	M6_2521480_PstIMspI_PA	38.42
3856	M6_2564872_PstIMspI_PA	38.42
3857	M6_2574461_PstIMspI_PA	38.42
3858	M6_259115_PstIMspI_PA	38.42
3859	M6_2671889_PstIMspI_PA	38.42
3860	M6_2712119_PstIMspI_PA	38.42
3861	M6_275049_PstIMspI_PA	38.42
3862	M6_2876080_PstIMspI_PA	38.42
3863	M6_2963678_PstIMspI_PA	38.42
3864	M6_2974126_PstIMspI_PA	38.42
3865	M6_3009119_PstIMspI_PA	38.42
3866	M6_3017937_PstIMspI_PA	38.42
3867	M6_3114569_PstIMspI_PA	38.42
3868	M6_3127382_PstIMspI_PA	38.42
3869	M6_3135552_PstIMspI_PA	38.42
3870	M6_3176635_PstIMspI_PA	38.42
3871	M6_319232_PstIMspI_PA	38.42
3872	M6_3217374_PstIMspI_PA	38.42
3873	M6_325159_PstIMspI_PA	38.42
3874	M6_3257949_PstIMspI_PA	38.42
3875	M6_3298629_PstIMspI_PA	38.42
3876	M6_3303598_PstIMspI_PA	38.42
3877	M6_3360687_PstIMspI_PA	38.42
3878	M6_342064_PstIMspI_PA	38.42
3879	M6_3429050_PstIMspI_PA	38.42
3880	M6_3463659_PstIMspI_PA	38.42
3881	M6_354693_PstIMspI_PA	38.42
3882	M6_3559252_PstIMspI_PA	38.42
3883	M6_3589974_PstIMspI_PA	38.42
3884	M6_369046_PstIMspI_PA	38.42
3885	M6_424398_PstIMspI_PA	38.42
3886	M6_458404_PstIMspI_PA	38.42
3887	M6_472876_PstIMspI_PA	38.42
3888	M6_537572_PstIMspI_PA	38.42
3889	M6_548049_PstIMspI_PA	38.42
3890	M6_562360_PstIMspI_PA	38.42
3891	M6_566623_PstIMspI_PA	38.42
3892	M6_607058_PstIMspI_PA	38.42
3893	M6_616342_PstIMspI_PA	38.42
3894	M6_642070_PstIMspI_PA	38.42
3895	M6_665992_PstIMspI_PA	38.42
3896	M6_681574_PstIMspI_PA	38.42
3897	M6_683352_PstIMspI_PA	38.42
3898	M6_74508_PstIMspI_PA	38.42
3899	M6_752537_PstIMspI_PA	38.42
3900	M6_772492_PstIMspI_PA	38.42
3901	M6_797758_PstIMspI_PA	38.42
3902	M6_799079_PstIMspI_PA	38.42
3903	M6_804322_PstIMspI_PA	38.42
3904	M6_876567_PstIMspI_PA	38.42
3905	M6_897225_PstIMspI_PA	38.42
3906	M6_950557_PstIMspI_PA	38.42
3907	M6_951370_PstIMspI_PA	38.42
3908	M6_957388_PstIMspI_PA	38.42
3909	M6_971555_PstIMspI_PA	38.42
3910	Opata_1167486_PstIMspI_PA	38.42
3911	Opata_1254771_PstIMspI_PA	38.42
3912	Opata_1477699_PstIMspI_PA	38.42
3913	Opata_1538751_PstIMspI_PA	38.42
3914	Opata_1543026_PstIMspI_PA	38.42
3915	Opata_1704868_PstIMspI_PA	38.42
3916	Opata_1862452_PstIMspI_PA	38.42
3917	Opata_2012249_PstIMspI_PA	38.42
3918	Opata_2049439_PstIMspI_PA	38.42
3919	Opata_2113963_PstIMspI_PA	38.42
3920	Opata_2136291_PstIMspI_PA	38.42
3921	Opata_2500121_PstIMspI_PA	38.42
3922	Opata_2583458_PstIMspI_PA	38.42
3923	Opata_2600101_PstIMspI_PA	38.42
3924	Opata_26699_PstIMspI_PA	38.42
3925	Opata_2733116_PstIMspI_PA	38.42
3926	Opata_2749642_PstIMspI_PA	38.42
3927	Opata_3035785_PstIMspI_PA	38.42
3928	Opata_3223517_PstIMspI_PA	38.42
3929	Opata_3229777_PstIMspI_PA	38.42
3930	Opata_3523931_PstIMspI_PA	38.42
3931	Opata_3768385_PstIMspI_PA	38.42
3932	Opata_3898521_PstIMspI_PA	38.42
3933	Opata_4058784_PstIMspI_PA	38.42
3934	Opata_4246783_PstIMspI_PA	38.42
3935	Opata_546705_PstIMspI_PA	38.42
3936	Opata_708921_PstIMspI_PA	38.42
3937	Opata_828725_PstIMspI_PA	38.42
3938	Opata_884781_PstIMspI_PA	38.42
3939	Opata_936718_PstIMspI_PA	38.42
3940	Opata_985443_PstIMspI_PA	38.42
3941	Opata_998350_PstIMspI_PA	38.42
3942	Opata_1839789_45_PstIMspI_SNP	38.42
3943	Opata_1839789_70_PstIMspI_SNP	38.42
3944	Opata_2123150_43_PstIMspI_SNP	38.42
3945	Opata_3629119_42_PstIMspI_SNP	38.42
3946	Opata_3769976_19_PstIMspI_SNP	38.42
3947	Opata_887963_27_PstIMspI_SNP	38.42
3948	M6_176301_PstIMluI_PA	38.42
3949	M6_645917_PstIMluI_PA	38.42
3950	Opata_216594_PstIMluI_PA	38.42
3951	Opata_2823395_PstIMluI_PA	38.42
3952	Opata_44421_PstIMluI_PA	38.42
3953	Opata_99307_PstIMluI_PA	38.42
3954	M6_1000702_PstIMseI_PA	38.42
3955	M6_1014931_PstIMseI_PA	38.42
3956	M6_1016413_PstIMseI_PA	38.42
3957	M6_103077_PstIMseI_PA	38.42
3958	M6_1043943_PstIMseI_PA	38.42
3959	M6_1057404_PstIMseI_PA	38.42
3960	M6_1068984_PstIMseI_PA	38.42
3961	M6_1072470_PstIMseI_PA	38.42
3962	M6_1073908_PstIMseI_PA	38.42
3963	M6_109389_PstIMseI_PA	38.42
3964	M6_1097933_PstIMseI_PA	38.42
3965	M6_1098907_PstIMseI_PA	38.42
3966	M6_1133140_PstIMseI_PA	38.42
3967	M6_1138490_PstIMseI_PA	38.42
3968	M6_1157579_PstIMseI_PA	38.42
3969	M6_1158510_PstIMseI_PA	38.42
3970	M6_117813_PstIMseI_PA	38.42
3971	M6_1192029_PstIMseI_PA	38.42
3972	M6_121077_PstIMseI_PA	38.42
3973	M6_1251475_PstIMseI_PA	38.42
3974	M6_1291424_PstIMseI_PA	38.42
3975	M6_1301428_PstIMseI_PA	38.42
3976	M6_13301_PstIMseI_PA	38.42
3977	M6_134108_PstIMseI_PA	38.42
3978	M6_1353396_PstIMseI_PA	38.42
3979	M6_1364574_PstIMseI_PA	38.42
3980	M6_1382383_PstIMseI_PA	38.42
3981	M6_1404831_PstIMseI_PA	38.42
3982	M6_1413292_PstIMseI_PA	38.42
3983	M6_1446182_PstIMseI_PA	38.42
3984	M6_1451161_PstIMseI_PA	38.42
3985	M6_1453164_PstIMseI_PA	38.42
3986	M6_1475158_PstIMseI_PA	38.42
3987	M6_1484561_PstIMseI_PA	38.42
3988	M6_1484967_PstIMseI_PA	38.42
3989	M6_150675_PstIMseI_PA	38.42
3990	M6_151622_PstIMseI_PA	38.42
3991	M6_1574958_PstIMseI_PA	38.42
3992	M6_1600822_PstIMseI_PA	38.42
3993	M6_1632906_PstIMseI_PA	38.42
3994	M6_164764_PstIMseI_PA	38.42
3995	M6_1770724_PstIMseI_PA	38.42
3996	M6_180389_PstIMseI_PA	38.42
3997	M6_181536_PstIMseI_PA	38.42
3998	M6_18292_PstIMseI_PA	38.42
3999	M6_1881993_PstIMseI_PA	38.42
4000	M6_1951300_PstIMseI_PA	38.42
4001	M6_197227_PstIMseI_PA	38.42
4002	M6_1984338_PstIMseI_PA	38.42
4003	M6_1984418_PstIMseI_PA	38.42
4004	M6_200136_PstIMseI_PA	38.42
4005	M6_200517_PstIMseI_PA	38.42
4006	M6_204040_PstIMseI_PA	38.42
4007	M6_217067_PstIMseI_PA	38.42
4008	M6_2172422_PstIMseI_PA	38.42
4009	M6_219827_PstIMseI_PA	38.42
4010	M6_2338783_PstIMseI_PA	38.42
4011	M6_236570_PstIMseI_PA	38.42
4012	M6_24167_PstIMseI_PA	38.42
4013	M6_2485108_PstIMseI_PA	38.42
4014	M6_2549507_PstIMseI_PA	38.42
4015	M6_2586589_PstIMseI_PA	38.42
4016	M6_25882_PstIMseI_PA	38.42
4017	M6_2593806_PstIMseI_PA	38.42
4018	M6_262329_PstIMseI_PA	38.42
4019	M6_267963_PstIMseI_PA	38.42
4020	M6_272044_PstIMseI_PA	38.42
4021	M6_273620_PstIMseI_PA	38.42
4022	M6_276065_PstIMseI_PA	38.42
4023	M6_276804_PstIMseI_PA	38.42
4024	M6_2777828_PstIMseI_PA	38.42
4025	M6_277797_PstIMseI_PA	38.42
4026	M6_292256_PstIMseI_PA	38.42
4027	M6_295465_PstIMseI_PA	38.42
4028	M6_3044292_PstIMseI_PA	38.42
4029	M6_3058313_PstIMseI_PA	38.42
4030	M6_3139_PstIMseI_PA	38.42
4031	M6_320677_PstIMseI_PA	38.42
4032	M6_3225444_PstIMseI_PA	38.42
4033	M6_3241959_PstIMseI_PA	38.42
4034	M6_325555_PstIMseI_PA	38.42
4035	M6_335868_PstIMseI_PA	38.42
4036	M6_341521_PstIMseI_PA	38.42
4037	M6_3425522_PstIMseI_PA	38.42
4038	M6_349793_PstIMseI_PA	38.42
4039	M6_350501_PstIMseI_PA	38.42
4040	M6_364165_PstIMseI_PA	38.42
4041	M6_3764296_PstIMseI_PA	38.42
4042	M6_394445_PstIMseI_PA	38.42
4043	M6_39566_PstIMseI_PA	38.42
4044	M6_400279_PstIMseI_PA	38.42
4045	M6_409027_PstIMseI_PA	38.42
4046	M6_40906_PstIMseI_PA	38.42
4047	M6_420125_PstIMseI_PA	38.42
4048	M6_42187_PstIMseI_PA	38.42
4049	M6_432488_PstIMseI_PA	38.42
4050	M6_432754_PstIMseI_PA	38.42
4051	M6_451511_PstIMseI_PA	38.42
4052	M6_471578_PstIMseI_PA	38.42
4053	M6_50002_PstIMseI_PA	38.42
4054	M6_512706_PstIMseI_PA	38.42
4055	M6_51337_PstIMseI_PA	38.42
4056	M6_515095_PstIMseI_PA	38.42
4057	M6_521410_PstIMseI_PA	38.42
4058	M6_533148_PstIMseI_PA	38.42
4059	M6_537789_PstIMseI_PA	38.42
4060	M6_541160_PstIMseI_PA	38.42
4061	M6_553648_PstIMseI_PA	38.42
4062	M6_556637_PstIMseI_PA	38.42
4063	M6_565822_PstIMseI_PA	38.42
4064	M6_568326_PstIMseI_PA	38.42
4065	M6_580665_PstIMseI_PA	38.42
4066	M6_586571_PstIMseI_PA	38.42
4067	M6_587582_PstIMseI_PA	38.42
4068	M6_607178_PstIMseI_PA	38.42
4069	M6_655766_PstIMseI_PA	38.42
4070	M6_66241_PstIMseI_PA	38.42
4071	M6_664855_PstIMseI_PA	38.42
4072	M6_674990_PstIMseI_PA	38.42
4073	M6_696178_PstIMseI_PA	38.42
4074	M6_711118_PstIMseI_PA	38.42
4075	M6_7138_PstIMseI_PA	38.42
4076	M6_74694_PstIMseI_PA	38.42
4077	M6_74899_PstIMseI_PA	38.42
4078	M6_760328_PstIMseI_PA	38.42
4079	M6_778749_PstIMseI_PA	38.42
4080	M6_802032_PstIMseI_PA	38.42
4081	M6_81858_PstIMseI_PA	38.42
4082	M6_82166_PstIMseI_PA	38.42
4083	M6_846579_PstIMseI_PA	38.42
4084	M6_85837_PstIMseI_PA	38.42
4085	M6_87577_PstIMseI_PA	38.42
4086	M6_891340_PstIMseI_PA	38.42
4087	M6_899055_PstIMseI_PA	38.42
4088	M6_899458_PstIMseI_PA	38.42
4089	M6_90160_PstIMseI_PA	38.42
4090	M6_909880_PstIMseI_PA	38.42
4091	M6_936576_PstIMseI_PA	38.42
4092	M6_942067_PstIMseI_PA	38.42
4093	M6_945659_PstIMseI_PA	38.42
4094	M6_946173_PstIMseI_PA	38.42
4095	M6_947994_PstIMseI_PA	38.42
4096	M6_951338_PstIMseI_PA	38.42
4097	M6_968586_PstIMseI_PA	38.42
4098	M6_971553_PstIMseI_PA	38.42
4099	M6_987496_PstIMseI_PA	38.42
4100	Opata_1007214_PstIMseI_PA	38.42
4101	Opata_1021039_PstIMseI_PA	38.42
4102	Opata_1030256_PstIMseI_PA	38.42
4103	Opata_1030984_PstIMseI_PA	38.42
4104	Opata_107874_PstIMseI_PA	38.42
4105	Opata_1096355_PstIMseI_PA	38.42
4106	Opata_1122690_PstIMseI_PA	38.42
4107	Opata_1168962_PstIMseI_PA	38.42
4108	Opata_118546_PstIMseI_PA	38.42
4109	Opata_1213095_PstIMseI_PA	38.42
4110	Opata_12223_PstIMseI_PA	38.42
4111	Opata_12376_PstIMseI_PA	38.42
4112	Opata_1243115_PstIMseI_PA	38.42
4113	Opata_125996_PstIMseI_PA	38.42
4114	Opata_1263479_PstIMseI_PA	38.42
4115	Opata_151184_PstIMseI_PA	38.42
4116	Opata_156170_PstIMseI_PA	38.42
4117	Opata_170825_PstIMseI_PA	38.42
4118	Opata_172693_PstIMseI_PA	38.42
4119	Opata_181036_PstIMseI_PA	38.42
4120	Opata_1907948_PstIMseI_PA	38.42
4121	Opata_194491_PstIMseI_PA	38.42
4122	Opata_2098282_PstIMseI_PA	38.42
4123	Opata_211820_PstIMseI_PA	38.42
4124	Opata_21523_PstIMseI_PA	38.42
4125	Opata_2378148_PstIMseI_PA	38.42
4126	Opata_239869_PstIMseI_PA	38.42
4127	Opata_2409705_PstIMseI_PA	38.42
4128	Opata_241089_PstIMseI_PA	38.42
4129	Opata_250148_PstIMseI_PA	38.42
4130	Opata_255961_PstIMseI_PA	38.42
4131	Opata_257026_PstIMseI_PA	38.42
4132	Opata_2594684_PstIMseI_PA	38.42
4133	Opata_2620267_PstIMseI_PA	38.42
4134	Opata_262452_PstIMseI_PA	38.42
4135	Opata_272780_PstIMseI_PA	38.42
4136	Opata_276464_PstIMseI_PA	38.42
4137	Opata_281070_PstIMseI_PA	38.42
4138	Opata_2812178_PstIMseI_PA	38.42
4139	Opata_284011_PstIMseI_PA	38.42
4140	Opata_2860885_PstIMseI_PA	38.42
4141	Opata_31513_PstIMseI_PA	38.42
4142	Opata_3219855_PstIMseI_PA	38.42
4143	Opata_3225479_PstIMseI_PA	38.42
4144	Opata_3258035_PstIMseI_PA	38.42
4145	Opata_327266_PstIMseI_PA	38.42
4146	Opata_332605_PstIMseI_PA	38.42
4147	Opata_336324_PstIMseI_PA	38.42
4148	Opata_337548_PstIMseI_PA	38.42
4149	Opata_3409979_PstIMseI_PA	38.42
4150	Opata_358779_PstIMseI_PA	38.42
4151	Opata_362851_PstIMseI_PA	38.42
4152	Opata_3694536_PstIMseI_PA	38.42
4153	Opata_370432_PstIMseI_PA	38.42
4154	Opata_373502_PstIMseI_PA	38.42
4155	Opata_3784623_PstIMseI_PA	38.42
4156	Opata_3810386_PstIMseI_PA	38.42
4157	Opata_4093761_PstIMseI_PA	38.42
4158	Opata_418409_PstIMseI_PA	38.42
4159	Opata_439939_PstIMseI_PA	38.42
4160	Opata_45163_PstIMseI_PA	38.42
4161	Opata_456082_PstIMseI_PA	38.42
4162	Opata_465485_PstIMseI_PA	38.42
4163	Opata_469354_PstIMseI_PA	38.42
4164	Opata_491939_PstIMseI_PA	38.42
4165	Opata_493194_PstIMseI_PA	38.42
4166	Opata_51520_PstIMseI_PA	38.42
4167	Opata_556074_PstIMseI_PA	38.42
4168	Opata_571614_PstIMseI_PA	38.42
4169	Opata_576938_PstIMseI_PA	38.42
4170	Opata_603557_PstIMseI_PA	38.42
4171	Opata_607569_PstIMseI_PA	38.42
4172	Opata_626482_PstIMseI_PA	38.42
4173	Opata_637735_PstIMseI_PA	38.42
4174	Opata_644102_PstIMseI_PA	38.42
4175	Opata_644230_PstIMseI_PA	38.42
4176	Opata_671997_PstIMseI_PA	38.42
4177	Opata_677965_PstIMseI_PA	38.42
4178	Opata_700812_PstIMseI_PA	38.42
4179	Opata_723283_PstIMseI_PA	38.42
4180	Opata_754468_PstIMseI_PA	38.42
4181	Opata_756783_PstIMseI_PA	38.42
4182	Opata_758132_PstIMseI_PA	38.42
4183	Opata_793515_PstIMseI_PA	38.42
4184	Opata_80367_PstIMseI_PA	38.42
4185	Opata_8279_PstIMseI_PA	38.42
4186	Opata_835524_PstIMseI_PA	38.42
4187	Opata_84805_PstIMseI_PA	38.42
4188	Opata_849803_PstIMseI_PA	38.42
4189	Opata_860981_PstIMseI_PA	38.42
4190	Opata_875307_PstIMseI_PA	38.42
4191	Opata_8820_PstIMseI_PA	38.42
4192	Opata_905251_PstIMseI_PA	38.42
4193	Opata_911820_PstIMseI_PA	38.42
4194	Opata_914506_PstIMseI_PA	38.42
4195	Opata_93894_PstIMseI_PA	38.42
4196	Opata_970299_PstIMseI_PA	38.42
4197	M6_1031316_PstIMspI_PA	38.42
4198	M6_1032334_PstIMspI_PA	38.42
4199	M6_105644_PstIMspI_PA	38.42
4200	M6_1057293_PstIMspI_PA	38.42
4201	M6_105918_PstIMspI_PA	38.42
4202	M6_1085248_PstIMspI_PA	38.42
4203	M6_108777_PstIMspI_PA	38.42
4204	M6_1088612_PstIMspI_PA	38.42
4205	M6_1092348_PstIMspI_PA	38.42
4206	M6_1101749_PstIMspI_PA	38.42
4207	M6_1114741_PstIMspI_PA	38.42
4208	M6_1117617_PstIMspI_PA	38.42
4209	M6_1127359_PstIMspI_PA	38.42
4210	M6_1135287_PstIMspI_PA	38.42
4211	M6_1157854_PstIMspI_PA	38.42
4212	M6_1161501_PstIMspI_PA	38.42
4213	M6_1162012_PstIMspI_PA	38.42
4214	M6_1171801_PstIMspI_PA	38.42
4215	M6_120564_PstIMspI_PA	38.42
4216	M6_124289_PstIMspI_PA	38.42
4217	M6_1250459_PstIMspI_PA	38.42
4218	M6_127324_PstIMspI_PA	38.42
4219	M6_1277634_PstIMspI_PA	38.42
4220	M6_1287573_PstIMspI_PA	38.42
4221	M6_1291428_PstIMspI_PA	38.42
4222	M6_130292_PstIMspI_PA	38.42
4223	M6_1307232_PstIMspI_PA	38.42
4224	M6_1340007_PstIMspI_PA	38.42
4225	M6_1343137_PstIMspI_PA	38.42
4226	M6_1343253_PstIMspI_PA	38.42
4227	M6_1364710_PstIMspI_PA	38.42
4228	M6_1391810_PstIMspI_PA	38.42
4229	M6_140058_PstIMspI_PA	38.42
4230	M6_1401928_PstIMspI_PA	38.42
4231	M6_1424349_PstIMspI_PA	38.42
4232	M6_1425709_PstIMspI_PA	38.42
4233	M6_1455074_PstIMspI_PA	38.42
4234	M6_147181_PstIMspI_PA	38.42
4235	M6_1473693_PstIMspI_PA	38.42
4236	M6_1490885_PstIMspI_PA	38.42
4237	M6_1512068_PstIMspI_PA	38.42
4238	M6_1535171_PstIMspI_PA	38.42
4239	M6_1548676_PstIMspI_PA	38.42
4240	M6_154929_PstIMspI_PA	38.42
4241	M6_1552271_PstIMspI_PA	38.42
4242	M6_1575062_PstIMspI_PA	38.42
4243	M6_1582541_PstIMspI_PA	38.42
4244	M6_1595204_PstIMspI_PA	38.42
4245	M6_1599815_PstIMspI_PA	38.42
4246	M6_1613081_PstIMspI_PA	38.42
4247	M6_1630290_PstIMspI_PA	38.42
4248	M6_1660191_PstIMspI_PA	38.42
4249	M6_1663670_PstIMspI_PA	38.42
4250	M6_1685488_PstIMspI_PA	38.42
4251	M6_170055_PstIMspI_PA	38.42
4252	M6_1720642_PstIMspI_PA	38.42
4253	M6_1740455_PstIMspI_PA	38.42
4254	M6_1783883_PstIMspI_PA	38.42
4255	M6_1786840_PstIMspI_PA	38.42
4256	M6_179012_PstIMspI_PA	38.42
4257	M6_1810085_PstIMspI_PA	38.42
4258	M6_1836613_PstIMspI_PA	38.42
4259	M6_1844031_PstIMspI_PA	38.42
4260	M6_18484_PstIMspI_PA	38.42
4261	M6_1849685_PstIMspI_PA	38.42
4262	M6_1865999_PstIMspI_PA	38.42
4263	M6_1873737_PstIMspI_PA	38.42
4264	M6_1883043_PstIMspI_PA	38.42
4265	M6_1885649_PstIMspI_PA	38.42
4266	M6_1896430_PstIMspI_PA	38.42
4267	M6_1912527_PstIMspI_PA	38.42
4268	M6_1915153_PstIMspI_PA	38.42
4269	M6_1916502_PstIMspI_PA	38.42
4270	M6_1916709_PstIMspI_PA	38.42
4271	M6_1937806_PstIMspI_PA	38.42
4272	M6_1941791_PstIMspI_PA	38.42
4273	M6_1956155_PstIMspI_PA	38.42
4274	M6_1967496_PstIMspI_PA	38.42
4275	M6_198232_PstIMspI_PA	38.42
4276	M6_2003464_PstIMspI_PA	38.42
4277	M6_2006673_PstIMspI_PA	38.42
4278	M6_2013313_PstIMspI_PA	38.42
4279	M6_2022125_PstIMspI_PA	38.42
4280	M6_2057177_PstIMspI_PA	38.42
4281	M6_2058667_PstIMspI_PA	38.42
4282	M6_2065718_PstIMspI_PA	38.42
4283	M6_207365_PstIMspI_PA	38.42
4284	M6_2109655_PstIMspI_PA	38.42
4285	M6_213478_PstIMspI_PA	38.42
4286	M6_213611_PstIMspI_PA	38.42
4287	M6_219606_PstIMspI_PA	38.42
4288	M6_2210220_PstIMspI_PA	38.42
4289	M6_2227192_PstIMspI_PA	38.42
4290	M6_2243638_PstIMspI_PA	38.42
4291	M6_224968_PstIMspI_PA	38.42
4292	M6_2289030_PstIMspI_PA	38.42
4293	M6_2289467_PstIMspI_PA	38.42
4294	M6_2330151_PstIMspI_PA	38.42
4295	M6_2404543_PstIMspI_PA	38.42
4296	M6_245740_PstIMspI_PA	38.42
4297	M6_2474640_PstIMspI_PA	38.42
4298	M6_2520019_PstIMspI_PA	38.42
4299	M6_252210_PstIMspI_PA	38.42
4300	M6_2538286_PstIMspI_PA	38.42
4301	M6_25470_PstIMspI_PA	38.42
4302	M6_2554533_PstIMspI_PA	38.42
4303	M6_2569113_PstIMspI_PA	38.42
4304	M6_2586405_PstIMspI_PA	38.42
4305	M6_259897_PstIMspI_PA	38.42
4306	M6_2602860_PstIMspI_PA	38.42
4307	M6_2614557_PstIMspI_PA	38.42
4308	M6_2663423_PstIMspI_PA	38.42
4309	M6_267060_PstIMspI_PA	38.42
4310	M6_2675642_PstIMspI_PA	38.42
4311	M6_268067_PstIMspI_PA	38.42
4312	M6_2683270_PstIMspI_PA	38.42
4313	M6_2716143_PstIMspI_PA	38.42
4314	M6_2732867_PstIMspI_PA	38.42
4315	M6_27361_PstIMspI_PA	38.42
4316	M6_2750000_PstIMspI_PA	38.42
4317	M6_2766093_PstIMspI_PA	38.42
4318	M6_2773201_PstIMspI_PA	38.42
4319	M6_2789085_PstIMspI_PA	38.42
4320	M6_2805652_PstIMspI_PA	38.42
4321	M6_2812737_PstIMspI_PA	38.42
4322	M6_2818436_PstIMspI_PA	38.42
4323	M6_2827143_PstIMspI_PA	38.42
4324	M6_2864058_PstIMspI_PA	38.42
4325	M6_2870406_PstIMspI_PA	38.42
4326	M6_287063_PstIMspI_PA	38.42
4327	M6_287279_PstIMspI_PA	38.42
4328	M6_2883943_PstIMspI_PA	38.42
4329	M6_2955281_PstIMspI_PA	38.42
4330	M6_2981395_PstIMspI_PA	38.42
4331	M6_3012502_PstIMspI_PA	38.42
4332	M6_3039532_PstIMspI_PA	38.42
4333	M6_3050947_PstIMspI_PA	38.42
4334	M6_3051394_PstIMspI_PA	38.42
4335	M6_3153460_PstIMspI_PA	38.42
4336	M6_3179004_PstIMspI_PA	38.42
4337	M6_321744_PstIMspI_PA	38.42
4338	M6_3278486_PstIMspI_PA	38.42
4339	M6_328400_PstIMspI_PA	38.42
4340	M6_3298413_PstIMspI_PA	38.42
4341	M6_3304065_PstIMspI_PA	38.42
4342	M6_3314930_PstIMspI_PA	38.42
4343	M6_3324062_PstIMspI_PA	38.42
4344	M6_3334289_PstIMspI_PA	38.42
4345	M6_3354041_PstIMspI_PA	38.42
4346	M6_3394836_PstIMspI_PA	38.42
4347	M6_3538594_PstIMspI_PA	38.42
4348	M6_354430_PstIMspI_PA	38.42
4349	M6_3593916_PstIMspI_PA	38.42
4350	M6_36700_PstIMspI_PA	38.42
4351	M6_384473_PstIMspI_PA	38.42
4352	M6_385875_PstIMspI_PA	38.42
4353	M6_389570_PstIMspI_PA	38.42
4354	M6_416939_PstIMspI_PA	38.42
4355	M6_422430_PstIMspI_PA	38.42
4356	M6_424284_PstIMspI_PA	38.42
4357	M6_425558_PstIMspI_PA	38.42
4358	M6_428200_PstIMspI_PA	38.42
4359	M6_434017_PstIMspI_PA	38.42
4360	M6_434069_PstIMspI_PA	38.42
4361	M6_438628_PstIMspI_PA	38.42
4362	M6_44841_PstIMspI_PA	38.42
4363	M6_449561_PstIMspI_PA	38.42
4364	M6_468427_PstIMspI_PA	38.42
4365	M6_47642_PstIMspI_PA	38.42
4366	M6_483975_PstIMspI_PA	38.42
4367	M6_48462_PstIMspI_PA	38.42
4368	M6_488788_PstIMspI_PA	38.42
4369	M6_505316_PstIMspI_PA	38.42
4370	M6_525517_PstIMspI_PA	38.42
4371	M6_526283_PstIMspI_PA	38.42
4372	M6_532554_PstIMspI_PA	38.42
4373	M6_562847_PstIMspI_PA	38.42
4374	M6_570723_PstIMspI_PA	38.42
4375	M6_571619_PstIMspI_PA	38.42
4376	M6_587743_PstIMspI_PA	38.42
4377	M6_609345_PstIMspI_PA	38.42
4378	M6_613770_PstIMspI_PA	38.42
4379	M6_627584_PstIMspI_PA	38.42
4380	M6_651697_PstIMspI_PA	38.42
4381	M6_651748_PstIMspI_PA	38.42
4382	M6_651973_PstIMspI_PA	38.42
4383	M6_656769_PstIMspI_PA	38.42
4384	M6_662116_PstIMspI_PA	38.42
4385	M6_677964_PstIMspI_PA	38.42
4386	M6_67839_PstIMspI_PA	38.42
4387	M6_678880_PstIMspI_PA	38.42
4388	M6_693320_PstIMspI_PA	38.42
4389	M6_694733_PstIMspI_PA	38.42
4390	M6_714143_PstIMspI_PA	38.42
4391	M6_714985_PstIMspI_PA	38.42
4392	M6_716821_PstIMspI_PA	38.42
4393	M6_753865_PstIMspI_PA	38.42
4394	M6_766102_PstIMspI_PA	38.42
4395	M6_782867_PstIMspI_PA	38.42
4396	M6_783505_PstIMspI_PA	38.42
4397	M6_78676_PstIMspI_PA	38.42
4398	M6_788304_PstIMspI_PA	38.42
4399	M6_793359_PstIMspI_PA	38.42
4400	M6_798541_PstIMspI_PA	38.42
4401	M6_850100_PstIMspI_PA	38.42
4402	M6_854191_PstIMspI_PA	38.42
4403	M6_859334_PstIMspI_PA	38.42
4404	M6_884346_PstIMspI_PA	38.42
4405	M6_887970_PstIMspI_PA	38.42
4406	M6_889189_PstIMspI_PA	38.42
4407	M6_896256_PstIMspI_PA	38.42
4408	M6_916479_PstIMspI_PA	38.42
4409	M6_916485_PstIMspI_PA	38.42
4410	M6_9289_PstIMspI_PA	38.42
4411	M6_93604_PstIMspI_PA	38.42
4412	M6_961099_PstIMspI_PA	38.42
4413	M6_97482_PstIMspI_PA	38.42
4414	M6_9758_PstIMspI_PA	38.42
4415	Opata_1026513_PstIMspI_PA	38.42
4416	Opata_1031975_PstIMspI_PA	38.42
4417	Opata_1039096_PstIMspI_PA	38.42
4418	Opata_1069911_PstIMspI_PA	38.42
4419	Opata_1085381_PstIMspI_PA	38.42
4420	Opata_115958_PstIMspI_PA	38.42
4421	Opata_1164169_PstIMspI_PA	38.42
4422	Opata_120958_PstIMspI_PA	38.42
4423	Opata_1221625_PstIMspI_PA	38.42
4424	Opata_1259602_PstIMspI_PA	38.42
4425	Opata_1302257_PstIMspI_PA	38.42
4426	Opata_1334223_PstIMspI_PA	38.42
4427	Opata_1383696_PstIMspI_PA	38.42
4428	Opata_1394849_PstIMspI_PA	38.42
4429	Opata_143934_PstIMspI_PA	38.42
4430	Opata_149340_PstIMspI_PA	38.42
4431	Opata_1601791_PstIMspI_PA	38.42
4432	Opata_1639689_PstIMspI_PA	38.42
4433	Opata_1640392_PstIMspI_PA	38.42
4434	Opata_17082_PstIMspI_PA	38.42
4435	Opata_1743264_PstIMspI_PA	38.42
4436	Opata_1801785_PstIMspI_PA	38.42
4437	Opata_1803307_PstIMspI_PA	38.42
4438	Opata_1862595_PstIMspI_PA	38.42
4439	Opata_1911761_PstIMspI_PA	38.42
4440	Opata_2026627_PstIMspI_PA	38.42
4441	Opata_2081627_PstIMspI_PA	38.42
4442	Opata_2088373_PstIMspI_PA	38.42
4443	Opata_2127904_PstIMspI_PA	38.42
4444	Opata_214623_PstIMspI_PA	38.42
4445	Opata_2378149_PstIMspI_PA	38.42
4446	Opata_244291_PstIMspI_PA	38.42
4447	Opata_2607749_PstIMspI_PA	38.42
4448	Opata_2743372_PstIMspI_PA	38.42
4449	Opata_2756683_PstIMspI_PA	38.42
4450	Opata_2817667_PstIMspI_PA	38.42
4451	Opata_2851526_PstIMspI_PA	38.42
4452	Opata_286123_PstIMspI_PA	38.42
4453	Opata_289087_PstIMspI_PA	38.42
4454	Opata_299023_PstIMspI_PA	38.42
4455	Opata_3095506_PstIMspI_PA	38.42
4456	Opata_313943_PstIMspI_PA	38.42
4457	Opata_3191488_PstIMspI_PA	38.42
4458	Opata_3287056_PstIMspI_PA	38.42
4459	Opata_3341042_PstIMspI_PA	38.42
4460	Opata_341899_PstIMspI_PA	38.42
4461	Opata_3431150_PstIMspI_PA	38.42
4462	Opata_3462047_PstIMspI_PA	38.42
4463	Opata_3575242_PstIMspI_PA	38.42
4464	Opata_3663143_PstIMspI_PA	38.42
4465	Opata_3709859_PstIMspI_PA	38.42
4466	Opata_3814314_PstIMspI_PA	38.42
4467	Opata_3861616_PstIMspI_PA	38.42
4468	Opata_3894192_PstIMspI_PA	38.42
4469	Opata_389946_PstIMspI_PA	38.42
4470	Opata_3942199_PstIMspI_PA	38.42
4471	Opata_3985593_PstIMspI_PA	38.42
4472	Opata_4041994_PstIMspI_PA	38.42
4473	Opata_4126211_PstIMspI_PA	38.42
4474	Opata_4152096_PstIMspI_PA	38.42
4475	Opata_424821_PstIMspI_PA	38.42
4476	Opata_4267822_PstIMspI_PA	38.42
4477	Opata_493322_PstIMspI_PA	38.42
4478	Opata_623803_PstIMspI_PA	38.42
4479	Opata_631569_PstIMspI_PA	38.42
4480	Opata_650292_PstIMspI_PA	38.42
4481	Opata_663421_PstIMspI_PA	38.42
4482	Opata_666783_PstIMspI_PA	38.42
4483	Opata_684539_PstIMspI_PA	38.42
4484	Opata_76995_PstIMspI_PA	38.42
4485	Opata_846274_PstIMspI_PA	38.42
4486	Opata_910398_PstIMspI_PA	38.42
4487	Opata_937949_PstIMspI_PA	38.42
4488	Opata_2123212_46_PstIMspI_SNP	38.42
4489	Opata_1791797_PstIMluI_PA	38.42
4490	Opata_634854_PstIMluI_PA	38.42
4491	M6_1025930_PstIMseI_PA	38.42
4492	M6_1067192_PstIMseI_PA	38.42
4493	M6_109366_PstIMseI_PA	38.42
4494	M6_1221157_PstIMseI_PA	38.42
4495	M6_1411853_PstIMseI_PA	38.42
4496	M6_1604865_PstIMseI_PA	38.42
4497	M6_240190_PstIMseI_PA	38.42
4498	M6_266576_PstIMseI_PA	38.42
4499	M6_2953324_PstIMseI_PA	38.42
4500	M6_3063019_PstIMseI_PA	38.42
4501	M6_3070040_PstIMseI_PA	38.42
4502	M6_3228600_PstIMseI_PA	38.42
4503	M6_324323_PstIMseI_PA	38.42
4504	M6_3534086_PstIMseI_PA	38.42
4505	M6_3623572_PstIMseI_PA	38.42
4506	M6_390543_PstIMseI_PA	38.42
4507	M6_416388_PstIMseI_PA	38.42
4508	M6_4295674_PstIMseI_PA	38.42
4509	M6_436788_PstIMseI_PA	38.42
4510	M6_516466_PstIMseI_PA	38.42
4511	M6_606966_PstIMseI_PA	38.42
4512	M6_632744_PstIMseI_PA	38.42
4513	M6_898040_PstIMseI_PA	38.42
4514	M6_901095_PstIMseI_PA	38.42
4515	M6_99412_PstIMseI_PA	38.42
4516	Opata_101576_PstIMseI_PA	38.42
4517	Opata_102523_PstIMseI_PA	38.42
4518	Opata_1027727_PstIMseI_PA	38.42
4519	Opata_10800_PstIMseI_PA	38.42
4520	Opata_1202191_PstIMseI_PA	38.42
4521	Opata_12618_PstIMseI_PA	38.42
4522	Opata_126439_PstIMseI_PA	38.42
4523	Opata_1357948_PstIMseI_PA	38.42
4524	Opata_146087_PstIMseI_PA	38.42
4525	Opata_1623089_PstIMseI_PA	38.42
4526	Opata_1990760_PstIMseI_PA	38.42
4527	Opata_20019_PstIMseI_PA	38.42
4528	Opata_220857_PstIMseI_PA	38.42
4529	Opata_2311435_PstIMseI_PA	38.42
4530	Opata_2327195_PstIMseI_PA	38.42
4531	Opata_263089_PstIMseI_PA	38.42
4532	Opata_27937_PstIMseI_PA	38.42
4533	Opata_3036582_PstIMseI_PA	38.42
4534	Opata_3301351_PstIMseI_PA	38.42
4535	Opata_331787_PstIMseI_PA	38.42
4536	Opata_3383632_PstIMseI_PA	38.42
4537	Opata_384746_PstIMseI_PA	38.42
4538	Opata_447951_PstIMseI_PA	38.42
4539	Opata_466272_PstIMseI_PA	38.42
4540	Opata_49077_PstIMseI_PA	38.42
4541	Opata_502529_PstIMseI_PA	38.42
4542	Opata_508401_PstIMseI_PA	38.42
4543	Opata_561460_PstIMseI_PA	38.42
4544	Opata_562379_PstIMseI_PA	38.42
4545	Opata_600280_PstIMseI_PA	38.42
4546	Opata_60518_PstIMseI_PA	38.42
4547	Opata_638703_PstIMseI_PA	38.42
4548	Opata_665348_PstIMseI_PA	38.42
4549	Opata_72342_PstIMseI_PA	38.42
4550	Opata_752201_PstIMseI_PA	38.42
4551	Opata_761057_PstIMseI_PA	38.42
4552	Opata_774647_PstIMseI_PA	38.42
4553	Opata_790197_PstIMseI_PA	38.42
4554	Opata_808667_PstIMseI_PA	38.42
4555	Opata_8759_PstIMseI_PA	38.42
4556	Opata_88783_PstIMseI_PA	38.42
4557	Opata_973277_PstIMseI_PA	38.42
4558	M6_1022552_PstIMspI_PA	38.42
4559	M6_1154561_PstIMspI_PA	38.42
4560	M6_1161534_PstIMspI_PA	38.42
4561	M6_1216808_PstIMspI_PA	38.42
4562	M6_1238391_PstIMspI_PA	38.42
4563	M6_1250928_PstIMspI_PA	38.42
4564	M6_1312345_PstIMspI_PA	38.42
4565	M6_1329505_PstIMspI_PA	38.42
4566	M6_1345622_PstIMspI_PA	38.42
4567	M6_1349864_PstIMspI_PA	38.42
4568	M6_1371224_PstIMspI_PA	38.42
4569	M6_1516555_PstIMspI_PA	38.42
4570	M6_1567038_PstIMspI_PA	38.42
4571	M6_1655751_PstIMspI_PA	38.42
4572	M6_1680855_PstIMspI_PA	38.42
4573	M6_1723179_PstIMspI_PA	38.42
4574	M6_1861599_PstIMspI_PA	38.42
4575	M6_1873822_PstIMspI_PA	38.42
4576	M6_1876693_PstIMspI_PA	38.42
4577	M6_18771_PstIMspI_PA	38.42
4578	M6_1953493_PstIMspI_PA	38.42
4579	M6_21104_PstIMspI_PA	38.42
4580	M6_2155900_PstIMspI_PA	38.42
4581	M6_2323705_PstIMspI_PA	38.42
4582	M6_2518666_PstIMspI_PA	38.42
4583	M6_2794670_PstIMspI_PA	38.42
4584	M6_3016786_PstIMspI_PA	38.42
4585	M6_3123301_PstIMspI_PA	38.42
4586	M6_3177738_PstIMspI_PA	38.42
4587	M6_3238236_PstIMspI_PA	38.42
4588	M6_3270034_PstIMspI_PA	38.42
4589	M6_3326078_PstIMspI_PA	38.42
4590	M6_3357952_PstIMspI_PA	38.42
4591	M6_3397291_PstIMspI_PA	38.42
4592	M6_342321_PstIMspI_PA	38.42
4593	M6_3459018_PstIMspI_PA	38.42
4594	M6_411246_PstIMspI_PA	38.42
4595	M6_416610_PstIMspI_PA	38.42
4596	M6_431247_PstIMspI_PA	38.42
4597	M6_521525_PstIMspI_PA	38.42
4598	M6_584378_PstIMspI_PA	38.42
4599	M6_634881_PstIMspI_PA	38.42
4600	M6_708999_PstIMspI_PA	38.42
4601	M6_780190_PstIMspI_PA	38.42
4602	M6_784150_PstIMspI_PA	38.42
4603	M6_797300_PstIMspI_PA	38.42
4604	M6_829588_PstIMspI_PA	38.42
4605	M6_925992_PstIMspI_PA	38.42
4606	M6_953316_PstIMspI_PA	38.42
4607	Opata_1033924_PstIMspI_PA	38.42
4608	Opata_1335688_PstIMspI_PA	38.42
4609	Opata_1381451_PstIMspI_PA	38.42
4610	Opata_3171854_PstIMspI_PA	38.42
4611	Opata_3628053_PstIMspI_PA	38.42
4612	Opata_3858979_PstIMspI_PA	38.42
4613	Opata_714354_PstIMspI_PA	38.42
4614	Opata_71481_PstIMspI_PA	38.42
4615	Opata_863337_PstIMspI_PA	38.42
4616	M6_2004745_PstIMluI_PA	38.42
4617	M6_1022869_PstIMseI_PA	38.42
4618	M6_1135885_PstIMseI_PA	38.42
4619	M6_1182065_PstIMseI_PA	38.42
4620	M6_1267131_PstIMseI_PA	38.42
4621	M6_1269781_PstIMseI_PA	38.42
4622	M6_1285023_PstIMseI_PA	38.42
4623	M6_133750_PstIMseI_PA	38.42
4624	M6_1396422_PstIMseI_PA	38.42
4625	M6_156982_PstIMseI_PA	38.42
4626	M6_1583256_PstIMseI_PA	38.42
4627	M6_1585423_PstIMseI_PA	38.42
4628	M6_1814412_PstIMseI_PA	38.42
4629	M6_1819412_PstIMseI_PA	38.42
4630	M6_1903670_PstIMseI_PA	38.42
4631	M6_2143578_PstIMseI_PA	38.42
4632	M6_236963_PstIMseI_PA	38.42
4633	M6_238340_PstIMseI_PA	38.42
4634	M6_253888_PstIMseI_PA	38.42
4635	M6_257332_PstIMseI_PA	38.42
4636	M6_2778989_PstIMseI_PA	38.42
4637	M6_29670_PstIMseI_PA	38.42
4638	M6_304979_PstIMseI_PA	38.42
4639	M6_381774_PstIMseI_PA	38.42
4640	M6_39628_PstIMseI_PA	38.42
4641	M6_437971_PstIMseI_PA	38.42
4642	M6_440828_PstIMseI_PA	38.42
4643	M6_441770_PstIMseI_PA	38.42
4644	M6_537521_PstIMseI_PA	38.42
4645	M6_594097_PstIMseI_PA	38.42
4646	M6_615773_PstIMseI_PA	38.42
4647	M6_649566_PstIMseI_PA	38.42
4648	M6_655232_PstIMseI_PA	38.42
4649	M6_673258_PstIMseI_PA	38.42
4650	M6_679347_PstIMseI_PA	38.42
4651	M6_713084_PstIMseI_PA	38.42
4652	M6_760258_PstIMseI_PA	38.42
4653	M6_765162_PstIMseI_PA	38.42
4654	M6_811328_PstIMseI_PA	38.42
4655	M6_813750_PstIMseI_PA	38.42
4656	M6_851568_PstIMseI_PA	38.42
4657	M6_859798_PstIMseI_PA	38.42
4658	M6_862641_PstIMseI_PA	38.42
4659	M6_92284_PstIMseI_PA	38.42
4660	Opata_1059413_PstIMseI_PA	38.42
4661	Opata_1133697_PstIMseI_PA	38.42
4662	M6_113335_PstIMspI_PA	38.42
4663	M6_11990_PstIMspI_PA	38.42
4664	M6_1886789_PstIMspI_PA	38.42
4665	M6_1889535_PstIMspI_PA	38.42
4666	M6_1917063_PstIMspI_PA	38.42
4667	M6_2338747_PstIMspI_PA	38.42
4668	M6_2381000_PstIMspI_PA	38.42
4669	M6_2646436_PstIMspI_PA	38.42
4670	M6_2675508_PstIMspI_PA	38.42
4671	M6_2720924_PstIMspI_PA	38.42
4672	M6_2835814_PstIMspI_PA	38.42
4673	M6_2939503_PstIMspI_PA	38.42
4674	M6_2993977_PstIMspI_PA	38.42
4675	M6_3074885_PstIMspI_PA	38.42
4676	M6_314403_PstIMspI_PA	38.42
4677	M6_3481359_PstIMspI_PA	38.42
4678	M6_39775_PstIMspI_PA	38.42
4679	M6_412130_PstIMspI_PA	38.42
4680	M6_433907_PstIMspI_PA	38.42
4681	M6_483132_PstIMspI_PA	38.42
4682	M6_510808_PstIMspI_PA	38.42
4683	M6_721990_PstIMspI_PA	38.42
4684	Opata_1919335_PstIMspI_PA	38.42
4685	Opata_294343_PstIMspI_PA	38.42
4686	Opata_3093802_PstIMspI_PA	38.42
4687	Opata_3989030_PstIMspI_PA	38.42
4688	M6_2111407_PstIMseI_PA	38.42
4689	M6_3205532_PstIMseI_PA	38.42
4690	M6_3468954_PstIMseI_PA	38.42
4691	M6_61760_PstIMseI_PA	38.42
4692	M6_795815_PstIMseI_PA	38.42
4693	Opata_1002956_PstIMseI_PA	38.42
4694	Opata_102972_PstIMseI_PA	38.42
4695	Opata_1031063_PstIMseI_PA	38.42
4696	Opata_1036647_PstIMseI_PA	38.42
4697	Opata_1116620_PstIMseI_PA	38.42
4698	Opata_112711_PstIMseI_PA	38.42
4699	Opata_1216585_PstIMseI_PA	38.42
4700	Opata_1232907_PstIMseI_PA	38.42
4701	Opata_1281979_PstIMseI_PA	38.42
4702	Opata_1292191_PstIMseI_PA	38.42
4703	Opata_1310832_PstIMseI_PA	38.42
4704	Opata_1322703_PstIMseI_PA	38.42
4705	Opata_143322_PstIMseI_PA	38.42
4706	Opata_1492139_PstIMseI_PA	38.42
4707	Opata_159564_PstIMseI_PA	38.42
4708	Opata_160975_PstIMseI_PA	38.42
4709	Opata_1777313_PstIMseI_PA	38.42
4710	Opata_1803111_PstIMseI_PA	38.42
4711	Opata_1872631_PstIMseI_PA	38.42
4712	Opata_1886_PstIMseI_PA	38.42
4713	Opata_1929_PstIMseI_PA	38.42
4714	Opata_2148639_PstIMseI_PA	38.42
4715	Opata_2373805_PstIMseI_PA	38.42
4716	Opata_2389628_PstIMseI_PA	38.42
4717	Opata_2458255_PstIMseI_PA	38.42
4718	Opata_246463_PstIMseI_PA	38.42
4719	Opata_246659_PstIMseI_PA	38.42
4720	Opata_251822_PstIMseI_PA	38.42
4721	Opata_258467_PstIMseI_PA	38.42
4722	Opata_2649404_PstIMseI_PA	38.42
4723	Opata_279582_PstIMseI_PA	38.42
4724	Opata_3112661_PstIMseI_PA	38.42
4725	Opata_3529617_PstIMseI_PA	38.42
4726	Opata_3600968_PstIMseI_PA	38.42
4727	Opata_366639_PstIMseI_PA	38.42
4728	Opata_3806_PstIMseI_PA	38.42
4729	Opata_4087241_PstIMseI_PA	38.42
4730	Opata_578376_PstIMseI_PA	38.42
4731	Opata_610128_PstIMseI_PA	38.42
4732	Opata_646282_PstIMseI_PA	38.42
4733	Opata_677337_PstIMseI_PA	38.42
4734	Opata_692233_PstIMseI_PA	38.42
4735	Opata_724322_PstIMseI_PA	38.42
4736	Opata_736208_PstIMseI_PA	38.42
4737	Opata_828390_PstIMseI_PA	38.42
4738	Opata_829800_PstIMseI_PA	38.42
4739	Opata_845413_PstIMseI_PA	38.42
4740	Opata_965085_PstIMseI_PA	38.42
4741	M6_2152633_PstIMspI_PA	38.42
4742	M6_2645316_PstIMspI_PA	38.42
4743	M6_3301761_PstIMspI_PA	38.42
4744	Opata_1087784_PstIMspI_PA	38.42
4745	Opata_1121544_PstIMspI_PA	38.42
4746	Opata_1153652_PstIMspI_PA	38.42
4747	Opata_1176656_PstIMspI_PA	38.42
4748	Opata_1246786_PstIMspI_PA	38.42
4749	Opata_128303_PstIMspI_PA	38.42
4750	Opata_1287877_PstIMspI_PA	38.42
4751	Opata_1415147_PstIMspI_PA	38.42
4752	Opata_1483648_PstIMspI_PA	38.42
4753	Opata_1515715_PstIMspI_PA	38.42
4754	Opata_1553566_PstIMspI_PA	38.42
4755	Opata_1617397_PstIMspI_PA	38.42
4756	Opata_1619463_PstIMspI_PA	38.42
4757	Opata_166534_PstIMspI_PA	38.42
4758	Opata_1694050_PstIMspI_PA	38.42
4759	Opata_1712075_PstIMspI_PA	38.42
4760	Opata_1787570_PstIMspI_PA	38.42
4761	Opata_1793592_PstIMspI_PA	38.42
4762	Opata_1808230_PstIMspI_PA	38.42
4763	Opata_1821486_PstIMspI_PA	38.42
4764	Opata_1851120_PstIMspI_PA	38.42
4765	Opata_1927961_PstIMspI_PA	38.42
4766	Opata_1963641_PstIMspI_PA	38.42
4767	Opata_198835_PstIMspI_PA	38.42
4768	Opata_2063487_PstIMspI_PA	38.42
4769	Opata_2086081_PstIMspI_PA	38.42
4770	Opata_210181_PstIMspI_PA	38.42
4771	Opata_2171299_PstIMspI_PA	38.42
4772	Opata_2229073_PstIMspI_PA	38.42
4773	Opata_229288_PstIMspI_PA	38.42
4774	Opata_2351039_PstIMspI_PA	38.42
4775	Opata_2354739_PstIMspI_PA	38.42
4776	Opata_2440370_PstIMspI_PA	38.42
4777	Opata_247256_PstIMspI_PA	38.42
4778	Opata_2474027_PstIMspI_PA	38.42
4779	Opata_2489808_PstIMspI_PA	38.42
4780	Opata_2496322_PstIMspI_PA	38.42
4781	Opata_2531787_PstIMspI_PA	38.42
4782	Opata_2555110_PstIMspI_PA	38.42
4783	Opata_2570347_PstIMspI_PA	38.42
4784	Opata_2587348_PstIMspI_PA	38.42
4785	Opata_2645591_PstIMspI_PA	38.42
4786	Opata_27251_PstIMspI_PA	38.42
4787	Opata_2761931_PstIMspI_PA	38.42
4788	Opata_2768891_PstIMspI_PA	38.42
4789	Opata_2769324_PstIMspI_PA	38.42
4790	Opata_2782237_PstIMspI_PA	38.42
4791	Opata_2820724_PstIMspI_PA	38.42
4792	Opata_2835864_PstIMspI_PA	38.42
4793	Opata_2986045_PstIMspI_PA	38.42
4794	Opata_3028002_PstIMspI_PA	38.42
4795	Opata_3035871_PstIMspI_PA	38.42
4796	Opata_3056538_PstIMspI_PA	38.42
4797	Opata_3070619_PstIMspI_PA	38.42
4798	Opata_310222_PstIMspI_PA	38.42
4799	Opata_3141423_PstIMspI_PA	38.42
4800	Opata_3212855_PstIMspI_PA	38.42
4801	Opata_3224872_PstIMspI_PA	38.42
4802	Opata_3231604_PstIMspI_PA	38.42
4803	Opata_3280290_PstIMspI_PA	38.42
4804	Opata_3304764_PstIMspI_PA	38.42
4805	Opata_3322179_PstIMspI_PA	38.42
4806	Opata_3425855_PstIMspI_PA	38.42
4807	Opata_3505467_PstIMspI_PA	38.42
4808	Opata_351184_PstIMspI_PA	38.42
4809	Opata_3739985_PstIMspI_PA	38.42
4810	Opata_3766659_PstIMspI_PA	38.42
4811	Opata_3774342_PstIMspI_PA	38.42
4812	Opata_3776354_PstIMspI_PA	38.42
4813	Opata_3831233_PstIMspI_PA	38.42
4814	Opata_3982639_PstIMspI_PA	38.42
4815	Opata_423169_PstIMspI_PA	38.42
4816	Opata_430702_PstIMspI_PA	38.42
4817	Opata_434185_PstIMspI_PA	38.42
4818	Opata_597610_PstIMspI_PA	38.42
4819	Opata_604255_PstIMspI_PA	38.42
4820	Opata_702747_PstIMspI_PA	38.42
4821	Opata_755916_PstIMspI_PA	38.42
4822	Opata_762744_PstIMspI_PA	38.42
4823	Opata_818581_PstIMspI_PA	38.42
4824	Opata_847126_PstIMspI_PA	38.42
4825	Opata_875100_PstIMspI_PA	38.42
4826	Opata_93414_PstIMspI_PA	38.42
4827	Opata_96210_PstIMspI_PA	38.42
4828	Opata_982656_PstIMspI_PA	38.42
4829	M6_1186354_PstIMseI_PA	38.42
4830	M6_1979583_PstIMseI_PA	38.42
4831	M6_2213571_PstIMseI_PA	38.42
4832	M6_2346188_PstIMseI_PA	38.42
4833	Opata_1262280_PstIMseI_PA	38.42
4834	Opata_2740623_PstIMseI_PA	38.42
4835	Opata_327652_PstIMseI_PA	38.42
4836	Opata_3984653_PstIMspI_PA	38.42
4837	Opata_667971_PstIMspI_PA	38.42
4838	M6_1198977_PstIMluI_PA	38.42
4839	M6_1201557_PstIMseI_PA	38.42
4840	M6_1366218_PstIMseI_PA	38.42
4841	M6_1392916_PstIMseI_PA	38.42
4842	M6_1409967_PstIMseI_PA	38.42
4843	M6_173419_PstIMseI_PA	38.42
4844	M6_2240208_PstIMseI_PA	38.42
4845	M6_577107_PstIMseI_PA	38.42
4846	M6_599673_PstIMseI_PA	38.42
4847	M6_882205_PstIMseI_PA	38.42
4848	M6_913543_PstIMseI_PA	38.42
4849	M6_928318_PstIMseI_PA	38.42
4850	Opata_114517_PstIMseI_PA	38.42
4851	Opata_1238255_PstIMseI_PA	38.42
4852	Opata_1306624_PstIMseI_PA	38.42
4853	Opata_1324423_PstIMseI_PA	38.42
4854	Opata_144232_PstIMseI_PA	38.42
4855	Opata_196086_PstIMseI_PA	38.42
4856	Opata_2195582_PstIMseI_PA	38.42
4857	Opata_219747_PstIMseI_PA	38.42
4858	Opata_2618024_PstIMseI_PA	38.42
4859	Opata_3930212_PstIMseI_PA	38.42
4860	Opata_4214135_PstIMseI_PA	38.42
4861	Opata_423262_PstIMseI_PA	38.42
4862	Opata_496666_PstIMseI_PA	38.42
4863	Opata_538710_PstIMseI_PA	38.42
4864	Opata_56493_PstIMseI_PA	38.42
4865	Opata_571919_PstIMseI_PA	38.42
4866	Opata_77995_PstIMseI_PA	38.42
4867	Opata_870082_PstIMseI_PA	38.42
4868	Opata_93981_PstIMseI_PA	38.42
4869	Opata_956337_PstIMseI_PA	38.42
4870	M6_116580_PstIMspI_PA	38.42
4871	M6_1177711_PstIMspI_PA	38.42
4872	M6_1274347_PstIMspI_PA	38.42
4873	M6_1732455_PstIMspI_PA	38.42
4874	M6_174660_PstIMspI_PA	38.42
4875	M6_187792_PstIMspI_PA	38.42
4876	M6_1885573_PstIMspI_PA	38.42
4877	M6_2829890_PstIMspI_PA	38.42
4878	M6_2856294_PstIMspI_PA	38.42
4879	M6_3293722_PstIMspI_PA	38.42
4880	M6_433555_PstIMspI_PA	38.42
4881	M6_558395_PstIMspI_PA	38.42
4882	M6_563375_PstIMspI_PA	38.42
4883	M6_982426_PstIMspI_PA	38.42
4884	Opata_1005617_PstIMspI_PA	38.42
4885	Opata_1089260_PstIMspI_PA	38.42
4886	Opata_1212888_PstIMspI_PA	38.42
4887	Opata_1227285_PstIMspI_PA	38.42
4888	Opata_1311360_PstIMspI_PA	38.42
4889	Opata_1348903_PstIMspI_PA	38.42
4890	Opata_1644068_PstIMspI_PA	38.42
4891	Opata_1960064_PstIMspI_PA	38.42
4892	Opata_2261579_PstIMspI_PA	38.42
4893	Opata_238855_PstIMspI_PA	38.42
4894	Opata_2915660_PstIMspI_PA	38.42
4895	Opata_3173092_PstIMspI_PA	38.42
4896	Opata_3271026_PstIMspI_PA	38.42
4897	Opata_3278798_PstIMspI_PA	38.42
4898	Opata_3437682_PstIMspI_PA	38.42
4899	Opata_354624_PstIMspI_PA	38.42
4900	Opata_3702866_PstIMspI_PA	38.42
4901	Opata_3730819_PstIMspI_PA	38.42
4902	Opata_379996_PstIMspI_PA	38.42
4903	Opata_4098082_PstIMspI_PA	38.42
4904	Opata_512694_PstIMspI_PA	38.42
4905	Opata_532596_PstIMspI_PA	38.42
4906	Opata_608348_PstIMspI_PA	38.42
4907	Opata_890856_PstIMspI_PA	38.42
4908	Opata_966277_PstIMspI_PA	38.42
4909	M6_2429703_PstIMluI_PA	38.42
4910	M6_1089313_PstIMseI_PA	38.42
4911	M6_1334547_PstIMseI_PA	38.42
4912	M6_1384697_PstIMseI_PA	38.42
4913	M6_140516_PstIMseI_PA	38.42
4914	M6_1417710_PstIMseI_PA	38.42
4915	M6_1515704_PstIMseI_PA	38.42
4916	M6_1559082_PstIMseI_PA	38.42
4917	M6_1807200_PstIMseI_PA	38.42
4918	M6_1843399_PstIMseI_PA	38.42
4919	M6_1990528_PstIMseI_PA	38.42
4920	M6_234249_PstIMseI_PA	38.42
4921	M6_247817_PstIMseI_PA	38.42
4922	M6_25272_PstIMseI_PA	38.42
4923	M6_297335_PstIMseI_PA	38.42
4924	M6_339053_PstIMseI_PA	38.42
4925	M6_349599_PstIMseI_PA	38.42
4926	M6_3836991_PstIMseI_PA	38.42
4927	M6_389385_PstIMseI_PA	38.42
4928	M6_400547_PstIMseI_PA	38.42
4929	M6_443963_PstIMseI_PA	38.42
4930	M6_452593_PstIMseI_PA	38.42
4931	M6_455803_PstIMseI_PA	38.42
4932	M6_463047_PstIMseI_PA	38.42
4933	M6_506140_PstIMseI_PA	38.42
4934	M6_56028_PstIMseI_PA	38.42
4935	M6_576204_PstIMseI_PA	38.42
4936	M6_607345_PstIMseI_PA	38.42
4937	M6_612104_PstIMseI_PA	38.42
4938	M6_62496_PstIMseI_PA	38.42
4939	M6_671625_PstIMseI_PA	38.42
4940	M6_695421_PstIMseI_PA	38.42
4941	M6_701104_PstIMseI_PA	38.42
4942	M6_761173_PstIMseI_PA	38.42
4943	M6_818909_PstIMseI_PA	38.42
4944	M6_830237_PstIMseI_PA	38.42
4945	M6_856130_PstIMseI_PA	38.42
4946	M6_928688_PstIMseI_PA	38.42
4947	M6_958293_PstIMseI_PA	38.42
4948	M6_1023787_PstIMspI_PA	38.42
4949	M6_1037132_PstIMspI_PA	38.42
4950	M6_1060547_PstIMspI_PA	38.42
4951	M6_1068700_PstIMspI_PA	38.42
4952	M6_1098077_PstIMspI_PA	38.42
4953	M6_1102989_PstIMspI_PA	38.42
4954	M6_1112802_PstIMspI_PA	38.42
4955	M6_1127682_PstIMspI_PA	38.42
4956	M6_1133591_PstIMspI_PA	38.42
4957	M6_1151266_PstIMspI_PA	38.42
4958	M6_1156806_PstIMspI_PA	38.42
4959	M6_1166613_PstIMspI_PA	38.42
4960	M6_1254880_PstIMspI_PA	38.42
4961	M6_1261929_PstIMspI_PA	38.42
4962	M6_1292096_PstIMspI_PA	38.42
4963	M6_1304460_PstIMspI_PA	38.42
4964	M6_1372803_PstIMspI_PA	38.42
4965	M6_1378244_PstIMspI_PA	38.42
4966	M6_1380471_PstIMspI_PA	38.42
4967	M6_1383689_PstIMspI_PA	38.42
4968	M6_139102_PstIMspI_PA	38.42
4969	M6_1400781_PstIMspI_PA	38.42
4970	M6_140192_PstIMspI_PA	38.42
4971	M6_141505_PstIMspI_PA	38.42
4972	M6_1428413_PstIMspI_PA	38.42
4973	M6_1429517_PstIMspI_PA	38.42
4974	M6_1429595_PstIMspI_PA	38.42
4975	M6_1430413_PstIMspI_PA	38.42
4976	M6_1457118_PstIMspI_PA	38.42
4977	M6_1461948_PstIMspI_PA	38.42
4978	M6_1470590_PstIMspI_PA	38.42
4979	M6_1507606_PstIMspI_PA	38.42
4980	M6_1533155_PstIMspI_PA	38.42
4981	M6_1550830_PstIMspI_PA	38.42
4982	M6_1577575_PstIMspI_PA	38.42
4983	M6_1590595_PstIMspI_PA	38.42
4984	M6_1592659_PstIMspI_PA	38.42
4985	M6_1598657_PstIMspI_PA	38.42
4986	M6_1602983_PstIMspI_PA	38.42
4987	M6_1643651_PstIMspI_PA	38.42
4988	M6_1670098_PstIMspI_PA	38.42
4989	M6_1685138_PstIMspI_PA	38.42
4990	M6_1759926_PstIMspI_PA	38.42
4991	M6_1764261_PstIMspI_PA	38.42
4992	M6_1787049_PstIMspI_PA	38.42
4993	M6_1851366_PstIMspI_PA	38.42
4994	M6_1889147_PstIMspI_PA	38.42
4995	M6_1931914_PstIMspI_PA	38.42
4996	M6_1986148_PstIMspI_PA	38.42
4997	M6_2057835_PstIMspI_PA	38.42
4998	M6_2114267_PstIMspI_PA	38.42
4999	M6_2195489_PstIMspI_PA	38.42
5000	M6_2207760_PstIMspI_PA	38.42
5001	M6_2218120_PstIMspI_PA	38.42
5002	M6_2229547_PstIMspI_PA	38.42
5003	M6_2243768_PstIMspI_PA	38.42
5004	M6_2273836_PstIMspI_PA	38.42
5005	M6_2328324_PstIMspI_PA	38.42
5006	M6_2328380_PstIMspI_PA	38.42
5007	M6_2397501_PstIMspI_PA	38.42
5008	M6_2402991_PstIMspI_PA	38.42
5009	M6_2406895_PstIMspI_PA	38.42
5010	M6_243592_PstIMspI_PA	38.42
5011	M6_2467662_PstIMspI_PA	38.42
5012	M6_2559704_PstIMspI_PA	38.42
5013	M6_2561714_PstIMspI_PA	38.42
5014	M6_2567786_PstIMspI_PA	38.42
5015	M6_2602893_PstIMspI_PA	38.42
5016	M6_2610549_PstIMspI_PA	38.42
5017	M6_2692796_PstIMspI_PA	38.42
5018	M6_2700844_PstIMspI_PA	38.42
5019	M6_2775440_PstIMspI_PA	38.42
5020	M6_2785138_PstIMspI_PA	38.42
5021	M6_2836050_PstIMspI_PA	38.42
5022	M6_2871312_PstIMspI_PA	38.42
5023	M6_2879999_PstIMspI_PA	38.42
5024	M6_2962100_PstIMspI_PA	38.42
5025	M6_2963877_PstIMspI_PA	38.42
5026	M6_2965389_PstIMspI_PA	38.42
5027	M6_2976237_PstIMspI_PA	38.42
5028	M6_2992121_PstIMspI_PA	38.42
5029	M6_2993149_PstIMspI_PA	38.42
5030	M6_3062873_PstIMspI_PA	38.42
5031	M6_3069404_PstIMspI_PA	38.42
5032	M6_3076093_PstIMspI_PA	38.42
5033	M6_310292_PstIMspI_PA	38.42
5034	M6_319284_PstIMspI_PA	38.42
5035	M6_3202081_PstIMspI_PA	38.42
5036	M6_327444_PstIMspI_PA	38.42
5037	M6_327774_PstIMspI_PA	38.42
5038	M6_32991_PstIMspI_PA	38.42
5039	M6_3313771_PstIMspI_PA	38.42
5040	M6_3330718_PstIMspI_PA	38.42
5041	M6_3388620_PstIMspI_PA	38.42
5042	M6_342053_PstIMspI_PA	38.42
5043	M6_3454624_PstIMspI_PA	38.42
5044	M6_3454813_PstIMspI_PA	38.42
5045	M6_3459193_PstIMspI_PA	38.42
5046	M6_3482950_PstIMspI_PA	38.42
5047	M6_3508834_PstIMspI_PA	38.42
5048	M6_3536348_PstIMspI_PA	38.42
5049	M6_3543832_PstIMspI_PA	38.42
5050	M6_3568088_PstIMspI_PA	38.42
5051	M6_3581968_PstIMspI_PA	38.42
5052	M6_378503_PstIMspI_PA	38.42
5053	M6_390536_PstIMspI_PA	38.42
5054	M6_399596_PstIMspI_PA	38.42
5055	M6_416295_PstIMspI_PA	38.42
5056	M6_432150_PstIMspI_PA	38.42
5057	M6_439090_PstIMspI_PA	38.42
5058	M6_451964_PstIMspI_PA	38.42
5059	M6_454879_PstIMspI_PA	38.42
5060	M6_495885_PstIMspI_PA	38.42
5061	M6_533369_PstIMspI_PA	38.42
5062	M6_590731_PstIMspI_PA	38.42
5063	M6_606122_PstIMspI_PA	38.42
5064	M6_658075_PstIMspI_PA	38.42
5065	M6_697238_PstIMspI_PA	38.42
5066	M6_742740_PstIMspI_PA	38.42
5067	M6_765284_PstIMspI_PA	38.42
5068	M6_794386_PstIMspI_PA	38.42
5069	M6_838650_PstIMspI_PA	38.42
5070	M6_838990_PstIMspI_PA	38.42
5071	M6_944968_PstIMspI_PA	38.42
5072	M6_946311_PstIMspI_PA	38.42
5073	M6_949374_PstIMspI_PA	38.42
5074	M6_953948_PstIMspI_PA	38.42
5075	M6_956233_PstIMspI_PA	38.42
5076	M6_977491_PstIMspI_PA	38.42
5077	M6_986605_PstIMspI_PA	38.42
5078	Opata_142802_PstIMluI_PA	38.42
5079	Opata_2007285_PstIMluI_PA	38.42
5080	Opata_209647_PstIMluI_PA	38.42
5081	Opata_107006_PstIMseI_PA	38.42
5082	Opata_108568_PstIMseI_PA	38.42
5083	Opata_1131684_PstIMseI_PA	38.42
5084	Opata_113386_PstIMseI_PA	38.42
5085	Opata_1256843_PstIMseI_PA	38.42
5086	Opata_1423819_PstIMseI_PA	38.42
5087	Opata_1658853_PstIMseI_PA	38.42
5088	Opata_201975_PstIMseI_PA	38.42
5089	Opata_225507_PstIMseI_PA	38.42
5090	Opata_234462_PstIMseI_PA	38.42
5091	Opata_2944519_PstIMseI_PA	38.42
5092	Opata_455745_PstIMseI_PA	38.42
5093	Opata_580001_PstIMseI_PA	38.42
5094	Opata_620269_PstIMseI_PA	38.42
5095	Opata_627778_PstIMseI_PA	38.42
5096	Opata_673097_PstIMseI_PA	38.42
5097	Opata_675913_PstIMseI_PA	38.42
5098	Opata_736414_PstIMseI_PA	38.42
5099	Opata_759557_PstIMseI_PA	38.42
5100	Opata_7920_PstIMseI_PA	38.42
5101	Opata_1328722_PstIMspI_PA	38.42
5102	Opata_1613817_PstIMspI_PA	38.42
5103	Opata_2113191_PstIMspI_PA	38.42
5104	Opata_2216261_PstIMspI_PA	38.42
5105	Opata_2222622_PstIMspI_PA	38.42
5106	Opata_2399320_PstIMspI_PA	38.42
5107	Opata_2399492_PstIMspI_PA	38.42
5108	Opata_2419632_PstIMspI_PA	38.42
5109	Opata_2566570_PstIMspI_PA	38.42
5110	Opata_260736_PstIMspI_PA	38.42
5111	Opata_3152642_PstIMspI_PA	38.42
5112	Opata_3154283_PstIMspI_PA	38.42
5113	Opata_3234933_PstIMspI_PA	38.42
5114	Opata_3304187_PstIMspI_PA	38.42
5115	Opata_3719929_PstIMspI_PA	38.42
5116	Opata_388187_PstIMspI_PA	38.42
5117	Opata_4073820_PstIMspI_PA	38.42
5118	Opata_4155839_PstIMspI_PA	38.42
5119	Opata_734229_PstIMspI_PA	38.42
5120	Opata_788177_PstIMspI_PA	38.42
5121	Opata_858095_PstIMspI_PA	38.42
5122	Opata_925372_PstIMspI_PA	38.42
5123	Opata_964860_PstIMspI_PA	38.42
5124	M6_115738_PstIMseI_PA	38.42
5125	M6_1362759_PstIMseI_PA	38.42
5126	M6_144857_PstIMseI_PA	38.42
5127	M6_2357959_PstIMseI_PA	38.42
5128	M6_3893447_PstIMseI_PA	38.42
5129	M6_822291_PstIMseI_PA	38.42
5130	Opata_1053792_PstIMseI_PA	38.42
5131	Opata_1140332_PstIMseI_PA	38.42
5132	Opata_1241985_PstIMseI_PA	38.42
5133	Opata_151604_PstIMseI_PA	38.42
5134	Opata_1542911_PstIMseI_PA	38.42
5135	Opata_2866731_PstIMseI_PA	38.42
5136	Opata_906379_PstIMseI_PA	38.42
5137	M6_1057662_PstIMspI_PA	38.42
5138	M6_1075828_PstIMspI_PA	38.42
5139	M6_1102146_PstIMspI_PA	38.42
5140	M6_1243408_PstIMspI_PA	38.42
5141	M6_1273490_PstIMspI_PA	38.42
5142	M6_1294827_PstIMspI_PA	38.42
5143	M6_1361494_PstIMspI_PA	38.42
5144	M6_1381419_PstIMspI_PA	38.42
5145	M6_1397036_PstIMspI_PA	38.42
5146	M6_1451487_PstIMspI_PA	38.42
5147	M6_1691072_PstIMspI_PA	38.42
5148	M6_1951345_PstIMspI_PA	38.42
5149	M6_1959788_PstIMspI_PA	38.42
5150	M6_2068977_PstIMspI_PA	38.42
5151	M6_2132365_PstIMspI_PA	38.42
5152	M6_2159686_PstIMspI_PA	38.42
5153	M6_2764504_PstIMspI_PA	38.42
5154	M6_2893778_PstIMspI_PA	38.42
5155	M6_3045150_PstIMspI_PA	38.42
5156	M6_318358_PstIMspI_PA	38.42
5157	M6_3185950_PstIMspI_PA	38.42
5158	M6_320923_PstIMspI_PA	38.42
5159	M6_3272755_PstIMspI_PA	38.42
5160	M6_380384_PstIMspI_PA	38.42
5161	M6_508944_PstIMspI_PA	38.42
5162	M6_600543_PstIMspI_PA	38.42
5163	M6_641777_PstIMspI_PA	38.42
5164	M6_689152_PstIMspI_PA	38.42
5165	M6_783203_PstIMspI_PA	38.42
5166	M6_797175_PstIMspI_PA	38.42
5167	M6_838578_PstIMspI_PA	38.42
5168	Opata_3860999_PstIMspI_PA	38.42
5169	M6_103321_PstIMseI_PA	38.42
5170	M6_1063628_PstIMseI_PA	38.42
5171	M6_1209594_PstIMseI_PA	38.42
5172	M6_1442460_PstIMseI_PA	38.42
5173	M6_207181_PstIMseI_PA	38.42
5174	M6_2172684_PstIMseI_PA	38.42
5175	M6_282554_PstIMseI_PA	38.42
5176	M6_284846_PstIMseI_PA	38.42
5177	M6_2892340_PstIMseI_PA	38.42
5178	M6_367983_PstIMseI_PA	38.42
5179	M6_4164005_PstIMseI_PA	38.42
5180	M6_465875_PstIMseI_PA	38.42
5181	M6_524237_PstIMseI_PA	38.42
5182	M6_556555_PstIMseI_PA	38.42
5183	M6_952112_PstIMseI_PA	38.42
5184	Opata_1038517_PstIMseI_PA	38.42
5185	Opata_1162452_PstIMseI_PA	38.42
5186	Opata_1169862_PstIMseI_PA	38.42
5187	Opata_1184317_PstIMseI_PA	38.42
5188	Opata_1191806_PstIMseI_PA	38.42
5189	Opata_304387_PstIMseI_PA	38.42
5190	Opata_305600_PstIMseI_PA	38.42
5191	Opata_321557_PstIMseI_PA	38.42
5192	Opata_3823764_PstIMseI_PA	38.42
5193	Opata_923295_PstIMseI_PA	38.42
5194	Opata_95653_PstIMseI_PA	38.42
5195	Opata_985464_PstIMseI_PA	38.42
5196	M6_1032779_PstIMspI_PA	38.42
5197	M6_1082234_PstIMspI_PA	38.42
5198	M6_1121821_PstIMspI_PA	38.42
5199	M6_1168476_PstIMspI_PA	38.42
5200	M6_1223473_PstIMspI_PA	38.42
5201	M6_1323858_PstIMspI_PA	38.42
5202	M6_146470_PstIMspI_PA	38.42
5203	M6_1539415_PstIMspI_PA	38.42
5204	M6_165902_PstIMspI_PA	38.42
5205	M6_1707986_PstIMspI_PA	38.42
5206	M6_1968012_PstIMspI_PA	38.42
5207	M6_2045079_PstIMspI_PA	38.42
5208	M6_2205616_PstIMspI_PA	38.42
5209	M6_2361949_PstIMspI_PA	38.42
5210	M6_2742747_PstIMspI_PA	38.42
5211	M6_2907312_PstIMspI_PA	38.42
5212	M6_2919726_PstIMspI_PA	38.42
5213	M6_3051813_PstIMspI_PA	38.42
5214	M6_3123211_PstIMspI_PA	38.42
5215	M6_337776_PstIMspI_PA	38.42
5216	M6_3435232_PstIMspI_PA	38.42
5217	M6_3542280_PstIMspI_PA	38.42
5218	M6_376412_PstIMspI_PA	38.42
5219	M6_408678_PstIMspI_PA	38.42
5220	M6_413342_PstIMspI_PA	38.42
5221	M6_44170_PstIMspI_PA	38.42
5222	M6_460248_PstIMspI_PA	38.42
5223	M6_460652_PstIMspI_PA	38.42
5224	M6_545807_PstIMspI_PA	38.42
5225	M6_565045_PstIMspI_PA	38.42
5226	M6_594614_PstIMspI_PA	38.42
5227	M6_661657_PstIMspI_PA	38.42
5228	M6_885841_PstIMspI_PA	38.42
5229	M6_905570_PstIMspI_PA	38.42
5230	M6_974575_PstIMspI_PA	38.42
5231	Opata_1295103_PstIMspI_PA	38.42
5232	Opata_1807085_PstIMspI_PA	38.42
5233	Opata_2204809_PstIMspI_PA	38.42
5234	Opata_3518256_PstIMspI_PA	38.42
5235	Opata_405595_PstIMspI_PA	38.42
5236	Opata_612596_PstIMspI_PA	38.42
5237	Opata_970362_PstIMspI_PA	38.42
5238	Opata_208130_PstIMseI_PA	38.42
5239	Opata_360262_PstIMseI_PA	38.42
5240	Opata_3401187_PstIMseI_PA	38.42
5241	Opata_1267552_PstIMseI_PA	38.42
5242	M6_864324_PstIMseI_PA	38.42
5243	M6_733872_PstIMspI_PA	38.42
5244	M6_2748330_PstIMspI_PA	38.42
5245	M6_1000819_PstIMseI_PA	38.42
5246	M6_1766963_PstIMluI_PA	38.42
5247	M6_3019834_PstIMseI_PA	38.42
5248	M6_1952663_PstIMspI_PA	38.42
5249	M6_890386_PstIMspI_PA	38.42
5250	M6_92473_PstIMspI_PA	38.42
5251	Opata_553273_PstIMseI_PA	38.42
5252	M6_237964_PstIMspI_PA	38.42
5253	M6_844704_PstIMspI_PA	38.42
5254	Opata_1477620_PstIMseI_PA	38.42
5255	Opata_1276001_26_PstIMseI_SNP	38.42
5256	Opata_1276001_75_PstIMseI_SNP	38.42
5257	Opata_206975_6_PstIMseI_SNP	38.42
5258	Opata_680812_14_PstIMseI_SNP	38.42
5259	Opata_30571_PstIMseI_PA	38.42
5260	Opata_1747374_81_PstIMseI_SNP	38.42
5261	Opata_148599_PstIMseI_PA	38.42
5262	Opata_2362021_PstIMseI_PA	38.42
5263	Opata_509173_PstIMseI_PA	38.42
5264	Opata_1469384_PstIMseI_PA	38.42
5265	Opata_183556_PstIMseI_PA	38.42
5266	Opata_617301_PstIMseI_PA	38.42
5267	Opata_253469_58_PstIMseI_SNP	38.42
5268	Opata_253469_81_PstIMseI_SNP	38.42
5269	Opata_253469_82_PstIMseI_SNP	38.42
5270	Opata_1104789_PstIMseI_PA	38.42
5271	Opata_1160087_PstIMseI_PA	38.42
5272	Opata_1591762_PstIMseI_PA	38.42
5273	Opata_2106055_PstIMseI_PA	38.42
5274	Opata_344802_PstIMseI_PA	38.42
5275	Opata_34863_PstIMseI_PA	38.42
5276	Opata_552542_PstIMseI_PA	38.42
5277	Opata_69495_PstIMseI_PA	38.42
5278	Opata_830226_PstIMseI_PA	38.42
5279	Opata_2124921_PstIMseI_PA	38.42
5280	Opata_262887_PstIMseI_PA	38.42
5281	Opata_346766_PstIMseI_PA	38.42
5282	Opata_353618_PstIMseI_PA	38.42
5283	Opata_4119741_PstIMseI_PA	38.42
5284	Opata_485608_PstIMseI_PA	38.42
5285	Opata_503781_1_PstIMseI_SNP	38.42
5286	Opata_503781_81_PstIMseI_SNP	38.42
5287	Opata_65714_51_PstIMseI_SNP	38.42
5288	Opata_178152_PstIMluI_PA	38.42
5289	Opata_107614_PstIMseI_PA	38.42
5290	Opata_193152_PstIMseI_PA	38.42
5291	Opata_218680_PstIMseI_PA	38.42
5292	Opata_2238026_PstIMseI_PA	38.42
5293	Opata_316198_PstIMseI_PA	38.42
5294	Opata_474314_PstIMseI_PA	38.42
5295	Opata_559894_PstIMseI_PA	38.42
5296	Opata_80126_PstIMseI_PA	38.42
5297	Opata_1569141_PstIMluI_PA	38.42
5298	Opata_1121654_PstIMseI_PA	38.42
5299	Opata_2098306_PstIMseI_PA	38.42
5300	Opata_31295_PstIMseI_PA	38.42
5301	Opata_3766435_PstIMseI_PA	38.42
5302	Opata_431605_PstIMseI_PA	38.42
5303	Opata_747445_PstIMseI_PA	38.42
5304	Opata_960269_PstIMseI_PA	38.42
5305	Opata_193996_PstIMseI_PA	38.42
5306	Opata_48948_PstIMseI_PA	38.42
5307	Opata_740035_PstIMseI_PA	38.42
5308	Opata_66222_PstIMseI_PA	38.42
5309	Opata_421868_PstIMseI_PA	38.42
5310	Opata_422657_PstIMseI_PA	38.42
5311	Opata_3235609_PstIMseI_PA	38.42
5312	Opata_467840_PstIMseI_PA	38.42
5313	Opata_829449_PstIMseI_PA	38.42
5314	Opata_853413_PstIMseI_PA	38.42
5315	Opata_498229_PstIMseI_PA	38.42
5316	BS00069115_51	38.42
5317	BS00089283_51	38.42
5318	Excalibur_c40618_182	38.42
5319	Tdurum_contig11919_360	38.42
5320	BS00022015_51	38.42
5321	Tdurum_contig33628_129	38.42
5322	Tdurum_contig33628_85	38.42
5323	Kukri_c62796_500	38.42
5324	RAC875_c1606_644	38.42
5325	RAC875_c32657_295	38.42
5326	RAC875_c16405_84	38.42
5327	RAC875_c25045_637	38.42
5328	Tdurum_contig12726_113	38.42
5329	BS00065607_51	38.42
5330	Kukri_c10501_313	38.42
5331	Kukri_c16916_1073	38.42
5332	IAAV3697	38.42
5333	BobWhite_c5633_59	38.42
5334	BobWhite_rep_c66057_98	38.42
5335	Kukri_c22231_87	38.42
5336	Kukri_c74409_199	38.42
5337	Tdurum_contig59174_615	38.42
5338	wsnp_Ex_c22242_31433907	38.43
5339	1270886	38.45
5340	Kukri_c6199_1183	38.45
5341	RAC875_c31051_490	38.45
5342	Tdurum_contig13140_69	38.45
5343	Kukri_c30613_122	38.45
5344	1211780	38.45
5345	1296378	38.45
5346	2289138	38.45
5347	3030634	38.45
5348	1145764	38.45
5349	1036390	38.45
5350	1043752	38.45
5351	7342545	38.45
5352	1120169	38.45
5353	3533011	38.45
5354	3950260	38.45
5355	3951011	38.45
5356	4542033	38.45
5357	5332805	38.45
5358	5411457	38.45
5359	1208402	38.49
5360	1221420	38.49
5361	1243125	38.49
5362	1378079	38.49
5363	3533216	38.49
5364	1000638	38.53
5365	1090505	38.53
5366	1093293	38.53
5367	1205153	38.57
5368	1235986	38.57
5369	3950655	38.58
5370	10396097	38.58
5371	1019481	38.58
5372	1048023	38.58
5373	1057661	38.58
5374	1084061	38.58
5375	1103905	38.58
5376	1104577	38.58
5377	1119578	38.58
5378	1180018	38.58
5379	1294377	38.58
5380	1391903	38.58
5381	2294569	38.58
5382	4003249	38.58
5383	4410290	38.58
5384	4988969	38.58
5385	4988988	38.58
5386	5332085	38.58
5387	3026807	38.59
5388	3946503	38.59
5389	3952176	38.59
5390	979934	38.59
5391	wsnp_JD_c8309_9321723	38.62
5392	wsnp_Ex_c21383_30513824	38.62
5393	wsnp_Ku_c45197_52288542	38.62
5394	wsnp_Ku_c13640_21686670	38.62
5395	wsnp_Ex_c23248_32488191	38.62
5396	wsnp_Ex_c23248_32488251	38.62
5397	wsnp_Ex_c1563_2986030	38.62
5398	wsnp_Ex_c1563_2987002	38.62
5399	wsnp_Ex_c17361_26054611	38.62
5400	wsnp_Ex_c62821_62299834	38.62
5401	wsnp_Ex_rep_c66600_64897324	38.62
5402	wsnp_Ex_rep_c101638_86971861	38.62
5403	wsnp_BE637808A_Ta_2_1	38.62
5404	wsnp_Ex_c24443_33688268	38.62
5405	wsnp_CAP11_c225_207483	38.62
5406	wsnp_CAP8_c954_618139	38.62
5407	wsnp_Ex_c13615_21393511	38.62
5408	wsnp_Ex_c13615_21393638	38.62
5409	wsnp_Ex_c21197_30325539	38.62
5410	wsnp_Ex_c24443_33687802	38.62
5411	wsnp_Ex_c24443_33688235	38.62
5412	wsnp_Ex_c2884_5319215	38.62
5413	wsnp_Ra_c19085_28218299	38.62
5414	wsnp_RFL_Contig25_2082245	38.62
5415	wsnp_Ex_c9035_15054913	38.62
5416	wsnp_Ex_rep_c70578_69495303	38.62
5417	wsnp_Ku_rep_c68861_68030775	38.62
5418	wsnp_Ex_c1373_2628597	38.62
5419	wsnp_Ex_c7528_12868250	38.62
5420	wsnp_Ex_rep_c104859_89444355	38.62
5421	wsnp_Ex_c56880_58824784	38.62
5422	wsnp_Ex_c28092_37240192	38.62
5423	wsnp_Ex_c10886_17694220	38.62
5424	wsnp_Ra_c13301_21079434	38.62
5425	wsnp_Ex_c2128_3998228	38.62
5426	wsnp_Ex_c5492_9691241	38.62
5427	wsnp_Ex_c5492_9691880	38.62
5428	wsnp_Ex_c58286_59646499	38.62
5429	wsnp_Ex_c8092_13695482	38.62
5430	wsnp_Ex_c9464_15689857	38.62
5431	wsnp_Ku_c10224_16965872	38.62
5432	wsnp_Ex_rep_c67779_66463627	38.62
5433	wsnp_Ex_rep_c67779_66463916	38.62
5434	wsnp_Ra_c33762_42584098	38.62
5435	wsnp_Ex_c2266_4247520	38.62
5436	wsnp_Ex_c30876_39741201	38.62
5437	wsnp_Ku_c2695_5112974	38.62
5438	wsnp_Ku_c48043_54334230	38.62
5439	wsnp_Ku_c5979_10559245	38.62
5440	wsnp_Ex_rep_c69093_68002098	38.62
5441	wsnp_Ex_c12_21212	38.62
5442	wsnp_Ex_c2757_5107541	38.62
5443	wsnp_BE398523A_Ta_2_1	38.62
5444	wsnp_Ex_c11663_18779609	38.62
5445	wsnp_Ex_c3463_6348659	38.62
5446	wsnp_Ex_c3463_6348808	38.62
5447	wsnp_Ex_rep_c101826_87124211	38.62
5448	wsnp_Ku_c44600_51841068	38.62
5449	wsnp_BE443291A_Ta_2_1	38.62
5450	wsnp_BE490599A_Ta_2_1	38.62
5451	wsnp_RFL_Contig3024_2910610	38.62
5452	wsnp_Ex_c13091_20706489	38.62
5453	wsnp_Ex_c13623_21404172	38.62
5454	wsnp_JD_c22048_19181728	38.62
5455	wsnp_Ex_rep_c70327_69270561	38.62
5456	wsnp_Ex_c14793_22908184	38.62
5457	wsnp_Ex_c14793_22908140	38.62
5458	wsnp_Ex_c5979_10480527	38.62
5459	wsnp_CAP7_c2931_1395666	38.62
5460	wsnp_Ex_c10186_16720660	38.62
5461	wsnp_Ex_c10463_17113256	38.62
5462	wsnp_Ex_c31173_39999624	38.62
5463	wsnp_Ex_c42406_48991013	38.62
5464	wsnp_Ex_c43734_49968808	38.62
5465	wsnp_Ex_c9094_15139750	38.62
5466	wsnp_Ex_rep_c68601_67451370	38.62
5467	wsnp_Ex_c3541_6477925	38.62
5468	wsnp_Ex_rep_c66930_65358529	38.62
5469	wsnp_Ku_c11945_19406789	38.62
5470	wsnp_RFL_Contig3634_3841260	38.62
5471	wsnp_Ra_rep_c107017_90667618	38.62
5472	wsnp_JD_c5620_6774675	38.62
5473	wsnp_Ex_c7011_12080274	38.62
5474	wsnp_JD_c4217_5322858	38.62
5475	wsnp_BE442869A_Ta_2_1	38.62
5476	wsnp_CAP7_c2243_1090229	38.62
5477	wsnp_Ex_c1865_3515470	38.62
5478	wsnp_Ex_c50586_54818545	38.62
5479	wsnp_Ex_c64609_63343875	38.62
5480	wsnp_BE497618A_Ta_1_1	38.62
5481	wsnp_Ku_c34883_44172415	38.62
5482	wsnp_Ku_rep_c77171_75478137	38.62
5483	wsnp_Ex_c14641_22698595	38.62
5484	wsnp_Ex_c18229_27041048	38.62
5485	wsnp_Ex_c27088_36309449	38.62
5486	wsnp_Ex_c3666_6687275	38.62
5487	wsnp_Ex_c3666_6687919	38.62
5488	wsnp_Ex_c4166_7525617	38.62
5489	wsnp_Ex_c8131_13753986	38.62
5490	wsnp_Ex_rep_c68124_66892390	38.62
5491	wsnp_Ra_c13906_21872355	38.62
5492	wsnp_Ex_c8131_13754852	38.62
5493	wsnp_Ex_c31006_39850673	38.62
5494	wsnp_Ex_rep_c71305_70087742	38.62
5495	wsnp_Ex_c1387_2659020	38.62
5496	wsnp_Ex_c15282_23505878	38.62
5497	wsnp_Ex_c23130_32358433	38.62
5498	wsnp_Ex_c3178_5868813	38.62
5499	wsnp_Ex_c4286_7734046	38.62
5500	wsnp_Ku_c16481_25377573	38.62
5501	wsnp_Ku_c7197_12439299	38.62
5502	wsnp_RFL_Contig30_2884966	38.62
5503	wsnp_Ra_c31915_40982091	38.62
5504	wsnp_Ex_c14529_22547438	38.62
5505	wsnp_Ku_c50991_56423564	38.62
5506	wsnp_Ku_c14803_23225628	38.62
5507	wsnp_Ku_c50991_56423610	38.62
5508	wsnp_Ra_c16634_25331368	38.62
5509	wsnp_Ku_c46057_52907637	38.62
5510	wsnp_BE442776A_Ta_2_2	38.62
5511	wsnp_BE442961A_Ta_2_1	38.62
5512	wsnp_Ex_c36141_44153175	38.62
5513	wsnp_JD_c27944_22630918	38.62
5514	wsnp_Ex_rep_c102623_87746777	38.62
5515	wsnp_Ex_c10527_17198865	38.62
5516	wsnp_Ex_c35839_43909849	38.62
5517	wsnp_BE442776A_Ta_2_1	38.62
5518	wsnp_CAP11_rep_c4170_1971400	38.62
5519	wsnp_JD_c15643_15039462	38.62
5520	wsnp_BE445427A_Ta_2_1	38.62
5521	wsnp_Ex_c31249_40066886	38.62
5522	wsnp_JD_c36045_26751163	38.62
5523	wsnp_Ex_rep_c69890_68851948	38.62
5524	wsnp_JD_c14769_14413046	38.62
5525	wsnp_RFL_Contig1073_101625	38.62
5526	wsnp_Ku_c30381_40208899	38.62
5527	wsnp_Ex_c54395_57291841	38.62
5528	wsnp_Ku_c14515_22860258	38.62
5529	wsnp_Ex_c12818_20334501	38.62
5530	wsnp_Ex_c12818_20334933	38.62
5531	wsnp_Ku_c61953_63254478	38.62
5532	wsnp_Ex_c6044_10590220	38.62
5533	wsnp_Ex_c6044_10590322	38.62
5534	wsnp_Ex_c6644_11508418	38.62
5535	wsnp_Ex_c7550_12907422	38.62
5536	wsnp_CAP11_c992_593615	38.62
5537	wsnp_Ex_c2617_4863745	38.62
5538	wsnp_Ex_c2617_4864218	38.62
5539	wsnp_Ex_c2617_4864441	38.62
5540	wsnp_Ex_c2617_4864955	38.62
5541	wsnp_RFL_Contig3341_3436476	38.62
5542	wsnp_JD_c19109_17348071	38.62
5543	wsnp_CAP8_c296_283066	38.62
5544	wsnp_Ku_c32619_42216179	38.62
5545	wsnp_Ex_c15000_23158167	38.62
5546	wsnp_Ex_c30989_39836304	38.62
5547	wsnp_Ex_c39168_46522625	38.62
5548	wsnp_Ex_rep_c69852_68811339	38.62
5549	wsnp_Ex_rep_c69852_68811496	38.62
5550	wsnp_Ex_rep_c70163_69115039	38.62
5551	wsnp_Ku_c19762_29300876	38.62
5552	wsnp_RFL_Contig2124_1400618	38.62
5553	wsnp_Ku_c18734_28082266	38.62
5554	wsnp_CAP11_c3346_1639010	38.62
5555	wsnp_CAP12_c124_70843	38.62
5556	wsnp_Ex_c41192_48071978	38.62
5557	wsnp_Ex_rep_c66304_64468123	38.62
5558	wsnp_RFL_Contig1883_1034534	38.62
5559	wsnp_RFL_Contig362_3816537	38.62
5560	wsnp_CAP7_c32_19340	38.62
5561	wsnp_Ex_c30989_39836034	38.62
5562	wsnp_Ex_rep_c105114_89631277	38.62
5563	wsnp_Ex_rep_c68052_66798492	38.62
5564	wsnp_Ku_c45402_52441010	38.62
5565	wsnp_Ku_c45402_52441586	38.62
5566	wsnp_Ex_c31508_40288653	38.62
5567	wsnp_Ex_c4220_7623030	38.62
5568	wsnp_Ku_rep_c102728_89637829	38.62
5569	wsnp_Ku_c45402_52441394	38.62
5570	wsnp_Ex_rep_c67799_66488792	38.62
5571	wsnp_Ex_c10390_17007929	38.62
5572	wsnp_BE423455A_Ta_1_2	38.62
5573	wsnp_BE423455A_Ta_1_3	38.62
5574	wsnp_BE591195A_Ta_1_1	38.62
5575	wsnp_Ex_c27570_36762421	38.62
5576	wsnp_Ex_rep_c70681_69583486	38.62
5577	wsnp_Ku_c2114_4088174	38.62
5578	wsnp_RFL_Contig2500_2084385	38.62
5579	wsnp_Ra_rep_c113072_94706239	38.62
5580	wsnp_Ex_c35839_43909163	38.62
5581	wsnp_Ku_c7197_12439730	38.62
5582	wsnp_Ex_rep_c66426_64644630	38.62
5583	wsnp_Ex_rep_c66426_64645835	38.62
5584	wsnp_Ku_c2114_4088504	38.62
5585	wsnp_Ku_c49919_55679171	38.62
5586	wsnp_Ku_rep_c101597_88729428	38.62
5587	wsnp_BE403900A_Ta_2_1	38.62
5588	wsnp_BE443973A_Ta_2_1	38.62
5589	wsnp_BE444811A_Ta_2_1	38.62
5590	wsnp_BE444858A_Ta_2_1	38.62
5591	wsnp_BE446344A_Ta_2_1	38.62
5592	wsnp_BE591861A_Ta_2_5	38.62
5593	wsnp_BE637507A_Ta_2_1	38.62
5594	wsnp_BF482269A_Ta_2_1	38.62
5595	wsnp_CAP7_c2731_1307600	38.62
5596	wsnp_Ex_c10479_17138283	38.62
5597	wsnp_Ex_c12481_19890975	38.62
5598	wsnp_Ex_c37383_45143321	38.62
5599	wsnp_Ex_c55245_57821389	38.62
5600	wsnp_Ex_c6320_11003498	38.62
5601	wsnp_Ex_c55245_57821568	38.62
5602	wsnp_Ex_c5487_9685671	38.62
5603	wsnp_Ex_c5690_9994305	38.62
5604	wsnp_Ex_c5690_9994334	38.62
5605	wPt-7391	38.62
5606	wPt-9037	38.62
5607	wPt-3197	38.62
5608	wPt-9738	38.62
5609	Opata_125805_PstIMluI_PA	38.62
5610	Opata_1449974_PstIMseI_PA	38.62
5611	Opata_18508_PstIMseI_PA	38.62
5612	Opata_474032_PstIMseI_PA	38.62
5613	Opata_545594_PstIMseI_PA	38.62
5614	Opata_152687_23_PstIMseI_SNP	38.62
5615	Opata_208563_56_PstIMseI_SNP	38.62
5616	Opata_279999_7_PstIMseI_SNP	38.62
5617	Opata_45036_67_PstIMseI_SNP	38.62
5618	Opata_476095_63_PstIMseI_SNP	38.62
5619	Opata_571817_85_PstIMseI_SNP	38.62
5620	Opata_477149_PstIMseI_PA	38.62
5621	Opata_1159772_64_PstIMseI_SNP	38.62
5622	Opata_1164245_29_PstIMseI_SNP	38.62
5623	Opata_1239167_PstIMseI_PA	38.62
5624	Opata_1513396_PstIMseI_PA	38.62
5625	Opata_37684_PstIMseI_PA	38.62
5626	Opata_434431_PstIMseI_PA	38.62
5627	Opata_443888_PstIMseI_PA	38.62
5628	Opata_727230_PstIMseI_PA	38.62
5629	Opata_877535_PstIMseI_PA	38.62
5630	Opata_99702_PstIMseI_PA	38.62
5631	Opata_1767971_PstIMseI_PA	38.62
5632	Opata_196278_PstIMseI_PA	38.62
5633	Opata_468239_PstIMseI_PA	38.62
5634	Opata_1443576_PstIMluI_PA	38.62
5635	Opata_59864_PstIMluI_PA	38.62
5636	Opata_1052977_PstIMseI_PA	38.62
5637	Opata_1152434_PstIMseI_PA	38.62
5638	Opata_116185_PstIMseI_PA	38.62
5639	Opata_1167598_PstIMseI_PA	38.62
5640	Opata_1224563_PstIMseI_PA	38.62
5641	Opata_2888478_PstIMseI_PA	38.62
5642	Opata_3175478_PstIMseI_PA	38.62
5643	Opata_380442_PstIMseI_PA	38.62
5644	Opata_47550_PstIMseI_PA	38.62
5645	Opata_47594_PstIMseI_PA	38.62
5646	Opata_612444_PstIMseI_PA	38.62
5647	Opata_702612_PstIMseI_PA	38.62
5648	Opata_8052_PstIMseI_PA	38.62
5649	Opata_819165_PstIMseI_PA	38.62
5650	Opata_1262481_8_PstIMseI_SNP	38.62
5651	Opata_7876_PstIMluI_PA	38.62
5652	Opata_1207753_PstIMseI_PA	38.62
5653	Opata_49506_PstIMseI_PA	38.62
5654	Opata_1459822_PstIMseI_PA	38.62
5655	Opata_150051_PstIMseI_PA	38.62
5656	Opata_374916_PstIMseI_PA	38.62
5657	Opata_2359581_PstIMseI_PA	38.62
5658	Opata_255213_PstIMseI_PA	38.62
5659	Opata_1236320_PstIMluI_PA	38.62
5660	Opata_97756_PstIMluI_PA	38.62
5661	Opata_22052_PstIMseI_PA	38.62
5662	Opata_842680_PstIMseI_PA	38.62
5663	Opata_1593717_PstIMluI_PA	38.62
5664	Opata_16817_PstIMseI_PA	38.62
5665	barc206	38.62
5666	M6_1337257_PstIMluI_PA	38.62
5667	M6_1094004_PstIMseI_PA	38.62
5668	M6_1132288_PstIMseI_PA	38.62
5669	M6_1166840_PstIMseI_PA	38.62
5670	M6_1333565_PstIMseI_PA	38.62
5671	M6_1355691_PstIMseI_PA	38.62
5672	M6_1405682_PstIMseI_PA	38.62
5673	M6_1461270_PstIMseI_PA	38.62
5674	M6_1493287_PstIMseI_PA	38.62
5675	M6_17938_PstIMseI_PA	38.62
5676	M6_199242_PstIMseI_PA	38.62
5677	M6_2031104_PstIMseI_PA	38.62
5678	M6_248279_PstIMseI_PA	38.62
5679	M6_253779_PstIMseI_PA	38.62
5680	M6_2898216_PstIMseI_PA	38.62
5681	M6_303761_PstIMseI_PA	38.62
5682	M6_558626_PstIMseI_PA	38.62
5683	M6_56487_PstIMseI_PA	38.62
5684	M6_692813_PstIMseI_PA	38.62
5685	M6_774364_PstIMseI_PA	38.62
5686	M6_96001_PstIMseI_PA	38.62
5687	Opata_1307665_PstIMseI_PA	38.62
5688	Opata_1325387_PstIMseI_PA	38.62
5689	Opata_1504277_PstIMseI_PA	38.62
5690	Opata_1538239_PstIMseI_PA	38.62
5691	Opata_1676588_PstIMseI_PA	38.62
5692	Opata_174656_PstIMseI_PA	38.62
5693	Opata_1906659_PstIMseI_PA	38.62
5694	Opata_243490_PstIMseI_PA	38.62
5695	Opata_534908_PstIMseI_PA	38.62
5696	Opata_635266_PstIMseI_PA	38.62
5697	Opata_653123_PstIMseI_PA	38.62
5698	Opata_68529_PstIMseI_PA	38.62
5699	M6_1190550_PstIMspI_PA	38.62
5700	M6_1393372_PstIMspI_PA	38.62
5701	M6_158329_PstIMspI_PA	38.62
5702	M6_1586640_PstIMspI_PA	38.62
5703	M6_177941_PstIMspI_PA	38.62
5704	M6_216882_PstIMspI_PA	38.62
5705	M6_2475155_PstIMspI_PA	38.62
5706	M6_272_PstIMspI_PA	38.62
5707	M6_2782925_PstIMspI_PA	38.62
5708	M6_2867786_PstIMspI_PA	38.62
5709	M6_3194210_PstIMspI_PA	38.62
5710	M6_3347754_PstIMspI_PA	38.62
5711	M6_500562_PstIMspI_PA	38.62
5712	M6_644561_PstIMspI_PA	38.62
5713	M6_763460_PstIMspI_PA	38.62
5714	Opata_1169577_PstIMspI_PA	38.62
5715	Opata_1613822_PstIMspI_PA	38.62
5716	Opata_1900166_PstIMspI_PA	38.62
5717	Opata_1940389_PstIMspI_PA	38.62
5718	Opata_2495_PstIMspI_PA	38.62
5719	Opata_2503053_PstIMspI_PA	38.62
5720	Opata_25296_PstIMspI_PA	38.62
5721	Opata_3784285_PstIMspI_PA	38.62
5722	Opata_3785163_PstIMspI_PA	38.62
5723	Opata_3882833_PstIMspI_PA	38.62
5724	Opata_392594_PstIMspI_PA	38.62
5725	Opata_466042_PstIMspI_PA	38.62
5726	Opata_588007_PstIMspI_PA	38.62
5727	Opata_1027148_87_PstIMseI_SNP	38.62
5728	Opata_1042919_9_PstIMseI_SNP	38.62
5729	Opata_11809_41_PstIMseI_SNP	38.62
5730	Opata_11809_6_PstIMseI_SNP	38.62
5731	Opata_1188144_12_PstIMseI_SNP	38.62
5732	Opata_1244134_52_PstIMseI_SNP	38.62
5733	Opata_1257864_70_PstIMseI_SNP	38.62
5734	Opata_164136_57_PstIMseI_SNP	38.62
5735	Opata_19922_31_PstIMseI_SNP	38.62
5736	Opata_2057653_20_PstIMseI_SNP	38.62
5737	Opata_2177015_77_PstIMseI_SNP	38.62
5738	Opata_2177015_84_PstIMseI_SNP	38.62
5739	Opata_2566552_40_PstIMseI_SNP	38.62
5740	Opata_2566552_65_PstIMseI_SNP	38.62
5741	Opata_276492_69_PstIMseI_SNP	38.62
5742	Opata_2828614_57_PstIMseI_SNP	38.62
5743	Opata_2828614_58_PstIMseI_SNP	38.62
5744	Opata_408135_63_PstIMseI_SNP	38.62
5745	Opata_485195_45_PstIMseI_SNP	38.62
5746	Opata_653470_44_PstIMseI_SNP	38.62
5747	Opata_695883_64_PstIMseI_SNP	38.62
5748	Opata_941481_90_PstIMseI_SNP	38.62
5749	Opata_1298507_4_PstIMspI_SNP	38.62
5750	Opata_1334479_59_PstIMspI_SNP	38.62
5751	Opata_1551470_15_PstIMspI_SNP	38.62
5752	Opata_1551470_47_PstIMspI_SNP	38.62
5753	Opata_1705110_59_PstIMspI_SNP	38.62
5754	Opata_1755645_17_PstIMspI_SNP	38.62
5755	Opata_1756472_14_PstIMspI_SNP	38.62
5756	Opata_1774498_84_PstIMspI_SNP	38.62
5757	Opata_1990840_31_PstIMspI_SNP	38.62
5758	Opata_2060714_55_PstIMspI_SNP	38.62
5759	Opata_2086142_17_PstIMspI_SNP	38.62
5760	Opata_2086142_24_PstIMspI_SNP	38.62
5761	Opata_2105673_61_PstIMspI_SNP	38.62
5762	Opata_2217222_77_PstIMspI_SNP	38.62
5763	Opata_228780_79_PstIMspI_SNP	38.62
5764	Opata_229663_9_PstIMspI_SNP	38.62
5765	Opata_2471428_15_PstIMspI_SNP	38.62
5766	Opata_2582263_13_PstIMspI_SNP	38.62
5767	Opata_2582263_29_PstIMspI_SNP	38.62
5768	Opata_2928517_57_PstIMspI_SNP	38.62
5769	Opata_2944038_85_PstIMspI_SNP	38.62
5770	Opata_3179113_32_PstIMspI_SNP	38.62
5771	Opata_3186838_18_PstIMspI_SNP	38.62
5772	Opata_330228_26_PstIMspI_SNP	38.62
5773	Opata_3351760_24_PstIMspI_SNP	38.62
5774	Opata_359866_41_PstIMspI_SNP	38.62
5775	Opata_3817223_86_PstIMspI_SNP	38.62
5776	Opata_3851288_44_PstIMspI_SNP	38.62
5777	Opata_4010410_46_PstIMspI_SNP	38.62
5778	Opata_4010410_60_PstIMspI_SNP	38.62
5779	Opata_47885_35_PstIMspI_SNP	38.62
5780	Opata_597888_60_PstIMspI_SNP	38.62
5781	Opata_612093_80_PstIMspI_SNP	38.62
5782	Opata_142439_59_PstIMseI_SNP	38.62
5783	M6_1297450_PstIMseI_PA	38.62
5784	Opata_153073_PstIMseI_PA	38.62
5785	M6_1278470_PstIMspI_PA	38.62
5786	M6_668497_PstIMspI_PA	38.62
5787	Opata_2344048_64_PstIMseI_SNP	38.62
5788	Opata_361309_12_PstIMseI_SNP	38.62
5789	Opata_361309_83_PstIMseI_SNP	38.62
5790	Opata_477675_19_PstIMseI_SNP	38.62
5791	Opata_1988695_25_PstIMspI_SNP	38.62
5792	Opata_1988695_70_PstIMspI_SNP	38.62
5793	Opata_325171_PstIMseI_PA	38.62
5794	Opata_387916_PstIMseI_PA	38.62
5795	Opata_394836_PstIMseI_PA	38.62
5796	Opata_770745_PstIMseI_PA	38.62
5797	Opata_1176936_PstIMspI_PA	38.62
5798	Opata_1603981_PstIMspI_PA	38.62
5799	Opata_1683389_PstIMspI_PA	38.62
5800	Opata_1816107_PstIMspI_PA	38.62
5801	Opata_727655_PstIMspI_PA	38.62
5802	Opata_1120115_67_PstIMseI_SNP	38.62
5803	Opata_1211753_67_PstIMseI_SNP	38.62
5804	Opata_1211753_85_PstIMseI_SNP	38.62
5805	Opata_383896_57_PstIMseI_SNP	38.62
5806	Opata_49024_50_PstIMseI_SNP	38.62
5807	Opata_793508_51_PstIMseI_SNP	38.62
5808	Opata_1786725_73_PstIMspI_SNP	38.62
5809	Opata_2039449_67_PstIMspI_SNP	38.62
5810	Opata_2039449_87_PstIMspI_SNP	38.62
5811	Opata_2301872_77_PstIMspI_SNP	38.62
5812	Opata_320721_2_PstIMspI_SNP	38.62
5813	Opata_3676522_1_PstIMspI_SNP	38.62
5814	Opata_3686490_59_PstIMspI_SNP	38.62
5815	M6_1064152_PstIMluI_PA	38.62
5816	M6_1423424_PstIMluI_PA	38.62
5817	M6_1110028_PstIMseI_PA	38.62
5818	M6_1212167_PstIMseI_PA	38.62
5819	M6_1340926_PstIMseI_PA	38.62
5820	M6_2046680_PstIMseI_PA	38.62
5821	M6_724351_PstIMseI_PA	38.62
5822	M6_887339_PstIMseI_PA	38.62
5823	Opata_1207837_PstIMseI_PA	38.62
5824	Opata_3095419_PstIMseI_PA	38.62
5825	Opata_3537978_PstIMseI_PA	38.62
5826	Opata_871252_PstIMseI_PA	38.62
5827	Opata_89442_PstIMseI_PA	38.62
5828	M6_1175075_PstIMspI_PA	38.62
5829	M6_1611771_PstIMspI_PA	38.62
5830	M6_253968_PstIMspI_PA	38.62
5831	M6_347778_PstIMspI_PA	38.62
5832	M6_491342_PstIMspI_PA	38.62
5833	M6_724439_PstIMspI_PA	38.62
5834	Opata_1351098_PstIMspI_PA	38.62
5835	Opata_1493848_PstIMspI_PA	38.62
5836	Opata_1668735_PstIMspI_PA	38.62
5837	Opata_1763774_PstIMspI_PA	38.62
5838	Opata_2503284_PstIMspI_PA	38.62
5839	Opata_3041467_PstIMspI_PA	38.62
5840	Opata_3185401_PstIMspI_PA	38.62
5841	Opata_3222753_PstIMspI_PA	38.62
5842	Opata_3534785_PstIMspI_PA	38.62
5843	Opata_3609696_PstIMspI_PA	38.62
5844	Opata_3942959_PstIMspI_PA	38.62
5845	Opata_4195484_PstIMspI_PA	38.62
5846	Opata_4244310_PstIMspI_PA	38.62
5847	Opata_524887_PstIMspI_PA	38.62
5848	Opata_568488_PstIMspI_PA	38.62
5849	Opata_753376_PstIMspI_PA	38.62
5850	Opata_790672_PstIMspI_PA	38.62
5851	Opata_897162_PstIMspI_PA	38.62
5852	Opata_1863787_23_PstIMseI_SNP	38.62
5853	Opata_730043_67_PstIMseI_SNP	38.62
5854	Opata_1011889_64_PstIMspI_SNP	38.62
5855	Opata_228780_86_PstIMspI_SNP	38.62
5856	Opata_757537_13_PstIMspI_SNP	38.62
5857	Opata_757537_17_PstIMspI_SNP	38.62
5858	Opata_890553_19_PstIMspI_SNP	38.62
5859	Opata_25784_PstIMluI_PA	38.62
5860	M6_1016409_PstIMseI_PA	38.62
5861	M6_1387406_PstIMseI_PA	38.62
5862	Opata_3552618_PstIMseI_PA	38.62
5863	Opata_700661_PstIMseI_PA	38.62
5864	M6_2279916_PstIMspI_PA	38.62
5865	M6_862778_PstIMspI_PA	38.62
5866	Opata_284506_13_PstIMseI_SNP	38.62
5867	Opata_284506_74_PstIMseI_SNP	38.62
5868	Opata_310860_29_PstIMseI_SNP	38.62
5869	Opata_4344039_38_PstIMseI_SNP	38.62
5870	Opata_1410238_69_PstIMspI_SNP	38.62
5871	M6_171465_PstIMseI_PA	38.62
5872	M6_2058644_PstIMseI_PA	38.62
5873	M6_2661635_PstIMseI_PA	38.62
5874	M6_340231_PstIMseI_PA	38.62
5875	M6_363885_PstIMseI_PA	38.62
5876	Opata_1040899_60_PstIMseI_SNP	38.62
5877	Opata_2369411_60_PstIMseI_SNP	38.62
5878	Opata_3046410_9_PstIMseI_SNP	38.62
5879	Opata_1678486_PstIMseI_PA	38.62
5880	Opata_254166_PstIMseI_PA	38.62
5881	Opata_3813356_PstIMseI_PA	38.62
5882	Opata_525320_PstIMseI_PA	38.62
5883	Opata_688414_PstIMseI_PA	38.62
5884	Opata_878725_PstIMseI_PA	38.62
5885	Opata_1028256_PstIMspI_PA	38.62
5886	Opata_1841287_PstIMspI_PA	38.62
5887	Opata_2718722_PstIMspI_PA	38.62
5888	Opata_2839115_PstIMspI_PA	38.62
5889	Opata_2882390_PstIMspI_PA	38.62
5890	Opata_3173542_PstIMspI_PA	38.62
5891	Opata_53411_PstIMspI_PA	38.62
5892	Opata_1863787_39_PstIMseI_SNP	38.62
5893	Opata_1863787_52_PstIMseI_SNP	38.62
5894	Opata_27867_15_PstIMseI_SNP	38.62
5895	Opata_27867_3_PstIMseI_SNP	38.62
5896	Opata_27867_80_PstIMseI_SNP	38.62
5897	Opata_3956673_27_PstIMseI_SNP	38.62
5898	Opata_3956673_3_PstIMseI_SNP	38.62
5899	Opata_760756_10_PstIMseI_SNP	38.62
5900	Opata_920568_5_PstIMseI_SNP	38.62
5901	Opata_920568_72_PstIMseI_SNP	38.62
5902	Opata_1491443_9_PstIMspI_SNP	38.62
5903	Opata_1737444_13_PstIMspI_SNP	38.62
5904	Opata_284899_60_PstIMspI_SNP	38.62
5905	Opata_2870967_14_PstIMspI_SNP	38.62
5906	Opata_802893_42_PstIMspI_SNP	38.62
5907	Opata_840641_32_PstIMspI_SNP	38.62
5908	M6_195884_PstIMluI_PA	38.62
5909	M6_2446943_PstIMluI_PA	38.62
5910	M6_1007382_PstIMseI_PA	38.62
5911	M6_10349_PstIMseI_PA	38.62
5912	M6_1039407_PstIMseI_PA	38.62
5913	M6_120874_PstIMseI_PA	38.62
5914	M6_147151_PstIMseI_PA	38.62
5915	M6_1549303_PstIMseI_PA	38.62
5916	M6_1565807_PstIMseI_PA	38.62
5917	M6_156744_PstIMseI_PA	38.62
5918	M6_1575336_PstIMseI_PA	38.62
5919	M6_168762_PstIMseI_PA	38.62
5920	M6_1824180_PstIMseI_PA	38.62
5921	M6_207852_PstIMseI_PA	38.62
5922	M6_216461_PstIMseI_PA	38.62
5923	M6_26685_PstIMseI_PA	38.62
5924	M6_29995_PstIMseI_PA	38.62
5925	M6_303995_PstIMseI_PA	38.62
5926	M6_3256135_PstIMseI_PA	38.62
5927	M6_387650_PstIMseI_PA	38.62
5928	M6_387699_PstIMseI_PA	38.62
5929	M6_458706_PstIMseI_PA	38.62
5930	M6_46788_PstIMseI_PA	38.62
5931	M6_470018_PstIMseI_PA	38.62
5932	M6_475485_PstIMseI_PA	38.62
5933	M6_523508_PstIMseI_PA	38.62
5934	M6_55147_PstIMseI_PA	38.62
5935	M6_614879_PstIMseI_PA	38.62
5936	M6_717585_PstIMseI_PA	38.62
5937	M6_724575_PstIMseI_PA	38.62
5938	M6_833151_PstIMseI_PA	38.62
5939	M6_897758_PstIMseI_PA	38.62
5940	Opata_158236_PstIMseI_PA	38.62
5941	M6_1245048_PstIMspI_PA	38.62
5942	M6_2023348_PstIMspI_PA	38.62
5943	M6_2308702_PstIMspI_PA	38.62
5944	M6_59191_PstIMspI_PA	38.62
5945	M6_723788_PstIMspI_PA	38.62
5946	M6_85407_PstIMspI_PA	38.62
5947	Opata_227866_PstIMspI_PA	38.62
5948	Opata_3327796_PstIMspI_PA	38.62
5949	Opata_1094761_5_PstIMseI_SNP	38.62
5950	Opata_2277099_34_PstIMseI_SNP	38.62
5951	Opata_1604370_44_PstIMspI_SNP	38.62
5952	Opata_2114015_82_PstIMspI_SNP	38.62
5953	Opata_923981_27_PstIMspI_SNP	38.62
5954	M6_100897_PstIMseI_PA	38.62
5955	M6_1027331_PstIMseI_PA	38.62
5956	M6_107209_PstIMseI_PA	38.62
5957	M6_111026_PstIMseI_PA	38.62
5958	M6_1403536_PstIMseI_PA	38.62
5959	M6_2208076_PstIMseI_PA	38.62
5960	M6_2332711_PstIMseI_PA	38.62
5961	M6_238779_PstIMseI_PA	38.62
5962	M6_2504330_PstIMseI_PA	38.62
5963	M6_2605191_PstIMseI_PA	38.62
5964	M6_278919_PstIMseI_PA	38.62
5965	M6_3428754_PstIMseI_PA	38.62
5966	M6_3606317_PstIMseI_PA	38.62
5967	M6_3706130_PstIMseI_PA	38.62
5968	M6_410253_PstIMseI_PA	38.62
5969	M6_479029_PstIMseI_PA	38.62
5970	M6_667494_PstIMseI_PA	38.62
5971	M6_673641_PstIMseI_PA	38.62
5972	M6_689034_PstIMseI_PA	38.62
5973	M6_692902_PstIMseI_PA	38.62
5974	M6_704253_PstIMseI_PA	38.62
5975	M6_808898_PstIMseI_PA	38.62
5976	M6_8666_PstIMseI_PA	38.62
5977	M6_951044_PstIMseI_PA	38.62
5978	Opata_138224_PstIMseI_PA	38.62
5979	Opata_2425517_PstIMseI_PA	38.62
5980	Opata_3064908_PstIMseI_PA	38.62
5981	Opata_825500_PstIMseI_PA	38.62
5982	M6_1036918_PstIMspI_PA	38.62
5983	M6_1046597_PstIMspI_PA	38.62
5984	M6_1522990_PstIMspI_PA	38.62
5985	M6_1605713_PstIMspI_PA	38.62
5986	M6_1755719_PstIMspI_PA	38.62
5987	M6_1824864_PstIMspI_PA	38.62
5988	M6_2182565_PstIMspI_PA	38.62
5989	M6_233490_PstIMspI_PA	38.62
5990	M6_2531735_PstIMspI_PA	38.62
5991	M6_2546007_PstIMspI_PA	38.62
5992	M6_2834603_PstIMspI_PA	38.62
5993	M6_2852066_PstIMspI_PA	38.62
5994	M6_2920705_PstIMspI_PA	38.62
5995	M6_3149402_PstIMspI_PA	38.62
5996	M6_336408_PstIMspI_PA	38.62
5997	M6_337748_PstIMspI_PA	38.62
5998	M6_446833_PstIMspI_PA	38.62
5999	M6_575231_PstIMspI_PA	38.62
6000	M6_576137_PstIMspI_PA	38.62
6001	M6_581404_PstIMspI_PA	38.62
6002	M6_585116_PstIMspI_PA	38.62
6003	M6_679106_PstIMspI_PA	38.62
6004	M6_708348_PstIMspI_PA	38.62
6005	M6_726245_PstIMspI_PA	38.62
6006	M6_797442_PstIMspI_PA	38.62
6007	M6_878158_PstIMspI_PA	38.62
6008	M6_988577_PstIMspI_PA	38.62
6009	Opata_2320412_PstIMspI_PA	38.62
6010	Opata_366735_PstIMspI_PA	38.62
6011	Opata_796_PstIMspI_PA	38.62
6012	Opata_9729_PstIMspI_PA	38.62
6013	Opata_652559_41_PstIMseI_SNP	38.62
6014	Opata_1089894_25_PstIMspI_SNP	38.62
6015	Opata_1403521_51_PstIMspI_SNP	38.62
6016	Opata_2197304_82_PstIMspI_SNP	38.62
6017	Opata_3028246_22_PstIMspI_SNP	38.62
6018	Opata_564008_37_PstIMspI_SNP	38.62
6019	Opata_882733_12_PstIMspI_SNP	38.62
6020	Opata_160126_PstIMluI_PA	38.62
6021	M6_2371262_PstIMseI_PA	38.62
6022	M6_766491_PstIMseI_PA	38.62
6023	M6_1106256_PstIMspI_PA	38.62
6024	M6_2835022_PstIMspI_PA	38.62
6025	M6_3168956_PstIMspI_PA	38.62
6026	M6_3469207_PstIMspI_PA	38.62
6027	Opata_1820396_PstIMspI_PA	38.62
6028	M6_1092494_PstIMseI_PA	38.62
6029	M6_1202535_PstIMseI_PA	38.62
6030	M6_1247386_PstIMseI_PA	38.62
6031	M6_135033_PstIMseI_PA	38.62
6032	M6_141044_PstIMseI_PA	38.62
6033	M6_1418675_PstIMseI_PA	38.62
6034	M6_1426883_PstIMseI_PA	38.62
6035	M6_250022_PstIMseI_PA	38.62
6036	M6_2907769_PstIMseI_PA	38.62
6037	M6_303977_PstIMseI_PA	38.62
6038	M6_345504_PstIMseI_PA	38.62
6039	M6_36761_PstIMseI_PA	38.62
6040	M6_434456_PstIMseI_PA	38.62
6041	M6_465738_PstIMseI_PA	38.62
6042	M6_541359_PstIMseI_PA	38.62
6043	M6_68237_PstIMseI_PA	38.62
6044	M6_694313_PstIMseI_PA	38.62
6045	M6_70838_PstIMseI_PA	38.62
6046	M6_719468_PstIMseI_PA	38.62
6047	M6_746288_PstIMseI_PA	38.62
6048	M6_863503_PstIMseI_PA	38.62
6049	M6_892533_PstIMseI_PA	38.62
6050	M6_911677_PstIMseI_PA	38.62
6051	M6_130893_PstIMspI_PA	38.62
6052	M6_1772468_PstIMspI_PA	38.62
6053	Opata_263866_PstIMspI_PA	38.62
6054	Opata_1351576_PstIMseI_PA	38.62
6055	Opata_221321_PstIMseI_PA	38.62
6056	Opata_656593_PstIMseI_PA	38.62
6057	Opata_1366020_PstIMspI_PA	38.62
6058	Opata_1622299_PstIMspI_PA	38.62
6059	Opata_1965417_PstIMspI_PA	38.62
6060	Opata_2017868_PstIMspI_PA	38.62
6061	Opata_2048290_PstIMspI_PA	38.62
6062	Opata_2236526_PstIMspI_PA	38.62
6063	Opata_276368_PstIMspI_PA	38.62
6064	Opata_286012_PstIMspI_PA	38.62
6065	Opata_3637932_PstIMspI_PA	38.62
6066	Opata_3655588_PstIMspI_PA	38.62
6067	Opata_4084596_PstIMspI_PA	38.62
6068	Opata_410644_PstIMspI_PA	38.62
6069	Opata_783314_PstIMspI_PA	38.62
6070	Opata_943416_PstIMspI_PA	38.62
6071	Opata_952155_PstIMspI_PA	38.62
6072	Opata_3497853_8_PstIMspI_SNP	38.62
6073	M6_1044781_PstIMseI_PA	38.62
6074	M6_1176325_PstIMseI_PA	38.62
6075	M6_242584_PstIMseI_PA	38.62
6076	M6_2860113_PstIMseI_PA	38.62
6077	M6_3055517_PstIMseI_PA	38.62
6078	M6_3212_PstIMseI_PA	38.62
6079	M6_3553722_PstIMseI_PA	38.62
6080	M6_525750_PstIMseI_PA	38.62
6081	M6_940676_PstIMseI_PA	38.62
6082	Opata_3395913_PstIMspI_PA	38.62
6083	Opata_3521366_PstIMspI_PA	38.62
6084	Opata_625095_PstIMspI_PA	38.62
6085	M6_1178246_PstIMseI_PA	38.62
6086	M6_1198715_PstIMseI_PA	38.62
6087	M6_1278348_PstIMseI_PA	38.62
6088	M6_2760711_PstIMseI_PA	38.62
6089	M6_4193023_PstIMseI_PA	38.62
6090	M6_589126_PstIMseI_PA	38.62
6091	M6_780565_PstIMseI_PA	38.62
6092	M6_275551_PstIMseI_PA	38.62
6093	M6_468723_PstIMseI_PA	38.62
6094	M6_520650_PstIMseI_PA	38.62
6095	M6_648936_PstIMseI_PA	38.62
6096	M6_73759_PstIMseI_PA	38.62
6097	M6_749764_PstIMseI_PA	38.62
6098	M6_804815_PstIMseI_PA	38.62
6099	M6_1048485_PstIMspI_PA	38.62
6100	M6_1413039_PstIMspI_PA	38.62
6101	M6_1606074_PstIMspI_PA	38.62
6102	M6_2157308_PstIMspI_PA	38.62
6103	M6_2285282_PstIMspI_PA	38.62
6104	M6_417611_PstIMspI_PA	38.62
6105	M6_495351_PstIMspI_PA	38.62
6106	M6_579357_PstIMspI_PA	38.62
6107	Opata_4416636_PstIMseI_PA	38.62
6108	Opata_731931_PstIMseI_PA	38.62
6109	Opata_1697532_PstIMspI_PA	38.62
6110	Opata_206056_PstIMspI_PA	38.62
6111	Opata_3357625_PstIMspI_PA	38.62
6112	Opata_615041_PstIMspI_PA	38.62
6113	M6_2777179_PstIMseI_PA	38.62
6114	M6_693346_PstIMseI_PA	38.62
6115	Opata_553948_PstIMseI_PA	38.62
6116	M6_1103279_PstIMspI_PA	38.62
6117	M6_1607398_PstIMspI_PA	38.62
6118	M6_220023_PstIMseI_PA	38.62
6119	Opata_20092_PstIMseI_PA	38.62
6120	M6_1331738_PstIMspI_PA	38.62
6121	M6_1953531_PstIMspI_PA	38.62
6122	M6_469964_PstIMspI_PA	38.62
6123	M6_908575_PstIMspI_PA	38.62
6124	Opata_727499_PstIMseI_PA	38.62
6125	M6_424394_PstIMspI_PA	38.62
6126	M6_131773_PstIMspI_PA	38.62
6127	Opata_142845_47_PstIMseI_SNP	38.62
6128	Opata_23581_27_PstIMseI_SNP	38.62
6129	Opata_517656_57_PstIMseI_SNP	38.62
6130	M6_133024_PstIMluI_PA	38.62
6131	M6_146775_PstIMluI_PA	38.62
6132	M6_2553853_PstIMluI_PA	38.62
6133	M6_716171_PstIMluI_PA	38.62
6134	M6_1340223_PstIMseI_PA	38.62
6135	M6_1435606_PstIMseI_PA	38.62
6136	M6_1589866_PstIMseI_PA	38.62
6137	M6_2041477_PstIMseI_PA	38.62
6138	Opata_128804_81_PstIMluI_SNP	38.62
6139	Opata_1790180_52_PstIMluI_SNP	38.62
6140	Opata_608956_44_PstIMluI_SNP	38.62
6141	Opata_64294_32_PstIMluI_SNP	38.62
6142	Opata_80044_62_PstIMluI_SNP	38.62
6143	Opata_152588_40_PstIMseI_SNP	38.62
6144	Opata_207745_19_PstIMseI_SNP	38.62
6145	Opata_2990878_6_PstIMseI_SNP	38.62
6146	Opata_4213356_75_PstIMseI_SNP	38.62
6147	Opata_443742_9_PstIMseI_SNP	38.62
6148	Opata_497515_42_PstIMseI_SNP	38.62
6149	Opata_642857_21_PstIMseI_SNP	38.62
6150	Opata_729994_11_PstIMseI_SNP	38.62
6151	Opata_797196_10_PstIMseI_SNP	38.62
6152	M6_1504808_PstIMluI_PA	38.62
6153	M6_582252_PstIMluI_PA	38.62
6154	M6_1715901_PstIMseI_PA	38.62
6155	M6_2178811_PstIMseI_PA	38.62
6156	Opata_139349_39_PstIMseI_SNP	38.62
6157	Opata_201906_70_PstIMseI_SNP	38.62
6158	Opata_633977_53_PstIMseI_SNP	38.62
6159	Opata_131465_8_PstIMseI_SNP	38.62
6160	Opata_78959_71_PstIMseI_SNP	38.62
6161	Opata_997560_63_PstIMseI_SNP	38.62
6162	M6_1117833_PstIMseI_PA	38.62
6163	M6_1306646_PstIMseI_PA	38.62
6164	M6_26129_PstIMseI_PA	38.62
6165	M6_425732_PstIMseI_PA	38.62
6166	M6_947470_PstIMseI_PA	38.62
6167	Opata_31978_32_PstIMluI_SNP	38.62
6168	Opata_375028_33_PstIMseI_SNP	38.62
6169	Opata_375028_40_PstIMseI_SNP	38.62
6170	Opata_375028_64_PstIMseI_SNP	38.62
6171	Opata_54806_20_PstIMseI_SNP	38.62
6172	M6_136538_PstIMluI_PA	38.62
6173	M6_1548072_PstIMluI_PA	38.62
6174	M6_1924383_PstIMluI_PA	38.62
6175	M6_1031547_PstIMseI_PA	38.62
6176	M6_1099442_PstIMseI_PA	38.62
6177	M6_2519559_PstIMseI_PA	38.62
6178	M6_3131269_PstIMseI_PA	38.62
6179	M6_3453648_PstIMseI_PA	38.62
6180	M6_3730455_PstIMseI_PA	38.62
6181	M6_467781_PstIMseI_PA	38.62
6182	M6_906972_PstIMseI_PA	38.62
6183	M6_973705_PstIMseI_PA	38.62
6184	Opata_2045869_82_PstIMseI_SNP	38.62
6185	M6_1242058_PstIMluI_PA	38.62
6186	M6_2682708_PstIMluI_PA	38.62
6187	M6_406390_PstIMluI_PA	38.62
6188	M6_986214_PstIMluI_PA	38.62
6189	M6_103644_PstIMseI_PA	38.62
6190	M6_111327_PstIMseI_PA	38.62
6191	M6_1137099_PstIMseI_PA	38.62
6192	M6_25659_PstIMseI_PA	38.62
6193	M6_52630_PstIMseI_PA	38.62
6194	M6_560340_PstIMseI_PA	38.62
6195	M6_607860_PstIMseI_PA	38.62
6196	M6_814299_PstIMseI_PA	38.62
6197	M6_84713_PstIMseI_PA	38.62
6198	M6_916024_PstIMseI_PA	38.62
6199	M6_543859_PstIMseI_PA	38.62
6200	M6_104503_PstIMluI_PA	38.62
6201	M6_3069012_PstIMseI_PA	38.62
6202	M6_470222_PstIMseI_PA	38.62
6203	M6_485739_PstIMseI_PA	38.62
6204	M6_1042430_PstIMseI_PA	38.62
6205	M6_1084689_PstIMseI_PA	38.62
6206	M6_121924_PstIMseI_PA	38.62
6207	M6_137427_PstIMseI_PA	38.62
6208	M6_157497_PstIMseI_PA	38.62
6209	M6_234178_PstIMseI_PA	38.62
6210	M6_2405115_PstIMseI_PA	38.62
6211	M6_250650_PstIMseI_PA	38.62
6212	M6_415468_PstIMseI_PA	38.62
6213	M6_485953_PstIMseI_PA	38.62
6214	M6_55068_PstIMseI_PA	38.62
6215	M6_724233_PstIMseI_PA	38.62
6216	M6_969719_PstIMseI_PA	38.62
6217	M6_1167080_PstIMseI_PA	38.62
6218	M6_1384195_PstIMseI_PA	38.62
6219	M6_202948_PstIMseI_PA	38.62
6220	M6_419144_PstIMseI_PA	38.62
6221	M6_1006730_PstIMseI_PA	38.62
6222	M6_1017402_PstIMseI_PA	38.62
6223	M6_1727361_PstIMseI_PA	38.62
6224	M6_22278_PstIMseI_PA	38.62
6225	M6_2627879_PstIMseI_PA	38.62
6226	M6_298753_PstIMseI_PA	38.62
6227	M6_409928_PstIMseI_PA	38.62
6228	M6_416820_PstIMseI_PA	38.62
6229	Opata_1717075_PstIMseI_PA	38.62
6230	Opata_2589393_PstIMseI_PA	38.62
6231	Opata_3321120_PstIMseI_PA	38.62
6232	Opata_4386119_PstIMseI_PA	38.62
6233	Opata_1283426_PstIMspI_PA	38.62
6234	Opata_160645_PstIMspI_PA	38.62
6235	Opata_1990129_PstIMspI_PA	38.62
6236	Opata_2548706_PstIMspI_PA	38.62
6237	Opata_2582906_PstIMspI_PA	38.62
6238	Opata_3552876_PstIMspI_PA	38.62
6239	Opata_663258_PstIMspI_PA	38.62
6240	Opata_706940_PstIMspI_PA	38.62
6241	Opata_1209439_28_PstIMseI_SNP	38.62
6242	Opata_1209439_5_PstIMseI_SNP	38.62
6243	Opata_135397_11_PstIMseI_SNP	38.62
6244	Opata_96218_64_PstIMseI_SNP	38.62
6245	Opata_1711401_25_PstIMspI_SNP	38.62
6246	Opata_1858251_27_PstIMspI_SNP	38.62
6247	Opata_2834344_84_PstIMspI_SNP	38.62
6248	M6_1073086_PstIMluI_PA	38.62
6249	M6_484019_PstIMseI_PA	38.62
6250	Opata_4347949_PstIMseI_PA	38.62
6251	Opata_1338509_PstIMspI_PA	38.62
6252	Opata_1399729_PstIMspI_PA	38.62
6253	Opata_2098351_PstIMspI_PA	38.62
6254	Opata_2124384_PstIMspI_PA	38.62
6255	Opata_2774597_PstIMspI_PA	38.62
6256	Opata_3075615_PstIMspI_PA	38.62
6257	Opata_3749942_PstIMspI_PA	38.62
6258	M6_1816581_63_PstIMseI_SNP	38.62
6259	Opata_128252_11_PstIMseI_SNP	38.62
6260	Opata_4002403_4_PstIMspI_SNP	38.62
6261	Opata_100578_PstIMseI_PA	38.62
6262	Opata_886603_25_PstIMspI_SNP	38.62
6263	Opata_1342781_PstIMseI_PA	38.62
6264	M6_2245754_PstIMseI_PA	38.62
6265	Opata_483560_PstIMseI_PA	38.62
6266	Opata_2218544_PstIMspI_PA	38.62
6267	Opata_2393896_PstIMspI_PA	38.62
6268	Opata_3186275_PstIMspI_PA	38.62
6269	Opata_3313183_PstIMspI_PA	38.62
6270	Opata_971060_PstIMspI_PA	38.62
6271	Opata_978641_PstIMspI_PA	38.62
6272	Opata_3507179_PstIMspI_PA	38.62
6273	Opata_2505505_PstIMspI_PA	38.62
6274	Opata_994336_PstIMspI_PA	38.62
6275	M6_218919_PstIMseI_PA	38.62
6276	Opata_1832405_PstIMspI_PA	38.62
6277	Opata_1817063_PstIMspI_PA	38.62
6278	Opata_1827596_PstIMspI_PA	38.62
6279	M6_1738550_PstIMluI_PA	38.62
6280	M6_179047_PstIMluI_PA	38.62
6281	M6_739796_PstIMluI_PA	38.62
6282	M6_1015097_PstIMseI_PA	38.62
6283	M6_1093608_PstIMseI_PA	38.62
6284	M6_1160042_PstIMseI_PA	38.62
6285	M6_1420919_PstIMseI_PA	38.62
6286	M6_1635386_PstIMseI_PA	38.62
6287	M6_166769_PstIMseI_PA	38.62
6288	M6_2069716_PstIMseI_PA	38.62
6289	M6_2248273_PstIMseI_PA	38.62
6290	M6_2258680_PstIMseI_PA	38.62
6291	M6_2432110_PstIMseI_PA	38.62
6292	M6_303665_PstIMseI_PA	38.62
6293	M6_354508_PstIMseI_PA	38.62
6294	M6_386874_PstIMseI_PA	38.62
6295	M6_39619_PstIMseI_PA	38.62
6296	M6_4076369_PstIMseI_PA	38.62
6297	M6_730630_PstIMseI_PA	38.62
6298	M6_877557_PstIMseI_PA	38.62
6299	M6_938419_PstIMseI_PA	38.62
6300	Opata_207801_PstIMseI_PA	38.62
6301	M6_1030888_PstIMspI_PA	38.62
6302	M6_1084542_PstIMspI_PA	38.62
6303	M6_11762_PstIMspI_PA	38.62
6304	M6_1306002_PstIMspI_PA	38.62
6305	M6_132939_PstIMspI_PA	38.62
6306	M6_1353204_PstIMspI_PA	38.62
6307	M6_1764551_PstIMspI_PA	38.62
6308	M6_1791076_PstIMspI_PA	38.62
6309	M6_2111901_PstIMspI_PA	38.62
6310	M6_3055832_PstIMspI_PA	38.62
6311	M6_47951_PstIMspI_PA	38.62
6312	M6_581761_PstIMspI_PA	38.62
6313	M6_93927_PstIMspI_PA	38.62
6314	Opata_226780_7_PstIMluI_SNP	38.62
6315	Opata_1019602_87_PstIMseI_SNP	38.62
6316	Opata_1257636_84_PstIMseI_SNP	38.62
6317	Opata_160260_61_PstIMseI_SNP	38.62
6318	Opata_1953533_37_PstIMseI_SNP	38.62
6319	Opata_199549_89_PstIMseI_SNP	38.62
6320	Opata_299819_80_PstIMseI_SNP	38.62
6321	Opata_345951_60_PstIMseI_SNP	38.62
6322	Opata_430992_16_PstIMseI_SNP	38.62
6323	Opata_480873_42_PstIMseI_SNP	38.62
6324	Opata_480873_51_PstIMseI_SNP	38.62
6325	Opata_5451_32_PstIMseI_SNP	38.62
6326	Opata_591575_18_PstIMseI_SNP	38.62
6327	Opata_883479_9_PstIMseI_SNP	38.62
6328	Opata_98578_42_PstIMseI_SNP	38.62
6329	Opata_1764453_55_PstIMspI_SNP	38.62
6330	Opata_2072024_38_PstIMspI_SNP	38.62
6331	Opata_3346354_28_PstIMspI_SNP	38.62
6332	Opata_920329_51_PstIMspI_SNP	38.62
6333	M6_1000648_PstIMseI_PA	38.62
6334	M6_1406647_PstIMseI_PA	38.62
6335	M6_499557_PstIMseI_PA	38.62
6336	M6_639686_PstIMseI_PA	38.62
6337	M6_790903_PstIMseI_PA	38.62
6338	M6_878040_PstIMseI_PA	38.62
6339	M6_964366_PstIMseI_PA	38.62
6340	M6_2222338_PstIMspI_PA	38.62
6341	M6_269866_PstIMspI_PA	38.62
6342	M6_588079_PstIMspI_PA	38.62
6343	Opata_573921_31_PstIMseI_SNP	38.62
6344	Opata_573921_61_PstIMseI_SNP	38.62
6345	Opata_842361_45_PstIMseI_SNP	38.62
6346	Opata_2351592_40_PstIMspI_SNP	38.62
6347	Opata_983123_63_PstIMspI_SNP	38.62
6348	M6_144662_PstIMseI_PA	38.62
6349	M6_468781_PstIMseI_PA	38.62
6350	M6_731914_PstIMseI_PA	38.62
6351	M6_1543842_PstIMspI_PA	38.62
6352	M6_2804819_PstIMspI_PA	38.62
6353	M6_900100_PstIMspI_PA	38.62
6354	Opata_1208235_59_PstIMseI_SNP	38.62
6355	Opata_3514118_45_PstIMseI_SNP	38.62
6356	Opata_4137455_50_PstIMseI_SNP	38.62
6357	Opata_306964_56_PstIMseI_SNP	38.62
6358	M6_109264_PstIMseI_PA	38.62
6359	M6_1122625_PstIMseI_PA	38.62
6360	M6_121948_PstIMseI_PA	38.62
6361	M6_2994493_PstIMseI_PA	38.62
6362	M6_4270894_PstIMseI_PA	38.62
6363	M6_557176_PstIMseI_PA	38.62
6364	M6_604023_PstIMseI_PA	38.62
6365	M6_741155_PstIMseI_PA	38.62
6366	M6_1397737_PstIMspI_PA	38.62
6367	M6_1694323_PstIMspI_PA	38.62
6368	M6_2126894_PstIMspI_PA	38.62
6369	M6_2583119_PstIMspI_PA	38.62
6370	M6_287556_PstIMspI_PA	38.62
6371	M6_2898756_PstIMspI_PA	38.62
6372	M6_2955199_PstIMspI_PA	38.62
6373	M6_366147_PstIMspI_PA	38.62
6374	M6_541889_PstIMspI_PA	38.62
6375	Opata_116691_54_PstIMseI_SNP	38.62
6376	Opata_222910_26_PstIMseI_SNP	38.62
6377	Opata_2829178_74_PstIMseI_SNP	38.62
6378	Opata_283166_89_PstIMseI_SNP	38.62
6379	Opata_287891_71_PstIMseI_SNP	38.62
6380	Opata_376445_43_PstIMseI_SNP	38.62
6381	Opata_731399_16_PstIMseI_SNP	38.62
6382	Opata_1685667_89_PstIMspI_SNP	38.62
6383	Opata_1863765_85_PstIMspI_SNP	38.62
6384	Opata_2227504_21_PstIMspI_SNP	38.62
6385	Opata_2227504_34_PstIMspI_SNP	38.62
6386	Opata_2829526_78_PstIMspI_SNP	38.62
6387	Opata_403509_62_PstIMspI_SNP	38.62
6388	M6_2619247_PstIMseI_PA	38.62
6389	M6_42949_PstIMseI_PA	38.62
6390	M6_1010154_PstIMspI_PA	38.62
6391	M6_1666407_PstIMspI_PA	38.62
6392	M6_1931557_PstIMspI_PA	38.62
6393	M6_1960270_PstIMspI_PA	38.62
6394	M6_2274508_PstIMspI_PA	38.62
6395	M6_3605176_PstIMspI_PA	38.62
6396	M6_441587_PstIMspI_PA	38.62
6397	M6_489197_PstIMspI_PA	38.62
6398	M6_491361_PstIMspI_PA	38.62
6399	M6_581542_PstIMspI_PA	38.62
6400	M6_977467_PstIMspI_PA	38.62
6401	Opata_86547_28_PstIMseI_SNP	38.62
6402	Opata_2197304_75_PstIMspI_SNP	38.62
6403	M6_1047794_PstIMseI_PA	38.62
6404	M6_1852407_PstIMseI_PA	38.62
6405	M6_2182626_PstIMseI_PA	38.62
6406	M6_1065187_PstIMspI_PA	38.62
6407	M6_1425636_PstIMseI_PA	38.62
6408	M6_2695771_PstIMseI_PA	38.62
6409	M6_3142996_PstIMseI_PA	38.62
6410	M6_3432991_PstIMseI_PA	38.62
6411	M6_4195287_PstIMseI_PA	38.62
6412	M6_630729_PstIMseI_PA	38.62
6413	M6_74207_PstIMseI_PA	38.62
6414	M6_90057_PstIMseI_PA	38.62
6415	M6_1004395_PstIMspI_PA	38.62
6416	M6_1369389_PstIMspI_PA	38.62
6417	M6_1476893_PstIMspI_PA	38.62
6418	M6_18076_PstIMspI_PA	38.62
6419	M6_2306129_PstIMspI_PA	38.62
6420	M6_3356934_PstIMspI_PA	38.62
6421	M6_914477_PstIMspI_PA	38.62
6422	M6_227861_PstIMseI_PA	38.62
6423	Opata_2542602_PstIMspI_PA	38.62
6424	Opata_2570288_PstIMspI_PA	38.62
6425	Opata_802385_24_PstIMseI_SNP	38.62
6426	M6_1030956_PstIMseI_PA	38.62
6427	M6_776487_PstIMseI_PA	38.62
6428	M6_2462797_PstIMspI_PA	38.62
6429	M6_110572_PstIMseI_PA	38.62
6430	M6_1346022_PstIMseI_PA	38.62
6431	M6_227013_PstIMseI_PA	38.62
6432	M6_240912_PstIMseI_PA	38.62
6433	M6_654456_PstIMseI_PA	38.62
6434	M6_979899_PstIMseI_PA	38.62
6435	M6_1130470_PstIMseI_PA	38.62
6436	M6_115654_PstIMseI_PA	38.62
6437	M6_173493_PstIMseI_PA	38.62
6438	M6_1814790_PstIMseI_PA	38.62
6439	M6_188053_PstIMseI_PA	38.62
6440	M6_1963181_PstIMseI_PA	38.62
6441	M6_2155127_PstIMseI_PA	38.62
6442	M6_250275_PstIMseI_PA	38.62
6443	M6_279670_PstIMseI_PA	38.62
6444	M6_501894_PstIMseI_PA	38.62
6445	M6_57199_PstIMseI_PA	38.62
6446	M6_589520_PstIMseI_PA	38.62
6447	M6_784541_PstIMseI_PA	38.62
6448	M6_8766_PstIMseI_PA	38.62
6449	M6_1339548_PstIMspI_PA	38.62
6450	M6_1442682_PstIMspI_PA	38.62
6451	M6_1589086_PstIMspI_PA	38.62
6452	M6_188807_PstIMspI_PA	38.62
6453	M6_1893455_PstIMspI_PA	38.62
6454	M6_1975108_PstIMspI_PA	38.62
6455	M6_2023156_PstIMspI_PA	38.62
6456	M6_2282622_PstIMspI_PA	38.62
6457	M6_2311415_PstIMspI_PA	38.62
6458	M6_2545623_PstIMspI_PA	38.62
6459	M6_294288_PstIMspI_PA	38.62
6460	M6_327622_PstIMspI_PA	38.62
6461	M6_3278472_PstIMspI_PA	38.62
6462	M6_3450853_PstIMspI_PA	38.62
6463	M6_3482667_PstIMspI_PA	38.62
6464	M6_375796_PstIMspI_PA	38.62
6465	M6_382396_PstIMspI_PA	38.62
6466	M6_386423_PstIMspI_PA	38.62
6467	M6_392542_PstIMspI_PA	38.62
6468	M6_422960_PstIMspI_PA	38.62
6469	M6_490060_PstIMspI_PA	38.62
6470	M6_504006_PstIMspI_PA	38.62
6471	M6_551341_PstIMspI_PA	38.62
6472	M6_568934_PstIMspI_PA	38.62
6473	M6_696798_PstIMspI_PA	38.62
6474	M6_716794_PstIMspI_PA	38.62
6475	M6_767261_PstIMspI_PA	38.62
6476	M6_799353_PstIMspI_PA	38.62
6477	M6_1069164_PstIMseI_PA	38.62
6478	M6_1851292_PstIMseI_PA	38.62
6479	M6_26601_PstIMseI_PA	38.62
6480	M6_1020195_PstIMspI_PA	38.62
6481	M6_1688679_PstIMspI_PA	38.62
6482	M6_2289205_PstIMspI_PA	38.62
6483	M6_316574_PstIMspI_PA	38.62
6484	M6_3316711_PstIMspI_PA	38.62
6485	M6_336721_PstIMspI_PA	38.62
6486	M6_441960_PstIMspI_PA	38.62
6487	M6_695292_PstIMspI_PA	38.62
6488	M6_969376_PstIMspI_PA	38.62
6489	M6_1136931_PstIMseI_PA	38.62
6490	M6_1305409_PstIMseI_PA	38.62
6491	M6_1886083_PstIMseI_PA	38.62
6492	M6_2671301_PstIMseI_PA	38.62
6493	M6_2995777_PstIMseI_PA	38.62
6494	M6_3020268_PstIMseI_PA	38.62
6495	M6_3212441_PstIMseI_PA	38.62
6496	M6_540573_PstIMseI_PA	38.62
6497	M6_648712_PstIMseI_PA	38.62
6498	M6_77310_PstIMseI_PA	38.62
6499	M6_826074_PstIMseI_PA	38.62
6500	M6_1023809_PstIMspI_PA	38.62
6501	M6_1065878_PstIMspI_PA	38.62
6502	M6_1080049_PstIMspI_PA	38.62
6503	M6_1095279_PstIMspI_PA	38.62
6504	M6_1165761_PstIMspI_PA	38.62
6505	M6_1250962_PstIMspI_PA	38.62
6506	M6_1257906_PstIMspI_PA	38.62
6507	M6_1279764_PstIMspI_PA	38.62
6508	M6_1799914_PstIMspI_PA	38.62
6509	M6_1954013_PstIMspI_PA	38.62
6510	M6_2217564_PstIMspI_PA	38.62
6511	M6_2318355_PstIMspI_PA	38.62
6512	M6_2326987_PstIMspI_PA	38.62
6513	M6_250531_PstIMspI_PA	38.62
6514	M6_3003526_PstIMspI_PA	38.62
6515	M6_3174976_PstIMspI_PA	38.62
6516	M6_348055_PstIMspI_PA	38.62
6517	M6_419299_PstIMspI_PA	38.62
6518	M6_419712_PstIMspI_PA	38.62
6519	M6_440766_PstIMspI_PA	38.62
6520	M6_505467_PstIMspI_PA	38.62
6521	M6_571039_PstIMspI_PA	38.62
6522	M6_647502_PstIMspI_PA	38.62
6523	M6_673258_PstIMspI_PA	38.62
6524	M6_955859_PstIMspI_PA	38.62
6525	M6_1565241_PstIMluI_PA	38.62
6526	M6_1038065_PstIMseI_PA	38.62
6527	M6_1064541_PstIMseI_PA	38.62
6528	M6_1071582_PstIMseI_PA	38.62
6529	M6_1075368_PstIMseI_PA	38.62
6530	M6_1134993_PstIMseI_PA	38.62
6531	M6_1165222_PstIMseI_PA	38.62
6532	M6_1209407_PstIMseI_PA	38.62
6533	M6_1312640_PstIMseI_PA	38.62
6534	M6_1390041_PstIMseI_PA	38.62
6535	M6_1409080_PstIMseI_PA	38.62
6536	M6_152124_PstIMseI_PA	38.62
6537	M6_159229_PstIMseI_PA	38.62
6538	M6_187047_PstIMseI_PA	38.62
6539	M6_2068482_PstIMseI_PA	38.62
6540	M6_2095254_PstIMseI_PA	38.62
6541	M6_211743_PstIMseI_PA	38.62
6542	M6_308377_PstIMseI_PA	38.62
6543	M6_3262827_PstIMseI_PA	38.62
6544	M6_440512_PstIMseI_PA	38.62
6545	M6_490677_PstIMseI_PA	38.62
6546	M6_559559_PstIMseI_PA	38.62
6547	M6_68939_PstIMseI_PA	38.62
6548	M6_704361_PstIMseI_PA	38.62
6549	M6_870343_PstIMseI_PA	38.62
6550	Opata_3968212_PstIMseI_PA	38.62
6551	Opata_869334_PstIMseI_PA	38.62
6552	M6_1212817_PstIMspI_PA	38.62
6553	M6_1522005_PstIMspI_PA	38.62
6554	M6_1562458_PstIMspI_PA	38.62
6555	M6_1596156_PstIMspI_PA	38.62
6556	M6_1765422_PstIMspI_PA	38.62
6557	M6_1933944_PstIMspI_PA	38.62
6558	M6_1940140_PstIMspI_PA	38.62
6559	M6_204179_PstIMspI_PA	38.62
6560	M6_2159208_PstIMspI_PA	38.62
6561	M6_2256831_PstIMspI_PA	38.62
6562	M6_2314987_PstIMspI_PA	38.62
6563	M6_2342154_PstIMspI_PA	38.62
6564	M6_239373_PstIMspI_PA	38.62
6565	M6_2871130_PstIMspI_PA	38.62
6566	M6_301554_PstIMspI_PA	38.62
6567	M6_419072_PstIMspI_PA	38.62
6568	M6_79552_PstIMspI_PA	38.62
6569	M6_851451_PstIMspI_PA	38.62
6570	M6_892605_PstIMspI_PA	38.62
6571	M6_918358_PstIMspI_PA	38.62
6572	M6_346190_35_PstIMseI_SNP	38.62
6573	M6_346190_40_PstIMseI_SNP	38.62
6574	Opata_100968_18_PstIMseI_SNP	38.62
6575	Opata_100968_35_PstIMseI_SNP	38.62
6576	Opata_1022279_67_PstIMseI_SNP	38.62
6577	Opata_118571_28_PstIMseI_SNP	38.62
6578	Opata_120840_11_PstIMseI_SNP	38.62
6579	Opata_1230551_84_PstIMseI_SNP	38.62
6580	Opata_1234727_52_PstIMseI_SNP	38.62
6581	Opata_1234727_77_PstIMseI_SNP	38.62
6582	Opata_128252_53_PstIMseI_SNP	38.62
6583	Opata_13153_10_PstIMseI_SNP	38.62
6584	Opata_182236_34_PstIMseI_SNP	38.62
6585	Opata_184833_5_PstIMseI_SNP	38.62
6586	Opata_184833_69_PstIMseI_SNP	38.62
6587	Opata_199574_60_PstIMseI_SNP	38.62
6588	Opata_304630_47_PstIMseI_SNP	38.62
6589	Opata_319860_43_PstIMseI_SNP	38.62
6590	Opata_343390_78_PstIMseI_SNP	38.62
6591	Opata_347733_71_PstIMseI_SNP	38.62
6592	Opata_368287_56_PstIMseI_SNP	38.62
6593	Opata_370329_12_PstIMseI_SNP	38.62
6594	Opata_377248_87_PstIMseI_SNP	38.62
6595	Opata_44211_27_PstIMseI_SNP	38.62
6596	Opata_448449_47_PstIMseI_SNP	38.62
6597	Opata_74369_63_PstIMseI_SNP	38.62
6598	Opata_80403_80_PstIMseI_SNP	38.62
6599	Opata_818272_63_PstIMseI_SNP	38.62
6600	Opata_901321_31_PstIMseI_SNP	38.62
6601	Opata_901321_68_PstIMseI_SNP	38.62
6602	Opata_91847_27_PstIMseI_SNP	38.62
6603	Opata_99021_50_PstIMseI_SNP	38.62
6604	Opata_1332520_11_PstIMspI_SNP	38.62
6605	Opata_14796_27_PstIMspI_SNP	38.62
6606	Opata_1595551_54_PstIMspI_SNP	38.62
6607	Opata_1596932_41_PstIMspI_SNP	38.62
6608	Opata_1785477_45_PstIMspI_SNP	38.62
6609	Opata_2151374_18_PstIMspI_SNP	38.62
6610	Opata_2151374_28_PstIMspI_SNP	38.62
6611	Opata_2332098_74_PstIMspI_SNP	38.62
6612	Opata_241148_61_PstIMspI_SNP	38.62
6613	Opata_2435536_20_PstIMspI_SNP	38.62
6614	Opata_2986095_9_PstIMspI_SNP	38.62
6615	Opata_321499_25_PstIMspI_SNP	38.62
6616	Opata_358012_9_PstIMspI_SNP	38.62
6617	Opata_3940630_23_PstIMspI_SNP	38.62
6618	M6_1861289_PstIMseI_PA	38.62
6619	M6_581767_PstIMspI_PA	38.62
6620	Opata_100050_37_PstIMseI_SNP	38.62
6621	Opata_143571_25_PstIMseI_SNP	38.62
6622	Opata_208030_53_PstIMseI_SNP	38.62
6623	Opata_275853_58_PstIMseI_SNP	38.62
6624	Opata_698922_43_PstIMseI_SNP	38.62
6625	Opata_2392897_34_PstIMspI_SNP	38.62
6626	Opata_2392897_37_PstIMspI_SNP	38.62
6627	Opata_311561_61_PstIMspI_SNP	38.62
6628	M6_1604683_PstIMseI_PA	38.62
6629	Opata_1238506_27_PstIMseI_SNP	38.62
6630	Opata_13256_64_PstIMseI_SNP	38.62
6631	Opata_113572_27_PstIMseI_SNP	38.62
6632	Opata_1203837_55_PstIMseI_SNP	38.62
6633	Opata_1203837_69_PstIMseI_SNP	38.62
6634	Opata_2899400_45_PstIMseI_SNP	38.62
6635	Opata_2899400_6_PstIMseI_SNP	38.62
6636	Opata_42435_61_PstIMseI_SNP	38.62
6637	Opata_946441_29_PstIMseI_SNP	38.62
6638	Opata_1880519_58_PstIMspI_SNP	38.62
6639	Opata_1880519_85_PstIMspI_SNP	38.62
6640	Opata_2334671_56_PstIMspI_SNP	38.62
6641	Opata_2484180_78_PstIMspI_SNP	38.62
6642	Opata_2536260_53_PstIMspI_SNP	38.62
6643	Opata_3783090_81_PstIMspI_SNP	38.62
6644	M6_195217_PstIMluI_PA	38.62
6645	M6_1828747_PstIMseI_PA	38.62
6646	M6_1846851_PstIMseI_PA	38.62
6647	M6_2407213_PstIMseI_PA	38.62
6648	M6_253803_PstIMseI_PA	38.62
6649	M6_274114_PstIMseI_PA	38.62
6650	M6_3087697_PstIMseI_PA	38.62
6651	M6_498796_PstIMseI_PA	38.62
6652	M6_561284_PstIMseI_PA	38.62
6653	M6_80498_PstIMseI_PA	38.62
6654	M6_1937844_PstIMspI_PA	38.62
6655	M6_2178794_PstIMspI_PA	38.62
6656	M6_641729_PstIMspI_PA	38.62
6657	Opata_940959_10_PstIMseI_SNP	38.62
6658	M6_1508540_PstIMspI_PA	38.62
6659	M6_2435282_PstIMspI_PA	38.62
6660	M6_2469053_PstIMspI_PA	38.62
6661	M6_1941422_PstIMluI_PA	38.62
6662	M6_2027741_PstIMluI_PA	38.62
6663	M6_2540955_PstIMluI_PA	38.62
6664	M6_314948_PstIMluI_PA	38.62
6665	M6_1425373_PstIMseI_PA	38.62
6666	M6_777177_PstIMseI_PA	38.62
6667	M6_791206_PstIMseI_PA	38.62
6668	M6_882100_PstIMseI_PA	38.62
6669	M6_94342_PstIMseI_PA	38.62
6670	M6_261087_PstIMspI_PA	38.62
6671	M6_31225_PstIMseI_PA	38.62
6672	Opata_176051_PstIMseI_PA	38.62
6673	M6_2357923_PstIMseI_PA	38.62
6674	M6_104772_PstIMseI_PA	38.62
6675	M6_1953275_PstIMseI_PA	38.62
6676	M6_3376055_PstIMspI_PA	38.62
6677	M6_975025_PstIMspI_PA	38.62
6678	M6_2769010_PstIMspI_PA	38.62
6679	M6_636373_PstIMspI_PA	38.62
6680	M6_1275747_PstIMseI_PA	38.62
6681	M6_42757_PstIMseI_PA	38.62
6682	M6_490014_PstIMseI_PA	38.62
6683	M6_49512_PstIMseI_PA	38.62
6684	M6_635803_PstIMseI_PA	38.62
6685	M6_1806872_PstIMspI_PA	38.62
6686	M6_415514_PstIMspI_PA	38.62
6687	M6_1028620_PstIMseI_PA	38.62
6688	M6_185124_PstIMseI_PA	38.62
6689	M6_793804_PstIMseI_PA	38.62
6690	M6_2687754_PstIMspI_PA	38.62
6691	M6_916342_PstIMspI_PA	38.62
6692	M6_3345946_15_PstIMseI_SNP	38.62
6693	Opata_12381_3_PstIMseI_SNP	38.62
6694	Opata_1309439_56_PstIMseI_SNP	38.62
6695	Opata_13779_58_PstIMseI_SNP	38.62
6696	Opata_147943_16_PstIMseI_SNP	38.62
6697	Opata_150689_24_PstIMseI_SNP	38.62
6698	Opata_196883_30_PstIMseI_SNP	38.62
6699	Opata_233727_25_PstIMseI_SNP	38.62
6700	Opata_274478_74_PstIMseI_SNP	38.62
6701	Opata_291113_82_PstIMseI_SNP	38.62
6702	Opata_291113_87_PstIMseI_SNP	38.62
6703	Opata_291113_88_PstIMseI_SNP	38.62
6704	Opata_315498_80_PstIMseI_SNP	38.62
6705	Opata_364297_21_PstIMseI_SNP	38.62
6706	Opata_3728900_20_PstIMseI_SNP	38.62
6707	Opata_483125_61_PstIMseI_SNP	38.62
6708	Opata_4958_71_PstIMseI_SNP	38.62
6709	Opata_754252_66_PstIMseI_SNP	38.62
6710	Opata_77499_43_PstIMseI_SNP	38.62
6711	Opata_77499_51_PstIMseI_SNP	38.62
6712	Opata_776570_15_PstIMseI_SNP	38.62
6713	Opata_801958_81_PstIMseI_SNP	38.62
6714	Opata_886372_31_PstIMseI_SNP	38.62
6715	Opata_886372_87_PstIMseI_SNP	38.62
6716	Opata_1574745_36_PstIMspI_SNP	38.62
6717	Opata_1815790_71_PstIMspI_SNP	38.62
6718	Opata_185628_31_PstIMspI_SNP	38.62
6719	Opata_2313505_36_PstIMspI_SNP	38.62
6720	Opata_3686490_54_PstIMspI_SNP	38.62
6721	Opata_4266041_34_PstIMspI_SNP	38.62
6722	M6_1576014_PstIMseI_PA	38.62
6723	M6_2935597_PstIMseI_PA	38.62
6724	Opata_100968_52_PstIMseI_SNP	38.62
6725	Opata_1124565_75_PstIMseI_SNP	38.62
6726	Opata_3813_27_PstIMseI_SNP	38.62
6727	Opata_3813_28_PstIMseI_SNP	38.62
6728	Opata_399899_8_PstIMseI_SNP	38.62
6729	Opata_217252_57_PstIMseI_SNP	38.62
6730	Opata_233196_30_PstIMseI_SNP	38.62
6731	Opata_233196_7_PstIMseI_SNP	38.62
6732	Opata_1167952_33_PstIMspI_SNP	38.62
6733	Opata_1332520_24_PstIMspI_SNP	38.62
6734	Opata_1556928_69_PstIMspI_SNP	38.62
6735	Opata_1612671_14_PstIMspI_SNP	38.62
6736	Opata_2148776_38_PstIMspI_SNP	38.62
6737	Opata_2334671_11_PstIMspI_SNP	38.62
6738	Opata_2931354_65_PstIMspI_SNP	38.62
6739	Opata_3927453_24_PstIMspI_SNP	38.62
6740	M6_1079178_PstIMseI_PA	38.62
6741	M6_1926290_PstIMseI_PA	38.62
6742	M6_212026_PstIMseI_PA	38.62
6743	M6_2226047_PstIMseI_PA	38.62
6744	M6_3544570_PstIMseI_PA	38.62
6745	M6_4177718_PstIMseI_PA	38.62
6746	M6_751061_PstIMseI_PA	38.62
6747	M6_1168158_PstIMspI_PA	38.62
6748	M6_1958462_PstIMspI_PA	38.62
6749	M6_2160154_PstIMspI_PA	38.62
6750	M6_2654052_PstIMspI_PA	38.62
6751	M6_3561602_PstIMspI_PA	38.62
6752	M6_427886_PstIMspI_PA	38.62
6753	M6_458937_PstIMspI_PA	38.62
6754	M6_503369_PstIMspI_PA	38.62
6755	M6_554546_PstIMspI_PA	38.62
6756	M6_731693_PstIMspI_PA	38.62
6757	M6_823693_PstIMspI_PA	38.62
6758	M6_876305_PstIMspI_PA	38.62
6759	M6_982930_PstIMspI_PA	38.62
6760	Opata_162183_89_PstIMseI_SNP	38.62
6761	Opata_499793_33_PstIMseI_SNP	38.62
6762	Opata_1638911_85_PstIMspI_SNP	38.62
6763	Opata_2423851_47_PstIMspI_SNP	38.62
6764	Opata_2487863_72_PstIMspI_SNP	38.62
6765	Opata_3285944_73_PstIMspI_SNP	38.62
6766	Opata_403509_38_PstIMspI_SNP	38.62
6767	Opata_4267140_12_PstIMspI_SNP	38.62
6768	M6_1534952_PstIMseI_PA	38.62
6769	M6_159452_PstIMseI_PA	38.62
6770	M6_4077227_PstIMseI_PA	38.62
6771	M6_569877_PstIMseI_PA	38.62
6772	M6_1638143_PstIMspI_PA	38.62
6773	M6_2524976_PstIMspI_PA	38.62
6774	M6_3133857_PstIMspI_PA	38.62
6775	M6_827768_PstIMspI_PA	38.62
6776	M6_1282550_PstIMseI_PA	38.62
6777	M6_1335431_PstIMseI_PA	38.62
6778	M6_1266173_PstIMspI_PA	38.62
6779	M6_192034_PstIMspI_PA	38.62
6780	M6_3262945_PstIMspI_PA	38.62
6781	M6_3265803_PstIMspI_PA	38.62
6782	M6_852753_PstIMspI_PA	38.62
6783	Opata_660592_54_PstIMseI_SNP	38.62
6784	M6_921598_PstIMspI_PA	38.62
6785	M6_2992276_PstIMspI_PA	38.62
6786	M6_499615_PstIMseI_PA	38.62
6787	M6_776640_PstIMseI_PA	38.62
6788	M6_1101191_PstIMspI_PA	38.62
6789	M6_1365315_PstIMspI_PA	38.62
6790	M6_1820956_PstIMspI_PA	38.62
6791	M6_2859845_PstIMspI_PA	38.62
6792	M6_3257479_PstIMspI_PA	38.62
6793	M6_3517927_PstIMspI_PA	38.62
6794	M6_1947892_PstIMseI_PA	38.62
6795	M6_3539679_PstIMspI_PA	38.62
6796	M6_3822719_PstIMseI_PA	38.62
6797	M6_2135044_PstIMspI_PA	38.62
6798	M6_369904_PstIMspI_PA	38.62
6799	M6_605292_PstIMspI_PA	38.62
6800	M6_629234_PstIMspI_PA	38.62
6801	M6_681094_PstIMspI_PA	38.62
6802	Opata_143376_83_PstIMseI_SNP	38.62
6803	Opata_291185_18_PstIMseI_SNP	38.62
6804	Opata_1684951_28_PstIMspI_SNP	38.62
6805	Opata_1771990_75_PstIMspI_SNP	38.62
6806	Opata_261352_38_PstIMspI_SNP	38.62
6807	Opata_2892728_28_PstIMspI_SNP	38.62
6808	Opata_556236_21_PstIMspI_SNP	38.62
6809	Opata_840454_20_PstIMspI_SNP	38.62
6810	Opata_1597015_PstIMseI_PA	38.62
6811	Opata_423164_PstIMseI_PA	38.62
6812	Opata_522982_PstIMseI_PA	38.62
6813	Opata_1095522_36_PstIMseI_SNP	38.62
6814	Opata_2026015_3_PstIMseI_SNP	38.62
6815	Opata_482884_73_PstIMseI_SNP	38.62
6816	Opata_72101_40_PstIMseI_SNP	38.62
6817	Opata_2864107_29_PstIMspI_SNP	38.62
6818	Opata_2864107_65_PstIMspI_SNP	38.62
6819	Opata_595414_25_PstIMspI_SNP	38.62
6820	Opata_82440_40_PstIMspI_SNP	38.62
6821	Opata_2294818_PstIMseI_PA	38.62
6822	Opata_3366759_PstIMseI_PA	38.62
6823	Opata_3792684_PstIMspI_PA	38.62
6824	Opata_4115136_PstIMspI_PA	38.62
6825	Opata_717981_PstIMspI_PA	38.62
6826	Opata_2236608_43_PstIMseI_SNP	38.62
6827	Opata_2236608_73_PstIMseI_SNP	38.62
6828	Opata_53699_PstIMluI_PA	38.62
6829	Opata_2321756_PstIMseI_PA	38.62
6830	Opata_699791_PstIMseI_PA	38.62
6831	Opata_2984925_PstIMspI_PA	38.62
6832	Opata_1411360_PstIMspI_PA	38.62
6833	Opata_316484_PstIMspI_PA	38.62
6834	Opata_786275_PstIMluI_PA	38.62
6835	Opata_649911_PstIMseI_PA	38.62
6836	Opata_750735_PstIMseI_PA	38.62
6837	Opata_847983_PstIMseI_PA	38.62
6838	Opata_182645_PstIMseI_PA	38.62
6839	Opata_90449_PstIMseI_PA	38.62
6840	Opata_2157329_PstIMspI_PA	38.62
6841	Opata_1376223_PstIMseI_PA	38.62
6842	Opata_11884_28_PstIMseI_SNP	38.62
6843	Opata_189785_19_PstIMseI_SNP	38.62
6844	Opata_189785_75_PstIMseI_SNP	38.62
6845	Opata_482884_56_PstIMseI_SNP	38.62
6846	Opata_947928_63_PstIMseI_SNP	38.62
6847	Opata_949850_32_PstIMseI_SNP	38.62
6848	Opata_178833_PstIMseI_PA	38.62
6849	Opata_631751_PstIMluI_PA	38.62
6850	Opata_1358232_60_PstIMseI_SNP	38.62
6851	Opata_619060_PstIMluI_PA	38.62
6852	Opata_816841_PstIMluI_PA	38.62
6853	Opata_1625232_PstIMluI_PA	38.62
6854	Opata_86844_PstIMseI_PA	38.62
6855	RAC875_c754_120	38.62
6856	Tdurum_contig48049_479	38.62
6857	Tdurum_contig48049_807	38.62
6858	BobWhite_c20514_70	38.62
6859	BS00004170_51	38.62
6860	RAC875_c9318_401	38.62
6861	BobWhite_c20514_92	38.62
6862	Excalibur_c13276_1322	38.62
6863	BobWhite_c7235_365	38.62
6864	BobWhite_c7260_197	38.62
6865	Kukri_c80869_122	38.62
6866	BS00011173_51	38.62
6867	Kukri_c6221_742	38.62
6868	Tdurum_contig48049_705	38.62
6869	BS00068244_51	38.62
6870	Ku_c3686_52	38.62
6871	Ra_c492_1845	38.62
6872	BobWhite_c23619_138	38.62
6873	Ra_c7973_1185	38.62
6874	Excalibur_c39621_358	38.62
6875	Kukri_c2005_1312	38.62
6876	Kukri_c27901_685	38.62
6877	Kukri_c8815_531	38.62
6878	Kukri_c8815_619	38.62
6879	Kukri_rep_c79597_513	38.62
6880	TA001195-0515	38.62
6881	GENE-2331_126	38.62
6882	Jagger_c1812_105	38.62
6883	RAC875_c21209_55	38.62
6884	CAP7_c2731_39	38.62
6885	Kukri_rep_c75467_419	38.62
6886	Tdurum_contig17660_516	38.62
6887	Ex_c22373_324	38.62
6888	Excalibur_rep_c105757_589	38.62
6889	Kukri_c6954_152	38.62
6890	RFL_Contig2581_472	38.62
6891	TA014611-0432	38.62
6892	tplb0047e04_1207	38.62
6893	RAC875_c49255_1313	38.62
6894	IACX1042	38.62
6895	Kukri_c6954_320	38.62
6896	RAC875_c66157_153	38.62
6897	Kukri_c13991_279	38.62
6898	BS00073305_51	38.62
6899	BobWhite_c21904_1214	38.62
6900	Ex_c20763_1076	38.62
6901	Ex_c2567_1180	38.62
6902	Ex_c30319_438	38.62
6903	Excalibur_c14459_315	38.62
6904	Excalibur_c23378_855	38.62
6905	Excalibur_c30284_1106	38.62
6906	Excalibur_c43781_161	38.62
6907	Excalibur_c59220_428	38.62
6908	GENE-2128_330	38.62
6909	GENE-2463_463	38.62
6910	GENE-2708_165	38.62
6911	IACX1123	38.62
6912	IACX1348	38.62
6913	IACX141	38.62
6914	JD_c1448_498	38.62
6915	JG_c9275_164	38.62
6916	Ku_c11865_406	38.62
6917	Kukri_c16845_303	38.62
6918	Kukri_c30917_151	38.62
6919	Kukri_c6978_499	38.62
6920	Kukri_rep_c75204_1421	38.62
6921	Kukri_rep_c77525_77	38.62
6922	RAC875_c1585_666	38.62
6923	RAC875_c44268_344	38.62
6924	RAC875_c45385_212	38.62
6925	BobWhite_c14085_196	38.62
6926	RAC875_rep_c106151_123	38.62
6927	RAC875_rep_c69207_1110	38.62
6928	Tdurum_contig10559_871	38.62
6929	Tdurum_contig10559_933	38.62
6930	Tdurum_contig18224_807	38.62
6931	BobWhite_c14760_277	38.62
6932	Tdurum_contig30668_248	38.62
6933	Tdurum_contig42099_438	38.62
6934	tplb0056l21_172	38.62
6935	CAP8_c6777_308	38.62
6936	Ex_c17894_1159	38.62
6937	RFL_Contig3861_550	38.62
6938	Ex_c63544_226	38.62
6939	Excalibur_c19065_589	38.62
6940	Excalibur_c6644_1461	38.62
6941	BobWhite_c39599_82	38.62
6942	GENE-2127_235	38.62
6943	GENE-2127_317	38.62
6944	GENE-2491_309	38.62
6945	GENE-2768_352	38.62
6946	IAAV3115	38.62
6947	IAAV3906	38.62
6948	IAAV8784	38.62
6949	Ku_c14928_2292	38.62
6950	Kukri_c22186_502	38.62
6951	Kukri_c46057_646	38.62
6952	Kukri_c48155_158	38.62
6953	RAC875_c26184_273	38.62
6954	RAC875_c34232_184	38.62
6955	RAC875_c38663_2179	38.62
6956	RAC875_c59416_158	38.62
6957	RAC875_rep_c108287_212	38.62
6958	RAC875_rep_c69241_454	38.62
6959	RAC875_rep_c70191_89	38.62
6960	TA004056-0809	38.62
6961	tplb0035b22_184	38.62
6962	BobWhite_c27944_234	38.62
6963	Excalibur_c38293_109	38.62
6964	BobWhite_c3325_613	38.62
6965	Excalibur_rep_c66815_273	38.62
6966	IAAV5596	38.62
6967	IACX1896	38.62
6968	JD_c6255_1092	38.62
6969	Ku_c104619_404	38.62
6970	Kukri_c12878_659	38.62
6971	Kukri_c21014_1472	38.62
6972	Kukri_rep_c94281_83	38.62
6973	BobWhite_rep_c63668_187	38.62
6974	RAC875_c22562_429	38.62
6975	RAC875_rep_c71185_473	38.62
6976	RFL_Contig1320_726	38.62
6977	TA003453-0234	38.62
6978	Tdurum_contig34920_104	38.62
6979	Excalibur_c29496_799	38.62
6980	BobWhite_c3445_658	38.62
6981	Excalibur_c55182_170	38.62
6982	GENE-2127_76	38.62
6983	Kukri_c57687_182	38.62
6984	RAC875_c12224_267	38.62
6985	RAC875_c79934_95	38.62
6986	Excalibur_c13574_517	38.62
6987	Excalibur_c21070_504	38.62
6988	Kukri_c82663_73	38.62
6989	Tdurum_contig32481_214	38.62
6990	tplb0051g20_452	38.62
6991	CAP8_c541_362	38.62
6992	Excalibur_c38886_129	38.62
6993	Kukri_c44469_1240	38.62
6994	Kukri_c93635_290	38.62
6995	RAC875_c18564_222	38.62
6996	RAC875_c27776_86	38.62
6997	Excalibur_rep_c68321_315	38.62
6998	GENE-2354_155	38.62
6999	IAAV562	38.62
7000	RAC875_c2331_2570	38.62
7001	BobWhite_c17260_218	38.62
7002	CAP8_c1410_173	38.62
7003	Excalibur_rep_c110721_506	38.62
7004	Kukri_c25072_508	38.62
7005	RAC875_c28616_154	38.62
7006	RFL_Contig3861_578	38.62
7007	Tdurum_contig42488_1235	38.62
7008	BS00075739_51	38.62
7009	BS00109722_51	38.62
7010	BS00109736_51	38.62
7011	CAP11_c2450_256	38.62
7012	CAP8_c2722_258	38.62
7013	D_contig10302_211	38.62
7014	Ex_c22611_299	38.62
7015	Excalibur_c26734_70	38.62
7016	Excalibur_c28049_105	38.62
7017	Excalibur_c31060_904	38.62
7018	Excalibur_c42502_96	38.62
7019	Excalibur_c55561_127	38.62
7020	Excalibur_rep_c105046_171	38.62
7021	GENE-2447_245	38.62
7022	GENE-3022_460	38.62
7023	IAAV6309	38.62
7024	IAAV6944	38.62
7025	JG_c1476_95	38.62
7026	JG_c2451_622	38.62
7027	Kukri_c21755_409	38.62
7028	Kukri_c23469_1194	38.62
7029	Kukri_c23469_1598	38.62
7030	Kukri_c36178_564	38.62
7031	Kukri_c39869_327	38.62
7032	BobWhite_c8935_390	38.62
7033	Ra_c37920_342	38.62
7034	Ra_c45147_1600	38.62
7035	RAC875_c14688_1211	38.62
7036	RAC875_c20516_192	38.62
7037	RAC875_c21571_172	38.62
7038	BobWhite_rep_c65013_174	38.62
7039	BobWhite_rep_c65100_456	38.62
7040	RAC875_c37611_302	38.62
7041	RAC875_c42756_168	38.62
7042	RAC875_c50023_123	38.62
7043	RAC875_rep_c107208_664	38.62
7044	RFL_Contig3671_380	38.62
7045	TA001512-0387	38.62
7046	TA001512-0668	38.62
7047	Tdurum_contig17660_175	38.62
7048	Tdurum_contig17660_462	38.62
7049	BS00044898_51	38.62
7050	BobWhite_c17999_112	38.62
7051	Excalibur_c31814_298	38.62
7052	Excalibur_c4283_201	38.62
7053	Excalibur_rep_c80895_175	38.62
7054	IAAV6223	38.62
7055	IAAV7636	38.62
7056	Ra_c17211_876	38.62
7057	RAC875_c110384_153	38.62
7058	RFL_Contig5998_745	38.62
7059	CAP11_c2377_62	38.62
7060	RAC875_c65221_438	38.62
7061	CAP12_c5519_132	38.62
7062	BobWhite_c20163_456	38.62
7063	Excalibur_c60487_1130	38.62
7064	Excalibur_rep_c80895_95	38.62
7065	Ku_c8303_880	38.62
7066	Kukri_c27037_112	38.62
7067	Kukri_c74651_223	38.62
7068	Kukri_c9578_1446	38.62
7069	Kukri_c9578_2045	38.62
7070	Tdurum_contig4974_2349	38.62
7071	Excalibur_c60487_908	38.62
7072	Ex_c5979_1449	38.62
7073	Excalibur_c10157_180	38.62
7074	GENE-2637_396	38.62
7075	GENE-2637_94	38.62
7076	BobWhite_c46071_74	38.62
7077	Kukri_c16665_595	38.62
7078	Kukri_c61419_550	38.62
7079	BobWhite_rep_c50115_136	38.62
7080	RAC875_c9526_88	38.62
7081	RAC875_rep_c73827_306	38.62
7082	RAC875_rep_c74695_101	38.62
7083	RAC875_rep_c77874_269	38.62
7084	Ex_c6665_1067	38.62
7085	Excalibur_c42602_119	38.62
7086	Excalibur_rep_c111789_1040	38.62
7087	RAC875_rep_c69612_1061	38.62
7088	Tdurum_contig11169_401	38.62
7089	BS00022160_51	38.62
7090	Tdurum_contig42528_1379	38.62
7091	Tdurum_contig42528_767	38.62
7092	Tdurum_contig42528_819	38.62
7093	Tdurum_contig48231_1233	38.62
7094	Tdurum_contig77704_144	38.62
7095	Tdurum_contig77704_289	38.62
7096	BS00066957_51	38.62
7097	Excalibur_c32366_122	38.62
7098	Kukri_c48199_102	38.62
7099	tplb0051b16_1324	38.62
7100	Excalibur_c38601_335	38.62
7101	Tdurum_contig50388_343	38.62
7102	IAAV7786	38.62
7103	BobWhite_c5640_282	38.62
7104	RAC875_c10748_532	38.62
7105	Tdurum_contig4974_2087	38.62
7106	Kukri_rep_c94421_94	38.62
7107	Ra_c30013_483	38.62
7108	RAC875_rep_c102042_172	38.62
7109	BobWhite_rep_c63429_214	38.62
7110	Kukri_rep_c103463_68	38.62
7111	tplb0022j01_1046	38.62
7112	BS00103813_51	38.62
7113	IAAV125	38.62
7114	IAAV7376	38.62
7115	BobWhite_c48455_818	38.62
7116	Kukri_c2634_487	38.62
7117	Kukri_c48385_121	38.62
7118	tplb0024j12_840	38.62
7119	Ex_c23792_486	38.62
7120	IAAV1461	38.62
7121	RAC875_c5394_1052	38.62
7122	D_GBB4FNX01CME5L_131	38.62
7123	Excalibur_c31484_124	38.62
7124	RAC875_c21863_233	38.62
7125	Excalibur_rep_c80895_284	38.62
7126	Excalibur_c7846_1203	38.62
7127	Kukri_c39882_203	38.62
7128	Kukri_c53782_344	38.62
7129	Excalibur_rep_c70578_299	38.62
7130	BS00034174_51	38.62
7131	Tdurum_contig29340_480	38.62
7132	Excalibur_c18575_310	38.62
7133	Excalibur_c36999_270	38.62
7134	CAP11_c315_247	38.62
7135	GENE-2947_175	38.62
7136	GENE-2947_357	38.62
7137	RAC875_c27704_420	38.62
7138	RAC875_rep_c107210_217	38.62
7139	BobWhite_c10082_241	38.62
7140	BobWhite_c20183_318	38.62
7141	BS00021681_51	38.62
7142	RAC875_c4629_1344	38.62
7143	TA005643-0627	38.62
7144	RAC875_c53483_79	38.62
7145	Excalibur_c5010_1002	38.62
7146	Excalibur_rep_c102565_399	38.62
7147	IAAV8947	38.62
7148	Jagger_rep_c10288_53	38.62
7149	RAC875_c65876_69	38.62
7150	wsnp_JD_c5499_6647799	38.72
7151	wsnp_BE404378A_Ta_2_1	38.84
7152	wsnp_BE442666A_Ta_2_1	38.84
7153	wsnp_Ex_c29039_38111347	38.84
7154	wsnp_Ku_c9208_15488367	38.84
7155	wsnp_BF474615A_Ta_1_1	38.84
7156	wsnp_BE404977A_Ta_1_1	38.84
7157	wsnp_Ex_c12933_20488438	38.84
7158	wsnp_Ex_c39021_46412977	38.84
7159	wsnp_Ex_c53906_56983357	38.84
7160	wsnp_Ex_c7899_13416443	38.84
7161	wsnp_Ex_c829_1620518	38.84
7162	wsnp_Ex_c829_1620563	38.84
7163	wsnp_Ex_c829_1621908	38.84
7164	wsnp_RFL_Contig1910_1074716	38.84
7165	wsnp_RFL_Contig2966_2832493	38.84
7166	wsnp_BF484585A_Td_2_1	38.84
7167	wsnp_Ex_c53906_56983000	38.84
7168	wsnp_Ex_c7899_13416350	38.84
7169	wsnp_Ex_c829_1620740	38.84
7170	wsnp_Ex_c64593_63334637	38.84
7171	wsnp_BF474615A_Ta_1_4	38.84
7172	wsnp_BG604678A_Ta_1_2	38.84
7173	wsnp_BG604678A_Ta_1_3	38.84
7174	wsnp_Ex_c2002_3768258	38.84
7175	wsnp_Ex_c2403_4502745	38.84
7176	wsnp_Ex_c6139_10739829	38.84
7177	wsnp_Ex_c6139_10740143	38.84
7178	wsnp_Ex_c7335_12579818	38.84
7179	wsnp_Ex_rep_c97236_84366722	38.84
7180	wsnp_RFL_Contig4429_5204995	38.84
7181	wsnp_Ex_rep_c66706_65037564	38.84
7182	wsnp_RFL_Contig3667_3877953	38.84
7183	M6_1188959_PstIMluI_PA	38.84
7184	M6_1714557_PstIMluI_PA	38.84
7185	M6_2676051_PstIMluI_PA	38.84
7186	M6_1036025_PstIMseI_PA	38.84
7187	M6_1408446_PstIMseI_PA	38.84
7188	M6_1419305_PstIMseI_PA	38.84
7189	M6_1449634_PstIMseI_PA	38.84
7190	M6_1462790_PstIMseI_PA	38.84
7191	M6_1526729_PstIMseI_PA	38.84
7192	M6_168179_PstIMseI_PA	38.84
7193	M6_169176_PstIMseI_PA	38.84
7194	M6_191430_PstIMseI_PA	38.84
7195	M6_19946_PstIMseI_PA	38.84
7196	M6_2136095_PstIMseI_PA	38.84
7197	M6_2253035_PstIMseI_PA	38.84
7198	M6_2296279_PstIMseI_PA	38.84
7199	M6_2593647_PstIMseI_PA	38.84
7200	M6_2739331_PstIMseI_PA	38.84
7201	M6_2853435_PstIMseI_PA	38.84
7202	M6_301000_PstIMseI_PA	38.84
7203	M6_3397337_PstIMseI_PA	38.84
7204	M6_436332_PstIMseI_PA	38.84
7205	M6_468850_PstIMseI_PA	38.84
7206	M6_534657_PstIMseI_PA	38.84
7207	M6_678189_PstIMseI_PA	38.84
7208	M6_72003_PstIMseI_PA	38.84
7209	M6_879197_PstIMseI_PA	38.84
7210	M6_1213519_PstIMspI_PA	38.84
7211	M6_143465_PstIMspI_PA	38.84
7212	M6_2194549_PstIMspI_PA	38.84
7213	M6_2378391_PstIMspI_PA	38.84
7214	M6_2697445_PstIMspI_PA	38.84
7215	M6_2852307_PstIMspI_PA	38.84
7216	M6_312890_PstIMspI_PA	38.84
7217	M6_347845_PstIMspI_PA	38.84
7218	M6_381407_PstIMspI_PA	38.84
7219	M6_417399_PstIMspI_PA	38.84
7220	M6_493783_PstIMspI_PA	38.84
7221	Opata_1027438_15_PstIMseI_SNP	38.84
7222	Opata_1027438_34_PstIMseI_SNP	38.84
7223	Opata_17792_28_PstIMseI_SNP	38.84
7224	Opata_182857_12_PstIMseI_SNP	38.84
7225	Opata_191277_66_PstIMseI_SNP	38.84
7226	Opata_31771_69_PstIMseI_SNP	38.84
7227	Opata_33485_33_PstIMseI_SNP	38.84
7228	Opata_3383660_59_PstIMseI_SNP	38.84
7229	Opata_407087_70_PstIMseI_SNP	38.84
7230	Opata_430992_53_PstIMseI_SNP	38.84
7231	Opata_430992_5_PstIMseI_SNP	38.84
7232	Opata_431714_62_PstIMseI_SNP	38.84
7233	Opata_4420360_47_PstIMseI_SNP	38.84
7234	Opata_445778_10_PstIMseI_SNP	38.84
7235	Opata_48951_15_PstIMseI_SNP	38.84
7236	Opata_48951_20_PstIMseI_SNP	38.84
7237	Opata_504845_58_PstIMseI_SNP	38.84
7238	Opata_55183_47_PstIMseI_SNP	38.84
7239	Opata_55183_72_PstIMseI_SNP	38.84
7240	Opata_76285_31_PstIMseI_SNP	38.84
7241	Opata_790889_24_PstIMseI_SNP	38.84
7242	Opata_790889_64_PstIMseI_SNP	38.84
7243	Opata_901069_25_PstIMseI_SNP	38.84
7244	Opata_901069_47_PstIMseI_SNP	38.84
7245	Opata_940748_47_PstIMseI_SNP	38.84
7246	Opata_1255263_58_PstIMspI_SNP	38.84
7247	Opata_1655173_33_PstIMspI_SNP	38.84
7248	Opata_1709998_76_PstIMspI_SNP	38.84
7249	Opata_1721690_68_PstIMspI_SNP	38.84
7250	Opata_272505_56_PstIMspI_SNP	38.84
7251	Opata_2926781_77_PstIMspI_SNP	38.84
7252	Opata_3045445_59_PstIMspI_SNP	38.84
7253	Opata_3582350_68_PstIMspI_SNP	38.84
7254	Opata_4233612_85_PstIMspI_SNP	38.84
7255	Opata_442062_17_PstIMspI_SNP	38.84
7256	Opata_442062_21_PstIMspI_SNP	38.84
7257	Opata_826332_38_PstIMspI_SNP	38.84
7258	M6_1168731_PstIMseI_PA	38.84
7259	M6_1933862_PstIMseI_PA	38.84
7260	M6_2196803_PstIMseI_PA	38.84
7261	M6_233186_PstIMseI_PA	38.84
7262	M6_3938519_PstIMseI_PA	38.84
7263	M6_1025708_PstIMspI_PA	38.84
7264	M6_1265308_PstIMspI_PA	38.84
7265	M6_1377355_PstIMspI_PA	38.84
7266	M6_1425968_PstIMspI_PA	38.84
7267	M6_1535952_PstIMspI_PA	38.84
7268	M6_1579135_PstIMspI_PA	38.84
7269	M6_1588233_PstIMspI_PA	38.84
7270	M6_1589196_PstIMspI_PA	38.84
7271	M6_1595882_PstIMspI_PA	38.84
7272	M6_206127_PstIMspI_PA	38.84
7273	M6_2179473_PstIMspI_PA	38.84
7274	M6_2494804_PstIMspI_PA	38.84
7275	M6_2595169_PstIMspI_PA	38.84
7276	M6_3027175_PstIMspI_PA	38.84
7277	M6_3386616_PstIMspI_PA	38.84
7278	M6_3467374_PstIMspI_PA	38.84
7279	M6_728781_PstIMspI_PA	38.84
7280	M6_820301_PstIMspI_PA	38.84
7281	M6_820402_PstIMspI_PA	38.84
7282	M6_965121_PstIMspI_PA	38.84
7283	Opata_1096033_25_PstIMseI_SNP	38.84
7284	Opata_689969_7_PstIMseI_SNP	38.84
7285	Opata_2090559_47_PstIMspI_SNP	38.84
7286	M6_1610661_PstIMspI_PA	38.84
7287	M6_2029465_PstIMspI_PA	38.84
7288	M6_1489502_PstIMseI_PA	38.84
7289	M6_149703_PstIMseI_PA	38.84
7290	M6_111374_PstIMseI_PA	38.84
7291	M6_11537_PstIMseI_PA	38.84
7292	M6_1516042_PstIMseI_PA	38.84
7293	M6_38632_PstIMseI_PA	38.84
7294	M6_603315_PstIMseI_PA	38.84
7295	M6_68809_PstIMseI_PA	38.84
7296	M6_736022_PstIMseI_PA	38.84
7297	M6_800101_PstIMseI_PA	38.84
7298	M6_1029477_PstIMspI_PA	38.84
7299	M6_1064977_PstIMspI_PA	38.84
7300	M6_1407073_PstIMspI_PA	38.84
7301	M6_1632061_PstIMspI_PA	38.84
7302	M6_1657360_PstIMspI_PA	38.84
7303	M6_1681458_PstIMspI_PA	38.84
7304	M6_1978675_PstIMspI_PA	38.84
7305	M6_2649605_PstIMspI_PA	38.84
7306	M6_2700970_PstIMspI_PA	38.84
7307	M6_2905704_PstIMspI_PA	38.84
7308	M6_3053202_PstIMspI_PA	38.84
7309	M6_461320_PstIMspI_PA	38.84
7310	M6_552867_PstIMspI_PA	38.84
7311	M6_571580_PstIMspI_PA	38.84
7312	M6_1187176_PstIMspI_PA	38.84
7313	M6_1525540_PstIMspI_PA	38.84
7314	M6_1571691_PstIMspI_PA	38.84
7315	M6_2732035_PstIMspI_PA	38.84
7316	M6_2748326_PstIMspI_PA	38.84
7317	M6_3271739_PstIMspI_PA	38.84
7318	M6_476431_PstIMspI_PA	38.84
7319	M6_811715_PstIMspI_PA	38.84
7320	M6_1259423_PstIMseI_PA	38.84
7321	M6_2456059_PstIMseI_PA	38.84
7322	M6_3538191_PstIMseI_PA	38.84
7323	M6_390177_PstIMseI_PA	38.84
7324	M6_51364_PstIMseI_PA	38.84
7325	M6_944438_PstIMseI_PA	38.84
7326	M6_1044368_PstIMspI_PA	38.84
7327	M6_1098676_PstIMspI_PA	38.84
7328	M6_1264970_PstIMspI_PA	38.84
7329	M6_1300594_PstIMspI_PA	38.84
7330	M6_1705573_PstIMspI_PA	38.84
7331	M6_1869569_PstIMspI_PA	38.84
7332	M6_1917797_PstIMspI_PA	38.84
7333	M6_2456420_PstIMspI_PA	38.84
7334	M6_2871307_PstIMspI_PA	38.84
7335	M6_3125999_PstIMspI_PA	38.84
7336	M6_420454_PstIMspI_PA	38.84
7337	M6_688567_PstIMspI_PA	38.84
7338	M6_725191_PstIMspI_PA	38.84
7339	M6_1495037_PstIMspI_PA	38.84
7340	M6_1122304_PstIMspI_PA	38.84
7341	M6_2299718_PstIMspI_PA	38.84
7342	M6_426650_PstIMseI_PA	38.84
7343	M6_2705947_PstIMspI_PA	38.84
7344	M6_793677_PstIMspI_PA	38.84
7345	M6_1333561_PstIMseI_PA	38.84
7346	Opata_1346328_PstIMluI_PA	38.84
7347	Opata_1989874_PstIMluI_PA	38.84
7348	Opata_20163_PstIMluI_PA	38.84
7349	M6_2964962_PstIMseI_PA	38.84
7350	Opata_679259_PstIMseI_PA	38.84
7351	Opata_764374_PstIMseI_PA	38.84
7352	Opata_770220_PstIMseI_PA	38.84
7353	M6_1098717_PstIMspI_PA	38.84
7354	M6_1099495_PstIMspI_PA	38.84
7355	M6_1196282_PstIMspI_PA	38.84
7356	M6_1208557_PstIMspI_PA	38.84
7357	M6_1228836_PstIMspI_PA	38.84
7358	M6_1255248_PstIMspI_PA	38.84
7359	M6_1259165_PstIMspI_PA	38.84
7360	M6_1264282_PstIMspI_PA	38.84
7361	M6_1265612_PstIMspI_PA	38.84
7362	M6_128153_PstIMspI_PA	38.84
7363	M6_1360348_PstIMspI_PA	38.84
7364	M6_1495555_PstIMspI_PA	38.84
7365	M6_1835583_PstIMspI_PA	38.84
7366	M6_2086333_PstIMspI_PA	38.84
7367	M6_2353776_PstIMspI_PA	38.84
7368	M6_2577791_PstIMspI_PA	38.84
7369	M6_2583175_PstIMspI_PA	38.84
7370	M6_2647173_PstIMspI_PA	38.84
7371	M6_2682353_PstIMspI_PA	38.84
7372	M6_2745049_PstIMspI_PA	38.84
7373	M6_2885635_PstIMspI_PA	38.84
7374	M6_3241641_PstIMspI_PA	38.84
7375	M6_336499_PstIMspI_PA	38.84
7376	M6_3506684_PstIMspI_PA	38.84
7377	M6_3520642_PstIMspI_PA	38.84
7378	M6_3559691_PstIMspI_PA	38.84
7379	M6_3560765_PstIMspI_PA	38.84
7380	M6_360818_PstIMspI_PA	38.84
7381	M6_390342_PstIMspI_PA	38.84
7382	M6_429899_PstIMspI_PA	38.84
7383	M6_460496_PstIMspI_PA	38.84
7384	M6_59279_PstIMspI_PA	38.84
7385	M6_643134_PstIMspI_PA	38.84
7386	M6_710156_PstIMspI_PA	38.84
7387	M6_783578_PstIMspI_PA	38.84
7388	M6_791900_PstIMspI_PA	38.84
7389	M6_838033_PstIMspI_PA	38.84
7390	M6_852080_PstIMspI_PA	38.84
7391	M6_863179_PstIMspI_PA	38.84
7392	Opata_1733062_PstIMspI_PA	38.84
7393	Opata_2105468_PstIMspI_PA	38.84
7394	Opata_2364448_PstIMspI_PA	38.84
7395	Opata_3052844_PstIMspI_PA	38.84
7396	Opata_516914_PstIMspI_PA	38.84
7397	M6_3061274_4_PstIMseI_SNP	38.84
7398	M6_3061274_7_PstIMseI_SNP	38.84
7399	Opata_1077407_43_PstIMseI_SNP	38.84
7400	Opata_114231_55_PstIMseI_SNP	38.84
7401	Opata_1256609_90_PstIMseI_SNP	38.84
7402	Opata_16975_33_PstIMseI_SNP	38.84
7403	Opata_211728_11_PstIMseI_SNP	38.84
7404	Opata_285560_38_PstIMseI_SNP	38.84
7405	Opata_459307_59_PstIMseI_SNP	38.84
7406	Opata_10097_53_PstIMspI_SNP	38.84
7407	Opata_10097_54_PstIMspI_SNP	38.84
7408	Opata_1761052_26_PstIMspI_SNP	38.84
7409	Opata_2882529_74_PstIMspI_SNP	38.84
7410	Opata_2093911_PstIMluI_PA	38.84
7411	Opata_2100751_PstIMluI_PA	38.84
7412	Opata_34431_PstIMluI_PA	38.84
7413	Opata_565975_PstIMluI_PA	38.84
7414	Opata_806156_PstIMluI_PA	38.84
7415	M6_905560_PstIMseI_PA	38.84
7416	M6_1494645_PstIMspI_PA	38.84
7417	M6_1499117_PstIMspI_PA	38.84
7418	M6_813427_PstIMspI_PA	38.84
7419	M6_970567_PstIMspI_PA	38.84
7420	M6_971280_PstIMspI_PA	38.84
7421	Opata_1683176_33_PstIMseI_SNP	38.84
7422	M6_1249746_PstIMseI_PA	38.84
7423	Opata_4245110_PstIMseI_PA	38.84
7424	Opata_556818_PstIMseI_PA	38.84
7425	Opata_2990660_PstIMspI_PA	38.84
7426	Opata_1596031_PstIMseI_PA	38.84
7427	Opata_2824499_PstIMseI_PA	38.84
7428	Opata_879731_PstIMseI_PA	38.84
7429	Opata_95395_PstIMseI_PA	38.84
7430	M6_14323_PstIMspI_PA	38.84
7431	M6_415617_PstIMspI_PA	38.84
7432	Opata_2053101_PstIMspI_PA	38.84
7433	Opata_3969923_PstIMspI_PA	38.84
7434	M6_401398_PstIMseI_PA	38.84
7435	M6_1050432_PstIMspI_PA	38.84
7436	M6_1090708_PstIMspI_PA	38.84
7437	M6_1221662_PstIMspI_PA	38.84
7438	M6_1297502_PstIMspI_PA	38.84
7439	M6_1501998_PstIMspI_PA	38.84
7440	M6_1683020_PstIMspI_PA	38.84
7441	M6_2044783_PstIMspI_PA	38.84
7442	M6_2865633_PstIMspI_PA	38.84
7443	M6_344155_PstIMspI_PA	38.84
7444	M6_3446654_PstIMspI_PA	38.84
7445	M6_3500639_PstIMspI_PA	38.84
7446	M6_401698_PstIMspI_PA	38.84
7447	M6_726347_PstIMspI_PA	38.84
7448	M6_773965_PstIMspI_PA	38.84
7449	Opata_2161770_PstIMluI_PA	38.84
7450	Opata_386678_PstIMluI_PA	38.84
7451	Opata_143154_PstIMseI_PA	38.84
7452	Opata_206071_PstIMseI_PA	38.84
7453	Opata_216982_PstIMseI_PA	38.84
7454	Opata_37457_PstIMseI_PA	38.84
7455	Opata_619504_PstIMseI_PA	38.84
7456	Opata_62338_PstIMseI_PA	38.84
7457	Opata_890200_PstIMseI_PA	38.84
7458	Opata_1625449_PstIMspI_PA	38.84
7459	Opata_1763848_PstIMspI_PA	38.84
7460	Opata_262493_PstIMspI_PA	38.84
7461	Opata_3308171_PstIMspI_PA	38.84
7462	Opata_412874_PstIMspI_PA	38.84
7463	Opata_452534_PstIMspI_PA	38.84
7464	Opata_541600_PstIMspI_PA	38.84
7465	Opata_565020_PstIMspI_PA	38.84
7466	Opata_692378_PstIMspI_PA	38.84
7467	Opata_241134_PstIMseI_PA	38.84
7468	Opata_253658_PstIMseI_PA	38.84
7469	Opata_511584_PstIMseI_PA	38.84
7470	Opata_84493_PstIMseI_PA	38.84
7471	Opata_896252_PstIMseI_PA	38.84
7472	M6_1190336_PstIMspI_PA	38.84
7473	M6_1269398_PstIMspI_PA	38.84
7474	M6_1400138_PstIMspI_PA	38.84
7475	M6_1584028_PstIMspI_PA	38.84
7476	M6_1777777_PstIMspI_PA	38.84
7477	M6_2197955_PstIMspI_PA	38.84
7478	M6_3150864_PstIMspI_PA	38.84
7479	M6_349045_PstIMspI_PA	38.84
7480	M6_385545_PstIMspI_PA	38.84
7481	M6_628780_PstIMspI_PA	38.84
7482	M6_718669_PstIMspI_PA	38.84
7483	M6_729359_PstIMspI_PA	38.84
7484	M6_945563_PstIMspI_PA	38.84
7485	Opata_2030510_PstIMluI_PA	38.84
7486	Opata_1107579_PstIMseI_PA	38.84
7487	Opata_136474_PstIMseI_PA	38.84
7488	Opata_2754130_PstIMseI_PA	38.84
7489	Opata_390420_PstIMseI_PA	38.84
7490	Opata_423837_PstIMseI_PA	38.84
7491	Opata_55203_PstIMseI_PA	38.84
7492	Opata_610749_PstIMseI_PA	38.84
7493	M6_1182177_PstIMspI_PA	38.84
7494	M6_1191461_PstIMspI_PA	38.84
7495	M6_1193085_PstIMspI_PA	38.84
7496	M6_1223803_PstIMspI_PA	38.84
7497	M6_1749179_PstIMspI_PA	38.84
7498	M6_1971899_PstIMspI_PA	38.84
7499	M6_2054455_PstIMspI_PA	38.84
7500	M6_2213531_PstIMspI_PA	38.84
7501	M6_2317125_PstIMspI_PA	38.84
7502	M6_2480856_PstIMspI_PA	38.84
7503	M6_2706396_PstIMspI_PA	38.84
7504	M6_2779365_PstIMspI_PA	38.84
7505	M6_2903452_PstIMspI_PA	38.84
7506	M6_3242175_PstIMspI_PA	38.84
7507	M6_428239_PstIMspI_PA	38.84
7508	M6_525037_PstIMspI_PA	38.84
7509	M6_743071_PstIMspI_PA	38.84
7510	Opata_2080641_PstIMspI_PA	38.84
7511	Opata_2228562_PstIMspI_PA	38.84
7512	Opata_340751_PstIMspI_PA	38.84
7513	Opata_3838774_PstIMspI_PA	38.84
7514	Opata_4119477_PstIMspI_PA	38.84
7515	Opata_601453_PstIMspI_PA	38.84
7516	Opata_627033_PstIMspI_PA	38.84
7517	Opata_663071_PstIMspI_PA	38.84
7518	M6_2188168_PstIMseI_PA	38.84
7519	M6_1317886_PstIMspI_PA	38.84
7520	M6_391313_PstIMspI_PA	38.84
7521	M6_197793_PstIMspI_PA	38.84
7522	M6_705356_PstIMspI_PA	38.84
7523	M6_3811293_PstIMseI_PA	38.84
7524	M6_450533_PstIMspI_PA	38.84
7525	M6_739686_PstIMspI_PA	38.84
7526	M6_739162_PstIMspI_PA	38.84
7527	CAP8_c2527_228	38.84
7528	D_GBUVHFX01EZR9Q_294	38.84
7529	Excalibur_c63460_349	38.84
7530	Excalibur_c65185_665	38.84
7531	BobWhite_c4048_247	38.84
7532	BobWhite_c4931_170	38.84
7533	BobWhite_c4931_62	38.84
7534	Kukri_c2760_804	38.84
7535	Kukri_c89772_150	38.84
7536	BobWhite_c1593_539	38.84
7537	Ex_c67622_392	38.84
7538	Excalibur_c38000_595	38.84
7539	GENE-3043_279	38.84
7540	GENE-3043_289	38.84
7541	BS00023522_51	38.84
7542	tplb0050j22_569	38.84
7543	Jagger_c2057_97	38.84
7544	BobWhite_c13322_215	38.84
7545	RAC875_rep_c97967_340	38.84
7546	CAP11_c5598_321	38.84
7547	Excalibur_c38910_490	38.84
7548	Tdurum_contig46983_108	38.84
7549	Tdurum_contig46983_325	38.84
7550	BS00035122_51	38.84
7551	BS00072629_51	38.84
7552	BS00010925_51	38.84
7553	BS00011273_51	38.84
7554	BS00022052_51	38.84
7555	BS00022596_51	38.84
7556	Ex_c53906_569	38.84
7557	Ex_c53906_571	38.84
7558	Ex_c829_634	38.84
7559	BobWhite_c3266_501	38.84
7560	BobWhite_c4089_73	38.84
7561	IAAV1558	38.84
7562	IACX8919	38.84
7563	Kukri_c20202_223	38.84
7564	Kukri_c20202_285	38.84
7565	Kukri_c26944_389	38.84
7566	Kukri_c29625_198	38.84
7567	RAC875_c28145_553	38.84
7568	BS00010339_51	38.84
7569	Excalibur_c678_502	38.84
7570	Kukri_c25597_769	38.84
7571	Ra_c15433_622	38.84
7572	RAC875_c1116_1928	38.84
7573	BobWhite_rep_c63429_271	38.84
7574	Excalibur_c32735_603	38.91
7575	Excalibur_c96303_224	38.91
7576	CAP11_c8388_194	38.94
7577	CAP8_c2552_103	38.94
7578	Excalibur_c10673_118	38.94
7579	BobWhite_c32217_147	38.94
7580	Excalibur_c61788_536	38.94
7581	GENE-2730_171	38.94
7582	IAAV8640	38.94
7583	Kukri_c10149_512	38.94
7584	Kukri_c13260_348	38.94
7585	Kukri_c27827_296	38.94
7586	Kukri_c9931_1627	38.94
7587	Kukri_rep_c69658_148	38.94
7588	Ra_c64313_1337	38.94
7589	RAC875_c6312_156	38.94
7590	RAC875_c7053_2389	38.94
7591	RAC875_c7053_711	38.94
7592	RFL_Contig5626_821	38.94
7593	TA002470-0544	38.94
7594	tplb0060i01_819	38.94
7595	Ex_c40210_281	38.94
7596	Excalibur_c10390_104	38.94
7597	Excalibur_c44026_470	38.94
7598	RAC875_s117854_65	38.94
7599	tplb0040n03_560	38.94
7600	Excalibur_c7213_1169	38.94
7601	GENE-2264_72	38.94
7602	tplb0040n03_1154	38.94
7603	BobWhite_c8146_612	38.94
7604	RAC875_c14911_1282	38.94
7605	RFL_Contig1053_65	38.94
7606	RAC875_c24370_131	38.94
7607	RAC875_rep_c70416_332	38.94
7608	1229222	39.02
7609	2254324	39.02
7610	1248365	39.05
7611	1863523	39.05
7612	Ra_c11465_827	39.1
7613	Kukri_c4559_278	39.1
7614	D_contig01033_757	39.1
7615	GENE-2621_193	39.1
7616	GENE-3446_736	39.1
7617	wPt-4986	39.4
7618	3022783	39.66
7619	IAAV8200	39.9
7620	1050980	39.98
7621	1120607	39.98
7622	1223115	39.98
7623	Xbcd873c	40
7624	Xfba65y	40
7625	BS00012146_51	40.05
7626	1089826	40.15
7627	2279090	40.15
7628	3942274	40.15
7629	4394074	40.15
7630	4991400	40.15
7631	Kukri_c36190_189	40.18
7632	RFL_Contig2226_1048	40.18
7633	BS00041735_51	40.18
7634	WMC707	40.19
7635	BS00011224_51	40.45
7636	BS00040647_51	40.45
7637	BS00040648_51	40.45
7638	1043039	40.51
7639	1090952	40.51
7640	1121399	40.51
7641	3222510	40.51
7642	3934107	40.51
7643	wsnp_Ex_c19773_28772235	40.62
7644	wsnp_Ku_c3081_5777347	40.64
7645	RAC875_c48107_65	40.64
7646	BS00009492_51	40.64
7647	TA005380-0966	40.66
7648	Xgwm397b	40.7
7649	Xglk315	40.7
7650	Xgpw2279	41
7651	P32/M59-9	41
7652	wsnp_Ex_c539_1072859	41.04
7653	wsnp_Ku_c3081_5776947	41.04
7654	wsnp_Ku_c3081_5777013	41.04
7655	wsnp_Ku_c3081_5778117	41.04
7656	wsnp_Ex_c17338_26018247	41.04
7657	wsnp_Ex_c4068_7351806	41.04
7658	wsnp_Ra_c1022_2067517	41.04
7659	wsnp_Ex_c21165_30292808	41.04
7660	wsnp_Ex_c469_928349	41.04
7661	wsnp_Ex_c48449_53350799	41.04
7662	wsnp_Ku_rep_c68565_67614479	41.04
7663	RAC875_c1022_3059	41.04
7664	BS00021737_51	41.04
7665	BS00079388_51	41.15
7666	BS00079389_51	41.15
7667	D_GCE8AKX01AOOSX_177	41.15
7668	Ex_c17338_401	41.15
7669	GENE-2778_24	41.15
7670	IAAV4932	41.15
7671	IAAV708	41.15
7672	Kukri_c106747_240	41.15
7673	Kukri_c67793_237	41.15
7674	IAAV4351	41.15
7675	BobWhite_rep_c50869_1676	41.15
7676	Ra_c3111_1623	41.15
7677	RAC875_c40483_245	41.15
7678	Kukri_rep_c105552_396	41.15
7679	BS00021738_51	41.15
7680	981485	41.19
7681	991518	41.19
7682	1074493	41.19
7683	1090558	41.19
7684	1095644	41.19
7685	1096244	41.19
7686	1124652	41.19
7687	1157325	41.19
7688	1166590	41.19
7689	1184087	41.19
7690	1202784	41.19
7691	1209946	41.19
7692	1210880	41.19
7693	1211533	41.19
7694	1219103	41.19
7695	1220679	41.19
7696	1259325	41.19
7697	1288873	41.19
7698	1378785	41.19
7699	1380724	41.19
7700	2253371	41.19
7701	2275527	41.19
7702	2276108	41.19
7703	2277374	41.19
7704	2280093	41.19
7705	2291314	41.19
7706	2328638	41.19
7707	3941718	41.19
7708	3947312	41.19
7709	4394539	41.19
7710	4540792	41.19
7711	4909447	41.19
7712	4991391	41.19
7713	1042486	41.21
7714	2261687	41.24
7715	1076361	41.24
7716	1125297	41.24
7717	994609	41.28
7718	1067129	41.28
7719	1089395	41.28
7720	1111895	41.28
7721	1114878	41.28
7722	1122547	41.28
7723	1138513	41.28
7724	1143957	41.28
7725	1161630	41.28
7726	1221110	41.28
7727	1228304	41.28
7728	1379173	41.28
7729	1390075	41.28
7730	3534447	41.28
7731	3938164	41.32
7732	3949318	41.32
7733	1022620	41.34
7734	1223781	41.35
7735	1030239	41.36
7736	990726	41.36
7737	1109038	41.36
7738	1216878	41.36
7739	2256805	41.36
7740	1129776	41.39
7741	1249749	41.39
7742	2363621	41.39
7743	1671858	41.4
7744	Ex_c50812_358	41.41
7745	Ex_c50812_379	41.41
7746	Kukri_c2706_1424	41.41
7747	BobWhite_c9660_938	41.41
7748	115745	41.42
7749	1092247	41.42
7750	1103533	41.42
7751	1110709	41.42
7752	1115669	41.42
7753	1215835	41.42
7754	1378314	41.42
7755	1092069	41.44
7756	1103539	41.44
7757	1116588	41.44
7758	1138925	41.44
7759	1228500	41.44
7760	4009568	41.44
7761	5332454	41.44
7762	7326346	41.44
7763	7343711	41.44
7764	1212819	41.44
7765	1250746	41.47
7766	1091316	41.48
7767	4537733	41.48
7768	1019500	41.52
7769	1280395	41.53
7770	Xpsr59a	41.7
7771	Xwmc513	41.7
7772	4398098	41.74
7773	1091892	41.74
7774	2277484	41.77
7775	10002634	41.77
7776	1075861	41.79
7777	1088326	41.79
7778	2322269	41.79
7779	3020995	41.79
7780	1101397	41.8
7781	2278602	41.81
7782	3936431	41.86
7783	1123192	41.9
7784	978817	41.91
7785	1324948	41.91
7786	wsnp_Ku_c1205_2398925	41.92
7787	IAAV1775	41.92
7788	4394434	41.93
7789	5357571	41.95
7790	1370858	41.96
7791	1259088	41.96
7792	2328813	41.96
7793	Xcdo948	42
7794	P35/M47-15	42
7795	P36/M49-9	42
7796	1008148	42.01
7797	1864821	42.02
7798	wPt-8479	42.03
7799	1213565	42.03
7800	3024050	42.04
7801	3021762	42.06
7802	4261886	42.06
7803	5345200	42.06
7804	1063608	42.06
7805	2373301	42.07
7806	1117837	42.07
7807	1220835	42.07
7808	1252015	42.07
7809	1280493	42.07
7810	2277661	42.07
7811	3943351	42.07
7812	4538086	42.07
7813	4539172	42.07
7814	3021557	42.1
7815	999593	42.11
7816	3945580	42.11
7817	4990541	42.11
7818	5357886	42.11
7819	4261827	42.15
7820	1105061	42.15
7821	1194531	42.15
7822	1240749	42.18
7823	1147898	42.2
7824	1696534	42.2
7825	3024920	42.2
7826	4734226	42.2
7827	4911028	42.2
7828	4911183	42.2
7829	1671658	42.2
7830	2288834	42.21
7831	2304604	42.21
7832	1088204	42.22
7833	1031939	42.24
7834	1129587	42.3
7835	4394899	42.31
7836	1103414	42.34
7837	1153608	42.34
7838	1177353	42.34
7839	2312684	42.34
7840	3064918	42.34
7841	4003753	42.34
7842	4396446	42.34
7843	4406852	42.34
7844	4991112	42.34
7845	1024583	42.35
7846	1092932	42.35
7847	1159667	42.35
7848	2252444	42.35
7849	3021381	42.35
7850	3023769	42.35
7851	1242151	42.38
7852	1249587	42.39
7853	2277382	42.41
7854	1088998	42.42
7855	1234650	42.43
7856	1251275	42.43
7857	1057008	42.43
7858	4397437	42.43
7859	4397625	42.43
7860	4539990	42.43
7861	3034438	42.44
7862	7345672	42.44
7863	1010241	42.47
7864	3947508	42.47
7865	Kukri_c7791_99	42.49
7866	3936718	42.53
7867	1089877	42.55
7868	wsnp_RFL_Contig3138_3094305	42.56
7869	wPt-7612	42.56
7870	3940234	42.56
7871	3945436	42.56
7872	3946819	42.56
7873	3959222	42.56
7874	3961396	42.56
7875	4261973	42.56
7876	4538151	42.56
7877	4541069	42.56
7878	4543772	42.56
7879	wPt-2788	42.56
7880	wPt-8019	42.56
7881	M6_3230417_PstIMseI_PA	42.56
7882	Opata_2085878_PstIMseI_PA	42.56
7883	Opata_2778525_PstIMseI_PA	42.56
7884	Opata_451304_PstIMseI_PA	42.56
7885	Opata_618062_PstIMseI_PA	42.56
7886	Opata_942735_PstIMseI_PA	42.56
7887	Opata_98739_PstIMseI_PA	42.56
7888	M6_1406729_PstIMspI_PA	42.56
7889	M6_186638_PstIMspI_PA	42.56
7890	M6_2001413_PstIMspI_PA	42.56
7891	M6_822672_PstIMspI_PA	42.56
7892	M6_830429_PstIMspI_PA	42.56
7893	Opata_2070785_PstIMspI_PA	42.56
7894	Opata_2547553_PstIMspI_PA	42.56
7895	Opata_3303176_PstIMspI_PA	42.56
7896	Opata_123589_65_PstIMseI_SNP	42.56
7897	Opata_1344455_55_PstIMseI_SNP	42.56
7898	Opata_166242_7_PstIMseI_SNP	42.56
7899	Opata_194123_82_PstIMseI_SNP	42.56
7900	Opata_203611_60_PstIMseI_SNP	42.56
7901	Opata_203611_61_PstIMseI_SNP	42.56
7902	Opata_2422668_88_PstIMseI_SNP	42.56
7903	Opata_308320_67_PstIMseI_SNP	42.56
7904	Opata_358583_27_PstIMseI_SNP	42.56
7905	Opata_358583_62_PstIMseI_SNP	42.56
7906	Opata_358583_77_PstIMseI_SNP	42.56
7907	Opata_41234_66_PstIMseI_SNP	42.56
7908	Opata_418672_38_PstIMseI_SNP	42.56
7909	Opata_4201813_52_PstIMseI_SNP	42.56
7910	Opata_458427_73_PstIMseI_SNP	42.56
7911	Opata_569600_68_PstIMseI_SNP	42.56
7912	Opata_745090_66_PstIMseI_SNP	42.56
7913	Opata_867469_57_PstIMseI_SNP	42.56
7914	Opata_867469_60_PstIMseI_SNP	42.56
7915	Opata_8693_42_PstIMseI_SNP	42.56
7916	Opata_9120_63_PstIMseI_SNP	42.56
7917	Opata_1051243_5_PstIMspI_SNP	42.56
7918	Opata_1069410_55_PstIMspI_SNP	42.56
7919	Opata_1609100_72_PstIMspI_SNP	42.56
7920	Opata_161448_18_PstIMspI_SNP	42.56
7921	Opata_1629131_2_PstIMspI_SNP	42.56
7922	Opata_1632840_53_PstIMspI_SNP	42.56
7923	Opata_1632840_6_PstIMspI_SNP	42.56
7924	Opata_1710070_88_PstIMspI_SNP	42.56
7925	Opata_1750996_15_PstIMspI_SNP	42.56
7926	Opata_1783403_27_PstIMspI_SNP	42.56
7927	Opata_1846403_21_PstIMspI_SNP	42.56
7928	Opata_1846403_31_PstIMspI_SNP	42.56
7929	Opata_1856099_11_PstIMspI_SNP	42.56
7930	Opata_1965727_64_PstIMspI_SNP	42.56
7931	Opata_2043999_38_PstIMspI_SNP	42.56
7932	Opata_2765223_29_PstIMspI_SNP	42.56
7933	Opata_2992648_20_PstIMspI_SNP	42.56
7934	Opata_2992648_63_PstIMspI_SNP	42.56
7935	Opata_329860_5_PstIMspI_SNP	42.56
7936	Opata_3462264_58_PstIMspI_SNP	42.56
7937	Opata_3580713_22_PstIMspI_SNP	42.56
7938	Opata_3614506_39_PstIMspI_SNP	42.56
7939	Opata_393682_11_PstIMspI_SNP	42.56
7940	Opata_3943907_33_PstIMspI_SNP	42.56
7941	Opata_3943907_6_PstIMspI_SNP	42.56
7942	Opata_394992_54_PstIMspI_SNP	42.56
7943	Opata_595504_24_PstIMspI_SNP	42.56
7944	Opata_628637_75_PstIMspI_SNP	42.56
7945	Opata_659131_14_PstIMspI_SNP	42.56
7946	Opata_659131_62_PstIMspI_SNP	42.56
7947	Opata_66905_35_PstIMspI_SNP	42.56
7948	Opata_890606_18_PstIMspI_SNP	42.56
7949	M6_1912614_PstIMluI_PA	42.56
7950	M6_1302405_PstIMseI_PA	42.56
7951	M6_138010_PstIMseI_PA	42.56
7952	M6_1438139_PstIMseI_PA	42.56
7953	M6_180838_PstIMseI_PA	42.56
7954	M6_344255_PstIMseI_PA	42.56
7955	Opata_1412962_PstIMspI_PA	42.56
7956	Opata_1609100_87_PstIMspI_SNP	42.56
7957	Opata_2463221_PstIMseI_PA	42.56
7958	Opata_299548_PstIMseI_PA	42.56
7959	Opata_719003_PstIMseI_PA	42.56
7960	Opata_178982_PstIMspI_PA	42.56
7961	Opata_2305331_PstIMspI_PA	42.56
7962	Opata_2323884_PstIMspI_PA	42.56
7963	Opata_2616674_PstIMspI_PA	42.56
7964	Opata_477489_PstIMspI_PA	42.56
7965	Opata_889783_PstIMspI_PA	42.56
7966	Opata_238822_87_PstIMseI_SNP	42.56
7967	Opata_1868961_PstIMseI_PA	42.56
7968	Opata_2087675_PstIMspI_PA	42.56
7969	Opata_2791381_PstIMspI_PA	42.56
7970	M6_1378418_PstIMseI_PA	42.56
7971	M6_2249002_PstIMseI_PA	42.56
7972	M6_679302_PstIMseI_PA	42.56
7973	Opata_257413_PstIMseI_PA	42.56
7974	Opata_295957_PstIMseI_PA	42.56
7975	Opata_407417_PstIMseI_PA	42.56
7976	Opata_514121_PstIMseI_PA	42.56
7977	Opata_563435_PstIMseI_PA	42.56
7978	Opata_665533_PstIMseI_PA	42.56
7979	M6_1799470_PstIMspI_PA	42.56
7980	M6_2829095_PstIMspI_PA	42.56
7981	M6_295414_PstIMspI_PA	42.56
7982	M6_317405_PstIMspI_PA	42.56
7983	Opata_1025561_PstIMspI_PA	42.56
7984	Opata_1034204_PstIMspI_PA	42.56
7985	Opata_1324543_PstIMspI_PA	42.56
7986	Opata_1341347_PstIMspI_PA	42.56
7987	Opata_1414176_PstIMspI_PA	42.56
7988	Opata_1414784_PstIMspI_PA	42.56
7989	Opata_1443273_PstIMspI_PA	42.56
7990	Opata_1621745_PstIMspI_PA	42.56
7991	Opata_1678739_PstIMspI_PA	42.56
7992	Opata_1712172_PstIMspI_PA	42.56
7993	Opata_1756689_PstIMspI_PA	42.56
7994	Opata_1890881_PstIMspI_PA	42.56
7995	Opata_1987299_PstIMspI_PA	42.56
7996	Opata_2620024_PstIMspI_PA	42.56
7997	Opata_3126051_PstIMspI_PA	42.56
7998	Opata_3380483_PstIMspI_PA	42.56
7999	Opata_341542_PstIMspI_PA	42.56
8000	Opata_359347_PstIMspI_PA	42.56
8001	Opata_591583_PstIMspI_PA	42.56
8002	Opata_143422_3_PstIMseI_SNP	42.56
8003	Opata_143422_44_PstIMseI_SNP	42.56
8004	Opata_41960_20_PstIMseI_SNP	42.56
8005	Opata_3740726_2_PstIMspI_SNP	42.56
8006	M6_1356121_PstIMseI_PA	42.56
8007	M6_1622537_PstIMseI_PA	42.56
8008	M6_31167_PstIMseI_PA	42.56
8009	M6_600157_PstIMseI_PA	42.56
8010	M6_661261_PstIMseI_PA	42.56
8011	M6_1105171_PstIMspI_PA	42.56
8012	M6_1137574_PstIMspI_PA	42.56
8013	M6_1239313_PstIMspI_PA	42.56
8014	M6_1300313_PstIMspI_PA	42.56
8015	M6_1308900_PstIMspI_PA	42.56
8016	M6_1679831_PstIMspI_PA	42.56
8017	M6_1849533_PstIMspI_PA	42.56
8018	M6_1876762_PstIMspI_PA	42.56
8019	M6_222898_PstIMspI_PA	42.56
8020	M6_2407802_PstIMspI_PA	42.56
8021	M6_2442001_PstIMspI_PA	42.56
8022	M6_2644309_PstIMspI_PA	42.56
8023	M6_3132291_PstIMspI_PA	42.56
8024	M6_3166128_PstIMspI_PA	42.56
8025	M6_3179726_PstIMspI_PA	42.56
8026	M6_319376_PstIMspI_PA	42.56
8027	M6_3249947_PstIMspI_PA	42.56
8028	M6_3256488_PstIMspI_PA	42.56
8029	M6_331177_PstIMspI_PA	42.56
8030	M6_3566000_PstIMspI_PA	42.56
8031	M6_363216_PstIMspI_PA	42.56
8032	M6_394069_PstIMspI_PA	42.56
8033	M6_449552_PstIMspI_PA	42.56
8034	M6_610961_PstIMspI_PA	42.56
8035	M6_667443_PstIMspI_PA	42.56
8036	M6_906313_PstIMspI_PA	42.56
8037	M6_935438_PstIMspI_PA	42.56
8038	Opata_1942798_3_PstIMspI_SNP	42.56
8039	Opata_91642_51_PstIMspI_SNP	42.56
8040	Opata_2329_PstIMluI_PA	42.56
8041	Opata_7145_PstIMluI_PA	42.56
8042	Opata_118622_PstIMseI_PA	42.56
8043	Opata_1240585_PstIMseI_PA	42.56
8044	Opata_124287_PstIMseI_PA	42.56
8045	Opata_140169_PstIMseI_PA	42.56
8046	Opata_1473204_PstIMseI_PA	42.56
8047	Opata_1942344_PstIMseI_PA	42.56
8048	Opata_195093_PstIMseI_PA	42.56
8049	Opata_204025_PstIMseI_PA	42.56
8050	Opata_204481_PstIMseI_PA	42.56
8051	Opata_217196_PstIMseI_PA	42.56
8052	Opata_222957_PstIMseI_PA	42.56
8053	Opata_244311_PstIMseI_PA	42.56
8054	Opata_291595_PstIMseI_PA	42.56
8055	Opata_406195_PstIMseI_PA	42.56
8056	Opata_43881_PstIMseI_PA	42.56
8057	Opata_528768_PstIMseI_PA	42.56
8058	Opata_529712_PstIMseI_PA	42.56
8059	Opata_570131_PstIMseI_PA	42.56
8060	Opata_604659_PstIMseI_PA	42.56
8061	Opata_607954_PstIMseI_PA	42.56
8062	Opata_61050_PstIMseI_PA	42.56
8063	Opata_68081_PstIMseI_PA	42.56
8064	Opata_726354_PstIMseI_PA	42.56
8065	Opata_726594_PstIMseI_PA	42.56
8066	Opata_784754_PstIMseI_PA	42.56
8067	Opata_1413752_PstIMspI_PA	42.56
8068	Opata_1521902_PstIMspI_PA	42.56
8069	Opata_1560763_PstIMspI_PA	42.56
8070	Opata_1564522_PstIMspI_PA	42.56
8071	Opata_1595053_PstIMspI_PA	42.56
8072	Opata_1604536_PstIMspI_PA	42.56
8073	Opata_1726124_PstIMspI_PA	42.56
8074	Opata_1839298_PstIMspI_PA	42.56
8075	Opata_2110326_PstIMspI_PA	42.56
8076	Opata_2115478_PstIMspI_PA	42.56
8077	Opata_2165731_PstIMspI_PA	42.56
8078	Opata_2290456_PstIMspI_PA	42.56
8079	Opata_2316676_PstIMspI_PA	42.56
8080	Opata_2331440_PstIMspI_PA	42.56
8081	Opata_235032_PstIMspI_PA	42.56
8082	Opata_239194_PstIMspI_PA	42.56
8083	Opata_2709431_PstIMspI_PA	42.56
8084	Opata_2855248_PstIMspI_PA	42.56
8085	Opata_2878442_PstIMspI_PA	42.56
8086	Opata_2998498_PstIMspI_PA	42.56
8087	Opata_3073334_PstIMspI_PA	42.56
8088	Opata_308947_PstIMspI_PA	42.56
8089	Opata_3098360_PstIMspI_PA	42.56
8090	Opata_3271093_PstIMspI_PA	42.56
8091	Opata_3286861_PstIMspI_PA	42.56
8092	Opata_3487001_PstIMspI_PA	42.56
8093	Opata_377040_PstIMspI_PA	42.56
8094	Opata_3905594_PstIMspI_PA	42.56
8095	Opata_3956568_PstIMspI_PA	42.56
8096	Opata_4144195_PstIMspI_PA	42.56
8097	Opata_4181054_PstIMspI_PA	42.56
8098	Opata_4252642_PstIMspI_PA	42.56
8099	Opata_4255493_PstIMspI_PA	42.56
8100	Opata_519264_PstIMspI_PA	42.56
8101	Opata_547106_PstIMspI_PA	42.56
8102	Opata_559751_PstIMspI_PA	42.56
8103	Opata_784092_PstIMspI_PA	42.56
8104	Opata_811836_PstIMspI_PA	42.56
8105	Opata_984629_PstIMspI_PA	42.56
8106	M6_385119_PstIMseI_PA	42.56
8107	M6_864865_PstIMseI_PA	42.56
8108	Opata_10766_PstIMseI_PA	42.56
8109	Opata_108612_PstIMseI_PA	42.56
8110	Opata_131412_PstIMseI_PA	42.56
8111	Opata_1494393_PstIMseI_PA	42.56
8112	Opata_168897_PstIMseI_PA	42.56
8113	Opata_175718_PstIMseI_PA	42.56
8114	Opata_2264686_PstIMseI_PA	42.56
8115	Opata_24610_PstIMseI_PA	42.56
8116	Opata_288326_PstIMseI_PA	42.56
8117	Opata_323453_PstIMseI_PA	42.56
8118	Opata_366754_PstIMseI_PA	42.56
8119	Opata_437834_PstIMseI_PA	42.56
8120	Opata_58514_PstIMseI_PA	42.56
8121	Opata_66382_PstIMseI_PA	42.56
8122	Opata_784148_PstIMseI_PA	42.56
8123	Opata_83093_PstIMseI_PA	42.56
8124	Opata_91022_PstIMseI_PA	42.56
8125	Opata_962544_PstIMseI_PA	42.56
8126	M6_1067477_PstIMspI_PA	42.56
8127	M6_1070521_PstIMspI_PA	42.56
8128	M6_160561_PstIMspI_PA	42.56
8129	M6_1608140_PstIMspI_PA	42.56
8130	M6_1761373_PstIMspI_PA	42.56
8131	M6_2008642_PstIMspI_PA	42.56
8132	M6_2319164_PstIMspI_PA	42.56
8133	M6_2752836_PstIMspI_PA	42.56
8134	M6_3535509_PstIMspI_PA	42.56
8135	Opata_1647451_PstIMspI_PA	42.56
8136	Opata_1686599_PstIMspI_PA	42.56
8137	Opata_2143997_PstIMspI_PA	42.56
8138	Opata_2697140_PstIMspI_PA	42.56
8139	Opata_3305044_PstIMspI_PA	42.56
8140	Opata_33668_PstIMspI_PA	42.56
8141	Opata_3698292_PstIMspI_PA	42.56
8142	Opata_396811_PstIMspI_PA	42.56
8143	Opata_3995237_PstIMspI_PA	42.56
8144	Opata_4049029_PstIMspI_PA	42.56
8145	Opata_540369_PstIMspI_PA	42.56
8146	Opata_960529_PstIMspI_PA	42.56
8147	M6_1588402_PstIMluI_PA	42.56
8148	Opata_222357_PstIMluI_PA	42.56
8149	Opata_709334_PstIMluI_PA	42.56
8150	M6_1164800_PstIMseI_PA	42.56
8151	M6_1215763_PstIMseI_PA	42.56
8152	M6_1251465_PstIMseI_PA	42.56
8153	M6_131792_PstIMseI_PA	42.56
8154	M6_3538473_PstIMseI_PA	42.56
8155	M6_425844_PstIMseI_PA	42.56
8156	M6_879349_PstIMseI_PA	42.56
8157	Opata_1051413_PstIMseI_PA	42.56
8158	Opata_114576_PstIMseI_PA	42.56
8159	Opata_1177587_PstIMseI_PA	42.56
8160	Opata_1242477_PstIMseI_PA	42.56
8161	Opata_1641319_PstIMseI_PA	42.56
8162	Opata_1674818_PstIMseI_PA	42.56
8163	Opata_1726160_PstIMseI_PA	42.56
8164	Opata_1733577_PstIMseI_PA	42.56
8165	Opata_1881762_PstIMseI_PA	42.56
8166	Opata_193284_PstIMseI_PA	42.56
8167	Opata_204154_PstIMseI_PA	42.56
8168	Opata_204842_PstIMseI_PA	42.56
8169	Opata_207470_PstIMseI_PA	42.56
8170	Opata_219451_PstIMseI_PA	42.56
8171	Opata_223844_PstIMseI_PA	42.56
8172	Opata_22700_PstIMseI_PA	42.56
8173	Opata_2353295_PstIMseI_PA	42.56
8174	Opata_2652910_PstIMseI_PA	42.56
8175	Opata_282824_PstIMseI_PA	42.56
8176	Opata_3226695_PstIMseI_PA	42.56
8177	Opata_3658593_PstIMseI_PA	42.56
8178	Opata_366511_PstIMseI_PA	42.56
8179	Opata_372051_PstIMseI_PA	42.56
8180	Opata_374841_PstIMseI_PA	42.56
8181	Opata_380422_PstIMseI_PA	42.56
8182	Opata_387534_PstIMseI_PA	42.56
8183	Opata_39246_PstIMseI_PA	42.56
8184	Opata_4127824_PstIMseI_PA	42.56
8185	Opata_435438_PstIMseI_PA	42.56
8186	Opata_455807_PstIMseI_PA	42.56
8187	Opata_467994_PstIMseI_PA	42.56
8188	Opata_472568_PstIMseI_PA	42.56
8189	Opata_48584_PstIMseI_PA	42.56
8190	Opata_51491_PstIMseI_PA	42.56
8191	Opata_558720_PstIMseI_PA	42.56
8192	Opata_59502_PstIMseI_PA	42.56
8193	Opata_651160_PstIMseI_PA	42.56
8194	Opata_734439_PstIMseI_PA	42.56
8195	Opata_75523_PstIMseI_PA	42.56
8196	Opata_770414_PstIMseI_PA	42.56
8197	Opata_803045_PstIMseI_PA	42.56
8198	Opata_839784_PstIMseI_PA	42.56
8199	Opata_850761_PstIMseI_PA	42.56
8200	M6_1014331_PstIMspI_PA	42.56
8201	M6_1257568_PstIMspI_PA	42.56
8202	M6_126969_PstIMspI_PA	42.56
8203	M6_1386181_PstIMspI_PA	42.56
8204	M6_187331_PstIMspI_PA	42.56
8205	M6_2253442_PstIMspI_PA	42.56
8206	M6_2466053_PstIMspI_PA	42.56
8207	M6_2575607_PstIMspI_PA	42.56
8208	M6_338479_PstIMspI_PA	42.56
8209	M6_3492348_PstIMspI_PA	42.56
8210	M6_433447_PstIMspI_PA	42.56
8211	M6_619060_PstIMspI_PA	42.56
8212	M6_975831_PstIMspI_PA	42.56
8213	M6_978835_PstIMspI_PA	42.56
8214	Opata_1040958_PstIMspI_PA	42.56
8215	Opata_1047215_PstIMspI_PA	42.56
8216	Opata_1082285_PstIMspI_PA	42.56
8217	Opata_1181347_PstIMspI_PA	42.56
8218	Opata_1238_PstIMspI_PA	42.56
8219	Opata_1412063_PstIMspI_PA	42.56
8220	Opata_146106_PstIMspI_PA	42.56
8221	Opata_1569008_PstIMspI_PA	42.56
8222	Opata_1655287_PstIMspI_PA	42.56
8223	Opata_1680890_PstIMspI_PA	42.56
8224	Opata_176078_PstIMspI_PA	42.56
8225	Opata_1881040_PstIMspI_PA	42.56
8226	Opata_2022081_PstIMspI_PA	42.56
8227	Opata_2105075_PstIMspI_PA	42.56
8228	Opata_2121448_PstIMspI_PA	42.56
8229	Opata_2176465_PstIMspI_PA	42.56
8230	Opata_237996_PstIMspI_PA	42.56
8231	Opata_2465212_PstIMspI_PA	42.56
8232	Opata_25319_PstIMspI_PA	42.56
8233	Opata_2736996_PstIMspI_PA	42.56
8234	Opata_2973896_PstIMspI_PA	42.56
8235	Opata_2997940_PstIMspI_PA	42.56
8236	Opata_3078079_PstIMspI_PA	42.56
8237	Opata_3235384_PstIMspI_PA	42.56
8238	Opata_3587224_PstIMspI_PA	42.56
8239	Opata_4114951_PstIMspI_PA	42.56
8240	Opata_57982_PstIMspI_PA	42.56
8241	Opata_62355_PstIMspI_PA	42.56
8242	Opata_705216_PstIMspI_PA	42.56
8243	Opata_812571_PstIMspI_PA	42.56
8244	Opata_843201_PstIMspI_PA	42.56
8245	Opata_94855_PstIMspI_PA	42.56
8246	Opata_971104_PstIMspI_PA	42.56
8247	Opata_1140552_PstIMseI_PA	42.56
8248	Opata_2457794_PstIMseI_PA	42.56
8249	Opata_1021661_PstIMspI_PA	42.56
8250	Opata_2646403_PstIMspI_PA	42.56
8251	Opata_1755992_PstIMseI_PA	42.56
8252	M6_241031_PstIMspI_PA	42.56
8253	Opata_1359121_PstIMseI_PA	42.56
8254	Opata_2215673_PstIMluI_PA	42.56
8255	M6_2056085_PstIMspI_PA	42.56
8256	M6_1071282_PstIMseI_PA	42.56
8257	M6_2966472_PstIMseI_PA	42.56
8258	M6_3357723_PstIMspI_PA	42.56
8259	M6_137493_PstIMspI_PA	42.56
8260	M6_1638137_PstIMluI_PA	42.56
8261	M6_2628014_PstIMluI_PA	42.56
8262	M6_6491_PstIMluI_PA	42.56
8263	M6_708383_PstIMluI_PA	42.56
8264	M6_1036150_PstIMseI_PA	42.56
8265	M6_1192669_PstIMseI_PA	42.56
8266	M6_269380_PstIMseI_PA	42.56
8267	M6_2750019_PstIMseI_PA	42.56
8268	M6_3067314_PstIMseI_PA	42.56
8269	M6_357458_PstIMseI_PA	42.56
8270	M6_708358_PstIMseI_PA	42.56
8271	Opata_1298816_PstIMseI_PA	42.56
8272	Opata_343400_PstIMseI_PA	42.56
8273	M6_1016117_PstIMspI_PA	42.56
8274	M6_1041068_PstIMspI_PA	42.56
8275	M6_1061831_PstIMspI_PA	42.56
8276	M6_1149036_PstIMspI_PA	42.56
8277	M6_1285887_PstIMspI_PA	42.56
8278	M6_1286780_PstIMspI_PA	42.56
8279	M6_1335611_PstIMspI_PA	42.56
8280	M6_443307_PstIMspI_PA	42.56
8281	M6_546606_PstIMspI_PA	42.56
8282	M6_58387_PstIMspI_PA	42.56
8283	Opata_1147299_PstIMspI_PA	42.56
8284	Opata_3556581_PstIMspI_PA	42.56
8285	Opata_958738_PstIMspI_PA	42.56
8286	Opata_1043912_75_PstIMseI_SNP	42.56
8287	Opata_1430983_38_PstIMseI_SNP	42.56
8288	Opata_152604_41_PstIMseI_SNP	42.56
8289	Opata_225384_13_PstIMseI_SNP	42.56
8290	Opata_2334750_12_PstIMseI_SNP	42.56
8291	Opata_242918_52_PstIMseI_SNP	42.56
8292	Opata_242918_64_PstIMseI_SNP	42.56
8293	Opata_32865_88_PstIMseI_SNP	42.56
8294	Opata_551096_23_PstIMseI_SNP	42.56
8295	Opata_6280_73_PstIMseI_SNP	42.56
8296	Opata_1004544_59_PstIMspI_SNP	42.56
8297	Opata_2096082_46_PstIMspI_SNP	42.56
8298	Opata_227737_24_PstIMspI_SNP	42.56
8299	Opata_227737_33_PstIMspI_SNP	42.56
8300	M6_1009251_PstIMspI_PA	42.56
8301	Opata_1089449_PstIMspI_PA	42.56
8302	Opata_1500918_PstIMspI_PA	42.56
8303	Opata_2022825_PstIMspI_PA	42.56
8304	Opata_2408075_PstIMspI_PA	42.56
8305	Opata_2482387_PstIMspI_PA	42.56
8306	Opata_380946_PstIMspI_PA	42.56
8307	Opata_428035_PstIMspI_PA	42.56
8308	Opata_538613_PstIMspI_PA	42.56
8309	Opata_2643306_PstIMluI_PA	42.56
8310	M6_1170662_PstIMseI_PA	42.56
8311	M6_2087205_PstIMseI_PA	42.56
8312	M6_623357_PstIMseI_PA	42.56
8313	M6_626096_PstIMseI_PA	42.56
8314	Opata_265517_PstIMseI_PA	42.56
8315	Opata_3209036_PstIMseI_PA	42.56
8316	M6_8006_PstIMspI_PA	42.56
8317	Opata_1693985_PstIMspI_PA	42.56
8318	Opata_2218114_PstIMspI_PA	42.56
8319	Opata_2685320_PstIMspI_PA	42.56
8320	Opata_3027604_PstIMspI_PA	42.56
8321	Opata_356150_PstIMspI_PA	42.56
8322	Opata_3729344_PstIMspI_PA	42.56
8323	M6_2692083_PstIMseI_PA	42.56
8324	M6_520770_PstIMseI_PA	42.56
8325	Opata_3797473_PstIMseI_PA	42.56
8326	Opata_1400910_PstIMspI_PA	42.56
8327	Opata_3572277_11_PstIMspI_SNP	42.56
8328	M6_151678_PstIMseI_PA	42.56
8329	M6_1244021_PstIMspI_PA	42.56
8330	Opata_1483912_PstIMspI_PA	42.56
8331	Opata_1841421_PstIMspI_PA	42.56
8332	Opata_2722493_PstIMspI_PA	42.56
8333	Opata_3681624_PstIMspI_PA	42.56
8334	Opata_2488433_PstIMspI_PA	42.56
8335	Opata_3581198_PstIMspI_PA	42.56
8336	M6_1749014_PstIMluI_PA	42.56
8337	M6_151623_PstIMseI_PA	42.56
8338	M6_28273_PstIMseI_PA	42.56
8339	M6_1015732_PstIMspI_PA	42.56
8340	M6_1921937_PstIMspI_PA	42.56
8341	Opata_1527869_PstIMspI_PA	42.56
8342	Opata_2600278_PstIMspI_PA	42.56
8343	Opata_1302427_PstIMspI_PA	42.56
8344	Opata_832091_PstIMspI_PA	42.56
8345	M6_243527_PstIMseI_PA	42.56
8346	M6_822638_PstIMspI_PA	42.56
8347	M6_99587_PstIMseI_PA	42.56
8348	M6_667184_PstIMspI_PA	42.56
8349	Opata_1997119_PstIMluI_PA	42.56
8350	Opata_2702396_PstIMluI_PA	42.56
8351	Opata_1142084_PstIMseI_PA	42.56
8352	Opata_1344084_PstIMseI_PA	42.56
8353	Opata_1478189_PstIMseI_PA	42.56
8354	Opata_1752598_PstIMseI_PA	42.56
8355	Opata_2103500_PstIMseI_PA	42.56
8356	Opata_21496_PstIMseI_PA	42.56
8357	Opata_253633_PstIMseI_PA	42.56
8358	Opata_292158_PstIMseI_PA	42.56
8359	Opata_3546319_PstIMseI_PA	42.56
8360	Opata_367643_PstIMseI_PA	42.56
8361	Opata_375201_PstIMseI_PA	42.56
8362	Opata_4059156_PstIMseI_PA	42.56
8363	Opata_44511_PstIMseI_PA	42.56
8364	Opata_641037_PstIMseI_PA	42.56
8365	Opata_699964_PstIMseI_PA	42.56
8366	Opata_77520_PstIMseI_PA	42.56
8367	Opata_903944_PstIMseI_PA	42.56
8368	Opata_989151_PstIMseI_PA	42.56
8369	M6_2101037_PstIMspI_PA	42.56
8370	Opata_1125643_PstIMspI_PA	42.56
8371	Opata_1253459_PstIMspI_PA	42.56
8372	Opata_1315798_PstIMspI_PA	42.56
8373	Opata_1347320_PstIMspI_PA	42.56
8374	Opata_1386747_PstIMspI_PA	42.56
8375	Opata_1401975_PstIMspI_PA	42.56
8376	Opata_1427692_PstIMspI_PA	42.56
8377	Opata_1466484_PstIMspI_PA	42.56
8378	Opata_1633816_PstIMspI_PA	42.56
8379	Opata_1652320_PstIMspI_PA	42.56
8380	Opata_1865150_PstIMspI_PA	42.56
8381	Opata_1982329_PstIMspI_PA	42.56
8382	Opata_2023838_PstIMspI_PA	42.56
8383	Opata_2051596_PstIMspI_PA	42.56
8384	Opata_2085888_PstIMspI_PA	42.56
8385	Opata_2140920_PstIMspI_PA	42.56
8386	Opata_2206893_PstIMspI_PA	42.56
8387	Opata_2368651_PstIMspI_PA	42.56
8388	Opata_2422149_PstIMspI_PA	42.56
8389	Opata_2425191_PstIMspI_PA	42.56
8390	Opata_2547470_PstIMspI_PA	42.56
8391	Opata_2625937_PstIMspI_PA	42.56
8392	Opata_2650253_PstIMspI_PA	42.56
8393	Opata_2670756_PstIMspI_PA	42.56
8394	Opata_2711457_PstIMspI_PA	42.56
8395	Opata_2728100_PstIMspI_PA	42.56
8396	Opata_2867311_PstIMspI_PA	42.56
8397	Opata_2902951_PstIMspI_PA	42.56
8398	Opata_2944106_PstIMspI_PA	42.56
8399	Opata_2964412_PstIMspI_PA	42.56
8400	Opata_3007044_PstIMspI_PA	42.56
8401	Opata_3021493_PstIMspI_PA	42.56
8402	Opata_3090897_PstIMspI_PA	42.56
8403	Opata_3195583_PstIMspI_PA	42.56
8404	Opata_3202991_PstIMspI_PA	42.56
8405	Opata_3217440_PstIMspI_PA	42.56
8406	Opata_3509931_PstIMspI_PA	42.56
8407	Opata_3587328_PstIMspI_PA	42.56
8408	Opata_3595863_PstIMspI_PA	42.56
8409	Opata_3599177_PstIMspI_PA	42.56
8410	Opata_3627859_PstIMspI_PA	42.56
8411	Opata_370050_PstIMspI_PA	42.56
8412	Opata_3742472_PstIMspI_PA	42.56
8413	Opata_375214_PstIMspI_PA	42.56
8414	Opata_3776346_PstIMspI_PA	42.56
8415	Opata_3786946_PstIMspI_PA	42.56
8416	Opata_3807945_PstIMspI_PA	42.56
8417	Opata_3857858_PstIMspI_PA	42.56
8418	Opata_3942247_PstIMspI_PA	42.56
8419	Opata_3987125_PstIMspI_PA	42.56
8420	Opata_4122688_PstIMspI_PA	42.56
8421	Opata_4132744_PstIMspI_PA	42.56
8422	Opata_4237345_PstIMspI_PA	42.56
8423	Opata_551724_PstIMspI_PA	42.56
8424	Opata_560216_PstIMspI_PA	42.56
8425	Opata_644780_PstIMspI_PA	42.56
8426	Opata_650369_PstIMspI_PA	42.56
8427	Opata_738464_PstIMspI_PA	42.56
8428	Opata_742881_PstIMspI_PA	42.56
8429	Opata_849564_PstIMspI_PA	42.56
8430	Opata_904846_PstIMspI_PA	42.56
8431	Opata_956276_PstIMspI_PA	42.56
8432	Opata_991068_PstIMspI_PA	42.56
8433	Opata_125972_9_PstIMseI_SNP	42.56
8434	Opata_4301328_57_PstIMseI_SNP	42.56
8435	Opata_566081_71_PstIMseI_SNP	42.56
8436	Opata_2817721_28_PstIMspI_SNP	42.56
8437	Opata_920329_12_PstIMspI_SNP	42.56
8438	Opata_125473_PstIMseI_PA	42.56
8439	Opata_2240450_PstIMspI_PA	42.56
8440	Opata_1098945_PstIMseI_PA	42.56
8441	Opata_2006542_PstIMseI_PA	42.56
8442	Opata_2098629_PstIMseI_PA	42.56
8443	Opata_3697851_PstIMseI_PA	42.56
8444	Opata_579576_PstIMseI_PA	42.56
8445	Opata_1517134_PstIMspI_PA	42.56
8446	Opata_1662328_PstIMspI_PA	42.56
8447	Opata_2479153_PstIMspI_PA	42.56
8448	Opata_3286338_PstIMspI_PA	42.56
8449	Opata_1696014_PstIMseI_PA	42.56
8450	Opata_518336_PstIMseI_PA	42.56
8451	Opata_284666_PstIMseI_PA	42.56
8452	Opata_728842_PstIMseI_PA	42.56
8453	Opata_385642_PstIMseI_PA	42.56
8454	Opata_1582079_PstIMluI_PA	42.56
8455	Opata_1406398_PstIMseI_PA	42.56
8456	Opata_380078_PstIMseI_PA	42.56
8457	Opata_506116_PstIMseI_PA	42.56
8458	Opata_1121161_PstIMspI_PA	42.56
8459	Opata_224102_PstIMspI_PA	42.56
8460	BS00092859_51	42.56
8461	BS00092860_51	42.56
8462	BS00107097_51	42.56
8463	BS00107766_51	42.56
8464	Excalibur_c21616_254	42.56
8465	Excalibur_c58393_329	42.56
8466	Excalibur_c6144_1873	42.56
8467	RAC875_c50438_637	42.56
8468	BS00003866_51	42.56
8469	BS00023031_51	42.56
8470	BS00107069_51	42.56
8471	BS00002054_51	42.56
8472	BobWhite_c19919_301	42.56
8473	BobWhite_c19919_516	42.56
8474	BobWhite_c20909_243	42.56
8475	Ra_c1082_1100	42.56
8476	Tdurum_contig20987_1271	42.56
8477	BS00063809_51	42.56
8478	JD_c11952_178	42.56
8479	Kukri_c96129_147	42.56
8480	BobWhite_rep_c49931_364	42.56
8481	RAC875_c94519_448	42.56
8482	RAC875_c215_329	42.56
8483	RFL_Contig2119_607	42.56
8484	RAC875_c215_384	42.56
8485	Tdurum_contig54787_636	42.56
8486	983015	42.59
8487	992871	42.59
8488	994356	42.59
8489	996524	42.59
8490	998030	42.59
8491	1026168	42.59
8492	1031410	42.59
8493	1044756	42.59
8494	1054842	42.59
8495	1089716	42.59
8496	1091420	42.59
8497	1091481	42.59
8498	1125579	42.59
8499	1129953	42.59
8500	1131036	42.59
8501	1203810	42.59
8502	3026013	42.59
8503	3952225	42.59
8504	4022600	42.59
8505	5358454	42.59
8506	5410926	42.59
8507	7155407	42.59
8508	7353540	42.59
8509	7487923	42.59
8510	Xpsr914	42.7
8511	984136	42.79
8512	1235138	42.79
8513	4993776	42.79
8514	Xgwm269.2	43
8515	P36/M47-3	43
8516	GENE-2267_428	43.19
8517	Tdurum_contig30760_271	43.19
8518	BS00066413_51	43.19
8519	992910	43.33
8520	977955	43.35
8521	4992744	43.35
8522	BS00094887_51	43.55
8523	BS00022839_51	43.55
8524	Ku_c8733_458	43.55
8525	Tdurum_contig29489_176	43.55
8526	Xcsl102(NBS-LRR)	43.7
8527	Phs1	44
8528	IAAV3080	44.18
8529	Kukri_c17144_678	44.18
8530	Xwmc650	44.4
8531	1095229	44.4
8532	1214325	44.4
8533	1233362	44.4
8534	3023926	44.4
8535	4261674	44.4
8536	wPt-8841	44.7
8537	Xglk331	44.7
8538	Xgwm111c	44.7
8539	IAAV5818	44.73
8540	Kukri_c19562_127	44.73
8541	RAC875_c19718_551	44.73
8542	XksuG12b	45
8543	wsnp_Ex_rep_c104448_89161562	45.05
8544	P34/M58-2	45.1
8545	Xag12b	45.1
8546	Xfbb278	45.1
8547	wmc650	45.56
8548	M6_1174430_PstIMseI_PA	45.56
8549	M6_218824_PstIMseI_PA	45.56
8550	M6_2724677_PstIMseI_PA	45.56
8551	M6_3254462_PstIMseI_PA	45.56
8552	M6_543753_PstIMseI_PA	45.56
8553	Opata_278493_PstIMseI_PA	45.56
8554	Opata_711252_PstIMseI_PA	45.56
8555	M6_1362380_PstIMspI_PA	45.56
8556	M6_1460744_PstIMspI_PA	45.56
8557	M6_1901929_PstIMspI_PA	45.56
8558	M6_2236358_PstIMspI_PA	45.56
8559	M6_240966_PstIMspI_PA	45.56
8560	M6_2465188_PstIMspI_PA	45.56
8561	M6_2571921_PstIMspI_PA	45.56
8562	M6_3386637_PstIMspI_PA	45.56
8563	M6_3415592_PstIMspI_PA	45.56
8564	M6_641701_PstIMspI_PA	45.56
8565	M6_646949_PstIMspI_PA	45.56
8566	M6_906190_PstIMspI_PA	45.56
8567	Opata_2169116_PstIMspI_PA	45.56
8568	Opata_2381151_PstIMspI_PA	45.56
8569	Opata_2479143_PstIMspI_PA	45.56
8570	Opata_2659380_PstIMspI_PA	45.56
8571	Opata_2866746_PstIMspI_PA	45.56
8572	Opata_3409048_PstIMspI_PA	45.56
8573	Opata_3771093_PstIMspI_PA	45.56
8574	Opata_617763_PstIMspI_PA	45.56
8575	Opata_129179_59_PstIMseI_SNP	45.56
8576	Opata_129179_68_PstIMseI_SNP	45.56
8577	Opata_2666576_57_PstIMseI_SNP	45.56
8578	Opata_3402214_44_PstIMspI_SNP	45.56
8579	Opata_382377_38_PstIMspI_SNP	45.56
8580	M6_1413503_PstIMspI_PA	45.56
8581	M6_2394647_PstIMspI_PA	45.56
8582	M6_2818740_PstIMspI_PA	45.56
8583	Opata_936821_PstIMseI_PA	45.56
8584	Opata_337294_3_PstIMseI_SNP	45.56
8585	Opata_728006_PstIMseI_PA	45.56
8586	M6_1219567_PstIMspI_PA	45.56
8587	M6_1267953_PstIMspI_PA	45.56
8588	M6_1359050_PstIMspI_PA	45.56
8589	Opata_3440869_PstIMspI_PA	45.56
8590	M6_869177_PstIMseI_PA	45.56
8591	Opata_122466_PstIMseI_PA	45.56
8592	Opata_2212888_PstIMseI_PA	45.56
8593	Opata_342352_PstIMseI_PA	45.56
8594	Opata_36511_PstIMseI_PA	45.56
8595	Opata_63413_PstIMseI_PA	45.56
8596	M6_1043133_PstIMspI_PA	45.56
8597	M6_1314383_PstIMspI_PA	45.56
8598	M6_2211965_PstIMspI_PA	45.56
8599	M6_2270819_PstIMspI_PA	45.56
8600	M6_386985_PstIMspI_PA	45.56
8601	M6_445365_PstIMspI_PA	45.56
8602	M6_578230_PstIMspI_PA	45.56
8603	M6_682697_PstIMspI_PA	45.56
8604	Opata_104755_PstIMspI_PA	45.56
8605	Opata_1691368_PstIMspI_PA	45.56
8606	Opata_2445125_PstIMspI_PA	45.56
8607	Opata_2652211_PstIMspI_PA	45.56
8608	Opata_608863_PstIMspI_PA	45.56
8609	Opata_3383112_60_PstIMspI_SNP	45.56
8610	Opata_267985_PstIMseI_PA	45.56
8611	Opata_1722862_PstIMluI_PA	45.56
8612	Opata_241930_PstIMseI_PA	45.56
8613	M6_207662_PstIMseI_PA	45.56
8614	M6_70438_PstIMseI_PA	45.56
8615	M6_3737109_PstIMseI_PA	45.56
8616	M6_618526_PstIMseI_PA	45.56
8617	Opata_2798863_PstIMluI_PA	45.56
8618	Opata_548967_PstIMluI_PA	45.56
8619	1078032	45.61
8620	Xglk600b	45.7
8621	XksuE3a	45.7
8622	Xpsr934a	45.7
8623	Xwmc707	45.7
8624	3936569	45.78
8625	1093768	45.87
8626	1094320	45.87
8627	4394630	46.03
8628	Xbarc170	46.1
8629	Xglk752	46.1
8630	1106193	46.16
8631	1141424	46.16
8632	2275871	46.16
8633	3034569	46.16
8634	980725	46.17
8635	1042888	46.17
8636	1046974	46.17
8637	1051914	46.17
8638	1051966	46.17
8639	1059569	46.17
8640	1061532	46.17
8641	1077177	46.17
8642	1079793	46.17
8643	1087874	46.17
8644	1090890	46.17
8645	1090948	46.17
8646	1091437	46.17
8647	1092832	46.17
8648	1117998	46.17
8649	1254307	46.17
8650	1666566	46.17
8651	1862598	46.17
8652	2250694	46.17
8653	3939371	46.17
8654	3944868	46.17
8655	3955707	46.17
8656	4261835	46.17
8657	4329695	46.17
8658	5332305	46.17
8659	5358557	46.17
8660	5579525	46.17
8661	5971260	46.17
8662	7345592	46.17
8663	1006143	46.23
8664	wsnp_Ex_c13031_20625900	46.6
8665	wsnp_Ex_rep_c66324_64493429	46.6
8666	M6_1672194_PstIMseI_PA	46.6
8667	M6_1989687_PstIMseI_PA	46.6
8668	M6_3852754_PstIMseI_PA	46.6
8669	M6_759669_PstIMseI_PA	46.6
8670	M6_181871_PstIMspI_PA	46.6
8671	M6_2831943_PstIMspI_PA	46.6
8672	M6_394814_PstIMspI_PA	46.6
8673	Opata_1716156_PstIMspI_PA	46.6
8674	Opata_193273_2_PstIMluI_SNP	46.6
8675	Opata_759511_28_PstIMluI_SNP	46.6
8676	Opata_759511_69_PstIMluI_SNP	46.6
8677	Opata_187753_86_PstIMseI_SNP	46.6
8678	Opata_631832_83_PstIMseI_SNP	46.6
8679	Opata_84788_48_PstIMseI_SNP	46.6
8680	Opata_919473_63_PstIMseI_SNP	46.6
8681	Opata_919473_76_PstIMseI_SNP	46.6
8682	Opata_1785201_42_PstIMspI_SNP	46.6
8683	Opata_1805098_20_PstIMspI_SNP	46.6
8684	Opata_1805098_29_PstIMspI_SNP	46.6
8685	Opata_1805098_59_PstIMspI_SNP	46.6
8686	Opata_1814490_74_PstIMspI_SNP	46.6
8687	Opata_1995038_48_PstIMspI_SNP	46.6
8688	Opata_2215198_63_PstIMspI_SNP	46.6
8689	Opata_2329550_81_PstIMspI_SNP	46.6
8690	Opata_2555774_30_PstIMspI_SNP	46.6
8691	Opata_2625485_53_PstIMspI_SNP	46.6
8692	Opata_353889_20_PstIMspI_SNP	46.6
8693	M6_1331276_PstIMseI_PA	46.6
8694	M6_1061833_PstIMspI_PA	46.6
8695	M6_1459506_PstIMspI_PA	46.6
8696	M6_1660364_PstIMspI_PA	46.6
8697	M6_2476308_PstIMspI_PA	46.6
8698	M6_3444296_PstIMspI_PA	46.6
8699	M6_819011_PstIMspI_PA	46.6
8700	M6_964411_PstIMspI_PA	46.6
8701	Opata_1168653_27_PstIMseI_SNP	46.6
8702	Opata_200239_87_PstIMseI_SNP	46.6
8703	Opata_3372475_41_PstIMseI_SNP	46.6
8704	Opata_2555774_72_PstIMspI_SNP	46.6
8705	Opata_394139_14_PstIMspI_SNP	46.6
8706	Opata_1495116_PstIMseI_PA	46.6
8707	Opata_3090418_PstIMseI_PA	46.6
8708	Opata_645566_PstIMseI_PA	46.6
8709	Opata_1737351_PstIMspI_PA	46.6
8710	Opata_2625485_71_PstIMspI_SNP	46.6
8711	Opata_2220534_PstIMseI_PA	46.6
8712	Opata_2374755_PstIMseI_PA	46.6
8713	Opata_2444256_PstIMseI_PA	46.6
8714	M6_1300089_PstIMspI_PA	46.6
8715	M6_1374952_PstIMspI_PA	46.6
8716	M6_1479878_PstIMspI_PA	46.6
8717	M6_2743369_PstIMspI_PA	46.6
8718	M6_287821_PstIMspI_PA	46.6
8719	M6_505151_PstIMspI_PA	46.6
8720	M6_593132_PstIMspI_PA	46.6
8721	Opata_1117542_PstIMluI_PA	46.6
8722	Opata_1232256_PstIMluI_PA	46.6
8723	Opata_60249_PstIMluI_PA	46.6
8724	M6_3347957_PstIMseI_PA	46.6
8725	M6_3613239_PstIMseI_PA	46.6
8726	M6_386717_PstIMseI_PA	46.6
8727	M6_504321_PstIMseI_PA	46.6
8728	Opata_1388189_PstIMseI_PA	46.6
8729	Opata_391732_PstIMseI_PA	46.6
8730	Opata_68375_PstIMseI_PA	46.6
8731	Opata_88230_PstIMseI_PA	46.6
8732	M6_1060116_PstIMspI_PA	46.6
8733	M6_1102215_PstIMspI_PA	46.6
8734	M6_1110634_PstIMspI_PA	46.6
8735	M6_1148200_PstIMspI_PA	46.6
8736	M6_1813374_PstIMspI_PA	46.6
8737	M6_594002_PstIMspI_PA	46.6
8738	Opata_1212738_PstIMspI_PA	46.6
8739	Opata_162150_PstIMspI_PA	46.6
8740	Opata_1920859_PstIMspI_PA	46.6
8741	M6_1417676_PstIMseI_PA	46.6
8742	M6_2673166_PstIMspI_PA	46.6
8743	M6_1809475_PstIMspI_PA	46.6
8744	M6_2450730_PstIMspI_PA	46.6
8745	Ex_c66324_1151	46.6
8746	Kukri_c27874_515	46.6
8747	1100679	46.61
8748	wsnp_Ex_c12812_20324622	46.64
8749	5980121	46.69
8750	1096626	46.72
8751	wsnp_Ex_c12812_20324273	46.93
8752	BS00072025_51	46.93
8753	D_contig08728_654	46.93
8754	GENE-2281_931	46.93
8755	RAC875_c18094_69	46.93
8756	Kukri_c12563_52	46.93
8757	BobWhite_rep_c62840_612	46.93
8758	RAC875_c25710_426	46.93
8759	RAC875_c51971_428	46.93
8760	RAC875_rep_c111422_140	46.93
8761	Jagger_c4331_105	46.94
8762	M6_1341124_PstIMseI_PA	47.03
8763	M6_8530_PstIMseI_PA	47.03
8764	M6_1162514_PstIMspI_PA	47.03
8765	M6_1397349_PstIMspI_PA	47.03
8766	M6_1570729_PstIMspI_PA	47.03
8767	M6_1617513_PstIMspI_PA	47.03
8768	M6_1626003_PstIMspI_PA	47.03
8769	M6_1890621_PstIMspI_PA	47.03
8770	M6_1955160_PstIMspI_PA	47.03
8771	M6_2202444_PstIMspI_PA	47.03
8772	M6_2300608_PstIMspI_PA	47.03
8773	M6_2405098_PstIMspI_PA	47.03
8774	M6_2463880_PstIMspI_PA	47.03
8775	M6_2882256_PstIMspI_PA	47.03
8776	M6_3390711_PstIMspI_PA	47.03
8777	M6_501991_PstIMspI_PA	47.03
8778	M6_636291_PstIMspI_PA	47.03
8779	M6_670985_PstIMspI_PA	47.03
8780	M6_741296_PstIMspI_PA	47.03
8781	M6_800830_PstIMspI_PA	47.03
8782	M6_891957_PstIMspI_PA	47.03
8783	Opata_2552764_80_PstIMspI_SNP	47.03
8784	Opata_4023981_3_PstIMspI_SNP	47.03
8785	M6_226496_PstIMseI_PA	47.03
8786	M6_1041206_PstIMspI_PA	47.03
8787	M6_1124579_PstIMspI_PA	47.03
8788	M6_1125572_PstIMspI_PA	47.03
8789	M6_1127384_PstIMspI_PA	47.03
8790	M6_1252478_PstIMspI_PA	47.03
8791	M6_1267010_PstIMspI_PA	47.03
8792	M6_1272324_PstIMspI_PA	47.03
8793	M6_1412567_PstIMspI_PA	47.03
8794	M6_1428230_PstIMspI_PA	47.03
8795	M6_1461281_PstIMspI_PA	47.03
8796	M6_1820962_PstIMspI_PA	47.03
8797	M6_2029357_PstIMspI_PA	47.03
8798	M6_2052402_PstIMspI_PA	47.03
8799	M6_2169160_PstIMspI_PA	47.03
8800	M6_2747142_PstIMspI_PA	47.03
8801	M6_2891008_PstIMspI_PA	47.03
8802	M6_2901338_PstIMspI_PA	47.03
8803	M6_568388_PstIMspI_PA	47.03
8804	M6_575920_PstIMspI_PA	47.03
8805	M6_671898_PstIMspI_PA	47.03
8806	M6_1836599_PstIMseI_PA	47.03
8807	M6_2876596_PstIMseI_PA	47.03
8808	M6_3016682_PstIMseI_PA	47.03
8809	M6_326906_PstIMseI_PA	47.03
8810	M6_5226_PstIMseI_PA	47.03
8811	M6_891774_PstIMseI_PA	47.03
8812	Opata_1224902_PstIMseI_PA	47.03
8813	Opata_1861838_PstIMseI_PA	47.03
8814	Opata_387175_PstIMseI_PA	47.03
8815	M6_1065206_PstIMspI_PA	47.03
8816	M6_1111784_PstIMspI_PA	47.03
8817	M6_1243089_PstIMspI_PA	47.03
8818	M6_1403216_PstIMspI_PA	47.03
8819	M6_1572162_PstIMspI_PA	47.03
8820	M6_1875646_PstIMspI_PA	47.03
8821	M6_1947492_PstIMspI_PA	47.03
8822	M6_2557415_PstIMspI_PA	47.03
8823	M6_3041460_PstIMspI_PA	47.03
8824	M6_420820_PstIMspI_PA	47.03
8825	M6_632821_PstIMspI_PA	47.03
8826	M6_657809_PstIMspI_PA	47.03
8827	M6_708194_PstIMspI_PA	47.03
8828	M6_844252_PstIMspI_PA	47.03
8829	M6_845736_PstIMspI_PA	47.03
8830	M6_984936_PstIMspI_PA	47.03
8831	Opata_160945_PstIMspI_PA	47.03
8832	wsnp_Ku_c4342_7887834	47.2
8833	wsnp_Ex_c16175_24619793	47.2
8834	wsnp_Ex_c16175_24620865	47.2
8835	wsnp_Ex_rep_c67958_66693031	47.2
8836	wsnp_Ex_c11684_18805687	47.2
8837	D_GCE8AKX01B34J2_144	47.2
8838	Excalibur_c40202_114	47.2
8839	Excalibur_c8658_335	47.2
8840	IAAV3132	47.2
8841	IAAV3480	47.2
8842	Kukri_c19216_123	47.2
8843	Ra_c22219_350	47.2
8844	RAC875_c18090_752	47.2
8845	Tdurum_contig14947_611	47.2
8846	BS00030838_51	47.2
8847	RAC875_c21369_425	47.2
8848	1112147	47.37
8849	2275168	47.61
8850	5325013	47.7
8851	BS00037357_51	48.17
8852	4440052	48.34
8853	Kukri_c63460_739	48.36
8854	1103241	48.53
8855	wsnp_Ex_c5470_9657856	48.53
8856	wsnp_Ku_c2317_4448102	48.53
8857	Opata_819790_PstIMseI_PA	48.53
8858	Opata_94194_PstIMseI_PA	48.53
8859	Opata_2054366_PstIMspI_PA	48.53
8860	Opata_2212830_PstIMspI_PA	48.53
8861	Opata_2414129_PstIMspI_PA	48.53
8862	Opata_2520338_PstIMspI_PA	48.53
8863	Opata_2741078_PstIMspI_PA	48.53
8864	Opata_2746719_PstIMspI_PA	48.53
8865	Opata_2908500_PstIMspI_PA	48.53
8866	Opata_3181245_PstIMspI_PA	48.53
8867	Opata_3477127_PstIMspI_PA	48.53
8868	Opata_1585308_3_PstIMseI_SNP	48.53
8869	Opata_1585308_82_PstIMseI_SNP	48.53
8870	Opata_1585308_84_PstIMseI_SNP	48.53
8871	Opata_2007254_10_PstIMseI_SNP	48.53
8872	Opata_2007254_3_PstIMseI_SNP	48.53
8873	Opata_2007254_40_PstIMseI_SNP	48.53
8874	Opata_380528_3_PstIMspI_SNP	48.53
8875	Opata_2296219_PstIMspI_PA	48.53
8876	Opata_964289_PstIMspI_PA	48.53
8877	Opata_1244153_PstIMluI_PA	48.53
8878	Opata_1336007_PstIMluI_PA	48.53
8879	Opata_450532_PstIMluI_PA	48.53
8880	Opata_141429_PstIMseI_PA	48.53
8881	Opata_202882_PstIMseI_PA	48.53
8882	Opata_220265_PstIMseI_PA	48.53
8883	Opata_37009_PstIMseI_PA	48.53
8884	Opata_386639_PstIMseI_PA	48.53
8885	Opata_94216_PstIMseI_PA	48.53
8886	Opata_1370606_PstIMspI_PA	48.53
8887	Opata_1869721_PstIMspI_PA	48.53
8888	Opata_2156866_PstIMspI_PA	48.53
8889	Opata_2630554_PstIMspI_PA	48.53
8890	Opata_2744907_PstIMspI_PA	48.53
8891	Opata_3984128_PstIMspI_PA	48.53
8892	Opata_4106207_PstIMspI_PA	48.53
8893	Opata_518092_PstIMspI_PA	48.53
8894	Opata_645203_PstIMspI_PA	48.53
8895	Opata_754165_PstIMspI_PA	48.53
8896	Opata_3766654_8_PstIMseI_SNP	48.53
8897	Opata_751778_54_PstIMseI_SNP	48.53
8898	Opata_900674_24_PstIMseI_SNP	48.53
8899	Opata_2128542_PstIMluI_PA	48.53
8900	Opata_3209876_PstIMspI_PA	48.53
8901	Opata_1601152_PstIMluI_PA	48.53
8902	Opata_1164408_PstIMspI_PA	48.53
8903	Opata_201837_PstIMspI_PA	48.53
8904	Opata_3812799_PstIMspI_PA	48.53
8905	Opata_156156_PstIMspI_PA	48.53
8906	Opata_3014775_PstIMspI_PA	48.53
8907	Opata_1228988_PstIMluI_PA	48.53
8908	Opata_701524_PstIMluI_PA	48.53
8909	Opata_1981899_PstIMspI_PA	48.53
8910	Ku_c46953_153	48.53
8911	RAC875_c17918_321	48.53
8912	Ku_c6779_1381	48.53
8913	7491383	48.85
8914	wsnp_Ex_c19207_28125072	49.13
8915	M6_1274761_PstIMspI_PA	49.13
8916	M6_1303711_PstIMspI_PA	49.13
8917	M6_1402026_PstIMspI_PA	49.13
8918	M6_1467617_PstIMspI_PA	49.13
8919	M6_1776180_PstIMspI_PA	49.13
8920	M6_2624298_PstIMspI_PA	49.13
8921	M6_2635277_PstIMspI_PA	49.13
8922	M6_2792775_PstIMspI_PA	49.13
8923	M6_3014972_PstIMspI_PA	49.13
8924	M6_3294295_PstIMspI_PA	49.13
8925	M6_3337403_PstIMspI_PA	49.13
8926	M6_690569_PstIMspI_PA	49.13
8927	M6_744097_PstIMspI_PA	49.13
8928	M6_913170_PstIMspI_PA	49.13
8929	M6_934351_PstIMspI_PA	49.13
8930	Opata_1850_36_PstIMseI_SNP	49.13
8931	Opata_258314_53_PstIMseI_SNP	49.13
8932	Opata_388278_54_PstIMseI_SNP	49.13
8933	Opata_1146871_63_PstIMspI_SNP	49.13
8934	Opata_1719773_36_PstIMspI_SNP	49.13
8935	Opata_2962028_36_PstIMspI_SNP	49.13
8936	Opata_883258_60_PstIMspI_SNP	49.13
8937	M6_1503925_PstIMseI_PA	49.13
8938	M6_308866_PstIMseI_PA	49.13
8939	M6_520193_PstIMseI_PA	49.13
8940	M6_525796_PstIMseI_PA	49.13
8941	M6_711237_PstIMseI_PA	49.13
8942	M6_1005032_PstIMspI_PA	49.13
8943	M6_1047412_PstIMspI_PA	49.13
8944	M6_1196570_PstIMspI_PA	49.13
8945	M6_1240658_PstIMspI_PA	49.13
8946	M6_1244845_PstIMspI_PA	49.13
8947	M6_1288848_PstIMspI_PA	49.13
8948	M6_1292144_PstIMspI_PA	49.13
8949	M6_1393076_PstIMspI_PA	49.13
8950	M6_1526594_PstIMspI_PA	49.13
8951	M6_1609535_PstIMspI_PA	49.13
8952	M6_2002397_PstIMspI_PA	49.13
8953	M6_2034290_PstIMspI_PA	49.13
8954	M6_2196399_PstIMspI_PA	49.13
8955	M6_2431353_PstIMspI_PA	49.13
8956	M6_2992399_PstIMspI_PA	49.13
8957	M6_3014834_PstIMspI_PA	49.13
8958	M6_3392420_PstIMspI_PA	49.13
8959	M6_3440078_PstIMspI_PA	49.13
8960	M6_3547952_PstIMspI_PA	49.13
8961	M6_517173_PstIMspI_PA	49.13
8962	M6_688025_PstIMspI_PA	49.13
8963	M6_735118_PstIMspI_PA	49.13
8964	M6_772164_PstIMspI_PA	49.13
8965	Opata_1087104_3_PstIMseI_SNP	49.13
8966	Opata_1087104_70_PstIMseI_SNP	49.13
8967	Opata_1087104_87_PstIMseI_SNP	49.13
8968	Opata_2893336_81_PstIMspI_SNP	49.13
8969	M6_376198_PstIMspI_PA	49.13
8970	M6_1702566_PstIMspI_PA	49.13
8971	M6_2324934_PstIMspI_PA	49.13
8972	M6_1902902_PstIMspI_PA	49.13
8973	M6_2236830_PstIMspI_PA	49.13
8974	M6_901537_PstIMspI_PA	49.13
8975	M6_1139996_PstIMspI_PA	49.13
8976	Ra_c22675_581	49.13
8977	RAC875_c19919_724	49.13
8978	Ra_c23848_305	49.13
8979	wsnp_Ex_c24474_33721784	49.49
8980	wsnp_Ku_c3237_6024936	49.49
8981	M6_1042250_PstIMseI_PA	49.49
8982	M6_1116058_PstIMseI_PA	49.49
8983	M6_1285681_PstIMseI_PA	49.49
8984	M6_2089113_PstIMseI_PA	49.49
8985	M6_2145845_PstIMseI_PA	49.49
8986	M6_4268639_PstIMseI_PA	49.49
8987	M6_450716_PstIMseI_PA	49.49
8988	M6_618209_PstIMseI_PA	49.49
8989	M6_810047_PstIMseI_PA	49.49
8990	Opata_453231_PstIMseI_PA	49.49
8991	M6_1099618_PstIMspI_PA	49.49
8992	M6_1416689_PstIMspI_PA	49.49
8993	M6_1497797_PstIMspI_PA	49.49
8994	M6_1623393_PstIMspI_PA	49.49
8995	M6_1635818_PstIMspI_PA	49.49
8996	M6_2077753_PstIMspI_PA	49.49
8997	M6_2473320_PstIMspI_PA	49.49
8998	M6_3022710_PstIMspI_PA	49.49
8999	M6_3030714_PstIMspI_PA	49.49
9000	M6_3035667_PstIMspI_PA	49.49
9001	M6_3039427_PstIMspI_PA	49.49
9002	M6_3346609_PstIMspI_PA	49.49
9003	M6_369288_PstIMspI_PA	49.49
9004	M6_468263_PstIMspI_PA	49.49
9005	M6_565113_PstIMspI_PA	49.49
9006	M6_571976_PstIMspI_PA	49.49
9007	M6_815301_PstIMspI_PA	49.49
9008	M6_947047_PstIMspI_PA	49.49
9009	Opata_1544309_PstIMspI_PA	49.49
9010	Opata_1732545_PstIMspI_PA	49.49
9011	Opata_2498008_PstIMspI_PA	49.49
9012	Opata_3129458_PstIMspI_PA	49.49
9013	Opata_130102_28_PstIMseI_SNP	49.49
9014	Opata_13593_60_PstIMseI_SNP	49.49
9015	Opata_136821_78_PstIMseI_SNP	49.49
9016	Opata_2052869_43_PstIMseI_SNP	49.49
9017	Opata_507175_40_PstIMseI_SNP	49.49
9018	Opata_801258_11_PstIMseI_SNP	49.49
9019	Opata_921002_44_PstIMseI_SNP	49.49
9020	Opata_1548531_62_PstIMspI_SNP	49.49
9021	Opata_1684955_32_PstIMspI_SNP	49.49
9022	Opata_1962658_64_PstIMspI_SNP	49.49
9023	Opata_1962658_72_PstIMspI_SNP	49.49
9024	Opata_1962658_81_PstIMspI_SNP	49.49
9025	Opata_2879369_11_PstIMspI_SNP	49.49
9026	Opata_3666581_73_PstIMspI_SNP	49.49
9027	Opata_767305_8_PstIMspI_SNP	49.49
9028	Opata_897686_3_PstIMspI_SNP	49.49
9029	Opata_917394_14_PstIMspI_SNP	49.49
9030	Opata_474005_PstIMseI_PA	49.49
9031	Opata_2456613_PstIMspI_PA	49.49
9032	Opata_280425_PstIMspI_PA	49.49
9033	1012819	49.71
9034	Ex_c101416_378	50.18
9035	Excalibur_c24511_1282	50.18
9036	Excalibur_c38374_128	50.18
9037	Excalibur_c46394_497	50.18
9038	Excalibur_c675_539	50.18
9039	RAC875_c12181_1166	50.18
9040	Tdurum_contig42526_994	50.18
9041	Tdurum_contig6030_377	50.18
9042	Tdurum_contig61343_177	50.18
9043	Excalibur_rep_c107908_308	50.18
9044	RAC875_c62460_720	50.18
9045	tplb0031m13_1902	50.18
9046	tplb0031m13_2255	50.18
9047	Tdurum_contig97887_268	50.18
9048	Excalibur_c30378_673	50.25
9049	Ra_c2750_804	50.25
9050	1059004	50.34
9051	1075176	50.34
9052	1087719	50.34
9053	1090152	50.34
9054	1094668	50.34
9055	1095561	50.34
9056	1096309	50.34
9057	1101085	50.34
9058	1108563	50.34
9059	1128721	50.34
9060	1129067	50.34
9061	1130730	50.34
9062	1142186	50.34
9063	1206779	50.34
9064	1231042	50.34
9065	1696565	50.34
9066	2243193	50.34
9067	2276058	50.34
9068	3385271	50.34
9069	4411849	50.34
9070	5341161	50.34
9071	5345843	50.34
9072	5354899	50.34
9073	1229055	50.55
9074	BS00065444_51	50.71
9075	BobWhite_c12128_187	50.79
9076	Tdurum_contig42257_4485	50.79
9077	Tdurum_contig47148_651	50.79
9078	RAC875_c34231_342	51.23
9079	Ex_c57499_296	51.37
9080	1110404	51.49
9081	3023781	51.49
9082	3533240	51.49
9083	RAC875_c25124_182	51.6
9084	1022890	51.76
9085	1026210	51.8
9086	1220266	51.8
9087	Xglk370	51.8
9088	1015566	51.83
9089	1018039	51.83
9090	1067040	51.83
9091	1093612	51.83
9092	1099697	51.83
9093	1111604	51.83
9094	1117404	51.83
9095	1124790	51.83
9096	1132015	51.83
9097	1228481	51.83
9098	1233431	51.83
9099	4021783	51.83
9100	7344437	51.83
9101	Ex_c57499_418	51.98
9102	Excalibur_rep_c114451_411	51.98
9103	Kukri_c6224_492	51.98
9104	3941635	52.07
9105	3954024	52.07
9106	1041768	52.11
9107	1105903	52.11
9108	1112420	52.11
9109	1215866	52.11
9110	1410594	52.11
9111	1216544	52.18
9112	1694880	52.18
9113	3022857	52.18
9114	5358756	52.18
9115	Xwmc161	52.2
9116	1356748	52.22
9117	JD_c4438_839	52.31
9118	Kukri_c20719_949	52.31
9119	Kukri_rep_c109932_427	52.31
9120	RAC875_c961_341	52.31
9121	1107709	52.4
9122	2278367	52.48
9123	Tdurum_contig98808_554	52.53
9124	1144833	52.61
9125	1201736	52.61
9126	3026163	52.61
9127	1052876	52.62
9128	BS00064269_51	52.62
9129	Xbarc343	52.8
9130	Xgwm565	52.8
9131	1010695	52.81
9132	1127470	52.81
9133	999600	52.85
9134	1102703	52.85
9135	1216851	52.85
9136	1862337	52.85
9137	Excalibur_rep_c74900_73	53.02
9138	Tdurum_contig22511_355	53.02
9139	Ra_c49035_206	53.15
9140	Kukri_c50720_397	53.18
9141	Tdurum_contig47858_1217	53.2
9142	5324866	53.27
9143	Tdurum_contig47858_908	53.3
9144	1093756	53.44
9145	1117991	53.44
9146	1176746	53.44
9147	1267100	53.44
9148	1267359	53.44
9149	2327846	53.44
9150	1095386	53.45
9151	1243376	53.45
9152	4262923	53.45
9153	4991376	53.45
9154	2275917	53.45
9155	1002616	53.45
9156	1006887	53.45
9157	4410688	53.45
9158	1120789	53.45
9159	1002432	53.45
9160	1093305	53.45
9161	5367343	53.45
9162	1718932	53.45
9163	3947531	53.45
9164	4395664	53.45
9165	2288960	53.45
9166	4910560	53.45
9167	1109399	53.45
9168	1104089	53.45
9169	1061495	53.45
9170	1123283	53.45
9171	1162984	53.45
9172	1260514	53.45
9173	2257698	53.45
9174	2289380	53.45
9175	2289387	53.45
9176	3022175	53.45
9177	1230616	53.45
9178	667130	53.45
9179	1126051	53.45
9180	1247419	53.45
9181	1377569	53.45
9182	3026831	53.45
9183	1104586	53.45
9184	wPt-3810	53.45
9185	979568	53.45
9186	1103152	53.45
9187	wPt-0117	53.45
9188	1248723	53.48
9189	wPt-6596	53.49
9190	3956314	53.57
9191	2334401	53.61
9192	1206976	53.69
9193	1209509	53.69
9194	1254204	53.69
9195	1680720	53.69
9196	1764252	53.69
9197	2279688	53.69
9198	3024818	53.69
9199	3029211	53.69
9200	3034317	53.69
9201	3939478	53.69
9202	4003699	53.69
9203	wPt-800147	53.72
9204	5324123	53.74
9205	5411454	53.74
9206	1013644	53.75
9207	1091325	53.75
9208	1229459	53.75
9209	BS00108849_51	53.78
9210	Excalibur_c21964_237	53.78
9211	BS00064100_51	53.78
9212	3025226	53.84
9213	wsnp_BE403710B_Ta_2_1	53.86
9214	wPt-0817	53.96
9215	wPt-731137	53.96
9216	IAAV8190	53.96
9217	JD_c6741_185	53.96
9218	1095286	53.97
9219	wPt-1262	53.98
9220	wPt-7558	53.98
9221	3021206	53.99
9222	4009884	53.99
9223	3936309	54
9224	Xglk354	54
9225	Xbcd130a	54
9226	Excalibur_c24511_1196	54.04
9227	Excalibur_c46394_762	54.04
9228	1141531	54.05
9229	3025790	54.05
9230	BS00075233_51	54.05
9231	BobWhite_c35402_66	54.05
9232	Tdurum_contig13489_292	54.05
9233	wPt-0162	54.09
9234	wmc161_1	54.09
9235	Opata_362824_PstIMluI_PA	54.09
9236	Opata_846782_PstIMluI_PA	54.09
9237	M6_192066_PstIMseI_PA	54.09
9238	Opata_1060977_PstIMseI_PA	54.09
9239	Opata_1084731_PstIMseI_PA	54.09
9240	Opata_1212503_PstIMseI_PA	54.09
9241	Opata_1348383_PstIMseI_PA	54.09
9242	Opata_1362256_PstIMseI_PA	54.09
9243	Opata_1386254_PstIMseI_PA	54.09
9244	Opata_1425736_PstIMseI_PA	54.09
9245	Opata_1472765_PstIMseI_PA	54.09
9246	Opata_151300_PstIMseI_PA	54.09
9247	Opata_1626444_PstIMseI_PA	54.09
9248	Opata_175923_PstIMseI_PA	54.09
9249	Opata_1844616_PstIMseI_PA	54.09
9250	Opata_1935872_PstIMseI_PA	54.09
9251	Opata_1945940_PstIMseI_PA	54.09
9252	Opata_2247354_PstIMseI_PA	54.09
9253	Opata_2651795_PstIMseI_PA	54.09
9254	Opata_313247_PstIMseI_PA	54.09
9255	Opata_3271608_PstIMseI_PA	54.09
9256	Opata_3348034_PstIMseI_PA	54.09
9257	Opata_3373220_PstIMseI_PA	54.09
9258	Opata_3549995_PstIMseI_PA	54.09
9259	Opata_4196731_PstIMseI_PA	54.09
9260	Opata_649717_PstIMseI_PA	54.09
9261	Opata_733920_PstIMseI_PA	54.09
9262	Opata_736634_PstIMseI_PA	54.09
9263	Opata_743469_PstIMseI_PA	54.09
9264	Opata_836157_PstIMseI_PA	54.09
9265	Opata_934063_PstIMseI_PA	54.09
9266	Opata_994244_PstIMseI_PA	54.09
9267	M6_131630_PstIMspI_PA	54.09
9268	M6_1946640_PstIMspI_PA	54.09
9269	Opata_1009549_PstIMspI_PA	54.09
9270	Opata_1045045_PstIMspI_PA	54.09
9271	Opata_1064674_PstIMspI_PA	54.09
9272	Opata_1075319_PstIMspI_PA	54.09
9273	Opata_1078438_PstIMspI_PA	54.09
9274	Opata_1186863_PstIMspI_PA	54.09
9275	Opata_1286852_PstIMspI_PA	54.09
9276	Opata_1300157_PstIMspI_PA	54.09
9277	Opata_1336077_PstIMspI_PA	54.09
9278	Opata_1361247_PstIMspI_PA	54.09
9279	Opata_1417380_PstIMspI_PA	54.09
9280	Opata_1419973_PstIMspI_PA	54.09
9281	Opata_1473664_PstIMspI_PA	54.09
9282	Opata_1533110_PstIMspI_PA	54.09
9283	Opata_1637946_PstIMspI_PA	54.09
9284	Opata_1685318_PstIMspI_PA	54.09
9285	Opata_1759686_PstIMspI_PA	54.09
9286	Opata_1822922_PstIMspI_PA	54.09
9287	Opata_1885588_PstIMspI_PA	54.09
9288	Opata_191122_PstIMspI_PA	54.09
9289	Opata_196958_PstIMspI_PA	54.09
9290	Opata_1984329_PstIMspI_PA	54.09
9291	Opata_2036066_PstIMspI_PA	54.09
9292	Opata_2148772_PstIMspI_PA	54.09
9293	Opata_2379437_PstIMspI_PA	54.09
9294	Opata_2464894_PstIMspI_PA	54.09
9295	Opata_2466723_PstIMspI_PA	54.09
9296	Opata_2574666_PstIMspI_PA	54.09
9297	Opata_2758323_PstIMspI_PA	54.09
9298	Opata_2946481_PstIMspI_PA	54.09
9299	Opata_294873_PstIMspI_PA	54.09
9300	Opata_297218_PstIMspI_PA	54.09
9301	Opata_2990458_PstIMspI_PA	54.09
9302	Opata_299657_PstIMspI_PA	54.09
9303	Opata_3025887_PstIMspI_PA	54.09
9304	Opata_305911_PstIMspI_PA	54.09
9305	Opata_3059545_PstIMspI_PA	54.09
9306	Opata_3126172_PstIMspI_PA	54.09
9307	Opata_3132473_PstIMspI_PA	54.09
9308	Opata_3167584_PstIMspI_PA	54.09
9309	Opata_32250_PstIMspI_PA	54.09
9310	Opata_3347036_PstIMspI_PA	54.09
9311	Opata_3355201_PstIMspI_PA	54.09
9312	Opata_3675435_PstIMspI_PA	54.09
9313	Opata_3708518_PstIMspI_PA	54.09
9314	Opata_3716176_PstIMspI_PA	54.09
9315	Opata_3786610_PstIMspI_PA	54.09
9316	Opata_3797566_PstIMspI_PA	54.09
9317	Opata_3871437_PstIMspI_PA	54.09
9318	Opata_394330_PstIMspI_PA	54.09
9319	Opata_401610_PstIMspI_PA	54.09
9320	Opata_4028730_PstIMspI_PA	54.09
9321	Opata_4125723_PstIMspI_PA	54.09
9322	Opata_417551_PstIMspI_PA	54.09
9323	Opata_4197785_PstIMspI_PA	54.09
9324	Opata_4207439_PstIMspI_PA	54.09
9325	Opata_4248598_PstIMspI_PA	54.09
9326	Opata_459750_PstIMspI_PA	54.09
9327	Opata_487515_PstIMspI_PA	54.09
9328	Opata_489897_PstIMspI_PA	54.09
9329	Opata_527279_PstIMspI_PA	54.09
9330	Opata_559089_PstIMspI_PA	54.09
9331	Opata_567035_PstIMspI_PA	54.09
9332	Opata_702895_PstIMspI_PA	54.09
9333	Opata_705662_PstIMspI_PA	54.09
9334	Opata_7162_PstIMspI_PA	54.09
9335	Opata_757189_PstIMspI_PA	54.09
9336	Opata_81417_PstIMspI_PA	54.09
9337	Opata_832462_PstIMspI_PA	54.09
9338	Opata_855045_PstIMspI_PA	54.09
9339	Opata_1076217_85_PstIMspI_SNP	54.09
9340	Opata_1560889_81_PstIMspI_SNP	54.09
9341	Opata_1929496_58_PstIMspI_SNP	54.09
9342	Opata_2237575_17_PstIMspI_SNP	54.09
9343	Opata_3586593_17_PstIMspI_SNP	54.09
9344	Opata_487849_34_PstIMspI_SNP	54.09
9345	Opata_713992_PstIMluI_PA	54.09
9346	Opata_2254049_PstIMseI_PA	54.09
9347	Opata_706255_PstIMseI_PA	54.09
9348	Opata_88923_PstIMseI_PA	54.09
9349	Opata_906790_PstIMseI_PA	54.09
9350	Opata_960985_PstIMseI_PA	54.09
9351	Opata_1028452_PstIMspI_PA	54.09
9352	Opata_1127839_PstIMspI_PA	54.09
9353	Opata_1232017_PstIMspI_PA	54.09
9354	Opata_1341673_PstIMspI_PA	54.09
9355	Opata_1525175_PstIMspI_PA	54.09
9356	Opata_1648031_PstIMspI_PA	54.09
9357	Opata_1701044_PstIMspI_PA	54.09
9358	Opata_1710739_PstIMspI_PA	54.09
9359	Opata_1803630_PstIMspI_PA	54.09
9360	Opata_1940914_PstIMspI_PA	54.09
9361	Opata_2231097_PstIMspI_PA	54.09
9362	Opata_2345784_PstIMspI_PA	54.09
9363	Opata_2654294_PstIMspI_PA	54.09
9364	Opata_269331_PstIMspI_PA	54.09
9365	Opata_2781300_PstIMspI_PA	54.09
9366	Opata_278513_PstIMspI_PA	54.09
9367	Opata_303924_PstIMspI_PA	54.09
9368	Opata_3111133_PstIMspI_PA	54.09
9369	Opata_3226608_PstIMspI_PA	54.09
9370	Opata_322701_PstIMspI_PA	54.09
9371	Opata_3356806_PstIMspI_PA	54.09
9372	Opata_335680_PstIMspI_PA	54.09
9373	Opata_3380013_PstIMspI_PA	54.09
9374	Opata_3434325_PstIMspI_PA	54.09
9375	Opata_3458849_PstIMspI_PA	54.09
9376	Opata_3783518_PstIMspI_PA	54.09
9377	Opata_3854974_PstIMspI_PA	54.09
9378	Opata_4032581_PstIMspI_PA	54.09
9379	Opata_460766_PstIMspI_PA	54.09
9380	Opata_599164_PstIMspI_PA	54.09
9381	Opata_714195_PstIMspI_PA	54.09
9382	Opata_853952_PstIMspI_PA	54.09
9383	Opata_936637_PstIMspI_PA	54.09
9384	Opata_958382_PstIMspI_PA	54.09
9385	Opata_959637_PstIMspI_PA	54.09
9386	Opata_1245496_19_PstIMseI_SNP	54.09
9387	Opata_1245496_45_PstIMseI_SNP	54.09
9388	Opata_1245496_4_PstIMseI_SNP	54.09
9389	Opata_1262137_PstIMluI_PA	54.09
9390	Opata_918743_PstIMluI_PA	54.09
9391	Opata_100148_PstIMseI_PA	54.09
9392	Opata_1226261_PstIMseI_PA	54.09
9393	Opata_1401809_PstIMseI_PA	54.09
9394	Opata_269312_PstIMseI_PA	54.09
9395	Opata_473216_PstIMseI_PA	54.09
9396	Opata_1603442_PstIMspI_PA	54.09
9397	Opata_186850_PstIMspI_PA	54.09
9398	Opata_1888621_PstIMspI_PA	54.09
9399	Opata_1892886_PstIMspI_PA	54.09
9400	Opata_2091946_PstIMspI_PA	54.09
9401	Opata_213058_PstIMspI_PA	54.09
9402	Opata_2199879_PstIMspI_PA	54.09
9403	Opata_2842447_PstIMspI_PA	54.09
9404	Opata_1098_PstIMseI_PA	54.09
9405	Opata_1182856_PstIMseI_PA	54.09
9406	Opata_121607_PstIMseI_PA	54.09
9407	Opata_129653_PstIMseI_PA	54.09
9408	Opata_131263_PstIMseI_PA	54.09
9409	Opata_1502028_PstIMseI_PA	54.09
9410	Opata_164827_PstIMseI_PA	54.09
9411	Opata_204470_PstIMseI_PA	54.09
9412	Opata_2507852_PstIMseI_PA	54.09
9413	Opata_2647113_PstIMseI_PA	54.09
9414	Opata_273876_PstIMseI_PA	54.09
9415	Opata_3036783_PstIMseI_PA	54.09
9416	Opata_3039_PstIMseI_PA	54.09
9417	Opata_3080282_PstIMseI_PA	54.09
9418	Opata_457048_PstIMseI_PA	54.09
9419	Opata_512162_PstIMseI_PA	54.09
9420	Opata_589404_PstIMseI_PA	54.09
9421	Opata_656383_PstIMseI_PA	54.09
9422	Opata_765999_PstIMseI_PA	54.09
9423	Opata_77615_PstIMseI_PA	54.09
9424	Opata_1987989_PstIMspI_PA	54.09
9425	Opata_2050586_PstIMspI_PA	54.09
9426	Opata_2570851_PstIMspI_PA	54.09
9427	Opata_2676171_PstIMspI_PA	54.09
9428	Opata_3157037_PstIMspI_PA	54.09
9429	Opata_3241424_PstIMspI_PA	54.09
9430	Opata_3282731_PstIMspI_PA	54.09
9431	Opata_3665135_PstIMspI_PA	54.09
9432	Opata_376618_PstIMspI_PA	54.09
9433	Opata_444983_PstIMspI_PA	54.09
9434	Opata_673094_PstIMspI_PA	54.09
9435	Opata_801869_PstIMspI_PA	54.09
9436	Opata_804729_PstIMspI_PA	54.09
9437	Opata_453918_PstIMseI_PA	54.09
9438	Opata_857924_PstIMseI_PA	54.09
9439	Opata_1587164_PstIMspI_PA	54.09
9440	Opata_2197899_PstIMspI_PA	54.09
9441	Opata_2523840_PstIMspI_PA	54.09
9442	Opata_266992_PstIMspI_PA	54.09
9443	Opata_3061306_PstIMspI_PA	54.09
9444	Opata_3394074_PstIMspI_PA	54.09
9445	Opata_3641297_PstIMspI_PA	54.09
9446	Opata_4033517_PstIMspI_PA	54.09
9447	Opata_1091295_PstIMseI_PA	54.09
9448	Opata_1275692_PstIMseI_PA	54.09
9449	Opata_1300534_PstIMseI_PA	54.09
9450	Opata_155519_PstIMseI_PA	54.09
9451	Opata_1731659_PstIMseI_PA	54.09
9452	Opata_1819489_PstIMseI_PA	54.09
9453	Opata_1888305_PstIMseI_PA	54.09
9454	Opata_189732_PstIMseI_PA	54.09
9455	Opata_215861_PstIMseI_PA	54.09
9456	Opata_217714_PstIMseI_PA	54.09
9457	Opata_2275872_PstIMseI_PA	54.09
9458	Opata_2326753_PstIMseI_PA	54.09
9459	Opata_239600_PstIMseI_PA	54.09
9460	Opata_3810628_PstIMseI_PA	54.09
9461	Opata_51080_PstIMseI_PA	54.09
9462	Opata_689005_PstIMseI_PA	54.09
9463	Opata_695780_PstIMseI_PA	54.09
9464	Opata_76803_PstIMseI_PA	54.09
9465	Opata_1091292_PstIMspI_PA	54.09
9466	Opata_1370438_PstIMspI_PA	54.09
9467	Opata_1415556_PstIMspI_PA	54.09
9468	Opata_1489897_PstIMspI_PA	54.09
9469	Opata_1491396_PstIMspI_PA	54.09
9470	Opata_1515321_PstIMspI_PA	54.09
9471	Opata_1784392_PstIMspI_PA	54.09
9472	Opata_1993228_PstIMspI_PA	54.09
9473	Opata_2030882_PstIMspI_PA	54.09
9474	Opata_2301112_PstIMspI_PA	54.09
9475	Opata_2651591_PstIMspI_PA	54.09
9476	Opata_3082820_PstIMspI_PA	54.09
9477	Opata_3375453_PstIMspI_PA	54.09
9478	Opata_3530469_PstIMspI_PA	54.09
9479	Opata_3564506_PstIMspI_PA	54.09
9480	Opata_366029_PstIMspI_PA	54.09
9481	Opata_3860126_PstIMspI_PA	54.09
9482	Opata_501190_PstIMspI_PA	54.09
9483	Opata_988971_PstIMspI_PA	54.09
9484	Opata_1585036_3_PstIMseI_SNP	54.09
9485	Opata_720183_20_PstIMspI_SNP	54.09
9486	Opata_1081541_PstIMspI_PA	54.09
9487	Opata_1182397_PstIMspI_PA	54.09
9488	M6_1609851_PstIMseI_PA	54.09
9489	Opata_1062272_PstIMseI_PA	54.09
9490	Opata_1161939_PstIMseI_PA	54.09
9491	Opata_119418_PstIMseI_PA	54.09
9492	Opata_1953542_PstIMseI_PA	54.09
9493	Opata_250172_PstIMseI_PA	54.09
9494	Opata_3451872_PstIMseI_PA	54.09
9495	Opata_4118787_PstIMseI_PA	54.09
9496	Opata_751234_PstIMseI_PA	54.09
9497	M6_1233645_PstIMspI_PA	54.09
9498	M6_207210_PstIMspI_PA	54.09
9499	Opata_1101450_PstIMspI_PA	54.09
9500	Opata_2236811_PstIMspI_PA	54.09
9501	Opata_2690895_PstIMspI_PA	54.09
9502	Opata_2846967_PstIMspI_PA	54.09
9503	Opata_4031284_PstIMspI_PA	54.09
9504	Opata_493044_PstIMspI_PA	54.09
9505	Opata_506550_PstIMspI_PA	54.09
9506	Opata_567102_PstIMspI_PA	54.09
9507	Opata_668947_PstIMspI_PA	54.09
9508	Opata_712568_PstIMspI_PA	54.09
9509	Opata_731173_PstIMspI_PA	54.09
9510	Opata_986833_PstIMspI_PA	54.09
9511	Opata_837249_44_PstIMseI_SNP	54.09
9512	Opata_11578_PstIMluI_PA	54.09
9513	Opata_1322825_PstIMluI_PA	54.09
9514	Opata_263336_PstIMluI_PA	54.09
9515	Opata_277573_PstIMluI_PA	54.09
9516	M6_438948_PstIMseI_PA	54.09
9517	Opata_1018434_PstIMseI_PA	54.09
9518	Opata_1176713_PstIMseI_PA	54.09
9519	Opata_1185535_PstIMseI_PA	54.09
9520	Opata_120405_PstIMseI_PA	54.09
9521	Opata_129702_PstIMseI_PA	54.09
9522	Opata_162938_PstIMseI_PA	54.09
9523	Opata_172445_PstIMseI_PA	54.09
9524	Opata_183003_PstIMseI_PA	54.09
9525	Opata_187956_PstIMseI_PA	54.09
9526	Opata_199001_PstIMseI_PA	54.09
9527	Opata_2168567_PstIMseI_PA	54.09
9528	Opata_25627_PstIMseI_PA	54.09
9529	Opata_281699_PstIMseI_PA	54.09
9530	Opata_2818085_PstIMseI_PA	54.09
9531	Opata_3395447_PstIMseI_PA	54.09
9532	Opata_369723_PstIMseI_PA	54.09
9533	Opata_3710_PstIMseI_PA	54.09
9534	Opata_3866976_PstIMseI_PA	54.09
9535	Opata_401694_PstIMseI_PA	54.09
9536	Opata_405129_PstIMseI_PA	54.09
9537	Opata_414537_PstIMseI_PA	54.09
9538	Opata_428975_PstIMseI_PA	54.09
9539	Opata_433426_PstIMseI_PA	54.09
9540	Opata_4420527_PstIMseI_PA	54.09
9541	Opata_54498_PstIMseI_PA	54.09
9542	Opata_599885_PstIMseI_PA	54.09
9543	Opata_60905_PstIMseI_PA	54.09
9544	Opata_654160_PstIMseI_PA	54.09
9545	Opata_70569_PstIMseI_PA	54.09
9546	Opata_994795_PstIMseI_PA	54.09
9547	Opata_1057205_PstIMspI_PA	54.09
9548	Opata_1060506_PstIMspI_PA	54.09
9549	Opata_1400985_PstIMspI_PA	54.09
9550	Opata_1579473_PstIMspI_PA	54.09
9551	Opata_1764118_PstIMspI_PA	54.09
9552	Opata_1874383_PstIMspI_PA	54.09
9553	Opata_1929567_PstIMspI_PA	54.09
9554	Opata_1940241_PstIMspI_PA	54.09
9555	Opata_1969087_PstIMspI_PA	54.09
9556	Opata_2033139_PstIMspI_PA	54.09
9557	Opata_2108057_PstIMspI_PA	54.09
9558	Opata_2217952_PstIMspI_PA	54.09
9559	Opata_2260623_PstIMspI_PA	54.09
9560	Opata_2270906_PstIMspI_PA	54.09
9561	Opata_230085_PstIMspI_PA	54.09
9562	Opata_2406192_PstIMspI_PA	54.09
9563	Opata_2430800_PstIMspI_PA	54.09
9564	Opata_2525063_PstIMspI_PA	54.09
9565	Opata_27966_PstIMspI_PA	54.09
9566	Opata_2817495_PstIMspI_PA	54.09
9567	Opata_2850511_PstIMspI_PA	54.09
9568	Opata_2892100_PstIMspI_PA	54.09
9569	Opata_2956581_PstIMspI_PA	54.09
9570	Opata_3036067_PstIMspI_PA	54.09
9571	Opata_3113192_PstIMspI_PA	54.09
9572	Opata_3193055_PstIMspI_PA	54.09
9573	Opata_3226061_PstIMspI_PA	54.09
9574	Opata_3440098_PstIMspI_PA	54.09
9575	Opata_3447890_PstIMspI_PA	54.09
9576	Opata_3585807_PstIMspI_PA	54.09
9577	Opata_3932005_PstIMspI_PA	54.09
9578	Opata_3948371_PstIMspI_PA	54.09
9579	Opata_3959209_PstIMspI_PA	54.09
9580	Opata_396469_PstIMspI_PA	54.09
9581	Opata_4008705_PstIMspI_PA	54.09
9582	Opata_4071391_PstIMspI_PA	54.09
9583	Opata_4117097_PstIMspI_PA	54.09
9584	Opata_412261_PstIMspI_PA	54.09
9585	Opata_4236629_PstIMspI_PA	54.09
9586	Opata_502499_PstIMspI_PA	54.09
9587	Opata_693183_PstIMspI_PA	54.09
9588	Opata_723523_PstIMspI_PA	54.09
9589	Opata_751086_PstIMspI_PA	54.09
9590	Opata_857982_PstIMspI_PA	54.09
9591	Opata_911351_PstIMspI_PA	54.09
9592	Opata_1299672_16_PstIMseI_SNP	54.09
9593	Opata_2698644_19_PstIMspI_SNP	54.09
9594	Opata_334889_9_PstIMspI_SNP	54.09
9595	M6_2795402_PstIMseI_PA	54.09
9596	M6_288949_PstIMseI_PA	54.09
9597	M6_3309506_PstIMseI_PA	54.09
9598	M6_346921_PstIMseI_PA	54.09
9599	M6_3588271_PstIMseI_PA	54.09
9600	M6_62334_PstIMseI_PA	54.09
9601	Opata_1082459_PstIMseI_PA	54.09
9602	Opata_2105410_PstIMseI_PA	54.09
9603	Opata_2561967_PstIMseI_PA	54.09
9604	Opata_264624_PstIMseI_PA	54.09
9605	Opata_323989_PstIMseI_PA	54.09
9606	Opata_33235_PstIMseI_PA	54.09
9607	Opata_4356415_PstIMseI_PA	54.09
9608	Opata_442980_PstIMseI_PA	54.09
9609	Opata_624009_PstIMseI_PA	54.09
9610	Opata_768583_PstIMseI_PA	54.09
9611	M6_2195764_PstIMspI_PA	54.09
9612	M6_24882_PstIMspI_PA	54.09
9613	M6_884492_PstIMspI_PA	54.09
9614	Opata_1097834_PstIMspI_PA	54.09
9615	Opata_1137215_PstIMspI_PA	54.09
9616	Opata_133846_PstIMspI_PA	54.09
9617	Opata_178582_PstIMspI_PA	54.09
9618	Opata_1995121_PstIMspI_PA	54.09
9619	Opata_2115539_PstIMspI_PA	54.09
9620	Opata_2571132_PstIMspI_PA	54.09
9621	Opata_2575263_PstIMspI_PA	54.09
9622	Opata_2652229_PstIMspI_PA	54.09
9623	Opata_2665523_PstIMspI_PA	54.09
9624	Opata_2920224_PstIMspI_PA	54.09
9625	Opata_2930896_PstIMspI_PA	54.09
9626	Opata_3310419_PstIMspI_PA	54.09
9627	Opata_3355478_PstIMspI_PA	54.09
9628	Opata_3490408_PstIMspI_PA	54.09
9629	Opata_3570100_PstIMspI_PA	54.09
9630	Opata_3731807_PstIMspI_PA	54.09
9631	Opata_3845640_PstIMspI_PA	54.09
9632	Opata_4079408_PstIMspI_PA	54.09
9633	Opata_410337_PstIMspI_PA	54.09
9634	Opata_411461_PstIMspI_PA	54.09
9635	Opata_4214200_PstIMspI_PA	54.09
9636	Opata_600218_PstIMspI_PA	54.09
9637	Opata_742938_PstIMspI_PA	54.09
9638	Opata_872034_PstIMspI_PA	54.09
9639	Opata_987026_PstIMspI_PA	54.09
9640	Opata_311208_PstIMluI_PA	54.09
9641	M6_1467014_PstIMseI_PA	54.09
9642	M6_439685_PstIMseI_PA	54.09
9643	Opata_805120_PstIMseI_PA	54.09
9644	M6_2073003_PstIMspI_PA	54.09
9645	Opata_1517894_PstIMspI_PA	54.09
9646	Opata_1792473_PstIMspI_PA	54.09
9647	Opata_2226752_PstIMspI_PA	54.09
9648	Opata_2460794_PstIMspI_PA	54.09
9649	Opata_260940_PstIMspI_PA	54.09
9650	M6_146611_PstIMseI_PA	54.09
9651	M6_1509586_PstIMseI_PA	54.09
9652	M6_164914_PstIMseI_PA	54.09
9653	M6_179638_PstIMseI_PA	54.09
9654	M6_182825_PstIMseI_PA	54.09
9655	M6_2579296_PstIMseI_PA	54.09
9656	M6_306328_PstIMseI_PA	54.09
9657	M6_444105_PstIMseI_PA	54.09
9658	M6_483582_PstIMseI_PA	54.09
9659	M6_508422_PstIMseI_PA	54.09
9660	M6_545811_PstIMseI_PA	54.09
9661	M6_684524_PstIMseI_PA	54.09
9662	M6_795714_PstIMseI_PA	54.09
9663	Opata_1094706_PstIMseI_PA	54.09
9664	Opata_1274858_PstIMseI_PA	54.09
9665	Opata_133753_PstIMseI_PA	54.09
9666	Opata_141076_PstIMseI_PA	54.09
9667	Opata_1549912_PstIMseI_PA	54.09
9668	Opata_1701_PstIMseI_PA	54.09
9669	Opata_182598_PstIMseI_PA	54.09
9670	Opata_1871342_PstIMseI_PA	54.09
9671	Opata_2030362_PstIMseI_PA	54.09
9672	Opata_277487_PstIMseI_PA	54.09
9673	Opata_280252_PstIMseI_PA	54.09
9674	Opata_284233_PstIMseI_PA	54.09
9675	Opata_29475_PstIMseI_PA	54.09
9676	Opata_351570_PstIMseI_PA	54.09
9677	Opata_3723003_PstIMseI_PA	54.09
9678	Opata_373761_PstIMseI_PA	54.09
9679	Opata_4045510_PstIMseI_PA	54.09
9680	Opata_4171743_PstIMseI_PA	54.09
9681	Opata_422021_PstIMseI_PA	54.09
9682	Opata_527262_PstIMseI_PA	54.09
9683	Opata_595133_PstIMseI_PA	54.09
9684	Opata_691233_PstIMseI_PA	54.09
9685	Opata_717562_PstIMseI_PA	54.09
9686	Opata_788638_PstIMseI_PA	54.09
9687	Opata_98587_PstIMseI_PA	54.09
9688	M6_1604837_PstIMspI_PA	54.09
9689	M6_2432626_PstIMspI_PA	54.09
9690	M6_2565268_PstIMspI_PA	54.09
9691	M6_2674282_PstIMspI_PA	54.09
9692	M6_3409979_PstIMspI_PA	54.09
9693	M6_66181_PstIMspI_PA	54.09
9694	M6_731154_PstIMspI_PA	54.09
9695	Opata_1011548_PstIMspI_PA	54.09
9696	Opata_1600564_PstIMspI_PA	54.09
9697	Opata_169054_PstIMspI_PA	54.09
9698	Opata_1697466_PstIMspI_PA	54.09
9699	Opata_1712471_PstIMspI_PA	54.09
9700	Opata_1714127_PstIMspI_PA	54.09
9701	Opata_1748045_PstIMspI_PA	54.09
9702	Opata_1786156_PstIMspI_PA	54.09
9703	Opata_1835604_PstIMspI_PA	54.09
9704	Opata_1842873_PstIMspI_PA	54.09
9705	Opata_1894473_PstIMspI_PA	54.09
9706	Opata_1924750_PstIMspI_PA	54.09
9707	Opata_1933033_PstIMspI_PA	54.09
9708	Opata_2211116_PstIMspI_PA	54.09
9709	Opata_2318230_PstIMspI_PA	54.09
9710	Opata_2333679_PstIMspI_PA	54.09
9711	Opata_2378797_PstIMspI_PA	54.09
9712	Opata_2506804_PstIMspI_PA	54.09
9713	Opata_2811637_PstIMspI_PA	54.09
9714	Opata_335371_PstIMspI_PA	54.09
9715	Opata_3484946_PstIMspI_PA	54.09
9716	Opata_360983_PstIMspI_PA	54.09
9717	Opata_3996866_PstIMspI_PA	54.09
9718	Opata_403161_PstIMspI_PA	54.09
9719	Opata_418531_PstIMspI_PA	54.09
9720	Opata_4210720_PstIMspI_PA	54.09
9721	Opata_463261_PstIMspI_PA	54.09
9722	Opata_463951_PstIMspI_PA	54.09
9723	Opata_468892_PstIMspI_PA	54.09
9724	Opata_484191_PstIMspI_PA	54.09
9725	Opata_507746_PstIMspI_PA	54.09
9726	Opata_523769_PstIMspI_PA	54.09
9727	Opata_536354_PstIMspI_PA	54.09
9728	Opata_599929_PstIMspI_PA	54.09
9729	Opata_600683_PstIMspI_PA	54.09
9730	Opata_636500_PstIMspI_PA	54.09
9731	Opata_636573_PstIMspI_PA	54.09
9732	Opata_886922_PstIMspI_PA	54.09
9733	Opata_921769_PstIMspI_PA	54.09
9734	Opata_976404_PstIMspI_PA	54.09
9735	Opata_106859_PstIMluI_PA	54.09
9736	Opata_121436_PstIMluI_PA	54.09
9737	Opata_1290787_PstIMluI_PA	54.09
9738	Opata_1437788_PstIMluI_PA	54.09
9739	Opata_1692148_PstIMluI_PA	54.09
9740	Opata_1739090_PstIMluI_PA	54.09
9741	Opata_1794870_PstIMluI_PA	54.09
9742	Opata_201705_PstIMluI_PA	54.09
9743	Opata_2246484_PstIMluI_PA	54.09
9744	Opata_2341474_PstIMluI_PA	54.09
9745	Opata_235002_PstIMluI_PA	54.09
9746	Opata_548945_PstIMluI_PA	54.09
9747	Opata_560612_PstIMluI_PA	54.09
9748	M6_1014119_PstIMseI_PA	54.09
9749	M6_1023659_PstIMseI_PA	54.09
9750	M6_1111339_PstIMseI_PA	54.09
9751	M6_125013_PstIMseI_PA	54.09
9752	M6_1324933_PstIMseI_PA	54.09
9753	M6_1420988_PstIMseI_PA	54.09
9754	M6_2249224_PstIMseI_PA	54.09
9755	M6_234519_PstIMseI_PA	54.09
9756	M6_2577127_PstIMseI_PA	54.09
9757	M6_264903_PstIMseI_PA	54.09
9758	M6_346900_PstIMseI_PA	54.09
9759	M6_3547045_PstIMseI_PA	54.09
9760	M6_360654_PstIMseI_PA	54.09
9761	M6_406123_PstIMseI_PA	54.09
9762	M6_434689_PstIMseI_PA	54.09
9763	M6_46562_PstIMseI_PA	54.09
9764	M6_48392_PstIMseI_PA	54.09
9765	M6_488425_PstIMseI_PA	54.09
9766	M6_64714_PstIMseI_PA	54.09
9767	M6_713798_PstIMseI_PA	54.09
9768	M6_854781_PstIMseI_PA	54.09
9769	Opata_1018342_PstIMseI_PA	54.09
9770	Opata_1023604_PstIMseI_PA	54.09
9771	Opata_1060589_PstIMseI_PA	54.09
9772	Opata_1132298_PstIMseI_PA	54.09
9773	Opata_1150390_PstIMseI_PA	54.09
9774	Opata_117881_PstIMseI_PA	54.09
9775	Opata_1196182_PstIMseI_PA	54.09
9776	Opata_128845_PstIMseI_PA	54.09
9777	Opata_132507_PstIMseI_PA	54.09
9778	Opata_1330426_PstIMseI_PA	54.09
9779	Opata_1414030_PstIMseI_PA	54.09
9780	Opata_150721_PstIMseI_PA	54.09
9781	Opata_154111_PstIMseI_PA	54.09
9782	Opata_1580185_PstIMseI_PA	54.09
9783	Opata_1711358_PstIMseI_PA	54.09
9784	Opata_224203_PstIMseI_PA	54.09
9785	Opata_2269712_PstIMseI_PA	54.09
9786	Opata_2343000_PstIMseI_PA	54.09
9787	Opata_242430_PstIMseI_PA	54.09
9788	Opata_24404_PstIMseI_PA	54.09
9789	Opata_251087_PstIMseI_PA	54.09
9790	Opata_262802_PstIMseI_PA	54.09
9791	Opata_2632644_PstIMseI_PA	54.09
9792	Opata_266883_PstIMseI_PA	54.09
9793	Opata_26706_PstIMseI_PA	54.09
9794	Opata_27369_PstIMseI_PA	54.09
9795	Opata_285213_PstIMseI_PA	54.09
9796	Opata_2919472_PstIMseI_PA	54.09
9797	Opata_296101_PstIMseI_PA	54.09
9798	Opata_3175664_PstIMseI_PA	54.09
9799	Opata_323748_PstIMseI_PA	54.09
9800	Opata_337160_PstIMseI_PA	54.09
9801	Opata_342275_PstIMseI_PA	54.09
9802	Opata_3451297_PstIMseI_PA	54.09
9803	Opata_363576_PstIMseI_PA	54.09
9804	Opata_367542_PstIMseI_PA	54.09
9805	Opata_378593_PstIMseI_PA	54.09
9806	Opata_3847_PstIMseI_PA	54.09
9807	Opata_399180_PstIMseI_PA	54.09
9808	Opata_4104753_PstIMseI_PA	54.09
9809	Opata_413899_PstIMseI_PA	54.09
9810	Opata_500983_PstIMseI_PA	54.09
9811	Opata_523146_PstIMseI_PA	54.09
9812	Opata_529661_PstIMseI_PA	54.09
9813	Opata_53825_PstIMseI_PA	54.09
9814	Opata_54391_PstIMseI_PA	54.09
9815	Opata_558437_PstIMseI_PA	54.09
9816	Opata_590018_PstIMseI_PA	54.09
9817	Opata_59589_PstIMseI_PA	54.09
9818	Opata_670613_PstIMseI_PA	54.09
9819	Opata_678290_PstIMseI_PA	54.09
9820	Opata_681527_PstIMseI_PA	54.09
9821	Opata_72643_PstIMseI_PA	54.09
9822	Opata_727953_PstIMseI_PA	54.09
9823	Opata_730758_PstIMseI_PA	54.09
9824	Opata_807814_PstIMseI_PA	54.09
9825	Opata_86911_PstIMseI_PA	54.09
9826	M6_101787_PstIMspI_PA	54.09
9827	M6_1042206_PstIMspI_PA	54.09
9828	M6_1116695_PstIMspI_PA	54.09
9829	M6_130067_PstIMspI_PA	54.09
9830	M6_153019_PstIMspI_PA	54.09
9831	M6_1761840_PstIMspI_PA	54.09
9832	M6_202303_PstIMspI_PA	54.09
9833	M6_2168_PstIMspI_PA	54.09
9834	M6_2575229_PstIMspI_PA	54.09
9835	M6_258793_PstIMspI_PA	54.09
9836	M6_288927_PstIMspI_PA	54.09
9837	M6_2998672_PstIMspI_PA	54.09
9838	M6_3337_PstIMspI_PA	54.09
9839	M6_340804_PstIMspI_PA	54.09
9840	M6_3550060_PstIMspI_PA	54.09
9841	M6_399737_PstIMspI_PA	54.09
9842	M6_414900_PstIMspI_PA	54.09
9843	M6_469370_PstIMspI_PA	54.09
9844	M6_472065_PstIMspI_PA	54.09
9845	M6_610982_PstIMspI_PA	54.09
9846	M6_650931_PstIMspI_PA	54.09
9847	M6_671698_PstIMspI_PA	54.09
9848	M6_686633_PstIMspI_PA	54.09
9849	M6_692312_PstIMspI_PA	54.09
9850	M6_74947_PstIMspI_PA	54.09
9851	M6_837878_PstIMspI_PA	54.09
9852	M6_89326_PstIMspI_PA	54.09
9853	M6_972278_PstIMspI_PA	54.09
9854	M6_985180_PstIMspI_PA	54.09
9855	Opata_101002_PstIMspI_PA	54.09
9856	Opata_1013688_PstIMspI_PA	54.09
9857	Opata_1025881_PstIMspI_PA	54.09
9858	Opata_121242_PstIMspI_PA	54.09
9859	Opata_1346539_PstIMspI_PA	54.09
9860	Opata_1505373_PstIMspI_PA	54.09
9861	Opata_1619955_PstIMspI_PA	54.09
9862	Opata_1687632_PstIMspI_PA	54.09
9863	Opata_1856615_PstIMspI_PA	54.09
9864	Opata_1867501_PstIMspI_PA	54.09
9865	Opata_1916021_PstIMspI_PA	54.09
9866	Opata_2061514_PstIMspI_PA	54.09
9867	Opata_2143826_PstIMspI_PA	54.09
9868	Opata_2148442_PstIMspI_PA	54.09
9869	Opata_2272263_PstIMspI_PA	54.09
9870	Opata_2455136_PstIMspI_PA	54.09
9871	Opata_2576102_PstIMspI_PA	54.09
9872	Opata_2588164_PstIMspI_PA	54.09
9873	Opata_2704972_PstIMspI_PA	54.09
9874	Opata_2713345_PstIMspI_PA	54.09
9875	Opata_2784296_PstIMspI_PA	54.09
9876	Opata_2882703_PstIMspI_PA	54.09
9877	Opata_2933268_PstIMspI_PA	54.09
9878	Opata_2969017_PstIMspI_PA	54.09
9879	Opata_3087488_PstIMspI_PA	54.09
9880	Opata_3210287_PstIMspI_PA	54.09
9881	Opata_340006_PstIMspI_PA	54.09
9882	Opata_342738_PstIMspI_PA	54.09
9883	Opata_3601687_PstIMspI_PA	54.09
9884	Opata_3675500_PstIMspI_PA	54.09
9885	Opata_369077_PstIMspI_PA	54.09
9886	Opata_4032837_PstIMspI_PA	54.09
9887	Opata_40398_PstIMspI_PA	54.09
9888	Opata_473279_PstIMspI_PA	54.09
9889	Opata_583045_PstIMspI_PA	54.09
9890	Opata_63940_PstIMspI_PA	54.09
9891	Opata_775835_PstIMspI_PA	54.09
9892	Opata_783200_PstIMspI_PA	54.09
9893	Opata_792438_PstIMspI_PA	54.09
9894	Opata_1674322_PstIMluI_PA	54.09
9895	Opata_2313242_PstIMluI_PA	54.09
9896	Opata_85051_PstIMluI_PA	54.09
9897	M6_652388_PstIMseI_PA	54.09
9898	Opata_1028337_PstIMseI_PA	54.09
9899	Opata_1064860_PstIMseI_PA	54.09
9900	Opata_1077008_PstIMseI_PA	54.09
9901	Opata_1078656_PstIMseI_PA	54.09
9902	Opata_1118471_PstIMseI_PA	54.09
9903	Opata_1142386_PstIMseI_PA	54.09
9904	Opata_1244199_PstIMseI_PA	54.09
9905	Opata_1254701_PstIMseI_PA	54.09
9906	Opata_135845_PstIMseI_PA	54.09
9907	Opata_159891_PstIMseI_PA	54.09
9908	Opata_181620_PstIMseI_PA	54.09
9909	Opata_2007823_PstIMseI_PA	54.09
9910	Opata_201452_PstIMseI_PA	54.09
9911	Opata_20821_PstIMseI_PA	54.09
9912	Opata_2106781_PstIMseI_PA	54.09
9913	Opata_2109621_PstIMseI_PA	54.09
9914	Opata_222470_PstIMseI_PA	54.09
9915	Opata_2337065_PstIMseI_PA	54.09
9916	Opata_27717_PstIMseI_PA	54.09
9917	Opata_2808268_PstIMseI_PA	54.09
9918	Opata_308653_PstIMseI_PA	54.09
9919	Opata_31537_PstIMseI_PA	54.09
9920	Opata_320022_PstIMseI_PA	54.09
9921	Opata_3231433_PstIMseI_PA	54.09
9922	Opata_323647_PstIMseI_PA	54.09
9923	Opata_3337401_PstIMseI_PA	54.09
9924	Opata_3428376_PstIMseI_PA	54.09
9925	Opata_3997520_PstIMseI_PA	54.09
9926	Opata_426761_PstIMseI_PA	54.09
9927	Opata_452665_PstIMseI_PA	54.09
9928	Opata_494920_PstIMseI_PA	54.09
9929	Opata_511570_PstIMseI_PA	54.09
9930	Opata_517972_PstIMseI_PA	54.09
9931	Opata_581584_PstIMseI_PA	54.09
9932	Opata_585840_PstIMseI_PA	54.09
9933	Opata_585896_PstIMseI_PA	54.09
9934	Opata_66709_PstIMseI_PA	54.09
9935	Opata_70745_PstIMseI_PA	54.09
9936	Opata_740667_PstIMseI_PA	54.09
9937	Opata_790786_PstIMseI_PA	54.09
9938	Opata_808137_PstIMseI_PA	54.09
9939	Opata_813486_PstIMseI_PA	54.09
9940	Opata_823513_PstIMseI_PA	54.09
9941	Opata_861752_PstIMseI_PA	54.09
9942	Opata_891870_PstIMseI_PA	54.09
9943	Opata_894516_PstIMseI_PA	54.09
9944	Opata_919005_PstIMseI_PA	54.09
9945	Opata_985075_PstIMseI_PA	54.09
9946	M6_455775_PstIMspI_PA	54.09
9947	Opata_1156852_PstIMspI_PA	54.09
9948	Opata_1235770_PstIMspI_PA	54.09
9949	Opata_1746383_PstIMspI_PA	54.09
9950	Opata_1986940_PstIMspI_PA	54.09
9951	Opata_2408777_PstIMspI_PA	54.09
9952	Opata_2444081_PstIMspI_PA	54.09
9953	Opata_2677870_PstIMspI_PA	54.09
9954	Opata_2875986_PstIMspI_PA	54.09
9955	Opata_3001058_PstIMspI_PA	54.09
9956	Opata_3053359_PstIMspI_PA	54.09
9957	Opata_3376941_PstIMspI_PA	54.09
9958	Opata_3587215_PstIMspI_PA	54.09
9959	Opata_4155907_PstIMspI_PA	54.09
9960	Opata_504886_PstIMspI_PA	54.09
9961	Opata_687045_PstIMspI_PA	54.09
9962	M6_3919277_PstIMseI_PA	54.09
9963	M6_463066_PstIMseI_PA	54.09
9964	M6_647522_PstIMseI_PA	54.09
9965	Opata_1239211_PstIMseI_PA	54.09
9966	Opata_1929149_PstIMseI_PA	54.09
9967	Opata_356613_PstIMseI_PA	54.09
9968	Opata_360722_PstIMseI_PA	54.09
9969	Opata_368366_PstIMseI_PA	54.09
9970	Opata_37812_PstIMseI_PA	54.09
9971	Opata_4270432_PstIMseI_PA	54.09
9972	Opata_459687_PstIMseI_PA	54.09
9973	Opata_74943_PstIMseI_PA	54.09
9974	M6_110643_PstIMspI_PA	54.09
9975	M6_1206386_PstIMspI_PA	54.09
9976	M6_192834_PstIMspI_PA	54.09
9977	M6_2256881_PstIMspI_PA	54.09
9978	M6_2725157_PstIMspI_PA	54.09
9979	M6_460628_PstIMspI_PA	54.09
9980	M6_900506_PstIMspI_PA	54.09
9981	M6_93324_PstIMspI_PA	54.09
9982	M6_950992_PstIMspI_PA	54.09
9983	Opata_1012060_PstIMspI_PA	54.09
9984	Opata_1187578_PstIMspI_PA	54.09
9985	Opata_1413397_PstIMspI_PA	54.09
9986	Opata_1569324_PstIMspI_PA	54.09
9987	Opata_1688564_PstIMspI_PA	54.09
9988	Opata_1803613_PstIMspI_PA	54.09
9989	Opata_18854_PstIMspI_PA	54.09
9990	Opata_1904003_PstIMspI_PA	54.09
9991	Opata_213699_PstIMspI_PA	54.09
9992	Opata_24852_PstIMspI_PA	54.09
9993	Opata_2832323_PstIMspI_PA	54.09
9994	Opata_2940935_PstIMspI_PA	54.09
9995	Opata_35536_PstIMspI_PA	54.09
9996	Opata_3583427_PstIMspI_PA	54.09
9997	Opata_3737314_PstIMspI_PA	54.09
9998	Opata_4026483_PstIMspI_PA	54.09
9999	Opata_806550_PstIMspI_PA	54.09
10000	Opata_997645_PstIMspI_PA	54.09
10001	Opata_750160_PstIMluI_PA	54.09
10002	M6_123950_PstIMseI_PA	54.09
10003	M6_201407_PstIMseI_PA	54.09
10004	M6_3926503_PstIMseI_PA	54.09
10005	M6_565269_PstIMseI_PA	54.09
10006	M6_730871_PstIMseI_PA	54.09
10007	Opata_1171616_PstIMseI_PA	54.09
10008	Opata_247955_PstIMseI_PA	54.09
10009	Opata_548198_PstIMseI_PA	54.09
10010	Opata_589986_PstIMseI_PA	54.09
10011	Opata_721683_PstIMseI_PA	54.09
10012	Opata_759485_PstIMseI_PA	54.09
10013	Opata_869578_PstIMseI_PA	54.09
10014	M6_2266214_PstIMspI_PA	54.09
10015	M6_2887407_PstIMspI_PA	54.09
10016	M6_297108_PstIMspI_PA	54.09
10017	M6_3085067_PstIMspI_PA	54.09
10018	M6_33561_PstIMspI_PA	54.09
10019	M6_3527794_PstIMspI_PA	54.09
10020	M6_36545_PstIMspI_PA	54.09
10021	Opata_173217_PstIMspI_PA	54.09
10022	Opata_2190912_PstIMspI_PA	54.09
10023	Opata_3119229_PstIMspI_PA	54.09
10024	Opata_38606_PstIMspI_PA	54.09
10025	Opata_910462_PstIMspI_PA	54.09
10026	Opata_1218927_PstIMluI_PA	54.09
10027	Opata_1999229_PstIMluI_PA	54.09
10028	Opata_2148177_PstIMluI_PA	54.09
10029	Opata_827725_PstIMluI_PA	54.09
10030	Opata_1000666_PstIMseI_PA	54.09
10031	Opata_1012914_PstIMseI_PA	54.09
10032	Opata_1016499_PstIMseI_PA	54.09
10033	Opata_1026046_PstIMseI_PA	54.09
10034	Opata_1026492_PstIMseI_PA	54.09
10035	Opata_1044336_PstIMseI_PA	54.09
10036	Opata_106138_PstIMseI_PA	54.09
10037	Opata_1080016_PstIMseI_PA	54.09
10038	Opata_1081129_PstIMseI_PA	54.09
10039	Opata_10857_PstIMseI_PA	54.09
10040	Opata_1090192_PstIMseI_PA	54.09
10041	Opata_1094273_PstIMseI_PA	54.09
10042	Opata_110368_PstIMseI_PA	54.09
10043	Opata_1104599_PstIMseI_PA	54.09
10044	Opata_1113068_PstIMseI_PA	54.09
10045	Opata_1128776_PstIMseI_PA	54.09
10046	Opata_1131055_PstIMseI_PA	54.09
10047	Opata_1147494_PstIMseI_PA	54.09
10048	Opata_116696_PstIMseI_PA	54.09
10049	Opata_1168305_PstIMseI_PA	54.09
10050	Opata_11716_PstIMseI_PA	54.09
10051	Opata_1250225_PstIMseI_PA	54.09
10052	Opata_1252930_PstIMseI_PA	54.09
10053	Opata_1255644_PstIMseI_PA	54.09
10054	Opata_1267739_PstIMseI_PA	54.09
10055	Opata_1276975_PstIMseI_PA	54.09
10056	Opata_127837_PstIMseI_PA	54.09
10057	Opata_1283642_PstIMseI_PA	54.09
10058	Opata_13169_PstIMseI_PA	54.09
10059	Opata_131962_PstIMseI_PA	54.09
10060	Opata_1330059_PstIMseI_PA	54.09
10061	Opata_134158_PstIMseI_PA	54.09
10062	Opata_1359016_PstIMseI_PA	54.09
10063	Opata_139623_PstIMseI_PA	54.09
10064	Opata_1400928_PstIMseI_PA	54.09
10065	Opata_1403042_PstIMseI_PA	54.09
10066	Opata_1407692_PstIMseI_PA	54.09
10067	Opata_140889_PstIMseI_PA	54.09
10068	Opata_141430_PstIMseI_PA	54.09
10069	Opata_141619_PstIMseI_PA	54.09
10070	Opata_1421531_PstIMseI_PA	54.09
10071	Opata_143802_PstIMseI_PA	54.09
10072	Opata_144410_PstIMseI_PA	54.09
10073	Opata_145321_PstIMseI_PA	54.09
10074	Opata_1474655_PstIMseI_PA	54.09
10075	Opata_148464_PstIMseI_PA	54.09
10076	Opata_149146_PstIMseI_PA	54.09
10077	Opata_149486_PstIMseI_PA	54.09
10078	Opata_149647_PstIMseI_PA	54.09
10079	Opata_1500301_PstIMseI_PA	54.09
10080	Opata_152159_PstIMseI_PA	54.09
10081	Opata_152786_PstIMseI_PA	54.09
10082	Opata_1543959_PstIMseI_PA	54.09
10083	Opata_154976_PstIMseI_PA	54.09
10084	Opata_15957_PstIMseI_PA	54.09
10085	Opata_1609790_PstIMseI_PA	54.09
10086	Opata_163100_PstIMseI_PA	54.09
10087	Opata_1656360_PstIMseI_PA	54.09
10088	Opata_167103_PstIMseI_PA	54.09
10089	Opata_1683212_PstIMseI_PA	54.09
10090	Opata_174328_PstIMseI_PA	54.09
10091	Opata_1750025_PstIMseI_PA	54.09
10092	Opata_175419_PstIMseI_PA	54.09
10093	Opata_1760139_PstIMseI_PA	54.09
10094	Opata_177478_PstIMseI_PA	54.09
10095	Opata_178677_PstIMseI_PA	54.09
10096	Opata_179334_PstIMseI_PA	54.09
10097	Opata_1797758_PstIMseI_PA	54.09
10098	Opata_186978_PstIMseI_PA	54.09
10099	Opata_2006845_PstIMseI_PA	54.09
10100	Opata_202427_PstIMseI_PA	54.09
10101	Opata_2042054_PstIMseI_PA	54.09
10102	Opata_205112_PstIMseI_PA	54.09
10103	Opata_20589_PstIMseI_PA	54.09
10104	Opata_20708_PstIMseI_PA	54.09
10105	Opata_208024_PstIMseI_PA	54.09
10106	Opata_208702_PstIMseI_PA	54.09
10107	Opata_208825_PstIMseI_PA	54.09
10108	Opata_2106214_PstIMseI_PA	54.09
10109	Opata_214922_PstIMseI_PA	54.09
10110	Opata_230698_PstIMseI_PA	54.09
10111	Opata_231517_PstIMseI_PA	54.09
10112	Opata_2323440_PstIMseI_PA	54.09
10113	Opata_233900_PstIMseI_PA	54.09
10114	Opata_2344818_PstIMseI_PA	54.09
10115	Opata_2357117_PstIMseI_PA	54.09
10116	Opata_237063_PstIMseI_PA	54.09
10117	Opata_241183_PstIMseI_PA	54.09
10118	Opata_250625_PstIMseI_PA	54.09
10119	Opata_25285_PstIMseI_PA	54.09
10120	Opata_2534300_PstIMseI_PA	54.09
10121	Opata_254859_PstIMseI_PA	54.09
10122	Opata_25529_PstIMseI_PA	54.09
10123	Opata_25684_PstIMseI_PA	54.09
10124	Opata_2569034_PstIMseI_PA	54.09
10125	Opata_26038_PstIMseI_PA	54.09
10126	Opata_26101_PstIMseI_PA	54.09
10127	Opata_262800_PstIMseI_PA	54.09
10128	Opata_263558_PstIMseI_PA	54.09
10129	Opata_2639090_PstIMseI_PA	54.09
10130	Opata_2645330_PstIMseI_PA	54.09
10131	Opata_278357_PstIMseI_PA	54.09
10132	Opata_278948_PstIMseI_PA	54.09
10133	Opata_2802310_PstIMseI_PA	54.09
10134	Opata_2835323_PstIMseI_PA	54.09
10135	Opata_283583_PstIMseI_PA	54.09
10136	Opata_291423_PstIMseI_PA	54.09
10137	Opata_297922_PstIMseI_PA	54.09
10138	Opata_301890_PstIMseI_PA	54.09
10139	Opata_30490_PstIMseI_PA	54.09
10140	Opata_305462_PstIMseI_PA	54.09
10141	Opata_313114_PstIMseI_PA	54.09
10142	Opata_31721_PstIMseI_PA	54.09
10143	Opata_317350_PstIMseI_PA	54.09
10144	Opata_319276_PstIMseI_PA	54.09
10145	Opata_32709_PstIMseI_PA	54.09
10146	Opata_328890_PstIMseI_PA	54.09
10147	Opata_3343350_PstIMseI_PA	54.09
10148	Opata_3372940_PstIMseI_PA	54.09
10149	Opata_3412975_PstIMseI_PA	54.09
10150	Opata_34245_PstIMseI_PA	54.09
10151	Opata_343655_PstIMseI_PA	54.09
10152	Opata_3446515_PstIMseI_PA	54.09
10153	Opata_345763_PstIMseI_PA	54.09
10154	Opata_350364_PstIMseI_PA	54.09
10155	Opata_3524202_PstIMseI_PA	54.09
10156	Opata_355201_PstIMseI_PA	54.09
10157	Opata_356488_PstIMseI_PA	54.09
10158	Opata_35811_PstIMseI_PA	54.09
10159	Opata_361180_PstIMseI_PA	54.09
10160	Opata_362753_PstIMseI_PA	54.09
10161	Opata_36437_PstIMseI_PA	54.09
10162	Opata_367693_PstIMseI_PA	54.09
10163	Opata_3693376_PstIMseI_PA	54.09
10164	Opata_3749043_PstIMseI_PA	54.09
10165	Opata_378130_PstIMseI_PA	54.09
10166	Opata_378981_PstIMseI_PA	54.09
10167	Opata_382829_PstIMseI_PA	54.09
10168	Opata_388882_PstIMseI_PA	54.09
10169	Opata_391097_PstIMseI_PA	54.09
10170	Opata_391691_PstIMseI_PA	54.09
10171	Opata_393301_PstIMseI_PA	54.09
10172	Opata_395582_PstIMseI_PA	54.09
10173	Opata_39803_PstIMseI_PA	54.09
10174	Opata_39816_PstIMseI_PA	54.09
10175	Opata_399923_PstIMseI_PA	54.09
10176	Opata_40949_PstIMseI_PA	54.09
10177	Opata_4148904_PstIMseI_PA	54.09
10178	Opata_41500_PstIMseI_PA	54.09
10179	Opata_418818_PstIMseI_PA	54.09
10180	Opata_421254_PstIMseI_PA	54.09
10181	Opata_424307_PstIMseI_PA	54.09
10182	Opata_431115_PstIMseI_PA	54.09
10183	Opata_43447_PstIMseI_PA	54.09
10184	Opata_4357315_PstIMseI_PA	54.09
10185	Opata_439158_PstIMseI_PA	54.09
10186	Opata_44685_PstIMseI_PA	54.09
10187	Opata_459128_PstIMseI_PA	54.09
10188	Opata_477703_PstIMseI_PA	54.09
10189	Opata_481106_PstIMseI_PA	54.09
10190	Opata_482328_PstIMseI_PA	54.09
10191	Opata_484299_PstIMseI_PA	54.09
10192	Opata_485328_PstIMseI_PA	54.09
10193	Opata_486728_PstIMseI_PA	54.09
10194	Opata_487720_PstIMseI_PA	54.09
10195	Opata_492610_PstIMseI_PA	54.09
10196	Opata_493967_PstIMseI_PA	54.09
10197	Opata_49992_PstIMseI_PA	54.09
10198	Opata_507543_PstIMseI_PA	54.09
10199	Opata_509221_PstIMseI_PA	54.09
10200	Opata_515246_PstIMseI_PA	54.09
10201	Opata_520187_PstIMseI_PA	54.09
10202	Opata_529538_PstIMseI_PA	54.09
10203	Opata_531373_PstIMseI_PA	54.09
10204	Opata_534747_PstIMseI_PA	54.09
10205	Opata_536786_PstIMseI_PA	54.09
10206	Opata_54121_PstIMseI_PA	54.09
10207	Opata_544572_PstIMseI_PA	54.09
10208	Opata_563523_PstIMseI_PA	54.09
10209	Opata_563842_PstIMseI_PA	54.09
10210	Opata_564442_PstIMseI_PA	54.09
10211	Opata_56837_PstIMseI_PA	54.09
10212	Opata_571628_PstIMseI_PA	54.09
10213	Opata_57332_PstIMseI_PA	54.09
10214	Opata_574153_PstIMseI_PA	54.09
10215	Opata_578443_PstIMseI_PA	54.09
10216	Opata_593658_PstIMseI_PA	54.09
10217	Opata_60589_PstIMseI_PA	54.09
10218	Opata_60653_PstIMseI_PA	54.09
10219	Opata_606962_PstIMseI_PA	54.09
10220	Opata_61108_PstIMseI_PA	54.09
10221	Opata_611219_PstIMseI_PA	54.09
10222	Opata_620475_PstIMseI_PA	54.09
10223	Opata_62093_PstIMseI_PA	54.09
10224	Opata_626603_PstIMseI_PA	54.09
10225	Opata_629583_PstIMseI_PA	54.09
10226	Opata_63037_PstIMseI_PA	54.09
10227	Opata_634529_PstIMseI_PA	54.09
10228	Opata_6431_PstIMseI_PA	54.09
10229	Opata_646540_PstIMseI_PA	54.09
10230	Opata_653331_PstIMseI_PA	54.09
10231	Opata_653576_PstIMseI_PA	54.09
10232	Opata_65423_PstIMseI_PA	54.09
10233	Opata_660414_PstIMseI_PA	54.09
10234	Opata_667905_PstIMseI_PA	54.09
10235	Opata_671185_PstIMseI_PA	54.09
10236	Opata_675772_PstIMseI_PA	54.09
10237	Opata_676553_PstIMseI_PA	54.09
10238	Opata_71176_PstIMseI_PA	54.09
10239	Opata_726734_PstIMseI_PA	54.09
10240	Opata_72885_PstIMseI_PA	54.09
10241	Opata_729356_PstIMseI_PA	54.09
10242	Opata_729486_PstIMseI_PA	54.09
10243	Opata_734166_PstIMseI_PA	54.09
10244	Opata_73578_PstIMseI_PA	54.09
10245	Opata_7408_PstIMseI_PA	54.09
10246	Opata_745830_PstIMseI_PA	54.09
10247	Opata_750316_PstIMseI_PA	54.09
10248	Opata_75764_PstIMseI_PA	54.09
10249	Opata_761396_PstIMseI_PA	54.09
10250	Opata_77479_PstIMseI_PA	54.09
10251	Opata_777211_PstIMseI_PA	54.09
10252	Opata_782054_PstIMseI_PA	54.09
10253	Opata_78633_PstIMseI_PA	54.09
10254	Opata_787830_PstIMseI_PA	54.09
10255	Opata_787905_PstIMseI_PA	54.09
10256	Opata_791017_PstIMseI_PA	54.09
10257	Opata_797794_PstIMseI_PA	54.09
10258	Opata_811979_PstIMseI_PA	54.09
10259	Opata_813310_PstIMseI_PA	54.09
10260	Opata_81583_PstIMseI_PA	54.09
10261	Opata_832705_PstIMseI_PA	54.09
10262	Opata_83475_PstIMseI_PA	54.09
10263	Opata_852129_PstIMseI_PA	54.09
10264	Opata_857599_PstIMseI_PA	54.09
10265	Opata_889223_PstIMseI_PA	54.09
10266	Opata_890724_PstIMseI_PA	54.09
10267	Opata_901478_PstIMseI_PA	54.09
10268	Opata_905798_PstIMseI_PA	54.09
10269	Opata_905970_PstIMseI_PA	54.09
10270	Opata_91824_PstIMseI_PA	54.09
10271	Opata_91937_PstIMseI_PA	54.09
10272	Opata_92324_PstIMseI_PA	54.09
10273	Opata_92383_PstIMseI_PA	54.09
10274	Opata_931508_PstIMseI_PA	54.09
10275	Opata_98046_PstIMseI_PA	54.09
10276	Opata_98424_PstIMseI_PA	54.09
10277	Opata_98990_PstIMseI_PA	54.09
10278	Opata_991046_PstIMseI_PA	54.09
10279	Opata_9941_PstIMseI_PA	54.09
10280	Opata_1004795_PstIMspI_PA	54.09
10281	Opata_1012972_PstIMspI_PA	54.09
10282	Opata_1023294_PstIMspI_PA	54.09
10283	Opata_1030853_PstIMspI_PA	54.09
10284	Opata_1039934_PstIMspI_PA	54.09
10285	Opata_106138_PstIMspI_PA	54.09
10286	Opata_1070810_PstIMspI_PA	54.09
10287	Opata_1073218_PstIMspI_PA	54.09
10288	Opata_10815_PstIMspI_PA	54.09
10289	Opata_1087870_PstIMspI_PA	54.09
10290	Opata_1094312_PstIMspI_PA	54.09
10291	Opata_1123124_PstIMspI_PA	54.09
10292	Opata_1126581_PstIMspI_PA	54.09
10293	Opata_1142817_PstIMspI_PA	54.09
10294	Opata_1150815_PstIMspI_PA	54.09
10295	Opata_1157924_PstIMspI_PA	54.09
10296	Opata_115992_PstIMspI_PA	54.09
10297	Opata_116360_PstIMspI_PA	54.09
10298	Opata_1175121_PstIMspI_PA	54.09
10299	Opata_1178012_PstIMspI_PA	54.09
10300	Opata_1194049_PstIMspI_PA	54.09
10301	Opata_121226_PstIMspI_PA	54.09
10302	Opata_1226996_PstIMspI_PA	54.09
10303	Opata_1228986_PstIMspI_PA	54.09
10304	Opata_1240152_PstIMspI_PA	54.09
10305	Opata_128922_PstIMspI_PA	54.09
10306	Opata_132477_PstIMspI_PA	54.09
10307	Opata_1353_PstIMspI_PA	54.09
10308	Opata_1367041_PstIMspI_PA	54.09
10309	Opata_1373352_PstIMspI_PA	54.09
10310	Opata_1394122_PstIMspI_PA	54.09
10311	Opata_1407136_PstIMspI_PA	54.09
10312	Opata_1417158_PstIMspI_PA	54.09
10313	Opata_1419205_PstIMspI_PA	54.09
10314	Opata_1420388_PstIMspI_PA	54.09
10315	Opata_142851_PstIMspI_PA	54.09
10316	Opata_146815_PstIMspI_PA	54.09
10317	Opata_1492081_PstIMspI_PA	54.09
10318	Opata_1496458_PstIMspI_PA	54.09
10319	Opata_1508265_PstIMspI_PA	54.09
10320	Opata_1517031_PstIMspI_PA	54.09
10321	Opata_1524221_PstIMspI_PA	54.09
10322	Opata_1524973_PstIMspI_PA	54.09
10323	Opata_1525701_PstIMspI_PA	54.09
10324	Opata_1539978_PstIMspI_PA	54.09
10325	Opata_1560939_PstIMspI_PA	54.09
10326	Opata_1581768_PstIMspI_PA	54.09
10327	Opata_1606394_PstIMspI_PA	54.09
10328	Opata_1612304_PstIMspI_PA	54.09
10329	Opata_1616427_PstIMspI_PA	54.09
10330	Opata_1617256_PstIMspI_PA	54.09
10331	Opata_1625404_PstIMspI_PA	54.09
10332	Opata_1628071_PstIMspI_PA	54.09
10333	Opata_1630930_PstIMspI_PA	54.09
10334	Opata_1662965_PstIMspI_PA	54.09
10335	Opata_1663874_PstIMspI_PA	54.09
10336	Opata_1667286_PstIMspI_PA	54.09
10337	Opata_1675791_PstIMspI_PA	54.09
10338	Opata_1684330_PstIMspI_PA	54.09
10339	Opata_1701173_PstIMspI_PA	54.09
10340	Opata_1702626_PstIMspI_PA	54.09
10341	Opata_1703567_PstIMspI_PA	54.09
10342	Opata_1705366_PstIMspI_PA	54.09
10343	Opata_171139_PstIMspI_PA	54.09
10344	Opata_1715143_PstIMspI_PA	54.09
10345	Opata_1717053_PstIMspI_PA	54.09
10346	Opata_1737758_PstIMspI_PA	54.09
10347	Opata_1739654_PstIMspI_PA	54.09
10348	Opata_1741942_PstIMspI_PA	54.09
10349	Opata_174836_PstIMspI_PA	54.09
10350	Opata_1748391_PstIMspI_PA	54.09
10351	Opata_1768018_PstIMspI_PA	54.09
10352	Opata_1772760_PstIMspI_PA	54.09
10353	Opata_1775587_PstIMspI_PA	54.09
10354	Opata_1796198_PstIMspI_PA	54.09
10355	Opata_1801991_PstIMspI_PA	54.09
10356	Opata_180762_PstIMspI_PA	54.09
10357	Opata_1825994_PstIMspI_PA	54.09
10358	Opata_1831220_PstIMspI_PA	54.09
10359	Opata_1844291_PstIMspI_PA	54.09
10360	Opata_1871399_PstIMspI_PA	54.09
10361	Opata_1883600_PstIMspI_PA	54.09
10362	Opata_188626_PstIMspI_PA	54.09
10363	Opata_1887912_PstIMspI_PA	54.09
10364	Opata_1889552_PstIMspI_PA	54.09
10365	Opata_1892812_PstIMspI_PA	54.09
10366	Opata_1894967_PstIMspI_PA	54.09
10367	Opata_1906885_PstIMspI_PA	54.09
10368	Opata_1910009_PstIMspI_PA	54.09
10369	Opata_1928029_PstIMspI_PA	54.09
10370	Opata_1930631_PstIMspI_PA	54.09
10371	Opata_1930665_PstIMspI_PA	54.09
10372	Opata_1933936_PstIMspI_PA	54.09
10373	Opata_1936248_PstIMspI_PA	54.09
10374	Opata_1955317_PstIMspI_PA	54.09
10375	Opata_1973724_PstIMspI_PA	54.09
10376	Opata_1986624_PstIMspI_PA	54.09
10377	Opata_1993872_PstIMspI_PA	54.09
10378	Opata_2000138_PstIMspI_PA	54.09
10379	Opata_2009837_PstIMspI_PA	54.09
10380	Opata_2011284_PstIMspI_PA	54.09
10381	Opata_2013780_PstIMspI_PA	54.09
10382	Opata_2022264_PstIMspI_PA	54.09
10383	Opata_2022974_PstIMspI_PA	54.09
10384	Opata_2024773_PstIMspI_PA	54.09
10385	Opata_204590_PstIMspI_PA	54.09
10386	Opata_2074674_PstIMspI_PA	54.09
10387	Opata_2081326_PstIMspI_PA	54.09
10388	Opata_209029_PstIMspI_PA	54.09
10389	Opata_2107921_PstIMspI_PA	54.09
10390	Opata_2113866_PstIMspI_PA	54.09
10391	Opata_2118964_PstIMspI_PA	54.09
10392	Opata_2134546_PstIMspI_PA	54.09
10393	Opata_2178085_PstIMspI_PA	54.09
10394	Opata_2185393_PstIMspI_PA	54.09
10395	Opata_2187167_PstIMspI_PA	54.09
10396	Opata_2206427_PstIMspI_PA	54.09
10397	Opata_2212027_PstIMspI_PA	54.09
10398	Opata_2234307_PstIMspI_PA	54.09
10399	Opata_224798_PstIMspI_PA	54.09
10400	Opata_2254890_PstIMspI_PA	54.09
10401	Opata_2262910_PstIMspI_PA	54.09
10402	Opata_2281380_PstIMspI_PA	54.09
10403	Opata_2294225_PstIMspI_PA	54.09
10404	Opata_2304780_PstIMspI_PA	54.09
10405	Opata_2309737_PstIMspI_PA	54.09
10406	Opata_2328140_PstIMspI_PA	54.09
10407	Opata_2331173_PstIMspI_PA	54.09
10408	Opata_2335154_PstIMspI_PA	54.09
10409	Opata_2339651_PstIMspI_PA	54.09
10410	Opata_2339829_PstIMspI_PA	54.09
10411	Opata_2362439_PstIMspI_PA	54.09
10412	Opata_2363637_PstIMspI_PA	54.09
10413	Opata_2384370_PstIMspI_PA	54.09
10414	Opata_2397669_PstIMspI_PA	54.09
10415	Opata_2400627_PstIMspI_PA	54.09
10416	Opata_2402167_PstIMspI_PA	54.09
10417	Opata_241092_PstIMspI_PA	54.09
10418	Opata_2411790_PstIMspI_PA	54.09
10419	Opata_2425061_PstIMspI_PA	54.09
10420	Opata_2430700_PstIMspI_PA	54.09
10421	Opata_2442338_PstIMspI_PA	54.09
10422	Opata_2469516_PstIMspI_PA	54.09
10423	Opata_2491151_PstIMspI_PA	54.09
10424	Opata_2491902_PstIMspI_PA	54.09
10425	Opata_249739_PstIMspI_PA	54.09
10426	Opata_2499283_PstIMspI_PA	54.09
10427	Opata_2503703_PstIMspI_PA	54.09
10428	Opata_2515682_PstIMspI_PA	54.09
10429	Opata_2515717_PstIMspI_PA	54.09
10430	Opata_251613_PstIMspI_PA	54.09
10431	Opata_2527014_PstIMspI_PA	54.09
10432	Opata_2532144_PstIMspI_PA	54.09
10433	Opata_2568770_PstIMspI_PA	54.09
10434	Opata_257185_PstIMspI_PA	54.09
10435	Opata_257439_PstIMspI_PA	54.09
10436	Opata_2581012_PstIMspI_PA	54.09
10437	Opata_2586675_PstIMspI_PA	54.09
10438	Opata_2601799_PstIMspI_PA	54.09
10439	Opata_2640642_PstIMspI_PA	54.09
10440	Opata_2640719_PstIMspI_PA	54.09
10441	Opata_2652249_PstIMspI_PA	54.09
10442	Opata_2661193_PstIMspI_PA	54.09
10443	Opata_268199_PstIMspI_PA	54.09
10444	Opata_2685008_PstIMspI_PA	54.09
10445	Opata_2748470_PstIMspI_PA	54.09
10446	Opata_2748849_PstIMspI_PA	54.09
10447	Opata_2759307_PstIMspI_PA	54.09
10448	Opata_2780516_PstIMspI_PA	54.09
10449	Opata_2786034_PstIMspI_PA	54.09
10450	Opata_2796152_PstIMspI_PA	54.09
10451	Opata_2823737_PstIMspI_PA	54.09
10452	Opata_2825557_PstIMspI_PA	54.09
10453	Opata_2828413_PstIMspI_PA	54.09
10454	Opata_2833138_PstIMspI_PA	54.09
10455	Opata_2833247_PstIMspI_PA	54.09
10456	Opata_2834337_PstIMspI_PA	54.09
10457	Opata_2835261_PstIMspI_PA	54.09
10458	Opata_2836269_PstIMspI_PA	54.09
10459	Opata_2840447_PstIMspI_PA	54.09
10460	Opata_2840486_PstIMspI_PA	54.09
10461	Opata_284333_PstIMspI_PA	54.09
10462	Opata_2844375_PstIMspI_PA	54.09
10463	Opata_2847078_PstIMspI_PA	54.09
10464	Opata_284789_PstIMspI_PA	54.09
10465	Opata_2851503_PstIMspI_PA	54.09
10466	Opata_285207_PstIMspI_PA	54.09
10467	Opata_287790_PstIMspI_PA	54.09
10468	Opata_2882737_PstIMspI_PA	54.09
10469	Opata_290953_PstIMspI_PA	54.09
10470	Opata_2934994_PstIMspI_PA	54.09
10471	Opata_293667_PstIMspI_PA	54.09
10472	Opata_3002558_PstIMspI_PA	54.09
10473	Opata_3012510_PstIMspI_PA	54.09
10474	Opata_3029135_PstIMspI_PA	54.09
10475	Opata_3041677_PstIMspI_PA	54.09
10476	Opata_306672_PstIMspI_PA	54.09
10477	Opata_3116182_PstIMspI_PA	54.09
10478	Opata_312448_PstIMspI_PA	54.09
10479	Opata_3136496_PstIMspI_PA	54.09
10480	Opata_3142584_PstIMspI_PA	54.09
10481	Opata_3155220_PstIMspI_PA	54.09
10482	Opata_3163105_PstIMspI_PA	54.09
10483	Opata_317027_PstIMspI_PA	54.09
10484	Opata_3216172_PstIMspI_PA	54.09
10485	Opata_3218481_PstIMspI_PA	54.09
10486	Opata_3222145_PstIMspI_PA	54.09
10487	Opata_3251789_PstIMspI_PA	54.09
10488	Opata_3260978_PstIMspI_PA	54.09
10489	Opata_3267674_PstIMspI_PA	54.09
10490	Opata_3273016_PstIMspI_PA	54.09
10491	Opata_3273953_PstIMspI_PA	54.09
10492	Opata_328577_PstIMspI_PA	54.09
10493	Opata_3292687_PstIMspI_PA	54.09
10494	Opata_3297254_PstIMspI_PA	54.09
10495	Opata_3316928_PstIMspI_PA	54.09
10496	Opata_3320103_PstIMspI_PA	54.09
10497	Opata_332250_PstIMspI_PA	54.09
10498	Opata_332290_PstIMspI_PA	54.09
10499	Opata_3323287_PstIMspI_PA	54.09
10500	Opata_3330769_PstIMspI_PA	54.09
10501	Opata_3349900_PstIMspI_PA	54.09
10502	Opata_3372227_PstIMspI_PA	54.09
10503	Opata_3375796_PstIMspI_PA	54.09
10504	Opata_3384035_PstIMspI_PA	54.09
10505	Opata_3408467_PstIMspI_PA	54.09
10506	Opata_341493_PstIMspI_PA	54.09
10507	Opata_3415574_PstIMspI_PA	54.09
10508	Opata_3433758_PstIMspI_PA	54.09
10509	Opata_3474851_PstIMspI_PA	54.09
10510	Opata_3479395_PstIMspI_PA	54.09
10511	Opata_349337_PstIMspI_PA	54.09
10512	Opata_3502190_PstIMspI_PA	54.09
10513	Opata_351806_PstIMspI_PA	54.09
10514	Opata_3527169_PstIMspI_PA	54.09
10515	Opata_3549776_PstIMspI_PA	54.09
10516	Opata_3559021_PstIMspI_PA	54.09
10517	Opata_3613077_PstIMspI_PA	54.09
10518	Opata_362048_PstIMspI_PA	54.09
10519	Opata_362507_PstIMspI_PA	54.09
10520	Opata_3633777_PstIMspI_PA	54.09
10521	Opata_3664831_PstIMspI_PA	54.09
10522	Opata_3673019_PstIMspI_PA	54.09
10523	Opata_3685403_PstIMspI_PA	54.09
10524	Opata_3688316_PstIMspI_PA	54.09
10525	Opata_369391_PstIMspI_PA	54.09
10526	Opata_3706621_PstIMspI_PA	54.09
10527	Opata_379536_PstIMspI_PA	54.09
10528	Opata_3813162_PstIMspI_PA	54.09
10529	Opata_3828016_PstIMspI_PA	54.09
10530	Opata_3828214_PstIMspI_PA	54.09
10531	Opata_3835563_PstIMspI_PA	54.09
10532	Opata_384617_PstIMspI_PA	54.09
10533	Opata_3854439_PstIMspI_PA	54.09
10534	Opata_3901651_PstIMspI_PA	54.09
10535	Opata_3903119_PstIMspI_PA	54.09
10536	Opata_3908485_PstIMspI_PA	54.09
10537	Opata_3919505_PstIMspI_PA	54.09
10538	Opata_3944093_PstIMspI_PA	54.09
10539	Opata_3946601_PstIMspI_PA	54.09
10540	Opata_3950083_PstIMspI_PA	54.09
10541	Opata_3970805_PstIMspI_PA	54.09
10542	Opata_3972107_PstIMspI_PA	54.09
10543	Opata_3973190_PstIMspI_PA	54.09
10544	Opata_3989290_PstIMspI_PA	54.09
10545	Opata_3999345_PstIMspI_PA	54.09
10546	Opata_4000631_PstIMspI_PA	54.09
10547	Opata_4014480_PstIMspI_PA	54.09
10548	Opata_4024482_PstIMspI_PA	54.09
10549	Opata_4044841_PstIMspI_PA	54.09
10550	Opata_4046940_PstIMspI_PA	54.09
10551	Opata_4051644_PstIMspI_PA	54.09
10552	Opata_4118110_PstIMspI_PA	54.09
10553	Opata_4140403_PstIMspI_PA	54.09
10554	Opata_4185260_PstIMspI_PA	54.09
10555	Opata_418899_PstIMspI_PA	54.09
10556	Opata_420733_PstIMspI_PA	54.09
10557	Opata_4215680_PstIMspI_PA	54.09
10558	Opata_4225879_PstIMspI_PA	54.09
10559	Opata_4236363_PstIMspI_PA	54.09
10560	Opata_4237386_PstIMspI_PA	54.09
10561	Opata_4240686_PstIMspI_PA	54.09
10562	Opata_425062_PstIMspI_PA	54.09
10563	Opata_425724_PstIMspI_PA	54.09
10564	Opata_4267111_PstIMspI_PA	54.09
10565	Opata_43925_PstIMspI_PA	54.09
10566	Opata_440740_PstIMspI_PA	54.09
10567	Opata_443952_PstIMspI_PA	54.09
10568	Opata_455555_PstIMspI_PA	54.09
10569	Opata_478980_PstIMspI_PA	54.09
10570	Opata_483419_PstIMspI_PA	54.09
10571	Opata_492179_PstIMspI_PA	54.09
10572	Opata_492430_PstIMspI_PA	54.09
10573	Opata_506135_PstIMspI_PA	54.09
10574	Opata_511538_PstIMspI_PA	54.09
10575	Opata_517378_PstIMspI_PA	54.09
10576	Opata_517488_PstIMspI_PA	54.09
10577	Opata_526483_PstIMspI_PA	54.09
10578	Opata_551950_PstIMspI_PA	54.09
10579	Opata_554631_PstIMspI_PA	54.09
10580	Opata_558667_PstIMspI_PA	54.09
10581	Opata_578891_PstIMspI_PA	54.09
10582	Opata_594148_PstIMspI_PA	54.09
10583	Opata_616447_PstIMspI_PA	54.09
10584	Opata_625050_PstIMspI_PA	54.09
10585	Opata_625414_PstIMspI_PA	54.09
10586	Opata_630918_PstIMspI_PA	54.09
10587	Opata_635226_PstIMspI_PA	54.09
10588	Opata_647402_PstIMspI_PA	54.09
10589	Opata_650235_PstIMspI_PA	54.09
10590	Opata_658583_PstIMspI_PA	54.09
10591	Opata_664830_PstIMspI_PA	54.09
10592	Opata_67556_PstIMspI_PA	54.09
10593	Opata_691285_PstIMspI_PA	54.09
10594	Opata_709210_PstIMspI_PA	54.09
10595	Opata_734457_PstIMspI_PA	54.09
10596	Opata_73787_PstIMspI_PA	54.09
10597	Opata_740198_PstIMspI_PA	54.09
10598	Opata_755429_PstIMspI_PA	54.09
10599	Opata_766437_PstIMspI_PA	54.09
10600	Opata_770741_PstIMspI_PA	54.09
10601	Opata_782958_PstIMspI_PA	54.09
10602	Opata_786599_PstIMspI_PA	54.09
10603	Opata_789846_PstIMspI_PA	54.09
10604	Opata_796625_PstIMspI_PA	54.09
10605	Opata_806336_PstIMspI_PA	54.09
10606	Opata_823569_PstIMspI_PA	54.09
10607	Opata_831681_PstIMspI_PA	54.09
10608	Opata_835111_PstIMspI_PA	54.09
10609	Opata_838133_PstIMspI_PA	54.09
10610	Opata_84804_PstIMspI_PA	54.09
10611	Opata_855346_PstIMspI_PA	54.09
10612	Opata_864418_PstIMspI_PA	54.09
10613	Opata_868607_PstIMspI_PA	54.09
10614	Opata_878350_PstIMspI_PA	54.09
10615	Opata_8816_PstIMspI_PA	54.09
10616	Opata_896128_PstIMspI_PA	54.09
10617	Opata_900080_PstIMspI_PA	54.09
10618	Opata_903579_PstIMspI_PA	54.09
10619	Opata_907460_PstIMspI_PA	54.09
10620	Opata_912907_PstIMspI_PA	54.09
10621	Opata_914056_PstIMspI_PA	54.09
10622	Opata_92006_PstIMspI_PA	54.09
10623	Opata_936266_PstIMspI_PA	54.09
10624	Opata_96161_PstIMspI_PA	54.09
10625	Opata_962668_PstIMspI_PA	54.09
10626	Opata_194009_PstIMseI_PA	54.09
10627	Opata_466176_PstIMseI_PA	54.09
10628	Opata_90722_PstIMseI_PA	54.09
10629	Opata_229502_PstIMspI_PA	54.09
10630	Opata_316349_PstIMspI_PA	54.09
10631	Opata_633276_PstIMspI_PA	54.09
10632	M6_1357768_PstIMseI_PA	54.09
10633	Opata_25152_PstIMseI_PA	54.09
10634	Opata_489108_PstIMseI_PA	54.09
10635	Opata_929606_PstIMseI_PA	54.09
10636	M6_710530_PstIMspI_PA	54.09
10637	Opata_1054865_PstIMspI_PA	54.09
10638	Opata_1316347_PstIMspI_PA	54.09
10639	Opata_1623040_PstIMspI_PA	54.09
10640	Opata_1879326_PstIMspI_PA	54.09
10641	Opata_2028488_PstIMspI_PA	54.09
10642	Opata_2120060_PstIMspI_PA	54.09
10643	Opata_2707105_PstIMspI_PA	54.09
10644	Opata_328799_PstIMspI_PA	54.09
10645	Opata_3298619_PstIMspI_PA	54.09
10646	Opata_3795219_PstIMspI_PA	54.09
10647	Opata_382036_PstIMspI_PA	54.09
10648	Opata_395161_PstIMspI_PA	54.09
10649	Opata_4018807_PstIMspI_PA	54.09
10650	Opata_4051544_PstIMspI_PA	54.09
10651	Opata_437214_PstIMspI_PA	54.09
10652	Opata_457171_PstIMspI_PA	54.09
10653	Opata_680732_PstIMspI_PA	54.09
10654	Opata_753561_PstIMspI_PA	54.09
10655	Opata_876857_PstIMspI_PA	54.09
10656	Opata_968600_PstIMspI_PA	54.09
10657	Opata_2237581_PstIMseI_PA	54.09
10658	M6_3224711_PstIMseI_PA	54.09
10659	M6_584267_PstIMseI_PA	54.09
10660	Opata_1105428_PstIMseI_PA	54.09
10661	Opata_496801_PstIMseI_PA	54.09
10662	Opata_986200_PstIMseI_PA	54.09
10663	M6_176960_PstIMspI_PA	54.09
10664	Opata_2174154_PstIMluI_PA	54.09
10665	Opata_2658652_PstIMluI_PA	54.09
10666	Opata_415606_PstIMluI_PA	54.09
10667	Opata_581119_PstIMluI_PA	54.09
10668	Opata_1061798_PstIMseI_PA	54.09
10669	Opata_108072_PstIMseI_PA	54.09
10670	Opata_108349_PstIMseI_PA	54.09
10671	Opata_10877_PstIMseI_PA	54.09
10672	Opata_1111348_PstIMseI_PA	54.09
10673	Opata_1155609_PstIMseI_PA	54.09
10674	Opata_1166877_PstIMseI_PA	54.09
10675	Opata_116931_PstIMseI_PA	54.09
10676	Opata_11714_PstIMseI_PA	54.09
10677	Opata_1204025_PstIMseI_PA	54.09
10678	Opata_1235689_PstIMseI_PA	54.09
10679	Opata_1242360_PstIMseI_PA	54.09
10680	Opata_12443_PstIMseI_PA	54.09
10681	Opata_1259939_PstIMseI_PA	54.09
10682	Opata_1263043_PstIMseI_PA	54.09
10683	Opata_1272599_PstIMseI_PA	54.09
10684	Opata_128505_PstIMseI_PA	54.09
10685	Opata_1332908_PstIMseI_PA	54.09
10686	Opata_1340112_PstIMseI_PA	54.09
10687	Opata_138473_PstIMseI_PA	54.09
10688	Opata_1387739_PstIMseI_PA	54.09
10689	Opata_153857_PstIMseI_PA	54.09
10690	Opata_1565218_PstIMseI_PA	54.09
10691	Opata_1600907_PstIMseI_PA	54.09
10692	Opata_1601205_PstIMseI_PA	54.09
10693	Opata_166191_PstIMseI_PA	54.09
10694	Opata_1665943_PstIMseI_PA	54.09
10695	Opata_1740336_PstIMseI_PA	54.09
10696	Opata_17469_PstIMseI_PA	54.09
10697	Opata_197554_PstIMseI_PA	54.09
10698	Opata_203524_PstIMseI_PA	54.09
10699	Opata_214657_PstIMseI_PA	54.09
10700	Opata_230679_PstIMseI_PA	54.09
10701	Opata_2306828_PstIMseI_PA	54.09
10702	Opata_237541_PstIMseI_PA	54.09
10703	Opata_245461_PstIMseI_PA	54.09
10704	Opata_2502565_PstIMseI_PA	54.09
10705	Opata_2503198_PstIMseI_PA	54.09
10706	Opata_2508169_PstIMseI_PA	54.09
10707	Opata_271466_PstIMseI_PA	54.09
10708	Opata_2759071_PstIMseI_PA	54.09
10709	Opata_2806031_PstIMseI_PA	54.09
10710	Opata_2911727_PstIMseI_PA	54.09
10711	Opata_309658_PstIMseI_PA	54.09
10712	Opata_3210894_PstIMseI_PA	54.09
10713	Opata_3250718_PstIMseI_PA	54.09
10714	Opata_341581_PstIMseI_PA	54.09
10715	Opata_346922_PstIMseI_PA	54.09
10716	Opata_3708202_PstIMseI_PA	54.09
10717	Opata_3812771_PstIMseI_PA	54.09
10718	Opata_394932_PstIMseI_PA	54.09
10719	Opata_4130121_PstIMseI_PA	54.09
10720	Opata_415621_PstIMseI_PA	54.09
10721	Opata_4160117_PstIMseI_PA	54.09
10722	Opata_419942_PstIMseI_PA	54.09
10723	Opata_42866_PstIMseI_PA	54.09
10724	Opata_4357210_PstIMseI_PA	54.09
10725	Opata_479007_PstIMseI_PA	54.09
10726	Opata_483027_PstIMseI_PA	54.09
10727	Opata_503846_PstIMseI_PA	54.09
10728	Opata_504022_PstIMseI_PA	54.09
10729	Opata_504486_PstIMseI_PA	54.09
10730	Opata_539597_PstIMseI_PA	54.09
10731	Opata_543317_PstIMseI_PA	54.09
10732	Opata_544752_PstIMseI_PA	54.09
10733	Opata_558590_PstIMseI_PA	54.09
10734	Opata_573658_PstIMseI_PA	54.09
10735	Opata_618596_PstIMseI_PA	54.09
10736	Opata_65118_PstIMseI_PA	54.09
10737	Opata_652656_PstIMseI_PA	54.09
10738	Opata_664152_PstIMseI_PA	54.09
10739	Opata_719211_PstIMseI_PA	54.09
10740	Opata_74467_PstIMseI_PA	54.09
10741	Opata_779942_PstIMseI_PA	54.09
10742	Opata_90211_PstIMseI_PA	54.09
10743	Opata_925155_PstIMseI_PA	54.09
10744	Opata_929142_PstIMseI_PA	54.09
10745	Opata_976085_PstIMseI_PA	54.09
10746	Opata_981156_PstIMseI_PA	54.09
10747	Opata_997942_PstIMseI_PA	54.09
10748	Opata_1076107_PstIMspI_PA	54.09
10749	Opata_1146075_PstIMspI_PA	54.09
10750	Opata_1236855_PstIMspI_PA	54.09
10751	Opata_1301987_PstIMspI_PA	54.09
10752	Opata_1321006_PstIMspI_PA	54.09
10753	Opata_1400607_PstIMspI_PA	54.09
10754	Opata_1461699_PstIMspI_PA	54.09
10755	Opata_1483389_PstIMspI_PA	54.09
10756	Opata_1500265_PstIMspI_PA	54.09
10757	Opata_1535425_PstIMspI_PA	54.09
10758	Opata_1550556_PstIMspI_PA	54.09
10759	Opata_1572052_PstIMspI_PA	54.09
10760	Opata_1603170_PstIMspI_PA	54.09
10761	Opata_1646791_PstIMspI_PA	54.09
10762	Opata_1661061_PstIMspI_PA	54.09
10763	Opata_1691765_PstIMspI_PA	54.09
10764	Opata_1727043_PstIMspI_PA	54.09
10765	Opata_1731878_PstIMspI_PA	54.09
10766	Opata_1825319_PstIMspI_PA	54.09
10767	Opata_1867374_PstIMspI_PA	54.09
10768	Opata_2080179_PstIMspI_PA	54.09
10769	Opata_208147_PstIMspI_PA	54.09
10770	Opata_2135746_PstIMspI_PA	54.09
10771	Opata_2272107_PstIMspI_PA	54.09
10772	Opata_2415874_PstIMspI_PA	54.09
10773	Opata_2613968_PstIMspI_PA	54.09
10774	Opata_2696773_PstIMspI_PA	54.09
10775	Opata_2818622_PstIMspI_PA	54.09
10776	Opata_2829811_PstIMspI_PA	54.09
10777	Opata_2891928_PstIMspI_PA	54.09
10778	Opata_2907376_PstIMspI_PA	54.09
10779	Opata_2929926_PstIMspI_PA	54.09
10780	Opata_295266_PstIMspI_PA	54.09
10781	Opata_3032026_PstIMspI_PA	54.09
10782	Opata_3058701_PstIMspI_PA	54.09
10783	Opata_3062873_PstIMspI_PA	54.09
10784	Opata_3065243_PstIMspI_PA	54.09
10785	Opata_3168411_PstIMspI_PA	54.09
10786	Opata_3174264_PstIMspI_PA	54.09
10787	Opata_323526_PstIMspI_PA	54.09
10788	Opata_3248145_PstIMspI_PA	54.09
10789	Opata_3291559_PstIMspI_PA	54.09
10790	Opata_3315131_PstIMspI_PA	54.09
10791	Opata_336091_PstIMspI_PA	54.09
10792	Opata_344295_PstIMspI_PA	54.09
10793	Opata_350307_PstIMspI_PA	54.09
10794	Opata_353941_PstIMspI_PA	54.09
10795	Opata_3605981_PstIMspI_PA	54.09
10796	Opata_368463_PstIMspI_PA	54.09
10797	Opata_3698730_PstIMspI_PA	54.09
10798	Opata_3704772_PstIMspI_PA	54.09
10799	Opata_3715259_PstIMspI_PA	54.09
10800	Opata_3795226_PstIMspI_PA	54.09
10801	Opata_3972734_PstIMspI_PA	54.09
10802	Opata_404515_PstIMspI_PA	54.09
10803	Opata_4071697_PstIMspI_PA	54.09
10804	Opata_4077152_PstIMspI_PA	54.09
10805	Opata_427850_PstIMspI_PA	54.09
10806	Opata_455941_PstIMspI_PA	54.09
10807	Opata_468722_PstIMspI_PA	54.09
10808	Opata_524803_PstIMspI_PA	54.09
10809	Opata_526516_PstIMspI_PA	54.09
10810	Opata_801050_PstIMspI_PA	54.09
10811	Opata_847820_PstIMspI_PA	54.09
10812	Opata_910922_PstIMspI_PA	54.09
10813	Opata_95579_PstIMspI_PA	54.09
10814	Opata_996590_PstIMspI_PA	54.09
10815	Opata_1003312_PstIMluI_PA	54.09
10816	Opata_542048_PstIMluI_PA	54.09
10817	Opata_1022485_PstIMseI_PA	54.09
10818	Opata_1026329_PstIMseI_PA	54.09
10819	Opata_1031015_PstIMseI_PA	54.09
10820	Opata_1052662_PstIMseI_PA	54.09
10821	Opata_1059276_PstIMseI_PA	54.09
10822	Opata_1060036_PstIMseI_PA	54.09
10823	Opata_1083675_PstIMseI_PA	54.09
10824	Opata_121466_PstIMseI_PA	54.09
10825	Opata_1250491_PstIMseI_PA	54.09
10826	Opata_1299417_PstIMseI_PA	54.09
10827	Opata_15468_PstIMseI_PA	54.09
10828	Opata_157194_PstIMseI_PA	54.09
10829	Opata_16191_PstIMseI_PA	54.09
10830	Opata_1734491_PstIMseI_PA	54.09
10831	Opata_183781_PstIMseI_PA	54.09
10832	Opata_194607_PstIMseI_PA	54.09
10833	Opata_202562_PstIMseI_PA	54.09
10834	Opata_2426047_PstIMseI_PA	54.09
10835	Opata_2443792_PstIMseI_PA	54.09
10836	Opata_2710787_PstIMseI_PA	54.09
10837	Opata_281335_PstIMseI_PA	54.09
10838	Opata_3363131_PstIMseI_PA	54.09
10839	Opata_350188_PstIMseI_PA	54.09
10840	Opata_414625_PstIMseI_PA	54.09
10841	Opata_41473_PstIMseI_PA	54.09
10842	Opata_429775_PstIMseI_PA	54.09
10843	Opata_473134_PstIMseI_PA	54.09
10844	Opata_509917_PstIMseI_PA	54.09
10845	Opata_540595_PstIMseI_PA	54.09
10846	Opata_59993_PstIMseI_PA	54.09
10847	Opata_60175_PstIMseI_PA	54.09
10848	Opata_641998_PstIMseI_PA	54.09
10849	Opata_673225_PstIMseI_PA	54.09
10850	Opata_682989_PstIMseI_PA	54.09
10851	Opata_693163_PstIMseI_PA	54.09
10852	Opata_723945_PstIMseI_PA	54.09
10853	Opata_1001463_PstIMspI_PA	54.09
10854	Opata_1126618_PstIMspI_PA	54.09
10855	Opata_1150087_PstIMspI_PA	54.09
10856	Opata_1333044_PstIMspI_PA	54.09
10857	Opata_1366615_PstIMspI_PA	54.09
10858	Opata_1376651_PstIMspI_PA	54.09
10859	Opata_1521865_PstIMspI_PA	54.09
10860	Opata_1542810_PstIMspI_PA	54.09
10861	Opata_1552284_PstIMspI_PA	54.09
10862	Opata_1572086_PstIMspI_PA	54.09
10863	Opata_1735358_PstIMspI_PA	54.09
10864	Opata_1827894_PstIMspI_PA	54.09
10865	Opata_2009515_PstIMspI_PA	54.09
10866	Opata_2084652_PstIMspI_PA	54.09
10867	Opata_2201765_PstIMspI_PA	54.09
10868	Opata_2243024_PstIMspI_PA	54.09
10869	Opata_2294534_PstIMspI_PA	54.09
10870	Opata_233614_PstIMspI_PA	54.09
10871	Opata_2343480_PstIMspI_PA	54.09
10872	Opata_2501659_PstIMspI_PA	54.09
10873	Opata_2598205_PstIMspI_PA	54.09
10874	Opata_2604568_PstIMspI_PA	54.09
10875	Opata_2863670_PstIMspI_PA	54.09
10876	Opata_3063769_PstIMspI_PA	54.09
10877	Opata_3309341_PstIMspI_PA	54.09
10878	Opata_3558594_PstIMspI_PA	54.09
10879	Opata_3573147_PstIMspI_PA	54.09
10880	Opata_3830777_PstIMspI_PA	54.09
10881	Opata_387161_PstIMspI_PA	54.09
10882	Opata_3947174_PstIMspI_PA	54.09
10883	Opata_401881_PstIMspI_PA	54.09
10884	Opata_418258_PstIMspI_PA	54.09
10885	Opata_531249_PstIMspI_PA	54.09
10886	Opata_552846_PstIMspI_PA	54.09
10887	Opata_56767_PstIMspI_PA	54.09
10888	Opata_573520_PstIMspI_PA	54.09
10889	Opata_612899_PstIMspI_PA	54.09
10890	Opata_938678_PstIMspI_PA	54.09
10891	Opata_994474_PstIMspI_PA	54.09
10892	Opata_640433_PstIMseI_PA	54.09
10893	Opata_1034658_PstIMspI_PA	54.09
10894	Opata_1462610_PstIMspI_PA	54.09
10895	Opata_2420017_PstIMspI_PA	54.09
10896	Opata_3415431_PstIMspI_PA	54.09
10897	Opata_366834_PstIMspI_PA	54.09
10898	Opata_3963966_PstIMspI_PA	54.09
10899	Opata_1949492_PstIMspI_PA	54.09
10900	Opata_695083_PstIMspI_PA	54.09
10901	Opata_609020_PstIMspI_PA	54.09
10902	Opata_984785_PstIMseI_PA	54.09
10903	Opata_1037152_PstIMspI_PA	54.09
10904	Opata_1666691_PstIMspI_PA	54.09
10905	Opata_317831_PstIMspI_PA	54.09
10906	Opata_861324_PstIMspI_PA	54.09
10907	Opata_2170266_PstIMseI_PA	54.09
10908	Opata_652661_PstIMspI_PA	54.09
10909	Opata_1555999_PstIMseI_PA	54.09
10910	Opata_1872098_PstIMseI_PA	54.09
10911	Opata_1025144_PstIMspI_PA	54.09
10912	Opata_1222137_PstIMspI_PA	54.09
10913	Opata_1300525_PstIMspI_PA	54.09
10914	Opata_1716801_PstIMspI_PA	54.09
10915	Opata_1865553_PstIMspI_PA	54.09
10916	Opata_3638166_PstIMspI_PA	54.09
10917	Opata_3651916_PstIMspI_PA	54.09
10918	Opata_3934467_PstIMspI_PA	54.09
10919	Opata_610101_PstIMspI_PA	54.09
10920	Opata_954116_PstIMspI_PA	54.09
10921	Opata_1015447_70_PstIMseI_SNP	54.09
10922	Opata_1097943_83_PstIMseI_SNP	54.09
10923	Opata_1181036_56_PstIMseI_SNP	54.09
10924	Opata_1188739_14_PstIMseI_SNP	54.09
10925	Opata_1367260_58_PstIMseI_SNP	54.09
10926	Opata_156496_34_PstIMseI_SNP	54.09
10927	Opata_2212629_14_PstIMseI_SNP	54.09
10928	Opata_508566_44_PstIMseI_SNP	54.09
10929	Opata_525879_40_PstIMseI_SNP	54.09
10930	Opata_844856_87_PstIMseI_SNP	54.09
10931	Opata_3505584_51_PstIMspI_SNP	54.09
10932	Opata_768489_11_PstIMspI_SNP	54.09
10933	Opata_526255_PstIMseI_PA	54.09
10934	Opata_2184700_PstIMspI_PA	54.09
10935	Opata_2330662_PstIMspI_PA	54.09
10936	Opata_264364_PstIMspI_PA	54.09
10937	Opata_111039_77_PstIMseI_SNP	54.09
10938	Opata_2431107_27_PstIMseI_SNP	54.09
10939	Opata_1303637_PstIMspI_PA	54.09
10940	Opata_215106_PstIMspI_PA	54.09
10941	Opata_3453742_PstIMspI_PA	54.09
10942	Opata_3583503_PstIMspI_PA	54.09
10943	Opata_4236400_37_PstIMspI_SNP	54.09
10944	Opata_4236400_55_PstIMspI_SNP	54.09
10945	Opata_2261921_PstIMseI_PA	54.09
10946	Opata_1673435_PstIMluI_PA	54.09
10947	Opata_2084184_PstIMseI_PA	54.09
10948	Opata_711809_PstIMseI_PA	54.09
10949	Opata_1791031_PstIMspI_PA	54.09
10950	Opata_2078971_PstIMspI_PA	54.09
10951	Opata_2702582_PstIMspI_PA	54.09
10952	Opata_3686064_PstIMspI_PA	54.09
10953	Opata_524192_PstIMseI_PA	54.09
10954	Opata_978729_PstIMluI_PA	54.09
10955	Opata_98964_PstIMluI_PA	54.09
10956	M6_1260615_PstIMseI_PA	54.09
10957	M6_167275_PstIMseI_PA	54.09
10958	M6_738175_PstIMseI_PA	54.09
10959	M6_813688_PstIMseI_PA	54.09
10960	Opata_2160811_PstIMseI_PA	54.09
10961	Opata_3591988_PstIMseI_PA	54.09
10962	M6_1190617_PstIMspI_PA	54.09
10963	M6_26049_PstIMspI_PA	54.09
10964	M6_3561008_PstIMspI_PA	54.09
10965	Opata_3279387_PstIMspI_PA	54.09
10966	Opata_1281473_PstIMluI_PA	54.09
10967	Opata_2669947_PstIMluI_PA	54.09
10968	M6_676140_PstIMseI_PA	54.09
10969	M6_98063_PstIMseI_PA	54.09
10970	Opata_107514_PstIMseI_PA	54.09
10971	Opata_163454_PstIMseI_PA	54.09
10972	Opata_239544_PstIMseI_PA	54.09
10973	Opata_254577_PstIMseI_PA	54.09
10974	Opata_3721472_PstIMseI_PA	54.09
10975	Opata_830050_PstIMseI_PA	54.09
10976	M6_1510507_PstIMspI_PA	54.09
10977	M6_1890987_PstIMspI_PA	54.09
10978	Opata_1077661_PstIMspI_PA	54.09
10979	Opata_1731421_PstIMspI_PA	54.09
10980	Opata_1866373_PstIMspI_PA	54.09
10981	Opata_1922143_PstIMspI_PA	54.09
10982	Opata_2129272_PstIMspI_PA	54.09
10983	Opata_3279816_PstIMspI_PA	54.09
10984	Opata_3653450_PstIMspI_PA	54.09
10985	Opata_805846_PstIMspI_PA	54.09
10986	Opata_847882_18_PstIMseI_SNP	54.09
10987	Opata_847882_34_PstIMseI_SNP	54.09
10988	M6_106577_PstIMseI_PA	54.09
10989	M6_122051_PstIMseI_PA	54.09
10990	M6_251941_PstIMseI_PA	54.09
10991	M6_605527_PstIMseI_PA	54.09
10992	Opata_281561_PstIMseI_PA	54.09
10993	M6_2040284_PstIMspI_PA	54.09
10994	Opata_1704928_PstIMspI_PA	54.09
10995	Opata_1923346_PstIMspI_PA	54.09
10996	Opata_1986397_PstIMspI_PA	54.09
10997	Opata_2724196_PstIMspI_PA	54.09
10998	Opata_3815211_PstIMspI_PA	54.09
10999	Opata_4214440_PstIMspI_PA	54.09
11000	Opata_511266_PstIMspI_PA	54.09
11001	Opata_646949_PstIMspI_PA	54.09
11002	Opata_778918_PstIMspI_PA	54.09
11003	Opata_518683_37_PstIMseI_SNP	54.09
11004	Opata_177152_51_PstIMspI_SNP	54.09
11005	M6_119672_PstIMseI_PA	54.09
11006	M6_1729880_PstIMseI_PA	54.09
11007	M6_460126_PstIMseI_PA	54.09
11008	M6_46612_PstIMseI_PA	54.09
11009	M6_63331_PstIMseI_PA	54.09
11010	M6_94693_PstIMseI_PA	54.09
11011	Opata_621025_PstIMseI_PA	54.09
11012	M6_2533819_PstIMspI_PA	54.09
11013	Opata_1244669_PstIMspI_PA	54.09
11014	Opata_1439847_PstIMspI_PA	54.09
11015	Opata_3174616_PstIMspI_PA	54.09
11016	Opata_3967231_PstIMspI_PA	54.09
11017	M6_123616_PstIMseI_PA	54.09
11018	M6_1360424_PstIMseI_PA	54.09
11019	M6_254925_PstIMseI_PA	54.09
11020	M6_25608_PstIMseI_PA	54.09
11021	M6_284597_PstIMseI_PA	54.09
11022	M6_3450166_PstIMseI_PA	54.09
11023	M6_3788094_PstIMseI_PA	54.09
11024	M6_405123_PstIMseI_PA	54.09
11025	M6_633802_PstIMseI_PA	54.09
11026	M6_713251_PstIMseI_PA	54.09
11027	M6_759333_PstIMseI_PA	54.09
11028	M6_783293_PstIMseI_PA	54.09
11029	Opata_1064287_PstIMseI_PA	54.09
11030	Opata_1257835_PstIMseI_PA	54.09
11031	Opata_159228_PstIMseI_PA	54.09
11032	Opata_2783369_PstIMseI_PA	54.09
11033	Opata_3243472_PstIMseI_PA	54.09
11034	Opata_345707_PstIMseI_PA	54.09
11035	Opata_596395_PstIMseI_PA	54.09
11036	M6_1395252_PstIMspI_PA	54.09
11037	M6_1793115_PstIMspI_PA	54.09
11038	M6_2208532_PstIMspI_PA	54.09
11039	M6_2651716_PstIMspI_PA	54.09
11040	M6_3576063_PstIMspI_PA	54.09
11041	M6_3584499_PstIMspI_PA	54.09
11042	M6_508938_PstIMspI_PA	54.09
11043	M6_688963_PstIMspI_PA	54.09
11044	M6_783776_PstIMspI_PA	54.09
11045	M6_89731_PstIMspI_PA	54.09
11046	M6_902837_PstIMspI_PA	54.09
11047	Opata_1545937_PstIMspI_PA	54.09
11048	Opata_1666228_PstIMspI_PA	54.09
11049	Opata_3565593_PstIMspI_PA	54.09
11050	Opata_3802002_PstIMspI_PA	54.09
11051	Opata_630002_PstIMspI_PA	54.09
11052	M6_2168650_PstIMluI_PA	54.09
11053	Opata_1229800_PstIMluI_PA	54.09
11054	Opata_1289999_PstIMluI_PA	54.09
11055	Opata_44023_PstIMluI_PA	54.09
11056	M6_1109469_PstIMseI_PA	54.09
11057	M6_1145382_PstIMseI_PA	54.09
11058	M6_115128_PstIMseI_PA	54.09
11059	M6_120480_PstIMseI_PA	54.09
11060	M6_1233633_PstIMseI_PA	54.09
11061	M6_1424596_PstIMseI_PA	54.09
11062	M6_1431557_PstIMseI_PA	54.09
11063	M6_1604450_PstIMseI_PA	54.09
11064	M6_1866756_PstIMseI_PA	54.09
11065	M6_2267970_PstIMseI_PA	54.09
11066	M6_2346633_PstIMseI_PA	54.09
11067	M6_238128_PstIMseI_PA	54.09
11068	M6_244257_PstIMseI_PA	54.09
11069	M6_2689797_PstIMseI_PA	54.09
11070	M6_2770017_PstIMseI_PA	54.09
11071	M6_2991861_PstIMseI_PA	54.09
11072	M6_3092314_PstIMseI_PA	54.09
11073	M6_309330_PstIMseI_PA	54.09
11074	M6_31900_PstIMseI_PA	54.09
11075	M6_3335825_PstIMseI_PA	54.09
11076	M6_3431539_PstIMseI_PA	54.09
11077	M6_3507521_PstIMseI_PA	54.09
11078	M6_352546_PstIMseI_PA	54.09
11079	M6_3545095_PstIMseI_PA	54.09
11080	M6_369817_PstIMseI_PA	54.09
11081	M6_379794_PstIMseI_PA	54.09
11082	M6_39935_PstIMseI_PA	54.09
11083	M6_4102202_PstIMseI_PA	54.09
11084	M6_411042_PstIMseI_PA	54.09
11085	M6_43385_PstIMseI_PA	54.09
11086	M6_439125_PstIMseI_PA	54.09
11087	M6_445186_PstIMseI_PA	54.09
11088	M6_482114_PstIMseI_PA	54.09
11089	M6_48322_PstIMseI_PA	54.09
11090	M6_513314_PstIMseI_PA	54.09
11091	M6_521992_PstIMseI_PA	54.09
11092	M6_523570_PstIMseI_PA	54.09
11093	M6_552120_PstIMseI_PA	54.09
11094	M6_64726_PstIMseI_PA	54.09
11095	M6_671274_PstIMseI_PA	54.09
11096	M6_691596_PstIMseI_PA	54.09
11097	M6_73157_PstIMseI_PA	54.09
11098	M6_734355_PstIMseI_PA	54.09
11099	M6_804100_PstIMseI_PA	54.09
11100	M6_837729_PstIMseI_PA	54.09
11101	M6_879626_PstIMseI_PA	54.09
11102	M6_885416_PstIMseI_PA	54.09
11103	M6_889530_PstIMseI_PA	54.09
11104	M6_893173_PstIMseI_PA	54.09
11105	M6_969381_PstIMseI_PA	54.09
11106	Opata_120624_PstIMseI_PA	54.09
11107	Opata_1403320_PstIMseI_PA	54.09
11108	Opata_140552_PstIMseI_PA	54.09
11109	Opata_19027_PstIMseI_PA	54.09
11110	Opata_2269649_PstIMseI_PA	54.09
11111	Opata_2412373_PstIMseI_PA	54.09
11112	Opata_283352_PstIMseI_PA	54.09
11113	Opata_3378316_PstIMseI_PA	54.09
11114	Opata_3387968_PstIMseI_PA	54.09
11115	Opata_455280_PstIMseI_PA	54.09
11116	Opata_496145_PstIMseI_PA	54.09
11117	Opata_53674_PstIMseI_PA	54.09
11118	Opata_551163_PstIMseI_PA	54.09
11119	Opata_650797_PstIMseI_PA	54.09
11120	M6_1101200_PstIMspI_PA	54.09
11121	M6_1153875_PstIMspI_PA	54.09
11122	M6_1186025_PstIMspI_PA	54.09
11123	M6_1192099_PstIMspI_PA	54.09
11124	M6_1257335_PstIMspI_PA	54.09
11125	M6_13233_PstIMspI_PA	54.09
11126	M6_132710_PstIMspI_PA	54.09
11127	M6_1388067_PstIMspI_PA	54.09
11128	M6_1425010_PstIMspI_PA	54.09
11129	M6_146443_PstIMspI_PA	54.09
11130	M6_165169_PstIMspI_PA	54.09
11131	M6_1658396_PstIMspI_PA	54.09
11132	M6_1667836_PstIMspI_PA	54.09
11133	M6_1748906_PstIMspI_PA	54.09
11134	M6_1877012_PstIMspI_PA	54.09
11135	M6_1883878_PstIMspI_PA	54.09
11136	M6_2100653_PstIMspI_PA	54.09
11137	M6_2118155_PstIMspI_PA	54.09
11138	M6_2243385_PstIMspI_PA	54.09
11139	M6_2261155_PstIMspI_PA	54.09
11140	M6_2324080_PstIMspI_PA	54.09
11141	M6_2513770_PstIMspI_PA	54.09
11142	M6_274423_PstIMspI_PA	54.09
11143	M6_276582_PstIMspI_PA	54.09
11144	M6_284513_PstIMspI_PA	54.09
11145	M6_2996692_PstIMspI_PA	54.09
11146	M6_306749_PstIMspI_PA	54.09
11147	M6_320297_PstIMspI_PA	54.09
11148	M6_321439_PstIMspI_PA	54.09
11149	M6_341070_PstIMspI_PA	54.09
11150	M6_3415834_PstIMspI_PA	54.09
11151	M6_343049_PstIMspI_PA	54.09
11152	M6_343683_PstIMspI_PA	54.09
11153	M6_3539420_PstIMspI_PA	54.09
11154	M6_3551404_PstIMspI_PA	54.09
11155	M6_360334_PstIMspI_PA	54.09
11156	M6_361436_PstIMspI_PA	54.09
11157	M6_382192_PstIMspI_PA	54.09
11158	M6_38354_PstIMspI_PA	54.09
11159	M6_395090_PstIMspI_PA	54.09
11160	M6_395509_PstIMspI_PA	54.09
11161	M6_398674_PstIMspI_PA	54.09
11162	M6_41081_PstIMspI_PA	54.09
11163	M6_423569_PstIMspI_PA	54.09
11164	M6_459270_PstIMspI_PA	54.09
11165	M6_462990_PstIMspI_PA	54.09
11166	M6_464528_PstIMspI_PA	54.09
11167	M6_468771_PstIMspI_PA	54.09
11168	M6_469351_PstIMspI_PA	54.09
11169	M6_528828_PstIMspI_PA	54.09
11170	M6_605973_PstIMspI_PA	54.09
11171	M6_608378_PstIMspI_PA	54.09
11172	M6_639974_PstIMspI_PA	54.09
11173	M6_653898_PstIMspI_PA	54.09
11174	M6_684566_PstIMspI_PA	54.09
11175	M6_736055_PstIMspI_PA	54.09
11176	M6_748671_PstIMspI_PA	54.09
11177	M6_750112_PstIMspI_PA	54.09
11178	M6_763510_PstIMspI_PA	54.09
11179	M6_772720_PstIMspI_PA	54.09
11180	M6_842142_PstIMspI_PA	54.09
11181	M6_986115_PstIMspI_PA	54.09
11182	Opata_2023822_PstIMspI_PA	54.09
11183	Opata_2077327_PstIMspI_PA	54.09
11184	Opata_2331086_PstIMspI_PA	54.09
11185	Opata_262367_PstIMspI_PA	54.09
11186	Opata_4255381_PstIMspI_PA	54.09
11187	Opata_48746_PstIMspI_PA	54.09
11188	Opata_709529_PstIMspI_PA	54.09
11189	Opata_86312_PstIMspI_PA	54.09
11190	Opata_920671_PstIMluI_PA	54.09
11191	M6_1183929_PstIMseI_PA	54.09
11192	M6_98903_PstIMseI_PA	54.09
11193	Opata_1094975_PstIMseI_PA	54.09
11194	Opata_1220482_PstIMseI_PA	54.09
11195	Opata_1711891_PstIMseI_PA	54.09
11196	Opata_204391_PstIMseI_PA	54.09
11197	Opata_365991_PstIMseI_PA	54.09
11198	Opata_367960_PstIMseI_PA	54.09
11199	Opata_4259462_PstIMseI_PA	54.09
11200	Opata_4347629_PstIMseI_PA	54.09
11201	Opata_470628_PstIMseI_PA	54.09
11202	Opata_542171_PstIMseI_PA	54.09
11203	Opata_586294_PstIMseI_PA	54.09
11204	Opata_682344_PstIMseI_PA	54.09
11205	Opata_882487_PstIMseI_PA	54.09
11206	Opata_92364_PstIMseI_PA	54.09
11207	M6_11336_PstIMspI_PA	54.09
11208	M6_120974_PstIMspI_PA	54.09
11209	M6_183556_PstIMspI_PA	54.09
11210	Opata_1850442_PstIMspI_PA	54.09
11211	Opata_2165790_PstIMspI_PA	54.09
11212	Opata_234907_PstIMspI_PA	54.09
11213	Opata_2986016_PstIMspI_PA	54.09
11214	Opata_3463957_PstIMspI_PA	54.09
11215	Opata_365417_PstIMspI_PA	54.09
11216	Opata_383976_PstIMspI_PA	54.09
11217	Opata_68145_PstIMspI_PA	54.09
11218	Opata_929463_PstIMspI_PA	54.09
11219	M6_1091955_PstIMseI_PA	54.09
11220	M6_117714_PstIMseI_PA	54.09
11221	M6_1279503_PstIMseI_PA	54.09
11222	M6_1387154_PstIMseI_PA	54.09
11223	M6_156583_PstIMseI_PA	54.09
11224	M6_3405264_PstIMseI_PA	54.09
11225	M6_84242_PstIMseI_PA	54.09
11226	M6_868543_PstIMseI_PA	54.09
11227	M6_942318_PstIMseI_PA	54.09
11228	Opata_147877_PstIMseI_PA	54.09
11229	Opata_15260_PstIMseI_PA	54.09
11230	Opata_3041242_PstIMseI_PA	54.09
11231	M6_1364310_PstIMspI_PA	54.09
11232	M6_1789371_PstIMspI_PA	54.09
11233	M6_2726663_PstIMspI_PA	54.09
11234	M6_2768592_PstIMspI_PA	54.09
11235	M6_412034_PstIMspI_PA	54.09
11236	M6_575124_PstIMspI_PA	54.09
11237	M6_668836_PstIMspI_PA	54.09
11238	M6_70429_PstIMspI_PA	54.09
11239	M6_71659_PstIMspI_PA	54.09
11240	M6_779036_PstIMspI_PA	54.09
11241	Opata_1488674_PstIMspI_PA	54.09
11242	Opata_2122218_PstIMspI_PA	54.09
11243	Opata_2592021_PstIMspI_PA	54.09
11244	Opata_2751731_PstIMspI_PA	54.09
11245	Opata_650121_PstIMspI_PA	54.09
11246	Opata_448949_PstIMluI_PA	54.09
11247	M6_1445543_PstIMseI_PA	54.09
11248	M6_2078463_PstIMseI_PA	54.09
11249	M6_3781811_PstIMseI_PA	54.09
11250	M6_381464_PstIMseI_PA	54.09
11251	M6_460947_PstIMseI_PA	54.09
11252	M6_524650_PstIMseI_PA	54.09
11253	Opata_1145695_PstIMseI_PA	54.09
11254	Opata_2246234_PstIMseI_PA	54.09
11255	Opata_447648_PstIMseI_PA	54.09
11256	M6_144487_PstIMspI_PA	54.09
11257	M6_193364_PstIMspI_PA	54.09
11258	M6_2086884_PstIMspI_PA	54.09
11259	M6_239282_PstIMspI_PA	54.09
11260	M6_250615_PstIMspI_PA	54.09
11261	M6_2629611_PstIMspI_PA	54.09
11262	M6_2630237_PstIMspI_PA	54.09
11263	M6_2805084_PstIMspI_PA	54.09
11264	M6_3032518_PstIMspI_PA	54.09
11265	M6_3052126_PstIMspI_PA	54.09
11266	M6_3163342_PstIMspI_PA	54.09
11267	M6_323201_PstIMspI_PA	54.09
11268	M6_99818_PstIMspI_PA	54.09
11269	M6_1242711_PstIMseI_PA	54.09
11270	Opata_114954_PstIMseI_PA	54.09
11271	Opata_1186505_PstIMseI_PA	54.09
11272	Opata_1295551_PstIMseI_PA	54.09
11273	Opata_140540_PstIMseI_PA	54.09
11274	Opata_1436551_PstIMseI_PA	54.09
11275	Opata_153335_PstIMseI_PA	54.09
11276	Opata_276446_PstIMseI_PA	54.09
11277	Opata_3030367_PstIMseI_PA	54.09
11278	Opata_441217_PstIMseI_PA	54.09
11279	Opata_487032_PstIMseI_PA	54.09
11280	Opata_563152_PstIMseI_PA	54.09
11281	Opata_674403_PstIMseI_PA	54.09
11282	Opata_682554_PstIMseI_PA	54.09
11283	Opata_68266_PstIMseI_PA	54.09
11284	Opata_749138_PstIMseI_PA	54.09
11285	Opata_789050_PstIMseI_PA	54.09
11286	Opata_820800_PstIMseI_PA	54.09
11287	M6_991391_PstIMspI_PA	54.09
11288	Opata_1187356_PstIMspI_PA	54.09
11289	Opata_136051_PstIMspI_PA	54.09
11290	Opata_1450186_PstIMspI_PA	54.09
11291	Opata_1584639_PstIMspI_PA	54.09
11292	Opata_1623056_PstIMspI_PA	54.09
11293	Opata_2048255_PstIMspI_PA	54.09
11294	Opata_206658_PstIMspI_PA	54.09
11295	Opata_2189103_PstIMspI_PA	54.09
11296	Opata_2221991_PstIMspI_PA	54.09
11297	Opata_2282528_PstIMspI_PA	54.09
11298	Opata_2343960_PstIMspI_PA	54.09
11299	Opata_2352446_PstIMspI_PA	54.09
11300	Opata_2358572_PstIMspI_PA	54.09
11301	Opata_25562_PstIMspI_PA	54.09
11302	Opata_2761473_PstIMspI_PA	54.09
11303	Opata_3595592_PstIMspI_PA	54.09
11304	Opata_3929890_PstIMspI_PA	54.09
11305	Opata_3947724_PstIMspI_PA	54.09
11306	Opata_395572_PstIMspI_PA	54.09
11307	Opata_4076232_PstIMspI_PA	54.09
11308	Opata_4083698_PstIMspI_PA	54.09
11309	Opata_49954_PstIMspI_PA	54.09
11310	Opata_522324_PstIMspI_PA	54.09
11311	M6_3774440_PstIMseI_PA	54.09
11312	Opata_184142_PstIMseI_PA	54.09
11313	M6_288878_PstIMspI_PA	54.09
11314	Opata_1126426_PstIMspI_PA	54.09
11315	Opata_2069524_PstIMspI_PA	54.09
11316	Opata_220771_PstIMspI_PA	54.09
11317	M6_2296819_PstIMseI_PA	54.09
11318	M6_295331_PstIMseI_PA	54.09
11319	M6_1362208_PstIMspI_PA	54.09
11320	M6_151099_PstIMspI_PA	54.09
11321	Opata_2869344_PstIMspI_PA	54.09
11322	Opata_3279884_PstIMspI_PA	54.09
11323	Opata_922751_PstIMspI_PA	54.09
11324	M6_1381190_PstIMspI_PA	54.09
11325	M6_1316559_PstIMseI_PA	54.09
11326	M6_842253_PstIMseI_PA	54.09
11327	Opata_903610_PstIMseI_PA	54.09
11328	M6_2712074_PstIMspI_PA	54.09
11329	Opata_1552421_PstIMluI_PA	54.09
11330	Opata_1157778_PstIMseI_PA	54.09
11331	Opata_1253805_PstIMseI_PA	54.09
11332	Opata_126591_PstIMseI_PA	54.09
11333	Opata_1304798_PstIMseI_PA	54.09
11334	Opata_170002_PstIMseI_PA	54.09
11335	Opata_184559_PstIMseI_PA	54.09
11336	Opata_218847_PstIMseI_PA	54.09
11337	Opata_251419_PstIMseI_PA	54.09
11338	Opata_259032_PstIMseI_PA	54.09
11339	Opata_2628235_PstIMseI_PA	54.09
11340	Opata_28623_PstIMseI_PA	54.09
11341	Opata_497750_PstIMseI_PA	54.09
11342	Opata_613508_PstIMseI_PA	54.09
11343	Opata_711677_PstIMseI_PA	54.09
11344	Opata_865367_PstIMseI_PA	54.09
11345	M6_1181833_PstIMspI_PA	54.09
11346	M6_858082_PstIMspI_PA	54.09
11347	Opata_1162660_PstIMspI_PA	54.09
11348	Opata_135753_PstIMspI_PA	54.09
11349	Opata_2464200_PstIMspI_PA	54.09
11350	Opata_2652210_PstIMspI_PA	54.09
11351	Opata_306972_PstIMspI_PA	54.09
11352	Opata_361358_PstIMspI_PA	54.09
11353	Opata_620534_PstIMspI_PA	54.09
11354	Opata_749509_PstIMspI_PA	54.09
11355	Opata_782289_PstIMspI_PA	54.09
11356	Opata_983828_PstIMspI_PA	54.09
11357	M6_1684799_PstIMseI_PA	54.09
11358	M6_287800_PstIMseI_PA	54.09
11359	M6_711215_PstIMseI_PA	54.09
11360	Opata_174626_PstIMseI_PA	54.09
11361	Opata_212306_PstIMseI_PA	54.09
11362	Opata_298646_PstIMseI_PA	54.09
11363	Opata_63566_PstIMseI_PA	54.09
11364	M6_1574888_PstIMspI_PA	54.09
11365	M6_611278_PstIMspI_PA	54.09
11366	M6_866860_PstIMspI_PA	54.09
11367	Opata_2135454_PstIMspI_PA	54.09
11368	Opata_2379418_PstIMspI_PA	54.09
11369	Opata_252802_PstIMspI_PA	54.09
11370	Opata_325648_PstIMspI_PA	54.09
11371	Opata_3869113_PstIMspI_PA	54.09
11372	Opata_485374_PstIMspI_PA	54.09
11373	Opata_771673_PstIMspI_PA	54.09
11374	Opata_346042_PstIMseI_PA	54.09
11375	Opata_1991045_PstIMspI_PA	54.09
11376	M6_2689205_PstIMspI_PA	54.09
11377	Opata_253930_PstIMspI_PA	54.09
11378	Opata_1692023_PstIMseI_PA	54.09
11379	Opata_585800_PstIMseI_PA	54.09
11380	Opata_31431_PstIMluI_PA	54.09
11381	Opata_115107_PstIMseI_PA	54.09
11382	Opata_1285863_PstIMseI_PA	54.09
11383	Opata_1362042_PstIMseI_PA	54.09
11384	Opata_1362257_PstIMseI_PA	54.09
11385	Opata_2046369_PstIMseI_PA	54.09
11386	Opata_2334643_PstIMseI_PA	54.09
11387	Opata_2358289_PstIMseI_PA	54.09
11388	Opata_274548_PstIMseI_PA	54.09
11389	Opata_2873594_PstIMseI_PA	54.09
11390	Opata_325493_PstIMseI_PA	54.09
11391	Opata_449759_PstIMseI_PA	54.09
11392	Opata_559892_PstIMseI_PA	54.09
11393	Opata_570183_PstIMseI_PA	54.09
11394	Opata_628737_PstIMseI_PA	54.09
11395	Opata_756913_PstIMseI_PA	54.09
11396	Opata_1152495_PstIMspI_PA	54.09
11397	Opata_1220420_PstIMspI_PA	54.09
11398	Opata_2260340_PstIMspI_PA	54.09
11399	Opata_2650142_PstIMspI_PA	54.09
11400	Opata_2732070_PstIMspI_PA	54.09
11401	Opata_2847790_PstIMspI_PA	54.09
11402	Opata_3028012_PstIMspI_PA	54.09
11403	Opata_3429163_PstIMspI_PA	54.09
11404	Opata_3522948_PstIMspI_PA	54.09
11405	Opata_3981723_PstIMspI_PA	54.09
11406	Opata_4243963_PstIMspI_PA	54.09
11407	Opata_754519_PstIMspI_PA	54.09
11408	Opata_115316_74_PstIMseI_SNP	54.09
11409	Opata_1327453_31_PstIMseI_SNP	54.09
11410	Opata_1327453_53_PstIMseI_SNP	54.09
11411	Opata_1327453_81_PstIMseI_SNP	54.09
11412	Opata_239882_88_PstIMseI_SNP	54.09
11413	Opata_25373_63_PstIMseI_SNP	54.09
11414	Opata_326684_20_PstIMseI_SNP	54.09
11415	Opata_434450_21_PstIMseI_SNP	54.09
11416	Opata_674136_21_PstIMseI_SNP	54.09
11417	Opata_79849_76_PstIMseI_SNP	54.09
11418	Opata_168026_27_PstIMspI_SNP	54.09
11419	Opata_1761410_34_PstIMspI_SNP	54.09
11420	Opata_1761410_46_PstIMspI_SNP	54.09
11421	Opata_2720245_7_PstIMspI_SNP	54.09
11422	Opata_2874496_58_PstIMspI_SNP	54.09
11423	Opata_3427893_23_PstIMspI_SNP	54.09
11424	Opata_697811_38_PstIMspI_SNP	54.09
11425	Opata_784536_29_PstIMspI_SNP	54.09
11426	Opata_877613_54_PstIMspI_SNP	54.09
11427	Opata_1512379_PstIMluI_PA	54.09
11428	Opata_3018799_PstIMseI_PA	54.09
11429	Opata_3479547_PstIMseI_PA	54.09
11430	Opata_1578275_PstIMspI_PA	54.09
11431	Opata_1684579_PstIMspI_PA	54.09
11432	Opata_1893083_PstIMspI_PA	54.09
11433	Opata_1933160_PstIMspI_PA	54.09
11434	Opata_2117631_PstIMspI_PA	54.09
11435	Opata_248191_PstIMspI_PA	54.09
11436	Opata_29070_PstIMspI_PA	54.09
11437	Opata_3572436_PstIMspI_PA	54.09
11438	Opata_4085217_PstIMspI_PA	54.09
11439	Opata_4217737_PstIMspI_PA	54.09
11440	Opata_602382_PstIMspI_PA	54.09
11441	Opata_265883_56_PstIMspI_SNP	54.09
11442	Opata_265883_64_PstIMspI_SNP	54.09
11443	Opata_3108426_85_PstIMspI_SNP	54.09
11444	Opata_4165912_27_PstIMspI_SNP	54.09
11445	Opata_722473_PstIMseI_PA	54.09
11446	Opata_3256983_PstIMspI_PA	54.09
11447	Opata_2712632_6_PstIMspI_SNP	54.09
11448	Opata_1479605_PstIMluI_PA	54.09
11449	Opata_126008_PstIMseI_PA	54.09
11450	Opata_2176394_PstIMseI_PA	54.09
11451	Opata_3318315_PstIMseI_PA	54.09
11452	Opata_867615_PstIMseI_PA	54.09
11453	Opata_894482_PstIMseI_PA	54.09
11454	M6_1844537_PstIMspI_PA	54.09
11455	Opata_1355675_PstIMspI_PA	54.09
11456	Opata_1496592_PstIMspI_PA	54.09
11457	Opata_203988_PstIMspI_PA	54.09
11458	Opata_209341_PstIMspI_PA	54.09
11459	Opata_274526_PstIMspI_PA	54.09
11460	Opata_3474332_PstIMspI_PA	54.09
11461	Opata_3554836_PstIMspI_PA	54.09
11462	Opata_3632358_PstIMspI_PA	54.09
11463	Opata_3784835_PstIMspI_PA	54.09
11464	Opata_645577_PstIMspI_PA	54.09
11465	Opata_2531064_PstIMluI_PA	54.09
11466	Opata_937106_PstIMluI_PA	54.09
11467	M6_1276541_PstIMseI_PA	54.09
11468	M6_179766_PstIMseI_PA	54.09
11469	M6_2471374_PstIMseI_PA	54.09
11470	Opata_1100828_PstIMseI_PA	54.09
11471	Opata_1776421_PstIMseI_PA	54.09
11472	Opata_2271642_PstIMseI_PA	54.09
11473	Opata_232325_PstIMseI_PA	54.09
11474	Opata_2576475_PstIMseI_PA	54.09
11475	Opata_2641129_PstIMseI_PA	54.09
11476	Opata_316661_PstIMseI_PA	54.09
11477	M6_1370535_PstIMspI_PA	54.09
11478	M6_1712555_PstIMspI_PA	54.09
11479	M6_1760927_PstIMspI_PA	54.09
11480	M6_3459945_PstIMspI_PA	54.09
11481	M6_3461341_PstIMspI_PA	54.09
11482	M6_514062_PstIMspI_PA	54.09
11483	M6_800977_PstIMspI_PA	54.09
11484	M6_841090_PstIMspI_PA	54.09
11485	Opata_1233343_PstIMspI_PA	54.09
11486	Opata_180587_PstIMspI_PA	54.09
11487	Opata_194037_PstIMspI_PA	54.09
11488	Opata_2287125_PstIMspI_PA	54.09
11489	Opata_265218_PstIMspI_PA	54.09
11490	Opata_2923074_PstIMspI_PA	54.09
11491	Opata_3002711_PstIMspI_PA	54.09
11492	Opata_3500797_PstIMspI_PA	54.09
11493	Opata_3728514_PstIMspI_PA	54.09
11494	Opata_388650_PstIMspI_PA	54.09
11495	Opata_423825_PstIMspI_PA	54.09
11496	Opata_597097_PstIMspI_PA	54.09
11497	Opata_865445_PstIMspI_PA	54.09
11498	Opata_1398244_34_PstIMspI_SNP	54.09
11499	Opata_12850_PstIMluI_PA	54.09
11500	Opata_30584_PstIMluI_PA	54.09
11501	Opata_77750_PstIMluI_PA	54.09
11502	M6_372831_PstIMspI_PA	54.09
11503	Opata_2058268_PstIMspI_PA	54.09
11504	Opata_3366110_PstIMspI_PA	54.09
11505	M6_55565_PstIMspI_PA	54.09
11506	M6_1605453_PstIMseI_PA	54.09
11507	M6_1980911_PstIMseI_PA	54.09
11508	M6_2648054_PstIMseI_PA	54.09
11509	M6_2814503_PstIMseI_PA	54.09
11510	Opata_1659300_PstIMseI_PA	54.09
11511	Opata_265564_PstIMseI_PA	54.09
11512	Opata_3622527_PstIMseI_PA	54.09
11513	Opata_388246_PstIMseI_PA	54.09
11514	Opata_893703_PstIMseI_PA	54.09
11515	Opata_915389_PstIMseI_PA	54.09
11516	M6_1554146_PstIMspI_PA	54.09
11517	M6_2228912_PstIMspI_PA	54.09
11518	M6_2885840_PstIMspI_PA	54.09
11519	M6_3065886_PstIMspI_PA	54.09
11520	Opata_1120131_PstIMspI_PA	54.09
11521	Opata_1642274_PstIMspI_PA	54.09
11522	Opata_2816249_PstIMspI_PA	54.09
11523	Opata_2973196_PstIMspI_PA	54.09
11524	Opata_2995701_PstIMspI_PA	54.09
11525	Opata_2998427_PstIMspI_PA	54.09
11526	Opata_314825_PstIMspI_PA	54.09
11527	Opata_3214478_PstIMspI_PA	54.09
11528	Opata_3508764_PstIMspI_PA	54.09
11529	Opata_3523188_PstIMspI_PA	54.09
11530	Opata_625965_PstIMspI_PA	54.09
11531	Opata_1179196_PstIMluI_PA	54.09
11532	Opata_1222848_PstIMluI_PA	54.09
11533	Opata_1557652_PstIMluI_PA	54.09
11534	Opata_1643258_PstIMluI_PA	54.09
11535	Opata_1721508_PstIMluI_PA	54.09
11536	Opata_1903451_PstIMluI_PA	54.09
11537	Opata_2500103_PstIMluI_PA	54.09
11538	Opata_2643874_PstIMluI_PA	54.09
11539	Opata_69721_PstIMluI_PA	54.09
11540	M6_1271866_PstIMseI_PA	54.09
11541	M6_1334964_PstIMseI_PA	54.09
11542	M6_1427610_PstIMseI_PA	54.09
11543	M6_1630909_PstIMseI_PA	54.09
11544	M6_2367126_PstIMseI_PA	54.09
11545	M6_247918_PstIMseI_PA	54.09
11546	M6_3382833_PstIMseI_PA	54.09
11547	M6_341512_PstIMseI_PA	54.09
11548	M6_717115_PstIMseI_PA	54.09
11549	Opata_1206274_PstIMseI_PA	54.09
11550	Opata_120786_PstIMseI_PA	54.09
11551	Opata_1328222_PstIMseI_PA	54.09
11552	Opata_17364_PstIMseI_PA	54.09
11553	Opata_1794001_PstIMseI_PA	54.09
11554	Opata_2071144_PstIMseI_PA	54.09
11555	Opata_2200711_PstIMseI_PA	54.09
11556	Opata_2369148_PstIMseI_PA	54.09
11557	Opata_2375468_PstIMseI_PA	54.09
11558	Opata_2759575_PstIMseI_PA	54.09
11559	Opata_3214991_PstIMseI_PA	54.09
11560	Opata_497273_PstIMseI_PA	54.09
11561	Opata_541970_PstIMseI_PA	54.09
11562	Opata_688053_PstIMseI_PA	54.09
11563	Opata_725853_PstIMseI_PA	54.09
11564	Opata_757432_PstIMseI_PA	54.09
11565	Opata_760803_PstIMseI_PA	54.09
11566	Opata_811065_PstIMseI_PA	54.09
11567	Opata_984445_PstIMseI_PA	54.09
11568	M6_1067549_PstIMspI_PA	54.09
11569	M6_1077569_PstIMspI_PA	54.09
11570	M6_1157318_PstIMspI_PA	54.09
11571	M6_1170471_PstIMspI_PA	54.09
11572	M6_1325327_PstIMspI_PA	54.09
11573	M6_1335636_PstIMspI_PA	54.09
11574	M6_1388219_PstIMspI_PA	54.09
11575	M6_1401223_PstIMspI_PA	54.09
11576	M6_1528742_PstIMspI_PA	54.09
11577	M6_164648_PstIMspI_PA	54.09
11578	M6_1661889_PstIMspI_PA	54.09
11579	M6_1834086_PstIMspI_PA	54.09
11580	M6_2064002_PstIMspI_PA	54.09
11581	M6_2158160_PstIMspI_PA	54.09
11582	M6_2225683_PstIMspI_PA	54.09
11583	M6_2358789_PstIMspI_PA	54.09
11584	M6_2485573_PstIMspI_PA	54.09
11585	M6_252654_PstIMspI_PA	54.09
11586	M6_2792272_PstIMspI_PA	54.09
11587	M6_3026595_PstIMspI_PA	54.09
11588	M6_3054499_PstIMspI_PA	54.09
11589	M6_3545144_PstIMspI_PA	54.09
11590	M6_483345_PstIMspI_PA	54.09
11591	M6_494977_PstIMspI_PA	54.09
11592	M6_525871_PstIMspI_PA	54.09
11593	M6_56383_PstIMspI_PA	54.09
11594	M6_608939_PstIMspI_PA	54.09
11595	M6_859717_PstIMspI_PA	54.09
11596	M6_963581_PstIMspI_PA	54.09
11597	M6_968834_PstIMspI_PA	54.09
11598	Opata_1191366_PstIMspI_PA	54.09
11599	Opata_141878_PstIMspI_PA	54.09
11600	Opata_1502556_PstIMspI_PA	54.09
11601	Opata_1831124_PstIMspI_PA	54.09
11602	Opata_2272590_PstIMspI_PA	54.09
11603	Opata_2414676_PstIMspI_PA	54.09
11604	Opata_2584672_PstIMspI_PA	54.09
11605	Opata_2775180_PstIMspI_PA	54.09
11606	Opata_3069394_PstIMspI_PA	54.09
11607	Opata_3253662_PstIMspI_PA	54.09
11608	Opata_3356068_PstIMspI_PA	54.09
11609	Opata_3631784_PstIMspI_PA	54.09
11610	Opata_514467_PstIMspI_PA	54.09
11611	Opata_65844_PstIMspI_PA	54.09
11612	Opata_1591818_PstIMluI_PA	54.09
11613	Opata_1752661_PstIMseI_PA	54.09
11614	Opata_237291_PstIMseI_PA	54.09
11615	Opata_251762_PstIMseI_PA	54.09
11616	Opata_31070_PstIMseI_PA	54.09
11617	Opata_3570745_PstIMseI_PA	54.09
11618	Opata_54917_PstIMseI_PA	54.09
11619	Opata_666194_PstIMseI_PA	54.09
11620	Opata_4184830_PstIMspI_PA	54.09
11621	Opata_523755_PstIMspI_PA	54.09
11622	M6_3109202_PstIMseI_PA	54.09
11623	M6_319013_PstIMseI_PA	54.09
11624	Opata_21052_PstIMseI_PA	54.09
11625	Opata_552495_PstIMseI_PA	54.09
11626	M6_580177_PstIMspI_PA	54.09
11627	Opata_1738356_PstIMspI_PA	54.09
11628	Opata_2549776_PstIMspI_PA	54.09
11629	M6_279823_PstIMluI_PA	54.09
11630	Opata_1743552_PstIMluI_PA	54.09
11631	M6_1072672_PstIMseI_PA	54.09
11632	M6_1922109_PstIMseI_PA	54.09
11633	M6_3187486_PstIMseI_PA	54.09
11634	Opata_1926368_PstIMseI_PA	54.09
11635	Opata_2827721_PstIMseI_PA	54.09
11636	Opata_3141357_PstIMseI_PA	54.09
11637	Opata_590611_PstIMseI_PA	54.09
11638	M6_1105533_PstIMspI_PA	54.09
11639	M6_1325677_PstIMspI_PA	54.09
11640	M6_1692817_PstIMspI_PA	54.09
11641	M6_2017535_PstIMspI_PA	54.09
11642	M6_2082765_PstIMspI_PA	54.09
11643	M6_2144474_PstIMspI_PA	54.09
11644	M6_214595_PstIMspI_PA	54.09
11645	M6_2472939_PstIMspI_PA	54.09
11646	M6_2692840_PstIMspI_PA	54.09
11647	M6_2940285_PstIMspI_PA	54.09
11648	M6_3005557_PstIMspI_PA	54.09
11649	M6_474858_PstIMspI_PA	54.09
11650	M6_711867_PstIMspI_PA	54.09
11651	Opata_147412_PstIMspI_PA	54.09
11652	Opata_1516648_PstIMspI_PA	54.09
11653	Opata_1683810_PstIMspI_PA	54.09
11654	Opata_2252789_PstIMspI_PA	54.09
11655	Opata_2652095_PstIMspI_PA	54.09
11656	Opata_2687952_PstIMspI_PA	54.09
11657	Opata_41772_PstIMspI_PA	54.09
11658	Opata_516457_PstIMspI_PA	54.09
11659	Opata_79727_PstIMspI_PA	54.09
11660	M6_1253497_PstIMseI_PA	54.09
11661	Opata_15943_PstIMseI_PA	54.09
11662	Opata_170248_PstIMseI_PA	54.09
11663	Opata_199511_PstIMseI_PA	54.09
11664	Opata_205750_PstIMseI_PA	54.09
11665	Opata_224571_PstIMseI_PA	54.09
11666	Opata_360681_PstIMseI_PA	54.09
11667	Opata_3661004_PstIMseI_PA	54.09
11668	Opata_406723_PstIMseI_PA	54.09
11669	Opata_415685_PstIMseI_PA	54.09
11670	Opata_6296_PstIMseI_PA	54.09
11671	Opata_75919_PstIMseI_PA	54.09
11672	Opata_776467_PstIMseI_PA	54.09
11673	Opata_819613_PstIMseI_PA	54.09
11674	Opata_9492_PstIMseI_PA	54.09
11675	M6_1353898_PstIMspI_PA	54.09
11676	M6_1559904_PstIMspI_PA	54.09
11677	Opata_1476957_PstIMspI_PA	54.09
11678	Opata_359484_PstIMspI_PA	54.09
11679	Opata_556321_PstIMspI_PA	54.09
11680	M6_1304591_PstIMspI_PA	54.09
11681	M6_1493228_PstIMspI_PA	54.09
11682	M6_2052560_PstIMspI_PA	54.09
11683	Opata_1127991_PstIMspI_PA	54.09
11684	Opata_2367220_PstIMluI_PA	54.09
11685	Opata_1218376_PstIMseI_PA	54.09
11686	Opata_1245707_PstIMseI_PA	54.09
11687	Opata_920062_PstIMseI_PA	54.09
11688	M6_1777553_PstIMspI_PA	54.09
11689	M6_1826081_PstIMspI_PA	54.09
11690	M6_1898359_PstIMspI_PA	54.09
11691	M6_2267926_PstIMspI_PA	54.09
11692	M6_501335_PstIMspI_PA	54.09
11693	Opata_1573269_PstIMspI_PA	54.09
11694	Opata_1086498_PstIMseI_PA	54.09
11695	Opata_1594206_PstIMseI_PA	54.09
11696	Opata_1775168_PstIMseI_PA	54.09
11697	Opata_2189875_PstIMseI_PA	54.09
11698	Opata_251281_PstIMseI_PA	54.09
11699	Opata_25654_PstIMseI_PA	54.09
11700	Opata_327778_PstIMseI_PA	54.09
11701	Opata_37660_PstIMseI_PA	54.09
11702	Opata_404074_PstIMseI_PA	54.09
11703	Opata_453204_PstIMseI_PA	54.09
11704	Opata_4569_PstIMseI_PA	54.09
11705	Opata_56391_PstIMseI_PA	54.09
11706	Opata_582797_PstIMseI_PA	54.09
11707	Opata_69261_PstIMseI_PA	54.09
11708	Opata_713762_PstIMseI_PA	54.09
11709	Opata_942921_PstIMseI_PA	54.09
11710	Opata_989142_PstIMseI_PA	54.09
11711	Opata_1605519_PstIMspI_PA	54.09
11712	Opata_2810806_PstIMspI_PA	54.09
11713	Opata_388090_PstIMspI_PA	54.09
11714	Opata_3955967_PstIMspI_PA	54.09
11715	Opata_717617_PstIMspI_PA	54.09
11716	Opata_917419_PstIMspI_PA	54.09
11717	Opata_962755_PstIMspI_PA	54.09
11718	Opata_123617_PstIMseI_PA	54.09
11719	Opata_231421_PstIMseI_PA	54.09
11720	Opata_2455615_PstIMseI_PA	54.09
11721	Opata_753870_PstIMseI_PA	54.09
11722	Opata_1018821_PstIMspI_PA	54.09
11723	Opata_2984924_PstIMspI_PA	54.09
11724	Opata_464062_PstIMspI_PA	54.09
11725	Opata_592207_PstIMspI_PA	54.09
11726	Opata_351233_PstIMspI_PA	54.09
11727	Opata_310983_PstIMseI_PA	54.09
11728	BobWhite_c9138_101	54.45
11729	wsnp_Ex_c41313_48161689	54.49
11730	wsnp_Ku_c4427_8029592	54.49
11731	wsnp_Ex_c2288_4293430	54.49
11732	wsnp_Ra_rep_c87547_79842909	54.49
11733	wsnp_Ex_c41074_47987860	54.49
11734	wsnp_Ex_c41074_47987998	54.49
11735	wsnp_Ex_c41074_47988141	54.49
11736	wsnp_Ex_c11619_18714738	54.49
11737	wsnp_Ex_c612_1213451	54.49
11738	wsnp_JD_c38619_27992279	54.49
11739	wsnp_Ku_c8059_13763683	54.49
11740	wsnp_Ra_c12151_19543036	54.49
11741	wsnp_Ku_c4924_8816643	54.49
11742	Opata_1883348_13_PstIMseI_SNP	54.49
11743	Opata_1883348_52_PstIMseI_SNP	54.49
11744	Opata_390036_47_PstIMseI_SNP	54.49
11745	Opata_608754_21_PstIMseI_SNP	54.49
11746	Opata_608754_41_PstIMseI_SNP	54.49
11747	Opata_608754_7_PstIMseI_SNP	54.49
11748	Opata_65055_37_PstIMseI_SNP	54.49
11749	Opata_81667_5_PstIMseI_SNP	54.49
11750	Opata_1541199_59_PstIMspI_SNP	54.49
11751	Opata_226307_21_PstIMspI_SNP	54.49
11752	Opata_4266203_4_PstIMspI_SNP	54.49
11753	Opata_75294_3_PstIMspI_SNP	54.49
11754	Opata_475979_3_PstIMseI_SNP	54.49
11755	Opata_475979_54_PstIMseI_SNP	54.49
11756	M6_1450368_PstIMspI_PA	54.49
11757	Opata_28634_32_PstIMluI_SNP	54.49
11758	Opata_1227858_64_PstIMseI_SNP	54.49
11759	Opata_1231785_24_PstIMseI_SNP	54.49
11760	Opata_1231785_37_PstIMseI_SNP	54.49
11761	M6_1810654_PstIMluI_PA	54.49
11762	M6_2261360_PstIMluI_PA	54.49
11763	M6_125561_PstIMseI_PA	54.49
11764	M6_1324025_PstIMseI_PA	54.49
11765	M6_1531698_PstIMseI_PA	54.49
11766	M6_2082818_PstIMseI_PA	54.49
11767	M6_2111458_PstIMseI_PA	54.49
11768	M6_3359235_PstIMseI_PA	54.49
11769	M6_964775_PstIMseI_PA	54.49
11770	M6_174770_PstIMspI_PA	54.49
11771	M6_17798_PstIMspI_PA	54.49
11772	M6_2174910_PstIMspI_PA	54.49
11773	M6_349627_PstIMspI_PA	54.49
11774	M6_391948_PstIMspI_PA	54.49
11775	M6_771730_PstIMspI_PA	54.49
11776	M6_984526_PstIMspI_PA	54.49
11777	Opata_235978_58_PstIMspI_SNP	54.49
11778	Opata_2802583_41_PstIMspI_SNP	54.49
11779	Opata_2802583_6_PstIMspI_SNP	54.49
11780	M6_160456_PstIMseI_PA	54.49
11781	M6_3272338_PstIMspI_PA	54.49
11782	M6_2857449_PstIMseI_PA	54.49
11783	M6_828497_PstIMseI_PA	54.49
11784	M6_3531079_PstIMspI_PA	54.49
11785	M6_1717015_PstIMluI_PA	54.49
11786	M6_3938572_PstIMseI_PA	54.49
11787	M6_956025_PstIMseI_PA	54.49
11788	M6_105030_PstIMspI_PA	54.49
11789	M6_590346_PstIMspI_PA	54.49
11790	M6_1371027_PstIMseI_PA	54.49
11791	M6_1807293_PstIMseI_PA	54.49
11792	M6_212445_PstIMseI_PA	54.49
11793	M6_2854688_PstIMseI_PA	54.49
11794	M6_304840_PstIMseI_PA	54.49
11795	M6_45521_PstIMseI_PA	54.49
11796	M6_534930_PstIMseI_PA	54.49
11797	M6_627451_PstIMseI_PA	54.49
11798	M6_664325_PstIMseI_PA	54.49
11799	M6_799425_PstIMseI_PA	54.49
11800	M6_1253839_PstIMspI_PA	54.49
11801	M6_1938004_PstIMspI_PA	54.49
11802	M6_2249587_PstIMspI_PA	54.49
11803	M6_227453_PstIMspI_PA	54.49
11804	M6_2351810_PstIMspI_PA	54.49
11805	M6_2386888_PstIMspI_PA	54.49
11806	M6_25871_PstIMspI_PA	54.49
11807	M6_3501671_PstIMspI_PA	54.49
11808	M6_351628_PstIMspI_PA	54.49
11809	M6_443139_PstIMspI_PA	54.49
11810	M6_61190_PstIMspI_PA	54.49
11811	M6_627834_PstIMspI_PA	54.49
11812	M6_64616_PstIMspI_PA	54.49
11813	M6_665589_PstIMspI_PA	54.49
11814	M6_690450_PstIMspI_PA	54.49
11815	M6_715745_PstIMspI_PA	54.49
11816	M6_743867_PstIMspI_PA	54.49
11817	M6_829587_PstIMspI_PA	54.49
11818	M6_1424752_PstIMluI_PA	54.49
11819	M6_844477_PstIMluI_PA	54.49
11820	M6_1115306_PstIMseI_PA	54.49
11821	M6_1117188_PstIMseI_PA	54.49
11822	M6_1168669_PstIMseI_PA	54.49
11823	M6_1218663_PstIMseI_PA	54.49
11824	M6_1237764_PstIMseI_PA	54.49
11825	M6_1291785_PstIMseI_PA	54.49
11826	M6_1345775_PstIMseI_PA	54.49
11827	M6_1368063_PstIMseI_PA	54.49
11828	M6_1664458_PstIMseI_PA	54.49
11829	M6_1711657_PstIMseI_PA	54.49
11830	M6_186735_PstIMseI_PA	54.49
11831	M6_19552_PstIMseI_PA	54.49
11832	M6_195608_PstIMseI_PA	54.49
11833	M6_2052198_PstIMseI_PA	54.49
11834	M6_2234941_PstIMseI_PA	54.49
11835	M6_225806_PstIMseI_PA	54.49
11836	M6_236019_PstIMseI_PA	54.49
11837	M6_249174_PstIMseI_PA	54.49
11838	M6_2668838_PstIMseI_PA	54.49
11839	M6_293133_PstIMseI_PA	54.49
11840	M6_295530_PstIMseI_PA	54.49
11841	M6_3215174_PstIMseI_PA	54.49
11842	M6_375890_PstIMseI_PA	54.49
11843	M6_3967028_PstIMseI_PA	54.49
11844	M6_4110695_PstIMseI_PA	54.49
11845	M6_4132624_PstIMseI_PA	54.49
11846	M6_424270_PstIMseI_PA	54.49
11847	M6_475816_PstIMseI_PA	54.49
11848	M6_53912_PstIMseI_PA	54.49
11849	M6_597849_PstIMseI_PA	54.49
11850	M6_665438_PstIMseI_PA	54.49
11851	M6_676151_PstIMseI_PA	54.49
11852	M6_686383_PstIMseI_PA	54.49
11853	M6_785113_PstIMseI_PA	54.49
11854	M6_822894_PstIMseI_PA	54.49
11855	M6_919628_PstIMseI_PA	54.49
11856	M6_928803_PstIMseI_PA	54.49
11857	M6_930891_PstIMseI_PA	54.49
11858	M6_934881_PstIMseI_PA	54.49
11859	M6_950987_PstIMseI_PA	54.49
11860	M6_996363_PstIMseI_PA	54.49
11861	M6_1080119_PstIMspI_PA	54.49
11862	M6_1123811_PstIMspI_PA	54.49
11863	M6_1140390_PstIMspI_PA	54.49
11864	M6_118055_PstIMspI_PA	54.49
11865	M6_1193722_PstIMspI_PA	54.49
11866	M6_1204199_PstIMspI_PA	54.49
11867	M6_1217888_PstIMspI_PA	54.49
11868	M6_1358483_PstIMspI_PA	54.49
11869	M6_141138_PstIMspI_PA	54.49
11870	M6_1439422_PstIMspI_PA	54.49
11871	M6_1448853_PstIMspI_PA	54.49
11872	M6_1473855_PstIMspI_PA	54.49
11873	M6_1496140_PstIMspI_PA	54.49
11874	M6_1665603_PstIMspI_PA	54.49
11875	M6_1702681_PstIMspI_PA	54.49
11876	M6_1743_PstIMspI_PA	54.49
11877	M6_1758994_PstIMspI_PA	54.49
11878	M6_1791995_PstIMspI_PA	54.49
11879	M6_180649_PstIMspI_PA	54.49
11880	M6_189312_PstIMspI_PA	54.49
11881	M6_1906131_PstIMspI_PA	54.49
11882	M6_1933282_PstIMspI_PA	54.49
11883	M6_194129_PstIMspI_PA	54.49
11884	M6_1985905_PstIMspI_PA	54.49
11885	M6_2020433_PstIMspI_PA	54.49
11886	M6_2061111_PstIMspI_PA	54.49
11887	M6_227687_PstIMspI_PA	54.49
11888	M6_2289847_PstIMspI_PA	54.49
11889	M6_2367891_PstIMspI_PA	54.49
11890	M6_2380734_PstIMspI_PA	54.49
11891	M6_2474109_PstIMspI_PA	54.49
11892	M6_253838_PstIMspI_PA	54.49
11893	M6_254015_PstIMspI_PA	54.49
11894	M6_26280_PstIMspI_PA	54.49
11895	M6_2660884_PstIMspI_PA	54.49
11896	M6_2664198_PstIMspI_PA	54.49
11897	M6_273635_PstIMspI_PA	54.49
11898	M6_2873777_PstIMspI_PA	54.49
11899	M6_288032_PstIMspI_PA	54.49
11900	M6_288987_PstIMspI_PA	54.49
11901	M6_29181_PstIMspI_PA	54.49
11902	M6_292372_PstIMspI_PA	54.49
11903	M6_2984206_PstIMspI_PA	54.49
11904	M6_306509_PstIMspI_PA	54.49
11905	M6_3077262_PstIMspI_PA	54.49
11906	M6_312773_PstIMspI_PA	54.49
11907	M6_3140532_PstIMspI_PA	54.49
11908	M6_3158284_PstIMspI_PA	54.49
11909	M6_3206397_PstIMspI_PA	54.49
11910	M6_322319_PstIMspI_PA	54.49
11911	M6_3232493_PstIMspI_PA	54.49
11912	M6_3323111_PstIMspI_PA	54.49
11913	M6_3332358_PstIMspI_PA	54.49
11914	M6_3365462_PstIMspI_PA	54.49
11915	M6_3447374_PstIMspI_PA	54.49
11916	M6_350161_PstIMspI_PA	54.49
11917	M6_360907_PstIMspI_PA	54.49
11918	M6_36815_PstIMspI_PA	54.49
11919	M6_371204_PstIMspI_PA	54.49
11920	M6_374405_PstIMspI_PA	54.49
11921	M6_376689_PstIMspI_PA	54.49
11922	M6_385661_PstIMspI_PA	54.49
11923	M6_386261_PstIMspI_PA	54.49
11924	M6_388464_PstIMspI_PA	54.49
11925	M6_407664_PstIMspI_PA	54.49
11926	M6_433150_PstIMspI_PA	54.49
11927	M6_486841_PstIMspI_PA	54.49
11928	M6_501330_PstIMspI_PA	54.49
11929	M6_514148_PstIMspI_PA	54.49
11930	M6_523830_PstIMspI_PA	54.49
11931	M6_529224_PstIMspI_PA	54.49
11932	M6_537332_PstIMspI_PA	54.49
11933	M6_546630_PstIMspI_PA	54.49
11934	M6_55539_PstIMspI_PA	54.49
11935	M6_563739_PstIMspI_PA	54.49
11936	M6_585096_PstIMspI_PA	54.49
11937	M6_594010_PstIMspI_PA	54.49
11938	M6_61423_PstIMspI_PA	54.49
11939	M6_626606_PstIMspI_PA	54.49
11940	M6_642236_PstIMspI_PA	54.49
11941	M6_643510_PstIMspI_PA	54.49
11942	M6_653304_PstIMspI_PA	54.49
11943	M6_679557_PstIMspI_PA	54.49
11944	M6_683765_PstIMspI_PA	54.49
11945	M6_748825_PstIMspI_PA	54.49
11946	M6_773784_PstIMspI_PA	54.49
11947	M6_788820_PstIMspI_PA	54.49
11948	M6_795471_PstIMspI_PA	54.49
11949	M6_819683_PstIMspI_PA	54.49
11950	M6_838703_PstIMspI_PA	54.49
11951	M6_944706_PstIMspI_PA	54.49
11952	M6_962148_PstIMspI_PA	54.49
11953	M6_96788_PstIMspI_PA	54.49
11954	M6_985474_PstIMspI_PA	54.49
11955	Opata_235978_60_PstIMspI_SNP	54.49
11956	M6_1408434_PstIMseI_PA	54.49
11957	M6_2515906_PstIMspI_PA	54.49
11958	M6_597957_PstIMspI_PA	54.49
11959	M6_76427_PstIMspI_PA	54.49
11960	M6_78859_PstIMspI_PA	54.49
11961	M6_878100_PstIMspI_PA	54.49
11962	M6_1073206_PstIMseI_PA	54.49
11963	M6_524453_PstIMseI_PA	54.49
11964	M6_590066_PstIMseI_PA	54.49
11965	M6_594226_PstIMseI_PA	54.49
11966	M6_822294_PstIMseI_PA	54.49
11967	M6_1074385_PstIMspI_PA	54.49
11968	M6_1274927_PstIMspI_PA	54.49
11969	M6_1279820_PstIMspI_PA	54.49
11970	M6_241568_PstIMspI_PA	54.49
11971	M6_251345_PstIMspI_PA	54.49
11972	M6_2581089_PstIMspI_PA	54.49
11973	M6_2809831_PstIMspI_PA	54.49
11974	M6_334459_PstIMspI_PA	54.49
11975	M6_570776_PstIMspI_PA	54.49
11976	M6_69458_PstIMspI_PA	54.49
11977	M6_753921_PstIMspI_PA	54.49
11978	M6_1278055_PstIMluI_PA	54.49
11979	M6_1319929_PstIMseI_PA	54.49
11980	M6_1633531_PstIMseI_PA	54.49
11981	M6_1894821_PstIMseI_PA	54.49
11982	M6_346940_PstIMseI_PA	54.49
11983	M6_515428_PstIMseI_PA	54.49
11984	M6_549911_PstIMseI_PA	54.49
11985	M6_678578_PstIMseI_PA	54.49
11986	M6_1147957_PstIMspI_PA	54.49
11987	M6_1537810_PstIMspI_PA	54.49
11988	M6_154356_PstIMspI_PA	54.49
11989	M6_1580077_PstIMspI_PA	54.49
11990	M6_175829_PstIMspI_PA	54.49
11991	M6_1794166_PstIMspI_PA	54.49
11992	M6_190987_PstIMspI_PA	54.49
11993	M6_256919_PstIMspI_PA	54.49
11994	M6_2736477_PstIMspI_PA	54.49
11995	M6_3233240_PstIMspI_PA	54.49
11996	M6_3399098_PstIMspI_PA	54.49
11997	M6_3485791_PstIMspI_PA	54.49
11998	M6_583544_PstIMspI_PA	54.49
11999	M6_77382_PstIMspI_PA	54.49
12000	M6_87538_PstIMspI_PA	54.49
12001	M6_879098_PstIMspI_PA	54.49
12002	M6_4277869_PstIMseI_PA	54.49
12003	M6_1906525_PstIMspI_PA	54.49
12004	M6_1026912_PstIMspI_PA	54.49
12005	M6_3203311_PstIMspI_PA	54.49
12006	M6_377266_PstIMspI_PA	54.49
12007	M6_55737_PstIMseI_PA	54.49
12008	M6_727807_PstIMseI_PA	54.49
12009	M6_100588_PstIMspI_PA	54.49
12010	M6_1100593_PstIMspI_PA	54.49
12011	M6_1726408_PstIMspI_PA	54.49
12012	M6_498513_PstIMspI_PA	54.49
12013	M6_531433_PstIMseI_PA	54.49
12014	M6_1930544_PstIMspI_PA	54.49
12015	M6_522379_PstIMspI_PA	54.49
12016	M6_965200_PstIMspI_PA	54.49
12017	M6_406356_PstIMspI_PA	54.49
12018	M6_106284_PstIMspI_PA	54.49
12019	BS00076874_51	54.49
12020	IAAV7104	54.49
12021	RFL_Contig3679_315	54.49
12022	BS00064563_51	54.49
12023	Excalibur_c16188_531	54.49
12024	Ku_c10913_2542	54.49
12025	RAC875_c34231_812	54.49
12026	Jagger_c5501_110	54.49
12027	Tdurum_contig97425_92	54.49
12028	BS00003674_51	54.49
12029	RAC875_c20429_903	54.49
12030	Ku_c51307_471	54.49
12031	Kukri_c20012_1362	54.49
12032	Kukri_c20012_1425	54.49
12033	Excalibur_c5624_1026	54.53
12034	Excalibur_c5624_845	54.53
12035	Kukri_c29142_1046	54.53
12036	Kukri_c29142_450	54.53
12037	Kukri_c29142_473	54.53
12038	Kukri_c29142_747	54.53
12039	Kukri_c34435_265	54.53
12040	Kukri_rep_c106490_583	54.53
12041	RAC875_c278_2934	54.53
12042	RAC875_c56535_256	54.53
12043	RAC875_c8472_1174	54.53
12044	Tdurum_contig30576_247	54.53
12045	tplb0033c09_1345	54.53
12046	Kukri_c77040_87	54.53
12047	Ra_c86142_349	54.53
12048	RAC875_c88582_316	54.53
12049	RAC875_c88582_131	54.53
12050	RFL_Contig4336_184	54.53
12051	wsnp_Ex_c2352_4405961	54.58
12052	BS00090866_51	54.58
12053	GENE-2307_140	54.58
12054	RAC875_c7016_2039	54.58
12055	RAC875_rep_c109720_265	54.58
12056	BS00039147_51	54.58
12057	BS00039148_51	54.58
12058	BobWhite_c20282_164	54.66
12059	Kukri_c25832_687	54.66
12060	Kukri_c25832_794	54.66
12061	D_contig60570_154	54.66
12062	Kukri_c32253_407	54.66
12063	Kukri_c8200_2456	54.66
12064	Excalibur_c25699_113	54.66
12065	Excalibur_c5624_1331	54.66
12066	Excalibur_c14043_548	54.66
12067	RAC875_rep_c105881_260	54.66
12068	BS00011469_51	54.66
12069	Kukri_c59705_167	54.66
12070	1061256	54.71
12071	Excalibur_c10696_3390	54.73
12072	6040765	54.87
12073	Kukri_c48943_1149	54.97
12074	RAC875_c95150_286	54.97
12075	BobWhite_c10610_1096	54.97
12076	1070785	54.98
12077	1394444	54.98
12078	4006296	54.98
12079	7353156	54.98
12080	Xgpw2244	55
12081	Xgwm494	55.3
12082	Xfba4	55.4
12083	Excalibur_c4325_1150	55.5
12084	RAC875_c56040_216	55.5
12085	1301616	55.51
12086	3934143	55.51
12087	4539653	55.51
12088	5576979	55.51
12089	1288821	55.52
12090	1166619	55.53
12091	1204051	55.53
12092	1218178	55.53
12093	CAP11_c18_238	55.58
12094	BobWhite_c22176_230	55.58
12095	BobWhite_c22176_295	55.58
12096	Excalibur_c11968_204	55.58
12097	Excalibur_c4325_466	55.58
12098	Excalibur_c4325_910	55.58
12099	Tdurum_contig15586_563	55.58
12100	BobWhite_c7217_317	55.58
12101	Excalibur_rep_c104570_201	55.67
12102	JD_c1753_935	55.67
12103	Kukri_rep_c102255_365	55.67
12104	2277981	55.93
12105	1865442	55.93
12106	4990581	55.93
12107	1067795	55.93
12108	1129913	55.93
12109	7491400	55.93
12110	wsnp_Ra_c16476_25132652	55.99
12111	Opata_121949_47_PstIMseI_SNP	55.99
12112	Opata_2517852_24_PstIMseI_SNP	55.99
12113	Opata_2517852_46_PstIMseI_SNP	55.99
12114	Opata_2069627_75_PstIMspI_SNP	55.99
12115	Opata_2619269_3_PstIMspI_SNP	55.99
12116	Opata_3159865_9_PstIMspI_SNP	55.99
12117	Opata_3829625_75_PstIMspI_SNP	55.99
12118	Opata_192825_6_PstIMseI_SNP	55.99
12119	M6_3298548_PstIMspI_PA	55.99
12120	Opata_742631_20_PstIMluI_SNP	55.99
12121	Opata_742631_78_PstIMluI_SNP	55.99
12122	Opata_1212507_26_PstIMseI_SNP	55.99
12123	Opata_1212507_42_PstIMseI_SNP	55.99
12124	Opata_127874_82_PstIMseI_SNP	55.99
12125	Opata_145984_31_PstIMseI_SNP	55.99
12126	Opata_185790_25_PstIMseI_SNP	55.99
12127	Opata_185790_35_PstIMseI_SNP	55.99
12128	Opata_3691702_23_PstIMseI_SNP	55.99
12129	Opata_456848_26_PstIMseI_SNP	55.99
12130	Opata_46425_50_PstIMseI_SNP	55.99
12131	Opata_46425_72_PstIMseI_SNP	55.99
12132	Opata_928498_64_PstIMseI_SNP	55.99
12133	Opata_2496807_26_PstIMspI_SNP	55.99
12134	Opata_347475_45_PstIMspI_SNP	55.99
12135	Opata_598429_33_PstIMspI_SNP	55.99
12136	Opata_677627_58_PstIMspI_SNP	55.99
12137	M6_106825_PstIMseI_PA	55.99
12138	M6_1352652_PstIMseI_PA	55.99
12139	M6_28241_PstIMseI_PA	55.99
12140	M6_3032361_PstIMseI_PA	55.99
12141	M6_309877_PstIMseI_PA	55.99
12142	M6_694438_PstIMseI_PA	55.99
12143	M6_1148774_PstIMspI_PA	55.99
12144	M6_1338490_PstIMspI_PA	55.99
12145	M6_150305_PstIMspI_PA	55.99
12146	M6_1621100_PstIMspI_PA	55.99
12147	M6_2309093_PstIMspI_PA	55.99
12148	M6_2869601_PstIMspI_PA	55.99
12149	M6_308337_PstIMspI_PA	55.99
12150	M6_3225433_PstIMspI_PA	55.99
12151	M6_332488_PstIMspI_PA	55.99
12152	M6_3448271_PstIMspI_PA	55.99
12153	M6_454547_PstIMspI_PA	55.99
12154	M6_789112_PstIMspI_PA	55.99
12155	Opata_2378301_61_PstIMseI_SNP	55.99
12156	Opata_34829_34_PstIMseI_SNP	55.99
12157	Opata_34829_67_PstIMseI_SNP	55.99
12158	Opata_352108_63_PstIMseI_SNP	55.99
12159	Opata_533111_6_PstIMseI_SNP	55.99
12160	Opata_2496807_47_PstIMspI_SNP	55.99
12161	Opata_303631_41_PstIMspI_SNP	55.99
12162	Opata_600290_69_PstIMspI_SNP	55.99
12163	Opata_751285_62_PstIMspI_SNP	55.99
12164	M6_1293199_PstIMseI_PA	55.99
12165	M6_1390709_PstIMseI_PA	55.99
12166	M6_1424528_PstIMseI_PA	55.99
12167	M6_2978385_PstIMseI_PA	55.99
12168	M6_343901_PstIMspI_PA	55.99
12169	M6_3459790_PstIMspI_PA	55.99
12170	M6_1078702_PstIMseI_PA	55.99
12171	M6_1825044_PstIMseI_PA	55.99
12172	M6_2462298_PstIMseI_PA	55.99
12173	M6_29758_PstIMseI_PA	55.99
12174	M6_321551_PstIMseI_PA	55.99
12175	Opata_1538372_87_PstIMseI_SNP	55.99
12176	Opata_393118_39_PstIMseI_SNP	55.99
12177	Opata_1951891_36_PstIMspI_SNP	55.99
12178	Opata_1951891_6_PstIMspI_SNP	55.99
12179	Opata_3713431_3_PstIMspI_SNP	55.99
12180	M6_113190_PstIMseI_PA	55.99
12181	M6_1517963_PstIMseI_PA	55.99
12182	M6_4028482_PstIMseI_PA	55.99
12183	M6_476652_PstIMseI_PA	55.99
12184	M6_2203542_PstIMspI_PA	55.99
12185	M6_2906408_PstIMspI_PA	55.99
12186	Opata_516972_83_PstIMspI_SNP	55.99
12187	Opata_965249_27_PstIMspI_SNP	55.99
12188	M6_1776650_PstIMluI_PA	55.99
12189	M6_1333168_PstIMseI_PA	55.99
12190	M6_5110_PstIMseI_PA	55.99
12191	M6_2238587_PstIMluI_PA	55.99
12192	M6_1055638_PstIMseI_PA	55.99
12193	M6_1078869_PstIMseI_PA	55.99
12194	M6_1082278_PstIMseI_PA	55.99
12195	M6_1084036_PstIMseI_PA	55.99
12196	M6_1175717_PstIMseI_PA	55.99
12197	M6_119681_PstIMseI_PA	55.99
12198	M6_1247551_PstIMseI_PA	55.99
12199	M6_127554_PstIMseI_PA	55.99
12200	M6_129463_PstIMseI_PA	55.99
12201	M6_138741_PstIMseI_PA	55.99
12202	M6_1462971_PstIMseI_PA	55.99
12203	M6_156601_PstIMseI_PA	55.99
12204	M6_159635_PstIMseI_PA	55.99
12205	M6_1674689_PstIMseI_PA	55.99
12206	M6_1693038_PstIMseI_PA	55.99
12207	M6_181340_PstIMseI_PA	55.99
12208	M6_184004_PstIMseI_PA	55.99
12209	M6_1857389_PstIMseI_PA	55.99
12210	M6_19994_PstIMseI_PA	55.99
12211	M6_200473_PstIMseI_PA	55.99
12212	M6_2123795_PstIMseI_PA	55.99
12213	M6_2276271_PstIMseI_PA	55.99
12214	M6_2331913_PstIMseI_PA	55.99
12215	M6_260726_PstIMseI_PA	55.99
12216	M6_271078_PstIMseI_PA	55.99
12217	M6_271803_PstIMseI_PA	55.99
12218	M6_2837756_PstIMseI_PA	55.99
12219	M6_3016705_PstIMseI_PA	55.99
12220	M6_339521_PstIMseI_PA	55.99
12221	M6_364599_PstIMseI_PA	55.99
12222	M6_384910_PstIMseI_PA	55.99
12223	M6_38521_PstIMseI_PA	55.99
12224	M6_422625_PstIMseI_PA	55.99
12225	M6_4274515_PstIMseI_PA	55.99
12226	M6_497990_PstIMseI_PA	55.99
12227	M6_532950_PstIMseI_PA	55.99
12228	M6_5544_PstIMseI_PA	55.99
12229	M6_579140_PstIMseI_PA	55.99
12230	M6_594627_PstIMseI_PA	55.99
12231	M6_606834_PstIMseI_PA	55.99
12232	M6_637842_PstIMseI_PA	55.99
12233	M6_639033_PstIMseI_PA	55.99
12234	M6_69648_PstIMseI_PA	55.99
12235	M6_77593_PstIMseI_PA	55.99
12236	M6_794369_PstIMseI_PA	55.99
12237	M6_823634_PstIMseI_PA	55.99
12238	M6_885358_PstIMseI_PA	55.99
12239	M6_885499_PstIMseI_PA	55.99
12240	M6_900455_PstIMseI_PA	55.99
12241	M6_916934_PstIMseI_PA	55.99
12242	M6_925901_PstIMseI_PA	55.99
12243	M6_933596_PstIMseI_PA	55.99
12244	M6_95087_PstIMseI_PA	55.99
12245	M6_977823_PstIMseI_PA	55.99
12246	M6_1165796_PstIMspI_PA	55.99
12247	M6_1186648_PstIMspI_PA	55.99
12248	M6_119066_PstIMspI_PA	55.99
12249	M6_1273827_PstIMspI_PA	55.99
12250	M6_1273949_PstIMspI_PA	55.99
12251	M6_129352_PstIMspI_PA	55.99
12252	M6_1501952_PstIMspI_PA	55.99
12253	M6_1551159_PstIMspI_PA	55.99
12254	M6_1558870_PstIMspI_PA	55.99
12255	M6_1573159_PstIMspI_PA	55.99
12256	M6_1651392_PstIMspI_PA	55.99
12257	M6_168155_PstIMspI_PA	55.99
12258	M6_2156361_PstIMspI_PA	55.99
12259	M6_2226776_PstIMspI_PA	55.99
12260	M6_2387508_PstIMspI_PA	55.99
12261	M6_239255_PstIMspI_PA	55.99
12262	M6_2677804_PstIMspI_PA	55.99
12263	M6_2785537_PstIMspI_PA	55.99
12264	M6_3156421_PstIMspI_PA	55.99
12265	M6_3199565_PstIMspI_PA	55.99
12266	M6_3380483_PstIMspI_PA	55.99
12267	M6_3505271_PstIMspI_PA	55.99
12268	M6_356883_PstIMspI_PA	55.99
12269	M6_377106_PstIMspI_PA	55.99
12270	M6_379586_PstIMspI_PA	55.99
12271	M6_401537_PstIMspI_PA	55.99
12272	M6_501939_PstIMspI_PA	55.99
12273	M6_534932_PstIMspI_PA	55.99
12274	M6_54580_PstIMspI_PA	55.99
12275	M6_553541_PstIMspI_PA	55.99
12276	M6_614177_PstIMspI_PA	55.99
12277	M6_670339_PstIMspI_PA	55.99
12278	M6_677705_PstIMspI_PA	55.99
12279	M6_731528_PstIMspI_PA	55.99
12280	M6_780287_PstIMspI_PA	55.99
12281	M6_863841_PstIMspI_PA	55.99
12282	Opata_381268_57_PstIMspI_SNP	55.99
12283	M6_1092456_PstIMluI_PA	55.99
12284	M6_315759_PstIMluI_PA	55.99
12285	M6_421644_PstIMluI_PA	55.99
12286	M6_509930_PstIMluI_PA	55.99
12287	M6_1004262_PstIMseI_PA	55.99
12288	M6_10167_PstIMseI_PA	55.99
12289	M6_1027530_PstIMseI_PA	55.99
12290	M6_1029692_PstIMseI_PA	55.99
12291	M6_1030085_PstIMseI_PA	55.99
12292	M6_1042750_PstIMseI_PA	55.99
12293	M6_1051445_PstIMseI_PA	55.99
12294	M6_1054088_PstIMseI_PA	55.99
12295	M6_1066454_PstIMseI_PA	55.99
12296	M6_1080691_PstIMseI_PA	55.99
12297	M6_1090498_PstIMseI_PA	55.99
12298	M6_1097366_PstIMseI_PA	55.99
12299	M6_1105985_PstIMseI_PA	55.99
12300	M6_110974_PstIMseI_PA	55.99
12301	M6_1110105_PstIMseI_PA	55.99
12302	M6_1119749_PstIMseI_PA	55.99
12303	M6_1122446_PstIMseI_PA	55.99
12304	M6_112412_PstIMseI_PA	55.99
12305	M6_112652_PstIMseI_PA	55.99
12306	M6_1129210_PstIMseI_PA	55.99
12307	M6_1134102_PstIMseI_PA	55.99
12308	M6_113795_PstIMseI_PA	55.99
12309	M6_1143831_PstIMseI_PA	55.99
12310	M6_1144295_PstIMseI_PA	55.99
12311	M6_11470_PstIMseI_PA	55.99
12312	M6_121065_PstIMseI_PA	55.99
12313	M6_1226965_PstIMseI_PA	55.99
12314	M6_1233017_PstIMseI_PA	55.99
12315	M6_1275798_PstIMseI_PA	55.99
12316	M6_1278425_PstIMseI_PA	55.99
12317	M6_1288615_PstIMseI_PA	55.99
12318	M6_130425_PstIMseI_PA	55.99
12319	M6_1324529_PstIMseI_PA	55.99
12320	M6_133050_PstIMseI_PA	55.99
12321	M6_1356713_PstIMseI_PA	55.99
12322	M6_1357647_PstIMseI_PA	55.99
12323	M6_1358712_PstIMseI_PA	55.99
12324	M6_135925_PstIMseI_PA	55.99
12325	M6_136956_PstIMseI_PA	55.99
12326	M6_1408306_PstIMseI_PA	55.99
12327	M6_143584_PstIMseI_PA	55.99
12328	M6_150256_PstIMseI_PA	55.99
12329	M6_150277_PstIMseI_PA	55.99
12330	M6_150792_PstIMseI_PA	55.99
12331	M6_1565196_PstIMseI_PA	55.99
12332	M6_1576883_PstIMseI_PA	55.99
12333	M6_160020_PstIMseI_PA	55.99
12334	M6_16143_PstIMseI_PA	55.99
12335	M6_161553_PstIMseI_PA	55.99
12336	M6_1635408_PstIMseI_PA	55.99
12337	M6_1647261_PstIMseI_PA	55.99
12338	M6_1654452_PstIMseI_PA	55.99
12339	M6_169310_PstIMseI_PA	55.99
12340	M6_17980_PstIMseI_PA	55.99
12341	M6_179817_PstIMseI_PA	55.99
12342	M6_188274_PstIMseI_PA	55.99
12343	M6_193074_PstIMseI_PA	55.99
12344	M6_1989262_PstIMseI_PA	55.99
12345	M6_199592_PstIMseI_PA	55.99
12346	M6_200041_PstIMseI_PA	55.99
12347	M6_200862_PstIMseI_PA	55.99
12348	M6_20118_PstIMseI_PA	55.99
12349	M6_202128_PstIMseI_PA	55.99
12350	M6_20212_PstIMseI_PA	55.99
12351	M6_204269_PstIMseI_PA	55.99
12352	M6_21376_PstIMseI_PA	55.99
12353	M6_222807_PstIMseI_PA	55.99
12354	M6_224035_PstIMseI_PA	55.99
12355	M6_225889_PstIMseI_PA	55.99
12356	M6_230371_PstIMseI_PA	55.99
12357	M6_232459_PstIMseI_PA	55.99
12358	M6_2349501_PstIMseI_PA	55.99
12359	M6_236956_PstIMseI_PA	55.99
12360	M6_239014_PstIMseI_PA	55.99
12361	M6_2395297_PstIMseI_PA	55.99
12362	M6_2400862_PstIMseI_PA	55.99
12363	M6_249136_PstIMseI_PA	55.99
12364	M6_2528816_PstIMseI_PA	55.99
12365	M6_256959_PstIMseI_PA	55.99
12366	M6_2572820_PstIMseI_PA	55.99
12367	M6_257511_PstIMseI_PA	55.99
[truncated: 562,441 more chars]
