# Supplementary material for: Meta-Analysis of the QTLome of Fusarium Head Blight Resistance in Bread Wheat: Refining the Current Puzzle
Source: Front Plant Sci. 2019 Jun 13;10:727. doi: 10.3389/fpls.2019.00727 (PMC6585393; doi:10.3389/fpls.2019.00727)
Supplement: Supplementary File 2 — Maps and QTL files prepared to run the meta-analysis performed through this study. [file Data_Sheet_2.zip › Supplementary file 2/4A_QTL.txt]

mapName=4A_Venske_19
QTL1	I_and_II	ID:0	null	null	4A	1	4.3	7.3	62.27	55.74	68.79
QTL2	I_and_II	ID:0	null	null	4A	1	3	10.5	72.52	68.23	76.81
QTL3	I_and_II	ID:0	null	null	4A	1	5.73	14.6	61.73	55.87	67.58
QTL4	I_and_II	ID:0	null	null	4A	1	3	6.8	56.30	47.15	65.44
QTL5	I_and_II	ID:0	null	null	4A	1	3.19	12.09	32.81	27.42	38.20
QTL6	II	ID:0	null	null	4A	1	5	10.1	77.45	74.09	80.81
QTL7	II	ID:0	null	null	4A	1	3.7	16.8	86.55	81.39	91.71
QTL8	III	ID:0	null	null	4A	1	5.4	11.5	38.62	34.45	42.79
QTL9	IV	ID:0	null	null	4A	1	3.8	19.5	46.10	43.64	48.56
QTL10	IV	ID:0	null	null	4A	1	4.9	11.4	38.62	34.41	42.83
QTL11	IV	ID:0	null	null	4A	1	3.7	7.8	38.62	32.47	44.77
