# Supplementary material for: Meta-Analysis of the QTLome of Fusarium Head Blight Resistance in Bread Wheat: Refining the Current Puzzle
Source: Front Plant Sci. 2019 Jun 13;10:727. doi: 10.3389/fpls.2019.00727 (PMC6585393; doi:10.3389/fpls.2019.00727)
Supplement: Supplementary File 2 — Maps and QTL files prepared to run the meta-analysis performed through this study. [file Data_Sheet_2.zip › Supplementary file 2/4B_Map.txt]

mapName=4B_Venske_19
Organism Genus=Triticum
Organism Species=Triticum_aestivum
crossType=unknown
popSize=unknown
mappingCrossType=unknown
mappingFunction=haldane
mapUnit=cM
mapExpansion=0
mapQuality=0
locusLocation=1
chr=4B
lg=1
1	Xfba177a	0
2	RAC875_c86104_111	0
3	GENE-3126_21	0.3
4	Xwmc617	0.4
5	Xbcd402A	1
6	Xblt801	1
7	Excalibur_c11408_96	1.9
8	Excalibur_c14401_404	1.9
9	Excalibur_c14401_743	1.9
10	JD_c1323_957	1.93
11	RFL_Contig4708_1477	2.55
12	Xfbb255a	3
13	P34/M47-5	3
14	Xbarc193	4
15	Xfbb67a	4
16	RAC875_c78248_193	4.5
17	Excalibur_c14401_563	5.61
18	Excalibur_rep_c85960_209	5.61
19	RAC875_c29075_225	5.61
20	RAC875_c78248_115	5.61
21	BS00040127_51	5.61
22	IAAV3405	5.61
23	RAC875_c65707_171	5.61
24	IAAV7323	5.61
25	BS00063011_51	5.61
26	wPt-4537	5.71
27	977865	5.71
28	1051301	5.71
29	1080494	5.71
30	1110343	5.71
31	1110414	5.71
32	1114147	5.71
33	1115454	5.71
34	1210508	5.71
35	1210531	5.71
36	3029900	5.71
37	3028136	5.94
38	Ku_c9210_1059	5.99
39	RAC875_c215_329	5.99
40	RAC875_c215_384	5.99
41	BS00067775_51	5.99
42	BS00110078_51	5.99
43	Excalibur_c31175_162	5.99
44	RAC875_c16017_1107	5.99
45	RAC875_rep_c79239_278	5.99
46	Tdurum_contig30760_393	5.99
47	BS00065696_51	5.99
48	BS00071658_51	5.99
49	Kukri_c5145_217	5.99
50	Kukri_c59197_207	5.99
51	RAC875_rep_c105698_423	5.99
52	BobWhite_c1634_470	5.99
53	Tdurum_contig11733_825	5.99
54	BS00056495_51	5.99
55	BS00095028_51	5.99
56	BobWhite_c24745_419	5.99
57	CAP11_c6632_160	5.99
58	CAP7_c3664_305	5.99
59	D_contig05286_147	5.99
60	Excalibur_c10117_58	5.99
61	Excalibur_c46878_419	5.99
62	Excalibur_c46982_149	5.99
63	IAAV4600	5.99
64	Kukri_c109276_397	5.99
65	Kukri_c109276_691	5.99
66	Kukri_c5145_277	5.99
67	BobWhite_c9589_56	5.99
68	Kukri_c9210_997	5.99
69	RAC875_c19718_192	5.99
70	RAC875_c19718_227	5.99
71	RAC875_c34344_976	5.99
72	TA003111-1095	5.99
73	Ex_c23152_662	5.99
74	Excalibur_rep_c85960_323	5.99
75	BS00011038_51	5.99
76	Ex_c3366_972	5.99
77	BobWhite_c34030_310	5.99
78	BS00021701_51	5.99
79	Tdurum_contig27799_114	5.99
80	Excalibur_c8578_234	5.99
81	BS00062803_51	5.99
82	IAAV7221	5.99
83	RAC875_c24030_136	5.99
84	Tdurum_contig47429_501	5.99
85	BS00064818_51	5.99
86	1264166	6.26
87	5410577	6.26
88	4004744	6.28
89	1015283	6.35
90	1080689	6.35
91	1105247	6.35
92	1139998	6.35
93	1143423	6.35
94	1864281	6.35
95	2275237	6.35
96	2322256	6.35
97	2325366	6.35
98	2304168	6.37
99	2336635	6.37
100	wPt-5559	6.5
101	wPt-1046	6.64
102	2322374	6.67
103	1863050	6.78
104	1065294	6.82
105	1114077	6.82
106	1122276	6.82
107	1230702	6.82
108	3034124	6.82
109	3533264	6.82
110	3533394	6.82
111	3938118	6.82
112	3955800	6.82
113	4009664	6.82
114	4535766	6.82
115	4536311	6.82
116	4537454	6.82
117	4991774	6.82
118	4992522	6.82
119	4992880	6.82
120	7335769	6.82
121	7352692	6.82
122	wPt-4280	6.88
123	wPt-744595	6.88
124	1290113	6.91
125	1094277	6.91
126	wPt-9118	6.95
127	wPt-3439	6.97
128	wPt-6869	6.97
129	1037739	7
130	1234292	7.09
131	1296996	7.09
132	4404689	7.09
133	978137	7.2
134	1861301	7.2
135	4538736	7.2
136	1162218	7.35
137	732448	7.35
138	733363	7.35
139	734310	7.35
140	997822	7.35
141	1006975	7.35
142	1038140	7.35
143	1075287	7.35
144	1080631	7.35
145	1103840	7.35
146	1104378	7.35
147	1113075	7.35
148	1113142	7.35
149	1115124	7.35
150	1116355	7.35
151	1122932	7.35
152	1124073	7.35
153	1159576	7.35
154	1160861	7.35
155	1203151	7.35
156	1254249	7.35
157	1254595	7.35
158	1254786	7.35
159	1285483	7.35
160	1235316	7.47
161	1259011	7.47
162	2317892	7.47
163	3222229	7.47
164	1209387	7.51
165	1271568	7.54
166	wPt-1029	7.61
167	wPt-2993	7.61
168	wPt-9192	7.61
169	1109780	7.7
170	1112994	7.95
171	1025143	7.99
172	Xbcd446a	8
173	988727	8.04
174	1216622	8.04
175	2322328	8.04
176	4536189	8.04
177	1345897	8.23
178	1075804	8.25
179	3023622	8.25
180	7347854	8.25
181	1370869	8.38
182	wPt-2141	8.48
183	1013491	8.5
184	1028639	8.5
185	1107935	8.5
186	1112352	8.5
187	1124659	8.5
188	1125262	8.5
189	1209838	8.5
190	1236270	8.5
191	1238268	8.5
192	1259340	8.5
193	1260762	8.5
194	1267355	8.5
195	1268193	8.5
196	1672930	8.5
197	1702748	8.5
198	2275174	8.5
199	2275552	8.5
200	3030758	8.5
201	3384619	8.5
202	3533448	8.5
203	3935293	8.5
204	3939584	8.5
205	4008687	8.5
206	4404550	8.5
207	4406003	8.5
208	4411368	8.5
209	4993011	8.5
210	5332884	8.5
211	1212306	8.58
212	3941625	8.59
213	66776	8.62
214	1000748	8.62
215	1003776	8.62
216	1004824	8.62
217	1102079	8.62
218	1104887	8.62
219	1111805	8.62
220	1111841	8.62
221	1115789	8.62
222	1118661	8.62
223	1123924	8.62
224	1125813	8.62
225	1126032	8.62
226	1151429	8.62
227	1205168	8.62
228	1224435	8.62
229	1228030	8.62
230	1233914	8.62
231	1245491	8.62
232	1254934	8.62
233	1269017	8.62
234	1274199	8.62
235	1275482	8.62
236	1278227	8.62
237	1279309	8.62
238	1279905	8.62
239	1361088	8.62
240	1382543	8.62
241	1383235	8.62
242	1385050	8.62
243	2275831	8.62
244	2275933	8.62
245	2283190	8.62
246	2289351	8.62
247	2289353	8.62
248	2290755	8.62
249	2304972	8.62
250	3021886	8.62
251	3025629	8.62
252	3028604	8.62
253	4261662	8.62
254	3023634	8.73
255	989303	8.89
256	Xfbb22a	9
257	wPt-1931	9.07
258	1087899	9.09
259	wPt-379364	9.12
260	tPt-513529	9.12
261	1165812	9.14
262	3941761	9.18
263	3957406	9.18
264	wPt-4607	9.44
265	3533506	9.46
266	wPt-667593	9.52
267	1097306	9.56
268	1031061	9.62
269	1249365	9.62
270	1397840	9.62
271	2290037	9.62
272	2291052	9.62
273	2304269	9.62
274	3384783	9.62
275	3939978	9.62
276	3945134	9.62
277	3949331	9.62
278	3950659	9.62
279	3960294	9.62
280	3960327	9.62
281	4003477	9.62
282	4329287	9.62
283	4404246	9.62
284	4408023	9.62
285	4409144	9.62
286	1335474	9.77
287	1243350	9.86
288	5412102	9.86
289	Xmwg2025a	10
290	4992408	10.09
291	3022865	10.27
292	1297036	10.48
293	wPt-9824	10.54
294	M6_1693856_PstIMluI_PA	10.54
295	M6_2215457_PstIMluI_PA	10.54
296	M6_707666_PstIMluI_PA	10.54
297	M6_1461867_PstIMseI_PA	10.54
298	M6_2751186_PstIMseI_PA	10.54
299	Opata_1876850_PstIMseI_PA	10.54
300	M6_171366_PstIMspI_PA	10.54
301	M6_1982513_PstIMspI_PA	10.54
302	M6_1989932_PstIMspI_PA	10.54
303	M6_3420386_PstIMspI_PA	10.54
304	M6_365604_PstIMspI_PA	10.54
305	Opata_131226_PstIMspI_PA	10.54
306	Opata_1541089_PstIMspI_PA	10.54
307	Opata_1652698_PstIMspI_PA	10.54
308	Opata_1677457_PstIMspI_PA	10.54
309	Opata_1694416_PstIMspI_PA	10.54
310	Opata_1762846_PstIMspI_PA	10.54
311	Opata_1848066_PstIMspI_PA	10.54
312	Opata_2032960_PstIMspI_PA	10.54
313	Opata_249335_PstIMspI_PA	10.54
314	Opata_3116410_PstIMspI_PA	10.54
315	Opata_3324208_PstIMspI_PA	10.54
316	Opata_3377958_PstIMspI_PA	10.54
317	Opata_3746793_PstIMspI_PA	10.54
318	Opata_4003420_PstIMspI_PA	10.54
319	Opata_4204858_PstIMspI_PA	10.54
320	Opata_643967_PstIMspI_PA	10.54
321	Opata_661989_PstIMspI_PA	10.54
322	Opata_917041_PstIMspI_PA	10.54
323	Opata_969169_PstIMspI_PA	10.54
324	Opata_977736_PstIMspI_PA	10.54
325	Opata_344462_55_PstIMluI_SNP	10.54
326	Opata_1703457_85_PstIMspI_SNP	10.54
327	M6_1048424_PstIMseI_PA	10.54
328	M6_1290908_PstIMseI_PA	10.54
329	M6_1301507_PstIMseI_PA	10.54
330	M6_138348_PstIMseI_PA	10.54
331	M6_162982_PstIMseI_PA	10.54
332	M6_251971_PstIMseI_PA	10.54
333	M6_308467_PstIMseI_PA	10.54
334	M6_3618786_PstIMseI_PA	10.54
335	M6_3724818_PstIMseI_PA	10.54
336	M6_3910589_PstIMseI_PA	10.54
337	M6_797063_PstIMseI_PA	10.54
338	M6_839838_PstIMseI_PA	10.54
339	M6_887756_PstIMseI_PA	10.54
340	M6_956353_PstIMseI_PA	10.54
341	Opata_3218032_PstIMseI_PA	10.54
342	Opata_3721634_PstIMseI_PA	10.54
343	Opata_408739_PstIMseI_PA	10.54
344	M6_1009072_PstIMspI_PA	10.54
345	M6_1235893_PstIMspI_PA	10.54
346	M6_2176110_PstIMspI_PA	10.54
347	M6_2465564_PstIMspI_PA	10.54
348	M6_312348_PstIMspI_PA	10.54
349	M6_346145_PstIMspI_PA	10.54
350	M6_644439_PstIMspI_PA	10.54
351	M6_751148_PstIMspI_PA	10.54
352	M6_901082_PstIMspI_PA	10.54
353	Opata_2446837_PstIMspI_PA	10.54
354	Opata_554774_PstIMspI_PA	10.54
355	Opata_911894_PstIMspI_PA	10.54
356	M6_1130791_PstIMluI_PA	10.54
357	M6_2386983_PstIMluI_PA	10.54
358	M6_1017173_PstIMseI_PA	10.54
359	M6_104316_PstIMseI_PA	10.54
360	M6_1071642_PstIMseI_PA	10.54
361	M6_118604_PstIMseI_PA	10.54
362	M6_1200439_PstIMseI_PA	10.54
363	M6_120245_PstIMseI_PA	10.54
364	M6_1232391_PstIMseI_PA	10.54
365	M6_1328718_PstIMseI_PA	10.54
366	M6_253521_PstIMseI_PA	10.54
367	M6_263296_PstIMseI_PA	10.54
368	M6_297171_PstIMseI_PA	10.54
369	M6_31034_PstIMseI_PA	10.54
370	M6_315513_PstIMseI_PA	10.54
371	M6_387606_PstIMseI_PA	10.54
372	M6_459985_PstIMseI_PA	10.54
373	M6_51122_PstIMseI_PA	10.54
374	M6_529630_PstIMseI_PA	10.54
375	M6_620277_PstIMseI_PA	10.54
376	M6_644018_PstIMseI_PA	10.54
377	M6_824855_PstIMseI_PA	10.54
378	M6_864355_PstIMseI_PA	10.54
379	M6_880303_PstIMseI_PA	10.54
380	M6_921849_PstIMseI_PA	10.54
381	M6_94593_PstIMseI_PA	10.54
382	M6_978575_PstIMseI_PA	10.54
383	Opata_2099856_PstIMseI_PA	10.54
384	M6_1435175_PstIMspI_PA	10.54
385	M6_1685592_PstIMspI_PA	10.54
386	M6_2893678_PstIMspI_PA	10.54
387	M6_446148_PstIMspI_PA	10.54
388	M6_605646_PstIMspI_PA	10.54
389	Opata_2989909_PstIMspI_PA	10.54
390	Opata_3316448_PstIMspI_PA	10.54
391	Opata_3324281_PstIMspI_PA	10.54
392	Opata_361908_PstIMspI_PA	10.54
393	Opata_3811407_PstIMspI_PA	10.54
394	Opata_709106_PstIMspI_PA	10.54
395	Opata_2433041_PstIMluI_PA	10.54
396	M6_124118_PstIMseI_PA	10.54
397	M6_20776_PstIMseI_PA	10.54
398	M6_320114_PstIMseI_PA	10.54
399	M6_375285_PstIMseI_PA	10.54
400	M6_3867188_PstIMseI_PA	10.54
401	M6_428911_PstIMseI_PA	10.54
402	M6_649524_PstIMseI_PA	10.54
403	Opata_174071_PstIMseI_PA	10.54
404	Opata_3924634_PstIMseI_PA	10.54
405	Opata_485785_PstIMseI_PA	10.54
406	M6_1063941_PstIMspI_PA	10.54
407	M6_1088843_PstIMspI_PA	10.54
408	M6_1097231_PstIMspI_PA	10.54
409	M6_1231625_PstIMspI_PA	10.54
410	M6_1312329_PstIMspI_PA	10.54
411	M6_1971528_PstIMspI_PA	10.54
412	M6_2256751_PstIMspI_PA	10.54
413	M6_3477601_PstIMspI_PA	10.54
414	M6_418343_PstIMspI_PA	10.54
415	M6_432793_PstIMspI_PA	10.54
416	M6_609571_PstIMspI_PA	10.54
417	M6_703558_PstIMspI_PA	10.54
418	M6_781951_PstIMspI_PA	10.54
419	Opata_3115608_PstIMspI_PA	10.54
420	Opata_3294268_PstIMspI_PA	10.54
421	Opata_3572567_PstIMspI_PA	10.54
422	Opata_4245838_PstIMspI_PA	10.54
423	Opata_508748_PstIMspI_PA	10.54
424	M6_1621166_PstIMluI_PA	10.54
425	M6_10877_PstIMseI_PA	10.54
426	M6_1473072_PstIMseI_PA	10.54
427	M6_1802641_PstIMseI_PA	10.54
428	M6_191354_PstIMseI_PA	10.54
429	M6_21677_PstIMseI_PA	10.54
430	M6_218131_PstIMseI_PA	10.54
431	M6_2265168_PstIMseI_PA	10.54
432	M6_23150_PstIMseI_PA	10.54
433	M6_23186_PstIMseI_PA	10.54
434	M6_2456459_PstIMseI_PA	10.54
435	M6_25290_PstIMseI_PA	10.54
436	M6_2559243_PstIMseI_PA	10.54
437	M6_264304_PstIMseI_PA	10.54
438	M6_272072_PstIMseI_PA	10.54
439	M6_272117_PstIMseI_PA	10.54
440	M6_3016260_PstIMseI_PA	10.54
441	M6_3121709_PstIMseI_PA	10.54
442	M6_3216992_PstIMseI_PA	10.54
443	M6_341571_PstIMseI_PA	10.54
444	M6_3671199_PstIMseI_PA	10.54
445	M6_378354_PstIMseI_PA	10.54
446	M6_3867810_PstIMseI_PA	10.54
447	M6_38747_PstIMseI_PA	10.54
448	M6_406432_PstIMseI_PA	10.54
449	M6_422402_PstIMseI_PA	10.54
450	M6_470129_PstIMseI_PA	10.54
451	M6_536753_PstIMseI_PA	10.54
452	M6_596171_PstIMseI_PA	10.54
453	M6_667104_PstIMseI_PA	10.54
454	M6_722319_PstIMseI_PA	10.54
455	M6_724093_PstIMseI_PA	10.54
456	M6_734235_PstIMseI_PA	10.54
457	M6_767375_PstIMseI_PA	10.54
458	M6_796975_PstIMseI_PA	10.54
459	M6_93614_PstIMseI_PA	10.54
460	M6_976786_PstIMseI_PA	10.54
461	M6_983303_PstIMseI_PA	10.54
462	M6_997042_PstIMseI_PA	10.54
463	Opata_1149397_PstIMseI_PA	10.54
464	Opata_125545_PstIMseI_PA	10.54
465	Opata_2220667_PstIMseI_PA	10.54
466	Opata_3637948_PstIMseI_PA	10.54
467	Opata_558691_PstIMseI_PA	10.54
468	Opata_655708_PstIMseI_PA	10.54
469	M6_11624_PstIMspI_PA	10.54
470	M6_1473244_PstIMspI_PA	10.54
471	M6_1480145_PstIMspI_PA	10.54
472	M6_1569747_PstIMspI_PA	10.54
473	M6_1640303_PstIMspI_PA	10.54
474	M6_1815667_PstIMspI_PA	10.54
475	M6_1931410_PstIMspI_PA	10.54
476	M6_2045131_PstIMspI_PA	10.54
477	M6_2217965_PstIMspI_PA	10.54
478	M6_2545748_PstIMspI_PA	10.54
479	M6_576139_PstIMspI_PA	10.54
480	M6_578732_PstIMspI_PA	10.54
481	M6_914409_PstIMspI_PA	10.54
482	Opata_1321594_PstIMspI_PA	10.54
483	Opata_2046455_PstIMspI_PA	10.54
484	Opata_2375725_PstIMspI_PA	10.54
485	Opata_266740_PstIMspI_PA	10.54
486	Opata_3093428_PstIMspI_PA	10.54
487	Opata_3127962_PstIMspI_PA	10.54
488	Opata_3280491_PstIMspI_PA	10.54
489	Opata_39976_PstIMspI_PA	10.54
490	Opata_517269_PstIMspI_PA	10.54
491	M6_12063_PstIMseI_PA	10.54
492	M6_1308588_PstIMseI_PA	10.54
493	M6_79607_PstIMseI_PA	10.54
494	Opata_2779024_PstIMseI_PA	10.54
495	Opata_302081_PstIMseI_PA	10.54
496	Opata_42297_PstIMseI_PA	10.54
497	Opata_3215910_PstIMspI_PA	10.54
498	Opata_3445828_PstIMspI_PA	10.54
499	M6_1029157_PstIMseI_PA	10.54
500	M6_1391591_PstIMseI_PA	10.54
501	Opata_1142137_PstIMseI_PA	10.54
502	Opata_1312776_PstIMseI_PA	10.54
503	Opata_2599182_PstIMseI_PA	10.54
504	Opata_494353_PstIMseI_PA	10.54
505	M6_1410196_PstIMspI_PA	10.54
506	M6_2355_PstIMspI_PA	10.54
507	M6_557183_PstIMspI_PA	10.54
508	Opata_1723876_PstIMspI_PA	10.54
509	Opata_2314407_PstIMspI_PA	10.54
510	Opata_274444_PstIMseI_PA	10.54
511	Opata_29397_PstIMseI_PA	10.54
512	Opata_579611_PstIMseI_PA	10.54
513	Opata_941207_PstIMseI_PA	10.54
514	Opata_944406_PstIMseI_PA	10.54
515	Opata_1407292_PstIMspI_PA	10.54
516	Opata_2256419_PstIMspI_PA	10.54
517	Opata_2356867_PstIMspI_PA	10.54
518	Opata_2418153_PstIMspI_PA	10.54
519	Opata_3287763_PstIMspI_PA	10.54
520	Opata_4092366_PstIMseI_PA	10.54
521	Opata_4027033_PstIMspI_PA	10.54
522	Opata_2971027_PstIMseI_PA	10.54
523	Opata_928142_PstIMseI_PA	10.54
524	M6_1291947_PstIMseI_PA	10.54
525	1113392	10.56
526	1234639	10.66
527	1370339	10.83
528	XgbxG260	11
529	wsnp_Ku_c12399_20037334	11.11
530	BS00064403_51	11.11
531	1110650	11.38
532	1121080	11.38
533	1369508	11.38
534	4393939	11.53
535	Xwmc710	11.6
536	wsnp_Ex_c23152_32387271	11.62
537	wsnp_Ra_c23758_33291657	11.62
538	Xfba78a	12
539	Xfbb24a	12
540	Xgwm165a	12
541	wsnp_Ex_c31121_39955117	12.02
542	wsnp_Ra_c2078_4037878	12.02
543	BS00022183_51	12.02
544	BS00039935_51	12.02
545	BS00039936_51	12.02
546	IAAV1120	12.02
547	TA002019-0994	12.02
548	BS00056493_51	12.02
549	BS00066087_51	12.02
550	1128333	12.17
551	1228144	12.17
552	1235875	12.17
553	2300393	12.17
554	1236224	12.23
555	1170448	12.62
556	3954140	12.62
557	1000516	12.82
558	M6_1273406_PstIMluI_PA	12.84
559	M6_1454080_PstIMluI_PA	12.84
560	M6_1454204_PstIMluI_PA	12.84
561	M6_1631406_PstIMluI_PA	12.84
562	M6_2525693_PstIMluI_PA	12.84
563	M6_2552031_PstIMluI_PA	12.84
564	M6_777791_PstIMluI_PA	12.84
565	M6_167647_PstIMseI_PA	12.84
566	M6_1681270_PstIMseI_PA	12.84
567	M6_1695792_PstIMseI_PA	12.84
568	M6_1927061_PstIMseI_PA	12.84
569	M6_3214765_PstIMseI_PA	12.84
570	M6_3302464_PstIMseI_PA	12.84
571	M6_3305408_PstIMseI_PA	12.84
572	M6_536433_PstIMseI_PA	12.84
573	M6_556657_PstIMseI_PA	12.84
574	M6_644699_PstIMseI_PA	12.84
575	M6_667330_PstIMseI_PA	12.84
576	M6_720308_PstIMseI_PA	12.84
577	M6_738543_PstIMseI_PA	12.84
578	M6_798580_PstIMseI_PA	12.84
579	Opata_1358633_PstIMseI_PA	12.84
580	Opata_290169_PstIMseI_PA	12.84
581	Opata_3355956_PstIMseI_PA	12.84
582	Opata_375323_PstIMseI_PA	12.84
583	Opata_4000807_PstIMseI_PA	12.84
584	Opata_850592_PstIMseI_PA	12.84
585	Opata_920682_PstIMseI_PA	12.84
586	M6_1024233_PstIMspI_PA	12.84
587	M6_1235225_PstIMspI_PA	12.84
588	M6_127485_PstIMspI_PA	12.84
589	M6_155785_PstIMspI_PA	12.84
590	M6_1650236_PstIMspI_PA	12.84
591	M6_1676322_PstIMspI_PA	12.84
592	M6_1737853_PstIMspI_PA	12.84
593	M6_1844744_PstIMspI_PA	12.84
594	M6_2088143_PstIMspI_PA	12.84
595	M6_2355139_PstIMspI_PA	12.84
596	M6_2513042_PstIMspI_PA	12.84
597	M6_2516027_PstIMspI_PA	12.84
598	M6_2946297_PstIMspI_PA	12.84
599	M6_3351500_PstIMspI_PA	12.84
600	M6_3491194_PstIMspI_PA	12.84
601	M6_355812_PstIMspI_PA	12.84
602	M6_383648_PstIMspI_PA	12.84
603	M6_63261_PstIMspI_PA	12.84
604	M6_653532_PstIMspI_PA	12.84
605	M6_695185_PstIMspI_PA	12.84
606	Opata_1310732_PstIMspI_PA	12.84
607	Opata_1615670_PstIMspI_PA	12.84
608	Opata_2870192_PstIMspI_PA	12.84
609	Opata_3156781_PstIMspI_PA	12.84
610	Opata_3302716_PstIMspI_PA	12.84
611	Opata_3323085_PstIMspI_PA	12.84
612	Opata_3501304_PstIMspI_PA	12.84
613	Opata_37938_PstIMspI_PA	12.84
614	Opata_3972614_PstIMspI_PA	12.84
615	Opata_423517_PstIMspI_PA	12.84
616	Opata_660950_PstIMspI_PA	12.84
617	Opata_663175_PstIMspI_PA	12.84
618	Opata_1331592_42_PstIMseI_SNP	12.84
619	Opata_1331592_54_PstIMseI_SNP	12.84
620	Opata_1331592_57_PstIMseI_SNP	12.84
621	Opata_1465083_76_PstIMseI_SNP	12.84
622	Opata_155068_32_PstIMseI_SNP	12.84
623	Opata_155068_39_PstIMseI_SNP	12.84
624	Opata_165076_73_PstIMseI_SNP	12.84
625	Opata_19056_32_PstIMseI_SNP	12.84
626	Opata_200407_7_PstIMseI_SNP	12.84
627	Opata_25172_34_PstIMseI_SNP	12.84
628	Opata_25172_78_PstIMseI_SNP	12.84
629	Opata_268701_36_PstIMseI_SNP	12.84
630	Opata_38030_26_PstIMseI_SNP	12.84
631	Opata_38030_64_PstIMseI_SNP	12.84
632	Opata_38030_6_PstIMseI_SNP	12.84
633	Opata_414546_42_PstIMseI_SNP	12.84
634	Opata_414546_72_PstIMseI_SNP	12.84
635	Opata_4320654_85_PstIMseI_SNP	12.84
636	Opata_865922_72_PstIMseI_SNP	12.84
637	Opata_2092526_50_PstIMspI_SNP	12.84
638	Opata_2092526_56_PstIMspI_SNP	12.84
639	Opata_2475815_2_PstIMspI_SNP	12.84
640	Opata_2475815_36_PstIMspI_SNP	12.84
641	Opata_428662_12_PstIMspI_SNP	12.84
642	Opata_532663_1_PstIMspI_SNP	12.84
643	M6_3779530_PstIMseI_PA	12.84
644	M6_3864911_PstIMseI_PA	12.84
645	M6_559601_PstIMseI_PA	12.84
646	M6_75145_PstIMseI_PA	12.84
647	M6_1840473_PstIMspI_PA	12.84
648	M6_210937_PstIMspI_PA	12.84
649	M6_329920_PstIMspI_PA	12.84
650	M6_454739_PstIMspI_PA	12.84
651	Opata_30677_PstIMspI_PA	12.84
652	Opata_368776_PstIMspI_PA	12.84
653	M6_211384_PstIMseI_PA	12.84
654	Opata_378891_PstIMseI_PA	12.84
655	M6_1064892_PstIMspI_PA	12.84
656	M6_1103860_PstIMspI_PA	12.84
657	M6_1880914_PstIMspI_PA	12.84
658	M6_1962496_PstIMspI_PA	12.84
659	M6_377169_PstIMspI_PA	12.84
660	M6_422088_PstIMspI_PA	12.84
661	M6_865195_PstIMspI_PA	12.84
662	M6_1424011_PstIMluI_PA	12.84
663	M6_1542650_PstIMluI_PA	12.84
664	M6_1167316_PstIMseI_PA	12.84
665	M6_1379433_PstIMseI_PA	12.84
666	M6_2370662_PstIMseI_PA	12.84
667	M6_2422294_PstIMseI_PA	12.84
668	M6_272507_PstIMseI_PA	12.84
669	M6_319366_PstIMseI_PA	12.84
670	M6_327890_PstIMseI_PA	12.84
671	M6_335346_PstIMseI_PA	12.84
672	M6_336331_PstIMseI_PA	12.84
673	M6_43951_PstIMseI_PA	12.84
674	M6_543416_PstIMseI_PA	12.84
675	M6_56957_PstIMseI_PA	12.84
676	M6_592554_PstIMseI_PA	12.84
677	M6_7919_PstIMseI_PA	12.84
678	M6_843454_PstIMseI_PA	12.84
679	Opata_2289364_PstIMseI_PA	12.84
680	Opata_2324845_PstIMseI_PA	12.84
681	Opata_2597627_PstIMseI_PA	12.84
682	Opata_2896893_PstIMseI_PA	12.84
683	Opata_636101_PstIMseI_PA	12.84
684	M6_103258_PstIMspI_PA	12.84
685	M6_1083584_PstIMspI_PA	12.84
686	M6_1115584_PstIMspI_PA	12.84
687	M6_1156673_PstIMspI_PA	12.84
688	M6_1417711_PstIMspI_PA	12.84
689	M6_1780912_PstIMspI_PA	12.84
690	M6_1858809_PstIMspI_PA	12.84
691	M6_1881659_PstIMspI_PA	12.84
692	M6_2730896_PstIMspI_PA	12.84
693	M6_311664_PstIMspI_PA	12.84
694	M6_3245084_PstIMspI_PA	12.84
695	M6_367901_PstIMspI_PA	12.84
696	M6_388062_PstIMspI_PA	12.84
697	M6_609764_PstIMspI_PA	12.84
698	M6_618171_PstIMspI_PA	12.84
699	M6_663558_PstIMspI_PA	12.84
700	M6_704613_PstIMspI_PA	12.84
701	M6_738236_PstIMspI_PA	12.84
702	M6_742152_PstIMspI_PA	12.84
703	M6_787117_PstIMspI_PA	12.84
704	M6_803282_PstIMspI_PA	12.84
705	M6_859471_PstIMspI_PA	12.84
706	M6_889394_PstIMspI_PA	12.84
707	M6_955334_PstIMspI_PA	12.84
708	Opata_126247_PstIMspI_PA	12.84
709	Opata_1667625_PstIMspI_PA	12.84
710	Opata_205237_PstIMspI_PA	12.84
711	Opata_3506611_PstIMspI_PA	12.84
712	Opata_3628067_PstIMspI_PA	12.84
713	M6_1640477_PstIMluI_PA	12.84
714	M6_45390_PstIMluI_PA	12.84
715	M6_669799_PstIMseI_PA	12.84
716	Opata_106161_PstIMseI_PA	12.84
717	M6_125872_PstIMspI_PA	12.84
718	M6_146575_PstIMspI_PA	12.84
719	M6_2727565_PstIMspI_PA	12.84
720	M6_715822_PstIMspI_PA	12.84
721	M6_88525_PstIMspI_PA	12.84
722	Opata_2119779_PstIMspI_PA	12.84
723	Opata_674641_PstIMspI_PA	12.84
724	Opata_7262_PstIMspI_PA	12.84
725	M6_1681797_PstIMluI_PA	12.84
726	M6_1030710_PstIMseI_PA	12.84
727	M6_1985447_PstIMseI_PA	12.84
728	M6_242002_PstIMseI_PA	12.84
729	M6_2585626_PstIMseI_PA	12.84
730	M6_2777115_PstIMseI_PA	12.84
731	M6_2946461_PstIMseI_PA	12.84
732	M6_623330_PstIMseI_PA	12.84
733	Opata_1015383_PstIMseI_PA	12.84
734	Opata_1201667_PstIMseI_PA	12.84
735	Opata_1875967_PstIMseI_PA	12.84
736	Opata_972090_PstIMseI_PA	12.84
737	M6_1119812_PstIMspI_PA	12.84
738	M6_1863419_PstIMspI_PA	12.84
739	M6_2014399_PstIMspI_PA	12.84
740	M6_3265775_PstIMspI_PA	12.84
741	Opata_1153647_PstIMspI_PA	12.84
742	Opata_1742004_PstIMspI_PA	12.84
743	Opata_2143042_PstIMspI_PA	12.84
744	Opata_3148799_PstIMspI_PA	12.84
745	Opata_483956_PstIMspI_PA	12.84
746	Opata_66834_PstIMspI_PA	12.84
747	M6_1027680_PstIMseI_PA	12.84
748	Opata_49163_PstIMseI_PA	12.84
749	M6_1168627_PstIMspI_PA	12.84
750	M6_3078181_PstIMspI_PA	12.84
751	Opata_3269592_PstIMspI_PA	12.84
752	Opata_383176_PstIMseI_PA	12.84
753	Opata_301387_PstIMspI_PA	12.84
754	M6_140576_PstIMseI_PA	12.84
755	Opata_70156_PstIMspI_PA	12.84
756	M6_2440213_PstIMseI_PA	12.84
757	Opata_1790790_PstIMspI_PA	12.84
758	M6_2149326_PstIMluI_PA	12.84
759	M6_831453_PstIMseI_PA	12.84
760	M6_297391_PstIMspI_PA	12.84
761	Xgwm495a	13
762	1124676	13.08
763	1237198	13.08
764	1101202	13.28
765	1313382	13.28
766	2275966	13.28
767	2277248	13.28
768	1163554	13.29
769	1219016	13.29
770	3533325	13.29
771	1004466	13.4
772	1094993	13.4
773	1097127	13.4
774	1124980	13.4
775	1279723	13.4
776	wPt-1358	13.42
777	2277277	13.51
778	wPt-7233	13.55
779	wPt-730068	13.55
780	wPt-731583	13.55
781	wPt-0246	13.78
782	1048461	13.87
783	1184876	13.87
784	2276030	13.87
785	Xgwm513a	14
786	1094681	14.47
787	1150955	14.47
788	1229167	14.47
789	wsnp_Ex_c17561_26284693	14.9
790	Tdurum_contig49608_1323	14.9
791	RAC875_c94519_419	14.9
792	tplb0025f09_973	14.9
793	Tdurum_contig42083_757	14.9
794	Tdurum_contig42083_890	14.9
795	tplb0025f09_1052	14.9
796	tplb0025f09_1853	14.9
797	Tdurum_contig5427_314	14.9
798	BobWhite_c29220_337	14.9
799	Excalibur_c58393_299	14.9
800	Tdurum_contig10967_269	14.9
801	Tdurum_contig46867_597	14.9
802	Tdurum_contig46867_799	14.9
803	BobWhite_c1656_845	14.9
804	GENE-3521_378	14.9
805	Kukri_rep_c112779_183	14.9
806	Tdurum_contig47603_420	14.9
807	Kukri_rep_c117247_191	14.9
808	Excalibur_c49061_138	14.9
809	Excalibur_c64208_101	14.9
810	Tdurum_contig46867_658	14.9
811	BS00060041_51	14.9
812	RAC875_c68719_352	14.9
813	XgbxG192c	15
814	989799	15.07
815	1019759	15.07
816	1058908	15.07
817	1103041	15.07
818	1117958	15.07
819	1119379	15.07
820	1125574	15.07
821	2279754	15.07
822	3022855	15.07
823	3025354	15.07
824	3033805	15.07
825	wPt-8650	15.13
826	IAAV5038	15.2
827	BobWhite_c1656_186	15.64
828	1109756	15.68
829	1128607	15.68
830	wPt-4699	15.87
831	Xcdo795	16
832	Xpsp3163	16
833	wsnp_Ex_c17561_26284882	16.1
834	Tdurum_contig42083_1539	16.1
835	Tdurum_contig42083_691	16.1
836	tplb0050b23_546	16.1
837	CAP11_c864_214	16.1
838	wPt-8555	16.34
839	M6_2617907_PstIMseI_PA	16.34
840	M6_276038_PstIMseI_PA	16.34
841	M6_792304_PstIMseI_PA	16.34
842	Opata_2035294_PstIMseI_PA	16.34
843	Opata_271319_PstIMseI_PA	16.34
844	Opata_597498_PstIMseI_PA	16.34
845	M6_1235343_PstIMspI_PA	16.34
846	M6_1432716_PstIMspI_PA	16.34
847	M6_1951887_PstIMspI_PA	16.34
848	M6_2145314_PstIMspI_PA	16.34
849	M6_3269843_PstIMspI_PA	16.34
850	M6_447117_PstIMspI_PA	16.34
851	M6_448548_PstIMspI_PA	16.34
852	M6_518079_PstIMspI_PA	16.34
853	M6_520726_PstIMspI_PA	16.34
854	M6_596637_PstIMspI_PA	16.34
855	M6_779880_PstIMspI_PA	16.34
856	M6_915407_PstIMspI_PA	16.34
857	Opata_1139259_PstIMspI_PA	16.34
858	Opata_1235773_PstIMspI_PA	16.34
859	Opata_1423554_PstIMspI_PA	16.34
860	Opata_1669728_PstIMspI_PA	16.34
861	Opata_1697352_PstIMspI_PA	16.34
862	Opata_2031739_PstIMspI_PA	16.34
863	Opata_3113457_PstIMspI_PA	16.34
864	Opata_3465418_PstIMspI_PA	16.34
865	Opata_3490575_PstIMspI_PA	16.34
866	Opata_3508117_PstIMspI_PA	16.34
867	Opata_3678003_PstIMspI_PA	16.34
868	Opata_3687298_PstIMspI_PA	16.34
869	Opata_3805293_PstIMspI_PA	16.34
870	Opata_3963973_PstIMspI_PA	16.34
871	Opata_4063212_PstIMspI_PA	16.34
872	Opata_915171_PstIMspI_PA	16.34
873	M6_192381_36_PstIMseI_SNP	16.34
874	Opata_105284_38_PstIMseI_SNP	16.34
875	Opata_1101478_21_PstIMseI_SNP	16.34
876	Opata_1176805_73_PstIMseI_SNP	16.34
877	Opata_164812_52_PstIMseI_SNP	16.34
878	Opata_164812_5_PstIMseI_SNP	16.34
879	Opata_164812_66_PstIMseI_SNP	16.34
880	Opata_248613_51_PstIMseI_SNP	16.34
881	Opata_248613_84_PstIMseI_SNP	16.34
882	Opata_364411_5_PstIMseI_SNP	16.34
883	Opata_41869_11_PstIMseI_SNP	16.34
884	Opata_41869_24_PstIMseI_SNP	16.34
885	Opata_45385_10_PstIMseI_SNP	16.34
886	Opata_45385_43_PstIMseI_SNP	16.34
887	Opata_45385_64_PstIMseI_SNP	16.34
888	Opata_516373_31_PstIMseI_SNP	16.34
889	Opata_519099_34_PstIMseI_SNP	16.34
890	Opata_519099_62_PstIMseI_SNP	16.34
891	Opata_755405_51_PstIMseI_SNP	16.34
892	Opata_921513_64_PstIMseI_SNP	16.34
893	Opata_928010_29_PstIMseI_SNP	16.34
894	Opata_928010_81_PstIMseI_SNP	16.34
895	Opata_98752_56_PstIMseI_SNP	16.34
896	Opata_1294648_70_PstIMspI_SNP	16.34
897	Opata_1611304_13_PstIMspI_SNP	16.34
898	Opata_1682822_1_PstIMspI_SNP	16.34
899	Opata_1682822_43_PstIMspI_SNP	16.34
900	Opata_1716248_44_PstIMspI_SNP	16.34
901	Opata_1741206_25_PstIMspI_SNP	16.34
902	Opata_1741206_54_PstIMspI_SNP	16.34
903	Opata_1741206_63_PstIMspI_SNP	16.34
904	Opata_1795473_4_PstIMspI_SNP	16.34
905	Opata_256560_42_PstIMspI_SNP	16.34
906	Opata_256560_60_PstIMspI_SNP	16.34
907	Opata_256560_81_PstIMspI_SNP	16.34
908	Opata_2836484_25_PstIMspI_SNP	16.34
909	Opata_2836484_8_PstIMspI_SNP	16.34
910	Opata_3483374_34_PstIMspI_SNP	16.34
911	Opata_3483374_64_PstIMspI_SNP	16.34
912	Opata_3996601_75_PstIMspI_SNP	16.34
913	Opata_704969_40_PstIMspI_SNP	16.34
914	Opata_964556_PstIMseI_PA	16.34
915	M6_1031747_PstIMspI_PA	16.34
916	M6_1059463_PstIMspI_PA	16.34
917	M6_2536406_PstIMspI_PA	16.34
918	M6_2788328_PstIMspI_PA	16.34
919	M6_2792611_PstIMspI_PA	16.34
920	M6_342308_PstIMspI_PA	16.34
921	M6_482434_PstIMspI_PA	16.34
922	M6_872761_PstIMspI_PA	16.34
923	M6_879961_PstIMspI_PA	16.34
924	M6_932430_PstIMspI_PA	16.34
925	Opata_1158352_PstIMspI_PA	16.34
926	Opata_2959638_PstIMspI_PA	16.34
927	Opata_3280414_PstIMspI_PA	16.34
928	Opata_3343215_PstIMspI_PA	16.34
929	Opata_3364735_PstIMspI_PA	16.34
930	Opata_3383728_PstIMspI_PA	16.34
931	Opata_3721666_PstIMspI_PA	16.34
932	Opata_60857_PstIMspI_PA	16.34
933	Opata_614465_PstIMspI_PA	16.34
934	Opata_1346256_69_PstIMspI_SNP	16.34
935	M6_1005697_PstIMseI_PA	16.34
936	M6_190825_PstIMseI_PA	16.34
937	M6_192501_PstIMseI_PA	16.34
938	M6_3456945_PstIMseI_PA	16.34
939	M6_3847488_PstIMseI_PA	16.34
940	Opata_1250136_PstIMseI_PA	16.34
941	Opata_1317248_PstIMseI_PA	16.34
942	Opata_188439_PstIMseI_PA	16.34
943	Opata_189268_PstIMseI_PA	16.34
944	Opata_289491_PstIMseI_PA	16.34
945	Opata_349302_PstIMseI_PA	16.34
946	Opata_3876326_PstIMseI_PA	16.34
947	Opata_518758_PstIMseI_PA	16.34
948	Opata_54676_PstIMseI_PA	16.34
949	Opata_547101_PstIMseI_PA	16.34
950	Opata_646801_PstIMseI_PA	16.34
951	Opata_782747_PstIMseI_PA	16.34
952	Opata_966522_PstIMseI_PA	16.34
953	M6_1564272_PstIMspI_PA	16.34
954	M6_1844513_PstIMspI_PA	16.34
955	Opata_127275_PstIMspI_PA	16.34
956	Opata_1343516_PstIMspI_PA	16.34
957	Opata_1377575_PstIMspI_PA	16.34
958	Opata_1557634_PstIMspI_PA	16.34
959	Opata_1693437_PstIMspI_PA	16.34
960	Opata_1759644_PstIMspI_PA	16.34
961	Opata_1830309_PstIMspI_PA	16.34
962	Opata_1889440_PstIMspI_PA	16.34
963	Opata_1905417_PstIMspI_PA	16.34
964	Opata_1969680_PstIMspI_PA	16.34
965	Opata_2296068_PstIMspI_PA	16.34
966	Opata_2795094_PstIMspI_PA	16.34
967	Opata_2797059_PstIMspI_PA	16.34
968	Opata_3084852_PstIMspI_PA	16.34
969	Opata_3150675_PstIMspI_PA	16.34
970	Opata_331687_PstIMspI_PA	16.34
971	Opata_3657790_PstIMspI_PA	16.34
972	Opata_770404_PstIMspI_PA	16.34
973	M6_1162193_PstIMseI_PA	16.34
974	Opata_193205_PstIMseI_PA	16.34
975	Opata_209439_PstIMseI_PA	16.34
976	Opata_252529_PstIMseI_PA	16.34
977	Opata_39900_PstIMseI_PA	16.34
978	Opata_473427_PstIMseI_PA	16.34
979	Opata_522651_PstIMseI_PA	16.34
980	Opata_53041_PstIMseI_PA	16.34
981	Opata_671592_PstIMseI_PA	16.34
982	Opata_908520_PstIMseI_PA	16.34
983	M6_2421921_PstIMspI_PA	16.34
984	Opata_1983662_PstIMspI_PA	16.34
985	Opata_2396060_PstIMspI_PA	16.34
986	Opata_3357110_PstIMspI_PA	16.34
987	Opata_3590531_PstIMspI_PA	16.34
988	Opata_4198807_PstIMspI_PA	16.34
989	M6_241998_PstIMseI_PA	16.34
990	M6_402803_PstIMseI_PA	16.34
991	M6_89106_PstIMseI_PA	16.34
992	Opata_110973_PstIMseI_PA	16.34
993	Opata_119857_PstIMseI_PA	16.34
994	Opata_190941_PstIMseI_PA	16.34
995	Opata_203233_PstIMseI_PA	16.34
996	Opata_306280_PstIMseI_PA	16.34
997	Opata_30716_PstIMseI_PA	16.34
998	Opata_3349926_PstIMseI_PA	16.34
999	Opata_425721_PstIMseI_PA	16.34
1000	Opata_593000_PstIMseI_PA	16.34
1001	Opata_685354_PstIMseI_PA	16.34
1002	Opata_841708_PstIMseI_PA	16.34
1003	M6_559885_PstIMspI_PA	16.34
1004	Opata_1668947_PstIMspI_PA	16.34
1005	Opata_1707861_PstIMspI_PA	16.34
1006	Opata_1762211_PstIMspI_PA	16.34
1007	Opata_2565069_PstIMspI_PA	16.34
1008	Opata_3276056_PstIMspI_PA	16.34
1009	Opata_59124_PstIMspI_PA	16.34
1010	Opata_691291_PstIMspI_PA	16.34
1011	Opata_1010591_PstIMseI_PA	16.34
1012	Opata_1209535_PstIMseI_PA	16.34
1013	Opata_1316006_PstIMseI_PA	16.34
1014	Opata_385752_PstIMseI_PA	16.34
1015	Opata_428077_PstIMseI_PA	16.34
1016	Opata_54187_PstIMseI_PA	16.34
1017	Opata_707101_PstIMseI_PA	16.34
1018	Opata_9120_PstIMseI_PA	16.34
1019	M6_827049_PstIMspI_PA	16.34
1020	Opata_1350825_PstIMspI_PA	16.34
1021	Opata_1682693_PstIMspI_PA	16.34
1022	Opata_2376937_PstIMspI_PA	16.34
1023	Opata_2479390_PstIMspI_PA	16.34
1024	Opata_2518951_PstIMspI_PA	16.34
1025	Opata_2554457_PstIMspI_PA	16.34
1026	Opata_2565349_PstIMspI_PA	16.34
1027	Opata_2775102_PstIMspI_PA	16.34
1028	Opata_3098548_PstIMspI_PA	16.34
1029	Opata_331409_PstIMspI_PA	16.34
1030	Opata_3914717_PstIMspI_PA	16.34
1031	Opata_4189993_PstIMspI_PA	16.34
1032	Opata_512496_PstIMspI_PA	16.34
1033	Opata_639452_PstIMspI_PA	16.34
1034	Opata_1127240_PstIMseI_PA	16.34
1035	Opata_178475_PstIMspI_PA	16.34
1036	Opata_1938146_PstIMspI_PA	16.34
1037	Opata_1942736_PstIMspI_PA	16.34
1038	Opata_744360_PstIMspI_PA	16.34
1039	Opata_2250218_PstIMspI_PA	16.34
1040	Opata_721190_PstIMspI_PA	16.34
1041	Opata_1045709_PstIMseI_PA	16.34
1042	Opata_2342574_PstIMseI_PA	16.34
1043	Opata_733185_PstIMseI_PA	16.34
1044	M6_1442992_PstIMseI_PA	16.34
1045	Ra_c1082_1100	16.97
1046	BS00106142_51	16.97
1047	RAC875_c45896_232	16.97
1048	Tdurum_contig9072_88	16.97
1049	Tdurum_contig42083_1308	16.97
1050	Excalibur_c55463_232	16.97
1051	BobWhite_c46938_314	16.97
1052	Kukri_rep_c104277_1326	16.97
1053	RAC875_c22142_333	16.97
1054	IAAV3848	16.97
1055	Tdurum_contig49608_1185	16.97
1056	Xbcd1250	17
1057	Kukri_c60107_193	17.24
1058	Rht1	17.4
1059	wsnp_Ex_c29500_38529808	18.36
1060	Kukri_c8386_767	18.36
1061	BS00022225_51	18.36
1062	Xbcd1250x	19
1063	wPt-11203	19.54
1064	Opata_1314254_PstIMluI_PA	19.54
1065	Opata_2287601_PstIMluI_PA	19.54
1066	Opata_981292_PstIMluI_PA	19.54
1067	M6_3530531_PstIMseI_PA	19.54
1068	Opata_1311302_PstIMseI_PA	19.54
1069	Opata_1596162_PstIMseI_PA	19.54
1070	Opata_1627590_PstIMseI_PA	19.54
1071	Opata_1889425_PstIMseI_PA	19.54
1072	Opata_2786846_PstIMseI_PA	19.54
1073	Opata_281198_PstIMseI_PA	19.54
1074	Opata_3477726_PstIMseI_PA	19.54
1075	Opata_384219_PstIMseI_PA	19.54
1076	Opata_388494_PstIMseI_PA	19.54
1077	Opata_414288_PstIMseI_PA	19.54
1078	Opata_534608_PstIMseI_PA	19.54
1079	Opata_81644_PstIMseI_PA	19.54
1080	Opata_864598_PstIMseI_PA	19.54
1081	Opata_8746_PstIMseI_PA	19.54
1082	M6_2461596_PstIMspI_PA	19.54
1083	M6_2823121_PstIMspI_PA	19.54
1084	M6_654808_PstIMspI_PA	19.54
1085	M6_665449_PstIMspI_PA	19.54
1086	Opata_1004404_PstIMspI_PA	19.54
1087	Opata_1037060_PstIMspI_PA	19.54
1088	Opata_1048801_PstIMspI_PA	19.54
1089	Opata_1382374_PstIMspI_PA	19.54
1090	Opata_141168_PstIMspI_PA	19.54
1091	Opata_1465406_PstIMspI_PA	19.54
1092	Opata_1584033_PstIMspI_PA	19.54
1093	Opata_1621328_PstIMspI_PA	19.54
1094	Opata_1635195_PstIMspI_PA	19.54
1095	Opata_1665715_PstIMspI_PA	19.54
1096	Opata_1696626_PstIMspI_PA	19.54
1097	Opata_1745738_PstIMspI_PA	19.54
1098	Opata_1762696_PstIMspI_PA	19.54
1099	Opata_1872671_PstIMspI_PA	19.54
1100	Opata_1879919_PstIMspI_PA	19.54
1101	Opata_1893688_PstIMspI_PA	19.54
1102	Opata_200116_PstIMspI_PA	19.54
1103	Opata_2006000_PstIMspI_PA	19.54
1104	Opata_2030574_PstIMspI_PA	19.54
1105	Opata_2235495_PstIMspI_PA	19.54
1106	Opata_2245363_PstIMspI_PA	19.54
1107	Opata_2251302_PstIMspI_PA	19.54
1108	Opata_2256742_PstIMspI_PA	19.54
1109	Opata_2284683_PstIMspI_PA	19.54
1110	Opata_2295236_PstIMspI_PA	19.54
1111	Opata_2321042_PstIMspI_PA	19.54
1112	Opata_2376514_PstIMspI_PA	19.54
1113	Opata_2416894_PstIMspI_PA	19.54
1114	Opata_2545915_PstIMspI_PA	19.54
1115	Opata_2629384_PstIMspI_PA	19.54
1116	Opata_2631773_PstIMspI_PA	19.54
1117	Opata_2701082_PstIMspI_PA	19.54
1118	Opata_2884802_PstIMspI_PA	19.54
1119	Opata_3007511_PstIMspI_PA	19.54
1120	Opata_3155935_PstIMspI_PA	19.54
1121	Opata_3305675_PstIMspI_PA	19.54
1122	Opata_3388603_PstIMspI_PA	19.54
1123	Opata_3630157_PstIMspI_PA	19.54
1124	Opata_3720002_PstIMspI_PA	19.54
1125	Opata_4213695_PstIMspI_PA	19.54
1126	Opata_576584_PstIMspI_PA	19.54
1127	Opata_751792_PstIMspI_PA	19.54
1128	Opata_754826_PstIMspI_PA	19.54
1129	Opata_816184_PstIMspI_PA	19.54
1130	Opata_895726_PstIMspI_PA	19.54
1131	Opata_94899_PstIMspI_PA	19.54
1132	Opata_130700_90_PstIMseI_SNP	19.54
1133	Opata_166708_36_PstIMseI_SNP	19.54
1134	Opata_23216_24_PstIMseI_SNP	19.54
1135	Opata_232454_34_PstIMseI_SNP	19.54
1136	Opata_241877_17_PstIMseI_SNP	19.54
1137	Opata_241877_35_PstIMseI_SNP	19.54
1138	Opata_241877_75_PstIMseI_SNP	19.54
1139	Opata_27915_12_PstIMseI_SNP	19.54
1140	Opata_2809621_68_PstIMseI_SNP	19.54
1141	Opata_2809621_71_PstIMseI_SNP	19.54
1142	Opata_34514_28_PstIMseI_SNP	19.54
1143	Opata_38155_19_PstIMseI_SNP	19.54
1144	Opata_583_57_PstIMseI_SNP	19.54
1145	Opata_886691_41_PstIMseI_SNP	19.54
1146	Opata_886691_57_PstIMseI_SNP	19.54
1147	Opata_892371_46_PstIMseI_SNP	19.54
1148	Opata_93035_82_PstIMseI_SNP	19.54
1149	Opata_958074_30_PstIMseI_SNP	19.54
1150	Opata_958074_35_PstIMseI_SNP	19.54
1151	Opata_1397437_3_PstIMspI_SNP	19.54
1152	Opata_1397437_57_PstIMspI_SNP	19.54
1153	Opata_16774_9_PstIMspI_SNP	19.54
1154	Opata_1729535_1_PstIMspI_SNP	19.54
1155	Opata_1848129_32_PstIMspI_SNP	19.54
1156	Opata_2113389_56_PstIMspI_SNP	19.54
1157	Opata_2113389_83_PstIMspI_SNP	19.54
1158	Opata_2168749_31_PstIMspI_SNP	19.54
1159	Opata_2168749_3_PstIMspI_SNP	19.54
1160	Opata_2168749_4_PstIMspI_SNP	19.54
1161	Opata_2223617_76_PstIMspI_SNP	19.54
1162	Opata_236876_25_PstIMspI_SNP	19.54
1163	Opata_256284_11_PstIMspI_SNP	19.54
1164	Opata_261095_61_PstIMspI_SNP	19.54
1165	Opata_26551_59_PstIMspI_SNP	19.54
1166	Opata_26551_5_PstIMspI_SNP	19.54
1167	Opata_282230_52_PstIMspI_SNP	19.54
1168	Opata_3399691_70_PstIMspI_SNP	19.54
1169	Opata_3399691_76_PstIMspI_SNP	19.54
1170	Opata_3996601_42_PstIMspI_SNP	19.54
1171	Opata_3999600_27_PstIMspI_SNP	19.54
1172	Opata_4072728_21_PstIMspI_SNP	19.54
1173	Opata_4072728_30_PstIMspI_SNP	19.54
1174	Opata_4072728_36_PstIMspI_SNP	19.54
1175	Opata_4112909_55_PstIMspI_SNP	19.54
1176	Opata_600443_38_PstIMspI_SNP	19.54
1177	Opata_689559_65_PstIMspI_SNP	19.54
1178	Opata_861325_59_PstIMspI_SNP	19.54
1179	Opata_1069617_PstIMseI_PA	19.54
1180	Opata_1258382_PstIMseI_PA	19.54
1181	Opata_1328177_PstIMseI_PA	19.54
1182	Opata_1626787_PstIMseI_PA	19.54
1183	Opata_2360940_PstIMseI_PA	19.54
1184	Opata_3306047_PstIMseI_PA	19.54
1185	Opata_362124_PstIMseI_PA	19.54
1186	Opata_3931047_PstIMseI_PA	19.54
1187	Opata_436707_PstIMseI_PA	19.54
1188	Opata_46566_PstIMseI_PA	19.54
1189	M6_1037811_PstIMspI_PA	19.54
1190	M6_1484142_PstIMspI_PA	19.54
1191	Opata_116209_PstIMspI_PA	19.54
1192	Opata_1463872_PstIMspI_PA	19.54
1193	Opata_1584938_PstIMspI_PA	19.54
1194	Opata_1709450_PstIMspI_PA	19.54
1195	Opata_1890367_PstIMspI_PA	19.54
1196	Opata_1952261_PstIMspI_PA	19.54
1197	Opata_202273_PstIMspI_PA	19.54
1198	Opata_2207403_PstIMspI_PA	19.54
1199	Opata_2259732_PstIMspI_PA	19.54
1200	Opata_232615_PstIMspI_PA	19.54
1201	Opata_2679273_PstIMspI_PA	19.54
1202	Opata_2681015_PstIMspI_PA	19.54
1203	Opata_3177719_PstIMspI_PA	19.54
1204	Opata_372964_PstIMspI_PA	19.54
1205	Opata_3840300_PstIMspI_PA	19.54
1206	Opata_4162940_PstIMspI_PA	19.54
1207	Opata_563342_PstIMspI_PA	19.54
1208	Opata_626868_PstIMspI_PA	19.54
1209	Opata_904205_PstIMspI_PA	19.54
1210	Opata_21810_64_PstIMseI_SNP	19.54
1211	Opata_332853_6_PstIMspI_SNP	19.54
1212	Opata_112601_PstIMseI_PA	19.54
1213	Opata_1536649_PstIMseI_PA	19.54
1214	Opata_1837380_PstIMseI_PA	19.54
1215	Opata_251409_PstIMseI_PA	19.54
1216	Opata_374471_PstIMseI_PA	19.54
1217	Opata_4106960_PstIMseI_PA	19.54
1218	Opata_477030_PstIMseI_PA	19.54
1219	Opata_630984_PstIMseI_PA	19.54
1220	Opata_675141_PstIMseI_PA	19.54
1221	Opata_743663_PstIMseI_PA	19.54
1222	Opata_795829_PstIMseI_PA	19.54
1223	Opata_856635_PstIMseI_PA	19.54
1224	Opata_91515_PstIMseI_PA	19.54
1225	Opata_948914_PstIMseI_PA	19.54
1226	Opata_954286_PstIMseI_PA	19.54
1227	M6_499570_PstIMspI_PA	19.54
1228	Opata_1237384_PstIMspI_PA	19.54
1229	Opata_1650902_PstIMspI_PA	19.54
1230	Opata_1824662_PstIMspI_PA	19.54
1231	Opata_2063908_PstIMspI_PA	19.54
1232	Opata_2174632_PstIMspI_PA	19.54
1233	Opata_2213684_PstIMspI_PA	19.54
1234	Opata_2261179_PstIMspI_PA	19.54
1235	Opata_2266921_PstIMspI_PA	19.54
1236	Opata_2452644_PstIMspI_PA	19.54
1237	Opata_3481481_PstIMspI_PA	19.54
1238	Opata_518295_PstIMspI_PA	19.54
1239	Opata_653855_PstIMspI_PA	19.54
1240	Opata_974608_PstIMspI_PA	19.54
1241	Opata_16909_PstIMluI_PA	19.54
1242	Opata_152660_PstIMseI_PA	19.54
1243	Opata_1799207_PstIMseI_PA	19.54
1244	Opata_207462_PstIMseI_PA	19.54
1245	Opata_222332_PstIMseI_PA	19.54
1246	Opata_2547118_PstIMseI_PA	19.54
1247	Opata_2948350_PstIMseI_PA	19.54
1248	Opata_431626_PstIMseI_PA	19.54
1249	Opata_47759_PstIMseI_PA	19.54
1250	Opata_52738_PstIMseI_PA	19.54
1251	Opata_775143_PstIMseI_PA	19.54
1252	Opata_778474_PstIMseI_PA	19.54
1253	Opata_894865_PstIMseI_PA	19.54
1254	Opata_93078_PstIMseI_PA	19.54
1255	M6_683097_PstIMspI_PA	19.54
1256	Opata_1102104_PstIMspI_PA	19.54
1257	Opata_1516110_PstIMspI_PA	19.54
1258	Opata_1748332_PstIMspI_PA	19.54
1259	Opata_1770458_PstIMspI_PA	19.54
1260	Opata_191416_PstIMspI_PA	19.54
1261	Opata_2829077_PstIMspI_PA	19.54
1262	Opata_3183882_PstIMspI_PA	19.54
1263	Opata_3425708_PstIMspI_PA	19.54
1264	Opata_366575_PstIMspI_PA	19.54
1265	Opata_3700514_PstIMspI_PA	19.54
1266	Opata_432557_PstIMspI_PA	19.54
1267	Opata_115145_PstIMluI_PA	19.54
1268	Opata_1103414_PstIMseI_PA	19.54
1269	Opata_1247065_PstIMseI_PA	19.54
1270	Opata_1772994_PstIMseI_PA	19.54
1271	Opata_1807433_PstIMseI_PA	19.54
1272	Opata_198029_PstIMseI_PA	19.54
1273	Opata_224210_PstIMseI_PA	19.54
1274	Opata_284914_PstIMseI_PA	19.54
1275	Opata_344008_PstIMseI_PA	19.54
1276	Opata_461131_PstIMseI_PA	19.54
1277	Opata_627072_PstIMseI_PA	19.54
1278	Opata_76513_PstIMseI_PA	19.54
1279	Opata_8497_PstIMseI_PA	19.54
1280	Opata_909436_PstIMseI_PA	19.54
1281	M6_477588_PstIMspI_PA	19.54
1282	Opata_1010544_PstIMspI_PA	19.54
1283	Opata_1216542_PstIMspI_PA	19.54
1284	Opata_1238628_PstIMspI_PA	19.54
1285	Opata_1381474_PstIMspI_PA	19.54
1286	Opata_1436399_PstIMspI_PA	19.54
1287	Opata_1590692_PstIMspI_PA	19.54
1288	Opata_1600709_PstIMspI_PA	19.54
1289	Opata_166783_PstIMspI_PA	19.54
1290	Opata_1693693_PstIMspI_PA	19.54
1291	Opata_1726307_PstIMspI_PA	19.54
1292	Opata_1862638_PstIMspI_PA	19.54
1293	Opata_2205450_PstIMspI_PA	19.54
1294	Opata_2251427_PstIMspI_PA	19.54
1295	Opata_2414340_PstIMspI_PA	19.54
1296	Opata_2541847_PstIMspI_PA	19.54
1297	Opata_2622552_PstIMspI_PA	19.54
1298	Opata_2807388_PstIMspI_PA	19.54
1299	Opata_3147201_PstIMspI_PA	19.54
1300	Opata_325576_PstIMspI_PA	19.54
1301	Opata_3311316_PstIMspI_PA	19.54
1302	Opata_3576497_PstIMspI_PA	19.54
1303	Opata_3688273_PstIMspI_PA	19.54
1304	Opata_382367_PstIMspI_PA	19.54
1305	Opata_3845845_PstIMspI_PA	19.54
1306	Opata_4056520_PstIMspI_PA	19.54
1307	Opata_4122807_PstIMspI_PA	19.54
1308	Opata_479972_PstIMspI_PA	19.54
1309	Opata_493493_PstIMspI_PA	19.54
1310	Opata_626102_PstIMspI_PA	19.54
1311	Opata_757511_PstIMspI_PA	19.54
1312	Opata_817027_PstIMspI_PA	19.54
1313	M6_1046855_PstIMspI_PA	19.54
1314	Opata_1055728_PstIMspI_PA	19.54
1315	Opata_153045_PstIMspI_PA	19.54
1316	Opata_177457_PstIMspI_PA	19.54
1317	Opata_2595585_PstIMspI_PA	19.54
1318	Opata_359099_PstIMspI_PA	19.54
1319	Opata_3686764_PstIMspI_PA	19.54
1320	Opata_4087632_PstIMspI_PA	19.54
1321	Opata_572366_PstIMspI_PA	19.54
1322	Opata_8311_PstIMspI_PA	19.54
1323	Opata_2510961_PstIMseI_PA	19.54
1324	Opata_875345_PstIMseI_PA	19.54
1325	M6_1453136_PstIMspI_PA	19.54
1326	M6_726032_PstIMspI_PA	19.54
1327	M6_846106_PstIMspI_PA	19.54
1328	Opata_216973_PstIMspI_PA	19.54
1329	Opata_2469263_PstIMspI_PA	19.54
1330	Opata_271537_PstIMspI_PA	19.54
1331	Opata_2961978_PstIMspI_PA	19.54
1332	Opata_4055720_PstIMspI_PA	19.54
1333	Opata_7580_PstIMspI_PA	19.54
1334	Opata_825924_PstIMspI_PA	19.54
1335	Opata_917753_PstIMspI_PA	19.54
1336	Opata_155603_PstIMluI_PA	19.54
1337	Opata_157363_PstIMluI_PA	19.54
1338	Opata_655886_PstIMluI_PA	19.54
1339	M6_269252_PstIMseI_PA	19.54
1340	M6_353822_PstIMseI_PA	19.54
1341	M6_897555_PstIMseI_PA	19.54
1342	M6_956606_PstIMseI_PA	19.54
1343	Opata_1560523_PstIMseI_PA	19.54
1344	Opata_504970_PstIMseI_PA	19.54
1345	Opata_570436_PstIMseI_PA	19.54
1346	Opata_644420_PstIMseI_PA	19.54
1347	Opata_836457_PstIMseI_PA	19.54
1348	Opata_87618_PstIMseI_PA	19.54
1349	Opata_1420408_PstIMspI_PA	19.54
1350	Opata_2731675_PstIMspI_PA	19.54
1351	Opata_2983652_PstIMspI_PA	19.54
1352	Opata_3043523_PstIMspI_PA	19.54
1353	Opata_3373480_PstIMspI_PA	19.54
1354	Opata_475093_PstIMspI_PA	19.54
1355	Opata_860290_PstIMspI_PA	19.54
1356	Opata_3669727_PstIMspI_PA	19.54
1357	Opata_1567788_PstIMseI_PA	19.54
1358	Opata_980722_PstIMseI_PA	19.54
1359	Opata_2679665_PstIMspI_PA	19.54
1360	Opata_2326761_PstIMspI_PA	19.54
1361	Opata_2687701_PstIMspI_PA	19.54
1362	M6_1250344_PstIMseI_PA	19.54
1363	Opata_111869_PstIMspI_PA	19.54
1364	Opata_131218_PstIMseI_PA	19.54
1365	Opata_3078436_PstIMseI_PA	19.54
1366	Opata_4213845_PstIMspI_PA	19.54
1367	Opata_165466_PstIMseI_PA	19.54
1368	Opata_290187_PstIMseI_PA	19.54
1369	Opata_355191_PstIMseI_PA	19.54
1370	Opata_642770_PstIMseI_PA	19.54
1371	Opata_71392_PstIMspI_PA	19.54
1372	Opata_2232698_PstIMseI_PA	19.54
1373	Opata_243865_PstIMseI_PA	19.54
1374	Opata_824966_PstIMseI_PA	19.54
1375	Opata_363761_PstIMspI_PA	19.54
1376	Opata_645169_PstIMseI_PA	19.54
1377	Opata_200325_PstIMspI_PA	19.54
1378	Opata_2025538_PstIMspI_PA	19.54
1379	Opata_891798_PstIMseI_PA	19.54
1380	Opata_2671088_PstIMspI_PA	19.54
1381	Opata_112370_PstIMspI_PA	19.54
1382	M6_689441_PstIMseI_PA	19.54
1383	Opata_787257_PstIMseI_PA	19.54
1384	Opata_645689_PstIMseI_PA	19.54
1385	Xbarc292	19.8
1386	Xbarc292.2	20
1387	XgbxG057	20
1388	Xwmc511	20.7
1389	Xcdo1128	21
1390	Xwmc491	21.4
1391	wsnp_Ex_c13357_21054802	21.74
1392	wsnp_BF483640B_Ta_2_2	21.74
1393	wsnp_Ex_rep_c73742_71687509	21.74
1394	M6_960913_PstIMseI_PA	21.74
1395	Opata_1043609_PstIMseI_PA	21.74
1396	Opata_1253615_PstIMseI_PA	21.74
1397	Opata_1306820_PstIMseI_PA	21.74
1398	Opata_158912_PstIMseI_PA	21.74
1399	Opata_1652059_PstIMseI_PA	21.74
1400	Opata_262221_PstIMseI_PA	21.74
1401	Opata_2706613_PstIMseI_PA	21.74
1402	Opata_3900908_PstIMseI_PA	21.74
1403	Opata_4390475_PstIMseI_PA	21.74
1404	Opata_466397_PstIMseI_PA	21.74
1405	Opata_500641_PstIMseI_PA	21.74
1406	Opata_673574_PstIMseI_PA	21.74
1407	Opata_734835_PstIMseI_PA	21.74
1408	Opata_921395_PstIMseI_PA	21.74
1409	M6_1023845_PstIMspI_PA	21.74
1410	M6_1357165_PstIMspI_PA	21.74
1411	M6_2411573_PstIMspI_PA	21.74
1412	M6_2623149_PstIMspI_PA	21.74
1413	M6_410408_PstIMspI_PA	21.74
1414	M6_473027_PstIMspI_PA	21.74
1415	Opata_1055563_PstIMspI_PA	21.74
1416	Opata_1061502_PstIMspI_PA	21.74
1417	Opata_1091513_PstIMspI_PA	21.74
1418	Opata_1121838_PstIMspI_PA	21.74
1419	Opata_1145678_PstIMspI_PA	21.74
1420	Opata_1197927_PstIMspI_PA	21.74
1421	Opata_1228102_PstIMspI_PA	21.74
1422	Opata_1300947_PstIMspI_PA	21.74
1423	Opata_1371712_PstIMspI_PA	21.74
1424	Opata_1408077_PstIMspI_PA	21.74
1425	Opata_147476_PstIMspI_PA	21.74
1426	Opata_1484733_PstIMspI_PA	21.74
1427	Opata_1527195_PstIMspI_PA	21.74
1428	Opata_1536442_PstIMspI_PA	21.74
1429	Opata_1728572_PstIMspI_PA	21.74
1430	Opata_1736995_PstIMspI_PA	21.74
1431	Opata_1750031_PstIMspI_PA	21.74
1432	Opata_1831819_PstIMspI_PA	21.74
1433	Opata_1996360_PstIMspI_PA	21.74
1434	Opata_2075873_PstIMspI_PA	21.74
1435	Opata_2110102_PstIMspI_PA	21.74
1436	Opata_2110973_PstIMspI_PA	21.74
1437	Opata_2124069_PstIMspI_PA	21.74
1438	Opata_2180946_PstIMspI_PA	21.74
1439	Opata_2321992_PstIMspI_PA	21.74
1440	Opata_233102_PstIMspI_PA	21.74
1441	Opata_2341625_PstIMspI_PA	21.74
1442	Opata_2360733_PstIMspI_PA	21.74
1443	Opata_2560832_PstIMspI_PA	21.74
1444	Opata_2641477_PstIMspI_PA	21.74
1445	Opata_2645856_PstIMspI_PA	21.74
1446	Opata_2660762_PstIMspI_PA	21.74
1447	Opata_2683112_PstIMspI_PA	21.74
1448	Opata_2725934_PstIMspI_PA	21.74
1449	Opata_2729248_PstIMspI_PA	21.74
1450	Opata_2846051_PstIMspI_PA	21.74
1451	Opata_2928584_PstIMspI_PA	21.74
1452	Opata_3086014_PstIMspI_PA	21.74
1453	Opata_3179046_PstIMspI_PA	21.74
1454	Opata_3315740_PstIMspI_PA	21.74
1455	Opata_3363804_PstIMspI_PA	21.74
1456	Opata_3493329_PstIMspI_PA	21.74
1457	Opata_3504870_PstIMspI_PA	21.74
1458	Opata_3508537_PstIMspI_PA	21.74
1459	Opata_3574476_PstIMspI_PA	21.74
1460	Opata_4000472_PstIMspI_PA	21.74
1461	Opata_403056_PstIMspI_PA	21.74
1462	Opata_4068362_PstIMspI_PA	21.74
1463	Opata_4090729_PstIMspI_PA	21.74
1464	Opata_4197752_PstIMspI_PA	21.74
1465	Opata_4232816_PstIMspI_PA	21.74
1466	Opata_4249367_PstIMspI_PA	21.74
1467	Opata_471106_PstIMspI_PA	21.74
1468	Opata_517265_PstIMspI_PA	21.74
1469	Opata_650567_PstIMspI_PA	21.74
1470	Opata_654256_PstIMspI_PA	21.74
1471	Opata_727445_PstIMspI_PA	21.74
1472	Opata_771139_PstIMspI_PA	21.74
1473	Opata_82932_PstIMspI_PA	21.74
1474	Opata_912816_PstIMspI_PA	21.74
1475	Opata_922827_PstIMspI_PA	21.74
1476	Opata_93847_PstIMspI_PA	21.74
1477	Opata_964849_PstIMspI_PA	21.74
1478	Opata_129360_25_PstIMseI_SNP	21.74
1479	Opata_129360_89_PstIMseI_SNP	21.74
1480	Opata_2673139_42_PstIMseI_SNP	21.74
1481	Opata_2673139_86_PstIMseI_SNP	21.74
1482	Opata_3516137_52_PstIMseI_SNP	21.74
1483	Opata_3831771_53_PstIMseI_SNP	21.74
1484	Opata_40917_44_PstIMseI_SNP	21.74
1485	Opata_4101438_44_PstIMseI_SNP	21.74
1486	Opata_474916_83_PstIMseI_SNP	21.74
1487	Opata_562848_64_PstIMseI_SNP	21.74
1488	Opata_562848_72_PstIMseI_SNP	21.74
1489	Opata_66738_19_PstIMseI_SNP	21.74
1490	Opata_774423_44_PstIMseI_SNP	21.74
1491	Opata_2253669_57_PstIMspI_SNP	21.74
1492	Opata_2487017_33_PstIMspI_SNP	21.74
1493	Opata_281451_10_PstIMspI_SNP	21.74
1494	Opata_3302224_87_PstIMspI_SNP	21.74
1495	Opata_3891403_PstIMseI_PA	21.74
1496	M6_431349_PstIMspI_PA	21.74
1497	Opata_2228772_PstIMspI_PA	21.74
1498	Opata_2612266_PstIMspI_PA	21.74
1499	Opata_2648079_PstIMspI_PA	21.74
1500	Opata_2841536_PstIMspI_PA	21.74
1501	Opata_3810585_PstIMspI_PA	21.74
1502	Opata_472163_PstIMspI_PA	21.74
1503	M6_1317084_PstIMseI_PA	21.74
1504	M6_1861169_PstIMseI_PA	21.74
1505	M6_3008334_PstIMseI_PA	21.74
1506	M6_376393_PstIMseI_PA	21.74
1507	M6_698396_PstIMseI_PA	21.74
1508	Opata_1216949_PstIMseI_PA	21.74
1509	Opata_2075646_PstIMseI_PA	21.74
1510	Opata_2873802_PstIMseI_PA	21.74
1511	Opata_292541_PstIMseI_PA	21.74
1512	Opata_3463471_PstIMseI_PA	21.74
1513	Opata_375455_PstIMseI_PA	21.74
1514	Opata_393971_PstIMseI_PA	21.74
1515	Opata_4452299_PstIMseI_PA	21.74
1516	Opata_592996_PstIMseI_PA	21.74
1517	Opata_733552_PstIMseI_PA	21.74
1518	Opata_923978_PstIMseI_PA	21.74
1519	M6_2049357_PstIMspI_PA	21.74
1520	M6_2693565_PstIMspI_PA	21.74
1521	M6_683144_PstIMspI_PA	21.74
1522	Opata_1021067_PstIMspI_PA	21.74
1523	Opata_1101764_PstIMspI_PA	21.74
1524	Opata_1364175_PstIMspI_PA	21.74
1525	Opata_1383568_PstIMspI_PA	21.74
1526	Opata_1604696_PstIMspI_PA	21.74
1527	Opata_1834065_PstIMspI_PA	21.74
1528	Opata_2335846_PstIMspI_PA	21.74
1529	Opata_2359110_PstIMspI_PA	21.74
1530	Opata_247555_PstIMspI_PA	21.74
1531	Opata_253158_PstIMspI_PA	21.74
1532	Opata_2634769_PstIMspI_PA	21.74
1533	Opata_2778556_PstIMspI_PA	21.74
1534	Opata_3145886_PstIMspI_PA	21.74
1535	Opata_3210368_PstIMspI_PA	21.74
1536	Opata_3786480_PstIMspI_PA	21.74
1537	Opata_4196841_PstIMspI_PA	21.74
1538	Opata_4219770_PstIMspI_PA	21.74
1539	Opata_861445_PstIMspI_PA	21.74
1540	Opata_918713_PstIMspI_PA	21.74
1541	M6_469278_PstIMluI_PA	21.74
1542	M6_371151_PstIMseI_PA	21.74
1543	M6_39937_PstIMseI_PA	21.74
1544	M6_495361_PstIMseI_PA	21.74
1545	Opata_1245200_PstIMseI_PA	21.74
1546	Opata_1661025_PstIMseI_PA	21.74
1547	Opata_702746_PstIMseI_PA	21.74
1548	M6_2233890_PstIMspI_PA	21.74
1549	M6_2553222_PstIMspI_PA	21.74
1550	M6_2885798_PstIMspI_PA	21.74
1551	Opata_1737165_PstIMspI_PA	21.74
1552	Opata_2371971_PstIMspI_PA	21.74
1553	Opata_2624695_PstIMspI_PA	21.74
1554	Opata_2714015_PstIMspI_PA	21.74
1555	Opata_2738846_PstIMspI_PA	21.74
1556	Opata_3502838_PstIMspI_PA	21.74
1557	Opata_419375_PstIMspI_PA	21.74
1558	Opata_640098_PstIMspI_PA	21.74
1559	M6_157419_PstIMseI_PA	21.74
1560	M6_284438_PstIMseI_PA	21.74
1561	M6_3686043_PstIMseI_PA	21.74
1562	Opata_227425_PstIMseI_PA	21.74
1563	M6_1123512_PstIMspI_PA	21.74
1564	M6_965300_PstIMspI_PA	21.74
1565	Opata_2351262_PstIMspI_PA	21.74
1566	Opata_2686318_PstIMspI_PA	21.74
1567	Opata_2883066_PstIMspI_PA	21.74
1568	Opata_3736361_PstIMspI_PA	21.74
1569	Opata_4025737_PstIMspI_PA	21.74
1570	Opata_4192351_PstIMspI_PA	21.74
1571	Opata_454298_PstIMspI_PA	21.74
1572	M6_485447_PstIMluI_PA	21.74
1573	M6_116761_PstIMseI_PA	21.74
1574	M6_3478851_PstIMseI_PA	21.74
1575	M6_498645_PstIMseI_PA	21.74
1576	M6_674049_PstIMseI_PA	21.74
1577	M6_792463_PstIMseI_PA	21.74
1578	M6_8194_PstIMseI_PA	21.74
1579	Opata_1026047_PstIMseI_PA	21.74
1580	Opata_1333446_PstIMseI_PA	21.74
1581	Opata_1786000_PstIMseI_PA	21.74
1582	Opata_3569054_PstIMseI_PA	21.74
1583	Opata_520509_PstIMseI_PA	21.74
1584	Opata_521036_PstIMseI_PA	21.74
1585	Opata_586216_PstIMseI_PA	21.74
1586	M6_706752_PstIMspI_PA	21.74
1587	M6_735148_PstIMspI_PA	21.74
1588	Opata_1170085_PstIMspI_PA	21.74
1589	Opata_1352617_PstIMspI_PA	21.74
1590	Opata_1376526_PstIMspI_PA	21.74
1591	Opata_146781_PstIMspI_PA	21.74
1592	Opata_1751375_PstIMspI_PA	21.74
1593	Opata_1966614_PstIMspI_PA	21.74
1594	Opata_2881708_PstIMspI_PA	21.74
1595	Opata_3035922_PstIMspI_PA	21.74
1596	Opata_3231147_PstIMspI_PA	21.74
1597	Opata_3324954_PstIMspI_PA	21.74
1598	Opata_3873474_PstIMspI_PA	21.74
1599	Opata_511918_PstIMspI_PA	21.74
1600	Opata_626043_PstIMspI_PA	21.74
1601	Opata_659743_PstIMspI_PA	21.74
1602	Opata_798672_PstIMspI_PA	21.74
1603	Opata_841458_PstIMspI_PA	21.74
1604	M6_148616_PstIMluI_PA	21.74
1605	M6_1098459_PstIMseI_PA	21.74
1606	M6_126060_PstIMseI_PA	21.74
1607	M6_56054_PstIMseI_PA	21.74
1608	M6_637711_PstIMseI_PA	21.74
1609	Opata_1255813_PstIMseI_PA	21.74
1610	Opata_1326527_PstIMseI_PA	21.74
1611	Opata_167219_PstIMseI_PA	21.74
1612	Opata_2293289_PstIMseI_PA	21.74
1613	Opata_23103_PstIMseI_PA	21.74
1614	Opata_417216_PstIMseI_PA	21.74
1615	M6_400949_PstIMspI_PA	21.74
1616	Opata_1906429_PstIMspI_PA	21.74
1617	Opata_2115154_PstIMspI_PA	21.74
1618	Opata_3859889_PstIMspI_PA	21.74
1619	M6_28619_PstIMseI_PA	21.74
1620	Opata_103364_PstIMseI_PA	21.74
1621	Opata_29721_PstIMseI_PA	21.74
1622	Opata_532487_PstIMseI_PA	21.74
1623	Opata_878526_PstIMseI_PA	21.74
1624	Opata_819124_PstIMspI_PA	21.74
1625	M6_848744_PstIMseI_PA	21.74
1626	Opata_2275379_PstIMspI_PA	21.74
1627	M6_2483568_PstIMspI_PA	21.74
1628	Opata_3056765_PstIMseI_PA	21.74
1629	Opata_970484_PstIMseI_PA	21.74
1630	Opata_1118560_PstIMseI_PA	21.74
1631	Opata_140492_PstIMseI_PA	21.74
1632	Opata_220118_PstIMseI_PA	21.74
1633	Opata_1061384_PstIMspI_PA	21.74
1634	Opata_1676573_PstIMspI_PA	21.74
1635	Opata_242703_PstIMseI_PA	21.74
1636	Opata_409689_PstIMseI_PA	21.74
1637	Opata_4244326_PstIMseI_PA	21.74
1638	Opata_3577569_PstIMspI_PA	21.74
1639	Opata_50056_PstIMspI_PA	21.74
1640	M6_3456821_PstIMspI_PA	21.74
1641	Opata_2621082_PstIMspI_PA	21.74
1642	Opata_2045886_PstIMspI_PA	21.74
1643	Opata_3004499_PstIMspI_PA	21.74
1644	Opata_3424790_PstIMspI_PA	21.74
1645	Opata_1021676_PstIMseI_PA	21.74
1646	Opata_3177080_PstIMspI_PA	21.74
1647	Opata_439306_PstIMspI_PA	21.74
1648	Opata_195637_PstIMseI_PA	21.74
1649	Opata_1816442_PstIMspI_PA	21.74
1650	Opata_1842647_PstIMspI_PA	21.74
1651	Opata_1872489_PstIMspI_PA	21.74
1652	Opata_1947789_PstIMspI_PA	21.74
1653	Opata_247252_PstIMspI_PA	21.74
1654	Opata_2653915_PstIMspI_PA	21.74
1655	Opata_908767_PstIMspI_PA	21.74
1656	Opata_665853_PstIMseI_PA	21.74
1657	Opata_149082_PstIMseI_PA	21.74
1658	Opata_2110512_PstIMseI_PA	21.74
1659	Opata_775766_PstIMseI_PA	21.74
1660	Opata_981701_PstIMseI_PA	21.74
1661	Opata_1365643_PstIMspI_PA	21.74
1662	Opata_2234244_PstIMspI_PA	21.74
1663	Opata_579326_PstIMspI_PA	21.74
1664	M6_1014072_PstIMseI_PA	21.74
1665	M6_3276543_PstIMseI_PA	21.74
1666	Opata_3563629_PstIMseI_PA	21.74
1667	M6_2152757_PstIMspI_PA	21.74
1668	Opata_3351597_PstIMspI_PA	21.74
1669	Opata_1368582_PstIMseI_PA	21.74
1670	Opata_426348_PstIMseI_PA	21.74
1671	Opata_2308132_PstIMspI_PA	21.74
1672	Opata_4138387_PstIMspI_PA	21.74
1673	Opata_1298021_PstIMseI_PA	21.74
1674	Opata_716951_PstIMseI_PA	21.74
1675	Opata_2057479_PstIMspI_PA	21.74
1676	Opata_3402055_PstIMspI_PA	21.74
1677	Opata_525062_PstIMspI_PA	21.74
1678	Opata_897076_PstIMspI_PA	21.74
1679	M6_2401056_PstIMseI_PA	21.74
1680	M6_2930042_PstIMseI_PA	21.74
1681	Opata_3432349_PstIMspI_PA	21.74
1682	Opata_1737782_PstIMseI_PA	21.74
1683	Opata_542401_PstIMseI_PA	21.74
1684	Opata_6404_PstIMspI_PA	21.74
1685	Opata_1788131_PstIMspI_PA	21.74
1686	Opata_2155077_PstIMspI_PA	21.74
1687	Opata_1814708_PstIMspI_PA	21.74
1688	Opata_2654007_PstIMspI_PA	21.74
1689	Opata_2673790_PstIMspI_PA	21.74
1690	Opata_3361555_PstIMspI_PA	21.74
1691	Opata_3412869_PstIMspI_PA	21.74
1692	Opata_883475_PstIMseI_PA	21.74
1693	Opata_1125019_PstIMspI_PA	21.74
1694	Opata_1709124_PstIMspI_PA	21.74
1695	BS00068537_51	21.74
1696	Tdurum_contig94184_313	21.74
1697	Xbcd1262	22
1698	Xbcd749	23
1699	Xfba8	23
1700	Xcdo938	23
1701	Xbcd2026	23
1702	Xfbb121.1	23
1703	Xfbb121	23.3
1704	Kukri_c26488_139	23.86
1705	RAC875_c24098_141	23.86
1706	Tdurum_contig19512_292	23.86
1707	Tdurum_contig19643_223	23.86
1708	Xabg484	24
1709	Xmtd13	24
1710	Xwg110.2	24
1711	Xbarc20	24.2
1712	Xgwm540	24.3
1713	Xgpw1108b	24.6
1714	Xgpw1201a	24.6
1715	Xgpw2271b	24.6
1716	Xrz251	24.8
1717	Xcsu25	25
1718	wPt-2525	25.54
1719	M6_391719_PstIMluI_PA	25.54
1720	Opata_1049258_PstIMseI_PA	25.54
1721	Opata_1196579_PstIMseI_PA	25.54
1722	Opata_1226427_PstIMseI_PA	25.54
1723	Opata_144012_PstIMseI_PA	25.54
1724	Opata_1808913_PstIMseI_PA	25.54
1725	Opata_1874162_PstIMseI_PA	25.54
1726	Opata_2166208_PstIMseI_PA	25.54
1727	Opata_2393639_PstIMseI_PA	25.54
1728	Opata_2664300_PstIMseI_PA	25.54
1729	Opata_2778898_PstIMseI_PA	25.54
1730	Opata_3538479_PstIMseI_PA	25.54
1731	Opata_3609092_PstIMseI_PA	25.54
1732	Opata_3676681_PstIMseI_PA	25.54
1733	Opata_388917_PstIMseI_PA	25.54
1734	Opata_411590_PstIMseI_PA	25.54
1735	Opata_4261239_PstIMseI_PA	25.54
1736	Opata_429494_PstIMseI_PA	25.54
1737	Opata_4410871_PstIMseI_PA	25.54
1738	Opata_498331_PstIMseI_PA	25.54
1739	Opata_705406_PstIMseI_PA	25.54
1740	Opata_766647_PstIMseI_PA	25.54
1741	Opata_833860_PstIMseI_PA	25.54
1742	Opata_886012_PstIMseI_PA	25.54
1743	Opata_890311_PstIMseI_PA	25.54
1744	M6_47167_PstIMspI_PA	25.54
1745	Opata_1007631_PstIMspI_PA	25.54
1746	Opata_1016861_PstIMspI_PA	25.54
1747	Opata_1018272_PstIMspI_PA	25.54
1748	Opata_1026493_PstIMspI_PA	25.54
1749	Opata_102708_PstIMspI_PA	25.54
1750	Opata_1088484_PstIMspI_PA	25.54
1751	Opata_1093233_PstIMspI_PA	25.54
1752	Opata_1103019_PstIMspI_PA	25.54
1753	Opata_1119949_PstIMspI_PA	25.54
1754	Opata_1143564_PstIMspI_PA	25.54
1755	Opata_1331617_PstIMspI_PA	25.54
1756	Opata_1336057_PstIMspI_PA	25.54
1757	Opata_1367712_PstIMspI_PA	25.54
1758	Opata_1367864_PstIMspI_PA	25.54
1759	Opata_1497621_PstIMspI_PA	25.54
1760	Opata_1537372_PstIMspI_PA	25.54
1761	Opata_1553457_PstIMspI_PA	25.54
1762	Opata_1582266_PstIMspI_PA	25.54
1763	Opata_1583642_PstIMspI_PA	25.54
1764	Opata_1595130_PstIMspI_PA	25.54
1765	Opata_1639665_PstIMspI_PA	25.54
1766	Opata_1643079_PstIMspI_PA	25.54
1767	Opata_1723254_PstIMspI_PA	25.54
1768	Opata_17279_PstIMspI_PA	25.54
1769	Opata_1740832_PstIMspI_PA	25.54
1770	Opata_1772026_PstIMspI_PA	25.54
1771	Opata_1910625_PstIMspI_PA	25.54
1772	Opata_1910739_PstIMspI_PA	25.54
1773	Opata_1918239_PstIMspI_PA	25.54
1774	Opata_1928517_PstIMspI_PA	25.54
1775	Opata_192978_PstIMspI_PA	25.54
1776	Opata_1988013_PstIMspI_PA	25.54
1777	Opata_200406_PstIMspI_PA	25.54
1778	Opata_2023940_PstIMspI_PA	25.54
1779	Opata_2030323_PstIMspI_PA	25.54
1780	Opata_2033999_PstIMspI_PA	25.54
1781	Opata_2090933_PstIMspI_PA	25.54
1782	Opata_2095067_PstIMspI_PA	25.54
1783	Opata_2135681_PstIMspI_PA	25.54
1784	Opata_2248915_PstIMspI_PA	25.54
1785	Opata_2255489_PstIMspI_PA	25.54
1786	Opata_2256616_PstIMspI_PA	25.54
1787	Opata_2295617_PstIMspI_PA	25.54
1788	Opata_2363140_PstIMspI_PA	25.54
1789	Opata_2405141_PstIMspI_PA	25.54
1790	Opata_2430900_PstIMspI_PA	25.54
1791	Opata_2434148_PstIMspI_PA	25.54
1792	Opata_2466547_PstIMspI_PA	25.54
1793	Opata_2502668_PstIMspI_PA	25.54
1794	Opata_2525882_PstIMspI_PA	25.54
1795	Opata_2584296_PstIMspI_PA	25.54
1796	Opata_2664068_PstIMspI_PA	25.54
1797	Opata_2669405_PstIMspI_PA	25.54
1798	Opata_267443_PstIMspI_PA	25.54
1799	Opata_2744531_PstIMspI_PA	25.54
1800	Opata_27557_PstIMspI_PA	25.54
1801	Opata_2763807_PstIMspI_PA	25.54
1802	Opata_2795354_PstIMspI_PA	25.54
1803	Opata_2825177_PstIMspI_PA	25.54
1804	Opata_2840377_PstIMspI_PA	25.54
1805	Opata_2850359_PstIMspI_PA	25.54
1806	Opata_2876652_PstIMspI_PA	25.54
1807	Opata_2886317_PstIMspI_PA	25.54
1808	Opata_2906890_PstIMspI_PA	25.54
1809	Opata_291876_PstIMspI_PA	25.54
1810	Opata_2975594_PstIMspI_PA	25.54
1811	Opata_3022780_PstIMspI_PA	25.54
1812	Opata_3053682_PstIMspI_PA	25.54
1813	Opata_3084118_PstIMspI_PA	25.54
1814	Opata_3172662_PstIMspI_PA	25.54
1815	Opata_3239464_PstIMspI_PA	25.54
1816	Opata_324521_PstIMspI_PA	25.54
1817	Opata_336813_PstIMspI_PA	25.54
1818	Opata_3377534_PstIMspI_PA	25.54
1819	Opata_3399000_PstIMspI_PA	25.54
1820	Opata_3414373_PstIMspI_PA	25.54
1821	Opata_3480371_PstIMspI_PA	25.54
1822	Opata_3616734_PstIMspI_PA	25.54
1823	Opata_366423_PstIMspI_PA	25.54
1824	Opata_3699465_PstIMspI_PA	25.54
1825	Opata_3721224_PstIMspI_PA	25.54
1826	Opata_3734381_PstIMspI_PA	25.54
1827	Opata_3743497_PstIMspI_PA	25.54
1828	Opata_379253_PstIMspI_PA	25.54
1829	Opata_3818809_PstIMspI_PA	25.54
1830	Opata_385388_PstIMspI_PA	25.54
1831	Opata_3915109_PstIMspI_PA	25.54
1832	Opata_3935264_PstIMspI_PA	25.54
1833	Opata_3977038_PstIMspI_PA	25.54
1834	Opata_3981287_PstIMspI_PA	25.54
1835	Opata_3996562_PstIMspI_PA	25.54
1836	Opata_4009511_PstIMspI_PA	25.54
1837	Opata_409185_PstIMspI_PA	25.54
1838	Opata_4118434_PstIMspI_PA	25.54
1839	Opata_419331_PstIMspI_PA	25.54
1840	Opata_423206_PstIMspI_PA	25.54
1841	Opata_465111_PstIMspI_PA	25.54
1842	Opata_483711_PstIMspI_PA	25.54
1843	Opata_484099_PstIMspI_PA	25.54
1844	Opata_484427_PstIMspI_PA	25.54
1845	Opata_498875_PstIMspI_PA	25.54
1846	Opata_589122_PstIMspI_PA	25.54
1847	Opata_620209_PstIMspI_PA	25.54
1848	Opata_665793_PstIMspI_PA	25.54
1849	Opata_680466_PstIMspI_PA	25.54
1850	Opata_711755_PstIMspI_PA	25.54
1851	Opata_773374_PstIMspI_PA	25.54
1852	Opata_827306_PstIMspI_PA	25.54
1853	Opata_845065_PstIMspI_PA	25.54
1854	Opata_881366_PstIMspI_PA	25.54
1855	Opata_883702_PstIMspI_PA	25.54
1856	Opata_89021_PstIMspI_PA	25.54
1857	Opata_900667_PstIMspI_PA	25.54
1858	Opata_921338_PstIMspI_PA	25.54
1859	Opata_961565_PstIMspI_PA	25.54
1860	Opata_978168_PstIMspI_PA	25.54
1861	Opata_99213_PstIMspI_PA	25.54
1862	Opata_793988_14_PstIMluI_SNP	25.54
1863	Opata_2673139_88_PstIMseI_SNP	25.54
1864	Opata_2981403_6_PstIMseI_SNP	25.54
1865	Opata_1049968_14_PstIMspI_SNP	25.54
1866	M6_482142_PstIMluI_PA	25.54
1867	Opata_845467_PstIMseI_PA	25.54
1868	M6_509223_PstIMspI_PA	25.54
1869	Opata_647441_PstIMspI_PA	25.54
1870	M6_2056279_PstIMluI_PA	25.54
1871	M6_237240_PstIMluI_PA	25.54
1872	M6_2394001_PstIMluI_PA	25.54
1873	Opata_1268684_PstIMseI_PA	25.54
1874	Opata_1296093_PstIMseI_PA	25.54
1875	Opata_133805_PstIMseI_PA	25.54
1876	Opata_1763779_PstIMseI_PA	25.54
1877	Opata_1910418_PstIMseI_PA	25.54
1878	Opata_2606458_PstIMseI_PA	25.54
1879	Opata_3403569_PstIMseI_PA	25.54
1880	Opata_3829_PstIMseI_PA	25.54
1881	Opata_605897_PstIMseI_PA	25.54
1882	Opata_686107_PstIMseI_PA	25.54
1883	Opata_770211_PstIMseI_PA	25.54
1884	Opata_834022_PstIMseI_PA	25.54
1885	Opata_938850_PstIMseI_PA	25.54
1886	Opata_980872_PstIMseI_PA	25.54
1887	M6_1695398_PstIMspI_PA	25.54
1888	M6_2897965_PstIMspI_PA	25.54
1889	M6_3044878_PstIMspI_PA	25.54
1890	M6_3396297_PstIMspI_PA	25.54
1891	M6_560053_PstIMspI_PA	25.54
1892	Opata_1017885_PstIMspI_PA	25.54
1893	Opata_1030728_PstIMspI_PA	25.54
1894	Opata_1034729_PstIMspI_PA	25.54
1895	Opata_1074516_PstIMspI_PA	25.54
1896	Opata_1145710_PstIMspI_PA	25.54
1897	Opata_1240436_PstIMspI_PA	25.54
1898	Opata_1310612_PstIMspI_PA	25.54
1899	Opata_1337070_PstIMspI_PA	25.54
1900	Opata_1410568_PstIMspI_PA	25.54
1901	Opata_1419247_PstIMspI_PA	25.54
1902	Opata_1436044_PstIMspI_PA	25.54
1903	Opata_1678296_PstIMspI_PA	25.54
1904	Opata_1717945_PstIMspI_PA	25.54
1905	Opata_1767489_PstIMspI_PA	25.54
1906	Opata_199229_PstIMspI_PA	25.54
1907	Opata_2050664_PstIMspI_PA	25.54
1908	Opata_2370986_PstIMspI_PA	25.54
1909	Opata_2372728_PstIMspI_PA	25.54
1910	Opata_2417999_PstIMspI_PA	25.54
1911	Opata_2492183_PstIMspI_PA	25.54
1912	Opata_2648965_PstIMspI_PA	25.54
1913	Opata_2650752_PstIMspI_PA	25.54
1914	Opata_2682325_PstIMspI_PA	25.54
1915	Opata_2693423_PstIMspI_PA	25.54
1916	Opata_2709345_PstIMspI_PA	25.54
1917	Opata_2914330_PstIMspI_PA	25.54
1918	Opata_2940185_PstIMspI_PA	25.54
1919	Opata_2987609_PstIMspI_PA	25.54
1920	Opata_3052764_PstIMspI_PA	25.54
1921	Opata_33243_PstIMspI_PA	25.54
1922	Opata_3332794_PstIMspI_PA	25.54
1923	Opata_3689194_PstIMspI_PA	25.54
1924	Opata_3780796_PstIMspI_PA	25.54
1925	Opata_3781307_PstIMspI_PA	25.54
1926	Opata_3875830_PstIMspI_PA	25.54
1927	Opata_3977111_PstIMspI_PA	25.54
1928	Opata_399770_PstIMspI_PA	25.54
1929	Opata_4018609_PstIMspI_PA	25.54
1930	Opata_4083764_PstIMspI_PA	25.54
1931	Opata_4244637_PstIMspI_PA	25.54
1932	Opata_450380_PstIMspI_PA	25.54
1933	Opata_498825_PstIMspI_PA	25.54
1934	Opata_499115_PstIMspI_PA	25.54
1935	Opata_538021_PstIMspI_PA	25.54
1936	Opata_547510_PstIMspI_PA	25.54
1937	Opata_571795_PstIMspI_PA	25.54
1938	Opata_600666_PstIMspI_PA	25.54
1939	Opata_604740_PstIMspI_PA	25.54
1940	Opata_708028_PstIMspI_PA	25.54
1941	Opata_727550_PstIMspI_PA	25.54
1942	Opata_767842_PstIMspI_PA	25.54
1943	Opata_792289_PstIMspI_PA	25.54
1944	Opata_808898_PstIMspI_PA	25.54
1945	Opata_952486_PstIMspI_PA	25.54
1946	Opata_3196316_PstIMseI_PA	25.54
1947	M6_1756399_PstIMspI_PA	25.54
1948	Opata_3576592_PstIMspI_PA	25.54
1949	Opata_773411_PstIMspI_PA	25.54
1950	M6_1148525_PstIMseI_PA	25.54
1951	M6_1335915_PstIMseI_PA	25.54
1952	M6_381014_PstIMseI_PA	25.54
1953	Opata_1751423_PstIMseI_PA	25.54
1954	Opata_281078_PstIMseI_PA	25.54
1955	Opata_82456_PstIMseI_PA	25.54
1956	Opata_2708231_PstIMspI_PA	25.54
1957	Opata_3907282_PstIMspI_PA	25.54
1958	Opata_4184811_PstIMspI_PA	25.54
1959	Opata_806953_PstIMspI_PA	25.54
1960	Opata_128195_PstIMluI_PA	25.54
1961	M6_291921_PstIMseI_PA	25.54
1962	M6_292993_PstIMseI_PA	25.54
1963	M6_457296_PstIMseI_PA	25.54
1964	M6_804194_PstIMseI_PA	25.54
1965	Opata_100260_PstIMseI_PA	25.54
1966	Opata_1241742_PstIMseI_PA	25.54
1967	Opata_15020_PstIMseI_PA	25.54
1968	Opata_21669_PstIMseI_PA	25.54
1969	Opata_276032_PstIMseI_PA	25.54
1970	Opata_306748_PstIMseI_PA	25.54
1971	Opata_331766_PstIMseI_PA	25.54
1972	Opata_4397897_PstIMseI_PA	25.54
1973	Opata_4438926_PstIMseI_PA	25.54
1974	Opata_524208_PstIMseI_PA	25.54
1975	Opata_690109_PstIMseI_PA	25.54
1976	Opata_838986_PstIMseI_PA	25.54
1977	Opata_86172_PstIMseI_PA	25.54
1978	Opata_967170_PstIMseI_PA	25.54
1979	M6_3155642_PstIMspI_PA	25.54
1980	M6_558453_PstIMspI_PA	25.54
1981	M6_673486_PstIMspI_PA	25.54
1982	Opata_1100058_PstIMspI_PA	25.54
1983	Opata_1300080_PstIMspI_PA	25.54
1984	Opata_1835260_PstIMspI_PA	25.54
1985	Opata_1932714_PstIMspI_PA	25.54
1986	Opata_1944339_PstIMspI_PA	25.54
1987	Opata_2092194_PstIMspI_PA	25.54
1988	Opata_2273955_PstIMspI_PA	25.54
1989	Opata_2536621_PstIMspI_PA	25.54
1990	Opata_259498_PstIMspI_PA	25.54
1991	Opata_283184_PstIMspI_PA	25.54
1992	Opata_2857379_PstIMspI_PA	25.54
1993	Opata_2992666_PstIMspI_PA	25.54
1994	Opata_3059524_PstIMspI_PA	25.54
1995	Opata_3344801_PstIMspI_PA	25.54
1996	Opata_3689141_PstIMspI_PA	25.54
1997	Opata_46360_PstIMspI_PA	25.54
1998	Opata_783420_PstIMspI_PA	25.54
1999	Opata_1307420_PstIMseI_PA	25.54
2000	Opata_1601379_PstIMspI_PA	25.54
2001	Opata_1761378_PstIMspI_PA	25.54
2002	Opata_1895279_PstIMspI_PA	25.54
2003	Opata_249434_PstIMspI_PA	25.54
2004	Opata_2791591_PstIMspI_PA	25.54
2005	Opata_2937005_PstIMspI_PA	25.54
2006	Opata_86787_PstIMspI_PA	25.54
2007	Opata_924285_PstIMspI_PA	25.54
2008	Opata_925370_PstIMspI_PA	25.54
2009	Opata_3941610_PstIMseI_PA	25.54
2010	Opata_3479679_PstIMspI_PA	25.54
2011	Opata_385500_PstIMspI_PA	25.54
2012	Opata_3975339_PstIMspI_PA	25.54
2013	Opata_913286_PstIMspI_PA	25.54
2014	Opata_4453996_PstIMseI_PA	25.54
2015	Opata_3729568_PstIMspI_PA	25.54
2016	M6_51000_PstIMluI_PA	25.54
2017	Opata_2242330_PstIMluI_PA	25.54
2018	Opata_1296610_PstIMseI_PA	25.54
2019	Opata_14289_PstIMseI_PA	25.54
2020	M6_72500_PstIMspI_PA	25.54
2021	Opata_65113_PstIMspI_PA	25.54
2022	Opata_254532_PstIMseI_PA	25.54
2023	Opata_689804_PstIMseI_PA	25.54
2024	Opata_948232_PstIMseI_PA	25.54
2025	Opata_111070_PstIMseI_PA	25.54
2026	Opata_1159381_PstIMseI_PA	25.54
2027	Opata_1298542_PstIMseI_PA	25.54
2028	Opata_1331336_PstIMseI_PA	25.54
2029	Opata_1563804_PstIMseI_PA	25.54
2030	Opata_451793_PstIMseI_PA	25.54
2031	Opata_463910_PstIMseI_PA	25.54
2032	Opata_524888_PstIMseI_PA	25.54
2033	Opata_805464_PstIMseI_PA	25.54
2034	Opata_85586_PstIMseI_PA	25.54
2035	Opata_1599559_PstIMspI_PA	25.54
2036	Opata_1850517_PstIMspI_PA	25.54
2037	Opata_3043277_PstIMspI_PA	25.54
2038	Opata_3691707_PstIMspI_PA	25.54
2039	Opata_215114_PstIMseI_PA	25.54
2040	Opata_56304_PstIMseI_PA	25.54
2041	Opata_1190676_PstIMspI_PA	25.54
2042	Opata_3151550_PstIMspI_PA	25.54
2043	Opata_2044925_PstIMseI_PA	25.54
2044	Opata_1894999_PstIMspI_PA	25.54
2045	Opata_2937592_PstIMspI_PA	25.54
2046	M6_318402_PstIMseI_PA	25.54
2047	M6_702575_PstIMseI_PA	25.54
2048	Opata_1988959_PstIMseI_PA	25.54
2049	Opata_206266_PstIMseI_PA	25.54
2050	Opata_237828_PstIMseI_PA	25.54
2051	Opata_277564_PstIMseI_PA	25.54
2052	Opata_522993_PstIMseI_PA	25.54
2053	Opata_2284336_PstIMspI_PA	25.54
2054	Opata_115934_PstIMseI_PA	25.54
2055	Opata_206312_PstIMseI_PA	25.54
2056	Opata_3526417_PstIMseI_PA	25.54
2057	Opata_3924874_PstIMseI_PA	25.54
2058	Opata_542275_PstIMseI_PA	25.54
2059	Opata_3304692_PstIMspI_PA	25.54
2060	Opata_3445695_PstIMspI_PA	25.54
2061	Opata_3596451_PstIMspI_PA	25.54
2062	Opata_1152978_PstIMseI_PA	25.54
2063	Opata_1519434_PstIMspI_PA	25.54
2064	Opata_1824899_PstIMspI_PA	25.54
2065	Opata_3490046_PstIMspI_PA	25.54
2066	Opata_512243_PstIMspI_PA	25.54
2067	Opata_773568_PstIMspI_PA	25.54
2068	Opata_943652_PstIMspI_PA	25.54
2069	Opata_263469_PstIMseI_PA	25.54
2070	Opata_3767760_PstIMseI_PA	25.54
2071	Opata_408901_PstIMseI_PA	25.54
2072	Opata_51007_PstIMseI_PA	25.54
2073	Opata_597439_PstIMseI_PA	25.54
2074	Opata_673602_PstIMseI_PA	25.54
2075	Opata_2183759_PstIMspI_PA	25.54
2076	Opata_1847774_PstIMseI_PA	25.54
2077	Opata_1374949_PstIMspI_PA	25.54
2078	Opata_261740_PstIMspI_PA	25.54
2079	M6_648420_PstIMseI_PA	25.54
2080	Opata_377514_PstIMseI_PA	25.54
2081	Opata_1247059_PstIMseI_PA	25.54
2082	Opata_2089623_PstIMseI_PA	25.54
2083	Opata_1545157_PstIMseI_PA	25.54
2084	Opata_270284_PstIMseI_PA	25.54
2085	Opata_277876_PstIMseI_PA	25.54
2086	Opata_384215_PstIMseI_PA	25.54
2087	Opata_486382_PstIMseI_PA	25.54
2088	Opata_2494819_PstIMspI_PA	25.54
2089	Opata_2670267_PstIMspI_PA	25.54
2090	Opata_693210_PstIMseI_PA	25.54
2091	Opata_1036219_PstIMseI_PA	25.54
2092	Opata_220838_PstIMspI_PA	25.54
2093	Opata_305462_PstIMspI_PA	25.54
2094	Opata_3535016_PstIMspI_PA	25.54
2095	Opata_3976297_PstIMspI_PA	25.54
2096	M6_1403844_PstIMseI_PA	25.54
2097	M6_564767_PstIMseI_PA	25.54
2098	Opata_2480362_PstIMseI_PA	25.54
2099	Opata_1785912_PstIMspI_PA	25.54
2100	Opata_2447531_PstIMspI_PA	25.54
2101	Opata_2350422_PstIMspI_PA	25.54
2102	Opata_26842_PstIMseI_PA	25.54
2103	Opata_966792_PstIMseI_PA	25.54
2104	Opata_792381_PstIMspI_PA	25.54
2105	Opata_639762_PstIMspI_PA	25.54
2106	Opata_3064052_PstIMspI_PA	25.54
2107	Opata_1586088_PstIMspI_PA	25.54
2108	Opata_353784_PstIMspI_PA	25.54
2109	Xrz672	25.6
2110	Xwmc826	25.6
2111	Xwmc48	25.7
2112	Xwmc89	25.8
2113	Xcfd2	25.8
2114	Xcfd283a	26.6
2115	Xfba147.2	26.6
2116	Excalibur_c18318_665	26.64
2117	Excalibur_c18318_701	26.64
2118	BobWhite_c7400_334	26.64
2119	GENE-2384_84	26.64
2120	Xgwm107	26.7
2121	Xwg110	26.7
2122	Xfba147	26.7
2123	Xbcd1051	26.7
2124	Xcfa2091	26.7
2125	P32/M59-10	26.7
2126	P32/M53-3	26.7
2127	P40/M60-126	26.7
2128	P31/M57-6	26.7
2129	P44/M68-160	26.7
2130	P40/M55-9	26.7
2131	P33/M54-4	26.7
2132	Xcdo669B	26.7
2133	Xgwm1007	26.7
2134	Xgwm888	26.7
2135	Xwmc206.3	26.7
2136	Rht	26.7
2137	Xwmc48a	26.7
2138	Xwmc89a	26.7
2139	Xwmc511a	26.7
2140	Xwmc491a	26.7
2141	P38/M54-4	26.7
2142	Rht-B1	26.7
2143	Xwmc254	26.7
2144	Xwmc419	27
2145	Xwmc695	27
2146	Xgwm113	27.1
2147	Xwmc16	27.1
2148	Xwmc238	27.6
2149	Xbarc25	27.6
2150	Xgwm66	27.8
2151	Xbcd402B	27.8
2152	Xfba1	27.8
2153	Xfbb24b	27.8
2154	wsnp_Ex_c10347_16946522	28.06
2155	wsnp_Ku_c7180_12403155	28.06
2156	wsnp_Ex_c18318_27140346	28.06
2157	wsnp_Ra_c9755_16199734	28.06
2158	wsnp_Ra_c9755_16200944	28.06
2159	Tdurum_contig97386_207	28.06
2160	tplb0045c06_1675	28.06
2161	RFL_Contig2277_1446	28.06
2162	tplb0024b15_1494	28.06
2163	Tdurum_contig47622_234	28.06
2164	Kukri_c66885_230	28.19
2165	Xbcd1265	28.3
2166	IACX3386	28.45
2167	Tdurum_contig67399_676	28.45
2168	RAC875_c10850_316	28.45
2169	RFL_Contig2277_1527	28.45
2170	Tdurum_contig31139_79	28.45
2171	wsnp_JG_c575_352960	28.46
2172	M6_173230_PstIMluI_PA	28.54
2173	M6_2656894_PstIMluI_PA	28.54
2174	M6_1175997_PstIMseI_PA	28.54
2175	M6_119556_PstIMseI_PA	28.54
2176	M6_3719211_PstIMseI_PA	28.54
2177	Opata_1048173_PstIMseI_PA	28.54
2178	Opata_116344_PstIMseI_PA	28.54
2179	Opata_1189284_PstIMseI_PA	28.54
2180	Opata_1427304_PstIMseI_PA	28.54
2181	Opata_276808_PstIMseI_PA	28.54
2182	Opata_292984_PstIMseI_PA	28.54
2183	Opata_4011345_PstIMseI_PA	28.54
2184	Opata_712330_PstIMseI_PA	28.54
2185	Opata_839156_PstIMseI_PA	28.54
2186	Opata_860326_PstIMseI_PA	28.54
2187	M6_1067452_PstIMspI_PA	28.54
2188	M6_1185567_PstIMspI_PA	28.54
2189	M6_226760_PstIMspI_PA	28.54
2190	M6_54231_PstIMspI_PA	28.54
2191	Opata_1362799_PstIMspI_PA	28.54
2192	Opata_1384379_PstIMspI_PA	28.54
2193	Opata_1646944_PstIMspI_PA	28.54
2194	Opata_1667285_PstIMspI_PA	28.54
2195	Opata_1823924_PstIMspI_PA	28.54
2196	Opata_2567773_PstIMspI_PA	28.54
2197	Opata_2690522_PstIMspI_PA	28.54
2198	Opata_3039578_PstIMspI_PA	28.54
2199	Opata_3348562_PstIMspI_PA	28.54
2200	Opata_3554637_PstIMspI_PA	28.54
2201	Opata_3640012_PstIMspI_PA	28.54
2202	Opata_4204690_PstIMspI_PA	28.54
2203	Opata_549159_PstIMspI_PA	28.54
2204	Opata_706121_PstIMspI_PA	28.54
2205	Opata_709696_PstIMspI_PA	28.54
2206	Opata_1326711_61_PstIMseI_SNP	28.54
2207	Opata_2115067_18_PstIMseI_SNP	28.54
2208	Opata_224266_7_PstIMseI_SNP	28.54
2209	Opata_232500_11_PstIMseI_SNP	28.54
2210	Opata_624739_62_PstIMseI_SNP	28.54
2211	Opata_1700130_19_PstIMspI_SNP	28.54
2212	Opata_1931081_3_PstIMspI_SNP	28.54
2213	Opata_2213171_13_PstIMspI_SNP	28.54
2214	Opata_2213171_56_PstIMspI_SNP	28.54
2215	Opata_4052212_6_PstIMspI_SNP	28.54
2216	M6_1922993_PstIMseI_PA	28.54
2217	M6_33719_PstIMseI_PA	28.54
2218	M6_372027_PstIMseI_PA	28.54
2219	Opata_669103_PstIMseI_PA	28.54
2220	M6_2185590_PstIMspI_PA	28.54
2221	M6_430576_PstIMspI_PA	28.54
2222	M6_881642_PstIMspI_PA	28.54
2223	Opata_1432818_PstIMspI_PA	28.54
2224	Opata_1763690_PstIMspI_PA	28.54
2225	Opata_2197268_PstIMspI_PA	28.54
2226	Opata_2240365_PstIMspI_PA	28.54
2227	Opata_2491140_PstIMspI_PA	28.54
2228	Opata_2747187_PstIMspI_PA	28.54
2229	Opata_3275886_PstIMspI_PA	28.54
2230	Opata_3383282_PstIMspI_PA	28.54
2231	Opata_3624147_PstIMspI_PA	28.54
2232	Opata_3750229_PstIMspI_PA	28.54
2233	Opata_3949416_PstIMspI_PA	28.54
2234	Opata_660564_PstIMspI_PA	28.54
2235	Opata_967818_PstIMspI_PA	28.54
2236	Opata_1663196_41_PstIMspI_SNP	28.54
2237	Opata_335971_23_PstIMspI_SNP	28.54
2238	Opata_335971_63_PstIMspI_SNP	28.54
2239	M6_794524_PstIMseI_PA	28.54
2240	Opata_3326700_PstIMseI_PA	28.54
2241	Opata_768688_PstIMseI_PA	28.54
2242	M6_1003073_PstIMspI_PA	28.54
2243	M6_1214514_PstIMspI_PA	28.54
2244	M6_2797156_PstIMspI_PA	28.54
2245	Opata_1018572_PstIMspI_PA	28.54
2246	Opata_1971706_PstIMspI_PA	28.54
2247	Opata_2450422_PstIMspI_PA	28.54
2248	Opata_3471397_PstIMspI_PA	28.54
2249	Opata_3825330_PstIMspI_PA	28.54
2250	Opata_3930230_PstIMspI_PA	28.54
2251	Opata_901639_PstIMspI_PA	28.54
2252	Opata_929795_PstIMspI_PA	28.54
2253	M6_1474755_PstIMseI_PA	28.54
2254	M6_2744723_PstIMseI_PA	28.54
2255	M6_2987900_PstIMseI_PA	28.54
2256	M6_321709_PstIMseI_PA	28.54
2257	Opata_1400113_PstIMseI_PA	28.54
2258	Opata_1965392_PstIMseI_PA	28.54
2259	Opata_1973914_PstIMseI_PA	28.54
2260	Opata_2425170_PstIMseI_PA	28.54
2261	Opata_2945193_PstIMseI_PA	28.54
2262	Opata_372375_PstIMseI_PA	28.54
2263	Opata_4424495_PstIMseI_PA	28.54
2264	Opata_939366_PstIMseI_PA	28.54
2265	M6_1415911_PstIMspI_PA	28.54
2266	M6_1843023_PstIMspI_PA	28.54
2267	M6_2065557_PstIMspI_PA	28.54
2268	M6_3057693_PstIMspI_PA	28.54
2269	M6_32685_PstIMspI_PA	28.54
2270	M6_3454293_PstIMspI_PA	28.54
2271	M6_771976_PstIMspI_PA	28.54
2272	M6_934192_PstIMspI_PA	28.54
2273	Opata_1167064_PstIMspI_PA	28.54
2274	Opata_1204459_PstIMspI_PA	28.54
2275	Opata_1370461_PstIMspI_PA	28.54
2276	Opata_1417178_PstIMspI_PA	28.54
2277	Opata_1432123_PstIMspI_PA	28.54
2278	Opata_170359_PstIMspI_PA	28.54
2279	Opata_1921788_PstIMspI_PA	28.54
2280	Opata_1939301_PstIMspI_PA	28.54
2281	Opata_1980908_PstIMspI_PA	28.54
2282	Opata_2017702_PstIMspI_PA	28.54
2283	Opata_2036783_PstIMspI_PA	28.54
2284	Opata_209967_PstIMspI_PA	28.54
2285	Opata_236745_PstIMspI_PA	28.54
2286	Opata_2539537_PstIMspI_PA	28.54
2287	Opata_2653209_PstIMspI_PA	28.54
2288	Opata_2738994_PstIMspI_PA	28.54
2289	Opata_2771286_PstIMspI_PA	28.54
2290	Opata_3139185_PstIMspI_PA	28.54
2291	Opata_3164804_PstIMspI_PA	28.54
2292	Opata_3213550_PstIMspI_PA	28.54
2293	Opata_348154_PstIMspI_PA	28.54
2294	Opata_3592414_PstIMspI_PA	28.54
2295	Opata_3917704_PstIMspI_PA	28.54
2296	Opata_3949395_PstIMspI_PA	28.54
2297	Opata_3993549_PstIMspI_PA	28.54
2298	Opata_4165690_PstIMspI_PA	28.54
2299	Opata_4174906_PstIMspI_PA	28.54
2300	Opata_610218_PstIMspI_PA	28.54
2301	Opata_669915_PstIMspI_PA	28.54
2302	Opata_854575_PstIMspI_PA	28.54
2303	Opata_56052_PstIMluI_PA	28.54
2304	M6_1006769_PstIMseI_PA	28.54
2305	M6_137867_PstIMseI_PA	28.54
2306	M6_1446969_PstIMseI_PA	28.54
2307	M6_1676892_PstIMseI_PA	28.54
2308	M6_322657_PstIMseI_PA	28.54
2309	M6_366480_PstIMseI_PA	28.54
2310	M6_4271838_PstIMseI_PA	28.54
2311	M6_461393_PstIMseI_PA	28.54
2312	M6_461547_PstIMseI_PA	28.54
2313	M6_479693_PstIMseI_PA	28.54
2314	M6_549000_PstIMseI_PA	28.54
2315	M6_636449_PstIMseI_PA	28.54
2316	M6_724680_PstIMseI_PA	28.54
2317	M6_87370_PstIMseI_PA	28.54
2318	Opata_10264_PstIMseI_PA	28.54
2319	Opata_117261_PstIMseI_PA	28.54
2320	Opata_185737_PstIMseI_PA	28.54
2321	Opata_204382_PstIMseI_PA	28.54
2322	Opata_214864_PstIMseI_PA	28.54
2323	Opata_239618_PstIMseI_PA	28.54
2324	Opata_280435_PstIMseI_PA	28.54
2325	Opata_305486_PstIMseI_PA	28.54
2326	Opata_3251406_PstIMseI_PA	28.54
2327	Opata_327373_PstIMseI_PA	28.54
2328	Opata_808372_PstIMseI_PA	28.54
2329	Opata_895294_PstIMseI_PA	28.54
2330	M6_1035138_PstIMspI_PA	28.54
2331	M6_1285021_PstIMspI_PA	28.54
2332	M6_185656_PstIMspI_PA	28.54
2333	M6_3116020_PstIMspI_PA	28.54
2334	M6_314622_PstIMspI_PA	28.54
2335	M6_512830_PstIMspI_PA	28.54
2336	M6_730859_PstIMspI_PA	28.54
2337	M6_872319_PstIMspI_PA	28.54
2338	Opata_1362941_PstIMspI_PA	28.54
2339	Opata_1821201_PstIMspI_PA	28.54
2340	Opata_2019042_PstIMspI_PA	28.54
2341	Opata_2073568_PstIMspI_PA	28.54
2342	Opata_2121019_PstIMspI_PA	28.54
2343	Opata_2177275_PstIMspI_PA	28.54
2344	Opata_2541397_PstIMspI_PA	28.54
2345	Opata_2667816_PstIMspI_PA	28.54
2346	Opata_2721086_PstIMspI_PA	28.54
2347	Opata_2893628_PstIMspI_PA	28.54
2348	Opata_3625553_PstIMspI_PA	28.54
2349	Opata_3849070_PstIMspI_PA	28.54
2350	Opata_455152_PstIMspI_PA	28.54
2351	Opata_735977_PstIMspI_PA	28.54
2352	Opata_885884_PstIMspI_PA	28.54
2353	M6_1818352_PstIMluI_PA	28.54
2354	M6_99076_PstIMseI_PA	28.54
2355	Opata_109506_PstIMseI_PA	28.54
2356	Opata_1630797_PstIMseI_PA	28.54
2357	Opata_199209_PstIMseI_PA	28.54
2358	Opata_2468034_PstIMseI_PA	28.54
2359	Opata_347516_PstIMseI_PA	28.54
2360	Opata_49148_PstIMseI_PA	28.54
2361	Opata_953956_PstIMseI_PA	28.54
2362	Opata_104560_PstIMspI_PA	28.54
2363	Opata_1179311_PstIMspI_PA	28.54
2364	Opata_1465925_PstIMspI_PA	28.54
2365	Opata_1743795_PstIMspI_PA	28.54
2366	Opata_1849402_PstIMspI_PA	28.54
2367	Opata_1939472_PstIMspI_PA	28.54
2368	Opata_24404_PstIMspI_PA	28.54
2369	Opata_2470836_PstIMspI_PA	28.54
2370	Opata_3437704_PstIMspI_PA	28.54
2371	Opata_3486474_PstIMspI_PA	28.54
2372	Opata_3740742_PstIMspI_PA	28.54
2373	Opata_524735_PstIMspI_PA	28.54
2374	Opata_635588_PstIMspI_PA	28.54
2375	Opata_672883_PstIMspI_PA	28.54
2376	Opata_954321_PstIMspI_PA	28.54
2377	Opata_332145_PstIMseI_PA	28.54
2378	Opata_4256020_PstIMspI_PA	28.54
2379	Opata_1095411_PstIMseI_PA	28.54
2380	Opata_1357761_PstIMseI_PA	28.54
2381	Opata_1896917_PstIMspI_PA	28.54
2382	Opata_71540_PstIMspI_PA	28.54
2383	M6_1443084_PstIMspI_PA	28.54
2384	M6_1871618_PstIMspI_PA	28.54
2385	M6_209767_PstIMseI_PA	28.54
2386	Opata_3882029_PstIMspI_PA	28.54
2387	Opata_40810_PstIMseI_PA	28.54
2388	Opata_1318893_PstIMspI_PA	28.54
2389	M6_74725_PstIMseI_PA	28.54
2390	Opata_1225102_PstIMseI_PA	28.54
2391	Opata_2712120_PstIMseI_PA	28.54
2392	Opata_333821_PstIMseI_PA	28.54
2393	Opata_192731_PstIMspI_PA	28.54
2394	Opata_228028_PstIMseI_PA	28.54
2395	Opata_1589852_PstIMspI_PA	28.54
2396	Opata_12162_PstIMseI_PA	28.54
2397	Opata_1544765_PstIMseI_PA	28.54
2398	Opata_1724251_PstIMspI_PA	28.54
2399	Opata_3431912_PstIMspI_PA	28.54
2400	Opata_3694176_PstIMseI_PA	28.54
2401	M6_1273641_PstIMspI_PA	28.54
2402	Opata_3054332_PstIMspI_PA	28.54
2403	Opata_761160_PstIMseI_PA	28.54
2404	Opata_1821676_PstIMspI_PA	28.54
2405	Opata_1932290_PstIMspI_PA	28.54
2406	Opata_3150195_PstIMspI_PA	28.54
2407	Opata_3718423_PstIMspI_PA	28.54
2408	Opata_1658070_PstIMseI_PA	28.54
2409	Opata_3869912_PstIMspI_PA	28.54
2410	Opata_1063776_PstIMseI_PA	28.54
2411	Opata_1132530_PstIMspI_PA	28.54
2412	M6_134387_PstIMspI_PA	28.54
2413	M6_1981341_PstIMspI_PA	28.54
2414	Opata_2456070_PstIMspI_PA	28.54
2415	Opata_359609_PstIMseI_PA	28.54
2416	Opata_751370_PstIMseI_PA	28.54
2417	Opata_2975589_PstIMspI_PA	28.54
2418	Opata_4050260_PstIMspI_PA	28.54
2419	Opata_525203_PstIMspI_PA	28.54
2420	Opata_837965_PstIMspI_PA	28.54
2421	M6_1852600_PstIMseI_PA	28.54
2422	M6_3155076_PstIMseI_PA	28.54
2423	M6_659979_PstIMseI_PA	28.54
2424	M6_1620419_PstIMspI_PA	28.54
2425	M6_3083819_PstIMspI_PA	28.54
2426	M6_3284075_PstIMspI_PA	28.54
2427	Opata_102861_PstIMseI_PA	28.54
2428	M6_441101_PstIMspI_PA	28.54
2429	M6_471876_PstIMspI_PA	28.54
2430	Opata_1642135_PstIMspI_PA	28.54
2431	M6_1168617_PstIMseI_PA	28.54
2432	M6_2186672_PstIMspI_PA	28.54
2433	Opata_2638353_PstIMspI_PA	28.54
2434	Opata_2997939_PstIMspI_PA	28.54
2435	Opata_691123_PstIMseI_PA	28.54
2436	Opata_3387579_PstIMspI_PA	28.54
2437	Opata_17195_PstIMseI_PA	28.54
2438	M6_52379_PstIMseI_PA	28.54
2439	Opata_1235871_PstIMseI_PA	28.54
2440	Tdurum_contig31139_143	28.64
2441	BobWhite_c162_145	28.64
2442	XE5M5m	28.8
2443	Xwmc546	28.9
2444	wsnp_Ku_c7153_12360198	29.02
2445	Xgwm368	29.3
2446	Xgwm495	29.3
2447	Xgwm162.2	29.3
2448	Xfba78b	29.3
2449	QPhs.ocs-4B.1	29.3
2450	Xwmc657	29.3
2451	1088755	29.41
2452	1098475	29.41
2453	1110817	29.41
2454	1142508	29.41
2455	1241976	29.41
2456	1258912	29.41
2457	1267535	29.41
2458	1279578	29.41
2459	wPt-1272	29.41
2460	wPt-732448	29.41
2461	wPt-733363	29.41
2462	wPt-734310	29.41
2463	BF484674-297	29.5
2464	wsnp_Ex_c16389_24884851	29.63
2465	wsnp_Ex_c16389_24884920	29.63
2466	wsnp_Ra_rep_c71114_69138821	29.63
2467	Ra_c22724_1789	29.63
2468	Excalibur_c7377_445	29.63
2469	Kukri_c10445_225	29.63
2470	Excalibur_c7581_1266	29.63
2471	Excalibur_c7581_791	29.63
2472	Tdurum_contig76559_124	29.63
2473	Excalibur_rep_c79414_306	29.63
2474	GENE-4933_1085	29.63
2475	GENE-4933_1095	29.63
2476	GENE-4933_489	29.63
2477	IACX7746	29.63
2478	IACX8647	29.63
2479	BS00009426_51	29.63
2480	BS00009480_51	29.63
2481	BS00010115_51	29.63
2482	Tdurum_contig50625_2342	29.63
2483	Ku_c71122_384	29.63
2484	RAC875_c27160_307	29.63
2485	RAC875_rep_c71114_699	29.63
2486	BS00044374_51	29.63
2487	Xgwm513	30
2488	wsnp_Ex_c37502_45236634	30.24
2489	Excalibur_c31953_382	30.24
2490	Tdurum_contig76213_1156	30.24
2491	Tdurum_contig76213_958	30.24
2492	Tdurum_contig82942_681	30.24
2493	tplb0024a16_411	30.24
2494	Kukri_rep_c106598_114	30.83
2495	Kukri_rep_c106598_51	30.83
2496	Xfba78	30.9
2497	Xgwm165	30.9
2498	Xgwm112	30.9
2499	tPt-5519	30.97
2500	wPt-9393	30.97
2501	1202311	30.97
2502	1116570	30.97
2503	1117568	30.97
2504	Kukri_c4078_180	31.15
2505	BS00011510_51	31.15
2506	1114024	31.19
2507	1115644	31.19
2508	1685894	31.19
2509	2266323	31.19
2510	3064433	31.19
2511	4536699	31.19
2512	Opata_1489593_PstIMluI_PA	31.24
2513	M6_313819_PstIMseI_PA	31.24
2514	Opata_1050171_PstIMseI_PA	31.24
2515	Opata_1078711_PstIMseI_PA	31.24
2516	Opata_1139890_PstIMseI_PA	31.24
2517	Opata_1186272_PstIMseI_PA	31.24
2518	Opata_1301847_PstIMseI_PA	31.24
2519	Opata_1348674_PstIMseI_PA	31.24
2520	Opata_1418239_PstIMseI_PA	31.24
2521	Opata_1476609_PstIMseI_PA	31.24
2522	Opata_1665677_PstIMseI_PA	31.24
2523	Opata_174753_PstIMseI_PA	31.24
2524	Opata_190563_PstIMseI_PA	31.24
2525	Opata_1935285_PstIMseI_PA	31.24
2526	Opata_1953472_PstIMseI_PA	31.24
2527	Opata_203143_PstIMseI_PA	31.24
2528	Opata_2083861_PstIMseI_PA	31.24
2529	Opata_2189107_PstIMseI_PA	31.24
2530	Opata_2324408_PstIMseI_PA	31.24
2531	Opata_236253_PstIMseI_PA	31.24
2532	Opata_2472059_PstIMseI_PA	31.24
2533	Opata_2522308_PstIMseI_PA	31.24
2534	Opata_282524_PstIMseI_PA	31.24
2535	Opata_3038163_PstIMseI_PA	31.24
2536	Opata_3352344_PstIMseI_PA	31.24
2537	Opata_335270_PstIMseI_PA	31.24
2538	Opata_3655874_PstIMseI_PA	31.24
2539	Opata_379259_PstIMseI_PA	31.24
2540	Opata_3915815_PstIMseI_PA	31.24
2541	Opata_3967350_PstIMseI_PA	31.24
2542	Opata_3992590_PstIMseI_PA	31.24
2543	Opata_40158_PstIMseI_PA	31.24
2544	Opata_4172102_PstIMseI_PA	31.24
2545	Opata_4225913_PstIMseI_PA	31.24
2546	Opata_43978_PstIMseI_PA	31.24
2547	Opata_450610_PstIMseI_PA	31.24
2548	Opata_46761_PstIMseI_PA	31.24
2549	Opata_510248_PstIMseI_PA	31.24
2550	Opata_560865_PstIMseI_PA	31.24
2551	Opata_579667_PstIMseI_PA	31.24
2552	Opata_638557_PstIMseI_PA	31.24
2553	Opata_689174_PstIMseI_PA	31.24
2554	Opata_744321_PstIMseI_PA	31.24
2555	Opata_768880_PstIMseI_PA	31.24
2556	Opata_798212_PstIMseI_PA	31.24
2557	Opata_9470_PstIMseI_PA	31.24
2558	Opata_1021918_PstIMspI_PA	31.24
2559	Opata_1024583_PstIMspI_PA	31.24
2560	Opata_1072613_PstIMspI_PA	31.24
2561	Opata_1122466_PstIMspI_PA	31.24
2562	Opata_1140962_PstIMspI_PA	31.24
2563	Opata_1147549_PstIMspI_PA	31.24
2564	Opata_1160558_PstIMspI_PA	31.24
2565	Opata_1165927_PstIMspI_PA	31.24
2566	Opata_1193665_PstIMspI_PA	31.24
2567	Opata_1201046_PstIMspI_PA	31.24
2568	Opata_1205962_PstIMspI_PA	31.24
2569	Opata_1208280_PstIMspI_PA	31.24
2570	Opata_1208379_PstIMspI_PA	31.24
2571	Opata_1251089_PstIMspI_PA	31.24
2572	Opata_1259688_PstIMspI_PA	31.24
2573	Opata_1329642_PstIMspI_PA	31.24
2574	Opata_1352806_PstIMspI_PA	31.24
2575	Opata_1370373_PstIMspI_PA	31.24
2576	Opata_1394619_PstIMspI_PA	31.24
2577	Opata_1401001_PstIMspI_PA	31.24
2578	Opata_1408919_PstIMspI_PA	31.24
2579	Opata_1416212_PstIMspI_PA	31.24
2580	Opata_1428958_PstIMspI_PA	31.24
2581	Opata_1429202_PstIMspI_PA	31.24
2582	Opata_1433753_PstIMspI_PA	31.24
2583	Opata_1460866_PstIMspI_PA	31.24
2584	Opata_1488_PstIMspI_PA	31.24
2585	Opata_1507886_PstIMspI_PA	31.24
2586	Opata_1523180_PstIMspI_PA	31.24
2587	Opata_1568662_PstIMspI_PA	31.24
2588	Opata_1569708_PstIMspI_PA	31.24
2589	Opata_1573230_PstIMspI_PA	31.24
2590	Opata_1575587_PstIMspI_PA	31.24
2591	Opata_1641814_PstIMspI_PA	31.24
2592	Opata_166511_PstIMspI_PA	31.24
2593	Opata_1702949_PstIMspI_PA	31.24
2594	Opata_1703736_PstIMspI_PA	31.24
2595	Opata_1714672_PstIMspI_PA	31.24
2596	Opata_1726123_PstIMspI_PA	31.24
2597	Opata_1761960_PstIMspI_PA	31.24
2598	Opata_1775103_PstIMspI_PA	31.24
2599	Opata_1802082_PstIMspI_PA	31.24
2600	Opata_1826484_PstIMspI_PA	31.24
2601	Opata_1841758_PstIMspI_PA	31.24
2602	Opata_1866980_PstIMspI_PA	31.24
2603	Opata_1885833_PstIMspI_PA	31.24
2604	Opata_1939108_PstIMspI_PA	31.24
2605	Opata_2008181_PstIMspI_PA	31.24
2606	Opata_2013740_PstIMspI_PA	31.24
2607	Opata_2014256_PstIMspI_PA	31.24
2608	Opata_2014788_PstIMspI_PA	31.24
2609	Opata_2041496_PstIMspI_PA	31.24
2610	Opata_2052353_PstIMspI_PA	31.24
2611	Opata_2073285_PstIMspI_PA	31.24
2612	Opata_2080412_PstIMspI_PA	31.24
2613	Opata_2080734_PstIMspI_PA	31.24
2614	Opata_2096639_PstIMspI_PA	31.24
2615	Opata_2107905_PstIMspI_PA	31.24
2616	Opata_2140784_PstIMspI_PA	31.24
2617	Opata_2143422_PstIMspI_PA	31.24
2618	Opata_2175361_PstIMspI_PA	31.24
2619	Opata_2175705_PstIMspI_PA	31.24
2620	Opata_2201055_PstIMspI_PA	31.24
2621	Opata_2248085_PstIMspI_PA	31.24
2622	Opata_2254061_PstIMspI_PA	31.24
2623	Opata_2260527_PstIMspI_PA	31.24
2624	Opata_230233_PstIMspI_PA	31.24
2625	Opata_2329393_PstIMspI_PA	31.24
2626	Opata_2334001_PstIMspI_PA	31.24
2627	Opata_2359481_PstIMspI_PA	31.24
2628	Opata_2373486_PstIMspI_PA	31.24
2629	Opata_2393501_PstIMspI_PA	31.24
2630	Opata_241090_PstIMspI_PA	31.24
2631	Opata_2415483_PstIMspI_PA	31.24
2632	Opata_2458243_PstIMspI_PA	31.24
2633	Opata_2548142_PstIMspI_PA	31.24
2634	Opata_2552593_PstIMspI_PA	31.24
2635	Opata_2579933_PstIMspI_PA	31.24
2636	Opata_2588362_PstIMspI_PA	31.24
2637	Opata_2589314_PstIMspI_PA	31.24
2638	Opata_2593058_PstIMspI_PA	31.24
2639	Opata_2598665_PstIMspI_PA	31.24
2640	Opata_260431_PstIMspI_PA	31.24
2641	Opata_2625601_PstIMspI_PA	31.24
2642	Opata_2631008_PstIMspI_PA	31.24
2643	Opata_2643150_PstIMspI_PA	31.24
2644	Opata_2650792_PstIMspI_PA	31.24
2645	Opata_2662558_PstIMspI_PA	31.24
2646	Opata_2696119_PstIMspI_PA	31.24
2647	Opata_2706286_PstIMspI_PA	31.24
2648	Opata_2713736_PstIMspI_PA	31.24
2649	Opata_271531_PstIMspI_PA	31.24
2650	Opata_2718720_PstIMspI_PA	31.24
2651	Opata_2804210_PstIMspI_PA	31.24
2652	Opata_280554_PstIMspI_PA	31.24
2653	Opata_2827746_PstIMspI_PA	31.24
2654	Opata_2832623_PstIMspI_PA	31.24
2655	Opata_2837089_PstIMspI_PA	31.24
2656	Opata_2857726_PstIMspI_PA	31.24
2657	Opata_291112_PstIMspI_PA	31.24
2658	Opata_2916834_PstIMspI_PA	31.24
2659	Opata_293958_PstIMspI_PA	31.24
2660	Opata_2978371_PstIMspI_PA	31.24
2661	Opata_3034651_PstIMspI_PA	31.24
2662	Opata_3045644_PstIMspI_PA	31.24
2663	Opata_3051018_PstIMspI_PA	31.24
2664	Opata_3066973_PstIMspI_PA	31.24
2665	Opata_3078017_PstIMspI_PA	31.24
2666	Opata_3085899_PstIMspI_PA	31.24
2667	Opata_3120868_PstIMspI_PA	31.24
2668	Opata_3121995_PstIMspI_PA	31.24
2669	Opata_3125118_PstIMspI_PA	31.24
2670	Opata_3157364_PstIMspI_PA	31.24
2671	Opata_3165568_PstIMspI_PA	31.24
2672	Opata_3170243_PstIMspI_PA	31.24
2673	Opata_318624_PstIMspI_PA	31.24
2674	Opata_3212122_PstIMspI_PA	31.24
2675	Opata_3215498_PstIMspI_PA	31.24
2676	Opata_322589_PstIMspI_PA	31.24
2677	Opata_323063_PstIMspI_PA	31.24
2678	Opata_3233252_PstIMspI_PA	31.24
2679	Opata_323384_PstIMspI_PA	31.24
2680	Opata_3307940_PstIMspI_PA	31.24
2681	Opata_3321678_PstIMspI_PA	31.24
2682	Opata_3326604_PstIMspI_PA	31.24
2683	Opata_3367166_PstIMspI_PA	31.24
2684	Opata_3374393_PstIMspI_PA	31.24
2685	Opata_338559_PstIMspI_PA	31.24
2686	Opata_3473488_PstIMspI_PA	31.24
2687	Opata_3482459_PstIMspI_PA	31.24
2688	Opata_3515400_PstIMspI_PA	31.24
2689	Opata_3523139_PstIMspI_PA	31.24
2690	Opata_3603744_PstIMspI_PA	31.24
2691	Opata_3618446_PstIMspI_PA	31.24
2692	Opata_363270_PstIMspI_PA	31.24
2693	Opata_3633077_PstIMspI_PA	31.24
2694	Opata_3638767_PstIMspI_PA	31.24
2695	Opata_3639596_PstIMspI_PA	31.24
2696	Opata_3657971_PstIMspI_PA	31.24
2697	Opata_3687747_PstIMspI_PA	31.24
2698	Opata_3759985_PstIMspI_PA	31.24
2699	Opata_3768466_PstIMspI_PA	31.24
2700	Opata_3769907_PstIMspI_PA	31.24
2701	Opata_3790176_PstIMspI_PA	31.24
2702	Opata_3796472_PstIMspI_PA	31.24
2703	Opata_380824_PstIMspI_PA	31.24
2704	Opata_3829663_PstIMspI_PA	31.24
2705	Opata_3834378_PstIMspI_PA	31.24
2706	Opata_384335_PstIMspI_PA	31.24
2707	Opata_384517_PstIMspI_PA	31.24
2708	Opata_3879593_PstIMspI_PA	31.24
2709	Opata_3881772_PstIMspI_PA	31.24
2710	Opata_3885185_PstIMspI_PA	31.24
2711	Opata_3930222_PstIMspI_PA	31.24
2712	Opata_4015356_PstIMspI_PA	31.24
2713	Opata_4043990_PstIMspI_PA	31.24
2714	Opata_404780_PstIMspI_PA	31.24
2715	Opata_4051137_PstIMspI_PA	31.24
2716	Opata_4051391_PstIMspI_PA	31.24
2717	Opata_4105218_PstIMspI_PA	31.24
2718	Opata_4112726_PstIMspI_PA	31.24
2719	Opata_4113346_PstIMspI_PA	31.24
2720	Opata_4134479_PstIMspI_PA	31.24
2721	Opata_4173030_PstIMspI_PA	31.24
2722	Opata_4220847_PstIMspI_PA	31.24
2723	Opata_422959_PstIMspI_PA	31.24
2724	Opata_4231606_PstIMspI_PA	31.24
2725	Opata_4249657_PstIMspI_PA	31.24
2726	Opata_4252079_PstIMspI_PA	31.24
2727	Opata_441868_PstIMspI_PA	31.24
2728	Opata_456849_PstIMspI_PA	31.24
2729	Opata_467805_PstIMspI_PA	31.24
2730	Opata_499423_PstIMspI_PA	31.24
2731	Opata_508599_PstIMspI_PA	31.24
2732	Opata_554962_PstIMspI_PA	31.24
2733	Opata_563120_PstIMspI_PA	31.24
2734	Opata_596501_PstIMspI_PA	31.24
2735	Opata_632516_PstIMspI_PA	31.24
2736	Opata_64232_PstIMspI_PA	31.24
2737	Opata_654572_PstIMspI_PA	31.24
2738	Opata_660749_PstIMspI_PA	31.24
2739	Opata_674108_PstIMspI_PA	31.24
2740	Opata_675403_PstIMspI_PA	31.24
2741	Opata_711976_PstIMspI_PA	31.24
2742	Opata_731728_PstIMspI_PA	31.24
2743	Opata_74260_PstIMspI_PA	31.24
2744	Opata_745528_PstIMspI_PA	31.24
2745	Opata_769820_PstIMspI_PA	31.24
2746	Opata_770345_PstIMspI_PA	31.24
2747	Opata_806385_PstIMspI_PA	31.24
2748	Opata_826572_PstIMspI_PA	31.24
2749	Opata_830015_PstIMspI_PA	31.24
2750	Opata_848936_PstIMspI_PA	31.24
2751	Opata_850057_PstIMspI_PA	31.24
2752	Opata_862094_PstIMspI_PA	31.24
2753	Opata_879541_PstIMspI_PA	31.24
2754	Opata_879876_PstIMspI_PA	31.24
2755	Opata_882750_PstIMspI_PA	31.24
2756	Opata_886122_PstIMspI_PA	31.24
2757	Opata_893839_PstIMspI_PA	31.24
2758	Opata_893970_PstIMspI_PA	31.24
2759	Opata_905613_PstIMspI_PA	31.24
2760	Opata_910291_PstIMspI_PA	31.24
2761	Opata_910367_PstIMspI_PA	31.24
2762	Opata_912493_PstIMspI_PA	31.24
2763	Opata_915124_PstIMspI_PA	31.24
2764	Opata_926521_PstIMspI_PA	31.24
2765	Opata_928897_PstIMspI_PA	31.24
2766	Opata_933363_PstIMspI_PA	31.24
2767	Opata_943528_PstIMspI_PA	31.24
2768	Opata_946981_PstIMspI_PA	31.24
2769	Opata_957452_PstIMspI_PA	31.24
2770	Opata_975967_PstIMspI_PA	31.24
2771	Opata_998156_PstIMspI_PA	31.24
2772	Opata_128022_37_PstIMseI_SNP	31.24
2773	Opata_170659_64_PstIMseI_SNP	31.24
2774	Opata_18240_54_PstIMseI_SNP	31.24
2775	Opata_18240_59_PstIMseI_SNP	31.24
2776	Opata_187085_18_PstIMseI_SNP	31.24
2777	Opata_2211932_86_PstIMseI_SNP	31.24
2778	Opata_315605_34_PstIMseI_SNP	31.24
2779	Opata_3345117_33_PstIMseI_SNP	31.24
2780	Opata_3345117_46_PstIMseI_SNP	31.24
2781	Opata_413078_80_PstIMseI_SNP	31.24
2782	Opata_1846449_80_PstIMspI_SNP	31.24
2783	Opata_1940207_13_PstIMspI_SNP	31.24
2784	Opata_2580118_27_PstIMspI_SNP	31.24
2785	Opata_2580118_57_PstIMspI_SNP	31.24
2786	Opata_3730573_27_PstIMspI_SNP	31.24
2787	Opata_1325361_PstIMluI_PA	31.24
2788	Opata_790550_PstIMseI_PA	31.24
2789	Opata_1357221_PstIMspI_PA	31.24
2790	Opata_2892775_PstIMspI_PA	31.24
2791	Opata_4034527_PstIMspI_PA	31.24
2792	Opata_549257_PstIMspI_PA	31.24
2793	Opata_654598_PstIMspI_PA	31.24
2794	M6_1587563_PstIMseI_PA	31.24
2795	Opata_1085163_PstIMseI_PA	31.24
2796	Opata_2048600_PstIMseI_PA	31.24
2797	Opata_3877730_PstIMseI_PA	31.24
2798	Opata_563569_PstIMseI_PA	31.24
2799	Opata_1349511_PstIMspI_PA	31.24
2800	Opata_1435416_PstIMspI_PA	31.24
2801	Opata_1474816_PstIMspI_PA	31.24
2802	Opata_2277558_PstIMspI_PA	31.24
2803	Opata_2864228_PstIMspI_PA	31.24
2804	Opata_2915938_PstIMspI_PA	31.24
2805	Opata_3748645_PstIMspI_PA	31.24
2806	Opata_3845202_PstIMspI_PA	31.24
2807	Opata_659892_PstIMluI_PA	31.24
2808	M6_135069_PstIMseI_PA	31.24
2809	M6_736962_PstIMseI_PA	31.24
2810	Opata_1102280_PstIMseI_PA	31.24
2811	Opata_1226429_PstIMseI_PA	31.24
2812	Opata_1269258_PstIMseI_PA	31.24
2813	Opata_1435207_PstIMseI_PA	31.24
2814	Opata_1658222_PstIMseI_PA	31.24
2815	Opata_205962_PstIMseI_PA	31.24
2816	Opata_2183251_PstIMseI_PA	31.24
2817	Opata_2338138_PstIMseI_PA	31.24
2818	Opata_2499644_PstIMseI_PA	31.24
2819	Opata_2583906_PstIMseI_PA	31.24
2820	Opata_297012_PstIMseI_PA	31.24
2821	Opata_3212788_PstIMseI_PA	31.24
2822	Opata_3245933_PstIMseI_PA	31.24
2823	Opata_3312574_PstIMseI_PA	31.24
2824	Opata_361858_PstIMseI_PA	31.24
2825	Opata_399500_PstIMseI_PA	31.24
2826	Opata_431632_PstIMseI_PA	31.24
2827	Opata_4481078_PstIMseI_PA	31.24
2828	Opata_46224_PstIMseI_PA	31.24
2829	Opata_531548_PstIMseI_PA	31.24
2830	Opata_53938_PstIMseI_PA	31.24
2831	Opata_1099742_PstIMspI_PA	31.24
2832	Opata_1144502_PstIMspI_PA	31.24
2833	Opata_1230863_PstIMspI_PA	31.24
2834	Opata_1317497_PstIMspI_PA	31.24
2835	Opata_1362459_PstIMspI_PA	31.24
2836	Opata_1380681_PstIMspI_PA	31.24
2837	Opata_1391636_PstIMspI_PA	31.24
2838	Opata_1483109_PstIMspI_PA	31.24
2839	Opata_1611535_PstIMspI_PA	31.24
2840	Opata_1637716_PstIMspI_PA	31.24
2841	Opata_1890574_PstIMspI_PA	31.24
2842	Opata_2042888_PstIMspI_PA	31.24
2843	Opata_2282733_PstIMspI_PA	31.24
2844	Opata_2494356_PstIMspI_PA	31.24
2845	Opata_2513644_PstIMspI_PA	31.24
2846	Opata_2906317_PstIMspI_PA	31.24
2847	Opata_2991142_PstIMspI_PA	31.24
2848	Opata_2994829_PstIMspI_PA	31.24
2849	Opata_3076918_PstIMspI_PA	31.24
2850	Opata_3176434_PstIMspI_PA	31.24
2851	Opata_3238370_PstIMspI_PA	31.24
2852	Opata_3354914_PstIMspI_PA	31.24
2853	Opata_3693591_PstIMspI_PA	31.24
2854	Opata_3698700_PstIMspI_PA	31.24
2855	Opata_3715697_PstIMspI_PA	31.24
2856	Opata_3797210_PstIMspI_PA	31.24
2857	Opata_520524_PstIMspI_PA	31.24
2858	Opata_591214_PstIMspI_PA	31.24
2859	Opata_929861_PstIMspI_PA	31.24
2860	Opata_1075810_PstIMseI_PA	31.24
2861	Opata_1094022_PstIMseI_PA	31.24
2862	Opata_1343477_PstIMseI_PA	31.24
2863	Opata_1989234_PstIMseI_PA	31.24
2864	Opata_3073197_PstIMseI_PA	31.24
2865	Opata_1535831_PstIMspI_PA	31.24
2866	Opata_3360865_PstIMspI_PA	31.24
2867	Opata_3659343_PstIMspI_PA	31.24
2868	Opata_4172488_PstIMspI_PA	31.24
2869	M6_2978371_PstIMseI_PA	31.24
2870	Opata_1769491_PstIMspI_PA	31.24
2871	Opata_3570791_PstIMspI_PA	31.24
2872	Opata_619500_PstIMspI_PA	31.24
2873	Opata_478881_PstIMseI_PA	31.24
2874	Opata_2048319_PstIMseI_PA	31.24
2875	Opata_1242881_PstIMspI_PA	31.24
2876	Opata_2681357_PstIMspI_PA	31.24
2877	Opata_3375149_PstIMspI_PA	31.24
2878	Opata_3905501_PstIMspI_PA	31.24
2879	Opata_3997028_PstIMspI_PA	31.24
2880	M6_19407_PstIMseI_PA	31.24
2881	Opata_361978_PstIMseI_PA	31.24
2882	Opata_512201_PstIMseI_PA	31.24
2883	Opata_892002_PstIMseI_PA	31.24
2884	Opata_958123_PstIMseI_PA	31.24
2885	Opata_1417738_PstIMspI_PA	31.24
2886	Opata_1077838_PstIMseI_PA	31.24
2887	Opata_17979_PstIMseI_PA	31.24
2888	Opata_3248935_PstIMseI_PA	31.24
2889	Opata_980741_PstIMspI_PA	31.24
2890	Opata_193191_PstIMseI_PA	31.24
2891	Opata_211320_PstIMseI_PA	31.24
2892	Opata_218037_PstIMseI_PA	31.24
2893	Opata_491481_PstIMseI_PA	31.24
2894	Opata_541392_PstIMseI_PA	31.24
2895	Opata_552922_PstIMseI_PA	31.24
2896	Opata_56540_PstIMseI_PA	31.24
2897	Opata_633822_PstIMseI_PA	31.24
2898	Opata_935464_PstIMseI_PA	31.24
2899	Opata_1737966_PstIMspI_PA	31.24
2900	Opata_1803306_PstIMspI_PA	31.24
2901	Opata_1855551_PstIMspI_PA	31.24
2902	Opata_3139429_PstIMspI_PA	31.24
2903	Opata_3906275_PstIMspI_PA	31.24
2904	Opata_168990_PstIMseI_PA	31.24
2905	Opata_470002_PstIMseI_PA	31.24
2906	Opata_608283_PstIMseI_PA	31.24
2907	Opata_1178744_PstIMspI_PA	31.24
2908	Opata_1790158_PstIMspI_PA	31.24
2909	Opata_2031246_PstIMspI_PA	31.24
2910	Opata_2257536_PstIMspI_PA	31.24
2911	Opata_2371353_PstIMspI_PA	31.24
2912	Opata_2401227_PstIMspI_PA	31.24
2913	Opata_3323443_PstIMspI_PA	31.24
2914	Opata_3384420_PstIMspI_PA	31.24
2915	Opata_3494123_PstIMspI_PA	31.24
2916	Opata_3572732_PstIMspI_PA	31.24
2917	Opata_4054511_PstIMspI_PA	31.24
2918	Opata_4095491_PstIMspI_PA	31.24
2919	Opata_444748_PstIMspI_PA	31.24
2920	Opata_655915_PstIMspI_PA	31.24
2921	Opata_925755_PstIMspI_PA	31.24
2922	Opata_990758_PstIMspI_PA	31.24
2923	Opata_231816_PstIMseI_PA	31.24
2924	Opata_2794841_PstIMseI_PA	31.24
2925	Opata_309479_PstIMseI_PA	31.24
2926	Opata_3819560_PstIMseI_PA	31.24
2927	Opata_552722_PstIMseI_PA	31.24
2928	Opata_738468_PstIMseI_PA	31.24
2929	Opata_77918_PstIMseI_PA	31.24
2930	Opata_85904_PstIMseI_PA	31.24
2931	Opata_87014_PstIMseI_PA	31.24
2932	Opata_1128114_PstIMspI_PA	31.24
2933	Opata_1772068_PstIMspI_PA	31.24
2934	Opata_2700729_PstIMspI_PA	31.24
2935	Opata_2740793_PstIMspI_PA	31.24
2936	Opata_3000536_PstIMspI_PA	31.24
2937	Opata_3727744_PstIMspI_PA	31.24
2938	Opata_505374_PstIMspI_PA	31.24
2939	Opata_794498_PstIMspI_PA	31.24
2940	Opata_834654_PstIMspI_PA	31.24
2941	Opata_169455_PstIMseI_PA	31.24
2942	Opata_376732_PstIMseI_PA	31.24
2943	Opata_3862655_PstIMseI_PA	31.24
2944	Opata_561184_PstIMseI_PA	31.24
2945	Opata_564320_PstIMseI_PA	31.24
2946	Opata_825262_PstIMseI_PA	31.24
2947	Opata_911912_PstIMseI_PA	31.24
2948	Opata_1571682_PstIMspI_PA	31.24
2949	Opata_2122362_PstIMspI_PA	31.24
2950	Opata_2206125_PstIMspI_PA	31.24
2951	Opata_2213599_PstIMspI_PA	31.24
2952	Opata_106954_PstIMseI_PA	31.24
2953	Opata_136128_PstIMseI_PA	31.24
2954	Opata_256312_PstIMseI_PA	31.24
2955	Opata_300025_PstIMseI_PA	31.24
2956	Opata_389658_PstIMseI_PA	31.24
2957	Opata_530751_PstIMseI_PA	31.24
2958	Opata_64789_PstIMseI_PA	31.24
2959	Opata_1057871_PstIMspI_PA	31.24
2960	Opata_1063513_PstIMspI_PA	31.24
2961	Opata_1783949_PstIMspI_PA	31.24
2962	Opata_2065702_PstIMspI_PA	31.24
2963	Opata_2177249_PstIMspI_PA	31.24
2964	Opata_2200086_PstIMspI_PA	31.24
2965	Opata_2250869_PstIMspI_PA	31.24
2966	Opata_2608161_PstIMspI_PA	31.24
2967	Opata_2616513_PstIMspI_PA	31.24
2968	Opata_2826076_PstIMspI_PA	31.24
2969	Opata_2852077_PstIMspI_PA	31.24
2970	Opata_2984760_PstIMspI_PA	31.24
2971	Opata_3171130_PstIMspI_PA	31.24
2972	Opata_3180495_PstIMspI_PA	31.24
2973	Opata_3205577_PstIMspI_PA	31.24
2974	Opata_3372622_PstIMspI_PA	31.24
2975	Opata_4026035_PstIMspI_PA	31.24
2976	Opata_527745_PstIMspI_PA	31.24
2977	Opata_743886_PstIMspI_PA	31.24
2978	Opata_945335_PstIMspI_PA	31.24
2979	Opata_964895_PstIMspI_PA	31.24
2980	Opata_303965_PstIMseI_PA	31.24
2981	Opata_567804_PstIMseI_PA	31.24
2982	Opata_820253_PstIMseI_PA	31.24
2983	Opata_1794034_PstIMspI_PA	31.24
2984	Opata_2275966_PstIMspI_PA	31.24
2985	Opata_2901956_PstIMspI_PA	31.24
2986	Opata_362312_PstIMspI_PA	31.24
2987	Opata_3770814_PstIMspI_PA	31.24
2988	Opata_4133986_PstIMspI_PA	31.24
2989	Opata_4174997_PstIMspI_PA	31.24
2990	Opata_78883_PstIMspI_PA	31.24
2991	Opata_1147729_PstIMseI_PA	31.24
2992	Opata_153181_PstIMseI_PA	31.24
2993	Opata_211433_PstIMseI_PA	31.24
2994	Opata_3652539_PstIMspI_PA	31.24
2995	Opata_1156199_PstIMseI_PA	31.24
2996	Opata_2109340_PstIMseI_PA	31.24
2997	Opata_2842760_PstIMseI_PA	31.24
2998	Opata_619272_PstIMseI_PA	31.24
2999	Opata_1270849_PstIMspI_PA	31.24
3000	Opata_3791645_PstIMspI_PA	31.24
3001	Opata_833455_PstIMspI_PA	31.24
3002	Opata_2234904_PstIMseI_PA	31.24
3003	Opata_1504104_PstIMspI_PA	31.24
3004	Opata_1965026_PstIMspI_PA	31.24
3005	Opata_1106478_PstIMseI_PA	31.24
3006	Opata_1119500_PstIMseI_PA	31.24
3007	Opata_122913_PstIMseI_PA	31.24
3008	Opata_252131_PstIMseI_PA	31.24
3009	Opata_25703_PstIMseI_PA	31.24
3010	Opata_402293_PstIMseI_PA	31.24
3011	Opata_4137730_PstIMseI_PA	31.24
3012	Opata_417663_PstIMseI_PA	31.24
3013	Opata_44133_PstIMseI_PA	31.24
3014	Opata_475667_PstIMseI_PA	31.24
3015	Opata_66569_PstIMseI_PA	31.24
3016	Opata_816832_PstIMseI_PA	31.24
3017	Opata_928818_PstIMseI_PA	31.24
3018	Opata_1497346_PstIMspI_PA	31.24
3019	Opata_1604257_PstIMspI_PA	31.24
3020	Opata_1771389_PstIMspI_PA	31.24
3021	Opata_1789915_PstIMspI_PA	31.24
3022	Opata_1963452_PstIMspI_PA	31.24
3023	Opata_2011504_PstIMspI_PA	31.24
3024	Opata_2048692_PstIMspI_PA	31.24
3025	Opata_2198007_PstIMspI_PA	31.24
3026	Opata_2395331_PstIMspI_PA	31.24
3027	Opata_2528770_PstIMspI_PA	31.24
3028	Opata_2675787_PstIMspI_PA	31.24
3029	Opata_321778_PstIMspI_PA	31.24
3030	Opata_351514_PstIMspI_PA	31.24
3031	Opata_3703810_PstIMspI_PA	31.24
3032	Opata_3858567_PstIMspI_PA	31.24
3033	Opata_4103913_PstIMspI_PA	31.24
3034	Opata_4131487_PstIMspI_PA	31.24
3035	Opata_4223548_PstIMspI_PA	31.24
3036	Opata_496742_PstIMspI_PA	31.24
3037	Opata_820927_PstIMspI_PA	31.24
3038	Opata_787182_PstIMseI_PA	31.24
3039	Opata_1738688_PstIMspI_PA	31.24
3040	Opata_2649340_PstIMspI_PA	31.24
3041	Opata_3229520_PstIMspI_PA	31.24
3042	Opata_3613988_PstIMspI_PA	31.24
3043	Opata_3755005_PstIMspI_PA	31.24
3044	Opata_1973214_PstIMspI_PA	31.24
3045	Opata_1663370_PstIMseI_PA	31.24
3046	Opata_985614_PstIMseI_PA	31.24
3047	Opata_1373039_PstIMspI_PA	31.24
3048	Opata_2108526_PstIMspI_PA	31.24
3049	Opata_2828228_PstIMspI_PA	31.24
3050	Opata_2952213_PstIMspI_PA	31.24
3051	M6_1066573_PstIMseI_PA	31.24
3052	Opata_892821_PstIMspI_PA	31.24
3053	Opata_1273298_PstIMseI_PA	31.24
3054	Opata_411303_PstIMseI_PA	31.24
3055	Opata_81053_PstIMseI_PA	31.24
3056	Opata_1869615_PstIMspI_PA	31.24
3057	Opata_2615006_PstIMspI_PA	31.24
3058	Opata_2900113_PstIMspI_PA	31.24
3059	Opata_4022669_PstIMspI_PA	31.24
3060	Opata_71215_PstIMspI_PA	31.24
3061	M6_1670293_PstIMseI_PA	31.24
3062	Opata_1587148_PstIMspI_PA	31.24
3063	Opata_2162986_PstIMspI_PA	31.24
3064	Opata_2562880_PstIMspI_PA	31.24
3065	Opata_3387437_PstIMspI_PA	31.24
3066	Opata_371362_PstIMseI_PA	31.24
3067	Opata_2351037_PstIMspI_PA	31.24
3068	Opata_4061012_PstIMspI_PA	31.24
3069	Opata_340466_PstIMseI_PA	31.24
3070	Opata_1560743_PstIMspI_PA	31.24
3071	Opata_2078040_PstIMspI_PA	31.24
3072	Opata_3271191_PstIMspI_PA	31.24
3073	Opata_1814705_PstIMseI_PA	31.24
3074	Opata_310497_PstIMseI_PA	31.24
3075	Opata_60088_PstIMseI_PA	31.24
3076	Opata_2060670_PstIMspI_PA	31.24
3077	Opata_1966676_PstIMspI_PA	31.24
3078	Opata_2157747_PstIMspI_PA	31.24
3079	Opata_3290945_PstIMspI_PA	31.24
3080	Opata_3313434_PstIMspI_PA	31.24
3081	Opata_3805885_PstIMspI_PA	31.24
3082	Opata_557597_PstIMspI_PA	31.24
3083	Opata_2298517_PstIMseI_PA	31.24
3084	Opata_2339298_PstIMspI_PA	31.24
3085	Opata_895349_PstIMspI_PA	31.24
3086	Opata_1854788_PstIMspI_PA	31.24
3087	Xpsp3078	31.3
3088	Xgwm192.2	31.3
3089	Xfbb22b	31.3
3090	2278263	31.41
3091	TA001911-0254-w	31.46
3092	Kukri_c35562_207	31.47
3093	1128625	31.5
3094	1092296	31.59
3095	1111160	31.59
3096	1350202	31.59
3097	1121358	31.64
3098	1246330	31.64
3099	Xgwm192	31.7
3100	3534340	31.75
3101	wsnp_Ku_c4078_7436510	31.77
3102	116510	31.83
3103	1092216	31.83
3104	1248263	31.97
3105	1381292	31.97
3106	1117674	31.97
3107	1118129	32.07
3108	1721607	32.07
3109	RFL_Contig4881_137	32.18
3110	Xfbb22	32.2
3111	1036721	32.28
3112	1125842	32.28
3113	1136224	32.28
3114	4408835	32.28
3115	3021601	32.3
3116	Xwg282	32.3
3117	XksuC2b	32.3
3118	M62/P64.4	32.3
3119	1111564	32.31
3120	1105735	32.38
3121	1112209	32.38
3122	GENE-4933_1176	32.46
3123	tplb0035d20_506	32.46
3124	Kukri_c17900_887	32.46
3125	IAAV2271	32.46
3126	Kukri_c17900_446	32.46
3127	RAC875_c12959_869	32.46
3128	RAC875_c47145_80	32.46
3129	Kukri_c8594_203	32.46
3130	tplb0035d20_1205	32.46
3131	Xcfd283	32.5
3132	1105766	32.61
3133	1058110	32.63
3134	3021590	32.63
3135	1124346	32.65
3136	1138780	32.65
3137	1353299	32.65
3138	3021798	32.88
3139	981879	32.98
3140	1126725	32.98
3141	1000681	33.09
3142	1069956	33.61
3143	Xcdo1401	33.7
3144	1247161	33.91
3145	2266629	33.91
3146	3034460	33.91
3147	3942929	33.91
3148	3950002	33.91
3149	2303576	33.95
3150	wsnp_Ex_c6739_11646407	34.06
3151	Kukri_c4078_3176	34.06
3152	Kukri_c49506_396	34.06
3153	Excalibur_c20359_664	34.16
3154	BobWhite_c30050_125	34.18
3155	Excalibur_c27766_497	34.18
3156	Kukri_c23338_624	34.18
3157	Kukri_c56202_108	34.18
3158	Kukri_rep_c74376_188	34.18
3159	Kukri_c80544_61	34.18
3160	RAC875_c32558_125	34.18
3161	Xgwm149	34.3
3162	996676	34.4
3163	3025233	34.45
3164	1115667	34.47
3165	Opata_1705489_PstIMluI_PA	34.54
3166	M6_481547_PstIMseI_PA	34.54
3167	M6_954680_PstIMseI_PA	34.54
3168	Opata_1234666_PstIMseI_PA	34.54
3169	Opata_136197_PstIMseI_PA	34.54
3170	Opata_197458_PstIMseI_PA	34.54
3171	Opata_1982485_PstIMseI_PA	34.54
3172	Opata_2126122_PstIMseI_PA	34.54
3173	Opata_241027_PstIMseI_PA	34.54
3174	Opata_488524_PstIMseI_PA	34.54
3175	Opata_811831_PstIMseI_PA	34.54
3176	M6_3485924_PstIMspI_PA	34.54
3177	Opata_108746_PstIMspI_PA	34.54
3178	Opata_1637328_PstIMspI_PA	34.54
3179	Opata_1693527_PstIMspI_PA	34.54
3180	Opata_1790423_PstIMspI_PA	34.54
3181	Opata_1880089_PstIMspI_PA	34.54
3182	Opata_2014976_PstIMspI_PA	34.54
3183	Opata_2121733_PstIMspI_PA	34.54
3184	Opata_2239545_PstIMspI_PA	34.54
3185	Opata_2870831_PstIMspI_PA	34.54
3186	Opata_2930789_PstIMspI_PA	34.54
3187	Opata_2973920_PstIMspI_PA	34.54
3188	Opata_3008339_PstIMspI_PA	34.54
3189	Opata_3196445_PstIMspI_PA	34.54
3190	Opata_3257836_PstIMspI_PA	34.54
3191	Opata_3340113_PstIMspI_PA	34.54
3192	Opata_3397366_PstIMspI_PA	34.54
3193	Opata_3544213_PstIMspI_PA	34.54
3194	Opata_3691340_PstIMspI_PA	34.54
3195	Opata_379240_PstIMspI_PA	34.54
3196	Opata_3926605_PstIMspI_PA	34.54
3197	Opata_3999811_PstIMspI_PA	34.54
3198	Opata_497472_PstIMspI_PA	34.54
3199	Opata_671185_PstIMspI_PA	34.54
3200	Opata_766449_PstIMspI_PA	34.54
3201	Opata_912708_PstIMspI_PA	34.54
3202	Opata_179332_56_PstIMluI_SNP	34.54
3203	Opata_1315991_54_PstIMseI_SNP	34.54
3204	Opata_371405_43_PstIMseI_SNP	34.54
3205	Opata_371405_44_PstIMseI_SNP	34.54
3206	Opata_84733_40_PstIMseI_SNP	34.54
3207	Opata_84733_9_PstIMseI_SNP	34.54
3208	Opata_1635722_40_PstIMspI_SNP	34.54
3209	Opata_1731709_82_PstIMspI_SNP	34.54
3210	Opata_1908220_25_PstIMspI_SNP	34.54
3211	Opata_2001899_51_PstIMspI_SNP	34.54
3212	Opata_2001899_74_PstIMspI_SNP	34.54
3213	Opata_2074635_61_PstIMspI_SNP	34.54
3214	Opata_35452_27_PstIMspI_SNP	34.54
3215	Opata_35452_57_PstIMspI_SNP	34.54
3216	Opata_384541_83_PstIMspI_SNP	34.54
3217	Opata_672766_41_PstIMspI_SNP	34.54
3218	Opata_736163_66_PstIMspI_SNP	34.54
3219	M6_1259178_PstIMseI_PA	34.54
3220	M6_2032370_PstIMseI_PA	34.54
3221	M6_2525081_PstIMseI_PA	34.54
3222	M6_3597913_PstIMseI_PA	34.54
3223	M6_416352_PstIMseI_PA	34.54
3224	M6_4276424_PstIMseI_PA	34.54
3225	M6_789486_PstIMseI_PA	34.54
3226	Opata_103409_PstIMseI_PA	34.54
3227	Opata_1597004_PstIMseI_PA	34.54
3228	Opata_1839726_PstIMseI_PA	34.54
3229	Opata_208300_PstIMseI_PA	34.54
3230	Opata_2251694_PstIMseI_PA	34.54
3231	Opata_2864442_PstIMseI_PA	34.54
3232	Opata_2864490_PstIMseI_PA	34.54
3233	Opata_3068713_PstIMseI_PA	34.54
3234	Opata_319032_PstIMseI_PA	34.54
3235	Opata_324703_PstIMseI_PA	34.54
3236	Opata_3451718_PstIMseI_PA	34.54
3237	Opata_4041120_PstIMseI_PA	34.54
3238	Opata_4094027_PstIMseI_PA	34.54
3239	Opata_4117910_PstIMseI_PA	34.54
3240	Opata_419946_PstIMseI_PA	34.54
3241	Opata_420754_PstIMseI_PA	34.54
3242	Opata_434124_PstIMseI_PA	34.54
3243	Opata_4405419_PstIMseI_PA	34.54
3244	Opata_689742_PstIMseI_PA	34.54
3245	Opata_691642_PstIMseI_PA	34.54
3246	Opata_750691_PstIMseI_PA	34.54
3247	Opata_801523_PstIMseI_PA	34.54
3248	Opata_905944_PstIMseI_PA	34.54
3249	Opata_9337_PstIMseI_PA	34.54
3250	Opata_939911_PstIMseI_PA	34.54
3251	Opata_975265_PstIMseI_PA	34.54
3252	Opata_976380_PstIMseI_PA	34.54
3253	Opata_97950_PstIMseI_PA	34.54
3254	M6_1372504_PstIMspI_PA	34.54
3255	M6_2522037_PstIMspI_PA	34.54
3256	Opata_1016757_PstIMspI_PA	34.54
3257	Opata_1024789_PstIMspI_PA	34.54
3258	Opata_1075752_PstIMspI_PA	34.54
3259	Opata_1117248_PstIMspI_PA	34.54
3260	Opata_1189751_PstIMspI_PA	34.54
3261	Opata_1246044_PstIMspI_PA	34.54
3262	Opata_1258054_PstIMspI_PA	34.54
3263	Opata_1349715_PstIMspI_PA	34.54
3264	Opata_1381273_PstIMspI_PA	34.54
3265	Opata_1388841_PstIMspI_PA	34.54
3266	Opata_1432328_PstIMspI_PA	34.54
3267	Opata_1446575_PstIMspI_PA	34.54
3268	Opata_1468377_PstIMspI_PA	34.54
3269	Opata_1562720_PstIMspI_PA	34.54
3270	Opata_1618022_PstIMspI_PA	34.54
3271	Opata_1667302_PstIMspI_PA	34.54
3272	Opata_166757_PstIMspI_PA	34.54
3273	Opata_1701699_PstIMspI_PA	34.54
3274	Opata_1774869_PstIMspI_PA	34.54
3275	Opata_1874304_PstIMspI_PA	34.54
3276	Opata_1920346_PstIMspI_PA	34.54
3277	Opata_1941579_PstIMspI_PA	34.54
3278	Opata_201568_PstIMspI_PA	34.54
3279	Opata_201703_PstIMspI_PA	34.54
3280	Opata_2060291_PstIMspI_PA	34.54
3281	Opata_2126191_PstIMspI_PA	34.54
3282	Opata_2129861_PstIMspI_PA	34.54
3283	Opata_2133497_PstIMspI_PA	34.54
3284	Opata_2134025_PstIMspI_PA	34.54
3285	Opata_220926_PstIMspI_PA	34.54
3286	Opata_2250459_PstIMspI_PA	34.54
3287	Opata_2283107_PstIMspI_PA	34.54
3288	Opata_2303982_PstIMspI_PA	34.54
3289	Opata_2371162_PstIMspI_PA	34.54
3290	Opata_2421617_PstIMspI_PA	34.54
3291	Opata_2458473_PstIMspI_PA	34.54
3292	Opata_2492586_PstIMspI_PA	34.54
3293	Opata_271200_PstIMspI_PA	34.54
3294	Opata_2737003_PstIMspI_PA	34.54
3295	Opata_2746304_PstIMspI_PA	34.54
3296	Opata_2800046_PstIMspI_PA	34.54
3297	Opata_2903760_PstIMspI_PA	34.54
3298	Opata_2982894_PstIMspI_PA	34.54
3299	Opata_3044119_PstIMspI_PA	34.54
3300	Opata_3045706_PstIMspI_PA	34.54
3301	Opata_3056483_PstIMspI_PA	34.54
3302	Opata_3062897_PstIMspI_PA	34.54
3303	Opata_3086457_PstIMspI_PA	34.54
3304	Opata_3137577_PstIMspI_PA	34.54
3305	Opata_3188878_PstIMspI_PA	34.54
3306	Opata_3255041_PstIMspI_PA	34.54
3307	Opata_3330053_PstIMspI_PA	34.54
3308	Opata_3334328_PstIMspI_PA	34.54
3309	Opata_3355416_PstIMspI_PA	34.54
3310	Opata_342289_PstIMspI_PA	34.54
3311	Opata_3550961_PstIMspI_PA	34.54
3312	Opata_3597262_PstIMspI_PA	34.54
3313	Opata_3659457_PstIMspI_PA	34.54
3314	Opata_3685042_PstIMspI_PA	34.54
3315	Opata_3768027_PstIMspI_PA	34.54
3316	Opata_3771418_PstIMspI_PA	34.54
3317	Opata_3830880_PstIMspI_PA	34.54
3318	Opata_3907956_PstIMspI_PA	34.54
3319	Opata_3914152_PstIMspI_PA	34.54
3320	Opata_3974422_PstIMspI_PA	34.54
3321	Opata_3985011_PstIMspI_PA	34.54
3322	Opata_402371_PstIMspI_PA	34.54
3323	Opata_4046253_PstIMspI_PA	34.54
3324	Opata_4047543_PstIMspI_PA	34.54
3325	Opata_413405_PstIMspI_PA	34.54
3326	Opata_4136873_PstIMspI_PA	34.54
3327	Opata_4140467_PstIMspI_PA	34.54
3328	Opata_4176436_PstIMspI_PA	34.54
3329	Opata_4188067_PstIMspI_PA	34.54
3330	Opata_4195439_PstIMspI_PA	34.54
3331	Opata_4229810_PstIMspI_PA	34.54
3332	Opata_4237649_PstIMspI_PA	34.54
3333	Opata_425349_PstIMspI_PA	34.54
3334	Opata_443556_PstIMspI_PA	34.54
3335	Opata_486377_PstIMspI_PA	34.54
3336	Opata_488516_PstIMspI_PA	34.54
3337	Opata_518382_PstIMspI_PA	34.54
3338	Opata_562136_PstIMspI_PA	34.54
3339	Opata_597759_PstIMspI_PA	34.54
3340	Opata_601971_PstIMspI_PA	34.54
3341	Opata_645707_PstIMspI_PA	34.54
3342	Opata_668760_PstIMspI_PA	34.54
3343	Opata_671207_PstIMspI_PA	34.54
3344	Opata_721818_PstIMspI_PA	34.54
3345	Opata_762884_PstIMspI_PA	34.54
3346	Opata_787810_PstIMspI_PA	34.54
3347	Opata_802428_PstIMspI_PA	34.54
3348	Opata_827699_PstIMspI_PA	34.54
3349	Opata_828363_PstIMspI_PA	34.54
3350	Opata_837482_PstIMspI_PA	34.54
3351	Opata_839924_PstIMspI_PA	34.54
3352	Opata_84081_PstIMspI_PA	34.54
3353	Opata_874300_PstIMspI_PA	34.54
3354	Opata_895846_PstIMspI_PA	34.54
3355	Opata_938625_PstIMspI_PA	34.54
3356	Opata_948723_PstIMspI_PA	34.54
3357	Opata_2692516_75_PstIMseI_SNP	34.54
3358	Opata_542984_PstIMluI_PA	34.54
3359	M6_1177400_PstIMseI_PA	34.54
3360	M6_1286784_PstIMseI_PA	34.54
3361	M6_16450_PstIMseI_PA	34.54
3362	M6_2030917_PstIMseI_PA	34.54
3363	M6_2145727_PstIMseI_PA	34.54
3364	M6_2664652_PstIMseI_PA	34.54
3365	M6_308439_PstIMseI_PA	34.54
3366	M6_49739_PstIMseI_PA	34.54
3367	M6_659484_PstIMseI_PA	34.54
3368	M6_758220_PstIMseI_PA	34.54
3369	M6_825031_PstIMseI_PA	34.54
3370	Opata_1042215_PstIMseI_PA	34.54
3371	Opata_1059232_PstIMseI_PA	34.54
3372	Opata_1211051_PstIMseI_PA	34.54
3373	Opata_133492_PstIMseI_PA	34.54
3374	Opata_194878_PstIMseI_PA	34.54
3375	Opata_330614_PstIMseI_PA	34.54
3376	Opata_3914920_PstIMseI_PA	34.54
3377	Opata_4368821_PstIMseI_PA	34.54
3378	Opata_455295_PstIMseI_PA	34.54
3379	Opata_810532_PstIMseI_PA	34.54
3380	Opata_85521_PstIMseI_PA	34.54
3381	Opata_927105_PstIMseI_PA	34.54
3382	M6_1956439_PstIMspI_PA	34.54
3383	M6_2805027_PstIMspI_PA	34.54
3384	M6_368483_PstIMspI_PA	34.54
3385	M6_598540_PstIMspI_PA	34.54
3386	M6_699147_PstIMspI_PA	34.54
3387	M6_981842_PstIMspI_PA	34.54
3388	Opata_1239225_PstIMspI_PA	34.54
3389	Opata_1358720_PstIMspI_PA	34.54
3390	Opata_1569529_PstIMspI_PA	34.54
3391	Opata_1572507_PstIMspI_PA	34.54
3392	Opata_1643786_PstIMspI_PA	34.54
3393	Opata_1717551_PstIMspI_PA	34.54
3394	Opata_1723970_PstIMspI_PA	34.54
3395	Opata_185540_PstIMspI_PA	34.54
3396	Opata_1894412_PstIMspI_PA	34.54
3397	Opata_1927403_PstIMspI_PA	34.54
3398	Opata_1929348_PstIMspI_PA	34.54
3399	Opata_1978936_PstIMspI_PA	34.54
3400	Opata_2537234_PstIMspI_PA	34.54
3401	Opata_2684973_PstIMspI_PA	34.54
3402	Opata_2967083_PstIMspI_PA	34.54
3403	Opata_3278661_PstIMspI_PA	34.54
3404	Opata_455569_PstIMspI_PA	34.54
3405	Opata_48174_PstIMspI_PA	34.54
3406	Opata_732676_PstIMspI_PA	34.54
3407	Opata_839503_PstIMspI_PA	34.54
3408	Opata_871073_PstIMspI_PA	34.54
3409	Opata_896468_PstIMspI_PA	34.54
3410	Opata_1219934_6_PstIMspI_SNP	34.54
3411	M6_1499452_PstIMluI_PA	34.54
3412	Opata_249698_PstIMluI_PA	34.54
3413	Opata_1115478_PstIMseI_PA	34.54
3414	Opata_1302165_PstIMseI_PA	34.54
3415	Opata_1980447_PstIMseI_PA	34.54
3416	Opata_2307534_PstIMseI_PA	34.54
3417	Opata_2629517_PstIMseI_PA	34.54
3418	Opata_2731980_PstIMseI_PA	34.54
3419	Opata_3906182_PstIMseI_PA	34.54
3420	Opata_652254_PstIMseI_PA	34.54
3421	Opata_972758_PstIMseI_PA	34.54
3422	Opata_1026341_PstIMspI_PA	34.54
3423	Opata_1073251_PstIMspI_PA	34.54
3424	Opata_1131977_PstIMspI_PA	34.54
3425	Opata_1141373_PstIMspI_PA	34.54
3426	Opata_1145349_PstIMspI_PA	34.54
3427	Opata_1536879_PstIMspI_PA	34.54
3428	Opata_1621914_PstIMspI_PA	34.54
3429	Opata_184498_PstIMspI_PA	34.54
3430	Opata_2025074_PstIMspI_PA	34.54
3431	Opata_2118400_PstIMspI_PA	34.54
3432	Opata_2141930_PstIMspI_PA	34.54
3433	Opata_2216660_PstIMspI_PA	34.54
3434	Opata_2269184_PstIMspI_PA	34.54
3435	Opata_2499015_PstIMspI_PA	34.54
3436	Opata_2557138_PstIMspI_PA	34.54
3437	Opata_2571625_PstIMspI_PA	34.54
3438	Opata_2573449_PstIMspI_PA	34.54
3439	Opata_2606215_PstIMspI_PA	34.54
3440	Opata_270657_PstIMspI_PA	34.54
3441	Opata_2759387_PstIMspI_PA	34.54
3442	Opata_2765353_PstIMspI_PA	34.54
3443	Opata_2991182_PstIMspI_PA	34.54
3444	Opata_3254746_PstIMspI_PA	34.54
3445	Opata_3324989_PstIMspI_PA	34.54
3446	Opata_3845116_PstIMspI_PA	34.54
3447	Opata_3865122_PstIMspI_PA	34.54
3448	Opata_3967082_PstIMspI_PA	34.54
3449	Opata_67102_PstIMspI_PA	34.54
3450	Opata_1148812_PstIMspI_PA	34.54
3451	Opata_2154318_PstIMspI_PA	34.54
3452	Opata_3813944_PstIMspI_PA	34.54
3453	Opata_466512_PstIMspI_PA	34.54
3454	Opata_1715843_PstIMseI_PA	34.54
3455	Opata_480235_PstIMseI_PA	34.54
3456	Opata_2667733_PstIMspI_PA	34.54
3457	M6_446739_PstIMspI_PA	34.54
3458	M6_1271480_PstIMseI_PA	34.54
3459	M6_2352308_PstIMseI_PA	34.54
3460	M6_294023_PstIMseI_PA	34.54
3461	M6_558776_PstIMseI_PA	34.54
3462	Opata_1033291_PstIMseI_PA	34.54
3463	Opata_200254_PstIMseI_PA	34.54
3464	Opata_3470770_PstIMseI_PA	34.54
3465	Opata_841487_PstIMseI_PA	34.54
3466	Opata_969826_PstIMseI_PA	34.54
3467	M6_368449_PstIMspI_PA	34.54
3468	Opata_3109669_PstIMspI_PA	34.54
3469	Opata_513521_PstIMspI_PA	34.54
3470	Opata_728681_PstIMspI_PA	34.54
3471	M6_225835_PstIMseI_PA	34.54
3472	Opata_1112304_PstIMseI_PA	34.54
3473	Opata_1186897_PstIMseI_PA	34.54
3474	Opata_1213602_PstIMseI_PA	34.54
3475	Opata_2190784_PstIMseI_PA	34.54
3476	Opata_27387_PstIMseI_PA	34.54
3477	Opata_446477_PstIMseI_PA	34.54
3478	Opata_525710_PstIMseI_PA	34.54
3479	Opata_813436_PstIMseI_PA	34.54
3480	M6_1255672_PstIMspI_PA	34.54
3481	Opata_1026284_PstIMspI_PA	34.54
3482	Opata_1095677_PstIMspI_PA	34.54
3483	Opata_1180983_PstIMspI_PA	34.54
3484	Opata_1232337_PstIMspI_PA	34.54
3485	Opata_1257331_PstIMspI_PA	34.54
3486	Opata_144512_PstIMspI_PA	34.54
3487	Opata_1520554_PstIMspI_PA	34.54
3488	Opata_167699_PstIMspI_PA	34.54
3489	Opata_2068136_PstIMspI_PA	34.54
3490	Opata_3085120_PstIMspI_PA	34.54
3491	Opata_34488_PstIMspI_PA	34.54
3492	Opata_980077_PstIMspI_PA	34.54
3493	M6_2290072_PstIMluI_PA	34.54
3494	M6_135017_PstIMseI_PA	34.54
3495	M6_1450957_PstIMseI_PA	34.54
3496	M6_256705_PstIMseI_PA	34.54
3497	M6_1625370_PstIMspI_PA	34.54
3498	Opata_109493_PstIMspI_PA	34.54
3499	Opata_179578_PstIMspI_PA	34.54
3500	M6_255063_PstIMluI_PA	34.54
3501	Opata_1135415_PstIMseI_PA	34.54
3502	Opata_1155778_PstIMseI_PA	34.54
3503	Opata_1201495_PstIMseI_PA	34.54
3504	Opata_2322126_PstIMseI_PA	34.54
3505	Opata_2340808_PstIMseI_PA	34.54
3506	Opata_2461477_PstIMseI_PA	34.54
3507	Opata_301594_PstIMseI_PA	34.54
3508	Opata_319781_PstIMseI_PA	34.54
3509	Opata_363957_PstIMseI_PA	34.54
3510	Opata_368391_PstIMseI_PA	34.54
3511	Opata_3964691_PstIMseI_PA	34.54
3512	Opata_419948_PstIMseI_PA	34.54
3513	Opata_508319_PstIMseI_PA	34.54
3514	Opata_525040_PstIMseI_PA	34.54
3515	Opata_594497_PstIMseI_PA	34.54
3516	Opata_739477_PstIMseI_PA	34.54
3517	Opata_747436_PstIMseI_PA	34.54
3518	Opata_76875_PstIMseI_PA	34.54
3519	Opata_980238_PstIMseI_PA	34.54
3520	Opata_1018641_PstIMspI_PA	34.54
3521	Opata_107018_PstIMspI_PA	34.54
3522	Opata_120046_PstIMspI_PA	34.54
3523	Opata_120801_PstIMspI_PA	34.54
3524	Opata_1220293_PstIMspI_PA	34.54
3525	Opata_1446356_PstIMspI_PA	34.54
3526	Opata_159143_PstIMspI_PA	34.54
3527	Opata_1602017_PstIMspI_PA	34.54
3528	Opata_170783_PstIMspI_PA	34.54
3529	Opata_177564_PstIMspI_PA	34.54
3530	Opata_1899431_PstIMspI_PA	34.54
3531	Opata_2263611_PstIMspI_PA	34.54
3532	Opata_23124_PstIMspI_PA	34.54
3533	Opata_2382496_PstIMspI_PA	34.54
3534	Opata_2480319_PstIMspI_PA	34.54
3535	Opata_2514553_PstIMspI_PA	34.54
3536	Opata_32972_PstIMspI_PA	34.54
3537	Opata_3435153_PstIMspI_PA	34.54
3538	Opata_421359_PstIMspI_PA	34.54
3539	Opata_4258601_PstIMspI_PA	34.54
3540	Opata_557014_PstIMspI_PA	34.54
3541	Opata_81978_PstIMspI_PA	34.54
3542	Opata_90977_PstIMspI_PA	34.54
3543	Opata_933311_PstIMspI_PA	34.54
3544	Opata_1036148_PstIMseI_PA	34.54
3545	Opata_2311197_PstIMseI_PA	34.54
3546	Opata_260648_PstIMseI_PA	34.54
3547	Opata_1466401_PstIMspI_PA	34.54
3548	Opata_1615000_PstIMspI_PA	34.54
3549	Opata_1633754_PstIMspI_PA	34.54
3550	Opata_1973283_PstIMspI_PA	34.54
3551	Opata_2150718_PstIMspI_PA	34.54
3552	Opata_2319869_PstIMspI_PA	34.54
3553	Opata_2480087_PstIMspI_PA	34.54
3554	Opata_2618911_PstIMspI_PA	34.54
3555	Opata_2709232_PstIMspI_PA	34.54
3556	Opata_3281243_PstIMspI_PA	34.54
3557	Opata_3929072_PstIMspI_PA	34.54
3558	Opata_4080040_PstIMspI_PA	34.54
3559	Opata_567072_PstIMspI_PA	34.54
3560	Opata_865428_PstIMspI_PA	34.54
3561	Opata_107887_PstIMseI_PA	34.54
3562	Opata_112286_PstIMseI_PA	34.54
3563	Opata_1259640_PstIMseI_PA	34.54
3564	Opata_1469688_PstIMseI_PA	34.54
3565	Opata_149176_PstIMseI_PA	34.54
3566	Opata_1678741_PstIMseI_PA	34.54
3567	Opata_1721247_PstIMseI_PA	34.54
3568	Opata_173371_PstIMseI_PA	34.54
3569	Opata_4113564_PstIMseI_PA	34.54
3570	Opata_526913_PstIMseI_PA	34.54
3571	Opata_533676_PstIMseI_PA	34.54
3572	Opata_704654_PstIMseI_PA	34.54
3573	Opata_856030_PstIMseI_PA	34.54
3574	Opata_1467720_PstIMspI_PA	34.54
3575	Opata_1480979_PstIMspI_PA	34.54
3576	Opata_1823159_PstIMspI_PA	34.54
3577	Opata_2082510_PstIMspI_PA	34.54
3578	Opata_2086145_PstIMspI_PA	34.54
3579	Opata_210576_PstIMspI_PA	34.54
3580	Opata_2351859_PstIMspI_PA	34.54
3581	Opata_2363430_PstIMspI_PA	34.54
3582	Opata_2413841_PstIMspI_PA	34.54
3583	Opata_2431086_PstIMspI_PA	34.54
3584	Opata_292957_PstIMspI_PA	34.54
3585	Opata_3399399_PstIMspI_PA	34.54
3586	Opata_3504093_PstIMspI_PA	34.54
3587	Opata_3582992_PstIMspI_PA	34.54
3588	Opata_384559_PstIMspI_PA	34.54
3589	Opata_3906676_PstIMspI_PA	34.54
3590	Opata_4033016_PstIMspI_PA	34.54
3591	Opata_4059454_PstIMspI_PA	34.54
3592	Opata_417416_PstIMspI_PA	34.54
3593	Opata_611084_PstIMspI_PA	34.54
3594	Opata_734722_PstIMspI_PA	34.54
3595	Opata_807901_PstIMspI_PA	34.54
3596	Opata_810990_PstIMspI_PA	34.54
3597	Opata_868842_PstIMspI_PA	34.54
3598	M6_964081_PstIMluI_PA	34.54
3599	M6_274390_PstIMseI_PA	34.54
3600	M6_292024_PstIMseI_PA	34.54
3601	M6_737310_PstIMseI_PA	34.54
3602	Opata_1007794_PstIMseI_PA	34.54
3603	Opata_1305275_PstIMseI_PA	34.54
3604	Opata_1683630_PstIMseI_PA	34.54
3605	Opata_1850330_PstIMseI_PA	34.54
3606	Opata_237_PstIMseI_PA	34.54
3607	Opata_319256_PstIMseI_PA	34.54
3608	Opata_375649_PstIMseI_PA	34.54
3609	Opata_479687_PstIMseI_PA	34.54
3610	Opata_533970_PstIMseI_PA	34.54
3611	Opata_536034_PstIMseI_PA	34.54
3612	Opata_642054_PstIMseI_PA	34.54
3613	Opata_692512_PstIMseI_PA	34.54
3614	Opata_987474_PstIMseI_PA	34.54
3615	Opata_1033594_PstIMspI_PA	34.54
3616	Opata_1390056_PstIMspI_PA	34.54
3617	Opata_1508768_PstIMspI_PA	34.54
3618	Opata_1533186_PstIMspI_PA	34.54
3619	Opata_2012126_PstIMspI_PA	34.54
3620	Opata_2212813_PstIMspI_PA	34.54
3621	Opata_2277036_PstIMspI_PA	34.54
3622	Opata_2585009_PstIMspI_PA	34.54
3623	Opata_2646812_PstIMspI_PA	34.54
3624	Opata_2766163_PstIMspI_PA	34.54
3625	Opata_2873464_PstIMspI_PA	34.54
3626	Opata_3175215_PstIMspI_PA	34.54
3627	Opata_3439337_PstIMspI_PA	34.54
3628	Opata_3900341_PstIMspI_PA	34.54
3629	Opata_418633_PstIMspI_PA	34.54
3630	Opata_717338_PstIMspI_PA	34.54
3631	Opata_139095_PstIMseI_PA	34.54
3632	Opata_201053_PstIMseI_PA	34.54
3633	Opata_210463_PstIMseI_PA	34.54
3634	Opata_226747_PstIMseI_PA	34.54
3635	Opata_2296510_PstIMseI_PA	34.54
3636	Opata_265720_PstIMseI_PA	34.54
3637	Opata_360893_PstIMseI_PA	34.54
3638	Opata_499006_PstIMseI_PA	34.54
3639	Opata_702677_PstIMseI_PA	34.54
3640	Opata_805465_PstIMseI_PA	34.54
3641	Opata_81089_PstIMseI_PA	34.54
3642	Opata_842223_PstIMseI_PA	34.54
3643	Opata_1035403_PstIMspI_PA	34.54
3644	Opata_1094823_PstIMspI_PA	34.54
3645	Opata_1172509_PstIMspI_PA	34.54
3646	Opata_1220217_PstIMspI_PA	34.54
3647	Opata_1308327_PstIMspI_PA	34.54
3648	Opata_1337121_PstIMspI_PA	34.54
3649	Opata_1434754_PstIMspI_PA	34.54
3650	Opata_1626559_PstIMspI_PA	34.54
3651	Opata_1667199_PstIMspI_PA	34.54
3652	Opata_1735712_PstIMspI_PA	34.54
3653	Opata_1924825_PstIMspI_PA	34.54
3654	Opata_1962794_PstIMspI_PA	34.54
3655	Opata_1977450_PstIMspI_PA	34.54
3656	Opata_1999747_PstIMspI_PA	34.54
3657	Opata_2044798_PstIMspI_PA	34.54
3658	Opata_2079551_PstIMspI_PA	34.54
3659	Opata_2171049_PstIMspI_PA	34.54
3660	Opata_2399349_PstIMspI_PA	34.54
3661	Opata_2498235_PstIMspI_PA	34.54
3662	Opata_2558846_PstIMspI_PA	34.54
3663	Opata_2662959_PstIMspI_PA	34.54
3664	Opata_2685499_PstIMspI_PA	34.54
3665	Opata_277280_PstIMspI_PA	34.54
3666	Opata_2809215_PstIMspI_PA	34.54
3667	Opata_2914781_PstIMspI_PA	34.54
3668	Opata_3054454_PstIMspI_PA	34.54
3669	Opata_318684_PstIMspI_PA	34.54
3670	Opata_3249670_PstIMspI_PA	34.54
3671	Opata_3283051_PstIMspI_PA	34.54
3672	Opata_3311259_PstIMspI_PA	34.54
3673	Opata_3328192_PstIMspI_PA	34.54
3674	Opata_3394047_PstIMspI_PA	34.54
3675	Opata_3516863_PstIMspI_PA	34.54
3676	Opata_3529451_PstIMspI_PA	34.54
3677	Opata_3660749_PstIMspI_PA	34.54
3678	Opata_405331_PstIMspI_PA	34.54
3679	Opata_4173478_PstIMspI_PA	34.54
3680	Opata_531620_PstIMspI_PA	34.54
3681	Opata_588879_PstIMspI_PA	34.54
3682	Opata_604432_PstIMspI_PA	34.54
3683	Opata_638010_PstIMspI_PA	34.54
3684	Opata_683926_PstIMspI_PA	34.54
3685	Opata_868756_PstIMspI_PA	34.54
3686	Opata_932849_PstIMspI_PA	34.54
3687	Opata_947447_PstIMspI_PA	34.54
3688	Opata_1214396_PstIMseI_PA	34.54
3689	Opata_1329554_PstIMseI_PA	34.54
3690	Opata_3531185_PstIMseI_PA	34.54
3691	Opata_355633_PstIMseI_PA	34.54
3692	Opata_511344_PstIMseI_PA	34.54
3693	Opata_133290_PstIMspI_PA	34.54
3694	Opata_1821980_PstIMspI_PA	34.54
3695	Opata_2482918_PstIMspI_PA	34.54
3696	Opata_273962_PstIMspI_PA	34.54
3697	Opata_3522543_PstIMspI_PA	34.54
3698	Opata_358922_PstIMspI_PA	34.54
3699	Opata_4258618_PstIMspI_PA	34.54
3700	Opata_937164_PstIMspI_PA	34.54
3701	Opata_1036764_PstIMseI_PA	34.54
3702	Opata_1074434_PstIMseI_PA	34.54
3703	Opata_1079635_PstIMseI_PA	34.54
3704	Opata_1189037_PstIMseI_PA	34.54
3705	Opata_1246405_PstIMseI_PA	34.54
3706	Opata_2170736_PstIMseI_PA	34.54
3707	Opata_229569_PstIMseI_PA	34.54
3708	Opata_2387363_PstIMseI_PA	34.54
3709	Opata_252412_PstIMseI_PA	34.54
3710	Opata_25284_PstIMseI_PA	34.54
3711	Opata_2686001_PstIMseI_PA	34.54
3712	Opata_2955882_PstIMseI_PA	34.54
3713	Opata_304181_PstIMseI_PA	34.54
3714	Opata_327606_PstIMseI_PA	34.54
3715	Opata_35425_PstIMseI_PA	34.54
3716	Opata_492454_PstIMseI_PA	34.54
3717	Opata_554283_PstIMseI_PA	34.54
3718	Opata_569174_PstIMseI_PA	34.54
3719	Opata_599992_PstIMseI_PA	34.54
3720	Opata_619124_PstIMseI_PA	34.54
3721	Opata_723647_PstIMseI_PA	34.54
3722	Opata_86417_PstIMseI_PA	34.54
3723	Opata_1560059_PstIMspI_PA	34.54
3724	Opata_1668688_PstIMspI_PA	34.54
3725	Opata_176318_PstIMspI_PA	34.54
3726	Opata_1818410_PstIMspI_PA	34.54
3727	Opata_1824301_PstIMspI_PA	34.54
3728	Opata_2449123_PstIMspI_PA	34.54
3729	Opata_2630670_PstIMspI_PA	34.54
3730	Opata_3024557_PstIMspI_PA	34.54
3731	Opata_3225341_PstIMspI_PA	34.54
3732	Opata_3385452_PstIMspI_PA	34.54
3733	Opata_3511025_PstIMspI_PA	34.54
3734	Opata_3647494_PstIMspI_PA	34.54
3735	Opata_3799455_PstIMspI_PA	34.54
3736	Opata_3890752_PstIMspI_PA	34.54
3737	Opata_3994500_PstIMspI_PA	34.54
3738	Opata_408353_PstIMspI_PA	34.54
3739	Opata_546353_PstIMspI_PA	34.54
3740	Opata_562737_PstIMspI_PA	34.54
3741	Opata_585603_PstIMspI_PA	34.54
3742	Opata_634992_PstIMspI_PA	34.54
3743	Opata_754818_PstIMspI_PA	34.54
3744	Opata_101710_PstIMseI_PA	34.54
3745	Opata_1098325_PstIMseI_PA	34.54
3746	Opata_1107515_PstIMseI_PA	34.54
3747	Opata_1146678_PstIMseI_PA	34.54
3748	Opata_1311169_PstIMseI_PA	34.54
3749	Opata_131753_PstIMseI_PA	34.54
3750	Opata_1444552_PstIMseI_PA	34.54
3751	Opata_152996_PstIMseI_PA	34.54
3752	Opata_163841_PstIMseI_PA	34.54
3753	Opata_2150232_PstIMseI_PA	34.54
3754	Opata_2431166_PstIMseI_PA	34.54
3755	Opata_3121257_PstIMseI_PA	34.54
3756	Opata_331503_PstIMseI_PA	34.54
3757	Opata_3392925_PstIMseI_PA	34.54
3758	Opata_3399373_PstIMseI_PA	34.54
3759	Opata_376013_PstIMseI_PA	34.54
3760	Opata_40864_PstIMseI_PA	34.54
3761	Opata_420602_PstIMseI_PA	34.54
3762	Opata_447853_PstIMseI_PA	34.54
3763	Opata_467055_PstIMseI_PA	34.54
3764	Opata_483941_PstIMseI_PA	34.54
3765	Opata_524266_PstIMseI_PA	34.54
3766	Opata_576035_PstIMseI_PA	34.54
3767	Opata_597078_PstIMseI_PA	34.54
3768	Opata_618853_PstIMseI_PA	34.54
3769	Opata_639330_PstIMseI_PA	34.54
3770	Opata_71984_PstIMseI_PA	34.54
3771	Opata_1551627_PstIMspI_PA	34.54
3772	Opata_1572630_PstIMspI_PA	34.54
3773	Opata_1951731_PstIMspI_PA	34.54
3774	Opata_2318489_PstIMspI_PA	34.54
3775	Opata_2331333_PstIMspI_PA	34.54
3776	Opata_2433639_PstIMspI_PA	34.54
3777	Opata_2640297_PstIMspI_PA	34.54
3778	Opata_2706055_PstIMspI_PA	34.54
3779	Opata_280661_PstIMspI_PA	34.54
3780	Opata_2884320_PstIMspI_PA	34.54
3781	Opata_2930713_PstIMspI_PA	34.54
3782	Opata_308130_PstIMspI_PA	34.54
3783	Opata_3347752_PstIMspI_PA	34.54
3784	Opata_3376104_PstIMspI_PA	34.54
3785	Opata_3395194_PstIMspI_PA	34.54
3786	Opata_3811882_PstIMspI_PA	34.54
3787	Opata_4011264_PstIMspI_PA	34.54
3788	Opata_4031629_PstIMspI_PA	34.54
3789	Opata_4031856_PstIMspI_PA	34.54
3790	Opata_580827_PstIMspI_PA	34.54
3791	Opata_811318_PstIMspI_PA	34.54
3792	Opata_817375_PstIMspI_PA	34.54
3793	M6_1005315_PstIMseI_PA	34.54
3794	M6_1090377_PstIMseI_PA	34.54
3795	M6_1635533_PstIMseI_PA	34.54
3796	M6_1737652_PstIMseI_PA	34.54
3797	M6_2115586_PstIMseI_PA	34.54
3798	M6_236535_PstIMseI_PA	34.54
3799	M6_3296533_PstIMseI_PA	34.54
3800	M6_3382296_PstIMseI_PA	34.54
3801	M6_3473787_PstIMseI_PA	34.54
3802	M6_50595_PstIMseI_PA	34.54
3803	Opata_104432_PstIMseI_PA	34.54
3804	Opata_138418_PstIMseI_PA	34.54
3805	Opata_1701383_PstIMseI_PA	34.54
3806	Opata_25233_PstIMseI_PA	34.54
3807	Opata_68107_PstIMseI_PA	34.54
3808	Opata_864429_PstIMseI_PA	34.54
3809	M6_1021332_PstIMspI_PA	34.54
3810	M6_2349184_PstIMspI_PA	34.54
3811	M6_765445_PstIMspI_PA	34.54
3812	Opata_1556261_PstIMspI_PA	34.54
3813	Opata_1716447_PstIMspI_PA	34.54
3814	Opata_1720248_PstIMspI_PA	34.54
3815	Opata_1788164_PstIMspI_PA	34.54
3816	Opata_2008130_PstIMspI_PA	34.54
3817	Opata_2644970_PstIMspI_PA	34.54
3818	Opata_2831215_PstIMspI_PA	34.54
3819	Opata_2865297_PstIMspI_PA	34.54
3820	Opata_3111703_PstIMspI_PA	34.54
3821	Opata_609575_PstIMspI_PA	34.54
3822	Opata_708879_PstIMspI_PA	34.54
3823	Opata_753174_PstIMspI_PA	34.54
3824	Opata_913482_PstIMspI_PA	34.54
3825	Opata_1117949_PstIMseI_PA	34.54
3826	Opata_1271350_PstIMseI_PA	34.54
3827	Opata_178781_PstIMseI_PA	34.54
3828	Opata_243982_PstIMseI_PA	34.54
3829	Opata_291439_PstIMseI_PA	34.54
3830	Opata_474549_PstIMseI_PA	34.54
3831	Opata_682938_PstIMseI_PA	34.54
3832	Opata_1282711_PstIMspI_PA	34.54
3833	Opata_1380251_PstIMspI_PA	34.54
3834	Opata_1405177_PstIMspI_PA	34.54
3835	Opata_1594670_PstIMspI_PA	34.54
3836	Opata_2088436_PstIMspI_PA	34.54
3837	Opata_338870_PstIMspI_PA	34.54
3838	Opata_4060626_PstIMspI_PA	34.54
3839	Opata_476925_PstIMspI_PA	34.54
3840	Opata_96802_PstIMspI_PA	34.54
3841	Opata_1040292_PstIMseI_PA	34.54
3842	Opata_1165309_PstIMseI_PA	34.54
3843	Opata_1299753_PstIMseI_PA	34.54
3844	Opata_1309401_PstIMseI_PA	34.54
3845	Opata_153736_PstIMseI_PA	34.54
3846	Opata_278944_PstIMseI_PA	34.54
3847	Opata_323013_PstIMseI_PA	34.54
3848	Opata_4481710_PstIMseI_PA	34.54
3849	Opata_53986_PstIMseI_PA	34.54
3850	Opata_630206_PstIMseI_PA	34.54
3851	Opata_770236_PstIMseI_PA	34.54
3852	Opata_1181183_PstIMspI_PA	34.54
3853	Opata_1249801_PstIMspI_PA	34.54
3854	Opata_1300290_PstIMspI_PA	34.54
3855	Opata_1400832_PstIMspI_PA	34.54
3856	Opata_1475813_PstIMspI_PA	34.54
3857	Opata_1481502_PstIMspI_PA	34.54
3858	Opata_1552779_PstIMspI_PA	34.54
3859	Opata_1683276_PstIMspI_PA	34.54
3860	Opata_1698583_PstIMspI_PA	34.54
3861	Opata_1953922_PstIMspI_PA	34.54
3862	Opata_199013_PstIMspI_PA	34.54
3863	Opata_2004621_PstIMspI_PA	34.54
3864	Opata_2232193_PstIMspI_PA	34.54
3865	Opata_2275219_PstIMspI_PA	34.54
3866	Opata_2310917_PstIMspI_PA	34.54
3867	Opata_2358479_PstIMspI_PA	34.54
3868	Opata_236864_PstIMspI_PA	34.54
3869	Opata_246195_PstIMspI_PA	34.54
3870	Opata_2597174_PstIMspI_PA	34.54
3871	Opata_2780123_PstIMspI_PA	34.54
3872	Opata_2824836_PstIMspI_PA	34.54
3873	Opata_2868652_PstIMspI_PA	34.54
3874	Opata_2951779_PstIMspI_PA	34.54
3875	Opata_300202_PstIMspI_PA	34.54
3876	Opata_3060902_PstIMspI_PA	34.54
3877	Opata_328308_PstIMspI_PA	34.54
3878	Opata_3512499_PstIMspI_PA	34.54
3879	Opata_3539693_PstIMspI_PA	34.54
3880	Opata_373113_PstIMspI_PA	34.54
3881	Opata_390818_PstIMspI_PA	34.54
3882	Opata_399023_PstIMspI_PA	34.54
3883	Opata_4003960_PstIMspI_PA	34.54
3884	Opata_403753_PstIMspI_PA	34.54
3885	Opata_4046700_PstIMspI_PA	34.54
3886	Opata_4127105_PstIMspI_PA	34.54
3887	Opata_475490_PstIMspI_PA	34.54
3888	Opata_552691_PstIMspI_PA	34.54
3889	Opata_572716_PstIMspI_PA	34.54
3890	Opata_621697_PstIMspI_PA	34.54
3891	Opata_646392_PstIMspI_PA	34.54
3892	Opata_677077_PstIMspI_PA	34.54
3893	Opata_738066_PstIMspI_PA	34.54
3894	Opata_754368_PstIMspI_PA	34.54
3895	Opata_757966_PstIMspI_PA	34.54
3896	Opata_933996_PstIMspI_PA	34.54
3897	Opata_1889301_PstIMseI_PA	34.54
3898	Opata_249523_PstIMseI_PA	34.54
3899	Opata_260069_PstIMseI_PA	34.54
3900	Opata_479056_PstIMseI_PA	34.54
3901	Opata_592527_PstIMseI_PA	34.54
3902	Opata_605171_PstIMseI_PA	34.54
3903	Opata_935138_PstIMseI_PA	34.54
3904	Opata_98707_PstIMseI_PA	34.54
3905	Opata_1007658_PstIMspI_PA	34.54
3906	Opata_1501780_PstIMspI_PA	34.54
3907	Opata_1547797_PstIMspI_PA	34.54
3908	Opata_1557945_PstIMspI_PA	34.54
3909	Opata_1674250_PstIMspI_PA	34.54
3910	Opata_2118577_PstIMspI_PA	34.54
3911	Opata_2798884_PstIMspI_PA	34.54
3912	Opata_3111693_PstIMspI_PA	34.54
3913	Opata_3936130_PstIMspI_PA	34.54
3914	Opata_4016175_PstIMspI_PA	34.54
3915	Opata_4207778_PstIMspI_PA	34.54
3916	Opata_4240311_PstIMspI_PA	34.54
3917	M6_1025731_PstIMseI_PA	34.54
3918	M6_1838178_PstIMseI_PA	34.54
3919	M6_2347307_PstIMseI_PA	34.54
3920	M6_3858130_PstIMseI_PA	34.54
3921	M6_720270_PstIMseI_PA	34.54
3922	Opata_210534_PstIMseI_PA	34.54
3923	Opata_2388016_PstIMseI_PA	34.54
3924	Opata_2596167_PstIMseI_PA	34.54
3925	Opata_380321_PstIMseI_PA	34.54
3926	Opata_72536_PstIMseI_PA	34.54
3927	M6_2460682_PstIMspI_PA	34.54
3928	M6_880093_PstIMspI_PA	34.54
3929	Opata_1219369_PstIMspI_PA	34.54
3930	Opata_1639097_PstIMspI_PA	34.54
3931	Opata_2218093_PstIMspI_PA	34.54
3932	Opata_3647946_PstIMspI_PA	34.54
3933	Opata_4200638_PstIMspI_PA	34.54
3934	Opata_805791_PstIMspI_PA	34.54
3935	Opata_429730_PstIMluI_PA	34.54
3936	M6_904740_PstIMseI_PA	34.54
3937	Opata_1087790_PstIMseI_PA	34.54
3938	Opata_1226886_PstIMseI_PA	34.54
3939	Opata_1352312_PstIMseI_PA	34.54
3940	Opata_229123_PstIMseI_PA	34.54
3941	Opata_232173_PstIMseI_PA	34.54
3942	Opata_279116_PstIMseI_PA	34.54
3943	Opata_418006_PstIMseI_PA	34.54
3944	Opata_4257677_PstIMseI_PA	34.54
3945	Opata_49224_PstIMseI_PA	34.54
3946	M6_363132_PstIMspI_PA	34.54
3947	M6_836381_PstIMspI_PA	34.54
3948	Opata_2541842_PstIMspI_PA	34.54
3949	Opata_2637522_PstIMspI_PA	34.54
3950	Opata_433704_PstIMspI_PA	34.54
3951	Opata_458867_PstIMspI_PA	34.54
3952	Opata_598152_PstIMspI_PA	34.54
3953	Opata_677184_PstIMspI_PA	34.54
3954	M6_129904_PstIMseI_PA	34.54
3955	M6_1573217_PstIMseI_PA	34.54
3956	M6_4105900_PstIMseI_PA	34.54
3957	M6_614646_PstIMseI_PA	34.54
3958	M6_702186_PstIMseI_PA	34.54
3959	M6_867521_PstIMseI_PA	34.54
3960	M6_90373_PstIMseI_PA	34.54
3961	Opata_1330452_PstIMseI_PA	34.54
3962	M6_448364_PstIMspI_PA	34.54
3963	Opata_2968139_PstIMspI_PA	34.54
3964	M6_106721_PstIMseI_PA	34.54
3965	M6_1096309_PstIMseI_PA	34.54
3966	M6_1321241_PstIMseI_PA	34.54
3967	M6_147713_PstIMseI_PA	34.54
3968	M6_1681866_PstIMseI_PA	34.54
3969	M6_201127_PstIMseI_PA	34.54
3970	M6_974678_PstIMseI_PA	34.54
3971	M6_968386_PstIMseI_PA	34.54
3972	Opata_1051539_PstIMseI_PA	34.54
3973	Opata_1072333_PstIMseI_PA	34.54
3974	Opata_1262224_PstIMseI_PA	34.54
3975	Opata_1569428_PstIMseI_PA	34.54
3976	Opata_2058490_PstIMseI_PA	34.54
3977	Opata_2366190_PstIMseI_PA	34.54
3978	Opata_3649240_PstIMseI_PA	34.54
3979	Opata_426706_PstIMseI_PA	34.54
3980	Opata_498745_PstIMseI_PA	34.54
3981	Opata_532050_PstIMseI_PA	34.54
3982	Opata_58609_PstIMseI_PA	34.54
3983	Opata_765546_PstIMseI_PA	34.54
3984	Opata_1249950_PstIMspI_PA	34.54
3985	Opata_1346264_PstIMspI_PA	34.54
3986	Opata_1613293_PstIMspI_PA	34.54
3987	Opata_2034273_PstIMspI_PA	34.54
3988	Opata_2124818_PstIMspI_PA	34.54
3989	Opata_2416649_PstIMspI_PA	34.54
3990	Opata_2947734_PstIMspI_PA	34.54
3991	Opata_3010677_PstIMspI_PA	34.54
3992	Opata_308105_PstIMspI_PA	34.54
3993	Opata_3190023_PstIMspI_PA	34.54
3994	Opata_3816030_PstIMspI_PA	34.54
3995	Opata_728060_PstIMspI_PA	34.54
3996	M6_338761_PstIMseI_PA	34.54
3997	Opata_2994410_PstIMseI_PA	34.54
3998	Opata_3282369_PstIMseI_PA	34.54
3999	Opata_818037_PstIMseI_PA	34.54
4000	Opata_187365_PstIMspI_PA	34.54
4001	Opata_3387484_PstIMspI_PA	34.54
4002	Opata_3689673_PstIMspI_PA	34.54
4003	Opata_4004869_PstIMspI_PA	34.54
4004	Opata_637145_PstIMspI_PA	34.54
4005	Opata_3534784_PstIMseI_PA	34.54
4006	Opata_372509_PstIMseI_PA	34.54
4007	Opata_467143_PstIMseI_PA	34.54
4008	Opata_1434021_PstIMspI_PA	34.54
4009	Opata_3080769_PstIMspI_PA	34.54
4010	Opata_736969_PstIMspI_PA	34.54
4011	Opata_985582_PstIMspI_PA	34.54
4012	Opata_363322_PstIMseI_PA	34.54
4013	Opata_377373_PstIMseI_PA	34.54
4014	Opata_475086_PstIMseI_PA	34.54
4015	Opata_48760_PstIMseI_PA	34.54
4016	Opata_3507625_PstIMspI_PA	34.54
4017	Opata_3680184_PstIMspI_PA	34.54
4018	Opata_85838_PstIMseI_PA	34.54
4019	Opata_1588352_PstIMspI_PA	34.54
4020	Opata_3964746_PstIMspI_PA	34.54
4021	Opata_628536_PstIMspI_PA	34.54
4022	Opata_1712795_PstIMspI_PA	34.54
4023	Opata_1791457_PstIMspI_PA	34.54
4024	Opata_1095402_PstIMspI_PA	34.54
4025	Opata_966731_PstIMseI_PA	34.54
4026	Opata_1370484_PstIMspI_PA	34.54
4027	Opata_2749622_PstIMspI_PA	34.54
4028	Opata_359966_PstIMspI_PA	34.54
4029	Opata_3937609_PstIMspI_PA	34.54
4030	Opata_4151499_PstIMspI_PA	34.54
4031	Opata_781486_PstIMspI_PA	34.54
4032	Tdurum_contig68677_480	34.63
4033	Tdurum_contig68677_611	34.63
4034	983005	34.66
4035	1108965	34.66
4036	1109458	34.66
4037	1112429	34.66
4038	1126354	34.66
4039	1240150	34.66
4040	2252059	34.66
4041	2275784	34.66
4042	3946892	34.66
4043	4910853	34.66
4044	3022151	34.78
4045	tPt-1593	34.86
4046	wPt-731635	34.86
4047	Xcnl7	35.1
4048	XksuG10	35.3
4049	Xpsp3030.2	35.3
4050	Xcnl7.2	35.3
4051	Tdurum_contig31514_449	35.39
4052	RFL_Contig2226_629	35.42
4053	Xfba41	35.7
4054	wsnp_Ex_c30695_39579408	35.84
4055	M6_1964945_PstIMseI_PA	35.84
4056	M6_2680192_PstIMseI_PA	35.84
4057	Opata_1189701_PstIMseI_PA	35.84
4058	Opata_1229539_PstIMseI_PA	35.84
4059	Opata_12415_PstIMseI_PA	35.84
4060	Opata_141605_PstIMseI_PA	35.84
4061	Opata_146022_PstIMseI_PA	35.84
4062	Opata_1716441_PstIMseI_PA	35.84
4063	Opata_179724_PstIMseI_PA	35.84
4064	Opata_2804338_PstIMseI_PA	35.84
4065	Opata_3548826_PstIMseI_PA	35.84
4066	Opata_3585099_PstIMseI_PA	35.84
4067	Opata_433598_PstIMseI_PA	35.84
4068	Opata_504052_PstIMseI_PA	35.84
4069	Opata_774648_PstIMseI_PA	35.84
4070	M6_453027_PstIMspI_PA	35.84
4071	M6_964972_PstIMspI_PA	35.84
4072	Opata_1041975_PstIMspI_PA	35.84
4073	Opata_1050776_PstIMspI_PA	35.84
4074	Opata_1160310_PstIMspI_PA	35.84
4075	Opata_1179528_PstIMspI_PA	35.84
4076	Opata_1260375_PstIMspI_PA	35.84
4077	Opata_1325830_PstIMspI_PA	35.84
4078	Opata_1352151_PstIMspI_PA	35.84
4079	Opata_1398221_PstIMspI_PA	35.84
4080	Opata_1460056_PstIMspI_PA	35.84
4081	Opata_1552777_PstIMspI_PA	35.84
4082	Opata_1752576_PstIMspI_PA	35.84
4083	Opata_1784018_PstIMspI_PA	35.84
4084	Opata_1919636_PstIMspI_PA	35.84
4085	Opata_1979469_PstIMspI_PA	35.84
4086	Opata_2046287_PstIMspI_PA	35.84
4087	Opata_2046913_PstIMspI_PA	35.84
4088	Opata_2199061_PstIMspI_PA	35.84
4089	Opata_2220964_PstIMspI_PA	35.84
4090	Opata_2275772_PstIMspI_PA	35.84
4091	Opata_2318993_PstIMspI_PA	35.84
4092	Opata_2374034_PstIMspI_PA	35.84
4093	Opata_2379263_PstIMspI_PA	35.84
4094	Opata_2399375_PstIMspI_PA	35.84
4095	Opata_240219_PstIMspI_PA	35.84
4096	Opata_2411504_PstIMspI_PA	35.84
4097	Opata_2463553_PstIMspI_PA	35.84
4098	Opata_2508426_PstIMspI_PA	35.84
4099	Opata_2633412_PstIMspI_PA	35.84
4100	Opata_267490_PstIMspI_PA	35.84
4101	Opata_2729613_PstIMspI_PA	35.84
4102	Opata_281227_PstIMspI_PA	35.84
4103	Opata_2968700_PstIMspI_PA	35.84
4104	Opata_3032949_PstIMspI_PA	35.84
4105	Opata_3157091_PstIMspI_PA	35.84
4106	Opata_3376314_PstIMspI_PA	35.84
4107	Opata_3437317_PstIMspI_PA	35.84
4108	Opata_3542474_PstIMspI_PA	35.84
4109	Opata_3666830_PstIMspI_PA	35.84
4110	Opata_4071792_PstIMspI_PA	35.84
4111	Opata_4135506_PstIMspI_PA	35.84
4112	Opata_432669_PstIMspI_PA	35.84
4113	Opata_571381_PstIMspI_PA	35.84
4114	Opata_593738_PstIMspI_PA	35.84
4115	Opata_605714_PstIMspI_PA	35.84
4116	Opata_775196_PstIMspI_PA	35.84
4117	Opata_881129_PstIMspI_PA	35.84
4118	Opata_1052321_51_PstIMspI_SNP	35.84
4119	Opata_1685050_46_PstIMspI_SNP	35.84
4120	Opata_2655220_48_PstIMspI_SNP	35.84
4121	Opata_2748830_43_PstIMspI_SNP	35.84
4122	Opata_3394207_27_PstIMspI_SNP	35.84
4123	M6_1469042_PstIMseI_PA	35.84
4124	M6_3887672_PstIMseI_PA	35.84
4125	Opata_730925_PstIMseI_PA	35.84
4126	Opata_739017_PstIMseI_PA	35.84
4127	M6_837684_PstIMspI_PA	35.84
4128	Opata_1008711_PstIMspI_PA	35.84
4129	Opata_1944897_PstIMspI_PA	35.84
4130	Opata_2550328_PstIMspI_PA	35.84
4131	Opata_2859353_PstIMspI_PA	35.84
4132	Opata_382360_PstIMspI_PA	35.84
4133	Opata_2334424_52_PstIMspI_SNP	35.84
4134	Opata_840568_51_PstIMspI_SNP	35.84
4135	M6_25261_PstIMseI_PA	35.84
4136	Opata_35124_PstIMseI_PA	35.84
4137	Opata_4388792_PstIMseI_PA	35.84
4138	Opata_556247_PstIMseI_PA	35.84
4139	M6_388330_PstIMspI_PA	35.84
4140	Opata_1098736_PstIMspI_PA	35.84
4141	Opata_1357440_PstIMspI_PA	35.84
4142	Opata_1422910_PstIMspI_PA	35.84
4143	Opata_2448090_PstIMspI_PA	35.84
4144	Opata_256520_PstIMspI_PA	35.84
4145	Opata_2740252_PstIMspI_PA	35.84
4146	Opata_3070012_PstIMspI_PA	35.84
4147	Opata_3399462_PstIMspI_PA	35.84
4148	Opata_3612420_PstIMspI_PA	35.84
4149	Opata_436072_PstIMspI_PA	35.84
4150	Opata_786987_PstIMspI_PA	35.84
4151	Opata_996835_PstIMspI_PA	35.84
4152	Opata_1226408_PstIMseI_PA	35.84
4153	Opata_65843_PstIMseI_PA	35.84
4154	M6_2119734_PstIMspI_PA	35.84
4155	M6_792692_PstIMspI_PA	35.84
4156	Opata_3770909_PstIMspI_PA	35.84
4157	Opata_700761_PstIMspI_PA	35.84
4158	M6_1016436_PstIMspI_PA	35.84
4159	Opata_2909903_PstIMseI_PA	35.84
4160	M6_123319_PstIMspI_PA	35.84
4161	M6_62702_PstIMspI_PA	35.84
4162	Opata_1572293_PstIMspI_PA	35.84
4163	Opata_3759666_PstIMspI_PA	35.84
4164	Opata_18068_PstIMseI_PA	35.84
4165	Opata_3551950_PstIMseI_PA	35.84
4166	Opata_501545_PstIMseI_PA	35.84
4167	Opata_530261_PstIMseI_PA	35.84
4168	Opata_58568_PstIMseI_PA	35.84
4169	M6_1236321_PstIMspI_PA	35.84
4170	M6_1548175_PstIMspI_PA	35.84
4171	M6_1894559_PstIMspI_PA	35.84
4172	M6_2032018_PstIMspI_PA	35.84
4173	M6_2633822_PstIMspI_PA	35.84
4174	M6_2698635_PstIMspI_PA	35.84
4175	M6_3007358_PstIMspI_PA	35.84
4176	M6_313416_PstIMspI_PA	35.84
4177	Opata_1623197_PstIMspI_PA	35.84
4178	Opata_224358_PstIMspI_PA	35.84
4179	Opata_2591598_PstIMspI_PA	35.84
4180	Opata_2779192_PstIMspI_PA	35.84
4181	Opata_787560_PstIMspI_PA	35.84
4182	M6_1242411_PstIMseI_PA	35.84
4183	M6_3803550_PstIMseI_PA	35.84
4184	M6_1045142_PstIMspI_PA	35.84
4185	M6_1136830_PstIMspI_PA	35.84
4186	Opata_1262936_PstIMseI_PA	35.84
4187	Opata_1466041_PstIMseI_PA	35.84
4188	Opata_2697559_PstIMseI_PA	35.84
4189	Opata_3240103_PstIMseI_PA	35.84
4190	Opata_54827_PstIMseI_PA	35.84
4191	Opata_699392_PstIMseI_PA	35.84
4192	M6_1620187_PstIMspI_PA	35.84
4193	Opata_1785841_PstIMspI_PA	35.84
4194	Opata_226_PstIMspI_PA	35.84
4195	Opata_274872_PstIMspI_PA	35.84
4196	Opata_2992892_PstIMspI_PA	35.84
4197	Opata_3344181_PstIMspI_PA	35.84
4198	Opata_795810_PstIMspI_PA	35.84
4199	Opata_1828260_PstIMseI_PA	35.84
4200	Opata_388703_PstIMseI_PA	35.84
4201	Opata_4494705_PstIMseI_PA	35.84
4202	Opata_913204_PstIMseI_PA	35.84
4203	M6_1362410_PstIMspI_PA	35.84
4204	Opata_1487134_PstIMspI_PA	35.84
4205	Opata_1589958_PstIMspI_PA	35.84
4206	Opata_1716247_PstIMspI_PA	35.84
4207	Opata_2074079_PstIMspI_PA	35.84
4208	Opata_2419869_PstIMspI_PA	35.84
4209	Opata_2439001_PstIMspI_PA	35.84
4210	Opata_2534090_PstIMspI_PA	35.84
4211	Opata_2618635_PstIMspI_PA	35.84
4212	Opata_2743987_PstIMspI_PA	35.84
4213	Opata_2889192_PstIMspI_PA	35.84
4214	Opata_3084933_PstIMspI_PA	35.84
4215	Opata_3594144_PstIMspI_PA	35.84
4216	Opata_4004249_PstIMspI_PA	35.84
4217	Opata_4069969_PstIMspI_PA	35.84
4218	Opata_4082266_PstIMspI_PA	35.84
4219	Opata_4165075_PstIMspI_PA	35.84
4220	Opata_794357_PstIMspI_PA	35.84
4221	Opata_242863_PstIMseI_PA	35.84
4222	Opata_303561_PstIMseI_PA	35.84
4223	Opata_714440_PstIMseI_PA	35.84
4224	Opata_1162233_PstIMspI_PA	35.84
4225	Opata_1529359_PstIMspI_PA	35.84
4226	Opata_1953029_PstIMspI_PA	35.84
4227	Opata_2396749_PstIMspI_PA	35.84
4228	Opata_263536_PstIMspI_PA	35.84
4229	Opata_278335_PstIMspI_PA	35.84
4230	Opata_2902662_PstIMspI_PA	35.84
4231	Opata_2908462_PstIMspI_PA	35.84
4232	Opata_3244161_PstIMspI_PA	35.84
4233	Opata_3487960_PstIMspI_PA	35.84
4234	Opata_3568077_PstIMspI_PA	35.84
4235	Opata_3834635_PstIMspI_PA	35.84
4236	Opata_646775_PstIMspI_PA	35.84
4237	Opata_723149_PstIMspI_PA	35.84
4238	Opata_80135_PstIMspI_PA	35.84
4239	Opata_839441_PstIMspI_PA	35.84
4240	Opata_975121_PstIMspI_PA	35.84
4241	M6_1420656_PstIMluI_PA	35.84
4242	M6_2220112_PstIMseI_PA	35.84
4243	M6_2874641_PstIMseI_PA	35.84
4244	Opata_1064943_PstIMseI_PA	35.84
4245	Opata_1072427_PstIMseI_PA	35.84
4246	Opata_15421_PstIMseI_PA	35.84
4247	Opata_18163_PstIMseI_PA	35.84
4248	Opata_2849585_PstIMseI_PA	35.84
4249	Opata_79467_PstIMseI_PA	35.84
4250	M6_393806_PstIMspI_PA	35.84
4251	Opata_1673284_PstIMspI_PA	35.84
4252	Opata_1747719_PstIMspI_PA	35.84
4253	Opata_2026592_PstIMspI_PA	35.84
4254	Opata_2715933_PstIMspI_PA	35.84
4255	Opata_2824486_PstIMspI_PA	35.84
4256	Opata_2846498_PstIMspI_PA	35.84
4257	Opata_294000_PstIMspI_PA	35.84
4258	Opata_2944677_PstIMspI_PA	35.84
4259	Opata_329130_PstIMspI_PA	35.84
4260	Opata_4149133_PstIMspI_PA	35.84
4261	Opata_757647_PstIMspI_PA	35.84
4262	Opata_1010748_PstIMseI_PA	35.84
4263	Opata_101601_PstIMseI_PA	35.84
4264	Opata_1158348_PstIMseI_PA	35.84
4265	Opata_1164172_PstIMseI_PA	35.84
4266	Opata_1186243_PstIMseI_PA	35.84
4267	Opata_1194623_PstIMseI_PA	35.84
4268	Opata_124753_PstIMseI_PA	35.84
4269	Opata_135758_PstIMseI_PA	35.84
4270	Opata_1491751_PstIMseI_PA	35.84
4271	Opata_159395_PstIMseI_PA	35.84
4272	Opata_1663996_PstIMseI_PA	35.84
4273	Opata_1989329_PstIMseI_PA	35.84
4274	Opata_201678_PstIMseI_PA	35.84
4275	Opata_2123882_PstIMseI_PA	35.84
4276	Opata_216115_PstIMseI_PA	35.84
4277	Opata_2195243_PstIMseI_PA	35.84
4278	Opata_2274469_PstIMseI_PA	35.84
4279	Opata_272399_PstIMseI_PA	35.84
4280	Opata_3748245_PstIMseI_PA	35.84
4281	Opata_4256291_PstIMseI_PA	35.84
4282	Opata_549055_PstIMseI_PA	35.84
4283	Opata_654206_PstIMseI_PA	35.84
4284	Opata_803354_PstIMseI_PA	35.84
4285	Opata_914804_PstIMseI_PA	35.84
4286	Opata_914849_PstIMseI_PA	35.84
4287	Opata_952819_PstIMseI_PA	35.84
4288	M6_2392567_PstIMspI_PA	35.84
4289	M6_439266_PstIMspI_PA	35.84
4290	Opata_1038786_PstIMspI_PA	35.84
4291	Opata_1138291_PstIMspI_PA	35.84
4292	Opata_1211554_PstIMspI_PA	35.84
4293	Opata_1248881_PstIMspI_PA	35.84
4294	Opata_1282552_PstIMspI_PA	35.84
4295	Opata_1313824_PstIMspI_PA	35.84
4296	Opata_1335705_PstIMspI_PA	35.84
4297	Opata_1344692_PstIMspI_PA	35.84
4298	Opata_1349527_PstIMspI_PA	35.84
4299	Opata_1403907_PstIMspI_PA	35.84
4300	Opata_1423823_PstIMspI_PA	35.84
4301	Opata_1452761_PstIMspI_PA	35.84
4302	Opata_1486103_PstIMspI_PA	35.84
4303	Opata_1555989_PstIMspI_PA	35.84
4304	Opata_1657873_PstIMspI_PA	35.84
4305	Opata_1672248_PstIMspI_PA	35.84
4306	Opata_1769672_PstIMspI_PA	35.84
4307	Opata_1792076_PstIMspI_PA	35.84
4308	Opata_1829849_PstIMspI_PA	35.84
4309	Opata_1832253_PstIMspI_PA	35.84
4310	Opata_1832300_PstIMspI_PA	35.84
4311	Opata_1876982_PstIMspI_PA	35.84
4312	Opata_1891236_PstIMspI_PA	35.84
4313	Opata_1936364_PstIMspI_PA	35.84
4314	Opata_1982034_PstIMspI_PA	35.84
4315	Opata_1992483_PstIMspI_PA	35.84
4316	Opata_2062646_PstIMspI_PA	35.84
4317	Opata_2077331_PstIMspI_PA	35.84
4318	Opata_2279106_PstIMspI_PA	35.84
4319	Opata_2338555_PstIMspI_PA	35.84
4320	Opata_2485204_PstIMspI_PA	35.84
4321	Opata_2525061_PstIMspI_PA	35.84
4322	Opata_2566568_PstIMspI_PA	35.84
4323	Opata_2592417_PstIMspI_PA	35.84
4324	Opata_2609886_PstIMspI_PA	35.84
4325	Opata_2636601_PstIMspI_PA	35.84
4326	Opata_2641486_PstIMspI_PA	35.84
4327	Opata_2642785_PstIMspI_PA	35.84
4328	Opata_2750257_PstIMspI_PA	35.84
4329	Opata_2818828_PstIMspI_PA	35.84
4330	Opata_2856306_PstIMspI_PA	35.84
4331	Opata_2936245_PstIMspI_PA	35.84
4332	Opata_2993417_PstIMspI_PA	35.84
4333	Opata_3063341_PstIMspI_PA	35.84
4334	Opata_3102501_PstIMspI_PA	35.84
4335	Opata_3103464_PstIMspI_PA	35.84
4336	Opata_3134024_PstIMspI_PA	35.84
4337	Opata_3183494_PstIMspI_PA	35.84
4338	Opata_319064_PstIMspI_PA	35.84
4339	Opata_3213477_PstIMspI_PA	35.84
4340	Opata_3223740_PstIMspI_PA	35.84
4341	Opata_324339_PstIMspI_PA	35.84
4342	Opata_326688_PstIMspI_PA	35.84
4343	Opata_3604976_PstIMspI_PA	35.84
4344	Opata_3650355_PstIMspI_PA	35.84
4345	Opata_3654672_PstIMspI_PA	35.84
4346	Opata_3685374_PstIMspI_PA	35.84
4347	Opata_3727546_PstIMspI_PA	35.84
4348	Opata_3886682_PstIMspI_PA	35.84
4349	Opata_3894542_PstIMspI_PA	35.84
4350	Opata_3958144_PstIMspI_PA	35.84
4351	Opata_4082139_PstIMspI_PA	35.84
4352	Opata_4128698_PstIMspI_PA	35.84
4353	Opata_439727_PstIMspI_PA	35.84
4354	Opata_451785_PstIMspI_PA	35.84
4355	Opata_473569_PstIMspI_PA	35.84
4356	Opata_492292_PstIMspI_PA	35.84
4357	Opata_503578_PstIMspI_PA	35.84
4358	Opata_580761_PstIMspI_PA	35.84
4359	Opata_624437_PstIMspI_PA	35.84
4360	Opata_695999_PstIMspI_PA	35.84
4361	Opata_756436_PstIMspI_PA	35.84
4362	Opata_784740_PstIMspI_PA	35.84
4363	Opata_788614_PstIMspI_PA	35.84
4364	Opata_846528_PstIMspI_PA	35.84
4365	Opata_895302_PstIMspI_PA	35.84
4366	Opata_957078_PstIMspI_PA	35.84
4367	Opata_108516_PstIMseI_PA	35.84
4368	Opata_146273_PstIMseI_PA	35.84
4369	Opata_1114330_PstIMspI_PA	35.84
4370	Opata_1871672_PstIMspI_PA	35.84
4371	Opata_2270382_PstIMspI_PA	35.84
4372	Opata_251979_PstIMspI_PA	35.84
4373	Opata_3442284_PstIMspI_PA	35.84
4374	Opata_376222_PstIMspI_PA	35.84
4375	Opata_4032292_PstIMspI_PA	35.84
4376	Opata_526447_PstIMspI_PA	35.84
4377	Opata_1039248_PstIMseI_PA	35.84
4378	Opata_1110130_PstIMseI_PA	35.84
4379	Opata_1180072_PstIMseI_PA	35.84
4380	Opata_1535227_PstIMseI_PA	35.84
4381	Opata_371682_PstIMseI_PA	35.84
4382	Opata_56694_PstIMseI_PA	35.84
4383	Opata_575051_PstIMseI_PA	35.84
4384	Opata_731553_PstIMseI_PA	35.84
4385	Opata_76002_PstIMseI_PA	35.84
4386	Opata_870950_PstIMseI_PA	35.84
4387	Opata_1246590_PstIMspI_PA	35.84
4388	Opata_1797399_PstIMspI_PA	35.84
4389	Opata_1942147_PstIMspI_PA	35.84
4390	Opata_2079161_PstIMspI_PA	35.84
4391	Opata_2432818_PstIMspI_PA	35.84
4392	Opata_263201_PstIMspI_PA	35.84
4393	Opata_3109176_PstIMspI_PA	35.84
4394	Opata_3237184_PstIMspI_PA	35.84
4395	Opata_3639581_PstIMspI_PA	35.84
4396	Opata_372029_PstIMspI_PA	35.84
4397	Opata_3779795_PstIMspI_PA	35.84
4398	Opata_3813609_PstIMspI_PA	35.84
4399	Opata_3820415_PstIMspI_PA	35.84
4400	Opata_593774_PstIMspI_PA	35.84
4401	Opata_2870065_PstIMseI_PA	35.84
4402	Opata_817747_PstIMseI_PA	35.84
4403	Opata_1813623_PstIMspI_PA	35.84
4404	Opata_2443993_PstIMspI_PA	35.84
4405	Opata_2488167_PstIMspI_PA	35.84
4406	Opata_2657377_PstIMspI_PA	35.84
4407	Opata_421297_PstIMspI_PA	35.84
4408	M6_1223566_PstIMseI_PA	35.84
4409	M6_1404202_PstIMseI_PA	35.84
4410	M6_1441603_PstIMseI_PA	35.84
4411	M6_791592_PstIMseI_PA	35.84
4412	M6_3559429_PstIMspI_PA	35.84
4413	M6_356966_PstIMspI_PA	35.84
4414	Opata_1127649_PstIMspI_PA	35.84
4415	Opata_778871_PstIMspI_PA	35.84
4416	M6_1942022_PstIMseI_PA	35.84
4417	Opata_487742_PstIMspI_PA	35.84
4418	Opata_205670_PstIMseI_PA	35.84
4419	Opata_1698115_PstIMspI_PA	35.84
4420	Opata_2704927_PstIMspI_PA	35.84
4421	Opata_3401920_PstIMspI_PA	35.84
4422	Opata_3740864_PstIMspI_PA	35.84
4423	Opata_503474_PstIMspI_PA	35.84
4424	Opata_204828_PstIMseI_PA	35.84
4425	Opata_274177_PstIMspI_PA	35.84
4426	M6_127854_PstIMseI_PA	35.84
4427	M6_456931_PstIMspI_PA	35.84
4428	Opata_3905440_PstIMspI_PA	35.84
4429	M6_135795_PstIMseI_PA	35.84
4430	M6_1991137_PstIMspI_PA	35.84
4431	M6_1584356_PstIMseI_PA	35.84
4432	M6_3050732_PstIMseI_PA	35.84
4433	M6_2089716_PstIMspI_PA	35.84
4434	M6_3447578_PstIMspI_PA	35.84
4435	M6_1140092_PstIMseI_PA	35.84
4436	Opata_1052395_PstIMseI_PA	35.84
4437	Opata_482218_PstIMspI_PA	35.84
4438	M6_1411280_PstIMseI_PA	35.84
4439	Opata_1758781_PstIMspI_PA	35.84
4440	Opata_2469069_PstIMspI_PA	35.84
4441	Opata_991456_PstIMspI_PA	35.84
4442	Opata_1632773_PstIMspI_PA	35.84
4443	Opata_300746_PstIMspI_PA	35.84
4444	Opata_352225_PstIMspI_PA	35.84
4445	Opata_4100344_PstIMspI_PA	35.84
4446	Opata_2845970_PstIMspI_PA	35.84
4447	Opata_3688570_PstIMspI_PA	35.84
4448	Opata_640520_PstIMspI_PA	35.84
4449	Opata_666452_PstIMspI_PA	35.84
4450	Opata_945391_PstIMspI_PA	35.84
4451	Opata_1998366_PstIMspI_PA	35.84
4452	Opata_3194744_PstIMspI_PA	35.84
4453	Opata_3874596_PstIMspI_PA	35.84
4454	Opata_1685177_PstIMspI_PA	35.84
4455	Opata_4062514_PstIMspI_PA	35.84
4456	Opata_2669439_PstIMspI_PA	35.84
4457	Opata_531581_PstIMspI_PA	35.84
4458	Tdurum_contig17416_577	35.84
4459	1091145	35.94
4460	Xfbb178	36.1
4461	Xmwg2025b	36.3
4462	Xgwm375	36.3
4463	1219711	36.37
4464	Xmwg2025	36.5
4465	1241081	36.51
4466	1121395	36.63
4467	Xwmc692	37.2
4468	Xfbb58	37.3
4469	wsnp_Ku_c6242_10965132	37.47
4470	wsnp_CAP11_c1103_647926	37.47
4471	wsnp_Ra_c9823_16313377	37.47
4472	wsnp_Ku_c8075_13785546	37.47
4473	Excalibur_c60791_1196	37.47
4474	Ku_c63300_1309	37.47
4475	1107961	37.54
4476	Excalibur_rep_c68588_1196	37.72
4477	IAAV3758	37.72
4478	Kukri_c34633_69	37.72
4479	RAC875_c6749_954	37.72
4480	Kukri_c52413_282	37.72
4481	Kukri_rep_c69273_148	37.72
4482	Tdurum_contig29104_533	37.72
4483	Tdurum_contig56675_78	37.72
4484	Tdurum_contig64187_347	37.72
4485	wmc710	37.74
4486	M6_1425131_PstIMluI_PA	37.74
4487	M6_432714_PstIMseI_PA	37.74
4488	Opata_1000328_PstIMseI_PA	37.74
4489	Opata_1057528_PstIMseI_PA	37.74
4490	Opata_1095953_PstIMseI_PA	37.74
4491	Opata_1096208_PstIMseI_PA	37.74
4492	Opata_1135108_PstIMseI_PA	37.74
4493	Opata_1141611_PstIMseI_PA	37.74
4494	Opata_1141830_PstIMseI_PA	37.74
4495	Opata_1187530_PstIMseI_PA	37.74
4496	Opata_1224584_PstIMseI_PA	37.74
4497	Opata_1260343_PstIMseI_PA	37.74
4498	Opata_1303731_PstIMseI_PA	37.74
4499	Opata_1321390_PstIMseI_PA	37.74
4500	Opata_1323928_PstIMseI_PA	37.74
4501	Opata_1332667_PstIMseI_PA	37.74
4502	Opata_1342356_PstIMseI_PA	37.74
4503	Opata_1585439_PstIMseI_PA	37.74
4504	Opata_159538_PstIMseI_PA	37.74
4505	Opata_166757_PstIMseI_PA	37.74
4506	Opata_197534_PstIMseI_PA	37.74
4507	Opata_2008141_PstIMseI_PA	37.74
4508	Opata_204448_PstIMseI_PA	37.74
4509	Opata_2160873_PstIMseI_PA	37.74
4510	Opata_2171522_PstIMseI_PA	37.74
4511	Opata_2306590_PstIMseI_PA	37.74
4512	Opata_2338532_PstIMseI_PA	37.74
4513	Opata_2375929_PstIMseI_PA	37.74
4514	Opata_256531_PstIMseI_PA	37.74
4515	Opata_2624447_PstIMseI_PA	37.74
4516	Opata_2772911_PstIMseI_PA	37.74
4517	Opata_2956336_PstIMseI_PA	37.74
4518	Opata_3068810_PstIMseI_PA	37.74
4519	Opata_3088653_PstIMseI_PA	37.74
4520	Opata_318973_PstIMseI_PA	37.74
4521	Opata_320164_PstIMseI_PA	37.74
4522	Opata_33202_PstIMseI_PA	37.74
4523	Opata_3479453_PstIMseI_PA	37.74
4524	Opata_3515415_PstIMseI_PA	37.74
4525	Opata_3760833_PstIMseI_PA	37.74
4526	Opata_3772484_PstIMseI_PA	37.74
4527	Opata_3791973_PstIMseI_PA	37.74
4528	Opata_3942802_PstIMseI_PA	37.74
4529	Opata_4009979_PstIMseI_PA	37.74
4530	Opata_4027552_PstIMseI_PA	37.74
4531	Opata_4204948_PstIMseI_PA	37.74
4532	Opata_4257235_PstIMseI_PA	37.74
4533	Opata_4329596_PstIMseI_PA	37.74
4534	Opata_4388055_PstIMseI_PA	37.74
4535	Opata_450510_PstIMseI_PA	37.74
4536	Opata_461462_PstIMseI_PA	37.74
4537	Opata_486039_PstIMseI_PA	37.74
4538	Opata_505480_PstIMseI_PA	37.74
4539	Opata_519734_PstIMseI_PA	37.74
4540	Opata_519761_PstIMseI_PA	37.74
4541	Opata_523982_PstIMseI_PA	37.74
4542	Opata_595114_PstIMseI_PA	37.74
4543	Opata_675768_PstIMseI_PA	37.74
4544	Opata_691592_PstIMseI_PA	37.74
4545	Opata_692343_PstIMseI_PA	37.74
4546	Opata_729940_PstIMseI_PA	37.74
4547	Opata_742293_PstIMseI_PA	37.74
4548	Opata_746279_PstIMseI_PA	37.74
4549	Opata_78840_PstIMseI_PA	37.74
4550	Opata_833063_PstIMseI_PA	37.74
4551	Opata_836711_PstIMseI_PA	37.74
4552	Opata_87695_PstIMseI_PA	37.74
4553	Opata_888458_PstIMseI_PA	37.74
4554	Opata_918129_PstIMseI_PA	37.74
4555	M6_1304571_PstIMspI_PA	37.74
4556	Opata_1003099_PstIMspI_PA	37.74
4557	Opata_1028502_PstIMspI_PA	37.74
4558	Opata_1038839_PstIMspI_PA	37.74
4559	Opata_1073871_PstIMspI_PA	37.74
4560	Opata_1094238_PstIMspI_PA	37.74
4561	Opata_1101133_PstIMspI_PA	37.74
4562	Opata_1111134_PstIMspI_PA	37.74
4563	Opata_1124726_PstIMspI_PA	37.74
4564	Opata_1157331_PstIMspI_PA	37.74
4565	Opata_1161968_PstIMspI_PA	37.74
4566	Opata_1164626_PstIMspI_PA	37.74
4567	Opata_1220297_PstIMspI_PA	37.74
4568	Opata_1286450_PstIMspI_PA	37.74
4569	Opata_1305982_PstIMspI_PA	37.74
4570	Opata_1376416_PstIMspI_PA	37.74
4571	Opata_1398161_PstIMspI_PA	37.74
4572	Opata_1417164_PstIMspI_PA	37.74
4573	Opata_1455789_PstIMspI_PA	37.74
4574	Opata_1484331_PstIMspI_PA	37.74
4575	Opata_1638980_PstIMspI_PA	37.74
4576	Opata_1741567_PstIMspI_PA	37.74
4577	Opata_1776647_PstIMspI_PA	37.74
4578	Opata_1876824_PstIMspI_PA	37.74
4579	Opata_1953199_PstIMspI_PA	37.74
4580	Opata_2082807_PstIMspI_PA	37.74
4581	Opata_2122766_PstIMspI_PA	37.74
4582	Opata_2133536_PstIMspI_PA	37.74
4583	Opata_22355_PstIMspI_PA	37.74
4584	Opata_2421615_PstIMspI_PA	37.74
4585	Opata_2494614_PstIMspI_PA	37.74
4586	Opata_2529039_PstIMspI_PA	37.74
4587	Opata_2567222_PstIMspI_PA	37.74
4588	Opata_2579940_PstIMspI_PA	37.74
4589	Opata_2645483_PstIMspI_PA	37.74
4590	Opata_2652876_PstIMspI_PA	37.74
4591	Opata_266679_PstIMspI_PA	37.74
4592	Opata_2686023_PstIMspI_PA	37.74
4593	Opata_2737777_PstIMspI_PA	37.74
4594	Opata_2741348_PstIMspI_PA	37.74
4595	Opata_2902205_PstIMspI_PA	37.74
4596	Opata_2905339_PstIMspI_PA	37.74
4597	Opata_2946027_PstIMspI_PA	37.74
4598	Opata_2951831_PstIMspI_PA	37.74
4599	Opata_3021191_PstIMspI_PA	37.74
4600	Opata_3031916_PstIMspI_PA	37.74
4601	Opata_3036472_PstIMspI_PA	37.74
4602	Opata_3037950_PstIMspI_PA	37.74
4603	Opata_309363_PstIMspI_PA	37.74
4604	Opata_3137358_PstIMspI_PA	37.74
4605	Opata_322859_PstIMspI_PA	37.74
4606	Opata_3279389_PstIMspI_PA	37.74
4607	Opata_3299250_PstIMspI_PA	37.74
4608	Opata_3354030_PstIMspI_PA	37.74
4609	Opata_3386405_PstIMspI_PA	37.74
4610	Opata_3466086_PstIMspI_PA	37.74
4611	Opata_3470730_PstIMspI_PA	37.74
4612	Opata_348598_PstIMspI_PA	37.74
4613	Opata_3494986_PstIMspI_PA	37.74
4614	Opata_3583566_PstIMspI_PA	37.74
4615	Opata_364381_PstIMspI_PA	37.74
4616	Opata_3720077_PstIMspI_PA	37.74
4617	Opata_379292_PstIMspI_PA	37.74
4618	Opata_382797_PstIMspI_PA	37.74
4619	Opata_390846_PstIMspI_PA	37.74
4620	Opata_3957537_PstIMspI_PA	37.74
4621	Opata_3962057_PstIMspI_PA	37.74
4622	Opata_3962770_PstIMspI_PA	37.74
4623	Opata_3969689_PstIMspI_PA	37.74
4624	Opata_3971289_PstIMspI_PA	37.74
4625	Opata_4101976_PstIMspI_PA	37.74
4626	Opata_4131068_PstIMspI_PA	37.74
4627	Opata_414933_PstIMspI_PA	37.74
4628	Opata_4201596_PstIMspI_PA	37.74
4629	Opata_442776_PstIMspI_PA	37.74
4630	Opata_467628_PstIMspI_PA	37.74
4631	Opata_468080_PstIMspI_PA	37.74
4632	Opata_486445_PstIMspI_PA	37.74
4633	Opata_486905_PstIMspI_PA	37.74
4634	Opata_528798_PstIMspI_PA	37.74
4635	Opata_529273_PstIMspI_PA	37.74
4636	Opata_539432_PstIMspI_PA	37.74
4637	Opata_551182_PstIMspI_PA	37.74
4638	Opata_582043_PstIMspI_PA	37.74
4639	Opata_582580_PstIMspI_PA	37.74
4640	Opata_634420_PstIMspI_PA	37.74
4641	Opata_716519_PstIMspI_PA	37.74
4642	Opata_740254_PstIMspI_PA	37.74
4643	Opata_771814_PstIMspI_PA	37.74
4644	Opata_787439_PstIMspI_PA	37.74
4645	Opata_790071_PstIMspI_PA	37.74
4646	Opata_876235_PstIMspI_PA	37.74
4647	Opata_883650_PstIMspI_PA	37.74
4648	Opata_913589_PstIMspI_PA	37.74
4649	Opata_955245_PstIMspI_PA	37.74
4650	Opata_97746_PstIMspI_PA	37.74
4651	Opata_1700053_74_PstIMluI_SNP	37.74
4652	Opata_6751_3_PstIMluI_SNP	37.74
4653	Opata_1115258_73_PstIMseI_SNP	37.74
4654	Opata_1115258_74_PstIMseI_SNP	37.74
4655	Opata_1585315_16_PstIMseI_SNP	37.74
4656	Opata_1585315_27_PstIMseI_SNP	37.74
4657	Opata_16721_13_PstIMseI_SNP	37.74
4658	Opata_16721_61_PstIMseI_SNP	37.74
4659	Opata_167626_54_PstIMseI_SNP	37.74
4660	Opata_2487_27_PstIMseI_SNP	37.74
4661	Opata_2487_33_PstIMseI_SNP	37.74
4662	Opata_250704_54_PstIMseI_SNP	37.74
4663	Opata_271684_16_PstIMseI_SNP	37.74
4664	Opata_3099695_82_PstIMseI_SNP	37.74
4665	Opata_385434_27_PstIMseI_SNP	37.74
4666	Opata_4326862_10_PstIMseI_SNP	37.74
4667	Opata_4991_81_PstIMseI_SNP	37.74
4668	Opata_727070_85_PstIMseI_SNP	37.74
4669	Opata_727070_87_PstIMseI_SNP	37.74
4670	Opata_8964_69_PstIMseI_SNP	37.74
4671	Opata_97395_46_PstIMseI_SNP	37.74
4672	Opata_1661925_87_PstIMspI_SNP	37.74
4673	Opata_1848109_41_PstIMspI_SNP	37.74
4674	Opata_2113514_10_PstIMspI_SNP	37.74
4675	Opata_2114089_72_PstIMspI_SNP	37.74
4676	Opata_2214234_45_PstIMspI_SNP	37.74
4677	Opata_2292399_63_PstIMspI_SNP	37.74
4678	Opata_2314172_36_PstIMspI_SNP	37.74
4679	Opata_2391531_48_PstIMspI_SNP	37.74
4680	Opata_2416429_61_PstIMspI_SNP	37.74
4681	Opata_277663_16_PstIMspI_SNP	37.74
4682	Opata_3232866_6_PstIMspI_SNP	37.74
4683	Opata_3658682_39_PstIMspI_SNP	37.74
4684	Opata_466050_31_PstIMspI_SNP	37.74
4685	M6_223763_PstIMseI_PA	37.74
4686	Opata_1696386_PstIMseI_PA	37.74
4687	Opata_2263077_PstIMseI_PA	37.74
4688	Opata_1553789_PstIMspI_PA	37.74
4689	Opata_254584_PstIMspI_PA	37.74
4690	Opata_2902031_PstIMspI_PA	37.74
4691	Opata_869847_PstIMspI_PA	37.74
4692	Opata_1927970_3_PstIMseI_SNP	37.74
4693	Opata_3182835_PstIMseI_PA	37.74
4694	Opata_3724739_PstIMseI_PA	37.74
4695	Opata_408986_PstIMseI_PA	37.74
4696	Opata_634791_PstIMseI_PA	37.74
4697	Opata_831497_PstIMseI_PA	37.74
4698	Opata_1543581_PstIMspI_PA	37.74
4699	Opata_1767910_PstIMspI_PA	37.74
4700	Opata_2423189_PstIMspI_PA	37.74
4701	Opata_273847_PstIMspI_PA	37.74
4702	Opata_3629558_PstIMspI_PA	37.74
4703	Opata_137663_PstIMspI_PA	37.74
4704	Opata_1913812_PstIMspI_PA	37.74
4705	Opata_2753309_PstIMspI_PA	37.74
4706	M6_1707288_PstIMluI_PA	37.74
4707	Opata_3477396_PstIMseI_PA	37.74
4708	M6_177696_PstIMspI_PA	37.74
4709	Opata_305259_PstIMspI_PA	37.74
4710	Opata_3136212_PstIMspI_PA	37.74
4711	Opata_949205_PstIMspI_PA	37.74
4712	Opata_2292399_12_PstIMspI_SNP	37.74
4713	M6_322026_PstIMseI_PA	37.74
4714	Opata_1610506_PstIMluI_PA	37.74
4715	M6_1388701_PstIMseI_PA	37.74
4716	M6_2902780_PstIMseI_PA	37.74
4717	M6_3418408_PstIMseI_PA	37.74
4718	M6_4255187_PstIMseI_PA	37.74
4719	M6_546680_PstIMseI_PA	37.74
4720	M6_985655_PstIMseI_PA	37.74
4721	Opata_127949_PstIMseI_PA	37.74
4722	Opata_1689020_PstIMseI_PA	37.74
4723	Opata_4446671_PstIMseI_PA	37.74
4724	Opata_866310_PstIMseI_PA	37.74
4725	Opata_996448_PstIMseI_PA	37.74
4726	Opata_1140473_PstIMspI_PA	37.74
4727	Opata_245685_PstIMspI_PA	37.74
4728	Opata_287169_PstIMspI_PA	37.74
4729	Opata_2917609_PstIMspI_PA	37.74
4730	Opata_3176620_PstIMspI_PA	37.74
4731	Opata_630969_PstIMspI_PA	37.74
4732	Opata_879442_PstIMspI_PA	37.74
4733	Opata_392540_87_PstIMseI_SNP	37.74
4734	Opata_1213157_17_PstIMspI_SNP	37.74
4735	M6_325997_PstIMseI_PA	37.74
4736	Opata_1210892_PstIMseI_PA	37.74
4737	Opata_1455611_PstIMseI_PA	37.74
4738	Opata_329946_PstIMseI_PA	37.74
4739	Opata_377177_PstIMseI_PA	37.74
4740	Opata_624081_PstIMseI_PA	37.74
4741	Opata_751721_PstIMseI_PA	37.74
4742	Opata_772621_PstIMseI_PA	37.74
4743	M6_2062179_PstIMspI_PA	37.74
4744	M6_2110894_PstIMspI_PA	37.74
4745	M6_2818869_PstIMspI_PA	37.74
4746	M6_3457508_PstIMspI_PA	37.74
4747	M6_390204_PstIMspI_PA	37.74
4748	M6_461500_PstIMspI_PA	37.74
4749	Opata_1495163_PstIMspI_PA	37.74
4750	Opata_2295746_PstIMspI_PA	37.74
4751	Opata_3342735_PstIMspI_PA	37.74
4752	Opata_359671_PstIMspI_PA	37.74
4753	Opata_3749798_PstIMspI_PA	37.74
4754	Opata_421338_PstIMspI_PA	37.74
4755	Opata_2207717_3_PstIMspI_SNP	37.74
4756	Opata_312535_52_PstIMspI_SNP	37.74
4757	Opata_475089_PstIMluI_PA	37.74
4758	M6_174975_PstIMseI_PA	37.74
4759	M6_1920174_PstIMseI_PA	37.74
4760	M6_2967398_PstIMseI_PA	37.74
4761	Opata_623861_PstIMseI_PA	37.74
4762	Opata_1034393_PstIMluI_PA	37.74
4763	Opata_1593743_PstIMluI_PA	37.74
4764	Opata_1640711_PstIMluI_PA	37.74
4765	Opata_1652351_PstIMluI_PA	37.74
4766	Opata_16879_PstIMluI_PA	37.74
4767	Opata_1907856_PstIMluI_PA	37.74
4768	Opata_295235_PstIMluI_PA	37.74
4769	Opata_304706_PstIMluI_PA	37.74
4770	Opata_375690_PstIMluI_PA	37.74
4771	Opata_39716_PstIMluI_PA	37.74
4772	Opata_488804_PstIMluI_PA	37.74
4773	Opata_609339_PstIMluI_PA	37.74
4774	Opata_664337_PstIMluI_PA	37.74
4775	M6_30997_PstIMseI_PA	37.74
4776	M6_500491_PstIMseI_PA	37.74
4777	M6_614302_PstIMseI_PA	37.74
4778	Opata_1047872_PstIMseI_PA	37.74
4779	Opata_1064363_PstIMseI_PA	37.74
4780	Opata_111478_PstIMseI_PA	37.74
4781	Opata_1117355_PstIMseI_PA	37.74
4782	Opata_128511_PstIMseI_PA	37.74
4783	Opata_15475_PstIMseI_PA	37.74
4784	Opata_211210_PstIMseI_PA	37.74
4785	Opata_224242_PstIMseI_PA	37.74
4786	Opata_22555_PstIMseI_PA	37.74
4787	Opata_2270869_PstIMseI_PA	37.74
4788	Opata_234624_PstIMseI_PA	37.74
4789	Opata_240696_PstIMseI_PA	37.74
4790	Opata_2441389_PstIMseI_PA	37.74
4791	Opata_309702_PstIMseI_PA	37.74
4792	Opata_343124_PstIMseI_PA	37.74
4793	Opata_377870_PstIMseI_PA	37.74
4794	Opata_433904_PstIMseI_PA	37.74
4795	Opata_451510_PstIMseI_PA	37.74
4796	Opata_502883_PstIMseI_PA	37.74
4797	Opata_54922_PstIMseI_PA	37.74
4798	Opata_632274_PstIMseI_PA	37.74
4799	Opata_639324_PstIMseI_PA	37.74
4800	Opata_709095_PstIMseI_PA	37.74
4801	Opata_74338_PstIMseI_PA	37.74
4802	Opata_811782_PstIMseI_PA	37.74
4803	Opata_858379_PstIMseI_PA	37.74
4804	Opata_944697_PstIMseI_PA	37.74
4805	M6_1400243_PstIMspI_PA	37.74
4806	M6_1770070_PstIMspI_PA	37.74
4807	M6_2499602_PstIMspI_PA	37.74
4808	Opata_1121784_PstIMspI_PA	37.74
4809	Opata_1130139_PstIMspI_PA	37.74
4810	Opata_1195559_PstIMspI_PA	37.74
4811	Opata_1196517_PstIMspI_PA	37.74
4812	Opata_1361172_PstIMspI_PA	37.74
4813	Opata_1567248_PstIMspI_PA	37.74
4814	Opata_1767073_PstIMspI_PA	37.74
4815	Opata_188158_PstIMspI_PA	37.74
4816	Opata_2245376_PstIMspI_PA	37.74
4817	Opata_3533676_PstIMspI_PA	37.74
4818	Opata_366689_PstIMspI_PA	37.74
4819	Opata_4092442_PstIMspI_PA	37.74
4820	Opata_464096_PstIMspI_PA	37.74
4821	Opata_490084_PstIMspI_PA	37.74
4822	Opata_82364_PstIMspI_PA	37.74
4823	Opata_85705_PstIMspI_PA	37.74
4824	Opata_87357_PstIMspI_PA	37.74
4825	Opata_1197899_64_PstIMseI_SNP	37.74
4826	Opata_1197899_72_PstIMseI_SNP	37.74
4827	Opata_1604228_57_PstIMseI_SNP	37.74
4828	Opata_1604228_73_PstIMseI_SNP	37.74
4829	Opata_2799188_52_PstIMspI_SNP	37.74
4830	Opata_2177059_PstIMluI_PA	37.74
4831	M6_1297086_PstIMseI_PA	37.74
4832	M6_509848_PstIMseI_PA	37.74
4833	Opata_105802_PstIMseI_PA	37.74
4834	Opata_11252_PstIMseI_PA	37.74
4835	Opata_1314123_PstIMseI_PA	37.74
4836	Opata_1356782_PstIMseI_PA	37.74
4837	Opata_1395733_PstIMseI_PA	37.74
4838	Opata_163886_PstIMseI_PA	37.74
4839	Opata_18678_PstIMseI_PA	37.74
4840	Opata_1881997_PstIMseI_PA	37.74
4841	Opata_211567_PstIMseI_PA	37.74
4842	Opata_2284248_PstIMseI_PA	37.74
4843	Opata_232346_PstIMseI_PA	37.74
4844	Opata_252022_PstIMseI_PA	37.74
4845	Opata_259007_PstIMseI_PA	37.74
4846	Opata_263666_PstIMseI_PA	37.74
4847	Opata_273460_PstIMseI_PA	37.74
4848	Opata_342735_PstIMseI_PA	37.74
4849	Opata_344810_PstIMseI_PA	37.74
4850	Opata_3692067_PstIMseI_PA	37.74
4851	Opata_3845636_PstIMseI_PA	37.74
4852	Opata_393917_PstIMseI_PA	37.74
4853	Opata_42267_PstIMseI_PA	37.74
4854	M6_57957_PstIMspI_PA	37.74
4855	Opata_1017344_PstIMspI_PA	37.74
4856	Opata_1063432_PstIMspI_PA	37.74
4857	Opata_1194828_PstIMspI_PA	37.74
4858	Opata_1334760_PstIMspI_PA	37.74
4859	Opata_1358733_PstIMspI_PA	37.74
4860	Opata_1366241_PstIMspI_PA	37.74
4861	Opata_1444359_PstIMspI_PA	37.74
4862	Opata_1462689_PstIMspI_PA	37.74
4863	Opata_1550906_PstIMspI_PA	37.74
4864	Opata_1662073_PstIMspI_PA	37.74
4865	Opata_1668108_PstIMspI_PA	37.74
4866	Opata_1881030_PstIMspI_PA	37.74
4867	Opata_1927068_PstIMspI_PA	37.74
4868	Opata_2283794_PstIMspI_PA	37.74
4869	Opata_233203_PstIMspI_PA	37.74
4870	Opata_2466366_PstIMspI_PA	37.74
4871	Opata_2707104_PstIMspI_PA	37.74
4872	Opata_2790808_PstIMspI_PA	37.74
4873	Opata_2795587_PstIMspI_PA	37.74
4874	Opata_302178_PstIMspI_PA	37.74
4875	Opata_303584_PstIMspI_PA	37.74
4876	Opata_3124781_PstIMspI_PA	37.74
4877	Opata_312760_PstIMspI_PA	37.74
4878	Opata_3251235_PstIMspI_PA	37.74
4879	Opata_3298562_PstIMspI_PA	37.74
4880	Opata_34335_PstIMspI_PA	37.74
4881	Opata_3453461_PstIMspI_PA	37.74
4882	Opata_3458740_PstIMspI_PA	37.74
4883	Opata_350693_PstIMspI_PA	37.74
4884	Opata_3654398_PstIMspI_PA	37.74
4885	Opata_3710366_PstIMspI_PA	37.74
4886	Opata_3752645_PstIMspI_PA	37.74
4887	Opata_3868203_PstIMspI_PA	37.74
4888	Opata_4190305_PstIMspI_PA	37.74
4889	Opata_4258454_PstIMspI_PA	37.74
4890	Opata_4259827_PstIMspI_PA	37.74
4891	Opata_4266474_PstIMspI_PA	37.74
4892	Opata_469448_PstIMspI_PA	37.74
4893	Opata_481531_PstIMspI_PA	37.74
4894	Opata_551148_PstIMspI_PA	37.74
4895	Opata_659692_PstIMspI_PA	37.74
4896	Opata_711309_PstIMspI_PA	37.74
4897	Opata_741957_PstIMspI_PA	37.74
4898	Opata_758175_PstIMspI_PA	37.74
4899	Opata_788351_PstIMspI_PA	37.74
4900	Opata_806975_PstIMspI_PA	37.74
4901	Opata_866983_PstIMspI_PA	37.74
4902	Opata_869333_PstIMspI_PA	37.74
4903	Opata_907377_PstIMspI_PA	37.74
4904	Opata_3456998_31_PstIMspI_SNP	37.74
4905	Opata_103453_PstIMseI_PA	37.74
4906	Opata_1041349_PstIMseI_PA	37.74
4907	Opata_1328817_PstIMseI_PA	37.74
4908	Opata_1394750_PstIMseI_PA	37.74
4909	Opata_160022_PstIMseI_PA	37.74
4910	Opata_197040_PstIMseI_PA	37.74
4911	Opata_198798_PstIMseI_PA	37.74
4912	Opata_204249_PstIMseI_PA	37.74
4913	Opata_228925_PstIMseI_PA	37.74
4914	Opata_2364584_PstIMseI_PA	37.74
4915	Opata_251682_PstIMseI_PA	37.74
4916	Opata_252507_PstIMseI_PA	37.74
4917	Opata_2538203_PstIMseI_PA	37.74
4918	Opata_27249_PstIMseI_PA	37.74
4919	Opata_2922074_PstIMseI_PA	37.74
4920	Opata_30248_PstIMseI_PA	37.74
4921	Opata_3138607_PstIMseI_PA	37.74
4922	Opata_318366_PstIMseI_PA	37.74
4923	Opata_3191222_PstIMseI_PA	37.74
4924	Opata_3469366_PstIMseI_PA	37.74
4925	Opata_367543_PstIMseI_PA	37.74
4926	Opata_373756_PstIMseI_PA	37.74
4927	Opata_40020_PstIMseI_PA	37.74
4928	Opata_402852_PstIMseI_PA	37.74
4929	Opata_4370487_PstIMseI_PA	37.74
4930	Opata_552535_PstIMseI_PA	37.74
4931	Opata_765311_PstIMseI_PA	37.74
4932	Opata_812994_PstIMseI_PA	37.74
4933	Opata_959433_PstIMseI_PA	37.74
4934	Opata_976094_PstIMseI_PA	37.74
4935	Opata_1095004_PstIMspI_PA	37.74
4936	Opata_1154213_PstIMspI_PA	37.74
4937	Opata_1346784_PstIMspI_PA	37.74
4938	Opata_1504791_PstIMspI_PA	37.74
4939	Opata_1553062_PstIMspI_PA	37.74
4940	Opata_1621913_PstIMspI_PA	37.74
4941	Opata_1646139_PstIMspI_PA	37.74
4942	Opata_1662601_PstIMspI_PA	37.74
4943	Opata_1681530_PstIMspI_PA	37.74
4944	Opata_1682930_PstIMspI_PA	37.74
4945	Opata_1712454_PstIMspI_PA	37.74
4946	Opata_1764528_PstIMspI_PA	37.74
4947	Opata_1764759_PstIMspI_PA	37.74
4948	Opata_1879465_PstIMspI_PA	37.74
4949	Opata_1960574_PstIMspI_PA	37.74
4950	Opata_2098827_PstIMspI_PA	37.74
4951	Opata_2136375_PstIMspI_PA	37.74
4952	Opata_2452729_PstIMspI_PA	37.74
4953	Opata_2537951_PstIMspI_PA	37.74
4954	Opata_2627754_PstIMspI_PA	37.74
4955	Opata_265708_PstIMspI_PA	37.74
4956	Opata_2813952_PstIMspI_PA	37.74
4957	Opata_2893909_PstIMspI_PA	37.74
4958	Opata_2920335_PstIMspI_PA	37.74
4959	Opata_3046036_PstIMspI_PA	37.74
4960	Opata_3239593_PstIMspI_PA	37.74
4961	Opata_366339_PstIMspI_PA	37.74
4962	Opata_3668339_PstIMspI_PA	37.74
4963	Opata_3950403_PstIMspI_PA	37.74
4964	Opata_3989987_PstIMspI_PA	37.74
4965	Opata_4098309_PstIMspI_PA	37.74
4966	Opata_560845_PstIMspI_PA	37.74
4967	Opata_584459_PstIMspI_PA	37.74
4968	Opata_606777_PstIMspI_PA	37.74
4969	Opata_696025_PstIMspI_PA	37.74
4970	M6_114712_PstIMseI_PA	37.74
4971	M6_164862_PstIMseI_PA	37.74
4972	M6_177884_PstIMseI_PA	37.74
4973	M6_2650630_PstIMseI_PA	37.74
4974	M6_278107_PstIMseI_PA	37.74
4975	M6_3571224_PstIMseI_PA	37.74
4976	M6_4271404_PstIMseI_PA	37.74
4977	M6_536701_PstIMseI_PA	37.74
4978	Opata_1203613_PstIMseI_PA	37.74
4979	Opata_1248400_PstIMseI_PA	37.74
4980	Opata_1343498_PstIMseI_PA	37.74
4981	Opata_247382_PstIMseI_PA	37.74
4982	Opata_253488_PstIMseI_PA	37.74
4983	Opata_319620_PstIMseI_PA	37.74
4984	Opata_3711993_PstIMseI_PA	37.74
4985	Opata_45237_PstIMseI_PA	37.74
4986	Opata_59132_PstIMseI_PA	37.74
4987	Opata_635339_PstIMseI_PA	37.74
4988	Opata_679105_PstIMseI_PA	37.74
4989	Opata_694610_PstIMseI_PA	37.74
4990	Opata_80257_PstIMseI_PA	37.74
4991	Opata_917222_PstIMseI_PA	37.74
4992	Opata_935625_PstIMseI_PA	37.74
4993	Opata_947364_PstIMseI_PA	37.74
4994	M6_2536023_PstIMspI_PA	37.74
4995	M6_3410876_PstIMspI_PA	37.74
4996	M6_599087_PstIMspI_PA	37.74
4997	M6_638808_PstIMspI_PA	37.74
4998	M6_649277_PstIMspI_PA	37.74
4999	Opata_1388044_PstIMspI_PA	37.74
5000	Opata_1540163_PstIMspI_PA	37.74
5001	Opata_1590734_PstIMspI_PA	37.74
5002	Opata_1707893_PstIMspI_PA	37.74
5003	Opata_2146113_PstIMspI_PA	37.74
5004	Opata_2624572_PstIMspI_PA	37.74
5005	Opata_2708848_PstIMspI_PA	37.74
5006	Opata_3568616_PstIMspI_PA	37.74
5007	Opata_367700_PstIMspI_PA	37.74
5008	Opata_4017686_PstIMspI_PA	37.74
5009	Opata_712863_PstIMspI_PA	37.74
5010	Opata_729845_PstIMspI_PA	37.74
5011	Opata_814155_PstIMspI_PA	37.74
5012	Opata_988116_PstIMspI_PA	37.74
5013	M6_1062245_PstIMseI_PA	37.74
5014	M6_110369_PstIMseI_PA	37.74
5015	M6_181614_PstIMseI_PA	37.74
5016	M6_194439_PstIMseI_PA	37.74
5017	M6_2545126_PstIMseI_PA	37.74
5018	M6_2748247_PstIMseI_PA	37.74
5019	M6_621327_PstIMseI_PA	37.74
5020	M6_998577_PstIMseI_PA	37.74
5021	Opata_1044559_PstIMseI_PA	37.74
5022	Opata_108873_PstIMseI_PA	37.74
5023	Opata_1105745_PstIMseI_PA	37.74
5024	Opata_1139747_PstIMseI_PA	37.74
5025	Opata_1146535_PstIMseI_PA	37.74
5026	Opata_1274611_PstIMseI_PA	37.74
5027	Opata_131212_PstIMseI_PA	37.74
5028	Opata_1655154_PstIMseI_PA	37.74
5029	Opata_184126_PstIMseI_PA	37.74
5030	Opata_1938958_PstIMseI_PA	37.74
5031	Opata_19915_PstIMseI_PA	37.74
5032	Opata_2173423_PstIMseI_PA	37.74
5033	Opata_220077_PstIMseI_PA	37.74
5034	Opata_221699_PstIMseI_PA	37.74
5035	Opata_2273935_PstIMseI_PA	37.74
5036	Opata_2284516_PstIMseI_PA	37.74
5037	Opata_237530_PstIMseI_PA	37.74
5038	Opata_2597583_PstIMseI_PA	37.74
5039	Opata_275328_PstIMseI_PA	37.74
5040	Opata_276705_PstIMseI_PA	37.74
5041	Opata_278572_PstIMseI_PA	37.74
5042	Opata_286464_PstIMseI_PA	37.74
5043	Opata_2897339_PstIMseI_PA	37.74
5044	Opata_304075_PstIMseI_PA	37.74
5045	Opata_3084430_PstIMseI_PA	37.74
5046	Opata_3252454_PstIMseI_PA	37.74
5047	Opata_36666_PstIMseI_PA	37.74
5048	Opata_37838_PstIMseI_PA	37.74
5049	Opata_430427_PstIMseI_PA	37.74
5050	Opata_49093_PstIMseI_PA	37.74
5051	Opata_491208_PstIMseI_PA	37.74
5052	Opata_514483_PstIMseI_PA	37.74
5053	Opata_522888_PstIMseI_PA	37.74
5054	Opata_545301_PstIMseI_PA	37.74
5055	Opata_569846_PstIMseI_PA	37.74
5056	Opata_600884_PstIMseI_PA	37.74
5057	Opata_63088_PstIMseI_PA	37.74
5058	Opata_644614_PstIMseI_PA	37.74
5059	Opata_65130_PstIMseI_PA	37.74
5060	Opata_664951_PstIMseI_PA	37.74
5061	Opata_68703_PstIMseI_PA	37.74
5062	Opata_705356_PstIMseI_PA	37.74
5063	Opata_739151_PstIMseI_PA	37.74
5064	Opata_762857_PstIMseI_PA	37.74
5065	Opata_774315_PstIMseI_PA	37.74
5066	Opata_783063_PstIMseI_PA	37.74
5067	Opata_817690_PstIMseI_PA	37.74
5068	Opata_85168_PstIMseI_PA	37.74
5069	Opata_957477_PstIMseI_PA	37.74
5070	Opata_971125_PstIMseI_PA	37.74
5071	Opata_975384_PstIMseI_PA	37.74
5072	Opata_998649_PstIMseI_PA	37.74
5073	M6_1165723_PstIMspI_PA	37.74
5074	M6_1670269_PstIMspI_PA	37.74
5075	M6_1728412_PstIMspI_PA	37.74
5076	M6_2540862_PstIMspI_PA	37.74
5077	M6_2786290_PstIMspI_PA	37.74
5078	M6_3349998_PstIMspI_PA	37.74
5079	M6_335368_PstIMspI_PA	37.74
5080	M6_826577_PstIMspI_PA	37.74
5081	M6_840416_PstIMspI_PA	37.74
5082	M6_872304_PstIMspI_PA	37.74
5083	M6_907340_PstIMspI_PA	37.74
5084	M6_947265_PstIMspI_PA	37.74
5085	Opata_1013519_PstIMspI_PA	37.74
5086	Opata_1028702_PstIMspI_PA	37.74
5087	Opata_1035656_PstIMspI_PA	37.74
5088	Opata_1066283_PstIMspI_PA	37.74
5089	Opata_1078023_PstIMspI_PA	37.74
5090	Opata_1138378_PstIMspI_PA	37.74
5091	Opata_1177687_PstIMspI_PA	37.74
5092	Opata_1223238_PstIMspI_PA	37.74
5093	Opata_1270940_PstIMspI_PA	37.74
5094	Opata_1273408_PstIMspI_PA	37.74
5095	Opata_1334941_PstIMspI_PA	37.74
5096	Opata_1457493_PstIMspI_PA	37.74
5097	Opata_1473321_PstIMspI_PA	37.74
5098	Opata_1534793_PstIMspI_PA	37.74
5099	Opata_1545151_PstIMspI_PA	37.74
5100	Opata_1570769_PstIMspI_PA	37.74
5101	Opata_1580243_PstIMspI_PA	37.74
5102	Opata_1627496_PstIMspI_PA	37.74
5103	Opata_1665271_PstIMspI_PA	37.74
5104	Opata_1692178_PstIMspI_PA	37.74
5105	Opata_1849164_PstIMspI_PA	37.74
5106	Opata_1888737_PstIMspI_PA	37.74
5107	Opata_1926272_PstIMspI_PA	37.74
5108	Opata_1963496_PstIMspI_PA	37.74
5109	Opata_2007863_PstIMspI_PA	37.74
5110	Opata_202041_PstIMspI_PA	37.74
5111	Opata_2097369_PstIMspI_PA	37.74
5112	Opata_2170160_PstIMspI_PA	37.74
5113	Opata_2187135_PstIMspI_PA	37.74
5114	Opata_2288574_PstIMspI_PA	37.74
5115	Opata_2289261_PstIMspI_PA	37.74
5116	Opata_2300891_PstIMspI_PA	37.74
5117	Opata_232757_PstIMspI_PA	37.74
5118	Opata_2385440_PstIMspI_PA	37.74
5119	Opata_2419930_PstIMspI_PA	37.74
5120	Opata_2433755_PstIMspI_PA	37.74
5121	Opata_2448896_PstIMspI_PA	37.74
5122	Opata_2453629_PstIMspI_PA	37.74
5123	Opata_2465830_PstIMspI_PA	37.74
5124	Opata_2509799_PstIMspI_PA	37.74
5125	Opata_251381_PstIMspI_PA	37.74
5126	Opata_2547346_PstIMspI_PA	37.74
5127	Opata_2624075_PstIMspI_PA	37.74
5128	Opata_2936287_PstIMspI_PA	37.74
5129	Opata_3117530_PstIMspI_PA	37.74
5130	Opata_3139065_PstIMspI_PA	37.74
5131	Opata_3141684_PstIMspI_PA	37.74
5132	Opata_3264620_PstIMspI_PA	37.74
5133	Opata_3311982_PstIMspI_PA	37.74
5134	Opata_331645_PstIMspI_PA	37.74
5135	Opata_334590_PstIMspI_PA	37.74
5136	Opata_3401630_PstIMspI_PA	37.74
5137	Opata_3535546_PstIMspI_PA	37.74
5138	Opata_3579128_PstIMspI_PA	37.74
5139	Opata_3832882_PstIMspI_PA	37.74
5140	Opata_383560_PstIMspI_PA	37.74
5141	Opata_3857014_PstIMspI_PA	37.74
5142	Opata_3937124_PstIMspI_PA	37.74
5143	Opata_4186649_PstIMspI_PA	37.74
5144	Opata_4186864_PstIMspI_PA	37.74
5145	Opata_466962_PstIMspI_PA	37.74
5146	Opata_468887_PstIMspI_PA	37.74
5147	Opata_495406_PstIMspI_PA	37.74
5148	Opata_517887_PstIMspI_PA	37.74
5149	Opata_526634_PstIMspI_PA	37.74
5150	Opata_613456_PstIMspI_PA	37.74
5151	Opata_621763_PstIMspI_PA	37.74
5152	Opata_658324_PstIMspI_PA	37.74
5153	Opata_661069_PstIMspI_PA	37.74
5154	Opata_680479_PstIMspI_PA	37.74
5155	Opata_701803_PstIMspI_PA	37.74
5156	Opata_715237_PstIMspI_PA	37.74
5157	Opata_718978_PstIMspI_PA	37.74
5158	Opata_749980_PstIMspI_PA	37.74
5159	Opata_797322_PstIMspI_PA	37.74
5160	Opata_798107_PstIMspI_PA	37.74
5161	Opata_844555_PstIMspI_PA	37.74
5162	Opata_856984_PstIMspI_PA	37.74
5163	Opata_906073_PstIMspI_PA	37.74
5164	Opata_92111_PstIMspI_PA	37.74
5165	M6_2674880_PstIMseI_PA	37.74
5166	Opata_1133594_PstIMseI_PA	37.74
5167	Opata_139244_PstIMseI_PA	37.74
5168	Opata_146510_PstIMseI_PA	37.74
5169	Opata_16928_PstIMseI_PA	37.74
5170	Opata_2099645_PstIMseI_PA	37.74
5171	Opata_216109_PstIMseI_PA	37.74
5172	Opata_278122_PstIMseI_PA	37.74
5173	Opata_3193573_PstIMseI_PA	37.74
5174	Opata_3426735_PstIMseI_PA	37.74
5175	Opata_3528093_PstIMseI_PA	37.74
5176	Opata_388181_PstIMseI_PA	37.74
5177	Opata_456061_PstIMseI_PA	37.74
5178	Opata_51485_PstIMseI_PA	37.74
5179	Opata_54406_PstIMseI_PA	37.74
5180	Opata_728738_PstIMseI_PA	37.74
5181	Opata_943192_PstIMseI_PA	37.74
5182	Opata_1021368_PstIMspI_PA	37.74
5183	Opata_1050697_PstIMspI_PA	37.74
5184	Opata_1426738_PstIMspI_PA	37.74
5185	Opata_145811_PstIMspI_PA	37.74
5186	Opata_1477154_PstIMspI_PA	37.74
5187	Opata_1517410_PstIMspI_PA	37.74
5188	Opata_1562701_PstIMspI_PA	37.74
5189	Opata_1627867_PstIMspI_PA	37.74
5190	Opata_1665255_PstIMspI_PA	37.74
5191	Opata_1725472_PstIMspI_PA	37.74
5192	Opata_1845849_PstIMspI_PA	37.74
5193	Opata_2102611_PstIMspI_PA	37.74
5194	Opata_2433917_PstIMspI_PA	37.74
5195	Opata_260739_PstIMspI_PA	37.74
5196	Opata_2746776_PstIMspI_PA	37.74
5197	Opata_2762139_PstIMspI_PA	37.74
5198	Opata_2816704_PstIMspI_PA	37.74
5199	Opata_293495_PstIMspI_PA	37.74
5200	Opata_3006183_PstIMspI_PA	37.74
5201	Opata_330919_PstIMspI_PA	37.74
5202	Opata_488619_PstIMspI_PA	37.74
5203	Opata_612369_PstIMspI_PA	37.74
5204	Opata_838661_PstIMspI_PA	37.74
5205	Opata_903709_PstIMspI_PA	37.74
5206	Opata_967072_PstIMspI_PA	37.74
5207	Opata_100914_PstIMseI_PA	37.74
5208	Opata_1110516_PstIMseI_PA	37.74
5209	Opata_114191_PstIMseI_PA	37.74
5210	Opata_1150408_PstIMseI_PA	37.74
5211	Opata_1275868_PstIMseI_PA	37.74
5212	Opata_151093_PstIMseI_PA	37.74
5213	Opata_170595_PstIMseI_PA	37.74
5214	Opata_193407_PstIMseI_PA	37.74
5215	Opata_2573020_PstIMseI_PA	37.74
5216	Opata_2813668_PstIMseI_PA	37.74
5217	Opata_336304_PstIMseI_PA	37.74
5218	Opata_3560511_PstIMseI_PA	37.74
5219	Opata_377574_PstIMseI_PA	37.74
5220	Opata_388396_PstIMseI_PA	37.74
5221	Opata_398983_PstIMseI_PA	37.74
5222	Opata_529838_PstIMseI_PA	37.74
5223	Opata_534454_PstIMseI_PA	37.74
5224	Opata_591028_PstIMseI_PA	37.74
5225	Opata_60303_PstIMseI_PA	37.74
5226	Opata_612810_PstIMseI_PA	37.74
5227	Opata_662495_PstIMseI_PA	37.74
5228	Opata_762815_PstIMseI_PA	37.74
5229	Opata_82439_PstIMseI_PA	37.74
5230	Opata_88177_PstIMseI_PA	37.74
5231	Opata_886601_PstIMseI_PA	37.74
5232	Opata_991698_PstIMseI_PA	37.74
5233	Opata_1358465_PstIMspI_PA	37.74
5234	Opata_1593488_PstIMspI_PA	37.74
5235	Opata_1801114_PstIMspI_PA	37.74
5236	Opata_1916226_PstIMspI_PA	37.74
5237	Opata_2127903_PstIMspI_PA	37.74
5238	Opata_2406768_PstIMspI_PA	37.74
5239	Opata_2720017_PstIMspI_PA	37.74
5240	Opata_2780596_PstIMspI_PA	37.74
5241	Opata_2806933_PstIMspI_PA	37.74
5242	Opata_2829363_PstIMspI_PA	37.74
5243	Opata_3564959_PstIMspI_PA	37.74
5244	Opata_3588641_PstIMspI_PA	37.74
5245	Opata_515418_PstIMspI_PA	37.74
5246	Opata_758625_PstIMspI_PA	37.74
5247	Opata_891483_PstIMspI_PA	37.74
5248	Opata_1170676_PstIMseI_PA	37.74
5249	Opata_1356023_PstIMseI_PA	37.74
5250	Opata_1859508_PstIMseI_PA	37.74
5251	Opata_210852_PstIMseI_PA	37.74
5252	Opata_236144_PstIMseI_PA	37.74
5253	Opata_2833721_PstIMseI_PA	37.74
5254	Opata_323454_PstIMseI_PA	37.74
5255	Opata_3463221_PstIMseI_PA	37.74
5256	Opata_3588_PstIMseI_PA	37.74
5257	Opata_397048_PstIMseI_PA	37.74
5258	Opata_4216617_PstIMseI_PA	37.74
5259	Opata_44126_PstIMseI_PA	37.74
5260	Opata_488731_PstIMseI_PA	37.74
5261	Opata_494256_PstIMseI_PA	37.74
5262	Opata_55265_PstIMseI_PA	37.74
5263	Opata_715482_PstIMseI_PA	37.74
5264	Opata_735940_PstIMseI_PA	37.74
5265	Opata_758807_PstIMseI_PA	37.74
5266	Opata_778815_PstIMseI_PA	37.74
5267	Opata_84200_PstIMseI_PA	37.74
5268	Opata_876913_PstIMseI_PA	37.74
5269	Opata_1254588_PstIMspI_PA	37.74
5270	Opata_1367025_PstIMspI_PA	37.74
5271	Opata_1840350_PstIMspI_PA	37.74
5272	Opata_1898014_PstIMspI_PA	37.74
5273	Opata_416201_PstIMspI_PA	37.74
5274	Opata_514842_PstIMspI_PA	37.74
5275	Opata_531372_PstIMspI_PA	37.74
5276	Opata_614383_PstIMspI_PA	37.74
5277	M6_1073886_PstIMseI_PA	37.74
5278	M6_1188143_PstIMseI_PA	37.74
5279	M6_141624_PstIMseI_PA	37.74
5280	M6_22441_PstIMseI_PA	37.74
5281	M6_2262374_PstIMseI_PA	37.74
5282	M6_227880_PstIMseI_PA	37.74
5283	M6_304563_PstIMseI_PA	37.74
5284	M6_33694_PstIMseI_PA	37.74
5285	M6_367733_PstIMseI_PA	37.74
5286	M6_373935_PstIMseI_PA	37.74
5287	M6_4100056_PstIMseI_PA	37.74
5288	M6_4209844_PstIMseI_PA	37.74
5289	M6_505007_PstIMseI_PA	37.74
5290	M6_517865_PstIMseI_PA	37.74
5291	M6_723524_PstIMseI_PA	37.74
5292	M6_738297_PstIMseI_PA	37.74
5293	M6_777342_PstIMseI_PA	37.74
5294	M6_834791_PstIMseI_PA	37.74
5295	Opata_2405771_PstIMseI_PA	37.74
5296	Opata_2562138_PstIMseI_PA	37.74
5297	Opata_433742_PstIMseI_PA	37.74
5298	M6_1060985_PstIMspI_PA	37.74
5299	M6_1197429_PstIMspI_PA	37.74
5300	M6_1232412_PstIMspI_PA	37.74
5301	M6_146889_PstIMspI_PA	37.74
5302	M6_185575_PstIMspI_PA	37.74
5303	M6_2114587_PstIMspI_PA	37.74
5304	M6_2446320_PstIMspI_PA	37.74
5305	M6_312602_PstIMspI_PA	37.74
5306	M6_581061_PstIMspI_PA	37.74
5307	M6_702442_PstIMspI_PA	37.74
5308	M6_892391_PstIMspI_PA	37.74
5309	M6_944278_PstIMspI_PA	37.74
5310	Opata_1053747_PstIMspI_PA	37.74
5311	Opata_1518195_PstIMspI_PA	37.74
5312	Opata_2935261_PstIMspI_PA	37.74
5313	Opata_3049591_PstIMspI_PA	37.74
5314	Opata_3109773_PstIMspI_PA	37.74
5315	Opata_555052_PstIMspI_PA	37.74
5316	Opata_1468002_PstIMluI_PA	37.74
5317	Opata_909330_PstIMluI_PA	37.74
5318	M6_2218747_PstIMseI_PA	37.74
5319	M6_719658_PstIMseI_PA	37.74
5320	Opata_1111240_PstIMseI_PA	37.74
5321	Opata_1189477_PstIMseI_PA	37.74
5322	Opata_1296517_PstIMseI_PA	37.74
5323	Opata_146431_PstIMseI_PA	37.74
5324	Opata_170826_PstIMseI_PA	37.74
5325	Opata_196824_PstIMseI_PA	37.74
5326	Opata_2045126_PstIMseI_PA	37.74
5327	Opata_274571_PstIMseI_PA	37.74
5328	Opata_294021_PstIMseI_PA	37.74
5329	Opata_3268195_PstIMseI_PA	37.74
5330	Opata_358606_PstIMseI_PA	37.74
5331	Opata_460057_PstIMseI_PA	37.74
5332	Opata_558954_PstIMseI_PA	37.74
5333	Opata_626728_PstIMseI_PA	37.74
5334	Opata_704732_PstIMseI_PA	37.74
5335	Opata_734295_PstIMseI_PA	37.74
5336	Opata_746972_PstIMseI_PA	37.74
5337	Opata_796989_PstIMseI_PA	37.74
5338	Opata_900484_PstIMseI_PA	37.74
5339	M6_1278773_PstIMspI_PA	37.74
5340	Opata_1405690_PstIMspI_PA	37.74
5341	Opata_1933216_PstIMspI_PA	37.74
5342	Opata_2008584_PstIMspI_PA	37.74
5343	Opata_2300071_PstIMspI_PA	37.74
5344	Opata_3465128_PstIMspI_PA	37.74
5345	Opata_3754374_PstIMspI_PA	37.74
5346	Opata_3821838_PstIMspI_PA	37.74
5347	Opata_409288_PstIMspI_PA	37.74
5348	Opata_460822_PstIMspI_PA	37.74
5349	Opata_496101_PstIMspI_PA	37.74
5350	Opata_815019_PstIMspI_PA	37.74
5351	Opata_115076_PstIMseI_PA	37.74
5352	Opata_128203_PstIMseI_PA	37.74
5353	Opata_1355362_PstIMseI_PA	37.74
5354	Opata_138478_PstIMseI_PA	37.74
5355	Opata_1740651_PstIMseI_PA	37.74
5356	Opata_198859_PstIMseI_PA	37.74
5357	Opata_2351864_PstIMseI_PA	37.74
5358	Opata_3447187_PstIMseI_PA	37.74
5359	Opata_359372_PstIMseI_PA	37.74
5360	Opata_372303_PstIMseI_PA	37.74
5361	Opata_502663_PstIMseI_PA	37.74
5362	Opata_536212_PstIMseI_PA	37.74
5363	Opata_757849_PstIMseI_PA	37.74
5364	Opata_803467_PstIMseI_PA	37.74
5365	M6_1300714_PstIMspI_PA	37.74
5366	M6_158542_PstIMspI_PA	37.74
5367	M6_184375_PstIMspI_PA	37.74
5368	Opata_1122029_PstIMspI_PA	37.74
5369	Opata_1141410_PstIMspI_PA	37.74
5370	Opata_1300682_PstIMspI_PA	37.74
5371	Opata_1352148_PstIMspI_PA	37.74
5372	Opata_1420965_PstIMspI_PA	37.74
5373	Opata_1554698_PstIMspI_PA	37.74
5374	Opata_1629703_PstIMspI_PA	37.74
5375	Opata_1939545_PstIMspI_PA	37.74
5376	Opata_2068213_PstIMspI_PA	37.74
5377	Opata_2130873_PstIMspI_PA	37.74
5378	Opata_2306549_PstIMspI_PA	37.74
5379	Opata_239177_PstIMspI_PA	37.74
5380	Opata_2458779_PstIMspI_PA	37.74
5381	Opata_2640759_PstIMspI_PA	37.74
5382	Opata_2732605_PstIMspI_PA	37.74
5383	Opata_2853404_PstIMspI_PA	37.74
5384	Opata_3000253_PstIMspI_PA	37.74
5385	Opata_3129386_PstIMspI_PA	37.74
5386	Opata_3566867_PstIMspI_PA	37.74
5387	Opata_3659171_PstIMspI_PA	37.74
5388	Opata_3732211_PstIMspI_PA	37.74
5389	Opata_382366_PstIMspI_PA	37.74
5390	Opata_4185195_PstIMspI_PA	37.74
5391	Opata_437838_PstIMspI_PA	37.74
5392	Opata_593990_PstIMspI_PA	37.74
5393	Opata_645215_PstIMspI_PA	37.74
5394	Opata_688197_PstIMspI_PA	37.74
5395	Opata_691616_PstIMspI_PA	37.74
5396	Opata_845742_PstIMspI_PA	37.74
5397	Opata_870784_PstIMspI_PA	37.74
5398	Opata_908599_PstIMspI_PA	37.74
5399	Opata_990304_PstIMspI_PA	37.74
5400	Opata_173850_PstIMseI_PA	37.74
5401	Opata_1784759_PstIMseI_PA	37.74
5402	Opata_262491_PstIMseI_PA	37.74
5403	Opata_3509050_PstIMseI_PA	37.74
5404	Opata_3599874_PstIMseI_PA	37.74
5405	Opata_3869761_PstIMseI_PA	37.74
5406	Opata_725333_PstIMseI_PA	37.74
5407	Opata_80685_PstIMseI_PA	37.74
5408	Opata_302486_PstIMspI_PA	37.74
5409	M6_1033106_PstIMseI_PA	37.74
5410	M6_1055759_PstIMseI_PA	37.74
5411	M6_1448928_PstIMseI_PA	37.74
5412	M6_2425679_PstIMseI_PA	37.74
5413	M6_547607_PstIMseI_PA	37.74
5414	M6_576054_PstIMseI_PA	37.74
5415	M6_585239_PstIMseI_PA	37.74
5416	M6_626519_PstIMseI_PA	37.74
5417	M6_667152_PstIMseI_PA	37.74
5418	M6_762323_PstIMseI_PA	37.74
5419	M6_8097_PstIMseI_PA	37.74
5420	Opata_221494_PstIMseI_PA	37.74
5421	M6_3572569_PstIMspI_PA	37.74
5422	M6_405872_PstIMspI_PA	37.74
5423	M6_439103_PstIMspI_PA	37.74
5424	M6_794961_PstIMspI_PA	37.74
5425	M6_2633272_PstIMseI_PA	37.74
5426	M6_3220752_PstIMseI_PA	37.74
5427	Opata_109963_PstIMseI_PA	37.74
5428	Opata_1111412_PstIMseI_PA	37.74
5429	Opata_1284193_PstIMseI_PA	37.74
5430	Opata_261258_PstIMseI_PA	37.74
5431	Opata_436913_PstIMseI_PA	37.74
5432	Opata_517754_PstIMseI_PA	37.74
5433	Opata_787194_PstIMseI_PA	37.74
5434	Opata_833945_PstIMseI_PA	37.74
5435	M6_3074822_PstIMspI_PA	37.74
5436	M6_427147_PstIMspI_PA	37.74
5437	Opata_1515191_PstIMspI_PA	37.74
5438	Opata_1786723_PstIMspI_PA	37.74
5439	Opata_1980111_PstIMspI_PA	37.74
5440	Opata_267914_PstIMspI_PA	37.74
5441	Opata_3238990_PstIMspI_PA	37.74
5442	Opata_3478238_PstIMspI_PA	37.74
5443	Opata_3866501_PstIMspI_PA	37.74
5444	Opata_570357_PstIMspI_PA	37.74
5445	M6_1116043_PstIMseI_PA	37.74
5446	M6_291380_PstIMseI_PA	37.74
5447	M6_30779_PstIMseI_PA	37.74
5448	M6_3491353_PstIMseI_PA	37.74
5449	M6_418520_PstIMseI_PA	37.74
5450	M6_46257_PstIMseI_PA	37.74
5451	M6_482003_PstIMseI_PA	37.74
5452	M6_536376_PstIMseI_PA	37.74
5453	M6_754624_PstIMseI_PA	37.74
5454	Opata_1003770_PstIMseI_PA	37.74
5455	Opata_54704_PstIMseI_PA	37.74
5456	M6_1206345_PstIMspI_PA	37.74
5457	M6_1716970_PstIMspI_PA	37.74
5458	M6_2508864_PstIMspI_PA	37.74
5459	M6_2678074_PstIMspI_PA	37.74
5460	M6_3477364_PstIMspI_PA	37.74
5461	M6_524521_PstIMspI_PA	37.74
5462	M6_560477_PstIMspI_PA	37.74
5463	M6_668452_PstIMspI_PA	37.74
5464	M6_745334_PstIMspI_PA	37.74
5465	Opata_930890_PstIMspI_PA	37.74
5466	M6_4116815_PstIMseI_PA	37.74
5467	M6_630378_PstIMseI_PA	37.74
5468	M6_1079238_PstIMspI_PA	37.74
5469	M6_2428890_PstIMspI_PA	37.74
5470	M6_2560552_PstIMspI_PA	37.74
5471	M6_2862365_PstIMspI_PA	37.74
5472	M6_694435_PstIMseI_PA	37.74
5473	Opata_2024518_PstIMseI_PA	37.74
5474	Opata_390558_PstIMseI_PA	37.74
5475	Opata_738447_PstIMseI_PA	37.74
5476	Opata_771432_PstIMseI_PA	37.74
5477	Opata_1377455_PstIMspI_PA	37.74
5478	Opata_1506335_PstIMspI_PA	37.74
5479	Opata_1983577_PstIMspI_PA	37.74
5480	Opata_2355678_PstIMspI_PA	37.74
5481	Opata_3792204_PstIMspI_PA	37.74
5482	Opata_39147_PstIMspI_PA	37.74
5483	Opata_685968_PstIMspI_PA	37.74
5484	Opata_1315696_PstIMseI_PA	37.74
5485	Opata_1664709_PstIMseI_PA	37.74
5486	Opata_3261147_PstIMspI_PA	37.74
5487	Opata_4144742_PstIMspI_PA	37.74
5488	Opata_848917_PstIMseI_PA	37.74
5489	Opata_1797870_PstIMspI_PA	37.74
5490	Opata_332711_PstIMspI_PA	37.74
5491	Opata_3513681_PstIMspI_PA	37.74
5492	M6_1370157_PstIMseI_PA	37.74
5493	Opata_2429906_PstIMspI_PA	37.74
5494	Opata_416204_PstIMspI_PA	37.74
5495	Opata_892154_PstIMspI_PA	37.74
5496	1114067	37.76
5497	1267366	37.76
5498	1378155	37.76
5499	Xcdo1312.1	37.8
5500	Xgwm513b	37.8
5501	Xcdo1312	37.9
5502	wsnp_CAP7_c1723_854530	38.06
5503	XksuE2	38.1
5504	1105191	38.56
5505	Xbarc163	38.6
5506	Xcfd22	38.6
5507	Xwmc310	38.6
5508	wsnp_Ex_c7362_12622736	38.86
5509	BS00022534_51	38.86
5510	1235083	38.91
5511	998452	38.95
5512	1070513	38.95
5513	1092528	38.95
5514	1102320	38.95
5515	3022957	38.95
5516	3955316	38.95
5517	1122745	38.99
5518	RAC875_c65971_127	39.28
5519	RAC875_c65971_317	39.28
5520	Xgwm251	39.6
5521	Excalibur_c24115_858	39.63
5522	Xcdo20.1	39.8
5523	981323	39.81
5524	1051883	39.81
5525	1068778	39.81
5526	1098436	39.81
5527	1103601	39.81
5528	1109443	39.81
5529	1161433	39.81
5530	1212466	39.81
5531	1212987	39.81
5532	1394403	39.81
5533	1697845	39.81
5534	3570086	39.81
5535	Xwmc652	39.9
5536	1339083	40.09
5537	1113185	40.25
5538	Xcdo20	40.3
5539	1074326	40.36
5540	3941165	40.69
5541	1233562	40.72
5542	Xfbb182	40.8
5543	Xgwm6a	40.8
5544	1110644	41.16
5545	1218129	41.16
5546	BS00081631_51	41.37
5547	Xwg114	41.4
5548	3029105	41.57
5549	D_GA8KES402IFV6C_200	41.78
5550	RAC875_c61273_277	41.78
5551	1216462	41.88
5552	Xfbb67b	41.9
5553	Xfbb255b	41.9
5554	Xwmc349	41.9
5555	Xwmc679	41.9
5556	Xgwm664	41.9
5557	Tdurum_contig41902_1524	42.05
5558	BS00022431_51	42.05
5559	Xwmc413	42.1
5560	Xwg114.1	42.2
5561	1219539	42.45
5562	wsnp_RFL_Contig1910_1074716	42.85
5563	Tdurum_contig64772_417	42.85
5564	1089520	43.05
5565	1279588	43.05
5566	1686542	43.05
5567	Xbarc60	43.2
5568	Xgwm165b	43.2
5569	Xbarc68	43.3
5570	1103858	43.52
5571	Xgwm6	43.8
5572	1201328	43.94
5573	3958247	43.94
5574	4991238	43.94
5575	1203504	43.98
5576	wPt-1101	44.09
5577	3021938	44.15
5578	Xcfd39	44.2
5579	wPt-6149	44.28
5580	1233507	44.39
5581	1102538	44.59
5582	2303318	44.59
5583	wsnp_Ex_c829_1621908	44.7
5584	Excalibur_c19078_210	44.7
5585	RAC875_c19149_354	44.7
5586	RAC875_c2226_933	44.7
5587	Excalibur_rep_c113261_400	44.7
5588	GENE-3024_71	44.7
5589	IACX47	44.7
5590	Ku_c27617_684	44.7
5591	RAC875_rep_c117526_220	44.7
5592	RAC875_c564_1059	44.7
5593	Tdurum_contig10257_241	44.7
5594	Tdurum_contig10257_608	44.7
5595	Tdurum_contig51688_681	44.7
5596	Tdurum_contig61142_740	44.7
5597	Tdurum_contig92977_295	44.7
5598	Tdurum_contig28671_295	45.04
5599	Tdurum_contig61142_146	45.04
5600	1125610	45.3
5601	BS00100838_51	45.55
5602	BS00100839_51	45.55
5603	RAC875_c44584_162	45.55
5604	Tdurum_contig27834_260	45.55
5605	1119045	45.57
5606	1100051	45.96
5607	1107168	45.96
5608	1123635	45.96
5609	1169619	45.96
5610	1213064	45.96
5611	1258252	45.96
5612	3064743	45.96
5613	1249572	46.23
5614	3946005	46.23
5615	Xwmc47	46.3
5616	P40/M54-2	46.3
5617	P41/M51-299	46.3
5618	Xbarc109	46.3
5619	M6_103815_PstIMluI_PA	46.46
5620	M6_1179564_PstIMluI_PA	46.46
5621	M6_1352263_PstIMluI_PA	46.46
5622	M6_1578608_PstIMluI_PA	46.46
5623	M6_1796236_PstIMluI_PA	46.46
5624	M6_2650462_PstIMluI_PA	46.46
5625	M6_270403_PstIMluI_PA	46.46
5626	M6_1088402_PstIMseI_PA	46.46
5627	M6_1135437_PstIMseI_PA	46.46
5628	M6_1188436_PstIMseI_PA	46.46
5629	M6_1322544_PstIMseI_PA	46.46
5630	M6_2402325_PstIMseI_PA	46.46
5631	M6_2943473_PstIMseI_PA	46.46
5632	M6_3473840_PstIMseI_PA	46.46
5633	M6_366365_PstIMseI_PA	46.46
5634	M6_368600_PstIMseI_PA	46.46
5635	Opata_1050568_PstIMseI_PA	46.46
5636	Opata_1064001_PstIMseI_PA	46.46
5637	Opata_1159953_PstIMseI_PA	46.46
5638	Opata_1336065_PstIMseI_PA	46.46
5639	Opata_141009_PstIMseI_PA	46.46
5640	Opata_174225_PstIMseI_PA	46.46
5641	Opata_181494_PstIMseI_PA	46.46
5642	Opata_185433_PstIMseI_PA	46.46
5643	Opata_1857437_PstIMseI_PA	46.46
5644	Opata_2021287_PstIMseI_PA	46.46
5645	Opata_2118870_PstIMseI_PA	46.46
5646	Opata_228997_PstIMseI_PA	46.46
5647	Opata_232394_PstIMseI_PA	46.46
5648	Opata_237179_PstIMseI_PA	46.46
5649	Opata_299482_PstIMseI_PA	46.46
5650	Opata_305201_PstIMseI_PA	46.46
5651	Opata_317887_PstIMseI_PA	46.46
5652	Opata_3328535_PstIMseI_PA	46.46
5653	Opata_338022_PstIMseI_PA	46.46
5654	Opata_346454_PstIMseI_PA	46.46
5655	Opata_381247_PstIMseI_PA	46.46
5656	Opata_388047_PstIMseI_PA	46.46
5657	Opata_4294829_PstIMseI_PA	46.46
5658	Opata_441225_PstIMseI_PA	46.46
5659	Opata_456969_PstIMseI_PA	46.46
5660	Opata_461894_PstIMseI_PA	46.46
5661	Opata_475850_PstIMseI_PA	46.46
5662	Opata_49850_PstIMseI_PA	46.46
5663	Opata_521295_PstIMseI_PA	46.46
5664	Opata_527911_PstIMseI_PA	46.46
5665	Opata_597442_PstIMseI_PA	46.46
5666	Opata_616635_PstIMseI_PA	46.46
5667	Opata_631304_PstIMseI_PA	46.46
5668	Opata_647400_PstIMseI_PA	46.46
5669	Opata_649551_PstIMseI_PA	46.46
5670	Opata_719786_PstIMseI_PA	46.46
5671	Opata_742472_PstIMseI_PA	46.46
5672	Opata_753830_PstIMseI_PA	46.46
5673	Opata_789375_PstIMseI_PA	46.46
5674	Opata_945230_PstIMseI_PA	46.46
5675	Opata_988068_PstIMseI_PA	46.46
5676	M6_133068_PstIMspI_PA	46.46
5677	M6_1879282_PstIMspI_PA	46.46
5678	M6_2786468_PstIMspI_PA	46.46
5679	Opata_1108724_PstIMspI_PA	46.46
5680	Opata_1173676_PstIMspI_PA	46.46
5681	Opata_1352771_PstIMspI_PA	46.46
5682	Opata_1355436_PstIMspI_PA	46.46
5683	Opata_1364860_PstIMspI_PA	46.46
5684	Opata_1445678_PstIMspI_PA	46.46
5685	Opata_1451453_PstIMspI_PA	46.46
5686	Opata_1499558_PstIMspI_PA	46.46
5687	Opata_1583526_PstIMspI_PA	46.46
5688	Opata_1730616_PstIMspI_PA	46.46
5689	Opata_1736742_PstIMspI_PA	46.46
5690	Opata_1764043_PstIMspI_PA	46.46
5691	Opata_1793291_PstIMspI_PA	46.46
5692	Opata_1795092_PstIMspI_PA	46.46
5693	Opata_1868508_PstIMspI_PA	46.46
5694	Opata_1955408_PstIMspI_PA	46.46
5695	Opata_2381289_PstIMspI_PA	46.46
5696	Opata_2516115_PstIMspI_PA	46.46
5697	Opata_2566332_PstIMspI_PA	46.46
5698	Opata_2647990_PstIMspI_PA	46.46
5699	Opata_2703566_PstIMspI_PA	46.46
5700	Opata_2943495_PstIMspI_PA	46.46
5701	Opata_296001_PstIMspI_PA	46.46
5702	Opata_3021633_PstIMspI_PA	46.46
5703	Opata_3244705_PstIMspI_PA	46.46
5704	Opata_3271095_PstIMspI_PA	46.46
5705	Opata_3433287_PstIMspI_PA	46.46
5706	Opata_3531777_PstIMspI_PA	46.46
5707	Opata_3780170_PstIMspI_PA	46.46
5708	Opata_3888853_PstIMspI_PA	46.46
5709	Opata_3955088_PstIMspI_PA	46.46
5710	Opata_3956771_PstIMspI_PA	46.46
5711	Opata_4083049_PstIMspI_PA	46.46
5712	Opata_4141769_PstIMspI_PA	46.46
5713	Opata_4147713_PstIMspI_PA	46.46
5714	Opata_4167339_PstIMspI_PA	46.46
5715	Opata_4231223_PstIMspI_PA	46.46
5716	Opata_620838_PstIMspI_PA	46.46
5717	Opata_626108_PstIMspI_PA	46.46
5718	Opata_658989_PstIMspI_PA	46.46
5719	Opata_740877_PstIMspI_PA	46.46
5720	Opata_808074_PstIMspI_PA	46.46
5721	Opata_913654_PstIMspI_PA	46.46
5722	Opata_923594_PstIMspI_PA	46.46
5723	Opata_943803_PstIMspI_PA	46.46
5724	Opata_944942_PstIMspI_PA	46.46
5725	Opata_992664_PstIMspI_PA	46.46
5726	Opata_997294_PstIMspI_PA	46.46
5727	Opata_1021534_53_PstIMluI_SNP	46.46
5728	Opata_11103_74_PstIMluI_SNP	46.46
5729	Opata_100789_24_PstIMseI_SNP	46.46
5730	Opata_102118_53_PstIMseI_SNP	46.46
5731	Opata_105773_90_PstIMseI_SNP	46.46
5732	Opata_1083542_50_PstIMseI_SNP	46.46
5733	Opata_1105625_51_PstIMseI_SNP	46.46
5734	Opata_1105625_81_PstIMseI_SNP	46.46
5735	Opata_121856_16_PstIMseI_SNP	46.46
5736	Opata_1582307_55_PstIMseI_SNP	46.46
5737	Opata_178420_43_PstIMseI_SNP	46.46
5738	Opata_1935201_40_PstIMseI_SNP	46.46
5739	Opata_1935201_72_PstIMseI_SNP	46.46
5740	Opata_2033358_8_PstIMseI_SNP	46.46
5741	Opata_24447_45_PstIMseI_SNP	46.46
5742	Opata_24447_79_PstIMseI_SNP	46.46
5743	Opata_24447_82_PstIMseI_SNP	46.46
5744	Opata_246554_5_PstIMseI_SNP	46.46
5745	Opata_246951_9_PstIMseI_SNP	46.46
5746	Opata_259168_64_PstIMseI_SNP	46.46
5747	Opata_379040_49_PstIMseI_SNP	46.46
5748	Opata_379040_4_PstIMseI_SNP	46.46
5749	Opata_379040_56_PstIMseI_SNP	46.46
5750	Opata_438409_39_PstIMseI_SNP	46.46
5751	Opata_4698_57_PstIMseI_SNP	46.46
5752	Opata_591369_25_PstIMseI_SNP	46.46
5753	Opata_591369_63_PstIMseI_SNP	46.46
5754	Opata_75638_28_PstIMseI_SNP	46.46
5755	Opata_75638_87_PstIMseI_SNP	46.46
5756	Opata_81213_38_PstIMseI_SNP	46.46
5757	Opata_81213_56_PstIMseI_SNP	46.46
5758	Opata_832417_43_PstIMseI_SNP	46.46
5759	Opata_840383_23_PstIMseI_SNP	46.46
5760	Opata_864883_60_PstIMseI_SNP	46.46
5761	Opata_881324_82_PstIMseI_SNP	46.46
5762	Opata_1399629_43_PstIMspI_SNP	46.46
5763	Opata_1815915_61_PstIMspI_SNP	46.46
5764	Opata_2024799_61_PstIMspI_SNP	46.46
5765	Opata_2323562_14_PstIMspI_SNP	46.46
5766	Opata_2323562_83_PstIMspI_SNP	46.46
5767	Opata_2328869_50_PstIMspI_SNP	46.46
5768	Opata_3013177_28_PstIMspI_SNP	46.46
5769	Opata_3021978_19_PstIMspI_SNP	46.46
5770	Opata_3062445_13_PstIMspI_SNP	46.46
5771	Opata_3062445_49_PstIMspI_SNP	46.46
5772	Opata_3066471_61_PstIMspI_SNP	46.46
5773	Opata_404457_31_PstIMspI_SNP	46.46
5774	Opata_464040_36_PstIMspI_SNP	46.46
5775	Opata_509375_19_PstIMspI_SNP	46.46
5776	Opata_745156_64_PstIMspI_SNP	46.46
5777	Opata_74609_20_PstIMspI_SNP	46.46
5778	Opata_84832_39_PstIMspI_SNP	46.46
5779	M6_1471645_PstIMseI_PA	46.46
5780	Opata_4017160_PstIMseI_PA	46.46
5781	Opata_1639338_PstIMspI_PA	46.46
5782	Opata_1654283_PstIMspI_PA	46.46
5783	Opata_78499_PstIMspI_PA	46.46
5784	Opata_575965_PstIMseI_PA	46.46
5785	Opata_3928478_PstIMspI_PA	46.46
5786	Opata_896712_PstIMspI_PA	46.46
5787	M6_1801730_PstIMluI_PA	46.46
5788	M6_1904963_PstIMluI_PA	46.46
5789	M6_1906420_PstIMluI_PA	46.46
5790	M6_861716_PstIMluI_PA	46.46
5791	M6_1262440_PstIMseI_PA	46.46
5792	M6_501936_PstIMseI_PA	46.46
5793	M6_620893_PstIMseI_PA	46.46
5794	M6_809643_PstIMseI_PA	46.46
5795	M6_2460808_PstIMspI_PA	46.46
5796	Opata_621821_21_PstIMspI_SNP	46.46
5797	M6_2591317_PstIMluI_PA	46.46
5798	M6_605829_PstIMluI_PA	46.46
5799	Opata_807635_PstIMluI_PA	46.46
5800	M6_104595_PstIMseI_PA	46.46
5801	M6_2138475_PstIMseI_PA	46.46
5802	M6_2207055_PstIMseI_PA	46.46
5803	M6_2238510_PstIMseI_PA	46.46
5804	M6_2302503_PstIMseI_PA	46.46
5805	M6_3609341_PstIMseI_PA	46.46
5806	M6_36481_PstIMseI_PA	46.46
5807	Opata_115813_PstIMseI_PA	46.46
5808	Opata_1168840_PstIMseI_PA	46.46
5809	Opata_1274246_PstIMseI_PA	46.46
5810	Opata_1688342_PstIMseI_PA	46.46
5811	Opata_1716856_PstIMseI_PA	46.46
5812	Opata_1752028_PstIMseI_PA	46.46
5813	Opata_1756793_PstIMseI_PA	46.46
5814	Opata_2297731_PstIMseI_PA	46.46
5815	Opata_2512340_PstIMseI_PA	46.46
5816	Opata_2591936_PstIMseI_PA	46.46
5817	Opata_291404_PstIMseI_PA	46.46
5818	Opata_319065_PstIMseI_PA	46.46
5819	Opata_345071_PstIMseI_PA	46.46
5820	Opata_374308_PstIMseI_PA	46.46
5821	Opata_4199591_PstIMseI_PA	46.46
5822	Opata_438535_PstIMseI_PA	46.46
5823	Opata_62098_PstIMseI_PA	46.46
5824	Opata_749772_PstIMseI_PA	46.46
5825	Opata_879280_PstIMseI_PA	46.46
5826	Opata_927879_PstIMseI_PA	46.46
5827	Opata_97673_PstIMseI_PA	46.46
5828	M6_1985525_PstIMspI_PA	46.46
5829	M6_2558466_PstIMspI_PA	46.46
5830	M6_3072021_PstIMspI_PA	46.46
5831	M6_363292_PstIMspI_PA	46.46
5832	M6_75543_PstIMspI_PA	46.46
5833	M6_930645_PstIMspI_PA	46.46
5834	M6_93_PstIMspI_PA	46.46
5835	Opata_2116079_PstIMspI_PA	46.46
5836	Opata_3368255_PstIMspI_PA	46.46
5837	Opata_3445532_PstIMspI_PA	46.46
5838	Opata_3760334_PstIMspI_PA	46.46
5839	Opata_93153_PstIMspI_PA	46.46
5840	Opata_1021747_52_PstIMseI_SNP	46.46
5841	Opata_1021747_53_PstIMseI_SNP	46.46
5842	Opata_1532938_43_PstIMseI_SNP	46.46
5843	Opata_1532938_81_PstIMseI_SNP	46.46
5844	Opata_466167_33_PstIMseI_SNP	46.46
5845	Opata_601064_10_PstIMseI_SNP	46.46
5846	Opata_907815_5_PstIMseI_SNP	46.46
5847	Opata_1179657_16_PstIMspI_SNP	46.46
5848	Opata_3798065_73_PstIMspI_SNP	46.46
5849	Opata_1068261_PstIMluI_PA	46.46
5850	Opata_2657070_PstIMluI_PA	46.46
5851	M6_2623289_PstIMseI_PA	46.46
5852	M6_294720_PstIMseI_PA	46.46
5853	M6_3480253_PstIMseI_PA	46.46
5854	Opata_1009802_PstIMseI_PA	46.46
5855	Opata_1070080_PstIMseI_PA	46.46
5856	Opata_1105823_PstIMseI_PA	46.46
5857	Opata_1163269_PstIMseI_PA	46.46
5858	Opata_1181117_PstIMseI_PA	46.46
5859	Opata_1191671_PstIMseI_PA	46.46
5860	Opata_1252551_PstIMseI_PA	46.46
5861	Opata_135323_PstIMseI_PA	46.46
5862	Opata_157013_PstIMseI_PA	46.46
5863	Opata_189293_PstIMseI_PA	46.46
5864	Opata_2139622_PstIMseI_PA	46.46
5865	Opata_2203131_PstIMseI_PA	46.46
5866	Opata_225628_PstIMseI_PA	46.46
5867	Opata_227276_PstIMseI_PA	46.46
5868	Opata_2364462_PstIMseI_PA	46.46
5869	Opata_261354_PstIMseI_PA	46.46
5870	Opata_281919_PstIMseI_PA	46.46
5871	Opata_2994332_PstIMseI_PA	46.46
5872	Opata_3207884_PstIMseI_PA	46.46
5873	Opata_329014_PstIMseI_PA	46.46
5874	Opata_335786_PstIMseI_PA	46.46
5875	Opata_3443706_PstIMseI_PA	46.46
5876	Opata_3890829_PstIMseI_PA	46.46
5877	Opata_471544_PstIMseI_PA	46.46
5878	Opata_483149_PstIMseI_PA	46.46
5879	Opata_48336_PstIMseI_PA	46.46
5880	Opata_500311_PstIMseI_PA	46.46
5881	Opata_526119_PstIMseI_PA	46.46
5882	Opata_529795_PstIMseI_PA	46.46
5883	Opata_569484_PstIMseI_PA	46.46
5884	Opata_570085_PstIMseI_PA	46.46
5885	Opata_577743_PstIMseI_PA	46.46
5886	Opata_584514_PstIMseI_PA	46.46
5887	Opata_602075_PstIMseI_PA	46.46
5888	Opata_61498_PstIMseI_PA	46.46
5889	Opata_709873_PstIMseI_PA	46.46
5890	Opata_746503_PstIMseI_PA	46.46
5891	Opata_779556_PstIMseI_PA	46.46
5892	Opata_825406_PstIMseI_PA	46.46
5893	Opata_899221_PstIMseI_PA	46.46
5894	Opata_936843_PstIMseI_PA	46.46
5895	Opata_981025_PstIMseI_PA	46.46
5896	M6_1257595_PstIMspI_PA	46.46
5897	M6_1512504_PstIMspI_PA	46.46
5898	M6_1642562_PstIMspI_PA	46.46
5899	M6_1697461_PstIMspI_PA	46.46
5900	M6_2072854_PstIMspI_PA	46.46
5901	M6_2432930_PstIMspI_PA	46.46
5902	M6_2591241_PstIMspI_PA	46.46
5903	M6_2763944_PstIMspI_PA	46.46
5904	M6_3082414_PstIMspI_PA	46.46
5905	M6_319934_PstIMspI_PA	46.46
5906	M6_3215902_PstIMspI_PA	46.46
5907	M6_3353264_PstIMspI_PA	46.46
5908	M6_3485213_PstIMspI_PA	46.46
5909	M6_378800_PstIMspI_PA	46.46
5910	M6_413499_PstIMspI_PA	46.46
5911	M6_423515_PstIMspI_PA	46.46
5912	M6_563942_PstIMspI_PA	46.46
5913	M6_575158_PstIMspI_PA	46.46
5914	M6_603635_PstIMspI_PA	46.46
5915	M6_872305_PstIMspI_PA	46.46
5916	Opata_1055979_PstIMspI_PA	46.46
5917	Opata_126224_PstIMspI_PA	46.46
5918	Opata_1353079_PstIMspI_PA	46.46
5919	Opata_1386813_PstIMspI_PA	46.46
5920	Opata_1468861_PstIMspI_PA	46.46
5921	Opata_1498117_PstIMspI_PA	46.46
5922	Opata_179675_PstIMspI_PA	46.46
5923	Opata_180533_PstIMspI_PA	46.46
5924	Opata_187565_PstIMspI_PA	46.46
5925	Opata_189194_PstIMspI_PA	46.46
5926	Opata_1904459_PstIMspI_PA	46.46
5927	Opata_2152256_PstIMspI_PA	46.46
5928	Opata_2361573_PstIMspI_PA	46.46
5929	Opata_2529884_PstIMspI_PA	46.46
5930	Opata_2605106_PstIMspI_PA	46.46
5931	Opata_3082026_PstIMspI_PA	46.46
5932	Opata_3135109_PstIMspI_PA	46.46
5933	Opata_3220419_PstIMspI_PA	46.46
5934	Opata_3363751_PstIMspI_PA	46.46
5935	Opata_3455901_PstIMspI_PA	46.46
5936	Opata_354116_PstIMspI_PA	46.46
5937	Opata_4159690_PstIMspI_PA	46.46
5938	Opata_421062_PstIMspI_PA	46.46
5939	Opata_4255167_PstIMspI_PA	46.46
5940	Opata_45999_PstIMspI_PA	46.46
5941	Opata_482014_PstIMspI_PA	46.46
5942	Opata_568751_PstIMspI_PA	46.46
5943	Opata_64882_PstIMspI_PA	46.46
5944	Opata_1158617_9_PstIMseI_SNP	46.46
5945	Opata_475114_63_PstIMseI_SNP	46.46
5946	M6_1489159_PstIMluI_PA	46.46
5947	M6_927213_PstIMluI_PA	46.46
5948	M6_1024741_PstIMseI_PA	46.46
5949	M6_1053133_PstIMseI_PA	46.46
5950	M6_1158094_PstIMseI_PA	46.46
5951	M6_1283935_PstIMseI_PA	46.46
5952	M6_190876_PstIMseI_PA	46.46
5953	M6_2620_PstIMseI_PA	46.46
5954	M6_3388606_PstIMseI_PA	46.46
5955	M6_3581252_PstIMseI_PA	46.46
5956	M6_4192715_PstIMseI_PA	46.46
5957	M6_633678_PstIMseI_PA	46.46
5958	M6_76917_PstIMseI_PA	46.46
5959	M6_854016_PstIMseI_PA	46.46
5960	M6_912243_PstIMseI_PA	46.46
5961	M6_942605_PstIMseI_PA	46.46
5962	M6_998977_PstIMseI_PA	46.46
5963	Opata_2147078_PstIMseI_PA	46.46
5964	Opata_2590966_PstIMseI_PA	46.46
5965	Opata_2635571_PstIMseI_PA	46.46
5966	Opata_29655_PstIMseI_PA	46.46
5967	Opata_3346727_PstIMseI_PA	46.46
5968	Opata_396882_PstIMseI_PA	46.46
5969	Opata_781853_PstIMseI_PA	46.46
5970	Opata_876456_PstIMseI_PA	46.46
5971	M6_1040207_PstIMspI_PA	46.46
5972	M6_1150629_PstIMspI_PA	46.46
5973	M6_1532835_PstIMspI_PA	46.46
5974	M6_2086358_PstIMspI_PA	46.46
5975	M6_2599873_PstIMspI_PA	46.46
5976	M6_2649897_PstIMspI_PA	46.46
5977	M6_435252_PstIMspI_PA	46.46
5978	M6_462224_PstIMspI_PA	46.46
5979	M6_881991_PstIMspI_PA	46.46
5980	M6_924511_PstIMspI_PA	46.46
5981	M6_936306_PstIMspI_PA	46.46
5982	Opata_2056546_PstIMspI_PA	46.46
5983	Opata_404015_PstIMspI_PA	46.46
5984	Opata_163353_3_PstIMseI_SNP	46.46
5985	Opata_262231_10_PstIMseI_SNP	46.46
5986	M6_177751_PstIMluI_PA	46.46
5987	M6_1747458_PstIMseI_PA	46.46
5988	M6_3944798_PstIMseI_PA	46.46
5989	M6_8795_PstIMseI_PA	46.46
5990	Opata_1071479_PstIMseI_PA	46.46
5991	Opata_1138478_PstIMseI_PA	46.46
5992	Opata_113982_PstIMseI_PA	46.46
5993	Opata_1198283_PstIMseI_PA	46.46
5994	Opata_1209800_PstIMseI_PA	46.46
5995	Opata_1319090_PstIMseI_PA	46.46
5996	Opata_1364740_PstIMseI_PA	46.46
5997	Opata_1379647_PstIMseI_PA	46.46
5998	Opata_1432939_PstIMseI_PA	46.46
5999	Opata_149617_PstIMseI_PA	46.46
6000	Opata_1558658_PstIMseI_PA	46.46
6001	Opata_162178_PstIMseI_PA	46.46
6002	Opata_1749210_PstIMseI_PA	46.46
6003	Opata_1813165_PstIMseI_PA	46.46
6004	Opata_193905_PstIMseI_PA	46.46
6005	Opata_1944778_PstIMseI_PA	46.46
6006	Opata_1990866_PstIMseI_PA	46.46
6007	Opata_243542_PstIMseI_PA	46.46
6008	Opata_2726724_PstIMseI_PA	46.46
6009	Opata_281065_PstIMseI_PA	46.46
6010	Opata_2940682_PstIMseI_PA	46.46
6011	Opata_299717_PstIMseI_PA	46.46
6012	Opata_309865_PstIMseI_PA	46.46
6013	Opata_3506440_PstIMseI_PA	46.46
6014	Opata_352777_PstIMseI_PA	46.46
6015	Opata_38968_PstIMseI_PA	46.46
6016	Opata_409919_PstIMseI_PA	46.46
6017	Opata_410255_PstIMseI_PA	46.46
6018	Opata_4199001_PstIMseI_PA	46.46
6019	Opata_42623_PstIMseI_PA	46.46
6020	Opata_479468_PstIMseI_PA	46.46
6021	Opata_491521_PstIMseI_PA	46.46
6022	Opata_51597_PstIMseI_PA	46.46
6023	Opata_589232_PstIMseI_PA	46.46
6024	Opata_610590_PstIMseI_PA	46.46
6025	Opata_616098_PstIMseI_PA	46.46
6026	Opata_619298_PstIMseI_PA	46.46
6027	Opata_620222_PstIMseI_PA	46.46
6028	Opata_664452_PstIMseI_PA	46.46
6029	Opata_77090_PstIMseI_PA	46.46
6030	Opata_847470_PstIMseI_PA	46.46
6031	Opata_876384_PstIMseI_PA	46.46
6032	Opata_886621_PstIMseI_PA	46.46
6033	Opata_950666_PstIMseI_PA	46.46
6034	Opata_983254_PstIMseI_PA	46.46
6035	Opata_988860_PstIMseI_PA	46.46
6036	Opata_1041102_PstIMspI_PA	46.46
6037	Opata_123994_PstIMspI_PA	46.46
6038	Opata_146552_PstIMspI_PA	46.46
6039	Opata_1489615_PstIMspI_PA	46.46
6040	Opata_153397_PstIMspI_PA	46.46
6041	Opata_1597346_PstIMspI_PA	46.46
6042	Opata_1697418_PstIMspI_PA	46.46
6043	Opata_1822868_PstIMspI_PA	46.46
6044	Opata_186445_PstIMspI_PA	46.46
6045	Opata_2182174_PstIMspI_PA	46.46
6046	Opata_229693_PstIMspI_PA	46.46
6047	Opata_2438367_PstIMspI_PA	46.46
6048	Opata_2500336_PstIMspI_PA	46.46
6049	Opata_2538954_PstIMspI_PA	46.46
6050	Opata_2540760_PstIMspI_PA	46.46
6051	Opata_2546538_PstIMspI_PA	46.46
6052	Opata_27886_PstIMspI_PA	46.46
6053	Opata_290749_PstIMspI_PA	46.46
6054	Opata_330053_PstIMspI_PA	46.46
6055	Opata_335460_PstIMspI_PA	46.46
6056	Opata_364337_PstIMspI_PA	46.46
6057	Opata_37033_PstIMspI_PA	46.46
6058	Opata_3741841_PstIMspI_PA	46.46
6059	Opata_3874543_PstIMspI_PA	46.46
6060	Opata_464834_PstIMspI_PA	46.46
6061	Opata_464884_PstIMspI_PA	46.46
6062	Opata_487581_PstIMspI_PA	46.46
6063	Opata_631321_PstIMspI_PA	46.46
6064	Opata_633684_PstIMspI_PA	46.46
6065	Opata_684474_PstIMspI_PA	46.46
6066	Opata_738145_PstIMspI_PA	46.46
6067	Opata_79568_49_PstIMseI_SNP	46.46
6068	Opata_79568_64_PstIMseI_SNP	46.46
6069	Opata_81540_90_PstIMseI_SNP	46.46
6070	Opata_1053978_PstIMseI_PA	46.46
6071	Opata_1116746_PstIMseI_PA	46.46
6072	Opata_1142545_PstIMseI_PA	46.46
6073	Opata_1185940_PstIMseI_PA	46.46
6074	Opata_122443_PstIMseI_PA	46.46
6075	Opata_1347021_PstIMseI_PA	46.46
6076	Opata_185962_PstIMseI_PA	46.46
6077	Opata_215106_PstIMseI_PA	46.46
6078	Opata_222917_PstIMseI_PA	46.46
6079	Opata_23425_PstIMseI_PA	46.46
6080	Opata_246905_PstIMseI_PA	46.46
6081	Opata_25944_PstIMseI_PA	46.46
6082	Opata_311814_PstIMseI_PA	46.46
6083	Opata_328498_PstIMseI_PA	46.46
6084	Opata_3312720_PstIMseI_PA	46.46
6085	Opata_340393_PstIMseI_PA	46.46
6086	Opata_349423_PstIMseI_PA	46.46
6087	Opata_3780734_PstIMseI_PA	46.46
6088	Opata_3788616_PstIMseI_PA	46.46
6089	Opata_397458_PstIMseI_PA	46.46
6090	Opata_456364_PstIMseI_PA	46.46
6091	Opata_471914_PstIMseI_PA	46.46
6092	Opata_533702_PstIMseI_PA	46.46
6093	Opata_62018_PstIMseI_PA	46.46
6094	Opata_661386_PstIMseI_PA	46.46
6095	Opata_66171_PstIMseI_PA	46.46
6096	Opata_710626_PstIMseI_PA	46.46
6097	Opata_754836_PstIMseI_PA	46.46
6098	Opata_892465_PstIMseI_PA	46.46
6099	Opata_1076797_PstIMspI_PA	46.46
6100	Opata_119228_PstIMspI_PA	46.46
6101	Opata_2157951_PstIMspI_PA	46.46
6102	Opata_2313443_PstIMspI_PA	46.46
6103	Opata_3052330_PstIMspI_PA	46.46
6104	Opata_308635_PstIMspI_PA	46.46
6105	Opata_30922_PstIMspI_PA	46.46
6106	Opata_3160293_PstIMspI_PA	46.46
6107	Opata_3386822_PstIMspI_PA	46.46
6108	Opata_3520448_PstIMspI_PA	46.46
6109	Opata_3521416_PstIMspI_PA	46.46
6110	Opata_3716894_PstIMspI_PA	46.46
6111	Opata_492892_PstIMspI_PA	46.46
6112	Opata_843604_PstIMspI_PA	46.46
6113	Opata_995500_PstIMspI_PA	46.46
6114	Opata_1047202_PstIMseI_PA	46.46
6115	Opata_105813_PstIMseI_PA	46.46
6116	Opata_1201347_PstIMseI_PA	46.46
6117	Opata_1306748_PstIMseI_PA	46.46
6118	Opata_1357266_PstIMseI_PA	46.46
6119	Opata_1434458_PstIMseI_PA	46.46
6120	Opata_1443594_PstIMseI_PA	46.46
6121	Opata_148453_PstIMseI_PA	46.46
6122	Opata_1507086_PstIMseI_PA	46.46
6123	Opata_1982252_PstIMseI_PA	46.46
6124	Opata_1997294_PstIMseI_PA	46.46
6125	Opata_2322914_PstIMseI_PA	46.46
6126	Opata_2451606_PstIMseI_PA	46.46
6127	Opata_2483858_PstIMseI_PA	46.46
6128	Opata_2673658_PstIMseI_PA	46.46
6129	Opata_276232_PstIMseI_PA	46.46
6130	Opata_3103346_PstIMseI_PA	46.46
6131	Opata_340697_PstIMseI_PA	46.46
6132	Opata_349011_PstIMseI_PA	46.46
6133	Opata_353494_PstIMseI_PA	46.46
6134	Opata_3618881_PstIMseI_PA	46.46
6135	Opata_3906099_PstIMseI_PA	46.46
6136	Opata_395759_PstIMseI_PA	46.46
6137	Opata_399225_PstIMseI_PA	46.46
6138	Opata_4192216_PstIMseI_PA	46.46
6139	Opata_448499_PstIMseI_PA	46.46
6140	Opata_454118_PstIMseI_PA	46.46
6141	Opata_526134_PstIMseI_PA	46.46
6142	Opata_534263_PstIMseI_PA	46.46
6143	Opata_551501_PstIMseI_PA	46.46
6144	Opata_605227_PstIMseI_PA	46.46
6145	Opata_623534_PstIMseI_PA	46.46
6146	Opata_674973_PstIMseI_PA	46.46
6147	Opata_690785_PstIMseI_PA	46.46
6148	Opata_696890_PstIMseI_PA	46.46
6149	Opata_712067_PstIMseI_PA	46.46
6150	Opata_793621_PstIMseI_PA	46.46
6151	Opata_823569_PstIMseI_PA	46.46
6152	Opata_842367_PstIMseI_PA	46.46
6153	Opata_897078_PstIMseI_PA	46.46
6154	Opata_89861_PstIMseI_PA	46.46
6155	Opata_918249_PstIMseI_PA	46.46
6156	Opata_965948_PstIMseI_PA	46.46
6157	Opata_1050363_PstIMspI_PA	46.46
6158	Opata_1123106_PstIMspI_PA	46.46
6159	Opata_1226091_PstIMspI_PA	46.46
6160	Opata_132184_PstIMspI_PA	46.46
6161	Opata_1644327_PstIMspI_PA	46.46
6162	Opata_1706268_PstIMspI_PA	46.46
6163	Opata_1943867_PstIMspI_PA	46.46
6164	Opata_1956816_PstIMspI_PA	46.46
6165	Opata_2055951_PstIMspI_PA	46.46
6166	Opata_2065033_PstIMspI_PA	46.46
6167	Opata_2079194_PstIMspI_PA	46.46
6168	Opata_2092653_PstIMspI_PA	46.46
6169	Opata_2101416_PstIMspI_PA	46.46
6170	Opata_2120588_PstIMspI_PA	46.46
6171	Opata_2146701_PstIMspI_PA	46.46
6172	Opata_2151832_PstIMspI_PA	46.46
6173	Opata_2393194_PstIMspI_PA	46.46
6174	Opata_2508975_PstIMspI_PA	46.46
6175	Opata_2518918_PstIMspI_PA	46.46
6176	Opata_2537405_PstIMspI_PA	46.46
6177	Opata_2557726_PstIMspI_PA	46.46
6178	Opata_2599108_PstIMspI_PA	46.46
6179	Opata_2747731_PstIMspI_PA	46.46
6180	Opata_292886_PstIMspI_PA	46.46
6181	Opata_3022608_PstIMspI_PA	46.46
6182	Opata_3095910_PstIMspI_PA	46.46
6183	Opata_3103553_PstIMspI_PA	46.46
6184	Opata_3118279_PstIMspI_PA	46.46
6185	Opata_3242772_PstIMspI_PA	46.46
6186	Opata_3353386_PstIMspI_PA	46.46
6187	Opata_3561519_PstIMspI_PA	46.46
6188	Opata_3583901_PstIMspI_PA	46.46
6189	Opata_3652540_PstIMspI_PA	46.46
6190	Opata_367992_PstIMspI_PA	46.46
6191	Opata_368553_PstIMspI_PA	46.46
6192	Opata_3749572_PstIMspI_PA	46.46
6193	Opata_3883202_PstIMspI_PA	46.46
6194	Opata_3972534_PstIMspI_PA	46.46
6195	Opata_4057611_PstIMspI_PA	46.46
6196	Opata_4062788_PstIMspI_PA	46.46
6197	Opata_4202581_PstIMspI_PA	46.46
6198	Opata_4242718_PstIMspI_PA	46.46
6199	Opata_4242736_PstIMspI_PA	46.46
6200	Opata_4246773_PstIMspI_PA	46.46
6201	Opata_4267550_PstIMspI_PA	46.46
6202	Opata_430186_PstIMspI_PA	46.46
6203	Opata_437914_PstIMspI_PA	46.46
6204	Opata_556248_PstIMspI_PA	46.46
6205	Opata_562418_PstIMspI_PA	46.46
6206	Opata_622745_PstIMspI_PA	46.46
6207	Opata_642908_PstIMspI_PA	46.46
6208	Opata_685167_PstIMspI_PA	46.46
6209	Opata_760955_PstIMspI_PA	46.46
6210	Opata_889496_PstIMspI_PA	46.46
6211	Opata_1056926_88_PstIMseI_SNP	46.46
6212	Opata_118953_62_PstIMseI_SNP	46.46
6213	Opata_2290700_31_PstIMspI_SNP	46.46
6214	Opata_4241812_89_PstIMspI_SNP	46.46
6215	M6_1612599_PstIMluI_PA	46.46
6216	M6_292912_PstIMluI_PA	46.46
6217	Opata_1028642_PstIMluI_PA	46.46
6218	M6_1007765_PstIMseI_PA	46.46
6219	M6_1033027_PstIMseI_PA	46.46
6220	M6_1052191_PstIMseI_PA	46.46
6221	M6_1109985_PstIMseI_PA	46.46
6222	M6_1266361_PstIMseI_PA	46.46
6223	M6_131657_PstIMseI_PA	46.46
6224	M6_1356313_PstIMseI_PA	46.46
6225	M6_1606858_PstIMseI_PA	46.46
6226	M6_1645143_PstIMseI_PA	46.46
6227	M6_1911409_PstIMseI_PA	46.46
6228	M6_20027_PstIMseI_PA	46.46
6229	M6_2089400_PstIMseI_PA	46.46
6230	M6_2099974_PstIMseI_PA	46.46
6231	M6_2107210_PstIMseI_PA	46.46
6232	M6_218134_PstIMseI_PA	46.46
6233	M6_2212138_PstIMseI_PA	46.46
6234	M6_2473049_PstIMseI_PA	46.46
6235	M6_252584_PstIMseI_PA	46.46
6236	M6_260577_PstIMseI_PA	46.46
6237	M6_266076_PstIMseI_PA	46.46
6238	M6_3066003_PstIMseI_PA	46.46
6239	M6_3108807_PstIMseI_PA	46.46
6240	M6_413320_PstIMseI_PA	46.46
6241	M6_420905_PstIMseI_PA	46.46
6242	M6_4234050_PstIMseI_PA	46.46
6243	M6_425104_PstIMseI_PA	46.46
6244	M6_491654_PstIMseI_PA	46.46
6245	M6_501731_PstIMseI_PA	46.46
6246	M6_541742_PstIMseI_PA	46.46
6247	M6_563182_PstIMseI_PA	46.46
6248	M6_602546_PstIMseI_PA	46.46
6249	M6_605238_PstIMseI_PA	46.46
6250	M6_663293_PstIMseI_PA	46.46
6251	M6_67062_PstIMseI_PA	46.46
6252	M6_717533_PstIMseI_PA	46.46
6253	M6_724980_PstIMseI_PA	46.46
6254	M6_822478_PstIMseI_PA	46.46
6255	M6_891249_PstIMseI_PA	46.46
6256	M6_900622_PstIMseI_PA	46.46
6257	M6_92929_PstIMseI_PA	46.46
6258	Opata_1107260_PstIMseI_PA	46.46
6259	Opata_1196393_PstIMseI_PA	46.46
6260	Opata_13560_PstIMseI_PA	46.46
6261	Opata_156934_PstIMseI_PA	46.46
6262	Opata_2174979_PstIMseI_PA	46.46
6263	Opata_234210_PstIMseI_PA	46.46
6264	Opata_241768_PstIMseI_PA	46.46
6265	Opata_3677278_PstIMseI_PA	46.46
6266	Opata_4405734_PstIMseI_PA	46.46
6267	Opata_593885_PstIMseI_PA	46.46
6268	Opata_60828_PstIMseI_PA	46.46
6269	Opata_643072_PstIMseI_PA	46.46
6270	Opata_78109_PstIMseI_PA	46.46
6271	M6_110009_PstIMspI_PA	46.46
6272	M6_1196622_PstIMspI_PA	46.46
6273	M6_1374392_PstIMspI_PA	46.46
6274	M6_1453077_PstIMspI_PA	46.46
6275	M6_170288_PstIMspI_PA	46.46
6276	M6_1851926_PstIMspI_PA	46.46
6277	M6_2349855_PstIMspI_PA	46.46
6278	M6_2549877_PstIMspI_PA	46.46
6279	M6_2763167_PstIMspI_PA	46.46
6280	M6_3142394_PstIMspI_PA	46.46
6281	M6_3270876_PstIMspI_PA	46.46
6282	M6_3516390_PstIMspI_PA	46.46
6283	M6_647472_PstIMspI_PA	46.46
6284	M6_897227_PstIMspI_PA	46.46
6285	Opata_1002626_PstIMspI_PA	46.46
6286	Opata_1166812_PstIMspI_PA	46.46
6287	Opata_12415_PstIMspI_PA	46.46
6288	Opata_1329629_PstIMspI_PA	46.46
6289	Opata_1627192_PstIMspI_PA	46.46
6290	Opata_173680_PstIMspI_PA	46.46
6291	Opata_1785920_PstIMspI_PA	46.46
6292	Opata_2018455_PstIMspI_PA	46.46
6293	Opata_2093699_PstIMspI_PA	46.46
6294	Opata_2117886_PstIMspI_PA	46.46
6295	Opata_2683146_PstIMspI_PA	46.46
6296	Opata_2769579_PstIMspI_PA	46.46
6297	Opata_3192478_PstIMspI_PA	46.46
6298	Opata_3275311_PstIMspI_PA	46.46
6299	Opata_3335627_PstIMspI_PA	46.46
6300	Opata_3542292_PstIMspI_PA	46.46
6301	Opata_3816571_PstIMspI_PA	46.46
6302	Opata_3860122_PstIMspI_PA	46.46
6303	Opata_767504_PstIMspI_PA	46.46
6304	Opata_777776_PstIMspI_PA	46.46
6305	Opata_793953_PstIMspI_PA	46.46
6306	Opata_806799_PstIMspI_PA	46.46
6307	Opata_259168_47_PstIMseI_SNP	46.46
6308	Opata_530947_34_PstIMspI_SNP	46.46
6309	M6_1072004_PstIMseI_PA	46.46
6310	M6_1077437_PstIMseI_PA	46.46
6311	M6_1087300_PstIMseI_PA	46.46
6312	M6_111293_PstIMseI_PA	46.46
6313	M6_1122237_PstIMseI_PA	46.46
6314	M6_1187977_PstIMseI_PA	46.46
6315	M6_1937572_PstIMseI_PA	46.46
6316	M6_2109717_PstIMseI_PA	46.46
6317	M6_2167378_PstIMseI_PA	46.46
6318	M6_2194233_PstIMseI_PA	46.46
6319	M6_229881_PstIMseI_PA	46.46
6320	M6_2783259_PstIMseI_PA	46.46
6321	M6_2953641_PstIMseI_PA	46.46
6322	M6_298290_PstIMseI_PA	46.46
6323	M6_3081187_PstIMseI_PA	46.46
6324	M6_31409_PstIMseI_PA	46.46
6325	M6_3258966_PstIMseI_PA	46.46
6326	M6_328183_PstIMseI_PA	46.46
6327	M6_3601934_PstIMseI_PA	46.46
6328	M6_375461_PstIMseI_PA	46.46
6329	M6_390598_PstIMseI_PA	46.46
6330	M6_390713_PstIMseI_PA	46.46
6331	M6_393419_PstIMseI_PA	46.46
6332	M6_406031_PstIMseI_PA	46.46
6333	M6_407866_PstIMseI_PA	46.46
6334	M6_415506_PstIMseI_PA	46.46
6335	M6_421406_PstIMseI_PA	46.46
6336	M6_445416_PstIMseI_PA	46.46
6337	M6_452683_PstIMseI_PA	46.46
6338	M6_455538_PstIMseI_PA	46.46
6339	M6_576167_PstIMseI_PA	46.46
6340	M6_59762_PstIMseI_PA	46.46
6341	M6_605135_PstIMseI_PA	46.46
6342	M6_645624_PstIMseI_PA	46.46
6343	M6_655882_PstIMseI_PA	46.46
6344	M6_678272_PstIMseI_PA	46.46
6345	M6_750296_PstIMseI_PA	46.46
6346	M6_80230_PstIMseI_PA	46.46
6347	M6_830061_PstIMseI_PA	46.46
6348	M6_928614_PstIMseI_PA	46.46
6349	Opata_1034178_PstIMseI_PA	46.46
6350	Opata_1052351_PstIMseI_PA	46.46
6351	Opata_1103165_PstIMseI_PA	46.46
6352	Opata_110974_PstIMseI_PA	46.46
6353	Opata_1127612_PstIMseI_PA	46.46
6354	Opata_120739_PstIMseI_PA	46.46
6355	Opata_1210987_PstIMseI_PA	46.46
6356	Opata_1212399_PstIMseI_PA	46.46
6357	Opata_126498_PstIMseI_PA	46.46
6358	Opata_1297094_PstIMseI_PA	46.46
6359	Opata_132244_PstIMseI_PA	46.46
6360	Opata_1381982_PstIMseI_PA	46.46
6361	Opata_142529_PstIMseI_PA	46.46
6362	Opata_1443427_PstIMseI_PA	46.46
6363	Opata_1551730_PstIMseI_PA	46.46
6364	Opata_163955_PstIMseI_PA	46.46
6365	Opata_166184_PstIMseI_PA	46.46
6366	Opata_2030451_PstIMseI_PA	46.46
6367	Opata_223521_PstIMseI_PA	46.46
6368	Opata_24548_PstIMseI_PA	46.46
6369	Opata_2497651_PstIMseI_PA	46.46
6370	Opata_259087_PstIMseI_PA	46.46
6371	Opata_2604960_PstIMseI_PA	46.46
6372	Opata_263317_PstIMseI_PA	46.46
6373	Opata_264730_PstIMseI_PA	46.46
6374	Opata_272231_PstIMseI_PA	46.46
6375	Opata_275682_PstIMseI_PA	46.46
6376	Opata_325185_PstIMseI_PA	46.46
6377	Opata_3412970_PstIMseI_PA	46.46
6378	Opata_3440702_PstIMseI_PA	46.46
6379	Opata_3680661_PstIMseI_PA	46.46
6380	Opata_385448_PstIMseI_PA	46.46
6381	Opata_389651_PstIMseI_PA	46.46
6382	Opata_4084732_PstIMseI_PA	46.46
6383	Opata_4095068_PstIMseI_PA	46.46
6384	Opata_4100300_PstIMseI_PA	46.46
6385	Opata_412613_PstIMseI_PA	46.46
6386	Opata_417860_PstIMseI_PA	46.46
6387	Opata_4274863_PstIMseI_PA	46.46
6388	Opata_454098_PstIMseI_PA	46.46
6389	Opata_45460_PstIMseI_PA	46.46
6390	Opata_458185_PstIMseI_PA	46.46
6391	Opata_46421_PstIMseI_PA	46.46
6392	Opata_46847_PstIMseI_PA	46.46
6393	Opata_486372_PstIMseI_PA	46.46
6394	Opata_501741_PstIMseI_PA	46.46
6395	Opata_50239_PstIMseI_PA	46.46
6396	Opata_507808_PstIMseI_PA	46.46
6397	Opata_50864_PstIMseI_PA	46.46
6398	Opata_549102_PstIMseI_PA	46.46
6399	Opata_555264_PstIMseI_PA	46.46
6400	Opata_615878_PstIMseI_PA	46.46
6401	Opata_659737_PstIMseI_PA	46.46
6402	Opata_6738_PstIMseI_PA	46.46
6403	Opata_67429_PstIMseI_PA	46.46
6404	Opata_686377_PstIMseI_PA	46.46
6405	Opata_709659_PstIMseI_PA	46.46
6406	Opata_719517_PstIMseI_PA	46.46
6407	Opata_737064_PstIMseI_PA	46.46
6408	Opata_768520_PstIMseI_PA	46.46
6409	Opata_814008_PstIMseI_PA	46.46
6410	Opata_832548_PstIMseI_PA	46.46
6411	Opata_852754_PstIMseI_PA	46.46
6412	Opata_859191_PstIMseI_PA	46.46
6413	Opata_919602_PstIMseI_PA	46.46
6414	Opata_94746_PstIMseI_PA	46.46
6415	Opata_972658_PstIMseI_PA	46.46
6416	M6_1014112_PstIMspI_PA	46.46
6417	M6_1064213_PstIMspI_PA	46.46
6418	M6_1083231_PstIMspI_PA	46.46
6419	M6_1094184_PstIMspI_PA	46.46
6420	M6_1117554_PstIMspI_PA	46.46
6421	M6_1215989_PstIMspI_PA	46.46
6422	M6_1380132_PstIMspI_PA	46.46
6423	M6_1434204_PstIMspI_PA	46.46
6424	M6_14654_PstIMspI_PA	46.46
6425	M6_1544858_PstIMspI_PA	46.46
6426	M6_1548946_PstIMspI_PA	46.46
6427	M6_1567544_PstIMspI_PA	46.46
6428	M6_1710366_PstIMspI_PA	46.46
6429	M6_1900930_PstIMspI_PA	46.46
6430	M6_19388_PstIMspI_PA	46.46
6431	M6_1949952_PstIMspI_PA	46.46
6432	M6_2047328_PstIMspI_PA	46.46
6433	M6_2058646_PstIMspI_PA	46.46
6434	M6_2085675_PstIMspI_PA	46.46
6435	M6_225339_PstIMspI_PA	46.46
6436	M6_2597720_PstIMspI_PA	46.46
6437	M6_2634373_PstIMspI_PA	46.46
6438	M6_2724790_PstIMspI_PA	46.46
6439	M6_2733283_PstIMspI_PA	46.46
6440	M6_279445_PstIMspI_PA	46.46
6441	M6_2843064_PstIMspI_PA	46.46
6442	M6_2913578_PstIMspI_PA	46.46
6443	M6_3000012_PstIMspI_PA	46.46
6444	M6_3037324_PstIMspI_PA	46.46
6445	M6_3050753_PstIMspI_PA	46.46
6446	M6_3110704_PstIMspI_PA	46.46
6447	M6_323630_PstIMspI_PA	46.46
6448	M6_3429150_PstIMspI_PA	46.46
6449	M6_369977_PstIMspI_PA	46.46
6450	M6_403745_PstIMspI_PA	46.46
6451	M6_474081_PstIMspI_PA	46.46
6452	M6_523416_PstIMspI_PA	46.46
6453	M6_571002_PstIMspI_PA	46.46
6454	M6_612324_PstIMspI_PA	46.46
6455	M6_638204_PstIMspI_PA	46.46
6456	M6_686497_PstIMspI_PA	46.46
6457	M6_705439_PstIMspI_PA	46.46
6458	M6_733355_PstIMspI_PA	46.46
6459	M6_743724_PstIMspI_PA	46.46
6460	M6_745160_PstIMspI_PA	46.46
6461	M6_759886_PstIMspI_PA	46.46
6462	M6_762556_PstIMspI_PA	46.46
6463	M6_830013_PstIMspI_PA	46.46
6464	M6_839894_PstIMspI_PA	46.46
6465	M6_885038_PstIMspI_PA	46.46
6466	M6_955175_PstIMspI_PA	46.46
6467	Opata_1004834_PstIMspI_PA	46.46
6468	Opata_1012243_PstIMspI_PA	46.46
6469	Opata_1023845_PstIMspI_PA	46.46
6470	Opata_105257_PstIMspI_PA	46.46
6471	Opata_1059566_PstIMspI_PA	46.46
6472	Opata_1063148_PstIMspI_PA	46.46
6473	Opata_1076328_PstIMspI_PA	46.46
6474	Opata_1127400_PstIMspI_PA	46.46
6475	Opata_1128129_PstIMspI_PA	46.46
6476	Opata_1176992_PstIMspI_PA	46.46
6477	Opata_1196122_PstIMspI_PA	46.46
6478	Opata_1212059_PstIMspI_PA	46.46
6479	Opata_1272380_PstIMspI_PA	46.46
6480	Opata_1277111_PstIMspI_PA	46.46
6481	Opata_1290322_PstIMspI_PA	46.46
6482	Opata_1313733_PstIMspI_PA	46.46
6483	Opata_1341564_PstIMspI_PA	46.46
6484	Opata_1398295_PstIMspI_PA	46.46
6485	Opata_1403876_PstIMspI_PA	46.46
6486	Opata_1409191_PstIMspI_PA	46.46
6487	Opata_144530_PstIMspI_PA	46.46
6488	Opata_1509363_PstIMspI_PA	46.46
6489	Opata_1514028_PstIMspI_PA	46.46
6490	Opata_1524619_PstIMspI_PA	46.46
6491	Opata_1538796_PstIMspI_PA	46.46
6492	Opata_1565421_PstIMspI_PA	46.46
6493	Opata_1577632_PstIMspI_PA	46.46
6494	Opata_1586707_PstIMspI_PA	46.46
6495	Opata_1658632_PstIMspI_PA	46.46
6496	Opata_1786575_PstIMspI_PA	46.46
6497	Opata_1798116_PstIMspI_PA	46.46
6498	Opata_181412_PstIMspI_PA	46.46
6499	Opata_1830515_PstIMspI_PA	46.46
6500	Opata_1985477_PstIMspI_PA	46.46
6501	Opata_1989417_PstIMspI_PA	46.46
6502	Opata_2012631_PstIMspI_PA	46.46
6503	Opata_2070388_PstIMspI_PA	46.46
6504	Opata_2077030_PstIMspI_PA	46.46
6505	Opata_2080191_PstIMspI_PA	46.46
6506	Opata_2086855_PstIMspI_PA	46.46
6507	Opata_2116046_PstIMspI_PA	46.46
6508	Opata_2118344_PstIMspI_PA	46.46
6509	Opata_2167142_PstIMspI_PA	46.46
6510	Opata_2171695_PstIMspI_PA	46.46
6511	Opata_2254537_PstIMspI_PA	46.46
6512	Opata_2271688_PstIMspI_PA	46.46
6513	Opata_232840_PstIMspI_PA	46.46
6514	Opata_2375412_PstIMspI_PA	46.46
6515	Opata_2375982_PstIMspI_PA	46.46
6516	Opata_238323_PstIMspI_PA	46.46
6517	Opata_2406346_PstIMspI_PA	46.46
6518	Opata_2415268_PstIMspI_PA	46.46
6519	Opata_2442169_PstIMspI_PA	46.46
6520	Opata_2500225_PstIMspI_PA	46.46
6521	Opata_2505421_PstIMspI_PA	46.46
6522	Opata_252165_PstIMspI_PA	46.46
6523	Opata_2533442_PstIMspI_PA	46.46
6524	Opata_2535477_PstIMspI_PA	46.46
6525	Opata_2611550_PstIMspI_PA	46.46
6526	Opata_2645078_PstIMspI_PA	46.46
6527	Opata_265908_PstIMspI_PA	46.46
6528	Opata_2736435_PstIMspI_PA	46.46
6529	Opata_276249_PstIMspI_PA	46.46
6530	Opata_2773083_PstIMspI_PA	46.46
6531	Opata_2777142_PstIMspI_PA	46.46
6532	Opata_2785596_PstIMspI_PA	46.46
6533	Opata_280171_PstIMspI_PA	46.46
6534	Opata_2818053_PstIMspI_PA	46.46
6535	Opata_2962938_PstIMspI_PA	46.46
6536	Opata_297526_PstIMspI_PA	46.46
6537	Opata_2996024_PstIMspI_PA	46.46
6538	Opata_3012091_PstIMspI_PA	46.46
6539	Opata_3099229_PstIMspI_PA	46.46
6540	Opata_310442_PstIMspI_PA	46.46
6541	Opata_3116820_PstIMspI_PA	46.46
6542	Opata_3140163_PstIMspI_PA	46.46
6543	Opata_3167265_PstIMspI_PA	46.46
6544	Opata_3284127_PstIMspI_PA	46.46
6545	Opata_3348857_PstIMspI_PA	46.46
6546	Opata_342352_PstIMspI_PA	46.46
6547	Opata_3441572_PstIMspI_PA	46.46
6548	Opata_3486369_PstIMspI_PA	46.46
6549	Opata_3529021_PstIMspI_PA	46.46
6550	Opata_3545155_PstIMspI_PA	46.46
6551	Opata_3547763_PstIMspI_PA	46.46
6552	Opata_377246_PstIMspI_PA	46.46
6553	Opata_3786536_PstIMspI_PA	46.46
6554	Opata_3793327_PstIMspI_PA	46.46
6555	Opata_3857687_PstIMspI_PA	46.46
6556	Opata_386647_PstIMspI_PA	46.46
6557	Opata_3885421_PstIMspI_PA	46.46
6558	Opata_3904365_PstIMspI_PA	46.46
6559	Opata_3937236_PstIMspI_PA	46.46
6560	Opata_4022903_PstIMspI_PA	46.46
6561	Opata_4023827_PstIMspI_PA	46.46
6562	Opata_407398_PstIMspI_PA	46.46
6563	Opata_4136845_PstIMspI_PA	46.46
6564	Opata_422032_PstIMspI_PA	46.46
6565	Opata_478863_PstIMspI_PA	46.46
6566	Opata_487173_PstIMspI_PA	46.46
6567	Opata_488483_PstIMspI_PA	46.46
6568	Opata_523382_PstIMspI_PA	46.46
6569	Opata_538421_PstIMspI_PA	46.46
6570	Opata_568620_PstIMspI_PA	46.46
6571	Opata_569662_PstIMspI_PA	46.46
6572	Opata_63522_PstIMspI_PA	46.46
6573	Opata_641330_PstIMspI_PA	46.46
6574	Opata_679357_PstIMspI_PA	46.46
6575	Opata_689621_PstIMspI_PA	46.46
6576	Opata_761055_PstIMspI_PA	46.46
6577	Opata_827887_PstIMspI_PA	46.46
6578	Opata_847485_PstIMspI_PA	46.46
6579	Opata_853220_PstIMspI_PA	46.46
6580	Opata_886612_PstIMspI_PA	46.46
6581	Opata_888278_PstIMspI_PA	46.46
6582	Opata_895777_PstIMspI_PA	46.46
6583	Opata_900662_PstIMspI_PA	46.46
6584	Opata_910698_PstIMspI_PA	46.46
6585	Opata_911061_PstIMspI_PA	46.46
6586	Opata_917689_PstIMspI_PA	46.46
6587	Opata_829116_4_PstIMseI_SNP	46.46
6588	Opata_829116_52_PstIMseI_SNP	46.46
6589	Opata_829116_84_PstIMseI_SNP	46.46
6590	Opata_2119226_81_PstIMspI_SNP	46.46
6591	Opata_1231136_PstIMseI_PA	46.46
6592	Opata_1280731_PstIMseI_PA	46.46
6593	Opata_1286943_PstIMseI_PA	46.46
6594	Opata_1978328_PstIMseI_PA	46.46
6595	Opata_2494322_PstIMseI_PA	46.46
6596	Opata_442585_PstIMseI_PA	46.46
6597	Opata_535384_PstIMseI_PA	46.46
6598	Opata_543077_PstIMseI_PA	46.46
6599	Opata_554282_PstIMseI_PA	46.46
6600	Opata_67480_PstIMseI_PA	46.46
6601	Opata_738259_PstIMseI_PA	46.46
6602	Opata_802062_PstIMseI_PA	46.46
6603	Opata_966106_PstIMseI_PA	46.46
6604	Opata_1551846_PstIMspI_PA	46.46
6605	Opata_1625806_PstIMspI_PA	46.46
6606	Opata_1815533_PstIMspI_PA	46.46
6607	Opata_1901856_PstIMspI_PA	46.46
6608	Opata_2858103_PstIMspI_PA	46.46
6609	Opata_3409614_PstIMspI_PA	46.46
6610	Opata_3537032_PstIMspI_PA	46.46
6611	Opata_4264530_PstIMspI_PA	46.46
6612	Opata_493201_PstIMspI_PA	46.46
6613	Opata_615387_PstIMspI_PA	46.46
6614	Opata_665237_PstIMspI_PA	46.46
6615	Opata_674753_PstIMspI_PA	46.46
6616	Opata_714919_PstIMspI_PA	46.46
6617	Opata_743186_PstIMspI_PA	46.46
6618	Opata_1011929_PstIMseI_PA	46.46
6619	Opata_1012627_PstIMseI_PA	46.46
6620	Opata_1028683_PstIMseI_PA	46.46
6621	Opata_103738_PstIMseI_PA	46.46
6622	Opata_1044529_PstIMseI_PA	46.46
6623	Opata_1049550_PstIMseI_PA	46.46
6624	Opata_105335_PstIMseI_PA	46.46
6625	Opata_1093086_PstIMseI_PA	46.46
6626	Opata_111951_PstIMseI_PA	46.46
6627	Opata_1142666_PstIMseI_PA	46.46
6628	Opata_1171342_PstIMseI_PA	46.46
6629	Opata_1215735_PstIMseI_PA	46.46
6630	Opata_123596_PstIMseI_PA	46.46
6631	Opata_1240502_PstIMseI_PA	46.46
6632	Opata_1248120_PstIMseI_PA	46.46
6633	Opata_1259974_PstIMseI_PA	46.46
6634	Opata_127009_PstIMseI_PA	46.46
6635	Opata_1274148_PstIMseI_PA	46.46
6636	Opata_1318598_PstIMseI_PA	46.46
6637	Opata_1332739_PstIMseI_PA	46.46
6638	Opata_135631_PstIMseI_PA	46.46
6639	Opata_144035_PstIMseI_PA	46.46
6640	Opata_1581032_PstIMseI_PA	46.46
6641	Opata_1596127_PstIMseI_PA	46.46
6642	Opata_1679546_PstIMseI_PA	46.46
6643	Opata_1874174_PstIMseI_PA	46.46
6644	Opata_191442_PstIMseI_PA	46.46
6645	Opata_1936433_PstIMseI_PA	46.46
6646	Opata_1960919_PstIMseI_PA	46.46
6647	Opata_1962358_PstIMseI_PA	46.46
6648	Opata_198538_PstIMseI_PA	46.46
6649	Opata_199018_PstIMseI_PA	46.46
6650	Opata_1996548_PstIMseI_PA	46.46
6651	Opata_199674_PstIMseI_PA	46.46
6652	Opata_2012838_PstIMseI_PA	46.46
6653	Opata_201793_PstIMseI_PA	46.46
6654	Opata_2035303_PstIMseI_PA	46.46
6655	Opata_2079865_PstIMseI_PA	46.46
6656	Opata_213121_PstIMseI_PA	46.46
6657	Opata_233140_PstIMseI_PA	46.46
6658	Opata_2359159_PstIMseI_PA	46.46
6659	Opata_237109_PstIMseI_PA	46.46
6660	Opata_2514485_PstIMseI_PA	46.46
6661	Opata_2537986_PstIMseI_PA	46.46
6662	Opata_2660513_PstIMseI_PA	46.46
6663	Opata_2758666_PstIMseI_PA	46.46
6664	Opata_2832662_PstIMseI_PA	46.46
6665	Opata_2841779_PstIMseI_PA	46.46
6666	Opata_289622_PstIMseI_PA	46.46
6667	Opata_291041_PstIMseI_PA	46.46
6668	Opata_300450_PstIMseI_PA	46.46
6669	Opata_3025667_PstIMseI_PA	46.46
6670	Opata_3105645_PstIMseI_PA	46.46
6671	Opata_3119630_PstIMseI_PA	46.46
6672	Opata_3258933_PstIMseI_PA	46.46
6673	Opata_335349_PstIMseI_PA	46.46
6674	Opata_3394488_PstIMseI_PA	46.46
6675	Opata_349372_PstIMseI_PA	46.46
6676	Opata_349651_PstIMseI_PA	46.46
6677	Opata_3512274_PstIMseI_PA	46.46
6678	Opata_360393_PstIMseI_PA	46.46
6679	Opata_3662110_PstIMseI_PA	46.46
6680	Opata_37108_PstIMseI_PA	46.46
6681	Opata_39771_PstIMseI_PA	46.46
6682	Opata_4022188_PstIMseI_PA	46.46
6683	Opata_408461_PstIMseI_PA	46.46
6684	Opata_4084648_PstIMseI_PA	46.46
6685	Opata_4193502_PstIMseI_PA	46.46
6686	Opata_44569_PstIMseI_PA	46.46
6687	Opata_505516_PstIMseI_PA	46.46
6688	Opata_512766_PstIMseI_PA	46.46
6689	Opata_533206_PstIMseI_PA	46.46
6690	Opata_558332_PstIMseI_PA	46.46
6691	Opata_564409_PstIMseI_PA	46.46
6692	Opata_565110_PstIMseI_PA	46.46
6693	Opata_574854_PstIMseI_PA	46.46
6694	Opata_582730_PstIMseI_PA	46.46
6695	Opata_60252_PstIMseI_PA	46.46
6696	Opata_63286_PstIMseI_PA	46.46
6697	Opata_738114_PstIMseI_PA	46.46
6698	Opata_741722_PstIMseI_PA	46.46
6699	Opata_746559_PstIMseI_PA	46.46
6700	Opata_756857_PstIMseI_PA	46.46
6701	Opata_758074_PstIMseI_PA	46.46
6702	Opata_775798_PstIMseI_PA	46.46
6703	Opata_867752_PstIMseI_PA	46.46
6704	Opata_877008_PstIMseI_PA	46.46
6705	Opata_888077_PstIMseI_PA	46.46
6706	Opata_89697_PstIMseI_PA	46.46
6707	Opata_900411_PstIMseI_PA	46.46
6708	Opata_94852_PstIMseI_PA	46.46
6709	Opata_995361_PstIMseI_PA	46.46
6710	Opata_1050963_PstIMspI_PA	46.46
6711	Opata_1120409_PstIMspI_PA	46.46
6712	Opata_1168720_PstIMspI_PA	46.46
6713	Opata_1648982_PstIMspI_PA	46.46
6714	Opata_1686490_PstIMspI_PA	46.46
6715	Opata_1824355_PstIMspI_PA	46.46
6716	Opata_1942866_PstIMspI_PA	46.46
6717	Opata_2304234_PstIMspI_PA	46.46
6718	Opata_2336052_PstIMspI_PA	46.46
6719	Opata_2367184_PstIMspI_PA	46.46
6720	Opata_2560879_PstIMspI_PA	46.46
6721	Opata_2583742_PstIMspI_PA	46.46
6722	Opata_2659544_PstIMspI_PA	46.46
6723	Opata_267005_PstIMspI_PA	46.46
6724	Opata_268292_PstIMspI_PA	46.46
6725	Opata_272091_PstIMspI_PA	46.46
6726	Opata_2744158_PstIMspI_PA	46.46
6727	Opata_2858814_PstIMspI_PA	46.46
6728	Opata_2906551_PstIMspI_PA	46.46
6729	Opata_3039457_PstIMspI_PA	46.46
6730	Opata_314115_PstIMspI_PA	46.46
6731	Opata_3142798_PstIMspI_PA	46.46
6732	Opata_3425292_PstIMspI_PA	46.46
6733	Opata_3478437_PstIMspI_PA	46.46
6734	Opata_3531058_PstIMspI_PA	46.46
6735	Opata_3831749_PstIMspI_PA	46.46
6736	Opata_3865715_PstIMspI_PA	46.46
6737	Opata_3933377_PstIMspI_PA	46.46
6738	Opata_4019026_PstIMspI_PA	46.46
6739	Opata_4121007_PstIMspI_PA	46.46
6740	Opata_4220713_PstIMspI_PA	46.46
6741	Opata_582501_PstIMspI_PA	46.46
6742	Opata_590501_PstIMspI_PA	46.46
6743	Opata_753855_PstIMspI_PA	46.46
6744	Opata_837738_PstIMspI_PA	46.46
6745	Opata_937130_PstIMspI_PA	46.46
6746	Opata_101447_PstIMseI_PA	46.46
6747	Opata_1017108_PstIMseI_PA	46.46
6748	Opata_1186188_PstIMseI_PA	46.46
6749	Opata_1210826_PstIMseI_PA	46.46
6750	Opata_146375_PstIMseI_PA	46.46
6751	Opata_169268_PstIMseI_PA	46.46
6752	Opata_174563_PstIMseI_PA	46.46
6753	Opata_214780_PstIMseI_PA	46.46
6754	Opata_22522_PstIMseI_PA	46.46
6755	Opata_253890_PstIMseI_PA	46.46
6756	Opata_29333_PstIMseI_PA	46.46
6757	Opata_294185_PstIMseI_PA	46.46
6758	Opata_3096430_PstIMseI_PA	46.46
6759	Opata_32544_PstIMseI_PA	46.46
6760	Opata_3655872_PstIMseI_PA	46.46
6761	Opata_3886222_PstIMseI_PA	46.46
6762	Opata_3931686_PstIMseI_PA	46.46
6763	Opata_410100_PstIMseI_PA	46.46
6764	Opata_4409494_PstIMseI_PA	46.46
6765	Opata_466380_PstIMseI_PA	46.46
6766	Opata_87047_PstIMseI_PA	46.46
6767	Opata_909323_PstIMseI_PA	46.46
6768	Opata_912233_PstIMseI_PA	46.46
6769	Opata_912649_PstIMseI_PA	46.46
6770	Opata_974714_PstIMseI_PA	46.46
6771	Opata_109222_PstIMspI_PA	46.46
6772	Opata_1339415_PstIMspI_PA	46.46
6773	Opata_1426920_PstIMspI_PA	46.46
6774	Opata_1672225_PstIMspI_PA	46.46
6775	Opata_1824749_PstIMspI_PA	46.46
6776	Opata_1864846_PstIMspI_PA	46.46
6777	Opata_2082174_PstIMspI_PA	46.46
6778	Opata_2246062_PstIMspI_PA	46.46
6779	Opata_2298899_PstIMspI_PA	46.46
6780	Opata_2326031_PstIMspI_PA	46.46
6781	Opata_2510408_PstIMspI_PA	46.46
6782	Opata_2711292_PstIMspI_PA	46.46
6783	Opata_2817129_PstIMspI_PA	46.46
6784	Opata_2819146_PstIMspI_PA	46.46
6785	Opata_2920740_PstIMspI_PA	46.46
6786	Opata_2970033_PstIMspI_PA	46.46
6787	Opata_305222_PstIMspI_PA	46.46
6788	Opata_3136751_PstIMspI_PA	46.46
6789	Opata_3305869_PstIMspI_PA	46.46
6790	Opata_354373_PstIMspI_PA	46.46
6791	Opata_3638772_PstIMspI_PA	46.46
6792	Opata_3679095_PstIMspI_PA	46.46
6793	Opata_375997_PstIMspI_PA	46.46
6794	Opata_3781685_PstIMspI_PA	46.46
6795	Opata_399961_PstIMspI_PA	46.46
6796	Opata_4170641_PstIMspI_PA	46.46
6797	Opata_633500_PstIMspI_PA	46.46
6798	Opata_653906_PstIMspI_PA	46.46
6799	Opata_71927_PstIMspI_PA	46.46
6800	Opata_804035_PstIMspI_PA	46.46
6801	M6_1021554_PstIMluI_PA	46.46
6802	M6_1183224_PstIMluI_PA	46.46
6803	M6_1287500_PstIMluI_PA	46.46
6804	M6_1449592_PstIMluI_PA	46.46
6805	M6_163298_PstIMluI_PA	46.46
6806	M6_191591_PstIMluI_PA	46.46
6807	M6_201530_PstIMluI_PA	46.46
6808	M6_2642375_PstIMluI_PA	46.46
6809	M6_283501_PstIMluI_PA	46.46
6810	M6_358090_PstIMluI_PA	46.46
6811	M6_366068_PstIMluI_PA	46.46
6812	M6_57576_PstIMluI_PA	46.46
6813	M6_815992_PstIMluI_PA	46.46
6814	M6_816642_PstIMluI_PA	46.46
6815	M6_1000813_PstIMseI_PA	46.46
6816	M6_1035178_PstIMseI_PA	46.46
6817	M6_1050764_PstIMseI_PA	46.46
6818	M6_105286_PstIMseI_PA	46.46
6819	M6_105750_PstIMseI_PA	46.46
6820	M6_1058802_PstIMseI_PA	46.46
6821	M6_10894_PstIMseI_PA	46.46
6822	M6_111279_PstIMseI_PA	46.46
6823	M6_111333_PstIMseI_PA	46.46
6824	M6_1132379_PstIMseI_PA	46.46
6825	M6_113583_PstIMseI_PA	46.46
6826	M6_114890_PstIMseI_PA	46.46
6827	M6_1152574_PstIMseI_PA	46.46
6828	M6_1161217_PstIMseI_PA	46.46
6829	M6_1163376_PstIMseI_PA	46.46
6830	M6_116676_PstIMseI_PA	46.46
6831	M6_117153_PstIMseI_PA	46.46
6832	M6_1188244_PstIMseI_PA	46.46
6833	M6_120031_PstIMseI_PA	46.46
6834	M6_1216057_PstIMseI_PA	46.46
6835	M6_1224011_PstIMseI_PA	46.46
6836	M6_122680_PstIMseI_PA	46.46
6837	M6_1227724_PstIMseI_PA	46.46
6838	M6_123961_PstIMseI_PA	46.46
6839	M6_124165_PstIMseI_PA	46.46
6840	M6_125814_PstIMseI_PA	46.46
6841	M6_1273104_PstIMseI_PA	46.46
6842	M6_1273996_PstIMseI_PA	46.46
6843	M6_1282098_PstIMseI_PA	46.46
6844	M6_129487_PstIMseI_PA	46.46
6845	M6_130767_PstIMseI_PA	46.46
6846	M6_1314282_PstIMseI_PA	46.46
6847	M6_1375765_PstIMseI_PA	46.46
6848	M6_141382_PstIMseI_PA	46.46
6849	M6_141466_PstIMseI_PA	46.46
6850	M6_143647_PstIMseI_PA	46.46
6851	M6_1462213_PstIMseI_PA	46.46
6852	M6_146492_PstIMseI_PA	46.46
6853	M6_150189_PstIMseI_PA	46.46
6854	M6_153262_PstIMseI_PA	46.46
6855	M6_1584982_PstIMseI_PA	46.46
6856	M6_1586177_PstIMseI_PA	46.46
6857	M6_1624754_PstIMseI_PA	46.46
6858	M6_1625469_PstIMseI_PA	46.46
6859	M6_168035_PstIMseI_PA	46.46
6860	M6_168612_PstIMseI_PA	46.46
6861	M6_169795_PstIMseI_PA	46.46
6862	M6_1736364_PstIMseI_PA	46.46
6863	M6_1739337_PstIMseI_PA	46.46
6864	M6_176361_PstIMseI_PA	46.46
6865	M6_1769075_PstIMseI_PA	46.46
6866	M6_1771977_PstIMseI_PA	46.46
6867	M6_1774630_PstIMseI_PA	46.46
6868	M6_1788014_PstIMseI_PA	46.46
6869	M6_180054_PstIMseI_PA	46.46
6870	M6_181888_PstIMseI_PA	46.46
6871	M6_1829934_PstIMseI_PA	46.46
6872	M6_190587_PstIMseI_PA	46.46
6873	M6_1919923_PstIMseI_PA	46.46
6874	M6_192407_PstIMseI_PA	46.46
6875	M6_19523_PstIMseI_PA	46.46
6876	M6_196831_PstIMseI_PA	46.46
6877	M6_200353_PstIMseI_PA	46.46
6878	M6_20166_PstIMseI_PA	46.46
6879	M6_20228_PstIMseI_PA	46.46
6880	M6_202935_PstIMseI_PA	46.46
6881	M6_2060602_PstIMseI_PA	46.46
6882	M6_2124310_PstIMseI_PA	46.46
6883	M6_224262_PstIMseI_PA	46.46
6884	M6_22698_PstIMseI_PA	46.46
6885	M6_232648_PstIMseI_PA	46.46
6886	M6_238723_PstIMseI_PA	46.46
6887	M6_240696_PstIMseI_PA	46.46
6888	M6_2448835_PstIMseI_PA	46.46
6889	M6_2482828_PstIMseI_PA	46.46
6890	M6_251659_PstIMseI_PA	46.46
6891	M6_251756_PstIMseI_PA	46.46
6892	M6_2531054_PstIMseI_PA	46.46
6893	M6_2570175_PstIMseI_PA	46.46
6894	M6_2581705_PstIMseI_PA	46.46
6895	M6_258666_PstIMseI_PA	46.46
6896	M6_2600102_PstIMseI_PA	46.46
6897	M6_261141_PstIMseI_PA	46.46
6898	M6_2650170_PstIMseI_PA	46.46
6899	M6_2661136_PstIMseI_PA	46.46
6900	M6_26841_PstIMseI_PA	46.46
6901	M6_268596_PstIMseI_PA	46.46
6902	M6_273134_PstIMseI_PA	46.46
6903	M6_2737468_PstIMseI_PA	46.46
6904	M6_2740935_PstIMseI_PA	46.46
6905	M6_2749580_PstIMseI_PA	46.46
6906	M6_274963_PstIMseI_PA	46.46
6907	M6_277171_PstIMseI_PA	46.46
6908	M6_2813199_PstIMseI_PA	46.46
6909	M6_284743_PstIMseI_PA	46.46
6910	M6_2852587_PstIMseI_PA	46.46
6911	M6_285378_PstIMseI_PA	46.46
6912	M6_287108_PstIMseI_PA	46.46
6913	M6_287932_PstIMseI_PA	46.46
6914	M6_288409_PstIMseI_PA	46.46
6915	M6_2915383_PstIMseI_PA	46.46
6916	M6_298117_PstIMseI_PA	46.46
6917	M6_3112581_PstIMseI_PA	46.46
6918	M6_316071_PstIMseI_PA	46.46
6919	M6_3230674_PstIMseI_PA	46.46
6920	M6_324959_PstIMseI_PA	46.46
6921	M6_326573_PstIMseI_PA	46.46
6922	M6_330643_PstIMseI_PA	46.46
6923	M6_331367_PstIMseI_PA	46.46
6924	M6_33446_PstIMseI_PA	46.46
6925	M6_334790_PstIMseI_PA	46.46
6926	M6_335370_PstIMseI_PA	46.46
6927	M6_3397051_PstIMseI_PA	46.46
6928	M6_3420_PstIMseI_PA	46.46
6929	M6_3425553_PstIMseI_PA	46.46
6930	M6_34634_PstIMseI_PA	46.46
6931	M6_35215_PstIMseI_PA	46.46
6932	M6_353338_PstIMseI_PA	46.46
6933	M6_353517_PstIMseI_PA	46.46
6934	M6_357004_PstIMseI_PA	46.46
6935	M6_358057_PstIMseI_PA	46.46
6936	M6_3585359_PstIMseI_PA	46.46
6937	M6_362411_PstIMseI_PA	46.46
6938	M6_3638377_PstIMseI_PA	46.46
6939	M6_3638474_PstIMseI_PA	46.46
6940	M6_366590_PstIMseI_PA	46.46
6941	M6_368004_PstIMseI_PA	46.46
6942	M6_37195_PstIMseI_PA	46.46
6943	M6_3795479_PstIMseI_PA	46.46
6944	M6_383393_PstIMseI_PA	46.46
6945	M6_383438_PstIMseI_PA	46.46
6946	M6_390094_PstIMseI_PA	46.46
6947	M6_39040_PstIMseI_PA	46.46
6948	M6_397799_PstIMseI_PA	46.46
6949	M6_39970_PstIMseI_PA	46.46
6950	M6_40030_PstIMseI_PA	46.46
6951	M6_400858_PstIMseI_PA	46.46
6952	M6_401380_PstIMseI_PA	46.46
6953	M6_4015654_PstIMseI_PA	46.46
6954	M6_410531_PstIMseI_PA	46.46
6955	M6_4209334_PstIMseI_PA	46.46
6956	M6_42625_PstIMseI_PA	46.46
6957	M6_426915_PstIMseI_PA	46.46
6958	M6_434654_PstIMseI_PA	46.46
6959	M6_43612_PstIMseI_PA	46.46
6960	M6_440286_PstIMseI_PA	46.46
6961	M6_442751_PstIMseI_PA	46.46
6962	M6_442851_PstIMseI_PA	46.46
6963	M6_44998_PstIMseI_PA	46.46
6964	M6_453586_PstIMseI_PA	46.46
6965	M6_460285_PstIMseI_PA	46.46
6966	M6_470440_PstIMseI_PA	46.46
6967	M6_474706_PstIMseI_PA	46.46
6968	M6_476228_PstIMseI_PA	46.46
6969	M6_481637_PstIMseI_PA	46.46
6970	M6_484450_PstIMseI_PA	46.46
6971	M6_48550_PstIMseI_PA	46.46
6972	M6_488535_PstIMseI_PA	46.46
6973	M6_497904_PstIMseI_PA	46.46
6974	M6_502723_PstIMseI_PA	46.46
6975	M6_507499_PstIMseI_PA	46.46
6976	M6_545684_PstIMseI_PA	46.46
6977	M6_546544_PstIMseI_PA	46.46
6978	M6_54997_PstIMseI_PA	46.46
6979	M6_554713_PstIMseI_PA	46.46
6980	M6_555767_PstIMseI_PA	46.46
6981	M6_574985_PstIMseI_PA	46.46
6982	M6_578961_PstIMseI_PA	46.46
6983	M6_60618_PstIMseI_PA	46.46
6984	M6_611234_PstIMseI_PA	46.46
6985	M6_638085_PstIMseI_PA	46.46
6986	M6_684120_PstIMseI_PA	46.46
6987	M6_708911_PstIMseI_PA	46.46
6988	M6_715946_PstIMseI_PA	46.46
6989	M6_728205_PstIMseI_PA	46.46
6990	M6_732052_PstIMseI_PA	46.46
6991	M6_732068_PstIMseI_PA	46.46
6992	M6_741592_PstIMseI_PA	46.46
6993	M6_74360_PstIMseI_PA	46.46
6994	M6_760970_PstIMseI_PA	46.46
6995	M6_781745_PstIMseI_PA	46.46
6996	M6_785177_PstIMseI_PA	46.46
6997	M6_792332_PstIMseI_PA	46.46
6998	M6_799993_PstIMseI_PA	46.46
6999	M6_812366_PstIMseI_PA	46.46
7000	M6_821199_PstIMseI_PA	46.46
7001	M6_821640_PstIMseI_PA	46.46
7002	M6_822224_PstIMseI_PA	46.46
7003	M6_823976_PstIMseI_PA	46.46
7004	M6_834989_PstIMseI_PA	46.46
7005	M6_835396_PstIMseI_PA	46.46
7006	M6_843623_PstIMseI_PA	46.46
7007	M6_844075_PstIMseI_PA	46.46
7008	M6_856270_PstIMseI_PA	46.46
7009	M6_858739_PstIMseI_PA	46.46
7010	M6_89008_PstIMseI_PA	46.46
7011	M6_891108_PstIMseI_PA	46.46
7012	M6_905386_PstIMseI_PA	46.46
7013	M6_930541_PstIMseI_PA	46.46
7014	M6_96699_PstIMseI_PA	46.46
7015	M6_96791_PstIMseI_PA	46.46
7016	M6_976541_PstIMseI_PA	46.46
7017	M6_976687_PstIMseI_PA	46.46
7018	M6_987928_PstIMseI_PA	46.46
7019	M6_988666_PstIMseI_PA	46.46
7020	M6_994757_PstIMseI_PA	46.46
7021	Opata_102921_PstIMseI_PA	46.46
7022	Opata_1153953_PstIMseI_PA	46.46
7023	Opata_115626_PstIMseI_PA	46.46
7024	Opata_1192639_PstIMseI_PA	46.46
7025	Opata_1316502_PstIMseI_PA	46.46
7026	Opata_1345914_PstIMseI_PA	46.46
7027	Opata_1468994_PstIMseI_PA	46.46
7028	Opata_1568122_PstIMseI_PA	46.46
7029	Opata_176128_PstIMseI_PA	46.46
7030	Opata_2756389_PstIMseI_PA	46.46
7031	Opata_280461_PstIMseI_PA	46.46
7032	Opata_3172429_PstIMseI_PA	46.46
7033	Opata_404502_PstIMseI_PA	46.46
7034	Opata_483416_PstIMseI_PA	46.46
7035	Opata_572772_PstIMseI_PA	46.46
7036	Opata_674069_PstIMseI_PA	46.46
7037	Opata_82219_PstIMseI_PA	46.46
7038	Opata_938933_PstIMseI_PA	46.46
7039	M6_1064516_PstIMspI_PA	46.46
7040	M6_1191648_PstIMspI_PA	46.46
7041	M6_1244488_PstIMspI_PA	46.46
7042	M6_1250422_PstIMspI_PA	46.46
7043	M6_1306818_PstIMspI_PA	46.46
7044	M6_1312171_PstIMspI_PA	46.46
7045	M6_1354445_PstIMspI_PA	46.46
7046	M6_1388265_PstIMspI_PA	46.46
7047	M6_1445473_PstIMspI_PA	46.46
7048	M6_1456349_PstIMspI_PA	46.46
7049	M6_1501520_PstIMspI_PA	46.46
7050	M6_1554858_PstIMspI_PA	46.46
7051	M6_1679623_PstIMspI_PA	46.46
7052	M6_1840691_PstIMspI_PA	46.46
7053	M6_2029811_PstIMspI_PA	46.46
7054	M6_2115181_PstIMspI_PA	46.46
7055	M6_2301875_PstIMspI_PA	46.46
7056	M6_2352246_PstIMspI_PA	46.46
7057	M6_2515663_PstIMspI_PA	46.46
7058	M6_253729_PstIMspI_PA	46.46
7059	M6_2539151_PstIMspI_PA	46.46
7060	M6_2623419_PstIMspI_PA	46.46
7061	M6_2677588_PstIMspI_PA	46.46
7062	M6_268592_PstIMspI_PA	46.46
7063	M6_2808688_PstIMspI_PA	46.46
7064	M6_3178091_PstIMspI_PA	46.46
7065	M6_319235_PstIMspI_PA	46.46
7066	M6_3252575_PstIMspI_PA	46.46
7067	M6_3411655_PstIMspI_PA	46.46
7068	M6_3424932_PstIMspI_PA	46.46
7069	M6_3445903_PstIMspI_PA	46.46
7070	M6_3548450_PstIMspI_PA	46.46
7071	M6_3606586_PstIMspI_PA	46.46
7072	M6_377737_PstIMspI_PA	46.46
7073	M6_382654_PstIMspI_PA	46.46
7074	M6_395917_PstIMspI_PA	46.46
7075	M6_40961_PstIMspI_PA	46.46
7076	M6_409642_PstIMspI_PA	46.46
7077	M6_412328_PstIMspI_PA	46.46
7078	M6_488875_PstIMspI_PA	46.46
7079	M6_558265_PstIMspI_PA	46.46
7080	M6_564476_PstIMspI_PA	46.46
7081	M6_566389_PstIMspI_PA	46.46
7082	M6_612856_PstIMspI_PA	46.46
7083	M6_651840_PstIMspI_PA	46.46
7084	M6_718452_PstIMspI_PA	46.46
7085	M6_726291_PstIMspI_PA	46.46
7086	M6_80364_PstIMspI_PA	46.46
7087	M6_831050_PstIMspI_PA	46.46
7088	M6_832480_PstIMspI_PA	46.46
7089	M6_884659_PstIMspI_PA	46.46
7090	M6_967623_PstIMspI_PA	46.46
7091	M6_991125_PstIMspI_PA	46.46
7092	M6_992204_PstIMspI_PA	46.46
7093	Opata_1006709_PstIMspI_PA	46.46
7094	Opata_1047673_PstIMspI_PA	46.46
7095	Opata_1059544_PstIMspI_PA	46.46
7096	Opata_1465310_PstIMspI_PA	46.46
7097	Opata_1633848_PstIMspI_PA	46.46
7098	Opata_1817474_PstIMspI_PA	46.46
7099	Opata_1900329_PstIMspI_PA	46.46
7100	Opata_1906181_PstIMspI_PA	46.46
7101	Opata_2147310_PstIMspI_PA	46.46
7102	Opata_2321957_PstIMspI_PA	46.46
7103	Opata_237521_PstIMspI_PA	46.46
7104	Opata_2531492_PstIMspI_PA	46.46
7105	Opata_2711174_PstIMspI_PA	46.46
7106	Opata_2878898_PstIMspI_PA	46.46
7107	Opata_3783563_PstIMspI_PA	46.46
7108	Opata_663841_PstIMspI_PA	46.46
7109	Opata_787089_PstIMspI_PA	46.46
7110	Opata_885060_PstIMspI_PA	46.46
7111	Opata_966518_PstIMspI_PA	46.46
7112	M6_1278526_PstIMluI_PA	46.46
7113	M6_1038696_PstIMseI_PA	46.46
7114	M6_1074270_PstIMseI_PA	46.46
7115	M6_1187262_PstIMseI_PA	46.46
7116	M6_120043_PstIMseI_PA	46.46
7117	M6_1259482_PstIMseI_PA	46.46
7118	M6_1267256_PstIMseI_PA	46.46
7119	M6_1333465_PstIMseI_PA	46.46
7120	M6_1417426_PstIMseI_PA	46.46
7121	M6_1624974_PstIMseI_PA	46.46
7122	M6_1708603_PstIMseI_PA	46.46
7123	M6_1891257_PstIMseI_PA	46.46
7124	M6_21104_PstIMseI_PA	46.46
7125	M6_2205509_PstIMseI_PA	46.46
7126	M6_232329_PstIMseI_PA	46.46
7127	M6_282632_PstIMseI_PA	46.46
7128	M6_2922744_PstIMseI_PA	46.46
7129	M6_329720_PstIMseI_PA	46.46
7130	M6_3317494_PstIMseI_PA	46.46
7131	M6_65354_PstIMseI_PA	46.46
7132	M6_664240_PstIMseI_PA	46.46
7133	M6_719873_PstIMseI_PA	46.46
7134	M6_817708_PstIMseI_PA	46.46
7135	Opata_1095711_PstIMseI_PA	46.46
7136	Opata_1278843_PstIMseI_PA	46.46
7137	Opata_235305_PstIMseI_PA	46.46
7138	Opata_252545_PstIMseI_PA	46.46
7139	Opata_26135_PstIMseI_PA	46.46
7140	Opata_3350255_PstIMseI_PA	46.46
7141	Opata_441409_PstIMseI_PA	46.46
7142	Opata_485997_PstIMseI_PA	46.46
7143	Opata_635773_PstIMseI_PA	46.46
7144	Opata_649041_PstIMseI_PA	46.46
7145	Opata_989041_PstIMseI_PA	46.46
7146	M6_139231_PstIMspI_PA	46.46
7147	M6_165611_PstIMspI_PA	46.46
7148	M6_71952_PstIMspI_PA	46.46
7149	Opata_3481154_PstIMspI_PA	46.46
7150	Opata_364356_PstIMspI_PA	46.46
7151	Opata_421589_PstIMspI_PA	46.46
7152	Opata_645258_PstIMspI_PA	46.46
7153	M6_101131_PstIMseI_PA	46.46
7154	M6_1173695_PstIMseI_PA	46.46
7155	M6_1424812_PstIMseI_PA	46.46
7156	M6_178169_PstIMseI_PA	46.46
7157	M6_1912723_PstIMseI_PA	46.46
7158	M6_191459_PstIMseI_PA	46.46
7159	M6_222663_PstIMseI_PA	46.46
7160	M6_231090_PstIMseI_PA	46.46
7161	M6_250006_PstIMseI_PA	46.46
7162	M6_603364_PstIMseI_PA	46.46
7163	M6_603946_PstIMseI_PA	46.46
7164	M6_777075_PstIMseI_PA	46.46
7165	Opata_1005546_PstIMseI_PA	46.46
7166	Opata_1324081_PstIMseI_PA	46.46
7167	Opata_155367_PstIMseI_PA	46.46
7168	Opata_180080_PstIMseI_PA	46.46
7169	Opata_2479322_PstIMseI_PA	46.46
7170	Opata_4037174_PstIMseI_PA	46.46
7171	Opata_4177104_PstIMseI_PA	46.46
7172	Opata_67391_PstIMseI_PA	46.46
7173	Opata_804476_PstIMseI_PA	46.46
7174	Opata_865780_PstIMseI_PA	46.46
7175	Opata_918243_PstIMseI_PA	46.46
7176	Opata_926258_PstIMseI_PA	46.46
7177	Opata_92686_PstIMseI_PA	46.46
7178	Opata_956113_PstIMseI_PA	46.46
7179	M6_1436099_PstIMspI_PA	46.46
7180	M6_2426834_PstIMspI_PA	46.46
7181	Opata_1045295_PstIMspI_PA	46.46
7182	Opata_1067254_PstIMspI_PA	46.46
7183	Opata_1105623_PstIMspI_PA	46.46
7184	Opata_1133082_PstIMspI_PA	46.46
7185	Opata_1263377_PstIMspI_PA	46.46
7186	Opata_1512725_PstIMspI_PA	46.46
7187	Opata_1523133_PstIMspI_PA	46.46
7188	Opata_188506_PstIMspI_PA	46.46
7189	Opata_1927493_PstIMspI_PA	46.46
7190	Opata_240200_PstIMspI_PA	46.46
7191	Opata_252311_PstIMspI_PA	46.46
7192	Opata_2649882_PstIMspI_PA	46.46
7193	Opata_2739180_PstIMspI_PA	46.46
7194	Opata_2740734_PstIMspI_PA	46.46
7195	Opata_295828_PstIMspI_PA	46.46
7196	Opata_3034125_PstIMspI_PA	46.46
7197	Opata_3260216_PstIMspI_PA	46.46
7198	Opata_3305903_PstIMspI_PA	46.46
7199	Opata_350469_PstIMspI_PA	46.46
7200	Opata_3568237_PstIMspI_PA	46.46
7201	Opata_3670966_PstIMspI_PA	46.46
7202	Opata_3917508_PstIMspI_PA	46.46
7203	Opata_3927701_PstIMspI_PA	46.46
7204	Opata_406498_PstIMspI_PA	46.46
7205	Opata_412252_PstIMspI_PA	46.46
7206	Opata_4250956_PstIMspI_PA	46.46
7207	Opata_794305_PstIMspI_PA	46.46
7208	Opata_1005549_PstIMseI_PA	46.46
7209	Opata_1054753_PstIMseI_PA	46.46
7210	Opata_1457238_PstIMseI_PA	46.46
7211	Opata_150421_PstIMseI_PA	46.46
7212	Opata_3374594_PstIMseI_PA	46.46
7213	Opata_582760_PstIMseI_PA	46.46
7214	Opata_669348_PstIMseI_PA	46.46
7215	Opata_84406_PstIMseI_PA	46.46
7216	Opata_874997_PstIMseI_PA	46.46
7217	Opata_88173_PstIMseI_PA	46.46
7218	Opata_2319513_PstIMspI_PA	46.46
7219	Opata_2367022_PstIMspI_PA	46.46
7220	M6_91461_PstIMluI_PA	46.46
7221	M6_1198012_PstIMseI_PA	46.46
7222	M6_1227684_PstIMseI_PA	46.46
7223	M6_1252669_PstIMseI_PA	46.46
7224	M6_1349096_PstIMseI_PA	46.46
7225	M6_1425280_PstIMseI_PA	46.46
7226	M6_1466861_PstIMseI_PA	46.46
7227	M6_1479857_PstIMseI_PA	46.46
7228	M6_15115_PstIMseI_PA	46.46
7229	M6_165436_PstIMseI_PA	46.46
7230	M6_1669241_PstIMseI_PA	46.46
7231	M6_1736553_PstIMseI_PA	46.46
7232	M6_1782956_PstIMseI_PA	46.46
7233	M6_1791694_PstIMseI_PA	46.46
7234	M6_182158_PstIMseI_PA	46.46
7235	M6_1827087_PstIMseI_PA	46.46
7236	M6_1895390_PstIMseI_PA	46.46
7237	M6_1928624_PstIMseI_PA	46.46
7238	M6_1988495_PstIMseI_PA	46.46
7239	M6_2028209_PstIMseI_PA	46.46
7240	M6_207889_PstIMseI_PA	46.46
7241	M6_212933_PstIMseI_PA	46.46
7242	M6_2309072_PstIMseI_PA	46.46
7243	M6_2314515_PstIMseI_PA	46.46
7244	M6_234114_PstIMseI_PA	46.46
7245	M6_239285_PstIMseI_PA	46.46
7246	M6_2416585_PstIMseI_PA	46.46
7247	M6_245467_PstIMseI_PA	46.46
7248	M6_24805_PstIMseI_PA	46.46
7249	M6_258529_PstIMseI_PA	46.46
7250	M6_2662516_PstIMseI_PA	46.46
7251	M6_2677205_PstIMseI_PA	46.46
7252	M6_2682456_PstIMseI_PA	46.46
7253	M6_2686852_PstIMseI_PA	46.46
7254	M6_277490_PstIMseI_PA	46.46
7255	M6_3067192_PstIMseI_PA	46.46
7256	M6_3073590_PstIMseI_PA	46.46
7257	M6_314660_PstIMseI_PA	46.46
7258	M6_331711_PstIMseI_PA	46.46
7259	M6_3384905_PstIMseI_PA	46.46
7260	M6_3388226_PstIMseI_PA	46.46
7261	M6_3428851_PstIMseI_PA	46.46
7262	M6_342950_PstIMseI_PA	46.46
7263	M6_3646141_PstIMseI_PA	46.46
7264	M6_3999535_PstIMseI_PA	46.46
7265	M6_4146667_PstIMseI_PA	46.46
7266	M6_4162934_PstIMseI_PA	46.46
7267	M6_4268896_PstIMseI_PA	46.46
7268	M6_456031_PstIMseI_PA	46.46
7269	M6_46336_PstIMseI_PA	46.46
7270	M6_472476_PstIMseI_PA	46.46
7271	M6_549655_PstIMseI_PA	46.46
7272	M6_616394_PstIMseI_PA	46.46
7273	M6_66980_PstIMseI_PA	46.46
7274	M6_682535_PstIMseI_PA	46.46
7275	M6_738453_PstIMseI_PA	46.46
7276	M6_83986_PstIMseI_PA	46.46
7277	M6_865193_PstIMseI_PA	46.46
7278	M6_86924_PstIMseI_PA	46.46
7279	M6_882012_PstIMseI_PA	46.46
7280	M6_904076_PstIMseI_PA	46.46
7281	M6_907093_PstIMseI_PA	46.46
7282	M6_912942_PstIMseI_PA	46.46
7283	M6_915978_PstIMseI_PA	46.46
7284	M6_929418_PstIMseI_PA	46.46
7285	M6_9409_PstIMseI_PA	46.46
7286	M6_95812_PstIMseI_PA	46.46
7287	M6_979956_PstIMseI_PA	46.46
7288	Opata_1331284_PstIMseI_PA	46.46
7289	Opata_1350395_PstIMseI_PA	46.46
7290	Opata_2941854_PstIMseI_PA	46.46
7291	Opata_3439830_PstIMseI_PA	46.46
7292	Opata_465167_PstIMseI_PA	46.46
7293	Opata_545715_PstIMseI_PA	46.46
7294	Opata_670594_PstIMseI_PA	46.46
7295	M6_1029731_PstIMspI_PA	46.46
7296	M6_1055283_PstIMspI_PA	46.46
7297	M6_1073457_PstIMspI_PA	46.46
7298	M6_1148111_PstIMspI_PA	46.46
7299	M6_1180684_PstIMspI_PA	46.46
7300	M6_1207060_PstIMspI_PA	46.46
7301	M6_1323926_PstIMspI_PA	46.46
7302	M6_1332256_PstIMspI_PA	46.46
7303	M6_1345698_PstIMspI_PA	46.46
7304	M6_1624631_PstIMspI_PA	46.46
7305	M6_1664380_PstIMspI_PA	46.46
7306	M6_1726599_PstIMspI_PA	46.46
7307	M6_1776130_PstIMspI_PA	46.46
7308	M6_2027128_PstIMspI_PA	46.46
7309	M6_2830174_PstIMspI_PA	46.46
7310	M6_2914050_PstIMspI_PA	46.46
7311	M6_2967417_PstIMspI_PA	46.46
7312	M6_3083500_PstIMspI_PA	46.46
7313	M6_317430_PstIMspI_PA	46.46
7314	M6_3465727_PstIMspI_PA	46.46
7315	M6_3485845_PstIMspI_PA	46.46
7316	M6_3533540_PstIMspI_PA	46.46
7317	M6_467862_PstIMspI_PA	46.46
7318	M6_521271_PstIMspI_PA	46.46
7319	M6_596801_PstIMspI_PA	46.46
7320	M6_603518_PstIMspI_PA	46.46
7321	M6_645220_PstIMspI_PA	46.46
7322	M6_66502_PstIMspI_PA	46.46
7323	M6_679818_PstIMspI_PA	46.46
7324	M6_684358_PstIMspI_PA	46.46
7325	M6_698296_PstIMspI_PA	46.46
7326	M6_782807_PstIMspI_PA	46.46
7327	M6_791472_PstIMspI_PA	46.46
7328	M6_809895_PstIMspI_PA	46.46
7329	M6_810844_PstIMspI_PA	46.46
7330	M6_855928_PstIMspI_PA	46.46
7331	M6_957147_PstIMspI_PA	46.46
7332	Opata_2178062_PstIMspI_PA	46.46
7333	Opata_2183248_PstIMspI_PA	46.46
7334	Opata_3298105_PstIMspI_PA	46.46
7335	Opata_601721_PstIMspI_PA	46.46
7336	Opata_849385_PstIMspI_PA	46.46
7337	M6_29662_PstIMluI_PA	46.46
7338	M6_1119498_PstIMseI_PA	46.46
7339	M6_1254322_PstIMseI_PA	46.46
7340	M6_1324399_PstIMseI_PA	46.46
7341	M6_137955_PstIMseI_PA	46.46
7342	M6_151230_PstIMseI_PA	46.46
7343	M6_1869634_PstIMseI_PA	46.46
7344	M6_249051_PstIMseI_PA	46.46
7345	M6_2691205_PstIMseI_PA	46.46
7346	M6_2859429_PstIMseI_PA	46.46
7347	M6_363831_PstIMseI_PA	46.46
7348	M6_3782014_PstIMseI_PA	46.46
7349	M6_440979_PstIMseI_PA	46.46
7350	M6_547037_PstIMseI_PA	46.46
7351	M6_56674_PstIMseI_PA	46.46
7352	M6_605274_PstIMseI_PA	46.46
7353	M6_683055_PstIMseI_PA	46.46
7354	M6_713787_PstIMseI_PA	46.46
7355	M6_741806_PstIMseI_PA	46.46
7356	M6_883268_PstIMseI_PA	46.46
7357	Opata_1073350_PstIMseI_PA	46.46
7358	Opata_1169418_PstIMseI_PA	46.46
7359	Opata_172426_PstIMseI_PA	46.46
7360	Opata_1819897_PstIMseI_PA	46.46
7361	Opata_217323_PstIMseI_PA	46.46
7362	Opata_26256_PstIMseI_PA	46.46
7363	Opata_2837153_PstIMseI_PA	46.46
7364	Opata_3501979_PstIMseI_PA	46.46
7365	Opata_380668_PstIMseI_PA	46.46
7366	Opata_394741_PstIMseI_PA	46.46
7367	Opata_411660_PstIMseI_PA	46.46
7368	Opata_480249_PstIMseI_PA	46.46
7369	Opata_624719_PstIMseI_PA	46.46
7370	Opata_644276_PstIMseI_PA	46.46
7371	Opata_652507_PstIMseI_PA	46.46
7372	Opata_683112_PstIMseI_PA	46.46
7373	Opata_706230_PstIMseI_PA	46.46
7374	Opata_737886_PstIMseI_PA	46.46
7375	Opata_82090_PstIMseI_PA	46.46
7376	Opata_86044_PstIMseI_PA	46.46
7377	Opata_877461_PstIMseI_PA	46.46
7378	Opata_985196_PstIMseI_PA	46.46
7379	M6_1052628_PstIMspI_PA	46.46
7380	M6_1346761_PstIMspI_PA	46.46
7381	M6_1392651_PstIMspI_PA	46.46
7382	M6_1854079_PstIMspI_PA	46.46
7383	M6_2013228_PstIMspI_PA	46.46
7384	M6_319462_PstIMspI_PA	46.46
7385	M6_391777_PstIMspI_PA	46.46
7386	M6_757818_PstIMspI_PA	46.46
7387	Opata_1220357_PstIMspI_PA	46.46
7388	Opata_1518121_PstIMspI_PA	46.46
7389	Opata_1673396_PstIMspI_PA	46.46
7390	Opata_1808616_PstIMspI_PA	46.46
7391	Opata_1830316_PstIMspI_PA	46.46
7392	Opata_2180300_PstIMspI_PA	46.46
7393	Opata_288126_PstIMspI_PA	46.46
7394	Opata_3797090_PstIMspI_PA	46.46
7395	Opata_385992_PstIMspI_PA	46.46
7396	Opata_3862608_PstIMspI_PA	46.46
7397	Opata_724726_PstIMspI_PA	46.46
7398	Opata_858738_PstIMspI_PA	46.46
7399	M6_1030456_PstIMseI_PA	46.46
7400	M6_1116395_PstIMseI_PA	46.46
7401	M6_1121709_PstIMseI_PA	46.46
7402	M6_1137469_PstIMseI_PA	46.46
7403	M6_1208451_PstIMseI_PA	46.46
7404	M6_1220636_PstIMseI_PA	46.46
7405	M6_1246881_PstIMseI_PA	46.46
7406	M6_1265318_PstIMseI_PA	46.46
7407	M6_131798_PstIMseI_PA	46.46
7408	M6_1321651_PstIMseI_PA	46.46
7409	M6_1340227_PstIMseI_PA	46.46
7410	M6_1418822_PstIMseI_PA	46.46
7411	M6_1436499_PstIMseI_PA	46.46
7412	M6_1481672_PstIMseI_PA	46.46
7413	M6_148198_PstIMseI_PA	46.46
7414	M6_1772103_PstIMseI_PA	46.46
7415	M6_1908824_PstIMseI_PA	46.46
7416	M6_2502571_PstIMseI_PA	46.46
7417	M6_2532842_PstIMseI_PA	46.46
7418	M6_2837548_PstIMseI_PA	46.46
7419	M6_285654_PstIMseI_PA	46.46
7420	M6_3032325_PstIMseI_PA	46.46
7421	M6_3155764_PstIMseI_PA	46.46
7422	M6_3207641_PstIMseI_PA	46.46
7423	M6_327817_PstIMseI_PA	46.46
7424	M6_3437241_PstIMseI_PA	46.46
7425	M6_3586873_PstIMseI_PA	46.46
7426	M6_407322_PstIMseI_PA	46.46
7427	M6_4082801_PstIMseI_PA	46.46
7428	M6_410422_PstIMseI_PA	46.46
7429	M6_4163218_PstIMseI_PA	46.46
7430	M6_513950_PstIMseI_PA	46.46
7431	M6_64826_PstIMseI_PA	46.46
7432	M6_708747_PstIMseI_PA	46.46
7433	M6_729396_PstIMseI_PA	46.46
7434	M6_836126_PstIMseI_PA	46.46
7435	Opata_906049_PstIMseI_PA	46.46
7436	M6_1242331_PstIMspI_PA	46.46
7437	M6_1270006_PstIMspI_PA	46.46
7438	M6_1465199_PstIMspI_PA	46.46
7439	M6_1470264_PstIMspI_PA	46.46
7440	M6_1613959_PstIMspI_PA	46.46
7441	M6_1677191_PstIMspI_PA	46.46
7442	M6_1705835_PstIMspI_PA	46.46
7443	M6_1965179_PstIMspI_PA	46.46
7444	M6_2470602_PstIMspI_PA	46.46
7445	M6_2782176_PstIMspI_PA	46.46
7446	M6_2787153_PstIMspI_PA	46.46
7447	M6_704423_PstIMspI_PA	46.46
7448	M6_987674_PstIMspI_PA	46.46
7449	Opata_2692733_PstIMspI_PA	46.46
7450	Opata_3948378_PstIMspI_PA	46.46
7451	Opata_4263939_PstIMspI_PA	46.46
7452	Opata_667226_PstIMspI_PA	46.46
7453	Opata_768671_PstIMspI_PA	46.46
7454	M6_1019712_PstIMseI_PA	46.46
7455	M6_1033744_PstIMseI_PA	46.46
7456	M6_1078952_PstIMseI_PA	46.46
7457	M6_1173279_PstIMseI_PA	46.46
7458	M6_1364018_PstIMseI_PA	46.46
7459	M6_1470184_PstIMseI_PA	46.46
7460	M6_167932_PstIMseI_PA	46.46
7461	M6_2172160_PstIMseI_PA	46.46
7462	M6_2211320_PstIMseI_PA	46.46
7463	M6_2227834_PstIMseI_PA	46.46
7464	M6_2490403_PstIMseI_PA	46.46
7465	M6_2548727_PstIMseI_PA	46.46
7466	M6_2656056_PstIMseI_PA	46.46
7467	M6_266847_PstIMseI_PA	46.46
7468	M6_304217_PstIMseI_PA	46.46
7469	M6_4234831_PstIMseI_PA	46.46
7470	M6_871255_PstIMseI_PA	46.46
7471	M6_1201320_PstIMspI_PA	46.46
7472	M6_1275310_PstIMspI_PA	46.46
7473	M6_1285695_PstIMspI_PA	46.46
7474	M6_1290596_PstIMspI_PA	46.46
7475	M6_1907334_PstIMspI_PA	46.46
7476	M6_1957012_PstIMspI_PA	46.46
7477	M6_2106241_PstIMspI_PA	46.46
7478	M6_2226599_PstIMspI_PA	46.46
7479	M6_2347558_PstIMspI_PA	46.46
7480	M6_2467137_PstIMspI_PA	46.46
7481	M6_2715834_PstIMspI_PA	46.46
7482	M6_3222472_PstIMspI_PA	46.46
7483	M6_3388399_PstIMspI_PA	46.46
7484	M6_3490943_PstIMspI_PA	46.46
7485	M6_438099_PstIMspI_PA	46.46
7486	M6_458301_PstIMspI_PA	46.46
7487	M6_579198_PstIMspI_PA	46.46
7488	M6_604979_PstIMspI_PA	46.46
7489	M6_769758_PstIMspI_PA	46.46
7490	M6_814769_PstIMspI_PA	46.46
7491	M6_995803_PstIMspI_PA	46.46
7492	M6_1203985_PstIMluI_PA	46.46
7493	M6_1226496_PstIMseI_PA	46.46
7494	M6_132688_PstIMseI_PA	46.46
7495	M6_1401942_PstIMseI_PA	46.46
7496	M6_150200_PstIMseI_PA	46.46
7497	M6_1639266_PstIMseI_PA	46.46
7498	M6_1698757_PstIMseI_PA	46.46
7499	M6_192333_PstIMseI_PA	46.46
7500	M6_229701_PstIMseI_PA	46.46
7501	M6_3691113_PstIMseI_PA	46.46
7502	M6_3758483_PstIMseI_PA	46.46
7503	M6_3897063_PstIMseI_PA	46.46
7504	M6_4052431_PstIMseI_PA	46.46
7505	M6_494281_PstIMseI_PA	46.46
7506	M6_558683_PstIMseI_PA	46.46
7507	M6_615798_PstIMseI_PA	46.46
7508	M6_659272_PstIMseI_PA	46.46
7509	M6_812546_PstIMseI_PA	46.46
7510	M6_899843_PstIMseI_PA	46.46
7511	M6_917985_PstIMseI_PA	46.46
7512	M6_958401_PstIMseI_PA	46.46
7513	Opata_1098814_PstIMseI_PA	46.46
7514	Opata_1153406_PstIMseI_PA	46.46
7515	Opata_1193303_PstIMseI_PA	46.46
7516	Opata_125229_PstIMseI_PA	46.46
7517	Opata_126382_PstIMseI_PA	46.46
7518	Opata_139809_PstIMseI_PA	46.46
7519	Opata_155006_PstIMseI_PA	46.46
7520	Opata_1793782_PstIMseI_PA	46.46
7521	Opata_204062_PstIMseI_PA	46.46
7522	Opata_2479306_PstIMseI_PA	46.46
7523	Opata_265262_PstIMseI_PA	46.46
7524	Opata_277803_PstIMseI_PA	46.46
7525	Opata_2853898_PstIMseI_PA	46.46
7526	Opata_3177319_PstIMseI_PA	46.46
7527	Opata_3571995_PstIMseI_PA	46.46
7528	Opata_371844_PstIMseI_PA	46.46
7529	Opata_3755907_PstIMseI_PA	46.46
7530	Opata_4191943_PstIMseI_PA	46.46
7531	Opata_442_PstIMseI_PA	46.46
7532	Opata_460847_PstIMseI_PA	46.46
7533	Opata_533472_PstIMseI_PA	46.46
7534	Opata_655602_PstIMseI_PA	46.46
7535	Opata_683301_PstIMseI_PA	46.46
7536	Opata_689924_PstIMseI_PA	46.46
7537	Opata_713463_PstIMseI_PA	46.46
7538	Opata_808675_PstIMseI_PA	46.46
7539	Opata_882478_PstIMseI_PA	46.46
7540	Opata_903668_PstIMseI_PA	46.46
7541	Opata_913342_PstIMseI_PA	46.46
7542	M6_1075436_PstIMspI_PA	46.46
7543	M6_1232496_PstIMspI_PA	46.46
7544	Opata_1240589_PstIMspI_PA	46.46
7545	Opata_1751073_PstIMspI_PA	46.46
7546	Opata_2661850_PstIMspI_PA	46.46
7547	Opata_2713110_PstIMspI_PA	46.46
7548	Opata_2887702_PstIMspI_PA	46.46
7549	Opata_3359144_PstIMspI_PA	46.46
7550	Opata_3739387_PstIMspI_PA	46.46
7551	Opata_3822620_PstIMspI_PA	46.46
7552	Opata_458106_PstIMspI_PA	46.46
7553	Opata_889220_PstIMspI_PA	46.46
7554	M6_285240_PstIMseI_PA	46.46
7555	M6_3609326_PstIMseI_PA	46.46
7556	M6_519981_PstIMseI_PA	46.46
7557	M6_572189_PstIMseI_PA	46.46
7558	Opata_1636352_PstIMseI_PA	46.46
7559	Opata_1990177_PstIMseI_PA	46.46
7560	Opata_3737100_PstIMseI_PA	46.46
7561	Opata_721196_PstIMseI_PA	46.46
7562	Opata_809457_PstIMseI_PA	46.46
7563	Opata_915093_PstIMseI_PA	46.46
7564	M6_1913565_PstIMspI_PA	46.46
7565	Opata_1248520_PstIMspI_PA	46.46
7566	Opata_1479752_PstIMspI_PA	46.46
7567	Opata_1767832_PstIMspI_PA	46.46
7568	Opata_2714310_PstIMspI_PA	46.46
7569	Opata_2868839_PstIMspI_PA	46.46
7570	Opata_3272070_PstIMspI_PA	46.46
7571	Opata_3424223_PstIMspI_PA	46.46
7572	Opata_3442104_PstIMspI_PA	46.46
7573	Opata_3923998_PstIMspI_PA	46.46
7574	Opata_517627_PstIMspI_PA	46.46
7575	Opata_1249343_PstIMseI_PA	46.46
7576	Opata_243589_PstIMseI_PA	46.46
7577	Opata_33208_PstIMseI_PA	46.46
7578	Opata_4122888_PstIMseI_PA	46.46
7579	Opata_4231012_PstIMseI_PA	46.46
7580	Opata_632568_PstIMseI_PA	46.46
7581	Opata_874255_PstIMseI_PA	46.46
7582	Opata_1177000_PstIMspI_PA	46.46
7583	Opata_1502117_PstIMspI_PA	46.46
7584	Opata_1879617_PstIMspI_PA	46.46
7585	Opata_2743153_PstIMspI_PA	46.46
7586	Opata_4012479_PstIMspI_PA	46.46
7587	Opata_415358_PstIMspI_PA	46.46
7588	Opata_465437_PstIMspI_PA	46.46
7589	Opata_514097_PstIMspI_PA	46.46
7590	Opata_989405_PstIMspI_PA	46.46
7591	Opata_1729699_PstIMluI_PA	46.46
7592	Opata_250109_PstIMseI_PA	46.46
7593	Opata_401077_PstIMseI_PA	46.46
7594	Opata_4269285_PstIMseI_PA	46.46
7595	Opata_748530_PstIMseI_PA	46.46
7596	Opata_1318020_PstIMspI_PA	46.46
7597	Opata_1322502_PstIMspI_PA	46.46
7598	Opata_2009789_PstIMspI_PA	46.46
7599	Opata_2063192_PstIMspI_PA	46.46
7600	Opata_2223246_PstIMspI_PA	46.46
7601	Opata_2983905_PstIMspI_PA	46.46
7602	Opata_995602_PstIMspI_PA	46.46
7603	M6_1046621_PstIMseI_PA	46.46
7604	M6_283945_PstIMseI_PA	46.46
7605	M6_2949523_PstIMseI_PA	46.46
7606	M6_449744_PstIMseI_PA	46.46
7607	Opata_109498_PstIMseI_PA	46.46
7608	Opata_152442_PstIMseI_PA	46.46
7609	Opata_1965836_PstIMseI_PA	46.46
7610	Opata_201072_PstIMseI_PA	46.46
7611	Opata_335003_PstIMseI_PA	46.46
7612	Opata_338633_PstIMseI_PA	46.46
7613	Opata_502788_PstIMseI_PA	46.46
7614	Opata_507745_PstIMseI_PA	46.46
7615	Opata_887918_PstIMseI_PA	46.46
7616	Opata_3051443_PstIMspI_PA	46.46
7617	M6_1356868_PstIMseI_PA	46.46
7618	M6_472825_PstIMseI_PA	46.46
7619	M6_582637_PstIMseI_PA	46.46
7620	Opata_1181066_PstIMseI_PA	46.46
7621	Opata_3091662_PstIMspI_PA	46.46
7622	Opata_386439_PstIMspI_PA	46.46
7623	Opata_3993799_PstIMspI_PA	46.46
7624	Opata_1003827_PstIMseI_PA	46.46
7625	Opata_621169_PstIMseI_PA	46.46
7626	Opata_251934_PstIMspI_PA	46.46
7627	Opata_2729736_PstIMspI_PA	46.46
7628	M6_1142083_PstIMseI_PA	46.46
7629	M6_3987314_PstIMseI_PA	46.46
7630	Opata_2224610_PstIMspI_PA	46.46
7631	Opata_3124203_PstIMspI_PA	46.46
7632	Opata_3276735_PstIMspI_PA	46.46
7633	Opata_726461_PstIMspI_PA	46.46
7634	Opata_2325437_PstIMspI_PA	46.46
7635	1018331	46.48
7636	4002948	46.63
7637	4003296	46.63
7638	Ra_c26080_461	46.64
7639	RAC875_c27536_611	46.64
7640	BS00023766_51	46.64
7641	wsnp_BE442666B_Ta_2_1	46.73
7642	wsnp_BE442666B_Ta_2_2	46.73
7643	Tdurum_contig81905_502	46.8
7644	1863134	47.01
7645	2289062	47.14
7646	3957796	47.14
7647	Tdurum_contig42038_2826	47.18
7648	1260927	47.21
7649	Tdurum_contig10693_528	47.31
7650	4398290	47.43
7651	4409281	47.43
7652	2279631	47.48
7653	3384830	47.51
7654	wsnp_BF482960B_Ta_1_4	47.55
7655	wsnp_BG604493B_Ta_1_1	47.55
7656	wsnp_Ex_c9440_15657149	47.55
7657	wsnp_Ku_c28756_38667953	47.55
7658	2277272	47.55
7659	Excalibur_c36630_2194	47.55
7660	BobWhite_rep_c49034_132	47.55
7661	BobWhite_rep_c49034_589	47.55
7662	BobWhite_s64797_152	47.55
7663	Tdurum_contig42229_113	47.55
7664	BobWhite_rep_c49034_167	47.55
7665	Tdurum_contig33737_157	47.55
7666	986148	47.57
7667	1060463	47.57
7668	wPt-0915	47.57
7669	wPt-733745	47.59
7670	tPt-5342	47.6
7671	1208311	47.77
7672	BS00095286_51	47.78
7673	BS00084070_51	47.78
7674	BS00022785_51	47.78
7675	Tdurum_contig82378_264	47.78
7676	Tdurum_contig82378_561	47.78
7677	RAC875_c19303_228	47.78
7678	RAC875_c6778_219	47.78
7679	BS00011338_51	47.78
7680	BS00021986_51	47.78
7681	CAP8_c6159_113	47.78
7682	Kukri_c36744_353	47.78
7683	Kukri_c83977_279	47.78
7684	TA005178-0957	47.78
7685	Tdurum_contig100003_292	47.78
7686	Tdurum_contig10693_597	47.78
7687	Tdurum_contig29515_467	47.78
7688	Tdurum_contig31181_419	47.78
7689	Tdurum_contig42528_1416	47.78
7690	Tdurum_contig42528_884	47.78
7691	Tdurum_contig42528_936	47.78
7692	Tdurum_contig63537_2050	47.78
7693	Tdurum_contig94674_195	47.78
7694	Tdurum_contig94674_207	47.78
7695	Ra_c16081_438	47.78
7696	RAC875_rep_c105718_430	47.78
7697	BS00021984_51	47.78
7698	Tdurum_contig44718_835	47.78
7699	983836	48.14
7700	1084353	48.14
7701	3024027	48.14
7702	Xwb163k	48.2
7703	3945079	48.23
7704	1007226	48.43
7705	1065322	48.55
7706	1210331	48.55
7707	2278578	48.55
7708	1009219	48.57
7709	3941523	48.57
7710	4004275	48.57
7711	XWB060k	48.7
7712	3941560	48.78
7713	D_contig28294_88	48.85
7714	IAAV971	48.85
7715	Tdurum_contig42229_371	48.85
7716	Tdurum_contig82364_132	48.85
7717	wsnp_Ex_c17211_25859780	48.88
7718	3953436	48.92
7719	1076828	48.93
7720	BS00095416_51	49.23
7721	CAP11_c601_120	49.23
7722	BS00022047_51	49.23
7723	Tdurum_contig92931_882	49.23
7724	BS00033614_51	49.23
7725	Tdurum_contig92931_322	49.23
7726	Tdurum_contig92931_787	49.23
7727	978568	49.38
7728	977174	49.42
7729	985312	49.42
7730	985502	49.42
7731	1078626	49.42
7732	1666611	49.42
7733	2266639	49.42
7734	Excalibur_rep_c70584_595	49.42
7735	Excalibur_c56787_95	49.46
7736	1301844	49.56
7737	Kukri_c64554_96	49.6
7738	Tdurum_contig33737_277	49.6
7739	gwm113	49.66
7740	wmc511	49.66
7741	M6_221795_PstIMseI_PA	49.66
7742	M6_3132593_PstIMseI_PA	49.66
7743	M6_3929350_PstIMseI_PA	49.66
7744	M6_936119_PstIMseI_PA	49.66
7745	Opata_1133350_PstIMseI_PA	49.66
7746	Opata_1251822_PstIMseI_PA	49.66
7747	Opata_155412_PstIMseI_PA	49.66
7748	Opata_174044_PstIMseI_PA	49.66
7749	Opata_2059208_PstIMseI_PA	49.66
7750	Opata_2159229_PstIMseI_PA	49.66
7751	Opata_2360302_PstIMseI_PA	49.66
7752	Opata_242150_PstIMseI_PA	49.66
7753	Opata_2514837_PstIMseI_PA	49.66
7754	Opata_3086116_PstIMseI_PA	49.66
7755	Opata_333015_PstIMseI_PA	49.66
7756	Opata_354648_PstIMseI_PA	49.66
7757	Opata_3636428_PstIMseI_PA	49.66
7758	Opata_3913615_PstIMseI_PA	49.66
7759	Opata_3981948_PstIMseI_PA	49.66
7760	Opata_45187_PstIMseI_PA	49.66
7761	Opata_537820_PstIMseI_PA	49.66
7762	Opata_587426_PstIMseI_PA	49.66
7763	Opata_612794_PstIMseI_PA	49.66
7764	Opata_674148_PstIMseI_PA	49.66
7765	Opata_722838_PstIMseI_PA	49.66
7766	Opata_80774_PstIMseI_PA	49.66
7767	Opata_838956_PstIMseI_PA	49.66
7768	Opata_924342_PstIMseI_PA	49.66
7769	Opata_944254_PstIMseI_PA	49.66
7770	M6_1472759_PstIMspI_PA	49.66
7771	M6_202287_PstIMspI_PA	49.66
7772	M6_2267707_PstIMspI_PA	49.66
7773	M6_635309_PstIMspI_PA	49.66
7774	M6_90694_PstIMspI_PA	49.66
7775	Opata_1017461_PstIMspI_PA	49.66
7776	Opata_1357821_PstIMspI_PA	49.66
7777	Opata_1369200_PstIMspI_PA	49.66
7778	Opata_1545861_PstIMspI_PA	49.66
7779	Opata_1636860_PstIMspI_PA	49.66
7780	Opata_1645106_PstIMspI_PA	49.66
7781	Opata_1686615_PstIMspI_PA	49.66
7782	Opata_1717351_PstIMspI_PA	49.66
7783	Opata_1735692_PstIMspI_PA	49.66
7784	Opata_1749112_PstIMspI_PA	49.66
7785	Opata_1772797_PstIMspI_PA	49.66
7786	Opata_1794224_PstIMspI_PA	49.66
7787	Opata_1814367_PstIMspI_PA	49.66
7788	Opata_2143557_PstIMspI_PA	49.66
7789	Opata_2153057_PstIMspI_PA	49.66
7790	Opata_2171742_PstIMspI_PA	49.66
7791	Opata_2223156_PstIMspI_PA	49.66
7792	Opata_2249081_PstIMspI_PA	49.66
7793	Opata_2388356_PstIMspI_PA	49.66
7794	Opata_2597408_PstIMspI_PA	49.66
7795	Opata_2611220_PstIMspI_PA	49.66
7796	Opata_2623104_PstIMspI_PA	49.66
7797	Opata_2670486_PstIMspI_PA	49.66
7798	Opata_2731376_PstIMspI_PA	49.66
7799	Opata_2757418_PstIMspI_PA	49.66
7800	Opata_2774602_PstIMspI_PA	49.66
7801	Opata_282010_PstIMspI_PA	49.66
7802	Opata_2991006_PstIMspI_PA	49.66
7803	Opata_3055518_PstIMspI_PA	49.66
7804	Opata_3256912_PstIMspI_PA	49.66
7805	Opata_3320163_PstIMspI_PA	49.66
7806	Opata_3330839_PstIMspI_PA	49.66
7807	Opata_3351404_PstIMspI_PA	49.66
7808	Opata_3496926_PstIMspI_PA	49.66
7809	Opata_3520948_PstIMspI_PA	49.66
7810	Opata_3638383_PstIMspI_PA	49.66
7811	Opata_3708928_PstIMspI_PA	49.66
7812	Opata_3717430_PstIMspI_PA	49.66
7813	Opata_375318_PstIMspI_PA	49.66
7814	Opata_3815696_PstIMspI_PA	49.66
7815	Opata_3856536_PstIMspI_PA	49.66
7816	Opata_3946849_PstIMspI_PA	49.66
7817	Opata_3959467_PstIMspI_PA	49.66
7818	Opata_3970934_PstIMspI_PA	49.66
7819	Opata_4138135_PstIMspI_PA	49.66
7820	Opata_4226615_PstIMspI_PA	49.66
7821	Opata_475565_PstIMspI_PA	49.66
7822	Opata_498384_PstIMspI_PA	49.66
7823	Opata_502485_PstIMspI_PA	49.66
7824	Opata_550422_PstIMspI_PA	49.66
7825	Opata_636797_PstIMspI_PA	49.66
7826	Opata_651956_PstIMspI_PA	49.66
7827	Opata_706880_PstIMspI_PA	49.66
7828	Opata_761071_PstIMspI_PA	49.66
7829	Opata_807863_PstIMspI_PA	49.66
7830	Opata_819133_PstIMspI_PA	49.66
7831	Opata_834547_PstIMspI_PA	49.66
7832	Opata_891365_PstIMspI_PA	49.66
7833	Opata_923671_PstIMspI_PA	49.66
7834	Opata_942018_PstIMspI_PA	49.66
7835	Opata_988259_PstIMspI_PA	49.66
7836	M6_863970_69_PstIMseI_SNP	49.66
7837	Opata_117272_34_PstIMseI_SNP	49.66
7838	Opata_194477_8_PstIMseI_SNP	49.66
7839	Opata_489237_24_PstIMseI_SNP	49.66
7840	Opata_489237_33_PstIMseI_SNP	49.66
7841	Opata_532689_72_PstIMseI_SNP	49.66
7842	Opata_563865_66_PstIMseI_SNP	49.66
7843	Opata_81783_85_PstIMseI_SNP	49.66
7844	Opata_905915_77_PstIMseI_SNP	49.66
7845	M6_748762_21_PstIMspI_SNP	49.66
7846	Opata_1179657_20_PstIMspI_SNP	49.66
7847	Opata_1514769_14_PstIMspI_SNP	49.66
7848	Opata_1625838_83_PstIMspI_SNP	49.66
7849	Opata_1654259_49_PstIMspI_SNP	49.66
7850	Opata_1654259_55_PstIMspI_SNP	49.66
7851	Opata_1654259_70_PstIMspI_SNP	49.66
7852	Opata_1711764_74_PstIMspI_SNP	49.66
7853	Opata_1782124_9_PstIMspI_SNP	49.66
7854	Opata_2125921_35_PstIMspI_SNP	49.66
7855	Opata_2125921_67_PstIMspI_SNP	49.66
7856	Opata_294342_56_PstIMspI_SNP	49.66
7857	Opata_304067_15_PstIMspI_SNP	49.66
7858	Opata_3381209_55_PstIMspI_SNP	49.66
7859	Opata_34139_20_PstIMspI_SNP	49.66
7860	Opata_3993931_18_PstIMspI_SNP	49.66
7861	Opata_3993931_84_PstIMspI_SNP	49.66
7862	Opata_4090113_65_PstIMspI_SNP	49.66
7863	Opata_4097222_20_PstIMspI_SNP	49.66
7864	Opata_4263597_15_PstIMspI_SNP	49.66
7865	Opata_4263597_76_PstIMspI_SNP	49.66
7866	Opata_966496_17_PstIMspI_SNP	49.66
7867	Opata_2688830_PstIMluI_PA	49.66
7868	Opata_1035822_PstIMseI_PA	49.66
7869	Opata_1076146_PstIMseI_PA	49.66
7870	Opata_1139563_PstIMseI_PA	49.66
7871	Opata_1199664_PstIMseI_PA	49.66
7872	Opata_1998900_PstIMseI_PA	49.66
7873	Opata_260093_PstIMseI_PA	49.66
7874	Opata_271277_PstIMseI_PA	49.66
7875	Opata_3279539_PstIMseI_PA	49.66
7876	Opata_420815_PstIMseI_PA	49.66
7877	Opata_4260107_PstIMseI_PA	49.66
7878	Opata_576731_PstIMseI_PA	49.66
7879	Opata_590311_PstIMseI_PA	49.66
7880	Opata_755008_PstIMseI_PA	49.66
7881	Opata_862217_PstIMseI_PA	49.66
7882	M6_341232_PstIMspI_PA	49.66
7883	Opata_1163259_PstIMspI_PA	49.66
7884	Opata_1499335_PstIMspI_PA	49.66
7885	Opata_2611355_PstIMspI_PA	49.66
7886	Opata_3177174_PstIMspI_PA	49.66
7887	Opata_3181646_PstIMspI_PA	49.66
7888	Opata_3281866_PstIMspI_PA	49.66
7889	Opata_3499269_PstIMspI_PA	49.66
7890	Opata_4069443_PstIMspI_PA	49.66
7891	Opata_4095483_PstIMspI_PA	49.66
7892	Opata_65918_PstIMspI_PA	49.66
7893	Opata_863419_PstIMspI_PA	49.66
7894	Opata_1088694_19_PstIMspI_SNP	49.66
7895	M6_1871188_PstIMseI_PA	49.66
7896	Opata_112096_PstIMseI_PA	49.66
7897	Opata_540323_PstIMseI_PA	49.66
7898	Opata_2398278_PstIMspI_PA	49.66
7899	Opata_563489_17_PstIMseI_SNP	49.66
7900	Opata_6668_25_PstIMseI_SNP	49.66
7901	Opata_89388_50_PstIMseI_SNP	49.66
7902	Opata_1776962_40_PstIMspI_SNP	49.66
7903	Opata_334454_24_PstIMspI_SNP	49.66
7904	Opata_334454_33_PstIMspI_SNP	49.66
7905	Opata_334454_55_PstIMspI_SNP	49.66
7906	Opata_359736_4_PstIMspI_SNP	49.66
7907	Opata_1939395_PstIMspI_PA	49.66
7908	Opata_3116442_PstIMspI_PA	49.66
7909	Opata_456905_PstIMspI_PA	49.66
7910	Opata_196591_18_PstIMseI_SNP	49.66
7911	Opata_196591_83_PstIMseI_SNP	49.66
7912	Opata_1841863_67_PstIMspI_SNP	49.66
7913	Opata_2206670_PstIMluI_PA	49.66
7914	Opata_1165398_PstIMseI_PA	49.66
7915	Opata_1914951_PstIMseI_PA	49.66
7916	Opata_2037466_PstIMseI_PA	49.66
7917	Opata_2780293_PstIMseI_PA	49.66
7918	Opata_800586_PstIMseI_PA	49.66
7919	Opata_814699_PstIMseI_PA	49.66
7920	M6_554729_PstIMspI_PA	49.66
7921	M6_836543_PstIMspI_PA	49.66
7922	Opata_1426083_PstIMspI_PA	49.66
7923	Opata_2108635_PstIMspI_PA	49.66
7924	Opata_2443324_PstIMspI_PA	49.66
7925	Opata_3281330_PstIMspI_PA	49.66
7926	Opata_809522_PstIMspI_PA	49.66
7927	Opata_149217_84_PstIMseI_SNP	49.66
7928	Opata_1821053_27_PstIMseI_SNP	49.66
7929	Opata_276482_23_PstIMseI_SNP	49.66
7930	Opata_289084_77_PstIMseI_SNP	49.66
7931	Opata_463416_54_PstIMseI_SNP	49.66
7932	Opata_1048492_28_PstIMspI_SNP	49.66
7933	Opata_1268715_46_PstIMspI_SNP	49.66
7934	Opata_1393348_78_PstIMspI_SNP	49.66
7935	Opata_1584536_8_PstIMspI_SNP	49.66
7936	Opata_1648458_85_PstIMspI_SNP	49.66
7937	Opata_2037822_38_PstIMspI_SNP	49.66
7938	Opata_2100681_32_PstIMspI_SNP	49.66
7939	Opata_2173551_5_PstIMspI_SNP	49.66
7940	Opata_2222639_36_PstIMspI_SNP	49.66
7941	Opata_2222639_85_PstIMspI_SNP	49.66
7942	Opata_2280129_56_PstIMspI_SNP	49.66
7943	Opata_2380167_79_PstIMspI_SNP	49.66
7944	Opata_2424731_8_PstIMspI_SNP	49.66
7945	Opata_3056545_75_PstIMspI_SNP	49.66
7946	Opata_311706_32_PstIMspI_SNP	49.66
7947	Opata_314429_87_PstIMspI_SNP	49.66
7948	Opata_3355091_63_PstIMspI_SNP	49.66
7949	Opata_3506931_16_PstIMspI_SNP	49.66
7950	Opata_3506931_40_PstIMspI_SNP	49.66
7951	Opata_4071042_53_PstIMspI_SNP	49.66
7952	Opata_453037_24_PstIMspI_SNP	49.66
7953	Opata_453037_40_PstIMspI_SNP	49.66
7954	Opata_575600_45_PstIMspI_SNP	49.66
7955	Opata_649566_39_PstIMspI_SNP	49.66
7956	Opata_789001_61_PstIMspI_SNP	49.66
7957	Opata_853200_5_PstIMspI_SNP	49.66
7958	Opata_1948_PstIMluI_PA	49.66
7959	Opata_323724_PstIMluI_PA	49.66
7960	Opata_715380_PstIMluI_PA	49.66
7961	M6_1003103_PstIMseI_PA	49.66
7962	M6_1909820_PstIMseI_PA	49.66
7963	M6_2577753_PstIMseI_PA	49.66
7964	M6_2913016_PstIMseI_PA	49.66
7965	M6_475320_PstIMseI_PA	49.66
7966	M6_6874_PstIMseI_PA	49.66
7967	M6_695624_PstIMseI_PA	49.66
7968	M6_72091_PstIMseI_PA	49.66
7969	M6_783199_PstIMseI_PA	49.66
7970	M6_853154_PstIMseI_PA	49.66
7971	M6_926377_PstIMseI_PA	49.66
7972	Opata_1107296_PstIMseI_PA	49.66
7973	Opata_139628_PstIMseI_PA	49.66
7974	Opata_2924690_PstIMseI_PA	49.66
7975	Opata_357655_PstIMseI_PA	49.66
7976	Opata_3588956_PstIMseI_PA	49.66
7977	Opata_382281_PstIMseI_PA	49.66
7978	Opata_387537_PstIMseI_PA	49.66
7979	Opata_439255_PstIMseI_PA	49.66
7980	Opata_556256_PstIMseI_PA	49.66
7981	Opata_704368_PstIMseI_PA	49.66
7982	Opata_717054_PstIMseI_PA	49.66
7983	Opata_800679_PstIMseI_PA	49.66
7984	Opata_822110_PstIMseI_PA	49.66
7985	Opata_972689_PstIMseI_PA	49.66
7986	M6_137449_PstIMspI_PA	49.66
7987	M6_255481_PstIMspI_PA	49.66
7988	M6_261239_PstIMspI_PA	49.66
7989	M6_872517_PstIMspI_PA	49.66
7990	M6_8762_PstIMspI_PA	49.66
7991	Opata_1148762_PstIMspI_PA	49.66
7992	Opata_231551_PstIMspI_PA	49.66
7993	Opata_2320545_PstIMspI_PA	49.66
7994	Opata_3107346_PstIMspI_PA	49.66
7995	Opata_1637198_41_PstIMluI_SNP	49.66
7996	Opata_1014024_48_PstIMseI_SNP	49.66
7997	Opata_1050155_32_PstIMseI_SNP	49.66
7998	Opata_1063769_9_PstIMseI_SNP	49.66
7999	Opata_108949_2_PstIMseI_SNP	49.66
8000	Opata_108949_45_PstIMseI_SNP	49.66
8001	Opata_110201_65_PstIMseI_SNP	49.66
8002	Opata_1102967_58_PstIMseI_SNP	49.66
8003	Opata_1150489_50_PstIMseI_SNP	49.66
8004	Opata_115778_29_PstIMseI_SNP	49.66
8005	Opata_118713_14_PstIMseI_SNP	49.66
8006	Opata_1202281_11_PstIMseI_SNP	49.66
8007	Opata_1202281_49_PstIMseI_SNP	49.66
8008	Opata_1208606_2_PstIMseI_SNP	49.66
8009	Opata_1208606_61_PstIMseI_SNP	49.66
8010	Opata_1208606_84_PstIMseI_SNP	49.66
8011	Opata_1230033_42_PstIMseI_SNP	49.66
8012	Opata_1230413_49_PstIMseI_SNP	49.66
8013	Opata_1246329_17_PstIMseI_SNP	49.66
8014	Opata_1300553_43_PstIMseI_SNP	49.66
8015	Opata_1326299_86_PstIMseI_SNP	49.66
8016	Opata_14423_30_PstIMseI_SNP	49.66
8017	Opata_14423_83_PstIMseI_SNP	49.66
8018	Opata_1495842_41_PstIMseI_SNP	49.66
8019	Opata_156441_74_PstIMseI_SNP	49.66
8020	Opata_168130_47_PstIMseI_SNP	49.66
8021	Opata_17094_36_PstIMseI_SNP	49.66
8022	Opata_189013_43_PstIMseI_SNP	49.66
8023	Opata_1902183_67_PstIMseI_SNP	49.66
8024	Opata_196053_49_PstIMseI_SNP	49.66
8025	Opata_196053_67_PstIMseI_SNP	49.66
8026	Opata_2008816_59_PstIMseI_SNP	49.66
8027	Opata_206020_18_PstIMseI_SNP	49.66
8028	Opata_206020_6_PstIMseI_SNP	49.66
8029	Opata_2078567_32_PstIMseI_SNP	49.66
8030	Opata_215034_81_PstIMseI_SNP	49.66
8031	Opata_215801_38_PstIMseI_SNP	49.66
8032	Opata_2371644_68_PstIMseI_SNP	49.66
8033	Opata_238536_75_PstIMseI_SNP	49.66
8034	Opata_2620549_82_PstIMseI_SNP	49.66
8035	Opata_2620549_85_PstIMseI_SNP	49.66
8036	Opata_2620549_88_PstIMseI_SNP	49.66
8037	Opata_264024_24_PstIMseI_SNP	49.66
8038	Opata_280732_52_PstIMseI_SNP	49.66
8039	Opata_285122_24_PstIMseI_SNP	49.66
8040	Opata_337234_81_PstIMseI_SNP	49.66
8041	Opata_337234_9_PstIMseI_SNP	49.66
8042	Opata_3453363_76_PstIMseI_SNP	49.66
8043	Opata_350156_34_PstIMseI_SNP	49.66
8044	Opata_3811971_25_PstIMseI_SNP	49.66
8045	Opata_3811971_81_PstIMseI_SNP	49.66
8046	Opata_392540_5_PstIMseI_SNP	49.66
8047	Opata_425714_35_PstIMseI_SNP	49.66
8048	Opata_425714_78_PstIMseI_SNP	49.66
8049	Opata_427132_46_PstIMseI_SNP	49.66
8050	Opata_427132_56_PstIMseI_SNP	49.66
8051	Opata_4346800_31_PstIMseI_SNP	49.66
8052	Opata_467496_19_PstIMseI_SNP	49.66
8053	Opata_467496_53_PstIMseI_SNP	49.66
8054	Opata_469514_25_PstIMseI_SNP	49.66
8055	Opata_472682_63_PstIMseI_SNP	49.66
8056	Opata_476440_71_PstIMseI_SNP	49.66
8057	Opata_489306_12_PstIMseI_SNP	49.66
8058	Opata_620949_21_PstIMseI_SNP	49.66
8059	Opata_648910_14_PstIMseI_SNP	49.66
8060	Opata_667244_81_PstIMseI_SNP	49.66
8061	Opata_680938_84_PstIMseI_SNP	49.66
8062	Opata_686210_42_PstIMseI_SNP	49.66
8063	Opata_752366_38_PstIMseI_SNP	49.66
8064	Opata_752366_45_PstIMseI_SNP	49.66
8065	Opata_901489_83_PstIMseI_SNP	49.66
8066	Opata_951475_3_PstIMseI_SNP	49.66
8067	Opata_962381_58_PstIMseI_SNP	49.66
8068	Opata_1116876_8_PstIMspI_SNP	49.66
8069	Opata_1338679_3_PstIMspI_SNP	49.66
8070	Opata_1440598_18_PstIMspI_SNP	49.66
8071	Opata_1440598_42_PstIMspI_SNP	49.66
8072	Opata_1440598_47_PstIMspI_SNP	49.66
8073	Opata_1489588_66_PstIMspI_SNP	49.66
8074	Opata_1493040_41_PstIMspI_SNP	49.66
8075	Opata_1527884_43_PstIMspI_SNP	49.66
8076	Opata_1727601_39_PstIMspI_SNP	49.66
8077	Opata_1727601_56_PstIMspI_SNP	49.66
8078	Opata_1727601_62_PstIMspI_SNP	49.66
8079	Opata_1764549_23_PstIMspI_SNP	49.66
8080	Opata_1764549_29_PstIMspI_SNP	49.66
8081	Opata_191316_46_PstIMspI_SNP	49.66
8082	Opata_191316_9_PstIMspI_SNP	49.66
8083	Opata_1920462_52_PstIMspI_SNP	49.66
8084	Opata_1965415_2_PstIMspI_SNP	49.66
8085	Opata_2162660_62_PstIMspI_SNP	49.66
8086	Opata_2162660_63_PstIMspI_SNP	49.66
8087	Opata_2348649_71_PstIMspI_SNP	49.66
8088	Opata_236291_13_PstIMspI_SNP	49.66
8089	Opata_249054_66_PstIMspI_SNP	49.66
8090	Opata_250361_50_PstIMspI_SNP	49.66
8091	Opata_253668_36_PstIMspI_SNP	49.66
8092	Opata_3313596_9_PstIMspI_SNP	49.66
8093	Opata_3398428_26_PstIMspI_SNP	49.66
8094	Opata_376059_21_PstIMspI_SNP	49.66
8095	Opata_4241812_67_PstIMspI_SNP	49.66
8096	Opata_547392_64_PstIMspI_SNP	49.66
8097	Opata_660955_9_PstIMspI_SNP	49.66
8098	Opata_830216_39_PstIMspI_SNP	49.66
8099	Opata_865562_11_PstIMspI_SNP	49.66
8100	Opata_921318_16_PstIMspI_SNP	49.66
8101	Opata_921318_56_PstIMspI_SNP	49.66
8102	Opata_95226_70_PstIMspI_SNP	49.66
8103	Opata_109008_PstIMluI_PA	49.66
8104	Opata_2785355_PstIMluI_PA	49.66
8105	Opata_32349_PstIMluI_PA	49.66
8106	Opata_825509_PstIMluI_PA	49.66
8107	Opata_989928_PstIMluI_PA	49.66
8108	M6_1250669_PstIMseI_PA	49.66
8109	M6_2807899_PstIMseI_PA	49.66
8110	M6_3398808_PstIMseI_PA	49.66
8111	Opata_1159398_PstIMseI_PA	49.66
8112	Opata_1417643_PstIMseI_PA	49.66
8113	Opata_2145218_PstIMseI_PA	49.66
8114	Opata_356174_PstIMseI_PA	49.66
8115	Opata_708480_PstIMseI_PA	49.66
8116	Opata_730002_PstIMseI_PA	49.66
8117	M6_1145608_PstIMspI_PA	49.66
8118	M6_1247961_PstIMspI_PA	49.66
8119	M6_1272167_PstIMspI_PA	49.66
8120	M6_1275803_PstIMspI_PA	49.66
8121	M6_129495_PstIMspI_PA	49.66
8122	M6_1361409_PstIMspI_PA	49.66
8123	M6_1379374_PstIMspI_PA	49.66
8124	M6_1622128_PstIMspI_PA	49.66
8125	M6_1660151_PstIMspI_PA	49.66
8126	M6_1728264_PstIMspI_PA	49.66
8127	M6_1823019_PstIMspI_PA	49.66
8128	M6_1926604_PstIMspI_PA	49.66
8129	M6_2071415_PstIMspI_PA	49.66
8130	M6_2172839_PstIMspI_PA	49.66
8131	M6_2387344_PstIMspI_PA	49.66
8132	M6_2479985_PstIMspI_PA	49.66
8133	M6_2580349_PstIMspI_PA	49.66
8134	M6_2597901_PstIMspI_PA	49.66
8135	M6_2631530_PstIMspI_PA	49.66
8136	M6_2761752_PstIMspI_PA	49.66
8137	M6_2782397_PstIMspI_PA	49.66
8138	M6_2926524_PstIMspI_PA	49.66
8139	M6_2993945_PstIMspI_PA	49.66
8140	M6_3321887_PstIMspI_PA	49.66
8141	M6_3413504_PstIMspI_PA	49.66
8142	M6_3452449_PstIMspI_PA	49.66
8143	M6_349343_PstIMspI_PA	49.66
8144	M6_3547545_PstIMspI_PA	49.66
8145	M6_382359_PstIMspI_PA	49.66
8146	M6_382716_PstIMspI_PA	49.66
8147	M6_396096_PstIMspI_PA	49.66
8148	M6_479978_PstIMspI_PA	49.66
8149	M6_498989_PstIMspI_PA	49.66
8150	M6_531708_PstIMspI_PA	49.66
8151	M6_54434_PstIMspI_PA	49.66
8152	M6_560439_PstIMspI_PA	49.66
8153	M6_637172_PstIMspI_PA	49.66
8154	M6_732547_PstIMspI_PA	49.66
8155	M6_785841_PstIMspI_PA	49.66
8156	M6_786664_PstIMspI_PA	49.66
8157	M6_817107_PstIMspI_PA	49.66
8158	M6_862013_PstIMspI_PA	49.66
8159	M6_877134_PstIMspI_PA	49.66
8160	M6_980586_PstIMspI_PA	49.66
8161	Opata_1052010_PstIMspI_PA	49.66
8162	Opata_114952_PstIMspI_PA	49.66
8163	Opata_1415532_PstIMspI_PA	49.66
8164	Opata_1592099_PstIMspI_PA	49.66
8165	Opata_2018016_PstIMspI_PA	49.66
8166	Opata_253637_PstIMspI_PA	49.66
8167	Opata_2831264_PstIMspI_PA	49.66
8168	Opata_320105_PstIMspI_PA	49.66
8169	Opata_3203134_PstIMspI_PA	49.66
8170	Opata_3761030_PstIMspI_PA	49.66
8171	Opata_3830137_PstIMspI_PA	49.66
8172	Opata_728538_PstIMspI_PA	49.66
8173	Opata_7656_PstIMspI_PA	49.66
8174	Opata_10232_16_PstIMseI_SNP	49.66
8175	Opata_10232_45_PstIMseI_SNP	49.66
8176	Opata_1164988_17_PstIMseI_SNP	49.66
8177	Opata_1289783_83_PstIMseI_SNP	49.66
8178	Opata_1403673_1_PstIMseI_SNP	49.66
8179	Opata_1958891_7_PstIMseI_SNP	49.66
8180	Opata_2068051_54_PstIMseI_SNP	49.66
8181	Opata_217709_43_PstIMseI_SNP	49.66
8182	Opata_2202302_19_PstIMseI_SNP	49.66
8183	Opata_2257675_41_PstIMseI_SNP	49.66
8184	Opata_2509292_4_PstIMseI_SNP	49.66
8185	Opata_26468_37_PstIMseI_SNP	49.66
8186	Opata_2907369_31_PstIMseI_SNP	49.66
8187	Opata_2907369_64_PstIMseI_SNP	49.66
8188	Opata_335303_69_PstIMseI_SNP	49.66
8189	Opata_464532_15_PstIMseI_SNP	49.66
8190	Opata_507413_35_PstIMseI_SNP	49.66
8191	Opata_666075_5_PstIMseI_SNP	49.66
8192	Opata_699902_55_PstIMseI_SNP	49.66
8193	Opata_699902_6_PstIMseI_SNP	49.66
8194	Opata_857893_87_PstIMseI_SNP	49.66
8195	Opata_1017438_14_PstIMspI_SNP	49.66
8196	Opata_1017438_52_PstIMspI_SNP	49.66
8197	Opata_1029279_49_PstIMspI_SNP	49.66
8198	Opata_1058490_3_PstIMspI_SNP	49.66
8199	Opata_1073405_56_PstIMspI_SNP	49.66
8200	Opata_1094775_12_PstIMspI_SNP	49.66
8201	Opata_1164712_6_PstIMspI_SNP	49.66
8202	Opata_1210609_68_PstIMspI_SNP	49.66
8203	Opata_1258404_3_PstIMspI_SNP	49.66
8204	Opata_1264250_49_PstIMspI_SNP	49.66
8205	Opata_1264250_62_PstIMspI_SNP	49.66
8206	Opata_1363538_33_PstIMspI_SNP	49.66
8207	Opata_1369036_14_PstIMspI_SNP	49.66
8208	Opata_1369036_15_PstIMspI_SNP	49.66
8209	Opata_1369036_71_PstIMspI_SNP	49.66
8210	Opata_1495485_59_PstIMspI_SNP	49.66
8211	Opata_1566449_51_PstIMspI_SNP	49.66
8212	Opata_1591579_69_PstIMspI_SNP	49.66
8213	Opata_1597578_33_PstIMspI_SNP	49.66
8214	Opata_1597578_40_PstIMspI_SNP	49.66
8215	Opata_1647063_85_PstIMspI_SNP	49.66
8216	Opata_1647063_87_PstIMspI_SNP	49.66
8217	Opata_1721425_50_PstIMspI_SNP	49.66
8218	Opata_1788344_38_PstIMspI_SNP	49.66
8219	Opata_1841476_41_PstIMspI_SNP	49.66
8220	Opata_1937864_78_PstIMspI_SNP	49.66
8221	Opata_1965337_74_PstIMspI_SNP	49.66
8222	Opata_2070404_49_PstIMspI_SNP	49.66
8223	Opata_2105721_41_PstIMspI_SNP	49.66
8224	Opata_2249820_77_PstIMspI_SNP	49.66
8225	Opata_243954_65_PstIMspI_SNP	49.66
8226	Opata_2561580_81_PstIMspI_SNP	49.66
8227	Opata_281727_85_PstIMspI_SNP	49.66
8228	Opata_2820010_55_PstIMspI_SNP	49.66
8229	Opata_2820010_60_PstIMspI_SNP	49.66
8230	Opata_2844093_86_PstIMspI_SNP	49.66
8231	Opata_2888221_10_PstIMspI_SNP	49.66
8232	Opata_2888221_36_PstIMspI_SNP	49.66
8233	Opata_2888221_63_PstIMspI_SNP	49.66
8234	Opata_300210_6_PstIMspI_SNP	49.66
8235	Opata_3016474_14_PstIMspI_SNP	49.66
8236	Opata_3027482_62_PstIMspI_SNP	49.66
8237	Opata_3027482_74_PstIMspI_SNP	49.66
8238	Opata_3055334_42_PstIMspI_SNP	49.66
8239	Opata_3055334_4_PstIMspI_SNP	49.66
8240	Opata_3130004_11_PstIMspI_SNP	49.66
8241	Opata_3162989_60_PstIMspI_SNP	49.66
8242	Opata_3162989_76_PstIMspI_SNP	49.66
8243	Opata_3174350_44_PstIMspI_SNP	49.66
8244	Opata_3313161_37_PstIMspI_SNP	49.66
8245	Opata_3409543_26_PstIMspI_SNP	49.66
8246	Opata_371239_70_PstIMspI_SNP	49.66
8247	Opata_3941810_69_PstIMspI_SNP	49.66
8248	Opata_399525_49_PstIMspI_SNP	49.66
8249	Opata_4159670_12_PstIMspI_SNP	49.66
8250	Opata_4191678_1_PstIMspI_SNP	49.66
8251	Opata_4191678_20_PstIMspI_SNP	49.66
8252	Opata_4209715_2_PstIMspI_SNP	49.66
8253	Opata_475641_68_PstIMspI_SNP	49.66
8254	Opata_504566_19_PstIMspI_SNP	49.66
8255	Opata_554721_19_PstIMspI_SNP	49.66
8256	Opata_563830_24_PstIMspI_SNP	49.66
8257	Opata_597910_70_PstIMspI_SNP	49.66
8258	Opata_658470_75_PstIMspI_SNP	49.66
8259	Opata_690147_53_PstIMspI_SNP	49.66
8260	Opata_735615_69_PstIMspI_SNP	49.66
8261	Opata_755666_26_PstIMspI_SNP	49.66
8262	Opata_755666_34_PstIMspI_SNP	49.66
8263	Opata_921318_82_PstIMspI_SNP	49.66
8264	M6_1094002_PstIMluI_PA	49.66
8265	M6_1001217_PstIMseI_PA	49.66
8266	M6_124157_PstIMseI_PA	49.66
8267	M6_131814_PstIMseI_PA	49.66
8268	M6_136484_PstIMseI_PA	49.66
8269	M6_366548_PstIMseI_PA	49.66
8270	M6_494093_PstIMseI_PA	49.66
8271	M6_511264_PstIMseI_PA	49.66
8272	M6_763132_PstIMseI_PA	49.66
8273	M6_909193_PstIMseI_PA	49.66
8274	M6_985231_PstIMseI_PA	49.66
8275	M6_1052465_PstIMspI_PA	49.66
8276	M6_1512889_PstIMspI_PA	49.66
8277	M6_1594109_PstIMspI_PA	49.66
8278	M6_2138932_PstIMspI_PA	49.66
8279	M6_2212686_PstIMspI_PA	49.66
8280	M6_2446484_PstIMspI_PA	49.66
8281	M6_2446864_PstIMspI_PA	49.66
8282	M6_3119286_PstIMspI_PA	49.66
8283	M6_3129137_PstIMspI_PA	49.66
8284	M6_3288965_PstIMspI_PA	49.66
8285	M6_350680_PstIMspI_PA	49.66
8286	M6_35262_PstIMspI_PA	49.66
8287	M6_702255_PstIMspI_PA	49.66
8288	M6_708794_PstIMspI_PA	49.66
8289	M6_739826_PstIMspI_PA	49.66
8290	M6_929827_PstIMspI_PA	49.66
8291	M6_1497943_PstIMluI_PA	49.66
8292	M6_1797323_PstIMluI_PA	49.66
8293	M6_243125_PstIMluI_PA	49.66
8294	Opata_1422531_PstIMluI_PA	49.66
8295	Opata_1497900_PstIMluI_PA	49.66
8296	Opata_160230_PstIMluI_PA	49.66
8297	Opata_16432_PstIMluI_PA	49.66
8298	Opata_1707366_PstIMluI_PA	49.66
8299	Opata_21478_PstIMluI_PA	49.66
8300	Opata_2210992_PstIMluI_PA	49.66
8301	Opata_2321315_PstIMluI_PA	49.66
8302	Opata_35794_PstIMluI_PA	49.66
8303	Opata_733184_PstIMluI_PA	49.66
8304	M6_1022660_PstIMseI_PA	49.66
8305	M6_1081618_PstIMseI_PA	49.66
8306	M6_1223301_PstIMseI_PA	49.66
8307	M6_1244261_PstIMseI_PA	49.66
8308	M6_1642815_PstIMseI_PA	49.66
8309	M6_164988_PstIMseI_PA	49.66
8310	M6_2002293_PstIMseI_PA	49.66
8311	M6_2035949_PstIMseI_PA	49.66
8312	M6_2089873_PstIMseI_PA	49.66
8313	M6_223149_PstIMseI_PA	49.66
8314	M6_2266443_PstIMseI_PA	49.66
8315	M6_2826494_PstIMseI_PA	49.66
8316	M6_3201098_PstIMseI_PA	49.66
8317	M6_45260_PstIMseI_PA	49.66
8318	M6_860857_PstIMseI_PA	49.66
8319	Opata_1007609_PstIMseI_PA	49.66
8320	Opata_1013853_PstIMseI_PA	49.66
8321	Opata_1072975_PstIMseI_PA	49.66
8322	Opata_118440_PstIMseI_PA	49.66
8323	Opata_118808_PstIMseI_PA	49.66
8324	Opata_1198317_PstIMseI_PA	49.66
8325	Opata_1236860_PstIMseI_PA	49.66
8326	Opata_1257561_PstIMseI_PA	49.66
8327	Opata_148171_PstIMseI_PA	49.66
8328	Opata_1530483_PstIMseI_PA	49.66
8329	Opata_163295_PstIMseI_PA	49.66
8330	Opata_166385_PstIMseI_PA	49.66
8331	Opata_240114_PstIMseI_PA	49.66
8332	Opata_2403446_PstIMseI_PA	49.66
8333	Opata_260748_PstIMseI_PA	49.66
8334	Opata_2658283_PstIMseI_PA	49.66
8335	Opata_312618_PstIMseI_PA	49.66
8336	Opata_344771_PstIMseI_PA	49.66
8337	Opata_387635_PstIMseI_PA	49.66
8338	Opata_4041880_PstIMseI_PA	49.66
8339	Opata_410586_PstIMseI_PA	49.66
8340	Opata_45991_PstIMseI_PA	49.66
8341	Opata_46328_PstIMseI_PA	49.66
8342	Opata_467108_PstIMseI_PA	49.66
8343	Opata_478021_PstIMseI_PA	49.66
8344	Opata_490588_PstIMseI_PA	49.66
8345	Opata_514396_PstIMseI_PA	49.66
8346	Opata_522872_PstIMseI_PA	49.66
8347	Opata_549685_PstIMseI_PA	49.66
8348	Opata_570336_PstIMseI_PA	49.66
8349	Opata_612304_PstIMseI_PA	49.66
8350	Opata_678575_PstIMseI_PA	49.66
8351	Opata_752651_PstIMseI_PA	49.66
8352	Opata_763994_PstIMseI_PA	49.66
8353	Opata_774566_PstIMseI_PA	49.66
8354	Opata_788117_PstIMseI_PA	49.66
8355	Opata_79840_PstIMseI_PA	49.66
8356	Opata_80570_PstIMseI_PA	49.66
8357	Opata_81624_PstIMseI_PA	49.66
8358	Opata_826674_PstIMseI_PA	49.66
8359	Opata_833960_PstIMseI_PA	49.66
8360	Opata_862225_PstIMseI_PA	49.66
8361	Opata_893231_PstIMseI_PA	49.66
8362	Opata_944253_PstIMseI_PA	49.66
8363	Opata_968104_PstIMseI_PA	49.66
8364	M6_1144685_PstIMspI_PA	49.66
8365	M6_1240447_PstIMspI_PA	49.66
8366	M6_1317230_PstIMspI_PA	49.66
8367	M6_1874339_PstIMspI_PA	49.66
8368	M6_2290929_PstIMspI_PA	49.66
8369	M6_2579350_PstIMspI_PA	49.66
8370	M6_284975_PstIMspI_PA	49.66
8371	M6_3085038_PstIMspI_PA	49.66
8372	M6_3566589_PstIMspI_PA	49.66
8373	M6_372445_PstIMspI_PA	49.66
8374	M6_385376_PstIMspI_PA	49.66
8375	M6_41858_PstIMspI_PA	49.66
8376	M6_439540_PstIMspI_PA	49.66
8377	M6_631841_PstIMspI_PA	49.66
8378	M6_638658_PstIMspI_PA	49.66
8379	M6_793292_PstIMspI_PA	49.66
8380	M6_828862_PstIMspI_PA	49.66
8381	M6_981344_PstIMspI_PA	49.66
8382	Opata_1049899_PstIMspI_PA	49.66
8383	Opata_1101587_PstIMspI_PA	49.66
8384	Opata_1112489_PstIMspI_PA	49.66
8385	Opata_167083_PstIMspI_PA	49.66
8386	Opata_1884866_PstIMspI_PA	49.66
8387	Opata_1957368_PstIMspI_PA	49.66
8388	Opata_210507_PstIMspI_PA	49.66
8389	Opata_237440_PstIMspI_PA	49.66
8390	Opata_2558007_PstIMspI_PA	49.66
8391	Opata_2990877_PstIMspI_PA	49.66
8392	Opata_3160381_PstIMspI_PA	49.66
8393	Opata_3206936_PstIMspI_PA	49.66
8394	Opata_3878130_PstIMspI_PA	49.66
8395	Opata_3887567_PstIMspI_PA	49.66
8396	Opata_3989319_PstIMspI_PA	49.66
8397	Opata_432611_PstIMspI_PA	49.66
8398	Opata_55255_PstIMspI_PA	49.66
8399	Opata_979844_PstIMspI_PA	49.66
8400	Opata_986904_PstIMspI_PA	49.66
8401	Opata_206751_90_PstIMluI_SNP	49.66
8402	Opata_107191_64_PstIMseI_SNP	49.66
8403	Opata_107191_7_PstIMseI_SNP	49.66
8404	Opata_108949_88_PstIMseI_SNP	49.66
8405	Opata_1097134_43_PstIMseI_SNP	49.66
8406	Opata_1574943_20_PstIMseI_SNP	49.66
8407	Opata_163353_74_PstIMseI_SNP	49.66
8408	Opata_187291_47_PstIMseI_SNP	49.66
8409	Opata_187291_85_PstIMseI_SNP	49.66
8410	Opata_197812_23_PstIMseI_SNP	49.66
8411	Opata_225494_65_PstIMseI_SNP	49.66
8412	Opata_2276240_39_PstIMseI_SNP	49.66
8413	Opata_27497_37_PstIMseI_SNP	49.66
8414	Opata_2952116_62_PstIMseI_SNP	49.66
8415	Opata_299571_14_PstIMseI_SNP	49.66
8416	Opata_3088586_9_PstIMseI_SNP	49.66
8417	Opata_349551_23_PstIMseI_SNP	49.66
8418	Opata_349551_41_PstIMseI_SNP	49.66
8419	Opata_386529_41_PstIMseI_SNP	49.66
8420	Opata_390142_66_PstIMseI_SNP	49.66
8421	Opata_390142_68_PstIMseI_SNP	49.66
8422	Opata_52818_24_PstIMseI_SNP	49.66
8423	Opata_576138_53_PstIMseI_SNP	49.66
8424	Opata_614818_32_PstIMseI_SNP	49.66
8425	Opata_654561_43_PstIMseI_SNP	49.66
8426	Opata_684773_23_PstIMseI_SNP	49.66
8427	Opata_748589_73_PstIMseI_SNP	49.66
8428	Opata_796978_39_PstIMseI_SNP	49.66
8429	Opata_893129_36_PstIMseI_SNP	49.66
8430	Opata_92819_89_PstIMseI_SNP	49.66
8431	Opata_935238_88_PstIMseI_SNP	49.66
8432	Opata_937699_10_PstIMseI_SNP	49.66
8433	Opata_962654_70_PstIMseI_SNP	49.66
8434	Opata_1540288_26_PstIMspI_SNP	49.66
8435	Opata_2301181_5_PstIMspI_SNP	49.66
8436	Opata_254523_37_PstIMspI_SNP	49.66
8437	Opata_344581_12_PstIMspI_SNP	49.66
8438	Opata_344581_4_PstIMspI_SNP	49.66
8439	Opata_3764958_65_PstIMspI_SNP	49.66
8440	Opata_4263654_34_PstIMspI_SNP	49.66
8441	Opata_678338_39_PstIMspI_SNP	49.66
8442	Opata_731283_53_PstIMspI_SNP	49.66
8443	Opata_1757835_PstIMluI_PA	49.66
8444	Opata_400287_PstIMluI_PA	49.66
8445	M6_151706_PstIMseI_PA	49.66
8446	M6_2004800_PstIMseI_PA	49.66
8447	M6_3435903_PstIMseI_PA	49.66
8448	M6_69717_PstIMseI_PA	49.66
8449	Opata_1258002_PstIMseI_PA	49.66
8450	Opata_132141_PstIMseI_PA	49.66
8451	Opata_137518_PstIMseI_PA	49.66
8452	Opata_141389_PstIMseI_PA	49.66
8453	Opata_1567741_PstIMseI_PA	49.66
8454	Opata_1652082_PstIMseI_PA	49.66
8455	Opata_1890998_PstIMseI_PA	49.66
8456	Opata_194661_PstIMseI_PA	49.66
8457	Opata_1946995_PstIMseI_PA	49.66
8458	Opata_19525_PstIMseI_PA	49.66
8459	Opata_20008_PstIMseI_PA	49.66
8460	Opata_2085459_PstIMseI_PA	49.66
8461	Opata_232378_PstIMseI_PA	49.66
8462	Opata_2390468_PstIMseI_PA	49.66
8463	Opata_248860_PstIMseI_PA	49.66
8464	Opata_2693225_PstIMseI_PA	49.66
8465	Opata_2791516_PstIMseI_PA	49.66
8466	Opata_2935360_PstIMseI_PA	49.66
8467	Opata_325081_PstIMseI_PA	49.66
8468	Opata_326720_PstIMseI_PA	49.66
8469	Opata_335314_PstIMseI_PA	49.66
8470	Opata_344289_PstIMseI_PA	49.66
8471	Opata_391642_PstIMseI_PA	49.66
8472	Opata_4306904_PstIMseI_PA	49.66
8473	Opata_576609_PstIMseI_PA	49.66
8474	Opata_660025_PstIMseI_PA	49.66
8475	Opata_8875_PstIMseI_PA	49.66
8476	Opata_893864_PstIMseI_PA	49.66
8477	Opata_95011_PstIMseI_PA	49.66
8478	M6_1121701_PstIMspI_PA	49.66
8479	M6_1306138_PstIMspI_PA	49.66
8480	M6_2561259_PstIMspI_PA	49.66
8481	M6_3363282_PstIMspI_PA	49.66
8482	M6_3467130_PstIMspI_PA	49.66
8483	M6_462816_PstIMspI_PA	49.66
8484	Opata_1026084_PstIMspI_PA	49.66
8485	Opata_1103583_PstIMspI_PA	49.66
8486	Opata_1132200_PstIMspI_PA	49.66
8487	Opata_1215545_PstIMspI_PA	49.66
8488	Opata_1234476_PstIMspI_PA	49.66
8489	Opata_1335273_PstIMspI_PA	49.66
8490	Opata_1350869_PstIMspI_PA	49.66
8491	Opata_1351899_PstIMspI_PA	49.66
8492	Opata_1403113_PstIMspI_PA	49.66
8493	Opata_1411182_PstIMspI_PA	49.66
8494	Opata_1420339_PstIMspI_PA	49.66
8495	Opata_147435_PstIMspI_PA	49.66
8496	Opata_1489661_PstIMspI_PA	49.66
8497	Opata_1613098_PstIMspI_PA	49.66
8498	Opata_1640966_PstIMspI_PA	49.66
8499	Opata_1660524_PstIMspI_PA	49.66
8500	Opata_1669592_PstIMspI_PA	49.66
8501	Opata_1673025_PstIMspI_PA	49.66
8502	Opata_1712514_PstIMspI_PA	49.66
8503	Opata_1863640_PstIMspI_PA	49.66
8504	Opata_189683_PstIMspI_PA	49.66
8505	Opata_1974961_PstIMspI_PA	49.66
8506	Opata_1988246_PstIMspI_PA	49.66
8507	Opata_2052339_PstIMspI_PA	49.66
8508	Opata_2098346_PstIMspI_PA	49.66
8509	Opata_2162849_PstIMspI_PA	49.66
8510	Opata_2263640_PstIMspI_PA	49.66
8511	Opata_2333085_PstIMspI_PA	49.66
8512	Opata_2337481_PstIMspI_PA	49.66
8513	Opata_2578141_PstIMspI_PA	49.66
8514	Opata_2601820_PstIMspI_PA	49.66
8515	Opata_260501_PstIMspI_PA	49.66
8516	Opata_2618783_PstIMspI_PA	49.66
8517	Opata_2737210_PstIMspI_PA	49.66
8518	Opata_2747071_PstIMspI_PA	49.66
8519	Opata_2759587_PstIMspI_PA	49.66
8520	Opata_2827010_PstIMspI_PA	49.66
8521	Opata_2831713_PstIMspI_PA	49.66
8522	Opata_2872597_PstIMspI_PA	49.66
8523	Opata_3003202_PstIMspI_PA	49.66
8524	Opata_3166213_PstIMspI_PA	49.66
8525	Opata_3216114_PstIMspI_PA	49.66
8526	Opata_343258_PstIMspI_PA	49.66
8527	Opata_3438426_PstIMspI_PA	49.66
8528	Opata_3452590_PstIMspI_PA	49.66
8529	Opata_352483_PstIMspI_PA	49.66
8530	Opata_3583770_PstIMspI_PA	49.66
8531	Opata_3632661_PstIMspI_PA	49.66
8532	Opata_3823958_PstIMspI_PA	49.66
8533	Opata_3829561_PstIMspI_PA	49.66
8534	Opata_4170330_PstIMspI_PA	49.66
8535	Opata_4195624_PstIMspI_PA	49.66
8536	Opata_4219288_PstIMspI_PA	49.66
8537	Opata_453641_PstIMspI_PA	49.66
8538	Opata_523519_PstIMspI_PA	49.66
8539	Opata_543502_PstIMspI_PA	49.66
8540	Opata_618966_PstIMspI_PA	49.66
8541	Opata_645765_PstIMspI_PA	49.66
8542	Opata_754515_PstIMspI_PA	49.66
8543	Opata_797210_PstIMspI_PA	49.66
8544	Opata_84301_PstIMspI_PA	49.66
8545	Opata_940272_PstIMspI_PA	49.66
8546	Opata_1282366_68_PstIMseI_SNP	49.66
8547	Opata_390142_88_PstIMseI_SNP	49.66
8548	Opata_4113680_18_PstIMseI_SNP	49.66
8549	Opata_4113680_56_PstIMseI_SNP	49.66
8550	Opata_4113680_80_PstIMseI_SNP	49.66
8551	Opata_489237_60_PstIMseI_SNP	49.66
8552	Opata_512415_60_PstIMseI_SNP	49.66
8553	Opata_1461902_75_PstIMspI_SNP	49.66
8554	Opata_1541882_1_PstIMspI_SNP	49.66
8555	Opata_1541882_27_PstIMspI_SNP	49.66
8556	Opata_1699772_56_PstIMspI_SNP	49.66
8557	Opata_1827179_17_PstIMspI_SNP	49.66
8558	Opata_1827179_1_PstIMspI_SNP	49.66
8559	Opata_1827179_45_PstIMspI_SNP	49.66
8560	Opata_1827414_20_PstIMspI_SNP	49.66
8561	Opata_1827414_36_PstIMspI_SNP	49.66
8562	Opata_1827414_52_PstIMspI_SNP	49.66
8563	Opata_1999646_36_PstIMspI_SNP	49.66
8564	Opata_2017656_71_PstIMspI_SNP	49.66
8565	Opata_2428403_44_PstIMspI_SNP	49.66
8566	Opata_2428403_76_PstIMspI_SNP	49.66
8567	Opata_2709022_27_PstIMspI_SNP	49.66
8568	Opata_2811127_89_PstIMspI_SNP	49.66
8569	Opata_283325_78_PstIMspI_SNP	49.66
8570	Opata_2975702_82_PstIMspI_SNP	49.66
8571	Opata_2975702_86_PstIMspI_SNP	49.66
8572	Opata_3346770_61_PstIMspI_SNP	49.66
8573	Opata_3456998_21_PstIMspI_SNP	49.66
8574	Opata_360585_15_PstIMspI_SNP	49.66
8575	Opata_360585_18_PstIMspI_SNP	49.66
8576	Opata_3650540_38_PstIMspI_SNP	49.66
8577	Opata_3866471_70_PstIMspI_SNP	49.66
8578	Opata_4084088_70_PstIMspI_SNP	49.66
8579	Opata_4106737_15_PstIMspI_SNP	49.66
8580	Opata_4170167_25_PstIMspI_SNP	49.66
8581	Opata_4170167_47_PstIMspI_SNP	49.66
8582	Opata_454456_14_PstIMspI_SNP	49.66
8583	Opata_529479_26_PstIMspI_SNP	49.66
8584	Opata_529479_4_PstIMspI_SNP	49.66
8585	Opata_529479_57_PstIMspI_SNP	49.66
8586	Opata_590532_37_PstIMspI_SNP	49.66
8587	Opata_654120_21_PstIMspI_SNP	49.66
8588	Opata_671146_25_PstIMspI_SNP	49.66
8589	Opata_671146_4_PstIMspI_SNP	49.66
8590	Opata_671146_5_PstIMspI_SNP	49.66
8591	Opata_790257_42_PstIMspI_SNP	49.66
8592	Opata_1101837_PstIMseI_PA	49.66
8593	Opata_140988_PstIMseI_PA	49.66
8594	Opata_15006_PstIMseI_PA	49.66
8595	Opata_231297_PstIMseI_PA	49.66
8596	Opata_2513059_PstIMseI_PA	49.66
8597	Opata_2739741_PstIMseI_PA	49.66
8598	Opata_4032422_PstIMseI_PA	49.66
8599	Opata_576578_PstIMseI_PA	49.66
8600	Opata_857620_PstIMseI_PA	49.66
8601	Opata_2131722_PstIMspI_PA	49.66
8602	Opata_2468645_PstIMspI_PA	49.66
8603	Opata_2493267_PstIMspI_PA	49.66
8604	Opata_2614144_PstIMspI_PA	49.66
8605	Opata_3576078_PstIMspI_PA	49.66
8606	Opata_3721372_PstIMspI_PA	49.66
8607	Opata_3999873_PstIMspI_PA	49.66
8608	Opata_1056075_89_PstIMseI_SNP	49.66
8609	Opata_1056926_82_PstIMseI_SNP	49.66
8610	Opata_1403673_76_PstIMseI_SNP	49.66
8611	Opata_28317_29_PstIMseI_SNP	49.66
8612	Opata_3002392_39_PstIMseI_SNP	49.66
8613	Opata_3267293_54_PstIMseI_SNP	49.66
8614	Opata_1610911_58_PstIMspI_SNP	49.66
8615	Opata_1614309_82_PstIMspI_SNP	49.66
8616	Opata_1720082_14_PstIMspI_SNP	49.66
8617	Opata_1720082_35_PstIMspI_SNP	49.66
8618	Opata_1841097_51_PstIMspI_SNP	49.66
8619	Opata_1841097_76_PstIMspI_SNP	49.66
8620	Opata_1846113_86_PstIMspI_SNP	49.66
8621	Opata_2114816_57_PstIMspI_SNP	49.66
8622	Opata_2114816_65_PstIMspI_SNP	49.66
8623	Opata_2269275_23_PstIMspI_SNP	49.66
8624	Opata_2428495_78_PstIMspI_SNP	49.66
8625	Opata_2428495_82_PstIMspI_SNP	49.66
8626	Opata_2428495_83_PstIMspI_SNP	49.66
8627	Opata_2622910_61_PstIMspI_SNP	49.66
8628	Opata_3263985_75_PstIMspI_SNP	49.66
8629	Opata_3800216_55_PstIMspI_SNP	49.66
8630	Opata_491021_65_PstIMspI_SNP	49.66
8631	M6_1919248_PstIMluI_PA	49.66
8632	M6_569312_PstIMluI_PA	49.66
8633	M6_112560_PstIMseI_PA	49.66
8634	M6_1307187_PstIMseI_PA	49.66
8635	M6_1405544_PstIMseI_PA	49.66
8636	M6_1416332_PstIMseI_PA	49.66
8637	M6_1755085_PstIMseI_PA	49.66
8638	M6_1784995_PstIMseI_PA	49.66
8639	M6_1816530_PstIMseI_PA	49.66
8640	M6_280187_PstIMseI_PA	49.66
8641	M6_2848457_PstIMseI_PA	49.66
8642	M6_286729_PstIMseI_PA	49.66
8643	M6_3025352_PstIMseI_PA	49.66
8644	M6_3168836_PstIMseI_PA	49.66
8645	M6_356311_PstIMseI_PA	49.66
8646	M6_3767828_PstIMseI_PA	49.66
8647	M6_39740_PstIMseI_PA	49.66
8648	M6_430235_PstIMseI_PA	49.66
8649	M6_439847_PstIMseI_PA	49.66
8650	M6_68778_PstIMseI_PA	49.66
8651	M6_732474_PstIMseI_PA	49.66
8652	M6_77444_PstIMseI_PA	49.66
8653	M6_7866_PstIMseI_PA	49.66
8654	M6_809350_PstIMseI_PA	49.66
8655	M6_890279_PstIMseI_PA	49.66
8656	M6_99340_PstIMseI_PA	49.66
8657	Opata_178371_PstIMseI_PA	49.66
8658	Opata_236966_PstIMseI_PA	49.66
8659	Opata_3761548_PstIMseI_PA	49.66
8660	Opata_771795_PstIMseI_PA	49.66
8661	Opata_806842_PstIMseI_PA	49.66
8662	Opata_95381_PstIMseI_PA	49.66
8663	M6_1210674_PstIMspI_PA	49.66
8664	M6_1255740_PstIMspI_PA	49.66
8665	M6_126757_PstIMspI_PA	49.66
8666	M6_1450427_PstIMspI_PA	49.66
8667	M6_1651768_PstIMspI_PA	49.66
8668	M6_172516_PstIMspI_PA	49.66
8669	M6_178710_PstIMspI_PA	49.66
8670	M6_180230_PstIMspI_PA	49.66
8671	M6_2051695_PstIMspI_PA	49.66
8672	M6_2064713_PstIMspI_PA	49.66
8673	M6_2165155_PstIMspI_PA	49.66
8674	M6_2279341_PstIMspI_PA	49.66
8675	M6_233314_PstIMspI_PA	49.66
8676	M6_2342919_PstIMspI_PA	49.66
8677	M6_2432763_PstIMspI_PA	49.66
8678	M6_2505460_PstIMspI_PA	49.66
8679	M6_2756128_PstIMspI_PA	49.66
8680	M6_2849943_PstIMspI_PA	49.66
8681	M6_3027168_PstIMspI_PA	49.66
8682	M6_3070339_PstIMspI_PA	49.66
8683	M6_3176919_PstIMspI_PA	49.66
8684	M6_3272913_PstIMspI_PA	49.66
8685	M6_328604_PstIMspI_PA	49.66
8686	M6_3478177_PstIMspI_PA	49.66
8687	M6_354331_PstIMspI_PA	49.66
8688	M6_3548143_PstIMspI_PA	49.66
8689	M6_360501_PstIMspI_PA	49.66
8690	M6_449812_PstIMspI_PA	49.66
8691	M6_485837_PstIMspI_PA	49.66
8692	M6_633071_PstIMspI_PA	49.66
8693	M6_729425_PstIMspI_PA	49.66
8694	M6_856053_PstIMspI_PA	49.66
8695	M6_906004_PstIMspI_PA	49.66
8696	M6_985356_PstIMspI_PA	49.66
8697	Opata_117843_PstIMspI_PA	49.66
8698	Opata_1880365_PstIMspI_PA	49.66
8699	Opata_263417_PstIMspI_PA	49.66
8700	Opata_71450_PstIMspI_PA	49.66
8701	Opata_207527_16_PstIMseI_SNP	49.66
8702	Opata_436177_59_PstIMseI_SNP	49.66
8703	Opata_4043560_29_PstIMspI_SNP	49.66
8704	Opata_523624_21_PstIMspI_SNP	49.66
8705	Opata_523624_56_PstIMspI_SNP	49.66
8706	Opata_637559_41_PstIMspI_SNP	49.66
8707	M6_1016283_PstIMseI_PA	49.66
8708	M6_1068707_PstIMseI_PA	49.66
8709	M6_125335_PstIMseI_PA	49.66
8710	M6_1308053_PstIMseI_PA	49.66
8711	M6_1436367_PstIMseI_PA	49.66
8712	M6_150647_PstIMseI_PA	49.66
8713	M6_160836_PstIMseI_PA	49.66
8714	M6_1684584_PstIMseI_PA	49.66
8715	M6_169978_PstIMseI_PA	49.66
8716	M6_1928542_PstIMseI_PA	49.66
8717	M6_2088668_PstIMseI_PA	49.66
8718	M6_2151976_PstIMseI_PA	49.66
8719	M6_2214822_PstIMseI_PA	49.66
8720	M6_2258024_PstIMseI_PA	49.66
8721	M6_2344564_PstIMseI_PA	49.66
8722	M6_251827_PstIMseI_PA	49.66
8723	M6_295312_PstIMseI_PA	49.66
8724	M6_3176368_PstIMseI_PA	49.66
8725	M6_322868_PstIMseI_PA	49.66
8726	M6_3259300_PstIMseI_PA	49.66
8727	M6_326334_PstIMseI_PA	49.66
8728	M6_32935_PstIMseI_PA	49.66
8729	M6_344061_PstIMseI_PA	49.66
8730	M6_3610890_PstIMseI_PA	49.66
8731	M6_36211_PstIMseI_PA	49.66
8732	M6_412532_PstIMseI_PA	49.66
8733	M6_413628_PstIMseI_PA	49.66
8734	M6_423471_PstIMseI_PA	49.66
8735	M6_514678_PstIMseI_PA	49.66
8736	M6_55356_PstIMseI_PA	49.66
8737	M6_563381_PstIMseI_PA	49.66
8738	M6_728047_PstIMseI_PA	49.66
8739	M6_735751_PstIMseI_PA	49.66
8740	M6_738246_PstIMseI_PA	49.66
8741	M6_788657_PstIMseI_PA	49.66
8742	M6_82595_PstIMseI_PA	49.66
8743	M6_859852_PstIMseI_PA	49.66
8744	M6_893317_PstIMseI_PA	49.66
8745	M6_935598_PstIMseI_PA	49.66
8746	M6_955664_PstIMseI_PA	49.66
8747	M6_992741_PstIMseI_PA	49.66
8748	Opata_1046694_PstIMseI_PA	49.66
8749	Opata_1146442_PstIMseI_PA	49.66
8750	Opata_145001_PstIMseI_PA	49.66
8751	Opata_170436_PstIMseI_PA	49.66
8752	Opata_1781154_PstIMseI_PA	49.66
8753	Opata_278454_PstIMseI_PA	49.66
8754	Opata_346208_PstIMseI_PA	49.66
8755	Opata_350419_PstIMseI_PA	49.66
8756	Opata_3750502_PstIMseI_PA	49.66
8757	Opata_375865_PstIMseI_PA	49.66
8758	Opata_714247_PstIMseI_PA	49.66
8759	Opata_735280_PstIMseI_PA	49.66
8760	Opata_778118_PstIMseI_PA	49.66
8761	Opata_821208_PstIMseI_PA	49.66
8762	Opata_951790_PstIMseI_PA	49.66
8763	M6_1011145_PstIMspI_PA	49.66
8764	M6_1038924_PstIMspI_PA	49.66
8765	M6_1044564_PstIMspI_PA	49.66
8766	M6_1050211_PstIMspI_PA	49.66
8767	M6_1056006_PstIMspI_PA	49.66
8768	M6_1084030_PstIMspI_PA	49.66
8769	M6_1124182_PstIMspI_PA	49.66
8770	M6_1177108_PstIMspI_PA	49.66
8771	M6_1239238_PstIMspI_PA	49.66
8772	M6_1256464_PstIMspI_PA	49.66
8773	M6_1271500_PstIMspI_PA	49.66
8774	M6_1299862_PstIMspI_PA	49.66
8775	M6_1304267_PstIMspI_PA	49.66
8776	M6_1305577_PstIMspI_PA	49.66
8777	M6_1323681_PstIMspI_PA	49.66
8778	M6_1356338_PstIMspI_PA	49.66
8779	M6_1541114_PstIMspI_PA	49.66
8780	M6_1545196_PstIMspI_PA	49.66
8781	M6_1613091_PstIMspI_PA	49.66
8782	M6_1614695_PstIMspI_PA	49.66
8783	M6_1672503_PstIMspI_PA	49.66
8784	M6_1725610_PstIMspI_PA	49.66
8785	M6_19107_PstIMspI_PA	49.66
8786	M6_191915_PstIMspI_PA	49.66
8787	M6_1953713_PstIMspI_PA	49.66
8788	M6_1985775_PstIMspI_PA	49.66
8789	M6_2100835_PstIMspI_PA	49.66
8790	M6_220267_PstIMspI_PA	49.66
8791	M6_2215275_PstIMspI_PA	49.66
8792	M6_2265851_PstIMspI_PA	49.66
8793	M6_22674_PstIMspI_PA	49.66
8794	M6_247581_PstIMspI_PA	49.66
8795	M6_2520104_PstIMspI_PA	49.66
8796	M6_2596894_PstIMspI_PA	49.66
8797	M6_260683_PstIMspI_PA	49.66
8798	M6_2614533_PstIMspI_PA	49.66
8799	M6_2627812_PstIMspI_PA	49.66
8800	M6_2709879_PstIMspI_PA	49.66
8801	M6_2760954_PstIMspI_PA	49.66
8802	M6_2855361_PstIMspI_PA	49.66
8803	M6_288368_PstIMspI_PA	49.66
8804	M6_2883894_PstIMspI_PA	49.66
8805	M6_2898007_PstIMspI_PA	49.66
8806	M6_3047954_PstIMspI_PA	49.66
8807	M6_3078859_PstIMspI_PA	49.66
8808	M6_3092930_PstIMspI_PA	49.66
8809	M6_3122975_PstIMspI_PA	49.66
8810	M6_3201082_PstIMspI_PA	49.66
8811	M6_3436799_PstIMspI_PA	49.66
8812	M6_351521_PstIMspI_PA	49.66
8813	M6_3529283_PstIMspI_PA	49.66
8814	M6_356042_PstIMspI_PA	49.66
8815	M6_367162_PstIMspI_PA	49.66
8816	M6_409164_PstIMspI_PA	49.66
8817	M6_440318_PstIMspI_PA	49.66
8818	M6_467920_PstIMspI_PA	49.66
8819	M6_469977_PstIMspI_PA	49.66
8820	M6_486196_PstIMspI_PA	49.66
8821	M6_496312_PstIMspI_PA	49.66
8822	M6_529705_PstIMspI_PA	49.66
8823	M6_538127_PstIMspI_PA	49.66
8824	M6_569092_PstIMspI_PA	49.66
8825	M6_602516_PstIMspI_PA	49.66
8826	M6_609805_PstIMspI_PA	49.66
8827	M6_621278_PstIMspI_PA	49.66
8828	M6_644159_PstIMspI_PA	49.66
8829	M6_667575_PstIMspI_PA	49.66
8830	M6_688478_PstIMspI_PA	49.66
8831	M6_712754_PstIMspI_PA	49.66
8832	M6_733438_PstIMspI_PA	49.66
8833	M6_762106_PstIMspI_PA	49.66
8834	M6_838006_PstIMspI_PA	49.66
8835	M6_840717_PstIMspI_PA	49.66
8836	M6_848678_PstIMspI_PA	49.66
8837	M6_864274_PstIMspI_PA	49.66
8838	M6_878946_PstIMspI_PA	49.66
8839	M6_938477_PstIMspI_PA	49.66
8840	M6_968749_PstIMspI_PA	49.66
8841	Opata_1055890_PstIMspI_PA	49.66
8842	Opata_1511568_PstIMspI_PA	49.66
8843	Opata_1661057_PstIMspI_PA	49.66
8844	Opata_1922268_PstIMspI_PA	49.66
8845	Opata_1953951_PstIMspI_PA	49.66
8846	Opata_2046573_PstIMspI_PA	49.66
8847	Opata_2095295_PstIMspI_PA	49.66
8848	Opata_2110889_PstIMspI_PA	49.66
8849	Opata_2635391_PstIMspI_PA	49.66
8850	Opata_2663553_PstIMspI_PA	49.66
8851	Opata_2785347_PstIMspI_PA	49.66
8852	Opata_3163635_PstIMspI_PA	49.66
8853	Opata_3302518_PstIMspI_PA	49.66
8854	Opata_3624501_PstIMspI_PA	49.66
8855	Opata_4070385_PstIMspI_PA	49.66
8856	Opata_643353_PstIMspI_PA	49.66
8857	Opata_1148742_72_PstIMseI_SNP	49.66
8858	Opata_1499755_19_PstIMseI_SNP	49.66
8859	Opata_1499755_1_PstIMseI_SNP	49.66
8860	Opata_625504_4_PstIMseI_SNP	49.66
8861	Opata_770650_43_PstIMseI_SNP	49.66
8862	Opata_770650_77_PstIMseI_SNP	49.66
8863	M6_2365814_16_PstIMspI_SNP	49.66
8864	M6_2365814_63_PstIMspI_SNP	49.66
8865	Opata_1204097_7_PstIMspI_SNP	49.66
8866	Opata_1634426_6_PstIMspI_SNP	49.66
8867	Opata_1765026_14_PstIMspI_SNP	49.66
8868	Opata_1997836_42_PstIMspI_SNP	49.66
8869	Opata_2177859_28_PstIMspI_SNP	49.66
8870	Opata_2177859_58_PstIMspI_SNP	49.66
8871	Opata_2643822_39_PstIMspI_SNP	49.66
8872	Opata_2751609_80_PstIMspI_SNP	49.66
8873	Opata_2780038_88_PstIMspI_SNP	49.66
8874	Opata_3580067_6_PstIMspI_SNP	49.66
8875	Opata_3662103_56_PstIMspI_SNP	49.66
8876	Opata_434874_33_PstIMspI_SNP	49.66
8877	Opata_456322_7_PstIMspI_SNP	49.66
8878	Opata_464001_88_PstIMspI_SNP	49.66
8879	Opata_550559_4_PstIMspI_SNP	49.66
8880	Opata_550559_63_PstIMspI_SNP	49.66
8881	Opata_791631_44_PstIMspI_SNP	49.66
8882	Opata_854471_17_PstIMspI_SNP	49.66
8883	Opata_888378_41_PstIMspI_SNP	49.66
8884	Opata_994426_12_PstIMspI_SNP	49.66
8885	M6_3596214_PstIMseI_PA	49.66
8886	M6_3927489_PstIMseI_PA	49.66
8887	Opata_1221483_PstIMseI_PA	49.66
8888	Opata_1282466_PstIMseI_PA	49.66
8889	Opata_1346346_PstIMseI_PA	49.66
8890	Opata_168353_PstIMseI_PA	49.66
8891	Opata_183364_PstIMseI_PA	49.66
8892	Opata_1940718_PstIMseI_PA	49.66
8893	Opata_233448_PstIMseI_PA	49.66
8894	Opata_2806456_PstIMseI_PA	49.66
8895	Opata_2811117_PstIMseI_PA	49.66
8896	Opata_2838855_PstIMseI_PA	49.66
8897	Opata_475751_PstIMseI_PA	49.66
8898	Opata_529528_PstIMseI_PA	49.66
8899	Opata_6370_PstIMseI_PA	49.66
8900	Opata_704977_PstIMseI_PA	49.66
8901	Opata_716392_PstIMseI_PA	49.66
8902	Opata_786500_PstIMseI_PA	49.66
8903	M6_1964049_PstIMspI_PA	49.66
8904	M6_3002192_PstIMspI_PA	49.66
8905	M6_517003_PstIMspI_PA	49.66
8906	Opata_124249_PstIMspI_PA	49.66
8907	Opata_1821087_PstIMspI_PA	49.66
8908	Opata_2025751_PstIMspI_PA	49.66
8909	Opata_2101982_PstIMspI_PA	49.66
8910	Opata_2946140_PstIMspI_PA	49.66
8911	Opata_315253_PstIMspI_PA	49.66
8912	Opata_3640231_PstIMspI_PA	49.66
8913	Opata_3742872_PstIMspI_PA	49.66
8914	Opata_4176793_PstIMspI_PA	49.66
8915	Opata_560938_PstIMspI_PA	49.66
8916	Opata_589088_PstIMspI_PA	49.66
8917	Opata_742882_PstIMspI_PA	49.66
8918	Opata_844574_PstIMspI_PA	49.66
8919	Opata_3540322_49_PstIMseI_SNP	49.66
8920	Opata_10774_PstIMseI_PA	49.66
8921	Opata_1309003_PstIMseI_PA	49.66
8922	Opata_2026322_PstIMseI_PA	49.66
8923	Opata_216526_PstIMseI_PA	49.66
8924	Opata_318507_PstIMseI_PA	49.66
8925	Opata_3443372_PstIMseI_PA	49.66
8926	Opata_4027145_PstIMseI_PA	49.66
8927	Opata_4073292_PstIMseI_PA	49.66
8928	Opata_587969_PstIMseI_PA	49.66
8929	Opata_599785_PstIMseI_PA	49.66
8930	Opata_68714_PstIMseI_PA	49.66
8931	Opata_848679_PstIMseI_PA	49.66
8932	Opata_980811_PstIMseI_PA	49.66
8933	Opata_1093241_PstIMspI_PA	49.66
8934	Opata_950255_PstIMspI_PA	49.66
8935	Opata_775026_77_PstIMseI_SNP	49.66
8936	Opata_2659554_PstIMluI_PA	49.66
8937	Opata_42181_PstIMseI_PA	49.66
8938	Opata_685908_PstIMseI_PA	49.66
8939	Opata_713394_PstIMseI_PA	49.66
8940	Opata_792331_PstIMseI_PA	49.66
8941	Opata_85662_PstIMseI_PA	49.66
8942	Opata_1514914_PstIMspI_PA	49.66
8943	Opata_163189_PstIMspI_PA	49.66
8944	Opata_1656653_PstIMspI_PA	49.66
8945	Opata_2413891_PstIMspI_PA	49.66
8946	Opata_41808_PstIMspI_PA	49.66
8947	Opata_423468_PstIMspI_PA	49.66
8948	Opata_459528_PstIMspI_PA	49.66
8949	Opata_794754_PstIMspI_PA	49.66
8950	M6_117379_PstIMluI_PA	49.66
8951	M6_1490069_PstIMluI_PA	49.66
8952	M6_173867_PstIMluI_PA	49.66
8953	M6_2206354_PstIMluI_PA	49.66
8954	M6_63635_PstIMluI_PA	49.66
8955	M6_7328_PstIMluI_PA	49.66
8956	M6_1033041_PstIMseI_PA	49.66
8957	M6_1037500_PstIMseI_PA	49.66
8958	M6_1048284_PstIMseI_PA	49.66
8959	M6_1060834_PstIMseI_PA	49.66
8960	M6_1068936_PstIMseI_PA	49.66
8961	M6_1074878_PstIMseI_PA	49.66
8962	M6_109763_PstIMseI_PA	49.66
8963	M6_1129758_PstIMseI_PA	49.66
8964	M6_1174327_PstIMseI_PA	49.66
8965	M6_1186571_PstIMseI_PA	49.66
8966	M6_1204327_PstIMseI_PA	49.66
8967	M6_1216563_PstIMseI_PA	49.66
8968	M6_1243388_PstIMseI_PA	49.66
8969	M6_132599_PstIMseI_PA	49.66
8970	M6_1339793_PstIMseI_PA	49.66
8971	M6_1353117_PstIMseI_PA	49.66
8972	M6_1353857_PstIMseI_PA	49.66
8973	M6_13659_PstIMseI_PA	49.66
8974	M6_1385472_PstIMseI_PA	49.66
8975	M6_140761_PstIMseI_PA	49.66
8976	M6_1412207_PstIMseI_PA	49.66
8977	M6_1444419_PstIMseI_PA	49.66
8978	M6_1459859_PstIMseI_PA	49.66
8979	M6_1473625_PstIMseI_PA	49.66
8980	M6_153546_PstIMseI_PA	49.66
8981	M6_1553250_PstIMseI_PA	49.66
8982	M6_1570255_PstIMseI_PA	49.66
8983	M6_162146_PstIMseI_PA	49.66
8984	M6_164831_PstIMseI_PA	49.66
8985	M6_166026_PstIMseI_PA	49.66
8986	M6_1707920_PstIMseI_PA	49.66
8987	M6_174527_PstIMseI_PA	49.66
8988	M6_181167_PstIMseI_PA	49.66
8989	M6_19230_PstIMseI_PA	49.66
8990	M6_196299_PstIMseI_PA	49.66
8991	M6_1973055_PstIMseI_PA	49.66
8992	M6_2030572_PstIMseI_PA	49.66
8993	M6_2099628_PstIMseI_PA	49.66
8994	M6_2144516_PstIMseI_PA	49.66
8995	M6_2165708_PstIMseI_PA	49.66
8996	M6_2312983_PstIMseI_PA	49.66
8997	M6_2488984_PstIMseI_PA	49.66
8998	M6_2519146_PstIMseI_PA	49.66
8999	M6_258398_PstIMseI_PA	49.66
9000	M6_2585002_PstIMseI_PA	49.66
9001	M6_259048_PstIMseI_PA	49.66
9002	M6_26661_PstIMseI_PA	49.66
9003	M6_266701_PstIMseI_PA	49.66
9004	M6_2753313_PstIMseI_PA	49.66
9005	M6_276502_PstIMseI_PA	49.66
9006	M6_3042917_PstIMseI_PA	49.66
9007	M6_3178295_PstIMseI_PA	49.66
9008	M6_3257867_PstIMseI_PA	49.66
9009	M6_330074_PstIMseI_PA	49.66
9010	M6_3316850_PstIMseI_PA	49.66
9011	M6_333358_PstIMseI_PA	49.66
9012	M6_3373242_PstIMseI_PA	49.66
9013	M6_339014_PstIMseI_PA	49.66
9014	M6_347267_PstIMseI_PA	49.66
9015	M6_358730_PstIMseI_PA	49.66
9016	M6_3601136_PstIMseI_PA	49.66
9017	M6_3624635_PstIMseI_PA	49.66
9018	M6_363062_PstIMseI_PA	49.66
9019	M6_3669324_PstIMseI_PA	49.66
9020	M6_3765063_PstIMseI_PA	49.66
9021	M6_378256_PstIMseI_PA	49.66
9022	M6_3872145_PstIMseI_PA	49.66
9023	M6_405264_PstIMseI_PA	49.66
9024	M6_407006_PstIMseI_PA	49.66
9025	M6_430852_PstIMseI_PA	49.66
9026	M6_446464_PstIMseI_PA	49.66
9027	M6_460494_PstIMseI_PA	49.66
9028	M6_467962_PstIMseI_PA	49.66
9029	M6_482269_PstIMseI_PA	49.66
9030	M6_510717_PstIMseI_PA	49.66
9031	M6_551692_PstIMseI_PA	49.66
9032	M6_560852_PstIMseI_PA	49.66
9033	M6_589013_PstIMseI_PA	49.66
9034	M6_593628_PstIMseI_PA	49.66
9035	M6_620367_PstIMseI_PA	49.66
9036	M6_63703_PstIMseI_PA	49.66
9037	M6_656932_PstIMseI_PA	49.66
9038	M6_670405_PstIMseI_PA	49.66
9039	M6_684628_PstIMseI_PA	49.66
9040	M6_703838_PstIMseI_PA	49.66
9041	M6_704488_PstIMseI_PA	49.66
9042	M6_710316_PstIMseI_PA	49.66
9043	M6_711347_PstIMseI_PA	49.66
9044	M6_723329_PstIMseI_PA	49.66
9045	M6_72472_PstIMseI_PA	49.66
9046	M6_726297_PstIMseI_PA	49.66
9047	M6_746031_PstIMseI_PA	49.66
9048	M6_755800_PstIMseI_PA	49.66
9049	M6_770684_PstIMseI_PA	49.66
9050	M6_77407_PstIMseI_PA	49.66
9051	M6_80958_PstIMseI_PA	49.66
9052	M6_810108_PstIMseI_PA	49.66
9053	M6_833104_PstIMseI_PA	49.66
9054	M6_845030_PstIMseI_PA	49.66
9055	M6_871724_PstIMseI_PA	49.66
9056	M6_88561_PstIMseI_PA	49.66
9057	M6_896680_PstIMseI_PA	49.66
9058	M6_93154_PstIMseI_PA	49.66
9059	M6_950181_PstIMseI_PA	49.66
9060	M6_982396_PstIMseI_PA	49.66
9061	M6_98549_PstIMseI_PA	49.66
9062	M6_988180_PstIMseI_PA	49.66
9063	M6_995_PstIMseI_PA	49.66
9064	M6_997967_PstIMseI_PA	49.66
9065	Opata_1172469_PstIMseI_PA	49.66
9066	Opata_811128_PstIMseI_PA	49.66
9067	M6_1018017_PstIMspI_PA	49.66
9068	M6_1057500_PstIMspI_PA	49.66
9069	M6_1065026_PstIMspI_PA	49.66
9070	M6_107286_PstIMspI_PA	49.66
9071	M6_1080265_PstIMspI_PA	49.66
9072	M6_1082209_PstIMspI_PA	49.66
9073	M6_1085029_PstIMspI_PA	49.66
9074	M6_1118650_PstIMspI_PA	49.66
9075	M6_1141533_PstIMspI_PA	49.66
9076	M6_1148308_PstIMspI_PA	49.66
9077	M6_1168307_PstIMspI_PA	49.66
9078	M6_1193622_PstIMspI_PA	49.66
9079	M6_1227117_PstIMspI_PA	49.66
9080	M6_1239083_PstIMspI_PA	49.66
9081	M6_1298963_PstIMspI_PA	49.66
9082	M6_1306770_PstIMspI_PA	49.66
9083	M6_132341_PstIMspI_PA	49.66
9084	M6_1344060_PstIMspI_PA	49.66
9085	M6_1350605_PstIMspI_PA	49.66
9086	M6_1409138_PstIMspI_PA	49.66
9087	M6_142749_PstIMspI_PA	49.66
9088	M6_1429597_PstIMspI_PA	49.66
9089	M6_1485746_PstIMspI_PA	49.66
9090	M6_1494009_PstIMspI_PA	49.66
9091	M6_1524023_PstIMspI_PA	49.66
9092	M6_1607795_PstIMspI_PA	49.66
9093	M6_163217_PstIMspI_PA	49.66
9094	M6_16807_PstIMspI_PA	49.66
9095	M6_1775423_PstIMspI_PA	49.66
9096	M6_1775784_PstIMspI_PA	49.66
9097	M6_178292_PstIMspI_PA	49.66
9098	M6_180833_PstIMspI_PA	49.66
9099	M6_1827965_PstIMspI_PA	49.66
9100	M6_1833322_PstIMspI_PA	49.66
9101	M6_1889978_PstIMspI_PA	49.66
9102	M6_1922270_PstIMspI_PA	49.66
9103	M6_1954765_PstIMspI_PA	49.66
9104	M6_1962008_PstIMspI_PA	49.66
9105	M6_1972922_PstIMspI_PA	49.66
9106	M6_1981716_PstIMspI_PA	49.66
9107	M6_2038648_PstIMspI_PA	49.66
9108	M6_2048239_PstIMspI_PA	49.66
9109	M6_2058287_PstIMspI_PA	49.66
9110	M6_2096095_PstIMspI_PA	49.66
9111	M6_2103324_PstIMspI_PA	49.66
9112	M6_2105664_PstIMspI_PA	49.66
9113	M6_2137813_PstIMspI_PA	49.66
9114	M6_2143595_PstIMspI_PA	49.66
9115	M6_2225350_PstIMspI_PA	49.66
9116	M6_231485_PstIMspI_PA	49.66
9117	M6_2318773_PstIMspI_PA	49.66
9118	M6_238268_PstIMspI_PA	49.66
9119	M6_2545812_PstIMspI_PA	49.66
9120	M6_2579675_PstIMspI_PA	49.66
9121	M6_257983_PstIMspI_PA	49.66
9122	M6_2581977_PstIMspI_PA	49.66
9123	M6_260052_PstIMspI_PA	49.66
9124	M6_260120_PstIMspI_PA	49.66
9125	M6_2658620_PstIMspI_PA	49.66
9126	M6_2687105_PstIMspI_PA	49.66
9127	M6_2773510_PstIMspI_PA	49.66
9128	M6_280582_PstIMspI_PA	49.66
9129	M6_2838825_PstIMspI_PA	49.66
9130	M6_2889377_PstIMspI_PA	49.66
9131	M6_3027731_PstIMspI_PA	49.66
9132	M6_3048160_PstIMspI_PA	49.66
9133	M6_3066207_PstIMspI_PA	49.66
9134	M6_311414_PstIMspI_PA	49.66
9135	M6_312022_PstIMspI_PA	49.66
9136	M6_3181145_PstIMspI_PA	49.66
9137	M6_3263762_PstIMspI_PA	49.66
9138	M6_3314096_PstIMspI_PA	49.66
9139	M6_3397611_PstIMspI_PA	49.66
9140	M6_340830_PstIMspI_PA	49.66
9141	M6_3448533_PstIMspI_PA	49.66
9142	M6_3482341_PstIMspI_PA	49.66
9143	M6_3501925_PstIMspI_PA	49.66
9144	M6_3526802_PstIMspI_PA	49.66
9145	M6_3548507_PstIMspI_PA	49.66
9146	M6_388931_PstIMspI_PA	49.66
9147	M6_394210_PstIMspI_PA	49.66
9148	M6_410179_PstIMspI_PA	49.66
9149	M6_427625_PstIMspI_PA	49.66
9150	M6_428679_PstIMspI_PA	49.66
9151	M6_436791_PstIMspI_PA	49.66
9152	M6_446169_PstIMspI_PA	49.66
9153	M6_453264_PstIMspI_PA	49.66
9154	M6_464093_PstIMspI_PA	49.66
9155	M6_470589_PstIMspI_PA	49.66
9156	M6_471252_PstIMspI_PA	49.66
9157	M6_476886_PstIMspI_PA	49.66
9158	M6_478019_PstIMspI_PA	49.66
9159	M6_480941_PstIMspI_PA	49.66
9160	M6_502983_PstIMspI_PA	49.66
9161	M6_513305_PstIMspI_PA	49.66
9162	M6_520563_PstIMspI_PA	49.66
9163	M6_527165_PstIMspI_PA	49.66
9164	M6_553829_PstIMspI_PA	49.66
9165	M6_555191_PstIMspI_PA	49.66
9166	M6_555305_PstIMspI_PA	49.66
9167	M6_562108_PstIMspI_PA	49.66
9168	M6_572379_PstIMspI_PA	49.66
9169	M6_598963_PstIMspI_PA	49.66
9170	M6_601821_PstIMspI_PA	49.66
9171	M6_607496_PstIMspI_PA	49.66
9172	M6_60886_PstIMspI_PA	49.66
9173	M6_610539_PstIMspI_PA	49.66
9174	M6_610885_PstIMspI_PA	49.66
9175	M6_624376_PstIMspI_PA	49.66
9176	M6_62652_PstIMspI_PA	49.66
9177	M6_626751_PstIMspI_PA	49.66
9178	M6_633293_PstIMspI_PA	49.66
9179	M6_65115_PstIMspI_PA	49.66
9180	M6_667489_PstIMspI_PA	49.66
9181	M6_710084_PstIMspI_PA	49.66
9182	M6_710388_PstIMspI_PA	49.66
9183	M6_729179_PstIMspI_PA	49.66
9184	M6_74384_PstIMspI_PA	49.66
9185	M6_749188_PstIMspI_PA	49.66
9186	M6_766502_PstIMspI_PA	49.66
9187	M6_834201_PstIMspI_PA	49.66
9188	M6_861_PstIMspI_PA	49.66
9189	M6_876062_PstIMspI_PA	49.66
9190	M6_888008_PstIMspI_PA	49.66
9191	M6_912540_PstIMspI_PA	49.66
9192	M6_945805_PstIMspI_PA	49.66
9193	M6_949977_PstIMspI_PA	49.66
9194	M6_951258_PstIMspI_PA	49.66
9195	Opata_2566344_PstIMspI_PA	49.66
9196	M6_1223169_PstIMluI_PA	49.66
9197	M6_153962_PstIMluI_PA	49.66
9198	Opata_1308301_PstIMluI_PA	49.66
9199	Opata_567076_PstIMluI_PA	49.66
9200	Opata_955184_PstIMluI_PA	49.66
9201	M6_1058415_PstIMseI_PA	49.66
9202	M6_1243488_PstIMseI_PA	49.66
9203	M6_1246475_PstIMseI_PA	49.66
9204	M6_1255998_PstIMseI_PA	49.66
9205	M6_1886449_PstIMseI_PA	49.66
9206	M6_1995567_PstIMseI_PA	49.66
9207	M6_2120700_PstIMseI_PA	49.66
9208	M6_2263998_PstIMseI_PA	49.66
9209	M6_230690_PstIMseI_PA	49.66
9210	M6_24425_PstIMseI_PA	49.66
9211	M6_2469178_PstIMseI_PA	49.66
9212	M6_299764_PstIMseI_PA	49.66
9213	M6_325957_PstIMseI_PA	49.66
9214	M6_34377_PstIMseI_PA	49.66
9215	M6_3581397_PstIMseI_PA	49.66
9216	M6_3633844_PstIMseI_PA	49.66
9217	M6_3679796_PstIMseI_PA	49.66
9218	M6_394321_PstIMseI_PA	49.66
9219	M6_4222803_PstIMseI_PA	49.66
9220	M6_594584_PstIMseI_PA	49.66
9221	M6_622501_PstIMseI_PA	49.66
9222	M6_703046_PstIMseI_PA	49.66
9223	M6_806432_PstIMseI_PA	49.66
9224	M6_829932_PstIMseI_PA	49.66
9225	M6_948491_PstIMseI_PA	49.66
9226	Opata_1132627_PstIMseI_PA	49.66
9227	Opata_1243815_PstIMseI_PA	49.66
9228	Opata_1250496_PstIMseI_PA	49.66
9229	Opata_1854875_PstIMseI_PA	49.66
9230	Opata_2228202_PstIMseI_PA	49.66
9231	Opata_226675_PstIMseI_PA	49.66
9232	Opata_2949900_PstIMseI_PA	49.66
9233	Opata_29699_PstIMseI_PA	49.66
9234	Opata_377191_PstIMseI_PA	49.66
9235	Opata_3941958_PstIMseI_PA	49.66
9236	Opata_429719_PstIMseI_PA	49.66
9237	Opata_682876_PstIMseI_PA	49.66
9238	Opata_686953_PstIMseI_PA	49.66
9239	Opata_945789_PstIMseI_PA	49.66
9240	Opata_962178_PstIMseI_PA	49.66
9241	M6_1057689_PstIMspI_PA	49.66
9242	M6_1108813_PstIMspI_PA	49.66
9243	M6_11214_PstIMspI_PA	49.66
9244	M6_11225_PstIMspI_PA	49.66
9245	M6_122618_PstIMspI_PA	49.66
9246	M6_139450_PstIMspI_PA	49.66
9247	M6_146183_PstIMspI_PA	49.66
9248	M6_1954596_PstIMspI_PA	49.66
9249	M6_199774_PstIMspI_PA	49.66
9250	M6_201542_PstIMspI_PA	49.66
9251	M6_2032606_PstIMspI_PA	49.66
9252	M6_233035_PstIMspI_PA	49.66
9253	M6_236544_PstIMspI_PA	49.66
9254	M6_281045_PstIMspI_PA	49.66
9255	M6_3105463_PstIMspI_PA	49.66
9256	M6_354935_PstIMspI_PA	49.66
9257	M6_379207_PstIMspI_PA	49.66
9258	M6_40874_PstIMspI_PA	49.66
9259	M6_595333_PstIMspI_PA	49.66
9260	M6_665539_PstIMspI_PA	49.66
9261	M6_719949_PstIMspI_PA	49.66
9262	M6_820061_PstIMspI_PA	49.66
9263	M6_842894_PstIMspI_PA	49.66
9264	M6_908880_PstIMspI_PA	49.66
9265	M6_922719_PstIMspI_PA	49.66
9266	Opata_1022216_PstIMspI_PA	49.66
9267	Opata_1044316_PstIMspI_PA	49.66
9268	Opata_143335_PstIMspI_PA	49.66
9269	Opata_2163818_PstIMspI_PA	49.66
9270	Opata_2447623_PstIMspI_PA	49.66
9271	Opata_3015075_PstIMspI_PA	49.66
9272	Opata_539020_PstIMspI_PA	49.66
9273	Opata_1943181_55_PstIMseI_SNP	49.66
9274	Opata_311971_28_PstIMseI_SNP	49.66
9275	M6_124232_PstIMluI_PA	49.66
9276	M6_1010196_PstIMseI_PA	49.66
9277	M6_1053442_PstIMseI_PA	49.66
9278	M6_1096190_PstIMseI_PA	49.66
9279	M6_113106_PstIMseI_PA	49.66
9280	M6_1168227_PstIMseI_PA	49.66
9281	M6_1388597_PstIMseI_PA	49.66
9282	M6_1454387_PstIMseI_PA	49.66
9283	M6_1628064_PstIMseI_PA	49.66
9284	M6_2084362_PstIMseI_PA	49.66
9285	M6_213133_PstIMseI_PA	49.66
9286	M6_249200_PstIMseI_PA	49.66
9287	M6_265062_PstIMseI_PA	49.66
9288	M6_2728745_PstIMseI_PA	49.66
9289	M6_298690_PstIMseI_PA	49.66
9290	M6_310907_PstIMseI_PA	49.66
9291	M6_323526_PstIMseI_PA	49.66
9292	M6_3449269_PstIMseI_PA	49.66
9293	M6_3627198_PstIMseI_PA	49.66
9294	M6_457430_PstIMseI_PA	49.66
9295	M6_47203_PstIMseI_PA	49.66
9296	M6_651786_PstIMseI_PA	49.66
9297	M6_709944_PstIMseI_PA	49.66
9298	M6_763013_PstIMseI_PA	49.66
9299	Opata_1139561_PstIMseI_PA	49.66
9300	Opata_1722906_PstIMseI_PA	49.66
9301	Opata_208652_PstIMseI_PA	49.66
9302	Opata_2185871_PstIMseI_PA	49.66
9303	Opata_2193070_PstIMseI_PA	49.66
9304	Opata_237988_PstIMseI_PA	49.66
9305	Opata_2530433_PstIMseI_PA	49.66
9306	Opata_291486_PstIMseI_PA	49.66
9307	Opata_3264240_PstIMseI_PA	49.66
9308	Opata_341451_PstIMseI_PA	49.66
9309	Opata_3419030_PstIMseI_PA	49.66
9310	Opata_374649_PstIMseI_PA	49.66
9311	Opata_394073_PstIMseI_PA	49.66
9312	Opata_4160437_PstIMseI_PA	49.66
9313	Opata_442575_PstIMseI_PA	49.66
9314	Opata_741965_PstIMseI_PA	49.66
9315	M6_1009003_PstIMspI_PA	49.66
9316	M6_10368_PstIMspI_PA	49.66
9317	M6_1046891_PstIMspI_PA	49.66
9318	M6_1268135_PstIMspI_PA	49.66
9319	M6_1270666_PstIMspI_PA	49.66
9320	M6_1310016_PstIMspI_PA	49.66
9321	M6_1444424_PstIMspI_PA	49.66
9322	M6_1518529_PstIMspI_PA	49.66
9323	M6_163592_PstIMspI_PA	49.66
9324	M6_1774660_PstIMspI_PA	49.66
9325	M6_2228854_PstIMspI_PA	49.66
9326	M6_2488435_PstIMspI_PA	49.66
9327	M6_2502005_PstIMspI_PA	49.66
9328	M6_2593051_PstIMspI_PA	49.66
9329	M6_2698000_PstIMspI_PA	49.66
9330	M6_2737503_PstIMspI_PA	49.66
9331	M6_2897133_PstIMspI_PA	49.66
9332	M6_3030032_PstIMspI_PA	49.66
9333	M6_35477_PstIMspI_PA	49.66
9334	M6_410856_PstIMspI_PA	49.66
9335	M6_437439_PstIMspI_PA	49.66
9336	M6_437604_PstIMspI_PA	49.66
9337	M6_452670_PstIMspI_PA	49.66
9338	M6_459154_PstIMspI_PA	49.66
9339	M6_49188_PstIMspI_PA	49.66
9340	M6_537562_PstIMspI_PA	49.66
9341	M6_641567_PstIMspI_PA	49.66
9342	M6_677774_PstIMspI_PA	49.66
9343	M6_857961_PstIMspI_PA	49.66
9344	Opata_1035594_PstIMspI_PA	49.66
9345	Opata_1201107_PstIMspI_PA	49.66
9346	Opata_135708_PstIMspI_PA	49.66
9347	Opata_1701363_PstIMspI_PA	49.66
9348	Opata_1739776_PstIMspI_PA	49.66
9349	Opata_1756566_PstIMspI_PA	49.66
9350	Opata_1927881_PstIMspI_PA	49.66
9351	Opata_1939373_PstIMspI_PA	49.66
9352	Opata_1972902_PstIMspI_PA	49.66
9353	Opata_2091330_PstIMspI_PA	49.66
9354	Opata_2214240_PstIMspI_PA	49.66
9355	Opata_2380852_PstIMspI_PA	49.66
9356	Opata_2433887_PstIMspI_PA	49.66
9357	Opata_2804867_PstIMspI_PA	49.66
9358	Opata_2831594_PstIMspI_PA	49.66
9359	Opata_3068320_PstIMspI_PA	49.66
9360	Opata_3214272_PstIMspI_PA	49.66
9361	Opata_3352446_PstIMspI_PA	49.66
9362	Opata_3429834_PstIMspI_PA	49.66
9363	Opata_3461839_PstIMspI_PA	49.66
9364	Opata_3631097_PstIMspI_PA	49.66
9365	Opata_394147_PstIMspI_PA	49.66
9366	Opata_416346_PstIMspI_PA	49.66
9367	Opata_4193832_PstIMspI_PA	49.66
9368	Opata_528269_PstIMspI_PA	49.66
9369	Opata_566082_PstIMspI_PA	49.66
9370	Opata_709646_PstIMspI_PA	49.66
9371	Opata_722156_PstIMspI_PA	49.66
9372	Opata_792976_PstIMspI_PA	49.66
9373	Opata_878898_PstIMspI_PA	49.66
9374	Opata_988640_10_PstIMseI_SNP	49.66
9375	Opata_1780010_PstIMseI_PA	49.66
9376	Opata_2370703_PstIMseI_PA	49.66
9377	Opata_671052_PstIMseI_PA	49.66
9378	Opata_941171_PstIMseI_PA	49.66
9379	Opata_1006692_PstIMspI_PA	49.66
9380	Opata_1582571_PstIMspI_PA	49.66
9381	Opata_2218120_PstIMspI_PA	49.66
9382	Opata_3119735_PstIMspI_PA	49.66
9383	Opata_357771_PstIMspI_PA	49.66
9384	Opata_381575_PstIMspI_PA	49.66
9385	Opata_901933_PstIMspI_PA	49.66
9386	M6_1001756_PstIMseI_PA	49.66
9387	M6_101031_PstIMseI_PA	49.66
9388	M6_1015263_PstIMseI_PA	49.66
9389	M6_1035373_PstIMseI_PA	49.66
9390	M6_1051622_PstIMseI_PA	49.66
9391	M6_106798_PstIMseI_PA	49.66
9392	M6_1110420_PstIMseI_PA	49.66
9393	M6_1178654_PstIMseI_PA	49.66
9394	M6_1232486_PstIMseI_PA	49.66
9395	M6_1248014_PstIMseI_PA	49.66
9396	M6_1289585_PstIMseI_PA	49.66
9397	M6_129737_PstIMseI_PA	49.66
9398	M6_133007_PstIMseI_PA	49.66
9399	M6_1342387_PstIMseI_PA	49.66
9400	M6_1396173_PstIMseI_PA	49.66
9401	M6_1468578_PstIMseI_PA	49.66
9402	M6_153786_PstIMseI_PA	49.66
9403	M6_1561588_PstIMseI_PA	49.66
9404	M6_17896_PstIMseI_PA	49.66
9405	M6_1812625_PstIMseI_PA	49.66
9406	M6_1903345_PstIMseI_PA	49.66
9407	M6_1910718_PstIMseI_PA	49.66
9408	M6_1911825_PstIMseI_PA	49.66
9409	M6_198318_PstIMseI_PA	49.66
9410	M6_2056141_PstIMseI_PA	49.66
9411	M6_2236699_PstIMseI_PA	49.66
9412	M6_225697_PstIMseI_PA	49.66
9413	M6_2338055_PstIMseI_PA	49.66
9414	M6_2498771_PstIMseI_PA	49.66
9415	M6_2500462_PstIMseI_PA	49.66
9416	M6_2696079_PstIMseI_PA	49.66
9417	M6_2715230_PstIMseI_PA	49.66
9418	M6_2718306_PstIMseI_PA	49.66
9419	M6_3031804_PstIMseI_PA	49.66
9420	M6_307562_PstIMseI_PA	49.66
9421	M6_3214222_PstIMseI_PA	49.66
9422	M6_3292488_PstIMseI_PA	49.66
9423	M6_3467274_PstIMseI_PA	49.66
9424	M6_3489325_PstIMseI_PA	49.66
9425	M6_353399_PstIMseI_PA	49.66
9426	M6_356472_PstIMseI_PA	49.66
9427	M6_357946_PstIMseI_PA	49.66
9428	M6_3699639_PstIMseI_PA	49.66
9429	M6_3773116_PstIMseI_PA	49.66
9430	M6_397220_PstIMseI_PA	49.66
9431	M6_3982066_PstIMseI_PA	49.66
9432	M6_402098_PstIMseI_PA	49.66
9433	M6_5284_PstIMseI_PA	49.66
9434	M6_529558_PstIMseI_PA	49.66
9435	M6_552288_PstIMseI_PA	49.66
9436	M6_620451_PstIMseI_PA	49.66
9437	M6_637066_PstIMseI_PA	49.66
9438	M6_683803_PstIMseI_PA	49.66
9439	M6_693290_PstIMseI_PA	49.66
9440	M6_70287_PstIMseI_PA	49.66
9441	M6_726707_PstIMseI_PA	49.66
9442	M6_739460_PstIMseI_PA	49.66
9443	M6_804396_PstIMseI_PA	49.66
9444	M6_993691_PstIMseI_PA	49.66
9445	Opata_281338_PstIMseI_PA	49.66
9446	Opata_477946_PstIMseI_PA	49.66
9447	Opata_719567_PstIMseI_PA	49.66
9448	M6_1019806_PstIMspI_PA	49.66
9449	M6_1028896_PstIMspI_PA	49.66
9450	M6_1029683_PstIMspI_PA	49.66
9451	M6_1038743_PstIMspI_PA	49.66
9452	M6_1049500_PstIMspI_PA	49.66
9453	M6_1051112_PstIMspI_PA	49.66
9454	M6_1117870_PstIMspI_PA	49.66
9455	M6_1133012_PstIMspI_PA	49.66
9456	M6_1184339_PstIMspI_PA	49.66
9457	M6_1279193_PstIMspI_PA	49.66
9458	M6_1282428_PstIMspI_PA	49.66
9459	M6_1315735_PstIMspI_PA	49.66
9460	M6_1331545_PstIMspI_PA	49.66
9461	M6_135693_PstIMspI_PA	49.66
9462	M6_1393794_PstIMspI_PA	49.66
9463	M6_1453699_PstIMspI_PA	49.66
9464	M6_1458821_PstIMspI_PA	49.66
9465	M6_1509531_PstIMspI_PA	49.66
9466	M6_1593117_PstIMspI_PA	49.66
9467	M6_1621190_PstIMspI_PA	49.66
9468	M6_1758111_PstIMspI_PA	49.66
9469	M6_1836628_PstIMspI_PA	49.66
9470	M6_1863386_PstIMspI_PA	49.66
9471	M6_1889402_PstIMspI_PA	49.66
9472	M6_190388_PstIMspI_PA	49.66
9473	M6_1937663_PstIMspI_PA	49.66
9474	M6_2096117_PstIMspI_PA	49.66
9475	M6_2122371_PstIMspI_PA	49.66
9476	M6_2184639_PstIMspI_PA	49.66
9477	M6_2235491_PstIMspI_PA	49.66
9478	M6_2274137_PstIMspI_PA	49.66
9479	M6_2395613_PstIMspI_PA	49.66
9480	M6_2428885_PstIMspI_PA	49.66
9481	M6_2487210_PstIMspI_PA	49.66
9482	M6_2487704_PstIMspI_PA	49.66
9483	M6_2607128_PstIMspI_PA	49.66
9484	M6_2641741_PstIMspI_PA	49.66
9485	M6_2672183_PstIMspI_PA	49.66
9486	M6_2845543_PstIMspI_PA	49.66
9487	M6_2857803_PstIMspI_PA	49.66
9488	M6_2943281_PstIMspI_PA	49.66
9489	M6_2969449_PstIMspI_PA	49.66
9490	M6_3028443_PstIMspI_PA	49.66
9491	M6_3084674_PstIMspI_PA	49.66
9492	M6_3091561_PstIMspI_PA	49.66
9493	M6_3154066_PstIMspI_PA	49.66
9494	M6_3275440_PstIMspI_PA	49.66
9495	M6_333629_PstIMspI_PA	49.66
9496	M6_3347966_PstIMspI_PA	49.66
9497	M6_337291_PstIMspI_PA	49.66
9498	M6_337890_PstIMspI_PA	49.66
9499	M6_3486683_PstIMspI_PA	49.66
9500	M6_353147_PstIMspI_PA	49.66
9501	M6_3532755_PstIMspI_PA	49.66
9502	M6_3559768_PstIMspI_PA	49.66
9503	M6_3566916_PstIMspI_PA	49.66
9504	M6_370736_PstIMspI_PA	49.66
9505	M6_415568_PstIMspI_PA	49.66
9506	M6_418345_PstIMspI_PA	49.66
9507	M6_418391_PstIMspI_PA	49.66
9508	M6_431736_PstIMspI_PA	49.66
9509	M6_446094_PstIMspI_PA	49.66
9510	M6_454141_PstIMspI_PA	49.66
9511	M6_479729_PstIMspI_PA	49.66
9512	M6_497420_PstIMspI_PA	49.66
9513	M6_514108_PstIMspI_PA	49.66
9514	M6_534889_PstIMspI_PA	49.66
9515	M6_56495_PstIMspI_PA	49.66
9516	M6_597599_PstIMspI_PA	49.66
9517	M6_650201_PstIMspI_PA	49.66
9518	M6_679004_PstIMspI_PA	49.66
9519	M6_691548_PstIMspI_PA	49.66
9520	M6_708321_PstIMspI_PA	49.66
9521	M6_764912_PstIMspI_PA	49.66
9522	M6_765819_PstIMspI_PA	49.66
9523	M6_803188_PstIMspI_PA	49.66
9524	M6_823589_PstIMspI_PA	49.66
9525	M6_875047_PstIMspI_PA	49.66
9526	M6_907362_PstIMspI_PA	49.66
9527	M6_988287_PstIMspI_PA	49.66
9528	Opata_100229_PstIMspI_PA	49.66
9529	Opata_121290_PstIMspI_PA	49.66
9530	Opata_1726624_PstIMspI_PA	49.66
9531	Opata_2360814_PstIMspI_PA	49.66
9532	Opata_2721982_PstIMspI_PA	49.66
9533	Opata_2082566_PstIMluI_PA	49.66
9534	Opata_2304076_PstIMluI_PA	49.66
9535	Opata_239509_PstIMluI_PA	49.66
9536	Opata_678941_PstIMluI_PA	49.66
9537	M6_1007904_PstIMseI_PA	49.66
9538	M6_1019567_PstIMseI_PA	49.66
9539	M6_1021095_PstIMseI_PA	49.66
9540	M6_1021954_PstIMseI_PA	49.66
9541	M6_1054144_PstIMseI_PA	49.66
9542	M6_11007_PstIMseI_PA	49.66
9543	M6_1259809_PstIMseI_PA	49.66
9544	M6_1341544_PstIMseI_PA	49.66
9545	M6_135178_PstIMseI_PA	49.66
9546	M6_1422774_PstIMseI_PA	49.66
9547	M6_1454524_PstIMseI_PA	49.66
9548	M6_1502031_PstIMseI_PA	49.66
9549	M6_1794132_PstIMseI_PA	49.66
9550	M6_1819137_PstIMseI_PA	49.66
9551	M6_1948736_PstIMseI_PA	49.66
9552	M6_199315_PstIMseI_PA	49.66
9553	M6_2010307_PstIMseI_PA	49.66
9554	M6_2223712_PstIMseI_PA	49.66
9555	M6_2504050_PstIMseI_PA	49.66
9556	M6_257659_PstIMseI_PA	49.66
9557	M6_2922461_PstIMseI_PA	49.66
9558	M6_297046_PstIMseI_PA	49.66
9559	M6_3122847_PstIMseI_PA	49.66
9560	M6_3437150_PstIMseI_PA	49.66
9561	M6_3468298_PstIMseI_PA	49.66
9562	M6_3709704_PstIMseI_PA	49.66
9563	M6_3751575_PstIMseI_PA	49.66
9564	M6_4114141_PstIMseI_PA	49.66
9565	M6_49629_PstIMseI_PA	49.66
9566	M6_507023_PstIMseI_PA	49.66
9567	M6_510301_PstIMseI_PA	49.66
9568	M6_511783_PstIMseI_PA	49.66
9569	M6_519401_PstIMseI_PA	49.66
9570	M6_534173_PstIMseI_PA	49.66
9571	M6_557075_PstIMseI_PA	49.66
9572	M6_583620_PstIMseI_PA	49.66
9573	M6_667260_PstIMseI_PA	49.66
9574	M6_69111_PstIMseI_PA	49.66
9575	M6_799847_PstIMseI_PA	49.66
9576	M6_808852_PstIMseI_PA	49.66
9577	M6_828714_PstIMseI_PA	49.66
9578	M6_831331_PstIMseI_PA	49.66
9579	M6_878547_PstIMseI_PA	49.66
9580	M6_898642_PstIMseI_PA	49.66
9581	M6_899372_PstIMseI_PA	49.66
9582	M6_911439_PstIMseI_PA	49.66
9583	Opata_122285_PstIMseI_PA	49.66
9584	Opata_139636_PstIMseI_PA	49.66
9585	Opata_158107_PstIMseI_PA	49.66
9586	Opata_1669985_PstIMseI_PA	49.66
9587	Opata_1933789_PstIMseI_PA	49.66
9588	Opata_2195133_PstIMseI_PA	49.66
9589	Opata_225391_PstIMseI_PA	49.66
9590	Opata_286353_PstIMseI_PA	49.66
9591	Opata_33183_PstIMseI_PA	49.66
9592	Opata_346527_PstIMseI_PA	49.66
9593	Opata_355829_PstIMseI_PA	49.66
9594	Opata_3854719_PstIMseI_PA	49.66
9595	Opata_458560_PstIMseI_PA	49.66
9596	Opata_544614_PstIMseI_PA	49.66
9597	Opata_54911_PstIMseI_PA	49.66
9598	Opata_732006_PstIMseI_PA	49.66
9599	Opata_761402_PstIMseI_PA	49.66
9600	Opata_77927_PstIMseI_PA	49.66
9601	Opata_879068_PstIMseI_PA	49.66
9602	Opata_926687_PstIMseI_PA	49.66
9603	Opata_959492_PstIMseI_PA	49.66
9604	M6_1006940_PstIMspI_PA	49.66
9605	M6_1152519_PstIMspI_PA	49.66
9606	M6_1158330_PstIMspI_PA	49.66
9607	M6_1227363_PstIMspI_PA	49.66
9608	M6_1303289_PstIMspI_PA	49.66
9609	M6_1469501_PstIMspI_PA	49.66
9610	M6_1619414_PstIMspI_PA	49.66
9611	M6_1634359_PstIMspI_PA	49.66
9612	M6_1715049_PstIMspI_PA	49.66
9613	M6_1891796_PstIMspI_PA	49.66
9614	M6_2107045_PstIMspI_PA	49.66
9615	M6_2140213_PstIMspI_PA	49.66
9616	M6_2299867_PstIMspI_PA	49.66
9617	M6_2365471_PstIMspI_PA	49.66
9618	M6_2414946_PstIMspI_PA	49.66
9619	M6_2554369_PstIMspI_PA	49.66
9620	M6_2653646_PstIMspI_PA	49.66
9621	M6_2764898_PstIMspI_PA	49.66
9622	M6_2799663_PstIMspI_PA	49.66
9623	M6_2891799_PstIMspI_PA	49.66
9624	M6_2905140_PstIMspI_PA	49.66
9625	M6_2963489_PstIMspI_PA	49.66
9626	M6_3087941_PstIMspI_PA	49.66
9627	M6_309727_PstIMspI_PA	49.66
9628	M6_313577_PstIMspI_PA	49.66
9629	M6_3169610_PstIMspI_PA	49.66
9630	M6_333213_PstIMspI_PA	49.66
9631	M6_3353032_PstIMspI_PA	49.66
9632	M6_356733_PstIMspI_PA	49.66
9633	M6_360634_PstIMspI_PA	49.66
9634	M6_364452_PstIMspI_PA	49.66
9635	M6_385338_PstIMspI_PA	49.66
9636	M6_398680_PstIMspI_PA	49.66
9637	M6_411272_PstIMspI_PA	49.66
9638	M6_439287_PstIMspI_PA	49.66
9639	M6_460235_PstIMspI_PA	49.66
9640	M6_465947_PstIMspI_PA	49.66
9641	M6_473731_PstIMspI_PA	49.66
9642	M6_495914_PstIMspI_PA	49.66
9643	M6_509510_PstIMspI_PA	49.66
9644	M6_532467_PstIMspI_PA	49.66
9645	M6_570722_PstIMspI_PA	49.66
9646	M6_592681_PstIMspI_PA	49.66
9647	M6_657548_PstIMspI_PA	49.66
9648	M6_665307_PstIMspI_PA	49.66
9649	M6_671548_PstIMspI_PA	49.66
9650	M6_719496_PstIMspI_PA	49.66
9651	M6_743291_PstIMspI_PA	49.66
9652	M6_746049_PstIMspI_PA	49.66
9653	M6_750671_PstIMspI_PA	49.66
9654	M6_767974_PstIMspI_PA	49.66
9655	M6_76955_PstIMspI_PA	49.66
9656	M6_801002_PstIMspI_PA	49.66
9657	M6_856732_PstIMspI_PA	49.66
9658	M6_87544_PstIMspI_PA	49.66
9659	M6_880978_PstIMspI_PA	49.66
9660	Opata_1144976_PstIMspI_PA	49.66
9661	Opata_1152441_PstIMspI_PA	49.66
9662	Opata_123339_PstIMspI_PA	49.66
9663	Opata_1326325_PstIMspI_PA	49.66
9664	Opata_148241_PstIMspI_PA	49.66
9665	Opata_1654553_PstIMspI_PA	49.66
9666	Opata_1654591_PstIMspI_PA	49.66
9667	Opata_1697996_PstIMspI_PA	49.66
9668	Opata_1824186_PstIMspI_PA	49.66
9669	Opata_1847666_PstIMspI_PA	49.66
9670	Opata_1929983_PstIMspI_PA	49.66
9671	Opata_2052196_PstIMspI_PA	49.66
9672	Opata_2112401_PstIMspI_PA	49.66
9673	Opata_2447579_PstIMspI_PA	49.66
9674	Opata_2465807_PstIMspI_PA	49.66
9675	Opata_2469172_PstIMspI_PA	49.66
9676	Opata_2557410_PstIMspI_PA	49.66
9677	Opata_25836_PstIMspI_PA	49.66
9678	Opata_2991399_PstIMspI_PA	49.66
9679	Opata_322821_PstIMspI_PA	49.66
9680	Opata_339358_PstIMspI_PA	49.66
9681	Opata_3479691_PstIMspI_PA	49.66
9682	Opata_372542_PstIMspI_PA	49.66
9683	Opata_3919969_PstIMspI_PA	49.66
9684	Opata_4151712_PstIMspI_PA	49.66
9685	Opata_635598_PstIMspI_PA	49.66
9686	Opata_788178_PstIMspI_PA	49.66
9687	Opata_897260_PstIMspI_PA	49.66
9688	M6_1165224_PstIMseI_PA	49.66
9689	M6_1378773_PstIMseI_PA	49.66
9690	M6_140340_PstIMseI_PA	49.66
9691	M6_1635781_PstIMseI_PA	49.66
9692	M6_1962350_PstIMseI_PA	49.66
9693	M6_2070126_PstIMseI_PA	49.66
9694	M6_2133770_PstIMseI_PA	49.66
9695	M6_2234800_PstIMseI_PA	49.66
9696	M6_2483605_PstIMseI_PA	49.66
9697	M6_256623_PstIMseI_PA	49.66
9698	M6_2616409_PstIMseI_PA	49.66
9699	M6_279431_PstIMseI_PA	49.66
9700	M6_2847218_PstIMseI_PA	49.66
9701	M6_3363241_PstIMseI_PA	49.66
9702	M6_33687_PstIMseI_PA	49.66
9703	M6_490542_PstIMseI_PA	49.66
9704	M6_55483_PstIMseI_PA	49.66
9705	M6_62244_PstIMseI_PA	49.66
9706	M6_623596_PstIMseI_PA	49.66
9707	M6_626793_PstIMseI_PA	49.66
9708	M6_673660_PstIMseI_PA	49.66
9709	M6_736485_PstIMseI_PA	49.66
9710	M6_809552_PstIMseI_PA	49.66
9711	M6_824209_PstIMseI_PA	49.66
9712	M6_841190_PstIMseI_PA	49.66
9713	M6_928212_PstIMseI_PA	49.66
9714	M6_959540_PstIMseI_PA	49.66
9715	M6_971879_PstIMseI_PA	49.66
9716	Opata_425957_PstIMseI_PA	49.66
9717	M6_1090066_PstIMspI_PA	49.66
9718	M6_1303749_PstIMspI_PA	49.66
9719	M6_1357108_PstIMspI_PA	49.66
9720	M6_1495074_PstIMspI_PA	49.66
9721	M6_1882932_PstIMspI_PA	49.66
9722	M6_1900494_PstIMspI_PA	49.66
9723	M6_1981938_PstIMspI_PA	49.66
9724	M6_2141027_PstIMspI_PA	49.66
9725	M6_2201333_PstIMspI_PA	49.66
9726	M6_2565070_PstIMspI_PA	49.66
9727	M6_2932231_PstIMspI_PA	49.66
9728	M6_323754_PstIMspI_PA	49.66
9729	M6_326426_PstIMspI_PA	49.66
9730	M6_334978_PstIMspI_PA	49.66
9731	M6_3593352_PstIMspI_PA	49.66
9732	M6_366699_PstIMspI_PA	49.66
9733	M6_386018_PstIMspI_PA	49.66
9734	M6_414208_PstIMspI_PA	49.66
9735	M6_470034_PstIMspI_PA	49.66
9736	M6_497212_PstIMspI_PA	49.66
9737	M6_498061_PstIMspI_PA	49.66
9738	M6_535349_PstIMspI_PA	49.66
9739	M6_589524_PstIMspI_PA	49.66
9740	M6_626873_PstIMspI_PA	49.66
9741	M6_659043_PstIMspI_PA	49.66
9742	M6_723637_PstIMspI_PA	49.66
9743	M6_734233_PstIMspI_PA	49.66
9744	M6_745842_PstIMspI_PA	49.66
9745	M6_797107_PstIMspI_PA	49.66
9746	M6_920389_PstIMspI_PA	49.66
9747	Opata_489949_PstIMspI_PA	49.66
9748	Opata_886842_PstIMspI_PA	49.66
9749	M6_1529066_PstIMseI_PA	49.66
9750	M6_1551199_PstIMseI_PA	49.66
9751	M6_165203_PstIMseI_PA	49.66
9752	M6_1764030_PstIMseI_PA	49.66
9753	M6_1971478_PstIMseI_PA	49.66
9754	M6_2038392_PstIMseI_PA	49.66
9755	M6_295858_PstIMseI_PA	49.66
9756	M6_3329252_PstIMseI_PA	49.66
9757	M6_36239_PstIMseI_PA	49.66
9758	M6_4240880_PstIMseI_PA	49.66
9759	M6_4280828_PstIMseI_PA	49.66
9760	M6_4283921_PstIMseI_PA	49.66
9761	M6_47566_PstIMseI_PA	49.66
9762	M6_504367_PstIMseI_PA	49.66
9763	M6_740937_PstIMseI_PA	49.66
9764	M6_942229_PstIMseI_PA	49.66
9765	M6_949226_PstIMseI_PA	49.66
9766	M6_986504_PstIMseI_PA	49.66
9767	M6_1049700_PstIMspI_PA	49.66
9768	M6_1062683_PstIMspI_PA	49.66
9769	M6_1085074_PstIMspI_PA	49.66
9770	M6_1195126_PstIMspI_PA	49.66
9771	M6_1261652_PstIMspI_PA	49.66
9772	M6_1285576_PstIMspI_PA	49.66
9773	M6_1324872_PstIMspI_PA	49.66
9774	M6_1366514_PstIMspI_PA	49.66
9775	M6_1379155_PstIMspI_PA	49.66
9776	M6_1398538_PstIMspI_PA	49.66
9777	M6_1451051_PstIMspI_PA	49.66
9778	M6_1465872_PstIMspI_PA	49.66
9779	M6_1487692_PstIMspI_PA	49.66
9780	M6_1555627_PstIMspI_PA	49.66
9781	M6_1627004_PstIMspI_PA	49.66
9782	M6_1652519_PstIMspI_PA	49.66
9783	M6_1689443_PstIMspI_PA	49.66
9784	M6_182192_PstIMspI_PA	49.66
9785	M6_1874115_PstIMspI_PA	49.66
9786	M6_1889880_PstIMspI_PA	49.66
9787	M6_1893886_PstIMspI_PA	49.66
9788	M6_1982195_PstIMspI_PA	49.66
9789	M6_2166383_PstIMspI_PA	49.66
9790	M6_2267729_PstIMspI_PA	49.66
9791	M6_2316530_PstIMspI_PA	49.66
9792	M6_2612279_PstIMspI_PA	49.66
9793	M6_2676706_PstIMspI_PA	49.66
9794	M6_2998211_PstIMspI_PA	49.66
9795	M6_3028127_PstIMspI_PA	49.66
9796	M6_317474_PstIMspI_PA	49.66
9797	M6_3345932_PstIMspI_PA	49.66
9798	M6_3493868_PstIMspI_PA	49.66
9799	M6_3517096_PstIMspI_PA	49.66
9800	M6_3592377_PstIMspI_PA	49.66
9801	M6_383124_PstIMspI_PA	49.66
9802	M6_404460_PstIMspI_PA	49.66
9803	M6_410382_PstIMspI_PA	49.66
9804	M6_428543_PstIMspI_PA	49.66
9805	M6_497783_PstIMspI_PA	49.66
9806	M6_557177_PstIMspI_PA	49.66
9807	M6_562219_PstIMspI_PA	49.66
9808	M6_613193_PstIMspI_PA	49.66
9809	M6_624397_PstIMspI_PA	49.66
9810	M6_627359_PstIMspI_PA	49.66
9811	M6_647277_PstIMspI_PA	49.66
9812	M6_664870_PstIMspI_PA	49.66
9813	M6_684884_PstIMspI_PA	49.66
9814	M6_702914_PstIMspI_PA	49.66
9815	M6_703646_PstIMspI_PA	49.66
9816	M6_731523_PstIMspI_PA	49.66
9817	M6_744174_PstIMspI_PA	49.66
9818	M6_837216_PstIMspI_PA	49.66
9819	M6_852473_PstIMspI_PA	49.66
9820	M6_927712_PstIMspI_PA	49.66
9821	M6_977274_PstIMspI_PA	49.66
9822	M6_994958_PstIMspI_PA	49.66
9823	M6_1127688_PstIMseI_PA	49.66
9824	M6_1482581_PstIMseI_PA	49.66
9825	M6_1651785_PstIMseI_PA	49.66
9826	M6_1784002_PstIMseI_PA	49.66
9827	M6_2108662_PstIMseI_PA	49.66
9828	M6_232810_PstIMseI_PA	49.66
9829	M6_332951_PstIMseI_PA	49.66
9830	M6_382460_PstIMseI_PA	49.66
9831	M6_465621_PstIMseI_PA	49.66
9832	M6_549206_PstIMseI_PA	49.66
9833	M6_714197_PstIMseI_PA	49.66
9834	M6_726518_PstIMseI_PA	49.66
9835	M6_949819_PstIMseI_PA	49.66
9836	Opata_1191405_PstIMseI_PA	49.66
9837	Opata_1947170_PstIMseI_PA	49.66
9838	Opata_215138_PstIMseI_PA	49.66
9839	Opata_30960_PstIMseI_PA	49.66
9840	Opata_347546_PstIMseI_PA	49.66
9841	Opata_370312_PstIMseI_PA	49.66
9842	Opata_409303_PstIMseI_PA	49.66
9843	Opata_60685_PstIMseI_PA	49.66
9844	Opata_825334_PstIMseI_PA	49.66
9845	Opata_930047_PstIMseI_PA	49.66
9846	M6_1251369_PstIMspI_PA	49.66
9847	M6_1293218_PstIMspI_PA	49.66
9848	M6_2469896_PstIMspI_PA	49.66
9849	M6_3263404_PstIMspI_PA	49.66
9850	M6_388495_PstIMspI_PA	49.66
9851	M6_407099_PstIMspI_PA	49.66
9852	M6_610279_PstIMspI_PA	49.66
9853	M6_618217_PstIMspI_PA	49.66
9854	M6_670174_PstIMspI_PA	49.66
9855	Opata_1157018_PstIMspI_PA	49.66
9856	Opata_1413485_PstIMspI_PA	49.66
9857	Opata_1523871_PstIMspI_PA	49.66
9858	Opata_2322356_PstIMspI_PA	49.66
9859	Opata_4237738_PstIMspI_PA	49.66
9860	Opata_626239_PstIMspI_PA	49.66
9861	M6_1677364_PstIMseI_PA	49.66
9862	M6_778530_PstIMseI_PA	49.66
9863	Opata_149458_PstIMseI_PA	49.66
9864	Opata_3719518_PstIMseI_PA	49.66
9865	M6_1352762_PstIMspI_PA	49.66
9866	Opata_159550_PstIMspI_PA	49.66
9867	M6_357129_PstIMseI_PA	49.66
9868	Opata_709218_PstIMseI_PA	49.66
9869	Opata_768346_PstIMseI_PA	49.66
9870	M6_1466655_PstIMseI_PA	49.66
9871	M6_640029_PstIMspI_PA	49.66
9872	Opata_1230705_PstIMspI_PA	49.66
9873	Opata_304396_PstIMspI_PA	49.66
9874	Opata_3986682_PstIMspI_PA	49.66
9875	M6_1073315_PstIMseI_PA	49.66
9876	M6_1392162_PstIMseI_PA	49.66
9877	M6_801137_PstIMseI_PA	49.66
9878	M6_93595_PstIMseI_PA	49.66
9879	Opata_140556_PstIMseI_PA	49.66
9880	Opata_1488706_PstIMseI_PA	49.66
9881	Opata_321294_PstIMseI_PA	49.66
9882	Opata_4425312_PstIMseI_PA	49.66
9883	Opata_918297_PstIMseI_PA	49.66
9884	Opata_983309_PstIMseI_PA	49.66
9885	M6_1414241_PstIMspI_PA	49.66
9886	M6_3180420_PstIMspI_PA	49.66
9887	Opata_304213_PstIMspI_PA	49.66
9888	Opata_3380904_PstIMspI_PA	49.66
9889	M6_580455_PstIMseI_PA	49.66
9890	M6_87227_PstIMseI_PA	49.66
9891	Opata_489177_PstIMseI_PA	49.66
9892	Opata_1535836_PstIMspI_PA	49.66
9893	Opata_330946_PstIMspI_PA	49.66
9894	Opata_3712040_PstIMspI_PA	49.66
9895	Opata_970916_PstIMspI_PA	49.66
9896	M6_1905799_PstIMseI_PA	49.66
9897	Opata_434957_PstIMseI_PA	49.66
9898	Opata_3822663_PstIMspI_PA	49.66
9899	4909989	49.67
9900	988270	49.67
9901	1025618	49.67
9902	1111031	49.67
9903	1111306	49.67
9904	1208472	49.67
9905	1670649	49.67
9906	3936942	49.67
9907	4002859	49.67
9908	4004566	49.67
9909	4005630	49.67
9910	Xgwm538	49.7
9911	1666326	49.75
9912	1671881	49.75
9913	4909843	49.75
9914	1722286	49.75
9915	1082148	49.76
9916	1283903	49.76
9917	2252536	49.76
9918	4909781	49.76
9919	1238973	49.76
9920	3935712	49.76
9921	4008856	49.76
9922	4010053	49.76
9923	4538457	49.76
9924	1666303	49.78
9925	3020741	49.78
9926	1282843	49.79
9927	2282127	49.82
9928	4910143	49.82
9929	1095035	49.86
9930	1131577	49.86
9931	2283824	49.86
9932	978478	49.88
9933	991053	49.88
9934	999941	49.88
9935	1009447	49.88
9936	1026550	49.88
9937	1104917	49.88
9938	1107821	49.88
9939	1109164	49.88
9940	1117244	49.88
9941	1150689	49.88
9942	1195804	49.88
9943	1196234	49.88
9944	1210860	49.88
9945	1211661	49.88
9946	1271033	49.88
9947	1281512	49.88
9948	1282055	49.88
9949	1716509	49.88
9950	1763843	49.88
9951	1768934	49.88
9952	2279146	49.88
9953	2291413	49.88
9954	2297017	49.88
9955	2302409	49.88
9956	2346072	49.88
9957	3021840	49.88
9958	3064586	49.88
9959	3946317	49.88
9960	3949202	49.88
9961	3950038	49.88
9962	3951846	49.88
9963	3953816	49.88
9964	4009058	49.88
9965	4261816	49.88
9966	4397326	49.88
9967	4439756	49.88
9968	4540877	49.88
9969	4542040	49.88
9970	4544356	49.88
9971	4909659	49.88
9972	2322385	49.9
9973	wsnp_Ex_c14026_21924297	49.91
9974	RAC875_c14859_64	49.91
9975	BS00022887_51	49.91
9976	BS00065688_51	49.91
9977	3534171	49.93
9978	991686	49.96
9979	1100863	49.96
9980	3025058	49.96
9981	1199319	49.96
9982	1226772	49.96
9983	1235377	49.96
9984	1696704	49.96
9985	2275687	49.96
9986	1309007	49.96
9987	1670525	49.96
9988	4002991	49.96
9989	1252629	49.96
9990	2314759	49.96
9991	4664218	49.96
9992	991096	49.96
9993	1038250	49.96
9994	1093430	49.96
9995	1124580	49.96
9996	4404216	49.96
9997	4537867	49.96
9998	4991138	49.96
9999	121377	49.96
10000	1088903	49.96
10001	1091541	49.96
10002	1092138	49.96
10003	3934228	49.96
10004	4439612	49.96
10005	4440304	49.96
10006	1014127	49.96
10007	1072282	49.96
10008	1093979	49.96
10009	1216507	49.96
10010	1238487	49.96
10011	1259929	49.96
10012	1666289	49.96
10013	2260065	49.96
10014	2275802	49.96
10015	2279537	49.96
10016	2286289	49.96
10017	3022416	49.96
10018	3022781	49.96
10019	3025350	49.96
10020	3029563	49.96
10021	3533363	49.96
10022	3533882	49.96
10023	3533949	49.96
10024	3533973	49.96
10025	3934682	49.96
10026	3938603	49.96
10027	3961342	49.96
10028	wPt-7569	49.96
10029	1200794	49.96
10030	1108585	49.96
10031	3022946	49.96
10032	1092810	49.96
10033	1120738	49.96
10034	1282420	49.96
10035	1217357	49.96
10036	1694677	49.96
10037	1011417	49.96
10038	1231391	49.96
10039	1267674	49.96
10040	1345878	49.96
10041	3936782	49.96
10042	3938128	49.96
10043	3939733	49.96
10044	3949712	49.96
10045	4261162	49.96
10046	4261378	49.96
10047	4394286	49.96
10048	4992177	49.96
10049	1090593	49.96
10050	1282222	49.96
10051	2276441	49.96
10052	2324081	49.96
10053	3020774	49.96
10054	995602	49.96
10055	1159320	49.96
10056	1210141	49.96
10057	1119500	49.96
10058	1119503	49.96
10059	1132999	49.96
10060	1167492	49.96
10061	1212866	49.96
10062	2254072	49.96
10063	2277452	49.96
10064	2292362	49.96
10065	3022885	49.96
10066	3534051	49.96
10067	3945284	49.96
10068	3950570	49.96
10069	3958385	49.96
10070	3959818	49.96
10071	3961267	49.96
10072	4408688	49.96
10073	4409849	49.96
10074	4539076	49.96
10075	1011155	49.96
10076	1093889	49.96
10077	1117477	49.96
10078	1124349	49.96
10079	1126742	49.96
10080	1127033	49.96
10081	1295969	49.96
10082	1373570	49.96
10083	3385399	49.96
10084	3948547	49.96
10085	4005491	49.96
10086	4329203	49.96
10087	4411420	49.96
10088	4991325	49.96
10089	5968509	49.96
10090	5968520	49.96
10091	5969620	49.96
10092	1033286	49.96
10093	1159885	49.96
10094	wPt-1640	49.96
10095	wPt-5334	49.96
10096	1019346	49.96
10097	1078937	49.96
10098	1091137	49.96
10099	3034560	49.96
10100	4003917	49.96
10101	4398172	49.96
10102	4405282	49.96
10103	4409207	49.96
10104	4410501	49.96
10105	4663926	49.96
10106	982658	49.96
10107	1017098	49.96
10108	1042269	49.96
10109	1045803	49.96
10110	1057030	49.96
10111	1074208	49.96
10112	1074580	49.96
10113	1077120	49.96
10114	1090301	49.96
10115	1097311	49.96
10116	1100494	49.96
10117	1102331	49.96
10118	1103919	49.96
10119	1115184	49.96
10120	1126690	49.96
10121	1132183	49.96
10122	1140550	49.96
10123	1144937	49.96
10124	1159466	49.96
10125	1204917	49.96
10126	1262844	49.96
10127	1271405	49.96
10128	1408154	49.96
10129	1670201	49.96
10130	1670633	49.96
10131	3951315	49.96
10132	1061937	49.96
10133	1096753	49.96
10134	1123775	49.96
10135	1162139	49.96
10136	1214252	49.96
10137	1671362	49.96
10138	1697863	49.96
10139	1718557	49.96
10140	1721789	49.96
10141	1722008	49.96
10142	1764429	49.96
10143	1765826	49.96
10144	2278580	49.96
10145	2305932	49.96
10146	3022651	49.96
10147	3023171	49.96
10148	3950188	49.96
10149	3960544	49.96
10150	4005422	49.96
10151	1379369	49.96
10152	983672	49.96
10153	1020134	49.96
10154	1058210	49.96
10155	1067811	49.96
10156	1201010	49.96
10157	1671044	49.96
10158	1723269	49.96
10159	2276490	49.96
10160	3026352	49.96
10161	3064576	49.96
10162	3957924	49.96
10163	1121345	49.96
10164	1130403	49.96
10165	1138801	49.96
10166	1203929	49.96
10167	1210236	49.96
10168	3950807	49.96
10169	4990532	49.96
10170	986179	49.96
10171	988382	49.96
10172	990744	49.96
10173	993152	49.96
10174	997528	49.96
10175	1078420	49.96
10176	1083912	49.96
10177	1087915	49.96
10178	1088606	49.96
10179	1091401	49.96
10180	1094407	49.96
10181	1095243	49.96
10182	1102498	49.96
10183	1107907	49.96
10184	1125548	49.96
10185	1142813	49.96
10186	1150097	49.96
10187	1160270	49.96
10188	1203058	49.96
10189	1205201	49.96
10190	1211385	49.96
10191	1254295	49.96
10192	1260525	49.96
10193	1271340	49.96
10194	1318167	49.96
10195	1375793	49.96
10196	1410884	49.96
10197	1670916	49.96
10198	1713366	49.96
10199	1769181	49.96
10200	2254891	49.96
10201	2255113	49.96
10202	2276994	49.96
10203	2289861	49.96
10204	2291342	49.96
10205	2292087	49.96
10206	2292445	49.96
10207	2293783	49.96
10208	2294674	49.96
10209	2304917	49.96
10210	2308030	49.96
10211	2323797	49.96
10212	7165965	49.96
10213	995175	49.96
10214	1021903	49.96
10215	1092193	49.96
10216	1204628	49.96
10217	1338326	49.96
10218	2305591	49.96
10219	2313968	49.96
10220	4909841	49.96
10221	1012498	49.96
10222	1080940	49.96
10223	2255701	49.96
10224	4408480	49.96
10225	2243290	49.96
10226	4004840	49.96
10227	4004973	49.96
10228	1076382	49.96
10229	1101292	49.96
10230	1143472	49.96
10231	1145990	49.96
10232	2295670	49.96
10233	1695343	49.96
10234	2276991	49.96
10235	1863427	49.96
10236	732423	49.96
10237	1134744	49.96
10238	1229684	49.96
10239	1279873	49.96
10240	1864111	49.96
10241	981090	49.96
10242	1090201	49.96
10243	1100748	49.96
10244	1102114	49.96
10245	1670687	49.96
10246	2248948	49.96
10247	1699984	49.96
10248	4002999	49.96
10249	1030421	49.96
10250	1043058	49.96
10251	1061876	49.96
10252	1076734	49.96
10253	1112328	49.96
10254	1219357	49.96
10255	1219938	49.96
10256	1670588	49.96
10257	3029616	49.96
10258	4002989	49.96
10259	4003389	49.96
10260	1127019	49.96
10261	wPt-3908	49.96
10262	tPt-0602	49.96
10263	Opata_111370_PstIMluI_PA	49.96
10264	Opata_22529_PstIMluI_PA	49.96
10265	M6_1011849_PstIMseI_PA	49.96
10266	M6_1140993_PstIMseI_PA	49.96
10267	Opata_1024766_PstIMseI_PA	49.96
10268	Opata_1180819_PstIMseI_PA	49.96
10269	Opata_1211654_PstIMseI_PA	49.96
10270	Opata_1216842_PstIMseI_PA	49.96
10271	Opata_1346047_PstIMseI_PA	49.96
10272	Opata_143202_PstIMseI_PA	49.96
10273	Opata_173645_PstIMseI_PA	49.96
10274	Opata_1790221_PstIMseI_PA	49.96
10275	Opata_1964586_PstIMseI_PA	49.96
10276	Opata_1990923_PstIMseI_PA	49.96
10277	Opata_1999007_PstIMseI_PA	49.96
10278	Opata_2800888_PstIMseI_PA	49.96
10279	Opata_302975_PstIMseI_PA	49.96
10280	Opata_3113640_PstIMseI_PA	49.96
10281	Opata_3236289_PstIMseI_PA	49.96
10282	Opata_3257450_PstIMseI_PA	49.96
10283	Opata_393333_PstIMseI_PA	49.96
10284	Opata_4399776_PstIMseI_PA	49.96
10285	Opata_70885_PstIMseI_PA	49.96
10286	Opata_741200_PstIMseI_PA	49.96
10287	Opata_867423_PstIMseI_PA	49.96
10288	Opata_893515_PstIMseI_PA	49.96
10289	Opata_107011_PstIMspI_PA	49.96
10290	Opata_1234526_PstIMspI_PA	49.96
10291	Opata_1323757_PstIMspI_PA	49.96
10292	Opata_1451412_PstIMspI_PA	49.96
10293	Opata_1491132_PstIMspI_PA	49.96
10294	Opata_1919694_PstIMspI_PA	49.96
10295	Opata_2195549_PstIMspI_PA	49.96
10296	Opata_2227132_PstIMspI_PA	49.96
10297	Opata_2375191_PstIMspI_PA	49.96
10298	Opata_2541534_PstIMspI_PA	49.96
10299	Opata_2915376_PstIMspI_PA	49.96
10300	Opata_3078472_PstIMspI_PA	49.96
10301	Opata_308895_PstIMspI_PA	49.96
10302	Opata_3486451_PstIMspI_PA	49.96
10303	Opata_3590833_PstIMspI_PA	49.96
10304	Opata_3614150_PstIMspI_PA	49.96
10305	Opata_4083147_PstIMspI_PA	49.96
10306	Opata_523279_PstIMspI_PA	49.96
10307	Opata_21949_6_PstIMluI_SNP	49.96
10308	Opata_61076_45_PstIMluI_SNP	49.96
10309	Opata_134077_31_PstIMseI_SNP	49.96
10310	Opata_134077_36_PstIMseI_SNP	49.96
10311	Opata_152833_88_PstIMseI_SNP	49.96
10312	Opata_226893_5_PstIMseI_SNP	49.96
10313	Opata_235449_38_PstIMseI_SNP	49.96
10314	Opata_255702_23_PstIMseI_SNP	49.96
10315	Opata_29068_7_PstIMseI_SNP	49.96
10316	Opata_335388_5_PstIMseI_SNP	49.96
10317	Opata_4408312_26_PstIMseI_SNP	49.96
10318	Opata_4408312_8_PstIMseI_SNP	49.96
10319	Opata_57694_50_PstIMseI_SNP	49.96
10320	Opata_61622_68_PstIMseI_SNP	49.96
10321	Opata_679661_5_PstIMseI_SNP	49.96
10322	Opata_747982_47_PstIMseI_SNP	49.96
10323	Opata_8630_44_PstIMseI_SNP	49.96
10324	Opata_961602_50_PstIMseI_SNP	49.96
10325	Opata_1017158_45_PstIMspI_SNP	49.96
10326	Opata_1017158_58_PstIMspI_SNP	49.96
10327	Opata_1519586_73_PstIMspI_SNP	49.96
10328	Opata_1692549_35_PstIMspI_SNP	49.96
10329	Opata_1692549_58_PstIMspI_SNP	49.96
10330	Opata_169442_2_PstIMspI_SNP	49.96
10331	Opata_1757842_27_PstIMspI_SNP	49.96
10332	Opata_1844671_68_PstIMspI_SNP	49.96
10333	Opata_1886277_38_PstIMspI_SNP	49.96
10334	Opata_2158402_22_PstIMspI_SNP	49.96
10335	Opata_2158402_69_PstIMspI_SNP	49.96
10336	Opata_2168414_70_PstIMspI_SNP	49.96
10337	Opata_2200042_49_PstIMspI_SNP	49.96
10338	Opata_2211969_49_PstIMspI_SNP	49.96
10339	Opata_2211969_59_PstIMspI_SNP	49.96
10340	Opata_2299149_28_PstIMspI_SNP	49.96
10341	Opata_260363_41_PstIMspI_SNP	49.96
10342	Opata_2791100_52_PstIMspI_SNP	49.96
10343	Opata_2824157_70_PstIMspI_SNP	49.96
10344	Opata_2847997_14_PstIMspI_SNP	49.96
10345	Opata_2847997_18_PstIMspI_SNP	49.96
10346	Opata_290048_38_PstIMspI_SNP	49.96
10347	Opata_290048_46_PstIMspI_SNP	49.96
10348	Opata_290048_7_PstIMspI_SNP	49.96
10349	Opata_3097380_2_PstIMspI_SNP	49.96
10350	Opata_3186120_58_PstIMspI_SNP	49.96
10351	Opata_3206054_23_PstIMspI_SNP	49.96
10352	Opata_3206054_58_PstIMspI_SNP	49.96
10353	Opata_3536648_56_PstIMspI_SNP	49.96
10354	Opata_3570325_16_PstIMspI_SNP	49.96
10355	Opata_3783751_70_PstIMspI_SNP	49.96
10356	Opata_4086017_12_PstIMspI_SNP	49.96
10357	Opata_774218_31_PstIMspI_SNP	49.96
10358	Opata_774218_41_PstIMspI_SNP	49.96
10359	Opata_783508_67_PstIMspI_SNP	49.96
10360	Opata_783508_68_PstIMspI_SNP	49.96
10361	Opata_815456_83_PstIMspI_SNP	49.96
10362	Opata_849695_27_PstIMspI_SNP	49.96
10363	Opata_849695_28_PstIMspI_SNP	49.96
10364	Opata_849695_8_PstIMspI_SNP	49.96
10365	Opata_31979_24_PstIMseI_SNP	49.96
10366	Opata_31979_58_PstIMseI_SNP	49.96
10367	Opata_598154_32_PstIMseI_SNP	49.96
10368	Opata_598154_3_PstIMseI_SNP	49.96
10369	Opata_598154_4_PstIMseI_SNP	49.96
10370	Opata_92819_49_PstIMseI_SNP	49.96
10371	Opata_3704410_18_PstIMspI_SNP	49.96
10372	M6_1351259_PstIMspI_PA	49.96
10373	M6_1403867_PstIMspI_PA	49.96
10374	M6_1405789_PstIMspI_PA	49.96
10375	M6_1881425_PstIMspI_PA	49.96
10376	M6_651912_PstIMspI_PA	49.96
10377	Opata_1487711_41_PstIMluI_SNP	49.96
10378	Opata_454641_44_PstIMseI_SNP	49.96
10379	Opata_460873_66_PstIMseI_SNP	49.96
10380	Opata_553090_73_PstIMseI_SNP	49.96
10381	Opata_1135651_71_PstIMspI_SNP	49.96
10382	Opata_1393348_62_PstIMspI_SNP	49.96
10383	Opata_1562741_47_PstIMspI_SNP	49.96
10384	Opata_1637060_15_PstIMspI_SNP	49.96
10385	Opata_1637060_25_PstIMspI_SNP	49.96
10386	Opata_1730651_40_PstIMspI_SNP	49.96
10387	Opata_1730651_65_PstIMspI_SNP	49.96
10388	Opata_1790365_36_PstIMspI_SNP	49.96
10389	Opata_1831915_7_PstIMspI_SNP	49.96
10390	Opata_2744270_62_PstIMspI_SNP	49.96
10391	Opata_313767_51_PstIMspI_SNP	49.96
10392	Opata_331921_28_PstIMspI_SNP	49.96
10393	Opata_331921_61_PstIMspI_SNP	49.96
10394	Opata_348559_56_PstIMspI_SNP	49.96
10395	Opata_3943407_29_PstIMspI_SNP	49.96
10396	Opata_3943407_39_PstIMspI_SNP	49.96
10397	Opata_586245_28_PstIMspI_SNP	49.96
10398	Opata_742231_42_PstIMspI_SNP	49.96
10399	Opata_850452_56_PstIMspI_SNP	49.96
10400	Opata_859738_54_PstIMspI_SNP	49.96
10401	Opata_228476_PstIMluI_PA	49.96
10402	Opata_2739517_PstIMluI_PA	49.96
10403	M6_421251_PstIMseI_PA	49.96
10404	Opata_1127373_PstIMseI_PA	49.96
10405	Opata_1147005_PstIMseI_PA	49.96
10406	Opata_1260145_PstIMseI_PA	49.96
10407	Opata_1647664_PstIMseI_PA	49.96
10408	Opata_173502_PstIMseI_PA	49.96
10409	Opata_240842_PstIMseI_PA	49.96
10410	Opata_243401_PstIMseI_PA	49.96
10411	Opata_3880460_PstIMseI_PA	49.96
10412	Opata_399371_PstIMseI_PA	49.96
10413	Opata_418087_PstIMseI_PA	49.96
10414	Opata_561214_PstIMseI_PA	49.96
10415	Opata_757293_PstIMseI_PA	49.96
10416	Opata_773055_PstIMseI_PA	49.96
10417	Opata_98943_PstIMseI_PA	49.96
10418	M6_1035922_PstIMspI_PA	49.96
10419	M6_2483645_PstIMspI_PA	49.96
10420	M6_845510_PstIMspI_PA	49.96
10421	Opata_278768_7_PstIMluI_SNP	49.96
10422	Opata_1025138_12_PstIMseI_SNP	49.96
10423	Opata_1131514_82_PstIMseI_SNP	49.96
10424	Opata_1161209_39_PstIMseI_SNP	49.96
10425	Opata_1161209_61_PstIMseI_SNP	49.96
10426	Opata_1161209_73_PstIMseI_SNP	49.96
10427	Opata_1358259_15_PstIMseI_SNP	49.96
10428	Opata_1358259_16_PstIMseI_SNP	49.96
10429	Opata_163094_40_PstIMseI_SNP	49.96
10430	Opata_167961_39_PstIMseI_SNP	49.96
10431	Opata_1742608_10_PstIMseI_SNP	49.96
10432	Opata_191569_5_PstIMseI_SNP	49.96
10433	Opata_1929180_37_PstIMseI_SNP	49.96
10434	Opata_1929180_53_PstIMseI_SNP	49.96
10435	Opata_198747_11_PstIMseI_SNP	49.96
10436	Opata_20816_46_PstIMseI_SNP	49.96
10437	Opata_217187_47_PstIMseI_SNP	49.96
10438	Opata_218536_62_PstIMseI_SNP	49.96
10439	Opata_2216976_45_PstIMseI_SNP	49.96
10440	Opata_23734_3_PstIMseI_SNP	49.96
10441	Opata_289312_7_PstIMseI_SNP	49.96
10442	Opata_3095176_82_PstIMseI_SNP	49.96
10443	Opata_3129926_30_PstIMseI_SNP	49.96
10444	Opata_3129926_61_PstIMseI_SNP	49.96
10445	Opata_333102_52_PstIMseI_SNP	49.96
10446	Opata_333102_72_PstIMseI_SNP	49.96
10447	Opata_34893_67_PstIMseI_SNP	49.96
10448	Opata_34893_68_PstIMseI_SNP	49.96
10449	Opata_3680532_7_PstIMseI_SNP	49.96
10450	Opata_3967002_34_PstIMseI_SNP	49.96
10451	Opata_3967002_72_PstIMseI_SNP	49.96
10452	Opata_44759_77_PstIMseI_SNP	49.96
10453	Opata_466843_78_PstIMseI_SNP	49.96
10454	Opata_48386_87_PstIMseI_SNP	49.96
10455	Opata_564011_81_PstIMseI_SNP	49.96
10456	Opata_574313_67_PstIMseI_SNP	49.96
10457	Opata_586296_40_PstIMseI_SNP	49.96
10458	Opata_60630_35_PstIMseI_SNP	49.96
10459	Opata_60630_38_PstIMseI_SNP	49.96
10460	Opata_676476_14_PstIMseI_SNP	49.96
10461	Opata_676476_73_PstIMseI_SNP	49.96
10462	Opata_680938_41_PstIMseI_SNP	49.96
10463	Opata_777168_52_PstIMseI_SNP	49.96
10464	Opata_799719_79_PstIMseI_SNP	49.96
10465	Opata_80011_83_PstIMseI_SNP	49.96
10466	Opata_859049_65_PstIMseI_SNP	49.96
10467	Opata_859049_74_PstIMseI_SNP	49.96
10468	Opata_89351_56_PstIMseI_SNP	49.96
10469	Opata_89351_78_PstIMseI_SNP	49.96
10470	Opata_974669_72_PstIMseI_SNP	49.96
10471	Opata_1821332_57_PstIMspI_SNP	49.96
10472	Opata_2114498_58_PstIMspI_SNP	49.96
10473	Opata_2114498_61_PstIMspI_SNP	49.96
10474	Opata_246188_49_PstIMspI_SNP	49.96
10475	Opata_278743_41_PstIMspI_SNP	49.96
10476	Opata_3023285_4_PstIMspI_SNP	49.96
10477	Opata_803657_10_PstIMspI_SNP	49.96
10478	Opata_81258_29_PstIMspI_SNP	49.96
10479	Opata_1049509_PstIMluI_PA	49.96
10480	Opata_1498102_PstIMluI_PA	49.96
10481	Opata_167217_PstIMluI_PA	49.96
10482	Opata_95438_PstIMluI_PA	49.96
10483	M6_1977307_PstIMseI_PA	49.96
10484	M6_2630953_PstIMseI_PA	49.96
10485	M6_3292860_PstIMseI_PA	49.96
10486	Opata_1173209_PstIMseI_PA	49.96
10487	Opata_1439968_PstIMseI_PA	49.96
10488	Opata_1500217_PstIMseI_PA	49.96
10489	Opata_359455_PstIMseI_PA	49.96
10490	Opata_658158_PstIMseI_PA	49.96
10491	M6_1079233_PstIMspI_PA	49.96
10492	M6_1273083_PstIMspI_PA	49.96
10493	M6_1512078_PstIMspI_PA	49.96
10494	M6_1683542_PstIMspI_PA	49.96
10495	M6_2230059_PstIMspI_PA	49.96
10496	M6_2404760_PstIMspI_PA	49.96
10497	M6_2572217_PstIMspI_PA	49.96
10498	M6_2623305_PstIMspI_PA	49.96
10499	M6_2728592_PstIMspI_PA	49.96
10500	M6_3182522_PstIMspI_PA	49.96
10501	M6_318646_PstIMspI_PA	49.96
10502	M6_343645_PstIMspI_PA	49.96
10503	M6_3458596_PstIMspI_PA	49.96
10504	M6_3513643_PstIMspI_PA	49.96
10505	M6_352081_PstIMspI_PA	49.96
10506	M6_359884_PstIMspI_PA	49.96
10507	M6_400448_PstIMspI_PA	49.96
10508	M6_450058_PstIMspI_PA	49.96
10509	M6_508195_PstIMspI_PA	49.96
10510	M6_666332_PstIMspI_PA	49.96
10511	M6_671854_PstIMspI_PA	49.96
10512	M6_764535_PstIMspI_PA	49.96
10513	M6_882722_PstIMspI_PA	49.96
10514	Opata_135251_PstIMspI_PA	49.96
10515	Opata_23000_PstIMspI_PA	49.96
10516	Opata_3432782_PstIMspI_PA	49.96
10517	Opata_3944539_PstIMspI_PA	49.96
10518	Opata_539679_PstIMspI_PA	49.96
10519	Opata_1711452_31_PstIMluI_SNP	49.96
10520	Opata_358948_28_PstIMseI_SNP	49.96
10521	Opata_358948_43_PstIMseI_SNP	49.96
10522	Opata_41219_55_PstIMseI_SNP	49.96
10523	Opata_541994_50_PstIMseI_SNP	49.96
10524	Opata_729481_77_PstIMseI_SNP	49.96
10525	Opata_805551_18_PstIMseI_SNP	49.96
10526	Opata_1553786_32_PstIMspI_SNP	49.96
10527	Opata_1937864_55_PstIMspI_SNP	49.96
10528	Opata_2211969_17_PstIMspI_SNP	49.96
10529	Opata_2299369_20_PstIMspI_SNP	49.96
10530	Opata_2420777_45_PstIMspI_SNP	49.96
10531	Opata_492525_28_PstIMspI_SNP	49.96
10532	Opata_774646_7_PstIMspI_SNP	49.96
10533	M6_361170_PstIMseI_PA	49.96
10534	Opata_66951_PstIMseI_PA	49.96
10535	Opata_993690_PstIMseI_PA	49.96
10536	M6_1472898_PstIMspI_PA	49.96
10537	M6_2491974_PstIMspI_PA	49.96
10538	M6_3449939_PstIMspI_PA	49.96
10539	M6_900393_PstIMspI_PA	49.96
10540	Opata_1876328_PstIMspI_PA	49.96
10541	Opata_1701465_PstIMluI_PA	49.96
10542	Opata_2843585_PstIMluI_PA	49.96
10543	Opata_827739_PstIMluI_PA	49.96
10544	M6_1461446_PstIMseI_PA	49.96
10545	Opata_1027115_PstIMseI_PA	49.96
10546	Opata_1378314_PstIMseI_PA	49.96
10547	Opata_153416_PstIMseI_PA	49.96
10548	Opata_177153_PstIMseI_PA	49.96
10549	Opata_2113175_PstIMseI_PA	49.96
10550	Opata_2405896_PstIMseI_PA	49.96
10551	Opata_428260_PstIMseI_PA	49.96
10552	Opata_604762_PstIMseI_PA	49.96
10553	Opata_62350_PstIMseI_PA	49.96
10554	Opata_922188_PstIMseI_PA	49.96
10555	M6_918471_PstIMspI_PA	49.96
10556	Opata_1504338_PstIMspI_PA	49.96
10557	Opata_2485748_PstIMspI_PA	49.96
10558	Opata_3740151_PstIMspI_PA	49.96
10559	Opata_3797179_PstIMspI_PA	49.96
10560	Opata_54241_PstIMspI_PA	49.96
10561	Opata_577550_PstIMspI_PA	49.96
10562	Opata_84504_PstIMspI_PA	49.96
10563	Opata_1091261_10_PstIMseI_SNP	49.96
10564	Opata_1091261_58_PstIMseI_SNP	49.96
10565	Opata_1247522_36_PstIMseI_SNP	49.96
10566	Opata_1320614_36_PstIMseI_SNP	49.96
10567	Opata_1598933_4_PstIMseI_SNP	49.96
10568	Opata_1598933_77_PstIMseI_SNP	49.96
10569	Opata_264415_64_PstIMseI_SNP	49.96
10570	Opata_3053567_13_PstIMseI_SNP	49.96
10571	Opata_402656_19_PstIMseI_SNP	49.96
10572	Opata_420035_15_PstIMseI_SNP	49.96
10573	Opata_420035_3_PstIMseI_SNP	49.96
10574	Opata_803858_56_PstIMseI_SNP	49.96
10575	Opata_803858_58_PstIMseI_SNP	49.96
10576	Opata_829739_63_PstIMseI_SNP	49.96
10577	Opata_1178170_40_PstIMspI_SNP	49.96
10578	Opata_1765858_77_PstIMspI_SNP	49.96
10579	Opata_2380369_PstIMluI_PA	49.96
10580	Opata_1072486_PstIMseI_PA	49.96
10581	Opata_2180583_PstIMseI_PA	49.96
10582	Opata_2782238_PstIMseI_PA	49.96
10583	Opata_3191938_PstIMseI_PA	49.96
10584	Opata_3327817_PstIMseI_PA	49.96
10585	Opata_357208_PstIMseI_PA	49.96
10586	Opata_400152_PstIMseI_PA	49.96
10587	Opata_424561_PstIMseI_PA	49.96
10588	Opata_466071_PstIMseI_PA	49.96
10589	Opata_509086_PstIMseI_PA	49.96
10590	Opata_587915_PstIMseI_PA	49.96
10591	Opata_776687_PstIMseI_PA	49.96
10592	Opata_922920_PstIMseI_PA	49.96
10593	M6_1116024_PstIMspI_PA	49.96
10594	M6_1283316_PstIMspI_PA	49.96
10595	M6_2699989_PstIMspI_PA	49.96
10596	Opata_1337425_PstIMspI_PA	49.96
10597	Opata_1933941_PstIMspI_PA	49.96
10598	Opata_2309825_PstIMspI_PA	49.96
10599	Opata_2592198_PstIMspI_PA	49.96
10600	Opata_2756269_PstIMspI_PA	49.96
10601	Opata_2911132_PstIMspI_PA	49.96
10602	Opata_3348498_PstIMspI_PA	49.96
10603	Opata_702935_PstIMspI_PA	49.96
10604	Opata_128065_28_PstIMseI_SNP	49.96
10605	Opata_2620337_25_PstIMseI_SNP	49.96
10606	Opata_926711_8_PstIMseI_SNP	49.96
10607	Opata_2246847_88_PstIMspI_SNP	49.96
10608	Opata_2737133_61_PstIMspI_SNP	49.96
10609	Opata_3465616_33_PstIMspI_SNP	49.96
10610	Opata_3465616_44_PstIMspI_SNP	49.96
10611	Opata_3524209_37_PstIMspI_SNP	49.96
10612	Opata_3650540_17_PstIMspI_SNP	49.96
10613	Opata_3832533_72_PstIMspI_SNP	49.96
10614	Opata_598963_39_PstIMspI_SNP	49.96
10615	Opata_598963_61_PstIMspI_SNP	49.96
10616	Opata_603605_22_PstIMspI_SNP	49.96
10617	Opata_121150_PstIMseI_PA	49.96
10618	Opata_1272201_PstIMseI_PA	49.96
10619	Opata_1892569_PstIMseI_PA	49.96
10620	Opata_216457_PstIMseI_PA	49.96
10621	Opata_2703416_PstIMseI_PA	49.96
10622	Opata_435240_PstIMseI_PA	49.96
10623	Opata_1004522_74_PstIMseI_SNP	49.96
10624	Opata_111559_55_PstIMseI_SNP	49.96
10625	Opata_1473274_26_PstIMseI_SNP	49.96
10626	Opata_1511004_49_PstIMseI_SNP	49.96
10627	Opata_3066959_43_PstIMseI_SNP	49.96
10628	Opata_3066959_85_PstIMseI_SNP	49.96
10629	Opata_4258058_75_PstIMspI_SNP	49.96
10630	M6_104726_PstIMseI_PA	49.96
10631	M6_1095223_PstIMseI_PA	49.96
10632	M6_1109025_PstIMseI_PA	49.96
10633	M6_1477727_PstIMseI_PA	49.96
10634	M6_152935_PstIMseI_PA	49.96
10635	M6_1907644_PstIMseI_PA	49.96
10636	M6_3307484_PstIMseI_PA	49.96
10637	M6_342413_PstIMseI_PA	49.96
10638	M6_885642_PstIMseI_PA	49.96
10639	Opata_1078603_PstIMseI_PA	49.96
10640	Opata_1572383_PstIMseI_PA	49.96
10641	Opata_1835645_PstIMseI_PA	49.96
10642	Opata_321210_PstIMseI_PA	49.96
10643	Opata_564854_PstIMseI_PA	49.96
10644	Opata_749575_PstIMseI_PA	49.96
10645	Opata_2456119_PstIMspI_PA	49.96
10646	Opata_564093_57_PstIMseI_SNP	49.96
10647	M6_1383140_PstIMseI_PA	49.96
10648	M6_3726306_PstIMseI_PA	49.96
10649	M6_58129_PstIMseI_PA	49.96
10650	M6_591975_PstIMseI_PA	49.96
10651	M6_754080_PstIMseI_PA	49.96
10652	M6_796238_PstIMseI_PA	49.96
10653	M6_900121_PstIMseI_PA	49.96
10654	M6_907096_PstIMseI_PA	49.96
10655	Opata_1001136_PstIMseI_PA	49.96
10656	Opata_1053336_PstIMseI_PA	49.96
10657	Opata_1201022_PstIMseI_PA	49.96
10658	Opata_1269975_PstIMseI_PA	49.96
10659	Opata_222521_PstIMseI_PA	49.96
10660	Opata_2384895_PstIMseI_PA	49.96
10661	Opata_281074_PstIMseI_PA	49.96
10662	Opata_59024_PstIMseI_PA	49.96
10663	Opata_644331_PstIMseI_PA	49.96
10664	M6_1055043_PstIMspI_PA	49.96
10665	M6_1063673_PstIMspI_PA	49.96
10666	M6_1160893_PstIMspI_PA	49.96
10667	M6_1176602_PstIMspI_PA	49.96
10668	M6_1319679_PstIMspI_PA	49.96
10669	M6_1474431_PstIMspI_PA	49.96
10670	M6_1713886_PstIMspI_PA	49.96
10671	M6_1805197_PstIMspI_PA	49.96
10672	M6_2038019_PstIMspI_PA	49.96
10673	M6_2425916_PstIMspI_PA	49.96
10674	M6_2466592_PstIMspI_PA	49.96
10675	M6_2497087_PstIMspI_PA	49.96
10676	M6_3081337_PstIMspI_PA	49.96
10677	M6_3095136_PstIMspI_PA	49.96
10678	M6_3207885_PstIMspI_PA	49.96
10679	M6_434661_PstIMspI_PA	49.96
10680	M6_525142_PstIMspI_PA	49.96
10681	M6_584538_PstIMspI_PA	49.96
10682	M6_871793_PstIMspI_PA	49.96
10683	M6_976517_PstIMspI_PA	49.96
10684	Opata_1874717_PstIMspI_PA	49.96
10685	Opata_2417174_PstIMspI_PA	49.96
10686	Opata_3428498_PstIMspI_PA	49.96
10687	Opata_1587756_PstIMseI_PA	49.96
10688	Opata_2927070_PstIMseI_PA	49.96
10689	Opata_961013_PstIMseI_PA	49.96
10690	Opata_986661_PstIMseI_PA	49.96
10691	M6_1232772_PstIMspI_PA	49.96
10692	M6_425066_PstIMspI_PA	49.96
10693	M6_439016_PstIMspI_PA	49.96
10694	M6_454523_PstIMspI_PA	49.96
10695	M6_643080_PstIMspI_PA	49.96
10696	Opata_1319545_PstIMspI_PA	49.96
10697	Opata_2483834_PstIMspI_PA	49.96
10698	Opata_2990140_PstIMspI_PA	49.96
10699	Opata_544552_PstIMspI_PA	49.96
10700	Opata_12253_PstIMseI_PA	49.96
10701	Opata_12280_PstIMseI_PA	49.96
10702	Opata_227610_PstIMseI_PA	49.96
10703	Opata_3905526_PstIMseI_PA	49.96
10704	Opata_408208_PstIMseI_PA	49.96
10705	Opata_429645_PstIMseI_PA	49.96
10706	Opata_563779_PstIMseI_PA	49.96
10707	Opata_639487_PstIMseI_PA	49.96
10708	Opata_800079_PstIMseI_PA	49.96
10709	Opata_818452_PstIMseI_PA	49.96
10710	Opata_832423_PstIMseI_PA	49.96
10711	Opata_853646_PstIMseI_PA	49.96
10712	Opata_854932_PstIMseI_PA	49.96
10713	Opata_904695_PstIMseI_PA	49.96
10714	Opata_276923_PstIMluI_PA	49.96
10715	Opata_1044457_PstIMseI_PA	49.96
10716	Opata_1055405_PstIMseI_PA	49.96
10717	Opata_34754_PstIMseI_PA	49.96
10718	Opata_3636199_PstIMseI_PA	49.96
10719	Opata_4146999_PstIMseI_PA	49.96
10720	Opata_828433_PstIMseI_PA	49.96
10721	M6_1200416_PstIMseI_PA	49.96
10722	M6_1704359_PstIMseI_PA	49.96
10723	M6_2395808_PstIMseI_PA	49.96
10724	M6_3732696_PstIMseI_PA	49.96
10725	M6_548761_PstIMseI_PA	49.96
10726	M6_587436_PstIMseI_PA	49.96
10727	M6_956113_PstIMseI_PA	49.96
10728	M6_97746_PstIMseI_PA	49.96
10729	M6_2476286_PstIMspI_PA	49.96
10730	M6_546722_PstIMspI_PA	49.96
10731	M6_881128_PstIMspI_PA	49.96
10732	Opata_132662_PstIMspI_PA	49.96
10733	Opata_138574_PstIMspI_PA	49.96
10734	Opata_2685748_PstIMspI_PA	49.96
10735	Opata_1893453_53_PstIMseI_SNP	49.96
10736	Opata_17519_PstIMluI_PA	49.96
10737	Opata_365824_PstIMluI_PA	49.96
10738	Opata_46990_PstIMluI_PA	49.96
10739	Opata_772907_PstIMluI_PA	49.96
10740	M6_1141533_PstIMseI_PA	49.96
10741	M6_186807_PstIMseI_PA	49.96
10742	Opata_1614740_PstIMseI_PA	49.96
10743	Opata_278850_PstIMseI_PA	49.96
10744	Opata_306702_PstIMseI_PA	49.96
10745	M6_1707697_PstIMspI_PA	49.96
10746	M6_401018_PstIMspI_PA	49.96
10747	Opata_1615177_PstIMspI_PA	49.96
10748	Opata_2504697_PstIMspI_PA	49.96
10749	Opata_2863493_PstIMspI_PA	49.96
10750	Opata_3350165_PstIMspI_PA	49.96
10751	Opata_776626_PstIMspI_PA	49.96
10752	M6_105751_PstIMseI_PA	49.96
10753	Opata_1081394_PstIMseI_PA	49.96
10754	Opata_1526752_PstIMseI_PA	49.96
10755	Opata_33979_PstIMseI_PA	49.96
10756	Opata_354357_PstIMseI_PA	49.96
10757	Opata_780447_PstIMseI_PA	49.96
10758	M6_1364133_PstIMspI_PA	49.96
10759	M6_3187839_PstIMspI_PA	49.96
10760	M6_565728_PstIMspI_PA	49.96
10761	M6_669037_PstIMspI_PA	49.96
10762	M6_730344_PstIMspI_PA	49.96
10763	M6_865471_PstIMspI_PA	49.96
10764	Opata_1166726_PstIMspI_PA	49.96
10765	Opata_1203491_PstIMspI_PA	49.96
10766	Opata_1481675_PstIMspI_PA	49.96
10767	Opata_1600078_PstIMspI_PA	49.96
10768	Opata_1764876_PstIMspI_PA	49.96
10769	Opata_2310225_PstIMspI_PA	49.96
10770	Opata_2639761_PstIMspI_PA	49.96
10771	Opata_2656405_PstIMspI_PA	49.96
10772	Opata_3085932_PstIMspI_PA	49.96
10773	Opata_4029436_PstIMspI_PA	49.96
10774	Opata_4211975_PstIMspI_PA	49.96
10775	Opata_483605_PstIMspI_PA	49.96
10776	Opata_163723_PstIMseI_PA	49.96
10777	Opata_1856808_PstIMseI_PA	49.96
10778	Opata_293524_PstIMseI_PA	49.96
10779	Opata_799992_PstIMseI_PA	49.96
10780	Opata_748796_PstIMspI_PA	49.96
10781	Opata_1451198_PstIMluI_PA	49.96
10782	M6_1020045_PstIMseI_PA	49.96
10783	M6_1106899_PstIMseI_PA	49.96
10784	M6_337493_PstIMseI_PA	49.96
10785	M6_3460677_PstIMseI_PA	49.96
10786	Opata_1086195_PstIMseI_PA	49.96
10787	Opata_503116_PstIMseI_PA	49.96
10788	M6_1085689_PstIMspI_PA	49.96
10789	M6_1265153_PstIMspI_PA	49.96
10790	M6_1363715_PstIMspI_PA	49.96
10791	M6_1522452_PstIMspI_PA	49.96
10792	M6_2525901_PstIMspI_PA	49.96
10793	M6_2651563_PstIMspI_PA	49.96
10794	M6_3018803_PstIMspI_PA	49.96
10795	M6_425695_PstIMspI_PA	49.96
10796	Opata_1119336_PstIMluI_PA	49.96
10797	Opata_1448861_PstIMluI_PA	49.96
10798	Opata_2235037_PstIMluI_PA	49.96
10799	Opata_288741_PstIMluI_PA	49.96
10800	Opata_441989_PstIMluI_PA	49.96
10801	Opata_548611_PstIMluI_PA	49.96
10802	Opata_569045_PstIMluI_PA	49.96
10803	Opata_590280_PstIMluI_PA	49.96
10804	Opata_673095_PstIMluI_PA	49.96
10805	Opata_760908_PstIMluI_PA	49.96
10806	Opata_81004_PstIMluI_PA	49.96
10807	Opata_8422_PstIMluI_PA	49.96
10808	M6_1082048_PstIMseI_PA	49.96
10809	M6_859370_PstIMseI_PA	49.96
10810	Opata_102039_PstIMseI_PA	49.96
10811	Opata_1021814_PstIMseI_PA	49.96
10812	Opata_1172485_PstIMseI_PA	49.96
10813	Opata_123410_PstIMseI_PA	49.96
10814	Opata_151800_PstIMseI_PA	49.96
10815	Opata_1760008_PstIMseI_PA	49.96
10816	Opata_193333_PstIMseI_PA	49.96
10817	Opata_239651_PstIMseI_PA	49.96
10818	Opata_2614751_PstIMseI_PA	49.96
10819	Opata_294837_PstIMseI_PA	49.96
10820	Opata_302180_PstIMseI_PA	49.96
10821	Opata_545013_PstIMseI_PA	49.96
10822	Opata_633904_PstIMseI_PA	49.96
10823	Opata_707709_PstIMseI_PA	49.96
10824	Opata_75079_PstIMseI_PA	49.96
10825	Opata_843194_PstIMseI_PA	49.96
10826	Opata_97603_PstIMseI_PA	49.96
10827	M6_488466_PstIMspI_PA	49.96
10828	Opata_143430_PstIMspI_PA	49.96
10829	Opata_144412_PstIMspI_PA	49.96
10830	Opata_185590_PstIMspI_PA	49.96
10831	Opata_202300_PstIMspI_PA	49.96
10832	Opata_2169403_PstIMspI_PA	49.96
10833	Opata_28229_PstIMspI_PA	49.96
10834	Opata_5161_PstIMspI_PA	49.96
10835	M6_3882952_PstIMseI_PA	49.96
10836	M6_766937_PstIMseI_PA	49.96
10837	M6_1052691_PstIMspI_PA	49.96
10838	M6_1989527_PstIMspI_PA	49.96
10839	M6_268968_PstIMspI_PA	49.96
10840	M6_957065_PstIMspI_PA	49.96
10841	M6_1267918_PstIMseI_PA	49.96
10842	M6_383217_PstIMseI_PA	49.96
10843	M6_1210804_PstIMspI_PA	49.96
10844	M6_1551476_PstIMspI_PA	49.96
10845	M6_2119731_PstIMspI_PA	49.96
10846	M6_2154237_PstIMspI_PA	49.96
10847	M6_2315000_PstIMspI_PA	49.96
10848	M6_671388_PstIMspI_PA	49.96
10849	M6_754301_PstIMspI_PA	49.96
10850	M6_803700_PstIMspI_PA	49.96
10851	M6_856977_PstIMspI_PA	49.96
10852	M6_1688817_PstIMseI_PA	49.96
10853	Opata_137622_PstIMseI_PA	49.96
10854	Opata_14131_PstIMseI_PA	49.96
10855	Opata_1600541_PstIMseI_PA	49.96
10856	Opata_203964_PstIMseI_PA	49.96
10857	Opata_2073559_PstIMseI_PA	49.96
10858	Opata_3108421_PstIMseI_PA	49.96
10859	Opata_3274562_PstIMseI_PA	49.96
10860	Opata_40093_PstIMseI_PA	49.96
10861	Opata_446352_PstIMseI_PA	49.96
10862	Opata_476619_PstIMseI_PA	49.96
10863	Opata_659546_PstIMseI_PA	49.96
10864	M6_2629062_PstIMspI_PA	49.96
10865	M6_2678304_PstIMspI_PA	49.96
10866	M6_2733866_PstIMspI_PA	49.96
10867	Opata_237805_PstIMspI_PA	49.96
10868	Opata_3811999_PstIMspI_PA	49.96
10869	Opata_599328_PstIMspI_PA	49.96
10870	Opata_652720_PstIMspI_PA	49.96
10871	Opata_861163_PstIMspI_PA	49.96
10872	M6_1447703_PstIMspI_PA	49.96
10873	Opata_3426404_PstIMspI_PA	49.96
10874	Opata_578437_PstIMseI_PA	49.96
10875	Opata_302873_PstIMspI_PA	49.96
10876	Opata_93663_PstIMspI_PA	49.96
10877	Opata_2096347_PstIMluI_PA	49.96
10878	Opata_2317756_PstIMluI_PA	49.96
10879	Opata_395312_PstIMluI_PA	49.96
10880	Opata_545769_PstIMluI_PA	49.96
10881	M6_422627_PstIMseI_PA	49.96
10882	Opata_4117912_PstIMseI_PA	49.96
10883	Opata_4412640_PstIMseI_PA	49.96
10884	M6_374642_PstIMspI_PA	49.96
10885	Opata_1736278_PstIMspI_PA	49.96
10886	Opata_399783_PstIMseI_PA	49.96
10887	Opata_559275_PstIMseI_PA	49.96
10888	Opata_606844_PstIMseI_PA	49.96
10889	M6_949514_PstIMspI_PA	49.96
10890	Opata_1607236_PstIMspI_PA	49.96
10891	Opata_521652_PstIMseI_PA	49.96
10892	Opata_1992026_PstIMspI_PA	49.96
10893	Opata_247801_PstIMspI_PA	49.96
10894	Opata_295184_PstIMseI_PA	49.96
10895	1082184	49.98
10896	1119029	50.01
10897	1861567	50.02
10898	4004193	50.02
10899	990817	50.07
10900	1059590	50.07
10901	1077455	50.07
10902	1082951	50.07
10903	1093419	50.07
10904	1134857	50.07
10905	1308306	50.07
10906	1392288	50.07
10907	1669331	50.07
10908	1670140	50.07
10909	1670482	50.07
10910	1670861	50.07
10911	1671127	50.07
10912	1673622	50.07
10913	1695494	50.07
10914	1696583	50.07
10915	3025316	50.16
10916	wPt-7818	50.16
10917	1132799	50.16
10918	1279270	50.16
10919	1091381	50.16
10920	3935260	50.16
10921	1067348	50.16
10922	1071984	50.16
10923	1089928	50.16
10924	1108271	50.16
10925	1133262	50.16
10926	1238426	50.16
10927	1244265	50.16
10928	1253140	50.16
10929	1687771	50.16
10930	1865566	50.16
10931	2291632	50.16
10932	3022950	50.16
10933	3026094	50.16
10934	3027835	50.16
10935	3948080	50.16
10936	3959552	50.16
10937	Opata_1553952_PstIMluI_PA	50.16
10938	M6_4278126_PstIMseI_PA	50.16
10939	M6_792862_PstIMseI_PA	50.16
10940	Opata_637013_PstIMseI_PA	50.16
10941	Opata_651412_PstIMseI_PA	50.16
10942	Opata_852752_PstIMseI_PA	50.16
10943	M6_1570039_PstIMspI_PA	50.16
10944	M6_3286384_PstIMspI_PA	50.16
10945	M6_440062_PstIMspI_PA	50.16
10946	M6_860373_PstIMspI_PA	50.16
10947	M6_975817_PstIMspI_PA	50.16
10948	Opata_1081467_25_PstIMseI_SNP	50.16
10949	Opata_134336_22_PstIMseI_SNP	50.16
10950	Opata_142301_33_PstIMseI_SNP	50.16
10951	Opata_142301_64_PstIMseI_SNP	50.16
10952	Opata_1723445_22_PstIMseI_SNP	50.16
10953	Opata_2417376_47_PstIMseI_SNP	50.16
10954	Opata_4352900_22_PstIMseI_SNP	50.16
10955	Opata_514132_81_PstIMseI_SNP	50.16
10956	Opata_54953_29_PstIMseI_SNP	50.16
10957	Opata_5751_16_PstIMseI_SNP	50.16
10958	Opata_6668_14_PstIMseI_SNP	50.16
10959	Opata_696053_52_PstIMseI_SNP	50.16
10960	Opata_865005_3_PstIMseI_SNP	50.16
10961	Opata_1550620_12_PstIMspI_SNP	50.16
10962	Opata_2874259_64_PstIMspI_SNP	50.16
10963	Opata_3881270_38_PstIMspI_SNP	50.16
10964	Opata_3881270_5_PstIMspI_SNP	50.16
10965	Opata_3993931_49_PstIMspI_SNP	50.16
10966	Opata_846966_26_PstIMspI_SNP	50.16
10967	M6_2477819_PstIMseI_PA	50.16
10968	Opata_136_PstIMseI_PA	50.16
10969	M6_1327981_PstIMseI_PA	50.16
10970	Opata_2517141_PstIMseI_PA	50.16
10971	M6_348373_PstIMseI_PA	50.16
10972	M6_1747878_PstIMspI_PA	50.16
10973	M6_442302_PstIMspI_PA	50.16
10974	M6_2879429_PstIMseI_PA	50.16
10975	M6_533972_PstIMseI_PA	50.16
10976	M6_762371_PstIMseI_PA	50.16
10977	M6_2549145_PstIMseI_PA	50.16
10978	Opata_3292795_PstIMseI_PA	50.16
10979	M6_194457_PstIMseI_PA	50.16
10980	M6_429879_PstIMseI_PA	50.16
10981	M6_2625319_PstIMseI_PA	50.16
10982	M6_1899078_PstIMspI_PA	50.16
10983	M6_340655_PstIMspI_PA	50.16
10984	M6_584739_PstIMspI_PA	50.16
10985	M6_349538_PstIMseI_PA	50.16
10986	M6_420022_PstIMseI_PA	50.16
10987	M6_859183_PstIMseI_PA	50.16
10988	M6_1234877_PstIMspI_PA	50.16
10989	M6_1728391_PstIMspI_PA	50.16
10990	M6_387903_PstIMspI_PA	50.16
10991	M6_776008_PstIMspI_PA	50.16
10992	M6_782467_PstIMspI_PA	50.16
10993	M6_455852_PstIMseI_PA	50.16
10994	M6_1708387_PstIMspI_PA	50.16
10995	M6_1990664_PstIMspI_PA	50.16
10996	M6_582999_PstIMspI_PA	50.16
10997	M6_312392_PstIMspI_PA	50.16
10998	M6_924151_PstIMspI_PA	50.16
10999	M6_1216918_PstIMseI_PA	50.16
11000	M6_372947_PstIMseI_PA	50.16
11001	M6_663406_PstIMseI_PA	50.16
11002	116694	50.22
11003	4397716	50.24
11004	1091633	50.33
11005	1092124	50.33
11006	1135868	50.33
11007	1209827	50.33
11008	1230053	50.33
11009	1124720	50.33
11010	2262825	50.33
11011	2278513	50.33
11012	1015615	50.35
11013	1095859	50.35
11014	1201273	50.35
11015	1231724	50.35
11016	4910033	50.35
11017	1003790	50.35
11018	1239705	50.35
11019	wPt-8856	50.36
11020	1092744	50.36
11021	1087759	50.36
11022	1095654	50.36
11023	1101658	50.36
11024	1104355	50.36
11025	1111416	50.36
11026	1115901	50.36
11027	1116057	50.36
11028	1117249	50.36
11029	1124893	50.36
11030	1214913	50.36
11031	1235335	50.36
11032	1244281	50.36
11033	1252218	50.36
11034	1281522	50.36
11035	1396228	50.36
11036	wPt-732423	50.36
11037	Opata_355850_7_PstIMseI_SNP	50.36
11038	Opata_469078_77_PstIMseI_SNP	50.36
11039	Opata_1188136_35_PstIMspI_SNP	50.36
11040	Opata_3217786_3_PstIMspI_SNP	50.36
11041	Opata_4191238_64_PstIMspI_SNP	50.36
11042	Opata_7845_39_PstIMspI_SNP	50.36
11043	M6_1042649_PstIMluI_PA	50.36
11044	Opata_120942_PstIMseI_PA	50.36
11045	M6_2372713_PstIMspI_PA	50.36
11046	M6_254113_PstIMspI_PA	50.36
11047	Opata_1037792_18_PstIMseI_SNP	50.36
11048	Opata_1037792_85_PstIMseI_SNP	50.36
11049	Opata_1297883_11_PstIMseI_SNP	50.36
11050	Opata_1297883_70_PstIMseI_SNP	50.36
11051	Opata_295633_11_PstIMseI_SNP	50.36
11052	Opata_4090486_37_PstIMseI_SNP	50.36
11053	Opata_923249_21_PstIMseI_SNP	50.36
11054	M6_896772_69_PstIMspI_SNP	50.36
11055	Opata_1593475_53_PstIMspI_SNP	50.36
11056	Opata_1593475_57_PstIMspI_SNP	50.36
11057	Opata_1596771_87_PstIMspI_SNP	50.36
11058	Opata_1653662_79_PstIMspI_SNP	50.36
11059	Opata_1850894_68_PstIMspI_SNP	50.36
11060	Opata_1874841_86_PstIMspI_SNP	50.36
11061	Opata_1922265_78_PstIMspI_SNP	50.36
11062	Opata_2030147_76_PstIMspI_SNP	50.36
11063	Opata_2036830_81_PstIMspI_SNP	50.36
11064	Opata_2367767_38_PstIMspI_SNP	50.36
11065	Opata_3353170_31_PstIMspI_SNP	50.36
11066	Opata_335400_9_PstIMspI_SNP	50.36
11067	Opata_379379_34_PstIMspI_SNP	50.36
11068	Opata_3798065_4_PstIMspI_SNP	50.36
11069	Opata_4018014_32_PstIMspI_SNP	50.36
11070	Opata_4071042_56_PstIMspI_SNP	50.36
11071	Opata_593233_70_PstIMspI_SNP	50.36
11072	Opata_797924_21_PstIMspI_SNP	50.36
11073	Opata_797924_8_PstIMspI_SNP	50.36
11074	Opata_809301_26_PstIMspI_SNP	50.36
11075	Opata_858597_20_PstIMspI_SNP	50.36
11076	M6_1088150_PstIMspI_PA	50.36
11077	Opata_137935_PstIMseI_PA	50.36
11078	M6_1029958_PstIMseI_PA	50.36
11079	Opata_861906_PstIMspI_PA	50.36
11080	Opata_973027_PstIMspI_PA	50.36
11081	Opata_1670223_11_PstIMspI_SNP	50.36
11082	Opata_1670223_50_PstIMspI_SNP	50.36
11083	Opata_1697286_22_PstIMspI_SNP	50.36
11084	Opata_1697286_50_PstIMspI_SNP	50.36
11085	Opata_1735077_34_PstIMspI_SNP	50.36
11086	Opata_2617122_3_PstIMspI_SNP	50.36
11087	Opata_2737133_16_PstIMspI_SNP	50.36
11088	Opata_335400_46_PstIMspI_SNP	50.36
11089	Opata_355554_76_PstIMspI_SNP	50.36
11090	Opata_4060382_1_PstIMspI_SNP	50.36
11091	M6_1571317_PstIMspI_PA	50.36
11092	M6_3062166_PstIMspI_PA	50.36
11093	M6_333431_PstIMspI_PA	50.36
11094	M6_917368_PstIMspI_PA	50.36
11095	2261925	50.37
11096	1081583	50.41
11097	1173165	50.41
11098	1081498	50.41
11099	1094196	50.41
11100	1123072	50.41
11101	1379417	50.41
11102	2291123	50.41
11103	3027050	50.41
11104	2332362	50.42
11105	1862215	50.43
11106	1010782	50.47
11107	1146153	50.47
11108	Xfbb67	50.5
11109	4004745	50.52
11110	1123959	50.52
11111	1129588	50.52
11112	1150797	50.52
11113	1209681	50.52
11114	1224553	50.52
11115	1236899	50.52
11116	1241297	50.52
11117	1244043	50.52
11118	1370773	50.52
11119	1370811	50.52
11120	1384748	50.52
11121	1403648	50.52
11122	1865420	50.52
11123	2252969	50.52
11124	2368534	50.52
11125	3384624	50.52
11126	4408853	50.52
11127	4412128	50.52
11128	4990289	50.52
11129	7358419	50.52
11130	1141794	50.52
11131	1302339	50.52
11132	1382352	50.52
11133	977319	50.55
11134	980754	50.55
11135	983462	50.55
11136	988680	50.55
11137	996008	50.55
11138	998647	50.55
11139	1003062	50.55
11140	1012605	50.55
11141	1014382	50.55
11142	1040960	50.55
11143	1062794	50.55
11144	1065069	50.55
11145	1067516	50.55
11146	1068469	50.55
11147	1070831	50.55
11148	1079732	50.55
11149	1088122	50.55
11150	1090296	50.55
11151	1102155	50.55
11152	1106324	50.55
11153	1116971	50.55
11154	1128850	50.55
11155	1159637	50.55
11156	1203011	50.55
11157	1208119	50.55
11158	1216572	50.55
11159	1237516	50.55
11160	1300855	50.55
11161	1389727	50.55
11162	1671025	50.55
11163	1713923	50.55
11164	1860090	50.55
11165	2276946	50.55
11166	2278417	50.55
11167	2279884	50.55
11168	2283875	50.55
11169	2324446	50.55
11170	2329389	50.55
11171	4909392	50.55
11172	4910641	50.55
11173	4910662	50.55
11174	3021083	50.55
11175	1371127	50.55
11176	1111747	50.55
11177	1862515	50.55
11178	1195059	50.56
11179	2260614	50.56
11180	1770174	50.56
11181	1083787	50.57
11182	988526	50.62
11183	1003352	50.62
11184	1096148	50.62
11185	1159825	50.62
11186	3026271	50.62
11187	3533898	50.62
11188	1027020	50.62
11189	1152290	50.62
11190	1238823	50.62
11191	3064450	50.62
11192	1696188	50.63
11193	1665875	50.65
11194	1235666	50.65
11195	1669161	50.65
11196	1001462	50.65
11197	1127411	50.65
11198	wPt-3991	50.66
11199	wPt-5497	50.66
11200	wPt-6123	50.66
11201	983489	50.66
11202	983737	50.66
11203	986433	50.66
11204	988248	50.66
11205	989256	50.66
11206	1022970	50.66
11207	1049581	50.66
11208	1057793	50.66
11209	1070974	50.66
11210	1082714	50.66
11211	1086199	50.66
11212	1092565	50.66
11213	1094829	50.66
11214	1101015	50.66
11215	1101703	50.66
11216	1105359	50.66
11217	1109192	50.66
11218	1110574	50.66
11219	1113182	50.66
11220	1281577	50.66
11221	1281664	50.66
11222	1282241	50.66
11223	1285320	50.66
11224	1288140	50.66
11225	1385833	50.66
11226	1407631	50.66
11227	1408411	50.66
11228	1408846	50.66
11229	1409297	50.66
11230	1410265	50.66
11231	1670150	50.66
11232	1671160	50.66
11233	3030141	50.66
11234	3034440	50.66
11235	wPt-8892	50.66
11236	Opata_146721_25_PstIMluI_SNP	50.66
11237	Opata_203900_39_PstIMseI_SNP	50.66
11238	Opata_322529_79_PstIMseI_SNP	50.66
11239	Opata_746301_61_PstIMseI_SNP	50.66
11240	Opata_807281_87_PstIMseI_SNP	50.66
11241	Opata_848484_72_PstIMseI_SNP	50.66
11242	Opata_1807676_27_PstIMspI_SNP	50.66
11243	Opata_1922156_67_PstIMspI_SNP	50.66
11244	Opata_1922156_73_PstIMspI_SNP	50.66
11245	Opata_31921_47_PstIMspI_SNP	50.66
11246	Opata_3951060_48_PstIMspI_SNP	50.66
11247	M6_907189_PstIMluI_PA	50.66
11248	M6_1106238_PstIMseI_PA	50.66
11249	M6_120165_PstIMseI_PA	50.66
11250	M6_1385953_PstIMseI_PA	50.66
11251	M6_142280_PstIMseI_PA	50.66
11252	M6_916293_PstIMseI_PA	50.66
11253	M6_1640854_PstIMspI_PA	50.66
11254	M6_2324724_PstIMspI_PA	50.66
11255	Opata_133615_78_PstIMluI_SNP	50.66
11256	Opata_1158564_25_PstIMseI_SNP	50.66
11257	Opata_1201244_25_PstIMseI_SNP	50.66
11258	Opata_1201244_59_PstIMseI_SNP	50.66
11259	Opata_1201244_63_PstIMseI_SNP	50.66
11260	Opata_121908_71_PstIMseI_SNP	50.66
11261	Opata_121908_80_PstIMseI_SNP	50.66
11262	Opata_1281170_28_PstIMseI_SNP	50.66
11263	Opata_266626_1_PstIMseI_SNP	50.66
11264	Opata_266626_31_PstIMseI_SNP	50.66
11265	Opata_266626_34_PstIMseI_SNP	50.66
11266	Opata_271699_40_PstIMseI_SNP	50.66
11267	Opata_30053_10_PstIMseI_SNP	50.66
11268	Opata_30053_67_PstIMseI_SNP	50.66
11269	Opata_30053_71_PstIMseI_SNP	50.66
11270	Opata_390665_33_PstIMseI_SNP	50.66
11271	Opata_390665_60_PstIMseI_SNP	50.66
11272	Opata_455636_28_PstIMseI_SNP	50.66
11273	Opata_549417_68_PstIMseI_SNP	50.66
11274	Opata_869377_59_PstIMseI_SNP	50.66
11275	Opata_919692_63_PstIMseI_SNP	50.66
11276	Opata_919692_8_PstIMseI_SNP	50.66
11277	Opata_1795051_33_PstIMspI_SNP	50.66
11278	Opata_1795051_46_PstIMspI_SNP	50.66
11279	Opata_223594_65_PstIMspI_SNP	50.66
11280	Opata_3533952_46_PstIMspI_SNP	50.66
11281	Opata_4264270_21_PstIMspI_SNP	50.66
11282	Opata_4264270_30_PstIMspI_SNP	50.66
11283	Opata_489524_20_PstIMspI_SNP	50.66
11284	Opata_791203_58_PstIMspI_SNP	50.66
11285	M6_120933_PstIMspI_PA	50.66
11286	M6_1908490_PstIMspI_PA	50.66
11287	M6_2047469_PstIMseI_PA	50.66
11288	M6_3340047_PstIMseI_PA	50.66
11289	M6_939281_PstIMseI_PA	50.66
11290	M6_690523_PstIMseI_PA	50.66
11291	M6_2778550_PstIMseI_PA	50.66
11292	M6_3560695_PstIMseI_PA	50.66
11293	1139351	50.71
11294	4989852	50.71
11295	wPt-1400	50.71
11296	988584	50.71
11297	1107696	50.71
11298	1112212	50.71
11299	1130472	50.71
11300	1237364	50.71
11301	2325897	50.79
11302	1011360	50.81
11303	1023144	50.81
11304	1106009	50.81
11305	1202144	50.81
11306	1211861	50.81
11307	1250949	50.81
11308	2259879	50.81
11309	3021917	50.81
11310	3025075	50.81
11311	3064872	50.81
11312	BobWhite_c30756_256	50.87
11313	BobWhite_c44691_648	50.87
11314	JD_c30756_562	50.87
11315	BS00022258_51	50.87
11316	Tdurum_contig81797_369	50.87
11317	BS00023431_51	50.87
11318	GENE-3134_472	50.87
11319	Tdurum_contig42402_1532	50.87
11320	Tdurum_contig75007_1391	50.87
11321	IAAV585	50.87
11322	Kukri_rep_c109150_302	50.87
11323	Kukri_rep_c109150_333	50.87
11324	Tdurum_contig6153_192	50.87
11325	BS00063035_51	50.87
11326	991821	50.92
11327	995471	50.92
11328	1022648	50.92
11329	1023971	50.92
11330	1114287	50.92
11331	1202988	50.92
11332	1240287	50.92
11333	1254250	50.92
11334	2268834	50.92
11335	3022975	50.92
11336	1126315	50.92
11337	1100317	50.93
11338	wPt-7062	50.93
11339	wPt-9067	50.93
11340	1669277	50.96
11341	995016	50.97
11342	1042119	50.97
11343	1184115	50.97
11344	1664923	50.97
11345	5324800	50.97
11346	1154729	50.97
11347	1351806	50.97
11348	1666000	50.97
11349	1088762	50.99
11350	1120544	50.99
11351	5374049	50.99
11352	2322275	51.02
11353	1260707	51.02
11354	1265672	51.02
11355	1113302	51.02
11356	1261787	51.02
11357	wPt-5990	51.02
11358	2276422	51.1
11359	988178	51.19
11360	4536042	51.19
11361	5324476	51.19
11362	Tdurum_contig5562_441	51.24
11363	Tdurum_contig5562_730	51.24
11364	Tdurum_contig94032_1528	51.24
11365	Tdurum_contig94032_1688	51.24
11366	BS00067786_51	51.3
11367	GENE-2913_588	51.3
11368	BS00030843_51	51.3
11369	BS00074439_51	51.3
11370	RAC875_c45747_87	51.3
11371	GENE-2129_76	51.3
11372	RAC875_c35152_372	51.3
11373	CAP7_c1167_294	51.3
11374	Excalibur_c54493_105	51.3
11375	RAC875_c13639_2159	51.3
11376	TA004408-0701	51.3
11377	Ex_c68301_332	51.3
11378	Ra_c5729_1977	51.3
11379	RAC875_c5662_1664	51.3
11380	Tdurum_contig10300_797	51.3
11381	Excalibur_c7343_57	51.3
11382	Tdurum_contig10300_423	51.3
11383	Tdurum_contig10300_400	51.3
11384	Excalibur_rep_c92475_275	51.3
11385	1051024	51.36
11386	1138358	51.36
11387	1139994	51.36
11388	1212148	51.36
11389	3956458	51.36
11390	4010028	51.36
11391	4408378	51.36
11392	Excalibur_c17607_542	51.38
11393	BobWhite_rep_c60452_158	51.38
11394	RAC875_c15872_141	51.38
11395	RAC875_c48283_1574	51.38
11396	1083265	51.47
11397	3024096	51.47
11398	Kukri_c44967_60	51.49
11399	Kukri_c7743_1112	51.49
11400	Tdurum_contig11126_124	51.49
11401	1126641	51.5
11402	1097128	51.5
11403	1063977	51.5
11404	3024409	51.5
11405	1076176	51.5
11406	2287443	51.5
11407	3954772	51.5
11408	1068895	51.52
11409	1079988	51.52
11410	4990614	51.53
11411	Excalibur_c12278_1301	51.58
11412	BS00094771_51	51.58
11413	GENE-0037_298	51.58
11414	wsnp_CAP7_c2731_1307600	51.58
11415	BS00064142_51	51.58
11416	BS00064884_51	51.58
11417	CAP8_c9887_106	51.58
11418	D_GA8KES402G72JE_129	51.58
11419	Ex_c7593_754	51.58
11420	IAAV8654	51.58
11421	Ra_c59822_1439	51.58
11422	RAC875_c90425_234	51.58
11423	BS00064935_51	51.58
11424	BS00065555_51	51.58
11425	BobWhite_c44165_388	51.58
11426	wsnp_Ex_c8913_14881924	51.64
11427	CAP11_c3631_75	51.64
11428	Ex_c28329_716	51.64
11429	GENE-2847_1060	51.64
11430	IAAV4437	51.64
11431	IAAV7491	51.64
11432	IAAV773	51.64
11433	Kukri_c21270_1870	51.64
11434	RAC875_c15835_454	51.64
11435	TA003665-0980	51.64
11436	Excalibur_c14334_287	51.64
11437	RAC875_c58119_319	51.64
11438	Excalibur_c26226_458	51.64
11439	TA004394-0527	51.64
11440	BobWhite_c38340_243	51.64
11441	RAC875_c25710_297	51.64
11442	Tdurum_contig15737_728	51.64
11443	Tdurum_contig98255_148	51.64
11444	Excalibur_c2056_106	51.64
11445	Kukri_c56182_129	51.64
11446	Tdurum_contig94552_326	51.64
11447	BobWhite_c20183_215	51.64
11448	Tdurum_contig43279_1088	51.64
11449	D_GDEEGVY01ENSWW_83	51.64
11450	RFL_Contig4212_924	51.64
11451	wsnp_BE422566B_Ta_1_1	51.66
11452	wsnp_BE422566B_Ta_1_2	51.66
11453	wsnp_RFL_Contig1847_1000121	51.66
11454	wsnp_BE499456B_Ta_1_1	51.66
11455	wsnp_BF293573B_Ta_1_1	51.66
11456	M6_2121221_PstIMluI_PA	51.66
11457	M6_49271_PstIMluI_PA	51.66
11458	M6_108804_PstIMseI_PA	51.66
11459	M6_251494_PstIMseI_PA	51.66
11460	M6_4216134_PstIMseI_PA	51.66
11461	M6_2977051_PstIMspI_PA	51.66
11462	Opata_1994029_41_PstIMluI_SNP	51.66
11463	Opata_78576_88_PstIMluI_SNP	51.66
11464	Opata_100515_85_PstIMseI_SNP	51.66
11465	Opata_108865_64_PstIMseI_SNP	51.66
11466	Opata_1102933_38_PstIMseI_SNP	51.66
11467	Opata_1152676_52_PstIMseI_SNP	51.66
11468	Opata_1181069_57_PstIMseI_SNP	51.66
11469	Opata_1181069_75_PstIMseI_SNP	51.66
11470	Opata_118890_31_PstIMseI_SNP	51.66
11471	Opata_122509_73_PstIMseI_SNP	51.66
11472	Opata_125050_62_PstIMseI_SNP	51.66
11473	Opata_1266120_14_PstIMseI_SNP	51.66
11474	Opata_126761_47_PstIMseI_SNP	51.66
11475	Opata_128698_8_PstIMseI_SNP	51.66
11476	Opata_1341759_70_PstIMseI_SNP	51.66
11477	Opata_1341759_71_PstIMseI_SNP	51.66
11478	Opata_13656_44_PstIMseI_SNP	51.66
11479	Opata_137643_10_PstIMseI_SNP	51.66
11480	Opata_137643_55_PstIMseI_SNP	51.66
11481	Opata_138546_14_PstIMseI_SNP	51.66
11482	Opata_138546_28_PstIMseI_SNP	51.66
11483	Opata_143709_9_PstIMseI_SNP	51.66
11484	Opata_14755_30_PstIMseI_SNP	51.66
11485	Opata_14755_64_PstIMseI_SNP	51.66
11486	Opata_14940_5_PstIMseI_SNP	51.66
11487	Opata_155547_1_PstIMseI_SNP	51.66
11488	Opata_15607_36_PstIMseI_SNP	51.66
11489	Opata_15607_48_PstIMseI_SNP	51.66
11490	Opata_160994_50_PstIMseI_SNP	51.66
11491	Opata_173912_7_PstIMseI_SNP	51.66
11492	Opata_176615_12_PstIMseI_SNP	51.66
11493	Opata_176615_24_PstIMseI_SNP	51.66
11494	Opata_20666_13_PstIMseI_SNP	51.66
11495	Opata_207849_30_PstIMseI_SNP	51.66
11496	Opata_207849_40_PstIMseI_SNP	51.66
11497	Opata_230817_34_PstIMseI_SNP	51.66
11498	Opata_237777_61_PstIMseI_SNP	51.66
11499	Opata_257994_58_PstIMseI_SNP	51.66
11500	Opata_267213_31_PstIMseI_SNP	51.66
11501	Opata_267213_58_PstIMseI_SNP	51.66
11502	Opata_279736_78_PstIMseI_SNP	51.66
11503	Opata_296465_12_PstIMseI_SNP	51.66
11504	Opata_298232_86_PstIMseI_SNP	51.66
11505	Opata_307317_37_PstIMseI_SNP	51.66
11506	Opata_307317_4_PstIMseI_SNP	51.66
11507	Opata_307317_79_PstIMseI_SNP	51.66
11508	Opata_31404_54_PstIMseI_SNP	51.66
11509	Opata_347432_29_PstIMseI_SNP	51.66
11510	Opata_37614_56_PstIMseI_SNP	51.66
11511	Opata_376636_29_PstIMseI_SNP	51.66
11512	Opata_39221_40_PstIMseI_SNP	51.66
11513	Opata_401132_32_PstIMseI_SNP	51.66
11514	Opata_41157_75_PstIMseI_SNP	51.66
11515	Opata_431682_72_PstIMseI_SNP	51.66
11516	Opata_439212_23_PstIMseI_SNP	51.66
11517	Opata_450956_26_PstIMseI_SNP	51.66
11518	Opata_460480_56_PstIMseI_SNP	51.66
11519	Opata_460480_60_PstIMseI_SNP	51.66
11520	Opata_465299_56_PstIMseI_SNP	51.66
11521	Opata_4807_31_PstIMseI_SNP	51.66
11522	Opata_48686_21_PstIMseI_SNP	51.66
11523	Opata_489705_61_PstIMseI_SNP	51.66
11524	Opata_498578_78_PstIMseI_SNP	51.66
11525	Opata_50861_57_PstIMseI_SNP	51.66
11526	Opata_518935_25_PstIMseI_SNP	51.66
11527	Opata_534311_32_PstIMseI_SNP	51.66
11528	Opata_61074_14_PstIMseI_SNP	51.66
11529	Opata_626884_11_PstIMseI_SNP	51.66
11530	Opata_649231_13_PstIMseI_SNP	51.66
11531	Opata_65494_29_PstIMseI_SNP	51.66
11532	Opata_66863_13_PstIMseI_SNP	51.66
11533	Opata_68840_83_PstIMseI_SNP	51.66
11534	Opata_775407_19_PstIMseI_SNP	51.66
11535	Opata_775407_50_PstIMseI_SNP	51.66
11536	Opata_803630_53_PstIMseI_SNP	51.66
11537	Opata_803630_69_PstIMseI_SNP	51.66
11538	Opata_803630_80_PstIMseI_SNP	51.66
11539	Opata_84165_86_PstIMseI_SNP	51.66
11540	Opata_883705_2_PstIMseI_SNP	51.66
11541	Opata_944249_13_PstIMseI_SNP	51.66
11542	Opata_991304_11_PstIMseI_SNP	51.66
11543	Opata_1628854_15_PstIMspI_SNP	51.66
11544	Opata_1648458_36_PstIMspI_SNP	51.66
11545	Opata_1679139_58_PstIMspI_SNP	51.66
11546	Opata_1731002_4_PstIMspI_SNP	51.66
11547	Opata_1773522_63_PstIMspI_SNP	51.66
11548	Opata_1797617_58_PstIMspI_SNP	51.66
11549	Opata_1902935_52_PstIMspI_SNP	51.66
11550	Opata_2002582_66_PstIMspI_SNP	51.66
11551	Opata_2030147_29_PstIMspI_SNP	51.66
11552	Opata_2119668_12_PstIMspI_SNP	51.66
11553	Opata_2119668_28_PstIMspI_SNP	51.66
11554	Opata_2132852_31_PstIMspI_SNP	51.66
11555	Opata_2239892_31_PstIMspI_SNP	51.66
11556	Opata_22448_48_PstIMspI_SNP	51.66
11557	Opata_2478669_14_PstIMspI_SNP	51.66
11558	Opata_2601376_24_PstIMspI_SNP	51.66
11559	Opata_3107505_13_PstIMspI_SNP	51.66
11560	Opata_32422_9_PstIMspI_SNP	51.66
11561	Opata_327140_56_PstIMspI_SNP	51.66
11562	Opata_3644235_15_PstIMspI_SNP	51.66
11563	Opata_40405_36_PstIMspI_SNP	51.66
11564	M6_1075149_PstIMseI_PA	51.66
11565	M6_1229054_PstIMseI_PA	51.66
11566	M6_127380_PstIMseI_PA	51.66
11567	M6_1309901_PstIMseI_PA	51.66
11568	M6_1549574_PstIMseI_PA	51.66
11569	M6_2006372_PstIMseI_PA	51.66
11570	M6_2008095_PstIMseI_PA	51.66
11571	M6_2203167_PstIMseI_PA	51.66
11572	M6_337910_PstIMseI_PA	51.66
11573	M6_43940_PstIMseI_PA	51.66
11574	M6_635595_PstIMseI_PA	51.66
11575	M6_76445_PstIMseI_PA	51.66
11576	M6_77941_PstIMseI_PA	51.66
11577	M6_790841_PstIMseI_PA	51.66
11578	Opata_1158823_PstIMseI_PA	51.66
11579	M6_1224535_PstIMspI_PA	51.66
11580	M6_1479028_PstIMspI_PA	51.66
11581	M6_1522547_PstIMspI_PA	51.66
11582	M6_1862002_PstIMspI_PA	51.66
11583	M6_207662_PstIMspI_PA	51.66
11584	M6_2490598_PstIMspI_PA	51.66
11585	M6_3177076_PstIMspI_PA	51.66
11586	M6_370575_PstIMspI_PA	51.66
11587	M6_628143_PstIMspI_PA	51.66
11588	Opata_380338_PstIMspI_PA	51.66
11589	Opata_1484807_21_PstIMluI_SNP	51.66
11590	Opata_100593_23_PstIMseI_SNP	51.66
11591	Opata_100593_52_PstIMseI_SNP	51.66
11592	Opata_1042007_14_PstIMseI_SNP	51.66
11593	Opata_1103030_30_PstIMseI_SNP	51.66
11594	Opata_1109174_15_PstIMseI_SNP	51.66
11595	Opata_1126076_47_PstIMseI_SNP	51.66
11596	Opata_1126076_8_PstIMseI_SNP	51.66
11597	Opata_112883_56_PstIMseI_SNP	51.66
11598	Opata_1221324_64_PstIMseI_SNP	51.66
11599	Opata_125710_32_PstIMseI_SNP	51.66
11600	Opata_129800_6_PstIMseI_SNP	51.66
11601	Opata_1303201_70_PstIMseI_SNP	51.66
11602	Opata_130679_56_PstIMseI_SNP	51.66
11603	Opata_141306_50_PstIMseI_SNP	51.66
11604	Opata_1435931_32_PstIMseI_SNP	51.66
11605	Opata_1482150_81_PstIMseI_SNP	51.66
11606	Opata_15034_10_PstIMseI_SNP	51.66
11607	Opata_15034_28_PstIMseI_SNP	51.66
11608	Opata_151546_13_PstIMseI_SNP	51.66
11609	Opata_151546_2_PstIMseI_SNP	51.66
11610	Opata_1546818_85_PstIMseI_SNP	51.66
11611	Opata_157145_88_PstIMseI_SNP	51.66
11612	Opata_172756_7_PstIMseI_SNP	51.66
11613	Opata_1812165_50_PstIMseI_SNP	51.66
11614	Opata_1812165_53_PstIMseI_SNP	51.66
11615	Opata_1812165_79_PstIMseI_SNP	51.66
11616	Opata_182664_23_PstIMseI_SNP	51.66
11617	Opata_185309_67_PstIMseI_SNP	51.66
11618	Opata_190467_48_PstIMseI_SNP	51.66
11619	Opata_193962_47_PstIMseI_SNP	51.66
11620	Opata_198254_33_PstIMseI_SNP	51.66
11621	Opata_198268_38_PstIMseI_SNP	51.66
11622	Opata_2004483_23_PstIMseI_SNP	51.66
11623	Opata_2009049_38_PstIMseI_SNP	51.66
11624	Opata_2097118_67_PstIMseI_SNP	51.66
11625	Opata_215650_68_PstIMseI_SNP	51.66
11626	Opata_2304861_38_PstIMseI_SNP	51.66
11627	Opata_231763_84_PstIMseI_SNP	51.66
11628	Opata_23536_46_PstIMseI_SNP	51.66
11629	Opata_2362448_51_PstIMseI_SNP	51.66
11630	Opata_2444034_56_PstIMseI_SNP	51.66
11631	Opata_249031_8_PstIMseI_SNP	51.66
11632	Opata_266039_83_PstIMseI_SNP	51.66
11633	Opata_288090_54_PstIMseI_SNP	51.66
11634	Opata_3059223_54_PstIMseI_SNP	51.66
11635	Opata_307104_33_PstIMseI_SNP	51.66
11636	Opata_312282_50_PstIMseI_SNP	51.66
11637	Opata_313342_73_PstIMseI_SNP	51.66
11638	Opata_3271294_12_PstIMseI_SNP	51.66
11639	Opata_3310708_30_PstIMseI_SNP	51.66
11640	Opata_3310708_41_PstIMseI_SNP	51.66
11641	Opata_337572_25_PstIMseI_SNP	51.66
11642	Opata_3456971_22_PstIMseI_SNP	51.66
11643	Opata_3592666_65_PstIMseI_SNP	51.66
11644	Opata_362697_21_PstIMseI_SNP	51.66
11645	Opata_381622_2_PstIMseI_SNP	51.66
11646	Opata_401468_10_PstIMseI_SNP	51.66
11647	Opata_401468_39_PstIMseI_SNP	51.66
11648	Opata_4216_15_PstIMseI_SNP	51.66
11649	Opata_425714_54_PstIMseI_SNP	51.66
11650	Opata_427641_65_PstIMseI_SNP	51.66
11651	Opata_428439_72_PstIMseI_SNP	51.66
11652	Opata_4451923_75_PstIMseI_SNP	51.66
11653	Opata_4451923_82_PstIMseI_SNP	51.66
11654	Opata_4608_53_PstIMseI_SNP	51.66
11655	Opata_460873_26_PstIMseI_SNP	51.66
11656	Opata_466843_85_PstIMseI_SNP	51.66
11657	Opata_5042_4_PstIMseI_SNP	51.66
11658	Opata_5042_65_PstIMseI_SNP	51.66
11659	Opata_532224_9_PstIMseI_SNP	51.66
11660	Opata_54109_40_PstIMseI_SNP	51.66
11661	Opata_577687_23_PstIMseI_SNP	51.66
11662	Opata_577687_45_PstIMseI_SNP	51.66
11663	Opata_584601_68_PstIMseI_SNP	51.66
11664	Opata_585909_2_PstIMseI_SNP	51.66
11665	Opata_623159_40_PstIMseI_SNP	51.66
11666	Opata_623159_50_PstIMseI_SNP	51.66
11667	Opata_685037_87_PstIMseI_SNP	51.66
11668	Opata_708012_35_PstIMseI_SNP	51.66
11669	Opata_728854_21_PstIMseI_SNP	51.66
11670	Opata_74403_49_PstIMseI_SNP	51.66
11671	Opata_74403_64_PstIMseI_SNP	51.66
11672	Opata_746656_76_PstIMseI_SNP	51.66
11673	Opata_751820_9_PstIMseI_SNP	51.66
11674	Opata_781136_60_PstIMseI_SNP	51.66
11675	Opata_799656_8_PstIMseI_SNP	51.66
11676	Opata_813315_86_PstIMseI_SNP	51.66
11677	Opata_842486_22_PstIMseI_SNP	51.66
11678	Opata_842486_34_PstIMseI_SNP	51.66
11679	Opata_842486_67_PstIMseI_SNP	51.66
11680	Opata_856869_13_PstIMseI_SNP	51.66
11681	Opata_8589_15_PstIMseI_SNP	51.66
11682	Opata_8589_45_PstIMseI_SNP	51.66
11683	Opata_89647_20_PstIMseI_SNP	51.66
11684	Opata_933135_75_PstIMseI_SNP	51.66
11685	Opata_952098_31_PstIMseI_SNP	51.66
11686	Opata_952098_87_PstIMseI_SNP	51.66
11687	Opata_989034_8_PstIMseI_SNP	51.66
11688	Opata_997467_42_PstIMseI_SNP	51.66
11689	Opata_1025950_32_PstIMspI_SNP	51.66
11690	Opata_1093452_43_PstIMspI_SNP	51.66
11691	Opata_1105347_26_PstIMspI_SNP	51.66
11692	Opata_1297193_20_PstIMspI_SNP	51.66
11693	Opata_1402665_21_PstIMspI_SNP	51.66
11694	Opata_1407205_10_PstIMspI_SNP	51.66
11695	Opata_1407205_9_PstIMspI_SNP	51.66
11696	Opata_143205_49_PstIMspI_SNP	51.66
11697	Opata_1617596_4_PstIMspI_SNP	51.66
11698	Opata_1628638_29_PstIMspI_SNP	51.66
11699	Opata_1643871_50_PstIMspI_SNP	51.66
11700	Opata_1731630_9_PstIMspI_SNP	51.66
11701	Opata_1760954_62_PstIMspI_SNP	51.66
11702	Opata_1771457_66_PstIMspI_SNP	51.66
11703	Opata_1821036_63_PstIMspI_SNP	51.66
11704	Opata_1905302_21_PstIMspI_SNP	51.66
11705	Opata_2098645_60_PstIMspI_SNP	51.66
11706	Opata_246188_47_PstIMspI_SNP	51.66
11707	Opata_253661_23_PstIMspI_SNP	51.66
11708	Opata_2550213_56_PstIMspI_SNP	51.66
11709	Opata_2756704_50_PstIMspI_SNP	51.66
11710	Opata_2760656_67_PstIMspI_SNP	51.66
11711	Opata_277343_65_PstIMspI_SNP	51.66
11712	Opata_283325_24_PstIMspI_SNP	51.66
11713	Opata_283325_26_PstIMspI_SNP	51.66
11714	Opata_2995475_9_PstIMspI_SNP	51.66
11715	Opata_3058440_52_PstIMspI_SNP	51.66
11716	Opata_3058440_70_PstIMspI_SNP	51.66
11717	Opata_3138106_28_PstIMspI_SNP	51.66
11718	Opata_3168040_31_PstIMspI_SNP	51.66
11719	Opata_324974_41_PstIMspI_SNP	51.66
11720	Opata_3526004_42_PstIMspI_SNP	51.66
11721	Opata_3550050_54_PstIMspI_SNP	51.66
11722	Opata_3823736_8_PstIMspI_SNP	51.66
11723	Opata_503603_47_PstIMspI_SNP	51.66
11724	Opata_503603_48_PstIMspI_SNP	51.66
11725	Opata_537954_41_PstIMspI_SNP	51.66
11726	Opata_56652_65_PstIMspI_SNP	51.66
11727	Opata_679693_32_PstIMspI_SNP	51.66
11728	Opata_731848_48_PstIMspI_SNP	51.66
11729	Opata_731848_49_PstIMspI_SNP	51.66
11730	Opata_2667300_PstIMluI_PA	51.66
11731	M6_1654098_PstIMseI_PA	51.66
11732	M6_2823843_PstIMseI_PA	51.66
11733	M6_413442_PstIMseI_PA	51.66
11734	M6_499118_PstIMseI_PA	51.66
11735	Opata_1068504_PstIMseI_PA	51.66
11736	Opata_221163_PstIMseI_PA	51.66
11737	Opata_3250678_PstIMseI_PA	51.66
11738	Opata_376702_PstIMseI_PA	51.66
11739	Opata_693923_PstIMseI_PA	51.66
11740	M6_1006013_PstIMspI_PA	51.66
11741	M6_1123013_PstIMspI_PA	51.66
11742	M6_1176875_PstIMspI_PA	51.66
11743	M6_1204222_PstIMspI_PA	51.66
11744	M6_1208139_PstIMspI_PA	51.66
11745	M6_1267854_PstIMspI_PA	51.66
11746	M6_1294819_PstIMspI_PA	51.66
11747	M6_1441549_PstIMspI_PA	51.66
11748	M6_1487283_PstIMspI_PA	51.66
11749	M6_1519357_PstIMspI_PA	51.66
11750	M6_1584988_PstIMspI_PA	51.66
11751	M6_1672507_PstIMspI_PA	51.66
11752	M6_1702609_PstIMspI_PA	51.66
[truncated: 232,403 more chars]
