# Supplementary material for: Meta-Analysis of the QTLome of Fusarium Head Blight Resistance in Bread Wheat: Refining the Current Puzzle
Source: Front Plant Sci. 2019 Jun 13;10:727. doi: 10.3389/fpls.2019.00727 (PMC6585393; doi:10.3389/fpls.2019.00727)
Supplement: Supplementary File 2 — Maps and QTL files prepared to run the meta-analysis performed through this study. [file Data_Sheet_2.zip › Supplementary file 2/4B_QTL.txt]

mapName=4B_Venske_19
QTL1	I	ID:0	null	null	4B	1	4.8	17.5	38.10	35.08	41.12
QTL2	I	ID:0	null	null	4B	1	3	12	27.60	14.46	40.74
QTL3	I	ID:0	null	null	4B	1	5.3	15.6	46.30	42.54	50.06
QTL4	I	ID:0	null	null	4B	1	3.3	7.3	29.65	23.52	35.78
QTL5	I_and_II	ID:0	null	null	4B	1	3	3.4	28.00	14.76	41.24
QTL6	I_and_II	ID:0	null	null	4B	1	3	6.5	28.00	21.07	34.93
QTL7	I_and_II	ID:0	null	null	4B	1	3.6	9.1	64.64	55.25	74.03
QTL8	I_and_II	ID:0	null	null	4B	1	1.4	3	20.80	0.27	41.33
QTL9	II	ID:0	null	null	4B	1	18.2	4.7	36.30	28.27	44.33
QTL10	II	ID:0	null	null	4B	1	2.5	9.9	31.80	20.98	42.62
QTL11	II	ID:0	null	null	4B	1	7.3	8.8	29.30	25.49	33.11
QTL12	III	ID:0	null	null	4B	1	2.6	12	29.30	26.78	31.82
QTL13	III	ID:0	null	null	4B	1	4.4	7	29.30	24.51	34.09
QTL14	III	ID:0	null	null	4B	1	2.58	7.5	18.19	6.80	29.58
QTL15	III	ID:0	null	null	4B	1	2.5	5	20.80	8.48	33.12
QTL16	IV	ID:0	null	null	4B	1	4.9	12.3	29.30	26.84	31.76
QTL17	IV	ID:0	null	null	4B	1	6.1	23.4	38.10	35.54	40.66
QTL18	IV	ID:0	null	null	4B	1	19.8	25	53.72	51.39	56.05
QTL19	IV	ID:0	null	null	4B	1	5.2	6	29.30	23.71	34.89
QTL20	IV	ID:0	null	null	4B	1	5.28	15	28.00	20.64	35.36
