# Supplementary material for: Meta-Analysis of the QTLome of Fusarium Head Blight Resistance in Bread Wheat: Refining the Current Puzzle
Source: Front Plant Sci. 2019 Jun 13;10:727. doi: 10.3389/fpls.2019.00727 (PMC6585393; doi:10.3389/fpls.2019.00727)
Supplement: Supplementary File 2 — Maps and QTL files prepared to run the meta-analysis performed through this study. [file Data_Sheet_2.zip › Supplementary file 2/4D_Map.txt]

mapName=4D_Venske_19
Organism Genus=Triticum
Organism Species=Triticum_aestivum
crossType=unknown
popSize=unknown
mappingCrossType=unknown
mappingFunction=haldane
mapUnit=cM
mapExpansion=0
mapQuality=0
locusLocation=1
chr=4D
lg=1
1	Xwmc617	0
2	BS00019676_51	0
3	IAAV1674	0
4	Kukri_c64744_340	0
5	Excalibur_c24634_68	0
6	D_contig08192_385	0
7	RAC875_c8041_788	0.16
8	Ex_c23736_490	0.16
9	BS00011148_51	0.4
10	Kukri_c64744_698	0.62
11	Kukri_c64744_1087	0.62
12	RFL_Contig2119_607	1.33
13	BS00022283_51	1.33
14	BS00108770_51	1.33
15	Kukri_c15720_884	4.24
16	Excalibur_c29846_617	4.24
17	Ex_c16174_681	4.24
18	D_GA8KES402IGAPX_198	4.24
19	BS00099053_51	4.24
20	Ex_c16174_685	4.73
21	Kukri_rep_c106474_293	8.55
22	Tdurum_contig11831_788	9.59
23	D_contig26950_309	9.59
24	Xbcd265A	9.9
25	Xwmc285	9.9
26	D1.1_ctg11889_1	9.9
27	D1.1_ctg5162_1	9.9
28	D1.1_ctg5357_1	9.9
29	D1.1_ctg5368_1	9.9
30	Xbcd1889	9.9
31	Xfbb3	9.9
32	Xgpw2046a	9.9
33	Xgpw2066	9.9
34	Xgpw2180	9.9
35	Xbcd1930b	9.9
36	D1.1_ctg1648	9.9
37	D1.1_ctg2680	9.9
38	Xbcd808B	9.9
39	D1.1_ctg5162_2	9.9
40	D1.1_ctg5357_2	9.9
41	D1.1_ctg5368_2	9.9
42	D1.1_ctg7063	9.9
43	Xgwm888.2	9.9
44	XksuE3c	9.9
45	D1.1_ctg5649	9.9
46	XksuH9d	9.9
47	D1.1_ctg2905	9.9
48	D1.1_ctg7196	9.9
49	Xmwg706	9.9
50	D1.1_ctg2040	9.9
51	D1.1_ctg6274	9.9
52	Xmwg676b	9.9
53	Xwmc48a	9.9
54	Xgwm497a	9.9
55	Xwmc89b	9.9
56	XksuH14a	9.9
57	Xwmc52a	9.9
58	Xwmc473a	9.9
59	Xgwm264b	9.9
60	Ex_c4096_1540	10.58
61	D_GDRF1KQ01BONOD_264	10.78
62	GENE-3866_301	11.96
63	D_GCE8AKX01DT67E_48	11.96
64	Excalibur_c91022_193	12.25
65	Rht2	12.3
66	D_contig22054_207	12.94
67	Xmwg634	14.6
68	XgbxG102	14.6
69	Xgpw1209a	14.6
70	tplb0035d20_905	15.81
71	Tdurum_contig13263_1360	15.81
72	RAC875_c90778_632	15.81
73	D_GDS7LZN02GPV21_278	15.81
74	D_GDRF1KQ02H6V50_210	15.81
75	D_GBQ4KXB01DL1G4_262	15.81
76	D_F5MV3MU01EFA18_201	15.81
77	D_contig65531_235	15.81
78	D_contig25070_152	15.81
79	D_contig23318_87	15.81
80	D_contig08284_1246	15.81
81	RAC875_rep_c76650_164	16.51
82	wmc285	16.55
83	M6_3169882_PstIMseI_PA	16.55
84	Opata_2015491_PstIMseI_PA	16.55
85	Opata_2080786_PstIMseI_PA	16.55
86	Opata_3150453_PstIMseI_PA	16.55
87	Opata_3220423_PstIMseI_PA	16.55
88	Opata_3514459_PstIMseI_PA	16.55
89	Opata_532519_PstIMseI_PA	16.55
90	Opata_826204_PstIMseI_PA	16.55
91	M6_2252051_PstIMspI_PA	16.55
92	M6_413673_PstIMspI_PA	16.55
93	Opata_1387706_PstIMspI_PA	16.55
94	Opata_152900_PstIMspI_PA	16.55
95	Opata_1630447_PstIMspI_PA	16.55
96	Opata_1694128_PstIMspI_PA	16.55
97	Opata_204977_PstIMspI_PA	16.55
98	Opata_239247_PstIMspI_PA	16.55
99	Opata_288023_PstIMspI_PA	16.55
100	Opata_3100477_PstIMspI_PA	16.55
101	Opata_3515561_PstIMspI_PA	16.55
102	Opata_3609999_PstIMspI_PA	16.55
103	Opata_3653838_PstIMspI_PA	16.55
104	Opata_3991951_PstIMspI_PA	16.55
105	Opata_564442_PstIMspI_PA	16.55
106	Opata_581196_PstIMspI_PA	16.55
107	Opata_828562_PstIMspI_PA	16.55
108	Opata_957698_PstIMspI_PA	16.55
109	Opata_520946_42_PstIMseI_SNP	16.55
110	Opata_1586828_71_PstIMspI_SNP	16.55
111	Opata_1586828_77_PstIMspI_SNP	16.55
112	Opata_1826668_46_PstIMspI_SNP	16.55
113	Opata_2040960_40_PstIMspI_SNP	16.55
114	Opata_2075841_8_PstIMspI_SNP	16.55
115	Opata_2593293_1_PstIMspI_SNP	16.55
116	Opata_3673764_67_PstIMspI_SNP	16.55
117	Opata_372727_40_PstIMspI_SNP	16.55
118	Opata_524460_22_PstIMspI_SNP	16.55
119	M6_1194391_PstIMseI_PA	16.55
120	M6_218854_PstIMseI_PA	16.55
121	M6_3273716_PstIMseI_PA	16.55
122	M6_540231_PstIMseI_PA	16.55
123	Opata_1151115_PstIMseI_PA	16.55
124	Opata_1241338_PstIMseI_PA	16.55
125	Opata_18332_PstIMseI_PA	16.55
126	M6_1016542_PstIMspI_PA	16.55
127	M6_1078289_PstIMspI_PA	16.55
128	M6_1152498_PstIMspI_PA	16.55
129	M6_1168530_PstIMspI_PA	16.55
130	M6_1443477_PstIMspI_PA	16.55
131	M6_1601985_PstIMspI_PA	16.55
132	M6_1788674_PstIMspI_PA	16.55
133	M6_2099673_PstIMspI_PA	16.55
134	M6_2172984_PstIMspI_PA	16.55
135	M6_2217065_PstIMspI_PA	16.55
136	M6_2218430_PstIMspI_PA	16.55
137	M6_2675677_PstIMspI_PA	16.55
138	M6_2782143_PstIMspI_PA	16.55
139	M6_2920803_PstIMspI_PA	16.55
140	M6_2974175_PstIMspI_PA	16.55
141	M6_3123347_PstIMspI_PA	16.55
142	M6_3150600_PstIMspI_PA	16.55
143	M6_3216611_PstIMspI_PA	16.55
144	M6_337621_PstIMspI_PA	16.55
145	M6_3435548_PstIMspI_PA	16.55
146	M6_349462_PstIMspI_PA	16.55
147	M6_371999_PstIMspI_PA	16.55
148	M6_396030_PstIMspI_PA	16.55
149	M6_545791_PstIMspI_PA	16.55
150	M6_658882_PstIMspI_PA	16.55
151	M6_811957_PstIMspI_PA	16.55
152	M6_862580_PstIMspI_PA	16.55
153	Opata_1340109_PstIMspI_PA	16.55
154	Opata_1700521_PstIMspI_PA	16.55
155	Opata_1819694_PstIMspI_PA	16.55
156	Opata_1909407_PstIMspI_PA	16.55
157	Opata_2207316_PstIMspI_PA	16.55
158	Opata_2384063_PstIMspI_PA	16.55
159	Opata_2837970_PstIMspI_PA	16.55
160	Opata_3072917_PstIMspI_PA	16.55
161	Opata_3397811_PstIMspI_PA	16.55
162	Opata_4132101_PstIMspI_PA	16.55
163	Opata_849415_PstIMspI_PA	16.55
164	Opata_3256371_79_PstIMspI_SNP	16.55
165	Opata_884899_78_PstIMspI_SNP	16.55
166	M6_235544_PstIMseI_PA	16.55
167	M6_401373_PstIMseI_PA	16.55
168	Opata_741826_PstIMseI_PA	16.55
169	M6_1003343_PstIMspI_PA	16.55
170	M6_1562205_PstIMspI_PA	16.55
171	M6_1899832_PstIMspI_PA	16.55
172	M6_1996106_PstIMspI_PA	16.55
173	M6_2114084_PstIMspI_PA	16.55
174	M6_2813353_PstIMspI_PA	16.55
175	M6_2950333_PstIMspI_PA	16.55
176	M6_3357940_PstIMspI_PA	16.55
177	M6_3522748_PstIMspI_PA	16.55
178	M6_362588_PstIMspI_PA	16.55
179	M6_680746_PstIMspI_PA	16.55
180	M6_739657_PstIMspI_PA	16.55
181	M6_874379_PstIMspI_PA	16.55
182	M6_964691_PstIMspI_PA	16.55
183	M6_972307_PstIMspI_PA	16.55
184	M6_992325_PstIMspI_PA	16.55
185	Opata_943520_16_PstIMspI_SNP	16.55
186	M6_43762_PstIMluI_PA	16.55
187	Opata_2326446_PstIMluI_PA	16.55
188	Opata_2421400_PstIMluI_PA	16.55
189	Opata_2621950_PstIMluI_PA	16.55
190	Opata_385528_PstIMluI_PA	16.55
191	Opata_42904_PstIMluI_PA	16.55
192	Opata_44933_PstIMluI_PA	16.55
193	Opata_736375_PstIMluI_PA	16.55
194	M6_1312759_PstIMseI_PA	16.55
195	M6_150776_PstIMseI_PA	16.55
196	M6_156214_PstIMseI_PA	16.55
197	M6_159792_PstIMseI_PA	16.55
198	M6_1641084_PstIMseI_PA	16.55
199	M6_1709188_PstIMseI_PA	16.55
200	M6_17141_PstIMseI_PA	16.55
201	M6_1879607_PstIMseI_PA	16.55
202	M6_1920253_PstIMseI_PA	16.55
203	M6_193512_PstIMseI_PA	16.55
204	M6_1987194_PstIMseI_PA	16.55
205	M6_219595_PstIMseI_PA	16.55
206	M6_2273247_PstIMseI_PA	16.55
207	M6_239601_PstIMseI_PA	16.55
208	M6_24620_PstIMseI_PA	16.55
209	M6_2511304_PstIMseI_PA	16.55
210	M6_3101896_PstIMseI_PA	16.55
211	M6_316033_PstIMseI_PA	16.55
212	M6_355347_PstIMseI_PA	16.55
213	M6_357384_PstIMseI_PA	16.55
214	M6_36523_PstIMseI_PA	16.55
215	M6_393716_PstIMseI_PA	16.55
216	M6_3975217_PstIMseI_PA	16.55
217	M6_445054_PstIMseI_PA	16.55
218	M6_514136_PstIMseI_PA	16.55
219	M6_547664_PstIMseI_PA	16.55
220	M6_634423_PstIMseI_PA	16.55
221	M6_642149_PstIMseI_PA	16.55
222	M6_650590_PstIMseI_PA	16.55
223	M6_7016_PstIMseI_PA	16.55
224	M6_717351_PstIMseI_PA	16.55
225	M6_736076_PstIMseI_PA	16.55
226	M6_761784_PstIMseI_PA	16.55
227	M6_767682_PstIMseI_PA	16.55
228	M6_772201_PstIMseI_PA	16.55
229	M6_797601_PstIMseI_PA	16.55
230	M6_816896_PstIMseI_PA	16.55
231	M6_833217_PstIMseI_PA	16.55
232	M6_834086_PstIMseI_PA	16.55
233	M6_858754_PstIMseI_PA	16.55
234	M6_916384_PstIMseI_PA	16.55
235	M6_92192_PstIMseI_PA	16.55
236	Opata_1111709_PstIMseI_PA	16.55
237	Opata_1128003_PstIMseI_PA	16.55
238	Opata_1177917_PstIMseI_PA	16.55
239	Opata_1243695_PstIMseI_PA	16.55
240	Opata_1302120_PstIMseI_PA	16.55
241	Opata_1387572_PstIMseI_PA	16.55
242	Opata_1827122_PstIMseI_PA	16.55
243	Opata_2179714_PstIMseI_PA	16.55
244	Opata_222819_PstIMseI_PA	16.55
245	Opata_223117_PstIMseI_PA	16.55
246	Opata_2440917_PstIMseI_PA	16.55
247	Opata_2476210_PstIMseI_PA	16.55
248	Opata_25219_PstIMseI_PA	16.55
249	Opata_252934_PstIMseI_PA	16.55
250	Opata_257764_PstIMseI_PA	16.55
251	Opata_258698_PstIMseI_PA	16.55
252	Opata_2643391_PstIMseI_PA	16.55
253	Opata_2751869_PstIMseI_PA	16.55
254	Opata_284965_PstIMseI_PA	16.55
255	Opata_300757_PstIMseI_PA	16.55
256	Opata_3064796_PstIMseI_PA	16.55
257	Opata_3344603_PstIMseI_PA	16.55
258	Opata_3405423_PstIMseI_PA	16.55
259	Opata_353024_PstIMseI_PA	16.55
260	Opata_3953214_PstIMseI_PA	16.55
261	Opata_41133_PstIMseI_PA	16.55
262	Opata_4181191_PstIMseI_PA	16.55
263	Opata_4377517_PstIMseI_PA	16.55
264	Opata_439171_PstIMseI_PA	16.55
265	Opata_454175_PstIMseI_PA	16.55
266	Opata_49278_PstIMseI_PA	16.55
267	Opata_548410_PstIMseI_PA	16.55
268	Opata_551636_PstIMseI_PA	16.55
269	Opata_567805_PstIMseI_PA	16.55
270	Opata_629089_PstIMseI_PA	16.55
271	Opata_636151_PstIMseI_PA	16.55
272	Opata_67753_PstIMseI_PA	16.55
273	Opata_704535_PstIMseI_PA	16.55
274	Opata_718238_PstIMseI_PA	16.55
275	Opata_726026_PstIMseI_PA	16.55
276	Opata_74282_PstIMseI_PA	16.55
277	Opata_768655_PstIMseI_PA	16.55
278	Opata_796554_PstIMseI_PA	16.55
279	Opata_802771_PstIMseI_PA	16.55
280	Opata_87307_PstIMseI_PA	16.55
281	Opata_912347_PstIMseI_PA	16.55
282	Opata_98958_PstIMseI_PA	16.55
283	M6_1011354_PstIMspI_PA	16.55
284	M6_1051859_PstIMspI_PA	16.55
285	M6_1077968_PstIMspI_PA	16.55
286	M6_1187567_PstIMspI_PA	16.55
287	M6_1191561_PstIMspI_PA	16.55
288	M6_1206895_PstIMspI_PA	16.55
289	M6_162940_PstIMspI_PA	16.55
290	M6_1644922_PstIMspI_PA	16.55
291	M6_1850331_PstIMspI_PA	16.55
292	M6_1982318_PstIMspI_PA	16.55
293	M6_2152883_PstIMspI_PA	16.55
294	M6_2248820_PstIMspI_PA	16.55
295	M6_226775_PstIMspI_PA	16.55
296	M6_2505819_PstIMspI_PA	16.55
297	M6_2524549_PstIMspI_PA	16.55
298	M6_2546520_PstIMspI_PA	16.55
299	M6_2598649_PstIMspI_PA	16.55
300	M6_2684487_PstIMspI_PA	16.55
301	M6_273598_PstIMspI_PA	16.55
302	M6_279578_PstIMspI_PA	16.55
303	M6_288254_PstIMspI_PA	16.55
304	M6_290797_PstIMspI_PA	16.55
305	M6_301677_PstIMspI_PA	16.55
306	M6_303677_PstIMspI_PA	16.55
307	M6_3111486_PstIMspI_PA	16.55
308	M6_331304_PstIMspI_PA	16.55
309	M6_3339804_PstIMspI_PA	16.55
310	M6_3354816_PstIMspI_PA	16.55
311	M6_344025_PstIMspI_PA	16.55
312	M6_345569_PstIMspI_PA	16.55
313	M6_397385_PstIMspI_PA	16.55
314	M6_402173_PstIMspI_PA	16.55
315	M6_436328_PstIMspI_PA	16.55
316	M6_436450_PstIMspI_PA	16.55
317	M6_501356_PstIMspI_PA	16.55
318	M6_531989_PstIMspI_PA	16.55
319	M6_532980_PstIMspI_PA	16.55
320	M6_538373_PstIMspI_PA	16.55
321	M6_547351_PstIMspI_PA	16.55
322	M6_550732_PstIMspI_PA	16.55
323	M6_591814_PstIMspI_PA	16.55
324	M6_670300_PstIMspI_PA	16.55
325	M6_740707_PstIMspI_PA	16.55
326	M6_794526_PstIMspI_PA	16.55
327	M6_840929_PstIMspI_PA	16.55
328	M6_90695_PstIMspI_PA	16.55
329	M6_91511_PstIMspI_PA	16.55
330	M6_948218_PstIMspI_PA	16.55
331	M6_985163_PstIMspI_PA	16.55
332	Opata_1161233_PstIMspI_PA	16.55
333	Opata_1216798_PstIMspI_PA	16.55
334	Opata_130576_PstIMspI_PA	16.55
335	Opata_137413_PstIMspI_PA	16.55
336	Opata_155074_PstIMspI_PA	16.55
337	Opata_1626864_PstIMspI_PA	16.55
338	Opata_1715145_PstIMspI_PA	16.55
339	Opata_1732794_PstIMspI_PA	16.55
340	Opata_1807293_PstIMspI_PA	16.55
341	Opata_1833080_PstIMspI_PA	16.55
342	Opata_1839153_PstIMspI_PA	16.55
343	Opata_1852959_PstIMspI_PA	16.55
344	Opata_1856978_PstIMspI_PA	16.55
345	Opata_1868120_PstIMspI_PA	16.55
346	Opata_1896884_PstIMspI_PA	16.55
347	Opata_1983452_PstIMspI_PA	16.55
348	Opata_1988296_PstIMspI_PA	16.55
349	Opata_2030362_PstIMspI_PA	16.55
350	Opata_2113389_PstIMspI_PA	16.55
351	Opata_2213702_PstIMspI_PA	16.55
352	Opata_2219709_PstIMspI_PA	16.55
353	Opata_2237695_PstIMspI_PA	16.55
354	Opata_2254682_PstIMspI_PA	16.55
355	Opata_227364_PstIMspI_PA	16.55
356	Opata_228415_PstIMspI_PA	16.55
357	Opata_2337751_PstIMspI_PA	16.55
358	Opata_2342807_PstIMspI_PA	16.55
359	Opata_2445311_PstIMspI_PA	16.55
360	Opata_2466968_PstIMspI_PA	16.55
361	Opata_2586537_PstIMspI_PA	16.55
362	Opata_2698953_PstIMspI_PA	16.55
363	Opata_2725363_PstIMspI_PA	16.55
364	Opata_2742745_PstIMspI_PA	16.55
365	Opata_2759586_PstIMspI_PA	16.55
366	Opata_2778643_PstIMspI_PA	16.55
367	Opata_2810642_PstIMspI_PA	16.55
368	Opata_2818823_PstIMspI_PA	16.55
369	Opata_2859193_PstIMspI_PA	16.55
370	Opata_2874432_PstIMspI_PA	16.55
371	Opata_2970872_PstIMspI_PA	16.55
372	Opata_3202376_PstIMspI_PA	16.55
373	Opata_326009_PstIMspI_PA	16.55
374	Opata_3313584_PstIMspI_PA	16.55
375	Opata_337505_PstIMspI_PA	16.55
376	Opata_3490558_PstIMspI_PA	16.55
377	Opata_3590884_PstIMspI_PA	16.55
378	Opata_3610122_PstIMspI_PA	16.55
379	Opata_3673188_PstIMspI_PA	16.55
380	Opata_3751196_PstIMspI_PA	16.55
381	Opata_3778572_PstIMspI_PA	16.55
382	Opata_3813485_PstIMspI_PA	16.55
383	Opata_3943942_PstIMspI_PA	16.55
384	Opata_4108334_PstIMspI_PA	16.55
385	Opata_4133942_PstIMspI_PA	16.55
386	Opata_4211369_PstIMspI_PA	16.55
387	Opata_4248060_PstIMspI_PA	16.55
388	Opata_4260850_PstIMspI_PA	16.55
389	Opata_432178_PstIMspI_PA	16.55
390	Opata_491929_PstIMspI_PA	16.55
391	Opata_649153_PstIMspI_PA	16.55
392	Opata_68941_PstIMspI_PA	16.55
393	Opata_723818_PstIMspI_PA	16.55
394	Opata_811560_PstIMspI_PA	16.55
395	Opata_946527_PstIMspI_PA	16.55
396	Opata_1055814_37_PstIMspI_SNP	16.55
397	Opata_1055814_45_PstIMspI_SNP	16.55
398	M6_21386_PstIMluI_PA	16.55
399	Opata_1386937_PstIMluI_PA	16.55
400	M6_10537_PstIMseI_PA	16.55
401	M6_1071777_PstIMseI_PA	16.55
402	M6_1235569_PstIMseI_PA	16.55
403	M6_1522432_PstIMseI_PA	16.55
404	M6_171831_PstIMseI_PA	16.55
405	M6_21800_PstIMseI_PA	16.55
406	M6_218200_PstIMseI_PA	16.55
407	M6_219296_PstIMseI_PA	16.55
408	M6_222296_PstIMseI_PA	16.55
409	M6_2363251_PstIMseI_PA	16.55
410	M6_244401_PstIMseI_PA	16.55
411	M6_276207_PstIMseI_PA	16.55
412	M6_2810272_PstIMseI_PA	16.55
413	M6_286704_PstIMseI_PA	16.55
414	M6_3456971_PstIMseI_PA	16.55
415	M6_364889_PstIMseI_PA	16.55
416	M6_3866854_PstIMseI_PA	16.55
417	M6_4211201_PstIMseI_PA	16.55
418	M6_447222_PstIMseI_PA	16.55
419	M6_492135_PstIMseI_PA	16.55
420	M6_525004_PstIMseI_PA	16.55
421	M6_57026_PstIMseI_PA	16.55
422	M6_574520_PstIMseI_PA	16.55
423	M6_593664_PstIMseI_PA	16.55
424	M6_66947_PstIMseI_PA	16.55
425	M6_724647_PstIMseI_PA	16.55
426	M6_76957_PstIMseI_PA	16.55
427	M6_818573_PstIMseI_PA	16.55
428	M6_823451_PstIMseI_PA	16.55
429	M6_829346_PstIMseI_PA	16.55
430	M6_879282_PstIMseI_PA	16.55
431	M6_91021_PstIMseI_PA	16.55
432	M6_91383_PstIMseI_PA	16.55
433	M6_916513_PstIMseI_PA	16.55
434	M6_932050_PstIMseI_PA	16.55
435	M6_936971_PstIMseI_PA	16.55
436	M6_951103_PstIMseI_PA	16.55
437	Opata_114076_PstIMseI_PA	16.55
438	Opata_1179200_PstIMseI_PA	16.55
439	Opata_1827973_PstIMseI_PA	16.55
440	Opata_2479601_PstIMseI_PA	16.55
441	Opata_2881657_PstIMseI_PA	16.55
442	Opata_380190_PstIMseI_PA	16.55
443	Opata_4282036_PstIMseI_PA	16.55
444	Opata_433816_PstIMseI_PA	16.55
445	Opata_961202_PstIMseI_PA	16.55
446	M6_106238_PstIMspI_PA	16.55
447	M6_110546_PstIMspI_PA	16.55
448	M6_1244583_PstIMspI_PA	16.55
449	M6_1497989_PstIMspI_PA	16.55
450	M6_1690387_PstIMspI_PA	16.55
451	M6_1797018_PstIMspI_PA	16.55
452	M6_1832980_PstIMspI_PA	16.55
453	M6_1884171_PstIMspI_PA	16.55
454	M6_2015382_PstIMspI_PA	16.55
455	M6_228017_PstIMspI_PA	16.55
456	M6_2353730_PstIMspI_PA	16.55
457	M6_240221_PstIMspI_PA	16.55
458	M6_2474026_PstIMspI_PA	16.55
459	M6_2607401_PstIMspI_PA	16.55
460	M6_2869887_PstIMspI_PA	16.55
461	M6_3473259_PstIMspI_PA	16.55
462	M6_3535446_PstIMspI_PA	16.55
463	M6_471261_PstIMspI_PA	16.55
464	M6_567850_PstIMspI_PA	16.55
465	M6_627482_PstIMspI_PA	16.55
466	M6_645625_PstIMspI_PA	16.55
467	M6_859051_PstIMspI_PA	16.55
468	Opata_1181913_PstIMspI_PA	16.55
469	Opata_1551522_PstIMspI_PA	16.55
470	Opata_1825274_PstIMspI_PA	16.55
471	Opata_2275590_PstIMspI_PA	16.55
472	Opata_2610248_PstIMspI_PA	16.55
473	Opata_2771082_PstIMspI_PA	16.55
474	Opata_2858502_PstIMspI_PA	16.55
475	Opata_4196809_PstIMspI_PA	16.55
476	Opata_429632_PstIMspI_PA	16.55
477	Opata_577756_PstIMspI_PA	16.55
478	Opata_824922_PstIMspI_PA	16.55
479	M6_239173_PstIMspI_PA	16.55
480	M6_88758_PstIMspI_PA	16.55
481	wPt-5184	17.65
482	994163	17.65
483	1078685	17.65
484	1101323	17.65
485	1105039	17.65
486	1117550	17.65
487	1130023	17.65
488	1159579	17.65
489	1233052	17.65
490	1279478	17.65
491	2249744	17.65
492	4989448	17.65
493	4990829	17.65
494	5361613	17.65
495	M6_2355833_PstIMseI_PA	17.65
496	M6_568971_PstIMseI_PA	17.65
497	M6_648010_PstIMseI_PA	17.65
498	Opata_4372479_PstIMseI_PA	17.65
499	Opata_59291_PstIMseI_PA	17.65
500	M6_1019175_PstIMspI_PA	17.65
501	M6_1172316_PstIMspI_PA	17.65
502	M6_1185389_PstIMspI_PA	17.65
503	M6_1916273_PstIMspI_PA	17.65
504	M6_2212579_PstIMspI_PA	17.65
505	M6_2429466_PstIMspI_PA	17.65
506	M6_2859557_PstIMspI_PA	17.65
507	M6_2923583_PstIMspI_PA	17.65
508	M6_349298_PstIMspI_PA	17.65
509	M6_657146_PstIMspI_PA	17.65
510	M6_779172_PstIMspI_PA	17.65
511	Opata_119095_15_PstIMseI_SNP	17.65
512	Opata_130145_60_PstIMseI_SNP	17.65
513	Opata_157615_40_PstIMseI_SNP	17.65
514	Opata_157615_68_PstIMseI_SNP	17.65
515	Opata_19293_87_PstIMseI_SNP	17.65
516	Opata_44886_30_PstIMseI_SNP	17.65
517	Opata_475681_45_PstIMseI_SNP	17.65
518	Opata_475681_46_PstIMseI_SNP	17.65
519	Opata_563976_86_PstIMseI_SNP	17.65
520	Opata_1076147_40_PstIMspI_SNP	17.65
521	Opata_1800626_29_PstIMspI_SNP	17.65
522	Opata_1827107_14_PstIMspI_SNP	17.65
523	Opata_1827107_31_PstIMspI_SNP	17.65
524	Opata_1827107_32_PstIMspI_SNP	17.65
525	Opata_2064499_23_PstIMspI_SNP	17.65
526	Opata_2064499_67_PstIMspI_SNP	17.65
527	Opata_2075841_57_PstIMspI_SNP	17.65
528	Opata_3174312_55_PstIMspI_SNP	17.65
529	Opata_3584442_63_PstIMspI_SNP	17.65
530	M6_3893538_PstIMseI_PA	17.65
531	M6_1081946_PstIMspI_PA	17.65
532	M6_1555237_PstIMspI_PA	17.65
533	M6_2166057_PstIMspI_PA	17.65
534	M6_2317361_PstIMspI_PA	17.65
535	M6_2588169_PstIMspI_PA	17.65
536	M6_2631757_PstIMspI_PA	17.65
537	M6_2901394_PstIMspI_PA	17.65
538	Opata_338963_1_PstIMseI_SNP	17.65
539	Opata_2061315_85_PstIMspI_SNP	17.65
540	Opata_2061315_86_PstIMspI_SNP	17.65
541	Opata_1073055_PstIMluI_PA	17.65
542	Opata_2436511_PstIMluI_PA	17.65
543	M6_1331807_PstIMseI_PA	17.65
544	M6_559142_PstIMseI_PA	17.65
545	M6_99496_PstIMseI_PA	17.65
546	Opata_1087056_PstIMseI_PA	17.65
547	Opata_1564645_PstIMseI_PA	17.65
548	Opata_1939960_PstIMseI_PA	17.65
549	Opata_2233527_PstIMseI_PA	17.65
550	M6_1823381_PstIMspI_PA	17.65
551	M6_1929812_PstIMspI_PA	17.65
552	M6_2028950_PstIMspI_PA	17.65
553	M6_2383983_PstIMspI_PA	17.65
554	M6_2479953_PstIMspI_PA	17.65
555	M6_2727658_PstIMspI_PA	17.65
556	M6_2950732_PstIMspI_PA	17.65
557	M6_425530_PstIMspI_PA	17.65
558	M6_613534_PstIMspI_PA	17.65
559	M6_645970_PstIMspI_PA	17.65
560	M6_731820_PstIMspI_PA	17.65
561	M6_757099_PstIMspI_PA	17.65
562	M6_860739_PstIMspI_PA	17.65
563	M6_926195_PstIMspI_PA	17.65
564	Opata_3475129_PstIMspI_PA	17.65
565	Opata_4048997_PstIMspI_PA	17.65
566	Opata_806242_PstIMspI_PA	17.65
567	Opata_82823_1_PstIMseI_SNP	17.65
568	Opata_82823_51_PstIMseI_SNP	17.65
569	Opata_2000811_16_PstIMspI_SNP	17.65
570	Opata_2000811_53_PstIMspI_SNP	17.65
571	Opata_3019881_43_PstIMspI_SNP	17.65
572	M6_2047103_PstIMseI_PA	17.65
573	Opata_3137260_PstIMseI_PA	17.65
574	M6_190149_PstIMspI_PA	17.65
575	M6_2179284_PstIMspI_PA	17.65
576	M6_2204375_PstIMspI_PA	17.65
577	M6_2625113_PstIMspI_PA	17.65
578	M6_406384_PstIMspI_PA	17.65
579	M6_1527274_PstIMspI_PA	17.65
580	M6_2886608_PstIMspI_PA	17.65
581	2290909	17.94
582	1031589	18.22
583	1055901	18.22
584	1057614	18.22
585	1060086	18.22
586	1066801	18.22
587	1081714	18.22
588	1090543	18.22
589	1092005	18.22
590	1093420	18.22
591	1100901	18.22
592	1101385	18.22
593	1118964	18.22
594	1122028	18.22
595	1127949	18.22
596	1140432	18.22
597	1192357	18.22
598	1205583	18.22
599	1220224	18.22
600	1247331	18.22
601	1264929	18.22
602	1269349	18.22
603	1293635	18.22
604	1338436	18.22
605	1402043	18.22
606	1669195	18.22
607	1670002	18.22
608	1672508	18.22
609	1699138	18.22
610	2242716	18.22
611	2244066	18.22
612	2246394	18.22
613	2247713	18.22
614	2250246	18.22
615	2253378	18.22
616	2276351	18.22
617	2295510	18.22
618	2303471	18.22
619	2322224	18.22
620	3021096	18.22
621	3021860	18.22
622	3027881	18.22
623	3029170	18.22
624	3222279	18.22
625	3953774	18.22
626	3957515	18.22
627	5573212	18.22
628	D_GBB4FNX02G3VH5_90	18.92
629	1125470	19.56
630	1259146	19.56
631	4396856	19.56
632	4538250	19.56
633	1236662	19.73
634	wPt-0648	19.75
635	M6_1290857_PstIMspI_PA	19.75
636	M6_1414685_PstIMspI_PA	19.75
637	M6_1937304_PstIMspI_PA	19.75
638	M6_909392_PstIMspI_PA	19.75
639	Opata_3333133_PstIMspI_PA	19.75
640	Opata_1215445_23_PstIMseI_SNP	19.75
641	Opata_1215445_46_PstIMseI_SNP	19.75
642	Opata_241318_27_PstIMseI_SNP	19.75
643	Opata_2956_41_PstIMseI_SNP	19.75
644	Opata_349430_76_PstIMseI_SNP	19.75
645	Opata_349430_79_PstIMseI_SNP	19.75
646	Opata_433491_19_PstIMseI_SNP	19.75
647	Opata_433491_76_PstIMseI_SNP	19.75
648	Opata_456343_74_PstIMseI_SNP	19.75
649	Opata_459030_22_PstIMseI_SNP	19.75
650	Opata_617242_49_PstIMseI_SNP	19.75
651	Opata_718285_52_PstIMseI_SNP	19.75
652	Opata_76878_42_PstIMseI_SNP	19.75
653	Opata_1769889_21_PstIMspI_SNP	19.75
654	Opata_1937744_86_PstIMspI_SNP	19.75
655	Opata_2058691_87_PstIMspI_SNP	19.75
656	Opata_263655_25_PstIMspI_SNP	19.75
657	Opata_263655_81_PstIMspI_SNP	19.75
658	Opata_288433_22_PstIMspI_SNP	19.75
659	Opata_288433_42_PstIMspI_SNP	19.75
660	Opata_464676_40_PstIMspI_SNP	19.75
661	Opata_580113_11_PstIMspI_SNP	19.75
662	Opata_1534369_PstIMluI_PA	19.75
663	Opata_1589407_PstIMluI_PA	19.75
664	Opata_2730121_PstIMluI_PA	19.75
665	Opata_648485_PstIMluI_PA	19.75
666	M6_1179679_PstIMseI_PA	19.75
667	M6_1220928_PstIMseI_PA	19.75
668	M6_1268487_PstIMseI_PA	19.75
669	M6_724503_PstIMseI_PA	19.75
670	M6_834959_PstIMseI_PA	19.75
671	M6_851675_PstIMseI_PA	19.75
672	Opata_1112529_PstIMseI_PA	19.75
673	Opata_1149099_PstIMseI_PA	19.75
674	Opata_137558_PstIMseI_PA	19.75
675	Opata_1382491_PstIMseI_PA	19.75
676	Opata_1849890_PstIMseI_PA	19.75
677	Opata_2122415_PstIMseI_PA	19.75
678	Opata_2303775_PstIMseI_PA	19.75
679	Opata_235620_PstIMseI_PA	19.75
680	Opata_305912_PstIMseI_PA	19.75
681	Opata_350680_PstIMseI_PA	19.75
682	Opata_3857002_PstIMseI_PA	19.75
683	Opata_387048_PstIMseI_PA	19.75
684	Opata_3970453_PstIMseI_PA	19.75
685	Opata_399109_PstIMseI_PA	19.75
686	Opata_577697_PstIMseI_PA	19.75
687	Opata_647853_PstIMseI_PA	19.75
688	Opata_695141_PstIMseI_PA	19.75
689	Opata_702239_PstIMseI_PA	19.75
690	Opata_754030_PstIMseI_PA	19.75
691	Opata_820523_PstIMseI_PA	19.75
692	M6_1112412_PstIMspI_PA	19.75
693	M6_1960285_PstIMspI_PA	19.75
694	M6_2078986_PstIMspI_PA	19.75
695	M6_357591_PstIMspI_PA	19.75
696	M6_618475_PstIMspI_PA	19.75
697	Opata_1120002_PstIMspI_PA	19.75
698	Opata_125777_PstIMspI_PA	19.75
699	Opata_1340084_PstIMspI_PA	19.75
700	Opata_1427374_PstIMspI_PA	19.75
701	Opata_1430525_PstIMspI_PA	19.75
702	Opata_1552766_PstIMspI_PA	19.75
703	Opata_1738323_PstIMspI_PA	19.75
704	Opata_2104551_PstIMspI_PA	19.75
705	Opata_2133972_PstIMspI_PA	19.75
706	Opata_2308864_PstIMspI_PA	19.75
707	Opata_2311004_PstIMspI_PA	19.75
708	Opata_2338269_PstIMspI_PA	19.75
709	Opata_2381713_PstIMspI_PA	19.75
710	Opata_2497283_PstIMspI_PA	19.75
711	Opata_2824369_PstIMspI_PA	19.75
712	Opata_3004679_PstIMspI_PA	19.75
713	Opata_3266772_PstIMspI_PA	19.75
714	Opata_3330078_PstIMspI_PA	19.75
715	Opata_3378329_PstIMspI_PA	19.75
716	Opata_3386241_PstIMspI_PA	19.75
717	Opata_3592920_PstIMspI_PA	19.75
718	Opata_3744794_PstIMspI_PA	19.75
719	Opata_3845796_PstIMspI_PA	19.75
720	Opata_3931845_PstIMspI_PA	19.75
721	Opata_3975916_PstIMspI_PA	19.75
722	Opata_4231580_PstIMspI_PA	19.75
723	Opata_532168_PstIMspI_PA	19.75
724	Opata_536742_PstIMspI_PA	19.75
725	Opata_787648_PstIMspI_PA	19.75
726	Opata_85685_PstIMspI_PA	19.75
727	Opata_174114_81_PstIMseI_SNP	19.75
728	Opata_176654_35_PstIMseI_SNP	19.75
729	Opata_1774534_42_PstIMseI_SNP	19.75
730	Opata_1774534_54_PstIMseI_SNP	19.75
731	Opata_1838045_64_PstIMseI_SNP	19.75
732	Opata_36378_63_PstIMseI_SNP	19.75
733	Opata_676014_19_PstIMseI_SNP	19.75
734	Opata_676014_8_PstIMseI_SNP	19.75
735	Opata_68480_10_PstIMseI_SNP	19.75
736	Opata_1076147_25_PstIMspI_SNP	19.75
737	Opata_2534525_64_PstIMspI_SNP	19.75
738	Opata_2799356_PstIMluI_PA	19.75
739	M6_311601_PstIMseI_PA	19.75
740	Opata_1862552_PstIMseI_PA	19.75
741	Opata_505128_PstIMseI_PA	19.75
742	M6_1114529_PstIMspI_PA	19.75
743	M6_1992729_PstIMspI_PA	19.75
744	M6_2062892_PstIMspI_PA	19.75
745	Opata_1581805_PstIMspI_PA	19.75
746	Opata_202474_PstIMspI_PA	19.75
747	Opata_204693_PstIMspI_PA	19.75
748	Opata_2248439_PstIMspI_PA	19.75
749	Opata_2553738_PstIMspI_PA	19.75
750	Opata_354729_PstIMspI_PA	19.75
751	Opata_3547626_PstIMspI_PA	19.75
752	Opata_904148_PstIMspI_PA	19.75
753	M6_751439_PstIMspI_PA	19.75
754	1092475	20.05
755	wPt-4572	20.05
756	M6_500088_PstIMseI_PA	20.05
757	Opata_223281_PstIMseI_PA	20.05
758	Opata_98423_PstIMseI_PA	20.05
759	M6_3097975_PstIMspI_PA	20.05
760	Opata_3309485_PstIMspI_PA	20.05
761	Opata_2672935_78_PstIMspI_SNP	20.05
762	992191	20.51
763	1108576	20.51
764	1130925	20.51
765	1046240	21.14
766	1055940	21.14
767	1694894	21.14
768	2247372	21.14
769	2250239	21.14
770	2251173	21.14
771	2256188	21.14
772	4990088	21.62
773	1004109	21.68
774	1063118	21.68
775	1105254	22.66
776	982469	24.07
777	1070422	24.07
778	1093079	24.07
779	1099534	24.07
780	1131510	24.07
781	1215255	24.07
782	1221116	24.07
783	1698032	24.07
784	2247566	24.07
785	3021548	24.07
786	3021794	24.07
787	3024536	24.07
788	3028244	24.07
789	3936281	24.07
790	3945857	24.07
791	1200945	24.28
792	1699009	24.28
793	Xwmc574	24.8
794	wsnp_RFL_Contig4598_5465917	25.45
795	Opata_1654377_PstIMluI_PA	25.45
796	Opata_2046398_PstIMluI_PA	25.45
797	Opata_386780_PstIMluI_PA	25.45
798	Opata_994990_PstIMluI_PA	25.45
799	M6_123543_PstIMseI_PA	25.45
800	M6_124825_PstIMseI_PA	25.45
801	M6_156885_PstIMseI_PA	25.45
802	M6_1569836_PstIMseI_PA	25.45
803	M6_162103_PstIMseI_PA	25.45
804	M6_2302336_PstIMseI_PA	25.45
805	M6_293043_PstIMseI_PA	25.45
806	M6_312099_PstIMseI_PA	25.45
807	M6_3177193_PstIMseI_PA	25.45
808	M6_3335742_PstIMseI_PA	25.45
809	M6_3438803_PstIMseI_PA	25.45
810	M6_370791_PstIMseI_PA	25.45
811	M6_428210_PstIMseI_PA	25.45
812	M6_645197_PstIMseI_PA	25.45
813	M6_709404_PstIMseI_PA	25.45
814	M6_763055_PstIMseI_PA	25.45
815	M6_965131_PstIMseI_PA	25.45
816	Opata_2342915_PstIMseI_PA	25.45
817	Opata_263423_PstIMseI_PA	25.45
818	Opata_287756_PstIMseI_PA	25.45
819	Opata_3317506_PstIMseI_PA	25.45
820	Opata_3374336_PstIMseI_PA	25.45
821	Opata_542805_PstIMseI_PA	25.45
822	Opata_989399_PstIMseI_PA	25.45
823	M6_1144998_PstIMspI_PA	25.45
824	M6_1199796_PstIMspI_PA	25.45
825	M6_1212924_PstIMspI_PA	25.45
826	M6_127684_PstIMspI_PA	25.45
827	M6_1567599_PstIMspI_PA	25.45
828	M6_1567964_PstIMspI_PA	25.45
829	M6_1594984_PstIMspI_PA	25.45
830	M6_1797385_PstIMspI_PA	25.45
831	M6_1912438_PstIMspI_PA	25.45
832	M6_1921773_PstIMspI_PA	25.45
833	M6_194829_PstIMspI_PA	25.45
834	M6_2080609_PstIMspI_PA	25.45
835	M6_217379_PstIMspI_PA	25.45
836	M6_2264203_PstIMspI_PA	25.45
837	M6_2272158_PstIMspI_PA	25.45
838	M6_2393618_PstIMspI_PA	25.45
839	M6_2510210_PstIMspI_PA	25.45
840	M6_2578861_PstIMspI_PA	25.45
841	M6_2990611_PstIMspI_PA	25.45
842	M6_3046498_PstIMspI_PA	25.45
843	M6_3074955_PstIMspI_PA	25.45
844	M6_316223_PstIMspI_PA	25.45
845	M6_318877_PstIMspI_PA	25.45
846	M6_3197302_PstIMspI_PA	25.45
847	M6_3255349_PstIMspI_PA	25.45
848	M6_3268700_PstIMspI_PA	25.45
849	M6_379097_PstIMspI_PA	25.45
850	M6_684439_PstIMspI_PA	25.45
851	M6_75326_PstIMspI_PA	25.45
852	M6_904903_PstIMspI_PA	25.45
853	M6_913595_PstIMspI_PA	25.45
854	M6_919599_PstIMspI_PA	25.45
855	M6_94804_PstIMspI_PA	25.45
856	Opata_1730543_PstIMspI_PA	25.45
857	Opata_1851025_PstIMspI_PA	25.45
858	Opata_2006058_PstIMspI_PA	25.45
859	Opata_2196278_PstIMspI_PA	25.45
860	Opata_2258916_PstIMspI_PA	25.45
861	Opata_233422_PstIMspI_PA	25.45
862	Opata_2614992_PstIMspI_PA	25.45
863	Opata_2708337_PstIMspI_PA	25.45
864	Opata_2896623_PstIMspI_PA	25.45
865	Opata_2927323_PstIMspI_PA	25.45
866	Opata_2972203_PstIMspI_PA	25.45
867	Opata_344383_PstIMspI_PA	25.45
868	Opata_3896568_PstIMspI_PA	25.45
869	Opata_4104774_PstIMspI_PA	25.45
870	Opata_560826_PstIMspI_PA	25.45
871	Opata_643539_PstIMspI_PA	25.45
872	Opata_921501_PstIMspI_PA	25.45
873	Opata_210370_88_PstIMseI_SNP	25.45
874	Opata_220417_66_PstIMseI_SNP	25.45
875	Opata_301917_15_PstIMseI_SNP	25.45
876	Opata_301917_49_PstIMseI_SNP	25.45
877	Opata_412521_68_PstIMseI_SNP	25.45
878	Opata_412521_87_PstIMseI_SNP	25.45
879	Opata_646079_46_PstIMseI_SNP	25.45
880	Opata_1965941_75_PstIMspI_SNP	25.45
881	Opata_253351_38_PstIMspI_SNP	25.45
882	Opata_3133583_18_PstIMspI_SNP	25.45
883	M6_665793_PstIMspI_PA	25.45
884	M6_529536_PstIMseI_PA	25.45
885	M6_2063258_PstIMspI_PA	25.45
886	2252001	25.52
887	2258703	25.52
888	2261896	25.52
889	2265406	25.52
890	2276043	25.52
891	2305785	25.52
892	2323086	25.52
893	3385575	25.52
894	3944336	25.52
895	4411373	25.52
896	4539595	25.52
897	4544533	25.52
898	4989556	25.52
899	4989717	25.52
900	1095928	26.18
901	1036156	26.59
902	2242679	26.63
903	2248980	26.63
904	Xwmc89	26.7
905	Xwmc720	27.2
906	2251052	27.85
907	Xwmc48	28.3
908	1076436	29
909	Xcfd193	29.3
910	Xcfd81b	29.3
911	XgbxG081	29.3
912	XgbxG129	29.3
913	XgbxG152	29.3
914	XgbxG192b	29.3
915	XgbxG328	29.3
916	Xgpw2271a	29.3
917	Xgpw336	29.3
918	Xgwm608a	29.3
919	Xwmc419	29.3
920	Xblt101.t7	29.3
921	Xcfd71a	29.3
922	Xbarc91	29.6
923	1098087	29.68
924	1102655	29.75
925	Xwmc473	29.8
926	1072894	30.18
927	Xcfd106	30.2
928	Rht-D1	30.2
929	Xfbb251a	30.2
930	Xcfd23	30.2
931	D1.1_ctg3738_1	30.2
932	Xgwm213	30.2
933	Xgwm133	30.4
934	Xcfd71	30.5
935	984589	30.71
936	1093709	30.71
937	1206813	30.71
938	1404043	30.71
939	1672793	30.71
940	2242044	30.71
941	2245192	30.71
942	2253883	30.71
943	2258203	30.71
944	2273311	30.71
945	3023706	30.71
946	Xwmc182	31
947	Xwmc489	31.4
948	Xcdo669	31.8
949	Xbarc225	31.8
950	Xgwm165a	31.8
951	Xwmc457	31.8
952	Xpsp3103	31.8
953	Xfba211	31.8
954	Xgwm608	32.1
955	Xwmc52	32.3
956	4991795	32.37
957	2257710	32.54
958	XksuF8	32.7
959	4990216	32.75
960	1174474	32.75
961	2243951	32.75
962	1105296	32.82
963	Xbcd265	33.1
964	D1.1_ctg11889	33.1
965	D1.1_ctg5162	33.1
966	D1.1_ctg5357	33.1
967	D1.1_ctg5368	33.1
968	Xbarc308	33.1
969	Xbarc217	33.1
970	Xfbb13	33.1
971	Xbarc288	33.1
972	Xbcd327	33.1
973	Xbarc98	33.1
974	Xbarc334	33.1
975	Xbcd265b	33.1
976	D1.1_ctg11889_2	33.1
977	D1.1_ctg5162_3	33.1
978	D1.1_ctg5357_3	33.1
979	D1.1_ctg5368_3	33.1
980	Xbarc308.2	33.1
981	Xwmc48b	33.1
982	Xwmc331	33.1
983	Alt2	33.1
984	1234791	33.4
985	3027223	33.56
986	Xfbb251	33.9
987	D1.1_ctg3738	33.9
988	2261222	34.01
989	Xgwm608b	34.1
990	XksuF8.2	34.1
991	4988979	34.34
992	Xfbb336	34.5
993	Xfbb251b	34.5
994	Xcfa2173b	34.5
995	D1.1_ctg3738_2	34.5
996	1094332	34.56
997	1099473	34.56
998	2242527	34.56
999	1093963	35.13
1000	1144470	35.21
1001	3948168	35.21
1002	2247853	35.72
1003	2252027	35.72
1004	Xgwm192	36.1
1005	1150816	36.28
1006	1266733	36.42
1007	Kukri_rep_c68594_530	36.54
1008	RHTD1	36.68
1009	Xgwm192.3	37
1010	Xcfd89	37
1011	Xgwm165	37.5
1012	Xgwm165b	38
1013	Xgpw342	38
1014	1087201	38.18
1015	1229893	38.18
1016	1201923	38.33
1017	Xbcd1117	39
1018	1108553	39.05
1019	4543395	39.05
1020	RFL_Contig2917_500	39.16
1021	RAC875_c6922_291	39.16
1022	RAC875_c13945_597	39.16
1023	RAC875_rep_c105265_79	39.46
1024	1062681	39.77
1025	1697391	39.77
1026	Xwmc206d	40
1027	3939208	40.18
1028	D_GDEEGVY01CODWI_390	40.79
1029	992085	40.93
1030	1099568	40.93
1031	2245549	41.52
1032	1001438	42.64
1033	1078655	42.64
1034	1090654	42.64
1035	1220977	42.64
1036	1336817	42.64
1037	1399825	42.64
1038	2242692	42.64
1039	2259608	42.64
1040	2245983	43.94
1041	Xwmc206	44.1
1042	Xbcd15	44.2
1043	D1.1_ctg4222	44.2
1044	D1.1_ctg6238	44.2
1045	D1.1_ctg6392	44.2
1046	Xwmc399	44.2
1047	Xbcd15.1	44.2
1048	1217781	44.53
1049	2363471	44.53
1050	3022294	44.53
1051	1099960	44.88
1052	1388461	44.88
1053	1048660	45.11
1054	1699598	45.11
1055	2242129	45.11
1056	2250198	45.11
1057	2251558	45.11
1058	2256964	45.11
1059	2293737	45.74
1060	2248263	45.88
1061	1708471	46.48
1062	1108586	46.49
1063	2370978	46.97
1064	CAP7_c1893_424	47.51
1065	2259647	47.61
1066	Xfbb178	47.7
1067	1050819	48.19
1068	1053608	48.19
1069	1240925	48.19
1070	1695908	48.19
1071	2245725	48.19
1072	2253924	48.19
1073	2260075	48.19
1074	Kukri_c43414_1505	48.46
1075	Kukri_c18444_266	48.46
1076	BobWhite_c2987_243	48.46
1077	D_GBF1XID01CZU6G_169	48.46
1078	D_F5XZDLF01AI24N_101	48.46
1079	D_contig37975_58	48.46
1080	D_contig07317_278	48.46
1081	D_contig05110_305	48.46
1082	GENE-3024_59	48.77
1083	D_GA8KES402GRIR8_261	48.77
1084	RAC875_c8234_293	50.13
1085	RAC875_c17085_91	50.13
1086	BobWhite_c41404_55	50.13
1087	D_GCE8AKX01BSUP8_101	50.13
1088	D_GB5Y7FA01ADV8M_58	50.13
1089	D_contig26695_185	50.13
1090	D_contig02035_177	50.13
1091	1672010	50.53
1092	RAC875_rep_c70884_125	51.14
1093	1203139	51.23
1094	1220268	51.23
1095	995352	51.35
1096	1061755	51.35
1097	1062502	51.35
1098	1085135	51.35
1099	1099284	51.35
1100	1100833	51.35
1101	1100965	51.35
1102	1102597	51.35
1103	1107919	51.35
1104	1107974	51.35
1105	1116829	51.35
1106	1240516	51.35
1107	1243945	51.35
1108	1325509	51.35
1109	1670122	51.35
1110	1670290	51.35
1111	1670472	51.35
1112	1670833	51.35
1113	1121176	51.4
1114	wsnp_Ex_c9440_15657149	51.63
1115	RAC875_rep_c105718_412	51.68
1116	1128227	52
1117	1318295	52
1118	1408802	52.03
1119	wsnp_Ex_rep_c107564_91144523	52.14
1120	wsnp_CAP11_c356_280910	52.14
1121	Tdurum_contig42229_113	52.14
1122	RAC875_rep_c105718_430	52.14
1123	RAC875_rep_c105922_169	52.14
1124	RAC875_rep_c105718_672	52.14
1125	RAC875_rep_c105718_585	52.14
1126	RAC875_rep_c105718_304	52.14
1127	Excalibur_c5994_68	52.14
1128	CAP8_rep_c5023_658	52.14
1129	BobWhite_c3844_264	52.14
1130	D_GDS7LZN02IEENB_42	52.14
1131	D_GDS7LZN02G5J59_91	52.14
1132	D_F5XZDLF01CSICV_77	52.14
1133	D_F5MV3MU01DWBPX_89	52.14
1134	D_F1BEJMU02GBDRY_220	52.14
1135	wsnp_RFL_Contig2216_1587922	52.15
1136	M6_1582492_PstIMluI_PA	52.15
1137	M6_369328_PstIMluI_PA	52.15
1138	Opata_294189_PstIMluI_PA	52.15
1139	M6_1026864_PstIMseI_PA	52.15
1140	M6_1075918_PstIMseI_PA	52.15
1141	M6_1161752_PstIMseI_PA	52.15
1142	M6_1218722_PstIMseI_PA	52.15
1143	M6_1258816_PstIMseI_PA	52.15
1144	M6_1308785_PstIMseI_PA	52.15
1145	M6_1318865_PstIMseI_PA	52.15
1146	M6_1335633_PstIMseI_PA	52.15
1147	M6_1351745_PstIMseI_PA	52.15
1148	M6_1366566_PstIMseI_PA	52.15
1149	M6_1377073_PstIMseI_PA	52.15
1150	M6_1513056_PstIMseI_PA	52.15
1151	M6_1528366_PstIMseI_PA	52.15
1152	M6_1584253_PstIMseI_PA	52.15
1153	M6_1683994_PstIMseI_PA	52.15
1154	M6_1689618_PstIMseI_PA	52.15
1155	M6_1728075_PstIMseI_PA	52.15
1156	M6_1772006_PstIMseI_PA	52.15
1157	M6_1822734_PstIMseI_PA	52.15
1158	M6_184475_PstIMseI_PA	52.15
1159	M6_1873532_PstIMseI_PA	52.15
1160	M6_2025013_PstIMseI_PA	52.15
1161	M6_2033741_PstIMseI_PA	52.15
1162	M6_2054908_PstIMseI_PA	52.15
1163	M6_2278359_PstIMseI_PA	52.15
1164	M6_2422368_PstIMseI_PA	52.15
1165	M6_2523760_PstIMseI_PA	52.15
1166	M6_2541218_PstIMseI_PA	52.15
1167	M6_2560172_PstIMseI_PA	52.15
1168	M6_2564540_PstIMseI_PA	52.15
1169	M6_266747_PstIMseI_PA	52.15
1170	M6_2698361_PstIMseI_PA	52.15
1171	M6_2756634_PstIMseI_PA	52.15
1172	M6_277808_PstIMseI_PA	52.15
1173	M6_2845166_PstIMseI_PA	52.15
1174	M6_2848985_PstIMseI_PA	52.15
1175	M6_2878559_PstIMseI_PA	52.15
1176	M6_2945729_PstIMseI_PA	52.15
1177	M6_2961799_PstIMseI_PA	52.15
1178	M6_3013167_PstIMseI_PA	52.15
1179	M6_3017256_PstIMseI_PA	52.15
1180	M6_3222369_PstIMseI_PA	52.15
1181	M6_3517603_PstIMseI_PA	52.15
1182	M6_3536817_PstIMseI_PA	52.15
1183	M6_357144_PstIMseI_PA	52.15
1184	M6_3610091_PstIMseI_PA	52.15
1185	M6_3706474_PstIMseI_PA	52.15
1186	M6_385589_PstIMseI_PA	52.15
1187	M6_3913604_PstIMseI_PA	52.15
1188	M6_3943713_PstIMseI_PA	52.15
1189	M6_39521_PstIMseI_PA	52.15
1190	M6_4071483_PstIMseI_PA	52.15
1191	M6_425365_PstIMseI_PA	52.15
1192	M6_4262010_PstIMseI_PA	52.15
1193	M6_4285732_PstIMseI_PA	52.15
1194	M6_538405_PstIMseI_PA	52.15
1195	M6_634570_PstIMseI_PA	52.15
1196	M6_676943_PstIMseI_PA	52.15
1197	M6_694237_PstIMseI_PA	52.15
1198	M6_720335_PstIMseI_PA	52.15
1199	M6_778676_PstIMseI_PA	52.15
1200	M6_78501_PstIMseI_PA	52.15
1201	M6_808948_PstIMseI_PA	52.15
1202	M6_9128_PstIMseI_PA	52.15
1203	M6_962682_PstIMseI_PA	52.15
1204	Opata_1071897_PstIMseI_PA	52.15
1205	Opata_1105737_PstIMseI_PA	52.15
1206	Opata_1216144_PstIMseI_PA	52.15
1207	Opata_125790_PstIMseI_PA	52.15
1208	Opata_126441_PstIMseI_PA	52.15
1209	Opata_1321898_PstIMseI_PA	52.15
1210	Opata_1340154_PstIMseI_PA	52.15
1211	Opata_144532_PstIMseI_PA	52.15
1212	Opata_1697546_PstIMseI_PA	52.15
1213	Opata_172945_PstIMseI_PA	52.15
1214	Opata_173872_PstIMseI_PA	52.15
1215	Opata_184189_PstIMseI_PA	52.15
1216	Opata_3051363_PstIMseI_PA	52.15
1217	Opata_349972_PstIMseI_PA	52.15
1218	Opata_38689_PstIMseI_PA	52.15
1219	Opata_413663_PstIMseI_PA	52.15
1220	Opata_429524_PstIMseI_PA	52.15
1221	Opata_641323_PstIMseI_PA	52.15
1222	Opata_857255_PstIMseI_PA	52.15
1223	Opata_982971_PstIMseI_PA	52.15
1224	Opata_999286_PstIMseI_PA	52.15
1225	M6_1031175_PstIMspI_PA	52.15
1226	M6_1043509_PstIMspI_PA	52.15
1227	M6_108583_PstIMspI_PA	52.15
1228	M6_1097151_PstIMspI_PA	52.15
1229	M6_1116559_PstIMspI_PA	52.15
1230	M6_1152320_PstIMspI_PA	52.15
1231	M6_1175401_PstIMspI_PA	52.15
1232	M6_1176088_PstIMspI_PA	52.15
1233	M6_1211241_PstIMspI_PA	52.15
1234	M6_1256311_PstIMspI_PA	52.15
1235	M6_1298439_PstIMspI_PA	52.15
1236	M6_1300227_PstIMspI_PA	52.15
1237	M6_1312185_PstIMspI_PA	52.15
1238	M6_1336715_PstIMspI_PA	52.15
1239	M6_1366490_PstIMspI_PA	52.15
1240	M6_1366623_PstIMspI_PA	52.15
1241	M6_1453240_PstIMspI_PA	52.15
1242	M6_1477830_PstIMspI_PA	52.15
1243	M6_1481160_PstIMspI_PA	52.15
1244	M6_1488912_PstIMspI_PA	52.15
1245	M6_1493426_PstIMspI_PA	52.15
1246	M6_1512254_PstIMspI_PA	52.15
1247	M6_1563898_PstIMspI_PA	52.15
1248	M6_1564627_PstIMspI_PA	52.15
1249	M6_1576482_PstIMspI_PA	52.15
1250	M6_1586063_PstIMspI_PA	52.15
1251	M6_1595836_PstIMspI_PA	52.15
1252	M6_1605804_PstIMspI_PA	52.15
1253	M6_1612161_PstIMspI_PA	52.15
1254	M6_1658863_PstIMspI_PA	52.15
1255	M6_1660544_PstIMspI_PA	52.15
1256	M6_1677240_PstIMspI_PA	52.15
1257	M6_1693948_PstIMspI_PA	52.15
1258	M6_1702696_PstIMspI_PA	52.15
1259	M6_1709816_PstIMspI_PA	52.15
1260	M6_1713853_PstIMspI_PA	52.15
1261	M6_1727577_PstIMspI_PA	52.15
1262	M6_1733602_PstIMspI_PA	52.15
1263	M6_1742816_PstIMspI_PA	52.15
1264	M6_1743684_PstIMspI_PA	52.15
1265	M6_1774436_PstIMspI_PA	52.15
1266	M6_1778434_PstIMspI_PA	52.15
1267	M6_1780217_PstIMspI_PA	52.15
1268	M6_1784769_PstIMspI_PA	52.15
1269	M6_1786774_PstIMspI_PA	52.15
1270	M6_1794927_PstIMspI_PA	52.15
1271	M6_1831939_PstIMspI_PA	52.15
1272	M6_1833293_PstIMspI_PA	52.15
1273	M6_1837217_PstIMspI_PA	52.15
1274	M6_1839663_PstIMspI_PA	52.15
1275	M6_1842862_PstIMspI_PA	52.15
1276	M6_1855327_PstIMspI_PA	52.15
1277	M6_1858590_PstIMspI_PA	52.15
1278	M6_1876278_PstIMspI_PA	52.15
1279	M6_1889936_PstIMspI_PA	52.15
1280	M6_1946524_PstIMspI_PA	52.15
1281	M6_1956918_PstIMspI_PA	52.15
1282	M6_1990762_PstIMspI_PA	52.15
1283	M6_2008122_PstIMspI_PA	52.15
1284	M6_2029471_PstIMspI_PA	52.15
1285	M6_2030850_PstIMspI_PA	52.15
1286	M6_2032805_PstIMspI_PA	52.15
1287	M6_2059082_PstIMspI_PA	52.15
1288	M6_2072072_PstIMspI_PA	52.15
1289	M6_2083235_PstIMspI_PA	52.15
1290	M6_2084923_PstIMspI_PA	52.15
1291	M6_2124670_PstIMspI_PA	52.15
1292	M6_2129847_PstIMspI_PA	52.15
1293	M6_2133492_PstIMspI_PA	52.15
1294	M6_2159959_PstIMspI_PA	52.15
1295	M6_2175020_PstIMspI_PA	52.15
1296	M6_2185030_PstIMspI_PA	52.15
1297	M6_2227540_PstIMspI_PA	52.15
1298	M6_2230419_PstIMspI_PA	52.15
1299	M6_2231022_PstIMspI_PA	52.15
1300	M6_2231329_PstIMspI_PA	52.15
1301	M6_2234085_PstIMspI_PA	52.15
1302	M6_2245072_PstIMspI_PA	52.15
1303	M6_2249421_PstIMspI_PA	52.15
1304	M6_2266482_PstIMspI_PA	52.15
1305	M6_2271416_PstIMspI_PA	52.15
1306	M6_2275461_PstIMspI_PA	52.15
1307	M6_2280324_PstIMspI_PA	52.15
1308	M6_2285450_PstIMspI_PA	52.15
1309	M6_2288810_PstIMspI_PA	52.15
1310	M6_2292109_PstIMspI_PA	52.15
1311	M6_2353166_PstIMspI_PA	52.15
1312	M6_2367426_PstIMspI_PA	52.15
1313	M6_2372996_PstIMspI_PA	52.15
1314	M6_2385686_PstIMspI_PA	52.15
1315	M6_2400563_PstIMspI_PA	52.15
1316	M6_2404686_PstIMspI_PA	52.15
1317	M6_2413906_PstIMspI_PA	52.15
1318	M6_2425512_PstIMspI_PA	52.15
1319	M6_2425905_PstIMspI_PA	52.15
1320	M6_2430915_PstIMspI_PA	52.15
1321	M6_2431017_PstIMspI_PA	52.15
1322	M6_2439313_PstIMspI_PA	52.15
1323	M6_2463063_PstIMspI_PA	52.15
1324	M6_2489670_PstIMspI_PA	52.15
1325	M6_2490203_PstIMspI_PA	52.15
1326	M6_2494605_PstIMspI_PA	52.15
1327	M6_2503102_PstIMspI_PA	52.15
1328	M6_2545458_PstIMspI_PA	52.15
1329	M6_2549029_PstIMspI_PA	52.15
1330	M6_2568584_PstIMspI_PA	52.15
1331	M6_2586403_PstIMspI_PA	52.15
1332	M6_2587888_PstIMspI_PA	52.15
1333	M6_2595215_PstIMspI_PA	52.15
1334	M6_2614838_PstIMspI_PA	52.15
1335	M6_2656386_PstIMspI_PA	52.15
1336	M6_2683402_PstIMspI_PA	52.15
1337	M6_2696742_PstIMspI_PA	52.15
1338	M6_2716396_PstIMspI_PA	52.15
1339	M6_2729591_PstIMspI_PA	52.15
1340	M6_2752333_PstIMspI_PA	52.15
1341	M6_2760515_PstIMspI_PA	52.15
1342	M6_2809157_PstIMspI_PA	52.15
1343	M6_2824031_PstIMspI_PA	52.15
1344	M6_2836550_PstIMspI_PA	52.15
1345	M6_2869525_PstIMspI_PA	52.15
1346	M6_2879717_PstIMspI_PA	52.15
1347	M6_2882926_PstIMspI_PA	52.15
1348	M6_2886648_PstIMspI_PA	52.15
1349	M6_2901927_PstIMspI_PA	52.15
1350	M6_2913612_PstIMspI_PA	52.15
1351	M6_2916088_PstIMspI_PA	52.15
1352	M6_2922833_PstIMspI_PA	52.15
1353	M6_2924493_PstIMspI_PA	52.15
1354	M6_2926014_PstIMspI_PA	52.15
1355	M6_2960330_PstIMspI_PA	52.15
1356	M6_2988802_PstIMspI_PA	52.15
1357	M6_2994444_PstIMspI_PA	52.15
1358	M6_2996595_PstIMspI_PA	52.15
1359	M6_3001586_PstIMspI_PA	52.15
1360	M6_3003599_PstIMspI_PA	52.15
1361	M6_3005776_PstIMspI_PA	52.15
1362	M6_3036855_PstIMspI_PA	52.15
1363	M6_3038455_PstIMspI_PA	52.15
1364	M6_3073415_PstIMspI_PA	52.15
1365	M6_307456_PstIMspI_PA	52.15
1366	M6_3085043_PstIMspI_PA	52.15
1367	M6_3092789_PstIMspI_PA	52.15
1368	M6_3112097_PstIMspI_PA	52.15
1369	M6_3122764_PstIMspI_PA	52.15
1370	M6_3123727_PstIMspI_PA	52.15
1371	M6_3135833_PstIMspI_PA	52.15
1372	M6_3139941_PstIMspI_PA	52.15
1373	M6_3179444_PstIMspI_PA	52.15
1374	M6_318621_PstIMspI_PA	52.15
1375	M6_3188782_PstIMspI_PA	52.15
1376	M6_3202536_PstIMspI_PA	52.15
1377	M6_3214530_PstIMspI_PA	52.15
1378	M6_3228460_PstIMspI_PA	52.15
1379	M6_3237689_PstIMspI_PA	52.15
1380	M6_3247620_PstIMspI_PA	52.15
1381	M6_325534_PstIMspI_PA	52.15
1382	M6_3268942_PstIMspI_PA	52.15
1383	M6_328930_PstIMspI_PA	52.15
1384	M6_3312973_PstIMspI_PA	52.15
1385	M6_3346565_PstIMspI_PA	52.15
1386	M6_3348812_PstIMspI_PA	52.15
1387	M6_3350151_PstIMspI_PA	52.15
1388	M6_3366473_PstIMspI_PA	52.15
1389	M6_3383978_PstIMspI_PA	52.15
1390	M6_3384397_PstIMspI_PA	52.15
1391	M6_3414696_PstIMspI_PA	52.15
1392	M6_3416291_PstIMspI_PA	52.15
1393	M6_3416369_PstIMspI_PA	52.15
1394	M6_3447547_PstIMspI_PA	52.15
1395	M6_3496495_PstIMspI_PA	52.15
1396	M6_3516600_PstIMspI_PA	52.15
1397	M6_352086_PstIMspI_PA	52.15
1398	M6_355038_PstIMspI_PA	52.15
1399	M6_3558573_PstIMspI_PA	52.15
1400	M6_3578581_PstIMspI_PA	52.15
1401	M6_3584027_PstIMspI_PA	52.15
1402	M6_3591196_PstIMspI_PA	52.15
1403	M6_3595525_PstIMspI_PA	52.15
1404	M6_379405_PstIMspI_PA	52.15
1405	M6_387782_PstIMspI_PA	52.15
1406	M6_396241_PstIMspI_PA	52.15
1407	M6_402128_PstIMspI_PA	52.15
1408	M6_410433_PstIMspI_PA	52.15
1409	M6_418098_PstIMspI_PA	52.15
1410	M6_519988_PstIMspI_PA	52.15
1411	M6_525969_PstIMspI_PA	52.15
1412	M6_530915_PstIMspI_PA	52.15
1413	M6_582079_PstIMspI_PA	52.15
1414	M6_594554_PstIMspI_PA	52.15
1415	M6_600914_PstIMspI_PA	52.15
1416	M6_624310_PstIMspI_PA	52.15
1417	M6_626360_PstIMspI_PA	52.15
1418	M6_639116_PstIMspI_PA	52.15
1419	M6_647068_PstIMspI_PA	52.15
1420	M6_673645_PstIMspI_PA	52.15
1421	M6_683619_PstIMspI_PA	52.15
1422	M6_687361_PstIMspI_PA	52.15
1423	M6_714807_PstIMspI_PA	52.15
1424	M6_715595_PstIMspI_PA	52.15
1425	M6_716627_PstIMspI_PA	52.15
1426	M6_728894_PstIMspI_PA	52.15
1427	M6_744668_PstIMspI_PA	52.15
1428	M6_758935_PstIMspI_PA	52.15
1429	M6_787130_PstIMspI_PA	52.15
1430	M6_829385_PstIMspI_PA	52.15
1431	M6_831313_PstIMspI_PA	52.15
1432	M6_839138_PstIMspI_PA	52.15
1433	M6_861903_PstIMspI_PA	52.15
1434	M6_906117_PstIMspI_PA	52.15
1435	M6_942935_PstIMspI_PA	52.15
1436	M6_948393_PstIMspI_PA	52.15
1437	M6_986396_PstIMspI_PA	52.15
1438	M6_991466_PstIMspI_PA	52.15
1439	M6_996011_PstIMspI_PA	52.15
1440	Opata_1029931_PstIMspI_PA	52.15
1441	Opata_1149571_PstIMspI_PA	52.15
1442	Opata_1290393_PstIMspI_PA	52.15
1443	Opata_138943_PstIMspI_PA	52.15
1444	Opata_1440533_PstIMspI_PA	52.15
1445	Opata_1624929_PstIMspI_PA	52.15
1446	Opata_1628490_PstIMspI_PA	52.15
1447	Opata_1632004_PstIMspI_PA	52.15
1448	Opata_1699591_PstIMspI_PA	52.15
1449	Opata_2106219_PstIMspI_PA	52.15
1450	Opata_2372953_PstIMspI_PA	52.15
1451	Opata_2557908_PstIMspI_PA	52.15
1452	Opata_2663037_PstIMspI_PA	52.15
1453	Opata_2814873_PstIMspI_PA	52.15
1454	Opata_2840650_PstIMspI_PA	52.15
1455	Opata_28433_PstIMspI_PA	52.15
1456	Opata_3160840_PstIMspI_PA	52.15
1457	Opata_321324_PstIMspI_PA	52.15
1458	Opata_3498781_PstIMspI_PA	52.15
1459	Opata_364920_PstIMspI_PA	52.15
1460	Opata_3717641_PstIMspI_PA	52.15
1461	Opata_3922407_PstIMspI_PA	52.15
1462	Opata_658716_PstIMspI_PA	52.15
1463	Opata_771051_PstIMspI_PA	52.15
1464	Opata_1099861_10_PstIMseI_SNP	52.15
1465	Opata_111936_58_PstIMseI_SNP	52.15
1466	Opata_1197732_26_PstIMseI_SNP	52.15
1467	Opata_1312886_57_PstIMseI_SNP	52.15
1468	Opata_1336709_33_PstIMseI_SNP	52.15
1469	Opata_1336709_59_PstIMseI_SNP	52.15
1470	Opata_14203_32_PstIMseI_SNP	52.15
1471	Opata_1617508_26_PstIMseI_SNP	52.15
1472	Opata_181748_3_PstIMseI_SNP	52.15
1473	Opata_197822_76_PstIMseI_SNP	52.15
1474	Opata_2272620_57_PstIMseI_SNP	52.15
1475	Opata_260195_59_PstIMseI_SNP	52.15
1476	Opata_365293_32_PstIMseI_SNP	52.15
1477	Opata_402753_48_PstIMseI_SNP	52.15
1478	Opata_667470_54_PstIMseI_SNP	52.15
1479	Opata_693760_89_PstIMseI_SNP	52.15
1480	Opata_808537_41_PstIMseI_SNP	52.15
1481	Opata_840726_27_PstIMseI_SNP	52.15
1482	Opata_998759_41_PstIMseI_SNP	52.15
1483	Opata_1034289_15_PstIMspI_SNP	52.15
1484	Opata_1079193_44_PstIMspI_SNP	52.15
1485	Opata_114473_43_PstIMspI_SNP	52.15
1486	Opata_122813_48_PstIMspI_SNP	52.15
1487	Opata_1672455_7_PstIMspI_SNP	52.15
1488	Opata_1772406_38_PstIMspI_SNP	52.15
1489	Opata_1900932_33_PstIMspI_SNP	52.15
1490	Opata_1903251_22_PstIMspI_SNP	52.15
1491	Opata_2286970_29_PstIMspI_SNP	52.15
1492	Opata_2623996_30_PstIMspI_SNP	52.15
1493	Opata_2863497_38_PstIMspI_SNP	52.15
1494	Opata_3248973_39_PstIMspI_SNP	52.15
1495	Opata_33894_58_PstIMspI_SNP	52.15
1496	M6_37027_PstIMseI_PA	52.15
1497	M6_60910_PstIMseI_PA	52.15
1498	M6_902630_PstIMseI_PA	52.15
1499	M6_1084510_PstIMspI_PA	52.15
1500	M6_1182352_PstIMspI_PA	52.15
1501	M6_1587523_PstIMspI_PA	52.15
1502	M6_1854480_PstIMspI_PA	52.15
1503	M6_2290984_PstIMspI_PA	52.15
1504	M6_2515775_PstIMspI_PA	52.15
1505	M6_2648096_PstIMspI_PA	52.15
1506	M6_2684442_PstIMspI_PA	52.15
1507	M6_2789427_PstIMspI_PA	52.15
1508	M6_315405_PstIMspI_PA	52.15
1509	M6_489632_PstIMspI_PA	52.15
1510	M6_518857_PstIMspI_PA	52.15
1511	M6_624590_PstIMspI_PA	52.15
1512	M6_680998_PstIMspI_PA	52.15
1513	M6_954176_PstIMspI_PA	52.15
1514	M6_1910948_PstIMspI_PA	52.15
1515	M6_1748633_PstIMluI_PA	52.15
1516	M6_563332_PstIMluI_PA	52.15
1517	Opata_1756563_PstIMluI_PA	52.15
1518	Opata_1872454_PstIMluI_PA	52.15
1519	Opata_2213168_PstIMluI_PA	52.15
1520	M6_1085670_PstIMseI_PA	52.15
1521	M6_1096094_PstIMseI_PA	52.15
1522	M6_1277293_PstIMseI_PA	52.15
1523	M6_157963_PstIMseI_PA	52.15
1524	M6_1963182_PstIMseI_PA	52.15
1525	M6_2115778_PstIMseI_PA	52.15
1526	M6_2472539_PstIMseI_PA	52.15
1527	M6_2523732_PstIMseI_PA	52.15
1528	M6_2548528_PstIMseI_PA	52.15
1529	M6_2977183_PstIMseI_PA	52.15
1530	M6_490819_PstIMseI_PA	52.15
1531	M6_572712_PstIMseI_PA	52.15
1532	M6_61385_PstIMseI_PA	52.15
1533	M6_630366_PstIMseI_PA	52.15
1534	M6_786437_PstIMseI_PA	52.15
1535	M6_828060_PstIMseI_PA	52.15
1536	M6_988857_PstIMseI_PA	52.15
1537	Opata_1056980_PstIMseI_PA	52.15
1538	Opata_1657896_PstIMseI_PA	52.15
1539	Opata_205280_PstIMseI_PA	52.15
1540	Opata_390210_PstIMseI_PA	52.15
1541	Opata_4077201_PstIMseI_PA	52.15
1542	Opata_418782_PstIMseI_PA	52.15
1543	Opata_644352_PstIMseI_PA	52.15
1544	M6_1358544_PstIMspI_PA	52.15
1545	M6_1873536_PstIMspI_PA	52.15
1546	M6_2042073_PstIMspI_PA	52.15
1547	M6_2559422_PstIMspI_PA	52.15
1548	M6_2698258_PstIMspI_PA	52.15
1549	M6_3359978_PstIMspI_PA	52.15
1550	M6_3584353_PstIMspI_PA	52.15
1551	M6_422046_PstIMspI_PA	52.15
1552	Opata_127889_PstIMspI_PA	52.15
1553	Opata_204231_PstIMspI_PA	52.15
1554	Opata_3997223_18_PstIMspI_SNP	52.15
1555	M6_1865227_PstIMluI_PA	52.15
1556	M6_2507605_PstIMluI_PA	52.15
1557	M6_2581699_PstIMluI_PA	52.15
1558	M6_699197_PstIMluI_PA	52.15
1559	Opata_101706_PstIMluI_PA	52.15
1560	Opata_1081185_PstIMluI_PA	52.15
1561	Opata_124380_PstIMluI_PA	52.15
1562	Opata_1383945_PstIMluI_PA	52.15
1563	Opata_140407_PstIMluI_PA	52.15
1564	Opata_153177_PstIMluI_PA	52.15
1565	Opata_1811673_PstIMluI_PA	52.15
1566	Opata_1814066_PstIMluI_PA	52.15
1567	Opata_1988324_PstIMluI_PA	52.15
1568	Opata_2090482_PstIMluI_PA	52.15
1569	Opata_2226657_PstIMluI_PA	52.15
1570	Opata_2384782_PstIMluI_PA	52.15
1571	Opata_2431498_PstIMluI_PA	52.15
1572	Opata_2456627_PstIMluI_PA	52.15
1573	Opata_2502642_PstIMluI_PA	52.15
1574	Opata_25613_PstIMluI_PA	52.15
1575	Opata_275464_PstIMluI_PA	52.15
1576	Opata_27574_PstIMluI_PA	52.15
1577	Opata_2839684_PstIMluI_PA	52.15
1578	Opata_300688_PstIMluI_PA	52.15
1579	Opata_370511_PstIMluI_PA	52.15
1580	Opata_373366_PstIMluI_PA	52.15
1581	Opata_378905_PstIMluI_PA	52.15
1582	Opata_423660_PstIMluI_PA	52.15
1583	Opata_433220_PstIMluI_PA	52.15
1584	Opata_64528_PstIMluI_PA	52.15
1585	Opata_817803_PstIMluI_PA	52.15
1586	M6_1191800_PstIMseI_PA	52.15
1587	M6_131800_PstIMseI_PA	52.15
1588	M6_1783347_PstIMseI_PA	52.15
1589	M6_2383077_PstIMseI_PA	52.15
1590	M6_240648_PstIMseI_PA	52.15
1591	M6_2514173_PstIMseI_PA	52.15
1592	M6_251574_PstIMseI_PA	52.15
1593	M6_2588052_PstIMseI_PA	52.15
1594	M6_3277932_PstIMseI_PA	52.15
1595	M6_652440_PstIMseI_PA	52.15
1596	M6_65873_PstIMseI_PA	52.15
1597	M6_736327_PstIMseI_PA	52.15
1598	M6_746703_PstIMseI_PA	52.15
1599	M6_794974_PstIMseI_PA	52.15
1600	M6_937457_PstIMseI_PA	52.15
1601	M6_965928_PstIMseI_PA	52.15
1602	M6_99523_PstIMseI_PA	52.15
1603	Opata_101915_PstIMseI_PA	52.15
1604	Opata_1042852_PstIMseI_PA	52.15
1605	Opata_105047_PstIMseI_PA	52.15
1606	Opata_1152112_PstIMseI_PA	52.15
1607	Opata_128518_PstIMseI_PA	52.15
1608	Opata_137278_PstIMseI_PA	52.15
1609	Opata_1385089_PstIMseI_PA	52.15
1610	Opata_138754_PstIMseI_PA	52.15
1611	Opata_1419223_PstIMseI_PA	52.15
1612	Opata_143578_PstIMseI_PA	52.15
1613	Opata_146512_PstIMseI_PA	52.15
1614	Opata_17608_PstIMseI_PA	52.15
1615	Opata_1839992_PstIMseI_PA	52.15
1616	Opata_185853_PstIMseI_PA	52.15
1617	Opata_1994355_PstIMseI_PA	52.15
1618	Opata_205158_PstIMseI_PA	52.15
1619	Opata_213210_PstIMseI_PA	52.15
1620	Opata_227131_PstIMseI_PA	52.15
1621	Opata_2408018_PstIMseI_PA	52.15
1622	Opata_2493792_PstIMseI_PA	52.15
1623	Opata_2504837_PstIMseI_PA	52.15
1624	Opata_256571_PstIMseI_PA	52.15
1625	Opata_287577_PstIMseI_PA	52.15
1626	Opata_2981075_PstIMseI_PA	52.15
1627	Opata_3602213_PstIMseI_PA	52.15
1628	Opata_364476_PstIMseI_PA	52.15
1629	Opata_3670142_PstIMseI_PA	52.15
1630	Opata_406742_PstIMseI_PA	52.15
1631	Opata_430754_PstIMseI_PA	52.15
1632	Opata_468377_PstIMseI_PA	52.15
1633	Opata_471556_PstIMseI_PA	52.15
1634	Opata_49609_PstIMseI_PA	52.15
1635	Opata_504707_PstIMseI_PA	52.15
1636	Opata_50824_PstIMseI_PA	52.15
1637	Opata_511409_PstIMseI_PA	52.15
1638	Opata_51257_PstIMseI_PA	52.15
1639	Opata_52363_PstIMseI_PA	52.15
1640	Opata_529781_PstIMseI_PA	52.15
1641	Opata_553645_PstIMseI_PA	52.15
1642	Opata_558492_PstIMseI_PA	52.15
1643	Opata_564395_PstIMseI_PA	52.15
1644	Opata_57777_PstIMseI_PA	52.15
1645	Opata_593748_PstIMseI_PA	52.15
1646	Opata_614503_PstIMseI_PA	52.15
1647	Opata_632946_PstIMseI_PA	52.15
1648	Opata_641183_PstIMseI_PA	52.15
1649	Opata_75407_PstIMseI_PA	52.15
1650	Opata_783139_PstIMseI_PA	52.15
1651	Opata_815271_PstIMseI_PA	52.15
1652	Opata_829108_PstIMseI_PA	52.15
1653	Opata_860347_PstIMseI_PA	52.15
1654	Opata_970673_PstIMseI_PA	52.15
1655	Opata_992853_PstIMseI_PA	52.15
1656	Opata_99337_PstIMseI_PA	52.15
1657	M6_1125620_PstIMspI_PA	52.15
1658	M6_1200136_PstIMspI_PA	52.15
1659	M6_1501874_PstIMspI_PA	52.15
1660	M6_1648601_PstIMspI_PA	52.15
1661	M6_1742985_PstIMspI_PA	52.15
1662	M6_1890023_PstIMspI_PA	52.15
1663	M6_2405611_PstIMspI_PA	52.15
1664	M6_2654106_PstIMspI_PA	52.15
1665	M6_2669515_PstIMspI_PA	52.15
1666	M6_2712664_PstIMspI_PA	52.15
1667	M6_2745077_PstIMspI_PA	52.15
1668	M6_2763424_PstIMspI_PA	52.15
1669	M6_2770570_PstIMspI_PA	52.15
1670	M6_2791628_PstIMspI_PA	52.15
1671	M6_2842388_PstIMspI_PA	52.15
1672	M6_2969100_PstIMspI_PA	52.15
1673	M6_3262298_PstIMspI_PA	52.15
1674	M6_3301843_PstIMspI_PA	52.15
1675	M6_3597798_PstIMspI_PA	52.15
1676	M6_3608330_PstIMspI_PA	52.15
1677	M6_731882_PstIMspI_PA	52.15
1678	M6_799852_PstIMspI_PA	52.15
1679	M6_824415_PstIMspI_PA	52.15
1680	M6_872591_PstIMspI_PA	52.15
1681	M6_88739_PstIMspI_PA	52.15
1682	Opata_108779_PstIMspI_PA	52.15
1683	Opata_1159069_PstIMspI_PA	52.15
1684	Opata_1239684_PstIMspI_PA	52.15
1685	Opata_1555513_PstIMspI_PA	52.15
1686	Opata_16540_PstIMspI_PA	52.15
1687	Opata_1707189_PstIMspI_PA	52.15
1688	Opata_1725479_PstIMspI_PA	52.15
1689	Opata_173135_PstIMspI_PA	52.15
1690	Opata_190242_PstIMspI_PA	52.15
1691	Opata_190805_PstIMspI_PA	52.15
1692	Opata_2154641_PstIMspI_PA	52.15
1693	Opata_2589484_PstIMspI_PA	52.15
1694	Opata_2590701_PstIMspI_PA	52.15
1695	Opata_2613997_PstIMspI_PA	52.15
1696	Opata_2692577_PstIMspI_PA	52.15
1697	Opata_3307861_PstIMspI_PA	52.15
1698	Opata_3383784_PstIMspI_PA	52.15
1699	Opata_3457127_PstIMspI_PA	52.15
1700	Opata_350440_PstIMspI_PA	52.15
1701	Opata_3890070_PstIMspI_PA	52.15
1702	Opata_40351_PstIMspI_PA	52.15
1703	Opata_44791_PstIMspI_PA	52.15
1704	Opata_459486_PstIMspI_PA	52.15
1705	Opata_59579_PstIMspI_PA	52.15
1706	Opata_882695_PstIMspI_PA	52.15
1707	Opata_91748_PstIMspI_PA	52.15
1708	Opata_94325_PstIMspI_PA	52.15
1709	Opata_662805_76_PstIMseI_SNP	52.15
1710	Opata_1954678_43_PstIMspI_SNP	52.15
1711	Opata_279158_33_PstIMspI_SNP	52.15
1712	M6_314252_PstIMluI_PA	52.15
1713	M6_430351_PstIMluI_PA	52.15
1714	M6_454893_PstIMluI_PA	52.15
1715	M6_51081_PstIMluI_PA	52.15
1716	M6_636675_PstIMluI_PA	52.15
1717	M6_7595_PstIMluI_PA	52.15
1718	M6_1003485_PstIMseI_PA	52.15
1719	M6_1063395_PstIMseI_PA	52.15
1720	M6_1065260_PstIMseI_PA	52.15
1721	M6_1158493_PstIMseI_PA	52.15
1722	M6_1165844_PstIMseI_PA	52.15
1723	M6_125807_PstIMseI_PA	52.15
1724	M6_1335767_PstIMseI_PA	52.15
1725	M6_1451311_PstIMseI_PA	52.15
1726	M6_1627175_PstIMseI_PA	52.15
1727	M6_2059230_PstIMseI_PA	52.15
1728	M6_2145253_PstIMseI_PA	52.15
1729	M6_247816_PstIMseI_PA	52.15
1730	M6_2718392_PstIMseI_PA	52.15
1731	M6_3378305_PstIMseI_PA	52.15
1732	M6_3404933_PstIMseI_PA	52.15
1733	M6_35726_PstIMseI_PA	52.15
1734	M6_4161047_PstIMseI_PA	52.15
1735	M6_46664_PstIMseI_PA	52.15
1736	M6_72547_PstIMseI_PA	52.15
1737	M6_77106_PstIMseI_PA	52.15
1738	M6_791935_PstIMseI_PA	52.15
1739	M6_812586_PstIMseI_PA	52.15
1740	M6_93831_PstIMseI_PA	52.15
1741	M6_956186_PstIMseI_PA	52.15
1742	M6_98800_PstIMseI_PA	52.15
1743	Opata_198298_PstIMseI_PA	52.15
1744	Opata_212079_PstIMseI_PA	52.15
1745	Opata_815153_PstIMseI_PA	52.15
1746	M6_1499622_PstIMspI_PA	52.15
1747	M6_1514909_PstIMspI_PA	52.15
1748	M6_1593188_PstIMspI_PA	52.15
1749	M6_1666917_PstIMspI_PA	52.15
1750	M6_1689966_PstIMspI_PA	52.15
1751	M6_1718856_PstIMspI_PA	52.15
1752	M6_1736554_PstIMspI_PA	52.15
1753	M6_2092918_PstIMspI_PA	52.15
1754	M6_2317727_PstIMspI_PA	52.15
1755	M6_2506592_PstIMspI_PA	52.15
1756	M6_2520018_PstIMspI_PA	52.15
1757	M6_2651627_PstIMspI_PA	52.15
1758	M6_2793190_PstIMspI_PA	52.15
1759	M6_3305303_PstIMspI_PA	52.15
1760	M6_3513602_PstIMspI_PA	52.15
1761	M6_507062_PstIMspI_PA	52.15
1762	M6_52838_PstIMspI_PA	52.15
1763	M6_546120_PstIMspI_PA	52.15
1764	M6_603666_PstIMspI_PA	52.15
1765	M6_655208_PstIMspI_PA	52.15
1766	M6_957718_PstIMspI_PA	52.15
1767	Opata_2882723_19_PstIMseI_SNP	52.15
1768	M6_1734272_PstIMluI_PA	52.15
1769	M6_485021_PstIMluI_PA	52.15
1770	Opata_2251479_PstIMluI_PA	52.15
1771	Opata_2756798_PstIMluI_PA	52.15
1772	Opata_418978_PstIMluI_PA	52.15
1773	Opata_883687_PstIMluI_PA	52.15
1774	Opata_971530_PstIMluI_PA	52.15
1775	M6_1023112_PstIMseI_PA	52.15
1776	M6_1071219_PstIMseI_PA	52.15
1777	M6_1554799_PstIMseI_PA	52.15
1778	M6_200245_PstIMseI_PA	52.15
1779	M6_20305_PstIMseI_PA	52.15
1780	M6_5003_PstIMseI_PA	52.15
1781	M6_76115_PstIMseI_PA	52.15
1782	M6_764168_PstIMseI_PA	52.15
1783	M6_851608_PstIMseI_PA	52.15
1784	M6_909724_PstIMseI_PA	52.15
1785	M6_928053_PstIMseI_PA	52.15
1786	M6_955152_PstIMseI_PA	52.15
1787	Opata_445748_PstIMseI_PA	52.15
1788	M6_175993_PstIMspI_PA	52.15
1789	M6_2031508_PstIMspI_PA	52.15
1790	M6_2224213_PstIMspI_PA	52.15
1791	M6_3058923_PstIMspI_PA	52.15
1792	M6_3532188_PstIMspI_PA	52.15
1793	M6_413658_PstIMspI_PA	52.15
1794	M6_800122_PstIMspI_PA	52.15
1795	M6_814201_PstIMspI_PA	52.15
1796	Opata_198961_PstIMspI_PA	52.15
1797	Opata_2054829_PstIMspI_PA	52.15
1798	Opata_2386844_PstIMspI_PA	52.15
1799	Opata_30061_PstIMspI_PA	52.15
1800	Opata_640459_PstIMspI_PA	52.15
1801	Opata_824827_PstIMspI_PA	52.15
1802	M6_1454135_PstIMluI_PA	52.15
1803	M6_602442_PstIMluI_PA	52.15
1804	M6_1021269_PstIMseI_PA	52.15
1805	M6_1022543_PstIMseI_PA	52.15
1806	M6_1033322_PstIMseI_PA	52.15
1807	M6_10448_PstIMseI_PA	52.15
1808	M6_1066579_PstIMseI_PA	52.15
1809	M6_106672_PstIMseI_PA	52.15
1810	M6_10680_PstIMseI_PA	52.15
1811	M6_1094892_PstIMseI_PA	52.15
1812	M6_1104499_PstIMseI_PA	52.15
1813	M6_111869_PstIMseI_PA	52.15
1814	M6_1136309_PstIMseI_PA	52.15
1815	M6_115926_PstIMseI_PA	52.15
1816	M6_1163348_PstIMseI_PA	52.15
1817	M6_1165406_PstIMseI_PA	52.15
1818	M6_116759_PstIMseI_PA	52.15
1819	M6_1196920_PstIMseI_PA	52.15
1820	M6_1213039_PstIMseI_PA	52.15
1821	M6_1219818_PstIMseI_PA	52.15
1822	M6_1269856_PstIMseI_PA	52.15
1823	M6_1281346_PstIMseI_PA	52.15
1824	M6_1296485_PstIMseI_PA	52.15
1825	M6_1310330_PstIMseI_PA	52.15
1826	M6_1313688_PstIMseI_PA	52.15
1827	M6_131679_PstIMseI_PA	52.15
1828	M6_142451_PstIMseI_PA	52.15
1829	M6_1426800_PstIMseI_PA	52.15
1830	M6_144934_PstIMseI_PA	52.15
1831	M6_151220_PstIMseI_PA	52.15
1832	M6_1513822_PstIMseI_PA	52.15
1833	M6_1522429_PstIMseI_PA	52.15
1834	M6_157767_PstIMseI_PA	52.15
1835	M6_162036_PstIMseI_PA	52.15
1836	M6_169429_PstIMseI_PA	52.15
1837	M6_1728391_PstIMseI_PA	52.15
1838	M6_174418_PstIMseI_PA	52.15
1839	M6_1815771_PstIMseI_PA	52.15
1840	M6_188207_PstIMseI_PA	52.15
1841	M6_19579_PstIMseI_PA	52.15
1842	M6_1998002_PstIMseI_PA	52.15
1843	M6_199849_PstIMseI_PA	52.15
1844	M6_20440_PstIMseI_PA	52.15
1845	M6_2051498_PstIMseI_PA	52.15
1846	M6_2079581_PstIMseI_PA	52.15
1847	M6_2099491_PstIMseI_PA	52.15
1848	M6_210385_PstIMseI_PA	52.15
1849	M6_2166384_PstIMseI_PA	52.15
1850	M6_222483_PstIMseI_PA	52.15
1851	M6_22305_PstIMseI_PA	52.15
1852	M6_225037_PstIMseI_PA	52.15
1853	M6_227323_PstIMseI_PA	52.15
1854	M6_2295583_PstIMseI_PA	52.15
1855	M6_234198_PstIMseI_PA	52.15
1856	M6_242220_PstIMseI_PA	52.15
1857	M6_2499628_PstIMseI_PA	52.15
1858	M6_253873_PstIMseI_PA	52.15
1859	M6_255969_PstIMseI_PA	52.15
1860	M6_2674771_PstIMseI_PA	52.15
1861	M6_270070_PstIMseI_PA	52.15
1862	M6_2758918_PstIMseI_PA	52.15
1863	M6_2833534_PstIMseI_PA	52.15
1864	M6_284393_PstIMseI_PA	52.15
1865	M6_2866541_PstIMseI_PA	52.15
1866	M6_29288_PstIMseI_PA	52.15
1867	M6_2976055_PstIMseI_PA	52.15
1868	M6_3053124_PstIMseI_PA	52.15
1869	M6_308797_PstIMseI_PA	52.15
1870	M6_310734_PstIMseI_PA	52.15
1871	M6_3188687_PstIMseI_PA	52.15
1872	M6_3207107_PstIMseI_PA	52.15
1873	M6_3266569_PstIMseI_PA	52.15
1874	M6_3280904_PstIMseI_PA	52.15
1875	M6_3411807_PstIMseI_PA	52.15
1876	M6_3460937_PstIMseI_PA	52.15
1877	M6_346786_PstIMseI_PA	52.15
1878	M6_357794_PstIMseI_PA	52.15
1879	M6_3651615_PstIMseI_PA	52.15
1880	M6_3705478_PstIMseI_PA	52.15
1881	M6_3757720_PstIMseI_PA	52.15
1882	M6_3758775_PstIMseI_PA	52.15
1883	M6_3784783_PstIMseI_PA	52.15
1884	M6_384648_PstIMseI_PA	52.15
1885	M6_392621_PstIMseI_PA	52.15
1886	M6_3934913_PstIMseI_PA	52.15
1887	M6_3973578_PstIMseI_PA	52.15
1888	M6_4097001_PstIMseI_PA	52.15
1889	M6_4270962_PstIMseI_PA	52.15
1890	M6_429486_PstIMseI_PA	52.15
1891	M6_431526_PstIMseI_PA	52.15
1892	M6_446135_PstIMseI_PA	52.15
1893	M6_459397_PstIMseI_PA	52.15
1894	M6_461000_PstIMseI_PA	52.15
1895	M6_484192_PstIMseI_PA	52.15
1896	M6_495137_PstIMseI_PA	52.15
1897	M6_50178_PstIMseI_PA	52.15
1898	M6_556605_PstIMseI_PA	52.15
1899	M6_557388_PstIMseI_PA	52.15
1900	M6_570111_PstIMseI_PA	52.15
1901	M6_592299_PstIMseI_PA	52.15
1902	M6_607660_PstIMseI_PA	52.15
1903	M6_60880_PstIMseI_PA	52.15
1904	M6_611103_PstIMseI_PA	52.15
1905	M6_678724_PstIMseI_PA	52.15
1906	M6_695992_PstIMseI_PA	52.15
1907	M6_697020_PstIMseI_PA	52.15
1908	M6_705209_PstIMseI_PA	52.15
1909	M6_743759_PstIMseI_PA	52.15
1910	M6_75176_PstIMseI_PA	52.15
1911	M6_759086_PstIMseI_PA	52.15
1912	M6_792043_PstIMseI_PA	52.15
1913	M6_797612_PstIMseI_PA	52.15
1914	M6_806826_PstIMseI_PA	52.15
1915	M6_81050_PstIMseI_PA	52.15
1916	M6_81972_PstIMseI_PA	52.15
1917	M6_822486_PstIMseI_PA	52.15
1918	M6_838864_PstIMseI_PA	52.15
1919	M6_84100_PstIMseI_PA	52.15
1920	M6_88569_PstIMseI_PA	52.15
1921	M6_886678_PstIMseI_PA	52.15
1922	M6_888566_PstIMseI_PA	52.15
1923	M6_90733_PstIMseI_PA	52.15
1924	M6_90739_PstIMseI_PA	52.15
1925	M6_916423_PstIMseI_PA	52.15
1926	M6_920562_PstIMseI_PA	52.15
1927	M6_933174_PstIMseI_PA	52.15
1928	M6_939232_PstIMseI_PA	52.15
1929	M6_963231_PstIMseI_PA	52.15
1930	M6_989950_PstIMseI_PA	52.15
1931	M6_993083_PstIMseI_PA	52.15
1932	M6_998253_PstIMseI_PA	52.15
1933	Opata_1259707_PstIMseI_PA	52.15
1934	Opata_1317365_PstIMseI_PA	52.15
1935	Opata_3314629_PstIMseI_PA	52.15
1936	Opata_459992_PstIMseI_PA	52.15
1937	Opata_524754_PstIMseI_PA	52.15
1938	Opata_953268_PstIMseI_PA	52.15
1939	M6_1003049_PstIMspI_PA	52.15
1940	M6_1016636_PstIMspI_PA	52.15
1941	M6_1030997_PstIMspI_PA	52.15
1942	M6_1046088_PstIMspI_PA	52.15
1943	M6_1052733_PstIMspI_PA	52.15
1944	M6_1089244_PstIMspI_PA	52.15
1945	M6_1101847_PstIMspI_PA	52.15
1946	M6_1115471_PstIMspI_PA	52.15
1947	M6_1122342_PstIMspI_PA	52.15
1948	M6_1137664_PstIMspI_PA	52.15
1949	M6_1159041_PstIMspI_PA	52.15
1950	M6_1161326_PstIMspI_PA	52.15
1951	M6_1174316_PstIMspI_PA	52.15
1952	M6_1177231_PstIMspI_PA	52.15
1953	M6_1177986_PstIMspI_PA	52.15
1954	M6_1189795_PstIMspI_PA	52.15
1955	M6_11912_PstIMspI_PA	52.15
1956	M6_1191727_PstIMspI_PA	52.15
1957	M6_1201203_PstIMspI_PA	52.15
1958	M6_1223965_PstIMspI_PA	52.15
1959	M6_1225568_PstIMspI_PA	52.15
1960	M6_1227613_PstIMspI_PA	52.15
1961	M6_1240575_PstIMspI_PA	52.15
1962	M6_1243597_PstIMspI_PA	52.15
1963	M6_1244707_PstIMspI_PA	52.15
1964	M6_1260978_PstIMspI_PA	52.15
1965	M6_1270484_PstIMspI_PA	52.15
1966	M6_1279216_PstIMspI_PA	52.15
1967	M6_1286347_PstIMspI_PA	52.15
1968	M6_1294916_PstIMspI_PA	52.15
1969	M6_130140_PstIMspI_PA	52.15
1970	M6_1302951_PstIMspI_PA	52.15
1971	M6_1313512_PstIMspI_PA	52.15
1972	M6_1318408_PstIMspI_PA	52.15
1973	M6_13398_PstIMspI_PA	52.15
1974	M6_1348027_PstIMspI_PA	52.15
1975	M6_1351005_PstIMspI_PA	52.15
1976	M6_1366033_PstIMspI_PA	52.15
1977	M6_1366557_PstIMspI_PA	52.15
1978	M6_1399848_PstIMspI_PA	52.15
1979	M6_1403502_PstIMspI_PA	52.15
1980	M6_1422090_PstIMspI_PA	52.15
1981	M6_1427147_PstIMspI_PA	52.15
1982	M6_1439670_PstIMspI_PA	52.15
1983	M6_1449223_PstIMspI_PA	52.15
1984	M6_1460090_PstIMspI_PA	52.15
1985	M6_1461701_PstIMspI_PA	52.15
1986	M6_1464923_PstIMspI_PA	52.15
1987	M6_1489276_PstIMspI_PA	52.15
1988	M6_1497393_PstIMspI_PA	52.15
1989	M6_1500850_PstIMspI_PA	52.15
1990	M6_1507897_PstIMspI_PA	52.15
1991	M6_1536346_PstIMspI_PA	52.15
1992	M6_1575180_PstIMspI_PA	52.15
1993	M6_1575766_PstIMspI_PA	52.15
1994	M6_1591279_PstIMspI_PA	52.15
1995	M6_1592568_PstIMspI_PA	52.15
1996	M6_16091_PstIMspI_PA	52.15
1997	M6_1610903_PstIMspI_PA	52.15
1998	M6_1640393_PstIMspI_PA	52.15
1999	M6_1662690_PstIMspI_PA	52.15
2000	M6_1704299_PstIMspI_PA	52.15
2001	M6_1710262_PstIMspI_PA	52.15
2002	M6_1737684_PstIMspI_PA	52.15
2003	M6_1744554_PstIMspI_PA	52.15
2004	M6_1749240_PstIMspI_PA	52.15
2005	M6_1790900_PstIMspI_PA	52.15
2006	M6_1797511_PstIMspI_PA	52.15
2007	M6_1801878_PstIMspI_PA	52.15
2008	M6_1806579_PstIMspI_PA	52.15
2009	M6_1858902_PstIMspI_PA	52.15
2010	M6_1871424_PstIMspI_PA	52.15
2011	M6_1875008_PstIMspI_PA	52.15
2012	M6_1900984_PstIMspI_PA	52.15
2013	M6_1910773_PstIMspI_PA	52.15
2014	M6_1911198_PstIMspI_PA	52.15
2015	M6_1928700_PstIMspI_PA	52.15
2016	M6_1955407_PstIMspI_PA	52.15
2017	M6_1962301_PstIMspI_PA	52.15
2018	M6_1964318_PstIMspI_PA	52.15
2019	M6_1966292_PstIMspI_PA	52.15
2020	M6_1971737_PstIMspI_PA	52.15
2021	M6_1987415_PstIMspI_PA	52.15
2022	M6_200385_PstIMspI_PA	52.15
2023	M6_2020146_PstIMspI_PA	52.15
2024	M6_2023828_PstIMspI_PA	52.15
2025	M6_2027741_PstIMspI_PA	52.15
2026	M6_2041740_PstIMspI_PA	52.15
2027	M6_2051123_PstIMspI_PA	52.15
2028	M6_2056873_PstIMspI_PA	52.15
2029	M6_2057663_PstIMspI_PA	52.15
2030	M6_2060736_PstIMspI_PA	52.15
2031	M6_2076640_PstIMspI_PA	52.15
2032	M6_2088929_PstIMspI_PA	52.15
2033	M6_2089053_PstIMspI_PA	52.15
2034	M6_2090192_PstIMspI_PA	52.15
2035	M6_2090989_PstIMspI_PA	52.15
2036	M6_2123723_PstIMspI_PA	52.15
2037	M6_2129867_PstIMspI_PA	52.15
2038	M6_2135396_PstIMspI_PA	52.15
2039	M6_2152026_PstIMspI_PA	52.15
2040	M6_2156914_PstIMspI_PA	52.15
2041	M6_2170102_PstIMspI_PA	52.15
2042	M6_2175135_PstIMspI_PA	52.15
2043	M6_2181888_PstIMspI_PA	52.15
2044	M6_2187134_PstIMspI_PA	52.15
2045	M6_2202384_PstIMspI_PA	52.15
2046	M6_2213879_PstIMspI_PA	52.15
2047	M6_2218522_PstIMspI_PA	52.15
2048	M6_2233489_PstIMspI_PA	52.15
2049	M6_2242670_PstIMspI_PA	52.15
2050	M6_2255064_PstIMspI_PA	52.15
2051	M6_2256648_PstIMspI_PA	52.15
2052	M6_2257316_PstIMspI_PA	52.15
2053	M6_2267448_PstIMspI_PA	52.15
2054	M6_226745_PstIMspI_PA	52.15
2055	M6_2278117_PstIMspI_PA	52.15
2056	M6_2280547_PstIMspI_PA	52.15
2057	M6_2308525_PstIMspI_PA	52.15
2058	M6_2315529_PstIMspI_PA	52.15
2059	M6_2333579_PstIMspI_PA	52.15
2060	M6_2364777_PstIMspI_PA	52.15
2061	M6_2380969_PstIMspI_PA	52.15
2062	M6_2399921_PstIMspI_PA	52.15
2063	M6_2433819_PstIMspI_PA	52.15
2064	M6_2435373_PstIMspI_PA	52.15
2065	M6_2437186_PstIMspI_PA	52.15
2066	M6_2449283_PstIMspI_PA	52.15
2067	M6_2449475_PstIMspI_PA	52.15
2068	M6_2462135_PstIMspI_PA	52.15
2069	M6_2466801_PstIMspI_PA	52.15
2070	M6_2468193_PstIMspI_PA	52.15
2071	M6_2474853_PstIMspI_PA	52.15
2072	M6_24811_PstIMspI_PA	52.15
2073	M6_2507708_PstIMspI_PA	52.15
2074	M6_2538613_PstIMspI_PA	52.15
2075	M6_2549660_PstIMspI_PA	52.15
2076	M6_2560252_PstIMspI_PA	52.15
2077	M6_2562926_PstIMspI_PA	52.15
2078	M6_2570410_PstIMspI_PA	52.15
2079	M6_2582115_PstIMspI_PA	52.15
2080	M6_2597928_PstIMspI_PA	52.15
2081	M6_2610250_PstIMspI_PA	52.15
2082	M6_2617883_PstIMspI_PA	52.15
2083	M6_2626346_PstIMspI_PA	52.15
2084	M6_2629887_PstIMspI_PA	52.15
2085	M6_2631979_PstIMspI_PA	52.15
2086	M6_2663435_PstIMspI_PA	52.15
2087	M6_2663789_PstIMspI_PA	52.15
2088	M6_2664433_PstIMspI_PA	52.15
2089	M6_2667094_PstIMspI_PA	52.15
2090	M6_2673461_PstIMspI_PA	52.15
2091	M6_2679662_PstIMspI_PA	52.15
2092	M6_2701412_PstIMspI_PA	52.15
2093	M6_2701900_PstIMspI_PA	52.15
2094	M6_2713971_PstIMspI_PA	52.15
2095	M6_2728513_PstIMspI_PA	52.15
2096	M6_2747806_PstIMspI_PA	52.15
2097	M6_2750503_PstIMspI_PA	52.15
2098	M6_275638_PstIMspI_PA	52.15
2099	M6_2789445_PstIMspI_PA	52.15
2100	M6_2790903_PstIMspI_PA	52.15
2101	M6_2793765_PstIMspI_PA	52.15
2102	M6_2803645_PstIMspI_PA	52.15
2103	M6_2813809_PstIMspI_PA	52.15
2104	M6_2815582_PstIMspI_PA	52.15
2105	M6_2839077_PstIMspI_PA	52.15
2106	M6_2854755_PstIMspI_PA	52.15
2107	M6_2891484_PstIMspI_PA	52.15
2108	M6_2906349_PstIMspI_PA	52.15
2109	M6_2911993_PstIMspI_PA	52.15
2110	M6_2920072_PstIMspI_PA	52.15
2111	M6_2938783_PstIMspI_PA	52.15
2112	M6_2950585_PstIMspI_PA	52.15
2113	M6_298115_PstIMspI_PA	52.15
2114	M6_3001981_PstIMspI_PA	52.15
2115	M6_3005802_PstIMspI_PA	52.15
2116	M6_3012108_PstIMspI_PA	52.15
2117	M6_3052530_PstIMspI_PA	52.15
2118	M6_3057341_PstIMspI_PA	52.15
2119	M6_3058269_PstIMspI_PA	52.15
2120	M6_3063891_PstIMspI_PA	52.15
2121	M6_3075833_PstIMspI_PA	52.15
2122	M6_3076719_PstIMspI_PA	52.15
2123	M6_3080670_PstIMspI_PA	52.15
2124	M6_3088726_PstIMspI_PA	52.15
2125	M6_3117735_PstIMspI_PA	52.15
2126	M6_3126096_PstIMspI_PA	52.15
2127	M6_3127739_PstIMspI_PA	52.15
2128	M6_312865_PstIMspI_PA	52.15
2129	M6_313478_PstIMspI_PA	52.15
2130	M6_3147943_PstIMspI_PA	52.15
2131	M6_3173393_PstIMspI_PA	52.15
2132	M6_3180482_PstIMspI_PA	52.15
2133	M6_3182783_PstIMspI_PA	52.15
2134	M6_3227211_PstIMspI_PA	52.15
2135	M6_3230471_PstIMspI_PA	52.15
2136	M6_3237978_PstIMspI_PA	52.15
2137	M6_3239059_PstIMspI_PA	52.15
2138	M6_3246140_PstIMspI_PA	52.15
2139	M6_326035_PstIMspI_PA	52.15
2140	M6_326108_PstIMspI_PA	52.15
2141	M6_3269236_PstIMspI_PA	52.15
2142	M6_3278663_PstIMspI_PA	52.15
2143	M6_3290393_PstIMspI_PA	52.15
2144	M6_3330539_PstIMspI_PA	52.15
2145	M6_3337874_PstIMspI_PA	52.15
2146	M6_3352556_PstIMspI_PA	52.15
2147	M6_3374606_PstIMspI_PA	52.15
2148	M6_3399752_PstIMspI_PA	52.15
2149	M6_340301_PstIMspI_PA	52.15
2150	M6_340473_PstIMspI_PA	52.15
2151	M6_3405574_PstIMspI_PA	52.15
2152	M6_341673_PstIMspI_PA	52.15
2153	M6_3416946_PstIMspI_PA	52.15
2154	M6_3430557_PstIMspI_PA	52.15
2155	M6_3456736_PstIMspI_PA	52.15
2156	M6_3476304_PstIMspI_PA	52.15
2157	M6_3486033_PstIMspI_PA	52.15
2158	M6_349841_PstIMspI_PA	52.15
2159	M6_3504209_PstIMspI_PA	52.15
2160	M6_352348_PstIMspI_PA	52.15
2161	M6_3525265_PstIMspI_PA	52.15
2162	M6_352534_PstIMspI_PA	52.15
2163	M6_3546357_PstIMspI_PA	52.15
2164	M6_3547040_PstIMspI_PA	52.15
2165	M6_3572656_PstIMspI_PA	52.15
2166	M6_3573233_PstIMspI_PA	52.15
2167	M6_3586887_PstIMspI_PA	52.15
2168	M6_3609342_PstIMspI_PA	52.15
2169	M6_369807_PstIMspI_PA	52.15
2170	M6_375360_PstIMspI_PA	52.15
2171	M6_375921_PstIMspI_PA	52.15
2172	M6_379731_PstIMspI_PA	52.15
2173	M6_395463_PstIMspI_PA	52.15
2174	M6_402140_PstIMspI_PA	52.15
2175	M6_409135_PstIMspI_PA	52.15
2176	M6_415972_PstIMspI_PA	52.15
2177	M6_416980_PstIMspI_PA	52.15
2178	M6_425154_PstIMspI_PA	52.15
2179	M6_427361_PstIMspI_PA	52.15
2180	M6_430470_PstIMspI_PA	52.15
2181	M6_435112_PstIMspI_PA	52.15
2182	M6_437980_PstIMspI_PA	52.15
2183	M6_447650_PstIMspI_PA	52.15
2184	M6_448741_PstIMspI_PA	52.15
2185	M6_453356_PstIMspI_PA	52.15
2186	M6_454822_PstIMspI_PA	52.15
2187	M6_459782_PstIMspI_PA	52.15
2188	M6_459940_PstIMspI_PA	52.15
2189	M6_470629_PstIMspI_PA	52.15
2190	M6_474251_PstIMspI_PA	52.15
2191	M6_47618_PstIMspI_PA	52.15
2192	M6_482265_PstIMspI_PA	52.15
2193	M6_483902_PstIMspI_PA	52.15
2194	M6_487861_PstIMspI_PA	52.15
2195	M6_497765_PstIMspI_PA	52.15
2196	M6_500109_PstIMspI_PA	52.15
2197	M6_500921_PstIMspI_PA	52.15
2198	M6_501332_PstIMspI_PA	52.15
2199	M6_501414_PstIMspI_PA	52.15
2200	M6_503965_PstIMspI_PA	52.15
2201	M6_508810_PstIMspI_PA	52.15
2202	M6_513680_PstIMspI_PA	52.15
2203	M6_517499_PstIMspI_PA	52.15
2204	M6_522461_PstIMspI_PA	52.15
2205	M6_531523_PstIMspI_PA	52.15
2206	M6_542706_PstIMspI_PA	52.15
2207	M6_546877_PstIMspI_PA	52.15
2208	M6_547331_PstIMspI_PA	52.15
2209	M6_547400_PstIMspI_PA	52.15
2210	M6_552739_PstIMspI_PA	52.15
2211	M6_555265_PstIMspI_PA	52.15
2212	M6_556023_PstIMspI_PA	52.15
2213	M6_558959_PstIMspI_PA	52.15
2214	M6_566232_PstIMspI_PA	52.15
2215	M6_573613_PstIMspI_PA	52.15
2216	M6_577720_PstIMspI_PA	52.15
2217	M6_614222_PstIMspI_PA	52.15
2218	M6_614558_PstIMspI_PA	52.15
2219	M6_627478_PstIMspI_PA	52.15
2220	M6_650506_PstIMspI_PA	52.15
2221	M6_650852_PstIMspI_PA	52.15
2222	M6_653795_PstIMspI_PA	52.15
2223	M6_656417_PstIMspI_PA	52.15
2224	M6_656763_PstIMspI_PA	52.15
2225	M6_674402_PstIMspI_PA	52.15
2226	M6_692217_PstIMspI_PA	52.15
2227	M6_693383_PstIMspI_PA	52.15
2228	M6_696476_PstIMspI_PA	52.15
2229	M6_697586_PstIMspI_PA	52.15
2230	M6_705744_PstIMspI_PA	52.15
2231	M6_708261_PstIMspI_PA	52.15
2232	M6_721773_PstIMspI_PA	52.15
2233	M6_733014_PstIMspI_PA	52.15
2234	M6_734225_PstIMspI_PA	52.15
2235	M6_764972_PstIMspI_PA	52.15
2236	M6_767310_PstIMspI_PA	52.15
2237	M6_777045_PstIMspI_PA	52.15
2238	M6_782859_PstIMspI_PA	52.15
2239	M6_783940_PstIMspI_PA	52.15
2240	M6_784100_PstIMspI_PA	52.15
2241	M6_785373_PstIMspI_PA	52.15
2242	M6_793823_PstIMspI_PA	52.15
2243	M6_824286_PstIMspI_PA	52.15
2244	M6_838599_PstIMspI_PA	52.15
2245	M6_840995_PstIMspI_PA	52.15
2246	M6_856518_PstIMspI_PA	52.15
2247	M6_870786_PstIMspI_PA	52.15
2248	M6_873070_PstIMspI_PA	52.15
2249	M6_88151_PstIMspI_PA	52.15
2250	M6_906152_PstIMspI_PA	52.15
2251	M6_917767_PstIMspI_PA	52.15
2252	M6_931697_PstIMspI_PA	52.15
2253	M6_939938_PstIMspI_PA	52.15
2254	M6_943061_PstIMspI_PA	52.15
2255	M6_956635_PstIMspI_PA	52.15
2256	M6_975163_PstIMspI_PA	52.15
2257	M6_981658_PstIMspI_PA	52.15
2258	M6_984521_PstIMspI_PA	52.15
2259	M6_988237_PstIMspI_PA	52.15
2260	M6_989404_PstIMspI_PA	52.15
2261	M6_991057_PstIMspI_PA	52.15
2262	M6_993908_PstIMspI_PA	52.15
2263	M6_998775_PstIMspI_PA	52.15
2264	Opata_3147823_PstIMspI_PA	52.15
2265	D_contig73088_374	52.41
2266	1371162	52.53
2267	3947647	52.54
2268	Xfbb178a	52.6
2269	1219995	53
2270	Xcdo1312	53.2
2271	D1.1_ctg9337	53.2
2272	Xcfd39	53.5
2273	Excalibur_rep_c66353_598	53.56
2274	Xcfd39a	53.6
2275	wsnp_Ku_c25831_35797676	54.11
2276	1032077	54.12
2277	1048225	54.12
2278	1105528	54.12
2279	2243585	54.12
2280	2247813	54.12
2281	Excalibur_c23163_98	54.22
2282	BobWhite_c3975_995	54.53
2283	1146638	54.64
2284	1207851	54.64
2285	Tdurum_contig10771_699	54.78
2286	Ra_c964_904	54.78
2287	Kukri_c19502_174	54.78
2288	GENE-2556_390	54.78
2289	Excalibur_c34923_401	54.78
2290	Ex_c3802_71	54.78
2291	D_GBB4FNX02JCEVR_245	54.78
2292	D_GB5Y7FA01BJ733_389	54.78
2293	D_GA8KES401CS4CG_158	54.78
2294	D_contig36295_279	54.78
2295	D_contig34321_189	54.78
2296	BobWhite_c21362_502	54.78
2297	1069768	55.39
2298	1270829	55.39
2299	1330270	55.39
2300	BS00036421_51	55.51
2301	tplb0038a13_900	55.51
2302	RAC875_c1685_537	55.51
2303	Kukri_c30169_904	55.51
2304	CAP8_c1694_50	55.51
2305	2290303	55.56
2306	Xgpw311a	55.6
2307	1106973	55.97
2308	1205869	55.97
2309	2249592	55.97
2310	1088700	55.98
2311	3021332	55.98
2312	1132058	56.54
2313	1863878	56.54
2314	4395897	56.54
2315	4543271	56.54
2316	XgpwE2	56.6
2317	2249282	56.61
2318	4536126	56.62
2319	1106786	56.64
2320	3533520	56.93
2321	1036675	57.01
2322	1237229	57.01
2323	3941078	57.03
2324	1083995	57.19
2325	1085842	57.19
2326	1093082	57.19
2327	1099266	57.19
2328	1110425	57.19
2329	1115822	57.19
2330	1139655	57.19
2331	1187173	57.19
2332	1204828	57.19
2333	1206533	57.19
2334	1247354	57.19
2335	1290624	57.19
2336	1397847	57.19
2337	2245841	57.19
2338	2300775	57.19
2339	3940172	57.19
2340	3942998	57.19
2341	3960340	57.19
2342	BobWhite_c28388_198	57.58
2343	2247356	57.64
2344	1156321	57.79
2345	2260094	58
2346	3936188	58
2347	3957015	58
2348	4440031	58.05
2349	978619	58.41
2350	1135493	58.41
2351	1159879	58.41
2352	2271290	58.41
2353	Xcdo1312a	58.6
2354	AltBH	58.6
2355	D1.1_ctg9337_1	58.6
2356	1012092	58.87
2357	1092185	58.87
2358	1104134	58.87
2359	1123806	58.87
2360	1161372	58.87
2361	1201632	58.87
2362	1203207	58.87
2363	1221349	58.87
2364	1332576	58.87
2365	1081897	58.99
2366	1090679	58.99
2367	1116375	58.99
2368	1185105	58.99
2369	1228565	58.99
2370	1398738	58.99
2371	2244794	58.99
2372	3022423	58.99
2373	993587	59.16
2374	1387546	59.16
2375	1201166	59.19
2376	6041237	59.24
2377	2258475	59.32
2378	WMC720	59.52
2379	997385	59.52
2380	1081852	59.52
2381	1229519	59.52
2382	2248602	59.52
2383	2255311	59.52
2384	3939800	59.52
2385	3945679	59.52
2386	3961058	59.52
2387	4440289	59.52
2388	4664068	59.52
2389	1002210	59.6
2390	2243206	59.6
2391	1106210	59.63
2392	1113048	59.63
2393	1127395	59.63
2394	1151043	59.63
2395	1161467	59.63
2396	1233130	59.63
2397	1260676	59.63
2398	1272422	59.63
2399	1384711	59.63
2400	2251391	59.63
2401	4393920	59.63
2402	1186682	59.66
2403	1233229	59.66
2404	1237451	59.66
2405	1254676	59.66
2406	1289681	59.66
2407	2330971	59.66
2408	3022106	59.66
2409	1079457	59.68
2410	wmc473	59.85
2411	M6_1245834_PstIMluI_PA	59.85
2412	M6_1868025_PstIMluI_PA	59.85
2413	M6_1182039_PstIMseI_PA	59.85
2414	M6_122297_PstIMseI_PA	59.85
2415	M6_123629_PstIMseI_PA	59.85
2416	M6_1245121_PstIMseI_PA	59.85
2417	M6_125935_PstIMseI_PA	59.85
2418	M6_1265385_PstIMseI_PA	59.85
2419	M6_1266567_PstIMseI_PA	59.85
2420	M6_129216_PstIMseI_PA	59.85
2421	M6_1405700_PstIMseI_PA	59.85
2422	M6_1452405_PstIMseI_PA	59.85
2423	M6_1679927_PstIMseI_PA	59.85
2424	M6_1869435_PstIMseI_PA	59.85
2425	M6_189273_PstIMseI_PA	59.85
2426	M6_1896673_PstIMseI_PA	59.85
2427	M6_1926174_PstIMseI_PA	59.85
2428	M6_1926513_PstIMseI_PA	59.85
2429	M6_1994233_PstIMseI_PA	59.85
2430	M6_2005521_PstIMseI_PA	59.85
2431	M6_203633_PstIMseI_PA	59.85
2432	M6_2060660_PstIMseI_PA	59.85
2433	M6_229485_PstIMseI_PA	59.85
2434	M6_234564_PstIMseI_PA	59.85
2435	M6_2349347_PstIMseI_PA	59.85
2436	M6_2353822_PstIMseI_PA	59.85
2437	M6_2421972_PstIMseI_PA	59.85
2438	M6_2499439_PstIMseI_PA	59.85
2439	M6_2515918_PstIMseI_PA	59.85
2440	M6_2983588_PstIMseI_PA	59.85
2441	M6_321753_PstIMseI_PA	59.85
2442	M6_32443_PstIMseI_PA	59.85
2443	M6_324823_PstIMseI_PA	59.85
2444	M6_3268955_PstIMseI_PA	59.85
2445	M6_3834119_PstIMseI_PA	59.85
2446	M6_3930404_PstIMseI_PA	59.85
2447	M6_447339_PstIMseI_PA	59.85
2448	M6_481558_PstIMseI_PA	59.85
2449	M6_521790_PstIMseI_PA	59.85
2450	M6_554637_PstIMseI_PA	59.85
2451	M6_563223_PstIMseI_PA	59.85
2452	M6_584308_PstIMseI_PA	59.85
2453	M6_611652_PstIMseI_PA	59.85
2454	M6_616506_PstIMseI_PA	59.85
2455	M6_677297_PstIMseI_PA	59.85
2456	M6_714577_PstIMseI_PA	59.85
2457	M6_799563_PstIMseI_PA	59.85
2458	M6_831435_PstIMseI_PA	59.85
2459	M6_884353_PstIMseI_PA	59.85
2460	M6_886603_PstIMseI_PA	59.85
2461	M6_930906_PstIMseI_PA	59.85
2462	M6_952440_PstIMseI_PA	59.85
2463	M6_990153_PstIMseI_PA	59.85
2464	Opata_1019451_PstIMseI_PA	59.85
2465	Opata_238514_PstIMseI_PA	59.85
2466	Opata_2905371_PstIMseI_PA	59.85
2467	M6_1064384_PstIMspI_PA	59.85
2468	M6_1183417_PstIMspI_PA	59.85
2469	M6_1305029_PstIMspI_PA	59.85
2470	M6_1429704_PstIMspI_PA	59.85
2471	M6_1641154_PstIMspI_PA	59.85
2472	M6_1642573_PstIMspI_PA	59.85
2473	M6_1649129_PstIMspI_PA	59.85
2474	M6_1715525_PstIMspI_PA	59.85
2475	M6_1831988_PstIMspI_PA	59.85
2476	M6_1835324_PstIMspI_PA	59.85
2477	M6_1940100_PstIMspI_PA	59.85
2478	M6_2081748_PstIMspI_PA	59.85
2479	M6_2095400_PstIMspI_PA	59.85
2480	M6_2338547_PstIMspI_PA	59.85
2481	M6_2458201_PstIMspI_PA	59.85
2482	M6_2488173_PstIMspI_PA	59.85
2483	M6_2512116_PstIMspI_PA	59.85
2484	M6_2534029_PstIMspI_PA	59.85
2485	M6_2614326_PstIMspI_PA	59.85
2486	M6_2828738_PstIMspI_PA	59.85
2487	M6_2913446_PstIMspI_PA	59.85
2488	M6_3072293_PstIMspI_PA	59.85
2489	M6_3151392_PstIMspI_PA	59.85
2490	M6_3267389_PstIMspI_PA	59.85
2491	M6_3420641_PstIMspI_PA	59.85
2492	M6_422772_PstIMspI_PA	59.85
2493	M6_42696_PstIMspI_PA	59.85
2494	M6_460240_PstIMspI_PA	59.85
2495	M6_475179_PstIMspI_PA	59.85
2496	M6_552606_PstIMspI_PA	59.85
2497	M6_589460_PstIMspI_PA	59.85
2498	M6_596570_PstIMspI_PA	59.85
2499	M6_615199_PstIMspI_PA	59.85
2500	M6_692146_PstIMspI_PA	59.85
2501	M6_704091_PstIMspI_PA	59.85
2502	M6_729821_PstIMspI_PA	59.85
2503	M6_743929_PstIMspI_PA	59.85
2504	M6_814222_PstIMspI_PA	59.85
2505	Opata_2121070_PstIMspI_PA	59.85
2506	Opata_3269384_PstIMspI_PA	59.85
2507	Opata_3283151_PstIMspI_PA	59.85
2508	Opata_93693_PstIMspI_PA	59.85
2509	Opata_472412_11_PstIMseI_SNP	59.85
2510	Opata_64264_4_PstIMseI_SNP	59.85
2511	Opata_1765175_34_PstIMspI_SNP	59.85
2512	Opata_245228_85_PstIMspI_SNP	59.85
2513	Opata_345373_73_PstIMspI_SNP	59.85
2514	Opata_77850_4_PstIMspI_SNP	59.85
2515	Opata_785349_41_PstIMspI_SNP	59.85
2516	Opata_276419_PstIMseI_PA	59.85
2517	Opata_325206_PstIMseI_PA	59.85
2518	M6_1454261_PstIMluI_PA	59.85
2519	M6_2629536_PstIMluI_PA	59.85
2520	M6_102075_PstIMseI_PA	59.85
2521	M6_1060645_PstIMseI_PA	59.85
2522	M6_1137748_PstIMseI_PA	59.85
2523	M6_1173703_PstIMseI_PA	59.85
2524	M6_1256673_PstIMseI_PA	59.85
2525	M6_1483003_PstIMseI_PA	59.85
2526	M6_1625654_PstIMseI_PA	59.85
2527	M6_2364175_PstIMseI_PA	59.85
2528	M6_24899_PstIMseI_PA	59.85
2529	M6_2494701_PstIMseI_PA	59.85
2530	M6_271335_PstIMseI_PA	59.85
2531	M6_2829743_PstIMseI_PA	59.85
2532	M6_2908901_PstIMseI_PA	59.85
2533	M6_342063_PstIMseI_PA	59.85
2534	M6_3753377_PstIMseI_PA	59.85
2535	M6_389621_PstIMseI_PA	59.85
2536	M6_4151158_PstIMseI_PA	59.85
2537	M6_446066_PstIMseI_PA	59.85
2538	M6_513044_PstIMseI_PA	59.85
2539	M6_545938_PstIMseI_PA	59.85
2540	M6_6299_PstIMseI_PA	59.85
2541	M6_758938_PstIMseI_PA	59.85
2542	M6_80475_PstIMseI_PA	59.85
2543	M6_811580_PstIMseI_PA	59.85
2544	M6_887846_PstIMseI_PA	59.85
2545	M6_957279_PstIMseI_PA	59.85
2546	M6_962274_PstIMseI_PA	59.85
2547	M6_974492_PstIMseI_PA	59.85
2548	M6_976969_PstIMseI_PA	59.85
2549	Opata_1138330_PstIMseI_PA	59.85
2550	Opata_1471573_PstIMseI_PA	59.85
2551	Opata_1954277_PstIMseI_PA	59.85
2552	Opata_415920_PstIMseI_PA	59.85
2553	Opata_42821_PstIMseI_PA	59.85
2554	M6_1302392_PstIMspI_PA	59.85
2555	M6_1510583_PstIMspI_PA	59.85
2556	M6_1610989_PstIMspI_PA	59.85
2557	M6_1732259_PstIMspI_PA	59.85
2558	M6_1842843_PstIMspI_PA	59.85
2559	M6_2026623_PstIMspI_PA	59.85
2560	M6_216427_PstIMspI_PA	59.85
2561	M6_2275414_PstIMspI_PA	59.85
2562	M6_2320405_PstIMspI_PA	59.85
2563	M6_2530017_PstIMspI_PA	59.85
2564	M6_2660015_PstIMspI_PA	59.85
2565	M6_3024217_PstIMspI_PA	59.85
2566	M6_3204841_PstIMspI_PA	59.85
2567	M6_3290964_PstIMspI_PA	59.85
2568	M6_3331866_PstIMspI_PA	59.85
2569	M6_3417232_PstIMspI_PA	59.85
2570	M6_3543775_PstIMspI_PA	59.85
2571	M6_3573277_PstIMspI_PA	59.85
2572	M6_437177_PstIMspI_PA	59.85
2573	M6_7545_PstIMspI_PA	59.85
2574	M6_857314_PstIMspI_PA	59.85
2575	Opata_1393173_PstIMspI_PA	59.85
2576	Opata_2148154_PstIMspI_PA	59.85
2577	Opata_2610932_PstIMspI_PA	59.85
2578	Opata_4133754_PstIMspI_PA	59.85
2579	Opata_1144812_35_PstIMseI_SNP	59.85
2580	Opata_3712668_48_PstIMseI_SNP	59.85
2581	Opata_3712668_77_PstIMseI_SNP	59.85
2582	Opata_928786_88_PstIMseI_SNP	59.85
2583	Opata_2121166_84_PstIMspI_SNP	59.85
2584	Opata_2790207_54_PstIMspI_SNP	59.85
2585	Opata_3468991_54_PstIMspI_SNP	59.85
2586	M6_1180638_PstIMluI_PA	59.85
2587	M6_1495433_PstIMluI_PA	59.85
2588	M6_1020758_PstIMseI_PA	59.85
2589	M6_1056542_PstIMseI_PA	59.85
2590	M6_1079291_PstIMseI_PA	59.85
2591	M6_1087206_PstIMseI_PA	59.85
2592	M6_1137561_PstIMseI_PA	59.85
2593	M6_129467_PstIMseI_PA	59.85
2594	M6_1461194_PstIMseI_PA	59.85
2595	M6_1648012_PstIMseI_PA	59.85
2596	M6_1762744_PstIMseI_PA	59.85
2597	M6_1849942_PstIMseI_PA	59.85
2598	M6_1999205_PstIMseI_PA	59.85
2599	M6_3066290_PstIMseI_PA	59.85
2600	M6_3833495_PstIMseI_PA	59.85
2601	M6_3936734_PstIMseI_PA	59.85
2602	M6_4060706_PstIMseI_PA	59.85
2603	M6_4119225_PstIMseI_PA	59.85
2604	M6_473999_PstIMseI_PA	59.85
2605	M6_56853_PstIMseI_PA	59.85
2606	M6_801759_PstIMseI_PA	59.85
2607	M6_1290168_PstIMspI_PA	59.85
2608	M6_1586993_PstIMspI_PA	59.85
2609	M6_1707520_PstIMspI_PA	59.85
2610	M6_18412_PstIMspI_PA	59.85
2611	M6_1913473_PstIMspI_PA	59.85
2612	M6_3605664_PstIMspI_PA	59.85
2613	M6_983581_PstIMspI_PA	59.85
2614	Opata_1072916_89_PstIMseI_SNP	59.85
2615	Opata_1204908_89_PstIMseI_SNP	59.85
2616	Opata_2773421_66_PstIMseI_SNP	59.85
2617	Opata_404803_13_PstIMseI_SNP	59.85
2618	Opata_416884_16_PstIMseI_SNP	59.85
2619	Opata_689068_37_PstIMseI_SNP	59.85
2620	Opata_747708_55_PstIMseI_SNP	59.85
2621	Opata_981857_18_PstIMseI_SNP	59.85
2622	Opata_313279_37_PstIMspI_SNP	59.85
2623	M6_1273215_PstIMluI_PA	59.85
2624	M6_16027_PstIMluI_PA	59.85
2625	M6_2439625_PstIMluI_PA	59.85
2626	M6_2673048_PstIMluI_PA	59.85
2627	M6_34962_PstIMluI_PA	59.85
2628	M6_653634_PstIMluI_PA	59.85
2629	M6_928669_PstIMluI_PA	59.85
2630	Opata_1715963_PstIMluI_PA	59.85
2631	M6_1396962_PstIMseI_PA	59.85
2632	M6_285590_PstIMseI_PA	59.85
2633	M6_3954397_PstIMseI_PA	59.85
2634	M6_860684_PstIMseI_PA	59.85
2635	Opata_1043088_PstIMseI_PA	59.85
2636	Opata_143548_PstIMseI_PA	59.85
2637	Opata_491718_PstIMseI_PA	59.85
2638	Opata_749034_PstIMseI_PA	59.85
2639	Opata_836136_PstIMseI_PA	59.85
2640	M6_2810265_PstIMspI_PA	59.85
2641	M6_34227_PstIMspI_PA	59.85
2642	M6_3534715_PstIMspI_PA	59.85
2643	M6_410942_PstIMspI_PA	59.85
2644	Opata_2079353_PstIMspI_PA	59.85
2645	Opata_4211869_PstIMspI_PA	59.85
2646	Opata_584278_PstIMspI_PA	59.85
2647	Opata_120515_89_PstIMluI_SNP	59.85
2648	Opata_1449306_76_PstIMseI_SNP	59.85
2649	Opata_204121_23_PstIMseI_SNP	59.85
2650	Opata_3270211_48_PstIMseI_SNP	59.85
2651	Opata_342308_54_PstIMseI_SNP	59.85
2652	Opata_3729681_48_PstIMseI_SNP	59.85
2653	Opata_42522_45_PstIMseI_SNP	59.85
2654	Opata_437567_9_PstIMseI_SNP	59.85
2655	Opata_555042_32_PstIMseI_SNP	59.85
2656	Opata_970104_25_PstIMseI_SNP	59.85
2657	Opata_2114983_34_PstIMspI_SNP	59.85
2658	M6_1066631_PstIMluI_PA	59.85
2659	M6_108141_PstIMluI_PA	59.85
2660	M6_1120865_PstIMluI_PA	59.85
2661	M6_1538074_PstIMluI_PA	59.85
2662	M6_2243325_PstIMluI_PA	59.85
2663	M6_2283028_PstIMluI_PA	59.85
2664	M6_2293728_PstIMluI_PA	59.85
2665	M6_2505462_PstIMluI_PA	59.85
2666	M6_2540345_PstIMluI_PA	59.85
2667	M6_774855_PstIMluI_PA	59.85
2668	M6_850291_PstIMluI_PA	59.85
2669	M6_862750_PstIMluI_PA	59.85
2670	M6_943017_PstIMluI_PA	59.85
2671	M6_993559_PstIMluI_PA	59.85
2672	Opata_1478746_PstIMluI_PA	59.85
2673	Opata_2558875_PstIMluI_PA	59.85
2674	Opata_2780588_PstIMluI_PA	59.85
2675	M6_1131435_PstIMseI_PA	59.85
2676	M6_1143240_PstIMseI_PA	59.85
2677	M6_1357410_PstIMseI_PA	59.85
2678	M6_1857870_PstIMseI_PA	59.85
2679	M6_280388_PstIMseI_PA	59.85
2680	M6_287607_PstIMseI_PA	59.85
2681	M6_323213_PstIMseI_PA	59.85
2682	M6_3395989_PstIMseI_PA	59.85
2683	M6_3464541_PstIMseI_PA	59.85
2684	M6_404021_PstIMseI_PA	59.85
2685	M6_451179_PstIMseI_PA	59.85
2686	M6_769586_PstIMseI_PA	59.85
2687	M6_800145_PstIMseI_PA	59.85
2688	M6_843652_PstIMseI_PA	59.85
2689	M6_880663_PstIMseI_PA	59.85
2690	M6_956141_PstIMseI_PA	59.85
2691	M6_976394_PstIMseI_PA	59.85
2692	Opata_1013384_PstIMseI_PA	59.85
2693	Opata_109489_PstIMseI_PA	59.85
2694	Opata_1172034_PstIMseI_PA	59.85
2695	Opata_1211973_PstIMseI_PA	59.85
2696	Opata_1231275_PstIMseI_PA	59.85
2697	Opata_1268887_PstIMseI_PA	59.85
2698	Opata_129610_PstIMseI_PA	59.85
2699	Opata_1300642_PstIMseI_PA	59.85
2700	Opata_130894_PstIMseI_PA	59.85
2701	Opata_1315535_PstIMseI_PA	59.85
2702	Opata_1329773_PstIMseI_PA	59.85
2703	Opata_1348662_PstIMseI_PA	59.85
2704	Opata_150535_PstIMseI_PA	59.85
2705	Opata_1727516_PstIMseI_PA	59.85
2706	Opata_1734223_PstIMseI_PA	59.85
2707	Opata_174055_PstIMseI_PA	59.85
2708	Opata_191765_PstIMseI_PA	59.85
2709	Opata_202679_PstIMseI_PA	59.85
2710	Opata_2060178_PstIMseI_PA	59.85
2711	Opata_2218985_PstIMseI_PA	59.85
2712	Opata_224403_PstIMseI_PA	59.85
2713	Opata_226106_PstIMseI_PA	59.85
2714	Opata_261498_PstIMseI_PA	59.85
2715	Opata_266032_PstIMseI_PA	59.85
2716	Opata_2960167_PstIMseI_PA	59.85
2717	Opata_31056_PstIMseI_PA	59.85
2718	Opata_325092_PstIMseI_PA	59.85
2719	Opata_343780_PstIMseI_PA	59.85
2720	Opata_346161_PstIMseI_PA	59.85
2721	Opata_354616_PstIMseI_PA	59.85
2722	Opata_362748_PstIMseI_PA	59.85
2723	Opata_383241_PstIMseI_PA	59.85
2724	Opata_41127_PstIMseI_PA	59.85
2725	Opata_424288_PstIMseI_PA	59.85
2726	Opata_429181_PstIMseI_PA	59.85
2727	Opata_4313125_PstIMseI_PA	59.85
2728	Opata_434674_PstIMseI_PA	59.85
2729	Opata_4357944_PstIMseI_PA	59.85
2730	Opata_436521_PstIMseI_PA	59.85
2731	Opata_460346_PstIMseI_PA	59.85
2732	Opata_470324_PstIMseI_PA	59.85
2733	Opata_50506_PstIMseI_PA	59.85
2734	Opata_524718_PstIMseI_PA	59.85
2735	Opata_552583_PstIMseI_PA	59.85
2736	Opata_582539_PstIMseI_PA	59.85
2737	Opata_603368_PstIMseI_PA	59.85
2738	Opata_630110_PstIMseI_PA	59.85
2739	Opata_643287_PstIMseI_PA	59.85
2740	Opata_677496_PstIMseI_PA	59.85
2741	Opata_711901_PstIMseI_PA	59.85
2742	Opata_755931_PstIMseI_PA	59.85
2743	Opata_805963_PstIMseI_PA	59.85
2744	Opata_858831_PstIMseI_PA	59.85
2745	Opata_90967_PstIMseI_PA	59.85
2746	Opata_938692_PstIMseI_PA	59.85
2747	Opata_991070_PstIMseI_PA	59.85
2748	M6_100210_PstIMspI_PA	59.85
2749	M6_103802_PstIMspI_PA	59.85
2750	M6_11089_PstIMspI_PA	59.85
2751	M6_116879_PstIMspI_PA	59.85
2752	M6_123054_PstIMspI_PA	59.85
2753	M6_1311578_PstIMspI_PA	59.85
2754	M6_1399097_PstIMspI_PA	59.85
2755	M6_140131_PstIMspI_PA	59.85
2756	M6_141792_PstIMspI_PA	59.85
2757	M6_1420555_PstIMspI_PA	59.85
2758	M6_144400_PstIMspI_PA	59.85
2759	M6_1449826_PstIMspI_PA	59.85
2760	M6_1486640_PstIMspI_PA	59.85
2761	M6_1597750_PstIMspI_PA	59.85
2762	M6_162339_PstIMspI_PA	59.85
2763	M6_1637034_PstIMspI_PA	59.85
2764	M6_1788190_PstIMspI_PA	59.85
2765	M6_1795495_PstIMspI_PA	59.85
2766	M6_1877078_PstIMspI_PA	59.85
2767	M6_1897205_PstIMspI_PA	59.85
2768	M6_2122080_PstIMspI_PA	59.85
2769	M6_2257832_PstIMspI_PA	59.85
2770	M6_2495149_PstIMspI_PA	59.85
2771	M6_2611764_PstIMspI_PA	59.85
2772	M6_2693907_PstIMspI_PA	59.85
2773	M6_3178048_PstIMspI_PA	59.85
2774	M6_326326_PstIMspI_PA	59.85
2775	M6_3323919_PstIMspI_PA	59.85
2776	M6_42935_PstIMspI_PA	59.85
2777	M6_48366_PstIMspI_PA	59.85
2778	M6_49884_PstIMspI_PA	59.85
2779	M6_519414_PstIMspI_PA	59.85
2780	M6_682479_PstIMspI_PA	59.85
2781	M6_714140_PstIMspI_PA	59.85
2782	M6_75537_PstIMspI_PA	59.85
2783	M6_76948_PstIMspI_PA	59.85
2784	M6_8359_PstIMspI_PA	59.85
2785	M6_85016_PstIMspI_PA	59.85
2786	Opata_1038725_PstIMspI_PA	59.85
2787	Opata_1185512_PstIMspI_PA	59.85
2788	Opata_1202217_PstIMspI_PA	59.85
2789	Opata_1438484_PstIMspI_PA	59.85
2790	Opata_14649_PstIMspI_PA	59.85
2791	Opata_1479466_PstIMspI_PA	59.85
2792	Opata_1483144_PstIMspI_PA	59.85
2793	Opata_1509748_PstIMspI_PA	59.85
2794	Opata_1554070_PstIMspI_PA	59.85
2795	Opata_1567122_PstIMspI_PA	59.85
2796	Opata_1615351_PstIMspI_PA	59.85
2797	Opata_1689374_PstIMspI_PA	59.85
2798	Opata_1794346_PstIMspI_PA	59.85
2799	Opata_194090_PstIMspI_PA	59.85
2800	Opata_1968565_PstIMspI_PA	59.85
2801	Opata_1980735_PstIMspI_PA	59.85
2802	Opata_19820_PstIMspI_PA	59.85
2803	Opata_2086265_PstIMspI_PA	59.85
2804	Opata_2109785_PstIMspI_PA	59.85
2805	Opata_2148430_PstIMspI_PA	59.85
2806	Opata_2212978_PstIMspI_PA	59.85
2807	Opata_2225005_PstIMspI_PA	59.85
2808	Opata_2390375_PstIMspI_PA	59.85
2809	Opata_240756_PstIMspI_PA	59.85
2810	Opata_2412596_PstIMspI_PA	59.85
2811	Opata_2415808_PstIMspI_PA	59.85
2812	Opata_2457865_PstIMspI_PA	59.85
2813	Opata_2481863_PstIMspI_PA	59.85
2814	Opata_2485981_PstIMspI_PA	59.85
2815	Opata_2560209_PstIMspI_PA	59.85
2816	Opata_258078_PstIMspI_PA	59.85
2817	Opata_2584725_PstIMspI_PA	59.85
2818	Opata_2617101_PstIMspI_PA	59.85
2819	Opata_2648256_PstIMspI_PA	59.85
2820	Opata_2695260_PstIMspI_PA	59.85
2821	Opata_2703843_PstIMspI_PA	59.85
2822	Opata_275098_PstIMspI_PA	59.85
2823	Opata_278381_PstIMspI_PA	59.85
2824	Opata_2830852_PstIMspI_PA	59.85
2825	Opata_2842934_PstIMspI_PA	59.85
2826	Opata_2987140_PstIMspI_PA	59.85
2827	Opata_3027980_PstIMspI_PA	59.85
2828	Opata_3129236_PstIMspI_PA	59.85
2829	Opata_3140457_PstIMspI_PA	59.85
2830	Opata_3186712_PstIMspI_PA	59.85
2831	Opata_3223465_PstIMspI_PA	59.85
2832	Opata_322388_PstIMspI_PA	59.85
2833	Opata_3224224_PstIMspI_PA	59.85
2834	Opata_3309879_PstIMspI_PA	59.85
2835	Opata_3390206_PstIMspI_PA	59.85
2836	Opata_3481936_PstIMspI_PA	59.85
2837	Opata_3500294_PstIMspI_PA	59.85
2838	Opata_3889062_PstIMspI_PA	59.85
2839	Opata_3947729_PstIMspI_PA	59.85
2840	Opata_4003022_PstIMspI_PA	59.85
2841	Opata_4024449_PstIMspI_PA	59.85
2842	Opata_4141578_PstIMspI_PA	59.85
2843	Opata_4151272_PstIMspI_PA	59.85
2844	Opata_453979_PstIMspI_PA	59.85
2845	Opata_469833_PstIMspI_PA	59.85
2846	Opata_493088_PstIMspI_PA	59.85
2847	Opata_495261_PstIMspI_PA	59.85
2848	Opata_504524_PstIMspI_PA	59.85
2849	Opata_511411_PstIMspI_PA	59.85
2850	Opata_523915_PstIMspI_PA	59.85
2851	Opata_56050_PstIMspI_PA	59.85
2852	Opata_586913_PstIMspI_PA	59.85
2853	Opata_595855_PstIMspI_PA	59.85
2854	Opata_63536_PstIMspI_PA	59.85
2855	Opata_65741_PstIMspI_PA	59.85
2856	Opata_680886_PstIMspI_PA	59.85
2857	Opata_710253_PstIMspI_PA	59.85
2858	Opata_739744_PstIMspI_PA	59.85
2859	Opata_767709_PstIMspI_PA	59.85
2860	Opata_799608_PstIMspI_PA	59.85
2861	Opata_887606_PstIMspI_PA	59.85
2862	Opata_89299_PstIMspI_PA	59.85
2863	Opata_92737_PstIMspI_PA	59.85
2864	Opata_1726943_63_PstIMseI_SNP	59.85
2865	Opata_1726943_86_PstIMseI_SNP	59.85
2866	Opata_173482_20_PstIMseI_SNP	59.85
2867	Opata_175998_66_PstIMseI_SNP	59.85
2868	Opata_331574_84_PstIMseI_SNP	59.85
2869	Opata_331574_85_PstIMseI_SNP	59.85
2870	Opata_594014_81_PstIMseI_SNP	59.85
2871	Opata_1220382_8_PstIMspI_SNP	59.85
2872	Opata_1406942_5_PstIMspI_SNP	59.85
2873	Opata_3246573_5_PstIMspI_SNP	59.85
2874	Opata_3946532_57_PstIMspI_SNP	59.85
2875	Opata_404094_74_PstIMspI_SNP	59.85
2876	Opata_404094_83_PstIMspI_SNP	59.85
2877	Opata_472788_34_PstIMspI_SNP	59.85
2878	M6_1025702_PstIMluI_PA	59.85
2879	M6_111204_PstIMluI_PA	59.85
2880	M6_1420562_PstIMluI_PA	59.85
2881	M6_162547_PstIMluI_PA	59.85
2882	M6_172852_PstIMluI_PA	59.85
2883	M6_1856948_PstIMluI_PA	59.85
2884	M6_189248_PstIMluI_PA	59.85
2885	M6_2273345_PstIMluI_PA	59.85
2886	M6_2313465_PstIMluI_PA	59.85
2887	M6_2523484_PstIMluI_PA	59.85
2888	M6_2650785_PstIMluI_PA	59.85
2889	M6_290464_PstIMluI_PA	59.85
2890	M6_422452_PstIMluI_PA	59.85
2891	M6_59534_PstIMluI_PA	59.85
2892	M6_636876_PstIMluI_PA	59.85
2893	M6_726274_PstIMluI_PA	59.85
2894	M6_89363_PstIMluI_PA	59.85
2895	M6_1002421_PstIMseI_PA	59.85
2896	M6_1018358_PstIMseI_PA	59.85
2897	M6_101886_PstIMseI_PA	59.85
2898	M6_1022859_PstIMseI_PA	59.85
2899	M6_1043710_PstIMseI_PA	59.85
2900	M6_105846_PstIMseI_PA	59.85
2901	M6_107842_PstIMseI_PA	59.85
2902	M6_115274_PstIMseI_PA	59.85
2903	M6_1154425_PstIMseI_PA	59.85
2904	M6_11841_PstIMseI_PA	59.85
2905	M6_12087_PstIMseI_PA	59.85
2906	M6_123202_PstIMseI_PA	59.85
2907	M6_1250136_PstIMseI_PA	59.85
2908	M6_1260835_PstIMseI_PA	59.85
2909	M6_1291524_PstIMseI_PA	59.85
2910	M6_130132_PstIMseI_PA	59.85
2911	M6_1313384_PstIMseI_PA	59.85
2912	M6_136480_PstIMseI_PA	59.85
2913	M6_1398358_PstIMseI_PA	59.85
2914	M6_1405212_PstIMseI_PA	59.85
2915	M6_1446681_PstIMseI_PA	59.85
2916	M6_1456940_PstIMseI_PA	59.85
2917	M6_1476915_PstIMseI_PA	59.85
2918	M6_154920_PstIMseI_PA	59.85
2919	M6_1620350_PstIMseI_PA	59.85
2920	M6_176691_PstIMseI_PA	59.85
2921	M6_176975_PstIMseI_PA	59.85
2922	M6_179090_PstIMseI_PA	59.85
2923	M6_1891046_PstIMseI_PA	59.85
2924	M6_19280_PstIMseI_PA	59.85
2925	M6_19365_PstIMseI_PA	59.85
2926	M6_194899_PstIMseI_PA	59.85
2927	M6_2009423_PstIMseI_PA	59.85
2928	M6_2016631_PstIMseI_PA	59.85
2929	M6_2067083_PstIMseI_PA	59.85
2930	M6_213627_PstIMseI_PA	59.85
2931	M6_217850_PstIMseI_PA	59.85
2932	M6_2283457_PstIMseI_PA	59.85
2933	M6_2380508_PstIMseI_PA	59.85
2934	M6_2463588_PstIMseI_PA	59.85
2935	M6_2470591_PstIMseI_PA	59.85
2936	M6_251363_PstIMseI_PA	59.85
2937	M6_2558506_PstIMseI_PA	59.85
2938	M6_261399_PstIMseI_PA	59.85
2939	M6_2625447_PstIMseI_PA	59.85
2940	M6_2762440_PstIMseI_PA	59.85
2941	M6_27685_PstIMseI_PA	59.85
2942	M6_2856412_PstIMseI_PA	59.85
2943	M6_2923123_PstIMseI_PA	59.85
2944	M6_2978529_PstIMseI_PA	59.85
2945	M6_299217_PstIMseI_PA	59.85
2946	M6_306293_PstIMseI_PA	59.85
2947	M6_306933_PstIMseI_PA	59.85
2948	M6_312903_PstIMseI_PA	59.85
2949	M6_3276039_PstIMseI_PA	59.85
2950	M6_333844_PstIMseI_PA	59.85
2951	M6_35034_PstIMseI_PA	59.85
2952	M6_360019_PstIMseI_PA	59.85
2953	M6_369343_PstIMseI_PA	59.85
2954	M6_38864_PstIMseI_PA	59.85
2955	M6_3951164_PstIMseI_PA	59.85
2956	M6_4022636_PstIMseI_PA	59.85
2957	M6_4096937_PstIMseI_PA	59.85
2958	M6_4183638_PstIMseI_PA	59.85
2959	M6_4228116_PstIMseI_PA	59.85
2960	M6_438225_PstIMseI_PA	59.85
2961	M6_496398_PstIMseI_PA	59.85
2962	M6_509377_PstIMseI_PA	59.85
2963	M6_529097_PstIMseI_PA	59.85
2964	M6_565450_PstIMseI_PA	59.85
2965	M6_576800_PstIMseI_PA	59.85
2966	M6_59190_PstIMseI_PA	59.85
2967	M6_617340_PstIMseI_PA	59.85
2968	M6_658563_PstIMseI_PA	59.85
2969	M6_729006_PstIMseI_PA	59.85
2970	M6_739441_PstIMseI_PA	59.85
2971	M6_77626_PstIMseI_PA	59.85
2972	M6_778364_PstIMseI_PA	59.85
2973	M6_781638_PstIMseI_PA	59.85
2974	M6_821908_PstIMseI_PA	59.85
2975	M6_847934_PstIMseI_PA	59.85
2976	M6_901884_PstIMseI_PA	59.85
2977	M6_902048_PstIMseI_PA	59.85
2978	M6_917172_PstIMseI_PA	59.85
2979	M6_989019_PstIMseI_PA	59.85
2980	M6_995022_PstIMseI_PA	59.85
2981	Opata_349522_PstIMseI_PA	59.85
2982	Opata_438297_PstIMseI_PA	59.85
2983	M6_1024780_PstIMspI_PA	59.85
2984	M6_1060658_PstIMspI_PA	59.85
2985	M6_1092839_PstIMspI_PA	59.85
2986	M6_118058_PstIMspI_PA	59.85
2987	M6_1197575_PstIMspI_PA	59.85
2988	M6_1219042_PstIMspI_PA	59.85
2989	M6_1239632_PstIMspI_PA	59.85
2990	M6_1356284_PstIMspI_PA	59.85
2991	M6_1412362_PstIMspI_PA	59.85
2992	M6_147590_PstIMspI_PA	59.85
2993	M6_152966_PstIMspI_PA	59.85
2994	M6_1547883_PstIMspI_PA	59.85
2995	M6_1556355_PstIMspI_PA	59.85
2996	M6_1572489_PstIMspI_PA	59.85
2997	M6_1609598_PstIMspI_PA	59.85
2998	M6_1686062_PstIMspI_PA	59.85
2999	M6_1694244_PstIMspI_PA	59.85
3000	M6_1763360_PstIMspI_PA	59.85
3001	M6_1804552_PstIMspI_PA	59.85
3002	M6_184180_PstIMspI_PA	59.85
3003	M6_185803_PstIMspI_PA	59.85
3004	M6_1889113_PstIMspI_PA	59.85
3005	M6_1912059_PstIMspI_PA	59.85
3006	M6_198798_PstIMspI_PA	59.85
3007	M6_2015080_PstIMspI_PA	59.85
3008	M6_2041874_PstIMspI_PA	59.85
3009	M6_2103556_PstIMspI_PA	59.85
3010	M6_2134_PstIMspI_PA	59.85
3011	M6_2181361_PstIMspI_PA	59.85
3012	M6_2248914_PstIMspI_PA	59.85
3013	M6_2271422_PstIMspI_PA	59.85
3014	M6_240843_PstIMspI_PA	59.85
3015	M6_2436912_PstIMspI_PA	59.85
3016	M6_2499146_PstIMspI_PA	59.85
3017	M6_2587743_PstIMspI_PA	59.85
3018	M6_2666370_PstIMspI_PA	59.85
3019	M6_2706586_PstIMspI_PA	59.85
3020	M6_2745429_PstIMspI_PA	59.85
3021	M6_2785194_PstIMspI_PA	59.85
3022	M6_285287_PstIMspI_PA	59.85
3023	M6_2921776_PstIMspI_PA	59.85
3024	M6_3036979_PstIMspI_PA	59.85
3025	M6_3038385_PstIMspI_PA	59.85
3026	M6_31032_PstIMspI_PA	59.85
3027	M6_3105196_PstIMspI_PA	59.85
3028	M6_3131230_PstIMspI_PA	59.85
3029	M6_3139543_PstIMspI_PA	59.85
3030	M6_32378_PstIMspI_PA	59.85
3031	M6_324357_PstIMspI_PA	59.85
3032	M6_3271260_PstIMspI_PA	59.85
3033	M6_3284_PstIMspI_PA	59.85
3034	M6_3359018_PstIMspI_PA	59.85
3035	M6_3398545_PstIMspI_PA	59.85
3036	M6_3410532_PstIMspI_PA	59.85
3037	M6_3422265_PstIMspI_PA	59.85
3038	M6_3474840_PstIMspI_PA	59.85
3039	M6_3479611_PstIMspI_PA	59.85
3040	M6_3510109_PstIMspI_PA	59.85
3041	M6_3598417_PstIMspI_PA	59.85
3042	M6_369944_PstIMspI_PA	59.85
3043	M6_387799_PstIMspI_PA	59.85
3044	M6_393112_PstIMspI_PA	59.85
3045	M6_42446_PstIMspI_PA	59.85
3046	M6_479148_PstIMspI_PA	59.85
3047	M6_533518_PstIMspI_PA	59.85
3048	M6_827792_PstIMspI_PA	59.85
3049	M6_986121_PstIMspI_PA	59.85
3050	Opata_1701357_PstIMspI_PA	59.85
3051	Opata_3485672_PstIMspI_PA	59.85
3052	Opata_1559199_PstIMluI_PA	59.85
3053	M6_1016246_PstIMseI_PA	59.85
3054	M6_1065818_PstIMseI_PA	59.85
3055	M6_1093974_PstIMseI_PA	59.85
3056	M6_119040_PstIMseI_PA	59.85
3057	M6_1267648_PstIMseI_PA	59.85
3058	M6_1666200_PstIMseI_PA	59.85
3059	M6_181972_PstIMseI_PA	59.85
3060	M6_187586_PstIMseI_PA	59.85
3061	M6_2078923_PstIMseI_PA	59.85
3062	M6_427003_PstIMseI_PA	59.85
3063	M6_440778_PstIMseI_PA	59.85
3064	M6_444089_PstIMseI_PA	59.85
3065	M6_572082_PstIMseI_PA	59.85
3066	M6_582158_PstIMseI_PA	59.85
3067	M6_624864_PstIMseI_PA	59.85
3068	M6_63263_PstIMseI_PA	59.85
3069	M6_727465_PstIMseI_PA	59.85
3070	M6_74868_PstIMseI_PA	59.85
3071	M6_795750_PstIMseI_PA	59.85
3072	M6_837416_PstIMseI_PA	59.85
3073	Opata_1143324_PstIMseI_PA	59.85
3074	Opata_1336209_PstIMseI_PA	59.85
3075	Opata_2059017_PstIMseI_PA	59.85
3076	Opata_2417962_PstIMseI_PA	59.85
3077	Opata_293371_PstIMseI_PA	59.85
3078	Opata_3206777_PstIMseI_PA	59.85
3079	Opata_718649_PstIMseI_PA	59.85
3080	Opata_80008_PstIMseI_PA	59.85
3081	Opata_805387_PstIMseI_PA	59.85
3082	M6_205992_PstIMspI_PA	59.85
3083	M6_2220967_PstIMspI_PA	59.85
3084	M6_3108178_PstIMspI_PA	59.85
3085	M6_679840_PstIMspI_PA	59.85
3086	M6_973930_PstIMspI_PA	59.85
3087	Opata_1043488_PstIMspI_PA	59.85
3088	Opata_1240506_PstIMspI_PA	59.85
3089	Opata_1902887_PstIMspI_PA	59.85
3090	Opata_2064540_PstIMspI_PA	59.85
3091	Opata_2199247_PstIMspI_PA	59.85
3092	Opata_2994163_PstIMspI_PA	59.85
3093	Opata_3176559_PstIMspI_PA	59.85
3094	Opata_3391125_PstIMspI_PA	59.85
3095	Opata_388851_PstIMspI_PA	59.85
3096	Opata_691596_PstIMspI_PA	59.85
3097	Opata_885762_PstIMspI_PA	59.85
3098	M6_1518338_PstIMluI_PA	59.85
3099	M6_1668314_PstIMluI_PA	59.85
3100	M6_2228993_PstIMluI_PA	59.85
3101	M6_2531493_PstIMluI_PA	59.85
3102	M6_467238_PstIMluI_PA	59.85
3103	M6_1008815_PstIMseI_PA	59.85
3104	M6_1018408_PstIMseI_PA	59.85
3105	M6_1021283_PstIMseI_PA	59.85
3106	M6_102254_PstIMseI_PA	59.85
3107	M6_1031248_PstIMseI_PA	59.85
3108	M6_1034820_PstIMseI_PA	59.85
3109	M6_105562_PstIMseI_PA	59.85
3110	M6_1068759_PstIMseI_PA	59.85
3111	M6_107365_PstIMseI_PA	59.85
3112	M6_1086426_PstIMseI_PA	59.85
3113	M6_108670_PstIMseI_PA	59.85
3114	M6_1093483_PstIMseI_PA	59.85
3115	M6_1104975_PstIMseI_PA	59.85
3116	M6_1142637_PstIMseI_PA	59.85
3117	M6_1155206_PstIMseI_PA	59.85
3118	M6_1157968_PstIMseI_PA	59.85
3119	M6_1164522_PstIMseI_PA	59.85
3120	M6_1174748_PstIMseI_PA	59.85
3121	M6_1179599_PstIMseI_PA	59.85
3122	M6_1179862_PstIMseI_PA	59.85
3123	M6_1183661_PstIMseI_PA	59.85
3124	M6_118935_PstIMseI_PA	59.85
3125	M6_11995_PstIMseI_PA	59.85
3126	M6_1209591_PstIMseI_PA	59.85
3127	M6_1215365_PstIMseI_PA	59.85
3128	M6_1219680_PstIMseI_PA	59.85
3129	M6_1220196_PstIMseI_PA	59.85
3130	M6_1224891_PstIMseI_PA	59.85
3131	M6_1226763_PstIMseI_PA	59.85
3132	M6_1233025_PstIMseI_PA	59.85
3133	M6_1235157_PstIMseI_PA	59.85
3134	M6_1270004_PstIMseI_PA	59.85
3135	M6_1270111_PstIMseI_PA	59.85
3136	M6_131101_PstIMseI_PA	59.85
3137	M6_131362_PstIMseI_PA	59.85
3138	M6_13621_PstIMseI_PA	59.85
3139	M6_137204_PstIMseI_PA	59.85
3140	M6_1374108_PstIMseI_PA	59.85
3141	M6_1389329_PstIMseI_PA	59.85
3142	M6_1395403_PstIMseI_PA	59.85
3143	M6_1395642_PstIMseI_PA	59.85
3144	M6_1397052_PstIMseI_PA	59.85
3145	M6_141169_PstIMseI_PA	59.85
3146	M6_1413178_PstIMseI_PA	59.85
3147	M6_1421745_PstIMseI_PA	59.85
3148	M6_1453706_PstIMseI_PA	59.85
3149	M6_14543_PstIMseI_PA	59.85
3150	M6_1478718_PstIMseI_PA	59.85
3151	M6_1486214_PstIMseI_PA	59.85
3152	M6_153933_PstIMseI_PA	59.85
3153	M6_1588512_PstIMseI_PA	59.85
3154	M6_1599430_PstIMseI_PA	59.85
3155	M6_167565_PstIMseI_PA	59.85
3156	M6_168372_PstIMseI_PA	59.85
3157	M6_17214_PstIMseI_PA	59.85
3158	M6_1749016_PstIMseI_PA	59.85
3159	M6_180385_PstIMseI_PA	59.85
3160	M6_181889_PstIMseI_PA	59.85
3161	M6_1823721_PstIMseI_PA	59.85
3162	M6_18254_PstIMseI_PA	59.85
3163	M6_1907989_PstIMseI_PA	59.85
3164	M6_191803_PstIMseI_PA	59.85
3165	M6_192253_PstIMseI_PA	59.85
3166	M6_1941385_PstIMseI_PA	59.85
3167	M6_1978986_PstIMseI_PA	59.85
3168	M6_2004080_PstIMseI_PA	59.85
3169	M6_205931_PstIMseI_PA	59.85
3170	M6_2094856_PstIMseI_PA	59.85
3171	M6_219258_PstIMseI_PA	59.85
3172	M6_219966_PstIMseI_PA	59.85
3173	M6_2203156_PstIMseI_PA	59.85
3174	M6_22039_PstIMseI_PA	59.85
3175	M6_2247585_PstIMseI_PA	59.85
3176	M6_22790_PstIMseI_PA	59.85
3177	M6_2307355_PstIMseI_PA	59.85
3178	M6_231836_PstIMseI_PA	59.85
3179	M6_2332612_PstIMseI_PA	59.85
3180	M6_240366_PstIMseI_PA	59.85
3181	M6_240953_PstIMseI_PA	59.85
3182	M6_241988_PstIMseI_PA	59.85
3183	M6_249384_PstIMseI_PA	59.85
3184	M6_256416_PstIMseI_PA	59.85
3185	M6_2580976_PstIMseI_PA	59.85
3186	M6_2627319_PstIMseI_PA	59.85
3187	M6_26299_PstIMseI_PA	59.85
3188	M6_26944_PstIMseI_PA	59.85
3189	M6_2695510_PstIMseI_PA	59.85
3190	M6_2698807_PstIMseI_PA	59.85
3191	M6_271160_PstIMseI_PA	59.85
3192	M6_277371_PstIMseI_PA	59.85
3193	M6_279169_PstIMseI_PA	59.85
3194	M6_2845953_PstIMseI_PA	59.85
3195	M6_285414_PstIMseI_PA	59.85
3196	M6_2885255_PstIMseI_PA	59.85
3197	M6_290456_PstIMseI_PA	59.85
3198	M6_291946_PstIMseI_PA	59.85
3199	M6_29479_PstIMseI_PA	59.85
3200	M6_2957977_PstIMseI_PA	59.85
3201	M6_2961271_PstIMseI_PA	59.85
3202	M6_298236_PstIMseI_PA	59.85
3203	M6_298731_PstIMseI_PA	59.85
3204	M6_3003836_PstIMseI_PA	59.85
3205	M6_309000_PstIMseI_PA	59.85
3206	M6_3213360_PstIMseI_PA	59.85
3207	M6_322775_PstIMseI_PA	59.85
3208	M6_3239035_PstIMseI_PA	59.85
3209	M6_3273744_PstIMseI_PA	59.85
3210	M6_3279223_PstIMseI_PA	59.85
3211	M6_3281313_PstIMseI_PA	59.85
3212	M6_32897_PstIMseI_PA	59.85
3213	M6_33915_PstIMseI_PA	59.85
3214	M6_339540_PstIMseI_PA	59.85
3215	M6_3436315_PstIMseI_PA	59.85
3216	M6_347046_PstIMseI_PA	59.85
3217	M6_3474210_PstIMseI_PA	59.85
3218	M6_3496679_PstIMseI_PA	59.85
3219	M6_349796_PstIMseI_PA	59.85
3220	M6_358461_PstIMseI_PA	59.85
3221	M6_367264_PstIMseI_PA	59.85
3222	M6_379985_PstIMseI_PA	59.85
3223	M6_3866434_PstIMseI_PA	59.85
3224	M6_390615_PstIMseI_PA	59.85
3225	M6_3920795_PstIMseI_PA	59.85
3226	M6_392192_PstIMseI_PA	59.85
3227	M6_400085_PstIMseI_PA	59.85
3228	M6_4010796_PstIMseI_PA	59.85
3229	M6_4042267_PstIMseI_PA	59.85
3230	M6_40643_PstIMseI_PA	59.85
3231	M6_414450_PstIMseI_PA	59.85
3232	M6_41973_PstIMseI_PA	59.85
3233	M6_42143_PstIMseI_PA	59.85
3234	M6_424424_PstIMseI_PA	59.85
3235	M6_4257453_PstIMseI_PA	59.85
3236	M6_427411_PstIMseI_PA	59.85
3237	M6_4282104_PstIMseI_PA	59.85
3238	M6_433409_PstIMseI_PA	59.85
3239	M6_433433_PstIMseI_PA	59.85
3240	M6_442488_PstIMseI_PA	59.85
3241	M6_449030_PstIMseI_PA	59.85
3242	M6_46004_PstIMseI_PA	59.85
3243	M6_461200_PstIMseI_PA	59.85
3244	M6_469216_PstIMseI_PA	59.85
3245	M6_472066_PstIMseI_PA	59.85
3246	M6_479038_PstIMseI_PA	59.85
3247	M6_507298_PstIMseI_PA	59.85
3248	M6_509901_PstIMseI_PA	59.85
3249	M6_524566_PstIMseI_PA	59.85
3250	M6_5333_PstIMseI_PA	59.85
3251	M6_550112_PstIMseI_PA	59.85
3252	M6_551560_PstIMseI_PA	59.85
3253	M6_558452_PstIMseI_PA	59.85
3254	M6_558784_PstIMseI_PA	59.85
3255	M6_57067_PstIMseI_PA	59.85
3256	M6_57182_PstIMseI_PA	59.85
3257	M6_572830_PstIMseI_PA	59.85
3258	M6_576452_PstIMseI_PA	59.85
3259	M6_58243_PstIMseI_PA	59.85
3260	M6_584439_PstIMseI_PA	59.85
3261	M6_585075_PstIMseI_PA	59.85
3262	M6_586920_PstIMseI_PA	59.85
3263	M6_589612_PstIMseI_PA	59.85
3264	M6_591463_PstIMseI_PA	59.85
3265	M6_592157_PstIMseI_PA	59.85
3266	M6_625278_PstIMseI_PA	59.85
3267	M6_633031_PstIMseI_PA	59.85
3268	M6_635162_PstIMseI_PA	59.85
3269	M6_635315_PstIMseI_PA	59.85
3270	M6_635466_PstIMseI_PA	59.85
3271	M6_640978_PstIMseI_PA	59.85
3272	M6_648423_PstIMseI_PA	59.85
3273	M6_650974_PstIMseI_PA	59.85
3274	M6_657449_PstIMseI_PA	59.85
3275	M6_657565_PstIMseI_PA	59.85
3276	M6_658452_PstIMseI_PA	59.85
3277	M6_667270_PstIMseI_PA	59.85
3278	M6_672495_PstIMseI_PA	59.85
3279	M6_676679_PstIMseI_PA	59.85
3280	M6_690074_PstIMseI_PA	59.85
3281	M6_692277_PstIMseI_PA	59.85
3282	M6_6976_PstIMseI_PA	59.85
3283	M6_70800_PstIMseI_PA	59.85
3284	M6_710338_PstIMseI_PA	59.85
3285	M6_7308_PstIMseI_PA	59.85
3286	M6_755086_PstIMseI_PA	59.85
3287	M6_759610_PstIMseI_PA	59.85
3288	M6_76980_PstIMseI_PA	59.85
3289	M6_781256_PstIMseI_PA	59.85
3290	M6_783174_PstIMseI_PA	59.85
3291	M6_78422_PstIMseI_PA	59.85
3292	M6_791136_PstIMseI_PA	59.85
3293	M6_792336_PstIMseI_PA	59.85
3294	M6_80181_PstIMseI_PA	59.85
3295	M6_820363_PstIMseI_PA	59.85
3296	M6_82483_PstIMseI_PA	59.85
3297	M6_832634_PstIMseI_PA	59.85
3298	M6_843450_PstIMseI_PA	59.85
3299	M6_845177_PstIMseI_PA	59.85
3300	M6_85246_PstIMseI_PA	59.85
3301	M6_870526_PstIMseI_PA	59.85
3302	M6_873865_PstIMseI_PA	59.85
3303	M6_884588_PstIMseI_PA	59.85
3304	M6_884940_PstIMseI_PA	59.85
3305	M6_88725_PstIMseI_PA	59.85
3306	M6_887514_PstIMseI_PA	59.85
3307	M6_911264_PstIMseI_PA	59.85
3308	M6_944539_PstIMseI_PA	59.85
3309	M6_945648_PstIMseI_PA	59.85
3310	M6_955036_PstIMseI_PA	59.85
3311	M6_966103_PstIMseI_PA	59.85
3312	M6_967108_PstIMseI_PA	59.85
3313	M6_98128_PstIMseI_PA	59.85
3314	M6_984583_PstIMseI_PA	59.85
3315	Opata_107075_PstIMseI_PA	59.85
3316	Opata_667295_PstIMseI_PA	59.85
3317	M6_1015795_PstIMspI_PA	59.85
3318	M6_1024450_PstIMspI_PA	59.85
3319	M6_1029181_PstIMspI_PA	59.85
3320	M6_1052599_PstIMspI_PA	59.85
3321	M6_1063880_PstIMspI_PA	59.85
3322	M6_1125152_PstIMspI_PA	59.85
3323	M6_1157291_PstIMspI_PA	59.85
3324	M6_1159647_PstIMspI_PA	59.85
3325	M6_1168709_PstIMspI_PA	59.85
3326	M6_1171962_PstIMspI_PA	59.85
3327	M6_1178735_PstIMspI_PA	59.85
3328	M6_1202332_PstIMspI_PA	59.85
3329	M6_1234235_PstIMspI_PA	59.85
3330	M6_1278035_PstIMspI_PA	59.85
3331	M6_1284364_PstIMspI_PA	59.85
3332	M6_1299240_PstIMspI_PA	59.85
3333	M6_1308405_PstIMspI_PA	59.85
3334	M6_1337322_PstIMspI_PA	59.85
3335	M6_1354302_PstIMspI_PA	59.85
3336	M6_1359541_PstIMspI_PA	59.85
3337	M6_1369284_PstIMspI_PA	59.85
3338	M6_1421177_PstIMspI_PA	59.85
3339	M6_1443499_PstIMspI_PA	59.85
3340	M6_1447993_PstIMspI_PA	59.85
3341	M6_1487069_PstIMspI_PA	59.85
3342	M6_1498410_PstIMspI_PA	59.85
3343	M6_1503740_PstIMspI_PA	59.85
3344	M6_1534782_PstIMspI_PA	59.85
3345	M6_1565478_PstIMspI_PA	59.85
3346	M6_1589317_PstIMspI_PA	59.85
3347	M6_1591146_PstIMspI_PA	59.85
3348	M6_1618454_PstIMspI_PA	59.85
3349	M6_1631592_PstIMspI_PA	59.85
3350	M6_1656071_PstIMspI_PA	59.85
3351	M6_1665148_PstIMspI_PA	59.85
3352	M6_1723033_PstIMspI_PA	59.85
3353	M6_1732666_PstIMspI_PA	59.85
3354	M6_1741272_PstIMspI_PA	59.85
3355	M6_1743825_PstIMspI_PA	59.85
3356	M6_1743935_PstIMspI_PA	59.85
3357	M6_1746586_PstIMspI_PA	59.85
3358	M6_178812_PstIMspI_PA	59.85
3359	M6_1788917_PstIMspI_PA	59.85
3360	M6_1790888_PstIMspI_PA	59.85
3361	M6_1826269_PstIMspI_PA	59.85
3362	M6_184300_PstIMspI_PA	59.85
3363	M6_18488_PstIMspI_PA	59.85
3364	M6_1899413_PstIMspI_PA	59.85
3365	M6_1905357_PstIMspI_PA	59.85
3366	M6_1915799_PstIMspI_PA	59.85
3367	M6_1920699_PstIMspI_PA	59.85
3368	M6_1941634_PstIMspI_PA	59.85
3369	M6_1953827_PstIMspI_PA	59.85
3370	M6_2027602_PstIMspI_PA	59.85
3371	M6_2052278_PstIMspI_PA	59.85
3372	M6_2053572_PstIMspI_PA	59.85
3373	M6_2059934_PstIMspI_PA	59.85
3374	M6_2064183_PstIMspI_PA	59.85
3375	M6_2099909_PstIMspI_PA	59.85
3376	M6_2105666_PstIMspI_PA	59.85
3377	M6_2108397_PstIMspI_PA	59.85
3378	M6_2108460_PstIMspI_PA	59.85
3379	M6_2120536_PstIMspI_PA	59.85
3380	M6_2135869_PstIMspI_PA	59.85
3381	M6_2138618_PstIMspI_PA	59.85
3382	M6_2147462_PstIMspI_PA	59.85
3383	M6_2233240_PstIMspI_PA	59.85
3384	M6_2267035_PstIMspI_PA	59.85
3385	M6_227602_PstIMspI_PA	59.85
3386	M6_2301807_PstIMspI_PA	59.85
3387	M6_231830_PstIMspI_PA	59.85
3388	M6_2331257_PstIMspI_PA	59.85
3389	M6_241611_PstIMspI_PA	59.85
3390	M6_2438881_PstIMspI_PA	59.85
3391	M6_2474669_PstIMspI_PA	59.85
3392	M6_2554066_PstIMspI_PA	59.85
3393	M6_2597216_PstIMspI_PA	59.85
3394	M6_2600604_PstIMspI_PA	59.85
3395	M6_2640530_PstIMspI_PA	59.85
3396	M6_2649496_PstIMspI_PA	59.85
3397	M6_2657380_PstIMspI_PA	59.85
3398	M6_2670030_PstIMspI_PA	59.85
3399	M6_2673692_PstIMspI_PA	59.85
3400	M6_2680107_PstIMspI_PA	59.85
3401	M6_2730558_PstIMspI_PA	59.85
3402	M6_2771411_PstIMspI_PA	59.85
3403	M6_277265_PstIMspI_PA	59.85
3404	M6_2773373_PstIMspI_PA	59.85
3405	M6_2793781_PstIMspI_PA	59.85
3406	M6_2893101_PstIMspI_PA	59.85
3407	M6_2927127_PstIMspI_PA	59.85
3408	M6_2940601_PstIMspI_PA	59.85
3409	M6_2965075_PstIMspI_PA	59.85
3410	M6_301903_PstIMspI_PA	59.85
3411	M6_3056657_PstIMspI_PA	59.85
3412	M6_3121564_PstIMspI_PA	59.85
3413	M6_3123186_PstIMspI_PA	59.85
3414	M6_319622_PstIMspI_PA	59.85
3415	M6_3198612_PstIMspI_PA	59.85
3416	M6_3210954_PstIMspI_PA	59.85
3417	M6_324089_PstIMspI_PA	59.85
3418	M6_3247940_PstIMspI_PA	59.85
3419	M6_3252348_PstIMspI_PA	59.85
3420	M6_3258155_PstIMspI_PA	59.85
3421	M6_3288802_PstIMspI_PA	59.85
3422	M6_3296076_PstIMspI_PA	59.85
3423	M6_3328360_PstIMspI_PA	59.85
3424	M6_3347917_PstIMspI_PA	59.85
3425	M6_3377872_PstIMspI_PA	59.85
3426	M6_3386024_PstIMspI_PA	59.85
3427	M6_3450724_PstIMspI_PA	59.85
3428	M6_3495753_PstIMspI_PA	59.85
3429	M6_3501327_PstIMspI_PA	59.85
3430	M6_3513703_PstIMspI_PA	59.85
3431	M6_351861_PstIMspI_PA	59.85
3432	M6_352578_PstIMspI_PA	59.85
3433	M6_3540075_PstIMspI_PA	59.85
3434	M6_3550820_PstIMspI_PA	59.85
3435	M6_3562555_PstIMspI_PA	59.85
3436	M6_3562566_PstIMspI_PA	59.85
3437	M6_357199_PstIMspI_PA	59.85
3438	M6_381263_PstIMspI_PA	59.85
3439	M6_398652_PstIMspI_PA	59.85
3440	M6_399914_PstIMspI_PA	59.85
3441	M6_401448_PstIMspI_PA	59.85
3442	M6_423192_PstIMspI_PA	59.85
3443	M6_445360_PstIMspI_PA	59.85
3444	M6_449292_PstIMspI_PA	59.85
3445	M6_449457_PstIMspI_PA	59.85
3446	M6_450482_PstIMspI_PA	59.85
3447	M6_450532_PstIMspI_PA	59.85
3448	M6_45426_PstIMspI_PA	59.85
3449	M6_46129_PstIMspI_PA	59.85
3450	M6_481606_PstIMspI_PA	59.85
3451	M6_483518_PstIMspI_PA	59.85
3452	M6_496679_PstIMspI_PA	59.85
3453	M6_516460_PstIMspI_PA	59.85
3454	M6_546689_PstIMspI_PA	59.85
3455	M6_568119_PstIMspI_PA	59.85
3456	M6_574088_PstIMspI_PA	59.85
3457	M6_574830_PstIMspI_PA	59.85
3458	M6_583953_PstIMspI_PA	59.85
3459	M6_584441_PstIMspI_PA	59.85
3460	M6_599555_PstIMspI_PA	59.85
3461	M6_600378_PstIMspI_PA	59.85
3462	M6_607777_PstIMspI_PA	59.85
3463	M6_607941_PstIMspI_PA	59.85
3464	M6_621229_PstIMspI_PA	59.85
3465	M6_62746_PstIMspI_PA	59.85
3466	M6_640337_PstIMspI_PA	59.85
3467	M6_640739_PstIMspI_PA	59.85
3468	M6_647304_PstIMspI_PA	59.85
3469	M6_659097_PstIMspI_PA	59.85
3470	M6_661257_PstIMspI_PA	59.85
3471	M6_667982_PstIMspI_PA	59.85
3472	M6_709833_PstIMspI_PA	59.85
3473	M6_720167_PstIMspI_PA	59.85
3474	M6_735296_PstIMspI_PA	59.85
3475	M6_746514_PstIMspI_PA	59.85
3476	M6_756466_PstIMspI_PA	59.85
3477	M6_790517_PstIMspI_PA	59.85
3478	M6_825158_PstIMspI_PA	59.85
3479	M6_831431_PstIMspI_PA	59.85
3480	M6_831993_PstIMspI_PA	59.85
3481	M6_833778_PstIMspI_PA	59.85
3482	M6_852063_PstIMspI_PA	59.85
3483	M6_857288_PstIMspI_PA	59.85
3484	M6_871222_PstIMspI_PA	59.85
3485	M6_886004_PstIMspI_PA	59.85
3486	M6_907373_PstIMspI_PA	59.85
3487	M6_921914_PstIMspI_PA	59.85
3488	M6_94559_PstIMspI_PA	59.85
3489	M6_961392_PstIMspI_PA	59.85
3490	M6_963636_PstIMspI_PA	59.85
3491	M6_965434_PstIMspI_PA	59.85
3492	Opata_1092461_PstIMspI_PA	59.85
3493	1137884	59.98
3494	1130506	60.03
3495	1137581	60.03
3496	1372949	60.03
3497	978600	60.05
3498	1010811	60.05
3499	1049144	60.05
3500	1070439	60.05
3501	1091679	60.05
3502	1129286	60.05
3503	1162695	60.05
3504	1229588	60.05
3505	1696778	60.05
3506	2373522	60.05
3507	3021792	60.05
3508	3940812	60.05
3509	4393942	60.05
3510	4396585	60.05
3511	4538273	60.05
3512	4989318	60.05
3513	5411459	60.05
3514	5573244	60.05
3515	5972533	60.05
3516	1252675	60.13
3517	1064253	60.14
3518	1111907	60.14
3519	2322921	60.14
3520	3023094	60.17
3521	2244952	60.32
3522	1086072	60.35
3523	1253476	60.35
3524	3027107	60.42
3525	1139472	60.58
3526	3941900	60.58
3527	4397170	60.58
3528	4993145	60.58
3529	GENE-2657_449	60.64
3530	Ex_c22263_454	60.64
3531	3943988	60.65
3532	1080107	60.66
3533	982819	60.74
3534	990249	60.74
3535	994488	60.74
3536	1025641	60.74
3537	1050122	60.74
3538	1064342	60.74
3539	1072898	60.74
3540	1090707	60.74
3541	1091169	60.74
3542	1098310	60.74
3543	1099379	60.74
3544	1100203	60.74
3545	1107261	60.74
3546	1112099	60.74
3547	1112188	60.74
3548	1121225	60.74
3549	1124131	60.74
3550	1129785	60.74
3551	1130954	60.74
3552	1151051	60.74
3553	1229041	60.74
3554	1239300	60.74
3555	1254717	60.74
3556	1286266	60.74
3557	1293867	60.74
3558	1295210	60.74
3559	1328827	60.74
3560	1400461	60.74
3561	1401643	60.74
3562	1669151	60.74
3563	1670142	60.74
3564	1698607	60.74
3565	1699906	60.74
3566	2242793	60.74
3567	2243084	60.74
3568	2245103	60.74
3569	2247143	60.74
3570	2247953	60.74
3571	2248651	60.74
3572	2249043	60.74
3573	2249333	60.74
3574	2250413	60.74
3575	3533897	60.74
3576	3939966	60.74
3577	4394274	60.74
3578	4439625	60.74
3579	4992250	60.74
3580	4993023	60.74
3581	1060933	60.77
3582	1082052	60.77
3583	3940663	60.89
3584	BS00067452_51	60.91
3585	984485	61.04
3586	1238423	61.04
3587	3533628	61.04
3588	3950702	61.04
3589	3956380	61.04
3590	3956991	61.04
3591	3959738	61.04
3592	2366239	61.05
3593	1012939	61.07
3594	1064259	61.13
3595	1105142	61.13
3596	1161219	61.13
3597	1150837	61.22
3598	Excalibur_rep_c67810_1086	61.25
3599	Excalibur_c6055_1930	61.25
3600	wsnp_Ku_c9140_15390166	61.38
3601	wsnp_Ex_c18229_27041048	61.38
3602	1230276	61.39
3603	1271595	61.4
3604	3026815	61.4
3605	992571	61.43
3606	1097466	61.43
3607	1244311	61.43
3608	1315038	61.43
3609	wPt-0084	61.45
3610	Opata_721868_PstIMluI_PA	61.45
3611	Opata_1131300_PstIMseI_PA	61.45
3612	Opata_116950_PstIMseI_PA	61.45
3613	Opata_313499_PstIMseI_PA	61.45
3614	Opata_378150_PstIMseI_PA	61.45
3615	Opata_1082167_PstIMspI_PA	61.45
3616	Opata_1543083_PstIMspI_PA	61.45
3617	Opata_3314977_PstIMspI_PA	61.45
3618	Opata_3742876_PstIMspI_PA	61.45
3619	Opata_175075_51_PstIMseI_SNP	61.45
3620	Opata_1783504_60_PstIMseI_SNP	61.45
3621	Opata_335809_69_PstIMseI_SNP	61.45
3622	Opata_344177_74_PstIMseI_SNP	61.45
3623	Opata_516301_77_PstIMseI_SNP	61.45
3624	Opata_574486_60_PstIMseI_SNP	61.45
3625	Opata_623889_5_PstIMseI_SNP	61.45
3626	Opata_78929_37_PstIMseI_SNP	61.45
3627	Opata_2025527_5_PstIMspI_SNP	61.45
3628	M6_1659461_PstIMluI_PA	61.45
3629	M6_1161636_PstIMseI_PA	61.45
3630	M6_1211685_PstIMseI_PA	61.45
3631	M6_1240634_PstIMseI_PA	61.45
3632	M6_1298580_PstIMseI_PA	61.45
3633	M6_225359_PstIMseI_PA	61.45
3634	M6_909793_PstIMseI_PA	61.45
3635	M6_984885_PstIMseI_PA	61.45
3636	Opata_346620_PstIMseI_PA	61.45
3637	Opata_352509_PstIMseI_PA	61.45
3638	Opata_802590_PstIMseI_PA	61.45
3639	M6_1051730_PstIMspI_PA	61.45
3640	M6_18639_PstIMspI_PA	61.45
3641	M6_1894371_PstIMspI_PA	61.45
3642	M6_2093203_PstIMspI_PA	61.45
3643	M6_2440543_PstIMspI_PA	61.45
3644	M6_27659_PstIMspI_PA	61.45
3645	M6_3332090_PstIMspI_PA	61.45
3646	M6_776626_PstIMspI_PA	61.45
3647	Opata_255043_PstIMspI_PA	61.45
3648	Opata_2682536_PstIMspI_PA	61.45
3649	Opata_765743_PstIMspI_PA	61.45
3650	Opata_1140001_16_PstIMseI_SNP	61.45
3651	Opata_156933_48_PstIMseI_SNP	61.45
3652	Opata_815183_20_PstIMseI_SNP	61.45
3653	M6_1045285_PstIMluI_PA	61.45
3654	M6_1498450_PstIMluI_PA	61.45
3655	M6_1679629_PstIMluI_PA	61.45
3656	M6_1352738_PstIMseI_PA	61.45
3657	M6_334261_PstIMseI_PA	61.45
3658	M6_659584_PstIMseI_PA	61.45
3659	M6_2518184_PstIMspI_PA	61.45
3660	M6_3120016_PstIMspI_PA	61.45
3661	Opata_188573_45_PstIMseI_SNP	61.45
3662	Opata_372719_11_PstIMseI_SNP	61.45
3663	Opata_462834_17_PstIMseI_SNP	61.45
3664	Opata_566798_72_PstIMseI_SNP	61.45
3665	Opata_575634_58_PstIMseI_SNP	61.45
3666	M6_147901_PstIMluI_PA	61.45
3667	M6_2355909_PstIMluI_PA	61.45
3668	M6_2486016_PstIMluI_PA	61.45
3669	M6_28025_PstIMluI_PA	61.45
3670	M6_806802_PstIMluI_PA	61.45
3671	M6_919099_PstIMluI_PA	61.45
3672	M6_1243343_PstIMseI_PA	61.45
3673	M6_2738378_PstIMseI_PA	61.45
3674	M6_679188_PstIMseI_PA	61.45
3675	Opata_2601597_PstIMseI_PA	61.45
3676	Opata_42604_PstIMseI_PA	61.45
3677	Opata_580917_PstIMseI_PA	61.45
3678	M6_1809479_PstIMspI_PA	61.45
3679	M6_2243901_PstIMspI_PA	61.45
3680	Opata_2146413_PstIMspI_PA	61.45
3681	Opata_3078192_PstIMspI_PA	61.45
3682	Opata_429382_PstIMspI_PA	61.45
3683	Opata_114815_88_PstIMluI_SNP	61.45
3684	Opata_1172272_32_PstIMluI_SNP	61.45
3685	Opata_371151_10_PstIMluI_SNP	61.45
3686	Opata_371151_82_PstIMluI_SNP	61.45
3687	Opata_1316257_58_PstIMseI_SNP	61.45
3688	Opata_227890_72_PstIMseI_SNP	61.45
3689	Opata_233695_37_PstIMseI_SNP	61.45
3690	Opata_3181524_40_PstIMseI_SNP	61.45
3691	Opata_3181524_70_PstIMseI_SNP	61.45
3692	Opata_370596_10_PstIMseI_SNP	61.45
3693	Opata_549884_63_PstIMseI_SNP	61.45
3694	Opata_556051_24_PstIMseI_SNP	61.45
3695	Opata_743887_39_PstIMseI_SNP	61.45
3696	Opata_89594_22_PstIMseI_SNP	61.45
3697	Opata_929399_28_PstIMseI_SNP	61.45
3698	Opata_118924_70_PstIMspI_SNP	61.45
3699	Opata_2748093_62_PstIMspI_SNP	61.45
3700	M6_1500360_PstIMluI_PA	61.45
3701	M6_613062_PstIMluI_PA	61.45
3702	Opata_1353604_PstIMluI_PA	61.45
3703	Opata_614410_PstIMluI_PA	61.45
3704	M6_1025413_PstIMseI_PA	61.45
3705	M6_1062789_PstIMseI_PA	61.45
3706	M6_1383739_PstIMseI_PA	61.45
3707	M6_219877_PstIMseI_PA	61.45
3708	M6_3494959_PstIMseI_PA	61.45
3709	Opata_1225163_PstIMseI_PA	61.45
3710	Opata_124469_PstIMseI_PA	61.45
3711	Opata_1293448_PstIMseI_PA	61.45
3712	Opata_1293587_PstIMseI_PA	61.45
3713	Opata_1320859_PstIMseI_PA	61.45
3714	Opata_139647_PstIMseI_PA	61.45
3715	Opata_217495_PstIMseI_PA	61.45
3716	Opata_318853_PstIMseI_PA	61.45
3717	Opata_405888_PstIMseI_PA	61.45
3718	Opata_4064126_PstIMseI_PA	61.45
3719	Opata_4249772_PstIMseI_PA	61.45
3720	Opata_60254_PstIMseI_PA	61.45
3721	Opata_736535_PstIMseI_PA	61.45
3722	Opata_905266_PstIMseI_PA	61.45
3723	Opata_956269_PstIMseI_PA	61.45
3724	M6_1737679_PstIMspI_PA	61.45
3725	M6_2017035_PstIMspI_PA	61.45
3726	M6_2173474_PstIMspI_PA	61.45
3727	M6_231119_PstIMspI_PA	61.45
3728	M6_265544_PstIMspI_PA	61.45
3729	M6_2785693_PstIMspI_PA	61.45
3730	M6_641716_PstIMspI_PA	61.45
3731	Opata_1171887_PstIMspI_PA	61.45
3732	Opata_165081_PstIMspI_PA	61.45
3733	Opata_1717886_PstIMspI_PA	61.45
3734	Opata_1878140_PstIMspI_PA	61.45
3735	Opata_2016714_PstIMspI_PA	61.45
3736	Opata_2054505_PstIMspI_PA	61.45
3737	Opata_245674_PstIMspI_PA	61.45
3738	Opata_2856988_PstIMspI_PA	61.45
3739	Opata_3016444_PstIMspI_PA	61.45
3740	Opata_3673678_PstIMspI_PA	61.45
3741	Opata_1198269_52_PstIMseI_SNP	61.45
3742	Opata_1678452_76_PstIMseI_SNP	61.45
3743	Opata_2300172_10_PstIMseI_SNP	61.45
3744	Opata_2610025_66_PstIMseI_SNP	61.45
3745	Opata_50987_57_PstIMseI_SNP	61.45
3746	Opata_599244_77_PstIMseI_SNP	61.45
3747	Opata_1177640_28_PstIMspI_SNP	61.45
3748	Opata_1194707_75_PstIMspI_SNP	61.45
3749	Opata_1808525_32_PstIMspI_SNP	61.45
3750	Opata_2047715_49_PstIMspI_SNP	61.45
3751	Opata_2144030_62_PstIMspI_SNP	61.45
3752	Opata_2330417_21_PstIMspI_SNP	61.45
3753	Opata_334148_39_PstIMspI_SNP	61.45
3754	Opata_403752_82_PstIMspI_SNP	61.45
3755	Opata_427617_62_PstIMspI_SNP	61.45
3756	Opata_427617_67_PstIMspI_SNP	61.45
3757	Opata_467892_81_PstIMspI_SNP	61.45
3758	Opata_508347_14_PstIMspI_SNP	61.45
3759	Opata_69727_48_PstIMspI_SNP	61.45
3760	Opata_745505_10_PstIMspI_SNP	61.45
3761	Opata_904098_60_PstIMspI_SNP	61.45
3762	M6_1780224_PstIMluI_PA	61.45
3763	M6_2235577_PstIMluI_PA	61.45
3764	M6_1108182_PstIMseI_PA	61.45
3765	M6_1219190_PstIMseI_PA	61.45
3766	M6_1390713_PstIMseI_PA	61.45
3767	M6_1633476_PstIMseI_PA	61.45
3768	M6_170226_PstIMseI_PA	61.45
3769	M6_1794751_PstIMseI_PA	61.45
3770	M6_1804014_PstIMseI_PA	61.45
3771	M6_184200_PstIMseI_PA	61.45
3772	M6_197421_PstIMseI_PA	61.45
3773	M6_2033936_PstIMseI_PA	61.45
3774	M6_2106105_PstIMseI_PA	61.45
3775	M6_2130254_PstIMseI_PA	61.45
3776	M6_2617246_PstIMseI_PA	61.45
3777	M6_2924855_PstIMseI_PA	61.45
3778	M6_3406577_PstIMseI_PA	61.45
3779	M6_358459_PstIMseI_PA	61.45
3780	M6_3683612_PstIMseI_PA	61.45
3781	M6_3948044_PstIMseI_PA	61.45
3782	M6_407701_PstIMseI_PA	61.45
3783	M6_522053_PstIMseI_PA	61.45
3784	M6_567502_PstIMseI_PA	61.45
3785	M6_795488_PstIMseI_PA	61.45
3786	M6_906327_PstIMseI_PA	61.45
3787	M6_929471_PstIMseI_PA	61.45
3788	Opata_944673_PstIMseI_PA	61.45
3789	M6_1022388_PstIMspI_PA	61.45
3790	M6_1023188_PstIMspI_PA	61.45
3791	M6_1050625_PstIMspI_PA	61.45
3792	M6_1421092_PstIMspI_PA	61.45
3793	M6_1536319_PstIMspI_PA	61.45
3794	M6_154352_PstIMspI_PA	61.45
3795	M6_1617385_PstIMspI_PA	61.45
3796	M6_1684450_PstIMspI_PA	61.45
3797	M6_1724250_PstIMspI_PA	61.45
3798	M6_1863782_PstIMspI_PA	61.45
3799	M6_1915286_PstIMspI_PA	61.45
3800	M6_197598_PstIMspI_PA	61.45
3801	M6_2061459_PstIMspI_PA	61.45
3802	M6_2096277_PstIMspI_PA	61.45
3803	M6_2114358_PstIMspI_PA	61.45
3804	M6_2129022_PstIMspI_PA	61.45
3805	M6_2175015_PstIMspI_PA	61.45
3806	M6_2192031_PstIMspI_PA	61.45
3807	M6_2193925_PstIMspI_PA	61.45
3808	M6_2296000_PstIMspI_PA	61.45
3809	M6_2376376_PstIMspI_PA	61.45
3810	M6_2602610_PstIMspI_PA	61.45
3811	M6_2615065_PstIMspI_PA	61.45
3812	M6_2657781_PstIMspI_PA	61.45
3813	M6_2749292_PstIMspI_PA	61.45
3814	M6_2754961_PstIMspI_PA	61.45
3815	M6_2772104_PstIMspI_PA	61.45
3816	M6_2821742_PstIMspI_PA	61.45
3817	M6_3144787_PstIMspI_PA	61.45
3818	M6_3400847_PstIMspI_PA	61.45
3819	M6_3418084_PstIMspI_PA	61.45
3820	M6_3492693_PstIMspI_PA	61.45
3821	M6_499454_PstIMspI_PA	61.45
3822	M6_529664_PstIMspI_PA	61.45
3823	M6_564913_PstIMspI_PA	61.45
3824	M6_839664_PstIMspI_PA	61.45
3825	Opata_1699990_PstIMspI_PA	61.45
3826	Opata_1742053_PstIMspI_PA	61.45
3827	Opata_628320_42_PstIMseI_SNP	61.45
3828	M6_1594462_PstIMseI_PA	61.45
3829	M6_2772703_PstIMseI_PA	61.45
3830	M6_3556165_PstIMseI_PA	61.45
3831	M6_736866_PstIMseI_PA	61.45
3832	Opata_194080_PstIMseI_PA	61.45
3833	Opata_215725_PstIMseI_PA	61.45
3834	Opata_25182_PstIMseI_PA	61.45
3835	Opata_305417_PstIMseI_PA	61.45
3836	Opata_397132_PstIMseI_PA	61.45
3837	Opata_615748_PstIMseI_PA	61.45
3838	Opata_734060_PstIMseI_PA	61.45
3839	Opata_740373_PstIMseI_PA	61.45
3840	Opata_75307_PstIMseI_PA	61.45
3841	Opata_86245_PstIMseI_PA	61.45
3842	Opata_96355_PstIMseI_PA	61.45
3843	Opata_985715_PstIMseI_PA	61.45
3844	M6_251432_PstIMspI_PA	61.45
3845	M6_3080175_PstIMspI_PA	61.45
3846	M6_3233894_PstIMspI_PA	61.45
3847	M6_3302066_PstIMspI_PA	61.45
3848	Opata_2791793_PstIMspI_PA	61.45
3849	Opata_4137154_PstIMspI_PA	61.45
3850	M6_217125_PstIMluI_PA	61.45
3851	M6_62606_PstIMluI_PA	61.45
3852	M6_673297_PstIMluI_PA	61.45
3853	M6_101523_PstIMseI_PA	61.45
3854	M6_1050008_PstIMseI_PA	61.45
3855	M6_119702_PstIMseI_PA	61.45
3856	M6_1211171_PstIMseI_PA	61.45
3857	M6_128516_PstIMseI_PA	61.45
3858	M6_1396927_PstIMseI_PA	61.45
3859	M6_1398414_PstIMseI_PA	61.45
3860	M6_140194_PstIMseI_PA	61.45
3861	M6_1701011_PstIMseI_PA	61.45
3862	M6_186611_PstIMseI_PA	61.45
3863	M6_1900047_PstIMseI_PA	61.45
3864	M6_2031162_PstIMseI_PA	61.45
3865	M6_2095998_PstIMseI_PA	61.45
3866	M6_2287707_PstIMseI_PA	61.45
3867	M6_2854120_PstIMseI_PA	61.45
3868	M6_303385_PstIMseI_PA	61.45
3869	M6_3111692_PstIMseI_PA	61.45
3870	M6_3281592_PstIMseI_PA	61.45
3871	M6_410812_PstIMseI_PA	61.45
3872	M6_429970_PstIMseI_PA	61.45
3873	M6_431844_PstIMseI_PA	61.45
3874	M6_477586_PstIMseI_PA	61.45
3875	M6_503090_PstIMseI_PA	61.45
3876	M6_503218_PstIMseI_PA	61.45
3877	M6_536833_PstIMseI_PA	61.45
3878	M6_57109_PstIMseI_PA	61.45
3879	M6_577188_PstIMseI_PA	61.45
3880	M6_593082_PstIMseI_PA	61.45
3881	M6_657472_PstIMseI_PA	61.45
3882	M6_73208_PstIMseI_PA	61.45
3883	M6_769729_PstIMseI_PA	61.45
3884	M6_88511_PstIMseI_PA	61.45
3885	M6_923316_PstIMseI_PA	61.45
3886	Opata_1045093_PstIMseI_PA	61.45
3887	Opata_112751_PstIMseI_PA	61.45
3888	Opata_257119_PstIMseI_PA	61.45
3889	Opata_4271325_PstIMseI_PA	61.45
3890	Opata_455885_PstIMseI_PA	61.45
3891	Opata_533927_PstIMseI_PA	61.45
3892	Opata_64931_PstIMseI_PA	61.45
3893	Opata_967065_PstIMseI_PA	61.45
3894	M6_1052552_PstIMspI_PA	61.45
3895	M6_107787_PstIMspI_PA	61.45
3896	M6_1341960_PstIMspI_PA	61.45
3897	M6_1513131_PstIMspI_PA	61.45
3898	M6_1777343_PstIMspI_PA	61.45
3899	M6_1926102_PstIMspI_PA	61.45
3900	M6_2004091_PstIMspI_PA	61.45
3901	M6_2127702_PstIMspI_PA	61.45
3902	M6_2249802_PstIMspI_PA	61.45
3903	M6_2264014_PstIMspI_PA	61.45
3904	M6_2345459_PstIMspI_PA	61.45
3905	M6_235939_PstIMspI_PA	61.45
3906	M6_2496520_PstIMspI_PA	61.45
3907	M6_2587396_PstIMspI_PA	61.45
3908	M6_2613556_PstIMspI_PA	61.45
3909	M6_2700226_PstIMspI_PA	61.45
3910	M6_2714859_PstIMspI_PA	61.45
3911	M6_2720412_PstIMspI_PA	61.45
3912	M6_2802399_PstIMspI_PA	61.45
3913	M6_2854304_PstIMspI_PA	61.45
3914	M6_2874562_PstIMspI_PA	61.45
3915	M6_3290278_PstIMspI_PA	61.45
3916	M6_3300703_PstIMspI_PA	61.45
3917	M6_3316222_PstIMspI_PA	61.45
3918	M6_335573_PstIMspI_PA	61.45
3919	M6_3373607_PstIMspI_PA	61.45
3920	M6_3531172_PstIMspI_PA	61.45
3921	M6_401980_PstIMspI_PA	61.45
3922	M6_460622_PstIMspI_PA	61.45
3923	M6_463481_PstIMspI_PA	61.45
3924	M6_471837_PstIMspI_PA	61.45
3925	M6_545919_PstIMspI_PA	61.45
3926	M6_549691_PstIMspI_PA	61.45
3927	M6_633014_PstIMspI_PA	61.45
3928	M6_685777_PstIMspI_PA	61.45
3929	M6_704882_PstIMspI_PA	61.45
3930	M6_933914_PstIMspI_PA	61.45
3931	M6_955294_PstIMspI_PA	61.45
3932	Opata_1010791_PstIMspI_PA	61.45
3933	Opata_1062776_PstIMspI_PA	61.45
3934	Opata_1657135_PstIMspI_PA	61.45
3935	Opata_2154366_PstIMspI_PA	61.45
3936	Opata_2309743_PstIMspI_PA	61.45
3937	Kukri_rep_c71197_523	61.48
3938	wPt-9747	61.75
3939	wPt-0431	61.75
3940	wPt-3058	61.75
3941	wPt-3178	61.75
3942	wPt-5809	61.75
3943	990706	61.75
3944	995733	61.75
3945	1031920	61.75
3946	1033426	61.75
3947	1059032	61.75
3948	1059323	61.75
3949	1063245	61.75
3950	1065592	61.75
3951	1095908	61.75
3952	1101051	61.75
3953	1150765	61.75
3954	1261902	61.75
3955	1375278	61.75
3956	1398426	61.75
3957	1665842	61.75
3958	1665881	61.75
3959	1665916	61.75
3960	1669226	61.75
3961	1670259	61.75
3962	1670427	61.75
3963	1670512	61.75
3964	1671443	61.75
3965	3024923	61.75
3966	5324094	61.75
3967	1397709	61.91
3968	M6_1425406_PstIMluI_PA	61.93
3969	M6_1714204_PstIMluI_PA	61.93
3970	M6_1714911_PstIMluI_PA	61.93
3971	M6_2710076_PstIMluI_PA	61.93
3972	M6_525970_PstIMluI_PA	61.93
3973	M6_1002404_PstIMseI_PA	61.93
3974	M6_1003812_PstIMseI_PA	61.93
3975	M6_1019613_PstIMseI_PA	61.93
3976	M6_104278_PstIMseI_PA	61.93
3977	M6_1047225_PstIMseI_PA	61.93
3978	M6_1052939_PstIMseI_PA	61.93
3979	M6_1060958_PstIMseI_PA	61.93
3980	M6_1065027_PstIMseI_PA	61.93
3981	M6_1078208_PstIMseI_PA	61.93
3982	M6_1078313_PstIMseI_PA	61.93
3983	M6_1078530_PstIMseI_PA	61.93
3984	M6_1091720_PstIMseI_PA	61.93
3985	M6_1092883_PstIMseI_PA	61.93
3986	M6_1100654_PstIMseI_PA	61.93
3987	M6_1103658_PstIMseI_PA	61.93
3988	M6_1104321_PstIMseI_PA	61.93
3989	M6_1107147_PstIMseI_PA	61.93
3990	M6_1111879_PstIMseI_PA	61.93
3991	M6_1112019_PstIMseI_PA	61.93
3992	M6_1126720_PstIMseI_PA	61.93
3993	M6_1138055_PstIMseI_PA	61.93
3994	M6_1149214_PstIMseI_PA	61.93
3995	M6_1167489_PstIMseI_PA	61.93
3996	M6_1180283_PstIMseI_PA	61.93
3997	M6_1190918_PstIMseI_PA	61.93
3998	M6_1192704_PstIMseI_PA	61.93
3999	M6_1215450_PstIMseI_PA	61.93
4000	M6_1221780_PstIMseI_PA	61.93
4001	M6_1231889_PstIMseI_PA	61.93
4002	M6_124862_PstIMseI_PA	61.93
4003	M6_1253704_PstIMseI_PA	61.93
4004	M6_125675_PstIMseI_PA	61.93
4005	M6_1275705_PstIMseI_PA	61.93
4006	M6_1293901_PstIMseI_PA	61.93
4007	M6_1299629_PstIMseI_PA	61.93
4008	M6_1300761_PstIMseI_PA	61.93
4009	M6_1311579_PstIMseI_PA	61.93
4010	M6_1328428_PstIMseI_PA	61.93
4011	M6_133096_PstIMseI_PA	61.93
4012	M6_1334081_PstIMseI_PA	61.93
4013	M6_1337684_PstIMseI_PA	61.93
4014	M6_1345374_PstIMseI_PA	61.93
4015	M6_1345470_PstIMseI_PA	61.93
4016	M6_137489_PstIMseI_PA	61.93
4017	M6_1404131_PstIMseI_PA	61.93
4018	M6_1408445_PstIMseI_PA	61.93
4019	M6_1423961_PstIMseI_PA	61.93
4020	M6_1439157_PstIMseI_PA	61.93
4021	M6_1447215_PstIMseI_PA	61.93
4022	M6_1450268_PstIMseI_PA	61.93
4023	M6_1509668_PstIMseI_PA	61.93
4024	M6_1513833_PstIMseI_PA	61.93
4025	M6_155656_PstIMseI_PA	61.93
4026	M6_157688_PstIMseI_PA	61.93
4027	M6_1584114_PstIMseI_PA	61.93
4028	M6_158962_PstIMseI_PA	61.93
4029	M6_1618856_PstIMseI_PA	61.93
4030	M6_1650005_PstIMseI_PA	61.93
4031	M6_165631_PstIMseI_PA	61.93
4032	M6_1665442_PstIMseI_PA	61.93
4033	M6_172562_PstIMseI_PA	61.93
4034	M6_1745149_PstIMseI_PA	61.93
4035	M6_18771_PstIMseI_PA	61.93
4036	M6_1901265_PstIMseI_PA	61.93
4037	M6_1906462_PstIMseI_PA	61.93
4038	M6_1921991_PstIMseI_PA	61.93
4039	M6_1944260_PstIMseI_PA	61.93
4040	M6_1950739_PstIMseI_PA	61.93
4041	M6_1973289_PstIMseI_PA	61.93
4042	M6_19750_PstIMseI_PA	61.93
4043	M6_1984476_PstIMseI_PA	61.93
4044	M6_199680_PstIMseI_PA	61.93
4045	M6_2020225_PstIMseI_PA	61.93
4046	M6_202481_PstIMseI_PA	61.93
4047	M6_2088153_PstIMseI_PA	61.93
4048	M6_2167361_PstIMseI_PA	61.93
4049	M6_2171923_PstIMseI_PA	61.93
4050	M6_219267_PstIMseI_PA	61.93
4051	M6_2212159_PstIMseI_PA	61.93
4052	M6_2261868_PstIMseI_PA	61.93
4053	M6_2274186_PstIMseI_PA	61.93
4054	M6_2315678_PstIMseI_PA	61.93
4055	M6_2366481_PstIMseI_PA	61.93
4056	M6_2383539_PstIMseI_PA	61.93
4057	M6_2387487_PstIMseI_PA	61.93
4058	M6_2395717_PstIMseI_PA	61.93
4059	M6_242548_PstIMseI_PA	61.93
4060	M6_2452029_PstIMseI_PA	61.93
4061	M6_2457770_PstIMseI_PA	61.93
4062	M6_2493720_PstIMseI_PA	61.93
4063	M6_2497584_PstIMseI_PA	61.93
4064	M6_2557094_PstIMseI_PA	61.93
4065	M6_2598506_PstIMseI_PA	61.93
4066	M6_2622911_PstIMseI_PA	61.93
4067	M6_267083_PstIMseI_PA	61.93
4068	M6_279591_PstIMseI_PA	61.93
4069	M6_2803813_PstIMseI_PA	61.93
4070	M6_281485_PstIMseI_PA	61.93
4071	M6_28203_PstIMseI_PA	61.93
4072	M6_285867_PstIMseI_PA	61.93
4073	M6_2862100_PstIMseI_PA	61.93
4074	M6_2891304_PstIMseI_PA	61.93
4075	M6_2916840_PstIMseI_PA	61.93
4076	M6_2950835_PstIMseI_PA	61.93
4077	M6_298578_PstIMseI_PA	61.93
4078	M6_3002814_PstIMseI_PA	61.93
4079	M6_316776_PstIMseI_PA	61.93
4080	M6_3176848_PstIMseI_PA	61.93
4081	M6_3209590_PstIMseI_PA	61.93
4082	M6_3225098_PstIMseI_PA	61.93
4083	M6_3255005_PstIMseI_PA	61.93
4084	M6_3271548_PstIMseI_PA	61.93
4085	M6_331106_PstIMseI_PA	61.93
4086	M6_3314691_PstIMseI_PA	61.93
4087	M6_3337062_PstIMseI_PA	61.93
4088	M6_3432176_PstIMseI_PA	61.93
4089	M6_3439573_PstIMseI_PA	61.93
4090	M6_356180_PstIMseI_PA	61.93
4091	M6_3581926_PstIMseI_PA	61.93
4092	M6_360664_PstIMseI_PA	61.93
4093	M6_372486_PstIMseI_PA	61.93
4094	M6_3808355_PstIMseI_PA	61.93
4095	M6_380868_PstIMseI_PA	61.93
4096	M6_3811881_PstIMseI_PA	61.93
4097	M6_3861994_PstIMseI_PA	61.93
4098	M6_3867852_PstIMseI_PA	61.93
4099	M6_391538_PstIMseI_PA	61.93
4100	M6_3929321_PstIMseI_PA	61.93
4101	M6_399860_PstIMseI_PA	61.93
4102	M6_4000899_PstIMseI_PA	61.93
4103	M6_4150761_PstIMseI_PA	61.93
4104	M6_422746_PstIMseI_PA	61.93
4105	M6_426232_PstIMseI_PA	61.93
4106	M6_4272287_PstIMseI_PA	61.93
4107	M6_43371_PstIMseI_PA	61.93
4108	M6_439488_PstIMseI_PA	61.93
4109	M6_441355_PstIMseI_PA	61.93
4110	M6_455024_PstIMseI_PA	61.93
4111	M6_497303_PstIMseI_PA	61.93
4112	M6_501138_PstIMseI_PA	61.93
4113	M6_50447_PstIMseI_PA	61.93
4114	M6_532598_PstIMseI_PA	61.93
4115	M6_540467_PstIMseI_PA	61.93
4116	M6_557970_PstIMseI_PA	61.93
4117	M6_573334_PstIMseI_PA	61.93
4118	M6_596404_PstIMseI_PA	61.93
4119	M6_598464_PstIMseI_PA	61.93
4120	M6_617840_PstIMseI_PA	61.93
4121	M6_61905_PstIMseI_PA	61.93
4122	M6_644279_PstIMseI_PA	61.93
4123	M6_665658_PstIMseI_PA	61.93
4124	M6_668208_PstIMseI_PA	61.93
4125	M6_675185_PstIMseI_PA	61.93
4126	M6_678453_PstIMseI_PA	61.93
4127	M6_679819_PstIMseI_PA	61.93
4128	M6_680328_PstIMseI_PA	61.93
4129	M6_697234_PstIMseI_PA	61.93
4130	M6_71842_PstIMseI_PA	61.93
4131	M6_722692_PstIMseI_PA	61.93
4132	M6_724470_PstIMseI_PA	61.93
4133	M6_7279_PstIMseI_PA	61.93
4134	M6_751144_PstIMseI_PA	61.93
4135	M6_79507_PstIMseI_PA	61.93
4136	M6_800457_PstIMseI_PA	61.93
4137	M6_801577_PstIMseI_PA	61.93
4138	M6_80997_PstIMseI_PA	61.93
4139	M6_817169_PstIMseI_PA	61.93
4140	M6_824766_PstIMseI_PA	61.93
4141	M6_827982_PstIMseI_PA	61.93
4142	M6_837963_PstIMseI_PA	61.93
4143	M6_843484_PstIMseI_PA	61.93
4144	M6_843907_PstIMseI_PA	61.93
4145	M6_845253_PstIMseI_PA	61.93
4146	M6_846963_PstIMseI_PA	61.93
4147	M6_858700_PstIMseI_PA	61.93
4148	M6_860509_PstIMseI_PA	61.93
4149	M6_867632_PstIMseI_PA	61.93
4150	M6_86763_PstIMseI_PA	61.93
4151	M6_881363_PstIMseI_PA	61.93
4152	M6_882757_PstIMseI_PA	61.93
4153	M6_907041_PstIMseI_PA	61.93
4154	M6_925766_PstIMseI_PA	61.93
4155	M6_927221_PstIMseI_PA	61.93
4156	M6_928884_PstIMseI_PA	61.93
4157	M6_932568_PstIMseI_PA	61.93
4158	M6_945125_PstIMseI_PA	61.93
4159	M6_966324_PstIMseI_PA	61.93
4160	M6_974122_PstIMseI_PA	61.93
4161	M6_993974_PstIMseI_PA	61.93
4162	M6_1005094_PstIMspI_PA	61.93
4163	M6_1007899_PstIMspI_PA	61.93
4164	M6_1011335_PstIMspI_PA	61.93
4165	M6_1012008_PstIMspI_PA	61.93
4166	M6_1015475_PstIMspI_PA	61.93
4167	M6_1021665_PstIMspI_PA	61.93
4168	M6_1025021_PstIMspI_PA	61.93
4169	M6_1025067_PstIMspI_PA	61.93
4170	M6_1027428_PstIMspI_PA	61.93
4171	M6_1040121_PstIMspI_PA	61.93
4172	M6_1040709_PstIMspI_PA	61.93
4173	M6_1058487_PstIMspI_PA	61.93
4174	M6_1099074_PstIMspI_PA	61.93
4175	M6_1105499_PstIMspI_PA	61.93
4176	M6_1144203_PstIMspI_PA	61.93
4177	M6_1159129_PstIMspI_PA	61.93
4178	M6_1164065_PstIMspI_PA	61.93
4179	M6_1184072_PstIMspI_PA	61.93
4180	M6_1185357_PstIMspI_PA	61.93
4181	M6_1189774_PstIMspI_PA	61.93
4182	M6_1190362_PstIMspI_PA	61.93
4183	M6_1207693_PstIMspI_PA	61.93
4184	M6_1209991_PstIMspI_PA	61.93
4185	M6_1218373_PstIMspI_PA	61.93
4186	M6_1234548_PstIMspI_PA	61.93
4187	M6_1235625_PstIMspI_PA	61.93
4188	M6_1240614_PstIMspI_PA	61.93
4189	M6_1259962_PstIMspI_PA	61.93
4190	M6_1276841_PstIMspI_PA	61.93
4191	M6_1278534_PstIMspI_PA	61.93
4192	M6_1286426_PstIMspI_PA	61.93
4193	M6_1288322_PstIMspI_PA	61.93
4194	M6_1311873_PstIMspI_PA	61.93
4195	M6_1318214_PstIMspI_PA	61.93
4196	M6_1326403_PstIMspI_PA	61.93
4197	M6_1328155_PstIMspI_PA	61.93
4198	M6_1332671_PstIMspI_PA	61.93
4199	M6_1349792_PstIMspI_PA	61.93
4200	M6_1374717_PstIMspI_PA	61.93
4201	M6_1375278_PstIMspI_PA	61.93
4202	M6_1381885_PstIMspI_PA	61.93
4203	M6_1391445_PstIMspI_PA	61.93
4204	M6_1398002_PstIMspI_PA	61.93
4205	M6_1403196_PstIMspI_PA	61.93
4206	M6_1409577_PstIMspI_PA	61.93
4207	M6_1411568_PstIMspI_PA	61.93
4208	M6_142610_PstIMspI_PA	61.93
4209	M6_144107_PstIMspI_PA	61.93
4210	M6_1445209_PstIMspI_PA	61.93
4211	M6_1453660_PstIMspI_PA	61.93
4212	M6_1468408_PstIMspI_PA	61.93
4213	M6_1503419_PstIMspI_PA	61.93
4214	M6_1503641_PstIMspI_PA	61.93
4215	M6_1506947_PstIMspI_PA	61.93
4216	M6_1510563_PstIMspI_PA	61.93
4217	M6_1521223_PstIMspI_PA	61.93
4218	M6_1546066_PstIMspI_PA	61.93
4219	M6_1551796_PstIMspI_PA	61.93
4220	M6_1567462_PstIMspI_PA	61.93
4221	M6_1571037_PstIMspI_PA	61.93
4222	M6_1577115_PstIMspI_PA	61.93
4223	M6_1580085_PstIMspI_PA	61.93
4224	M6_1585993_PstIMspI_PA	61.93
4225	M6_1593040_PstIMspI_PA	61.93
4226	M6_1598987_PstIMspI_PA	61.93
4227	M6_1599816_PstIMspI_PA	61.93
4228	M6_1608365_PstIMspI_PA	61.93
4229	M6_1613124_PstIMspI_PA	61.93
4230	M6_1618469_PstIMspI_PA	61.93
4231	M6_1630639_PstIMspI_PA	61.93
4232	M6_1634811_PstIMspI_PA	61.93
4233	M6_1636620_PstIMspI_PA	61.93
4234	M6_1640426_PstIMspI_PA	61.93
4235	M6_1653620_PstIMspI_PA	61.93
4236	M6_1654837_PstIMspI_PA	61.93
4237	M6_1655966_PstIMspI_PA	61.93
4238	M6_1658874_PstIMspI_PA	61.93
4239	M6_1659322_PstIMspI_PA	61.93
4240	M6_1668864_PstIMspI_PA	61.93
4241	M6_1685179_PstIMspI_PA	61.93
4242	M6_1687695_PstIMspI_PA	61.93
4243	M6_1690228_PstIMspI_PA	61.93
4244	M6_1692771_PstIMspI_PA	61.93
4245	M6_1693133_PstIMspI_PA	61.93
4246	M6_1695357_PstIMspI_PA	61.93
4247	M6_1702018_PstIMspI_PA	61.93
4248	M6_1713207_PstIMspI_PA	61.93
4249	M6_1726137_PstIMspI_PA	61.93
4250	M6_1726584_PstIMspI_PA	61.93
4251	M6_1731890_PstIMspI_PA	61.93
4252	M6_1734611_PstIMspI_PA	61.93
4253	M6_1739715_PstIMspI_PA	61.93
4254	M6_1751556_PstIMspI_PA	61.93
4255	M6_1753683_PstIMspI_PA	61.93
4256	M6_1764942_PstIMspI_PA	61.93
4257	M6_1766658_PstIMspI_PA	61.93
4258	M6_1780723_PstIMspI_PA	61.93
4259	M6_1784981_PstIMspI_PA	61.93
4260	M6_1793546_PstIMspI_PA	61.93
4261	M6_1796430_PstIMspI_PA	61.93
4262	M6_1807393_PstIMspI_PA	61.93
4263	M6_1810299_PstIMspI_PA	61.93
4264	M6_1813867_PstIMspI_PA	61.93
4265	M6_1816240_PstIMspI_PA	61.93
4266	M6_1821538_PstIMspI_PA	61.93
4267	M6_1823246_PstIMspI_PA	61.93
4268	M6_1827339_PstIMspI_PA	61.93
4269	M6_1829415_PstIMspI_PA	61.93
4270	M6_1841468_PstIMspI_PA	61.93
4271	M6_1855650_PstIMspI_PA	61.93
4272	M6_1859576_PstIMspI_PA	61.93
4273	M6_1862943_PstIMspI_PA	61.93
4274	M6_1866927_PstIMspI_PA	61.93
4275	M6_1887503_PstIMspI_PA	61.93
4276	M6_1889851_PstIMspI_PA	61.93
4277	M6_1895240_PstIMspI_PA	61.93
4278	M6_1900152_PstIMspI_PA	61.93
4279	M6_1906868_PstIMspI_PA	61.93
4280	M6_1907289_PstIMspI_PA	61.93
4281	M6_1907688_PstIMspI_PA	61.93
4282	M6_1910031_PstIMspI_PA	61.93
4283	M6_1912364_PstIMspI_PA	61.93
4284	M6_1923725_PstIMspI_PA	61.93
4285	M6_1930201_PstIMspI_PA	61.93
4286	M6_1943463_PstIMspI_PA	61.93
4287	M6_1947790_PstIMspI_PA	61.93
4288	M6_1950926_PstIMspI_PA	61.93
4289	M6_1973769_PstIMspI_PA	61.93
4290	M6_1975830_PstIMspI_PA	61.93
4291	M6_1981123_PstIMspI_PA	61.93
4292	M6_1983657_PstIMspI_PA	61.93
4293	M6_1990382_PstIMspI_PA	61.93
4294	M6_2004223_PstIMspI_PA	61.93
4295	M6_2008929_PstIMspI_PA	61.93
4296	M6_2011066_PstIMspI_PA	61.93
4297	M6_2011886_PstIMspI_PA	61.93
4298	M6_2021276_PstIMspI_PA	61.93
4299	M6_2023657_PstIMspI_PA	61.93
4300	M6_2027791_PstIMspI_PA	61.93
4301	M6_2028934_PstIMspI_PA	61.93
4302	M6_2029612_PstIMspI_PA	61.93
4303	M6_2037909_PstIMspI_PA	61.93
4304	M6_2047112_PstIMspI_PA	61.93
4305	M6_2052716_PstIMspI_PA	61.93
4306	M6_2058886_PstIMspI_PA	61.93
4307	M6_2064076_PstIMspI_PA	61.93
4308	M6_2064708_PstIMspI_PA	61.93
4309	M6_2067649_PstIMspI_PA	61.93
4310	M6_207084_PstIMspI_PA	61.93
4311	M6_2078410_PstIMspI_PA	61.93
4312	M6_2083446_PstIMspI_PA	61.93
4313	M6_2089838_PstIMspI_PA	61.93
4314	M6_2097468_PstIMspI_PA	61.93
4315	M6_2106976_PstIMspI_PA	61.93
4316	M6_2119041_PstIMspI_PA	61.93
4317	M6_2127246_PstIMspI_PA	61.93
4318	M6_2136702_PstIMspI_PA	61.93
4319	M6_2138848_PstIMspI_PA	61.93
4320	M6_2145895_PstIMspI_PA	61.93
4321	M6_2156005_PstIMspI_PA	61.93
4322	M6_2156074_PstIMspI_PA	61.93
4323	M6_2161558_PstIMspI_PA	61.93
4324	M6_2167584_PstIMspI_PA	61.93
4325	M6_2168063_PstIMspI_PA	61.93
4326	M6_2172582_PstIMspI_PA	61.93
4327	M6_2187749_PstIMspI_PA	61.93
4328	M6_2187849_PstIMspI_PA	61.93
4329	M6_2188030_PstIMspI_PA	61.93
4330	M6_2207064_PstIMspI_PA	61.93
4331	M6_2207240_PstIMspI_PA	61.93
4332	M6_2217993_PstIMspI_PA	61.93
4333	M6_2248204_PstIMspI_PA	61.93
4334	M6_2253483_PstIMspI_PA	61.93
4335	M6_2257162_PstIMspI_PA	61.93
4336	M6_2264040_PstIMspI_PA	61.93
4337	M6_2270257_PstIMspI_PA	61.93
4338	M6_2272131_PstIMspI_PA	61.93
4339	M6_2278215_PstIMspI_PA	61.93
4340	M6_2278890_PstIMspI_PA	61.93
4341	M6_2285406_PstIMspI_PA	61.93
4342	M6_2288119_PstIMspI_PA	61.93
4343	M6_2292920_PstIMspI_PA	61.93
4344	M6_2304678_PstIMspI_PA	61.93
4345	M6_2311199_PstIMspI_PA	61.93
4346	M6_2312270_PstIMspI_PA	61.93
4347	M6_2314060_PstIMspI_PA	61.93
4348	M6_2339171_PstIMspI_PA	61.93
4349	M6_2339261_PstIMspI_PA	61.93
4350	M6_2348022_PstIMspI_PA	61.93
4351	M6_2348899_PstIMspI_PA	61.93
4352	M6_2350662_PstIMspI_PA	61.93
4353	M6_2354773_PstIMspI_PA	61.93
4354	M6_2355381_PstIMspI_PA	61.93
4355	M6_2368088_PstIMspI_PA	61.93
4356	M6_2385325_PstIMspI_PA	61.93
4357	M6_2387066_PstIMspI_PA	61.93
4358	M6_2388253_PstIMspI_PA	61.93
4359	M6_2391908_PstIMspI_PA	61.93
4360	M6_2394102_PstIMspI_PA	61.93
4361	M6_2406540_PstIMspI_PA	61.93
4362	M6_2408099_PstIMspI_PA	61.93
4363	M6_2408401_PstIMspI_PA	61.93
4364	M6_2411179_PstIMspI_PA	61.93
4365	M6_2411786_PstIMspI_PA	61.93
4366	M6_2421119_PstIMspI_PA	61.93
4367	M6_2423043_PstIMspI_PA	61.93
4368	M6_243181_PstIMspI_PA	61.93
4369	M6_2433967_PstIMspI_PA	61.93
4370	M6_2435493_PstIMspI_PA	61.93
4371	M6_2444546_PstIMspI_PA	61.93
4372	M6_2445103_PstIMspI_PA	61.93
4373	M6_2445177_PstIMspI_PA	61.93
4374	M6_2477399_PstIMspI_PA	61.93
4375	M6_2493937_PstIMspI_PA	61.93
4376	M6_2494850_PstIMspI_PA	61.93
4377	M6_2502973_PstIMspI_PA	61.93
4378	M6_2505354_PstIMspI_PA	61.93
4379	M6_2515812_PstIMspI_PA	61.93
4380	M6_252742_PstIMspI_PA	61.93
4381	M6_2549101_PstIMspI_PA	61.93
4382	M6_2567799_PstIMspI_PA	61.93
4383	M6_2607368_PstIMspI_PA	61.93
4384	M6_263635_PstIMspI_PA	61.93
4385	M6_2642186_PstIMspI_PA	61.93
4386	M6_2646468_PstIMspI_PA	61.93
4387	M6_2648147_PstIMspI_PA	61.93
4388	M6_2668855_PstIMspI_PA	61.93
4389	M6_2673674_PstIMspI_PA	61.93
4390	M6_2681570_PstIMspI_PA	61.93
4391	M6_2682861_PstIMspI_PA	61.93
4392	M6_2695000_PstIMspI_PA	61.93
4393	M6_2713805_PstIMspI_PA	61.93
4394	M6_2716892_PstIMspI_PA	61.93
4395	M6_2730995_PstIMspI_PA	61.93
4396	M6_2733361_PstIMspI_PA	61.93
4397	M6_2736500_PstIMspI_PA	61.93
4398	M6_2743373_PstIMspI_PA	61.93
4399	M6_275691_PstIMspI_PA	61.93
4400	M6_275947_PstIMspI_PA	61.93
4401	M6_2764701_PstIMspI_PA	61.93
4402	M6_2767542_PstIMspI_PA	61.93
4403	M6_2769540_PstIMspI_PA	61.93
4404	M6_277259_PstIMspI_PA	61.93
4405	M6_2784795_PstIMspI_PA	61.93
4406	M6_2787914_PstIMspI_PA	61.93
4407	M6_279215_PstIMspI_PA	61.93
4408	M6_2794234_PstIMspI_PA	61.93
4409	M6_2823637_PstIMspI_PA	61.93
4410	M6_2829767_PstIMspI_PA	61.93
4411	M6_2830767_PstIMspI_PA	61.93
4412	M6_2834610_PstIMspI_PA	61.93
4413	M6_2850647_PstIMspI_PA	61.93
4414	M6_2885895_PstIMspI_PA	61.93
4415	M6_2890910_PstIMspI_PA	61.93
4416	M6_2892111_PstIMspI_PA	61.93
4417	M6_2896971_PstIMspI_PA	61.93
4418	M6_2898423_PstIMspI_PA	61.93
4419	M6_2900543_PstIMspI_PA	61.93
4420	M6_2922463_PstIMspI_PA	61.93
4421	M6_2936722_PstIMspI_PA	61.93
4422	M6_2972760_PstIMspI_PA	61.93
4423	M6_2973624_PstIMspI_PA	61.93
4424	M6_2977365_PstIMspI_PA	61.93
4425	M6_2978115_PstIMspI_PA	61.93
4426	M6_2989429_PstIMspI_PA	61.93
4427	M6_2998422_PstIMspI_PA	61.93
4428	M6_3001425_PstIMspI_PA	61.93
4429	M6_3003995_PstIMspI_PA	61.93
4430	M6_3006998_PstIMspI_PA	61.93
4431	M6_3032627_PstIMspI_PA	61.93
4432	M6_3036846_PstIMspI_PA	61.93
4433	M6_3049608_PstIMspI_PA	61.93
4434	M6_3052435_PstIMspI_PA	61.93
4435	M6_3057390_PstIMspI_PA	61.93
4436	M6_3081745_PstIMspI_PA	61.93
4437	M6_3082472_PstIMspI_PA	61.93
4438	M6_3083891_PstIMspI_PA	61.93
4439	M6_3084254_PstIMspI_PA	61.93
4440	M6_3088289_PstIMspI_PA	61.93
4441	M6_3094000_PstIMspI_PA	61.93
4442	M6_3116207_PstIMspI_PA	61.93
4443	M6_3119327_PstIMspI_PA	61.93
4444	M6_3121429_PstIMspI_PA	61.93
4445	M6_3135270_PstIMspI_PA	61.93
4446	M6_3137575_PstIMspI_PA	61.93
4447	M6_3143974_PstIMspI_PA	61.93
4448	M6_3147383_PstIMspI_PA	61.93
4449	M6_315321_PstIMspI_PA	61.93
4450	M6_315657_PstIMspI_PA	61.93
4451	M6_3158156_PstIMspI_PA	61.93
4452	M6_3183347_PstIMspI_PA	61.93
4453	M6_3184093_PstIMspI_PA	61.93
4454	M6_3203507_PstIMspI_PA	61.93
4455	M6_3209848_PstIMspI_PA	61.93
4456	M6_3211125_PstIMspI_PA	61.93
4457	M6_3211896_PstIMspI_PA	61.93
4458	M6_3231816_PstIMspI_PA	61.93
4459	M6_3234748_PstIMspI_PA	61.93
4460	M6_3238409_PstIMspI_PA	61.93
4461	M6_323931_PstIMspI_PA	61.93
4462	M6_3249657_PstIMspI_PA	61.93
4463	M6_3249698_PstIMspI_PA	61.93
4464	M6_3269722_PstIMspI_PA	61.93
4465	M6_3283511_PstIMspI_PA	61.93
4466	M6_3287343_PstIMspI_PA	61.93
4467	M6_3289980_PstIMspI_PA	61.93
4468	M6_3296685_PstIMspI_PA	61.93
4469	M6_3309825_PstIMspI_PA	61.93
4470	M6_3325924_PstIMspI_PA	61.93
4471	M6_3340323_PstIMspI_PA	61.93
4472	M6_3341193_PstIMspI_PA	61.93
4473	M6_3342721_PstIMspI_PA	61.93
4474	M6_3349889_PstIMspI_PA	61.93
4475	M6_3349899_PstIMspI_PA	61.93
4476	M6_3353836_PstIMspI_PA	61.93
4477	M6_3359390_PstIMspI_PA	61.93
4478	M6_3359701_PstIMspI_PA	61.93
4479	M6_3360134_PstIMspI_PA	61.93
4480	M6_336288_PstIMspI_PA	61.93
4481	M6_3371452_PstIMspI_PA	61.93
4482	M6_337176_PstIMspI_PA	61.93
4483	M6_3379722_PstIMspI_PA	61.93
4484	M6_3379823_PstIMspI_PA	61.93
4485	M6_3381213_PstIMspI_PA	61.93
4486	M6_3381967_PstIMspI_PA	61.93
4487	M6_3382162_PstIMspI_PA	61.93
4488	M6_3382304_PstIMspI_PA	61.93
4489	M6_3386887_PstIMspI_PA	61.93
4490	M6_339634_PstIMspI_PA	61.93
4491	M6_3400001_PstIMspI_PA	61.93
4492	M6_3401847_PstIMspI_PA	61.93
4493	M6_3405071_PstIMspI_PA	61.93
4494	M6_3415948_PstIMspI_PA	61.93
4495	M6_3426142_PstIMspI_PA	61.93
4496	M6_3448654_PstIMspI_PA	61.93
4497	M6_3452818_PstIMspI_PA	61.93
4498	M6_3455933_PstIMspI_PA	61.93
4499	M6_3466468_PstIMspI_PA	61.93
4500	M6_3468774_PstIMspI_PA	61.93
4501	M6_3476038_PstIMspI_PA	61.93
4502	M6_3477257_PstIMspI_PA	61.93
4503	M6_3484089_PstIMspI_PA	61.93
4504	M6_3486261_PstIMspI_PA	61.93
4505	M6_3486650_PstIMspI_PA	61.93
4506	M6_3494692_PstIMspI_PA	61.93
4507	M6_3508692_PstIMspI_PA	61.93
4508	M6_3530272_PstIMspI_PA	61.93
4509	M6_3542934_PstIMspI_PA	61.93
4510	M6_3562372_PstIMspI_PA	61.93
4511	M6_356872_PstIMspI_PA	61.93
4512	M6_3570944_PstIMspI_PA	61.93
4513	M6_3579629_PstIMspI_PA	61.93
4514	M6_3584742_PstIMspI_PA	61.93
4515	M6_3595331_PstIMspI_PA	61.93
4516	M6_3596322_PstIMspI_PA	61.93
4517	M6_3598176_PstIMspI_PA	61.93
4518	M6_3602440_PstIMspI_PA	61.93
4519	M6_3606286_PstIMspI_PA	61.93
4520	M6_376143_PstIMspI_PA	61.93
4521	M6_377830_PstIMspI_PA	61.93
4522	M6_379600_PstIMspI_PA	61.93
4523	M6_383708_PstIMspI_PA	61.93
4524	M6_385467_PstIMspI_PA	61.93
4525	M6_387859_PstIMspI_PA	61.93
4526	M6_396138_PstIMspI_PA	61.93
4527	M6_400492_PstIMspI_PA	61.93
4528	M6_411142_PstIMspI_PA	61.93
4529	M6_412521_PstIMspI_PA	61.93
4530	M6_422868_PstIMspI_PA	61.93
4531	M6_423348_PstIMspI_PA	61.93
4532	M6_42360_PstIMspI_PA	61.93
4533	M6_433802_PstIMspI_PA	61.93
4534	M6_434472_PstIMspI_PA	61.93
4535	M6_436738_PstIMspI_PA	61.93
4536	M6_444776_PstIMspI_PA	61.93
4537	M6_448581_PstIMspI_PA	61.93
4538	M6_4588_PstIMspI_PA	61.93
4539	M6_459877_PstIMspI_PA	61.93
4540	M6_462825_PstIMspI_PA	61.93
4541	M6_46398_PstIMspI_PA	61.93
4542	M6_467289_PstIMspI_PA	61.93
4543	M6_468750_PstIMspI_PA	61.93
4544	M6_46904_PstIMspI_PA	61.93
4545	M6_472413_PstIMspI_PA	61.93
4546	M6_478799_PstIMspI_PA	61.93
4547	M6_487912_PstIMspI_PA	61.93
4548	M6_52009_PstIMspI_PA	61.93
4549	M6_521119_PstIMspI_PA	61.93
4550	M6_536344_PstIMspI_PA	61.93
4551	M6_53736_PstIMspI_PA	61.93
4552	M6_539138_PstIMspI_PA	61.93
4553	M6_541815_PstIMspI_PA	61.93
4554	M6_542042_PstIMspI_PA	61.93
4555	M6_542739_PstIMspI_PA	61.93
4556	M6_552123_PstIMspI_PA	61.93
4557	M6_556143_PstIMspI_PA	61.93
4558	M6_55634_PstIMspI_PA	61.93
4559	M6_556510_PstIMspI_PA	61.93
4560	M6_564905_PstIMspI_PA	61.93
4561	M6_573448_PstIMspI_PA	61.93
4562	M6_583496_PstIMspI_PA	61.93
4563	M6_586365_PstIMspI_PA	61.93
4564	M6_591428_PstIMspI_PA	61.93
4565	M6_599110_PstIMspI_PA	61.93
4566	M6_599933_PstIMspI_PA	61.93
4567	M6_618739_PstIMspI_PA	61.93
4568	M6_620434_PstIMspI_PA	61.93
4569	M6_628117_PstIMspI_PA	61.93
4570	M6_628812_PstIMspI_PA	61.93
4571	M6_640199_PstIMspI_PA	61.93
4572	M6_640391_PstIMspI_PA	61.93
4573	M6_642816_PstIMspI_PA	61.93
4574	M6_658139_PstIMspI_PA	61.93
4575	M6_674156_PstIMspI_PA	61.93
4576	M6_680955_PstIMspI_PA	61.93
4577	M6_687608_PstIMspI_PA	61.93
4578	M6_687880_PstIMspI_PA	61.93
4579	M6_694967_PstIMspI_PA	61.93
4580	M6_718442_PstIMspI_PA	61.93
4581	M6_725708_PstIMspI_PA	61.93
4582	M6_726373_PstIMspI_PA	61.93
4583	M6_734792_PstIMspI_PA	61.93
4584	M6_737010_PstIMspI_PA	61.93
4585	M6_744390_PstIMspI_PA	61.93
4586	M6_745009_PstIMspI_PA	61.93
4587	M6_747742_PstIMspI_PA	61.93
4588	M6_759816_PstIMspI_PA	61.93
4589	M6_763459_PstIMspI_PA	61.93
4590	M6_772212_PstIMspI_PA	61.93
4591	M6_775062_PstIMspI_PA	61.93
4592	M6_781161_PstIMspI_PA	61.93
4593	M6_791978_PstIMspI_PA	61.93
4594	M6_792725_PstIMspI_PA	61.93
4595	M6_812045_PstIMspI_PA	61.93
4596	M6_816011_PstIMspI_PA	61.93
4597	M6_829594_PstIMspI_PA	61.93
4598	M6_832558_PstIMspI_PA	61.93
4599	M6_834744_PstIMspI_PA	61.93
4600	M6_838381_PstIMspI_PA	61.93
4601	M6_841852_PstIMspI_PA	61.93
4602	M6_851116_PstIMspI_PA	61.93
4603	M6_853411_PstIMspI_PA	61.93
4604	M6_868500_PstIMspI_PA	61.93
4605	M6_896218_PstIMspI_PA	61.93
4606	M6_908123_PstIMspI_PA	61.93
4607	M6_952927_PstIMspI_PA	61.93
4608	M6_956687_PstIMspI_PA	61.93
4609	M6_956707_PstIMspI_PA	61.93
4610	M6_990340_PstIMspI_PA	61.93
4611	M6_996049_PstIMspI_PA	61.93
4612	Opata_1797_61_PstIMluI_SNP	61.93
4613	Opata_2717867_15_PstIMluI_SNP	61.93
4614	Opata_2717867_53_PstIMluI_SNP	61.93
4615	Opata_1001462_60_PstIMseI_SNP	61.93
4616	Opata_1138764_28_PstIMseI_SNP	61.93
4617	Opata_121280_53_PstIMseI_SNP	61.93
4618	Opata_121280_74_PstIMseI_SNP	61.93
4619	Opata_121280_81_PstIMseI_SNP	61.93
4620	Opata_127295_39_PstIMseI_SNP	61.93
4621	Opata_1275189_71_PstIMseI_SNP	61.93
4622	Opata_131509_44_PstIMseI_SNP	61.93
4623	Opata_141494_20_PstIMseI_SNP	61.93
4624	Opata_141494_7_PstIMseI_SNP	61.93
4625	Opata_151803_38_PstIMseI_SNP	61.93
4626	Opata_1658742_64_PstIMseI_SNP	61.93
4627	Opata_181275_72_PstIMseI_SNP	61.93
4628	Opata_1818096_9_PstIMseI_SNP	61.93
4629	Opata_204205_5_PstIMseI_SNP	61.93
4630	Opata_204247_45_PstIMseI_SNP	61.93
4631	Opata_209676_36_PstIMseI_SNP	61.93
4632	Opata_221376_3_PstIMseI_SNP	61.93
4633	Opata_224657_41_PstIMseI_SNP	61.93
4634	Opata_288461_14_PstIMseI_SNP	61.93
4635	Opata_288461_37_PstIMseI_SNP	61.93
4636	Opata_2970499_38_PstIMseI_SNP	61.93
4637	Opata_305672_80_PstIMseI_SNP	61.93
4638	Opata_36185_6_PstIMseI_SNP	61.93
4639	Opata_3646275_20_PstIMseI_SNP	61.93
4640	Opata_426189_19_PstIMseI_SNP	61.93
4641	Opata_426189_49_PstIMseI_SNP	61.93
4642	Opata_489814_59_PstIMseI_SNP	61.93
4643	Opata_489814_60_PstIMseI_SNP	61.93
4644	Opata_489814_87_PstIMseI_SNP	61.93
4645	Opata_52227_21_PstIMseI_SNP	61.93
4646	Opata_52227_45_PstIMseI_SNP	61.93
4647	Opata_52227_73_PstIMseI_SNP	61.93
4648	Opata_544449_41_PstIMseI_SNP	61.93
4649	Opata_556089_54_PstIMseI_SNP	61.93
4650	Opata_560929_77_PstIMseI_SNP	61.93
4651	Opata_602188_11_PstIMseI_SNP	61.93
4652	Opata_664672_19_PstIMseI_SNP	61.93
4653	Opata_664672_52_PstIMseI_SNP	61.93
4654	Opata_75226_41_PstIMseI_SNP	61.93
4655	Opata_75226_51_PstIMseI_SNP	61.93
4656	Opata_75226_80_PstIMseI_SNP	61.93
4657	Opata_774750_85_PstIMseI_SNP	61.93
4658	Opata_794341_42_PstIMseI_SNP	61.93
4659	Opata_873493_68_PstIMseI_SNP	61.93
4660	Opata_885078_29_PstIMseI_SNP	61.93
4661	Opata_1658734_35_PstIMspI_SNP	61.93
4662	Opata_1947780_48_PstIMspI_SNP	61.93
4663	Opata_2153518_7_PstIMspI_SNP	61.93
4664	Opata_2198298_65_PstIMspI_SNP	61.93
4665	Opata_2351884_27_PstIMspI_SNP	61.93
4666	Opata_2355584_88_PstIMspI_SNP	61.93
4667	Opata_2517428_61_PstIMspI_SNP	61.93
4668	Opata_2790207_41_PstIMspI_SNP	61.93
4669	Opata_3039477_11_PstIMspI_SNP	61.93
4670	Opata_345583_59_PstIMspI_SNP	61.93
4671	Opata_3494022_30_PstIMspI_SNP	61.93
4672	Opata_509713_49_PstIMspI_SNP	61.93
4673	Opata_733869_22_PstIMspI_SNP	61.93
4674	Opata_864195_13_PstIMspI_SNP	61.93
4675	Opata_864195_15_PstIMspI_SNP	61.93
4676	M6_1635054_PstIMluI_PA	61.93
4677	M6_265793_PstIMluI_PA	61.93
4678	M6_707836_PstIMluI_PA	61.93
4679	M6_956772_PstIMluI_PA	61.93
4680	M6_1280581_PstIMseI_PA	61.93
4681	M6_531758_PstIMseI_PA	61.93
4682	M6_604033_PstIMseI_PA	61.93
4683	M6_684397_PstIMseI_PA	61.93
4684	M6_823531_PstIMseI_PA	61.93
4685	M6_1034722_PstIMspI_PA	61.93
4686	M6_2128205_PstIMspI_PA	61.93
4687	M6_2173602_PstIMspI_PA	61.93
4688	M6_2186513_PstIMspI_PA	61.93
4689	M6_2762025_PstIMspI_PA	61.93
4690	M6_3258038_PstIMspI_PA	61.93
4691	M6_705619_PstIMspI_PA	61.93
4692	Opata_19325_25_PstIMseI_SNP	61.93
4693	Opata_19325_52_PstIMseI_SNP	61.93
4694	Opata_230102_44_PstIMseI_SNP	61.93
4695	Opata_250595_3_PstIMseI_SNP	61.93
4696	Opata_880114_42_PstIMseI_SNP	61.93
4697	Opata_895851_12_PstIMseI_SNP	61.93
4698	Opata_2877272_22_PstIMspI_SNP	61.93
4699	M6_712902_PstIMluI_PA	61.93
4700	M6_1021604_PstIMseI_PA	61.93
4701	M6_1146204_PstIMseI_PA	61.93
4702	M6_1299918_PstIMseI_PA	61.93
4703	M6_1439885_PstIMseI_PA	61.93
4704	M6_195002_PstIMseI_PA	61.93
4705	M6_2262002_PstIMseI_PA	61.93
4706	M6_285458_PstIMseI_PA	61.93
4707	M6_114311_PstIMspI_PA	61.93
4708	M6_1564523_PstIMspI_PA	61.93
4709	M6_3371643_PstIMspI_PA	61.93
4710	M6_642298_PstIMspI_PA	61.93
4711	Opata_169588_8_PstIMseI_SNP	61.93
4712	Opata_68198_50_PstIMseI_SNP	61.93
4713	M6_266588_PstIMseI_PA	61.93
4714	M6_35523_PstIMseI_PA	61.93
4715	M6_3984581_PstIMseI_PA	61.93
4716	M6_90305_PstIMseI_PA	61.93
4717	M6_1080402_PstIMspI_PA	61.93
4718	M6_117068_PstIMspI_PA	61.93
4719	M6_1379154_PstIMspI_PA	61.93
4720	M6_1676138_PstIMspI_PA	61.93
4721	M6_1991813_PstIMspI_PA	61.93
4722	M6_2253626_PstIMspI_PA	61.93
4723	M6_370967_PstIMspI_PA	61.93
4724	M6_443293_PstIMspI_PA	61.93
4725	M6_461304_PstIMspI_PA	61.93
4726	M6_711438_PstIMspI_PA	61.93
4727	M6_880829_PstIMspI_PA	61.93
4728	Opata_195629_39_PstIMseI_SNP	61.93
4729	Opata_1264027_12_PstIMspI_SNP	61.93
4730	Opata_1396855_75_PstIMspI_SNP	61.93
4731	Opata_1756021_71_PstIMspI_SNP	61.93
4732	Opata_2070422_81_PstIMspI_SNP	61.93
4733	Opata_2070422_82_PstIMspI_SNP	61.93
4734	Opata_2290261_24_PstIMspI_SNP	61.93
4735	Opata_2423785_60_PstIMspI_SNP	61.93
4736	Opata_2991085_3_PstIMspI_SNP	61.93
4737	Opata_2991085_8_PstIMspI_SNP	61.93
4738	Opata_3272507_48_PstIMspI_SNP	61.93
4739	Opata_331531_68_PstIMspI_SNP	61.93
4740	Opata_3712093_35_PstIMspI_SNP	61.93
4741	Opata_3893852_66_PstIMspI_SNP	61.93
4742	Opata_444806_29_PstIMspI_SNP	61.93
4743	Opata_497488_36_PstIMspI_SNP	61.93
4744	M6_1013315_PstIMseI_PA	61.93
4745	M6_10798_PstIMseI_PA	61.93
4746	M6_1125186_PstIMseI_PA	61.93
4747	M6_1184950_PstIMseI_PA	61.93
4748	M6_1241578_PstIMseI_PA	61.93
4749	M6_1268526_PstIMseI_PA	61.93
4750	M6_129774_PstIMseI_PA	61.93
4751	M6_132872_PstIMseI_PA	61.93
4752	M6_1378364_PstIMseI_PA	61.93
4753	M6_1486326_PstIMseI_PA	61.93
4754	M6_1503219_PstIMseI_PA	61.93
4755	M6_156999_PstIMseI_PA	61.93
4756	M6_1631564_PstIMseI_PA	61.93
4757	M6_2373714_PstIMseI_PA	61.93
4758	M6_2421576_PstIMseI_PA	61.93
4759	M6_245986_PstIMseI_PA	61.93
4760	M6_249204_PstIMseI_PA	61.93
4761	M6_2665537_PstIMseI_PA	61.93
4762	M6_2852052_PstIMseI_PA	61.93
4763	M6_3128777_PstIMseI_PA	61.93
4764	M6_32412_PstIMseI_PA	61.93
4765	M6_3302345_PstIMseI_PA	61.93
4766	M6_3393754_PstIMseI_PA	61.93
4767	M6_342153_PstIMseI_PA	61.93
4768	M6_343601_PstIMseI_PA	61.93
4769	M6_3543067_PstIMseI_PA	61.93
4770	M6_3741435_PstIMseI_PA	61.93
4771	M6_385987_PstIMseI_PA	61.93
4772	M6_4128777_PstIMseI_PA	61.93
4773	M6_4258883_PstIMseI_PA	61.93
4774	M6_472254_PstIMseI_PA	61.93
4775	M6_513458_PstIMseI_PA	61.93
4776	M6_518674_PstIMseI_PA	61.93
4777	M6_535596_PstIMseI_PA	61.93
4778	M6_578060_PstIMseI_PA	61.93
4779	M6_646413_PstIMseI_PA	61.93
4780	M6_684981_PstIMseI_PA	61.93
4781	M6_69696_PstIMseI_PA	61.93
4782	M6_726484_PstIMseI_PA	61.93
4783	M6_90710_PstIMseI_PA	61.93
4784	M6_1008887_PstIMspI_PA	61.93
4785	M6_1012193_PstIMspI_PA	61.93
4786	M6_1160252_PstIMspI_PA	61.93
4787	M6_1197899_PstIMspI_PA	61.93
4788	M6_1309281_PstIMspI_PA	61.93
4789	M6_1551391_PstIMspI_PA	61.93
4790	M6_1554097_PstIMspI_PA	61.93
4791	M6_1578195_PstIMspI_PA	61.93
4792	M6_1608241_PstIMspI_PA	61.93
4793	M6_1614068_PstIMspI_PA	61.93
4794	M6_1661609_PstIMspI_PA	61.93
4795	M6_1661775_PstIMspI_PA	61.93
4796	M6_1710419_PstIMspI_PA	61.93
4797	M6_1751207_PstIMspI_PA	61.93
4798	M6_1779787_PstIMspI_PA	61.93
4799	M6_1781067_PstIMspI_PA	61.93
4800	M6_1790981_PstIMspI_PA	61.93
4801	M6_1800806_PstIMspI_PA	61.93
4802	M6_1808299_PstIMspI_PA	61.93
4803	M6_1880523_PstIMspI_PA	61.93
4804	M6_1920854_PstIMspI_PA	61.93
4805	M6_1946478_PstIMspI_PA	61.93
4806	M6_1966868_PstIMspI_PA	61.93
4807	M6_2048774_PstIMspI_PA	61.93
4808	M6_2120505_PstIMspI_PA	61.93
4809	M6_2135499_PstIMspI_PA	61.93
4810	M6_2154439_PstIMspI_PA	61.93
4811	M6_2383950_PstIMspI_PA	61.93
4812	M6_2405127_PstIMspI_PA	61.93
4813	M6_2643941_PstIMspI_PA	61.93
4814	M6_2714299_PstIMspI_PA	61.93
4815	M6_2854628_PstIMspI_PA	61.93
4816	M6_2883802_PstIMspI_PA	61.93
4817	M6_2956805_PstIMspI_PA	61.93
4818	M6_2967281_PstIMspI_PA	61.93
4819	M6_3018217_PstIMspI_PA	61.93
4820	M6_3124987_PstIMspI_PA	61.93
4821	M6_3166081_PstIMspI_PA	61.93
4822	M6_3251258_PstIMspI_PA	61.93
4823	M6_332316_PstIMspI_PA	61.93
4824	M6_3337047_PstIMspI_PA	61.93
4825	M6_3360069_PstIMspI_PA	61.93
4826	M6_3369704_PstIMspI_PA	61.93
4827	M6_3380864_PstIMspI_PA	61.93
4828	M6_346960_PstIMspI_PA	61.93
4829	M6_3510886_PstIMspI_PA	61.93
4830	M6_3527766_PstIMspI_PA	61.93
4831	M6_3563945_PstIMspI_PA	61.93
4832	M6_3575944_PstIMspI_PA	61.93
4833	M6_399920_PstIMspI_PA	61.93
4834	M6_460993_PstIMspI_PA	61.93
4835	M6_461609_PstIMspI_PA	61.93
4836	M6_524588_PstIMspI_PA	61.93
4837	M6_536938_PstIMspI_PA	61.93
4838	M6_556008_PstIMspI_PA	61.93
4839	M6_606755_PstIMspI_PA	61.93
4840	M6_611022_PstIMspI_PA	61.93
4841	M6_667520_PstIMspI_PA	61.93
4842	M6_688838_PstIMspI_PA	61.93
4843	M6_780926_PstIMspI_PA	61.93
4844	M6_841749_PstIMspI_PA	61.93
4845	M6_844306_PstIMspI_PA	61.93
4846	M6_873730_PstIMspI_PA	61.93
4847	M6_937590_PstIMspI_PA	61.93
4848	M6_953750_PstIMspI_PA	61.93
4849	M6_982025_PstIMspI_PA	61.93
4850	Opata_2296862_81_PstIMspI_SNP	61.93
4851	Opata_2296862_82_PstIMspI_SNP	61.93
4852	Opata_3589724_1_PstIMspI_SNP	61.93
4853	M6_122485_PstIMseI_PA	61.93
4854	M6_869119_PstIMseI_PA	61.93
4855	M6_2329545_PstIMspI_PA	61.93
4856	M6_615342_PstIMspI_PA	61.93
4857	M6_1002122_PstIMseI_PA	61.93
4858	M6_1077990_PstIMseI_PA	61.93
4859	M6_1094590_PstIMseI_PA	61.93
4860	M6_1119503_PstIMseI_PA	61.93
4861	M6_1121821_PstIMseI_PA	61.93
4862	M6_1125845_PstIMseI_PA	61.93
4863	M6_114537_PstIMseI_PA	61.93
4864	M6_1159766_PstIMseI_PA	61.93
4865	M6_1214842_PstIMseI_PA	61.93
4866	M6_1246459_PstIMseI_PA	61.93
4867	M6_1280811_PstIMseI_PA	61.93
4868	M6_1327256_PstIMseI_PA	61.93
4869	M6_133416_PstIMseI_PA	61.93
4870	M6_1414158_PstIMseI_PA	61.93
4871	M6_1448943_PstIMseI_PA	61.93
4872	M6_1511692_PstIMseI_PA	61.93
4873	M6_165345_PstIMseI_PA	61.93
4874	M6_167207_PstIMseI_PA	61.93
4875	M6_173905_PstIMseI_PA	61.93
4876	M6_177738_PstIMseI_PA	61.93
4877	M6_188488_PstIMseI_PA	61.93
4878	M6_2040171_PstIMseI_PA	61.93
4879	M6_2076529_PstIMseI_PA	61.93
4880	M6_207782_PstIMseI_PA	61.93
4881	M6_2106455_PstIMseI_PA	61.93
4882	M6_2238317_PstIMseI_PA	61.93
4883	M6_2630238_PstIMseI_PA	61.93
4884	M6_2730789_PstIMseI_PA	61.93
4885	M6_2743943_PstIMseI_PA	61.93
4886	M6_2961080_PstIMseI_PA	61.93
4887	M6_30272_PstIMseI_PA	61.93
4888	M6_3091806_PstIMseI_PA	61.93
4889	M6_3120068_PstIMseI_PA	61.93
4890	M6_314427_PstIMseI_PA	61.93
4891	M6_3175882_PstIMseI_PA	61.93
4892	M6_3354249_PstIMseI_PA	61.93
4893	M6_34584_PstIMseI_PA	61.93
4894	M6_351677_PstIMseI_PA	61.93
4895	M6_3644220_PstIMseI_PA	61.93
4896	M6_3663636_PstIMseI_PA	61.93
4897	M6_370726_PstIMseI_PA	61.93
4898	M6_395184_PstIMseI_PA	61.93
4899	M6_4155500_PstIMseI_PA	61.93
4900	M6_426836_PstIMseI_PA	61.93
4901	M6_4286537_PstIMseI_PA	61.93
4902	M6_45325_PstIMseI_PA	61.93
4903	M6_459320_PstIMseI_PA	61.93
4904	M6_459994_PstIMseI_PA	61.93
4905	M6_468404_PstIMseI_PA	61.93
4906	M6_504964_PstIMseI_PA	61.93
4907	M6_515384_PstIMseI_PA	61.93
4908	M6_527733_PstIMseI_PA	61.93
4909	M6_532721_PstIMseI_PA	61.93
4910	M6_56137_PstIMseI_PA	61.93
4911	M6_60064_PstIMseI_PA	61.93
4912	M6_602075_PstIMseI_PA	61.93
4913	M6_60477_PstIMseI_PA	61.93
4914	M6_656108_PstIMseI_PA	61.93
4915	M6_69453_PstIMseI_PA	61.93
4916	M6_762091_PstIMseI_PA	61.93
4917	M6_766849_PstIMseI_PA	61.93
4918	M6_824216_PstIMseI_PA	61.93
4919	M6_826211_PstIMseI_PA	61.93
4920	M6_839880_PstIMseI_PA	61.93
4921	M6_848624_PstIMseI_PA	61.93
4922	M6_882294_PstIMseI_PA	61.93
4923	M6_906602_PstIMseI_PA	61.93
4924	M6_990309_PstIMseI_PA	61.93
4925	M6_995723_PstIMseI_PA	61.93
4926	M6_1021812_PstIMspI_PA	61.93
4927	M6_1030158_PstIMspI_PA	61.93
4928	M6_1032227_PstIMspI_PA	61.93
4929	M6_1050895_PstIMspI_PA	61.93
4930	M6_1067998_PstIMspI_PA	61.93
4931	M6_1074854_PstIMspI_PA	61.93
4932	M6_1102683_PstIMspI_PA	61.93
4933	M6_1129268_PstIMspI_PA	61.93
4934	M6_1150342_PstIMspI_PA	61.93
4935	M6_1197601_PstIMspI_PA	61.93
4936	M6_1206129_PstIMspI_PA	61.93
4937	M6_1273454_PstIMspI_PA	61.93
4938	M6_1289563_PstIMspI_PA	61.93
4939	M6_1329158_PstIMspI_PA	61.93
4940	M6_135262_PstIMspI_PA	61.93
4941	M6_1367951_PstIMspI_PA	61.93
4942	M6_1400229_PstIMspI_PA	61.93
4943	M6_1444467_PstIMspI_PA	61.93
4944	M6_1495358_PstIMspI_PA	61.93
4945	M6_1588206_PstIMspI_PA	61.93
4946	M6_1598650_PstIMspI_PA	61.93
4947	M6_1610267_PstIMspI_PA	61.93
4948	M6_1613840_PstIMspI_PA	61.93
4949	M6_1621794_PstIMspI_PA	61.93
4950	M6_1689208_PstIMspI_PA	61.93
4951	M6_1690020_PstIMspI_PA	61.93
4952	M6_1694845_PstIMspI_PA	61.93
4953	M6_1701346_PstIMspI_PA	61.93
4954	M6_1728725_PstIMspI_PA	61.93
4955	M6_1738773_PstIMspI_PA	61.93
4956	M6_1751751_PstIMspI_PA	61.93
4957	M6_1760823_PstIMspI_PA	61.93
4958	M6_1778898_PstIMspI_PA	61.93
4959	M6_1802050_PstIMspI_PA	61.93
4960	M6_1809039_PstIMspI_PA	61.93
4961	M6_1918805_PstIMspI_PA	61.93
4962	M6_1919249_PstIMspI_PA	61.93
4963	M6_1964884_PstIMspI_PA	61.93
4964	M6_2038192_PstIMspI_PA	61.93
4965	M6_2106582_PstIMspI_PA	61.93
4966	M6_2125262_PstIMspI_PA	61.93
4967	M6_2165373_PstIMspI_PA	61.93
4968	M6_2165377_PstIMspI_PA	61.93
4969	M6_2207940_PstIMspI_PA	61.93
4970	M6_2232535_PstIMspI_PA	61.93
4971	M6_2270394_PstIMspI_PA	61.93
4972	M6_2287068_PstIMspI_PA	61.93
4973	M6_2289303_PstIMspI_PA	61.93
4974	M6_2316431_PstIMspI_PA	61.93
4975	M6_2322280_PstIMspI_PA	61.93
4976	M6_2322530_PstIMspI_PA	61.93
4977	M6_2338945_PstIMspI_PA	61.93
4978	M6_2376829_PstIMspI_PA	61.93
4979	M6_2470789_PstIMspI_PA	61.93
4980	M6_2600083_PstIMspI_PA	61.93
4981	M6_2651633_PstIMspI_PA	61.93
4982	M6_2664754_PstIMspI_PA	61.93
4983	M6_2683184_PstIMspI_PA	61.93
4984	M6_2693726_PstIMspI_PA	61.93
4985	M6_2718686_PstIMspI_PA	61.93
4986	M6_2735006_PstIMspI_PA	61.93
4987	M6_2780207_PstIMspI_PA	61.93
4988	M6_2787233_PstIMspI_PA	61.93
4989	M6_2801329_PstIMspI_PA	61.93
4990	M6_2838742_PstIMspI_PA	61.93
4991	M6_2841114_PstIMspI_PA	61.93
4992	M6_2859822_PstIMspI_PA	61.93
4993	M6_2871613_PstIMspI_PA	61.93
4994	M6_2890819_PstIMspI_PA	61.93
4995	M6_3004595_PstIMspI_PA	61.93
4996	M6_3072613_PstIMspI_PA	61.93
4997	M6_3077587_PstIMspI_PA	61.93
4998	M6_3119819_PstIMspI_PA	61.93
4999	M6_3132298_PstIMspI_PA	61.93
5000	M6_3135234_PstIMspI_PA	61.93
5001	M6_3158611_PstIMspI_PA	61.93
5002	M6_3162065_PstIMspI_PA	61.93
5003	M6_3248146_PstIMspI_PA	61.93
5004	M6_3263794_PstIMspI_PA	61.93
5005	M6_3263925_PstIMspI_PA	61.93
5006	M6_3273841_PstIMspI_PA	61.93
5007	M6_3330814_PstIMspI_PA	61.93
5008	M6_344053_PstIMspI_PA	61.93
5009	M6_3471189_PstIMspI_PA	61.93
5010	M6_3474530_PstIMspI_PA	61.93
5011	M6_3477015_PstIMspI_PA	61.93
5012	M6_3519817_PstIMspI_PA	61.93
5013	M6_3545306_PstIMspI_PA	61.93
5014	M6_354864_PstIMspI_PA	61.93
5015	M6_3584044_PstIMspI_PA	61.93
5016	M6_3592287_PstIMspI_PA	61.93
5017	M6_365120_PstIMspI_PA	61.93
5018	M6_384310_PstIMspI_PA	61.93
5019	M6_392646_PstIMspI_PA	61.93
5020	M6_407324_PstIMspI_PA	61.93
5021	M6_411768_PstIMspI_PA	61.93
5022	M6_431051_PstIMspI_PA	61.93
5023	M6_442839_PstIMspI_PA	61.93
5024	M6_455177_PstIMspI_PA	61.93
5025	M6_460066_PstIMspI_PA	61.93
5026	M6_460145_PstIMspI_PA	61.93
5027	M6_461868_PstIMspI_PA	61.93
5028	M6_473203_PstIMspI_PA	61.93
5029	M6_489436_PstIMspI_PA	61.93
5030	M6_496226_PstIMspI_PA	61.93
5031	M6_507111_PstIMspI_PA	61.93
5032	M6_507339_PstIMspI_PA	61.93
5033	M6_562787_PstIMspI_PA	61.93
5034	M6_572249_PstIMspI_PA	61.93
5035	M6_611147_PstIMspI_PA	61.93
5036	M6_617503_PstIMspI_PA	61.93
5037	M6_617816_PstIMspI_PA	61.93
5038	M6_621083_PstIMspI_PA	61.93
5039	M6_631458_PstIMspI_PA	61.93
5040	M6_640297_PstIMspI_PA	61.93
5041	M6_668348_PstIMspI_PA	61.93
5042	M6_689302_PstIMspI_PA	61.93
5043	M6_711343_PstIMspI_PA	61.93
5044	M6_733650_PstIMspI_PA	61.93
5045	M6_773964_PstIMspI_PA	61.93
5046	M6_777439_PstIMspI_PA	61.93
5047	M6_803007_PstIMspI_PA	61.93
5048	M6_828363_PstIMspI_PA	61.93
5049	M6_851726_PstIMspI_PA	61.93
5050	M6_852445_PstIMspI_PA	61.93
5051	M6_899304_PstIMspI_PA	61.93
5052	M6_950347_PstIMspI_PA	61.93
5053	M6_954448_PstIMspI_PA	61.93
5054	M6_978892_PstIMspI_PA	61.93
5055	BS00094770_51	61.98
5056	wsnp_Ex_c13859_21713144	62.1
5057	Excalibur_rep_c106790_155	62.1
5058	wsnp_RFL_Contig2828_2623246	62.23
5059	wsnp_RFL_Contig3048_2949657	62.23
5060	wsnp_Ex_c683_1341113	62.23
5061	wsnp_BE444858D_Ta_1_1	62.23
5062	wsnp_BF202706D_Ta_1_1	62.23
5063	wsnp_Ex_rep_c67296_65839761	62.23
5064	wsnp_Ex_rep_c70752_69640246	62.23
5065	wsnp_Ex_c12844_20370784	62.23
5066	wsnp_Ex_c13550_21309421	62.23
5067	wsnp_Ex_rep_c97413_84459608	62.23
5068	wsnp_Ex_rep_c67216_65726223	62.23
5069	wsnp_Ex_c49005_53739745	62.23
5070	wsnp_Ex_c12450_19850925	62.23
5071	wsnp_Ku_rep_c109720_94223856	62.23
5072	wsnp_Ex_c41650_48427613	62.23
5073	wsnp_Ku_c22512_32342704	62.23
5074	M6_1158063_PstIMluI_PA	62.23
5075	M6_1208925_PstIMluI_PA	62.23
5076	M6_1390870_PstIMluI_PA	62.23
5077	M6_19970_PstIMluI_PA	62.23
5078	M6_2211160_PstIMluI_PA	62.23
5079	M6_1010008_PstIMseI_PA	62.23
5080	M6_1173832_PstIMseI_PA	62.23
5081	M6_1275470_PstIMseI_PA	62.23
5082	M6_1318029_PstIMseI_PA	62.23
5083	M6_1326228_PstIMseI_PA	62.23
5084	M6_1806824_PstIMseI_PA	62.23
5085	M6_1840779_PstIMseI_PA	62.23
5086	M6_203458_PstIMseI_PA	62.23
5087	M6_221779_PstIMseI_PA	62.23
5088	M6_2421422_PstIMseI_PA	62.23
5089	M6_274743_PstIMseI_PA	62.23
5090	M6_2856418_PstIMseI_PA	62.23
5091	M6_2937870_PstIMseI_PA	62.23
5092	M6_3001224_PstIMseI_PA	62.23
5093	M6_374623_PstIMseI_PA	62.23
5094	M6_4237097_PstIMseI_PA	62.23
5095	M6_493580_PstIMseI_PA	62.23
5096	M6_510672_PstIMseI_PA	62.23
5097	M6_615732_PstIMseI_PA	62.23
5098	M6_706094_PstIMseI_PA	62.23
5099	M6_776063_PstIMseI_PA	62.23
5100	M6_81747_PstIMseI_PA	62.23
5101	M6_867947_PstIMseI_PA	62.23
5102	M6_907047_PstIMseI_PA	62.23
5103	M6_1023793_PstIMspI_PA	62.23
5104	M6_1049915_PstIMspI_PA	62.23
5105	M6_1131098_PstIMspI_PA	62.23
5106	M6_1359316_PstIMspI_PA	62.23
5107	M6_1787157_PstIMspI_PA	62.23
5108	M6_1837015_PstIMspI_PA	62.23
5109	M6_1918632_PstIMspI_PA	62.23
5110	M6_193323_PstIMspI_PA	62.23
5111	M6_200170_PstIMspI_PA	62.23
5112	M6_2071009_PstIMspI_PA	62.23
5113	M6_2249816_PstIMspI_PA	62.23
5114	M6_2362223_PstIMspI_PA	62.23
5115	M6_2543220_PstIMspI_PA	62.23
5116	M6_2657535_PstIMspI_PA	62.23
5117	M6_2692888_PstIMspI_PA	62.23
5118	M6_2719623_PstIMspI_PA	62.23
5119	M6_282407_PstIMspI_PA	62.23
5120	M6_296468_PstIMspI_PA	62.23
5121	M6_336567_PstIMspI_PA	62.23
5122	M6_3396768_PstIMspI_PA	62.23
5123	M6_3505493_PstIMspI_PA	62.23
5124	M6_3550102_PstIMspI_PA	62.23
5125	M6_3591840_PstIMspI_PA	62.23
5126	M6_423720_PstIMspI_PA	62.23
5127	M6_535186_PstIMspI_PA	62.23
5128	M6_64673_PstIMspI_PA	62.23
5129	M6_708560_PstIMspI_PA	62.23
5130	M6_928947_PstIMspI_PA	62.23
5131	Opata_139495_51_PstIMluI_SNP	62.23
5132	Opata_1459538_53_PstIMluI_SNP	62.23
5133	Opata_1577374_34_PstIMluI_SNP	62.23
5134	Opata_1025553_86_PstIMseI_SNP	62.23
5135	Opata_1057883_29_PstIMseI_SNP	62.23
5136	Opata_1067772_82_PstIMseI_SNP	62.23
5137	Opata_130464_62_PstIMseI_SNP	62.23
5138	Opata_130958_29_PstIMseI_SNP	62.23
5139	Opata_13140_82_PstIMseI_SNP	62.23
5140	Opata_1479623_31_PstIMseI_SNP	62.23
5141	Opata_18378_16_PstIMseI_SNP	62.23
5142	Opata_190885_23_PstIMseI_SNP	62.23
5143	Opata_209144_16_PstIMseI_SNP	62.23
5144	Opata_211998_31_PstIMseI_SNP	62.23
5145	Opata_2450819_55_PstIMseI_SNP	62.23
5146	Opata_250508_44_PstIMseI_SNP	62.23
5147	Opata_2773421_42_PstIMseI_SNP	62.23
5148	Opata_277767_26_PstIMseI_SNP	62.23
5149	Opata_278835_53_PstIMseI_SNP	62.23
5150	Opata_287426_17_PstIMseI_SNP	62.23
5151	Opata_296227_13_PstIMseI_SNP	62.23
5152	Opata_2970499_41_PstIMseI_SNP	62.23
5153	Opata_2970499_58_PstIMseI_SNP	62.23
5154	Opata_33909_65_PstIMseI_SNP	62.23
5155	Opata_386233_11_PstIMseI_SNP	62.23
5156	Opata_38711_56_PstIMseI_SNP	62.23
5157	Opata_41026_9_PstIMseI_SNP	62.23
5158	Opata_410409_9_PstIMseI_SNP	62.23
5159	Opata_461227_3_PstIMseI_SNP	62.23
5160	Opata_461227_57_PstIMseI_SNP	62.23
5161	Opata_468289_46_PstIMseI_SNP	62.23
5162	Opata_54693_18_PstIMseI_SNP	62.23
5163	Opata_562752_13_PstIMseI_SNP	62.23
5164	Opata_576008_24_PstIMseI_SNP	62.23
5165	Opata_59595_44_PstIMseI_SNP	62.23
5166	Opata_706834_22_PstIMseI_SNP	62.23
5167	Opata_740308_66_PstIMseI_SNP	62.23
5168	Opata_926842_18_PstIMseI_SNP	62.23
5169	Opata_1180164_46_PstIMspI_SNP	62.23
5170	Opata_1309543_9_PstIMspI_SNP	62.23
5171	Opata_1336347_39_PstIMspI_SNP	62.23
5172	Opata_1672721_22_PstIMspI_SNP	62.23
5173	Opata_2100514_55_PstIMspI_SNP	62.23
5174	Opata_2589532_30_PstIMspI_SNP	62.23
5175	Opata_2606817_59_PstIMspI_SNP	62.23
5176	Opata_2623927_8_PstIMspI_SNP	62.23
5177	Opata_2700233_25_PstIMspI_SNP	62.23
5178	Opata_3071834_30_PstIMspI_SNP	62.23
5179	Opata_320150_39_PstIMspI_SNP	62.23
5180	Opata_3564910_5_PstIMspI_SNP	62.23
5181	Opata_3801442_59_PstIMspI_SNP	62.23
5182	Opata_896751_61_PstIMspI_SNP	62.23
5183	M6_1483357_PstIMluI_PA	62.23
5184	M6_719031_PstIMluI_PA	62.23
5185	M6_922280_PstIMluI_PA	62.23
5186	M6_1032920_PstIMseI_PA	62.23
5187	M6_1186616_PstIMseI_PA	62.23
5188	M6_1302782_PstIMseI_PA	62.23
5189	M6_1598769_PstIMseI_PA	62.23
5190	M6_166074_PstIMseI_PA	62.23
5191	M6_1771009_PstIMseI_PA	62.23
5192	M6_1972756_PstIMseI_PA	62.23
5193	M6_2662182_PstIMseI_PA	62.23
5194	M6_546062_PstIMseI_PA	62.23
5195	M6_610295_PstIMseI_PA	62.23
5196	M6_659817_PstIMseI_PA	62.23
5197	M6_67171_PstIMseI_PA	62.23
5198	M6_680842_PstIMseI_PA	62.23
5199	M6_985671_PstIMseI_PA	62.23
5200	Opata_1306130_PstIMseI_PA	62.23
5201	Opata_215871_PstIMseI_PA	62.23
5202	Opata_994457_PstIMseI_PA	62.23
5203	M6_2173868_PstIMspI_PA	62.23
5204	M6_220952_PstIMspI_PA	62.23
5205	M6_2454017_PstIMspI_PA	62.23
5206	M6_2487434_PstIMspI_PA	62.23
5207	M6_2874834_PstIMspI_PA	62.23
5208	M6_3040457_PstIMspI_PA	62.23
5209	M6_3295465_PstIMspI_PA	62.23
5210	M6_3506947_PstIMspI_PA	62.23
5211	M6_3594994_PstIMspI_PA	62.23
5212	M6_524052_PstIMspI_PA	62.23
5213	M6_78469_PstIMspI_PA	62.23
5214	Opata_42896_46_PstIMseI_SNP	62.23
5215	Opata_2090245_32_PstIMspI_SNP	62.23
5216	Opata_2179196_56_PstIMspI_SNP	62.23
5217	Opata_372621_32_PstIMspI_SNP	62.23
5218	M6_1579640_PstIMluI_PA	62.23
5219	M6_2376145_PstIMluI_PA	62.23
5220	M6_1044472_PstIMseI_PA	62.23
5221	M6_1114637_PstIMseI_PA	62.23
5222	M6_1263324_PstIMseI_PA	62.23
5223	M6_1265525_PstIMseI_PA	62.23
5224	M6_1425042_PstIMseI_PA	62.23
5225	M6_160415_PstIMseI_PA	62.23
5226	M6_1676970_PstIMseI_PA	62.23
5227	M6_2323770_PstIMseI_PA	62.23
5228	M6_2900822_PstIMseI_PA	62.23
5229	M6_3256269_PstIMseI_PA	62.23
5230	M6_3732306_PstIMseI_PA	62.23
5231	M6_3789440_PstIMseI_PA	62.23
5232	M6_3840014_PstIMseI_PA	62.23
5233	M6_3917156_PstIMseI_PA	62.23
5234	M6_524539_PstIMseI_PA	62.23
5235	M6_539111_PstIMseI_PA	62.23
5236	M6_554177_PstIMseI_PA	62.23
5237	M6_886537_PstIMseI_PA	62.23
5238	M6_892162_PstIMseI_PA	62.23
5239	Opata_1071646_PstIMseI_PA	62.23
5240	Opata_1157432_PstIMseI_PA	62.23
5241	Opata_138764_PstIMseI_PA	62.23
5242	Opata_166386_PstIMseI_PA	62.23
5243	Opata_2908233_PstIMseI_PA	62.23
5244	Opata_354854_PstIMseI_PA	62.23
5245	Opata_4309990_PstIMseI_PA	62.23
5246	Opata_521568_PstIMseI_PA	62.23
5247	Opata_62970_PstIMseI_PA	62.23
5248	Opata_740139_PstIMseI_PA	62.23
5249	Opata_743533_PstIMseI_PA	62.23
5250	Opata_83180_PstIMseI_PA	62.23
5251	Opata_992152_PstIMseI_PA	62.23
5252	M6_1338672_PstIMspI_PA	62.23
5253	M6_1455505_PstIMspI_PA	62.23
5254	M6_1468069_PstIMspI_PA	62.23
5255	M6_1507578_PstIMspI_PA	62.23
5256	M6_1601557_PstIMspI_PA	62.23
5257	M6_1719490_PstIMspI_PA	62.23
5258	M6_1831549_PstIMspI_PA	62.23
5259	M6_1856149_PstIMspI_PA	62.23
5260	M6_1864322_PstIMspI_PA	62.23
5261	M6_1927219_PstIMspI_PA	62.23
5262	M6_2083906_PstIMspI_PA	62.23
5263	M6_2277403_PstIMspI_PA	62.23
5264	M6_2473576_PstIMspI_PA	62.23
5265	M6_2567301_PstIMspI_PA	62.23
5266	M6_2582858_PstIMspI_PA	62.23
5267	M6_2589285_PstIMspI_PA	62.23
5268	M6_2595950_PstIMspI_PA	62.23
5269	M6_2665176_PstIMspI_PA	62.23
5270	M6_2840661_PstIMspI_PA	62.23
5271	M6_3061996_PstIMspI_PA	62.23
5272	M6_3148832_PstIMspI_PA	62.23
5273	M6_328375_PstIMspI_PA	62.23
5274	M6_3326942_PstIMspI_PA	62.23
5275	M6_3425428_PstIMspI_PA	62.23
5276	M6_374249_PstIMspI_PA	62.23
5277	M6_374371_PstIMspI_PA	62.23
5278	M6_487081_PstIMspI_PA	62.23
5279	M6_719894_PstIMspI_PA	62.23
5280	M6_746268_PstIMspI_PA	62.23
5281	M6_751745_PstIMspI_PA	62.23
5282	M6_753701_PstIMspI_PA	62.23
5283	M6_8026_PstIMspI_PA	62.23
5284	M6_828428_PstIMspI_PA	62.23
5285	Opata_106253_PstIMspI_PA	62.23
5286	Opata_1089628_PstIMspI_PA	62.23
5287	Opata_1213273_PstIMspI_PA	62.23
5288	Opata_126735_PstIMspI_PA	62.23
5289	Opata_1295465_PstIMspI_PA	62.23
5290	Opata_1362398_PstIMspI_PA	62.23
5291	Opata_1579652_PstIMspI_PA	62.23
5292	Opata_1619705_PstIMspI_PA	62.23
5293	Opata_1624605_PstIMspI_PA	62.23
5294	Opata_1631400_PstIMspI_PA	62.23
5295	Opata_1642535_PstIMspI_PA	62.23
5296	Opata_1725381_PstIMspI_PA	62.23
5297	Opata_251294_PstIMspI_PA	62.23
5298	Opata_2522151_PstIMspI_PA	62.23
5299	Opata_2569757_PstIMspI_PA	62.23
5300	Opata_2586423_PstIMspI_PA	62.23
5301	Opata_2842015_PstIMspI_PA	62.23
5302	Opata_29590_PstIMspI_PA	62.23
5303	Opata_3143707_PstIMspI_PA	62.23
5304	Opata_3148411_PstIMspI_PA	62.23
5305	Opata_3338544_PstIMspI_PA	62.23
5306	Opata_3574627_PstIMspI_PA	62.23
5307	Opata_3732413_PstIMspI_PA	62.23
5308	Opata_3853072_PstIMspI_PA	62.23
5309	Opata_4001385_PstIMspI_PA	62.23
5310	Opata_4072634_PstIMspI_PA	62.23
5311	Opata_465765_PstIMspI_PA	62.23
5312	Opata_571140_PstIMspI_PA	62.23
5313	Opata_612021_PstIMspI_PA	62.23
5314	Opata_78444_PstIMspI_PA	62.23
5315	Opata_795252_PstIMspI_PA	62.23
5316	Opata_888234_PstIMspI_PA	62.23
5317	Opata_207178_5_PstIMseI_SNP	62.23
5318	Opata_335667_4_PstIMseI_SNP	62.23
5319	Opata_432526_21_PstIMseI_SNP	62.23
5320	Opata_608266_10_PstIMseI_SNP	62.23
5321	Opata_67103_89_PstIMseI_SNP	62.23
5322	Opata_1451498_74_PstIMspI_SNP	62.23
5323	Opata_1504643_63_PstIMspI_SNP	62.23
5324	Opata_1504643_6_PstIMspI_SNP	62.23
5325	Opata_1579258_60_PstIMspI_SNP	62.23
5326	Opata_1624800_31_PstIMspI_SNP	62.23
5327	Opata_1672721_77_PstIMspI_SNP	62.23
5328	Opata_1693983_45_PstIMspI_SNP	62.23
5329	Opata_1992394_12_PstIMspI_SNP	62.23
5330	Opata_2290261_30_PstIMspI_SNP	62.23
5331	Opata_2355584_74_PstIMspI_SNP	62.23
5332	Opata_245725_29_PstIMspI_SNP	62.23
5333	Opata_2465863_36_PstIMspI_SNP	62.23
5334	Opata_2509802_23_PstIMspI_SNP	62.23
5335	Opata_2509802_43_PstIMspI_SNP	62.23
5336	Opata_2528003_42_PstIMspI_SNP	62.23
5337	Opata_261983_86_PstIMspI_SNP	62.23
5338	Opata_2853127_66_PstIMspI_SNP	62.23
5339	Opata_328461_13_PstIMspI_SNP	62.23
5340	Opata_331531_24_PstIMspI_SNP	62.23
5341	Opata_331531_38_PstIMspI_SNP	62.23
5342	Opata_3404249_5_PstIMspI_SNP	62.23
5343	Opata_3416166_43_PstIMspI_SNP	62.23
5344	Opata_345583_64_PstIMspI_SNP	62.23
5345	Opata_3817526_34_PstIMspI_SNP	62.23
5346	Opata_3972158_29_PstIMspI_SNP	62.23
5347	Opata_403752_52_PstIMspI_SNP	62.23
5348	Opata_4109817_65_PstIMspI_SNP	62.23
5349	Opata_417606_32_PstIMspI_SNP	62.23
5350	Opata_4241737_12_PstIMspI_SNP	62.23
5351	Opata_537220_36_PstIMspI_SNP	62.23
5352	Opata_617742_32_PstIMspI_SNP	62.23
5353	M6_1066345_PstIMseI_PA	62.23
5354	M6_1132887_PstIMseI_PA	62.23
5355	M6_2605740_PstIMseI_PA	62.23
5356	M6_3564992_PstIMseI_PA	62.23
5357	M6_4192357_PstIMseI_PA	62.23
5358	M6_624741_PstIMseI_PA	62.23
5359	M6_924753_PstIMseI_PA	62.23
5360	Opata_304794_PstIMseI_PA	62.23
5361	M6_2174900_PstIMspI_PA	62.23
5362	M6_938758_PstIMspI_PA	62.23
5363	Opata_2621944_PstIMspI_PA	62.23
5364	Opata_3598263_52_PstIMspI_SNP	62.23
5365	Opata_3705831_38_PstIMspI_SNP	62.23
5366	M6_1037679_PstIMseI_PA	62.23
5367	M6_1040965_PstIMseI_PA	62.23
5368	M6_1059078_PstIMseI_PA	62.23
5369	M6_1066876_PstIMseI_PA	62.23
5370	M6_1186238_PstIMseI_PA	62.23
5371	M6_1227231_PstIMseI_PA	62.23
5372	M6_1240231_PstIMseI_PA	62.23
5373	M6_1250146_PstIMseI_PA	62.23
5374	M6_1256908_PstIMseI_PA	62.23
5375	M6_1258416_PstIMseI_PA	62.23
5376	M6_1274643_PstIMseI_PA	62.23
5377	M6_1341398_PstIMseI_PA	62.23
5378	M6_145177_PstIMseI_PA	62.23
5379	M6_1503632_PstIMseI_PA	62.23
5380	M6_154527_PstIMseI_PA	62.23
5381	M6_1599748_PstIMseI_PA	62.23
5382	M6_1607903_PstIMseI_PA	62.23
5383	M6_1614964_PstIMseI_PA	62.23
5384	M6_1621046_PstIMseI_PA	62.23
5385	M6_1811972_PstIMseI_PA	62.23
5386	M6_1884912_PstIMseI_PA	62.23
5387	M6_1896839_PstIMseI_PA	62.23
5388	M6_194027_PstIMseI_PA	62.23
5389	M6_1973966_PstIMseI_PA	62.23
5390	M6_2060652_PstIMseI_PA	62.23
5391	M6_2171154_PstIMseI_PA	62.23
5392	M6_2199134_PstIMseI_PA	62.23
5393	M6_2265771_PstIMseI_PA	62.23
5394	M6_237707_PstIMseI_PA	62.23
5395	M6_2533225_PstIMseI_PA	62.23
5396	M6_2568750_PstIMseI_PA	62.23
5397	M6_2663523_PstIMseI_PA	62.23
5398	M6_2669165_PstIMseI_PA	62.23
5399	M6_2924771_PstIMseI_PA	62.23
5400	M6_300311_PstIMseI_PA	62.23
5401	M6_306430_PstIMseI_PA	62.23
5402	M6_3076873_PstIMseI_PA	62.23
5403	M6_3084167_PstIMseI_PA	62.23
5404	M6_3138538_PstIMseI_PA	62.23
5405	M6_3242247_PstIMseI_PA	62.23
5406	M6_3442642_PstIMseI_PA	62.23
5407	M6_3535755_PstIMseI_PA	62.23
5408	M6_3599191_PstIMseI_PA	62.23
5409	M6_3633319_PstIMseI_PA	62.23
5410	M6_3711398_PstIMseI_PA	62.23
5411	M6_380759_PstIMseI_PA	62.23
5412	M6_382566_PstIMseI_PA	62.23
5413	M6_4189475_PstIMseI_PA	62.23
5414	M6_423955_PstIMseI_PA	62.23
5415	M6_431659_PstIMseI_PA	62.23
5416	M6_436054_PstIMseI_PA	62.23
5417	M6_538205_PstIMseI_PA	62.23
5418	M6_563739_PstIMseI_PA	62.23
5419	M6_569727_PstIMseI_PA	62.23
5420	M6_618370_PstIMseI_PA	62.23
5421	M6_629817_PstIMseI_PA	62.23
5422	M6_633967_PstIMseI_PA	62.23
5423	M6_697525_PstIMseI_PA	62.23
5424	M6_700148_PstIMseI_PA	62.23
5425	M6_734856_PstIMseI_PA	62.23
5426	M6_75969_PstIMseI_PA	62.23
5427	M6_867308_PstIMseI_PA	62.23
5428	Opata_1317393_PstIMseI_PA	62.23
5429	Opata_144435_PstIMseI_PA	62.23
5430	Opata_2268941_PstIMseI_PA	62.23
5431	Opata_3614296_PstIMseI_PA	62.23
5432	Opata_4287745_PstIMseI_PA	62.23
5433	M6_1008021_PstIMspI_PA	62.23
5434	M6_109500_PstIMspI_PA	62.23
5435	M6_1103678_PstIMspI_PA	62.23
5436	M6_1153183_PstIMspI_PA	62.23
5437	M6_1183970_PstIMspI_PA	62.23
5438	M6_1200152_PstIMspI_PA	62.23
5439	M6_1221121_PstIMspI_PA	62.23
5440	M6_1224362_PstIMspI_PA	62.23
5441	M6_1239188_PstIMspI_PA	62.23
5442	M6_1305882_PstIMspI_PA	62.23
5443	M6_1310766_PstIMspI_PA	62.23
5444	M6_1319574_PstIMspI_PA	62.23
5445	M6_1367101_PstIMspI_PA	62.23
5446	M6_1394676_PstIMspI_PA	62.23
5447	M6_1398854_PstIMspI_PA	62.23
5448	M6_1400375_PstIMspI_PA	62.23
5449	M6_1400485_PstIMspI_PA	62.23
5450	M6_1415729_PstIMspI_PA	62.23
5451	M6_1500923_PstIMspI_PA	62.23
5452	M6_1601299_PstIMspI_PA	62.23
5453	M6_1713663_PstIMspI_PA	62.23
5454	M6_1757989_PstIMspI_PA	62.23
5455	M6_1762517_PstIMspI_PA	62.23
5456	M6_1783649_PstIMspI_PA	62.23
5457	M6_1852918_PstIMspI_PA	62.23
5458	M6_1898491_PstIMspI_PA	62.23
5459	M6_1904261_PstIMspI_PA	62.23
5460	M6_1932701_PstIMspI_PA	62.23
5461	M6_1956429_PstIMspI_PA	62.23
5462	M6_1995466_PstIMspI_PA	62.23
5463	M6_199618_PstIMspI_PA	62.23
5464	M6_2009402_PstIMspI_PA	62.23
5465	M6_2025562_PstIMspI_PA	62.23
5466	M6_2031156_PstIMspI_PA	62.23
5467	M6_2041212_PstIMspI_PA	62.23
5468	M6_2045998_PstIMspI_PA	62.23
5469	M6_2053931_PstIMspI_PA	62.23
5470	M6_2082536_PstIMspI_PA	62.23
5471	M6_2124964_PstIMspI_PA	62.23
5472	M6_2162312_PstIMspI_PA	62.23
5473	M6_2171634_PstIMspI_PA	62.23
5474	M6_2254783_PstIMspI_PA	62.23
5475	M6_2282229_PstIMspI_PA	62.23
5476	M6_2342066_PstIMspI_PA	62.23
5477	M6_2422527_PstIMspI_PA	62.23
5478	M6_2423127_PstIMspI_PA	62.23
5479	M6_247505_PstIMspI_PA	62.23
5480	M6_2478881_PstIMspI_PA	62.23
5481	M6_2485298_PstIMspI_PA	62.23
5482	M6_2488715_PstIMspI_PA	62.23
5483	M6_2594160_PstIMspI_PA	62.23
5484	M6_2609796_PstIMspI_PA	62.23
5485	M6_2622028_PstIMspI_PA	62.23
5486	M6_2644427_PstIMspI_PA	62.23
5487	M6_2752456_PstIMspI_PA	62.23
5488	M6_2754559_PstIMspI_PA	62.23
5489	M6_2816720_PstIMspI_PA	62.23
5490	M6_2820504_PstIMspI_PA	62.23
5491	M6_2831919_PstIMspI_PA	62.23
5492	M6_2868806_PstIMspI_PA	62.23
5493	M6_2903756_PstIMspI_PA	62.23
5494	M6_2934370_PstIMspI_PA	62.23
5495	M6_2951491_PstIMspI_PA	62.23
5496	M6_2967454_PstIMspI_PA	62.23
5497	M6_3027066_PstIMspI_PA	62.23
5498	M6_3049464_PstIMspI_PA	62.23
5499	M6_307974_PstIMspI_PA	62.23
5500	M6_3087352_PstIMspI_PA	62.23
5501	M6_3094897_PstIMspI_PA	62.23
5502	M6_311569_PstIMspI_PA	62.23
5503	M6_3185449_PstIMspI_PA	62.23
5504	M6_3189501_PstIMspI_PA	62.23
5505	M6_3256348_PstIMspI_PA	62.23
5506	M6_330357_PstIMspI_PA	62.23
5507	M6_3333903_PstIMspI_PA	62.23
5508	M6_3354417_PstIMspI_PA	62.23
5509	M6_3354455_PstIMspI_PA	62.23
5510	M6_3384266_PstIMspI_PA	62.23
5511	M6_3434335_PstIMspI_PA	62.23
5512	M6_3454757_PstIMspI_PA	62.23
5513	M6_3513293_PstIMspI_PA	62.23
5514	M6_3530557_PstIMspI_PA	62.23
5515	M6_3588963_PstIMspI_PA	62.23
5516	M6_365265_PstIMspI_PA	62.23
5517	M6_378318_PstIMspI_PA	62.23
5518	M6_413207_PstIMspI_PA	62.23
5519	M6_418071_PstIMspI_PA	62.23
5520	M6_430111_PstIMspI_PA	62.23
5521	M6_436362_PstIMspI_PA	62.23
5522	M6_464685_PstIMspI_PA	62.23
5523	M6_485828_PstIMspI_PA	62.23
5524	M6_509146_PstIMspI_PA	62.23
5525	M6_51124_PstIMspI_PA	62.23
5526	M6_514682_PstIMspI_PA	62.23
5527	M6_537262_PstIMspI_PA	62.23
5528	M6_551897_PstIMspI_PA	62.23
5529	M6_610598_PstIMspI_PA	62.23
5530	M6_620873_PstIMspI_PA	62.23
5531	M6_639245_PstIMspI_PA	62.23
5532	M6_709321_PstIMspI_PA	62.23
5533	M6_810371_PstIMspI_PA	62.23
5534	M6_829592_PstIMspI_PA	62.23
5535	M6_843504_PstIMspI_PA	62.23
5536	M6_899407_PstIMspI_PA	62.23
5537	M6_937750_PstIMspI_PA	62.23
5538	M6_961799_PstIMspI_PA	62.23
5539	M6_994804_PstIMspI_PA	62.23
5540	Opata_1493429_PstIMspI_PA	62.23
5541	Opata_2856625_PstIMspI_PA	62.23
5542	Kukri_c56182_129	62.23
5543	Ex_c6665_1067	62.23
5544	RFL_Contig2797_576	62.23
5545	RAC875_rep_c70284_235	62.23
5546	IAAV1324	62.23
5547	BobWhite_c4264_325	62.23
5548	BobWhite_c4264_238	62.23
5549	BobWhite_c4264_200	62.23
5550	D_contig30543_327	62.23
5551	CAP8_rep_c4633_93	62.23
5552	CAP8_c9110_427	62.23
5553	Ra_c350_837	62.23
5554	D_contig18653_123	62.23
5555	Tdurum_contig28102_60	62.23
5556	RAC875_c3205_304	62.23
5557	Kukri_rep_c108264_945	62.23
5558	Ku_c2271_358	62.23
5559	BS00067484_51	62.23
5560	RAC875_c46553_887	62.23
5561	RAC875_c17077_779	62.23
5562	tplb0033b01_1188	62.23
5563	TA002864-0595	62.23
5564	TA002774-0685	62.23
5565	RAC875_rep_c70720_775	62.23
5566	RAC875_rep_c70344_197	62.23
5567	RAC875_rep_c105490_556	62.23
5568	RAC875_rep_c102406_829	62.23
5569	RAC875_rep_c102406_390	62.23
5570	RAC875_rep_c102406_205	62.23
5571	RAC875_c60218_63	62.23
5572	RAC875_c40619_130	62.23
5573	RAC875_c22484_712	62.23
5574	Kukri_rep_c104490_87	62.23
5575	Kukri_c57835_247	62.23
5576	JD_c10119_767	62.23
5577	Excalibur_rep_c108030_260	62.23
5578	Excalibur_rep_c101447_715	62.23
5579	Excalibur_c26894_241	62.23
5580	Excalibur_c19883_412	62.23
5581	D_GBF1XID02GDJWC_235	62.23
5582	D_F1BEJMU02HWGDP_164	62.23
5583	D_contig29825_215	62.23
5584	D_contig27646_358	62.23
5585	D_contig05193_283	62.23
5586	BS00065818_51	62.23
5587	Ra_c28866_1003	62.23
5588	D_contig70105_423	62.23
5589	D_contig07832_1069	62.23
5590	Ra_c36344_2320	62.23
5591	Kukri_c7520_548	62.23
5592	Kukri_c20631_614	62.23
5593	Ku_c26553_447	62.23
5594	1103534	62.31
5595	1697329	62.31
5596	2246529	62.31
5597	1697351	62.4
5598	IAAV6015	62.59
5599	Xbcd1431.1	62.6
5600	D1.1_ctg6064_1	62.6
5601	D1.1_ctg8441_1	62.6
5602	Kukri_c10365_1062	62.6
5603	Excalibur_c24564_240	62.6
5604	D_GDRF1KQ02H3Y07_53	62.6
5605	D_contig27001_541	62.6
5606	RAC875_c21426_180	62.6
5607	GENE-2859_211	62.6
5608	Excalibur_c53541_723	62.6
5609	Ex_c41034_812	62.6
5610	Opata_1619787_PstIMseI_PA	62.65
5611	Opata_1832705_PstIMseI_PA	62.65
5612	Opata_232932_PstIMseI_PA	62.65
5613	Opata_2342374_PstIMseI_PA	62.65
5614	Opata_3663566_PstIMseI_PA	62.65
5615	Opata_746158_PstIMseI_PA	62.65
5616	Opata_770957_PstIMseI_PA	62.65
5617	Opata_132063_PstIMspI_PA	62.65
5618	Opata_1530838_PstIMspI_PA	62.65
5619	Opata_2687720_PstIMspI_PA	62.65
5620	Opata_3574999_PstIMspI_PA	62.65
5621	Opata_707394_PstIMspI_PA	62.65
5622	Opata_803607_PstIMspI_PA	62.65
5623	Opata_114815_16_PstIMluI_SNP	62.65
5624	Opata_2687361_14_PstIMluI_SNP	62.65
5625	Opata_614983_18_PstIMluI_SNP	62.65
5626	Opata_1009891_46_PstIMseI_SNP	62.65
5627	Opata_1047917_58_PstIMseI_SNP	62.65
5628	Opata_1092305_31_PstIMseI_SNP	62.65
5629	Opata_110748_72_PstIMseI_SNP	62.65
5630	Opata_1171499_19_PstIMseI_SNP	62.65
5631	Opata_120600_62_PstIMseI_SNP	62.65
5632	Opata_1282965_78_PstIMseI_SNP	62.65
5633	Opata_156134_57_PstIMseI_SNP	62.65
5634	Opata_156134_76_PstIMseI_SNP	62.65
5635	Opata_159313_27_PstIMseI_SNP	62.65
5636	Opata_17890_73_PstIMseI_SNP	62.65
5637	Opata_1796058_68_PstIMseI_SNP	62.65
5638	Opata_1820565_51_PstIMseI_SNP	62.65
5639	Opata_1832482_63_PstIMseI_SNP	62.65
5640	Opata_1832482_77_PstIMseI_SNP	62.65
5641	Opata_216357_79_PstIMseI_SNP	62.65
5642	Opata_2175941_10_PstIMseI_SNP	62.65
5643	Opata_22054_34_PstIMseI_SNP	62.65
5644	Opata_22054_56_PstIMseI_SNP	62.65
5645	Opata_224798_15_PstIMseI_SNP	62.65
5646	Opata_235301_25_PstIMseI_SNP	62.65
5647	Opata_273388_14_PstIMseI_SNP	62.65
5648	Opata_275607_18_PstIMseI_SNP	62.65
5649	Opata_281954_26_PstIMseI_SNP	62.65
5650	Opata_2868762_76_PstIMseI_SNP	62.65
5651	Opata_292179_36_PstIMseI_SNP	62.65
5652	Opata_388914_76_PstIMseI_SNP	62.65
5653	Opata_403586_38_PstIMseI_SNP	62.65
5654	Opata_4340390_90_PstIMseI_SNP	62.65
5655	Opata_445273_54_PstIMseI_SNP	62.65
5656	Opata_450965_79_PstIMseI_SNP	62.65
5657	Opata_486601_31_PstIMseI_SNP	62.65
5658	Opata_486601_5_PstIMseI_SNP	62.65
5659	Opata_511894_76_PstIMseI_SNP	62.65
5660	Opata_511894_85_PstIMseI_SNP	62.65
5661	Opata_545344_49_PstIMseI_SNP	62.65
5662	Opata_545344_78_PstIMseI_SNP	62.65
5663	Opata_561657_22_PstIMseI_SNP	62.65
5664	Opata_561657_57_PstIMseI_SNP	62.65
5665	Opata_574486_15_PstIMseI_SNP	62.65
5666	Opata_578151_33_PstIMseI_SNP	62.65
5667	Opata_631146_2_PstIMseI_SNP	62.65
5668	Opata_641884_56_PstIMseI_SNP	62.65
5669	Opata_668_18_PstIMseI_SNP	62.65
5670	Opata_668_77_PstIMseI_SNP	62.65
5671	Opata_679560_87_PstIMseI_SNP	62.65
5672	Opata_78760_60_PstIMseI_SNP	62.65
5673	Opata_797922_90_PstIMseI_SNP	62.65
5674	Opata_828500_76_PstIMseI_SNP	62.65
5675	Opata_888502_2_PstIMseI_SNP	62.65
5676	Opata_987261_47_PstIMseI_SNP	62.65
5677	Opata_1071672_2_PstIMspI_SNP	62.65
5678	Opata_1170404_73_PstIMspI_SNP	62.65
5679	Opata_1246956_4_PstIMspI_SNP	62.65
5680	Opata_1363988_69_PstIMspI_SNP	62.65
5681	Opata_1414014_8_PstIMspI_SNP	62.65
5682	Opata_1738613_25_PstIMspI_SNP	62.65
5683	Opata_1756169_31_PstIMspI_SNP	62.65
5684	Opata_1756169_33_PstIMspI_SNP	62.65
5685	Opata_1777790_17_PstIMspI_SNP	62.65
5686	Opata_1790749_12_PstIMspI_SNP	62.65
5687	Opata_1790749_8_PstIMspI_SNP	62.65
5688	Opata_1794933_28_PstIMspI_SNP	62.65
5689	Opata_1894212_14_PstIMspI_SNP	62.65
5690	Opata_1894212_86_PstIMspI_SNP	62.65
5691	Opata_1927893_66_PstIMspI_SNP	62.65
5692	Opata_1960287_33_PstIMspI_SNP	62.65
5693	Opata_2092077_1_PstIMspI_SNP	62.65
5694	Opata_2100323_33_PstIMspI_SNP	62.65
5695	Opata_2115546_73_PstIMspI_SNP	62.65
5696	Opata_2121659_43_PstIMspI_SNP	62.65
5697	Opata_2128446_24_PstIMspI_SNP	62.65
5698	Opata_2456536_65_PstIMspI_SNP	62.65
5699	Opata_293864_45_PstIMspI_SNP	62.65
5700	Opata_3090927_54_PstIMspI_SNP	62.65
5701	Opata_3372112_88_PstIMspI_SNP	62.65
5702	Opata_3397530_64_PstIMspI_SNP	62.65
5703	Opata_3434032_60_PstIMspI_SNP	62.65
5704	Opata_3554220_81_PstIMspI_SNP	62.65
5705	Opata_979395_51_PstIMspI_SNP	62.65
5706	Opata_1659858_PstIMseI_PA	62.65
5707	Opata_1891257_PstIMseI_PA	62.65
5708	Opata_3000901_PstIMseI_PA	62.65
5709	Opata_310123_PstIMseI_PA	62.65
5710	Opata_1103083_PstIMspI_PA	62.65
5711	Opata_1160328_PstIMspI_PA	62.65
5712	Opata_1334401_PstIMspI_PA	62.65
5713	Opata_1384618_PstIMspI_PA	62.65
5714	Opata_1714258_PstIMspI_PA	62.65
5715	Opata_2036522_PstIMspI_PA	62.65
5716	Opata_2142066_PstIMspI_PA	62.65
5717	Opata_3017567_PstIMspI_PA	62.65
5718	Opata_3061538_PstIMspI_PA	62.65
5719	Opata_31961_PstIMspI_PA	62.65
5720	Opata_3277930_PstIMspI_PA	62.65
5721	Opata_3390430_PstIMspI_PA	62.65
5722	Opata_3510166_PstIMspI_PA	62.65
5723	Opata_3593464_PstIMspI_PA	62.65
5724	Opata_3790264_PstIMspI_PA	62.65
5725	Opata_4076961_PstIMspI_PA	62.65
5726	Opata_4266711_PstIMspI_PA	62.65
5727	Opata_905824_PstIMspI_PA	62.65
5728	Opata_155808_85_PstIMseI_SNP	62.65
5729	Opata_155808_86_PstIMseI_SNP	62.65
5730	Opata_743586_38_PstIMseI_SNP	62.65
5731	Opata_743586_66_PstIMseI_SNP	62.65
5732	Opata_787962_71_PstIMseI_SNP	62.65
5733	Opata_1502502_5_PstIMspI_SNP	62.65
5734	Opata_1683024_54_PstIMspI_SNP	62.65
5735	Opata_1715833_57_PstIMspI_SNP	62.65
5736	Opata_1926402_69_PstIMspI_SNP	62.65
5737	Opata_2056919_12_PstIMspI_SNP	62.65
5738	Opata_2151102_15_PstIMspI_SNP	62.65
5739	Opata_2151102_18_PstIMspI_SNP	62.65
5740	Opata_2375095_50_PstIMspI_SNP	62.65
5741	Opata_2398885_11_PstIMspI_SNP	62.65
5742	Opata_2788112_9_PstIMspI_SNP	62.65
5743	Opata_3748607_67_PstIMspI_SNP	62.65
5744	Opata_922992_47_PstIMspI_SNP	62.65
5745	Opata_513492_PstIMseI_PA	62.65
5746	Opata_123993_PstIMspI_PA	62.65
5747	Opata_1986416_PstIMspI_PA	62.65
5748	Opata_3525145_PstIMspI_PA	62.65
5749	Opata_1160446_PstIMseI_PA	62.65
5750	Opata_2567693_PstIMseI_PA	62.65
5751	Opata_340528_PstIMseI_PA	62.65
5752	Opata_446635_PstIMseI_PA	62.65
5753	Opata_2077362_PstIMspI_PA	62.65
5754	wsnp_Ex_c15977_24392258	62.66
5755	wsnp_Ra_c23758_33291657	62.66
5756	983360	62.89
5757	2241786	62.89
5758	2246352	62.89
5759	2301649	62.89
5760	3021538	62.89
5761	3025742	62.89
5762	3222383	62.89
5763	Tdurum_contig10223_311	62.97
5764	3022317	63.09
5765	BobWhite_rep_c63693_229	63.16
5766	IACX65	63.16
5767	Excalibur_c7672_364	63.16
5768	D_GCE8AKX01D6EGT_63	63.16
5769	D_F5XZDLF01DLRB6_99	63.16
5770	D_contig75565_413	63.16
5771	D_contig34052_220	63.16
5772	Kukri_c60151_587	63.29
5773	Xcfd84	63.4
5774	3222511	63.41
5775	983101	63.47
5776	994014	63.47
5777	1040605	63.47
5778	1042586	63.47
5779	1056218	63.47
5780	1068874	63.47
5781	1075165	63.47
5782	1078251	63.47
5783	1090735	63.47
5784	1091193	63.47
5785	1091204	63.47
5786	1094534	63.47
5787	1094955	63.47
5788	1099524	63.47
5789	1100195	63.47
5790	1108045	63.47
5791	1111560	63.47
5792	1111848	63.47
5793	1119336	63.47
5794	1137186	63.47
5795	1205020	63.47
5796	1216108	63.47
5797	1218650	63.47
5798	1220721	63.47
5799	1254494	63.47
5800	1255472	63.47
5801	1259786	63.47
5802	1270791	63.47
5803	1325403	63.47
5804	1393476	63.47
5805	1401610	63.47
5806	1669201	63.47
5807	1699217	63.47
5808	1699240	63.47
5809	1864651	63.47
5810	2247772	63.47
5811	2249036	63.47
5812	2250370	63.47
5813	2257205	63.47
5814	2257252	63.47
5815	2261568	63.47
5816	2263621	63.47
5817	2294959	63.47
5818	4909728	63.47
5819	4909979	63.47
5820	5411876	63.47
5821	wsnp_RFL_Contig3792_4086706	63.85
5822	Opata_123026_PstIMluI_PA	63.85
5823	Opata_285170_PstIMluI_PA	63.85
5824	M6_1470808_PstIMseI_PA	63.85
5825	M6_71137_PstIMseI_PA	63.85
5826	Opata_820011_PstIMseI_PA	63.85
5827	Opata_837437_PstIMseI_PA	63.85
5828	Opata_946172_PstIMseI_PA	63.85
5829	M6_3152123_PstIMspI_PA	63.85
5830	Opata_1737955_PstIMspI_PA	63.85
5831	Opata_173897_PstIMspI_PA	63.85
5832	Opata_2482612_PstIMspI_PA	63.85
5833	Opata_286232_PstIMspI_PA	63.85
5834	Opata_2882470_PstIMspI_PA	63.85
5835	Opata_3116717_PstIMspI_PA	63.85
5836	Opata_3909870_PstIMspI_PA	63.85
5837	Opata_3960193_PstIMspI_PA	63.85
5838	Opata_47839_13_PstIMluI_SNP	63.85
5839	Opata_6625_51_PstIMluI_SNP	63.85
5840	Opata_10360_54_PstIMseI_SNP	63.85
5841	Opata_10360_76_PstIMseI_SNP	63.85
5842	Opata_1185589_77_PstIMseI_SNP	63.85
5843	Opata_17142_42_PstIMseI_SNP	63.85
5844	Opata_206992_21_PstIMseI_SNP	63.85
5845	Opata_224944_82_PstIMseI_SNP	63.85
5846	Opata_233066_58_PstIMseI_SNP	63.85
5847	Opata_342608_35_PstIMseI_SNP	63.85
5848	Opata_342608_77_PstIMseI_SNP	63.85
5849	Opata_3725642_31_PstIMseI_SNP	63.85
5850	Opata_42117_10_PstIMseI_SNP	63.85
5851	Opata_47932_66_PstIMseI_SNP	63.85
5852	Opata_490241_77_PstIMseI_SNP	63.85
5853	Opata_685421_3_PstIMseI_SNP	63.85
5854	Opata_68969_67_PstIMseI_SNP	63.85
5855	Opata_703451_23_PstIMseI_SNP	63.85
5856	Opata_7314_90_PstIMseI_SNP	63.85
5857	Opata_95204_64_PstIMseI_SNP	63.85
5858	Opata_97689_46_PstIMseI_SNP	63.85
5859	Opata_1597719_43_PstIMspI_SNP	63.85
5860	Opata_1729061_32_PstIMspI_SNP	63.85
5861	Opata_174660_52_PstIMspI_SNP	63.85
5862	Opata_2046166_35_PstIMspI_SNP	63.85
5863	Opata_2118761_15_PstIMspI_SNP	63.85
5864	Opata_2298988_11_PstIMspI_SNP	63.85
5865	Opata_2412809_6_PstIMspI_SNP	63.85
5866	Opata_2439745_47_PstIMspI_SNP	63.85
5867	Opata_266243_30_PstIMspI_SNP	63.85
5868	Opata_2689994_67_PstIMspI_SNP	63.85
5869	Opata_286577_42_PstIMspI_SNP	63.85
5870	Opata_3516119_28_PstIMspI_SNP	63.85
5871	Opata_3801540_49_PstIMspI_SNP	63.85
5872	Opata_3801540_68_PstIMspI_SNP	63.85
5873	Opata_3849893_59_PstIMspI_SNP	63.85
5874	Opata_396228_31_PstIMspI_SNP	63.85
5875	Opata_4097585_35_PstIMspI_SNP	63.85
5876	Opata_419819_67_PstIMspI_SNP	63.85
5877	Opata_498195_27_PstIMspI_SNP	63.85
5878	Opata_695569_40_PstIMspI_SNP	63.85
5879	Opata_697783_61_PstIMspI_SNP	63.85
5880	Opata_754220_21_PstIMspI_SNP	63.85
5881	Opata_830972_29_PstIMspI_SNP	63.85
5882	M6_1747779_PstIMspI_PA	63.85
5883	M6_2822761_PstIMspI_PA	63.85
5884	Opata_2355425_PstIMluI_PA	63.85
5885	Opata_73010_PstIMseI_PA	63.85
5886	M6_1309002_PstIMspI_PA	63.85
5887	Opata_2044878_PstIMspI_PA	63.85
5888	Opata_2081465_PstIMspI_PA	63.85
5889	Opata_3004037_PstIMspI_PA	63.85
5890	Opata_4128813_61_PstIMspI_SNP	63.85
5891	M6_2140577_PstIMluI_PA	63.85
5892	Opata_1779471_PstIMluI_PA	63.85
5893	M6_149279_PstIMseI_PA	63.85
5894	M6_1603316_PstIMseI_PA	63.85
5895	M6_161127_PstIMseI_PA	63.85
5896	M6_1915937_PstIMseI_PA	63.85
5897	M6_3224969_PstIMseI_PA	63.85
5898	M6_4283645_PstIMseI_PA	63.85
5899	M6_760135_PstIMseI_PA	63.85
5900	M6_987819_PstIMseI_PA	63.85
5901	M6_1386847_PstIMspI_PA	63.85
5902	M6_2262151_PstIMspI_PA	63.85
5903	M6_2748260_PstIMspI_PA	63.85
5904	M6_407141_PstIMspI_PA	63.85
5905	Opata_2507548_PstIMspI_PA	63.85
5906	Opata_3392733_PstIMspI_PA	63.85
5907	Opata_78854_PstIMspI_PA	63.85
5908	1001325	64.07
5909	1110869	64.07
5910	1131369	64.07
5911	1132201	64.07
5912	1137865	64.07
5913	1213810	64.07
5914	1399901	64.07
5915	1699149	64.07
5916	3027821	64.07
5917	1090407	64.09
5918	4405754	64.15
5919	1089593	64.16
5920	Xcdo1081	64.4
5921	1065866	64.65
5922	1109401	64.65
5923	1243072	64.7
5924	1150446	64.8
5925	2337274	64.92
5926	981483	65.23
5927	1060040	65.23
5928	1091777	65.23
5929	1092863	65.23
5930	2250526	65.23
5931	D_GBB4FNX02JA1AO_46	65.71
5932	1113822	65.79
5933	Kukri_c4626_2703	66
5934	BobWhite_c42245_209	66
5935	4003136	66.16
5936	wsnp_Ex_rep_c79748_75305162	66.27
5937	RAC875_c22608_67	66.27
5938	Excalibur_c55675_178	66.27
5939	1064659	66.53
5940	1075251	66.53
5941	1121275	66.53
5942	1240476	66.53
5943	1380315	66.53
5944	1696014	66.53
5945	2243072	66.53
5946	2245206	66.53
5947	2245796	66.53
5948	2247164	66.53
5949	2261300	66.53
5950	3934574	66.53
5951	3936473	66.53
5952	5011660	66.53
5953	1139072	66.64
5954	RFL_Contig330_772	67.06
5955	1092727	67.07
5956	1101678	67.07
5957	1125216	67.07
5958	2248178	67.07
5959	1093864	67.51
5960	1100090	67.51
5961	1161775	67.87
5962	Excalibur_rep_c109400_103	68.09
5963	2329177	68.14
5964	2250705	68.14
5965	1264881	68.14
5966	1031502	68.14
5967	1088149	68.14
5968	1061360	68.14
5969	1067303	68.14
5970	1103844	68.14
5971	1105329	68.14
5972	2250416	68.14
5973	1088208	68.14
5974	1235931	68.14
5975	2252150	68.14
5976	1256690	68.14
5977	1088185	68.14
5978	1233472	68.14
5979	1102915	68.14
5980	992425	68.14
5981	996219	68.14
5982	1007609	68.14
5983	1089120	68.14
5984	1100035	68.14
5985	1160786	68.14
5986	1319174	68.14
5987	1670529	68.14
5988	981127	68.14
5989	983129	68.14
5990	988498	68.14
5991	994145	68.14
5992	1042606	68.14
5993	1052292	68.14
5994	1053831	68.14
5995	1059275	68.14
5996	1061377	68.14
5997	1076016	68.14
5998	1077485	68.14
5999	1077643	68.14
6000	1089299	68.14
6001	1089425	68.14
6002	1100742	68.14
6003	1109196	68.14
6004	1117588	68.14
6005	1117919	68.14
6006	1118397	68.14
6007	1123327	68.14
6008	1131615	68.14
6009	1216148	68.14
6010	1238215	68.14
6011	1671567	68.14
6012	2242772	68.14
6013	2245551	68.14
6014	2248113	68.14
6015	3021499	68.14
6016	3222185	68.14
6017	3222266	68.14
6018	3953051	68.14
6019	4910260	68.14
6020	3024059	68.14
6021	1057092	68.14
6022	1081957	68.14
6023	1091713	68.14
6024	1092305	68.14
6025	1251584	68.14
6026	1696057	68.14
6027	2249905	68.14
6028	980855	68.14
6029	1010818	68.14
6030	1042201	68.14
6031	1057338	68.14
6032	1058707	68.14
6033	1060757	68.14
6034	1069862	68.14
6035	1076846	68.14
6036	1082637	68.14
6037	1086879	68.14
6038	1088111	68.14
6039	1088133	68.14
6040	1088235	68.14
6041	1099645	68.14
6042	1100527	68.14
6043	1100899	68.14
6044	1104150	68.14
6045	1108268	68.14
6046	1115182	68.14
6047	1138148	68.14
6048	1206265	68.14
6049	1207047	68.14
6050	1216662	68.14
6051	1222433	68.14
6052	1270582	68.14
6053	1332981	68.14
6054	1396069	68.14
6055	1400926	68.14
6056	1739743	68.14
6057	2242339	68.14
6058	2242787	68.14
6059	2243852	68.14
6060	2244309	68.14
6061	2244770	68.14
6062	2244809	68.14
6063	2245319	68.14
6064	2247654	68.14
6065	2252129	68.14
6066	2252485	68.14
6067	2252540	68.14
6068	2254519	68.14
6069	2263325	68.14
6070	2265319	68.14
6071	2286950	68.14
6072	3023662	68.14
6073	3025071	68.14
6074	3030782	68.14
6075	3953032	68.14
6076	4910126	68.14
6077	4910312	68.14
6078	999619	68.14
6079	1403069	68.14
6080	1082592	68.14
6081	1101297	68.14
6082	1260819	68.14
6083	3027622	68.14
6084	1036968	68.14
6085	1104365	68.14
6086	1106272	68.14
6087	3022538	68.14
6088	3022978	68.14
6089	3940859	68.14
6090	1116376	68.14
6091	1120893	68.14
6092	1138232	68.14
6093	3021285	68.14
6094	3936419	68.14
6095	3946270	68.14
6096	3956901	68.14
6097	988923	68.14
6098	1124321	68.14
6099	2252570	68.14
6100	1239874	68.14
6101	1069895	68.14
6102	1112027	68.14
6103	4394573	68.14
6104	1004846	68.14
6105	1008949	68.14
6106	1093257	68.14
6107	1097553	68.14
6108	1139590	68.14
6109	2257171	68.14
6110	2366941	68.14
6111	3025348	68.14
6112	3026843	68.14
6113	4910055	68.14
6114	1263061	68.14
6115	1081115	68.14
6116	985887	68.14
6117	996931	68.14
6118	1089007	68.14
6119	1203930	68.14
6120	1217648	68.14
6121	1688936	68.14
6122	2258339	68.14
6123	1205054	68.14
6124	RAC875_c28380_571	68.16
6125	wPt-7878	68.25
6126	987419	68.25
6127	M6_1421129_PstIMluI_PA	68.25
6128	M6_1451176_PstIMluI_PA	68.25
6129	M6_1631255_PstIMluI_PA	68.25
6130	M6_1742810_PstIMluI_PA	68.25
6131	M6_1826211_PstIMluI_PA	68.25
6132	M6_2010222_PstIMluI_PA	68.25
6133	M6_303318_PstIMluI_PA	68.25
6134	M6_491683_PstIMluI_PA	68.25
6135	M6_589602_PstIMluI_PA	68.25
6136	M6_706799_PstIMluI_PA	68.25
6137	M6_979236_PstIMluI_PA	68.25
6138	Opata_1452086_PstIMluI_PA	68.25
6139	M6_1001957_PstIMseI_PA	68.25
6140	M6_1012837_PstIMseI_PA	68.25
6141	M6_1042940_PstIMseI_PA	68.25
6142	M6_1059986_PstIMseI_PA	68.25
6143	M6_1090825_PstIMseI_PA	68.25
6144	M6_1098423_PstIMseI_PA	68.25
6145	M6_1108085_PstIMseI_PA	68.25
6146	M6_1110439_PstIMseI_PA	68.25
6147	M6_1110934_PstIMseI_PA	68.25
6148	M6_1112282_PstIMseI_PA	68.25
6149	M6_1112674_PstIMseI_PA	68.25
6150	M6_111646_PstIMseI_PA	68.25
6151	M6_1133039_PstIMseI_PA	68.25
6152	M6_1135300_PstIMseI_PA	68.25
6153	M6_114390_PstIMseI_PA	68.25
6154	M6_114965_PstIMseI_PA	68.25
6155	M6_1156158_PstIMseI_PA	68.25
6156	M6_1170106_PstIMseI_PA	68.25
6157	M6_1179302_PstIMseI_PA	68.25
6158	M6_1180287_PstIMseI_PA	68.25
6159	M6_1182067_PstIMseI_PA	68.25
6160	M6_1190074_PstIMseI_PA	68.25
6161	M6_1205763_PstIMseI_PA	68.25
6162	M6_1210818_PstIMseI_PA	68.25
6163	M6_1227742_PstIMseI_PA	68.25
6164	M6_1249626_PstIMseI_PA	68.25
6165	M6_1258989_PstIMseI_PA	68.25
6166	M6_1259729_PstIMseI_PA	68.25
6167	M6_1289492_PstIMseI_PA	68.25
6168	M6_1305038_PstIMseI_PA	68.25
6169	M6_1312359_PstIMseI_PA	68.25
6170	M6_1319030_PstIMseI_PA	68.25
6171	M6_1348025_PstIMseI_PA	68.25
6172	M6_1357372_PstIMseI_PA	68.25
6173	M6_1374538_PstIMseI_PA	68.25
6174	M6_1391379_PstIMseI_PA	68.25
6175	M6_1428427_PstIMseI_PA	68.25
6176	M6_1441362_PstIMseI_PA	68.25
6177	M6_1478564_PstIMseI_PA	68.25
6178	M6_1495325_PstIMseI_PA	68.25
6179	M6_151341_PstIMseI_PA	68.25
6180	M6_1577654_PstIMseI_PA	68.25
6181	M6_1598438_PstIMseI_PA	68.25
6182	M6_1631766_PstIMseI_PA	68.25
6183	M6_168426_PstIMseI_PA	68.25
6184	M6_1688_PstIMseI_PA	68.25
6185	M6_171107_PstIMseI_PA	68.25
6186	M6_1712163_PstIMseI_PA	68.25
6187	M6_1712909_PstIMseI_PA	68.25
6188	M6_179737_PstIMseI_PA	68.25
6189	M6_181773_PstIMseI_PA	68.25
6190	M6_182740_PstIMseI_PA	68.25
6191	M6_1835062_PstIMseI_PA	68.25
6192	M6_1842642_PstIMseI_PA	68.25
6193	M6_1877715_PstIMseI_PA	68.25
6194	M6_1914250_PstIMseI_PA	68.25
6195	M6_1951875_PstIMseI_PA	68.25
6196	M6_1955742_PstIMseI_PA	68.25
6197	M6_2009366_PstIMseI_PA	68.25
6198	M6_2099701_PstIMseI_PA	68.25
6199	M6_226798_PstIMseI_PA	68.25
6200	M6_230502_PstIMseI_PA	68.25
6201	M6_2308071_PstIMseI_PA	68.25
6202	M6_2334280_PstIMseI_PA	68.25
6203	M6_235119_PstIMseI_PA	68.25
6204	M6_2390182_PstIMseI_PA	68.25
6205	M6_2423417_PstIMseI_PA	68.25
6206	M6_2433572_PstIMseI_PA	68.25
6207	M6_2453454_PstIMseI_PA	68.25
6208	M6_2521144_PstIMseI_PA	68.25
6209	M6_2598599_PstIMseI_PA	68.25
6210	M6_2639054_PstIMseI_PA	68.25
6211	M6_267617_PstIMseI_PA	68.25
6212	M6_2691611_PstIMseI_PA	68.25
6213	M6_270747_PstIMseI_PA	68.25
6214	M6_2719286_PstIMseI_PA	68.25
6215	M6_2788203_PstIMseI_PA	68.25
6216	M6_2830662_PstIMseI_PA	68.25
6217	M6_283645_PstIMseI_PA	68.25
6218	M6_288343_PstIMseI_PA	68.25
6219	M6_2909040_PstIMseI_PA	68.25
6220	M6_2972514_PstIMseI_PA	68.25
6221	M6_298523_PstIMseI_PA	68.25
6222	M6_3052714_PstIMseI_PA	68.25
6223	M6_3102508_PstIMseI_PA	68.25
6224	M6_3175433_PstIMseI_PA	68.25
6225	M6_320519_PstIMseI_PA	68.25
6226	M6_3288107_PstIMseI_PA	68.25
6227	M6_3328338_PstIMseI_PA	68.25
6228	M6_3393977_PstIMseI_PA	68.25
6229	M6_3394374_PstIMseI_PA	68.25
6230	M6_339826_PstIMseI_PA	68.25
6231	M6_3433607_PstIMseI_PA	68.25
6232	M6_359166_PstIMseI_PA	68.25
6233	M6_361045_PstIMseI_PA	68.25
6234	M6_3728109_PstIMseI_PA	68.25
6235	M6_3728853_PstIMseI_PA	68.25
6236	M6_375015_PstIMseI_PA	68.25
6237	M6_378172_PstIMseI_PA	68.25
6238	M6_3782088_PstIMseI_PA	68.25
6239	M6_3837834_PstIMseI_PA	68.25
6240	M6_385644_PstIMseI_PA	68.25
6241	M6_3880370_PstIMseI_PA	68.25
6242	M6_392641_PstIMseI_PA	68.25
6243	M6_408920_PstIMseI_PA	68.25
6244	M6_4122270_PstIMseI_PA	68.25
6245	M6_414348_PstIMseI_PA	68.25
6246	M6_417831_PstIMseI_PA	68.25
6247	M6_4196578_PstIMseI_PA	68.25
6248	M6_4208305_PstIMseI_PA	68.25
6249	M6_4264681_PstIMseI_PA	68.25
6250	M6_4287857_PstIMseI_PA	68.25
6251	M6_435725_PstIMseI_PA	68.25
6252	M6_446903_PstIMseI_PA	68.25
6253	M6_470530_PstIMseI_PA	68.25
6254	M6_471903_PstIMseI_PA	68.25
6255	M6_482230_PstIMseI_PA	68.25
6256	M6_491886_PstIMseI_PA	68.25
6257	M6_529777_PstIMseI_PA	68.25
6258	M6_533481_PstIMseI_PA	68.25
6259	M6_534325_PstIMseI_PA	68.25
6260	M6_542432_PstIMseI_PA	68.25
6261	M6_546893_PstIMseI_PA	68.25
6262	M6_552279_PstIMseI_PA	68.25
6263	M6_560915_PstIMseI_PA	68.25
6264	M6_576390_PstIMseI_PA	68.25
6265	M6_598187_PstIMseI_PA	68.25
6266	M6_600110_PstIMseI_PA	68.25
6267	M6_608906_PstIMseI_PA	68.25
6268	M6_668170_PstIMseI_PA	68.25
6269	M6_669680_PstIMseI_PA	68.25
6270	M6_67003_PstIMseI_PA	68.25
6271	M6_677511_PstIMseI_PA	68.25
6272	M6_696495_PstIMseI_PA	68.25
6273	M6_697185_PstIMseI_PA	68.25
6274	M6_724992_PstIMseI_PA	68.25
6275	M6_728847_PstIMseI_PA	68.25
6276	M6_762051_PstIMseI_PA	68.25
6277	M6_775514_PstIMseI_PA	68.25
6278	M6_77840_PstIMseI_PA	68.25
6279	M6_781954_PstIMseI_PA	68.25
6280	M6_784689_PstIMseI_PA	68.25
6281	M6_798509_PstIMseI_PA	68.25
6282	M6_80854_PstIMseI_PA	68.25
6283	M6_809380_PstIMseI_PA	68.25
6284	M6_818466_PstIMseI_PA	68.25
6285	M6_81899_PstIMseI_PA	68.25
6286	M6_842784_PstIMseI_PA	68.25
6287	M6_843072_PstIMseI_PA	68.25
6288	M6_845799_PstIMseI_PA	68.25
6289	M6_880531_PstIMseI_PA	68.25
6290	M6_894203_PstIMseI_PA	68.25
6291	M6_894598_PstIMseI_PA	68.25
6292	M6_9136_PstIMseI_PA	68.25
6293	M6_922277_PstIMseI_PA	68.25
6294	M6_931225_PstIMseI_PA	68.25
6295	M6_999645_PstIMseI_PA	68.25
6296	Opata_50984_PstIMseI_PA	68.25
6297	Opata_7672_PstIMseI_PA	68.25
6298	M6_1022630_PstIMspI_PA	68.25
6299	M6_1024403_PstIMspI_PA	68.25
6300	M6_1024784_PstIMspI_PA	68.25
6301	M6_1031364_PstIMspI_PA	68.25
6302	M6_1036174_PstIMspI_PA	68.25
6303	M6_1037831_PstIMspI_PA	68.25
6304	M6_1041260_PstIMspI_PA	68.25
6305	M6_1130645_PstIMspI_PA	68.25
6306	M6_1134677_PstIMspI_PA	68.25
6307	M6_1170249_PstIMspI_PA	68.25
6308	M6_1257176_PstIMspI_PA	68.25
6309	M6_1336727_PstIMspI_PA	68.25
6310	M6_1338408_PstIMspI_PA	68.25
6311	M6_1345599_PstIMspI_PA	68.25
6312	M6_1358541_PstIMspI_PA	68.25
6313	M6_1361384_PstIMspI_PA	68.25
6314	M6_1370450_PstIMspI_PA	68.25
6315	M6_1445729_PstIMspI_PA	68.25
6316	M6_1466406_PstIMspI_PA	68.25
6317	M6_148065_PstIMspI_PA	68.25
6318	M6_1508614_PstIMspI_PA	68.25
6319	M6_1513527_PstIMspI_PA	68.25
6320	M6_1533266_PstIMspI_PA	68.25
6321	M6_1556260_PstIMspI_PA	68.25
6322	M6_1561456_PstIMspI_PA	68.25
6323	M6_156415_PstIMspI_PA	68.25
6324	M6_1569292_PstIMspI_PA	68.25
6325	M6_1588865_PstIMspI_PA	68.25
6326	M6_1616460_PstIMspI_PA	68.25
6327	M6_1621322_PstIMspI_PA	68.25
6328	M6_17584_PstIMspI_PA	68.25
6329	M6_1795635_PstIMspI_PA	68.25
6330	M6_1798250_PstIMspI_PA	68.25
6331	M6_1813468_PstIMspI_PA	68.25
6332	M6_1818746_PstIMspI_PA	68.25
6333	M6_1832854_PstIMspI_PA	68.25
6334	M6_1878084_PstIMspI_PA	68.25
6335	M6_1907136_PstIMspI_PA	68.25
6336	M6_1919242_PstIMspI_PA	68.25
6337	M6_1937520_PstIMspI_PA	68.25
6338	M6_1949567_PstIMspI_PA	68.25
6339	M6_1953485_PstIMspI_PA	68.25
6340	M6_1959578_PstIMspI_PA	68.25
6341	M6_1983212_PstIMspI_PA	68.25
6342	M6_2011501_PstIMspI_PA	68.25
6343	M6_2011633_PstIMspI_PA	68.25
6344	M6_2018173_PstIMspI_PA	68.25
6345	M6_2023815_PstIMspI_PA	68.25
6346	M6_2028235_PstIMspI_PA	68.25
6347	M6_2029607_PstIMspI_PA	68.25
6348	M6_203069_PstIMspI_PA	68.25
6349	M6_20477_PstIMspI_PA	68.25
6350	M6_2056090_PstIMspI_PA	68.25
6351	M6_2111640_PstIMspI_PA	68.25
6352	M6_2117958_PstIMspI_PA	68.25
6353	M6_2125438_PstIMspI_PA	68.25
6354	M6_2145375_PstIMspI_PA	68.25
6355	M6_2175202_PstIMspI_PA	68.25
6356	M6_2178443_PstIMspI_PA	68.25
6357	M6_2192502_PstIMspI_PA	68.25
6358	M6_2192838_PstIMspI_PA	68.25
6359	M6_2203112_PstIMspI_PA	68.25
6360	M6_2215179_PstIMspI_PA	68.25
6361	M6_2223000_PstIMspI_PA	68.25
6362	M6_2234402_PstIMspI_PA	68.25
6363	M6_2264778_PstIMspI_PA	68.25
6364	M6_2315129_PstIMspI_PA	68.25
6365	M6_2334321_PstIMspI_PA	68.25
6366	M6_2348033_PstIMspI_PA	68.25
6367	M6_2394643_PstIMspI_PA	68.25
6368	M6_2398724_PstIMspI_PA	68.25
6369	M6_2400322_PstIMspI_PA	68.25
6370	M6_2431182_PstIMspI_PA	68.25
6371	M6_2446393_PstIMspI_PA	68.25
6372	M6_2472256_PstIMspI_PA	68.25
6373	M6_2480036_PstIMspI_PA	68.25
6374	M6_2489962_PstIMspI_PA	68.25
6375	M6_2493710_PstIMspI_PA	68.25
6376	M6_2518235_PstIMspI_PA	68.25
6377	M6_2518264_PstIMspI_PA	68.25
6378	M6_2526828_PstIMspI_PA	68.25
6379	M6_2552962_PstIMspI_PA	68.25
6380	M6_2557125_PstIMspI_PA	68.25
6381	M6_2598070_PstIMspI_PA	68.25
6382	M6_2605889_PstIMspI_PA	68.25
6383	M6_2618378_PstIMspI_PA	68.25
6384	M6_2672792_PstIMspI_PA	68.25
6385	M6_267445_PstIMspI_PA	68.25
6386	M6_2689945_PstIMspI_PA	68.25
6387	M6_2739700_PstIMspI_PA	68.25
6388	M6_2741445_PstIMspI_PA	68.25
6389	M6_2747457_PstIMspI_PA	68.25
6390	M6_2792105_PstIMspI_PA	68.25
6391	M6_2810393_PstIMspI_PA	68.25
6392	M6_2813858_PstIMspI_PA	68.25
6393	M6_2816736_PstIMspI_PA	68.25
6394	M6_2828602_PstIMspI_PA	68.25
6395	M6_2843051_PstIMspI_PA	68.25
6396	M6_2849149_PstIMspI_PA	68.25
6397	M6_2903394_PstIMspI_PA	68.25
6398	M6_2918305_PstIMspI_PA	68.25
6399	M6_2926514_PstIMspI_PA	68.25
6400	M6_2929510_PstIMspI_PA	68.25
6401	M6_294476_PstIMspI_PA	68.25
6402	M6_2960118_PstIMspI_PA	68.25
6403	M6_3021389_PstIMspI_PA	68.25
6404	M6_3066998_PstIMspI_PA	68.25
6405	M6_3070291_PstIMspI_PA	68.25
6406	M6_3075398_PstIMspI_PA	68.25
6407	M6_3139679_PstIMspI_PA	68.25
6408	M6_3170054_PstIMspI_PA	68.25
6409	M6_3179060_PstIMspI_PA	68.25
6410	M6_3199702_PstIMspI_PA	68.25
6411	M6_3214122_PstIMspI_PA	68.25
6412	M6_3305002_PstIMspI_PA	68.25
6413	M6_332208_PstIMspI_PA	68.25
6414	M6_334949_PstIMspI_PA	68.25
6415	M6_335526_PstIMspI_PA	68.25
6416	M6_3359599_PstIMspI_PA	68.25
6417	M6_3365555_PstIMspI_PA	68.25
6418	M6_3390152_PstIMspI_PA	68.25
6419	M6_3418236_PstIMspI_PA	68.25
6420	M6_3442468_PstIMspI_PA	68.25
6421	M6_3448017_PstIMspI_PA	68.25
6422	M6_3452279_PstIMspI_PA	68.25
6423	M6_3452738_PstIMspI_PA	68.25
6424	M6_3455509_PstIMspI_PA	68.25
6425	M6_3469337_PstIMspI_PA	68.25
6426	M6_349971_PstIMspI_PA	68.25
6427	M6_3502807_PstIMspI_PA	68.25
6428	M6_3522641_PstIMspI_PA	68.25
6429	M6_3534579_PstIMspI_PA	68.25
6430	M6_354008_PstIMspI_PA	68.25
6431	M6_3559372_PstIMspI_PA	68.25
6432	M6_356576_PstIMspI_PA	68.25
6433	M6_3573786_PstIMspI_PA	68.25
6434	M6_3593857_PstIMspI_PA	68.25
6435	M6_3601894_PstIMspI_PA	68.25
6436	M6_377118_PstIMspI_PA	68.25
6437	M6_397843_PstIMspI_PA	68.25
6438	M6_402160_PstIMspI_PA	68.25
6439	M6_443424_PstIMspI_PA	68.25
6440	M6_446313_PstIMspI_PA	68.25
6441	M6_471803_PstIMspI_PA	68.25
6442	M6_477430_PstIMspI_PA	68.25
6443	M6_48649_PstIMspI_PA	68.25
6444	M6_492804_PstIMspI_PA	68.25
6445	M6_497002_PstIMspI_PA	68.25
6446	M6_497656_PstIMspI_PA	68.25
6447	M6_509053_PstIMspI_PA	68.25
6448	M6_521772_PstIMspI_PA	68.25
6449	M6_522322_PstIMspI_PA	68.25
6450	M6_524894_PstIMspI_PA	68.25
6451	M6_529895_PstIMspI_PA	68.25
6452	M6_536090_PstIMspI_PA	68.25
6453	M6_536296_PstIMspI_PA	68.25
6454	M6_538763_PstIMspI_PA	68.25
6455	M6_543492_PstIMspI_PA	68.25
6456	M6_604413_PstIMspI_PA	68.25
6457	M6_630642_PstIMspI_PA	68.25
6458	M6_665574_PstIMspI_PA	68.25
6459	M6_702140_PstIMspI_PA	68.25
6460	M6_710866_PstIMspI_PA	68.25
6461	M6_712345_PstIMspI_PA	68.25
6462	M6_730920_PstIMspI_PA	68.25
6463	M6_744194_PstIMspI_PA	68.25
6464	M6_767776_PstIMspI_PA	68.25
6465	M6_776814_PstIMspI_PA	68.25
6466	M6_782945_PstIMspI_PA	68.25
6467	M6_786724_PstIMspI_PA	68.25
6468	M6_800317_PstIMspI_PA	68.25
6469	M6_881320_PstIMspI_PA	68.25
6470	M6_921595_PstIMspI_PA	68.25
6471	M6_968365_PstIMspI_PA	68.25
6472	M6_974669_PstIMspI_PA	68.25
6473	Opata_1908630_PstIMspI_PA	68.25
6474	Opata_11207_52_PstIMluI_SNP	68.25
6475	Opata_1293165_14_PstIMseI_SNP	68.25
6476	Opata_1293165_19_PstIMseI_SNP	68.25
6477	Opata_1334208_22_PstIMseI_SNP	68.25
6478	Opata_1362634_43_PstIMseI_SNP	68.25
6479	Opata_1712665_61_PstIMseI_SNP	68.25
6480	Opata_1712665_63_PstIMseI_SNP	68.25
6481	Opata_1994858_11_PstIMseI_SNP	68.25
6482	Opata_1994858_4_PstIMseI_SNP	68.25
6483	Opata_204991_46_PstIMseI_SNP	68.25
6484	Opata_204991_69_PstIMseI_SNP	68.25
6485	Opata_358899_35_PstIMseI_SNP	68.25
6486	Opata_536370_42_PstIMseI_SNP	68.25
6487	Opata_656218_21_PstIMseI_SNP	68.25
6488	Opata_656218_52_PstIMseI_SNP	68.25
6489	Opata_656218_7_PstIMseI_SNP	68.25
6490	Opata_628370_76_PstIMspI_SNP	68.25
6491	Opata_69404_18_PstIMspI_SNP	68.25
6492	M6_601890_PstIMluI_PA	68.25
6493	Opata_1385857_PstIMluI_PA	68.25
6494	Opata_2062720_PstIMluI_PA	68.25
6495	Opata_504466_PstIMluI_PA	68.25
6496	Opata_88902_PstIMluI_PA	68.25
6497	M6_1095710_PstIMseI_PA	68.25
6498	M6_3745146_PstIMseI_PA	68.25
6499	M6_4024487_PstIMseI_PA	68.25
6500	M6_41205_PstIMseI_PA	68.25
6501	M6_450276_PstIMseI_PA	68.25
6502	Opata_1144250_PstIMseI_PA	68.25
6503	Opata_124563_PstIMseI_PA	68.25
6504	Opata_317177_PstIMseI_PA	68.25
6505	Opata_325301_PstIMseI_PA	68.25
6506	Opata_331622_PstIMseI_PA	68.25
6507	Opata_51100_PstIMseI_PA	68.25
6508	Opata_517767_PstIMseI_PA	68.25
6509	M6_1343719_PstIMspI_PA	68.25
6510	M6_1441412_PstIMspI_PA	68.25
6511	M6_1511262_PstIMspI_PA	68.25
6512	M6_1752056_PstIMspI_PA	68.25
6513	M6_1811832_PstIMspI_PA	68.25
6514	M6_1919653_PstIMspI_PA	68.25
6515	M6_2751000_PstIMspI_PA	68.25
6516	M6_2804265_PstIMspI_PA	68.25
6517	M6_2963150_PstIMspI_PA	68.25
6518	M6_3046426_PstIMspI_PA	68.25
6519	M6_376834_PstIMspI_PA	68.25
6520	M6_587898_PstIMspI_PA	68.25
6521	M6_938985_PstIMspI_PA	68.25
6522	Opata_1031911_PstIMspI_PA	68.25
6523	Opata_1459264_PstIMspI_PA	68.25
6524	Opata_453452_PstIMspI_PA	68.25
6525	Opata_484052_PstIMspI_PA	68.25
6526	Opata_782036_PstIMspI_PA	68.25
6527	Opata_924708_PstIMspI_PA	68.25
6528	Opata_960700_PstIMspI_PA	68.25
6529	Opata_260654_67_PstIMspI_SNP	68.25
6530	Opata_260654_71_PstIMspI_SNP	68.25
6531	Opata_3188684_70_PstIMspI_SNP	68.25
6532	M6_1321565_PstIMluI_PA	68.25
6533	M6_461390_PstIMluI_PA	68.25
6534	Opata_772652_PstIMluI_PA	68.25
6535	M6_1027595_PstIMseI_PA	68.25
6536	M6_1028640_PstIMseI_PA	68.25
6537	M6_1061061_PstIMseI_PA	68.25
6538	M6_1070463_PstIMseI_PA	68.25
6539	M6_1074073_PstIMseI_PA	68.25
6540	M6_1087076_PstIMseI_PA	68.25
6541	M6_1123069_PstIMseI_PA	68.25
6542	M6_1127410_PstIMseI_PA	68.25
6543	M6_1130883_PstIMseI_PA	68.25
6544	M6_1180365_PstIMseI_PA	68.25
6545	M6_1185031_PstIMseI_PA	68.25
6546	M6_1215764_PstIMseI_PA	68.25
6547	M6_123454_PstIMseI_PA	68.25
6548	M6_1288908_PstIMseI_PA	68.25
6549	M6_1326594_PstIMseI_PA	68.25
6550	M6_1327520_PstIMseI_PA	68.25
6551	M6_1332814_PstIMseI_PA	68.25
6552	M6_1358264_PstIMseI_PA	68.25
6553	M6_1371990_PstIMseI_PA	68.25
6554	M6_137849_PstIMseI_PA	68.25
6555	M6_1406743_PstIMseI_PA	68.25
6556	M6_1409124_PstIMseI_PA	68.25
6557	M6_1476232_PstIMseI_PA	68.25
6558	M6_149875_PstIMseI_PA	68.25
6559	M6_1661432_PstIMseI_PA	68.25
6560	M6_168039_PstIMseI_PA	68.25
6561	M6_168218_PstIMseI_PA	68.25
6562	M6_1807516_PstIMseI_PA	68.25
6563	M6_181616_PstIMseI_PA	68.25
6564	M6_184464_PstIMseI_PA	68.25
6565	M6_1897261_PstIMseI_PA	68.25
6566	M6_1916962_PstIMseI_PA	68.25
6567	M6_192296_PstIMseI_PA	68.25
6568	M6_207819_PstIMseI_PA	68.25
6569	M6_2086435_PstIMseI_PA	68.25
6570	M6_2112050_PstIMseI_PA	68.25
6571	M6_2123158_PstIMseI_PA	68.25
6572	M6_2214429_PstIMseI_PA	68.25
6573	M6_2219831_PstIMseI_PA	68.25
6574	M6_250455_PstIMseI_PA	68.25
6575	M6_2520460_PstIMseI_PA	68.25
6576	M6_255711_PstIMseI_PA	68.25
6577	M6_2579543_PstIMseI_PA	68.25
6578	M6_2654008_PstIMseI_PA	68.25
6579	M6_2657461_PstIMseI_PA	68.25
6580	M6_286140_PstIMseI_PA	68.25
6581	M6_2864113_PstIMseI_PA	68.25
6582	M6_2914716_PstIMseI_PA	68.25
6583	M6_2955017_PstIMseI_PA	68.25
6584	M6_3072645_PstIMseI_PA	68.25
6585	M6_3125808_PstIMseI_PA	68.25
6586	M6_3216309_PstIMseI_PA	68.25
6587	M6_3297540_PstIMseI_PA	68.25
6588	M6_3368632_PstIMseI_PA	68.25
6589	M6_351927_PstIMseI_PA	68.25
6590	M6_35545_PstIMseI_PA	68.25
6591	M6_37045_PstIMseI_PA	68.25
6592	M6_3806910_PstIMseI_PA	68.25
6593	M6_398452_PstIMseI_PA	68.25
6594	M6_402017_PstIMseI_PA	68.25
6595	M6_4057209_PstIMseI_PA	68.25
6596	M6_4126901_PstIMseI_PA	68.25
6597	M6_4201_PstIMseI_PA	68.25
6598	M6_4243782_PstIMseI_PA	68.25
6599	M6_430332_PstIMseI_PA	68.25
6600	M6_461942_PstIMseI_PA	68.25
6601	M6_484452_PstIMseI_PA	68.25
6602	M6_486557_PstIMseI_PA	68.25
6603	M6_494663_PstIMseI_PA	68.25
6604	M6_501477_PstIMseI_PA	68.25
6605	M6_50708_PstIMseI_PA	68.25
6606	M6_508615_PstIMseI_PA	68.25
6607	M6_534176_PstIMseI_PA	68.25
6608	M6_593538_PstIMseI_PA	68.25
6609	M6_629923_PstIMseI_PA	68.25
6610	M6_650174_PstIMseI_PA	68.25
6611	M6_675570_PstIMseI_PA	68.25
6612	M6_7066_PstIMseI_PA	68.25
6613	M6_741608_PstIMseI_PA	68.25
6614	M6_78955_PstIMseI_PA	68.25
6615	M6_798094_PstIMseI_PA	68.25
6616	M6_81224_PstIMseI_PA	68.25
6617	M6_81277_PstIMseI_PA	68.25
6618	M6_834317_PstIMseI_PA	68.25
6619	M6_881713_PstIMseI_PA	68.25
6620	M6_902139_PstIMseI_PA	68.25
6621	M6_9823_PstIMseI_PA	68.25
6622	M6_992771_PstIMseI_PA	68.25
6623	Opata_118925_PstIMseI_PA	68.25
6624	Opata_120097_PstIMseI_PA	68.25
6625	Opata_123156_PstIMseI_PA	68.25
6626	Opata_2631560_PstIMseI_PA	68.25
6627	Opata_2877709_PstIMseI_PA	68.25
6628	Opata_291424_PstIMseI_PA	68.25
6629	Opata_32744_PstIMseI_PA	68.25
6630	Opata_348014_PstIMseI_PA	68.25
6631	Opata_4195896_PstIMseI_PA	68.25
6632	Opata_569299_PstIMseI_PA	68.25
6633	Opata_812751_PstIMseI_PA	68.25
6634	M6_1005019_PstIMspI_PA	68.25
6635	M6_1007908_PstIMspI_PA	68.25
6636	M6_1046612_PstIMspI_PA	68.25
6637	M6_1082488_PstIMspI_PA	68.25
6638	M6_1127690_PstIMspI_PA	68.25
6639	M6_1134756_PstIMspI_PA	68.25
6640	M6_1150164_PstIMspI_PA	68.25
6641	M6_1166776_PstIMspI_PA	68.25
6642	M6_1196729_PstIMspI_PA	68.25
6643	M6_1199966_PstIMspI_PA	68.25
6644	M6_1220116_PstIMspI_PA	68.25
6645	M6_1232125_PstIMspI_PA	68.25
6646	M6_1264635_PstIMspI_PA	68.25
6647	M6_1273475_PstIMspI_PA	68.25
6648	M6_1332550_PstIMspI_PA	68.25
6649	M6_1404152_PstIMspI_PA	68.25
6650	M6_1428633_PstIMspI_PA	68.25
6651	M6_1441253_PstIMspI_PA	68.25
6652	M6_1449573_PstIMspI_PA	68.25
6653	M6_1467123_PstIMspI_PA	68.25
6654	M6_1500433_PstIMspI_PA	68.25
6655	M6_1516889_PstIMspI_PA	68.25
6656	M6_1532726_PstIMspI_PA	68.25
6657	M6_1545368_PstIMspI_PA	68.25
6658	M6_1547644_PstIMspI_PA	68.25
6659	M6_1549441_PstIMspI_PA	68.25
6660	M6_1551580_PstIMspI_PA	68.25
6661	M6_1570220_PstIMspI_PA	68.25
6662	M6_1581621_PstIMspI_PA	68.25
6663	M6_161627_PstIMspI_PA	68.25
6664	M6_1623151_PstIMspI_PA	68.25
6665	M6_1626146_PstIMspI_PA	68.25
6666	M6_1636297_PstIMspI_PA	68.25
6667	M6_1671131_PstIMspI_PA	68.25
6668	M6_1680076_PstIMspI_PA	68.25
6669	M6_1687885_PstIMspI_PA	68.25
6670	M6_1691778_PstIMspI_PA	68.25
6671	M6_1722444_PstIMspI_PA	68.25
6672	M6_1729435_PstIMspI_PA	68.25
6673	M6_1741506_PstIMspI_PA	68.25
6674	M6_1749336_PstIMspI_PA	68.25
6675	M6_1770813_PstIMspI_PA	68.25
6676	M6_1824573_PstIMspI_PA	68.25
6677	M6_1833357_PstIMspI_PA	68.25
6678	M6_1858109_PstIMspI_PA	68.25
6679	M6_1864797_PstIMspI_PA	68.25
6680	M6_1891248_PstIMspI_PA	68.25
6681	M6_1900297_PstIMspI_PA	68.25
6682	M6_1926029_PstIMspI_PA	68.25
6683	M6_1957164_PstIMspI_PA	68.25
6684	M6_1974447_PstIMspI_PA	68.25
6685	M6_1996100_PstIMspI_PA	68.25
6686	M6_2008988_PstIMspI_PA	68.25
6687	M6_2013820_PstIMspI_PA	68.25
6688	M6_2049638_PstIMspI_PA	68.25
6689	M6_2097622_PstIMspI_PA	68.25
6690	M6_2097951_PstIMspI_PA	68.25
6691	M6_2159812_PstIMspI_PA	68.25
6692	M6_2182692_PstIMspI_PA	68.25
6693	M6_2210158_PstIMspI_PA	68.25
6694	M6_2216209_PstIMspI_PA	68.25
6695	M6_2225944_PstIMspI_PA	68.25
6696	M6_2229168_PstIMspI_PA	68.25
6697	M6_2238342_PstIMspI_PA	68.25
6698	M6_2254045_PstIMspI_PA	68.25
6699	M6_2271025_PstIMspI_PA	68.25
6700	M6_2294419_PstIMspI_PA	68.25
6701	M6_2354819_PstIMspI_PA	68.25
6702	M6_2356522_PstIMspI_PA	68.25
6703	M6_2356791_PstIMspI_PA	68.25
6704	M6_2373405_PstIMspI_PA	68.25
6705	M6_2415489_PstIMspI_PA	68.25
6706	M6_2479281_PstIMspI_PA	68.25
6707	M6_2491720_PstIMspI_PA	68.25
6708	M6_2510542_PstIMspI_PA	68.25
6709	M6_2566688_PstIMspI_PA	68.25
6710	M6_2585588_PstIMspI_PA	68.25
6711	M6_2609046_PstIMspI_PA	68.25
6712	M6_2666650_PstIMspI_PA	68.25
6713	M6_2753330_PstIMspI_PA	68.25
6714	M6_2755322_PstIMspI_PA	68.25
6715	M6_2825090_PstIMspI_PA	68.25
6716	M6_2830519_PstIMspI_PA	68.25
6717	M6_2851386_PstIMspI_PA	68.25
6718	M6_2858128_PstIMspI_PA	68.25
6719	M6_2924718_PstIMspI_PA	68.25
6720	M6_2926718_PstIMspI_PA	68.25
6721	M6_2927730_PstIMspI_PA	68.25
6722	M6_3004526_PstIMspI_PA	68.25
6723	M6_3031728_PstIMspI_PA	68.25
6724	M6_3085963_PstIMspI_PA	68.25
6725	M6_3096353_PstIMspI_PA	68.25
6726	M6_3099154_PstIMspI_PA	68.25
6727	M6_3126046_PstIMspI_PA	68.25
6728	M6_3126939_PstIMspI_PA	68.25
6729	M6_3139879_PstIMspI_PA	68.25
6730	M6_3161505_PstIMspI_PA	68.25
6731	M6_3226807_PstIMspI_PA	68.25
6732	M6_32298_PstIMspI_PA	68.25
6733	M6_323367_PstIMspI_PA	68.25
6734	M6_3234122_PstIMspI_PA	68.25
6735	M6_3242031_PstIMspI_PA	68.25
6736	M6_3267563_PstIMspI_PA	68.25
6737	M6_3276097_PstIMspI_PA	68.25
6738	M6_3288679_PstIMspI_PA	68.25
6739	M6_3302715_PstIMspI_PA	68.25
6740	M6_3317058_PstIMspI_PA	68.25
6741	M6_3335807_PstIMspI_PA	68.25
6742	M6_3370721_PstIMspI_PA	68.25
6743	M6_3371399_PstIMspI_PA	68.25
6744	M6_3390415_PstIMspI_PA	68.25
6745	M6_3406957_PstIMspI_PA	68.25
6746	M6_3429004_PstIMspI_PA	68.25
6747	M6_3436406_PstIMspI_PA	68.25
6748	M6_3462127_PstIMspI_PA	68.25
6749	M6_3475708_PstIMspI_PA	68.25
6750	M6_3488243_PstIMspI_PA	68.25
6751	M6_3499976_PstIMspI_PA	68.25
6752	M6_3523881_PstIMspI_PA	68.25
6753	M6_3551249_PstIMspI_PA	68.25
6754	M6_3565686_PstIMspI_PA	68.25
6755	M6_3575467_PstIMspI_PA	68.25
6756	M6_3597437_PstIMspI_PA	68.25
6757	M6_366641_PstIMspI_PA	68.25
6758	M6_372094_PstIMspI_PA	68.25
6759	M6_396551_PstIMspI_PA	68.25
6760	M6_398579_PstIMspI_PA	68.25
6761	M6_436732_PstIMspI_PA	68.25
6762	M6_441510_PstIMspI_PA	68.25
6763	M6_442802_PstIMspI_PA	68.25
6764	M6_446403_PstIMspI_PA	68.25
6765	M6_447855_PstIMspI_PA	68.25
6766	M6_458708_PstIMspI_PA	68.25
6767	M6_473746_PstIMspI_PA	68.25
6768	M6_492929_PstIMspI_PA	68.25
6769	M6_502627_PstIMspI_PA	68.25
6770	M6_506356_PstIMspI_PA	68.25
6771	M6_530047_PstIMspI_PA	68.25
6772	M6_534324_PstIMspI_PA	68.25
6773	M6_538890_PstIMspI_PA	68.25
6774	M6_541800_PstIMspI_PA	68.25
6775	M6_545803_PstIMspI_PA	68.25
6776	M6_552771_PstIMspI_PA	68.25
6777	M6_55684_PstIMspI_PA	68.25
6778	M6_57461_PstIMspI_PA	68.25
6779	M6_635571_PstIMspI_PA	68.25
6780	M6_691694_PstIMspI_PA	68.25
6781	M6_699079_PstIMspI_PA	68.25
6782	M6_718056_PstIMspI_PA	68.25
6783	M6_762605_PstIMspI_PA	68.25
6784	M6_828692_PstIMspI_PA	68.25
6785	M6_838060_PstIMspI_PA	68.25
6786	M6_84209_PstIMspI_PA	68.25
6787	M6_864952_PstIMspI_PA	68.25
6788	M6_866166_PstIMspI_PA	68.25
6789	M6_917386_PstIMspI_PA	68.25
6790	M6_930740_PstIMspI_PA	68.25
6791	M6_943275_PstIMspI_PA	68.25
6792	M6_945864_PstIMspI_PA	68.25
6793	M6_974360_PstIMspI_PA	68.25
6794	M6_974842_PstIMspI_PA	68.25
6795	M6_981606_PstIMspI_PA	68.25
6796	Opata_1412297_PstIMspI_PA	68.25
6797	Opata_180313_PstIMspI_PA	68.25
6798	Opata_186238_PstIMspI_PA	68.25
6799	Opata_3968554_PstIMspI_PA	68.25
6800	Opata_4221161_PstIMspI_PA	68.25
6801	Opata_404749_16_PstIMseI_SNP	68.25
6802	Opata_404749_76_PstIMseI_SNP	68.25
6803	1173173	68.26
6804	Xmwg710a	68.4
6805	D1.1_ctg3701	68.4
6806	D1.1_ctg4161	68.4
6807	1014633	68.54
6808	1107149	68.61
6809	1128687	68.61
6810	1206107	68.61
6811	3026274	68.61
6812	GENE-2812_300	68.69
6813	BobWhite_c43880_73	68.8
6814	wsnp_BF473052D_Ta_2_1	68.82
6815	D_contig09294_521	68.82
6816	TA002331-0702	68.82
6817	Kukri_c14999_350	68.82
6818	IACX624	68.82
6819	IACX1867	68.82
6820	IACX1215	68.82
6821	Excalibur_rep_c106172_225	68.82
6822	D_contig28771_74	68.82
6823	1286545	68.9
6824	wsnp_Ex_c3603_6584235	69.05
6825	wsnp_BE591739D_Ta_2_3	69.05
6826	wsnp_RFL_Contig1301_392501	69.05
6827	Opata_102837_PstIMluI_PA	69.05
6828	Opata_473483_PstIMluI_PA	69.05
6829	M6_1055725_PstIMseI_PA	69.05
6830	M6_1237422_PstIMseI_PA	69.05
6831	M6_1254151_PstIMseI_PA	69.05
6832	M6_1435998_PstIMseI_PA	69.05
6833	M6_156138_PstIMseI_PA	69.05
6834	M6_197862_PstIMseI_PA	69.05
6835	M6_286519_PstIMseI_PA	69.05
6836	M6_4276152_PstIMseI_PA	69.05
6837	M6_528409_PstIMseI_PA	69.05
6838	M6_589891_PstIMseI_PA	69.05
6839	M6_610953_PstIMseI_PA	69.05
6840	M6_817076_PstIMseI_PA	69.05
6841	Opata_488895_PstIMseI_PA	69.05
6842	Opata_530097_PstIMseI_PA	69.05
6843	Opata_540409_PstIMseI_PA	69.05
6844	M6_1624271_PstIMspI_PA	69.05
6845	M6_1978555_PstIMspI_PA	69.05
6846	M6_2107606_PstIMspI_PA	69.05
6847	M6_2332047_PstIMspI_PA	69.05
6848	M6_2375202_PstIMspI_PA	69.05
6849	M6_3012471_PstIMspI_PA	69.05
6850	M6_3210416_PstIMspI_PA	69.05
6851	M6_337323_PstIMspI_PA	69.05
6852	M6_382489_PstIMspI_PA	69.05
6853	Opata_138235_PstIMspI_PA	69.05
6854	Opata_1970054_PstIMspI_PA	69.05
6855	Opata_3087945_PstIMspI_PA	69.05
6856	Opata_1318905_68_PstIMseI_SNP	69.05
6857	Opata_1318905_8_PstIMseI_SNP	69.05
6858	Opata_1631525_10_PstIMseI_SNP	69.05
6859	Opata_225232_26_PstIMseI_SNP	69.05
6860	Opata_225232_3_PstIMseI_SNP	69.05
6861	Opata_233206_80_PstIMseI_SNP	69.05
6862	Opata_2540969_56_PstIMseI_SNP	69.05
6863	Opata_328802_28_PstIMseI_SNP	69.05
6864	Opata_328802_33_PstIMseI_SNP	69.05
6865	Opata_358899_50_PstIMseI_SNP	69.05
6866	Opata_399139_27_PstIMseI_SNP	69.05
6867	Opata_48495_53_PstIMseI_SNP	69.05
6868	Opata_82982_25_PstIMseI_SNP	69.05
6869	Opata_861839_14_PstIMseI_SNP	69.05
6870	Opata_861839_79_PstIMseI_SNP	69.05
6871	Opata_861839_9_PstIMseI_SNP	69.05
6872	Opata_97736_26_PstIMseI_SNP	69.05
6873	Opata_1076672_10_PstIMspI_SNP	69.05
6874	Opata_1580274_46_PstIMspI_SNP	69.05
6875	Opata_1580274_86_PstIMspI_SNP	69.05
6876	Opata_177849_48_PstIMspI_SNP	69.05
6877	Opata_1793961_75_PstIMspI_SNP	69.05
6878	Opata_2289822_33_PstIMspI_SNP	69.05
6879	Opata_2289822_63_PstIMspI_SNP	69.05
6880	Opata_3492774_28_PstIMspI_SNP	69.05
6881	Opata_4168404_2_PstIMspI_SNP	69.05
6882	Opata_4169310_15_PstIMspI_SNP	69.05
6883	M6_2591832_PstIMluI_PA	69.05
6884	M6_883472_PstIMluI_PA	69.05
6885	Opata_323301_PstIMluI_PA	69.05
6886	Opata_86280_PstIMluI_PA	69.05
6887	M6_1026509_PstIMseI_PA	69.05
6888	M6_1028536_PstIMseI_PA	69.05
6889	M6_1037346_PstIMseI_PA	69.05
6890	M6_1055629_PstIMseI_PA	69.05
6891	M6_1157434_PstIMseI_PA	69.05
6892	M6_1164891_PstIMseI_PA	69.05
6893	M6_1168447_PstIMseI_PA	69.05
6894	M6_1313522_PstIMseI_PA	69.05
6895	M6_1330353_PstIMseI_PA	69.05
6896	M6_1352925_PstIMseI_PA	69.05
6897	M6_1362594_PstIMseI_PA	69.05
6898	M6_1372213_PstIMseI_PA	69.05
6899	M6_1433473_PstIMseI_PA	69.05
6900	M6_1439079_PstIMseI_PA	69.05
6901	M6_1480816_PstIMseI_PA	69.05
6902	M6_1511058_PstIMseI_PA	69.05
6903	M6_1571190_PstIMseI_PA	69.05
6904	M6_1581211_PstIMseI_PA	69.05
6905	M6_1628451_PstIMseI_PA	69.05
6906	M6_1645225_PstIMseI_PA	69.05
6907	M6_164526_PstIMseI_PA	69.05
6908	M6_1729644_PstIMseI_PA	69.05
6909	M6_1825641_PstIMseI_PA	69.05
6910	M6_1853263_PstIMseI_PA	69.05
6911	M6_194731_PstIMseI_PA	69.05
6912	M6_2078365_PstIMseI_PA	69.05
6913	M6_2112571_PstIMseI_PA	69.05
6914	M6_2130882_PstIMseI_PA	69.05
6915	M6_2167914_PstIMseI_PA	69.05
6916	M6_2188503_PstIMseI_PA	69.05
6917	M6_224309_PstIMseI_PA	69.05
6918	M6_227621_PstIMseI_PA	69.05
6919	M6_2432719_PstIMseI_PA	69.05
6920	M6_2549199_PstIMseI_PA	69.05
6921	M6_2558203_PstIMseI_PA	69.05
6922	M6_2594365_PstIMseI_PA	69.05
6923	M6_2788657_PstIMseI_PA	69.05
6924	M6_2865025_PstIMseI_PA	69.05
6925	M6_2952825_PstIMseI_PA	69.05
6926	M6_2963292_PstIMseI_PA	69.05
6927	M6_3175216_PstIMseI_PA	69.05
6928	M6_3229340_PstIMseI_PA	69.05
6929	M6_3294372_PstIMseI_PA	69.05
6930	M6_3328741_PstIMseI_PA	69.05
6931	M6_3506521_PstIMseI_PA	69.05
6932	M6_366994_PstIMseI_PA	69.05
6933	M6_3736652_PstIMseI_PA	69.05
6934	M6_3956537_PstIMseI_PA	69.05
6935	M6_407606_PstIMseI_PA	69.05
6936	M6_412306_PstIMseI_PA	69.05
6937	M6_416275_PstIMseI_PA	69.05
6938	M6_44458_PstIMseI_PA	69.05
6939	M6_474393_PstIMseI_PA	69.05
6940	M6_484974_PstIMseI_PA	69.05
6941	M6_526658_PstIMseI_PA	69.05
6942	M6_528022_PstIMseI_PA	69.05
6943	M6_542706_PstIMseI_PA	69.05
6944	M6_591185_PstIMseI_PA	69.05
6945	M6_602673_PstIMseI_PA	69.05
6946	M6_681707_PstIMseI_PA	69.05
6947	M6_702845_PstIMseI_PA	69.05
6948	M6_709725_PstIMseI_PA	69.05
6949	M6_724540_PstIMseI_PA	69.05
6950	M6_766468_PstIMseI_PA	69.05
6951	M6_793537_PstIMseI_PA	69.05
6952	M6_814753_PstIMseI_PA	69.05
6953	M6_847645_PstIMseI_PA	69.05
6954	M6_894764_PstIMseI_PA	69.05
6955	M6_953313_PstIMseI_PA	69.05
6956	M6_997463_PstIMseI_PA	69.05
6957	Opata_1036269_PstIMseI_PA	69.05
6958	Opata_1197606_PstIMseI_PA	69.05
6959	Opata_194919_PstIMseI_PA	69.05
6960	Opata_196165_PstIMseI_PA	69.05
6961	Opata_3008405_PstIMseI_PA	69.05
6962	Opata_3456383_PstIMseI_PA	69.05
6963	Opata_3580447_PstIMseI_PA	69.05
6964	Opata_364860_PstIMseI_PA	69.05
6965	Opata_40789_PstIMseI_PA	69.05
6966	Opata_747745_PstIMseI_PA	69.05
6967	M6_1006103_PstIMspI_PA	69.05
6968	M6_1027054_PstIMspI_PA	69.05
6969	M6_1030094_PstIMspI_PA	69.05
6970	M6_1033828_PstIMspI_PA	69.05
6971	M6_1033949_PstIMspI_PA	69.05
6972	M6_1040604_PstIMspI_PA	69.05
6973	M6_1051391_PstIMspI_PA	69.05
6974	M6_1054864_PstIMspI_PA	69.05
6975	M6_1059907_PstIMspI_PA	69.05
6976	M6_1068502_PstIMspI_PA	69.05
6977	M6_1071965_PstIMspI_PA	69.05
6978	M6_1084803_PstIMspI_PA	69.05
6979	M6_1087380_PstIMspI_PA	69.05
6980	M6_112323_PstIMspI_PA	69.05
6981	M6_1125498_PstIMspI_PA	69.05
6982	M6_1138927_PstIMspI_PA	69.05
6983	M6_1168282_PstIMspI_PA	69.05
6984	M6_1168862_PstIMspI_PA	69.05
6985	M6_1181901_PstIMspI_PA	69.05
6986	M6_1199600_PstIMspI_PA	69.05
6987	M6_1219568_PstIMspI_PA	69.05
6988	M6_1244223_PstIMspI_PA	69.05
6989	M6_1244518_PstIMspI_PA	69.05
6990	M6_1276666_PstIMspI_PA	69.05
6991	M6_1289607_PstIMspI_PA	69.05
6992	M6_1312482_PstIMspI_PA	69.05
6993	M6_1317654_PstIMspI_PA	69.05
6994	M6_1324008_PstIMspI_PA	69.05
6995	M6_1332796_PstIMspI_PA	69.05
6996	M6_1344494_PstIMspI_PA	69.05
6997	M6_1347186_PstIMspI_PA	69.05
6998	M6_1355092_PstIMspI_PA	69.05
6999	M6_1362325_PstIMspI_PA	69.05
7000	M6_1370396_PstIMspI_PA	69.05
7001	M6_1388784_PstIMspI_PA	69.05
7002	M6_1399708_PstIMspI_PA	69.05
7003	M6_1402159_PstIMspI_PA	69.05
7004	M6_1413901_PstIMspI_PA	69.05
7005	M6_1437509_PstIMspI_PA	69.05
7006	M6_1445714_PstIMspI_PA	69.05
7007	M6_1460242_PstIMspI_PA	69.05
7008	M6_1460775_PstIMspI_PA	69.05
7009	M6_1477619_PstIMspI_PA	69.05
7010	M6_1492652_PstIMspI_PA	69.05
7011	M6_1513712_PstIMspI_PA	69.05
7012	M6_1517568_PstIMspI_PA	69.05
7013	M6_1538864_PstIMspI_PA	69.05
7014	M6_1543899_PstIMspI_PA	69.05
7015	M6_1588391_PstIMspI_PA	69.05
7016	M6_1607196_PstIMspI_PA	69.05
7017	M6_1618731_PstIMspI_PA	69.05
7018	M6_1628521_PstIMspI_PA	69.05
7019	M6_1665631_PstIMspI_PA	69.05
7020	M6_1666253_PstIMspI_PA	69.05
7021	M6_1686126_PstIMspI_PA	69.05
7022	M6_1716965_PstIMspI_PA	69.05
7023	M6_1725056_PstIMspI_PA	69.05
7024	M6_1733251_PstIMspI_PA	69.05
7025	M6_174250_PstIMspI_PA	69.05
7026	M6_1761573_PstIMspI_PA	69.05
7027	M6_1770043_PstIMspI_PA	69.05
7028	M6_1783752_PstIMspI_PA	69.05
7029	M6_1814609_PstIMspI_PA	69.05
7030	M6_1815902_PstIMspI_PA	69.05
7031	M6_18248_PstIMspI_PA	69.05
7032	M6_1858278_PstIMspI_PA	69.05
7033	M6_1869562_PstIMspI_PA	69.05
7034	M6_1880617_PstIMspI_PA	69.05
7035	M6_1884046_PstIMspI_PA	69.05
7036	M6_1886444_PstIMspI_PA	69.05
7037	M6_1905607_PstIMspI_PA	69.05
7038	M6_1907853_PstIMspI_PA	69.05
7039	M6_1912522_PstIMspI_PA	69.05
7040	M6_191526_PstIMspI_PA	69.05
7041	M6_1919265_PstIMspI_PA	69.05
7042	M6_1938692_PstIMspI_PA	69.05
7043	M6_1965975_PstIMspI_PA	69.05
7044	M6_1999980_PstIMspI_PA	69.05
7045	M6_2021096_PstIMspI_PA	69.05
7046	M6_2042261_PstIMspI_PA	69.05
7047	M6_2043295_PstIMspI_PA	69.05
7048	M6_2050193_PstIMspI_PA	69.05
7049	M6_2051019_PstIMspI_PA	69.05
7050	M6_2073180_PstIMspI_PA	69.05
7051	M6_2082857_PstIMspI_PA	69.05
7052	M6_2114589_PstIMspI_PA	69.05
7053	M6_2119364_PstIMspI_PA	69.05
7054	M6_2126709_PstIMspI_PA	69.05
7055	M6_2164964_PstIMspI_PA	69.05
7056	M6_2192697_PstIMspI_PA	69.05
7057	M6_2221535_PstIMspI_PA	69.05
7058	M6_2234704_PstIMspI_PA	69.05
7059	M6_2257199_PstIMspI_PA	69.05
7060	M6_2270921_PstIMspI_PA	69.05
7061	M6_2279965_PstIMspI_PA	69.05
7062	M6_2323121_PstIMspI_PA	69.05
7063	M6_2348704_PstIMspI_PA	69.05
7064	M6_2353026_PstIMspI_PA	69.05
7065	M6_2353148_PstIMspI_PA	69.05
7066	M6_2371241_PstIMspI_PA	69.05
7067	M6_2386707_PstIMspI_PA	69.05
7068	M6_2402119_PstIMspI_PA	69.05
7069	M6_2407327_PstIMspI_PA	69.05
7070	M6_2418917_PstIMspI_PA	69.05
7071	M6_2428955_PstIMspI_PA	69.05
7072	M6_2432671_PstIMspI_PA	69.05
7073	M6_2436359_PstIMspI_PA	69.05
7074	M6_2439614_PstIMspI_PA	69.05
7075	M6_2494722_PstIMspI_PA	69.05
7076	M6_2502761_PstIMspI_PA	69.05
7077	M6_2524700_PstIMspI_PA	69.05
7078	M6_2527502_PstIMspI_PA	69.05
7079	M6_2536909_PstIMspI_PA	69.05
7080	M6_2548501_PstIMspI_PA	69.05
7081	M6_2548634_PstIMspI_PA	69.05
7082	M6_2555115_PstIMspI_PA	69.05
7083	M6_2648848_PstIMspI_PA	69.05
7084	M6_2667658_PstIMspI_PA	69.05
7085	M6_2686281_PstIMspI_PA	69.05
7086	M6_2694834_PstIMspI_PA	69.05
7087	M6_2701403_PstIMspI_PA	69.05
7088	M6_2714189_PstIMspI_PA	69.05
7089	M6_2716439_PstIMspI_PA	69.05
7090	M6_2720805_PstIMspI_PA	69.05
7091	M6_2726055_PstIMspI_PA	69.05
7092	M6_2758779_PstIMspI_PA	69.05
7093	M6_2766987_PstIMspI_PA	69.05
7094	M6_2784340_PstIMspI_PA	69.05
7095	M6_2798005_PstIMspI_PA	69.05
7096	M6_2803093_PstIMspI_PA	69.05
7097	M6_282625_PstIMspI_PA	69.05
7098	M6_2877732_PstIMspI_PA	69.05
7099	M6_2893330_PstIMspI_PA	69.05
7100	M6_2914970_PstIMspI_PA	69.05
7101	M6_2915016_PstIMspI_PA	69.05
7102	M6_2924320_PstIMspI_PA	69.05
7103	M6_2935622_PstIMspI_PA	69.05
7104	M6_2939844_PstIMspI_PA	69.05
7105	M6_2969881_PstIMspI_PA	69.05
7106	M6_2977091_PstIMspI_PA	69.05
7107	M6_2983025_PstIMspI_PA	69.05
7108	M6_2984680_PstIMspI_PA	69.05
7109	M6_3005375_PstIMspI_PA	69.05
7110	M6_3049112_PstIMspI_PA	69.05
7111	M6_3060459_PstIMspI_PA	69.05
7112	M6_3065246_PstIMspI_PA	69.05
7113	M6_3066270_PstIMspI_PA	69.05
7114	M6_3143850_PstIMspI_PA	69.05
7115	M6_3159015_PstIMspI_PA	69.05
7116	M6_3170073_PstIMspI_PA	69.05
7117	M6_318856_PstIMspI_PA	69.05
7118	M6_3189400_PstIMspI_PA	69.05
7119	M6_3204668_PstIMspI_PA	69.05
7120	M6_3209295_PstIMspI_PA	69.05
7121	M6_3213982_PstIMspI_PA	69.05
7122	M6_3249368_PstIMspI_PA	69.05
7123	M6_3259813_PstIMspI_PA	69.05
7124	M6_3319810_PstIMspI_PA	69.05
7125	M6_3330550_PstIMspI_PA	69.05
7126	M6_3333917_PstIMspI_PA	69.05
7127	M6_3338908_PstIMspI_PA	69.05
7128	M6_3349025_PstIMspI_PA	69.05
7129	M6_3351897_PstIMspI_PA	69.05
7130	M6_3360829_PstIMspI_PA	69.05
7131	M6_3369913_PstIMspI_PA	69.05
7132	M6_3370256_PstIMspI_PA	69.05
7133	M6_3370384_PstIMspI_PA	69.05
7134	M6_3370634_PstIMspI_PA	69.05
7135	M6_3383242_PstIMspI_PA	69.05
7136	M6_3388459_PstIMspI_PA	69.05
7137	M6_3400188_PstIMspI_PA	69.05
7138	M6_3402669_PstIMspI_PA	69.05
7139	M6_342923_PstIMspI_PA	69.05
7140	M6_344026_PstIMspI_PA	69.05
7141	M6_347379_PstIMspI_PA	69.05
7142	M6_3480487_PstIMspI_PA	69.05
7143	M6_348346_PstIMspI_PA	69.05
7144	M6_349725_PstIMspI_PA	69.05
7145	M6_351635_PstIMspI_PA	69.05
7146	M6_3522299_PstIMspI_PA	69.05
7147	M6_3531740_PstIMspI_PA	69.05
7148	M6_3554195_PstIMspI_PA	69.05
7149	M6_3565404_PstIMspI_PA	69.05
7150	M6_3567701_PstIMspI_PA	69.05
7151	M6_3571697_PstIMspI_PA	69.05
7152	M6_3573715_PstIMspI_PA	69.05
7153	M6_3582298_PstIMspI_PA	69.05
7154	M6_3598274_PstIMspI_PA	69.05
7155	M6_3604995_PstIMspI_PA	69.05
7156	M6_362004_PstIMspI_PA	69.05
7157	M6_364340_PstIMspI_PA	69.05
7158	M6_421097_PstIMspI_PA	69.05
7159	M6_422940_PstIMspI_PA	69.05
7160	M6_436518_PstIMspI_PA	69.05
7161	M6_461710_PstIMspI_PA	69.05
7162	M6_468104_PstIMspI_PA	69.05
7163	M6_480238_PstIMspI_PA	69.05
7164	M6_499473_PstIMspI_PA	69.05
7165	M6_506422_PstIMspI_PA	69.05
7166	M6_508110_PstIMspI_PA	69.05
7167	M6_518344_PstIMspI_PA	69.05
7168	M6_518906_PstIMspI_PA	69.05
7169	M6_522043_PstIMspI_PA	69.05
7170	M6_526388_PstIMspI_PA	69.05
7171	M6_537350_PstIMspI_PA	69.05
7172	M6_565793_PstIMspI_PA	69.05
7173	M6_572699_PstIMspI_PA	69.05
7174	M6_575392_PstIMspI_PA	69.05
7175	M6_577303_PstIMspI_PA	69.05
7176	M6_626536_PstIMspI_PA	69.05
7177	M6_640558_PstIMspI_PA	69.05
7178	M6_648073_PstIMspI_PA	69.05
7179	M6_707875_PstIMspI_PA	69.05
7180	M6_709808_PstIMspI_PA	69.05
7181	M6_724206_PstIMspI_PA	69.05
7182	M6_742618_PstIMspI_PA	69.05
7183	M6_746479_PstIMspI_PA	69.05
7184	M6_747353_PstIMspI_PA	69.05
7185	M6_750636_PstIMspI_PA	69.05
7186	M6_766065_PstIMspI_PA	69.05
7187	M6_776401_PstIMspI_PA	69.05
7188	M6_788980_PstIMspI_PA	69.05
7189	M6_789291_PstIMspI_PA	69.05
7190	M6_799097_PstIMspI_PA	69.05
7191	M6_810183_PstIMspI_PA	69.05
7192	M6_839893_PstIMspI_PA	69.05
7193	M6_843571_PstIMspI_PA	69.05
7194	M6_859555_PstIMspI_PA	69.05
7195	M6_868415_PstIMspI_PA	69.05
7196	M6_903273_PstIMspI_PA	69.05
7197	M6_905003_PstIMspI_PA	69.05
7198	M6_916418_PstIMspI_PA	69.05
7199	M6_936497_PstIMspI_PA	69.05
7200	M6_969422_PstIMspI_PA	69.05
7201	M6_980947_PstIMspI_PA	69.05
7202	M6_996982_PstIMspI_PA	69.05
7203	Opata_1610127_PstIMspI_PA	69.05
7204	Opata_1694769_PstIMspI_PA	69.05
7205	Opata_235702_PstIMspI_PA	69.05
7206	Opata_2451777_PstIMspI_PA	69.05
7207	Opata_2593739_PstIMspI_PA	69.05
7208	Opata_2721527_PstIMspI_PA	69.05
7209	Opata_286284_PstIMspI_PA	69.05
7210	Opata_3047010_PstIMspI_PA	69.05
7211	Opata_735183_PstIMspI_PA	69.05
7212	Opata_755108_PstIMspI_PA	69.05
7213	Opata_991637_PstIMspI_PA	69.05
7214	Opata_2905705_9_PstIMseI_SNP	69.05
7215	Opata_4109701_86_PstIMspI_SNP	69.05
7216	Opata_438060_28_PstIMspI_SNP	69.05
7217	Excalibur_c864_502	69.1
7218	BS00022436_51	69.13
7219	BS00018120_51	69.13
7220	IACX5985	69.13
7221	IACX378	69.13
7222	IAAV5065	69.13
7223	D_GDS7LZN02F0W89_230	69.13
7224	BS00103682_51	69.13
7225	BS00081724_51	69.13
7226	BS00068013_51	69.13
7227	984516	69.2
7228	1108460	69.2
7229	2253023	69.2
7230	wsnp_JD_rep_c51623_35119179	69.44
7231	wsnp_Ex_c42133_48794975	69.44
7232	wsnp_BE497160D_Ta_2_1	69.44
7233	Kukri_c4210_240	69.44
7234	Ex_c42133_630	69.44
7235	BS00064002_51	69.44
7236	BS00047797_51	69.44
7237	BS00023112_51	69.44
7238	Kukri_c4210_480	69.44
7239	D_GDEEGVY01C7BQU_446	69.44
7240	BS00106571_51	69.44
7241	Kukri_c1648_674	69.44
7242	Kukri_c29124_315	69.44
7243	Excalibur_rep_c109400_318	69.44
7244	D_contig79405_40	69.44
7245	JD_c13272_459	69.44
7246	D_GDS7LZN02GGGLS_113	69.44
7247	BobWhite_c20689_427	69.44
7248	BobWhite_c57389_267	69.44
7249	IAAV5607	69.44
7250	3955200	69.51
7251	1258235	69.59
7252	1067521	69.78
7253	1105477	69.78
7254	1210862	69.78
7255	1289129	69.78
7256	1669024	69.78
7257	2251090	69.78
7258	1377694	70.36
7259	Xcfd54a	70.4
7260	1089496	70.41
7261	1254238	70.52
7262	1121811	70.52
7263	1240198	70.66
7264	978531	71
7265	978641	71
7266	1069342	71
7267	1071851	71
7268	1107772	71
7269	1124624	71
7270	1218003	71
7271	1236480	71
7272	1239258	71
7273	2245855	71
7274	2246223	71
7275	2247796	71
7276	3570119	71
7277	4909799	71
7278	1230220	71.16
7279	1255136	71.16
7280	Xbarc48.4	71.4
7281	1314743	71.78
7282	2264689	72.05
7283	Xwmc622	72.2
7284	5577867	72.22
7285	2245770	72.25
7286	2251187	72.25
7287	2251307	72.25
7288	2255126	72.25
7289	wsnp_Ex_rep_c69317_68248154	72.35
7290	M6_1021811_PstIMluI_PA	72.35
7291	M6_1232092_PstIMluI_PA	72.35
7292	M6_1500927_PstIMluI_PA	72.35
7293	M6_1578680_PstIMluI_PA	72.35
7294	M6_2133_PstIMluI_PA	72.35
7295	M6_2492191_PstIMluI_PA	72.35
7296	M6_2632218_PstIMluI_PA	72.35
7297	M6_2739141_PstIMluI_PA	72.35
7298	M6_448288_PstIMluI_PA	72.35
7299	M6_899477_PstIMluI_PA	72.35
7300	M6_962846_PstIMluI_PA	72.35
7301	Opata_406183_PstIMluI_PA	72.35
7302	Opata_50233_PstIMluI_PA	72.35
7303	M6_1015053_PstIMseI_PA	72.35
7304	M6_1016215_PstIMseI_PA	72.35
7305	M6_1024531_PstIMseI_PA	72.35
7306	M6_1040305_PstIMseI_PA	72.35
7307	M6_108610_PstIMseI_PA	72.35
7308	M6_1098638_PstIMseI_PA	72.35
7309	M6_1104907_PstIMseI_PA	72.35
7310	M6_1109448_PstIMseI_PA	72.35
7311	M6_1116687_PstIMseI_PA	72.35
7312	M6_1120673_PstIMseI_PA	72.35
7313	M6_1130567_PstIMseI_PA	72.35
7314	M6_1131006_PstIMseI_PA	72.35
7315	M6_1140791_PstIMseI_PA	72.35
7316	M6_1141618_PstIMseI_PA	72.35
7317	M6_1141679_PstIMseI_PA	72.35
7318	M6_1147810_PstIMseI_PA	72.35
7319	M6_1154990_PstIMseI_PA	72.35
7320	M6_1162247_PstIMseI_PA	72.35
7321	M6_1163678_PstIMseI_PA	72.35
7322	M6_1175677_PstIMseI_PA	72.35
7323	M6_1184302_PstIMseI_PA	72.35
7324	M6_118456_PstIMseI_PA	72.35
7325	M6_1185873_PstIMseI_PA	72.35
7326	M6_119422_PstIMseI_PA	72.35
7327	M6_1197429_PstIMseI_PA	72.35
7328	M6_1204317_PstIMseI_PA	72.35
7329	M6_1220276_PstIMseI_PA	72.35
7330	M6_1224009_PstIMseI_PA	72.35
7331	M6_1234509_PstIMseI_PA	72.35
7332	M6_1239943_PstIMseI_PA	72.35
7333	M6_1239986_PstIMseI_PA	72.35
7334	M6_1249035_PstIMseI_PA	72.35
7335	M6_1249045_PstIMseI_PA	72.35
7336	M6_1256786_PstIMseI_PA	72.35
7337	M6_1260504_PstIMseI_PA	72.35
7338	M6_1292649_PstIMseI_PA	72.35
7339	M6_1303672_PstIMseI_PA	72.35
7340	M6_1307278_PstIMseI_PA	72.35
7341	M6_1328867_PstIMseI_PA	72.35
7342	M6_1362026_PstIMseI_PA	72.35
7343	M6_1368576_PstIMseI_PA	72.35
7344	M6_137124_PstIMseI_PA	72.35
7345	M6_1378913_PstIMseI_PA	72.35
7346	M6_1387238_PstIMseI_PA	72.35
7347	M6_1392233_PstIMseI_PA	72.35
7348	M6_1392442_PstIMseI_PA	72.35
7349	M6_1395874_PstIMseI_PA	72.35
7350	M6_1438553_PstIMseI_PA	72.35
7351	M6_1472915_PstIMseI_PA	72.35
7352	M6_1483308_PstIMseI_PA	72.35
7353	M6_15190_PstIMseI_PA	72.35
7354	M6_1543553_PstIMseI_PA	72.35
7355	M6_16837_PstIMseI_PA	72.35
7356	M6_1698162_PstIMseI_PA	72.35
7357	M6_1741598_PstIMseI_PA	72.35
7358	M6_1759650_PstIMseI_PA	72.35
7359	M6_1791445_PstIMseI_PA	72.35
7360	M6_1807803_PstIMseI_PA	72.35
7361	M6_1809242_PstIMseI_PA	72.35
7362	M6_1848421_PstIMseI_PA	72.35
7363	M6_1872045_PstIMseI_PA	72.35
7364	M6_1880934_PstIMseI_PA	72.35
7365	M6_192717_PstIMseI_PA	72.35
7366	M6_193690_PstIMseI_PA	72.35
7367	M6_2018098_PstIMseI_PA	72.35
7368	M6_2039216_PstIMseI_PA	72.35
7369	M6_2052968_PstIMseI_PA	72.35
7370	M6_2060819_PstIMseI_PA	72.35
7371	M6_2078105_PstIMseI_PA	72.35
7372	M6_208145_PstIMseI_PA	72.35
7373	M6_210209_PstIMseI_PA	72.35
7374	M6_2118081_PstIMseI_PA	72.35
7375	M6_2138777_PstIMseI_PA	72.35
7376	M6_2159061_PstIMseI_PA	72.35
7377	M6_222701_PstIMseI_PA	72.35
7378	M6_2262582_PstIMseI_PA	72.35
7379	M6_2289845_PstIMseI_PA	72.35
7380	M6_2293128_PstIMseI_PA	72.35
7381	M6_2313953_PstIMseI_PA	72.35
7382	M6_2352229_PstIMseI_PA	72.35
7383	M6_2380183_PstIMseI_PA	72.35
7384	M6_2396381_PstIMseI_PA	72.35
7385	M6_2400510_PstIMseI_PA	72.35
7386	M6_244686_PstIMseI_PA	72.35
7387	M6_2463814_PstIMseI_PA	72.35
7388	M6_2496742_PstIMseI_PA	72.35
7389	M6_2514697_PstIMseI_PA	72.35
7390	M6_2532806_PstIMseI_PA	72.35
7391	M6_256671_PstIMseI_PA	72.35
7392	M6_2569003_PstIMseI_PA	72.35
7393	M6_259294_PstIMseI_PA	72.35
7394	M6_266012_PstIMseI_PA	72.35
7395	M6_2713116_PstIMseI_PA	72.35
7396	M6_2714205_PstIMseI_PA	72.35
7397	M6_2772801_PstIMseI_PA	72.35
7398	M6_2803004_PstIMseI_PA	72.35
7399	M6_2824417_PstIMseI_PA	72.35
7400	M6_286669_PstIMseI_PA	72.35
7401	M6_2879296_PstIMseI_PA	72.35
7402	M6_288169_PstIMseI_PA	72.35
7403	M6_2931045_PstIMseI_PA	72.35
7404	M6_2966304_PstIMseI_PA	72.35
7405	M6_301992_PstIMseI_PA	72.35
7406	M6_3038466_PstIMseI_PA	72.35
7407	M6_3090538_PstIMseI_PA	72.35
7408	M6_3094673_PstIMseI_PA	72.35
7409	M6_3098206_PstIMseI_PA	72.35
7410	M6_3106799_PstIMseI_PA	72.35
7411	M6_3127454_PstIMseI_PA	72.35
7412	M6_313007_PstIMseI_PA	72.35
7413	M6_31392_PstIMseI_PA	72.35
7414	M6_3143323_PstIMseI_PA	72.35
7415	M6_3144707_PstIMseI_PA	72.35
7416	M6_328475_PstIMseI_PA	72.35
7417	M6_3288423_PstIMseI_PA	72.35
7418	M6_3349814_PstIMseI_PA	72.35
7419	M6_3383572_PstIMseI_PA	72.35
7420	M6_338531_PstIMseI_PA	72.35
7421	M6_3397170_PstIMseI_PA	72.35
7422	M6_3443812_PstIMseI_PA	72.35
7423	M6_3505262_PstIMseI_PA	72.35
7424	M6_352416_PstIMseI_PA	72.35
7425	M6_35261_PstIMseI_PA	72.35
7426	M6_3533501_PstIMseI_PA	72.35
7427	M6_3546938_PstIMseI_PA	72.35
7428	M6_3552666_PstIMseI_PA	72.35
7429	M6_3556199_PstIMseI_PA	72.35
7430	M6_3562990_PstIMseI_PA	72.35
7431	M6_3567466_PstIMseI_PA	72.35
7432	M6_3579407_PstIMseI_PA	72.35
7433	M6_3590504_PstIMseI_PA	72.35
7434	M6_360206_PstIMseI_PA	72.35
7435	M6_362864_PstIMseI_PA	72.35
7436	M6_3638469_PstIMseI_PA	72.35
7437	M6_365959_PstIMseI_PA	72.35
7438	M6_3696230_PstIMseI_PA	72.35
7439	M6_3713089_PstIMseI_PA	72.35
7440	M6_3799736_PstIMseI_PA	72.35
7441	M6_3868192_PstIMseI_PA	72.35
7442	M6_3903697_PstIMseI_PA	72.35
7443	M6_39136_PstIMseI_PA	72.35
7444	M6_3927645_PstIMseI_PA	72.35
7445	M6_3938129_PstIMseI_PA	72.35
7446	M6_4021774_PstIMseI_PA	72.35
7447	M6_4035586_PstIMseI_PA	72.35
7448	M6_4221523_PstIMseI_PA	72.35
7449	M6_4247019_PstIMseI_PA	72.35
7450	M6_424901_PstIMseI_PA	72.35
7451	M6_429208_PstIMseI_PA	72.35
7452	M6_432338_PstIMseI_PA	72.35
7453	M6_441239_PstIMseI_PA	72.35
7454	M6_449860_PstIMseI_PA	72.35
7455	M6_452949_PstIMseI_PA	72.35
7456	M6_468579_PstIMseI_PA	72.35
7457	M6_484489_PstIMseI_PA	72.35
7458	M6_493114_PstIMseI_PA	72.35
7459	M6_49670_PstIMseI_PA	72.35
7460	M6_505953_PstIMseI_PA	72.35
7461	M6_522525_PstIMseI_PA	72.35
7462	M6_527900_PstIMseI_PA	72.35
7463	M6_532576_PstIMseI_PA	72.35
7464	M6_555990_PstIMseI_PA	72.35
7465	M6_556044_PstIMseI_PA	72.35
7466	M6_582275_PstIMseI_PA	72.35
7467	M6_589066_PstIMseI_PA	72.35
7468	M6_594450_PstIMseI_PA	72.35
7469	M6_604531_PstIMseI_PA	72.35
7470	M6_605815_PstIMseI_PA	72.35
7471	M6_621305_PstIMseI_PA	72.35
7472	M6_623369_PstIMseI_PA	72.35
7473	M6_634154_PstIMseI_PA	72.35
7474	M6_636465_PstIMseI_PA	72.35
7475	M6_657852_PstIMseI_PA	72.35
7476	M6_658037_PstIMseI_PA	72.35
7477	M6_672025_PstIMseI_PA	72.35
7478	M6_674811_PstIMseI_PA	72.35
7479	M6_680147_PstIMseI_PA	72.35
7480	M6_684460_PstIMseI_PA	72.35
7481	M6_687355_PstIMseI_PA	72.35
7482	M6_699595_PstIMseI_PA	72.35
7483	M6_705394_PstIMseI_PA	72.35
7484	M6_714501_PstIMseI_PA	72.35
7485	M6_718856_PstIMseI_PA	72.35
7486	M6_722251_PstIMseI_PA	72.35
7487	M6_723489_PstIMseI_PA	72.35
7488	M6_746601_PstIMseI_PA	72.35
7489	M6_752337_PstIMseI_PA	72.35
7490	M6_76631_PstIMseI_PA	72.35
7491	M6_772277_PstIMseI_PA	72.35
7492	M6_778337_PstIMseI_PA	72.35
7493	M6_782596_PstIMseI_PA	72.35
7494	M6_783665_PstIMseI_PA	72.35
7495	M6_786112_PstIMseI_PA	72.35
7496	M6_796530_PstIMseI_PA	72.35
7497	M6_809610_PstIMseI_PA	72.35
7498	M6_817480_PstIMseI_PA	72.35
7499	M6_818026_PstIMseI_PA	72.35
7500	M6_835552_PstIMseI_PA	72.35
7501	M6_840903_PstIMseI_PA	72.35
7502	M6_843762_PstIMseI_PA	72.35
7503	M6_844415_PstIMseI_PA	72.35
7504	M6_844596_PstIMseI_PA	72.35
7505	M6_889042_PstIMseI_PA	72.35
7506	M6_895252_PstIMseI_PA	72.35
7507	M6_907017_PstIMseI_PA	72.35
7508	M6_921265_PstIMseI_PA	72.35
7509	M6_924461_PstIMseI_PA	72.35
7510	M6_937005_PstIMseI_PA	72.35
7511	M6_944365_PstIMseI_PA	72.35
7512	M6_951907_PstIMseI_PA	72.35
7513	M6_95212_PstIMseI_PA	72.35
7514	M6_954908_PstIMseI_PA	72.35
7515	M6_957003_PstIMseI_PA	72.35
7516	M6_97562_PstIMseI_PA	72.35
7517	M6_979161_PstIMseI_PA	72.35
7518	Opata_1042998_PstIMseI_PA	72.35
7519	Opata_1071452_PstIMseI_PA	72.35
7520	Opata_1091942_PstIMseI_PA	72.35
7521	Opata_1143334_PstIMseI_PA	72.35
7522	Opata_1324316_PstIMseI_PA	72.35
7523	Opata_2008317_PstIMseI_PA	72.35
7524	Opata_2578600_PstIMseI_PA	72.35
7525	Opata_4276755_PstIMseI_PA	72.35
7526	Opata_431612_PstIMseI_PA	72.35
7527	Opata_906558_PstIMseI_PA	72.35
7528	M6_1001586_PstIMspI_PA	72.35
7529	M6_1009909_PstIMspI_PA	72.35
7530	M6_1022867_PstIMspI_PA	72.35
7531	M6_1026248_PstIMspI_PA	72.35
7532	M6_1035704_PstIMspI_PA	72.35
7533	M6_1038276_PstIMspI_PA	72.35
7534	M6_1046590_PstIMspI_PA	72.35
7535	M6_1048328_PstIMspI_PA	72.35
7536	M6_1050547_PstIMspI_PA	72.35
7537	M6_105510_PstIMspI_PA	72.35
7538	M6_1067735_PstIMspI_PA	72.35
7539	M6_1069303_PstIMspI_PA	72.35
7540	M6_1087486_PstIMspI_PA	72.35
7541	M6_1097823_PstIMspI_PA	72.35
7542	M6_1108157_PstIMspI_PA	72.35
7543	M6_1111212_PstIMspI_PA	72.35
7544	M6_1125925_PstIMspI_PA	72.35
7545	M6_1159093_PstIMspI_PA	72.35
7546	M6_1164184_PstIMspI_PA	72.35
7547	M6_1165100_PstIMspI_PA	72.35
7548	M6_1172260_PstIMspI_PA	72.35
7549	M6_118210_PstIMspI_PA	72.35
7550	M6_119655_PstIMspI_PA	72.35
7551	M6_1205431_PstIMspI_PA	72.35
7552	M6_1222293_PstIMspI_PA	72.35
7553	M6_123738_PstIMspI_PA	72.35
7554	M6_1238766_PstIMspI_PA	72.35
7555	M6_1239433_PstIMspI_PA	72.35
7556	M6_1240370_PstIMspI_PA	72.35
7557	M6_1278090_PstIMspI_PA	72.35
7558	M6_1286292_PstIMspI_PA	72.35
7559	M6_1292521_PstIMspI_PA	72.35
7560	M6_1296358_PstIMspI_PA	72.35
7561	M6_1297580_PstIMspI_PA	72.35
7562	M6_1299754_PstIMspI_PA	72.35
7563	M6_1310749_PstIMspI_PA	72.35
7564	M6_1313798_PstIMspI_PA	72.35
7565	M6_1316105_PstIMspI_PA	72.35
7566	M6_1320201_PstIMspI_PA	72.35
7567	M6_1329941_PstIMspI_PA	72.35
7568	M6_1331518_PstIMspI_PA	72.35
7569	M6_1343797_PstIMspI_PA	72.35
7570	M6_134467_PstIMspI_PA	72.35
7571	M6_1346888_PstIMspI_PA	72.35
7572	M6_1352109_PstIMspI_PA	72.35
7573	M6_1353478_PstIMspI_PA	72.35
7574	M6_1362455_PstIMspI_PA	72.35
7575	M6_1366181_PstIMspI_PA	72.35
7576	M6_1369756_PstIMspI_PA	72.35
7577	M6_1369876_PstIMspI_PA	72.35
7578	M6_1393603_PstIMspI_PA	72.35
7579	M6_1401129_PstIMspI_PA	72.35
7580	M6_1406400_PstIMspI_PA	72.35
7581	M6_1407019_PstIMspI_PA	72.35
7582	M6_1416038_PstIMspI_PA	72.35
7583	M6_1428257_PstIMspI_PA	72.35
7584	M6_1446135_PstIMspI_PA	72.35
7585	M6_1456743_PstIMspI_PA	72.35
7586	M6_1461_PstIMspI_PA	72.35
7587	M6_1467572_PstIMspI_PA	72.35
7588	M6_1477489_PstIMspI_PA	72.35
7589	M6_1481343_PstIMspI_PA	72.35
7590	M6_1488532_PstIMspI_PA	72.35
7591	M6_149311_PstIMspI_PA	72.35
7592	M6_1513667_PstIMspI_PA	72.35
7593	M6_1529584_PstIMspI_PA	72.35
7594	M6_154381_PstIMspI_PA	72.35
7595	M6_1551624_PstIMspI_PA	72.35
7596	M6_1552328_PstIMspI_PA	72.35
7597	M6_1553301_PstIMspI_PA	72.35
7598	M6_1561396_PstIMspI_PA	72.35
7599	M6_1565745_PstIMspI_PA	72.35
7600	M6_1570080_PstIMspI_PA	72.35
7601	M6_1575450_PstIMspI_PA	72.35
7602	M6_1587832_PstIMspI_PA	72.35
7603	M6_159196_PstIMspI_PA	72.35
7604	M6_1597422_PstIMspI_PA	72.35
7605	M6_1602554_PstIMspI_PA	72.35
7606	M6_1604580_PstIMspI_PA	72.35
7607	M6_1617744_PstIMspI_PA	72.35
7608	M6_1617753_PstIMspI_PA	72.35
7609	M6_1621854_PstIMspI_PA	72.35
7610	M6_1625432_PstIMspI_PA	72.35
7611	M6_1631447_PstIMspI_PA	72.35
7612	M6_1637107_PstIMspI_PA	72.35
7613	M6_1656026_PstIMspI_PA	72.35
7614	M6_1661947_PstIMspI_PA	72.35
7615	M6_1667031_PstIMspI_PA	72.35
7616	M6_1694853_PstIMspI_PA	72.35
7617	M6_1703483_PstIMspI_PA	72.35
7618	M6_1705548_PstIMspI_PA	72.35
7619	M6_1729765_PstIMspI_PA	72.35
7620	M6_1741771_PstIMspI_PA	72.35
7621	M6_175178_PstIMspI_PA	72.35
7622	M6_1757576_PstIMspI_PA	72.35
7623	M6_1758169_PstIMspI_PA	72.35
7624	M6_1762159_PstIMspI_PA	72.35
7625	M6_1762848_PstIMspI_PA	72.35
7626	M6_177579_PstIMspI_PA	72.35
7627	M6_1790763_PstIMspI_PA	72.35
7628	M6_1792103_PstIMspI_PA	72.35
7629	M6_1811052_PstIMspI_PA	72.35
7630	M6_1814598_PstIMspI_PA	72.35
7631	M6_1825123_PstIMspI_PA	72.35
7632	M6_1827403_PstIMspI_PA	72.35
7633	M6_1829448_PstIMspI_PA	72.35
7634	M6_1837011_PstIMspI_PA	72.35
7635	M6_1838045_PstIMspI_PA	72.35
7636	M6_184011_PstIMspI_PA	72.35
7637	M6_1859819_PstIMspI_PA	72.35
7638	M6_1879592_PstIMspI_PA	72.35
7639	M6_1881014_PstIMspI_PA	72.35
7640	M6_1881735_PstIMspI_PA	72.35
7641	M6_1886149_PstIMspI_PA	72.35
7642	M6_1891411_PstIMspI_PA	72.35
7643	M6_1903646_PstIMspI_PA	72.35
7644	M6_1906267_PstIMspI_PA	72.35
7645	M6_1908311_PstIMspI_PA	72.35
7646	M6_1908352_PstIMspI_PA	72.35
7647	M6_1909149_PstIMspI_PA	72.35
7648	M6_1909368_PstIMspI_PA	72.35
7649	M6_1926767_PstIMspI_PA	72.35
7650	M6_1928344_PstIMspI_PA	72.35
7651	M6_1930616_PstIMspI_PA	72.35
7652	M6_1933570_PstIMspI_PA	72.35
7653	M6_1938112_PstIMspI_PA	72.35
7654	M6_1950135_PstIMspI_PA	72.35
7655	M6_1959176_PstIMspI_PA	72.35
7656	M6_1989882_PstIMspI_PA	72.35
7657	M6_1995546_PstIMspI_PA	72.35
7658	M6_2030190_PstIMspI_PA	72.35
7659	M6_2031426_PstIMspI_PA	72.35
7660	M6_2046207_PstIMspI_PA	72.35
7661	M6_205613_PstIMspI_PA	72.35
7662	M6_2057141_PstIMspI_PA	72.35
7663	M6_206017_PstIMspI_PA	72.35
7664	M6_2079407_PstIMspI_PA	72.35
7665	M6_2096717_PstIMspI_PA	72.35
7666	M6_211198_PstIMspI_PA	72.35
7667	M6_2131887_PstIMspI_PA	72.35
7668	M6_2135225_PstIMspI_PA	72.35
7669	M6_2148587_PstIMspI_PA	72.35
7670	M6_2158992_PstIMspI_PA	72.35
7671	M6_2160468_PstIMspI_PA	72.35
7672	M6_2176867_PstIMspI_PA	72.35
7673	M6_2186057_PstIMspI_PA	72.35
7674	M6_2189426_PstIMspI_PA	72.35
7675	M6_2200326_PstIMspI_PA	72.35
7676	M6_2203605_PstIMspI_PA	72.35
7677	M6_2203709_PstIMspI_PA	72.35
7678	M6_2223837_PstIMspI_PA	72.35
7679	M6_2228228_PstIMspI_PA	72.35
7680	M6_2231026_PstIMspI_PA	72.35
7681	M6_2231396_PstIMspI_PA	72.35
7682	M6_2232061_PstIMspI_PA	72.35
7683	M6_2239225_PstIMspI_PA	72.35
7684	M6_2246484_PstIMspI_PA	72.35
7685	M6_2250867_PstIMspI_PA	72.35
7686	M6_2252468_PstIMspI_PA	72.35
7687	M6_2265135_PstIMspI_PA	72.35
7688	M6_2265198_PstIMspI_PA	72.35
7689	M6_2269483_PstIMspI_PA	72.35
7690	M6_2271409_PstIMspI_PA	72.35
7691	M6_2272905_PstIMspI_PA	72.35
7692	M6_2290695_PstIMspI_PA	72.35
7693	M6_2295814_PstIMspI_PA	72.35
7694	M6_2300773_PstIMspI_PA	72.35
7695	M6_2306474_PstIMspI_PA	72.35
7696	M6_2306942_PstIMspI_PA	72.35
7697	M6_2311851_PstIMspI_PA	72.35
7698	M6_2312515_PstIMspI_PA	72.35
7699	M6_2315996_PstIMspI_PA	72.35
7700	M6_2324717_PstIMspI_PA	72.35
7701	M6_2324976_PstIMspI_PA	72.35
7702	M6_2328493_PstIMspI_PA	72.35
7703	M6_2328551_PstIMspI_PA	72.35
7704	M6_2328880_PstIMspI_PA	72.35
7705	M6_2331241_PstIMspI_PA	72.35
7706	M6_2336575_PstIMspI_PA	72.35
7707	M6_2349441_PstIMspI_PA	72.35
7708	M6_2350800_PstIMspI_PA	72.35
7709	M6_235106_PstIMspI_PA	72.35
7710	M6_2366739_PstIMspI_PA	72.35
7711	M6_2383157_PstIMspI_PA	72.35
7712	M6_2385012_PstIMspI_PA	72.35
7713	M6_2385802_PstIMspI_PA	72.35
7714	M6_2411865_PstIMspI_PA	72.35
7715	M6_2412971_PstIMspI_PA	72.35
7716	M6_2420252_PstIMspI_PA	72.35
7717	M6_2425811_PstIMspI_PA	72.35
7718	M6_2430585_PstIMspI_PA	72.35
7719	M6_2435355_PstIMspI_PA	72.35
7720	M6_2446789_PstIMspI_PA	72.35
7721	M6_245839_PstIMspI_PA	72.35
7722	M6_246973_PstIMspI_PA	72.35
7723	M6_2476947_PstIMspI_PA	72.35
7724	M6_2482408_PstIMspI_PA	72.35
7725	M6_2502175_PstIMspI_PA	72.35
7726	M6_2504885_PstIMspI_PA	72.35
7727	M6_2515891_PstIMspI_PA	72.35
7728	M6_2538055_PstIMspI_PA	72.35
7729	M6_2544581_PstIMspI_PA	72.35
7730	M6_2550443_PstIMspI_PA	72.35
7731	M6_2566385_PstIMspI_PA	72.35
7732	M6_2566531_PstIMspI_PA	72.35
7733	M6_2574586_PstIMspI_PA	72.35
7734	M6_2584625_PstIMspI_PA	72.35
7735	M6_2590939_PstIMspI_PA	72.35
7736	M6_2594315_PstIMspI_PA	72.35
7737	M6_2596844_PstIMspI_PA	72.35
7738	M6_2603084_PstIMspI_PA	72.35
7739	M6_2605677_PstIMspI_PA	72.35
7740	M6_2620516_PstIMspI_PA	72.35
7741	M6_2622153_PstIMspI_PA	72.35
7742	M6_2630675_PstIMspI_PA	72.35
7743	M6_2679962_PstIMspI_PA	72.35
7744	M6_2681255_PstIMspI_PA	72.35
7745	M6_2682938_PstIMspI_PA	72.35
7746	M6_2687066_PstIMspI_PA	72.35
7747	M6_2695649_PstIMspI_PA	72.35
7748	M6_2699888_PstIMspI_PA	72.35
7749	M6_2709382_PstIMspI_PA	72.35
7750	M6_2723332_PstIMspI_PA	72.35
7751	M6_2723991_PstIMspI_PA	72.35
7752	M6_2726999_PstIMspI_PA	72.35
7753	M6_2731745_PstIMspI_PA	72.35
7754	M6_2731936_PstIMspI_PA	72.35
7755	M6_2749581_PstIMspI_PA	72.35
7756	M6_2754753_PstIMspI_PA	72.35
7757	M6_2758368_PstIMspI_PA	72.35
7758	M6_2767845_PstIMspI_PA	72.35
7759	M6_2796357_PstIMspI_PA	72.35
7760	M6_2797227_PstIMspI_PA	72.35
7761	M6_2802073_PstIMspI_PA	72.35
7762	M6_2812097_PstIMspI_PA	72.35
7763	M6_2814708_PstIMspI_PA	72.35
7764	M6_2816928_PstIMspI_PA	72.35
7765	M6_2831787_PstIMspI_PA	72.35
7766	M6_2841546_PstIMspI_PA	72.35
7767	M6_2846627_PstIMspI_PA	72.35
7768	M6_2855726_PstIMspI_PA	72.35
7769	M6_2856281_PstIMspI_PA	72.35
7770	M6_2856519_PstIMspI_PA	72.35
7771	M6_2870905_PstIMspI_PA	72.35
7772	M6_2886145_PstIMspI_PA	72.35
7773	M6_2890252_PstIMspI_PA	72.35
7774	M6_2894429_PstIMspI_PA	72.35
7775	M6_2898913_PstIMspI_PA	72.35
7776	M6_2911384_PstIMspI_PA	72.35
7777	M6_2914631_PstIMspI_PA	72.35
7778	M6_2920833_PstIMspI_PA	72.35
7779	M6_2925144_PstIMspI_PA	72.35
7780	M6_2925199_PstIMspI_PA	72.35
7781	M6_2945279_PstIMspI_PA	72.35
7782	M6_2948279_PstIMspI_PA	72.35
7783	M6_2950259_PstIMspI_PA	72.35
7784	M6_296775_PstIMspI_PA	72.35
7785	M6_2968658_PstIMspI_PA	72.35
7786	M6_2998658_PstIMspI_PA	72.35
7787	M6_3004966_PstIMspI_PA	72.35
7788	M6_3020700_PstIMspI_PA	72.35
7789	M6_3031069_PstIMspI_PA	72.35
7790	M6_3032679_PstIMspI_PA	72.35
7791	M6_3039177_PstIMspI_PA	72.35
7792	M6_3048888_PstIMspI_PA	72.35
7793	M6_3049692_PstIMspI_PA	72.35
7794	M6_3055334_PstIMspI_PA	72.35
7795	M6_3056108_PstIMspI_PA	72.35
7796	M6_3093605_PstIMspI_PA	72.35
7797	M6_3094455_PstIMspI_PA	72.35
7798	M6_3094514_PstIMspI_PA	72.35
7799	M6_3108564_PstIMspI_PA	72.35
7800	M6_3115734_PstIMspI_PA	72.35
7801	M6_3130094_PstIMspI_PA	72.35
7802	M6_3130609_PstIMspI_PA	72.35
7803	M6_315205_PstIMspI_PA	72.35
7804	M6_3157521_PstIMspI_PA	72.35
7805	M6_315995_PstIMspI_PA	72.35
7806	M6_316222_PstIMspI_PA	72.35
7807	M6_3170199_PstIMspI_PA	72.35
7808	M6_3171203_PstIMspI_PA	72.35
7809	M6_317373_PstIMspI_PA	72.35
7810	M6_3208026_PstIMspI_PA	72.35
7811	M6_3216906_PstIMspI_PA	72.35
7812	M6_3271340_PstIMspI_PA	72.35
7813	M6_3272389_PstIMspI_PA	72.35
7814	M6_3278358_PstIMspI_PA	72.35
7815	M6_3285260_PstIMspI_PA	72.35
7816	M6_3286342_PstIMspI_PA	72.35
7817	M6_3303075_PstIMspI_PA	72.35
7818	M6_3303537_PstIMspI_PA	72.35
7819	M6_3309192_PstIMspI_PA	72.35
7820	M6_3311672_PstIMspI_PA	72.35
7821	M6_3312593_PstIMspI_PA	72.35
7822	M6_3312889_PstIMspI_PA	72.35
7823	M6_3315384_PstIMspI_PA	72.35
7824	M6_3315675_PstIMspI_PA	72.35
7825	M6_3319285_PstIMspI_PA	72.35
7826	M6_332587_PstIMspI_PA	72.35
7827	M6_3326587_PstIMspI_PA	72.35
7828	M6_3327473_PstIMspI_PA	72.35
7829	M6_3341002_PstIMspI_PA	72.35
7830	M6_3344433_PstIMspI_PA	72.35
7831	M6_3346709_PstIMspI_PA	72.35
7832	M6_3365190_PstIMspI_PA	72.35
7833	M6_3389483_PstIMspI_PA	72.35
7834	M6_339304_PstIMspI_PA	72.35
7835	M6_3399388_PstIMspI_PA	72.35
7836	M6_3400047_PstIMspI_PA	72.35
7837	M6_3440640_PstIMspI_PA	72.35
7838	M6_3441615_PstIMspI_PA	72.35
7839	M6_3442722_PstIMspI_PA	72.35
7840	M6_3446329_PstIMspI_PA	72.35
7841	M6_346429_PstIMspI_PA	72.35
7842	M6_3467904_PstIMspI_PA	72.35
7843	M6_3475956_PstIMspI_PA	72.35
7844	M6_3482001_PstIMspI_PA	72.35
7845	M6_3500655_PstIMspI_PA	72.35
7846	M6_3504383_PstIMspI_PA	72.35
7847	M6_3508519_PstIMspI_PA	72.35
7848	M6_3510933_PstIMspI_PA	72.35
7849	M6_3516339_PstIMspI_PA	72.35
7850	M6_3518869_PstIMspI_PA	72.35
7851	M6_3535941_PstIMspI_PA	72.35
7852	M6_3546900_PstIMspI_PA	72.35
7853	M6_3557784_PstIMspI_PA	72.35
7854	M6_3564923_PstIMspI_PA	72.35
7855	M6_3569415_PstIMspI_PA	72.35
7856	M6_3599476_PstIMspI_PA	72.35
7857	M6_3603533_PstIMspI_PA	72.35
7858	M6_3608061_PstIMspI_PA	72.35
7859	M6_364197_PstIMspI_PA	72.35
7860	M6_365831_PstIMspI_PA	72.35
7861	M6_370222_PstIMspI_PA	72.35
7862	M6_3758_PstIMspI_PA	72.35
7863	M6_377508_PstIMspI_PA	72.35
7864	M6_380803_PstIMspI_PA	72.35
7865	M6_381988_PstIMspI_PA	72.35
7866	M6_383026_PstIMspI_PA	72.35
7867	M6_384404_PstIMspI_PA	72.35
7868	M6_384982_PstIMspI_PA	72.35
7869	M6_409929_PstIMspI_PA	72.35
7870	M6_419015_PstIMspI_PA	72.35
7871	M6_421985_PstIMspI_PA	72.35
7872	M6_42271_PstIMspI_PA	72.35
7873	M6_424373_PstIMspI_PA	72.35
7874	M6_432343_PstIMspI_PA	72.35
7875	M6_443328_PstIMspI_PA	72.35
7876	M6_444623_PstIMspI_PA	72.35
7877	M6_460459_PstIMspI_PA	72.35
7878	M6_466687_PstIMspI_PA	72.35
7879	M6_472200_PstIMspI_PA	72.35
7880	M6_473925_PstIMspI_PA	72.35
7881	M6_476936_PstIMspI_PA	72.35
7882	M6_485362_PstIMspI_PA	72.35
7883	M6_486967_PstIMspI_PA	72.35
7884	M6_501810_PstIMspI_PA	72.35
7885	M6_508526_PstIMspI_PA	72.35
7886	M6_512051_PstIMspI_PA	72.35
7887	M6_516178_PstIMspI_PA	72.35
7888	M6_54149_PstIMspI_PA	72.35
7889	M6_554946_PstIMspI_PA	72.35
7890	M6_559246_PstIMspI_PA	72.35
7891	M6_566957_PstIMspI_PA	72.35
7892	M6_570332_PstIMspI_PA	72.35
7893	M6_575194_PstIMspI_PA	72.35
7894	M6_576337_PstIMspI_PA	72.35
7895	M6_577868_PstIMspI_PA	72.35
7896	M6_596025_PstIMspI_PA	72.35
7897	M6_598953_PstIMspI_PA	72.35
7898	M6_602501_PstIMspI_PA	72.35
7899	M6_602778_PstIMspI_PA	72.35
7900	M6_603258_PstIMspI_PA	72.35
7901	M6_606815_PstIMspI_PA	72.35
7902	M6_616796_PstIMspI_PA	72.35
7903	M6_617343_PstIMspI_PA	72.35
7904	M6_621581_PstIMspI_PA	72.35
7905	M6_623947_PstIMspI_PA	72.35
7906	M6_634677_PstIMspI_PA	72.35
7907	M6_638407_PstIMspI_PA	72.35
7908	M6_642919_PstIMspI_PA	72.35
7909	M6_64560_PstIMspI_PA	72.35
7910	M6_646874_PstIMspI_PA	72.35
7911	M6_647129_PstIMspI_PA	72.35
7912	M6_649833_PstIMspI_PA	72.35
7913	M6_673420_PstIMspI_PA	72.35
7914	M6_695613_PstIMspI_PA	72.35
7915	M6_696761_PstIMspI_PA	72.35
7916	M6_722965_PstIMspI_PA	72.35
7917	M6_728542_PstIMspI_PA	72.35
7918	M6_746182_PstIMspI_PA	72.35
7919	M6_762868_PstIMspI_PA	72.35
7920	M6_765756_PstIMspI_PA	72.35
7921	M6_775226_PstIMspI_PA	72.35
7922	M6_797330_PstIMspI_PA	72.35
7923	M6_811241_PstIMspI_PA	72.35
7924	M6_814000_PstIMspI_PA	72.35
7925	M6_835896_PstIMspI_PA	72.35
7926	M6_840566_PstIMspI_PA	72.35
7927	M6_841981_PstIMspI_PA	72.35
7928	M6_846907_PstIMspI_PA	72.35
7929	M6_850093_PstIMspI_PA	72.35
7930	M6_86201_PstIMspI_PA	72.35
7931	M6_872294_PstIMspI_PA	72.35
7932	M6_873686_PstIMspI_PA	72.35
7933	M6_877286_PstIMspI_PA	72.35
7934	M6_878391_PstIMspI_PA	72.35
7935	M6_912429_PstIMspI_PA	72.35
7936	M6_916064_PstIMspI_PA	72.35
7937	M6_921050_PstIMspI_PA	72.35
7938	M6_925948_PstIMspI_PA	72.35
7939	M6_940613_PstIMspI_PA	72.35
7940	M6_961173_PstIMspI_PA	72.35
7941	M6_978610_PstIMspI_PA	72.35
7942	M6_982632_PstIMspI_PA	72.35
7943	M6_983757_PstIMspI_PA	72.35
7944	M6_984679_PstIMspI_PA	72.35
7945	M6_984774_PstIMspI_PA	72.35
7946	M6_985336_PstIMspI_PA	72.35
7947	M6_988651_PstIMspI_PA	72.35
7948	M6_990792_PstIMspI_PA	72.35
7949	Opata_130965_PstIMspI_PA	72.35
7950	Opata_1467099_PstIMspI_PA	72.35
7951	Opata_161242_PstIMspI_PA	72.35
7952	Opata_1749443_PstIMspI_PA	72.35
7953	Opata_1930363_PstIMspI_PA	72.35
7954	Opata_205105_PstIMspI_PA	72.35
7955	Opata_2551865_PstIMspI_PA	72.35
7956	Opata_257502_PstIMspI_PA	72.35
7957	Opata_72006_PstIMspI_PA	72.35
7958	Opata_1022852_90_PstIMluI_SNP	72.35
7959	Opata_12136_22_PstIMluI_SNP	72.35
7960	Opata_164197_55_PstIMseI_SNP	72.35
7961	Opata_164197_63_PstIMseI_SNP	72.35
7962	Opata_20899_11_PstIMseI_SNP	72.35
7963	Opata_242902_45_PstIMseI_SNP	72.35
7964	Opata_245883_90_PstIMseI_SNP	72.35
7965	Opata_275017_71_PstIMseI_SNP	72.35
7966	Opata_275017_79_PstIMseI_SNP	72.35
7967	Opata_275017_83_PstIMseI_SNP	72.35
7968	Opata_285452_40_PstIMseI_SNP	72.35
7969	Opata_31733_33_PstIMseI_SNP	72.35
7970	Opata_31733_9_PstIMseI_SNP	72.35
7971	Opata_31997_7_PstIMseI_SNP	72.35
7972	Opata_331033_9_PstIMseI_SNP	72.35
7973	Opata_346228_16_PstIMseI_SNP	72.35
7974	Opata_346228_47_PstIMseI_SNP	72.35
7975	Opata_346228_8_PstIMseI_SNP	72.35
7976	Opata_442465_77_PstIMseI_SNP	72.35
7977	Opata_45939_2_PstIMseI_SNP	72.35
7978	Opata_66254_75_PstIMseI_SNP	72.35
7979	Opata_720775_19_PstIMseI_SNP	72.35
7980	Opata_720775_1_PstIMseI_SNP	72.35
7981	Opata_851517_40_PstIMseI_SNP	72.35
7982	Opata_1237488_81_PstIMspI_SNP	72.35
7983	Opata_1605165_18_PstIMspI_SNP	72.35
7984	Opata_2039127_81_PstIMspI_SNP	72.35
7985	Opata_2039127_83_PstIMspI_SNP	72.35
7986	Opata_2369249_35_PstIMspI_SNP	72.35
7987	Opata_2370615_40_PstIMspI_SNP	72.35
7988	Opata_2430474_28_PstIMspI_SNP	72.35
7989	Opata_3084197_8_PstIMspI_SNP	72.35
7990	Opata_317544_78_PstIMspI_SNP	72.35
7991	Opata_3182070_20_PstIMspI_SNP	72.35
7992	Opata_3182070_21_PstIMspI_SNP	72.35
7993	Opata_3182070_69_PstIMspI_SNP	72.35
7994	Opata_3471308_44_PstIMspI_SNP	72.35
7995	Opata_352144_37_PstIMspI_SNP	72.35
7996	Opata_523597_15_PstIMspI_SNP	72.35
7997	Opata_523597_43_PstIMspI_SNP	72.35
7998	Opata_523597_53_PstIMspI_SNP	72.35
7999	Opata_879504_62_PstIMspI_SNP	72.35
8000	Opata_935785_4_PstIMspI_SNP	72.35
8001	1074225	72.81
8002	1088505	72.81
8003	1110448	72.81
8004	1122826	72.81
8005	1234163	72.81
8006	1697190	72.81
8007	1698905	72.81
8008	2247119	72.81
8009	2248257	72.81
8010	3024655	72.81
8011	3033589	72.81
8012	Xfbb322b	73.4
8013	D1.1_ctg10323	73.4
8014	D1.1_ctg10469	73.4
8015	D1.1_ctg18	73.4
8016	D1.1_ctg8730	73.4
8017	D1.1_ctg9093	73.4
8018	1665822	73.41
8019	2244367	73.41
8020	2246107	74.03
8021	982344	74.23
8022	Xbarc48	74.3
8023	991558	74.59
8024	1052916	74.59
8025	1073539	74.59
8026	1088166	74.59
8027	1111555	74.59
8028	1126140	74.59
8029	1151750	74.59
8030	1209961	74.59
8031	2248038	74.59
8032	2250262	74.59
8033	2261909	74.59
8034	2272343	74.59
8035	981868	74.8
8036	1053045	74.8
8037	1263401	74.8
8038	1268292	74.8
8039	1669215	74.8
8040	1670099	74.8
8041	1074697	74.96
8042	1036722	75.17
8043	1050637	75.17
8044	1099701	75.17
8045	1216444	75.17
8046	2243336	75.17
8047	2243496	75.17
8048	2244096	75.17
8049	2244896	75.17
8050	2248788	75.17
8051	2250898	75.17
8052	2257691	75.17
8053	2275042	75.17
8054	3021419	75.17
8055	3945341	75.17
8056	3023637	75.32
8057	1670532	75.57
8058	1667202	76.01
8059	1052834	76.42
8060	1125794	76.42
8061	2271901	76.42
8062	3028432	76.42
8063	wsnp_Ku_rep_c70792_70439377	76.92
8064	978577	76.92
8065	1058742	76.92
8066	1160797	77.02
8067	1200632	77.02
8068	1053423	77.09
8069	Xfbb226e	77.4
8070	1038072	78.19
8071	1077084	78.19
8072	1099766	78.19
8073	1113780	78.19
8074	1166452	78.19
8075	1216460	78.19
8076	1218240	78.19
8077	1222841	78.19
8078	1234021	78.19
8079	2292223	78.19
8080	2346323	78.19
8081	Xfbb226	78.8
8082	D1.1_ctg1187	78.8
8083	D1.1_ctg5687	78.8
8084	D1.1_ctg8300	78.8
8085	2246251	79.27
8086	1214617	79.33
8087	2247050	79.41
8088	1290128	79.78
8089	2252016	79.87
8090	1008520	79.96
8091	1039307	79.96
8092	1185473	79.96
8093	1203108	79.96
8094	1205199	79.96
8095	1258942	79.96
8096	1697009	79.96
8097	2244445	79.96
8098	2244742	79.96
8099	2245158	79.96
8100	2247547	79.96
8101	3222530	79.96
8102	999470	80.26
8103	2248751	80.26
8104	1057125	80.55
8105	1114976	80.55
8106	1125973	80.55
8107	2243363	80.55
8108	2243576	80.55
8109	2243593	80.55
8110	1127635	81.15
8111	1233264	81.15
8112	1264577	81.15
8113	2248120	81.15
8114	2249616	81.15
8115	2251361	81.38
8116	1027196	81.74
8117	1051369	81.74
8118	1098597	81.74
8119	1100952	81.74
8120	1100976	81.74
8121	1103537	81.74
8122	1107003	81.74
8123	1109026	81.74
8124	1260030	81.74
8125	1267327	81.74
8126	1298760	81.74
8127	1381863	81.74
8128	2243716	81.74
8129	2251266	81.74
8130	3936520	81.74
8131	1670505	81.74
8132	1669154	81.75
8133	1034671	82.35
8134	978591	82.93
8135	983279	82.93
8136	1042187	82.93
8137	1061971	82.93
8138	1070897	82.93
8139	1093021	82.93
8140	1100037	82.93
8141	1203384	82.93
8142	1210444	82.93
8143	1216143	82.93
8144	1699383	82.93
8145	1699683	82.93
8146	1705629	82.93
8147	2244606	82.93
8148	2248451	82.93
8149	2248592	82.93
8150	2255781	82.93
8151	1061546	83.52
8152	Xgwm194	84.2
8153	Xfba177b	84.2
8154	Xgpw345	84.2
8155	wsnp_RFL_Contig3893_4284191	84.45
8156	Opata_1031214_32_PstIMseI_SNP	84.45
8157	Opata_1220185_11_PstIMseI_SNP	84.45
8158	Opata_2611122_69_PstIMseI_SNP	84.45
8159	Opata_2804120_7_PstIMseI_SNP	84.45
8160	Opata_503748_28_PstIMseI_SNP	84.45
8161	Opata_1176545_12_PstIMspI_SNP	84.45
8162	Opata_1214679_6_PstIMspI_SNP	84.45
8163	Opata_2255855_8_PstIMspI_SNP	84.45
8164	Opata_2901686_14_PstIMspI_SNP	84.45
8165	Opata_2901686_60_PstIMspI_SNP	84.45
8166	Opata_931653_14_PstIMspI_SNP	84.45
8167	Opata_931653_52_PstIMspI_SNP	84.45
8168	Opata_770762_56_PstIMseI_SNP	84.45
8169	Opata_884612_56_PstIMseI_SNP	84.45
8170	Opata_2616498_34_PstIMspI_SNP	84.45
8171	Opata_997103_80_PstIMspI_SNP	84.45
8172	2245835	84.68
8173	1022538	84.98
8174	1079220	84.99
8175	1130355	84.99
8176	3027635	84.99
8177	3034141	84.99
8178	wPt-4106	85.45
8179	Opata_1728420_20_PstIMluI_SNP	85.45
8180	Opata_2066129_20_PstIMluI_SNP	85.45
8181	Opata_495148_84_PstIMluI_SNP	85.45
8182	Opata_495148_86_PstIMluI_SNP	85.45
8183	Opata_495148_87_PstIMluI_SNP	85.45
8184	Opata_61370_44_PstIMluI_SNP	85.45
8185	Opata_255055_50_PstIMseI_SNP	85.45
8186	Opata_255055_85_PstIMseI_SNP	85.45
8187	Opata_261323_17_PstIMseI_SNP	85.45
8188	Opata_3075892_82_PstIMseI_SNP	85.45
8189	Opata_493926_2_PstIMseI_SNP	85.45
8190	Opata_493926_33_PstIMseI_SNP	85.45
8191	Opata_73590_46_PstIMseI_SNP	85.45
8192	Opata_906531_70_PstIMseI_SNP	85.45
8193	Opata_1853927_12_PstIMspI_SNP	85.45
8194	Opata_2775360_12_PstIMspI_SNP	85.45
8195	Opata_2806351_27_PstIMspI_SNP	85.45
8196	Opata_3383008_42_PstIMspI_SNP	85.45
8197	Opata_4109701_85_PstIMspI_SNP	85.45
8198	1042846	85.59
8199	1203531	85.59
8200	1708265	85.59
8201	2245482	85.59
8202	2265279	85.59
8203	2295957	85.59
8204	3020882	85.59
8205	3952561	85.59
8206	4911022	85.59
8207	1121970	85.63
8208	978860	86.18
8209	979290	86.18
8210	1089941	86.18
8211	3024657	86.18
8212	3222354	86.18
8213	cfd84	86.45
8214	Opata_149913_16_PstIMseI_SNP	86.45
8215	Opata_3411137_55_PstIMseI_SNP	86.45
8216	Opata_4184358_10_PstIMseI_SNP	86.45
8217	Opata_4930_62_PstIMseI_SNP	86.45
8218	Opata_1710597_40_PstIMspI_SNP	86.45
8219	Opata_1873265_3_PstIMspI_SNP	86.45
8220	Opata_2829401_14_PstIMspI_SNP	86.45
8221	wsnp_Ex_c34252_42593715	86.49
8222	BS00022582_51	86.49
8223	RAC875_c7606_585	86.49
8224	Ra_c3923_469	86.49
8225	BobWhite_c43282_69	86.49
8226	Excalibur_c79009_131	86.49
8227	BobWhite_c37076_229	86.49
8228	D_F5XZDLF01AS2U4_253	86.49
8229	CAP11_c2248_250	86.49
8230	1057829	86.75
8231	1257919	86.75
8232	Xwmc74	86.9
8233	Xfba177	87.1
8234	XksuS11	87.2
8235	1024331	87.57
8236	1036797	87.57
8237	1059823	87.57
8238	1073713	87.57
8239	1076590	87.57
8240	1090789	87.57
8241	1102377	87.57
8242	1173930	87.57
8243	1204323	87.57
8244	1229157	87.57
8245	1259758	87.57
8246	1378820	87.57
8247	1697483	87.57
8248	2244634	87.57
8249	2249425	87.57
8250	2253079	87.57
8251	2256700	87.57
8252	5411750	87.57
8253	2256312	87.57
8254	1128679	87.67
8255	1129520	87.67
8256	1114200	88.73
8257	980558	88.83
8258	981956	88.83
8259	1020789	88.83
8260	1032503	88.83
8261	1069500	88.83
8262	1101835	88.83
8263	1102404	88.83
8264	1102886	88.83
8265	1103052	88.83
8266	1104179	88.83
8267	1110392	88.83
8268	1113530	88.83
8269	1217408	88.83
8270	1217437	88.83
8271	1218881	88.83
8272	1228023	88.83
8273	1228868	88.83
8274	1233710	88.83
8275	1399720	88.83
8276	1668695	88.83
8277	1698960	88.83
8278	2243388	88.83
8279	2245384	88.83
8280	2250825	88.83
8281	2251624	88.83
8282	2252208	88.83
8283	2259069	88.83
8284	3025413	88.83
8285	3222217	88.83
8286	Xwmc825	88.9
8287	986283	89.28
8288	Xpsr375.1	89.3
8289	2244322	90.12
8290	1063379	90.68
8291	1129225	90.68
8292	3021605	90.68
8293	wPt-1412	90.85
8294	Opata_3697_28_PstIMluI_SNP	90.85
8295	Opata_3697_77_PstIMluI_SNP	90.85
8296	Opata_1286622_25_PstIMseI_SNP	90.85
8297	Opata_1286622_54_PstIMseI_SNP	90.85
8298	Opata_1286622_67_PstIMseI_SNP	90.85
8299	Opata_1507241_63_PstIMseI_SNP	90.85
8300	Opata_53150_70_PstIMseI_SNP	90.85
8301	Opata_712768_37_PstIMseI_SNP	90.85
8302	M6_1359885_10_PstIMspI_SNP	90.85
8303	Opata_2023213_72_PstIMspI_SNP	90.85
8304	Opata_2023213_73_PstIMspI_SNP	90.85
8305	Opata_3809622_33_PstIMspI_SNP	90.85
8306	Opata_547683_78_PstIMspI_SNP	90.85
8307	Opata_547683_7_PstIMspI_SNP	90.85
8308	Opata_714554_36_PstIMspI_SNP	90.85
8309	Opata_714554_41_PstIMspI_SNP	90.85
8310	Opata_507064_5_PstIMseI_SNP	90.85
8311	1238168	91.25
8312	1665684	91.25
8313	2242614	91.25
8314	2252075	91.25
8315	Xgwm609	91.3
8316	Xgwm624	91.3
8317	Xbcd1431.2	91.7
8318	D1.1_ctg6064_2	91.7
8319	D1.1_ctg8441_2	91.7
8320	Xbcd1431d	91.7
8321	Xwmc74b	91.7
8322	D1.1_ctg6064_3	91.7
8323	D1.1_ctg8441_3	91.7
8324	1104555	91.84
8325	1165902	91.84
8326	1217111	91.84
8327	1695979	91.84
8328	2245619	91.84
8329	2249339	91.84
8330	1042022	92.41
8331	2242664	92.41
8332	Excalibur_c11797_118	92.48
8333	Xcdo949	92.7
8334	X_beta-Amy-1	92.7
8335	D_GBUVHFX02FL2EB_186	92.82
8336	1099932	92.99
8337	1099970	92.99
8338	1106993	92.99
8339	BS00064447_51	93.23
8340	Kukri_c26670_493	93.23
8341	Ku_c33176_501	93.23
8342	Excalibur_c9888_1643	93.23
8343	D_GDS7LZN01BEBDE_246	93.23
8344	D_GA8KES401CWBR7_178	93.23
8345	D_contig12389_982	93.23
8346	gwm194	93.45
8347	M6_2416804_80_PstIMseI_SNP	93.45
8348	Opata_1442585_43_PstIMseI_SNP	93.45
8349	Opata_1650508_55_PstIMseI_SNP	93.45
8350	Opata_2406124_35_PstIMseI_SNP	93.45
8351	Opata_1555134_50_PstIMspI_SNP	93.45
8352	Opata_3267757_4_PstIMspI_SNP	93.45
8353	D_F5XZDLF01DBHUA_161	93.48
8354	1035418	93.58
8355	1066573	93.58
8356	3222340	93.58
8357	XgbxG623	94.3
8358	1001264	94.61
8359	Kukri_c50858_171	94.87
8360	1116213	94.94
8361	RAC875_rep_c113382_677	95.71
8362	Kukri_rep_c105952_87	95.71
8363	Excalibur_rep_c111702_200	95.71
8364	Excalibur_rep_c106200_180	95.71
8365	D_GDRF1KQ02H66WD_341	95.71
8366	Xcdo1528b	97.3
8367	Xcdo394b	97.3
8368	1121712	97.38
8369	1671758	97.38
8370	1063511	97.96
8371	2252721	97.96
8372	1205384	98.57
8373	1126745	99.66
8374	2256000	99.66
8375	2261285	99.66
8376	1039997	100.24
8377	1074066	100.24
8378	1205219	100.24
8379	1409887	100.24
8380	2245094	100.24
8381	2245123	100.24
8382	2262793	100.24
8383	Xgwm538	100.3
8384	983487	100.81
8385	1012766	100.81
8386	1077894	100.81
8387	1078101	100.81
8388	1083298	100.81
8389	1089569	100.81
8390	1105487	100.81
8391	1159913	100.81
8392	1201602	100.81
8393	1211127	100.81
8394	1217819	100.81
8395	1237784	100.81
8396	1253851	100.81
8397	1400958	100.81
8398	1703090	100.81
8399	2242111	100.81
8400	2244583	100.81
8401	2248212	100.81
8402	2250544	100.81
8403	1103620	102.54
8404	1314689	102.54
8405	Xwg114b	103.3
8406	978449	103.65
8407	1091608	103.65
8408	1101943	103.65
8409	1104949	103.65
8410	1156841	103.65
8411	1223696	103.65
8412	1228403	103.65
8413	1228715	103.65
8414	1229975	103.65
8415	1230255	103.65
8416	1400737	103.65
8417	2250397	103.65
8418	2256239	103.65
8419	2263090	103.65
8420	2306162	103.65
8421	4002569	103.65
8422	4909752	103.65
8423	Xcfd39b	104.3
8424	Xfbb182	105.3
8425	1000229	105.5
8426	1400005	105.5
8427	1697503	105.5
8428	1682336	106.12
8429	Xgpw2328b	106.3
8430	Xgpw311b	106.3
8431	Xgwm149	108.3
8432	Xgwm251	111.3
8433	XgbxG276	113.3
8434	Xcdo20b	115.3
8435	Xgwm6	117.3
8436	wsnp_Ex_c193_379727	118.13
8437	Kukri_c40437_66	118.13
8438	Xfbb58a	119.3
8439	Xgbx3581b	121.3
8440	Ex_c69219_644	121.44
8441	RAC875_c67855_529	122.31
8442	XksuE2	124.3
8443	Xcdo1312b	124.3
8444	D1.1_ctg9337_2	124.3
8445	XksuG10	125.3
8446	Xcdo1401	126.3
8447	Xfba41	126.3
8448	Xfbb178b	126.3
8449	Tdurum_contig60051_169	128.9
8450	RAC875_c34269_79	147.77
8451	IAAV4881	147.77
8452	wsnp_Ku_c16354_25219645	153.69
8453	IAAV5850	154.05
8454	BobWhite_c28101_376	167.16
8455	BobWhite_rep_c65988_176	170.43
8456	Ku_c2885_1286	170.43
8457	Ku_c2885_1277	170.43
8458	Ku_c2885_1189	170.43
8459	BobWhite_c11619_532	170.43
8460	BobWhite_c11619_255	170.43
8461	CAP11_c896_88	170.43
