# Supplementary material for: Meta-Analysis of the QTLome of Fusarium Head Blight Resistance in Bread Wheat: Refining the Current Puzzle
Source: Front Plant Sci. 2019 Jun 13;10:727. doi: 10.3389/fpls.2019.00727 (PMC6585393; doi:10.3389/fpls.2019.00727)
Supplement: Supplementary File 2 — Maps and QTL files prepared to run the meta-analysis performed through this study. [file Data_Sheet_2.zip › Supplementary file 2/4D_QTL.txt]

mapName=4D_Venske_19
QTL1	I	ID:0	null	null	4D	1	7.3	18.4	12.30	9.14	15.46
QTL2	I	ID:0	null	null	4D	1	3.2	8.2	30.20	20.99	39.41
QTL3	I	ID:0	null	null	4D	1	6	12.5	33.10	26.50	39.70
QTL4	I_and_II	ID:0	null	null	4D	1	2.97	13.41	44.48	39.61	49.34
QTL5	II	ID:0	null	null	4D	1	8.4	23.9	30.20	25.02	35.38
QTL6	II	ID:0	null	null	4D	1	66.6	35.5	30.20	27.97	32.43
QTL7	II	ID:0	null	null	4D	1	26.5	19.4	30.20	27.99	32.41
QTL8	II	ID:0	null	null	4D	1	142.8	31.9	30.20	29.02	31.38
QTL9	II	ID:0	null	null	4D	1	9.3	25.5	31.80	27.44	36.16
QTL10	II	ID:0	null	null	4D	1	23.5	50.9	30.20	28.01	32.39
QTL11	II	ID:0	null	null	4D	1	2.5	6.3	30.20	18.21	42.19
QTL12	II	ID:0	null	null	4D	1	2.13	10.8	48.25	40.05	56.45
QTL13	II	ID:0	null	null	4D	1	4.7	12.7	30.15	23.32	36.98
QTL14	II	ID:0	null	null	4D	1	3	5.9	31.80	24.17	39.43
QTL15	III	ID:0	null	null	4D	1	3.6	9.1	30.20	16.61	43.79
QTL16	III	ID:0	null	null	4D	1	3	3.8	31.80	19.95	43.65
QTL17	IV	ID:0	null	null	4D	1	3.7	11.4	31.80	20.95	42.65
QTL18	IV	ID:0	null	null	4D	1	6.1	13.3	33.10	26.90	39.30
