# Supplementary material for: Meta-Analysis of the QTLome of Fusarium Head Blight Resistance in Bread Wheat: Refining the Current Puzzle
Source: Front Plant Sci. 2019 Jun 13;10:727. doi: 10.3389/fpls.2019.00727 (PMC6585393; doi:10.3389/fpls.2019.00727)
Supplement: Supplementary File 2 — Maps and QTL files prepared to run the meta-analysis performed through this study. [file Data_Sheet_2.zip › Supplementary file 2/5A_Map.txt]

mapName=5A_Venske_19
Organism Genus=Triticum
Organism Species=Triticum_aestivum
crossType=unknown
popSize=unknown
mappingCrossType=unknown
mappingFunction=haldane
mapUnit=cM
mapExpansion=0
mapQuality=0
locusLocation=1
chr=5A
lg=1
1	Xbarc10	0
2	tPt-7238	0
3	tPt-7323	0
4	tPt-9583	0
5	wPt-10161	0
6	wPt-2500	0
7	tPt-8440	0
8	wPt-1508	0
9	wPt-3248	0
10	wPt-7522	0
11	1212491	0
12	2258533	0
13	2280504	0
14	3022309	0
15	Opata_1285979_PstIMluI_PA	0
16	Opata_1361547_PstIMluI_PA	0
17	Opata_1419_PstIMluI_PA	0
18	Opata_1447025_PstIMluI_PA	0
19	Opata_1449054_PstIMluI_PA	0
20	Opata_1475883_PstIMluI_PA	0
21	Opata_1477992_PstIMluI_PA	0
22	Opata_1478006_PstIMluI_PA	0
23	Opata_1478940_PstIMluI_PA	0
24	Opata_1614595_PstIMluI_PA	0
25	Opata_1687702_PstIMluI_PA	0
26	Opata_1772977_PstIMluI_PA	0
27	Opata_1802472_PstIMluI_PA	0
28	Opata_1819081_PstIMluI_PA	0
29	Opata_1825081_PstIMluI_PA	0
30	Opata_1849340_PstIMluI_PA	0
31	Opata_1850730_PstIMluI_PA	0
32	Opata_1919983_PstIMluI_PA	0
33	Opata_2065735_PstIMluI_PA	0
34	Opata_2065796_PstIMluI_PA	0
35	Opata_2244830_PstIMluI_PA	0
36	Opata_2246541_PstIMluI_PA	0
37	Opata_2251764_PstIMluI_PA	0
38	Opata_2270185_PstIMluI_PA	0
39	Opata_2557275_PstIMluI_PA	0
40	Opata_2587141_PstIMluI_PA	0
41	Opata_261532_PstIMluI_PA	0
42	Opata_2615501_PstIMluI_PA	0
43	Opata_265885_PstIMluI_PA	0
44	Opata_2690798_PstIMluI_PA	0
45	Opata_2696813_PstIMluI_PA	0
46	Opata_2756083_PstIMluI_PA	0
47	Opata_2775715_PstIMluI_PA	0
48	Opata_2777759_PstIMluI_PA	0
49	Opata_367978_PstIMluI_PA	0
50	Opata_390940_PstIMluI_PA	0
51	Opata_555614_PstIMluI_PA	0
52	Opata_574049_PstIMluI_PA	0
53	Opata_759102_PstIMluI_PA	0
54	Opata_800906_PstIMluI_PA	0
55	Opata_834005_PstIMluI_PA	0
56	M6_1089969_PstIMseI_PA	0
57	M6_1265154_PstIMseI_PA	0
58	M6_1363368_PstIMseI_PA	0
59	M6_138395_PstIMseI_PA	0
60	M6_1469791_PstIMseI_PA	0
61	M6_174251_PstIMseI_PA	0
62	M6_1991293_PstIMseI_PA	0
63	M6_2125788_PstIMseI_PA	0
64	M6_2829647_PstIMseI_PA	0
65	M6_3251700_PstIMseI_PA	0
66	M6_3556569_PstIMseI_PA	0
67	M6_3932559_PstIMseI_PA	0
68	M6_4240948_PstIMseI_PA	0
69	M6_4289137_PstIMseI_PA	0
70	M6_495603_PstIMseI_PA	0
71	M6_597547_PstIMseI_PA	0
72	M6_678447_PstIMseI_PA	0
73	M6_681234_PstIMseI_PA	0
74	M6_853756_PstIMseI_PA	0
75	M6_870545_PstIMseI_PA	0
76	M6_87994_PstIMseI_PA	0
77	M6_934171_PstIMseI_PA	0
78	M6_939259_PstIMseI_PA	0
79	M6_957773_PstIMseI_PA	0
80	Opata_1062878_PstIMseI_PA	0
81	Opata_1095300_PstIMseI_PA	0
82	Opata_1118876_PstIMseI_PA	0
83	Opata_1141169_PstIMseI_PA	0
84	Opata_1147383_PstIMseI_PA	0
85	Opata_115976_PstIMseI_PA	0
86	Opata_1169034_PstIMseI_PA	0
87	Opata_117980_PstIMseI_PA	0
88	Opata_1234241_PstIMseI_PA	0
89	Opata_1251971_PstIMseI_PA	0
90	Opata_1261595_PstIMseI_PA	0
91	Opata_1269177_PstIMseI_PA	0
92	Opata_1351275_PstIMseI_PA	0
93	Opata_143856_PstIMseI_PA	0
94	Opata_1534723_PstIMseI_PA	0
95	Opata_178243_PstIMseI_PA	0
96	Opata_180497_PstIMseI_PA	0
97	Opata_1919737_PstIMseI_PA	0
98	Opata_2025993_PstIMseI_PA	0
99	Opata_207518_PstIMseI_PA	0
100	Opata_215682_PstIMseI_PA	0
101	Opata_2200703_PstIMseI_PA	0
102	Opata_2278404_PstIMseI_PA	0
103	Opata_231738_PstIMseI_PA	0
104	Opata_239547_PstIMseI_PA	0
105	Opata_2495454_PstIMseI_PA	0
106	Opata_2513065_PstIMseI_PA	0
107	Opata_264672_PstIMseI_PA	0
108	Opata_2835625_PstIMseI_PA	0
109	Opata_3287205_PstIMseI_PA	0
110	Opata_3416249_PstIMseI_PA	0
111	Opata_3534_PstIMseI_PA	0
112	Opata_37872_PstIMseI_PA	0
113	Opata_385438_PstIMseI_PA	0
114	Opata_424923_PstIMseI_PA	0
115	Opata_432680_PstIMseI_PA	0
116	Opata_436580_PstIMseI_PA	0
117	Opata_507142_PstIMseI_PA	0
118	Opata_544303_PstIMseI_PA	0
119	Opata_594077_PstIMseI_PA	0
120	Opata_59491_PstIMseI_PA	0
121	Opata_625031_PstIMseI_PA	0
122	Opata_629276_PstIMseI_PA	0
123	Opata_633744_PstIMseI_PA	0
124	Opata_667859_PstIMseI_PA	0
125	Opata_675387_PstIMseI_PA	0
126	Opata_710942_PstIMseI_PA	0
127	Opata_733719_PstIMseI_PA	0
128	Opata_740774_PstIMseI_PA	0
129	Opata_760466_PstIMseI_PA	0
130	Opata_784575_PstIMseI_PA	0
131	Opata_804555_PstIMseI_PA	0
132	Opata_831098_PstIMseI_PA	0
133	Opata_833917_PstIMseI_PA	0
134	Opata_83860_PstIMseI_PA	0
135	Opata_906060_PstIMseI_PA	0
136	Opata_908356_PstIMseI_PA	0
137	M6_1087609_PstIMspI_PA	0
138	M6_1281493_PstIMspI_PA	0
139	M6_1317944_PstIMspI_PA	0
140	M6_1333684_PstIMspI_PA	0
141	M6_1415776_PstIMspI_PA	0
142	M6_1469651_PstIMspI_PA	0
143	M6_1524283_PstIMspI_PA	0
144	M6_1551708_PstIMspI_PA	0
145	M6_1598105_PstIMspI_PA	0
146	M6_1637448_PstIMspI_PA	0
147	M6_1660519_PstIMspI_PA	0
148	M6_166147_PstIMspI_PA	0
149	M6_1684380_PstIMspI_PA	0
150	M6_1764715_PstIMspI_PA	0
151	M6_1814854_PstIMspI_PA	0
152	M6_1852134_PstIMspI_PA	0
153	M6_1950311_PstIMspI_PA	0
154	M6_1964491_PstIMspI_PA	0
155	M6_1994455_PstIMspI_PA	0
156	M6_2020859_PstIMspI_PA	0
157	M6_2166365_PstIMspI_PA	0
158	M6_22991_PstIMspI_PA	0
159	M6_2361752_PstIMspI_PA	0
160	M6_2405785_PstIMspI_PA	0
161	M6_2423281_PstIMspI_PA	0
162	M6_2434126_PstIMspI_PA	0
163	M6_2478447_PstIMspI_PA	0
164	M6_2524978_PstIMspI_PA	0
165	M6_2608131_PstIMspI_PA	0
166	M6_2650645_PstIMspI_PA	0
167	M6_2653452_PstIMspI_PA	0
168	M6_2773633_PstIMspI_PA	0
169	M6_2842883_PstIMspI_PA	0
170	M6_2859053_PstIMspI_PA	0
171	M6_2902292_PstIMspI_PA	0
172	M6_2985253_PstIMspI_PA	0
173	M6_2997956_PstIMspI_PA	0
174	M6_3085240_PstIMspI_PA	0
175	M6_3103478_PstIMspI_PA	0
176	M6_3187932_PstIMspI_PA	0
177	M6_328762_PstIMspI_PA	0
178	M6_3478130_PstIMspI_PA	0
179	M6_3508098_PstIMspI_PA	0
180	M6_3586829_PstIMspI_PA	0
181	M6_466891_PstIMspI_PA	0
182	M6_569196_PstIMspI_PA	0
183	M6_710585_PstIMspI_PA	0
184	M6_750282_PstIMspI_PA	0
185	M6_801886_PstIMspI_PA	0
186	M6_831347_PstIMspI_PA	0
187	M6_844876_PstIMspI_PA	0
188	M6_926072_PstIMspI_PA	0
189	M6_928909_PstIMspI_PA	0
190	M6_940552_PstIMspI_PA	0
191	M6_972641_PstIMspI_PA	0
192	Opata_101476_PstIMspI_PA	0
193	Opata_105800_PstIMspI_PA	0
194	Opata_1075868_PstIMspI_PA	0
195	Opata_1177133_PstIMspI_PA	0
196	Opata_117903_PstIMspI_PA	0
197	Opata_1208616_PstIMspI_PA	0
198	Opata_1223141_PstIMspI_PA	0
199	Opata_126349_PstIMspI_PA	0
200	Opata_1316661_PstIMspI_PA	0
201	Opata_147084_PstIMspI_PA	0
202	Opata_14752_PstIMspI_PA	0
203	Opata_1477880_PstIMspI_PA	0
204	Opata_151575_PstIMspI_PA	0
205	Opata_1528779_PstIMspI_PA	0
206	Opata_1534700_PstIMspI_PA	0
207	Opata_1551025_PstIMspI_PA	0
208	Opata_1556821_PstIMspI_PA	0
209	Opata_1567644_PstIMspI_PA	0
210	Opata_1584451_PstIMspI_PA	0
211	Opata_1584719_PstIMspI_PA	0
212	Opata_1620620_PstIMspI_PA	0
213	Opata_1626257_PstIMspI_PA	0
214	Opata_16345_PstIMspI_PA	0
215	Opata_169265_PstIMspI_PA	0
216	Opata_1694478_PstIMspI_PA	0
217	Opata_1710429_PstIMspI_PA	0
218	Opata_1712970_PstIMspI_PA	0
219	Opata_171670_PstIMspI_PA	0
220	Opata_171768_PstIMspI_PA	0
221	Opata_1724956_PstIMspI_PA	0
222	Opata_1752087_PstIMspI_PA	0
223	Opata_176755_PstIMspI_PA	0
224	Opata_1863856_PstIMspI_PA	0
225	Opata_186541_PstIMspI_PA	0
226	Opata_1900916_PstIMspI_PA	0
227	Opata_193584_PstIMspI_PA	0
228	Opata_1937604_PstIMspI_PA	0
229	Opata_1971560_PstIMspI_PA	0
230	Opata_2012051_PstIMspI_PA	0
231	Opata_2045687_PstIMspI_PA	0
232	Opata_2048178_PstIMspI_PA	0
233	Opata_2054666_PstIMspI_PA	0
234	Opata_2072803_PstIMspI_PA	0
235	Opata_2079508_PstIMspI_PA	0
236	Opata_211625_PstIMspI_PA	0
237	Opata_214006_PstIMspI_PA	0
238	Opata_2147167_PstIMspI_PA	0
239	Opata_2164200_PstIMspI_PA	0
240	Opata_221044_PstIMspI_PA	0
241	Opata_2280199_PstIMspI_PA	0
242	Opata_2299288_PstIMspI_PA	0
243	Opata_2348736_PstIMspI_PA	0
244	Opata_2468417_PstIMspI_PA	0
245	Opata_2508670_PstIMspI_PA	0
246	Opata_2513718_PstIMspI_PA	0
247	Opata_2521233_PstIMspI_PA	0
248	Opata_2531756_PstIMspI_PA	0
249	Opata_2572319_PstIMspI_PA	0
250	Opata_2578493_PstIMspI_PA	0
251	Opata_2704039_PstIMspI_PA	0
252	Opata_2782571_PstIMspI_PA	0
253	Opata_2818521_PstIMspI_PA	0
254	Opata_2861924_PstIMspI_PA	0
255	Opata_2947384_PstIMspI_PA	0
256	Opata_2968496_PstIMspI_PA	0
257	Opata_3031563_PstIMspI_PA	0
258	Opata_3050359_PstIMspI_PA	0
259	Opata_30688_PstIMspI_PA	0
260	Opata_3071431_PstIMspI_PA	0
261	Opata_307544_PstIMspI_PA	0
262	Opata_3164734_PstIMspI_PA	0
263	Opata_32034_PstIMspI_PA	0
264	Opata_3265153_PstIMspI_PA	0
265	Opata_3274966_PstIMspI_PA	0
266	Opata_3358925_PstIMspI_PA	0
267	Opata_3409213_PstIMspI_PA	0
268	Opata_3411837_PstIMspI_PA	0
269	Opata_3435407_PstIMspI_PA	0
270	Opata_3451321_PstIMspI_PA	0
271	Opata_3462935_PstIMspI_PA	0
272	Opata_3554910_PstIMspI_PA	0
273	Opata_3578508_PstIMspI_PA	0
274	Opata_3643558_PstIMspI_PA	0
275	Opata_3663210_PstIMspI_PA	0
276	Opata_3683067_PstIMspI_PA	0
277	Opata_3787530_PstIMspI_PA	0
278	Opata_3799626_PstIMspI_PA	0
279	Opata_3807166_PstIMspI_PA	0
280	Opata_3831791_PstIMspI_PA	0
281	Opata_3844138_PstIMspI_PA	0
282	Opata_3870086_PstIMspI_PA	0
283	Opata_38850_PstIMspI_PA	0
284	Opata_3950386_PstIMspI_PA	0
285	Opata_4031001_PstIMspI_PA	0
286	Opata_4101132_PstIMspI_PA	0
287	Opata_4201961_PstIMspI_PA	0
288	Opata_4208319_PstIMspI_PA	0
289	Opata_511323_PstIMspI_PA	0
290	Opata_566241_PstIMspI_PA	0
291	Opata_63937_PstIMspI_PA	0
292	Opata_658821_PstIMspI_PA	0
293	Opata_667360_PstIMspI_PA	0
294	Opata_72216_PstIMspI_PA	0
295	Opata_722327_PstIMspI_PA	0
296	Opata_807406_PstIMspI_PA	0
297	Opata_83009_PstIMspI_PA	0
298	Opata_83970_PstIMspI_PA	0
299	Opata_85112_PstIMspI_PA	0
300	Opata_855712_PstIMspI_PA	0
301	Opata_947486_PstIMspI_PA	0
302	Opata_950801_PstIMspI_PA	0
303	Opata_96991_PstIMspI_PA	0
304	Opata_998658_PstIMspI_PA	0
305	Opata_1789094_80_PstIMspI_SNP	0
306	Opata_2753854_43_PstIMspI_SNP	0
307	Opata_2770681_83_PstIMspI_SNP	0
308	Opata_33123_18_PstIMspI_SNP	0
309	Opata_33123_36_PstIMspI_SNP	0
310	Opata_656298_PstIMseI_PA	0
311	Opata_1101292_PstIMspI_PA	0
312	Opata_1548799_PstIMspI_PA	0
313	Opata_1880484_PstIMspI_PA	0
314	Opata_2363912_PstIMspI_PA	0
315	Opata_252998_PstIMseI_PA	0
316	Opata_259625_PstIMspI_PA	0
317	Opata_3698749_PstIMspI_PA	0
318	Opata_4196010_PstIMspI_PA	0
319	Opata_1324312_PstIMseI_PA	0
320	Opata_1986496_PstIMspI_PA	0
321	Opata_1875389_PstIMluI_PA	0
322	Opata_2067832_PstIMluI_PA	0
323	Opata_2432536_PstIMluI_PA	0
324	Opata_856313_PstIMseI_PA	0
325	Opata_91238_PstIMseI_PA	0
326	M6_1444395_PstIMspI_PA	0
327	M6_3278218_PstIMspI_PA	0
328	Opata_143891_PstIMspI_PA	0
329	Opata_1650113_PstIMspI_PA	0
330	Opata_1683303_PstIMspI_PA	0
331	Opata_3174647_PstIMspI_PA	0
332	Opata_3528147_PstIMspI_PA	0
333	Opata_1226719_PstIMseI_PA	0
334	Opata_1625391_PstIMseI_PA	0
335	Opata_236800_PstIMseI_PA	0
336	Opata_303116_PstIMseI_PA	0
337	Opata_828605_PstIMseI_PA	0
338	Opata_159291_PstIMspI_PA	0
339	Opata_2947619_PstIMspI_PA	0
340	Opata_1249237_PstIMluI_PA	0
341	Opata_2738029_PstIMluI_PA	0
342	Opata_105308_PstIMseI_PA	0
343	Opata_1065933_PstIMseI_PA	0
344	Opata_172927_PstIMseI_PA	0
345	Opata_1763260_PstIMseI_PA	0
346	Opata_182653_PstIMseI_PA	0
347	Opata_389642_PstIMseI_PA	0
348	Opata_72735_PstIMseI_PA	0
349	Opata_824041_PstIMseI_PA	0
350	M6_1003621_PstIMspI_PA	0
351	Opata_1885503_PstIMspI_PA	0
352	Opata_1926309_PstIMspI_PA	0
353	Opata_2839144_PstIMspI_PA	0
354	Opata_2998928_PstIMspI_PA	0
355	Opata_3560355_PstIMspI_PA	0
356	Opata_3715131_PstIMspI_PA	0
357	Opata_426474_PstIMspI_PA	0
358	Opata_579954_PstIMspI_PA	0
359	Opata_1050095_PstIMluI_PA	0
360	Opata_1111213_PstIMluI_PA	0
361	Opata_1413999_PstIMluI_PA	0
362	Opata_1587213_PstIMluI_PA	0
363	Opata_172212_PstIMluI_PA	0
364	Opata_189667_PstIMluI_PA	0
365	Opata_2661349_PstIMluI_PA	0
366	Opata_267807_PstIMluI_PA	0
367	Opata_302041_PstIMluI_PA	0
368	Opata_1045757_PstIMseI_PA	0
369	Opata_1153707_PstIMseI_PA	0
370	Opata_1194822_PstIMseI_PA	0
371	Opata_2169266_PstIMseI_PA	0
372	Opata_341114_PstIMseI_PA	0
373	Opata_345718_PstIMseI_PA	0
374	Opata_3604944_PstIMseI_PA	0
375	Opata_386398_PstIMseI_PA	0
376	Opata_450112_PstIMseI_PA	0
377	Opata_550845_PstIMseI_PA	0
378	Opata_603117_PstIMseI_PA	0
379	Opata_679943_PstIMseI_PA	0
380	Opata_830704_PstIMseI_PA	0
381	Opata_115699_PstIMspI_PA	0
382	Opata_1197566_PstIMspI_PA	0
383	Opata_1886081_PstIMspI_PA	0
384	Opata_2732015_PstIMspI_PA	0
385	Opata_303473_PstIMspI_PA	0
386	Opata_3376593_PstIMspI_PA	0
387	Opata_3525805_PstIMspI_PA	0
388	Opata_3677410_PstIMspI_PA	0
389	Opata_3844406_PstIMspI_PA	0
390	Opata_1900396_PstIMluI_PA	0
391	Opata_2678194_PstIMluI_PA	0
392	Opata_1280661_PstIMseI_PA	0
393	Opata_134381_PstIMseI_PA	0
394	Opata_178510_PstIMseI_PA	0
395	Opata_2235254_PstIMseI_PA	0
396	Opata_285962_PstIMseI_PA	0
397	Opata_2898397_PstIMseI_PA	0
398	Opata_3225525_PstIMseI_PA	0
399	Opata_418654_PstIMseI_PA	0
400	Opata_618520_PstIMseI_PA	0
401	M6_1105709_PstIMspI_PA	0
402	M6_1410001_PstIMspI_PA	0
403	M6_628047_PstIMspI_PA	0
404	Opata_1150875_PstIMspI_PA	0
405	Opata_151242_PstIMspI_PA	0
406	Opata_1541478_PstIMspI_PA	0
407	Opata_3464500_PstIMspI_PA	0
408	Opata_3618086_PstIMspI_PA	0
409	Opata_128511_PstIMluI_PA	0
410	Opata_1322580_PstIMluI_PA	0
411	Opata_2451924_PstIMluI_PA	0
412	Opata_2552542_PstIMluI_PA	0
413	Opata_2721940_PstIMluI_PA	0
414	Opata_399411_PstIMluI_PA	0
415	Opata_46941_PstIMluI_PA	0
416	Opata_224604_PstIMseI_PA	0
417	Opata_250301_PstIMseI_PA	0
418	Opata_294061_PstIMseI_PA	0
419	Opata_473652_PstIMseI_PA	0
420	Opata_493878_PstIMseI_PA	0
421	Opata_708905_PstIMseI_PA	0
422	Opata_990118_PstIMseI_PA	0
423	Opata_126019_PstIMspI_PA	0
424	Opata_169745_PstIMspI_PA	0
425	Opata_170966_PstIMspI_PA	0
426	Opata_233649_PstIMspI_PA	0
427	Opata_2367282_PstIMspI_PA	0
428	Opata_25756_PstIMspI_PA	0
429	Opata_2623764_PstIMspI_PA	0
430	Opata_364872_PstIMspI_PA	0
431	Opata_40393_PstIMspI_PA	0
432	Opata_442548_PstIMspI_PA	0
433	Opata_843252_PstIMspI_PA	0
434	Opata_94822_PstIMspI_PA	0
435	Opata_1096435_PstIMluI_PA	0
436	Opata_2436663_PstIMluI_PA	0
437	Opata_2649677_PstIMluI_PA	0
438	Opata_102840_PstIMseI_PA	0
439	Opata_1226516_PstIMseI_PA	0
440	Opata_29670_PstIMseI_PA	0
441	Opata_464180_PstIMseI_PA	0
442	Opata_533067_PstIMseI_PA	0
443	Opata_2056758_PstIMspI_PA	0
444	Opata_42227_PstIMspI_PA	0
445	Opata_562742_PstIMspI_PA	0
446	Opata_68559_PstIMspI_PA	0
447	Opata_1171696_PstIMluI_PA	0
448	Opata_2846426_PstIMluI_PA	0
449	Opata_43590_PstIMluI_PA	0
450	Opata_1071661_PstIMseI_PA	0
451	Opata_1179103_PstIMseI_PA	0
452	Opata_1318026_PstIMseI_PA	0
453	Opata_1623577_PstIMseI_PA	0
454	Opata_368646_PstIMseI_PA	0
455	Opata_373633_PstIMseI_PA	0
456	Opata_390743_PstIMseI_PA	0
457	Opata_427163_PstIMseI_PA	0
458	Opata_4295346_PstIMseI_PA	0
459	Opata_474049_PstIMseI_PA	0
460	Opata_807398_PstIMseI_PA	0
461	Opata_920763_PstIMseI_PA	0
462	M6_1911158_PstIMspI_PA	0
463	Opata_1212464_PstIMspI_PA	0
464	Opata_124735_PstIMspI_PA	0
465	Opata_1842156_PstIMspI_PA	0
466	Opata_2103688_PstIMspI_PA	0
467	Opata_26243_PstIMspI_PA	0
468	Opata_4116769_PstIMspI_PA	0
469	Opata_547881_PstIMluI_PA	0
470	Opata_1014881_PstIMseI_PA	0
471	Opata_278563_PstIMseI_PA	0
472	M6_1273976_PstIMspI_PA	0
473	Opata_1165096_PstIMseI_PA	0
474	Opata_1930236_PstIMseI_PA	0
475	Opata_1254711_PstIMspI_PA	0
476	M6_497050_PstIMseI_PA	0
477	M6_1085358_PstIMspI_PA	0
478	M6_1375468_PstIMspI_PA	0
479	M6_1480956_PstIMspI_PA	0
480	M6_1647343_PstIMspI_PA	0
481	M6_1900517_PstIMspI_PA	0
482	M6_2347887_PstIMspI_PA	0
483	M6_571582_PstIMspI_PA	0
484	Opata_1712950_PstIMluI_PA	0
485	Opata_2686464_PstIMluI_PA	0
486	M6_2133336_PstIMseI_PA	0
487	M6_987599_PstIMseI_PA	0
488	M6_1026915_PstIMspI_PA	0
489	M6_2654851_PstIMspI_PA	0
490	M6_3032907_PstIMspI_PA	0
491	M6_425418_PstIMspI_PA	0
492	M6_454360_PstIMspI_PA	0
493	M6_471358_PstIMspI_PA	0
494	Opata_836786_PstIMseI_PA	0
495	Opata_1284188_PstIMluI_PA	0
496	RAC875_s106956_208	0
497	984662	0.19
498	1000333	0.19
499	1060333	0.19
500	1072712	0.19
501	1088804	0.19
502	1132797	0.19
503	1180802	0.19
504	1238970	0.19
505	1279338	0.19
506	1279355	0.19
507	1382495	0.19
508	1698594	0.19
509	3020578	0.19
510	3028985	0.19
511	3033960	0.19
512	2295002	0.34
513	3936486	0.34
514	3955698	0.34
515	3959567	0.34
516	3960428	0.34
517	4535941	0.34
518	4537423	0.34
519	4541974	0.34
520	4542293	0.34
521	4543663	0.34
522	993490	0.57
523	1050133	0.57
524	1161067	0.57
525	1771171	0.57
526	2275794	0.57
527	2279831	0.57
528	2291844	0.57
529	1252733	0.65
530	5410963	0.65
531	5971253	0.65
532	D_F5MV3MU01ECZOG_257	0.65
533	1094933	0.69
534	1215677	0.69
535	1245165	0.69
536	1252835	0.91
537	3951103	1.16
538	4537943	1.16
539	4004391	1.18
540	1134107	1.27
541	1139706	1.58
542	1254602	1.81
543	Excalibur_c30314_175	2.15
544	Kukri_c14683_65	2.27
545	RAC875_c53808_1027	3.12
546	Kukri_c95189_124	3.12
547	Excalibur_c5568_1454	3.51
548	Excalibur_rep_c68688_1032	4.04
549	RAC875_rep_c112531_360	4.16
550	BobWhite_c16775_503	6.08
551	RAC875_rep_c114788_238	6.08
552	RAC875_rep_c114788_136	6.08
553	RAC875_c28639_621	6.08
554	Kukri_c38403_547	6.08
555	BobWhite_c12016_88	6.08
556	Excalibur_c36791_315	6.08
557	Excalibur_c12644_58	6.08
558	Ex_c14898_296	6.08
559	1112917	6.24
560	BobWhite_rep_c67379_241	6.67
561	Kukri_c38403_91	6.67
562	BobWhite_c41542_354	6.67
563	BobWhite_rep_c67379_385	6.73
564	Excalibur_c30462_100	7.19
565	1094361	7.22
566	3943669	7.22
567	1256379	7.58
568	4990239	7.65
569	979505	7.7
570	1089944	7.7
571	2364633	7.7
572	66550	7.89
573	1085810	7.93
574	1129896	7.93
575	1139297	7.93
576	5358427	7.93
577	1318965	8.23
578	1118706	8.89
579	1228105	9.23
580	1236462	9.51
581	2262288	9.51
582	1116120	9.9
583	2274365	10.07
584	2275845	10.07
585	1160976	10.21
586	3946770	10.21
587	1228890	10.38
588	978781	10.66
589	1035425	10.66
590	1061385	10.66
591	1068453	10.66
592	1069206	10.66
593	1083726	10.66
594	1101985	10.66
595	1201087	10.66
596	1402459	10.66
597	2280856	10.66
598	1107479	10.75
599	1121238	10.79
600	1315859	10.85
601	3024399	10.85
602	1256066	10.91
603	1204193	10.92
604	1125771	11.2
605	1075862	11.21
606	1204378	11.21
607	1231362	11.24
608	984820	11.25
609	2256346	11.28
610	1257601	11.89
611	1212527	11.95
612	1226674	11.95
613	1205335	12.1
614	4541802	12.1
615	1068597	12.3
616	1106657	12.36
617	1063484	12.68
618	1064568	12.68
619	1064661	12.68
620	1070132	12.68
621	1081700	12.68
622	1088025	12.68
623	1099386	12.68
624	1109047	12.68
625	1109232	12.68
626	1120816	12.68
627	1216015	12.68
628	1219519	12.68
629	1252698	12.68
630	3028742	12.68
631	3064643	12.97
632	1087923	13.03
633	1099195	13.03
634	1101119	13.07
635	4538212	13.07
636	7338777	13.07
637	977389	13.31
638	1097099	13.31
639	1268153	13.4
640	2294471	13.4
641	2265145	13.55
642	1217798	13.64
643	2289196	13.75
644	1071495	14.09
645	2251126	14.15
646	1105485	14.38
647	3022906	14.5
648	1722880	14.77
649	1249937	15
650	1235729	15.3
651	1765420	15.6
652	979392	15.78
653	1214878	15.78
654	2281369	15.78
655	1061501	15.89
656	1110493	15.89
657	1131251	15.89
658	2364556	15.89
659	6027715	15.89
660	2284994	15.96
661	1102078	16.23
662	1094514	16.26
663	1112904	16.26
664	1163253	16.45
665	wPt-9748	16.48
666	5359070	16.54
667	1166007	16.79
668	3935311	16.79
669	3946767	16.79
670	3950932	16.85
671	4989316	16.85
672	4989723	16.85
673	994992	16.93
674	3025773	16.96
675	1055031	17
676	4993676	17
677	5363679	17
678	981078	17.15
679	1252795	17.21
680	2262346	17.21
681	2256410	17.36
682	1083389	17.44
683	983078	17.77
684	997444	17.77
685	1000158	17.77
686	1060052	17.77
687	1070054	17.77
688	1072897	17.77
689	1075599	17.77
690	1090609	17.77
691	1106049	17.77
692	1126415	17.77
693	1127529	17.77
694	1141722	17.77
695	1148453	17.77
696	1159679	17.77
697	1269334	17.77
698	2321132	17.77
699	3021231	17.77
700	3022422	17.77
701	1126040	17.8
702	1127684	17.8
703	1241667	17.8
704	1256285	17.8
705	1257140	18.1
706	2322354	18.22
707	2323647	18.22
708	1085864	18.31
709	1228606	18.33
710	1229353	18.55
711	1116344	19.15
712	987747	19.68
713	1125855	19.68
714	1258786	19.68
715	2278902	19.68
716	1204861	19.81
717	1092378	19.98
718	1123484	19.98
719	1250818	19.98
720	1093457	20.14
721	1094297	20.32
722	3384826	20.55
723	1208237	20.63
724	2330606	20.87
725	1201262	21.07
726	1204327	21.07
727	1207000	21.07
728	1108615	21.27
729	1124318	21.27
730	1136312	21.32
731	116113	21.38
732	980134	21.48
733	985776	21.48
734	996462	21.48
735	997295	21.48
736	1111335	21.48
737	1221554	21.48
738	1273582	21.48
739	1402738	21.48
740	1406735	21.48
741	2280336	21.48
742	2301760	21.48
743	1129639	21.88
744	1150774	21.88
745	1253296	21.89
746	1121663	21.91
747	1147682	21.91
748	1203742	21.91
749	1287504	22.14
750	1081724	22.21
751	1254742	22.21
752	4440051	22.21
753	4540016	22.21
754	1246983	22.36
755	3025814	22.36
756	1114306	22.46
757	2331434	22.46
758	2340900	22.46
759	1229496	22.5
760	979799	22.73
761	1231696	22.73
762	1253477	22.73
763	3945262	22.73
764	4991845	22.73
765	1106960	23.1
766	1391763	23.15
767	3943652	23.15
768	2253563	23.24
769	1663999	23.26
770	1009544	23.29
771	1102365	23.36
772	1107095	23.36
773	1122257	23.36
774	1233890	23.36
775	1338472	23.36
776	1371292	23.36
777	3064715	23.39
778	2259418	23.48
779	Xgwm443	23.7
780	1085187	23.85
781	1127568	23.85
782	1207181	23.85
783	1217127	23.85
784	1236608	23.85
785	1282112	23.85
786	3064861	23.85
787	3533640	23.85
788	3571337	23.85
789	3946812	23.85
790	3952646	23.85
791	4008619	23.85
792	4408251	23.85
793	5010444	23.85
794	Xwmc47	24
795	3954169	24.25
796	1109390	24.32
797	1238050	24.32
798	1269419	24.32
799	995424	24.59
800	1052827	24.59
801	1088638	24.59
802	3027327	24.59
803	1212168	24.67
804	4992097	24.68
805	3022248	24.96
806	1089400	25.35
807	1255031	25.35
808	2275888	25.35
809	3945296	25.35
810	1093019	25.42
811	1094095	25.42
812	1241576	25.42
813	GWM154	26.08
814	3956708	26.08
815	3959921	26.08
816	4003299	26.25
817	1031935	26.3
818	WMC654	26.94
819	1113277	26.94
820	1118454	26.94
821	1120172	26.94
822	1203630	26.94
823	3064380	26.94
824	3936723	26.94
825	4405813	26.94
826	4407023	26.94
827	4663872	26.94
828	999236	26.98
829	4003996	26.98
830	1092321	27.1
831	1102789	27.1
832	1119109	27.1
833	1228997	27.1
834	3064538	27.1
835	Xcnl6b	27.2
836	Xpsr170c	27.2
837	Xwmc173e	27.2
838	P32/M62-7	27.2
839	1205298	27.53
840	1035773	28.13
841	1044409	28.13
842	1088705	28.13
843	1095048	28.13
844	1233238	28.13
845	1863438	28.13
846	2253983	28.13
847	2277228	28.13
848	3958223	28.16
849	Xbcd873a	28.2
850	Xwmc713	28.2
851	997651	28.24
852	1264833	28.24
853	992092	28.39
854	1089961	28.39
855	1091288	28.39
856	1101199	28.39
857	1102444	28.39
858	1104339	28.39
859	1127116	28.39
860	1403137	28.39
861	2276875	28.39
862	3028349	28.39
863	3030058	28.39
864	5411851	28.39
865	7337496	28.39
866	7492095	28.39
867	1112143	28.47
868	1130097	28.57
869	1112676	28.69
870	1204344	28.69
871	1230089	28.69
872	2300385	28.69
873	2280217	29.18
874	Xpsr549	29.2
875	Xfbb276b	29.2
876	Xfbb277c	29.2
877	1009686	29.26
878	1103978	29.26
879	1233081	29.26
880	982472	29.64
881	988114	29.64
882	990281	29.64
883	994876	29.64
884	1002236	29.64
885	1067616	29.64
886	1080575	29.64
887	1090876	29.64
888	1091099	29.64
889	1119211	29.64
890	1127681	29.64
891	1129586	29.64
892	1236660	29.64
893	3027799	29.64
894	4002892	29.64
895	1093553	29.84
896	4005700	30.01
897	Xbarc122	30.2
898	Xbarc135	30.2
899	1270025	30.29
900	1101228	30.55
901	1109577	30.55
902	1140093	30.55
903	1150436	30.55
904	2277047	31
905	3023589	31
906	1268241	31.02
907	wPt-666142	31.08
908	1283513	31.29
909	XgbxR665	31.3
910	Xglk163a	31.3
911	797301	31.43
912	797380	31.43
913	797381	31.43
914	797382	31.43
915	797581	31.43
916	797750	31.43
917	798280	31.43
918	798339	31.43
919	798459	31.43
920	798702	31.43
921	1090683	31.46
922	667042	31.53
923	667461	31.53
924	731945	31.53
925	733708	31.53
926	984091	31.55
927	1046849	31.55
928	1091139	31.55
929	1099814	31.55
930	1100016	31.55
931	1101885	31.55
932	1269739	31.55
933	3021029	31.55
934	992297	31.56
935	1019685	31.56
936	1193756	31.56
937	2297724	31.56
938	1238206	31.57
939	1255534	31.57
940	1008403	31.83
941	1212690	31.83
942	2289954	31.83
943	3023871	31.83
944	798342	32.04
945	667213	32.04
946	1083162	32.16
947	1115438	32.16
948	4003895	32.25
949	Xgwm205	32.8
950	Xgwm154a	33.3
951	5577902	33.6
952	986361	33.86
953	995502	33.86
954	1023891	33.86
955	1033246	33.86
956	1047250	33.86
957	1072853	33.86
958	1082012	33.86
959	1092541	33.86
960	1100393	33.86
961	1101929	33.86
962	1105712	33.86
963	1105771	33.86
964	1108314	33.86
965	1109666	33.86
966	1110277	33.86
967	1111438	33.86
968	1113985	33.86
969	1115834	33.86
970	1120757	33.86
971	1125292	33.86
972	1205727	33.86
973	1228860	33.86
974	1712553	33.86
975	1768591	33.86
976	2281773	33.86
977	3064620	33.86
978	3222482	33.86
979	4992555	33.86
980	4993905	33.86
981	990081	33.9
982	1264609	33.9
983	121409	33.91
984	798333	33.91
985	Xgdm109	34
986	wPt-1165	34.01
987	Xgwm154	34.3
988	Xbarc316	34.3
989	1110993	34.34
990	3942465	34.34
991	4008357	34.34
992	981392	34.44
993	985104	34.44
994	985740	34.44
995	989815	34.44
996	1015257	34.44
997	1019304	34.44
998	1032500	34.44
999	1044602	34.44
1000	1052615	34.44
1001	1071692	34.44
1002	1074053	34.44
1003	1074272	34.44
1004	1074982	34.44
1005	1080280	34.44
1006	1099753	34.44
1007	1100491	34.44
1008	1100877	34.44
1009	1103821	34.44
1010	1109198	34.44
1011	1131758	34.44
1012	1147966	34.44
1013	1206367	34.44
1014	2276303	34.44
1015	3020655	34.44
1016	3021543	34.44
1017	982085	34.46
1018	3945066	34.46
1019	1016024	34.49
1020	1228444	34.49
1021	2293068	34.93
1022	985060	34.97
1023	1032672	34.97
1024	1100305	34.97
1025	1110289	34.97
1026	1125437	34.97
1027	3024998	34.97
1028	4407864	34.97
1029	1008193	35.05
1030	Xwmc654	35.3
1031	1270992	35.81
1032	3027161	35.81
1033	3956415	35.81
1034	Tdurum_contig42099_814	35.93
1035	RFL_Contig4646_564	35.93
1036	RAC875_c49807_163	35.93
1037	RAC875_c2061_55	35.93
1038	Kukri_c33679_1740	35.93
1039	Excalibur_s109300_186	35.93
1040	Excalibur_rep_c103666_256	35.93
1041	Excalibur_c34451_370	35.93
1042	BobWhite_c23992_300	35.93
1043	BS00099534_51	35.93
1044	349128	36.2
1045	1280905	36.2
1046	1141835	36.41
1047	1207347	36.43
1048	1108132	36.54
1049	993648	36.56
1050	1099540	36.56
1051	1206650	36.56
1052	1401477	36.56
1053	BS00022353_51	36.61
1054	Kukri_c30784_1036	36.62
1055	1049661	36.7
1056	1061987	36.7
1057	1229482	36.7
1058	3028423	36.7
1059	3935732	36.77
1060	1091129	36.85
1061	1093938	36.88
1062	2277536	36.88
1063	2278744	36.88
1064	3064545	36.88
1065	3064677	36.88
1066	4910270	36.88
1067	Tdurum_contig42421_1167	36.94
1068	Tdurum_contig13602_741	36.94
1069	1130060	36.95
1070	4439440	36.95
1071	4439523	36.95
1072	GENE-3572_70	36.95
1073	D_contig08522_236	36.96
1074	1020825	36.98
1075	RAC875_c18399_175	37.01
1076	TA006089-0703	37.01
1077	RAC875_c68530_59	37.01
1078	BobWhite_c7246_501	37.01
1079	Excalibur_rep_c72561_141	37.01
1080	Excalibur_c6714_246	37.01
1081	Ex_c10620_1157	37.04
1082	GENE-3572_255	37.09
1083	1088360	37.16
1084	1201600	37.16
1085	2250132	37.16
1086	Xcfa2104	37.2
1087	1264890	37.24
1088	RAC875_c2061_199	37.31
1089	Excalibur_c27708_267	37.53
1090	TA003745-0632	37.54
1091	RFL_Contig4979_4240	37.54
1092	IAAV2776	37.54
1093	1109516	37.55
1094	1114060	37.55
1095	4410696	37.55
1096	4541635	37.55
1097	Tdurum_contig59926_526	37.55
1098	RFL_Contig5886_653	37.55
1099	BobWhite_c14085_585	37.55
1100	Tdurum_contig20362_215	37.56
1101	Tdurum_contig10739_201	37.56
1102	RFL_Contig1466_405	37.56
1103	RAC875_rep_c74170_236	37.56
1104	RAC875_rep_c71037_192	37.56
1105	RAC875_c48040_153	37.56
1106	Kukri_rep_c103997_238	37.56
1107	Excalibur_c5584_508	37.56
1108	D_contig34883_157	37.56
1109	BS00037427_51	37.58
1110	RAC875_c11864_131	37.58
1111	Kukri_rep_c95804_93	37.58
1112	Kukri_rep_c75553_182	37.58
1113	Kukri_c27245_412	37.58
1114	Kukri_c18246_702	37.58
1115	JD_c7312_1637	37.58
1116	GENE-3090_82	37.58
1117	Excalibur_rep_c104815_1416	37.58
1118	Excalibur_rep_c104804_132	37.58
1119	Excalibur_c32189_563	37.58
1120	1262290	37.65
1121	Tdurum_contig77524_228	37.67
1122	Tdurum_contig71302_122	37.67
1123	Tdurum_contig60405_714	37.67
1124	Tdurum_contig53501_505	37.67
1125	Tdurum_contig50282_279	37.67
1126	Tdurum_contig4567_312	37.67
1127	Tdurum_contig28282_184	37.67
1128	Tdurum_contig28179_189	37.67
1129	RAC875_rep_c111410_206	37.67
1130	RAC875_c27967_1477	37.67
1131	BobWhite_c9931_915	37.67
1132	CAP8_c2014_192	37.67
1133	990542	37.77
1134	995925	37.77
1135	1220330	37.77
1136	3937259	37.77
1137	3958353	37.77
1138	4996343	37.77
1139	1209699	37.78
1140	Excalibur_c36321_1262	37.78
1141	wsnp_Ex_c905_1748920	37.78
1142	RAC875_c27690_237	37.8
1143	1319411	37.87
1144	wsnp_Ex_c3838_6980909	37.96
1145	RFL_Contig3352_463	37.98
1146	1090316	38.01
1147	1092381	38.01
1148	1139392	38.01
1149	2278609	38.01
1150	1399832	38.1
1151	BobWhite_c16654_166	38.16
1152	Tdurum_contig9291_553	38.16
1153	Ra_c3065_1630	38.16
1154	977525	38.22
1155	1206887	38.22
1156	wPt-3563	38.23
1157	2301740	38.23
1158	D_contig37543_277	38.23
1159	Excalibur_c47920_249	38.23
1160	BS00066569_51	38.25
1161	BS00022003_51	38.25
1162	Tdurum_contig102312_245	38.25
1163	RAC875_c7794_542	38.25
1164	BS00005311_51	38.25
1165	Kukri_c27691_226	38.25
1166	BobWhite_c17440_130	38.25
1167	1108584	38.26
1168	1150348	38.26
1169	3950518	38.28
1170	3960774	38.28
1171	4261703	38.28
1172	5358239	38.3
1173	Tdurum_contig30719_380	38.3
1174	Tdurum_contig29342_180	38.3
1175	RAC875_c3744_934	38.3
1176	1200561	38.31
1177	1260269	38.31
1178	3026048	38.31
1179	3027590	38.31
1180	wPt-9094	38.32
1181	BS00072264_51	38.33
1182	1236367	38.36
1183	2261993	38.36
1184	2322750	38.36
1185	wsnp_Ex_c3838_6980774	38.37
1186	3947666	38.37
1187	992653	38.37
1188	1000068	38.37
1189	1046782	38.37
1190	1087943	38.37
1191	1091275	38.37
1192	1100843	38.37
1193	1101106	38.37
1194	1159553	38.39
1195	4395753	38.43
1196	1106051	38.45
1197	1114951	38.45
1198	1165780	38.45
1199	1200982	38.45
1200	4005514	38.45
1201	4397878	38.45
1202	4408148	38.45
1203	5050428	38.45
1204	Kukri_rep_c108049_419	38.47
1205	1146328	38.48
1206	1151332	38.48
1207	1045135	38.48
1208	1105881	38.48
1209	1125869	38.48
1210	1139488	38.48
1211	1264814	38.48
1212	1280355	38.48
1213	1131705	38.49
1214	RAC875_c7878_1040	38.49
1215	983562	38.5
1216	1071089	38.5
1217	1090003	38.5
1218	1108013	38.5
1219	1132626	38.5
1220	1162287	38.5
1221	1218006	38.5
1222	1769646	38.5
1223	1769787	38.5
1224	3570563	38.5
1225	3941984	38.5
1226	3955709	38.5
1227	4003368	38.5
1228	4004070	38.5
1229	4004116	38.5
1230	4005230	38.5
1231	5411376	38.5
1232	1108070	38.51
1233	5002700	38.54
1234	1062896	38.58
1235	3021713	38.58
1236	993597	38.58
1237	1058052	38.58
1238	1086081	38.58
1239	1105861	38.58
1240	1125305	38.58
1241	1138125	38.58
1242	1142244	38.58
1243	1214094	38.58
1244	1228199	38.58
1245	1293026	38.58
1246	2291368	38.58
1247	3023377	38.58
1248	3533046	38.58
1249	3934251	38.58
1250	3942653	38.58
1251	3945671	38.58
1252	3953791	38.58
1253	3954427	38.58
1254	3956865	38.58
1255	3960483	38.58
1256	4396926	38.58
1257	4404258	38.58
1258	4542165	38.58
1259	5332664	38.58
1260	5582673	38.58
1261	5999744	38.58
1262	7488371	38.58
1263	wPt-7201	38.59
1264	Kukri_c25223_487	38.59
1265	Ku_c21955_1502	38.59
1266	Excalibur_c18767_309	38.59
1267	Excalibur_c12029_1650	38.59
1268	BS00062427_51	38.6
1269	Tdurum_contig45240_1309	38.6
1270	Ra_c33743_472	38.6
1271	Ku_c21587_754	38.6
1272	CAP12_c667_143	38.6
1273	CAP11_c3113_79	38.6
1274	1011001	38.61
1275	1077453	38.61
1276	1088216	38.61
1277	1093168	38.61
1278	1160833	38.61
1279	Excalibur_c15084_167	38.61
1280	1697316	38.63
1281	Kukri_c9358_269	38.64
1282	Excalibur_c1110_978	38.64
1283	Excalibur_c1110_390	38.64
1284	Excalibur_c1110_328	38.64
1285	tplb0035p20_710	38.66
1286	Tdurum_contig42421_552	38.66
1287	Tdurum_contig42081_2942	38.66
1288	RAC875_c15745_124	38.66
1289	Kukri_rep_c95804_119	38.66
1290	BobWhite_c7114_237	38.66
1291	1217926	38.67
1292	985829	38.68
1293	1086264	38.68
1294	1115076	38.68
1295	4910480	38.68
1296	3025140	38.75
1297	Kukri_c42549_626	38.75
1298	1228948	38.76
1299	1283557	38.76
1300	Kukri_rep_c106191_66	38.76
1301	Excalibur_c29933_351	38.77
1302	1049885	38.79
1303	1089088	38.8
1304	1092315	38.8
1305	1282715	38.8
1306	1863018	38.8
1307	4005132	38.8
1308	RAC875_c30044_482	38.8
1309	Kukri_c66668_597	38.8
1310	BS00066403_51	38.82
1311	BS00023008_51	38.82
1312	Kukri_c25201_305	38.82
1313	BS00101071_51	38.82
1314	4993281	38.83
1315	Tdurum_contig14863_885	38.83
1316	5970042	38.86
1317	3939029	38.87
1318	3955909	38.87
1319	1091782	38.87
1320	1098393	38.87
1321	3939807	38.87
1322	4004948	38.87
1323	Tdurum_contig42421_526	38.87
1324	Tdurum_contig14991_138	38.87
1325	RAC875_c4583_1518	38.87
1326	Excalibur_c9426_622	38.87
1327	Excalibur_c19267_685	38.87
1328	BS00034304_51	38.88
1329	Tdurum_contig20340_79	38.88
1330	RAC875_c81257_422	38.89
1331	Kukri_c21784_411	38.89
1332	Ku_c8369_779	38.89
1333	Ku_c21955_1516	38.89
1334	1008358	38.9
1335	Opata_314722_86_PstIMseI_SNP	38.9
1336	Opata_1601942_64_PstIMspI_SNP	38.9
1337	Opata_1706880_20_PstIMspI_SNP	38.9
1338	Opata_909840_26_PstIMseI_SNP	38.9
1339	Opata_909840_27_PstIMseI_SNP	38.9
1340	Opata_909840_3_PstIMseI_SNP	38.9
1341	Opata_1557694_46_PstIMspI_SNP	38.9
1342	wsnp_Ra_c21347_30731133	38.93
1343	1019416	38.93
1344	1096182	38.93
1345	1131835	38.93
1346	1136364	38.93
1347	1205829	38.93
1348	1223930	38.93
1349	1230227	38.93
1350	2323308	38.93
1351	2324475	38.93
1352	1114953	38.93
1353	1247317	38.93
1354	2275703	38.93
1355	3384984	38.93
1356	3949630	38.93
1357	4004144	38.93
1358	4005204	38.93
1359	4406220	38.94
1360	5410407	38.94
1361	120079	38.94
1362	376739	38.94
1363	980040	38.94
1364	984812	38.94
1365	990397	38.94
1366	991410	38.94
1367	994103	38.94
1368	997456	38.94
1369	999243	38.94
1370	1002425	38.94
1371	1056179	38.94
1372	1057568	38.94
1373	1063680	38.94
1374	1065565	38.94
1375	1067589	38.94
1376	1074836	38.94
1377	1087293	38.94
1378	1088082	38.94
1379	1090438	38.94
1380	1090956	38.94
1381	1100802	38.94
1382	1101007	38.94
1383	1102938	38.94
1384	1103927	38.94
1385	1104006	38.94
1386	1104958	38.94
1387	1109998	38.94
1388	1115608	38.94
1389	1117929	38.94
1390	1120716	38.94
1391	1123488	38.94
1392	1130531	38.94
1393	1155471	38.94
1394	1167440	38.94
1395	1200845	38.94
1396	1202709	38.94
1397	1203148	38.94
1398	1203502	38.94
1399	1210271	38.94
1400	1212958	38.94
1401	1220517	38.94
1402	1238878	38.94
1403	1263501	38.94
1404	1266964	38.94
1405	1280181	38.94
1406	1695811	38.94
1407	1724327	38.94
1408	2254453	38.94
1409	2275340	38.94
1410	2347291	38.94
1411	wPt-4262	38.95
1412	997801	38.97
1413	1050234	38.97
1414	1152108	38.97
1415	1203750	38.97
1416	1259510	38.97
1417	2278258	38.97
1418	2291428	38.97
1419	3023223	38.97
1420	3064687	38.97
1421	Tdurum_contig11657_875	38.97
1422	Kukri_c55051_414	38.97
1423	BobWhite_c31195_268	38.97
1424	RAC875_c2061_292	38.97
1425	1038616	38.98
1426	1081887	38.98
1427	1086529	38.98
1428	1128503	38.98
1429	1130999	38.98
1430	1142285	38.98
1431	1162887	38.98
1432	1201179	38.98
1433	1201649	38.98
1434	1212166	38.98
1435	1242965	38.98
1436	1281135	38.98
1437	1299392	38.98
1438	1689151	38.98
1439	1696559	38.98
1440	2257017	38.98
1441	3023638	38.98
1442	3028927	38.98
1443	RAC875_rep_c86466_74	38.98
1444	Kukri_c30814_589	38.98
1445	Kukri_c15817_496	38.99
1446	D_GDS7LZN01ATAF2_263	38.99
1447	RFL_Contig3674_847	38.99
1448	RAC875_rep_c105791_972	38.99
1449	BS00022110_51	39.02
1450	980071	39.04
1451	RAC875_c2961_2606	39.04
1452	Excalibur_c30178_439	39.04
1453	CAP11_rep_c4201_126	39.04
1454	2275889	39.05
1455	Kukri_c10512_427	39.06
1456	Excalibur_c19948_1047	39.06
1457	1076462	39.07
1458	1126439	39.07
1459	2309537	39.07
1460	3025355	39.07
1461	3942678	39.07
1462	3956274	39.07
1463	3958546	39.07
1464	4017850	39.07
1465	4405165	39.07
1466	4406925	39.07
1467	1106800	39.1
1468	1139101	39.1
1469	1205116	39.1
1470	1219081	39.1
1471	1401116	39.1
1472	1694765	39.1
1473	1696459	39.1
1474	2278245	39.1
1475	3952723	39.1
1476	4003437	39.1
1477	5578213	39.1
1478	2303255	39.11
1479	wsnp_Ex_c12029_19258493	39.13
1480	BobWhite_rep_c63811_350	39.13
1481	Kukri_rep_c116036_579	39.13
1482	Excalibur_rep_c115373_88	39.13
1483	Excalibur_c60421_393	39.13
1484	Excalibur_c33773_471	39.13
1485	Excalibur_c31834_308	39.13
1486	wsnp_Ex_c5461_9636197	39.18
1487	wsnp_Ex_c30551_39457110	39.18
1488	wsnp_Ex_c30551_39457494	39.18
1489	wsnp_Ra_c21347_30731229	39.18
1490	Tdurum_contig16994_438	39.18
1491	RAC875_c58332_383	39.18
1492	RAC875_c5728_75	39.18
1493	Kukri_c8666_1645	39.18
1494	Excalibur_c29933_552	39.18
1495	wsnp_Ex_c41347_48189975	39.19
1496	wsnp_Ex_c4501_8092034	39.19
1497	wsnp_Ex_rep_c67636_66293429	39.19
1498	wsnp_JD_c7404_8500079	39.19
1499	wsnp_Ra_c323_681466	39.19
1500	Tdurum_contig21223_237	39.19
1501	RAC875_c80184_71	39.19
1502	Kukri_c8666_1060	39.19
1503	wsnp_Ex_c11913_19105189	39.19
1504	tplb0032b23_1830	39.19
1505	tplb0029b03_880	39.19
1506	Tdurum_contig20362_294	39.19
1507	Tdurum_contig16994_246	39.19
1508	RFL_Contig5633_1286	39.19
1509	RFL_Contig1968_395	39.19
1510	RAC875_s117925_244	39.19
1511	RAC875_rep_c73697_733	39.19
1512	RAC875_rep_c105884_546	39.19
1513	RAC875_c7823_303	39.19
1514	BS00003975_51	39.19
1515	RAC875_c52338_1019	39.19
1516	RAC875_c23274_399	39.19
1517	RAC875_c14769_1274	39.19
1518	RAC875_c106214_53	39.19
1519	Ra_c11738_1041	39.19
1520	Kukri_rep_c104883_557	39.19
1521	Kukri_rep_c103062_146	39.19
1522	Kukri_c81248_93	39.19
1523	Kukri_c36260_436	39.19
1524	Kukri_c28700_510	39.19
1525	Kukri_c25634_710	39.19
1526	Kukri_c2052_778	39.19
1527	Kukri_c20143_2364	39.19
1528	Kukri_c194_132	39.19
1529	BobWhite_c55284_78	39.19
1530	Ku_c15737_508	39.19
1531	BobWhite_c51109_247	39.19
1532	BobWhite_c4852_242	39.19
1533	IAAV2087	39.19
1534	GENE-3606_1580	39.19
1535	BobWhite_c40348_238	39.19
1536	Excalibur_rep_c68779_556	39.19
1537	Excalibur_rep_c110379_169	39.19
1538	Excalibur_rep_c110169_237	39.19
1539	Excalibur_rep_c103222_201	39.19
1540	Excalibur_c9021_1702	39.19
1541	Excalibur_c65936_81	39.19
1542	Excalibur_c44910_67	39.19
1543	Excalibur_c26460_131	39.19
1544	Excalibur_c16326_399	39.19
1545	Excalibur_c11768_245	39.19
1546	Excalibur_c11167_1207	39.19
1547	Ex_c15838_2421	39.19
1548	Ex_c14137_985	39.19
1549	D_GBUVHFX01EH6C6_52	39.19
1550	D_contig72869_266	39.19
1551	D_contig25485_468	39.19
1552	BobWhite_c18433_76	39.19
1553	RAC875_c9934_252	39.19
1554	Kukri_c54915_108	39.19
1555	IAAV1838	39.19
1556	Excalibur_c18413_101	39.19
1557	Excalibur_c10339_1771	39.19
1558	tplb0040j18_521	39.19
1559	RFL_Contig5814_1472	39.19
1560	RAC875_c11448_462	39.19
1561	wsnp_JD_c1796_2496653	39.2
1562	wsnp_Ex_rep_c68441_67261679	39.2
1563	wsnp_Ex_rep_c68441_67261799	39.2
1564	wsnp_Ex_rep_c101757_87064771	39.2
1565	wsnp_Ex_rep_c101757_87065032	39.2
1566	wsnp_Ex_rep_c101757_87065169	39.2
1567	wsnp_Ex_rep_c103972_88799335	39.2
1568	wsnp_Ex_rep_c72507_70869798	39.2
1569	wsnp_BE442892A_Ta_2_2	39.2
1570	wsnp_BE497368A_Ta_2_1	39.2
1571	wsnp_CD453438A_Ta_2_1	39.2
1572	wsnp_Ex_c12440_19836844	39.2
1573	wsnp_Ex_c15163_23357477	39.2
1574	wsnp_Ex_c4666_8349206	39.2
1575	wsnp_Ex_rep_c113621_94394656	39.2
1576	wsnp_Ex_rep_c68515_67349716	39.2
1577	wsnp_Ex_rep_c68515_67349904	39.2
1578	wsnp_Ex_rep_c70343_69286072	39.2
1579	wsnp_Ex_rep_c70343_69286263	39.2
1580	wsnp_JD_c6047_7211052	39.2
1581	wsnp_Ku_c5071_9049540	39.2
1582	wsnp_Ku_c5071_9050628	39.2
1583	wsnp_Ra_c13_24540	39.2
1584	wsnp_Ra_c13_24576	39.2
1585	wsnp_Ra_c13_24911	39.2
1586	wsnp_BE444644A_Ta_2_1	39.2
1587	wsnp_BE496976A_Ta_2_1	39.2
1588	wsnp_BE499257A_Ta_2_1	39.2
1589	wsnp_CAP11_c951_572693	39.2
1590	wsnp_Ex_c10109_16614013	39.2
1591	wsnp_Ex_c11309_18272122	39.2
1592	wsnp_Ex_c11309_18272248	39.2
1593	wsnp_Ex_c21528_30676357	39.2
1594	wsnp_Ex_c6117_10704945	39.2
1595	wsnp_JD_c20604_18293112	39.2
1596	wsnp_RFL_Contig1037_53403	39.2
1597	wsnp_RFL_Contig2092_1346776	39.2
1598	wsnp_RFL_Contig4307_5006558	39.2
1599	wsnp_RFL_Contig4707_5618911	39.2
1600	wsnp_Ex_c14839_22961659	39.2
1601	wsnp_Ex_c14839_22961666	39.2
1602	wsnp_Ex_rep_c103811_88676355	39.2
1603	wsnp_Ra_c18755_27856508	39.2
1604	wsnp_Ra_c18755_27856621	39.2
1605	wsnp_Ra_c4187_7642735	39.2
1606	wsnp_Ra_c4187_7643034	39.2
1607	wsnp_Ra_c47593_53112743	39.2
1608	wsnp_Ra_c47593_53112812	39.2
1609	wsnp_RFL_Contig4136_4696148	39.2
1610	wsnp_Ku_c11110_18216209	39.2
1611	wsnp_BE444644A_Ta_2_2	39.2
1612	wsnp_Ex_c14812_22928900	39.2
1613	wsnp_Ex_c26581_35828388	39.2
1614	wsnp_Ex_c11874_19050989	39.2
1615	wsnp_Ex_c16317_24795290	39.2
1616	wsnp_Ex_c7668_13089715	39.2
1617	wsnp_Ex_c7841_13337935	39.2
1618	wsnp_BE500291A_Ta_2_1	39.2
1619	wsnp_Ex_c130_258776	39.2
1620	wsnp_Ex_c130_259006	39.2
1621	wsnp_Ex_c130_259533	39.2
1622	wsnp_Ex_c15084_23263641	39.2
1623	wsnp_Ex_c18805_27686000	39.2
1624	wsnp_Ex_c20611_29693561	39.2
1625	wsnp_Ex_c2922_5391083	39.2
1626	wsnp_Ex_c31570_40343841	39.2
1627	wsnp_Ex_rep_c104567_89248000	39.2
1628	wsnp_Ex_rep_c110023_92574403	39.2
1629	wsnp_JD_c8448_9444839	39.2
1630	wsnp_Ku_c16812_25759885	39.2
1631	wsnp_Ku_c328_679106	39.2
1632	wsnp_Ku_rep_c70261_69822367	39.2
1633	wsnp_Ra_c10053_16636851	39.2
1634	wsnp_Ra_c14112_22155451	39.2
1635	wsnp_Ra_c17541_26430903	39.2
1636	wsnp_Ra_c18459_27525981	39.2
1637	wsnp_Ra_c2228_4309233	39.2
1638	wsnp_Ra_c2228_4310870	39.2
1639	wsnp_Ra_c6788_11804894	39.2
1640	wsnp_Ex_c3369_6192815	39.2
1641	wsnp_Ex_rep_c68117_66883366	39.2
1642	wsnp_Ex_rep_c68269_67060931	39.2
1643	wsnp_Ra_c22491_31958067	39.2
1644	wsnp_BE426080A_Ta_2_1	39.2
1645	wsnp_Ex_c19820_28829623	39.2
1646	wsnp_Ex_c44230_50338772	39.2
1647	wsnp_Ex_c12845_20371496	39.2
1648	wsnp_Ex_c1981_3728899	39.2
1649	wsnp_Ex_c19892_28910730	39.2
1650	wsnp_Ex_c23509_32746806	39.2
1651	wsnp_Ex_c29061_38130966	39.2
1652	wsnp_Ex_rep_c66733_65077608	39.2
1653	wsnp_JD_c9771_10559815	39.2
1654	wsnp_Ku_c644_1332610	39.2
1655	wsnp_Ku_c933_1913402	39.2
1656	wsnp_Ku_rep_c102220_89250165	39.2
1657	wsnp_Ra_rep_c75364_72953286	39.2
1658	wsnp_Ra_rep_c75364_72953405	39.2
1659	wsnp_Ex_c23509_32746909	39.2
1660	wsnp_Ex_c6212_10842181	39.2
1661	wsnp_Ra_rep_c105791_89683548	39.2
1662	wsnp_Ku_c1102_2211433	39.2
1663	wsnp_Ra_c212_447994	39.2
1664	wsnp_Ex_c10231_16783750	39.2
1665	wsnp_Ex_c2718_5038582	39.2
1666	wsnp_Ku_c18935_28337577	39.2
1667	wsnp_Ra_c11420_18529863	39.2
1668	wsnp_Ex_c2718_5038502	39.2
1669	wsnp_Ex_c5267_9318903	39.2
1670	wsnp_Ex_c62351_62025689	39.2
1671	wsnp_Ex_rep_c67394_65974276	39.2
1672	wsnp_Ku_c48254_54492007	39.2
1673	wsnp_Ra_c24707_34262900	39.2
1674	wsnp_Ex_c15046_23216392	39.2
1675	wsnp_Ex_c28827_37918346	39.2
1676	wsnp_Ex_c356_698872	39.2
1677	wsnp_JD_rep_c61843_39601402	39.2
1678	wsnp_Ku_c4389_7970859	39.2
1679	wsnp_Ra_rep_c69221_66574148	39.2
1680	wsnp_Ra_rep_c69221_66574260	39.2
1681	wsnp_Ex_c43642_49901192	39.2
1682	wsnp_Ku_c10720_17663337	39.2
1683	wsnp_Ex_c62701_62229607	39.2
1684	wsnp_Ex_rep_c71219_70023450	39.2
1685	wsnp_Ex_c19134_28056012	39.2
1686	wsnp_Ex_c4211_7606269	39.2
1687	wsnp_Ex_c5013_8914160	39.2
1688	wsnp_Ku_c7890_13513783	39.2
1689	wsnp_Ex_rep_c69526_68472787	39.2
1690	wsnp_BF201102A_Ta_2_1	39.2
1691	wsnp_CAP7_c2282_1107112	39.2
1692	wsnp_Ex_c31830_40573624	39.2
1693	wsnp_Ku_c7890_13514597	39.2
1694	wsnp_Ex_c807_1586396	39.2
1695	wsnp_Ex_rep_c69526_68472665	39.2
1696	wsnp_BE499835A_Ta_2_1	39.2
1697	wsnp_BE499835A_Ta_2_2	39.2
1698	wsnp_Ex_c807_1585614	39.2
1699	wsnp_Ex_c807_1586158	39.2
1700	wsnp_Ku_c29319_39227528	39.2
1701	wsnp_Ex_rep_c67179_65674582	39.2
1702	wsnp_Ex_c9842_16228523	39.2
1703	wsnp_Ex_c11992_19213600	39.2
1704	wsnp_Ex_c11992_19213872	39.2
1705	wsnp_Ex_c2459_4591276	39.2
1706	wsnp_Ex_c57094_58953404	39.2
1707	wsnp_Ex_c28908_37989067	39.2
1708	wsnp_Ex_c28908_37989320	39.2
1709	wsnp_Ku_c1254_2498515	39.2
1710	wsnp_Ex_rep_c102143_87374122	39.2
1711	wsnp_Ex_rep_c102143_87374435	39.2
1712	wsnp_RFL_Contig1899_1055139	39.2
1713	wsnp_JD_c940_1381248	39.2
1714	wsnp_JD_c940_1381378	39.2
1715	wsnp_Ku_c9559_15999945	39.2
1716	wsnp_Ku_c9559_16000086	39.2
1717	wsnp_BF474606A_Td_2_1	39.2
1718	wsnp_Ex_c16551_25060833	39.2
1719	wsnp_Ex_c16551_25061395	39.2
1720	wsnp_Ex_c16551_25061517	39.2
1721	wsnp_Ex_c16551_25061550	39.2
1722	wsnp_Ex_c3620_6612231	39.2
1723	wsnp_Ex_c6209_10838456	39.2
1724	wsnp_Ex_c6209_10838852	39.2
1725	wsnp_JD_c2128_2930503	39.2
1726	wsnp_Ex_c905_1749059	39.2
1727	wsnp_BE399966A_Ta_2_3	39.2
1728	wsnp_BE445181B_Ta_2_1	39.2
1729	wsnp_CAP7_c2359_1143002	39.2
1730	wsnp_Ex_c14137_22064017	39.2
1731	wsnp_Ex_c18882_27770145	39.2
1732	wsnp_Ex_c2376_4454741	39.2
1733	wsnp_Ex_c29051_38120784	39.2
1734	wsnp_Ex_c3620_6612294	39.2
1735	wsnp_Ex_c3620_6612663	39.2
1736	wsnp_Ex_c5445_9616682	39.2
1737	wsnp_Ex_c58012_59490259	39.2
1738	wsnp_Ex_c9117_15173882	39.2
1739	wsnp_JD_c2128_2930150	39.2
1740	wsnp_JG_c1114_607579	39.2
1741	wsnp_Ku_c10646_17556670	39.2
1742	wsnp_Ku_c2042_3961943	39.2
1743	wsnp_Ku_c6125_10773757	39.2
1744	wsnp_Ra_c16020_24570294	39.2
1745	wsnp_Ra_c9233_15459255	39.2
1746	wsnp_RFL_Contig1895_1048945	39.2
1747	wsnp_RFL_Contig2055_1299786	39.2
1748	wsnp_RFL_Contig2533_2150926	39.2
1749	wsnp_RFL_Contig2662_2350504	39.2
1750	wsnp_RFL_Contig2675_2368988	39.2
1751	wsnp_RFL_Contig3020_2903983	39.2
1752	wsnp_RFL_Contig3340_3434404	39.2
1753	wsnp_RFL_Contig3762_4035739	39.2
1754	wsnp_RFL_Contig3842_4184631	39.2
1755	wsnp_RFL_Contig4469_5283382	39.2
1756	wsnp_BF201102B_Ta_2_1	39.2
1757	wsnp_Ex_c25707_34968426	39.2
1758	wsnp_Ex_c65569_63926293	39.2
1759	wsnp_Ex_rep_c69401_68338942	39.2
1760	wsnp_Ex_c9301_15450818	39.2
1761	tPt-1778	39.2
1762	wPt-2768	39.2
1763	wPt-4249	39.2
1764	wPt-6048	39.2
1765	wPt-0662	39.2
1766	wPt-5787	39.2
1767	wPt-7895	39.2
1768	wPt-8465	39.2
1769	1009004	39.2
1770	1053337	39.2
1771	1058915	39.2
1772	1061803	39.2
1773	1092892	39.2
1774	1094466	39.2
1775	1133301	39.2
1776	1205628	39.2
1777	1233881	39.2
1778	1274527	39.2
1779	1283887	39.2
1780	1299185	39.2
1781	wPt-0560	39.2
1782	wPt-0893	39.2
1783	981739	39.2
1784	985788	39.2
1785	988567	39.2
1786	998250	39.2
1787	1061794	39.2
1788	1078477	39.2
1789	1094660	39.2
1790	1100156	39.2
1791	1100873	39.2
1792	1105177	39.2
1793	1116218	39.2
1794	1121705	39.2
1795	1127387	39.2
1796	1130861	39.2
1797	1160592	39.2
1798	1179041	39.2
1799	1205356	39.2
1800	1218034	39.2
1801	1242493	39.2
1802	1246182	39.2
1803	1249781	39.2
1804	1270430	39.2
1805	1273173	39.2
1806	1296993	39.2
1807	1298772	39.2
1808	1313479	39.2
1809	1665968	39.2
1810	1715732	39.2
1811	2262455	39.2
1812	2275651	39.2
1813	2275755	39.2
1814	2288942	39.2
1815	2304205	39.2
1816	2369527	39.2
1817	3021614	39.2
1818	3024441	39.2
1819	3024721	39.2
1820	3034030	39.2
1821	3034310	39.2
1822	1218456	39.2
1823	3029496	39.2
1824	1021687	39.2
1825	1026131	39.2
1826	1053047	39.2
1827	1055130	39.2
1828	1075700	39.2
1829	1090807	39.2
1830	1100387	39.2
1831	1107307	39.2
1832	1108262	39.2
1833	1112731	39.2
1834	1115078	39.2
1835	1115255	39.2
1836	1116448	39.2
1837	1123065	39.2
1838	1258344	39.2
1839	1298579	39.2
1840	1307620	39.2
1841	1382596	39.2
1842	1712157	39.2
1843	2276210	39.2
1844	2339450	39.2
1845	3028654	39.2
1846	5358386	39.2
1847	5573464	39.2
1848	wPt-9887	39.2
1849	wPt-7584	39.2
1850	wPt-7838	39.2
1851	wPt-9614	39.2
1852	wPt-2041	39.2
1853	wPt-3620	39.2
1854	wPt-9452	39.2
1855	tPt-1212	39.2
1856	tPt-2531	39.2
1857	wPt-2124	39.2
1858	wPt-2320	39.2
1859	wPt-2661	39.2
1860	wPt-8466	39.2
1861	wPt-9721	39.2
1862	wPt-9996	39.2
1863	tPt-9702	39.2
1864	wPt-1712	39.2
1865	wPt-7381	39.2
1866	wPt-8236	39.2
1867	wPt-1954	39.2
1868	982056	39.2
1869	983791	39.2
1870	989852	39.2
1871	1017329	39.2
1872	1036760	39.2
1873	1039902	39.2
1874	1049837	39.2
1875	1058522	39.2
1876	1068812	39.2
1877	1073131	39.2
1878	1074130	39.2
1879	1074342	39.2
1880	1075186	39.2
1881	1081102	39.2
1882	1085094	39.2
1883	1087863	39.2
1884	1088331	39.2
1885	1089890	39.2
1886	1090411	39.2
1887	1099522	39.2
1888	1099838	39.2
1889	1102884	39.2
1890	1104854	39.2
1891	1107312	39.2
1892	1108724	39.2
1893	1122252	39.2
1894	1127515	39.2
1895	1129886	39.2
1896	1130299	39.2
1897	1137166	39.2
1898	1317619	39.2
1899	1670185	39.2
1900	1686703	39.2
1901	3026293	39.2
1902	3027818	39.2
1903	3029299	39.2
1904	M6_1004881_PstIMluI_PA	39.2
1905	M6_1048668_PstIMluI_PA	39.2
1906	M6_1056301_PstIMluI_PA	39.2
1907	M6_106886_PstIMluI_PA	39.2
1908	M6_1081826_PstIMluI_PA	39.2
1909	M6_1093341_PstIMluI_PA	39.2
1910	M6_1109821_PstIMluI_PA	39.2
1911	M6_1134682_PstIMluI_PA	39.2
1912	M6_1152375_PstIMluI_PA	39.2
1913	M6_1212303_PstIMluI_PA	39.2
1914	M6_1235862_PstIMluI_PA	39.2
1915	M6_1267090_PstIMluI_PA	39.2
1916	M6_129627_PstIMluI_PA	39.2
1917	M6_1298855_PstIMluI_PA	39.2
1918	M6_1316327_PstIMluI_PA	39.2
1919	M6_1329202_PstIMluI_PA	39.2
1920	M6_1350114_PstIMluI_PA	39.2
1921	M6_1375936_PstIMluI_PA	39.2
1922	M6_138620_PstIMluI_PA	39.2
1923	M6_1387243_PstIMluI_PA	39.2
1924	M6_1394231_PstIMluI_PA	39.2
1925	M6_1403685_PstIMluI_PA	39.2
1926	M6_141347_PstIMluI_PA	39.2
1927	M6_1421747_PstIMluI_PA	39.2
1928	M6_1422911_PstIMluI_PA	39.2
1929	M6_1451292_PstIMluI_PA	39.2
1930	M6_145256_PstIMluI_PA	39.2
1931	M6_1467764_PstIMluI_PA	39.2
1932	M6_1473695_PstIMluI_PA	39.2
1933	M6_1492129_PstIMluI_PA	39.2
1934	M6_1497944_PstIMluI_PA	39.2
1935	M6_1515953_PstIMluI_PA	39.2
1936	M6_1528187_PstIMluI_PA	39.2
1937	M6_158602_PstIMluI_PA	39.2
1938	M6_1608660_PstIMluI_PA	39.2
1939	M6_1624080_PstIMluI_PA	39.2
1940	M6_1661453_PstIMluI_PA	39.2
1941	M6_1673546_PstIMluI_PA	39.2
1942	M6_1682482_PstIMluI_PA	39.2
1943	M6_1686653_PstIMluI_PA	39.2
1944	M6_1700935_PstIMluI_PA	39.2
1945	M6_1722374_PstIMluI_PA	39.2
1946	M6_1759136_PstIMluI_PA	39.2
1947	M6_1773705_PstIMluI_PA	39.2
1948	M6_1807872_PstIMluI_PA	39.2
1949	M6_1826904_PstIMluI_PA	39.2
1950	M6_1835725_PstIMluI_PA	39.2
1951	M6_18683_PstIMluI_PA	39.2
1952	M6_1874887_PstIMluI_PA	39.2
1953	M6_1888938_PstIMluI_PA	39.2
1954	M6_1934189_PstIMluI_PA	39.2
1955	M6_1970022_PstIMluI_PA	39.2
1956	M6_1970660_PstIMluI_PA	39.2
1957	M6_1971397_PstIMluI_PA	39.2
1958	M6_1979337_PstIMluI_PA	39.2
1959	M6_200516_PstIMluI_PA	39.2
1960	M6_2005532_PstIMluI_PA	39.2
1961	M6_2008934_PstIMluI_PA	39.2
1962	M6_2039744_PstIMluI_PA	39.2
1963	M6_204671_PstIMluI_PA	39.2
1964	M6_2071750_PstIMluI_PA	39.2
1965	M6_2072535_PstIMluI_PA	39.2
1966	M6_2074558_PstIMluI_PA	39.2
1967	M6_2076180_PstIMluI_PA	39.2
1968	M6_2076382_PstIMluI_PA	39.2
1969	M6_2095228_PstIMluI_PA	39.2
1970	M6_2103156_PstIMluI_PA	39.2
1971	M6_2104118_PstIMluI_PA	39.2
1972	M6_2123590_PstIMluI_PA	39.2
1973	M6_2128423_PstIMluI_PA	39.2
1974	M6_2153564_PstIMluI_PA	39.2
1975	M6_2156229_PstIMluI_PA	39.2
1976	M6_2156498_PstIMluI_PA	39.2
1977	M6_2172080_PstIMluI_PA	39.2
1978	M6_2190949_PstIMluI_PA	39.2
1979	M6_2195534_PstIMluI_PA	39.2
1980	M6_2202002_PstIMluI_PA	39.2
1981	M6_2211307_PstIMluI_PA	39.2
1982	M6_2213076_PstIMluI_PA	39.2
1983	M6_2219731_PstIMluI_PA	39.2
1984	M6_2253832_PstIMluI_PA	39.2
1985	M6_2260330_PstIMluI_PA	39.2
1986	M6_2306713_PstIMluI_PA	39.2
1987	M6_2344280_PstIMluI_PA	39.2
1988	M6_2350132_PstIMluI_PA	39.2
1989	M6_2356920_PstIMluI_PA	39.2
1990	M6_2357612_PstIMluI_PA	39.2
1991	M6_2370853_PstIMluI_PA	39.2
1992	M6_2377167_PstIMluI_PA	39.2
1993	M6_2411139_PstIMluI_PA	39.2
1994	M6_2442380_PstIMluI_PA	39.2
1995	M6_2487131_PstIMluI_PA	39.2
1996	M6_2509296_PstIMluI_PA	39.2
1997	M6_2511746_PstIMluI_PA	39.2
1998	M6_2548893_PstIMluI_PA	39.2
1999	M6_255850_PstIMluI_PA	39.2
2000	M6_2589012_PstIMluI_PA	39.2
2001	M6_2592373_PstIMluI_PA	39.2
2002	M6_2592934_PstIMluI_PA	39.2
2003	M6_2597678_PstIMluI_PA	39.2
2004	M6_2611361_PstIMluI_PA	39.2
2005	M6_2625557_PstIMluI_PA	39.2
2006	M6_2639415_PstIMluI_PA	39.2
2007	M6_2640628_PstIMluI_PA	39.2
2008	M6_2670290_PstIMluI_PA	39.2
2009	M6_2684008_PstIMluI_PA	39.2
2010	M6_2694209_PstIMluI_PA	39.2
2011	M6_2710533_PstIMluI_PA	39.2
2012	M6_2711980_PstIMluI_PA	39.2
2013	M6_296047_PstIMluI_PA	39.2
2014	M6_30692_PstIMluI_PA	39.2
2015	M6_311615_PstIMluI_PA	39.2
2016	M6_320203_PstIMluI_PA	39.2
2017	M6_320271_PstIMluI_PA	39.2
2018	M6_324680_PstIMluI_PA	39.2
2019	M6_33031_PstIMluI_PA	39.2
2020	M6_366037_PstIMluI_PA	39.2
2021	M6_380656_PstIMluI_PA	39.2
2022	M6_382879_PstIMluI_PA	39.2
2023	M6_385661_PstIMluI_PA	39.2
2024	M6_422090_PstIMluI_PA	39.2
2025	M6_435760_PstIMluI_PA	39.2
2026	M6_456433_PstIMluI_PA	39.2
2027	M6_466046_PstIMluI_PA	39.2
2028	M6_570913_PstIMluI_PA	39.2
2029	M6_57481_PstIMluI_PA	39.2
2030	M6_578829_PstIMluI_PA	39.2
2031	M6_595395_PstIMluI_PA	39.2
2032	M6_613664_PstIMluI_PA	39.2
2033	M6_614548_PstIMluI_PA	39.2
2034	M6_618271_PstIMluI_PA	39.2
2035	M6_64272_PstIMluI_PA	39.2
2036	M6_651798_PstIMluI_PA	39.2
2037	M6_65977_PstIMluI_PA	39.2
2038	M6_661785_PstIMluI_PA	39.2
2039	M6_688161_PstIMluI_PA	39.2
2040	M6_701399_PstIMluI_PA	39.2
2041	M6_70794_PstIMluI_PA	39.2
2042	M6_733497_PstIMluI_PA	39.2
2043	M6_734194_PstIMluI_PA	39.2
2044	M6_764391_PstIMluI_PA	39.2
2045	M6_774344_PstIMluI_PA	39.2
2046	M6_801009_PstIMluI_PA	39.2
2047	M6_844661_PstIMluI_PA	39.2
2048	M6_846038_PstIMluI_PA	39.2
2049	M6_858292_PstIMluI_PA	39.2
2050	M6_865291_PstIMluI_PA	39.2
2051	M6_867265_PstIMluI_PA	39.2
2052	M6_883011_PstIMluI_PA	39.2
2053	M6_88629_PstIMluI_PA	39.2
2054	M6_917205_PstIMluI_PA	39.2
2055	M6_939374_PstIMluI_PA	39.2
2056	M6_966995_PstIMluI_PA	39.2
2057	M6_1014904_PstIMseI_PA	39.2
2058	M6_1196713_PstIMseI_PA	39.2
2059	M6_1212966_PstIMseI_PA	39.2
2060	M6_1214288_PstIMseI_PA	39.2
2061	M6_1272881_PstIMseI_PA	39.2
2062	M6_1275423_PstIMseI_PA	39.2
2063	M6_1281860_PstIMseI_PA	39.2
2064	M6_1299190_PstIMseI_PA	39.2
2065	M6_1299919_PstIMseI_PA	39.2
2066	M6_1304673_PstIMseI_PA	39.2
2067	M6_1401491_PstIMseI_PA	39.2
2068	M6_1445961_PstIMseI_PA	39.2
2069	M6_1476151_PstIMseI_PA	39.2
2070	M6_1573189_PstIMseI_PA	39.2
2071	M6_1870144_PstIMseI_PA	39.2
2072	M6_204309_PstIMseI_PA	39.2
2073	M6_222187_PstIMseI_PA	39.2
2074	M6_2376403_PstIMseI_PA	39.2
2075	M6_2453140_PstIMseI_PA	39.2
2076	M6_2726576_PstIMseI_PA	39.2
2077	M6_276610_PstIMseI_PA	39.2
2078	M6_285600_PstIMseI_PA	39.2
2079	M6_3194272_PstIMseI_PA	39.2
2080	M6_374826_PstIMseI_PA	39.2
2081	M6_379859_PstIMseI_PA	39.2
2082	M6_468370_PstIMseI_PA	39.2
2083	M6_483278_PstIMseI_PA	39.2
2084	M6_504758_PstIMseI_PA	39.2
2085	M6_583064_PstIMseI_PA	39.2
2086	M6_617923_PstIMseI_PA	39.2
2087	M6_692156_PstIMseI_PA	39.2
2088	M6_750829_PstIMseI_PA	39.2
2089	M6_758168_PstIMseI_PA	39.2
2090	M6_771993_PstIMseI_PA	39.2
2091	M6_83029_PstIMseI_PA	39.2
2092	M6_857603_PstIMseI_PA	39.2
2093	M6_879744_PstIMseI_PA	39.2
2094	M6_881567_PstIMseI_PA	39.2
2095	M6_911581_PstIMseI_PA	39.2
2096	M6_972317_PstIMseI_PA	39.2
2097	M6_1036939_PstIMspI_PA	39.2
2098	M6_10486_PstIMspI_PA	39.2
2099	M6_113068_PstIMspI_PA	39.2
2100	M6_1136000_PstIMspI_PA	39.2
2101	M6_117622_PstIMspI_PA	39.2
2102	M6_1218151_PstIMspI_PA	39.2
2103	M6_123051_PstIMspI_PA	39.2
2104	M6_126543_PstIMspI_PA	39.2
2105	M6_1313366_PstIMspI_PA	39.2
2106	M6_1385362_PstIMspI_PA	39.2
2107	M6_1502887_PstIMspI_PA	39.2
2108	M6_150766_PstIMspI_PA	39.2
2109	M6_1524110_PstIMspI_PA	39.2
2110	M6_1541992_PstIMspI_PA	39.2
2111	M6_1581666_PstIMspI_PA	39.2
2112	M6_1596666_PstIMspI_PA	39.2
2113	M6_162198_PstIMspI_PA	39.2
2114	M6_164271_PstIMspI_PA	39.2
2115	M6_169282_PstIMspI_PA	39.2
2116	M6_169351_PstIMspI_PA	39.2
2117	M6_1703510_PstIMspI_PA	39.2
2118	M6_172619_PstIMspI_PA	39.2
2119	M6_173179_PstIMspI_PA	39.2
2120	M6_1804047_PstIMspI_PA	39.2
2121	M6_1823418_PstIMspI_PA	39.2
2122	M6_18294_PstIMspI_PA	39.2
2123	M6_1891958_PstIMspI_PA	39.2
2124	M6_1938361_PstIMspI_PA	39.2
2125	M6_1954994_PstIMspI_PA	39.2
2126	M6_1981743_PstIMspI_PA	39.2
2127	M6_1988169_PstIMspI_PA	39.2
2128	M6_20352_PstIMspI_PA	39.2
2129	M6_206138_PstIMspI_PA	39.2
2130	M6_208676_PstIMspI_PA	39.2
2131	M6_209723_PstIMspI_PA	39.2
2132	M6_210168_PstIMspI_PA	39.2
2133	M6_2136341_PstIMspI_PA	39.2
2134	M6_2194833_PstIMspI_PA	39.2
2135	M6_219660_PstIMspI_PA	39.2
2136	M6_222731_PstIMspI_PA	39.2
2137	M6_2261880_PstIMspI_PA	39.2
2138	M6_2265285_PstIMspI_PA	39.2
2139	M6_2348652_PstIMspI_PA	39.2
2140	M6_2365256_PstIMspI_PA	39.2
2141	M6_238582_PstIMspI_PA	39.2
2142	M6_2398280_PstIMspI_PA	39.2
2143	M6_2445621_PstIMspI_PA	39.2
2144	M6_24955_PstIMspI_PA	39.2
2145	M6_256805_PstIMspI_PA	39.2
2146	M6_256830_PstIMspI_PA	39.2
2147	M6_257147_PstIMspI_PA	39.2
2148	M6_25852_PstIMspI_PA	39.2
2149	M6_25956_PstIMspI_PA	39.2
2150	M6_261137_PstIMspI_PA	39.2
2151	M6_263102_PstIMspI_PA	39.2
2152	M6_2634737_PstIMspI_PA	39.2
2153	M6_26798_PstIMspI_PA	39.2
2154	M6_2687021_PstIMspI_PA	39.2
2155	M6_2725863_PstIMspI_PA	39.2
2156	M6_273872_PstIMspI_PA	39.2
2157	M6_279157_PstIMspI_PA	39.2
2158	M6_2827926_PstIMspI_PA	39.2
2159	M6_2834674_PstIMspI_PA	39.2
2160	M6_288630_PstIMspI_PA	39.2
2161	M6_2921134_PstIMspI_PA	39.2
2162	M6_29314_PstIMspI_PA	39.2
2163	M6_2936299_PstIMspI_PA	39.2
2164	M6_296270_PstIMspI_PA	39.2
2165	M6_296273_PstIMspI_PA	39.2
2166	M6_300195_PstIMspI_PA	39.2
2167	M6_3039356_PstIMspI_PA	39.2
2168	M6_3093107_PstIMspI_PA	39.2
2169	M6_3121823_PstIMspI_PA	39.2
2170	M6_3188448_PstIMspI_PA	39.2
2171	M6_3215805_PstIMspI_PA	39.2
2172	M6_3345974_PstIMspI_PA	39.2
2173	M6_337178_PstIMspI_PA	39.2
2174	M6_3374343_PstIMspI_PA	39.2
2175	M6_3433670_PstIMspI_PA	39.2
2176	M6_3435627_PstIMspI_PA	39.2
2177	M6_3554076_PstIMspI_PA	39.2
2178	M6_38202_PstIMspI_PA	39.2
2179	M6_38509_PstIMspI_PA	39.2
2180	M6_404098_PstIMspI_PA	39.2
2181	M6_4147_PstIMspI_PA	39.2
2182	M6_45312_PstIMspI_PA	39.2
2183	M6_46732_PstIMspI_PA	39.2
2184	M6_57250_PstIMspI_PA	39.2
2185	M6_57842_PstIMspI_PA	39.2
2186	M6_61260_PstIMspI_PA	39.2
2187	M6_61894_PstIMspI_PA	39.2
2188	M6_63438_PstIMspI_PA	39.2
2189	M6_640385_PstIMspI_PA	39.2
2190	M6_68290_PstIMspI_PA	39.2
2191	M6_732273_PstIMspI_PA	39.2
2192	M6_78365_PstIMspI_PA	39.2
2193	M6_80441_PstIMspI_PA	39.2
2194	M6_815141_PstIMspI_PA	39.2
2195	M6_96710_PstIMspI_PA	39.2
2196	M6_99989_PstIMspI_PA	39.2
2197	Opata_1590018_24_PstIMspI_SNP	39.2
2198	Opata_1599556_54_PstIMspI_SNP	39.2
2199	Opata_1666036_73_PstIMspI_SNP	39.2
2200	Opata_1874865_13_PstIMspI_SNP	39.2
2201	Opata_1950566_45_PstIMspI_SNP	39.2
2202	Opata_2052356_71_PstIMspI_SNP	39.2
2203	Opata_2127870_35_PstIMspI_SNP	39.2
2204	Opata_2773146_60_PstIMspI_SNP	39.2
2205	Opata_4029228_73_PstIMspI_SNP	39.2
2206	M6_1135588_PstIMluI_PA	39.2
2207	M6_2697229_PstIMluI_PA	39.2
2208	M6_494588_PstIMluI_PA	39.2
2209	M6_554336_PstIMluI_PA	39.2
2210	M6_1146925_PstIMseI_PA	39.2
2211	M6_387190_PstIMseI_PA	39.2
2212	M6_208591_PstIMspI_PA	39.2
2213	M6_298379_PstIMspI_PA	39.2
2214	Opata_3778060_PstIMspI_PA	39.2
2215	M6_952978_PstIMseI_PA	39.2
2216	M6_38261_PstIMseI_PA	39.2
2217	M6_429466_PstIMseI_PA	39.2
2218	M6_221671_PstIMseI_PA	39.2
2219	M6_2783737_PstIMspI_PA	39.2
2220	M6_2743772_PstIMseI_PA	39.2
2221	M6_572884_PstIMseI_PA	39.2
2222	Opata_1269308_PstIMseI_PA	39.2
2223	Opata_1394285_PstIMseI_PA	39.2
2224	Opata_1403859_PstIMseI_PA	39.2
2225	Opata_1475341_PstIMseI_PA	39.2
2226	Opata_1558228_PstIMseI_PA	39.2
2227	Opata_1748440_PstIMseI_PA	39.2
2228	Opata_2240192_PstIMseI_PA	39.2
2229	Opata_285830_PstIMseI_PA	39.2
2230	Opata_288144_PstIMseI_PA	39.2
2231	Opata_3189517_PstIMseI_PA	39.2
2232	Opata_3425531_PstIMseI_PA	39.2
2233	Opata_3524670_PstIMseI_PA	39.2
2234	Opata_4120680_PstIMseI_PA	39.2
2235	Opata_559094_PstIMseI_PA	39.2
2236	Opata_573615_PstIMseI_PA	39.2
2237	Opata_834125_PstIMseI_PA	39.2
2238	M6_1729055_PstIMspI_PA	39.2
2239	M6_2252084_PstIMspI_PA	39.2
2240	M6_771880_PstIMspI_PA	39.2
2241	M6_856762_PstIMspI_PA	39.2
2242	Opata_1016845_PstIMspI_PA	39.2
2243	Opata_1087708_PstIMspI_PA	39.2
2244	Opata_1138833_PstIMspI_PA	39.2
2245	Opata_1173134_PstIMspI_PA	39.2
2246	Opata_1234269_PstIMspI_PA	39.2
2247	Opata_1237765_PstIMspI_PA	39.2
2248	Opata_1289844_PstIMspI_PA	39.2
2249	Opata_1297904_PstIMspI_PA	39.2
2250	Opata_129936_PstIMspI_PA	39.2
2251	Opata_1315123_PstIMspI_PA	39.2
2252	Opata_1329947_PstIMspI_PA	39.2
2253	Opata_1354237_PstIMspI_PA	39.2
2254	Opata_1364584_PstIMspI_PA	39.2
2255	Opata_1380396_PstIMspI_PA	39.2
2256	Opata_1385756_PstIMspI_PA	39.2
2257	Opata_1401121_PstIMspI_PA	39.2
2258	Opata_1407281_PstIMspI_PA	39.2
2259	Opata_1414444_PstIMspI_PA	39.2
2260	Opata_1420828_PstIMspI_PA	39.2
2261	Opata_1447892_PstIMspI_PA	39.2
2262	Opata_1459694_PstIMspI_PA	39.2
2263	Opata_1478114_PstIMspI_PA	39.2
2264	Opata_1501373_PstIMspI_PA	39.2
2265	Opata_1506883_PstIMspI_PA	39.2
2266	Opata_1524150_PstIMspI_PA	39.2
2267	Opata_1546237_PstIMspI_PA	39.2
2268	Opata_1593018_PstIMspI_PA	39.2
2269	Opata_1595562_PstIMspI_PA	39.2
2270	Opata_1596701_PstIMspI_PA	39.2
2271	Opata_1600640_PstIMspI_PA	39.2
2272	Opata_1641116_PstIMspI_PA	39.2
2273	Opata_171103_PstIMspI_PA	39.2
2274	Opata_1739014_PstIMspI_PA	39.2
2275	Opata_1743164_PstIMspI_PA	39.2
2276	Opata_1768125_PstIMspI_PA	39.2
2277	Opata_1768781_PstIMspI_PA	39.2
2278	Opata_1773108_PstIMspI_PA	39.2
2279	Opata_1803011_PstIMspI_PA	39.2
2280	Opata_1830403_PstIMspI_PA	39.2
2281	Opata_1851691_PstIMspI_PA	39.2
2282	Opata_1856256_PstIMspI_PA	39.2
2283	Opata_1867307_PstIMspI_PA	39.2
2284	Opata_1893355_PstIMspI_PA	39.2
2285	Opata_1895451_PstIMspI_PA	39.2
2286	Opata_1899468_PstIMspI_PA	39.2
2287	Opata_1959214_PstIMspI_PA	39.2
2288	Opata_1976640_PstIMspI_PA	39.2
2289	Opata_1980378_PstIMspI_PA	39.2
2290	Opata_2021348_PstIMspI_PA	39.2
2291	Opata_2038728_PstIMspI_PA	39.2
2292	Opata_2050684_PstIMspI_PA	39.2
2293	Opata_2066267_PstIMspI_PA	39.2
2294	Opata_2068118_PstIMspI_PA	39.2
2295	Opata_2074458_PstIMspI_PA	39.2
2296	Opata_2113035_PstIMspI_PA	39.2
2297	Opata_2119894_PstIMspI_PA	39.2
2298	Opata_2137412_PstIMspI_PA	39.2
2299	Opata_2147015_PstIMspI_PA	39.2
2300	Opata_2204306_PstIMspI_PA	39.2
2301	Opata_2224787_PstIMspI_PA	39.2
2302	Opata_2253051_PstIMspI_PA	39.2
2303	Opata_228786_PstIMspI_PA	39.2
2304	Opata_2290140_PstIMspI_PA	39.2
2305	Opata_2296348_PstIMspI_PA	39.2
2306	Opata_2400047_PstIMspI_PA	39.2
2307	Opata_2410340_PstIMspI_PA	39.2
2308	Opata_2412730_PstIMspI_PA	39.2
2309	Opata_243560_PstIMspI_PA	39.2
2310	Opata_2437475_PstIMspI_PA	39.2
2311	Opata_243848_PstIMspI_PA	39.2
2312	Opata_2457786_PstIMspI_PA	39.2
2313	Opata_2464093_PstIMspI_PA	39.2
2314	Opata_2488198_PstIMspI_PA	39.2
2315	Opata_2499240_PstIMspI_PA	39.2
2316	Opata_2507183_PstIMspI_PA	39.2
2317	Opata_2539539_PstIMspI_PA	39.2
2318	Opata_2547955_PstIMspI_PA	39.2
2319	Opata_259218_PstIMspI_PA	39.2
2320	Opata_2653390_PstIMspI_PA	39.2
2321	Opata_2704714_PstIMspI_PA	39.2
2322	Opata_272520_PstIMspI_PA	39.2
2323	Opata_2735571_PstIMspI_PA	39.2
2324	Opata_2754864_PstIMspI_PA	39.2
2325	Opata_2755583_PstIMspI_PA	39.2
2326	Opata_2761971_PstIMspI_PA	39.2
2327	Opata_2781960_PstIMspI_PA	39.2
2328	Opata_2786451_PstIMspI_PA	39.2
2329	Opata_2790523_PstIMspI_PA	39.2
2330	Opata_2877635_PstIMspI_PA	39.2
2331	Opata_2887063_PstIMspI_PA	39.2
2332	Opata_2897284_PstIMspI_PA	39.2
2333	Opata_2909269_PstIMspI_PA	39.2
2334	Opata_2926823_PstIMspI_PA	39.2
2335	Opata_2940989_PstIMspI_PA	39.2
2336	Opata_2944147_PstIMspI_PA	39.2
2337	Opata_2949592_PstIMspI_PA	39.2
2338	Opata_296510_PstIMspI_PA	39.2
2339	Opata_2969217_PstIMspI_PA	39.2
2340	Opata_298366_PstIMspI_PA	39.2
2341	Opata_2993367_PstIMspI_PA	39.2
2342	Opata_3026409_PstIMspI_PA	39.2
2343	Opata_3059339_PstIMspI_PA	39.2
2344	Opata_3064408_PstIMspI_PA	39.2
2345	Opata_312336_PstIMspI_PA	39.2
2346	Opata_3123522_PstIMspI_PA	39.2
2347	Opata_3132000_PstIMspI_PA	39.2
2348	Opata_3134526_PstIMspI_PA	39.2
2349	Opata_3140487_PstIMspI_PA	39.2
2350	Opata_3174490_PstIMspI_PA	39.2
2351	Opata_3182001_PstIMspI_PA	39.2
2352	Opata_3189813_PstIMspI_PA	39.2
2353	Opata_3193194_PstIMspI_PA	39.2
2354	Opata_3201455_PstIMspI_PA	39.2
2355	Opata_3201813_PstIMspI_PA	39.2
2356	Opata_3216228_PstIMspI_PA	39.2
2357	Opata_322849_PstIMspI_PA	39.2
2358	Opata_3299375_PstIMspI_PA	39.2
2359	Opata_3300945_PstIMspI_PA	39.2
2360	Opata_3320910_PstIMspI_PA	39.2
2361	Opata_3335366_PstIMspI_PA	39.2
2362	Opata_3338630_PstIMspI_PA	39.2
2363	Opata_3394325_PstIMspI_PA	39.2
2364	Opata_342617_PstIMspI_PA	39.2
2365	Opata_3500898_PstIMspI_PA	39.2
2366	Opata_3533005_PstIMspI_PA	39.2
2367	Opata_3539129_PstIMspI_PA	39.2
2368	Opata_3589972_PstIMspI_PA	39.2
2369	Opata_3590806_PstIMspI_PA	39.2
2370	Opata_3609962_PstIMspI_PA	39.2
2371	Opata_3614602_PstIMspI_PA	39.2
2372	Opata_3671095_PstIMspI_PA	39.2
2373	Opata_3688909_PstIMspI_PA	39.2
2374	Opata_3690928_PstIMspI_PA	39.2
2375	Opata_3717775_PstIMspI_PA	39.2
2376	Opata_376461_PstIMspI_PA	39.2
2377	Opata_3771731_PstIMspI_PA	39.2
2378	Opata_378523_PstIMspI_PA	39.2
2379	Opata_3796706_PstIMspI_PA	39.2
2380	Opata_380061_PstIMspI_PA	39.2
2381	Opata_3802292_PstIMspI_PA	39.2
2382	Opata_3810523_PstIMspI_PA	39.2
2383	Opata_3826491_PstIMspI_PA	39.2
2384	Opata_3862497_PstIMspI_PA	39.2
2385	Opata_3864171_PstIMspI_PA	39.2
2386	Opata_3872518_PstIMspI_PA	39.2
2387	Opata_387861_PstIMspI_PA	39.2
2388	Opata_3883647_PstIMspI_PA	39.2
2389	Opata_3889110_PstIMspI_PA	39.2
2390	Opata_3929544_PstIMspI_PA	39.2
2391	Opata_3938376_PstIMspI_PA	39.2
2392	Opata_3952776_PstIMspI_PA	39.2
2393	Opata_3961675_PstIMspI_PA	39.2
2394	Opata_402317_PstIMspI_PA	39.2
2395	Opata_4032105_PstIMspI_PA	39.2
2396	Opata_4074276_PstIMspI_PA	39.2
2397	Opata_4102597_PstIMspI_PA	39.2
2398	Opata_4127264_PstIMspI_PA	39.2
2399	Opata_4134993_PstIMspI_PA	39.2
2400	Opata_422387_PstIMspI_PA	39.2
2401	Opata_4248690_PstIMspI_PA	39.2
2402	Opata_4254031_PstIMspI_PA	39.2
2403	Opata_4259842_PstIMspI_PA	39.2
2404	Opata_430448_PstIMspI_PA	39.2
2405	Opata_447074_PstIMspI_PA	39.2
2406	Opata_469416_PstIMspI_PA	39.2
2407	Opata_473195_PstIMspI_PA	39.2
2408	Opata_549381_PstIMspI_PA	39.2
2409	Opata_569416_PstIMspI_PA	39.2
2410	Opata_581555_PstIMspI_PA	39.2
2411	Opata_602075_PstIMspI_PA	39.2
2412	Opata_611297_PstIMspI_PA	39.2
2413	Opata_616627_PstIMspI_PA	39.2
2414	Opata_622782_PstIMspI_PA	39.2
2415	Opata_627940_PstIMspI_PA	39.2
2416	Opata_647286_PstIMspI_PA	39.2
2417	Opata_654905_PstIMspI_PA	39.2
2418	Opata_680946_PstIMspI_PA	39.2
2419	Opata_695846_PstIMspI_PA	39.2
2420	Opata_706536_PstIMspI_PA	39.2
2421	Opata_733446_PstIMspI_PA	39.2
2422	Opata_751572_PstIMspI_PA	39.2
2423	Opata_753566_PstIMspI_PA	39.2
2424	Opata_797452_PstIMspI_PA	39.2
2425	Opata_813192_PstIMspI_PA	39.2
2426	Opata_832485_PstIMspI_PA	39.2
2427	Opata_859836_PstIMspI_PA	39.2
2428	Opata_861227_PstIMspI_PA	39.2
2429	Opata_888209_PstIMspI_PA	39.2
2430	Opata_892595_PstIMspI_PA	39.2
2431	Opata_924846_PstIMspI_PA	39.2
2432	Opata_930798_PstIMspI_PA	39.2
2433	Opata_983296_PstIMspI_PA	39.2
2434	Opata_1872912_19_PstIMspI_SNP	39.2
2435	Opata_1872912_53_PstIMspI_SNP	39.2
2436	M6_1047086_PstIMluI_PA	39.2
2437	M6_2322287_PstIMluI_PA	39.2
2438	M6_2441530_PstIMluI_PA	39.2
2439	M6_33780_PstIMluI_PA	39.2
2440	M6_102219_PstIMseI_PA	39.2
2441	M6_1203863_PstIMseI_PA	39.2
2442	M6_1653875_PstIMseI_PA	39.2
2443	M6_1772263_PstIMseI_PA	39.2
2444	M6_2001794_PstIMseI_PA	39.2
2445	M6_217116_PstIMseI_PA	39.2
2446	M6_2445113_PstIMseI_PA	39.2
2447	M6_2720812_PstIMseI_PA	39.2
2448	M6_3032046_PstIMseI_PA	39.2
2449	M6_3590681_PstIMseI_PA	39.2
2450	M6_4269861_PstIMseI_PA	39.2
2451	M6_526205_PstIMseI_PA	39.2
2452	M6_78828_PstIMseI_PA	39.2
2453	M6_1009340_PstIMspI_PA	39.2
2454	M6_1586459_PstIMspI_PA	39.2
2455	M6_2128433_PstIMspI_PA	39.2
2456	M6_3363819_PstIMspI_PA	39.2
2457	M6_471652_PstIMspI_PA	39.2
2458	M6_643493_PstIMspI_PA	39.2
2459	Opata_459188_10_PstIMspI_SNP	39.2
2460	Opata_1135784_PstIMseI_PA	39.2
2461	Opata_135474_PstIMseI_PA	39.2
2462	Opata_1560037_PstIMseI_PA	39.2
2463	Opata_1633398_PstIMseI_PA	39.2
2464	Opata_2032759_PstIMseI_PA	39.2
2465	Opata_2200976_PstIMseI_PA	39.2
2466	Opata_2344761_PstIMseI_PA	39.2
2467	Opata_243774_PstIMseI_PA	39.2
2468	Opata_3040857_PstIMseI_PA	39.2
2469	Opata_3118027_PstIMseI_PA	39.2
2470	Opata_4197578_PstIMseI_PA	39.2
2471	Opata_443541_PstIMseI_PA	39.2
2472	Opata_617093_PstIMseI_PA	39.2
2473	Opata_707974_PstIMseI_PA	39.2
2474	Opata_1046629_PstIMspI_PA	39.2
2475	Opata_1064275_PstIMspI_PA	39.2
2476	Opata_1087957_PstIMspI_PA	39.2
2477	Opata_1160445_PstIMspI_PA	39.2
2478	Opata_1168899_PstIMspI_PA	39.2
2479	Opata_1211582_PstIMspI_PA	39.2
2480	Opata_1235979_PstIMspI_PA	39.2
2481	Opata_1277306_PstIMspI_PA	39.2
2482	Opata_1316962_PstIMspI_PA	39.2
2483	Opata_1326776_PstIMspI_PA	39.2
2484	Opata_138117_PstIMspI_PA	39.2
2485	Opata_1402758_PstIMspI_PA	39.2
2486	Opata_1457052_PstIMspI_PA	39.2
2487	Opata_1462873_PstIMspI_PA	39.2
2488	Opata_1466171_PstIMspI_PA	39.2
2489	Opata_1486104_PstIMspI_PA	39.2
2490	Opata_1515262_PstIMspI_PA	39.2
2491	Opata_1546436_PstIMspI_PA	39.2
2492	Opata_1547480_PstIMspI_PA	39.2
2493	Opata_1557955_PstIMspI_PA	39.2
2494	Opata_1593338_PstIMspI_PA	39.2
2495	Opata_1603813_PstIMspI_PA	39.2
2496	Opata_1619362_PstIMspI_PA	39.2
2497	Opata_1647143_PstIMspI_PA	39.2
2498	Opata_1651109_PstIMspI_PA	39.2
2499	Opata_1674256_PstIMspI_PA	39.2
2500	Opata_1693267_PstIMspI_PA	39.2
2501	Opata_1703226_PstIMspI_PA	39.2
2502	Opata_1719606_PstIMspI_PA	39.2
2503	Opata_1722113_PstIMspI_PA	39.2
2504	Opata_1732622_PstIMspI_PA	39.2
2505	Opata_1743281_PstIMspI_PA	39.2
2506	Opata_1757429_PstIMspI_PA	39.2
2507	Opata_1775950_PstIMspI_PA	39.2
2508	Opata_1795723_PstIMspI_PA	39.2
2509	Opata_1820038_PstIMspI_PA	39.2
2510	Opata_1823056_PstIMspI_PA	39.2
2511	Opata_1861450_PstIMspI_PA	39.2
2512	Opata_1861959_PstIMspI_PA	39.2
2513	Opata_1907590_PstIMspI_PA	39.2
2514	Opata_1917480_PstIMspI_PA	39.2
2515	Opata_1934355_PstIMspI_PA	39.2
2516	Opata_1940498_PstIMspI_PA	39.2
2517	Opata_1955576_PstIMspI_PA	39.2
2518	Opata_1958122_PstIMspI_PA	39.2
2519	Opata_1964250_PstIMspI_PA	39.2
2520	Opata_1974275_PstIMspI_PA	39.2
2521	Opata_1975872_PstIMspI_PA	39.2
2522	Opata_1981938_PstIMspI_PA	39.2
2523	Opata_2008349_PstIMspI_PA	39.2
2524	Opata_2043299_PstIMspI_PA	39.2
2525	Opata_2046867_PstIMspI_PA	39.2
2526	Opata_2071324_PstIMspI_PA	39.2
2527	Opata_2080206_PstIMspI_PA	39.2
2528	Opata_2095467_PstIMspI_PA	39.2
2529	Opata_2108769_PstIMspI_PA	39.2
2530	Opata_2155695_PstIMspI_PA	39.2
2531	Opata_2172487_PstIMspI_PA	39.2
2532	Opata_2196747_PstIMspI_PA	39.2
2533	Opata_2197659_PstIMspI_PA	39.2
2534	Opata_2213689_PstIMspI_PA	39.2
2535	Opata_2304536_PstIMspI_PA	39.2
2536	Opata_2315567_PstIMspI_PA	39.2
2537	Opata_2372108_PstIMspI_PA	39.2
2538	Opata_2447822_PstIMspI_PA	39.2
2539	Opata_2481120_PstIMspI_PA	39.2
2540	Opata_253417_PstIMspI_PA	39.2
2541	Opata_2541481_PstIMspI_PA	39.2
2542	Opata_2669465_PstIMspI_PA	39.2
2543	Opata_2706340_PstIMspI_PA	39.2
2544	Opata_2762893_PstIMspI_PA	39.2
2545	Opata_2764554_PstIMspI_PA	39.2
2546	Opata_2800698_PstIMspI_PA	39.2
2547	Opata_2858047_PstIMspI_PA	39.2
2548	Opata_2860825_PstIMspI_PA	39.2
2549	Opata_287893_PstIMspI_PA	39.2
2550	Opata_2904456_PstIMspI_PA	39.2
2551	Opata_2912898_PstIMspI_PA	39.2
2552	Opata_2921144_PstIMspI_PA	39.2
2553	Opata_2969430_PstIMspI_PA	39.2
2554	Opata_2973001_PstIMspI_PA	39.2
2555	Opata_3008896_PstIMspI_PA	39.2
2556	Opata_3012226_PstIMspI_PA	39.2
2557	Opata_3055358_PstIMspI_PA	39.2
2558	Opata_3060686_PstIMspI_PA	39.2
2559	Opata_3064655_PstIMspI_PA	39.2
2560	Opata_308878_PstIMspI_PA	39.2
2561	Opata_3169884_PstIMspI_PA	39.2
2562	Opata_318082_PstIMspI_PA	39.2
2563	Opata_3205732_PstIMspI_PA	39.2
2564	Opata_3208760_PstIMspI_PA	39.2
2565	Opata_3211022_PstIMspI_PA	39.2
2566	Opata_3217264_PstIMspI_PA	39.2
2567	Opata_3241867_PstIMspI_PA	39.2
2568	Opata_3284923_PstIMspI_PA	39.2
2569	Opata_3295547_PstIMspI_PA	39.2
2570	Opata_3348646_PstIMspI_PA	39.2
2571	Opata_3356082_PstIMspI_PA	39.2
2572	Opata_3358393_PstIMspI_PA	39.2
2573	Opata_3373375_PstIMspI_PA	39.2
2574	Opata_3387436_PstIMspI_PA	39.2
2575	Opata_3404288_PstIMspI_PA	39.2
2576	Opata_341969_PstIMspI_PA	39.2
2577	Opata_3439912_PstIMspI_PA	39.2
2578	Opata_3464933_PstIMspI_PA	39.2
2579	Opata_3479674_PstIMspI_PA	39.2
2580	Opata_3487720_PstIMspI_PA	39.2
2581	Opata_3506788_PstIMspI_PA	39.2
2582	Opata_3508665_PstIMspI_PA	39.2
2583	Opata_3549092_PstIMspI_PA	39.2
2584	Opata_3564585_PstIMspI_PA	39.2
2585	Opata_3566920_PstIMspI_PA	39.2
2586	Opata_3580123_PstIMspI_PA	39.2
2587	Opata_3597843_PstIMspI_PA	39.2
2588	Opata_3610098_PstIMspI_PA	39.2
2589	Opata_3614355_PstIMspI_PA	39.2
2590	Opata_3618809_PstIMspI_PA	39.2
2591	Opata_3771220_PstIMspI_PA	39.2
2592	Opata_3785482_PstIMspI_PA	39.2
2593	Opata_3828718_PstIMspI_PA	39.2
2594	Opata_3863352_PstIMspI_PA	39.2
2595	Opata_3887867_PstIMspI_PA	39.2
2596	Opata_3943670_PstIMspI_PA	39.2
2597	Opata_395747_PstIMspI_PA	39.2
2598	Opata_3967874_PstIMspI_PA	39.2
2599	Opata_3993930_PstIMspI_PA	39.2
2600	Opata_4003267_PstIMspI_PA	39.2
2601	Opata_4006509_PstIMspI_PA	39.2
2602	Opata_4038906_PstIMspI_PA	39.2
2603	Opata_4044309_PstIMspI_PA	39.2
2604	Opata_4062173_PstIMspI_PA	39.2
2605	Opata_4078420_PstIMspI_PA	39.2
2606	Opata_4079551_PstIMspI_PA	39.2
2607	Opata_4093245_PstIMspI_PA	39.2
2608	Opata_4111212_PstIMspI_PA	39.2
2609	Opata_411134_PstIMspI_PA	39.2
2610	Opata_4112417_PstIMspI_PA	39.2
2611	Opata_412905_PstIMspI_PA	39.2
2612	Opata_414469_PstIMspI_PA	39.2
2613	Opata_4166043_PstIMspI_PA	39.2
2614	Opata_418336_PstIMspI_PA	39.2
2615	Opata_4213815_PstIMspI_PA	39.2
2616	Opata_4237119_PstIMspI_PA	39.2
2617	Opata_4264351_PstIMspI_PA	39.2
2618	Opata_447632_PstIMspI_PA	39.2
2619	Opata_502547_PstIMspI_PA	39.2
2620	Opata_556988_PstIMspI_PA	39.2
2621	Opata_578364_PstIMspI_PA	39.2
2622	Opata_578692_PstIMspI_PA	39.2
2623	Opata_632942_PstIMspI_PA	39.2
2624	Opata_645529_PstIMspI_PA	39.2
2625	Opata_647561_PstIMspI_PA	39.2
2626	Opata_650229_PstIMspI_PA	39.2
2627	Opata_650320_PstIMspI_PA	39.2
2628	Opata_668501_PstIMspI_PA	39.2
2629	Opata_675379_PstIMspI_PA	39.2
2630	Opata_702505_PstIMspI_PA	39.2
2631	Opata_708978_PstIMspI_PA	39.2
2632	Opata_732556_PstIMspI_PA	39.2
2633	Opata_752525_PstIMspI_PA	39.2
2634	Opata_809376_PstIMspI_PA	39.2
2635	Opata_825892_PstIMspI_PA	39.2
2636	Opata_843616_PstIMspI_PA	39.2
2637	Opata_847172_PstIMspI_PA	39.2
2638	Opata_867730_PstIMspI_PA	39.2
2639	Opata_984762_PstIMspI_PA	39.2
2640	Opata_985790_PstIMspI_PA	39.2
2641	M6_162963_PstIMluI_PA	39.2
2642	M6_205134_PstIMluI_PA	39.2
2643	M6_1705859_PstIMseI_PA	39.2
2644	M6_1964873_PstIMseI_PA	39.2
2645	M6_2497534_PstIMseI_PA	39.2
2646	M6_26179_PstIMseI_PA	39.2
2647	M6_323970_PstIMseI_PA	39.2
2648	M6_335383_PstIMseI_PA	39.2
2649	M6_3880_PstIMseI_PA	39.2
2650	M6_3926962_PstIMseI_PA	39.2
2651	M6_683485_PstIMseI_PA	39.2
2652	Opata_1010454_PstIMseI_PA	39.2
2653	Opata_1084992_PstIMseI_PA	39.2
2654	Opata_1096440_PstIMseI_PA	39.2
2655	Opata_1100590_PstIMseI_PA	39.2
2656	Opata_1175810_PstIMseI_PA	39.2
2657	Opata_1217726_PstIMseI_PA	39.2
2658	Opata_1288913_PstIMseI_PA	39.2
2659	Opata_1309623_PstIMseI_PA	39.2
2660	Opata_1314994_PstIMseI_PA	39.2
2661	Opata_1338890_PstIMseI_PA	39.2
2662	Opata_1405884_PstIMseI_PA	39.2
2663	Opata_1579417_PstIMseI_PA	39.2
2664	Opata_1599939_PstIMseI_PA	39.2
2665	Opata_1606061_PstIMseI_PA	39.2
2666	Opata_1648020_PstIMseI_PA	39.2
2667	Opata_1702473_PstIMseI_PA	39.2
2668	Opata_1813437_PstIMseI_PA	39.2
2669	Opata_1890601_PstIMseI_PA	39.2
2670	Opata_199177_PstIMseI_PA	39.2
2671	Opata_2008222_PstIMseI_PA	39.2
2672	Opata_2210145_PstIMseI_PA	39.2
2673	Opata_240447_PstIMseI_PA	39.2
2674	Opata_2421253_PstIMseI_PA	39.2
2675	Opata_2449011_PstIMseI_PA	39.2
2676	Opata_263035_PstIMseI_PA	39.2
2677	Opata_2652381_PstIMseI_PA	39.2
2678	Opata_278046_PstIMseI_PA	39.2
2679	Opata_295666_PstIMseI_PA	39.2
2680	Opata_302985_PstIMseI_PA	39.2
2681	Opata_316624_PstIMseI_PA	39.2
2682	Opata_3183452_PstIMseI_PA	39.2
2683	Opata_325949_PstIMseI_PA	39.2
2684	Opata_3587187_PstIMseI_PA	39.2
2685	Opata_363461_PstIMseI_PA	39.2
2686	Opata_3764979_PstIMseI_PA	39.2
2687	Opata_3819375_PstIMseI_PA	39.2
2688	Opata_388057_PstIMseI_PA	39.2
2689	Opata_395038_PstIMseI_PA	39.2
2690	Opata_3993548_PstIMseI_PA	39.2
2691	Opata_4040020_PstIMseI_PA	39.2
2692	Opata_4190698_PstIMseI_PA	39.2
2693	Opata_467181_PstIMseI_PA	39.2
2694	Opata_486524_PstIMseI_PA	39.2
2695	Opata_498961_PstIMseI_PA	39.2
2696	Opata_552130_PstIMseI_PA	39.2
2697	Opata_587907_PstIMseI_PA	39.2
2698	Opata_596397_PstIMseI_PA	39.2
2699	Opata_601568_PstIMseI_PA	39.2
2700	Opata_674574_PstIMseI_PA	39.2
2701	Opata_765129_PstIMseI_PA	39.2
2702	Opata_871672_PstIMseI_PA	39.2
2703	Opata_888451_PstIMseI_PA	39.2
2704	Opata_890733_PstIMseI_PA	39.2
2705	Opata_931419_PstIMseI_PA	39.2
2706	Opata_989080_PstIMseI_PA	39.2
2707	M6_1406402_PstIMspI_PA	39.2
2708	M6_172884_PstIMspI_PA	39.2
2709	M6_232392_PstIMspI_PA	39.2
2710	M6_304298_PstIMspI_PA	39.2
2711	M6_313405_PstIMspI_PA	39.2
2712	Opata_1003024_PstIMspI_PA	39.2
2713	Opata_1003136_PstIMspI_PA	39.2
2714	Opata_1003923_PstIMspI_PA	39.2
2715	Opata_1005488_PstIMspI_PA	39.2
2716	Opata_1007874_PstIMspI_PA	39.2
2717	Opata_1014312_PstIMspI_PA	39.2
2718	Opata_1019224_PstIMspI_PA	39.2
2719	Opata_1033558_PstIMspI_PA	39.2
2720	Opata_1041294_PstIMspI_PA	39.2
2721	Opata_1044190_PstIMspI_PA	39.2
2722	Opata_1049141_PstIMspI_PA	39.2
2723	Opata_1058686_PstIMspI_PA	39.2
2724	Opata_1060422_PstIMspI_PA	39.2
2725	Opata_1061039_PstIMspI_PA	39.2
2726	Opata_1061132_PstIMspI_PA	39.2
2727	Opata_1061456_PstIMspI_PA	39.2
2728	Opata_1077658_PstIMspI_PA	39.2
2729	Opata_1083208_PstIMspI_PA	39.2
2730	Opata_1096816_PstIMspI_PA	39.2
2731	Opata_1101152_PstIMspI_PA	39.2
2732	Opata_1119607_PstIMspI_PA	39.2
2733	Opata_1135411_PstIMspI_PA	39.2
2734	Opata_1136961_PstIMspI_PA	39.2
2735	Opata_1137357_PstIMspI_PA	39.2
2736	Opata_1144726_PstIMspI_PA	39.2
2737	Opata_1156421_PstIMspI_PA	39.2
2738	Opata_1157751_PstIMspI_PA	39.2
2739	Opata_1161227_PstIMspI_PA	39.2
2740	Opata_1166591_PstIMspI_PA	39.2
2741	Opata_1168033_PstIMspI_PA	39.2
2742	Opata_1181228_PstIMspI_PA	39.2
2743	Opata_1189643_PstIMspI_PA	39.2
2744	Opata_1198156_PstIMspI_PA	39.2
2745	Opata_1203340_PstIMspI_PA	39.2
2746	Opata_1205504_PstIMspI_PA	39.2
2747	Opata_1213814_PstIMspI_PA	39.2
2748	Opata_1215697_PstIMspI_PA	39.2
2749	Opata_1238455_PstIMspI_PA	39.2
2750	Opata_1286331_PstIMspI_PA	39.2
2751	Opata_1307887_PstIMspI_PA	39.2
2752	Opata_1329112_PstIMspI_PA	39.2
2753	Opata_1332760_PstIMspI_PA	39.2
2754	Opata_134461_PstIMspI_PA	39.2
2755	Opata_1351499_PstIMspI_PA	39.2
2756	Opata_1355882_PstIMspI_PA	39.2
2757	Opata_1362404_PstIMspI_PA	39.2
2758	Opata_1380006_PstIMspI_PA	39.2
2759	Opata_1388196_PstIMspI_PA	39.2
2760	Opata_1399415_PstIMspI_PA	39.2
2761	Opata_1420467_PstIMspI_PA	39.2
2762	Opata_1421900_PstIMspI_PA	39.2
2763	Opata_1423746_PstIMspI_PA	39.2
2764	Opata_1428897_PstIMspI_PA	39.2
2765	Opata_1444483_PstIMspI_PA	39.2
2766	Opata_1447768_PstIMspI_PA	39.2
2767	Opata_1456897_PstIMspI_PA	39.2
2768	Opata_1457595_PstIMspI_PA	39.2
2769	Opata_1487482_PstIMspI_PA	39.2
2770	Opata_1521418_PstIMspI_PA	39.2
2771	Opata_1526342_PstIMspI_PA	39.2
2772	Opata_1530096_PstIMspI_PA	39.2
2773	Opata_1537273_PstIMspI_PA	39.2
2774	Opata_1541271_PstIMspI_PA	39.2
2775	Opata_1541677_PstIMspI_PA	39.2
2776	Opata_1554008_PstIMspI_PA	39.2
2777	Opata_1557259_PstIMspI_PA	39.2
2778	Opata_1567132_PstIMspI_PA	39.2
2779	Opata_1570318_PstIMspI_PA	39.2
2780	Opata_1571388_PstIMspI_PA	39.2
2781	Opata_1575071_PstIMspI_PA	39.2
2782	Opata_1575507_PstIMspI_PA	39.2
2783	Opata_1593161_PstIMspI_PA	39.2
2784	Opata_1601098_PstIMspI_PA	39.2
2785	Opata_1604408_PstIMspI_PA	39.2
2786	Opata_1605183_PstIMspI_PA	39.2
2787	Opata_1631497_PstIMspI_PA	39.2
2788	Opata_1635880_PstIMspI_PA	39.2
2789	Opata_1636910_PstIMspI_PA	39.2
2790	Opata_1638595_PstIMspI_PA	39.2
2791	Opata_1642606_PstIMspI_PA	39.2
2792	Opata_1650846_PstIMspI_PA	39.2
2793	Opata_1667646_PstIMspI_PA	39.2
2794	Opata_1689955_PstIMspI_PA	39.2
2795	Opata_1690853_PstIMspI_PA	39.2
2796	Opata_1700165_PstIMspI_PA	39.2
2797	Opata_1711521_PstIMspI_PA	39.2
2798	Opata_1712889_PstIMspI_PA	39.2
2799	Opata_1738151_PstIMspI_PA	39.2
2800	Opata_1741555_PstIMspI_PA	39.2
2801	Opata_1745315_PstIMspI_PA	39.2
2802	Opata_1766902_PstIMspI_PA	39.2
2803	Opata_1788832_PstIMspI_PA	39.2
2804	Opata_1791043_PstIMspI_PA	39.2
2805	Opata_1794970_PstIMspI_PA	39.2
2806	Opata_1800492_PstIMspI_PA	39.2
2807	Opata_1802213_PstIMspI_PA	39.2
2808	Opata_1813162_PstIMspI_PA	39.2
2809	Opata_1817437_PstIMspI_PA	39.2
2810	Opata_1819640_PstIMspI_PA	39.2
2811	Opata_1820076_PstIMspI_PA	39.2
2812	Opata_1825414_PstIMspI_PA	39.2
2813	Opata_1825812_PstIMspI_PA	39.2
2814	Opata_1826161_PstIMspI_PA	39.2
2815	Opata_1832760_PstIMspI_PA	39.2
2816	Opata_18329_PstIMspI_PA	39.2
2817	Opata_1857811_PstIMspI_PA	39.2
2818	Opata_1863043_PstIMspI_PA	39.2
2819	Opata_1871009_PstIMspI_PA	39.2
2820	Opata_1881966_PstIMspI_PA	39.2
2821	Opata_1891810_PstIMspI_PA	39.2
2822	Opata_1896741_PstIMspI_PA	39.2
2823	Opata_1899186_PstIMspI_PA	39.2
2824	Opata_1900419_PstIMspI_PA	39.2
2825	Opata_1903110_PstIMspI_PA	39.2
2826	Opata_1916005_PstIMspI_PA	39.2
2827	Opata_1916496_PstIMspI_PA	39.2
2828	Opata_1924947_PstIMspI_PA	39.2
2829	Opata_1925199_PstIMspI_PA	39.2
2830	Opata_1943189_PstIMspI_PA	39.2
2831	Opata_1966636_PstIMspI_PA	39.2
2832	Opata_1969000_PstIMspI_PA	39.2
2833	Opata_1969530_PstIMspI_PA	39.2
2834	Opata_1970661_PstIMspI_PA	39.2
2835	Opata_1970802_PstIMspI_PA	39.2
2836	Opata_1978397_PstIMspI_PA	39.2
2837	Opata_1978755_PstIMspI_PA	39.2
2838	Opata_1981189_PstIMspI_PA	39.2
2839	Opata_1982623_PstIMspI_PA	39.2
2840	Opata_2009421_PstIMspI_PA	39.2
2841	Opata_2010392_PstIMspI_PA	39.2
2842	Opata_2025337_PstIMspI_PA	39.2
2843	Opata_2028796_PstIMspI_PA	39.2
2844	Opata_2040922_PstIMspI_PA	39.2
2845	Opata_2047767_PstIMspI_PA	39.2
2846	Opata_2058154_PstIMspI_PA	39.2
2847	Opata_2074701_PstIMspI_PA	39.2
2848	Opata_2080742_PstIMspI_PA	39.2
2849	Opata_2093160_PstIMspI_PA	39.2
2850	Opata_2104309_PstIMspI_PA	39.2
2851	Opata_2105692_PstIMspI_PA	39.2
2852	Opata_2121476_PstIMspI_PA	39.2
2853	Opata_2129569_PstIMspI_PA	39.2
2854	Opata_2136966_PstIMspI_PA	39.2
2855	Opata_2138862_PstIMspI_PA	39.2
2856	Opata_2142377_PstIMspI_PA	39.2
2857	Opata_2153731_PstIMspI_PA	39.2
2858	Opata_2158571_PstIMspI_PA	39.2
2859	Opata_2158983_PstIMspI_PA	39.2
2860	Opata_2160523_PstIMspI_PA	39.2
2861	Opata_2164448_PstIMspI_PA	39.2
2862	Opata_2164748_PstIMspI_PA	39.2
2863	Opata_2165311_PstIMspI_PA	39.2
2864	Opata_2167798_PstIMspI_PA	39.2
2865	Opata_2170014_PstIMspI_PA	39.2
2866	Opata_2175381_PstIMspI_PA	39.2
2867	Opata_2185944_PstIMspI_PA	39.2
2868	Opata_2186360_PstIMspI_PA	39.2
2869	Opata_2200862_PstIMspI_PA	39.2
2870	Opata_2221362_PstIMspI_PA	39.2
2871	Opata_2222565_PstIMspI_PA	39.2
2872	Opata_2231291_PstIMspI_PA	39.2
2873	Opata_2237518_PstIMspI_PA	39.2
2874	Opata_2250931_PstIMspI_PA	39.2
2875	Opata_22556_PstIMspI_PA	39.2
2876	Opata_2259591_PstIMspI_PA	39.2
2877	Opata_2263308_PstIMspI_PA	39.2
2878	Opata_2264107_PstIMspI_PA	39.2
2879	Opata_2270966_PstIMspI_PA	39.2
2880	Opata_2273202_PstIMspI_PA	39.2
2881	Opata_2280348_PstIMspI_PA	39.2
2882	Opata_2283182_PstIMspI_PA	39.2
2883	Opata_2289750_PstIMspI_PA	39.2
2884	Opata_2296690_PstIMspI_PA	39.2
2885	Opata_2299614_PstIMspI_PA	39.2
2886	Opata_2305647_PstIMspI_PA	39.2
2887	Opata_2306693_PstIMspI_PA	39.2
2888	Opata_230721_PstIMspI_PA	39.2
2889	Opata_2313492_PstIMspI_PA	39.2
2890	Opata_2318181_PstIMspI_PA	39.2
2891	Opata_2318494_PstIMspI_PA	39.2
2892	Opata_2318790_PstIMspI_PA	39.2
2893	Opata_2320625_PstIMspI_PA	39.2
2894	Opata_2330164_PstIMspI_PA	39.2
2895	Opata_2352068_PstIMspI_PA	39.2
2896	Opata_2360015_PstIMspI_PA	39.2
2897	Opata_2363759_PstIMspI_PA	39.2
2898	Opata_2387850_PstIMspI_PA	39.2
2899	Opata_2388911_PstIMspI_PA	39.2
2900	Opata_2395619_PstIMspI_PA	39.2
2901	Opata_2396088_PstIMspI_PA	39.2
2902	Opata_2406495_PstIMspI_PA	39.2
2903	Opata_2408597_PstIMspI_PA	39.2
2904	Opata_2422636_PstIMspI_PA	39.2
2905	Opata_2429287_PstIMspI_PA	39.2
2906	Opata_2431104_PstIMspI_PA	39.2
2907	Opata_2433302_PstIMspI_PA	39.2
2908	Opata_2433764_PstIMspI_PA	39.2
2909	Opata_2440606_PstIMspI_PA	39.2
2910	Opata_2450870_PstIMspI_PA	39.2
2911	Opata_2468221_PstIMspI_PA	39.2
2912	Opata_2474798_PstIMspI_PA	39.2
2913	Opata_2476518_PstIMspI_PA	39.2
2914	Opata_249125_PstIMspI_PA	39.2
2915	Opata_2495069_PstIMspI_PA	39.2
2916	Opata_2496966_PstIMspI_PA	39.2
2917	Opata_2500155_PstIMspI_PA	39.2
2918	Opata_2510028_PstIMspI_PA	39.2
2919	Opata_2515356_PstIMspI_PA	39.2
2920	Opata_2524465_PstIMspI_PA	39.2
2921	Opata_2546246_PstIMspI_PA	39.2
2922	Opata_2548260_PstIMspI_PA	39.2
2923	Opata_256460_PstIMspI_PA	39.2
2924	Opata_2569280_PstIMspI_PA	39.2
2925	Opata_2583247_PstIMspI_PA	39.2
2926	Opata_2589603_PstIMspI_PA	39.2
2927	Opata_2592766_PstIMspI_PA	39.2
2928	Opata_2625419_PstIMspI_PA	39.2
2929	Opata_2625947_PstIMspI_PA	39.2
2930	Opata_2631011_PstIMspI_PA	39.2
2931	Opata_2632706_PstIMspI_PA	39.2
2932	Opata_263576_PstIMspI_PA	39.2
2933	Opata_2640021_PstIMspI_PA	39.2
2934	Opata_2645478_PstIMspI_PA	39.2
2935	Opata_2648065_PstIMspI_PA	39.2
2936	Opata_267239_PstIMspI_PA	39.2
2937	Opata_2690031_PstIMspI_PA	39.2
2938	Opata_2694297_PstIMspI_PA	39.2
2939	Opata_2705949_PstIMspI_PA	39.2
2940	Opata_272553_PstIMspI_PA	39.2
2941	Opata_2728162_PstIMspI_PA	39.2
2942	Opata_2737934_PstIMspI_PA	39.2
2943	Opata_2743320_PstIMspI_PA	39.2
2944	Opata_2752838_PstIMspI_PA	39.2
2945	Opata_2753606_PstIMspI_PA	39.2
2946	Opata_2764980_PstIMspI_PA	39.2
2947	Opata_2769060_PstIMspI_PA	39.2
2948	Opata_2777069_PstIMspI_PA	39.2
2949	Opata_2779616_PstIMspI_PA	39.2
2950	Opata_278568_PstIMspI_PA	39.2
2951	Opata_2786365_PstIMspI_PA	39.2
2952	Opata_2792747_PstIMspI_PA	39.2
2953	Opata_2804405_PstIMspI_PA	39.2
2954	Opata_2809569_PstIMspI_PA	39.2
2955	Opata_2816918_PstIMspI_PA	39.2
2956	Opata_2822109_PstIMspI_PA	39.2
2957	Opata_2831316_PstIMspI_PA	39.2
2958	Opata_284020_PstIMspI_PA	39.2
2959	Opata_2840542_PstIMspI_PA	39.2
2960	Opata_2844449_PstIMspI_PA	39.2
2961	Opata_2850536_PstIMspI_PA	39.2
2962	Opata_2868046_PstIMspI_PA	39.2
2963	Opata_2872375_PstIMspI_PA	39.2
2964	Opata_2880679_PstIMspI_PA	39.2
2965	Opata_2888994_PstIMspI_PA	39.2
2966	Opata_2903228_PstIMspI_PA	39.2
2967	Opata_2904182_PstIMspI_PA	39.2
2968	Opata_2904203_PstIMspI_PA	39.2
2969	Opata_2913107_PstIMspI_PA	39.2
2970	Opata_2916572_PstIMspI_PA	39.2
2971	Opata_2916646_PstIMspI_PA	39.2
2972	Opata_2925947_PstIMspI_PA	39.2
2973	Opata_2927534_PstIMspI_PA	39.2
2974	Opata_2947492_PstIMspI_PA	39.2
2975	Opata_2948149_PstIMspI_PA	39.2
2976	Opata_2953785_PstIMspI_PA	39.2
2977	Opata_2968841_PstIMspI_PA	39.2
2978	Opata_2977827_PstIMspI_PA	39.2
2979	Opata_299263_PstIMspI_PA	39.2
2980	Opata_2997434_PstIMspI_PA	39.2
2981	Opata_3003477_PstIMspI_PA	39.2
2982	Opata_3004866_PstIMspI_PA	39.2
2983	Opata_300987_PstIMspI_PA	39.2
2984	Opata_3022187_PstIMspI_PA	39.2
2985	Opata_3022201_PstIMspI_PA	39.2
2986	Opata_3032286_PstIMspI_PA	39.2
2987	Opata_3033633_PstIMspI_PA	39.2
2988	Opata_3033785_PstIMspI_PA	39.2
2989	Opata_3034130_PstIMspI_PA	39.2
2990	Opata_3037754_PstIMspI_PA	39.2
2991	Opata_303808_PstIMspI_PA	39.2
2992	Opata_3038959_PstIMspI_PA	39.2
2993	Opata_3047055_PstIMspI_PA	39.2
2994	Opata_3053249_PstIMspI_PA	39.2
2995	Opata_3060503_PstIMspI_PA	39.2
2996	Opata_3068770_PstIMspI_PA	39.2
2997	Opata_3069413_PstIMspI_PA	39.2
2998	Opata_3071885_PstIMspI_PA	39.2
2999	Opata_3074534_PstIMspI_PA	39.2
3000	Opata_307551_PstIMspI_PA	39.2
3001	Opata_308033_PstIMspI_PA	39.2
3002	Opata_3086967_PstIMspI_PA	39.2
3003	Opata_3089392_PstIMspI_PA	39.2
3004	Opata_3093120_PstIMspI_PA	39.2
3005	Opata_3094535_PstIMspI_PA	39.2
3006	Opata_3107850_PstIMspI_PA	39.2
3007	Opata_3116405_PstIMspI_PA	39.2
3008	Opata_3118073_PstIMspI_PA	39.2
3009	Opata_3129687_PstIMspI_PA	39.2
3010	Opata_3132808_PstIMspI_PA	39.2
3011	Opata_3143924_PstIMspI_PA	39.2
3012	Opata_3168131_PstIMspI_PA	39.2
3013	Opata_3183712_PstIMspI_PA	39.2
3014	Opata_3192311_PstIMspI_PA	39.2
3015	Opata_3204521_PstIMspI_PA	39.2
3016	Opata_3205909_PstIMspI_PA	39.2
3017	Opata_3211000_PstIMspI_PA	39.2
3018	Opata_3212191_PstIMspI_PA	39.2
3019	Opata_3218867_PstIMspI_PA	39.2
3020	Opata_3221151_PstIMspI_PA	39.2
3021	Opata_3234687_PstIMspI_PA	39.2
3022	Opata_3253310_PstIMspI_PA	39.2
3023	Opata_3259498_PstIMspI_PA	39.2
3024	Opata_3266954_PstIMspI_PA	39.2
3025	Opata_3274903_PstIMspI_PA	39.2
3026	Opata_3276728_PstIMspI_PA	39.2
3027	Opata_3280636_PstIMspI_PA	39.2
3028	Opata_3280825_PstIMspI_PA	39.2
3029	Opata_3287828_PstIMspI_PA	39.2
3030	Opata_3297393_PstIMspI_PA	39.2
3031	Opata_329771_PstIMspI_PA	39.2
3032	Opata_3305762_PstIMspI_PA	39.2
3033	Opata_3308391_PstIMspI_PA	39.2
3034	Opata_3320574_PstIMspI_PA	39.2
3035	Opata_3328824_PstIMspI_PA	39.2
3036	Opata_3331657_PstIMspI_PA	39.2
3037	Opata_3332535_PstIMspI_PA	39.2
3038	Opata_3338380_PstIMspI_PA	39.2
3039	Opata_3344144_PstIMspI_PA	39.2
3040	Opata_3355508_PstIMspI_PA	39.2
3041	Opata_3363690_PstIMspI_PA	39.2
3042	Opata_3387937_PstIMspI_PA	39.2
3043	Opata_338803_PstIMspI_PA	39.2
3044	Opata_3401007_PstIMspI_PA	39.2
3045	Opata_3406529_PstIMspI_PA	39.2
3046	Opata_3412619_PstIMspI_PA	39.2
3047	Opata_3418908_PstIMspI_PA	39.2
3048	Opata_3437739_PstIMspI_PA	39.2
3049	Opata_3438551_PstIMspI_PA	39.2
3050	Opata_3443181_PstIMspI_PA	39.2
3051	Opata_3443309_PstIMspI_PA	39.2
3052	Opata_3461238_PstIMspI_PA	39.2
3053	Opata_3461834_PstIMspI_PA	39.2
3054	Opata_3463665_PstIMspI_PA	39.2
3055	Opata_3463843_PstIMspI_PA	39.2
3056	Opata_3469769_PstIMspI_PA	39.2
3057	Opata_347246_PstIMspI_PA	39.2
3058	Opata_347481_PstIMspI_PA	39.2
3059	Opata_3479269_PstIMspI_PA	39.2
3060	Opata_3482271_PstIMspI_PA	39.2
3061	Opata_3493829_PstIMspI_PA	39.2
3062	Opata_3501753_PstIMspI_PA	39.2
3063	Opata_3508482_PstIMspI_PA	39.2
3064	Opata_351492_PstIMspI_PA	39.2
3065	Opata_3535683_PstIMspI_PA	39.2
3066	Opata_3536326_PstIMspI_PA	39.2
3067	Opata_3546131_PstIMspI_PA	39.2
3068	Opata_3547780_PstIMspI_PA	39.2
3069	Opata_3548162_PstIMspI_PA	39.2
3070	Opata_3586513_PstIMspI_PA	39.2
3071	Opata_3587751_PstIMspI_PA	39.2
3072	Opata_3603754_PstIMspI_PA	39.2
3073	Opata_3604989_PstIMspI_PA	39.2
3074	Opata_3609425_PstIMspI_PA	39.2
3075	Opata_3614497_PstIMspI_PA	39.2
3076	Opata_3624717_PstIMspI_PA	39.2
3077	Opata_3639869_PstIMspI_PA	39.2
3078	Opata_3647837_PstIMspI_PA	39.2
3079	Opata_3648737_PstIMspI_PA	39.2
3080	Opata_3654319_PstIMspI_PA	39.2
3081	Opata_3657647_PstIMspI_PA	39.2
3082	Opata_3686473_PstIMspI_PA	39.2
3083	Opata_3686700_PstIMspI_PA	39.2
3084	Opata_3694548_PstIMspI_PA	39.2
3085	Opata_369548_PstIMspI_PA	39.2
3086	Opata_3698834_PstIMspI_PA	39.2
3087	Opata_3699521_PstIMspI_PA	39.2
3088	Opata_3713640_PstIMspI_PA	39.2
3089	Opata_3728196_PstIMspI_PA	39.2
3090	Opata_3728905_PstIMspI_PA	39.2
3091	Opata_3753492_PstIMspI_PA	39.2
3092	Opata_377538_PstIMspI_PA	39.2
3093	Opata_3777409_PstIMspI_PA	39.2
3094	Opata_3783733_PstIMspI_PA	39.2
3095	Opata_3784226_PstIMspI_PA	39.2
3096	Opata_3804224_PstIMspI_PA	39.2
3097	Opata_3839883_PstIMspI_PA	39.2
3098	Opata_3840655_PstIMspI_PA	39.2
3099	Opata_3859032_PstIMspI_PA	39.2
3100	Opata_386999_PstIMspI_PA	39.2
3101	Opata_3877102_PstIMspI_PA	39.2
3102	Opata_3878804_PstIMspI_PA	39.2
3103	Opata_3890490_PstIMspI_PA	39.2
3104	Opata_3898546_PstIMspI_PA	39.2
3105	Opata_3907788_PstIMspI_PA	39.2
3106	Opata_3909688_PstIMspI_PA	39.2
3107	Opata_3910888_PstIMspI_PA	39.2
3108	Opata_391874_PstIMspI_PA	39.2
3109	Opata_3920073_PstIMspI_PA	39.2
3110	Opata_3927508_PstIMspI_PA	39.2
3111	Opata_3937318_PstIMspI_PA	39.2
3112	Opata_394554_PstIMspI_PA	39.2
3113	Opata_395097_PstIMspI_PA	39.2
3114	Opata_3952331_PstIMspI_PA	39.2
3115	Opata_3965330_PstIMspI_PA	39.2
3116	Opata_397898_PstIMspI_PA	39.2
3117	Opata_3989369_PstIMspI_PA	39.2
3118	Opata_400635_PstIMspI_PA	39.2
3119	Opata_4007004_PstIMspI_PA	39.2
3120	Opata_4011195_PstIMspI_PA	39.2
3121	Opata_4025327_PstIMspI_PA	39.2
3122	Opata_4026324_PstIMspI_PA	39.2
3123	Opata_4038056_PstIMspI_PA	39.2
3124	Opata_4094645_PstIMspI_PA	39.2
3125	Opata_4105419_PstIMspI_PA	39.2
3126	Opata_4142657_PstIMspI_PA	39.2
3127	Opata_4143004_PstIMspI_PA	39.2
3128	Opata_4163348_PstIMspI_PA	39.2
3129	Opata_417617_PstIMspI_PA	39.2
3130	Opata_4176283_PstIMspI_PA	39.2
3131	Opata_4176763_PstIMspI_PA	39.2
3132	Opata_4178194_PstIMspI_PA	39.2
3133	Opata_4179722_PstIMspI_PA	39.2
3134	Opata_4193360_PstIMspI_PA	39.2
3135	Opata_4227946_PstIMspI_PA	39.2
3136	Opata_423436_PstIMspI_PA	39.2
3137	Opata_4247004_PstIMspI_PA	39.2
3138	Opata_4249159_PstIMspI_PA	39.2
3139	Opata_4255343_PstIMspI_PA	39.2
3140	Opata_426507_PstIMspI_PA	39.2
3141	Opata_428361_PstIMspI_PA	39.2
3142	Opata_434289_PstIMspI_PA	39.2
3143	Opata_440671_PstIMspI_PA	39.2
3144	Opata_444727_PstIMspI_PA	39.2
3145	Opata_470450_PstIMspI_PA	39.2
3146	Opata_471313_PstIMspI_PA	39.2
3147	Opata_471500_PstIMspI_PA	39.2
3148	Opata_476128_PstIMspI_PA	39.2
3149	Opata_477242_PstIMspI_PA	39.2
3150	Opata_478796_PstIMspI_PA	39.2
3151	Opata_481335_PstIMspI_PA	39.2
3152	Opata_484374_PstIMspI_PA	39.2
3153	Opata_489188_PstIMspI_PA	39.2
3154	Opata_489231_PstIMspI_PA	39.2
3155	Opata_496698_PstIMspI_PA	39.2
3156	Opata_497591_PstIMspI_PA	39.2
3157	Opata_505803_PstIMspI_PA	39.2
3158	Opata_522055_PstIMspI_PA	39.2
3159	Opata_522310_PstIMspI_PA	39.2
3160	Opata_523311_PstIMspI_PA	39.2
3161	Opata_536212_PstIMspI_PA	39.2
3162	Opata_545505_PstIMspI_PA	39.2
3163	Opata_550438_PstIMspI_PA	39.2
3164	Opata_560168_PstIMspI_PA	39.2
3165	Opata_568447_PstIMspI_PA	39.2
3166	Opata_578703_PstIMspI_PA	39.2
3167	Opata_587674_PstIMspI_PA	39.2
3168	Opata_596649_PstIMspI_PA	39.2
3169	Opata_610293_PstIMspI_PA	39.2
3170	Opata_612625_PstIMspI_PA	39.2
3171	Opata_614724_PstIMspI_PA	39.2
3172	Opata_627640_PstIMspI_PA	39.2
3173	Opata_634131_PstIMspI_PA	39.2
3174	Opata_636791_PstIMspI_PA	39.2
3175	Opata_639645_PstIMspI_PA	39.2
3176	Opata_655528_PstIMspI_PA	39.2
3177	Opata_661103_PstIMspI_PA	39.2
3178	Opata_664316_PstIMspI_PA	39.2
3179	Opata_665991_PstIMspI_PA	39.2
3180	Opata_666447_PstIMspI_PA	39.2
3181	Opata_683177_PstIMspI_PA	39.2
3182	Opata_709906_PstIMspI_PA	39.2
3183	Opata_711567_PstIMspI_PA	39.2
3184	Opata_711914_PstIMspI_PA	39.2
3185	Opata_713811_PstIMspI_PA	39.2
3186	Opata_714083_PstIMspI_PA	39.2
3187	Opata_727999_PstIMspI_PA	39.2
3188	Opata_731900_PstIMspI_PA	39.2
3189	Opata_749427_PstIMspI_PA	39.2
3190	Opata_765718_PstIMspI_PA	39.2
3191	Opata_778813_PstIMspI_PA	39.2
3192	Opata_780209_PstIMspI_PA	39.2
3193	Opata_795818_PstIMspI_PA	39.2
3194	Opata_823844_PstIMspI_PA	39.2
3195	Opata_824854_PstIMspI_PA	39.2
3196	Opata_826106_PstIMspI_PA	39.2
3197	Opata_828297_PstIMspI_PA	39.2
3198	Opata_836507_PstIMspI_PA	39.2
3199	Opata_836899_PstIMspI_PA	39.2
3200	Opata_845208_PstIMspI_PA	39.2
3201	Opata_850232_PstIMspI_PA	39.2
3202	Opata_862872_PstIMspI_PA	39.2
3203	Opata_866721_PstIMspI_PA	39.2
3204	Opata_879977_PstIMspI_PA	39.2
3205	Opata_899170_PstIMspI_PA	39.2
3206	Opata_902966_PstIMspI_PA	39.2
3207	Opata_910921_PstIMspI_PA	39.2
3208	Opata_922133_PstIMspI_PA	39.2
3209	Opata_92235_PstIMspI_PA	39.2
3210	Opata_933273_PstIMspI_PA	39.2
3211	Opata_961431_PstIMspI_PA	39.2
3212	Opata_961986_PstIMspI_PA	39.2
3213	Opata_969452_PstIMspI_PA	39.2
3214	Opata_980000_PstIMspI_PA	39.2
3215	Opata_981021_PstIMspI_PA	39.2
3216	M6_836227_PstIMluI_PA	39.2
3217	Opata_1024164_PstIMseI_PA	39.2
3218	Opata_1227172_PstIMseI_PA	39.2
3219	Opata_1493245_PstIMseI_PA	39.2
3220	Opata_1641604_PstIMseI_PA	39.2
3221	Opata_221536_PstIMseI_PA	39.2
3222	Opata_234056_PstIMseI_PA	39.2
3223	Opata_2464547_PstIMseI_PA	39.2
3224	Opata_2887300_PstIMseI_PA	39.2
3225	Opata_340579_PstIMseI_PA	39.2
3226	Opata_39583_PstIMseI_PA	39.2
3227	Opata_3975851_PstIMseI_PA	39.2
3228	Opata_402467_PstIMseI_PA	39.2
3229	Opata_644239_PstIMseI_PA	39.2
3230	Opata_869631_PstIMseI_PA	39.2
3231	Opata_1027999_PstIMspI_PA	39.2
3232	Opata_1033944_PstIMspI_PA	39.2
3233	Opata_1070474_PstIMspI_PA	39.2
3234	Opata_1089887_PstIMspI_PA	39.2
3235	Opata_1106569_PstIMspI_PA	39.2
3236	Opata_1133299_PstIMspI_PA	39.2
3237	Opata_1147753_PstIMspI_PA	39.2
3238	Opata_1149478_PstIMspI_PA	39.2
3239	Opata_1152795_PstIMspI_PA	39.2
3240	Opata_1182990_PstIMspI_PA	39.2
3241	Opata_1216344_PstIMspI_PA	39.2
3242	Opata_1222490_PstIMspI_PA	39.2
3243	Opata_1237573_PstIMspI_PA	39.2
3244	Opata_1286554_PstIMspI_PA	39.2
3245	Opata_1312778_PstIMspI_PA	39.2
3246	Opata_1418314_PstIMspI_PA	39.2
3247	Opata_1422182_PstIMspI_PA	39.2
3248	Opata_1465775_PstIMspI_PA	39.2
3249	Opata_1521148_PstIMspI_PA	39.2
3250	Opata_1733976_PstIMspI_PA	39.2
3251	Opata_1757830_PstIMspI_PA	39.2
3252	Opata_1787774_PstIMspI_PA	39.2
3253	Opata_1852120_PstIMspI_PA	39.2
3254	Opata_1924015_PstIMspI_PA	39.2
3255	Opata_1942250_PstIMspI_PA	39.2
3256	Opata_2043659_PstIMspI_PA	39.2
3257	Opata_2072438_PstIMspI_PA	39.2
3258	Opata_2077846_PstIMspI_PA	39.2
3259	Opata_2192809_PstIMspI_PA	39.2
3260	Opata_2200180_PstIMspI_PA	39.2
3261	Opata_2353335_PstIMspI_PA	39.2
3262	Opata_2354463_PstIMspI_PA	39.2
3263	Opata_2357180_PstIMspI_PA	39.2
3264	Opata_243240_PstIMspI_PA	39.2
3265	Opata_249597_PstIMspI_PA	39.2
3266	Opata_2638289_PstIMspI_PA	39.2
3267	Opata_271030_PstIMspI_PA	39.2
3268	Opata_2768353_PstIMspI_PA	39.2
3269	Opata_2782935_PstIMspI_PA	39.2
3270	Opata_3015680_PstIMspI_PA	39.2
3271	Opata_3020615_PstIMspI_PA	39.2
3272	Opata_3025540_PstIMspI_PA	39.2
3273	Opata_3035304_PstIMspI_PA	39.2
3274	Opata_3086477_PstIMspI_PA	39.2
3275	Opata_322774_PstIMspI_PA	39.2
3276	Opata_3253245_PstIMspI_PA	39.2
3277	Opata_3319197_PstIMspI_PA	39.2
3278	Opata_3328720_PstIMspI_PA	39.2
3279	Opata_3344618_PstIMspI_PA	39.2
3280	Opata_3508140_PstIMspI_PA	39.2
3281	Opata_3570189_PstIMspI_PA	39.2
3282	Opata_3580877_PstIMspI_PA	39.2
3283	Opata_3583080_PstIMspI_PA	39.2
3284	Opata_3700410_PstIMspI_PA	39.2
3285	Opata_3732315_PstIMspI_PA	39.2
3286	Opata_3753148_PstIMspI_PA	39.2
3287	Opata_378853_PstIMspI_PA	39.2
3288	Opata_3943205_PstIMspI_PA	39.2
3289	Opata_4128168_PstIMspI_PA	39.2
3290	Opata_4260232_PstIMspI_PA	39.2
3291	Opata_445537_PstIMspI_PA	39.2
3292	Opata_447628_PstIMspI_PA	39.2
3293	Opata_455908_PstIMspI_PA	39.2
3294	Opata_514206_PstIMspI_PA	39.2
3295	Opata_539558_PstIMspI_PA	39.2
3296	Opata_637587_PstIMspI_PA	39.2
3297	Opata_676413_PstIMspI_PA	39.2
3298	Opata_793006_PstIMspI_PA	39.2
3299	Opata_802657_PstIMspI_PA	39.2
3300	Opata_815831_PstIMspI_PA	39.2
3301	M6_1158734_PstIMluI_PA	39.2
3302	M6_1327664_PstIMluI_PA	39.2
3303	M6_1610613_PstIMluI_PA	39.2
3304	M6_1764064_PstIMluI_PA	39.2
3305	M6_1803166_PstIMluI_PA	39.2
3306	M6_2054845_PstIMluI_PA	39.2
3307	M6_2251055_PstIMluI_PA	39.2
3308	M6_108571_PstIMseI_PA	39.2
3309	M6_1174952_PstIMseI_PA	39.2
3310	M6_157398_PstIMseI_PA	39.2
3311	M6_171693_PstIMseI_PA	39.2
3312	M6_17599_PstIMseI_PA	39.2
3313	M6_248211_PstIMseI_PA	39.2
3314	M6_292050_PstIMseI_PA	39.2
3315	M6_876586_PstIMseI_PA	39.2
3316	Opata_1065846_PstIMseI_PA	39.2
3317	Opata_1754973_PstIMseI_PA	39.2
3318	Opata_22665_PstIMseI_PA	39.2
3319	Opata_227399_PstIMseI_PA	39.2
3320	Opata_271833_PstIMseI_PA	39.2
3321	Opata_3271778_PstIMseI_PA	39.2
3322	Opata_3332887_PstIMseI_PA	39.2
3323	Opata_3940275_PstIMseI_PA	39.2
3324	Opata_4084883_PstIMseI_PA	39.2
3325	M6_110640_PstIMspI_PA	39.2
3326	M6_1126464_PstIMspI_PA	39.2
3327	M6_1995961_PstIMspI_PA	39.2
3328	M6_248832_PstIMspI_PA	39.2
3329	M6_2532277_PstIMspI_PA	39.2
3330	M6_2896082_PstIMspI_PA	39.2
3331	M6_441195_PstIMspI_PA	39.2
3332	Opata_1144775_PstIMspI_PA	39.2
3333	Opata_1147928_PstIMspI_PA	39.2
3334	Opata_1434549_PstIMspI_PA	39.2
3335	Opata_2162725_PstIMspI_PA	39.2
3336	Opata_2401038_PstIMspI_PA	39.2
3337	Opata_2479119_PstIMspI_PA	39.2
3338	Opata_3730140_PstIMspI_PA	39.2
3339	Opata_562163_PstIMspI_PA	39.2
3340	Opata_597693_PstIMspI_PA	39.2
3341	Opata_863227_PstIMspI_PA	39.2
3342	Opata_998211_PstIMspI_PA	39.2
3343	M6_1142438_PstIMseI_PA	39.2
3344	M6_1398288_PstIMseI_PA	39.2
3345	M6_1477384_PstIMseI_PA	39.2
3346	M6_1864657_PstIMseI_PA	39.2
3347	M6_193528_PstIMseI_PA	39.2
3348	M6_221041_PstIMseI_PA	39.2
3349	M6_252976_PstIMseI_PA	39.2
3350	M6_256786_PstIMseI_PA	39.2
3351	M6_329986_PstIMseI_PA	39.2
3352	M6_345353_PstIMseI_PA	39.2
3353	M6_3717185_PstIMseI_PA	39.2
3354	M6_641605_PstIMseI_PA	39.2
3355	M6_688395_PstIMseI_PA	39.2
3356	Opata_1100502_PstIMseI_PA	39.2
3357	Opata_1155754_PstIMseI_PA	39.2
3358	Opata_1167656_PstIMseI_PA	39.2
3359	Opata_119592_PstIMseI_PA	39.2
3360	Opata_1249622_PstIMseI_PA	39.2
3361	Opata_126179_PstIMseI_PA	39.2
3362	Opata_1282736_PstIMseI_PA	39.2
3363	Opata_1511985_PstIMseI_PA	39.2
3364	Opata_1633846_PstIMseI_PA	39.2
3365	Opata_166394_PstIMseI_PA	39.2
3366	Opata_1774582_PstIMseI_PA	39.2
3367	Opata_1846103_PstIMseI_PA	39.2
3368	Opata_191661_PstIMseI_PA	39.2
3369	Opata_2081538_PstIMseI_PA	39.2
3370	Opata_2171957_PstIMseI_PA	39.2
3371	Opata_226057_PstIMseI_PA	39.2
3372	Opata_2454198_PstIMseI_PA	39.2
3373	Opata_249413_PstIMseI_PA	39.2
3374	Opata_2544136_PstIMseI_PA	39.2
3375	Opata_264097_PstIMseI_PA	39.2
3376	Opata_2746257_PstIMseI_PA	39.2
3377	Opata_274865_PstIMseI_PA	39.2
3378	Opata_2780517_PstIMseI_PA	39.2
3379	Opata_286928_PstIMseI_PA	39.2
3380	Opata_292770_PstIMseI_PA	39.2
3381	Opata_3003365_PstIMseI_PA	39.2
3382	Opata_3030926_PstIMseI_PA	39.2
3383	Opata_3053408_PstIMseI_PA	39.2
3384	Opata_3369042_PstIMseI_PA	39.2
3385	Opata_3879952_PstIMseI_PA	39.2
3386	Opata_400107_PstIMseI_PA	39.2
3387	Opata_4313657_PstIMseI_PA	39.2
3388	Opata_444316_PstIMseI_PA	39.2
3389	Opata_485514_PstIMseI_PA	39.2
3390	Opata_518410_PstIMseI_PA	39.2
3391	Opata_529137_PstIMseI_PA	39.2
3392	Opata_56127_PstIMseI_PA	39.2
3393	Opata_681679_PstIMseI_PA	39.2
3394	Opata_713165_PstIMseI_PA	39.2
3395	Opata_735047_PstIMseI_PA	39.2
3396	Opata_793347_PstIMseI_PA	39.2
3397	Opata_8552_PstIMseI_PA	39.2
3398	Opata_915020_PstIMseI_PA	39.2
3399	M6_1007822_PstIMspI_PA	39.2
3400	M6_1116092_PstIMspI_PA	39.2
3401	M6_1132264_PstIMspI_PA	39.2
3402	M6_1147408_PstIMspI_PA	39.2
3403	M6_1377124_PstIMspI_PA	39.2
3404	M6_1503772_PstIMspI_PA	39.2
3405	M6_1521572_PstIMspI_PA	39.2
3406	M6_1705283_PstIMspI_PA	39.2
3407	M6_1707059_PstIMspI_PA	39.2
3408	M6_1914339_PstIMspI_PA	39.2
3409	M6_1951569_PstIMspI_PA	39.2
3410	M6_20330_PstIMspI_PA	39.2
3411	M6_2043086_PstIMspI_PA	39.2
3412	M6_2418130_PstIMspI_PA	39.2
3413	M6_2527679_PstIMspI_PA	39.2
3414	M6_2646319_PstIMspI_PA	39.2
3415	M6_2797907_PstIMspI_PA	39.2
3416	M6_2803214_PstIMspI_PA	39.2
3417	M6_3235014_PstIMspI_PA	39.2
3418	M6_3289357_PstIMspI_PA	39.2
3419	M6_415394_PstIMspI_PA	39.2
3420	M6_899357_PstIMspI_PA	39.2
3421	Opata_1010926_PstIMspI_PA	39.2
3422	Opata_1084061_PstIMspI_PA	39.2
3423	Opata_1108041_PstIMspI_PA	39.2
3424	Opata_1176391_PstIMspI_PA	39.2
3425	Opata_1197369_PstIMspI_PA	39.2
3426	Opata_1237655_PstIMspI_PA	39.2
3427	Opata_1245112_PstIMspI_PA	39.2
3428	Opata_1259671_PstIMspI_PA	39.2
3429	Opata_1298899_PstIMspI_PA	39.2
3430	Opata_1308786_PstIMspI_PA	39.2
3431	Opata_1348856_PstIMspI_PA	39.2
3432	Opata_1363947_PstIMspI_PA	39.2
3433	Opata_1379483_PstIMspI_PA	39.2
3434	Opata_1382081_PstIMspI_PA	39.2
3435	Opata_1420834_PstIMspI_PA	39.2
3436	Opata_1442244_PstIMspI_PA	39.2
3437	Opata_1469240_PstIMspI_PA	39.2
3438	Opata_1518647_PstIMspI_PA	39.2
3439	Opata_1550713_PstIMspI_PA	39.2
3440	Opata_1707219_PstIMspI_PA	39.2
3441	Opata_1750773_PstIMspI_PA	39.2
3442	Opata_1752662_PstIMspI_PA	39.2
3443	Opata_1753343_PstIMspI_PA	39.2
3444	Opata_1828017_PstIMspI_PA	39.2
3445	Opata_1832609_PstIMspI_PA	39.2
3446	Opata_1921776_PstIMspI_PA	39.2
3447	Opata_1925496_PstIMspI_PA	39.2
3448	Opata_1942374_PstIMspI_PA	39.2
3449	Opata_1959740_PstIMspI_PA	39.2
3450	Opata_1990187_PstIMspI_PA	39.2
3451	Opata_2003482_PstIMspI_PA	39.2
3452	Opata_2022666_PstIMspI_PA	39.2
3453	Opata_2023314_PstIMspI_PA	39.2
3454	Opata_2086896_PstIMspI_PA	39.2
3455	Opata_2088090_PstIMspI_PA	39.2
3456	Opata_2102803_PstIMspI_PA	39.2
3457	Opata_2122944_PstIMspI_PA	39.2
3458	Opata_2152893_PstIMspI_PA	39.2
3459	Opata_2156266_PstIMspI_PA	39.2
3460	Opata_2172831_PstIMspI_PA	39.2
3461	Opata_2190308_PstIMspI_PA	39.2
3462	Opata_2219034_PstIMspI_PA	39.2
3463	Opata_2225912_PstIMspI_PA	39.2
3464	Opata_2296301_PstIMspI_PA	39.2
3465	Opata_234662_PstIMspI_PA	39.2
3466	Opata_2375467_PstIMspI_PA	39.2
3467	Opata_2389623_PstIMspI_PA	39.2
3468	Opata_2400306_PstIMspI_PA	39.2
3469	Opata_2420390_PstIMspI_PA	39.2
3470	Opata_2425068_PstIMspI_PA	39.2
3471	Opata_2433859_PstIMspI_PA	39.2
3472	Opata_2450531_PstIMspI_PA	39.2
3473	Opata_2471958_PstIMspI_PA	39.2
3474	Opata_248157_PstIMspI_PA	39.2
3475	Opata_2492008_PstIMspI_PA	39.2
3476	Opata_2494677_PstIMspI_PA	39.2
3477	Opata_2517180_PstIMspI_PA	39.2
3478	Opata_2545028_PstIMspI_PA	39.2
3479	Opata_2555417_PstIMspI_PA	39.2
3480	Opata_2685014_PstIMspI_PA	39.2
3481	Opata_2697208_PstIMspI_PA	39.2
3482	Opata_2707527_PstIMspI_PA	39.2
3483	Opata_272293_PstIMspI_PA	39.2
3484	Opata_2743829_PstIMspI_PA	39.2
3485	Opata_2813116_PstIMspI_PA	39.2
3486	Opata_2840153_PstIMspI_PA	39.2
3487	Opata_2850107_PstIMspI_PA	39.2
3488	Opata_291757_PstIMspI_PA	39.2
3489	Opata_2937983_PstIMspI_PA	39.2
3490	Opata_2963877_PstIMspI_PA	39.2
3491	Opata_2965259_PstIMspI_PA	39.2
3492	Opata_2994968_PstIMspI_PA	39.2
3493	Opata_3031300_PstIMspI_PA	39.2
3494	Opata_3033164_PstIMspI_PA	39.2
3495	Opata_3038527_PstIMspI_PA	39.2
3496	Opata_3050599_PstIMspI_PA	39.2
3497	Opata_308117_PstIMspI_PA	39.2
3498	Opata_327494_PstIMspI_PA	39.2
3499	Opata_336126_PstIMspI_PA	39.2
3500	Opata_3375562_PstIMspI_PA	39.2
3501	Opata_3397975_PstIMspI_PA	39.2
3502	Opata_3450445_PstIMspI_PA	39.2
3503	Opata_345771_PstIMspI_PA	39.2
3504	Opata_3516683_PstIMspI_PA	39.2
3505	Opata_355053_PstIMspI_PA	39.2
3506	Opata_3705462_PstIMspI_PA	39.2
3507	Opata_3790116_PstIMspI_PA	39.2
3508	Opata_3871505_PstIMspI_PA	39.2
3509	Opata_3976045_PstIMspI_PA	39.2
3510	Opata_405025_PstIMspI_PA	39.2
3511	Opata_405834_PstIMspI_PA	39.2
3512	Opata_4064101_PstIMspI_PA	39.2
3513	Opata_4068610_PstIMspI_PA	39.2
3514	Opata_4103899_PstIMspI_PA	39.2
3515	Opata_4152827_PstIMspI_PA	39.2
3516	Opata_416650_PstIMspI_PA	39.2
3517	Opata_4176355_PstIMspI_PA	39.2
3518	Opata_4180463_PstIMspI_PA	39.2
3519	Opata_4239532_PstIMspI_PA	39.2
3520	Opata_4251331_PstIMspI_PA	39.2
3521	Opata_434925_PstIMspI_PA	39.2
3522	Opata_446263_PstIMspI_PA	39.2
3523	Opata_463099_PstIMspI_PA	39.2
3524	Opata_466015_PstIMspI_PA	39.2
3525	Opata_479016_PstIMspI_PA	39.2
3526	Opata_499278_PstIMspI_PA	39.2
3527	Opata_505050_PstIMspI_PA	39.2
3528	Opata_522887_PstIMspI_PA	39.2
3529	Opata_522987_PstIMspI_PA	39.2
3530	Opata_552237_PstIMspI_PA	39.2
3531	Opata_552519_PstIMspI_PA	39.2
3532	Opata_575267_PstIMspI_PA	39.2
3533	Opata_608329_PstIMspI_PA	39.2
3534	Opata_622001_PstIMspI_PA	39.2
3535	Opata_645067_PstIMspI_PA	39.2
3536	Opata_645788_PstIMspI_PA	39.2
3537	Opata_649108_PstIMspI_PA	39.2
3538	Opata_650197_PstIMspI_PA	39.2
3539	Opata_670961_PstIMspI_PA	39.2
3540	Opata_705980_PstIMspI_PA	39.2
3541	Opata_744480_PstIMspI_PA	39.2
3542	Opata_747073_PstIMspI_PA	39.2
3543	Opata_749447_PstIMspI_PA	39.2
3544	Opata_756577_PstIMspI_PA	39.2
3545	Opata_761066_PstIMspI_PA	39.2
3546	Opata_792890_PstIMspI_PA	39.2
3547	Opata_796947_PstIMspI_PA	39.2
3548	Opata_820490_PstIMspI_PA	39.2
3549	Opata_830570_PstIMspI_PA	39.2
3550	Opata_857329_PstIMspI_PA	39.2
3551	Opata_888704_PstIMspI_PA	39.2
3552	Opata_903063_PstIMspI_PA	39.2
3553	Opata_989651_PstIMspI_PA	39.2
3554	Opata_205159_PstIMluI_PA	39.2
3555	Opata_1060154_PstIMseI_PA	39.2
3556	Opata_1236024_PstIMseI_PA	39.2
3557	Opata_1313715_PstIMseI_PA	39.2
3558	Opata_1381376_PstIMseI_PA	39.2
3559	Opata_139116_PstIMseI_PA	39.2
3560	Opata_157448_PstIMseI_PA	39.2
3561	Opata_1835333_PstIMseI_PA	39.2
3562	Opata_1857136_PstIMseI_PA	39.2
3563	Opata_188643_PstIMseI_PA	39.2
3564	Opata_2229433_PstIMseI_PA	39.2
3565	Opata_288383_PstIMseI_PA	39.2
3566	Opata_289318_PstIMseI_PA	39.2
3567	Opata_3088239_PstIMseI_PA	39.2
3568	Opata_3544766_PstIMseI_PA	39.2
3569	Opata_361709_PstIMseI_PA	39.2
3570	Opata_376504_PstIMseI_PA	39.2
3571	Opata_472742_PstIMseI_PA	39.2
3572	Opata_494623_PstIMseI_PA	39.2
3573	Opata_496323_PstIMseI_PA	39.2
3574	Opata_522361_PstIMseI_PA	39.2
3575	Opata_523027_PstIMseI_PA	39.2
3576	Opata_556589_PstIMseI_PA	39.2
3577	Opata_631135_PstIMseI_PA	39.2
3578	Opata_683860_PstIMseI_PA	39.2
3579	Opata_798504_PstIMseI_PA	39.2
3580	Opata_829101_PstIMseI_PA	39.2
3581	Opata_852199_PstIMseI_PA	39.2
3582	Opata_2093858_PstIMspI_PA	39.2
3583	Opata_2825773_PstIMspI_PA	39.2
3584	Opata_330334_PstIMspI_PA	39.2
3585	Opata_1024925_PstIMseI_PA	39.2
3586	Opata_1397033_PstIMseI_PA	39.2
3587	Opata_1724765_PstIMseI_PA	39.2
3588	Opata_1928376_PstIMseI_PA	39.2
3589	Opata_223968_PstIMseI_PA	39.2
3590	Opata_3211444_PstIMseI_PA	39.2
3591	Opata_3295324_PstIMseI_PA	39.2
3592	Opata_3417776_PstIMseI_PA	39.2
3593	Opata_3423657_PstIMseI_PA	39.2
3594	Opata_3483814_PstIMseI_PA	39.2
3595	Opata_384909_PstIMseI_PA	39.2
3596	Opata_408823_PstIMseI_PA	39.2
3597	Opata_72745_PstIMseI_PA	39.2
3598	Opata_839197_PstIMseI_PA	39.2
3599	Opata_925075_PstIMseI_PA	39.2
3600	Opata_2103402_PstIMspI_PA	39.2
3601	Opata_2214885_PstIMspI_PA	39.2
3602	Opata_715905_PstIMspI_PA	39.2
3603	Opata_754075_PstIMspI_PA	39.2
3604	M6_1425920_PstIMluI_PA	39.2
3605	M6_744522_PstIMluI_PA	39.2
3606	M6_121675_PstIMseI_PA	39.2
3607	M6_1350178_PstIMseI_PA	39.2
3608	M6_3574704_PstIMseI_PA	39.2
3609	M6_375059_PstIMseI_PA	39.2
3610	M6_3846479_PstIMseI_PA	39.2
3611	M6_3899043_PstIMseI_PA	39.2
3612	M6_445391_PstIMseI_PA	39.2
3613	M6_652237_PstIMseI_PA	39.2
3614	Opata_1042804_PstIMseI_PA	39.2
3615	Opata_1103324_PstIMseI_PA	39.2
3616	Opata_1113685_PstIMseI_PA	39.2
3617	Opata_1116766_PstIMseI_PA	39.2
3618	Opata_1160670_PstIMseI_PA	39.2
3619	Opata_1275584_PstIMseI_PA	39.2
3620	Opata_1318842_PstIMseI_PA	39.2
3621	Opata_1469855_PstIMseI_PA	39.2
3622	Opata_1556271_PstIMseI_PA	39.2
3623	Opata_1813226_PstIMseI_PA	39.2
3624	Opata_182937_PstIMseI_PA	39.2
3625	Opata_188882_PstIMseI_PA	39.2
3626	Opata_2089535_PstIMseI_PA	39.2
3627	Opata_2544896_PstIMseI_PA	39.2
3628	Opata_271256_PstIMseI_PA	39.2
3629	Opata_2788529_PstIMseI_PA	39.2
3630	Opata_281674_PstIMseI_PA	39.2
3631	Opata_3094988_PstIMseI_PA	39.2
3632	Opata_311435_PstIMseI_PA	39.2
3633	Opata_3555559_PstIMseI_PA	39.2
3634	Opata_3588214_PstIMseI_PA	39.2
3635	Opata_36936_PstIMseI_PA	39.2
3636	Opata_372407_PstIMseI_PA	39.2
3637	Opata_39880_PstIMseI_PA	39.2
3638	Opata_4326274_PstIMseI_PA	39.2
3639	Opata_445722_PstIMseI_PA	39.2
3640	Opata_467177_PstIMseI_PA	39.2
3641	Opata_470547_PstIMseI_PA	39.2
3642	Opata_544656_PstIMseI_PA	39.2
3643	Opata_587662_PstIMseI_PA	39.2
3644	Opata_594695_PstIMseI_PA	39.2
3645	Opata_732335_PstIMseI_PA	39.2
3646	Opata_758592_PstIMseI_PA	39.2
3647	Opata_788477_PstIMseI_PA	39.2
3648	Opata_871806_PstIMseI_PA	39.2
3649	Opata_904659_PstIMseI_PA	39.2
3650	Opata_925011_PstIMseI_PA	39.2
3651	Opata_951190_PstIMseI_PA	39.2
3652	Opata_981289_PstIMseI_PA	39.2
3653	M6_105457_PstIMspI_PA	39.2
3654	M6_1114804_PstIMspI_PA	39.2
3655	M6_1570171_PstIMspI_PA	39.2
3656	M6_243236_PstIMspI_PA	39.2
3657	M6_2653098_PstIMspI_PA	39.2
3658	M6_2719624_PstIMspI_PA	39.2
3659	M6_285027_PstIMspI_PA	39.2
3660	M6_421659_PstIMspI_PA	39.2
3661	M6_45796_PstIMspI_PA	39.2
3662	M6_785367_PstIMspI_PA	39.2
3663	Opata_1091277_PstIMspI_PA	39.2
3664	Opata_1102643_PstIMspI_PA	39.2
3665	Opata_1141128_PstIMspI_PA	39.2
3666	Opata_1234220_PstIMspI_PA	39.2
3667	Opata_1285591_PstIMspI_PA	39.2
3668	Opata_1327892_PstIMspI_PA	39.2
3669	Opata_1387763_PstIMspI_PA	39.2
3670	Opata_1416892_PstIMspI_PA	39.2
3671	Opata_1530816_PstIMspI_PA	39.2
3672	Opata_1556427_PstIMspI_PA	39.2
3673	Opata_1636906_PstIMspI_PA	39.2
3674	Opata_1665226_PstIMspI_PA	39.2
3675	Opata_1713111_PstIMspI_PA	39.2
3676	Opata_1805618_PstIMspI_PA	39.2
3677	Opata_1812091_PstIMspI_PA	39.2
3678	Opata_1842396_PstIMspI_PA	39.2
3679	Opata_2003696_PstIMspI_PA	39.2
3680	Opata_2082244_PstIMspI_PA	39.2
3681	Opata_2148355_PstIMspI_PA	39.2
3682	Opata_2173876_PstIMspI_PA	39.2
3683	Opata_2231928_PstIMspI_PA	39.2
3684	Opata_2239514_PstIMspI_PA	39.2
3685	Opata_2263209_PstIMspI_PA	39.2
3686	Opata_2480180_PstIMspI_PA	39.2
3687	Opata_2606593_PstIMspI_PA	39.2
3688	Opata_2610602_PstIMspI_PA	39.2
3689	Opata_2658608_PstIMspI_PA	39.2
3690	Opata_2724893_PstIMspI_PA	39.2
3691	Opata_2767373_PstIMspI_PA	39.2
3692	Opata_2793655_PstIMspI_PA	39.2
3693	Opata_2896613_PstIMspI_PA	39.2
3694	Opata_3015563_PstIMspI_PA	39.2
3695	Opata_3037833_PstIMspI_PA	39.2
3696	Opata_3069672_PstIMspI_PA	39.2
3697	Opata_3071006_PstIMspI_PA	39.2
3698	Opata_3154945_PstIMspI_PA	39.2
3699	Opata_3175183_PstIMspI_PA	39.2
3700	Opata_3410789_PstIMspI_PA	39.2
3701	Opata_3429374_PstIMspI_PA	39.2
3702	Opata_3467260_PstIMspI_PA	39.2
3703	Opata_3615147_PstIMspI_PA	39.2
3704	Opata_3675606_PstIMspI_PA	39.2
3705	Opata_3690740_PstIMspI_PA	39.2
3706	Opata_3804490_PstIMspI_PA	39.2
3707	Opata_3863382_PstIMspI_PA	39.2
3708	Opata_3874817_PstIMspI_PA	39.2
3709	Opata_3960911_PstIMspI_PA	39.2
3710	Opata_3984160_PstIMspI_PA	39.2
3711	Opata_4042125_PstIMspI_PA	39.2
3712	Opata_4054090_PstIMspI_PA	39.2
3713	Opata_4109015_PstIMspI_PA	39.2
3714	Opata_4161131_PstIMspI_PA	39.2
3715	Opata_4210899_PstIMspI_PA	39.2
3716	Opata_439205_PstIMspI_PA	39.2
3717	Opata_441030_PstIMspI_PA	39.2
3718	Opata_487338_PstIMspI_PA	39.2
3719	Opata_530422_PstIMspI_PA	39.2
3720	Opata_546344_PstIMspI_PA	39.2
3721	Opata_627521_PstIMspI_PA	39.2
3722	Opata_62953_PstIMspI_PA	39.2
3723	Opata_641893_PstIMspI_PA	39.2
3724	Opata_708190_PstIMspI_PA	39.2
3725	Opata_725849_PstIMspI_PA	39.2
3726	Opata_734210_PstIMspI_PA	39.2
3727	Opata_780792_PstIMspI_PA	39.2
3728	Opata_782333_PstIMspI_PA	39.2
3729	Opata_787952_PstIMspI_PA	39.2
3730	Opata_928473_PstIMspI_PA	39.2
3731	Opata_957225_PstIMspI_PA	39.2
3732	Opata_975487_PstIMspI_PA	39.2
3733	Opata_979790_PstIMspI_PA	39.2
3734	M6_352441_PstIMluI_PA	39.2
3735	M6_359730_PstIMluI_PA	39.2
3736	M6_117848_PstIMseI_PA	39.2
3737	M6_168707_PstIMseI_PA	39.2
3738	M6_256557_PstIMseI_PA	39.2
3739	M6_375240_PstIMseI_PA	39.2
3740	M6_45655_PstIMseI_PA	39.2
3741	M6_770501_PstIMseI_PA	39.2
3742	Opata_1267695_PstIMseI_PA	39.2
3743	Opata_1381697_PstIMseI_PA	39.2
3744	Opata_162330_PstIMseI_PA	39.2
3745	Opata_240320_PstIMseI_PA	39.2
3746	Opata_2628272_PstIMseI_PA	39.2
3747	Opata_282946_PstIMseI_PA	39.2
3748	Opata_3396779_PstIMseI_PA	39.2
3749	Opata_434886_PstIMseI_PA	39.2
3750	Opata_639183_PstIMseI_PA	39.2
3751	M6_478152_PstIMspI_PA	39.2
3752	Opata_1560861_PstIMspI_PA	39.2
3753	Opata_2069992_PstIMspI_PA	39.2
3754	Opata_300194_PstIMspI_PA	39.2
3755	Opata_451481_PstIMspI_PA	39.2
3756	Opata_702859_PstIMspI_PA	39.2
3757	M6_1340436_PstIMluI_PA	39.2
3758	M6_1360374_PstIMluI_PA	39.2
3759	M6_1372646_PstIMluI_PA	39.2
3760	M6_1452470_PstIMluI_PA	39.2
3761	M6_1512340_PstIMluI_PA	39.2
3762	M6_1529952_PstIMluI_PA	39.2
3763	M6_1820881_PstIMluI_PA	39.2
3764	M6_1907904_PstIMluI_PA	39.2
3765	M6_23636_PstIMluI_PA	39.2
3766	M6_262784_PstIMluI_PA	39.2
3767	M6_2697635_PstIMluI_PA	39.2
3768	M6_302068_PstIMluI_PA	39.2
3769	M6_353816_PstIMluI_PA	39.2
3770	M6_419484_PstIMluI_PA	39.2
3771	M6_432784_PstIMluI_PA	39.2
3772	M6_44591_PstIMluI_PA	39.2
3773	M6_47135_PstIMluI_PA	39.2
3774	M6_624988_PstIMluI_PA	39.2
3775	M6_731194_PstIMluI_PA	39.2
3776	M6_777558_PstIMluI_PA	39.2
3777	M6_810690_PstIMluI_PA	39.2
3778	M6_85279_PstIMluI_PA	39.2
3779	M6_1031978_PstIMseI_PA	39.2
3780	M6_1075884_PstIMseI_PA	39.2
3781	M6_1100540_PstIMseI_PA	39.2
3782	M6_1220653_PstIMseI_PA	39.2
3783	M6_1237502_PstIMseI_PA	39.2
3784	M6_1241681_PstIMseI_PA	39.2
3785	M6_1257196_PstIMseI_PA	39.2
3786	M6_1270894_PstIMseI_PA	39.2
3787	M6_129472_PstIMseI_PA	39.2
3788	M6_1319900_PstIMseI_PA	39.2
3789	M6_144606_PstIMseI_PA	39.2
3790	M6_1453853_PstIMseI_PA	39.2
3791	M6_1620986_PstIMseI_PA	39.2
3792	M6_191161_PstIMseI_PA	39.2
3793	M6_205365_PstIMseI_PA	39.2
3794	M6_220290_PstIMseI_PA	39.2
3795	M6_227244_PstIMseI_PA	39.2
3796	M6_235687_PstIMseI_PA	39.2
3797	M6_2478645_PstIMseI_PA	39.2
3798	M6_2734852_PstIMseI_PA	39.2
3799	M6_2783601_PstIMseI_PA	39.2
3800	M6_298942_PstIMseI_PA	39.2
3801	M6_304307_PstIMseI_PA	39.2
3802	M6_3160631_PstIMseI_PA	39.2
3803	M6_332882_PstIMseI_PA	39.2
3804	M6_3413138_PstIMseI_PA	39.2
3805	M6_342376_PstIMseI_PA	39.2
3806	M6_376206_PstIMseI_PA	39.2
3807	M6_3914509_PstIMseI_PA	39.2
3808	M6_392695_PstIMseI_PA	39.2
3809	M6_405384_PstIMseI_PA	39.2
3810	M6_4101945_PstIMseI_PA	39.2
3811	M6_4198007_PstIMseI_PA	39.2
3812	M6_430559_PstIMseI_PA	39.2
3813	M6_43526_PstIMseI_PA	39.2
3814	M6_43760_PstIMseI_PA	39.2
3815	M6_52891_PstIMseI_PA	39.2
3816	M6_57537_PstIMseI_PA	39.2
3817	M6_58175_PstIMseI_PA	39.2
3818	M6_818387_PstIMseI_PA	39.2
3819	M6_828411_PstIMseI_PA	39.2
3820	M6_88203_PstIMseI_PA	39.2
3821	M6_934413_PstIMseI_PA	39.2
3822	M6_937830_PstIMseI_PA	39.2
3823	M6_975315_PstIMseI_PA	39.2
3824	Opata_106829_PstIMseI_PA	39.2
3825	Opata_1144375_PstIMseI_PA	39.2
3826	Opata_321878_PstIMseI_PA	39.2
3827	Opata_502894_PstIMseI_PA	39.2
3828	Opata_547314_PstIMseI_PA	39.2
3829	Opata_736584_PstIMseI_PA	39.2
3830	Opata_863291_PstIMseI_PA	39.2
3831	M6_1038318_PstIMspI_PA	39.2
3832	M6_108277_PstIMspI_PA	39.2
3833	M6_147656_PstIMspI_PA	39.2
3834	M6_153092_PstIMspI_PA	39.2
3835	M6_1643095_PstIMspI_PA	39.2
3836	M6_173547_PstIMspI_PA	39.2
3837	M6_178389_PstIMspI_PA	39.2
3838	M6_185435_PstIMspI_PA	39.2
3839	M6_2121601_PstIMspI_PA	39.2
3840	M6_2289545_PstIMspI_PA	39.2
3841	M6_23532_PstIMspI_PA	39.2
3842	M6_2493901_PstIMspI_PA	39.2
3843	M6_2498131_PstIMspI_PA	39.2
3844	M6_2531147_PstIMspI_PA	39.2
3845	M6_259575_PstIMspI_PA	39.2
3846	M6_2942434_PstIMspI_PA	39.2
3847	M6_3091746_PstIMspI_PA	39.2
3848	M6_309453_PstIMspI_PA	39.2
3849	M6_3543192_PstIMspI_PA	39.2
3850	M6_366154_PstIMspI_PA	39.2
3851	M6_382318_PstIMspI_PA	39.2
3852	M6_57452_PstIMspI_PA	39.2
3853	M6_60808_PstIMspI_PA	39.2
3854	M6_850533_PstIMspI_PA	39.2
3855	M6_879575_PstIMspI_PA	39.2
3856	M6_886731_PstIMspI_PA	39.2
3857	Opata_132372_PstIMspI_PA	39.2
3858	Opata_2023071_PstIMspI_PA	39.2
3859	Opata_2176856_PstIMspI_PA	39.2
3860	Opata_2743330_PstIMspI_PA	39.2
3861	Opata_2757596_PstIMspI_PA	39.2
3862	Opata_3534901_PstIMspI_PA	39.2
3863	Opata_3536840_PstIMspI_PA	39.2
3864	Opata_557364_PstIMspI_PA	39.2
3865	Opata_652368_PstIMspI_PA	39.2
3866	Opata_865158_PstIMspI_PA	39.2
3867	M6_1072890_PstIMseI_PA	39.2
3868	M6_1107018_PstIMseI_PA	39.2
3869	M6_1113876_PstIMseI_PA	39.2
3870	M6_1116285_PstIMseI_PA	39.2
3871	M6_1122255_PstIMseI_PA	39.2
3872	M6_113490_PstIMseI_PA	39.2
3873	M6_1299367_PstIMseI_PA	39.2
3874	M6_1305083_PstIMseI_PA	39.2
3875	M6_1386555_PstIMseI_PA	39.2
3876	M6_139103_PstIMseI_PA	39.2
3877	M6_1402703_PstIMseI_PA	39.2
3878	M6_1475638_PstIMseI_PA	39.2
3879	M6_149195_PstIMseI_PA	39.2
3880	M6_1930160_PstIMseI_PA	39.2
3881	M6_20719_PstIMseI_PA	39.2
3882	M6_2108891_PstIMseI_PA	39.2
3883	M6_2496509_PstIMseI_PA	39.2
3884	M6_269526_PstIMseI_PA	39.2
3885	M6_278412_PstIMseI_PA	39.2
3886	M6_283855_PstIMseI_PA	39.2
3887	M6_288438_PstIMseI_PA	39.2
3888	M6_29740_PstIMseI_PA	39.2
3889	M6_461239_PstIMseI_PA	39.2
3890	M6_508120_PstIMseI_PA	39.2
3891	M6_551210_PstIMseI_PA	39.2
3892	M6_587796_PstIMseI_PA	39.2
3893	M6_60350_PstIMseI_PA	39.2
3894	M6_683951_PstIMseI_PA	39.2
3895	M6_707648_PstIMseI_PA	39.2
3896	M6_732535_PstIMseI_PA	39.2
3897	M6_76861_PstIMseI_PA	39.2
3898	M6_775139_PstIMseI_PA	39.2
3899	M6_793021_PstIMseI_PA	39.2
3900	M6_92715_PstIMseI_PA	39.2
3901	M6_956228_PstIMseI_PA	39.2
3902	M6_982890_PstIMseI_PA	39.2
3903	M6_1085334_PstIMspI_PA	39.2
3904	M6_1116863_PstIMspI_PA	39.2
3905	M6_1404681_PstIMspI_PA	39.2
3906	M6_1469497_PstIMspI_PA	39.2
3907	M6_1508267_PstIMspI_PA	39.2
3908	M6_1686010_PstIMspI_PA	39.2
3909	M6_2580713_PstIMspI_PA	39.2
3910	M6_2738597_PstIMspI_PA	39.2
3911	M6_2985819_PstIMspI_PA	39.2
3912	M6_3358846_PstIMspI_PA	39.2
3913	M6_3499659_PstIMspI_PA	39.2
3914	M6_351514_PstIMspI_PA	39.2
3915	M6_3559090_PstIMspI_PA	39.2
3916	M6_402722_PstIMspI_PA	39.2
3917	M6_436804_PstIMspI_PA	39.2
3918	M6_509552_PstIMspI_PA	39.2
3919	M6_938890_PstIMspI_PA	39.2
3920	M6_1368431_PstIMluI_PA	39.2
3921	M6_1429932_PstIMluI_PA	39.2
3922	M6_1007847_PstIMseI_PA	39.2
3923	M6_1009237_PstIMseI_PA	39.2
3924	M6_10148_PstIMseI_PA	39.2
3925	M6_1030886_PstIMseI_PA	39.2
3926	M6_1045569_PstIMseI_PA	39.2
3927	M6_107428_PstIMseI_PA	39.2
3928	M6_1076706_PstIMseI_PA	39.2
3929	M6_1077355_PstIMseI_PA	39.2
3930	M6_1078558_PstIMseI_PA	39.2
3931	M6_108801_PstIMseI_PA	39.2
3932	M6_1112905_PstIMseI_PA	39.2
3933	M6_1116087_PstIMseI_PA	39.2
3934	M6_1128742_PstIMseI_PA	39.2
3935	M6_113375_PstIMseI_PA	39.2
3936	M6_113687_PstIMseI_PA	39.2
3937	M6_11551_PstIMseI_PA	39.2
3938	M6_1169341_PstIMseI_PA	39.2
3939	M6_1172898_PstIMseI_PA	39.2
3940	M6_1179075_PstIMseI_PA	39.2
3941	M6_1185468_PstIMseI_PA	39.2
3942	M6_1203242_PstIMseI_PA	39.2
3943	M6_1264506_PstIMseI_PA	39.2
3944	M6_127584_PstIMseI_PA	39.2
3945	M6_1280744_PstIMseI_PA	39.2
3946	M6_1293246_PstIMseI_PA	39.2
3947	M6_1304311_PstIMseI_PA	39.2
3948	M6_131276_PstIMseI_PA	39.2
3949	M6_1313987_PstIMseI_PA	39.2
3950	M6_1318825_PstIMseI_PA	39.2
3951	M6_1320364_PstIMseI_PA	39.2
3952	M6_1330239_PstIMseI_PA	39.2
3953	M6_1337161_PstIMseI_PA	39.2
3954	M6_133831_PstIMseI_PA	39.2
3955	M6_1366451_PstIMseI_PA	39.2
3956	M6_138182_PstIMseI_PA	39.2
3957	M6_1387039_PstIMseI_PA	39.2
3958	M6_1395865_PstIMseI_PA	39.2
3959	M6_142450_PstIMseI_PA	39.2
3960	M6_144051_PstIMseI_PA	39.2
3961	M6_1455022_PstIMseI_PA	39.2
3962	M6_147360_PstIMseI_PA	39.2
3963	M6_150475_PstIMseI_PA	39.2
3964	M6_1532348_PstIMseI_PA	39.2
3965	M6_153558_PstIMseI_PA	39.2
3966	M6_159481_PstIMseI_PA	39.2
3967	M6_1640789_PstIMseI_PA	39.2
3968	M6_1651041_PstIMseI_PA	39.2
3969	M6_167329_PstIMseI_PA	39.2
3970	M6_1684278_PstIMseI_PA	39.2
3971	M6_1693091_PstIMseI_PA	39.2
3972	M6_17205_PstIMseI_PA	39.2
3973	M6_1753662_PstIMseI_PA	39.2
3974	M6_1771006_PstIMseI_PA	39.2
3975	M6_1772153_PstIMseI_PA	39.2
3976	M6_178848_PstIMseI_PA	39.2
3977	M6_17890_PstIMseI_PA	39.2
3978	M6_179661_PstIMseI_PA	39.2
3979	M6_1834006_PstIMseI_PA	39.2
3980	M6_1838862_PstIMseI_PA	39.2
3981	M6_187703_PstIMseI_PA	39.2
3982	M6_1881076_PstIMseI_PA	39.2
3983	M6_1905285_PstIMseI_PA	39.2
3984	M6_1907934_PstIMseI_PA	39.2
3985	M6_1936090_PstIMseI_PA	39.2
3986	M6_195730_PstIMseI_PA	39.2
3987	M6_1982499_PstIMseI_PA	39.2
3988	M6_198688_PstIMseI_PA	39.2
3989	M6_200442_PstIMseI_PA	39.2
3990	M6_201021_PstIMseI_PA	39.2
3991	M6_2040536_PstIMseI_PA	39.2
3992	M6_207542_PstIMseI_PA	39.2
3993	M6_21019_PstIMseI_PA	39.2
3994	M6_210454_PstIMseI_PA	39.2
3995	M6_2127621_PstIMseI_PA	39.2
3996	M6_216629_PstIMseI_PA	39.2
3997	M6_219319_PstIMseI_PA	39.2
3998	M6_227157_PstIMseI_PA	39.2
3999	M6_2302576_PstIMseI_PA	39.2
4000	M6_2316025_PstIMseI_PA	39.2
4001	M6_233489_PstIMseI_PA	39.2
4002	M6_237831_PstIMseI_PA	39.2
4003	M6_238924_PstIMseI_PA	39.2
4004	M6_240101_PstIMseI_PA	39.2
4005	M6_244896_PstIMseI_PA	39.2
4006	M6_2591336_PstIMseI_PA	39.2
4007	M6_25948_PstIMseI_PA	39.2
4008	M6_262904_PstIMseI_PA	39.2
4009	M6_2642577_PstIMseI_PA	39.2
4010	M6_267658_PstIMseI_PA	39.2
4011	M6_268769_PstIMseI_PA	39.2
4012	M6_270060_PstIMseI_PA	39.2
4013	M6_273021_PstIMseI_PA	39.2
4014	M6_279158_PstIMseI_PA	39.2
4015	M6_2798697_PstIMseI_PA	39.2
4016	M6_2821505_PstIMseI_PA	39.2
4017	M6_2877758_PstIMseI_PA	39.2
4018	M6_291603_PstIMseI_PA	39.2
4019	M6_29847_PstIMseI_PA	39.2
4020	M6_3077160_PstIMseI_PA	39.2
4021	M6_309883_PstIMseI_PA	39.2
4022	M6_3121480_PstIMseI_PA	39.2
4023	M6_3178041_PstIMseI_PA	39.2
4024	M6_320590_PstIMseI_PA	39.2
4025	M6_321007_PstIMseI_PA	39.2
4026	M6_324015_PstIMseI_PA	39.2
4027	M6_33124_PstIMseI_PA	39.2
4028	M6_331429_PstIMseI_PA	39.2
4029	M6_344874_PstIMseI_PA	39.2
4030	M6_349376_PstIMseI_PA	39.2
4031	M6_3540397_PstIMseI_PA	39.2
4032	M6_3551460_PstIMseI_PA	39.2
4033	M6_355550_PstIMseI_PA	39.2
4034	M6_359130_PstIMseI_PA	39.2
4035	M6_3592711_PstIMseI_PA	39.2
4036	M6_361233_PstIMseI_PA	39.2
4037	M6_3749087_PstIMseI_PA	39.2
4038	M6_384009_PstIMseI_PA	39.2
4039	M6_3842349_PstIMseI_PA	39.2
4040	M6_387735_PstIMseI_PA	39.2
4041	M6_391247_PstIMseI_PA	39.2
4042	M6_396174_PstIMseI_PA	39.2
4043	M6_404351_PstIMseI_PA	39.2
4044	M6_404560_PstIMseI_PA	39.2
4045	M6_408363_PstIMseI_PA	39.2
4046	M6_4145889_PstIMseI_PA	39.2
4047	M6_415710_PstIMseI_PA	39.2
4048	M6_416558_PstIMseI_PA	39.2
4049	M6_4215892_PstIMseI_PA	39.2
4050	M6_4237822_PstIMseI_PA	39.2
4051	M6_443602_PstIMseI_PA	39.2
4052	M6_456413_PstIMseI_PA	39.2
4053	M6_467609_PstIMseI_PA	39.2
4054	M6_473033_PstIMseI_PA	39.2
4055	M6_478710_PstIMseI_PA	39.2
4056	M6_490788_PstIMseI_PA	39.2
4057	M6_494714_PstIMseI_PA	39.2
4058	M6_494757_PstIMseI_PA	39.2
4059	M6_496334_PstIMseI_PA	39.2
4060	M6_499931_PstIMseI_PA	39.2
4061	M6_502401_PstIMseI_PA	39.2
4062	M6_502951_PstIMseI_PA	39.2
4063	M6_508844_PstIMseI_PA	39.2
4064	M6_526681_PstIMseI_PA	39.2
4065	M6_552726_PstIMseI_PA	39.2
4066	M6_55619_PstIMseI_PA	39.2
4067	M6_56302_PstIMseI_PA	39.2
4068	M6_56758_PstIMseI_PA	39.2
4069	M6_568616_PstIMseI_PA	39.2
4070	M6_568950_PstIMseI_PA	39.2
4071	M6_595369_PstIMseI_PA	39.2
4072	M6_602892_PstIMseI_PA	39.2
4073	M6_623386_PstIMseI_PA	39.2
4074	M6_625770_PstIMseI_PA	39.2
4075	M6_636144_PstIMseI_PA	39.2
4076	M6_644704_PstIMseI_PA	39.2
4077	M6_668986_PstIMseI_PA	39.2
4078	M6_67159_PstIMseI_PA	39.2
4079	M6_672049_PstIMseI_PA	39.2
4080	M6_69795_PstIMseI_PA	39.2
4081	M6_704951_PstIMseI_PA	39.2
4082	M6_727181_PstIMseI_PA	39.2
4083	M6_747741_PstIMseI_PA	39.2
4084	M6_757537_PstIMseI_PA	39.2
4085	M6_75890_PstIMseI_PA	39.2
4086	M6_79391_PstIMseI_PA	39.2
4087	M6_798476_PstIMseI_PA	39.2
4088	M6_798487_PstIMseI_PA	39.2
4089	M6_800080_PstIMseI_PA	39.2
4090	M6_809918_PstIMseI_PA	39.2
4091	M6_809945_PstIMseI_PA	39.2
4092	M6_818957_PstIMseI_PA	39.2
4093	M6_855947_PstIMseI_PA	39.2
4094	M6_858123_PstIMseI_PA	39.2
4095	M6_867422_PstIMseI_PA	39.2
4096	M6_8733_PstIMseI_PA	39.2
4097	M6_873679_PstIMseI_PA	39.2
4098	M6_89528_PstIMseI_PA	39.2
4099	M6_895682_PstIMseI_PA	39.2
4100	M6_903013_PstIMseI_PA	39.2
4101	M6_906636_PstIMseI_PA	39.2
4102	M6_91632_PstIMseI_PA	39.2
4103	M6_936168_PstIMseI_PA	39.2
4104	M6_937738_PstIMseI_PA	39.2
4105	M6_94602_PstIMseI_PA	39.2
4106	M6_950728_PstIMseI_PA	39.2
4107	M6_951378_PstIMseI_PA	39.2
4108	M6_969961_PstIMseI_PA	39.2
4109	M6_982142_PstIMseI_PA	39.2
4110	M6_99065_PstIMseI_PA	39.2
4111	Opata_1122208_PstIMseI_PA	39.2
4112	Opata_1132307_PstIMseI_PA	39.2
4113	Opata_1351367_PstIMseI_PA	39.2
4114	Opata_1410897_PstIMseI_PA	39.2
4115	Opata_187797_PstIMseI_PA	39.2
4116	Opata_207438_PstIMseI_PA	39.2
4117	Opata_251407_PstIMseI_PA	39.2
4118	Opata_3578228_PstIMseI_PA	39.2
4119	Opata_3708141_PstIMseI_PA	39.2
4120	Opata_491373_PstIMseI_PA	39.2
4121	Opata_866373_PstIMseI_PA	39.2
4122	Opata_89106_PstIMseI_PA	39.2
4123	M6_1077856_PstIMspI_PA	39.2
4124	M6_114066_PstIMspI_PA	39.2
4125	M6_117990_PstIMspI_PA	39.2
4126	M6_11840_PstIMspI_PA	39.2
4127	M6_1200323_PstIMspI_PA	39.2
4128	M6_1235538_PstIMspI_PA	39.2
4129	M6_127055_PstIMspI_PA	39.2
4130	M6_1270613_PstIMspI_PA	39.2
4131	M6_1320025_PstIMspI_PA	39.2
4132	M6_1334330_PstIMspI_PA	39.2
4133	M6_1441826_PstIMspI_PA	39.2
4134	M6_147925_PstIMspI_PA	39.2
4135	M6_1663466_PstIMspI_PA	39.2
4136	M6_1712499_PstIMspI_PA	39.2
4137	M6_172056_PstIMspI_PA	39.2
4138	M6_182559_PstIMspI_PA	39.2
4139	M6_1860348_PstIMspI_PA	39.2
4140	M6_1885014_PstIMspI_PA	39.2
4141	M6_2097111_PstIMspI_PA	39.2
4142	M6_2129586_PstIMspI_PA	39.2
4143	M6_2140278_PstIMspI_PA	39.2
4144	M6_2160010_PstIMspI_PA	39.2
4145	M6_2316110_PstIMspI_PA	39.2
4146	M6_2455138_PstIMspI_PA	39.2
4147	M6_2843877_PstIMspI_PA	39.2
4148	M6_3210672_PstIMspI_PA	39.2
4149	M6_3290925_PstIMspI_PA	39.2
4150	M6_3324667_PstIMspI_PA	39.2
4151	M6_3425838_PstIMspI_PA	39.2
4152	M6_3467539_PstIMspI_PA	39.2
4153	M6_3545842_PstIMspI_PA	39.2
4154	M6_394273_PstIMspI_PA	39.2
4155	M6_41028_PstIMspI_PA	39.2
4156	M6_413518_PstIMspI_PA	39.2
4157	M6_426219_PstIMspI_PA	39.2
4158	M6_432391_PstIMspI_PA	39.2
4159	M6_437730_PstIMspI_PA	39.2
4160	M6_449288_PstIMspI_PA	39.2
4161	M6_451155_PstIMspI_PA	39.2
4162	M6_512626_PstIMspI_PA	39.2
4163	M6_567279_PstIMspI_PA	39.2
4164	M6_574511_PstIMspI_PA	39.2
4165	M6_596196_PstIMspI_PA	39.2
4166	M6_620401_PstIMspI_PA	39.2
4167	M6_627863_PstIMspI_PA	39.2
4168	M6_653862_PstIMspI_PA	39.2
4169	M6_761913_PstIMspI_PA	39.2
4170	M6_765291_PstIMspI_PA	39.2
4171	M6_777742_PstIMspI_PA	39.2
4172	M6_840317_PstIMspI_PA	39.2
4173	M6_882710_PstIMspI_PA	39.2
4174	M6_933845_PstIMspI_PA	39.2
4175	M6_978625_PstIMspI_PA	39.2
4176	Opata_1210666_PstIMspI_PA	39.2
4177	Opata_1296106_PstIMspI_PA	39.2
4178	Opata_238235_PstIMspI_PA	39.2
4179	Opata_2622322_PstIMspI_PA	39.2
4180	Opata_301394_PstIMspI_PA	39.2
4181	Opata_3219847_PstIMspI_PA	39.2
4182	Opata_3661243_PstIMspI_PA	39.2
4183	Opata_538094_PstIMspI_PA	39.2
4184	Opata_550851_PstIMspI_PA	39.2
4185	Opata_711103_PstIMspI_PA	39.2
4186	Opata_840314_PstIMspI_PA	39.2
4187	M6_197917_PstIMseI_PA	39.2
4188	M6_415720_PstIMseI_PA	39.2
4189	Opata_1089438_PstIMseI_PA	39.2
4190	Opata_2170076_PstIMseI_PA	39.2
4191	Opata_3046487_PstIMseI_PA	39.2
4192	M6_1580223_PstIMspI_PA	39.2
4193	M6_1603185_PstIMspI_PA	39.2
4194	Opata_1618789_PstIMspI_PA	39.2
4195	M6_126248_PstIMluI_PA	39.2
4196	M6_1380456_PstIMluI_PA	39.2
4197	M6_1513296_PstIMluI_PA	39.2
4198	M6_1515100_PstIMluI_PA	39.2
4199	M6_2068221_PstIMluI_PA	39.2
4200	M6_2225381_PstIMluI_PA	39.2
4201	M6_2347782_PstIMluI_PA	39.2
4202	M6_2567556_PstIMluI_PA	39.2
4203	M6_2589819_PstIMluI_PA	39.2
4204	M6_2697609_PstIMluI_PA	39.2
4205	M6_378506_PstIMluI_PA	39.2
4206	M6_594560_PstIMluI_PA	39.2
4207	M6_12130_PstIMseI_PA	39.2
4208	M6_1322534_PstIMseI_PA	39.2
4209	M6_1737755_PstIMseI_PA	39.2
4210	M6_215696_PstIMseI_PA	39.2
4211	M6_268208_PstIMseI_PA	39.2
4212	M6_322672_PstIMseI_PA	39.2
4213	M6_3526083_PstIMseI_PA	39.2
4214	M6_385584_PstIMseI_PA	39.2
4215	M6_419122_PstIMseI_PA	39.2
4216	M6_544173_PstIMseI_PA	39.2
4217	M6_566346_PstIMseI_PA	39.2
4218	M6_688540_PstIMseI_PA	39.2
4219	M6_809005_PstIMseI_PA	39.2
4220	M6_81163_PstIMseI_PA	39.2
4221	M6_934859_PstIMseI_PA	39.2
4222	M6_959840_PstIMseI_PA	39.2
4223	Opata_3310411_PstIMseI_PA	39.2
4224	M6_1367789_PstIMspI_PA	39.2
4225	M6_1881673_PstIMspI_PA	39.2
4226	M6_2323436_PstIMspI_PA	39.2
4227	M6_2409175_PstIMspI_PA	39.2
4228	M6_2634703_PstIMspI_PA	39.2
4229	M6_2775057_PstIMspI_PA	39.2
4230	M6_2931427_PstIMspI_PA	39.2
4231	M6_301523_PstIMspI_PA	39.2
4232	M6_3263098_PstIMspI_PA	39.2
4233	M6_46980_PstIMspI_PA	39.2
4234	Opata_1170970_PstIMspI_PA	39.2
4235	Opata_2380124_PstIMspI_PA	39.2
4236	M6_148364_PstIMseI_PA	39.2
4237	M6_266443_PstIMseI_PA	39.2
4238	M6_288570_PstIMseI_PA	39.2
4239	M6_696920_PstIMseI_PA	39.2
4240	M6_832661_PstIMseI_PA	39.2
4241	M6_134388_PstIMspI_PA	39.2
4242	M6_1689715_PstIMspI_PA	39.2
4243	M6_382984_PstIMspI_PA	39.2
4244	M6_297394_PstIMluI_PA	39.2
4245	M6_180081_PstIMseI_PA	39.2
4246	M6_1890439_PstIMseI_PA	39.2
4247	M6_2502486_PstIMseI_PA	39.2
4248	M6_29253_PstIMseI_PA	39.2
4249	Opata_500396_PstIMseI_PA	39.2
4250	M6_3003434_PstIMspI_PA	39.2
4251	Opata_550991_PstIMseI_PA	39.2
4252	Opata_748476_PstIMseI_PA	39.2
4253	Opata_1377798_PstIMspI_PA	39.2
4254	Opata_2777093_PstIMspI_PA	39.2
4255	Opata_976698_PstIMspI_PA	39.2
4256	M6_1452923_PstIMluI_PA	39.2
4257	M6_18272_PstIMluI_PA	39.2
4258	M6_2325093_PstIMluI_PA	39.2
4259	M6_135265_PstIMseI_PA	39.2
4260	M6_1782336_PstIMseI_PA	39.2
4261	M6_2256099_PstIMseI_PA	39.2
4262	M6_3796708_PstIMseI_PA	39.2
4263	M6_941573_PstIMseI_PA	39.2
4264	M6_1533795_PstIMspI_PA	39.2
4265	M6_263273_PstIMspI_PA	39.2
4266	M6_281618_PstIMspI_PA	39.2
4267	M6_43549_PstIMspI_PA	39.2
4268	M6_567300_PstIMspI_PA	39.2
4269	M6_3400914_PstIMspI_PA	39.2
4270	M6_2698618_PstIMluI_PA	39.2
4271	M6_439605_PstIMluI_PA	39.2
4272	M6_871883_PstIMluI_PA	39.2
4273	M6_892641_PstIMseI_PA	39.2
4274	M6_955631_PstIMseI_PA	39.2
4275	M6_1627576_PstIMspI_PA	39.2
4276	M6_1559601_PstIMluI_PA	39.2
4277	M6_244578_PstIMseI_PA	39.2
4278	M6_830791_PstIMseI_PA	39.2
4279	M6_863841_PstIMseI_PA	39.2
4280	M6_60800_PstIMspI_PA	39.2
4281	M6_1464663_PstIMseI_PA	39.2
4282	M6_2638510_PstIMseI_PA	39.2
4283	M6_466365_PstIMluI_PA	39.2
4284	M6_1345670_PstIMseI_PA	39.2
4285	M6_1499051_PstIMluI_PA	39.2
4286	M6_1718192_PstIMluI_PA	39.2
4287	M6_12866_PstIMseI_PA	39.2
4288	M6_2671018_PstIMspI_PA	39.2
4289	M6_369660_PstIMseI_PA	39.2
4290	M6_370962_PstIMseI_PA	39.2
4291	M6_1853191_PstIMluI_PA	39.2
4292	M6_454010_PstIMluI_PA	39.2
4293	M6_11106_PstIMspI_PA	39.2
4294	M6_12873_PstIMspI_PA	39.2
4295	M6_136863_PstIMspI_PA	39.2
4296	M6_169978_PstIMspI_PA	39.2
4297	M6_790492_PstIMspI_PA	39.2
4298	M6_333132_PstIMluI_PA	39.2
4299	M6_2392556_PstIMluI_PA	39.2
4300	M6_171301_PstIMspI_PA	39.2
4301	M6_302799_PstIMspI_PA	39.2
4302	Opata_225539_PstIMseI_PA	39.2
4303	Opata_562661_PstIMspI_PA	39.2
4304	gwm304	39.2
4305	wmc713	39.2
4306	wmc805_1	39.2
4307	Opata_1479950_PstIMluI_PA	39.2
4308	M6_839673_PstIMseI_PA	39.2
4309	Opata_2564973_PstIMseI_PA	39.2
4310	M6_1459904_PstIMspI_PA	39.2
4311	Opata_107238_49_PstIMluI_SNP	39.2
4312	Opata_10806_33_PstIMluI_SNP	39.2
4313	Opata_1978_35_PstIMseI_SNP	39.2
4314	Opata_1978_53_PstIMseI_SNP	39.2
4315	Opata_255875_43_PstIMseI_SNP	39.2
4316	Opata_255875_44_PstIMseI_SNP	39.2
4317	Opata_399890_30_PstIMseI_SNP	39.2
4318	Opata_399890_46_PstIMseI_SNP	39.2
4319	Opata_399890_78_PstIMseI_SNP	39.2
4320	Opata_850863_2_PstIMseI_SNP	39.2
4321	Opata_850863_31_PstIMseI_SNP	39.2
4322	Opata_2895857_34_PstIMspI_SNP	39.2
4323	Opata_417059_16_PstIMspI_SNP	39.2
4324	Opata_417059_30_PstIMspI_SNP	39.2
4325	Opata_4172874_85_PstIMspI_SNP	39.2
4326	Opata_1555614_PstIMseI_PA	39.2
4327	Opata_163544_PstIMseI_PA	39.2
4328	Opata_1025147_48_PstIMseI_SNP	39.2
4329	Opata_1025147_64_PstIMseI_SNP	39.2
4330	Opata_194812_87_PstIMseI_SNP	39.2
4331	Opata_39926_42_PstIMseI_SNP	39.2
4332	Opata_39926_54_PstIMseI_SNP	39.2
4333	Opata_850863_86_PstIMseI_SNP	39.2
4334	Opata_625864_PstIMluI_PA	39.2
4335	Opata_1225521_PstIMseI_PA	39.2
4336	Opata_146884_PstIMseI_PA	39.2
4337	M6_4254882_PstIMseI_PA	39.2
4338	Opata_1146010_PstIMseI_PA	39.2
4339	Opata_121565_PstIMseI_PA	39.2
4340	Opata_1260345_PstIMseI_PA	39.2
4341	Opata_1827053_PstIMseI_PA	39.2
4342	Opata_293_PstIMseI_PA	39.2
4343	Opata_790306_PstIMseI_PA	39.2
4344	M6_1069698_PstIMspI_PA	39.2
4345	M6_2481751_PstIMspI_PA	39.2
4346	Opata_1595394_PstIMspI_PA	39.2
4347	Opata_1748942_PstIMspI_PA	39.2
4348	Opata_2244660_PstIMspI_PA	39.2
4349	Opata_2438209_PstIMspI_PA	39.2
4350	Opata_2480581_PstIMspI_PA	39.2
4351	Opata_2632026_PstIMspI_PA	39.2
4352	Opata_2641928_PstIMspI_PA	39.2
4353	Opata_2769416_PstIMspI_PA	39.2
4354	Opata_276973_PstIMspI_PA	39.2
4355	Opata_2904825_PstIMspI_PA	39.2
4356	Opata_2931346_PstIMspI_PA	39.2
4357	Opata_2978282_PstIMspI_PA	39.2
4358	Opata_3393153_PstIMspI_PA	39.2
4359	Opata_3525043_PstIMspI_PA	39.2
4360	Opata_3691742_PstIMspI_PA	39.2
4361	Opata_4022795_PstIMspI_PA	39.2
4362	Opata_2251336_53_PstIMseI_SNP	39.2
4363	Opata_2251336_65_PstIMseI_SNP	39.2
4364	Opata_2727615_PstIMspI_PA	39.2
4365	Opata_1121491_PstIMseI_PA	39.2
4366	Opata_323845_PstIMseI_PA	39.2
4367	Opata_3745984_PstIMseI_PA	39.2
4368	Opata_637470_PstIMseI_PA	39.2
4369	Opata_651100_PstIMseI_PA	39.2
4370	Opata_802025_PstIMseI_PA	39.2
4371	Opata_882231_PstIMseI_PA	39.2
4372	Opata_95205_PstIMseI_PA	39.2
4373	M6_1929760_PstIMspI_PA	39.2
4374	Opata_1344382_PstIMspI_PA	39.2
4375	Opata_2127325_PstIMspI_PA	39.2
4376	Opata_3645154_PstIMspI_PA	39.2
4377	Opata_422795_PstIMspI_PA	39.2
4378	Opata_536471_62_PstIMseI_SNP	39.2
4379	Opata_1760428_7_PstIMspI_SNP	39.2
4380	Opata_1120467_PstIMluI_PA	39.2
4381	Opata_1478582_PstIMluI_PA	39.2
4382	Opata_1779284_PstIMluI_PA	39.2
4383	Opata_1850594_PstIMluI_PA	39.2
4384	Opata_1901958_PstIMluI_PA	39.2
4385	Opata_2121539_PstIMluI_PA	39.2
4386	Opata_217344_PstIMluI_PA	39.2
4387	Opata_2234398_PstIMluI_PA	39.2
4388	Opata_590378_PstIMluI_PA	39.2
4389	Opata_1117131_PstIMseI_PA	39.2
4390	Opata_1123592_PstIMseI_PA	39.2
4391	Opata_1145097_PstIMseI_PA	39.2
4392	Opata_1150443_PstIMseI_PA	39.2
4393	Opata_1185345_PstIMseI_PA	39.2
4394	Opata_1262511_PstIMseI_PA	39.2
4395	Opata_131936_PstIMseI_PA	39.2
4396	Opata_1392683_PstIMseI_PA	39.2
4397	Opata_173204_PstIMseI_PA	39.2
4398	Opata_1739363_PstIMseI_PA	39.2
4399	Opata_1780646_PstIMseI_PA	39.2
4400	Opata_18896_PstIMseI_PA	39.2
4401	Opata_205322_PstIMseI_PA	39.2
4402	Opata_211686_PstIMseI_PA	39.2
4403	Opata_214075_PstIMseI_PA	39.2
4404	Opata_2171871_PstIMseI_PA	39.2
4405	Opata_233045_PstIMseI_PA	39.2
4406	Opata_24063_PstIMseI_PA	39.2
4407	Opata_287327_PstIMseI_PA	39.2
4408	Opata_3008960_PstIMseI_PA	39.2
4409	Opata_3700482_PstIMseI_PA	39.2
4410	Opata_3889118_PstIMseI_PA	39.2
4411	Opata_3912648_PstIMseI_PA	39.2
4412	Opata_406668_PstIMseI_PA	39.2
4413	Opata_423738_PstIMseI_PA	39.2
4414	Opata_436261_PstIMseI_PA	39.2
4415	Opata_447477_PstIMseI_PA	39.2
4416	Opata_449292_PstIMseI_PA	39.2
4417	Opata_466927_PstIMseI_PA	39.2
4418	Opata_473339_PstIMseI_PA	39.2
4419	Opata_482990_PstIMseI_PA	39.2
4420	Opata_49130_PstIMseI_PA	39.2
4421	Opata_527010_PstIMseI_PA	39.2
4422	Opata_536446_PstIMseI_PA	39.2
4423	Opata_555225_PstIMseI_PA	39.2
4424	Opata_571199_PstIMseI_PA	39.2
4425	Opata_580309_PstIMseI_PA	39.2
4426	Opata_585408_PstIMseI_PA	39.2
4427	Opata_597926_PstIMseI_PA	39.2
4428	Opata_628327_PstIMseI_PA	39.2
4429	Opata_632027_PstIMseI_PA	39.2
4430	Opata_661266_PstIMseI_PA	39.2
4431	Opata_672862_PstIMseI_PA	39.2
4432	Opata_68814_PstIMseI_PA	39.2
4433	Opata_689661_PstIMseI_PA	39.2
4434	Opata_7285_PstIMseI_PA	39.2
4435	Opata_766364_PstIMseI_PA	39.2
4436	Opata_786357_PstIMseI_PA	39.2
4437	Opata_840630_PstIMseI_PA	39.2
4438	Opata_910672_PstIMseI_PA	39.2
4439	Opata_92622_PstIMseI_PA	39.2
4440	Opata_92757_PstIMseI_PA	39.2
4441	Opata_974900_PstIMseI_PA	39.2
4442	Opata_995351_PstIMseI_PA	39.2
4443	Opata_99561_PstIMseI_PA	39.2
4444	Opata_1080527_PstIMspI_PA	39.2
4445	Opata_1082715_PstIMspI_PA	39.2
4446	Opata_1172494_PstIMspI_PA	39.2
4447	Opata_1187411_PstIMspI_PA	39.2
4448	Opata_1217259_PstIMspI_PA	39.2
4449	Opata_1326532_PstIMspI_PA	39.2
4450	Opata_1361697_PstIMspI_PA	39.2
4451	Opata_1419739_PstIMspI_PA	39.2
4452	Opata_142331_PstIMspI_PA	39.2
4453	Opata_147327_PstIMspI_PA	39.2
4454	Opata_1484703_PstIMspI_PA	39.2
4455	Opata_148692_PstIMspI_PA	39.2
4456	Opata_1519806_PstIMspI_PA	39.2
4457	Opata_1668075_PstIMspI_PA	39.2
4458	Opata_1740435_PstIMspI_PA	39.2
4459	Opata_1746937_PstIMspI_PA	39.2
4460	Opata_1758183_PstIMspI_PA	39.2
4461	Opata_1824337_PstIMspI_PA	39.2
4462	Opata_1855235_PstIMspI_PA	39.2
4463	Opata_1987530_PstIMspI_PA	39.2
4464	Opata_1997813_PstIMspI_PA	39.2
4465	Opata_206311_PstIMspI_PA	39.2
4466	Opata_2072369_PstIMspI_PA	39.2
4467	Opata_2178417_PstIMspI_PA	39.2
4468	Opata_2237390_PstIMspI_PA	39.2
4469	Opata_2287975_PstIMspI_PA	39.2
4470	Opata_2301673_PstIMspI_PA	39.2
4471	Opata_2362488_PstIMspI_PA	39.2
4472	Opata_2411273_PstIMspI_PA	39.2
4473	Opata_2420749_PstIMspI_PA	39.2
4474	Opata_2454340_PstIMspI_PA	39.2
4475	Opata_2467070_PstIMspI_PA	39.2
4476	Opata_2480874_PstIMspI_PA	39.2
4477	Opata_2562708_PstIMspI_PA	39.2
4478	Opata_2658236_PstIMspI_PA	39.2
4479	Opata_2697451_PstIMspI_PA	39.2
4480	Opata_2723046_PstIMspI_PA	39.2
4481	Opata_2783165_PstIMspI_PA	39.2
4482	Opata_27956_PstIMspI_PA	39.2
4483	Opata_280031_PstIMspI_PA	39.2
4484	Opata_2839265_PstIMspI_PA	39.2
4485	Opata_2890241_PstIMspI_PA	39.2
4486	Opata_301891_PstIMspI_PA	39.2
4487	Opata_3171947_PstIMspI_PA	39.2
4488	Opata_3188032_PstIMspI_PA	39.2
4489	Opata_3210723_PstIMspI_PA	39.2
4490	Opata_3218340_PstIMspI_PA	39.2
4491	Opata_3252285_PstIMspI_PA	39.2
4492	Opata_3390162_PstIMspI_PA	39.2
4493	Opata_3413582_PstIMspI_PA	39.2
4494	Opata_3612592_PstIMspI_PA	39.2
4495	Opata_3673999_PstIMspI_PA	39.2
4496	Opata_3768811_PstIMspI_PA	39.2
4497	Opata_3776743_PstIMspI_PA	39.2
4498	Opata_3957155_PstIMspI_PA	39.2
4499	Opata_3958425_PstIMspI_PA	39.2
4500	Opata_399790_PstIMspI_PA	39.2
4501	Opata_4011841_PstIMspI_PA	39.2
4502	Opata_4035644_PstIMspI_PA	39.2
4503	Opata_4106631_PstIMspI_PA	39.2
4504	Opata_4150364_PstIMspI_PA	39.2
4505	Opata_4233955_PstIMspI_PA	39.2
4506	Opata_633904_PstIMspI_PA	39.2
4507	Opata_890528_PstIMspI_PA	39.2
4508	Opata_607816_20_PstIMseI_SNP	39.2
4509	M6_2176508_PstIMspI_PA	39.2
4510	Opata_3838551_24_PstIMspI_SNP	39.2
4511	Opata_3838551_44_PstIMspI_SNP	39.2
4512	Opata_1032356_PstIMseI_PA	39.2
4513	Opata_1039215_PstIMseI_PA	39.2
4514	Opata_1089795_PstIMseI_PA	39.2
4515	Opata_1093643_PstIMseI_PA	39.2
4516	Opata_1121775_PstIMseI_PA	39.2
4517	Opata_1162625_PstIMseI_PA	39.2
4518	Opata_1195777_PstIMseI_PA	39.2
4519	Opata_1234413_PstIMseI_PA	39.2
4520	Opata_135703_PstIMseI_PA	39.2
4521	Opata_1379864_PstIMseI_PA	39.2
4522	Opata_1394436_PstIMseI_PA	39.2
4523	Opata_1739751_PstIMseI_PA	39.2
4524	Opata_2505976_PstIMseI_PA	39.2
4525	Opata_2548178_PstIMseI_PA	39.2
4526	Opata_313726_PstIMseI_PA	39.2
4527	Opata_3205884_PstIMseI_PA	39.2
4528	Opata_325428_PstIMseI_PA	39.2
4529	Opata_356390_PstIMseI_PA	39.2
4530	Opata_36659_PstIMseI_PA	39.2
4531	Opata_3747328_PstIMseI_PA	39.2
4532	Opata_4351559_PstIMseI_PA	39.2
4533	Opata_455307_PstIMseI_PA	39.2
4534	Opata_493457_PstIMseI_PA	39.2
4535	Opata_50053_PstIMseI_PA	39.2
4536	Opata_51067_PstIMseI_PA	39.2
4537	Opata_525140_PstIMseI_PA	39.2
4538	Opata_580414_PstIMseI_PA	39.2
4539	Opata_581447_PstIMseI_PA	39.2
4540	Opata_59597_PstIMseI_PA	39.2
4541	Opata_64865_PstIMseI_PA	39.2
4542	Opata_706101_PstIMseI_PA	39.2
4543	Opata_719280_PstIMseI_PA	39.2
4544	Opata_723382_PstIMseI_PA	39.2
4545	Opata_881329_PstIMseI_PA	39.2
4546	Opata_961534_PstIMseI_PA	39.2
4547	Opata_974461_PstIMseI_PA	39.2
4548	Opata_1023626_PstIMspI_PA	39.2
4549	Opata_1077185_PstIMspI_PA	39.2
4550	Opata_1083674_PstIMspI_PA	39.2
4551	Opata_116578_PstIMspI_PA	39.2
4552	Opata_1301633_PstIMspI_PA	39.2
4553	Opata_1333603_PstIMspI_PA	39.2
4554	Opata_1408207_PstIMspI_PA	39.2
4555	Opata_145193_PstIMspI_PA	39.2
4556	Opata_15300_PstIMspI_PA	39.2
4557	Opata_1597110_PstIMspI_PA	39.2
4558	Opata_1668930_PstIMspI_PA	39.2
4559	Opata_1753106_PstIMspI_PA	39.2
4560	Opata_1800182_PstIMspI_PA	39.2
4561	Opata_1827007_PstIMspI_PA	39.2
4562	Opata_1829313_PstIMspI_PA	39.2
4563	Opata_1887909_PstIMspI_PA	39.2
4564	Opata_1898392_PstIMspI_PA	39.2
4565	Opata_1914191_PstIMspI_PA	39.2
4566	Opata_1937398_PstIMspI_PA	39.2
4567	Opata_1941122_PstIMspI_PA	39.2
4568	Opata_1993466_PstIMspI_PA	39.2
4569	Opata_201099_PstIMspI_PA	39.2
4570	Opata_2020956_PstIMspI_PA	39.2
4571	Opata_2025511_PstIMspI_PA	39.2
4572	Opata_2038984_PstIMspI_PA	39.2
4573	Opata_2042970_PstIMspI_PA	39.2
4574	Opata_204706_PstIMspI_PA	39.2
4575	Opata_2079517_PstIMspI_PA	39.2
4576	Opata_2101767_PstIMspI_PA	39.2
4577	Opata_2129154_PstIMspI_PA	39.2
4578	Opata_2179694_PstIMspI_PA	39.2
4579	Opata_2275438_PstIMspI_PA	39.2
4580	Opata_2310853_PstIMspI_PA	39.2
4581	Opata_2351777_PstIMspI_PA	39.2
4582	Opata_2460320_PstIMspI_PA	39.2
4583	Opata_2468181_PstIMspI_PA	39.2
4584	Opata_2476504_PstIMspI_PA	39.2
4585	Opata_2657483_PstIMspI_PA	39.2
4586	Opata_2715181_PstIMspI_PA	39.2
4587	Opata_2719199_PstIMspI_PA	39.2
4588	Opata_2730452_PstIMspI_PA	39.2
4589	Opata_27753_PstIMspI_PA	39.2
4590	Opata_2794594_PstIMspI_PA	39.2
4591	Opata_2809862_PstIMspI_PA	39.2
4592	Opata_2814378_PstIMspI_PA	39.2
4593	Opata_3018744_PstIMspI_PA	39.2
4594	Opata_3022444_PstIMspI_PA	39.2
4595	Opata_3040003_PstIMspI_PA	39.2
4596	Opata_3057216_PstIMspI_PA	39.2
4597	Opata_3115443_PstIMspI_PA	39.2
4598	Opata_3125631_PstIMspI_PA	39.2
4599	Opata_3169183_PstIMspI_PA	39.2
4600	Opata_3222620_PstIMspI_PA	39.2
4601	Opata_3233439_PstIMspI_PA	39.2
4602	Opata_3305257_PstIMspI_PA	39.2
4603	Opata_3519536_PstIMspI_PA	39.2
4604	Opata_3539519_PstIMspI_PA	39.2
4605	Opata_3559374_PstIMspI_PA	39.2
4606	Opata_3565371_PstIMspI_PA	39.2
4607	Opata_357837_PstIMspI_PA	39.2
4608	Opata_3591600_PstIMspI_PA	39.2
4609	Opata_3634446_PstIMspI_PA	39.2
4610	Opata_3765169_PstIMspI_PA	39.2
4611	Opata_3808874_PstIMspI_PA	39.2
4612	Opata_3859157_PstIMspI_PA	39.2
4613	Opata_3904625_PstIMspI_PA	39.2
4614	Opata_3934621_PstIMspI_PA	39.2
4615	Opata_3978699_PstIMspI_PA	39.2
4616	Opata_3983776_PstIMspI_PA	39.2
4617	Opata_4005754_PstIMspI_PA	39.2
4618	Opata_4106792_PstIMspI_PA	39.2
4619	Opata_4114499_PstIMspI_PA	39.2
4620	Opata_4124134_PstIMspI_PA	39.2
4621	Opata_4244791_PstIMspI_PA	39.2
4622	Opata_726429_PstIMspI_PA	39.2
4623	Opata_728985_PstIMspI_PA	39.2
4624	Opata_773124_PstIMspI_PA	39.2
4625	Opata_899264_PstIMspI_PA	39.2
4626	Opata_899370_PstIMspI_PA	39.2
4627	Opata_917282_PstIMspI_PA	39.2
4628	Opata_91767_PstIMspI_PA	39.2
4629	Opata_918192_PstIMspI_PA	39.2
4630	Opata_103373_PstIMluI_PA	39.2
4631	Opata_106851_PstIMluI_PA	39.2
4632	Opata_109226_PstIMluI_PA	39.2
4633	Opata_1257859_PstIMluI_PA	39.2
4634	Opata_134403_PstIMluI_PA	39.2
4635	Opata_149699_PstIMluI_PA	39.2
4636	Opata_14975_PstIMluI_PA	39.2
4637	Opata_15639_PstIMluI_PA	39.2
4638	Opata_157008_PstIMluI_PA	39.2
4639	Opata_160166_PstIMluI_PA	39.2
4640	Opata_16804_PstIMluI_PA	39.2
4641	Opata_1838597_PstIMluI_PA	39.2
4642	Opata_197100_PstIMluI_PA	39.2
4643	Opata_19854_PstIMluI_PA	39.2
4644	Opata_20115_PstIMluI_PA	39.2
4645	Opata_20160_PstIMluI_PA	39.2
4646	Opata_20453_PstIMluI_PA	39.2
4647	Opata_2118569_PstIMluI_PA	39.2
4648	Opata_225035_PstIMluI_PA	39.2
4649	Opata_23774_PstIMluI_PA	39.2
4650	Opata_248143_PstIMluI_PA	39.2
4651	Opata_2535045_PstIMluI_PA	39.2
4652	Opata_258974_PstIMluI_PA	39.2
4653	Opata_2751844_PstIMluI_PA	39.2
4654	Opata_31934_PstIMluI_PA	39.2
4655	Opata_32321_PstIMluI_PA	39.2
4656	Opata_3237_PstIMluI_PA	39.2
4657	Opata_331693_PstIMluI_PA	39.2
4658	Opata_33900_PstIMluI_PA	39.2
4659	Opata_35166_PstIMluI_PA	39.2
4660	Opata_364020_PstIMluI_PA	39.2
4661	Opata_36545_PstIMluI_PA	39.2
4662	Opata_37138_PstIMluI_PA	39.2
4663	Opata_4085_PstIMluI_PA	39.2
4664	Opata_428312_PstIMluI_PA	39.2
4665	Opata_45587_PstIMluI_PA	39.2
4666	Opata_467616_PstIMluI_PA	39.2
4667	Opata_477668_PstIMluI_PA	39.2
4668	Opata_484607_PstIMluI_PA	39.2
4669	Opata_51928_PstIMluI_PA	39.2
4670	Opata_530160_PstIMluI_PA	39.2
4671	Opata_536537_PstIMluI_PA	39.2
4672	Opata_54875_PstIMluI_PA	39.2
4673	Opata_58756_PstIMluI_PA	39.2
4674	Opata_60758_PstIMluI_PA	39.2
4675	Opata_615734_PstIMluI_PA	39.2
4676	Opata_63006_PstIMluI_PA	39.2
4677	Opata_63474_PstIMluI_PA	39.2
4678	Opata_650720_PstIMluI_PA	39.2
4679	Opata_6627_PstIMluI_PA	39.2
4680	Opata_683829_PstIMluI_PA	39.2
4681	Opata_8230_PstIMluI_PA	39.2
4682	Opata_86316_PstIMluI_PA	39.2
4683	Opata_8939_PstIMluI_PA	39.2
4684	M6_794333_PstIMseI_PA	39.2
4685	Opata_1001895_PstIMseI_PA	39.2
4686	Opata_1001956_PstIMseI_PA	39.2
4687	Opata_1006222_PstIMseI_PA	39.2
4688	Opata_1013224_PstIMseI_PA	39.2
4689	Opata_101461_PstIMseI_PA	39.2
4690	Opata_1016550_PstIMseI_PA	39.2
4691	Opata_1017942_PstIMseI_PA	39.2
4692	Opata_1017980_PstIMseI_PA	39.2
4693	Opata_1018981_PstIMseI_PA	39.2
4694	Opata_102902_PstIMseI_PA	39.2
4695	Opata_1031097_PstIMseI_PA	39.2
4696	Opata_1033210_PstIMseI_PA	39.2
4697	Opata_1035220_PstIMseI_PA	39.2
4698	Opata_1035663_PstIMseI_PA	39.2
4699	Opata_1040172_PstIMseI_PA	39.2
4700	Opata_1041560_PstIMseI_PA	39.2
4701	Opata_104192_PstIMseI_PA	39.2
4702	Opata_1044473_PstIMseI_PA	39.2
4703	Opata_1051950_PstIMseI_PA	39.2
4704	Opata_1053865_PstIMseI_PA	39.2
4705	Opata_1053929_PstIMseI_PA	39.2
4706	Opata_1059118_PstIMseI_PA	39.2
4707	Opata_1059364_PstIMseI_PA	39.2
4708	Opata_106264_PstIMseI_PA	39.2
4709	Opata_1062765_PstIMseI_PA	39.2
4710	Opata_1063854_PstIMseI_PA	39.2
4711	Opata_1064775_PstIMseI_PA	39.2
4712	Opata_1068643_PstIMseI_PA	39.2
4713	Opata_1068843_PstIMseI_PA	39.2
4714	Opata_1071844_PstIMseI_PA	39.2
4715	Opata_1072328_PstIMseI_PA	39.2
4716	Opata_1082960_PstIMseI_PA	39.2
4717	Opata_1093813_PstIMseI_PA	39.2
4718	Opata_1096642_PstIMseI_PA	39.2
4719	Opata_1100733_PstIMseI_PA	39.2
4720	Opata_1104301_PstIMseI_PA	39.2
4721	Opata_1105947_PstIMseI_PA	39.2
4722	Opata_111042_PstIMseI_PA	39.2
4723	Opata_1116383_PstIMseI_PA	39.2
4724	Opata_1118597_PstIMseI_PA	39.2
4725	Opata_1122460_PstIMseI_PA	39.2
4726	Opata_112630_PstIMseI_PA	39.2
4727	Opata_113252_PstIMseI_PA	39.2
4728	Opata_11325_PstIMseI_PA	39.2
4729	Opata_113270_PstIMseI_PA	39.2
4730	Opata_1134023_PstIMseI_PA	39.2
4731	Opata_1134595_PstIMseI_PA	39.2
4732	Opata_1143_PstIMseI_PA	39.2
4733	Opata_1146593_PstIMseI_PA	39.2
4734	Opata_1152365_PstIMseI_PA	39.2
4735	Opata_115290_PstIMseI_PA	39.2
4736	Opata_1155212_PstIMseI_PA	39.2
4737	Opata_1157074_PstIMseI_PA	39.2
4738	Opata_1158119_PstIMseI_PA	39.2
4739	Opata_1159758_PstIMseI_PA	39.2
4740	Opata_1164669_PstIMseI_PA	39.2
4741	Opata_1166896_PstIMseI_PA	39.2
4742	Opata_1168723_PstIMseI_PA	39.2
4743	Opata_1173263_PstIMseI_PA	39.2
4744	Opata_1173466_PstIMseI_PA	39.2
4745	Opata_1174676_PstIMseI_PA	39.2
4746	Opata_1180959_PstIMseI_PA	39.2
4747	Opata_1183758_PstIMseI_PA	39.2
4748	Opata_1189014_PstIMseI_PA	39.2
4749	Opata_1190151_PstIMseI_PA	39.2
4750	Opata_1190231_PstIMseI_PA	39.2
4751	Opata_1194451_PstIMseI_PA	39.2
4752	Opata_1200674_PstIMseI_PA	39.2
4753	Opata_1201229_PstIMseI_PA	39.2
4754	Opata_1201928_PstIMseI_PA	39.2
4755	Opata_1203518_PstIMseI_PA	39.2
4756	Opata_1210857_PstIMseI_PA	39.2
4757	Opata_121642_PstIMseI_PA	39.2
4758	Opata_121790_PstIMseI_PA	39.2
4759	Opata_1218613_PstIMseI_PA	39.2
4760	Opata_1219199_PstIMseI_PA	39.2
4761	Opata_1219529_PstIMseI_PA	39.2
4762	Opata_1222121_PstIMseI_PA	39.2
4763	Opata_1223086_PstIMseI_PA	39.2
4764	Opata_1224880_PstIMseI_PA	39.2
4765	Opata_1226434_PstIMseI_PA	39.2
4766	Opata_123287_PstIMseI_PA	39.2
4767	Opata_1233553_PstIMseI_PA	39.2
4768	Opata_1242614_PstIMseI_PA	39.2
4769	Opata_1249041_PstIMseI_PA	39.2
4770	Opata_1249188_PstIMseI_PA	39.2
4771	Opata_1249253_PstIMseI_PA	39.2
4772	Opata_1255185_PstIMseI_PA	39.2
4773	Opata_1263390_PstIMseI_PA	39.2
4774	Opata_1265355_PstIMseI_PA	39.2
4775	Opata_127155_PstIMseI_PA	39.2
4776	Opata_127501_PstIMseI_PA	39.2
4777	Opata_1276266_PstIMseI_PA	39.2
4778	Opata_1279654_PstIMseI_PA	39.2
4779	Opata_1283889_PstIMseI_PA	39.2
4780	Opata_1294180_PstIMseI_PA	39.2
4781	Opata_1297204_PstIMseI_PA	39.2
4782	Opata_129973_PstIMseI_PA	39.2
4783	Opata_1299931_PstIMseI_PA	39.2
4784	Opata_1304243_PstIMseI_PA	39.2
4785	Opata_1305623_PstIMseI_PA	39.2
4786	Opata_132501_PstIMseI_PA	39.2
4787	Opata_132591_PstIMseI_PA	39.2
4788	Opata_1334940_PstIMseI_PA	39.2
4789	Opata_1337460_PstIMseI_PA	39.2
4790	Opata_1339203_PstIMseI_PA	39.2
4791	Opata_1341223_PstIMseI_PA	39.2
4792	Opata_1344716_PstIMseI_PA	39.2
4793	Opata_1353352_PstIMseI_PA	39.2
4794	Opata_1358200_PstIMseI_PA	39.2
4795	Opata_1360915_PstIMseI_PA	39.2
4796	Opata_136488_PstIMseI_PA	39.2
4797	Opata_137311_PstIMseI_PA	39.2
4798	Opata_1376718_PstIMseI_PA	39.2
4799	Opata_138157_PstIMseI_PA	39.2
4800	Opata_138422_PstIMseI_PA	39.2
4801	Opata_139654_PstIMseI_PA	39.2
4802	Opata_141764_PstIMseI_PA	39.2
4803	Opata_141873_PstIMseI_PA	39.2
4804	Opata_1418978_PstIMseI_PA	39.2
4805	Opata_143395_PstIMseI_PA	39.2
4806	Opata_143598_PstIMseI_PA	39.2
4807	Opata_1441959_PstIMseI_PA	39.2
4808	Opata_144238_PstIMseI_PA	39.2
4809	Opata_1452257_PstIMseI_PA	39.2
4810	Opata_145995_PstIMseI_PA	39.2
4811	Opata_1494111_PstIMseI_PA	39.2
4812	Opata_149593_PstIMseI_PA	39.2
4813	Opata_150600_PstIMseI_PA	39.2
4814	Opata_15174_PstIMseI_PA	39.2
4815	Opata_151983_PstIMseI_PA	39.2
4816	Opata_15316_PstIMseI_PA	39.2
4817	Opata_1539396_PstIMseI_PA	39.2
4818	Opata_154539_PstIMseI_PA	39.2
4819	Opata_156452_PstIMseI_PA	39.2
4820	Opata_1564754_PstIMseI_PA	39.2
4821	Opata_158120_PstIMseI_PA	39.2
4822	Opata_1585577_PstIMseI_PA	39.2
4823	Opata_158660_PstIMseI_PA	39.2
4824	Opata_158941_PstIMseI_PA	39.2
4825	Opata_160559_PstIMseI_PA	39.2
4826	Opata_1612395_PstIMseI_PA	39.2
4827	Opata_1618229_PstIMseI_PA	39.2
4828	Opata_163317_PstIMseI_PA	39.2
4829	Opata_1637118_PstIMseI_PA	39.2
4830	Opata_163733_PstIMseI_PA	39.2
4831	Opata_1653314_PstIMseI_PA	39.2
4832	Opata_166028_PstIMseI_PA	39.2
4833	Opata_166124_PstIMseI_PA	39.2
4834	Opata_16741_PstIMseI_PA	39.2
4835	Opata_167591_PstIMseI_PA	39.2
4836	Opata_1677333_PstIMseI_PA	39.2
4837	Opata_1694300_PstIMseI_PA	39.2
4838	Opata_170549_PstIMseI_PA	39.2
4839	Opata_1739308_PstIMseI_PA	39.2
4840	Opata_1743430_PstIMseI_PA	39.2
4841	Opata_174440_PstIMseI_PA	39.2
4842	Opata_174869_PstIMseI_PA	39.2
4843	Opata_176394_PstIMseI_PA	39.2
4844	Opata_1767830_PstIMseI_PA	39.2
4845	Opata_1777102_PstIMseI_PA	39.2
4846	Opata_17912_PstIMseI_PA	39.2
4847	Opata_179404_PstIMseI_PA	39.2
4848	Opata_180920_PstIMseI_PA	39.2
4849	Opata_181800_PstIMseI_PA	39.2
4850	Opata_18299_PstIMseI_PA	39.2
4851	Opata_183909_PstIMseI_PA	39.2
4852	Opata_186079_PstIMseI_PA	39.2
4853	Opata_187896_PstIMseI_PA	39.2
4854	Opata_1879986_PstIMseI_PA	39.2
4855	Opata_190775_PstIMseI_PA	39.2
4856	Opata_191223_PstIMseI_PA	39.2
4857	Opata_191775_PstIMseI_PA	39.2
4858	Opata_1923252_PstIMseI_PA	39.2
4859	Opata_1933203_PstIMseI_PA	39.2
4860	Opata_1958019_PstIMseI_PA	39.2
4861	Opata_1967639_PstIMseI_PA	39.2
4862	Opata_1972105_PstIMseI_PA	39.2
4863	Opata_1974242_PstIMseI_PA	39.2
4864	Opata_197546_PstIMseI_PA	39.2
4865	Opata_197735_PstIMseI_PA	39.2
4866	Opata_197807_PstIMseI_PA	39.2
4867	Opata_2001772_PstIMseI_PA	39.2
4868	Opata_200430_PstIMseI_PA	39.2
4869	Opata_200680_PstIMseI_PA	39.2
4870	Opata_202213_PstIMseI_PA	39.2
4871	Opata_2028452_PstIMseI_PA	39.2
4872	Opata_205259_PstIMseI_PA	39.2
4873	Opata_2063320_PstIMseI_PA	39.2
4874	Opata_207650_PstIMseI_PA	39.2
4875	Opata_20976_PstIMseI_PA	39.2
4876	Opata_210164_PstIMseI_PA	39.2
4877	Opata_2103_PstIMseI_PA	39.2
4878	Opata_211186_PstIMseI_PA	39.2
4879	Opata_213133_PstIMseI_PA	39.2
4880	Opata_214593_PstIMseI_PA	39.2
4881	Opata_2154577_PstIMseI_PA	39.2
4882	Opata_2175230_PstIMseI_PA	39.2
4883	Opata_217732_PstIMseI_PA	39.2
4884	Opata_2182373_PstIMseI_PA	39.2
4885	Opata_21986_PstIMseI_PA	39.2
4886	Opata_220082_PstIMseI_PA	39.2
4887	Opata_22154_PstIMseI_PA	39.2
4888	Opata_22221_PstIMseI_PA	39.2
4889	Opata_2237266_PstIMseI_PA	39.2
4890	Opata_224819_PstIMseI_PA	39.2
4891	Opata_224868_PstIMseI_PA	39.2
4892	Opata_2260670_PstIMseI_PA	39.2
4893	Opata_227171_PstIMseI_PA	39.2
4894	Opata_22930_PstIMseI_PA	39.2
4895	Opata_230188_PstIMseI_PA	39.2
4896	Opata_2307645_PstIMseI_PA	39.2
4897	Opata_230890_PstIMseI_PA	39.2
4898	Opata_2328208_PstIMseI_PA	39.2
4899	Opata_234852_PstIMseI_PA	39.2
4900	Opata_234875_PstIMseI_PA	39.2
4901	Opata_235327_PstIMseI_PA	39.2
4902	Opata_2359705_PstIMseI_PA	39.2
4903	Opata_2367035_PstIMseI_PA	39.2
4904	Opata_237397_PstIMseI_PA	39.2
4905	Opata_238043_PstIMseI_PA	39.2
4906	Opata_241415_PstIMseI_PA	39.2
4907	Opata_244820_PstIMseI_PA	39.2
4908	Opata_246813_PstIMseI_PA	39.2
4909	Opata_247235_PstIMseI_PA	39.2
4910	Opata_2473891_PstIMseI_PA	39.2
4911	Opata_247488_PstIMseI_PA	39.2
4912	Opata_248557_PstIMseI_PA	39.2
4913	Opata_2492341_PstIMseI_PA	39.2
4914	Opata_249944_PstIMseI_PA	39.2
4915	Opata_2504940_PstIMseI_PA	39.2
4916	Opata_25080_PstIMseI_PA	39.2
4917	Opata_2543406_PstIMseI_PA	39.2
4918	Opata_255676_PstIMseI_PA	39.2
4919	Opata_255948_PstIMseI_PA	39.2
4920	Opata_256517_PstIMseI_PA	39.2
4921	Opata_2574805_PstIMseI_PA	39.2
4922	Opata_259719_PstIMseI_PA	39.2
4923	Opata_260173_PstIMseI_PA	39.2
4924	Opata_263375_PstIMseI_PA	39.2
4925	Opata_26963_PstIMseI_PA	39.2
4926	Opata_269803_PstIMseI_PA	39.2
4927	Opata_2712228_PstIMseI_PA	39.2
4928	Opata_272616_PstIMseI_PA	39.2
4929	Opata_2735737_PstIMseI_PA	39.2
4930	Opata_275064_PstIMseI_PA	39.2
4931	Opata_27524_PstIMseI_PA	39.2
4932	Opata_2753269_PstIMseI_PA	39.2
4933	Opata_27584_PstIMseI_PA	39.2
4934	Opata_2760901_PstIMseI_PA	39.2
4935	Opata_276214_PstIMseI_PA	39.2
4936	Opata_2767290_PstIMseI_PA	39.2
4937	Opata_27739_PstIMseI_PA	39.2
4938	Opata_279359_PstIMseI_PA	39.2
4939	Opata_28029_PstIMseI_PA	39.2
4940	Opata_2811897_PstIMseI_PA	39.2
4941	Opata_284380_PstIMseI_PA	39.2
4942	Opata_2857856_PstIMseI_PA	39.2
4943	Opata_286427_PstIMseI_PA	39.2
4944	Opata_288346_PstIMseI_PA	39.2
4945	Opata_288599_PstIMseI_PA	39.2
4946	Opata_2890465_PstIMseI_PA	39.2
4947	Opata_289685_PstIMseI_PA	39.2
4948	Opata_29034_PstIMseI_PA	39.2
4949	Opata_2914103_PstIMseI_PA	39.2
4950	Opata_2914287_PstIMseI_PA	39.2
4951	Opata_2921950_PstIMseI_PA	39.2
4952	Opata_29244_PstIMseI_PA	39.2
4953	Opata_292472_PstIMseI_PA	39.2
4954	Opata_292632_PstIMseI_PA	39.2
4955	Opata_2928144_PstIMseI_PA	39.2
4956	Opata_2937575_PstIMseI_PA	39.2
4957	Opata_2947020_PstIMseI_PA	39.2
4958	Opata_294984_PstIMseI_PA	39.2
4959	Opata_295264_PstIMseI_PA	39.2
4960	Opata_2958315_PstIMseI_PA	39.2
4961	Opata_2959_PstIMseI_PA	39.2
4962	Opata_30041_PstIMseI_PA	39.2
4963	Opata_3008311_PstIMseI_PA	39.2
4964	Opata_301067_PstIMseI_PA	39.2
4965	Opata_30155_PstIMseI_PA	39.2
4966	Opata_3022994_PstIMseI_PA	39.2
4967	Opata_3048509_PstIMseI_PA	39.2
4968	Opata_30507_PstIMseI_PA	39.2
4969	Opata_3061787_PstIMseI_PA	39.2
4970	Opata_3075523_PstIMseI_PA	39.2
4971	Opata_3083763_PstIMseI_PA	39.2
4972	Opata_3090747_PstIMseI_PA	39.2
4973	Opata_310206_PstIMseI_PA	39.2
4974	Opata_312917_PstIMseI_PA	39.2
4975	Opata_3149941_PstIMseI_PA	39.2
4976	Opata_3180417_PstIMseI_PA	39.2
4977	Opata_3199521_PstIMseI_PA	39.2
4978	Opata_3204436_PstIMseI_PA	39.2
4979	Opata_321653_PstIMseI_PA	39.2
4980	Opata_323304_PstIMseI_PA	39.2
4981	Opata_3246524_PstIMseI_PA	39.2
4982	Opata_326297_PstIMseI_PA	39.2
4983	Opata_326862_PstIMseI_PA	39.2
4984	Opata_330561_PstIMseI_PA	39.2
4985	Opata_3311542_PstIMseI_PA	39.2
4986	Opata_332167_PstIMseI_PA	39.2
4987	Opata_332354_PstIMseI_PA	39.2
4988	Opata_3347108_PstIMseI_PA	39.2
4989	Opata_335702_PstIMseI_PA	39.2
4990	Opata_336189_PstIMseI_PA	39.2
4991	Opata_336291_PstIMseI_PA	39.2
4992	Opata_3365685_PstIMseI_PA	39.2
4993	Opata_340390_PstIMseI_PA	39.2
4994	Opata_3404021_PstIMseI_PA	39.2
4995	Opata_340769_PstIMseI_PA	39.2
4996	Opata_34099_PstIMseI_PA	39.2
4997	Opata_341014_PstIMseI_PA	39.2
4998	Opata_342796_PstIMseI_PA	39.2
4999	Opata_343708_PstIMseI_PA	39.2
5000	Opata_344235_PstIMseI_PA	39.2
5001	Opata_3461538_PstIMseI_PA	39.2
5002	Opata_347131_PstIMseI_PA	39.2
5003	Opata_349890_PstIMseI_PA	39.2
5004	Opata_3511769_PstIMseI_PA	39.2
5005	Opata_35200_PstIMseI_PA	39.2
5006	Opata_3527475_PstIMseI_PA	39.2
5007	Opata_354219_PstIMseI_PA	39.2
5008	Opata_358109_PstIMseI_PA	39.2
5009	Opata_3594313_PstIMseI_PA	39.2
5010	Opata_3613977_PstIMseI_PA	39.2
5011	Opata_362137_PstIMseI_PA	39.2
5012	Opata_36457_PstIMseI_PA	39.2
5013	Opata_3646122_PstIMseI_PA	39.2
5014	Opata_365342_PstIMseI_PA	39.2
5015	Opata_369025_PstIMseI_PA	39.2
5016	Opata_370275_PstIMseI_PA	39.2
5017	Opata_370666_PstIMseI_PA	39.2
5018	Opata_3722543_PstIMseI_PA	39.2
5019	Opata_376914_PstIMseI_PA	39.2
5020	Opata_377541_PstIMseI_PA	39.2
5021	Opata_3786149_PstIMseI_PA	39.2
5022	Opata_3787024_PstIMseI_PA	39.2
5023	Opata_379025_PstIMseI_PA	39.2
5024	Opata_3797101_PstIMseI_PA	39.2
5025	Opata_37980_PstIMseI_PA	39.2
5026	Opata_380957_PstIMseI_PA	39.2
5027	Opata_381108_PstIMseI_PA	39.2
5028	Opata_3819125_PstIMseI_PA	39.2
5029	Opata_382307_PstIMseI_PA	39.2
5030	Opata_382308_PstIMseI_PA	39.2
5031	Opata_383713_PstIMseI_PA	39.2
5032	Opata_386502_PstIMseI_PA	39.2
5033	Opata_389723_PstIMseI_PA	39.2
5034	Opata_390333_PstIMseI_PA	39.2
5035	Opata_391963_PstIMseI_PA	39.2
5036	Opata_392128_PstIMseI_PA	39.2
5037	Opata_392222_PstIMseI_PA	39.2
5038	Opata_392355_PstIMseI_PA	39.2
5039	Opata_3924396_PstIMseI_PA	39.2
5040	Opata_392866_PstIMseI_PA	39.2
5041	Opata_39431_PstIMseI_PA	39.2
5042	Opata_3954779_PstIMseI_PA	39.2
5043	Opata_3965178_PstIMseI_PA	39.2
5044	Opata_3967647_PstIMseI_PA	39.2
5045	Opata_3974853_PstIMseI_PA	39.2
5046	Opata_3977449_PstIMseI_PA	39.2
5047	Opata_400843_PstIMseI_PA	39.2
5048	Opata_401018_PstIMseI_PA	39.2
5049	Opata_406122_PstIMseI_PA	39.2
5050	Opata_4077613_PstIMseI_PA	39.2
5051	Opata_407867_PstIMseI_PA	39.2
5052	Opata_409258_PstIMseI_PA	39.2
5053	Opata_411032_PstIMseI_PA	39.2
5054	Opata_411033_PstIMseI_PA	39.2
5055	Opata_415996_PstIMseI_PA	39.2
5056	Opata_416047_PstIMseI_PA	39.2
5057	Opata_416910_PstIMseI_PA	39.2
5058	Opata_422916_PstIMseI_PA	39.2
5059	Opata_426517_PstIMseI_PA	39.2
5060	Opata_4278182_PstIMseI_PA	39.2
5061	Opata_429132_PstIMseI_PA	39.2
5062	Opata_4314448_PstIMseI_PA	39.2
5063	Opata_432416_PstIMseI_PA	39.2
5064	Opata_4349038_PstIMseI_PA	39.2
5065	Opata_43787_PstIMseI_PA	39.2
5066	Opata_4379944_PstIMseI_PA	39.2
5067	Opata_4393708_PstIMseI_PA	39.2
5068	Opata_439566_PstIMseI_PA	39.2
5069	Opata_444663_PstIMseI_PA	39.2
5070	Opata_446364_PstIMseI_PA	39.2
5071	Opata_44818_PstIMseI_PA	39.2
5072	Opata_450184_PstIMseI_PA	39.2
5073	Opata_450331_PstIMseI_PA	39.2
5074	Opata_4509_PstIMseI_PA	39.2
5075	Opata_457987_PstIMseI_PA	39.2
5076	Opata_461472_PstIMseI_PA	39.2
5077	Opata_46676_PstIMseI_PA	39.2
5078	Opata_466959_PstIMseI_PA	39.2
5079	Opata_467150_PstIMseI_PA	39.2
5080	Opata_471848_PstIMseI_PA	39.2
5081	Opata_472519_PstIMseI_PA	39.2
5082	Opata_47400_PstIMseI_PA	39.2
5083	Opata_474089_PstIMseI_PA	39.2
5084	Opata_476762_PstIMseI_PA	39.2
5085	Opata_477341_PstIMseI_PA	39.2
5086	Opata_481090_PstIMseI_PA	39.2
5087	Opata_487646_PstIMseI_PA	39.2
5088	Opata_489683_PstIMseI_PA	39.2
5089	Opata_491637_PstIMseI_PA	39.2
5090	Opata_496026_PstIMseI_PA	39.2
5091	Opata_500594_PstIMseI_PA	39.2
5092	Opata_500836_PstIMseI_PA	39.2
5093	Opata_505009_PstIMseI_PA	39.2
5094	Opata_508773_PstIMseI_PA	39.2
5095	Opata_510100_PstIMseI_PA	39.2
5096	Opata_511501_PstIMseI_PA	39.2
5097	Opata_514290_PstIMseI_PA	39.2
5098	Opata_519862_PstIMseI_PA	39.2
5099	Opata_520209_PstIMseI_PA	39.2
5100	Opata_522893_PstIMseI_PA	39.2
5101	Opata_52337_PstIMseI_PA	39.2
5102	Opata_523686_PstIMseI_PA	39.2
5103	Opata_526717_PstIMseI_PA	39.2
5104	Opata_531141_PstIMseI_PA	39.2
5105	Opata_539294_PstIMseI_PA	39.2
5106	Opata_541208_PstIMseI_PA	39.2
5107	Opata_548335_PstIMseI_PA	39.2
5108	Opata_550741_PstIMseI_PA	39.2
5109	Opata_556471_PstIMseI_PA	39.2
5110	Opata_561967_PstIMseI_PA	39.2
5111	Opata_563973_PstIMseI_PA	39.2
5112	Opata_564270_PstIMseI_PA	39.2
5113	Opata_56572_PstIMseI_PA	39.2
5114	Opata_56608_PstIMseI_PA	39.2
5115	Opata_568263_PstIMseI_PA	39.2
5116	Opata_571984_PstIMseI_PA	39.2
5117	Opata_572150_PstIMseI_PA	39.2
5118	Opata_573980_PstIMseI_PA	39.2
5119	Opata_575191_PstIMseI_PA	39.2
5120	Opata_579032_PstIMseI_PA	39.2
5121	Opata_579058_PstIMseI_PA	39.2
5122	Opata_590690_PstIMseI_PA	39.2
5123	Opata_591847_PstIMseI_PA	39.2
5124	Opata_592162_PstIMseI_PA	39.2
5125	Opata_593565_PstIMseI_PA	39.2
5126	Opata_594112_PstIMseI_PA	39.2
5127	Opata_596324_PstIMseI_PA	39.2
5128	Opata_60085_PstIMseI_PA	39.2
5129	Opata_601589_PstIMseI_PA	39.2
5130	Opata_607199_PstIMseI_PA	39.2
5131	Opata_610497_PstIMseI_PA	39.2
5132	Opata_628114_PstIMseI_PA	39.2
5133	Opata_629304_PstIMseI_PA	39.2
5134	Opata_629923_PstIMseI_PA	39.2
5135	Opata_634457_PstIMseI_PA	39.2
5136	Opata_63941_PstIMseI_PA	39.2
5137	Opata_639721_PstIMseI_PA	39.2
5138	Opata_64066_PstIMseI_PA	39.2
5139	Opata_642008_PstIMseI_PA	39.2
5140	Opata_655784_PstIMseI_PA	39.2
5141	Opata_658694_PstIMseI_PA	39.2
5142	Opata_662269_PstIMseI_PA	39.2
5143	Opata_662424_PstIMseI_PA	39.2
5144	Opata_664592_PstIMseI_PA	39.2
5145	Opata_666228_PstIMseI_PA	39.2
5146	Opata_672367_PstIMseI_PA	39.2
5147	Opata_683703_PstIMseI_PA	39.2
5148	Opata_683965_PstIMseI_PA	39.2
5149	Opata_687733_PstIMseI_PA	39.2
5150	Opata_687735_PstIMseI_PA	39.2
5151	Opata_688801_PstIMseI_PA	39.2
5152	Opata_692578_PstIMseI_PA	39.2
5153	Opata_69363_PstIMseI_PA	39.2
5154	Opata_698391_PstIMseI_PA	39.2
5155	Opata_70360_PstIMseI_PA	39.2
5156	Opata_70598_PstIMseI_PA	39.2
5157	Opata_706823_PstIMseI_PA	39.2
5158	Opata_712568_PstIMseI_PA	39.2
5159	Opata_7151_PstIMseI_PA	39.2
5160	Opata_716658_PstIMseI_PA	39.2
5161	Opata_737436_PstIMseI_PA	39.2
5162	Opata_740405_PstIMseI_PA	39.2
5163	Opata_74111_PstIMseI_PA	39.2
5164	Opata_74396_PstIMseI_PA	39.2
5165	Opata_746600_PstIMseI_PA	39.2
5166	Opata_748666_PstIMseI_PA	39.2
5167	Opata_750987_PstIMseI_PA	39.2
5168	Opata_751783_PstIMseI_PA	39.2
5169	Opata_754050_PstIMseI_PA	39.2
5170	Opata_754061_PstIMseI_PA	39.2
5171	Opata_756218_PstIMseI_PA	39.2
5172	Opata_757061_PstIMseI_PA	39.2
5173	Opata_759337_PstIMseI_PA	39.2
5174	Opata_765032_PstIMseI_PA	39.2
5175	Opata_765582_PstIMseI_PA	39.2
5176	Opata_769392_PstIMseI_PA	39.2
5177	Opata_77314_PstIMseI_PA	39.2
5178	Opata_773417_PstIMseI_PA	39.2
5179	Opata_774268_PstIMseI_PA	39.2
5180	Opata_780257_PstIMseI_PA	39.2
5181	Opata_783255_PstIMseI_PA	39.2
5182	Opata_790203_PstIMseI_PA	39.2
5183	Opata_791005_PstIMseI_PA	39.2
5184	Opata_79315_PstIMseI_PA	39.2
5185	Opata_795061_PstIMseI_PA	39.2
5186	Opata_802192_PstIMseI_PA	39.2
5187	Opata_802650_PstIMseI_PA	39.2
5188	Opata_806888_PstIMseI_PA	39.2
5189	Opata_813643_PstIMseI_PA	39.2
5190	Opata_815357_PstIMseI_PA	39.2
5191	Opata_818777_PstIMseI_PA	39.2
5192	Opata_823866_PstIMseI_PA	39.2
5193	Opata_831373_PstIMseI_PA	39.2
5194	Opata_834001_PstIMseI_PA	39.2
5195	Opata_837195_PstIMseI_PA	39.2
5196	Opata_839330_PstIMseI_PA	39.2
5197	Opata_83977_PstIMseI_PA	39.2
5198	Opata_842600_PstIMseI_PA	39.2
5199	Opata_84458_PstIMseI_PA	39.2
5200	Opata_846605_PstIMseI_PA	39.2
5201	Opata_851827_PstIMseI_PA	39.2
5202	Opata_8649_PstIMseI_PA	39.2
5203	Opata_867274_PstIMseI_PA	39.2
5204	Opata_868867_PstIMseI_PA	39.2
5205	Opata_869869_PstIMseI_PA	39.2
5206	Opata_874042_PstIMseI_PA	39.2
5207	Opata_878077_PstIMseI_PA	39.2
5208	Opata_87851_PstIMseI_PA	39.2
5209	Opata_88312_PstIMseI_PA	39.2
5210	Opata_887712_PstIMseI_PA	39.2
5211	Opata_890793_PstIMseI_PA	39.2
5212	Opata_89575_PstIMseI_PA	39.2
5213	Opata_902758_PstIMseI_PA	39.2
5214	Opata_908261_PstIMseI_PA	39.2
5215	Opata_911907_PstIMseI_PA	39.2
5216	Opata_919997_PstIMseI_PA	39.2
5217	Opata_944621_PstIMseI_PA	39.2
5218	Opata_945143_PstIMseI_PA	39.2
5219	Opata_948418_PstIMseI_PA	39.2
5220	Opata_949869_PstIMseI_PA	39.2
5221	Opata_953470_PstIMseI_PA	39.2
5222	Opata_955809_PstIMseI_PA	39.2
5223	Opata_961125_PstIMseI_PA	39.2
5224	Opata_967945_PstIMseI_PA	39.2
5225	Opata_971329_PstIMseI_PA	39.2
5226	Opata_976183_PstIMseI_PA	39.2
5227	Opata_983872_PstIMseI_PA	39.2
5228	Opata_984057_PstIMseI_PA	39.2
5229	Opata_984406_PstIMseI_PA	39.2
5230	Opata_99985_PstIMseI_PA	39.2
5231	M6_528107_PstIMspI_PA	39.2
5232	Opata_1006921_PstIMspI_PA	39.2
5233	Opata_1024711_PstIMspI_PA	39.2
5234	Opata_10386_PstIMspI_PA	39.2
5235	Opata_1039952_PstIMspI_PA	39.2
5236	Opata_1042948_PstIMspI_PA	39.2
5237	Opata_1049329_PstIMspI_PA	39.2
5238	Opata_1050401_PstIMspI_PA	39.2
5239	Opata_1050441_PstIMspI_PA	39.2
5240	Opata_1064535_PstIMspI_PA	39.2
5241	Opata_1065727_PstIMspI_PA	39.2
5242	Opata_1080131_PstIMspI_PA	39.2
5243	Opata_1093214_PstIMspI_PA	39.2
5244	Opata_1095970_PstIMspI_PA	39.2
5245	Opata_1097093_PstIMspI_PA	39.2
5246	Opata_1102252_PstIMspI_PA	39.2
5247	Opata_1105391_PstIMspI_PA	39.2
5248	Opata_1112165_PstIMspI_PA	39.2
5249	Opata_1113271_PstIMspI_PA	39.2
5250	Opata_1113887_PstIMspI_PA	39.2
5251	Opata_1121352_PstIMspI_PA	39.2
5252	Opata_1122405_PstIMspI_PA	39.2
5253	Opata_1131542_PstIMspI_PA	39.2
5254	Opata_1133586_PstIMspI_PA	39.2
5255	Opata_1134488_PstIMspI_PA	39.2
5256	Opata_1148428_PstIMspI_PA	39.2
5257	Opata_1148569_PstIMspI_PA	39.2
5258	Opata_1151373_PstIMspI_PA	39.2
5259	Opata_1154229_PstIMspI_PA	39.2
5260	Opata_1157259_PstIMspI_PA	39.2
5261	Opata_1157701_PstIMspI_PA	39.2
5262	Opata_1158228_PstIMspI_PA	39.2
5263	Opata_1163166_PstIMspI_PA	39.2
5264	Opata_1169481_PstIMspI_PA	39.2
5265	Opata_1170520_PstIMspI_PA	39.2
5266	Opata_1173226_PstIMspI_PA	39.2
5267	Opata_1176467_PstIMspI_PA	39.2
5268	Opata_1186674_PstIMspI_PA	39.2
5269	Opata_1187136_PstIMspI_PA	39.2
5270	Opata_1188950_PstIMspI_PA	39.2
5271	Opata_1193029_PstIMspI_PA	39.2
5272	Opata_1196358_PstIMspI_PA	39.2
5273	Opata_1197912_PstIMspI_PA	39.2
5274	Opata_1199046_PstIMspI_PA	39.2
5275	Opata_1201608_PstIMspI_PA	39.2
5276	Opata_121196_PstIMspI_PA	39.2
5277	Opata_1215169_PstIMspI_PA	39.2
5278	Opata_1220826_PstIMspI_PA	39.2
5279	Opata_1223457_PstIMspI_PA	39.2
5280	Opata_1224328_PstIMspI_PA	39.2
5281	Opata_1224530_PstIMspI_PA	39.2
5282	Opata_1234882_PstIMspI_PA	39.2
5283	Opata_1246793_PstIMspI_PA	39.2
5284	Opata_1252200_PstIMspI_PA	39.2
5285	Opata_1273887_PstIMspI_PA	39.2
5286	Opata_1277507_PstIMspI_PA	39.2
5287	Opata_1286630_PstIMspI_PA	39.2
5288	Opata_1290286_PstIMspI_PA	39.2
5289	Opata_1291419_PstIMspI_PA	39.2
5290	Opata_1304637_PstIMspI_PA	39.2
5291	Opata_1311582_PstIMspI_PA	39.2
5292	Opata_1326344_PstIMspI_PA	39.2
5293	Opata_1330731_PstIMspI_PA	39.2
5294	Opata_1331331_PstIMspI_PA	39.2
5295	Opata_1333136_PstIMspI_PA	39.2
5296	Opata_1335364_PstIMspI_PA	39.2
5297	Opata_1336750_PstIMspI_PA	39.2
5298	Opata_1349414_PstIMspI_PA	39.2
5299	Opata_1349626_PstIMspI_PA	39.2
5300	Opata_1350322_PstIMspI_PA	39.2
5301	Opata_1355364_PstIMspI_PA	39.2
5302	Opata_1355748_PstIMspI_PA	39.2
5303	Opata_1355838_PstIMspI_PA	39.2
5304	Opata_1363850_PstIMspI_PA	39.2
5305	Opata_1370069_PstIMspI_PA	39.2
5306	Opata_1370592_PstIMspI_PA	39.2
5307	Opata_1383491_PstIMspI_PA	39.2
5308	Opata_1385866_PstIMspI_PA	39.2
5309	Opata_13862_PstIMspI_PA	39.2
5310	Opata_1388025_PstIMspI_PA	39.2
5311	Opata_1389359_PstIMspI_PA	39.2
5312	Opata_1397541_PstIMspI_PA	39.2
5313	Opata_1399062_PstIMspI_PA	39.2
5314	Opata_1400745_PstIMspI_PA	39.2
5315	Opata_1403981_PstIMspI_PA	39.2
5316	Opata_1429995_PstIMspI_PA	39.2
5317	Opata_1430253_PstIMspI_PA	39.2
5318	Opata_145002_PstIMspI_PA	39.2
5319	Opata_145019_PstIMspI_PA	39.2
5320	Opata_1456025_PstIMspI_PA	39.2
5321	Opata_1459134_PstIMspI_PA	39.2
5322	Opata_1459263_PstIMspI_PA	39.2
5323	Opata_1461019_PstIMspI_PA	39.2
5324	Opata_1464771_PstIMspI_PA	39.2
5325	Opata_1467839_PstIMspI_PA	39.2
5326	Opata_1483444_PstIMspI_PA	39.2
5327	Opata_1487212_PstIMspI_PA	39.2
5328	Opata_1489502_PstIMspI_PA	39.2
5329	Opata_1495593_PstIMspI_PA	39.2
5330	Opata_1496626_PstIMspI_PA	39.2
5331	Opata_150532_PstIMspI_PA	39.2
5332	Opata_1505756_PstIMspI_PA	39.2
5333	Opata_1508386_PstIMspI_PA	39.2
5334	Opata_151431_PstIMspI_PA	39.2
5335	Opata_153737_PstIMspI_PA	39.2
5336	Opata_1541416_PstIMspI_PA	39.2
5337	Opata_1542817_PstIMspI_PA	39.2
5338	Opata_1547317_PstIMspI_PA	39.2
5339	Opata_1547799_PstIMspI_PA	39.2
5340	Opata_1549801_PstIMspI_PA	39.2
5341	Opata_1550141_PstIMspI_PA	39.2
5342	Opata_1551927_PstIMspI_PA	39.2
5343	Opata_1553026_PstIMspI_PA	39.2
5344	Opata_1553638_PstIMspI_PA	39.2
5345	Opata_1554164_PstIMspI_PA	39.2
5346	Opata_1555130_PstIMspI_PA	39.2
5347	Opata_1558776_PstIMspI_PA	39.2
5348	Opata_1559981_PstIMspI_PA	39.2
5349	Opata_1560373_PstIMspI_PA	39.2
5350	Opata_1561103_PstIMspI_PA	39.2
5351	Opata_1561296_PstIMspI_PA	39.2
5352	Opata_1565797_PstIMspI_PA	39.2
5353	Opata_1566682_PstIMspI_PA	39.2
5354	Opata_1567184_PstIMspI_PA	39.2
5355	Opata_1568103_PstIMspI_PA	39.2
5356	Opata_1569633_PstIMspI_PA	39.2
5357	Opata_1569945_PstIMspI_PA	39.2
5358	Opata_1570576_PstIMspI_PA	39.2
5359	Opata_1572719_PstIMspI_PA	39.2
5360	Opata_1573617_PstIMspI_PA	39.2
5361	Opata_1573995_PstIMspI_PA	39.2
5362	Opata_1574096_PstIMspI_PA	39.2
5363	Opata_1576525_PstIMspI_PA	39.2
5364	Opata_1577766_PstIMspI_PA	39.2
5365	Opata_1582642_PstIMspI_PA	39.2
5366	Opata_1583232_PstIMspI_PA	39.2
5367	Opata_1583625_PstIMspI_PA	39.2
5368	Opata_1585151_PstIMspI_PA	39.2
5369	Opata_1585906_PstIMspI_PA	39.2
5370	Opata_158804_PstIMspI_PA	39.2
5371	Opata_1591890_PstIMspI_PA	39.2
5372	Opata_1593082_PstIMspI_PA	39.2
5373	Opata_1594691_PstIMspI_PA	39.2
5374	Opata_1598193_PstIMspI_PA	39.2
5375	Opata_1599555_PstIMspI_PA	39.2
5376	Opata_1599938_PstIMspI_PA	39.2
5377	Opata_1602684_PstIMspI_PA	39.2
5378	Opata_1603589_PstIMspI_PA	39.2
5379	Opata_1605518_PstIMspI_PA	39.2
5380	Opata_1606017_PstIMspI_PA	39.2
5381	Opata_1609959_PstIMspI_PA	39.2
5382	Opata_1610766_PstIMspI_PA	39.2
5383	Opata_1613362_PstIMspI_PA	39.2
5384	Opata_1614330_PstIMspI_PA	39.2
5385	Opata_161450_PstIMspI_PA	39.2
5386	Opata_1615906_PstIMspI_PA	39.2
5387	Opata_1618280_PstIMspI_PA	39.2
5388	Opata_1620263_PstIMspI_PA	39.2
5389	Opata_1620878_PstIMspI_PA	39.2
5390	Opata_1625372_PstIMspI_PA	39.2
5391	Opata_1626804_PstIMspI_PA	39.2
5392	Opata_1627815_PstIMspI_PA	39.2
5393	Opata_1630436_PstIMspI_PA	39.2
5394	Opata_1630996_PstIMspI_PA	39.2
5395	Opata_1631334_PstIMspI_PA	39.2
5396	Opata_1632939_PstIMspI_PA	39.2
5397	Opata_1634074_PstIMspI_PA	39.2
5398	Opata_1637788_PstIMspI_PA	39.2
5399	Opata_1638311_PstIMspI_PA	39.2
5400	Opata_1641611_PstIMspI_PA	39.2
5401	Opata_1642538_PstIMspI_PA	39.2
5402	Opata_1643581_PstIMspI_PA	39.2
5403	Opata_1644155_PstIMspI_PA	39.2
5404	Opata_1644668_PstIMspI_PA	39.2
5405	Opata_1645188_PstIMspI_PA	39.2
5406	Opata_16463_PstIMspI_PA	39.2
5407	Opata_1648025_PstIMspI_PA	39.2
5408	Opata_1650410_PstIMspI_PA	39.2
5409	Opata_1651753_PstIMspI_PA	39.2
5410	Opata_1652510_PstIMspI_PA	39.2
5411	Opata_1652801_PstIMspI_PA	39.2
5412	Opata_1654575_PstIMspI_PA	39.2
5413	Opata_1655139_PstIMspI_PA	39.2
5414	Opata_1656186_PstIMspI_PA	39.2
5415	Opata_1657437_PstIMspI_PA	39.2
5416	Opata_1658327_PstIMspI_PA	39.2
5417	Opata_1661470_PstIMspI_PA	39.2
5418	Opata_1661825_PstIMspI_PA	39.2
5419	Opata_1662946_PstIMspI_PA	39.2
5420	Opata_1663439_PstIMspI_PA	39.2
5421	Opata_1664094_PstIMspI_PA	39.2
5422	Opata_1665533_PstIMspI_PA	39.2
5423	Opata_1668498_PstIMspI_PA	39.2
5424	Opata_1669129_PstIMspI_PA	39.2
5425	Opata_1671914_PstIMspI_PA	39.2
5426	Opata_1673007_PstIMspI_PA	39.2
5427	Opata_1673872_PstIMspI_PA	39.2
5428	Opata_1676681_PstIMspI_PA	39.2
5429	Opata_1676971_PstIMspI_PA	39.2
5430	Opata_1683707_PstIMspI_PA	39.2
5431	Opata_1686246_PstIMspI_PA	39.2
5432	Opata_1692243_PstIMspI_PA	39.2
5433	Opata_1694145_PstIMspI_PA	39.2
5434	Opata_1698370_PstIMspI_PA	39.2
5435	Opata_1698639_PstIMspI_PA	39.2
5436	Opata_1700730_PstIMspI_PA	39.2
5437	Opata_1705694_PstIMspI_PA	39.2
5438	Opata_1706425_PstIMspI_PA	39.2
5439	Opata_1707166_PstIMspI_PA	39.2
5440	Opata_1707728_PstIMspI_PA	39.2
5441	Opata_1709440_PstIMspI_PA	39.2
5442	Opata_1710996_PstIMspI_PA	39.2
5443	Opata_1711094_PstIMspI_PA	39.2
5444	Opata_1712209_PstIMspI_PA	39.2
5445	Opata_1712210_PstIMspI_PA	39.2
5446	Opata_1712676_PstIMspI_PA	39.2
5447	Opata_1712849_PstIMspI_PA	39.2
5448	Opata_1714473_PstIMspI_PA	39.2
5449	Opata_1716832_PstIMspI_PA	39.2
5450	Opata_1717127_PstIMspI_PA	39.2
5451	Opata_1718209_PstIMspI_PA	39.2
5452	Opata_1725066_PstIMspI_PA	39.2
5453	Opata_1727141_PstIMspI_PA	39.2
5454	Opata_1727507_PstIMspI_PA	39.2
5455	Opata_1729178_PstIMspI_PA	39.2
5456	Opata_1729999_PstIMspI_PA	39.2
5457	Opata_1730711_PstIMspI_PA	39.2
5458	Opata_1733705_PstIMspI_PA	39.2
5459	Opata_1736392_PstIMspI_PA	39.2
5460	Opata_1737860_PstIMspI_PA	39.2
5461	Opata_1738146_PstIMspI_PA	39.2
5462	Opata_1740198_PstIMspI_PA	39.2
5463	Opata_1741216_PstIMspI_PA	39.2
5464	Opata_1744699_PstIMspI_PA	39.2
5465	Opata_1744980_PstIMspI_PA	39.2
5466	Opata_1745108_PstIMspI_PA	39.2
5467	Opata_1747084_PstIMspI_PA	39.2
5468	Opata_1748668_PstIMspI_PA	39.2
5469	Opata_1748930_PstIMspI_PA	39.2
5470	Opata_175129_PstIMspI_PA	39.2
5471	Opata_1753141_PstIMspI_PA	39.2
5472	Opata_1753501_PstIMspI_PA	39.2
5473	Opata_1754053_PstIMspI_PA	39.2
5474	Opata_1756095_PstIMspI_PA	39.2
5475	Opata_1756746_PstIMspI_PA	39.2
5476	Opata_17574_PstIMspI_PA	39.2
5477	Opata_1758002_PstIMspI_PA	39.2
5478	Opata_1758042_PstIMspI_PA	39.2
5479	Opata_1763879_PstIMspI_PA	39.2
5480	Opata_1764990_PstIMspI_PA	39.2
5481	Opata_1766039_PstIMspI_PA	39.2
5482	Opata_1766076_PstIMspI_PA	39.2
5483	Opata_1767381_PstIMspI_PA	39.2
5484	Opata_1768502_PstIMspI_PA	39.2
5485	Opata_1768650_PstIMspI_PA	39.2
5486	Opata_1776578_PstIMspI_PA	39.2
5487	Opata_1777732_PstIMspI_PA	39.2
5488	Opata_1782162_PstIMspI_PA	39.2
5489	Opata_1784585_PstIMspI_PA	39.2
5490	Opata_1785133_PstIMspI_PA	39.2
5491	Opata_1785271_PstIMspI_PA	39.2
5492	Opata_1785712_PstIMspI_PA	39.2
5493	Opata_1788884_PstIMspI_PA	39.2
5494	Opata_1790073_PstIMspI_PA	39.2
5495	Opata_1790893_PstIMspI_PA	39.2
5496	Opata_1792249_PstIMspI_PA	39.2
5497	Opata_1792376_PstIMspI_PA	39.2
5498	Opata_1796092_PstIMspI_PA	39.2
5499	Opata_1797611_PstIMspI_PA	39.2
5500	Opata_1801182_PstIMspI_PA	39.2
5501	Opata_1804576_PstIMspI_PA	39.2
5502	Opata_1804751_PstIMspI_PA	39.2
5503	Opata_1812622_PstIMspI_PA	39.2
5504	Opata_1813857_PstIMspI_PA	39.2
5505	Opata_1815594_PstIMspI_PA	39.2
5506	Opata_1817121_PstIMspI_PA	39.2
5507	Opata_1819697_PstIMspI_PA	39.2
5508	Opata_1831437_PstIMspI_PA	39.2
5509	Opata_1833002_PstIMspI_PA	39.2
5510	Opata_1837566_PstIMspI_PA	39.2
5511	Opata_1839215_PstIMspI_PA	39.2
5512	Opata_1841059_PstIMspI_PA	39.2
5513	Opata_1841087_PstIMspI_PA	39.2
5514	Opata_1844483_PstIMspI_PA	39.2
5515	Opata_184540_PstIMspI_PA	39.2
5516	Opata_1846801_PstIMspI_PA	39.2
5517	Opata_1848045_PstIMspI_PA	39.2
5518	Opata_1848068_PstIMspI_PA	39.2
5519	Opata_1848087_PstIMspI_PA	39.2
5520	Opata_1850557_PstIMspI_PA	39.2
5521	Opata_1851966_PstIMspI_PA	39.2
5522	Opata_1852052_PstIMspI_PA	39.2
5523	Opata_1854433_PstIMspI_PA	39.2
5524	Opata_1859234_PstIMspI_PA	39.2
5525	Opata_1859332_PstIMspI_PA	39.2
5526	Opata_1860836_PstIMspI_PA	39.2
5527	Opata_1861285_PstIMspI_PA	39.2
5528	Opata_1861334_PstIMspI_PA	39.2
5529	Opata_1864589_PstIMspI_PA	39.2
5530	Opata_1864946_PstIMspI_PA	39.2
5531	Opata_1866068_PstIMspI_PA	39.2
5532	Opata_1867375_PstIMspI_PA	39.2
5533	Opata_1868335_PstIMspI_PA	39.2
5534	Opata_1874950_PstIMspI_PA	39.2
5535	Opata_1876326_PstIMspI_PA	39.2
5536	Opata_1878338_PstIMspI_PA	39.2
5537	Opata_1878642_PstIMspI_PA	39.2
5538	Opata_1884943_PstIMspI_PA	39.2
5539	Opata_1888226_PstIMspI_PA	39.2
5540	Opata_1889521_PstIMspI_PA	39.2
5541	Opata_1892028_PstIMspI_PA	39.2
5542	Opata_1892597_PstIMspI_PA	39.2
5543	Opata_1892946_PstIMspI_PA	39.2
5544	Opata_1893228_PstIMspI_PA	39.2
5545	Opata_1893756_PstIMspI_PA	39.2
5546	Opata_1899322_PstIMspI_PA	39.2
5547	Opata_1902950_PstIMspI_PA	39.2
5548	Opata_1905141_PstIMspI_PA	39.2
5549	Opata_1908553_PstIMspI_PA	39.2
5550	Opata_1909003_PstIMspI_PA	39.2
5551	Opata_1911109_PstIMspI_PA	39.2
5552	Opata_1917595_PstIMspI_PA	39.2
5553	Opata_1918681_PstIMspI_PA	39.2
5554	Opata_1920721_PstIMspI_PA	39.2
5555	Opata_1921274_PstIMspI_PA	39.2
5556	Opata_1925075_PstIMspI_PA	39.2
5557	Opata_1927769_PstIMspI_PA	39.2
5558	Opata_1927967_PstIMspI_PA	39.2
5559	Opata_1932041_PstIMspI_PA	39.2
5560	Opata_1939361_PstIMspI_PA	39.2
5561	Opata_1940565_PstIMspI_PA	39.2
5562	Opata_1941419_PstIMspI_PA	39.2
5563	Opata_1943135_PstIMspI_PA	39.2
5564	Opata_1955148_PstIMspI_PA	39.2
5565	Opata_1955277_PstIMspI_PA	39.2
5566	Opata_1956780_PstIMspI_PA	39.2
5567	Opata_1958513_PstIMspI_PA	39.2
5568	Opata_1963096_PstIMspI_PA	39.2
5569	Opata_1964232_PstIMspI_PA	39.2
5570	Opata_1964254_PstIMspI_PA	39.2
5571	Opata_1978129_PstIMspI_PA	39.2
5572	Opata_1978216_PstIMspI_PA	39.2
5573	Opata_1981157_PstIMspI_PA	39.2
5574	Opata_1981278_PstIMspI_PA	39.2
5575	Opata_1981962_PstIMspI_PA	39.2
5576	Opata_1988682_PstIMspI_PA	39.2
5577	Opata_1988890_PstIMspI_PA	39.2
5578	Opata_1992455_PstIMspI_PA	39.2
5579	Opata_1996568_PstIMspI_PA	39.2
5580	Opata_1996782_PstIMspI_PA	39.2
5581	Opata_1998744_PstIMspI_PA	39.2
5582	Opata_2000205_PstIMspI_PA	39.2
5583	Opata_2000889_PstIMspI_PA	39.2
5584	Opata_2002222_PstIMspI_PA	39.2
5585	Opata_2003077_PstIMspI_PA	39.2
5586	Opata_2004693_PstIMspI_PA	39.2
5587	Opata_2010244_PstIMspI_PA	39.2
5588	Opata_2014459_PstIMspI_PA	39.2
5589	Opata_2015409_PstIMspI_PA	39.2
5590	Opata_2015419_PstIMspI_PA	39.2
5591	Opata_2017207_PstIMspI_PA	39.2
5592	Opata_2018890_PstIMspI_PA	39.2
5593	Opata_2027204_PstIMspI_PA	39.2
5594	Opata_2031143_PstIMspI_PA	39.2
5595	Opata_2032209_PstIMspI_PA	39.2
5596	Opata_2033485_PstIMspI_PA	39.2
5597	Opata_2034084_PstIMspI_PA	39.2
5598	Opata_2039690_PstIMspI_PA	39.2
5599	Opata_2042605_PstIMspI_PA	39.2
5600	Opata_2044634_PstIMspI_PA	39.2
5601	Opata_2048008_PstIMspI_PA	39.2
5602	Opata_2055604_PstIMspI_PA	39.2
5603	Opata_2058388_PstIMspI_PA	39.2
5604	Opata_2059724_PstIMspI_PA	39.2
5605	Opata_2060060_PstIMspI_PA	39.2
5606	Opata_2060862_PstIMspI_PA	39.2
5607	Opata_2063047_PstIMspI_PA	39.2
5608	Opata_2065493_PstIMspI_PA	39.2
5609	Opata_2068723_PstIMspI_PA	39.2
5610	Opata_2069486_PstIMspI_PA	39.2
5611	Opata_2075256_PstIMspI_PA	39.2
5612	Opata_2076684_PstIMspI_PA	39.2
5613	Opata_2077572_PstIMspI_PA	39.2
5614	Opata_207865_PstIMspI_PA	39.2
5615	Opata_2080078_PstIMspI_PA	39.2
5616	Opata_2080975_PstIMspI_PA	39.2
5617	Opata_2083753_PstIMspI_PA	39.2
5618	Opata_2085603_PstIMspI_PA	39.2
5619	Opata_2086018_PstIMspI_PA	39.2
5620	Opata_2086980_PstIMspI_PA	39.2
5621	Opata_2087616_PstIMspI_PA	39.2
5622	Opata_2093166_PstIMspI_PA	39.2
5623	Opata_2093226_PstIMspI_PA	39.2
5624	Opata_2096786_PstIMspI_PA	39.2
5625	Opata_2097073_PstIMspI_PA	39.2
5626	Opata_2097808_PstIMspI_PA	39.2
5627	Opata_2098344_PstIMspI_PA	39.2
5628	Opata_2101488_PstIMspI_PA	39.2
5629	Opata_2103197_PstIMspI_PA	39.2
5630	Opata_2104322_PstIMspI_PA	39.2
5631	Opata_2105416_PstIMspI_PA	39.2
5632	Opata_2105704_PstIMspI_PA	39.2
5633	Opata_2111070_PstIMspI_PA	39.2
5634	Opata_2114034_PstIMspI_PA	39.2
5635	Opata_2114661_PstIMspI_PA	39.2
5636	Opata_2114833_PstIMspI_PA	39.2
5637	Opata_2118141_PstIMspI_PA	39.2
5638	Opata_2119054_PstIMspI_PA	39.2
5639	Opata_2119088_PstIMspI_PA	39.2
5640	Opata_2121502_PstIMspI_PA	39.2
5641	Opata_2126005_PstIMspI_PA	39.2
5642	Opata_2128130_PstIMspI_PA	39.2
5643	Opata_2128578_PstIMspI_PA	39.2
5644	Opata_2129043_PstIMspI_PA	39.2
5645	Opata_2130767_PstIMspI_PA	39.2
5646	Opata_2132808_PstIMspI_PA	39.2
5647	Opata_2134098_PstIMspI_PA	39.2
5648	Opata_2134685_PstIMspI_PA	39.2
5649	Opata_2134784_PstIMspI_PA	39.2
5650	Opata_2135066_PstIMspI_PA	39.2
5651	Opata_2136343_PstIMspI_PA	39.2
5652	Opata_2137832_PstIMspI_PA	39.2
5653	Opata_2138160_PstIMspI_PA	39.2
5654	Opata_2138707_PstIMspI_PA	39.2
5655	Opata_2139654_PstIMspI_PA	39.2
5656	Opata_2141472_PstIMspI_PA	39.2
5657	Opata_2142144_PstIMspI_PA	39.2
5658	Opata_2144612_PstIMspI_PA	39.2
5659	Opata_2146819_PstIMspI_PA	39.2
5660	Opata_2147821_PstIMspI_PA	39.2
5661	Opata_2154039_PstIMspI_PA	39.2
5662	Opata_2154756_PstIMspI_PA	39.2
5663	Opata_2154791_PstIMspI_PA	39.2
5664	Opata_2159961_PstIMspI_PA	39.2
5665	Opata_216115_PstIMspI_PA	39.2
5666	Opata_2161612_PstIMspI_PA	39.2
5667	Opata_2163694_PstIMspI_PA	39.2
5668	Opata_2163699_PstIMspI_PA	39.2
5669	Opata_2172958_PstIMspI_PA	39.2
5670	Opata_2173780_PstIMspI_PA	39.2
5671	Opata_2188043_PstIMspI_PA	39.2
5672	Opata_2188920_PstIMspI_PA	39.2
5673	Opata_2189900_PstIMspI_PA	39.2
5674	Opata_2191799_PstIMspI_PA	39.2
5675	Opata_2195087_PstIMspI_PA	39.2
5676	Opata_2197431_PstIMspI_PA	39.2
5677	Opata_2204468_PstIMspI_PA	39.2
5678	Opata_2205194_PstIMspI_PA	39.2
5679	Opata_2208758_PstIMspI_PA	39.2
5680	Opata_2219384_PstIMspI_PA	39.2
5681	Opata_2219652_PstIMspI_PA	39.2
5682	Opata_2219767_PstIMspI_PA	39.2
5683	Opata_2221733_PstIMspI_PA	39.2
5684	Opata_2222079_PstIMspI_PA	39.2
5685	Opata_2223571_PstIMspI_PA	39.2
5686	Opata_2225556_PstIMspI_PA	39.2
5687	Opata_2225983_PstIMspI_PA	39.2
5688	Opata_2227895_PstIMspI_PA	39.2
5689	Opata_2228127_PstIMspI_PA	39.2
5690	Opata_2233085_PstIMspI_PA	39.2
5691	Opata_2243134_PstIMspI_PA	39.2
5692	Opata_2251792_PstIMspI_PA	39.2
5693	Opata_2259311_PstIMspI_PA	39.2
5694	Opata_2263000_PstIMspI_PA	39.2
5695	Opata_2264633_PstIMspI_PA	39.2
5696	Opata_2274137_PstIMspI_PA	39.2
5697	Opata_2276016_PstIMspI_PA	39.2
5698	Opata_2276705_PstIMspI_PA	39.2
5699	Opata_2278667_PstIMspI_PA	39.2
5700	Opata_2282144_PstIMspI_PA	39.2
5701	Opata_2282891_PstIMspI_PA	39.2
5702	Opata_2287875_PstIMspI_PA	39.2
5703	Opata_2294148_PstIMspI_PA	39.2
5704	Opata_2297836_PstIMspI_PA	39.2
5705	Opata_2301683_PstIMspI_PA	39.2
5706	Opata_2302132_PstIMspI_PA	39.2
5707	Opata_2303593_PstIMspI_PA	39.2
5708	Opata_2310391_PstIMspI_PA	39.2
5709	Opata_2311255_PstIMspI_PA	39.2
5710	Opata_231167_PstIMspI_PA	39.2
5711	Opata_2315427_PstIMspI_PA	39.2
5712	Opata_2317515_PstIMspI_PA	39.2
5713	Opata_2321708_PstIMspI_PA	39.2
5714	Opata_2322702_PstIMspI_PA	39.2
5715	Opata_2324010_PstIMspI_PA	39.2
5716	Opata_2329446_PstIMspI_PA	39.2
5717	Opata_2337650_PstIMspI_PA	39.2
5718	Opata_233782_PstIMspI_PA	39.2
5719	Opata_2338865_PstIMspI_PA	39.2
5720	Opata_2338917_PstIMspI_PA	39.2
5721	Opata_234861_PstIMspI_PA	39.2
5722	Opata_2348859_PstIMspI_PA	39.2
5723	Opata_2355948_PstIMspI_PA	39.2
5724	Opata_2359029_PstIMspI_PA	39.2
5725	Opata_2360085_PstIMspI_PA	39.2
5726	Opata_2364237_PstIMspI_PA	39.2
5727	Opata_2376023_PstIMspI_PA	39.2
5728	Opata_2377098_PstIMspI_PA	39.2
5729	Opata_2377576_PstIMspI_PA	39.2
5730	Opata_2378082_PstIMspI_PA	39.2
5731	Opata_2380603_PstIMspI_PA	39.2
5732	Opata_2389062_PstIMspI_PA	39.2
5733	Opata_2390868_PstIMspI_PA	39.2
5734	Opata_2391384_PstIMspI_PA	39.2
5735	Opata_2394648_PstIMspI_PA	39.2
5736	Opata_2394669_PstIMspI_PA	39.2
5737	Opata_2397770_PstIMspI_PA	39.2
5738	Opata_2405560_PstIMspI_PA	39.2
5739	Opata_2408277_PstIMspI_PA	39.2
5740	Opata_2410254_PstIMspI_PA	39.2
5741	Opata_2410588_PstIMspI_PA	39.2
5742	Opata_2421693_PstIMspI_PA	39.2
5743	Opata_2423738_PstIMspI_PA	39.2
5744	Opata_2429210_PstIMspI_PA	39.2
5745	Opata_2432759_PstIMspI_PA	39.2
5746	Opata_2434424_PstIMspI_PA	39.2
5747	Opata_2436386_PstIMspI_PA	39.2
5748	Opata_2438700_PstIMspI_PA	39.2
5749	Opata_2444041_PstIMspI_PA	39.2
5750	Opata_2444124_PstIMspI_PA	39.2
5751	Opata_2444255_PstIMspI_PA	39.2
5752	Opata_2444990_PstIMspI_PA	39.2
5753	Opata_244897_PstIMspI_PA	39.2
5754	Opata_2449299_PstIMspI_PA	39.2
5755	Opata_245143_PstIMspI_PA	39.2
5756	Opata_2452923_PstIMspI_PA	39.2
5757	Opata_2455484_PstIMspI_PA	39.2
5758	Opata_2458566_PstIMspI_PA	39.2
5759	Opata_2462278_PstIMspI_PA	39.2
5760	Opata_2463728_PstIMspI_PA	39.2
5761	Opata_247343_PstIMspI_PA	39.2
5762	Opata_2474625_PstIMspI_PA	39.2
5763	Opata_2478022_PstIMspI_PA	39.2
5764	Opata_2478773_PstIMspI_PA	39.2
5765	Opata_2479283_PstIMspI_PA	39.2
5766	Opata_2482347_PstIMspI_PA	39.2
5767	Opata_248490_PstIMspI_PA	39.2
5768	Opata_2485032_PstIMspI_PA	39.2
5769	Opata_2485734_PstIMspI_PA	39.2
5770	Opata_2488249_PstIMspI_PA	39.2
5771	Opata_2490150_PstIMspI_PA	39.2
5772	Opata_2490965_PstIMspI_PA	39.2
5773	Opata_2494687_PstIMspI_PA	39.2
5774	Opata_2497567_PstIMspI_PA	39.2
5775	Opata_2499761_PstIMspI_PA	39.2
5776	Opata_2501093_PstIMspI_PA	39.2
5777	Opata_2501475_PstIMspI_PA	39.2
5778	Opata_2503116_PstIMspI_PA	39.2
5779	Opata_2512440_PstIMspI_PA	39.2
5780	Opata_251512_PstIMspI_PA	39.2
5781	Opata_2516824_PstIMspI_PA	39.2
5782	Opata_2517332_PstIMspI_PA	39.2
5783	Opata_2517881_PstIMspI_PA	39.2
5784	Opata_252077_PstIMspI_PA	39.2
5785	Opata_2525569_PstIMspI_PA	39.2
5786	Opata_2525946_PstIMspI_PA	39.2
5787	Opata_2526715_PstIMspI_PA	39.2
5788	Opata_2526812_PstIMspI_PA	39.2
5789	Opata_2528307_PstIMspI_PA	39.2
5790	Opata_2528575_PstIMspI_PA	39.2
5791	Opata_2531320_PstIMspI_PA	39.2
5792	Opata_253384_PstIMspI_PA	39.2
5793	Opata_2535430_PstIMspI_PA	39.2
5794	Opata_2537552_PstIMspI_PA	39.2
5795	Opata_2541660_PstIMspI_PA	39.2
5796	Opata_2543943_PstIMspI_PA	39.2
5797	Opata_2544113_PstIMspI_PA	39.2
5798	Opata_2548275_PstIMspI_PA	39.2
5799	Opata_2552271_PstIMspI_PA	39.2
5800	Opata_2552867_PstIMspI_PA	39.2
5801	Opata_2556614_PstIMspI_PA	39.2
5802	Opata_2558810_PstIMspI_PA	39.2
5803	Opata_2560661_PstIMspI_PA	39.2
5804	Opata_2562827_PstIMspI_PA	39.2
5805	Opata_2563937_PstIMspI_PA	39.2
5806	Opata_2565796_PstIMspI_PA	39.2
5807	Opata_257373_PstIMspI_PA	39.2
5808	Opata_257432_PstIMspI_PA	39.2
5809	Opata_2580794_PstIMspI_PA	39.2
5810	Opata_2581276_PstIMspI_PA	39.2
5811	Opata_2582542_PstIMspI_PA	39.2
5812	Opata_2584205_PstIMspI_PA	39.2
5813	Opata_2586874_PstIMspI_PA	39.2
5814	Opata_259028_PstIMspI_PA	39.2
5815	Opata_2591283_PstIMspI_PA	39.2
5816	Opata_2594462_PstIMspI_PA	39.2
5817	Opata_2594506_PstIMspI_PA	39.2
5818	Opata_2599102_PstIMspI_PA	39.2
5819	Opata_260619_PstIMspI_PA	39.2
5820	Opata_2606851_PstIMspI_PA	39.2
5821	Opata_2611492_PstIMspI_PA	39.2
5822	Opata_2611516_PstIMspI_PA	39.2
5823	Opata_2616097_PstIMspI_PA	39.2
5824	Opata_2617491_PstIMspI_PA	39.2
5825	Opata_262836_PstIMspI_PA	39.2
5826	Opata_2630675_PstIMspI_PA	39.2
5827	Opata_2633063_PstIMspI_PA	39.2
5828	Opata_2642858_PstIMspI_PA	39.2
5829	Opata_264294_PstIMspI_PA	39.2
5830	Opata_2645599_PstIMspI_PA	39.2
5831	Opata_264598_PstIMspI_PA	39.2
5832	Opata_264856_PstIMspI_PA	39.2
5833	Opata_2648614_PstIMspI_PA	39.2
5834	Opata_2652166_PstIMspI_PA	39.2
5835	Opata_2662400_PstIMspI_PA	39.2
5836	Opata_2663275_PstIMspI_PA	39.2
5837	Opata_2663453_PstIMspI_PA	39.2
5838	Opata_2665500_PstIMspI_PA	39.2
5839	Opata_2668496_PstIMspI_PA	39.2
5840	Opata_2669295_PstIMspI_PA	39.2
5841	Opata_2672462_PstIMspI_PA	39.2
5842	Opata_2672970_PstIMspI_PA	39.2
5843	Opata_2673301_PstIMspI_PA	39.2
5844	Opata_2680181_PstIMspI_PA	39.2
5845	Opata_268498_PstIMspI_PA	39.2
5846	Opata_2686136_PstIMspI_PA	39.2
5847	Opata_2688971_PstIMspI_PA	39.2
5848	Opata_2695430_PstIMspI_PA	39.2
5849	Opata_2695455_PstIMspI_PA	39.2
5850	Opata_2696182_PstIMspI_PA	39.2
5851	Opata_2700710_PstIMspI_PA	39.2
5852	Opata_2705426_PstIMspI_PA	39.2
5853	Opata_270965_PstIMspI_PA	39.2
5854	Opata_2710862_PstIMspI_PA	39.2
5855	Opata_2716617_PstIMspI_PA	39.2
5856	Opata_2716745_PstIMspI_PA	39.2
5857	Opata_2716881_PstIMspI_PA	39.2
5858	Opata_272067_PstIMspI_PA	39.2
5859	Opata_2723480_PstIMspI_PA	39.2
5860	Opata_2724388_PstIMspI_PA	39.2
5861	Opata_2727218_PstIMspI_PA	39.2
5862	Opata_272881_PstIMspI_PA	39.2
5863	Opata_2731112_PstIMspI_PA	39.2
5864	Opata_2731212_PstIMspI_PA	39.2
5865	Opata_2736510_PstIMspI_PA	39.2
5866	Opata_2743687_PstIMspI_PA	39.2
5867	Opata_2744107_PstIMspI_PA	39.2
5868	Opata_2746195_PstIMspI_PA	39.2
5869	Opata_275057_PstIMspI_PA	39.2
5870	Opata_2753676_PstIMspI_PA	39.2
5871	Opata_2755072_PstIMspI_PA	39.2
5872	Opata_2758043_PstIMspI_PA	39.2
5873	Opata_2758818_PstIMspI_PA	39.2
5874	Opata_2760585_PstIMspI_PA	39.2
5875	Opata_2762700_PstIMspI_PA	39.2
5876	Opata_2762951_PstIMspI_PA	39.2
5877	Opata_2763664_PstIMspI_PA	39.2
5878	Opata_2765656_PstIMspI_PA	39.2
5879	Opata_2772415_PstIMspI_PA	39.2
5880	Opata_2774006_PstIMspI_PA	39.2
5881	Opata_2775390_PstIMspI_PA	39.2
5882	Opata_277568_PstIMspI_PA	39.2
5883	Opata_2776519_PstIMspI_PA	39.2
5884	Opata_2780296_PstIMspI_PA	39.2
5885	Opata_2785374_PstIMspI_PA	39.2
5886	Opata_2785496_PstIMspI_PA	39.2
5887	Opata_2787360_PstIMspI_PA	39.2
5888	Opata_2789162_PstIMspI_PA	39.2
5889	Opata_2791466_PstIMspI_PA	39.2
5890	Opata_2794604_PstIMspI_PA	39.2
5891	Opata_2801411_PstIMspI_PA	39.2
5892	Opata_2803246_PstIMspI_PA	39.2
5893	Opata_280376_PstIMspI_PA	39.2
5894	Opata_2804411_PstIMspI_PA	39.2
5895	Opata_280492_PstIMspI_PA	39.2
5896	Opata_2808075_PstIMspI_PA	39.2
5897	Opata_2808885_PstIMspI_PA	39.2
5898	Opata_280898_PstIMspI_PA	39.2
5899	Opata_281617_PstIMspI_PA	39.2
5900	Opata_281636_PstIMspI_PA	39.2
5901	Opata_2816511_PstIMspI_PA	39.2
5902	Opata_2820182_PstIMspI_PA	39.2
5903	Opata_2821024_PstIMspI_PA	39.2
5904	Opata_2830810_PstIMspI_PA	39.2
5905	Opata_2834059_PstIMspI_PA	39.2
5906	Opata_2834251_PstIMspI_PA	39.2
5907	Opata_2835940_PstIMspI_PA	39.2
5908	Opata_2836192_PstIMspI_PA	39.2
5909	Opata_2837284_PstIMspI_PA	39.2
5910	Opata_2838802_PstIMspI_PA	39.2
5911	Opata_2842291_PstIMspI_PA	39.2
5912	Opata_2844145_PstIMspI_PA	39.2
5913	Opata_2845132_PstIMspI_PA	39.2
5914	Opata_2845269_PstIMspI_PA	39.2
5915	Opata_2861238_PstIMspI_PA	39.2
5916	Opata_2865039_PstIMspI_PA	39.2
5917	Opata_2866188_PstIMspI_PA	39.2
5918	Opata_2869847_PstIMspI_PA	39.2
5919	Opata_287336_PstIMspI_PA	39.2
5920	Opata_287379_PstIMspI_PA	39.2
5921	Opata_2875955_PstIMspI_PA	39.2
5922	Opata_2877503_PstIMspI_PA	39.2
5923	Opata_2878902_PstIMspI_PA	39.2
5924	Opata_2882710_PstIMspI_PA	39.2
5925	Opata_2883957_PstIMspI_PA	39.2
5926	Opata_2892621_PstIMspI_PA	39.2
5927	Opata_2893663_PstIMspI_PA	39.2
5928	Opata_2893975_PstIMspI_PA	39.2
5929	Opata_2902385_PstIMspI_PA	39.2
5930	Opata_2910450_PstIMspI_PA	39.2
5931	Opata_2910874_PstIMspI_PA	39.2
5932	Opata_2913241_PstIMspI_PA	39.2
5933	Opata_2914622_PstIMspI_PA	39.2
5934	Opata_2917810_PstIMspI_PA	39.2
5935	Opata_291781_PstIMspI_PA	39.2
5936	Opata_2918424_PstIMspI_PA	39.2
5937	Opata_2926671_PstIMspI_PA	39.2
5938	Opata_2926910_PstIMspI_PA	39.2
5939	Opata_2932851_PstIMspI_PA	39.2
5940	Opata_2944173_PstIMspI_PA	39.2
5941	Opata_2946464_PstIMspI_PA	39.2
5942	Opata_2947609_PstIMspI_PA	39.2
5943	Opata_2947787_PstIMspI_PA	39.2
5944	Opata_2952602_PstIMspI_PA	39.2
5945	Opata_295470_PstIMspI_PA	39.2
5946	Opata_2955795_PstIMspI_PA	39.2
5947	Opata_295875_PstIMspI_PA	39.2
5948	Opata_296569_PstIMspI_PA	39.2
5949	Opata_2973060_PstIMspI_PA	39.2
5950	Opata_2976437_PstIMspI_PA	39.2
5951	Opata_2977288_PstIMspI_PA	39.2
5952	Opata_2980913_PstIMspI_PA	39.2
5953	Opata_2981655_PstIMspI_PA	39.2
5954	Opata_2981829_PstIMspI_PA	39.2
5955	Opata_2987190_PstIMspI_PA	39.2
5956	Opata_2995926_PstIMspI_PA	39.2
5957	Opata_3003908_PstIMspI_PA	39.2
5958	Opata_3006417_PstIMspI_PA	39.2
5959	Opata_3007431_PstIMspI_PA	39.2
5960	Opata_3008069_PstIMspI_PA	39.2
5961	Opata_301122_PstIMspI_PA	39.2
5962	Opata_3011621_PstIMspI_PA	39.2
5963	Opata_3011930_PstIMspI_PA	39.2
5964	Opata_3023503_PstIMspI_PA	39.2
5965	Opata_3026685_PstIMspI_PA	39.2
5966	Opata_3030202_PstIMspI_PA	39.2
5967	Opata_3032700_PstIMspI_PA	39.2
5968	Opata_3036594_PstIMspI_PA	39.2
5969	Opata_3047822_PstIMspI_PA	39.2
5970	Opata_3049441_PstIMspI_PA	39.2
5971	Opata_3052565_PstIMspI_PA	39.2
5972	Opata_3052769_PstIMspI_PA	39.2
5973	Opata_305383_PstIMspI_PA	39.2
5974	Opata_305459_PstIMspI_PA	39.2
5975	Opata_3061340_PstIMspI_PA	39.2
5976	Opata_306569_PstIMspI_PA	39.2
5977	Opata_3067144_PstIMspI_PA	39.2
5978	Opata_3068367_PstIMspI_PA	39.2
5979	Opata_3070751_PstIMspI_PA	39.2
5980	Opata_3071440_PstIMspI_PA	39.2
5981	Opata_3073787_PstIMspI_PA	39.2
5982	Opata_3078144_PstIMspI_PA	39.2
5983	Opata_3080560_PstIMspI_PA	39.2
5984	Opata_3081891_PstIMspI_PA	39.2
5985	Opata_3084395_PstIMspI_PA	39.2
5986	Opata_3086395_PstIMspI_PA	39.2
5987	Opata_3092909_PstIMspI_PA	39.2
5988	Opata_3093895_PstIMspI_PA	39.2
5989	Opata_3102069_PstIMspI_PA	39.2
5990	Opata_3103491_PstIMspI_PA	39.2
5991	Opata_3107873_PstIMspI_PA	39.2
5992	Opata_311258_PstIMspI_PA	39.2
5993	Opata_3122339_PstIMspI_PA	39.2
5994	Opata_3123789_PstIMspI_PA	39.2
5995	Opata_312703_PstIMspI_PA	39.2
5996	Opata_313039_PstIMspI_PA	39.2
5997	Opata_3133965_PstIMspI_PA	39.2
5998	Opata_3139556_PstIMspI_PA	39.2
5999	Opata_3139567_PstIMspI_PA	39.2
6000	Opata_314015_PstIMspI_PA	39.2
6001	Opata_3148855_PstIMspI_PA	39.2
6002	Opata_3150763_PstIMspI_PA	39.2
6003	Opata_3159506_PstIMspI_PA	39.2
6004	Opata_3161190_PstIMspI_PA	39.2
6005	Opata_3166210_PstIMspI_PA	39.2
6006	Opata_3171443_PstIMspI_PA	39.2
6007	Opata_3173173_PstIMspI_PA	39.2
6008	Opata_3173827_PstIMspI_PA	39.2
6009	Opata_3174230_PstIMspI_PA	39.2
6010	Opata_3182810_PstIMspI_PA	39.2
6011	Opata_3184827_PstIMspI_PA	39.2
6012	Opata_3185915_PstIMspI_PA	39.2
6013	Opata_3186695_PstIMspI_PA	39.2
6014	Opata_319077_PstIMspI_PA	39.2
6015	Opata_3196374_PstIMspI_PA	39.2
6016	Opata_3199735_PstIMspI_PA	39.2
6017	Opata_319989_PstIMspI_PA	39.2
6018	Opata_3201016_PstIMspI_PA	39.2
6019	Opata_3201412_PstIMspI_PA	39.2
6020	Opata_32050_PstIMspI_PA	39.2
6021	Opata_320532_PstIMspI_PA	39.2
6022	Opata_3206300_PstIMspI_PA	39.2
6023	Opata_3214697_PstIMspI_PA	39.2
6024	Opata_3215287_PstIMspI_PA	39.2
6025	Opata_3216641_PstIMspI_PA	39.2
6026	Opata_3216839_PstIMspI_PA	39.2
6027	Opata_322027_PstIMspI_PA	39.2
6028	Opata_3222993_PstIMspI_PA	39.2
6029	Opata_3228586_PstIMspI_PA	39.2
6030	Opata_323233_PstIMspI_PA	39.2
6031	Opata_3235937_PstIMspI_PA	39.2
6032	Opata_3237207_PstIMspI_PA	39.2
6033	Opata_3242224_PstIMspI_PA	39.2
6034	Opata_3246907_PstIMspI_PA	39.2
6035	Opata_3247727_PstIMspI_PA	39.2
6036	Opata_3257187_PstIMspI_PA	39.2
6037	Opata_3262702_PstIMspI_PA	39.2
6038	Opata_3263617_PstIMspI_PA	39.2
6039	Opata_3267251_PstIMspI_PA	39.2
6040	Opata_3269930_PstIMspI_PA	39.2
6041	Opata_327155_PstIMspI_PA	39.2
6042	Opata_3272569_PstIMspI_PA	39.2
6043	Opata_3275513_PstIMspI_PA	39.2
6044	Opata_327757_PstIMspI_PA	39.2
6045	Opata_3282151_PstIMspI_PA	39.2
6046	Opata_3292381_PstIMspI_PA	39.2
6047	Opata_3298262_PstIMspI_PA	39.2
6048	Opata_3298496_PstIMspI_PA	39.2
6049	Opata_3300100_PstIMspI_PA	39.2
6050	Opata_3310430_PstIMspI_PA	39.2
6051	Opata_3310439_PstIMspI_PA	39.2
6052	Opata_3313659_PstIMspI_PA	39.2
6053	Opata_3321260_PstIMspI_PA	39.2
6054	Opata_332318_PstIMspI_PA	39.2
6055	Opata_3324860_PstIMspI_PA	39.2
6056	Opata_3326436_PstIMspI_PA	39.2
6057	Opata_3333035_PstIMspI_PA	39.2
6058	Opata_3333870_PstIMspI_PA	39.2
6059	Opata_3339276_PstIMspI_PA	39.2
6060	Opata_3339480_PstIMspI_PA	39.2
6061	Opata_3340375_PstIMspI_PA	39.2
6062	Opata_334106_PstIMspI_PA	39.2
6063	Opata_334280_PstIMspI_PA	39.2
6064	Opata_3357150_PstIMspI_PA	39.2
6065	Opata_3359684_PstIMspI_PA	39.2
6066	Opata_3361094_PstIMspI_PA	39.2
6067	Opata_3361257_PstIMspI_PA	39.2
6068	Opata_3363559_PstIMspI_PA	39.2
6069	Opata_3366876_PstIMspI_PA	39.2
6070	Opata_336925_PstIMspI_PA	39.2
6071	Opata_3376015_PstIMspI_PA	39.2
6072	Opata_3389897_PstIMspI_PA	39.2
6073	Opata_3391222_PstIMspI_PA	39.2
6074	Opata_3394949_PstIMspI_PA	39.2
6075	Opata_3401366_PstIMspI_PA	39.2
6076	Opata_3408308_PstIMspI_PA	39.2
6077	Opata_3416793_PstIMspI_PA	39.2
6078	Opata_3419973_PstIMspI_PA	39.2
6079	Opata_3422084_PstIMspI_PA	39.2
6080	Opata_342487_PstIMspI_PA	39.2
6081	Opata_342695_PstIMspI_PA	39.2
6082	Opata_3442191_PstIMspI_PA	39.2
6083	Opata_3445975_PstIMspI_PA	39.2
6084	Opata_3446147_PstIMspI_PA	39.2
6085	Opata_3447070_PstIMspI_PA	39.2
6086	Opata_3449863_PstIMspI_PA	39.2
6087	Opata_3449877_PstIMspI_PA	39.2
6088	Opata_3456936_PstIMspI_PA	39.2
6089	Opata_345921_PstIMspI_PA	39.2
6090	Opata_346301_PstIMspI_PA	39.2
6091	Opata_3471512_PstIMspI_PA	39.2
6092	Opata_3476402_PstIMspI_PA	39.2
6093	Opata_3479520_PstIMspI_PA	39.2
6094	Opata_348520_PstIMspI_PA	39.2
6095	Opata_3492064_PstIMspI_PA	39.2
6096	Opata_3492953_PstIMspI_PA	39.2
6097	Opata_3494260_PstIMspI_PA	39.2
6098	Opata_3496469_PstIMspI_PA	39.2
6099	Opata_3503381_PstIMspI_PA	39.2
6100	Opata_350532_PstIMspI_PA	39.2
6101	Opata_3508566_PstIMspI_PA	39.2
6102	Opata_3509682_PstIMspI_PA	39.2
6103	Opata_3509807_PstIMspI_PA	39.2
6104	Opata_3513471_PstIMspI_PA	39.2
6105	Opata_3525277_PstIMspI_PA	39.2
6106	Opata_3529541_PstIMspI_PA	39.2
6107	Opata_3538445_PstIMspI_PA	39.2
6108	Opata_3540305_PstIMspI_PA	39.2
6109	Opata_3549654_PstIMspI_PA	39.2
6110	Opata_3552885_PstIMspI_PA	39.2
6111	Opata_3553268_PstIMspI_PA	39.2
6112	Opata_3553865_PstIMspI_PA	39.2
6113	Opata_3563878_PstIMspI_PA	39.2
6114	Opata_3571855_PstIMspI_PA	39.2
6115	Opata_3572540_PstIMspI_PA	39.2
6116	Opata_3574547_PstIMspI_PA	39.2
6117	Opata_3574766_PstIMspI_PA	39.2
6118	Opata_3575220_PstIMspI_PA	39.2
6119	Opata_3576612_PstIMspI_PA	39.2
6120	Opata_357880_PstIMspI_PA	39.2
6121	Opata_357882_PstIMspI_PA	39.2
6122	Opata_3579013_PstIMspI_PA	39.2
6123	Opata_3579903_PstIMspI_PA	39.2
6124	Opata_3583488_PstIMspI_PA	39.2
6125	Opata_3583570_PstIMspI_PA	39.2
6126	Opata_3589992_PstIMspI_PA	39.2
6127	Opata_3596220_PstIMspI_PA	39.2
6128	Opata_3600407_PstIMspI_PA	39.2
6129	Opata_3601069_PstIMspI_PA	39.2
6130	Opata_3610487_PstIMspI_PA	39.2
6131	Opata_361555_PstIMspI_PA	39.2
6132	Opata_3617005_PstIMspI_PA	39.2
6133	Opata_3633373_PstIMspI_PA	39.2
6134	Opata_3635873_PstIMspI_PA	39.2
6135	Opata_3639612_PstIMspI_PA	39.2
6136	Opata_3653542_PstIMspI_PA	39.2
6137	Opata_365466_PstIMspI_PA	39.2
6138	Opata_3658748_PstIMspI_PA	39.2
6139	Opata_3659507_PstIMspI_PA	39.2
6140	Opata_3662150_PstIMspI_PA	39.2
6141	Opata_3663755_PstIMspI_PA	39.2
6142	Opata_3665546_PstIMspI_PA	39.2
6143	Opata_3667660_PstIMspI_PA	39.2
6144	Opata_3668120_PstIMspI_PA	39.2
6145	Opata_3669016_PstIMspI_PA	39.2
6146	Opata_3673227_PstIMspI_PA	39.2
6147	Opata_3674674_PstIMspI_PA	39.2
6148	Opata_368462_PstIMspI_PA	39.2
6149	Opata_3693991_PstIMspI_PA	39.2
6150	Opata_369593_PstIMspI_PA	39.2
6151	Opata_3705074_PstIMspI_PA	39.2
6152	Opata_3705254_PstIMspI_PA	39.2
6153	Opata_3707334_PstIMspI_PA	39.2
6154	Opata_3708462_PstIMspI_PA	39.2
6155	Opata_3708497_PstIMspI_PA	39.2
6156	Opata_3710527_PstIMspI_PA	39.2
6157	Opata_3710593_PstIMspI_PA	39.2
6158	Opata_3713579_PstIMspI_PA	39.2
6159	Opata_3714946_PstIMspI_PA	39.2
6160	Opata_3723725_PstIMspI_PA	39.2
6161	Opata_3724697_PstIMspI_PA	39.2
6162	Opata_3724708_PstIMspI_PA	39.2
6163	Opata_3727585_PstIMspI_PA	39.2
6164	Opata_3730948_PstIMspI_PA	39.2
6165	Opata_373099_PstIMspI_PA	39.2
6166	Opata_3733211_PstIMspI_PA	39.2
6167	Opata_3733545_PstIMspI_PA	39.2
6168	Opata_3740573_PstIMspI_PA	39.2
6169	Opata_3748369_PstIMspI_PA	39.2
6170	Opata_374850_PstIMspI_PA	39.2
6171	Opata_3751746_PstIMspI_PA	39.2
6172	Opata_375869_PstIMspI_PA	39.2
6173	Opata_3764722_PstIMspI_PA	39.2
6174	Opata_3777191_PstIMspI_PA	39.2
6175	Opata_3779406_PstIMspI_PA	39.2
6176	Opata_3784532_PstIMspI_PA	39.2
6177	Opata_3792423_PstIMspI_PA	39.2
6178	Opata_3793768_PstIMspI_PA	39.2
6179	Opata_3798515_PstIMspI_PA	39.2
6180	Opata_3802708_PstIMspI_PA	39.2
6181	Opata_3805494_PstIMspI_PA	39.2
6182	Opata_3806958_PstIMspI_PA	39.2
6183	Opata_3811647_PstIMspI_PA	39.2
6184	Opata_3813997_PstIMspI_PA	39.2
6185	Opata_3819095_PstIMspI_PA	39.2
6186	Opata_382121_PstIMspI_PA	39.2
6187	Opata_382497_PstIMspI_PA	39.2
6188	Opata_382576_PstIMspI_PA	39.2
6189	Opata_3827455_PstIMspI_PA	39.2
6190	Opata_382894_PstIMspI_PA	39.2
6191	Opata_3830800_PstIMspI_PA	39.2
6192	Opata_3832863_PstIMspI_PA	39.2
6193	Opata_3833059_PstIMspI_PA	39.2
6194	Opata_3836741_PstIMspI_PA	39.2
6195	Opata_383713_PstIMspI_PA	39.2
6196	Opata_3838903_PstIMspI_PA	39.2
6197	Opata_3841216_PstIMspI_PA	39.2
6198	Opata_3844788_PstIMspI_PA	39.2
6199	Opata_3870223_PstIMspI_PA	39.2
6200	Opata_387514_PstIMspI_PA	39.2
6201	Opata_387541_PstIMspI_PA	39.2
6202	Opata_3878147_PstIMspI_PA	39.2
6203	Opata_3888410_PstIMspI_PA	39.2
6204	Opata_3893924_PstIMspI_PA	39.2
6205	Opata_3893925_PstIMspI_PA	39.2
6206	Opata_3895151_PstIMspI_PA	39.2
6207	Opata_3913736_PstIMspI_PA	39.2
6208	Opata_3915289_PstIMspI_PA	39.2
6209	Opata_392208_PstIMspI_PA	39.2
6210	Opata_3923745_PstIMspI_PA	39.2
6211	Opata_3924669_PstIMspI_PA	39.2
6212	Opata_3938461_PstIMspI_PA	39.2
6213	Opata_3940670_PstIMspI_PA	39.2
6214	Opata_3943347_PstIMspI_PA	39.2
6215	Opata_3943595_PstIMspI_PA	39.2
6216	Opata_394424_PstIMspI_PA	39.2
6217	Opata_3947516_PstIMspI_PA	39.2
6218	Opata_3950272_PstIMspI_PA	39.2
6219	Opata_395468_PstIMspI_PA	39.2
6220	Opata_3959885_PstIMspI_PA	39.2
6221	Opata_3962380_PstIMspI_PA	39.2
6222	Opata_3964790_PstIMspI_PA	39.2
6223	Opata_3971273_PstIMspI_PA	39.2
6224	Opata_3974115_PstIMspI_PA	39.2
6225	Opata_3989541_PstIMspI_PA	39.2
6226	Opata_3990667_PstIMspI_PA	39.2
6227	Opata_3998238_PstIMspI_PA	39.2
6228	Opata_4005211_PstIMspI_PA	39.2
6229	Opata_4009182_PstIMspI_PA	39.2
6230	Opata_4012029_PstIMspI_PA	39.2
6231	Opata_4015557_PstIMspI_PA	39.2
6232	Opata_4018292_PstIMspI_PA	39.2
6233	Opata_4025437_PstIMspI_PA	39.2
6234	Opata_4025974_PstIMspI_PA	39.2
6235	Opata_4034649_PstIMspI_PA	39.2
6236	Opata_4035971_PstIMspI_PA	39.2
6237	Opata_4036587_PstIMspI_PA	39.2
6238	Opata_4038357_PstIMspI_PA	39.2
6239	Opata_4039515_PstIMspI_PA	39.2
6240	Opata_4042500_PstIMspI_PA	39.2
6241	Opata_4044791_PstIMspI_PA	39.2
6242	Opata_4046236_PstIMspI_PA	39.2
6243	Opata_4050947_PstIMspI_PA	39.2
6244	Opata_4058449_PstIMspI_PA	39.2
6245	Opata_4059927_PstIMspI_PA	39.2
6246	Opata_4061923_PstIMspI_PA	39.2
6247	Opata_4065734_PstIMspI_PA	39.2
6248	Opata_4081142_PstIMspI_PA	39.2
6249	Opata_4083215_PstIMspI_PA	39.2
6250	Opata_4084199_PstIMspI_PA	39.2
6251	Opata_4086218_PstIMspI_PA	39.2
6252	Opata_4091990_PstIMspI_PA	39.2
6253	Opata_4111576_PstIMspI_PA	39.2
6254	Opata_4112939_PstIMspI_PA	39.2
6255	Opata_4118855_PstIMspI_PA	39.2
6256	Opata_4128367_PstIMspI_PA	39.2
6257	Opata_412943_PstIMspI_PA	39.2
6258	Opata_4130760_PstIMspI_PA	39.2
6259	Opata_4136583_PstIMspI_PA	39.2
6260	Opata_4141881_PstIMspI_PA	39.2
6261	Opata_4145041_PstIMspI_PA	39.2
6262	Opata_4146858_PstIMspI_PA	39.2
6263	Opata_4154641_PstIMspI_PA	39.2
6264	Opata_415615_PstIMspI_PA	39.2
6265	Opata_415890_PstIMspI_PA	39.2
6266	Opata_4161598_PstIMspI_PA	39.2
6267	Opata_4164259_PstIMspI_PA	39.2
6268	Opata_4173546_PstIMspI_PA	39.2
6269	Opata_417774_PstIMspI_PA	39.2
6270	Opata_4177928_PstIMspI_PA	39.2
6271	Opata_4180923_PstIMspI_PA	39.2
6272	Opata_4190310_PstIMspI_PA	39.2
6273	Opata_4192516_PstIMspI_PA	39.2
6274	Opata_4201338_PstIMspI_PA	39.2
6275	Opata_4205747_PstIMspI_PA	39.2
6276	Opata_4210598_PstIMspI_PA	39.2
6277	Opata_422688_PstIMspI_PA	39.2
6278	Opata_4235938_PstIMspI_PA	39.2
6279	Opata_423888_PstIMspI_PA	39.2
6280	Opata_4243953_PstIMspI_PA	39.2
6281	Opata_4244331_PstIMspI_PA	39.2
6282	Opata_4249063_PstIMspI_PA	39.2
6283	Opata_4258539_PstIMspI_PA	39.2
6284	Opata_425903_PstIMspI_PA	39.2
6285	Opata_4261902_PstIMspI_PA	39.2
6286	Opata_4263697_PstIMspI_PA	39.2
6287	Opata_4266174_PstIMspI_PA	39.2
6288	Opata_4266519_PstIMspI_PA	39.2
6289	Opata_427678_PstIMspI_PA	39.2
6290	Opata_429359_PstIMspI_PA	39.2
6291	Opata_430098_PstIMspI_PA	39.2
6292	Opata_431610_PstIMspI_PA	39.2
6293	Opata_436412_PstIMspI_PA	39.2
6294	Opata_43656_PstIMspI_PA	39.2
6295	Opata_437758_PstIMspI_PA	39.2
6296	Opata_438086_PstIMspI_PA	39.2
6297	Opata_440258_PstIMspI_PA	39.2
6298	Opata_442783_PstIMspI_PA	39.2
6299	Opata_447652_PstIMspI_PA	39.2
6300	Opata_474987_PstIMspI_PA	39.2
6301	Opata_476123_PstIMspI_PA	39.2
6302	Opata_476819_PstIMspI_PA	39.2
6303	Opata_479979_PstIMspI_PA	39.2
6304	Opata_486166_PstIMspI_PA	39.2
6305	Opata_487962_PstIMspI_PA	39.2
6306	Opata_489693_PstIMspI_PA	39.2
6307	Opata_489836_PstIMspI_PA	39.2
6308	Opata_490937_PstIMspI_PA	39.2
6309	Opata_493892_PstIMspI_PA	39.2
6310	Opata_493906_PstIMspI_PA	39.2
6311	Opata_494073_PstIMspI_PA	39.2
6312	Opata_496939_PstIMspI_PA	39.2
6313	Opata_497243_PstIMspI_PA	39.2
6314	Opata_502152_PstIMspI_PA	39.2
6315	Opata_508404_PstIMspI_PA	39.2
6316	Opata_509368_PstIMspI_PA	39.2
6317	Opata_511312_PstIMspI_PA	39.2
6318	Opata_511546_PstIMspI_PA	39.2
6319	Opata_513449_PstIMspI_PA	39.2
6320	Opata_521484_PstIMspI_PA	39.2
6321	Opata_523480_PstIMspI_PA	39.2
6322	Opata_528005_PstIMspI_PA	39.2
6323	Opata_531159_PstIMspI_PA	39.2
6324	Opata_531695_PstIMspI_PA	39.2
6325	Opata_536011_PstIMspI_PA	39.2
6326	Opata_541549_PstIMspI_PA	39.2
6327	Opata_54842_PstIMspI_PA	39.2
6328	Opata_553944_PstIMspI_PA	39.2
6329	Opata_555432_PstIMspI_PA	39.2
6330	Opata_556873_PstIMspI_PA	39.2
6331	Opata_557223_PstIMspI_PA	39.2
6332	Opata_557319_PstIMspI_PA	39.2
6333	Opata_561116_PstIMspI_PA	39.2
6334	Opata_564650_PstIMspI_PA	39.2
6335	Opata_566017_PstIMspI_PA	39.2
6336	Opata_566271_PstIMspI_PA	39.2
6337	Opata_570584_PstIMspI_PA	39.2
6338	Opata_574031_PstIMspI_PA	39.2
6339	Opata_593164_PstIMspI_PA	39.2
6340	Opata_594263_PstIMspI_PA	39.2
6341	Opata_595722_PstIMspI_PA	39.2
6342	Opata_598263_PstIMspI_PA	39.2
6343	Opata_602470_PstIMspI_PA	39.2
6344	Opata_612223_PstIMspI_PA	39.2
6345	Opata_616009_PstIMspI_PA	39.2
6346	Opata_616216_PstIMspI_PA	39.2
6347	Opata_617392_PstIMspI_PA	39.2
6348	Opata_621159_PstIMspI_PA	39.2
6349	Opata_623398_PstIMspI_PA	39.2
6350	Opata_623471_PstIMspI_PA	39.2
6351	Opata_625433_PstIMspI_PA	39.2
6352	Opata_633024_PstIMspI_PA	39.2
6353	Opata_634351_PstIMspI_PA	39.2
6354	Opata_636579_PstIMspI_PA	39.2
6355	Opata_63713_PstIMspI_PA	39.2
6356	Opata_638669_PstIMspI_PA	39.2
6357	Opata_640301_PstIMspI_PA	39.2
6358	Opata_646523_PstIMspI_PA	39.2
6359	Opata_647348_PstIMspI_PA	39.2
6360	Opata_652960_PstIMspI_PA	39.2
6361	Opata_653150_PstIMspI_PA	39.2
6362	Opata_657537_PstIMspI_PA	39.2
6363	Opata_658429_PstIMspI_PA	39.2
6364	Opata_658949_PstIMspI_PA	39.2
6365	Opata_66006_PstIMspI_PA	39.2
6366	Opata_664382_PstIMspI_PA	39.2
6367	Opata_666251_PstIMspI_PA	39.2
6368	Opata_667029_PstIMspI_PA	39.2
6369	Opata_678956_PstIMspI_PA	39.2
6370	Opata_679599_PstIMspI_PA	39.2
6371	Opata_692406_PstIMspI_PA	39.2
6372	Opata_695472_PstIMspI_PA	39.2
6373	Opata_70756_PstIMspI_PA	39.2
6374	Opata_707799_PstIMspI_PA	39.2
6375	Opata_709592_PstIMspI_PA	39.2
6376	Opata_710479_PstIMspI_PA	39.2
6377	Opata_714693_PstIMspI_PA	39.2
6378	Opata_717058_PstIMspI_PA	39.2
6379	Opata_720266_PstIMspI_PA	39.2
6380	Opata_724009_PstIMspI_PA	39.2
6381	Opata_724836_PstIMspI_PA	39.2
6382	Opata_735981_PstIMspI_PA	39.2
6383	Opata_740925_PstIMspI_PA	39.2
6384	Opata_742748_PstIMspI_PA	39.2
6385	Opata_744225_PstIMspI_PA	39.2
6386	Opata_756749_PstIMspI_PA	39.2
6387	Opata_757224_PstIMspI_PA	39.2
6388	Opata_761341_PstIMspI_PA	39.2
6389	Opata_762298_PstIMspI_PA	39.2
6390	Opata_765164_PstIMspI_PA	39.2
6391	Opata_766488_PstIMspI_PA	39.2
6392	Opata_769582_PstIMspI_PA	39.2
6393	Opata_772895_PstIMspI_PA	39.2
6394	Opata_782638_PstIMspI_PA	39.2
6395	Opata_786346_PstIMspI_PA	39.2
6396	Opata_788033_PstIMspI_PA	39.2
6397	Opata_796244_PstIMspI_PA	39.2
6398	Opata_796501_PstIMspI_PA	39.2
6399	Opata_797393_PstIMspI_PA	39.2
6400	Opata_809834_PstIMspI_PA	39.2
6401	Opata_820833_PstIMspI_PA	39.2
6402	Opata_826709_PstIMspI_PA	39.2
6403	Opata_827361_PstIMspI_PA	39.2
6404	Opata_827580_PstIMspI_PA	39.2
6405	Opata_832067_PstIMspI_PA	39.2
6406	Opata_844154_PstIMspI_PA	39.2
6407	Opata_84483_PstIMspI_PA	39.2
6408	Opata_846589_PstIMspI_PA	39.2
6409	Opata_852561_PstIMspI_PA	39.2
6410	Opata_855141_PstIMspI_PA	39.2
6411	Opata_856665_PstIMspI_PA	39.2
6412	Opata_860892_PstIMspI_PA	39.2
6413	Opata_865670_PstIMspI_PA	39.2
6414	Opata_867576_PstIMspI_PA	39.2
6415	Opata_878969_PstIMspI_PA	39.2
6416	Opata_879459_PstIMspI_PA	39.2
6417	Opata_882543_PstIMspI_PA	39.2
6418	Opata_888490_PstIMspI_PA	39.2
6419	Opata_898098_PstIMspI_PA	39.2
6420	Opata_900341_PstIMspI_PA	39.2
6421	Opata_900851_PstIMspI_PA	39.2
6422	Opata_907863_PstIMspI_PA	39.2
6423	Opata_91351_PstIMspI_PA	39.2
6424	Opata_915861_PstIMspI_PA	39.2
6425	Opata_92570_PstIMspI_PA	39.2
6426	Opata_926406_PstIMspI_PA	39.2
6427	Opata_926756_PstIMspI_PA	39.2
6428	Opata_927562_PstIMspI_PA	39.2
6429	Opata_928905_PstIMspI_PA	39.2
6430	Opata_938124_PstIMspI_PA	39.2
6431	Opata_942429_PstIMspI_PA	39.2
6432	Opata_94374_PstIMspI_PA	39.2
6433	Opata_953061_PstIMspI_PA	39.2
6434	Opata_956233_PstIMspI_PA	39.2
6435	Opata_958502_PstIMspI_PA	39.2
6436	Opata_959971_PstIMspI_PA	39.2
6437	Opata_960647_PstIMspI_PA	39.2
6438	Opata_961397_PstIMspI_PA	39.2
6439	Opata_961850_PstIMspI_PA	39.2
6440	Opata_963280_PstIMspI_PA	39.2
6441	Opata_970038_PstIMspI_PA	39.2
6442	Opata_971336_PstIMspI_PA	39.2
6443	Opata_978345_PstIMspI_PA	39.2
6444	Opata_980107_PstIMspI_PA	39.2
6445	Opata_999289_PstIMspI_PA	39.2
6446	Opata_1187052_3_PstIMseI_SNP	39.2
6447	Opata_1965676_9_PstIMseI_SNP	39.2
6448	Opata_21548_34_PstIMseI_SNP	39.2
6449	Opata_225450_8_PstIMseI_SNP	39.2
6450	Opata_1791834_54_PstIMspI_SNP	39.2
6451	Opata_1791834_9_PstIMspI_SNP	39.2
6452	Opata_1020975_PstIMseI_PA	39.2
6453	Opata_1030317_PstIMseI_PA	39.2
6454	Opata_1049447_PstIMseI_PA	39.2
6455	Opata_1055762_PstIMseI_PA	39.2
6456	Opata_1059438_PstIMseI_PA	39.2
6457	Opata_1061793_PstIMseI_PA	39.2
6458	Opata_1079120_PstIMseI_PA	39.2
6459	Opata_1090411_PstIMseI_PA	39.2
6460	Opata_1102838_PstIMseI_PA	39.2
6461	Opata_110292_PstIMseI_PA	39.2
6462	Opata_1132141_PstIMseI_PA	39.2
6463	Opata_115205_PstIMseI_PA	39.2
6464	Opata_1168308_PstIMseI_PA	39.2
6465	Opata_1174740_PstIMseI_PA	39.2
6466	Opata_1180990_PstIMseI_PA	39.2
6467	Opata_120973_PstIMseI_PA	39.2
6468	Opata_121528_PstIMseI_PA	39.2
6469	Opata_121572_PstIMseI_PA	39.2
6470	Opata_1230945_PstIMseI_PA	39.2
6471	Opata_123305_PstIMseI_PA	39.2
6472	Opata_1235073_PstIMseI_PA	39.2
6473	Opata_1251299_PstIMseI_PA	39.2
6474	Opata_126023_PstIMseI_PA	39.2
6475	Opata_1283129_PstIMseI_PA	39.2
6476	Opata_130252_PstIMseI_PA	39.2
6477	Opata_131232_PstIMseI_PA	39.2
6478	Opata_132526_PstIMseI_PA	39.2
6479	Opata_135097_PstIMseI_PA	39.2
6480	Opata_1353719_PstIMseI_PA	39.2
6481	Opata_138676_PstIMseI_PA	39.2
6482	Opata_13901_PstIMseI_PA	39.2
6483	Opata_141403_PstIMseI_PA	39.2
6484	Opata_1414256_PstIMseI_PA	39.2
6485	Opata_150060_PstIMseI_PA	39.2
6486	Opata_1502646_PstIMseI_PA	39.2
6487	Opata_1516772_PstIMseI_PA	39.2
6488	Opata_165837_PstIMseI_PA	39.2
6489	Opata_1668541_PstIMseI_PA	39.2
6490	Opata_1728938_PstIMseI_PA	39.2
6491	Opata_177044_PstIMseI_PA	39.2
6492	Opata_177261_PstIMseI_PA	39.2
6493	Opata_1858423_PstIMseI_PA	39.2
6494	Opata_187393_PstIMseI_PA	39.2
6495	Opata_1899452_PstIMseI_PA	39.2
6496	Opata_1971572_PstIMseI_PA	39.2
6497	Opata_208374_PstIMseI_PA	39.2
6498	Opata_2101449_PstIMseI_PA	39.2
6499	Opata_210880_PstIMseI_PA	39.2
6500	Opata_2255366_PstIMseI_PA	39.2
6501	Opata_230776_PstIMseI_PA	39.2
6502	Opata_230850_PstIMseI_PA	39.2
6503	Opata_235105_PstIMseI_PA	39.2
6504	Opata_236892_PstIMseI_PA	39.2
6505	Opata_238682_PstIMseI_PA	39.2
6506	Opata_240944_PstIMseI_PA	39.2
6507	Opata_2531417_PstIMseI_PA	39.2
6508	Opata_254842_PstIMseI_PA	39.2
6509	Opata_2550_PstIMseI_PA	39.2
6510	Opata_264851_PstIMseI_PA	39.2
6511	Opata_2711479_PstIMseI_PA	39.2
6512	Opata_2735968_PstIMseI_PA	39.2
6513	Opata_279104_PstIMseI_PA	39.2
6514	Opata_2810954_PstIMseI_PA	39.2
6515	Opata_281645_PstIMseI_PA	39.2
6516	Opata_282948_PstIMseI_PA	39.2
6517	Opata_2833915_PstIMseI_PA	39.2
6518	Opata_2834613_PstIMseI_PA	39.2
6519	Opata_284450_PstIMseI_PA	39.2
6520	Opata_286395_PstIMseI_PA	39.2
6521	Opata_2865596_PstIMseI_PA	39.2
6522	Opata_3054623_PstIMseI_PA	39.2
6523	Opata_3054905_PstIMseI_PA	39.2
6524	Opata_3101430_PstIMseI_PA	39.2
6525	Opata_31334_PstIMseI_PA	39.2
6526	Opata_3162486_PstIMseI_PA	39.2
6527	Opata_316445_PstIMseI_PA	39.2
6528	Opata_317185_PstIMseI_PA	39.2
6529	Opata_3218418_PstIMseI_PA	39.2
6530	Opata_328407_PstIMseI_PA	39.2
6531	Opata_338216_PstIMseI_PA	39.2
6532	Opata_3424891_PstIMseI_PA	39.2
6533	Opata_35943_PstIMseI_PA	39.2
6534	Opata_3597701_PstIMseI_PA	39.2
6535	Opata_386471_PstIMseI_PA	39.2
6536	Opata_391666_PstIMseI_PA	39.2
6537	Opata_40024_PstIMseI_PA	39.2
6538	Opata_4057102_PstIMseI_PA	39.2
6539	Opata_41529_PstIMseI_PA	39.2
6540	Opata_418143_PstIMseI_PA	39.2
6541	Opata_427969_PstIMseI_PA	39.2
6542	Opata_433462_PstIMseI_PA	39.2
6543	Opata_4367122_PstIMseI_PA	39.2
6544	Opata_438564_PstIMseI_PA	39.2
6545	Opata_441799_PstIMseI_PA	39.2
6546	Opata_455422_PstIMseI_PA	39.2
6547	Opata_471159_PstIMseI_PA	39.2
6548	Opata_472282_PstIMseI_PA	39.2
6549	Opata_480318_PstIMseI_PA	39.2
6550	Opata_480750_PstIMseI_PA	39.2
6551	Opata_489087_PstIMseI_PA	39.2
6552	Opata_50755_PstIMseI_PA	39.2
6553	Opata_519889_PstIMseI_PA	39.2
6554	Opata_532845_PstIMseI_PA	39.2
6555	Opata_60409_PstIMseI_PA	39.2
6556	Opata_606571_PstIMseI_PA	39.2
6557	Opata_616323_PstIMseI_PA	39.2
6558	Opata_623943_PstIMseI_PA	39.2
6559	Opata_633139_PstIMseI_PA	39.2
6560	Opata_63529_PstIMseI_PA	39.2
6561	Opata_64548_PstIMseI_PA	39.2
6562	Opata_669592_PstIMseI_PA	39.2
6563	Opata_673449_PstIMseI_PA	39.2
6564	Opata_682234_PstIMseI_PA	39.2
6565	Opata_696829_PstIMseI_PA	39.2
6566	Opata_697111_PstIMseI_PA	39.2
6567	Opata_716733_PstIMseI_PA	39.2
6568	Opata_719642_PstIMseI_PA	39.2
6569	Opata_73298_PstIMseI_PA	39.2
6570	Opata_735903_PstIMseI_PA	39.2
6571	Opata_742400_PstIMseI_PA	39.2
6572	Opata_770963_PstIMseI_PA	39.2
6573	Opata_77126_PstIMseI_PA	39.2
6574	Opata_772691_PstIMseI_PA	39.2
6575	Opata_774631_PstIMseI_PA	39.2
6576	Opata_783135_PstIMseI_PA	39.2
6577	Opata_78429_PstIMseI_PA	39.2
6578	Opata_785309_PstIMseI_PA	39.2
6579	Opata_789616_PstIMseI_PA	39.2
6580	Opata_79929_PstIMseI_PA	39.2
6581	Opata_8180_PstIMseI_PA	39.2
6582	Opata_81904_PstIMseI_PA	39.2
6583	Opata_82457_PstIMseI_PA	39.2
6584	Opata_831696_PstIMseI_PA	39.2
6585	Opata_834327_PstIMseI_PA	39.2
6586	Opata_872684_PstIMseI_PA	39.2
6587	Opata_916524_PstIMseI_PA	39.2
6588	Opata_918011_PstIMseI_PA	39.2
6589	Opata_927621_PstIMseI_PA	39.2
6590	Opata_940543_PstIMseI_PA	39.2
6591	Opata_94226_PstIMseI_PA	39.2
6592	Opata_946575_PstIMseI_PA	39.2
6593	Opata_981466_PstIMseI_PA	39.2
6594	Opata_986804_PstIMseI_PA	39.2
6595	Opata_1011135_PstIMspI_PA	39.2
6596	Opata_1012491_PstIMspI_PA	39.2
6597	Opata_103323_PstIMspI_PA	39.2
6598	Opata_1072315_PstIMspI_PA	39.2
6599	Opata_1096784_PstIMspI_PA	39.2
6600	Opata_1112909_PstIMspI_PA	39.2
6601	Opata_1116177_PstIMspI_PA	39.2
6602	Opata_1126115_PstIMspI_PA	39.2
6603	Opata_118578_PstIMspI_PA	39.2
6604	Opata_1214453_PstIMspI_PA	39.2
6605	Opata_1249294_PstIMspI_PA	39.2
6606	Opata_1310028_PstIMspI_PA	39.2
6607	Opata_1317910_PstIMspI_PA	39.2
6608	Opata_1319656_PstIMspI_PA	39.2
6609	Opata_1319664_PstIMspI_PA	39.2
6610	Opata_1333719_PstIMspI_PA	39.2
6611	Opata_134205_PstIMspI_PA	39.2
6612	Opata_1394932_PstIMspI_PA	39.2
6613	Opata_1414526_PstIMspI_PA	39.2
6614	Opata_1423699_PstIMspI_PA	39.2
6615	Opata_1484280_PstIMspI_PA	39.2
6616	Opata_1495178_PstIMspI_PA	39.2
6617	Opata_1527888_PstIMspI_PA	39.2
6618	Opata_1540749_PstIMspI_PA	39.2
6619	Opata_1555343_PstIMspI_PA	39.2
6620	Opata_1567529_PstIMspI_PA	39.2
6621	Opata_1572125_PstIMspI_PA	39.2
6622	Opata_1610081_PstIMspI_PA	39.2
6623	Opata_1626190_PstIMspI_PA	39.2
6624	Opata_1661902_PstIMspI_PA	39.2
6625	Opata_1692687_PstIMspI_PA	39.2
6626	Opata_1708083_PstIMspI_PA	39.2
6627	Opata_1712290_PstIMspI_PA	39.2
6628	Opata_1718895_PstIMspI_PA	39.2
6629	Opata_171954_PstIMspI_PA	39.2
6630	Opata_1728625_PstIMspI_PA	39.2
6631	Opata_1745934_PstIMspI_PA	39.2
6632	Opata_1770347_PstIMspI_PA	39.2
6633	Opata_1788992_PstIMspI_PA	39.2
6634	Opata_1796802_PstIMspI_PA	39.2
6635	Opata_1823249_PstIMspI_PA	39.2
6636	Opata_1832622_PstIMspI_PA	39.2
6637	Opata_1833268_PstIMspI_PA	39.2
6638	Opata_1876841_PstIMspI_PA	39.2
6639	Opata_1929521_PstIMspI_PA	39.2
6640	Opata_1932786_PstIMspI_PA	39.2
6641	Opata_1947883_PstIMspI_PA	39.2
6642	Opata_1981339_PstIMspI_PA	39.2
6643	Opata_1987122_PstIMspI_PA	39.2
6644	Opata_1996382_PstIMspI_PA	39.2
6645	Opata_2040863_PstIMspI_PA	39.2
6646	Opata_2073783_PstIMspI_PA	39.2
6647	Opata_2108373_PstIMspI_PA	39.2
6648	Opata_2125141_PstIMspI_PA	39.2
6649	Opata_2134219_PstIMspI_PA	39.2
6650	Opata_2189617_PstIMspI_PA	39.2
6651	Opata_2202354_PstIMspI_PA	39.2
6652	Opata_2228162_PstIMspI_PA	39.2
6653	Opata_2235371_PstIMspI_PA	39.2
6654	Opata_2303449_PstIMspI_PA	39.2
6655	Opata_2400654_PstIMspI_PA	39.2
6656	Opata_240415_PstIMspI_PA	39.2
6657	Opata_2407792_PstIMspI_PA	39.2
6658	Opata_2411361_PstIMspI_PA	39.2
6659	Opata_2441178_PstIMspI_PA	39.2
6660	Opata_248887_PstIMspI_PA	39.2
6661	Opata_2521988_PstIMspI_PA	39.2
6662	Opata_2531480_PstIMspI_PA	39.2
6663	Opata_2567548_PstIMspI_PA	39.2
6664	Opata_2611434_PstIMspI_PA	39.2
6665	Opata_261770_PstIMspI_PA	39.2
6666	Opata_2621217_PstIMspI_PA	39.2
6667	Opata_265320_PstIMspI_PA	39.2
6668	Opata_270316_PstIMspI_PA	39.2
6669	Opata_2753503_PstIMspI_PA	39.2
6670	Opata_2759128_PstIMspI_PA	39.2
6671	Opata_2764759_PstIMspI_PA	39.2
6672	Opata_2767220_PstIMspI_PA	39.2
6673	Opata_2785693_PstIMspI_PA	39.2
6674	Opata_2816459_PstIMspI_PA	39.2
6675	Opata_2829365_PstIMspI_PA	39.2
6676	Opata_2873069_PstIMspI_PA	39.2
6677	Opata_2916320_PstIMspI_PA	39.2
6678	Opata_2923459_PstIMspI_PA	39.2
6679	Opata_2987081_PstIMspI_PA	39.2
6680	Opata_300652_PstIMspI_PA	39.2
6681	Opata_3050407_PstIMspI_PA	39.2
6682	Opata_3052885_PstIMspI_PA	39.2
6683	Opata_309127_PstIMspI_PA	39.2
6684	Opata_3093493_PstIMspI_PA	39.2
6685	Opata_3154541_PstIMspI_PA	39.2
6686	Opata_3158049_PstIMspI_PA	39.2
6687	Opata_3178483_PstIMspI_PA	39.2
6688	Opata_3178681_PstIMspI_PA	39.2
6689	Opata_3204481_PstIMspI_PA	39.2
6690	Opata_3224432_PstIMspI_PA	39.2
6691	Opata_3311010_PstIMspI_PA	39.2
6692	Opata_3312070_PstIMspI_PA	39.2
6693	Opata_332137_PstIMspI_PA	39.2
6694	Opata_3363372_PstIMspI_PA	39.2
6695	Opata_3409488_PstIMspI_PA	39.2
6696	Opata_3418879_PstIMspI_PA	39.2
6697	Opata_3427429_PstIMspI_PA	39.2
6698	Opata_3474048_PstIMspI_PA	39.2
6699	Opata_3539086_PstIMspI_PA	39.2
6700	Opata_3544750_PstIMspI_PA	39.2
6701	Opata_356191_PstIMspI_PA	39.2
6702	Opata_3571565_PstIMspI_PA	39.2
6703	Opata_3615845_PstIMspI_PA	39.2
6704	Opata_362888_PstIMspI_PA	39.2
6705	Opata_3644932_PstIMspI_PA	39.2
6706	Opata_3670525_PstIMspI_PA	39.2
6707	Opata_369352_PstIMspI_PA	39.2
6708	Opata_3697996_PstIMspI_PA	39.2
6709	Opata_3707364_PstIMspI_PA	39.2
6710	Opata_3721374_PstIMspI_PA	39.2
6711	Opata_374508_PstIMspI_PA	39.2
6712	Opata_379154_PstIMspI_PA	39.2
6713	Opata_3804928_PstIMspI_PA	39.2
6714	Opata_3814104_PstIMspI_PA	39.2
6715	Opata_382327_PstIMspI_PA	39.2
6716	Opata_3839396_PstIMspI_PA	39.2
6717	Opata_384992_PstIMspI_PA	39.2
6718	Opata_3852267_PstIMspI_PA	39.2
6719	Opata_3868723_PstIMspI_PA	39.2
6720	Opata_3873100_PstIMspI_PA	39.2
6721	Opata_3909412_PstIMspI_PA	39.2
6722	Opata_3969953_PstIMspI_PA	39.2
6723	Opata_398611_PstIMspI_PA	39.2
6724	Opata_404228_PstIMspI_PA	39.2
6725	Opata_4134413_PstIMspI_PA	39.2
6726	Opata_413535_PstIMspI_PA	39.2
6727	Opata_444587_PstIMspI_PA	39.2
6728	Opata_455072_PstIMspI_PA	39.2
6729	Opata_460237_PstIMspI_PA	39.2
6730	Opata_463462_PstIMspI_PA	39.2
6731	Opata_472581_PstIMspI_PA	39.2
6732	Opata_507453_PstIMspI_PA	39.2
6733	Opata_507474_PstIMspI_PA	39.2
6734	Opata_515332_PstIMspI_PA	39.2
6735	Opata_515569_PstIMspI_PA	39.2
6736	Opata_556326_PstIMspI_PA	39.2
6737	Opata_556327_PstIMspI_PA	39.2
6738	Opata_581331_PstIMspI_PA	39.2
6739	Opata_592669_PstIMspI_PA	39.2
6740	Opata_61053_PstIMspI_PA	39.2
6741	Opata_623125_PstIMspI_PA	39.2
6742	Opata_635776_PstIMspI_PA	39.2
6743	Opata_646852_PstIMspI_PA	39.2
6744	Opata_655373_PstIMspI_PA	39.2
6745	Opata_701042_PstIMspI_PA	39.2
6746	Opata_763175_PstIMspI_PA	39.2
6747	Opata_813456_PstIMspI_PA	39.2
6748	Opata_840925_PstIMspI_PA	39.2
6749	Opata_842838_PstIMspI_PA	39.2
6750	Opata_843620_PstIMspI_PA	39.2
6751	Opata_845830_PstIMspI_PA	39.2
6752	Opata_855500_PstIMspI_PA	39.2
6753	Opata_857018_PstIMspI_PA	39.2
6754	Opata_890924_PstIMspI_PA	39.2
6755	Opata_898280_PstIMspI_PA	39.2
6756	Opata_91267_PstIMspI_PA	39.2
6757	Opata_93514_PstIMspI_PA	39.2
6758	Opata_971681_PstIMspI_PA	39.2
6759	Opata_981202_PstIMspI_PA	39.2
6760	Opata_101432_PstIMluI_PA	39.2
6761	Opata_1032442_PstIMluI_PA	39.2
6762	Opata_104774_PstIMluI_PA	39.2
6763	Opata_108524_PstIMluI_PA	39.2
6764	Opata_1146386_PstIMluI_PA	39.2
6765	Opata_1178471_PstIMluI_PA	39.2
6766	Opata_1188245_PstIMluI_PA	39.2
6767	Opata_120662_PstIMluI_PA	39.2
6768	Opata_1212308_PstIMluI_PA	39.2
6769	Opata_125458_PstIMluI_PA	39.2
6770	Opata_12758_PstIMluI_PA	39.2
6771	Opata_1290554_PstIMluI_PA	39.2
6772	Opata_1422430_PstIMluI_PA	39.2
6773	Opata_1456716_PstIMluI_PA	39.2
6774	Opata_1457011_PstIMluI_PA	39.2
6775	Opata_1479216_PstIMluI_PA	39.2
6776	Opata_1515489_PstIMluI_PA	39.2
6777	Opata_153322_PstIMluI_PA	39.2
6778	Opata_1535023_PstIMluI_PA	39.2
6779	Opata_1556426_PstIMluI_PA	39.2
6780	Opata_1557434_PstIMluI_PA	39.2
6781	Opata_159212_PstIMluI_PA	39.2
6782	Opata_159437_PstIMluI_PA	39.2
6783	Opata_1621545_PstIMluI_PA	39.2
6784	Opata_1699266_PstIMluI_PA	39.2
6785	Opata_170625_PstIMluI_PA	39.2
6786	Opata_1751103_PstIMluI_PA	39.2
6787	Opata_1779949_PstIMluI_PA	39.2
6788	Opata_18038_PstIMluI_PA	39.2
6789	Opata_1804443_PstIMluI_PA	39.2
6790	Opata_1876989_PstIMluI_PA	39.2
6791	Opata_190885_PstIMluI_PA	39.2
6792	Opata_1936346_PstIMluI_PA	39.2
6793	Opata_1956958_PstIMluI_PA	39.2
6794	Opata_198856_PstIMluI_PA	39.2
6795	Opata_2089082_PstIMluI_PA	39.2
6796	Opata_2125794_PstIMluI_PA	39.2
6797	Opata_2136173_PstIMluI_PA	39.2
6798	Opata_2281451_PstIMluI_PA	39.2
6799	Opata_2349392_PstIMluI_PA	39.2
6800	Opata_24303_PstIMluI_PA	39.2
6801	Opata_245965_PstIMluI_PA	39.2
6802	Opata_25200_PstIMluI_PA	39.2
6803	Opata_2812813_PstIMluI_PA	39.2
6804	Opata_2820516_PstIMluI_PA	39.2
6805	Opata_2821861_PstIMluI_PA	39.2
6806	Opata_2826439_PstIMluI_PA	39.2
6807	Opata_284250_PstIMluI_PA	39.2
6808	Opata_284666_PstIMluI_PA	39.2
6809	Opata_298745_PstIMluI_PA	39.2
6810	Opata_330482_PstIMluI_PA	39.2
6811	Opata_386002_PstIMluI_PA	39.2
6812	Opata_410348_PstIMluI_PA	39.2
6813	Opata_448358_PstIMluI_PA	39.2
6814	Opata_48340_PstIMluI_PA	39.2
6815	Opata_486181_PstIMluI_PA	39.2
6816	Opata_502012_PstIMluI_PA	39.2
6817	Opata_578232_PstIMluI_PA	39.2
6818	Opata_63583_PstIMluI_PA	39.2
6819	Opata_659028_PstIMluI_PA	39.2
6820	Opata_659358_PstIMluI_PA	39.2
6821	Opata_66611_PstIMluI_PA	39.2
6822	Opata_69710_PstIMluI_PA	39.2
6823	Opata_758994_PstIMluI_PA	39.2
6824	Opata_781315_PstIMluI_PA	39.2
6825	Opata_813121_PstIMluI_PA	39.2
6826	Opata_82273_PstIMluI_PA	39.2
6827	Opata_91023_PstIMluI_PA	39.2
6828	Opata_938304_PstIMluI_PA	39.2
6829	Opata_984367_PstIMluI_PA	39.2
6830	M6_217849_PstIMseI_PA	39.2
6831	Opata_1002409_PstIMseI_PA	39.2
6832	Opata_1006149_PstIMseI_PA	39.2
6833	Opata_1013575_PstIMseI_PA	39.2
6834	Opata_1024585_PstIMseI_PA	39.2
6835	Opata_10293_PstIMseI_PA	39.2
6836	Opata_1031128_PstIMseI_PA	39.2
6837	Opata_1032202_PstIMseI_PA	39.2
6838	Opata_1033450_PstIMseI_PA	39.2
6839	Opata_1037670_PstIMseI_PA	39.2
6840	Opata_1042598_PstIMseI_PA	39.2
6841	Opata_1042946_PstIMseI_PA	39.2
6842	Opata_1043227_PstIMseI_PA	39.2
6843	Opata_1049206_PstIMseI_PA	39.2
6844	Opata_1054749_PstIMseI_PA	39.2
6845	Opata_1061_PstIMseI_PA	39.2
6846	Opata_1062729_PstIMseI_PA	39.2
6847	Opata_1065941_PstIMseI_PA	39.2
6848	Opata_1070087_PstIMseI_PA	39.2
6849	Opata_1076475_PstIMseI_PA	39.2
6850	Opata_109097_PstIMseI_PA	39.2
6851	Opata_1093884_PstIMseI_PA	39.2
6852	Opata_110799_PstIMseI_PA	39.2
6853	Opata_1123685_PstIMseI_PA	39.2
6854	Opata_1124247_PstIMseI_PA	39.2
6855	Opata_1127200_PstIMseI_PA	39.2
6856	Opata_112811_PstIMseI_PA	39.2
6857	Opata_113342_PstIMseI_PA	39.2
6858	Opata_113730_PstIMseI_PA	39.2
6859	Opata_1138787_PstIMseI_PA	39.2
6860	Opata_114185_PstIMseI_PA	39.2
6861	Opata_1152162_PstIMseI_PA	39.2
6862	Opata_115838_PstIMseI_PA	39.2
6863	Opata_1160807_PstIMseI_PA	39.2
6864	Opata_1163361_PstIMseI_PA	39.2
6865	Opata_117095_PstIMseI_PA	39.2
6866	Opata_1181359_PstIMseI_PA	39.2
6867	Opata_1187943_PstIMseI_PA	39.2
6868	Opata_118956_PstIMseI_PA	39.2
6869	Opata_11924_PstIMseI_PA	39.2
6870	Opata_1201339_PstIMseI_PA	39.2
6871	Opata_1206831_PstIMseI_PA	39.2
6872	Opata_121125_PstIMseI_PA	39.2
6873	Opata_1215744_PstIMseI_PA	39.2
6874	Opata_1219479_PstIMseI_PA	39.2
6875	Opata_1220454_PstIMseI_PA	39.2
6876	Opata_1222590_PstIMseI_PA	39.2
6877	Opata_1227807_PstIMseI_PA	39.2
6878	Opata_1228310_PstIMseI_PA	39.2
6879	Opata_123032_PstIMseI_PA	39.2
6880	Opata_1233117_PstIMseI_PA	39.2
6881	Opata_1234639_PstIMseI_PA	39.2
6882	Opata_123524_PstIMseI_PA	39.2
6883	Opata_1238120_PstIMseI_PA	39.2
6884	Opata_1238336_PstIMseI_PA	39.2
6885	Opata_1242604_PstIMseI_PA	39.2
6886	Opata_125035_PstIMseI_PA	39.2
6887	Opata_1256088_PstIMseI_PA	39.2
6888	Opata_1257253_PstIMseI_PA	39.2
6889	Opata_125_PstIMseI_PA	39.2
6890	Opata_1261642_PstIMseI_PA	39.2
6891	Opata_1263347_PstIMseI_PA	39.2
6892	Opata_1269395_PstIMseI_PA	39.2
6893	Opata_1270469_PstIMseI_PA	39.2
6894	Opata_1278852_PstIMseI_PA	39.2
6895	Opata_1285181_PstIMseI_PA	39.2
6896	Opata_1286104_PstIMseI_PA	39.2
6897	Opata_128723_PstIMseI_PA	39.2
6898	Opata_1291076_PstIMseI_PA	39.2
6899	Opata_129821_PstIMseI_PA	39.2
6900	Opata_130401_PstIMseI_PA	39.2
6901	Opata_131169_PstIMseI_PA	39.2
6902	Opata_1313520_PstIMseI_PA	39.2
6903	Opata_1313837_PstIMseI_PA	39.2
6904	Opata_131926_PstIMseI_PA	39.2
6905	Opata_1320783_PstIMseI_PA	39.2
6906	Opata_132276_PstIMseI_PA	39.2
6907	Opata_1325623_PstIMseI_PA	39.2
6908	Opata_1330193_PstIMseI_PA	39.2
6909	Opata_133034_PstIMseI_PA	39.2
6910	Opata_133349_PstIMseI_PA	39.2
6911	Opata_134043_PstIMseI_PA	39.2
6912	Opata_1341865_PstIMseI_PA	39.2
6913	Opata_134706_PstIMseI_PA	39.2
6914	Opata_1347408_PstIMseI_PA	39.2
6915	Opata_134894_PstIMseI_PA	39.2
6916	Opata_1351717_PstIMseI_PA	39.2
6917	Opata_1352056_PstIMseI_PA	39.2
6918	Opata_1353902_PstIMseI_PA	39.2
6919	Opata_1357283_PstIMseI_PA	39.2
6920	Opata_1359128_PstIMseI_PA	39.2
6921	Opata_1359179_PstIMseI_PA	39.2
6922	Opata_1367407_PstIMseI_PA	39.2
6923	Opata_1371168_PstIMseI_PA	39.2
6924	Opata_1373194_PstIMseI_PA	39.2
6925	Opata_141744_PstIMseI_PA	39.2
6926	Opata_143220_PstIMseI_PA	39.2
6927	Opata_144857_PstIMseI_PA	39.2
6928	Opata_146263_PstIMseI_PA	39.2
6929	Opata_148821_PstIMseI_PA	39.2
6930	Opata_158038_PstIMseI_PA	39.2
6931	Opata_1587850_PstIMseI_PA	39.2
6932	Opata_159886_PstIMseI_PA	39.2
6933	Opata_1615888_PstIMseI_PA	39.2
6934	Opata_16182_PstIMseI_PA	39.2
6935	Opata_1632974_PstIMseI_PA	39.2
6936	Opata_1644539_PstIMseI_PA	39.2
6937	Opata_166411_PstIMseI_PA	39.2
6938	Opata_167184_PstIMseI_PA	39.2
6939	Opata_170386_PstIMseI_PA	39.2
6940	Opata_1732990_PstIMseI_PA	39.2
6941	Opata_174244_PstIMseI_PA	39.2
6942	Opata_17690_PstIMseI_PA	39.2
6943	Opata_177009_PstIMseI_PA	39.2
6944	Opata_178638_PstIMseI_PA	39.2
6945	Opata_179145_PstIMseI_PA	39.2
6946	Opata_180017_PstIMseI_PA	39.2
6947	Opata_1800_PstIMseI_PA	39.2
6948	Opata_180193_PstIMseI_PA	39.2
6949	Opata_182521_PstIMseI_PA	39.2
6950	Opata_1842549_PstIMseI_PA	39.2
6951	Opata_185036_PstIMseI_PA	39.2
6952	Opata_1851235_PstIMseI_PA	39.2
6953	Opata_185938_PstIMseI_PA	39.2
6954	Opata_1881286_PstIMseI_PA	39.2
6955	Opata_1881659_PstIMseI_PA	39.2
6956	Opata_1890160_PstIMseI_PA	39.2
6957	Opata_189399_PstIMseI_PA	39.2
6958	Opata_1901969_PstIMseI_PA	39.2
6959	Opata_19114_PstIMseI_PA	39.2
6960	Opata_1918917_PstIMseI_PA	39.2
6961	Opata_1932100_PstIMseI_PA	39.2
6962	Opata_193785_PstIMseI_PA	39.2
6963	Opata_1942063_PstIMseI_PA	39.2
6964	Opata_194617_PstIMseI_PA	39.2
6965	Opata_196531_PstIMseI_PA	39.2
6966	Opata_1980970_PstIMseI_PA	39.2
6967	Opata_1987330_PstIMseI_PA	39.2
6968	Opata_199717_PstIMseI_PA	39.2
6969	Opata_200021_PstIMseI_PA	39.2
6970	Opata_201495_PstIMseI_PA	39.2
6971	Opata_204037_PstIMseI_PA	39.2
6972	Opata_208651_PstIMseI_PA	39.2
6973	Opata_2113282_PstIMseI_PA	39.2
6974	Opata_2114379_PstIMseI_PA	39.2
6975	Opata_212032_PstIMseI_PA	39.2
6976	Opata_212530_PstIMseI_PA	39.2
6977	Opata_21961_PstIMseI_PA	39.2
6978	Opata_2218250_PstIMseI_PA	39.2
6979	Opata_2218957_PstIMseI_PA	39.2
6980	Opata_22247_PstIMseI_PA	39.2
6981	Opata_224414_PstIMseI_PA	39.2
6982	Opata_224580_PstIMseI_PA	39.2
6983	Opata_225087_PstIMseI_PA	39.2
6984	Opata_225439_PstIMseI_PA	39.2
6985	Opata_2269986_PstIMseI_PA	39.2
6986	Opata_228860_PstIMseI_PA	39.2
6987	Opata_2292480_PstIMseI_PA	39.2
6988	Opata_231449_PstIMseI_PA	39.2
6989	Opata_2325244_PstIMseI_PA	39.2
6990	Opata_235255_PstIMseI_PA	39.2
6991	Opata_235466_PstIMseI_PA	39.2
6992	Opata_2359452_PstIMseI_PA	39.2
6993	Opata_2363819_PstIMseI_PA	39.2
6994	Opata_238210_PstIMseI_PA	39.2
6995	Opata_248175_PstIMseI_PA	39.2
6996	Opata_24912_PstIMseI_PA	39.2
6997	Opata_253538_PstIMseI_PA	39.2
6998	Opata_253557_PstIMseI_PA	39.2
6999	Opata_2537214_PstIMseI_PA	39.2
7000	Opata_254735_PstIMseI_PA	39.2
7001	Opata_257515_PstIMseI_PA	39.2
7002	Opata_2589354_PstIMseI_PA	39.2
7003	Opata_2601914_PstIMseI_PA	39.2
7004	Opata_260258_PstIMseI_PA	39.2
7005	Opata_262031_PstIMseI_PA	39.2
7006	Opata_265618_PstIMseI_PA	39.2
7007	Opata_2661527_PstIMseI_PA	39.2
7008	Opata_266987_PstIMseI_PA	39.2
7009	Opata_2677977_PstIMseI_PA	39.2
7010	Opata_270044_PstIMseI_PA	39.2
7011	Opata_271014_PstIMseI_PA	39.2
7012	Opata_27188_PstIMseI_PA	39.2
7013	Opata_2735_PstIMseI_PA	39.2
7014	Opata_273687_PstIMseI_PA	39.2
7015	Opata_273966_PstIMseI_PA	39.2
7016	Opata_27467_PstIMseI_PA	39.2
7017	Opata_2777815_PstIMseI_PA	39.2
7018	Opata_2792487_PstIMseI_PA	39.2
7019	Opata_279485_PstIMseI_PA	39.2
7020	Opata_286372_PstIMseI_PA	39.2
7021	Opata_2866024_PstIMseI_PA	39.2
7022	Opata_287617_PstIMseI_PA	39.2
7023	Opata_289700_PstIMseI_PA	39.2
7024	Opata_2899499_PstIMseI_PA	39.2
7025	Opata_290255_PstIMseI_PA	39.2
7026	Opata_2912911_PstIMseI_PA	39.2
7027	Opata_294828_PstIMseI_PA	39.2
7028	Opata_30291_PstIMseI_PA	39.2
7029	Opata_303210_PstIMseI_PA	39.2
7030	Opata_303982_PstIMseI_PA	39.2
7031	Opata_3071558_PstIMseI_PA	39.2
7032	Opata_3097974_PstIMseI_PA	39.2
7033	Opata_309924_PstIMseI_PA	39.2
7034	Opata_313256_PstIMseI_PA	39.2
7035	Opata_3175891_PstIMseI_PA	39.2
7036	Opata_317612_PstIMseI_PA	39.2
7037	Opata_321373_PstIMseI_PA	39.2
7038	Opata_324285_PstIMseI_PA	39.2
7039	Opata_324601_PstIMseI_PA	39.2
7040	Opata_325409_PstIMseI_PA	39.2
7041	Opata_325926_PstIMseI_PA	39.2
7042	Opata_326992_PstIMseI_PA	39.2
7043	Opata_3305689_PstIMseI_PA	39.2
7044	Opata_330938_PstIMseI_PA	39.2
7045	Opata_3316800_PstIMseI_PA	39.2
7046	Opata_3333560_PstIMseI_PA	39.2
7047	Opata_33478_PstIMseI_PA	39.2
7048	Opata_335114_PstIMseI_PA	39.2
7049	Opata_335894_PstIMseI_PA	39.2
7050	Opata_335950_PstIMseI_PA	39.2
7051	Opata_337056_PstIMseI_PA	39.2
7052	Opata_337343_PstIMseI_PA	39.2
7053	Opata_33940_PstIMseI_PA	39.2
7054	Opata_341031_PstIMseI_PA	39.2
7055	Opata_34585_PstIMseI_PA	39.2
7056	Opata_3461583_PstIMseI_PA	39.2
7057	Opata_3463024_PstIMseI_PA	39.2
7058	Opata_3470885_PstIMseI_PA	39.2
7059	Opata_348516_PstIMseI_PA	39.2
7060	Opata_351304_PstIMseI_PA	39.2
7061	Opata_351618_PstIMseI_PA	39.2
7062	Opata_352682_PstIMseI_PA	39.2
7063	Opata_3533598_PstIMseI_PA	39.2
7064	Opata_355474_PstIMseI_PA	39.2
7065	Opata_361782_PstIMseI_PA	39.2
7066	Opata_365202_PstIMseI_PA	39.2
7067	Opata_370041_PstIMseI_PA	39.2
7068	Opata_373586_PstIMseI_PA	39.2
7069	Opata_374384_PstIMseI_PA	39.2
7070	Opata_375927_PstIMseI_PA	39.2
7071	Opata_3768591_PstIMseI_PA	39.2
7072	Opata_378459_PstIMseI_PA	39.2
7073	Opata_3809_PstIMseI_PA	39.2
7074	Opata_382274_PstIMseI_PA	39.2
7075	Opata_382374_PstIMseI_PA	39.2
7076	Opata_384887_PstIMseI_PA	39.2
7077	Opata_3927007_PstIMseI_PA	39.2
7078	Opata_39285_PstIMseI_PA	39.2
7079	Opata_396875_PstIMseI_PA	39.2
7080	Opata_400144_PstIMseI_PA	39.2
7081	Opata_4044486_PstIMseI_PA	39.2
7082	Opata_404524_PstIMseI_PA	39.2
7083	Opata_406136_PstIMseI_PA	39.2
7084	Opata_407337_PstIMseI_PA	39.2
7085	Opata_4083556_PstIMseI_PA	39.2
7086	Opata_408728_PstIMseI_PA	39.2
7087	Opata_4090901_PstIMseI_PA	39.2
7088	Opata_410295_PstIMseI_PA	39.2
7089	Opata_410437_PstIMseI_PA	39.2
7090	Opata_41053_PstIMseI_PA	39.2
7091	Opata_4181144_PstIMseI_PA	39.2
7092	Opata_420451_PstIMseI_PA	39.2
7093	Opata_4208071_PstIMseI_PA	39.2
7094	Opata_422511_PstIMseI_PA	39.2
7095	Opata_4232465_PstIMseI_PA	39.2
7096	Opata_4242090_PstIMseI_PA	39.2
7097	Opata_4243245_PstIMseI_PA	39.2
7098	Opata_424568_PstIMseI_PA	39.2
7099	Opata_42476_PstIMseI_PA	39.2
7100	Opata_427640_PstIMseI_PA	39.2
7101	Opata_429457_PstIMseI_PA	39.2
7102	Opata_430790_PstIMseI_PA	39.2
7103	Opata_432711_PstIMseI_PA	39.2
7104	Opata_43319_PstIMseI_PA	39.2
7105	Opata_435674_PstIMseI_PA	39.2
7106	Opata_4360138_PstIMseI_PA	39.2
7107	Opata_4369064_PstIMseI_PA	39.2
7108	Opata_4380972_PstIMseI_PA	39.2
7109	Opata_4468529_PstIMseI_PA	39.2
7110	Opata_4471629_PstIMseI_PA	39.2
7111	Opata_4483285_PstIMseI_PA	39.2
7112	Opata_449244_PstIMseI_PA	39.2
7113	Opata_455858_PstIMseI_PA	39.2
7114	Opata_458374_PstIMseI_PA	39.2
7115	Opata_467124_PstIMseI_PA	39.2
7116	Opata_4683_PstIMseI_PA	39.2
7117	Opata_468704_PstIMseI_PA	39.2
7118	Opata_471942_PstIMseI_PA	39.2
7119	Opata_47196_PstIMseI_PA	39.2
7120	Opata_47309_PstIMseI_PA	39.2
7121	Opata_474550_PstIMseI_PA	39.2
7122	Opata_476679_PstIMseI_PA	39.2
7123	Opata_479567_PstIMseI_PA	39.2
7124	Opata_479795_PstIMseI_PA	39.2
7125	Opata_482449_PstIMseI_PA	39.2
7126	Opata_48312_PstIMseI_PA	39.2
7127	Opata_484196_PstIMseI_PA	39.2
7128	Opata_49106_PstIMseI_PA	39.2
7129	Opata_496442_PstIMseI_PA	39.2
7130	Opata_499975_PstIMseI_PA	39.2
7131	Opata_502123_PstIMseI_PA	39.2
7132	Opata_50465_PstIMseI_PA	39.2
7133	Opata_505540_PstIMseI_PA	39.2
7134	Opata_506946_PstIMseI_PA	39.2
7135	Opata_510302_PstIMseI_PA	39.2
7136	Opata_513246_PstIMseI_PA	39.2
7137	Opata_513526_PstIMseI_PA	39.2
7138	Opata_515808_PstIMseI_PA	39.2
7139	Opata_516395_PstIMseI_PA	39.2
7140	Opata_516419_PstIMseI_PA	39.2
7141	Opata_520260_PstIMseI_PA	39.2
7142	Opata_52049_PstIMseI_PA	39.2
7143	Opata_523813_PstIMseI_PA	39.2
7144	Opata_527578_PstIMseI_PA	39.2
7145	Opata_529816_PstIMseI_PA	39.2
7146	Opata_530386_PstIMseI_PA	39.2
7147	Opata_534034_PstIMseI_PA	39.2
7148	Opata_534065_PstIMseI_PA	39.2
7149	Opata_53599_PstIMseI_PA	39.2
7150	Opata_543043_PstIMseI_PA	39.2
7151	Opata_544528_PstIMseI_PA	39.2
7152	Opata_548976_PstIMseI_PA	39.2
7153	Opata_55449_PstIMseI_PA	39.2
7154	Opata_554548_PstIMseI_PA	39.2
7155	Opata_555730_PstIMseI_PA	39.2
7156	Opata_555900_PstIMseI_PA	39.2
7157	Opata_56521_PstIMseI_PA	39.2
7158	Opata_578798_PstIMseI_PA	39.2
7159	Opata_58506_PstIMseI_PA	39.2
7160	Opata_586001_PstIMseI_PA	39.2
7161	Opata_607108_PstIMseI_PA	39.2
7162	Opata_607643_PstIMseI_PA	39.2
7163	Opata_611572_PstIMseI_PA	39.2
7164	Opata_612406_PstIMseI_PA	39.2
7165	Opata_62189_PstIMseI_PA	39.2
7166	Opata_624217_PstIMseI_PA	39.2
7167	Opata_629511_PstIMseI_PA	39.2
7168	Opata_63670_PstIMseI_PA	39.2
7169	Opata_637281_PstIMseI_PA	39.2
7170	Opata_63780_PstIMseI_PA	39.2
7171	Opata_64069_PstIMseI_PA	39.2
7172	Opata_643849_PstIMseI_PA	39.2
7173	Opata_645481_PstIMseI_PA	39.2
7174	Opata_650650_PstIMseI_PA	39.2
7175	Opata_656318_PstIMseI_PA	39.2
7176	Opata_65644_PstIMseI_PA	39.2
7177	Opata_663216_PstIMseI_PA	39.2
7178	Opata_664003_PstIMseI_PA	39.2
7179	Opata_666518_PstIMseI_PA	39.2
7180	Opata_669831_PstIMseI_PA	39.2
7181	Opata_670968_PstIMseI_PA	39.2
7182	Opata_673865_PstIMseI_PA	39.2
7183	Opata_679094_PstIMseI_PA	39.2
7184	Opata_682330_PstIMseI_PA	39.2
7185	Opata_682962_PstIMseI_PA	39.2
7186	Opata_684475_PstIMseI_PA	39.2
7187	Opata_689057_PstIMseI_PA	39.2
7188	Opata_690986_PstIMseI_PA	39.2
7189	Opata_69184_PstIMseI_PA	39.2
7190	Opata_69556_PstIMseI_PA	39.2
7191	Opata_695893_PstIMseI_PA	39.2
7192	Opata_703139_PstIMseI_PA	39.2
7193	Opata_709709_PstIMseI_PA	39.2
7194	Opata_712731_PstIMseI_PA	39.2
7195	Opata_716850_PstIMseI_PA	39.2
7196	Opata_722228_PstIMseI_PA	39.2
7197	Opata_729598_PstIMseI_PA	39.2
7198	Opata_729909_PstIMseI_PA	39.2
7199	Opata_731653_PstIMseI_PA	39.2
7200	Opata_733249_PstIMseI_PA	39.2
7201	Opata_739725_PstIMseI_PA	39.2
7202	Opata_740142_PstIMseI_PA	39.2
7203	Opata_746074_PstIMseI_PA	39.2
7204	Opata_74994_PstIMseI_PA	39.2
7205	Opata_758681_PstIMseI_PA	39.2
7206	Opata_762178_PstIMseI_PA	39.2
7207	Opata_764885_PstIMseI_PA	39.2
7208	Opata_769027_PstIMseI_PA	39.2
7209	Opata_778006_PstIMseI_PA	39.2
7210	Opata_783962_PstIMseI_PA	39.2
7211	Opata_784778_PstIMseI_PA	39.2
7212	Opata_785963_PstIMseI_PA	39.2
7213	Opata_789220_PstIMseI_PA	39.2
7214	Opata_789270_PstIMseI_PA	39.2
7215	Opata_80205_PstIMseI_PA	39.2
7216	Opata_802443_PstIMseI_PA	39.2
7217	Opata_806645_PstIMseI_PA	39.2
7218	Opata_814331_PstIMseI_PA	39.2
7219	Opata_81989_PstIMseI_PA	39.2
7220	Opata_826862_PstIMseI_PA	39.2
7221	Opata_835603_PstIMseI_PA	39.2
7222	Opata_83787_PstIMseI_PA	39.2
7223	Opata_84170_PstIMseI_PA	39.2
7224	Opata_846676_PstIMseI_PA	39.2
7225	Opata_854611_PstIMseI_PA	39.2
7226	Opata_878300_PstIMseI_PA	39.2
7227	Opata_89286_PstIMseI_PA	39.2
7228	Opata_894972_PstIMseI_PA	39.2
7229	Opata_895993_PstIMseI_PA	39.2
7230	Opata_899597_PstIMseI_PA	39.2
7231	Opata_901073_PstIMseI_PA	39.2
7232	Opata_906280_PstIMseI_PA	39.2
7233	Opata_916193_PstIMseI_PA	39.2
7234	Opata_927484_PstIMseI_PA	39.2
7235	Opata_92931_PstIMseI_PA	39.2
7236	Opata_93173_PstIMseI_PA	39.2
7237	Opata_934202_PstIMseI_PA	39.2
7238	Opata_934878_PstIMseI_PA	39.2
7239	Opata_940016_PstIMseI_PA	39.2
7240	Opata_940725_PstIMseI_PA	39.2
7241	Opata_945024_PstIMseI_PA	39.2
7242	Opata_95024_PstIMseI_PA	39.2
7243	Opata_95042_PstIMseI_PA	39.2
7244	Opata_951664_PstIMseI_PA	39.2
7245	Opata_95914_PstIMseI_PA	39.2
7246	Opata_977702_PstIMseI_PA	39.2
7247	Opata_1019272_PstIMspI_PA	39.2
7248	Opata_1031996_PstIMspI_PA	39.2
7249	Opata_103700_PstIMspI_PA	39.2
7250	Opata_104045_PstIMspI_PA	39.2
7251	Opata_105085_PstIMspI_PA	39.2
7252	Opata_106817_PstIMspI_PA	39.2
7253	Opata_107755_PstIMspI_PA	39.2
7254	Opata_108292_PstIMspI_PA	39.2
7255	Opata_1084136_PstIMspI_PA	39.2
7256	Opata_1094120_PstIMspI_PA	39.2
7257	Opata_1116351_PstIMspI_PA	39.2
7258	Opata_1129043_PstIMspI_PA	39.2
7259	Opata_115428_PstIMspI_PA	39.2
7260	Opata_1161172_PstIMspI_PA	39.2
7261	Opata_11759_PstIMspI_PA	39.2
7262	Opata_117933_PstIMspI_PA	39.2
7263	Opata_1188282_PstIMspI_PA	39.2
7264	Opata_1190448_PstIMspI_PA	39.2
7265	Opata_1248117_PstIMspI_PA	39.2
7266	Opata_126531_PstIMspI_PA	39.2
7267	Opata_128635_PstIMspI_PA	39.2
7268	Opata_1316569_PstIMspI_PA	39.2
7269	Opata_1322356_PstIMspI_PA	39.2
7270	Opata_1332957_PstIMspI_PA	39.2
7271	Opata_13419_PstIMspI_PA	39.2
7272	Opata_1361883_PstIMspI_PA	39.2
7273	Opata_140105_PstIMspI_PA	39.2
7274	Opata_1415124_PstIMspI_PA	39.2
7275	Opata_1429810_PstIMspI_PA	39.2
7276	Opata_1445918_PstIMspI_PA	39.2
7277	Opata_1450728_PstIMspI_PA	39.2
7278	Opata_1456829_PstIMspI_PA	39.2
7279	Opata_1476444_PstIMspI_PA	39.2
7280	Opata_1523159_PstIMspI_PA	39.2
7281	Opata_1545640_PstIMspI_PA	39.2
7282	Opata_1547354_PstIMspI_PA	39.2
7283	Opata_1557916_PstIMspI_PA	39.2
7284	Opata_156482_PstIMspI_PA	39.2
7285	Opata_1600516_PstIMspI_PA	39.2
7286	Opata_1605059_PstIMspI_PA	39.2
7287	Opata_1610104_PstIMspI_PA	39.2
7288	Opata_1613609_PstIMspI_PA	39.2
7289	Opata_161557_PstIMspI_PA	39.2
7290	Opata_1616153_PstIMspI_PA	39.2
7291	Opata_162366_PstIMspI_PA	39.2
7292	Opata_162672_PstIMspI_PA	39.2
7293	Opata_1634931_PstIMspI_PA	39.2
7294	Opata_1640589_PstIMspI_PA	39.2
7295	Opata_1647539_PstIMspI_PA	39.2
7296	Opata_1653852_PstIMspI_PA	39.2
7297	Opata_1667610_PstIMspI_PA	39.2
7298	Opata_1677437_PstIMspI_PA	39.2
7299	Opata_1685688_PstIMspI_PA	39.2
7300	Opata_1691554_PstIMspI_PA	39.2
7301	Opata_1697221_PstIMspI_PA	39.2
7302	Opata_1710087_PstIMspI_PA	39.2
7303	Opata_1734264_PstIMspI_PA	39.2
7304	Opata_1746675_PstIMspI_PA	39.2
7305	Opata_1754726_PstIMspI_PA	39.2
7306	Opata_1756385_PstIMspI_PA	39.2
7307	Opata_1767044_PstIMspI_PA	39.2
7308	Opata_1790800_PstIMspI_PA	39.2
7309	Opata_1793852_PstIMspI_PA	39.2
7310	Opata_1798003_PstIMspI_PA	39.2
7311	Opata_1798479_PstIMspI_PA	39.2
7312	Opata_18108_PstIMspI_PA	39.2
7313	Opata_1815440_PstIMspI_PA	39.2
7314	Opata_1819591_PstIMspI_PA	39.2
7315	Opata_1822223_PstIMspI_PA	39.2
7316	Opata_1824940_PstIMspI_PA	39.2
7317	Opata_184055_PstIMspI_PA	39.2
7318	Opata_1845322_PstIMspI_PA	39.2
7319	Opata_185384_PstIMspI_PA	39.2
7320	Opata_1875084_PstIMspI_PA	39.2
7321	Opata_1905165_PstIMspI_PA	39.2
7322	Opata_193152_PstIMspI_PA	39.2
7323	Opata_193909_PstIMspI_PA	39.2
7324	Opata_1939161_PstIMspI_PA	39.2
7325	Opata_1955989_PstIMspI_PA	39.2
7326	Opata_1960858_PstIMspI_PA	39.2
7327	Opata_1963471_PstIMspI_PA	39.2
7328	Opata_196581_PstIMspI_PA	39.2
7329	Opata_1967823_PstIMspI_PA	39.2
7330	Opata_19997_PstIMspI_PA	39.2
7331	Opata_2002103_PstIMspI_PA	39.2
7332	Opata_203008_PstIMspI_PA	39.2
7333	Opata_2042526_PstIMspI_PA	39.2
7334	Opata_2044711_PstIMspI_PA	39.2
7335	Opata_205723_PstIMspI_PA	39.2
7336	Opata_2057730_PstIMspI_PA	39.2
7337	Opata_2058690_PstIMspI_PA	39.2
7338	Opata_2078000_PstIMspI_PA	39.2
7339	Opata_2091536_PstIMspI_PA	39.2
7340	Opata_2094185_PstIMspI_PA	39.2
7341	Opata_2097602_PstIMspI_PA	39.2
7342	Opata_2107040_PstIMspI_PA	39.2
7343	Opata_211210_PstIMspI_PA	39.2
7344	Opata_2125154_PstIMspI_PA	39.2
7345	Opata_2139325_PstIMspI_PA	39.2
7346	Opata_2156867_PstIMspI_PA	39.2
7347	Opata_2171290_PstIMspI_PA	39.2
7348	Opata_2174818_PstIMspI_PA	39.2
7349	Opata_218732_PstIMspI_PA	39.2
7350	Opata_2210164_PstIMspI_PA	39.2
7351	Opata_22235_PstIMspI_PA	39.2
7352	Opata_2226610_PstIMspI_PA	39.2
7353	Opata_2226661_PstIMspI_PA	39.2
7354	Opata_2227031_PstIMspI_PA	39.2
7355	Opata_22445_PstIMspI_PA	39.2
7356	Opata_2251532_PstIMspI_PA	39.2
7357	Opata_2255297_PstIMspI_PA	39.2
7358	Opata_2260115_PstIMspI_PA	39.2
7359	Opata_2269487_PstIMspI_PA	39.2
7360	Opata_22724_PstIMspI_PA	39.2
7361	Opata_2284122_PstIMspI_PA	39.2
7362	Opata_2299495_PstIMspI_PA	39.2
7363	Opata_2334742_PstIMspI_PA	39.2
7364	Opata_2336882_PstIMspI_PA	39.2
7365	Opata_235276_PstIMspI_PA	39.2
7366	Opata_2354139_PstIMspI_PA	39.2
7367	Opata_2368530_PstIMspI_PA	39.2
7368	Opata_2378125_PstIMspI_PA	39.2
7369	Opata_2380696_PstIMspI_PA	39.2
7370	Opata_2429082_PstIMspI_PA	39.2
7371	Opata_2444783_PstIMspI_PA	39.2
7372	Opata_2468434_PstIMspI_PA	39.2
7373	Opata_2470388_PstIMspI_PA	39.2
7374	Opata_247591_PstIMspI_PA	39.2
7375	Opata_2494320_PstIMspI_PA	39.2
7376	Opata_2494756_PstIMspI_PA	39.2
7377	Opata_251527_PstIMspI_PA	39.2
7378	Opata_2516468_PstIMspI_PA	39.2
7379	Opata_2516942_PstIMspI_PA	39.2
7380	Opata_25409_PstIMspI_PA	39.2
7381	Opata_2544968_PstIMspI_PA	39.2
7382	Opata_255182_PstIMspI_PA	39.2
7383	Opata_2562584_PstIMspI_PA	39.2
7384	Opata_2566242_PstIMspI_PA	39.2
7385	Opata_2574320_PstIMspI_PA	39.2
7386	Opata_2593297_PstIMspI_PA	39.2
7387	Opata_2607526_PstIMspI_PA	39.2
7388	Opata_2608024_PstIMspI_PA	39.2
7389	Opata_2626219_PstIMspI_PA	39.2
7390	Opata_2635472_PstIMspI_PA	39.2
7391	Opata_2641896_PstIMspI_PA	39.2
7392	Opata_2653367_PstIMspI_PA	39.2
7393	Opata_2664996_PstIMspI_PA	39.2
7394	Opata_26672_PstIMspI_PA	39.2
7395	Opata_2669527_PstIMspI_PA	39.2
7396	Opata_2673716_PstIMspI_PA	39.2
7397	Opata_2677730_PstIMspI_PA	39.2
7398	Opata_2705742_PstIMspI_PA	39.2
7399	Opata_2708632_PstIMspI_PA	39.2
7400	Opata_2716391_PstIMspI_PA	39.2
7401	Opata_2719339_PstIMspI_PA	39.2
7402	Opata_2732541_PstIMspI_PA	39.2
7403	Opata_275301_PstIMspI_PA	39.2
7404	Opata_2761845_PstIMspI_PA	39.2
7405	Opata_27909_PstIMspI_PA	39.2
7406	Opata_2801940_PstIMspI_PA	39.2
7407	Opata_2816256_PstIMspI_PA	39.2
7408	Opata_2821650_PstIMspI_PA	39.2
7409	Opata_2836909_PstIMspI_PA	39.2
7410	Opata_2839140_PstIMspI_PA	39.2
7411	Opata_2849477_PstIMspI_PA	39.2
7412	Opata_2851388_PstIMspI_PA	39.2
7413	Opata_2870295_PstIMspI_PA	39.2
7414	Opata_287492_PstIMspI_PA	39.2
7415	Opata_2883069_PstIMspI_PA	39.2
7416	Opata_2912661_PstIMspI_PA	39.2
7417	Opata_2914859_PstIMspI_PA	39.2
7418	Opata_2948551_PstIMspI_PA	39.2
7419	Opata_2994495_PstIMspI_PA	39.2
7420	Opata_301595_PstIMspI_PA	39.2
7421	Opata_303764_PstIMspI_PA	39.2
7422	Opata_3095623_PstIMspI_PA	39.2
7423	Opata_311528_PstIMspI_PA	39.2
7424	Opata_3133554_PstIMspI_PA	39.2
7425	Opata_3144925_PstIMspI_PA	39.2
7426	Opata_31610_PstIMspI_PA	39.2
7427	Opata_3178465_PstIMspI_PA	39.2
7428	Opata_318021_PstIMspI_PA	39.2
7429	Opata_3183409_PstIMspI_PA	39.2
7430	Opata_3202807_PstIMspI_PA	39.2
7431	Opata_3209579_PstIMspI_PA	39.2
7432	Opata_3221462_PstIMspI_PA	39.2
7433	Opata_3253235_PstIMspI_PA	39.2
7434	Opata_326189_PstIMspI_PA	39.2
7435	Opata_3292384_PstIMspI_PA	39.2
7436	Opata_3304089_PstIMspI_PA	39.2
7437	Opata_3306453_PstIMspI_PA	39.2
7438	Opata_3308586_PstIMspI_PA	39.2
7439	Opata_331211_PstIMspI_PA	39.2
7440	Opata_3327880_PstIMspI_PA	39.2
7441	Opata_3348176_PstIMspI_PA	39.2
7442	Opata_335972_PstIMspI_PA	39.2
7443	Opata_3361285_PstIMspI_PA	39.2
7444	Opata_3363607_PstIMspI_PA	39.2
7445	Opata_3375176_PstIMspI_PA	39.2
7446	Opata_3385867_PstIMspI_PA	39.2
7447	Opata_3392118_PstIMspI_PA	39.2
7448	Opata_3392809_PstIMspI_PA	39.2
7449	Opata_3410604_PstIMspI_PA	39.2
7450	Opata_3442122_PstIMspI_PA	39.2
7451	Opata_3446522_PstIMspI_PA	39.2
7452	Opata_3455965_PstIMspI_PA	39.2
7453	Opata_3477627_PstIMspI_PA	39.2
7454	Opata_3520782_PstIMspI_PA	39.2
7455	Opata_3521182_PstIMspI_PA	39.2
7456	Opata_3525114_PstIMspI_PA	39.2
7457	Opata_3581534_PstIMspI_PA	39.2
7458	Opata_3583038_PstIMspI_PA	39.2
7459	Opata_3584777_PstIMspI_PA	39.2
7460	Opata_3613370_PstIMspI_PA	39.2
7461	Opata_3644844_PstIMspI_PA	39.2
7462	Opata_3660418_PstIMspI_PA	39.2
7463	Opata_3698179_PstIMspI_PA	39.2
7464	Opata_3714761_PstIMspI_PA	39.2
7465	Opata_3763593_PstIMspI_PA	39.2
7466	Opata_3774046_PstIMspI_PA	39.2
7467	Opata_3782632_PstIMspI_PA	39.2
7468	Opata_378445_PstIMspI_PA	39.2
7469	Opata_3802361_PstIMspI_PA	39.2
7470	Opata_3812807_PstIMspI_PA	39.2
7471	Opata_382187_PstIMspI_PA	39.2
7472	Opata_383190_PstIMspI_PA	39.2
7473	Opata_3833503_PstIMspI_PA	39.2
7474	Opata_3856770_PstIMspI_PA	39.2
7475	Opata_3872902_PstIMspI_PA	39.2
7476	Opata_38898_PstIMspI_PA	39.2
7477	Opata_38936_PstIMspI_PA	39.2
7478	Opata_390878_PstIMspI_PA	39.2
7479	Opata_391108_PstIMspI_PA	39.2
7480	Opata_392766_PstIMspI_PA	39.2
7481	Opata_39388_PstIMspI_PA	39.2
7482	Opata_3958515_PstIMspI_PA	39.2
7483	Opata_3999757_PstIMspI_PA	39.2
7484	Opata_400618_PstIMspI_PA	39.2
7485	Opata_4012475_PstIMspI_PA	39.2
7486	Opata_4023442_PstIMspI_PA	39.2
7487	Opata_4023668_PstIMspI_PA	39.2
7488	Opata_4039389_PstIMspI_PA	39.2
7489	Opata_4052286_PstIMspI_PA	39.2
7490	Opata_411649_PstIMspI_PA	39.2
7491	Opata_4124377_PstIMspI_PA	39.2
7492	Opata_4172153_PstIMspI_PA	39.2
7493	Opata_433041_PstIMspI_PA	39.2
7494	Opata_444114_PstIMspI_PA	39.2
7495	Opata_447658_PstIMspI_PA	39.2
7496	Opata_46573_PstIMspI_PA	39.2
7497	Opata_477565_PstIMspI_PA	39.2
7498	Opata_485449_PstIMspI_PA	39.2
7499	Opata_486839_PstIMspI_PA	39.2
7500	Opata_493522_PstIMspI_PA	39.2
7501	Opata_505683_PstIMspI_PA	39.2
7502	Opata_515719_PstIMspI_PA	39.2
7503	Opata_516244_PstIMspI_PA	39.2
7504	Opata_521438_PstIMspI_PA	39.2
7505	Opata_540017_PstIMspI_PA	39.2
7506	Opata_55053_PstIMspI_PA	39.2
7507	Opata_553244_PstIMspI_PA	39.2
7508	Opata_560242_PstIMspI_PA	39.2
7509	Opata_563466_PstIMspI_PA	39.2
7510	Opata_568567_PstIMspI_PA	39.2
7511	Opata_573212_PstIMspI_PA	39.2
7512	Opata_592254_PstIMspI_PA	39.2
7513	Opata_607366_PstIMspI_PA	39.2
7514	Opata_60912_PstIMspI_PA	39.2
7515	Opata_620602_PstIMspI_PA	39.2
7516	Opata_631308_PstIMspI_PA	39.2
7517	Opata_63666_PstIMspI_PA	39.2
7518	Opata_65391_PstIMspI_PA	39.2
7519	Opata_65568_PstIMspI_PA	39.2
7520	Opata_662335_PstIMspI_PA	39.2
7521	Opata_662568_PstIMspI_PA	39.2
7522	Opata_664190_PstIMspI_PA	39.2
7523	Opata_68184_PstIMspI_PA	39.2
7524	Opata_68967_PstIMspI_PA	39.2
7525	Opata_708955_PstIMspI_PA	39.2
7526	Opata_71340_PstIMspI_PA	39.2
7527	Opata_717106_PstIMspI_PA	39.2
7528	Opata_721643_PstIMspI_PA	39.2
7529	Opata_759135_PstIMspI_PA	39.2
7530	Opata_759932_PstIMspI_PA	39.2
7531	Opata_765404_PstIMspI_PA	39.2
7532	Opata_792678_PstIMspI_PA	39.2
7533	Opata_79902_PstIMspI_PA	39.2
7534	Opata_801974_PstIMspI_PA	39.2
7535	Opata_81111_PstIMspI_PA	39.2
7536	Opata_82241_PstIMspI_PA	39.2
7537	Opata_84885_PstIMspI_PA	39.2
7538	Opata_855150_PstIMspI_PA	39.2
7539	Opata_86598_PstIMspI_PA	39.2
7540	Opata_877737_PstIMspI_PA	39.2
7541	Opata_884360_PstIMspI_PA	39.2
7542	Opata_89038_PstIMspI_PA	39.2
7543	Opata_902294_PstIMspI_PA	39.2
7544	Opata_917547_PstIMspI_PA	39.2
7545	Opata_936468_PstIMspI_PA	39.2
7546	Opata_976065_PstIMspI_PA	39.2
7547	Opata_981572_PstIMspI_PA	39.2
7548	Opata_988277_PstIMspI_PA	39.2
7549	Opata_1965676_31_PstIMseI_SNP	39.2
7550	Opata_1965676_7_PstIMseI_SNP	39.2
7551	Opata_102526_PstIMluI_PA	39.2
7552	Opata_1229070_PstIMluI_PA	39.2
7553	Opata_1361757_PstIMluI_PA	39.2
7554	Opata_1489413_PstIMluI_PA	39.2
7555	Opata_1676200_PstIMluI_PA	39.2
7556	Opata_219651_PstIMluI_PA	39.2
7557	Opata_2379498_PstIMluI_PA	39.2
7558	Opata_2531350_PstIMluI_PA	39.2
7559	Opata_257949_PstIMluI_PA	39.2
7560	Opata_2777137_PstIMluI_PA	39.2
7561	Opata_33404_PstIMluI_PA	39.2
7562	Opata_386884_PstIMluI_PA	39.2
7563	Opata_495281_PstIMluI_PA	39.2
7564	Opata_512403_PstIMluI_PA	39.2
7565	Opata_565077_PstIMluI_PA	39.2
7566	Opata_576041_PstIMluI_PA	39.2
7567	Opata_633808_PstIMluI_PA	39.2
7568	Opata_711575_PstIMluI_PA	39.2
7569	Opata_86996_PstIMluI_PA	39.2
7570	Opata_97699_PstIMluI_PA	39.2
7571	Opata_999503_PstIMluI_PA	39.2
7572	M6_917743_PstIMseI_PA	39.2
7573	Opata_1001474_PstIMseI_PA	39.2
7574	Opata_1003372_PstIMseI_PA	39.2
7575	Opata_1003888_PstIMseI_PA	39.2
7576	Opata_1004179_PstIMseI_PA	39.2
7577	Opata_1005569_PstIMseI_PA	39.2
7578	Opata_1008579_PstIMseI_PA	39.2
7579	Opata_101132_PstIMseI_PA	39.2
7580	Opata_1014232_PstIMseI_PA	39.2
7581	Opata_1016117_PstIMseI_PA	39.2
7582	Opata_1017738_PstIMseI_PA	39.2
7583	Opata_1020983_PstIMseI_PA	39.2
7584	Opata_102171_PstIMseI_PA	39.2
7585	Opata_1022426_PstIMseI_PA	39.2
7586	Opata_102728_PstIMseI_PA	39.2
7587	Opata_1032317_PstIMseI_PA	39.2
7588	Opata_1034808_PstIMseI_PA	39.2
7589	Opata_1037675_PstIMseI_PA	39.2
7590	Opata_1037993_PstIMseI_PA	39.2
7591	Opata_1049795_PstIMseI_PA	39.2
7592	Opata_1051030_PstIMseI_PA	39.2
7593	Opata_105221_PstIMseI_PA	39.2
7594	Opata_1055238_PstIMseI_PA	39.2
7595	Opata_1059061_PstIMseI_PA	39.2
7596	Opata_1061511_PstIMseI_PA	39.2
7597	Opata_1061951_PstIMseI_PA	39.2
7598	Opata_1065190_PstIMseI_PA	39.2
7599	Opata_1065869_PstIMseI_PA	39.2
7600	Opata_1067703_PstIMseI_PA	39.2
7601	Opata_1067775_PstIMseI_PA	39.2
7602	Opata_1070375_PstIMseI_PA	39.2
7603	Opata_1073347_PstIMseI_PA	39.2
7604	Opata_10782_PstIMseI_PA	39.2
7605	Opata_1079295_PstIMseI_PA	39.2
7606	Opata_10796_PstIMseI_PA	39.2
7607	Opata_1086465_PstIMseI_PA	39.2
7608	Opata_1098569_PstIMseI_PA	39.2
7609	Opata_1098662_PstIMseI_PA	39.2
7610	Opata_110116_PstIMseI_PA	39.2
7611	Opata_1101696_PstIMseI_PA	39.2
7612	Opata_1103038_PstIMseI_PA	39.2
7613	Opata_1103608_PstIMseI_PA	39.2
7614	Opata_1105312_PstIMseI_PA	39.2
7615	Opata_1109752_PstIMseI_PA	39.2
7616	Opata_1110846_PstIMseI_PA	39.2
7617	Opata_1118206_PstIMseI_PA	39.2
7618	Opata_1121765_PstIMseI_PA	39.2
7619	Opata_1126336_PstIMseI_PA	39.2
7620	Opata_112881_PstIMseI_PA	39.2
7621	Opata_1133669_PstIMseI_PA	39.2
7622	Opata_1135915_PstIMseI_PA	39.2
7623	Opata_1136106_PstIMseI_PA	39.2
7624	Opata_1136217_PstIMseI_PA	39.2
7625	Opata_1136405_PstIMseI_PA	39.2
7626	Opata_1137980_PstIMseI_PA	39.2
7627	Opata_1140021_PstIMseI_PA	39.2
7628	Opata_1144188_PstIMseI_PA	39.2
7629	Opata_115159_PstIMseI_PA	39.2
7630	Opata_116125_PstIMseI_PA	39.2
7631	Opata_1162872_PstIMseI_PA	39.2
7632	Opata_116720_PstIMseI_PA	39.2
7633	Opata_1170923_PstIMseI_PA	39.2
7634	Opata_1171256_PstIMseI_PA	39.2
7635	Opata_117364_PstIMseI_PA	39.2
7636	Opata_1180499_PstIMseI_PA	39.2
7637	Opata_119179_PstIMseI_PA	39.2
7638	Opata_119274_PstIMseI_PA	39.2
7639	Opata_1195892_PstIMseI_PA	39.2
7640	Opata_11962_PstIMseI_PA	39.2
7641	Opata_120310_PstIMseI_PA	39.2
7642	Opata_1203559_PstIMseI_PA	39.2
7643	Opata_1203971_PstIMseI_PA	39.2
7644	Opata_1207002_PstIMseI_PA	39.2
7645	Opata_1214528_PstIMseI_PA	39.2
7646	Opata_121505_PstIMseI_PA	39.2
7647	Opata_1215551_PstIMseI_PA	39.2
7648	Opata_121868_PstIMseI_PA	39.2
7649	Opata_1222186_PstIMseI_PA	39.2
7650	Opata_123094_PstIMseI_PA	39.2
7651	Opata_1231428_PstIMseI_PA	39.2
7652	Opata_123521_PstIMseI_PA	39.2
7653	Opata_1235289_PstIMseI_PA	39.2
7654	Opata_1237671_PstIMseI_PA	39.2
7655	Opata_123839_PstIMseI_PA	39.2
7656	Opata_1238481_PstIMseI_PA	39.2
7657	Opata_124044_PstIMseI_PA	39.2
7658	Opata_1244342_PstIMseI_PA	39.2
7659	Opata_1244796_PstIMseI_PA	39.2
7660	Opata_124568_PstIMseI_PA	39.2
7661	Opata_124807_PstIMseI_PA	39.2
7662	Opata_1252403_PstIMseI_PA	39.2
7663	Opata_1260409_PstIMseI_PA	39.2
7664	Opata_1263509_PstIMseI_PA	39.2
7665	Opata_1267319_PstIMseI_PA	39.2
7666	Opata_1268602_PstIMseI_PA	39.2
7667	Opata_1269404_PstIMseI_PA	39.2
7668	Opata_1273584_PstIMseI_PA	39.2
7669	Opata_1273774_PstIMseI_PA	39.2
7670	Opata_1274123_PstIMseI_PA	39.2
7671	Opata_1276058_PstIMseI_PA	39.2
7672	Opata_127668_PstIMseI_PA	39.2
7673	Opata_1277793_PstIMseI_PA	39.2
7674	Opata_1279349_PstIMseI_PA	39.2
7675	Opata_1282578_PstIMseI_PA	39.2
7676	Opata_1284648_PstIMseI_PA	39.2
7677	Opata_1289192_PstIMseI_PA	39.2
7678	Opata_129179_PstIMseI_PA	39.2
7679	Opata_129264_PstIMseI_PA	39.2
7680	Opata_129612_PstIMseI_PA	39.2
7681	Opata_1297943_PstIMseI_PA	39.2
7682	Opata_1300758_PstIMseI_PA	39.2
7683	Opata_1305464_PstIMseI_PA	39.2
7684	Opata_1307681_PstIMseI_PA	39.2
7685	Opata_1309400_PstIMseI_PA	39.2
7686	Opata_131077_PstIMseI_PA	39.2
7687	Opata_131331_PstIMseI_PA	39.2
7688	Opata_1319024_PstIMseI_PA	39.2
7689	Opata_132406_PstIMseI_PA	39.2
7690	Opata_133259_PstIMseI_PA	39.2
7691	Opata_133776_PstIMseI_PA	39.2
7692	Opata_1338343_PstIMseI_PA	39.2
7693	Opata_1346343_PstIMseI_PA	39.2
7694	Opata_136340_PstIMseI_PA	39.2
7695	Opata_137061_PstIMseI_PA	39.2
7696	Opata_137165_PstIMseI_PA	39.2
7697	Opata_1376859_PstIMseI_PA	39.2
7698	Opata_137884_PstIMseI_PA	39.2
7699	Opata_138435_PstIMseI_PA	39.2
7700	Opata_138483_PstIMseI_PA	39.2
7701	Opata_139470_PstIMseI_PA	39.2
7702	Opata_1397195_PstIMseI_PA	39.2
7703	Opata_1399106_PstIMseI_PA	39.2
7704	Opata_1399647_PstIMseI_PA	39.2
7705	Opata_139990_PstIMseI_PA	39.2
7706	Opata_14064_PstIMseI_PA	39.2
7707	Opata_1409330_PstIMseI_PA	39.2
7708	Opata_1411852_PstIMseI_PA	39.2
7709	Opata_141680_PstIMseI_PA	39.2
7710	Opata_14210_PstIMseI_PA	39.2
7711	Opata_1423148_PstIMseI_PA	39.2
7712	Opata_1435277_PstIMseI_PA	39.2
7713	Opata_143728_PstIMseI_PA	39.2
7714	Opata_1448317_PstIMseI_PA	39.2
7715	Opata_144848_PstIMseI_PA	39.2
7716	Opata_144893_PstIMseI_PA	39.2
7717	Opata_1456291_PstIMseI_PA	39.2
7718	Opata_1458882_PstIMseI_PA	39.2
7719	Opata_145940_PstIMseI_PA	39.2
7720	Opata_147461_PstIMseI_PA	39.2
7721	Opata_149816_PstIMseI_PA	39.2
7722	Opata_150323_PstIMseI_PA	39.2
7723	Opata_150546_PstIMseI_PA	39.2
7724	Opata_1510221_PstIMseI_PA	39.2
7725	Opata_1517625_PstIMseI_PA	39.2
7726	Opata_1541233_PstIMseI_PA	39.2
7727	Opata_15434_PstIMseI_PA	39.2
7728	Opata_155831_PstIMseI_PA	39.2
7729	Opata_1562326_PstIMseI_PA	39.2
7730	Opata_1566338_PstIMseI_PA	39.2
7731	Opata_161085_PstIMseI_PA	39.2
7732	Opata_161471_PstIMseI_PA	39.2
7733	Opata_1646088_PstIMseI_PA	39.2
7734	Opata_1648561_PstIMseI_PA	39.2
7735	Opata_1651559_PstIMseI_PA	39.2
7736	Opata_1653166_PstIMseI_PA	39.2
7737	Opata_165433_PstIMseI_PA	39.2
7738	Opata_1658470_PstIMseI_PA	39.2
7739	Opata_16585_PstIMseI_PA	39.2
7740	Opata_1680783_PstIMseI_PA	39.2
7741	Opata_168203_PstIMseI_PA	39.2
7742	Opata_16921_PstIMseI_PA	39.2
7743	Opata_170241_PstIMseI_PA	39.2
7744	Opata_1707017_PstIMseI_PA	39.2
7745	Opata_1716204_PstIMseI_PA	39.2
7746	Opata_172497_PstIMseI_PA	39.2
7747	Opata_1742_PstIMseI_PA	39.2
7748	Opata_174646_PstIMseI_PA	39.2
7749	Opata_174833_PstIMseI_PA	39.2
7750	Opata_1763304_PstIMseI_PA	39.2
7751	Opata_177159_PstIMseI_PA	39.2
7752	Opata_177421_PstIMseI_PA	39.2
7753	Opata_1782405_PstIMseI_PA	39.2
7754	Opata_1799268_PstIMseI_PA	39.2
7755	Opata_1800403_PstIMseI_PA	39.2
7756	Opata_1810567_PstIMseI_PA	39.2
7757	Opata_181906_PstIMseI_PA	39.2
7758	Opata_1823274_PstIMseI_PA	39.2
7759	Opata_1838421_PstIMseI_PA	39.2
7760	Opata_1843729_PstIMseI_PA	39.2
7761	Opata_184401_PstIMseI_PA	39.2
7762	Opata_1844878_PstIMseI_PA	39.2
7763	Opata_1846485_PstIMseI_PA	39.2
7764	Opata_1851750_PstIMseI_PA	39.2
7765	Opata_185374_PstIMseI_PA	39.2
7766	Opata_185390_PstIMseI_PA	39.2
7767	Opata_1857867_PstIMseI_PA	39.2
7768	Opata_189181_PstIMseI_PA	39.2
7769	Opata_1892487_PstIMseI_PA	39.2
7770	Opata_1896363_PstIMseI_PA	39.2
7771	Opata_190047_PstIMseI_PA	39.2
7772	Opata_190283_PstIMseI_PA	39.2
7773	Opata_190429_PstIMseI_PA	39.2
7774	Opata_191508_PstIMseI_PA	39.2
7775	Opata_193016_PstIMseI_PA	39.2
7776	Opata_194104_PstIMseI_PA	39.2
7777	Opata_194373_PstIMseI_PA	39.2
7778	Opata_194686_PstIMseI_PA	39.2
7779	Opata_196070_PstIMseI_PA	39.2
7780	Opata_19652_PstIMseI_PA	39.2
7781	Opata_1975879_PstIMseI_PA	39.2
7782	Opata_198773_PstIMseI_PA	39.2
7783	Opata_2023118_PstIMseI_PA	39.2
7784	Opata_202311_PstIMseI_PA	39.2
7785	Opata_202816_PstIMseI_PA	39.2
7786	Opata_203481_PstIMseI_PA	39.2
7787	Opata_20417_PstIMseI_PA	39.2
7788	Opata_2044200_PstIMseI_PA	39.2
7789	Opata_20514_PstIMseI_PA	39.2
7790	Opata_2059526_PstIMseI_PA	39.2
7791	Opata_206535_PstIMseI_PA	39.2
7792	Opata_2068621_PstIMseI_PA	39.2
7793	Opata_209020_PstIMseI_PA	39.2
7794	Opata_20939_PstIMseI_PA	39.2
7795	Opata_209802_PstIMseI_PA	39.2
7796	Opata_2105726_PstIMseI_PA	39.2
7797	Opata_2105824_PstIMseI_PA	39.2
7798	Opata_2108195_PstIMseI_PA	39.2
7799	Opata_2112302_PstIMseI_PA	39.2
7800	Opata_212230_PstIMseI_PA	39.2
7801	Opata_2122332_PstIMseI_PA	39.2
7802	Opata_2141768_PstIMseI_PA	39.2
7803	Opata_2143218_PstIMseI_PA	39.2
7804	Opata_215073_PstIMseI_PA	39.2
7805	Opata_217041_PstIMseI_PA	39.2
7806	Opata_217469_PstIMseI_PA	39.2
7807	Opata_217508_PstIMseI_PA	39.2
7808	Opata_217911_PstIMseI_PA	39.2
7809	Opata_218695_PstIMseI_PA	39.2
7810	Opata_221255_PstIMseI_PA	39.2
7811	Opata_221628_PstIMseI_PA	39.2
7812	Opata_2217860_PstIMseI_PA	39.2
7813	Opata_221790_PstIMseI_PA	39.2
7814	Opata_221845_PstIMseI_PA	39.2
7815	Opata_222402_PstIMseI_PA	39.2
7816	Opata_2235619_PstIMseI_PA	39.2
7817	Opata_224081_PstIMseI_PA	39.2
7818	Opata_224170_PstIMseI_PA	39.2
7819	Opata_2255381_PstIMseI_PA	39.2
7820	Opata_226267_PstIMseI_PA	39.2
7821	Opata_22636_PstIMseI_PA	39.2
7822	Opata_2274395_PstIMseI_PA	39.2
7823	Opata_227812_PstIMseI_PA	39.2
7824	Opata_229612_PstIMseI_PA	39.2
7825	Opata_231180_PstIMseI_PA	39.2
7826	Opata_231894_PstIMseI_PA	39.2
7827	Opata_2325575_PstIMseI_PA	39.2
7828	Opata_2338002_PstIMseI_PA	39.2
7829	Opata_2340273_PstIMseI_PA	39.2
7830	Opata_2392461_PstIMseI_PA	39.2
7831	Opata_2393815_PstIMseI_PA	39.2
7832	Opata_240014_PstIMseI_PA	39.2
7833	Opata_240258_PstIMseI_PA	39.2
7834	Opata_240715_PstIMseI_PA	39.2
7835	Opata_240806_PstIMseI_PA	39.2
7836	Opata_2412724_PstIMseI_PA	39.2
7837	Opata_24232_PstIMseI_PA	39.2
7838	Opata_24609_PstIMseI_PA	39.2
7839	Opata_24945_PstIMseI_PA	39.2
7840	Opata_250149_PstIMseI_PA	39.2
7841	Opata_25031_PstIMseI_PA	39.2
7842	Opata_250458_PstIMseI_PA	39.2
7843	Opata_2506508_PstIMseI_PA	39.2
7844	Opata_25169_PstIMseI_PA	39.2
7845	Opata_254681_PstIMseI_PA	39.2
7846	Opata_2552582_PstIMseI_PA	39.2
7847	Opata_2569585_PstIMseI_PA	39.2
7848	Opata_2580329_PstIMseI_PA	39.2
7849	Opata_258824_PstIMseI_PA	39.2
7850	Opata_259104_PstIMseI_PA	39.2
7851	Opata_259864_PstIMseI_PA	39.2
7852	Opata_2598789_PstIMseI_PA	39.2
7853	Opata_261782_PstIMseI_PA	39.2
7854	Opata_264251_PstIMseI_PA	39.2
7855	Opata_26452_PstIMseI_PA	39.2
7856	Opata_2657_PstIMseI_PA	39.2
7857	Opata_26627_PstIMseI_PA	39.2
7858	Opata_2670949_PstIMseI_PA	39.2
7859	Opata_267493_PstIMseI_PA	39.2
7860	Opata_2685441_PstIMseI_PA	39.2
7861	Opata_269716_PstIMseI_PA	39.2
7862	Opata_271878_PstIMseI_PA	39.2
7863	Opata_271947_PstIMseI_PA	39.2
7864	Opata_2723218_PstIMseI_PA	39.2
7865	Opata_27336_PstIMseI_PA	39.2
7866	Opata_273595_PstIMseI_PA	39.2
7867	Opata_27590_PstIMseI_PA	39.2
7868	Opata_27703_PstIMseI_PA	39.2
7869	Opata_277043_PstIMseI_PA	39.2
7870	Opata_2774015_PstIMseI_PA	39.2
7871	Opata_278651_PstIMseI_PA	39.2
7872	Opata_279167_PstIMseI_PA	39.2
7873	Opata_2806117_PstIMseI_PA	39.2
7874	Opata_2816980_PstIMseI_PA	39.2
7875	Opata_2825746_PstIMseI_PA	39.2
7876	Opata_28297_PstIMseI_PA	39.2
7877	Opata_283334_PstIMseI_PA	39.2
7878	Opata_283501_PstIMseI_PA	39.2
7879	Opata_284122_PstIMseI_PA	39.2
7880	Opata_2841278_PstIMseI_PA	39.2
7881	Opata_286912_PstIMseI_PA	39.2
7882	Opata_2908794_PstIMseI_PA	39.2
7883	Opata_291276_PstIMseI_PA	39.2
7884	Opata_291761_PstIMseI_PA	39.2
7885	Opata_2932115_PstIMseI_PA	39.2
7886	Opata_2941633_PstIMseI_PA	39.2
7887	Opata_294180_PstIMseI_PA	39.2
7888	Opata_294919_PstIMseI_PA	39.2
7889	Opata_2970432_PstIMseI_PA	39.2
7890	Opata_29832_PstIMseI_PA	39.2
7891	Opata_2996759_PstIMseI_PA	39.2
7892	Opata_3062460_PstIMseI_PA	39.2
7893	Opata_3072666_PstIMseI_PA	39.2
7894	Opata_30981_PstIMseI_PA	39.2
7895	Opata_3109393_PstIMseI_PA	39.2
7896	Opata_311960_PstIMseI_PA	39.2
7897	Opata_312579_PstIMseI_PA	39.2
7898	Opata_3170708_PstIMseI_PA	39.2
7899	Opata_3181838_PstIMseI_PA	39.2
7900	Opata_31901_PstIMseI_PA	39.2
7901	Opata_3198298_PstIMseI_PA	39.2
7902	Opata_320708_PstIMseI_PA	39.2
7903	Opata_321234_PstIMseI_PA	39.2
7904	Opata_322645_PstIMseI_PA	39.2
7905	Opata_3276099_PstIMseI_PA	39.2
7906	Opata_3282969_PstIMseI_PA	39.2
7907	Opata_3288165_PstIMseI_PA	39.2
7908	Opata_333801_PstIMseI_PA	39.2
7909	Opata_3339946_PstIMseI_PA	39.2
7910	Opata_3361132_PstIMseI_PA	39.2
7911	Opata_336443_PstIMseI_PA	39.2
7912	Opata_336678_PstIMseI_PA	39.2
7913	Opata_337575_PstIMseI_PA	39.2
7914	Opata_3376544_PstIMseI_PA	39.2
7915	Opata_3433213_PstIMseI_PA	39.2
7916	Opata_343428_PstIMseI_PA	39.2
7917	Opata_343498_PstIMseI_PA	39.2
7918	Opata_343532_PstIMseI_PA	39.2
7919	Opata_3436410_PstIMseI_PA	39.2
7920	Opata_3438629_PstIMseI_PA	39.2
7921	Opata_344674_PstIMseI_PA	39.2
7922	Opata_346668_PstIMseI_PA	39.2
7923	Opata_347357_PstIMseI_PA	39.2
7924	Opata_348941_PstIMseI_PA	39.2
7925	Opata_34917_PstIMseI_PA	39.2
7926	Opata_350842_PstIMseI_PA	39.2
7927	Opata_3508759_PstIMseI_PA	39.2
7928	Opata_350994_PstIMseI_PA	39.2
7929	Opata_3525_PstIMseI_PA	39.2
7930	Opata_353441_PstIMseI_PA	39.2
7931	Opata_353492_PstIMseI_PA	39.2
7932	Opata_354926_PstIMseI_PA	39.2
7933	Opata_3549511_PstIMseI_PA	39.2
7934	Opata_355220_PstIMseI_PA	39.2
7935	Opata_3553466_PstIMseI_PA	39.2
7936	Opata_3555138_PstIMseI_PA	39.2
7937	Opata_359663_PstIMseI_PA	39.2
7938	Opata_362659_PstIMseI_PA	39.2
7939	Opata_36332_PstIMseI_PA	39.2
7940	Opata_363646_PstIMseI_PA	39.2
7941	Opata_363788_PstIMseI_PA	39.2
7942	Opata_3655099_PstIMseI_PA	39.2
7943	Opata_366812_PstIMseI_PA	39.2
7944	Opata_367593_PstIMseI_PA	39.2
7945	Opata_369121_PstIMseI_PA	39.2
7946	Opata_3693599_PstIMseI_PA	39.2
7947	Opata_370582_PstIMseI_PA	39.2
7948	Opata_3712683_PstIMseI_PA	39.2
7949	Opata_371823_PstIMseI_PA	39.2
7950	Opata_371913_PstIMseI_PA	39.2
7951	Opata_372246_PstIMseI_PA	39.2
7952	Opata_372282_PstIMseI_PA	39.2
7953	Opata_3723005_PstIMseI_PA	39.2
7954	Opata_372965_PstIMseI_PA	39.2
7955	Opata_3737793_PstIMseI_PA	39.2
7956	Opata_3763910_PstIMseI_PA	39.2
7957	Opata_376471_PstIMseI_PA	39.2
7958	Opata_376608_PstIMseI_PA	39.2
7959	Opata_37783_PstIMseI_PA	39.2
7960	Opata_3814231_PstIMseI_PA	39.2
7961	Opata_38248_PstIMseI_PA	39.2
7962	Opata_384427_PstIMseI_PA	39.2
7963	Opata_384517_PstIMseI_PA	39.2
7964	Opata_3858444_PstIMseI_PA	39.2
7965	Opata_390964_PstIMseI_PA	39.2
7966	Opata_3926722_PstIMseI_PA	39.2
7967	Opata_395758_PstIMseI_PA	39.2
7968	Opata_397288_PstIMseI_PA	39.2
7969	Opata_39808_PstIMseI_PA	39.2
7970	Opata_3995105_PstIMseI_PA	39.2
7971	Opata_400006_PstIMseI_PA	39.2
7972	Opata_400570_PstIMseI_PA	39.2
7973	Opata_4011155_PstIMseI_PA	39.2
7974	Opata_401451_PstIMseI_PA	39.2
7975	Opata_4018912_PstIMseI_PA	39.2
7976	Opata_405883_PstIMseI_PA	39.2
7977	Opata_406316_PstIMseI_PA	39.2
7978	Opata_406922_PstIMseI_PA	39.2
7979	Opata_409956_PstIMseI_PA	39.2
7980	Opata_410144_PstIMseI_PA	39.2
7981	Opata_412737_PstIMseI_PA	39.2
7982	Opata_412929_PstIMseI_PA	39.2
7983	Opata_414467_PstIMseI_PA	39.2
7984	Opata_415271_PstIMseI_PA	39.2
7985	Opata_415730_PstIMseI_PA	39.2
7986	Opata_4159932_PstIMseI_PA	39.2
7987	Opata_417143_PstIMseI_PA	39.2
7988	Opata_41802_PstIMseI_PA	39.2
7989	Opata_4206567_PstIMseI_PA	39.2
7990	Opata_4206_PstIMseI_PA	39.2
7991	Opata_420784_PstIMseI_PA	39.2
7992	Opata_422419_PstIMseI_PA	39.2
7993	Opata_423862_PstIMseI_PA	39.2
7994	Opata_425188_PstIMseI_PA	39.2
7995	Opata_425859_PstIMseI_PA	39.2
7996	Opata_42982_PstIMseI_PA	39.2
7997	Opata_430471_PstIMseI_PA	39.2
7998	Opata_4310829_PstIMseI_PA	39.2
7999	Opata_432220_PstIMseI_PA	39.2
8000	Opata_4325144_PstIMseI_PA	39.2
8001	Opata_4345404_PstIMseI_PA	39.2
8002	Opata_436458_PstIMseI_PA	39.2
8003	Opata_439187_PstIMseI_PA	39.2
8004	Opata_440864_PstIMseI_PA	39.2
8005	Opata_4433_PstIMseI_PA	39.2
8006	Opata_443578_PstIMseI_PA	39.2
8007	Opata_444920_PstIMseI_PA	39.2
8008	Opata_444951_PstIMseI_PA	39.2
8009	Opata_445626_PstIMseI_PA	39.2
8010	Opata_445758_PstIMseI_PA	39.2
8011	Opata_4462735_PstIMseI_PA	39.2
8012	Opata_4476013_PstIMseI_PA	39.2
8013	Opata_447693_PstIMseI_PA	39.2
8014	Opata_447694_PstIMseI_PA	39.2
8015	Opata_449026_PstIMseI_PA	39.2
8016	Opata_449210_PstIMseI_PA	39.2
8017	Opata_4492543_PstIMseI_PA	39.2
8018	Opata_449467_PstIMseI_PA	39.2
8019	Opata_455109_PstIMseI_PA	39.2
8020	Opata_455781_PstIMseI_PA	39.2
8021	Opata_45646_PstIMseI_PA	39.2
8022	Opata_457007_PstIMseI_PA	39.2
8023	Opata_458651_PstIMseI_PA	39.2
8024	Opata_461762_PstIMseI_PA	39.2
8025	Opata_461920_PstIMseI_PA	39.2
8026	Opata_46420_PstIMseI_PA	39.2
8027	Opata_464428_PstIMseI_PA	39.2
8028	Opata_465060_PstIMseI_PA	39.2
8029	Opata_466555_PstIMseI_PA	39.2
8030	Opata_466844_PstIMseI_PA	39.2
8031	Opata_46932_PstIMseI_PA	39.2
8032	Opata_470251_PstIMseI_PA	39.2
8033	Opata_475423_PstIMseI_PA	39.2
8034	Opata_475676_PstIMseI_PA	39.2
8035	Opata_476416_PstIMseI_PA	39.2
8036	Opata_476734_PstIMseI_PA	39.2
8037	Opata_478290_PstIMseI_PA	39.2
8038	Opata_479070_PstIMseI_PA	39.2
8039	Opata_479916_PstIMseI_PA	39.2
8040	Opata_48042_PstIMseI_PA	39.2
8041	Opata_481761_PstIMseI_PA	39.2
8042	Opata_48259_PstIMseI_PA	39.2
8043	Opata_483437_PstIMseI_PA	39.2
8044	Opata_486064_PstIMseI_PA	39.2
8045	Opata_488957_PstIMseI_PA	39.2
8046	Opata_489076_PstIMseI_PA	39.2
8047	Opata_49057_PstIMseI_PA	39.2
8048	Opata_494535_PstIMseI_PA	39.2
8049	Opata_497164_PstIMseI_PA	39.2
8050	Opata_4992_PstIMseI_PA	39.2
8051	Opata_501354_PstIMseI_PA	39.2
8052	Opata_505521_PstIMseI_PA	39.2
8053	Opata_506497_PstIMseI_PA	39.2
8054	Opata_508837_PstIMseI_PA	39.2
8055	Opata_510902_PstIMseI_PA	39.2
8056	Opata_512208_PstIMseI_PA	39.2
8057	Opata_514146_PstIMseI_PA	39.2
8058	Opata_514717_PstIMseI_PA	39.2
8059	Opata_515271_PstIMseI_PA	39.2
8060	Opata_517772_PstIMseI_PA	39.2
8061	Opata_518588_PstIMseI_PA	39.2
8062	Opata_518771_PstIMseI_PA	39.2
8063	Opata_519132_PstIMseI_PA	39.2
8064	Opata_522093_PstIMseI_PA	39.2
8065	Opata_5228_PstIMseI_PA	39.2
8066	Opata_525692_PstIMseI_PA	39.2
8067	Opata_52952_PstIMseI_PA	39.2
8068	Opata_530621_PstIMseI_PA	39.2
8069	Opata_531030_PstIMseI_PA	39.2
8070	Opata_534776_PstIMseI_PA	39.2
8071	Opata_53572_PstIMseI_PA	39.2
8072	Opata_538867_PstIMseI_PA	39.2
8073	Opata_542144_PstIMseI_PA	39.2
8074	Opata_546654_PstIMseI_PA	39.2
8075	Opata_546785_PstIMseI_PA	39.2
8076	Opata_553786_PstIMseI_PA	39.2
8077	Opata_553950_PstIMseI_PA	39.2
8078	Opata_557644_PstIMseI_PA	39.2
8079	Opata_558909_PstIMseI_PA	39.2
8080	Opata_558931_PstIMseI_PA	39.2
8081	Opata_560969_PstIMseI_PA	39.2
8082	Opata_561879_PstIMseI_PA	39.2
8083	Opata_562383_PstIMseI_PA	39.2
8084	Opata_563019_PstIMseI_PA	39.2
8085	Opata_57521_PstIMseI_PA	39.2
8086	Opata_577784_PstIMseI_PA	39.2
8087	Opata_578628_PstIMseI_PA	39.2
8088	Opata_58290_PstIMseI_PA	39.2
8089	Opata_58315_PstIMseI_PA	39.2
8090	Opata_583969_PstIMseI_PA	39.2
8091	Opata_585793_PstIMseI_PA	39.2
8092	Opata_585904_PstIMseI_PA	39.2
8093	Opata_58807_PstIMseI_PA	39.2
8094	Opata_588384_PstIMseI_PA	39.2
8095	Opata_588959_PstIMseI_PA	39.2
8096	Opata_591449_PstIMseI_PA	39.2
8097	Opata_593084_PstIMseI_PA	39.2
8098	Opata_593199_PstIMseI_PA	39.2
8099	Opata_595423_PstIMseI_PA	39.2
8100	Opata_596881_PstIMseI_PA	39.2
8101	Opata_600151_PstIMseI_PA	39.2
8102	Opata_602878_PstIMseI_PA	39.2
8103	Opata_603432_PstIMseI_PA	39.2
8104	Opata_604007_PstIMseI_PA	39.2
8105	Opata_605706_PstIMseI_PA	39.2
8106	Opata_60791_PstIMseI_PA	39.2
8107	Opata_608048_PstIMseI_PA	39.2
8108	Opata_61064_PstIMseI_PA	39.2
8109	Opata_613997_PstIMseI_PA	39.2
8110	Opata_616485_PstIMseI_PA	39.2
8111	Opata_61730_PstIMseI_PA	39.2
8112	Opata_62010_PstIMseI_PA	39.2
8113	Opata_620456_PstIMseI_PA	39.2
8114	Opata_621319_PstIMseI_PA	39.2
8115	Opata_624058_PstIMseI_PA	39.2
8116	Opata_625744_PstIMseI_PA	39.2
8117	Opata_629584_PstIMseI_PA	39.2
8118	Opata_634705_PstIMseI_PA	39.2
8119	Opata_636165_PstIMseI_PA	39.2
8120	Opata_64202_PstIMseI_PA	39.2
8121	Opata_6427_PstIMseI_PA	39.2
8122	Opata_644563_PstIMseI_PA	39.2
8123	Opata_648819_PstIMseI_PA	39.2
8124	Opata_64925_PstIMseI_PA	39.2
8125	Opata_651759_PstIMseI_PA	39.2
8126	Opata_651821_PstIMseI_PA	39.2
8127	Opata_652289_PstIMseI_PA	39.2
8128	Opata_653926_PstIMseI_PA	39.2
8129	Opata_657585_PstIMseI_PA	39.2
8130	Opata_657874_PstIMseI_PA	39.2
8131	Opata_663657_PstIMseI_PA	39.2
8132	Opata_664877_PstIMseI_PA	39.2
8133	Opata_667771_PstIMseI_PA	39.2
8134	Opata_673622_PstIMseI_PA	39.2
8135	Opata_678463_PstIMseI_PA	39.2
8136	Opata_678681_PstIMseI_PA	39.2
8137	Opata_680766_PstIMseI_PA	39.2
8138	Opata_688322_PstIMseI_PA	39.2
8139	Opata_692060_PstIMseI_PA	39.2
8140	Opata_69285_PstIMseI_PA	39.2
8141	Opata_69356_PstIMseI_PA	39.2
8142	Opata_697992_PstIMseI_PA	39.2
8143	Opata_698302_PstIMseI_PA	39.2
8144	Opata_698620_PstIMseI_PA	39.2
8145	Opata_704505_PstIMseI_PA	39.2
8146	Opata_712225_PstIMseI_PA	39.2
8147	Opata_71338_PstIMseI_PA	39.2
8148	Opata_718584_PstIMseI_PA	39.2
8149	Opata_719032_PstIMseI_PA	39.2
8150	Opata_719599_PstIMseI_PA	39.2
8151	Opata_727700_PstIMseI_PA	39.2
8152	Opata_72806_PstIMseI_PA	39.2
8153	Opata_728809_PstIMseI_PA	39.2
8154	Opata_736662_PstIMseI_PA	39.2
8155	Opata_738340_PstIMseI_PA	39.2
8156	Opata_740836_PstIMseI_PA	39.2
8157	Opata_74448_PstIMseI_PA	39.2
8158	Opata_746048_PstIMseI_PA	39.2
8159	Opata_746478_PstIMseI_PA	39.2
8160	Opata_748010_PstIMseI_PA	39.2
8161	Opata_74809_PstIMseI_PA	39.2
8162	Opata_750985_PstIMseI_PA	39.2
8163	Opata_759655_PstIMseI_PA	39.2
8164	Opata_76187_PstIMseI_PA	39.2
8165	Opata_761894_PstIMseI_PA	39.2
8166	Opata_762981_PstIMseI_PA	39.2
8167	Opata_768020_PstIMseI_PA	39.2
8168	Opata_76870_PstIMseI_PA	39.2
8169	Opata_770289_PstIMseI_PA	39.2
8170	Opata_774420_PstIMseI_PA	39.2
8171	Opata_775810_PstIMseI_PA	39.2
8172	Opata_776954_PstIMseI_PA	39.2
8173	Opata_781250_PstIMseI_PA	39.2
8174	Opata_78132_PstIMseI_PA	39.2
8175	Opata_781863_PstIMseI_PA	39.2
8176	Opata_78276_PstIMseI_PA	39.2
8177	Opata_785280_PstIMseI_PA	39.2
8178	Opata_786289_PstIMseI_PA	39.2
8179	Opata_787683_PstIMseI_PA	39.2
8180	Opata_792649_PstIMseI_PA	39.2
8181	Opata_794577_PstIMseI_PA	39.2
8182	Opata_79941_PstIMseI_PA	39.2
8183	Opata_799599_PstIMseI_PA	39.2
8184	Opata_800081_PstIMseI_PA	39.2
8185	Opata_800881_PstIMseI_PA	39.2
8186	Opata_804191_PstIMseI_PA	39.2
8187	Opata_810015_PstIMseI_PA	39.2
8188	Opata_810087_PstIMseI_PA	39.2
8189	Opata_813549_PstIMseI_PA	39.2
8190	Opata_81371_PstIMseI_PA	39.2
8191	Opata_816139_PstIMseI_PA	39.2
8192	Opata_816690_PstIMseI_PA	39.2
8193	Opata_817168_PstIMseI_PA	39.2
8194	Opata_817787_PstIMseI_PA	39.2
8195	Opata_81924_PstIMseI_PA	39.2
8196	Opata_821658_PstIMseI_PA	39.2
8197	Opata_827570_PstIMseI_PA	39.2
8198	Opata_82854_PstIMseI_PA	39.2
8199	Opata_829224_PstIMseI_PA	39.2
8200	Opata_833103_PstIMseI_PA	39.2
8201	Opata_83675_PstIMseI_PA	39.2
8202	Opata_839219_PstIMseI_PA	39.2
8203	Opata_842127_PstIMseI_PA	39.2
8204	Opata_842935_PstIMseI_PA	39.2
8205	Opata_844244_PstIMseI_PA	39.2
8206	Opata_8442_PstIMseI_PA	39.2
8207	Opata_845878_PstIMseI_PA	39.2
8208	Opata_846127_PstIMseI_PA	39.2
8209	Opata_846910_PstIMseI_PA	39.2
8210	Opata_8479_PstIMseI_PA	39.2
8211	Opata_851705_PstIMseI_PA	39.2
8212	Opata_852941_PstIMseI_PA	39.2
8213	Opata_853992_PstIMseI_PA	39.2
8214	Opata_854930_PstIMseI_PA	39.2
8215	Opata_859643_PstIMseI_PA	39.2
8216	Opata_860305_PstIMseI_PA	39.2
8217	Opata_864271_PstIMseI_PA	39.2
8218	Opata_864832_PstIMseI_PA	39.2
8219	Opata_865266_PstIMseI_PA	39.2
8220	Opata_867809_PstIMseI_PA	39.2
8221	Opata_868011_PstIMseI_PA	39.2
8222	Opata_86836_PstIMseI_PA	39.2
8223	Opata_87061_PstIMseI_PA	39.2
8224	Opata_871904_PstIMseI_PA	39.2
8225	Opata_878106_PstIMseI_PA	39.2
8226	Opata_8783_PstIMseI_PA	39.2
8227	Opata_880824_PstIMseI_PA	39.2
8228	Opata_88418_PstIMseI_PA	39.2
8229	Opata_884501_PstIMseI_PA	39.2
8230	Opata_88556_PstIMseI_PA	39.2
8231	Opata_888906_PstIMseI_PA	39.2
8232	Opata_892390_PstIMseI_PA	39.2
8233	Opata_892393_PstIMseI_PA	39.2
8234	Opata_901838_PstIMseI_PA	39.2
8235	Opata_903144_PstIMseI_PA	39.2
8236	Opata_904443_PstIMseI_PA	39.2
8237	Opata_907455_PstIMseI_PA	39.2
8238	Opata_907889_PstIMseI_PA	39.2
8239	Opata_909162_PstIMseI_PA	39.2
8240	Opata_914980_PstIMseI_PA	39.2
8241	Opata_916585_PstIMseI_PA	39.2
8242	Opata_925121_PstIMseI_PA	39.2
8243	Opata_92809_PstIMseI_PA	39.2
8244	Opata_92997_PstIMseI_PA	39.2
8245	Opata_930633_PstIMseI_PA	39.2
8246	Opata_93158_PstIMseI_PA	39.2
8247	Opata_93280_PstIMseI_PA	39.2
8248	Opata_933410_PstIMseI_PA	39.2
8249	Opata_937209_PstIMseI_PA	39.2
8250	Opata_93766_PstIMseI_PA	39.2
8251	Opata_93945_PstIMseI_PA	39.2
8252	Opata_941028_PstIMseI_PA	39.2
8253	Opata_946127_PstIMseI_PA	39.2
8254	Opata_947384_PstIMseI_PA	39.2
8255	Opata_949887_PstIMseI_PA	39.2
8256	Opata_950847_PstIMseI_PA	39.2
8257	Opata_95871_PstIMseI_PA	39.2
8258	Opata_96149_PstIMseI_PA	39.2
8259	Opata_961625_PstIMseI_PA	39.2
8260	Opata_964061_PstIMseI_PA	39.2
8261	Opata_964758_PstIMseI_PA	39.2
8262	Opata_9665_PstIMseI_PA	39.2
8263	Opata_968776_PstIMseI_PA	39.2
8264	Opata_970297_PstIMseI_PA	39.2
8265	Opata_972743_PstIMseI_PA	39.2
8266	Opata_973437_PstIMseI_PA	39.2
8267	Opata_97537_PstIMseI_PA	39.2
8268	Opata_976783_PstIMseI_PA	39.2
8269	Opata_977789_PstIMseI_PA	39.2
8270	Opata_98206_PstIMseI_PA	39.2
8271	Opata_984318_PstIMseI_PA	39.2
8272	Opata_986082_PstIMseI_PA	39.2
8273	Opata_986401_PstIMseI_PA	39.2
8274	Opata_988717_PstIMseI_PA	39.2
8275	Opata_992006_PstIMseI_PA	39.2
8276	Opata_99853_PstIMseI_PA	39.2
8277	Opata_998837_PstIMseI_PA	39.2
8278	M6_1352415_PstIMspI_PA	39.2
8279	M6_1999813_PstIMspI_PA	39.2
8280	M6_2119035_PstIMspI_PA	39.2
8281	M6_228260_PstIMspI_PA	39.2
8282	M6_3127588_PstIMspI_PA	39.2
8283	M6_348996_PstIMspI_PA	39.2
8284	M6_3534965_PstIMspI_PA	39.2
8285	M6_542397_PstIMspI_PA	39.2
8286	M6_880141_PstIMspI_PA	39.2
8287	M6_913643_PstIMspI_PA	39.2
8288	Opata_1023071_PstIMspI_PA	39.2
8289	Opata_1024392_PstIMspI_PA	39.2
8290	Opata_1028817_PstIMspI_PA	39.2
8291	Opata_1033485_PstIMspI_PA	39.2
8292	Opata_1039227_PstIMspI_PA	39.2
8293	Opata_1042979_PstIMspI_PA	39.2
8294	Opata_104952_PstIMspI_PA	39.2
8295	Opata_1086188_PstIMspI_PA	39.2
8296	Opata_1087363_PstIMspI_PA	39.2
8297	Opata_1088475_PstIMspI_PA	39.2
8298	Opata_1112981_PstIMspI_PA	39.2
8299	Opata_1156166_PstIMspI_PA	39.2
8300	Opata_1166123_PstIMspI_PA	39.2
8301	Opata_1190769_PstIMspI_PA	39.2
8302	Opata_1190946_PstIMspI_PA	39.2
8303	Opata_1191871_PstIMspI_PA	39.2
8304	Opata_1266567_PstIMspI_PA	39.2
8305	Opata_1300442_PstIMspI_PA	39.2
8306	Opata_1320694_PstIMspI_PA	39.2
8307	Opata_1324560_PstIMspI_PA	39.2
8308	Opata_1334030_PstIMspI_PA	39.2
8309	Opata_1364859_PstIMspI_PA	39.2
8310	Opata_1385742_PstIMspI_PA	39.2
8311	Opata_1386325_PstIMspI_PA	39.2
8312	Opata_138815_PstIMspI_PA	39.2
8313	Opata_1401011_PstIMspI_PA	39.2
8314	Opata_1416086_PstIMspI_PA	39.2
8315	Opata_1422652_PstIMspI_PA	39.2
8316	Opata_1432219_PstIMspI_PA	39.2
8317	Opata_1440799_PstIMspI_PA	39.2
8318	Opata_1446532_PstIMspI_PA	39.2
8319	Opata_1446684_PstIMspI_PA	39.2
8320	Opata_1452810_PstIMspI_PA	39.2
8321	Opata_146455_PstIMspI_PA	39.2
8322	Opata_1486709_PstIMspI_PA	39.2
8323	Opata_1489163_PstIMspI_PA	39.2
8324	Opata_1506252_PstIMspI_PA	39.2
8325	Opata_1537852_PstIMspI_PA	39.2
8326	Opata_1608136_PstIMspI_PA	39.2
8327	Opata_1612405_PstIMspI_PA	39.2
8328	Opata_1624601_PstIMspI_PA	39.2
8329	Opata_1650345_PstIMspI_PA	39.2
8330	Opata_1654460_PstIMspI_PA	39.2
8331	Opata_1657736_PstIMspI_PA	39.2
8332	Opata_1665955_PstIMspI_PA	39.2
8333	Opata_1678369_PstIMspI_PA	39.2
8334	Opata_168300_PstIMspI_PA	39.2
8335	Opata_1688644_PstIMspI_PA	39.2
8336	Opata_1697069_PstIMspI_PA	39.2
8337	Opata_1709722_PstIMspI_PA	39.2
8338	Opata_1714941_PstIMspI_PA	39.2
8339	Opata_173038_PstIMspI_PA	39.2
8340	Opata_1761593_PstIMspI_PA	39.2
8341	Opata_1778780_PstIMspI_PA	39.2
8342	Opata_1778871_PstIMspI_PA	39.2
8343	Opata_1812874_PstIMspI_PA	39.2
8344	Opata_1827585_PstIMspI_PA	39.2
8345	Opata_1844724_PstIMspI_PA	39.2
8346	Opata_187005_PstIMspI_PA	39.2
8347	Opata_1870397_PstIMspI_PA	39.2
8348	Opata_1876213_PstIMspI_PA	39.2
8349	Opata_1888014_PstIMspI_PA	39.2
8350	Opata_1895925_PstIMspI_PA	39.2
8351	Opata_1897703_PstIMspI_PA	39.2
8352	Opata_1904668_PstIMspI_PA	39.2
8353	Opata_1912613_PstIMspI_PA	39.2
8354	Opata_1928686_PstIMspI_PA	39.2
8355	Opata_1961040_PstIMspI_PA	39.2
8356	Opata_1965779_PstIMspI_PA	39.2
8357	Opata_197164_PstIMspI_PA	39.2
8358	Opata_2009323_PstIMspI_PA	39.2
8359	Opata_2015136_PstIMspI_PA	39.2
8360	Opata_2016384_PstIMspI_PA	39.2
8361	Opata_2025086_PstIMspI_PA	39.2
8362	Opata_2041489_PstIMspI_PA	39.2
8363	Opata_2061503_PstIMspI_PA	39.2
8364	Opata_2062507_PstIMspI_PA	39.2
8365	Opata_2067105_PstIMspI_PA	39.2
8366	Opata_2090643_PstIMspI_PA	39.2
8367	Opata_2098404_PstIMspI_PA	39.2
8368	Opata_2098769_PstIMspI_PA	39.2
8369	Opata_2112704_PstIMspI_PA	39.2
8370	Opata_21135_PstIMspI_PA	39.2
8371	Opata_2138884_PstIMspI_PA	39.2
8372	Opata_215330_PstIMspI_PA	39.2
8373	Opata_2165554_PstIMspI_PA	39.2
8374	Opata_2182046_PstIMspI_PA	39.2
8375	Opata_2187682_PstIMspI_PA	39.2
8376	Opata_2198574_PstIMspI_PA	39.2
8377	Opata_2217006_PstIMspI_PA	39.2
8378	Opata_2244653_PstIMspI_PA	39.2
8379	Opata_2303352_PstIMspI_PA	39.2
8380	Opata_2308117_PstIMspI_PA	39.2
8381	Opata_2319929_PstIMspI_PA	39.2
8382	Opata_2380182_PstIMspI_PA	39.2
8383	Opata_2397418_PstIMspI_PA	39.2
8384	Opata_2398004_PstIMspI_PA	39.2
8385	Opata_2399959_PstIMspI_PA	39.2
8386	Opata_2412185_PstIMspI_PA	39.2
8387	Opata_2431165_PstIMspI_PA	39.2
8388	Opata_2438015_PstIMspI_PA	39.2
8389	Opata_2461141_PstIMspI_PA	39.2
8390	Opata_2467152_PstIMspI_PA	39.2
8391	Opata_247282_PstIMspI_PA	39.2
8392	Opata_2485177_PstIMspI_PA	39.2
8393	Opata_2489689_PstIMspI_PA	39.2
8394	Opata_2493834_PstIMspI_PA	39.2
8395	Opata_2521643_PstIMspI_PA	39.2
8396	Opata_252256_PstIMspI_PA	39.2
8397	Opata_253117_PstIMspI_PA	39.2
8398	Opata_2534445_PstIMspI_PA	39.2
8399	Opata_254124_PstIMspI_PA	39.2
8400	Opata_2551019_PstIMspI_PA	39.2
8401	Opata_2560808_PstIMspI_PA	39.2
8402	Opata_2576564_PstIMspI_PA	39.2
8403	Opata_258162_PstIMspI_PA	39.2
8404	Opata_260151_PstIMspI_PA	39.2
8405	Opata_262276_PstIMspI_PA	39.2
8406	Opata_2642273_PstIMspI_PA	39.2
8407	Opata_26473_PstIMspI_PA	39.2
8408	Opata_2658286_PstIMspI_PA	39.2
8409	Opata_2677708_PstIMspI_PA	39.2
8410	Opata_271479_PstIMspI_PA	39.2
8411	Opata_271488_PstIMspI_PA	39.2
8412	Opata_2737185_PstIMspI_PA	39.2
8413	Opata_273895_PstIMspI_PA	39.2
8414	Opata_2746000_PstIMspI_PA	39.2
8415	Opata_277836_PstIMspI_PA	39.2
8416	Opata_278015_PstIMspI_PA	39.2
8417	Opata_2795845_PstIMspI_PA	39.2
8418	Opata_280542_PstIMspI_PA	39.2
8419	Opata_281200_PstIMspI_PA	39.2
8420	Opata_282883_PstIMspI_PA	39.2
8421	Opata_2853171_PstIMspI_PA	39.2
8422	Opata_2856898_PstIMspI_PA	39.2
8423	Opata_2909323_PstIMspI_PA	39.2
8424	Opata_2910893_PstIMspI_PA	39.2
8425	Opata_2935500_PstIMspI_PA	39.2
8426	Opata_2943696_PstIMspI_PA	39.2
8427	Opata_2958149_PstIMspI_PA	39.2
8428	Opata_2962395_PstIMspI_PA	39.2
8429	Opata_2972383_PstIMspI_PA	39.2
8430	Opata_299397_PstIMspI_PA	39.2
8431	Opata_300052_PstIMspI_PA	39.2
8432	Opata_3026144_PstIMspI_PA	39.2
8433	Opata_302915_PstIMspI_PA	39.2
8434	Opata_308188_PstIMspI_PA	39.2
8435	Opata_3102178_PstIMspI_PA	39.2
8436	Opata_310675_PstIMspI_PA	39.2
8437	Opata_311658_PstIMspI_PA	39.2
8438	Opata_3168851_PstIMspI_PA	39.2
8439	Opata_3172858_PstIMspI_PA	39.2
8440	Opata_3175555_PstIMspI_PA	39.2
8441	Opata_3187500_PstIMspI_PA	39.2
8442	Opata_3188242_PstIMspI_PA	39.2
8443	Opata_3197271_PstIMspI_PA	39.2
8444	Opata_322155_PstIMspI_PA	39.2
8445	Opata_3231538_PstIMspI_PA	39.2
8446	Opata_3250910_PstIMspI_PA	39.2
8447	Opata_325414_PstIMspI_PA	39.2
8448	Opata_3282819_PstIMspI_PA	39.2
8449	Opata_3293446_PstIMspI_PA	39.2
8450	Opata_3319308_PstIMspI_PA	39.2
8451	Opata_333263_PstIMspI_PA	39.2
8452	Opata_333643_PstIMspI_PA	39.2
8453	Opata_3343242_PstIMspI_PA	39.2
8454	Opata_3382860_PstIMspI_PA	39.2
8455	Opata_3396172_PstIMspI_PA	39.2
8456	Opata_3401356_PstIMspI_PA	39.2
8457	Opata_3403003_PstIMspI_PA	39.2
8458	Opata_3440266_PstIMspI_PA	39.2
8459	Opata_3451548_PstIMspI_PA	39.2
8460	Opata_3469043_PstIMspI_PA	39.2
8461	Opata_3472653_PstIMspI_PA	39.2
8462	Opata_3501121_PstIMspI_PA	39.2
8463	Opata_3505161_PstIMspI_PA	39.2
8464	Opata_3511415_PstIMspI_PA	39.2
8465	Opata_3527110_PstIMspI_PA	39.2
8466	Opata_3527773_PstIMspI_PA	39.2
8467	Opata_3537830_PstIMspI_PA	39.2
8468	Opata_3541199_PstIMspI_PA	39.2
8469	Opata_354354_PstIMspI_PA	39.2
8470	Opata_3584215_PstIMspI_PA	39.2
8471	Opata_35933_PstIMspI_PA	39.2
8472	Opata_3595485_PstIMspI_PA	39.2
8473	Opata_3600137_PstIMspI_PA	39.2
8474	Opata_3617530_PstIMspI_PA	39.2
8475	Opata_3619402_PstIMspI_PA	39.2
8476	Opata_3623758_PstIMspI_PA	39.2
8477	Opata_3681860_PstIMspI_PA	39.2
8478	Opata_3688975_PstIMspI_PA	39.2
8479	Opata_369206_PstIMspI_PA	39.2
8480	Opata_370403_PstIMspI_PA	39.2
8481	Opata_3769034_PstIMspI_PA	39.2
8482	Opata_379063_PstIMspI_PA	39.2
8483	Opata_3808415_PstIMspI_PA	39.2
8484	Opata_3813652_PstIMspI_PA	39.2
8485	Opata_3828308_PstIMspI_PA	39.2
8486	Opata_3841160_PstIMspI_PA	39.2
8487	Opata_3844710_PstIMspI_PA	39.2
8488	Opata_3887746_PstIMspI_PA	39.2
8489	Opata_3891397_PstIMspI_PA	39.2
8490	Opata_391424_PstIMspI_PA	39.2
8491	Opata_3931117_PstIMspI_PA	39.2
8492	Opata_3935923_PstIMspI_PA	39.2
8493	Opata_394568_PstIMspI_PA	39.2
8494	Opata_3947054_PstIMspI_PA	39.2
8495	Opata_3948151_PstIMspI_PA	39.2
8496	Opata_3955772_PstIMspI_PA	39.2
8497	Opata_3965206_PstIMspI_PA	39.2
8498	Opata_3986507_PstIMspI_PA	39.2
8499	Opata_398759_PstIMspI_PA	39.2
8500	Opata_4004237_PstIMspI_PA	39.2
8501	Opata_4051616_PstIMspI_PA	39.2
8502	Opata_4055426_PstIMspI_PA	39.2
8503	Opata_4061019_PstIMspI_PA	39.2
8504	Opata_4067735_PstIMspI_PA	39.2
8505	Opata_4076730_PstIMspI_PA	39.2
8506	Opata_408771_PstIMspI_PA	39.2
8507	Opata_4099392_PstIMspI_PA	39.2
8508	Opata_413067_PstIMspI_PA	39.2
8509	Opata_413801_PstIMspI_PA	39.2
8510	Opata_4176645_PstIMspI_PA	39.2
8511	Opata_4179463_PstIMspI_PA	39.2
8512	Opata_419371_PstIMspI_PA	39.2
8513	Opata_4197660_PstIMspI_PA	39.2
8514	Opata_4210889_PstIMspI_PA	39.2
8515	Opata_4256202_PstIMspI_PA	39.2
8516	Opata_435103_PstIMspI_PA	39.2
8517	Opata_440824_PstIMspI_PA	39.2
8518	Opata_483134_PstIMspI_PA	39.2
8519	Opata_502747_PstIMspI_PA	39.2
8520	Opata_513379_PstIMspI_PA	39.2
8521	Opata_513631_PstIMspI_PA	39.2
8522	Opata_514512_PstIMspI_PA	39.2
8523	Opata_517581_PstIMspI_PA	39.2
8524	Opata_521837_PstIMspI_PA	39.2
8525	Opata_524550_PstIMspI_PA	39.2
8526	Opata_549977_PstIMspI_PA	39.2
8527	Opata_58315_PstIMspI_PA	39.2
8528	Opata_595270_PstIMspI_PA	39.2
8529	Opata_614611_PstIMspI_PA	39.2
8530	Opata_617667_PstIMspI_PA	39.2
8531	Opata_624409_PstIMspI_PA	39.2
8532	Opata_633221_PstIMspI_PA	39.2
8533	Opata_649039_PstIMspI_PA	39.2
8534	Opata_650762_PstIMspI_PA	39.2
8535	Opata_652303_PstIMspI_PA	39.2
8536	Opata_654554_PstIMspI_PA	39.2
8537	Opata_673401_PstIMspI_PA	39.2
8538	Opata_67431_PstIMspI_PA	39.2
8539	Opata_682078_PstIMspI_PA	39.2
8540	Opata_701110_PstIMspI_PA	39.2
8541	Opata_708995_PstIMspI_PA	39.2
8542	Opata_720648_PstIMspI_PA	39.2
8543	Opata_742184_PstIMspI_PA	39.2
8544	Opata_744229_PstIMspI_PA	39.2
8545	Opata_749893_PstIMspI_PA	39.2
8546	Opata_764090_PstIMspI_PA	39.2
8547	Opata_765573_PstIMspI_PA	39.2
8548	Opata_788379_PstIMspI_PA	39.2
8549	Opata_789482_PstIMspI_PA	39.2
8550	Opata_799218_PstIMspI_PA	39.2
8551	Opata_81830_PstIMspI_PA	39.2
8552	Opata_830336_PstIMspI_PA	39.2
8553	Opata_837139_PstIMspI_PA	39.2
8554	Opata_847196_PstIMspI_PA	39.2
8555	Opata_847666_PstIMspI_PA	39.2
8556	Opata_848099_PstIMspI_PA	39.2
8557	Opata_850371_PstIMspI_PA	39.2
8558	Opata_854703_PstIMspI_PA	39.2
8559	Opata_854892_PstIMspI_PA	39.2
8560	Opata_860465_PstIMspI_PA	39.2
8561	Opata_867160_PstIMspI_PA	39.2
8562	Opata_875299_PstIMspI_PA	39.2
8563	Opata_886586_PstIMspI_PA	39.2
8564	Opata_887766_PstIMspI_PA	39.2
8565	Opata_891_PstIMspI_PA	39.2
8566	Opata_900189_PstIMspI_PA	39.2
8567	Opata_944400_PstIMspI_PA	39.2
8568	Opata_947988_PstIMspI_PA	39.2
8569	Opata_961325_PstIMspI_PA	39.2
8570	Opata_966268_PstIMspI_PA	39.2
8571	Opata_968595_PstIMspI_PA	39.2
8572	Opata_97884_PstIMspI_PA	39.2
8573	Opata_982385_PstIMspI_PA	39.2
8574	Opata_994820_PstIMspI_PA	39.2
8575	Opata_997853_PstIMspI_PA	39.2
8576	Opata_412032_29_PstIMseI_SNP	39.2
8577	Opata_100962_PstIMluI_PA	39.2
8578	Opata_1284507_PstIMluI_PA	39.2
8579	Opata_1292852_PstIMluI_PA	39.2
8580	Opata_137785_PstIMluI_PA	39.2
8581	Opata_1387741_PstIMluI_PA	39.2
8582	Opata_1537038_PstIMluI_PA	39.2
8583	Opata_1629084_PstIMluI_PA	39.2
8584	Opata_1758191_PstIMluI_PA	39.2
8585	Opata_1787985_PstIMluI_PA	39.2
8586	Opata_1799669_PstIMluI_PA	39.2
8587	Opata_18067_PstIMluI_PA	39.2
8588	Opata_1908322_PstIMluI_PA	39.2
8589	Opata_2161991_PstIMluI_PA	39.2
8590	Opata_22597_PstIMluI_PA	39.2
8591	Opata_2317838_PstIMluI_PA	39.2
8592	Opata_240106_PstIMluI_PA	39.2
8593	Opata_2493564_PstIMluI_PA	39.2
8594	Opata_25984_PstIMluI_PA	39.2
8595	Opata_26256_PstIMluI_PA	39.2
8596	Opata_2706167_PstIMluI_PA	39.2
8597	Opata_273226_PstIMluI_PA	39.2
8598	Opata_2772457_PstIMluI_PA	39.2
8599	Opata_2776894_PstIMluI_PA	39.2
8600	Opata_2816870_PstIMluI_PA	39.2
8601	Opata_282759_PstIMluI_PA	39.2
8602	Opata_307479_PstIMluI_PA	39.2
8603	Opata_350488_PstIMluI_PA	39.2
8604	Opata_361290_PstIMluI_PA	39.2
8605	Opata_539309_PstIMluI_PA	39.2
8606	Opata_543410_PstIMluI_PA	39.2
8607	Opata_556333_PstIMluI_PA	39.2
8608	Opata_650980_PstIMluI_PA	39.2
8609	Opata_660888_PstIMluI_PA	39.2
8610	Opata_667394_PstIMluI_PA	39.2
8611	Opata_719591_PstIMluI_PA	39.2
8612	Opata_730892_PstIMluI_PA	39.2
8613	Opata_858247_PstIMluI_PA	39.2
8614	Opata_96108_PstIMluI_PA	39.2
8615	Opata_99347_PstIMluI_PA	39.2
8616	Opata_1016787_PstIMseI_PA	39.2
8617	Opata_101767_PstIMseI_PA	39.2
8618	Opata_1018875_PstIMseI_PA	39.2
8619	Opata_1019453_PstIMseI_PA	39.2
8620	Opata_1028330_PstIMseI_PA	39.2
8621	Opata_1030947_PstIMseI_PA	39.2
8622	Opata_1036628_PstIMseI_PA	39.2
8623	Opata_1036932_PstIMseI_PA	39.2
8624	Opata_1038007_PstIMseI_PA	39.2
8625	Opata_104266_PstIMseI_PA	39.2
8626	Opata_1043367_PstIMseI_PA	39.2
8627	Opata_1046329_PstIMseI_PA	39.2
8628	Opata_1048468_PstIMseI_PA	39.2
8629	Opata_104925_PstIMseI_PA	39.2
8630	Opata_1074626_PstIMseI_PA	39.2
8631	Opata_1078188_PstIMseI_PA	39.2
8632	Opata_1079718_PstIMseI_PA	39.2
8633	Opata_1107325_PstIMseI_PA	39.2
8634	Opata_1117166_PstIMseI_PA	39.2
8635	Opata_11246_PstIMseI_PA	39.2
8636	Opata_1128706_PstIMseI_PA	39.2
8637	Opata_1143728_PstIMseI_PA	39.2
8638	Opata_1157766_PstIMseI_PA	39.2
8639	Opata_1163549_PstIMseI_PA	39.2
8640	Opata_117219_PstIMseI_PA	39.2
8641	Opata_1175516_PstIMseI_PA	39.2
8642	Opata_1185602_PstIMseI_PA	39.2
8643	Opata_1198064_PstIMseI_PA	39.2
8644	Opata_1220795_PstIMseI_PA	39.2
8645	Opata_1229881_PstIMseI_PA	39.2
8646	Opata_12298_PstIMseI_PA	39.2
8647	Opata_1229967_PstIMseI_PA	39.2
8648	Opata_123002_PstIMseI_PA	39.2
8649	Opata_1239620_PstIMseI_PA	39.2
8650	Opata_1256230_PstIMseI_PA	39.2
8651	Opata_1268904_PstIMseI_PA	39.2
8652	Opata_1274024_PstIMseI_PA	39.2
8653	Opata_1276952_PstIMseI_PA	39.2
8654	Opata_1302798_PstIMseI_PA	39.2
8655	Opata_1304865_PstIMseI_PA	39.2
8656	Opata_1308554_PstIMseI_PA	39.2
8657	Opata_1321040_PstIMseI_PA	39.2
8658	Opata_1321120_PstIMseI_PA	39.2
8659	Opata_1322985_PstIMseI_PA	39.2
8660	Opata_1333535_PstIMseI_PA	39.2
8661	Opata_1355059_PstIMseI_PA	39.2
8662	Opata_136731_PstIMseI_PA	39.2
8663	Opata_1403422_PstIMseI_PA	39.2
8664	Opata_1413486_PstIMseI_PA	39.2
8665	Opata_142972_PstIMseI_PA	39.2
8666	Opata_143010_PstIMseI_PA	39.2
8667	Opata_143347_PstIMseI_PA	39.2
8668	Opata_146380_PstIMseI_PA	39.2
8669	Opata_1476928_PstIMseI_PA	39.2
8670	Opata_153173_PstIMseI_PA	39.2
8671	Opata_154781_PstIMseI_PA	39.2
8672	Opata_155353_PstIMseI_PA	39.2
8673	Opata_158325_PstIMseI_PA	39.2
8674	Opata_159421_PstIMseI_PA	39.2
8675	Opata_1598423_PstIMseI_PA	39.2
8676	Opata_164267_PstIMseI_PA	39.2
8677	Opata_167557_PstIMseI_PA	39.2
8678	Opata_1690576_PstIMseI_PA	39.2
8679	Opata_1699582_PstIMseI_PA	39.2
8680	Opata_1712375_PstIMseI_PA	39.2
8681	Opata_172121_PstIMseI_PA	39.2
8682	Opata_172376_PstIMseI_PA	39.2
8683	Opata_173231_PstIMseI_PA	39.2
8684	Opata_1754371_PstIMseI_PA	39.2
8685	Opata_176277_PstIMseI_PA	39.2
8686	Opata_1772080_PstIMseI_PA	39.2
8687	Opata_179932_PstIMseI_PA	39.2
8688	Opata_182313_PstIMseI_PA	39.2
8689	Opata_1836_PstIMseI_PA	39.2
8690	Opata_1887063_PstIMseI_PA	39.2
8691	Opata_189798_PstIMseI_PA	39.2
8692	Opata_190656_PstIMseI_PA	39.2
8693	Opata_190802_PstIMseI_PA	39.2
8694	Opata_1926726_PstIMseI_PA	39.2
8695	Opata_196124_PstIMseI_PA	39.2
8696	Opata_206624_PstIMseI_PA	39.2
8697	Opata_209119_PstIMseI_PA	39.2
8698	Opata_212007_PstIMseI_PA	39.2
8699	Opata_217767_PstIMseI_PA	39.2
8700	Opata_227052_PstIMseI_PA	39.2
8701	Opata_227279_PstIMseI_PA	39.2
8702	Opata_2329813_PstIMseI_PA	39.2
8703	Opata_2343084_PstIMseI_PA	39.2
8704	Opata_2376806_PstIMseI_PA	39.2
8705	Opata_240365_PstIMseI_PA	39.2
8706	Opata_2472402_PstIMseI_PA	39.2
8707	Opata_2497_PstIMseI_PA	39.2
8708	Opata_253070_PstIMseI_PA	39.2
8709	Opata_266605_PstIMseI_PA	39.2
8710	Opata_2689479_PstIMseI_PA	39.2
8711	Opata_269995_PstIMseI_PA	39.2
8712	Opata_273777_PstIMseI_PA	39.2
8713	Opata_2740034_PstIMseI_PA	39.2
8714	Opata_278943_PstIMseI_PA	39.2
8715	Opata_283455_PstIMseI_PA	39.2
8716	Opata_29041_PstIMseI_PA	39.2
8717	Opata_2994445_PstIMseI_PA	39.2
8718	Opata_301598_PstIMseI_PA	39.2
8719	Opata_309587_PstIMseI_PA	39.2
8720	Opata_313551_PstIMseI_PA	39.2
8721	Opata_3151919_PstIMseI_PA	39.2
8722	Opata_3165025_PstIMseI_PA	39.2
8723	Opata_3196723_PstIMseI_PA	39.2
8724	Opata_323063_PstIMseI_PA	39.2
8725	Opata_332066_PstIMseI_PA	39.2
8726	Opata_332545_PstIMseI_PA	39.2
8727	Opata_332893_PstIMseI_PA	39.2
8728	Opata_3370254_PstIMseI_PA	39.2
8729	Opata_3373859_PstIMseI_PA	39.2
8730	Opata_3471137_PstIMseI_PA	39.2
8731	Opata_355475_PstIMseI_PA	39.2
8732	Opata_356768_PstIMseI_PA	39.2
8733	Opata_362938_PstIMseI_PA	39.2
8734	Opata_367852_PstIMseI_PA	39.2
8735	Opata_36883_PstIMseI_PA	39.2
8736	Opata_375654_PstIMseI_PA	39.2
8737	Opata_3780489_PstIMseI_PA	39.2
8738	Opata_381922_PstIMseI_PA	39.2
8739	Opata_38808_PstIMseI_PA	39.2
8740	Opata_388584_PstIMseI_PA	39.2
8741	Opata_388929_PstIMseI_PA	39.2
8742	Opata_392560_PstIMseI_PA	39.2
8743	Opata_3928880_PstIMseI_PA	39.2
8744	Opata_394456_PstIMseI_PA	39.2
8745	Opata_401771_PstIMseI_PA	39.2
8746	Opata_404104_PstIMseI_PA	39.2
8747	Opata_4062281_PstIMseI_PA	39.2
8748	Opata_4076062_PstIMseI_PA	39.2
8749	Opata_408285_PstIMseI_PA	39.2
8750	Opata_412908_PstIMseI_PA	39.2
8751	Opata_414264_PstIMseI_PA	39.2
8752	Opata_4169031_PstIMseI_PA	39.2
8753	Opata_4182450_PstIMseI_PA	39.2
8754	Opata_419170_PstIMseI_PA	39.2
8755	Opata_419687_PstIMseI_PA	39.2
8756	Opata_422663_PstIMseI_PA	39.2
8757	Opata_424929_PstIMseI_PA	39.2
8758	Opata_426_PstIMseI_PA	39.2
8759	Opata_4273170_PstIMseI_PA	39.2
8760	Opata_43079_PstIMseI_PA	39.2
8761	Opata_440436_PstIMseI_PA	39.2
8762	Opata_451873_PstIMseI_PA	39.2
8763	Opata_45276_PstIMseI_PA	39.2
8764	Opata_462376_PstIMseI_PA	39.2
8765	Opata_467115_PstIMseI_PA	39.2
8766	Opata_46903_PstIMseI_PA	39.2
8767	Opata_469496_PstIMseI_PA	39.2
8768	Opata_494395_PstIMseI_PA	39.2
8769	Opata_503135_PstIMseI_PA	39.2
8770	Opata_513217_PstIMseI_PA	39.2
8771	Opata_520676_PstIMseI_PA	39.2
8772	Opata_529318_PstIMseI_PA	39.2
8773	Opata_539705_PstIMseI_PA	39.2
8774	Opata_54420_PstIMseI_PA	39.2
8775	Opata_54681_PstIMseI_PA	39.2
8776	Opata_551059_PstIMseI_PA	39.2
8777	Opata_554546_PstIMseI_PA	39.2
8778	Opata_568858_PstIMseI_PA	39.2
8779	Opata_57014_PstIMseI_PA	39.2
8780	Opata_578766_PstIMseI_PA	39.2
8781	Opata_58079_PstIMseI_PA	39.2
8782	Opata_582216_PstIMseI_PA	39.2
8783	Opata_583712_PstIMseI_PA	39.2
8784	Opata_589165_PstIMseI_PA	39.2
8785	Opata_595218_PstIMseI_PA	39.2
8786	Opata_602254_PstIMseI_PA	39.2
8787	Opata_607185_PstIMseI_PA	39.2
8788	Opata_631778_PstIMseI_PA	39.2
8789	Opata_632875_PstIMseI_PA	39.2
8790	Opata_639338_PstIMseI_PA	39.2
8791	Opata_63939_PstIMseI_PA	39.2
8792	Opata_650856_PstIMseI_PA	39.2
8793	Opata_656771_PstIMseI_PA	39.2
8794	Opata_657303_PstIMseI_PA	39.2
8795	Opata_660373_PstIMseI_PA	39.2
8796	Opata_669771_PstIMseI_PA	39.2
8797	Opata_673596_PstIMseI_PA	39.2
8798	Opata_68269_PstIMseI_PA	39.2
8799	Opata_684341_PstIMseI_PA	39.2
8800	Opata_701258_PstIMseI_PA	39.2
8801	Opata_704585_PstIMseI_PA	39.2
8802	Opata_705586_PstIMseI_PA	39.2
8803	Opata_706791_PstIMseI_PA	39.2
8804	Opata_711107_PstIMseI_PA	39.2
8805	Opata_71170_PstIMseI_PA	39.2
8806	Opata_716303_PstIMseI_PA	39.2
8807	Opata_721255_PstIMseI_PA	39.2
8808	Opata_722087_PstIMseI_PA	39.2
8809	Opata_723275_PstIMseI_PA	39.2
8810	Opata_723931_PstIMseI_PA	39.2
8811	Opata_730275_PstIMseI_PA	39.2
8812	Opata_73753_PstIMseI_PA	39.2
8813	Opata_740428_PstIMseI_PA	39.2
8814	Opata_744005_PstIMseI_PA	39.2
8815	Opata_762613_PstIMseI_PA	39.2
8816	Opata_768574_PstIMseI_PA	39.2
8817	Opata_771233_PstIMseI_PA	39.2
8818	Opata_773083_PstIMseI_PA	39.2
8819	Opata_791459_PstIMseI_PA	39.2
8820	Opata_810148_PstIMseI_PA	39.2
8821	Opata_812292_PstIMseI_PA	39.2
8822	Opata_813368_PstIMseI_PA	39.2
8823	Opata_813597_PstIMseI_PA	39.2
8824	Opata_814783_PstIMseI_PA	39.2
8825	Opata_824951_PstIMseI_PA	39.2
8826	Opata_825585_PstIMseI_PA	39.2
8827	Opata_8287_PstIMseI_PA	39.2
8828	Opata_830967_PstIMseI_PA	39.2
8829	Opata_83254_PstIMseI_PA	39.2
8830	Opata_83473_PstIMseI_PA	39.2
8831	Opata_847826_PstIMseI_PA	39.2
8832	Opata_849140_PstIMseI_PA	39.2
8833	Opata_856617_PstIMseI_PA	39.2
8834	Opata_8600_PstIMseI_PA	39.2
8835	Opata_865378_PstIMseI_PA	39.2
8836	Opata_87239_PstIMseI_PA	39.2
8837	Opata_887138_PstIMseI_PA	39.2
8838	Opata_893924_PstIMseI_PA	39.2
8839	Opata_904147_PstIMseI_PA	39.2
8840	Opata_91041_PstIMseI_PA	39.2
8841	Opata_924561_PstIMseI_PA	39.2
8842	Opata_941238_PstIMseI_PA	39.2
8843	Opata_943592_PstIMseI_PA	39.2
8844	Opata_948911_PstIMseI_PA	39.2
8845	Opata_950759_PstIMseI_PA	39.2
8846	Opata_951280_PstIMseI_PA	39.2
8847	Opata_96243_PstIMseI_PA	39.2
8848	Opata_980818_PstIMseI_PA	39.2
8849	Opata_98229_PstIMseI_PA	39.2
8850	Opata_984802_PstIMseI_PA	39.2
8851	Opata_1031877_PstIMspI_PA	39.2
8852	Opata_106819_PstIMspI_PA	39.2
8853	Opata_108876_PstIMspI_PA	39.2
8854	Opata_113350_PstIMspI_PA	39.2
8855	Opata_11534_PstIMspI_PA	39.2
8856	Opata_119052_PstIMspI_PA	39.2
8857	Opata_119773_PstIMspI_PA	39.2
8858	Opata_122179_PstIMspI_PA	39.2
8859	Opata_122892_PstIMspI_PA	39.2
8860	Opata_123754_PstIMspI_PA	39.2
8861	Opata_129715_PstIMspI_PA	39.2
8862	Opata_130258_PstIMspI_PA	39.2
8863	Opata_130391_PstIMspI_PA	39.2
8864	Opata_131418_PstIMspI_PA	39.2
8865	Opata_1369016_PstIMspI_PA	39.2
8866	Opata_136979_PstIMspI_PA	39.2
8867	Opata_137982_PstIMspI_PA	39.2
8868	Opata_144505_PstIMspI_PA	39.2
8869	Opata_148563_PstIMspI_PA	39.2
8870	Opata_1527384_PstIMspI_PA	39.2
8871	Opata_1546086_PstIMspI_PA	39.2
8872	Opata_155110_PstIMspI_PA	39.2
8873	Opata_169492_PstIMspI_PA	39.2
8874	Opata_1741699_PstIMspI_PA	39.2
8875	Opata_174179_PstIMspI_PA	39.2
8876	Opata_1806831_PstIMspI_PA	39.2
8877	Opata_1826338_PstIMspI_PA	39.2
8878	Opata_1858348_PstIMspI_PA	39.2
8879	Opata_1871644_PstIMspI_PA	39.2
8880	Opata_188447_PstIMspI_PA	39.2
8881	Opata_18938_PstIMspI_PA	39.2
8882	Opata_1975816_PstIMspI_PA	39.2
8883	Opata_200685_PstIMspI_PA	39.2
8884	Opata_204494_PstIMspI_PA	39.2
8885	Opata_205727_PstIMspI_PA	39.2
8886	Opata_205880_PstIMspI_PA	39.2
8887	Opata_208202_PstIMspI_PA	39.2
8888	Opata_211399_PstIMspI_PA	39.2
8889	Opata_2123772_PstIMspI_PA	39.2
8890	Opata_214186_PstIMspI_PA	39.2
8891	Opata_215212_PstIMspI_PA	39.2
8892	Opata_2182145_PstIMspI_PA	39.2
8893	Opata_224690_PstIMspI_PA	39.2
8894	Opata_23010_PstIMspI_PA	39.2
8895	Opata_2319124_PstIMspI_PA	39.2
8896	Opata_23503_PstIMspI_PA	39.2
8897	Opata_236670_PstIMspI_PA	39.2
8898	Opata_2404098_PstIMspI_PA	39.2
8899	Opata_2472673_PstIMspI_PA	39.2
8900	Opata_2517920_PstIMspI_PA	39.2
8901	Opata_26157_PstIMspI_PA	39.2
8902	Opata_2657761_PstIMspI_PA	39.2
8903	Opata_26834_PstIMspI_PA	39.2
8904	Opata_2724124_PstIMspI_PA	39.2
8905	Opata_2736679_PstIMspI_PA	39.2
8906	Opata_2780128_PstIMspI_PA	39.2
8907	Opata_2792770_PstIMspI_PA	39.2
8908	Opata_2826356_PstIMspI_PA	39.2
8909	Opata_28744_PstIMspI_PA	39.2
8910	Opata_2952604_PstIMspI_PA	39.2
8911	Opata_29577_PstIMspI_PA	39.2
8912	Opata_3023871_PstIMspI_PA	39.2
8913	Opata_3035176_PstIMspI_PA	39.2
8914	Opata_3052890_PstIMspI_PA	39.2
8915	Opata_3058021_PstIMspI_PA	39.2
8916	Opata_3152479_PstIMspI_PA	39.2
8917	Opata_3180217_PstIMspI_PA	39.2
8918	Opata_3499374_PstIMspI_PA	39.2
8919	Opata_3521703_PstIMspI_PA	39.2
8920	Opata_37954_PstIMspI_PA	39.2
8921	Opata_3869825_PstIMspI_PA	39.2
8922	Opata_394047_PstIMspI_PA	39.2
8923	Opata_3960622_PstIMspI_PA	39.2
8924	Opata_3972989_PstIMspI_PA	39.2
8925	Opata_4014044_PstIMspI_PA	39.2
8926	Opata_4046351_PstIMspI_PA	39.2
8927	Opata_42506_PstIMspI_PA	39.2
8928	Opata_426144_PstIMspI_PA	39.2
8929	Opata_45805_PstIMspI_PA	39.2
8930	Opata_46151_PstIMspI_PA	39.2
8931	Opata_471556_PstIMspI_PA	39.2
8932	Opata_524964_PstIMspI_PA	39.2
8933	Opata_525774_PstIMspI_PA	39.2
8934	Opata_55956_PstIMspI_PA	39.2
8935	Opata_588749_PstIMspI_PA	39.2
8936	Opata_59150_PstIMspI_PA	39.2
8937	Opata_641003_PstIMspI_PA	39.2
8938	Opata_694492_PstIMspI_PA	39.2
8939	Opata_716310_PstIMspI_PA	39.2
8940	Opata_77492_PstIMspI_PA	39.2
8941	Opata_79025_PstIMspI_PA	39.2
8942	Opata_794086_PstIMspI_PA	39.2
8943	Opata_886_PstIMspI_PA	39.2
8944	Opata_915153_PstIMspI_PA	39.2
8945	Opata_1016601_PstIMluI_PA	39.2
8946	Opata_1030778_PstIMluI_PA	39.2
8947	Opata_1231966_PstIMluI_PA	39.2
8948	Opata_1385716_PstIMluI_PA	39.2
8949	Opata_140929_PstIMluI_PA	39.2
8950	Opata_1490908_PstIMluI_PA	39.2
8951	Opata_1554151_PstIMluI_PA	39.2
8952	Opata_1555825_PstIMluI_PA	39.2
8953	Opata_1561731_PstIMluI_PA	39.2
8954	Opata_1567306_PstIMluI_PA	39.2
8955	Opata_1592365_PstIMluI_PA	39.2
8956	Opata_1598728_PstIMluI_PA	39.2
8957	Opata_1640204_PstIMluI_PA	39.2
8958	Opata_1664019_PstIMluI_PA	39.2
8959	Opata_1694955_PstIMluI_PA	39.2
8960	Opata_2107922_PstIMluI_PA	39.2
8961	Opata_2111144_PstIMluI_PA	39.2
8962	Opata_2145257_PstIMluI_PA	39.2
8963	Opata_2315540_PstIMluI_PA	39.2
8964	Opata_2370571_PstIMluI_PA	39.2
8965	Opata_2416395_PstIMluI_PA	39.2
8966	Opata_2497352_PstIMluI_PA	39.2
8967	Opata_350879_PstIMluI_PA	39.2
8968	Opata_411229_PstIMluI_PA	39.2
8969	Opata_512192_PstIMluI_PA	39.2
8970	Opata_542046_PstIMluI_PA	39.2
8971	Opata_589531_PstIMluI_PA	39.2
8972	Opata_61382_PstIMluI_PA	39.2
8973	Opata_668706_PstIMluI_PA	39.2
8974	Opata_811061_PstIMluI_PA	39.2
8975	Opata_813260_PstIMluI_PA	39.2
8976	Opata_913000_PstIMluI_PA	39.2
8977	Opata_959234_PstIMluI_PA	39.2
8978	Opata_103209_PstIMseI_PA	39.2
8979	Opata_103858_PstIMseI_PA	39.2
8980	Opata_104130_PstIMseI_PA	39.2
8981	Opata_1049452_PstIMseI_PA	39.2
8982	Opata_1088445_PstIMseI_PA	39.2
8983	Opata_1121836_PstIMseI_PA	39.2
8984	Opata_1123859_PstIMseI_PA	39.2
8985	Opata_112588_PstIMseI_PA	39.2
8986	Opata_112593_PstIMseI_PA	39.2
8987	Opata_1143065_PstIMseI_PA	39.2
8988	Opata_1151973_PstIMseI_PA	39.2
8989	Opata_1156028_PstIMseI_PA	39.2
8990	Opata_1161176_PstIMseI_PA	39.2
8991	Opata_1217631_PstIMseI_PA	39.2
8992	Opata_1226472_PstIMseI_PA	39.2
8993	Opata_123669_PstIMseI_PA	39.2
8994	Opata_1238470_PstIMseI_PA	39.2
8995	Opata_1259535_PstIMseI_PA	39.2
8996	Opata_126530_PstIMseI_PA	39.2
8997	Opata_1273535_PstIMseI_PA	39.2
8998	Opata_1281344_PstIMseI_PA	39.2
8999	Opata_1284023_PstIMseI_PA	39.2
9000	Opata_128797_PstIMseI_PA	39.2
9001	Opata_12902_PstIMseI_PA	39.2
9002	Opata_1318105_PstIMseI_PA	39.2
9003	Opata_132945_PstIMseI_PA	39.2
9004	Opata_1345752_PstIMseI_PA	39.2
9005	Opata_1357000_PstIMseI_PA	39.2
9006	Opata_1359368_PstIMseI_PA	39.2
9007	Opata_1377028_PstIMseI_PA	39.2
9008	Opata_139833_PstIMseI_PA	39.2
9009	Opata_148720_PstIMseI_PA	39.2
9010	Opata_154293_PstIMseI_PA	39.2
9011	Opata_154705_PstIMseI_PA	39.2
9012	Opata_15683_PstIMseI_PA	39.2
9013	Opata_15798_PstIMseI_PA	39.2
9014	Opata_1614996_PstIMseI_PA	39.2
9015	Opata_161527_PstIMseI_PA	39.2
9016	Opata_1663164_PstIMseI_PA	39.2
9017	Opata_1729332_PstIMseI_PA	39.2
9018	Opata_177017_PstIMseI_PA	39.2
9019	Opata_177326_PstIMseI_PA	39.2
9020	Opata_178566_PstIMseI_PA	39.2
9021	Opata_1787631_PstIMseI_PA	39.2
9022	Opata_181502_PstIMseI_PA	39.2
9023	Opata_1885533_PstIMseI_PA	39.2
9024	Opata_1888462_PstIMseI_PA	39.2
9025	Opata_192583_PstIMseI_PA	39.2
9026	Opata_19322_PstIMseI_PA	39.2
9027	Opata_1940739_PstIMseI_PA	39.2
9028	Opata_195518_PstIMseI_PA	39.2
9029	Opata_1976921_PstIMseI_PA	39.2
9030	Opata_200669_PstIMseI_PA	39.2
9031	Opata_21038_PstIMseI_PA	39.2
9032	Opata_2112792_PstIMseI_PA	39.2
9033	Opata_218313_PstIMseI_PA	39.2
9034	Opata_2256828_PstIMseI_PA	39.2
9035	Opata_226636_PstIMseI_PA	39.2
9036	Opata_228619_PstIMseI_PA	39.2
9037	Opata_234231_PstIMseI_PA	39.2
9038	Opata_2361498_PstIMseI_PA	39.2
9039	Opata_237518_PstIMseI_PA	39.2
9040	Opata_240056_PstIMseI_PA	39.2
9041	Opata_240902_PstIMseI_PA	39.2
9042	Opata_2439786_PstIMseI_PA	39.2
9043	Opata_2444090_PstIMseI_PA	39.2
9044	Opata_244990_PstIMseI_PA	39.2
9045	Opata_2457007_PstIMseI_PA	39.2
9046	Opata_249440_PstIMseI_PA	39.2
9047	Opata_254995_PstIMseI_PA	39.2
9048	Opata_255129_PstIMseI_PA	39.2
9049	Opata_25910_PstIMseI_PA	39.2
9050	Opata_2612795_PstIMseI_PA	39.2
9051	Opata_267340_PstIMseI_PA	39.2
9052	Opata_267411_PstIMseI_PA	39.2
9053	Opata_2755923_PstIMseI_PA	39.2
9054	Opata_2830597_PstIMseI_PA	39.2
9055	Opata_283279_PstIMseI_PA	39.2
9056	Opata_3015608_PstIMseI_PA	39.2
9057	Opata_3039809_PstIMseI_PA	39.2
9058	Opata_306337_PstIMseI_PA	39.2
9059	Opata_313674_PstIMseI_PA	39.2
9060	Opata_315138_PstIMseI_PA	39.2
9061	Opata_3199271_PstIMseI_PA	39.2
9062	Opata_3232673_PstIMseI_PA	39.2
9063	Opata_326208_PstIMseI_PA	39.2
9064	Opata_329812_PstIMseI_PA	39.2
9065	Opata_3322772_PstIMseI_PA	39.2
9066	Opata_332664_PstIMseI_PA	39.2
9067	Opata_3350803_PstIMseI_PA	39.2
9068	Opata_3368427_PstIMseI_PA	39.2
9069	Opata_3381705_PstIMseI_PA	39.2
9070	Opata_348167_PstIMseI_PA	39.2
9071	Opata_352628_PstIMseI_PA	39.2
9072	Opata_352651_PstIMseI_PA	39.2
9073	Opata_363972_PstIMseI_PA	39.2
9074	Opata_3677320_PstIMseI_PA	39.2
9075	Opata_370422_PstIMseI_PA	39.2
9076	Opata_372901_PstIMseI_PA	39.2
9077	Opata_3760005_PstIMseI_PA	39.2
9078	Opata_38057_PstIMseI_PA	39.2
9079	Opata_3875169_PstIMseI_PA	39.2
9080	Opata_409694_PstIMseI_PA	39.2
9081	Opata_409741_PstIMseI_PA	39.2
9082	Opata_432842_PstIMseI_PA	39.2
9083	Opata_435198_PstIMseI_PA	39.2
9084	Opata_436289_PstIMseI_PA	39.2
9085	Opata_447557_PstIMseI_PA	39.2
9086	Opata_4493782_PstIMseI_PA	39.2
9087	Opata_452163_PstIMseI_PA	39.2
9088	Opata_45751_PstIMseI_PA	39.2
9089	Opata_460009_PstIMseI_PA	39.2
9090	Opata_466882_PstIMseI_PA	39.2
9091	Opata_47543_PstIMseI_PA	39.2
9092	Opata_49472_PstIMseI_PA	39.2
9093	Opata_498618_PstIMseI_PA	39.2
9094	Opata_535238_PstIMseI_PA	39.2
9095	Opata_535665_PstIMseI_PA	39.2
9096	Opata_540330_PstIMseI_PA	39.2
9097	Opata_552891_PstIMseI_PA	39.2
9098	Opata_558083_PstIMseI_PA	39.2
9099	Opata_583597_PstIMseI_PA	39.2
9100	Opata_599246_PstIMseI_PA	39.2
9101	Opata_600009_PstIMseI_PA	39.2
9102	Opata_624939_PstIMseI_PA	39.2
9103	Opata_634065_PstIMseI_PA	39.2
9104	Opata_637517_PstIMseI_PA	39.2
9105	Opata_639574_PstIMseI_PA	39.2
9106	Opata_648180_PstIMseI_PA	39.2
9107	Opata_651439_PstIMseI_PA	39.2
9108	Opata_652974_PstIMseI_PA	39.2
9109	Opata_66017_PstIMseI_PA	39.2
9110	Opata_671818_PstIMseI_PA	39.2
9111	Opata_682841_PstIMseI_PA	39.2
9112	Opata_69989_PstIMseI_PA	39.2
9113	Opata_718178_PstIMseI_PA	39.2
9114	Opata_735822_PstIMseI_PA	39.2
9115	Opata_737244_PstIMseI_PA	39.2
9116	Opata_756637_PstIMseI_PA	39.2
9117	Opata_7621_PstIMseI_PA	39.2
9118	Opata_763870_PstIMseI_PA	39.2
9119	Opata_792022_PstIMseI_PA	39.2
9120	Opata_799379_PstIMseI_PA	39.2
9121	Opata_80544_PstIMseI_PA	39.2
9122	Opata_836175_PstIMseI_PA	39.2
9123	Opata_868785_PstIMseI_PA	39.2
9124	Opata_868930_PstIMseI_PA	39.2
9125	Opata_899811_PstIMseI_PA	39.2
9126	Opata_91231_PstIMseI_PA	39.2
9127	Opata_93351_PstIMseI_PA	39.2
9128	Opata_942905_PstIMseI_PA	39.2
9129	Opata_944328_PstIMseI_PA	39.2
9130	Opata_973443_PstIMseI_PA	39.2
9131	Opata_982308_PstIMseI_PA	39.2
9132	Opata_990258_PstIMseI_PA	39.2
9133	Opata_992782_PstIMseI_PA	39.2
9134	Opata_100106_PstIMspI_PA	39.2
9135	Opata_101136_PstIMspI_PA	39.2
9136	Opata_106455_PstIMspI_PA	39.2
9137	Opata_107578_PstIMspI_PA	39.2
9138	Opata_108357_PstIMspI_PA	39.2
9139	Opata_1127376_PstIMspI_PA	39.2
9140	Opata_113807_PstIMspI_PA	39.2
9141	Opata_116352_PstIMspI_PA	39.2
9142	Opata_117425_PstIMspI_PA	39.2
9143	Opata_120496_PstIMspI_PA	39.2
9144	Opata_121831_PstIMspI_PA	39.2
9145	Opata_124857_PstIMspI_PA	39.2
9146	Opata_125586_PstIMspI_PA	39.2
9147	Opata_127046_PstIMspI_PA	39.2
9148	Opata_1272592_PstIMspI_PA	39.2
9149	Opata_130652_PstIMspI_PA	39.2
9150	Opata_132405_PstIMspI_PA	39.2
9151	Opata_141327_PstIMspI_PA	39.2
9152	Opata_1440903_PstIMspI_PA	39.2
9153	Opata_146171_PstIMspI_PA	39.2
9154	Opata_1463089_PstIMspI_PA	39.2
9155	Opata_1465036_PstIMspI_PA	39.2
9156	Opata_150920_PstIMspI_PA	39.2
9157	Opata_151705_PstIMspI_PA	39.2
9158	Opata_158134_PstIMspI_PA	39.2
9159	Opata_1754227_PstIMspI_PA	39.2
9160	Opata_1797071_PstIMspI_PA	39.2
9161	Opata_183522_PstIMspI_PA	39.2
9162	Opata_186247_PstIMspI_PA	39.2
9163	Opata_188252_PstIMspI_PA	39.2
9164	Opata_1894511_PstIMspI_PA	39.2
9165	Opata_1927285_PstIMspI_PA	39.2
9166	Opata_19355_PstIMspI_PA	39.2
9167	Opata_1961580_PstIMspI_PA	39.2
9168	Opata_196705_PstIMspI_PA	39.2
9169	Opata_197673_PstIMspI_PA	39.2
9170	Opata_20088_PstIMspI_PA	39.2
9171	Opata_201701_PstIMspI_PA	39.2
9172	Opata_205522_PstIMspI_PA	39.2
9173	Opata_2087516_PstIMspI_PA	39.2
9174	Opata_209019_PstIMspI_PA	39.2
9175	Opata_2133478_PstIMspI_PA	39.2
9176	Opata_216598_PstIMspI_PA	39.2
9177	Opata_218463_PstIMspI_PA	39.2
9178	Opata_221296_PstIMspI_PA	39.2
9179	Opata_223991_PstIMspI_PA	39.2
9180	Opata_22760_PstIMspI_PA	39.2
9181	Opata_2289789_PstIMspI_PA	39.2
9182	Opata_238880_PstIMspI_PA	39.2
9183	Opata_2631932_PstIMspI_PA	39.2
9184	Opata_2729790_PstIMspI_PA	39.2
9185	Opata_2752737_PstIMspI_PA	39.2
9186	Opata_2770055_PstIMspI_PA	39.2
9187	Opata_289453_PstIMspI_PA	39.2
9188	Opata_3051056_PstIMspI_PA	39.2
9189	Opata_3165296_PstIMspI_PA	39.2
9190	Opata_3337808_PstIMspI_PA	39.2
9191	Opata_3500276_PstIMspI_PA	39.2
9192	Opata_3770460_PstIMspI_PA	39.2
9193	Opata_3809_PstIMspI_PA	39.2
9194	Opata_3989578_PstIMspI_PA	39.2
9195	Opata_3994927_PstIMspI_PA	39.2
9196	Opata_4049924_PstIMspI_PA	39.2
9197	Opata_4135971_PstIMspI_PA	39.2
9198	Opata_4187324_PstIMspI_PA	39.2
9199	Opata_452605_PstIMspI_PA	39.2
9200	Opata_47884_PstIMspI_PA	39.2
9201	Opata_48995_PstIMspI_PA	39.2
9202	Opata_500508_PstIMspI_PA	39.2
9203	Opata_52008_PstIMspI_PA	39.2
9204	Opata_52185_PstIMspI_PA	39.2
9205	Opata_555522_PstIMspI_PA	39.2
9206	Opata_56691_PstIMspI_PA	39.2
9207	Opata_57043_PstIMspI_PA	39.2
9208	Opata_6112_PstIMspI_PA	39.2
9209	Opata_67244_PstIMspI_PA	39.2
9210	Opata_69040_PstIMspI_PA	39.2
9211	Opata_69448_PstIMspI_PA	39.2
9212	Opata_747212_PstIMspI_PA	39.2
9213	Opata_75734_PstIMspI_PA	39.2
9214	Opata_7912_PstIMspI_PA	39.2
9215	Opata_81885_PstIMspI_PA	39.2
9216	Opata_89792_PstIMspI_PA	39.2
9217	Opata_91562_PstIMspI_PA	39.2
9218	Opata_96500_PstIMspI_PA	39.2
9219	Opata_96546_PstIMspI_PA	39.2
9220	Opata_1311750_PstIMluI_PA	39.2
9221	Opata_1336137_PstIMluI_PA	39.2
9222	Opata_1336363_PstIMluI_PA	39.2
9223	Opata_1363816_PstIMluI_PA	39.2
9224	Opata_1478873_PstIMluI_PA	39.2
9225	Opata_1557383_PstIMluI_PA	39.2
9226	Opata_1941156_PstIMluI_PA	39.2
9227	Opata_1970227_PstIMluI_PA	39.2
9228	Opata_1995368_PstIMluI_PA	39.2
9229	Opata_2124805_PstIMluI_PA	39.2
9230	Opata_2169791_PstIMluI_PA	39.2
9231	Opata_2247123_PstIMluI_PA	39.2
9232	Opata_2371226_PstIMluI_PA	39.2
9233	Opata_2724138_PstIMluI_PA	39.2
9234	Opata_2786029_PstIMluI_PA	39.2
9235	Opata_2837322_PstIMluI_PA	39.2
9236	Opata_377583_PstIMluI_PA	39.2
9237	Opata_414202_PstIMluI_PA	39.2
9238	Opata_524341_PstIMluI_PA	39.2
9239	Opata_562180_PstIMluI_PA	39.2
9240	Opata_619270_PstIMluI_PA	39.2
9241	Opata_711489_PstIMluI_PA	39.2
9242	Opata_766592_PstIMluI_PA	39.2
9243	M6_114851_PstIMseI_PA	39.2
9244	M6_937514_PstIMseI_PA	39.2
9245	Opata_1000235_PstIMseI_PA	39.2
9246	Opata_1001019_PstIMseI_PA	39.2
9247	Opata_1004901_PstIMseI_PA	39.2
9248	Opata_1005311_PstIMseI_PA	39.2
9249	Opata_1007778_PstIMseI_PA	39.2
9250	Opata_1024465_PstIMseI_PA	39.2
9251	Opata_1028765_PstIMseI_PA	39.2
9252	Opata_1035619_PstIMseI_PA	39.2
9253	Opata_1036165_PstIMseI_PA	39.2
9254	Opata_1044505_PstIMseI_PA	39.2
9255	Opata_1044783_PstIMseI_PA	39.2
9256	Opata_1055515_PstIMseI_PA	39.2
9257	Opata_1059128_PstIMseI_PA	39.2
9258	Opata_1065360_PstIMseI_PA	39.2
9259	Opata_1071725_PstIMseI_PA	39.2
9260	Opata_1073039_PstIMseI_PA	39.2
9261	Opata_107569_PstIMseI_PA	39.2
9262	Opata_1078099_PstIMseI_PA	39.2
9263	Opata_107937_PstIMseI_PA	39.2
9264	Opata_1086086_PstIMseI_PA	39.2
9265	Opata_1090040_PstIMseI_PA	39.2
9266	Opata_109355_PstIMseI_PA	39.2
9267	Opata_1094210_PstIMseI_PA	39.2
9268	Opata_110616_PstIMseI_PA	39.2
9269	Opata_1110924_PstIMseI_PA	39.2
9270	Opata_1113489_PstIMseI_PA	39.2
9271	Opata_1113839_PstIMseI_PA	39.2
9272	Opata_1124839_PstIMseI_PA	39.2
9273	Opata_1127111_PstIMseI_PA	39.2
9274	Opata_1128827_PstIMseI_PA	39.2
9275	Opata_1134275_PstIMseI_PA	39.2
9276	Opata_1136239_PstIMseI_PA	39.2
9277	Opata_113705_PstIMseI_PA	39.2
9278	Opata_1137361_PstIMseI_PA	39.2
9279	Opata_114924_PstIMseI_PA	39.2
9280	Opata_1153380_PstIMseI_PA	39.2
9281	Opata_1153590_PstIMseI_PA	39.2
9282	Opata_1158386_PstIMseI_PA	39.2
9283	Opata_1159594_PstIMseI_PA	39.2
9284	Opata_1161299_PstIMseI_PA	39.2
9285	Opata_1161958_PstIMseI_PA	39.2
9286	Opata_1162168_PstIMseI_PA	39.2
9287	Opata_1164132_PstIMseI_PA	39.2
9288	Opata_1165881_PstIMseI_PA	39.2
9289	Opata_1172142_PstIMseI_PA	39.2
9290	Opata_117378_PstIMseI_PA	39.2
9291	Opata_11737_PstIMseI_PA	39.2
9292	Opata_1173821_PstIMseI_PA	39.2
9293	Opata_1180467_PstIMseI_PA	39.2
9294	Opata_1185904_PstIMseI_PA	39.2
9295	Opata_1191050_PstIMseI_PA	39.2
9296	Opata_1192503_PstIMseI_PA	39.2
9297	Opata_1195240_PstIMseI_PA	39.2
9298	Opata_1206687_PstIMseI_PA	39.2
9299	Opata_1207474_PstIMseI_PA	39.2
9300	Opata_1213051_PstIMseI_PA	39.2
9301	Opata_1214342_PstIMseI_PA	39.2
9302	Opata_1217514_PstIMseI_PA	39.2
9303	Opata_121830_PstIMseI_PA	39.2
9304	Opata_1238121_PstIMseI_PA	39.2
9305	Opata_1239752_PstIMseI_PA	39.2
9306	Opata_12440_PstIMseI_PA	39.2
9307	Opata_124519_PstIMseI_PA	39.2
9308	Opata_124811_PstIMseI_PA	39.2
9309	Opata_1248998_PstIMseI_PA	39.2
9310	Opata_1250657_PstIMseI_PA	39.2
9311	Opata_1257454_PstIMseI_PA	39.2
9312	Opata_1261459_PstIMseI_PA	39.2
9313	Opata_1279101_PstIMseI_PA	39.2
9314	Opata_1283640_PstIMseI_PA	39.2
9315	Opata_1294592_PstIMseI_PA	39.2
9316	Opata_1296231_PstIMseI_PA	39.2
9317	Opata_1296630_PstIMseI_PA	39.2
9318	Opata_1298445_PstIMseI_PA	39.2
9319	Opata_13003_PstIMseI_PA	39.2
9320	Opata_1308894_PstIMseI_PA	39.2
9321	Opata_1315455_PstIMseI_PA	39.2
9322	Opata_1332025_PstIMseI_PA	39.2
9323	Opata_1337046_PstIMseI_PA	39.2
9324	Opata_1338126_PstIMseI_PA	39.2
9325	Opata_1339565_PstIMseI_PA	39.2
9326	Opata_1344188_PstIMseI_PA	39.2
9327	Opata_1346290_PstIMseI_PA	39.2
9328	Opata_1349144_PstIMseI_PA	39.2
9329	Opata_138908_PstIMseI_PA	39.2
9330	Opata_1394321_PstIMseI_PA	39.2
9331	Opata_143080_PstIMseI_PA	39.2
9332	Opata_1435776_PstIMseI_PA	39.2
9333	Opata_1450758_PstIMseI_PA	39.2
9334	Opata_146019_PstIMseI_PA	39.2
9335	Opata_1468107_PstIMseI_PA	39.2
9336	Opata_1495529_PstIMseI_PA	39.2
9337	Opata_149717_PstIMseI_PA	39.2
9338	Opata_1508540_PstIMseI_PA	39.2
9339	Opata_152580_PstIMseI_PA	39.2
9340	Opata_152986_PstIMseI_PA	39.2
9341	Opata_154273_PstIMseI_PA	39.2
9342	Opata_154478_PstIMseI_PA	39.2
9343	Opata_156253_PstIMseI_PA	39.2
9344	Opata_157319_PstIMseI_PA	39.2
9345	Opata_1593950_PstIMseI_PA	39.2
9346	Opata_159527_PstIMseI_PA	39.2
9347	Opata_1610907_PstIMseI_PA	39.2
9348	Opata_162922_PstIMseI_PA	39.2
9349	Opata_1629863_PstIMseI_PA	39.2
9350	Opata_1649765_PstIMseI_PA	39.2
9351	Opata_165104_PstIMseI_PA	39.2
9352	Opata_165172_PstIMseI_PA	39.2
9353	Opata_167639_PstIMseI_PA	39.2
9354	Opata_169429_PstIMseI_PA	39.2
9355	Opata_169692_PstIMseI_PA	39.2
9356	Opata_1700680_PstIMseI_PA	39.2
9357	Opata_1702966_PstIMseI_PA	39.2
9358	Opata_1714734_PstIMseI_PA	39.2
9359	Opata_172993_PstIMseI_PA	39.2
9360	Opata_1734406_PstIMseI_PA	39.2
9361	Opata_1737009_PstIMseI_PA	39.2
9362	Opata_174894_PstIMseI_PA	39.2
9363	Opata_175281_PstIMseI_PA	39.2
9364	Opata_175521_PstIMseI_PA	39.2
9365	Opata_177381_PstIMseI_PA	39.2
9366	Opata_178879_PstIMseI_PA	39.2
9367	Opata_1819842_PstIMseI_PA	39.2
9368	Opata_182128_PstIMseI_PA	39.2
9369	Opata_1825105_PstIMseI_PA	39.2
9370	Opata_1825783_PstIMseI_PA	39.2
9371	Opata_1831683_PstIMseI_PA	39.2
9372	Opata_1837157_PstIMseI_PA	39.2
9373	Opata_1845776_PstIMseI_PA	39.2
9374	Opata_184899_PstIMseI_PA	39.2
9375	Opata_18506_PstIMseI_PA	39.2
9376	Opata_1854587_PstIMseI_PA	39.2
9377	Opata_1867178_PstIMseI_PA	39.2
9378	Opata_1911919_PstIMseI_PA	39.2
9379	Opata_191668_PstIMseI_PA	39.2
9380	Opata_1922570_PstIMseI_PA	39.2
9381	Opata_1938530_PstIMseI_PA	39.2
9382	Opata_194775_PstIMseI_PA	39.2
9383	Opata_19669_PstIMseI_PA	39.2
9384	Opata_1982070_PstIMseI_PA	39.2
9385	Opata_198403_PstIMseI_PA	39.2
9386	Opata_1986749_PstIMseI_PA	39.2
9387	Opata_199500_PstIMseI_PA	39.2
9388	Opata_1997568_PstIMseI_PA	39.2
9389	Opata_199849_PstIMseI_PA	39.2
9390	Opata_2002614_PstIMseI_PA	39.2
9391	Opata_201264_PstIMseI_PA	39.2
9392	Opata_2020942_PstIMseI_PA	39.2
9393	Opata_203100_PstIMseI_PA	39.2
9394	Opata_2043798_PstIMseI_PA	39.2
9395	Opata_20640_PstIMseI_PA	39.2
9396	Opata_2065894_PstIMseI_PA	39.2
9397	Opata_2066409_PstIMseI_PA	39.2
9398	Opata_2078212_PstIMseI_PA	39.2
9399	Opata_2081688_PstIMseI_PA	39.2
9400	Opata_208181_PstIMseI_PA	39.2
9401	Opata_210228_PstIMseI_PA	39.2
9402	Opata_211579_PstIMseI_PA	39.2
9403	Opata_2124421_PstIMseI_PA	39.2
9404	Opata_2129378_PstIMseI_PA	39.2
9405	Opata_213158_PstIMseI_PA	39.2
9406	Opata_213534_PstIMseI_PA	39.2
9407	Opata_2135368_PstIMseI_PA	39.2
9408	Opata_2136651_PstIMseI_PA	39.2
9409	Opata_2158497_PstIMseI_PA	39.2
9410	Opata_218464_PstIMseI_PA	39.2
9411	Opata_2184709_PstIMseI_PA	39.2
9412	Opata_218883_PstIMseI_PA	39.2
9413	Opata_220049_PstIMseI_PA	39.2
9414	Opata_220809_PstIMseI_PA	39.2
9415	Opata_221444_PstIMseI_PA	39.2
9416	Opata_222650_PstIMseI_PA	39.2
9417	Opata_2235505_PstIMseI_PA	39.2
9418	Opata_2238362_PstIMseI_PA	39.2
9419	Opata_2246198_PstIMseI_PA	39.2
9420	Opata_2246725_PstIMseI_PA	39.2
9421	Opata_2249108_PstIMseI_PA	39.2
9422	Opata_224985_PstIMseI_PA	39.2
9423	Opata_226179_PstIMseI_PA	39.2
9424	Opata_2269003_PstIMseI_PA	39.2
9425	Opata_2272427_PstIMseI_PA	39.2
9426	Opata_2278069_PstIMseI_PA	39.2
9427	Opata_2281691_PstIMseI_PA	39.2
9428	Opata_228273_PstIMseI_PA	39.2
9429	Opata_230081_PstIMseI_PA	39.2
9430	Opata_2303964_PstIMseI_PA	39.2
9431	Opata_2326098_PstIMseI_PA	39.2
9432	Opata_234925_PstIMseI_PA	39.2
9433	Opata_2367968_PstIMseI_PA	39.2
9434	Opata_240483_PstIMseI_PA	39.2
9435	Opata_2421878_PstIMseI_PA	39.2
9436	Opata_242557_PstIMseI_PA	39.2
9437	Opata_244517_PstIMseI_PA	39.2
9438	Opata_2457464_PstIMseI_PA	39.2
9439	Opata_2465305_PstIMseI_PA	39.2
9440	Opata_247268_PstIMseI_PA	39.2
9441	Opata_249577_PstIMseI_PA	39.2
9442	Opata_2515049_PstIMseI_PA	39.2
9443	Opata_2527398_PstIMseI_PA	39.2
9444	Opata_253450_PstIMseI_PA	39.2
9445	Opata_254352_PstIMseI_PA	39.2
9446	Opata_255743_PstIMseI_PA	39.2
9447	Opata_258566_PstIMseI_PA	39.2
9448	Opata_261387_PstIMseI_PA	39.2
9449	Opata_2616216_PstIMseI_PA	39.2
9450	Opata_261856_PstIMseI_PA	39.2
9451	Opata_2618849_PstIMseI_PA	39.2
9452	Opata_2624966_PstIMseI_PA	39.2
9453	Opata_26327_PstIMseI_PA	39.2
9454	Opata_2657652_PstIMseI_PA	39.2
9455	Opata_2668403_PstIMseI_PA	39.2
9456	Opata_268137_PstIMseI_PA	39.2
9457	Opata_268519_PstIMseI_PA	39.2
9458	Opata_268657_PstIMseI_PA	39.2
9459	Opata_2694238_PstIMseI_PA	39.2
9460	Opata_270520_PstIMseI_PA	39.2
9461	Opata_2718482_PstIMseI_PA	39.2
9462	Opata_2721690_PstIMseI_PA	39.2
9463	Opata_2747302_PstIMseI_PA	39.2
9464	Opata_275718_PstIMseI_PA	39.2
9465	Opata_2780070_PstIMseI_PA	39.2
9466	Opata_280350_PstIMseI_PA	39.2
9467	Opata_280408_PstIMseI_PA	39.2
9468	Opata_287748_PstIMseI_PA	39.2
9469	Opata_2894386_PstIMseI_PA	39.2
9470	Opata_2971667_PstIMseI_PA	39.2
9471	Opata_2991411_PstIMseI_PA	39.2
9472	Opata_3022004_PstIMseI_PA	39.2
9473	Opata_303008_PstIMseI_PA	39.2
9474	Opata_3043759_PstIMseI_PA	39.2
9475	Opata_306610_PstIMseI_PA	39.2
9476	Opata_306752_PstIMseI_PA	39.2
9477	Opata_3119844_PstIMseI_PA	39.2
9478	Opata_3127748_PstIMseI_PA	39.2
9479	Opata_315287_PstIMseI_PA	39.2
9480	Opata_3154_PstIMseI_PA	39.2
9481	Opata_31566_PstIMseI_PA	39.2
9482	Opata_318106_PstIMseI_PA	39.2
9483	Opata_3203789_PstIMseI_PA	39.2
9484	Opata_3210455_PstIMseI_PA	39.2
9485	Opata_3214964_PstIMseI_PA	39.2
9486	Opata_3225506_PstIMseI_PA	39.2
9487	Opata_32326_PstIMseI_PA	39.2
9488	Opata_323359_PstIMseI_PA	39.2
9489	Opata_3235847_PstIMseI_PA	39.2
9490	Opata_323904_PstIMseI_PA	39.2
9491	Opata_324117_PstIMseI_PA	39.2
9492	Opata_324735_PstIMseI_PA	39.2
9493	Opata_326389_PstIMseI_PA	39.2
9494	Opata_327115_PstIMseI_PA	39.2
9495	Opata_3271563_PstIMseI_PA	39.2
9496	Opata_328483_PstIMseI_PA	39.2
9497	Opata_3286142_PstIMseI_PA	39.2
9498	Opata_329302_PstIMseI_PA	39.2
9499	Opata_332446_PstIMseI_PA	39.2
9500	Opata_334984_PstIMseI_PA	39.2
9501	Opata_338959_PstIMseI_PA	39.2
9502	Opata_3407389_PstIMseI_PA	39.2
9503	Opata_344660_PstIMseI_PA	39.2
9504	Opata_346169_PstIMseI_PA	39.2
9505	Opata_3469675_PstIMseI_PA	39.2
9506	Opata_350187_PstIMseI_PA	39.2
9507	Opata_350216_PstIMseI_PA	39.2
9508	Opata_3511019_PstIMseI_PA	39.2
9509	Opata_351333_PstIMseI_PA	39.2
9510	Opata_352147_PstIMseI_PA	39.2
9511	Opata_353342_PstIMseI_PA	39.2
9512	Opata_355420_PstIMseI_PA	39.2
9513	Opata_357449_PstIMseI_PA	39.2
9514	Opata_357734_PstIMseI_PA	39.2
9515	Opata_361174_PstIMseI_PA	39.2
9516	Opata_361314_PstIMseI_PA	39.2
9517	Opata_3620319_PstIMseI_PA	39.2
9518	Opata_362647_PstIMseI_PA	39.2
9519	Opata_363410_PstIMseI_PA	39.2
9520	Opata_3652952_PstIMseI_PA	39.2
9521	Opata_365909_PstIMseI_PA	39.2
9522	Opata_3680579_PstIMseI_PA	39.2
9523	Opata_3680614_PstIMseI_PA	39.2
9524	Opata_370084_PstIMseI_PA	39.2
9525	Opata_372130_PstIMseI_PA	39.2
9526	Opata_3741208_PstIMseI_PA	39.2
9527	Opata_37517_PstIMseI_PA	39.2
9528	Opata_376467_PstIMseI_PA	39.2
9529	Opata_380131_PstIMseI_PA	39.2
9530	Opata_380276_PstIMseI_PA	39.2
9531	Opata_381958_PstIMseI_PA	39.2
9532	Opata_383354_PstIMseI_PA	39.2
9533	Opata_383970_PstIMseI_PA	39.2
9534	Opata_3844207_PstIMseI_PA	39.2
9535	Opata_3850572_PstIMseI_PA	39.2
9536	Opata_3855069_PstIMseI_PA	39.2
9537	Opata_38669_PstIMseI_PA	39.2
9538	Opata_387839_PstIMseI_PA	39.2
9539	Opata_392032_PstIMseI_PA	39.2
9540	Opata_392534_PstIMseI_PA	39.2
9541	Opata_393727_PstIMseI_PA	39.2
9542	Opata_3947581_PstIMseI_PA	39.2
9543	Opata_394794_PstIMseI_PA	39.2
9544	Opata_40030_PstIMseI_PA	39.2
9545	Opata_4011914_PstIMseI_PA	39.2
9546	Opata_4012946_PstIMseI_PA	39.2
9547	Opata_4050006_PstIMseI_PA	39.2
9548	Opata_405274_PstIMseI_PA	39.2
9549	Opata_4059788_PstIMseI_PA	39.2
9550	Opata_410036_PstIMseI_PA	39.2
9551	Opata_4109660_PstIMseI_PA	39.2
9552	Opata_4110472_PstIMseI_PA	39.2
9553	Opata_420002_PstIMseI_PA	39.2
9554	Opata_421418_PstIMseI_PA	39.2
9555	Opata_423119_PstIMseI_PA	39.2
9556	Opata_42370_PstIMseI_PA	39.2
9557	Opata_42449_PstIMseI_PA	39.2
9558	Opata_425802_PstIMseI_PA	39.2
9559	Opata_426386_PstIMseI_PA	39.2
9560	Opata_4284135_PstIMseI_PA	39.2
9561	Opata_4332609_PstIMseI_PA	39.2
9562	Opata_434546_PstIMseI_PA	39.2
9563	Opata_435829_PstIMseI_PA	39.2
9564	Opata_4379482_PstIMseI_PA	39.2
9565	Opata_438377_PstIMseI_PA	39.2
9566	Opata_4385728_PstIMseI_PA	39.2
9567	Opata_4407490_PstIMseI_PA	39.2
9568	Opata_4421431_PstIMseI_PA	39.2
9569	Opata_443448_PstIMseI_PA	39.2
9570	Opata_444340_PstIMseI_PA	39.2
9571	Opata_446912_PstIMseI_PA	39.2
9572	Opata_447164_PstIMseI_PA	39.2
9573	Opata_448820_PstIMseI_PA	39.2
9574	Opata_448867_PstIMseI_PA	39.2
9575	Opata_4490395_PstIMseI_PA	39.2
9576	Opata_449054_PstIMseI_PA	39.2
9577	Opata_450107_PstIMseI_PA	39.2
9578	Opata_452219_PstIMseI_PA	39.2
9579	Opata_457125_PstIMseI_PA	39.2
9580	Opata_458306_PstIMseI_PA	39.2
9581	Opata_45979_PstIMseI_PA	39.2
9582	Opata_462857_PstIMseI_PA	39.2
9583	Opata_463349_PstIMseI_PA	39.2
9584	Opata_467258_PstIMseI_PA	39.2
9585	Opata_468728_PstIMseI_PA	39.2
9586	Opata_471406_PstIMseI_PA	39.2
9587	Opata_473312_PstIMseI_PA	39.2
9588	Opata_473771_PstIMseI_PA	39.2
9589	Opata_475272_PstIMseI_PA	39.2
9590	Opata_47847_PstIMseI_PA	39.2
9591	Opata_48462_PstIMseI_PA	39.2
9592	Opata_489778_PstIMseI_PA	39.2
9593	Opata_492171_PstIMseI_PA	39.2
9594	Opata_494249_PstIMseI_PA	39.2
9595	Opata_502028_PstIMseI_PA	39.2
9596	Opata_50849_PstIMseI_PA	39.2
9597	Opata_511477_PstIMseI_PA	39.2
9598	Opata_511799_PstIMseI_PA	39.2
9599	Opata_515008_PstIMseI_PA	39.2
9600	Opata_520764_PstIMseI_PA	39.2
9601	Opata_522588_PstIMseI_PA	39.2
9602	Opata_524476_PstIMseI_PA	39.2
9603	Opata_526894_PstIMseI_PA	39.2
9604	Opata_526954_PstIMseI_PA	39.2
9605	Opata_526959_PstIMseI_PA	39.2
9606	Opata_527460_PstIMseI_PA	39.2
9607	Opata_527740_PstIMseI_PA	39.2
9608	Opata_529533_PstIMseI_PA	39.2
9609	Opata_530568_PstIMseI_PA	39.2
9610	Opata_532656_PstIMseI_PA	39.2
9611	Opata_533856_PstIMseI_PA	39.2
9612	Opata_534612_PstIMseI_PA	39.2
9613	Opata_53473_PstIMseI_PA	39.2
9614	Opata_536103_PstIMseI_PA	39.2
9615	Opata_538447_PstIMseI_PA	39.2
9616	Opata_541846_PstIMseI_PA	39.2
9617	Opata_544423_PstIMseI_PA	39.2
9618	Opata_546412_PstIMseI_PA	39.2
9619	Opata_552906_PstIMseI_PA	39.2
9620	Opata_554182_PstIMseI_PA	39.2
9621	Opata_556864_PstIMseI_PA	39.2
9622	Opata_557384_PstIMseI_PA	39.2
9623	Opata_557484_PstIMseI_PA	39.2
9624	Opata_559245_PstIMseI_PA	39.2
9625	Opata_564536_PstIMseI_PA	39.2
9626	Opata_568270_PstIMseI_PA	39.2
9627	Opata_57090_PstIMseI_PA	39.2
9628	Opata_573299_PstIMseI_PA	39.2
9629	Opata_574638_PstIMseI_PA	39.2
9630	Opata_574975_PstIMseI_PA	39.2
9631	Opata_577260_PstIMseI_PA	39.2
9632	Opata_579929_PstIMseI_PA	39.2
9633	Opata_58053_PstIMseI_PA	39.2
9634	Opata_581796_PstIMseI_PA	39.2
9635	Opata_58501_PstIMseI_PA	39.2
9636	Opata_585887_PstIMseI_PA	39.2
9637	Opata_593763_PstIMseI_PA	39.2
9638	Opata_59672_PstIMseI_PA	39.2
9639	Opata_598774_PstIMseI_PA	39.2
9640	Opata_600862_PstIMseI_PA	39.2
9641	Opata_606202_PstIMseI_PA	39.2
9642	Opata_613526_PstIMseI_PA	39.2
9643	Opata_61522_PstIMseI_PA	39.2
9644	Opata_615756_PstIMseI_PA	39.2
9645	Opata_621421_PstIMseI_PA	39.2
9646	Opata_623257_PstIMseI_PA	39.2
9647	Opata_623607_PstIMseI_PA	39.2
9648	Opata_62442_PstIMseI_PA	39.2
9649	Opata_624562_PstIMseI_PA	39.2
9650	Opata_625871_PstIMseI_PA	39.2
9651	Opata_629506_PstIMseI_PA	39.2
9652	Opata_629778_PstIMseI_PA	39.2
9653	Opata_63296_PstIMseI_PA	39.2
9654	Opata_634460_PstIMseI_PA	39.2
9655	Opata_637796_PstIMseI_PA	39.2
9656	Opata_641574_PstIMseI_PA	39.2
9657	Opata_642807_PstIMseI_PA	39.2
9658	Opata_643494_PstIMseI_PA	39.2
9659	Opata_649691_PstIMseI_PA	39.2
9660	Opata_650590_PstIMseI_PA	39.2
9661	Opata_650747_PstIMseI_PA	39.2
9662	Opata_652395_PstIMseI_PA	39.2
9663	Opata_656665_PstIMseI_PA	39.2
9664	Opata_657015_PstIMseI_PA	39.2
9665	Opata_658055_PstIMseI_PA	39.2
9666	Opata_65904_PstIMseI_PA	39.2
9667	Opata_664039_PstIMseI_PA	39.2
9668	Opata_669922_PstIMseI_PA	39.2
9669	Opata_672336_PstIMseI_PA	39.2
9670	Opata_676670_PstIMseI_PA	39.2
9671	Opata_67692_PstIMseI_PA	39.2
9672	Opata_677171_PstIMseI_PA	39.2
9673	Opata_677231_PstIMseI_PA	39.2
9674	Opata_677694_PstIMseI_PA	39.2
9675	Opata_679453_PstIMseI_PA	39.2
9676	Opata_67973_PstIMseI_PA	39.2
9677	Opata_683673_PstIMseI_PA	39.2
9678	Opata_683758_PstIMseI_PA	39.2
9679	Opata_685260_PstIMseI_PA	39.2
9680	Opata_68918_PstIMseI_PA	39.2
9681	Opata_689347_PstIMseI_PA	39.2
9682	Opata_69315_PstIMseI_PA	39.2
9683	Opata_699945_PstIMseI_PA	39.2
9684	Opata_70997_PstIMseI_PA	39.2
9685	Opata_712618_PstIMseI_PA	39.2
9686	Opata_713483_PstIMseI_PA	39.2
9687	Opata_724159_PstIMseI_PA	39.2
9688	Opata_724602_PstIMseI_PA	39.2
9689	Opata_73200_PstIMseI_PA	39.2
9690	Opata_732032_PstIMseI_PA	39.2
9691	Opata_741607_PstIMseI_PA	39.2
9692	Opata_742084_PstIMseI_PA	39.2
9693	Opata_746131_PstIMseI_PA	39.2
9694	Opata_746228_PstIMseI_PA	39.2
9695	Opata_748044_PstIMseI_PA	39.2
9696	Opata_748661_PstIMseI_PA	39.2
9697	Opata_756566_PstIMseI_PA	39.2
9698	Opata_756879_PstIMseI_PA	39.2
9699	Opata_761361_PstIMseI_PA	39.2
9700	Opata_764321_PstIMseI_PA	39.2
9701	Opata_768177_PstIMseI_PA	39.2
9702	Opata_771852_PstIMseI_PA	39.2
9703	Opata_774792_PstIMseI_PA	39.2
9704	Opata_774996_PstIMseI_PA	39.2
9705	Opata_778420_PstIMseI_PA	39.2
9706	Opata_783817_PstIMseI_PA	39.2
9707	Opata_786661_PstIMseI_PA	39.2
9708	Opata_79116_PstIMseI_PA	39.2
9709	Opata_793214_PstIMseI_PA	39.2
9710	Opata_794138_PstIMseI_PA	39.2
9711	Opata_800425_PstIMseI_PA	39.2
9712	Opata_800837_PstIMseI_PA	39.2
9713	Opata_80137_PstIMseI_PA	39.2
9714	Opata_811629_PstIMseI_PA	39.2
9715	Opata_812474_PstIMseI_PA	39.2
9716	Opata_822956_PstIMseI_PA	39.2
9717	Opata_824091_PstIMseI_PA	39.2
9718	Opata_825508_PstIMseI_PA	39.2
9719	Opata_830286_PstIMseI_PA	39.2
9720	Opata_835736_PstIMseI_PA	39.2
9721	Opata_837523_PstIMseI_PA	39.2
9722	Opata_838181_PstIMseI_PA	39.2
9723	Opata_840769_PstIMseI_PA	39.2
9724	Opata_843106_PstIMseI_PA	39.2
9725	Opata_844875_PstIMseI_PA	39.2
9726	Opata_852690_PstIMseI_PA	39.2
9727	Opata_85618_PstIMseI_PA	39.2
9728	Opata_859040_PstIMseI_PA	39.2
9729	Opata_861568_PstIMseI_PA	39.2
9730	Opata_862831_PstIMseI_PA	39.2
9731	Opata_86296_PstIMseI_PA	39.2
9732	Opata_864920_PstIMseI_PA	39.2
9733	Opata_867579_PstIMseI_PA	39.2
9734	Opata_868337_PstIMseI_PA	39.2
9735	Opata_876169_PstIMseI_PA	39.2
9736	Opata_894900_PstIMseI_PA	39.2
9737	Opata_898694_PstIMseI_PA	39.2
9738	Opata_902949_PstIMseI_PA	39.2
9739	Opata_906803_PstIMseI_PA	39.2
9740	Opata_911941_PstIMseI_PA	39.2
9741	Opata_912315_PstIMseI_PA	39.2
9742	Opata_91487_PstIMseI_PA	39.2
9743	Opata_916333_PstIMseI_PA	39.2
9744	Opata_917101_PstIMseI_PA	39.2
9745	Opata_921174_PstIMseI_PA	39.2
9746	Opata_921517_PstIMseI_PA	39.2
9747	Opata_923125_PstIMseI_PA	39.2
9748	Opata_925803_PstIMseI_PA	39.2
9749	Opata_929454_PstIMseI_PA	39.2
9750	Opata_93115_PstIMseI_PA	39.2
9751	Opata_950890_PstIMseI_PA	39.2
9752	Opata_951371_PstIMseI_PA	39.2
9753	Opata_951642_PstIMseI_PA	39.2
9754	Opata_952870_PstIMseI_PA	39.2
9755	Opata_956112_PstIMseI_PA	39.2
9756	Opata_958903_PstIMseI_PA	39.2
9757	Opata_961432_PstIMseI_PA	39.2
9758	Opata_963167_PstIMseI_PA	39.2
9759	Opata_968800_PstIMseI_PA	39.2
9760	Opata_97378_PstIMseI_PA	39.2
9761	Opata_974331_PstIMseI_PA	39.2
9762	Opata_975224_PstIMseI_PA	39.2
9763	Opata_975308_PstIMseI_PA	39.2
9764	Opata_983108_PstIMseI_PA	39.2
9765	Opata_985833_PstIMseI_PA	39.2
9766	Opata_994538_PstIMseI_PA	39.2
9767	Opata_995758_PstIMseI_PA	39.2
9768	M6_135096_PstIMspI_PA	39.2
9769	Opata_100554_PstIMspI_PA	39.2
9770	Opata_101159_PstIMspI_PA	39.2
9771	Opata_1018879_PstIMspI_PA	39.2
9772	Opata_1030272_PstIMspI_PA	39.2
9773	Opata_1037508_PstIMspI_PA	39.2
9774	Opata_1044811_PstIMspI_PA	39.2
9775	Opata_105103_PstIMspI_PA	39.2
9776	Opata_106411_PstIMspI_PA	39.2
9777	Opata_109600_PstIMspI_PA	39.2
9778	Opata_112031_PstIMspI_PA	39.2
9779	Opata_11361_PstIMspI_PA	39.2
9780	Opata_1137288_PstIMspI_PA	39.2
9781	Opata_1148030_PstIMspI_PA	39.2
9782	Opata_117107_PstIMspI_PA	39.2
9783	Opata_119144_PstIMspI_PA	39.2
9784	Opata_120621_PstIMspI_PA	39.2
9785	Opata_122050_PstIMspI_PA	39.2
9786	Opata_1241234_PstIMspI_PA	39.2
9787	Opata_124578_PstIMspI_PA	39.2
9788	Opata_125084_PstIMspI_PA	39.2
9789	Opata_125388_PstIMspI_PA	39.2
9790	Opata_1281316_PstIMspI_PA	39.2
9791	Opata_1306270_PstIMspI_PA	39.2
9792	Opata_1315996_PstIMspI_PA	39.2
9793	Opata_1319458_PstIMspI_PA	39.2
9794	Opata_1328276_PstIMspI_PA	39.2
9795	Opata_134386_PstIMspI_PA	39.2
9796	Opata_134676_PstIMspI_PA	39.2
9797	Opata_1363720_PstIMspI_PA	39.2
9798	Opata_136469_PstIMspI_PA	39.2
9799	Opata_137459_PstIMspI_PA	39.2
9800	Opata_1390305_PstIMspI_PA	39.2
9801	Opata_1418145_PstIMspI_PA	39.2
9802	Opata_1421643_PstIMspI_PA	39.2
9803	Opata_145319_PstIMspI_PA	39.2
9804	Opata_1471078_PstIMspI_PA	39.2
9805	Opata_150837_PstIMspI_PA	39.2
9806	Opata_1582762_PstIMspI_PA	39.2
9807	Opata_1593413_PstIMspI_PA	39.2
9808	Opata_1593732_PstIMspI_PA	39.2
9809	Opata_1609863_PstIMspI_PA	39.2
9810	Opata_161353_PstIMspI_PA	39.2
9811	Opata_1629912_PstIMspI_PA	39.2
9812	Opata_1637901_PstIMspI_PA	39.2
9813	Opata_166840_PstIMspI_PA	39.2
9814	Opata_169360_PstIMspI_PA	39.2
9815	Opata_178476_PstIMspI_PA	39.2
9816	Opata_1788655_PstIMspI_PA	39.2
9817	Opata_178985_PstIMspI_PA	39.2
9818	Opata_181081_PstIMspI_PA	39.2
9819	Opata_181692_PstIMspI_PA	39.2
9820	Opata_184627_PstIMspI_PA	39.2
9821	Opata_1847435_PstIMspI_PA	39.2
9822	Opata_1860100_PstIMspI_PA	39.2
9823	Opata_1862372_PstIMspI_PA	39.2
9824	Opata_1880574_PstIMspI_PA	39.2
9825	Opata_18898_PstIMspI_PA	39.2
9826	Opata_1893875_PstIMspI_PA	39.2
9827	Opata_1904131_PstIMspI_PA	39.2
9828	Opata_1905212_PstIMspI_PA	39.2
9829	Opata_1912199_PstIMspI_PA	39.2
9830	Opata_191371_PstIMspI_PA	39.2
9831	Opata_1955617_PstIMspI_PA	39.2
9832	Opata_196165_PstIMspI_PA	39.2
9833	Opata_1968863_PstIMspI_PA	39.2
9834	Opata_197601_PstIMspI_PA	39.2
9835	Opata_1985409_PstIMspI_PA	39.2
9836	Opata_1999560_PstIMspI_PA	39.2
9837	Opata_2024043_PstIMspI_PA	39.2
9838	Opata_2027619_PstIMspI_PA	39.2
9839	Opata_2056547_PstIMspI_PA	39.2
9840	Opata_2065818_PstIMspI_PA	39.2
9841	Opata_207291_PstIMspI_PA	39.2
9842	Opata_2095744_PstIMspI_PA	39.2
9843	Opata_2100668_PstIMspI_PA	39.2
9844	Opata_2107444_PstIMspI_PA	39.2
9845	Opata_2117077_PstIMspI_PA	39.2
9846	Opata_2130303_PstIMspI_PA	39.2
9847	Opata_2140669_PstIMspI_PA	39.2
9848	Opata_2148327_PstIMspI_PA	39.2
9849	Opata_2184648_PstIMspI_PA	39.2
9850	Opata_22366_PstIMspI_PA	39.2
9851	Opata_22373_PstIMspI_PA	39.2
9852	Opata_2317467_PstIMspI_PA	39.2
9853	Opata_2361740_PstIMspI_PA	39.2
9854	Opata_2445392_PstIMspI_PA	39.2
9855	Opata_2492576_PstIMspI_PA	39.2
9856	Opata_2507392_PstIMspI_PA	39.2
9857	Opata_2510292_PstIMspI_PA	39.2
9858	Opata_2515665_PstIMspI_PA	39.2
9859	Opata_2516945_PstIMspI_PA	39.2
9860	Opata_2527354_PstIMspI_PA	39.2
9861	Opata_25487_PstIMspI_PA	39.2
9862	Opata_2565339_PstIMspI_PA	39.2
9863	Opata_2593836_PstIMspI_PA	39.2
9864	Opata_2593856_PstIMspI_PA	39.2
9865	Opata_2604446_PstIMspI_PA	39.2
9866	Opata_2625615_PstIMspI_PA	39.2
9867	Opata_266020_PstIMspI_PA	39.2
9868	Opata_27464_PstIMspI_PA	39.2
9869	Opata_274768_PstIMspI_PA	39.2
9870	Opata_2778718_PstIMspI_PA	39.2
9871	Opata_2806_PstIMspI_PA	39.2
9872	Opata_2831449_PstIMspI_PA	39.2
9873	Opata_2838331_PstIMspI_PA	39.2
9874	Opata_2848872_PstIMspI_PA	39.2
9875	Opata_2901674_PstIMspI_PA	39.2
9876	Opata_2913669_PstIMspI_PA	39.2
9877	Opata_2914288_PstIMspI_PA	39.2
9878	Opata_2941921_PstIMspI_PA	39.2
9879	Opata_2964530_PstIMspI_PA	39.2
9880	Opata_3019382_PstIMspI_PA	39.2
9881	Opata_3032668_PstIMspI_PA	39.2
9882	Opata_3042411_PstIMspI_PA	39.2
9883	Opata_3050718_PstIMspI_PA	39.2
9884	Opata_3082644_PstIMspI_PA	39.2
9885	Opata_30984_PstIMspI_PA	39.2
9886	Opata_3109175_PstIMspI_PA	39.2
9887	Opata_31229_PstIMspI_PA	39.2
9888	Opata_31550_PstIMspI_PA	39.2
9889	Opata_3156725_PstIMspI_PA	39.2
9890	Opata_3157194_PstIMspI_PA	39.2
9891	Opata_318004_PstIMspI_PA	39.2
9892	Opata_3246626_PstIMspI_PA	39.2
9893	Opata_3249829_PstIMspI_PA	39.2
9894	Opata_3271001_PstIMspI_PA	39.2
9895	Opata_3326263_PstIMspI_PA	39.2
9896	Opata_3349341_PstIMspI_PA	39.2
9897	Opata_3353016_PstIMspI_PA	39.2
9898	Opata_3431696_PstIMspI_PA	39.2
9899	Opata_3500152_PstIMspI_PA	39.2
9900	Opata_3502929_PstIMspI_PA	39.2
9901	Opata_3549132_PstIMspI_PA	39.2
9902	Opata_355144_PstIMspI_PA	39.2
9903	Opata_3571036_PstIMspI_PA	39.2
9904	Opata_3577361_PstIMspI_PA	39.2
9905	Opata_3610719_PstIMspI_PA	39.2
9906	Opata_3837629_PstIMspI_PA	39.2
9907	Opata_3980488_PstIMspI_PA	39.2
9908	Opata_3996699_PstIMspI_PA	39.2
9909	Opata_4009579_PstIMspI_PA	39.2
9910	Opata_4012546_PstIMspI_PA	39.2
9911	Opata_4151800_PstIMspI_PA	39.2
9912	Opata_418974_PstIMspI_PA	39.2
9913	Opata_4210890_PstIMspI_PA	39.2
9914	Opata_426509_PstIMspI_PA	39.2
9915	Opata_437946_PstIMspI_PA	39.2
9916	Opata_443630_PstIMspI_PA	39.2
9917	Opata_48613_PstIMspI_PA	39.2
9918	Opata_50444_PstIMspI_PA	39.2
9919	Opata_575854_PstIMspI_PA	39.2
9920	Opata_607141_PstIMspI_PA	39.2
9921	Opata_60960_PstIMspI_PA	39.2
9922	Opata_615138_PstIMspI_PA	39.2
9923	Opata_6308_PstIMspI_PA	39.2
9924	Opata_63297_PstIMspI_PA	39.2
9925	Opata_653968_PstIMspI_PA	39.2
9926	Opata_669942_PstIMspI_PA	39.2
9927	Opata_690207_PstIMspI_PA	39.2
9928	Opata_693191_PstIMspI_PA	39.2
9929	Opata_699866_PstIMspI_PA	39.2
9930	Opata_712847_PstIMspI_PA	39.2
9931	Opata_722263_PstIMspI_PA	39.2
9932	Opata_72673_PstIMspI_PA	39.2
9933	Opata_738450_PstIMspI_PA	39.2
9934	Opata_739721_PstIMspI_PA	39.2
9935	Opata_76826_PstIMspI_PA	39.2
9936	Opata_8066_PstIMspI_PA	39.2
9937	Opata_832998_PstIMspI_PA	39.2
9938	Opata_84568_PstIMspI_PA	39.2
9939	Opata_85907_PstIMspI_PA	39.2
9940	Opata_95870_PstIMspI_PA	39.2
9941	Opata_95963_PstIMspI_PA	39.2
9942	Opata_964466_PstIMspI_PA	39.2
9943	Opata_964641_PstIMspI_PA	39.2
9944	Opata_983243_PstIMspI_PA	39.2
9945	Opata_1301391_PstIMluI_PA	39.2
9946	Opata_1948592_PstIMluI_PA	39.2
9947	Opata_73959_PstIMluI_PA	39.2
9948	M6_549893_PstIMseI_PA	39.2
9949	M6_62639_PstIMseI_PA	39.2
9950	M6_795179_PstIMseI_PA	39.2
9951	Opata_1009603_PstIMseI_PA	39.2
9952	Opata_1010692_PstIMseI_PA	39.2
9953	Opata_1012807_PstIMseI_PA	39.2
9954	Opata_1016813_PstIMseI_PA	39.2
9955	Opata_1042738_PstIMseI_PA	39.2
9956	Opata_1058434_PstIMseI_PA	39.2
9957	Opata_1066370_PstIMseI_PA	39.2
9958	Opata_1086436_PstIMseI_PA	39.2
9959	Opata_1156213_PstIMseI_PA	39.2
9960	Opata_1162069_PstIMseI_PA	39.2
9961	Opata_1162516_PstIMseI_PA	39.2
9962	Opata_1180124_PstIMseI_PA	39.2
9963	Opata_1199999_PstIMseI_PA	39.2
9964	Opata_1281756_PstIMseI_PA	39.2
9965	Opata_128793_PstIMseI_PA	39.2
9966	Opata_1326456_PstIMseI_PA	39.2
9967	Opata_1346715_PstIMseI_PA	39.2
9968	Opata_1404661_PstIMseI_PA	39.2
9969	Opata_149565_PstIMseI_PA	39.2
9970	Opata_158492_PstIMseI_PA	39.2
9971	Opata_161826_PstIMseI_PA	39.2
9972	Opata_1729608_PstIMseI_PA	39.2
9973	Opata_1730671_PstIMseI_PA	39.2
9974	Opata_174877_PstIMseI_PA	39.2
9975	Opata_178758_PstIMseI_PA	39.2
9976	Opata_186043_PstIMseI_PA	39.2
9977	Opata_1895238_PstIMseI_PA	39.2
9978	Opata_198336_PstIMseI_PA	39.2
9979	Opata_1984278_PstIMseI_PA	39.2
9980	Opata_2088178_PstIMseI_PA	39.2
9981	Opata_2100998_PstIMseI_PA	39.2
9982	Opata_213991_PstIMseI_PA	39.2
9983	Opata_214258_PstIMseI_PA	39.2
9984	Opata_220998_PstIMseI_PA	39.2
9985	Opata_226786_PstIMseI_PA	39.2
9986	Opata_243766_PstIMseI_PA	39.2
9987	Opata_2534032_PstIMseI_PA	39.2
9988	Opata_2582574_PstIMseI_PA	39.2
9989	Opata_2608925_PstIMseI_PA	39.2
9990	Opata_2627742_PstIMseI_PA	39.2
9991	Opata_266502_PstIMseI_PA	39.2
9992	Opata_267990_PstIMseI_PA	39.2
9993	Opata_275986_PstIMseI_PA	39.2
9994	Opata_2781118_PstIMseI_PA	39.2
9995	Opata_283866_PstIMseI_PA	39.2
9996	Opata_28855_PstIMseI_PA	39.2
9997	Opata_2995968_PstIMseI_PA	39.2
9998	Opata_310107_PstIMseI_PA	39.2
9999	Opata_3179749_PstIMseI_PA	39.2
10000	Opata_3202558_PstIMseI_PA	39.2
10001	Opata_323700_PstIMseI_PA	39.2
10002	Opata_323815_PstIMseI_PA	39.2
10003	Opata_3300639_PstIMseI_PA	39.2
10004	Opata_348349_PstIMseI_PA	39.2
10005	Opata_3483506_PstIMseI_PA	39.2
10006	Opata_351825_PstIMseI_PA	39.2
10007	Opata_35341_PstIMseI_PA	39.2
10008	Opata_3562584_PstIMseI_PA	39.2
10009	Opata_356970_PstIMseI_PA	39.2
10010	Opata_363082_PstIMseI_PA	39.2
10011	Opata_376270_PstIMseI_PA	39.2
10012	Opata_377384_PstIMseI_PA	39.2
10013	Opata_38088_PstIMseI_PA	39.2
10014	Opata_385174_PstIMseI_PA	39.2
10015	Opata_398887_PstIMseI_PA	39.2
10016	Opata_4003444_PstIMseI_PA	39.2
10017	Opata_405315_PstIMseI_PA	39.2
10018	Opata_416429_PstIMseI_PA	39.2
10019	Opata_416896_PstIMseI_PA	39.2
10020	Opata_432258_PstIMseI_PA	39.2
10021	Opata_441768_PstIMseI_PA	39.2
10022	Opata_457567_PstIMseI_PA	39.2
10023	Opata_459956_PstIMseI_PA	39.2
10024	Opata_468061_PstIMseI_PA	39.2
10025	Opata_498376_PstIMseI_PA	39.2
10026	Opata_507120_PstIMseI_PA	39.2
10027	Opata_513355_PstIMseI_PA	39.2
10028	Opata_516724_PstIMseI_PA	39.2
10029	Opata_549113_PstIMseI_PA	39.2
10030	Opata_556313_PstIMseI_PA	39.2
10031	Opata_564606_PstIMseI_PA	39.2
10032	Opata_571709_PstIMseI_PA	39.2
10033	Opata_571999_PstIMseI_PA	39.2
10034	Opata_57575_PstIMseI_PA	39.2
10035	Opata_576392_PstIMseI_PA	39.2
10036	Opata_584531_PstIMseI_PA	39.2
10037	Opata_599592_PstIMseI_PA	39.2
10038	Opata_602212_PstIMseI_PA	39.2
10039	Opata_603311_PstIMseI_PA	39.2
10040	Opata_656150_PstIMseI_PA	39.2
10041	Opata_658377_PstIMseI_PA	39.2
10042	Opata_66053_PstIMseI_PA	39.2
10043	Opata_672784_PstIMseI_PA	39.2
10044	Opata_683612_PstIMseI_PA	39.2
10045	Opata_693416_PstIMseI_PA	39.2
10046	Opata_711001_PstIMseI_PA	39.2
10047	Opata_720576_PstIMseI_PA	39.2
10048	Opata_73224_PstIMseI_PA	39.2
10049	Opata_756012_PstIMseI_PA	39.2
10050	Opata_761635_PstIMseI_PA	39.2
10051	Opata_769730_PstIMseI_PA	39.2
10052	Opata_774482_PstIMseI_PA	39.2
10053	Opata_797947_PstIMseI_PA	39.2
10054	Opata_800108_PstIMseI_PA	39.2
10055	Opata_83669_PstIMseI_PA	39.2
10056	Opata_863133_PstIMseI_PA	39.2
10057	Opata_874112_PstIMseI_PA	39.2
10058	Opata_891455_PstIMseI_PA	39.2
10059	Opata_899204_PstIMseI_PA	39.2
10060	Opata_900823_PstIMseI_PA	39.2
10061	Opata_913554_PstIMseI_PA	39.2
10062	Opata_91872_PstIMseI_PA	39.2
10063	Opata_920209_PstIMseI_PA	39.2
10064	Opata_962949_PstIMseI_PA	39.2
10065	Opata_96682_PstIMseI_PA	39.2
10066	M6_1056259_PstIMspI_PA	39.2
10067	M6_1135400_PstIMspI_PA	39.2
10068	M6_1169217_PstIMspI_PA	39.2
10069	M6_1318397_PstIMspI_PA	39.2
10070	M6_1897064_PstIMspI_PA	39.2
10071	M6_2405575_PstIMspI_PA	39.2
10072	M6_3156182_PstIMspI_PA	39.2
10073	M6_318222_PstIMspI_PA	39.2
10074	M6_3531182_PstIMspI_PA	39.2
10075	M6_479494_PstIMspI_PA	39.2
10076	M6_542261_PstIMspI_PA	39.2
10077	M6_589700_PstIMspI_PA	39.2
10078	M6_607020_PstIMspI_PA	39.2
10079	M6_654259_PstIMspI_PA	39.2
10080	Opata_1045507_PstIMspI_PA	39.2
10081	Opata_1326440_PstIMspI_PA	39.2
10082	Opata_1393099_PstIMspI_PA	39.2
10083	Opata_1513045_PstIMspI_PA	39.2
10084	Opata_1631695_PstIMspI_PA	39.2
10085	Opata_1820806_PstIMspI_PA	39.2
10086	Opata_2181552_PstIMspI_PA	39.2
10087	Opata_2416297_PstIMspI_PA	39.2
10088	Opata_2905021_PstIMspI_PA	39.2
10089	Opata_3094229_PstIMspI_PA	39.2
10090	Opata_3315163_PstIMspI_PA	39.2
10091	Opata_3732874_PstIMspI_PA	39.2
10092	Opata_3737493_PstIMspI_PA	39.2
10093	Opata_379407_PstIMspI_PA	39.2
10094	Opata_4131540_PstIMspI_PA	39.2
10095	Opata_4197803_PstIMspI_PA	39.2
10096	Opata_425956_PstIMspI_PA	39.2
10097	Opata_469643_PstIMspI_PA	39.2
10098	Opata_634890_PstIMspI_PA	39.2
10099	Opata_711208_PstIMspI_PA	39.2
10100	Opata_720085_PstIMspI_PA	39.2
10101	Opata_79745_PstIMspI_PA	39.2
10102	Opata_922792_PstIMspI_PA	39.2
10103	M6_295671_PstIMseI_PA	39.2
10104	M6_854338_PstIMseI_PA	39.2
10105	Opata_1003645_PstIMseI_PA	39.2
10106	Opata_104222_PstIMseI_PA	39.2
10107	Opata_1060282_PstIMseI_PA	39.2
10108	Opata_1101279_PstIMseI_PA	39.2
10109	Opata_1108998_PstIMseI_PA	39.2
10110	Opata_1116717_PstIMseI_PA	39.2
10111	Opata_1141510_PstIMseI_PA	39.2
10112	Opata_121628_PstIMseI_PA	39.2
10113	Opata_1352248_PstIMseI_PA	39.2
10114	Opata_1371049_PstIMseI_PA	39.2
10115	Opata_1587171_PstIMseI_PA	39.2
10116	Opata_174222_PstIMseI_PA	39.2
10117	Opata_175332_PstIMseI_PA	39.2
10118	Opata_1981131_PstIMseI_PA	39.2
10119	Opata_1983057_PstIMseI_PA	39.2
10120	Opata_202160_PstIMseI_PA	39.2
10121	Opata_2042626_PstIMseI_PA	39.2
10122	Opata_21150_PstIMseI_PA	39.2
10123	Opata_22530_PstIMseI_PA	39.2
10124	Opata_2266488_PstIMseI_PA	39.2
10125	Opata_230256_PstIMseI_PA	39.2
10126	Opata_3067957_PstIMseI_PA	39.2
10127	Opata_311283_PstIMseI_PA	39.2
10128	Opata_3131066_PstIMseI_PA	39.2
10129	Opata_329455_PstIMseI_PA	39.2
10130	Opata_3360762_PstIMseI_PA	39.2
10131	Opata_3405733_PstIMseI_PA	39.2
10132	Opata_35636_PstIMseI_PA	39.2
10133	Opata_369491_PstIMseI_PA	39.2
10134	Opata_398160_PstIMseI_PA	39.2
10135	Opata_3993007_PstIMseI_PA	39.2
10136	Opata_399635_PstIMseI_PA	39.2
10137	Opata_4179385_PstIMseI_PA	39.2
10138	Opata_43095_PstIMseI_PA	39.2
10139	Opata_448467_PstIMseI_PA	39.2
10140	Opata_51029_PstIMseI_PA	39.2
10141	Opata_523093_PstIMseI_PA	39.2
10142	Opata_578442_PstIMseI_PA	39.2
10143	Opata_638730_PstIMseI_PA	39.2
10144	Opata_641680_PstIMseI_PA	39.2
10145	Opata_648745_PstIMseI_PA	39.2
10146	Opata_662924_PstIMseI_PA	39.2
10147	Opata_672454_PstIMseI_PA	39.2
10148	Opata_691335_PstIMseI_PA	39.2
10149	Opata_72084_PstIMseI_PA	39.2
10150	Opata_765806_PstIMseI_PA	39.2
10151	Opata_767004_PstIMseI_PA	39.2
10152	Opata_786548_PstIMseI_PA	39.2
10153	Opata_787341_PstIMseI_PA	39.2
10154	Opata_830680_PstIMseI_PA	39.2
10155	Opata_844860_PstIMseI_PA	39.2
10156	Opata_847235_PstIMseI_PA	39.2
10157	Opata_856667_PstIMseI_PA	39.2
10158	Opata_858970_PstIMseI_PA	39.2
10159	Opata_938394_PstIMseI_PA	39.2
10160	M6_1085025_PstIMspI_PA	39.2
10161	M6_1256879_PstIMspI_PA	39.2
10162	M6_2344233_PstIMspI_PA	39.2
10163	M6_2387129_PstIMspI_PA	39.2
10164	M6_2392837_PstIMspI_PA	39.2
10165	M6_326539_PstIMspI_PA	39.2
10166	M6_343137_PstIMspI_PA	39.2
10167	M6_3534351_PstIMspI_PA	39.2
10168	M6_411264_PstIMspI_PA	39.2
10169	M6_471125_PstIMspI_PA	39.2
10170	M6_93953_PstIMspI_PA	39.2
10171	Opata_1401200_PstIMspI_PA	39.2
10172	Opata_1733255_PstIMspI_PA	39.2
10173	Opata_1748841_PstIMspI_PA	39.2
10174	Opata_1913621_PstIMspI_PA	39.2
10175	Opata_2539430_PstIMspI_PA	39.2
10176	Opata_2691805_PstIMspI_PA	39.2
10177	Opata_2780752_PstIMspI_PA	39.2
10178	Opata_2950315_PstIMspI_PA	39.2
10179	Opata_3043745_PstIMspI_PA	39.2
10180	Opata_3046141_PstIMspI_PA	39.2
10181	Opata_3256377_PstIMspI_PA	39.2
10182	Opata_3412595_PstIMspI_PA	39.2
10183	Opata_3467036_PstIMspI_PA	39.2
10184	Opata_3778410_PstIMspI_PA	39.2
10185	Opata_4055573_PstIMspI_PA	39.2
10186	Opata_4235846_PstIMspI_PA	39.2
10187	Opata_583873_PstIMspI_PA	39.2
10188	M6_700501_PstIMseI_PA	39.2
10189	M6_1079962_PstIMspI_PA	39.2
10190	M6_2328984_PstIMspI_PA	39.2
10191	M6_3175593_PstIMspI_PA	39.2
10192	M6_320506_PstIMspI_PA	39.2
10193	M6_331328_PstIMspI_PA	39.2
10194	M6_346054_PstIMspI_PA	39.2
10195	M6_364109_PstIMspI_PA	39.2
10196	M6_378847_PstIMspI_PA	39.2
10197	M6_389674_PstIMspI_PA	39.2
10198	M6_408916_PstIMspI_PA	39.2
10199	M6_425384_PstIMspI_PA	39.2
10200	M6_458693_PstIMspI_PA	39.2
10201	M6_597663_PstIMspI_PA	39.2
10202	M6_655047_PstIMspI_PA	39.2
10203	M6_690555_PstIMspI_PA	39.2
10204	M6_707809_PstIMspI_PA	39.2
10205	M6_761846_PstIMspI_PA	39.2
10206	Opata_1819828_PstIMluI_PA	39.2
10207	Opata_2197555_PstIMluI_PA	39.2
10208	Opata_2403561_PstIMluI_PA	39.2
10209	Opata_2690561_PstIMluI_PA	39.2
10210	Opata_457797_PstIMluI_PA	39.2
10211	Opata_701739_PstIMluI_PA	39.2
10212	M6_1002525_PstIMseI_PA	39.2
10213	M6_1076252_PstIMseI_PA	39.2
10214	M6_3252060_PstIMseI_PA	39.2
10215	M6_3797411_PstIMseI_PA	39.2
10216	M6_4245774_PstIMseI_PA	39.2
10217	M6_475920_PstIMseI_PA	39.2
10218	M6_554997_PstIMseI_PA	39.2
10219	Opata_101506_PstIMseI_PA	39.2
10220	Opata_1029239_PstIMseI_PA	39.2
10221	Opata_1035828_PstIMseI_PA	39.2
10222	Opata_1040872_PstIMseI_PA	39.2
10223	Opata_104525_PstIMseI_PA	39.2
10224	Opata_1045569_PstIMseI_PA	39.2
10225	Opata_106377_PstIMseI_PA	39.2
10226	Opata_106410_PstIMseI_PA	39.2
10227	Opata_1087593_PstIMseI_PA	39.2
10228	Opata_1093817_PstIMseI_PA	39.2
10229	Opata_1096785_PstIMseI_PA	39.2
10230	Opata_1123149_PstIMseI_PA	39.2
10231	Opata_1160746_PstIMseI_PA	39.2
10232	Opata_116340_PstIMseI_PA	39.2
10233	Opata_1181613_PstIMseI_PA	39.2
10234	Opata_1195598_PstIMseI_PA	39.2
10235	Opata_119838_PstIMseI_PA	39.2
10236	Opata_1220705_PstIMseI_PA	39.2
10237	Opata_122412_PstIMseI_PA	39.2
10238	Opata_1241333_PstIMseI_PA	39.2
10239	Opata_1259144_PstIMseI_PA	39.2
10240	Opata_1265203_PstIMseI_PA	39.2
10241	Opata_1267611_PstIMseI_PA	39.2
10242	Opata_1269460_PstIMseI_PA	39.2
10243	Opata_1294257_PstIMseI_PA	39.2
10244	Opata_1315448_PstIMseI_PA	39.2
10245	Opata_142643_PstIMseI_PA	39.2
10246	Opata_148035_PstIMseI_PA	39.2
10247	Opata_1518715_PstIMseI_PA	39.2
10248	Opata_1555482_PstIMseI_PA	39.2
10249	Opata_1619200_PstIMseI_PA	39.2
10250	Opata_169372_PstIMseI_PA	39.2
10251	Opata_170948_PstIMseI_PA	39.2
10252	Opata_1777280_PstIMseI_PA	39.2
10253	Opata_178145_PstIMseI_PA	39.2
10254	Opata_1805779_PstIMseI_PA	39.2
10255	Opata_186295_PstIMseI_PA	39.2
10256	Opata_188642_PstIMseI_PA	39.2
10257	Opata_191106_PstIMseI_PA	39.2
10258	Opata_197577_PstIMseI_PA	39.2
10259	Opata_198481_PstIMseI_PA	39.2
10260	Opata_209896_PstIMseI_PA	39.2
10261	Opata_2100226_PstIMseI_PA	39.2
10262	Opata_2159609_PstIMseI_PA	39.2
10263	Opata_2201423_PstIMseI_PA	39.2
10264	Opata_2210496_PstIMseI_PA	39.2
10265	Opata_22246_PstIMseI_PA	39.2
10266	Opata_2230533_PstIMseI_PA	39.2
10267	Opata_225337_PstIMseI_PA	39.2
10268	Opata_229850_PstIMseI_PA	39.2
10269	Opata_2708516_PstIMseI_PA	39.2
10270	Opata_2866490_PstIMseI_PA	39.2
10271	Opata_286984_PstIMseI_PA	39.2
10272	Opata_290431_PstIMseI_PA	39.2
10273	Opata_294864_PstIMseI_PA	39.2
10274	Opata_295178_PstIMseI_PA	39.2
10275	Opata_3078865_PstIMseI_PA	39.2
10276	Opata_3094711_PstIMseI_PA	39.2
10277	Opata_316582_PstIMseI_PA	39.2
10278	Opata_319270_PstIMseI_PA	39.2
10279	Opata_323318_PstIMseI_PA	39.2
10280	Opata_326401_PstIMseI_PA	39.2
10281	Opata_3449006_PstIMseI_PA	39.2
10282	Opata_3452676_PstIMseI_PA	39.2
10283	Opata_355572_PstIMseI_PA	39.2
10284	Opata_3610429_PstIMseI_PA	39.2
10285	Opata_367256_PstIMseI_PA	39.2
10286	Opata_368929_PstIMseI_PA	39.2
10287	Opata_371125_PstIMseI_PA	39.2
10288	Opata_379208_PstIMseI_PA	39.2
10289	Opata_40906_PstIMseI_PA	39.2
10290	Opata_4099625_PstIMseI_PA	39.2
10291	Opata_42108_PstIMseI_PA	39.2
10292	Opata_42129_PstIMseI_PA	39.2
10293	Opata_4243665_PstIMseI_PA	39.2
10294	Opata_4278677_PstIMseI_PA	39.2
10295	Opata_4347958_PstIMseI_PA	39.2
10296	Opata_436558_PstIMseI_PA	39.2
10297	Opata_4410399_PstIMseI_PA	39.2
10298	Opata_4418396_PstIMseI_PA	39.2
10299	Opata_446733_PstIMseI_PA	39.2
10300	Opata_47040_PstIMseI_PA	39.2
10301	Opata_480224_PstIMseI_PA	39.2
10302	Opata_489021_PstIMseI_PA	39.2
10303	Opata_494010_PstIMseI_PA	39.2
10304	Opata_540306_PstIMseI_PA	39.2
10305	Opata_546867_PstIMseI_PA	39.2
10306	Opata_559547_PstIMseI_PA	39.2
10307	Opata_567584_PstIMseI_PA	39.2
10308	Opata_56786_PstIMseI_PA	39.2
10309	Opata_58454_PstIMseI_PA	39.2
10310	Opata_600713_PstIMseI_PA	39.2
10311	Opata_61151_PstIMseI_PA	39.2
10312	Opata_611862_PstIMseI_PA	39.2
10313	Opata_614033_PstIMseI_PA	39.2
10314	Opata_630935_PstIMseI_PA	39.2
10315	Opata_640984_PstIMseI_PA	39.2
10316	Opata_653486_PstIMseI_PA	39.2
10317	Opata_67096_PstIMseI_PA	39.2
10318	Opata_679450_PstIMseI_PA	39.2
10319	Opata_702523_PstIMseI_PA	39.2
10320	Opata_704892_PstIMseI_PA	39.2
10321	Opata_718780_PstIMseI_PA	39.2
10322	Opata_727726_PstIMseI_PA	39.2
10323	Opata_746203_PstIMseI_PA	39.2
10324	Opata_752112_PstIMseI_PA	39.2
10325	Opata_760141_PstIMseI_PA	39.2
10326	Opata_776785_PstIMseI_PA	39.2
10327	Opata_778470_PstIMseI_PA	39.2
10328	Opata_814089_PstIMseI_PA	39.2
10329	Opata_831775_PstIMseI_PA	39.2
10330	Opata_835155_PstIMseI_PA	39.2
10331	Opata_836093_PstIMseI_PA	39.2
10332	Opata_84294_PstIMseI_PA	39.2
10333	Opata_88797_PstIMseI_PA	39.2
10334	Opata_9139_PstIMseI_PA	39.2
10335	Opata_927414_PstIMseI_PA	39.2
10336	Opata_945662_PstIMseI_PA	39.2
10337	Opata_956130_PstIMseI_PA	39.2
10338	M6_1678343_PstIMspI_PA	39.2
10339	M6_1917498_PstIMspI_PA	39.2
10340	M6_2024115_PstIMspI_PA	39.2
10341	M6_2145933_PstIMspI_PA	39.2
10342	M6_2835980_PstIMspI_PA	39.2
10343	M6_312889_PstIMspI_PA	39.2
10344	M6_347703_PstIMspI_PA	39.2
10345	M6_351350_PstIMspI_PA	39.2
10346	M6_351750_PstIMspI_PA	39.2
10347	M6_380111_PstIMspI_PA	39.2
10348	M6_395269_PstIMspI_PA	39.2
10349	M6_400596_PstIMspI_PA	39.2
10350	M6_555920_PstIMspI_PA	39.2
10351	M6_560116_PstIMspI_PA	39.2
10352	M6_6469_PstIMspI_PA	39.2
10353	M6_680322_PstIMspI_PA	39.2
10354	M6_776093_PstIMspI_PA	39.2
10355	M6_898692_PstIMspI_PA	39.2
10356	M6_957200_PstIMspI_PA	39.2
10357	Opata_1042110_PstIMspI_PA	39.2
10358	Opata_112201_PstIMspI_PA	39.2
10359	Opata_1675509_PstIMspI_PA	39.2
10360	Opata_1724225_PstIMspI_PA	39.2
10361	Opata_1912799_PstIMspI_PA	39.2
10362	Opata_1934049_PstIMspI_PA	39.2
10363	Opata_2011591_PstIMspI_PA	39.2
10364	Opata_2326293_PstIMspI_PA	39.2
10365	Opata_2391190_PstIMspI_PA	39.2
10366	Opata_2592458_PstIMspI_PA	39.2
10367	Opata_28273_PstIMspI_PA	39.2
10368	Opata_3257437_PstIMspI_PA	39.2
10369	Opata_3373594_PstIMspI_PA	39.2
10370	Opata_4021536_PstIMspI_PA	39.2
10371	Opata_420091_PstIMspI_PA	39.2
10372	Opata_4857_PstIMspI_PA	39.2
10373	Opata_490463_PstIMspI_PA	39.2
10374	Opata_646885_PstIMspI_PA	39.2
10375	Opata_856397_PstIMspI_PA	39.2
10376	Opata_942340_PstIMspI_PA	39.2
10377	Opata_123878_PstIMseI_PA	39.2
10378	Opata_1279560_PstIMseI_PA	39.2
10379	Opata_1495671_PstIMseI_PA	39.2
10380	Opata_2574154_PstIMseI_PA	39.2
10381	Opata_3002135_PstIMseI_PA	39.2
10382	Opata_3226276_PstIMseI_PA	39.2
10383	Opata_387078_PstIMseI_PA	39.2
10384	Opata_536062_PstIMseI_PA	39.2
10385	Opata_76957_PstIMseI_PA	39.2
10386	Opata_779536_PstIMseI_PA	39.2
10387	Opata_920609_PstIMseI_PA	39.2
10388	Opata_936642_PstIMseI_PA	39.2
10389	Opata_946613_PstIMseI_PA	39.2
10390	M6_711883_PstIMspI_PA	39.2
10391	Opata_127795_PstIMluI_PA	39.2
10392	M6_333705_PstIMseI_PA	39.2
10393	Opata_1069099_PstIMseI_PA	39.2
10394	Opata_1096241_PstIMseI_PA	39.2
10395	Opata_1255325_PstIMseI_PA	39.2
10396	Opata_321186_PstIMseI_PA	39.2
10397	Opata_519869_PstIMseI_PA	39.2
10398	Opata_706174_PstIMseI_PA	39.2
10399	Opata_818291_PstIMseI_PA	39.2
10400	Opata_996092_PstIMseI_PA	39.2
10401	M6_3049479_PstIMspI_PA	39.2
10402	Opata_124381_PstIMspI_PA	39.2
10403	M6_1431757_PstIMspI_PA	39.2
10404	Opata_1993817_PstIMluI_PA	39.2
10405	Opata_1099714_PstIMseI_PA	39.2
10406	Opata_1284752_PstIMseI_PA	39.2
10407	Opata_218802_PstIMseI_PA	39.2
10408	Opata_698076_PstIMseI_PA	39.2
10409	Opata_1877782_PstIMseI_PA	39.2
10410	Opata_4176801_PstIMseI_PA	39.2
10411	Opata_603197_PstIMseI_PA	39.2
10412	Opata_807937_PstIMspI_PA	39.2
10413	M6_2406654_PstIMluI_PA	39.2
10414	M6_243048_PstIMseI_PA	39.2
10415	Opata_55527_PstIMseI_PA	39.2
10416	Opata_3965101_PstIMspI_PA	39.2
10417	M6_1429776_PstIMseI_PA	39.2
10418	Opata_1042782_PstIMseI_PA	39.2
10419	Opata_1120658_PstIMseI_PA	39.2
10420	Opata_140225_PstIMseI_PA	39.2
10421	Opata_2124251_PstIMseI_PA	39.2
10422	Opata_2172541_PstIMseI_PA	39.2
10423	Opata_3277711_PstIMseI_PA	39.2
10424	Opata_3370062_PstIMseI_PA	39.2
10425	Opata_352593_PstIMseI_PA	39.2
10426	Opata_474810_PstIMseI_PA	39.2
10427	Opata_536745_PstIMseI_PA	39.2
10428	Opata_624890_PstIMseI_PA	39.2
10429	Opata_790853_PstIMseI_PA	39.2
10430	Opata_1037294_PstIMspI_PA	39.2
10431	Opata_1097351_PstIMspI_PA	39.2
10432	Opata_1226405_PstIMspI_PA	39.2
10433	Opata_1250312_PstIMspI_PA	39.2
10434	Opata_1277124_PstIMspI_PA	39.2
10435	Opata_1431583_PstIMspI_PA	39.2
10436	Opata_1578365_PstIMspI_PA	39.2
10437	Opata_1728374_PstIMspI_PA	39.2
10438	Opata_1920806_PstIMspI_PA	39.2
10439	Opata_2343066_PstIMspI_PA	39.2
10440	Opata_245227_PstIMspI_PA	39.2
10441	Opata_2543996_PstIMspI_PA	39.2
10442	Opata_2586968_PstIMspI_PA	39.2
10443	Opata_2679381_PstIMspI_PA	39.2
10444	Opata_2774945_PstIMspI_PA	39.2
10445	Opata_3033284_PstIMspI_PA	39.2
10446	Opata_3075500_PstIMspI_PA	39.2
10447	Opata_3174792_PstIMspI_PA	39.2
10448	Opata_3312815_PstIMspI_PA	39.2
10449	Opata_3487164_PstIMspI_PA	39.2
10450	Opata_359447_PstIMspI_PA	39.2
10451	Opata_3732082_PstIMspI_PA	39.2
10452	Opata_3736840_PstIMspI_PA	39.2
10453	Opata_3803051_PstIMspI_PA	39.2
10454	Opata_3832107_PstIMspI_PA	39.2
10455	Opata_3876126_PstIMspI_PA	39.2
10456	Opata_443569_PstIMspI_PA	39.2
10457	Opata_445967_PstIMspI_PA	39.2
10458	Opata_558786_PstIMspI_PA	39.2
10459	Opata_737217_PstIMspI_PA	39.2
10460	Opata_745038_PstIMspI_PA	39.2
10461	Opata_759334_PstIMspI_PA	39.2
10462	Opata_776582_PstIMspI_PA	39.2
10463	Opata_798467_PstIMspI_PA	39.2
10464	Opata_805651_PstIMspI_PA	39.2
10465	Opata_919752_PstIMspI_PA	39.2
10466	Opata_932800_PstIMspI_PA	39.2
10467	Opata_947010_PstIMspI_PA	39.2
10468	Opata_968294_PstIMspI_PA	39.2
10469	Opata_1059158_62_PstIMseI_SNP	39.2
10470	Opata_1059158_90_PstIMseI_SNP	39.2
10471	Opata_106631_44_PstIMseI_SNP	39.2
10472	Opata_106631_51_PstIMseI_SNP	39.2
10473	Opata_106631_78_PstIMseI_SNP	39.2
10474	Opata_2151397_83_PstIMspI_SNP	39.2
10475	Opata_2341679_30_PstIMspI_SNP	39.2
10476	Opata_1140081_PstIMseI_PA	39.2
10477	Opata_1648721_PstIMseI_PA	39.2
10478	Opata_180609_PstIMseI_PA	39.2
10479	Opata_244022_PstIMseI_PA	39.2
10480	Opata_306121_PstIMseI_PA	39.2
10481	Opata_675510_PstIMseI_PA	39.2
10482	Opata_1008199_PstIMspI_PA	39.2
10483	Opata_1039226_PstIMspI_PA	39.2
10484	Opata_1155050_PstIMspI_PA	39.2
10485	Opata_1241151_PstIMspI_PA	39.2
10486	Opata_1704402_PstIMspI_PA	39.2
10487	Opata_187971_PstIMspI_PA	39.2
10488	Opata_1969509_PstIMspI_PA	39.2
10489	Opata_1979000_PstIMspI_PA	39.2
10490	Opata_1998560_PstIMspI_PA	39.2
10491	Opata_2459743_PstIMspI_PA	39.2
10492	Opata_2510990_PstIMspI_PA	39.2
10493	Opata_262102_PstIMspI_PA	39.2
10494	Opata_2777960_PstIMspI_PA	39.2
10495	Opata_3028744_PstIMspI_PA	39.2
10496	Opata_3413228_PstIMspI_PA	39.2
10497	Opata_3476059_PstIMspI_PA	39.2
10498	Opata_3501877_PstIMspI_PA	39.2
10499	Opata_3522894_PstIMspI_PA	39.2
10500	Opata_3543778_PstIMspI_PA	39.2
10501	Opata_3614326_PstIMspI_PA	39.2
10502	Opata_3950037_PstIMspI_PA	39.2
10503	Opata_4249523_PstIMspI_PA	39.2
10504	Opata_528914_PstIMspI_PA	39.2
10505	Opata_725722_PstIMspI_PA	39.2
10506	Opata_895823_PstIMspI_PA	39.2
10507	Opata_383705_84_PstIMseI_SNP	39.2
10508	Opata_140327_PstIMseI_PA	39.2
10509	Opata_2853103_PstIMseI_PA	39.2
10510	Opata_3022205_PstIMseI_PA	39.2
10511	Opata_821403_PstIMseI_PA	39.2
10512	Opata_907679_PstIMseI_PA	39.2
10513	Opata_925732_PstIMseI_PA	39.2
10514	Opata_985494_PstIMseI_PA	39.2
10515	Opata_1018336_PstIMspI_PA	39.2
10516	Opata_106143_PstIMspI_PA	39.2
10517	Opata_1071176_PstIMspI_PA	39.2
10518	Opata_1117797_PstIMspI_PA	39.2
10519	Opata_1148101_PstIMspI_PA	39.2
10520	Opata_1172577_PstIMspI_PA	39.2
10521	Opata_1340428_PstIMspI_PA	39.2
10522	Opata_1411942_PstIMspI_PA	39.2
10523	Opata_1461572_PstIMspI_PA	39.2
10524	Opata_1670278_PstIMspI_PA	39.2
10525	Opata_1711138_PstIMspI_PA	39.2
10526	Opata_1912008_PstIMspI_PA	39.2
10527	Opata_1992532_PstIMspI_PA	39.2
10528	Opata_2064404_PstIMspI_PA	39.2
10529	Opata_2148469_PstIMspI_PA	39.2
10530	Opata_2153414_PstIMspI_PA	39.2
10531	Opata_2321296_PstIMspI_PA	39.2
10532	Opata_233661_PstIMspI_PA	39.2
10533	Opata_2634793_PstIMspI_PA	39.2
10534	Opata_2697860_PstIMspI_PA	39.2
10535	Opata_288944_PstIMspI_PA	39.2
10536	Opata_290251_PstIMspI_PA	39.2
10537	Opata_3087437_PstIMspI_PA	39.2
10538	Opata_3454974_PstIMspI_PA	39.2
10539	Opata_3582764_PstIMspI_PA	39.2
10540	Opata_3589977_PstIMspI_PA	39.2
10541	Opata_3735421_PstIMspI_PA	39.2
10542	Opata_3753784_PstIMspI_PA	39.2
10543	Opata_3875638_PstIMspI_PA	39.2
10544	Opata_4079153_PstIMspI_PA	39.2
10545	Opata_621864_PstIMspI_PA	39.2
10546	Opata_684269_PstIMspI_PA	39.2
10547	Opata_815338_PstIMspI_PA	39.2
10548	Opata_819053_PstIMspI_PA	39.2
10549	Opata_88761_PstIMspI_PA	39.2
10550	Opata_1197271_PstIMseI_PA	39.2
10551	Opata_2835401_PstIMseI_PA	39.2
10552	Opata_1047836_PstIMspI_PA	39.2
10553	Opata_1803717_PstIMspI_PA	39.2
10554	Opata_1880327_PstIMspI_PA	39.2
10555	Opata_1953851_PstIMspI_PA	39.2
10556	Opata_2049956_PstIMspI_PA	39.2
10557	Opata_3012655_PstIMspI_PA	39.2
10558	Opata_3174472_PstIMspI_PA	39.2
10559	Opata_3624262_PstIMspI_PA	39.2
10560	Opata_4147771_PstIMspI_PA	39.2
10561	Opata_623363_PstIMspI_PA	39.2
10562	Opata_781742_PstIMspI_PA	39.2
10563	Opata_1310785_PstIMseI_PA	39.2
10564	Opata_1845069_PstIMseI_PA	39.2
10565	Opata_3258833_PstIMseI_PA	39.2
10566	Opata_336117_PstIMseI_PA	39.2
10567	Opata_3418651_PstIMseI_PA	39.2
10568	Opata_3504012_PstIMseI_PA	39.2
10569	Opata_76014_PstIMseI_PA	39.2
10570	Opata_1116103_PstIMspI_PA	39.2
10571	Opata_1320833_PstIMspI_PA	39.2
10572	Opata_1374442_PstIMspI_PA	39.2
10573	Opata_1409541_PstIMspI_PA	39.2
10574	Opata_1478309_PstIMspI_PA	39.2
10575	Opata_1541746_PstIMspI_PA	39.2
10576	Opata_1666664_PstIMspI_PA	39.2
10577	Opata_1764167_PstIMspI_PA	39.2
10578	Opata_1887306_PstIMspI_PA	39.2
10579	Opata_1896928_PstIMspI_PA	39.2
10580	Opata_2269599_PstIMspI_PA	39.2
10581	Opata_232493_PstIMspI_PA	39.2
10582	Opata_239411_PstIMspI_PA	39.2
10583	Opata_2456592_PstIMspI_PA	39.2
10584	Opata_2487589_PstIMspI_PA	39.2
10585	Opata_2542793_PstIMspI_PA	39.2
10586	Opata_262019_PstIMspI_PA	39.2
10587	Opata_2871914_PstIMspI_PA	39.2
10588	Opata_289478_PstIMspI_PA	39.2
10589	Opata_2907287_PstIMspI_PA	39.2
10590	Opata_292176_PstIMspI_PA	39.2
10591	Opata_2961671_PstIMspI_PA	39.2
10592	Opata_2988952_PstIMspI_PA	39.2
10593	Opata_3025466_PstIMspI_PA	39.2
10594	Opata_303807_PstIMspI_PA	39.2
10595	Opata_3057605_PstIMspI_PA	39.2
10596	Opata_3107286_PstIMspI_PA	39.2
10597	Opata_3206811_PstIMspI_PA	39.2
10598	Opata_3219673_PstIMspI_PA	39.2
10599	Opata_3232559_PstIMspI_PA	39.2
10600	Opata_3234195_PstIMspI_PA	39.2
10601	Opata_3245385_PstIMspI_PA	39.2
10602	Opata_3487050_PstIMspI_PA	39.2
10603	Opata_3659887_PstIMspI_PA	39.2
10604	Opata_3695421_PstIMspI_PA	39.2
10605	Opata_3808905_PstIMspI_PA	39.2
10606	Opata_3842512_PstIMspI_PA	39.2
10607	Opata_3940019_PstIMspI_PA	39.2
10608	Opata_4028723_PstIMspI_PA	39.2
10609	Opata_4067953_PstIMspI_PA	39.2
10610	Opata_4149024_PstIMspI_PA	39.2
10611	Opata_476239_PstIMspI_PA	39.2
10612	Opata_484781_PstIMspI_PA	39.2
10613	Opata_484896_PstIMspI_PA	39.2
10614	Opata_495425_PstIMspI_PA	39.2
10615	Opata_548188_PstIMspI_PA	39.2
10616	Opata_560045_PstIMspI_PA	39.2
10617	Opata_572562_PstIMspI_PA	39.2
10618	Opata_579617_PstIMspI_PA	39.2
10619	Opata_584623_PstIMspI_PA	39.2
10620	Opata_627064_PstIMspI_PA	39.2
10621	Opata_629671_PstIMspI_PA	39.2
10622	Opata_654660_PstIMspI_PA	39.2
10623	Opata_687545_PstIMspI_PA	39.2
10624	Opata_783724_PstIMspI_PA	39.2
10625	Opata_840581_PstIMspI_PA	39.2
10626	Opata_895428_PstIMspI_PA	39.2
10627	Opata_907210_PstIMspI_PA	39.2
10628	Opata_1220043_PstIMseI_PA	39.2
10629	Opata_157051_PstIMseI_PA	39.2
10630	Opata_2428727_PstIMseI_PA	39.2
10631	Opata_2771024_PstIMseI_PA	39.2
10632	Opata_1325808_PstIMspI_PA	39.2
10633	Opata_1543842_PstIMspI_PA	39.2
10634	Opata_175156_PstIMspI_PA	39.2
10635	Opata_1936102_PstIMspI_PA	39.2
10636	Opata_2313127_PstIMspI_PA	39.2
10637	Opata_3097945_PstIMspI_PA	39.2
10638	Opata_342576_PstIMspI_PA	39.2
10639	Opata_3447855_PstIMspI_PA	39.2
10640	Opata_3781928_PstIMspI_PA	39.2
10641	Opata_955980_PstIMspI_PA	39.2
10642	Opata_3058671_60_PstIMseI_SNP	39.2
10643	Opata_1950566_87_PstIMspI_SNP	39.2
10644	Opata_1959954_55_PstIMspI_SNP	39.2
10645	Opata_1124518_PstIMseI_PA	39.2
10646	Opata_2061642_PstIMseI_PA	39.2
10647	Opata_2505874_PstIMseI_PA	39.2
10648	Opata_2648323_PstIMseI_PA	39.2
10649	Opata_3174376_PstIMseI_PA	39.2
10650	Opata_355906_PstIMseI_PA	39.2
10651	Opata_367148_PstIMseI_PA	39.2
10652	Opata_479691_PstIMseI_PA	39.2
10653	Opata_7875_PstIMseI_PA	39.2
10654	Opata_1102911_PstIMspI_PA	39.2
10655	Opata_1143536_PstIMspI_PA	39.2
10656	Opata_1172575_PstIMspI_PA	39.2
10657	Opata_1237703_PstIMspI_PA	39.2
10658	Opata_1251054_PstIMspI_PA	39.2
10659	Opata_1281835_PstIMspI_PA	39.2
10660	Opata_1353693_PstIMspI_PA	39.2
10661	Opata_1481415_PstIMspI_PA	39.2
10662	Opata_1498093_PstIMspI_PA	39.2
10663	Opata_1536870_PstIMspI_PA	39.2
10664	Opata_1575846_PstIMspI_PA	39.2
10665	Opata_1630961_PstIMspI_PA	39.2
10666	Opata_1675855_PstIMspI_PA	39.2
10667	Opata_1763865_PstIMspI_PA	39.2
10668	Opata_1831685_PstIMspI_PA	39.2
10669	Opata_1835842_PstIMspI_PA	39.2
10670	Opata_1836859_PstIMspI_PA	39.2
10671	Opata_1841324_PstIMspI_PA	39.2
10672	Opata_1932433_PstIMspI_PA	39.2
10673	Opata_1962013_PstIMspI_PA	39.2
10674	Opata_1976373_PstIMspI_PA	39.2
10675	Opata_2038989_PstIMspI_PA	39.2
10676	Opata_2065257_PstIMspI_PA	39.2
10677	Opata_2081056_PstIMspI_PA	39.2
10678	Opata_2082157_PstIMspI_PA	39.2
10679	Opata_2122142_PstIMspI_PA	39.2
10680	Opata_2166480_PstIMspI_PA	39.2
10681	Opata_2196746_PstIMspI_PA	39.2
10682	Opata_2233703_PstIMspI_PA	39.2
10683	Opata_2286265_PstIMspI_PA	39.2
10684	Opata_2288639_PstIMspI_PA	39.2
10685	Opata_2298184_PstIMspI_PA	39.2
10686	Opata_2348590_PstIMspI_PA	39.2
10687	Opata_2454929_PstIMspI_PA	39.2
10688	Opata_260755_PstIMspI_PA	39.2
10689	Opata_2610448_PstIMspI_PA	39.2
10690	Opata_2639782_PstIMspI_PA	39.2
10691	Opata_2655824_PstIMspI_PA	39.2
10692	Opata_2784319_PstIMspI_PA	39.2
10693	Opata_2801592_PstIMspI_PA	39.2
10694	Opata_284192_PstIMspI_PA	39.2
10695	Opata_2867586_PstIMspI_PA	39.2
10696	Opata_2872852_PstIMspI_PA	39.2
10697	Opata_2914924_PstIMspI_PA	39.2
10698	Opata_2940535_PstIMspI_PA	39.2
10699	Opata_294749_PstIMspI_PA	39.2
10700	Opata_2981946_PstIMspI_PA	39.2
10701	Opata_2989761_PstIMspI_PA	39.2
10702	Opata_3040839_PstIMspI_PA	39.2
10703	Opata_3087655_PstIMspI_PA	39.2
10704	Opata_3108527_PstIMspI_PA	39.2
10705	Opata_3123202_PstIMspI_PA	39.2
10706	Opata_3186965_PstIMspI_PA	39.2
10707	Opata_3212520_PstIMspI_PA	39.2
10708	Opata_3225451_PstIMspI_PA	39.2
10709	Opata_325240_PstIMspI_PA	39.2
10710	Opata_3354139_PstIMspI_PA	39.2
10711	Opata_3432635_PstIMspI_PA	39.2
10712	Opata_3457751_PstIMspI_PA	39.2
10713	Opata_3481386_PstIMspI_PA	39.2
10714	Opata_3521914_PstIMspI_PA	39.2
10715	Opata_3553743_PstIMspI_PA	39.2
10716	Opata_3622579_PstIMspI_PA	39.2
10717	Opata_3830101_PstIMspI_PA	39.2
10718	Opata_3905791_PstIMspI_PA	39.2
10719	Opata_3924110_PstIMspI_PA	39.2
10720	Opata_4016082_PstIMspI_PA	39.2
10721	Opata_4040475_PstIMspI_PA	39.2
10722	Opata_409644_PstIMspI_PA	39.2
10723	Opata_4120099_PstIMspI_PA	39.2
10724	Opata_4163073_PstIMspI_PA	39.2
10725	Opata_4233798_PstIMspI_PA	39.2
10726	Opata_462830_PstIMspI_PA	39.2
10727	Opata_498727_PstIMspI_PA	39.2
10728	Opata_503090_PstIMspI_PA	39.2
10729	Opata_541639_PstIMspI_PA	39.2
10730	Opata_562902_PstIMspI_PA	39.2
10731	Opata_570800_PstIMspI_PA	39.2
10732	Opata_574134_PstIMspI_PA	39.2
10733	Opata_596393_PstIMspI_PA	39.2
10734	Opata_621074_PstIMspI_PA	39.2
10735	Opata_764315_PstIMspI_PA	39.2
10736	Opata_789506_PstIMspI_PA	39.2
10737	Opata_87751_PstIMspI_PA	39.2
10738	Opata_948331_PstIMspI_PA	39.2
10739	Opata_960073_PstIMspI_PA	39.2
10740	Opata_2717547_33_PstIMspI_SNP	39.2
10741	Opata_1018103_PstIMseI_PA	39.2
10742	Opata_1257912_PstIMseI_PA	39.2
10743	Opata_242215_PstIMseI_PA	39.2
10744	Opata_3069426_PstIMseI_PA	39.2
10745	Opata_3455054_PstIMseI_PA	39.2
10746	Opata_3566769_PstIMseI_PA	39.2
10747	Opata_3645775_PstIMseI_PA	39.2
10748	Opata_372886_PstIMseI_PA	39.2
10749	Opata_430074_PstIMseI_PA	39.2
10750	Opata_513613_PstIMseI_PA	39.2
10751	Opata_565464_PstIMseI_PA	39.2
10752	Opata_626472_PstIMseI_PA	39.2
10753	Opata_833738_PstIMseI_PA	39.2
10754	Opata_863279_PstIMseI_PA	39.2
10755	Opata_968555_PstIMseI_PA	39.2
10756	Opata_1097613_PstIMspI_PA	39.2
10757	Opata_1287448_PstIMspI_PA	39.2
10758	Opata_1303519_PstIMspI_PA	39.2
10759	Opata_1357526_PstIMspI_PA	39.2
10760	Opata_1358909_PstIMspI_PA	39.2
10761	Opata_1415304_PstIMspI_PA	39.2
10762	Opata_1431412_PstIMspI_PA	39.2
10763	Opata_1522604_PstIMspI_PA	39.2
10764	Opata_1541251_PstIMspI_PA	39.2
10765	Opata_1546504_PstIMspI_PA	39.2
10766	Opata_1558133_PstIMspI_PA	39.2
10767	Opata_1563104_PstIMspI_PA	39.2
10768	Opata_1596457_PstIMspI_PA	39.2
10769	Opata_1815078_PstIMspI_PA	39.2
10770	Opata_1845480_PstIMspI_PA	39.2
10771	Opata_1859118_PstIMspI_PA	39.2
10772	Opata_1925929_PstIMspI_PA	39.2
10773	Opata_2007979_PstIMspI_PA	39.2
10774	Opata_2028082_PstIMspI_PA	39.2
10775	Opata_2069976_PstIMspI_PA	39.2
10776	Opata_2076285_PstIMspI_PA	39.2
10777	Opata_2287069_PstIMspI_PA	39.2
10778	Opata_2417916_PstIMspI_PA	39.2
10779	Opata_2435216_PstIMspI_PA	39.2
10780	Opata_2702035_PstIMspI_PA	39.2
10781	Opata_2773468_PstIMspI_PA	39.2
10782	Opata_2815132_PstIMspI_PA	39.2
10783	Opata_2838444_PstIMspI_PA	39.2
10784	Opata_2896622_PstIMspI_PA	39.2
10785	Opata_2938187_PstIMspI_PA	39.2
10786	Opata_2990654_PstIMspI_PA	39.2
10787	Opata_2996724_PstIMspI_PA	39.2
10788	Opata_3329735_PstIMspI_PA	39.2
10789	Opata_3348432_PstIMspI_PA	39.2
10790	Opata_3439520_PstIMspI_PA	39.2
10791	Opata_3530468_PstIMspI_PA	39.2
10792	Opata_3737106_PstIMspI_PA	39.2
10793	Opata_3743446_PstIMspI_PA	39.2
10794	Opata_3786613_PstIMspI_PA	39.2
10795	Opata_3833623_PstIMspI_PA	39.2
10796	Opata_3843326_PstIMspI_PA	39.2
10797	Opata_3935570_PstIMspI_PA	39.2
10798	Opata_3986317_PstIMspI_PA	39.2
10799	Opata_4080245_PstIMspI_PA	39.2
10800	Opata_4104403_PstIMspI_PA	39.2
10801	Opata_4153014_PstIMspI_PA	39.2
10802	Opata_451258_PstIMspI_PA	39.2
10803	Opata_529899_PstIMspI_PA	39.2
10804	Opata_570769_PstIMspI_PA	39.2
10805	Opata_638300_PstIMspI_PA	39.2
10806	Opata_667826_PstIMspI_PA	39.2
10807	Opata_767884_PstIMspI_PA	39.2
10808	Opata_914086_PstIMspI_PA	39.2
10809	Opata_971704_PstIMspI_PA	39.2
10810	Opata_1048304_PstIMseI_PA	39.2
10811	Opata_1073411_PstIMseI_PA	39.2
10812	Opata_1105728_PstIMseI_PA	39.2
10813	Opata_1117163_PstIMseI_PA	39.2
10814	Opata_1194647_PstIMseI_PA	39.2
10815	Opata_1242616_PstIMseI_PA	39.2
10816	Opata_1287564_PstIMseI_PA	39.2
10817	Opata_1319967_PstIMseI_PA	39.2
10818	Opata_1338648_PstIMseI_PA	39.2
10819	Opata_1348807_PstIMseI_PA	39.2
10820	Opata_1385135_PstIMseI_PA	39.2
10821	Opata_144140_PstIMseI_PA	39.2
10822	Opata_1561141_PstIMseI_PA	39.2
10823	Opata_1846430_PstIMseI_PA	39.2
10824	Opata_185124_PstIMseI_PA	39.2
10825	Opata_1896932_PstIMseI_PA	39.2
10826	Opata_191555_PstIMseI_PA	39.2
10827	Opata_206336_PstIMseI_PA	39.2
10828	Opata_233222_PstIMseI_PA	39.2
10829	Opata_267473_PstIMseI_PA	39.2
10830	Opata_2681744_PstIMseI_PA	39.2
10831	Opata_2736516_PstIMseI_PA	39.2
10832	Opata_27519_PstIMseI_PA	39.2
10833	Opata_275997_PstIMseI_PA	39.2
10834	Opata_279381_PstIMseI_PA	39.2
10835	Opata_2819264_PstIMseI_PA	39.2
10836	Opata_2923399_PstIMseI_PA	39.2
10837	Opata_2958022_PstIMseI_PA	39.2
10838	Opata_295977_PstIMseI_PA	39.2
10839	Opata_3187877_PstIMseI_PA	39.2
10840	Opata_319823_PstIMseI_PA	39.2
10841	Opata_3397840_PstIMseI_PA	39.2
10842	Opata_3400155_PstIMseI_PA	39.2
10843	Opata_350492_PstIMseI_PA	39.2
10844	Opata_3763039_PstIMseI_PA	39.2
10845	Opata_3862436_PstIMseI_PA	39.2
10846	Opata_3868556_PstIMseI_PA	39.2
10847	Opata_389562_PstIMseI_PA	39.2
10848	Opata_402702_PstIMseI_PA	39.2
10849	Opata_420382_PstIMseI_PA	39.2
10850	Opata_44938_PstIMseI_PA	39.2
10851	Opata_475879_PstIMseI_PA	39.2
10852	Opata_487772_PstIMseI_PA	39.2
10853	Opata_495163_PstIMseI_PA	39.2
10854	Opata_523315_PstIMseI_PA	39.2
10855	Opata_570286_PstIMseI_PA	39.2
10856	Opata_570906_PstIMseI_PA	39.2
10857	Opata_633922_PstIMseI_PA	39.2
10858	Opata_647057_PstIMseI_PA	39.2
10859	Opata_653213_PstIMseI_PA	39.2
10860	Opata_71329_PstIMseI_PA	39.2
10861	Opata_756329_PstIMseI_PA	39.2
10862	Opata_764473_PstIMseI_PA	39.2
10863	Opata_769169_PstIMseI_PA	39.2
10864	Opata_770873_PstIMseI_PA	39.2
10865	Opata_7778_PstIMseI_PA	39.2
10866	Opata_789357_PstIMseI_PA	39.2
10867	Opata_909402_PstIMseI_PA	39.2
10868	Opata_923036_PstIMseI_PA	39.2
10869	Opata_979157_PstIMseI_PA	39.2
10870	Opata_1001003_PstIMspI_PA	39.2
10871	Opata_1003044_PstIMspI_PA	39.2
10872	Opata_1013981_PstIMspI_PA	39.2
10873	Opata_1028124_PstIMspI_PA	39.2
10874	Opata_1029411_PstIMspI_PA	39.2
10875	Opata_1036430_PstIMspI_PA	39.2
10876	Opata_1037315_PstIMspI_PA	39.2
10877	Opata_1039753_PstIMspI_PA	39.2
10878	Opata_1047344_PstIMspI_PA	39.2
10879	Opata_1049165_PstIMspI_PA	39.2
10880	Opata_1058541_PstIMspI_PA	39.2
10881	Opata_1082610_PstIMspI_PA	39.2
10882	Opata_1117532_PstIMspI_PA	39.2
10883	Opata_1119708_PstIMspI_PA	39.2
10884	Opata_1129183_PstIMspI_PA	39.2
10885	Opata_1162252_PstIMspI_PA	39.2
10886	Opata_1201254_PstIMspI_PA	39.2
10887	Opata_1221350_PstIMspI_PA	39.2
10888	Opata_1233520_PstIMspI_PA	39.2
10889	Opata_1251993_PstIMspI_PA	39.2
10890	Opata_1253353_PstIMspI_PA	39.2
10891	Opata_1267904_PstIMspI_PA	39.2
10892	Opata_1278008_PstIMspI_PA	39.2
10893	Opata_1294564_PstIMspI_PA	39.2
10894	Opata_1295066_PstIMspI_PA	39.2
10895	Opata_1301717_PstIMspI_PA	39.2
10896	Opata_1345342_PstIMspI_PA	39.2
10897	Opata_1364148_PstIMspI_PA	39.2
10898	Opata_1375432_PstIMspI_PA	39.2
10899	Opata_1390577_PstIMspI_PA	39.2
10900	Opata_1395181_PstIMspI_PA	39.2
10901	Opata_1397266_PstIMspI_PA	39.2
10902	Opata_1410899_PstIMspI_PA	39.2
10903	Opata_1422705_PstIMspI_PA	39.2
10904	Opata_1425059_PstIMspI_PA	39.2
10905	Opata_1461522_PstIMspI_PA	39.2
10906	Opata_14660_PstIMspI_PA	39.2
10907	Opata_1481944_PstIMspI_PA	39.2
10908	Opata_1492160_PstIMspI_PA	39.2
10909	Opata_1517324_PstIMspI_PA	39.2
10910	Opata_1525581_PstIMspI_PA	39.2
10911	Opata_1533339_PstIMspI_PA	39.2
10912	Opata_1537718_PstIMspI_PA	39.2
10913	Opata_1538092_PstIMspI_PA	39.2
10914	Opata_1538394_PstIMspI_PA	39.2
10915	Opata_1541014_PstIMspI_PA	39.2
10916	Opata_1549836_PstIMspI_PA	39.2
10917	Opata_1562506_PstIMspI_PA	39.2
10918	Opata_1583420_PstIMspI_PA	39.2
10919	Opata_1584015_PstIMspI_PA	39.2
10920	Opata_1589870_PstIMspI_PA	39.2
10921	Opata_1595415_PstIMspI_PA	39.2
10922	Opata_1597166_PstIMspI_PA	39.2
10923	Opata_1597592_PstIMspI_PA	39.2
10924	Opata_1605027_PstIMspI_PA	39.2
10925	Opata_1607803_PstIMspI_PA	39.2
10926	Opata_1608991_PstIMspI_PA	39.2
10927	Opata_1613108_PstIMspI_PA	39.2
10928	Opata_1618083_PstIMspI_PA	39.2
10929	Opata_1627893_PstIMspI_PA	39.2
10930	Opata_1633044_PstIMspI_PA	39.2
10931	Opata_1638999_PstIMspI_PA	39.2
10932	Opata_1639900_PstIMspI_PA	39.2
10933	Opata_1641049_PstIMspI_PA	39.2
10934	Opata_1679058_PstIMspI_PA	39.2
10935	Opata_1708350_PstIMspI_PA	39.2
10936	Opata_1741458_PstIMspI_PA	39.2
10937	Opata_1746158_PstIMspI_PA	39.2
10938	Opata_1750416_PstIMspI_PA	39.2
10939	Opata_1754051_PstIMspI_PA	39.2
10940	Opata_1755249_PstIMspI_PA	39.2
10941	Opata_1758574_PstIMspI_PA	39.2
10942	Opata_1762013_PstIMspI_PA	39.2
10943	Opata_1764602_PstIMspI_PA	39.2
10944	Opata_1780386_PstIMspI_PA	39.2
10945	Opata_1797030_PstIMspI_PA	39.2
10946	Opata_1798563_PstIMspI_PA	39.2
10947	Opata_1813589_PstIMspI_PA	39.2
10948	Opata_1814320_PstIMspI_PA	39.2
10949	Opata_1821814_PstIMspI_PA	39.2
10950	Opata_1827898_PstIMspI_PA	39.2
10951	Opata_1838215_PstIMspI_PA	39.2
10952	Opata_1846018_PstIMspI_PA	39.2
10953	Opata_1854145_PstIMspI_PA	39.2
10954	Opata_1862529_PstIMspI_PA	39.2
10955	Opata_1864250_PstIMspI_PA	39.2
10956	Opata_1873049_PstIMspI_PA	39.2
10957	Opata_1874006_PstIMspI_PA	39.2
10958	Opata_1875487_PstIMspI_PA	39.2
10959	Opata_1893403_PstIMspI_PA	39.2
10960	Opata_1905126_PstIMspI_PA	39.2
10961	Opata_1915231_PstIMspI_PA	39.2
10962	Opata_1930975_PstIMspI_PA	39.2
10963	Opata_1934502_PstIMspI_PA	39.2
10964	Opata_1936365_PstIMspI_PA	39.2
10965	Opata_1937595_PstIMspI_PA	39.2
10966	Opata_1940494_PstIMspI_PA	39.2
10967	Opata_1968073_PstIMspI_PA	39.2
10968	Opata_1977974_PstIMspI_PA	39.2
10969	Opata_1996468_PstIMspI_PA	39.2
10970	Opata_1999262_PstIMspI_PA	39.2
10971	Opata_2004158_PstIMspI_PA	39.2
10972	Opata_2009466_PstIMspI_PA	39.2
10973	Opata_2035238_PstIMspI_PA	39.2
10974	Opata_204546_PstIMspI_PA	39.2
10975	Opata_2048023_PstIMspI_PA	39.2
10976	Opata_2066116_PstIMspI_PA	39.2
10977	Opata_2069067_PstIMspI_PA	39.2
10978	Opata_2084755_PstIMspI_PA	39.2
10979	Opata_2150792_PstIMspI_PA	39.2
10980	Opata_2154665_PstIMspI_PA	39.2
10981	Opata_2168896_PstIMspI_PA	39.2
10982	Opata_2175751_PstIMspI_PA	39.2
10983	Opata_2217557_PstIMspI_PA	39.2
10984	Opata_2224446_PstIMspI_PA	39.2
10985	Opata_2229069_PstIMspI_PA	39.2
10986	Opata_2238519_PstIMspI_PA	39.2
10987	Opata_2283956_PstIMspI_PA	39.2
10988	Opata_2318450_PstIMspI_PA	39.2
10989	Opata_2323840_PstIMspI_PA	39.2
10990	Opata_2333940_PstIMspI_PA	39.2
10991	Opata_2357199_PstIMspI_PA	39.2
10992	Opata_2367037_PstIMspI_PA	39.2
10993	Opata_237360_PstIMspI_PA	39.2
10994	Opata_2375102_PstIMspI_PA	39.2
10995	Opata_2377165_PstIMspI_PA	39.2
10996	Opata_2395433_PstIMspI_PA	39.2
10997	Opata_2402779_PstIMspI_PA	39.2
10998	Opata_2411285_PstIMspI_PA	39.2
10999	Opata_2412509_PstIMspI_PA	39.2
11000	Opata_242405_PstIMspI_PA	39.2
11001	Opata_2431819_PstIMspI_PA	39.2
11002	Opata_2438884_PstIMspI_PA	39.2
11003	Opata_2440089_PstIMspI_PA	39.2
11004	Opata_2450840_PstIMspI_PA	39.2
11005	Opata_2485608_PstIMspI_PA	39.2
11006	Opata_2496901_PstIMspI_PA	39.2
11007	Opata_249748_PstIMspI_PA	39.2
11008	Opata_251920_PstIMspI_PA	39.2
11009	Opata_2525240_PstIMspI_PA	39.2
11010	Opata_2532516_PstIMspI_PA	39.2
11011	Opata_2542335_PstIMspI_PA	39.2
11012	Opata_259300_PstIMspI_PA	39.2
11013	Opata_2632197_PstIMspI_PA	39.2
11014	Opata_2633029_PstIMspI_PA	39.2
11015	Opata_264668_PstIMspI_PA	39.2
11016	Opata_2648630_PstIMspI_PA	39.2
11017	Opata_2659567_PstIMspI_PA	39.2
11018	Opata_266523_PstIMspI_PA	39.2
11019	Opata_266866_PstIMspI_PA	39.2
11020	Opata_2669062_PstIMspI_PA	39.2
11021	Opata_2670448_PstIMspI_PA	39.2
11022	Opata_2673894_PstIMspI_PA	39.2
11023	Opata_2691458_PstIMspI_PA	39.2
11024	Opata_2720640_PstIMspI_PA	39.2
11025	Opata_2734573_PstIMspI_PA	39.2
11026	Opata_274696_PstIMspI_PA	39.2
11027	Opata_2777326_PstIMspI_PA	39.2
11028	Opata_2778492_PstIMspI_PA	39.2
11029	Opata_2821150_PstIMspI_PA	39.2
11030	Opata_2843189_PstIMspI_PA	39.2
11031	Opata_2856090_PstIMspI_PA	39.2
11032	Opata_286003_PstIMspI_PA	39.2
11033	Opata_2878225_PstIMspI_PA	39.2
11034	Opata_2894176_PstIMspI_PA	39.2
11035	Opata_291525_PstIMspI_PA	39.2
11036	Opata_2915374_PstIMspI_PA	39.2
11037	Opata_2915709_PstIMspI_PA	39.2
11038	Opata_2915863_PstIMspI_PA	39.2
11039	Opata_293825_PstIMspI_PA	39.2
11040	Opata_295803_PstIMspI_PA	39.2
11041	Opata_299436_PstIMspI_PA	39.2
11042	Opata_2998837_PstIMspI_PA	39.2
11043	Opata_300197_PstIMspI_PA	39.2
11044	Opata_3003234_PstIMspI_PA	39.2
11045	Opata_3014967_PstIMspI_PA	39.2
11046	Opata_3032745_PstIMspI_PA	39.2
11047	Opata_3039271_PstIMspI_PA	39.2
11048	Opata_3043299_PstIMspI_PA	39.2
11049	Opata_3048889_PstIMspI_PA	39.2
11050	Opata_3064924_PstIMspI_PA	39.2
11051	Opata_3108243_PstIMspI_PA	39.2
11052	Opata_3116588_PstIMspI_PA	39.2
11053	Opata_3174130_PstIMspI_PA	39.2
11054	Opata_3202203_PstIMspI_PA	39.2
11055	Opata_3228947_PstIMspI_PA	39.2
11056	Opata_323826_PstIMspI_PA	39.2
11057	Opata_3247578_PstIMspI_PA	39.2
11058	Opata_3284768_PstIMspI_PA	39.2
11059	Opata_329810_PstIMspI_PA	39.2
11060	Opata_331034_PstIMspI_PA	39.2
11061	Opata_3315541_PstIMspI_PA	39.2
11062	Opata_334373_PstIMspI_PA	39.2
11063	Opata_3408510_PstIMspI_PA	39.2
11064	Opata_3417067_PstIMspI_PA	39.2
11065	Opata_3429486_PstIMspI_PA	39.2
11066	Opata_3430737_PstIMspI_PA	39.2
11067	Opata_3443465_PstIMspI_PA	39.2
11068	Opata_3455383_PstIMspI_PA	39.2
11069	Opata_345865_PstIMspI_PA	39.2
11070	Opata_3468472_PstIMspI_PA	39.2
11071	Opata_3473215_PstIMspI_PA	39.2
11072	Opata_3517033_PstIMspI_PA	39.2
11073	Opata_3524075_PstIMspI_PA	39.2
11074	Opata_3529588_PstIMspI_PA	39.2
11075	Opata_3541370_PstIMspI_PA	39.2
11076	Opata_3561044_PstIMspI_PA	39.2
11077	Opata_3566706_PstIMspI_PA	39.2
11078	Opata_3577831_PstIMspI_PA	39.2
11079	Opata_3582704_PstIMspI_PA	39.2
11080	Opata_359888_PstIMspI_PA	39.2
11081	Opata_3607863_PstIMspI_PA	39.2
11082	Opata_3627545_PstIMspI_PA	39.2
11083	Opata_3627614_PstIMspI_PA	39.2
11084	Opata_3628198_PstIMspI_PA	39.2
11085	Opata_366155_PstIMspI_PA	39.2
11086	Opata_366872_PstIMspI_PA	39.2
11087	Opata_3685096_PstIMspI_PA	39.2
11088	Opata_3686736_PstIMspI_PA	39.2
11089	Opata_3690647_PstIMspI_PA	39.2
11090	Opata_3694170_PstIMspI_PA	39.2
11091	Opata_3696627_PstIMspI_PA	39.2
11092	Opata_3763816_PstIMspI_PA	39.2
11093	Opata_379691_PstIMspI_PA	39.2
11094	Opata_3806681_PstIMspI_PA	39.2
11095	Opata_3857711_PstIMspI_PA	39.2
11096	Opata_387927_PstIMspI_PA	39.2
11097	Opata_3931414_PstIMspI_PA	39.2
11098	Opata_393706_PstIMspI_PA	39.2
11099	Opata_3945679_PstIMspI_PA	39.2
11100	Opata_3952544_PstIMspI_PA	39.2
11101	Opata_3983244_PstIMspI_PA	39.2
11102	Opata_3989122_PstIMspI_PA	39.2
11103	Opata_3989185_PstIMspI_PA	39.2
11104	Opata_4022524_PstIMspI_PA	39.2
11105	Opata_4022763_PstIMspI_PA	39.2
11106	Opata_4023682_PstIMspI_PA	39.2
11107	Opata_4039636_PstIMspI_PA	39.2
11108	Opata_4067101_PstIMspI_PA	39.2
11109	Opata_4091163_PstIMspI_PA	39.2
11110	Opata_4153490_PstIMspI_PA	39.2
11111	Opata_4166309_PstIMspI_PA	39.2
11112	Opata_4196756_PstIMspI_PA	39.2
11113	Opata_4216699_PstIMspI_PA	39.2
11114	Opata_4226046_PstIMspI_PA	39.2
11115	Opata_4230317_PstIMspI_PA	39.2
11116	Opata_4247722_PstIMspI_PA	39.2
11117	Opata_424981_PstIMspI_PA	39.2
11118	Opata_4251903_PstIMspI_PA	39.2
11119	Opata_429062_PstIMspI_PA	39.2
11120	Opata_448421_PstIMspI_PA	39.2
11121	Opata_451622_PstIMspI_PA	39.2
11122	Opata_463635_PstIMspI_PA	39.2
11123	Opata_498246_PstIMspI_PA	39.2
11124	Opata_502035_PstIMspI_PA	39.2
11125	Opata_519172_PstIMspI_PA	39.2
11126	Opata_570003_PstIMspI_PA	39.2
11127	Opata_608043_PstIMspI_PA	39.2
11128	Opata_610028_PstIMspI_PA	39.2
11129	Opata_611435_PstIMspI_PA	39.2
11130	Opata_613589_PstIMspI_PA	39.2
11131	Opata_625404_PstIMspI_PA	39.2
11132	Opata_629649_PstIMspI_PA	39.2
11133	Opata_632747_PstIMspI_PA	39.2
11134	Opata_665227_PstIMspI_PA	39.2
11135	Opata_684893_PstIMspI_PA	39.2
11136	Opata_687861_PstIMspI_PA	39.2
11137	Opata_692457_PstIMspI_PA	39.2
11138	Opata_699469_PstIMspI_PA	39.2
11139	Opata_739495_PstIMspI_PA	39.2
11140	Opata_765008_PstIMspI_PA	39.2
11141	Opata_771713_PstIMspI_PA	39.2
11142	Opata_795953_PstIMspI_PA	39.2
11143	Opata_806340_PstIMspI_PA	39.2
11144	Opata_807523_PstIMspI_PA	39.2
11145	Opata_810882_PstIMspI_PA	39.2
11146	Opata_831794_PstIMspI_PA	39.2
11147	Opata_859699_PstIMspI_PA	39.2
11148	Opata_884250_PstIMspI_PA	39.2
11149	Opata_903534_PstIMspI_PA	39.2
11150	Opata_909126_PstIMspI_PA	39.2
11151	Opata_946938_PstIMspI_PA	39.2
11152	Opata_956082_PstIMspI_PA	39.2
11153	Opata_959929_PstIMspI_PA	39.2
11154	Opata_960844_PstIMspI_PA	39.2
11155	Opata_967180_PstIMspI_PA	39.2
11156	Opata_975060_PstIMspI_PA	39.2
11157	Opata_976920_PstIMspI_PA	39.2
11158	Opata_990861_PstIMspI_PA	39.2
11159	Opata_998394_PstIMspI_PA	39.2
11160	Opata_717499_31_PstIMseI_SNP	39.2
11161	Opata_1048018_PstIMseI_PA	39.2
11162	Opata_1134949_PstIMseI_PA	39.2
11163	Opata_1242890_PstIMseI_PA	39.2
11164	Opata_124784_PstIMseI_PA	39.2
11165	Opata_1292292_PstIMseI_PA	39.2
11166	Opata_1318333_PstIMseI_PA	39.2
11167	Opata_1320353_PstIMseI_PA	39.2
11168	Opata_1329079_PstIMseI_PA	39.2
11169	Opata_1350950_PstIMseI_PA	39.2
11170	Opata_1981860_PstIMseI_PA	39.2
11171	Opata_1993534_PstIMseI_PA	39.2
11172	Opata_2079612_PstIMseI_PA	39.2
11173	Opata_2100429_PstIMseI_PA	39.2
11174	Opata_2111618_PstIMseI_PA	39.2
11175	Opata_239179_PstIMseI_PA	39.2
11176	Opata_29760_PstIMseI_PA	39.2
11177	Opata_3317635_PstIMseI_PA	39.2
11178	Opata_406282_PstIMseI_PA	39.2
11179	Opata_426450_PstIMseI_PA	39.2
11180	Opata_463244_PstIMseI_PA	39.2
11181	Opata_521000_PstIMseI_PA	39.2
11182	Opata_587685_PstIMseI_PA	39.2
11183	Opata_5987_PstIMseI_PA	39.2
11184	Opata_605751_PstIMseI_PA	39.2
11185	Opata_617720_PstIMseI_PA	39.2
11186	Opata_635335_PstIMseI_PA	39.2
11187	Opata_663124_PstIMseI_PA	39.2
11188	Opata_76964_PstIMseI_PA	39.2
11189	Opata_83984_PstIMseI_PA	39.2
11190	Opata_91348_PstIMseI_PA	39.2
11191	Opata_92746_PstIMseI_PA	39.2
11192	Opata_938406_PstIMseI_PA	39.2
11193	Opata_996228_PstIMseI_PA	39.2
11194	Opata_1094233_PstIMspI_PA	39.2
11195	Opata_1208927_PstIMspI_PA	39.2
11196	Opata_1289416_PstIMspI_PA	39.2
11197	Opata_1314074_PstIMspI_PA	39.2
11198	Opata_1361815_PstIMspI_PA	39.2
11199	Opata_1405502_PstIMspI_PA	39.2
11200	Opata_1410968_PstIMspI_PA	39.2
11201	Opata_1482861_PstIMspI_PA	39.2
11202	Opata_1511812_PstIMspI_PA	39.2
11203	Opata_1611635_PstIMspI_PA	39.2
11204	Opata_1636015_PstIMspI_PA	39.2
11205	Opata_1764449_PstIMspI_PA	39.2
11206	Opata_1835583_PstIMspI_PA	39.2
11207	Opata_1856846_PstIMspI_PA	39.2
11208	Opata_1885949_PstIMspI_PA	39.2
11209	Opata_1887245_PstIMspI_PA	39.2
11210	Opata_2019783_PstIMspI_PA	39.2
11211	Opata_2037040_PstIMspI_PA	39.2
11212	Opata_2094213_PstIMspI_PA	39.2
11213	Opata_2278280_PstIMspI_PA	39.2
11214	Opata_236445_PstIMspI_PA	39.2
11215	Opata_2386045_PstIMspI_PA	39.2
11216	Opata_2490245_PstIMspI_PA	39.2
11217	Opata_2749418_PstIMspI_PA	39.2
11218	Opata_2753053_PstIMspI_PA	39.2
11219	Opata_2772061_PstIMspI_PA	39.2
11220	Opata_2783444_PstIMspI_PA	39.2
11221	Opata_2953232_PstIMspI_PA	39.2
11222	Opata_3062547_PstIMspI_PA	39.2
11223	Opata_309826_PstIMspI_PA	39.2
11224	Opata_3166553_PstIMspI_PA	39.2
11225	Opata_326221_PstIMspI_PA	39.2
11226	Opata_3371693_PstIMspI_PA	39.2
11227	Opata_3458985_PstIMspI_PA	39.2
11228	Opata_3494644_PstIMspI_PA	39.2
11229	Opata_351559_PstIMspI_PA	39.2
11230	Opata_359880_PstIMspI_PA	39.2
11231	Opata_386341_PstIMspI_PA	39.2
11232	Opata_3869445_PstIMspI_PA	39.2
11233	Opata_427046_PstIMspI_PA	39.2
11234	Opata_476730_PstIMspI_PA	39.2
11235	Opata_480973_PstIMspI_PA	39.2
11236	Opata_493539_PstIMspI_PA	39.2
11237	Opata_560663_PstIMspI_PA	39.2
11238	Opata_584579_PstIMspI_PA	39.2
11239	Opata_74857_PstIMspI_PA	39.2
11240	Opata_758771_PstIMspI_PA	39.2
11241	Opata_816363_PstIMspI_PA	39.2
11242	Opata_905978_PstIMspI_PA	39.2
11243	Opata_919502_PstIMspI_PA	39.2
11244	Opata_925005_PstIMspI_PA	39.2
11245	M6_687237_PstIMseI_PA	39.2
11246	Opata_116598_PstIMseI_PA	39.2
11247	Opata_129554_PstIMseI_PA	39.2
11248	Opata_204393_PstIMseI_PA	39.2
11249	Opata_3065897_PstIMseI_PA	39.2
11250	Opata_3255102_PstIMseI_PA	39.2
11251	Opata_3471185_PstIMseI_PA	39.2
11252	Opata_351620_PstIMseI_PA	39.2
11253	Opata_417092_PstIMseI_PA	39.2
11254	Opata_423180_PstIMseI_PA	39.2
11255	Opata_423607_PstIMseI_PA	39.2
11256	Opata_678439_PstIMseI_PA	39.2
11257	Opata_755530_PstIMseI_PA	39.2
11258	Opata_784890_PstIMseI_PA	39.2
11259	Opata_947162_PstIMseI_PA	39.2
11260	Opata_1702739_PstIMspI_PA	39.2
11261	Opata_251650_PstIMspI_PA	39.2
11262	Opata_2543665_PstIMspI_PA	39.2
11263	Opata_2705199_PstIMspI_PA	39.2
11264	Opata_2946985_PstIMspI_PA	39.2
11265	Opata_3665332_PstIMspI_PA	39.2
11266	Opata_3817206_PstIMspI_PA	39.2
11267	Opata_383812_PstIMspI_PA	39.2
11268	Opata_3985188_PstIMspI_PA	39.2
11269	Opata_4256306_PstIMspI_PA	39.2
11270	Opata_512713_PstIMspI_PA	39.2
11271	Opata_656621_PstIMspI_PA	39.2
11272	Opata_736336_PstIMspI_PA	39.2
11273	Opata_819748_PstIMspI_PA	39.2
11274	Opata_977307_PstIMspI_PA	39.2
11275	Opata_988785_PstIMspI_PA	39.2
11276	Opata_420297_PstIMluI_PA	39.2
11277	Opata_1010554_PstIMseI_PA	39.2
11278	Opata_1039636_PstIMseI_PA	39.2
11279	Opata_1280747_PstIMseI_PA	39.2
11280	Opata_1313343_PstIMseI_PA	39.2
11281	Opata_1344723_PstIMseI_PA	39.2
11282	Opata_1415151_PstIMseI_PA	39.2
11283	Opata_1621262_PstIMseI_PA	39.2
11284	Opata_1667389_PstIMseI_PA	39.2
11285	Opata_1683115_PstIMseI_PA	39.2
11286	Opata_201261_PstIMseI_PA	39.2
11287	Opata_311430_PstIMseI_PA	39.2
11288	Opata_3285260_PstIMseI_PA	39.2
11289	Opata_32942_PstIMseI_PA	39.2
11290	Opata_3294956_PstIMseI_PA	39.2
11291	Opata_521119_PstIMseI_PA	39.2
11292	Opata_531140_PstIMseI_PA	39.2
11293	Opata_53474_PstIMseI_PA	39.2
11294	Opata_55725_PstIMseI_PA	39.2
11295	Opata_64266_PstIMseI_PA	39.2
11296	Opata_648158_PstIMseI_PA	39.2
11297	Opata_782706_PstIMseI_PA	39.2
11298	Opata_867386_PstIMseI_PA	39.2
11299	Opata_904376_PstIMseI_PA	39.2
11300	Opata_905793_PstIMseI_PA	39.2
11301	Opata_963778_PstIMseI_PA	39.2
11302	Opata_1000228_PstIMspI_PA	39.2
11303	Opata_1046627_PstIMspI_PA	39.2
11304	Opata_1060318_PstIMspI_PA	39.2
11305	Opata_1125420_PstIMspI_PA	39.2
11306	Opata_1162392_PstIMspI_PA	39.2
11307	Opata_1281052_PstIMspI_PA	39.2
11308	Opata_1295620_PstIMspI_PA	39.2
11309	Opata_1413422_PstIMspI_PA	39.2
11310	Opata_1457441_PstIMspI_PA	39.2
11311	Opata_182759_PstIMspI_PA	39.2
11312	Opata_1837896_PstIMspI_PA	39.2
11313	Opata_1849047_PstIMspI_PA	39.2
11314	Opata_1867898_PstIMspI_PA	39.2
11315	Opata_2057110_PstIMspI_PA	39.2
11316	Opata_2101011_PstIMspI_PA	39.2
11317	Opata_2165526_PstIMspI_PA	39.2
11318	Opata_2323816_PstIMspI_PA	39.2
11319	Opata_2486238_PstIMspI_PA	39.2
11320	Opata_2552086_PstIMspI_PA	39.2
11321	Opata_2612797_PstIMspI_PA	39.2
11322	Opata_264827_PstIMspI_PA	39.2
11323	Opata_2663054_PstIMspI_PA	39.2
11324	Opata_2688070_PstIMspI_PA	39.2
11325	Opata_2912233_PstIMspI_PA	39.2
11326	Opata_379984_PstIMspI_PA	39.2
11327	Opata_3880580_PstIMspI_PA	39.2
11328	Opata_3908884_PstIMspI_PA	39.2
11329	Opata_4054381_PstIMspI_PA	39.2
11330	Opata_414821_PstIMspI_PA	39.2
11331	Opata_455652_PstIMspI_PA	39.2
11332	Opata_456340_PstIMspI_PA	39.2
11333	Opata_493133_PstIMspI_PA	39.2
11334	Opata_503072_PstIMspI_PA	39.2
11335	Opata_506715_PstIMspI_PA	39.2
11336	Opata_530477_PstIMspI_PA	39.2
11337	Opata_583483_PstIMspI_PA	39.2
11338	Opata_598198_PstIMspI_PA	39.2
11339	Opata_655090_PstIMspI_PA	39.2
11340	Opata_696684_PstIMspI_PA	39.2
11341	Opata_715056_PstIMspI_PA	39.2
11342	Opata_733773_PstIMspI_PA	39.2
11343	Opata_741238_PstIMspI_PA	39.2
11344	Opata_780584_PstIMspI_PA	39.2
11345	Opata_821653_PstIMspI_PA	39.2
11346	Opata_1684998_PstIMseI_PA	39.2
11347	Opata_2694162_PstIMseI_PA	39.2
11348	Opata_2992478_PstIMseI_PA	39.2
11349	Opata_314715_PstIMseI_PA	39.2
11350	Opata_32303_PstIMseI_PA	39.2
11351	Opata_4014381_PstIMseI_PA	39.2
11352	Opata_4049131_PstIMseI_PA	39.2
11353	Opata_582021_PstIMseI_PA	39.2
11354	Opata_818375_PstIMseI_PA	39.2
11355	Opata_3093882_PstIMspI_PA	39.2
11356	Opata_3811011_PstIMspI_PA	39.2
11357	Opata_4148110_PstIMspI_PA	39.2
11358	Opata_853820_PstIMspI_PA	39.2
11359	Opata_1088841_PstIMseI_PA	39.2
11360	Opata_117927_PstIMseI_PA	39.2
11361	Opata_185714_PstIMseI_PA	39.2
11362	Opata_209429_PstIMseI_PA	39.2
11363	Opata_220925_PstIMseI_PA	39.2
11364	Opata_225557_PstIMseI_PA	39.2
11365	Opata_409110_PstIMseI_PA	39.2
11366	Opata_503117_PstIMseI_PA	39.2
11367	Opata_741589_PstIMseI_PA	39.2
11368	Opata_1303319_PstIMspI_PA	39.2
11369	Opata_43471_PstIMspI_PA	39.2
11370	Opata_1122945_PstIMseI_PA	39.2
11371	Opata_130812_PstIMseI_PA	39.2
11372	Opata_1547963_PstIMseI_PA	39.2
11373	Opata_157691_PstIMseI_PA	39.2
11374	Opata_1586444_PstIMseI_PA	39.2
11375	Opata_1635593_PstIMseI_PA	39.2
11376	Opata_170298_PstIMseI_PA	39.2
11377	Opata_1875821_PstIMseI_PA	39.2
11378	Opata_1896599_PstIMseI_PA	39.2
11379	Opata_1910405_PstIMseI_PA	39.2
11380	Opata_214498_PstIMseI_PA	39.2
11381	Opata_248887_PstIMseI_PA	39.2
11382	Opata_305116_PstIMseI_PA	39.2
11383	Opata_307527_PstIMseI_PA	39.2
11384	Opata_3090728_PstIMseI_PA	39.2
11385	Opata_331585_PstIMseI_PA	39.2
11386	Opata_3630582_PstIMseI_PA	39.2
11387	Opata_368685_PstIMseI_PA	39.2
11388	Opata_3860154_PstIMseI_PA	39.2
11389	Opata_390343_PstIMseI_PA	39.2
11390	Opata_494056_PstIMseI_PA	39.2
11391	Opata_735153_PstIMseI_PA	39.2
11392	Opata_76785_PstIMseI_PA	39.2
11393	Opata_872800_PstIMseI_PA	39.2
11394	Opata_93564_PstIMseI_PA	39.2
11395	Opata_1015043_PstIMspI_PA	39.2
11396	Opata_1452372_PstIMspI_PA	39.2
11397	Opata_1497859_PstIMspI_PA	39.2
11398	Opata_1512314_PstIMspI_PA	39.2
11399	Opata_1549587_PstIMspI_PA	39.2
11400	Opata_1555615_PstIMspI_PA	39.2
11401	Opata_2075961_PstIMspI_PA	39.2
11402	Opata_209053_PstIMspI_PA	39.2
11403	Opata_2382080_PstIMspI_PA	39.2
11404	Opata_246760_PstIMspI_PA	39.2
11405	Opata_2497383_PstIMspI_PA	39.2
11406	Opata_2533942_PstIMspI_PA	39.2
11407	Opata_2963249_PstIMspI_PA	39.2
11408	Opata_331682_PstIMspI_PA	39.2
11409	Opata_3443988_PstIMspI_PA	39.2
11410	Opata_355528_PstIMspI_PA	39.2
11411	Opata_3829050_PstIMspI_PA	39.2
11412	Opata_3835618_PstIMspI_PA	39.2
11413	Opata_3909926_PstIMspI_PA	39.2
11414	Opata_412242_PstIMspI_PA	39.2
11415	Opata_419054_PstIMspI_PA	39.2
11416	Opata_437592_PstIMspI_PA	39.2
11417	Opata_694630_PstIMspI_PA	39.2
11418	Opata_963388_PstIMspI_PA	39.2
11419	Opata_1473615_PstIMspI_PA	39.2
11420	Opata_1672060_PstIMspI_PA	39.2
11421	Opata_296580_PstIMspI_PA	39.2
11422	Opata_3557380_PstIMspI_PA	39.2
11423	Opata_1064838_PstIMspI_PA	39.2
11424	Opata_1984290_PstIMspI_PA	39.2
11425	Opata_208239_PstIMspI_PA	39.2
11426	Opata_2587911_PstIMspI_PA	39.2
11427	Opata_3084216_PstIMspI_PA	39.2
11428	Opata_4209127_PstIMspI_PA	39.2
11429	Opata_445238_PstIMspI_PA	39.2
11430	Opata_750675_PstIMspI_PA	39.2
11431	M6_2940663_PstIMseI_PA	39.2
11432	Opata_1048469_PstIMseI_PA	39.2
11433	Opata_1165270_PstIMseI_PA	39.2
11434	Opata_2578666_PstIMseI_PA	39.2
11435	Opata_2658039_PstIMseI_PA	39.2
11436	Opata_620011_PstIMseI_PA	39.2
11437	Opata_870740_PstIMseI_PA	39.2
11438	Opata_914432_PstIMseI_PA	39.2
11439	Opata_998098_PstIMseI_PA	39.2
11440	Opata_1129929_PstIMspI_PA	39.2
11441	Opata_1741324_PstIMspI_PA	39.2
11442	Opata_1981440_PstIMspI_PA	39.2
11443	Opata_2625123_PstIMspI_PA	39.2
11444	Opata_2718579_PstIMspI_PA	39.2
11445	Opata_280796_PstIMspI_PA	39.2
11446	Opata_2840899_PstIMspI_PA	39.2
11447	Opata_3171193_PstIMspI_PA	39.2
11448	Opata_481912_PstIMspI_PA	39.2
11449	Opata_754557_PstIMspI_PA	39.2
11450	Opata_1588917_PstIMseI_PA	39.2
11451	Opata_160843_PstIMseI_PA	39.2
11452	Opata_1777772_PstIMspI_PA	39.2
11453	Opata_2359089_PstIMspI_PA	39.2
11454	Opata_4072004_PstIMspI_PA	39.2
11455	Opata_468377_PstIMspI_PA	39.2
11456	Opata_698248_PstIMspI_PA	39.2
11457	M6_146692_PstIMspI_PA	39.2
11458	Opata_2629569_PstIMspI_PA	39.2
11459	Opata_1977453_PstIMspI_PA	39.2
11460	Opata_3712705_PstIMspI_PA	39.2
11461	Opata_747772_PstIMseI_PA	39.2
11462	Opata_339504_PstIMseI_PA	39.2
11463	Opata_389514_PstIMspI_PA	39.2
11464	barc117	39.2
11465	Opata_1456464_PstIMluI_PA	39.2
11466	Opata_1635946_PstIMluI_PA	39.2
11467	Opata_2723256_PstIMluI_PA	39.2
11468	Opata_479322_PstIMluI_PA	39.2
11469	Opata_637321_PstIMluI_PA	39.2
11470	Opata_939825_PstIMluI_PA	39.2
11471	M6_2093057_PstIMseI_PA	39.2
11472	M6_3248005_PstIMseI_PA	39.2
11473	M6_330922_PstIMseI_PA	39.2
11474	Opata_1021625_PstIMseI_PA	39.2
11475	Opata_1026673_PstIMseI_PA	39.2
11476	Opata_1040166_PstIMseI_PA	39.2
11477	Opata_1071735_PstIMseI_PA	39.2
11478	Opata_107335_PstIMseI_PA	39.2
11479	Opata_1080258_PstIMseI_PA	39.2
11480	Opata_1143694_PstIMseI_PA	39.2
11481	Opata_118494_PstIMseI_PA	39.2
11482	Opata_1216552_PstIMseI_PA	39.2
11483	Opata_1279467_PstIMseI_PA	39.2
11484	Opata_1284066_PstIMseI_PA	39.2
11485	Opata_1295512_PstIMseI_PA	39.2
11486	Opata_130562_PstIMseI_PA	39.2
11487	Opata_1313657_PstIMseI_PA	39.2
11488	Opata_1335881_PstIMseI_PA	39.2
11489	Opata_1463145_PstIMseI_PA	39.2
11490	Opata_149_PstIMseI_PA	39.2
11491	Opata_1523744_PstIMseI_PA	39.2
11492	Opata_1624579_PstIMseI_PA	39.2
11493	Opata_1629475_PstIMseI_PA	39.2
11494	Opata_1741274_PstIMseI_PA	39.2
11495	Opata_1786895_PstIMseI_PA	39.2
11496	Opata_1847486_PstIMseI_PA	39.2
11497	Opata_1888035_PstIMseI_PA	39.2
11498	Opata_1890752_PstIMseI_PA	39.2
11499	Opata_1961681_PstIMseI_PA	39.2
11500	Opata_2042957_PstIMseI_PA	39.2
11501	Opata_212088_PstIMseI_PA	39.2
11502	Opata_215617_PstIMseI_PA	39.2
11503	Opata_216945_PstIMseI_PA	39.2
11504	Opata_224784_PstIMseI_PA	39.2
11505	Opata_227681_PstIMseI_PA	39.2
11506	Opata_2402532_PstIMseI_PA	39.2
11507	Opata_275050_PstIMseI_PA	39.2
11508	Opata_2767729_PstIMseI_PA	39.2
11509	Opata_283681_PstIMseI_PA	39.2
11510	Opata_304436_PstIMseI_PA	39.2
11511	Opata_307627_PstIMseI_PA	39.2
11512	Opata_3229513_PstIMseI_PA	39.2
11513	Opata_3236209_PstIMseI_PA	39.2
11514	Opata_3261719_PstIMseI_PA	39.2
11515	Opata_330093_PstIMseI_PA	39.2
11516	Opata_3310378_PstIMseI_PA	39.2
11517	Opata_3489668_PstIMseI_PA	39.2
11518	Opata_351856_PstIMseI_PA	39.2
11519	Opata_3518815_PstIMseI_PA	39.2
11520	Opata_357636_PstIMseI_PA	39.2
11521	Opata_3882315_PstIMseI_PA	39.2
11522	Opata_4354114_PstIMseI_PA	39.2
11523	Opata_4454983_PstIMseI_PA	39.2
11524	Opata_468223_PstIMseI_PA	39.2
11525	Opata_469431_PstIMseI_PA	39.2
11526	Opata_470365_PstIMseI_PA	39.2
11527	Opata_477974_PstIMseI_PA	39.2
11528	Opata_495280_PstIMseI_PA	39.2
11529	Opata_533302_PstIMseI_PA	39.2
11530	Opata_568092_PstIMseI_PA	39.2
11531	Opata_579783_PstIMseI_PA	39.2
11532	Opata_606950_PstIMseI_PA	39.2
11533	Opata_613254_PstIMseI_PA	39.2
11534	Opata_645642_PstIMseI_PA	39.2
11535	Opata_647075_PstIMseI_PA	39.2
11536	Opata_655128_PstIMseI_PA	39.2
11537	Opata_659860_PstIMseI_PA	39.2
11538	Opata_683101_PstIMseI_PA	39.2
11539	Opata_704059_PstIMseI_PA	39.2
11540	Opata_71424_PstIMseI_PA	39.2
11541	Opata_726494_PstIMseI_PA	39.2
11542	Opata_726711_PstIMseI_PA	39.2
11543	Opata_727381_PstIMseI_PA	39.2
11544	Opata_72966_PstIMseI_PA	39.2
11545	Opata_74565_PstIMseI_PA	39.2
11546	Opata_780697_PstIMseI_PA	39.2
11547	Opata_793467_PstIMseI_PA	39.2
11548	Opata_837408_PstIMseI_PA	39.2
11549	Opata_838866_PstIMseI_PA	39.2
11550	Opata_842731_PstIMseI_PA	39.2
11551	Opata_844200_PstIMseI_PA	39.2
11552	Opata_853280_PstIMseI_PA	39.2
11553	Opata_857905_PstIMseI_PA	39.2
11554	Opata_860634_PstIMseI_PA	39.2
11555	Opata_868847_PstIMseI_PA	39.2
11556	Opata_881741_PstIMseI_PA	39.2
11557	Opata_884973_PstIMseI_PA	39.2
11558	Opata_88776_PstIMseI_PA	39.2
11559	Opata_90050_PstIMseI_PA	39.2
11560	Opata_913557_PstIMseI_PA	39.2
11561	Opata_920197_PstIMseI_PA	39.2
11562	Opata_924480_PstIMseI_PA	39.2
11563	Opata_965432_PstIMseI_PA	39.2
11564	M6_579173_PstIMspI_PA	39.2
11565	M6_980538_PstIMspI_PA	39.2
11566	Opata_1001188_PstIMspI_PA	39.2
11567	Opata_1020442_PstIMspI_PA	39.2
11568	Opata_1022768_PstIMspI_PA	39.2
11569	Opata_1024684_PstIMspI_PA	39.2
11570	Opata_1035151_PstIMspI_PA	39.2
11571	Opata_1035863_PstIMspI_PA	39.2
11572	Opata_1040562_PstIMspI_PA	39.2
11573	Opata_1054351_PstIMspI_PA	39.2
11574	Opata_1063788_PstIMspI_PA	39.2
11575	Opata_1069965_PstIMspI_PA	39.2
11576	Opata_1082332_PstIMspI_PA	39.2
11577	Opata_1119823_PstIMspI_PA	39.2
11578	Opata_1122753_PstIMspI_PA	39.2
11579	Opata_1123787_PstIMspI_PA	39.2
11580	Opata_1129321_PstIMspI_PA	39.2
11581	Opata_1134638_PstIMspI_PA	39.2
11582	Opata_1147745_PstIMspI_PA	39.2
11583	Opata_1149853_PstIMspI_PA	39.2
11584	Opata_1154296_PstIMspI_PA	39.2
11585	Opata_1158472_PstIMspI_PA	39.2
11586	Opata_1162169_PstIMspI_PA	39.2
11587	Opata_1174852_PstIMspI_PA	39.2
11588	Opata_1182294_PstIMspI_PA	39.2
11589	Opata_1200353_PstIMspI_PA	39.2
11590	Opata_1202886_PstIMspI_PA	39.2
11591	Opata_1214957_PstIMspI_PA	39.2
11592	Opata_1216262_PstIMspI_PA	39.2
11593	Opata_1227596_PstIMspI_PA	39.2
11594	Opata_1236059_PstIMspI_PA	39.2
11595	Opata_1237557_PstIMspI_PA	39.2
11596	Opata_1238180_PstIMspI_PA	39.2
11597	Opata_1246400_PstIMspI_PA	39.2
11598	Opata_1269860_PstIMspI_PA	39.2
11599	Opata_1284825_PstIMspI_PA	39.2
11600	Opata_1290620_PstIMspI_PA	39.2
11601	Opata_1297779_PstIMspI_PA	39.2
11602	Opata_1304246_PstIMspI_PA	39.2
11603	Opata_1306224_PstIMspI_PA	39.2
11604	Opata_1307074_PstIMspI_PA	39.2
11605	Opata_1312022_PstIMspI_PA	39.2
11606	Opata_1319195_PstIMspI_PA	39.2
11607	Opata_1344092_PstIMspI_PA	39.2
11608	Opata_1358532_PstIMspI_PA	39.2
11609	Opata_1365499_PstIMspI_PA	39.2
11610	Opata_1373064_PstIMspI_PA	39.2
11611	Opata_1387358_PstIMspI_PA	39.2
11612	Opata_1391818_PstIMspI_PA	39.2
11613	Opata_1395218_PstIMspI_PA	39.2
11614	Opata_1396489_PstIMspI_PA	39.2
11615	Opata_1405964_PstIMspI_PA	39.2
11616	Opata_1426143_PstIMspI_PA	39.2
11617	Opata_1429185_PstIMspI_PA	39.2
11618	Opata_1433374_PstIMspI_PA	39.2
11619	Opata_1433750_PstIMspI_PA	39.2
11620	Opata_1464006_PstIMspI_PA	39.2
11621	Opata_1466707_PstIMspI_PA	39.2
11622	Opata_1469672_PstIMspI_PA	39.2
11623	Opata_147892_PstIMspI_PA	39.2
11624	Opata_1480694_PstIMspI_PA	39.2
11625	Opata_1491843_PstIMspI_PA	39.2
11626	Opata_1497331_PstIMspI_PA	39.2
11627	Opata_1508990_PstIMspI_PA	39.2
11628	Opata_1511019_PstIMspI_PA	39.2
11629	Opata_1550118_PstIMspI_PA	39.2
11630	Opata_1554709_PstIMspI_PA	39.2
11631	Opata_1560732_PstIMspI_PA	39.2
11632	Opata_1565553_PstIMspI_PA	39.2
11633	Opata_1573198_PstIMspI_PA	39.2
11634	Opata_1585851_PstIMspI_PA	39.2
11635	Opata_1596103_PstIMspI_PA	39.2
11636	Opata_1597552_PstIMspI_PA	39.2
11637	Opata_1598317_PstIMspI_PA	39.2
11638	Opata_1600695_PstIMspI_PA	39.2
11639	Opata_1625138_PstIMspI_PA	39.2
11640	Opata_1663731_PstIMspI_PA	39.2
11641	Opata_1672469_PstIMspI_PA	39.2
11642	Opata_1679086_PstIMspI_PA	39.2
11643	Opata_1692540_PstIMspI_PA	39.2
11644	Opata_1694343_PstIMspI_PA	39.2
11645	Opata_1701730_PstIMspI_PA	39.2
11646	Opata_1724790_PstIMspI_PA	39.2
11647	Opata_1732695_PstIMspI_PA	39.2
11648	Opata_1761414_PstIMspI_PA	39.2
11649	Opata_1773899_PstIMspI_PA	39.2
11650	Opata_1787131_PstIMspI_PA	39.2
11651	Opata_1791266_PstIMspI_PA	39.2
11652	Opata_180934_PstIMspI_PA	39.2
11653	Opata_1818633_PstIMspI_PA	39.2
11654	Opata_1821098_PstIMspI_PA	39.2
11655	Opata_1822201_PstIMspI_PA	39.2
11656	Opata_1824905_PstIMspI_PA	39.2
11657	Opata_1831245_PstIMspI_PA	39.2
11658	Opata_1833400_PstIMspI_PA	39.2
11659	Opata_1844884_PstIMspI_PA	39.2
11660	Opata_1852125_PstIMspI_PA	39.2
11661	Opata_186878_PstIMspI_PA	39.2
11662	Opata_1870986_PstIMspI_PA	39.2
11663	Opata_187305_PstIMspI_PA	39.2
11664	Opata_1885491_PstIMspI_PA	39.2
11665	Opata_1886592_PstIMspI_PA	39.2
11666	Opata_1890002_PstIMspI_PA	39.2
11667	Opata_1893209_PstIMspI_PA	39.2
11668	Opata_1896449_PstIMspI_PA	39.2
11669	Opata_1899421_PstIMspI_PA	39.2
11670	Opata_1904895_PstIMspI_PA	39.2
11671	Opata_1909465_PstIMspI_PA	39.2
11672	Opata_1926875_PstIMspI_PA	39.2
11673	Opata_1935745_PstIMspI_PA	39.2
11674	Opata_1945595_PstIMspI_PA	39.2
11675	Opata_1946796_PstIMspI_PA	39.2
11676	Opata_1955453_PstIMspI_PA	39.2
11677	Opata_1958112_PstIMspI_PA	39.2
11678	Opata_1980439_PstIMspI_PA	39.2
11679	Opata_1997684_PstIMspI_PA	39.2
11680	Opata_1997822_PstIMspI_PA	39.2
11681	Opata_2018627_PstIMspI_PA	39.2
11682	Opata_2045766_PstIMspI_PA	39.2
11683	Opata_2057306_PstIMspI_PA	39.2
11684	Opata_2067190_PstIMspI_PA	39.2
11685	Opata_2088888_PstIMspI_PA	39.2
11686	Opata_2095152_PstIMspI_PA	39.2
11687	Opata_2101282_PstIMspI_PA	39.2
11688	Opata_2123074_PstIMspI_PA	39.2
11689	Opata_2129597_PstIMspI_PA	39.2
11690	Opata_2132803_PstIMspI_PA	39.2
11691	Opata_2142007_PstIMspI_PA	39.2
11692	Opata_2150410_PstIMspI_PA	39.2
11693	Opata_2155121_PstIMspI_PA	39.2
11694	Opata_2157584_PstIMspI_PA	39.2
11695	Opata_2186935_PstIMspI_PA	39.2
11696	Opata_2218543_PstIMspI_PA	39.2
11697	Opata_2223640_PstIMspI_PA	39.2
11698	Opata_2230735_PstIMspI_PA	39.2
11699	Opata_2244986_PstIMspI_PA	39.2
11700	Opata_2251208_PstIMspI_PA	39.2
11701	Opata_2299548_PstIMspI_PA	39.2
11702	Opata_230169_PstIMspI_PA	39.2
11703	Opata_2325586_PstIMspI_PA	39.2
11704	Opata_2336117_PstIMspI_PA	39.2
11705	Opata_234150_PstIMspI_PA	39.2
11706	Opata_2352054_PstIMspI_PA	39.2
11707	Opata_2366409_PstIMspI_PA	39.2
11708	Opata_2367783_PstIMspI_PA	39.2
11709	Opata_2374297_PstIMspI_PA	39.2
11710	Opata_2392122_PstIMspI_PA	39.2
11711	Opata_239613_PstIMspI_PA	39.2
11712	Opata_2418071_PstIMspI_PA	39.2
11713	Opata_2432464_PstIMspI_PA	39.2
11714	Opata_2435068_PstIMspI_PA	39.2
11715	Opata_2452829_PstIMspI_PA	39.2
11716	Opata_2461156_PstIMspI_PA	39.2
11717	Opata_2479094_PstIMspI_PA	39.2
11718	Opata_2484845_PstIMspI_PA	39.2
11719	Opata_2513760_PstIMspI_PA	39.2
11720	Opata_2526029_PstIMspI_PA	39.2
11721	Opata_2539056_PstIMspI_PA	39.2
11722	Opata_257178_PstIMspI_PA	39.2
11723	Opata_2578507_PstIMspI_PA	39.2
11724	Opata_2589437_PstIMspI_PA	39.2
11725	Opata_2595669_PstIMspI_PA	39.2
11726	Opata_2613707_PstIMspI_PA	39.2
11727	Opata_2614491_PstIMspI_PA	39.2
11728	Opata_2616384_PstIMspI_PA	39.2
11729	Opata_2628220_PstIMspI_PA	39.2
11730	Opata_2633623_PstIMspI_PA	39.2
11731	Opata_263934_PstIMspI_PA	39.2
11732	Opata_2648488_PstIMspI_PA	39.2
11733	Opata_266258_PstIMspI_PA	39.2
11734	Opata_2664482_PstIMspI_PA	39.2
11735	Opata_2678299_PstIMspI_PA	39.2
11736	Opata_2679546_PstIMspI_PA	39.2
11737	Opata_2684138_PstIMspI_PA	39.2
11738	Opata_2691846_PstIMspI_PA	39.2
11739	Opata_269967_PstIMspI_PA	39.2
11740	Opata_2706646_PstIMspI_PA	39.2
11741	Opata_2729067_PstIMspI_PA	39.2
11742	Opata_2738825_PstIMspI_PA	39.2
11743	Opata_2741682_PstIMspI_PA	39.2
11744	Opata_2742763_PstIMspI_PA	39.2
11745	Opata_2745502_PstIMspI_PA	39.2
11746	Opata_2760488_PstIMspI_PA	39.2
11747	Opata_2763975_PstIMspI_PA	39.2
11748	Opata_2772372_PstIMspI_PA	39.2
11749	Opata_2780674_PstIMspI_PA	39.2
11750	Opata_2781464_PstIMspI_PA	39.2
11751	Opata_2782783_PstIMspI_PA	39.2
11752	Opata_2797830_PstIMspI_PA	39.2
11753	Opata_2812522_PstIMspI_PA	39.2
11754	Opata_2816997_PstIMspI_PA	39.2
11755	Opata_2820825_PstIMspI_PA	39.2
11756	Opata_2835845_PstIMspI_PA	39.2
11757	Opata_284340_PstIMspI_PA	39.2
11758	Opata_2845916_PstIMspI_PA	39.2
11759	Opata_2849565_PstIMspI_PA	39.2
11760	Opata_2853853_PstIMspI_PA	39.2
11761	Opata_2859431_PstIMspI_PA	39.2
11762	Opata_2881615_PstIMspI_PA	39.2
11763	Opata_2894083_PstIMspI_PA	39.2
11764	Opata_2911775_PstIMspI_PA	39.2
11765	Opata_2917684_PstIMspI_PA	39.2
11766	Opata_2954886_PstIMspI_PA	39.2
11767	Opata_2962350_PstIMspI_PA	39.2
11768	Opata_2993870_PstIMspI_PA	39.2
11769	Opata_300011_PstIMspI_PA	39.2
11770	Opata_300407_PstIMspI_PA	39.2
11771	Opata_3007396_PstIMspI_PA	39.2
11772	Opata_3008823_PstIMspI_PA	39.2
11773	Opata_3021148_PstIMspI_PA	39.2
11774	Opata_3033341_PstIMspI_PA	39.2
11775	Opata_3038539_PstIMspI_PA	39.2
11776	Opata_3052265_PstIMspI_PA	39.2
11777	Opata_3061726_PstIMspI_PA	39.2
11778	Opata_3074152_PstIMspI_PA	39.2
11779	Opata_3090724_PstIMspI_PA	39.2
11780	Opata_3102377_PstIMspI_PA	39.2
11781	Opata_3116481_PstIMspI_PA	39.2
11782	Opata_3123579_PstIMspI_PA	39.2
11783	Opata_3138083_PstIMspI_PA	39.2
11784	Opata_3150508_PstIMspI_PA	39.2
11785	Opata_315648_PstIMspI_PA	39.2
11786	Opata_3171310_PstIMspI_PA	39.2
11787	Opata_3179842_PstIMspI_PA	39.2
11788	Opata_3197744_PstIMspI_PA	39.2
11789	Opata_3198862_PstIMspI_PA	39.2
11790	Opata_3212864_PstIMspI_PA	39.2
11791	Opata_3230169_PstIMspI_PA	39.2
11792	Opata_3239714_PstIMspI_PA	39.2
11793	Opata_3251826_PstIMspI_PA	39.2
11794	Opata_3285113_PstIMspI_PA	39.2
11795	Opata_3290561_PstIMspI_PA	39.2
11796	Opata_3302921_PstIMspI_PA	39.2
11797	Opata_3341997_PstIMspI_PA	39.2
11798	Opata_3344687_PstIMspI_PA	39.2
11799	Opata_3376233_PstIMspI_PA	39.2
11800	Opata_341515_PstIMspI_PA	39.2
11801	Opata_3428088_PstIMspI_PA	39.2
11802	Opata_3436814_PstIMspI_PA	39.2
11803	Opata_3470093_PstIMspI_PA	39.2
11804	Opata_3475804_PstIMspI_PA	39.2
11805	Opata_3484978_PstIMspI_PA	39.2
11806	Opata_3495779_PstIMspI_PA	39.2
11807	Opata_3501219_PstIMspI_PA	39.2
11808	Opata_3503041_PstIMspI_PA	39.2
11809	Opata_352016_PstIMspI_PA	39.2
11810	Opata_3523155_PstIMspI_PA	39.2
11811	Opata_3528865_PstIMspI_PA	39.2
11812	Opata_3545859_PstIMspI_PA	39.2
11813	Opata_3571022_PstIMspI_PA	39.2
11814	Opata_3572914_PstIMspI_PA	39.2
11815	Opata_3590716_PstIMspI_PA	39.2
11816	Opata_3596817_PstIMspI_PA	39.2
11817	Opata_3603374_PstIMspI_PA	39.2
11818	Opata_3620226_PstIMspI_PA	39.2
11819	Opata_3621861_PstIMspI_PA	39.2
11820	Opata_363327_PstIMspI_PA	39.2
11821	Opata_3667663_PstIMspI_PA	39.2
11822	Opata_3670610_PstIMspI_PA	39.2
11823	Opata_3683833_PstIMspI_PA	39.2
11824	Opata_3706281_PstIMspI_PA	39.2
11825	Opata_3724921_PstIMspI_PA	39.2
11826	Opata_3728636_PstIMspI_PA	39.2
11827	Opata_3749304_PstIMspI_PA	39.2
11828	Opata_3758987_PstIMspI_PA	39.2
11829	Opata_3780685_PstIMspI_PA	39.2
11830	Opata_3781882_PstIMspI_PA	39.2
11831	Opata_3786918_PstIMspI_PA	39.2
11832	Opata_3793192_PstIMspI_PA	39.2
11833	Opata_3812648_PstIMspI_PA	39.2
11834	Opata_384029_PstIMspI_PA	39.2
11835	Opata_3847065_PstIMspI_PA	39.2
11836	Opata_3855370_PstIMspI_PA	39.2
11837	Opata_3862930_PstIMspI_PA	39.2
11838	Opata_3866508_PstIMspI_PA	39.2
11839	Opata_3869210_PstIMspI_PA	39.2
11840	Opata_3870428_PstIMspI_PA	39.2
11841	Opata_387227_PstIMspI_PA	39.2
11842	Opata_3895379_PstIMspI_PA	39.2
11843	Opata_3915906_PstIMspI_PA	39.2
11844	Opata_3926881_PstIMspI_PA	39.2
11845	Opata_3934129_PstIMspI_PA	39.2
11846	Opata_3938835_PstIMspI_PA	39.2
11847	Opata_3941544_PstIMspI_PA	39.2
11848	Opata_3945152_PstIMspI_PA	39.2
11849	Opata_3956116_PstIMspI_PA	39.2
11850	Opata_3989278_PstIMspI_PA	39.2
11851	Opata_3996507_PstIMspI_PA	39.2
11852	Opata_4007672_PstIMspI_PA	39.2
11853	Opata_400942_PstIMspI_PA	39.2
11854	Opata_4028012_PstIMspI_PA	39.2
11855	Opata_4029566_PstIMspI_PA	39.2
11856	Opata_4047718_PstIMspI_PA	39.2
11857	Opata_405063_PstIMspI_PA	39.2
11858	Opata_4088997_PstIMspI_PA	39.2
11859	Opata_4097468_PstIMspI_PA	39.2
11860	Opata_4101510_PstIMspI_PA	39.2
11861	Opata_4101744_PstIMspI_PA	39.2
11862	Opata_4103890_PstIMspI_PA	39.2
11863	Opata_4111170_PstIMspI_PA	39.2
11864	Opata_4122836_PstIMspI_PA	39.2
11865	Opata_4128422_PstIMspI_PA	39.2
11866	Opata_4133660_PstIMspI_PA	39.2
11867	Opata_4145998_PstIMspI_PA	39.2
11868	Opata_4161005_PstIMspI_PA	39.2
11869	Opata_4182414_PstIMspI_PA	39.2
11870	Opata_4184110_PstIMspI_PA	39.2
11871	Opata_4184786_PstIMspI_PA	39.2
11872	Opata_4188086_PstIMspI_PA	39.2
11873	Opata_4190975_PstIMspI_PA	39.2
11874	Opata_4214501_PstIMspI_PA	39.2
11875	Opata_4217948_PstIMspI_PA	39.2
11876	Opata_4224392_PstIMspI_PA	39.2
11877	Opata_4230366_PstIMspI_PA	39.2
11878	Opata_423356_PstIMspI_PA	39.2
11879	Opata_4234101_PstIMspI_PA	39.2
11880	Opata_4240419_PstIMspI_PA	39.2
11881	Opata_436997_PstIMspI_PA	39.2
11882	Opata_438578_PstIMspI_PA	39.2
[truncated: 554,742 more chars]
