# Supplementary material for: Meta-Analysis of the QTLome of Fusarium Head Blight Resistance in Bread Wheat: Refining the Current Puzzle
Source: Front Plant Sci. 2019 Jun 13;10:727. doi: 10.3389/fpls.2019.00727 (PMC6585393; doi:10.3389/fpls.2019.00727)
Supplement: Supplementary File 2 — Maps and QTL files prepared to run the meta-analysis performed through this study. [file Data_Sheet_2.zip › Supplementary file 2/5A_QTL.txt]

mapName=5A_Venske_19
QTL1	I	ID:0	null	null	5A	1	20.5	23.2	52.75	50.16	55.34
QTL2	I	ID:0	null	null	5A	1	6.5	24	51.25	45.02	57.48
QTL3	I	ID:0	null	null	5A	1	9.1	27	46.75	44.79	48.71
QTL4	I	ID:0	null	null	5A	1	3.9	6.2	52.10	38.80	65.40
QTL5	I	ID:0	null	null	5A	1	2.1	6.9	46.50	38.00	55.00
QTL6	I_and_II	ID:0	null	null	5A	1	6.96	18	46.30	40.17	52.43
QTL7	I_and_II	ID:0	null	null	5A	1	3.8	6.3	111.88	104.31	119.45
QTL8	I_and_II	ID:0	null	null	5A	1	3	6.8	96.45	89.83	103.07
QTL9	I_and_II	ID:0	null	null	5A	1	3	3.6	96.45	83.94	108.96
QTL10	I_and_II	ID:0	null	null	5A	1	4.73	12.2	44.35	37.35	51.35
QTL11	I_and_II	ID:0	null	null	5A	1	3	22.8	60.17	57.44	62.90
QTL12	I_and_II	ID:0	null	null	5A	1	3	7.8	60.17	52.19	68.15
QTL13	I_and_II	ID:0	null	null	5A	1	2.6	5	50.70	38.38	63.02
QTL14	II	ID:0	null	null	5A	1	5.9	10.9	52.75	47.24	58.26
QTL15	II	ID:0	null	null	5A	1	4.4	16	51.25	41.91	60.59
QTL16	II	ID:0	null	null	5A	1	6.6	14	54.40	51.40	57.40
QTL17	II	ID:0	null	null	5A	1	6.3	8.5	143.40	138.46	148.34
QTL18	II	ID:0	null	null	5A	1	33.4	9.2	141.60	137.50	145.70
QTL19	II	ID:0	null	null	5A	1	6.9	17.4	53.20	51.27	55.13
QTL20	II	ID:0	null	null	5A	1	1.9	2.1	49.60	37.40	61.80
QTL21	II	ID:0	null	null	5A	1	3.5	3.9	23.70	-4.82	52.22
QTL22	II	ID:0	null	null	5A	1	3.5	8.8	53.20	45.43	60.97
QTL23	II	ID:0	null	null	5A	1	2	3.5	46.50	29.75	63.25
QTL24	II	ID:0	null	null	5A	1	2.19	3.9	48.55	33.18	63.92
QTL25	II	ID:0	null	null	5A	1	2.42	7.4	52.30	44.20	60.40
QTL26	II	ID:0	null	null	5A	1	3	7.3	52.20	41.67	62.73
QTL27	II	ID:0	null	null	5A	1	2.3	4.5	50.50	40.87	60.13
QTL28	II	ID:0	null	null	5A	1	6.41	20	46.30	40.78	51.82
QTL29	II	ID:0	null	null	5A	1	3	10.9	59.68	53.97	65.39
QTL30	III	ID:0	null	null	5A	1	2.7	8	51.25	32.57	69.93
QTL31	III	ID:0	null	null	5A	1	4	10	53.20	49.85	56.55
QTL32	III	ID:0	null	null	5A	1	3	6	50.10	23.82	76.38
QTL33	III	ID:0	null	null	5A	1	2.9	5.1	46.50	35.00	58.00
QTL34	III	ID:0	null	null	5A	1	5.65	16	46.30	39.40	53.20
QTL35	III	ID:0	null	null	5A	1	3	10.8	41.82	37.65	45.99
QTL36	III	ID:0	null	null	5A	1	2.14	5.5	53.20	37.67	68.73
QTL37	III	ID:0	null	null	5A	1	3	17.6	60.17	56.64	63.70
QTL38	IV	ID:0	null	null	5A	1	1.9	6	51.25	26.34	76.16
QTL39	IV	ID:0	null	null	5A	1	6.8	18	53.20	51.34	55.06
QTL40	IV	ID:0	null	null	5A	1	5.41	14	46.30	38.42	54.18
QTL41	IV	ID:0	null	null	5A	1	3	11.5	41.82	37.90	45.74
QTL42	IV	ID:0	null	null	5A	1	4.71	12.7	44.35	37.62	51.08
QTL43	IV	ID:0	null	null	5A	1	3	5.7	60.17	49.26	71.08
QTL44	IV	ID:0	null	null	5A	1	4.55	8.5	50.70	43.45	57.95
