# Supplementary material for: Meta-Analysis of the QTLome of Fusarium Head Blight Resistance in Bread Wheat: Refining the Current Puzzle
Source: Front Plant Sci. 2019 Jun 13;10:727. doi: 10.3389/fpls.2019.00727 (PMC6585393; doi:10.3389/fpls.2019.00727)
Supplement: Supplementary File 2 — Maps and QTL files prepared to run the meta-analysis performed through this study. [file Data_Sheet_2.zip › Supplementary file 2/5B_Map.txt]

mapName=5B_Venske_19
Organism Genus=Triticum
Organism Species=Triticum_aestivum
crossType=unknown
popSize=unknown
mappingCrossType=unknown
mappingFunction=haldane
mapUnit=cM
mapExpansion=0
mapQuality=0
locusLocation=1
chr=5B
lg=1
1	wsnp_Ex_c4637_8299644	0
2	Xcfd5	0
3	1046721	0
4	1067819	0
5	1070285	0
6	1078666	0
7	1080478	0
8	1088324	0
9	1091153	0
10	1100616	0
11	1106371	0
12	1109701	0
13	1126730	0
14	1129745	0
15	1132216	0
16	1139696	0
17	1214483	0
18	1229405	0
19	1381016	0
20	1382996	0
21	1389622	0
22	1767274	0
23	2253713	0
24	2277516	0
25	2345262	0
26	3023157	0
27	3024273	0
28	3028819	0
29	3029661	0
30	3064734	0
31	1103131	0.13
32	1219278	0.13
33	1717790	0.13
34	3943451	0.13
35	4008142	0.13
36	3020712	0.57
37	3026574	0.57
38	1110868	0.62
39	1209883	0.65
40	1088009	1.19
41	1115092	1.19
42	1228128	1.19
43	1203292	1.28
44	3944592	1.28
45	3954567	1.28
46	3955576	1.28
47	tplb0060p09_735	1.68
48	1076794	1.8
49	1252378	1.8
50	1002224	1.8
51	1123489	2.11
52	1126921	2.11
53	BS00032003_51	2.11
54	Ra_c28545_196	2.11
55	3385314	2.36
56	1104574	2.42
57	1115776	2.42
58	1123214	2.42
59	1234291	2.42
60	3385176	2.42
61	3385361	2.42
62	3939981	2.42
63	3943900	2.42
64	3947143	2.42
65	4262582	2.42
66	4405774	2.42
67	5968492	2.42
68	7347810	2.42
69	10088324	2.42
70	10024258	2.44
71	1126933	2.44
72	1107456	2.46
73	1002772	2.48
74	1368147	2.48
75	1673475	2.6
76	3023782	2.68
77	1093525	2.74
78	1151694	2.78
79	1232949	2.78
80	1233357	2.78
81	1247109	2.78
82	1292464	2.78
83	1222820	2.81
84	1405540	2.9
85	1093034	3
86	1279273	3.04
87	BS00064298_51	3.04
88	BS00064297_51	3.04
89	Kukri_c912_1423	3.04
90	Kukri_c6784_718	3.04
91	BobWhite_c47495_403	3.04
92	Excalibur_c47452_183	3.04
93	BS00091519_51	3.04
94	377898	3.09
95	1102120	3.09
96	1115474	3.09
97	1128083	3.09
98	1169322	3.09
99	1243465	3.09
100	1278898	3.09
101	1115223	3.14
102	2276671	3.14
103	BE404594-175	3.2
104	1013369	3.4
105	3027679	3.45
106	wPt-741933	3.45
107	wPt-6136	3.49
108	1106943	3.49
109	1155119	3.49
110	1239938	3.49
111	1064647	3.49
112	1233007	3.49
113	2275362	3.49
114	1296401	3.49
115	343903	3.49
116	4394402	3.49
117	1090007	3.49
118	1110798	3.49
119	1217668	3.49
120	1090187	3.49
121	4406434	3.49
122	3945637	3.49
123	3950185	3.49
124	4003356	3.49
125	372883	3.49
126	2261202	3.49
127	4405397	3.49
128	121348	3.49
129	1226350	3.49
130	2255854	3.49
131	1089247	3.49
132	1714177	3.49
133	2278906	3.49
134	4262896	3.49
135	4394537	3.49
136	1089381	3.49
137	1209118	3.49
138	1054929	3.49
139	1068151	3.49
140	1072107	3.49
141	1088687	3.49
142	1100011	3.49
143	1103527	3.49
144	1129873	3.49
145	1217068	3.49
146	1240475	3.49
147	1768613	3.49
148	2252718	3.49
149	2290741	3.49
150	3026402	3.49
151	3028324	3.49
152	4541908	3.49
153	wPt-7542	3.49
154	120208	3.49
155	1080338	3.49
156	1767248	3.49
157	1265823	3.49
158	985945	3.49
159	2289485	3.49
160	5970015	3.49
161	wPt-3055	3.49
162	wPt-1432	3.49
163	M6_2675663_PstIMluI_PA	3.49
164	Opata_2694711_PstIMluI_PA	3.49
165	M6_1120656_PstIMseI_PA	3.49
166	M6_1218557_PstIMseI_PA	3.49
167	M6_142311_PstIMseI_PA	3.49
168	M6_1431350_PstIMseI_PA	3.49
169	M6_144132_PstIMseI_PA	3.49
170	M6_172761_PstIMseI_PA	3.49
171	M6_2375869_PstIMseI_PA	3.49
172	M6_2555922_PstIMseI_PA	3.49
173	M6_278158_PstIMseI_PA	3.49
174	M6_3056031_PstIMseI_PA	3.49
175	M6_37506_PstIMseI_PA	3.49
176	M6_646469_PstIMseI_PA	3.49
177	M6_912914_PstIMseI_PA	3.49
178	Opata_1045284_PstIMseI_PA	3.49
179	Opata_10566_PstIMseI_PA	3.49
180	Opata_122824_PstIMseI_PA	3.49
181	Opata_1261994_PstIMseI_PA	3.49
182	Opata_1326605_PstIMseI_PA	3.49
183	Opata_1624528_PstIMseI_PA	3.49
184	Opata_2216659_PstIMseI_PA	3.49
185	Opata_239965_PstIMseI_PA	3.49
186	Opata_2774577_PstIMseI_PA	3.49
187	Opata_3862285_PstIMseI_PA	3.49
188	Opata_394906_PstIMseI_PA	3.49
189	Opata_4013295_PstIMseI_PA	3.49
190	Opata_459984_PstIMseI_PA	3.49
191	Opata_472759_PstIMseI_PA	3.49
192	Opata_554669_PstIMseI_PA	3.49
193	Opata_75690_PstIMseI_PA	3.49
194	Opata_907995_PstIMseI_PA	3.49
195	Opata_978952_PstIMseI_PA	3.49
196	M6_2012291_PstIMspI_PA	3.49
197	M6_2137841_PstIMspI_PA	3.49
198	Opata_1045481_PstIMspI_PA	3.49
199	Opata_1074883_PstIMspI_PA	3.49
200	Opata_1290379_PstIMspI_PA	3.49
201	Opata_1571017_PstIMspI_PA	3.49
202	Opata_1931780_PstIMspI_PA	3.49
203	Opata_2106031_PstIMspI_PA	3.49
204	Opata_2151921_PstIMspI_PA	3.49
205	Opata_2158690_PstIMspI_PA	3.49
206	Opata_2393904_PstIMspI_PA	3.49
207	Opata_2602847_PstIMspI_PA	3.49
208	Opata_2625431_PstIMspI_PA	3.49
209	Opata_2988645_PstIMspI_PA	3.49
210	Opata_3050225_PstIMspI_PA	3.49
211	Opata_3238662_PstIMspI_PA	3.49
212	Opata_3302147_PstIMspI_PA	3.49
213	Opata_3735090_PstIMspI_PA	3.49
214	Opata_3782384_PstIMspI_PA	3.49
215	Opata_4178601_PstIMspI_PA	3.49
216	Opata_661554_PstIMspI_PA	3.49
217	Opata_787074_PstIMspI_PA	3.49
218	Opata_1503647_35_PstIMseI_SNP	3.49
219	Opata_1503647_63_PstIMseI_SNP	3.49
220	Opata_1503647_77_PstIMseI_SNP	3.49
221	Opata_160054_24_PstIMseI_SNP	3.49
222	Opata_1814806_24_PstIMseI_SNP	3.49
223	Opata_2850258_44_PstIMseI_SNP	3.49
224	Opata_326637_57_PstIMseI_SNP	3.49
225	Opata_3721932_12_PstIMseI_SNP	3.49
226	Opata_3748848_12_PstIMseI_SNP	3.49
227	Opata_392671_75_PstIMseI_SNP	3.49
228	Opata_457516_67_PstIMseI_SNP	3.49
229	Opata_778838_86_PstIMseI_SNP	3.49
230	Opata_830254_74_PstIMseI_SNP	3.49
231	M6_964449_59_PstIMspI_SNP	3.49
232	Opata_2289598_10_PstIMspI_SNP	3.49
233	Opata_2289598_69_PstIMspI_SNP	3.49
234	Opata_2382229_44_PstIMspI_SNP	3.49
235	Opata_2382229_5_PstIMspI_SNP	3.49
236	Opata_2480555_37_PstIMspI_SNP	3.49
237	Opata_2544539_56_PstIMspI_SNP	3.49
238	Opata_3282911_88_PstIMspI_SNP	3.49
239	M6_2817834_PstIMseI_PA	3.49
240	M6_3917006_PstIMseI_PA	3.49
241	M6_419566_PstIMseI_PA	3.49
242	M6_533390_PstIMseI_PA	3.49
243	M6_695093_PstIMseI_PA	3.49
244	M6_94995_PstIMseI_PA	3.49
245	M6_1236249_PstIMspI_PA	3.49
246	M6_2460336_PstIMspI_PA	3.49
247	M6_246338_PstIMspI_PA	3.49
248	Opata_478115_88_PstIMseI_SNP	3.49
249	Opata_705625_25_PstIMseI_SNP	3.49
250	Opata_2438748_74_PstIMspI_SNP	3.49
251	M6_1597085_PstIMluI_PA	3.49
252	M6_928540_PstIMluI_PA	3.49
253	M6_1051169_PstIMseI_PA	3.49
254	M6_111161_PstIMseI_PA	3.49
255	M6_1211490_PstIMseI_PA	3.49
256	M6_1233910_PstIMseI_PA	3.49
257	M6_1235522_PstIMseI_PA	3.49
258	M6_182403_PstIMseI_PA	3.49
259	M6_1853388_PstIMseI_PA	3.49
260	M6_2187735_PstIMseI_PA	3.49
261	M6_2187965_PstIMseI_PA	3.49
262	M6_2927157_PstIMseI_PA	3.49
263	M6_320612_PstIMseI_PA	3.49
264	M6_321030_PstIMseI_PA	3.49
265	M6_47148_PstIMseI_PA	3.49
266	M6_480146_PstIMseI_PA	3.49
267	M6_5111_PstIMseI_PA	3.49
268	M6_565351_PstIMseI_PA	3.49
269	M6_63245_PstIMseI_PA	3.49
270	M6_660370_PstIMseI_PA	3.49
271	M6_750038_PstIMseI_PA	3.49
272	M6_77812_PstIMseI_PA	3.49
273	M6_847469_PstIMseI_PA	3.49
274	Opata_1040497_PstIMseI_PA	3.49
275	Opata_1275070_PstIMseI_PA	3.49
276	Opata_141425_PstIMseI_PA	3.49
277	Opata_2055203_PstIMseI_PA	3.49
278	Opata_2731877_PstIMseI_PA	3.49
279	Opata_3035790_PstIMseI_PA	3.49
280	Opata_3052588_PstIMseI_PA	3.49
281	Opata_3901676_PstIMseI_PA	3.49
282	Opata_423009_PstIMseI_PA	3.49
283	M6_1030859_PstIMspI_PA	3.49
284	M6_1117214_PstIMspI_PA	3.49
285	M6_1269319_PstIMspI_PA	3.49
286	M6_1657768_PstIMspI_PA	3.49
287	M6_2038765_PstIMspI_PA	3.49
288	M6_2791099_PstIMspI_PA	3.49
289	M6_2855899_PstIMspI_PA	3.49
290	M6_2911605_PstIMspI_PA	3.49
291	M6_3000564_PstIMspI_PA	3.49
292	M6_407776_PstIMspI_PA	3.49
293	M6_527354_PstIMspI_PA	3.49
294	M6_631785_PstIMspI_PA	3.49
295	M6_660697_PstIMspI_PA	3.49
296	M6_719759_PstIMspI_PA	3.49
297	M6_806257_PstIMspI_PA	3.49
298	Opata_1048969_PstIMspI_PA	3.49
299	Opata_1316222_PstIMspI_PA	3.49
300	Opata_1342691_PstIMspI_PA	3.49
301	Opata_1549033_PstIMspI_PA	3.49
302	Opata_1584311_PstIMspI_PA	3.49
303	Opata_1856572_PstIMspI_PA	3.49
304	Opata_2063609_PstIMspI_PA	3.49
305	Opata_2215871_PstIMspI_PA	3.49
306	Opata_2392108_PstIMspI_PA	3.49
307	Opata_2535645_PstIMspI_PA	3.49
308	Opata_303075_PstIMspI_PA	3.49
309	Opata_3181356_PstIMspI_PA	3.49
310	Opata_3472877_PstIMspI_PA	3.49
311	Opata_3510080_PstIMspI_PA	3.49
312	Opata_3536850_PstIMspI_PA	3.49
313	Opata_3603695_PstIMspI_PA	3.49
314	Opata_3661533_PstIMspI_PA	3.49
315	Opata_3811287_PstIMspI_PA	3.49
316	Opata_4246831_PstIMspI_PA	3.49
317	Opata_47095_PstIMspI_PA	3.49
318	Opata_635224_PstIMspI_PA	3.49
319	Opata_880532_PstIMspI_PA	3.49
320	Opata_1070226_45_PstIMseI_SNP	3.49
321	Opata_1070226_58_PstIMseI_SNP	3.49
322	Opata_631202_24_PstIMseI_SNP	3.49
323	Opata_631202_3_PstIMseI_SNP	3.49
324	Opata_2572222_27_PstIMspI_SNP	3.49
325	Opata_2823307_23_PstIMspI_SNP	3.49
326	Opata_3101605_19_PstIMspI_SNP	3.49
327	Opata_3338723_71_PstIMspI_SNP	3.49
328	Opata_3969464_83_PstIMspI_SNP	3.49
329	Opata_3969464_85_PstIMspI_SNP	3.49
330	Opata_3969464_87_PstIMspI_SNP	3.49
331	Opata_3969464_89_PstIMspI_SNP	3.49
332	Opata_1107368_PstIMluI_PA	3.49
333	Opata_1360336_PstIMluI_PA	3.49
334	Opata_1951598_PstIMluI_PA	3.49
335	Opata_2144897_PstIMluI_PA	3.49
336	Opata_226960_PstIMluI_PA	3.49
337	Opata_2622580_PstIMluI_PA	3.49
338	Opata_530735_PstIMluI_PA	3.49
339	Opata_717605_PstIMluI_PA	3.49
340	M6_1087452_PstIMseI_PA	3.49
341	M6_1113373_PstIMseI_PA	3.49
342	M6_1121422_PstIMseI_PA	3.49
343	M6_1159888_PstIMseI_PA	3.49
344	M6_1160810_PstIMseI_PA	3.49
345	M6_1200631_PstIMseI_PA	3.49
346	M6_120243_PstIMseI_PA	3.49
347	M6_1209867_PstIMseI_PA	3.49
348	M6_1365571_PstIMseI_PA	3.49
349	M6_1463659_PstIMseI_PA	3.49
350	M6_156279_PstIMseI_PA	3.49
351	M6_1647765_PstIMseI_PA	3.49
352	M6_1741059_PstIMseI_PA	3.49
353	M6_184160_PstIMseI_PA	3.49
354	M6_187858_PstIMseI_PA	3.49
355	M6_207226_PstIMseI_PA	3.49
356	M6_207764_PstIMseI_PA	3.49
357	M6_208321_PstIMseI_PA	3.49
358	M6_2129826_PstIMseI_PA	3.49
359	M6_2140528_PstIMseI_PA	3.49
360	M6_215112_PstIMseI_PA	3.49
361	M6_220893_PstIMseI_PA	3.49
362	M6_2218262_PstIMseI_PA	3.49
363	M6_22512_PstIMseI_PA	3.49
364	M6_226645_PstIMseI_PA	3.49
365	M6_227274_PstIMseI_PA	3.49
366	M6_228197_PstIMseI_PA	3.49
367	M6_230390_PstIMseI_PA	3.49
368	M6_2339704_PstIMseI_PA	3.49
369	M6_2514680_PstIMseI_PA	3.49
370	M6_260816_PstIMseI_PA	3.49
371	M6_266942_PstIMseI_PA	3.49
372	M6_2869508_PstIMseI_PA	3.49
373	M6_3060555_PstIMseI_PA	3.49
374	M6_309357_PstIMseI_PA	3.49
375	M6_309451_PstIMseI_PA	3.49
376	M6_3183827_PstIMseI_PA	3.49
377	M6_323936_PstIMseI_PA	3.49
378	M6_330046_PstIMseI_PA	3.49
379	M6_3410649_PstIMseI_PA	3.49
380	M6_364291_PstIMseI_PA	3.49
381	M6_3646576_PstIMseI_PA	3.49
382	M6_365556_PstIMseI_PA	3.49
383	M6_387770_PstIMseI_PA	3.49
384	M6_4002297_PstIMseI_PA	3.49
385	M6_422861_PstIMseI_PA	3.49
386	M6_430507_PstIMseI_PA	3.49
387	M6_436389_PstIMseI_PA	3.49
388	M6_492215_PstIMseI_PA	3.49
389	M6_533428_PstIMseI_PA	3.49
390	M6_577755_PstIMseI_PA	3.49
391	M6_584029_PstIMseI_PA	3.49
392	M6_586838_PstIMseI_PA	3.49
393	M6_599386_PstIMseI_PA	3.49
394	M6_641568_PstIMseI_PA	3.49
395	M6_652753_PstIMseI_PA	3.49
396	M6_677892_PstIMseI_PA	3.49
397	M6_69492_PstIMseI_PA	3.49
398	M6_72209_PstIMseI_PA	3.49
399	M6_748356_PstIMseI_PA	3.49
400	M6_767073_PstIMseI_PA	3.49
401	M6_771666_PstIMseI_PA	3.49
402	M6_78003_PstIMseI_PA	3.49
403	M6_79174_PstIMseI_PA	3.49
404	M6_80946_PstIMseI_PA	3.49
405	M6_8328_PstIMseI_PA	3.49
406	M6_84123_PstIMseI_PA	3.49
407	M6_87027_PstIMseI_PA	3.49
408	M6_873118_PstIMseI_PA	3.49
409	M6_886891_PstIMseI_PA	3.49
410	M6_8902_PstIMseI_PA	3.49
411	M6_90072_PstIMseI_PA	3.49
412	M6_92264_PstIMseI_PA	3.49
413	M6_92837_PstIMseI_PA	3.49
414	M6_968608_PstIMseI_PA	3.49
415	M6_9783_PstIMseI_PA	3.49
416	M6_98570_PstIMseI_PA	3.49
417	Opata_1077988_PstIMseI_PA	3.49
418	Opata_1134173_PstIMseI_PA	3.49
419	Opata_1137444_PstIMseI_PA	3.49
420	Opata_122248_PstIMseI_PA	3.49
421	Opata_1266287_PstIMseI_PA	3.49
422	Opata_139272_PstIMseI_PA	3.49
423	Opata_14881_PstIMseI_PA	3.49
424	Opata_191860_PstIMseI_PA	3.49
425	Opata_1958633_PstIMseI_PA	3.49
426	Opata_2330802_PstIMseI_PA	3.49
427	Opata_249985_PstIMseI_PA	3.49
428	Opata_2739210_PstIMseI_PA	3.49
429	Opata_284609_PstIMseI_PA	3.49
430	Opata_3067386_PstIMseI_PA	3.49
431	Opata_319669_PstIMseI_PA	3.49
432	Opata_3216522_PstIMseI_PA	3.49
433	Opata_3790_PstIMseI_PA	3.49
434	Opata_4223758_PstIMseI_PA	3.49
435	Opata_468481_PstIMseI_PA	3.49
436	Opata_517758_PstIMseI_PA	3.49
437	Opata_586707_PstIMseI_PA	3.49
438	Opata_596206_PstIMseI_PA	3.49
439	Opata_699795_PstIMseI_PA	3.49
440	Opata_754429_PstIMseI_PA	3.49
441	M6_1012591_PstIMspI_PA	3.49
442	M6_1086809_PstIMspI_PA	3.49
443	M6_1115538_PstIMspI_PA	3.49
444	M6_1152264_PstIMspI_PA	3.49
445	M6_1155861_PstIMspI_PA	3.49
446	M6_1178606_PstIMspI_PA	3.49
447	M6_1207225_PstIMspI_PA	3.49
448	M6_1379725_PstIMspI_PA	3.49
449	M6_1382966_PstIMspI_PA	3.49
450	M6_1384997_PstIMspI_PA	3.49
451	M6_141256_PstIMspI_PA	3.49
452	M6_1476096_PstIMspI_PA	3.49
453	M6_1532889_PstIMspI_PA	3.49
454	M6_166941_PstIMspI_PA	3.49
455	M6_1679268_PstIMspI_PA	3.49
456	M6_1680783_PstIMspI_PA	3.49
457	M6_1784668_PstIMspI_PA	3.49
458	M6_185855_PstIMspI_PA	3.49
459	M6_1941456_PstIMspI_PA	3.49
460	M6_1946685_PstIMspI_PA	3.49
461	M6_2055999_PstIMspI_PA	3.49
462	M6_2181306_PstIMspI_PA	3.49
463	M6_2206822_PstIMspI_PA	3.49
464	M6_2251346_PstIMspI_PA	3.49
465	M6_228202_PstIMspI_PA	3.49
466	M6_232354_PstIMspI_PA	3.49
467	M6_2337836_PstIMspI_PA	3.49
468	M6_2458219_PstIMspI_PA	3.49
469	M6_2467254_PstIMspI_PA	3.49
470	M6_2496998_PstIMspI_PA	3.49
471	M6_2515470_PstIMspI_PA	3.49
472	M6_2774147_PstIMspI_PA	3.49
473	M6_2843345_PstIMspI_PA	3.49
474	M6_2849312_PstIMspI_PA	3.49
475	M6_317807_PstIMspI_PA	3.49
476	M6_330968_PstIMspI_PA	3.49
477	M6_3357960_PstIMspI_PA	3.49
478	M6_3496123_PstIMspI_PA	3.49
479	M6_357948_PstIMspI_PA	3.49
480	M6_370064_PstIMspI_PA	3.49
481	M6_380006_PstIMspI_PA	3.49
482	M6_398879_PstIMspI_PA	3.49
483	M6_421229_PstIMspI_PA	3.49
484	M6_429207_PstIMspI_PA	3.49
485	M6_433968_PstIMspI_PA	3.49
486	M6_444299_PstIMspI_PA	3.49
487	M6_450594_PstIMspI_PA	3.49
488	M6_466122_PstIMspI_PA	3.49
489	M6_469737_PstIMspI_PA	3.49
490	M6_489330_PstIMspI_PA	3.49
491	M6_492966_PstIMspI_PA	3.49
492	M6_493316_PstIMspI_PA	3.49
493	M6_494206_PstIMspI_PA	3.49
494	M6_507242_PstIMspI_PA	3.49
495	M6_577155_PstIMspI_PA	3.49
496	M6_581602_PstIMspI_PA	3.49
497	M6_584877_PstIMspI_PA	3.49
498	M6_588364_PstIMspI_PA	3.49
499	M6_621181_PstIMspI_PA	3.49
500	M6_640769_PstIMspI_PA	3.49
501	M6_644805_PstIMspI_PA	3.49
502	M6_645702_PstIMspI_PA	3.49
503	M6_711478_PstIMspI_PA	3.49
504	M6_743043_PstIMspI_PA	3.49
505	M6_757345_PstIMspI_PA	3.49
506	M6_782884_PstIMspI_PA	3.49
507	M6_788778_PstIMspI_PA	3.49
508	M6_802238_PstIMspI_PA	3.49
509	M6_838914_PstIMspI_PA	3.49
510	Opata_1207869_PstIMspI_PA	3.49
511	Opata_1342371_PstIMspI_PA	3.49
512	Opata_1354777_PstIMspI_PA	3.49
513	Opata_1599668_PstIMspI_PA	3.49
514	Opata_1620150_PstIMspI_PA	3.49
515	Opata_1636657_PstIMspI_PA	3.49
516	Opata_1651610_PstIMspI_PA	3.49
517	Opata_1913932_PstIMspI_PA	3.49
518	Opata_2115435_PstIMspI_PA	3.49
519	Opata_2284597_PstIMspI_PA	3.49
520	Opata_2574569_PstIMspI_PA	3.49
521	Opata_270485_PstIMspI_PA	3.49
522	Opata_2711914_PstIMspI_PA	3.49
523	Opata_2967616_PstIMspI_PA	3.49
524	Opata_310333_PstIMspI_PA	3.49
525	Opata_3155017_PstIMspI_PA	3.49
526	Opata_345329_PstIMspI_PA	3.49
527	Opata_3589098_PstIMspI_PA	3.49
528	Opata_3669269_PstIMspI_PA	3.49
529	Opata_3758837_PstIMspI_PA	3.49
530	Opata_509449_PstIMspI_PA	3.49
531	Opata_527208_PstIMspI_PA	3.49
532	Opata_716887_PstIMspI_PA	3.49
533	Opata_725427_PstIMspI_PA	3.49
534	Opata_726243_PstIMspI_PA	3.49
535	Opata_758260_PstIMspI_PA	3.49
536	Opata_822924_PstIMspI_PA	3.49
537	Opata_870332_PstIMspI_PA	3.49
538	Opata_4475390_73_PstIMseI_SNP	3.49
539	Opata_1774981_27_PstIMspI_SNP	3.49
540	Opata_107087_PstIMseI_PA	3.49
541	Opata_1972071_PstIMseI_PA	3.49
542	Opata_22993_PstIMseI_PA	3.49
543	Opata_238236_PstIMseI_PA	3.49
544	Opata_268176_PstIMseI_PA	3.49
545	Opata_436004_PstIMseI_PA	3.49
546	Opata_915156_PstIMseI_PA	3.49
547	Opata_126265_PstIMspI_PA	3.49
548	Opata_1772881_PstIMspI_PA	3.49
549	Opata_2107684_PstIMspI_PA	3.49
550	Opata_2309145_PstIMspI_PA	3.49
551	Opata_2356943_PstIMspI_PA	3.49
552	Opata_2485020_PstIMspI_PA	3.49
553	Opata_2550390_PstIMspI_PA	3.49
554	Opata_2560902_PstIMspI_PA	3.49
555	Opata_3168392_PstIMspI_PA	3.49
556	Opata_3181600_PstIMspI_PA	3.49
557	Opata_3240512_PstIMspI_PA	3.49
558	Opata_3649642_PstIMspI_PA	3.49
559	Opata_3900438_PstIMspI_PA	3.49
560	Opata_391473_PstIMspI_PA	3.49
561	Opata_430979_PstIMspI_PA	3.49
562	Opata_484771_PstIMspI_PA	3.49
563	Opata_735199_PstIMspI_PA	3.49
564	Opata_742068_PstIMspI_PA	3.49
565	Opata_926371_PstIMspI_PA	3.49
566	M6_736574_PstIMluI_PA	3.49
567	Opata_104621_PstIMluI_PA	3.49
568	Opata_1509476_PstIMluI_PA	3.49
569	Opata_1702127_PstIMluI_PA	3.49
570	Opata_1990299_PstIMluI_PA	3.49
571	Opata_2067104_PstIMluI_PA	3.49
572	Opata_2132067_PstIMluI_PA	3.49
573	Opata_2277006_PstIMluI_PA	3.49
574	Opata_2631988_PstIMluI_PA	3.49
575	Opata_26765_PstIMluI_PA	3.49
576	M6_1103310_PstIMseI_PA	3.49
577	M6_1161592_PstIMseI_PA	3.49
578	M6_1207431_PstIMseI_PA	3.49
579	M6_134542_PstIMseI_PA	3.49
580	M6_1413186_PstIMseI_PA	3.49
581	M6_2039851_PstIMseI_PA	3.49
582	M6_249976_PstIMseI_PA	3.49
583	M6_268356_PstIMseI_PA	3.49
584	M6_35081_PstIMseI_PA	3.49
585	M6_377289_PstIMseI_PA	3.49
586	M6_41900_PstIMseI_PA	3.49
587	M6_538745_PstIMseI_PA	3.49
588	M6_6176_PstIMseI_PA	3.49
589	M6_669700_PstIMseI_PA	3.49
590	M6_720927_PstIMseI_PA	3.49
591	M6_738273_PstIMseI_PA	3.49
592	M6_744328_PstIMseI_PA	3.49
593	M6_857247_PstIMseI_PA	3.49
594	Opata_1042388_PstIMseI_PA	3.49
595	Opata_1072101_PstIMseI_PA	3.49
596	Opata_1100448_PstIMseI_PA	3.49
597	Opata_1320426_PstIMseI_PA	3.49
598	Opata_134965_PstIMseI_PA	3.49
599	Opata_1546500_PstIMseI_PA	3.49
600	Opata_1567786_PstIMseI_PA	3.49
601	Opata_185816_PstIMseI_PA	3.49
602	Opata_1894603_PstIMseI_PA	3.49
603	Opata_1958383_PstIMseI_PA	3.49
604	Opata_1990523_PstIMseI_PA	3.49
605	Opata_218051_PstIMseI_PA	3.49
606	Opata_2438907_PstIMseI_PA	3.49
607	Opata_2444288_PstIMseI_PA	3.49
608	Opata_26084_PstIMseI_PA	3.49
609	Opata_26722_PstIMseI_PA	3.49
610	Opata_274560_PstIMseI_PA	3.49
611	Opata_281031_PstIMseI_PA	3.49
612	Opata_325663_PstIMseI_PA	3.49
613	Opata_374573_PstIMseI_PA	3.49
614	Opata_3753812_PstIMseI_PA	3.49
615	Opata_420175_PstIMseI_PA	3.49
616	Opata_450495_PstIMseI_PA	3.49
617	Opata_510890_PstIMseI_PA	3.49
618	Opata_52618_PstIMseI_PA	3.49
619	Opata_537049_PstIMseI_PA	3.49
620	Opata_541336_PstIMseI_PA	3.49
621	Opata_646869_PstIMseI_PA	3.49
622	Opata_677668_PstIMseI_PA	3.49
623	Opata_792279_PstIMseI_PA	3.49
624	Opata_94741_PstIMseI_PA	3.49
625	Opata_949844_PstIMseI_PA	3.49
626	Opata_955553_PstIMseI_PA	3.49
627	Opata_992294_PstIMseI_PA	3.49
628	M6_120734_PstIMspI_PA	3.49
629	M6_1285561_PstIMspI_PA	3.49
630	M6_1390070_PstIMspI_PA	3.49
631	M6_1696867_PstIMspI_PA	3.49
632	M6_1982922_PstIMspI_PA	3.49
633	M6_2345576_PstIMspI_PA	3.49
634	M6_2633706_PstIMspI_PA	3.49
635	M6_2990458_PstIMspI_PA	3.49
636	M6_352586_PstIMspI_PA	3.49
637	M6_358725_PstIMspI_PA	3.49
638	M6_396308_PstIMspI_PA	3.49
639	M6_397540_PstIMspI_PA	3.49
640	M6_431484_PstIMspI_PA	3.49
641	M6_474617_PstIMspI_PA	3.49
642	M6_670318_PstIMspI_PA	3.49
643	M6_833893_PstIMspI_PA	3.49
644	M6_949500_PstIMspI_PA	3.49
645	Opata_1112112_PstIMspI_PA	3.49
646	Opata_1312073_PstIMspI_PA	3.49
647	Opata_1441960_PstIMspI_PA	3.49
648	Opata_1713307_PstIMspI_PA	3.49
649	Opata_172144_PstIMspI_PA	3.49
650	Opata_2077067_PstIMspI_PA	3.49
651	Opata_2224484_PstIMspI_PA	3.49
652	Opata_2268444_PstIMspI_PA	3.49
653	Opata_2558508_PstIMspI_PA	3.49
654	Opata_3018873_PstIMspI_PA	3.49
655	Opata_3136810_PstIMspI_PA	3.49
656	Opata_3563033_PstIMspI_PA	3.49
657	Opata_3606899_PstIMspI_PA	3.49
658	Opata_4192333_PstIMspI_PA	3.49
659	Opata_422083_PstIMspI_PA	3.49
660	Opata_424677_PstIMspI_PA	3.49
661	Opata_4250038_PstIMspI_PA	3.49
662	Opata_493120_PstIMspI_PA	3.49
663	Opata_80819_PstIMspI_PA	3.49
664	M6_1091530_PstIMseI_PA	3.49
665	M6_2519196_PstIMseI_PA	3.49
666	M6_283800_PstIMseI_PA	3.49
667	M6_296751_PstIMseI_PA	3.49
668	M6_331485_PstIMseI_PA	3.49
669	M6_3414279_PstIMseI_PA	3.49
670	M6_357710_PstIMseI_PA	3.49
671	M6_45901_PstIMseI_PA	3.49
672	M6_570559_PstIMseI_PA	3.49
673	M6_58697_PstIMseI_PA	3.49
674	M6_767931_PstIMseI_PA	3.49
675	M6_843049_PstIMseI_PA	3.49
676	M6_853624_PstIMseI_PA	3.49
677	Opata_106992_PstIMseI_PA	3.49
678	Opata_1858801_PstIMseI_PA	3.49
679	Opata_237007_PstIMseI_PA	3.49
680	Opata_2727651_PstIMseI_PA	3.49
681	Opata_2915754_PstIMseI_PA	3.49
682	Opata_3492928_PstIMseI_PA	3.49
683	Opata_370649_PstIMseI_PA	3.49
684	Opata_3831945_PstIMseI_PA	3.49
685	Opata_407716_PstIMseI_PA	3.49
686	Opata_461592_PstIMseI_PA	3.49
687	Opata_505006_PstIMseI_PA	3.49
688	M6_1200833_PstIMspI_PA	3.49
689	M6_1421154_PstIMspI_PA	3.49
690	M6_1761469_PstIMspI_PA	3.49
691	M6_1910030_PstIMspI_PA	3.49
692	M6_2104607_PstIMspI_PA	3.49
693	M6_3359651_PstIMspI_PA	3.49
694	M6_366235_PstIMspI_PA	3.49
695	M6_432649_PstIMspI_PA	3.49
696	M6_457481_PstIMspI_PA	3.49
697	Opata_1056373_PstIMspI_PA	3.49
698	Opata_1524072_PstIMspI_PA	3.49
699	Opata_1683685_PstIMspI_PA	3.49
700	Opata_2379801_PstIMspI_PA	3.49
701	Opata_254252_PstIMspI_PA	3.49
702	Opata_2985760_PstIMspI_PA	3.49
703	Opata_302118_PstIMspI_PA	3.49
704	Opata_3633622_PstIMspI_PA	3.49
705	Opata_4132109_PstIMspI_PA	3.49
706	Opata_486845_PstIMspI_PA	3.49
707	Opata_505402_PstIMspI_PA	3.49
708	Opata_620651_PstIMspI_PA	3.49
709	Opata_1557409_PstIMluI_PA	3.49
710	Opata_2506364_PstIMluI_PA	3.49
711	M6_765296_PstIMseI_PA	3.49
712	Opata_105365_PstIMseI_PA	3.49
713	Opata_1348685_PstIMseI_PA	3.49
714	Opata_1352059_PstIMseI_PA	3.49
715	Opata_185178_PstIMseI_PA	3.49
716	Opata_214911_PstIMseI_PA	3.49
717	Opata_2360344_PstIMseI_PA	3.49
718	Opata_2516841_PstIMseI_PA	3.49
719	Opata_30813_PstIMseI_PA	3.49
720	Opata_32129_PstIMseI_PA	3.49
721	Opata_3721973_PstIMseI_PA	3.49
722	Opata_37401_PstIMseI_PA	3.49
723	Opata_4210823_PstIMseI_PA	3.49
724	Opata_423924_PstIMseI_PA	3.49
725	Opata_427850_PstIMseI_PA	3.49
726	Opata_455568_PstIMseI_PA	3.49
727	Opata_478690_PstIMseI_PA	3.49
728	Opata_497032_PstIMseI_PA	3.49
729	Opata_570542_PstIMseI_PA	3.49
730	Opata_640105_PstIMseI_PA	3.49
731	Opata_642341_PstIMseI_PA	3.49
732	Opata_685518_PstIMseI_PA	3.49
733	Opata_800302_PstIMseI_PA	3.49
734	Opata_806051_PstIMseI_PA	3.49
735	Opata_96037_PstIMseI_PA	3.49
736	M6_2233876_PstIMspI_PA	3.49
737	M6_79328_PstIMspI_PA	3.49
738	Opata_1176593_PstIMspI_PA	3.49
739	Opata_129171_PstIMspI_PA	3.49
740	Opata_1397105_PstIMspI_PA	3.49
741	Opata_1556909_PstIMspI_PA	3.49
742	Opata_1599103_PstIMspI_PA	3.49
743	Opata_1895552_PstIMspI_PA	3.49
744	Opata_1940113_PstIMspI_PA	3.49
745	Opata_1971715_PstIMspI_PA	3.49
746	Opata_2119147_PstIMspI_PA	3.49
747	Opata_2384279_PstIMspI_PA	3.49
748	Opata_246479_PstIMspI_PA	3.49
749	Opata_2548323_PstIMspI_PA	3.49
750	Opata_2552729_PstIMspI_PA	3.49
751	Opata_2721534_PstIMspI_PA	3.49
752	Opata_3015872_PstIMspI_PA	3.49
753	Opata_3801674_PstIMspI_PA	3.49
754	Opata_3886167_PstIMspI_PA	3.49
755	Opata_644237_PstIMspI_PA	3.49
756	Opata_765599_PstIMspI_PA	3.49
757	Opata_842332_PstIMspI_PA	3.49
758	Opata_879277_PstIMspI_PA	3.49
759	Opata_978684_PstIMspI_PA	3.49
760	Opata_1188604_PstIMluI_PA	3.49
761	M6_1170200_PstIMseI_PA	3.49
762	M6_12239_PstIMseI_PA	3.49
763	M6_1378628_PstIMseI_PA	3.49
764	M6_166397_PstIMseI_PA	3.49
765	M6_3559867_PstIMseI_PA	3.49
766	M6_441124_PstIMseI_PA	3.49
767	M6_947458_PstIMseI_PA	3.49
768	Opata_1073757_PstIMseI_PA	3.49
769	Opata_1853170_PstIMseI_PA	3.49
770	Opata_1966749_PstIMseI_PA	3.49
771	Opata_285724_PstIMseI_PA	3.49
772	Opata_419684_PstIMseI_PA	3.49
773	Opata_471570_PstIMseI_PA	3.49
774	Opata_649945_PstIMseI_PA	3.49
775	Opata_734045_PstIMseI_PA	3.49
776	Opata_97145_PstIMseI_PA	3.49
777	M6_1123793_PstIMspI_PA	3.49
778	M6_1151877_PstIMspI_PA	3.49
779	M6_11964_PstIMspI_PA	3.49
780	M6_1842559_PstIMspI_PA	3.49
781	M6_2183616_PstIMspI_PA	3.49
782	M6_2243158_PstIMspI_PA	3.49
783	M6_2313305_PstIMspI_PA	3.49
784	M6_240178_PstIMspI_PA	3.49
785	M6_2748776_PstIMspI_PA	3.49
786	M6_2851874_PstIMspI_PA	3.49
787	M6_3246353_PstIMspI_PA	3.49
788	M6_3437711_PstIMspI_PA	3.49
789	M6_35874_PstIMspI_PA	3.49
790	M6_407364_PstIMspI_PA	3.49
791	M6_51137_PstIMspI_PA	3.49
792	M6_74005_PstIMspI_PA	3.49
793	M6_970410_PstIMspI_PA	3.49
794	Opata_1051888_PstIMspI_PA	3.49
795	Opata_1114076_PstIMspI_PA	3.49
796	Opata_1473151_PstIMspI_PA	3.49
797	Opata_3132357_PstIMspI_PA	3.49
798	Opata_3164023_PstIMspI_PA	3.49
799	Opata_3352576_PstIMspI_PA	3.49
800	Opata_4137681_PstIMspI_PA	3.49
801	Opata_800485_PstIMspI_PA	3.49
802	Opata_917100_PstIMspI_PA	3.49
803	M6_2108505_PstIMluI_PA	3.49
804	Opata_1741100_PstIMluI_PA	3.49
805	Opata_224767_PstIMluI_PA	3.49
806	Opata_674123_PstIMluI_PA	3.49
807	Opata_741544_PstIMluI_PA	3.49
808	Opata_763222_PstIMluI_PA	3.49
809	Opata_769127_PstIMluI_PA	3.49
810	M6_1085576_PstIMseI_PA	3.49
811	M6_1097876_PstIMseI_PA	3.49
812	M6_739346_PstIMseI_PA	3.49
813	Opata_503336_PstIMseI_PA	3.49
814	M6_1017699_PstIMspI_PA	3.49
815	M6_1359725_PstIMspI_PA	3.49
816	M6_314020_PstIMspI_PA	3.49
817	M6_399817_PstIMspI_PA	3.49
818	M6_722754_PstIMspI_PA	3.49
819	M6_935196_PstIMspI_PA	3.49
820	Opata_120890_PstIMspI_PA	3.49
821	Opata_192941_PstIMspI_PA	3.49
822	Opata_363732_PstIMspI_PA	3.49
823	Opata_4069875_PstIMspI_PA	3.49
824	Opata_444575_PstIMspI_PA	3.49
825	Opata_511339_PstIMspI_PA	3.49
826	M6_711421_PstIMseI_PA	3.49
827	M6_440829_PstIMspI_PA	3.49
828	M6_980233_PstIMspI_PA	3.49
829	Opata_3546402_PstIMseI_PA	3.49
830	Opata_2421526_PstIMspI_PA	3.49
831	Opata_349637_PstIMspI_PA	3.49
832	Opata_929336_PstIMluI_PA	3.49
833	M6_1379418_PstIMspI_PA	3.49
834	M6_1267665_PstIMseI_PA	3.49
835	M6_3053884_PstIMspI_PA	3.49
836	M6_729550_PstIMspI_PA	3.49
837	Opata_1989724_PstIMspI_PA	3.49
838	M6_3196618_PstIMseI_PA	3.49
839	Opata_154306_PstIMseI_PA	3.49
840	Opata_987334_PstIMseI_PA	3.49
841	3033866	3.59
842	979512	3.64
843	995228	3.64
844	1110164	3.64
845	2260343	3.64
846	4989670	3.64
847	7492489	3.64
848	1252991	3.68
849	3384969	3.68
850	3944341	3.68
851	4538828	3.68
852	1094935	3.68
853	wPt-744750	3.68
854	wPt-744851	3.68
855	wPt-5175	3.73
856	wPt-665267	3.73
857	wPt-3833	3.74
858	wPt-6498	3.75
859	wPt-7240	3.79
860	Opata_394348_5_PstIMspI_SNP	3.79
861	Opata_3288888_PstIMseI_PA	3.79
862	Opata_1579012_PstIMspI_PA	3.79
863	Opata_1901639_PstIMspI_PA	3.79
864	Opata_1978359_PstIMspI_PA	3.79
865	Opata_2387324_PstIMspI_PA	3.79
866	Opata_3185076_PstIMspI_PA	3.79
867	Opata_3361717_PstIMspI_PA	3.79
868	Opata_3388411_PstIMspI_PA	3.79
869	Opata_3892770_PstIMspI_PA	3.79
870	Opata_423922_PstIMspI_PA	3.79
871	Opata_740488_PstIMspI_PA	3.79
872	Opata_1842265_65_PstIMseI_SNP	3.79
873	Opata_470957_7_PstIMseI_SNP	3.79
874	Opata_2913725_78_PstIMspI_SNP	3.79
875	Opata_1261708_PstIMseI_PA	3.79
876	Opata_2482092_PstIMseI_PA	3.79
877	Opata_29388_PstIMseI_PA	3.79
878	Opata_4010987_PstIMseI_PA	3.79
879	Opata_1122730_PstIMspI_PA	3.79
880	Opata_1167764_PstIMspI_PA	3.79
881	Opata_2218889_PstIMspI_PA	3.79
882	Opata_2941246_PstIMspI_PA	3.79
883	Opata_502419_PstIMspI_PA	3.79
884	Opata_765510_PstIMseI_PA	3.79
885	Opata_1352219_PstIMspI_PA	3.79
886	Opata_2336494_PstIMspI_PA	3.79
887	Opata_3779951_PstIMspI_PA	3.79
888	Opata_566898_PstIMseI_PA	3.79
889	Opata_124410_PstIMspI_PA	3.79
890	Opata_1626960_PstIMspI_PA	3.79
891	Opata_353_PstIMspI_PA	3.79
892	Opata_899733_PstIMseI_PA	3.79
893	Opata_1173351_PstIMspI_PA	3.79
894	Opata_2079015_PstIMspI_PA	3.79
895	Opata_2331099_PstIMspI_PA	3.79
896	Opata_3127063_PstIMspI_PA	3.79
897	Opata_1080627_PstIMseI_PA	3.79
898	Opata_394507_PstIMseI_PA	3.79
899	Opata_4017966_PstIMseI_PA	3.79
900	Opata_568699_PstIMseI_PA	3.79
901	Opata_1031291_PstIMspI_PA	3.79
902	Opata_1866107_PstIMspI_PA	3.79
903	Opata_2468850_PstIMspI_PA	3.79
904	Opata_2660024_PstIMspI_PA	3.79
905	Opata_274775_PstIMspI_PA	3.79
906	Opata_891227_PstIMspI_PA	3.79
907	Opata_102158_PstIMseI_PA	3.79
908	Opata_58828_PstIMseI_PA	3.79
909	Opata_595261_PstIMseI_PA	3.79
910	Opata_96416_PstIMseI_PA	3.79
911	Opata_1786973_PstIMspI_PA	3.79
912	Opata_1813373_PstIMspI_PA	3.79
913	Opata_2021200_PstIMspI_PA	3.79
914	Opata_2203120_PstIMspI_PA	3.79
915	Opata_2386301_PstIMspI_PA	3.79
916	Opata_2695542_PstIMspI_PA	3.79
917	Opata_2880392_PstIMspI_PA	3.79
918	Opata_3475038_PstIMspI_PA	3.79
919	Opata_545812_PstIMspI_PA	3.79
920	Opata_606554_PstIMseI_PA	3.79
921	Opata_169928_PstIMspI_PA	3.79
922	Opata_4146789_PstIMspI_PA	3.79
923	Opata_726778_PstIMseI_PA	3.79
924	2295776	3.81
925	wPt-0312	3.85
926	wPt-1149	3.85
927	5576959	3.85
928	1216332	3.87
929	3034029	3.87
930	1020131	3.87
931	1695769	3.89
932	4990966	3.89
933	988556	3.91
934	2262899	3.93
935	1285062	3.94
936	1246755	3.94
937	1695451	3.98
938	3384634	3.98
939	4395878	3.98
940	1223062	4
941	3945574	4
942	4008003	4
943	4262418	4
944	4393734	4
945	115550	4.03
946	977281	4.04
947	1026809	4.04
948	1109005	4.04
949	1109359	4.04
950	1138149	4.04
951	1160529	4.04
952	1239032	4.04
953	1239106	4.04
954	1243572	4.04
955	1246640	4.04
956	1391775	4.04
957	5350196	4.04
958	1407998	4.04
959	wPt-1302	4.09
960	1266785	4.09
961	2279344	4.1
962	1095818	4.1
963	1231438	4.1
964	2255194	4.11
965	1107712	4.13
966	1218440	4.13
967	2256974	4.13
968	1308379	4.15
969	993708	4.17
970	1051038	4.17
971	1063116	4.17
972	1073316	4.17
973	1086002	4.17
974	1090880	4.17
975	1094462	4.17
976	1099637	4.17
977	1106396	4.17
978	1112398	4.17
979	1120455	4.17
980	1123200	4.17
981	1132800	4.17
982	1136007	4.17
983	1151801	4.17
984	1237425	4.17
985	2275612	4.17
986	3022692	4.17
987	3022779	4.17
988	3222523	4.17
989	3948444	4.17
990	3954305	4.17
991	4990615	4.17
992	7333679	4.17
993	520140	4.18
994	1057749	4.19
995	4261252	4.19
996	1100574	4.19
997	wPt-0033	4.19
998	1126429	4.22
999	1069052	4.24
1000	4540237	4.24
1001	1068157	4.28
1002	3936091	4.28
1003	1005933	4.32
1004	2277386	4.32
1005	rPt-6127	4.35
1006	wPt-3085	4.35
1007	wPt-3873	4.36
1008	wPt-6372	4.36
1009	2295406	4.38
1010	1213013	4.54
1011	1133868	4.58
1012	1107916	4.58
1013	wPt-8890	4.6
1014	2279317	4.64
1015	2282007	4.64
1016	1253541	4.64
1017	1084885	4.69
1018	1042680	4.76
1019	1088637	4.76
1020	1100206	4.76
1021	1104807	4.76
1022	1104809	4.76
1023	1110335	4.76
1024	1124656	4.76
1025	1125300	4.76
1026	1133053	4.76
1027	1139539	4.76
1028	1140573	4.76
1029	1213414	4.76
1030	1232943	4.76
1031	1234693	4.76
1032	1236799	4.76
1033	1265514	4.76
1034	1265680	4.76
1035	1266887	4.76
1036	1398477	4.76
1037	1716051	4.76
1038	2256764	4.76
1039	4409201	4.76
1040	wPt-798756	4.78
1041	4989761	4.8
1042	wPt-9751	4.84
1043	1243623	4.84
1044	4018402	4.84
1045	4536602	4.84
1046	4989899	4.84
1047	4991261	4.84
1048	1111933	4.86
1049	Opata_3854594_PstIMseI_PA	4.92
1050	Opata_4196266_PstIMseI_PA	4.92
1051	Opata_1622030_PstIMspI_PA	4.92
1052	Opata_2132243_PstIMspI_PA	4.92
1053	Opata_2224437_PstIMspI_PA	4.92
1054	Opata_1519_81_PstIMluI_SNP	4.92
1055	Opata_360497_12_PstIMseI_SNP	4.92
1056	Opata_4475390_29_PstIMseI_SNP	4.92
1057	Opata_56632_28_PstIMseI_SNP	4.92
1058	Opata_1153277_PstIMseI_PA	4.92
1059	Opata_1014023_PstIMspI_PA	4.92
1060	Opata_210446_27_PstIMseI_SNP	4.92
1061	Opata_210446_38_PstIMseI_SNP	4.92
1062	Opata_1776344_29_PstIMspI_SNP	4.92
1063	Opata_1783477_11_PstIMspI_SNP	4.92
1064	Opata_185795_PstIMseI_PA	4.92
1065	Opata_1708562_PstIMspI_PA	4.92
1066	Opata_734037_PstIMseI_PA	4.92
1067	Opata_989241_PstIMseI_PA	4.92
1068	Opata_2885683_PstIMspI_PA	4.92
1069	Opata_3065767_PstIMspI_PA	4.92
1070	Opata_3330501_PstIMspI_PA	4.92
1071	Opata_121667_PstIMseI_PA	4.92
1072	Opata_143557_PstIMseI_PA	4.92
1073	Opata_2245727_PstIMseI_PA	4.92
1074	Opata_42725_PstIMseI_PA	4.92
1075	Opata_616921_PstIMseI_PA	4.92
1076	Opata_833635_PstIMseI_PA	4.92
1077	Opata_1617051_PstIMspI_PA	4.92
1078	Opata_2791435_PstIMspI_PA	4.92
1079	Opata_1914407_PstIMseI_PA	4.92
1080	Opata_384207_PstIMseI_PA	4.92
1081	Opata_447452_PstIMseI_PA	4.92
1082	Opata_263341_PstIMspI_PA	4.92
1083	Opata_386473_PstIMspI_PA	4.92
1084	Opata_783_PstIMseI_PA	4.92
1085	Opata_1213487_PstIMspI_PA	4.92
1086	Opata_640542_PstIMseI_PA	4.92
1087	2254812	4.94
1088	2289324	4.94
1089	2293506	4.94
1090	3936387	4.94
1091	1118696	5.05
1092	3026665	5.09
1093	1107851	5.12
1094	1109934	5.12
1095	1126082	5.12
1096	1141302	5.12
1097	1222683	5.12
1098	1235429	5.12
1099	1252771	5.12
1100	1254532	5.12
1101	2297957	5.12
1102	3384844	5.12
1103	3939782	5.12
1104	3940519	5.12
1105	3960699	5.12
1106	4540542	5.12
1107	4991235	5.12
1108	5967782	5.12
1109	wPt-5185	5.15
1110	wPt-666323	5.15
1111	1314186	5.18
1112	1053614	5.26
1113	1694780	5.35
1114	1280141	5.36
1115	1091392	5.45
1116	1095458	5.45
1117	1100050	5.45
1118	1104262	5.45
1119	1216503	5.45
1120	1229233	5.45
1121	1283875	5.45
1122	1388870	5.45
1123	2275837	5.45
1124	2277458	5.45
1125	3385366	5.45
1126	5576983	5.45
1127	1138568	5.48
1128	wPt-0708	5.48
1129	wPt-4281	5.48
1130	wPt-8157	5.48
1131	303942	5.51
1132	984229	5.51
1133	1057285	5.56
1134	1270754	5.56
1135	BobWhite_rep_c63710_181	5.57
1136	wsnp_CAP11_c3658_1764767	5.62
1137	wsnp_CAP11_rep_c4382_2067038	5.62
1138	Opata_1202531_PstIMluI_PA	5.62
1139	Opata_1557862_PstIMluI_PA	5.62
1140	Opata_2213098_PstIMluI_PA	5.62
1141	Opata_2467055_PstIMluI_PA	5.62
1142	Opata_384081_PstIMluI_PA	5.62
1143	Opata_869719_PstIMluI_PA	5.62
1144	M6_1170034_PstIMseI_PA	5.62
1145	M6_1693781_PstIMseI_PA	5.62
1146	M6_495320_PstIMseI_PA	5.62
1147	Opata_1070195_PstIMseI_PA	5.62
1148	Opata_1326194_PstIMseI_PA	5.62
1149	Opata_1330422_PstIMseI_PA	5.62
1150	Opata_1331270_PstIMseI_PA	5.62
1151	Opata_15748_PstIMseI_PA	5.62
1152	Opata_2934222_PstIMseI_PA	5.62
1153	Opata_3984043_PstIMseI_PA	5.62
1154	Opata_412263_PstIMseI_PA	5.62
1155	Opata_4489528_PstIMseI_PA	5.62
1156	Opata_498383_PstIMseI_PA	5.62
1157	Opata_645237_PstIMseI_PA	5.62
1158	Opata_653093_PstIMseI_PA	5.62
1159	Opata_875304_PstIMseI_PA	5.62
1160	Opata_89473_PstIMseI_PA	5.62
1161	M6_1907096_PstIMspI_PA	5.62
1162	M6_2035118_PstIMspI_PA	5.62
1163	M6_2141544_PstIMspI_PA	5.62
1164	M6_2149305_PstIMspI_PA	5.62
1165	M6_2647355_PstIMspI_PA	5.62
1166	M6_2801126_PstIMspI_PA	5.62
1167	M6_2822843_PstIMspI_PA	5.62
1168	M6_2853329_PstIMspI_PA	5.62
1169	M6_3175983_PstIMspI_PA	5.62
1170	M6_721325_PstIMspI_PA	5.62
1171	Opata_105337_PstIMspI_PA	5.62
1172	Opata_108497_PstIMspI_PA	5.62
1173	Opata_1446308_PstIMspI_PA	5.62
1174	Opata_159350_PstIMspI_PA	5.62
1175	Opata_168046_PstIMspI_PA	5.62
1176	Opata_1686982_PstIMspI_PA	5.62
1177	Opata_1774739_PstIMspI_PA	5.62
1178	Opata_1838894_PstIMspI_PA	5.62
1179	Opata_1913844_PstIMspI_PA	5.62
1180	Opata_2009056_PstIMspI_PA	5.62
1181	Opata_220908_PstIMspI_PA	5.62
1182	Opata_2537046_PstIMspI_PA	5.62
1183	Opata_2823015_PstIMspI_PA	5.62
1184	Opata_2839118_PstIMspI_PA	5.62
1185	Opata_2950116_PstIMspI_PA	5.62
1186	Opata_3002824_PstIMspI_PA	5.62
1187	Opata_3094889_PstIMspI_PA	5.62
1188	Opata_3112312_PstIMspI_PA	5.62
1189	Opata_312966_PstIMspI_PA	5.62
1190	Opata_321740_PstIMspI_PA	5.62
1191	Opata_352160_PstIMspI_PA	5.62
1192	Opata_3732239_PstIMspI_PA	5.62
1193	Opata_3801668_PstIMspI_PA	5.62
1194	Opata_398832_PstIMspI_PA	5.62
1195	Opata_405572_PstIMspI_PA	5.62
1196	Opata_4198455_PstIMspI_PA	5.62
1197	Opata_53164_PstIMspI_PA	5.62
1198	Opata_844567_PstIMspI_PA	5.62
1199	Opata_1046894_60_PstIMseI_SNP	5.62
1200	Opata_1046894_83_PstIMseI_SNP	5.62
1201	Opata_1046894_90_PstIMseI_SNP	5.62
1202	Opata_1937720_11_PstIMseI_SNP	5.62
1203	Opata_1937720_84_PstIMseI_SNP	5.62
1204	Opata_736259_84_PstIMseI_SNP	5.62
1205	Opata_1783477_70_PstIMspI_SNP	5.62
1206	Opata_1994017_51_PstIMspI_SNP	5.62
1207	Opata_3378421_37_PstIMspI_SNP	5.62
1208	Opata_3378421_64_PstIMspI_SNP	5.62
1209	Opata_4024064_59_PstIMspI_SNP	5.62
1210	Opata_43142_9_PstIMspI_SNP	5.62
1211	Opata_1964562_PstIMseI_PA	5.62
1212	Opata_2577977_PstIMseI_PA	5.62
1213	Opata_2735425_PstIMseI_PA	5.62
1214	Opata_1064672_PstIMspI_PA	5.62
1215	Opata_168128_PstIMspI_PA	5.62
1216	Opata_3013777_PstIMspI_PA	5.62
1217	Opata_3395250_PstIMspI_PA	5.62
1218	Opata_3427747_PstIMspI_PA	5.62
1219	Opata_3837723_PstIMspI_PA	5.62
1220	Opata_4087883_PstIMspI_PA	5.62
1221	Opata_889646_PstIMspI_PA	5.62
1222	Opata_76682_PstIMluI_PA	5.62
1223	M6_4211197_PstIMseI_PA	5.62
1224	Opata_113443_PstIMseI_PA	5.62
1225	Opata_1306732_PstIMseI_PA	5.62
1226	Opata_132131_PstIMseI_PA	5.62
1227	Opata_2220632_PstIMseI_PA	5.62
1228	Opata_2260455_PstIMseI_PA	5.62
1229	Opata_3359713_PstIMseI_PA	5.62
1230	Opata_3396361_PstIMseI_PA	5.62
1231	Opata_590472_PstIMseI_PA	5.62
1232	Opata_1621396_PstIMspI_PA	5.62
1233	Opata_4193970_PstIMspI_PA	5.62
1234	Opata_696156_PstIMspI_PA	5.62
1235	M6_122_PstIMseI_PA	5.62
1236	Opata_1196990_PstIMseI_PA	5.62
1237	Opata_1220339_PstIMseI_PA	5.62
1238	Opata_1235732_PstIMseI_PA	5.62
1239	Opata_2210299_PstIMseI_PA	5.62
1240	Opata_354925_PstIMseI_PA	5.62
1241	Opata_116524_PstIMspI_PA	5.62
1242	Opata_2986899_PstIMspI_PA	5.62
1243	Opata_2752707_PstIMluI_PA	5.62
1244	M6_4087538_PstIMseI_PA	5.62
1245	Opata_1668413_PstIMseI_PA	5.62
1246	Opata_178587_PstIMseI_PA	5.62
1247	Opata_2740189_PstIMseI_PA	5.62
1248	Opata_2860158_PstIMseI_PA	5.62
1249	Opata_293968_PstIMseI_PA	5.62
1250	Opata_4285313_PstIMseI_PA	5.62
1251	Opata_446620_PstIMseI_PA	5.62
1252	Opata_499619_PstIMseI_PA	5.62
1253	Opata_759051_PstIMseI_PA	5.62
1254	Opata_780929_PstIMseI_PA	5.62
1255	Opata_874310_PstIMseI_PA	5.62
1256	Opata_916332_PstIMseI_PA	5.62
1257	Opata_960304_PstIMseI_PA	5.62
1258	Opata_972742_PstIMseI_PA	5.62
1259	Opata_1087216_PstIMspI_PA	5.62
1260	Opata_1227899_PstIMspI_PA	5.62
1261	Opata_1537213_PstIMspI_PA	5.62
1262	Opata_1675206_PstIMspI_PA	5.62
1263	Opata_1705699_PstIMspI_PA	5.62
1264	Opata_2071030_PstIMspI_PA	5.62
1265	Opata_224889_PstIMspI_PA	5.62
1266	Opata_2653002_PstIMspI_PA	5.62
1267	Opata_371953_PstIMspI_PA	5.62
1268	Opata_3926670_PstIMspI_PA	5.62
1269	Opata_3991426_PstIMspI_PA	5.62
1270	Opata_638971_PstIMspI_PA	5.62
1271	Opata_821239_PstIMspI_PA	5.62
1272	M6_548910_PstIMseI_PA	5.62
1273	Opata_1161816_PstIMseI_PA	5.62
1274	Opata_264880_PstIMseI_PA	5.62
1275	Opata_648960_PstIMseI_PA	5.62
1276	Opata_912995_PstIMseI_PA	5.62
1277	Opata_977676_PstIMseI_PA	5.62
1278	M6_2742047_PstIMspI_PA	5.62
1279	M6_407503_PstIMspI_PA	5.62
1280	Opata_1304131_PstIMspI_PA	5.62
1281	Opata_2288295_PstIMspI_PA	5.62
1282	Opata_2461196_PstIMspI_PA	5.62
1283	Opata_2517375_PstIMspI_PA	5.62
1284	Opata_2680883_PstIMspI_PA	5.62
1285	Opata_2762091_PstIMspI_PA	5.62
1286	Opata_3130961_PstIMspI_PA	5.62
1287	Opata_356367_PstIMspI_PA	5.62
1288	Opata_3660984_PstIMspI_PA	5.62
1289	Opata_552664_PstIMspI_PA	5.62
1290	Opata_784668_PstIMspI_PA	5.62
1291	Opata_878334_PstIMspI_PA	5.62
1292	Opata_913102_PstIMspI_PA	5.62
1293	Opata_996344_PstIMluI_PA	5.62
1294	M6_1380970_PstIMseI_PA	5.62
1295	M6_2108500_PstIMseI_PA	5.62
1296	Opata_1177737_PstIMseI_PA	5.62
1297	Opata_697176_PstIMseI_PA	5.62
1298	Opata_829286_PstIMseI_PA	5.62
1299	Opata_901345_PstIMseI_PA	5.62
1300	M6_2160098_PstIMspI_PA	5.62
1301	Opata_1271029_PstIMspI_PA	5.62
1302	Opata_2111281_PstIMspI_PA	5.62
1303	Opata_3847480_PstIMspI_PA	5.62
1304	Opata_78827_PstIMspI_PA	5.62
1305	Opata_93460_PstIMspI_PA	5.62
1306	M6_410806_PstIMseI_PA	5.62
1307	M6_578486_PstIMspI_PA	5.62
1308	Opata_312611_PstIMseI_PA	5.62
1309	Opata_3956353_PstIMspI_PA	5.62
1310	M6_1197258_PstIMspI_PA	5.62
1311	Opata_145419_PstIMspI_PA	5.62
1312	Opata_176622_PstIMspI_PA	5.62
1313	Opata_2426555_PstIMspI_PA	5.62
1314	Opata_2450540_PstIMspI_PA	5.62
1315	Opata_560229_PstIMspI_PA	5.62
1316	Opata_554543_PstIMseI_PA	5.62
1317	Opata_856280_PstIMseI_PA	5.62
1318	M6_2997917_PstIMspI_PA	5.62
1319	Opata_3523738_PstIMspI_PA	5.62
1320	Opata_599362_PstIMseI_PA	5.62
1321	Opata_959125_PstIMseI_PA	5.62
1322	Opata_916139_PstIMseI_PA	5.62
1323	Opata_1378108_PstIMspI_PA	5.62
1324	Opata_3312880_PstIMspI_PA	5.62
1325	BS00024993_51	5.62
1326	BS00024992_51	5.62
1327	IACX5872	5.62
1328	Excalibur_c32189_998	5.62
1329	BS00102828_51	5.62
1330	BS00079166_51	5.62
1331	1117251	5.64
1332	1382753	5.65
1333	1382765	5.65
1334	1207913	5.66
1335	1236379	5.66
1336	3951742	5.66
1337	1108400	5.66
1338	1098251	5.67
1339	1104191	5.67
1340	2269445	5.69
1341	1094788	5.71
1342	BS00060650_51	5.72
1343	RFL_Contig4979_965	5.72
1344	RFL_Contig4979_865	5.72
1345	BS00010153_51	5.72
1346	Kukri_rep_c70770_1937	5.72
1347	Kukri_c65921_274	5.72
1348	Excalibur_c6967_553	5.72
1349	Excalibur_c6967_1852	5.72
1350	Excalibur_c6967_1233	5.72
1351	BobWhite_c23714_130	5.72
1352	BS00067985_51	5.72
1353	1010007	5.75
1354	1249704	5.76
1355	3570060	5.76
1356	4992496	5.76
1357	1111060	5.77
1358	1074428	5.78
1359	1131590	5.78
1360	3951030	5.78
1361	1271726	5.8
1362	1401417	5.8
1363	1406624	5.8
1364	3034086	5.8
1365	116601	5.84
1366	1062716	5.84
1367	1075197	5.84
1368	1111264	5.84
1369	1132081	5.84
1370	1222967	5.84
1371	1223316	5.84
1372	2300064	5.84
1373	1061383	5.87
1374	1008642	5.89
1375	1026554	5.89
1376	1229558	5.89
1377	1235170	5.89
1378	2264427	5.89
1379	1125941	5.89
1380	1213301	5.89
1381	2295702	5.89
1382	2325585	5.89
1383	3023561	5.89
1384	10208339	5.89
1385	3033700	5.89
1386	wPt-9666	5.92
1387	wPt-744314	5.92
1388	wPt-9724	5.92
1389	1144291	5.93
1390	1014579	5.98
1391	1127077	5.98
1392	1134610	5.98
1393	1210561	5.98
1394	1667502	5.98
1395	2278003	5.98
1396	3960680	5.98
1397	4004548	5.98
1398	2281786	5.98
1399	3028036	5.98
1400	1089123	6
1401	1215209	6.01
1402	3533645	6.01
1403	3946247	6.01
1404	3948015	6.01
1405	3952243	6.01
1406	3958106	6.01
1407	1094538	6.02
1408	1025489	6.03
1409	980253	6.04
1410	1079224	6.04
1411	346957	6.04
1412	379973	6.04
1413	982457	6.04
1414	988112	6.04
1415	989907	6.04
1416	1039790	6.04
1417	1053462	6.04
1418	1063129	6.04
1419	1111929	6.04
1420	1118937	6.04
1421	1204141	6.04
1422	1205571	6.04
1423	1218117	6.04
1424	1218339	6.04
1425	1230925	6.04
1426	1234014	6.04
1427	3938961	6.05
1428	1107233	6.06
1429	1107926	6.07
1430	1131343	6.07
1431	1211330	6.07
1432	1241920	6.07
1433	1271812	6.07
1434	1382393	6.07
1435	2270025	6.07
1436	2289662	6.07
1437	3024951	6.07
1438	3957968	6.07
1439	3960311	6.07
1440	4439434	6.07
1441	4439760	6.07
1442	4440021	6.07
1443	4990215	6.07
1444	5411297	6.07
1445	5972452	6.07
1446	5972495	6.07
1447	7331522	6.07
1448	344831	6.08
1449	979942	6.08
1450	980314	6.08
1451	982062	6.08
1452	985494	6.08
1453	1012533	6.08
1454	1110582	6.08
1455	1119591	6.08
1456	1121850	6.08
1457	1122328	6.08
1458	1137742	6.08
1459	1094187	6.09
1460	1020930	6.1
1461	1069379	6.1
1462	wPt-3995	6.12
1463	1102982	6.13
1464	3951662	6.13
1465	1091792	6.14
1466	1090235	6.15
1467	999166	6.16
1468	1271516	6.18
1469	1399140	6.2
1470	1138019	6.23
1471	2322481	6.23
1472	3944168	6.24
1473	1106787	6.3
1474	1130839	6.31
1475	3022354	6.32
1476	3385088	6.32
1477	3937466	6.32
1478	3939319	6.32
1479	3942048	6.32
1480	3943708	6.32
1481	3952596	6.32
1482	4398062	6.32
1483	4539494	6.32
1484	4541300	6.32
1485	4543278	6.32
1486	4909725	6.36
1487	2283051	6.42
1488	3949966	6.42
1489	992710	6.43
1490	2253096	6.46
1491	1275356	6.46
1492	1107448	6.46
1493	1134768	6.46
1494	1136651	6.46
1495	1233101	6.46
1496	3533290	6.46
1497	3948910	6.46
1498	3950368	6.46
1499	3950835	6.46
1500	3955696	6.46
1501	1281982	6.46
1502	2280912	6.46
1503	990408	6.47
1504	993204	6.47
1505	996561	6.47
1506	1011165	6.47
1507	1020566	6.47
1508	1083410	6.47
1509	1162189	6.47
1510	1209145	6.47
1511	1217584	6.47
1512	2289395	6.47
1513	2289848	6.47
1514	2290450	6.47
1515	3033711	6.47
1516	wPt-2305	6.49
1517	3938570	6.51
1518	1118885	6.51
1519	3946839	6.52
1520	1696830	6.52
1521	3028568	6.54
1522	2285199	6.55
1523	1000479	6.58
1524	1229107	6.58
1525	4008633	6.58
1526	4408768	6.58
1527	1016504	6.59
1528	2276606	6.6
1529	982967	6.61
1530	996745	6.61
1531	1036224	6.61
1532	1078640	6.61
1533	1100021	6.61
1534	1103382	6.61
1535	1126716	6.61
1536	1168436	6.61
1537	1206609	6.61
1538	1233066	6.61
1539	1235189	6.61
1540	1254594	6.61
1541	1312965	6.61
1542	1747964	6.61
1543	2262489	6.61
1544	2270694	6.61
1545	2277723	6.61
1546	2293201	6.61
1547	3064621	6.61
1548	992248	6.62
1549	1078619	6.62
1550	wPt-669837	6.62
1551	1155493	6.63
1552	wPt-3053	6.65
1553	1007745	6.66
1554	2261812	6.68
1555	1309890	6.73
1556	3936328	6.75
1557	3939780	6.75
1558	998542	6.76
1559	1126262	6.76
1560	1206026	6.81
1561	1767161	6.81
1562	1231948	6.86
1563	2265152	6.86
1564	2324828	6.86
1565	2373184	6.86
1566	3945200	6.86
1567	4539991	6.86
1568	4540133	6.86
1569	2289413	6.88
1570	wPt-7237	6.89
1571	7931193	6.93
1572	310624	6.94
1573	982263	6.94
1574	993173	6.94
1575	996273	6.94
1576	1006228	6.94
1577	1006718	6.94
1578	1009595	6.94
1579	1029555	6.94
1580	1054329	6.94
1581	1072480	6.94
1582	1083072	6.94
1583	1098764	6.94
1584	1101938	6.94
1585	1106407	6.94
1586	1106649	6.94
1587	1107572	6.94
1588	1112457	6.94
1589	1123307	6.94
1590	1124483	6.94
1591	1128346	6.94
1592	1160601	6.94
1593	1232791	6.94
1594	1241559	6.94
1595	1252880	6.94
1596	1300069	6.94
1597	1139926	6.96
1598	4537354	6.98
1599	1002033	7
1600	1037916	7
1601	1064753	7
1602	4910778	7
1603	1083386	7.01
1604	1124166	7.01
1605	3939400	7.01
1606	1019874	7.02
1607	5411608	7.04
1608	3952162	7.07
1609	996342	7.09
1610	1126073	7.09
1611	1407012	7.09
1612	1104825	7.1
1613	1057114	7.15
1614	1293393	7.15
1615	2336567	7.15
1616	4404624	7.15
1617	1030423	7.16
1618	992697	7.17
1619	3935607	7.17
1620	3940616	7.17
1621	3952216	7.17
1622	1004600	7.17
1623	1090520	7.17
1624	1103298	7.17
1625	1228268	7.17
1626	2281169	7.17
1627	2322242	7.17
1628	1026430	7.2
1629	1124060	7.24
1630	1083209	7.25
1631	1057023	7.26
1632	4911000	7.26
1633	1040118	7.27
1634	1069394	7.27
1635	1088847	7.27
1636	1091638	7.27
1637	1094615	7.27
1638	1094804	7.27
1639	1128965	7.27
1640	1129088	7.27
1641	1220542	7.27
1642	3064483	7.27
1643	3064942	7.27
1644	3955317	7.27
1645	1089416	7.28
1646	1098068	7.28
1647	5331431	7.28
1648	wPt-9925	7.3
1649	1087678	7.32
1650	3934276	7.32
1651	3937620	7.32
1652	wPt-0318	7.32
1653	wPt-0963	7.32
1654	988194	7.32
1655	1059042	7.32
1656	2280471	7.32
1657	1017350	7.33
1658	RAC875_c27690_237	7.38
1659	BS00062617_51	7.38
1660	Tdurum_contig44127_202	7.38
1661	TA014612-0744	7.38
1662	BS00011480_51	7.38
1663	Kukri_rep_c109397_59	7.38
1664	BobWhite_c5887_1277	7.38
1665	Ex_c68034_498	7.38
1666	1029761	7.39
1667	1078801	7.39
1668	1167639	7.39
1669	1255317	7.39
1670	1862755	7.39
1671	1010359	7.4
1672	1108302	7.4
1673	1297812	7.4
1674	3532649	7.4
1675	4990344	7.4
1676	4991536	7.4
1677	984367	7.4
1678	986228	7.4
1679	1261047	7.4
1680	2323260	7.4
1681	3028962	7.4
1682	3953950	7.4
1683	4395950	7.4
1684	3941594	7.41
1685	1118807	7.42
1686	1234537	7.47
1687	wPt-1261	7.49
1688	wPt-3931	7.49
1689	1218662	7.51
1690	1253515	7.51
1691	993466	7.51
1692	1129219	7.51
1693	1139325	7.51
1694	1233354	7.51
1695	1255343	7.51
1696	1377989	7.51
1697	3023523	7.51
1698	1008590	7.53
1699	1079173	7.53
1700	3943959	7.53
1701	3948295	7.53
1702	1864468	7.54
1703	1362703	7.59
1704	4405555	7.59
1705	4544211	7.59
1706	1026219	7.62
1707	1211114	7.63
1708	3956217	7.64
1709	1280799	7.64
1710	2270125	7.64
1711	3022444	7.64
1712	1273829	7.65
1713	3024856	7.67
1714	3951050	7.67
1715	6041702	7.67
1716	996822	7.67
1717	1003756	7.67
1718	1100659	7.67
1719	1104042	7.67
1720	1126913	7.67
1721	1137764	7.67
1722	1138001	7.67
1723	1221227	7.67
1724	1243431	7.67
1725	1309295	7.67
1726	1669443	7.67
1727	1695886	7.67
1728	2259191	7.67
1729	4991904	7.67
1730	4992616	7.67
1731	5332934	7.67
1732	7343618	7.68
1733	1708292	7.68
1734	3024733	7.7
1735	3031624	7.73
1736	4008251	7.75
1737	wPt-0168	7.75
1738	985701	7.78
1739	987779	7.78
1740	1016732	7.78
1741	1054916	7.78
1742	1070993	7.78
1743	1082107	7.78
1744	1120703	7.78
1745	1128673	7.78
1746	1215320	7.78
1747	1268749	7.78
1748	3021578	7.78
1749	4396597	7.78
1750	1074695	7.8
1751	1205353	7.8
1752	1234171	7.8
1753	1269992	7.8
1754	wPt-4246	7.81
1755	wPt-3222	7.81
1756	1129672	7.94
1757	3945080	7.94
1758	4003830	7.94
1759	344869	7.95
1760	10022930	7.96
1761	1016581	7.97
1762	1121866	7.98
1763	wPt-1420	7.99
1764	1278530	8.02
1765	3959335	8.02
1766	1102288	8.05
1767	1079319	8.08
1768	1090158	8.08
1769	1860109	8.08
1770	1082235	8.11
1771	1133252	8.11
1772	1225296	8.11
1773	3957072	8.11
1774	4394863	8.11
1775	Xwmc773	8.2
1776	1219019	8.21
1777	4440307	8.21
1778	1079636	8.23
1779	1083006	8.23
1780	1110390	8.23
1781	1117832	8.23
1782	1121903	8.23
1783	1688440	8.23
1784	2255186	8.23
1785	3957897	8.26
1786	4397935	8.26
1787	997339	8.26
1788	1125706	8.26
1789	4261665	8.27
1790	1116818	8.3
1791	1165200	8.3
1792	1200143	8.3
1793	1319327	8.3
1794	1716503	8.3
1795	2276517	8.3
1796	1114342	8.3
1797	wPt-2539	8.31
1798	wPt-4677	8.31
1799	2295448	8.31
1800	3956904	8.31
1801	4260835	8.31
1802	4394425	8.31
1803	4989125	8.31
1804	1089846	8.37
1805	1103119	8.37
1806	wPt-9467	8.38
1807	Tdurum_contig8695_379	8.44
1808	Tdurum_contig53796_360	8.44
1809	IAAV731	8.44
1810	JD_c51907_59	8.44
1811	BS00064042_51	8.44
1812	1082487	8.45
1813	1399091	8.45
1814	1765041	8.45
1815	2278231	8.45
1816	3023029	8.45
1817	3022252	8.46
1818	1070746	8.48
1819	1072603	8.48
1820	1107704	8.48
1821	1271582	8.48
1822	1687769	8.48
1823	4394979	8.48
1824	4405360	8.48
1825	5410760	8.48
1826	6031520	8.48
1827	7339702	8.48
1828	1377129	8.51
1829	2277327	8.51
1830	2292652	8.51
1831	3023564	8.51
1832	3024711	8.51
1833	3024712	8.51
1834	1150656	8.54
1835	1200016	8.54
1836	1117518	8.55
1837	7353158	8.55
1838	985530	8.55
1839	5578423	8.56
1840	5996226	8.56
1841	3938926	8.59
1842	985226	8.61
1843	wsnp_BF201102B_Ta_2_1	8.62
1844	wsnp_BF201102B_Ta_2_5	8.62
1845	wsnp_Ku_c64203_64579087	8.62
1846	wsnp_Ku_c9441_15823298	8.62
1847	wsnp_JD_rep_c48937_33188230	8.62
1848	wsnp_Ex_c37410_45162707	8.62
1849	wsnp_Ex_c37410_45162932	8.62
1850	wsnp_JD_c1845_2564931	8.62
1851	wsnp_Ex_c2459_4591276	8.62
1852	wsnp_Ex_c2459_4591695	8.62
1853	wsnp_Ku_rep_c103274_90057407	8.62
1854	wsnp_Ex_c33932_42333941	8.62
1855	wsnp_Ex_rep_c68504_67334656	8.62
1856	wsnp_Ex_rep_c68504_67334573	8.62
1857	wsnp_Ku_c10586_17464696	8.62
1858	wsnp_Ex_c2459_4591587	8.62
1859	wsnp_Ex_c56629_58677561	8.62
1860	wsnp_Ex_c831_1625061	8.62
1861	wsnp_Ex_c2459_4591075	8.62
1862	wsnp_Ex_c607_1204733	8.62
1863	wsnp_Ex_c607_1204908	8.62
1864	Opata_1944658_PstIMluI_PA	8.62
1865	Opata_668373_PstIMluI_PA	8.62
1866	Opata_1173238_PstIMseI_PA	8.62
1867	Opata_1461524_PstIMseI_PA	8.62
1868	Opata_1542261_PstIMseI_PA	8.62
1869	Opata_330083_PstIMseI_PA	8.62
1870	Opata_400656_PstIMseI_PA	8.62
1871	Opata_433176_PstIMseI_PA	8.62
1872	Opata_79876_PstIMseI_PA	8.62
1873	Opata_1066282_PstIMspI_PA	8.62
1874	Opata_1210488_PstIMspI_PA	8.62
1875	Opata_126273_PstIMspI_PA	8.62
1876	Opata_152991_PstIMspI_PA	8.62
1877	Opata_2059249_PstIMspI_PA	8.62
1878	Opata_2355231_PstIMspI_PA	8.62
1879	Opata_2745692_PstIMspI_PA	8.62
1880	Opata_327701_PstIMspI_PA	8.62
1881	Opata_3520082_PstIMspI_PA	8.62
1882	Opata_3543740_PstIMspI_PA	8.62
1883	Opata_3734941_PstIMspI_PA	8.62
1884	Opata_3775640_PstIMspI_PA	8.62
1885	Opata_3808613_PstIMspI_PA	8.62
1886	Opata_4118205_PstIMspI_PA	8.62
1887	Opata_4206012_PstIMspI_PA	8.62
1888	Opata_572707_PstIMspI_PA	8.62
1889	Opata_880685_PstIMspI_PA	8.62
1890	Opata_898970_PstIMspI_PA	8.62
1891	Opata_934248_PstIMspI_PA	8.62
1892	Opata_160634_38_PstIMseI_SNP	8.62
1893	Opata_160634_50_PstIMseI_SNP	8.62
1894	Opata_1636824_34_PstIMspI_SNP	8.62
1895	Opata_2113855_33_PstIMspI_SNP	8.62
1896	Opata_2394047_26_PstIMspI_SNP	8.62
1897	Opata_2250496_PstIMluI_PA	8.62
1898	M6_1112704_PstIMseI_PA	8.62
1899	M6_45482_PstIMseI_PA	8.62
1900	M6_775311_PstIMseI_PA	8.62
1901	M6_804196_PstIMseI_PA	8.62
1902	M6_862079_PstIMseI_PA	8.62
1903	Opata_112424_PstIMseI_PA	8.62
1904	Opata_2168754_PstIMseI_PA	8.62
1905	Opata_222240_PstIMseI_PA	8.62
1906	Opata_250686_PstIMseI_PA	8.62
1907	Opata_2935995_PstIMseI_PA	8.62
1908	M6_2338589_PstIMspI_PA	8.62
1909	M6_3126659_PstIMspI_PA	8.62
1910	M6_315667_PstIMspI_PA	8.62
1911	M6_381042_PstIMspI_PA	8.62
1912	M6_434344_PstIMspI_PA	8.62
1913	M6_462109_PstIMspI_PA	8.62
1914	Opata_1216758_PstIMspI_PA	8.62
1915	Opata_1801056_PstIMspI_PA	8.62
1916	Opata_2114327_PstIMspI_PA	8.62
1917	Opata_3073554_PstIMspI_PA	8.62
1918	Opata_3460685_PstIMspI_PA	8.62
1919	Opata_3828033_PstIMspI_PA	8.62
1920	Opata_49226_PstIMspI_PA	8.62
1921	Opata_8442_PstIMspI_PA	8.62
1922	Opata_1221897_10_PstIMseI_SNP	8.62
1923	Opata_206872_72_PstIMseI_SNP	8.62
1924	Opata_255723_44_PstIMseI_SNP	8.62
1925	Opata_255723_72_PstIMseI_SNP	8.62
1926	Opata_397961_28_PstIMseI_SNP	8.62
1927	Opata_397961_76_PstIMseI_SNP	8.62
1928	Opata_45505_28_PstIMseI_SNP	8.62
1929	Opata_5218_2_PstIMseI_SNP	8.62
1930	Opata_747205_81_PstIMseI_SNP	8.62
1931	Opata_817030_68_PstIMseI_SNP	8.62
1932	Opata_98476_14_PstIMseI_SNP	8.62
1933	Opata_98476_25_PstIMseI_SNP	8.62
1934	Opata_98476_30_PstIMseI_SNP	8.62
1935	Opata_2154183_13_PstIMspI_SNP	8.62
1936	Opata_2396345_32_PstIMspI_SNP	8.62
1937	M6_1185176_PstIMseI_PA	8.62
1938	M6_2865328_PstIMseI_PA	8.62
1939	M6_8427_PstIMseI_PA	8.62
1940	Opata_1575947_PstIMseI_PA	8.62
1941	Opata_82567_PstIMseI_PA	8.62
1942	Opata_884340_PstIMseI_PA	8.62
1943	Opata_984987_PstIMseI_PA	8.62
1944	M6_299231_PstIMspI_PA	8.62
1945	M6_627213_PstIMspI_PA	8.62
1946	M6_829103_PstIMspI_PA	8.62
1947	Opata_1564894_PstIMspI_PA	8.62
1948	Opata_1750224_PstIMspI_PA	8.62
1949	Opata_2114856_PstIMspI_PA	8.62
1950	Opata_2189576_PstIMspI_PA	8.62
1951	Opata_2291409_PstIMspI_PA	8.62
1952	Opata_2403418_PstIMspI_PA	8.62
1953	Opata_2825759_PstIMspI_PA	8.62
1954	Opata_2998760_PstIMspI_PA	8.62
1955	Opata_3146129_PstIMspI_PA	8.62
1956	Opata_321587_PstIMspI_PA	8.62
1957	Opata_3320929_PstIMspI_PA	8.62
1958	Opata_3526582_PstIMspI_PA	8.62
1959	Opata_3700561_PstIMspI_PA	8.62
1960	Opata_3848210_PstIMspI_PA	8.62
1961	Opata_4176979_PstIMspI_PA	8.62
1962	Opata_55333_PstIMspI_PA	8.62
1963	Opata_708877_PstIMspI_PA	8.62
1964	Opata_516122_23_PstIMspI_SNP	8.62
1965	Opata_2677916_PstIMluI_PA	8.62
1966	M6_1015967_PstIMseI_PA	8.62
1967	M6_101612_PstIMseI_PA	8.62
1968	M6_149596_PstIMseI_PA	8.62
1969	M6_1888001_PstIMseI_PA	8.62
1970	M6_32104_PstIMseI_PA	8.62
1971	M6_929819_PstIMseI_PA	8.62
1972	Opata_1017636_PstIMseI_PA	8.62
1973	Opata_1279341_PstIMseI_PA	8.62
1974	Opata_1335471_PstIMseI_PA	8.62
1975	Opata_137614_PstIMseI_PA	8.62
1976	Opata_1379062_PstIMseI_PA	8.62
1977	Opata_179043_PstIMseI_PA	8.62
1978	Opata_277439_PstIMseI_PA	8.62
1979	Opata_40146_PstIMseI_PA	8.62
1980	Opata_515361_PstIMseI_PA	8.62
1981	M6_1584646_PstIMspI_PA	8.62
1982	M6_2538728_PstIMspI_PA	8.62
1983	M6_780823_PstIMspI_PA	8.62
1984	Opata_1093232_PstIMspI_PA	8.62
1985	Opata_1113446_PstIMspI_PA	8.62
1986	Opata_1218245_PstIMspI_PA	8.62
1987	Opata_1288450_PstIMspI_PA	8.62
1988	Opata_1297135_PstIMspI_PA	8.62
1989	Opata_1476900_PstIMspI_PA	8.62
1990	Opata_1478075_PstIMspI_PA	8.62
1991	Opata_1590109_PstIMspI_PA	8.62
1992	Opata_1669835_PstIMspI_PA	8.62
1993	Opata_1733943_PstIMspI_PA	8.62
1994	Opata_1833582_PstIMspI_PA	8.62
1995	Opata_1946566_PstIMspI_PA	8.62
1996	Opata_2015344_PstIMspI_PA	8.62
1997	Opata_2030182_PstIMspI_PA	8.62
1998	Opata_2352434_PstIMspI_PA	8.62
1999	Opata_2426873_PstIMspI_PA	8.62
2000	Opata_243930_PstIMspI_PA	8.62
2001	Opata_2513184_PstIMspI_PA	8.62
2002	Opata_2517940_PstIMspI_PA	8.62
2003	Opata_2724755_PstIMspI_PA	8.62
2004	Opata_2785090_PstIMspI_PA	8.62
2005	Opata_2794198_PstIMspI_PA	8.62
2006	Opata_3093684_PstIMspI_PA	8.62
2007	Opata_3392146_PstIMspI_PA	8.62
2008	Opata_3415271_PstIMspI_PA	8.62
2009	Opata_3587476_PstIMspI_PA	8.62
2010	Opata_3615727_PstIMspI_PA	8.62
2011	Opata_3673173_PstIMspI_PA	8.62
2012	Opata_3696500_PstIMspI_PA	8.62
2013	Opata_3722247_PstIMspI_PA	8.62
2014	Opata_3849788_PstIMspI_PA	8.62
2015	Opata_3903217_PstIMspI_PA	8.62
2016	Opata_3913071_PstIMspI_PA	8.62
2017	Opata_4031861_PstIMspI_PA	8.62
2018	Opata_4131431_PstIMspI_PA	8.62
2019	Opata_4244639_PstIMspI_PA	8.62
2020	Opata_428246_PstIMspI_PA	8.62
2021	Opata_436960_PstIMspI_PA	8.62
2022	Opata_457681_PstIMspI_PA	8.62
2023	Opata_545959_PstIMspI_PA	8.62
2024	Opata_593718_PstIMspI_PA	8.62
2025	Opata_709572_PstIMspI_PA	8.62
2026	Opata_826382_PstIMspI_PA	8.62
2027	Opata_848959_PstIMspI_PA	8.62
2028	Opata_2836568_72_PstIMseI_SNP	8.62
2029	Opata_365290_46_PstIMseI_SNP	8.62
2030	Opata_433717_14_PstIMspI_SNP	8.62
2031	Opata_433717_44_PstIMspI_SNP	8.62
2032	M6_24750_PstIMluI_PA	8.62
2033	Opata_2298437_PstIMluI_PA	8.62
2034	Opata_35257_PstIMluI_PA	8.62
2035	M6_1232897_PstIMseI_PA	8.62
2036	M6_3570353_PstIMseI_PA	8.62
2037	M6_3765921_PstIMseI_PA	8.62
2038	M6_391745_PstIMseI_PA	8.62
2039	M6_397625_PstIMseI_PA	8.62
2040	M6_444422_PstIMseI_PA	8.62
2041	M6_643095_PstIMseI_PA	8.62
2042	M6_73109_PstIMseI_PA	8.62
2043	M6_827860_PstIMseI_PA	8.62
2044	Opata_10826_PstIMseI_PA	8.62
2045	Opata_1373988_PstIMseI_PA	8.62
2046	Opata_1753580_PstIMseI_PA	8.62
2047	Opata_238130_PstIMseI_PA	8.62
2048	Opata_2504952_PstIMseI_PA	8.62
2049	Opata_2607592_PstIMseI_PA	8.62
2050	Opata_3754174_PstIMseI_PA	8.62
2051	Opata_3863468_PstIMseI_PA	8.62
2052	Opata_604951_PstIMseI_PA	8.62
2053	Opata_60978_PstIMseI_PA	8.62
2054	Opata_727123_PstIMseI_PA	8.62
2055	Opata_962402_PstIMseI_PA	8.62
2056	M6_1715880_PstIMspI_PA	8.62
2057	M6_1743476_PstIMspI_PA	8.62
2058	M6_1867120_PstIMspI_PA	8.62
2059	M6_2309197_PstIMspI_PA	8.62
2060	M6_332036_PstIMspI_PA	8.62
2061	M6_3350347_PstIMspI_PA	8.62
2062	M6_502499_PstIMspI_PA	8.62
2063	M6_628969_PstIMspI_PA	8.62
2064	M6_775886_PstIMspI_PA	8.62
2065	M6_842917_PstIMspI_PA	8.62
2066	M6_858128_PstIMspI_PA	8.62
2067	Opata_102713_PstIMspI_PA	8.62
2068	Opata_1095876_PstIMspI_PA	8.62
2069	Opata_1146861_PstIMspI_PA	8.62
2070	Opata_1175065_PstIMspI_PA	8.62
2071	Opata_1243351_PstIMspI_PA	8.62
2072	Opata_1426877_PstIMspI_PA	8.62
2073	Opata_1471447_PstIMspI_PA	8.62
2074	Opata_1475398_PstIMspI_PA	8.62
2075	Opata_1788304_PstIMspI_PA	8.62
2076	Opata_1808699_PstIMspI_PA	8.62
2077	Opata_1808793_PstIMspI_PA	8.62
2078	Opata_1829475_PstIMspI_PA	8.62
2079	Opata_1885990_PstIMspI_PA	8.62
2080	Opata_1898523_PstIMspI_PA	8.62
2081	Opata_2052586_PstIMspI_PA	8.62
2082	Opata_206420_PstIMspI_PA	8.62
2083	Opata_2288687_PstIMspI_PA	8.62
2084	Opata_2341329_PstIMspI_PA	8.62
2085	Opata_239916_PstIMspI_PA	8.62
2086	Opata_2408130_PstIMspI_PA	8.62
2087	Opata_2552241_PstIMspI_PA	8.62
2088	Opata_2633768_PstIMspI_PA	8.62
2089	Opata_2645884_PstIMspI_PA	8.62
2090	Opata_2830658_PstIMspI_PA	8.62
2091	Opata_3196803_PstIMspI_PA	8.62
2092	Opata_3366884_PstIMspI_PA	8.62
2093	Opata_3413482_PstIMspI_PA	8.62
2094	Opata_3626772_PstIMspI_PA	8.62
2095	Opata_387730_PstIMspI_PA	8.62
2096	Opata_4188821_PstIMspI_PA	8.62
2097	Opata_422954_PstIMspI_PA	8.62
2098	Opata_482033_PstIMspI_PA	8.62
2099	Opata_787607_PstIMspI_PA	8.62
2100	Opata_810405_PstIMspI_PA	8.62
2101	Opata_838140_PstIMspI_PA	8.62
2102	Opata_857295_PstIMspI_PA	8.62
2103	Opata_864200_PstIMspI_PA	8.62
2104	Opata_892963_PstIMspI_PA	8.62
2105	M6_1959465_PstIMseI_PA	8.62
2106	M6_397766_PstIMseI_PA	8.62
2107	M6_668230_PstIMseI_PA	8.62
2108	Opata_1292422_PstIMseI_PA	8.62
2109	Opata_246454_PstIMseI_PA	8.62
2110	M6_1640038_PstIMspI_PA	8.62
2111	M6_2761420_PstIMspI_PA	8.62
2112	M6_2873572_PstIMspI_PA	8.62
2113	M6_475069_PstIMspI_PA	8.62
2114	M6_962661_PstIMspI_PA	8.62
2115	Opata_1717847_PstIMspI_PA	8.62
2116	Opata_1777847_PstIMspI_PA	8.62
2117	Opata_1980962_PstIMspI_PA	8.62
2118	Opata_2230818_PstIMspI_PA	8.62
2119	Opata_2286804_PstIMspI_PA	8.62
2120	Opata_729861_PstIMspI_PA	8.62
2121	M6_2497088_PstIMluI_PA	8.62
2122	M6_1778905_PstIMseI_PA	8.62
2123	M6_1107692_PstIMspI_PA	8.62
2124	M6_1453349_PstIMspI_PA	8.62
2125	M6_495641_PstIMspI_PA	8.62
2126	M6_1394066_PstIMseI_PA	8.62
2127	M6_500091_PstIMspI_PA	8.62
2128	Opata_2346843_PstIMspI_PA	8.62
2129	Opata_336263_PstIMspI_PA	8.62
2130	Opata_1245928_PstIMspI_PA	8.62
2131	Opata_2984499_PstIMspI_PA	8.62
2132	Opata_1911095_PstIMspI_PA	8.62
2133	Opata_2476364_PstIMspI_PA	8.62
2134	Opata_2512033_PstIMspI_PA	8.62
2135	Opata_1928885_PstIMspI_PA	8.62
2136	M6_1821290_PstIMspI_PA	8.62
2137	M6_1795749_PstIMluI_PA	8.62
2138	Opata_2159659_PstIMspI_PA	8.62
2139	Opata_1796280_PstIMseI_PA	8.62
2140	Opata_305860_PstIMseI_PA	8.62
2141	Opata_706564_PstIMseI_PA	8.62
2142	Opata_4242313_PstIMspI_PA	8.62
2143	Opata_902159_PstIMseI_PA	8.62
2144	Opata_8737_PstIMspI_PA	8.62
2145	M6_1115947_PstIMseI_PA	8.62
2146	M6_1818280_PstIMseI_PA	8.62
2147	M6_100896_PstIMseI_PA	8.62
2148	M6_595327_PstIMseI_PA	8.62
2149	M6_695241_PstIMseI_PA	8.62
2150	M6_914861_PstIMseI_PA	8.62
2151	M6_785696_PstIMspI_PA	8.62
2152	Opata_371938_PstIMseI_PA	8.62
2153	M6_1175678_PstIMseI_PA	8.62
2154	Opata_2780470_PstIMspI_PA	8.62
2155	Opata_1701693_PstIMspI_PA	8.62
2156	Opata_1756198_PstIMspI_PA	8.62
2157	M6_1846226_PstIMseI_PA	8.62
2158	M6_359188_PstIMseI_PA	8.62
2159	M6_164579_PstIMspI_PA	8.62
2160	M6_372586_PstIMspI_PA	8.62
2161	Opata_1433500_87_PstIMseI_SNP	8.62
2162	Opata_160944_87_PstIMseI_SNP	8.62
2163	Opata_180671_57_PstIMseI_SNP	8.62
2164	Opata_235758_11_PstIMseI_SNP	8.62
2165	Opata_300686_12_PstIMseI_SNP	8.62
2166	Opata_300686_39_PstIMseI_SNP	8.62
2167	Opata_300686_54_PstIMseI_SNP	8.62
2168	Opata_422080_13_PstIMseI_SNP	8.62
2169	Opata_509243_77_PstIMseI_SNP	8.62
2170	Opata_743415_66_PstIMseI_SNP	8.62
2171	Opata_2324178_2_PstIMspI_SNP	8.62
2172	Opata_2324178_32_PstIMspI_SNP	8.62
2173	Opata_341111_43_PstIMspI_SNP	8.62
2174	M6_664453_PstIMseI_PA	8.62
2175	M6_836567_PstIMseI_PA	8.62
2176	M6_1537348_PstIMseI_PA	8.62
2177	M6_4088324_PstIMseI_PA	8.62
2178	M6_1080145_PstIMspI_PA	8.62
2179	M6_2798584_PstIMspI_PA	8.62
2180	M6_354999_PstIMspI_PA	8.62
2181	M6_106598_PstIMseI_PA	8.62
2182	M6_1107139_PstIMseI_PA	8.62
2183	M6_1319016_PstIMseI_PA	8.62
2184	M6_4123510_PstIMseI_PA	8.62
2185	M6_58485_PstIMseI_PA	8.62
2186	M6_970667_PstIMseI_PA	8.62
2187	M6_1169462_PstIMspI_PA	8.62
2188	M6_2497134_PstIMspI_PA	8.62
2189	M6_498672_PstIMspI_PA	8.62
2190	M6_2057648_PstIMseI_PA	8.62
2191	M6_354482_PstIMseI_PA	8.62
2192	M6_3962765_PstIMseI_PA	8.62
2193	M6_747582_PstIMseI_PA	8.62
2194	M6_875950_PstIMseI_PA	8.62
2195	M6_1280735_PstIMspI_PA	8.62
2196	M6_1301909_PstIMspI_PA	8.62
2197	M6_1554967_PstIMspI_PA	8.62
2198	M6_1608705_PstIMspI_PA	8.62
2199	M6_356493_PstIMspI_PA	8.62
2200	M6_450524_PstIMspI_PA	8.62
2201	M6_497032_PstIMspI_PA	8.62
2202	M6_533329_PstIMspI_PA	8.62
2203	M6_299365_PstIMseI_PA	8.62
2204	M6_1222551_PstIMspI_PA	8.62
2205	M6_812089_PstIMspI_PA	8.62
2206	M6_614956_PstIMspI_PA	8.62
2207	Opata_1034412_PstIMseI_PA	8.62
2208	Opata_2769196_PstIMseI_PA	8.62
2209	Opata_51925_PstIMseI_PA	8.62
2210	Opata_587865_PstIMseI_PA	8.62
2211	Opata_1171796_PstIMspI_PA	8.62
2212	Opata_1319665_PstIMspI_PA	8.62
2213	Opata_1840216_PstIMspI_PA	8.62
2214	Opata_1994373_PstIMspI_PA	8.62
2215	Opata_2112695_PstIMspI_PA	8.62
2216	Opata_2147904_PstIMspI_PA	8.62
2217	Opata_2220127_PstIMspI_PA	8.62
2218	Opata_2397319_PstIMspI_PA	8.62
2219	Opata_2641014_PstIMspI_PA	8.62
2220	Opata_2646127_PstIMspI_PA	8.62
2221	Opata_3089029_PstIMspI_PA	8.62
2222	Opata_3089244_PstIMspI_PA	8.62
2223	Opata_3676494_PstIMspI_PA	8.62
2224	Opata_4077345_PstIMspI_PA	8.62
2225	Opata_758974_PstIMspI_PA	8.62
2226	Opata_817693_PstIMspI_PA	8.62
2227	Opata_1087058_15_PstIMseI_SNP	8.62
2228	Opata_254576_83_PstIMspI_SNP	8.62
2229	Opata_348365_40_PstIMspI_SNP	8.62
2230	Opata_766212_44_PstIMspI_SNP	8.62
2231	Opata_1620543_PstIMseI_PA	8.62
2232	Opata_2603318_PstIMseI_PA	8.62
2233	Opata_278008_PstIMseI_PA	8.62
2234	Opata_999250_PstIMseI_PA	8.62
2235	Opata_1241918_PstIMspI_PA	8.62
2236	Opata_1373794_PstIMspI_PA	8.62
2237	Opata_1400068_PstIMspI_PA	8.62
2238	Opata_1473180_PstIMspI_PA	8.62
2239	Opata_1569887_PstIMspI_PA	8.62
2240	Opata_166691_PstIMspI_PA	8.62
2241	Opata_1763170_PstIMspI_PA	8.62
2242	Opata_1789190_PstIMspI_PA	8.62
2243	Opata_246176_PstIMspI_PA	8.62
2244	Opata_3326813_PstIMspI_PA	8.62
2245	Opata_375755_PstIMspI_PA	8.62
2246	Opata_3777440_PstIMspI_PA	8.62
2247	Opata_382783_PstIMspI_PA	8.62
2248	Opata_3938140_PstIMspI_PA	8.62
2249	Opata_4152475_PstIMspI_PA	8.62
2250	Opata_422814_PstIMspI_PA	8.62
2251	Opata_482654_PstIMspI_PA	8.62
2252	Opata_492821_PstIMspI_PA	8.62
2253	Opata_756070_PstIMspI_PA	8.62
2254	Opata_805214_PstIMspI_PA	8.62
2255	Opata_860105_PstIMspI_PA	8.62
2256	Opata_1120759_37_PstIMseI_SNP	8.62
2257	Opata_1120759_41_PstIMseI_SNP	8.62
2258	Opata_2429462_80_PstIMseI_SNP	8.62
2259	Opata_249074_27_PstIMspI_SNP	8.62
2260	Opata_366824_83_PstIMspI_SNP	8.62
2261	Opata_397524_28_PstIMspI_SNP	8.62
2262	M6_1605355_PstIMluI_PA	8.62
2263	M6_1667704_PstIMluI_PA	8.62
2264	M6_1928585_PstIMluI_PA	8.62
2265	M6_2245057_PstIMluI_PA	8.62
2266	M6_332548_PstIMluI_PA	8.62
2267	M6_506911_PstIMluI_PA	8.62
2268	Opata_1853640_PstIMluI_PA	8.62
2269	M6_1045314_PstIMseI_PA	8.62
2270	M6_1077319_PstIMseI_PA	8.62
2271	M6_118438_PstIMseI_PA	8.62
2272	M6_156273_PstIMseI_PA	8.62
2273	M6_189600_PstIMseI_PA	8.62
2274	M6_212656_PstIMseI_PA	8.62
2275	M6_228206_PstIMseI_PA	8.62
2276	M6_238769_PstIMseI_PA	8.62
2277	M6_269112_PstIMseI_PA	8.62
2278	M6_291971_PstIMseI_PA	8.62
2279	M6_3399509_PstIMseI_PA	8.62
2280	M6_398296_PstIMseI_PA	8.62
2281	M6_405672_PstIMseI_PA	8.62
2282	M6_442013_PstIMseI_PA	8.62
2283	M6_47225_PstIMseI_PA	8.62
2284	M6_651124_PstIMseI_PA	8.62
2285	M6_662461_PstIMseI_PA	8.62
2286	M6_66453_PstIMseI_PA	8.62
2287	M6_739958_PstIMseI_PA	8.62
2288	M6_7663_PstIMseI_PA	8.62
2289	M6_79425_PstIMseI_PA	8.62
2290	M6_802489_PstIMseI_PA	8.62
2291	Opata_108915_PstIMseI_PA	8.62
2292	Opata_140913_PstIMseI_PA	8.62
2293	Opata_1474611_PstIMseI_PA	8.62
2294	Opata_181221_PstIMseI_PA	8.62
2295	Opata_3737438_PstIMseI_PA	8.62
2296	Opata_45535_PstIMseI_PA	8.62
2297	M6_1591546_PstIMspI_PA	8.62
2298	M6_197262_PstIMspI_PA	8.62
2299	M6_2261595_PstIMspI_PA	8.62
2300	M6_2640057_PstIMspI_PA	8.62
2301	M6_301355_PstIMspI_PA	8.62
2302	M6_641573_PstIMspI_PA	8.62
2303	M6_662774_PstIMspI_PA	8.62
2304	M6_939735_PstIMspI_PA	8.62
2305	Opata_1261348_PstIMspI_PA	8.62
2306	Opata_1518406_PstIMspI_PA	8.62
2307	Opata_1527103_PstIMspI_PA	8.62
2308	Opata_1564056_PstIMspI_PA	8.62
2309	Opata_1967647_PstIMspI_PA	8.62
2310	Opata_2341272_PstIMspI_PA	8.62
2311	Opata_2409549_PstIMspI_PA	8.62
2312	Opata_2471826_PstIMspI_PA	8.62
2313	Opata_2930432_PstIMspI_PA	8.62
2314	Opata_3073296_PstIMspI_PA	8.62
2315	Opata_4154476_PstIMspI_PA	8.62
2316	Opata_877153_PstIMspI_PA	8.62
2317	Opata_177432_43_PstIMluI_SNP	8.62
2318	Opata_1120759_17_PstIMseI_SNP	8.62
2319	M6_2022356_PstIMluI_PA	8.62
2320	M6_2440174_PstIMluI_PA	8.62
2321	M6_2649622_PstIMluI_PA	8.62
2322	M6_115314_PstIMseI_PA	8.62
2323	M6_21351_PstIMseI_PA	8.62
2324	M6_548371_PstIMseI_PA	8.62
2325	M6_645069_PstIMseI_PA	8.62
2326	M6_646614_PstIMseI_PA	8.62
2327	M6_997450_PstIMseI_PA	8.62
2328	Opata_3600567_PstIMseI_PA	8.62
2329	Opata_400199_PstIMseI_PA	8.62
2330	Opata_600646_PstIMseI_PA	8.62
2331	Opata_928378_PstIMseI_PA	8.62
2332	M6_1363390_PstIMspI_PA	8.62
2333	M6_3302337_PstIMspI_PA	8.62
2334	M6_660359_PstIMspI_PA	8.62
2335	M6_673279_PstIMspI_PA	8.62
2336	Opata_1182123_PstIMspI_PA	8.62
2337	Opata_3683504_PstIMspI_PA	8.62
2338	Opata_4121813_PstIMspI_PA	8.62
2339	M6_1026595_PstIMseI_PA	8.62
2340	M6_2653409_PstIMseI_PA	8.62
2341	M6_2803135_PstIMseI_PA	8.62
2342	M6_1515584_PstIMspI_PA	8.62
2343	M6_484122_PstIMspI_PA	8.62
2344	M6_73056_PstIMspI_PA	8.62
2345	M6_733652_PstIMspI_PA	8.62
2346	M6_159814_PstIMseI_PA	8.62
2347	Opata_3316510_PstIMseI_PA	8.62
2348	Opata_596898_PstIMseI_PA	8.62
2349	Opata_722334_PstIMseI_PA	8.62
2350	Opata_93412_PstIMseI_PA	8.62
2351	M6_1578378_PstIMspI_PA	8.62
2352	Opata_1014780_PstIMspI_PA	8.62
2353	M6_1636291_PstIMluI_PA	8.62
2354	M6_1337610_PstIMseI_PA	8.62
2355	M6_297554_PstIMseI_PA	8.62
2356	Opata_1148827_PstIMseI_PA	8.62
2357	Opata_824225_PstIMseI_PA	8.62
2358	Opata_842102_PstIMseI_PA	8.62
2359	M6_1474313_PstIMspI_PA	8.62
2360	M6_1888277_PstIMspI_PA	8.62
2361	M6_207119_PstIMspI_PA	8.62
2362	Opata_1940935_PstIMspI_PA	8.62
2363	Opata_2126261_PstIMspI_PA	8.62
2364	Opata_973775_PstIMspI_PA	8.62
2365	Opata_1964001_PstIMspI_PA	8.62
2366	Opata_807640_PstIMseI_PA	8.62
2367	Opata_144145_PstIMspI_PA	8.62
2368	Opata_1850990_PstIMspI_PA	8.62
2369	M6_1251530_PstIMseI_PA	8.62
2370	Opata_2105734_PstIMseI_PA	8.62
2371	Opata_581138_PstIMseI_PA	8.62
2372	M6_231930_PstIMspI_PA	8.62
2373	Opata_2791368_PstIMspI_PA	8.62
2374	Opata_283673_PstIMspI_PA	8.62
2375	Opata_3621673_PstIMspI_PA	8.62
2376	Opata_79970_PstIMspI_PA	8.62
2377	Opata_986680_PstIMseI_PA	8.62
2378	Opata_3024953_PstIMspI_PA	8.62
2379	M6_2231825_PstIMluI_PA	8.62
2380	M6_244089_PstIMseI_PA	8.62
2381	M6_3117473_PstIMseI_PA	8.62
2382	M6_349249_PstIMseI_PA	8.62
2383	M6_668409_PstIMseI_PA	8.62
2384	M6_261941_PstIMspI_PA	8.62
2385	Opata_162088_PstIMseI_PA	8.62
2386	Opata_62598_PstIMseI_PA	8.62
2387	Opata_2044092_PstIMspI_PA	8.62
2388	M6_1168272_PstIMseI_PA	8.62
2389	M6_164_PstIMspI_PA	8.62
2390	Opata_94591_PstIMseI_PA	8.62
2391	Opata_1759790_PstIMspI_PA	8.62
2392	Opata_234316_PstIMseI_PA	8.62
2393	Opata_3569446_PstIMspI_PA	8.62
2394	Opata_2399139_PstIMspI_PA	8.62
2395	M6_178473_PstIMseI_PA	8.62
2396	Opata_208787_PstIMseI_PA	8.62
2397	Opata_548030_PstIMseI_PA	8.62
2398	M6_460429_PstIMluI_PA	8.62
2399	M6_382287_PstIMseI_PA	8.62
2400	M6_1774123_PstIMspI_PA	8.62
2401	M6_183722_PstIMspI_PA	8.62
2402	M6_545155_PstIMspI_PA	8.62
2403	M6_524615_PstIMseI_PA	8.62
2404	M6_1338179_PstIMspI_PA	8.62
2405	Opata_2066253_PstIMseI_PA	8.62
2406	Opata_75473_PstIMseI_PA	8.62
2407	M6_40496_PstIMseI_PA	8.62
2408	Opata_833733_PstIMseI_PA	8.62
2409	Opata_873828_PstIMseI_PA	8.62
2410	Opata_592399_PstIMseI_PA	8.62
2411	Opata_925741_PstIMseI_PA	8.62
2412	Opata_2936406_PstIMspI_PA	8.62
2413	Opata_1064567_PstIMseI_PA	8.62
2414	Opata_1267926_PstIMseI_PA	8.62
2415	Opata_1341082_PstIMseI_PA	8.62
2416	Opata_1742880_PstIMseI_PA	8.62
2417	Opata_20421_PstIMseI_PA	8.62
2418	Opata_386812_PstIMseI_PA	8.62
2419	Opata_445819_PstIMseI_PA	8.62
2420	Opata_522218_PstIMseI_PA	8.62
2421	Opata_736159_PstIMseI_PA	8.62
2422	M6_3157191_PstIMspI_PA	8.62
2423	M6_3450538_PstIMspI_PA	8.62
2424	Opata_1432840_PstIMspI_PA	8.62
2425	Opata_1443777_PstIMspI_PA	8.62
2426	Opata_1619905_PstIMspI_PA	8.62
2427	Opata_1622580_PstIMspI_PA	8.62
2428	Opata_1778214_PstIMspI_PA	8.62
2429	Opata_1781688_PstIMspI_PA	8.62
2430	Opata_1790739_PstIMspI_PA	8.62
2431	Opata_2203086_PstIMspI_PA	8.62
2432	Opata_2812082_PstIMspI_PA	8.62
2433	Opata_3476137_PstIMspI_PA	8.62
2434	Opata_4044294_PstIMspI_PA	8.62
2435	Opata_4078701_PstIMspI_PA	8.62
2436	Opata_511909_PstIMspI_PA	8.62
2437	Opata_594050_PstIMspI_PA	8.62
2438	Opata_621866_PstIMspI_PA	8.62
2439	Opata_682802_PstIMspI_PA	8.62
2440	Opata_781711_PstIMspI_PA	8.62
2441	Opata_87225_PstIMspI_PA	8.62
2442	Opata_948725_PstIMspI_PA	8.62
2443	Opata_1131895_75_PstIMseI_SNP	8.62
2444	Opata_205324_71_PstIMseI_SNP	8.62
2445	Opata_205324_8_PstIMseI_SNP	8.62
2446	Opata_275794_81_PstIMseI_SNP	8.62
2447	Opata_284499_34_PstIMseI_SNP	8.62
2448	Opata_46075_17_PstIMseI_SNP	8.62
2449	Opata_46075_33_PstIMseI_SNP	8.62
2450	Opata_46075_53_PstIMseI_SNP	8.62
2451	Opata_497736_29_PstIMseI_SNP	8.62
2452	Opata_497736_40_PstIMseI_SNP	8.62
2453	Opata_530880_39_PstIMseI_SNP	8.62
2454	Opata_789773_8_PstIMseI_SNP	8.62
2455	Opata_904382_65_PstIMseI_SNP	8.62
2456	Opata_908659_64_PstIMseI_SNP	8.62
2457	Opata_142675_51_PstIMspI_SNP	8.62
2458	Opata_1434890_70_PstIMspI_SNP	8.62
2459	Opata_1537220_33_PstIMspI_SNP	8.62
2460	Opata_1537220_52_PstIMspI_SNP	8.62
2461	Opata_1556529_53_PstIMspI_SNP	8.62
2462	Opata_1674810_27_PstIMspI_SNP	8.62
2463	Opata_1758972_45_PstIMspI_SNP	8.62
2464	Opata_1758972_81_PstIMspI_SNP	8.62
2465	Opata_1793449_13_PstIMspI_SNP	8.62
2466	Opata_1793449_48_PstIMspI_SNP	8.62
2467	Opata_181408_3_PstIMspI_SNP	8.62
2468	Opata_181408_50_PstIMspI_SNP	8.62
2469	Opata_2655277_53_PstIMspI_SNP	8.62
2470	Opata_2705986_35_PstIMspI_SNP	8.62
2471	Opata_2936335_30_PstIMspI_SNP	8.62
2472	Opata_308866_47_PstIMspI_SNP	8.62
2473	Opata_3240813_49_PstIMspI_SNP	8.62
2474	Opata_3240813_58_PstIMspI_SNP	8.62
2475	Opata_337871_41_PstIMspI_SNP	8.62
2476	Opata_4022050_3_PstIMspI_SNP	8.62
2477	Opata_4022050_50_PstIMspI_SNP	8.62
2478	Opata_4185153_28_PstIMspI_SNP	8.62
2479	Opata_4185153_54_PstIMspI_SNP	8.62
2480	Opata_423805_61_PstIMspI_SNP	8.62
2481	Opata_47801_9_PstIMspI_SNP	8.62
2482	Opata_758904_47_PstIMspI_SNP	8.62
2483	Opata_1509370_PstIMluI_PA	8.62
2484	Opata_1756270_PstIMluI_PA	8.62
2485	M6_2000526_PstIMseI_PA	8.62
2486	M6_200391_PstIMseI_PA	8.62
2487	M6_223847_PstIMseI_PA	8.62
2488	M6_3359040_PstIMseI_PA	8.62
2489	M6_3911393_PstIMseI_PA	8.62
2490	M6_4200877_PstIMseI_PA	8.62
2491	M6_439935_PstIMseI_PA	8.62
2492	M6_444952_PstIMseI_PA	8.62
2493	M6_643026_PstIMseI_PA	8.62
2494	M6_76842_PstIMseI_PA	8.62
2495	M6_944533_PstIMseI_PA	8.62
2496	Opata_1252011_PstIMseI_PA	8.62
2497	Opata_1632526_PstIMseI_PA	8.62
2498	Opata_4302884_PstIMseI_PA	8.62
2499	Opata_958344_PstIMseI_PA	8.62
2500	M6_1892739_PstIMspI_PA	8.62
2501	M6_2068385_PstIMspI_PA	8.62
2502	M6_3127374_PstIMspI_PA	8.62
2503	M6_314014_PstIMspI_PA	8.62
2504	M6_387012_PstIMspI_PA	8.62
2505	M6_409263_PstIMspI_PA	8.62
2506	M6_413454_PstIMspI_PA	8.62
2507	M6_837916_PstIMspI_PA	8.62
2508	Opata_1891556_PstIMspI_PA	8.62
2509	Opata_200925_PstIMspI_PA	8.62
2510	Opata_2284118_PstIMspI_PA	8.62
2511	Opata_2802311_PstIMspI_PA	8.62
2512	Opata_3834057_PstIMspI_PA	8.62
2513	Opata_3849984_PstIMspI_PA	8.62
2514	Opata_4243612_PstIMspI_PA	8.62
2515	Opata_297708_26_PstIMseI_SNP	8.62
2516	Opata_297708_57_PstIMseI_SNP	8.62
2517	Opata_263238_PstIMluI_PA	8.62
2518	M6_3298173_PstIMseI_PA	8.62
2519	M6_377086_PstIMseI_PA	8.62
2520	M6_47185_PstIMseI_PA	8.62
2521	M6_600212_PstIMseI_PA	8.62
2522	Opata_387664_PstIMseI_PA	8.62
2523	Opata_580350_PstIMseI_PA	8.62
2524	M6_1237308_PstIMspI_PA	8.62
2525	M6_477642_PstIMspI_PA	8.62
2526	M6_921585_PstIMspI_PA	8.62
2527	M6_922838_PstIMspI_PA	8.62
2528	M6_70179_PstIMseI_PA	8.62
2529	M6_936115_PstIMseI_PA	8.62
2530	M6_2312654_PstIMspI_PA	8.62
2531	M6_405726_PstIMspI_PA	8.62
2532	M6_123303_PstIMseI_PA	8.62
2533	M6_2040417_PstIMspI_PA	8.62
2534	Opata_3665130_PstIMseI_PA	8.62
2535	Opata_196879_PstIMspI_PA	8.62
2536	Opata_2164658_PstIMspI_PA	8.62
2537	Opata_3145723_PstIMspI_PA	8.62
2538	Opata_2065286_PstIMseI_PA	8.62
2539	Opata_334470_PstIMseI_PA	8.62
2540	Opata_792221_PstIMseI_PA	8.62
2541	Opata_92631_PstIMseI_PA	8.62
2542	Opata_1670797_PstIMspI_PA	8.62
2543	Opata_180940_PstIMspI_PA	8.62
2544	Opata_1868321_PstIMspI_PA	8.62
2545	Opata_2424294_PstIMspI_PA	8.62
2546	Opata_3103084_PstIMspI_PA	8.62
2547	Opata_3277327_PstIMspI_PA	8.62
2548	Opata_3406181_PstIMspI_PA	8.62
2549	Opata_35734_PstIMspI_PA	8.62
2550	Opata_392883_PstIMspI_PA	8.62
2551	Opata_194475_PstIMspI_PA	8.62
2552	Opata_177242_PstIMspI_PA	8.62
2553	Opata_1124630_PstIMseI_PA	8.62
2554	Opata_242765_PstIMseI_PA	8.62
2555	Opata_620616_PstIMseI_PA	8.62
2556	Opata_942411_PstIMseI_PA	8.62
2557	Opata_1803618_PstIMspI_PA	8.62
2558	Opata_368725_PstIMspI_PA	8.62
2559	Opata_604159_PstIMseI_PA	8.62
2560	M6_332919_PstIMspI_PA	8.62
2561	Opata_3159917_PstIMseI_PA	8.62
2562	Opata_1971426_PstIMspI_PA	8.62
2563	Opata_3477887_PstIMseI_PA	8.62
2564	Opata_164386_PstIMseI_PA	8.62
2565	Opata_351194_PstIMseI_PA	8.62
2566	Opata_979618_PstIMseI_PA	8.62
2567	Opata_2205147_PstIMspI_PA	8.62
2568	Opata_3854402_PstIMspI_PA	8.62
2569	Opata_3857607_PstIMspI_PA	8.62
2570	Opata_3992480_PstIMspI_PA	8.62
2571	Opata_450423_PstIMspI_PA	8.62
2572	Opata_877086_PstIMseI_PA	8.62
2573	Opata_1151804_PstIMseI_PA	8.62
2574	Opata_62738_PstIMseI_PA	8.62
2575	Opata_917075_PstIMseI_PA	8.62
2576	Opata_1674989_PstIMspI_PA	8.62
2577	Opata_2569291_PstIMspI_PA	8.62
2578	Opata_3505202_PstIMspI_PA	8.62
2579	Opata_154796_PstIMseI_PA	8.62
2580	Opata_520343_PstIMseI_PA	8.62
2581	M6_2971024_PstIMspI_PA	8.62
2582	Opata_831114_PstIMseI_PA	8.62
2583	M6_198958_PstIMseI_PA	8.62
2584	M6_306078_PstIMseI_PA	8.62
2585	Opata_782825_PstIMseI_PA	8.62
2586	M6_442037_PstIMseI_PA	8.62
2587	Opata_586585_PstIMseI_PA	8.62
2588	Opata_991060_PstIMseI_PA	8.62
2589	Opata_457255_PstIMseI_PA	8.62
2590	Opata_1277357_PstIMspI_PA	8.62
2591	Opata_1423552_PstIMspI_PA	8.62
2592	Opata_1707428_PstIMspI_PA	8.62
2593	M6_1902434_PstIMluI_PA	8.62
2594	M6_240155_PstIMluI_PA	8.62
2595	M6_1648338_PstIMseI_PA	8.62
2596	M6_224190_PstIMseI_PA	8.62
2597	M6_229618_PstIMseI_PA	8.62
2598	M6_24913_PstIMseI_PA	8.62
2599	M6_2531150_PstIMseI_PA	8.62
2600	M6_2675955_PstIMseI_PA	8.62
2601	M6_281927_PstIMseI_PA	8.62
2602	M6_394796_PstIMseI_PA	8.62
2603	M6_592841_PstIMseI_PA	8.62
2604	M6_79056_PstIMseI_PA	8.62
2605	M6_98674_PstIMseI_PA	8.62
2606	Opata_192055_PstIMseI_PA	8.62
2607	Opata_408189_PstIMseI_PA	8.62
2608	Opata_629700_PstIMseI_PA	8.62
2609	M6_1034884_PstIMspI_PA	8.62
2610	M6_1263628_PstIMspI_PA	8.62
2611	M6_1265313_PstIMspI_PA	8.62
2612	M6_1510421_PstIMspI_PA	8.62
2613	M6_1668597_PstIMspI_PA	8.62
2614	M6_1791387_PstIMspI_PA	8.62
2615	M6_1820124_PstIMspI_PA	8.62
2616	M6_19156_PstIMspI_PA	8.62
2617	M6_1920956_PstIMspI_PA	8.62
2618	M6_2015152_PstIMspI_PA	8.62
2619	M6_2217977_PstIMspI_PA	8.62
2620	M6_2244141_PstIMspI_PA	8.62
2621	M6_2386522_PstIMspI_PA	8.62
2622	M6_258423_PstIMspI_PA	8.62
2623	M6_2676624_PstIMspI_PA	8.62
2624	M6_3011602_PstIMspI_PA	8.62
2625	M6_3129999_PstIMspI_PA	8.62
2626	M6_3208716_PstIMspI_PA	8.62
2627	M6_346122_PstIMspI_PA	8.62
2628	M6_3499062_PstIMspI_PA	8.62
2629	M6_355912_PstIMspI_PA	8.62
2630	M6_502840_PstIMspI_PA	8.62
2631	M6_531082_PstIMspI_PA	8.62
2632	M6_577419_PstIMspI_PA	8.62
2633	M6_621519_PstIMspI_PA	8.62
2634	M6_641692_PstIMspI_PA	8.62
2635	M6_700082_PstIMspI_PA	8.62
2636	M6_726843_PstIMspI_PA	8.62
2637	M6_997294_PstIMspI_PA	8.62
2638	Opata_3115568_PstIMspI_PA	8.62
2639	Opata_1459185_39_PstIMseI_SNP	8.62
2640	Opata_2304444_7_PstIMseI_SNP	8.62
2641	Opata_256612_23_PstIMseI_SNP	8.62
2642	Opata_256612_52_PstIMseI_SNP	8.62
2643	Opata_256612_53_PstIMseI_SNP	8.62
2644	Opata_258234_9_PstIMseI_SNP	8.62
2645	Opata_3171872_66_PstIMseI_SNP	8.62
2646	Opata_322778_87_PstIMseI_SNP	8.62
2647	Opata_423205_87_PstIMseI_SNP	8.62
2648	Opata_471620_80_PstIMseI_SNP	8.62
2649	Opata_928064_46_PstIMseI_SNP	8.62
2650	Opata_1313_6_PstIMspI_SNP	8.62
2651	Opata_1779180_64_PstIMspI_SNP	8.62
2652	Opata_1809761_36_PstIMspI_SNP	8.62
2653	Opata_210306_64_PstIMspI_SNP	8.62
2654	Opata_3258203_23_PstIMspI_SNP	8.62
2655	Opata_3258203_37_PstIMspI_SNP	8.62
2656	Opata_3258203_50_PstIMspI_SNP	8.62
2657	Opata_415972_15_PstIMspI_SNP	8.62
2658	Opata_415972_18_PstIMspI_SNP	8.62
2659	Opata_933575_74_PstIMspI_SNP	8.62
2660	M6_1074970_PstIMseI_PA	8.62
2661	M6_1185521_PstIMseI_PA	8.62
2662	M6_2308954_PstIMseI_PA	8.62
2663	M6_2738572_PstIMseI_PA	8.62
2664	M6_3353169_PstIMseI_PA	8.62
2665	M6_3987956_PstIMseI_PA	8.62
2666	M6_446946_PstIMseI_PA	8.62
2667	M6_747842_PstIMseI_PA	8.62
2668	M6_78252_PstIMseI_PA	8.62
2669	Opata_378106_PstIMseI_PA	8.62
2670	M6_1279212_PstIMspI_PA	8.62
2671	M6_1470309_PstIMspI_PA	8.62
2672	M6_1784142_PstIMspI_PA	8.62
2673	M6_2188890_PstIMspI_PA	8.62
2674	M6_2381778_PstIMspI_PA	8.62
2675	M6_2654251_PstIMspI_PA	8.62
2676	M6_2728575_PstIMspI_PA	8.62
2677	M6_314315_PstIMspI_PA	8.62
2678	M6_315972_PstIMspI_PA	8.62
2679	M6_317322_PstIMspI_PA	8.62
2680	M6_3205080_PstIMspI_PA	8.62
2681	M6_333156_PstIMspI_PA	8.62
2682	M6_344833_PstIMspI_PA	8.62
2683	M6_551950_PstIMspI_PA	8.62
2684	M6_636932_PstIMspI_PA	8.62
2685	M6_799341_PstIMspI_PA	8.62
2686	M6_865118_PstIMspI_PA	8.62
2687	M6_946724_PstIMspI_PA	8.62
2688	M6_1920979_PstIMseI_PA	8.62
2689	M6_2097374_PstIMseI_PA	8.62
2690	M6_2917471_PstIMseI_PA	8.62
2691	M6_399329_PstIMseI_PA	8.62
2692	M6_662982_PstIMseI_PA	8.62
2693	M6_1195967_PstIMspI_PA	8.62
2694	M6_187259_PstIMspI_PA	8.62
2695	M6_2272119_PstIMspI_PA	8.62
2696	M6_3053428_PstIMspI_PA	8.62
2697	M6_414898_PstIMspI_PA	8.62
2698	M6_424414_PstIMspI_PA	8.62
2699	M6_618715_PstIMspI_PA	8.62
2700	M6_100941_PstIMseI_PA	8.62
2701	M6_233113_PstIMseI_PA	8.62
2702	M6_4174825_PstIMseI_PA	8.62
2703	M6_594073_PstIMspI_PA	8.62
2704	M6_172889_PstIMseI_PA	8.62
2705	M6_337085_PstIMseI_PA	8.62
2706	M6_486834_PstIMseI_PA	8.62
2707	M6_2327606_PstIMspI_PA	8.62
2708	M6_3187152_PstIMspI_PA	8.62
2709	Opata_3523354_PstIMspI_PA	8.62
2710	M6_27110_PstIMluI_PA	8.62
2711	M6_195688_PstIMseI_PA	8.62
2712	Opata_338547_PstIMseI_PA	8.62
2713	M6_2098137_PstIMspI_PA	8.62
2714	M6_243862_PstIMspI_PA	8.62
2715	Opata_2727298_PstIMspI_PA	8.62
2716	Opata_2930801_PstIMspI_PA	8.62
2717	Opata_3334506_PstIMspI_PA	8.62
2718	Opata_3385454_PstIMspI_PA	8.62
2719	Opata_882346_PstIMspI_PA	8.62
2720	Opata_212583_PstIMseI_PA	8.62
2721	Opata_823818_PstIMseI_PA	8.62
2722	Opata_2649501_PstIMseI_PA	8.62
2723	Opata_57196_PstIMseI_PA	8.62
2724	Opata_734962_PstIMseI_PA	8.62
2725	M6_2359737_PstIMseI_PA	8.62
2726	M6_1746605_PstIMspI_PA	8.62
2727	M6_311030_PstIMspI_PA	8.62
2728	M6_1415670_PstIMspI_PA	8.62
2729	M6_2168256_PstIMspI_PA	8.62
2730	M6_495517_PstIMspI_PA	8.62
2731	M6_877519_PstIMspI_PA	8.62
2732	M6_103308_PstIMseI_PA	8.62
2733	M6_20642_PstIMseI_PA	8.62
2734	M6_210156_PstIMseI_PA	8.62
2735	M6_222518_PstIMseI_PA	8.62
2736	M6_248703_PstIMseI_PA	8.62
2737	M6_266139_PstIMseI_PA	8.62
2738	M6_2673953_PstIMseI_PA	8.62
2739	M6_3535330_PstIMseI_PA	8.62
2740	M6_3867_PstIMseI_PA	8.62
2741	M6_387534_PstIMseI_PA	8.62
2742	M6_4045415_PstIMseI_PA	8.62
2743	M6_605522_PstIMseI_PA	8.62
2744	M6_72402_PstIMseI_PA	8.62
2745	M6_861324_PstIMseI_PA	8.62
2746	M6_1125037_PstIMspI_PA	8.62
2747	M6_2548151_PstIMspI_PA	8.62
2748	M6_2735770_PstIMspI_PA	8.62
2749	M6_470941_PstIMspI_PA	8.62
2750	M6_716491_PstIMspI_PA	8.62
2751	M6_913467_PstIMspI_PA	8.62
2752	Opata_735385_PstIMseI_PA	8.62
2753	Opata_1682928_PstIMspI_PA	8.62
2754	Opata_1582188_PstIMseI_PA	8.62
2755	Opata_1844423_PstIMspI_PA	8.62
2756	Opata_4243090_PstIMspI_PA	8.62
2757	M6_215830_PstIMseI_PA	8.62
2758	Opata_2632471_PstIMseI_PA	8.62
2759	Opata_1296290_PstIMseI_PA	8.62
2760	M6_1207145_PstIMspI_PA	8.62
2761	M6_3460524_PstIMspI_PA	8.62
2762	M6_1354296_PstIMseI_PA	8.62
2763	M6_223538_PstIMseI_PA	8.62
2764	M6_267893_PstIMseI_PA	8.62
2765	M6_2719636_PstIMseI_PA	8.62
2766	M6_3464822_PstIMseI_PA	8.62
2767	M6_365209_PstIMseI_PA	8.62
2768	M6_3708944_PstIMseI_PA	8.62
2769	M6_4019166_PstIMseI_PA	8.62
2770	M6_41668_PstIMseI_PA	8.62
2771	M6_717173_PstIMseI_PA	8.62
2772	M6_725860_PstIMseI_PA	8.62
2773	Opata_650284_PstIMseI_PA	8.62
2774	M6_1462926_PstIMspI_PA	8.62
2775	M6_1596072_PstIMspI_PA	8.62
2776	M6_2790333_PstIMspI_PA	8.62
2777	M6_3442965_PstIMspI_PA	8.62
2778	M6_441703_PstIMspI_PA	8.62
2779	M6_670220_PstIMspI_PA	8.62
2780	M6_803329_PstIMspI_PA	8.62
2781	M6_901912_PstIMspI_PA	8.62
2782	M6_2270097_PstIMspI_PA	8.62
2783	M6_108488_PstIMseI_PA	8.62
2784	M6_1153163_PstIMseI_PA	8.62
2785	M6_1177324_PstIMseI_PA	8.62
2786	M6_1208523_PstIMseI_PA	8.62
2787	M6_1243761_PstIMseI_PA	8.62
2788	M6_126087_PstIMseI_PA	8.62
2789	M6_127778_PstIMseI_PA	8.62
2790	M6_1429718_PstIMseI_PA	8.62
2791	M6_1601490_PstIMseI_PA	8.62
2792	M6_1613472_PstIMseI_PA	8.62
2793	M6_192809_PstIMseI_PA	8.62
2794	M6_196042_PstIMseI_PA	8.62
2795	M6_2434016_PstIMseI_PA	8.62
2796	M6_2678982_PstIMseI_PA	8.62
2797	M6_3428030_PstIMseI_PA	8.62
2798	M6_456406_PstIMseI_PA	8.62
2799	M6_53309_PstIMseI_PA	8.62
2800	M6_605939_PstIMseI_PA	8.62
2801	M6_626766_PstIMseI_PA	8.62
2802	M6_697855_PstIMseI_PA	8.62
2803	M6_844377_PstIMseI_PA	8.62
2804	M6_923296_PstIMseI_PA	8.62
2805	M6_957558_PstIMseI_PA	8.62
2806	M6_958585_PstIMseI_PA	8.62
2807	M6_1227218_PstIMspI_PA	8.62
2808	M6_1470609_PstIMspI_PA	8.62
2809	M6_152982_PstIMspI_PA	8.62
2810	M6_1595107_PstIMspI_PA	8.62
2811	M6_167406_PstIMspI_PA	8.62
2812	M6_2383601_PstIMspI_PA	8.62
2813	M6_2632411_PstIMspI_PA	8.62
2814	M6_276571_PstIMspI_PA	8.62
2815	M6_2836553_PstIMspI_PA	8.62
2816	M6_2979765_PstIMspI_PA	8.62
2817	M6_3486325_PstIMspI_PA	8.62
2818	M6_452926_PstIMspI_PA	8.62
2819	M6_497964_PstIMspI_PA	8.62
2820	M6_574870_PstIMspI_PA	8.62
2821	M6_621765_PstIMspI_PA	8.62
2822	M6_778494_PstIMspI_PA	8.62
2823	M6_829523_PstIMspI_PA	8.62
2824	M6_831761_PstIMspI_PA	8.62
2825	M6_850506_PstIMspI_PA	8.62
2826	M6_923941_PstIMseI_PA	8.62
2827	M6_2455424_PstIMspI_PA	8.62
2828	M6_605850_PstIMseI_PA	8.62
2829	M6_737399_PstIMspI_PA	8.62
2830	M6_3830743_PstIMseI_PA	8.62
2831	M6_699053_PstIMseI_PA	8.62
2832	M6_843951_PstIMseI_PA	8.62
2833	M6_1970727_PstIMspI_PA	8.62
2834	M6_2203278_PstIMspI_PA	8.62
2835	M6_1705184_PstIMspI_PA	8.62
2836	M6_2022468_PstIMspI_PA	8.62
2837	M6_2716138_PstIMspI_PA	8.62
2838	M6_22073_PstIMseI_PA	8.62
2839	M6_707816_PstIMseI_PA	8.62
2840	Opata_716113_PstIMseI_PA	8.62
2841	M6_2170618_PstIMspI_PA	8.62
2842	M6_2874498_PstIMspI_PA	8.62
2843	Opata_1956572_PstIMspI_PA	8.62
2844	Opata_689164_PstIMspI_PA	8.62
2845	M6_1133581_PstIMseI_PA	8.62
2846	M6_1231390_PstIMseI_PA	8.62
2847	M6_2358882_PstIMseI_PA	8.62
2848	M6_894042_PstIMseI_PA	8.62
2849	M6_519272_PstIMspI_PA	8.62
2850	M6_726579_PstIMspI_PA	8.62
2851	M6_2014439_PstIMspI_PA	8.62
2852	M6_1676800_PstIMspI_PA	8.62
2853	Opata_917693_PstIMseI_PA	8.62
2854	M6_2718776_PstIMseI_PA	8.62
2855	M6_1585143_PstIMspI_PA	8.62
2856	M6_522942_PstIMspI_PA	8.62
2857	Opata_318766_PstIMseI_PA	8.62
2858	Opata_2096223_PstIMspI_PA	8.62
2859	Opata_3765326_PstIMspI_PA	8.62
2860	tplb0029e02_1186	8.62
2861	BS00022525_51	8.62
2862	Tdurum_contig14130_315	8.62
2863	Tdurum_contig14130_245	8.62
2864	RFL_Contig4911_357	8.62
2865	RFL_Contig3282_448	8.62
2866	BS00009810_51	8.62
2867	Kukri_c67129_155	8.62
2868	GENE-3207_702	8.62
2869	Excalibur_c27580_1258	8.62
2870	BS00107529_51	8.62
2871	BS00083715_51	8.62
2872	BS00067550_51	8.62
2873	Kukri_c62780_866	8.62
2874	RFL_Contig1899_2863	8.62
2875	RAC875_c79649_582	8.62
2876	RAC875_c79649_197	8.62
2877	RAC875_c28831_558	8.62
2878	Excalibur_rep_c71621_501	8.62
2879	Excalibur_rep_c102143_58	8.62
2880	Ex_c2459_962	8.62
2881	Tdurum_contig12695_337	8.62
2882	Excalibur_rep_c110121_63	8.62
2883	Kukri_c37061_649	8.62
2884	JD_c6222_563	8.62
2885	BobWhite_c26680_62	8.62
2886	RAC875_c103396_446	8.62
2887	Excalibur_c74858_243	8.62
2888	RAC875_rep_c106241_304	8.62
2889	Tdurum_contig44048_276	8.62
2890	RAC875_c47212_309	8.62
2891	BobWhite_rep_c61027_274	8.62
2892	GENE-3274_213	8.62
2893	Ex_c37410_1026	8.62
2894	BS00080746_51	8.62
2895	BS00078203_51	8.62
2896	Kukri_c39767_204	8.62
2897	Excalibur_c3948_235	8.62
2898	BS00065543_51	8.62
2899	Tdurum_contig92396_380	8.62
2900	BS00022336_51	8.62
2901	Tdurum_contig25432_1377	8.62
2902	Tdurum_contig25432_1218	8.62
2903	Tdurum_contig25432_1020	8.62
2904	RAC875_c33933_214	8.62
2905	RAC875_c29907_293	8.62
2906	RAC875_c29907_115	8.62
2907	RAC875_c22387_117	8.62
2908	RAC875_c15696_921	8.62
2909	Kukri_c2514_583	8.62
2910	Kukri_c2514_490	8.62
2911	Kukri_c23694_370	8.62
2912	Ku_c46276_471	8.62
2913	Ku_c11233_1371	8.62
2914	Jagger_c8402_128	8.62
2915	GENE-3207_610	8.62
2916	GENE-3207_134	8.62
2917	Excalibur_c3948_1315	8.62
2918	Excalibur_c30273_138	8.62
2919	Excalibur_c29975_333	8.62
2920	Excalibur_c11605_156	8.62
2921	CAP12_c6289_70	8.62
2922	BS00079185_51	8.62
2923	BS00078640_51	8.62
2924	BS00067701_51	8.62
2925	3941505	8.63
2926	5325024	8.63
2927	1110396	8.68
2928	1088238	8.72
2929	977211	8.76
2930	1001366	8.76
2931	1075372	8.76
2932	1106907	8.76
2933	1127189	8.76
2934	1270094	8.76
2935	1086290	8.78
2936	1106606	8.83
2937	1188829	8.83
2938	1249514	8.83
2939	1695796	8.83
2940	2255054	8.83
2941	3026095	8.83
2942	3944362	8.83
2943	3947844	8.83
2944	3954686	8.83
2945	3959949	8.83
2946	4408775	8.83
2947	1193033	8.88
2948	1124380	8.9
2949	1147888	8.9
2950	3021882	8.9
2951	2277283	8.91
2952	3948329	8.91
2953	wsnp_Ex_c58091_59534826	8.91
2954	wsnp_BE499835B_Ta_2_5	8.91
2955	wsnp_Ex_c35103_43312537	8.91
2956	wsnp_Ex_c12927_20480163	8.91
2957	wsnp_Ex_rep_c110196_92676847	8.91
2958	wsnp_Ku_c5308_9450093	8.91
2959	wPt-8604	8.91
2960	304357	8.91
2961	63383	8.91
2962	343912	8.91
2963	wPt-5346	8.91
2964	wPt-1465	8.91
2965	wPt-6348	8.91
2966	1023744	8.91
2967	1062697	8.91
2968	1092306	8.91
2969	1101277	8.91
2970	1103567	8.91
2971	1121946	8.91
2972	1130467	8.91
2973	1164577	8.91
2974	1165623	8.91
2975	1189489	8.91
2976	1207229	8.91
2977	1217420	8.91
2978	1247170	8.91
2979	1308525	8.91
2980	1667503	8.91
2981	1695193	8.91
2982	1766738	8.91
2983	1864691	8.91
2984	2276436	8.91
2985	2325626	8.91
2986	4989045	8.91
2987	4989502	8.91
2988	wPt-0819	8.91
2989	Opata_1556461_PstIMluI_PA	8.91
2990	Opata_2268443_PstIMluI_PA	8.91
2991	M6_1108517_PstIMseI_PA	8.91
2992	M6_1142799_PstIMseI_PA	8.91
2993	M6_1212948_PstIMseI_PA	8.91
2994	M6_1236032_PstIMseI_PA	8.91
2995	M6_1541829_PstIMseI_PA	8.91
2996	M6_178368_PstIMseI_PA	8.91
2997	M6_1900605_PstIMseI_PA	8.91
2998	M6_1910816_PstIMseI_PA	8.91
2999	M6_2010583_PstIMseI_PA	8.91
3000	M6_2431031_PstIMseI_PA	8.91
3001	M6_2744113_PstIMseI_PA	8.91
3002	M6_428387_PstIMseI_PA	8.91
3003	M6_434307_PstIMseI_PA	8.91
3004	M6_514301_PstIMseI_PA	8.91
3005	M6_532635_PstIMseI_PA	8.91
3006	M6_601176_PstIMseI_PA	8.91
3007	M6_6343_PstIMseI_PA	8.91
3008	M6_686434_PstIMseI_PA	8.91
3009	Opata_1053908_PstIMseI_PA	8.91
3010	Opata_1183871_PstIMseI_PA	8.91
3011	Opata_1209329_PstIMseI_PA	8.91
3012	Opata_1231829_PstIMseI_PA	8.91
3013	Opata_124493_PstIMseI_PA	8.91
3014	Opata_1252104_PstIMseI_PA	8.91
3015	Opata_1278999_PstIMseI_PA	8.91
3016	Opata_1309727_PstIMseI_PA	8.91
3017	Opata_1324667_PstIMseI_PA	8.91
3018	Opata_1330297_PstIMseI_PA	8.91
3019	Opata_1330552_PstIMseI_PA	8.91
3020	Opata_134007_PstIMseI_PA	8.91
3021	Opata_14597_PstIMseI_PA	8.91
3022	Opata_1534792_PstIMseI_PA	8.91
3023	Opata_1698796_PstIMseI_PA	8.91
3024	Opata_189982_PstIMseI_PA	8.91
3025	Opata_2442841_PstIMseI_PA	8.91
3026	Opata_2534199_PstIMseI_PA	8.91
3027	Opata_2660682_PstIMseI_PA	8.91
3028	Opata_2703368_PstIMseI_PA	8.91
3029	Opata_2709925_PstIMseI_PA	8.91
3030	Opata_2763993_PstIMseI_PA	8.91
3031	Opata_289724_PstIMseI_PA	8.91
3032	Opata_2901689_PstIMseI_PA	8.91
3033	Opata_307265_PstIMseI_PA	8.91
3034	Opata_311540_PstIMseI_PA	8.91
3035	Opata_355775_PstIMseI_PA	8.91
3036	Opata_3585601_PstIMseI_PA	8.91
3037	Opata_3834319_PstIMseI_PA	8.91
3038	Opata_3893092_PstIMseI_PA	8.91
3039	Opata_390358_PstIMseI_PA	8.91
3040	Opata_391139_PstIMseI_PA	8.91
3041	Opata_4092163_PstIMseI_PA	8.91
3042	Opata_4127581_PstIMseI_PA	8.91
3043	Opata_4161781_PstIMseI_PA	8.91
3044	Opata_436112_PstIMseI_PA	8.91
3045	Opata_51954_PstIMseI_PA	8.91
3046	Opata_530999_PstIMseI_PA	8.91
3047	Opata_539591_PstIMseI_PA	8.91
3048	Opata_579419_PstIMseI_PA	8.91
3049	Opata_635580_PstIMseI_PA	8.91
3050	Opata_644583_PstIMseI_PA	8.91
3051	Opata_680322_PstIMseI_PA	8.91
3052	Opata_683538_PstIMseI_PA	8.91
3053	Opata_689673_PstIMseI_PA	8.91
3054	Opata_72615_PstIMseI_PA	8.91
3055	Opata_74743_PstIMseI_PA	8.91
3056	Opata_752274_PstIMseI_PA	8.91
3057	Opata_771619_PstIMseI_PA	8.91
3058	Opata_771974_PstIMseI_PA	8.91
3059	Opata_866244_PstIMseI_PA	8.91
3060	Opata_910634_PstIMseI_PA	8.91
3061	Opata_94646_PstIMseI_PA	8.91
3062	Opata_981036_PstIMseI_PA	8.91
3063	M6_1086776_PstIMspI_PA	8.91
3064	M6_1134795_PstIMspI_PA	8.91
3065	M6_1158005_PstIMspI_PA	8.91
3066	M6_1201022_PstIMspI_PA	8.91
3067	M6_1204315_PstIMspI_PA	8.91
3068	M6_1211104_PstIMspI_PA	8.91
3069	M6_1300995_PstIMspI_PA	8.91
3070	M6_1312715_PstIMspI_PA	8.91
3071	M6_1337246_PstIMspI_PA	8.91
3072	M6_1477481_PstIMspI_PA	8.91
3073	M6_1484460_PstIMspI_PA	8.91
3074	M6_1576485_PstIMspI_PA	8.91
3075	M6_1636191_PstIMspI_PA	8.91
3076	M6_1738993_PstIMspI_PA	8.91
3077	M6_1835258_PstIMspI_PA	8.91
3078	M6_1851337_PstIMspI_PA	8.91
3079	M6_1912240_PstIMspI_PA	8.91
3080	M6_1953425_PstIMspI_PA	8.91
3081	M6_1958411_PstIMspI_PA	8.91
3082	M6_2101473_PstIMspI_PA	8.91
3083	M6_2234625_PstIMspI_PA	8.91
3084	M6_2314594_PstIMspI_PA	8.91
3085	M6_2347822_PstIMspI_PA	8.91
3086	M6_2453590_PstIMspI_PA	8.91
3087	M6_2677494_PstIMspI_PA	8.91
3088	M6_2734431_PstIMspI_PA	8.91
3089	M6_2793817_PstIMspI_PA	8.91
3090	M6_2896488_PstIMspI_PA	8.91
3091	M6_2938093_PstIMspI_PA	8.91
3092	M6_2956375_PstIMspI_PA	8.91
3093	M6_2995046_PstIMspI_PA	8.91
3094	M6_2997272_PstIMspI_PA	8.91
3095	M6_2999139_PstIMspI_PA	8.91
3096	M6_3019018_PstIMspI_PA	8.91
3097	M6_3189183_PstIMspI_PA	8.91
3098	M6_3208906_PstIMspI_PA	8.91
3099	M6_3223302_PstIMspI_PA	8.91
3100	M6_3323014_PstIMspI_PA	8.91
3101	M6_380861_PstIMspI_PA	8.91
3102	M6_387184_PstIMspI_PA	8.91
3103	M6_414247_PstIMspI_PA	8.91
3104	M6_428767_PstIMspI_PA	8.91
3105	M6_453582_PstIMspI_PA	8.91
3106	M6_504893_PstIMspI_PA	8.91
3107	M6_526934_PstIMspI_PA	8.91
3108	M6_52988_PstIMspI_PA	8.91
3109	M6_532507_PstIMspI_PA	8.91
3110	M6_560340_PstIMspI_PA	8.91
3111	M6_569890_PstIMspI_PA	8.91
3112	M6_622530_PstIMspI_PA	8.91
3113	M6_645442_PstIMspI_PA	8.91
3114	M6_663045_PstIMspI_PA	8.91
3115	M6_693289_PstIMspI_PA	8.91
3116	M6_701974_PstIMspI_PA	8.91
3117	M6_710131_PstIMspI_PA	8.91
3118	M6_719105_PstIMspI_PA	8.91
3119	M6_832300_PstIMspI_PA	8.91
3120	M6_846463_PstIMspI_PA	8.91
3121	M6_867253_PstIMspI_PA	8.91
3122	M6_917574_PstIMspI_PA	8.91
3123	M6_959375_PstIMspI_PA	8.91
3124	M6_967827_PstIMspI_PA	8.91
3125	M6_974402_PstIMspI_PA	8.91
3126	M6_980154_PstIMspI_PA	8.91
3127	M6_981998_PstIMspI_PA	8.91
3128	Opata_103731_PstIMspI_PA	8.91
3129	Opata_1053232_PstIMspI_PA	8.91
3130	Opata_106796_PstIMspI_PA	8.91
3131	Opata_1088687_PstIMspI_PA	8.91
3132	Opata_1104408_PstIMspI_PA	8.91
3133	Opata_1108725_PstIMspI_PA	8.91
3134	Opata_1207209_PstIMspI_PA	8.91
3135	Opata_1273314_PstIMspI_PA	8.91
3136	Opata_1278980_PstIMspI_PA	8.91
3137	Opata_128296_PstIMspI_PA	8.91
3138	Opata_1327432_PstIMspI_PA	8.91
3139	Opata_1348643_PstIMspI_PA	8.91
3140	Opata_1350358_PstIMspI_PA	8.91
3141	Opata_1360884_PstIMspI_PA	8.91
3142	Opata_1361072_PstIMspI_PA	8.91
3143	Opata_1411746_PstIMspI_PA	8.91
3144	Opata_1413269_PstIMspI_PA	8.91
3145	Opata_1451883_PstIMspI_PA	8.91
3146	Opata_1478147_PstIMspI_PA	8.91
3147	Opata_1481301_PstIMspI_PA	8.91
3148	Opata_1493107_PstIMspI_PA	8.91
3149	Opata_150718_PstIMspI_PA	8.91
3150	Opata_152236_PstIMspI_PA	8.91
3151	Opata_1527644_PstIMspI_PA	8.91
3152	Opata_1544217_PstIMspI_PA	8.91
3153	Opata_1552219_PstIMspI_PA	8.91
3154	Opata_1679131_PstIMspI_PA	8.91
3155	Opata_170087_PstIMspI_PA	8.91
3156	Opata_1737649_PstIMspI_PA	8.91
3157	Opata_1819779_PstIMspI_PA	8.91
3158	Opata_1820189_PstIMspI_PA	8.91
3159	Opata_18888_PstIMspI_PA	8.91
3160	Opata_1912674_PstIMspI_PA	8.91
3161	Opata_1916409_PstIMspI_PA	8.91
3162	Opata_1950590_PstIMspI_PA	8.91
3163	Opata_1971973_PstIMspI_PA	8.91
3164	Opata_2019335_PstIMspI_PA	8.91
3165	Opata_213167_PstIMspI_PA	8.91
3166	Opata_2136867_PstIMspI_PA	8.91
3167	Opata_2164025_PstIMspI_PA	8.91
3168	Opata_2209145_PstIMspI_PA	8.91
3169	Opata_2209354_PstIMspI_PA	8.91
3170	Opata_2238853_PstIMspI_PA	8.91
3171	Opata_224160_PstIMspI_PA	8.91
3172	Opata_2250019_PstIMspI_PA	8.91
3173	Opata_2256268_PstIMspI_PA	8.91
3174	Opata_2259435_PstIMspI_PA	8.91
3175	Opata_2264254_PstIMspI_PA	8.91
3176	Opata_2277690_PstIMspI_PA	8.91
3177	Opata_2286537_PstIMspI_PA	8.91
3178	Opata_2303407_PstIMspI_PA	8.91
3179	Opata_2326581_PstIMspI_PA	8.91
3180	Opata_2344855_PstIMspI_PA	8.91
3181	Opata_2378321_PstIMspI_PA	8.91
3182	Opata_2495848_PstIMspI_PA	8.91
3183	Opata_2572492_PstIMspI_PA	8.91
3184	Opata_2588376_PstIMspI_PA	8.91
3185	Opata_26128_PstIMspI_PA	8.91
3186	Opata_2612996_PstIMspI_PA	8.91
3187	Opata_2631730_PstIMspI_PA	8.91
3188	Opata_2634802_PstIMspI_PA	8.91
3189	Opata_263663_PstIMspI_PA	8.91
3190	Opata_264426_PstIMspI_PA	8.91
3191	Opata_2719969_PstIMspI_PA	8.91
3192	Opata_2749441_PstIMspI_PA	8.91
3193	Opata_2766799_PstIMspI_PA	8.91
3194	Opata_2766963_PstIMspI_PA	8.91
3195	Opata_2787556_PstIMspI_PA	8.91
3196	Opata_2820437_PstIMspI_PA	8.91
3197	Opata_282361_PstIMspI_PA	8.91
3198	Opata_2827261_PstIMspI_PA	8.91
3199	Opata_2838050_PstIMspI_PA	8.91
3200	Opata_2890277_PstIMspI_PA	8.91
3201	Opata_2898849_PstIMspI_PA	8.91
3202	Opata_2922125_PstIMspI_PA	8.91
3203	Opata_2964460_PstIMspI_PA	8.91
3204	Opata_3134504_PstIMspI_PA	8.91
3205	Opata_3198096_PstIMspI_PA	8.91
3206	Opata_3202329_PstIMspI_PA	8.91
3207	Opata_320631_PstIMspI_PA	8.91
3208	Opata_3258773_PstIMspI_PA	8.91
3209	Opata_3285741_PstIMspI_PA	8.91
3210	Opata_3372187_PstIMspI_PA	8.91
3211	Opata_3386655_PstIMspI_PA	8.91
3212	Opata_3417329_PstIMspI_PA	8.91
3213	Opata_3456235_PstIMspI_PA	8.91
3214	Opata_3462055_PstIMspI_PA	8.91
3215	Opata_3495279_PstIMspI_PA	8.91
3216	Opata_3497039_PstIMspI_PA	8.91
3217	Opata_3499954_PstIMspI_PA	8.91
3218	Opata_3501054_PstIMspI_PA	8.91
3219	Opata_3590_PstIMspI_PA	8.91
3220	Opata_3606514_PstIMspI_PA	8.91
3221	Opata_3637751_PstIMspI_PA	8.91
3222	Opata_3645162_PstIMspI_PA	8.91
3223	Opata_37694_PstIMspI_PA	8.91
3224	Opata_3787478_PstIMspI_PA	8.91
3225	Opata_37893_PstIMspI_PA	8.91
3226	Opata_3790517_PstIMspI_PA	8.91
3227	Opata_3820620_PstIMspI_PA	8.91
3228	Opata_3833728_PstIMspI_PA	8.91
3229	Opata_3841069_PstIMspI_PA	8.91
3230	Opata_385319_PstIMspI_PA	8.91
3231	Opata_3909892_PstIMspI_PA	8.91
3232	Opata_391997_PstIMspI_PA	8.91
3233	Opata_3938787_PstIMspI_PA	8.91
3234	Opata_3966116_PstIMspI_PA	8.91
3235	Opata_3974542_PstIMspI_PA	8.91
3236	Opata_397778_PstIMspI_PA	8.91
3237	Opata_3992251_PstIMspI_PA	8.91
3238	Opata_3997303_PstIMspI_PA	8.91
3239	Opata_4142302_PstIMspI_PA	8.91
3240	Opata_414905_PstIMspI_PA	8.91
3241	Opata_4162783_PstIMspI_PA	8.91
3242	Opata_4247096_PstIMspI_PA	8.91
3243	Opata_4249709_PstIMspI_PA	8.91
3244	Opata_4252626_PstIMspI_PA	8.91
3245	Opata_4265439_PstIMspI_PA	8.91
3246	Opata_461157_PstIMspI_PA	8.91
3247	Opata_499756_PstIMspI_PA	8.91
3248	Opata_51374_PstIMspI_PA	8.91
3249	Opata_516857_PstIMspI_PA	8.91
3250	Opata_526108_PstIMspI_PA	8.91
3251	Opata_529321_PstIMspI_PA	8.91
3252	Opata_628932_PstIMspI_PA	8.91
3253	Opata_634467_PstIMspI_PA	8.91
3254	Opata_69095_PstIMspI_PA	8.91
3255	Opata_791574_PstIMspI_PA	8.91
3256	Opata_805987_PstIMspI_PA	8.91
3257	Opata_814495_PstIMspI_PA	8.91
3258	Opata_844953_PstIMspI_PA	8.91
3259	Opata_868830_PstIMspI_PA	8.91
3260	Opata_919163_PstIMspI_PA	8.91
3261	Opata_92815_PstIMspI_PA	8.91
3262	Opata_950804_PstIMspI_PA	8.91
3263	Opata_981424_PstIMspI_PA	8.91
3264	Opata_992935_PstIMspI_PA	8.91
3265	Opata_1000400_5_PstIMseI_SNP	8.91
3266	Opata_1042135_10_PstIMseI_SNP	8.91
3267	Opata_1056662_51_PstIMseI_SNP	8.91
3268	Opata_1168121_6_PstIMseI_SNP	8.91
3269	Opata_1199090_33_PstIMseI_SNP	8.91
3270	Opata_1439871_10_PstIMseI_SNP	8.91
3271	Opata_1439871_51_PstIMseI_SNP	8.91
3272	Opata_1492991_63_PstIMseI_SNP	8.91
3273	Opata_1643304_10_PstIMseI_SNP	8.91
3274	Opata_178496_47_PstIMseI_SNP	8.91
3275	Opata_178496_7_PstIMseI_SNP	8.91
3276	Opata_19439_20_PstIMseI_SNP	8.91
3277	Opata_2104999_17_PstIMseI_SNP	8.91
3278	Opata_2104999_63_PstIMseI_SNP	8.91
3279	Opata_217779_12_PstIMseI_SNP	8.91
3280	Opata_2212325_75_PstIMseI_SNP	8.91
3281	Opata_262340_25_PstIMseI_SNP	8.91
3282	Opata_262340_74_PstIMseI_SNP	8.91
3283	Opata_2720347_31_PstIMseI_SNP	8.91
3284	Opata_2720347_32_PstIMseI_SNP	8.91
3285	Opata_2720347_41_PstIMseI_SNP	8.91
3286	Opata_31665_23_PstIMseI_SNP	8.91
3287	Opata_38395_79_PstIMseI_SNP	8.91
3288	Opata_393734_77_PstIMseI_SNP	8.91
3289	Opata_548709_4_PstIMseI_SNP	8.91
3290	Opata_67810_10_PstIMseI_SNP	8.91
3291	Opata_725032_63_PstIMseI_SNP	8.91
3292	Opata_73291_36_PstIMseI_SNP	8.91
3293	Opata_814033_76_PstIMseI_SNP	8.91
3294	Opata_814033_84_PstIMseI_SNP	8.91
3295	Opata_832514_22_PstIMseI_SNP	8.91
3296	Opata_845511_48_PstIMseI_SNP	8.91
3297	Opata_845511_81_PstIMseI_SNP	8.91
3298	Opata_917790_63_PstIMseI_SNP	8.91
3299	Opata_92651_16_PstIMseI_SNP	8.91
3300	Opata_933361_28_PstIMseI_SNP	8.91
3301	M6_965046_40_PstIMspI_SNP	8.91
3302	Opata_1310550_12_PstIMspI_SNP	8.91
3303	Opata_1755473_88_PstIMspI_SNP	8.91
3304	Opata_1773710_60_PstIMspI_SNP	8.91
3305	Opata_1803526_47_PstIMspI_SNP	8.91
3306	Opata_1803526_73_PstIMspI_SNP	8.91
3307	Opata_1865677_10_PstIMspI_SNP	8.91
3308	Opata_1918580_57_PstIMspI_SNP	8.91
3309	Opata_2050557_31_PstIMspI_SNP	8.91
3310	Opata_2297647_12_PstIMspI_SNP	8.91
3311	Opata_2431578_8_PstIMspI_SNP	8.91
3312	Opata_2445689_2_PstIMspI_SNP	8.91
3313	Opata_2449188_82_PstIMspI_SNP	8.91
3314	Opata_2562264_13_PstIMspI_SNP	8.91
3315	Opata_2562264_62_PstIMspI_SNP	8.91
3316	Opata_2695552_41_PstIMspI_SNP	8.91
3317	Opata_271543_41_PstIMspI_SNP	8.91
3318	Opata_2814301_55_PstIMspI_SNP	8.91
3319	Opata_3044352_10_PstIMspI_SNP	8.91
3320	Opata_3318885_40_PstIMspI_SNP	8.91
3321	Opata_3355423_22_PstIMspI_SNP	8.91
3322	Opata_3420668_23_PstIMspI_SNP	8.91
3323	Opata_3690794_56_PstIMspI_SNP	8.91
3324	Opata_477370_5_PstIMspI_SNP	8.91
3325	Opata_710725_1_PstIMspI_SNP	8.91
3326	Opata_734153_28_PstIMspI_SNP	8.91
3327	M6_1002103_PstIMluI_PA	8.91
3328	M6_1032964_PstIMseI_PA	8.91
3329	M6_106132_PstIMseI_PA	8.91
3330	M6_12931_PstIMseI_PA	8.91
3331	M6_1856267_PstIMseI_PA	8.91
3332	M6_501681_PstIMseI_PA	8.91
3333	M6_914323_PstIMseI_PA	8.91
3334	M6_1116339_PstIMspI_PA	8.91
3335	M6_1210299_PstIMspI_PA	8.91
3336	M6_1395835_PstIMspI_PA	8.91
3337	M6_1431308_PstIMspI_PA	8.91
3338	M6_1525904_PstIMspI_PA	8.91
3339	M6_1739266_PstIMspI_PA	8.91
3340	M6_2165932_PstIMspI_PA	8.91
3341	M6_2367402_PstIMspI_PA	8.91
3342	M6_2489466_PstIMspI_PA	8.91
3343	M6_2746532_PstIMspI_PA	8.91
3344	M6_2981750_PstIMspI_PA	8.91
3345	M6_3449785_PstIMspI_PA	8.91
3346	M6_3597184_PstIMspI_PA	8.91
3347	M6_361881_PstIMspI_PA	8.91
3348	M6_511701_PstIMspI_PA	8.91
3349	M6_548584_PstIMspI_PA	8.91
3350	M6_744776_PstIMspI_PA	8.91
3351	M6_856288_PstIMspI_PA	8.91
3352	Opata_444735_57_PstIMseI_SNP	8.91
3353	Opata_717301_62_PstIMspI_SNP	8.91
3354	Opata_734153_87_PstIMspI_SNP	8.91
3355	M6_1102826_PstIMseI_PA	8.91
3356	M6_33283_PstIMseI_PA	8.91
3357	M6_51136_PstIMseI_PA	8.91
3358	M6_1102878_PstIMspI_PA	8.91
3359	M6_1723913_PstIMspI_PA	8.91
3360	M6_2415099_PstIMspI_PA	8.91
3361	M6_3164372_PstIMspI_PA	8.91
3362	M6_332072_PstIMspI_PA	8.91
3363	M6_3385067_PstIMspI_PA	8.91
3364	M6_3401271_PstIMspI_PA	8.91
3365	M6_578867_PstIMspI_PA	8.91
3366	M6_713060_PstIMspI_PA	8.91
3367	M6_900399_PstIMseI_PA	8.91
3368	Opata_1073938_PstIMseI_PA	8.91
3369	Opata_2801350_PstIMseI_PA	8.91
3370	Opata_353122_PstIMseI_PA	8.91
3371	Opata_4140356_PstIMseI_PA	8.91
3372	M6_2273508_PstIMspI_PA	8.91
3373	M6_2470212_PstIMspI_PA	8.91
3374	M6_3257170_PstIMspI_PA	8.91
3375	M6_3461521_PstIMspI_PA	8.91
3376	M6_392213_PstIMspI_PA	8.91
3377	M6_877964_PstIMspI_PA	8.91
3378	Opata_1024928_PstIMspI_PA	8.91
3379	Opata_1141369_PstIMspI_PA	8.91
3380	Opata_1963011_PstIMspI_PA	8.91
3381	Opata_2140867_PstIMspI_PA	8.91
3382	Opata_21507_PstIMspI_PA	8.91
3383	Opata_2304548_PstIMspI_PA	8.91
3384	Opata_2374521_PstIMspI_PA	8.91
3385	Opata_2512472_PstIMspI_PA	8.91
3386	Opata_3624792_PstIMspI_PA	8.91
3387	M6_105822_PstIMluI_PA	8.91
3388	Opata_1955124_PstIMluI_PA	8.91
3389	Opata_2253107_PstIMluI_PA	8.91
3390	Opata_288631_PstIMluI_PA	8.91
3391	M6_1156993_PstIMseI_PA	8.91
3392	M6_171139_PstIMseI_PA	8.91
3393	M6_210600_PstIMseI_PA	8.91
3394	M6_298197_PstIMseI_PA	8.91
3395	M6_3205112_PstIMseI_PA	8.91
3396	M6_492426_PstIMseI_PA	8.91
3397	M6_801686_PstIMseI_PA	8.91
3398	M6_806793_PstIMseI_PA	8.91
3399	Opata_1046965_PstIMseI_PA	8.91
3400	Opata_1893827_PstIMseI_PA	8.91
3401	Opata_2183995_PstIMseI_PA	8.91
3402	Opata_2855924_PstIMseI_PA	8.91
3403	Opata_3290789_PstIMseI_PA	8.91
3404	Opata_338996_PstIMseI_PA	8.91
3405	Opata_364081_PstIMseI_PA	8.91
3406	Opata_371439_PstIMseI_PA	8.91
3407	Opata_4100635_PstIMseI_PA	8.91
3408	Opata_446617_PstIMseI_PA	8.91
3409	Opata_554742_PstIMseI_PA	8.91
3410	Opata_604772_PstIMseI_PA	8.91
3411	Opata_644824_PstIMseI_PA	8.91
3412	Opata_688289_PstIMseI_PA	8.91
3413	Opata_805933_PstIMseI_PA	8.91
3414	M6_1307684_PstIMspI_PA	8.91
3415	M6_1406448_PstIMspI_PA	8.91
3416	M6_1432933_PstIMspI_PA	8.91
3417	M6_1519688_PstIMspI_PA	8.91
3418	M6_1584966_PstIMspI_PA	8.91
3419	M6_1621225_PstIMspI_PA	8.91
3420	M6_2350098_PstIMspI_PA	8.91
3421	M6_2602885_PstIMspI_PA	8.91
3422	M6_92579_PstIMspI_PA	8.91
3423	Opata_105626_PstIMspI_PA	8.91
3424	Opata_1087140_PstIMspI_PA	8.91
3425	Opata_1528528_PstIMspI_PA	8.91
3426	Opata_1548859_PstIMspI_PA	8.91
3427	Opata_1590016_PstIMspI_PA	8.91
3428	Opata_1656871_PstIMspI_PA	8.91
3429	Opata_1673360_PstIMspI_PA	8.91
3430	Opata_1725165_PstIMspI_PA	8.91
3431	Opata_1773903_PstIMspI_PA	8.91
3432	Opata_186026_PstIMspI_PA	8.91
3433	Opata_1934558_PstIMspI_PA	8.91
3434	Opata_196032_PstIMspI_PA	8.91
3435	Opata_2044637_PstIMspI_PA	8.91
3436	Opata_2202217_PstIMspI_PA	8.91
3437	Opata_2292690_PstIMspI_PA	8.91
3438	Opata_2439491_PstIMspI_PA	8.91
3439	Opata_2461210_PstIMspI_PA	8.91
3440	Opata_2564086_PstIMspI_PA	8.91
3441	Opata_2588260_PstIMspI_PA	8.91
3442	Opata_285051_PstIMspI_PA	8.91
3443	Opata_2922817_PstIMspI_PA	8.91
3444	Opata_3010279_PstIMspI_PA	8.91
3445	Opata_3046693_PstIMspI_PA	8.91
3446	Opata_3053819_PstIMspI_PA	8.91
3447	Opata_3078056_PstIMspI_PA	8.91
3448	Opata_396681_PstIMspI_PA	8.91
3449	Opata_399703_PstIMspI_PA	8.91
3450	Opata_4103609_PstIMspI_PA	8.91
3451	Opata_563396_PstIMspI_PA	8.91
3452	Opata_661650_PstIMspI_PA	8.91
3453	Opata_727928_PstIMspI_PA	8.91
3454	Opata_815591_PstIMspI_PA	8.91
3455	Opata_855593_PstIMspI_PA	8.91
3456	Opata_88126_PstIMspI_PA	8.91
3457	Opata_2853860_27_PstIMseI_SNP	8.91
3458	Opata_3592400_44_PstIMseI_SNP	8.91
3459	Opata_453561_8_PstIMseI_SNP	8.91
3460	Opata_204293_PstIMspI_PA	8.91
3461	Opata_12824_PstIMluI_PA	8.91
3462	Opata_190191_PstIMluI_PA	8.91
3463	Opata_891383_PstIMseI_PA	8.91
3464	M6_1560069_PstIMspI_PA	8.91
3465	M6_373356_PstIMspI_PA	8.91
3466	Opata_1097743_PstIMspI_PA	8.91
3467	Opata_111243_PstIMseI_PA	8.91
3468	Opata_185709_PstIMseI_PA	8.91
3469	Opata_259192_PstIMseI_PA	8.91
3470	Opata_57080_PstIMseI_PA	8.91
3471	Opata_905815_PstIMseI_PA	8.91
3472	Opata_1155175_PstIMspI_PA	8.91
3473	Opata_1555097_PstIMspI_PA	8.91
3474	Opata_2365076_PstIMspI_PA	8.91
3475	Opata_2483776_PstIMspI_PA	8.91
3476	Opata_2613295_PstIMspI_PA	8.91
3477	Opata_2960617_PstIMspI_PA	8.91
3478	Opata_3512327_PstIMspI_PA	8.91
3479	Opata_54304_PstIMspI_PA	8.91
3480	Opata_1884594_PstIMluI_PA	8.91
3481	Opata_269674_PstIMluI_PA	8.91
3482	Opata_1111144_PstIMseI_PA	8.91
3483	Opata_120137_PstIMseI_PA	8.91
3484	Opata_397686_PstIMseI_PA	8.91
3485	Opata_504856_PstIMseI_PA	8.91
3486	Opata_520252_PstIMseI_PA	8.91
3487	Opata_66707_PstIMseI_PA	8.91
3488	Opata_677517_PstIMseI_PA	8.91
3489	Opata_856495_PstIMseI_PA	8.91
3490	Opata_884684_PstIMseI_PA	8.91
3491	M6_176714_PstIMspI_PA	8.91
3492	M6_3079106_PstIMspI_PA	8.91
3493	Opata_1184944_PstIMspI_PA	8.91
3494	Opata_1306991_PstIMspI_PA	8.91
3495	Opata_1496558_PstIMspI_PA	8.91
3496	Opata_1657212_PstIMspI_PA	8.91
3497	Opata_1766622_PstIMspI_PA	8.91
3498	Opata_1768954_PstIMspI_PA	8.91
3499	Opata_1798529_PstIMspI_PA	8.91
3500	Opata_1802383_PstIMspI_PA	8.91
3501	Opata_1876209_PstIMspI_PA	8.91
3502	Opata_2073134_PstIMspI_PA	8.91
3503	Opata_2292436_PstIMspI_PA	8.91
3504	Opata_2321016_PstIMspI_PA	8.91
3505	Opata_237330_PstIMspI_PA	8.91
3506	Opata_2830201_PstIMspI_PA	8.91
3507	Opata_3491873_PstIMspI_PA	8.91
3508	Opata_3589774_PstIMspI_PA	8.91
3509	Opata_4015959_PstIMspI_PA	8.91
3510	Opata_508793_PstIMspI_PA	8.91
3511	Opata_797007_PstIMspI_PA	8.91
3512	Opata_805775_PstIMspI_PA	8.91
3513	Opata_816688_PstIMspI_PA	8.91
3514	Opata_845240_PstIMspI_PA	8.91
3515	Opata_933459_PstIMspI_PA	8.91
3516	Opata_953062_PstIMspI_PA	8.91
3517	M6_922672_PstIMseI_PA	8.91
3518	Opata_457058_PstIMseI_PA	8.91
3519	Opata_466194_PstIMseI_PA	8.91
3520	M6_1473904_PstIMspI_PA	8.91
3521	M6_1759774_PstIMspI_PA	8.91
3522	M6_341700_PstIMspI_PA	8.91
3523	Opata_1302155_PstIMspI_PA	8.91
3524	Opata_1656604_PstIMspI_PA	8.91
3525	Opata_2010271_PstIMspI_PA	8.91
3526	Opata_2630636_PstIMspI_PA	8.91
3527	Opata_2748574_PstIMspI_PA	8.91
3528	Opata_3086832_PstIMspI_PA	8.91
3529	Opata_3199432_PstIMspI_PA	8.91
3530	Opata_3283994_PstIMspI_PA	8.91
3531	Opata_3582362_PstIMspI_PA	8.91
3532	Opata_3755984_PstIMspI_PA	8.91
3533	Opata_4007453_PstIMspI_PA	8.91
3534	Opata_472468_PstIMspI_PA	8.91
3535	Opata_893147_PstIMspI_PA	8.91
3536	M6_2205367_PstIMspI_PA	8.91
3537	M6_2699645_PstIMspI_PA	8.91
3538	M6_2804441_PstIMspI_PA	8.91
3539	M6_2918778_PstIMspI_PA	8.91
3540	M6_402875_PstIMspI_PA	8.91
3541	M6_472514_PstIMspI_PA	8.91
3542	M6_541697_PstIMluI_PA	8.91
3543	M6_1001845_PstIMseI_PA	8.91
3544	M6_1032473_PstIMseI_PA	8.91
3545	M6_1306283_PstIMseI_PA	8.91
3546	M6_1416365_PstIMseI_PA	8.91
3547	M6_1466460_PstIMseI_PA	8.91
3548	M6_1699410_PstIMseI_PA	8.91
3549	M6_17340_PstIMseI_PA	8.91
3550	M6_1759011_PstIMseI_PA	8.91
3551	M6_2094522_PstIMseI_PA	8.91
3552	M6_224569_PstIMseI_PA	8.91
3553	M6_2280298_PstIMseI_PA	8.91
3554	M6_2427369_PstIMseI_PA	8.91
3555	M6_2787770_PstIMseI_PA	8.91
3556	M6_3414816_PstIMseI_PA	8.91
3557	M6_3731043_PstIMseI_PA	8.91
3558	M6_41755_PstIMseI_PA	8.91
3559	M6_464321_PstIMseI_PA	8.91
3560	M6_464429_PstIMseI_PA	8.91
3561	M6_465655_PstIMseI_PA	8.91
3562	M6_55516_PstIMseI_PA	8.91
3563	M6_61098_PstIMseI_PA	8.91
3564	M6_61914_PstIMseI_PA	8.91
3565	M6_663911_PstIMseI_PA	8.91
3566	M6_692546_PstIMseI_PA	8.91
3567	M6_711151_PstIMseI_PA	8.91
3568	M6_739497_PstIMseI_PA	8.91
3569	M6_1102487_PstIMspI_PA	8.91
3570	M6_1180917_PstIMspI_PA	8.91
3571	M6_1245892_PstIMspI_PA	8.91
3572	M6_1293445_PstIMspI_PA	8.91
3573	M6_1389678_PstIMspI_PA	8.91
3574	M6_1429351_PstIMspI_PA	8.91
3575	M6_1456681_PstIMspI_PA	8.91
3576	M6_1465058_PstIMspI_PA	8.91
3577	M6_1562386_PstIMspI_PA	8.91
3578	M6_1601837_PstIMspI_PA	8.91
3579	M6_1693435_PstIMspI_PA	8.91
3580	M6_1809571_PstIMspI_PA	8.91
3581	M6_196978_PstIMspI_PA	8.91
3582	M6_1976793_PstIMspI_PA	8.91
3583	M6_215438_PstIMspI_PA	8.91
3584	M6_2327967_PstIMspI_PA	8.91
3585	M6_2350666_PstIMspI_PA	8.91
3586	M6_2385952_PstIMspI_PA	8.91
3587	M6_2422343_PstIMspI_PA	8.91
3588	M6_2473803_PstIMspI_PA	8.91
3589	M6_272928_PstIMspI_PA	8.91
3590	M6_2950837_PstIMspI_PA	8.91
3591	M6_2993415_PstIMspI_PA	8.91
3592	M6_3042586_PstIMspI_PA	8.91
3593	M6_320401_PstIMspI_PA	8.91
3594	M6_3354596_PstIMspI_PA	8.91
3595	M6_335779_PstIMspI_PA	8.91
3596	M6_390705_PstIMspI_PA	8.91
3597	M6_391196_PstIMspI_PA	8.91
3598	M6_401357_PstIMspI_PA	8.91
3599	M6_405067_PstIMspI_PA	8.91
3600	M6_425847_PstIMspI_PA	8.91
3601	M6_485302_PstIMspI_PA	8.91
3602	M6_529064_PstIMspI_PA	8.91
3603	M6_546231_PstIMspI_PA	8.91
3604	M6_547521_PstIMspI_PA	8.91
3605	M6_570596_PstIMspI_PA	8.91
3606	M6_570939_PstIMspI_PA	8.91
3607	M6_590195_PstIMspI_PA	8.91
3608	M6_612050_PstIMspI_PA	8.91
3609	M6_762070_PstIMspI_PA	8.91
3610	M6_798477_PstIMspI_PA	8.91
3611	M6_860980_PstIMspI_PA	8.91
3612	M6_920768_PstIMspI_PA	8.91
3613	Opata_1398836_52_PstIMseI_SNP	8.91
3614	Opata_3314261_49_PstIMspI_SNP	8.91
3615	Opata_1895812_PstIMluI_PA	8.91
3616	Opata_164172_PstIMseI_PA	8.91
3617	Opata_2320545_PstIMseI_PA	8.91
3618	Opata_324870_PstIMseI_PA	8.91
3619	Opata_3774417_PstIMseI_PA	8.91
3620	Opata_986710_PstIMspI_PA	8.91
3621	Opata_71041_PstIMseI_PA	8.91
3622	Opata_1041892_PstIMspI_PA	8.91
3623	Opata_2217824_PstIMspI_PA	8.91
3624	Opata_2306872_PstIMspI_PA	8.91
3625	Opata_2800255_PstIMspI_PA	8.91
3626	Opata_316796_PstIMspI_PA	8.91
3627	Opata_393241_PstIMspI_PA	8.91
3628	Opata_4181585_PstIMspI_PA	8.91
3629	Opata_987554_79_PstIMspI_SNP	8.91
3630	Opata_575182_45_PstIMspI_SNP	8.91
3631	Opata_1021965_PstIMseI_PA	8.91
3632	Opata_1470654_PstIMseI_PA	8.91
3633	Opata_183795_PstIMseI_PA	8.91
3634	Opata_210132_PstIMseI_PA	8.91
3635	Opata_2459562_PstIMseI_PA	8.91
3636	Opata_3170595_PstIMseI_PA	8.91
3637	Opata_3337091_PstIMseI_PA	8.91
3638	Opata_335467_PstIMseI_PA	8.91
3639	Opata_998891_PstIMseI_PA	8.91
3640	Opata_1812501_PstIMspI_PA	8.91
3641	Opata_1955733_PstIMspI_PA	8.91
3642	Opata_2959992_PstIMspI_PA	8.91
3643	Opata_3271470_PstIMspI_PA	8.91
3644	Opata_3461073_PstIMspI_PA	8.91
3645	Opata_2339168_31_PstIMspI_SNP	8.91
3646	Opata_2339168_5_PstIMspI_SNP	8.91
3647	Opata_111770_PstIMseI_PA	8.91
3648	Opata_122859_PstIMseI_PA	8.91
3649	Opata_1253357_PstIMseI_PA	8.91
3650	Opata_1274470_PstIMseI_PA	8.91
3651	Opata_184278_PstIMseI_PA	8.91
3652	Opata_185159_PstIMseI_PA	8.91
3653	Opata_2086541_PstIMseI_PA	8.91
3654	Opata_216340_PstIMseI_PA	8.91
3655	Opata_2226027_PstIMseI_PA	8.91
3656	Opata_2226773_PstIMseI_PA	8.91
3657	Opata_233777_PstIMseI_PA	8.91
3658	Opata_233920_PstIMseI_PA	8.91
3659	Opata_245723_PstIMseI_PA	8.91
3660	Opata_2691563_PstIMseI_PA	8.91
3661	Opata_325653_PstIMseI_PA	8.91
3662	Opata_408842_PstIMseI_PA	8.91
3663	Opata_418428_PstIMseI_PA	8.91
3664	Opata_4285093_PstIMseI_PA	8.91
3665	Opata_572576_PstIMseI_PA	8.91
3666	Opata_640228_PstIMseI_PA	8.91
3667	Opata_71120_PstIMseI_PA	8.91
3668	Opata_71598_PstIMseI_PA	8.91
3669	Opata_729612_PstIMseI_PA	8.91
3670	Opata_739064_PstIMseI_PA	8.91
3671	Opata_784339_PstIMseI_PA	8.91
3672	Opata_833577_PstIMseI_PA	8.91
3673	Opata_868208_PstIMseI_PA	8.91
3674	Opata_898921_PstIMseI_PA	8.91
3675	Opata_909486_PstIMseI_PA	8.91
3676	Opata_952735_PstIMseI_PA	8.91
3677	Opata_989403_PstIMseI_PA	8.91
3678	M6_3220470_PstIMspI_PA	8.91
3679	Opata_1331815_PstIMspI_PA	8.91
3680	Opata_1351099_PstIMspI_PA	8.91
3681	Opata_1499246_PstIMspI_PA	8.91
3682	Opata_1607137_PstIMspI_PA	8.91
3683	Opata_1610217_PstIMspI_PA	8.91
3684	Opata_1613696_PstIMspI_PA	8.91
3685	Opata_1679335_PstIMspI_PA	8.91
3686	Opata_1801540_PstIMspI_PA	8.91
3687	Opata_1833992_PstIMspI_PA	8.91
3688	Opata_1899305_PstIMspI_PA	8.91
3689	Opata_1908842_PstIMspI_PA	8.91
3690	Opata_1970383_PstIMspI_PA	8.91
3691	Opata_2004950_PstIMspI_PA	8.91
3692	Opata_2039519_PstIMspI_PA	8.91
3693	Opata_2084478_PstIMspI_PA	8.91
3694	Opata_2107826_PstIMspI_PA	8.91
3695	Opata_2417356_PstIMspI_PA	8.91
3696	Opata_2486362_PstIMspI_PA	8.91
3697	Opata_2581510_PstIMspI_PA	8.91
3698	Opata_2594675_PstIMspI_PA	8.91
3699	Opata_2601504_PstIMspI_PA	8.91
3700	Opata_2627080_PstIMspI_PA	8.91
3701	Opata_2694638_PstIMspI_PA	8.91
3702	Opata_2739500_PstIMspI_PA	8.91
3703	Opata_2789045_PstIMspI_PA	8.91
3704	Opata_2835792_PstIMspI_PA	8.91
3705	Opata_2941874_PstIMspI_PA	8.91
3706	Opata_2979363_PstIMspI_PA	8.91
3707	Opata_314558_PstIMspI_PA	8.91
3708	Opata_3219451_PstIMspI_PA	8.91
3709	Opata_3365186_PstIMspI_PA	8.91
3710	Opata_3398927_PstIMspI_PA	8.91
3711	Opata_3488680_PstIMspI_PA	8.91
3712	Opata_3564810_PstIMspI_PA	8.91
3713	Opata_364831_PstIMspI_PA	8.91
3714	Opata_3695807_PstIMspI_PA	8.91
3715	Opata_376638_PstIMspI_PA	8.91
3716	Opata_3823609_PstIMspI_PA	8.91
3717	Opata_3858351_PstIMspI_PA	8.91
3718	Opata_4049676_PstIMspI_PA	8.91
3719	Opata_425115_PstIMspI_PA	8.91
3720	Opata_474536_PstIMspI_PA	8.91
3721	Opata_480724_PstIMspI_PA	8.91
3722	Opata_706689_PstIMspI_PA	8.91
3723	Opata_780989_PstIMspI_PA	8.91
3724	Opata_789910_PstIMspI_PA	8.91
3725	Opata_838184_PstIMspI_PA	8.91
3726	M6_163961_PstIMseI_PA	8.91
3727	M6_2257836_PstIMseI_PA	8.91
3728	M6_2629254_PstIMseI_PA	8.91
3729	M6_334981_PstIMseI_PA	8.91
3730	M6_4016704_PstIMseI_PA	8.91
3731	M6_424358_PstIMseI_PA	8.91
3732	M6_445034_PstIMseI_PA	8.91
3733	M6_780174_PstIMseI_PA	8.91
3734	M6_1615782_PstIMspI_PA	8.91
3735	M6_2620199_PstIMspI_PA	8.91
3736	M6_2704703_PstIMspI_PA	8.91
3737	M6_2972644_PstIMspI_PA	8.91
3738	M6_574094_PstIMspI_PA	8.91
3739	M6_942808_PstIMspI_PA	8.91
3740	Opata_2127739_PstIMspI_PA	8.91
3741	Opata_104446_PstIMseI_PA	8.91
3742	Opata_14047_PstIMseI_PA	8.91
3743	Opata_906950_PstIMseI_PA	8.91
3744	M6_1937889_PstIMspI_PA	8.91
3745	M6_530920_PstIMspI_PA	8.91
3746	Opata_1714427_PstIMspI_PA	8.91
3747	Opata_1724995_PstIMspI_PA	8.91
3748	Opata_1799787_PstIMspI_PA	8.91
3749	Opata_2319730_PstIMspI_PA	8.91
3750	Opata_2330127_PstIMspI_PA	8.91
3751	Opata_2825541_PstIMspI_PA	8.91
3752	Opata_4041768_PstIMspI_PA	8.91
3753	Opata_443748_PstIMspI_PA	8.91
3754	Opata_814103_PstIMspI_PA	8.91
3755	Opata_259892_PstIMspI_PA	8.91
3756	Opata_3408227_PstIMspI_PA	8.91
3757	Opata_841119_PstIMspI_PA	8.91
3758	M6_1538412_PstIMseI_PA	8.91
3759	M6_2276690_PstIMseI_PA	8.91
3760	M6_3956628_PstIMseI_PA	8.91
3761	Opata_103610_PstIMseI_PA	8.91
3762	Opata_137048_PstIMseI_PA	8.91
3763	Opata_147692_PstIMseI_PA	8.91
3764	Opata_316730_PstIMseI_PA	8.91
3765	Opata_372150_PstIMseI_PA	8.91
3766	Opata_4115971_PstIMseI_PA	8.91
3767	Opata_4126342_PstIMseI_PA	8.91
3768	Opata_422092_PstIMseI_PA	8.91
3769	Opata_505632_PstIMseI_PA	8.91
3770	Opata_865647_PstIMseI_PA	8.91
3771	M6_1404434_PstIMspI_PA	8.91
3772	M6_20435_PstIMspI_PA	8.91
3773	M6_2449351_PstIMspI_PA	8.91
3774	M6_2463919_PstIMspI_PA	8.91
3775	M6_378288_PstIMspI_PA	8.91
3776	M6_445049_PstIMspI_PA	8.91
3777	M6_495463_PstIMspI_PA	8.91
3778	M6_500304_PstIMspI_PA	8.91
3779	M6_534643_PstIMspI_PA	8.91
3780	Opata_1431793_PstIMspI_PA	8.91
3781	Opata_1631288_PstIMspI_PA	8.91
3782	Opata_1818781_PstIMspI_PA	8.91
3783	Opata_2179415_PstIMspI_PA	8.91
3784	Opata_3177675_PstIMspI_PA	8.91
3785	Opata_940869_PstIMspI_PA	8.91
3786	M6_151635_PstIMseI_PA	8.91
3787	Opata_1021008_PstIMseI_PA	8.91
3788	Opata_1112889_PstIMseI_PA	8.91
3789	Opata_217662_PstIMseI_PA	8.91
3790	Opata_2251828_PstIMseI_PA	8.91
3791	Opata_408387_PstIMseI_PA	8.91
3792	Opata_604068_PstIMseI_PA	8.91
3793	Opata_682129_PstIMseI_PA	8.91
3794	Opata_699009_PstIMseI_PA	8.91
3795	Opata_713095_PstIMseI_PA	8.91
3796	Opata_721449_PstIMseI_PA	8.91
3797	Opata_729565_PstIMseI_PA	8.91
3798	Opata_95906_PstIMseI_PA	8.91
3799	M6_1224653_PstIMspI_PA	8.91
3800	M6_1423542_PstIMspI_PA	8.91
3801	M6_1432249_PstIMspI_PA	8.91
3802	M6_2772712_PstIMspI_PA	8.91
3803	M6_3182907_PstIMspI_PA	8.91
3804	M6_3472932_PstIMspI_PA	8.91
3805	M6_437491_PstIMspI_PA	8.91
3806	M6_697886_PstIMspI_PA	8.91
3807	M6_709437_PstIMspI_PA	8.91
3808	M6_748488_PstIMspI_PA	8.91
3809	M6_859899_PstIMspI_PA	8.91
3810	M6_873780_PstIMspI_PA	8.91
3811	Opata_1325089_PstIMspI_PA	8.91
3812	Opata_1450099_PstIMspI_PA	8.91
3813	Opata_1480510_PstIMspI_PA	8.91
3814	Opata_1744052_PstIMspI_PA	8.91
3815	Opata_2009699_PstIMspI_PA	8.91
3816	Opata_2310159_PstIMspI_PA	8.91
3817	Opata_239890_PstIMspI_PA	8.91
3818	Opata_240073_PstIMspI_PA	8.91
3819	Opata_247359_PstIMspI_PA	8.91
3820	Opata_2752333_PstIMspI_PA	8.91
3821	Opata_3696711_PstIMspI_PA	8.91
3822	Opata_1065397_PstIMseI_PA	8.91
3823	Opata_108374_PstIMseI_PA	8.91
3824	Opata_1112208_PstIMseI_PA	8.91
3825	Opata_1133337_PstIMseI_PA	8.91
3826	Opata_1141735_PstIMseI_PA	8.91
3827	Opata_11849_PstIMseI_PA	8.91
3828	Opata_1366645_PstIMseI_PA	8.91
3829	Opata_1408771_PstIMseI_PA	8.91
3830	Opata_1441131_PstIMseI_PA	8.91
3831	Opata_151153_PstIMseI_PA	8.91
3832	Opata_181053_PstIMseI_PA	8.91
3833	Opata_1836384_PstIMseI_PA	8.91
3834	Opata_1873521_PstIMseI_PA	8.91
3835	Opata_188288_PstIMseI_PA	8.91
3836	Opata_2244160_PstIMseI_PA	8.91
3837	Opata_2593655_PstIMseI_PA	8.91
3838	Opata_264745_PstIMseI_PA	8.91
3839	Opata_31543_PstIMseI_PA	8.91
3840	Opata_427357_PstIMseI_PA	8.91
3841	Opata_4531_PstIMseI_PA	8.91
3842	Opata_481317_PstIMseI_PA	8.91
3843	Opata_568675_PstIMseI_PA	8.91
3844	Opata_581869_PstIMseI_PA	8.91
3845	Opata_685060_PstIMseI_PA	8.91
3846	Opata_75160_PstIMseI_PA	8.91
3847	Opata_845081_PstIMseI_PA	8.91
3848	Opata_886030_PstIMseI_PA	8.91
3849	Opata_928187_PstIMseI_PA	8.91
3850	Opata_1375279_PstIMspI_PA	8.91
3851	Opata_1422369_PstIMspI_PA	8.91
3852	Opata_1656074_PstIMspI_PA	8.91
3853	Opata_1659285_PstIMspI_PA	8.91
3854	Opata_1769348_PstIMspI_PA	8.91
3855	Opata_1774900_PstIMspI_PA	8.91
3856	Opata_1920063_PstIMspI_PA	8.91
3857	Opata_2038316_PstIMspI_PA	8.91
3858	Opata_2076029_PstIMspI_PA	8.91
3859	Opata_2131241_PstIMspI_PA	8.91
3860	Opata_2158107_PstIMspI_PA	8.91
3861	Opata_2242309_PstIMspI_PA	8.91
3862	Opata_2321523_PstIMspI_PA	8.91
3863	Opata_240066_PstIMspI_PA	8.91
3864	Opata_2414171_PstIMspI_PA	8.91
3865	Opata_274275_PstIMspI_PA	8.91
3866	Opata_2812899_PstIMspI_PA	8.91
3867	Opata_3039625_PstIMspI_PA	8.91
3868	Opata_3041921_PstIMspI_PA	8.91
3869	Opata_311336_PstIMspI_PA	8.91
3870	Opata_3266822_PstIMspI_PA	8.91
3871	Opata_3284609_PstIMspI_PA	8.91
3872	Opata_3511941_PstIMspI_PA	8.91
3873	Opata_3534981_PstIMspI_PA	8.91
3874	Opata_3583151_PstIMspI_PA	8.91
3875	Opata_3765456_PstIMspI_PA	8.91
3876	Opata_3786454_PstIMspI_PA	8.91
3877	Opata_4140473_PstIMspI_PA	8.91
3878	Opata_511158_PstIMspI_PA	8.91
3879	Opata_699332_PstIMspI_PA	8.91
3880	Opata_752230_PstIMspI_PA	8.91
3881	Opata_785697_PstIMspI_PA	8.91
3882	Opata_960850_PstIMspI_PA	8.91
3883	Opata_1300156_32_PstIMseI_SNP	8.91
3884	Opata_1168089_PstIMluI_PA	8.91
3885	Opata_2606738_PstIMluI_PA	8.91
3886	Opata_907298_PstIMluI_PA	8.91
3887	M6_1007017_PstIMseI_PA	8.91
3888	M6_1012353_PstIMseI_PA	8.91
3889	M6_1032694_PstIMseI_PA	8.91
3890	M6_1072199_PstIMseI_PA	8.91
3891	M6_1257616_PstIMseI_PA	8.91
3892	M6_1282072_PstIMseI_PA	8.91
3893	M6_1309301_PstIMseI_PA	8.91
3894	M6_1314818_PstIMseI_PA	8.91
3895	M6_137615_PstIMseI_PA	8.91
3896	M6_1514434_PstIMseI_PA	8.91
3897	M6_1531070_PstIMseI_PA	8.91
3898	M6_1647926_PstIMseI_PA	8.91
3899	M6_1666751_PstIMseI_PA	8.91
3900	M6_179908_PstIMseI_PA	8.91
3901	M6_214820_PstIMseI_PA	8.91
3902	M6_2165733_PstIMseI_PA	8.91
3903	M6_2428124_PstIMseI_PA	8.91
3904	M6_2440676_PstIMseI_PA	8.91
3905	M6_2590296_PstIMseI_PA	8.91
3906	M6_2631600_PstIMseI_PA	8.91
3907	M6_2790057_PstIMseI_PA	8.91
3908	M6_28_PstIMseI_PA	8.91
3909	M6_295567_PstIMseI_PA	8.91
3910	M6_3267674_PstIMseI_PA	8.91
3911	M6_3335833_PstIMseI_PA	8.91
3912	M6_3575260_PstIMseI_PA	8.91
3913	M6_397084_PstIMseI_PA	8.91
3914	M6_467428_PstIMseI_PA	8.91
3915	M6_51348_PstIMseI_PA	8.91
3916	M6_515440_PstIMseI_PA	8.91
3917	M6_521523_PstIMseI_PA	8.91
3918	M6_648814_PstIMseI_PA	8.91
3919	M6_668203_PstIMseI_PA	8.91
3920	M6_723840_PstIMseI_PA	8.91
3921	M6_726853_PstIMseI_PA	8.91
3922	M6_768904_PstIMseI_PA	8.91
3923	Opata_102142_PstIMseI_PA	8.91
3924	Opata_1065467_PstIMseI_PA	8.91
3925	Opata_1090860_PstIMseI_PA	8.91
3926	Opata_1137065_PstIMseI_PA	8.91
3927	Opata_1254599_PstIMseI_PA	8.91
3928	Opata_129691_PstIMseI_PA	8.91
3929	Opata_1641565_PstIMseI_PA	8.91
3930	Opata_1714990_PstIMseI_PA	8.91
3931	Opata_188766_PstIMseI_PA	8.91
3932	Opata_197682_PstIMseI_PA	8.91
3933	Opata_285266_PstIMseI_PA	8.91
3934	Opata_295414_PstIMseI_PA	8.91
3935	Opata_3577969_PstIMseI_PA	8.91
3936	Opata_381738_PstIMseI_PA	8.91
3937	Opata_413040_PstIMseI_PA	8.91
3938	Opata_4212490_PstIMseI_PA	8.91
3939	Opata_424975_PstIMseI_PA	8.91
3940	Opata_4265705_PstIMseI_PA	8.91
3941	Opata_525404_PstIMseI_PA	8.91
3942	Opata_525419_PstIMseI_PA	8.91
3943	Opata_540010_PstIMseI_PA	8.91
3944	Opata_563211_PstIMseI_PA	8.91
3945	Opata_576504_PstIMseI_PA	8.91
3946	Opata_604661_PstIMseI_PA	8.91
3947	Opata_61408_PstIMseI_PA	8.91
3948	Opata_628693_PstIMseI_PA	8.91
3949	Opata_634309_PstIMseI_PA	8.91
3950	Opata_665116_PstIMseI_PA	8.91
3951	Opata_689311_PstIMseI_PA	8.91
3952	Opata_69545_PstIMseI_PA	8.91
3953	Opata_727196_PstIMseI_PA	8.91
3954	Opata_750516_PstIMseI_PA	8.91
3955	Opata_800097_PstIMseI_PA	8.91
3956	Opata_889887_PstIMseI_PA	8.91
3957	Opata_980714_PstIMseI_PA	8.91
3958	M6_1007631_PstIMspI_PA	8.91
3959	M6_1033150_PstIMspI_PA	8.91
3960	M6_1037330_PstIMspI_PA	8.91
3961	M6_1058326_PstIMspI_PA	8.91
3962	M6_1065333_PstIMspI_PA	8.91
3963	M6_1067568_PstIMspI_PA	8.91
3964	M6_1082629_PstIMspI_PA	8.91
3965	M6_1092154_PstIMspI_PA	8.91
3966	M6_1113187_PstIMspI_PA	8.91
3967	M6_1114264_PstIMspI_PA	8.91
3968	M6_1121075_PstIMspI_PA	8.91
3969	M6_1190828_PstIMspI_PA	8.91
3970	M6_1203901_PstIMspI_PA	8.91
3971	M6_1226697_PstIMspI_PA	8.91
3972	M6_1228156_PstIMspI_PA	8.91
3973	M6_1308599_PstIMspI_PA	8.91
3974	M6_1319264_PstIMspI_PA	8.91
3975	M6_1357782_PstIMspI_PA	8.91
3976	M6_1411817_PstIMspI_PA	8.91
3977	M6_1477635_PstIMspI_PA	8.91
3978	M6_1518411_PstIMspI_PA	8.91
3979	M6_1641113_PstIMspI_PA	8.91
3980	M6_1709249_PstIMspI_PA	8.91
3981	M6_1730262_PstIMspI_PA	8.91
3982	M6_1734471_PstIMspI_PA	8.91
3983	M6_1738939_PstIMspI_PA	8.91
3984	M6_1795338_PstIMspI_PA	8.91
3985	M6_1804317_PstIMspI_PA	8.91
3986	M6_1814694_PstIMspI_PA	8.91
3987	M6_1841886_PstIMspI_PA	8.91
3988	M6_1849596_PstIMspI_PA	8.91
3989	M6_1910210_PstIMspI_PA	8.91
3990	M6_1949344_PstIMspI_PA	8.91
3991	M6_1988411_PstIMspI_PA	8.91
3992	M6_2126714_PstIMspI_PA	8.91
3993	M6_2144089_PstIMspI_PA	8.91
3994	M6_2154952_PstIMspI_PA	8.91
3995	M6_22068_PstIMspI_PA	8.91
3996	M6_2210197_PstIMspI_PA	8.91
3997	M6_2303033_PstIMspI_PA	8.91
3998	M6_2328066_PstIMspI_PA	8.91
3999	M6_235697_PstIMspI_PA	8.91
4000	M6_2360580_PstIMspI_PA	8.91
4001	M6_2375335_PstIMspI_PA	8.91
4002	M6_2441501_PstIMspI_PA	8.91
4003	M6_2452271_PstIMspI_PA	8.91
4004	M6_2709877_PstIMspI_PA	8.91
4005	M6_2762350_PstIMspI_PA	8.91
4006	M6_2807417_PstIMspI_PA	8.91
4007	M6_2817317_PstIMspI_PA	8.91
4008	M6_2866654_PstIMspI_PA	8.91
4009	M6_2884204_PstIMspI_PA	8.91
4010	M6_2921080_PstIMspI_PA	8.91
4011	M6_2922358_PstIMspI_PA	8.91
4012	M6_2996620_PstIMspI_PA	8.91
4013	M6_3022776_PstIMspI_PA	8.91
4014	M6_3050440_PstIMspI_PA	8.91
4015	M6_3058389_PstIMspI_PA	8.91
4016	M6_3088385_PstIMspI_PA	8.91
4017	M6_3171787_PstIMspI_PA	8.91
4018	M6_321694_PstIMspI_PA	8.91
4019	M6_324122_PstIMspI_PA	8.91
4020	M6_3285252_PstIMspI_PA	8.91
4021	M6_328708_PstIMspI_PA	8.91
4022	M6_3302256_PstIMspI_PA	8.91
4023	M6_3359614_PstIMspI_PA	8.91
4024	M6_3360758_PstIMspI_PA	8.91
4025	M6_3402866_PstIMspI_PA	8.91
4026	M6_343394_PstIMspI_PA	8.91
4027	M6_3447280_PstIMspI_PA	8.91
4028	M6_3496994_PstIMspI_PA	8.91
4029	M6_352496_PstIMspI_PA	8.91
4030	M6_3526252_PstIMspI_PA	8.91
4031	M6_3569216_PstIMspI_PA	8.91
4032	M6_357330_PstIMspI_PA	8.91
4033	M6_357607_PstIMspI_PA	8.91
4034	M6_361243_PstIMspI_PA	8.91
4035	M6_381101_PstIMspI_PA	8.91
4036	M6_404678_PstIMspI_PA	8.91
4037	M6_409663_PstIMspI_PA	8.91
4038	M6_41162_PstIMspI_PA	8.91
4039	M6_417048_PstIMspI_PA	8.91
4040	M6_429325_PstIMspI_PA	8.91
4041	M6_441568_PstIMspI_PA	8.91
4042	M6_458901_PstIMspI_PA	8.91
4043	M6_482400_PstIMspI_PA	8.91
4044	M6_507680_PstIMspI_PA	8.91
4045	M6_508808_PstIMspI_PA	8.91
4046	M6_515391_PstIMspI_PA	8.91
4047	M6_519801_PstIMspI_PA	8.91
4048	M6_534370_PstIMspI_PA	8.91
4049	M6_537408_PstIMspI_PA	8.91
4050	M6_551046_PstIMspI_PA	8.91
4051	M6_652525_PstIMspI_PA	8.91
4052	M6_680267_PstIMspI_PA	8.91
4053	M6_686856_PstIMspI_PA	8.91
4054	M6_701835_PstIMspI_PA	8.91
4055	M6_724741_PstIMspI_PA	8.91
4056	M6_753666_PstIMspI_PA	8.91
4057	M6_794856_PstIMspI_PA	8.91
4058	M6_804073_PstIMspI_PA	8.91
4059	M6_815966_PstIMspI_PA	8.91
4060	M6_817385_PstIMspI_PA	8.91
4061	M6_835087_PstIMspI_PA	8.91
4062	M6_835273_PstIMspI_PA	8.91
4063	M6_835915_PstIMspI_PA	8.91
4064	M6_853746_PstIMspI_PA	8.91
4065	M6_863941_PstIMspI_PA	8.91
4066	M6_885239_PstIMspI_PA	8.91
4067	M6_897640_PstIMspI_PA	8.91
4068	M6_940247_PstIMspI_PA	8.91
4069	M6_943903_PstIMspI_PA	8.91
4070	M6_958698_PstIMspI_PA	8.91
4071	M6_959891_PstIMspI_PA	8.91
4072	M6_974275_PstIMspI_PA	8.91
4073	M6_990966_PstIMspI_PA	8.91
4074	Opata_1536423_PstIMspI_PA	8.91
4075	Opata_1660643_PstIMspI_PA	8.91
4076	Opata_1748296_PstIMspI_PA	8.91
4077	Opata_1817716_PstIMspI_PA	8.91
4078	Opata_2031653_PstIMspI_PA	8.91
4079	Opata_2148417_PstIMspI_PA	8.91
4080	Opata_2326033_PstIMspI_PA	8.91
4081	Opata_233505_PstIMspI_PA	8.91
4082	Opata_2822839_PstIMspI_PA	8.91
4083	Opata_2836403_PstIMspI_PA	8.91
4084	Opata_2899251_PstIMspI_PA	8.91
4085	Opata_3044810_PstIMspI_PA	8.91
4086	Opata_3084996_PstIMspI_PA	8.91
4087	Opata_313721_PstIMspI_PA	8.91
4088	Opata_3176304_PstIMspI_PA	8.91
4089	Opata_3389386_PstIMspI_PA	8.91
4090	Opata_3423011_PstIMspI_PA	8.91
4091	Opata_368129_PstIMspI_PA	8.91
4092	Opata_370477_PstIMspI_PA	8.91
4093	Opata_3745410_PstIMspI_PA	8.91
4094	Opata_3971937_PstIMspI_PA	8.91
4095	Opata_4104174_PstIMspI_PA	8.91
4096	Opata_4153299_PstIMspI_PA	8.91
4097	Opata_501727_PstIMspI_PA	8.91
4098	Opata_628171_PstIMspI_PA	8.91
4099	Opata_658438_PstIMspI_PA	8.91
4100	Opata_748487_PstIMspI_PA	8.91
4101	Opata_902643_PstIMspI_PA	8.91
4102	Opata_914377_PstIMspI_PA	8.91
4103	Opata_1048361_53_PstIMseI_SNP	8.91
4104	Opata_1019718_PstIMseI_PA	8.91
4105	Opata_1024_PstIMseI_PA	8.91
4106	Opata_2076687_PstIMseI_PA	8.91
4107	Opata_254918_PstIMseI_PA	8.91
4108	Opata_72844_PstIMseI_PA	8.91
4109	Opata_740129_PstIMseI_PA	8.91
4110	Opata_96532_PstIMseI_PA	8.91
4111	M6_1561896_PstIMspI_PA	8.91
4112	M6_715504_PstIMspI_PA	8.91
4113	M6_748837_PstIMspI_PA	8.91
4114	M6_931274_PstIMspI_PA	8.91
4115	Opata_2565403_PstIMspI_PA	8.91
4116	Opata_2824804_PstIMspI_PA	8.91
4117	Opata_859951_PstIMspI_PA	8.91
4118	Opata_1063954_PstIMseI_PA	8.91
4119	Opata_1297618_PstIMseI_PA	8.91
4120	Opata_4257428_PstIMseI_PA	8.91
4121	Opata_775960_PstIMseI_PA	8.91
4122	M6_548036_PstIMspI_PA	8.91
4123	M6_276268_PstIMluI_PA	8.91
4124	M6_427837_PstIMluI_PA	8.91
4125	M6_56328_PstIMluI_PA	8.91
4126	M6_1003496_PstIMseI_PA	8.91
4127	M6_1007728_PstIMseI_PA	8.91
4128	M6_1018820_PstIMseI_PA	8.91
4129	M6_1026148_PstIMseI_PA	8.91
4130	M6_1048324_PstIMseI_PA	8.91
4131	M6_1052764_PstIMseI_PA	8.91
4132	M6_105367_PstIMseI_PA	8.91
4133	M6_1066834_PstIMseI_PA	8.91
4134	M6_1085445_PstIMseI_PA	8.91
4135	M6_1103962_PstIMseI_PA	8.91
4136	M6_1116948_PstIMseI_PA	8.91
4137	M6_1138367_PstIMseI_PA	8.91
4138	M6_1183612_PstIMseI_PA	8.91
4139	M6_1185261_PstIMseI_PA	8.91
4140	M6_1191690_PstIMseI_PA	8.91
4141	M6_1213176_PstIMseI_PA	8.91
4142	M6_1242066_PstIMseI_PA	8.91
4143	M6_1248789_PstIMseI_PA	8.91
4144	M6_1248911_PstIMseI_PA	8.91
4145	M6_1265086_PstIMseI_PA	8.91
4146	M6_1295865_PstIMseI_PA	8.91
4147	M6_1304591_PstIMseI_PA	8.91
4148	M6_1349005_PstIMseI_PA	8.91
4149	M6_1362621_PstIMseI_PA	8.91
4150	M6_1371237_PstIMseI_PA	8.91
4151	M6_1391707_PstIMseI_PA	8.91
4152	M6_1415252_PstIMseI_PA	8.91
4153	M6_1423452_PstIMseI_PA	8.91
4154	M6_1472052_PstIMseI_PA	8.91
4155	M6_149263_PstIMseI_PA	8.91
4156	M6_150175_PstIMseI_PA	8.91
4157	M6_1511452_PstIMseI_PA	8.91
4158	M6_152953_PstIMseI_PA	8.91
4159	M6_153597_PstIMseI_PA	8.91
4160	M6_154183_PstIMseI_PA	8.91
4161	M6_156025_PstIMseI_PA	8.91
4162	M6_1571606_PstIMseI_PA	8.91
4163	M6_1632279_PstIMseI_PA	8.91
4164	M6_174596_PstIMseI_PA	8.91
4165	M6_175422_PstIMseI_PA	8.91
4166	M6_178617_PstIMseI_PA	8.91
4167	M6_1799437_PstIMseI_PA	8.91
4168	M6_182994_PstIMseI_PA	8.91
4169	M6_1848941_PstIMseI_PA	8.91
4170	M6_1884188_PstIMseI_PA	8.91
4171	M6_204046_PstIMseI_PA	8.91
4172	M6_205375_PstIMseI_PA	8.91
4173	M6_214342_PstIMseI_PA	8.91
4174	M6_2199858_PstIMseI_PA	8.91
4175	M6_222353_PstIMseI_PA	8.91
4176	M6_2316121_PstIMseI_PA	8.91
4177	M6_231714_PstIMseI_PA	8.91
4178	M6_2334741_PstIMseI_PA	8.91
4179	M6_2369019_PstIMseI_PA	8.91
4180	M6_2422951_PstIMseI_PA	8.91
4181	M6_243445_PstIMseI_PA	8.91
4182	M6_2444817_PstIMseI_PA	8.91
4183	M6_2501832_PstIMseI_PA	8.91
4184	M6_2542541_PstIMseI_PA	8.91
4185	M6_2544402_PstIMseI_PA	8.91
4186	M6_2559392_PstIMseI_PA	8.91
4187	M6_25929_PstIMseI_PA	8.91
4188	M6_2774952_PstIMseI_PA	8.91
4189	M6_278627_PstIMseI_PA	8.91
4190	M6_284965_PstIMseI_PA	8.91
4191	M6_287627_PstIMseI_PA	8.91
4192	M6_299881_PstIMseI_PA	8.91
4193	M6_3191049_PstIMseI_PA	8.91
4194	M6_319411_PstIMseI_PA	8.91
4195	M6_3259137_PstIMseI_PA	8.91
4196	M6_3265012_PstIMseI_PA	8.91
4197	M6_3275258_PstIMseI_PA	8.91
4198	M6_334019_PstIMseI_PA	8.91
4199	M6_336110_PstIMseI_PA	8.91
4200	M6_3385259_PstIMseI_PA	8.91
4201	M6_348574_PstIMseI_PA	8.91
4202	M6_3529300_PstIMseI_PA	8.91
4203	M6_3586756_PstIMseI_PA	8.91
4204	M6_363608_PstIMseI_PA	8.91
4205	M6_366911_PstIMseI_PA	8.91
4206	M6_371741_PstIMseI_PA	8.91
4207	M6_3769085_PstIMseI_PA	8.91
4208	M6_379087_PstIMseI_PA	8.91
4209	M6_383404_PstIMseI_PA	8.91
4210	M6_3870683_PstIMseI_PA	8.91
4211	M6_388562_PstIMseI_PA	8.91
4212	M6_390818_PstIMseI_PA	8.91
4213	M6_396826_PstIMseI_PA	8.91
4214	M6_3990390_PstIMseI_PA	8.91
4215	M6_4006175_PstIMseI_PA	8.91
4216	M6_4024_PstIMseI_PA	8.91
4217	M6_404682_PstIMseI_PA	8.91
4218	M6_4088601_PstIMseI_PA	8.91
4219	M6_414749_PstIMseI_PA	8.91
4220	M6_42053_PstIMseI_PA	8.91
4221	M6_4257128_PstIMseI_PA	8.91
4222	M6_4296451_PstIMseI_PA	8.91
4223	M6_448279_PstIMseI_PA	8.91
4224	M6_449487_PstIMseI_PA	8.91
4225	M6_450297_PstIMseI_PA	8.91
4226	M6_458171_PstIMseI_PA	8.91
4227	M6_477643_PstIMseI_PA	8.91
4228	M6_488697_PstIMseI_PA	8.91
4229	M6_48964_PstIMseI_PA	8.91
4230	M6_498961_PstIMseI_PA	8.91
4231	M6_509615_PstIMseI_PA	8.91
4232	M6_509847_PstIMseI_PA	8.91
4233	M6_519130_PstIMseI_PA	8.91
4234	M6_524660_PstIMseI_PA	8.91
4235	M6_551867_PstIMseI_PA	8.91
4236	M6_553152_PstIMseI_PA	8.91
4237	M6_553155_PstIMseI_PA	8.91
4238	M6_560430_PstIMseI_PA	8.91
4239	M6_576928_PstIMseI_PA	8.91
4240	M6_58242_PstIMseI_PA	8.91
4241	M6_584913_PstIMseI_PA	8.91
4242	M6_590415_PstIMseI_PA	8.91
4243	M6_619301_PstIMseI_PA	8.91
4244	M6_635201_PstIMseI_PA	8.91
4245	M6_639317_PstIMseI_PA	8.91
4246	M6_639519_PstIMseI_PA	8.91
4247	M6_659586_PstIMseI_PA	8.91
4248	M6_662008_PstIMseI_PA	8.91
4249	M6_674656_PstIMseI_PA	8.91
4250	M6_674992_PstIMseI_PA	8.91
4251	M6_701688_PstIMseI_PA	8.91
4252	M6_703958_PstIMseI_PA	8.91
4253	M6_71523_PstIMseI_PA	8.91
4254	M6_721085_PstIMseI_PA	8.91
4255	M6_73078_PstIMseI_PA	8.91
4256	M6_794501_PstIMseI_PA	8.91
4257	M6_80009_PstIMseI_PA	8.91
4258	M6_80479_PstIMseI_PA	8.91
4259	M6_818482_PstIMseI_PA	8.91
4260	M6_82353_PstIMseI_PA	8.91
4261	M6_826821_PstIMseI_PA	8.91
4262	M6_845179_PstIMseI_PA	8.91
4263	M6_849127_PstIMseI_PA	8.91
4264	M6_853223_PstIMseI_PA	8.91
4265	M6_869534_PstIMseI_PA	8.91
4266	M6_883919_PstIMseI_PA	8.91
4267	M6_909139_PstIMseI_PA	8.91
4268	M6_916323_PstIMseI_PA	8.91
4269	M6_923302_PstIMseI_PA	8.91
4270	M6_92338_PstIMseI_PA	8.91
4271	M6_961076_PstIMseI_PA	8.91
4272	M6_101908_PstIMspI_PA	8.91
4273	M6_1034328_PstIMspI_PA	8.91
4274	M6_1037891_PstIMspI_PA	8.91
4275	M6_1097790_PstIMspI_PA	8.91
4276	M6_1098314_PstIMspI_PA	8.91
4277	M6_1135914_PstIMspI_PA	8.91
4278	M6_1174156_PstIMspI_PA	8.91
4279	M6_1182056_PstIMspI_PA	8.91
4280	M6_1234167_PstIMspI_PA	8.91
4281	M6_1235525_PstIMspI_PA	8.91
4282	M6_1236791_PstIMspI_PA	8.91
4283	M6_1241400_PstIMspI_PA	8.91
4284	M6_1273016_PstIMspI_PA	8.91
4285	M6_128974_PstIMspI_PA	8.91
4286	M6_1293414_PstIMspI_PA	8.91
4287	M6_1293640_PstIMspI_PA	8.91
4288	M6_1321073_PstIMspI_PA	8.91
4289	M6_1327588_PstIMspI_PA	8.91
4290	M6_1327758_PstIMspI_PA	8.91
4291	M6_1329837_PstIMspI_PA	8.91
4292	M6_1332444_PstIMspI_PA	8.91
4293	M6_1347204_PstIMspI_PA	8.91
4294	M6_1356067_PstIMspI_PA	8.91
4295	M6_1374336_PstIMspI_PA	8.91
4296	M6_1387215_PstIMspI_PA	8.91
4297	M6_1398282_PstIMspI_PA	8.91
4298	M6_1408953_PstIMspI_PA	8.91
4299	M6_1430171_PstIMspI_PA	8.91
4300	M6_145951_PstIMspI_PA	8.91
4301	M6_1522754_PstIMspI_PA	8.91
4302	M6_1595908_PstIMspI_PA	8.91
4303	M6_1641479_PstIMspI_PA	8.91
4304	M6_1672010_PstIMspI_PA	8.91
4305	M6_1674926_PstIMspI_PA	8.91
4306	M6_169278_PstIMspI_PA	8.91
4307	M6_1696208_PstIMspI_PA	8.91
4308	M6_1697517_PstIMspI_PA	8.91
4309	M6_1712151_PstIMspI_PA	8.91
4310	M6_1782094_PstIMspI_PA	8.91
4311	M6_1811190_PstIMspI_PA	8.91
4312	M6_1830098_PstIMspI_PA	8.91
4313	M6_1840217_PstIMspI_PA	8.91
4314	M6_1867189_PstIMspI_PA	8.91
4315	M6_1897035_PstIMspI_PA	8.91
4316	M6_1923986_PstIMspI_PA	8.91
4317	M6_1928202_PstIMspI_PA	8.91
4318	M6_1944691_PstIMspI_PA	8.91
4319	M6_1981131_PstIMspI_PA	8.91
4320	M6_1990428_PstIMspI_PA	8.91
4321	M6_199046_PstIMspI_PA	8.91
4322	M6_2002980_PstIMspI_PA	8.91
4323	M6_2024254_PstIMspI_PA	8.91
4324	M6_2035611_PstIMspI_PA	8.91
4325	M6_2046685_PstIMspI_PA	8.91
4326	M6_2077187_PstIMspI_PA	8.91
4327	M6_2121329_PstIMspI_PA	8.91
4328	M6_2159239_PstIMspI_PA	8.91
4329	M6_2160478_PstIMspI_PA	8.91
4330	M6_2173143_PstIMspI_PA	8.91
4331	M6_2181507_PstIMspI_PA	8.91
4332	M6_2251362_PstIMspI_PA	8.91
4333	M6_2256847_PstIMspI_PA	8.91
4334	M6_2273265_PstIMspI_PA	8.91
4335	M6_2302221_PstIMspI_PA	8.91
4336	M6_2310171_PstIMspI_PA	8.91
4337	M6_2346113_PstIMspI_PA	8.91
4338	M6_2420956_PstIMspI_PA	8.91
4339	M6_2460841_PstIMspI_PA	8.91
4340	M6_2501814_PstIMspI_PA	8.91
4341	M6_2533347_PstIMspI_PA	8.91
4342	M6_2547268_PstIMspI_PA	8.91
4343	M6_2564246_PstIMspI_PA	8.91
4344	M6_2574074_PstIMspI_PA	8.91
4345	M6_2599715_PstIMspI_PA	8.91
4346	M6_259989_PstIMspI_PA	8.91
4347	M6_2624440_PstIMspI_PA	8.91
4348	M6_2684522_PstIMspI_PA	8.91
4349	M6_2707671_PstIMspI_PA	8.91
4350	M6_2723816_PstIMspI_PA	8.91
4351	M6_2745992_PstIMspI_PA	8.91
4352	M6_2811600_PstIMspI_PA	8.91
4353	M6_2831736_PstIMspI_PA	8.91
4354	M6_2869585_PstIMspI_PA	8.91
4355	M6_2877946_PstIMspI_PA	8.91
4356	M6_2933189_PstIMspI_PA	8.91
4357	M6_3004745_PstIMspI_PA	8.91
4358	M6_303367_PstIMspI_PA	8.91
4359	M6_3050685_PstIMspI_PA	8.91
4360	M6_3100030_PstIMspI_PA	8.91
4361	M6_3152071_PstIMspI_PA	8.91
4362	M6_3157721_PstIMspI_PA	8.91
4363	M6_315840_PstIMspI_PA	8.91
4364	M6_3187989_PstIMspI_PA	8.91
4365	M6_3236213_PstIMspI_PA	8.91
4366	M6_3244456_PstIMspI_PA	8.91
4367	M6_3250419_PstIMspI_PA	8.91
4368	M6_3265497_PstIMspI_PA	8.91
4369	M6_3301470_PstIMspI_PA	8.91
4370	M6_3331016_PstIMspI_PA	8.91
4371	M6_336268_PstIMspI_PA	8.91
4372	M6_339174_PstIMspI_PA	8.91
4373	M6_3400856_PstIMspI_PA	8.91
4374	M6_3416793_PstIMspI_PA	8.91
4375	M6_3464313_PstIMspI_PA	8.91
4376	M6_3465999_PstIMspI_PA	8.91
4377	M6_3518829_PstIMspI_PA	8.91
4378	M6_3581433_PstIMspI_PA	8.91
4379	M6_361414_PstIMspI_PA	8.91
4380	M6_365049_PstIMspI_PA	8.91
4381	M6_377415_PstIMspI_PA	8.91
4382	M6_380866_PstIMspI_PA	8.91
4383	M6_384401_PstIMspI_PA	8.91
4384	M6_386399_PstIMspI_PA	8.91
4385	M6_391477_PstIMspI_PA	8.91
4386	M6_402026_PstIMspI_PA	8.91
4387	M6_426834_PstIMspI_PA	8.91
4388	M6_43216_PstIMspI_PA	8.91
4389	M6_440210_PstIMspI_PA	8.91
4390	M6_440426_PstIMspI_PA	8.91
4391	M6_441690_PstIMspI_PA	8.91
4392	M6_446936_PstIMspI_PA	8.91
4393	M6_459269_PstIMspI_PA	8.91
4394	M6_481388_PstIMspI_PA	8.91
4395	M6_485622_PstIMspI_PA	8.91
4396	M6_489407_PstIMspI_PA	8.91
4397	M6_501792_PstIMspI_PA	8.91
4398	M6_507479_PstIMspI_PA	8.91
4399	M6_514048_PstIMspI_PA	8.91
4400	M6_515841_PstIMspI_PA	8.91
4401	M6_516239_PstIMspI_PA	8.91
4402	M6_551734_PstIMspI_PA	8.91
4403	M6_577288_PstIMspI_PA	8.91
4404	M6_577763_PstIMspI_PA	8.91
4405	M6_60563_PstIMspI_PA	8.91
4406	M6_616187_PstIMspI_PA	8.91
4407	M6_617923_PstIMspI_PA	8.91
4408	M6_620176_PstIMspI_PA	8.91
4409	M6_625217_PstIMspI_PA	8.91
4410	M6_628906_PstIMspI_PA	8.91
4411	M6_634076_PstIMspI_PA	8.91
4412	M6_653199_PstIMspI_PA	8.91
4413	M6_659201_PstIMspI_PA	8.91
4414	M6_671798_PstIMspI_PA	8.91
4415	M6_672888_PstIMspI_PA	8.91
4416	M6_673491_PstIMspI_PA	8.91
4417	M6_680110_PstIMspI_PA	8.91
4418	M6_690677_PstIMspI_PA	8.91
4419	M6_690700_PstIMspI_PA	8.91
4420	M6_691736_PstIMspI_PA	8.91
4421	M6_693493_PstIMspI_PA	8.91
4422	M6_698141_PstIMspI_PA	8.91
4423	M6_722000_PstIMspI_PA	8.91
4424	M6_723097_PstIMspI_PA	8.91
4425	M6_727432_PstIMspI_PA	8.91
4426	M6_728202_PstIMspI_PA	8.91
4427	M6_737331_PstIMspI_PA	8.91
4428	M6_738461_PstIMspI_PA	8.91
4429	M6_766350_PstIMspI_PA	8.91
4430	M6_766889_PstIMspI_PA	8.91
4431	M6_770113_PstIMspI_PA	8.91
4432	M6_774015_PstIMspI_PA	8.91
4433	M6_775301_PstIMspI_PA	8.91
4434	M6_779341_PstIMspI_PA	8.91
4435	M6_782811_PstIMspI_PA	8.91
4436	M6_810386_PstIMspI_PA	8.91
4437	M6_824572_PstIMspI_PA	8.91
4438	M6_828713_PstIMspI_PA	8.91
4439	M6_866897_PstIMspI_PA	8.91
4440	M6_882372_PstIMspI_PA	8.91
4441	M6_890654_PstIMspI_PA	8.91
4442	M6_895801_PstIMspI_PA	8.91
4443	M6_912161_PstIMspI_PA	8.91
4444	M6_912829_PstIMspI_PA	8.91
4445	M6_936672_PstIMspI_PA	8.91
4446	M6_945701_PstIMspI_PA	8.91
4447	M6_966274_PstIMspI_PA	8.91
4448	M6_984550_PstIMspI_PA	8.91
4449	M6_987192_PstIMspI_PA	8.91
4450	M6_991837_PstIMspI_PA	8.91
4451	M6_994190_PstIMspI_PA	8.91
4452	M6_999847_PstIMspI_PA	8.91
4453	Opata_3926484_PstIMspI_PA	8.91
4454	Opata_722003_85_PstIMseI_SNP	8.91
4455	M6_315429_PstIMluI_PA	8.91
4456	M6_1212665_PstIMseI_PA	8.91
4457	M6_1271912_PstIMseI_PA	8.91
4458	M6_1450811_PstIMseI_PA	8.91
4459	M6_156563_PstIMseI_PA	8.91
4460	M6_1571600_PstIMseI_PA	8.91
4461	M6_1664277_PstIMseI_PA	8.91
4462	M6_1750266_PstIMseI_PA	8.91
4463	M6_1859557_PstIMseI_PA	8.91
4464	M6_1883051_PstIMseI_PA	8.91
4465	M6_193590_PstIMseI_PA	8.91
4466	M6_197791_PstIMseI_PA	8.91
4467	M6_2415353_PstIMseI_PA	8.91
4468	M6_241933_PstIMseI_PA	8.91
4469	M6_3155416_PstIMseI_PA	8.91
4470	M6_3408807_PstIMseI_PA	8.91
4471	M6_441163_PstIMseI_PA	8.91
4472	M6_513547_PstIMseI_PA	8.91
4473	M6_570924_PstIMseI_PA	8.91
4474	M6_590333_PstIMseI_PA	8.91
4475	M6_794778_PstIMseI_PA	8.91
4476	M6_799971_PstIMseI_PA	8.91
4477	M6_1056038_PstIMspI_PA	8.91
4478	M6_1228143_PstIMspI_PA	8.91
4479	M6_1306426_PstIMspI_PA	8.91
4480	M6_1470501_PstIMspI_PA	8.91
4481	M6_1659054_PstIMspI_PA	8.91
4482	M6_1688766_PstIMspI_PA	8.91
4483	M6_1780831_PstIMspI_PA	8.91
4484	M6_1855157_PstIMspI_PA	8.91
4485	M6_2276800_PstIMspI_PA	8.91
4486	M6_2613733_PstIMspI_PA	8.91
4487	M6_2804767_PstIMspI_PA	8.91
4488	M6_3012242_PstIMspI_PA	8.91
4489	M6_3063314_PstIMspI_PA	8.91
4490	M6_3075826_PstIMspI_PA	8.91
4491	M6_3197293_PstIMspI_PA	8.91
4492	M6_3401506_PstIMspI_PA	8.91
4493	M6_3441350_PstIMspI_PA	8.91
4494	M6_3557324_PstIMspI_PA	8.91
4495	M6_3595504_PstIMspI_PA	8.91
4496	M6_432947_PstIMspI_PA	8.91
4497	M6_522989_PstIMspI_PA	8.91
4498	M6_562272_PstIMspI_PA	8.91
4499	M6_704918_PstIMspI_PA	8.91
4500	M6_708185_PstIMspI_PA	8.91
4501	M6_746594_PstIMspI_PA	8.91
4502	M6_831702_PstIMspI_PA	8.91
4503	M6_846234_PstIMspI_PA	8.91
4504	Opata_106645_PstIMseI_PA	8.91
4505	Opata_113346_PstIMseI_PA	8.91
4506	Opata_1246585_PstIMseI_PA	8.91
4507	Opata_323480_PstIMseI_PA	8.91
4508	Opata_358337_PstIMseI_PA	8.91
4509	Opata_704179_PstIMseI_PA	8.91
4510	Opata_122492_PstIMspI_PA	8.91
4511	Opata_1669721_PstIMspI_PA	8.91
4512	Opata_2014223_PstIMspI_PA	8.91
4513	Opata_3789751_PstIMspI_PA	8.91
4514	Opata_447414_PstIMspI_PA	8.91
4515	Opata_56275_PstIMspI_PA	8.91
4516	Opata_76363_PstIMspI_PA	8.91
4517	Opata_1482369_PstIMseI_PA	8.91
4518	Opata_206396_PstIMseI_PA	8.91
4519	Opata_2724562_PstIMseI_PA	8.91
4520	Opata_1103905_PstIMspI_PA	8.91
4521	Opata_1491835_PstIMspI_PA	8.91
4522	Opata_1514595_PstIMspI_PA	8.91
4523	Opata_231733_PstIMspI_PA	8.91
4524	Opata_390032_PstIMspI_PA	8.91
4525	M6_1128995_PstIMseI_PA	8.91
4526	M6_1244589_PstIMseI_PA	8.91
4527	M6_352247_PstIMseI_PA	8.91
4528	M6_502433_PstIMseI_PA	8.91
4529	M6_549157_PstIMseI_PA	8.91
4530	M6_703507_PstIMseI_PA	8.91
4531	M6_739647_PstIMseI_PA	8.91
4532	M6_926411_PstIMseI_PA	8.91
4533	M6_1129528_PstIMspI_PA	8.91
4534	M6_1158428_PstIMspI_PA	8.91
4535	M6_1603331_PstIMspI_PA	8.91
4536	M6_345888_PstIMspI_PA	8.91
4537	M6_620294_PstIMspI_PA	8.91
4538	M6_681153_PstIMspI_PA	8.91
4539	M6_936843_PstIMspI_PA	8.91
4540	M6_2417633_PstIMseI_PA	8.91
4541	M6_2646372_PstIMseI_PA	8.91
4542	M6_3053708_PstIMseI_PA	8.91
4543	M6_332032_PstIMseI_PA	8.91
4544	M6_3371704_PstIMseI_PA	8.91
4545	M6_3593102_PstIMseI_PA	8.91
4546	M6_3938742_PstIMseI_PA	8.91
4547	M6_616919_PstIMseI_PA	8.91
4548	M6_1075635_PstIMspI_PA	8.91
4549	M6_2356502_PstIMspI_PA	8.91
4550	M6_240018_PstIMspI_PA	8.91
4551	M6_2726661_PstIMspI_PA	8.91
4552	M6_3384643_PstIMspI_PA	8.91
4553	M6_392875_PstIMspI_PA	8.91
4554	M6_754765_PstIMspI_PA	8.91
4555	M6_1345344_PstIMseI_PA	8.91
4556	M6_205283_PstIMseI_PA	8.91
4557	M6_2174356_PstIMseI_PA	8.91
4558	M6_2715707_PstIMseI_PA	8.91
4559	M6_27281_PstIMseI_PA	8.91
4560	M6_573494_PstIMseI_PA	8.91
4561	M6_62709_PstIMseI_PA	8.91
4562	M6_639514_PstIMseI_PA	8.91
4563	M6_711549_PstIMseI_PA	8.91
4564	M6_1032090_PstIMspI_PA	8.91
4565	M6_1161144_PstIMspI_PA	8.91
4566	M6_1390661_PstIMspI_PA	8.91
4567	M6_1474339_PstIMspI_PA	8.91
4568	M6_1762701_PstIMspI_PA	8.91
4569	M6_2154834_PstIMspI_PA	8.91
4570	M6_2398757_PstIMspI_PA	8.91
4571	M6_3163857_PstIMspI_PA	8.91
4572	M6_3183554_PstIMspI_PA	8.91
4573	M6_3203333_PstIMspI_PA	8.91
4574	M6_332532_PstIMspI_PA	8.91
4575	M6_334962_PstIMspI_PA	8.91
4576	M6_377497_PstIMspI_PA	8.91
4577	M6_386001_PstIMspI_PA	8.91
4578	M6_557052_PstIMspI_PA	8.91
4579	M6_589034_PstIMspI_PA	8.91
4580	M6_591490_PstIMspI_PA	8.91
4581	M6_793716_PstIMspI_PA	8.91
4582	M6_852396_PstIMspI_PA	8.91
4583	M6_874708_PstIMspI_PA	8.91
4584	Opata_1274979_PstIMspI_PA	8.91
4585	Opata_1767399_PstIMspI_PA	8.91
4586	Opata_2026048_PstIMspI_PA	8.91
4587	Opata_2137929_PstIMspI_PA	8.91
4588	Opata_3707473_PstIMspI_PA	8.91
4589	Opata_588433_PstIMspI_PA	8.91
4590	Opata_957392_PstIMspI_PA	8.91
4591	M6_3110146_PstIMspI_PA	8.91
4592	M6_397589_PstIMspI_PA	8.91
4593	M6_488663_PstIMspI_PA	8.91
4594	Opata_2819725_PstIMluI_PA	8.91
4595	M6_1025086_PstIMseI_PA	8.91
4596	M6_1276855_PstIMseI_PA	8.91
4597	M6_1344010_PstIMseI_PA	8.91
4598	M6_3738680_PstIMseI_PA	8.91
4599	Opata_1324936_PstIMseI_PA	8.91
4600	Opata_1340138_PstIMseI_PA	8.91
4601	Opata_2814517_PstIMseI_PA	8.91
4602	Opata_3115872_PstIMseI_PA	8.91
4603	Opata_3503038_PstIMseI_PA	8.91
4604	Opata_905222_PstIMseI_PA	8.91
4605	M6_2247379_PstIMspI_PA	8.91
4606	M6_2567003_PstIMspI_PA	8.91
4607	M6_607895_PstIMspI_PA	8.91
4608	Opata_1022790_PstIMspI_PA	8.91
4609	Opata_1336934_PstIMspI_PA	8.91
4610	Opata_1382104_PstIMspI_PA	8.91
4611	Opata_156815_PstIMspI_PA	8.91
4612	Opata_1965309_PstIMspI_PA	8.91
4613	Opata_2053585_PstIMspI_PA	8.91
4614	Opata_2141051_PstIMspI_PA	8.91
4615	Opata_3028011_PstIMspI_PA	8.91
4616	Opata_3655182_PstIMspI_PA	8.91
4617	Opata_529582_PstIMspI_PA	8.91
4618	Opata_761186_PstIMspI_PA	8.91
4619	Opata_933747_PstIMspI_PA	8.91
4620	Opata_96035_PstIMspI_PA	8.91
4621	M6_629869_PstIMluI_PA	8.91
4622	M6_1139528_PstIMseI_PA	8.91
4623	M6_1155925_PstIMseI_PA	8.91
4624	M6_1347974_PstIMseI_PA	8.91
4625	M6_1394663_PstIMseI_PA	8.91
4626	M6_170984_PstIMseI_PA	8.91
4627	M6_195687_PstIMseI_PA	8.91
4628	M6_213051_PstIMseI_PA	8.91
4629	M6_264548_PstIMseI_PA	8.91
4630	M6_2649008_PstIMseI_PA	8.91
4631	M6_2688323_PstIMseI_PA	8.91
4632	M6_2753530_PstIMseI_PA	8.91
4633	M6_2833032_PstIMseI_PA	8.91
4634	M6_29089_PstIMseI_PA	8.91
4635	M6_41473_PstIMseI_PA	8.91
4636	M6_547372_PstIMseI_PA	8.91
4637	M6_560024_PstIMseI_PA	8.91
4638	M6_599465_PstIMseI_PA	8.91
4639	M6_608634_PstIMseI_PA	8.91
4640	M6_737853_PstIMseI_PA	8.91
4641	M6_754714_PstIMseI_PA	8.91
4642	M6_763054_PstIMseI_PA	8.91
4643	M6_800107_PstIMseI_PA	8.91
4644	M6_901775_PstIMseI_PA	8.91
4645	M6_951894_PstIMseI_PA	8.91
4646	M6_990217_PstIMseI_PA	8.91
4647	Opata_844826_PstIMseI_PA	8.91
4648	M6_1005820_PstIMspI_PA	8.91
4649	M6_1033428_PstIMspI_PA	8.91
4650	M6_1092608_PstIMspI_PA	8.91
4651	M6_1205262_PstIMspI_PA	8.91
4652	M6_1273017_PstIMspI_PA	8.91
4653	M6_1276213_PstIMspI_PA	8.91
4654	M6_1310839_PstIMspI_PA	8.91
4655	M6_1350497_PstIMspI_PA	8.91
4656	M6_1370029_PstIMspI_PA	8.91
4657	M6_1448944_PstIMspI_PA	8.91
4658	M6_1510558_PstIMspI_PA	8.91
4659	M6_1557498_PstIMspI_PA	8.91
4660	M6_1736494_PstIMspI_PA	8.91
4661	M6_1803597_PstIMspI_PA	8.91
4662	M6_1860683_PstIMspI_PA	8.91
4663	M6_1931525_PstIMspI_PA	8.91
4664	M6_1945755_PstIMspI_PA	8.91
4665	M6_2146441_PstIMspI_PA	8.91
4666	M6_2146680_PstIMspI_PA	8.91
4667	M6_2149302_PstIMspI_PA	8.91
4668	M6_2254312_PstIMspI_PA	8.91
4669	M6_2321665_PstIMspI_PA	8.91
4670	M6_247160_PstIMspI_PA	8.91
4671	M6_2566071_PstIMspI_PA	8.91
4672	M6_2694227_PstIMspI_PA	8.91
4673	M6_2866266_PstIMspI_PA	8.91
4674	M6_2909749_PstIMspI_PA	8.91
4675	M6_2973917_PstIMspI_PA	8.91
4676	M6_3050397_PstIMspI_PA	8.91
4677	M6_3088305_PstIMspI_PA	8.91
4678	M6_3398464_PstIMspI_PA	8.91
4679	M6_3425596_PstIMspI_PA	8.91
4680	M6_354730_PstIMspI_PA	8.91
4681	M6_3554771_PstIMspI_PA	8.91
4682	M6_3600012_PstIMspI_PA	8.91
4683	M6_396093_PstIMspI_PA	8.91
4684	M6_407598_PstIMspI_PA	8.91
4685	M6_417713_PstIMspI_PA	8.91
4686	M6_446364_PstIMspI_PA	8.91
4687	M6_618517_PstIMspI_PA	8.91
4688	M6_735595_PstIMspI_PA	8.91
4689	M6_774778_PstIMspI_PA	8.91
4690	M6_820046_PstIMspI_PA	8.91
4691	M6_837352_PstIMspI_PA	8.91
4692	M6_862286_PstIMspI_PA	8.91
4693	M6_987235_PstIMspI_PA	8.91
4694	Opata_1198660_PstIMspI_PA	8.91
4695	Opata_1317414_PstIMspI_PA	8.91
4696	Opata_1748249_PstIMspI_PA	8.91
4697	Opata_1828341_PstIMspI_PA	8.91
4698	Opata_1880777_PstIMspI_PA	8.91
4699	Opata_3732465_PstIMspI_PA	8.91
4700	Opata_777510_PstIMspI_PA	8.91
4701	M6_1170834_PstIMseI_PA	8.91
4702	M6_1893581_PstIMseI_PA	8.91
4703	M6_1932821_PstIMseI_PA	8.91
4704	M6_2717741_PstIMseI_PA	8.91
4705	M6_2745599_PstIMseI_PA	8.91
4706	M6_298375_PstIMseI_PA	8.91
4707	M6_33488_PstIMseI_PA	8.91
4708	M6_399268_PstIMseI_PA	8.91
4709	M6_4128754_PstIMseI_PA	8.91
4710	M6_834335_PstIMseI_PA	8.91
4711	M6_1032976_PstIMspI_PA	8.91
4712	M6_1053787_PstIMspI_PA	8.91
4713	M6_1244461_PstIMspI_PA	8.91
4714	M6_1284671_PstIMspI_PA	8.91
4715	M6_1406643_PstIMspI_PA	8.91
4716	M6_1458477_PstIMspI_PA	8.91
4717	M6_2291519_PstIMspI_PA	8.91
4718	M6_2296617_PstIMspI_PA	8.91
4719	M6_2428599_PstIMspI_PA	8.91
4720	M6_2460070_PstIMspI_PA	8.91
4721	M6_2543751_PstIMspI_PA	8.91
4722	M6_2580778_PstIMspI_PA	8.91
4723	M6_3009700_PstIMspI_PA	8.91
4724	M6_3056970_PstIMspI_PA	8.91
4725	M6_678337_PstIMspI_PA	8.91
4726	M6_812033_PstIMspI_PA	8.91
4727	M6_845815_PstIMspI_PA	8.91
4728	Opata_161127_PstIMspI_PA	8.91
4729	Opata_200857_PstIMspI_PA	8.91
4730	Opata_2750731_PstIMspI_PA	8.91
4731	Opata_371134_PstIMseI_PA	8.91
4732	Opata_418396_PstIMseI_PA	8.91
4733	M6_1141900_PstIMspI_PA	8.91
4734	M6_1442967_PstIMspI_PA	8.91
4735	M6_2298763_PstIMspI_PA	8.91
4736	M6_3522263_PstIMspI_PA	8.91
4737	M6_549085_PstIMspI_PA	8.91
4738	Opata_3122886_PstIMspI_PA	8.91
4739	Opata_1179518_PstIMseI_PA	8.91
4740	Opata_1381550_PstIMseI_PA	8.91
4741	Opata_18952_PstIMseI_PA	8.91
4742	Opata_2091160_PstIMseI_PA	8.91
4743	Opata_210331_PstIMseI_PA	8.91
4744	Opata_30468_PstIMseI_PA	8.91
4745	Opata_374593_PstIMseI_PA	8.91
4746	Opata_48776_PstIMseI_PA	8.91
4747	Opata_913297_PstIMseI_PA	8.91
4748	Opata_1501870_PstIMspI_PA	8.91
4749	Opata_1814908_PstIMspI_PA	8.91
4750	Opata_1870071_PstIMspI_PA	8.91
4751	Opata_284606_PstIMspI_PA	8.91
4752	Opata_2975592_PstIMspI_PA	8.91
4753	Opata_3816740_PstIMspI_PA	8.91
4754	Opata_633443_PstIMspI_PA	8.91
4755	M6_2052658_PstIMseI_PA	8.91
4756	M6_756079_PstIMseI_PA	8.91
4757	Opata_4456541_PstIMseI_PA	8.91
4758	M6_1430501_PstIMseI_PA	8.91
4759	M6_743796_PstIMseI_PA	8.91
4760	Opata_3904064_PstIMseI_PA	8.91
4761	Opata_577240_PstIMseI_PA	8.91
4762	Opata_792759_PstIMseI_PA	8.91
4763	M6_2947119_PstIMspI_PA	8.91
4764	Opata_509829_PstIMspI_PA	8.91
4765	M6_1122355_PstIMseI_PA	8.91
4766	M6_130532_PstIMseI_PA	8.91
4767	M6_1525791_PstIMspI_PA	8.91
4768	M6_1562991_PstIMspI_PA	8.91
4769	Opata_2339881_PstIMspI_PA	8.91
4770	Opata_2863725_PstIMspI_PA	8.91
4771	Opata_2445434_PstIMseI_PA	8.91
4772	Opata_4215776_PstIMseI_PA	8.91
4773	Opata_866646_PstIMseI_PA	8.91
4774	Opata_1194183_PstIMspI_PA	8.91
4775	Opata_1384090_PstIMspI_PA	8.91
4776	Opata_1525398_PstIMspI_PA	8.91
4777	Opata_2392567_PstIMspI_PA	8.91
4778	Opata_3225554_PstIMspI_PA	8.91
4779	Opata_3643530_PstIMspI_PA	8.91
4780	Opata_3878516_PstIMspI_PA	8.91
4781	M6_2733005_PstIMseI_PA	8.91
4782	M6_2819428_PstIMspI_PA	8.91
4783	M6_761020_PstIMspI_PA	8.91
4784	Opata_1171150_PstIMluI_PA	8.91
4785	M6_2347085_PstIMseI_PA	8.91
4786	Opata_1019923_PstIMseI_PA	8.91
4787	Opata_2017099_PstIMseI_PA	8.91
4788	Opata_211209_PstIMseI_PA	8.91
4789	Opata_2977632_PstIMseI_PA	8.91
4790	Opata_578343_PstIMseI_PA	8.91
4791	M6_1225710_PstIMspI_PA	8.91
4792	M6_2026689_PstIMspI_PA	8.91
4793	M6_2368018_PstIMspI_PA	8.91
4794	M6_2418470_PstIMspI_PA	8.91
4795	M6_3277652_PstIMspI_PA	8.91
4796	M6_344228_PstIMspI_PA	8.91
4797	M6_889245_PstIMspI_PA	8.91
4798	Opata_1943726_PstIMspI_PA	8.91
4799	Opata_2909649_PstIMspI_PA	8.91
4800	Opata_2963077_PstIMspI_PA	8.91
4801	Opata_847715_PstIMspI_PA	8.91
4802	Opata_2038533_PstIMluI_PA	8.91
4803	Opata_2847122_PstIMluI_PA	8.91
4804	M6_346483_PstIMseI_PA	8.91
4805	M6_792385_PstIMseI_PA	8.91
4806	Opata_1023922_PstIMseI_PA	8.91
4807	Opata_1384124_PstIMseI_PA	8.91
4808	M6_3271605_PstIMspI_PA	8.91
4809	M6_421576_PstIMspI_PA	8.91
4810	Opata_2534426_PstIMspI_PA	8.91
4811	Opata_333406_PstIMspI_PA	8.91
4812	Opata_445969_PstIMspI_PA	8.91
4813	Opata_732938_PstIMspI_PA	8.91
4814	Opata_1227779_PstIMseI_PA	8.91
4815	Opata_960515_PstIMseI_PA	8.91
4816	Opata_966235_PstIMseI_PA	8.91
4817	Opata_256678_PstIMspI_PA	8.91
4818	Opata_4114152_PstIMspI_PA	8.91
4819	Opata_2277136_PstIMspI_PA	8.91
4820	Opata_1292209_PstIMluI_PA	8.91
4821	Opata_2449217_PstIMseI_PA	8.91
4822	Opata_2488326_PstIMseI_PA	8.91
4823	Opata_652015_PstIMseI_PA	8.91
4824	Opata_1109250_PstIMspI_PA	8.91
4825	Opata_3070566_PstIMspI_PA	8.91
4826	Opata_3151901_PstIMspI_PA	8.91
4827	Opata_3434020_PstIMspI_PA	8.91
4828	Opata_370754_PstIMspI_PA	8.91
4829	Opata_3973280_PstIMspI_PA	8.91
4830	Opata_576763_PstIMspI_PA	8.91
4831	Opata_839587_PstIMspI_PA	8.91
4832	M6_2819402_PstIMspI_PA	8.91
4833	Opata_1182886_PstIMspI_PA	8.91
4834	Opata_1398261_PstIMspI_PA	8.91
4835	Opata_1481738_PstIMspI_PA	8.91
4836	Opata_1225138_PstIMseI_PA	8.91
4837	Opata_345420_PstIMspI_PA	8.91
4838	Opata_2935327_PstIMspI_PA	8.91
4839	Opata_1877647_PstIMseI_PA	8.91
4840	M6_1106164_PstIMspI_PA	8.91
4841	M6_811365_PstIMseI_PA	8.91
4842	M6_1171888_PstIMspI_PA	8.91
4843	M6_1455087_PstIMspI_PA	8.91
4844	M6_1901769_PstIMspI_PA	8.91
4845	M6_2310524_PstIMspI_PA	8.91
4846	M6_3079738_PstIMspI_PA	8.91
4847	M6_3235267_PstIMspI_PA	8.91
4848	M6_3346925_PstIMspI_PA	8.91
4849	M6_445995_PstIMspI_PA	8.91
4850	M6_538306_PstIMspI_PA	8.91
4851	M6_653962_PstIMspI_PA	8.91
4852	M6_797900_PstIMspI_PA	8.91
4853	M6_881175_PstIMspI_PA	8.91
4854	Opata_250352_PstIMspI_PA	8.91
4855	Opata_598687_PstIMspI_PA	8.91
4856	Opata_382722_PstIMspI_PA	8.91
4857	Opata_611123_PstIMspI_PA	8.91
4858	Opata_185017_PstIMseI_PA	8.91
4859	M6_1198731_PstIMspI_PA	8.91
4860	M6_765920_PstIMspI_PA	8.91
4861	M6_1102461_PstIMspI_PA	8.91
4862	Opata_2799557_PstIMluI_PA	8.91
4863	Opata_282888_PstIMseI_PA	8.91
4864	Opata_1123158_PstIMspI_PA	8.91
4865	Opata_1788671_PstIMspI_PA	8.91
4866	M6_2504913_PstIMspI_PA	8.91
4867	Opata_723478_PstIMseI_PA	8.91
4868	Opata_1594076_PstIMseI_PA	8.91
4869	Opata_1630360_PstIMseI_PA	8.91
4870	Opata_3452356_PstIMseI_PA	8.91
4871	Opata_4120562_PstIMseI_PA	8.91
4872	Opata_1077018_PstIMspI_PA	8.91
4873	Opata_1150390_PstIMspI_PA	8.91
4874	Opata_1156620_PstIMspI_PA	8.91
4875	Opata_1212623_PstIMspI_PA	8.91
4876	Opata_1299927_PstIMspI_PA	8.91
4877	Opata_1472213_PstIMspI_PA	8.91
4878	Opata_1473148_PstIMspI_PA	8.91
4879	Opata_1502638_PstIMspI_PA	8.91
4880	Opata_1551867_PstIMspI_PA	8.91
4881	Opata_1626305_PstIMspI_PA	8.91
4882	Opata_1635618_PstIMspI_PA	8.91
4883	Opata_1656863_PstIMspI_PA	8.91
4884	Opata_1688439_PstIMspI_PA	8.91
4885	Opata_1694764_PstIMspI_PA	8.91
4886	Opata_1715346_PstIMspI_PA	8.91
4887	Opata_1757831_PstIMspI_PA	8.91
4888	Opata_1766679_PstIMspI_PA	8.91
4889	Opata_1829830_PstIMspI_PA	8.91
4890	Opata_1832176_PstIMspI_PA	8.91
4891	Opata_1907996_PstIMspI_PA	8.91
4892	Opata_2003417_PstIMspI_PA	8.91
4893	Opata_2016159_PstIMspI_PA	8.91
4894	Opata_2054863_PstIMspI_PA	8.91
4895	Opata_2083527_PstIMspI_PA	8.91
4896	Opata_2144672_PstIMspI_PA	8.91
4897	Opata_2146841_PstIMspI_PA	8.91
4898	Opata_2159202_PstIMspI_PA	8.91
4899	Opata_220278_PstIMspI_PA	8.91
4900	Opata_2284125_PstIMspI_PA	8.91
4901	Opata_2333263_PstIMspI_PA	8.91
4902	Opata_241689_PstIMspI_PA	8.91
4903	Opata_2554039_PstIMspI_PA	8.91
4904	Opata_258862_PstIMspI_PA	8.91
4905	Opata_264706_PstIMspI_PA	8.91
4906	Opata_2672351_PstIMspI_PA	8.91
4907	Opata_274675_PstIMspI_PA	8.91
4908	Opata_2798170_PstIMspI_PA	8.91
4909	Opata_2909791_PstIMspI_PA	8.91
4910	Opata_2931324_PstIMspI_PA	8.91
4911	Opata_3067190_PstIMspI_PA	8.91
4912	Opata_3122263_PstIMspI_PA	8.91
4913	Opata_3195770_PstIMspI_PA	8.91
4914	Opata_3219299_PstIMspI_PA	8.91
4915	Opata_325018_PstIMspI_PA	8.91
4916	Opata_3264819_PstIMspI_PA	8.91
4917	Opata_3268746_PstIMspI_PA	8.91
4918	Opata_3274365_PstIMspI_PA	8.91
4919	Opata_3471918_PstIMspI_PA	8.91
4920	Opata_3592325_PstIMspI_PA	8.91
4921	Opata_3634909_PstIMspI_PA	8.91
4922	Opata_3675986_PstIMspI_PA	8.91
4923	Opata_3763065_PstIMspI_PA	8.91
4924	Opata_3839124_PstIMspI_PA	8.91
4925	Opata_3854221_PstIMspI_PA	8.91
4926	Opata_397883_PstIMspI_PA	8.91
4927	Opata_4100623_PstIMspI_PA	8.91
4928	Opata_413683_PstIMspI_PA	8.91
4929	Opata_4171654_PstIMspI_PA	8.91
4930	Opata_4190849_PstIMspI_PA	8.91
4931	Opata_4245049_PstIMspI_PA	8.91
4932	Opata_4254950_PstIMspI_PA	8.91
4933	Opata_456494_PstIMspI_PA	8.91
4934	Opata_464023_PstIMspI_PA	8.91
4935	Opata_520034_PstIMspI_PA	8.91
4936	Opata_523018_PstIMspI_PA	8.91
4937	Opata_530166_PstIMspI_PA	8.91
4938	Opata_530226_PstIMspI_PA	8.91
4939	Opata_604135_PstIMspI_PA	8.91
4940	Opata_618449_PstIMspI_PA	8.91
4941	Opata_669026_PstIMspI_PA	8.91
4942	Opata_709269_PstIMspI_PA	8.91
4943	Opata_828184_PstIMspI_PA	8.91
4944	Opata_836685_PstIMspI_PA	8.91
4945	Opata_887724_PstIMspI_PA	8.91
4946	Opata_924636_PstIMspI_PA	8.91
4947	Opata_952247_PstIMspI_PA	8.91
4948	M6_2491010_PstIMspI_PA	8.91
4949	M6_857499_PstIMseI_PA	8.91
4950	Opata_2779186_PstIMseI_PA	8.91
4951	Opata_1224047_PstIMspI_PA	8.91
4952	Opata_3355449_PstIMspI_PA	8.91
4953	Opata_868703_PstIMspI_PA	8.91
4954	Opata_773863_PstIMseI_PA	8.91
4955	Opata_1088720_PstIMspI_PA	8.91
4956	M6_1596714_PstIMseI_PA	8.91
4957	Opata_2896091_PstIMseI_PA	8.91
4958	M6_1692073_PstIMspI_PA	8.91
4959	M6_1696090_PstIMspI_PA	8.91
4960	M6_2634718_PstIMspI_PA	8.91
4961	M6_2666343_PstIMspI_PA	8.91
4962	Opata_2014487_PstIMspI_PA	8.91
4963	Opata_2840851_PstIMspI_PA	8.91
4964	Opata_1104973_PstIMseI_PA	8.91
4965	Opata_4476198_PstIMseI_PA	8.91
4966	Opata_1201195_PstIMspI_PA	8.91
4967	Opata_2733007_PstIMspI_PA	8.91
4968	Opata_3407768_PstIMspI_PA	8.91
4969	M6_757869_PstIMspI_PA	8.91
4970	BS00065732_51	8.91
4971	Tdurum_contig71099_245	8.91
4972	RAC875_rep_c114631_389	8.91
4973	RAC875_c43191_473	8.91
4974	BobWhite_rep_c50066_63	8.91
4975	Kukri_c46276_63	8.91
4976	GENE-3622_277	8.91
4977	GENE-3277_145	8.91
4978	Excalibur_rep_c104354_205	8.91
4979	TA015732-1144	8.91
4980	Kukri_c60322_490	8.91
4981	1012701	8.96
4982	1052685	8.96
4983	1263453	8.96
4984	1082019	8.97
4985	1103457	8.97
4986	RAC875_c33933_350	9
4987	1130949	9.08
4988	3938983	9.08
4989	3950575	9.08
4990	4406752	9.08
4991	4409040	9.08
4992	Excalibur_c34354_316	9.11
4993	3064487	9.13
4994	1055781	9.17
4995	4005425	9.21
4996	3222302	9.24
4997	3026935	9.25
4998	3030106	9.25
4999	Tdurum_contig9387_219	9.27
5000	1085028	9.29
5001	Opata_1096359_33_PstIMseI_SNP	9.29
5002	Opata_27955_51_PstIMseI_SNP	9.29
5003	Opata_27955_55_PstIMseI_SNP	9.29
5004	Opata_3070085_26_PstIMspI_SNP	9.29
5005	Opata_431120_58_PstIMspI_SNP	9.29
5006	Opata_828723_55_PstIMseI_SNP	9.29
5007	Opata_828723_69_PstIMseI_SNP	9.29
5008	Opata_369359_7_PstIMspI_SNP	9.29
5009	M6_1241707_PstIMseI_PA	9.29
5010	M6_217490_PstIMseI_PA	9.29
5011	M6_850065_PstIMseI_PA	9.29
5012	M6_1327246_PstIMspI_PA	9.29
5013	M6_719185_PstIMspI_PA	9.29
5014	M6_2378561_PstIMluI_PA	9.29
5015	M6_3753955_PstIMseI_PA	9.29
5016	M6_482526_PstIMseI_PA	9.29
5017	M6_579041_PstIMseI_PA	9.29
5018	M6_1198994_PstIMseI_PA	9.29
5019	M6_1289118_PstIMseI_PA	9.29
5020	M6_1797459_PstIMspI_PA	9.29
5021	M6_317208_PstIMseI_PA	9.29
5022	M6_1739418_PstIMspI_PA	9.29
5023	M6_1814862_PstIMspI_PA	9.29
5024	M6_308314_PstIMseI_PA	9.29
5025	M6_1022935_PstIMseI_PA	9.31
5026	M6_151128_PstIMseI_PA	9.31
5027	M6_169146_PstIMseI_PA	9.31
5028	M6_2036062_PstIMseI_PA	9.31
5029	M6_317539_PstIMseI_PA	9.31
5030	M6_3615882_PstIMseI_PA	9.31
5031	M6_4135442_PstIMseI_PA	9.31
5032	M6_656414_PstIMseI_PA	9.31
5033	M6_678380_PstIMseI_PA	9.31
5034	M6_891801_PstIMseI_PA	9.31
5035	M6_1080415_PstIMspI_PA	9.31
5036	M6_110023_PstIMspI_PA	9.31
5037	M6_1125872_PstIMspI_PA	9.31
5038	M6_1198216_PstIMspI_PA	9.31
5039	M6_1293540_PstIMspI_PA	9.31
5040	M6_1381150_PstIMspI_PA	9.31
5041	M6_1387063_PstIMspI_PA	9.31
5042	M6_1420220_PstIMspI_PA	9.31
5043	M6_1490343_PstIMspI_PA	9.31
5044	M6_1695491_PstIMspI_PA	9.31
5045	M6_1838701_PstIMspI_PA	9.31
5046	M6_1933759_PstIMspI_PA	9.31
5047	M6_2118292_PstIMspI_PA	9.31
5048	M6_22956_PstIMspI_PA	9.31
5049	M6_3126635_PstIMspI_PA	9.31
5050	M6_3342689_PstIMspI_PA	9.31
5051	M6_339778_PstIMspI_PA	9.31
5052	M6_3505700_PstIMspI_PA	9.31
5053	M6_358950_PstIMspI_PA	9.31
5054	M6_520501_PstIMspI_PA	9.31
5055	M6_55230_PstIMspI_PA	9.31
5056	M6_579778_PstIMspI_PA	9.31
5057	M6_611529_PstIMspI_PA	9.31
5058	M6_681139_PstIMspI_PA	9.31
5059	M6_839210_PstIMspI_PA	9.31
5060	M6_851493_PstIMspI_PA	9.31
5061	M6_966403_PstIMspI_PA	9.31
5062	Opata_1892005_PstIMspI_PA	9.31
5063	Opata_641426_PstIMspI_PA	9.31
5064	Opata_1458_1_PstIMluI_SNP	9.31
5065	Opata_1458_20_PstIMluI_SNP	9.31
5066	Opata_118879_16_PstIMseI_SNP	9.31
5067	Opata_118879_34_PstIMseI_SNP	9.31
5068	Opata_118879_60_PstIMseI_SNP	9.31
5069	Opata_185131_43_PstIMseI_SNP	9.31
5070	Opata_185131_8_PstIMseI_SNP	9.31
5071	Opata_391266_16_PstIMseI_SNP	9.31
5072	Opata_391266_33_PstIMseI_SNP	9.31
5073	Opata_391266_42_PstIMseI_SNP	9.31
5074	Opata_41047_53_PstIMseI_SNP	9.31
5075	Opata_4360686_83_PstIMseI_SNP	9.31
5076	Opata_4360686_85_PstIMseI_SNP	9.31
5077	Opata_523261_48_PstIMseI_SNP	9.31
5078	Opata_612201_25_PstIMseI_SNP	9.31
5079	Opata_62046_20_PstIMseI_SNP	9.31
5080	Opata_639421_57_PstIMseI_SNP	9.31
5081	Opata_659655_42_PstIMseI_SNP	9.31
5082	Opata_715271_70_PstIMseI_SNP	9.31
5083	Opata_715271_85_PstIMseI_SNP	9.31
5084	Opata_83332_81_PstIMseI_SNP	9.31
5085	Opata_983235_33_PstIMseI_SNP	9.31
5086	Opata_1572944_57_PstIMspI_SNP	9.31
5087	Opata_1587938_15_PstIMspI_SNP	9.31
5088	Opata_1694615_42_PstIMspI_SNP	9.31
5089	Opata_1740883_57_PstIMspI_SNP	9.31
5090	Opata_1748527_73_PstIMspI_SNP	9.31
5091	Opata_1769266_52_PstIMspI_SNP	9.31
5092	Opata_1852931_48_PstIMspI_SNP	9.31
5093	Opata_1903477_77_PstIMspI_SNP	9.31
5094	Opata_1960484_81_PstIMspI_SNP	9.31
5095	Opata_2016880_28_PstIMspI_SNP	9.31
5096	Opata_2189743_88_PstIMspI_SNP	9.31
5097	Opata_219430_21_PstIMspI_SNP	9.31
5098	Opata_2723616_17_PstIMspI_SNP	9.31
5099	Opata_2906734_21_PstIMspI_SNP	9.31
5100	Opata_3170336_38_PstIMspI_SNP	9.31
5101	Opata_3287866_69_PstIMspI_SNP	9.31
5102	Opata_4171231_38_PstIMspI_SNP	9.31
5103	Opata_4174136_39_PstIMspI_SNP	9.31
5104	Opata_524791_14_PstIMspI_SNP	9.31
5105	Opata_889603_32_PstIMspI_SNP	9.31
5106	Opata_1886473_PstIMspI_PA	9.31
5107	Opata_2684059_PstIMspI_PA	9.31
5108	Opata_1770064_78_PstIMspI_SNP	9.31
5109	Opata_2049996_PstIMspI_PA	9.31
5110	Opata_2847116_PstIMspI_PA	9.31
5111	Opata_439286_PstIMspI_PA	9.31
5112	Opata_1209823_61_PstIMseI_SNP	9.31
5113	Opata_1555419_82_PstIMspI_SNP	9.31
5114	Opata_1555419_86_PstIMspI_SNP	9.31
5115	Opata_1785272_75_PstIMspI_SNP	9.31
5116	Opata_2189743_85_PstIMspI_SNP	9.31
5117	Opata_635012_80_PstIMspI_SNP	9.31
5118	M6_1411879_PstIMseI_PA	9.31
5119	Opata_3063633_PstIMspI_PA	9.31
5120	Opata_432009_PstIMspI_PA	9.31
5121	Opata_963686_PstIMspI_PA	9.31
5122	Opata_286429_14_PstIMspI_SNP	9.31
5123	Opata_286429_37_PstIMspI_SNP	9.31
5124	Opata_3840816_62_PstIMspI_SNP	9.31
5125	Opata_583999_22_PstIMspI_SNP	9.31
5126	Opata_743648_14_PstIMspI_SNP	9.31
5127	M6_145260_PstIMseI_PA	9.31
5128	M6_4043696_PstIMseI_PA	9.31
5129	M6_723602_PstIMseI_PA	9.31
5130	M6_780491_PstIMseI_PA	9.31
5131	M6_972718_PstIMseI_PA	9.31
5132	M6_1090429_PstIMspI_PA	9.31
5133	M6_1311209_PstIMspI_PA	9.31
5134	M6_1796784_PstIMspI_PA	9.31
5135	M6_1972249_PstIMspI_PA	9.31
5136	M6_2006732_PstIMspI_PA	9.31
5137	M6_2471191_PstIMspI_PA	9.31
5138	M6_2643363_PstIMspI_PA	9.31
5139	M6_2658759_PstIMspI_PA	9.31
5140	M6_2684509_PstIMspI_PA	9.31
5141	M6_2971461_PstIMspI_PA	9.31
5142	M6_387885_PstIMspI_PA	9.31
5143	M6_405137_PstIMspI_PA	9.31
5144	M6_455592_PstIMspI_PA	9.31
5145	M6_502059_PstIMspI_PA	9.31
5146	M6_564322_PstIMspI_PA	9.31
5147	M6_678202_PstIMspI_PA	9.31
5148	Opata_2466100_79_PstIMspI_SNP	9.31
5149	M6_1441618_PstIMseI_PA	9.31
5150	M6_1858777_PstIMseI_PA	9.31
5151	M6_2636479_PstIMseI_PA	9.31
5152	M6_407766_PstIMseI_PA	9.31
5153	M6_872028_PstIMseI_PA	9.31
5154	M6_1508376_PstIMspI_PA	9.31
5155	M6_1914452_PstIMspI_PA	9.31
5156	M6_2859940_PstIMspI_PA	9.31
5157	M6_549574_PstIMspI_PA	9.31
5158	M6_609245_PstIMspI_PA	9.31
5159	Opata_1759331_36_PstIMspI_SNP	9.31
5160	Opata_2596850_PstIMspI_PA	9.31
5161	Opata_1872611_28_PstIMspI_SNP	9.31
5162	Opata_2798512_73_PstIMspI_SNP	9.31
5163	Opata_499657_35_PstIMspI_SNP	9.31
5164	M6_606634_PstIMseI_PA	9.31
5165	Opata_110776_PstIMseI_PA	9.31
5166	Opata_1643609_PstIMseI_PA	9.31
5167	Opata_1228672_PstIMspI_PA	9.31
5168	Opata_1635759_PstIMspI_PA	9.31
5169	Opata_1902015_PstIMspI_PA	9.31
5170	Opata_2371665_PstIMspI_PA	9.31
5171	Opata_4138172_PstIMspI_PA	9.31
5172	Opata_810070_PstIMspI_PA	9.31
5173	Opata_820095_PstIMspI_PA	9.31
5174	Opata_3553870_16_PstIMseI_SNP	9.31
5175	Opata_3553870_42_PstIMseI_SNP	9.31
5176	Opata_480397_29_PstIMseI_SNP	9.31
5177	Opata_2063804_88_PstIMspI_SNP	9.31
5178	M6_1188413_PstIMseI_PA	9.31
5179	M6_215723_PstIMseI_PA	9.31
5180	M6_906324_PstIMseI_PA	9.31
5181	M6_521960_PstIMspI_PA	9.31
5182	Opata_322546_28_PstIMseI_SNP	9.31
5183	Opata_27043_PstIMspI_PA	9.31
5184	Opata_1000761_25_PstIMseI_SNP	9.31
5185	M6_1174389_PstIMseI_PA	9.31
5186	M6_2629_PstIMseI_PA	9.31
5187	M6_1457856_PstIMspI_PA	9.31
5188	M6_813109_PstIMspI_PA	9.31
5189	Opata_2112903_PstIMspI_PA	9.31
5190	Opata_2488514_PstIMspI_PA	9.31
5191	Opata_902422_PstIMseI_PA	9.31
5192	M6_1441118_PstIMspI_PA	9.31
5193	M6_311780_PstIMspI_PA	9.31
5194	Opata_178057_PstIMspI_PA	9.31
5195	Opata_2005982_PstIMspI_PA	9.31
5196	Opata_2406803_PstIMluI_PA	9.31
5197	Opata_802214_PstIMseI_PA	9.31
5198	Opata_2225108_PstIMspI_PA	9.31
5199	Opata_3532232_PstIMspI_PA	9.31
5200	Opata_1237024_51_PstIMseI_SNP	9.31
5201	Opata_434689_18_PstIMspI_SNP	9.31
5202	Opata_1096025_PstIMluI_PA	9.31
5203	Opata_2668542_PstIMluI_PA	9.31
5204	M6_1459507_PstIMseI_PA	9.31
5205	M6_1612547_PstIMseI_PA	9.31
5206	M6_170_PstIMseI_PA	9.31
5207	M6_1930017_PstIMseI_PA	9.31
5208	M6_214343_PstIMseI_PA	9.31
5209	M6_2284927_PstIMseI_PA	9.31
5210	M6_288077_PstIMseI_PA	9.31
5211	M6_332354_PstIMseI_PA	9.31
5212	M6_622272_PstIMseI_PA	9.31
5213	M6_69854_PstIMseI_PA	9.31
5214	M6_71741_PstIMseI_PA	9.31
5215	Opata_140919_PstIMseI_PA	9.31
5216	Opata_1733435_PstIMseI_PA	9.31
5217	Opata_194250_PstIMseI_PA	9.31
5218	Opata_197986_PstIMseI_PA	9.31
5219	Opata_4187298_PstIMseI_PA	9.31
5220	M6_1295397_PstIMspI_PA	9.31
5221	M6_1381886_PstIMspI_PA	9.31
5222	M6_2258744_PstIMspI_PA	9.31
5223	M6_3222407_PstIMspI_PA	9.31
5224	M6_3231124_PstIMspI_PA	9.31
5225	M6_3303925_PstIMspI_PA	9.31
5226	M6_405429_PstIMspI_PA	9.31
5227	M6_427759_PstIMspI_PA	9.31
5228	M6_598459_PstIMspI_PA	9.31
5229	M6_896007_PstIMspI_PA	9.31
5230	Opata_101761_PstIMspI_PA	9.31
5231	Opata_1185120_PstIMspI_PA	9.31
5232	Opata_1325178_PstIMspI_PA	9.31
5233	Opata_141737_PstIMspI_PA	9.31
5234	Opata_1419473_PstIMspI_PA	9.31
5235	Opata_1576002_PstIMspI_PA	9.31
5236	Opata_1822155_PstIMspI_PA	9.31
5237	Opata_1898080_PstIMspI_PA	9.31
5238	Opata_1905472_PstIMspI_PA	9.31
5239	Opata_2031213_PstIMspI_PA	9.31
5240	Opata_2289927_PstIMspI_PA	9.31
5241	Opata_2481370_PstIMspI_PA	9.31
5242	Opata_269761_PstIMspI_PA	9.31
5243	Opata_2739332_PstIMspI_PA	9.31
5244	Opata_2806735_PstIMspI_PA	9.31
5245	Opata_3810953_PstIMspI_PA	9.31
5246	Opata_543642_PstIMspI_PA	9.31
5247	Opata_646678_PstIMspI_PA	9.31
5248	Opata_3021116_PstIMspI_PA	9.31
5249	Opata_257749_PstIMseI_PA	9.31
5250	M6_2594556_PstIMspI_PA	9.31
5251	M6_698777_PstIMspI_PA	9.31
5252	M6_1007990_PstIMseI_PA	9.31
5253	M6_1024527_PstIMseI_PA	9.31
5254	M6_103938_PstIMseI_PA	9.31
5255	M6_1050620_PstIMseI_PA	9.31
5256	M6_1113635_PstIMseI_PA	9.31
5257	M6_1114876_PstIMseI_PA	9.31
5258	M6_1166837_PstIMseI_PA	9.31
5259	M6_121101_PstIMseI_PA	9.31
5260	M6_124051_PstIMseI_PA	9.31
5261	M6_1304472_PstIMseI_PA	9.31
5262	M6_136639_PstIMseI_PA	9.31
5263	M6_1439653_PstIMseI_PA	9.31
5264	M6_148538_PstIMseI_PA	9.31
5265	M6_149062_PstIMseI_PA	9.31
5266	M6_1498896_PstIMseI_PA	9.31
5267	M6_151748_PstIMseI_PA	9.31
5268	M6_1541988_PstIMseI_PA	9.31
5269	M6_162895_PstIMseI_PA	9.31
5270	M6_1676199_PstIMseI_PA	9.31
5271	M6_170723_PstIMseI_PA	9.31
5272	M6_172727_PstIMseI_PA	9.31
5273	M6_1886882_PstIMseI_PA	9.31
5274	M6_2020903_PstIMseI_PA	9.31
5275	M6_2032106_PstIMseI_PA	9.31
5276	M6_2126478_PstIMseI_PA	9.31
5277	M6_225141_PstIMseI_PA	9.31
5278	M6_2261415_PstIMseI_PA	9.31
5279	M6_247881_PstIMseI_PA	9.31
5280	M6_253996_PstIMseI_PA	9.31
5281	M6_254417_PstIMseI_PA	9.31
5282	M6_287676_PstIMseI_PA	9.31
5283	M6_3056019_PstIMseI_PA	9.31
5284	M6_305721_PstIMseI_PA	9.31
5285	M6_3126671_PstIMseI_PA	9.31
5286	M6_3171095_PstIMseI_PA	9.31
5287	M6_3407326_PstIMseI_PA	9.31
5288	M6_351588_PstIMseI_PA	9.31
5289	M6_365145_PstIMseI_PA	9.31
5290	M6_3690483_PstIMseI_PA	9.31
5291	M6_379724_PstIMseI_PA	9.31
5292	M6_40021_PstIMseI_PA	9.31
5293	M6_401035_PstIMseI_PA	9.31
5294	M6_402882_PstIMseI_PA	9.31
5295	M6_407561_PstIMseI_PA	9.31
5296	M6_425551_PstIMseI_PA	9.31
5297	M6_426454_PstIMseI_PA	9.31
5298	M6_4295_PstIMseI_PA	9.31
5299	M6_433142_PstIMseI_PA	9.31
5300	M6_43743_PstIMseI_PA	9.31
5301	M6_449762_PstIMseI_PA	9.31
5302	M6_464511_PstIMseI_PA	9.31
5303	M6_47554_PstIMseI_PA	9.31
5304	M6_47865_PstIMseI_PA	9.31
5305	M6_498476_PstIMseI_PA	9.31
5306	M6_562584_PstIMseI_PA	9.31
5307	M6_569404_PstIMseI_PA	9.31
5308	M6_580351_PstIMseI_PA	9.31
5309	M6_62921_PstIMseI_PA	9.31
5310	M6_640699_PstIMseI_PA	9.31
5311	M6_694350_PstIMseI_PA	9.31
5312	M6_697310_PstIMseI_PA	9.31
5313	M6_712771_PstIMseI_PA	9.31
5314	M6_77294_PstIMseI_PA	9.31
5315	M6_811591_PstIMseI_PA	9.31
5316	M6_84582_PstIMseI_PA	9.31
5317	M6_84879_PstIMseI_PA	9.31
5318	M6_899002_PstIMseI_PA	9.31
5319	M6_94184_PstIMseI_PA	9.31
5320	Opata_61568_PstIMseI_PA	9.31
5321	M6_100261_PstIMspI_PA	9.31
5322	M6_1053200_PstIMspI_PA	9.31
5323	M6_1220186_PstIMspI_PA	9.31
5324	M6_1252386_PstIMspI_PA	9.31
5325	M6_1273695_PstIMspI_PA	9.31
5326	M6_1307432_PstIMspI_PA	9.31
5327	M6_1334878_PstIMspI_PA	9.31
5328	M6_1349270_PstIMspI_PA	9.31
5329	M6_1396184_PstIMspI_PA	9.31
5330	M6_1433613_PstIMspI_PA	9.31
5331	M6_1469006_PstIMspI_PA	9.31
5332	M6_1690147_PstIMspI_PA	9.31
5333	M6_1703383_PstIMspI_PA	9.31
5334	M6_1810477_PstIMspI_PA	9.31
5335	M6_1819342_PstIMspI_PA	9.31
5336	M6_1831942_PstIMspI_PA	9.31
5337	M6_1935359_PstIMspI_PA	9.31
5338	M6_1942204_PstIMspI_PA	9.31
5339	M6_1972367_PstIMspI_PA	9.31
5340	M6_1985386_PstIMspI_PA	9.31
5341	M6_2098113_PstIMspI_PA	9.31
5342	M6_2165234_PstIMspI_PA	9.31
5343	M6_231208_PstIMspI_PA	9.31
5344	M6_2481983_PstIMspI_PA	9.31
5345	M6_2639291_PstIMspI_PA	9.31
5346	M6_2861636_PstIMspI_PA	9.31
5347	M6_2934784_PstIMspI_PA	9.31
5348	M6_3012736_PstIMspI_PA	9.31
5349	M6_3049642_PstIMspI_PA	9.31
5350	M6_3140593_PstIMspI_PA	9.31
5351	M6_3184470_PstIMspI_PA	9.31
5352	M6_3298697_PstIMspI_PA	9.31
5353	M6_332130_PstIMspI_PA	9.31
5354	M6_337202_PstIMspI_PA	9.31
5355	M6_378709_PstIMspI_PA	9.31
5356	M6_389470_PstIMspI_PA	9.31
5357	M6_410017_PstIMspI_PA	9.31
5358	M6_416087_PstIMspI_PA	9.31
5359	M6_423341_PstIMspI_PA	9.31
5360	M6_429504_PstIMspI_PA	9.31
5361	M6_435856_PstIMspI_PA	9.31
5362	M6_445694_PstIMspI_PA	9.31
5363	M6_462953_PstIMspI_PA	9.31
5364	M6_490688_PstIMspI_PA	9.31
5365	M6_500062_PstIMspI_PA	9.31
5366	M6_511288_PstIMspI_PA	9.31
5367	M6_558715_PstIMspI_PA	9.31
5368	M6_561681_PstIMspI_PA	9.31
5369	M6_576980_PstIMspI_PA	9.31
5370	M6_599371_PstIMspI_PA	9.31
5371	M6_614342_PstIMspI_PA	9.31
5372	M6_625617_PstIMspI_PA	9.31
5373	M6_659397_PstIMspI_PA	9.31
5374	M6_664484_PstIMspI_PA	9.31
5375	M6_671352_PstIMspI_PA	9.31
5376	M6_697477_PstIMspI_PA	9.31
5377	M6_706802_PstIMspI_PA	9.31
5378	M6_765926_PstIMspI_PA	9.31
5379	M6_771132_PstIMspI_PA	9.31
5380	M6_788167_PstIMspI_PA	9.31
5381	M6_789582_PstIMspI_PA	9.31
5382	M6_814770_PstIMspI_PA	9.31
5383	M6_820552_PstIMspI_PA	9.31
5384	M6_822435_PstIMspI_PA	9.31
5385	M6_828501_PstIMspI_PA	9.31
5386	M6_830718_PstIMspI_PA	9.31
5387	M6_860998_PstIMspI_PA	9.31
5388	M6_884415_PstIMspI_PA	9.31
5389	M6_942585_PstIMspI_PA	9.31
5390	M6_951919_PstIMspI_PA	9.31
5391	M6_1125984_PstIMseI_PA	9.31
5392	M6_1908322_PstIMseI_PA	9.31
5393	M6_272545_PstIMseI_PA	9.31
5394	M6_44415_PstIMseI_PA	9.31
5395	M6_645018_PstIMseI_PA	9.31
5396	M6_741222_PstIMseI_PA	9.31
5397	M6_884571_PstIMseI_PA	9.31
5398	M6_907856_PstIMseI_PA	9.31
5399	M6_1085180_PstIMspI_PA	9.31
5400	M6_1685936_PstIMspI_PA	9.31
5401	M6_2172989_PstIMspI_PA	9.31
5402	M6_2563688_PstIMspI_PA	9.31
5403	M6_2695020_PstIMspI_PA	9.31
5404	M6_314257_PstIMspI_PA	9.31
5405	M6_346700_PstIMspI_PA	9.31
5406	M6_346857_PstIMspI_PA	9.31
5407	M6_362001_PstIMspI_PA	9.31
5408	M6_419442_PstIMspI_PA	9.31
5409	M6_437011_PstIMspI_PA	9.31
5410	M6_560461_PstIMspI_PA	9.31
5411	M6_627590_PstIMspI_PA	9.31
5412	M6_668929_PstIMspI_PA	9.31
5413	M6_902223_PstIMspI_PA	9.31
5414	M6_933197_PstIMspI_PA	9.31
5415	M6_962620_PstIMspI_PA	9.31
5416	Opata_1151001_PstIMspI_PA	9.31
5417	Opata_173715_PstIMspI_PA	9.31
5418	Opata_121916_PstIMspI_PA	9.31
5419	Opata_1735033_PstIMspI_PA	9.31
5420	Opata_179623_PstIMspI_PA	9.31
5421	Opata_1944852_PstIMspI_PA	9.31
5422	Opata_20128_PstIMspI_PA	9.31
5423	Opata_524994_PstIMspI_PA	9.31
5424	Opata_937953_PstIMspI_PA	9.31
5425	Opata_997701_PstIMspI_PA	9.31
5426	M6_1064241_PstIMseI_PA	9.31
5427	M6_3118340_PstIMseI_PA	9.31
5428	M6_465704_PstIMseI_PA	9.31
5429	M6_994318_PstIMseI_PA	9.31
5430	M6_3085568_PstIMspI_PA	9.31
5431	M6_1204322_PstIMseI_PA	9.31
5432	M6_733994_PstIMseI_PA	9.31
5433	M6_306088_PstIMspI_PA	9.31
5434	M6_92556_PstIMspI_PA	9.31
5435	M6_1079773_PstIMseI_PA	9.31
5436	M6_3346149_PstIMseI_PA	9.31
5437	M6_820167_PstIMseI_PA	9.31
5438	M6_1347397_PstIMspI_PA	9.31
5439	M6_2988491_PstIMspI_PA	9.31
5440	M6_3371801_PstIMspI_PA	9.31
5441	M6_691903_PstIMspI_PA	9.31
5442	Opata_1880502_PstIMspI_PA	9.31
5443	Opata_2454751_PstIMspI_PA	9.31
5444	Opata_743870_PstIMspI_PA	9.31
5445	M6_3536422_PstIMspI_PA	9.31
5446	Opata_62263_PstIMseI_PA	9.31
5447	Opata_1180113_PstIMspI_PA	9.31
5448	Opata_68719_PstIMspI_PA	9.31
5449	M6_1103396_PstIMseI_PA	9.31
5450	M6_1115514_PstIMseI_PA	9.31
5451	M6_1124849_PstIMseI_PA	9.31
5452	M6_1165099_PstIMseI_PA	9.31
5453	M6_1469948_PstIMseI_PA	9.31
5454	M6_159677_PstIMseI_PA	9.31
5455	M6_214635_PstIMseI_PA	9.31
5456	M6_2265840_PstIMseI_PA	9.31
5457	M6_292020_PstIMseI_PA	9.31
5458	M6_299149_PstIMseI_PA	9.31
5459	M6_31604_PstIMseI_PA	9.31
5460	M6_356083_PstIMseI_PA	9.31
5461	M6_378672_PstIMseI_PA	9.31
5462	M6_408784_PstIMseI_PA	9.31
5463	M6_426964_PstIMseI_PA	9.31
5464	M6_48447_PstIMseI_PA	9.31
5465	M6_540276_PstIMseI_PA	9.31
5466	M6_663787_PstIMseI_PA	9.31
5467	M6_707458_PstIMseI_PA	9.31
5468	M6_763984_PstIMseI_PA	9.31
5469	M6_77371_PstIMseI_PA	9.31
5470	M6_829993_PstIMseI_PA	9.31
5471	M6_1143648_PstIMspI_PA	9.31
5472	M6_128912_PstIMspI_PA	9.31
5473	M6_2078153_PstIMspI_PA	9.31
5474	M6_2162362_PstIMspI_PA	9.31
5475	M6_3217392_PstIMspI_PA	9.31
5476	M6_3350593_PstIMspI_PA	9.31
5477	M6_3484205_PstIMspI_PA	9.31
5478	M6_3593248_PstIMspI_PA	9.31
5479	M6_370091_PstIMspI_PA	9.31
5480	M6_387532_PstIMspI_PA	9.31
5481	M6_401700_PstIMspI_PA	9.31
5482	M6_619348_PstIMspI_PA	9.31
5483	M6_623979_PstIMspI_PA	9.31
5484	M6_639126_PstIMspI_PA	9.31
5485	M6_695973_PstIMspI_PA	9.31
5486	M6_934107_PstIMspI_PA	9.31
5487	Opata_418213_PstIMspI_PA	9.31
5488	M6_1021871_PstIMseI_PA	9.31
5489	M6_1388505_PstIMseI_PA	9.31
5490	M6_194253_PstIMseI_PA	9.31
5491	M6_296691_PstIMseI_PA	9.31
5492	M6_342384_PstIMseI_PA	9.31
5493	M6_537420_PstIMseI_PA	9.31
5494	M6_1790883_PstIMspI_PA	9.31
5495	M6_1891184_PstIMspI_PA	9.31
5496	M6_2117782_PstIMspI_PA	9.31
5497	M6_2223201_PstIMspI_PA	9.31
5498	M6_2549368_PstIMspI_PA	9.31
5499	M6_2790259_PstIMspI_PA	9.31
5500	M6_2853051_PstIMspI_PA	9.31
5501	M6_420299_PstIMspI_PA	9.31
5502	M6_421733_PstIMspI_PA	9.31
5503	Opata_3814664_PstIMspI_PA	9.31
5504	M6_2335902_PstIMseI_PA	9.31
5505	Opata_431169_PstIMseI_PA	9.31
5506	Opata_2638158_PstIMspI_PA	9.31
5507	Opata_3590253_PstIMspI_PA	9.31
5508	Opata_3848882_PstIMspI_PA	9.31
5509	Opata_858985_PstIMseI_PA	9.31
5510	M6_2005185_PstIMspI_PA	9.31
5511	Opata_3404392_PstIMspI_PA	9.31
5512	Opata_3968586_PstIMspI_PA	9.31
5513	M6_1008486_PstIMspI_PA	9.31
5514	Opata_759827_PstIMspI_PA	9.31
5515	M6_1417255_PstIMspI_PA	9.31
5516	Opata_112359_PstIMseI_PA	9.31
5517	M6_1596864_PstIMseI_PA	9.31
5518	M6_535418_PstIMspI_PA	9.31
5519	M6_929568_PstIMspI_PA	9.31
5520	Opata_1254910_PstIMseI_PA	9.31
5521	Opata_1039212_PstIMseI_PA	9.31
5522	Opata_201370_PstIMseI_PA	9.31
5523	Opata_304936_PstIMseI_PA	9.31
5524	Opata_1850438_PstIMspI_PA	9.31
5525	Opata_2344157_PstIMspI_PA	9.31
5526	Opata_682397_PstIMspI_PA	9.31
5527	Opata_776869_PstIMspI_PA	9.31
5528	2289135	9.45
5529	977773	9.47
5530	986668	9.47
5531	988411	9.47
5532	993497	9.47
5533	999503	9.47
5534	1000867	9.47
5535	1036738	9.47
5536	1042920	9.47
5537	1043847	9.47
5538	1055684	9.47
5539	1059801	9.47
5540	1088078	9.47
5541	1088495	9.47
5542	1088517	9.47
5543	1091120	9.47
5544	1092871	9.47
5545	1093092	9.47
5546	1095952	9.47
5547	1099725	9.47
5548	1100954	9.47
5549	1104684	9.47
5550	1105012	9.47
5551	1117943	9.47
5552	1118591	9.47
5553	1125388	9.47
5554	1129541	9.47
5555	1132989	9.47
5556	1140214	9.47
5557	1215433	9.47
5558	1280997	9.47
5559	1379783	9.47
5560	1696417	9.47
5561	2251529	9.47
5562	2262865	9.47
5563	2275589	9.47
5564	2276905	9.47
5565	2281015	9.47
5566	2297434	9.47
5567	2297807	9.47
5568	3020534	9.47
5569	3020971	9.47
5570	3946894	9.47
5571	4411973	9.47
5572	4544241	9.47
5573	4911075	9.47
5574	4990989	9.47
5575	5325443	9.47
5576	5332328	9.47
5577	5332570	9.47
5578	5350150	9.47
5579	5367248	9.47
5580	5566513	9.47
5581	5567566	9.47
5582	5576998	9.47
5583	5579590	9.47
5584	5580179	9.47
5585	5583098	9.47
5586	6030241	9.47
5587	2295246	9.48
5588	1213875	9.51
5589	2260601	9.52
5590	2263139	9.52
5591	2283173	9.52
5592	2289973	9.52
5593	3020625	9.52
5594	3024177	9.52
5595	3026027	9.56
5596	1055038	9.58
5597	1091617	9.58
5598	1121694	9.58
5599	1376133	9.58
5600	4010190	9.61
5601	4543631	9.61
5602	5970702	9.61
5603	1079651	9.63
5604	1202472	9.65
5605	1285991	9.67
5606	997618	9.71
5607	wPt-5737	9.74
5608	wPt-9227	9.74
5609	wPt-9449	9.74
5610	3938523	9.78
5611	4538956	9.78
5612	1722956	9.78
5613	1729910	9.78
5614	3021962	9.78
5615	1112922	9.78
5616	1009220	9.8
5617	1005692	9.84
5618	1015130	9.86
5619	wPt-8132	9.91
5620	M6_2299547_PstIMluI_PA	9.91
5621	M6_891449_PstIMluI_PA	9.91
5622	M6_928229_PstIMluI_PA	9.91
5623	M6_12988_PstIMseI_PA	9.91
5624	M6_1304377_PstIMseI_PA	9.91
5625	M6_1312328_PstIMseI_PA	9.91
5626	M6_1354731_PstIMseI_PA	9.91
5627	M6_1962579_PstIMseI_PA	9.91
5628	M6_2004268_PstIMseI_PA	9.91
5629	M6_3104247_PstIMseI_PA	9.91
5630	M6_3874333_PstIMseI_PA	9.91
5631	M6_812320_PstIMseI_PA	9.91
5632	M6_1746000_PstIMspI_PA	9.91
5633	M6_1863124_PstIMspI_PA	9.91
5634	M6_1935853_PstIMspI_PA	9.91
5635	M6_2066514_PstIMspI_PA	9.91
5636	M6_2157906_PstIMspI_PA	9.91
5637	M6_2338400_PstIMspI_PA	9.91
5638	M6_2705894_PstIMspI_PA	9.91
5639	M6_2726395_PstIMspI_PA	9.91
5640	M6_3171539_PstIMspI_PA	9.91
5641	M6_522929_PstIMspI_PA	9.91
5642	M6_756971_PstIMspI_PA	9.91
5643	Opata_2193538_PstIMspI_PA	9.91
5644	Opata_2554622_PstIMspI_PA	9.91
5645	Opata_2559880_PstIMspI_PA	9.91
5646	Opata_2612636_PstIMspI_PA	9.91
5647	Opata_906272_PstIMspI_PA	9.91
5648	Opata_913069_PstIMspI_PA	9.91
5649	Opata_192341_31_PstIMseI_SNP	9.91
5650	Opata_192341_46_PstIMseI_SNP	9.91
5651	Opata_301299_49_PstIMseI_SNP	9.91
5652	Opata_327814_6_PstIMseI_SNP	9.91
5653	Opata_752721_23_PstIMseI_SNP	9.91
5654	Opata_766579_46_PstIMseI_SNP	9.91
5655	Opata_3979279_1_PstIMspI_SNP	9.91
5656	M6_3115089_PstIMspI_PA	9.91
5657	M6_758661_PstIMspI_PA	9.91
5658	M6_1094346_PstIMluI_PA	9.91
5659	M6_2236769_PstIMluI_PA	9.91
5660	M6_128389_PstIMseI_PA	9.91
5661	M6_264317_PstIMseI_PA	9.91
5662	M6_643726_PstIMseI_PA	9.91
5663	M6_2875977_PstIMspI_PA	9.91
5664	M6_3235963_PstIMspI_PA	9.91
5665	M6_3363126_PstIMspI_PA	9.91
5666	Opata_1188768_82_PstIMseI_SNP	9.91
5667	Opata_1188768_87_PstIMseI_SNP	9.91
5668	M6_1179618_PstIMluI_PA	9.91
5669	M6_36652_PstIMspI_PA	9.91
5670	M6_426588_PstIMseI_PA	9.91
5671	M6_696183_PstIMspI_PA	9.91
5672	Opata_3941253_34_PstIMspI_SNP	9.91
5673	Opata_3941253_68_PstIMspI_SNP	9.91
5674	M6_2161600_PstIMluI_PA	9.91
5675	M6_144420_PstIMseI_PA	9.91
5676	M6_160237_PstIMseI_PA	9.91
5677	M6_2656317_PstIMseI_PA	9.91
5678	M6_47068_PstIMseI_PA	9.91
5679	M6_517002_PstIMseI_PA	9.91
5680	M6_852708_PstIMseI_PA	9.91
5681	M6_1485420_PstIMspI_PA	9.91
5682	M6_176902_PstIMspI_PA	9.91
5683	M6_2259742_PstIMspI_PA	9.91
5684	M6_85543_PstIMspI_PA	9.91
5685	Opata_75584_84_PstIMseI_SNP	9.91
5686	M6_15846_PstIMluI_PA	9.91
5687	M6_165293_PstIMluI_PA	9.91
5688	M6_2030905_PstIMluI_PA	9.91
5689	M6_2553791_PstIMluI_PA	9.91
5690	M6_2603996_PstIMluI_PA	9.91
5691	M6_2693303_PstIMluI_PA	9.91
5692	M6_2733626_PstIMluI_PA	9.91
5693	M6_279615_PstIMluI_PA	9.91
5694	M6_317247_PstIMluI_PA	9.91
5695	M6_37650_PstIMluI_PA	9.91
5696	M6_37785_PstIMluI_PA	9.91
5697	M6_439507_PstIMluI_PA	9.91
5698	M6_52341_PstIMluI_PA	9.91
5699	M6_66446_PstIMluI_PA	9.91
5700	M6_89140_PstIMluI_PA	9.91
5701	M6_945838_PstIMluI_PA	9.91
5702	M6_997536_PstIMluI_PA	9.91
5703	M6_1009857_PstIMseI_PA	9.91
5704	M6_1030403_PstIMseI_PA	9.91
5705	M6_1140955_PstIMseI_PA	9.91
5706	M6_120551_PstIMseI_PA	9.91
5707	M6_1260112_PstIMseI_PA	9.91
5708	M6_1313555_PstIMseI_PA	9.91
5709	M6_1409147_PstIMseI_PA	9.91
5710	M6_1461573_PstIMseI_PA	9.91
5711	M6_1472710_PstIMseI_PA	9.91
5712	M6_1536013_PstIMseI_PA	9.91
5713	M6_20030_PstIMseI_PA	9.91
5714	M6_209654_PstIMseI_PA	9.91
5715	M6_21206_PstIMseI_PA	9.91
5716	M6_225929_PstIMseI_PA	9.91
5717	M6_2353565_PstIMseI_PA	9.91
5718	M6_2592281_PstIMseI_PA	9.91
5719	M6_261882_PstIMseI_PA	9.91
5720	M6_277964_PstIMseI_PA	9.91
5721	M6_283369_PstIMseI_PA	9.91
5722	M6_29016_PstIMseI_PA	9.91
5723	M6_290946_PstIMseI_PA	9.91
5724	M6_291224_PstIMseI_PA	9.91
5725	M6_301925_PstIMseI_PA	9.91
5726	M6_318322_PstIMseI_PA	9.91
5727	M6_326275_PstIMseI_PA	9.91
5728	M6_3310630_PstIMseI_PA	9.91
5729	M6_334330_PstIMseI_PA	9.91
5730	M6_3373338_PstIMseI_PA	9.91
5731	M6_3510831_PstIMseI_PA	9.91
5732	M6_362346_PstIMseI_PA	9.91
5733	M6_383864_PstIMseI_PA	9.91
5734	M6_390911_PstIMseI_PA	9.91
5735	M6_392658_PstIMseI_PA	9.91
5736	M6_415316_PstIMseI_PA	9.91
5737	M6_449449_PstIMseI_PA	9.91
5738	M6_52764_PstIMseI_PA	9.91
5739	M6_583838_PstIMseI_PA	9.91
5740	M6_627326_PstIMseI_PA	9.91
5741	M6_628343_PstIMseI_PA	9.91
5742	M6_66456_PstIMseI_PA	9.91
5743	M6_677814_PstIMseI_PA	9.91
5744	M6_682807_PstIMseI_PA	9.91
5745	M6_68426_PstIMseI_PA	9.91
5746	M6_737215_PstIMseI_PA	9.91
5747	M6_739451_PstIMseI_PA	9.91
5748	M6_76401_PstIMseI_PA	9.91
5749	M6_780050_PstIMseI_PA	9.91
5750	M6_814998_PstIMseI_PA	9.91
5751	M6_945435_PstIMseI_PA	9.91
5752	M6_1090739_PstIMspI_PA	9.91
5753	M6_1128241_PstIMspI_PA	9.91
5754	M6_1165835_PstIMspI_PA	9.91
5755	M6_1170768_PstIMspI_PA	9.91
5756	M6_135183_PstIMspI_PA	9.91
5757	M6_1572410_PstIMspI_PA	9.91
5758	M6_1696957_PstIMspI_PA	9.91
5759	M6_1866503_PstIMspI_PA	9.91
5760	M6_195350_PstIMspI_PA	9.91
5761	M6_2415156_PstIMspI_PA	9.91
5762	M6_2759686_PstIMspI_PA	9.91
5763	M6_3158263_PstIMspI_PA	9.91
5764	M6_466785_PstIMspI_PA	9.91
5765	M6_522214_PstIMspI_PA	9.91
5766	M6_574541_PstIMspI_PA	9.91
5767	M6_608287_PstIMspI_PA	9.91
5768	M6_62405_PstIMspI_PA	9.91
5769	M6_667118_PstIMspI_PA	9.91
5770	M6_999182_PstIMspI_PA	9.91
5771	M6_132861_PstIMseI_PA	9.91
5772	M6_521635_PstIMseI_PA	9.91
5773	M6_712650_PstIMseI_PA	9.91
5774	M6_1610586_PstIMspI_PA	9.91
5775	M6_2149546_PstIMspI_PA	9.91
5776	M6_2990486_PstIMspI_PA	9.91
5777	M6_3164285_PstIMspI_PA	9.91
5778	M6_486440_PstIMspI_PA	9.91
5779	M6_8687_PstIMspI_PA	9.91
5780	M6_873957_PstIMspI_PA	9.91
5781	M6_753864_PstIMseI_PA	9.91
5782	M6_468464_PstIMspI_PA	9.91
5783	M6_1102734_PstIMseI_PA	9.91
5784	M6_3420307_PstIMseI_PA	9.91
5785	M6_1489312_PstIMseI_PA	9.91
5786	M6_181133_PstIMseI_PA	9.91
5787	M6_2389372_PstIMseI_PA	9.91
5788	M6_677863_PstIMseI_PA	9.91
5789	M6_941141_PstIMseI_PA	9.91
5790	M6_452605_PstIMspI_PA	9.91
5791	M6_564621_PstIMspI_PA	9.91
5792	M6_848354_PstIMspI_PA	9.91
5793	M6_904647_PstIMspI_PA	9.91
5794	M6_820298_PstIMluI_PA	9.91
5795	M6_1312254_PstIMseI_PA	9.91
5796	M6_1403287_PstIMseI_PA	9.91
5797	M6_395492_PstIMseI_PA	9.91
5798	M6_590573_PstIMseI_PA	9.91
5799	M6_3016230_PstIMspI_PA	9.91
5800	M6_2446893_PstIMspI_PA	9.91
5801	M6_629323_PstIMspI_PA	9.91
5802	M6_2205223_PstIMseI_PA	9.91
5803	M6_988103_PstIMseI_PA	9.91
5804	Opata_175494_PstIMseI_PA	9.91
5805	M6_124044_PstIMseI_PA	9.91
5806	M6_736749_PstIMseI_PA	9.91
5807	M6_2319854_PstIMspI_PA	9.91
5808	M6_307891_PstIMseI_PA	9.91
5809	1118223	9.94
5810	1139328	9.94
5811	1232909	9.94
5812	1671927	9.94
5813	1113260	9.95
5814	1128000	9.98
5815	1217463	9.98
5816	1221297	9.98
5817	3534318	9.98
5818	3935148	9.98
5819	1052287	10
5820	1200797	10
5821	2263452	10
5822	1090590	10
5823	1104463	10
5824	1110486	10
5825	1122319	10
5826	1133048	10
5827	3023903	10
5828	3959970	10
5829	1112545	10.01
5830	1047460	10.04
5831	1077122	10.04
5832	1104815	10.04
5833	1105113	10.04
5834	1251373	10.04
5835	1278244	10.04
5836	1279341	10.04
5837	1279544	10.04
5838	1384079	10.04
5839	1672788	10.04
5840	2291094	10.04
5841	3028769	10.04
5842	3957308	10.04
5843	1356665	10.12
5844	4541641	10.12
5845	1091802	10.13
5846	1108141	10.13
5847	2276414	10.13
5848	2292834	10.13
5849	3936959	10.13
5850	4992045	10.13
5851	4993039	10.13
5852	1118946	10.15
5853	1102141	10.15
5854	1094060	10.18
5855	Tdurum_contig48100_260	10.19
5856	BS00010491_51	10.19
5857	RAC875_rep_c111261_94	10.19
5858	RAC875_c6565_129	10.19
5859	Kukri_c33272_107	10.19
5860	Kukri_c29969_748	10.19
5861	Kukri_c25747_894	10.19
5862	Kukri_c10970_573	10.19
5863	IAAV7134	10.19
5864	Excalibur_rep_c69526_921	10.19
5865	Excalibur_c4468_654	10.19
5866	Excalibur_c3730_546	10.19
5867	Excalibur_c3730_2098	10.19
5868	BS00068528_51	10.19
5869	1003362	10.24
5870	1007293	10.24
5871	1038959	10.24
5872	1128155	10.24
5873	1129569	10.24
5874	1229915	10.24
5875	5324792	10.24
5876	1119111	10.24
5877	1093773	10.24
5878	1251615	10.24
5879	3935101	10.24
5880	120941	10.24
5881	349144	10.24
5882	985427	10.24
5883	986319	10.24
5884	988216	10.24
5885	1000420	10.24
5886	1003418	10.24
5887	1004952	10.24
5888	1010526	10.24
5889	1029815	10.24
5890	1035194	10.24
5891	1057474	10.24
5892	1068032	10.24
5893	1081825	10.24
5894	1087261	10.24
5895	1103503	10.24
5896	1105246	10.24
5897	1108670	10.24
5898	1114548	10.24
5899	1116513	10.24
5900	1117757	10.24
5901	1122805	10.24
5902	1122864	10.24
5903	1126868	10.24
5904	1127476	10.24
5905	1128833	10.24
5906	1129177	10.24
5907	1129545	10.24
5908	1134401	10.24
5909	1136158	10.24
5910	1139482	10.24
5911	1144851	10.24
5912	1162103	10.24
5913	1205891	10.24
5914	1211047	10.24
5915	1220902	10.24
5916	1235203	10.24
5917	1236558	10.24
5918	1261730	10.24
5919	1270246	10.24
5920	1282902	10.24
5921	1370517	10.24
5922	1403458	10.24
5923	2278795	10.24
5924	2329784	10.24
5925	3222214	10.24
5926	4007974	10.24
5927	4988925	10.24
5928	4989115	10.24
5929	982589	10.25
5930	2327344	10.27
5931	wPt-9814	10.29
5932	tPt-0228	10.29
5933	tPt-514132	10.3
5934	981509	10.3
5935	1696941	10.3
5936	1120950	10.31
5937	3384772	10.32
5938	wPt-7653	10.33
5939	3064888	10.35
5940	1102338	10.35
5941	1120664	10.35
5942	2264706	10.36
5943	1138872	10.37
5944	985699	10.4
5945	1040089	10.4
5946	1096102	10.4
5947	1057056	10.42
5948	1088121	10.42
5949	1116361	10.42
5950	1150570	10.42
5951	1254807	10.42
5952	1280161	10.42
5953	1721223	10.42
5954	1865010	10.42
5955	2241646	10.42
5956	2266650	10.42
5957	3533160	10.42
5958	3939835	10.42
5959	4003390	10.42
5960	4008042	10.42
5961	4405384	10.42
5962	4408295	10.42
5963	4408410	10.42
5964	4663809	10.42
5965	1119945	10.42
5966	BS00063423_51	10.42
5967	1079354	10.43
5968	1124575	10.43
5969	1125085	10.43
5970	1202003	10.43
5971	1202987	10.43
5972	1242598	10.43
5973	1256017	10.43
5974	1257346	10.43
5975	1297191	10.43
5976	2262570	10.43
5977	2286205	10.43
5978	2298536	10.43
5979	3021011	10.43
5980	4395970	10.43
5981	981657	10.45
5982	986240	10.45
5983	990269	10.45
5984	1014723	10.45
5985	1028405	10.45
5986	1044979	10.45
5987	1087699	10.45
5988	1091130	10.45
5989	1097425	10.45
5990	1100568	10.45
5991	1104310	10.45
5992	1107414	10.45
5993	1115559	10.45
5994	1121030	10.45
5995	1123439	10.45
5996	1128980	10.45
5997	1138104	10.45
5998	1179203	10.45
5999	1257437	10.45
6000	1389855	10.45
6001	2260538	10.45
6002	1073843	10.46
6003	2275852	10.46
6004	2276097	10.46
6005	3026750	10.46
6006	3574722	10.46
6007	1127965	10.46
6008	1144131	10.46
6009	1238095	10.46
6010	2262879	10.46
6011	2264304	10.46
6012	3956169	10.46
6013	4394442	10.46
6014	4394961	10.46
6015	4734177	10.46
6016	4911001	10.46
6017	4911114	10.46
6018	5324685	10.46
6019	1215546	10.48
6020	1708162	10.49
6021	7346551	10.49
6022	3020629	10.5
6023	3940472	10.5
6024	3944807	10.5
6025	wsnp_Ku_c28245_38183393	10.55
6026	wsnp_Ex_c12127_19394952	10.55
6027	wsnp_Ex_c8985_14979134	10.55
6028	1228170	10.59
6029	3958452	10.59
6030	4005145	10.59
6031	wPt-0419	10.61
6032	wPt-2810	10.61
6033	tPt-4129	10.61
6034	1072812	10.61
6035	wsnp_CAP7_c3386_1586636	10.63
6036	wsnp_Ku_c48254_54492007	10.63
6037	1075218	10.64
6038	4538919	10.64
6039	1104944	10.66
6040	1129387	10.66
6041	2345254	10.66
6042	3532948	10.66
6043	3533063	10.66
6044	3946206	10.66
6045	1054478	10.68
6046	4989317	10.68
6047	6050313	10.68
6048	1255623	10.68
6049	3020425	10.69
6050	3534029	10.69
6051	1074462	10.71
6052	1110774	10.71
6053	1129054	10.71
6054	1137915	10.71
6055	1139563	10.71
6056	2305549	10.71
6057	3949755	10.71
6058	3955461	10.71
6059	wPt-2586	10.71
6060	1035680	10.72
6061	1104913	10.72
6062	1716279	10.72
6063	3033461	10.72
6064	3941894	10.72
6065	3947302	10.72
6066	1138464	10.72
6067	1148462	10.74
6068	1048362	10.75
6069	1062535	10.75
6070	1087279	10.75
6071	1129993	10.75
6072	1665522	10.75
6073	2250043	10.75
6074	2259458	10.75
6075	2303265	10.75
6076	3025051	10.75
6077	1117203	10.76
6078	1062072	10.76
6079	1234006	10.76
6080	1112236	10.8
6081	1718374	10.8
6082	3938568	10.86
6083	1073018	10.88
6084	1138457	10.88
6085	1150488	10.88
6086	1696462	10.89
6087	1008861	10.91
6088	1099757	10.92
6089	1123868	10.92
6090	1217791	10.92
6091	3026958	10.92
6092	377959	10.93
6093	3936996	10.94
6094	1031274	10.95
6095	1093451	10.95
6096	2276641	10.95
6097	2296628	10.95
6098	2322410	10.95
6099	1163509	10.96
6100	1026088	10.96
6101	1054265	10.96
6102	1159185	10.96
6103	1063873	10.97
6104	3533668	10.97
6105	WMS499	10.97
6106	1109874	10.98
6107	1089017	10.99
6108	1093225	10.99
6109	1100116	10.99
6110	2278838	10.99
6111	3938557	10.99
6112	3949253	10.99
6113	3954000	10.99
6114	3957554	10.99
6115	4003780	10.99
6116	4439699	10.99
6117	1117999	10.99
6118	343562	10.99
6119	tPt-2203	10.99
6120	1123196	11.03
6121	1067789	11.03
6122	1086428	11.03
6123	1263474	11.04
6124	1313867	11.04
6125	3936372	11.06
6126	3945100	11.06
6127	1043933	11.07
6128	1137206	11.07
6129	1218024	11.07
6130	3532837	11.07
6131	3570130	11.07
6132	3944147	11.07
6133	1119116	11.07
6134	1272780	11.07
6135	3570070	11.07
6136	1037385	11.07
6137	wPt-5914	11.08
6138	4538090	11.09
6139	1150067	11.1
6140	1129517	11.1
6141	1007611	11.1
6142	1031831	11.1
6143	1055136	11.1
6144	1078689	11.1
6145	1089672	11.1
6146	1093099	11.1
6147	1095560	11.1
6148	1099743	11.1
6149	1106755	11.1
6150	1110129	11.1
6151	1124523	11.1
6152	1129651	11.1
6153	1160047	11.1
6154	1237505	11.1
6155	1247011	11.1
6156	1261928	11.1
6157	1265707	11.1
6158	1271764	11.1
6159	1300349	11.1
6160	2264536	11.1
6161	3026578	11.1
6162	3026753	11.1
6163	3064939	11.1
6164	3385087	11.1
6165	3936279	11.1
6166	3942983	11.1
6167	3943284	11.1
6168	3943877	11.1
6169	3946488	11.1
6170	3947963	11.1
6171	3952855	11.1
6172	3953748	11.1
6173	3954976	11.1
6174	3956559	11.1
6175	3957950	11.1
6176	3959648	11.1
6177	Kukri_rep_c106411_137	11.1
6178	1076545	11.11
6179	1084925	11.11
6180	1102919	11.11
6181	1105334	11.11
6182	1109287	11.11
6183	1201690	11.11
6184	1214847	11.11
6185	1249253	11.11
6186	1310112	11.11
6187	1695562	11.11
6188	3023928	11.11
6189	3025556	11.11
6190	3532643	11.11
6191	3935016	11.11
6192	3935142	11.11
6193	3941136	11.11
6194	1021951	11.12
6195	1089303	11.12
6196	1156733	11.12
6197	1185679	11.12
6198	1241707	11.12
6199	1381668	11.12
6200	1203464	11.13
6201	3949911	11.13
6202	4993144	11.13
6203	1203911	11.14
6204	1229076	11.14
6205	1860791	11.14
6206	2322468	11.14
6207	2323591	11.14
6208	3023991	11.14
6209	2293992	11.15
6210	3944084	11.15
6211	3384688	11.15
6212	3948862	11.15
6213	3951031	11.15
6214	3952119	11.15
6215	1104569	11.15
6216	4008526	11.17
6217	4537386	11.17
6218	4992609	11.17
6219	1360344	11.17
6220	989817	11.17
6221	1028764	11.17
6222	2347952	11.17
6223	1074154	11.17
6224	1083095	11.17
6225	2320843	11.17
6226	3956046	11.17
6227	4008701	11.17
6228	4410797	11.17
6229	4541461	11.17
6230	1087151	11.17
6231	1204372	11.18
6232	1261952	11.19
6233	3021781	11.19
6234	3954619	11.19
6235	3959107	11.19
6236	3961125	11.19
6237	1128789	11.19
6238	1262157	11.19
6239	1066303	11.19
6240	1129924	11.19
6241	1236795	11.19
6242	2278385	11.19
6243	2300308	11.19
6244	3953407	11.19
6245	4008222	11.19
6246	1372118	11.19
6247	3953469	11.2
6248	1085755	11.21
6249	121415	11.22
6250	982161	11.22
6251	993003	11.22
6252	996337	11.22
6253	1006147	11.22
6254	1020316	11.22
6255	1059293	11.22
6256	1091135	11.22
6257	1098075	11.22
6258	1106845	11.22
6259	1126054	11.22
6260	1150272	11.22
6261	1218808	11.22
6262	1252736	11.22
6263	1768829	11.22
6264	2289122	11.22
6265	2325259	11.22
6266	3945325	11.22
6267	7326438	11.22
6268	1070995	11.22
6269	1093385	11.22
6270	1093482	11.22
6271	1097189	11.22
6272	1102882	11.22
6273	1109709	11.22
6274	1128792	11.22
6275	1209072	11.22
6276	1234295	11.22
6277	1395917	11.22
6278	2253589	11.22
6279	3025777	11.22
6280	3957172	11.22
6281	4003455	11.22
6282	4544488	11.22
6283	1116297	11.22
6284	1274713	11.23
6285	1012837	11.23
6286	1113145	11.25
6287	1278311	11.25
6288	1099783	11.25
6289	1106607	11.25
6290	1201339	11.25
6291	1111753	11.26
6292	3941540	11.26
6293	4542959	11.26
6294	5563173	11.26
6295	2276533	11.26
6296	3022873	11.26
6297	1068733	11.26
6298	1093158	11.26
6299	1064091	11.27
6300	1135557	11.27
6301	2249508	11.27
6302	1094633	11.27
6303	1214991	11.27
6304	1273694	11.27
6305	3940609	11.27
6306	3947087	11.27
6307	7351458	11.27
6308	3935595	11.28
6309	4005188	11.28
6310	RAC875_c53903_318	11.29
6311	Kukri_rep_c101981_260	11.29
6312	Excalibur_c8224_1447	11.29
6313	121521	11.3
6314	1083277	11.31
6315	1376633	11.31
6316	1050736	11.31
6317	1058759	11.31
6318	1064017	11.31
6319	1089527	11.31
6320	1106481	11.31
6321	1111601	11.31
6322	1116771	11.31
6323	1116968	11.31
6324	1202231	11.31
6325	1207002	11.31
6326	1239044	11.31
6327	1261618	11.31
6328	1380175	11.31
6329	1667815	11.31
6330	1724823	11.31
6331	2277145	11.31
6332	3533340	11.31
6333	3534031	11.31
6334	3937108	11.31
6335	3941409	11.31
6336	3949173	11.31
6337	3953903	11.31
6338	3958097	11.31
6339	3023901	11.31
6340	1104750	11.33
6341	1107715	11.33
6342	1110973	11.33
6343	1131565	11.33
6344	4993024	11.33
6345	982986	11.33
6346	1088601	11.33
6347	1133451	11.33
6348	1134980	11.33
6349	1204172	11.33
6350	1238656	11.33
6351	2278059	11.33
6352	2305096	11.33
6353	3030182	11.33
6354	4396866	11.33
6355	1017687	11.33
6356	3534085	11.33
6357	1090970	11.33
6358	1255198	11.33
6359	wPt-742141	11.34
6360	1107494	11.34
6361	1209350	11.34
6362	2256041	11.36
6363	3222429	11.36
6364	1074637	11.36
6365	1081477	11.36
6366	1102013	11.36
6367	1153393	11.36
6368	1228116	11.36
6369	1240531	11.36
6370	1253614	11.36
6371	2280372	11.36
6372	4018723	11.36
6373	4407674	11.36
6374	4439589	11.36
6375	4991900	11.36
6376	5011096	11.36
6377	2344659	11.37
6378	1065754	11.37
6379	1092623	11.37
6380	1314626	11.37
6381	3029626	11.37
6382	4005285	11.37
6383	1134835	11.37
6384	1247771	11.37
6385	3022488	11.38
6386	1095688	11.39
6387	1025445	11.39
6388	1105084	11.39
6389	3064417	11.39
6390	3384872	11.39
6391	3936221	11.39
6392	3938713	11.39
6393	3945779	11.39
6394	3956289	11.39
6395	4329354	11.39
6396	4404201	11.39
6397	4405246	11.39
6398	BS00066431_51	11.39
6399	RAC875_c17710_909	11.39
6400	Ra_c15638_858	11.39
6401	Ra_c15638_1296	11.39
6402	Kukri_rep_c101776_81	11.39
6403	Kukri_c15636_1693	11.39
6404	Ku_c1943_454	11.39
6405	IAAV2618	11.39
6406	Excalibur_c42691_222	11.39
6407	3939668	11.4
6408	3959067	11.4
6409	3954510	11.4
6410	977300	11.4
6411	1089785	11.4
6412	2277294	11.4
6413	4536219	11.4
6414	1147085	11.4
6415	3028720	11.4
6416	4541063	11.4
6417	1053696	11.41
6418	1120309	11.41
6419	1124257	11.41
6420	1136486	11.41
6421	3934137	11.41
6422	4020481	11.41
6423	4989340	11.41
6424	1104514	11.41
6425	1236030	11.41
6426	1262172	11.41
6427	1265399	11.41
6428	1267170	11.41
6429	2282193	11.41
6430	4394716	11.41
6431	wPt-5120	11.41
6432	wPt-9569	11.41
6433	wPt-7029	11.41
6434	M6_497430_PstIMseI_PA	11.41
6435	M6_893314_PstIMseI_PA	11.41
6436	M6_1776104_PstIMspI_PA	11.41
6437	M6_193683_PstIMspI_PA	11.41
6438	M6_256962_PstIMspI_PA	11.41
6439	M6_3174542_PstIMspI_PA	11.41
6440	M6_3238882_PstIMspI_PA	11.41
6441	M6_325115_PstIMspI_PA	11.41
6442	M6_3582807_PstIMspI_PA	11.41
6443	M6_3603031_PstIMspI_PA	11.41
6444	M6_585668_PstIMspI_PA	11.41
6445	M6_723014_PstIMspI_PA	11.41
6446	M6_779730_PstIMspI_PA	11.41
6447	M6_934965_PstIMspI_PA	11.41
6448	Opata_428913_67_PstIMseI_SNP	11.41
6449	Opata_428913_83_PstIMseI_SNP	11.41
6450	Opata_1798563_48_PstIMspI_SNP	11.41
6451	Opata_3204069_25_PstIMspI_SNP	11.41
6452	M6_236988_PstIMseI_PA	11.41
6453	M6_933053_PstIMseI_PA	11.41
6454	M6_1007268_PstIMspI_PA	11.41
6455	M6_2303376_PstIMspI_PA	11.41
6456	M6_2346337_PstIMluI_PA	11.41
6457	Opata_801776_PstIMluI_PA	11.41
6458	M6_3547101_PstIMseI_PA	11.41
6459	Opata_567718_PstIMseI_PA	11.41
6460	M6_1501183_PstIMspI_PA	11.41
6461	Opata_2644748_4_PstIMseI_SNP	11.41
6462	Opata_749100_38_PstIMseI_SNP	11.41
6463	Opata_2674021_61_PstIMspI_SNP	11.41
6464	Opata_2536964_62_PstIMseI_SNP	11.41
6465	Opata_197360_54_PstIMseI_SNP	11.41
6466	Opata_197360_85_PstIMseI_SNP	11.41
6467	Opata_1295446_PstIMspI_PA	11.41
6468	Opata_859807_PstIMspI_PA	11.41
6469	M6_1452447_PstIMseI_PA	11.41
6470	M6_1902413_PstIMseI_PA	11.41
6471	M6_373654_PstIMseI_PA	11.41
6472	M6_858079_PstIMseI_PA	11.41
6473	M6_926239_PstIMseI_PA	11.41
6474	Opata_535790_PstIMseI_PA	11.41
6475	M6_1606399_PstIMspI_PA	11.41
6476	Opata_781741_PstIMspI_PA	11.41
6477	M6_938121_PstIMseI_PA	11.41
6478	Opata_1237731_PstIMseI_PA	11.41
6479	Opata_130084_PstIMseI_PA	11.41
6480	Opata_420346_PstIMseI_PA	11.41
6481	Opata_4282987_PstIMseI_PA	11.41
6482	M6_3465886_PstIMspI_PA	11.41
6483	Opata_119118_PstIMseI_PA	11.41
6484	M6_1047245_PstIMseI_PA	11.41
6485	M6_3174406_PstIMseI_PA	11.41
6486	M6_543345_PstIMseI_PA	11.41
6487	M6_920836_PstIMseI_PA	11.41
6488	M6_976379_PstIMseI_PA	11.41
6489	Opata_1034723_PstIMseI_PA	11.41
6490	Opata_139792_PstIMseI_PA	11.41
6491	Opata_301127_PstIMseI_PA	11.41
6492	M6_1213849_PstIMspI_PA	11.41
6493	M6_2095643_PstIMspI_PA	11.41
6494	M6_3019119_PstIMspI_PA	11.41
6495	M6_3330873_PstIMspI_PA	11.41
6496	M6_506961_PstIMspI_PA	11.41
6497	M6_773643_PstIMspI_PA	11.41
6498	M6_1482742_PstIMseI_PA	11.41
6499	Opata_1257613_PstIMseI_PA	11.41
6500	Opata_530900_PstIMseI_PA	11.41
6501	M6_3349550_PstIMspI_PA	11.41
6502	M6_3523058_PstIMspI_PA	11.41
6503	Opata_124930_PstIMspI_PA	11.41
6504	Opata_132968_PstIMspI_PA	11.41
6505	Opata_92686_PstIMluI_PA	11.41
6506	Opata_2957635_PstIMspI_PA	11.41
6507	Opata_369200_PstIMspI_PA	11.41
6508	Opata_94721_PstIMspI_PA	11.41
6509	M6_1121336_PstIMseI_PA	11.41
6510	M6_1228056_PstIMseI_PA	11.41
6511	M6_1244007_PstIMseI_PA	11.41
6512	M6_1269740_PstIMseI_PA	11.41
6513	M6_1310684_PstIMseI_PA	11.41
6514	M6_1405873_PstIMseI_PA	11.41
6515	M6_1507406_PstIMseI_PA	11.41
6516	M6_1728141_PstIMseI_PA	11.41
6517	M6_2215248_PstIMseI_PA	11.41
6518	M6_2684860_PstIMseI_PA	11.41
6519	M6_271092_PstIMseI_PA	11.41
6520	M6_277449_PstIMseI_PA	11.41
6521	M6_289642_PstIMseI_PA	11.41
6522	M6_3510272_PstIMseI_PA	11.41
6523	M6_3725623_PstIMseI_PA	11.41
6524	M6_388026_PstIMseI_PA	11.41
6525	M6_42125_PstIMseI_PA	11.41
6526	M6_4237162_PstIMseI_PA	11.41
6527	M6_432150_PstIMseI_PA	11.41
6528	M6_461014_PstIMseI_PA	11.41
6529	M6_563780_PstIMseI_PA	11.41
6530	M6_569326_PstIMseI_PA	11.41
6531	M6_575603_PstIMseI_PA	11.41
6532	M6_577459_PstIMseI_PA	11.41
6533	M6_644604_PstIMseI_PA	11.41
6534	M6_70048_PstIMseI_PA	11.41
6535	M6_724582_PstIMseI_PA	11.41
6536	Opata_1052277_PstIMseI_PA	11.41
6537	Opata_1339247_PstIMseI_PA	11.41
6538	Opata_139183_PstIMseI_PA	11.41
6539	Opata_1606673_PstIMseI_PA	11.41
6540	Opata_1959759_PstIMseI_PA	11.41
6541	Opata_2860971_PstIMseI_PA	11.41
6542	Opata_353894_PstIMseI_PA	11.41
6543	M6_1032439_PstIMspI_PA	11.41
6544	M6_1194896_PstIMspI_PA	11.41
6545	M6_122770_PstIMspI_PA	11.41
6546	M6_1331188_PstIMspI_PA	11.41
6547	M6_1684035_PstIMspI_PA	11.41
6548	M6_176039_PstIMspI_PA	11.41
6549	M6_1891985_PstIMspI_PA	11.41
6550	M6_2384847_PstIMspI_PA	11.41
6551	M6_2848241_PstIMspI_PA	11.41
6552	M6_3161274_PstIMspI_PA	11.41
6553	M6_344315_PstIMspI_PA	11.41
6554	M6_3444071_PstIMspI_PA	11.41
6555	M6_345235_PstIMspI_PA	11.41
6556	M6_380970_PstIMspI_PA	11.41
6557	M6_856554_PstIMspI_PA	11.41
6558	M6_88170_PstIMspI_PA	11.41
6559	Opata_1534471_PstIMspI_PA	11.41
6560	Opata_1747955_PstIMspI_PA	11.41
6561	Opata_2325100_PstIMspI_PA	11.41
6562	Opata_2613813_PstIMspI_PA	11.41
6563	Opata_45453_PstIMspI_PA	11.41
6564	Opata_591891_PstIMspI_PA	11.41
6565	Opata_904829_PstIMseI_PA	11.41
6566	M6_1306769_PstIMspI_PA	11.41
6567	M6_1416691_PstIMluI_PA	11.41
6568	M6_1465077_PstIMluI_PA	11.41
6569	M6_2119551_PstIMluI_PA	11.41
6570	M6_2333558_PstIMluI_PA	11.41
6571	M6_2405484_PstIMluI_PA	11.41
6572	M6_885886_PstIMluI_PA	11.41
6573	M6_10382_PstIMseI_PA	11.41
6574	M6_1071924_PstIMseI_PA	11.41
6575	M6_1173393_PstIMseI_PA	11.41
6576	M6_11892_PstIMseI_PA	11.41
6577	M6_124387_PstIMseI_PA	11.41
6578	M6_127688_PstIMseI_PA	11.41
6579	M6_1292207_PstIMseI_PA	11.41
6580	M6_1310807_PstIMseI_PA	11.41
6581	M6_1311911_PstIMseI_PA	11.41
6582	M6_1330595_PstIMseI_PA	11.41
6583	M6_1346468_PstIMseI_PA	11.41
6584	M6_1353316_PstIMseI_PA	11.41
6585	M6_138126_PstIMseI_PA	11.41
6586	M6_1400339_PstIMseI_PA	11.41
6587	M6_1409383_PstIMseI_PA	11.41
6588	M6_1412856_PstIMseI_PA	11.41
6589	M6_1462151_PstIMseI_PA	11.41
6590	M6_1472295_PstIMseI_PA	11.41
6591	M6_149852_PstIMseI_PA	11.41
6592	M6_156456_PstIMseI_PA	11.41
6593	M6_169529_PstIMseI_PA	11.41
6594	M6_178518_PstIMseI_PA	11.41
6595	M6_18157_PstIMseI_PA	11.41
6596	M6_1870054_PstIMseI_PA	11.41
6597	M6_194606_PstIMseI_PA	11.41
6598	M6_195087_PstIMseI_PA	11.41
6599	M6_1985375_PstIMseI_PA	11.41
6600	M6_223739_PstIMseI_PA	11.41
6601	M6_227211_PstIMseI_PA	11.41
6602	M6_236601_PstIMseI_PA	11.41
6603	M6_2408891_PstIMseI_PA	11.41
6604	M6_263826_PstIMseI_PA	11.41
6605	M6_265144_PstIMseI_PA	11.41
6606	M6_305758_PstIMseI_PA	11.41
6607	M6_30643_PstIMseI_PA	11.41
6608	M6_3078489_PstIMseI_PA	11.41
6609	M6_3080336_PstIMseI_PA	11.41
6610	M6_309619_PstIMseI_PA	11.41
6611	M6_324702_PstIMseI_PA	11.41
6612	M6_326804_PstIMseI_PA	11.41
6613	M6_328256_PstIMseI_PA	11.41
6614	M6_336018_PstIMseI_PA	11.41
6615	M6_350351_PstIMseI_PA	11.41
6616	M6_351998_PstIMseI_PA	11.41
6617	M6_363817_PstIMseI_PA	11.41
6618	M6_36648_PstIMseI_PA	11.41
6619	M6_3706456_PstIMseI_PA	11.41
6620	M6_373000_PstIMseI_PA	11.41
6621	M6_385482_PstIMseI_PA	11.41
6622	M6_388075_PstIMseI_PA	11.41
6623	M6_394831_PstIMseI_PA	11.41
6624	M6_3970321_PstIMseI_PA	11.41
6625	M6_397227_PstIMseI_PA	11.41
6626	M6_400707_PstIMseI_PA	11.41
6627	M6_411193_PstIMseI_PA	11.41
6628	M6_4133569_PstIMseI_PA	11.41
6629	M6_420308_PstIMseI_PA	11.41
6630	M6_431093_PstIMseI_PA	11.41
6631	M6_43209_PstIMseI_PA	11.41
6632	M6_441081_PstIMseI_PA	11.41
6633	M6_445866_PstIMseI_PA	11.41
6634	M6_506291_PstIMseI_PA	11.41
6635	M6_529639_PstIMseI_PA	11.41
6636	M6_533704_PstIMseI_PA	11.41
6637	M6_53677_PstIMseI_PA	11.41
6638	M6_545357_PstIMseI_PA	11.41
6639	M6_547495_PstIMseI_PA	11.41
6640	M6_626669_PstIMseI_PA	11.41
6641	M6_66341_PstIMseI_PA	11.41
6642	M6_673057_PstIMseI_PA	11.41
6643	M6_705923_PstIMseI_PA	11.41
6644	M6_739437_PstIMseI_PA	11.41
6645	M6_74055_PstIMseI_PA	11.41
6646	M6_749155_PstIMseI_PA	11.41
6647	M6_75204_PstIMseI_PA	11.41
6648	M6_759021_PstIMseI_PA	11.41
6649	M6_796540_PstIMseI_PA	11.41
6650	M6_7981_PstIMseI_PA	11.41
6651	M6_809438_PstIMseI_PA	11.41
6652	M6_811886_PstIMseI_PA	11.41
6653	M6_81744_PstIMseI_PA	11.41
6654	M6_841682_PstIMseI_PA	11.41
6655	M6_857866_PstIMseI_PA	11.41
6656	M6_85881_PstIMseI_PA	11.41
6657	M6_861622_PstIMseI_PA	11.41
6658	M6_874596_PstIMseI_PA	11.41
6659	M6_904453_PstIMseI_PA	11.41
6660	M6_913643_PstIMseI_PA	11.41
6661	M6_93160_PstIMseI_PA	11.41
6662	M6_973536_PstIMseI_PA	11.41
6663	M6_995550_PstIMseI_PA	11.41
6664	M6_1039372_PstIMspI_PA	11.41
6665	M6_1114999_PstIMspI_PA	11.41
6666	M6_1152356_PstIMspI_PA	11.41
6667	M6_1165840_PstIMspI_PA	11.41
6668	M6_1186535_PstIMspI_PA	11.41
6669	M6_141160_PstIMspI_PA	11.41
6670	M6_1569114_PstIMspI_PA	11.41
6671	M6_162797_PstIMspI_PA	11.41
6672	M6_1703263_PstIMspI_PA	11.41
6673	M6_1722971_PstIMspI_PA	11.41
6674	M6_1775417_PstIMspI_PA	11.41
6675	M6_184081_PstIMspI_PA	11.41
6676	M6_1845241_PstIMspI_PA	11.41
6677	M6_194003_PstIMspI_PA	11.41
6678	M6_201275_PstIMspI_PA	11.41
6679	M6_204915_PstIMspI_PA	11.41
6680	M6_214528_PstIMspI_PA	11.41
6681	M6_2201680_PstIMspI_PA	11.41
6682	M6_2379043_PstIMspI_PA	11.41
6683	M6_2385532_PstIMspI_PA	11.41
6684	M6_2387682_PstIMspI_PA	11.41
6685	M6_2476635_PstIMspI_PA	11.41
6686	M6_2476740_PstIMspI_PA	11.41
6687	M6_2641306_PstIMspI_PA	11.41
6688	M6_2661088_PstIMspI_PA	11.41
6689	M6_2675948_PstIMspI_PA	11.41
6690	M6_2698_PstIMspI_PA	11.41
6691	M6_271011_PstIMspI_PA	11.41
6692	M6_2751105_PstIMspI_PA	11.41
6693	M6_2813394_PstIMspI_PA	11.41
6694	M6_2942522_PstIMspI_PA	11.41
6695	M6_296373_PstIMspI_PA	11.41
6696	M6_3132639_PstIMspI_PA	11.41
6697	M6_320654_PstIMspI_PA	11.41
6698	M6_324489_PstIMspI_PA	11.41
6699	M6_3279272_PstIMspI_PA	11.41
6700	M6_3280816_PstIMspI_PA	11.41
6701	M6_329402_PstIMspI_PA	11.41
6702	M6_3393793_PstIMspI_PA	11.41
6703	M6_34513_PstIMspI_PA	11.41
6704	M6_345624_PstIMspI_PA	11.41
6705	M6_3601352_PstIMspI_PA	11.41
6706	M6_379292_PstIMspI_PA	11.41
6707	M6_419480_PstIMspI_PA	11.41
6708	M6_420126_PstIMspI_PA	11.41
6709	M6_422947_PstIMspI_PA	11.41
6710	M6_426134_PstIMspI_PA	11.41
6711	M6_433480_PstIMspI_PA	11.41
6712	M6_453157_PstIMspI_PA	11.41
6713	M6_456650_PstIMspI_PA	11.41
6714	M6_523924_PstIMspI_PA	11.41
6715	M6_530323_PstIMspI_PA	11.41
6716	M6_559701_PstIMspI_PA	11.41
6717	M6_610838_PstIMspI_PA	11.41
6718	M6_616548_PstIMspI_PA	11.41
6719	M6_617069_PstIMspI_PA	11.41
6720	M6_62138_PstIMspI_PA	11.41
6721	M6_630054_PstIMspI_PA	11.41
6722	M6_658721_PstIMspI_PA	11.41
6723	M6_696363_PstIMspI_PA	11.41
6724	M6_704797_PstIMspI_PA	11.41
6725	M6_723784_PstIMspI_PA	11.41
6726	M6_738643_PstIMspI_PA	11.41
6727	M6_756964_PstIMspI_PA	11.41
6728	M6_760969_PstIMspI_PA	11.41
6729	M6_791359_PstIMspI_PA	11.41
6730	M6_806323_PstIMspI_PA	11.41
6731	M6_820069_PstIMspI_PA	11.41
6732	M6_825_PstIMspI_PA	11.41
6733	M6_882854_PstIMspI_PA	11.41
6734	M6_88418_PstIMspI_PA	11.41
6735	M6_903498_PstIMspI_PA	11.41
6736	M6_965182_PstIMspI_PA	11.41
6737	M6_990323_PstIMspI_PA	11.41
6738	M6_1192921_PstIMseI_PA	11.41
6739	M6_155577_PstIMseI_PA	11.41
6740	M6_1943628_PstIMseI_PA	11.41
6741	M6_22148_PstIMseI_PA	11.41
6742	M6_289541_PstIMseI_PA	11.41
6743	M6_394901_PstIMseI_PA	11.41
6744	M6_4092341_PstIMseI_PA	11.41
6745	M6_630619_PstIMseI_PA	11.41
6746	M6_723632_PstIMseI_PA	11.41
6747	M6_736812_PstIMseI_PA	11.41
6748	M6_153419_PstIMspI_PA	11.41
6749	M6_461294_PstIMspI_PA	11.41
6750	M6_75795_PstIMspI_PA	11.41
6751	M6_209664_PstIMseI_PA	11.41
6752	M6_2185993_PstIMseI_PA	11.41
6753	M6_218815_PstIMseI_PA	11.41
6754	M6_394307_PstIMseI_PA	11.41
6755	M6_15534_PstIMspI_PA	11.41
6756	M6_3135222_PstIMspI_PA	11.41
6757	M6_1045943_PstIMseI_PA	11.41
6758	M6_10703_PstIMseI_PA	11.41
6759	M6_3057489_PstIMseI_PA	11.41
6760	M6_936729_PstIMseI_PA	11.41
6761	M6_228269_PstIMspI_PA	11.41
6762	M6_334261_PstIMspI_PA	11.41
6763	M6_429955_PstIMspI_PA	11.41
6764	M6_92042_PstIMspI_PA	11.41
6765	M6_13679_PstIMseI_PA	11.41
6766	M6_2202491_PstIMseI_PA	11.41
6767	M6_603781_PstIMseI_PA	11.41
6768	M6_1198423_PstIMspI_PA	11.41
6769	M6_657150_PstIMspI_PA	11.41
6770	Opata_272461_PstIMseI_PA	11.41
6771	Opata_276937_PstIMseI_PA	11.41
6772	M6_1479846_PstIMluI_PA	11.41
6773	M6_2679853_PstIMluI_PA	11.41
6774	M6_105207_PstIMseI_PA	11.41
6775	M6_1196819_PstIMseI_PA	11.41
6776	M6_1637613_PstIMseI_PA	11.41
6777	M6_18832_PstIMseI_PA	11.41
6778	M6_1971084_PstIMseI_PA	11.41
6779	M6_214767_PstIMseI_PA	11.41
6780	M6_302466_PstIMseI_PA	11.41
6781	M6_3047055_PstIMseI_PA	11.41
6782	M6_3252405_PstIMseI_PA	11.41
6783	M6_3316427_PstIMseI_PA	11.41
6784	M6_384652_PstIMseI_PA	11.41
6785	M6_501814_PstIMseI_PA	11.41
6786	M6_670442_PstIMseI_PA	11.41
6787	M6_696014_PstIMseI_PA	11.41
6788	M6_696294_PstIMseI_PA	11.41
6789	M6_758124_PstIMseI_PA	11.41
6790	M6_871618_PstIMseI_PA	11.41
6791	M6_912840_PstIMseI_PA	11.41
6792	M6_1225072_PstIMspI_PA	11.41
6793	M6_1348518_PstIMspI_PA	11.41
6794	M6_1469150_PstIMspI_PA	11.41
6795	M6_1847305_PstIMspI_PA	11.41
6796	M6_2128642_PstIMspI_PA	11.41
6797	M6_2787286_PstIMspI_PA	11.41
6798	M6_295139_PstIMspI_PA	11.41
6799	M6_387624_PstIMspI_PA	11.41
6800	M6_404245_PstIMspI_PA	11.41
6801	M6_489815_PstIMspI_PA	11.41
6802	M6_709627_PstIMspI_PA	11.41
6803	M6_712406_PstIMspI_PA	11.41
6804	M6_879869_PstIMspI_PA	11.41
6805	Opata_1998034_PstIMspI_PA	11.41
6806	M6_2496569_PstIMluI_PA	11.41
6807	M6_1055151_PstIMseI_PA	11.41
6808	M6_1090011_PstIMseI_PA	11.41
6809	M6_1174132_PstIMseI_PA	11.41
6810	M6_13411_PstIMseI_PA	11.41
6811	M6_1796451_PstIMseI_PA	11.41
6812	M6_2015952_PstIMseI_PA	11.41
6813	M6_2451835_PstIMseI_PA	11.41
6814	M6_2831271_PstIMseI_PA	11.41
6815	M6_2909167_PstIMseI_PA	11.41
6816	M6_2001041_PstIMspI_PA	11.41
6817	M6_398991_PstIMspI_PA	11.41
6818	M6_1874962_PstIMseI_PA	11.41
6819	M6_203174_PstIMseI_PA	11.41
6820	M6_117318_PstIMspI_PA	11.41
6821	M6_24057_PstIMluI_PA	11.41
6822	M6_1043652_PstIMseI_PA	11.41
6823	M6_2632407_PstIMseI_PA	11.41
6824	M6_741876_PstIMspI_PA	11.41
6825	M6_173037_PstIMspI_PA	11.41
6826	M6_969919_PstIMspI_PA	11.41
6827	Opata_473670_PstIMseI_PA	11.41
6828	Opata_2298678_PstIMseI_PA	11.41
6829	Opata_651507_PstIMseI_PA	11.41
6830	Opata_3024898_PstIMspI_PA	11.41
6831	Opata_354296_PstIMspI_PA	11.41
6832	M6_690803_PstIMseI_PA	11.41
6833	M6_1766121_PstIMspI_PA	11.41
6834	Opata_160411_PstIMseI_PA	11.41
6835	Opata_376553_PstIMspI_PA	11.41
6836	wPt-1505	11.41
6837	Opata_1477509_PstIMluI_PA	11.41
6838	Opata_1558516_PstIMluI_PA	11.41
6839	Opata_164144_PstIMluI_PA	11.41
6840	Opata_19189_PstIMluI_PA	11.41
6841	Opata_2089705_PstIMluI_PA	11.41
6842	Opata_2196381_PstIMluI_PA	11.41
6843	Opata_26823_PstIMluI_PA	11.41
6844	Opata_2776583_PstIMluI_PA	11.41
6845	Opata_4010099_PstIMseI_PA	11.41
6846	Opata_750365_PstIMseI_PA	11.41
6847	M6_336725_PstIMspI_PA	11.41
6848	Opata_1469702_PstIMspI_PA	11.41
6849	Opata_1772481_PstIMspI_PA	11.41
6850	Opata_1861875_PstIMspI_PA	11.41
6851	Opata_191085_PstIMspI_PA	11.41
6852	Opata_2357378_PstIMspI_PA	11.41
6853	Opata_2537226_PstIMspI_PA	11.41
6854	Opata_3031286_PstIMspI_PA	11.41
6855	Opata_3650696_PstIMspI_PA	11.41
6856	Opata_440102_PstIMspI_PA	11.41
6857	Opata_49081_PstIMspI_PA	11.41
6858	Opata_975972_PstIMspI_PA	11.41
6859	Opata_1901338_3_PstIMluI_SNP	11.41
6860	Opata_62789_49_PstIMluI_SNP	11.41
6861	Opata_776996_29_PstIMluI_SNP	11.41
6862	Opata_9597_74_PstIMluI_SNP	11.41
6863	M6_124995_63_PstIMseI_SNP	11.41
6864	Opata_10432_55_PstIMseI_SNP	11.41
6865	Opata_187503_87_PstIMseI_SNP	11.41
6866	Opata_194177_38_PstIMseI_SNP	11.41
6867	Opata_307171_54_PstIMseI_SNP	11.41
6868	Opata_468090_82_PstIMseI_SNP	11.41
6869	Opata_551263_22_PstIMseI_SNP	11.41
6870	Opata_789770_26_PstIMseI_SNP	11.41
6871	Opata_82824_4_PstIMseI_SNP	11.41
6872	Opata_87861_61_PstIMseI_SNP	11.41
6873	Opata_1289094_26_PstIMspI_SNP	11.41
6874	Opata_1613717_53_PstIMspI_SNP	11.41
6875	Opata_1700136_57_PstIMspI_SNP	11.41
6876	Opata_2083690_49_PstIMspI_SNP	11.41
6877	Opata_2632312_26_PstIMspI_SNP	11.41
6878	Opata_2789635_4_PstIMspI_SNP	11.41
6879	Opata_2789635_8_PstIMspI_SNP	11.41
6880	Opata_3059380_16_PstIMspI_SNP	11.41
6881	Opata_3059380_26_PstIMspI_SNP	11.41
6882	Opata_3262747_24_PstIMspI_SNP	11.41
6883	Opata_3408177_69_PstIMspI_SNP	11.41
6884	Opata_4081155_79_PstIMspI_SNP	11.41
6885	Opata_512215_35_PstIMspI_SNP	11.41
6886	Opata_869804_63_PstIMseI_SNP	11.41
6887	Opata_2896252_83_PstIMspI_SNP	11.41
6888	Opata_4174012_30_PstIMspI_SNP	11.41
6889	M6_1233005_PstIMspI_PA	11.41
6890	M6_616217_PstIMspI_PA	11.41
6891	M6_1145622_PstIMseI_PA	11.41
6892	M6_3314274_PstIMseI_PA	11.41
6893	M6_367164_PstIMseI_PA	11.41
6894	M6_1357245_PstIMspI_PA	11.41
6895	M6_2562849_PstIMspI_PA	11.41
6896	M6_2616984_PstIMspI_PA	11.41
6897	M6_326579_PstIMspI_PA	11.41
6898	Opata_709085_78_PstIMseI_SNP	11.41
6899	Opata_2931180_19_PstIMspI_SNP	11.41
6900	M6_1623140_PstIMspI_PA	11.41
6901	M6_697689_PstIMspI_PA	11.41
6902	M6_858925_PstIMspI_PA	11.41
6903	Opata_408526_PstIMspI_PA	11.41
6904	Opata_3398745_PstIMspI_PA	11.41
6905	Opata_912775_PstIMspI_PA	11.41
6906	M6_1165043_PstIMspI_PA	11.41
6907	M6_1650827_PstIMspI_PA	11.41
6908	M6_941332_PstIMspI_PA	11.41
6909	Opata_2484726_PstIMspI_PA	11.41
6910	Opata_3143399_PstIMspI_PA	11.41
6911	M6_461314_PstIMseI_PA	11.41
6912	M6_1381881_PstIMspI_PA	11.41
6913	M6_2108100_PstIMspI_PA	11.41
6914	M6_3291317_PstIMspI_PA	11.41
6915	M6_718459_PstIMspI_PA	11.41
6916	Opata_134716_PstIMspI_PA	11.41
6917	M6_289438_PstIMseI_PA	11.41
6918	M6_1555279_PstIMspI_PA	11.41
6919	Opata_1021867_PstIMseI_PA	11.41
6920	Opata_355560_PstIMseI_PA	11.41
6921	M6_836198_PstIMspI_PA	11.41
6922	M6_3661880_PstIMseI_PA	11.41
6923	M6_2238583_PstIMspI_PA	11.41
6924	Opata_2004185_PstIMspI_PA	11.41
6925	M6_2151325_PstIMspI_PA	11.41
6926	M6_1649111_PstIMspI_PA	11.41
6927	M6_2529617_PstIMspI_PA	11.41
6928	M6_469669_PstIMspI_PA	11.41
6929	M6_533221_PstIMspI_PA	11.41
6930	Opata_1075355_PstIMseI_PA	11.41
6931	Opata_1368644_PstIMluI_PA	11.41
6932	M6_1393752_PstIMspI_PA	11.41
6933	M6_416227_PstIMspI_PA	11.41
6934	M6_778128_PstIMspI_PA	11.41
6935	M6_815639_PstIMspI_PA	11.41
6936	Opata_2541753_PstIMluI_PA	11.41
6937	Opata_546812_PstIMseI_PA	11.41
6938	Opata_1711663_PstIMspI_PA	11.41
6939	Opata_2160183_PstIMspI_PA	11.41
6940	Opata_1194756_31_PstIMseI_SNP	11.41
6941	Opata_1194756_5_PstIMseI_SNP	11.41
6942	Opata_1568723_45_PstIMseI_SNP	11.41
6943	Opata_1568723_50_PstIMseI_SNP	11.41
6944	Opata_19691_49_PstIMseI_SNP	11.41
6945	Opata_2131945_71_PstIMseI_SNP	11.41
6946	Opata_2131945_88_PstIMseI_SNP	11.41
6947	Opata_214603_72_PstIMseI_SNP	11.41
6948	Opata_26166_34_PstIMseI_SNP	11.41
6949	Opata_286203_28_PstIMseI_SNP	11.41
6950	Opata_322921_77_PstIMseI_SNP	11.41
6951	Opata_323898_29_PstIMseI_SNP	11.41
6952	Opata_323898_78_PstIMseI_SNP	11.41
6953	Opata_38690_63_PstIMseI_SNP	11.41
6954	Opata_4375876_8_PstIMseI_SNP	11.41
6955	Opata_50846_14_PstIMseI_SNP	11.41
6956	Opata_537947_46_PstIMseI_SNP	11.41
6957	Opata_537947_53_PstIMseI_SNP	11.41
6958	Opata_832903_39_PstIMseI_SNP	11.41
6959	Opata_835167_51_PstIMseI_SNP	11.41
6960	Opata_869530_44_PstIMseI_SNP	11.41
6961	Opata_90075_67_PstIMseI_SNP	11.41
6962	M6_48391_10_PstIMspI_SNP	11.41
6963	Opata_1732232_30_PstIMspI_SNP	11.41
6964	Opata_1732232_3_PstIMspI_SNP	11.41
6965	Opata_1735513_43_PstIMspI_SNP	11.41
6966	Opata_1828541_62_PstIMspI_SNP	11.41
6967	Opata_1835588_58_PstIMspI_SNP	11.41
6968	Opata_1835588_72_PstIMspI_SNP	11.41
6969	Opata_1843937_45_PstIMspI_SNP	11.41
6970	Opata_1856825_16_PstIMspI_SNP	11.41
6971	Opata_1931659_76_PstIMspI_SNP	11.41
6972	Opata_2090334_37_PstIMspI_SNP	11.41
6973	Opata_2281892_19_PstIMspI_SNP	11.41
6974	Opata_269495_43_PstIMspI_SNP	11.41
6975	Opata_2763212_76_PstIMspI_SNP	11.41
6976	Opata_2773197_53_PstIMspI_SNP	11.41
6977	Opata_3108579_66_PstIMspI_SNP	11.41
6978	Opata_3108579_81_PstIMspI_SNP	11.41
6979	Opata_3386021_62_PstIMspI_SNP	11.41
6980	Opata_3469495_46_PstIMspI_SNP	11.41
6981	Opata_480976_55_PstIMspI_SNP	11.41
6982	M6_1073863_PstIMseI_PA	11.41
6983	M6_1136908_PstIMseI_PA	11.41
6984	M6_192979_PstIMseI_PA	11.41
6985	M6_3193738_PstIMseI_PA	11.41
6986	M6_361042_PstIMseI_PA	11.41
6987	M6_1992687_PstIMspI_PA	11.41
6988	M6_2110584_PstIMspI_PA	11.41
6989	M6_2817331_PstIMspI_PA	11.41
6990	M6_3102917_PstIMspI_PA	11.41
6991	M6_3295626_PstIMspI_PA	11.41
6992	M6_3417772_PstIMspI_PA	11.41
6993	M6_407889_PstIMspI_PA	11.41
6994	M6_430321_PstIMspI_PA	11.41
6995	M6_629536_PstIMspI_PA	11.41
6996	M6_947437_PstIMspI_PA	11.41
6997	M6_2788398_PstIMseI_PA	11.41
6998	M6_2142098_PstIMseI_PA	11.41
6999	M6_832710_PstIMseI_PA	11.41
7000	M6_1575980_PstIMspI_PA	11.41
7001	M6_1771177_PstIMspI_PA	11.41
7002	M6_2336181_PstIMspI_PA	11.41
7003	Opata_13502_PstIMspI_PA	11.41
7004	M6_1254262_PstIMspI_PA	11.41
7005	M6_1451690_PstIMspI_PA	11.41
7006	M6_315431_PstIMspI_PA	11.41
7007	M6_4058576_PstIMseI_PA	11.41
7008	M6_1093998_PstIMseI_PA	11.41
7009	M6_2933961_PstIMspI_PA	11.41
7010	M6_272713_PstIMseI_PA	11.41
7011	M6_2470923_PstIMspI_PA	11.41
7012	M6_1409273_PstIMseI_PA	11.41
7013	M6_628382_PstIMspI_PA	11.41
7014	M6_938547_PstIMseI_PA	11.41
7015	M6_699728_PstIMspI_PA	11.41
7016	989977	11.42
7017	990870	11.42
7018	1001575	11.42
7019	1047178	11.42
7020	1059837	11.42
7021	1059889	11.42
7022	1080529	11.42
7023	1083173	11.42
7024	1092702	11.42
7025	1109364	11.42
7026	1112963	11.42
7027	1124590	11.42
7028	1128163	11.42
7029	1380436	11.42
7030	1724641	11.42
7031	2257749	11.42
7032	2279354	11.42
7033	2336343	11.42
7034	3022870	11.42
7035	3029376	11.42
7036	3533051	11.42
7037	3934022	11.42
7038	3935634	11.42
7039	3937321	11.42
7040	3947578	11.42
7041	3950207	11.42
7042	3953131	11.42
7043	4004269	11.42
7044	4004835	11.42
7045	4005310	11.42
7046	4005347	11.42
7047	4539718	11.42
7048	5578524	11.42
7049	5970962	11.42
7050	wPt-6726	11.43
7051	3953735	11.44
7052	7353748	11.44
7053	1023140	11.45
7054	1101428	11.45
7055	1101525	11.45
7056	1102671	11.45
7057	1117602	11.45
7058	1174924	11.45
7059	1314648	11.45
7060	1400748	11.45
7061	Tdurum_contig42516_491	11.45
7062	981444	11.46
7063	1195011	11.46
7064	4004588	11.46
7065	2337813	11.47
7066	1062126	11.47
7067	1077993	11.47
7068	1103668	11.47
7069	1128720	11.47
7070	1129114	11.47
7071	1167608	11.47
7072	1209358	11.47
7073	1228784	11.47
7074	1286937	11.47
7075	1402524	11.47
7076	2279219	11.47
7077	4406729	11.47
7078	1089786	11.47
7079	1228366	11.47
7080	2251893	11.47
7081	2304970	11.47
7082	1205512	11.48
7083	7151394	11.48
7084	303987	11.48
7085	1104792	11.48
7086	3534036	11.48
7087	3960860	11.48
7088	4407163	11.48
7089	4407817	11.48
7090	wPt-4996	11.49
7091	M6_1014101_PstIMseI_PA	11.49
7092	M6_1015280_PstIMseI_PA	11.49
7093	M6_1033810_PstIMseI_PA	11.49
7094	M6_1072493_PstIMseI_PA	11.49
7095	M6_130197_PstIMseI_PA	11.49
7096	M6_1314470_PstIMseI_PA	11.49
7097	M6_1324866_PstIMseI_PA	11.49
7098	M6_1350620_PstIMseI_PA	11.49
7099	M6_13509_PstIMseI_PA	11.49
7100	M6_1516649_PstIMseI_PA	11.49
7101	M6_1600767_PstIMseI_PA	11.49
7102	M6_166559_PstIMseI_PA	11.49
7103	M6_1820668_PstIMseI_PA	11.49
7104	M6_184620_PstIMseI_PA	11.49
7105	M6_204181_PstIMseI_PA	11.49
7106	M6_2319376_PstIMseI_PA	11.49
7107	M6_238901_PstIMseI_PA	11.49
7108	M6_2536383_PstIMseI_PA	11.49
7109	M6_2964945_PstIMseI_PA	11.49
7110	M6_305778_PstIMseI_PA	11.49
7111	M6_312909_PstIMseI_PA	11.49
7112	M6_387372_PstIMseI_PA	11.49
7113	M6_3970891_PstIMseI_PA	11.49
7114	M6_4077806_PstIMseI_PA	11.49
7115	M6_419576_PstIMseI_PA	11.49
7116	M6_4281421_PstIMseI_PA	11.49
7117	M6_491705_PstIMseI_PA	11.49
7118	M6_51646_PstIMseI_PA	11.49
7119	M6_543541_PstIMseI_PA	11.49
7120	M6_594993_PstIMseI_PA	11.49
7121	M6_76282_PstIMseI_PA	11.49
7122	M6_814631_PstIMseI_PA	11.49
7123	M6_968771_PstIMseI_PA	11.49
7124	M6_1005979_PstIMspI_PA	11.49
7125	M6_1015849_PstIMspI_PA	11.49
7126	M6_1021597_PstIMspI_PA	11.49
7127	M6_1027094_PstIMspI_PA	11.49
7128	M6_1029771_PstIMspI_PA	11.49
7129	M6_1033084_PstIMspI_PA	11.49
7130	M6_1035010_PstIMspI_PA	11.49
7131	M6_1050998_PstIMspI_PA	11.49
7132	M6_1057018_PstIMspI_PA	11.49
7133	M6_1058302_PstIMspI_PA	11.49
7134	M6_1062038_PstIMspI_PA	11.49
7135	M6_1064498_PstIMspI_PA	11.49
7136	M6_1064937_PstIMspI_PA	11.49
7137	M6_1065805_PstIMspI_PA	11.49
7138	M6_1069329_PstIMspI_PA	11.49
7139	M6_1074491_PstIMspI_PA	11.49
7140	M6_1075833_PstIMspI_PA	11.49
7141	M6_1104370_PstIMspI_PA	11.49
7142	M6_1150955_PstIMspI_PA	11.49
7143	M6_1156879_PstIMspI_PA	11.49
7144	M6_1163214_PstIMspI_PA	11.49
7145	M6_1165895_PstIMspI_PA	11.49
7146	M6_1172279_PstIMspI_PA	11.49
7147	M6_1209761_PstIMspI_PA	11.49
7148	M6_1213898_PstIMspI_PA	11.49
7149	M6_1214383_PstIMspI_PA	11.49
7150	M6_1215576_PstIMspI_PA	11.49
7151	M6_1261014_PstIMspI_PA	11.49
7152	M6_1266656_PstIMspI_PA	11.49
7153	M6_1271298_PstIMspI_PA	11.49
7154	M6_1276109_PstIMspI_PA	11.49
7155	M6_1288016_PstIMspI_PA	11.49
7156	M6_128870_PstIMspI_PA	11.49
7157	M6_1294193_PstIMspI_PA	11.49
7158	M6_1295259_PstIMspI_PA	11.49
7159	M6_129705_PstIMspI_PA	11.49
7160	M6_1304600_PstIMspI_PA	11.49
7161	M6_1308939_PstIMspI_PA	11.49
7162	M6_1331295_PstIMspI_PA	11.49
7163	M6_1346673_PstIMspI_PA	11.49
7164	M6_1364_PstIMspI_PA	11.49
7165	M6_1385781_PstIMspI_PA	11.49
7166	M6_1395391_PstIMspI_PA	11.49
7167	M6_1398592_PstIMspI_PA	11.49
7168	M6_1399035_PstIMspI_PA	11.49
7169	M6_1400097_PstIMspI_PA	11.49
7170	M6_1415214_PstIMspI_PA	11.49
7171	M6_1427832_PstIMspI_PA	11.49
7172	M6_1438515_PstIMspI_PA	11.49
7173	M6_1440410_PstIMspI_PA	11.49
7174	M6_1450066_PstIMspI_PA	11.49
7175	M6_1461904_PstIMspI_PA	11.49
7176	M6_1498993_PstIMspI_PA	11.49
7177	M6_1502972_PstIMspI_PA	11.49
7178	M6_1512260_PstIMspI_PA	11.49
7179	M6_1554598_PstIMspI_PA	11.49
7180	M6_1563761_PstIMspI_PA	11.49
7181	M6_1602635_PstIMspI_PA	11.49
7182	M6_1623511_PstIMspI_PA	11.49
7183	M6_1633466_PstIMspI_PA	11.49
7184	M6_1647933_PstIMspI_PA	11.49
7185	M6_1650625_PstIMspI_PA	11.49
7186	M6_1658301_PstIMspI_PA	11.49
7187	M6_1666487_PstIMspI_PA	11.49
7188	M6_1695421_PstIMspI_PA	11.49
7189	M6_1700097_PstIMspI_PA	11.49
7190	M6_171554_PstIMspI_PA	11.49
7191	M6_1742311_PstIMspI_PA	11.49
7192	M6_1749043_PstIMspI_PA	11.49
7193	M6_1758438_PstIMspI_PA	11.49
7194	M6_1766947_PstIMspI_PA	11.49
7195	M6_1782643_PstIMspI_PA	11.49
7196	M6_1787267_PstIMspI_PA	11.49
7197	M6_1805031_PstIMspI_PA	11.49
7198	M6_1856675_PstIMspI_PA	11.49
7199	M6_1861034_PstIMspI_PA	11.49
7200	M6_1862288_PstIMspI_PA	11.49
7201	M6_1865806_PstIMspI_PA	11.49
7202	M6_1868499_PstIMspI_PA	11.49
7203	M6_1873871_PstIMspI_PA	11.49
7204	M6_1879364_PstIMspI_PA	11.49
7205	M6_1884133_PstIMspI_PA	11.49
7206	M6_1884830_PstIMspI_PA	11.49
7207	M6_1893183_PstIMspI_PA	11.49
7208	M6_1906652_PstIMspI_PA	11.49
7209	M6_1922317_PstIMspI_PA	11.49
7210	M6_1922477_PstIMspI_PA	11.49
7211	M6_1947008_PstIMspI_PA	11.49
7212	M6_1953979_PstIMspI_PA	11.49
7213	M6_1956383_PstIMspI_PA	11.49
7214	M6_1958732_PstIMspI_PA	11.49
7215	M6_1962637_PstIMspI_PA	11.49
7216	M6_1964427_PstIMspI_PA	11.49
7217	M6_1980904_PstIMspI_PA	11.49
7218	M6_2004668_PstIMspI_PA	11.49
7219	M6_2008385_PstIMspI_PA	11.49
7220	M6_2015375_PstIMspI_PA	11.49
7221	M6_2026885_PstIMspI_PA	11.49
7222	M6_2032832_PstIMspI_PA	11.49
7223	M6_2043518_PstIMspI_PA	11.49
7224	M6_2045088_PstIMspI_PA	11.49
7225	M6_2087412_PstIMspI_PA	11.49
7226	M6_2126027_PstIMspI_PA	11.49
7227	M6_2140114_PstIMspI_PA	11.49
7228	M6_2163697_PstIMspI_PA	11.49
7229	M6_2189147_PstIMspI_PA	11.49
7230	M6_2190709_PstIMspI_PA	11.49
7231	M6_2202209_PstIMspI_PA	11.49
7232	M6_2212786_PstIMspI_PA	11.49
7233	M6_2216523_PstIMspI_PA	11.49
7234	M6_2223931_PstIMspI_PA	11.49
7235	M6_2234250_PstIMspI_PA	11.49
7236	M6_2289973_PstIMspI_PA	11.49
7237	M6_2305391_PstIMspI_PA	11.49
7238	M6_2344533_PstIMspI_PA	11.49
7239	M6_2346734_PstIMspI_PA	11.49
7240	M6_2346951_PstIMspI_PA	11.49
7241	M6_2352050_PstIMspI_PA	11.49
7242	M6_2355356_PstIMspI_PA	11.49
7243	M6_2360498_PstIMspI_PA	11.49
7244	M6_2371125_PstIMspI_PA	11.49
7245	M6_2385422_PstIMspI_PA	11.49
7246	M6_2387414_PstIMspI_PA	11.49
7247	M6_2392202_PstIMspI_PA	11.49
7248	M6_2394323_PstIMspI_PA	11.49
7249	M6_2397321_PstIMspI_PA	11.49
7250	M6_2402688_PstIMspI_PA	11.49
7251	M6_2403035_PstIMspI_PA	11.49
7252	M6_244235_PstIMspI_PA	11.49
7253	M6_2477896_PstIMspI_PA	11.49
7254	M6_2500037_PstIMspI_PA	11.49
7255	M6_2508528_PstIMspI_PA	11.49
7256	M6_2516046_PstIMspI_PA	11.49
7257	M6_2577037_PstIMspI_PA	11.49
7258	M6_2585579_PstIMspI_PA	11.49
7259	M6_2590137_PstIMspI_PA	11.49
7260	M6_2606437_PstIMspI_PA	11.49
7261	M6_2671085_PstIMspI_PA	11.49
7262	M6_2673001_PstIMspI_PA	11.49
7263	M6_27450_PstIMspI_PA	11.49
7264	M6_2751997_PstIMspI_PA	11.49
7265	M6_2790592_PstIMspI_PA	11.49
7266	M6_2793589_PstIMspI_PA	11.49
7267	M6_2811804_PstIMspI_PA	11.49
7268	M6_2813785_PstIMspI_PA	11.49
7269	M6_2822454_PstIMspI_PA	11.49
7270	M6_2833770_PstIMspI_PA	11.49
7271	M6_2841293_PstIMspI_PA	11.49
7272	M6_2853186_PstIMspI_PA	11.49
7273	M6_2861151_PstIMspI_PA	11.49
7274	M6_2909992_PstIMspI_PA	11.49
7275	M6_2941821_PstIMspI_PA	11.49
7276	M6_2941912_PstIMspI_PA	11.49
7277	M6_300129_PstIMspI_PA	11.49
7278	M6_3009549_PstIMspI_PA	11.49
7279	M6_3025988_PstIMspI_PA	11.49
7280	M6_30527_PstIMspI_PA	11.49
7281	M6_3063756_PstIMspI_PA	11.49
7282	M6_3075574_PstIMspI_PA	11.49
7283	M6_3085598_PstIMspI_PA	11.49
7284	M6_3095264_PstIMspI_PA	11.49
7285	M6_3096841_PstIMspI_PA	11.49
7286	M6_3111315_PstIMspI_PA	11.49
7287	M6_3111521_PstIMspI_PA	11.49
7288	M6_3153655_PstIMspI_PA	11.49
7289	M6_3158409_PstIMspI_PA	11.49
7290	M6_3163555_PstIMspI_PA	11.49
7291	M6_317892_PstIMspI_PA	11.49
7292	M6_3186263_PstIMspI_PA	11.49
7293	M6_3198512_PstIMspI_PA	11.49
7294	M6_320973_PstIMspI_PA	11.49
7295	M6_3213470_PstIMspI_PA	11.49
7296	M6_3236009_PstIMspI_PA	11.49
7297	M6_324295_PstIMspI_PA	11.49
7298	M6_3249876_PstIMspI_PA	11.49
7299	M6_3260837_PstIMspI_PA	11.49
7300	M6_3284725_PstIMspI_PA	11.49
7301	M6_3284745_PstIMspI_PA	11.49
7302	M6_3303054_PstIMspI_PA	11.49
7303	M6_3306144_PstIMspI_PA	11.49
7304	M6_331856_PstIMspI_PA	11.49
7305	M6_3348530_PstIMspI_PA	11.49
7306	M6_3357585_PstIMspI_PA	11.49
7307	M6_3412244_PstIMspI_PA	11.49
7308	M6_3415901_PstIMspI_PA	11.49
7309	M6_342173_PstIMspI_PA	11.49
7310	M6_3424751_PstIMspI_PA	11.49
7311	M6_342944_PstIMspI_PA	11.49
7312	M6_342952_PstIMspI_PA	11.49
7313	M6_3432800_PstIMspI_PA	11.49
7314	M6_3441314_PstIMspI_PA	11.49
7315	M6_344877_PstIMspI_PA	11.49
7316	M6_3458959_PstIMspI_PA	11.49
7317	M6_3499612_PstIMspI_PA	11.49
7318	M6_350577_PstIMspI_PA	11.49
7319	M6_3512857_PstIMspI_PA	11.49
7320	M6_3515571_PstIMspI_PA	11.49
7321	M6_353041_PstIMspI_PA	11.49
7322	M6_353571_PstIMspI_PA	11.49
7323	M6_3551043_PstIMspI_PA	11.49
7324	M6_3572644_PstIMspI_PA	11.49
7325	M6_3597481_PstIMspI_PA	11.49
7326	M6_363261_PstIMspI_PA	11.49
7327	M6_368300_PstIMspI_PA	11.49
7328	M6_375625_PstIMspI_PA	11.49
7329	M6_400087_PstIMspI_PA	11.49
7330	M6_400880_PstIMspI_PA	11.49
7331	M6_402908_PstIMspI_PA	11.49
7332	M6_405434_PstIMspI_PA	11.49
7333	M6_419481_PstIMspI_PA	11.49
7334	M6_431057_PstIMspI_PA	11.49
7335	M6_436335_PstIMspI_PA	11.49
7336	M6_451188_PstIMspI_PA	11.49
7337	M6_467600_PstIMspI_PA	11.49
7338	M6_479876_PstIMspI_PA	11.49
7339	M6_490501_PstIMspI_PA	11.49
7340	M6_498514_PstIMspI_PA	11.49
7341	M6_503113_PstIMspI_PA	11.49
7342	M6_504664_PstIMspI_PA	11.49
7343	M6_508522_PstIMspI_PA	11.49
7344	M6_513659_PstIMspI_PA	11.49
7345	M6_516670_PstIMspI_PA	11.49
7346	M6_531735_PstIMspI_PA	11.49
7347	M6_551495_PstIMspI_PA	11.49
7348	M6_564744_PstIMspI_PA	11.49
7349	M6_570225_PstIMspI_PA	11.49
7350	M6_574611_PstIMspI_PA	11.49
7351	M6_574657_PstIMspI_PA	11.49
7352	M6_589105_PstIMspI_PA	11.49
7353	M6_594786_PstIMspI_PA	11.49
7354	M6_607037_PstIMspI_PA	11.49
7355	M6_607244_PstIMspI_PA	11.49
7356	M6_609263_PstIMspI_PA	11.49
7357	M6_611392_PstIMspI_PA	11.49
7358	M6_619902_PstIMspI_PA	11.49
7359	M6_628389_PstIMspI_PA	11.49
7360	M6_630735_PstIMspI_PA	11.49
7361	M6_638111_PstIMspI_PA	11.49
7362	M6_638632_PstIMspI_PA	11.49
7363	M6_639879_PstIMspI_PA	11.49
7364	M6_644989_PstIMspI_PA	11.49
7365	M6_645560_PstIMspI_PA	11.49
7366	M6_652789_PstIMspI_PA	11.49
7367	M6_655434_PstIMspI_PA	11.49
7368	M6_661061_PstIMspI_PA	11.49
7369	M6_668255_PstIMspI_PA	11.49
7370	M6_673875_PstIMspI_PA	11.49
7371	M6_680658_PstIMspI_PA	11.49
7372	M6_691205_PstIMspI_PA	11.49
7373	M6_692560_PstIMspI_PA	11.49
7374	M6_698607_PstIMspI_PA	11.49
7375	M6_702515_PstIMspI_PA	11.49
7376	M6_710052_PstIMspI_PA	11.49
7377	M6_712837_PstIMspI_PA	11.49
7378	M6_717459_PstIMspI_PA	11.49
7379	M6_717592_PstIMspI_PA	11.49
7380	M6_718764_PstIMspI_PA	11.49
7381	M6_729368_PstIMspI_PA	11.49
7382	M6_746585_PstIMspI_PA	11.49
7383	M6_748186_PstIMspI_PA	11.49
7384	M6_752206_PstIMspI_PA	11.49
7385	M6_764007_PstIMspI_PA	11.49
7386	M6_766196_PstIMspI_PA	11.49
7387	M6_770735_PstIMspI_PA	11.49
7388	M6_793836_PstIMspI_PA	11.49
7389	M6_794513_PstIMspI_PA	11.49
7390	M6_806641_PstIMspI_PA	11.49
7391	M6_819538_PstIMspI_PA	11.49
7392	M6_824240_PstIMspI_PA	11.49
7393	M6_832302_PstIMspI_PA	11.49
7394	M6_832630_PstIMspI_PA	11.49
7395	M6_836357_PstIMspI_PA	11.49
7396	M6_839222_PstIMspI_PA	11.49
7397	M6_845661_PstIMspI_PA	11.49
7398	M6_847294_PstIMspI_PA	11.49
7399	M6_853815_PstIMspI_PA	11.49
7400	M6_866265_PstIMspI_PA	11.49
7401	M6_87269_PstIMspI_PA	11.49
7402	M6_878267_PstIMspI_PA	11.49
7403	M6_878888_PstIMspI_PA	11.49
7404	M6_880995_PstIMspI_PA	11.49
7405	M6_889984_PstIMspI_PA	11.49
7406	M6_901847_PstIMspI_PA	11.49
7407	M6_906902_PstIMspI_PA	11.49
7408	M6_924326_PstIMspI_PA	11.49
7409	M6_928243_PstIMspI_PA	11.49
7410	M6_936876_PstIMspI_PA	11.49
7411	M6_942330_PstIMspI_PA	11.49
7412	M6_949018_PstIMspI_PA	11.49
7413	M6_967462_PstIMspI_PA	11.49
7414	M6_970355_PstIMspI_PA	11.49
7415	M6_978045_PstIMspI_PA	11.49
7416	M6_999906_PstIMspI_PA	11.49
7417	Opata_123692_21_PstIMluI_SNP	11.49
7418	Opata_123034_79_PstIMseI_SNP	11.49
7419	Opata_1783603_57_PstIMseI_SNP	11.49
7420	Opata_201244_17_PstIMseI_SNP	11.49
7421	Opata_2222167_26_PstIMseI_SNP	11.49
7422	Opata_287175_10_PstIMseI_SNP	11.49
7423	Opata_663342_46_PstIMseI_SNP	11.49
7424	Opata_82338_20_PstIMseI_SNP	11.49
7425	Opata_82338_54_PstIMseI_SNP	11.49
7426	Opata_120158_13_PstIMspI_SNP	11.49
7427	Opata_120158_32_PstIMspI_SNP	11.49
7428	Opata_120158_3_PstIMspI_SNP	11.49
7429	Opata_1221168_75_PstIMspI_SNP	11.49
7430	Opata_1236315_61_PstIMspI_SNP	11.49
7431	Opata_1447223_59_PstIMspI_SNP	11.49
7432	Opata_449196_11_PstIMspI_SNP	11.49
7433	M6_1345921_PstIMluI_PA	11.49
7434	M6_106233_PstIMseI_PA	11.49
7435	M6_1186879_PstIMseI_PA	11.49
7436	M6_120579_PstIMseI_PA	11.49
7437	M6_1419367_PstIMseI_PA	11.49
7438	M6_1690355_PstIMseI_PA	11.49
7439	M6_170074_PstIMseI_PA	11.49
7440	M6_177564_PstIMseI_PA	11.49
7441	M6_207239_PstIMseI_PA	11.49
7442	M6_2165208_PstIMseI_PA	11.49
7443	M6_272730_PstIMseI_PA	11.49
7444	M6_3135750_PstIMseI_PA	11.49
7445	M6_3486763_PstIMseI_PA	11.49
7446	M6_3771769_PstIMseI_PA	11.49
7447	M6_3953004_PstIMseI_PA	11.49
7448	M6_565257_PstIMseI_PA	11.49
7449	M6_611446_PstIMseI_PA	11.49
7450	M6_971752_PstIMseI_PA	11.49
7451	M6_1167469_PstIMspI_PA	11.49
7452	M6_1303803_PstIMspI_PA	11.49
7453	M6_1370862_PstIMspI_PA	11.49
7454	M6_1491971_PstIMspI_PA	11.49
7455	M6_1546891_PstIMspI_PA	11.49
7456	M6_1583923_PstIMspI_PA	11.49
7457	M6_1922216_PstIMspI_PA	11.49
7458	M6_2400644_PstIMspI_PA	11.49
7459	M6_2484841_PstIMspI_PA	11.49
7460	M6_2516324_PstIMspI_PA	11.49
7461	M6_2620935_PstIMspI_PA	11.49
7462	M6_2663214_PstIMspI_PA	11.49
7463	M6_2967560_PstIMspI_PA	11.49
7464	M6_3508000_PstIMspI_PA	11.49
7465	M6_3547161_PstIMspI_PA	11.49
7466	M6_374203_PstIMspI_PA	11.49
7467	M6_52447_PstIMspI_PA	11.49
7468	M6_562084_PstIMspI_PA	11.49
7469	M6_574336_PstIMspI_PA	11.49
7470	M6_640334_PstIMspI_PA	11.49
7471	M6_673935_PstIMspI_PA	11.49
7472	M6_823095_PstIMspI_PA	11.49
7473	M6_827973_PstIMspI_PA	11.49
7474	M6_925871_PstIMspI_PA	11.49
7475	Opata_1019959_39_PstIMseI_SNP	11.49
7476	Opata_162871_89_PstIMseI_SNP	11.49
7477	Opata_281046_56_PstIMseI_SNP	11.49
7478	Opata_479714_54_PstIMseI_SNP	11.49
7479	Opata_487551_13_PstIMseI_SNP	11.49
7480	Opata_564843_78_PstIMseI_SNP	11.49
7481	Opata_2627857_63_PstIMspI_SNP	11.49
7482	Opata_221345_22_PstIMseI_SNP	11.49
7483	Opata_322173_12_PstIMseI_SNP	11.49
7484	Opata_909875_48_PstIMseI_SNP	11.49
7485	Opata_1073398_7_PstIMspI_SNP	11.49
7486	Opata_1965171_23_PstIMspI_SNP	11.49
7487	Opata_1965171_55_PstIMspI_SNP	11.49
7488	Opata_1965171_57_PstIMspI_SNP	11.49
7489	Opata_253096_27_PstIMspI_SNP	11.49
7490	Opata_2627857_33_PstIMspI_SNP	11.49
7491	Opata_2627857_57_PstIMspI_SNP	11.49
7492	Opata_2777498_73_PstIMspI_SNP	11.49
7493	Opata_1649626_PstIMseI_PA	11.49
7494	Opata_39644_PstIMseI_PA	11.49
7495	M6_1695562_PstIMspI_PA	11.49
7496	M6_455445_PstIMspI_PA	11.49
7497	Opata_1870807_PstIMspI_PA	11.49
7498	Opata_3986158_PstIMspI_PA	11.49
7499	Opata_135900_44_PstIMseI_SNP	11.49
7500	Opata_1407921_36_PstIMseI_SNP	11.49
7501	Opata_1457538_11_PstIMseI_SNP	11.49
7502	Opata_210865_62_PstIMseI_SNP	11.49
7503	Opata_3180544_16_PstIMseI_SNP	11.49
7504	Opata_343809_26_PstIMseI_SNP	11.49
7505	Opata_446640_31_PstIMseI_SNP	11.49
7506	Opata_559343_34_PstIMseI_SNP	11.49
7507	Opata_689426_47_PstIMseI_SNP	11.49
7508	Opata_754333_52_PstIMseI_SNP	11.49
7509	Opata_872456_67_PstIMseI_SNP	11.49
7510	Opata_97370_19_PstIMseI_SNP	11.49
7511	Opata_1868950_20_PstIMspI_SNP	11.49
7512	Opata_2840271_52_PstIMspI_SNP	11.49
7513	Opata_492300_11_PstIMspI_SNP	11.49
7514	M6_398420_PstIMspI_PA	11.49
7515	M6_469624_PstIMspI_PA	11.49
7516	M6_1737_PstIMspI_PA	11.49
7517	Opata_1197101_PstIMseI_PA	11.49
7518	Opata_940625_PstIMseI_PA	11.49
7519	M6_1049567_PstIMspI_PA	11.49
7520	M6_1125631_PstIMspI_PA	11.49
7521	M6_1278043_PstIMspI_PA	11.49
7522	M6_1288237_PstIMspI_PA	11.49
7523	M6_1341440_PstIMspI_PA	11.49
7524	M6_1358352_PstIMspI_PA	11.49
7525	M6_1363146_PstIMspI_PA	11.49
7526	M6_1674081_PstIMspI_PA	11.49
7527	M6_1678207_PstIMspI_PA	11.49
7528	M6_1688823_PstIMspI_PA	11.49
7529	M6_1809117_PstIMspI_PA	11.49
7530	M6_1885753_PstIMspI_PA	11.49
7531	M6_2244006_PstIMspI_PA	11.49
7532	M6_2369744_PstIMspI_PA	11.49
7533	M6_2552832_PstIMspI_PA	11.49
7534	M6_2639184_PstIMspI_PA	11.49
7535	M6_3260341_PstIMspI_PA	11.49
7536	M6_3294534_PstIMspI_PA	11.49
7537	M6_3496373_PstIMspI_PA	11.49
7538	M6_494647_PstIMspI_PA	11.49
7539	M6_699391_PstIMspI_PA	11.49
7540	M6_751436_PstIMspI_PA	11.49
7541	M6_803445_PstIMspI_PA	11.49
7542	M6_81905_PstIMspI_PA	11.49
7543	M6_898188_PstIMspI_PA	11.49
7544	Opata_1611253_PstIMspI_PA	11.49
7545	Opata_1817538_PstIMspI_PA	11.49
7546	Opata_3824431_PstIMspI_PA	11.49
7547	Opata_1219319_31_PstIMseI_SNP	11.49
7548	Opata_1219319_67_PstIMseI_SNP	11.49
7549	Opata_593650_89_PstIMseI_SNP	11.49
7550	Opata_624677_30_PstIMseI_SNP	11.49
7551	Opata_624677_64_PstIMseI_SNP	11.49
7552	Opata_840300_47_PstIMseI_SNP	11.49
7553	Opata_1652873_10_PstIMspI_SNP	11.49
7554	Opata_1652873_6_PstIMspI_SNP	11.49
7555	Opata_1848585_44_PstIMspI_SNP	11.49
7556	Opata_1711440_PstIMluI_PA	11.49
7557	Opata_237814_PstIMluI_PA	11.49
7558	M6_1034185_PstIMspI_PA	11.49
7559	M6_385090_PstIMspI_PA	11.49
7560	M6_463717_PstIMspI_PA	11.49
7561	M6_760437_PstIMspI_PA	11.49
7562	M6_780884_PstIMspI_PA	11.49
7563	Opata_143200_PstIMspI_PA	11.49
7564	Opata_496513_44_PstIMluI_SNP	11.49
7565	Opata_496513_45_PstIMluI_SNP	11.49
7566	Opata_1351685_83_PstIMseI_SNP	11.49
7567	Opata_441976_87_PstIMseI_SNP	11.49
7568	Opata_316135_PstIMseI_PA	11.49
7569	Opata_858637_PstIMseI_PA	11.49
7570	Opata_183151_PstIMspI_PA	11.49
7571	Opata_2633364_PstIMspI_PA	11.49
7572	Opata_99774_PstIMspI_PA	11.49
7573	Opata_2821_90_PstIMluI_SNP	11.49
7574	Opata_578865_66_PstIMseI_SNP	11.49
7575	Opata_1828950_34_PstIMspI_SNP	11.49
7576	Opata_1217905_PstIMluI_PA	11.49
7577	Opata_1431085_PstIMluI_PA	11.49
7578	Opata_1755431_PstIMluI_PA	11.49
7579	Opata_514916_PstIMluI_PA	11.49
7580	Opata_528320_PstIMluI_PA	11.49
7581	M6_1029621_PstIMseI_PA	11.49
7582	M6_1156554_PstIMseI_PA	11.49
7583	M6_1170353_PstIMseI_PA	11.49
7584	M6_1235974_PstIMseI_PA	11.49
7585	M6_1271664_PstIMseI_PA	11.49
7586	M6_1592206_PstIMseI_PA	11.49
7587	M6_2664024_PstIMseI_PA	11.49
7588	M6_2876760_PstIMseI_PA	11.49
7589	M6_3024645_PstIMseI_PA	11.49
7590	M6_3101523_PstIMseI_PA	11.49
7591	M6_3224511_PstIMseI_PA	11.49
7592	M6_525715_PstIMseI_PA	11.49
7593	M6_59223_PstIMseI_PA	11.49
7594	M6_858264_PstIMseI_PA	11.49
7595	M6_89053_PstIMseI_PA	11.49
7596	M6_979504_PstIMseI_PA	11.49
7597	M6_991145_PstIMseI_PA	11.49
7598	Opata_115972_PstIMseI_PA	11.49
7599	Opata_1278443_PstIMseI_PA	11.49
7600	M6_1081047_PstIMspI_PA	11.49
7601	M6_1196098_PstIMspI_PA	11.49
7602	M6_1279505_PstIMspI_PA	11.49
7603	M6_1359157_PstIMspI_PA	11.49
7604	M6_1438173_PstIMspI_PA	11.49
7605	M6_1501232_PstIMspI_PA	11.49
7606	M6_1580980_PstIMspI_PA	11.49
7607	M6_1594213_PstIMspI_PA	11.49
7608	M6_1614228_PstIMspI_PA	11.49
7609	M6_1637193_PstIMspI_PA	11.49
7610	M6_1640202_PstIMspI_PA	11.49
7611	M6_1721914_PstIMspI_PA	11.49
7612	M6_1765094_PstIMspI_PA	11.49
7613	M6_1806666_PstIMspI_PA	11.49
7614	M6_2092671_PstIMspI_PA	11.49
7615	M6_2116904_PstIMspI_PA	11.49
7616	M6_2180627_PstIMspI_PA	11.49
7617	M6_2181996_PstIMspI_PA	11.49
7618	M6_2203095_PstIMspI_PA	11.49
7619	M6_2230971_PstIMspI_PA	11.49
7620	M6_2397198_PstIMspI_PA	11.49
7621	M6_2457570_PstIMspI_PA	11.49
7622	M6_2491298_PstIMspI_PA	11.49
7623	M6_2514711_PstIMspI_PA	11.49
7624	M6_2531511_PstIMspI_PA	11.49
7625	M6_2560662_PstIMspI_PA	11.49
7626	M6_2611891_PstIMspI_PA	11.49
7627	M6_2615282_PstIMspI_PA	11.49
7628	M6_2710293_PstIMspI_PA	11.49
7629	M6_2731457_PstIMspI_PA	11.49
7630	M6_2783956_PstIMspI_PA	11.49
7631	M6_2816247_PstIMspI_PA	11.49
7632	M6_2853771_PstIMspI_PA	11.49
7633	M6_2864651_PstIMspI_PA	11.49
7634	M6_287155_PstIMspI_PA	11.49
7635	M6_3016392_PstIMspI_PA	11.49
7636	M6_3226662_PstIMspI_PA	11.49
7637	M6_3381821_PstIMspI_PA	11.49
7638	M6_3408311_PstIMspI_PA	11.49
7639	M6_3577129_PstIMspI_PA	11.49
7640	M6_383921_PstIMspI_PA	11.49
7641	M6_479720_PstIMspI_PA	11.49
7642	M6_534503_PstIMspI_PA	11.49
7643	M6_546303_PstIMspI_PA	11.49
7644	M6_562391_PstIMspI_PA	11.49
7645	M6_610388_PstIMspI_PA	11.49
7646	M6_636494_PstIMspI_PA	11.49
7647	M6_647145_PstIMspI_PA	11.49
7648	M6_652991_PstIMspI_PA	11.49
7649	M6_668628_PstIMspI_PA	11.49
7650	M6_707091_PstIMspI_PA	11.49
7651	M6_728084_PstIMspI_PA	11.49
7652	M6_782758_PstIMspI_PA	11.49
7653	M6_815407_PstIMspI_PA	11.49
7654	M6_877077_PstIMspI_PA	11.49
7655	M6_885010_PstIMspI_PA	11.49
7656	M6_922941_PstIMspI_PA	11.49
7657	Opata_163164_PstIMspI_PA	11.49
7658	Opata_2303383_PstIMspI_PA	11.49
7659	Opata_2387593_PstIMspI_PA	11.49
7660	Opata_2883271_PstIMspI_PA	11.49
7661	Opata_296320_PstIMspI_PA	11.49
7662	Opata_3437273_PstIMspI_PA	11.49
7663	Opata_43419_PstIMspI_PA	11.49
7664	Opata_1217212_56_PstIMseI_SNP	11.49
7665	Opata_609232_45_PstIMseI_SNP	11.49
7666	Opata_609232_66_PstIMseI_SNP	11.49
7667	Opata_1196518_49_PstIMspI_SNP	11.49
7668	Opata_2145618_41_PstIMspI_SNP	11.49
7669	Opata_386440_41_PstIMspI_SNP	11.49
7670	M6_1193300_PstIMspI_PA	11.49
7671	M6_3518816_PstIMspI_PA	11.49
7672	M6_3576196_PstIMspI_PA	11.49
7673	M6_506964_PstIMluI_PA	11.49
7674	M6_6960_PstIMluI_PA	11.49
7675	M6_108727_PstIMseI_PA	11.49
7676	M6_1188738_PstIMseI_PA	11.49
7677	M6_1191304_PstIMseI_PA	11.49
7678	M6_121500_PstIMseI_PA	11.49
7679	M6_1283125_PstIMseI_PA	11.49
7680	M6_133979_PstIMseI_PA	11.49
7681	M6_1388048_PstIMseI_PA	11.49
7682	M6_1401248_PstIMseI_PA	11.49
7683	M6_141240_PstIMseI_PA	11.49
7684	M6_1435735_PstIMseI_PA	11.49
7685	M6_1485690_PstIMseI_PA	11.49
7686	M6_158886_PstIMseI_PA	11.49
7687	M6_1685542_PstIMseI_PA	11.49
7688	M6_1717684_PstIMseI_PA	11.49
7689	M6_1747336_PstIMseI_PA	11.49
7690	M6_1829_PstIMseI_PA	11.49
7691	M6_1959847_PstIMseI_PA	11.49
7692	M6_1963716_PstIMseI_PA	11.49
7693	M6_1990605_PstIMseI_PA	11.49
7694	M6_206092_PstIMseI_PA	11.49
7695	M6_2171612_PstIMseI_PA	11.49
7696	M6_2176555_PstIMseI_PA	11.49
7697	M6_235237_PstIMseI_PA	11.49
7698	M6_2358006_PstIMseI_PA	11.49
7699	M6_248082_PstIMseI_PA	11.49
7700	M6_249090_PstIMseI_PA	11.49
7701	M6_2514116_PstIMseI_PA	11.49
7702	M6_252374_PstIMseI_PA	11.49
7703	M6_254438_PstIMseI_PA	11.49
7704	M6_28384_PstIMseI_PA	11.49
7705	M6_285357_PstIMseI_PA	11.49
7706	M6_290823_PstIMseI_PA	11.49
7707	M6_3276072_PstIMseI_PA	11.49
7708	M6_328790_PstIMseI_PA	11.49
7709	M6_333770_PstIMseI_PA	11.49
7710	M6_334249_PstIMseI_PA	11.49
7711	M6_344830_PstIMseI_PA	11.49
7712	M6_361594_PstIMseI_PA	11.49
7713	M6_3641636_PstIMseI_PA	11.49
7714	M6_367562_PstIMseI_PA	11.49
7715	M6_3681587_PstIMseI_PA	11.49
7716	M6_4107685_PstIMseI_PA	11.49
7717	M6_411575_PstIMseI_PA	11.49
7718	M6_466319_PstIMseI_PA	11.49
7719	M6_506052_PstIMseI_PA	11.49
7720	M6_534847_PstIMseI_PA	11.49
7721	M6_57702_PstIMseI_PA	11.49
7722	M6_586905_PstIMseI_PA	11.49
7723	M6_635654_PstIMseI_PA	11.49
7724	M6_652158_PstIMseI_PA	11.49
7725	M6_66494_PstIMseI_PA	11.49
7726	M6_69445_PstIMseI_PA	11.49
7727	M6_712631_PstIMseI_PA	11.49
7728	M6_745333_PstIMseI_PA	11.49
7729	M6_759534_PstIMseI_PA	11.49
7730	M6_804563_PstIMseI_PA	11.49
7731	M6_811219_PstIMseI_PA	11.49
7732	M6_833737_PstIMseI_PA	11.49
7733	M6_89198_PstIMseI_PA	11.49
7734	M6_90776_PstIMseI_PA	11.49
7735	Opata_242611_PstIMseI_PA	11.49
7736	M6_1009397_PstIMspI_PA	11.49
7737	M6_1023780_PstIMspI_PA	11.49
7738	M6_1039131_PstIMspI_PA	11.49
7739	M6_1086277_PstIMspI_PA	11.49
7740	M6_1086429_PstIMspI_PA	11.49
7741	M6_1087233_PstIMspI_PA	11.49
7742	M6_1095347_PstIMspI_PA	11.49
7743	M6_1128637_PstIMspI_PA	11.49
7744	M6_1135949_PstIMspI_PA	11.49
7745	M6_1161903_PstIMspI_PA	11.49
7746	M6_1188338_PstIMspI_PA	11.49
7747	M6_1283218_PstIMspI_PA	11.49
7748	M6_1299730_PstIMspI_PA	11.49
7749	M6_132359_PstIMspI_PA	11.49
7750	M6_1342289_PstIMspI_PA	11.49
7751	M6_1396824_PstIMspI_PA	11.49
7752	M6_1409856_PstIMspI_PA	11.49
7753	M6_1412782_PstIMspI_PA	11.49
7754	M6_1432586_PstIMspI_PA	11.49
7755	M6_1433769_PstIMspI_PA	11.49
7756	M6_1445039_PstIMspI_PA	11.49
7757	M6_1495420_PstIMspI_PA	11.49
7758	M6_1507252_PstIMspI_PA	11.49
7759	M6_1516646_PstIMspI_PA	11.49
7760	M6_1539112_PstIMspI_PA	11.49
7761	M6_1587160_PstIMspI_PA	11.49
7762	M6_1601409_PstIMspI_PA	11.49
7763	M6_1618476_PstIMspI_PA	11.49
7764	M6_1642829_PstIMspI_PA	11.49
7765	M6_1664586_PstIMspI_PA	11.49
7766	M6_1667338_PstIMspI_PA	11.49
7767	M6_1676880_PstIMspI_PA	11.49
7768	M6_1722110_PstIMspI_PA	11.49
7769	M6_1744431_PstIMspI_PA	11.49
7770	M6_1762193_PstIMspI_PA	11.49
7771	M6_1783949_PstIMspI_PA	11.49
7772	M6_1789675_PstIMspI_PA	11.49
7773	M6_1820723_PstIMspI_PA	11.49
7774	M6_1823883_PstIMspI_PA	11.49
7775	M6_1869195_PstIMspI_PA	11.49
7776	M6_1871993_PstIMspI_PA	11.49
7777	M6_1891231_PstIMspI_PA	11.49
7778	M6_1906871_PstIMspI_PA	11.49
7779	M6_1910959_PstIMspI_PA	11.49
7780	M6_1914487_PstIMspI_PA	11.49
7781	M6_2046997_PstIMspI_PA	11.49
7782	M6_208732_PstIMspI_PA	11.49
7783	M6_2157806_PstIMspI_PA	11.49
7784	M6_2169839_PstIMspI_PA	11.49
7785	M6_2178642_PstIMspI_PA	11.49
7786	M6_2236906_PstIMspI_PA	11.49
7787	M6_2259319_PstIMspI_PA	11.49
7788	M6_2272094_PstIMspI_PA	11.49
7789	M6_2289608_PstIMspI_PA	11.49
7790	M6_2315065_PstIMspI_PA	11.49
7791	M6_2330725_PstIMspI_PA	11.49
7792	M6_2351520_PstIMspI_PA	11.49
7793	M6_2394322_PstIMspI_PA	11.49
7794	M6_2397072_PstIMspI_PA	11.49
7795	M6_2409284_PstIMspI_PA	11.49
7796	M6_2458220_PstIMspI_PA	11.49
7797	M6_2477677_PstIMspI_PA	11.49
7798	M6_248388_PstIMspI_PA	11.49
7799	M6_2544926_PstIMspI_PA	11.49
7800	M6_2573060_PstIMspI_PA	11.49
7801	M6_257607_PstIMspI_PA	11.49
7802	M6_2577728_PstIMspI_PA	11.49
7803	M6_2615784_PstIMspI_PA	11.49
7804	M6_268201_PstIMspI_PA	11.49
7805	M6_2722369_PstIMspI_PA	11.49
7806	M6_2814717_PstIMspI_PA	11.49
7807	M6_2854655_PstIMspI_PA	11.49
7808	M6_2904064_PstIMspI_PA	11.49
7809	M6_2905626_PstIMspI_PA	11.49
7810	M6_2910836_PstIMspI_PA	11.49
7811	M6_2956330_PstIMspI_PA	11.49
7812	M6_2981402_PstIMspI_PA	11.49
7813	M6_3016439_PstIMspI_PA	11.49
7814	M6_3018007_PstIMspI_PA	11.49
7815	M6_3120232_PstIMspI_PA	11.49
7816	M6_3126668_PstIMspI_PA	11.49
7817	M6_3231888_PstIMspI_PA	11.49
7818	M6_3237272_PstIMspI_PA	11.49
7819	M6_328709_PstIMspI_PA	11.49
7820	M6_3378038_PstIMspI_PA	11.49
7821	M6_3386292_PstIMspI_PA	11.49
7822	M6_339232_PstIMspI_PA	11.49
7823	M6_3432439_PstIMspI_PA	11.49
7824	M6_3439297_PstIMspI_PA	11.49
7825	M6_3450934_PstIMspI_PA	11.49
7826	M6_3458298_PstIMspI_PA	11.49
7827	M6_3461120_PstIMspI_PA	11.49
7828	M6_3476121_PstIMspI_PA	11.49
7829	M6_3481550_PstIMspI_PA	11.49
7830	M6_3498478_PstIMspI_PA	11.49
7831	M6_363195_PstIMspI_PA	11.49
7832	M6_370985_PstIMspI_PA	11.49
7833	M6_373481_PstIMspI_PA	11.49
7834	M6_374313_PstIMspI_PA	11.49
7835	M6_407517_PstIMspI_PA	11.49
7836	M6_411824_PstIMspI_PA	11.49
7837	M6_412473_PstIMspI_PA	11.49
7838	M6_424322_PstIMspI_PA	11.49
7839	M6_426562_PstIMspI_PA	11.49
7840	M6_440235_PstIMspI_PA	11.49
7841	M6_441662_PstIMspI_PA	11.49
7842	M6_444603_PstIMspI_PA	11.49
7843	M6_456767_PstIMspI_PA	11.49
7844	M6_469479_PstIMspI_PA	11.49
7845	M6_475226_PstIMspI_PA	11.49
7846	M6_490785_PstIMspI_PA	11.49
7847	M6_503987_PstIMspI_PA	11.49
7848	M6_507097_PstIMspI_PA	11.49
7849	M6_509743_PstIMspI_PA	11.49
7850	M6_517467_PstIMspI_PA	11.49
7851	M6_522940_PstIMspI_PA	11.49
7852	M6_526846_PstIMspI_PA	11.49
7853	M6_529492_PstIMspI_PA	11.49
7854	M6_549515_PstIMspI_PA	11.49
7855	M6_55891_PstIMspI_PA	11.49
7856	M6_561409_PstIMspI_PA	11.49
7857	M6_563098_PstIMspI_PA	11.49
7858	M6_563187_PstIMspI_PA	11.49
7859	M6_57189_PstIMspI_PA	11.49
7860	M6_585129_PstIMspI_PA	11.49
7861	M6_591435_PstIMspI_PA	11.49
7862	M6_610252_PstIMspI_PA	11.49
7863	M6_661405_PstIMspI_PA	11.49
7864	M6_679762_PstIMspI_PA	11.49
7865	M6_683162_PstIMspI_PA	11.49
7866	M6_699219_PstIMspI_PA	11.49
7867	M6_700123_PstIMspI_PA	11.49
7868	M6_705204_PstIMspI_PA	11.49
7869	M6_723656_PstIMspI_PA	11.49
7870	M6_727713_PstIMspI_PA	11.49
7871	M6_757142_PstIMspI_PA	11.49
7872	M6_820911_PstIMspI_PA	11.49
7873	M6_826994_PstIMspI_PA	11.49
7874	M6_832953_PstIMspI_PA	11.49
7875	M6_834229_PstIMspI_PA	11.49
7876	M6_852947_PstIMspI_PA	11.49
7877	M6_873454_PstIMspI_PA	11.49
7878	M6_880519_PstIMspI_PA	11.49
7879	M6_884599_PstIMspI_PA	11.49
7880	M6_896698_PstIMspI_PA	11.49
7881	M6_912835_PstIMspI_PA	11.49
7882	M6_926157_PstIMspI_PA	11.49
7883	M6_957440_PstIMspI_PA	11.49
7884	M6_977849_PstIMspI_PA	11.49
7885	M6_986681_PstIMspI_PA	11.49
7886	M6_1083580_PstIMseI_PA	11.49
7887	M6_2509930_PstIMseI_PA	11.49
7888	M6_253388_PstIMseI_PA	11.49
7889	M6_495457_PstIMseI_PA	11.49
7890	M6_1031213_PstIMspI_PA	11.49
7891	M6_1094127_PstIMspI_PA	11.49
7892	M6_1205569_PstIMspI_PA	11.49
7893	M6_1297069_PstIMspI_PA	11.49
7894	M6_1408252_PstIMspI_PA	11.49
7895	M6_1565683_PstIMspI_PA	11.49
7896	M6_212749_PstIMspI_PA	11.49
7897	M6_2146193_PstIMspI_PA	11.49
7898	M6_2183532_PstIMspI_PA	11.49
7899	M6_2193171_PstIMspI_PA	11.49
7900	M6_2559623_PstIMspI_PA	11.49
7901	M6_2610587_PstIMspI_PA	11.49
7902	M6_2629588_PstIMspI_PA	11.49
7903	M6_2681688_PstIMspI_PA	11.49
7904	M6_2690199_PstIMspI_PA	11.49
7905	M6_3267532_PstIMspI_PA	11.49
7906	M6_471920_PstIMspI_PA	11.49
7907	M6_686935_PstIMspI_PA	11.49
7908	M6_882884_PstIMspI_PA	11.49
7909	Opata_1814246_29_PstIMspI_SNP	11.49
7910	Opata_467290_PstIMseI_PA	11.49
7911	Opata_1463353_PstIMspI_PA	11.49
7912	M6_1236351_PstIMseI_PA	11.49
7913	M6_196511_PstIMseI_PA	11.49
7914	M6_362986_PstIMseI_PA	11.49
7915	M6_4046550_PstIMseI_PA	11.49
7916	M6_908273_PstIMseI_PA	11.49
7917	M6_150800_PstIMspI_PA	11.49
7918	M6_161281_PstIMspI_PA	11.49
7919	M6_1811085_PstIMspI_PA	11.49
7920	M6_3217613_PstIMspI_PA	11.49
7921	M6_3270116_PstIMspI_PA	11.49
7922	M6_407631_PstIMspI_PA	11.49
7923	M6_478609_PstIMspI_PA	11.49
7924	M6_49989_PstIMspI_PA	11.49
7925	M6_949389_PstIMspI_PA	11.49
7926	M6_1861564_PstIMseI_PA	11.49
7927	M6_2159588_PstIMspI_PA	11.49
7928	M6_2345452_PstIMspI_PA	11.49
7929	M6_254518_PstIMspI_PA	11.49
7930	M6_3034659_PstIMspI_PA	11.49
7931	M6_3328144_PstIMspI_PA	11.49
7932	M6_774410_PstIMspI_PA	11.49
7933	M6_916_PstIMspI_PA	11.49
7934	M6_1024729_PstIMseI_PA	11.49
7935	M6_1584353_PstIMseI_PA	11.49
7936	M6_2276566_PstIMseI_PA	11.49
7937	M6_282751_PstIMseI_PA	11.49
7938	M6_334631_PstIMseI_PA	11.49
7939	M6_3655352_PstIMseI_PA	11.49
7940	M6_572009_PstIMseI_PA	11.49
7941	M6_695456_PstIMseI_PA	11.49
7942	M6_851433_PstIMseI_PA	11.49
7943	M6_1181670_PstIMspI_PA	11.49
7944	M6_123289_PstIMspI_PA	11.49
7945	M6_1631123_PstIMspI_PA	11.49
7946	M6_1738468_PstIMspI_PA	11.49
7947	M6_203238_PstIMspI_PA	11.49
7948	M6_2253969_PstIMspI_PA	11.49
7949	M6_2507731_PstIMspI_PA	11.49
7950	M6_2706556_PstIMspI_PA	11.49
7951	M6_2808802_PstIMspI_PA	11.49
7952	M6_465349_PstIMspI_PA	11.49
7953	M6_533528_PstIMspI_PA	11.49
7954	M6_649112_PstIMspI_PA	11.49
7955	M6_65344_PstIMspI_PA	11.49
7956	M6_857499_PstIMspI_PA	11.49
7957	M6_963567_PstIMspI_PA	11.49
7958	M6_993495_PstIMspI_PA	11.49
7959	Opata_2689397_PstIMspI_PA	11.49
7960	M6_1063891_PstIMspI_PA	11.49
7961	M6_2531048_PstIMspI_PA	11.49
7962	M6_3085039_PstIMspI_PA	11.49
7963	M6_1502251_PstIMseI_PA	11.49
7964	M6_312454_PstIMspI_PA	11.49
7965	Opata_11474_PstIMspI_PA	11.49
7966	Opata_3971062_PstIMspI_PA	11.49
7967	M6_106969_PstIMseI_PA	11.49
7968	M6_1175618_PstIMseI_PA	11.49
7969	M6_1409054_PstIMseI_PA	11.49
7970	M6_250580_PstIMseI_PA	11.49
7971	M6_2681069_PstIMseI_PA	11.49
7972	M6_2765740_PstIMseI_PA	11.49
7973	M6_279963_PstIMseI_PA	11.49
7974	M6_300879_PstIMseI_PA	11.49
7975	M6_3277319_PstIMseI_PA	11.49
7976	M6_356156_PstIMseI_PA	11.49
7977	M6_366912_PstIMseI_PA	11.49
7978	M6_387847_PstIMseI_PA	11.49
7979	M6_4100610_PstIMseI_PA	11.49
7980	M6_4187702_PstIMseI_PA	11.49
7981	M6_59009_PstIMseI_PA	11.49
7982	M6_61717_PstIMseI_PA	11.49
7983	M6_673056_PstIMseI_PA	11.49
7984	M6_688023_PstIMseI_PA	11.49
7985	M6_742002_PstIMseI_PA	11.49
7986	Opata_317642_PstIMseI_PA	11.49
7987	M6_1021845_PstIMspI_PA	11.49
7988	M6_1095212_PstIMspI_PA	11.49
7989	M6_1113497_PstIMspI_PA	11.49
7990	M6_1127457_PstIMspI_PA	11.49
7991	M6_1139212_PstIMspI_PA	11.49
7992	M6_1292401_PstIMspI_PA	11.49
7993	M6_1308034_PstIMspI_PA	11.49
7994	M6_1336741_PstIMspI_PA	11.49
7995	M6_1341441_PstIMspI_PA	11.49
7996	M6_1349566_PstIMspI_PA	11.49
7997	M6_1370013_PstIMspI_PA	11.49
7998	M6_1396399_PstIMspI_PA	11.49
7999	M6_1416869_PstIMspI_PA	11.49
8000	M6_1428771_PstIMspI_PA	11.49
8001	M6_1467483_PstIMspI_PA	11.49
8002	M6_1494698_PstIMspI_PA	11.49
8003	M6_1754275_PstIMspI_PA	11.49
8004	M6_1864550_PstIMspI_PA	11.49
8005	M6_1869752_PstIMspI_PA	11.49
8006	M6_1935697_PstIMspI_PA	11.49
8007	M6_1938952_PstIMspI_PA	11.49
8008	M6_197097_PstIMspI_PA	11.49
8009	M6_2076968_PstIMspI_PA	11.49
8010	M6_2085266_PstIMspI_PA	11.49
8011	M6_2227716_PstIMspI_PA	11.49
8012	M6_2366093_PstIMspI_PA	11.49
8013	M6_2459949_PstIMspI_PA	11.49
8014	M6_2603095_PstIMspI_PA	11.49
8015	M6_2673109_PstIMspI_PA	11.49
8016	M6_2714343_PstIMspI_PA	11.49
8017	M6_2740473_PstIMspI_PA	11.49
8018	M6_2775772_PstIMspI_PA	11.49
8019	M6_2871566_PstIMspI_PA	11.49
8020	M6_2932584_PstIMspI_PA	11.49
8021	M6_2933142_PstIMspI_PA	11.49
8022	M6_3091255_PstIMspI_PA	11.49
8023	M6_322292_PstIMspI_PA	11.49
8024	M6_323659_PstIMspI_PA	11.49
8025	M6_3264290_PstIMspI_PA	11.49
8026	M6_329445_PstIMspI_PA	11.49
8027	M6_3308942_PstIMspI_PA	11.49
8028	M6_336465_PstIMspI_PA	11.49
8029	M6_340154_PstIMspI_PA	11.49
8030	M6_349731_PstIMspI_PA	11.49
8031	M6_366166_PstIMspI_PA	11.49
8032	M6_388101_PstIMspI_PA	11.49
8033	M6_391433_PstIMspI_PA	11.49
8034	M6_399739_PstIMspI_PA	11.49
8035	M6_415855_PstIMspI_PA	11.49
8036	M6_416693_PstIMspI_PA	11.49
8037	M6_442369_PstIMspI_PA	11.49
8038	M6_458666_PstIMspI_PA	11.49
8039	M6_502542_PstIMspI_PA	11.49
8040	M6_522080_PstIMspI_PA	11.49
8041	M6_537417_PstIMspI_PA	11.49
8042	M6_581795_PstIMspI_PA	11.49
8043	M6_611086_PstIMspI_PA	11.49
8044	M6_706594_PstIMspI_PA	11.49
8045	M6_71621_PstIMspI_PA	11.49
8046	M6_729297_PstIMspI_PA	11.49
8047	M6_781775_PstIMspI_PA	11.49
8048	M6_88764_PstIMspI_PA	11.49
8049	M6_908738_PstIMspI_PA	11.49
8050	M6_942147_PstIMspI_PA	11.49
8051	M6_948133_PstIMspI_PA	11.49
8052	M6_965001_PstIMspI_PA	11.49
8053	M6_980965_PstIMspI_PA	11.49
8054	Opata_1899958_PstIMspI_PA	11.49
8055	Opata_3630197_PstIMspI_PA	11.49
8056	M6_168059_PstIMseI_PA	11.49
8057	M6_174074_PstIMseI_PA	11.49
8058	M6_2631231_PstIMseI_PA	11.49
8059	M6_331950_PstIMseI_PA	11.49
8060	M6_3411964_PstIMseI_PA	11.49
8061	M6_4015460_PstIMseI_PA	11.49
8062	M6_570910_PstIMseI_PA	11.49
8063	M6_601020_PstIMseI_PA	11.49
8064	M6_910503_PstIMseI_PA	11.49
8065	Opata_113505_PstIMseI_PA	11.49
8066	Opata_670553_PstIMseI_PA	11.49
8067	M6_1035225_PstIMspI_PA	11.49
8068	M6_1105965_PstIMspI_PA	11.49
8069	M6_1157169_PstIMspI_PA	11.49
8070	M6_1164980_PstIMspI_PA	11.49
8071	M6_1201805_PstIMspI_PA	11.49
8072	M6_128218_PstIMspI_PA	11.49
8073	M6_1324220_PstIMspI_PA	11.49
8074	M6_1337697_PstIMspI_PA	11.49
8075	M6_1338184_PstIMspI_PA	11.49
8076	M6_1400435_PstIMspI_PA	11.49
8077	M6_1416479_PstIMspI_PA	11.49
8078	M6_1459239_PstIMspI_PA	11.49
8079	M6_1466786_PstIMspI_PA	11.49
8080	M6_1478969_PstIMspI_PA	11.49
8081	M6_1557214_PstIMspI_PA	11.49
8082	M6_1617440_PstIMspI_PA	11.49
8083	M6_1671751_PstIMspI_PA	11.49
8084	M6_1686921_PstIMspI_PA	11.49
8085	M6_1708728_PstIMspI_PA	11.49
8086	M6_1758514_PstIMspI_PA	11.49
8087	M6_1784403_PstIMspI_PA	11.49
8088	M6_1841081_PstIMspI_PA	11.49
8089	M6_1892987_PstIMspI_PA	11.49
8090	M6_1965976_PstIMspI_PA	11.49
8091	M6_2012089_PstIMspI_PA	11.49
8092	M6_2034008_PstIMspI_PA	11.49
8093	M6_2055780_PstIMspI_PA	11.49
8094	M6_2222674_PstIMspI_PA	11.49
8095	M6_2335337_PstIMspI_PA	11.49
8096	M6_2375346_PstIMspI_PA	11.49
8097	M6_2414721_PstIMspI_PA	11.49
8098	M6_2638272_PstIMspI_PA	11.49
8099	M6_2783454_PstIMspI_PA	11.49
8100	M6_2858395_PstIMspI_PA	11.49
8101	M6_2939060_PstIMspI_PA	11.49
8102	M6_2946738_PstIMspI_PA	11.49
8103	M6_2982714_PstIMspI_PA	11.49
8104	M6_2996869_PstIMspI_PA	11.49
8105	M6_3092491_PstIMspI_PA	11.49
8106	M6_3353321_PstIMspI_PA	11.49
8107	M6_337983_PstIMspI_PA	11.49
8108	M6_3396972_PstIMspI_PA	11.49
8109	M6_3445686_PstIMspI_PA	11.49
8110	M6_3458196_PstIMspI_PA	11.49
8111	M6_3601246_PstIMspI_PA	11.49
8112	M6_3607045_PstIMspI_PA	11.49
8113	M6_368665_PstIMspI_PA	11.49
8114	M6_380845_PstIMspI_PA	11.49
8115	M6_445240_PstIMspI_PA	11.49
8116	M6_460084_PstIMspI_PA	11.49
8117	M6_489044_PstIMspI_PA	11.49
8118	M6_500958_PstIMspI_PA	11.49
8119	M6_508410_PstIMspI_PA	11.49
8120	M6_525963_PstIMspI_PA	11.49
8121	M6_556129_PstIMspI_PA	11.49
8122	M6_556524_PstIMspI_PA	11.49
8123	M6_571549_PstIMspI_PA	11.49
8124	M6_582185_PstIMspI_PA	11.49
8125	M6_681470_PstIMspI_PA	11.49
8126	M6_684765_PstIMspI_PA	11.49
8127	M6_714044_PstIMspI_PA	11.49
8128	M6_727308_PstIMspI_PA	11.49
8129	M6_801939_PstIMspI_PA	11.49
8130	M6_905142_PstIMspI_PA	11.49
8131	M6_917487_PstIMspI_PA	11.49
8132	M6_922165_PstIMspI_PA	11.49
8133	M6_942076_PstIMspI_PA	11.49
8134	M6_942914_PstIMspI_PA	11.49
8135	M6_977565_PstIMspI_PA	11.49
8136	M6_992390_PstIMspI_PA	11.49
8137	M6_993500_PstIMspI_PA	11.49
8138	Opata_121120_PstIMspI_PA	11.49
8139	Opata_1932393_PstIMspI_PA	11.49
8140	M6_1372923_PstIMspI_PA	11.49
8141	M6_1551239_PstIMspI_PA	11.49
8142	M6_2982917_PstIMspI_PA	11.49
8143	M6_3412565_PstIMspI_PA	11.49
8144	M6_3443136_PstIMseI_PA	11.49
8145	M6_457023_PstIMseI_PA	11.49
8146	M6_2118819_PstIMspI_PA	11.49
8147	Opata_111291_PstIMspI_PA	11.49
8148	Opata_2377714_PstIMspI_PA	11.49
8149	Opata_1403739_PstIMluI_PA	11.49
8150	Opata_2687003_PstIMluI_PA	11.49
8151	Opata_102003_PstIMseI_PA	11.49
8152	Opata_1196590_PstIMseI_PA	11.49
8153	Opata_1789330_PstIMseI_PA	11.49
8154	M6_186009_PstIMseI_PA	11.49
8155	M6_2160277_PstIMseI_PA	11.49
8156	M6_2987460_PstIMseI_PA	11.49
8157	M6_565989_PstIMseI_PA	11.49
8158	M6_1799770_PstIMspI_PA	11.49
8159	M6_2069436_PstIMspI_PA	11.49
8160	M6_612909_PstIMspI_PA	11.49
8161	Opata_646461_PstIMseI_PA	11.49
8162	M6_292544_PstIMseI_PA	11.49
8163	M6_171023_PstIMseI_PA	11.49
8164	M6_265987_PstIMseI_PA	11.49
8165	M6_1303911_PstIMspI_PA	11.49
8166	M6_1406899_PstIMspI_PA	11.49
8167	M6_1929387_PstIMspI_PA	11.49
8168	M6_1972804_PstIMspI_PA	11.49
8169	M6_203588_PstIMspI_PA	11.49
8170	M6_2975791_PstIMspI_PA	11.49
8171	M6_3430211_PstIMspI_PA	11.49
8172	M6_395022_PstIMspI_PA	11.49
8173	M6_866722_PstIMspI_PA	11.49
8174	Opata_3209850_PstIMspI_PA	11.49
8175	M6_82420_PstIMseI_PA	11.49
8176	M6_1101520_PstIMspI_PA	11.49
8177	M6_2370741_PstIMspI_PA	11.49
8178	M6_3317894_PstIMspI_PA	11.49
8179	M6_4040872_PstIMseI_PA	11.49
8180	M6_711522_PstIMseI_PA	11.49
8181	M6_941349_PstIMseI_PA	11.49
8182	Opata_206988_PstIMseI_PA	11.49
8183	M6_1469478_PstIMspI_PA	11.49
8184	M6_1471082_PstIMspI_PA	11.49
8185	M6_1793073_PstIMspI_PA	11.49
8186	M6_2378926_PstIMspI_PA	11.49
8187	M6_2849924_PstIMspI_PA	11.49
8188	M6_3091611_PstIMspI_PA	11.49
8189	M6_359435_PstIMspI_PA	11.49
8190	M6_637241_PstIMspI_PA	11.49
8191	M6_697156_PstIMspI_PA	11.49
8192	M6_2164944_PstIMseI_PA	11.49
8193	M6_789129_PstIMseI_PA	11.49
8194	Opata_47528_PstIMseI_PA	11.49
8195	M6_1092636_PstIMspI_PA	11.49
8196	M6_1146169_PstIMspI_PA	11.49
8197	M6_1258640_PstIMspI_PA	11.49
8198	M6_746638_PstIMspI_PA	11.49
8199	Opata_673717_PstIMluI_PA	11.49
8200	Opata_4049262_PstIMspI_PA	11.49
8201	Opata_111289_PstIMseI_PA	11.49
8202	M6_2329315_PstIMseI_PA	11.49
8203	Opata_153171_PstIMseI_PA	11.49
8204	Opata_151554_PstIMseI_PA	11.49
8205	Opata_161939_PstIMseI_PA	11.49
8206	Opata_558895_PstIMseI_PA	11.49
8207	M6_1618610_PstIMspI_PA	11.49
8208	M6_1867102_PstIMspI_PA	11.49
8209	M6_312957_PstIMspI_PA	11.49
8210	M6_334417_PstIMspI_PA	11.49
8211	M6_3416069_PstIMseI_PA	11.49
8212	M6_3172942_PstIMseI_PA	11.49
8213	M6_1223732_PstIMspI_PA	11.49
8214	M6_739226_PstIMspI_PA	11.49
8215	M6_2451830_PstIMspI_PA	11.49
8216	M6_757592_PstIMspI_PA	11.49
8217	M6_977950_PstIMspI_PA	11.49
8218	M6_1007362_PstIMseI_PA	11.49
8219	M6_2264019_PstIMspI_PA	11.49
8220	Opata_1002278_PstIMspI_PA	11.49
8221	Opata_1092112_PstIMspI_PA	11.49
8222	Opata_3756399_PstIMspI_PA	11.49
8223	Opata_2834156_PstIMseI_PA	11.49
8224	M6_1576400_PstIMspI_PA	11.49
8225	M6_840650_PstIMspI_PA	11.49
8226	981374	11.49
8227	1101097	11.49
8228	Jagger_c6508_51	11.49
8229	983428	11.5
8230	990138	11.5
8231	wPt-5688	11.51
8232	wPt-7079	11.51
8233	wPt-3461	11.51
8234	M6_11209_PstIMluI_PA	11.51
8235	M6_2199316_PstIMluI_PA	11.51
8236	M6_2428829_PstIMluI_PA	11.51
8237	M6_1009470_PstIMseI_PA	11.51
8238	M6_104272_PstIMseI_PA	11.51
8239	M6_1136034_PstIMseI_PA	11.51
8240	M6_1300566_PstIMseI_PA	11.51
8241	M6_1354464_PstIMseI_PA	11.51
8242	M6_1404617_PstIMseI_PA	11.51
8243	M6_1635461_PstIMseI_PA	11.51
8244	M6_27054_PstIMseI_PA	11.51
8245	M6_2728837_PstIMseI_PA	11.51
8246	M6_281917_PstIMseI_PA	11.51
8247	M6_3746926_PstIMseI_PA	11.51
8248	M6_4229066_PstIMseI_PA	11.51
8249	M6_556177_PstIMseI_PA	11.51
8250	M6_647400_PstIMseI_PA	11.51
8251	M6_765822_PstIMseI_PA	11.51
8252	M6_812923_PstIMseI_PA	11.51
8253	M6_878805_PstIMseI_PA	11.51
8254	M6_961312_PstIMseI_PA	11.51
8255	M6_111272_PstIMspI_PA	11.51
8256	M6_1240910_PstIMspI_PA	11.51
8257	M6_1243828_PstIMspI_PA	11.51
8258	M6_1306495_PstIMspI_PA	11.51
8259	M6_1390924_PstIMspI_PA	11.51
8260	M6_1617098_PstIMspI_PA	11.51
8261	M6_1640731_PstIMspI_PA	11.51
8262	M6_1804858_PstIMspI_PA	11.51
8263	M6_1824632_PstIMspI_PA	11.51
8264	M6_1902996_PstIMspI_PA	11.51
8265	M6_1920203_PstIMspI_PA	11.51
8266	M6_2028671_PstIMspI_PA	11.51
8267	M6_2032057_PstIMspI_PA	11.51
8268	M6_2072341_PstIMspI_PA	11.51
8269	M6_2141783_PstIMspI_PA	11.51
8270	M6_2143884_PstIMspI_PA	11.51
8271	M6_2153890_PstIMspI_PA	11.51
8272	M6_2178217_PstIMspI_PA	11.51
8273	M6_2188291_PstIMspI_PA	11.51
8274	M6_220257_PstIMspI_PA	11.51
8275	M6_2325376_PstIMspI_PA	11.51
8276	M6_2436634_PstIMspI_PA	11.51
8277	M6_2463056_PstIMspI_PA	11.51
8278	M6_2522139_PstIMspI_PA	11.51
8279	M6_2648549_PstIMspI_PA	11.51
8280	M6_2656482_PstIMspI_PA	11.51
8281	M6_2659040_PstIMspI_PA	11.51
8282	M6_2810582_PstIMspI_PA	11.51
8283	M6_2974399_PstIMspI_PA	11.51
8284	M6_3052_PstIMspI_PA	11.51
8285	M6_3091112_PstIMspI_PA	11.51
8286	M6_3111587_PstIMspI_PA	11.51
8287	M6_3225738_PstIMspI_PA	11.51
8288	M6_3320760_PstIMspI_PA	11.51
8289	M6_3323126_PstIMspI_PA	11.51
8290	M6_470889_PstIMspI_PA	11.51
8291	M6_487037_PstIMspI_PA	11.51
8292	M6_528686_PstIMspI_PA	11.51
8293	M6_584042_PstIMspI_PA	11.51
8294	M6_661311_PstIMspI_PA	11.51
8295	M6_691642_PstIMspI_PA	11.51
8296	M6_73018_PstIMspI_PA	11.51
8297	M6_873771_PstIMspI_PA	11.51
8298	M6_889075_PstIMspI_PA	11.51
8299	M6_971504_PstIMspI_PA	11.51
8300	Opata_104982_69_PstIMluI_SNP	11.51
8301	Opata_1323227_49_PstIMseI_SNP	11.51
8302	Opata_241085_74_PstIMseI_SNP	11.51
8303	Opata_247815_34_PstIMseI_SNP	11.51
8304	Opata_36082_69_PstIMseI_SNP	11.51
8305	Opata_379569_75_PstIMseI_SNP	11.51
8306	Opata_3934361_26_PstIMseI_SNP	11.51
8307	Opata_408684_45_PstIMseI_SNP	11.51
8308	Opata_4269268_73_PstIMseI_SNP	11.51
8309	Opata_457290_2_PstIMseI_SNP	11.51
8310	Opata_467542_53_PstIMseI_SNP	11.51
8311	Opata_619644_60_PstIMseI_SNP	11.51
8312	Opata_99837_34_PstIMseI_SNP	11.51
8313	Opata_99837_50_PstIMseI_SNP	11.51
8314	Opata_99837_66_PstIMseI_SNP	11.51
8315	Opata_1497029_42_PstIMspI_SNP	11.51
8316	Opata_1553412_5_PstIMspI_SNP	11.51
8317	Opata_2051506_88_PstIMspI_SNP	11.51
8318	Opata_755802_42_PstIMspI_SNP	11.51
8319	M6_342892_PstIMseI_PA	11.51
8320	Opata_1868950_18_PstIMspI_SNP	11.51
8321	Opata_1868950_21_PstIMspI_SNP	11.51
8322	Opata_1901566_26_PstIMspI_SNP	11.51
8323	M6_1758711_PstIMspI_PA	11.51
8324	M6_2384372_PstIMluI_PA	11.51
8325	M6_118775_PstIMseI_PA	11.51
8326	M6_160047_PstIMseI_PA	11.51
8327	M6_2286514_PstIMseI_PA	11.51
8328	M6_254427_PstIMseI_PA	11.51
8329	M6_43858_PstIMseI_PA	11.51
8330	M6_890001_PstIMseI_PA	11.51
8331	M6_91558_PstIMseI_PA	11.51
8332	M6_1481454_PstIMspI_PA	11.51
8333	M6_1895934_PstIMspI_PA	11.51
8334	M6_1923305_PstIMspI_PA	11.51
8335	M6_202527_PstIMspI_PA	11.51
8336	M6_3422936_PstIMspI_PA	11.51
8337	M6_396259_PstIMspI_PA	11.51
8338	M6_733665_PstIMspI_PA	11.51
8339	M6_377819_PstIMseI_PA	11.51
8340	M6_844732_PstIMseI_PA	11.51
8341	M6_165445_PstIMseI_PA	11.51
8342	M6_1180679_PstIMseI_PA	11.51
8343	M6_173013_PstIMseI_PA	11.51
8344	M6_546791_PstIMseI_PA	11.51
8345	M6_1308655_PstIMseI_PA	11.51
8346	M6_1845481_PstIMseI_PA	11.51
8347	M6_722714_PstIMseI_PA	11.51
8348	M6_2204943_PstIMspI_PA	11.51
8349	M6_1024946_PstIMseI_PA	11.51
8350	M6_4163116_PstIMseI_PA	11.51
8351	M6_74536_PstIMseI_PA	11.51
8352	M6_560735_PstIMspI_PA	11.51
8353	M6_686360_PstIMspI_PA	11.51
8354	M6_599860_PstIMspI_PA	11.51
8355	M6_2013828_PstIMspI_PA	11.51
8356	M6_1256144_PstIMseI_PA	11.51
8357	M6_1410104_PstIMseI_PA	11.51
8358	M6_97333_PstIMseI_PA	11.51
8359	M6_553360_PstIMspI_PA	11.51
8360	Opata_2776679_PstIMluI_PA	11.51
8361	M6_140665_PstIMseI_PA	11.51
8362	M6_2483_PstIMseI_PA	11.51
8363	M6_1482137_PstIMspI_PA	11.51
8364	M6_2957678_PstIMspI_PA	11.51
8365	M6_3181094_PstIMspI_PA	11.51
8366	M6_358122_PstIMspI_PA	11.51
8367	M6_663350_PstIMspI_PA	11.51
8368	M6_694200_PstIMspI_PA	11.51
8369	M6_976705_PstIMspI_PA	11.51
8370	Opata_2047717_PstIMspI_PA	11.51
8371	Opata_2859180_PstIMspI_PA	11.51
8372	Opata_347429_PstIMspI_PA	11.51
8373	Opata_1282446_76_PstIMseI_SNP	11.51
8374	Opata_225565_38_PstIMseI_SNP	11.51
8375	Opata_2316166_60_PstIMspI_SNP	11.51
8376	Opata_2804619_51_PstIMspI_SNP	11.51
8377	Opata_4079442_34_PstIMspI_SNP	11.51
8378	Opata_4079442_39_PstIMspI_SNP	11.51
8379	Opata_718663_33_PstIMspI_SNP	11.51
8380	Opata_718663_66_PstIMspI_SNP	11.51
8381	Opata_58415_30_PstIMluI_SNP	11.51
8382	M6_1307406_PstIMseI_PA	11.51
8383	M6_1630332_PstIMseI_PA	11.51
8384	M6_1146142_PstIMspI_PA	11.51
8385	M6_1351221_PstIMspI_PA	11.51
8386	M6_1387848_PstIMspI_PA	11.51
8387	M6_1392332_PstIMspI_PA	11.51
8388	M6_1592152_PstIMspI_PA	11.51
8389	M6_164360_PstIMspI_PA	11.51
8390	M6_1665542_PstIMspI_PA	11.51
8391	M6_1838220_PstIMspI_PA	11.51
8392	M6_1960443_PstIMspI_PA	11.51
8393	M6_2154830_PstIMspI_PA	11.51
8394	M6_2331214_PstIMspI_PA	11.51
8395	M6_2623483_PstIMspI_PA	11.51
8396	M6_3040872_PstIMspI_PA	11.51
8397	M6_3086204_PstIMspI_PA	11.51
8398	M6_415262_PstIMspI_PA	11.51
8399	M6_454641_PstIMspI_PA	11.51
8400	M6_596538_PstIMspI_PA	11.51
8401	M6_597884_PstIMspI_PA	11.51
8402	M6_782592_PstIMspI_PA	11.51
8403	M6_947293_PstIMspI_PA	11.51
8404	M6_991129_PstIMspI_PA	11.51
8405	Opata_1117554_1_PstIMseI_SNP	11.51
8406	Opata_1117554_33_PstIMseI_SNP	11.51
8407	Opata_1117554_45_PstIMseI_SNP	11.51
8408	Opata_1282446_73_PstIMseI_SNP	11.51
8409	Opata_1311009_29_PstIMseI_SNP	11.51
8410	Opata_144785_33_PstIMseI_SNP	11.51
8411	Opata_144785_39_PstIMseI_SNP	11.51
8412	Opata_1606381_68_PstIMseI_SNP	11.51
8413	Opata_21108_23_PstIMseI_SNP	11.51
8414	Opata_2266117_46_PstIMseI_SNP	11.51
8415	Opata_3060816_47_PstIMseI_SNP	11.51
8416	Opata_4494062_51_PstIMseI_SNP	11.51
8417	Opata_46891_80_PstIMseI_SNP	11.51
8418	Opata_561370_90_PstIMseI_SNP	11.51
8419	Opata_679935_50_PstIMseI_SNP	11.51
8420	Opata_685238_9_PstIMseI_SNP	11.51
8421	Opata_1190338_10_PstIMspI_SNP	11.51
8422	Opata_1581883_74_PstIMspI_SNP	11.51
8423	Opata_1685434_81_PstIMspI_SNP	11.51
8424	Opata_1800412_88_PstIMspI_SNP	11.51
8425	Opata_1935651_84_PstIMspI_SNP	11.51
8426	Opata_1994560_32_PstIMspI_SNP	11.51
8427	Opata_2146696_10_PstIMspI_SNP	11.51
8428	Opata_2158838_66_PstIMspI_SNP	11.51
8429	Opata_2223985_33_PstIMspI_SNP	11.51
8430	Opata_2223985_9_PstIMspI_SNP	11.51
8431	Opata_2427895_34_PstIMspI_SNP	11.51
8432	Opata_2427895_48_PstIMspI_SNP	11.51
8433	Opata_253419_24_PstIMspI_SNP	11.51
8434	Opata_2689415_26_PstIMspI_SNP	11.51
8435	Opata_3137383_82_PstIMspI_SNP	11.51
8436	Opata_3144834_81_PstIMspI_SNP	11.51
8437	Opata_3574139_49_PstIMspI_SNP	11.51
8438	Opata_393225_16_PstIMspI_SNP	11.51
8439	Opata_4081155_32_PstIMspI_SNP	11.51
8440	Opata_4199443_1_PstIMspI_SNP	11.51
8441	Opata_560708_66_PstIMspI_SNP	11.51
8442	M6_3520981_PstIMseI_PA	11.51
8443	M6_348579_PstIMspI_PA	11.51
8444	M6_420420_PstIMspI_PA	11.51
8445	M6_703332_PstIMspI_PA	11.51
8446	Opata_940491_PstIMspI_PA	11.51
8447	Opata_1139465_36_PstIMseI_SNP	11.51
8448	Opata_519934_27_PstIMseI_SNP	11.51
8449	Opata_519934_80_PstIMseI_SNP	11.51
8450	Opata_541081_67_PstIMseI_SNP	11.51
8451	Opata_1651544_57_PstIMspI_SNP	11.51
8452	Opata_2469713_36_PstIMspI_SNP	11.51
8453	Opata_2689873_17_PstIMspI_SNP	11.51
8454	Opata_682124_73_PstIMspI_SNP	11.51
8455	Opata_825028_24_PstIMspI_SNP	11.51
8456	Opata_825028_25_PstIMspI_SNP	11.51
8457	Opata_100792_17_PstIMseI_SNP	11.51
8458	Opata_1113372_54_PstIMseI_SNP	11.51
8459	Opata_1113372_67_PstIMseI_SNP	11.51
8460	Opata_1255533_56_PstIMseI_SNP	11.51
8461	Opata_2340990_39_PstIMseI_SNP	11.51
8462	Opata_264231_2_PstIMseI_SNP	11.51
8463	Opata_264231_68_PstIMseI_SNP	11.51
8464	Opata_3127879_51_PstIMseI_SNP	11.51
8465	Opata_455100_74_PstIMseI_SNP	11.51
8466	Opata_737747_1_PstIMseI_SNP	11.51
8467	Opata_737747_70_PstIMseI_SNP	11.51
8468	Opata_783230_33_PstIMseI_SNP	11.51
8469	Opata_795778_64_PstIMseI_SNP	11.51
8470	Opata_1068730_8_PstIMspI_SNP	11.51
8471	Opata_1079503_60_PstIMspI_SNP	11.51
8472	Opata_1584967_76_PstIMspI_SNP	11.51
8473	Opata_1657399_47_PstIMspI_SNP	11.51
8474	Opata_2090311_36_PstIMspI_SNP	11.51
8475	Opata_2090311_66_PstIMspI_SNP	11.51
8476	Opata_2090311_88_PstIMspI_SNP	11.51
8477	Opata_2403827_82_PstIMspI_SNP	11.51
8478	Opata_2718385_44_PstIMspI_SNP	11.51
8479	Opata_291513_40_PstIMspI_SNP	11.51
8480	Opata_3075651_30_PstIMspI_SNP	11.51
8481	Opata_3075651_46_PstIMspI_SNP	11.51
8482	Opata_3354472_49_PstIMspI_SNP	11.51
8483	Opata_771244_72_PstIMspI_SNP	11.51
8484	M6_1071975_PstIMseI_PA	11.51
8485	M6_120059_PstIMseI_PA	11.51
8486	M6_1231064_PstIMseI_PA	11.51
8487	M6_1297977_PstIMseI_PA	11.51
8488	M6_1355066_PstIMseI_PA	11.51
8489	M6_1578454_PstIMseI_PA	11.51
8490	M6_191397_PstIMseI_PA	11.51
8491	M6_2234036_PstIMseI_PA	11.51
8492	M6_2338923_PstIMseI_PA	11.51
8493	M6_2422337_PstIMseI_PA	11.51
8494	M6_2874117_PstIMseI_PA	11.51
8495	M6_2957062_PstIMseI_PA	11.51
8496	M6_4179555_PstIMseI_PA	11.51
8497	M6_4255515_PstIMseI_PA	11.51
8498	M6_578782_PstIMseI_PA	11.51
8499	M6_761468_PstIMseI_PA	11.51
8500	M6_902190_PstIMseI_PA	11.51
8501	M6_1025788_PstIMspI_PA	11.51
8502	M6_1050200_PstIMspI_PA	11.51
8503	M6_1068290_PstIMspI_PA	11.51
8504	M6_1142434_PstIMspI_PA	11.51
8505	M6_1173307_PstIMspI_PA	11.51
8506	M6_1387629_PstIMspI_PA	11.51
8507	M6_1465893_PstIMspI_PA	11.51
8508	M6_2279439_PstIMspI_PA	11.51
8509	M6_2369287_PstIMspI_PA	11.51
8510	M6_2430525_PstIMspI_PA	11.51
8511	M6_2772418_PstIMspI_PA	11.51
8512	M6_2861219_PstIMspI_PA	11.51
8513	M6_2939568_PstIMspI_PA	11.51
8514	M6_3100416_PstIMspI_PA	11.51
8515	M6_3241519_PstIMspI_PA	11.51
8516	M6_3416686_PstIMspI_PA	11.51
8517	M6_3564280_PstIMspI_PA	11.51
8518	M6_365026_PstIMspI_PA	11.51
8519	M6_672434_PstIMspI_PA	11.51
8520	M6_782324_PstIMspI_PA	11.51
8521	M6_798322_PstIMspI_PA	11.51
8522	M6_865329_PstIMspI_PA	11.51
8523	M6_93149_PstIMspI_PA	11.51
8524	Opata_2173601_69_PstIMseI_SNP	11.51
8525	Opata_3901576_20_PstIMseI_SNP	11.51
8526	Opata_675508_86_PstIMseI_SNP	11.51
8527	Opata_1537168_61_PstIMspI_SNP	11.51
8528	Opata_3078363_82_PstIMspI_SNP	11.51
8529	M6_1171046_PstIMseI_PA	11.51
8530	M6_1209661_PstIMseI_PA	11.51
8531	M6_125546_PstIMseI_PA	11.51
8532	M6_1311353_PstIMseI_PA	11.51
8533	M6_1321555_PstIMseI_PA	11.51
8534	M6_1427257_PstIMseI_PA	11.51
8535	M6_1599496_PstIMseI_PA	11.51
8536	M6_2055560_PstIMseI_PA	11.51
8537	M6_2650216_PstIMseI_PA	11.51
8538	M6_295864_PstIMseI_PA	11.51
8539	M6_2982122_PstIMseI_PA	11.51
8540	M6_363813_PstIMseI_PA	11.51
8541	M6_485251_PstIMseI_PA	11.51
8542	M6_537127_PstIMseI_PA	11.51
8543	M6_796380_PstIMseI_PA	11.51
8544	M6_871571_PstIMseI_PA	11.51
8545	M6_1003194_PstIMspI_PA	11.51
8546	M6_1031940_PstIMspI_PA	11.51
8547	M6_1277702_PstIMspI_PA	11.51
8548	M6_1415201_PstIMspI_PA	11.51
8549	M6_1691967_PstIMspI_PA	11.51
8550	M6_1854167_PstIMspI_PA	11.51
8551	M6_2066737_PstIMspI_PA	11.51
8552	M6_2335084_PstIMspI_PA	11.51
8553	M6_3342314_PstIMspI_PA	11.51
8554	M6_3371296_PstIMspI_PA	11.51
8555	M6_377776_PstIMspI_PA	11.51
8556	M6_407807_PstIMspI_PA	11.51
8557	M6_607898_PstIMspI_PA	11.51
8558	M6_718495_PstIMspI_PA	11.51
8559	M6_727500_PstIMspI_PA	11.51
8560	M6_738672_PstIMspI_PA	11.51
8561	M6_789918_PstIMspI_PA	11.51
8562	M6_905518_PstIMspI_PA	11.51
8563	M6_975868_PstIMspI_PA	11.51
8564	Opata_652318_70_PstIMseI_SNP	11.51
8565	M6_19125_PstIMseI_PA	11.51
8566	M6_3679970_PstIMseI_PA	11.51
8567	M6_687512_PstIMseI_PA	11.51
8568	M6_1228229_PstIMspI_PA	11.51
8569	M6_527721_PstIMspI_PA	11.51
8570	M6_1435178_PstIMseI_PA	11.51
8571	M6_1427787_PstIMseI_PA	11.51
8572	M6_964971_PstIMspI_PA	11.51
8573	M6_2091915_PstIMseI_PA	11.51
8574	M6_230424_PstIMseI_PA	11.51
8575	M6_2656690_PstIMseI_PA	11.51
8576	M6_492055_PstIMseI_PA	11.51
8577	M6_657824_PstIMseI_PA	11.51
8578	M6_1780168_PstIMspI_PA	11.51
8579	M6_1869374_PstIMspI_PA	11.51
8580	M6_2264227_PstIMspI_PA	11.51
8581	M6_3057469_PstIMspI_PA	11.51
8582	M6_574075_PstIMspI_PA	11.51
8583	M6_2211477_PstIMseI_PA	11.51
8584	M6_1034971_PstIMseI_PA	11.51
8585	M6_104564_PstIMseI_PA	11.51
8586	M6_1103584_PstIMseI_PA	11.51
8587	M6_112211_PstIMseI_PA	11.51
8588	M6_1125809_PstIMseI_PA	11.51
8589	M6_1726114_PstIMseI_PA	11.51
8590	M6_1998743_PstIMseI_PA	11.51
8591	M6_2334376_PstIMseI_PA	11.51
8592	M6_2380480_PstIMseI_PA	11.51
8593	M6_277059_PstIMseI_PA	11.51
8594	M6_3088295_PstIMseI_PA	11.51
8595	M6_48894_PstIMseI_PA	11.51
8596	M6_69187_PstIMseI_PA	11.51
8597	M6_1119478_PstIMspI_PA	11.51
8598	M6_1146320_PstIMspI_PA	11.51
8599	M6_1203752_PstIMspI_PA	11.51
8600	M6_1241160_PstIMspI_PA	11.51
8601	M6_1377942_PstIMspI_PA	11.51
8602	M6_1616806_PstIMspI_PA	11.51
8603	M6_1681496_PstIMspI_PA	11.51
8604	M6_1759156_PstIMspI_PA	11.51
8605	M6_1983734_PstIMspI_PA	11.51
8606	M6_2038131_PstIMspI_PA	11.51
8607	M6_2208278_PstIMspI_PA	11.51
8608	M6_2446817_PstIMspI_PA	11.51
8609	M6_2652224_PstIMspI_PA	11.51
8610	M6_2724608_PstIMspI_PA	11.51
8611	M6_3346635_PstIMspI_PA	11.51
8612	M6_3528996_PstIMspI_PA	11.51
8613	M6_3597308_PstIMspI_PA	11.51
8614	M6_384704_PstIMspI_PA	11.51
8615	M6_529303_PstIMspI_PA	11.51
8616	M6_1050513_PstIMseI_PA	11.51
8617	M6_1277320_PstIMseI_PA	11.51
8618	M6_1281042_PstIMseI_PA	11.51
8619	M6_1290048_PstIMseI_PA	11.51
8620	M6_1808437_PstIMseI_PA	11.51
8621	M6_2384639_PstIMseI_PA	11.51
8622	M6_2467993_PstIMseI_PA	11.51
8623	M6_3110425_PstIMseI_PA	11.51
8624	M6_66000_PstIMseI_PA	11.51
8625	M6_1101633_PstIMspI_PA	11.51
8626	M6_2206813_PstIMspI_PA	11.51
8627	M6_343658_PstIMspI_PA	11.51
8628	M6_3525233_PstIMspI_PA	11.51
8629	M6_723854_PstIMspI_PA	11.51
8630	M6_725724_PstIMspI_PA	11.51
8631	M6_1291202_PstIMspI_PA	11.51
8632	M6_3527038_PstIMseI_PA	11.51
8633	M6_1058155_PstIMseI_PA	11.51
8634	M6_983953_PstIMseI_PA	11.51
8635	M6_533154_PstIMspI_PA	11.51
8636	M6_789813_PstIMspI_PA	11.51
8637	Opata_2152184_71_PstIMspI_SNP	11.51
8638	M6_569900_PstIMseI_PA	11.51
8639	M6_1494841_PstIMspI_PA	11.51
8640	M6_3504275_PstIMspI_PA	11.51
8641	M6_2029759_PstIMseI_PA	11.51
8642	M6_1104152_PstIMspI_PA	11.51
8643	M6_1019993_PstIMspI_PA	11.51
8644	M6_2998220_PstIMspI_PA	11.51
8645	M6_2153706_PstIMspI_PA	11.51
8646	M6_372365_PstIMspI_PA	11.51
8647	M6_570063_PstIMspI_PA	11.51
8648	M6_390927_PstIMspI_PA	11.51
8649	M6_946406_PstIMspI_PA	11.51
8650	M6_1674882_PstIMseI_PA	11.51
8651	M6_3920545_PstIMseI_PA	11.51
8652	M6_2891888_PstIMspI_PA	11.51
8653	M6_699403_PstIMspI_PA	11.51
8654	M6_983811_PstIMspI_PA	11.51
8655	M6_397142_PstIMspI_PA	11.51
8656	M6_677324_PstIMspI_PA	11.51
8657	M6_2257536_PstIMseI_PA	11.51
8658	3948281	11.52
8659	1059044	11.52
8660	3955099	11.53
8661	4538864	11.53
8662	Excalibur_s109690_97	11.53
8663	1088835	11.54
8664	1223219	11.54
8665	1076683	11.54
8666	116558	11.54
8667	120164	11.54
8668	345088	11.54
8669	985141	11.54
8670	1009102	11.54
8671	1058250	11.54
8672	1059628	11.54
8673	1075238	11.54
8674	1092379	11.54
8675	1093353	11.54
8676	1102262	11.54
8677	1107864	11.54
8678	1109899	11.54
8679	1127196	11.54
8680	1127890	11.54
8681	1127898	11.54
8682	1136206	11.54
8683	1139753	11.54
8684	1217242	11.54
8685	1284024	11.54
8686	1670909	11.54
8687	4411601	11.55
8688	1047574	11.55
8689	2265606	11.56
8690	1063302	11.57
8691	1090439	11.57
8692	1090946	11.57
8693	1096333	11.57
8694	1113726	11.57
8695	1127040	11.57
8696	1143933	11.57
8697	3064673	11.57
8698	4910940	11.57
8699	4911232	11.57
8700	4992915	11.57
8701	Tdurum_contig25393_218	11.57
8702	RAC875_c14769_1918	11.57
8703	Kukri_rep_c113387_369	11.57
8704	Kukri_c18702_132	11.57
8705	Kukri_c18702_1234	11.57
8706	GENE-3385_255	11.57
8707	GENE-3134_1213	11.57
8708	D_contig09110_430	11.57
8709	BS00103625_51	11.57
8710	987806	11.58
8711	1081819	11.59
8712	1307137	11.59
8713	1347020	11.6
8714	1141296	11.6
8715	1042917	11.6
8716	1093215	11.6
8717	1136227	11.6
8718	Xwmc630	11.6
8719	989848	11.61
8720	1051054	11.61
8721	1081801	11.61
8722	1092905	11.61
8723	1104612	11.61
8724	1111880	11.61
8725	1120484	11.61
8726	1206620	11.61
8727	1209666	11.61
8728	1219892	11.61
8729	2247614	11.61
8730	4537903	11.61
8731	4998182	11.61
8732	5581598	11.61
8733	1299207	11.62
8734	1245875	11.62
8735	3026881	11.62
8736	1091725	11.62
8737	D_contig02344_374	11.62
8738	1051044	11.63
8739	1112642	11.63
8740	1045313	11.63
8741	1047582	11.63
8742	1166005	11.63
8743	993622	11.63
8744	1113205	11.64
8745	1151396	11.64
8746	1205029	11.64
8747	2307226	11.64
8748	3533359	11.64
8749	3533575	11.64
8750	3941201	11.64
8751	3941362	11.64
8752	3943840	11.64
8753	3944140	11.64
8754	3951807	11.64
8755	4261198	11.64
8756	4664249	11.64
8757	4664255	11.64
8758	4406692	11.64
8759	4536492	11.64
8760	7349279	11.64
8761	7349280	11.64
8762	7350630	11.64
8763	7478441	11.64
8764	wPt-4703	11.64
8765	4440338	11.64
8766	wPt-0208	11.64
8767	BS00032025_51	11.64
8768	2307192	11.65
8769	1109112	11.65
8770	3023488	11.65
8771	1056426	11.65
8772	1204464	11.65
8773	2348779	11.65
8774	3952893	11.65
8775	5324086	11.65
8776	wsnp_Ku_c16188_25014042	11.66
8777	1229803	11.66
8778	3384963	11.66
8779	4004384	11.66
8780	4991852	11.66
8781	4991903	11.66
8782	4993297	11.66
8783	1243402	11.67
8784	988104	11.67
8785	1695662	11.68
8786	3023504	11.68
8787	3955956	11.68
8788	4404350	11.68
8789	4404907	11.68
8790	4408005	11.68
8791	4412103	11.68
8792	4439984	11.68
8793	4536927	11.68
8794	4543908	11.68
8795	RAC875_rep_c116173_605	11.69
8796	984749	11.7
8797	990086	11.7
8798	991403	11.7
8799	1000175	11.7
8800	1011847	11.7
8801	1039511	11.7
8802	1056619	11.7
8803	1070980	11.7
8804	1072551	11.7
8805	1081189	11.7
8806	1084711	11.7
8807	1101540	11.7
8808	1111721	11.7
8809	1117621	11.7
8810	1123759	11.7
8811	1126568	11.7
8812	1135294	11.7
8813	1136487	11.7
8814	1151561	11.7
8815	1210062	11.7
8816	1211510	11.7
8817	1230848	11.7
8818	1237801	11.7
8819	1240690	11.7
8820	1242441	11.7
8821	1255802	11.7
8822	1719462	11.7
8823	1862942	11.7
8824	2251746	11.7
8825	2260127	11.7
8826	2279772	11.7
8827	2310007	11.7
8828	2374408	11.7
8829	4440243	11.7
8830	wPt-1784	11.7
8831	1051615	11.7
8832	1107749	11.7
8833	1146283	11.7
8834	1150399	11.7
8835	1150804	11.7
8836	2276081	11.7
8837	2292579	11.7
8838	3936637	11.7
8839	3942784	11.7
8840	4002081	11.7
8841	4005624	11.7
8842	1090459	11.7
8843	2260881	11.7
8844	5332919	11.7
8845	7488500	11.7
8846	2263234	11.7
8847	1046500	11.71
8848	1074155	11.71
8849	4003211	11.71
8850	4005238	11.71
8851	1023712	11.71
8852	1107056	11.71
8853	1145238	11.71
8854	1139836	11.73
8855	wPt-5713	11.73
8856	981693	11.73
8857	TA006084-0922	11.73
8858	BobWhite_c4852_323	11.73
8859	BobWhite_c41725_430	11.73
8860	4993044	11.74
8861	2278443	11.74
8862	4002322	11.74
8863	1126850	11.74
8864	3936246	11.74
8865	988021	11.74
8866	Excalibur_c10669_143	11.74
8867	Kukri_c49151_139	11.74
8868	2255124	11.75
8869	2275618	11.75
8870	2276966	11.75
8871	1239295	11.75
8872	1107364	11.76
8873	BS00110064_51	11.76
8874	1054995	11.76
8875	2303980	11.76
8876	3961211	11.76
8877	4261843	11.76
8878	1084316	11.76
8879	tplb0022i08_990	11.76
8880	4992946	11.77
8881	7348122	11.77
8882	3385268	11.78
8883	3533939	11.78
8884	wsnp_Ex_c15524_23819269	11.78
8885	10202472	11.78
8886	1085454	11.78
8887	5581351	11.78
8888	Ku_c1191_2004	11.78
8889	2277441	11.79
8890	wPt-6052	11.79
8891	378982	11.79
8892	986620	11.79
8893	1000124	11.79
8894	1000265	11.79
8895	1000441	11.79
8896	1001679	11.79
8897	1001902	11.79
8898	1008209	11.79
8899	1010136	11.79
8900	1024501	11.79
8901	1027494	11.79
8902	1047697	11.79
8903	1060341	11.79
8904	1060944	11.79
8905	1064158	11.79
8906	1071681	11.79
8907	1077389	11.79
8908	1088227	11.79
8909	1089654	11.79
8910	1091760	11.79
8911	1092335	11.79
8912	1093717	11.79
8913	1095118	11.79
8914	1100519	11.79
8915	1100643	11.79
8916	1100783	11.79
8917	1102134	11.79
8918	1102264	11.79
8919	1107933	11.79
8920	1109166	11.79
8921	1110818	11.79
8922	1111223	11.79
8923	1113194	11.79
8924	1113385	11.79
8925	1119391	11.79
8926	1123017	11.79
8927	1125468	11.79
8928	1126542	11.79
8929	1127497	11.79
8930	1127862	11.79
8931	1127867	11.79
8932	1128428	11.79
8933	1129128	11.79
8934	1130104	11.79
8935	1131454	11.79
8936	1140393	11.79
8937	1196809	11.79
8938	1202142	11.79
8939	1205074	11.79
8940	1207571	11.79
8941	1210891	11.79
8942	1212937	11.79
8943	1215426	11.79
8944	1222961	11.79
8945	1225477	11.79
8946	1235507	11.79
8947	1241623	11.79
8948	1252781	11.79
8949	1269503	11.79
8950	1269999	11.79
8951	1299888	11.79
8952	1302570	11.79
8953	1364851	11.79
8954	1381593	11.79
8955	1694657	11.79
8956	1697441	11.79
8957	2254221	11.79
8958	2282143	11.79
8959	2295573	11.79
8960	2296072	11.79
8961	2303365	11.79
8962	2322810	11.79
8963	2373720	11.79
8964	3024637	11.79
8965	3533097	11.79
8966	3940217	11.79
8967	3941564	11.79
8968	3945391	11.79
8969	4407129	11.79
8970	4407594	11.79
8971	4408512	11.79
8972	4992643	11.79
8973	5573277	11.79
8974	1250200	11.79
8975	Opata_16228_74_PstIMseI_SNP	11.79
8976	Opata_938510_32_PstIMseI_SNP	11.79
8977	Opata_127075_32_PstIMspI_SNP	11.79
8978	Opata_1964313_31_PstIMspI_SNP	11.79
8979	Opata_1964313_62_PstIMspI_SNP	11.79
8980	Opata_71885_27_PstIMspI_SNP	11.79
8981	Opata_71885_46_PstIMspI_SNP	11.79
8982	Opata_253822_39_PstIMseI_SNP	11.79
8983	Opata_2007226_87_PstIMspI_SNP	11.79
8984	Opata_755802_52_PstIMspI_SNP	11.79
8985	Opata_855066_35_PstIMspI_SNP	11.79
8986	Opata_128662_4_PstIMseI_SNP	11.79
8987	Opata_268292_74_PstIMseI_SNP	11.79
8988	Opata_910274_40_PstIMseI_SNP	11.79
8989	Opata_2234010_35_PstIMspI_SNP	11.79
8990	Opata_367207_48_PstIMspI_SNP	11.79
8991	Opata_2155251_PstIMseI_PA	11.79
8992	Opata_471522_PstIMspI_PA	11.79
8993	Opata_1195411_16_PstIMseI_SNP	11.79
8994	Opata_2097546_14_PstIMseI_SNP	11.79
8995	Opata_367931_49_PstIMseI_SNP	11.79
8996	Opata_3843689_53_PstIMseI_SNP	11.79
8997	Opata_3843689_54_PstIMseI_SNP	11.79
8998	Opata_389029_21_PstIMseI_SNP	11.79
8999	Opata_416442_71_PstIMseI_SNP	11.79
9000	Opata_596606_36_PstIMseI_SNP	11.79
9001	Opata_1652725_16_PstIMspI_SNP	11.79
9002	Opata_2985269_35_PstIMspI_SNP	11.79
9003	Opata_3148969_62_PstIMspI_SNP	11.79
9004	Opata_738112_38_PstIMspI_SNP	11.79
9005	Opata_855066_59_PstIMspI_SNP	11.79
9006	Opata_1653615_PstIMspI_PA	11.79
9007	Opata_521454_PstIMspI_PA	11.79
9008	Opata_215214_PstIMseI_PA	11.79
9009	Opata_989768_PstIMseI_PA	11.79
9010	M6_3084295_PstIMspI_PA	11.79
9011	Opata_2775583_PstIMspI_PA	11.79
9012	Opata_5125_PstIMspI_PA	11.79
9013	Opata_1011360_33_PstIMseI_SNP	11.79
9014	Opata_429495_19_PstIMseI_SNP	11.79
9015	Opata_10443_PstIMspI_PA	11.79
9016	Opata_151469_PstIMluI_PA	11.79
9017	Opata_1778067_PstIMluI_PA	11.79
9018	Opata_274014_PstIMluI_PA	11.79
9019	Opata_106648_PstIMseI_PA	11.79
9020	Opata_209_PstIMseI_PA	11.79
9021	Opata_654950_PstIMseI_PA	11.79
9022	Opata_970125_PstIMseI_PA	11.79
9023	Opata_972628_PstIMseI_PA	11.79
9024	Opata_2440467_PstIMspI_PA	11.79
9025	Opata_2780709_PstIMspI_PA	11.79
9026	Opata_3767759_PstIMspI_PA	11.79
9027	Opata_485602_PstIMspI_PA	11.79
9028	Opata_58640_PstIMspI_PA	11.79
9029	Opata_1061785_55_PstIMspI_SNP	11.79
9030	Opata_1285557_6_PstIMspI_SNP	11.79
9031	M6_1228909_PstIMluI_PA	11.79
9032	M6_1637160_PstIMluI_PA	11.79
9033	M6_2052472_PstIMluI_PA	11.79
9034	Opata_2436153_PstIMluI_PA	11.79
9035	Opata_272712_PstIMluI_PA	11.79
9036	M6_1055207_PstIMseI_PA	11.79
9037	M6_1060913_PstIMseI_PA	11.79
9038	M6_2142681_PstIMseI_PA	11.79
9039	M6_2250211_PstIMseI_PA	11.79
9040	M6_288840_PstIMseI_PA	11.79
9041	M6_329569_PstIMseI_PA	11.79
9042	M6_409140_PstIMseI_PA	11.79
9043	M6_437883_PstIMseI_PA	11.79
9044	M6_607469_PstIMseI_PA	11.79
9045	M6_680873_PstIMseI_PA	11.79
9046	M6_713244_PstIMseI_PA	11.79
9047	M6_844744_PstIMseI_PA	11.79
9048	Opata_127892_PstIMseI_PA	11.79
9049	Opata_1313455_PstIMseI_PA	11.79
9050	Opata_981170_PstIMseI_PA	11.79
9051	M6_1078693_PstIMspI_PA	11.79
9052	M6_1121029_PstIMspI_PA	11.79
9053	M6_1772289_PstIMspI_PA	11.79
9054	M6_1916386_PstIMspI_PA	11.79
9055	M6_1976003_PstIMspI_PA	11.79
9056	M6_2020071_PstIMspI_PA	11.79
9057	M6_2023787_PstIMspI_PA	11.79
9058	M6_2321662_PstIMspI_PA	11.79
9059	M6_2382544_PstIMspI_PA	11.79
9060	M6_2477123_PstIMspI_PA	11.79
9061	M6_2490705_PstIMspI_PA	11.79
9062	M6_2509145_PstIMspI_PA	11.79
9063	M6_2626347_PstIMspI_PA	11.79
9064	M6_2671130_PstIMspI_PA	11.79
9065	M6_2828340_PstIMspI_PA	11.79
9066	M6_2855905_PstIMspI_PA	11.79
9067	M6_2893392_PstIMspI_PA	11.79
9068	M6_3429450_PstIMspI_PA	11.79
9069	M6_382470_PstIMspI_PA	11.79
9070	M6_444310_PstIMspI_PA	11.79
9071	M6_654315_PstIMspI_PA	11.79
9072	M6_699164_PstIMspI_PA	11.79
9073	M6_724357_PstIMspI_PA	11.79
9074	M6_826957_PstIMspI_PA	11.79
9075	M6_837012_PstIMspI_PA	11.79
9076	M6_847995_PstIMspI_PA	11.79
9077	Opata_1804369_PstIMspI_PA	11.79
9078	Opata_2160814_PstIMspI_PA	11.79
9079	Opata_240729_PstIMspI_PA	11.79
9080	Opata_3482794_PstIMspI_PA	11.79
9081	Opata_561567_PstIMspI_PA	11.79
9082	Opata_357903_41_PstIMseI_SNP	11.79
9083	Opata_397826_46_PstIMseI_SNP	11.79
9084	Opata_397826_62_PstIMseI_SNP	11.79
9085	Opata_1815703_31_PstIMspI_SNP	11.79
9086	M6_273111_PstIMspI_PA	11.79
9087	M6_3075079_PstIMspI_PA	11.79
9088	M6_493916_PstIMseI_PA	11.79
9089	M6_1678620_PstIMspI_PA	11.79
9090	M6_3309653_PstIMspI_PA	11.79
9091	M6_654823_PstIMspI_PA	11.79
9092	M6_1226482_PstIMseI_PA	11.79
9093	M6_1339071_PstIMseI_PA	11.79
9094	M6_3255354_PstIMseI_PA	11.79
9095	M6_1362016_PstIMspI_PA	11.79
9096	M6_1485669_PstIMspI_PA	11.79
9097	M6_919530_PstIMspI_PA	11.79
9098	Opata_175295_30_PstIMspI_SNP	11.79
9099	Opata_175295_3_PstIMspI_SNP	11.79
9100	Opata_2712739_PstIMspI_PA	11.79
9101	Opata_2373330_PstIMseI_PA	11.79
9102	M6_151087_PstIMseI_PA	11.79
9103	M6_2289576_PstIMseI_PA	11.79
9104	M6_321721_PstIMseI_PA	11.79
9105	M6_1032738_PstIMspI_PA	11.79
9106	M6_2685280_PstIMspI_PA	11.79
9107	M6_2939866_PstIMspI_PA	11.79
9108	M6_394839_PstIMspI_PA	11.79
9109	Opata_3188459_PstIMspI_PA	11.79
9110	Opata_2245135_PstIMluI_PA	11.79
9111	M6_3791174_PstIMseI_PA	11.79
9112	M6_1162117_PstIMspI_PA	11.79
9113	M6_2027022_PstIMspI_PA	11.79
9114	M6_3275947_PstIMspI_PA	11.79
9115	Opata_2384966_PstIMspI_PA	11.79
9116	Opata_267266_PstIMspI_PA	11.79
9117	Opata_4051106_PstIMspI_PA	11.79
9118	M6_200697_PstIMseI_PA	11.79
9119	Opata_109983_PstIMseI_PA	11.79
9120	M6_125953_PstIMspI_PA	11.79
9121	M6_183729_PstIMspI_PA	11.79
9122	M6_3365703_PstIMspI_PA	11.79
9123	M6_1042945_PstIMspI_PA	11.79
9124	Opata_11053_PstIMspI_PA	11.79
9125	Opata_2483991_PstIMspI_PA	11.79
9126	Opata_824442_PstIMseI_PA	11.79
9127	Opata_3388872_PstIMspI_PA	11.79
9128	Opata_127325_PstIMspI_PA	11.79
9129	Opata_44941_PstIMluI_PA	11.79
9130	Opata_1025137_PstIMseI_PA	11.79
9131	Opata_1122930_PstIMseI_PA	11.79
9132	Opata_917632_PstIMseI_PA	11.79
9133	Opata_2324611_PstIMspI_PA	11.79
9134	Opata_11172_PstIMseI_PA	11.79
9135	Opata_1712201_PstIMseI_PA	11.79
9136	Opata_1399524_PstIMspI_PA	11.79
9137	Opata_2558942_PstIMspI_PA	11.79
9138	Opata_387794_PstIMseI_PA	11.79
9139	Opata_1523779_PstIMspI_PA	11.79
9140	Opata_1680141_PstIMspI_PA	11.79
9141	Opata_1821649_PstIMspI_PA	11.79
9142	Opata_2374638_PstIMspI_PA	11.79
9143	977304	11.79
9144	997984	11.79
9145	1033423	11.79
9146	1041956	11.79
9147	1051076	11.79
9148	1062500	11.79
9149	1070542	11.79
9150	1079019	11.79
9151	1087091	11.79
9152	1089197	11.79
9153	1090228	11.79
9154	1091573	11.79
9155	1094464	11.79
9156	1109102	11.79
9157	1114078	11.79
9158	1114462	11.79
9159	1122163	11.79
9160	1125083	11.79
9161	1149391	11.79
9162	1201402	11.79
9163	1203113	11.79
9164	1203996	11.79
9165	1205031	11.79
9166	1208514	11.79
9167	1217221	11.79
9168	1218217	11.79
9169	1221511	11.79
9170	1221541	11.79
9171	1232850	11.79
9172	1233367	11.79
9173	1241571	11.79
9174	1254617	11.79
9175	1295532	11.79
9176	1378210	11.79
9177	1388814	11.79
9178	1409871	11.79
9179	1665878	11.79
9180	1665914	11.79
9181	1668034	11.79
9182	1696273	11.79
9183	1697921	11.79
9184	1862481	11.79
9185	2251796	11.79
9186	2253992	11.79
9187	2257414	11.79
9188	2275998	11.79
9189	2278899	11.79
9190	2279108	11.79
9191	2289372	11.79
9192	2301605	11.79
9193	2321076	11.79
9194	3021440	11.79
9195	3023106	11.79
9196	3029407	11.79
9197	3949443	11.79
9198	4910105	11.79
9199	5577837	11.79
9200	2322388	11.79
9201	3033824	11.8
9202	1018013	11.8
9203	1039188	11.8
9204	1062962	11.8
9205	1099742	11.8
9206	1114631	11.8
9207	1115427	11.8
9208	1116312	11.8
9209	1117666	11.8
9210	1123665	11.8
9211	1133676	11.8
9212	1281637	11.8
9213	1665980	11.8
9214	1669332	11.8
9215	3026791	11.8
9216	1241359	11.8
9217	1000391	11.81
9218	1108139	11.81
9219	1217256	11.81
9220	1217923	11.81
9221	1698069	11.81
9222	1770420	11.81
9223	2278000	11.81
9224	4261998	11.81
9225	wsnp_Ex_c3817_6937184	11.81
9226	wsnp_RFL_Contig4565_5399994	11.81
9227	wsnp_BE443187B_Ta_2_1	11.81
9228	wsnp_BE497820B_Ta_2_1	11.81
9229	wsnp_Ex_c12119_19382764	11.81
9230	wsnp_Ex_c12119_19382820	11.81
9231	wsnp_Ex_rep_c66696_65023462	11.81
9232	wsnp_Ku_c50354_55979952	11.81
9233	wsnp_Ku_c20701_30355248	11.81
9234	wsnp_Ex_c13440_21170884	11.81
9235	wsnp_BE497820B_Ta_2_3	11.81
9236	wsnp_Ex_c13440_21171391	11.81
9237	wsnp_RFL_Contig3811_4130639	11.81
9238	wsnp_Ex_rep_c66651_64962429	11.81
9239	wsnp_Ex_c15304_23532301	11.81
9240	wsnp_Ex_c6100_10676217	11.81
9241	wsnp_Ex_rep_c66651_64963120	11.81
9242	wsnp_JG_c402_268605	11.81
9243	wsnp_Ex_c1630_3105100	11.81
9244	wsnp_JD_c11594_12033647	11.81
9245	wsnp_JD_c24508_20671551	11.81
9246	wsnp_Ex_c48257_53217539	11.81
9247	wsnp_Ex_rep_c67690_66354563	11.81
9248	wsnp_Ex_rep_c67690_66354791	11.81
9249	wsnp_Ex_rep_c67690_66354931	11.81
9250	wsnp_JD_c10416_11077664	11.81
9251	wsnp_Ku_c51284_56622767	11.81
9252	wsnp_Ex_c38105_45710671	11.81
9253	wsnp_Ex_c26616_35855805	11.81
9254	wsnp_Ex_c7988_13555166	11.81
9255	wsnp_Ex_c8676_14535174	11.81
9256	wsnp_Ex_rep_c67392_65972196	11.81
9257	wsnp_Ex_rep_c69760_68719014	11.81
9258	wsnp_Ex_c7988_13555434	11.81
9259	wsnp_Ku_c99567_87349060	11.81
9260	wsnp_Ex_c8676_14535027	11.81
9261	wsnp_CAP8_c1594_914839	11.81
9262	wsnp_Ex_c17768_26519434	11.81
9263	wsnp_RFL_Contig2731_2449789	11.81
9264	wsnp_RFL_Contig4207_4836784	11.81
9265	wsnp_BE606403B_Ta_2_1	11.81
9266	wsnp_Ex_c12909_20457407	11.81
9267	wsnp_Ex_c12909_20457660	11.81
9268	wsnp_Ex_c15262_23482284	11.81
9269	wsnp_Ex_c15858_24246431	11.81
9270	wsnp_Ex_c44230_50338772	11.81
9271	wsnp_Ex_rep_c108314_91592072	11.81
9272	wsnp_Ex_c4826_8610827	11.81
9273	wsnp_Ex_rep_c69760_68718561	11.81
9274	wsnp_Ku_c8270_14083963	11.81
9275	wsnp_Ex_c7988_13555376	11.81
9276	wsnp_Ex_c22726_31932096	11.81
9277	wsnp_Ex_rep_c68119_66884852	11.81
9278	wsnp_Ex_rep_c95506_83475785	11.81
9279	wsnp_Ex_c16499_25005415	11.81
9280	wsnp_Ex_c2132_4004831	11.81
9281	wsnp_Ex_c2132_4006417	11.81
9282	wsnp_Ex_c27272_36480685	11.81
9283	wsnp_Ex_c40022_47169698	11.81
9284	wsnp_Ex_c40022_47169752	11.81
9285	wsnp_Ex_c53011_56395185	11.81
9286	wsnp_Ex_c5632_9904112	11.81
9287	wsnp_Ex_c60683_61038062	11.81
9288	wsnp_Ex_c6391_11109898	11.81
9289	wsnp_Ku_c7199_12444840	11.81
9290	wsnp_Ra_c5634_9952011	11.81
9291	wsnp_Ex_rep_c66881_65284662	11.81
9292	wsnp_Ex_c39535_46808105	11.81
9293	wsnp_Ex_c65091_63634826	11.81
9294	wsnp_Ra_c46527_52361888	11.81
9295	wsnp_Ku_c28491_38419391	11.81
9296	wsnp_Ex_c20716_29802313	11.81
9297	wsnp_Ex_c9063_15093396	11.81
9298	wsnp_Ku_c15630_24304954	11.81
9299	wsnp_Ex_c18519_27369737	11.81
9300	wsnp_BE445181B_Ta_2_1	11.81
9301	wsnp_BF473658B_Ta_2_1	11.81
9302	wsnp_Ex_c2376_4454515	11.81
9303	wsnp_Ex_c2376_4454741	11.81
9304	wsnp_Ex_c7469_12780118	11.81
9305	wsnp_Ex_rep_c103148_88169427	11.81
9306	wsnp_Ex_rep_c69401_68338942	11.81
9307	wsnp_Ku_c15011_23496657	11.81
9308	wsnp_BE495896B_Ta_2_1	11.81
9309	wsnp_CAP7_c12931_5460221	11.81
9310	wsnp_Ex_c1462_2803179	11.81
9311	wsnp_Ex_c15797_24174436	11.81
9312	wsnp_Ex_c1938_3656802	11.81
9313	wsnp_Ex_c2201_4125015	11.81
9314	wsnp_Ex_c2243_4201831	11.81
9315	wsnp_Ex_c22835_32041284	11.81
9316	wsnp_Ex_c49809_54305634	11.81
9317	wsnp_Ex_c60190_60742719	11.81
9318	wsnp_Ex_c6576_11396672	11.81
9319	wsnp_Ex_c658_1293780	11.81
9320	wsnp_Ex_c658_1293865	11.81
9321	wsnp_Ex_c658_1294003	11.81
9322	wsnp_Ex_c658_1294440	11.81
9323	wsnp_Ex_c658_1294487	11.81
9324	wsnp_Ex_c658_1295291	11.81
9325	wsnp_Ex_c7173_12319519	11.81
9326	wsnp_Ex_c7982_13546427	11.81
9327	wsnp_Ex_rep_c66654_64966507	11.81
9328	wsnp_Ex_rep_c67549_66173636	11.81
9329	wsnp_Ex_rep_c69349_68285613	11.81
9330	wsnp_Ex_rep_c69349_68285836	11.81
9331	wsnp_Ex_rep_c71332_70107094	11.81
9332	wsnp_Ku_c10646_17556670	11.81
9333	wsnp_Ku_c14373_22670517	11.81
9334	wsnp_Ku_c1661_3262505	11.81
9335	wsnp_Ku_c1963_3820177	11.81
9336	wsnp_Ku_c23836_33776356	11.81
9337	wsnp_Ku_c248_502374	11.81
9338	wsnp_Ku_c3755_6907064	11.81
9339	wsnp_Ku_c3755_6908477	11.81
9340	wsnp_Ku_c3849_7064369	11.81
9341	wsnp_Ku_c45384_52426619	11.81
9342	wsnp_Ku_c57172_60417550	11.81
9343	wsnp_Ku_c7554_12995667	11.81
9344	wsnp_Ku_c796_1645905	11.81
9345	wsnp_Ra_c34608_43291682	11.81
9346	wsnp_CAP7_c2086_1018815	11.81
9347	wsnp_JD_c38123_27754848	11.81
9348	wsnp_Ex_c62351_62025689	11.81
9349	wsnp_Ex_c8229_13899351	11.81
9350	wsnp_Ku_c1661_3262637	11.81
9351	wsnp_Ex_rep_c104290_89051908	11.81
9352	wsnp_Ku_c46323_53087840	11.81
9353	wsnp_RFL_Contig1809_946826	11.81
9354	wsnp_Ra_c2421_4647159	11.81
9355	wsnp_Ex_c871_1693682	11.81
9356	wsnp_CAP7_c10376_4586373	11.81
9357	wsnp_Ex_c5217_9237399	11.81
9358	wsnp_Ex_rep_c68226_67010649	11.81
9359	wsnp_Ex_rep_c68243_67030425	11.81
9360	wsnp_Ku_c20874_30544139	11.81
9361	wsnp_Ku_c63877_64391745	11.81
9362	wsnp_Ku_rep_c72803_72467300	11.81
9363	wsnp_Ex_c1067_2039707	11.81
9364	wsnp_Ex_c13386_21097743	11.81
9365	wsnp_Ex_c13386_21098430	11.81
9366	wsnp_Ex_c14549_22577209	11.81
9367	wsnp_Ex_c18413_27247064	11.81
9368	wsnp_Ex_c18413_27247408	11.81
9369	wsnp_Ex_c43642_49901192	11.81
9370	wsnp_Ex_c7334_12577656	11.81
9371	wsnp_Ex_rep_c102297_87495486	11.81
9372	wsnp_Ex_rep_c69401_68339012	11.81
9373	wsnp_Ku_c6765_11767282	11.81
9374	wsnp_Ra_rep_c73864_71913206	11.81
9375	wsnp_Ku_c11988_19476255	11.81
9376	wsnp_Ku_c2042_3961943	11.81
9377	wsnp_Ku_c11980_19464222	11.81
9378	wsnp_Ex_c24577_33826666	11.81
9379	wsnp_CAP11_rep_c8668_3741698	11.81
9380	wsnp_Ex_rep_c66921_65344887	11.81
9381	wsnp_Ex_c12431_19823475	11.81
9382	wsnp_Ex_c7483_12800686	11.81
9383	wsnp_Ex_c765_1506774	11.81
9384	wsnp_BQ166999B_Ta_2_1	11.81
9385	wsnp_Ex_c20988_30107609	11.81
9386	wsnp_Ku_c32477_42086402	11.81
9387	wsnp_Ra_c5210_9289264	11.81
9388	wsnp_Ku_c11721_19085513	11.81
9389	wsnp_JD_c46002_31546230	11.81
9390	wsnp_Ku_c15630_24304828	11.81
9391	wsnp_Ex_c11275_18229524	11.81
9392	wsnp_Ex_c27219_36436025	11.81
9393	wsnp_Ra_c31894_40964279	11.81
9394	wsnp_Ra_c13646_21523723	11.81
9395	wsnp_Ex_c43518_49814933	11.81
9396	wsnp_RFL_Contig4574_5416228	11.81
9397	wsnp_CAP8_c2693_1401039	11.81
9398	wsnp_Ex_rep_c68091_66846454	11.81
9399	wsnp_Ku_c27243_37190781	11.81
9400	wsnp_Ex_c13468_21202450	11.81
9401	wsnp_Ku_c32477_42086760	11.81
9402	wsnp_Ku_c32477_42087329	11.81
9403	wsnp_Ku_c61976_63270478	11.81
9404	wsnp_Ku_c25192_35167168	11.81
9405	wsnp_Ex_rep_c103024_88075650	11.81
9406	wsnp_Ex_c13496_21243167	11.81
9407	wsnp_Ex_c15950_24357724	11.81
9408	wsnp_Ex_c5915_10378599	11.81
9409	wsnp_Ex_c5915_10378807	11.81
9410	wsnp_BE496976B_Ta_2_1	11.81
9411	wsnp_JD_c4585_5720296	11.81
9412	wsnp_Ex_rep_c104986_89538820	11.81
9413	wsnp_Ku_c14252_22506286	11.81
9414	wsnp_Ku_c1535_3032561	11.81
9415	wsnp_Ku_c27243_37190877	11.81
9416	wsnp_Ku_c1535_3032624	11.81
9417	wsnp_Ex_c5915_10379277	11.81
9418	wsnp_Ex_rep_c103024_88075347	11.81
9419	wsnp_Ex_c2481_4632928	11.81
9420	wsnp_Ex_c1498_2868339	11.81
9421	wsnp_Ra_c13424_21239985	11.81
9422	wsnp_CAP7_c3665_1701376	11.81
9423	wsnp_Ra_c13424_21239986	11.81
9424	wsnp_Ex_c10543_17223523	11.81
9425	wsnp_Ex_c10842_17637744	11.81
9426	wsnp_Ex_c2904_5355509	11.81
9427	wsnp_Ex_c2571_4784380	11.81
9428	wsnp_Ex_c5598_9854423	11.81
9429	wsnp_Ex_c5598_9855436	11.81
9430	wsnp_Ku_c7872_13484038	11.81
9431	wsnp_Ex_c58012_59490259	11.81
9432	wsnp_Ex_rep_c104041_88855253	11.81
9433	wsnp_Ra_rep_c106477_90236168	11.81
9434	wsnp_Ex_c1302_2489542	11.81
9435	wsnp_Ku_c6950_12032896	11.81
9436	wsnp_Ku_c56917_60245833	11.81
9437	wsnp_Ex_c11913_19105189	11.81
9438	wsnp_Ex_c17450_26162037	11.81
9439	wsnp_Ku_c9541_15976096	11.81
9440	wsnp_Ex_c13777_21603644	11.81
9441	wsnp_Ex_c214_422365	11.81
9442	wsnp_Ex_c214_422376	11.81
9443	wsnp_Ex_rep_c67471_66073969	11.81
9444	wsnp_Ex_c22040_31218342	11.81
9445	wsnp_Ex_rep_c67471_66073729	11.81
9446	wsnp_Ex_c22040_31218280	11.81
9447	wsnp_Ex_rep_c68596_67445610	11.81
9448	wsnp_Ex_c214_421541	11.81
9449	wsnp_Ex_c26252_35497729	11.81
9450	wsnp_CAP8_c1210_739429	11.81
9451	wsnp_CAP8_c1210_739365	11.81
9452	wsnp_Ex_c29051_38120784	11.81
9453	wsnp_Ku_c35090_44349446	11.81
9454	wsnp_Ku_c35090_44349517	11.81
9455	wsnp_Ku_c439_913400	11.81
9456	wPt-6549	11.81
9457	1233408	11.81
9458	2301118	11.81
9459	3025183	11.81
9460	wPt-7848	11.81
9461	wPt-8614	11.81
9462	983629	11.81
9463	1058209	11.81
9464	1068182	11.81
9465	1072739	11.81
9466	1103137	11.81
9467	1103380	11.81
9468	1106143	11.81
9469	1107460	11.81
9470	1119710	11.81
9471	1163324	11.81
9472	1285373	11.81
9473	3023877	11.81
9474	wPt-1457	11.81
9475	wPt-1951	11.81
9476	wPt-0929	11.81
9477	1001765	11.81
9478	M6_205149_PstIMseI_PA	11.81
9479	M6_563496_PstIMspI_PA	11.81
9480	Opata_646641_45_PstIMseI_SNP	11.81
9481	Opata_994157_55_PstIMseI_SNP	11.81
9482	M6_1713653_PstIMluI_PA	11.81
9483	M6_1525775_PstIMseI_PA	11.81
9484	Opata_1089731_PstIMseI_PA	11.81
9485	Opata_1335744_PstIMseI_PA	11.81
9486	Opata_1784232_PstIMseI_PA	11.81
9487	Opata_1851706_PstIMseI_PA	11.81
9488	Opata_3441797_PstIMseI_PA	11.81
9489	Opata_594294_PstIMseI_PA	11.81
9490	Opata_995117_PstIMseI_PA	11.81
9491	M6_3173994_PstIMspI_PA	11.81
9492	Opata_1080619_PstIMspI_PA	11.81
9493	Opata_1541832_PstIMspI_PA	11.81
9494	Opata_1613450_PstIMspI_PA	11.81
9495	Opata_1664859_PstIMspI_PA	11.81
9496	Opata_1668126_PstIMspI_PA	11.81
9497	Opata_1862496_PstIMspI_PA	11.81
9498	Opata_1934225_PstIMspI_PA	11.81
9499	Opata_2414339_PstIMspI_PA	11.81
9500	Opata_2481938_PstIMspI_PA	11.81
9501	Opata_3512407_PstIMspI_PA	11.81
9502	Opata_3578417_PstIMspI_PA	11.81
9503	Opata_371365_PstIMspI_PA	11.81
9504	Opata_3847180_PstIMspI_PA	11.81
9505	Opata_531259_PstIMspI_PA	11.81
9506	Opata_596000_PstIMspI_PA	11.81
9507	Opata_870896_PstIMspI_PA	11.81
9508	Opata_1091155_48_PstIMseI_SNP	11.81
9509	Opata_177369_69_PstIMseI_SNP	11.81
9510	Opata_2704639_PstIMluI_PA	11.81
9511	Opata_542920_PstIMseI_PA	11.81
9512	Opata_242252_PstIMspI_PA	11.81
9513	Opata_1413352_PstIMluI_PA	11.81
9514	Opata_2557322_PstIMluI_PA	11.81
9515	Opata_1270516_PstIMseI_PA	11.81
9516	Opata_1279852_PstIMseI_PA	11.81
9517	Opata_1658832_PstIMseI_PA	11.81
9518	Opata_2636788_PstIMseI_PA	11.81
9519	M6_1734923_PstIMspI_PA	11.81
9520	Opata_1109725_PstIMspI_PA	11.81
9521	Opata_1378612_PstIMspI_PA	11.81
9522	Opata_245609_PstIMspI_PA	11.81
9523	Opata_3159266_PstIMspI_PA	11.81
9524	Opata_590711_PstIMspI_PA	11.81
9525	Opata_682093_PstIMseI_PA	11.81
9526	Opata_301326_PstIMspI_PA	11.81
9527	M6_1508067_PstIMspI_PA	11.81
9528	M6_2047799_PstIMspI_PA	11.81
9529	M6_716679_PstIMseI_PA	11.81
9530	Opata_414248_PstIMseI_PA	11.81
9531	Opata_1883515_PstIMspI_PA	11.81
9532	Opata_2899437_PstIMspI_PA	11.81
9533	Opata_3518939_PstIMspI_PA	11.81
9534	Opata_3626729_PstIMspI_PA	11.81
9535	Opata_20523_PstIMseI_PA	11.81
9536	Opata_295913_PstIMseI_PA	11.81
9537	Opata_3278683_PstIMseI_PA	11.81
9538	Opata_839217_PstIMseI_PA	11.81
9539	Opata_2565317_PstIMspI_PA	11.81
9540	Opata_263481_PstIMspI_PA	11.81
9541	Opata_2780698_PstIMspI_PA	11.81
9542	Opata_2986503_PstIMspI_PA	11.81
9543	Opata_3100244_PstIMspI_PA	11.81
9544	Opata_3714609_PstIMspI_PA	11.81
9545	Opata_38416_PstIMspI_PA	11.81
9546	Opata_408434_PstIMspI_PA	11.81
9547	Opata_19902_PstIMseI_PA	11.81
9548	Opata_203908_PstIMseI_PA	11.81
9549	Opata_3108059_PstIMseI_PA	11.81
9550	Opata_4171229_PstIMseI_PA	11.81
9551	Opata_4220910_PstIMseI_PA	11.81
9552	Opata_498640_PstIMseI_PA	11.81
9553	Opata_212489_PstIMspI_PA	11.81
9554	Opata_3467755_PstIMspI_PA	11.81
9555	Opata_3709133_PstIMspI_PA	11.81
9556	Opata_675494_PstIMspI_PA	11.81
9557	Opata_2048445_PstIMseI_PA	11.81
9558	Opata_564053_PstIMseI_PA	11.81
9559	M6_3456756_PstIMspI_PA	11.81
9560	Opata_2481783_PstIMspI_PA	11.81
9561	Opata_2524032_PstIMspI_PA	11.81
9562	Opata_268583_PstIMseI_PA	11.81
9563	Opata_322949_PstIMseI_PA	11.81
9564	Opata_103265_PstIMseI_PA	11.81
9565	Opata_1215317_PstIMseI_PA	11.81
9566	Opata_2447882_PstIMspI_PA	11.81
9567	Opata_4115042_PstIMspI_PA	11.81
9568	Opata_198900_PstIMspI_PA	11.81
9569	Opata_940657_PstIMspI_PA	11.81
9570	Opata_1165749_PstIMseI_PA	11.81
9571	Opata_1218999_PstIMseI_PA	11.81
9572	Opata_1490916_PstIMseI_PA	11.81
9573	Opata_186753_PstIMseI_PA	11.81
9574	Opata_213427_PstIMseI_PA	11.81
9575	Opata_2326325_PstIMseI_PA	11.81
9576	Opata_2562296_PstIMseI_PA	11.81
9577	Opata_282320_PstIMseI_PA	11.81
9578	Opata_355698_PstIMseI_PA	11.81
9579	Opata_422983_PstIMseI_PA	11.81
9580	Opata_44625_PstIMseI_PA	11.81
9581	Opata_493852_PstIMseI_PA	11.81
9582	Opata_835891_PstIMseI_PA	11.81
9583	Opata_838826_PstIMseI_PA	11.81
9584	Opata_1949998_PstIMspI_PA	11.81
9585	Opata_1964890_PstIMspI_PA	11.81
9586	Opata_2053721_PstIMspI_PA	11.81
9587	Opata_21143_PstIMspI_PA	11.81
9588	Opata_2530026_PstIMspI_PA	11.81
9589	Opata_2579385_PstIMspI_PA	11.81
9590	Opata_25981_PstIMspI_PA	11.81
9591	Opata_2649649_PstIMspI_PA	11.81
9592	Opata_3712808_PstIMspI_PA	11.81
9593	Opata_3866195_PstIMspI_PA	11.81
9594	Opata_41469_PstIMspI_PA	11.81
9595	Opata_77769_PstIMspI_PA	11.81
9596	Opata_812427_PstIMspI_PA	11.81
9597	M6_104408_PstIMseI_PA	11.81
9598	M6_129537_PstIMseI_PA	11.81
9599	M6_2117808_PstIMseI_PA	11.81
9600	M6_283467_PstIMseI_PA	11.81
9601	M6_2851055_PstIMseI_PA	11.81
9602	M6_287977_PstIMseI_PA	11.81
9603	M6_2906125_PstIMseI_PA	11.81
9604	M6_4002988_PstIMseI_PA	11.81
9605	M6_556663_PstIMseI_PA	11.81
9606	M6_664056_PstIMseI_PA	11.81
9607	Opata_106766_PstIMseI_PA	11.81
9608	Opata_1228548_PstIMseI_PA	11.81
9609	Opata_127467_PstIMseI_PA	11.81
9610	Opata_1519006_PstIMseI_PA	11.81
9611	Opata_1640043_PstIMseI_PA	11.81
9612	Opata_197902_PstIMseI_PA	11.81
9613	Opata_226728_PstIMseI_PA	11.81
9614	Opata_300884_PstIMseI_PA	11.81
9615	Opata_3141100_PstIMseI_PA	11.81
9616	Opata_327716_PstIMseI_PA	11.81
9617	Opata_412188_PstIMseI_PA	11.81
9618	Opata_434246_PstIMseI_PA	11.81
9619	Opata_490861_PstIMseI_PA	11.81
9620	Opata_55288_PstIMseI_PA	11.81
9621	Opata_631848_PstIMseI_PA	11.81
9622	Opata_670778_PstIMseI_PA	11.81
9623	Opata_692607_PstIMseI_PA	11.81
9624	Opata_704066_PstIMseI_PA	11.81
9625	Opata_784434_PstIMseI_PA	11.81
9626	Opata_796949_PstIMseI_PA	11.81
9627	Opata_800421_PstIMseI_PA	11.81
9628	Opata_835099_PstIMseI_PA	11.81
9629	Opata_890916_PstIMseI_PA	11.81
9630	M6_1089810_PstIMspI_PA	11.81
9631	M6_2209866_PstIMspI_PA	11.81
9632	M6_2542808_PstIMspI_PA	11.81
9633	M6_2667205_PstIMspI_PA	11.81
9634	M6_2889118_PstIMspI_PA	11.81
9635	M6_571782_PstIMspI_PA	11.81
9636	M6_606044_PstIMspI_PA	11.81
9637	Opata_1097909_PstIMspI_PA	11.81
9638	Opata_1847421_PstIMspI_PA	11.81
9639	Opata_2175509_PstIMspI_PA	11.81
9640	Opata_2885765_PstIMspI_PA	11.81
9641	Opata_2941539_PstIMspI_PA	11.81
9642	Opata_300249_PstIMspI_PA	11.81
9643	Opata_3542052_PstIMspI_PA	11.81
9644	Opata_3837188_PstIMspI_PA	11.81
9645	Opata_3906393_PstIMspI_PA	11.81
9646	Opata_855344_PstIMspI_PA	11.81
9647	Opata_945818_PstIMseI_PA	11.81
9648	Opata_3536001_PstIMspI_PA	11.81
9649	M6_1319705_PstIMseI_PA	11.81
9650	M6_1345777_PstIMseI_PA	11.81
9651	M6_189914_PstIMseI_PA	11.81
9652	M6_544403_PstIMseI_PA	11.81
9653	M6_3578958_PstIMspI_PA	11.81
9654	M6_377395_PstIMspI_PA	11.81
9655	M6_1339024_PstIMseI_PA	11.81
9656	Opata_1202410_PstIMseI_PA	11.81
9657	Opata_651325_PstIMspI_PA	11.81
9658	Opata_246249_PstIMseI_PA	11.81
9659	M6_2388677_PstIMspI_PA	11.81
9660	M6_3812401_PstIMseI_PA	11.81
9661	M6_808762_PstIMspI_PA	11.81
9662	Opata_1110665_PstIMspI_PA	11.81
9663	Opata_1139517_PstIMspI_PA	11.81
9664	Opata_2579052_PstIMspI_PA	11.81
9665	Opata_2691375_PstIMspI_PA	11.81
9666	Opata_3780985_PstIMspI_PA	11.81
9667	Opata_561669_PstIMspI_PA	11.81
9668	M6_765033_PstIMseI_PA	11.81
9669	M6_2578587_PstIMspI_PA	11.81
9670	Opata_328538_PstIMspI_PA	11.81
9671	Opata_1213504_PstIMseI_PA	11.81
9672	Opata_1345655_PstIMseI_PA	11.81
9673	Opata_431922_PstIMseI_PA	11.81
9674	Opata_3750932_PstIMspI_PA	11.81
9675	Opata_553115_PstIMspI_PA	11.81
9676	Opata_2823223_PstIMspI_PA	11.81
9677	Opata_1040048_PstIMseI_PA	11.81
9678	Opata_1606593_PstIMspI_PA	11.81
9679	Opata_3007235_PstIMspI_PA	11.81
9680	Opata_2879290_PstIMseI_PA	11.81
9681	Opata_1108800_PstIMspI_PA	11.81
9682	Opata_553552_PstIMseI_PA	11.81
9683	Opata_3767467_PstIMseI_PA	11.81
9684	Opata_4141314_PstIMseI_PA	11.81
9685	Opata_3513626_PstIMspI_PA	11.81
9686	Opata_3865193_PstIMseI_PA	11.81
9687	Opata_4181185_PstIMspI_PA	11.81
9688	Opata_698973_PstIMseI_PA	11.81
9689	Opata_310627_PstIMspI_PA	11.81
9690	Opata_3653798_PstIMspI_PA	11.81
9691	Opata_555714_PstIMseI_PA	11.81
9692	Opata_1903019_PstIMseI_PA	11.81
9693	Opata_4398545_PstIMseI_PA	11.81
9694	Opata_2467776_PstIMspI_PA	11.81
9695	Opata_250962_PstIMspI_PA	11.81
9696	Opata_297459_PstIMspI_PA	11.81
9697	Opata_3405826_PstIMspI_PA	11.81
9698	Opata_3518339_PstIMspI_PA	11.81
9699	Opata_3798885_PstIMspI_PA	11.81
9700	Opata_561845_PstIMspI_PA	11.81
9701	Opata_869158_PstIMspI_PA	11.81
9702	Opata_985153_PstIMspI_PA	11.81
9703	Opata_1487265_PstIMspI_PA	11.81
9704	Opata_2311694_PstIMluI_PA	11.81
9705	Opata_2196902_PstIMseI_PA	11.81
9706	Opata_647522_PstIMseI_PA	11.81
9707	Opata_964319_PstIMseI_PA	11.81
9708	Opata_1076238_PstIMspI_PA	11.81
9709	Opata_1416371_PstIMspI_PA	11.81
9710	Opata_2056802_PstIMspI_PA	11.81
9711	Opata_3008760_PstIMspI_PA	11.81
9712	Opata_3361434_PstIMspI_PA	11.81
9713	Opata_3660489_PstIMspI_PA	11.81
9714	Opata_3836845_PstIMspI_PA	11.81
9715	Opata_125741_69_PstIMseI_SNP	11.81
9716	Opata_126129_53_PstIMseI_SNP	11.81
9717	Opata_2037493_66_PstIMseI_SNP	11.81
9718	Opata_236310_84_PstIMseI_SNP	11.81
9719	Opata_602513_38_PstIMseI_SNP	11.81
9720	Opata_1768439_13_PstIMspI_SNP	11.81
9721	Opata_1768439_31_PstIMspI_SNP	11.81
9722	Opata_1803476_8_PstIMspI_SNP	11.81
9723	Opata_2527507_44_PstIMspI_SNP	11.81
9724	Opata_2527507_50_PstIMspI_SNP	11.81
9725	Opata_266029_31_PstIMspI_SNP	11.81
9726	Opata_2906734_52_PstIMspI_SNP	11.81
9727	Opata_2906734_66_PstIMspI_SNP	11.81
9728	Opata_3126611_11_PstIMspI_SNP	11.81
9729	Opata_3557372_27_PstIMspI_SNP	11.81
9730	Opata_4054875_31_PstIMspI_SNP	11.81
9731	Opata_4199260_PstIMspI_PA	11.81
9732	Opata_1048274_31_PstIMseI_SNP	11.81
9733	Opata_1048274_52_PstIMseI_SNP	11.81
9734	Opata_1177119_83_PstIMseI_SNP	11.81
9735	Opata_419229_49_PstIMseI_SNP	11.81
9736	Opata_546407_78_PstIMseI_SNP	11.81
9737	Opata_1551727_55_PstIMspI_SNP	11.81
9738	Opata_1719323_33_PstIMspI_SNP	11.81
9739	Opata_2018686_34_PstIMspI_SNP	11.81
9740	Opata_2109632_1_PstIMspI_SNP	11.81
9741	Opata_2109632_20_PstIMspI_SNP	11.81
9742	Opata_2109632_77_PstIMspI_SNP	11.81
9743	Opata_626067_2_PstIMspI_SNP	11.81
9744	Opata_252593_PstIMseI_PA	11.81
9745	Opata_667203_PstIMseI_PA	11.81
9746	Opata_737285_PstIMluI_PA	11.81
9747	Opata_1286409_PstIMseI_PA	11.81
9748	Opata_2018686_84_PstIMspI_SNP	11.81
9749	Opata_2376310_81_PstIMspI_SNP	11.81
9750	Opata_4262890_PstIMseI_PA	11.81
9751	Opata_461139_PstIMseI_PA	11.81
9752	Opata_1556258_PstIMspI_PA	11.81
9753	Opata_4194129_PstIMspI_PA	11.81
9754	Opata_656004_PstIMspI_PA	11.81
9755	Opata_909603_PstIMspI_PA	11.81
9756	Opata_3580973_PstIMspI_PA	11.81
9757	Opata_580082_PstIMspI_PA	11.81
9758	Opata_4176542_PstIMseI_PA	11.81
9759	Opata_467701_PstIMseI_PA	11.81
9760	Opata_560915_PstIMspI_PA	11.81
9761	Opata_1178029_PstIMseI_PA	11.81
9762	Opata_1264491_PstIMseI_PA	11.81
9763	Opata_1543018_PstIMseI_PA	11.81
9764	Opata_161854_PstIMseI_PA	11.81
9765	Opata_1792149_PstIMseI_PA	11.81
9766	Opata_2416293_PstIMseI_PA	11.81
9767	Opata_322154_PstIMseI_PA	11.81
9768	Opata_3740787_PstIMseI_PA	11.81
9769	Opata_444521_PstIMseI_PA	11.81
9770	Opata_904019_PstIMseI_PA	11.81
9771	Opata_9275_PstIMseI_PA	11.81
9772	Opata_974058_PstIMseI_PA	11.81
9773	Opata_1705600_PstIMspI_PA	11.81
9774	Opata_2056917_PstIMspI_PA	11.81
9775	Opata_3126396_PstIMspI_PA	11.81
9776	Opata_3968924_PstIMspI_PA	11.81
9777	Opata_964077_PstIMspI_PA	11.81
9778	Opata_1001749_PstIMseI_PA	11.81
9779	Opata_448510_PstIMseI_PA	11.81
9780	Opata_922080_PstIMseI_PA	11.81
9781	Opata_1325403_PstIMseI_PA	11.81
9782	Opata_326384_PstIMseI_PA	11.81
9783	Opata_175672_PstIMseI_PA	11.81
9784	Opata_3643034_PstIMseI_PA	11.81
9785	Opata_90572_PstIMseI_PA	11.81
9786	Opata_2135016_PstIMspI_PA	11.81
9787	Opata_214695_PstIMseI_PA	11.81
9788	Opata_451990_PstIMseI_PA	11.81
9789	Opata_1160542_PstIMspI_PA	11.81
9790	Opata_189984_PstIMspI_PA	11.81
9791	Opata_3389645_PstIMspI_PA	11.81
9792	Opata_759699_PstIMspI_PA	11.81
9793	Opata_1030952_PstIMseI_PA	11.81
9794	Opata_1521764_PstIMseI_PA	11.81
9795	Opata_1562680_PstIMseI_PA	11.81
9796	Opata_1822197_PstIMseI_PA	11.81
9797	Opata_195614_PstIMseI_PA	11.81
9798	Opata_2216521_PstIMseI_PA	11.81
9799	Opata_2445877_PstIMseI_PA	11.81
9800	Opata_245290_PstIMseI_PA	11.81
9801	Opata_2589962_PstIMseI_PA	11.81
9802	Opata_268528_PstIMseI_PA	11.81
9803	Opata_3147_PstIMseI_PA	11.81
9804	Opata_3403984_PstIMseI_PA	11.81
9805	Opata_802209_PstIMseI_PA	11.81
9806	Opata_924991_PstIMseI_PA	11.81
9807	Opata_1365038_PstIMspI_PA	11.81
9808	Opata_1671834_PstIMspI_PA	11.81
9809	Opata_167749_PstIMspI_PA	11.81
9810	Opata_199472_PstIMspI_PA	11.81
9811	Opata_206193_PstIMspI_PA	11.81
9812	Opata_2356368_PstIMspI_PA	11.81
9813	Opata_2417070_PstIMspI_PA	11.81
9814	Opata_3144974_PstIMspI_PA	11.81
9815	Opata_3454343_PstIMspI_PA	11.81
9816	Opata_359014_PstIMspI_PA	11.81
9817	Opata_3612970_PstIMspI_PA	11.81
9818	Opata_3889268_PstIMspI_PA	11.81
9819	Opata_405179_PstIMspI_PA	11.81
9820	Opata_941904_PstIMspI_PA	11.81
9821	Opata_1030519_PstIMluI_PA	11.81
9822	Opata_1528432_PstIMluI_PA	11.81
9823	Opata_2343920_PstIMluI_PA	11.81
9824	Opata_693668_PstIMluI_PA	11.81
9825	Opata_1089441_PstIMseI_PA	11.81
9826	Opata_1124771_PstIMseI_PA	11.81
9827	Opata_115115_PstIMseI_PA	11.81
9828	Opata_1229301_PstIMseI_PA	11.81
9829	Opata_1231163_PstIMseI_PA	11.81
9830	Opata_125954_PstIMseI_PA	11.81
9831	Opata_181436_PstIMseI_PA	11.81
9832	Opata_182419_PstIMseI_PA	11.81
9833	Opata_1834805_PstIMseI_PA	11.81
9834	Opata_21208_PstIMseI_PA	11.81
9835	Opata_2161369_PstIMseI_PA	11.81
9836	Opata_281630_PstIMseI_PA	11.81
9837	Opata_285463_PstIMseI_PA	11.81
9838	Opata_3282812_PstIMseI_PA	11.81
9839	Opata_3353607_PstIMseI_PA	11.81
9840	Opata_37092_PstIMseI_PA	11.81
9841	Opata_372968_PstIMseI_PA	11.81
9842	Opata_3936172_PstIMseI_PA	11.81
9843	Opata_395203_PstIMseI_PA	11.81
9844	Opata_530716_PstIMseI_PA	11.81
9845	Opata_557348_PstIMseI_PA	11.81
9846	Opata_574544_PstIMseI_PA	11.81
9847	Opata_63129_PstIMseI_PA	11.81
9848	Opata_638961_PstIMseI_PA	11.81
9849	Opata_663007_PstIMseI_PA	11.81
9850	Opata_718586_PstIMseI_PA	11.81
9851	Opata_80316_PstIMseI_PA	11.81
9852	Opata_85755_PstIMseI_PA	11.81
9853	Opata_864248_PstIMseI_PA	11.81
9854	Opata_904534_PstIMseI_PA	11.81
9855	Opata_920806_PstIMseI_PA	11.81
9856	Opata_1415914_PstIMspI_PA	11.81
9857	Opata_1611473_PstIMspI_PA	11.81
9858	Opata_2016380_PstIMspI_PA	11.81
9859	Opata_2045183_PstIMspI_PA	11.81
9860	Opata_2119150_PstIMspI_PA	11.81
9861	Opata_2128858_PstIMspI_PA	11.81
9862	Opata_2146756_PstIMspI_PA	11.81
9863	Opata_2183984_PstIMspI_PA	11.81
9864	Opata_2400294_PstIMspI_PA	11.81
9865	Opata_2466608_PstIMspI_PA	11.81
9866	Opata_2595481_PstIMspI_PA	11.81
9867	Opata_2624419_PstIMspI_PA	11.81
9868	Opata_2721940_PstIMspI_PA	11.81
9869	Opata_2930127_PstIMspI_PA	11.81
9870	Opata_3048203_PstIMspI_PA	11.81
9871	Opata_312392_PstIMspI_PA	11.81
9872	Opata_3192447_PstIMspI_PA	11.81
9873	Opata_3322938_PstIMspI_PA	11.81
9874	Opata_3869120_PstIMspI_PA	11.81
9875	Opata_3902227_PstIMspI_PA	11.81
9876	Opata_424537_PstIMspI_PA	11.81
9877	Opata_502109_PstIMspI_PA	11.81
9878	Opata_51997_PstIMspI_PA	11.81
9879	Opata_525625_PstIMspI_PA	11.81
9880	Opata_592560_PstIMspI_PA	11.81
9881	Opata_705619_PstIMspI_PA	11.81
9882	Opata_765386_PstIMspI_PA	11.81
9883	Opata_84079_PstIMspI_PA	11.81
9884	Opata_961453_PstIMspI_PA	11.81
9885	Opata_3751673_76_PstIMspI_SNP	11.81
9886	Opata_1234749_PstIMseI_PA	11.81
9887	Opata_3315218_PstIMspI_PA	11.81
9888	Opata_612152_PstIMspI_PA	11.81
9889	Opata_1194556_PstIMseI_PA	11.81
9890	Opata_687635_PstIMseI_PA	11.81
9891	Opata_638280_PstIMspI_PA	11.81
9892	Opata_750439_PstIMspI_PA	11.81
9893	Opata_4444121_PstIMseI_PA	11.81
9894	Opata_1444122_PstIMluI_PA	11.81
9895	Opata_1909226_PstIMluI_PA	11.81
9896	Opata_1380993_PstIMspI_PA	11.81
9897	Opata_21083_PstIMspI_PA	11.81
9898	Opata_3865590_PstIMspI_PA	11.81
9899	Opata_1476296_PstIMseI_PA	11.81
9900	Opata_354267_PstIMseI_PA	11.81
9901	Opata_375444_PstIMseI_PA	11.81
9902	Opata_85077_PstIMseI_PA	11.81
9903	Opata_18492_PstIMspI_PA	11.81
9904	Opata_295982_PstIMspI_PA	11.81
9905	Opata_2185107_PstIMluI_PA	11.81
9906	Opata_353850_PstIMluI_PA	11.81
9907	Opata_1051018_PstIMseI_PA	11.81
9908	Opata_1101714_PstIMseI_PA	11.81
9909	Opata_16702_PstIMseI_PA	11.81
9910	Opata_1926696_PstIMseI_PA	11.81
9911	Opata_311517_PstIMseI_PA	11.81
9912	Opata_372449_PstIMseI_PA	11.81
9913	Opata_612732_PstIMseI_PA	11.81
9914	Opata_859304_PstIMseI_PA	11.81
9915	Opata_1002871_PstIMspI_PA	11.81
9916	Opata_1137455_PstIMspI_PA	11.81
9917	Opata_1342799_PstIMspI_PA	11.81
9918	Opata_190445_PstIMspI_PA	11.81
9919	Opata_2319667_PstIMspI_PA	11.81
9920	Opata_236004_PstIMspI_PA	11.81
9921	Opata_4091671_PstIMspI_PA	11.81
9922	Opata_694532_PstIMspI_PA	11.81
9923	Opata_842500_PstIMspI_PA	11.81
9924	Opata_1125482_PstIMseI_PA	11.81
9925	Opata_938297_PstIMseI_PA	11.81
9926	Opata_1205830_PstIMspI_PA	11.81
9927	Opata_3961904_PstIMspI_PA	11.81
9928	Opata_824902_PstIMseI_PA	11.81
9929	Opata_593288_PstIMseI_PA	11.81
9930	Opata_418996_PstIMspI_PA	11.81
9931	Opata_1509610_PstIMluI_PA	11.81
9932	Opata_1373723_PstIMseI_PA	11.81
9933	Opata_170977_PstIMseI_PA	11.81
9934	Opata_217145_PstIMseI_PA	11.81
9935	Opata_3001760_PstIMseI_PA	11.81
9936	Opata_295432_PstIMspI_PA	11.81
9937	Opata_62307_PstIMspI_PA	11.81
9938	Opata_911093_PstIMspI_PA	11.81
9939	Opata_4258436_PstIMspI_PA	11.81
9940	Opata_463041_PstIMseI_PA	11.81
9941	Opata_1204270_PstIMspI_PA	11.81
9942	Opata_1259133_PstIMspI_PA	11.81
9943	Opata_773881_PstIMspI_PA	11.81
9944	Opata_2509307_PstIMluI_PA	11.81
9945	Opata_174227_PstIMseI_PA	11.81
9946	Opata_2917076_PstIMseI_PA	11.81
9947	Opata_347376_PstIMseI_PA	11.81
9948	Opata_629767_PstIMseI_PA	11.81
9949	Opata_1896375_PstIMspI_PA	11.81
9950	Opata_327569_PstIMspI_PA	11.81
9951	Opata_855823_PstIMseI_PA	11.81
9952	Opata_1933267_PstIMseI_PA	11.81
9953	Opata_1173670_PstIMspI_PA	11.81
9954	Opata_1744040_PstIMspI_PA	11.81
9955	Opata_969387_PstIMspI_PA	11.81
9956	Opata_29715_PstIMseI_PA	11.81
9957	Opata_1370569_PstIMspI_PA	11.81
9958	Opata_1028045_PstIMseI_PA	11.81
9959	Opata_165560_PstIMseI_PA	11.81
9960	Opata_418640_PstIMseI_PA	11.81
9961	Opata_593500_PstIMseI_PA	11.81
9962	Opata_1353202_PstIMspI_PA	11.81
9963	Opata_1753436_PstIMspI_PA	11.81
9964	Opata_1783601_PstIMspI_PA	11.81
9965	Opata_3149322_PstIMspI_PA	11.81
9966	Opata_3480347_PstIMspI_PA	11.81
9967	Opata_3923357_PstIMspI_PA	11.81
9968	Opata_435102_PstIMspI_PA	11.81
9969	Opata_704146_PstIMspI_PA	11.81
9970	Opata_3290370_PstIMspI_PA	11.81
9971	Opata_33969_PstIMseI_PA	11.81
9972	Opata_162182_16_PstIMluI_SNP	11.81
9973	Opata_296237_2_PstIMseI_SNP	11.81
9974	Opata_309938_31_PstIMseI_SNP	11.81
9975	Opata_309938_87_PstIMseI_SNP	11.81
9976	Opata_389725_85_PstIMseI_SNP	11.81
9977	Opata_504201_59_PstIMseI_SNP	11.81
9978	Opata_715428_12_PstIMseI_SNP	11.81
9979	Opata_715428_71_PstIMseI_SNP	11.81
9980	Opata_715428_72_PstIMseI_SNP	11.81
9981	Opata_2486079_62_PstIMspI_SNP	11.81
9982	Opata_574413_28_PstIMspI_SNP	11.81
9983	Opata_178443_86_PstIMseI_SNP	11.81
9984	Opata_839898_35_PstIMseI_SNP	11.81
9985	Opata_839898_3_PstIMseI_SNP	11.81
9986	Opata_839898_67_PstIMseI_SNP	11.81
9987	Opata_1863993_44_PstIMspI_SNP	11.81
9988	Opata_1863993_7_PstIMspI_SNP	11.81
9989	Opata_2205366_70_PstIMspI_SNP	11.81
9990	Opata_2212106_28_PstIMspI_SNP	11.81
9991	Opata_3909948_4_PstIMspI_SNP	11.81
9992	Opata_1358231_PstIMluI_PA	11.81
9993	M6_1155940_PstIMseI_PA	11.81
9994	M6_1967165_PstIMseI_PA	11.81
9995	M6_919078_PstIMseI_PA	11.81
9996	M6_998432_PstIMseI_PA	11.81
9997	Opata_2332930_PstIMseI_PA	11.81
9998	Opata_268916_PstIMseI_PA	11.81
9999	Opata_3277820_PstIMseI_PA	11.81
10000	M6_1324743_PstIMspI_PA	11.81
10001	M6_171492_PstIMspI_PA	11.81
10002	M6_2090968_PstIMspI_PA	11.81
10003	M6_2951823_PstIMspI_PA	11.81
10004	M6_591364_PstIMspI_PA	11.81
10005	Opata_1676363_PstIMspI_PA	11.81
10006	Opata_170442_PstIMspI_PA	11.81
10007	Opata_835940_PstIMspI_PA	11.81
10008	Opata_208676_24_PstIMseI_SNP	11.81
10009	Opata_30298_17_PstIMseI_SNP	11.81
10010	Opata_30298_9_PstIMseI_SNP	11.81
10011	Opata_50099_6_PstIMseI_SNP	11.81
10012	Opata_715845_59_PstIMseI_SNP	11.81
10013	Opata_976072_69_PstIMseI_SNP	11.81
10014	Opata_1675928_12_PstIMspI_SNP	11.81
10015	Opata_1675928_67_PstIMspI_SNP	11.81
10016	Opata_2080970_37_PstIMspI_SNP	11.81
10017	Opata_2200969_45_PstIMspI_SNP	11.81
10018	Opata_2486079_82_PstIMspI_SNP	11.81
10019	Opata_2604206_50_PstIMspI_SNP	11.81
10020	Opata_2641431_33_PstIMspI_SNP	11.81
10021	Opata_2689885_62_PstIMspI_SNP	11.81
10022	Opata_2733710_46_PstIMspI_SNP	11.81
10023	Opata_2733710_74_PstIMspI_SNP	11.81
10024	Opata_486752_14_PstIMspI_SNP	11.81
10025	Opata_772552_32_PstIMspI_SNP	11.81
10026	Opata_334299_PstIMseI_PA	11.81
10027	M6_1646225_PstIMspI_PA	11.81
10028	M6_950836_PstIMspI_PA	11.81
10029	Opata_1727969_PstIMspI_PA	11.81
10030	Opata_357353_77_PstIMseI_SNP	11.81
10031	Opata_396916_30_PstIMseI_SNP	11.81
10032	Opata_942899_30_PstIMseI_SNP	11.81
10033	Opata_3056214_35_PstIMspI_SNP	11.81
10034	Opata_3056214_52_PstIMspI_SNP	11.81
10035	M6_2691901_PstIMspI_PA	11.81
10036	Opata_748714_PstIMseI_PA	11.81
10037	Opata_238289_37_PstIMseI_SNP	11.81
10038	Opata_238289_39_PstIMseI_SNP	11.81
10039	Opata_30298_75_PstIMseI_SNP	11.81
10040	Opata_1656905_41_PstIMspI_SNP	11.81
10041	Opata_791834_PstIMseI_PA	11.81
10042	Opata_268185_PstIMspI_PA	11.81
10043	Opata_3278128_PstIMspI_PA	11.81
10044	Opata_4168038_3_PstIMspI_SNP	11.81
10045	Opata_437362_35_PstIMspI_SNP	11.81
10046	Opata_954146_6_PstIMspI_SNP	11.81
10047	Opata_1020685_PstIMseI_PA	11.81
10048	Opata_111054_PstIMseI_PA	11.81
10049	Opata_1362871_PstIMseI_PA	11.81
10050	Opata_1398769_PstIMseI_PA	11.81
10051	Opata_1847337_PstIMseI_PA	11.81
10052	Opata_331234_PstIMseI_PA	11.81
10053	Opata_822968_PstIMseI_PA	11.81
10054	Opata_2246111_PstIMspI_PA	11.81
10055	Opata_3895348_PstIMspI_PA	11.81
10056	Opata_804349_PstIMspI_PA	11.81
10057	Opata_958684_PstIMspI_PA	11.81
10058	Opata_199993_PstIMseI_PA	11.81
10059	Opata_202210_PstIMseI_PA	11.81
10060	Opata_428535_PstIMseI_PA	11.81
10061	Opata_1818623_PstIMspI_PA	11.81
10062	Opata_2383571_PstIMspI_PA	11.81
10063	Opata_2446052_PstIMspI_PA	11.81
10064	Opata_3247383_PstIMspI_PA	11.81
10065	Opata_3660279_57_PstIMseI_SNP	11.81
10066	Opata_1873283_16_PstIMspI_SNP	11.81
10067	M6_2426608_PstIMspI_PA	11.81
10068	Opata_100253_PstIMseI_PA	11.81
10069	Opata_1030397_PstIMseI_PA	11.81
10070	Opata_1282142_PstIMseI_PA	11.81
10071	Opata_210294_PstIMseI_PA	11.81
10072	Opata_2781680_PstIMseI_PA	11.81
10073	Opata_3025183_PstIMseI_PA	11.81
10074	Opata_4181203_PstIMseI_PA	11.81
10075	M6_283793_PstIMspI_PA	11.81
10076	M6_443640_PstIMspI_PA	11.81
10077	Opata_1916994_PstIMspI_PA	11.81
10078	Opata_369791_PstIMspI_PA	11.81
10079	Opata_3936844_PstIMspI_PA	11.81
10080	Opata_1080268_PstIMseI_PA	11.81
10081	Opata_3344713_PstIMseI_PA	11.81
10082	Opata_2935802_PstIMspI_PA	11.81
10083	Opata_903939_PstIMspI_PA	11.81
10084	Opata_1547171_27_PstIMseI_SNP	11.81
10085	Opata_1976943_PstIMluI_PA	11.81
10086	Opata_2789962_PstIMluI_PA	11.81
10087	Opata_1000444_PstIMseI_PA	11.81
10088	Opata_105382_PstIMseI_PA	11.81
10089	Opata_1060565_PstIMseI_PA	11.81
10090	Opata_1164124_PstIMseI_PA	11.81
10091	Opata_127620_PstIMseI_PA	11.81
10092	Opata_1666856_PstIMseI_PA	11.81
10093	Opata_1987452_PstIMseI_PA	11.81
10094	Opata_204590_PstIMseI_PA	11.81
10095	Opata_23432_PstIMseI_PA	11.81
10096	Opata_2713075_PstIMseI_PA	11.81
10097	Opata_330940_PstIMseI_PA	11.81
10098	Opata_442693_PstIMseI_PA	11.81
10099	Opata_618542_PstIMseI_PA	11.81
10100	Opata_64608_PstIMseI_PA	11.81
10101	Opata_680430_PstIMseI_PA	11.81
10102	Opata_732344_PstIMseI_PA	11.81
10103	Opata_790812_PstIMseI_PA	11.81
10104	Opata_82816_PstIMseI_PA	11.81
10105	Opata_978205_PstIMseI_PA	11.81
10106	Opata_1042735_PstIMspI_PA	11.81
10107	Opata_1314403_PstIMspI_PA	11.81
10108	Opata_1708356_PstIMspI_PA	11.81
10109	Opata_1732851_PstIMspI_PA	11.81
10110	Opata_1844496_PstIMspI_PA	11.81
10111	Opata_2058604_PstIMspI_PA	11.81
10112	Opata_2128395_PstIMspI_PA	11.81
10113	Opata_2489111_PstIMspI_PA	11.81
10114	Opata_2580101_PstIMspI_PA	11.81
10115	Opata_2866016_PstIMspI_PA	11.81
10116	Opata_325231_PstIMspI_PA	11.81
10117	Opata_3394440_PstIMspI_PA	11.81
10118	Opata_3415950_PstIMspI_PA	11.81
10119	Opata_3876252_PstIMspI_PA	11.81
10120	Opata_680280_PstIMspI_PA	11.81
10121	Opata_772913_PstIMspI_PA	11.81
10122	Opata_900566_PstIMspI_PA	11.81
10123	Opata_122148_26_PstIMseI_SNP	11.81
10124	Opata_122148_73_PstIMseI_SNP	11.81
10125	Opata_869590_31_PstIMseI_SNP	11.81
10126	M6_1721792_PstIMluI_PA	11.81
10127	Opata_10130_PstIMluI_PA	11.81
10128	Opata_1032827_PstIMluI_PA	11.81
10129	Opata_1367834_PstIMluI_PA	11.81
10130	Opata_1588391_PstIMluI_PA	11.81
10131	Opata_1793344_PstIMluI_PA	11.81
10132	Opata_193846_PstIMluI_PA	11.81
10133	Opata_2427366_PstIMluI_PA	11.81
10134	Opata_2654780_PstIMluI_PA	11.81
10135	Opata_29605_PstIMluI_PA	11.81
10136	Opata_336866_PstIMluI_PA	11.81
10137	Opata_415893_PstIMluI_PA	11.81
10138	Opata_550061_PstIMluI_PA	11.81
10139	Opata_9630_PstIMluI_PA	11.81
10140	M6_114825_PstIMseI_PA	11.81
10141	M6_1175218_PstIMseI_PA	11.81
10142	M6_1206434_PstIMseI_PA	11.81
10143	M6_1246535_PstIMseI_PA	11.81
10144	M6_1314394_PstIMseI_PA	11.81
10145	M6_1314756_PstIMseI_PA	11.81
10146	M6_1330591_PstIMseI_PA	11.81
10147	M6_141485_PstIMseI_PA	11.81
10148	M6_1581881_PstIMseI_PA	11.81
10149	M6_2085433_PstIMseI_PA	11.81
10150	M6_240395_PstIMseI_PA	11.81
10151	M6_2424308_PstIMseI_PA	11.81
10152	M6_25024_PstIMseI_PA	11.81
10153	M6_3316777_PstIMseI_PA	11.81
10154	M6_3683705_PstIMseI_PA	11.81
10155	M6_3695573_PstIMseI_PA	11.81
10156	M6_3800830_PstIMseI_PA	11.81
10157	M6_451714_PstIMseI_PA	11.81
10158	M6_476593_PstIMseI_PA	11.81
10159	M6_68768_PstIMseI_PA	11.81
10160	M6_693_PstIMseI_PA	11.81
10161	M6_697216_PstIMseI_PA	11.81
10162	M6_729095_PstIMseI_PA	11.81
10163	M6_987168_PstIMseI_PA	11.81
10164	Opata_1094680_PstIMseI_PA	11.81
10165	Opata_1147717_PstIMseI_PA	11.81
10166	Opata_1236646_PstIMseI_PA	11.81
10167	Opata_1313302_PstIMseI_PA	11.81
10168	Opata_1477862_PstIMseI_PA	11.81
10169	Opata_2027028_PstIMseI_PA	11.81
10170	Opata_2349377_PstIMseI_PA	11.81
10171	Opata_240622_PstIMseI_PA	11.81
10172	Opata_2566545_PstIMseI_PA	11.81
10173	Opata_2746743_PstIMseI_PA	11.81
10174	Opata_284751_PstIMseI_PA	11.81
10175	Opata_288713_PstIMseI_PA	11.81
10176	Opata_290465_PstIMseI_PA	11.81
10177	Opata_3048306_PstIMseI_PA	11.81
10178	Opata_3112592_PstIMseI_PA	11.81
10179	Opata_3192666_PstIMseI_PA	11.81
10180	Opata_3227810_PstIMseI_PA	11.81
10181	Opata_350206_PstIMseI_PA	11.81
10182	Opata_368546_PstIMseI_PA	11.81
10183	Opata_3744785_PstIMseI_PA	11.81
10184	Opata_384150_PstIMseI_PA	11.81
10185	Opata_4361149_PstIMseI_PA	11.81
10186	Opata_43915_PstIMseI_PA	11.81
10187	Opata_479438_PstIMseI_PA	11.81
10188	Opata_482640_PstIMseI_PA	11.81
10189	Opata_487072_PstIMseI_PA	11.81
10190	Opata_491640_PstIMseI_PA	11.81
10191	Opata_537478_PstIMseI_PA	11.81
10192	Opata_582561_PstIMseI_PA	11.81
10193	Opata_615021_PstIMseI_PA	11.81
10194	Opata_65834_PstIMseI_PA	11.81
10195	Opata_704265_PstIMseI_PA	11.81
10196	Opata_779477_PstIMseI_PA	11.81
10197	Opata_825583_PstIMseI_PA	11.81
10198	Opata_869797_PstIMseI_PA	11.81
10199	Opata_898265_PstIMseI_PA	11.81
10200	Opata_915681_PstIMseI_PA	11.81
10201	Opata_992872_PstIMseI_PA	11.81
10202	M6_1008547_PstIMspI_PA	11.81
10203	M6_1062706_PstIMspI_PA	11.81
10204	M6_1121504_PstIMspI_PA	11.81
10205	M6_1131353_PstIMspI_PA	11.81
10206	M6_1246262_PstIMspI_PA	11.81
10207	M6_1307968_PstIMspI_PA	11.81
10208	M6_1327759_PstIMspI_PA	11.81
10209	M6_1339812_PstIMspI_PA	11.81
10210	M6_1405285_PstIMspI_PA	11.81
10211	M6_1504683_PstIMspI_PA	11.81
10212	M6_1569761_PstIMspI_PA	11.81
10213	M6_1606786_PstIMspI_PA	11.81
10214	M6_1633974_PstIMspI_PA	11.81
10215	M6_1706775_PstIMspI_PA	11.81
10216	M6_1729109_PstIMspI_PA	11.81
10217	M6_1856667_PstIMspI_PA	11.81
10218	M6_1873371_PstIMspI_PA	11.81
10219	M6_1877510_PstIMspI_PA	11.81
10220	M6_1943252_PstIMspI_PA	11.81
10221	M6_1977537_PstIMspI_PA	11.81
10222	M6_2032692_PstIMspI_PA	11.81
10223	M6_2435623_PstIMspI_PA	11.81
10224	M6_2473412_PstIMspI_PA	11.81
10225	M6_2476137_PstIMspI_PA	11.81
10226	M6_2585740_PstIMspI_PA	11.81
10227	M6_2665844_PstIMspI_PA	11.81
10228	M6_2747324_PstIMspI_PA	11.81
10229	M6_2854529_PstIMspI_PA	11.81
10230	M6_2864373_PstIMspI_PA	11.81
10231	M6_2954689_PstIMspI_PA	11.81
10232	M6_3001544_PstIMspI_PA	11.81
10233	M6_3019160_PstIMspI_PA	11.81
10234	M6_3174278_PstIMspI_PA	11.81
10235	M6_3201412_PstIMspI_PA	11.81
10236	M6_3362912_PstIMspI_PA	11.81
10237	M6_3436856_PstIMspI_PA	11.81
10238	M6_347352_PstIMspI_PA	11.81
10239	M6_3560399_PstIMspI_PA	11.81
10240	M6_3592079_PstIMspI_PA	11.81
10241	M6_486112_PstIMspI_PA	11.81
10242	M6_487065_PstIMspI_PA	11.81
10243	M6_490859_PstIMspI_PA	11.81
10244	M6_493882_PstIMspI_PA	11.81
10245	M6_524428_PstIMspI_PA	11.81
10246	M6_570435_PstIMspI_PA	11.81
10247	M6_584622_PstIMspI_PA	11.81
10248	M6_605722_PstIMspI_PA	11.81
10249	M6_656856_PstIMspI_PA	11.81
10250	M6_686220_PstIMspI_PA	11.81
10251	M6_710590_PstIMspI_PA	11.81
10252	M6_788462_PstIMspI_PA	11.81
10253	M6_905363_PstIMspI_PA	11.81
10254	M6_913513_PstIMspI_PA	11.81
10255	M6_932715_PstIMspI_PA	11.81
10256	M6_959585_PstIMspI_PA	11.81
10257	M6_964498_PstIMspI_PA	11.81
10258	M6_979294_PstIMspI_PA	11.81
10259	Opata_11178_PstIMspI_PA	11.81
10260	Opata_1281800_PstIMspI_PA	11.81
10261	Opata_132566_PstIMspI_PA	11.81
10262	Opata_1377810_PstIMspI_PA	11.81
10263	Opata_1469965_PstIMspI_PA	11.81
10264	Opata_152942_PstIMspI_PA	11.81
10265	Opata_154775_PstIMspI_PA	11.81
10266	Opata_1657398_PstIMspI_PA	11.81
10267	Opata_1702774_PstIMspI_PA	11.81
10268	Opata_1775366_PstIMspI_PA	11.81
10269	Opata_1883832_PstIMspI_PA	11.81
10270	Opata_1959251_PstIMspI_PA	11.81
10271	Opata_1991049_PstIMspI_PA	11.81
10272	Opata_1993706_PstIMspI_PA	11.81
10273	Opata_2037496_PstIMspI_PA	11.81
10274	Opata_2113410_PstIMspI_PA	11.81
10275	Opata_2123511_PstIMspI_PA	11.81
10276	Opata_2339602_PstIMspI_PA	11.81
10277	Opata_245745_PstIMspI_PA	11.81
10278	Opata_2616330_PstIMspI_PA	11.81
10279	Opata_2654087_PstIMspI_PA	11.81
10280	Opata_2670660_PstIMspI_PA	11.81
10281	Opata_2686951_PstIMspI_PA	11.81
10282	Opata_2717587_PstIMspI_PA	11.81
10283	Opata_2743264_PstIMspI_PA	11.81
10284	Opata_309754_PstIMspI_PA	11.81
10285	Opata_309898_PstIMspI_PA	11.81
10286	Opata_3173356_PstIMspI_PA	11.81
10287	Opata_3264474_PstIMspI_PA	11.81
10288	Opata_3318972_PstIMspI_PA	11.81
10289	Opata_3378187_PstIMspI_PA	11.81
10290	Opata_3503894_PstIMspI_PA	11.81
10291	Opata_3815772_PstIMspI_PA	11.81
10292	Opata_3920538_PstIMspI_PA	11.81
10293	Opata_4025665_PstIMspI_PA	11.81
10294	Opata_4061394_PstIMspI_PA	11.81
10295	Opata_4213389_PstIMspI_PA	11.81
10296	Opata_459879_PstIMspI_PA	11.81
10297	Opata_466406_PstIMspI_PA	11.81
10298	Opata_581921_PstIMspI_PA	11.81
10299	Opata_656157_PstIMspI_PA	11.81
10300	Opata_673992_PstIMspI_PA	11.81
10301	Opata_71536_PstIMspI_PA	11.81
10302	Opata_753552_PstIMspI_PA	11.81
10303	Opata_77424_PstIMspI_PA	11.81
10304	Opata_78329_PstIMspI_PA	11.81
10305	Opata_978673_PstIMspI_PA	11.81
10306	Opata_1080725_73_PstIMseI_SNP	11.81
10307	Opata_2547980_83_PstIMseI_SNP	11.81
10308	Opata_257481_81_PstIMseI_SNP	11.81
10309	Opata_350460_33_PstIMseI_SNP	11.81
10310	Opata_594076_23_PstIMseI_SNP	11.81
10311	Opata_1099335_12_PstIMspI_SNP	11.81
10312	Opata_322430_46_PstIMspI_SNP	11.81
10313	Opata_322430_53_PstIMspI_SNP	11.81
10314	M6_4250891_PstIMseI_PA	11.81
10315	M6_1794517_PstIMspI_PA	11.81
10316	M6_187057_PstIMspI_PA	11.81
10317	M6_2654659_PstIMspI_PA	11.81
10318	M6_44902_PstIMspI_PA	11.81
10319	M6_826652_PstIMspI_PA	11.81
10320	Opata_1132180_PstIMspI_PA	11.81
10321	Opata_1780899_PstIMspI_PA	11.81
10322	Opata_368894_PstIMspI_PA	11.81
10323	Opata_3691475_PstIMspI_PA	11.81
10324	Opata_212505_PstIMseI_PA	11.81
10325	M6_1064832_PstIMspI_PA	11.81
10326	M6_1564626_PstIMspI_PA	11.81
10327	M6_879008_PstIMspI_PA	11.81
10328	Opata_371211_PstIMspI_PA	11.81
10329	M6_1024035_PstIMluI_PA	11.81
10330	M6_1293686_PstIMluI_PA	11.81
10331	M6_1311818_PstIMluI_PA	11.81
10332	M6_1498996_PstIMluI_PA	11.81
10333	M6_218107_PstIMluI_PA	11.81
10334	M6_2627766_PstIMluI_PA	11.81
10335	M6_2682736_PstIMluI_PA	11.81
10336	M6_38318_PstIMluI_PA	11.81
10337	M6_383654_PstIMluI_PA	11.81
10338	M6_659471_PstIMluI_PA	11.81
10339	M6_945806_PstIMluI_PA	11.81
10340	M6_1047054_PstIMseI_PA	11.81
10341	M6_1107163_PstIMseI_PA	11.81
10342	M6_114551_PstIMseI_PA	11.81
10343	M6_1189929_PstIMseI_PA	11.81
10344	M6_1213102_PstIMseI_PA	11.81
10345	M6_1213717_PstIMseI_PA	11.81
10346	M6_1235760_PstIMseI_PA	11.81
10347	M6_1247757_PstIMseI_PA	11.81
10348	M6_1271563_PstIMseI_PA	11.81
10349	M6_1274670_PstIMseI_PA	11.81
10350	M6_1281381_PstIMseI_PA	11.81
10351	M6_1299949_PstIMseI_PA	11.81
10352	M6_1318293_PstIMseI_PA	11.81
10353	M6_1397163_PstIMseI_PA	11.81
10354	M6_1404979_PstIMseI_PA	11.81
10355	M6_153222_PstIMseI_PA	11.81
10356	M6_1618857_PstIMseI_PA	11.81
10357	M6_1752926_PstIMseI_PA	11.81
10358	M6_207890_PstIMseI_PA	11.81
10359	M6_214051_PstIMseI_PA	11.81
10360	M6_2193_PstIMseI_PA	11.81
10361	M6_220709_PstIMseI_PA	11.81
10362	M6_221424_PstIMseI_PA	11.81
10363	M6_2234195_PstIMseI_PA	11.81
10364	M6_223469_PstIMseI_PA	11.81
10365	M6_244944_PstIMseI_PA	11.81
10366	M6_256898_PstIMseI_PA	11.81
10367	M6_269514_PstIMseI_PA	11.81
10368	M6_278752_PstIMseI_PA	11.81
10369	M6_281691_PstIMseI_PA	11.81
10370	M6_290955_PstIMseI_PA	11.81
10371	M6_295862_PstIMseI_PA	11.81
10372	M6_339290_PstIMseI_PA	11.81
10373	M6_3675197_PstIMseI_PA	11.81
10374	M6_381302_PstIMseI_PA	11.81
10375	M6_382610_PstIMseI_PA	11.81
10376	M6_4204738_PstIMseI_PA	11.81
10377	M6_478790_PstIMseI_PA	11.81
10378	M6_490907_PstIMseI_PA	11.81
10379	M6_491822_PstIMseI_PA	11.81
10380	M6_495296_PstIMseI_PA	11.81
10381	M6_498533_PstIMseI_PA	11.81
10382	M6_50613_PstIMseI_PA	11.81
10383	M6_518781_PstIMseI_PA	11.81
10384	M6_56428_PstIMseI_PA	11.81
10385	M6_56733_PstIMseI_PA	11.81
10386	M6_596251_PstIMseI_PA	11.81
10387	M6_669551_PstIMseI_PA	11.81
10388	M6_688794_PstIMseI_PA	11.81
10389	M6_704888_PstIMseI_PA	11.81
10390	M6_75190_PstIMseI_PA	11.81
10391	M6_848529_PstIMseI_PA	11.81
10392	M6_849859_PstIMseI_PA	11.81
10393	M6_852310_PstIMseI_PA	11.81
10394	M6_867820_PstIMseI_PA	11.81
10395	M6_91091_PstIMseI_PA	11.81
10396	M6_952573_PstIMseI_PA	11.81
10397	M6_958755_PstIMseI_PA	11.81
10398	M6_973819_PstIMseI_PA	11.81
10399	Opata_592747_PstIMseI_PA	11.81
10400	M6_1041507_PstIMspI_PA	11.81
10401	M6_1108015_PstIMspI_PA	11.81
10402	M6_110883_PstIMspI_PA	11.81
10403	M6_1179767_PstIMspI_PA	11.81
10404	M6_1216624_PstIMspI_PA	11.81
10405	M6_134101_PstIMspI_PA	11.81
10406	M6_1341746_PstIMspI_PA	11.81
10407	M6_137220_PstIMspI_PA	11.81
10408	M6_137388_PstIMspI_PA	11.81
10409	M6_1391282_PstIMspI_PA	11.81
10410	M6_1561429_PstIMspI_PA	11.81
10411	M6_161931_PstIMspI_PA	11.81
10412	M6_16365_PstIMspI_PA	11.81
10413	M6_1658139_PstIMspI_PA	11.81
10414	M6_1692295_PstIMspI_PA	11.81
10415	M6_1786966_PstIMspI_PA	11.81
10416	M6_1792092_PstIMspI_PA	11.81
10417	M6_1866786_PstIMspI_PA	11.81
10418	M6_1887397_PstIMspI_PA	11.81
10419	M6_195467_PstIMspI_PA	11.81
10420	M6_1957100_PstIMspI_PA	11.81
10421	M6_1961715_PstIMspI_PA	11.81
10422	M6_1965720_PstIMspI_PA	11.81
10423	M6_2034362_PstIMspI_PA	11.81
10424	M6_2075693_PstIMspI_PA	11.81
10425	M6_2284281_PstIMspI_PA	11.81
10426	M6_2346901_PstIMspI_PA	11.81
10427	M6_2454398_PstIMspI_PA	11.81
10428	M6_2484525_PstIMspI_PA	11.81
10429	M6_2517240_PstIMspI_PA	11.81
10430	M6_2641240_PstIMspI_PA	11.81
10431	M6_2644708_PstIMspI_PA	11.81
10432	M6_2663647_PstIMspI_PA	11.81
10433	M6_2709354_PstIMspI_PA	11.81
10434	M6_278825_PstIMspI_PA	11.81
10435	M6_284177_PstIMspI_PA	11.81
10436	M6_2846602_PstIMspI_PA	11.81
10437	M6_2927007_PstIMspI_PA	11.81
10438	M6_3211977_PstIMspI_PA	11.81
10439	M6_3232473_PstIMspI_PA	11.81
10440	M6_3265490_PstIMspI_PA	11.81
10441	M6_354061_PstIMspI_PA	11.81
10442	M6_36744_PstIMspI_PA	11.81
10443	M6_376567_PstIMspI_PA	11.81
10444	M6_422975_PstIMspI_PA	11.81
10445	M6_423308_PstIMspI_PA	11.81
10446	M6_481734_PstIMspI_PA	11.81
10447	M6_528294_PstIMspI_PA	11.81
10448	M6_547898_PstIMspI_PA	11.81
10449	M6_645530_PstIMspI_PA	11.81
10450	M6_67938_PstIMspI_PA	11.81
10451	M6_680871_PstIMspI_PA	11.81
10452	M6_747571_PstIMspI_PA	11.81
10453	M6_765330_PstIMspI_PA	11.81
10454	M6_816283_PstIMspI_PA	11.81
10455	M6_839164_PstIMspI_PA	11.81
10456	M6_2235665_PstIMluI_PA	11.81
10457	M6_1100299_PstIMseI_PA	11.81
10458	M6_116621_PstIMseI_PA	11.81
10459	M6_1426179_PstIMseI_PA	11.81
10460	M6_1505535_PstIMseI_PA	11.81
10461	M6_238974_PstIMseI_PA	11.81
10462	M6_288172_PstIMseI_PA	11.81
10463	M6_3076550_PstIMseI_PA	11.81
10464	M6_3788771_PstIMseI_PA	11.81
10465	M6_3867914_PstIMseI_PA	11.81
10466	M6_447334_PstIMseI_PA	11.81
10467	M6_568958_PstIMseI_PA	11.81
10468	M6_634912_PstIMseI_PA	11.81
10469	M6_805008_PstIMseI_PA	11.81
10470	M6_860838_PstIMseI_PA	11.81
10471	M6_94072_PstIMseI_PA	11.81
10472	M6_129249_PstIMspI_PA	11.81
10473	M6_1314814_PstIMspI_PA	11.81
10474	M6_132964_PstIMspI_PA	11.81
10475	M6_136073_PstIMspI_PA	11.81
10476	M6_155126_PstIMspI_PA	11.81
10477	M6_165461_PstIMspI_PA	11.81
10478	M6_1661653_PstIMspI_PA	11.81
10479	M6_1682033_PstIMspI_PA	11.81
10480	M6_1761712_PstIMspI_PA	11.81
10481	M6_186153_PstIMspI_PA	11.81
10482	M6_1971833_PstIMspI_PA	11.81
10483	M6_2083834_PstIMspI_PA	11.81
10484	M6_2101120_PstIMspI_PA	11.81
10485	M6_2151500_PstIMspI_PA	11.81
10486	M6_2414859_PstIMspI_PA	11.81
10487	M6_2481369_PstIMspI_PA	11.81
10488	M6_2669841_PstIMspI_PA	11.81
10489	M6_2686355_PstIMspI_PA	11.81
10490	M6_282478_PstIMspI_PA	11.81
10491	M6_2870946_PstIMspI_PA	11.81
10492	M6_3129679_PstIMspI_PA	11.81
10493	M6_3213484_PstIMspI_PA	11.81
10494	M6_328177_PstIMspI_PA	11.81
10495	M6_345850_PstIMspI_PA	11.81
10496	M6_3475785_PstIMspI_PA	11.81
10497	M6_3505667_PstIMspI_PA	11.81
10498	M6_37100_PstIMspI_PA	11.81
10499	M6_37346_PstIMspI_PA	11.81
10500	M6_41356_PstIMspI_PA	11.81
10501	M6_515152_PstIMspI_PA	11.81
10502	M6_523783_PstIMspI_PA	11.81
10503	M6_57165_PstIMspI_PA	11.81
10504	M6_611612_PstIMspI_PA	11.81
10505	M6_710415_PstIMspI_PA	11.81
10506	M6_757363_PstIMspI_PA	11.81
10507	M6_789606_PstIMspI_PA	11.81
10508	M6_848851_PstIMspI_PA	11.81
10509	M6_891561_PstIMspI_PA	11.81
10510	M6_89759_PstIMspI_PA	11.81
10511	Opata_708477_PstIMluI_PA	11.81
10512	Opata_71853_PstIMluI_PA	11.81
10513	Opata_748083_PstIMspI_PA	11.81
10514	Opata_69383_PstIMseI_PA	11.81
10515	Opata_871330_PstIMseI_PA	11.81
10516	Opata_149880_PstIMspI_PA	11.81
10517	Opata_167887_PstIMspI_PA	11.81
10518	Opata_1915941_PstIMspI_PA	11.81
10519	Opata_3261880_PstIMspI_PA	11.81
10520	Opata_3726245_PstIMspI_PA	11.81
10521	Opata_96800_PstIMspI_PA	11.81
10522	M6_1037003_PstIMseI_PA	11.81
10523	M6_1462641_PstIMseI_PA	11.81
10524	M6_2246970_PstIMseI_PA	11.81
10525	M6_1264804_PstIMspI_PA	11.81
10526	M6_1674676_PstIMspI_PA	11.81
10527	M6_1830689_PstIMspI_PA	11.81
10528	M6_1847767_PstIMspI_PA	11.81
10529	M6_2187994_PstIMspI_PA	11.81
10530	M6_2234897_PstIMspI_PA	11.81
10531	M6_225330_PstIMspI_PA	11.81
10532	M6_235074_PstIMspI_PA	11.81
10533	M6_2471685_PstIMspI_PA	11.81
10534	M6_309044_PstIMspI_PA	11.81
10535	M6_3407417_PstIMspI_PA	11.81
10536	M6_55147_PstIMspI_PA	11.81
10537	M6_626465_PstIMspI_PA	11.81
10538	M6_674954_PstIMspI_PA	11.81
10539	M6_330794_PstIMluI_PA	11.81
10540	M6_1006598_PstIMseI_PA	11.81
10541	M6_1022663_PstIMseI_PA	11.81
10542	M6_140694_PstIMseI_PA	11.81
10543	M6_145126_PstIMseI_PA	11.81
10544	M6_950038_PstIMseI_PA	11.81
10545	M6_123187_PstIMspI_PA	11.81
10546	M6_145036_PstIMspI_PA	11.81
10547	M6_1657892_PstIMspI_PA	11.81
10548	M6_17026_PstIMspI_PA	11.81
10549	M6_2115080_PstIMspI_PA	11.81
10550	M6_287194_PstIMspI_PA	11.81
10551	M6_38874_PstIMspI_PA	11.81
10552	M6_429551_PstIMspI_PA	11.81
10553	M6_110457_PstIMseI_PA	11.81
10554	M6_1160920_PstIMseI_PA	11.81
10555	M6_1829566_PstIMseI_PA	11.81
10556	M6_2921990_PstIMseI_PA	11.81
10557	M6_3155660_PstIMseI_PA	11.81
10558	M6_403100_PstIMseI_PA	11.81
10559	M6_978363_PstIMseI_PA	11.81
10560	M6_991735_PstIMseI_PA	11.81
10561	M6_1009842_PstIMspI_PA	11.81
10562	M6_1078314_PstIMspI_PA	11.81
10563	M6_1604431_PstIMspI_PA	11.81
10564	M6_17843_PstIMspI_PA	11.81
10565	M6_1787741_PstIMspI_PA	11.81
10566	M6_1794270_PstIMspI_PA	11.81
10567	M6_286803_PstIMspI_PA	11.81
10568	M6_3033543_PstIMspI_PA	11.81
10569	M6_3097360_PstIMspI_PA	11.81
10570	M6_3214994_PstIMspI_PA	11.81
10571	M6_371890_PstIMspI_PA	11.81
10572	M6_396242_PstIMspI_PA	11.81
10573	M6_61256_PstIMspI_PA	11.81
10574	M6_651916_PstIMspI_PA	11.81
10575	M6_756185_PstIMspI_PA	11.81
10576	M6_831427_PstIMspI_PA	11.81
10577	M6_870792_PstIMspI_PA	11.81
10578	M6_957594_PstIMspI_PA	11.81
10579	Opata_349133_PstIMspI_PA	11.81
10580	Opata_613502_PstIMspI_PA	11.81
10581	M6_1968336_PstIMseI_PA	11.81
10582	M6_597404_PstIMseI_PA	11.81
10583	M6_1604538_PstIMspI_PA	11.81
10584	M6_2360459_PstIMspI_PA	11.81
10585	M6_3455507_PstIMspI_PA	11.81
10586	M6_452533_PstIMspI_PA	11.81
10587	M6_500599_PstIMspI_PA	11.81
10588	M6_504107_PstIMspI_PA	11.81
10589	M6_607604_PstIMspI_PA	11.81
10590	M6_803322_PstIMspI_PA	11.81
10591	Opata_1276211_PstIMluI_PA	11.81
10592	Opata_21896_PstIMluI_PA	11.81
10593	Opata_227338_PstIMluI_PA	11.81
10594	M6_70500_PstIMseI_PA	11.81
10595	Opata_1471648_PstIMseI_PA	11.81
10596	Opata_1627071_PstIMseI_PA	11.81
10597	Opata_270034_PstIMseI_PA	11.81
10598	Opata_3345357_PstIMseI_PA	11.81
10599	Opata_702150_PstIMseI_PA	11.81
10600	Opata_894090_PstIMseI_PA	11.81
10601	Opata_99918_PstIMseI_PA	11.81
10602	M6_1418006_PstIMspI_PA	11.81
10603	M6_2335207_PstIMspI_PA	11.81
10604	Opata_1049889_PstIMspI_PA	11.81
10605	Opata_1844364_PstIMspI_PA	11.81
10606	Opata_2606002_PstIMspI_PA	11.81
10607	Opata_2755607_PstIMspI_PA	11.81
10608	Opata_3822377_PstIMspI_PA	11.81
10609	Opata_4084849_PstIMspI_PA	11.81
10610	Opata_965219_PstIMspI_PA	11.81
10611	M6_1176292_PstIMseI_PA	11.81
10612	M6_1704192_PstIMseI_PA	11.81
10613	M6_2397246_PstIMseI_PA	11.81
10614	M6_498737_PstIMseI_PA	11.81
10615	M6_708551_PstIMseI_PA	11.81
10616	M6_773696_PstIMseI_PA	11.81
10617	Opata_713503_PstIMseI_PA	11.81
10618	M6_1013648_PstIMspI_PA	11.81
10619	M6_1042224_PstIMspI_PA	11.81
10620	M6_1109750_PstIMspI_PA	11.81
10621	M6_1231866_PstIMspI_PA	11.81
10622	M6_1691692_PstIMspI_PA	11.81
10623	M6_1760267_PstIMspI_PA	11.81
10624	M6_1776316_PstIMspI_PA	11.81
10625	M6_188933_PstIMspI_PA	11.81
10626	M6_1939756_PstIMspI_PA	11.81
10627	M6_2018022_PstIMspI_PA	11.81
10628	M6_2087072_PstIMspI_PA	11.81
10629	M6_2393485_PstIMspI_PA	11.81
10630	M6_2664532_PstIMspI_PA	11.81
10631	M6_291420_PstIMspI_PA	11.81
10632	M6_860478_PstIMspI_PA	11.81
10633	M6_978953_PstIMspI_PA	11.81
10634	Opata_3961668_PstIMspI_PA	11.81
10635	M6_1346587_PstIMseI_PA	11.81
10636	M6_1349304_PstIMseI_PA	11.81
10637	M6_1810482_PstIMseI_PA	11.81
10638	M6_382801_PstIMseI_PA	11.81
10639	M6_531249_PstIMseI_PA	11.81
10640	M6_725064_PstIMseI_PA	11.81
10641	M6_1275734_PstIMspI_PA	11.81
10642	M6_1496263_PstIMspI_PA	11.81
10643	M6_3285466_PstIMspI_PA	11.81
10644	M6_919292_PstIMspI_PA	11.81
10645	Opata_13579_PstIMspI_PA	11.81
10646	Opata_1673683_PstIMspI_PA	11.81
10647	Opata_1905972_PstIMspI_PA	11.81
10648	Opata_2122888_PstIMspI_PA	11.81
10649	Opata_2361022_PstIMspI_PA	11.81
10650	M6_1842272_PstIMseI_PA	11.81
10651	M6_419673_PstIMseI_PA	11.81
10652	M6_972864_PstIMseI_PA	11.81
10653	M6_1903872_PstIMspI_PA	11.81
10654	M6_2981382_PstIMspI_PA	11.81
10655	M6_3105133_PstIMspI_PA	11.81
10656	Opata_95316_PstIMspI_PA	11.81
10657	Opata_1479488_PstIMluI_PA	11.81
10658	Opata_1715142_PstIMluI_PA	11.81
10659	Opata_1163980_PstIMseI_PA	11.81
10660	Opata_364167_PstIMseI_PA	11.81
10661	M6_2165965_PstIMspI_PA	11.81
10662	M6_1275928_PstIMseI_PA	11.81
10663	M6_1620585_PstIMspI_PA	11.81
10664	Opata_1771953_PstIMspI_PA	11.81
10665	M6_1737140_PstIMspI_PA	11.81
10666	M6_2809374_PstIMspI_PA	11.81
10667	Opata_2179899_PstIMseI_PA	11.81
10668	Opata_71328_PstIMspI_PA	11.81
10669	Opata_3778125_PstIMspI_PA	11.81
10670	M6_1350156_PstIMseI_PA	11.81
10671	M6_572774_PstIMspI_PA	11.81
10672	M6_986546_PstIMspI_PA	11.81
10673	M6_3165547_PstIMspI_PA	11.81
10674	M6_1025067_PstIMseI_PA	11.81
10675	Opata_3219451_PstIMseI_PA	11.81
10676	Opata_2139660_PstIMseI_PA	11.81
10677	Opata_4229265_PstIMseI_PA	11.81
10678	Opata_1208474_PstIMspI_PA	11.81
10679	Opata_1829153_PstIMspI_PA	11.81
10680	Opata_2059562_PstIMspI_PA	11.81
10681	Opata_2392598_PstIMspI_PA	11.81
10682	Opata_244713_PstIMspI_PA	11.81
10683	Opata_306727_PstIMspI_PA	11.81
10684	Opata_3134658_PstIMspI_PA	11.81
10685	Opata_4199314_PstIMspI_PA	11.81
10686	Opata_615588_PstIMspI_PA	11.81
10687	Opata_986127_PstIMspI_PA	11.81
10688	Opata_2702692_PstIMluI_PA	11.81
10689	M6_2552894_PstIMseI_PA	11.81
10690	Opata_1394595_PstIMseI_PA	11.81
10691	Opata_2515567_PstIMseI_PA	11.81
10692	Opata_2583898_PstIMseI_PA	11.81
10693	Opata_2924507_PstIMseI_PA	11.81
10694	Opata_3182874_PstIMseI_PA	11.81
10695	Opata_492746_PstIMseI_PA	11.81
10696	Opata_705186_PstIMseI_PA	11.81
10697	M6_1042825_PstIMspI_PA	11.81
10698	M6_2057508_PstIMspI_PA	11.81
10699	M6_2514656_PstIMspI_PA	11.81
10700	M6_2628359_PstIMspI_PA	11.81
10701	M6_560039_PstIMspI_PA	11.81
10702	M6_587285_PstIMspI_PA	11.81
10703	M6_763015_PstIMspI_PA	11.81
10704	M6_800007_PstIMspI_PA	11.81
10705	M6_860611_PstIMspI_PA	11.81
10706	M6_956475_PstIMspI_PA	11.81
10707	Opata_3818803_PstIMspI_PA	11.81
10708	Opata_62789_50_PstIMluI_SNP	11.81
10709	Opata_1174738_47_PstIMseI_SNP	11.81
10710	Opata_290366_9_PstIMseI_SNP	11.81
10711	Opata_258255_46_PstIMspI_SNP	11.81
10712	Opata_3518283_33_PstIMspI_SNP	11.81
10713	Opata_3583170_75_PstIMspI_SNP	11.81
10714	Opata_3741316_74_PstIMspI_SNP	11.81
10715	Opata_682285_PstIMluI_PA	11.81
10716	Opata_50809_PstIMseI_PA	11.81
10717	Opata_2667544_21_PstIMseI_SNP	11.81
10718	Opata_2667544_47_PstIMseI_SNP	11.81
10719	Opata_2667544_79_PstIMseI_SNP	11.81
10720	Opata_325509_2_PstIMseI_SNP	11.81
10721	Opata_44670_65_PstIMseI_SNP	11.81
10722	Opata_58871_79_PstIMseI_SNP	11.81
10723	Opata_710885_66_PstIMseI_SNP	11.81
10724	Opata_337295_47_PstIMspI_SNP	11.81
10725	M6_374000_PstIMspI_PA	11.81
10726	M6_389082_PstIMspI_PA	11.81
10727	M6_915838_PstIMspI_PA	11.81
10728	M6_1152768_PstIMspI_PA	11.81
10729	M6_1270296_PstIMspI_PA	11.81
10730	M6_2916942_PstIMspI_PA	11.81
10731	M6_3150678_PstIMspI_PA	11.81
10732	M6_483217_PstIMspI_PA	11.81
10733	M6_537011_PstIMspI_PA	11.81
10734	M6_915698_PstIMspI_PA	11.81
10735	Opata_1964005_PstIMspI_PA	11.81
10736	Opata_3601052_PstIMspI_PA	11.81
10737	Opata_229800_13_PstIMseI_SNP	11.81
10738	Opata_3469618_32_PstIMseI_SNP	11.81
10739	Opata_3469618_66_PstIMseI_SNP	11.81
10740	Opata_435354_64_PstIMseI_SNP	11.81
10741	Opata_2046154_37_PstIMspI_SNP	11.81
10742	Opata_2063804_81_PstIMspI_SNP	11.81
10743	Opata_744139_40_PstIMseI_SNP	11.81
10744	Opata_744139_54_PstIMseI_SNP	11.81
10745	M6_88977_PstIMseI_PA	11.81
10746	M6_1318913_PstIMspI_PA	11.81
10747	M6_466941_PstIMspI_PA	11.81
10748	M6_614216_PstIMspI_PA	11.81
10749	Opata_1234673_65_PstIMseI_SNP	11.81
10750	Opata_4005_73_PstIMseI_SNP	11.81
10751	Opata_3082947_62_PstIMspI_SNP	11.81
10752	M6_2292420_PstIMspI_PA	11.81
10753	M6_2686865_PstIMspI_PA	11.81
10754	M6_2957937_PstIMspI_PA	11.81
10755	M6_3140778_PstIMspI_PA	11.81
10756	Opata_1264140_62_PstIMspI_SNP	11.81
10757	M6_110220_PstIMseI_PA	11.81
10758	M6_1224562_PstIMseI_PA	11.81
10759	M6_1274062_PstIMseI_PA	11.81
10760	M6_434647_PstIMseI_PA	11.81
10761	M6_472315_PstIMseI_PA	11.81
10762	M6_2622641_PstIMspI_PA	11.81
10763	M6_2666614_PstIMspI_PA	11.81
10764	M6_521158_PstIMspI_PA	11.81
10765	M6_620752_PstIMspI_PA	11.81
10766	M6_690568_PstIMspI_PA	11.81
10767	M6_774515_PstIMspI_PA	11.81
10768	M6_861364_PstIMspI_PA	11.81
10769	Opata_210874_PstIMspI_PA	11.81
10770	Opata_1037050_44_PstIMseI_SNP	11.81
10771	Opata_131333_61_PstIMspI_SNP	11.81
10772	M6_541640_PstIMspI_PA	11.81
10773	M6_1080697_PstIMluI_PA	11.81
10774	M6_1111287_PstIMluI_PA	11.81
10775	M6_1182347_PstIMluI_PA	11.81
10776	M6_1347175_PstIMluI_PA	11.81
10777	M6_1612673_PstIMluI_PA	11.81
10778	M6_1760955_PstIMluI_PA	11.81
10779	M6_1968740_PstIMluI_PA	11.81
10780	M6_2525675_PstIMluI_PA	11.81
10781	M6_2545847_PstIMluI_PA	11.81
10782	M6_27497_PstIMluI_PA	11.81
10783	M6_282056_PstIMluI_PA	11.81
10784	M6_842274_PstIMluI_PA	11.81
10785	M6_922345_PstIMluI_PA	11.81
10786	M6_1024155_PstIMseI_PA	11.81
10787	M6_1088845_PstIMseI_PA	11.81
10788	M6_110040_PstIMseI_PA	11.81
10789	M6_112516_PstIMseI_PA	11.81
10790	M6_1256387_PstIMseI_PA	11.81
10791	M6_126065_PstIMseI_PA	11.81
10792	M6_1293941_PstIMseI_PA	11.81
10793	M6_135759_PstIMseI_PA	11.81
10794	M6_137606_PstIMseI_PA	11.81
10795	M6_1390042_PstIMseI_PA	11.81
10796	M6_1791800_PstIMseI_PA	11.81
10797	M6_183789_PstIMseI_PA	11.81
10798	M6_1880251_PstIMseI_PA	11.81
10799	M6_193912_PstIMseI_PA	11.81
10800	M6_1968340_PstIMseI_PA	11.81
10801	M6_199460_PstIMseI_PA	11.81
10802	M6_2073588_PstIMseI_PA	11.81
10803	M6_231767_PstIMseI_PA	11.81
10804	M6_237774_PstIMseI_PA	11.81
10805	M6_244593_PstIMseI_PA	11.81
10806	M6_2589826_PstIMseI_PA	11.81
10807	M6_297670_PstIMseI_PA	11.81
10808	M6_309220_PstIMseI_PA	11.81
10809	M6_309267_PstIMseI_PA	11.81
10810	M6_313597_PstIMseI_PA	11.81
10811	M6_323419_PstIMseI_PA	11.81
10812	M6_3543187_PstIMseI_PA	11.81
10813	M6_356986_PstIMseI_PA	11.81
10814	M6_35880_PstIMseI_PA	11.81
10815	M6_369843_PstIMseI_PA	11.81
10816	M6_375244_PstIMseI_PA	11.81
10817	M6_380697_PstIMseI_PA	11.81
10818	M6_381159_PstIMseI_PA	11.81
10819	M6_3867937_PstIMseI_PA	11.81
10820	M6_400336_PstIMseI_PA	11.81
10821	M6_402086_PstIMseI_PA	11.81
10822	M6_425491_PstIMseI_PA	11.81
10823	M6_480469_PstIMseI_PA	11.81
10824	M6_548544_PstIMseI_PA	11.81
10825	M6_550834_PstIMseI_PA	11.81
10826	M6_575040_PstIMseI_PA	11.81
10827	M6_597441_PstIMseI_PA	11.81
10828	M6_650088_PstIMseI_PA	11.81
10829	M6_743598_PstIMseI_PA	11.81
10830	M6_8416_PstIMseI_PA	11.81
10831	M6_86136_PstIMseI_PA	11.81
10832	M6_930022_PstIMseI_PA	11.81
10833	M6_972056_PstIMseI_PA	11.81
10834	M6_990210_PstIMseI_PA	11.81
10835	M6_1009531_PstIMspI_PA	11.81
10836	M6_1147985_PstIMspI_PA	11.81
10837	M6_118312_PstIMspI_PA	11.81
10838	M6_1229781_PstIMspI_PA	11.81
10839	M6_1295567_PstIMspI_PA	11.81
10840	M6_150243_PstIMspI_PA	11.81
10841	M6_151260_PstIMspI_PA	11.81
10842	M6_163876_PstIMspI_PA	11.81
10843	M6_1714793_PstIMspI_PA	11.81
10844	M6_1807439_PstIMspI_PA	11.81
10845	M6_1927628_PstIMspI_PA	11.81
10846	M6_1929102_PstIMspI_PA	11.81
10847	M6_1999843_PstIMspI_PA	11.81
10848	M6_2226505_PstIMspI_PA	11.81
10849	M6_2300966_PstIMspI_PA	11.81
10850	M6_2339279_PstIMspI_PA	11.81
10851	M6_242719_PstIMspI_PA	11.81
10852	M6_2458157_PstIMspI_PA	11.81
10853	M6_2643496_PstIMspI_PA	11.81
10854	M6_2650935_PstIMspI_PA	11.81
10855	M6_2749660_PstIMspI_PA	11.81
10856	M6_285941_PstIMspI_PA	11.81
10857	M6_301553_PstIMspI_PA	11.81
10858	M6_3020826_PstIMspI_PA	11.81
10859	M6_3363254_PstIMspI_PA	11.81
10860	M6_3444277_PstIMspI_PA	11.81
10861	M6_345533_PstIMspI_PA	11.81
10862	M6_352034_PstIMspI_PA	11.81
10863	M6_3554684_PstIMspI_PA	11.81
10864	M6_3569867_PstIMspI_PA	11.81
10865	M6_3605788_PstIMspI_PA	11.81
10866	M6_364475_PstIMspI_PA	11.81
10867	M6_38441_PstIMspI_PA	11.81
10868	M6_393062_PstIMspI_PA	11.81
10869	M6_40699_PstIMspI_PA	11.81
10870	M6_440450_PstIMspI_PA	11.81
10871	M6_450034_PstIMspI_PA	11.81
10872	M6_468146_PstIMspI_PA	11.81
10873	M6_485117_PstIMspI_PA	11.81
10874	M6_497186_PstIMspI_PA	11.81
10875	M6_510574_PstIMspI_PA	11.81
10876	M6_515344_PstIMspI_PA	11.81
10877	M6_519794_PstIMspI_PA	11.81
10878	M6_548636_PstIMspI_PA	11.81
10879	M6_565161_PstIMspI_PA	11.81
10880	M6_605368_PstIMspI_PA	11.81
10881	M6_637118_PstIMspI_PA	11.81
10882	M6_710374_PstIMspI_PA	11.81
10883	M6_714740_PstIMspI_PA	11.81
10884	M6_742129_PstIMspI_PA	11.81
10885	M6_843920_PstIMspI_PA	11.81
10886	M6_902377_PstIMspI_PA	11.81
10887	M6_94248_PstIMspI_PA	11.81
10888	M6_958050_PstIMspI_PA	11.81
10889	M6_990972_PstIMspI_PA	11.81
10890	M6_991041_PstIMspI_PA	11.81
10891	M6_1867250_PstIMseI_PA	11.81
10892	M6_372028_PstIMseI_PA	11.81
10893	M6_3780264_PstIMseI_PA	11.81
10894	M6_735870_PstIMseI_PA	11.81
10895	M6_1031298_PstIMspI_PA	11.81
10896	M6_1036216_PstIMspI_PA	11.81
10897	M6_106126_PstIMspI_PA	11.81
10898	M6_1222968_PstIMspI_PA	11.81
10899	M6_1281211_PstIMspI_PA	11.81
10900	M6_1597757_PstIMspI_PA	11.81
10901	M6_1726083_PstIMspI_PA	11.81
10902	M6_172613_PstIMspI_PA	11.81
10903	M6_187750_PstIMspI_PA	11.81
10904	M6_285597_PstIMspI_PA	11.81
10905	M6_3142521_PstIMspI_PA	11.81
10906	M6_3246517_PstIMspI_PA	11.81
10907	M6_42412_PstIMspI_PA	11.81
10908	M6_555395_PstIMspI_PA	11.81
10909	M6_567116_PstIMspI_PA	11.81
10910	M6_714988_PstIMspI_PA	11.81
10911	M6_925498_PstIMspI_PA	11.81
10912	M6_97331_PstIMspI_PA	11.81
10913	M6_2781241_PstIMspI_PA	11.81
10914	M6_38816_PstIMspI_PA	11.81
10915	M6_299357_PstIMspI_PA	11.81
10916	M6_1604389_PstIMspI_PA	11.81
10917	M6_1702767_PstIMspI_PA	11.81
10918	M6_3392989_PstIMspI_PA	11.81
10919	M6_779113_PstIMspI_PA	11.81
10920	Opata_973290_PstIMseI_PA	11.81
10921	M6_1275472_PstIMseI_PA	11.81
10922	M6_741905_PstIMseI_PA	11.81
10923	M6_778564_PstIMseI_PA	11.81
10924	M6_841522_PstIMseI_PA	11.81
10925	M6_1259132_PstIMspI_PA	11.81
10926	M6_1413396_PstIMspI_PA	11.81
10927	M6_1534028_PstIMspI_PA	11.81
10928	M6_1635091_PstIMspI_PA	11.81
10929	M6_1642094_PstIMspI_PA	11.81
10930	M6_1670924_PstIMspI_PA	11.81
10931	M6_1810330_PstIMspI_PA	11.81
10932	M6_1888313_PstIMspI_PA	11.81
10933	M6_1918815_PstIMspI_PA	11.81
10934	M6_1942830_PstIMspI_PA	11.81
10935	M6_282610_PstIMspI_PA	11.81
10936	M6_2871104_PstIMspI_PA	11.81
10937	M6_431820_PstIMspI_PA	11.81
10938	M6_478928_PstIMspI_PA	11.81
10939	M6_532206_PstIMspI_PA	11.81
10940	M6_606608_PstIMspI_PA	11.81
10941	M6_952101_PstIMspI_PA	11.81
10942	M6_962189_PstIMspI_PA	11.81
10943	Opata_548980_PstIMluI_PA	11.81
10944	M6_804355_PstIMseI_PA	11.81
10945	Opata_99771_PstIMseI_PA	11.81
10946	M6_1056450_PstIMspI_PA	11.81
10947	M6_1077134_PstIMspI_PA	11.81
10948	M6_1627611_PstIMspI_PA	11.81
10949	M6_1771741_PstIMspI_PA	11.81
10950	M6_1923134_PstIMspI_PA	11.81
10951	M6_2075358_PstIMspI_PA	11.81
10952	M6_2082119_PstIMspI_PA	11.81
10953	M6_225926_PstIMspI_PA	11.81
10954	M6_355314_PstIMspI_PA	11.81
10955	M6_371506_PstIMspI_PA	11.81
10956	M6_629903_PstIMspI_PA	11.81
10957	M6_750178_PstIMspI_PA	11.81
10958	M6_2995011_PstIMspI_PA	11.81
10959	Opata_1325573_PstIMseI_PA	11.81
10960	M6_180811_PstIMseI_PA	11.81
10961	M6_237050_PstIMseI_PA	11.81
10962	M6_1659036_PstIMspI_PA	11.81
10963	Opata_177348_PstIMseI_PA	11.81
10964	M6_989701_PstIMspI_PA	11.81
10965	Opata_617506_PstIMseI_PA	11.81
10966	M6_2122814_PstIMspI_PA	11.81
10967	M6_3562884_PstIMspI_PA	11.81
10968	M6_1562306_PstIMspI_PA	11.81
10969	M6_325436_PstIMspI_PA	11.81
10970	M6_812195_PstIMspI_PA	11.81
10971	M6_822809_PstIMspI_PA	11.81
10972	M6_530848_PstIMseI_PA	11.81
10973	Opata_104408_64_PstIMseI_SNP	11.81
10974	Opata_302251_68_PstIMseI_SNP	11.81
10975	Opata_316045_85_PstIMseI_SNP	11.81
10976	Opata_319566_76_PstIMseI_SNP	11.81
10977	Opata_319566_82_PstIMseI_SNP	11.81
10978	Opata_36082_26_PstIMseI_SNP	11.81
10979	Opata_46772_6_PstIMspI_SNP	11.81
10980	Opata_3181911_45_PstIMseI_SNP	11.81
10981	Opata_33907_45_PstIMseI_SNP	11.81
10982	Opata_354997_38_PstIMseI_SNP	11.81
10983	Opata_485140_12_PstIMseI_SNP	11.81
10984	Opata_53608_36_PstIMseI_SNP	11.81
10985	Opata_969398_26_PstIMspI_SNP	11.81
10986	Opata_969398_4_PstIMspI_SNP	11.81
10987	Opata_73443_1_PstIMspI_SNP	11.81
10988	M6_1089748_PstIMseI_PA	11.81
10989	M6_1090593_PstIMseI_PA	11.81
10990	M6_2729219_PstIMseI_PA	11.81
10991	M6_536149_PstIMseI_PA	11.81
10992	M6_964230_PstIMseI_PA	11.81
10993	M6_1437631_PstIMspI_PA	11.81
10994	M6_2084971_PstIMspI_PA	11.81
10995	M6_1773736_PstIMseI_PA	11.81
10996	M6_1008611_PstIMspI_PA	11.81
10997	M6_644845_PstIMspI_PA	11.81
10998	Opata_609214_55_PstIMseI_SNP	11.81
10999	Opata_609214_78_PstIMseI_SNP	11.81
11000	Opata_1651558_8_PstIMspI_SNP	11.81
11001	Opata_239302_37_PstIMspI_SNP	11.81
11002	Opata_3258595_58_PstIMspI_SNP	11.81
11003	Opata_3258595_73_PstIMspI_SNP	11.81
11004	Opata_830072_6_PstIMspI_SNP	11.81
11005	Opata_13260_41_PstIMseI_SNP	11.81
11006	Opata_689857_10_PstIMseI_SNP	11.81
11007	Opata_689857_59_PstIMseI_SNP	11.81
11008	Opata_2939643_32_PstIMspI_SNP	11.81
11009	Opata_70661_27_PstIMspI_SNP	11.81
11010	Opata_1676374_73_PstIMspI_SNP	11.81
11011	M6_829793_PstIMseI_PA	11.81
11012	M6_1290526_PstIMspI_PA	11.81
11013	M6_1429793_PstIMspI_PA	11.81
11014	M6_1865976_PstIMspI_PA	11.81
11015	M6_2444595_PstIMspI_PA	11.81
11016	M6_2580459_PstIMspI_PA	11.81
11017	M6_276524_PstIMspI_PA	11.81
11018	M6_410822_PstIMspI_PA	11.81
11019	M6_657746_PstIMspI_PA	11.81
11020	M6_812863_PstIMspI_PA	11.81
11021	M6_814745_PstIMspI_PA	11.81
11022	Opata_874321_57_PstIMseI_SNP	11.81
11023	Opata_1103504_29_PstIMspI_SNP	11.81
11024	Opata_1103504_30_PstIMspI_SNP	11.81
11025	Opata_3942966_18_PstIMspI_SNP	11.81
11026	M6_2372031_PstIMspI_PA	11.81
11027	M6_2607871_PstIMspI_PA	11.81
11028	M6_3214096_PstIMspI_PA	11.81
11029	M6_1732394_PstIMspI_PA	11.81
11030	M6_682118_PstIMspI_PA	11.81
11031	M6_1002003_PstIMspI_PA	11.81
11032	M6_1015533_PstIMspI_PA	11.81
11033	M6_119458_PstIMspI_PA	11.81
11034	M6_1928669_PstIMspI_PA	11.81
11035	M6_3262968_PstIMspI_PA	11.81
11036	M6_651800_PstIMspI_PA	11.81
11037	M6_961452_PstIMspI_PA	11.81
11038	M6_3993302_PstIMseI_PA	11.81
11039	M6_3583597_PstIMspI_PA	11.81
11040	M6_2056120_PstIMspI_PA	11.81
11041	M6_2088792_PstIMspI_PA	11.81
11042	M6_2127780_PstIMspI_PA	11.81
11043	M6_2945806_PstIMspI_PA	11.81
11044	M6_1467928_PstIMspI_PA	11.81
11045	M6_3029245_PstIMspI_PA	11.81
11046	M6_1237334_PstIMspI_PA	11.81
11047	M6_3269410_PstIMspI_PA	11.81
11048	M6_3374254_PstIMspI_PA	11.81
11049	M6_352862_PstIMspI_PA	11.81
11050	M6_711477_PstIMspI_PA	11.81
11051	Opata_1400184_PstIMseI_PA	11.81
11052	Opata_475555_PstIMseI_PA	11.81
11053	Opata_986233_PstIMseI_PA	11.81
11054	Opata_2075269_PstIMspI_PA	11.81
11055	Opata_256390_PstIMspI_PA	11.81
11056	Opata_108232_16_PstIMseI_SNP	11.81
11057	Opata_1142240_24_PstIMseI_SNP	11.81
11058	Opata_1142240_72_PstIMseI_SNP	11.81
11059	Opata_131862_60_PstIMseI_SNP	11.81
11060	Opata_1459019_60_PstIMseI_SNP	11.81
11061	Opata_149936_63_PstIMseI_SNP	11.81
11062	Opata_149936_8_PstIMseI_SNP	11.81
11063	Opata_160023_32_PstIMseI_SNP	11.81
11064	Opata_174817_40_PstIMseI_SNP	11.81
11065	Opata_213564_7_PstIMseI_SNP	11.81
11066	Opata_244290_43_PstIMseI_SNP	11.81
11067	Opata_2831949_75_PstIMseI_SNP	11.81
11068	Opata_29739_10_PstIMseI_SNP	11.81
11069	Opata_316493_53_PstIMseI_SNP	11.81
11070	Opata_4029872_24_PstIMseI_SNP	11.81
11071	Opata_4029872_48_PstIMseI_SNP	11.81
11072	Opata_41801_12_PstIMseI_SNP	11.81
11073	Opata_43947_21_PstIMseI_SNP	11.81
11074	Opata_63241_40_PstIMseI_SNP	11.81
11075	Opata_663408_64_PstIMseI_SNP	11.81
11076	Opata_71398_76_PstIMseI_SNP	11.81
11077	Opata_929785_80_PstIMseI_SNP	11.81
11078	Opata_95300_54_PstIMseI_SNP	11.81
11079	Opata_1548366_47_PstIMspI_SNP	11.81
11080	Opata_1601607_3_PstIMspI_SNP	11.81
11081	Opata_1685163_10_PstIMspI_SNP	11.81
11082	Opata_1685163_29_PstIMspI_SNP	11.81
11083	Opata_2242259_49_PstIMspI_SNP	11.81
11084	Opata_2508637_15_PstIMspI_SNP	11.81
11085	Opata_2508637_37_PstIMspI_SNP	11.81
11086	Opata_3198801_60_PstIMspI_SNP	11.81
11087	Opata_3265777_37_PstIMspI_SNP	11.81
11088	Opata_3265777_68_PstIMspI_SNP	11.81
11089	Opata_3387499_45_PstIMspI_SNP	11.81
11090	Opata_3666812_49_PstIMspI_SNP	11.81
11091	Opata_4099949_33_PstIMspI_SNP	11.81
11092	Opata_977239_70_PstIMspI_SNP	11.81
11093	Opata_116824_PstIMseI_PA	11.81
11094	Opata_2102170_PstIMspI_PA	11.81
11095	Opata_259732_86_PstIMseI_SNP	11.81
11096	Opata_1212967_1_PstIMspI_SNP	11.81
11097	Opata_1757568_70_PstIMspI_SNP	11.81
11098	Opata_1763703_21_PstIMspI_SNP	11.81
11099	Opata_1838285_12_PstIMspI_SNP	11.81
11100	Opata_2286939_16_PstIMspI_SNP	11.81
11101	Opata_2812054_29_PstIMspI_SNP	11.81
11102	Opata_3118572_18_PstIMspI_SNP	11.81
11103	Opata_3427041_13_PstIMspI_SNP	11.81
11104	Opata_3625862_84_PstIMspI_SNP	11.81
11105	Opata_379195_10_PstIMspI_SNP	11.81
11106	Opata_379195_16_PstIMspI_SNP	11.81
11107	Opata_522993_39_PstIMspI_SNP	11.81
11108	Opata_779898_30_PstIMspI_SNP	11.81
11109	Opata_188562_PstIMspI_PA	11.81
11110	Opata_1258547_90_PstIMseI_SNP	11.81
11111	Opata_3882750_41_PstIMseI_SNP	11.81
11112	Opata_399983_36_PstIMseI_SNP	11.81
11113	Opata_2666883_40_PstIMspI_SNP	11.81
11114	Opata_4218277_53_PstIMspI_SNP	11.81
11115	Opata_435242_17_PstIMspI_SNP	11.81
11116	Opata_673065_52_PstIMspI_SNP	11.81
11117	Opata_2054085_PstIMseI_PA	11.81
11118	Opata_2666883_36_PstIMspI_SNP	11.81
11119	Opata_2666883_42_PstIMspI_SNP	11.81
11120	Opata_1545806_PstIMseI_PA	11.81
11121	Opata_198059_PstIMseI_PA	11.81
11122	Opata_215961_PstIMseI_PA	11.81
11123	Opata_324179_PstIMseI_PA	11.81
11124	Opata_3362740_PstIMseI_PA	11.81
11125	Opata_365295_PstIMseI_PA	11.81
11126	Opata_3998530_PstIMseI_PA	11.81
11127	Opata_401058_PstIMseI_PA	11.81
11128	Opata_459237_PstIMseI_PA	11.81
11129	Opata_546921_PstIMseI_PA	11.81
11130	Opata_695897_PstIMseI_PA	11.81
11131	Opata_768786_PstIMseI_PA	11.81
11132	Opata_967402_PstIMseI_PA	11.81
11133	Opata_1110456_PstIMspI_PA	11.81
11134	Opata_1124221_PstIMspI_PA	11.81
11135	Opata_1143571_PstIMspI_PA	11.81
11136	Opata_1247485_PstIMspI_PA	11.81
11137	Opata_1271578_PstIMspI_PA	11.81
11138	Opata_1505933_PstIMspI_PA	11.81
11139	Opata_1952560_PstIMspI_PA	11.81
11140	Opata_1959545_PstIMspI_PA	11.81
11141	Opata_2291684_PstIMspI_PA	11.81
11142	Opata_237700_PstIMspI_PA	11.81
11143	Opata_2604037_PstIMspI_PA	11.81
11144	Opata_2716849_PstIMspI_PA	11.81
11145	Opata_2830707_PstIMspI_PA	11.81
11146	Opata_2931953_PstIMspI_PA	11.81
11147	Opata_3191717_PstIMspI_PA	11.81
11148	Opata_3570910_PstIMspI_PA	11.81
11149	Opata_4025400_PstIMspI_PA	11.81
11150	Opata_4076015_PstIMspI_PA	11.81
11151	Opata_516117_PstIMspI_PA	11.81
11152	Opata_757257_PstIMspI_PA	11.81
11153	Opata_925084_PstIMspI_PA	11.81
11154	Opata_1434152_87_PstIMseI_SNP	11.81
11155	Opata_223331_15_PstIMseI_SNP	11.81
11156	Opata_223331_2_PstIMseI_SNP	11.81
11157	Opata_223331_60_PstIMseI_SNP	11.81
11158	Opata_245386_13_PstIMseI_SNP	11.81
11159	Opata_332450_50_PstIMseI_SNP	11.81
11160	Opata_425786_90_PstIMseI_SNP	11.81
11161	Opata_435476_53_PstIMseI_SNP	11.81
11162	Opata_492699_80_PstIMseI_SNP	11.81
11163	Opata_492699_88_PstIMseI_SNP	11.81
11164	Opata_1212967_28_PstIMspI_SNP	11.81
11165	Opata_1620093_70_PstIMspI_SNP	11.81
11166	Opata_1642251_75_PstIMspI_SNP	11.81
11167	Opata_1841402_79_PstIMspI_SNP	11.81
11168	Opata_234810_78_PstIMspI_SNP	11.81
11169	Opata_2378307_29_PstIMspI_SNP	11.81
11170	Opata_320947_70_PstIMspI_SNP	11.81
11171	Opata_379707_85_PstIMspI_SNP	11.81
11172	Opata_407837_20_PstIMspI_SNP	11.81
11173	Opata_4233199_64_PstIMspI_SNP	11.81
11174	Opata_514234_55_PstIMspI_SNP	11.81
11175	Opata_1025061_PstIMseI_PA	11.81
11176	Opata_143979_PstIMspI_PA	11.81
11177	Opata_1631876_PstIMspI_PA	11.81
11178	Opata_2379793_PstIMspI_PA	11.81
11179	Opata_264318_PstIMspI_PA	11.81
11180	Opata_2675953_PstIMspI_PA	11.81
11181	Opata_3160422_PstIMspI_PA	11.81
11182	Opata_3858406_PstIMspI_PA	11.81
11183	Opata_911801_PstIMspI_PA	11.81
11184	Opata_4192947_PstIMspI_PA	11.81
11185	Opata_1289710_PstIMseI_PA	11.81
11186	Opata_1049028_58_PstIMseI_SNP	11.81
11187	Opata_1174608_64_PstIMseI_SNP	11.81
11188	Opata_1174608_81_PstIMseI_SNP	11.81
11189	Opata_132835_16_PstIMseI_SNP	11.81
11190	Opata_132835_53_PstIMseI_SNP	11.81
11191	Opata_1347314_26_PstIMseI_SNP	11.81
11192	Opata_146769_30_PstIMseI_SNP	11.81
11193	Opata_150240_37_PstIMseI_SNP	11.81
11194	Opata_150240_85_PstIMseI_SNP	11.81
11195	Opata_1668032_59_PstIMseI_SNP	11.81
11196	Opata_172841_85_PstIMseI_SNP	11.81
11197	Opata_204554_78_PstIMseI_SNP	11.81
11198	Opata_303795_43_PstIMseI_SNP	11.81
11199	Opata_3297019_25_PstIMseI_SNP	11.81
11200	Opata_441971_38_PstIMseI_SNP	11.81
11201	Opata_441971_44_PstIMseI_SNP	11.81
11202	Opata_441971_82_PstIMseI_SNP	11.81
11203	Opata_445430_75_PstIMseI_SNP	11.81
11204	Opata_623443_38_PstIMseI_SNP	11.81
11205	Opata_66673_39_PstIMseI_SNP	11.81
11206	Opata_679825_70_PstIMseI_SNP	11.81
11207	Opata_72676_90_PstIMseI_SNP	11.81
11208	Opata_840848_31_PstIMseI_SNP	11.81
11209	Opata_949967_17_PstIMseI_SNP	11.81
11210	Opata_97576_55_PstIMseI_SNP	11.81
11211	Opata_1176274_30_PstIMspI_SNP	11.81
11212	Opata_1541421_24_PstIMspI_SNP	11.81
11213	Opata_1912939_62_PstIMspI_SNP	11.81
11214	Opata_2139927_82_PstIMspI_SNP	11.81
11215	Opata_2139927_83_PstIMspI_SNP	11.81
11216	Opata_2144270_16_PstIMspI_SNP	11.81
11217	Opata_2209299_9_PstIMspI_SNP	11.81
11218	Opata_2237848_53_PstIMspI_SNP	11.81
11219	Opata_238450_45_PstIMspI_SNP	11.81
11220	Opata_2799001_60_PstIMspI_SNP	11.81
11221	Opata_2809142_69_PstIMspI_SNP	11.81
11222	Opata_2822570_3_PstIMspI_SNP	11.81
11223	Opata_2822570_74_PstIMspI_SNP	11.81
11224	Opata_3381557_76_PstIMspI_SNP	11.81
11225	Opata_3632287_68_PstIMspI_SNP	11.81
11226	Opata_4167441_74_PstIMspI_SNP	11.81
11227	Opata_657612_35_PstIMspI_SNP	11.81
11228	Opata_273728_13_PstIMseI_SNP	11.81
11229	Opata_273728_69_PstIMseI_SNP	11.81
11230	Opata_31422_76_PstIMseI_SNP	11.81
11231	Opata_44906_24_PstIMseI_SNP	11.81
11232	Opata_1541421_53_PstIMspI_SNP	11.81
11233	Opata_15993_33_PstIMspI_SNP	11.81
11234	Opata_1879653_41_PstIMspI_SNP	11.81
11235	Opata_2060701_2_PstIMspI_SNP	11.81
11236	Opata_2496958_21_PstIMspI_SNP	11.81
11237	Opata_2541823_40_PstIMspI_SNP	11.81
11238	Opata_3712276_35_PstIMspI_SNP	11.81
11239	Opata_4219141_40_PstIMspI_SNP	11.81
11240	Opata_1023905_10_PstIMseI_SNP	11.81
11241	Opata_1175232_32_PstIMseI_SNP	11.81
11242	Opata_1175232_42_PstIMseI_SNP	11.81
11243	Opata_124606_55_PstIMseI_SNP	11.81
11244	Opata_124606_60_PstIMseI_SNP	11.81
11245	Opata_143034_3_PstIMseI_SNP	11.81
11246	Opata_151557_26_PstIMseI_SNP	11.81
11247	Opata_1530518_83_PstIMseI_SNP	11.81
11248	Opata_1905447_52_PstIMseI_SNP	11.81
11249	Opata_211486_68_PstIMseI_SNP	11.81
11250	Opata_211486_78_PstIMseI_SNP	11.81
11251	Opata_216518_62_PstIMseI_SNP	11.81
11252	Opata_33607_6_PstIMseI_SNP	11.81
11253	Opata_3765775_23_PstIMseI_SNP	11.81
11254	Opata_44471_31_PstIMseI_SNP	11.81
11255	Opata_455100_24_PstIMseI_SNP	11.81
11256	Opata_595249_13_PstIMseI_SNP	11.81
11257	Opata_595249_72_PstIMseI_SNP	11.81
11258	Opata_706849_4_PstIMseI_SNP	11.81
11259	Opata_76877_49_PstIMseI_SNP	11.81
11260	Opata_883403_47_PstIMseI_SNP	11.81
11261	Opata_883403_53_PstIMseI_SNP	11.81
11262	Opata_883403_6_PstIMseI_SNP	11.81
11263	Opata_1067257_11_PstIMspI_SNP	11.81
11264	Opata_1660779_60_PstIMspI_SNP	11.81
11265	Opata_1776324_41_PstIMspI_SNP	11.81
11266	Opata_1953244_73_PstIMspI_SNP	11.81
11267	Opata_2130758_32_PstIMspI_SNP	11.81
11268	Opata_2130758_6_PstIMspI_SNP	11.81
11269	Opata_2333339_42_PstIMspI_SNP	11.81
11270	Opata_2499511_27_PstIMspI_SNP	11.81
11271	Opata_3354472_12_PstIMspI_SNP	11.81
11272	Opata_3354472_17_PstIMspI_SNP	11.81
11273	Opata_3789787_15_PstIMspI_SNP	11.81
11274	Opata_3952802_36_PstIMspI_SNP	11.81
11275	Opata_4266648_55_PstIMspI_SNP	11.81
11276	Opata_443412_84_PstIMspI_SNP	11.81
11277	Opata_547073_13_PstIMspI_SNP	11.81
11278	Opata_547073_36_PstIMspI_SNP	11.81
11279	Opata_655840_11_PstIMspI_SNP	11.81
11280	Opata_731378_15_PstIMspI_SNP	11.81
11281	Opata_946584_73_PstIMspI_SNP	11.81
11282	M6_1000258_PstIMseI_PA	11.81
11283	M6_1155638_PstIMseI_PA	11.81
11284	M6_1812075_PstIMseI_PA	11.81
11285	M6_1862523_PstIMseI_PA	11.81
11286	M6_2464569_PstIMseI_PA	11.81
11287	M6_26120_PstIMseI_PA	11.81
11288	M6_3018303_PstIMseI_PA	11.81
11289	M6_35776_PstIMseI_PA	11.81
11290	M6_3584198_PstIMseI_PA	11.81
11291	M6_3859462_PstIMseI_PA	11.81
11292	M6_436494_PstIMseI_PA	11.81
11293	M6_534259_PstIMseI_PA	11.81
11294	M6_597434_PstIMseI_PA	11.81
11295	M6_670980_PstIMseI_PA	11.81
11296	M6_777416_PstIMseI_PA	11.81
11297	M6_781585_PstIMseI_PA	11.81
11298	M6_80758_PstIMseI_PA	11.81
11299	M6_849310_PstIMseI_PA	11.81
11300	M6_1007617_PstIMspI_PA	11.81
11301	M6_1187038_PstIMspI_PA	11.81
11302	M6_1211384_PstIMspI_PA	11.81
11303	M6_1275374_PstIMspI_PA	11.81
11304	M6_1278594_PstIMspI_PA	11.81
11305	M6_1373110_PstIMspI_PA	11.81
11306	M6_1398470_PstIMspI_PA	11.81
11307	M6_1688157_PstIMspI_PA	11.81
11308	M6_1796368_PstIMspI_PA	11.81
11309	M6_1838962_PstIMspI_PA	11.81
11310	M6_1853318_PstIMspI_PA	11.81
11311	M6_2023072_PstIMspI_PA	11.81
11312	M6_2396310_PstIMspI_PA	11.81
11313	M6_2502328_PstIMspI_PA	11.81
11314	M6_2674073_PstIMspI_PA	11.81
11315	M6_2683830_PstIMspI_PA	11.81
11316	M6_2699059_PstIMspI_PA	11.81
11317	M6_2852224_PstIMspI_PA	11.81
11318	M6_2976115_PstIMspI_PA	11.81
11319	M6_3022249_PstIMspI_PA	11.81
11320	M6_3043233_PstIMspI_PA	11.81
11321	M6_3316577_PstIMspI_PA	11.81
11322	M6_347910_PstIMspI_PA	11.81
11323	M6_393417_PstIMspI_PA	11.81
11324	M6_442227_PstIMspI_PA	11.81
11325	M6_537812_PstIMspI_PA	11.81
11326	M6_606636_PstIMspI_PA	11.81
11327	M6_628802_PstIMspI_PA	11.81
11328	M6_897493_PstIMspI_PA	11.81
11329	M6_904149_PstIMspI_PA	11.81
11330	M6_926641_PstIMspI_PA	11.81
11331	M6_932125_PstIMspI_PA	11.81
11332	Opata_2752489_72_PstIMseI_SNP	11.81
11333	Opata_548037_18_PstIMseI_SNP	11.81
11334	Opata_548037_85_PstIMseI_SNP	11.81
11335	Opata_571084_34_PstIMseI_SNP	11.81
11336	Opata_571084_60_PstIMseI_SNP	11.81
11337	Opata_599597_72_PstIMseI_SNP	11.81
11338	Opata_695806_64_PstIMseI_SNP	11.81
11339	Opata_699095_11_PstIMseI_SNP	11.81
11340	Opata_877440_81_PstIMseI_SNP	11.81
11341	Opata_973163_50_PstIMseI_SNP	11.81
11342	Opata_973163_74_PstIMseI_SNP	11.81
11343	Opata_1120573_29_PstIMspI_SNP	11.81
11344	Opata_4101841_33_PstIMspI_SNP	11.81
11345	Opata_542730_68_PstIMspI_SNP	11.81
11346	M6_427683_PstIMseI_PA	11.81
11347	M6_47743_PstIMseI_PA	11.81
11348	M6_681152_PstIMseI_PA	11.81
11349	M6_1316587_PstIMspI_PA	11.81
11350	M6_1715447_PstIMspI_PA	11.81
11351	M6_580359_PstIMspI_PA	11.81
11352	M6_279750_PstIMseI_PA	11.81
11353	M6_647643_PstIMseI_PA	11.81
11354	M6_1268668_PstIMspI_PA	11.81
11355	M6_3166378_PstIMspI_PA	11.81
11356	M6_321812_PstIMspI_PA	11.81
11357	M6_3236437_PstIMspI_PA	11.81
11358	M6_431634_PstIMspI_PA	11.81
11359	M6_28184_PstIMseI_PA	11.81
11360	M6_2609016_PstIMspI_PA	11.81
11361	M6_527915_PstIMspI_PA	11.81
11362	M6_225909_PstIMseI_PA	11.81
11363	M6_741978_PstIMseI_PA	11.81
11364	M6_1240442_PstIMspI_PA	11.81
11365	M6_137941_PstIMspI_PA	11.81
11366	M6_1813190_PstIMspI_PA	11.81
11367	M6_2012523_PstIMspI_PA	11.81
11368	M6_313678_PstIMspI_PA	11.81
11369	M6_3525490_PstIMspI_PA	11.81
11370	M6_3098071_PstIMseI_PA	11.81
11371	M6_4173091_PstIMseI_PA	11.81
11372	M6_1163139_PstIMspI_PA	11.81
11373	M6_1712330_PstIMspI_PA	11.81
11374	M6_2264948_PstIMspI_PA	11.81
11375	M6_991157_PstIMspI_PA	11.81
11376	M6_1175388_PstIMspI_PA	11.81
11377	M6_704435_PstIMspI_PA	11.81
11378	M6_857141_PstIMspI_PA	11.81
11379	M6_2942052_PstIMspI_PA	11.81
11380	M6_889682_PstIMspI_PA	11.81
11381	M6_1268945_PstIMspI_PA	11.81
11382	M6_2290492_PstIMspI_PA	11.81
11383	M6_3224880_PstIMspI_PA	11.81
11384	M6_1119825_PstIMspI_PA	11.81
11385	M6_2449525_PstIMspI_PA	11.81
11386	M6_932429_PstIMspI_PA	11.81
11387	M6_3289263_PstIMspI_PA	11.81
11388	M6_436821_PstIMseI_PA	11.81
11389	M6_1064669_PstIMseI_PA	11.81
11390	M6_727438_PstIMspI_PA	11.81
11391	M6_946713_PstIMspI_PA	11.81
11392	Opata_14552_28_PstIMseI_SNP	11.81
11393	Opata_14552_31_PstIMseI_SNP	11.81
11394	Opata_14552_32_PstIMseI_SNP	11.81
11395	Opata_1488307_15_PstIMspI_SNP	11.81
11396	Opata_1856706_45_PstIMspI_SNP	11.81
11397	Opata_2528_PstIMluI_PA	11.81
11398	Opata_272491_PstIMseI_PA	11.81
11399	Opata_474895_PstIMseI_PA	11.81
11400	Opata_741192_PstIMspI_PA	11.81
11401	Opata_157196_86_PstIMluI_SNP	11.81
11402	Opata_1897_25_PstIMluI_SNP	11.81
11403	Opata_1897_71_PstIMluI_SNP	11.81
11404	Opata_1897_80_PstIMluI_SNP	11.81
11405	Opata_2821_5_PstIMluI_SNP	11.81
11406	Opata_46076_23_PstIMluI_SNP	11.81
11407	Opata_1011740_14_PstIMseI_SNP	11.81
11408	Opata_1011740_61_PstIMseI_SNP	11.81
11409	Opata_1011740_82_PstIMseI_SNP	11.81
11410	Opata_1052326_43_PstIMseI_SNP	11.81
11411	Opata_1121919_20_PstIMseI_SNP	11.81
11412	Opata_1191857_36_PstIMseI_SNP	11.81
11413	Opata_1258547_18_PstIMseI_SNP	11.81
11414	Opata_1258547_58_PstIMseI_SNP	11.81
11415	Opata_128559_6_PstIMseI_SNP	11.81
11416	Opata_138273_25_PstIMseI_SNP	11.81
11417	Opata_140211_53_PstIMseI_SNP	11.81
11418	Opata_1482874_33_PstIMseI_SNP	11.81
11419	Opata_16107_52_PstIMseI_SNP	11.81
11420	Opata_165313_69_PstIMseI_SNP	11.81
11421	Opata_183214_21_PstIMseI_SNP	11.81
11422	Opata_187803_30_PstIMseI_SNP	11.81
11423	Opata_194985_9_PstIMseI_SNP	11.81
11424	Opata_201957_41_PstIMseI_SNP	11.81
11425	Opata_218679_34_PstIMseI_SNP	11.81
11426	Opata_23094_12_PstIMseI_SNP	11.81
11427	Opata_23094_33_PstIMseI_SNP	11.81
11428	Opata_246231_30_PstIMseI_SNP	11.81
11429	Opata_261084_27_PstIMseI_SNP	11.81
11430	Opata_261084_36_PstIMseI_SNP	11.81
11431	Opata_261084_7_PstIMseI_SNP	11.81
11432	Opata_273352_36_PstIMseI_SNP	11.81
11433	Opata_28176_39_PstIMseI_SNP	11.81
11434	Opata_285175_4_PstIMseI_SNP	11.81
11435	Opata_352460_63_PstIMseI_SNP	11.81
11436	Opata_381836_44_PstIMseI_SNP	11.81
11437	Opata_412902_35_PstIMseI_SNP	11.81
11438	Opata_4375876_31_PstIMseI_SNP	11.81
11439	Opata_502321_54_PstIMseI_SNP	11.81
11440	Opata_50846_1_PstIMseI_SNP	11.81
11441	Opata_518692_45_PstIMseI_SNP	11.81
11442	Opata_518692_6_PstIMseI_SNP	11.81
11443	Opata_523438_18_PstIMseI_SNP	11.81
11444	Opata_5535_81_PstIMseI_SNP	11.81
11445	Opata_575878_24_PstIMseI_SNP	11.81
11446	Opata_599597_33_PstIMseI_SNP	11.81
11447	Opata_68758_18_PstIMseI_SNP	11.81
11448	Opata_68758_3_PstIMseI_SNP	11.81
11449	Opata_68995_87_PstIMseI_SNP	11.81
11450	Opata_728334_63_PstIMseI_SNP	11.81
11451	Opata_885454_21_PstIMseI_SNP	11.81
11452	Opata_885454_41_PstIMseI_SNP	11.81
11453	Opata_885454_53_PstIMseI_SNP	11.81
11454	Opata_90875_14_PstIMseI_SNP	11.81
11455	Opata_913295_62_PstIMseI_SNP	11.81
11456	Opata_91406_34_PstIMseI_SNP	11.81
11457	Opata_91406_48_PstIMseI_SNP	11.81
11458	Opata_91406_49_PstIMseI_SNP	11.81
11459	Opata_953848_26_PstIMseI_SNP	11.81
11460	Opata_1732777_52_PstIMspI_SNP	11.81
11461	Opata_207919_19_PstIMspI_SNP	11.81
11462	Opata_256635_5_PstIMspI_SNP	11.81
11463	Opata_455974_12_PstIMspI_SNP	11.81
11464	Opata_455974_54_PstIMspI_SNP	11.81
11465	Opata_46009_13_PstIMspI_SNP	11.81
11466	Opata_73443_14_PstIMspI_SNP	11.81
11467	Opata_73443_41_PstIMspI_SNP	11.81
11468	Opata_9194_11_PstIMspI_SNP	11.81
11469	Opata_814124_39_PstIMseI_SNP	11.81
11470	Opata_814124_43_PstIMseI_SNP	11.81
11471	Opata_191736_46_PstIMspI_SNP	11.81
11472	Opata_191736_56_PstIMspI_SNP	11.81
11473	Opata_120188_PstIMspI_PA	11.81
11474	Opata_21611_PstIMseI_PA	11.81
11475	Opata_273226_PstIMseI_PA	11.81
11476	Opata_106115_PstIMseI_PA	11.81
11477	Opata_2070411_PstIMluI_PA	11.81
11478	Opata_1129390_PstIMseI_PA	11.81
11479	Opata_2727453_PstIMluI_PA	11.81
11480	Opata_126434_PstIMseI_PA	11.81
11481	Opata_1840773_PstIMspI_PA	11.81
11482	Opata_2595790_PstIMspI_PA	11.81
11483	Opata_157924_36_PstIMseI_SNP	11.81
11484	Opata_173790_26_PstIMseI_SNP	11.81
11485	Opata_2230_38_PstIMseI_SNP	11.81
11486	Opata_31198_16_PstIMseI_SNP	11.81
11487	Opata_407329_50_PstIMseI_SNP	11.81
11488	Opata_416338_65_PstIMseI_SNP	11.81
11489	Opata_416338_7_PstIMseI_SNP	11.81
11490	Opata_537546_30_PstIMseI_SNP	11.81
11491	Opata_537546_3_PstIMseI_SNP	11.81
11492	Opata_764788_36_PstIMseI_SNP	11.81
11493	Opata_84995_12_PstIMseI_SNP	11.81
11494	Opata_2230338_35_PstIMspI_SNP	11.81
11495	Opata_3588812_8_PstIMspI_SNP	11.81
11496	M6_1405113_PstIMseI_PA	11.81
11497	M6_1634172_PstIMseI_PA	11.81
11498	M6_1799454_PstIMseI_PA	11.81
11499	M6_1806966_PstIMseI_PA	11.81
11500	M6_3961800_PstIMseI_PA	11.81
11501	M6_568932_PstIMseI_PA	11.81
11502	M6_978747_PstIMseI_PA	11.81
11503	M6_1277790_PstIMspI_PA	11.81
11504	M6_1312645_PstIMspI_PA	11.81
11505	M6_1356707_PstIMspI_PA	11.81
11506	M6_1391197_PstIMspI_PA	11.81
11507	M6_2458527_PstIMspI_PA	11.81
11508	M6_2594325_PstIMspI_PA	11.81
11509	M6_2604043_PstIMspI_PA	11.81
11510	M6_2654740_PstIMspI_PA	11.81
11511	M6_2757805_PstIMspI_PA	11.81
11512	M6_2822384_PstIMspI_PA	11.81
11513	M6_3204591_PstIMspI_PA	11.81
11514	M6_3304492_PstIMspI_PA	11.81
11515	M6_3318437_PstIMspI_PA	11.81
11516	M6_3321324_PstIMspI_PA	11.81
11517	M6_347142_PstIMspI_PA	11.81
11518	M6_3496701_PstIMspI_PA	11.81
11519	M6_383875_PstIMspI_PA	11.81
11520	M6_513515_PstIMspI_PA	11.81
11521	M6_743269_PstIMspI_PA	11.81
11522	M6_815430_PstIMspI_PA	11.81
11523	M6_829763_PstIMspI_PA	11.81
11524	M6_906646_PstIMspI_PA	11.81
11525	M6_988295_PstIMspI_PA	11.81
11526	Opata_1074755_25_PstIMseI_SNP	11.81
11527	Opata_1131816_71_PstIMseI_SNP	11.81
11528	Opata_1201051_44_PstIMseI_SNP	11.81
11529	Opata_1295070_13_PstIMseI_SNP	11.81
11530	Opata_182006_68_PstIMseI_SNP	11.81
11531	Opata_183498_28_PstIMseI_SNP	11.81
11532	Opata_2109620_10_PstIMseI_SNP	11.81
11533	Opata_2109620_68_PstIMseI_SNP	11.81
11534	Opata_2228365_20_PstIMseI_SNP	11.81
11535	Opata_34915_4_PstIMseI_SNP	11.81
11536	Opata_509295_29_PstIMseI_SNP	11.81
11537	Opata_73960_17_PstIMseI_SNP	11.81
11538	Opata_797824_2_PstIMseI_SNP	11.81
11539	Opata_797824_38_PstIMseI_SNP	11.81
11540	Opata_816892_55_PstIMseI_SNP	11.81
11541	Opata_96252_32_PstIMseI_SNP	11.81
11542	Opata_96252_56_PstIMseI_SNP	11.81
11543	Opata_96252_85_PstIMseI_SNP	11.81
11544	Opata_97011_82_PstIMseI_SNP	11.81
11545	Opata_1039574_9_PstIMspI_SNP	11.81
11546	Opata_1605531_23_PstIMspI_SNP	11.81
11547	Opata_1612648_85_PstIMspI_SNP	11.81
11548	Opata_1962357_27_PstIMspI_SNP	11.81
11549	Opata_2052897_22_PstIMspI_SNP	11.81
11550	Opata_2218008_25_PstIMspI_SNP	11.81
11551	Opata_2442518_76_PstIMspI_SNP	11.81
11552	Opata_3498197_14_PstIMspI_SNP	11.81
11553	Opata_3498197_20_PstIMspI_SNP	11.81
11554	Opata_3631347_49_PstIMspI_SNP	11.81
11555	Opata_3631347_68_PstIMspI_SNP	11.81
11556	Opata_381921_27_PstIMspI_SNP	11.81
11557	Opata_3964440_43_PstIMspI_SNP	11.81
11558	M6_1344717_PstIMseI_PA	11.81
11559	M6_1770177_PstIMseI_PA	11.81
11560	M6_251025_PstIMseI_PA	11.81
11561	M6_725237_PstIMseI_PA	11.81
11562	M6_1111100_PstIMspI_PA	11.81
11563	M6_1666301_PstIMspI_PA	11.81
11564	M6_20015_PstIMspI_PA	11.81
11565	M6_2424385_PstIMspI_PA	11.81
11566	M6_2793223_PstIMspI_PA	11.81
11567	M6_3345496_PstIMspI_PA	11.81
11568	M6_6607_PstIMspI_PA	11.81
11569	Opata_260421_60_PstIMspI_SNP	11.81
11570	M6_1125942_PstIMseI_PA	11.81
11571	M6_214264_PstIMseI_PA	11.81
11572	M6_72267_PstIMseI_PA	11.81
11573	M6_794981_PstIMseI_PA	11.81
11574	M6_193223_PstIMspI_PA	11.81
11575	M6_2043336_PstIMspI_PA	11.81
11576	M6_2705697_PstIMspI_PA	11.81
11577	M6_337653_PstIMspI_PA	11.81
11578	M6_35681_PstIMspI_PA	11.81
11579	M6_124950_PstIMseI_PA	11.81
11580	M6_3091415_PstIMseI_PA	11.81
11581	M6_2062182_PstIMspI_PA	11.81
11582	M6_2387582_PstIMspI_PA	11.81
11583	M6_2652089_PstIMspI_PA	11.81
11584	M6_667413_PstIMspI_PA	11.81
11585	M6_1158561_PstIMseI_PA	11.81
11586	M6_277279_PstIMseI_PA	11.81
11587	M6_539658_PstIMseI_PA	11.81
11588	M6_735604_PstIMseI_PA	11.81
11589	M6_225610_PstIMspI_PA	11.81
11590	M6_241364_PstIMseI_PA	11.81
11591	M6_284588_PstIMseI_PA	11.81
11592	M6_287395_PstIMseI_PA	11.81
11593	M6_863838_PstIMseI_PA	11.81
11594	M6_99564_PstIMseI_PA	11.81
11595	M6_1177621_PstIMspI_PA	11.81
11596	M6_2701834_PstIMspI_PA	11.81
11597	M6_339876_PstIMspI_PA	11.81
11598	M6_3572706_PstIMspI_PA	11.81
11599	M6_496044_PstIMspI_PA	11.81
11600	M6_584225_PstIMspI_PA	11.81
11601	M6_977967_PstIMspI_PA	11.81
11602	M6_278214_PstIMseI_PA	11.81
11603	M6_1311154_PstIMspI_PA	11.81
11604	M6_1759585_PstIMspI_PA	11.81
11605	M6_695543_PstIMspI_PA	11.81
11606	M6_318203_PstIMspI_PA	11.81
11607	M6_361525_PstIMspI_PA	11.81
11608	M6_4177_PstIMspI_PA	11.81
11609	M6_60009_PstIMspI_PA	11.81
11610	M6_2564009_PstIMluI_PA	11.81
11611	M6_1035723_PstIMseI_PA	11.81
11612	M6_1163697_PstIMseI_PA	11.81
11613	M6_1227514_PstIMseI_PA	11.81
11614	M6_1443155_PstIMseI_PA	11.81
11615	M6_179132_PstIMseI_PA	11.81
11616	M6_179234_PstIMseI_PA	11.81
11617	M6_1828549_PstIMseI_PA	11.81
11618	M6_199555_PstIMseI_PA	11.81
11619	M6_226247_PstIMseI_PA	11.81
11620	M6_229489_PstIMseI_PA	11.81
11621	M6_264455_PstIMseI_PA	11.81
11622	M6_269579_PstIMseI_PA	11.81
11623	M6_2766188_PstIMseI_PA	11.81
11624	M6_339758_PstIMseI_PA	11.81
11625	M6_346231_PstIMseI_PA	11.81
11626	M6_3653516_PstIMseI_PA	11.81
11627	M6_4045598_PstIMseI_PA	11.81
11628	M6_511139_PstIMseI_PA	11.81
11629	M6_556618_PstIMseI_PA	11.81
11630	M6_559509_PstIMseI_PA	11.81
11631	M6_571815_PstIMseI_PA	11.81
11632	M6_860749_PstIMseI_PA	11.81
11633	M6_907159_PstIMseI_PA	11.81
11634	M6_1325329_PstIMspI_PA	11.81
11635	M6_1362272_PstIMspI_PA	11.81
11636	M6_1828099_PstIMspI_PA	11.81
11637	M6_2569012_PstIMspI_PA	11.81
11638	M6_3069475_PstIMspI_PA	11.81
11639	M6_312230_PstIMspI_PA	11.81
11640	M6_3157536_PstIMspI_PA	11.81
11641	M6_3265583_PstIMspI_PA	11.81
11642	M6_442287_PstIMspI_PA	11.81
11643	M6_460560_PstIMspI_PA	11.81
11644	M6_542321_PstIMspI_PA	11.81
11645	M6_550297_PstIMspI_PA	11.81
11646	M6_728338_PstIMspI_PA	11.81
11647	M6_733742_PstIMspI_PA	11.81
11648	M6_872541_PstIMspI_PA	11.81
11649	M6_972837_PstIMspI_PA	11.81
11650	M6_1030522_PstIMseI_PA	11.81
11651	M6_120289_PstIMseI_PA	11.81
11652	M6_1295137_PstIMseI_PA	11.81
11653	M6_134701_PstIMseI_PA	11.81
11654	M6_1440189_PstIMseI_PA	11.81
11655	M6_1671093_PstIMseI_PA	11.81
11656	M6_1813117_PstIMseI_PA	11.81
11657	M6_232700_PstIMseI_PA	11.81
11658	M6_2419782_PstIMseI_PA	11.81
11659	M6_520085_PstIMseI_PA	11.81
11660	M6_535940_PstIMseI_PA	11.81
11661	M6_61508_PstIMseI_PA	11.81
11662	M6_70511_PstIMseI_PA	11.81
11663	M6_925347_PstIMseI_PA	11.81
11664	M6_9651_PstIMseI_PA	11.81
11665	M6_1050353_PstIMspI_PA	11.81
11666	M6_1483880_PstIMspI_PA	11.81
11667	M6_1828534_PstIMspI_PA	11.81
11668	M6_2229894_PstIMspI_PA	11.81
11669	M6_399203_PstIMspI_PA	11.81
11670	M6_465015_PstIMspI_PA	11.81
11671	M6_750932_PstIMspI_PA	11.81
11672	M6_780815_PstIMspI_PA	11.81
11673	M6_802000_PstIMspI_PA	11.81
11674	M6_1272257_PstIMseI_PA	11.81
11675	M6_1288461_PstIMseI_PA	11.81
11676	M6_1596822_PstIMseI_PA	11.81
11677	M6_16647_PstIMseI_PA	11.81
11678	M6_83577_PstIMseI_PA	11.81
11679	M6_2224054_PstIMspI_PA	11.81
11680	M6_1112142_PstIMspI_PA	11.81
11681	M6_1486430_PstIMspI_PA	11.81
11682	M6_590565_PstIMspI_PA	11.81
11683	M6_436296_PstIMseI_PA	11.81
11684	M6_1963094_PstIMspI_PA	11.81
11685	M6_874325_PstIMspI_PA	11.81
11686	M6_252325_PstIMluI_PA	11.81
11687	M6_350322_PstIMspI_PA	11.81
11688	M6_1052722_PstIMseI_PA	11.81
11689	M6_3263869_PstIMseI_PA	11.81
11690	M6_544483_PstIMseI_PA	11.81
11691	M6_1049150_PstIMspI_PA	11.81
11692	M6_3007183_PstIMspI_PA	11.81
11693	M6_3439252_PstIMspI_PA	11.81
11694	M6_3489989_PstIMspI_PA	11.81
11695	M6_630325_PstIMspI_PA	11.81
11696	M6_1094462_PstIMseI_PA	11.81
11697	M6_1249482_PstIMseI_PA	11.81
11698	M6_1736913_PstIMseI_PA	11.81
11699	M6_24261_PstIMseI_PA	11.81
11700	M6_574000_PstIMseI_PA	11.81
11701	M6_85864_PstIMseI_PA	11.81
11702	M6_1281595_PstIMseI_PA	11.81
11703	M6_932632_PstIMspI_PA	11.81
11704	RFL_Contig1457_465	11.81
11705	Ra_c19198_137	11.81
11706	Kukri_rep_c103150_398	11.81
11707	BobWhite_c7400_194	11.81
11708	Ku_c3398_941	11.81
11709	CAP11_c247_245	11.81
11710	CAP8_c909_312	11.81
11711	Kukri_c31616_585	11.81
11712	Excalibur_c58520_78	11.81
11713	CAP7_c9506_174	11.81
11714	CAP7_c5481_96	11.81
11715	BS00033612_51	11.81
11716	BS00022773_51	11.81
11717	Tdurum_contig28277_256	11.81
11718	RAC875_c47084_378	11.81
11719	Kukri_c74960_427	11.81
11720	RAC875_c41515_185	11.81
11721	Excalibur_c45323_708	11.81
11722	BobWhite_c23304_77	11.81
11723	Ra_c19173_1010	11.81
11724	RAC875_c44613_84	11.81
11725	RAC875_c104723_542	11.81
11726	Kukri_c32784_2123	11.81
11727	BS00107222_51	11.81
11728	Tdurum_contig49841_618	11.81
11729	Excalibur_c14594_182	11.81
11730	Kukri_c46608_277	11.81
11731	Tdurum_contig81708_212	11.81
11732	Tdurum_contig16267_354	11.81
11733	BS00003845_51	11.81
11734	Ex_c8962_467	11.81
11735	BS00068592_51	11.81
11736	BS00063769_51	11.81
11737	Ra_c439_1536	11.81
11738	JD_c5312_98	11.81
11739	IACX6359	11.81
11740	IAAV2411	11.81
11741	Excalibur_c28463_170	11.81
11742	Excalibur_c36906_58	11.81
11743	BS00023072_51	11.81
11744	RAC875_c3871_229	11.81
11745	BobWhite_c13844_873	11.81
11746	IAAV3261	11.81
11747	Excalibur_c32422_152	11.81
11748	RFL_Contig2251_1070	11.81
11749	RFL_Contig2251_434	11.81
11750	TA004167-0738	11.81
11751	RFL_Contig5320_731	11.81
11752	Ra_c439_1537	11.81
11753	RAC875_c60836_741	11.81
11754	BS00004406_51	11.81
11755	BS00065228_51	11.81
11756	BS00050709_51	11.81
11757	BS00050707_51	11.81
11758	Tdurum_contig4708_1648	11.81
11759	RFL_Contig4770_1618	11.81
11760	RAC875_s106956_286	11.81
11761	RAC875_rep_c91778_96	11.81
11762	RAC875_rep_c117234_313	11.81
11763	RAC875_rep_c104914_222	11.81
11764	RAC875_c65727_68	11.81
11765	BobWhite_c14092_485	11.81
11766	RAC875_c4828_268	11.81
11767	RAC875_c31197_62	11.81
11768	RAC875_c2440_755	11.81
11769	RAC875_c18081_119	11.81
11770	Kukri_rep_c106665_549	11.81
11771	BobWhite_rep_c49783_60	11.81
11772	Kukri_c59841_74	11.81
11773	Kukri_c50283_267	11.81
11774	Kukri_c439_857	11.81
11775	Kukri_c2640_1611	11.81
11776	Kukri_c19760_2091	11.81
11777	Ku_c439_1308	11.81
11778	Ku_c4349_1012	11.81
11779	JD_c22478_379	11.81
11780	JD_c16284_736	11.81
11781	IACX20330	11.81
11782	IAAV8607	11.81
11783	IAAV4252	11.81
11784	IAAV2507	11.81
11785	GENE-0782_747	11.81
11786	Excalibur_c38701_537	11.81
11787	Excalibur_c17843_812	11.81
11788	Ex_c1846_1818	11.81
11789	BobWhite_c2479_214	11.81
11790	BobWhite_c10954_467	11.81
11791	BobWhite_c18554_76	11.81
11792	BS00074315_51	11.81
11793	BS00068082_51	11.81
11794	BS00065930_51	11.81
11795	JD_c4730_663	11.81
11796	Kukri_c7872_96	11.81
11797	Kukri_rep_c113170_88	11.81
11798	Excalibur_rep_c108100_149	11.81
11799	Excalibur_c23426_210	11.81
11800	Ex_c23426_1546	11.81
11801	Kukri_c37074_179	11.81
11802	RAC875_c2331_2570	11.81
11803	BobWhite_c15585_87	11.81
11804	Tdurum_contig30869_203	11.81
11805	Tdurum_contig25068_259	11.81
11806	Ku_c4349_1890	11.81
11807	Jagger_c7966_124	11.81
11808	Excalibur_rep_c68035_128	11.81
11809	Excalibur_c92223_97	11.81
11810	Excalibur_c57167_475	11.81
11811	Excalibur_c5540_1197	11.81
11812	Ex_c226_499	11.81
11813	Tdurum_contig354_149	11.81
11814	RAC875_c96137_101	11.81
11815	Tdurum_contig17230_619	11.81
11816	RAC875_c104115_207	11.81
11817	JD_c947_819	11.81
11818	Kukri_c73901_100	11.81
11819	Ku_c72248_573	11.81
11820	Excalibur_rep_c69396_1234	11.81
11821	BobWhite_c37803_125	11.81
11822	Ex_c67244_1093	11.81
11823	Tdurum_contig31845_322	11.81
11824	RAC875_c20566_380	11.81
11825	Ra_c14178_182	11.81
11826	Ra_c105911_407	11.81
11827	Kukri_rep_c68645_631	11.81
11828	Kukri_c59166_143	11.81
11829	Kukri_c39743_170	11.81
11830	Kukri_c32583_540	11.81
11831	Ku_c1278_2277	11.81
11832	JD_c7452_325	11.81
11833	IAAV1427	11.81
11834	Excalibur_c62486_205	11.81
11835	BS00092354_51	11.81
11836	BS00067028_51	11.81
11837	Tdurum_contig313_165	11.81
11838	Ex_c41873_329	11.81
11839	Kukri_c248_396	11.81
11840	BobWhite_c23220_233	11.81
11841	BS00063621_51	11.81
11842	BS00050775_51	11.81
11843	BS00045740_51	11.81
11844	Tdurum_contig99185_460	11.81
11845	Tdurum_contig56973_413	11.81
11846	Tdurum_contig52439_196	11.81
11847	Tdurum_contig28482_427	11.81
11848	Tdurum_contig27441_373	11.81
11849	Tdurum_contig25393_269	11.81
11850	Tdurum_contig14090_195	11.81
11851	Tdurum_contig13025_774	11.81
11852	Tdurum_contig13025_565	11.81
11853	Tdurum_contig13025_388	11.81
11854	TA015316-0708	11.81
11855	TA005831-0880	11.81
11856	TA005344-0744	11.81
11857	RFL_Contig2368_1958	11.81
11858	RAC875_rep_c81986_877	11.81
11859	RAC875_rep_c73697_663	11.81
11860	RAC875_c8988_568	11.81
11861	RAC875_c5518_1401	11.81
11862	RAC875_c51548_403	11.81
11863	RAC875_c36684_56	11.81
11864	BobWhite_rep_c65244_502	11.81
11865	RAC875_c19508_277	11.81
11866	BobWhite_rep_c55336_265	11.81
11867	Kukri_s113060_116	11.81
11868	Kukri_rep_c71114_838	11.81
11869	Kukri_rep_c69186_666	11.81
11870	Kukri_c8428_403	11.81
11871	Kukri_c40388_844	11.81
11872	Kukri_c2827_439	11.81
11873	Kukri_c27207_1662	11.81
11874	Kukri_c24627_122	11.81
11875	Kukri_c20360_726	11.81
11876	Kukri_c11154_1723	11.81
11877	Kukri_c10780_511	11.81
11878	Ku_c4349_1791	11.81
11879	Ku_c1696_1153	11.81
11880	IAAV4790	11.81
11881	IAAV4590	11.81
11882	IAAV4269	11.81
11883	IAAV2194	11.81
11884	IAAV1764	11.81
11885	Excalibur_rep_c102702_495	11.81
11886	Excalibur_rep_c101657_1126	11.81
11887	Excalibur_c854_1085	11.81
11888	Excalibur_c7286_975	11.81
11889	Excalibur_c59976_360	11.81
11890	Excalibur_c3323_277	11.81
11891	Excalibur_c33031_1755	11.81
11892	Excalibur_c1302_1551	11.81
11893	Ex_c41873_341	11.81
11894	CAP7_c1403_70	11.81
11895	CAP12_c6115_344	11.81
11896	CAP12_c182_72	11.81
11897	BS00082081_51	11.81
11898	BS00068205_51	11.81
11899	Ku_c33217_323	11.81
11900	IACX4548	11.81
11901	BobWhite_c36054_53	11.81
11902	Tdurum_contig93270_1008	11.81
11903	RAC875_c14823_465	11.81
11904	JD_c46002_350	11.81
11905	BobWhite_c47740_85	11.81
11906	IAAV3972	11.81
11907	BobWhite_c4383_143	11.81
11908	BobWhite_c7406_394	11.81
11909	tplb0050e20_730	11.81
11910	RAC875_rep_c69585_192	11.81
11911	RAC875_rep_c109210_88	11.81
11912	RAC875_c45660_228	11.81
11913	Kukri_rep_c109703_184	11.81
11914	Kukri_c6633_674	11.81
11915	Kukri_c40734_179	11.81
11916	Kukri_c31961_630	11.81
11917	JD_c7452_825	11.81
11918	IAAV1235	11.81
11919	GENE-3499_134	11.81
11920	Excalibur_rep_c68199_123	11.81
11921	Excalibur_c26040_221	11.81
11922	BobWhite_c28958_178	11.81
11923	Ex_c11331_1210	11.81
11924	BS00045446_51	11.81
11925	JG_c1889_344	11.81
11926	Excalibur_c7286_253	11.81
11927	CAP11_c2008_278	11.81
11928	Kukri_c50923_104	11.81
11929	IAAV6966	11.81
11930	Ex_c2571_842	11.81
11931	BS00063266_51	11.81
11932	BS00050778_51	11.81
11933	BS00045447_51	11.81
11934	BS00044105_51	11.81
11935	BS00041689_51	11.81
11936	BS00033460_51	11.81
11937	BS00032443_51	11.81
11938	BS00024717_51	11.81
11939	tplb0054a08_326	11.81
11940	tplb0045a04_2309	11.81
11941	tplb0042c07_1400	11.81
11942	tplb0033o15_919	11.81
11943	Tdurum_contig62320_141	11.81
11944	Tdurum_contig11732_716	11.81
11945	BS00015473_51	11.81
11946	TA013656-0196	11.81
11947	TA006114-0909	11.81
11948	TA005820-0277	11.81
11949	TA004987-0866	11.81
11950	TA001376-1922	11.81
11951	RFL_Contig707_2297	11.81
11952	RFL_Contig681_1375	11.81
11953	RFL_Contig398_51	11.81
11954	RFL_Contig3827_173	11.81
11955	RFL_Contig2458_805	11.81
11956	RFL_Contig2458_2536	11.81
11957	RAC875_s112028_80	11.81
11958	RAC875_rep_c86466_183	11.81
11959	RAC875_c68016_160	11.81
11960	RAC875_c62202_161	11.81
11961	RAC875_c56687_221	11.81
11962	RAC875_c49044_445	11.81
11963	RAC875_c49044_406	11.81
11964	RAC875_c49044_335	11.81
11965	RAC875_c45619_224	11.81
11966	RAC875_c25567_1204	11.81
11967	RAC875_c1589_268	11.81
11968	BobWhite_rep_c60287_356	11.81
11969	Ra_c44540_304	11.81
11970	Ra_c25832_947	11.81
11971	Ra_c19837_1031	11.81
11972	Kukri_rep_c118246_73	11.81
11973	Kukri_rep_c106832_353	11.81
11974	Kukri_rep_c105119_190	11.81
11975	Kukri_c859_793	11.81
11976	Kukri_c58739_242	11.81
11977	Kukri_c51_98	11.81
11978	Kukri_c43180_124	11.81
11979	Kukri_c43113_136	11.81
11980	Kukri_c41684_465	11.81
11981	Kukri_c41684_317	11.81
11982	Kukri_c34874_506	11.81
11983	Kukri_c34434_1037	11.81
11984	Kukri_c34263_296	11.81
11985	Kukri_c30702_497	11.81
11986	BobWhite_c7630_82	11.81
11987	BobWhite_c7630_119	11.81
11988	Kukri_c23836_1043	11.81
11989	Kukri_c20360_1390	11.81
11990	Kukri_c1468_1748	11.81
11991	Kukri_c14002_69	11.81
11992	Ku_c8743_872	11.81
11993	Ku_c6102_419	11.81
11994	Ku_c3121_1685	11.81
11995	Ku_c3121_1368	11.81
11996	Ku_c3121_1332	11.81
11997	Ku_c2042_923	11.81
11998	BobWhite_c5456_805	11.81
11999	Ku_c1470_49	11.81
12000	Ku_c10805_619	11.81
12001	JD_c12263_436	11.81
12002	Jagger_c5743_187	11.81
12003	IACX3026	11.81
12004	IAAV855	11.81
12005	IAAV7821	11.81
12006	IAAV5612	11.81
12007	IAAV5071	11.81
12008	IAAV338	11.81
12009	IAAV328	11.81
12010	IAAV3126	11.81
12011	IAAV2983	11.81
12012	BobWhite_c44797_294	11.81
12013	BobWhite_c44641_134	11.81
12014	GENE-3603_141	11.81
12015	GENE-3460_57	11.81
12016	GENE-3389_93	11.81
12017	Excalibur_s109457_54	11.81
12018	Excalibur_rep_c113602_93	11.81
12019	Excalibur_c97201_294	11.81
12020	Excalibur_c9190_201	11.81
12021	Excalibur_c7603_186	11.81
12022	BobWhite_c11895_332	11.81
12023	Excalibur_c50887_231	11.81
12024	Excalibur_c38037_539	11.81
12025	Excalibur_c30178_3183	11.81
12026	Excalibur_c26592_494	11.81
12027	Excalibur_c24359_392	11.81
12028	Excalibur_c20501_970	11.81
12029	Excalibur_c17132_2581	11.81
12030	Excalibur_c17132_1511	11.81
12031	Excalibur_c15262_2304	11.81
12032	Excalibur_c10669_997	11.81
12033	Excalibur_c100790_319	11.81
12034	Ex_c2571_987	11.81
12035	Ex_c22908_270	11.81
12036	CAP8_rep_c5411_249	11.81
12037	CAP8_c2487_181	11.81
12038	CAP11_c2608_130	11.81
12039	BS00082312_51	11.81
12040	BS00075030_51	11.81
12041	BS00070871_51	11.81
12042	BS00067938_51	11.81
12043	Excalibur_c9857_2076	11.81
12044	BS00066628_51	11.81
12045	BS00007437_51	11.81
12046	Ra_c53208_433	11.81
12047	BS00064891_51	11.81
12048	Tdurum_contig84745_267	11.81
12049	Tdurum_contig46366_913	11.81
12050	BS00002208_51	11.81
12051	RAC875_c33156_101	11.81
12052	Ra_c9995_407	11.81
12053	Kukri_rep_c69113_985	11.81
12054	Kukri_c53009_237	11.81
12055	Kukri_c44284_80	11.81
12056	Kukri_c32583_587	11.81
12057	Kukri_c20396_3072	11.81
12058	Ku_c69113_923	11.81
12059	JD_c9261_426	11.81
12060	JD_c8050_978	11.81
12061	Jagger_c5539_105	11.81
12062	IAAV7800	11.81
12063	IAAV7187	11.81
12064	IAAV6416	11.81
12065	IAAV6189	11.81
12066	IAAV4164	11.81
12067	IAAV2293	11.81
12068	GENE-3763_35	11.81
12069	Excalibur_rep_c91489_103	11.81
12070	Excalibur_rep_c101549_745	11.81
12071	Ex_c67244_1229	11.81
12072	CAP12_c2009_335	11.81
12073	BS00110489_51	11.81
12074	BS00077423_51	11.81
12075	TA004455-0314	11.81
12076	RAC875_c29665_205	11.81
12077	Kukri_c19116_170	11.81
12078	Jagger_c249_279	11.81
12079	BS00065390_51	11.81
12080	Kukri_c14128_195	11.81
12081	Tdurum_contig14784_676	11.81
12082	Kukri_rep_c101182_788	11.81
12083	Kukri_c37442_662	11.81
12084	Kukri_c37442_1002	11.81
12085	Ku_c8096_698	11.81
12086	Ku_c8096_685	11.81
12087	Tdurum_contig42527_298	11.81
12088	Tdurum_contig28408_340	11.81
12089	Kukri_c23070_350	11.81
12090	Excalibur_c48723_203	11.81
12091	Kukri_c38365_158	11.81
12092	Kukri_c10525_100	11.81
12093	Ku_c13342_414	11.81
12094	BS00022652_51	11.81
12095	BobWhite_s66944_58	11.81
12096	Kukri_c8168_290	11.81
12097	GENE-3516_56	11.81
12098	Excalibur_c4765_1557	11.81
12099	Excalibur_c19972_91	11.81
12100	Excalibur_c1630_89	11.81
12101	Ex_c7603_1315	11.81
12102	BS00048572_51	11.81
12103	Tdurum_contig98095_134	11.81
12104	Tdurum_contig35291_134	11.81
12105	Tdurum_contig30729_263	11.81
12106	Tdurum_contig30065_537	11.81
12107	Tdurum_contig11757_575	11.81
12108	TA002230-0886	11.81
12109	RAC875_c378_310	11.81
12110	RAC875_c14882_275	11.81
12111	Ra_c3796_1741	11.81
12112	Kukri_c16197_1315	11.81
12113	Kukri_c13473_1193	11.81
12114	IACX18	11.81
12115	IAAV850	11.81
12116	GENE-3145_39	11.81
12117	Excalibur_c94770_593	11.81
12118	Excalibur_c40439_75	11.81
12119	Excalibur_c15243_255	11.81
12120	Excalibur_c10902_1264	11.81
12121	BS00108062_51	11.81
12122	Tdurum_contig12540_72	11.81
12123	BS00040350_51	11.81
12124	BS00023161_51	11.81
12125	BobWhite_rep_c63591_317	11.81
12126	Kukri_c47349_450	11.81
12127	IAAV5873	11.81
12128	BobWhite_c45340_368	11.81
12129	Excalibur_c631_219	11.81
12130	Excalibur_c30346_54	11.81
12131	BS00056147_51	11.81
12132	tplb0033f11_1381	11.81
12133	BS00022662_51	11.81
12134	BS00022086_51	11.81
12135	Tdurum_contig10358_176	11.81
12136	TA008675-0589	11.81
12137	RFL_Contig3811_3709	11.81
12138	RAC875_rep_c69785_196	11.81
12139	RAC875_rep_c105322_99	11.81
12140	RAC875_c47060_61	11.81
12141	BS00002191_51	11.81
12142	RAC875_c42518_57	11.81
12143	RAC875_c29431_1849	11.81
12144	RAC875_c103701_126	11.81
12145	Kukri_rep_c105540_177	11.81
12146	Kukri_c4942_1438	11.81
12147	BobWhite_c8764_219	11.81
12148	Kukri_c36789_230	11.81
12149	Kukri_c17783_58	11.81
12150	Ku_c6193_821	11.81
12151	Jagger_c505_141	11.81
12152	IACX8091	11.81
12153	IAAV9048	11.81
12154	IAAV3825	11.81
12155	Excalibur_c60683_908	11.81
12156	BobWhite_c29999_82	11.81
12157	Ex_c5632_778	11.81
12158	Ex_c40022_873	11.81
12159	CAP8_c1968_64	11.81
12160	CAP12_c1419_574	11.81
12161	BS00089969_51	11.81
12162	BS00079914_51	11.81
12163	BobWhite_c17862_276	11.81
12164	BS00073261_51	11.81
12165	BS00070771_51	11.81
12166	BS00068390_51	11.81
12167	Tdurum_contig48658_794	11.81
12168	TA003091-1282	11.81
12169	RAC875_c99618_116	11.81
12170	Kukri_c98694_120	11.81
12171	BobWhite_c8048_663	11.81
12172	Kukri_c28117_583	11.81
12173	Jagger_c505_232	11.81
12174	IACX6007	11.81
12175	BS00028183_51	11.81
12176	Kukri_c22967_1272	11.81
12177	wPt-8033	11.82
12178	tPt-4875	11.82
12179	1254804	11.82
12180	978618	11.83
12181	991594	11.83
12182	3026252	11.83
12183	4010086	11.83
12184	4408193	11.83
12185	1082254	11.84
12186	1187522	11.84
12187	1406334	11.84
12188	3024503	11.84
12189	BS00067072_51	11.84
12190	tplb0022l14_1850	11.84
12191	Tdurum_contig43677_338	11.84
12192	TA004005-0934	11.84
12193	RAC875_rep_c71474_66	11.84
12194	RAC875_rep_c112125_305	11.84
12195	RAC875_c51478_173	11.84
12196	RAC875_c33248_246	11.84
12197	Kukri_c47551_513	11.84
12198	Kukri_c13224_551	11.84
12199	IAAV8999	11.84
12200	IAAV4162	11.84
12201	GENE-0860_96	11.84
12202	Excalibur_c15838_305	11.84
12203	BS00066786_51	11.84
12204	wPt-0103	11.85
12205	1087099	11.86
12206	5357603	11.86
12207	wsnp_CAP11_c2439_1259157	11.87
12208	wsnp_Ex_c16704_25250247	11.87
12209	wsnp_Ex_rep_c75281_72691771	11.87
12210	wsnp_Ex_rep_c75281_72691359	11.87
12211	wsnp_BE497820B_Ta_2_2	11.87
12212	wsnp_Ku_c3826_7020810	11.87
12213	wsnp_Ku_c14332_22613741	11.87
12214	wsnp_Ku_c6464_11320381	11.87
12215	BS00049793_51	11.87
12216	Tdurum_contig48658_802	11.87
12217	BS00009789_51	11.87
12218	BS00092953_51	11.87
12219	BS00041704_51	11.87
12220	tplb0021f14_984	11.87
12221	TA004924-0669	11.87
12222	RFL_Contig3192_1291	11.87
12223	RAC875_c68816_134	11.87
12224	Kukri_rep_c80794_53	11.87
12225	Kukri_c57830_63	11.87
12226	Kukri_c11240_332	11.87
12227	JD_c3499_551	11.87
12228	IAAV5469	11.87
12229	IAAV4074	11.87
12230	GENE-3591_126	11.87
12231	GENE-3538_707	11.87
12232	GENE-3101_854	11.87
12233	Excalibur_c49271_183	11.87
12234	Excalibur_c37146_747	11.87
12235	Excalibur_c30667_102	11.87
12236	Excalibur_c2433_324	11.87
12237	Excalibur_c1921_1191	11.87
12238	Ex_c66350_322	11.87
12239	Ex_c66350_302	11.87
12240	Ex_c66350_301	11.87
12241	Ex_c23238_1582	11.87
12242	CAP11_c919_204	11.87
12243	BS00110635_51	11.87
12244	BS00108020_51	11.87
12245	BS00108019_51	11.87
12246	BS00068100_51	11.87
12247	RAC875_c25756_279	11.87
12248	Excalibur_c32630_104	11.87
12249	1027318	11.88
12250	1255428	11.88
12251	Excalibur_c6010_433	11.89
12252	BobWhite_c43220_84	11.89
12253	BS00060015_51	11.89
12254	RAC875_c16827_292	11.89
12255	1239394	11.9
12256	4910181	11.9
12257	1087825	11.9
12258	wPt-3289	11.91
12259	tPt-8942	11.91
12260	wPt-4736	11.91
12261	1021571	11.91
12262	1085063	11.91
12263	1088412	11.91
12264	1121318	11.91
12265	1233763	11.91
12266	M6_2445094_PstIMspI_PA	11.91
12267	Opata_162182_52_PstIMluI_SNP	11.91
12268	Opata_22130_15_PstIMseI_SNP	11.91
12269	Opata_279638_77_PstIMseI_SNP	11.91
12270	Opata_538959_59_PstIMseI_SNP	11.91
12271	Opata_77786_89_PstIMseI_SNP	11.91
12272	Opata_8041_9_PstIMseI_SNP	11.91
12273	Opata_86281_56_PstIMseI_SNP	11.91
12274	Opata_99488_14_PstIMseI_SNP	11.91
12275	Opata_3738367_45_PstIMspI_SNP	11.91
12276	Opata_1031808_79_PstIMseI_SNP	11.91
12277	Opata_1199524_14_PstIMseI_SNP	11.91
12278	Opata_1199524_88_PstIMseI_SNP	11.91
12279	Opata_129443_37_PstIMseI_SNP	11.91
12280	Opata_23874_28_PstIMseI_SNP	11.91
12281	Opata_710885_32_PstIMseI_SNP	11.91
12282	Opata_92250_36_PstIMseI_SNP	11.91
12283	Opata_2822743_42_PstIMspI_SNP	11.91
12284	Opata_3703708_PstIMspI_PA	11.91
12285	Opata_17946_13_PstIMseI_SNP	11.91
12286	Opata_17946_71_PstIMseI_SNP	11.91
12287	Opata_44931_4_PstIMspI_SNP	11.91
12288	M6_428443_PstIMseI_PA	11.91
12289	M6_1430865_PstIMspI_PA	11.91
12290	Opata_1748327_PstIMseI_PA	11.91
12291	Opata_468699_73_PstIMseI_SNP	11.91
12292	Opata_986331_16_PstIMseI_SNP	11.91
12293	Opata_2619007_2_PstIMspI_SNP	11.91
12294	M6_516562_PstIMseI_PA	11.91
12295	Opata_2879770_PstIMspI_PA	11.91
12296	M6_1125030_PstIMseI_PA	11.91
12297	M6_1401774_PstIMseI_PA	11.91
12298	M6_202145_PstIMseI_PA	11.91
12299	M6_3534415_PstIMseI_PA	11.91
12300	M6_815238_PstIMseI_PA	11.91
12301	M6_127517_PstIMluI_PA	11.91
12302	M6_1420716_PstIMluI_PA	11.91
12303	M6_1666698_PstIMluI_PA	11.91
12304	M6_1719176_PstIMluI_PA	11.91
12305	M6_1747677_PstIMluI_PA	11.91
12306	M6_2279979_PstIMluI_PA	11.91
12307	M6_418416_PstIMluI_PA	11.91
12308	M6_468406_PstIMluI_PA	11.91
12309	M6_743690_PstIMluI_PA	11.91
12310	Opata_2356773_PstIMluI_PA	11.91
12311	M6_1001233_PstIMseI_PA	11.91
12312	M6_1046267_PstIMseI_PA	11.91
12313	M6_1048003_PstIMseI_PA	11.91
12314	M6_1166283_PstIMseI_PA	11.91
12315	M6_1186339_PstIMseI_PA	11.91
12316	M6_1191095_PstIMseI_PA	11.91
12317	M6_119256_PstIMseI_PA	11.91
12318	M6_127604_PstIMseI_PA	11.91
12319	M6_1336740_PstIMseI_PA	11.91
12320	M6_1386903_PstIMseI_PA	11.91
12321	M6_141969_PstIMseI_PA	11.91
12322	M6_1463901_PstIMseI_PA	11.91
12323	M6_173371_PstIMseI_PA	11.91
12324	M6_20841_PstIMseI_PA	11.91
12325	M6_2153339_PstIMseI_PA	11.91
12326	M6_219008_PstIMseI_PA	11.91
12327	M6_225570_PstIMseI_PA	11.91
12328	M6_22626_PstIMseI_PA	11.91
12329	M6_252877_PstIMseI_PA	11.91
12330	M6_2651393_PstIMseI_PA	11.91
12331	M6_2784204_PstIMseI_PA	11.91
12332	M6_294972_PstIMseI_PA	11.91
12333	M6_342549_PstIMseI_PA	11.91
12334	M6_3721060_PstIMseI_PA	11.91
12335	M6_4405_PstIMseI_PA	11.91
12336	M6_505180_PstIMseI_PA	11.91
12337	M6_568827_PstIMseI_PA	11.91
12338	M6_592559_PstIMseI_PA	11.91
12339	M6_659993_PstIMseI_PA	11.91
12340	M6_674416_PstIMseI_PA	11.91
12341	M6_751486_PstIMseI_PA	11.91
12342	M6_7791_PstIMseI_PA	11.91
12343	M6_912103_PstIMseI_PA	11.91
12344	M6_1062003_PstIMspI_PA	11.91
12345	M6_1300676_PstIMspI_PA	11.91
12346	M6_138252_PstIMspI_PA	11.91
12347	M6_1651899_PstIMspI_PA	11.91
12348	M6_1741031_PstIMspI_PA	11.91
12349	M6_239651_PstIMspI_PA	11.91
12350	M6_2422932_PstIMspI_PA	11.91
12351	M6_2530248_PstIMspI_PA	11.91
12352	M6_2691740_PstIMspI_PA	11.91
12353	M6_2812169_PstIMspI_PA	11.91
12354	M6_302169_PstIMspI_PA	11.91
12355	M6_3055512_PstIMspI_PA	11.91
12356	M6_3107393_PstIMspI_PA	11.91
12357	M6_3137324_PstIMspI_PA	11.91
12358	M6_3181390_PstIMspI_PA	11.91
12359	M6_346698_PstIMspI_PA	11.91
12360	Opata_1107429_PstIMspI_PA	11.91
12361	M6_268460_PstIMseI_PA	11.91
12362	M6_520913_PstIMseI_PA	11.91
12363	M6_226658_PstIMspI_PA	11.91
12364	M6_935549_PstIMseI_PA	11.91
12365	M6_234080_PstIMspI_PA	11.91
12366	M6_123741_PstIMseI_PA	11.91
12367	M6_1423916_PstIMseI_PA	11.91
12368	M6_469972_PstIMseI_PA	11.91
12369	M6_687371_PstIMseI_PA	11.91
12370	M6_969055_PstIMseI_PA	11.91
12371	M6_2220607_PstIMspI_PA	11.91
12372	M6_3546804_PstIMspI_PA	11.91
12373	M6_64783_PstIMspI_PA	11.91
12374	M6_2923570_PstIMseI_PA	11.91
12375	Opata_179857_PstIMseI_PA	11.91
12376	M6_3240794_PstIMspI_PA	11.91
12377	M6_2348132_PstIMspI_PA	11.91
12378	Opata_2395642_26_PstIMseI_SNP	11.91
12379	Opata_351825_40_PstIMseI_SNP	11.91
12380	Opata_1867374_67_PstIMspI_SNP	11.91
12381	Opata_112016_8_PstIMseI_SNP	11.91
12382	1090762	11.91
12383	1106692	11.91
12384	1140589	11.91
12385	wPt-8069	11.91
12386	3937681	11.91
12387	1089223	11.91
12388	1108657	11.91
12389	1242715	11.91
12390	2276144	11.91
12391	wPt-9613	11.91
12392	4991475	11.91
12393	1120662	11.91
12394	1216986	11.91
12395	1308679	11.91
12396	2293990	11.91
12397	3955825	11.91
12398	3958570	11.91
12399	3960737	11.91
12400	4009031	11.91
12401	4439535	11.91
12402	5968523	11.91
12403	1219326	11.91
12404	1022972	11.91
12405	1073735	11.91
12406	1092049	11.91
12407	1117808	11.91
12408	1125281	11.91
12409	1264406	11.91
12410	2265266	11.91
12411	1043677	11.91
12412	1094310	11.91
12413	4005307	11.91
12414	1064732	11.91
12415	1395923	11.91
12416	1105954	11.91
12417	980270	11.91
12418	1096239	11.91
12419	1128300	11.91
12420	1123428	11.91
12421	1384185	11.91
12422	1665877	11.91
12423	1670502	11.91
12424	1015512	11.91
12425	1104802	11.91
12426	1120645	11.91
12427	3947676	11.91
12428	3950478	11.91
12429	3957177	11.91
12430	2257289	11.91
12431	976877	11.91
12432	1065257	11.91
12433	1110275	11.91
12434	1129028	11.91
12435	1234782	11.91
12436	1247739	11.91
12437	1266228	11.91
12438	1304796	11.91
12439	2276280	11.91
12440	3935701	11.91
12441	4395235	11.91
12442	4439878	11.91
12443	4990903	11.91
12444	tPt-8684	11.91
12445	998143	11.91
12446	1000180	11.91
12447	1072961	11.91
12448	1114184	11.91
12449	1115941	11.91
12450	1117612	11.91
12451	1265405	11.91
12452	980183	11.91
12453	1667946	11.91
12454	2266544	11.91
12455	3025505	11.91
12456	tPt-7569	11.91
12457	1117181	11.91
12458	1258262	11.91
12459	2242475	11.91
12460	1081976	11.91
12461	984526	11.91
12462	1114319	11.91
12463	2276520	11.91
12464	1106756	11.91
12465	984827	11.91
12466	999128	11.91
12467	wPt-3026	11.91
12468	1260844	11.93
12469	wsnp_Ex_c10486_17145111	11.93
12470	RAC875_c104514_534	11.93
12471	980785	11.95
12472	1068668	11.95
12473	1080452	11.95
12474	1088587	11.95
12475	1091819	11.95
12476	1100093	11.95
12477	1103497	11.95
12478	1126838	11.95
12479	1127849	11.95
12480	1209471	11.95
12481	1210419	11.95
12482	1217686	11.95
12483	1229658	11.95
12484	1263927	11.95
12485	2242819	11.95
12486	2246579	11.95
12487	3023867	11.95
12488	3934004	11.95
12489	3946285	11.95
12490	4993714	11.95
12491	7151729	11.95
12492	7170635	11.95
12493	7344566	11.95
12494	7346146	11.95
12495	1040610	11.96
12496	3028548	11.96
12497	1067822	11.98
12498	3022584	11.98
12499	1121643	11.98
12500	2290891	11.98
12501	3940180	11.98
12502	3949671	11.98
12503	121171	11.99
12504	992845	11.99
12505	1050557	11.99
12506	1053942	11.99
12507	1056076	11.99
12508	1063400	11.99
12509	1108994	11.99
12510	1113053	11.99
12511	1136192	11.99
12512	1136375	11.99
12513	1163931	11.99
12514	1228910	11.99
12515	1235095	11.99
12516	1235953	11.99
12517	1238798	11.99
12518	1371874	11.99
12519	1379334	11.99
12520	1685308	11.99
12521	1769624	11.99
12522	1863891	11.99
12523	2286244	11.99
12524	2322977	11.99
12525	2336178	11.99
12526	3934552	11.99
12527	3948561	11.99
12528	3956962	11.99
12529	4398081	11.99
12530	4990494	11.99
12531	4991326	11.99
12532	1099595	12
12533	2258258	12
12534	3064374	12
12535	3533150	12
12536	1290373	12
12537	1010833	12
12538	4910557	12.01
12539	2258978	12.05
12540	wsnp_Ex_c26252_35497553	12.07
12541	wsnp_Ex_c8962_14947544	12.07
12542	3064451	12.07
12543	wsnp_Ku_c568_1187615	12.08
12544	wsnp_Ku_c6125_10773757	12.08
12545	wsnp_Ku_c6125_10774533	12.08
12546	barc4	12.11
12547	M6_1036532_PstIMseI_PA	12.11
12548	M6_1053715_PstIMseI_PA	12.11
12549	M6_1131365_PstIMseI_PA	12.11
12550	M6_3323322_PstIMseI_PA	12.11
12551	M6_4052086_PstIMseI_PA	12.11
12552	M6_937384_PstIMseI_PA	12.11
12553	M6_1436507_PstIMspI_PA	12.11
12554	M6_1481067_PstIMspI_PA	12.11
12555	M6_2592582_PstIMspI_PA	12.11
12556	M6_354062_PstIMspI_PA	12.11
12557	M6_410443_PstIMspI_PA	12.11
12558	M6_800046_PstIMspI_PA	12.11
12559	Opata_1397877_PstIMspI_PA	12.11
12560	Opata_1797023_PstIMspI_PA	12.11
12561	Opata_2441616_PstIMspI_PA	12.11
12562	Opata_3262555_PstIMspI_PA	12.11
12563	Opata_3448486_PstIMspI_PA	12.11
12564	Opata_50665_PstIMspI_PA	12.11
12565	Opata_513865_PstIMspI_PA	12.11
12566	Opata_107861_76_PstIMseI_SNP	12.11
12567	Opata_130896_16_PstIMseI_SNP	12.11
12568	Opata_17872_74_PstIMseI_SNP	12.11
12569	Opata_280389_59_PstIMseI_SNP	12.11
12570	Opata_319794_10_PstIMseI_SNP	12.11
12571	Opata_319794_3_PstIMseI_SNP	12.11
12572	Opata_3601280_61_PstIMseI_SNP	12.11
12573	Opata_486064_41_PstIMseI_SNP	12.11
12574	Opata_486064_56_PstIMseI_SNP	12.11
12575	Opata_488377_30_PstIMseI_SNP	12.11
12576	Opata_488377_67_PstIMseI_SNP	12.11
12577	Opata_522131_29_PstIMseI_SNP	12.11
12578	Opata_600702_31_PstIMseI_SNP	12.11
12579	Opata_630089_65_PstIMseI_SNP	12.11
12580	Opata_1017157_14_PstIMspI_SNP	12.11
12581	Opata_1017157_41_PstIMspI_SNP	12.11
12582	Opata_1041046_13_PstIMspI_SNP	12.11
12583	Opata_1096033_3_PstIMspI_SNP	12.11
12584	Opata_1372218_16_PstIMspI_SNP	12.11
12585	Opata_1553330_10_PstIMspI_SNP	12.11
12586	Opata_1667642_10_PstIMspI_SNP	12.11
12587	Opata_1667642_11_PstIMspI_SNP	12.11
12588	Opata_1667642_33_PstIMspI_SNP	12.11
12589	Opata_1779828_1_PstIMspI_SNP	12.11
12590	Opata_1779828_63_PstIMspI_SNP	12.11
12591	Opata_2007481_38_PstIMspI_SNP	12.11
12592	Opata_2172018_76_PstIMspI_SNP	12.11
12593	Opata_2588843_55_PstIMspI_SNP	12.11
12594	Opata_2902080_70_PstIMspI_SNP	12.11
12595	Opata_311140_31_PstIMspI_SNP	12.11
12596	Opata_3137815_6_PstIMspI_SNP	12.11
12597	Opata_317898_16_PstIMspI_SNP	12.11
12598	Opata_317898_27_PstIMspI_SNP	12.11
12599	Opata_3238965_34_PstIMspI_SNP	12.11
12600	Opata_452784_23_PstIMspI_SNP	12.11
12601	Opata_500584_63_PstIMspI_SNP	12.11
12602	Opata_710172_30_PstIMspI_SNP	12.11
12603	Opata_710172_55_PstIMspI_SNP	12.11
12604	Opata_763486_69_PstIMspI_SNP	12.11
12605	Opata_777378_3_PstIMspI_SNP	12.11
12606	Opata_777378_8_PstIMspI_SNP	12.11
12607	Opata_343823_PstIMspI_PA	12.11
12608	Opata_111768_46_PstIMseI_SNP	12.11
12609	Opata_111768_48_PstIMseI_SNP	12.11
12610	Opata_4362631_43_PstIMseI_SNP	12.11
12611	Opata_77457_34_PstIMseI_SNP	12.11
12612	Opata_2071952_77_PstIMspI_SNP	12.11
12613	Opata_2215339_PstIMspI_PA	12.11
12614	M6_1561593_PstIMspI_PA	12.11
12615	M6_2127046_PstIMspI_PA	12.11
12616	M6_3477979_PstIMspI_PA	12.11
12617	Opata_1836991_PstIMspI_PA	12.11
12618	Opata_1785832_PstIMspI_PA	12.11
12619	Opata_3354883_PstIMspI_PA	12.11
12620	M6_377393_PstIMspI_PA	12.11
12621	1270522	12.12
12622	wPt-8637	12.13
12623	4544230	12.15
12624	BS00035899_51	12.15
12625	Tdurum_contig48658_1022	12.15
12626	Tdurum_contig31131_198	12.15
12627	IAAV1835	12.15
12628	3033823	12.17
12629	3033909	12.17
12630	Xbarc240	12.2
12631	1094932	12.21
12632	1101406	12.23
12633	1201975	12.23
12634	4396421	12.28
12635	1057960	12.3
12636	1082138	12.31
12637	1083582	12.31
12638	1152550	12.31
12639	1204133	12.31
12640	1766235	12.31
12641	988384	12.32
12642	1140640	12.32
12643	5323929	12.32
12644	1270914	12.32
12645	3942636	12.34
12646	4989896	12.34
12647	3021912	12.35
12648	4262612	12.39
12649	4410437	12.39
12650	4412187	12.39
12651	4992958	12.39
12652	1129102	12.46
12653	1233310	12.46
12654	1381527	12.46
12655	2278244	12.46
12656	1088825	12.46
12657	1094283	12.46
12658	1232171	12.46
12659	1670923	12.46
12660	3021314	12.46
12661	1085450	12.49
12662	4397611	12.49
12663	1713502	12.52
12664	2293649	12.52
12665	wsnp_Ex_c12029_19258493	12.54
12666	1100418	12.55
12667	1060998	12.62
12668	1098178	12.62
12669	Tdurum_contig13784_824	12.66
[truncated: 682,415 more chars]
