# Supplementary material for: Meta-Analysis of the QTLome of Fusarium Head Blight Resistance in Bread Wheat: Refining the Current Puzzle
Source: Front Plant Sci. 2019 Jun 13;10:727. doi: 10.3389/fpls.2019.00727 (PMC6585393; doi:10.3389/fpls.2019.00727)
Supplement: Supplementary File 2 — Maps and QTL files prepared to run the meta-analysis performed through this study. [file Data_Sheet_2.zip › Supplementary file 2/5B_QTL.txt]

mapName=5B_Venske_19
QTL1	I	ID:0	null	null	5B	1	1.7	4.6	118.00	106.50	129.50
QTL2	I	ID:0	null	null	5B	1	4.8	10.3	112.40	107.75	117.05
QTL3	I	ID:0	null	null	5B	1	2.5	12.9	36.71	33.23	40.18
QTL4	I_and_II	ID:0	null	null	5B	1	3	1.01	132.70	92.15	173.25
QTL5	I_and_II	ID:0	null	null	5B	1	2.2	8.9	42.84	35.51	50.16
QTL6	II	ID:0	null	null	5B	1	50	27	63.70	61.23	66.17
QTL7	II	ID:0	null	null	5B	1	2.9	13.3	40.95	32.90	49.00
QTL8	II	ID:0	null	null	5B	1	2	10.5	63.70	53.50	73.90
QTL9	II	ID:0	null	null	5B	1	7.3	14.3	68.50	66.13	70.87
QTL10	II	ID:0	null	null	5B	1	1.6	7.1	153.90	146.86	160.94
QTL11	III	ID:0	null	null	5B	1	4.53	15.2	19.42	13.80	25.03
QTL12	III	ID:0	null	null	5B	1	9.7	18.2	28.12	25.49	30.75
QTL13	III	ID:0	null	null	5B	1	7.5	12	28.12	24.12	32.12
QTL14	III	ID:0	null	null	5B	1	3.2	11.4	36.71	32.78	40.63
QTL15	IV	ID:0	null	null	5B	1	3.4	12.2	11.02	5.80	16.24
