# Supplementary material for: Meta-Analysis of the QTLome of Fusarium Head Blight Resistance in Bread Wheat: Refining the Current Puzzle
Source: Front Plant Sci. 2019 Jun 13;10:727. doi: 10.3389/fpls.2019.00727 (PMC6585393; doi:10.3389/fpls.2019.00727)
Supplement: Supplementary File 2 — Maps and QTL files prepared to run the meta-analysis performed through this study. [file Data_Sheet_2.zip › Supplementary file 2/5D_Map.txt]

mapName=5D_Venske_19
Organism Genus=Triticum
Organism Species=Triticum_aestivum
crossType=unknown
popSize=unknown
mappingCrossType=unknown
mappingFunction=haldane
mapUnit=cM
mapExpansion=0
mapQuality=0
locusLocation=1
chr=5D
lg=1
1	Xbarc130	0
2	Xwmc233	0
3	BS00082423_51	0
4	Xbarc140	3.2
5	Ha	3.4
6	Pina-D1	3.4
7	Xmta10	3.4
8	Xcfd165	3.4
9	Xmta9	3.4
10	Xcfd18	3.4
11	Xcfa2104	7.7
12	Xgwm190	8.6
13	Xcfd189	8.6
14	Xgpw326	10.3
15	Xgwm192	12.3
16	Xfba114	13.3
17	Xgwm205.1	13.3
18	Xgwm205	15.1
19	Xfba393	15.9
20	Xfba393b	17.4
21	Xcfa2104b	17.4
22	Xbarc205	18.4
23	Xcfd37	21.7
24	Xgwm358	21.9
25	Xfbb238	21.9
26	Xcfd67	21.9
27	Xcfd78	21.9
28	Xwmc150	21.9
29	Xwmc434a	22
30	Xgpw302	22.3
31	P41/M51-309	22.3
32	Xfba137	23
33	Xbarc143	23
34	XgbxR958	23
35	Xgdm68	23
36	Xpsr326b	23.3
37	Kukri_c46526_103	23.94
38	Xgwm16	24.3
39	XksuD30	24.3
40	Xcmwg770	24.3
41	Xbarc44	24.3
42	Xwmc150.2	24.3
43	Xopai5-540	24.3
44	Xwmc318	24.3
45	Xcfd74	24.3
46	Xgwm159	25
47	Xwmc608	25.1
48	P39/M49-339	25.3
49	Xcfd81	25.5
50	1091611	26.57
51	1111510	26.57
52	2244429	26.57
53	1049869	27.14
54	2242375	27.14
55	Xwmc805	27.4
56	Xgwm561c	28.3
57	Xmwg561c	28.3
58	Xcfd40	28.6
59	1215165	28.97
60	1408434	28.97
61	Excalibur_c11929_1019	29.31
62	Xmwg561	29.5
63	1236185	29.54
64	Xgpw341	30.3
65	P35/M57-3	30.3
66	Xgdm153	30.5
67	1044506	31.26
68	1055241	31.26
69	1122802	31.26
70	2289853	31.26
71	Xcdo412B	31.3
72	Xwmc799	31.5
73	Xcfd266	31.9
74	BS00024761_51	32.8
75	BS00023103_51	32.8
76	BS00106392_51	32.8
77	Xcdo412	33.2
78	D1.1_ctg4076	33.2
79	Xbarc49	34
80	1124012	34.38
81	1315073	34.38
82	Xgdm138	35.3
83	1122853	36.36
84	1038800	37.6
85	1090404	37.71
86	Kukri_c89764_273	37.89
87	Ra_c21355_446	38.16
88	981500	38.71
89	1043948	38.71
90	1050342	38.71
91	1080108	38.71
92	Xfbb156	39.1
93	D1.1_ctg12395	39.1
94	D1.1_ctg233	39.1
95	D1.1_ctg6927	39.1
96	Xcfd8	40
97	Xwmc405	40.2
98	Xcdo57	41
99	D1.1_ctg605	41
100	Xbcd1874	41
101	Xfbb156a	41
102	Xcdo57B	41.1
103	Xgwm494b	41.1
104	2303290	41.18
105	3026382	41.33
106	1122237	41.93
107	Xbarc286	42
108	XWC0008s	42
109	Xgwm639.3	42
110	Xgdm43	42
111	2262123	42.6
112	Xgwm583	42.6
113	Xcfd57	42.6
114	Xgpw303	42.6
115	D_GB5Y7FA02HL2W2_50	42.84
116	116315	43.1
117	1002386	43.1
118	1057539	43.1
119	1092110	43.1
120	1280368	43.1
121	1713440	43.1
122	3945591	43.1
123	7352280	43.1
124	1088205	43.42
125	1112564	43.42
126	1204224	43.42
127	1207812	43.42
128	1235166	43.42
129	1358220	43.42
130	2243659	43.42
131	2246423	43.42
132	2248238	43.42
133	2268263	43.42
134	3222223	43.42
135	3222332	43.42
136	1087040	43.44
137	1350320	43.71
138	120166	43.88
139	373407	43.88
140	731590	43.88
141	1076653	43.88
142	1102687	43.88
143	Xgdm136	43.9
144	2245589	44.07
145	2242599	44.17
146	2246473	44.47
147	1708340	44.57
148	2244594	44.57
149	2244922	44.57
150	2251078	44.57
151	Xgwm639	45.2
152	BobWhite_c10764_251	45.32
153	Xwmc630	45.5
154	Xcfd26	45.6
155	Xfba166b	45.6
156	Xcfd101	45.6
157	XWC0057s	45.6
158	Xwmc574	46
159	Kukri_c34281_182	46.54
160	Xbarc347	46.6
161	Xcfd12	46.6
162	Xpsr806.3	46.6
163	Xcfd102	46.6
164	TA004396-0640	46.97
165	Xgwm182	47
166	Xcfd7	47
167	Xcfd3	47.3
168	Xgwm174	48.2
169	D_GA8KES401CR8QO_49	49.11
170	wsnp_JD_c3690_4731341	49.17
171	RAC875_rep_c78046_324	50.43
172	Xcdo1508	50.6
173	Xwmc289	50.6
174	BobWhite_c15390_95	51.93
175	RAC875_c58332_1099	51.93
176	BobWhite_s67669_117	51.93
177	D_GA8KES401AHAAQ_242	51.93
178	D_contig15408_376	51.93
179	BobWhite_c7263_337	52.53
180	Excalibur_c1110_390	54.1
181	Kukri_c14683_297	54.1
182	wsnp_JD_c940_1381248	54.46
183	D_contig21186_79	54.46
184	Kukri_rep_c115283_502	54.52
185	IAAV3289	54.52
186	D_GB5Y7FA02I2TC7_215	54.9
187	wsnp_CAP11_c5554_2579994	55.39
188	BobWhite_c29857_228	55.46
189	D_GBQ4KXB01C24YL_37	55.46
190	D_GDEEGVY01CEIGE_161	55.77
191	wPt-0853	56.02
192	wPt-1210	56.02
193	wPt-9543	56.02
194	wPt-4295	56.02
195	wPt-2856	56.02
196	wPt-8369	56.02
197	cfd18	56.02
198	Opata_1077887_PstIMluI_PA	56.02
199	Opata_2656990_PstIMluI_PA	56.02
200	M6_464605_PstIMseI_PA	56.02
201	M6_932587_PstIMseI_PA	56.02
202	Opata_1207872_PstIMseI_PA	56.02
203	Opata_1336517_PstIMseI_PA	56.02
204	Opata_1338824_PstIMseI_PA	56.02
205	Opata_185263_PstIMseI_PA	56.02
206	Opata_208585_PstIMseI_PA	56.02
207	Opata_2295910_PstIMseI_PA	56.02
208	Opata_2714821_PstIMseI_PA	56.02
209	Opata_300171_PstIMseI_PA	56.02
210	Opata_3567055_PstIMseI_PA	56.02
211	Opata_3738430_PstIMseI_PA	56.02
212	Opata_379280_PstIMseI_PA	56.02
213	Opata_469837_PstIMseI_PA	56.02
214	Opata_758292_PstIMseI_PA	56.02
215	M6_1164078_PstIMspI_PA	56.02
216	M6_1475068_PstIMspI_PA	56.02
217	M6_2112650_PstIMspI_PA	56.02
218	M6_244028_PstIMspI_PA	56.02
219	M6_61212_PstIMspI_PA	56.02
220	Opata_1556011_PstIMspI_PA	56.02
221	Opata_1563820_PstIMspI_PA	56.02
222	Opata_1577246_PstIMspI_PA	56.02
223	Opata_1585935_PstIMspI_PA	56.02
224	Opata_172638_PstIMspI_PA	56.02
225	Opata_1758778_PstIMspI_PA	56.02
226	Opata_1809349_PstIMspI_PA	56.02
227	Opata_194011_PstIMspI_PA	56.02
228	Opata_2082940_PstIMspI_PA	56.02
229	Opata_2231565_PstIMspI_PA	56.02
230	Opata_2281177_PstIMspI_PA	56.02
231	Opata_2289042_PstIMspI_PA	56.02
232	Opata_2522936_PstIMspI_PA	56.02
233	Opata_273404_PstIMspI_PA	56.02
234	Opata_2775966_PstIMspI_PA	56.02
235	Opata_2837402_PstIMspI_PA	56.02
236	Opata_3015244_PstIMspI_PA	56.02
237	Opata_301739_PstIMspI_PA	56.02
238	Opata_3049078_PstIMspI_PA	56.02
239	Opata_3086273_PstIMspI_PA	56.02
240	Opata_3284556_PstIMspI_PA	56.02
241	Opata_3299228_PstIMspI_PA	56.02
242	Opata_3411998_PstIMspI_PA	56.02
243	Opata_3525996_PstIMspI_PA	56.02
244	Opata_3690713_PstIMspI_PA	56.02
245	Opata_3823984_PstIMspI_PA	56.02
246	Opata_3959893_PstIMspI_PA	56.02
247	Opata_4123031_PstIMspI_PA	56.02
248	Opata_650364_PstIMspI_PA	56.02
249	Opata_674173_PstIMspI_PA	56.02
250	Opata_729823_PstIMspI_PA	56.02
251	Opata_287063_24_PstIMseI_SNP	56.02
252	Opata_287063_78_PstIMseI_SNP	56.02
253	Opata_287063_79_PstIMseI_SNP	56.02
254	Opata_1556271_21_PstIMspI_SNP	56.02
255	Opata_2018226_70_PstIMspI_SNP	56.02
256	Opata_2237222_21_PstIMspI_SNP	56.02
257	Opata_2309198_55_PstIMspI_SNP	56.02
258	Opata_2434444_37_PstIMspI_SNP	56.02
259	Opata_2434444_8_PstIMspI_SNP	56.02
260	Opata_275445_75_PstIMspI_SNP	56.02
261	Opata_987350_8_PstIMspI_SNP	56.02
262	M6_1067100_PstIMluI_PA	56.02
263	M6_16641_PstIMluI_PA	56.02
264	M6_313275_PstIMluI_PA	56.02
265	M6_329054_PstIMluI_PA	56.02
266	M6_917002_PstIMluI_PA	56.02
267	M6_927510_PstIMluI_PA	56.02
268	Opata_1244813_PstIMluI_PA	56.02
269	M6_1113802_PstIMseI_PA	56.02
270	M6_154929_PstIMseI_PA	56.02
271	M6_1696279_PstIMseI_PA	56.02
272	M6_172948_PstIMseI_PA	56.02
273	M6_176435_PstIMseI_PA	56.02
274	M6_26889_PstIMseI_PA	56.02
275	M6_281342_PstIMseI_PA	56.02
276	M6_3093726_PstIMseI_PA	56.02
277	M6_701837_PstIMseI_PA	56.02
278	M6_900643_PstIMseI_PA	56.02
279	Opata_102534_PstIMseI_PA	56.02
280	Opata_1137218_PstIMseI_PA	56.02
281	Opata_1199046_PstIMseI_PA	56.02
282	Opata_134130_PstIMseI_PA	56.02
283	Opata_214665_PstIMseI_PA	56.02
284	Opata_2672881_PstIMseI_PA	56.02
285	Opata_2716278_PstIMseI_PA	56.02
286	Opata_2741496_PstIMseI_PA	56.02
287	Opata_2749221_PstIMseI_PA	56.02
288	Opata_275798_PstIMseI_PA	56.02
289	Opata_3728596_PstIMseI_PA	56.02
290	Opata_3767011_PstIMseI_PA	56.02
291	Opata_4416372_PstIMseI_PA	56.02
292	Opata_488982_PstIMseI_PA	56.02
293	Opata_634286_PstIMseI_PA	56.02
294	Opata_644154_PstIMseI_PA	56.02
295	Opata_9925_PstIMseI_PA	56.02
296	M6_1632122_PstIMspI_PA	56.02
297	M6_1678258_PstIMspI_PA	56.02
298	M6_2097626_PstIMspI_PA	56.02
299	M6_2261347_PstIMspI_PA	56.02
300	M6_2627608_PstIMspI_PA	56.02
301	M6_2636801_PstIMspI_PA	56.02
302	M6_2787930_PstIMspI_PA	56.02
303	M6_3467327_PstIMspI_PA	56.02
304	M6_3467823_PstIMspI_PA	56.02
305	Opata_1066592_PstIMspI_PA	56.02
306	Opata_1103837_PstIMspI_PA	56.02
307	Opata_1122889_PstIMspI_PA	56.02
308	Opata_1135979_PstIMspI_PA	56.02
309	Opata_1356957_PstIMspI_PA	56.02
310	Opata_1970471_PstIMspI_PA	56.02
311	Opata_2191126_PstIMspI_PA	56.02
312	Opata_2201324_PstIMspI_PA	56.02
313	Opata_2345761_PstIMspI_PA	56.02
314	Opata_248611_PstIMspI_PA	56.02
315	Opata_2840705_PstIMspI_PA	56.02
316	Opata_2868410_PstIMspI_PA	56.02
317	Opata_2904508_PstIMspI_PA	56.02
318	Opata_2974473_PstIMspI_PA	56.02
319	Opata_315101_PstIMspI_PA	56.02
320	Opata_3506017_PstIMspI_PA	56.02
321	Opata_4173625_PstIMspI_PA	56.02
322	Opata_4202467_PstIMspI_PA	56.02
323	Opata_4238448_PstIMspI_PA	56.02
324	Opata_445881_PstIMspI_PA	56.02
325	Opata_500397_PstIMspI_PA	56.02
326	Opata_742172_PstIMspI_PA	56.02
327	Opata_23221_46_PstIMseI_SNP	56.02
328	Opata_23221_68_PstIMseI_SNP	56.02
329	Opata_846148_90_PstIMseI_SNP	56.02
330	Opata_1570795_13_PstIMspI_SNP	56.02
331	Opata_1653935_82_PstIMspI_SNP	56.02
332	Opata_1893743_83_PstIMspI_SNP	56.02
333	Opata_2309198_78_PstIMspI_SNP	56.02
334	Opata_2309198_84_PstIMspI_SNP	56.02
335	Opata_402367_65_PstIMspI_SNP	56.02
336	M6_1933746_PstIMluI_PA	56.02
337	M6_2056397_PstIMluI_PA	56.02
338	M6_102215_PstIMseI_PA	56.02
339	M6_102700_PstIMseI_PA	56.02
340	M6_1180583_PstIMseI_PA	56.02
341	M6_1213386_PstIMseI_PA	56.02
342	M6_123995_PstIMseI_PA	56.02
343	M6_1323754_PstIMseI_PA	56.02
344	M6_1398707_PstIMseI_PA	56.02
345	M6_141529_PstIMseI_PA	56.02
346	M6_1634902_PstIMseI_PA	56.02
347	M6_1650797_PstIMseI_PA	56.02
348	M6_172411_PstIMseI_PA	56.02
349	M6_194332_PstIMseI_PA	56.02
350	M6_20635_PstIMseI_PA	56.02
351	M6_2274082_PstIMseI_PA	56.02
352	M6_232203_PstIMseI_PA	56.02
353	M6_241205_PstIMseI_PA	56.02
354	M6_269597_PstIMseI_PA	56.02
355	M6_270466_PstIMseI_PA	56.02
356	M6_288216_PstIMseI_PA	56.02
357	M6_2900729_PstIMseI_PA	56.02
358	M6_29344_PstIMseI_PA	56.02
359	M6_430809_PstIMseI_PA	56.02
360	M6_50527_PstIMseI_PA	56.02
361	M6_541100_PstIMseI_PA	56.02
362	M6_544067_PstIMseI_PA	56.02
363	M6_549273_PstIMseI_PA	56.02
364	M6_557834_PstIMseI_PA	56.02
365	M6_5982_PstIMseI_PA	56.02
366	M6_636137_PstIMseI_PA	56.02
367	M6_68341_PstIMseI_PA	56.02
368	M6_80508_PstIMseI_PA	56.02
369	M6_823580_PstIMseI_PA	56.02
370	M6_865449_PstIMseI_PA	56.02
371	M6_89921_PstIMseI_PA	56.02
372	M6_915604_PstIMseI_PA	56.02
373	Opata_1224834_PstIMseI_PA	56.02
374	Opata_304578_PstIMseI_PA	56.02
375	Opata_682794_PstIMseI_PA	56.02
376	M6_1824216_PstIMspI_PA	56.02
377	M6_2264069_PstIMspI_PA	56.02
378	M6_2271601_PstIMspI_PA	56.02
379	M6_2385522_PstIMspI_PA	56.02
380	M6_3510503_PstIMspI_PA	56.02
381	M6_351717_PstIMspI_PA	56.02
382	M6_3592704_PstIMspI_PA	56.02
383	M6_414770_PstIMspI_PA	56.02
384	M6_451706_PstIMspI_PA	56.02
385	M6_467861_PstIMspI_PA	56.02
386	Opata_1630967_PstIMspI_PA	56.02
387	Opata_1839557_PstIMspI_PA	56.02
388	Opata_3060807_PstIMspI_PA	56.02
389	Opata_3694853_PstIMspI_PA	56.02
390	Opata_3962618_PstIMspI_PA	56.02
391	Opata_4017598_PstIMspI_PA	56.02
392	Opata_553032_PstIMspI_PA	56.02
393	Opata_935298_36_PstIMseI_SNP	56.02
394	Opata_3069108_38_PstIMspI_SNP	56.02
395	M6_1098279_PstIMseI_PA	56.02
396	M6_1327661_PstIMseI_PA	56.02
397	M6_301634_PstIMseI_PA	56.02
398	M6_842564_PstIMseI_PA	56.02
399	Opata_108640_PstIMseI_PA	56.02
400	Opata_2236508_PstIMseI_PA	56.02
401	Opata_3699404_PstIMseI_PA	56.02
402	Opata_385167_PstIMseI_PA	56.02
403	Opata_650822_PstIMseI_PA	56.02
404	Opata_75573_PstIMseI_PA	56.02
405	Opata_784942_PstIMseI_PA	56.02
406	Opata_830964_PstIMseI_PA	56.02
407	M6_1655496_PstIMspI_PA	56.02
408	M6_3511284_PstIMspI_PA	56.02
409	M6_498747_PstIMspI_PA	56.02
410	M6_833015_PstIMspI_PA	56.02
411	Opata_155615_PstIMspI_PA	56.02
412	Opata_1638759_PstIMspI_PA	56.02
413	Opata_2102464_PstIMspI_PA	56.02
414	Opata_2137449_PstIMspI_PA	56.02
415	Opata_3932192_PstIMspI_PA	56.02
416	Opata_863178_PstIMspI_PA	56.02
417	Opata_72905_PstIMluI_PA	56.02
418	M6_103495_PstIMseI_PA	56.02
419	M6_1049185_PstIMseI_PA	56.02
420	M6_1055272_PstIMseI_PA	56.02
421	M6_1109383_PstIMseI_PA	56.02
422	M6_1152251_PstIMseI_PA	56.02
423	M6_116076_PstIMseI_PA	56.02
424	M6_1268343_PstIMseI_PA	56.02
425	M6_1339119_PstIMseI_PA	56.02
426	M6_1441163_PstIMseI_PA	56.02
427	M6_1558144_PstIMseI_PA	56.02
428	M6_212497_PstIMseI_PA	56.02
429	M6_2166921_PstIMseI_PA	56.02
430	M6_2252627_PstIMseI_PA	56.02
431	M6_22734_PstIMseI_PA	56.02
432	M6_259121_PstIMseI_PA	56.02
433	M6_2663165_PstIMseI_PA	56.02
434	M6_269375_PstIMseI_PA	56.02
435	M6_3003494_PstIMseI_PA	56.02
436	M6_319102_PstIMseI_PA	56.02
437	M6_354885_PstIMseI_PA	56.02
438	M6_3555652_PstIMseI_PA	56.02
439	M6_4286780_PstIMseI_PA	56.02
440	M6_4298893_PstIMseI_PA	56.02
441	M6_430790_PstIMseI_PA	56.02
442	M6_473815_PstIMseI_PA	56.02
443	M6_478568_PstIMseI_PA	56.02
444	M6_482707_PstIMseI_PA	56.02
445	M6_557293_PstIMseI_PA	56.02
446	M6_629953_PstIMseI_PA	56.02
447	M6_68276_PstIMseI_PA	56.02
448	M6_686797_PstIMseI_PA	56.02
449	M6_717624_PstIMseI_PA	56.02
450	M6_71823_PstIMseI_PA	56.02
451	M6_751305_PstIMseI_PA	56.02
452	M6_767847_PstIMseI_PA	56.02
453	M6_78903_PstIMseI_PA	56.02
454	M6_806038_PstIMseI_PA	56.02
455	M6_836842_PstIMseI_PA	56.02
456	M6_875657_PstIMseI_PA	56.02
457	M6_928628_PstIMseI_PA	56.02
458	M6_98094_PstIMseI_PA	56.02
459	Opata_1141890_PstIMseI_PA	56.02
460	Opata_256788_PstIMseI_PA	56.02
461	Opata_260082_PstIMseI_PA	56.02
462	Opata_332028_PstIMseI_PA	56.02
463	Opata_365506_PstIMseI_PA	56.02
464	Opata_40219_PstIMseI_PA	56.02
465	Opata_403777_PstIMseI_PA	56.02
466	Opata_674374_PstIMseI_PA	56.02
467	Opata_75297_PstIMseI_PA	56.02
468	Opata_881290_PstIMseI_PA	56.02
469	Opata_952776_PstIMseI_PA	56.02
470	M6_1006842_PstIMspI_PA	56.02
471	M6_1038432_PstIMspI_PA	56.02
472	M6_1074523_PstIMspI_PA	56.02
473	M6_1090155_PstIMspI_PA	56.02
474	M6_1134915_PstIMspI_PA	56.02
475	M6_1144880_PstIMspI_PA	56.02
476	M6_1149320_PstIMspI_PA	56.02
477	M6_1150191_PstIMspI_PA	56.02
478	M6_121051_PstIMspI_PA	56.02
479	M6_1330021_PstIMspI_PA	56.02
480	M6_1343658_PstIMspI_PA	56.02
481	M6_134535_PstIMspI_PA	56.02
482	M6_1440984_PstIMspI_PA	56.02
483	M6_1452116_PstIMspI_PA	56.02
484	M6_1458532_PstIMspI_PA	56.02
485	M6_1459581_PstIMspI_PA	56.02
486	M6_1550338_PstIMspI_PA	56.02
487	M6_1620153_PstIMspI_PA	56.02
488	M6_1702311_PstIMspI_PA	56.02
489	M6_1733831_PstIMspI_PA	56.02
490	M6_1886858_PstIMspI_PA	56.02
491	M6_2138842_PstIMspI_PA	56.02
492	M6_2240718_PstIMspI_PA	56.02
493	M6_2316966_PstIMspI_PA	56.02
494	M6_2346713_PstIMspI_PA	56.02
495	M6_236741_PstIMspI_PA	56.02
496	M6_2484269_PstIMspI_PA	56.02
497	M6_2511315_PstIMspI_PA	56.02
498	M6_2585742_PstIMspI_PA	56.02
499	M6_2644640_PstIMspI_PA	56.02
500	M6_2779897_PstIMspI_PA	56.02
501	M6_2897959_PstIMspI_PA	56.02
502	M6_2982183_PstIMspI_PA	56.02
503	M6_3168580_PstIMspI_PA	56.02
504	M6_319757_PstIMspI_PA	56.02
505	M6_320471_PstIMspI_PA	56.02
506	M6_3228487_PstIMspI_PA	56.02
507	M6_3338444_PstIMspI_PA	56.02
508	M6_341253_PstIMspI_PA	56.02
509	M6_346097_PstIMspI_PA	56.02
510	M6_3487056_PstIMspI_PA	56.02
511	M6_3504135_PstIMspI_PA	56.02
512	M6_350873_PstIMspI_PA	56.02
513	M6_3547609_PstIMspI_PA	56.02
514	M6_3574777_PstIMspI_PA	56.02
515	M6_370084_PstIMspI_PA	56.02
516	M6_391542_PstIMspI_PA	56.02
517	M6_425542_PstIMspI_PA	56.02
518	M6_461133_PstIMspI_PA	56.02
519	M6_472419_PstIMspI_PA	56.02
520	M6_519870_PstIMspI_PA	56.02
521	M6_563125_PstIMspI_PA	56.02
522	M6_599566_PstIMspI_PA	56.02
523	M6_614992_PstIMspI_PA	56.02
524	M6_624481_PstIMspI_PA	56.02
525	M6_636908_PstIMspI_PA	56.02
526	M6_678089_PstIMspI_PA	56.02
527	M6_711804_PstIMspI_PA	56.02
528	M6_750029_PstIMspI_PA	56.02
529	M6_791529_PstIMspI_PA	56.02
530	M6_795585_PstIMspI_PA	56.02
531	M6_805275_PstIMspI_PA	56.02
532	Opata_1414848_PstIMspI_PA	56.02
533	Opata_141644_PstIMspI_PA	56.02
534	Opata_1629589_PstIMspI_PA	56.02
535	Opata_193256_PstIMspI_PA	56.02
536	Opata_2093936_PstIMspI_PA	56.02
537	Opata_240015_PstIMspI_PA	56.02
538	Opata_2549547_PstIMspI_PA	56.02
539	Opata_3799746_PstIMspI_PA	56.02
540	Opata_382864_PstIMspI_PA	56.02
541	Opata_3945293_PstIMspI_PA	56.02
542	Opata_3993260_PstIMspI_PA	56.02
543	Opata_4185248_PstIMspI_PA	56.02
544	Opata_475971_PstIMspI_PA	56.02
545	Opata_514128_PstIMspI_PA	56.02
546	Opata_543015_PstIMspI_PA	56.02
547	Opata_796254_PstIMspI_PA	56.02
548	Opata_1492933_57_PstIMspI_SNP	56.02
549	Opata_1492933_9_PstIMspI_SNP	56.02
550	Opata_3502930_86_PstIMspI_SNP	56.02
551	Opata_1084695_PstIMluI_PA	56.02
552	Opata_1264401_PstIMluI_PA	56.02
553	Opata_1429956_PstIMluI_PA	56.02
554	Opata_2049490_PstIMluI_PA	56.02
555	Opata_2783520_PstIMluI_PA	56.02
556	M6_135983_PstIMseI_PA	56.02
557	M6_160656_PstIMseI_PA	56.02
558	M6_18488_PstIMseI_PA	56.02
559	M6_290264_PstIMseI_PA	56.02
560	M6_3768815_PstIMseI_PA	56.02
561	M6_4027417_PstIMseI_PA	56.02
562	M6_614963_PstIMseI_PA	56.02
563	M6_644255_PstIMseI_PA	56.02
564	Opata_1091637_PstIMseI_PA	56.02
565	Opata_114768_PstIMseI_PA	56.02
566	Opata_122763_PstIMseI_PA	56.02
567	Opata_12867_PstIMseI_PA	56.02
568	Opata_1438123_PstIMseI_PA	56.02
569	Opata_1671538_PstIMseI_PA	56.02
570	Opata_169763_PstIMseI_PA	56.02
571	Opata_1788989_PstIMseI_PA	56.02
572	Opata_1818495_PstIMseI_PA	56.02
573	Opata_218661_PstIMseI_PA	56.02
574	Opata_2258788_PstIMseI_PA	56.02
575	Opata_241480_PstIMseI_PA	56.02
576	Opata_242722_PstIMseI_PA	56.02
577	Opata_256236_PstIMseI_PA	56.02
578	Opata_27374_PstIMseI_PA	56.02
579	Opata_281559_PstIMseI_PA	56.02
580	Opata_305374_PstIMseI_PA	56.02
581	Opata_307224_PstIMseI_PA	56.02
582	Opata_381328_PstIMseI_PA	56.02
583	Opata_4475679_PstIMseI_PA	56.02
584	Opata_568_PstIMseI_PA	56.02
585	Opata_705816_PstIMseI_PA	56.02
586	Opata_714933_PstIMseI_PA	56.02
587	Opata_72532_PstIMseI_PA	56.02
588	Opata_75108_PstIMseI_PA	56.02
589	Opata_780999_PstIMseI_PA	56.02
590	Opata_890288_PstIMseI_PA	56.02
591	Opata_985047_PstIMseI_PA	56.02
592	M6_1003243_PstIMspI_PA	56.02
593	M6_1232537_PstIMspI_PA	56.02
594	M6_1686854_PstIMspI_PA	56.02
595	M6_1725607_PstIMspI_PA	56.02
596	M6_1754874_PstIMspI_PA	56.02
597	M6_203293_PstIMspI_PA	56.02
598	M6_2286154_PstIMspI_PA	56.02
599	M6_2302004_PstIMspI_PA	56.02
600	M6_2317970_PstIMspI_PA	56.02
601	M6_2425805_PstIMspI_PA	56.02
602	M6_3040575_PstIMspI_PA	56.02
603	M6_343753_PstIMspI_PA	56.02
604	M6_434797_PstIMspI_PA	56.02
605	M6_526072_PstIMspI_PA	56.02
606	M6_859557_PstIMspI_PA	56.02
607	M6_922725_PstIMspI_PA	56.02
608	Opata_1006059_PstIMspI_PA	56.02
609	Opata_1009018_PstIMspI_PA	56.02
610	Opata_1055907_PstIMspI_PA	56.02
611	Opata_1208663_PstIMspI_PA	56.02
612	Opata_1234197_PstIMspI_PA	56.02
613	Opata_1298793_PstIMspI_PA	56.02
614	Opata_1400404_PstIMspI_PA	56.02
615	Opata_1556073_PstIMspI_PA	56.02
616	Opata_1601940_PstIMspI_PA	56.02
617	Opata_1629086_PstIMspI_PA	56.02
618	Opata_1664307_PstIMspI_PA	56.02
619	Opata_1694762_PstIMspI_PA	56.02
620	Opata_1734601_PstIMspI_PA	56.02
621	Opata_1772389_PstIMspI_PA	56.02
622	Opata_1920336_PstIMspI_PA	56.02
623	Opata_1934046_PstIMspI_PA	56.02
624	Opata_2020399_PstIMspI_PA	56.02
625	Opata_2133425_PstIMspI_PA	56.02
626	Opata_2137384_PstIMspI_PA	56.02
627	Opata_2149307_PstIMspI_PA	56.02
628	Opata_2201155_PstIMspI_PA	56.02
629	Opata_220989_PstIMspI_PA	56.02
630	Opata_2231248_PstIMspI_PA	56.02
631	Opata_2242043_PstIMspI_PA	56.02
632	Opata_224877_PstIMspI_PA	56.02
633	Opata_2299915_PstIMspI_PA	56.02
634	Opata_2332653_PstIMspI_PA	56.02
635	Opata_2400736_PstIMspI_PA	56.02
636	Opata_2407892_PstIMspI_PA	56.02
637	Opata_245837_PstIMspI_PA	56.02
638	Opata_2476422_PstIMspI_PA	56.02
639	Opata_2632005_PstIMspI_PA	56.02
640	Opata_2669415_PstIMspI_PA	56.02
641	Opata_2688937_PstIMspI_PA	56.02
642	Opata_2766021_PstIMspI_PA	56.02
643	Opata_3010152_PstIMspI_PA	56.02
644	Opata_339370_PstIMspI_PA	56.02
645	Opata_3407282_PstIMspI_PA	56.02
646	Opata_3579147_PstIMspI_PA	56.02
647	Opata_3648822_PstIMspI_PA	56.02
648	Opata_378274_PstIMspI_PA	56.02
649	Opata_3838599_PstIMspI_PA	56.02
650	Opata_3946141_PstIMspI_PA	56.02
651	Opata_395914_PstIMspI_PA	56.02
652	Opata_405939_PstIMspI_PA	56.02
653	Opata_4150426_PstIMspI_PA	56.02
654	Opata_4199951_PstIMspI_PA	56.02
655	Opata_4206327_PstIMspI_PA	56.02
656	Opata_435959_PstIMspI_PA	56.02
657	Opata_824996_PstIMspI_PA	56.02
658	Opata_827904_PstIMspI_PA	56.02
659	Opata_839815_PstIMspI_PA	56.02
660	Opata_869940_PstIMspI_PA	56.02
661	Opata_892920_PstIMspI_PA	56.02
662	Opata_93625_PstIMspI_PA	56.02
663	M6_2097645_PstIMluI_PA	56.02
664	Opata_2212971_PstIMluI_PA	56.02
665	Opata_2271710_PstIMluI_PA	56.02
666	Opata_316501_PstIMluI_PA	56.02
667	Opata_570169_PstIMluI_PA	56.02
668	M6_101100_PstIMseI_PA	56.02
669	M6_1126316_PstIMseI_PA	56.02
670	M6_112890_PstIMseI_PA	56.02
671	M6_1129726_PstIMseI_PA	56.02
672	M6_1210507_PstIMseI_PA	56.02
673	M6_1219621_PstIMseI_PA	56.02
674	M6_1221506_PstIMseI_PA	56.02
675	M6_134374_PstIMseI_PA	56.02
676	M6_150884_PstIMseI_PA	56.02
677	M6_1656473_PstIMseI_PA	56.02
678	M6_204474_PstIMseI_PA	56.02
679	M6_2534689_PstIMseI_PA	56.02
680	M6_265247_PstIMseI_PA	56.02
681	M6_33017_PstIMseI_PA	56.02
682	M6_390975_PstIMseI_PA	56.02
683	M6_4232660_PstIMseI_PA	56.02
684	M6_552243_PstIMseI_PA	56.02
685	M6_840300_PstIMseI_PA	56.02
686	M6_937684_PstIMseI_PA	56.02
687	Opata_1037028_PstIMseI_PA	56.02
688	Opata_1046704_PstIMseI_PA	56.02
689	Opata_1055813_PstIMseI_PA	56.02
690	Opata_1072143_PstIMseI_PA	56.02
691	Opata_107833_PstIMseI_PA	56.02
692	Opata_1105808_PstIMseI_PA	56.02
693	Opata_1117100_PstIMseI_PA	56.02
694	Opata_118663_PstIMseI_PA	56.02
695	Opata_1298998_PstIMseI_PA	56.02
696	Opata_134755_PstIMseI_PA	56.02
697	Opata_1359415_PstIMseI_PA	56.02
698	Opata_138593_PstIMseI_PA	56.02
699	Opata_1459251_PstIMseI_PA	56.02
700	Opata_1476992_PstIMseI_PA	56.02
701	Opata_1527715_PstIMseI_PA	56.02
702	Opata_1544864_PstIMseI_PA	56.02
703	Opata_164654_PstIMseI_PA	56.02
704	Opata_17963_PstIMseI_PA	56.02
705	Opata_1828239_PstIMseI_PA	56.02
706	Opata_19707_PstIMseI_PA	56.02
707	Opata_2265931_PstIMseI_PA	56.02
708	Opata_228081_PstIMseI_PA	56.02
709	Opata_245315_PstIMseI_PA	56.02
710	Opata_264000_PstIMseI_PA	56.02
711	Opata_265251_PstIMseI_PA	56.02
712	Opata_2799771_PstIMseI_PA	56.02
713	Opata_28252_PstIMseI_PA	56.02
714	Opata_2994583_PstIMseI_PA	56.02
715	Opata_3280255_PstIMseI_PA	56.02
716	Opata_3344255_PstIMseI_PA	56.02
717	Opata_34445_PstIMseI_PA	56.02
718	Opata_3646757_PstIMseI_PA	56.02
719	Opata_3654694_PstIMseI_PA	56.02
720	Opata_4014902_PstIMseI_PA	56.02
721	Opata_500579_PstIMseI_PA	56.02
722	Opata_52754_PstIMseI_PA	56.02
723	Opata_53038_PstIMseI_PA	56.02
724	Opata_548010_PstIMseI_PA	56.02
725	Opata_57999_PstIMseI_PA	56.02
726	Opata_592804_PstIMseI_PA	56.02
727	Opata_60458_PstIMseI_PA	56.02
728	Opata_648939_PstIMseI_PA	56.02
729	Opata_664853_PstIMseI_PA	56.02
730	Opata_689479_PstIMseI_PA	56.02
731	Opata_75599_PstIMseI_PA	56.02
732	Opata_830160_PstIMseI_PA	56.02
733	Opata_885268_PstIMseI_PA	56.02
734	M6_1031566_PstIMspI_PA	56.02
735	M6_154629_PstIMspI_PA	56.02
736	M6_1646992_PstIMspI_PA	56.02
737	M6_167299_PstIMspI_PA	56.02
738	M6_1821126_PstIMspI_PA	56.02
739	M6_2968593_PstIMspI_PA	56.02
740	M6_3151875_PstIMspI_PA	56.02
741	M6_3466077_PstIMspI_PA	56.02
742	M6_349043_PstIMspI_PA	56.02
743	M6_481201_PstIMspI_PA	56.02
744	M6_509391_PstIMspI_PA	56.02
745	M6_71782_PstIMspI_PA	56.02
746	M6_997778_PstIMspI_PA	56.02
747	Opata_1030209_PstIMspI_PA	56.02
748	Opata_1175483_PstIMspI_PA	56.02
749	Opata_130845_PstIMspI_PA	56.02
750	Opata_1478259_PstIMspI_PA	56.02
751	Opata_1679793_PstIMspI_PA	56.02
752	Opata_1732948_PstIMspI_PA	56.02
753	Opata_1775411_PstIMspI_PA	56.02
754	Opata_1790978_PstIMspI_PA	56.02
755	Opata_187613_PstIMspI_PA	56.02
756	Opata_1899600_PstIMspI_PA	56.02
757	Opata_1927058_PstIMspI_PA	56.02
758	Opata_2004805_PstIMspI_PA	56.02
759	Opata_2031452_PstIMspI_PA	56.02
760	Opata_2034225_PstIMspI_PA	56.02
761	Opata_2075357_PstIMspI_PA	56.02
762	Opata_2132095_PstIMspI_PA	56.02
763	Opata_2346828_PstIMspI_PA	56.02
764	Opata_2370726_PstIMspI_PA	56.02
765	Opata_241168_PstIMspI_PA	56.02
766	Opata_2413923_PstIMspI_PA	56.02
767	Opata_2463090_PstIMspI_PA	56.02
768	Opata_2467968_PstIMspI_PA	56.02
769	Opata_2480553_PstIMspI_PA	56.02
770	Opata_2482721_PstIMspI_PA	56.02
771	Opata_2497843_PstIMspI_PA	56.02
772	Opata_258935_PstIMspI_PA	56.02
773	Opata_2684975_PstIMspI_PA	56.02
774	Opata_2724753_PstIMspI_PA	56.02
775	Opata_2734974_PstIMspI_PA	56.02
776	Opata_2759576_PstIMspI_PA	56.02
777	Opata_2823330_PstIMspI_PA	56.02
778	Opata_2904210_PstIMspI_PA	56.02
779	Opata_2919419_PstIMspI_PA	56.02
780	Opata_2978954_PstIMspI_PA	56.02
781	Opata_3028493_PstIMspI_PA	56.02
782	Opata_3166971_PstIMspI_PA	56.02
783	Opata_3230129_PstIMspI_PA	56.02
784	Opata_3305005_PstIMspI_PA	56.02
785	Opata_3380010_PstIMspI_PA	56.02
786	Opata_338665_PstIMspI_PA	56.02
787	Opata_3407361_PstIMspI_PA	56.02
788	Opata_347096_PstIMspI_PA	56.02
789	Opata_3482750_PstIMspI_PA	56.02
790	Opata_3538915_PstIMspI_PA	56.02
791	Opata_3595517_PstIMspI_PA	56.02
792	Opata_3627397_PstIMspI_PA	56.02
793	Opata_3672523_PstIMspI_PA	56.02
794	Opata_37369_PstIMspI_PA	56.02
795	Opata_3752959_PstIMspI_PA	56.02
796	Opata_378088_PstIMspI_PA	56.02
797	Opata_3804427_PstIMspI_PA	56.02
798	Opata_3822871_PstIMspI_PA	56.02
799	Opata_382552_PstIMspI_PA	56.02
800	Opata_3839792_PstIMspI_PA	56.02
801	Opata_3866714_PstIMspI_PA	56.02
802	Opata_3890687_PstIMspI_PA	56.02
803	Opata_3890689_PstIMspI_PA	56.02
804	Opata_3894697_PstIMspI_PA	56.02
805	Opata_3928896_PstIMspI_PA	56.02
806	Opata_4027897_PstIMspI_PA	56.02
807	Opata_4169972_PstIMspI_PA	56.02
808	Opata_4180269_PstIMspI_PA	56.02
809	Opata_4189681_PstIMspI_PA	56.02
810	Opata_4206825_PstIMspI_PA	56.02
811	Opata_439585_PstIMspI_PA	56.02
812	Opata_446492_PstIMspI_PA	56.02
813	Opata_474228_PstIMspI_PA	56.02
814	Opata_512956_PstIMspI_PA	56.02
815	Opata_528704_PstIMspI_PA	56.02
816	Opata_543689_PstIMspI_PA	56.02
817	Opata_547316_PstIMspI_PA	56.02
818	Opata_627413_PstIMspI_PA	56.02
819	Opata_723637_PstIMspI_PA	56.02
820	Opata_743922_PstIMspI_PA	56.02
821	Opata_752061_PstIMspI_PA	56.02
822	Opata_919124_PstIMspI_PA	56.02
823	Opata_949440_PstIMspI_PA	56.02
824	Opata_952526_PstIMspI_PA	56.02
825	Opata_95515_PstIMspI_PA	56.02
826	Opata_439292_7_PstIMspI_SNP	56.02
827	M6_1359025_PstIMseI_PA	56.02
828	M6_165717_PstIMseI_PA	56.02
829	M6_292428_PstIMseI_PA	56.02
830	M6_3105774_PstIMseI_PA	56.02
831	M6_3598120_PstIMseI_PA	56.02
832	M6_4160892_PstIMseI_PA	56.02
833	M6_488762_PstIMseI_PA	56.02
834	M6_593836_PstIMseI_PA	56.02
835	M6_738630_PstIMseI_PA	56.02
836	M6_864439_PstIMseI_PA	56.02
837	M6_950037_PstIMseI_PA	56.02
838	M6_1163484_PstIMspI_PA	56.02
839	M6_1487912_PstIMspI_PA	56.02
840	M6_1576772_PstIMspI_PA	56.02
841	M6_2131945_PstIMspI_PA	56.02
842	M6_2279031_PstIMspI_PA	56.02
843	M6_2358014_PstIMspI_PA	56.02
844	M6_2882841_PstIMspI_PA	56.02
845	M6_2915924_PstIMspI_PA	56.02
846	M6_341118_PstIMspI_PA	56.02
847	M6_3601647_PstIMspI_PA	56.02
848	M6_48386_PstIMspI_PA	56.02
849	M6_877792_PstIMspI_PA	56.02
850	M6_920237_PstIMspI_PA	56.02
851	M6_953071_PstIMspI_PA	56.02
852	Opata_1502604_PstIMspI_PA	56.02
853	Opata_1799162_PstIMspI_PA	56.02
854	Opata_2576987_PstIMspI_PA	56.02
855	Opata_3455109_PstIMspI_PA	56.02
856	M6_142377_PstIMseI_PA	56.02
857	M6_1465572_PstIMseI_PA	56.02
858	M6_1738562_PstIMseI_PA	56.02
859	M6_282016_PstIMseI_PA	56.02
860	M6_424000_PstIMseI_PA	56.02
861	M6_475967_PstIMseI_PA	56.02
862	M6_1542592_PstIMspI_PA	56.02
863	M6_25615_PstIMspI_PA	56.02
864	M6_3006479_PstIMspI_PA	56.02
865	M6_3250109_PstIMspI_PA	56.02
866	M6_1382928_PstIMseI_PA	56.02
867	M6_30564_PstIMseI_PA	56.02
868	M6_481962_PstIMseI_PA	56.02
869	Opata_1019473_PstIMseI_PA	56.02
870	M6_1494457_PstIMspI_PA	56.02
871	M6_2030775_PstIMspI_PA	56.02
872	M6_2259352_PstIMspI_PA	56.02
873	M6_3099137_PstIMspI_PA	56.02
874	M6_579911_PstIMspI_PA	56.02
875	Opata_1892542_PstIMspI_PA	56.02
876	M6_126758_PstIMluI_PA	56.02
877	Opata_303812_PstIMluI_PA	56.02
878	M6_1177430_PstIMseI_PA	56.02
879	M6_144845_PstIMseI_PA	56.02
880	M6_148869_PstIMseI_PA	56.02
881	M6_1514654_PstIMseI_PA	56.02
882	M6_166771_PstIMseI_PA	56.02
883	M6_170819_PstIMseI_PA	56.02
884	M6_2317523_PstIMseI_PA	56.02
885	M6_240709_PstIMseI_PA	56.02
886	M6_274310_PstIMseI_PA	56.02
887	M6_3818535_PstIMseI_PA	56.02
888	M6_392120_PstIMseI_PA	56.02
889	M6_460765_PstIMseI_PA	56.02
890	M6_580542_PstIMseI_PA	56.02
891	M6_602878_PstIMseI_PA	56.02
892	M6_734967_PstIMseI_PA	56.02
893	M6_827994_PstIMseI_PA	56.02
894	M6_897426_PstIMseI_PA	56.02
895	M6_90350_PstIMseI_PA	56.02
896	Opata_10993_PstIMseI_PA	56.02
897	Opata_1132319_PstIMseI_PA	56.02
898	Opata_1167476_PstIMseI_PA	56.02
899	Opata_117083_PstIMseI_PA	56.02
900	Opata_1248371_PstIMseI_PA	56.02
901	Opata_1248860_PstIMseI_PA	56.02
902	Opata_1277777_PstIMseI_PA	56.02
903	Opata_1298203_PstIMseI_PA	56.02
904	Opata_149339_PstIMseI_PA	56.02
905	Opata_1721522_PstIMseI_PA	56.02
906	Opata_1948498_PstIMseI_PA	56.02
907	Opata_2264470_PstIMseI_PA	56.02
908	Opata_240049_PstIMseI_PA	56.02
909	Opata_259487_PstIMseI_PA	56.02
910	Opata_2626318_PstIMseI_PA	56.02
911	Opata_302252_PstIMseI_PA	56.02
912	Opata_318696_PstIMseI_PA	56.02
913	Opata_3303721_PstIMseI_PA	56.02
914	Opata_384096_PstIMseI_PA	56.02
915	Opata_4128628_PstIMseI_PA	56.02
916	Opata_462754_PstIMseI_PA	56.02
917	Opata_538169_PstIMseI_PA	56.02
918	Opata_786572_PstIMseI_PA	56.02
919	Opata_812055_PstIMseI_PA	56.02
920	Opata_969324_PstIMseI_PA	56.02
921	M6_2040276_PstIMspI_PA	56.02
922	M6_2486818_PstIMspI_PA	56.02
923	M6_3198026_PstIMspI_PA	56.02
924	M6_554312_PstIMspI_PA	56.02
925	Opata_178125_PstIMspI_PA	56.02
926	Opata_1965095_PstIMspI_PA	56.02
927	Opata_2258677_PstIMspI_PA	56.02
928	Opata_2280675_PstIMspI_PA	56.02
929	Opata_2290403_PstIMspI_PA	56.02
930	Opata_2347875_PstIMspI_PA	56.02
931	Opata_2383231_PstIMspI_PA	56.02
932	Opata_2627644_PstIMspI_PA	56.02
933	Opata_276000_PstIMspI_PA	56.02
934	Opata_3533717_PstIMspI_PA	56.02
935	Opata_3729486_PstIMspI_PA	56.02
936	Opata_429041_PstIMspI_PA	56.02
937	Opata_559355_PstIMspI_PA	56.02
938	Opata_577356_PstIMspI_PA	56.02
939	Opata_829190_PstIMspI_PA	56.02
940	M6_361661_PstIMseI_PA	56.02
941	Opata_492994_PstIMseI_PA	56.02
942	Opata_1865953_PstIMspI_PA	56.02
943	Opata_405977_PstIMspI_PA	56.02
944	Opata_478617_PstIMspI_PA	56.02
945	Opata_1784000_PstIMseI_PA	56.02
946	Opata_207093_PstIMseI_PA	56.02
947	Opata_2699852_PstIMseI_PA	56.02
948	Opata_288493_PstIMseI_PA	56.02
949	Opata_2999044_PstIMseI_PA	56.02
950	Opata_305547_PstIMseI_PA	56.02
951	Opata_316668_PstIMseI_PA	56.02
952	Opata_407319_PstIMseI_PA	56.02
953	Opata_490165_PstIMseI_PA	56.02
954	Opata_496191_PstIMseI_PA	56.02
955	Opata_64420_PstIMseI_PA	56.02
956	Opata_948246_PstIMseI_PA	56.02
957	Opata_2994291_PstIMspI_PA	56.02
958	Opata_3511746_PstIMspI_PA	56.02
959	Opata_418548_PstIMspI_PA	56.02
960	Opata_895362_PstIMspI_PA	56.02
961	Opata_3946510_PstIMseI_PA	56.02
962	Opata_482148_PstIMseI_PA	56.02
963	Opata_93387_PstIMseI_PA	56.02
964	Opata_1505371_PstIMspI_PA	56.02
965	Opata_1666750_PstIMspI_PA	56.02
966	Opata_2559096_PstIMspI_PA	56.02
967	Opata_2625365_PstIMspI_PA	56.02
968	Opata_3078781_PstIMspI_PA	56.02
969	Opata_393865_PstIMspI_PA	56.02
970	Opata_1271367_PstIMseI_PA	56.02
971	Opata_4351657_PstIMseI_PA	56.02
972	Opata_1072667_PstIMspI_PA	56.02
973	Opata_2346132_PstIMspI_PA	56.02
974	Opata_347432_PstIMspI_PA	56.02
975	Opata_3125977_PstIMspI_PA	56.02
976	Opata_725675_PstIMseI_PA	56.02
977	Opata_1341763_PstIMseI_PA	56.02
978	Opata_1190171_PstIMseI_PA	56.02
979	Opata_1224200_PstIMseI_PA	56.02
980	M6_2693349_PstIMluI_PA	56.02
981	M6_400635_PstIMluI_PA	56.02
982	Opata_2775003_PstIMluI_PA	56.02
983	M6_2019469_PstIMseI_PA	56.02
984	M6_31483_PstIMseI_PA	56.02
985	M6_3732487_PstIMseI_PA	56.02
986	M6_674589_PstIMseI_PA	56.02
987	M6_722729_PstIMseI_PA	56.02
988	Opata_137563_PstIMseI_PA	56.02
989	Opata_1432438_PstIMseI_PA	56.02
990	Opata_1660171_PstIMseI_PA	56.02
991	Opata_2967856_PstIMseI_PA	56.02
992	Opata_358305_PstIMseI_PA	56.02
993	Opata_4054775_PstIMseI_PA	56.02
994	Opata_495853_PstIMseI_PA	56.02
995	Opata_6415_PstIMseI_PA	56.02
996	Opata_85555_PstIMseI_PA	56.02
997	Opata_976272_PstIMseI_PA	56.02
998	M6_1442425_PstIMspI_PA	56.02
999	M6_2095337_PstIMspI_PA	56.02
1000	M6_2611799_PstIMspI_PA	56.02
1001	M6_36280_PstIMspI_PA	56.02
1002	Opata_1192921_PstIMspI_PA	56.02
1003	Opata_128782_PstIMspI_PA	56.02
1004	Opata_1534858_PstIMspI_PA	56.02
1005	Opata_2051564_PstIMspI_PA	56.02
1006	Opata_2154462_PstIMspI_PA	56.02
1007	Opata_2323846_PstIMspI_PA	56.02
1008	Opata_2591614_PstIMspI_PA	56.02
1009	Opata_273067_PstIMspI_PA	56.02
1010	Opata_2731595_PstIMspI_PA	56.02
1011	Opata_3053240_PstIMspI_PA	56.02
1012	Opata_3109984_PstIMspI_PA	56.02
1013	Opata_35852_PstIMspI_PA	56.02
1014	Opata_3756716_PstIMspI_PA	56.02
1015	Opata_445406_PstIMspI_PA	56.02
1016	Opata_820105_PstIMspI_PA	56.02
1017	Opata_867629_PstIMspI_PA	56.02
1018	Opata_896421_PstIMspI_PA	56.02
1019	Opata_91025_PstIMspI_PA	56.02
1020	Opata_928459_PstIMspI_PA	56.02
1021	Opata_1364895_39_PstIMluI_SNP	56.02
1022	Opata_1364895_45_PstIMluI_SNP	56.02
1023	Opata_1364895_85_PstIMluI_SNP	56.02
1024	Opata_1012371_13_PstIMseI_SNP	56.02
1025	Opata_1012371_14_PstIMseI_SNP	56.02
1026	Opata_1012371_78_PstIMseI_SNP	56.02
1027	Opata_108355_51_PstIMseI_SNP	56.02
1028	Opata_1156783_52_PstIMseI_SNP	56.02
1029	Opata_1377545_48_PstIMseI_SNP	56.02
1030	Opata_17594_19_PstIMseI_SNP	56.02
1031	Opata_1821637_56_PstIMseI_SNP	56.02
1032	Opata_196258_14_PstIMseI_SNP	56.02
1033	Opata_3011759_61_PstIMseI_SNP	56.02
1034	Opata_31559_83_PstIMseI_SNP	56.02
1035	Opata_361351_21_PstIMseI_SNP	56.02
1036	Opata_361351_72_PstIMseI_SNP	56.02
1037	Opata_37677_82_PstIMseI_SNP	56.02
1038	Opata_415178_19_PstIMseI_SNP	56.02
1039	Opata_415178_1_PstIMseI_SNP	56.02
1040	Opata_502586_75_PstIMseI_SNP	56.02
1041	Opata_553034_41_PstIMseI_SNP	56.02
1042	Opata_635736_65_PstIMseI_SNP	56.02
1043	Opata_635736_7_PstIMseI_SNP	56.02
1044	Opata_708919_26_PstIMseI_SNP	56.02
1045	Opata_708919_60_PstIMseI_SNP	56.02
1046	Opata_71429_35_PstIMseI_SNP	56.02
1047	Opata_71429_36_PstIMseI_SNP	56.02
1048	Opata_836417_79_PstIMseI_SNP	56.02
1049	Opata_836417_8_PstIMseI_SNP	56.02
1050	Opata_957294_38_PstIMseI_SNP	56.02
1051	Opata_1622832_19_PstIMspI_SNP	56.02
1052	Opata_1640717_54_PstIMspI_SNP	56.02
1053	Opata_165371_39_PstIMspI_SNP	56.02
1054	Opata_165371_45_PstIMspI_SNP	56.02
1055	Opata_1805545_14_PstIMspI_SNP	56.02
1056	Opata_1892940_11_PstIMspI_SNP	56.02
1057	Opata_1892940_6_PstIMspI_SNP	56.02
1058	Opata_1910084_14_PstIMspI_SNP	56.02
1059	Opata_1910084_42_PstIMspI_SNP	56.02
1060	Opata_1910084_75_PstIMspI_SNP	56.02
1061	Opata_1946845_57_PstIMspI_SNP	56.02
1062	Opata_2240500_30_PstIMspI_SNP	56.02
1063	Opata_2297750_35_PstIMspI_SNP	56.02
1064	Opata_2360006_41_PstIMspI_SNP	56.02
1065	Opata_2360006_51_PstIMspI_SNP	56.02
1066	Opata_2422588_66_PstIMspI_SNP	56.02
1067	Opata_2431661_68_PstIMspI_SNP	56.02
1068	Opata_2774600_1_PstIMspI_SNP	56.02
1069	Opata_2774600_28_PstIMspI_SNP	56.02
1070	Opata_2774600_40_PstIMspI_SNP	56.02
1071	Opata_2817083_42_PstIMspI_SNP	56.02
1072	Opata_2960582_10_PstIMspI_SNP	56.02
1073	Opata_3061335_87_PstIMspI_SNP	56.02
1074	Opata_3147987_22_PstIMspI_SNP	56.02
1075	Opata_3147987_70_PstIMspI_SNP	56.02
1076	Opata_3233021_78_PstIMspI_SNP	56.02
1077	Opata_3286486_53_PstIMspI_SNP	56.02
1078	Opata_3450704_2_PstIMspI_SNP	56.02
1079	Opata_3967158_68_PstIMspI_SNP	56.02
1080	Opata_4039206_47_PstIMspI_SNP	56.02
1081	Opata_477675_15_PstIMspI_SNP	56.02
1082	Opata_505372_2_PstIMspI_SNP	56.02
1083	M6_241828_PstIMseI_PA	56.02
1084	M6_250216_PstIMseI_PA	56.02
1085	M6_355260_PstIMseI_PA	56.02
1086	M6_89956_PstIMseI_PA	56.02
1087	Opata_2404519_PstIMseI_PA	56.02
1088	M6_535531_PstIMspI_PA	56.02
1089	M6_673624_PstIMspI_PA	56.02
1090	M6_821999_PstIMspI_PA	56.02
1091	Opata_25431_PstIMspI_PA	56.02
1092	Opata_2983568_PstIMspI_PA	56.02
1093	Opata_3262971_PstIMspI_PA	56.02
1094	Opata_1203617_PstIMluI_PA	56.02
1095	Opata_1509566_PstIMluI_PA	56.02
1096	M6_3772265_PstIMseI_PA	56.02
1097	Opata_1176412_PstIMseI_PA	56.02
1098	Opata_2895662_PstIMseI_PA	56.02
1099	Opata_706211_PstIMseI_PA	56.02
1100	Opata_978825_PstIMseI_PA	56.02
1101	M6_1335886_PstIMspI_PA	56.02
1102	M6_1675085_PstIMspI_PA	56.02
1103	M6_1907398_PstIMspI_PA	56.02
1104	M6_2348976_PstIMspI_PA	56.02
1105	M6_527840_PstIMspI_PA	56.02
1106	M6_907978_PstIMspI_PA	56.02
1107	Opata_1258084_PstIMspI_PA	56.02
1108	Opata_2632295_PstIMspI_PA	56.02
1109	Opata_2869672_PstIMspI_PA	56.02
1110	Opata_3019534_PstIMspI_PA	56.02
1111	Opata_3071416_PstIMspI_PA	56.02
1112	Opata_3691660_PstIMspI_PA	56.02
1113	Opata_843831_PstIMspI_PA	56.02
1114	Opata_573552_PstIMluI_PA	56.02
1115	M6_220098_PstIMseI_PA	56.02
1116	M6_2543081_PstIMseI_PA	56.02
1117	M6_2695180_PstIMseI_PA	56.02
1118	M6_4193581_PstIMseI_PA	56.02
1119	M6_478712_PstIMseI_PA	56.02
1120	M6_746307_PstIMseI_PA	56.02
1121	M6_772871_PstIMseI_PA	56.02
1122	Opata_1229733_PstIMseI_PA	56.02
1123	M6_1709056_PstIMspI_PA	56.02
1124	M6_2056704_PstIMspI_PA	56.02
1125	M6_2093620_PstIMspI_PA	56.02
1126	M6_2452690_PstIMspI_PA	56.02
1127	M6_2864085_PstIMspI_PA	56.02
1128	M6_853091_PstIMspI_PA	56.02
1129	M6_870552_PstIMspI_PA	56.02
1130	Opata_1637733_PstIMspI_PA	56.02
1131	Opata_2848540_PstIMspI_PA	56.02
1132	Opata_455955_PstIMspI_PA	56.02
1133	Opata_141610_PstIMluI_PA	56.02
1134	Opata_1752495_PstIMluI_PA	56.02
1135	Opata_2364961_PstIMluI_PA	56.02
1136	Opata_2564525_PstIMluI_PA	56.02
1137	Opata_2796036_PstIMluI_PA	56.02
1138	Opata_798509_PstIMluI_PA	56.02
1139	M6_106611_PstIMseI_PA	56.02
1140	M6_1220462_PstIMseI_PA	56.02
1141	M6_225414_PstIMseI_PA	56.02
1142	M6_51657_PstIMseI_PA	56.02
1143	Opata_1278764_PstIMseI_PA	56.02
1144	Opata_1398579_PstIMseI_PA	56.02
1145	Opata_215466_PstIMseI_PA	56.02
1146	Opata_277950_PstIMseI_PA	56.02
1147	Opata_412907_PstIMseI_PA	56.02
1148	M6_1113011_PstIMspI_PA	56.02
1149	M6_2235607_PstIMspI_PA	56.02
1150	M6_386772_PstIMspI_PA	56.02
1151	M6_486639_PstIMspI_PA	56.02
1152	Opata_1168437_PstIMspI_PA	56.02
1153	Opata_1303759_PstIMspI_PA	56.02
1154	Opata_1361720_PstIMspI_PA	56.02
1155	Opata_1612471_PstIMspI_PA	56.02
1156	Opata_1627440_PstIMspI_PA	56.02
1157	Opata_1957381_PstIMspI_PA	56.02
1158	Opata_210946_PstIMspI_PA	56.02
1159	Opata_2154080_PstIMspI_PA	56.02
1160	Opata_2285737_PstIMspI_PA	56.02
1161	Opata_2309803_PstIMspI_PA	56.02
1162	Opata_2402018_PstIMspI_PA	56.02
1163	Opata_248915_PstIMspI_PA	56.02
1164	Opata_2548359_PstIMspI_PA	56.02
1165	Opata_2564364_PstIMspI_PA	56.02
1166	Opata_2875221_PstIMspI_PA	56.02
1167	Opata_2895061_PstIMspI_PA	56.02
1168	Opata_3038219_PstIMspI_PA	56.02
1169	Opata_324793_PstIMspI_PA	56.02
1170	Opata_3474603_PstIMspI_PA	56.02
1171	Opata_3491148_PstIMspI_PA	56.02
1172	Opata_3738181_PstIMspI_PA	56.02
1173	Opata_3760158_PstIMspI_PA	56.02
1174	Opata_3851254_PstIMspI_PA	56.02
1175	Opata_3951935_PstIMspI_PA	56.02
1176	Opata_4070520_PstIMspI_PA	56.02
1177	Opata_439417_PstIMspI_PA	56.02
1178	Opata_577888_PstIMspI_PA	56.02
1179	Opata_1150101_44_PstIMspI_SNP	56.02
1180	M6_146270_PstIMseI_PA	56.02
1181	M6_28506_PstIMseI_PA	56.02
1182	M6_28617_PstIMseI_PA	56.02
1183	M6_480149_PstIMseI_PA	56.02
1184	M6_736203_PstIMseI_PA	56.02
1185	Opata_1126623_PstIMseI_PA	56.02
1186	Opata_1198755_PstIMseI_PA	56.02
1187	Opata_125409_PstIMseI_PA	56.02
1188	Opata_1305769_PstIMseI_PA	56.02
1189	Opata_1643918_PstIMseI_PA	56.02
1190	Opata_176923_PstIMseI_PA	56.02
1191	Opata_2339753_PstIMseI_PA	56.02
1192	Opata_244725_PstIMseI_PA	56.02
1193	Opata_25114_PstIMseI_PA	56.02
1194	Opata_3393448_PstIMseI_PA	56.02
1195	Opata_343617_PstIMseI_PA	56.02
1196	Opata_3645216_PstIMseI_PA	56.02
1197	Opata_4132971_PstIMseI_PA	56.02
1198	Opata_52347_PstIMseI_PA	56.02
1199	Opata_551246_PstIMseI_PA	56.02
1200	Opata_642616_PstIMseI_PA	56.02
1201	Opata_70184_PstIMseI_PA	56.02
1202	M6_1097923_PstIMspI_PA	56.02
1203	M6_1107746_PstIMspI_PA	56.02
1204	M6_136688_PstIMspI_PA	56.02
1205	M6_1708918_PstIMspI_PA	56.02
1206	M6_206861_PstIMspI_PA	56.02
1207	M6_3316867_PstIMspI_PA	56.02
1208	M6_414315_PstIMspI_PA	56.02
1209	M6_454538_PstIMspI_PA	56.02
1210	Opata_1013834_PstIMspI_PA	56.02
1211	Opata_1457222_PstIMspI_PA	56.02
1212	Opata_1587412_PstIMspI_PA	56.02
1213	Opata_1615930_PstIMspI_PA	56.02
1214	Opata_1637663_PstIMspI_PA	56.02
1215	Opata_1752310_PstIMspI_PA	56.02
1216	Opata_1809452_PstIMspI_PA	56.02
1217	Opata_1861140_PstIMspI_PA	56.02
1218	Opata_2022563_PstIMspI_PA	56.02
1219	Opata_2039468_PstIMspI_PA	56.02
1220	Opata_2085802_PstIMspI_PA	56.02
1221	Opata_2667644_PstIMspI_PA	56.02
1222	Opata_3285868_PstIMspI_PA	56.02
1223	Opata_3403299_PstIMspI_PA	56.02
1224	Opata_3576789_PstIMspI_PA	56.02
1225	Opata_421405_PstIMspI_PA	56.02
1226	Opata_455069_PstIMspI_PA	56.02
1227	M6_1050929_PstIMseI_PA	56.02
1228	M6_2906862_PstIMseI_PA	56.02
1229	Opata_385793_PstIMseI_PA	56.02
1230	M6_502109_PstIMspI_PA	56.02
1231	M6_518736_PstIMspI_PA	56.02
1232	M6_850213_PstIMspI_PA	56.02
1233	Opata_3211363_PstIMspI_PA	56.02
1234	M6_120972_PstIMseI_PA	56.02
1235	M6_291368_PstIMseI_PA	56.02
1236	M6_1090792_PstIMseI_PA	56.02
1237	Opata_283482_PstIMseI_PA	56.02
1238	M6_1108938_PstIMspI_PA	56.02
1239	M6_1112298_PstIMspI_PA	56.02
1240	M6_532699_PstIMspI_PA	56.02
1241	Opata_2147315_PstIMspI_PA	56.02
1242	Opata_3147682_PstIMspI_PA	56.02
1243	Opata_1484901_PstIMluI_PA	56.02
1244	M6_1119957_PstIMseI_PA	56.02
1245	M6_435234_PstIMseI_PA	56.02
1246	M6_243412_PstIMspI_PA	56.02
1247	Opata_1592731_PstIMspI_PA	56.02
1248	Opata_26803_PstIMspI_PA	56.02
1249	Opata_1107365_PstIMluI_PA	56.02
1250	Opata_2202570_PstIMspI_PA	56.02
1251	Opata_390532_PstIMspI_PA	56.02
1252	Opata_472059_PstIMspI_PA	56.02
1253	Opata_1173324_PstIMspI_PA	56.02
1254	Opata_2662903_PstIMspI_PA	56.02
1255	Opata_40863_PstIMspI_PA	56.02
1256	Opata_314483_PstIMspI_PA	56.02
1257	Opata_2451845_PstIMspI_PA	56.02
1258	Opata_88791_PstIMluI_PA	56.02
1259	Opata_916937_PstIMluI_PA	56.02
1260	M6_1396347_PstIMseI_PA	56.02
1261	M6_1410510_PstIMseI_PA	56.02
1262	M6_226685_PstIMseI_PA	56.02
1263	M6_769961_PstIMseI_PA	56.02
1264	Opata_1145946_PstIMseI_PA	56.02
1265	Opata_237605_PstIMseI_PA	56.02
1266	Opata_720629_PstIMseI_PA	56.02
1267	Opata_802826_PstIMseI_PA	56.02
1268	M6_1677522_PstIMspI_PA	56.02
1269	M6_2920808_PstIMspI_PA	56.02
1270	M6_299017_PstIMspI_PA	56.02
1271	Opata_1016847_PstIMspI_PA	56.02
1272	Opata_3703722_PstIMspI_PA	56.02
1273	Opata_3732151_PstIMspI_PA	56.02
1274	Opata_3783748_PstIMspI_PA	56.02
1275	Opata_4144827_PstIMspI_PA	56.02
1276	Opata_50219_PstIMspI_PA	56.02
1277	Opata_75490_PstIMspI_PA	56.02
1278	Opata_10806_36_PstIMluI_SNP	56.02
1279	Opata_188211_57_PstIMseI_SNP	56.02
1280	Opata_28217_19_PstIMseI_SNP	56.02
1281	Opata_289523_19_PstIMseI_SNP	56.02
1282	Opata_441579_21_PstIMseI_SNP	56.02
1283	Opata_441579_43_PstIMseI_SNP	56.02
1284	Opata_441579_46_PstIMseI_SNP	56.02
1285	Opata_471136_87_PstIMseI_SNP	56.02
1286	Opata_65652_24_PstIMseI_SNP	56.02
1287	Opata_703747_20_PstIMseI_SNP	56.02
1288	Opata_726903_75_PstIMseI_SNP	56.02
1289	Opata_1057266_63_PstIMspI_SNP	56.02
1290	Opata_1160595_22_PstIMspI_SNP	56.02
1291	Opata_1580509_57_PstIMspI_SNP	56.02
1292	Opata_1646859_14_PstIMspI_SNP	56.02
1293	Opata_2185455_47_PstIMspI_SNP	56.02
1294	Opata_2562815_39_PstIMspI_SNP	56.02
1295	Opata_2751188_4_PstIMspI_SNP	56.02
1296	Opata_2880421_53_PstIMspI_SNP	56.02
1297	Opata_3326032_29_PstIMspI_SNP	56.02
1298	Opata_3503841_12_PstIMspI_SNP	56.02
1299	Opata_4225693_12_PstIMspI_SNP	56.02
1300	Opata_1724683_PstIMseI_PA	56.02
1301	Opata_2844076_PstIMseI_PA	56.02
1302	Opata_3628002_PstIMseI_PA	56.02
1303	M6_1047156_PstIMspI_PA	56.02
1304	M6_1585071_PstIMspI_PA	56.02
1305	M6_2810779_PstIMspI_PA	56.02
1306	M6_3178948_PstIMspI_PA	56.02
1307	M6_544432_PstIMspI_PA	56.02
1308	M6_727640_PstIMspI_PA	56.02
1309	M6_973707_PstIMspI_PA	56.02
1310	M6_999559_PstIMspI_PA	56.02
1311	Opata_1118381_PstIMspI_PA	56.02
1312	Opata_2926710_PstIMspI_PA	56.02
1313	Opata_1390263_49_PstIMspI_SNP	56.02
1314	Opata_1775878_80_PstIMspI_SNP	56.02
1315	Opata_2519431_87_PstIMspI_SNP	56.02
1316	Opata_2751327_49_PstIMspI_SNP	56.02
1317	Opata_3463782_83_PstIMspI_SNP	56.02
1318	Opata_4180145_57_PstIMspI_SNP	56.02
1319	Opata_726811_77_PstIMspI_SNP	56.02
1320	M6_1063242_PstIMseI_PA	56.02
1321	M6_1100277_PstIMseI_PA	56.02
1322	M6_1214685_PstIMseI_PA	56.02
1323	M6_153881_PstIMseI_PA	56.02
1324	M6_187463_PstIMseI_PA	56.02
1325	M6_197670_PstIMseI_PA	56.02
1326	M6_1992136_PstIMseI_PA	56.02
1327	M6_2626241_PstIMseI_PA	56.02
1328	M6_288845_PstIMseI_PA	56.02
1329	M6_313923_PstIMseI_PA	56.02
1330	M6_3210786_PstIMseI_PA	56.02
1331	M6_350838_PstIMseI_PA	56.02
1332	M6_360129_PstIMseI_PA	56.02
1333	M6_3788319_PstIMseI_PA	56.02
1334	M6_452626_PstIMseI_PA	56.02
1335	M6_514120_PstIMseI_PA	56.02
1336	M6_514936_PstIMseI_PA	56.02
1337	M6_75086_PstIMseI_PA	56.02
1338	M6_858863_PstIMseI_PA	56.02
1339	M6_866360_PstIMseI_PA	56.02
1340	Opata_1407176_PstIMseI_PA	56.02
1341	Opata_1450128_PstIMseI_PA	56.02
1342	Opata_2000404_PstIMseI_PA	56.02
1343	Opata_645137_PstIMseI_PA	56.02
1344	M6_1037878_PstIMspI_PA	56.02
1345	M6_1150479_PstIMspI_PA	56.02
1346	M6_1317370_PstIMspI_PA	56.02
1347	M6_1527996_PstIMspI_PA	56.02
1348	M6_1548188_PstIMspI_PA	56.02
1349	M6_1552958_PstIMspI_PA	56.02
1350	M6_1676591_PstIMspI_PA	56.02
1351	M6_1947932_PstIMspI_PA	56.02
1352	M6_2331216_PstIMspI_PA	56.02
1353	M6_2352862_PstIMspI_PA	56.02
1354	M6_2461428_PstIMspI_PA	56.02
1355	M6_3225238_PstIMspI_PA	56.02
1356	M6_332648_PstIMspI_PA	56.02
1357	M6_3410125_PstIMspI_PA	56.02
1358	M6_352678_PstIMspI_PA	56.02
1359	M6_407358_PstIMspI_PA	56.02
1360	M6_437990_PstIMspI_PA	56.02
1361	M6_446836_PstIMspI_PA	56.02
1362	M6_561538_PstIMspI_PA	56.02
1363	M6_576297_PstIMspI_PA	56.02
1364	M6_600325_PstIMspI_PA	56.02
1365	M6_603303_PstIMspI_PA	56.02
1366	M6_624818_PstIMspI_PA	56.02
1367	M6_630963_PstIMspI_PA	56.02
1368	M6_638472_PstIMspI_PA	56.02
1369	M6_656871_PstIMspI_PA	56.02
1370	M6_701094_PstIMspI_PA	56.02
1371	M6_765668_PstIMspI_PA	56.02
1372	M6_768326_PstIMspI_PA	56.02
1373	M6_778388_PstIMspI_PA	56.02
1374	M6_965093_PstIMspI_PA	56.02
1375	Opata_1353762_PstIMspI_PA	56.02
1376	Opata_21524_PstIMspI_PA	56.02
1377	Opata_3899463_14_PstIMseI_SNP	56.02
1378	Opata_2491273_39_PstIMspI_SNP	56.02
1379	Opata_3170026_11_PstIMspI_SNP	56.02
1380	Opata_3170026_55_PstIMspI_SNP	56.02
1381	Opata_3521048_56_PstIMspI_SNP	56.02
1382	Opata_384479_83_PstIMspI_SNP	56.02
1383	Opata_520777_78_PstIMspI_SNP	56.02
1384	Opata_1157073_PstIMluI_PA	56.02
1385	Opata_1264471_PstIMluI_PA	56.02
1386	Opata_1556421_PstIMluI_PA	56.02
1387	Opata_2266708_PstIMluI_PA	56.02
1388	Opata_281606_PstIMluI_PA	56.02
1389	Opata_319100_PstIMluI_PA	56.02
1390	M6_1272222_PstIMseI_PA	56.02
1391	M6_19541_PstIMseI_PA	56.02
1392	M6_208266_PstIMseI_PA	56.02
1393	M6_2138743_PstIMseI_PA	56.02
1394	M6_406113_PstIMseI_PA	56.02
1395	Opata_1148003_PstIMseI_PA	56.02
1396	Opata_1305816_PstIMseI_PA	56.02
1397	Opata_1561793_PstIMseI_PA	56.02
1398	Opata_1853167_PstIMseI_PA	56.02
1399	Opata_1886801_PstIMseI_PA	56.02
1400	Opata_192347_PstIMseI_PA	56.02
1401	Opata_2940271_PstIMseI_PA	56.02
1402	Opata_3102765_PstIMseI_PA	56.02
1403	Opata_431851_PstIMseI_PA	56.02
1404	Opata_540253_PstIMseI_PA	56.02
1405	Opata_776283_PstIMseI_PA	56.02
1406	Opata_885935_PstIMseI_PA	56.02
1407	M6_1016732_PstIMspI_PA	56.02
1408	M6_1092242_PstIMspI_PA	56.02
1409	M6_1392599_PstIMspI_PA	56.02
1410	M6_2683275_PstIMspI_PA	56.02
1411	M6_319396_PstIMspI_PA	56.02
1412	M6_338054_PstIMspI_PA	56.02
1413	M6_883436_PstIMspI_PA	56.02
1414	M6_949319_PstIMspI_PA	56.02
1415	Opata_140_PstIMspI_PA	56.02
1416	Opata_1474952_PstIMspI_PA	56.02
1417	Opata_1596235_PstIMspI_PA	56.02
1418	Opata_1622829_PstIMspI_PA	56.02
1419	Opata_163819_PstIMspI_PA	56.02
1420	Opata_1792683_PstIMspI_PA	56.02
1421	Opata_1848717_PstIMspI_PA	56.02
1422	Opata_215083_PstIMspI_PA	56.02
1423	Opata_3017420_PstIMspI_PA	56.02
1424	Opata_3472032_PstIMspI_PA	56.02
1425	Opata_3643740_PstIMspI_PA	56.02
1426	Opata_3758780_PstIMspI_PA	56.02
1427	Opata_3901904_PstIMspI_PA	56.02
1428	Opata_4098242_PstIMspI_PA	56.02
1429	Opata_4144934_PstIMspI_PA	56.02
1430	Opata_464754_PstIMspI_PA	56.02
1431	Opata_716951_PstIMspI_PA	56.02
1432	Opata_962600_PstIMspI_PA	56.02
1433	Opata_2633335_3_PstIMseI_SNP	56.02
1434	Opata_3211985_18_PstIMspI_SNP	56.02
1435	Opata_119156_PstIMluI_PA	56.02
1436	Opata_41922_PstIMluI_PA	56.02
1437	Opata_573996_PstIMluI_PA	56.02
1438	Opata_752894_PstIMluI_PA	56.02
1439	Opata_96949_PstIMluI_PA	56.02
1440	M6_11066_PstIMseI_PA	56.02
1441	M6_1167867_PstIMseI_PA	56.02
1442	M6_1232319_PstIMseI_PA	56.02
1443	M6_128625_PstIMseI_PA	56.02
1444	M6_1921767_PstIMseI_PA	56.02
1445	M6_259953_PstIMseI_PA	56.02
1446	M6_2705733_PstIMseI_PA	56.02
1447	M6_303118_PstIMseI_PA	56.02
1448	M6_35316_PstIMseI_PA	56.02
1449	M6_398494_PstIMseI_PA	56.02
1450	M6_425983_PstIMseI_PA	56.02
1451	M6_68692_PstIMseI_PA	56.02
1452	M6_788963_PstIMseI_PA	56.02
1453	M6_860342_PstIMseI_PA	56.02
1454	M6_86752_PstIMseI_PA	56.02
1455	Opata_1002386_PstIMseI_PA	56.02
1456	Opata_105855_PstIMseI_PA	56.02
1457	Opata_1072958_PstIMseI_PA	56.02
1458	Opata_1313606_PstIMseI_PA	56.02
1459	Opata_146480_PstIMseI_PA	56.02
1460	Opata_148544_PstIMseI_PA	56.02
1461	Opata_153537_PstIMseI_PA	56.02
1462	Opata_180410_PstIMseI_PA	56.02
1463	Opata_205454_PstIMseI_PA	56.02
1464	Opata_2068587_PstIMseI_PA	56.02
1465	Opata_218924_PstIMseI_PA	56.02
1466	Opata_219869_PstIMseI_PA	56.02
1467	Opata_2318029_PstIMseI_PA	56.02
1468	Opata_236482_PstIMseI_PA	56.02
1469	Opata_237383_PstIMseI_PA	56.02
1470	Opata_251192_PstIMseI_PA	56.02
1471	Opata_2526189_PstIMseI_PA	56.02
1472	Opata_265900_PstIMseI_PA	56.02
1473	Opata_275618_PstIMseI_PA	56.02
1474	Opata_29597_PstIMseI_PA	56.02
1475	Opata_299671_PstIMseI_PA	56.02
1476	Opata_303796_PstIMseI_PA	56.02
1477	Opata_304847_PstIMseI_PA	56.02
1478	Opata_332620_PstIMseI_PA	56.02
1479	Opata_345881_PstIMseI_PA	56.02
1480	Opata_3739754_PstIMseI_PA	56.02
1481	Opata_377801_PstIMseI_PA	56.02
1482	Opata_383716_PstIMseI_PA	56.02
1483	Opata_4067223_PstIMseI_PA	56.02
1484	Opata_447915_PstIMseI_PA	56.02
1485	Opata_487618_PstIMseI_PA	56.02
1486	Opata_526609_PstIMseI_PA	56.02
1487	Opata_54801_PstIMseI_PA	56.02
1488	Opata_558681_PstIMseI_PA	56.02
1489	Opata_623908_PstIMseI_PA	56.02
1490	Opata_66547_PstIMseI_PA	56.02
1491	Opata_706579_PstIMseI_PA	56.02
1492	Opata_748596_PstIMseI_PA	56.02
1493	Opata_892152_PstIMseI_PA	56.02
1494	Opata_92848_PstIMseI_PA	56.02
1495	Opata_937618_PstIMseI_PA	56.02
1496	Opata_960502_PstIMseI_PA	56.02
1497	M6_1168539_PstIMspI_PA	56.02
1498	M6_169849_PstIMspI_PA	56.02
1499	M6_3088754_PstIMspI_PA	56.02
1500	M6_3147358_PstIMspI_PA	56.02
1501	M6_3459370_PstIMspI_PA	56.02
1502	M6_355580_PstIMspI_PA	56.02
1503	M6_356920_PstIMspI_PA	56.02
1504	M6_528356_PstIMspI_PA	56.02
1505	M6_562982_PstIMspI_PA	56.02
1506	Opata_106985_PstIMspI_PA	56.02
1507	Opata_1356414_PstIMspI_PA	56.02
1508	Opata_1407499_PstIMspI_PA	56.02
1509	Opata_1697154_PstIMspI_PA	56.02
1510	Opata_1701144_PstIMspI_PA	56.02
1511	Opata_1734713_PstIMspI_PA	56.02
1512	Opata_174632_PstIMspI_PA	56.02
1513	Opata_185856_PstIMspI_PA	56.02
1514	Opata_1898058_PstIMspI_PA	56.02
1515	Opata_1978268_PstIMspI_PA	56.02
1516	Opata_2038738_PstIMspI_PA	56.02
1517	Opata_204908_PstIMspI_PA	56.02
1518	Opata_2183366_PstIMspI_PA	56.02
1519	Opata_2302586_PstIMspI_PA	56.02
1520	Opata_2440687_PstIMspI_PA	56.02
1521	Opata_2441842_PstIMspI_PA	56.02
1522	Opata_2458201_PstIMspI_PA	56.02
1523	Opata_3178705_PstIMspI_PA	56.02
1524	Opata_3364253_PstIMspI_PA	56.02
1525	Opata_3454327_PstIMspI_PA	56.02
1526	Opata_3784447_PstIMspI_PA	56.02
1527	Opata_4083825_PstIMspI_PA	56.02
1528	Opata_4105249_PstIMspI_PA	56.02
1529	Opata_4202506_PstIMspI_PA	56.02
1530	Opata_474683_PstIMspI_PA	56.02
1531	M6_1160120_PstIMseI_PA	56.02
1532	M6_130896_PstIMseI_PA	56.02
1533	M6_1405617_PstIMseI_PA	56.02
1534	M6_1479018_PstIMseI_PA	56.02
1535	M6_1688698_PstIMseI_PA	56.02
1536	M6_178312_PstIMseI_PA	56.02
1537	M6_2069144_PstIMseI_PA	56.02
1538	M6_243018_PstIMseI_PA	56.02
1539	M6_261478_PstIMseI_PA	56.02
1540	M6_278749_PstIMseI_PA	56.02
1541	M6_32565_PstIMseI_PA	56.02
1542	M6_33447_PstIMseI_PA	56.02
1543	M6_727781_PstIMseI_PA	56.02
1544	M6_736762_PstIMseI_PA	56.02
1545	M6_765997_PstIMseI_PA	56.02
1546	M6_778065_PstIMseI_PA	56.02
1547	M6_8543_PstIMseI_PA	56.02
1548	M6_868085_PstIMseI_PA	56.02
1549	M6_902937_PstIMseI_PA	56.02
1550	M6_916294_PstIMseI_PA	56.02
1551	M6_94937_PstIMseI_PA	56.02
1552	M6_992677_PstIMseI_PA	56.02
1553	M6_1373920_PstIMspI_PA	56.02
1554	M6_1615016_PstIMspI_PA	56.02
1555	M6_1875697_PstIMspI_PA	56.02
1556	M6_1885459_PstIMspI_PA	56.02
1557	M6_2048453_PstIMspI_PA	56.02
1558	M6_2138614_PstIMspI_PA	56.02
1559	M6_2185699_PstIMspI_PA	56.02
1560	M6_2301153_PstIMspI_PA	56.02
1561	M6_2444720_PstIMspI_PA	56.02
1562	M6_2661726_PstIMspI_PA	56.02
1563	M6_3287977_PstIMspI_PA	56.02
1564	M6_364316_PstIMspI_PA	56.02
1565	M6_381255_PstIMspI_PA	56.02
1566	M6_428785_PstIMspI_PA	56.02
1567	M6_466782_PstIMspI_PA	56.02
1568	M6_512152_PstIMspI_PA	56.02
1569	M6_598212_PstIMspI_PA	56.02
1570	M6_694829_PstIMspI_PA	56.02
1571	M6_785634_PstIMspI_PA	56.02
1572	M6_886704_PstIMspI_PA	56.02
1573	M6_923955_PstIMspI_PA	56.02
1574	M6_1092116_PstIMseI_PA	56.02
1575	M6_1272221_PstIMseI_PA	56.02
1576	M6_127971_PstIMseI_PA	56.02
1577	M6_145798_PstIMseI_PA	56.02
1578	M6_2903589_PstIMspI_PA	56.02
1579	M6_370168_PstIMspI_PA	56.02
1580	M6_811757_PstIMspI_PA	56.02
1581	M6_1220720_PstIMseI_PA	56.02
1582	M6_1349487_PstIMseI_PA	56.02
1583	M6_2234731_PstIMseI_PA	56.02
1584	M6_283496_PstIMseI_PA	56.02
1585	M6_377968_PstIMseI_PA	56.02
1586	Opata_3366705_PstIMseI_PA	56.02
1587	Opata_810814_PstIMseI_PA	56.02
1588	Opata_84135_PstIMseI_PA	56.02
1589	M6_1262250_PstIMspI_PA	56.02
1590	M6_1495056_PstIMspI_PA	56.02
1591	M6_1731018_PstIMspI_PA	56.02
1592	M6_1819027_PstIMspI_PA	56.02
1593	M6_1946351_PstIMspI_PA	56.02
1594	M6_358762_PstIMspI_PA	56.02
1595	M6_401134_PstIMspI_PA	56.02
1596	M6_406830_PstIMspI_PA	56.02
1597	M6_434394_PstIMspI_PA	56.02
1598	M6_699723_PstIMspI_PA	56.02
1599	M6_769073_PstIMspI_PA	56.02
1600	M6_807981_PstIMspI_PA	56.02
1601	M6_852724_PstIMspI_PA	56.02
1602	M6_970325_PstIMspI_PA	56.02
1603	Opata_645681_PstIMspI_PA	56.02
1604	Opata_1165592_PstIMluI_PA	56.02
1605	Opata_1690132_PstIMluI_PA	56.02
1606	Opata_1775423_PstIMluI_PA	56.02
1607	Opata_2416302_PstIMluI_PA	56.02
1608	Opata_2689072_PstIMluI_PA	56.02
1609	Opata_2847780_PstIMluI_PA	56.02
1610	Opata_941047_PstIMluI_PA	56.02
1611	M6_10757_PstIMseI_PA	56.02
1612	M6_1083627_PstIMseI_PA	56.02
1613	M6_115906_PstIMseI_PA	56.02
1614	M6_1305996_PstIMseI_PA	56.02
1615	M6_1369494_PstIMseI_PA	56.02
1616	M6_146856_PstIMseI_PA	56.02
1617	M6_1566297_PstIMseI_PA	56.02
1618	M6_21597_PstIMseI_PA	56.02
1619	M6_2327111_PstIMseI_PA	56.02
1620	M6_238921_PstIMseI_PA	56.02
1621	M6_2939080_PstIMseI_PA	56.02
1622	M6_397216_PstIMseI_PA	56.02
1623	M6_409210_PstIMseI_PA	56.02
1624	M6_43049_PstIMseI_PA	56.02
1625	M6_44614_PstIMseI_PA	56.02
1626	M6_638227_PstIMseI_PA	56.02
1627	M6_669393_PstIMseI_PA	56.02
1628	M6_735859_PstIMseI_PA	56.02
1629	M6_80346_PstIMseI_PA	56.02
1630	M6_816397_PstIMseI_PA	56.02
1631	M6_820873_PstIMseI_PA	56.02
1632	Opata_1129486_PstIMseI_PA	56.02
1633	Opata_120152_PstIMseI_PA	56.02
1634	Opata_1922184_PstIMseI_PA	56.02
1635	Opata_198241_PstIMseI_PA	56.02
1636	Opata_21318_PstIMseI_PA	56.02
1637	Opata_231893_PstIMseI_PA	56.02
1638	Opata_2321844_PstIMseI_PA	56.02
1639	Opata_2559420_PstIMseI_PA	56.02
1640	Opata_260511_PstIMseI_PA	56.02
1641	Opata_284534_PstIMseI_PA	56.02
1642	Opata_3310338_PstIMseI_PA	56.02
1643	Opata_364939_PstIMseI_PA	56.02
1644	Opata_38882_PstIMseI_PA	56.02
1645	Opata_4457235_PstIMseI_PA	56.02
1646	Opata_493351_PstIMseI_PA	56.02
1647	Opata_54759_PstIMseI_PA	56.02
1648	Opata_584402_PstIMseI_PA	56.02
1649	Opata_58709_PstIMseI_PA	56.02
1650	Opata_669199_PstIMseI_PA	56.02
1651	Opata_669873_PstIMseI_PA	56.02
1652	Opata_67917_PstIMseI_PA	56.02
1653	Opata_72480_PstIMseI_PA	56.02
1654	Opata_894875_PstIMseI_PA	56.02
1655	Opata_926093_PstIMseI_PA	56.02
1656	Opata_93622_PstIMseI_PA	56.02
1657	M6_1085463_PstIMspI_PA	56.02
1658	M6_1124736_PstIMspI_PA	56.02
1659	M6_338819_PstIMspI_PA	56.02
1660	M6_3554516_PstIMspI_PA	56.02
1661	M6_376976_PstIMspI_PA	56.02
1662	M6_421295_PstIMspI_PA	56.02
1663	M6_819854_PstIMspI_PA	56.02
1664	M6_870111_PstIMspI_PA	56.02
1665	Opata_132049_PstIMspI_PA	56.02
1666	Opata_1614347_PstIMspI_PA	56.02
1667	Opata_1667588_PstIMspI_PA	56.02
1668	Opata_1891411_PstIMspI_PA	56.02
1669	Opata_1957406_PstIMspI_PA	56.02
1670	Opata_199438_PstIMspI_PA	56.02
1671	Opata_314441_PstIMspI_PA	56.02
1672	Opata_329999_PstIMspI_PA	56.02
1673	Opata_3385533_PstIMspI_PA	56.02
1674	Opata_482713_PstIMspI_PA	56.02
1675	Opata_858163_PstIMspI_PA	56.02
1676	Opata_1825077_PstIMluI_PA	56.02
1677	Opata_2799267_PstIMluI_PA	56.02
1678	Opata_578005_PstIMluI_PA	56.02
1679	Opata_309966_PstIMseI_PA	56.02
1680	Opata_404629_PstIMseI_PA	56.02
1681	Opata_905664_PstIMseI_PA	56.02
1682	Opata_108972_PstIMspI_PA	56.02
1683	Opata_1383964_PstIMspI_PA	56.02
1684	Opata_1553030_PstIMspI_PA	56.02
1685	Opata_1814135_PstIMspI_PA	56.02
1686	Opata_1889384_PstIMspI_PA	56.02
1687	Opata_4144246_PstIMspI_PA	56.02
1688	Opata_56025_PstIMspI_PA	56.02
1689	Opata_2061291_PstIMluI_PA	56.02
1690	Opata_109422_PstIMseI_PA	56.02
1691	Opata_1144366_PstIMseI_PA	56.02
1692	Opata_625397_PstIMseI_PA	56.02
1693	Opata_3709402_PstIMspI_PA	56.02
1694	Opata_1379804_PstIMluI_PA	56.02
1695	Opata_2221579_PstIMluI_PA	56.02
1696	M6_997_PstIMseI_PA	56.02
1697	Opata_2271822_PstIMseI_PA	56.02
1698	Opata_674446_PstIMseI_PA	56.02
1699	Opata_165266_PstIMspI_PA	56.02
1700	Opata_1557114_PstIMseI_PA	56.02
1701	Opata_10730_PstIMluI_PA	56.02
1702	Opata_1282455_PstIMluI_PA	56.02
1703	Opata_1289704_PstIMluI_PA	56.02
1704	Opata_1671352_PstIMluI_PA	56.02
1705	Opata_1949695_PstIMluI_PA	56.02
1706	Opata_2092112_PstIMluI_PA	56.02
1707	Opata_2188976_PstIMluI_PA	56.02
1708	Opata_2189205_PstIMluI_PA	56.02
1709	Opata_222035_PstIMluI_PA	56.02
1710	Opata_2278961_PstIMluI_PA	56.02
1711	Opata_2544928_PstIMluI_PA	56.02
1712	Opata_2687014_PstIMluI_PA	56.02
1713	Opata_2765681_PstIMluI_PA	56.02
1714	Opata_2825124_PstIMluI_PA	56.02
1715	Opata_752123_PstIMluI_PA	56.02
1716	M6_303956_PstIMseI_PA	56.02
1717	M6_3609678_PstIMseI_PA	56.02
1718	M6_522364_PstIMseI_PA	56.02
1719	M6_851585_PstIMseI_PA	56.02
1720	Opata_1026495_PstIMseI_PA	56.02
1721	Opata_1061999_PstIMseI_PA	56.02
1722	Opata_1174917_PstIMseI_PA	56.02
1723	Opata_1274506_PstIMseI_PA	56.02
1724	Opata_1458643_PstIMseI_PA	56.02
1725	Opata_1506988_PstIMseI_PA	56.02
1726	Opata_1570508_PstIMseI_PA	56.02
1727	Opata_1659625_PstIMseI_PA	56.02
1728	Opata_3036552_PstIMseI_PA	56.02
1729	Opata_3041687_PstIMseI_PA	56.02
1730	Opata_4149026_PstIMseI_PA	56.02
1731	Opata_4482386_PstIMseI_PA	56.02
1732	Opata_479647_PstIMseI_PA	56.02
1733	Opata_593126_PstIMseI_PA	56.02
1734	Opata_830020_PstIMseI_PA	56.02
1735	Opata_915985_PstIMseI_PA	56.02
1736	M6_1230294_PstIMspI_PA	56.02
1737	M6_1404584_PstIMspI_PA	56.02
1738	M6_1634068_PstIMspI_PA	56.02
1739	M6_2076262_PstIMspI_PA	56.02
1740	M6_550941_PstIMspI_PA	56.02
1741	Opata_1247023_PstIMspI_PA	56.02
1742	Opata_179379_PstIMspI_PA	56.02
1743	Opata_2162846_PstIMspI_PA	56.02
1744	Opata_237771_PstIMspI_PA	56.02
1745	Opata_2515536_PstIMspI_PA	56.02
1746	Opata_3630839_PstIMspI_PA	56.02
1747	Opata_1037434_74_PstIMluI_SNP	56.02
1748	Opata_1031000_33_PstIMseI_SNP	56.02
1749	Opata_1031000_57_PstIMseI_SNP	56.02
1750	Opata_1031000_7_PstIMseI_SNP	56.02
1751	Opata_107548_65_PstIMseI_SNP	56.02
1752	Opata_1091547_37_PstIMseI_SNP	56.02
1753	Opata_1091547_67_PstIMseI_SNP	56.02
1754	Opata_1091547_84_PstIMseI_SNP	56.02
1755	Opata_155106_3_PstIMseI_SNP	56.02
1756	Opata_155106_70_PstIMseI_SNP	56.02
1757	Opata_1594034_42_PstIMseI_SNP	56.02
1758	Opata_16489_27_PstIMseI_SNP	56.02
1759	Opata_16489_41_PstIMseI_SNP	56.02
1760	Opata_165789_77_PstIMseI_SNP	56.02
1761	Opata_2001694_63_PstIMseI_SNP	56.02
1762	Opata_232595_75_PstIMseI_SNP	56.02
1763	Opata_261417_14_PstIMseI_SNP	56.02
1764	Opata_3154712_32_PstIMseI_SNP	56.02
1765	Opata_64918_69_PstIMseI_SNP	56.02
1766	Opata_685931_62_PstIMseI_SNP	56.02
1767	Opata_699300_21_PstIMseI_SNP	56.02
1768	Opata_856385_41_PstIMseI_SNP	56.02
1769	Opata_109138_49_PstIMspI_SNP	56.02
1770	Opata_1151621_50_PstIMspI_SNP	56.02
1771	Opata_2351539_87_PstIMspI_SNP	56.02
1772	Opata_240415_63_PstIMspI_SNP	56.02
1773	Opata_269225_56_PstIMspI_SNP	56.02
1774	Opata_3521048_5_PstIMspI_SNP	56.02
1775	Opata_384479_30_PstIMspI_SNP	56.02
1776	Opata_3887121_32_PstIMspI_SNP	56.02
1777	M6_1982419_PstIMluI_PA	56.02
1778	Opata_2649534_PstIMluI_PA	56.02
1779	M6_1383529_PstIMseI_PA	56.02
1780	M6_3452340_PstIMseI_PA	56.02
1781	M6_3831725_PstIMseI_PA	56.02
1782	M6_439472_PstIMseI_PA	56.02
1783	M6_489283_PstIMseI_PA	56.02
1784	M6_859281_PstIMseI_PA	56.02
1785	Opata_2301900_PstIMseI_PA	56.02
1786	Opata_2947401_PstIMseI_PA	56.02
1787	Opata_3385042_PstIMseI_PA	56.02
1788	Opata_3390637_PstIMseI_PA	56.02
1789	M6_1155798_PstIMspI_PA	56.02
1790	M6_1346063_PstIMspI_PA	56.02
1791	M6_1818554_PstIMspI_PA	56.02
1792	M6_2070231_PstIMspI_PA	56.02
1793	M6_2245379_PstIMspI_PA	56.02
1794	M6_2529343_PstIMspI_PA	56.02
1795	M6_2768251_PstIMspI_PA	56.02
1796	M6_51729_PstIMspI_PA	56.02
1797	M6_528565_PstIMspI_PA	56.02
1798	Opata_1664748_PstIMspI_PA	56.02
1799	Opata_1756451_PstIMspI_PA	56.02
1800	Opata_1825159_PstIMspI_PA	56.02
1801	Opata_2478488_PstIMspI_PA	56.02
1802	Opata_3283914_PstIMspI_PA	56.02
1803	Opata_705666_PstIMspI_PA	56.02
1804	Opata_138843_45_PstIMseI_SNP	56.02
1805	Opata_138843_87_PstIMseI_SNP	56.02
1806	Opata_1444783_33_PstIMseI_SNP	56.02
1807	Opata_2001694_44_PstIMseI_SNP	56.02
1808	Opata_2001694_59_PstIMseI_SNP	56.02
1809	Opata_3158192_3_PstIMseI_SNP	56.02
1810	Opata_3158192_62_PstIMseI_SNP	56.02
1811	Opata_56918_55_PstIMseI_SNP	56.02
1812	Opata_687191_27_PstIMseI_SNP	56.02
1813	Opata_687191_38_PstIMseI_SNP	56.02
1814	Opata_687191_60_PstIMseI_SNP	56.02
1815	Opata_911_88_PstIMseI_SNP	56.02
1816	Opata_1875047_87_PstIMspI_SNP	56.02
1817	Opata_2407417_58_PstIMspI_SNP	56.02
1818	Opata_2886965_57_PstIMspI_SNP	56.02
1819	Opata_3502930_64_PstIMspI_SNP	56.02
1820	Opata_384479_6_PstIMspI_SNP	56.02
1821	Opata_433563_24_PstIMspI_SNP	56.02
1822	Opata_433563_34_PstIMspI_SNP	56.02
1823	Opata_680818_67_PstIMspI_SNP	56.02
1824	Opata_747538_77_PstIMspI_SNP	56.02
1825	Opata_1861614_PstIMluI_PA	56.02
1826	Opata_2582202_PstIMluI_PA	56.02
1827	Opata_2638591_PstIMluI_PA	56.02
1828	Opata_2686391_PstIMluI_PA	56.02
1829	Opata_2803107_PstIMluI_PA	56.02
1830	Opata_408652_PstIMluI_PA	56.02
1831	Opata_525454_PstIMluI_PA	56.02
1832	Opata_100246_PstIMseI_PA	56.02
1833	Opata_1184678_PstIMseI_PA	56.02
1834	Opata_1661125_PstIMseI_PA	56.02
1835	Opata_1683813_PstIMseI_PA	56.02
1836	Opata_1827523_PstIMseI_PA	56.02
1837	Opata_190609_PstIMseI_PA	56.02
1838	Opata_1930154_PstIMseI_PA	56.02
1839	Opata_2096487_PstIMseI_PA	56.02
1840	Opata_229256_PstIMseI_PA	56.02
1841	Opata_2822949_PstIMseI_PA	56.02
1842	Opata_2849940_PstIMseI_PA	56.02
1843	Opata_3235376_PstIMseI_PA	56.02
1844	Opata_394706_PstIMseI_PA	56.02
1845	Opata_410765_PstIMseI_PA	56.02
1846	Opata_4275603_PstIMseI_PA	56.02
1847	Opata_460111_PstIMseI_PA	56.02
1848	Opata_528602_PstIMseI_PA	56.02
1849	Opata_530703_PstIMseI_PA	56.02
1850	Opata_731190_PstIMseI_PA	56.02
1851	Opata_748354_PstIMseI_PA	56.02
1852	Opata_768451_PstIMseI_PA	56.02
1853	Opata_805188_PstIMseI_PA	56.02
1854	Opata_971511_PstIMseI_PA	56.02
1855	Opata_980197_PstIMseI_PA	56.02
1856	Opata_1063399_PstIMspI_PA	56.02
1857	Opata_109785_PstIMspI_PA	56.02
1858	Opata_1149658_PstIMspI_PA	56.02
1859	Opata_1263260_PstIMspI_PA	56.02
1860	Opata_150734_PstIMspI_PA	56.02
1861	Opata_1585061_PstIMspI_PA	56.02
1862	Opata_1606609_PstIMspI_PA	56.02
1863	Opata_194439_PstIMspI_PA	56.02
1864	Opata_1994916_PstIMspI_PA	56.02
1865	Opata_209663_PstIMspI_PA	56.02
1866	Opata_2311316_PstIMspI_PA	56.02
1867	Opata_326657_PstIMspI_PA	56.02
1868	Opata_3669171_PstIMspI_PA	56.02
1869	Opata_37942_PstIMspI_PA	56.02
1870	Opata_3816501_PstIMspI_PA	56.02
1871	Opata_483417_PstIMspI_PA	56.02
1872	Opata_1009827_PstIMluI_PA	56.02
1873	Opata_227867_PstIMluI_PA	56.02
1874	Opata_2388054_PstIMluI_PA	56.02
1875	Opata_24869_PstIMluI_PA	56.02
1876	Opata_27466_PstIMluI_PA	56.02
1877	Opata_2841338_PstIMluI_PA	56.02
1878	Opata_289683_PstIMluI_PA	56.02
1879	Opata_374807_PstIMluI_PA	56.02
1880	Opata_445334_PstIMluI_PA	56.02
1881	Opata_452384_PstIMluI_PA	56.02
1882	Opata_533876_PstIMluI_PA	56.02
1883	Opata_637928_PstIMluI_PA	56.02
1884	Opata_987779_PstIMluI_PA	56.02
1885	M6_192561_PstIMseI_PA	56.02
1886	Opata_1008981_PstIMseI_PA	56.02
1887	Opata_101263_PstIMseI_PA	56.02
1888	Opata_1034632_PstIMseI_PA	56.02
1889	Opata_10354_PstIMseI_PA	56.02
1890	Opata_109297_PstIMseI_PA	56.02
1891	Opata_1144566_PstIMseI_PA	56.02
1892	Opata_1156928_PstIMseI_PA	56.02
1893	Opata_1169831_PstIMseI_PA	56.02
1894	Opata_1173313_PstIMseI_PA	56.02
1895	Opata_1177836_PstIMseI_PA	56.02
1896	Opata_1203878_PstIMseI_PA	56.02
1897	Opata_13985_PstIMseI_PA	56.02
1898	Opata_140199_PstIMseI_PA	56.02
1899	Opata_1469200_PstIMseI_PA	56.02
1900	Opata_147154_PstIMseI_PA	56.02
1901	Opata_1481924_PstIMseI_PA	56.02
1902	Opata_158301_PstIMseI_PA	56.02
1903	Opata_1718775_PstIMseI_PA	56.02
1904	Opata_1720712_PstIMseI_PA	56.02
1905	Opata_187540_PstIMseI_PA	56.02
1906	Opata_1887308_PstIMseI_PA	56.02
1907	Opata_20662_PstIMseI_PA	56.02
1908	Opata_2099448_PstIMseI_PA	56.02
1909	Opata_243980_PstIMseI_PA	56.02
1910	Opata_253199_PstIMseI_PA	56.02
1911	Opata_2672225_PstIMseI_PA	56.02
1912	Opata_2722757_PstIMseI_PA	56.02
1913	Opata_2772346_PstIMseI_PA	56.02
1914	Opata_307945_PstIMseI_PA	56.02
1915	Opata_310356_PstIMseI_PA	56.02
1916	Opata_3282569_PstIMseI_PA	56.02
1917	Opata_347067_PstIMseI_PA	56.02
1918	Opata_347731_PstIMseI_PA	56.02
1919	Opata_351091_PstIMseI_PA	56.02
1920	Opata_3527405_PstIMseI_PA	56.02
1921	Opata_3587713_PstIMseI_PA	56.02
1922	Opata_3766285_PstIMseI_PA	56.02
1923	Opata_3771260_PstIMseI_PA	56.02
1924	Opata_383060_PstIMseI_PA	56.02
1925	Opata_3882394_PstIMseI_PA	56.02
1926	Opata_403768_PstIMseI_PA	56.02
1927	Opata_409614_PstIMseI_PA	56.02
1928	Opata_41471_PstIMseI_PA	56.02
1929	Opata_427060_PstIMseI_PA	56.02
1930	Opata_429805_PstIMseI_PA	56.02
1931	Opata_436957_PstIMseI_PA	56.02
1932	Opata_446807_PstIMseI_PA	56.02
1933	Opata_47842_PstIMseI_PA	56.02
1934	Opata_50011_PstIMseI_PA	56.02
1935	Opata_514861_PstIMseI_PA	56.02
1936	Opata_53653_PstIMseI_PA	56.02
1937	Opata_543698_PstIMseI_PA	56.02
1938	Opata_58996_PstIMseI_PA	56.02
1939	Opata_618187_PstIMseI_PA	56.02
1940	Opata_630994_PstIMseI_PA	56.02
1941	Opata_650163_PstIMseI_PA	56.02
1942	Opata_669993_PstIMseI_PA	56.02
1943	Opata_67418_PstIMseI_PA	56.02
1944	Opata_695920_PstIMseI_PA	56.02
1945	Opata_69813_PstIMseI_PA	56.02
1946	Opata_70676_PstIMseI_PA	56.02
1947	Opata_763106_PstIMseI_PA	56.02
1948	Opata_772493_PstIMseI_PA	56.02
1949	Opata_776548_PstIMseI_PA	56.02
1950	Opata_799294_PstIMseI_PA	56.02
1951	Opata_86577_PstIMseI_PA	56.02
1952	Opata_905491_PstIMseI_PA	56.02
1953	Opata_9212_PstIMseI_PA	56.02
1954	M6_1875060_PstIMspI_PA	56.02
1955	M6_257092_PstIMspI_PA	56.02
1956	M6_3068669_PstIMspI_PA	56.02
1957	Opata_1262188_PstIMspI_PA	56.02
1958	Opata_129828_PstIMspI_PA	56.02
1959	Opata_1612879_PstIMspI_PA	56.02
1960	Opata_1723433_PstIMspI_PA	56.02
1961	Opata_1955015_PstIMspI_PA	56.02
1962	Opata_2030221_PstIMspI_PA	56.02
1963	Opata_2063004_PstIMspI_PA	56.02
1964	Opata_2171460_PstIMspI_PA	56.02
1965	Opata_2257353_PstIMspI_PA	56.02
1966	Opata_2475193_PstIMspI_PA	56.02
1967	Opata_2476918_PstIMspI_PA	56.02
1968	Opata_2622405_PstIMspI_PA	56.02
1969	Opata_2662495_PstIMspI_PA	56.02
1970	Opata_2889748_PstIMspI_PA	56.02
1971	Opata_3331199_PstIMspI_PA	56.02
1972	Opata_344238_PstIMspI_PA	56.02
1973	Opata_3766288_PstIMspI_PA	56.02
1974	Opata_3853633_PstIMspI_PA	56.02
1975	Opata_3870322_PstIMspI_PA	56.02
1976	Opata_3872305_PstIMspI_PA	56.02
1977	Opata_3998897_PstIMspI_PA	56.02
1978	Opata_459744_PstIMspI_PA	56.02
1979	Opata_516329_PstIMspI_PA	56.02
1980	Opata_72882_PstIMspI_PA	56.02
1981	Opata_809365_PstIMspI_PA	56.02
1982	Opata_855175_PstIMspI_PA	56.02
1983	Opata_2426263_PstIMluI_PA	56.02
1984	M6_129676_PstIMseI_PA	56.02
1985	M6_1384275_PstIMseI_PA	56.02
1986	M6_2849350_PstIMseI_PA	56.02
1987	M6_314678_PstIMseI_PA	56.02
1988	M6_433008_PstIMseI_PA	56.02
1989	Opata_1143988_PstIMseI_PA	56.02
1990	Opata_80542_PstIMseI_PA	56.02
1991	M6_1130777_PstIMspI_PA	56.02
1992	M6_1272306_PstIMspI_PA	56.02
1993	M6_1324441_PstIMspI_PA	56.02
1994	M6_1626604_PstIMspI_PA	56.02
1995	M6_2044360_PstIMspI_PA	56.02
1996	M6_2468116_PstIMspI_PA	56.02
1997	M6_3017233_PstIMspI_PA	56.02
1998	M6_947607_PstIMspI_PA	56.02
1999	M6_968087_PstIMspI_PA	56.02
2000	Opata_2243265_PstIMspI_PA	56.02
2001	Opata_1184442_PstIMseI_PA	56.02
2002	Opata_604179_PstIMseI_PA	56.02
2003	M6_139058_PstIMspI_PA	56.02
2004	M6_245346_PstIMspI_PA	56.02
2005	M6_2457730_PstIMspI_PA	56.02
2006	Opata_1375879_PstIMluI_PA	56.02
2007	Opata_2641623_PstIMluI_PA	56.02
2008	Opata_1349756_PstIMseI_PA	56.02
2009	Opata_1949848_PstIMseI_PA	56.02
2010	Opata_257931_PstIMseI_PA	56.02
2011	Opata_915332_PstIMseI_PA	56.02
2012	Opata_945844_PstIMseI_PA	56.02
2013	M6_158190_PstIMspI_PA	56.02
2014	M6_1648683_PstIMspI_PA	56.02
2015	M6_1876133_PstIMspI_PA	56.02
2016	M6_357266_PstIMspI_PA	56.02
2017	M6_428709_PstIMspI_PA	56.02
2018	M6_497296_PstIMspI_PA	56.02
2019	Opata_2902080_PstIMspI_PA	56.02
2020	Opata_6868_PstIMspI_PA	56.02
2021	Opata_1021753_PstIMluI_PA	56.02
2022	Opata_1024212_PstIMluI_PA	56.02
2023	Opata_1089146_PstIMluI_PA	56.02
2024	Opata_1432065_PstIMluI_PA	56.02
2025	Opata_1779044_PstIMluI_PA	56.02
2026	Opata_2289824_PstIMluI_PA	56.02
2027	Opata_2290500_PstIMluI_PA	56.02
2028	Opata_2341890_PstIMluI_PA	56.02
2029	Opata_2492857_PstIMluI_PA	56.02
2030	Opata_2641990_PstIMluI_PA	56.02
2031	Opata_41711_PstIMluI_PA	56.02
2032	Opata_451255_PstIMluI_PA	56.02
2033	Opata_662659_PstIMluI_PA	56.02
2034	Opata_669141_PstIMluI_PA	56.02
2035	Opata_755487_PstIMluI_PA	56.02
2036	Opata_787110_PstIMluI_PA	56.02
2037	M6_172851_PstIMseI_PA	56.02
2038	M6_395993_PstIMseI_PA	56.02
2039	M6_408315_PstIMseI_PA	56.02
2040	M6_484648_PstIMseI_PA	56.02
2041	M6_86750_PstIMseI_PA	56.02
2042	Opata_104575_PstIMseI_PA	56.02
2043	Opata_105736_PstIMseI_PA	56.02
2044	Opata_106031_PstIMseI_PA	56.02
2045	Opata_1155294_PstIMseI_PA	56.02
2046	Opata_122441_PstIMseI_PA	56.02
2047	Opata_1242452_PstIMseI_PA	56.02
2048	Opata_128549_PstIMseI_PA	56.02
2049	Opata_136355_PstIMseI_PA	56.02
2050	Opata_169597_PstIMseI_PA	56.02
2051	Opata_177501_PstIMseI_PA	56.02
2052	Opata_1823140_PstIMseI_PA	56.02
2053	Opata_188717_PstIMseI_PA	56.02
2054	Opata_194823_PstIMseI_PA	56.02
2055	Opata_203631_PstIMseI_PA	56.02
2056	Opata_213287_PstIMseI_PA	56.02
2057	Opata_2288579_PstIMseI_PA	56.02
2058	Opata_241436_PstIMseI_PA	56.02
2059	Opata_2703513_PstIMseI_PA	56.02
2060	Opata_2786938_PstIMseI_PA	56.02
2061	Opata_28616_PstIMseI_PA	56.02
2062	Opata_342086_PstIMseI_PA	56.02
2063	Opata_359246_PstIMseI_PA	56.02
2064	Opata_393845_PstIMseI_PA	56.02
2065	Opata_395724_PstIMseI_PA	56.02
2066	Opata_396412_PstIMseI_PA	56.02
2067	Opata_41489_PstIMseI_PA	56.02
2068	Opata_4286260_PstIMseI_PA	56.02
2069	Opata_4487560_PstIMseI_PA	56.02
2070	Opata_472570_PstIMseI_PA	56.02
2071	Opata_541356_PstIMseI_PA	56.02
2072	Opata_590878_PstIMseI_PA	56.02
2073	Opata_615089_PstIMseI_PA	56.02
2074	Opata_635333_PstIMseI_PA	56.02
2075	Opata_671300_PstIMseI_PA	56.02
2076	Opata_68392_PstIMseI_PA	56.02
2077	Opata_707525_PstIMseI_PA	56.02
2078	Opata_713397_PstIMseI_PA	56.02
2079	Opata_716230_PstIMseI_PA	56.02
2080	Opata_73386_PstIMseI_PA	56.02
2081	Opata_76838_PstIMseI_PA	56.02
2082	Opata_803642_PstIMseI_PA	56.02
2083	Opata_807697_PstIMseI_PA	56.02
2084	Opata_983468_PstIMseI_PA	56.02
2085	M6_2792184_PstIMspI_PA	56.02
2086	M6_790732_PstIMspI_PA	56.02
2087	Opata_100688_PstIMspI_PA	56.02
2088	Opata_1200530_PstIMspI_PA	56.02
2089	Opata_164786_PstIMspI_PA	56.02
2090	Opata_1671011_PstIMspI_PA	56.02
2091	Opata_204795_PstIMspI_PA	56.02
2092	Opata_2129724_PstIMspI_PA	56.02
2093	Opata_2576923_PstIMspI_PA	56.02
2094	Opata_2678686_PstIMspI_PA	56.02
2095	Opata_3080915_PstIMspI_PA	56.02
2096	Opata_35200_PstIMspI_PA	56.02
2097	Opata_4011284_PstIMspI_PA	56.02
2098	Opata_425273_PstIMspI_PA	56.02
2099	Opata_759957_PstIMspI_PA	56.02
2100	Opata_79891_PstIMspI_PA	56.02
2101	Opata_862080_PstIMspI_PA	56.02
2102	Opata_2204426_PstIMluI_PA	56.02
2103	Opata_2409261_PstIMluI_PA	56.02
2104	Opata_289282_PstIMluI_PA	56.02
2105	Opata_420180_PstIMluI_PA	56.02
2106	Opata_82857_PstIMluI_PA	56.02
2107	Opata_937154_PstIMluI_PA	56.02
2108	M6_1243481_PstIMseI_PA	56.02
2109	M6_832330_PstIMseI_PA	56.02
2110	Opata_1196494_PstIMseI_PA	56.02
2111	Opata_1209171_PstIMseI_PA	56.02
2112	Opata_131181_PstIMseI_PA	56.02
2113	Opata_1439739_PstIMseI_PA	56.02
2114	Opata_1743640_PstIMseI_PA	56.02
2115	Opata_277218_PstIMseI_PA	56.02
2116	Opata_3017063_PstIMseI_PA	56.02
2117	Opata_3392870_PstIMseI_PA	56.02
2118	Opata_353771_PstIMseI_PA	56.02
2119	Opata_359143_PstIMseI_PA	56.02
2120	Opata_4010977_PstIMseI_PA	56.02
2121	Opata_462846_PstIMseI_PA	56.02
2122	Opata_53587_PstIMseI_PA	56.02
2123	Opata_7246_PstIMseI_PA	56.02
2124	Opata_744396_PstIMseI_PA	56.02
2125	Opata_813953_PstIMseI_PA	56.02
2126	Opata_985001_PstIMseI_PA	56.02
2127	Opata_133671_PstIMspI_PA	56.02
2128	Opata_189774_PstIMspI_PA	56.02
2129	Opata_19005_PstIMspI_PA	56.02
2130	Opata_191730_PstIMspI_PA	56.02
2131	Opata_3425981_PstIMspI_PA	56.02
2132	Opata_3703323_PstIMspI_PA	56.02
2133	Opata_42361_PstIMspI_PA	56.02
2134	Opata_70080_PstIMspI_PA	56.02
2135	Opata_94476_PstIMspI_PA	56.02
2136	Opata_188757_PstIMluI_PA	56.02
2137	Opata_1010406_PstIMseI_PA	56.02
2138	Opata_1066808_PstIMseI_PA	56.02
2139	Opata_1223075_PstIMseI_PA	56.02
2140	Opata_1255785_PstIMseI_PA	56.02
2141	Opata_1323550_PstIMseI_PA	56.02
2142	Opata_1325031_PstIMseI_PA	56.02
2143	Opata_143391_PstIMseI_PA	56.02
2144	Opata_148953_PstIMseI_PA	56.02
2145	Opata_1516521_PstIMseI_PA	56.02
2146	Opata_167632_PstIMseI_PA	56.02
2147	Opata_2007230_PstIMseI_PA	56.02
2148	Opata_21584_PstIMseI_PA	56.02
2149	Opata_222106_PstIMseI_PA	56.02
2150	Opata_227509_PstIMseI_PA	56.02
2151	Opata_230222_PstIMseI_PA	56.02
2152	Opata_3092636_PstIMseI_PA	56.02
2153	Opata_318703_PstIMseI_PA	56.02
2154	Opata_33491_PstIMseI_PA	56.02
2155	Opata_347205_PstIMseI_PA	56.02
2156	Opata_406067_PstIMseI_PA	56.02
2157	Opata_4301985_PstIMseI_PA	56.02
2158	Opata_4466801_PstIMseI_PA	56.02
2159	Opata_48797_PstIMseI_PA	56.02
2160	Opata_516040_PstIMseI_PA	56.02
2161	Opata_586732_PstIMseI_PA	56.02
2162	Opata_593349_PstIMseI_PA	56.02
2163	Opata_603083_PstIMseI_PA	56.02
2164	Opata_684156_PstIMseI_PA	56.02
2165	Opata_790493_PstIMseI_PA	56.02
2166	Opata_821059_PstIMseI_PA	56.02
2167	Opata_849490_PstIMseI_PA	56.02
2168	Opata_1270873_PstIMspI_PA	56.02
2169	Opata_143280_PstIMspI_PA	56.02
2170	Opata_153306_PstIMspI_PA	56.02
2171	Opata_1972634_PstIMspI_PA	56.02
2172	Opata_2258009_PstIMspI_PA	56.02
2173	Opata_2619629_PstIMspI_PA	56.02
2174	Opata_3494041_PstIMspI_PA	56.02
2175	Opata_3946808_PstIMspI_PA	56.02
2176	Opata_1238356_PstIMluI_PA	56.02
2177	Opata_1477638_PstIMluI_PA	56.02
2178	Opata_2220048_PstIMluI_PA	56.02
2179	Opata_2261016_PstIMluI_PA	56.02
2180	Opata_2409463_PstIMluI_PA	56.02
2181	Opata_2809041_PstIMluI_PA	56.02
2182	Opata_804339_PstIMluI_PA	56.02
2183	Opata_2155803_PstIMseI_PA	56.02
2184	Opata_2632732_PstIMseI_PA	56.02
2185	Opata_3102540_PstIMseI_PA	56.02
2186	Opata_4474334_PstIMseI_PA	56.02
2187	Opata_633433_PstIMseI_PA	56.02
2188	Opata_712357_PstIMseI_PA	56.02
2189	Opata_138358_PstIMspI_PA	56.02
2190	Opata_408469_PstIMspI_PA	56.02
2191	Opata_65136_PstIMspI_PA	56.02
2192	Opata_1573669_PstIMseI_PA	56.02
2193	Opata_2190064_PstIMspI_PA	56.02
2194	Opata_3928275_PstIMspI_PA	56.02
2195	Opata_323264_PstIMseI_PA	56.02
2196	BS00108733_51	56.09
2197	Opata_1080696_PstIMluI_PA	56.11
2198	Opata_1142063_PstIMluI_PA	56.11
2199	Opata_1257896_PstIMluI_PA	56.11
2200	Opata_1283499_PstIMluI_PA	56.11
2201	Opata_1546660_PstIMluI_PA	56.11
2202	Opata_1919013_PstIMluI_PA	56.11
2203	Opata_2340776_PstIMluI_PA	56.11
2204	Opata_2420800_PstIMluI_PA	56.11
2205	Opata_2493220_PstIMluI_PA	56.11
2206	Opata_454992_PstIMluI_PA	56.11
2207	Opata_5587_PstIMluI_PA	56.11
2208	Opata_884045_PstIMluI_PA	56.11
2209	M6_1155284_PstIMseI_PA	56.11
2210	M6_1185262_PstIMseI_PA	56.11
2211	M6_1276599_PstIMseI_PA	56.11
2212	M6_2466681_PstIMseI_PA	56.11
2213	M6_334901_PstIMseI_PA	56.11
2214	M6_3377536_PstIMseI_PA	56.11
2215	M6_363689_PstIMseI_PA	56.11
2216	M6_52059_PstIMseI_PA	56.11
2217	M6_542884_PstIMseI_PA	56.11
2218	M6_551409_PstIMseI_PA	56.11
2219	M6_720274_PstIMseI_PA	56.11
2220	Opata_1063834_PstIMseI_PA	56.11
2221	Opata_1069447_PstIMseI_PA	56.11
2222	Opata_1082004_PstIMseI_PA	56.11
2223	Opata_1104349_PstIMseI_PA	56.11
2224	Opata_1116824_PstIMseI_PA	56.11
2225	Opata_1135875_PstIMseI_PA	56.11
2226	Opata_1139597_PstIMseI_PA	56.11
2227	Opata_1141049_PstIMseI_PA	56.11
2228	Opata_1168696_PstIMseI_PA	56.11
2229	Opata_1186402_PstIMseI_PA	56.11
2230	Opata_1200549_PstIMseI_PA	56.11
2231	Opata_1234176_PstIMseI_PA	56.11
2232	Opata_124253_PstIMseI_PA	56.11
2233	Opata_1306769_PstIMseI_PA	56.11
2234	Opata_1320736_PstIMseI_PA	56.11
2235	Opata_1369036_PstIMseI_PA	56.11
2236	Opata_1426745_PstIMseI_PA	56.11
2237	Opata_1450541_PstIMseI_PA	56.11
2238	Opata_145585_PstIMseI_PA	56.11
2239	Opata_1524904_PstIMseI_PA	56.11
2240	Opata_1542282_PstIMseI_PA	56.11
2241	Opata_1582365_PstIMseI_PA	56.11
2242	Opata_1586153_PstIMseI_PA	56.11
2243	Opata_158742_PstIMseI_PA	56.11
2244	Opata_1612155_PstIMseI_PA	56.11
2245	Opata_1623147_PstIMseI_PA	56.11
2246	Opata_1634779_PstIMseI_PA	56.11
2247	Opata_1674564_PstIMseI_PA	56.11
2248	Opata_1726944_PstIMseI_PA	56.11
2249	Opata_1744417_PstIMseI_PA	56.11
2250	Opata_1749656_PstIMseI_PA	56.11
2251	Opata_1751154_PstIMseI_PA	56.11
2252	Opata_1791038_PstIMseI_PA	56.11
2253	Opata_1799929_PstIMseI_PA	56.11
2254	Opata_1873336_PstIMseI_PA	56.11
2255	Opata_187463_PstIMseI_PA	56.11
2256	Opata_1930710_PstIMseI_PA	56.11
2257	Opata_2052201_PstIMseI_PA	56.11
2258	Opata_2053770_PstIMseI_PA	56.11
2259	Opata_210078_PstIMseI_PA	56.11
2260	Opata_221992_PstIMseI_PA	56.11
2261	Opata_230473_PstIMseI_PA	56.11
2262	Opata_2312871_PstIMseI_PA	56.11
2263	Opata_237024_PstIMseI_PA	56.11
2264	Opata_2414905_PstIMseI_PA	56.11
2265	Opata_2475906_PstIMseI_PA	56.11
2266	Opata_2539983_PstIMseI_PA	56.11
2267	Opata_2589279_PstIMseI_PA	56.11
2268	Opata_2781573_PstIMseI_PA	56.11
2269	Opata_2859554_PstIMseI_PA	56.11
2270	Opata_2942833_PstIMseI_PA	56.11
2271	Opata_2942873_PstIMseI_PA	56.11
2272	Opata_3097641_PstIMseI_PA	56.11
2273	Opata_3130885_PstIMseI_PA	56.11
2274	Opata_3192400_PstIMseI_PA	56.11
2275	Opata_3372358_PstIMseI_PA	56.11
2276	Opata_3467001_PstIMseI_PA	56.11
2277	Opata_3676247_PstIMseI_PA	56.11
2278	Opata_372584_PstIMseI_PA	56.11
2279	Opata_3866234_PstIMseI_PA	56.11
2280	Opata_4050047_PstIMseI_PA	56.11
2281	Opata_4295463_PstIMseI_PA	56.11
2282	Opata_4342064_PstIMseI_PA	56.11
2283	Opata_440602_PstIMseI_PA	56.11
2284	Opata_4469359_PstIMseI_PA	56.11
2285	Opata_560297_PstIMseI_PA	56.11
2286	Opata_568391_PstIMseI_PA	56.11
2287	Opata_58852_PstIMseI_PA	56.11
2288	Opata_617412_PstIMseI_PA	56.11
2289	Opata_649255_PstIMseI_PA	56.11
2290	Opata_715047_PstIMseI_PA	56.11
2291	Opata_776739_PstIMseI_PA	56.11
2292	Opata_792344_PstIMseI_PA	56.11
2293	Opata_815116_PstIMseI_PA	56.11
2294	Opata_830556_PstIMseI_PA	56.11
2295	Opata_850922_PstIMseI_PA	56.11
2296	Opata_860876_PstIMseI_PA	56.11
2297	Opata_889234_PstIMseI_PA	56.11
2298	Opata_922951_PstIMseI_PA	56.11
2299	Opata_959908_PstIMseI_PA	56.11
2300	M6_1086134_PstIMspI_PA	56.11
2301	M6_1171704_PstIMspI_PA	56.11
2302	M6_1504465_PstIMspI_PA	56.11
2303	M6_156073_PstIMspI_PA	56.11
2304	M6_161912_PstIMspI_PA	56.11
2305	M6_1879328_PstIMspI_PA	56.11
2306	M6_1978616_PstIMspI_PA	56.11
2307	M6_1987299_PstIMspI_PA	56.11
2308	M6_2338882_PstIMspI_PA	56.11
2309	M6_2386353_PstIMspI_PA	56.11
2310	M6_2415750_PstIMspI_PA	56.11
2311	M6_2467316_PstIMspI_PA	56.11
2312	M6_2987212_PstIMspI_PA	56.11
2313	M6_3121079_PstIMspI_PA	56.11
2314	M6_3552001_PstIMspI_PA	56.11
2315	M6_456580_PstIMspI_PA	56.11
2316	M6_512511_PstIMspI_PA	56.11
2317	M6_524108_PstIMspI_PA	56.11
2318	M6_613737_PstIMspI_PA	56.11
2319	M6_71466_PstIMspI_PA	56.11
2320	M6_813547_PstIMspI_PA	56.11
2321	M6_836867_PstIMspI_PA	56.11
2322	M6_844342_PstIMspI_PA	56.11
2323	M6_856472_PstIMspI_PA	56.11
2324	M6_92251_PstIMspI_PA	56.11
2325	Opata_1116850_PstIMspI_PA	56.11
2326	Opata_1240938_PstIMspI_PA	56.11
2327	Opata_1342886_PstIMspI_PA	56.11
2328	Opata_1413830_PstIMspI_PA	56.11
2329	Opata_1479745_PstIMspI_PA	56.11
2330	Opata_150650_PstIMspI_PA	56.11
2331	Opata_1523026_PstIMspI_PA	56.11
2332	Opata_1549492_PstIMspI_PA	56.11
2333	Opata_161682_PstIMspI_PA	56.11
2334	Opata_1685648_PstIMspI_PA	56.11
2335	Opata_1709632_PstIMspI_PA	56.11
2336	Opata_194086_PstIMspI_PA	56.11
2337	Opata_1952817_PstIMspI_PA	56.11
2338	Opata_1997965_PstIMspI_PA	56.11
2339	Opata_2042860_PstIMspI_PA	56.11
2340	Opata_2106470_PstIMspI_PA	56.11
2341	Opata_2181221_PstIMspI_PA	56.11
2342	Opata_2279866_PstIMspI_PA	56.11
2343	Opata_2318649_PstIMspI_PA	56.11
2344	Opata_243556_PstIMspI_PA	56.11
2345	Opata_2459923_PstIMspI_PA	56.11
2346	Opata_2493272_PstIMspI_PA	56.11
2347	Opata_2506147_PstIMspI_PA	56.11
2348	Opata_2552850_PstIMspI_PA	56.11
2349	Opata_2637264_PstIMspI_PA	56.11
2350	Opata_2908639_PstIMspI_PA	56.11
2351	Opata_303635_PstIMspI_PA	56.11
2352	Opata_3049914_PstIMspI_PA	56.11
2353	Opata_3121489_PstIMspI_PA	56.11
2354	Opata_314037_PstIMspI_PA	56.11
2355	Opata_3229987_PstIMspI_PA	56.11
2356	Opata_3243753_PstIMspI_PA	56.11
2357	Opata_3274302_PstIMspI_PA	56.11
2358	Opata_3279828_PstIMspI_PA	56.11
2359	Opata_3341264_PstIMspI_PA	56.11
2360	Opata_3838420_PstIMspI_PA	56.11
2361	Opata_4003611_PstIMspI_PA	56.11
2362	Opata_4010916_PstIMspI_PA	56.11
2363	Opata_4065546_PstIMspI_PA	56.11
2364	Opata_4207264_PstIMspI_PA	56.11
2365	Opata_4220248_PstIMspI_PA	56.11
2366	Opata_55529_PstIMspI_PA	56.11
2367	Opata_5649_PstIMspI_PA	56.11
2368	Opata_593590_PstIMspI_PA	56.11
2369	Opata_608683_PstIMspI_PA	56.11
2370	Opata_762372_PstIMspI_PA	56.11
2371	Opata_821067_PstIMspI_PA	56.11
2372	Opata_865310_PstIMspI_PA	56.11
2373	Opata_865571_PstIMspI_PA	56.11
2374	Opata_929922_PstIMspI_PA	56.11
2375	Opata_958766_PstIMspI_PA	56.11
2376	Opata_34244_86_PstIMluI_SNP	56.11
2377	Opata_108779_21_PstIMseI_SNP	56.11
2378	Opata_109954_22_PstIMseI_SNP	56.11
2379	Opata_1118289_17_PstIMseI_SNP	56.11
2380	Opata_117556_86_PstIMseI_SNP	56.11
2381	Opata_136716_12_PstIMseI_SNP	56.11
2382	Opata_136716_49_PstIMseI_SNP	56.11
2383	Opata_14536_62_PstIMseI_SNP	56.11
2384	Opata_175509_61_PstIMseI_SNP	56.11
2385	Opata_193426_20_PstIMseI_SNP	56.11
2386	Opata_193426_55_PstIMseI_SNP	56.11
2387	Opata_210734_39_PstIMseI_SNP	56.11
2388	Opata_225313_81_PstIMseI_SNP	56.11
2389	Opata_2454961_28_PstIMseI_SNP	56.11
2390	Opata_251395_42_PstIMseI_SNP	56.11
2391	Opata_251395_49_PstIMseI_SNP	56.11
2392	Opata_316003_1_PstIMseI_SNP	56.11
2393	Opata_32092_29_PstIMseI_SNP	56.11
2394	Opata_323035_83_PstIMseI_SNP	56.11
2395	Opata_323035_86_PstIMseI_SNP	56.11
2396	Opata_325960_14_PstIMseI_SNP	56.11
2397	Opata_33447_30_PstIMseI_SNP	56.11
2398	Opata_33447_33_PstIMseI_SNP	56.11
2399	Opata_3824824_14_PstIMseI_SNP	56.11
2400	Opata_417529_18_PstIMseI_SNP	56.11
2401	Opata_458662_61_PstIMseI_SNP	56.11
2402	Opata_473037_26_PstIMseI_SNP	56.11
2403	Opata_473037_57_PstIMseI_SNP	56.11
2404	Opata_487479_79_PstIMseI_SNP	56.11
2405	Opata_520934_41_PstIMseI_SNP	56.11
2406	Opata_529418_39_PstIMseI_SNP	56.11
2407	Opata_529418_76_PstIMseI_SNP	56.11
2408	Opata_59530_17_PstIMseI_SNP	56.11
2409	Opata_59530_3_PstIMseI_SNP	56.11
2410	Opata_59530_53_PstIMseI_SNP	56.11
2411	Opata_64918_16_PstIMseI_SNP	56.11
2412	Opata_709090_34_PstIMseI_SNP	56.11
2413	Opata_71436_2_PstIMseI_SNP	56.11
2414	Opata_71436_9_PstIMseI_SNP	56.11
2415	Opata_73116_13_PstIMseI_SNP	56.11
2416	Opata_763678_60_PstIMseI_SNP	56.11
2417	Opata_763678_77_PstIMseI_SNP	56.11
2418	Opata_787526_4_PstIMseI_SNP	56.11
2419	Opata_884178_12_PstIMseI_SNP	56.11
2420	Opata_884178_54_PstIMseI_SNP	56.11
2421	Opata_884429_21_PstIMseI_SNP	56.11
2422	Opata_895585_60_PstIMseI_SNP	56.11
2423	Opata_939393_32_PstIMseI_SNP	56.11
2424	Opata_1033101_52_PstIMspI_SNP	56.11
2425	Opata_1623507_35_PstIMspI_SNP	56.11
2426	Opata_1654522_1_PstIMspI_SNP	56.11
2427	Opata_1749171_19_PstIMspI_SNP	56.11
2428	Opata_1749171_48_PstIMspI_SNP	56.11
2429	Opata_1785381_21_PstIMspI_SNP	56.11
2430	Opata_1854587_80_PstIMspI_SNP	56.11
2431	Opata_1856390_44_PstIMspI_SNP	56.11
2432	Opata_2088949_49_PstIMspI_SNP	56.11
2433	Opata_2106483_86_PstIMspI_SNP	56.11
2434	Opata_2117140_44_PstIMspI_SNP	56.11
2435	Opata_2160861_30_PstIMspI_SNP	56.11
2436	Opata_2160861_33_PstIMspI_SNP	56.11
2437	Opata_2200789_7_PstIMspI_SNP	56.11
2438	Opata_2209177_31_PstIMspI_SNP	56.11
2439	Opata_2209177_3_PstIMspI_SNP	56.11
2440	Opata_2279856_44_PstIMspI_SNP	56.11
2441	Opata_2351539_53_PstIMspI_SNP	56.11
2442	Opata_2384025_9_PstIMspI_SNP	56.11
2443	Opata_2451480_45_PstIMspI_SNP	56.11
2444	Opata_2560001_73_PstIMspI_SNP	56.11
2445	Opata_2778107_18_PstIMspI_SNP	56.11
2446	Opata_289652_24_PstIMspI_SNP	56.11
2447	Opata_2913308_42_PstIMspI_SNP	56.11
2448	Opata_2932316_34_PstIMspI_SNP	56.11
2449	Opata_313397_15_PstIMspI_SNP	56.11
2450	Opata_3158362_49_PstIMspI_SNP	56.11
2451	Opata_3308810_52_PstIMspI_SNP	56.11
2452	Opata_333981_12_PstIMspI_SNP	56.11
2453	Opata_3463782_85_PstIMspI_SNP	56.11
2454	Opata_3887121_63_PstIMspI_SNP	56.11
2455	Opata_4116907_32_PstIMspI_SNP	56.11
2456	Opata_4116907_63_PstIMspI_SNP	56.11
2457	Opata_4251111_69_PstIMspI_SNP	56.11
2458	Opata_555801_66_PstIMspI_SNP	56.11
2459	Opata_695897_69_PstIMspI_SNP	56.11
2460	Opata_726811_43_PstIMspI_SNP	56.11
2461	Opata_726811_62_PstIMspI_SNP	56.11
2462	Opata_913847_61_PstIMspI_SNP	56.11
2463	Opata_2844304_PstIMseI_PA	56.11
2464	Opata_1093390_PstIMluI_PA	56.11
2465	Opata_1438183_PstIMluI_PA	56.11
2466	Opata_1779863_PstIMluI_PA	56.11
2467	Opata_2206292_PstIMluI_PA	56.11
2468	Opata_226780_PstIMluI_PA	56.11
2469	Opata_2478719_PstIMluI_PA	56.11
2470	Opata_2649122_PstIMluI_PA	56.11
2471	Opata_380987_PstIMluI_PA	56.11
2472	Opata_411076_PstIMluI_PA	56.11
2473	Opata_441647_PstIMluI_PA	56.11
2474	Opata_715192_PstIMluI_PA	56.11
2475	M6_404709_PstIMseI_PA	56.11
2476	Opata_1042789_PstIMseI_PA	56.11
2477	Opata_1049657_PstIMseI_PA	56.11
2478	Opata_1069571_PstIMseI_PA	56.11
2479	Opata_1495319_PstIMseI_PA	56.11
2480	Opata_1507123_PstIMseI_PA	56.11
2481	Opata_159551_PstIMseI_PA	56.11
2482	Opata_1616750_PstIMseI_PA	56.11
2483	Opata_1622455_PstIMseI_PA	56.11
2484	Opata_1651907_PstIMseI_PA	56.11
2485	Opata_1848522_PstIMseI_PA	56.11
2486	Opata_1881208_PstIMseI_PA	56.11
2487	Opata_2008528_PstIMseI_PA	56.11
2488	Opata_2185593_PstIMseI_PA	56.11
2489	Opata_2212530_PstIMseI_PA	56.11
2490	Opata_2370181_PstIMseI_PA	56.11
2491	Opata_3054599_PstIMseI_PA	56.11
2492	Opata_3271002_PstIMseI_PA	56.11
2493	Opata_3366737_PstIMseI_PA	56.11
2494	Opata_3369721_PstIMseI_PA	56.11
2495	Opata_343363_PstIMseI_PA	56.11
2496	Opata_347255_PstIMseI_PA	56.11
2497	Opata_3517042_PstIMseI_PA	56.11
2498	Opata_4139442_PstIMseI_PA	56.11
2499	Opata_4432632_PstIMseI_PA	56.11
2500	Opata_470017_PstIMseI_PA	56.11
2501	Opata_538167_PstIMseI_PA	56.11
2502	Opata_554701_PstIMseI_PA	56.11
2503	Opata_575245_PstIMseI_PA	56.11
2504	Opata_611930_PstIMseI_PA	56.11
2505	Opata_71224_PstIMseI_PA	56.11
2506	Opata_809363_PstIMseI_PA	56.11
2507	Opata_850021_PstIMseI_PA	56.11
2508	M6_1156995_PstIMspI_PA	56.11
2509	M6_1494126_PstIMspI_PA	56.11
2510	M6_1777640_PstIMspI_PA	56.11
2511	M6_1799150_PstIMspI_PA	56.11
2512	M6_3537967_PstIMspI_PA	56.11
2513	Opata_1096725_PstIMspI_PA	56.11
2514	Opata_1311806_PstIMspI_PA	56.11
2515	Opata_1395371_PstIMspI_PA	56.11
2516	Opata_1694210_PstIMspI_PA	56.11
2517	Opata_1722819_PstIMspI_PA	56.11
2518	Opata_1855610_PstIMspI_PA	56.11
2519	Opata_1945070_PstIMspI_PA	56.11
2520	Opata_203928_PstIMspI_PA	56.11
2521	Opata_2479472_PstIMspI_PA	56.11
2522	Opata_2762442_PstIMspI_PA	56.11
2523	Opata_2894255_PstIMspI_PA	56.11
2524	Opata_3002044_PstIMspI_PA	56.11
2525	Opata_3048272_PstIMspI_PA	56.11
2526	Opata_3261542_PstIMspI_PA	56.11
2527	Opata_3326487_PstIMspI_PA	56.11
2528	Opata_3350971_PstIMspI_PA	56.11
2529	Opata_3475553_PstIMspI_PA	56.11
2530	Opata_3528191_PstIMspI_PA	56.11
2531	Opata_3616790_PstIMspI_PA	56.11
2532	Opata_3775763_PstIMspI_PA	56.11
2533	Opata_3901612_PstIMspI_PA	56.11
2534	Opata_4001719_PstIMspI_PA	56.11
2535	Opata_4141114_PstIMspI_PA	56.11
2536	Opata_65271_PstIMspI_PA	56.11
2537	Opata_708576_PstIMspI_PA	56.11
2538	Opata_857111_PstIMspI_PA	56.11
2539	Opata_159761_24_PstIMluI_SNP	56.11
2540	Opata_2245185_73_PstIMseI_SNP	56.11
2541	Opata_2308943_PstIMluI_PA	56.11
2542	M6_789250_PstIMseI_PA	56.11
2543	Opata_2925724_PstIMseI_PA	56.11
2544	Opata_3455477_PstIMseI_PA	56.11
2545	Opata_901841_PstIMseI_PA	56.11
2546	M6_135579_PstIMspI_PA	56.11
2547	M6_1614957_PstIMspI_PA	56.11
2548	M6_163035_PstIMspI_PA	56.11
2549	M6_2044745_PstIMspI_PA	56.11
2550	M6_2364492_PstIMspI_PA	56.11
2551	M6_3125979_PstIMspI_PA	56.11
2552	M6_3423159_PstIMspI_PA	56.11
2553	M6_69996_PstIMspI_PA	56.11
2554	M6_783082_PstIMspI_PA	56.11
2555	M6_90950_PstIMspI_PA	56.11
2556	Opata_479606_PstIMspI_PA	56.11
2557	Opata_1166667_PstIMluI_PA	56.11
2558	Opata_2342549_PstIMluI_PA	56.11
2559	Opata_2827564_PstIMluI_PA	56.11
2560	Opata_1129940_PstIMseI_PA	56.11
2561	Opata_3098041_PstIMseI_PA	56.11
2562	Opata_522097_PstIMseI_PA	56.11
2563	M6_2494178_PstIMspI_PA	56.11
2564	M6_2617782_PstIMspI_PA	56.11
2565	M6_631881_PstIMspI_PA	56.11
2566	Opata_3534098_PstIMspI_PA	56.11
2567	M6_687417_PstIMluI_PA	56.11
2568	Opata_1135999_PstIMseI_PA	56.11
2569	Opata_1327603_PstIMseI_PA	56.11
2570	Opata_1561714_PstIMseI_PA	56.11
2571	Opata_219762_PstIMseI_PA	56.11
2572	Opata_531587_PstIMseI_PA	56.11
2573	Opata_661351_PstIMseI_PA	56.11
2574	Opata_1446336_PstIMluI_PA	56.11
2575	M6_1469987_PstIMseI_PA	56.11
2576	Opata_107697_PstIMseI_PA	56.11
2577	Opata_1315380_PstIMseI_PA	56.11
2578	Opata_135966_PstIMseI_PA	56.11
2579	Opata_206060_PstIMseI_PA	56.11
2580	Opata_402424_PstIMseI_PA	56.11
2581	Opata_1136966_PstIMspI_PA	56.11
2582	Opata_3783655_PstIMspI_PA	56.11
2583	Opata_2665522_PstIMluI_PA	56.11
2584	Opata_362186_PstIMluI_PA	56.11
2585	Opata_1220411_PstIMseI_PA	56.11
2586	Opata_542822_PstIMseI_PA	56.11
2587	Opata_159257_PstIMspI_PA	56.11
2588	Opata_217398_PstIMspI_PA	56.11
2589	Opata_2311823_PstIMspI_PA	56.11
2590	Opata_36489_PstIMspI_PA	56.11
2591	Opata_927990_PstIMspI_PA	56.11
2592	Opata_1164542_PstIMluI_PA	56.11
2593	M6_1747828_PstIMseI_PA	56.11
2594	Opata_1149315_PstIMseI_PA	56.11
2595	Opata_1558619_PstIMseI_PA	56.11
2596	Opata_1901679_PstIMseI_PA	56.11
2597	Opata_2274347_PstIMseI_PA	56.11
2598	Opata_2315225_PstIMseI_PA	56.11
2599	Opata_3704601_PstIMseI_PA	56.11
2600	Opata_3835269_PstIMseI_PA	56.11
2601	Opata_64800_PstIMseI_PA	56.11
2602	Opata_7237_PstIMseI_PA	56.11
2603	Opata_787947_PstIMseI_PA	56.11
2604	Opata_8860_PstIMseI_PA	56.11
2605	Opata_963924_PstIMseI_PA	56.11
2606	Opata_99858_PstIMseI_PA	56.11
2607	Opata_1537531_PstIMspI_PA	56.11
2608	Opata_3441195_PstIMspI_PA	56.11
2609	Opata_3701497_PstIMspI_PA	56.11
2610	Opata_871048_PstIMspI_PA	56.11
2611	Opata_496309_PstIMseI_PA	56.11
2612	Opata_90862_PstIMseI_PA	56.11
2613	Opata_1418216_PstIMspI_PA	56.11
2614	Opata_2798260_PstIMluI_PA	56.11
2615	Opata_3759148_PstIMspI_PA	56.11
2616	Opata_1815581_PstIMseI_PA	56.11
2617	Opata_4236316_PstIMseI_PA	56.11
2618	D_GA8KES402GSEK4_145	56.25
2619	wsnp_RFL_Contig3661_3867818	56.32
2620	BS00064714_51	56.32
2621	RAC875_c9154_1444	56.32
2622	BobWhite_rep_c48757_939	56.32
2623	Excalibur_c52794_290	56.32
2624	Ex_c12927_2173	56.32
2625	D_GBUVHFX01D3ZGK_243	56.32
2626	D_GA8KES402H1C3J_143	56.32
2627	D_contig38148_212	56.32
2628	1024764	56.36
2629	1041014	56.36
2630	1055505	56.36
2631	1057195	56.36
2632	1062329	56.36
2633	1088565	56.36
2634	1091452	56.36
2635	1098822	56.36
2636	1102035	56.36
2637	1102672	56.36
2638	1127970	56.36
2639	1150917	56.36
2640	1213469	56.36
2641	1229322	56.36
2642	1347025	56.36
2643	1377644	56.36
2644	1380010	56.36
2645	1408377	56.36
2646	1408471	56.36
2647	1408597	56.36
2648	1670602	56.36
2649	1695490	56.36
2650	RAC875_rep_c69613_547	56.47
2651	977418	56.84
2652	977632	56.84
2653	980533	56.84
2654	980848	56.84
2655	981088	56.84
2656	983994	56.84
2657	995255	56.84
2658	995310	56.84
2659	1023600	56.84
2660	1035054	56.84
2661	1051954	56.84
2662	1055824	56.84
2663	1062937	56.84
2664	1064971	56.84
2665	1067667	56.84
2666	1072154	56.84
2667	1072510	56.84
2668	1073232	56.84
2669	1073278	56.84
2670	1077907	56.84
2671	1078235	56.84
2672	1078909	56.84
2673	1079831	56.84
2674	1084472	56.84
2675	1088538	56.84
2676	1091723	56.84
2677	1092157	56.84
2678	1092804	56.84
2679	1100099	56.84
2680	1100540	56.84
2681	1101046	56.84
2682	1103020	56.84
2683	1103388	56.84
2684	1107051	56.84
2685	1107279	56.84
2686	1111388	56.84
2687	1112732	56.84
2688	1114028	56.84
2689	1114228	56.84
2690	1114235	56.84
2691	1122242	56.84
2692	1129730	56.84
2693	1200596	56.84
2694	1201333	56.84
2695	1201885	56.84
2696	1203106	56.84
2697	1203555	56.84
2698	1204901	56.84
2699	1207044	56.84
2700	1208474	56.84
2701	1210164	56.84
2702	1217178	56.84
2703	1229756	56.84
2704	1259262	56.84
2705	1271218	56.84
2706	1285474	56.84
2707	1391805	56.84
2708	1405545	56.84
2709	1670030	56.84
2710	1670210	56.84
2711	1670321	56.84
2712	1670905	56.84
2713	1671268	56.84
2714	1694764	56.84
2715	1695480	56.84
2716	1695485	56.84
2717	1695500	56.84
2718	1699395	56.84
2719	1714238	56.84
2720	1863223	56.84
2721	2242134	56.84
2722	2242158	56.84
2723	2243662	56.84
2724	2244878	56.84
2725	2245548	56.84
2726	2245710	56.84
2727	2247066	56.84
2728	2247290	56.84
2729	2249404	56.84
2730	2250575	56.84
2731	2251319	56.84
2732	2251595	56.84
2733	2272252	56.84
2734	2272571	56.84
2735	2272839	56.84
2736	2289559	56.84
2737	2291445	56.84
2738	3021240	56.84
2739	4004622	56.84
2740	4909700	56.84
2741	4909936	56.84
2742	4910438	56.84
2743	1105078	56.95
2744	1235889	56.98
2745	4910636	57.4
2746	1161544	57.46
2747	1228988	57.46
2748	Kukri_c4158_753	57.52
2749	2243623	57.53
2750	1086178	57.89
2751	1207233	57.89
2752	2243961	58.01
2753	1034629	58.12
2754	1099878	58.12
2755	1132958	58.12
2756	1665807	58.12
2757	1668791	58.12
2758	1672326	58.12
2759	1695498	58.12
2760	1233321	58.22
2761	Xbarc320	58.4
2762	1038981	58.53
2763	1081122	58.53
2764	1108290	58.53
2765	1669197	58.53
2766	1673105	58.53
2767	2244749	58.55
2768	1208185	58.58
2769	wsnp_Ex_c9822_16203685	58.94
2770	wsnp_Ex_c33327_41834973	58.94
2771	RAC875_rep_c72023_267	58.94
2772	Kukri_c438_1520	58.94
2773	D_GB5Y7FA02G36G4_89	58.94
2774	Excalibur_rep_c88724_127	58.95
2775	1004032	59.26
2776	1088228	59.28
2777	2291347	59.47
2778	wPt-1261	59.71
2779	wPt-3931	59.71
2780	Opata_1478203_PstIMluI_PA	59.71
2781	Opata_1523999_PstIMluI_PA	59.71
2782	Opata_170737_PstIMluI_PA	59.71
2783	Opata_2308084_PstIMluI_PA	59.71
2784	Opata_2650128_PstIMluI_PA	59.71
2785	Opata_772694_PstIMluI_PA	59.71
2786	Opata_783943_PstIMluI_PA	59.71
2787	Opata_1056274_PstIMseI_PA	59.71
2788	Opata_1333637_PstIMseI_PA	59.71
2789	Opata_153685_PstIMseI_PA	59.71
2790	Opata_168084_PstIMseI_PA	59.71
2791	Opata_200005_PstIMseI_PA	59.71
2792	Opata_223378_PstIMseI_PA	59.71
2793	Opata_2286345_PstIMseI_PA	59.71
2794	Opata_236913_PstIMseI_PA	59.71
2795	Opata_2447210_PstIMseI_PA	59.71
2796	Opata_2653527_PstIMseI_PA	59.71
2797	Opata_2672898_PstIMseI_PA	59.71
2798	Opata_2880765_PstIMseI_PA	59.71
2799	Opata_3183255_PstIMseI_PA	59.71
2800	Opata_319370_PstIMseI_PA	59.71
2801	Opata_34902_PstIMseI_PA	59.71
2802	Opata_357807_PstIMseI_PA	59.71
2803	Opata_3979842_PstIMseI_PA	59.71
2804	Opata_4016396_PstIMseI_PA	59.71
2805	Opata_403983_PstIMseI_PA	59.71
2806	Opata_4108352_PstIMseI_PA	59.71
2807	Opata_4208972_PstIMseI_PA	59.71
2808	Opata_429463_PstIMseI_PA	59.71
2809	Opata_454509_PstIMseI_PA	59.71
2810	Opata_476137_PstIMseI_PA	59.71
2811	Opata_504284_PstIMseI_PA	59.71
2812	Opata_602549_PstIMseI_PA	59.71
2813	Opata_604798_PstIMseI_PA	59.71
2814	Opata_635481_PstIMseI_PA	59.71
2815	Opata_650557_PstIMseI_PA	59.71
2816	Opata_661245_PstIMseI_PA	59.71
2817	Opata_686337_PstIMseI_PA	59.71
2818	Opata_79435_PstIMseI_PA	59.71
2819	Opata_903858_PstIMseI_PA	59.71
2820	Opata_928031_PstIMseI_PA	59.71
2821	M6_1368886_PstIMspI_PA	59.71
2822	M6_2242413_PstIMspI_PA	59.71
2823	M6_859079_PstIMspI_PA	59.71
2824	Opata_104002_PstIMspI_PA	59.71
2825	Opata_1115411_PstIMspI_PA	59.71
2826	Opata_1313333_PstIMspI_PA	59.71
2827	Opata_1329454_PstIMspI_PA	59.71
2828	Opata_1358201_PstIMspI_PA	59.71
2829	Opata_141784_PstIMspI_PA	59.71
2830	Opata_157899_PstIMspI_PA	59.71
2831	Opata_158089_PstIMspI_PA	59.71
2832	Opata_183717_PstIMspI_PA	59.71
2833	Opata_184508_PstIMspI_PA	59.71
2834	Opata_1860401_PstIMspI_PA	59.71
2835	Opata_1893535_PstIMspI_PA	59.71
2836	Opata_1978963_PstIMspI_PA	59.71
2837	Opata_2058341_PstIMspI_PA	59.71
2838	Opata_2113881_PstIMspI_PA	59.71
2839	Opata_2128_PstIMspI_PA	59.71
2840	Opata_217849_PstIMspI_PA	59.71
2841	Opata_221134_PstIMspI_PA	59.71
2842	Opata_2221980_PstIMspI_PA	59.71
2843	Opata_224232_PstIMspI_PA	59.71
2844	Opata_2519770_PstIMspI_PA	59.71
2845	Opata_2571203_PstIMspI_PA	59.71
2846	Opata_2590500_PstIMspI_PA	59.71
2847	Opata_2632926_PstIMspI_PA	59.71
2848	Opata_2642657_PstIMspI_PA	59.71
2849	Opata_2675285_PstIMspI_PA	59.71
2850	Opata_2822365_PstIMspI_PA	59.71
2851	Opata_287759_PstIMspI_PA	59.71
2852	Opata_288419_PstIMspI_PA	59.71
2853	Opata_3009271_PstIMspI_PA	59.71
2854	Opata_3048081_PstIMspI_PA	59.71
2855	Opata_3109801_PstIMspI_PA	59.71
2856	Opata_3162983_PstIMspI_PA	59.71
2857	Opata_324216_PstIMspI_PA	59.71
2858	Opata_3601220_PstIMspI_PA	59.71
2859	Opata_3636949_PstIMspI_PA	59.71
2860	Opata_3652085_PstIMspI_PA	59.71
2861	Opata_3679051_PstIMspI_PA	59.71
2862	Opata_3919212_PstIMspI_PA	59.71
2863	Opata_4018985_PstIMspI_PA	59.71
2864	Opata_4230794_PstIMspI_PA	59.71
2865	Opata_4242546_PstIMspI_PA	59.71
2866	Opata_563824_PstIMspI_PA	59.71
2867	Opata_649426_PstIMspI_PA	59.71
2868	Opata_69738_PstIMspI_PA	59.71
2869	Opata_746311_PstIMspI_PA	59.71
2870	Opata_799544_PstIMspI_PA	59.71
2871	Opata_98300_PstIMspI_PA	59.71
2872	Opata_272727_68_PstIMluI_SNP	59.71
2873	Opata_102672_30_PstIMseI_SNP	59.71
2874	Opata_115602_87_PstIMseI_SNP	59.71
2875	Opata_1166869_69_PstIMseI_SNP	59.71
2876	Opata_1166869_84_PstIMseI_SNP	59.71
2877	Opata_1261443_43_PstIMseI_SNP	59.71
2878	Opata_1261443_62_PstIMseI_SNP	59.71
2879	Opata_1261443_88_PstIMseI_SNP	59.71
2880	Opata_1447750_15_PstIMseI_SNP	59.71
2881	Opata_1981921_59_PstIMseI_SNP	59.71
2882	Opata_234392_85_PstIMseI_SNP	59.71
2883	Opata_245134_87_PstIMseI_SNP	59.71
2884	Opata_25937_19_PstIMseI_SNP	59.71
2885	Opata_288668_15_PstIMseI_SNP	59.71
2886	Opata_288668_57_PstIMseI_SNP	59.71
2887	Opata_288668_66_PstIMseI_SNP	59.71
2888	Opata_309258_90_PstIMseI_SNP	59.71
2889	Opata_3513849_3_PstIMseI_SNP	59.71
2890	Opata_3513849_49_PstIMseI_SNP	59.71
2891	Opata_3513849_77_PstIMseI_SNP	59.71
2892	Opata_510327_73_PstIMseI_SNP	59.71
2893	Opata_570489_41_PstIMseI_SNP	59.71
2894	Opata_57196_58_PstIMseI_SNP	59.71
2895	Opata_701500_10_PstIMseI_SNP	59.71
2896	Opata_701500_82_PstIMseI_SNP	59.71
2897	Opata_703066_72_PstIMseI_SNP	59.71
2898	Opata_83485_38_PstIMseI_SNP	59.71
2899	Opata_882752_8_PstIMseI_SNP	59.71
2900	M6_92472_7_PstIMspI_SNP	59.71
2901	Opata_108042_36_PstIMspI_SNP	59.71
2902	Opata_108042_45_PstIMspI_SNP	59.71
2903	Opata_1092810_61_PstIMspI_SNP	59.71
2904	Opata_121107_18_PstIMspI_SNP	59.71
2905	Opata_1713292_48_PstIMspI_SNP	59.71
2906	Opata_2046660_22_PstIMspI_SNP	59.71
2907	Opata_2217899_64_PstIMspI_SNP	59.71
2908	Opata_2247514_64_PstIMspI_SNP	59.71
2909	Opata_2247514_68_PstIMspI_SNP	59.71
2910	Opata_242458_20_PstIMspI_SNP	59.71
2911	Opata_269577_39_PstIMspI_SNP	59.71
2912	Opata_2745185_21_PstIMspI_SNP	59.71
2913	Opata_2745185_22_PstIMspI_SNP	59.71
2914	Opata_2745185_80_PstIMspI_SNP	59.71
2915	Opata_2759126_25_PstIMspI_SNP	59.71
2916	Opata_2759126_61_PstIMspI_SNP	59.71
2917	Opata_3071781_25_PstIMspI_SNP	59.71
2918	Opata_3071781_43_PstIMspI_SNP	59.71
2919	Opata_3071781_49_PstIMspI_SNP	59.71
2920	Opata_3279677_75_PstIMspI_SNP	59.71
2921	Opata_3597845_22_PstIMspI_SNP	59.71
2922	Opata_3634425_52_PstIMspI_SNP	59.71
2923	Opata_391832_71_PstIMspI_SNP	59.71
2924	Opata_4069842_65_PstIMspI_SNP	59.71
2925	Opata_4249809_82_PstIMspI_SNP	59.71
2926	Opata_718439_30_PstIMspI_SNP	59.71
2927	Opata_718439_48_PstIMspI_SNP	59.71
2928	Opata_943001_64_PstIMspI_SNP	59.71
2929	Opata_943001_73_PstIMspI_SNP	59.71
2930	Opata_994999_37_PstIMspI_SNP	59.71
2931	Opata_994999_45_PstIMspI_SNP	59.71
2932	Opata_132891_PstIMluI_PA	59.71
2933	Opata_2706185_PstIMluI_PA	59.71
2934	Opata_360658_PstIMluI_PA	59.71
2935	M6_979227_PstIMseI_PA	59.71
2936	Opata_1203599_PstIMseI_PA	59.71
2937	Opata_131589_PstIMseI_PA	59.71
2938	Opata_166358_PstIMseI_PA	59.71
2939	Opata_2574800_PstIMseI_PA	59.71
2940	Opata_2583124_PstIMseI_PA	59.71
2941	Opata_3208122_PstIMseI_PA	59.71
2942	Opata_3260096_PstIMseI_PA	59.71
2943	Opata_34949_PstIMseI_PA	59.71
2944	Opata_4012167_PstIMseI_PA	59.71
2945	Opata_447135_PstIMseI_PA	59.71
2946	Opata_4471470_PstIMseI_PA	59.71
2947	Opata_466118_PstIMseI_PA	59.71
2948	Opata_541820_PstIMseI_PA	59.71
2949	Opata_549538_PstIMseI_PA	59.71
2950	Opata_605413_PstIMseI_PA	59.71
2951	Opata_656488_PstIMseI_PA	59.71
2952	Opata_695438_PstIMseI_PA	59.71
2953	Opata_771943_PstIMseI_PA	59.71
2954	M6_2568096_PstIMspI_PA	59.71
2955	M6_80549_PstIMspI_PA	59.71
2956	Opata_1003710_PstIMspI_PA	59.71
2957	Opata_100645_PstIMspI_PA	59.71
2958	Opata_1043094_PstIMspI_PA	59.71
2959	Opata_1118232_PstIMspI_PA	59.71
2960	Opata_1119763_PstIMspI_PA	59.71
2961	Opata_1287094_PstIMspI_PA	59.71
2962	Opata_1399120_PstIMspI_PA	59.71
2963	Opata_14422_PstIMspI_PA	59.71
2964	Opata_1452013_PstIMspI_PA	59.71
2965	Opata_1490127_PstIMspI_PA	59.71
2966	Opata_1514319_PstIMspI_PA	59.71
2967	Opata_1535070_PstIMspI_PA	59.71
2968	Opata_1640744_PstIMspI_PA	59.71
2969	Opata_1642752_PstIMspI_PA	59.71
2970	Opata_1725478_PstIMspI_PA	59.71
2971	Opata_1825612_PstIMspI_PA	59.71
2972	Opata_1836609_PstIMspI_PA	59.71
2973	Opata_1892377_PstIMspI_PA	59.71
2974	Opata_1924045_PstIMspI_PA	59.71
2975	Opata_2026421_PstIMspI_PA	59.71
2976	Opata_2029843_PstIMspI_PA	59.71
2977	Opata_2108088_PstIMspI_PA	59.71
2978	Opata_2114427_PstIMspI_PA	59.71
2979	Opata_2149898_PstIMspI_PA	59.71
2980	Opata_2174971_PstIMspI_PA	59.71
2981	Opata_2278868_PstIMspI_PA	59.71
2982	Opata_2353471_PstIMspI_PA	59.71
2983	Opata_2500365_PstIMspI_PA	59.71
2984	Opata_2526919_PstIMspI_PA	59.71
2985	Opata_2582575_PstIMspI_PA	59.71
2986	Opata_2680048_PstIMspI_PA	59.71
2987	Opata_2703818_PstIMspI_PA	59.71
2988	Opata_2778853_PstIMspI_PA	59.71
2989	Opata_2825318_PstIMspI_PA	59.71
2990	Opata_2857281_PstIMspI_PA	59.71
2991	Opata_2917077_PstIMspI_PA	59.71
2992	Opata_2925652_PstIMspI_PA	59.71
2993	Opata_3124475_PstIMspI_PA	59.71
2994	Opata_3185573_PstIMspI_PA	59.71
2995	Opata_3308730_PstIMspI_PA	59.71
2996	Opata_3380746_PstIMspI_PA	59.71
2997	Opata_3463881_PstIMspI_PA	59.71
2998	Opata_3485246_PstIMspI_PA	59.71
2999	Opata_3655128_PstIMspI_PA	59.71
3000	Opata_3668767_PstIMspI_PA	59.71
3001	Opata_3699114_PstIMspI_PA	59.71
3002	Opata_3760788_PstIMspI_PA	59.71
3003	Opata_3785294_PstIMspI_PA	59.71
3004	Opata_382228_PstIMspI_PA	59.71
3005	Opata_3907784_PstIMspI_PA	59.71
3006	Opata_3972074_PstIMspI_PA	59.71
3007	Opata_3976609_PstIMspI_PA	59.71
3008	Opata_4080104_PstIMspI_PA	59.71
3009	Opata_458373_PstIMspI_PA	59.71
3010	Opata_471551_PstIMspI_PA	59.71
3011	Opata_482020_PstIMspI_PA	59.71
3012	Opata_506324_PstIMspI_PA	59.71
3013	Opata_562404_PstIMspI_PA	59.71
3014	Opata_663013_PstIMspI_PA	59.71
3015	Opata_753238_PstIMspI_PA	59.71
3016	Opata_889329_PstIMspI_PA	59.71
3017	Opata_892887_PstIMspI_PA	59.71
3018	Opata_954888_PstIMspI_PA	59.71
3019	Opata_175026_24_PstIMseI_SNP	59.71
3020	Opata_600810_33_PstIMseI_SNP	59.71
3021	Opata_614308_52_PstIMseI_SNP	59.71
3022	Opata_1147540_80_PstIMspI_SNP	59.71
3023	Opata_1877657_3_PstIMspI_SNP	59.71
3024	Opata_1948316_10_PstIMspI_SNP	59.71
3025	Opata_1948316_15_PstIMspI_SNP	59.71
3026	Opata_1993384_8_PstIMspI_SNP	59.71
3027	Opata_3582058_42_PstIMspI_SNP	59.71
3028	Opata_389090_40_PstIMspI_SNP	59.71
3029	Opata_408990_76_PstIMspI_SNP	59.71
3030	Opata_431645_62_PstIMspI_SNP	59.71
3031	M6_169464_PstIMseI_PA	59.71
3032	M6_2266859_PstIMseI_PA	59.71
3033	M6_271344_PstIMseI_PA	59.71
3034	M6_761138_PstIMseI_PA	59.71
3035	Opata_1522110_PstIMseI_PA	59.71
3036	Opata_670195_PstIMseI_PA	59.71
3037	M6_195830_PstIMspI_PA	59.71
3038	M6_3143733_PstIMspI_PA	59.71
3039	M6_463285_PstIMspI_PA	59.71
3040	Opata_1111105_PstIMspI_PA	59.71
3041	Opata_1697915_PstIMspI_PA	59.71
3042	Opata_1902968_PstIMspI_PA	59.71
3043	Opata_193775_PstIMspI_PA	59.71
3044	Opata_2105660_PstIMspI_PA	59.71
3045	Opata_3147825_PstIMspI_PA	59.71
3046	Opata_3864856_PstIMspI_PA	59.71
3047	Opata_4133852_PstIMspI_PA	59.71
3048	Opata_800000_PstIMspI_PA	59.71
3049	M6_1676173_PstIMseI_PA	59.71
3050	M6_403225_PstIMspI_PA	59.71
3051	M6_44176_PstIMspI_PA	59.71
3052	M6_856634_PstIMspI_PA	59.71
3053	Opata_2532249_PstIMspI_PA	59.71
3054	M6_831894_PstIMseI_PA	59.71
3055	Opata_150954_PstIMseI_PA	59.71
3056	Opata_2094695_PstIMseI_PA	59.71
3057	Opata_554631_PstIMseI_PA	59.71
3058	Opata_877605_PstIMseI_PA	59.71
3059	M6_1040619_PstIMspI_PA	59.71
3060	M6_1496607_PstIMspI_PA	59.71
3061	M6_196736_PstIMspI_PA	59.71
3062	M6_3040165_PstIMspI_PA	59.71
3063	M6_388633_PstIMspI_PA	59.71
3064	Opata_1348020_PstIMspI_PA	59.71
3065	Opata_2374697_PstIMspI_PA	59.71
3066	Opata_251918_PstIMspI_PA	59.71
3067	Opata_2603940_PstIMspI_PA	59.71
3068	Opata_3114484_PstIMspI_PA	59.71
3069	Opata_318848_PstIMspI_PA	59.71
3070	Opata_3195407_PstIMspI_PA	59.71
3071	Opata_336652_PstIMspI_PA	59.71
3072	Opata_3568300_PstIMspI_PA	59.71
3073	Opata_3586766_PstIMspI_PA	59.71
3074	Opata_3856149_PstIMspI_PA	59.71
3075	Opata_3892185_PstIMspI_PA	59.71
3076	Opata_409201_PstIMspI_PA	59.71
3077	Opata_1022932_PstIMluI_PA	59.71
3078	Opata_1398879_PstIMluI_PA	59.71
3079	Opata_1479090_PstIMluI_PA	59.71
3080	Opata_2361813_PstIMluI_PA	59.71
3081	Opata_343197_PstIMluI_PA	59.71
3082	M6_3796108_PstIMseI_PA	59.71
3083	M6_577669_PstIMseI_PA	59.71
3084	Opata_1026601_PstIMseI_PA	59.71
3085	Opata_1063327_PstIMseI_PA	59.71
3086	Opata_109387_PstIMseI_PA	59.71
3087	Opata_1153561_PstIMseI_PA	59.71
3088	Opata_117817_PstIMseI_PA	59.71
3089	Opata_1183088_PstIMseI_PA	59.71
3090	Opata_1236846_PstIMseI_PA	59.71
3091	Opata_1241191_PstIMseI_PA	59.71
3092	Opata_1256599_PstIMseI_PA	59.71
3093	Opata_1263600_PstIMseI_PA	59.71
3094	Opata_1277686_PstIMseI_PA	59.71
3095	Opata_1290494_PstIMseI_PA	59.71
3096	Opata_1353922_PstIMseI_PA	59.71
3097	Opata_139035_PstIMseI_PA	59.71
3098	Opata_1573296_PstIMseI_PA	59.71
3099	Opata_1791444_PstIMseI_PA	59.71
3100	Opata_184429_PstIMseI_PA	59.71
3101	Opata_185174_PstIMseI_PA	59.71
3102	Opata_189295_PstIMseI_PA	59.71
3103	Opata_1931736_PstIMseI_PA	59.71
3104	Opata_231691_PstIMseI_PA	59.71
3105	Opata_236163_PstIMseI_PA	59.71
3106	Opata_2401983_PstIMseI_PA	59.71
3107	Opata_242194_PstIMseI_PA	59.71
3108	Opata_253380_PstIMseI_PA	59.71
3109	Opata_2607943_PstIMseI_PA	59.71
3110	Opata_261133_PstIMseI_PA	59.71
3111	Opata_266344_PstIMseI_PA	59.71
3112	Opata_267777_PstIMseI_PA	59.71
3113	Opata_3387392_PstIMseI_PA	59.71
3114	Opata_341474_PstIMseI_PA	59.71
3115	Opata_34623_PstIMseI_PA	59.71
3116	Opata_359864_PstIMseI_PA	59.71
3117	Opata_360797_PstIMseI_PA	59.71
3118	Opata_365709_PstIMseI_PA	59.71
3119	Opata_3697512_PstIMseI_PA	59.71
3120	Opata_370646_PstIMseI_PA	59.71
3121	Opata_38711_PstIMseI_PA	59.71
3122	Opata_4114916_PstIMseI_PA	59.71
3123	Opata_438110_PstIMseI_PA	59.71
3124	Opata_492945_PstIMseI_PA	59.71
3125	Opata_511661_PstIMseI_PA	59.71
3126	Opata_536287_PstIMseI_PA	59.71
3127	Opata_606117_PstIMseI_PA	59.71
3128	Opata_612104_PstIMseI_PA	59.71
3129	Opata_616405_PstIMseI_PA	59.71
3130	Opata_656557_PstIMseI_PA	59.71
3131	Opata_681638_PstIMseI_PA	59.71
3132	Opata_681714_PstIMseI_PA	59.71
3133	Opata_685027_PstIMseI_PA	59.71
3134	Opata_776834_PstIMseI_PA	59.71
3135	Opata_84038_PstIMseI_PA	59.71
3136	Opata_917035_PstIMseI_PA	59.71
3137	Opata_929972_PstIMseI_PA	59.71
3138	Opata_963403_PstIMseI_PA	59.71
3139	Opata_974328_PstIMseI_PA	59.71
3140	Opata_97738_PstIMseI_PA	59.71
3141	Opata_9836_PstIMseI_PA	59.71
3142	M6_1873401_PstIMspI_PA	59.71
3143	M6_2210788_PstIMspI_PA	59.71
3144	M6_394633_PstIMspI_PA	59.71
3145	M6_853705_PstIMspI_PA	59.71
3146	M6_929673_PstIMspI_PA	59.71
3147	Opata_1067595_PstIMspI_PA	59.71
3148	Opata_1130047_PstIMspI_PA	59.71
3149	Opata_1195491_PstIMspI_PA	59.71
3150	Opata_1237972_PstIMspI_PA	59.71
3151	Opata_125530_PstIMspI_PA	59.71
3152	Opata_1469099_PstIMspI_PA	59.71
3153	Opata_1504588_PstIMspI_PA	59.71
3154	Opata_1537973_PstIMspI_PA	59.71
3155	Opata_1543949_PstIMspI_PA	59.71
3156	Opata_1640002_PstIMspI_PA	59.71
3157	Opata_1648054_PstIMspI_PA	59.71
3158	Opata_169117_PstIMspI_PA	59.71
3159	Opata_1692254_PstIMspI_PA	59.71
3160	Opata_1705680_PstIMspI_PA	59.71
3161	Opata_1706652_PstIMspI_PA	59.71
3162	Opata_177228_PstIMspI_PA	59.71
3163	Opata_1823947_PstIMspI_PA	59.71
3164	Opata_185236_PstIMspI_PA	59.71
3165	Opata_1854770_PstIMspI_PA	59.71
3166	Opata_2088653_PstIMspI_PA	59.71
3167	Opata_2349797_PstIMspI_PA	59.71
3168	Opata_2387115_PstIMspI_PA	59.71
3169	Opata_2393959_PstIMspI_PA	59.71
3170	Opata_2433548_PstIMspI_PA	59.71
3171	Opata_2441053_PstIMspI_PA	59.71
3172	Opata_2491294_PstIMspI_PA	59.71
3173	Opata_25957_PstIMspI_PA	59.71
3174	Opata_2742209_PstIMspI_PA	59.71
3175	Opata_2754403_PstIMspI_PA	59.71
3176	Opata_2868047_PstIMspI_PA	59.71
3177	Opata_2980087_PstIMspI_PA	59.71
3178	Opata_308732_PstIMspI_PA	59.71
3179	Opata_3333143_PstIMspI_PA	59.71
3180	Opata_3400387_PstIMspI_PA	59.71
3181	Opata_3497583_PstIMspI_PA	59.71
3182	Opata_3520788_PstIMspI_PA	59.71
3183	Opata_3677610_PstIMspI_PA	59.71
3184	Opata_3884551_PstIMspI_PA	59.71
3185	Opata_3906107_PstIMspI_PA	59.71
3186	Opata_3911488_PstIMspI_PA	59.71
3187	Opata_3927829_PstIMspI_PA	59.71
3188	Opata_4045789_PstIMspI_PA	59.71
3189	Opata_4172905_PstIMspI_PA	59.71
3190	Opata_4216447_PstIMspI_PA	59.71
3191	Opata_58248_PstIMspI_PA	59.71
3192	Opata_614554_PstIMspI_PA	59.71
3193	Opata_619713_PstIMspI_PA	59.71
3194	Opata_673649_PstIMspI_PA	59.71
3195	Opata_757678_PstIMspI_PA	59.71
3196	Opata_2478184_PstIMluI_PA	59.71
3197	Opata_324300_PstIMluI_PA	59.71
3198	Opata_372187_PstIMluI_PA	59.71
3199	Opata_615595_PstIMluI_PA	59.71
3200	Opata_727141_PstIMluI_PA	59.71
3201	M6_3744932_PstIMseI_PA	59.71
3202	Opata_1022364_PstIMseI_PA	59.71
3203	Opata_1050697_PstIMseI_PA	59.71
3204	Opata_1167390_PstIMseI_PA	59.71
3205	Opata_126849_PstIMseI_PA	59.71
3206	Opata_1349665_PstIMseI_PA	59.71
3207	Opata_141997_PstIMseI_PA	59.71
3208	Opata_194891_PstIMseI_PA	59.71
3209	Opata_19748_PstIMseI_PA	59.71
3210	Opata_207166_PstIMseI_PA	59.71
3211	Opata_208937_PstIMseI_PA	59.71
3212	Opata_220655_PstIMseI_PA	59.71
3213	Opata_227462_PstIMseI_PA	59.71
3214	Opata_269335_PstIMseI_PA	59.71
3215	Opata_2802107_PstIMseI_PA	59.71
3216	Opata_290399_PstIMseI_PA	59.71
3217	Opata_31376_PstIMseI_PA	59.71
3218	Opata_3521_PstIMseI_PA	59.71
3219	Opata_353664_PstIMseI_PA	59.71
3220	Opata_365315_PstIMseI_PA	59.71
3221	Opata_373164_PstIMseI_PA	59.71
3222	Opata_428649_PstIMseI_PA	59.71
3223	Opata_503293_PstIMseI_PA	59.71
3224	Opata_506984_PstIMseI_PA	59.71
3225	Opata_522020_PstIMseI_PA	59.71
3226	Opata_52515_PstIMseI_PA	59.71
3227	Opata_57943_PstIMseI_PA	59.71
3228	Opata_593546_PstIMseI_PA	59.71
3229	Opata_61629_PstIMseI_PA	59.71
3230	Opata_63794_PstIMseI_PA	59.71
3231	Opata_644148_PstIMseI_PA	59.71
3232	Opata_67115_PstIMseI_PA	59.71
3233	Opata_676379_PstIMseI_PA	59.71
3234	Opata_725034_PstIMseI_PA	59.71
3235	Opata_758851_PstIMseI_PA	59.71
3236	Opata_772020_PstIMseI_PA	59.71
3237	Opata_80029_PstIMseI_PA	59.71
3238	Opata_829799_PstIMseI_PA	59.71
3239	Opata_93090_PstIMseI_PA	59.71
3240	Opata_94162_PstIMseI_PA	59.71
3241	M6_1729260_PstIMspI_PA	59.71
3242	Opata_1027624_PstIMspI_PA	59.71
3243	Opata_106590_PstIMspI_PA	59.71
3244	Opata_1489111_PstIMspI_PA	59.71
3245	Opata_157006_PstIMspI_PA	59.71
3246	Opata_1603786_PstIMspI_PA	59.71
3247	Opata_1666271_PstIMspI_PA	59.71
3248	Opata_169123_PstIMspI_PA	59.71
3249	Opata_180973_PstIMspI_PA	59.71
3250	Opata_18276_PstIMspI_PA	59.71
3251	Opata_191932_PstIMspI_PA	59.71
3252	Opata_1925705_PstIMspI_PA	59.71
3253	Opata_1984940_PstIMspI_PA	59.71
3254	Opata_201759_PstIMspI_PA	59.71
3255	Opata_2210971_PstIMspI_PA	59.71
3256	Opata_223590_PstIMspI_PA	59.71
3257	Opata_2546032_PstIMspI_PA	59.71
3258	Opata_2694868_PstIMspI_PA	59.71
3259	Opata_2749109_PstIMspI_PA	59.71
3260	Opata_277176_PstIMspI_PA	59.71
3261	Opata_2810995_PstIMspI_PA	59.71
3262	Opata_3297013_PstIMspI_PA	59.71
3263	Opata_349061_PstIMspI_PA	59.71
3264	Opata_3535526_PstIMspI_PA	59.71
3265	Opata_3575703_PstIMspI_PA	59.71
3266	Opata_375846_PstIMspI_PA	59.71
3267	Opata_465916_PstIMspI_PA	59.71
3268	Opata_494240_PstIMspI_PA	59.71
3269	Opata_587650_PstIMspI_PA	59.71
3270	Opata_608516_PstIMspI_PA	59.71
3271	Opata_61932_PstIMspI_PA	59.71
3272	Opata_730637_PstIMspI_PA	59.71
3273	Opata_7371_PstIMspI_PA	59.71
3274	Opata_764205_PstIMspI_PA	59.71
3275	Opata_850435_PstIMspI_PA	59.71
3276	Opata_1092385_PstIMluI_PA	59.71
3277	Opata_1786006_PstIMluI_PA	59.71
3278	Opata_1946537_PstIMluI_PA	59.71
3279	Opata_2810992_PstIMluI_PA	59.71
3280	Opata_1003811_PstIMseI_PA	59.71
3281	Opata_1038676_PstIMseI_PA	59.71
3282	Opata_1090_PstIMseI_PA	59.71
3283	Opata_1092911_PstIMseI_PA	59.71
3284	Opata_1097512_PstIMseI_PA	59.71
3285	Opata_116155_PstIMseI_PA	59.71
3286	Opata_118811_PstIMseI_PA	59.71
3287	Opata_121586_PstIMseI_PA	59.71
3288	Opata_1219099_PstIMseI_PA	59.71
3289	Opata_1219421_PstIMseI_PA	59.71
3290	Opata_1219533_PstIMseI_PA	59.71
3291	Opata_125298_PstIMseI_PA	59.71
3292	Opata_1508098_PstIMseI_PA	59.71
3293	Opata_177956_PstIMseI_PA	59.71
3294	Opata_1833820_PstIMseI_PA	59.71
3295	Opata_222959_PstIMseI_PA	59.71
3296	Opata_239858_PstIMseI_PA	59.71
3297	Opata_253030_PstIMseI_PA	59.71
3298	Opata_282085_PstIMseI_PA	59.71
3299	Opata_2828899_PstIMseI_PA	59.71
3300	Opata_284177_PstIMseI_PA	59.71
3301	Opata_296482_PstIMseI_PA	59.71
3302	Opata_305951_PstIMseI_PA	59.71
3303	Opata_3127414_PstIMseI_PA	59.71
3304	Opata_378008_PstIMseI_PA	59.71
3305	Opata_3947115_PstIMseI_PA	59.71
3306	Opata_3981820_PstIMseI_PA	59.71
3307	Opata_401080_PstIMseI_PA	59.71
3308	Opata_411818_PstIMseI_PA	59.71
3309	Opata_443714_PstIMseI_PA	59.71
3310	Opata_444388_PstIMseI_PA	59.71
3311	Opata_479128_PstIMseI_PA	59.71
3312	Opata_49739_PstIMseI_PA	59.71
3313	Opata_508750_PstIMseI_PA	59.71
3314	Opata_524439_PstIMseI_PA	59.71
3315	Opata_658608_PstIMseI_PA	59.71
3316	Opata_700923_PstIMseI_PA	59.71
3317	Opata_702419_PstIMseI_PA	59.71
3318	Opata_939546_PstIMseI_PA	59.71
3319	Opata_1421096_PstIMspI_PA	59.71
3320	Opata_1567551_PstIMspI_PA	59.71
3321	Opata_1996857_PstIMspI_PA	59.71
3322	Opata_2062806_PstIMspI_PA	59.71
3323	Opata_207252_PstIMspI_PA	59.71
3324	Opata_214863_PstIMspI_PA	59.71
3325	Opata_225197_PstIMspI_PA	59.71
3326	Opata_227971_PstIMspI_PA	59.71
3327	Opata_236739_PstIMspI_PA	59.71
3328	Opata_25513_PstIMspI_PA	59.71
3329	Opata_2721968_PstIMspI_PA	59.71
3330	Opata_2802814_PstIMspI_PA	59.71
3331	Opata_3284181_PstIMspI_PA	59.71
3332	Opata_3737348_PstIMspI_PA	59.71
3333	Opata_47437_PstIMspI_PA	59.71
3334	Opata_525108_PstIMspI_PA	59.71
3335	Opata_745154_PstIMspI_PA	59.71
3336	Opata_1477844_PstIMluI_PA	59.71
3337	Opata_2120044_PstIMluI_PA	59.71
3338	Opata_2567086_PstIMseI_PA	59.71
3339	Opata_258725_PstIMseI_PA	59.71
3340	Opata_1238414_PstIMspI_PA	59.71
3341	Opata_130370_PstIMspI_PA	59.71
3342	Opata_141498_PstIMspI_PA	59.71
3343	Opata_1773209_PstIMspI_PA	59.71
3344	Opata_2353942_PstIMspI_PA	59.71
3345	Opata_2665586_PstIMspI_PA	59.71
3346	Opata_3307029_PstIMspI_PA	59.71
3347	Opata_3312871_PstIMspI_PA	59.71
3348	Opata_3386181_PstIMspI_PA	59.71
3349	Opata_3897973_PstIMspI_PA	59.71
3350	Opata_4056635_PstIMspI_PA	59.71
3351	Opata_679822_PstIMspI_PA	59.71
3352	Opata_73902_PstIMspI_PA	59.71
3353	Opata_76634_PstIMspI_PA	59.71
3354	Opata_90388_PstIMspI_PA	59.71
3355	Opata_3061055_PstIMseI_PA	59.71
3356	Opata_581206_PstIMseI_PA	59.71
3357	Opata_674745_PstIMseI_PA	59.71
3358	Opata_175911_PstIMspI_PA	59.71
3359	Opata_233510_PstIMspI_PA	59.71
3360	Opata_3220900_PstIMspI_PA	59.71
3361	Opata_3809471_PstIMspI_PA	59.71
3362	Opata_4005853_PstIMspI_PA	59.71
3363	Opata_1019035_PstIMseI_PA	59.71
3364	Opata_171122_PstIMseI_PA	59.71
3365	Opata_807841_PstIMseI_PA	59.71
3366	Opata_261332_PstIMspI_PA	59.71
3367	Opata_3003007_PstIMspI_PA	59.71
3368	Opata_765798_PstIMspI_PA	59.71
3369	Opata_2388290_PstIMspI_PA	59.71
3370	Opata_974869_PstIMspI_PA	59.71
3371	1229814	59.85
3372	983919	60.21
3373	989765	60.21
3374	1099270	60.21
3375	1123286	60.21
3376	1125537	60.21
3377	1130297	60.21
3378	1201694	60.21
3379	1202064	60.21
3380	1665818	60.21
3381	2244425	60.21
3382	2253445	60.21
3383	1114031	60.48
3384	1288902	60.48
3385	1094141	60.53
3386	RAC875_c7823_303	60.54
3387	RAC875_rep_c74985_53	60.54
3388	RAC875_rep_c74985_362	60.54
3389	RAC875_c41830_186	60.54
3390	Ra_c2204_459	60.54
3391	Kukri_rep_c106020_60	60.54
3392	Kukri_c20444_1238	60.54
3393	Ku_c13618_473	60.54
3394	IAAV8896	60.54
3395	D_GCE8AKX01A0GWJ_46	60.54
3396	D_GBUVHFX01COU5J_323	60.54
3397	D_F5XZDLF01CQ4E9_136	60.54
3398	D_contig07018_590	60.54
3399	wsnp_RFL_Contig2606_2264492	60.61
3400	Opata_1275729_PstIMluI_PA	60.61
3401	Opata_1558884_PstIMluI_PA	60.61
3402	Opata_1684834_PstIMluI_PA	60.61
3403	Opata_2648562_PstIMluI_PA	60.61
3404	Opata_513430_PstIMluI_PA	60.61
3405	Opata_525487_PstIMluI_PA	60.61
3406	M6_1064935_PstIMseI_PA	60.61
3407	M6_14588_PstIMseI_PA	60.61
3408	M6_184187_PstIMseI_PA	60.61
3409	M6_2050606_PstIMseI_PA	60.61
3410	M6_723984_PstIMseI_PA	60.61
3411	Opata_1026125_PstIMseI_PA	60.61
3412	Opata_1069979_PstIMseI_PA	60.61
3413	Opata_1384620_PstIMseI_PA	60.61
3414	Opata_1478455_PstIMseI_PA	60.61
3415	Opata_1551870_PstIMseI_PA	60.61
3416	Opata_1615466_PstIMseI_PA	60.61
3417	Opata_1826931_PstIMseI_PA	60.61
3418	Opata_1841282_PstIMseI_PA	60.61
3419	Opata_1939066_PstIMseI_PA	60.61
3420	Opata_1994969_PstIMseI_PA	60.61
3421	Opata_2003446_PstIMseI_PA	60.61
3422	Opata_211619_PstIMseI_PA	60.61
3423	Opata_2352578_PstIMseI_PA	60.61
3424	Opata_2521560_PstIMseI_PA	60.61
3425	Opata_2581056_PstIMseI_PA	60.61
3426	Opata_315112_PstIMseI_PA	60.61
3427	Opata_3331029_PstIMseI_PA	60.61
3428	Opata_3447936_PstIMseI_PA	60.61
3429	Opata_3641474_PstIMseI_PA	60.61
3430	Opata_3812892_PstIMseI_PA	60.61
3431	Opata_3928286_PstIMseI_PA	60.61
3432	Opata_4113415_PstIMseI_PA	60.61
3433	Opata_415086_PstIMseI_PA	60.61
3434	Opata_4165641_PstIMseI_PA	60.61
3435	Opata_489258_PstIMseI_PA	60.61
3436	Opata_571641_PstIMseI_PA	60.61
3437	Opata_592525_PstIMseI_PA	60.61
3438	Opata_665753_PstIMseI_PA	60.61
3439	Opata_899872_PstIMseI_PA	60.61
3440	M6_116479_PstIMspI_PA	60.61
3441	M6_221644_PstIMspI_PA	60.61
3442	M6_433974_PstIMspI_PA	60.61
3443	M6_65036_PstIMspI_PA	60.61
3444	M6_798345_PstIMspI_PA	60.61
3445	M6_93487_PstIMspI_PA	60.61
3446	Opata_1011086_PstIMspI_PA	60.61
3447	Opata_1105100_PstIMspI_PA	60.61
3448	Opata_1125665_PstIMspI_PA	60.61
3449	Opata_1140914_PstIMspI_PA	60.61
3450	Opata_1190199_PstIMspI_PA	60.61
3451	Opata_1395079_PstIMspI_PA	60.61
3452	Opata_1513561_PstIMspI_PA	60.61
3453	Opata_1533157_PstIMspI_PA	60.61
3454	Opata_1549885_PstIMspI_PA	60.61
3455	Opata_1588160_PstIMspI_PA	60.61
3456	Opata_1743904_PstIMspI_PA	60.61
3457	Opata_2275943_PstIMspI_PA	60.61
3458	Opata_2294760_PstIMspI_PA	60.61
3459	Opata_2412007_PstIMspI_PA	60.61
3460	Opata_2518584_PstIMspI_PA	60.61
3461	Opata_2904160_PstIMspI_PA	60.61
3462	Opata_2923341_PstIMspI_PA	60.61
3463	Opata_2960658_PstIMspI_PA	60.61
3464	Opata_3020690_PstIMspI_PA	60.61
3465	Opata_3080938_PstIMspI_PA	60.61
3466	Opata_341221_PstIMspI_PA	60.61
3467	Opata_3561594_PstIMspI_PA	60.61
3468	Opata_3594908_PstIMspI_PA	60.61
3469	Opata_4000672_PstIMspI_PA	60.61
3470	Opata_4012384_PstIMspI_PA	60.61
3471	Opata_4087872_PstIMspI_PA	60.61
3472	Opata_4108609_PstIMspI_PA	60.61
3473	Opata_482100_PstIMspI_PA	60.61
3474	Opata_49401_PstIMspI_PA	60.61
3475	Opata_566574_PstIMspI_PA	60.61
3476	Opata_630954_PstIMspI_PA	60.61
3477	Opata_695733_PstIMspI_PA	60.61
3478	Opata_732616_PstIMspI_PA	60.61
3479	Opata_740404_PstIMspI_PA	60.61
3480	Opata_89988_PstIMspI_PA	60.61
3481	Opata_914428_PstIMspI_PA	60.61
3482	Opata_1124658_34_PstIMluI_SNP	60.61
3483	Opata_660625_25_PstIMluI_SNP	60.61
3484	Opata_104384_71_PstIMseI_SNP	60.61
3485	Opata_105830_56_PstIMseI_SNP	60.61
3486	Opata_1134712_74_PstIMseI_SNP	60.61
3487	Opata_1134712_85_PstIMseI_SNP	60.61
3488	Opata_1191056_25_PstIMseI_SNP	60.61
3489	Opata_1191056_71_PstIMseI_SNP	60.61
3490	Opata_1213050_88_PstIMseI_SNP	60.61
3491	Opata_1254193_14_PstIMseI_SNP	60.61
3492	Opata_12971_20_PstIMseI_SNP	60.61
3493	Opata_1342595_88_PstIMseI_SNP	60.61
3494	Opata_1814656_84_PstIMseI_SNP	60.61
3495	Opata_184051_64_PstIMseI_SNP	60.61
3496	Opata_191699_87_PstIMseI_SNP	60.61
3497	Opata_1965259_27_PstIMseI_SNP	60.61
3498	Opata_241797_14_PstIMseI_SNP	60.61
3499	Opata_256491_50_PstIMseI_SNP	60.61
3500	Opata_256491_73_PstIMseI_SNP	60.61
3501	Opata_366014_8_PstIMseI_SNP	60.61
3502	Opata_372003_53_PstIMseI_SNP	60.61
3503	Opata_374758_37_PstIMseI_SNP	60.61
3504	Opata_44462_60_PstIMseI_SNP	60.61
3505	Opata_463571_24_PstIMseI_SNP	60.61
3506	Opata_463571_60_PstIMseI_SNP	60.61
3507	Opata_48900_54_PstIMseI_SNP	60.61
3508	Opata_48900_9_PstIMseI_SNP	60.61
3509	Opata_54958_15_PstIMseI_SNP	60.61
3510	Opata_668373_77_PstIMseI_SNP	60.61
3511	Opata_749388_29_PstIMseI_SNP	60.61
3512	Opata_749388_35_PstIMseI_SNP	60.61
3513	Opata_763546_38_PstIMseI_SNP	60.61
3514	Opata_763546_48_PstIMseI_SNP	60.61
3515	Opata_909956_40_PstIMseI_SNP	60.61
3516	Opata_917790_27_PstIMseI_SNP	60.61
3517	Opata_960734_4_PstIMseI_SNP	60.61
3518	Opata_960734_84_PstIMseI_SNP	60.61
3519	Opata_96999_73_PstIMseI_SNP	60.61
3520	Opata_99600_33_PstIMseI_SNP	60.61
3521	Opata_99600_34_PstIMseI_SNP	60.61
3522	Opata_99600_72_PstIMseI_SNP	60.61
3523	Opata_1297635_40_PstIMspI_SNP	60.61
3524	Opata_1392614_40_PstIMspI_SNP	60.61
3525	Opata_1639120_6_PstIMspI_SNP	60.61
3526	Opata_1639120_7_PstIMspI_SNP	60.61
3527	Opata_1651481_28_PstIMspI_SNP	60.61
3528	Opata_1666036_45_PstIMspI_SNP	60.61
3529	Opata_1713292_38_PstIMspI_SNP	60.61
3530	Opata_1813182_42_PstIMspI_SNP	60.61
3531	Opata_1816167_68_PstIMspI_SNP	60.61
3532	Opata_2033234_28_PstIMspI_SNP	60.61
3533	Opata_2046660_59_PstIMspI_SNP	60.61
3534	Opata_2046660_73_PstIMspI_SNP	60.61
3535	Opata_2099014_22_PstIMspI_SNP	60.61
3536	Opata_2223083_50_PstIMspI_SNP	60.61
3537	Opata_2698947_53_PstIMspI_SNP	60.61
3538	Opata_2698947_8_PstIMspI_SNP	60.61
3539	Opata_292891_29_PstIMspI_SNP	60.61
3540	Opata_2991164_7_PstIMspI_SNP	60.61
3541	Opata_3091019_49_PstIMspI_SNP	60.61
3542	Opata_3152515_45_PstIMspI_SNP	60.61
3543	Opata_323020_49_PstIMspI_SNP	60.61
3544	Opata_3395440_62_PstIMspI_SNP	60.61
3545	Opata_3395440_66_PstIMspI_SNP	60.61
3546	Opata_3504095_76_PstIMspI_SNP	60.61
3547	Opata_3549582_24_PstIMspI_SNP	60.61
3548	Opata_3574663_77_PstIMspI_SNP	60.61
3549	Opata_3574663_79_PstIMspI_SNP	60.61
3550	Opata_3735343_44_PstIMspI_SNP	60.61
3551	Opata_381536_58_PstIMspI_SNP	60.61
3552	Opata_3862174_40_PstIMspI_SNP	60.61
3553	Opata_4266836_83_PstIMspI_SNP	60.61
3554	Opata_554529_30_PstIMspI_SNP	60.61
3555	Opata_607679_74_PstIMspI_SNP	60.61
3556	Opata_641748_74_PstIMspI_SNP	60.61
3557	Opata_68306_13_PstIMspI_SNP	60.61
3558	Opata_99108_40_PstIMspI_SNP	60.61
3559	M6_157266_PstIMseI_PA	60.61
3560	M6_585862_PstIMseI_PA	60.61
3561	M6_737438_PstIMseI_PA	60.61
3562	M6_811312_PstIMseI_PA	60.61
3563	M6_969824_PstIMseI_PA	60.61
3564	Opata_1840680_PstIMseI_PA	60.61
3565	Opata_2554085_PstIMseI_PA	60.61
3566	Opata_3402549_PstIMseI_PA	60.61
3567	Opata_558870_PstIMseI_PA	60.61
3568	M6_3062925_PstIMspI_PA	60.61
3569	M6_75011_PstIMspI_PA	60.61
3570	Opata_2892862_PstIMspI_PA	60.61
3571	Opata_309038_PstIMspI_PA	60.61
3572	M6_1249140_PstIMseI_PA	60.61
3573	M6_1374129_PstIMseI_PA	60.61
3574	M6_164151_PstIMseI_PA	60.61
3575	M6_3168107_PstIMseI_PA	60.61
3576	M6_348267_PstIMseI_PA	60.61
3577	M6_449958_PstIMseI_PA	60.61
3578	M6_681254_PstIMseI_PA	60.61
3579	M6_955467_PstIMseI_PA	60.61
3580	Opata_1654921_PstIMseI_PA	60.61
3581	Opata_169118_PstIMseI_PA	60.61
3582	Opata_397592_PstIMseI_PA	60.61
3583	Opata_409888_PstIMseI_PA	60.61
3584	M6_1286789_PstIMspI_PA	60.61
3585	M6_2477683_PstIMspI_PA	60.61
3586	M6_2510074_PstIMspI_PA	60.61
3587	M6_2658858_PstIMspI_PA	60.61
3588	M6_2913120_PstIMspI_PA	60.61
3589	M6_3160757_PstIMspI_PA	60.61
3590	M6_348495_PstIMspI_PA	60.61
3591	M6_45625_PstIMspI_PA	60.61
3592	M6_55517_PstIMspI_PA	60.61
3593	M6_7395_PstIMspI_PA	60.61
3594	Opata_1261813_PstIMspI_PA	60.61
3595	Opata_1339268_PstIMspI_PA	60.61
3596	Opata_3591460_PstIMspI_PA	60.61
3597	Opata_4122789_PstIMspI_PA	60.61
3598	Opata_2507664_PstIMluI_PA	60.61
3599	Opata_1523356_PstIMseI_PA	60.61
3600	Opata_3449155_PstIMseI_PA	60.61
3601	M6_339898_PstIMspI_PA	60.61
3602	Opata_2420324_PstIMspI_PA	60.61
3603	M6_1707792_PstIMluI_PA	60.61
3604	M6_1404889_PstIMseI_PA	60.61
3605	M6_17129_PstIMseI_PA	60.61
3606	M6_204253_PstIMseI_PA	60.61
3607	M6_2054068_PstIMseI_PA	60.61
3608	M6_2075672_PstIMseI_PA	60.61
3609	M6_2813825_PstIMseI_PA	60.61
3610	M6_811523_PstIMseI_PA	60.61
3611	Opata_1429992_PstIMseI_PA	60.61
3612	Opata_1631629_PstIMseI_PA	60.61
3613	Opata_39934_PstIMseI_PA	60.61
3614	Opata_521470_PstIMseI_PA	60.61
3615	Opata_6303_PstIMseI_PA	60.61
3616	Opata_652526_PstIMseI_PA	60.61
3617	Opata_75479_PstIMseI_PA	60.61
3618	Opata_83343_PstIMseI_PA	60.61
3619	Opata_949038_PstIMseI_PA	60.61
3620	M6_1173185_PstIMspI_PA	60.61
3621	Opata_1053382_PstIMspI_PA	60.61
3622	Opata_2152073_PstIMspI_PA	60.61
3623	Opata_2760667_PstIMspI_PA	60.61
3624	Opata_308369_PstIMspI_PA	60.61
3625	Opata_3276228_PstIMspI_PA	60.61
3626	Opata_4250548_PstIMspI_PA	60.61
3627	Opata_952210_PstIMspI_PA	60.61
3628	Opata_2040199_PstIMluI_PA	60.61
3629	Opata_2167209_PstIMseI_PA	60.61
3630	Opata_463578_PstIMseI_PA	60.61
3631	M6_451734_PstIMspI_PA	60.61
3632	Opata_1491754_PstIMspI_PA	60.61
3633	Opata_2512436_PstIMspI_PA	60.61
3634	Opata_2551050_PstIMspI_PA	60.61
3635	Opata_2786606_PstIMspI_PA	60.61
3636	Opata_2992804_PstIMspI_PA	60.61
3637	Opata_3098500_PstIMspI_PA	60.61
3638	Opata_843233_PstIMspI_PA	60.61
3639	Opata_1169875_PstIMluI_PA	60.61
3640	Opata_1154413_PstIMseI_PA	60.61
3641	Opata_1182116_PstIMseI_PA	60.61
3642	Opata_1229191_PstIMseI_PA	60.61
3643	Opata_12510_PstIMseI_PA	60.61
3644	Opata_126260_PstIMseI_PA	60.61
3645	Opata_1933773_PstIMseI_PA	60.61
3646	Opata_205590_PstIMseI_PA	60.61
3647	Opata_299817_PstIMseI_PA	60.61
3648	Opata_33759_PstIMseI_PA	60.61
3649	Opata_356317_PstIMseI_PA	60.61
3650	Opata_410385_PstIMseI_PA	60.61
3651	Opata_467929_PstIMseI_PA	60.61
3652	Opata_503204_PstIMseI_PA	60.61
3653	Opata_823098_PstIMseI_PA	60.61
3654	Opata_998870_PstIMseI_PA	60.61
3655	Opata_1641699_PstIMspI_PA	60.61
3656	Opata_1696735_PstIMspI_PA	60.61
3657	Opata_1730889_PstIMspI_PA	60.61
3658	Opata_1759068_PstIMspI_PA	60.61
3659	Opata_215161_PstIMspI_PA	60.61
3660	Opata_2304552_PstIMspI_PA	60.61
3661	Opata_2479062_PstIMspI_PA	60.61
3662	Opata_280050_PstIMspI_PA	60.61
3663	Opata_3961808_PstIMspI_PA	60.61
3664	Opata_586244_PstIMspI_PA	60.61
3665	Opata_777429_PstIMspI_PA	60.61
3666	Opata_811151_PstIMspI_PA	60.61
3667	Opata_2631654_PstIMseI_PA	60.61
3668	M6_743726_PstIMspI_PA	60.61
3669	Opata_2356863_PstIMspI_PA	60.61
3670	Opata_1249082_PstIMseI_PA	60.61
3671	Opata_948540_PstIMseI_PA	60.61
3672	Opata_2154948_PstIMspI_PA	60.61
3673	Opata_2324243_PstIMspI_PA	60.61
3674	Opata_2785736_PstIMspI_PA	60.61
3675	Opata_3204374_PstIMspI_PA	60.61
3676	Opata_4247583_PstIMspI_PA	60.61
3677	Opata_616922_PstIMspI_PA	60.61
3678	Opata_1880164_PstIMspI_PA	60.61
3679	Opata_4083651_PstIMspI_PA	60.61
3680	Opata_301705_PstIMspI_PA	60.61
3681	Kukri_c29969_543	60.61
3682	1087130	60.79
3683	1217801	60.79
3684	2251028	60.79
3685	2271999	60.79
3686	Xbcd450	61.1
3687	Xfbb26	61.1
3688	D1.1_ctg3162	61.1
3689	P36/M61-170	61.1
3690	Xabg3	61.1
3691	D1.1_ctg4878	61.1
3692	1410013	61.39
3693	1699932	61.47
3694	XWC0007ls	61.5
3695	Xwmc289b	61.5
3696	1025407	61.79
3697	1251589	61.79
3698	1216488	61.94
3699	1132621	61.96
3700	Xgwm121	62.1
3701	1124978	62.14
3702	wsnp_Ex_c31741_40494572	62.16
3703	1088953	62.2
3704	1099478	62.2
3705	1665951	62.2
3706	1666021	62.2
3707	1670340	62.2
3708	1671199	62.2
3709	1130813	62.28
3710	Xgwm271	62.5
3711	Ibf-D1b	62.5
3712	Pm35	62.5
3713	Xbarc361.2	62.5
3714	Xfba209c	62.5
3715	Xrz395.2	62.5
3716	989673	62.52
3717	1062667	62.52
3718	2272931	62.52
3719	3027621	62.52
3720	1101514	62.71
3721	1236952	62.71
3722	wsnp_RFL_Contig2840_2647753	63.04
3723	Opata_1295639_PstIMluI_PA	63.04
3724	Opata_1434022_PstIMluI_PA	63.04
3725	Opata_1542473_PstIMluI_PA	63.04
3726	Opata_1830930_PstIMluI_PA	63.04
3727	M6_1108432_PstIMseI_PA	63.04
3728	M6_1195219_PstIMseI_PA	63.04
3729	M6_1247574_PstIMseI_PA	63.04
3730	M6_1251149_PstIMseI_PA	63.04
3731	M6_1348319_PstIMseI_PA	63.04
3732	M6_1392215_PstIMseI_PA	63.04
3733	M6_1877324_PstIMseI_PA	63.04
3734	M6_237860_PstIMseI_PA	63.04
3735	M6_2765005_PstIMseI_PA	63.04
3736	M6_3008394_PstIMseI_PA	63.04
3737	M6_3051110_PstIMseI_PA	63.04
3738	M6_3388954_PstIMseI_PA	63.04
3739	M6_379393_PstIMseI_PA	63.04
3740	M6_399294_PstIMseI_PA	63.04
3741	M6_626621_PstIMseI_PA	63.04
3742	M6_74937_PstIMseI_PA	63.04
3743	M6_973169_PstIMseI_PA	63.04
3744	Opata_1313851_PstIMseI_PA	63.04
3745	Opata_248199_PstIMseI_PA	63.04
3746	Opata_2638249_PstIMseI_PA	63.04
3747	Opata_80478_PstIMseI_PA	63.04
3748	M6_110642_PstIMspI_PA	63.04
3749	M6_1148822_PstIMspI_PA	63.04
3750	M6_1212153_PstIMspI_PA	63.04
3751	M6_1265689_PstIMspI_PA	63.04
3752	M6_1399421_PstIMspI_PA	63.04
3753	M6_1495787_PstIMspI_PA	63.04
3754	M6_1515182_PstIMspI_PA	63.04
3755	M6_1704084_PstIMspI_PA	63.04
3756	M6_1710402_PstIMspI_PA	63.04
3757	M6_1736535_PstIMspI_PA	63.04
3758	M6_1736744_PstIMspI_PA	63.04
3759	M6_1800162_PstIMspI_PA	63.04
3760	M6_1818256_PstIMspI_PA	63.04
3761	M6_1825180_PstIMspI_PA	63.04
3762	M6_1843556_PstIMspI_PA	63.04
3763	M6_2207470_PstIMspI_PA	63.04
3764	M6_2221612_PstIMspI_PA	63.04
3765	M6_2308329_PstIMspI_PA	63.04
3766	M6_2336878_PstIMspI_PA	63.04
3767	M6_2415812_PstIMspI_PA	63.04
3768	M6_2552914_PstIMspI_PA	63.04
3769	M6_2655429_PstIMspI_PA	63.04
3770	M6_2673714_PstIMspI_PA	63.04
3771	M6_2711548_PstIMspI_PA	63.04
3772	M6_2880163_PstIMspI_PA	63.04
3773	M6_2907487_PstIMspI_PA	63.04
3774	M6_2993820_PstIMspI_PA	63.04
3775	M6_3225193_PstIMspI_PA	63.04
3776	M6_3335189_PstIMspI_PA	63.04
3777	M6_3335498_PstIMspI_PA	63.04
3778	M6_338517_PstIMspI_PA	63.04
3779	M6_344100_PstIMspI_PA	63.04
3780	M6_3462154_PstIMspI_PA	63.04
3781	M6_3588079_PstIMspI_PA	63.04
3782	M6_487922_PstIMspI_PA	63.04
3783	M6_610363_PstIMspI_PA	63.04
3784	M6_623358_PstIMspI_PA	63.04
3785	M6_686740_PstIMspI_PA	63.04
3786	M6_805474_PstIMspI_PA	63.04
3787	M6_849480_PstIMspI_PA	63.04
3788	Opata_549409_PstIMspI_PA	63.04
3789	Opata_27044_21_PstIMluI_SNP	63.04
3790	Opata_58811_75_PstIMluI_SNP	63.04
3791	Opata_58811_83_PstIMluI_SNP	63.04
3792	Opata_1048104_47_PstIMseI_SNP	63.04
3793	Opata_1094216_37_PstIMseI_SNP	63.04
3794	Opata_1117468_32_PstIMseI_SNP	63.04
3795	Opata_1117468_7_PstIMseI_SNP	63.04
3796	Opata_11730_33_PstIMseI_SNP	63.04
3797	Opata_1234480_77_PstIMseI_SNP	63.04
3798	Opata_1263886_22_PstIMseI_SNP	63.04
3799	Opata_1263886_32_PstIMseI_SNP	63.04
3800	Opata_129901_39_PstIMseI_SNP	63.04
3801	Opata_1335345_36_PstIMseI_SNP	63.04
3802	Opata_1622676_64_PstIMseI_SNP	63.04
3803	Opata_165153_29_PstIMseI_SNP	63.04
3804	Opata_185045_18_PstIMseI_SNP	63.04
3805	Opata_2164291_42_PstIMseI_SNP	63.04
3806	Opata_277090_11_PstIMseI_SNP	63.04
3807	Opata_277090_57_PstIMseI_SNP	63.04
3808	Opata_3163407_58_PstIMseI_SNP	63.04
3809	Opata_331105_49_PstIMseI_SNP	63.04
3810	Opata_3601652_42_PstIMseI_SNP	63.04
3811	Opata_371242_12_PstIMseI_SNP	63.04
3812	Opata_3877770_5_PstIMseI_SNP	63.04
3813	Opata_39127_5_PstIMseI_SNP	63.04
3814	Opata_4112004_36_PstIMseI_SNP	63.04
3815	Opata_41660_20_PstIMseI_SNP	63.04
3816	Opata_463823_23_PstIMseI_SNP	63.04
3817	Opata_469459_85_PstIMseI_SNP	63.04
3818	Opata_489648_54_PstIMseI_SNP	63.04
3819	Opata_500787_2_PstIMseI_SNP	63.04
3820	Opata_544052_64_PstIMseI_SNP	63.04
3821	Opata_544052_7_PstIMseI_SNP	63.04
3822	Opata_555415_81_PstIMseI_SNP	63.04
3823	Opata_596024_58_PstIMseI_SNP	63.04
3824	Opata_600985_9_PstIMseI_SNP	63.04
3825	Opata_65626_24_PstIMseI_SNP	63.04
3826	Opata_660_31_PstIMseI_SNP	63.04
3827	Opata_667739_23_PstIMseI_SNP	63.04
3828	Opata_673219_21_PstIMseI_SNP	63.04
3829	Opata_673219_76_PstIMseI_SNP	63.04
3830	Opata_71728_34_PstIMseI_SNP	63.04
3831	Opata_71728_64_PstIMseI_SNP	63.04
3832	Opata_72210_49_PstIMseI_SNP	63.04
3833	Opata_747291_12_PstIMseI_SNP	63.04
3834	Opata_756413_90_PstIMseI_SNP	63.04
3835	Opata_872565_10_PstIMseI_SNP	63.04
3836	Opata_975448_26_PstIMseI_SNP	63.04
3837	Opata_1320203_54_PstIMspI_SNP	63.04
3838	Opata_1322543_5_PstIMspI_SNP	63.04
3839	Opata_136251_49_PstIMspI_SNP	63.04
3840	Opata_1568397_13_PstIMspI_SNP	63.04
3841	Opata_1651194_76_PstIMspI_SNP	63.04
3842	Opata_1690587_78_PstIMspI_SNP	63.04
3843	Opata_1756816_37_PstIMspI_SNP	63.04
3844	Opata_1766749_72_PstIMspI_SNP	63.04
3845	Opata_2012313_55_PstIMspI_SNP	63.04
3846	Opata_2028550_24_PstIMspI_SNP	63.04
3847	Opata_2100742_79_PstIMspI_SNP	63.04
3848	Opata_233643_8_PstIMspI_SNP	63.04
3849	Opata_2377164_20_PstIMspI_SNP	63.04
3850	Opata_2633067_29_PstIMspI_SNP	63.04
3851	Opata_2819336_12_PstIMspI_SNP	63.04
3852	Opata_3000379_84_PstIMspI_SNP	63.04
3853	Opata_3399189_44_PstIMspI_SNP	63.04
3854	Opata_3418397_66_PstIMspI_SNP	63.04
3855	Opata_3512993_49_PstIMspI_SNP	63.04
3856	Opata_3527173_49_PstIMspI_SNP	63.04
3857	Opata_368327_61_PstIMspI_SNP	63.04
3858	Opata_368327_82_PstIMspI_SNP	63.04
3859	Opata_3935263_11_PstIMspI_SNP	63.04
3860	Opata_417856_49_PstIMspI_SNP	63.04
3861	Opata_4251168_45_PstIMspI_SNP	63.04
3862	Opata_4254106_11_PstIMspI_SNP	63.04
3863	Opata_4254106_25_PstIMspI_SNP	63.04
3864	Opata_4254106_56_PstIMspI_SNP	63.04
3865	Opata_466418_56_PstIMspI_SNP	63.04
3866	Opata_65391_43_PstIMspI_SNP	63.04
3867	Opata_65391_52_PstIMspI_SNP	63.04
3868	Opata_809741_66_PstIMspI_SNP	63.04
3869	Opata_81624_37_PstIMspI_SNP	63.04
3870	M6_159128_PstIMluI_PA	63.04
3871	M6_42720_PstIMluI_PA	63.04
3872	Opata_1815783_PstIMluI_PA	63.04
3873	Opata_188805_PstIMluI_PA	63.04
3874	Opata_2779160_PstIMluI_PA	63.04
3875	Opata_772430_PstIMluI_PA	63.04
3876	M6_1020543_PstIMseI_PA	63.04
3877	M6_1042639_PstIMseI_PA	63.04
3878	M6_1270782_PstIMseI_PA	63.04
3879	M6_1369372_PstIMseI_PA	63.04
3880	M6_1422568_PstIMseI_PA	63.04
3881	M6_152689_PstIMseI_PA	63.04
3882	M6_205613_PstIMseI_PA	63.04
3883	M6_213284_PstIMseI_PA	63.04
3884	M6_21447_PstIMseI_PA	63.04
3885	M6_2242834_PstIMseI_PA	63.04
3886	M6_2417241_PstIMseI_PA	63.04
3887	M6_245724_PstIMseI_PA	63.04
3888	M6_2642012_PstIMseI_PA	63.04
3889	M6_2799339_PstIMseI_PA	63.04
3890	M6_2811760_PstIMseI_PA	63.04
3891	M6_282558_PstIMseI_PA	63.04
3892	M6_2845644_PstIMseI_PA	63.04
3893	M6_2851317_PstIMseI_PA	63.04
3894	M6_3050581_PstIMseI_PA	63.04
3895	M6_30839_PstIMseI_PA	63.04
3896	M6_3131284_PstIMseI_PA	63.04
3897	M6_3232876_PstIMseI_PA	63.04
3898	M6_337115_PstIMseI_PA	63.04
3899	M6_3451963_PstIMseI_PA	63.04
3900	M6_3485150_PstIMseI_PA	63.04
3901	M6_3945585_PstIMseI_PA	63.04
3902	M6_3984032_PstIMseI_PA	63.04
3903	M6_4016692_PstIMseI_PA	63.04
3904	M6_4086050_PstIMseI_PA	63.04
3905	M6_4175592_PstIMseI_PA	63.04
3906	M6_4219335_PstIMseI_PA	63.04
3907	M6_431469_PstIMseI_PA	63.04
3908	M6_450700_PstIMseI_PA	63.04
3909	M6_46511_PstIMseI_PA	63.04
3910	M6_490064_PstIMseI_PA	63.04
3911	M6_58054_PstIMseI_PA	63.04
3912	M6_636926_PstIMseI_PA	63.04
3913	M6_712575_PstIMseI_PA	63.04
3914	M6_797632_PstIMseI_PA	63.04
3915	M6_821705_PstIMseI_PA	63.04
3916	M6_839642_PstIMseI_PA	63.04
3917	M6_87211_PstIMseI_PA	63.04
3918	M6_883206_PstIMseI_PA	63.04
3919	M6_94267_PstIMseI_PA	63.04
3920	Opata_14605_PstIMseI_PA	63.04
3921	Opata_1911103_PstIMseI_PA	63.04
3922	Opata_2303621_PstIMseI_PA	63.04
3923	Opata_3107084_PstIMseI_PA	63.04
3924	Opata_4252474_PstIMseI_PA	63.04
3925	Opata_559068_PstIMseI_PA	63.04
3926	Opata_673242_PstIMseI_PA	63.04
3927	Opata_698237_PstIMseI_PA	63.04
3928	M6_1014623_PstIMspI_PA	63.04
3929	M6_1033089_PstIMspI_PA	63.04
3930	M6_1245128_PstIMspI_PA	63.04
3931	M6_1281426_PstIMspI_PA	63.04
3932	M6_1381018_PstIMspI_PA	63.04
3933	M6_1492380_PstIMspI_PA	63.04
3934	M6_1511632_PstIMspI_PA	63.04
3935	M6_1525683_PstIMspI_PA	63.04
3936	M6_1595042_PstIMspI_PA	63.04
3937	M6_1625832_PstIMspI_PA	63.04
3938	M6_1705855_PstIMspI_PA	63.04
3939	M6_1793988_PstIMspI_PA	63.04
3940	M6_1871256_PstIMspI_PA	63.04
3941	M6_189104_PstIMspI_PA	63.04
3942	M6_1905838_PstIMspI_PA	63.04
3943	M6_1917102_PstIMspI_PA	63.04
3944	M6_1918400_PstIMspI_PA	63.04
3945	M6_1918860_PstIMspI_PA	63.04
3946	M6_1993867_PstIMspI_PA	63.04
3947	M6_2025798_PstIMspI_PA	63.04
3948	M6_2064198_PstIMspI_PA	63.04
3949	M6_2073912_PstIMspI_PA	63.04
3950	M6_211131_PstIMspI_PA	63.04
3951	M6_2129519_PstIMspI_PA	63.04
3952	M6_2140916_PstIMspI_PA	63.04
3953	M6_2163559_PstIMspI_PA	63.04
3954	M6_217106_PstIMspI_PA	63.04
3955	M6_2274444_PstIMspI_PA	63.04
3956	M6_2311533_PstIMspI_PA	63.04
3957	M6_2371437_PstIMspI_PA	63.04
3958	M6_2436337_PstIMspI_PA	63.04
3959	M6_2471472_PstIMspI_PA	63.04
3960	M6_2503529_PstIMspI_PA	63.04
3961	M6_2505339_PstIMspI_PA	63.04
3962	M6_2510762_PstIMspI_PA	63.04
3963	M6_259331_PstIMspI_PA	63.04
3964	M6_2604215_PstIMspI_PA	63.04
3965	M6_2623887_PstIMspI_PA	63.04
3966	M6_2663676_PstIMspI_PA	63.04
3967	M6_2813957_PstIMspI_PA	63.04
3968	M6_2874220_PstIMspI_PA	63.04
3969	M6_292848_PstIMspI_PA	63.04
3970	M6_2988322_PstIMspI_PA	63.04
3971	M6_3045432_PstIMspI_PA	63.04
3972	M6_3058599_PstIMspI_PA	63.04
3973	M6_3070979_PstIMspI_PA	63.04
3974	M6_3186848_PstIMspI_PA	63.04
3975	M6_3188393_PstIMspI_PA	63.04
3976	M6_320085_PstIMspI_PA	63.04
3977	M6_3249568_PstIMspI_PA	63.04
3978	M6_3350133_PstIMspI_PA	63.04
3979	M6_3384102_PstIMspI_PA	63.04
3980	M6_3423090_PstIMspI_PA	63.04
3981	M6_3457262_PstIMspI_PA	63.04
3982	M6_3533912_PstIMspI_PA	63.04
3983	M6_3571819_PstIMspI_PA	63.04
3984	M6_3576593_PstIMspI_PA	63.04
3985	M6_3589328_PstIMspI_PA	63.04
3986	M6_3606933_PstIMspI_PA	63.04
3987	M6_363840_PstIMspI_PA	63.04
3988	M6_413497_PstIMspI_PA	63.04
3989	M6_439677_PstIMspI_PA	63.04
3990	M6_47924_PstIMspI_PA	63.04
3991	M6_503244_PstIMspI_PA	63.04
3992	M6_528782_PstIMspI_PA	63.04
3993	M6_530421_PstIMspI_PA	63.04
3994	M6_530746_PstIMspI_PA	63.04
3995	M6_536888_PstIMspI_PA	63.04
3996	M6_538560_PstIMspI_PA	63.04
3997	M6_576659_PstIMspI_PA	63.04
3998	M6_619326_PstIMspI_PA	63.04
3999	M6_627263_PstIMspI_PA	63.04
4000	M6_690903_PstIMspI_PA	63.04
4001	M6_713265_PstIMspI_PA	63.04
4002	M6_755239_PstIMspI_PA	63.04
4003	M6_803245_PstIMspI_PA	63.04
4004	M6_830726_PstIMspI_PA	63.04
4005	M6_877620_PstIMspI_PA	63.04
4006	M6_878286_PstIMspI_PA	63.04
4007	M6_932993_PstIMspI_PA	63.04
4008	Opata_1000073_PstIMspI_PA	63.04
4009	Opata_1196271_PstIMspI_PA	63.04
4010	Opata_236648_PstIMspI_PA	63.04
4011	Opata_3569607_PstIMspI_PA	63.04
4012	Opata_105724_57_PstIMseI_SNP	63.04
4013	Opata_1248001_34_PstIMseI_SNP	63.04
4014	Opata_1606580_44_PstIMseI_SNP	63.04
4015	Opata_220523_54_PstIMseI_SNP	63.04
4016	Opata_23771_83_PstIMseI_SNP	63.04
4017	Opata_2886540_43_PstIMseI_SNP	63.04
4018	Opata_3403834_16_PstIMseI_SNP	63.04
4019	Opata_3403834_22_PstIMseI_SNP	63.04
4020	Opata_4199476_76_PstIMseI_SNP	63.04
4021	Opata_678261_85_PstIMseI_SNP	63.04
4022	Opata_718552_10_PstIMseI_SNP	63.04
4023	Opata_825868_84_PstIMseI_SNP	63.04
4024	Opata_838187_3_PstIMseI_SNP	63.04
4025	Opata_88149_77_PstIMseI_SNP	63.04
4026	Opata_2335421_85_PstIMspI_SNP	63.04
4027	Opata_3017091_17_PstIMspI_SNP	63.04
4028	Opata_3017091_68_PstIMspI_SNP	63.04
4029	Opata_3179872_67_PstIMspI_SNP	63.04
4030	Opata_972647_20_PstIMspI_SNP	63.04
4031	Opata_2686575_PstIMluI_PA	63.04
4032	M6_1227405_PstIMseI_PA	63.04
4033	M6_1294642_PstIMseI_PA	63.04
4034	M6_1354240_PstIMseI_PA	63.04
4035	M6_224461_PstIMseI_PA	63.04
4036	M6_277586_PstIMseI_PA	63.04
4037	M6_323326_PstIMseI_PA	63.04
4038	M6_417712_PstIMseI_PA	63.04
4039	M6_427441_PstIMseI_PA	63.04
4040	M6_500673_PstIMseI_PA	63.04
4041	M6_579852_PstIMseI_PA	63.04
4042	M6_598151_PstIMseI_PA	63.04
4043	M6_804531_PstIMseI_PA	63.04
4044	M6_86583_PstIMseI_PA	63.04
4045	M6_9044_PstIMseI_PA	63.04
4046	M6_108834_PstIMspI_PA	63.04
4047	M6_1116439_PstIMspI_PA	63.04
4048	M6_113506_PstIMspI_PA	63.04
4049	M6_1139780_PstIMspI_PA	63.04
4050	M6_1176144_PstIMspI_PA	63.04
4051	M6_1197363_PstIMspI_PA	63.04
4052	M6_1317588_PstIMspI_PA	63.04
4053	M6_1400233_PstIMspI_PA	63.04
4054	M6_141787_PstIMspI_PA	63.04
4055	M6_1419133_PstIMspI_PA	63.04
4056	M6_1447199_PstIMspI_PA	63.04
4057	M6_1540178_PstIMspI_PA	63.04
4058	M6_1544084_PstIMspI_PA	63.04
4059	M6_1546003_PstIMspI_PA	63.04
4060	M6_1546856_PstIMspI_PA	63.04
4061	M6_1561544_PstIMspI_PA	63.04
4062	M6_1665797_PstIMspI_PA	63.04
4063	M6_1682523_PstIMspI_PA	63.04
4064	M6_1757957_PstIMspI_PA	63.04
4065	M6_1759802_PstIMspI_PA	63.04
4066	M6_1800447_PstIMspI_PA	63.04
4067	M6_1810814_PstIMspI_PA	63.04
4068	M6_1896121_PstIMspI_PA	63.04
4069	M6_1899049_PstIMspI_PA	63.04
4070	M6_2028419_PstIMspI_PA	63.04
4071	M6_2045865_PstIMspI_PA	63.04
4072	M6_2139875_PstIMspI_PA	63.04
4073	M6_2208069_PstIMspI_PA	63.04
4074	M6_2273791_PstIMspI_PA	63.04
4075	M6_2314589_PstIMspI_PA	63.04
4076	M6_2366589_PstIMspI_PA	63.04
4077	M6_2377263_PstIMspI_PA	63.04
4078	M6_2440811_PstIMspI_PA	63.04
4079	M6_2661503_PstIMspI_PA	63.04
4080	M6_313789_PstIMspI_PA	63.04
4081	M6_3141877_PstIMspI_PA	63.04
4082	M6_315821_PstIMspI_PA	63.04
4083	M6_3357982_PstIMspI_PA	63.04
4084	M6_3411833_PstIMspI_PA	63.04
4085	M6_407448_PstIMspI_PA	63.04
4086	M6_414715_PstIMspI_PA	63.04
4087	M6_443558_PstIMspI_PA	63.04
4088	M6_483118_PstIMspI_PA	63.04
4089	M6_514609_PstIMspI_PA	63.04
4090	M6_577366_PstIMspI_PA	63.04
4091	M6_633294_PstIMspI_PA	63.04
4092	M6_681650_PstIMspI_PA	63.04
4093	M6_722539_PstIMspI_PA	63.04
4094	M6_814864_PstIMspI_PA	63.04
4095	Opata_2913754_PstIMspI_PA	63.04
4096	Opata_2124548_76_PstIMseI_SNP	63.04
4097	Opata_868087_65_PstIMseI_SNP	63.04
4098	M6_172078_PstIMluI_PA	63.04
4099	M6_585357_PstIMluI_PA	63.04
4100	M6_1011598_PstIMseI_PA	63.04
4101	M6_1011707_PstIMseI_PA	63.04
4102	M6_10172_PstIMseI_PA	63.04
4103	M6_1022771_PstIMseI_PA	63.04
4104	M6_1025090_PstIMseI_PA	63.04
4105	M6_1026574_PstIMseI_PA	63.04
4106	M6_1029051_PstIMseI_PA	63.04
4107	M6_1033075_PstIMseI_PA	63.04
4108	M6_1040564_PstIMseI_PA	63.04
4109	M6_104294_PstIMseI_PA	63.04
4110	M6_1043528_PstIMseI_PA	63.04
4111	M6_1051843_PstIMseI_PA	63.04
4112	M6_105700_PstIMseI_PA	63.04
4113	M6_106621_PstIMseI_PA	63.04
4114	M6_1075736_PstIMseI_PA	63.04
4115	M6_1080883_PstIMseI_PA	63.04
4116	M6_1084135_PstIMseI_PA	63.04
4117	M6_1095314_PstIMseI_PA	63.04
4118	M6_1099014_PstIMseI_PA	63.04
4119	M6_1099415_PstIMseI_PA	63.04
4120	M6_1103013_PstIMseI_PA	63.04
4121	M6_1109338_PstIMseI_PA	63.04
4122	M6_117925_PstIMseI_PA	63.04
4123	M6_1193060_PstIMseI_PA	63.04
4124	M6_12261_PstIMseI_PA	63.04
4125	M6_123953_PstIMseI_PA	63.04
4126	M6_1245119_PstIMseI_PA	63.04
4127	M6_1247431_PstIMseI_PA	63.04
4128	M6_129912_PstIMseI_PA	63.04
4129	M6_1300215_PstIMseI_PA	63.04
4130	M6_1303587_PstIMseI_PA	63.04
4131	M6_1320_PstIMseI_PA	63.04
4132	M6_1321987_PstIMseI_PA	63.04
4133	M6_133986_PstIMseI_PA	63.04
4134	M6_135236_PstIMseI_PA	63.04
4135	M6_136212_PstIMseI_PA	63.04
4136	M6_1373412_PstIMseI_PA	63.04
4137	M6_1393974_PstIMseI_PA	63.04
4138	M6_1417591_PstIMseI_PA	63.04
4139	M6_142602_PstIMseI_PA	63.04
4140	M6_1430649_PstIMseI_PA	63.04
4141	M6_143424_PstIMseI_PA	63.04
4142	M6_143643_PstIMseI_PA	63.04
4143	M6_1475691_PstIMseI_PA	63.04
4144	M6_153530_PstIMseI_PA	63.04
4145	M6_1574447_PstIMseI_PA	63.04
4146	M6_158250_PstIMseI_PA	63.04
4147	M6_160135_PstIMseI_PA	63.04
4148	M6_162038_PstIMseI_PA	63.04
4149	M6_162274_PstIMseI_PA	63.04
4150	M6_17883_PstIMseI_PA	63.04
4151	M6_1800229_PstIMseI_PA	63.04
4152	M6_182330_PstIMseI_PA	63.04
4153	M6_183229_PstIMseI_PA	63.04
4154	M6_1873077_PstIMseI_PA	63.04
4155	M6_19922_PstIMseI_PA	63.04
4156	M6_202927_PstIMseI_PA	63.04
4157	M6_207620_PstIMseI_PA	63.04
4158	M6_208936_PstIMseI_PA	63.04
4159	M6_210188_PstIMseI_PA	63.04
4160	M6_212786_PstIMseI_PA	63.04
4161	M6_2193079_PstIMseI_PA	63.04
4162	M6_220727_PstIMseI_PA	63.04
4163	M6_220868_PstIMseI_PA	63.04
4164	M6_22096_PstIMseI_PA	63.04
4165	M6_2226308_PstIMseI_PA	63.04
4166	M6_222736_PstIMseI_PA	63.04
4167	M6_225271_PstIMseI_PA	63.04
4168	M6_226605_PstIMseI_PA	63.04
4169	M6_228162_PstIMseI_PA	63.04
4170	M6_2288523_PstIMseI_PA	63.04
4171	M6_2288619_PstIMseI_PA	63.04
4172	M6_2288761_PstIMseI_PA	63.04
4173	M6_2349919_PstIMseI_PA	63.04
4174	M6_2350242_PstIMseI_PA	63.04
4175	M6_235030_PstIMseI_PA	63.04
4176	M6_240987_PstIMseI_PA	63.04
4177	M6_245952_PstIMseI_PA	63.04
4178	M6_2494651_PstIMseI_PA	63.04
4179	M6_251986_PstIMseI_PA	63.04
4180	M6_253569_PstIMseI_PA	63.04
4181	M6_2574516_PstIMseI_PA	63.04
4182	M6_262825_PstIMseI_PA	63.04
4183	M6_269296_PstIMseI_PA	63.04
4184	M6_2767097_PstIMseI_PA	63.04
4185	M6_277011_PstIMseI_PA	63.04
4186	M6_2770931_PstIMseI_PA	63.04
4187	M6_281390_PstIMseI_PA	63.04
4188	M6_2862505_PstIMseI_PA	63.04
4189	M6_288050_PstIMseI_PA	63.04
4190	M6_296263_PstIMseI_PA	63.04
4191	M6_29744_PstIMseI_PA	63.04
4192	M6_3057240_PstIMseI_PA	63.04
4193	M6_30635_PstIMseI_PA	63.04
4194	M6_308959_PstIMseI_PA	63.04
4195	M6_3132830_PstIMseI_PA	63.04
4196	M6_3138840_PstIMseI_PA	63.04
4197	M6_316367_PstIMseI_PA	63.04
4198	M6_317446_PstIMseI_PA	63.04
4199	M6_340136_PstIMseI_PA	63.04
4200	M6_342337_PstIMseI_PA	63.04
4201	M6_34351_PstIMseI_PA	63.04
4202	M6_3458574_PstIMseI_PA	63.04
4203	M6_3682422_PstIMseI_PA	63.04
4204	M6_3706345_PstIMseI_PA	63.04
4205	M6_373409_PstIMseI_PA	63.04
4206	M6_375881_PstIMseI_PA	63.04
4207	M6_377999_PstIMseI_PA	63.04
4208	M6_3785598_PstIMseI_PA	63.04
4209	M6_3833111_PstIMseI_PA	63.04
4210	M6_391266_PstIMseI_PA	63.04
4211	M6_39230_PstIMseI_PA	63.04
4212	M6_39476_PstIMseI_PA	63.04
4213	M6_3965643_PstIMseI_PA	63.04
4214	M6_396883_PstIMseI_PA	63.04
4215	M6_3982286_PstIMseI_PA	63.04
4216	M6_406020_PstIMseI_PA	63.04
4217	M6_406787_PstIMseI_PA	63.04
4218	M6_4106320_PstIMseI_PA	63.04
4219	M6_4130722_PstIMseI_PA	63.04
4220	M6_41560_PstIMseI_PA	63.04
4221	M6_4170206_PstIMseI_PA	63.04
4222	M6_423276_PstIMseI_PA	63.04
4223	M6_438446_PstIMseI_PA	63.04
4224	M6_43964_PstIMseI_PA	63.04
4225	M6_440347_PstIMseI_PA	63.04
4226	M6_444919_PstIMseI_PA	63.04
4227	M6_45322_PstIMseI_PA	63.04
4228	M6_45423_PstIMseI_PA	63.04
4229	M6_457781_PstIMseI_PA	63.04
4230	M6_464039_PstIMseI_PA	63.04
4231	M6_474412_PstIMseI_PA	63.04
4232	M6_477410_PstIMseI_PA	63.04
4233	M6_496734_PstIMseI_PA	63.04
4234	M6_506817_PstIMseI_PA	63.04
4235	M6_508352_PstIMseI_PA	63.04
4236	M6_523628_PstIMseI_PA	63.04
4237	M6_537034_PstIMseI_PA	63.04
4238	M6_55433_PstIMseI_PA	63.04
4239	M6_556008_PstIMseI_PA	63.04
4240	M6_589682_PstIMseI_PA	63.04
4241	M6_595736_PstIMseI_PA	63.04
4242	M6_597721_PstIMseI_PA	63.04
4243	M6_606959_PstIMseI_PA	63.04
4244	M6_621929_PstIMseI_PA	63.04
4245	M6_6250_PstIMseI_PA	63.04
4246	M6_627003_PstIMseI_PA	63.04
4247	M6_666010_PstIMseI_PA	63.04
4248	M6_678797_PstIMseI_PA	63.04
4249	M6_682915_PstIMseI_PA	63.04
4250	M6_68652_PstIMseI_PA	63.04
4251	M6_686776_PstIMseI_PA	63.04
4252	M6_69392_PstIMseI_PA	63.04
4253	M6_703320_PstIMseI_PA	63.04
4254	M6_72634_PstIMseI_PA	63.04
4255	M6_728984_PstIMseI_PA	63.04
4256	M6_74127_PstIMseI_PA	63.04
4257	M6_77079_PstIMseI_PA	63.04
4258	M6_778166_PstIMseI_PA	63.04
4259	M6_800086_PstIMseI_PA	63.04
4260	M6_806118_PstIMseI_PA	63.04
4261	M6_80881_PstIMseI_PA	63.04
4262	M6_811358_PstIMseI_PA	63.04
4263	M6_81160_PstIMseI_PA	63.04
4264	M6_814128_PstIMseI_PA	63.04
4265	M6_816083_PstIMseI_PA	63.04
4266	M6_817053_PstIMseI_PA	63.04
4267	M6_826800_PstIMseI_PA	63.04
4268	M6_835455_PstIMseI_PA	63.04
4269	M6_858142_PstIMseI_PA	63.04
4270	M6_86896_PstIMseI_PA	63.04
4271	M6_880225_PstIMseI_PA	63.04
4272	M6_895087_PstIMseI_PA	63.04
4273	M6_903139_PstIMseI_PA	63.04
4274	M6_917407_PstIMseI_PA	63.04
4275	M6_943911_PstIMseI_PA	63.04
4276	M6_94760_PstIMseI_PA	63.04
4277	M6_9669_PstIMseI_PA	63.04
4278	M6_970638_PstIMseI_PA	63.04
4279	M6_980622_PstIMseI_PA	63.04
4280	M6_994372_PstIMseI_PA	63.04
4281	Opata_1190349_PstIMseI_PA	63.04
4282	Opata_1276252_PstIMseI_PA	63.04
4283	Opata_1425268_PstIMseI_PA	63.04
4284	Opata_1686879_PstIMseI_PA	63.04
4285	Opata_246856_PstIMseI_PA	63.04
4286	Opata_3266684_PstIMseI_PA	63.04
4287	Opata_356415_PstIMseI_PA	63.04
4288	Opata_361562_PstIMseI_PA	63.04
4289	Opata_383838_PstIMseI_PA	63.04
4290	Opata_469910_PstIMseI_PA	63.04
4291	Opata_50552_PstIMseI_PA	63.04
4292	Opata_617793_PstIMseI_PA	63.04
4293	Opata_636439_PstIMseI_PA	63.04
4294	Opata_761384_PstIMseI_PA	63.04
4295	Opata_791783_PstIMseI_PA	63.04
4296	Opata_901228_PstIMseI_PA	63.04
4297	Opata_940789_PstIMseI_PA	63.04
4298	M6_1043824_PstIMspI_PA	63.04
4299	M6_1065612_PstIMspI_PA	63.04
4300	M6_1084992_PstIMspI_PA	63.04
4301	M6_109098_PstIMspI_PA	63.04
4302	M6_11359_PstIMspI_PA	63.04
4303	M6_119716_PstIMspI_PA	63.04
4304	M6_1203464_PstIMspI_PA	63.04
4305	M6_1212195_PstIMspI_PA	63.04
4306	M6_1225648_PstIMspI_PA	63.04
4307	M6_1248881_PstIMspI_PA	63.04
4308	M6_1264267_PstIMspI_PA	63.04
4309	M6_1273579_PstIMspI_PA	63.04
4310	M6_1297063_PstIMspI_PA	63.04
4311	M6_1297146_PstIMspI_PA	63.04
4312	M6_1334130_PstIMspI_PA	63.04
4313	M6_1336510_PstIMspI_PA	63.04
4314	M6_1338760_PstIMspI_PA	63.04
4315	M6_1347019_PstIMspI_PA	63.04
4316	M6_1350890_PstIMspI_PA	63.04
4317	M6_1351286_PstIMspI_PA	63.04
4318	M6_1362415_PstIMspI_PA	63.04
4319	M6_1363088_PstIMspI_PA	63.04
4320	M6_1439870_PstIMspI_PA	63.04
4321	M6_1494345_PstIMspI_PA	63.04
4322	M6_152263_PstIMspI_PA	63.04
4323	M6_1541984_PstIMspI_PA	63.04
4324	M6_1550170_PstIMspI_PA	63.04
4325	M6_158401_PstIMspI_PA	63.04
4326	M6_1601164_PstIMspI_PA	63.04
4327	M6_164345_PstIMspI_PA	63.04
4328	M6_1663941_PstIMspI_PA	63.04
4329	M6_1682366_PstIMspI_PA	63.04
4330	M6_1685633_PstIMspI_PA	63.04
4331	M6_1687915_PstIMspI_PA	63.04
4332	M6_1712272_PstIMspI_PA	63.04
4333	M6_1787068_PstIMspI_PA	63.04
4334	M6_180485_PstIMspI_PA	63.04
4335	M6_1854484_PstIMspI_PA	63.04
4336	M6_1871184_PstIMspI_PA	63.04
4337	M6_193676_PstIMspI_PA	63.04
4338	M6_1953482_PstIMspI_PA	63.04
4339	M6_1962275_PstIMspI_PA	63.04
4340	M6_1974915_PstIMspI_PA	63.04
4341	M6_1997656_PstIMspI_PA	63.04
4342	M6_2000971_PstIMspI_PA	63.04
4343	M6_2026635_PstIMspI_PA	63.04
4344	M6_2028804_PstIMspI_PA	63.04
4345	M6_2054919_PstIMspI_PA	63.04
4346	M6_207777_PstIMspI_PA	63.04
4347	M6_2118646_PstIMspI_PA	63.04
4348	M6_2164970_PstIMspI_PA	63.04
4349	M6_2178449_PstIMspI_PA	63.04
4350	M6_2179951_PstIMspI_PA	63.04
4351	M6_2185409_PstIMspI_PA	63.04
4352	M6_2193284_PstIMspI_PA	63.04
4353	M6_2202653_PstIMspI_PA	63.04
4354	M6_2224507_PstIMspI_PA	63.04
4355	M6_2237160_PstIMspI_PA	63.04
4356	M6_2250669_PstIMspI_PA	63.04
4357	M6_2259066_PstIMspI_PA	63.04
4358	M6_2331158_PstIMspI_PA	63.04
4359	M6_233142_PstIMspI_PA	63.04
4360	M6_2357134_PstIMspI_PA	63.04
4361	M6_2369969_PstIMspI_PA	63.04
4362	M6_2370911_PstIMspI_PA	63.04
4363	M6_2414015_PstIMspI_PA	63.04
4364	M6_242423_PstIMspI_PA	63.04
4365	M6_2430546_PstIMspI_PA	63.04
4366	M6_2457514_PstIMspI_PA	63.04
4367	M6_245875_PstIMspI_PA	63.04
4368	M6_2460713_PstIMspI_PA	63.04
4369	M6_249383_PstIMspI_PA	63.04
4370	M6_2497756_PstIMspI_PA	63.04
4371	M6_2538330_PstIMspI_PA	63.04
4372	M6_2549194_PstIMspI_PA	63.04
4373	M6_2553442_PstIMspI_PA	63.04
4374	M6_2553891_PstIMspI_PA	63.04
4375	M6_2555942_PstIMspI_PA	63.04
4376	M6_2581228_PstIMspI_PA	63.04
4377	M6_2585966_PstIMspI_PA	63.04
4378	M6_2607304_PstIMspI_PA	63.04
4379	M6_2621357_PstIMspI_PA	63.04
4380	M6_2694361_PstIMspI_PA	63.04
4381	M6_2720957_PstIMspI_PA	63.04
4382	M6_2737090_PstIMspI_PA	63.04
4383	M6_2746681_PstIMspI_PA	63.04
4384	M6_2792000_PstIMspI_PA	63.04
4385	M6_2962619_PstIMspI_PA	63.04
4386	M6_2992159_PstIMspI_PA	63.04
4387	M6_299286_PstIMspI_PA	63.04
4388	M6_3015756_PstIMspI_PA	63.04
4389	M6_3015790_PstIMspI_PA	63.04
4390	M6_3120414_PstIMspI_PA	63.04
4391	M6_3184600_PstIMspI_PA	63.04
4392	M6_3184974_PstIMspI_PA	63.04
4393	M6_3199969_PstIMspI_PA	63.04
4394	M6_32328_PstIMspI_PA	63.04
4395	M6_3237030_PstIMspI_PA	63.04
4396	M6_3239586_PstIMspI_PA	63.04
4397	M6_3245665_PstIMspI_PA	63.04
4398	M6_3262060_PstIMspI_PA	63.04
4399	M6_3323250_PstIMspI_PA	63.04
4400	M6_3333856_PstIMspI_PA	63.04
4401	M6_334854_PstIMspI_PA	63.04
4402	M6_3454909_PstIMspI_PA	63.04
4403	M6_3458445_PstIMspI_PA	63.04
4404	M6_351382_PstIMspI_PA	63.04
4405	M6_356935_PstIMspI_PA	63.04
4406	M6_3592405_PstIMspI_PA	63.04
4407	M6_3607909_PstIMspI_PA	63.04
4408	M6_367337_PstIMspI_PA	63.04
4409	M6_36743_PstIMspI_PA	63.04
4410	M6_369286_PstIMspI_PA	63.04
4411	M6_385434_PstIMspI_PA	63.04
4412	M6_397842_PstIMspI_PA	63.04
4413	M6_400717_PstIMspI_PA	63.04
4414	M6_402206_PstIMspI_PA	63.04
4415	M6_407146_PstIMspI_PA	63.04
4416	M6_420108_PstIMspI_PA	63.04
4417	M6_433283_PstIMspI_PA	63.04
4418	M6_441270_PstIMspI_PA	63.04
4419	M6_443598_PstIMspI_PA	63.04
4420	M6_444199_PstIMspI_PA	63.04
4421	M6_444847_PstIMspI_PA	63.04
4422	M6_465921_PstIMspI_PA	63.04
4423	M6_467629_PstIMspI_PA	63.04
4424	M6_473735_PstIMspI_PA	63.04
4425	M6_49202_PstIMspI_PA	63.04
4426	M6_524435_PstIMspI_PA	63.04
4427	M6_544757_PstIMspI_PA	63.04
4428	M6_549017_PstIMspI_PA	63.04
4429	M6_554150_PstIMspI_PA	63.04
4430	M6_584767_PstIMspI_PA	63.04
4431	M6_585169_PstIMspI_PA	63.04
4432	M6_591062_PstIMspI_PA	63.04
4433	M6_621622_PstIMspI_PA	63.04
4434	M6_62710_PstIMspI_PA	63.04
4435	M6_628037_PstIMspI_PA	63.04
4436	M6_631647_PstIMspI_PA	63.04
4437	M6_633041_PstIMspI_PA	63.04
4438	M6_670040_PstIMspI_PA	63.04
4439	M6_671797_PstIMspI_PA	63.04
4440	M6_67667_PstIMspI_PA	63.04
4441	M6_705710_PstIMspI_PA	63.04
4442	M6_718318_PstIMspI_PA	63.04
4443	M6_725768_PstIMspI_PA	63.04
4444	M6_73229_PstIMspI_PA	63.04
4445	M6_735559_PstIMspI_PA	63.04
4446	M6_745931_PstIMspI_PA	63.04
4447	M6_80604_PstIMspI_PA	63.04
4448	M6_847972_PstIMspI_PA	63.04
4449	M6_87808_PstIMspI_PA	63.04
4450	M6_91021_PstIMspI_PA	63.04
4451	M6_919342_PstIMspI_PA	63.04
4452	M6_932070_PstIMspI_PA	63.04
4453	M6_941492_PstIMspI_PA	63.04
4454	M6_947065_PstIMspI_PA	63.04
4455	M6_963986_PstIMspI_PA	63.04
4456	M6_9816_PstIMspI_PA	63.04
4457	M6_991031_PstIMspI_PA	63.04
4458	Opata_1428990_PstIMspI_PA	63.04
4459	Opata_1581325_PstIMspI_PA	63.04
4460	Opata_2002915_PstIMspI_PA	63.04
4461	Opata_421301_PstIMspI_PA	63.04
4462	Opata_851159_PstIMspI_PA	63.04
4463	Opata_1740542_5_PstIMseI_SNP	63.04
4464	Opata_1740542_78_PstIMseI_SNP	63.04
4465	Opata_2934409_63_PstIMseI_SNP	63.04
4466	Opata_3688750_60_PstIMseI_SNP	63.04
4467	Opata_384994_58_PstIMseI_SNP	63.04
4468	Opata_410207_81_PstIMseI_SNP	63.04
4469	Opata_490337_7_PstIMseI_SNP	63.04
4470	Opata_1296679_49_PstIMspI_SNP	63.04
4471	Opata_4228064_7_PstIMspI_SNP	63.04
4472	Opata_1123001_PstIMluI_PA	63.04
4473	Opata_327726_PstIMluI_PA	63.04
4474	M6_1088735_PstIMseI_PA	63.04
4475	M6_1353534_PstIMseI_PA	63.04
4476	M6_1365279_PstIMseI_PA	63.04
4477	M6_175686_PstIMseI_PA	63.04
4478	M6_185284_PstIMseI_PA	63.04
4479	M6_223708_PstIMseI_PA	63.04
4480	M6_2255313_PstIMseI_PA	63.04
4481	M6_2327693_PstIMseI_PA	63.04
4482	M6_254345_PstIMseI_PA	63.04
4483	M6_2655974_PstIMseI_PA	63.04
4484	M6_26726_PstIMseI_PA	63.04
4485	M6_3477760_PstIMseI_PA	63.04
4486	M6_432724_PstIMseI_PA	63.04
4487	M6_446742_PstIMseI_PA	63.04
4488	M6_494484_PstIMseI_PA	63.04
4489	M6_498860_PstIMseI_PA	63.04
4490	M6_567423_PstIMseI_PA	63.04
4491	M6_585741_PstIMseI_PA	63.04
4492	M6_760537_PstIMseI_PA	63.04
4493	M6_794979_PstIMseI_PA	63.04
4494	M6_841643_PstIMseI_PA	63.04
4495	Opata_1149452_PstIMseI_PA	63.04
4496	Opata_1310796_PstIMseI_PA	63.04
4497	Opata_134689_PstIMseI_PA	63.04
4498	Opata_1396105_PstIMseI_PA	63.04
4499	Opata_1491118_PstIMseI_PA	63.04
4500	Opata_1912059_PstIMseI_PA	63.04
4501	Opata_41665_PstIMseI_PA	63.04
4502	Opata_43115_PstIMseI_PA	63.04
4503	Opata_452737_PstIMseI_PA	63.04
4504	Opata_494111_PstIMseI_PA	63.04
4505	Opata_976167_PstIMseI_PA	63.04
4506	Opata_999382_PstIMseI_PA	63.04
4507	M6_1005244_PstIMspI_PA	63.04
4508	M6_1016479_PstIMspI_PA	63.04
4509	M6_1036753_PstIMspI_PA	63.04
4510	M6_1154094_PstIMspI_PA	63.04
4511	M6_1237_PstIMspI_PA	63.04
4512	M6_1244049_PstIMspI_PA	63.04
4513	M6_1471786_PstIMspI_PA	63.04
4514	M6_1503310_PstIMspI_PA	63.04
4515	M6_1630723_PstIMspI_PA	63.04
4516	M6_1743575_PstIMspI_PA	63.04
4517	M6_2147214_PstIMspI_PA	63.04
4518	M6_2395229_PstIMspI_PA	63.04
4519	M6_2522005_PstIMspI_PA	63.04
4520	M6_2748914_PstIMspI_PA	63.04
4521	M6_2894562_PstIMspI_PA	63.04
4522	M6_328826_PstIMspI_PA	63.04
4523	M6_346125_PstIMspI_PA	63.04
4524	M6_34879_PstIMspI_PA	63.04
4525	M6_350461_PstIMspI_PA	63.04
4526	M6_487496_PstIMspI_PA	63.04
4527	M6_502630_PstIMspI_PA	63.04
4528	M6_565739_PstIMspI_PA	63.04
4529	M6_675474_PstIMspI_PA	63.04
4530	Opata_1137368_PstIMspI_PA	63.04
4531	Opata_1442824_PstIMspI_PA	63.04
4532	Opata_1509558_PstIMspI_PA	63.04
4533	Opata_179346_PstIMspI_PA	63.04
4534	Opata_1957702_PstIMspI_PA	63.04
4535	Opata_2358198_PstIMspI_PA	63.04
4536	Opata_2399436_PstIMspI_PA	63.04
4537	Opata_2549104_PstIMspI_PA	63.04
4538	Opata_277498_PstIMspI_PA	63.04
4539	Opata_293375_PstIMspI_PA	63.04
4540	Opata_3104909_PstIMspI_PA	63.04
4541	Opata_3265724_PstIMspI_PA	63.04
4542	Opata_3367424_PstIMspI_PA	63.04
4543	Opata_3488722_PstIMspI_PA	63.04
4544	Opata_3494523_PstIMspI_PA	63.04
4545	Opata_372738_PstIMspI_PA	63.04
4546	Opata_3827458_PstIMspI_PA	63.04
4547	Opata_4054180_PstIMspI_PA	63.04
4548	Opata_482538_PstIMspI_PA	63.04
4549	Opata_556290_PstIMspI_PA	63.04
4550	Opata_77148_PstIMspI_PA	63.04
4551	Opata_933340_PstIMspI_PA	63.04
4552	Opata_940896_PstIMspI_PA	63.04
4553	Opata_784320_63_PstIMseI_SNP	63.04
4554	Opata_1387988_PstIMluI_PA	63.04
4555	M6_1009071_PstIMseI_PA	63.04
4556	M6_139_PstIMseI_PA	63.04
4557	M6_162964_PstIMseI_PA	63.04
4558	M6_2878428_PstIMseI_PA	63.04
4559	M6_289815_PstIMseI_PA	63.04
4560	M6_386180_PstIMseI_PA	63.04
4561	M6_788971_PstIMseI_PA	63.04
4562	Opata_1075034_PstIMseI_PA	63.04
4563	Opata_118610_PstIMseI_PA	63.04
4564	Opata_1355405_PstIMseI_PA	63.04
4565	Opata_361725_PstIMseI_PA	63.04
4566	Opata_3895060_PstIMseI_PA	63.04
4567	Opata_3962513_PstIMseI_PA	63.04
4568	Opata_501587_PstIMseI_PA	63.04
4569	Opata_566917_PstIMseI_PA	63.04
4570	M6_1060611_PstIMspI_PA	63.04
4571	M6_1169964_PstIMspI_PA	63.04
4572	M6_1266096_PstIMspI_PA	63.04
4573	M6_1495525_PstIMspI_PA	63.04
4574	M6_1797265_PstIMspI_PA	63.04
4575	M6_2154483_PstIMspI_PA	63.04
4576	M6_2203942_PstIMspI_PA	63.04
4577	M6_2373169_PstIMspI_PA	63.04
4578	M6_336907_PstIMspI_PA	63.04
4579	M6_3529537_PstIMspI_PA	63.04
4580	M6_781071_PstIMspI_PA	63.04
4581	Opata_302702_PstIMspI_PA	63.04
4582	Opata_3836756_PstIMspI_PA	63.04
4583	Opata_3849645_PstIMspI_PA	63.04
4584	Opata_543837_PstIMspI_PA	63.04
4585	Opata_569983_PstIMspI_PA	63.04
4586	Opata_601128_PstIMspI_PA	63.04
4587	Opata_627076_PstIMspI_PA	63.04
4588	Opata_707111_PstIMspI_PA	63.04
4589	Opata_882398_PstIMspI_PA	63.04
4590	Opata_957197_PstIMspI_PA	63.04
4591	M6_265962_PstIMseI_PA	63.04
4592	M6_540434_PstIMseI_PA	63.04
4593	Opata_341138_PstIMseI_PA	63.04
4594	M6_1052585_PstIMspI_PA	63.04
4595	M6_1324511_PstIMspI_PA	63.04
4596	M6_2107959_PstIMspI_PA	63.04
4597	M6_358075_PstIMspI_PA	63.04
4598	M6_936873_PstIMseI_PA	63.04
4599	M6_952583_PstIMspI_PA	63.04
4600	Opata_2837000_PstIMspI_PA	63.04
4601	Opata_408376_PstIMspI_PA	63.04
4602	M6_195811_PstIMseI_PA	63.04
4603	M6_911775_PstIMseI_PA	63.04
4604	Opata_2141871_PstIMseI_PA	63.04
4605	M6_1059067_PstIMspI_PA	63.04
4606	M6_535445_PstIMspI_PA	63.04
4607	M6_752873_PstIMspI_PA	63.04
4608	M6_1583546_PstIMspI_PA	63.04
4609	M6_2372998_PstIMspI_PA	63.04
4610	M6_2565790_PstIMspI_PA	63.04
4611	M6_1985000_PstIMspI_PA	63.04
4612	wsnp_Ku_c6950_12032896	63.04
4613	wsnp_Ex_c17450_26162037	63.04
4614	BS00021670_51	63.04
4615	RAC875_c9073_876	63.04
4616	RAC875_c5103_2161	63.04
4617	RAC875_c49044_55	63.04
4618	RAC875_c49044_502	63.04
4619	Excalibur_c17450_1374	63.04
4620	Ex_c12071_507	63.04
4621	D_GBF1XID01CPTHP_149	63.04
4622	D_contig14598_345	63.04
4623	1036610	63.11
4624	1080195	63.11
4625	1128565	63.11
4626	1217616	63.11
4627	1672550	63.11
4628	2254087	63.11
4629	BS00063279_51	63.13
4630	BobWhite_c836_422	63.13
4631	D_GBUVHFX01BN2X5_174	63.13
4632	D_GB5Y7FA01C14HJ_293	63.13
4633	3951425	63.38
4634	Xbcd450.2	63.5
4635	M77/P64.8	63.5
4636	Ra_c6993_1750	63.68
4637	D_contig47905_414	63.68
4638	990375	63.69
4639	1067696	63.69
4640	1162660	63.69
4641	1203179	63.69
4642	1706882	63.69
4643	2292099	63.69
4644	3222466	63.69
4645	1014295	64.27
4646	1236441	64.27
4647	wsnp_Ex_c14182_22122844	64.48
4648	Ra_c46720_451	64.48
4649	XgbxG333	64.5
4650	1201584	64.87
4651	wsnp_Ex_c65985_64188864	64.94
4652	wsnp_Ex_rep_c67164_65655648	64.94
4653	wsnp_JD_c43684_30430706	64.94
4654	wsnp_Ku_c7276_12565357	64.94
4655	wsnp_Ku_rep_c72922_72561803	64.94
4656	wsnp_RFL_Contig1245_342070	64.94
4657	wsnp_RFL_Contig4090_4610117	64.94
4658	wsnp_RFL_Contig4237_4884545	64.94
4659	M6_301191_PstIMluI_PA	64.94
4660	M6_40588_PstIMluI_PA	64.94
4661	Opata_2812671_PstIMluI_PA	64.94
4662	M6_1141784_PstIMseI_PA	64.94
4663	M6_1279682_PstIMseI_PA	64.94
4664	M6_153593_PstIMseI_PA	64.94
4665	M6_189228_PstIMseI_PA	64.94
4666	M6_2326459_PstIMseI_PA	64.94
4667	M6_2359228_PstIMseI_PA	64.94
4668	M6_2391039_PstIMseI_PA	64.94
4669	M6_320151_PstIMseI_PA	64.94
4670	M6_3429962_PstIMseI_PA	64.94
4671	M6_3518632_PstIMseI_PA	64.94
4672	M6_35238_PstIMseI_PA	64.94
4673	M6_454287_PstIMseI_PA	64.94
4674	M6_493027_PstIMseI_PA	64.94
4675	M6_518212_PstIMseI_PA	64.94
4676	M6_527704_PstIMseI_PA	64.94
4677	M6_529063_PstIMseI_PA	64.94
4678	M6_736875_PstIMseI_PA	64.94
4679	M6_762889_PstIMseI_PA	64.94
4680	M6_770762_PstIMseI_PA	64.94
4681	M6_969303_PstIMseI_PA	64.94
4682	M6_99256_PstIMseI_PA	64.94
4683	Opata_1045326_PstIMseI_PA	64.94
4684	Opata_2143933_PstIMseI_PA	64.94
4685	Opata_2306949_PstIMseI_PA	64.94
4686	Opata_260476_PstIMseI_PA	64.94
4687	Opata_283009_PstIMseI_PA	64.94
4688	Opata_3798996_PstIMseI_PA	64.94
4689	Opata_817286_PstIMseI_PA	64.94
4690	Opata_847321_PstIMseI_PA	64.94
4691	Opata_986301_PstIMseI_PA	64.94
4692	M6_1011445_PstIMspI_PA	64.94
4693	M6_1359148_PstIMspI_PA	64.94
4694	M6_1462671_PstIMspI_PA	64.94
4695	M6_1585132_PstIMspI_PA	64.94
4696	M6_1707190_PstIMspI_PA	64.94
4697	M6_1837597_PstIMspI_PA	64.94
4698	M6_1907309_PstIMspI_PA	64.94
4699	M6_1942896_PstIMspI_PA	64.94
4700	M6_2066725_PstIMspI_PA	64.94
4701	M6_2070844_PstIMspI_PA	64.94
4702	M6_2142276_PstIMspI_PA	64.94
4703	M6_2202629_PstIMspI_PA	64.94
4704	M6_2239323_PstIMspI_PA	64.94
4705	M6_2274827_PstIMspI_PA	64.94
4706	M6_2320155_PstIMspI_PA	64.94
4707	M6_2387886_PstIMspI_PA	64.94
4708	M6_2473690_PstIMspI_PA	64.94
4709	M6_2534549_PstIMspI_PA	64.94
4710	M6_261128_PstIMspI_PA	64.94
4711	M6_2650393_PstIMspI_PA	64.94
4712	M6_295826_PstIMspI_PA	64.94
4713	M6_324440_PstIMspI_PA	64.94
4714	M6_3318983_PstIMspI_PA	64.94
4715	M6_3454460_PstIMspI_PA	64.94
4716	M6_434294_PstIMspI_PA	64.94
4717	M6_439828_PstIMspI_PA	64.94
4718	M6_440545_PstIMspI_PA	64.94
4719	M6_540039_PstIMspI_PA	64.94
4720	M6_667902_PstIMspI_PA	64.94
4721	M6_725891_PstIMspI_PA	64.94
4722	M6_788659_PstIMspI_PA	64.94
4723	M6_898728_PstIMspI_PA	64.94
4724	M6_901491_PstIMspI_PA	64.94
4725	M6_992674_PstIMspI_PA	64.94
4726	Opata_2288999_PstIMspI_PA	64.94
4727	Opata_2444321_PstIMspI_PA	64.94
4728	Opata_2617568_PstIMspI_PA	64.94
4729	Opata_2822610_PstIMspI_PA	64.94
4730	Opata_554383_PstIMspI_PA	64.94
4731	Opata_102373_46_PstIMluI_SNP	64.94
4732	Opata_2257978_31_PstIMluI_SNP	64.94
4733	Opata_557441_85_PstIMluI_SNP	64.94
4734	Opata_102701_65_PstIMseI_SNP	64.94
4735	Opata_105868_74_PstIMseI_SNP	64.94
4736	Opata_106593_57_PstIMseI_SNP	64.94
4737	Opata_107290_4_PstIMseI_SNP	64.94
4738	Opata_10878_85_PstIMseI_SNP	64.94
4739	Opata_1099447_68_PstIMseI_SNP	64.94
4740	Opata_113003_45_PstIMseI_SNP	64.94
4741	Opata_1202567_20_PstIMseI_SNP	64.94
4742	Opata_1260512_34_PstIMseI_SNP	64.94
4743	Opata_1260512_64_PstIMseI_SNP	64.94
4744	Opata_12680_70_PstIMseI_SNP	64.94
4745	Opata_127732_49_PstIMseI_SNP	64.94
4746	Opata_128887_75_PstIMseI_SNP	64.94
4747	Opata_130311_3_PstIMseI_SNP	64.94
4748	Opata_131294_40_PstIMseI_SNP	64.94
4749	Opata_131469_13_PstIMseI_SNP	64.94
4750	Opata_13308_14_PstIMseI_SNP	64.94
4751	Opata_136716_77_PstIMseI_SNP	64.94
4752	Opata_137512_54_PstIMseI_SNP	64.94
4753	Opata_143056_82_PstIMseI_SNP	64.94
4754	Opata_1744455_70_PstIMseI_SNP	64.94
4755	Opata_17728_85_PstIMseI_SNP	64.94
4756	Opata_1840645_33_PstIMseI_SNP	64.94
4757	Opata_18705_8_PstIMseI_SNP	64.94
4758	Opata_188074_35_PstIMseI_SNP	64.94
4759	Opata_197144_2_PstIMseI_SNP	64.94
4760	Opata_198493_25_PstIMseI_SNP	64.94
4761	Opata_20069_50_PstIMseI_SNP	64.94
4762	Opata_2054547_13_PstIMseI_SNP	64.94
4763	Opata_2293632_39_PstIMseI_SNP	64.94
4764	Opata_2424015_35_PstIMseI_SNP	64.94
4765	Opata_257088_24_PstIMseI_SNP	64.94
4766	Opata_259519_44_PstIMseI_SNP	64.94
4767	Opata_260853_55_PstIMseI_SNP	64.94
4768	Opata_294154_31_PstIMseI_SNP	64.94
4769	Opata_319978_26_PstIMseI_SNP	64.94
4770	Opata_323974_75_PstIMseI_SNP	64.94
4771	Opata_328185_41_PstIMseI_SNP	64.94
4772	Opata_341570_2_PstIMseI_SNP	64.94
4773	Opata_345435_4_PstIMseI_SNP	64.94
4774	Opata_3532006_71_PstIMseI_SNP	64.94
4775	Opata_3532006_78_PstIMseI_SNP	64.94
4776	Opata_3826620_46_PstIMseI_SNP	64.94
4777	Opata_3874771_72_PstIMseI_SNP	64.94
4778	Opata_4036565_7_PstIMseI_SNP	64.94
4779	Opata_413925_26_PstIMseI_SNP	64.94
4780	Opata_422391_7_PstIMseI_SNP	64.94
4781	Opata_432738_54_PstIMseI_SNP	64.94
4782	Opata_457851_55_PstIMseI_SNP	64.94
4783	Opata_457851_70_PstIMseI_SNP	64.94
4784	Opata_483546_90_PstIMseI_SNP	64.94
4785	Opata_509908_49_PstIMseI_SNP	64.94
4786	Opata_53675_7_PstIMseI_SNP	64.94
4787	Opata_539977_70_PstIMseI_SNP	64.94
4788	Opata_586547_12_PstIMseI_SNP	64.94
4789	Opata_586547_24_PstIMseI_SNP	64.94
4790	Opata_587150_15_PstIMseI_SNP	64.94
4791	Opata_587150_61_PstIMseI_SNP	64.94
4792	Opata_588979_24_PstIMseI_SNP	64.94
4793	Opata_59106_80_PstIMseI_SNP	64.94
4794	Opata_610148_49_PstIMseI_SNP	64.94
4795	Opata_612347_43_PstIMseI_SNP	64.94
4796	Opata_639172_49_PstIMseI_SNP	64.94
4797	Opata_698755_31_PstIMseI_SNP	64.94
4798	Opata_747107_5_PstIMseI_SNP	64.94
4799	Opata_770736_13_PstIMseI_SNP	64.94
4800	Opata_77370_21_PstIMseI_SNP	64.94
4801	Opata_857857_86_PstIMseI_SNP	64.94
4802	Opata_86269_78_PstIMseI_SNP	64.94
4803	Opata_86269_9_PstIMseI_SNP	64.94
4804	Opata_864336_2_PstIMseI_SNP	64.94
4805	Opata_865779_80_PstIMseI_SNP	64.94
4806	Opata_86856_86_PstIMseI_SNP	64.94
4807	Opata_902009_12_PstIMseI_SNP	64.94
4808	Opata_904356_13_PstIMseI_SNP	64.94
4809	Opata_905117_20_PstIMseI_SNP	64.94
4810	Opata_905117_27_PstIMseI_SNP	64.94
4811	Opata_905117_34_PstIMseI_SNP	64.94
4812	Opata_914717_5_PstIMseI_SNP	64.94
4813	Opata_981830_82_PstIMseI_SNP	64.94
4814	Opata_1044553_27_PstIMspI_SNP	64.94
4815	Opata_1196888_11_PstIMspI_SNP	64.94
4816	Opata_1196888_31_PstIMspI_SNP	64.94
4817	Opata_1221981_58_PstIMspI_SNP	64.94
4818	Opata_1639871_54_PstIMspI_SNP	64.94
4819	Opata_164273_47_PstIMspI_SNP	64.94
4820	Opata_165369_4_PstIMspI_SNP	64.94
4821	Opata_18275_36_PstIMspI_SNP	64.94
4822	Opata_1829364_35_PstIMspI_SNP	64.94
4823	Opata_1849837_76_PstIMspI_SNP	64.94
4824	Opata_186678_20_PstIMspI_SNP	64.94
4825	Opata_188212_31_PstIMspI_SNP	64.94
4826	Opata_1926896_36_PstIMspI_SNP	64.94
4827	Opata_1936020_7_PstIMspI_SNP	64.94
4828	Opata_1977225_29_PstIMspI_SNP	64.94
4829	Opata_1977225_53_PstIMspI_SNP	64.94
4830	Opata_2029614_13_PstIMspI_SNP	64.94
4831	Opata_2029614_67_PstIMspI_SNP	64.94
4832	Opata_2057998_14_PstIMspI_SNP	64.94
4833	Opata_2143317_49_PstIMspI_SNP	64.94
4834	Opata_2146809_27_PstIMspI_SNP	64.94
4835	Opata_2146809_9_PstIMspI_SNP	64.94
4836	Opata_2213412_21_PstIMspI_SNP	64.94
4837	Opata_2326011_80_PstIMspI_SNP	64.94
4838	Opata_2335704_11_PstIMspI_SNP	64.94
4839	Opata_2335704_31_PstIMspI_SNP	64.94
4840	Opata_2378371_33_PstIMspI_SNP	64.94
4841	Opata_2457221_68_PstIMspI_SNP	64.94
4842	Opata_2555803_67_PstIMspI_SNP	64.94
4843	Opata_2613309_54_PstIMspI_SNP	64.94
4844	Opata_2795888_4_PstIMspI_SNP	64.94
4845	Opata_2807761_39_PstIMspI_SNP	64.94
4846	Opata_2904057_63_PstIMspI_SNP	64.94
4847	Opata_2904057_72_PstIMspI_SNP	64.94
4848	Opata_3074059_12_PstIMspI_SNP	64.94
4849	Opata_3074059_77_PstIMspI_SNP	64.94
4850	Opata_3077620_19_PstIMspI_SNP	64.94
4851	Opata_332249_13_PstIMspI_SNP	64.94
4852	Opata_332249_28_PstIMspI_SNP	64.94
4853	Opata_3417093_4_PstIMspI_SNP	64.94
4854	Opata_3424510_43_PstIMspI_SNP	64.94
4855	Opata_3466088_30_PstIMspI_SNP	64.94
4856	Opata_3505352_45_PstIMspI_SNP	64.94
4857	Opata_3526091_67_PstIMspI_SNP	64.94
4858	Opata_3549650_81_PstIMspI_SNP	64.94
4859	Opata_373544_58_PstIMspI_SNP	64.94
4860	Opata_3881115_38_PstIMspI_SNP	64.94
4861	Opata_3881115_48_PstIMspI_SNP	64.94
4862	Opata_3887499_13_PstIMspI_SNP	64.94
4863	Opata_3887499_16_PstIMspI_SNP	64.94
4864	Opata_3965321_8_PstIMspI_SNP	64.94
4865	Opata_3976165_42_PstIMspI_SNP	64.94
4866	Opata_3976165_66_PstIMspI_SNP	64.94
4867	Opata_3986709_75_PstIMspI_SNP	64.94
4868	Opata_4006606_65_PstIMspI_SNP	64.94
4869	Opata_4036126_34_PstIMspI_SNP	64.94
4870	Opata_4121022_47_PstIMspI_SNP	64.94
4871	Opata_4151435_30_PstIMspI_SNP	64.94
4872	Opata_4151435_64_PstIMspI_SNP	64.94
4873	Opata_4151435_68_PstIMspI_SNP	64.94
4874	Opata_439814_28_PstIMspI_SNP	64.94
4875	Opata_553429_75_PstIMspI_SNP	64.94
4876	Opata_562925_32_PstIMspI_SNP	64.94
4877	Opata_565998_58_PstIMspI_SNP	64.94
4878	Opata_58362_22_PstIMspI_SNP	64.94
4879	Opata_586211_37_PstIMspI_SNP	64.94
4880	Opata_702941_70_PstIMspI_SNP	64.94
4881	Opata_849685_44_PstIMspI_SNP	64.94
4882	Opata_93752_36_PstIMspI_SNP	64.94
4883	Opata_968615_58_PstIMspI_SNP	64.94
4884	M6_1411768_PstIMseI_PA	64.94
4885	M6_662993_PstIMseI_PA	64.94
4886	M6_79293_PstIMseI_PA	64.94
4887	Opata_1160468_PstIMseI_PA	64.94
4888	Opata_704457_PstIMseI_PA	64.94
4889	M6_166263_PstIMspI_PA	64.94
4890	M6_2395458_PstIMspI_PA	64.94
4891	M6_2861038_PstIMspI_PA	64.94
4892	M6_3181057_PstIMspI_PA	64.94
4893	M6_665985_PstIMspI_PA	64.94
4894	Opata_1675350_PstIMspI_PA	64.94
4895	Opata_269964_PstIMspI_PA	64.94
4896	Opata_3187579_PstIMspI_PA	64.94
4897	Opata_4119778_PstIMspI_PA	64.94
4898	Opata_724223_PstIMspI_PA	64.94
4899	Opata_111221_67_PstIMseI_SNP	64.94
4900	Opata_597514_82_PstIMseI_SNP	64.94
4901	Opata_726583_12_PstIMseI_SNP	64.94
4902	Opata_726583_8_PstIMseI_SNP	64.94
4903	Opata_75443_49_PstIMseI_SNP	64.94
4904	Opata_1220495_25_PstIMspI_SNP	64.94
4905	Opata_2673090_60_PstIMspI_SNP	64.94
4906	Opata_2953604_41_PstIMspI_SNP	64.94
4907	Opata_692584_18_PstIMspI_SNP	64.94
4908	Opata_2432085_PstIMluI_PA	64.94
4909	M6_1087179_PstIMseI_PA	64.94
4910	M6_127280_PstIMseI_PA	64.94
4911	M6_1277799_PstIMseI_PA	64.94
4912	M6_1402786_PstIMseI_PA	64.94
4913	M6_141563_PstIMseI_PA	64.94
4914	M6_178526_PstIMseI_PA	64.94
4915	M6_223328_PstIMseI_PA	64.94
4916	M6_248108_PstIMseI_PA	64.94
4917	M6_332932_PstIMseI_PA	64.94
4918	M6_3913570_PstIMseI_PA	64.94
4919	M6_406899_PstIMseI_PA	64.94
4920	M6_445301_PstIMseI_PA	64.94
4921	M6_492058_PstIMseI_PA	64.94
4922	M6_496203_PstIMseI_PA	64.94
4923	M6_554_PstIMseI_PA	64.94
4924	M6_635673_PstIMseI_PA	64.94
4925	M6_739656_PstIMseI_PA	64.94
4926	M6_752950_PstIMseI_PA	64.94
4927	M6_756383_PstIMseI_PA	64.94
4928	M6_824605_PstIMseI_PA	64.94
4929	M6_87351_PstIMseI_PA	64.94
4930	Opata_1000708_PstIMseI_PA	64.94
4931	Opata_1047380_PstIMseI_PA	64.94
4932	Opata_1213276_PstIMseI_PA	64.94
4933	Opata_125558_PstIMseI_PA	64.94
4934	Opata_1269103_PstIMseI_PA	64.94
4935	Opata_1300321_PstIMseI_PA	64.94
4936	Opata_17163_PstIMseI_PA	64.94
4937	Opata_1725273_PstIMseI_PA	64.94
4938	Opata_224008_PstIMseI_PA	64.94
4939	Opata_2295797_PstIMseI_PA	64.94
4940	Opata_245943_PstIMseI_PA	64.94
4941	Opata_26026_PstIMseI_PA	64.94
4942	Opata_30984_PstIMseI_PA	64.94
4943	Opata_3112365_PstIMseI_PA	64.94
4944	Opata_328355_PstIMseI_PA	64.94
4945	Opata_3304296_PstIMseI_PA	64.94
4946	Opata_3615002_PstIMseI_PA	64.94
4947	Opata_381218_PstIMseI_PA	64.94
4948	Opata_44985_PstIMseI_PA	64.94
4949	Opata_51488_PstIMseI_PA	64.94
4950	Opata_589105_PstIMseI_PA	64.94
4951	Opata_731638_PstIMseI_PA	64.94
4952	Opata_96182_PstIMseI_PA	64.94
4953	M6_1157964_PstIMspI_PA	64.94
4954	M6_1244892_PstIMspI_PA	64.94
4955	M6_1296433_PstIMspI_PA	64.94
4956	M6_1399524_PstIMspI_PA	64.94
4957	M6_1727090_PstIMspI_PA	64.94
4958	M6_2204655_PstIMspI_PA	64.94
4959	M6_2449022_PstIMspI_PA	64.94
4960	M6_2471359_PstIMspI_PA	64.94
4961	M6_325801_PstIMspI_PA	64.94
4962	M6_372141_PstIMspI_PA	64.94
4963	M6_480053_PstIMspI_PA	64.94
4964	M6_533118_PstIMspI_PA	64.94
4965	M6_560711_PstIMspI_PA	64.94
4966	M6_607748_PstIMspI_PA	64.94
4967	M6_818527_PstIMspI_PA	64.94
4968	Opata_1068514_PstIMspI_PA	64.94
4969	Opata_1525034_PstIMspI_PA	64.94
4970	Opata_2027937_PstIMspI_PA	64.94
4971	Opata_2037770_PstIMspI_PA	64.94
4972	Opata_2081516_PstIMspI_PA	64.94
4973	Opata_2313865_PstIMspI_PA	64.94
4974	Opata_2441186_PstIMspI_PA	64.94
4975	Opata_2517759_PstIMspI_PA	64.94
4976	Opata_2869529_PstIMspI_PA	64.94
4977	Opata_311552_PstIMspI_PA	64.94
4978	Opata_4126644_PstIMspI_PA	64.94
4979	Opata_4141260_PstIMspI_PA	64.94
4980	Opata_6054_PstIMspI_PA	64.94
4981	Opata_656411_PstIMspI_PA	64.94
4982	Opata_756424_PstIMspI_PA	64.94
4983	Opata_758328_PstIMspI_PA	64.94
4984	Opata_761519_PstIMspI_PA	64.94
4985	Opata_886013_PstIMspI_PA	64.94
4986	Opata_1010465_70_PstIMseI_SNP	64.94
4987	Opata_1066825_24_PstIMseI_SNP	64.94
4988	Opata_1111871_43_PstIMseI_SNP	64.94
4989	Opata_1306111_63_PstIMseI_SNP	64.94
4990	Opata_133038_28_PstIMseI_SNP	64.94
4991	Opata_134798_55_PstIMseI_SNP	64.94
4992	Opata_384731_42_PstIMseI_SNP	64.94
4993	Opata_439769_44_PstIMseI_SNP	64.94
4994	Opata_709548_90_PstIMseI_SNP	64.94
4995	Opata_795367_10_PstIMseI_SNP	64.94
4996	Opata_795367_35_PstIMseI_SNP	64.94
4997	Opata_96917_13_PstIMseI_SNP	64.94
4998	Opata_1323052_75_PstIMspI_SNP	64.94
4999	Opata_1425265_59_PstIMspI_SNP	64.94
5000	Opata_1460737_31_PstIMspI_SNP	64.94
5001	Opata_1942274_11_PstIMspI_SNP	64.94
5002	Opata_2304132_65_PstIMspI_SNP	64.94
5003	Opata_247871_45_PstIMspI_SNP	64.94
5004	Opata_275294_39_PstIMspI_SNP	64.94
5005	Opata_2814929_38_PstIMspI_SNP	64.94
5006	Opata_3077620_74_PstIMspI_SNP	64.94
5007	Opata_3077620_89_PstIMspI_SNP	64.94
5008	Opata_352384_73_PstIMspI_SNP	64.94
5009	Opata_3903004_32_PstIMspI_SNP	64.94
5010	Opata_438042_3_PstIMspI_SNP	64.94
5011	Opata_458183_18_PstIMspI_SNP	64.94
5012	Opata_745473_87_PstIMspI_SNP	64.94
5013	Opata_759545_84_PstIMspI_SNP	64.94
5014	Opata_2820005_PstIMluI_PA	64.94
5015	M6_84070_PstIMseI_PA	64.94
5016	Opata_1067998_PstIMseI_PA	64.94
5017	Opata_108016_PstIMseI_PA	64.94
5018	Opata_1088135_PstIMseI_PA	64.94
5019	Opata_1120431_PstIMseI_PA	64.94
5020	Opata_1259336_PstIMseI_PA	64.94
5021	Opata_1459040_PstIMseI_PA	64.94
5022	Opata_385519_PstIMseI_PA	64.94
5023	Opata_40242_PstIMseI_PA	64.94
5024	Opata_72410_PstIMseI_PA	64.94
5025	Opata_859132_PstIMseI_PA	64.94
5026	Opata_929581_PstIMseI_PA	64.94
5027	M6_1296842_PstIMspI_PA	64.94
5028	M6_1452403_PstIMspI_PA	64.94
5029	M6_325680_PstIMspI_PA	64.94
5030	M6_3409836_PstIMspI_PA	64.94
5031	M6_780008_PstIMspI_PA	64.94
5032	Opata_1056123_PstIMspI_PA	64.94
5033	Opata_1233018_PstIMspI_PA	64.94
5034	Opata_1382150_PstIMspI_PA	64.94
5035	Opata_1564162_PstIMspI_PA	64.94
5036	Opata_1689304_PstIMspI_PA	64.94
5037	Opata_1834186_PstIMspI_PA	64.94
5038	Opata_197374_PstIMspI_PA	64.94
5039	Opata_2004282_PstIMspI_PA	64.94
5040	Opata_2078329_PstIMspI_PA	64.94
5041	Opata_251853_PstIMspI_PA	64.94
5042	Opata_2882332_PstIMspI_PA	64.94
5043	Opata_290684_PstIMspI_PA	64.94
5044	Opata_2993271_PstIMspI_PA	64.94
5045	Opata_3162090_PstIMspI_PA	64.94
5046	Opata_335879_PstIMspI_PA	64.94
5047	Opata_3367114_PstIMspI_PA	64.94
5048	Opata_3504689_PstIMspI_PA	64.94
5049	Opata_3811817_PstIMspI_PA	64.94
5050	Opata_3920189_PstIMspI_PA	64.94
5051	Opata_393268_PstIMspI_PA	64.94
5052	Opata_3969498_PstIMspI_PA	64.94
5053	Opata_4108292_PstIMspI_PA	64.94
5054	Opata_4215226_PstIMspI_PA	64.94
5055	Opata_57717_PstIMspI_PA	64.94
5056	Opata_704977_PstIMspI_PA	64.94
5057	Opata_721653_PstIMspI_PA	64.94
5058	Opata_1430595_2_PstIMspI_SNP	64.94
5059	M6_162357_PstIMseI_PA	64.94
5060	M6_3699464_PstIMseI_PA	64.94
5061	M6_4001110_PstIMseI_PA	64.94
5062	Opata_106428_PstIMseI_PA	64.94
5063	Opata_1091587_PstIMseI_PA	64.94
5064	Opata_12209_PstIMseI_PA	64.94
5065	Opata_1662368_PstIMseI_PA	64.94
5066	Opata_219857_PstIMseI_PA	64.94
5067	Opata_2218414_PstIMseI_PA	64.94
5068	Opata_2668520_PstIMseI_PA	64.94
5069	Opata_321941_PstIMseI_PA	64.94
5070	Opata_3920166_PstIMseI_PA	64.94
5071	Opata_45004_PstIMseI_PA	64.94
5072	Opata_501105_PstIMseI_PA	64.94
5073	Opata_779614_PstIMseI_PA	64.94
5074	M6_1312091_PstIMspI_PA	64.94
5075	M6_132382_PstIMspI_PA	64.94
5076	M6_1648611_PstIMspI_PA	64.94
5077	M6_269184_PstIMspI_PA	64.94
5078	M6_2975255_PstIMspI_PA	64.94
5079	M6_330477_PstIMspI_PA	64.94
5080	M6_427929_PstIMspI_PA	64.94
5081	M6_520570_PstIMspI_PA	64.94
5082	Opata_1016865_PstIMspI_PA	64.94
5083	Opata_1547287_PstIMspI_PA	64.94
5084	Opata_1881589_PstIMspI_PA	64.94
5085	Opata_2250921_PstIMspI_PA	64.94
5086	Opata_2329660_PstIMspI_PA	64.94
5087	Opata_249030_PstIMspI_PA	64.94
5088	Opata_3112171_PstIMspI_PA	64.94
5089	Opata_3804377_PstIMspI_PA	64.94
5090	Opata_731429_PstIMspI_PA	64.94
5091	M6_401009_PstIMseI_PA	64.94
5092	Opata_1050936_PstIMseI_PA	64.94
5093	Opata_1111749_PstIMseI_PA	64.94
5094	M6_2756498_PstIMspI_PA	64.94
5095	M6_505217_PstIMspI_PA	64.94
5096	M6_795816_PstIMspI_PA	64.94
5097	Opata_18027_PstIMspI_PA	64.94
5098	Opata_2311083_PstIMspI_PA	64.94
5099	Opata_2430843_PstIMspI_PA	64.94
5100	Opata_3643414_PstIMspI_PA	64.94
5101	Opata_3705725_PstIMspI_PA	64.94
5102	Opata_461720_PstIMluI_PA	64.94
5103	Opata_2696015_PstIMseI_PA	64.94
5104	Opata_2879538_PstIMseI_PA	64.94
5105	Opata_81763_PstIMseI_PA	64.94
5106	Opata_1121012_PstIMspI_PA	64.94
5107	Opata_47268_PstIMspI_PA	64.94
5108	M6_2649942_PstIMspI_PA	64.94
5109	M6_65867_PstIMseI_PA	64.94
5110	M6_672319_PstIMspI_PA	64.94
5111	Opata_2512598_PstIMseI_PA	64.94
5112	M6_3338784_PstIMspI_PA	64.94
5113	wsnp_Ex_rep_c101445_86808057	64.94
5114	BobWhite_c1372_133	64.94
5115	Ra_c6082_737	64.94
5116	BobWhite_c15647_606	64.94
5117	wsnp_Ra_c9233_15459255	64.94
5118	wsnp_Ku_c6898_11962553	64.94
5119	wsnp_Ku_c6762_11762520	64.94
5120	wsnp_Ku_c23864_33808174	64.94
5121	wsnp_Ku_c13442_21433358	64.94
5122	wsnp_JD_c3181_4176512	64.94
5123	wsnp_Ex_c40713_47713764	64.94
5124	wsnp_Ex_c21386_30518206	64.94
5125	wsnp_CAP8_c2589_1356390	64.94
5126	TA002565-0478	64.94
5127	RAC875_rep_c86919_52	64.94
5128	RAC875_rep_c70595_321	64.94
5129	RAC875_rep_c111521_246	64.94
5130	RAC875_c60783_116	64.94
5131	RAC875_c51455_182	64.94
5132	RAC875_c49044_314	64.94
5133	RAC875_c44064_222	64.94
5134	RAC875_c26265_117	64.94
5135	Ra_c70331_779	64.94
5136	BobWhite_c13424_430	64.94
5137	Kukri_c9480_629	64.94
5138	BobWhite_c8092_726	64.94
5139	Kukri_c30408_704	64.94
5140	Kukri_c23984_119	64.94
5141	Kukri_c1963_1075	64.94
5142	BobWhite_c6444_66	64.94
5143	IAAV6217	64.94
5144	IAAV2115	64.94
5145	GENE-2923_545	64.94
5146	Excalibur_c37393_75	64.94
5147	Ex_c13532_1246	64.94
5148	D_GBF1XID01A16U2_148	64.94
5149	D_GB5Y7FA01ESTJR_188	64.94
5150	D_contig25047_185	64.94
5151	D_contig04657_38	64.94
5152	CAP7_c1422_89	64.94
5153	BobWhite_c1930_153	64.94
5154	BS00108862_51	64.94
5155	Ra_c26265_1827	64.94
5156	BobWhite_c4137_606	64.94
5157	D_GCE8AKX01EN4D2_337	64.94
5158	D_GA8KES401EY4QM_247	64.94
5159	D_contig52724_224	64.94
5160	D_contig37534_218	64.94
5161	D_contig23016_198	64.94
5162	BobWhite_c8322_303	64.94
5163	Excalibur_c8880_1777	64.94
5164	RAC875_c50011_126	64.94
5165	RAC875_c30315_692	64.94
5166	RAC875_c30315_1786	64.94
5167	RAC875_c27505_129	64.94
5168	RAC875_c26265_146	64.94
5169	Ra_c74015_289	64.94
5170	Kukri_c37510_846	64.94
5171	Kukri_c13045_302	64.94
5172	BobWhite_c5899_212	64.94
5173	Ku_c6501_507	64.94
5174	Ku_c4397_1536	64.94
5175	IAAV5655	64.94
5176	Excalibur_rep_c69159_392	64.94
5177	Excalibur_rep_c68246_355	64.94
5178	Ex_c19792_1334	64.94
5179	D_GBUVHFX02FY8QG_158	64.94
5180	BobWhite_c6328_410	64.94
5181	Kukri_c444_833	64.94
5182	BS00021901_51	64.94
5183	D_GDS7LZN02ILNA8_65	64.94
5184	Tdurum_contig13433_471	64.94
5185	RAC875_rep_c118961_109	64.94
5186	Excalibur_c2458_689	64.94
5187	D_GBQ4KXB01BJ7IN_328	64.94
5188	Tdurum_contig12926_687	64.94
5189	RAC875_rep_c70941_685	64.94
5190	RAC875_rep_c114291_287	64.94
5191	RAC875_c7997_317	64.94
5192	RAC875_c7587_211	64.94
5193	RAC875_c4504_51	64.94
5194	RAC875_c14334_274	64.94
5195	RAC875_c14274_163	64.94
5196	Ra_c6712_1047	64.94
5197	Ra_c14569_4757	64.94
5198	Kukri_c9103_129	64.94
5199	Kukri_c815_3899	64.94
5200	Kukri_c59339_777	64.94
5201	Kukri_c51764_93	64.94
5202	Kukri_c29800_137	64.94
5203	BobWhite_c7106_207	64.94
5204	Kukri_c10621_627	64.94
5205	Ku_c815_1960	64.94
5206	Jagger_c1407_59	64.94
5207	IACX6496	64.94
5208	GENE-3094_102	64.94
5209	Excalibur_c8060_1351	64.94
5210	Excalibur_c6842_206	64.94
5211	Excalibur_c39640_119	64.94
5212	D_GDS7LZN02IURS6_122	64.94
5213	D_GDS7LZN02FUMZV_311	64.94
5214	D_GDEEGVY02I9CHE_238	64.94
5215	D_GDEEGVY01DH3SI_66	64.94
5216	D_GDEEGVY01BHNM8_374	64.94
5217	D_GDEEGVY01ARZ2V_211	64.94
5218	D_GCE8AKX01C3N8A_377	64.94
5219	D_GCE8AKX01C1Z99_147	64.94
5220	D_GCE8AKX01BIA3G_199	64.94
5221	D_GBQ4KXB01DF27A_162	64.94
5222	D_GBF1XID01CVIV8_148	64.94
5223	D_GB5Y7FA01AS0P5_197	64.94
5224	D_GA8KES401AQRQG_164	64.94
5225	D_GA8KES401A1B8Q_100	64.94
5226	D_F5XZDLF02H5WLQ_116	64.94
5227	D_F5XZDLF01AFH8E_96	64.94
5228	D_F5MV3MU01ARH30_116	64.94
5229	D_F1BEJMU02F7TCF_213	64.94
5230	D_F1BEJMU01DNFXS_203	64.94
5231	D_F1BEJMU01BR369_139	64.94
5232	D_contig77788_269	64.94
5233	D_contig70779_108	64.94
5234	D_contig69935_326	64.94
5235	D_contig69321_504	64.94
5236	D_contig56439_127	64.94
5237	D_contig53476_675	64.94
5238	D_contig49209_163	64.94
5239	D_contig39216_498	64.94
5240	D_contig38814_42	64.94
5241	D_contig35958_367	64.94
5242	D_contig35344_203	64.94
5243	D_contig34576_300	64.94
5244	D_contig29048_254	64.94
5245	D_contig28963_289	64.94
5246	D_contig27026_610	64.94
5247	D_contig26779_363	64.94
5248	D_contig24916_701	64.94
5249	D_contig21794_352	64.94
5250	D_contig20182_196	64.94
5251	D_contig19619_855	64.94
5252	D_contig16972_324	64.94
5253	D_contig14313_216	64.94
5254	D_contig13916_424	64.94
5255	D_contig12749_161	64.94
5256	D_contig12234_241	64.94
5257	D_contig11193_395	64.94
5258	D_contig09713_104	64.94
5259	D_contig07093_246	64.94
5260	CAP8_c339_302	64.94
5261	Excalibur_rep_c103892_1107	64.94
5262	RAC875_rep_c71239_72	64.94
5263	Tdurum_contig13279_331	64.94
5264	RFL_Contig1702_460	64.94
5265	RAC875_c9476_916	64.94
5266	RAC875_c92929_92	64.94
5267	Kukri_rep_c73094_348	64.94
5268	BobWhite_rep_c50248_300	64.94
5269	BobWhite_c7254_403	64.94
5270	Ku_c815_1043	64.94
5271	Jagger_c5801_167	64.94
5272	IACX2960	64.94
5273	BobWhite_c38924_112	64.94
5274	Excalibur_c64265_196	64.94
5275	Excalibur_c41552_306	64.94
5276	Ex_c6013_558	64.94
5277	D_GDS7LZN01D3SLS_138	64.94
5278	D_GDRF1KQ02JZ2XQ_67	64.94
5279	D_GBQ4KXB02F2N9T_93	64.94
5280	D_GBF1XID02IF3CE_158	64.94
5281	D_GBF1XID02HA405_478	64.94
5282	D_GBB4FNX02I4ZJR_91	64.94
5283	D_GB5Y7FA02FZA7J_102	64.94
5284	D_GB5Y7FA01ECHMG_216	64.94
5285	D_F5XZDLF02G0QLV_65	64.94
5286	D_contig80378_426	64.94
5287	D_contig77437_360	64.94
5288	D_contig72423_155	64.94
5289	D_contig66399_332	64.94
5290	D_contig62779_349	64.94
5291	D_contig62450_147	64.94
5292	D_contig50939_63	64.94
5293	D_contig48405_447	64.94
5294	D_contig37024_287	64.94
5295	D_contig33128_324	64.94
5296	D_contig30684_640	64.94
5297	D_contig30183_230	64.94
5298	D_contig29832_275	64.94
5299	D_contig29704_386	64.94
5300	D_contig28656_318	64.94
5301	D_contig21391_78	64.94
5302	D_contig19153_67	64.94
5303	D_contig16728_373	64.94
5304	D_contig16580_81	64.94
5305	D_contig16357_148	64.94
5306	D_contig14438_199	64.94
5307	D_contig12988_210	64.94
5308	D_contig05766_300	64.94
5309	D_contig04648_436	64.94
5310	D_contig03141_419	64.94
5311	D_contig00113_136	64.94
5312	1106403	64.94
5313	1135007	64.94
5314	1206946	64.94
5315	1212319	64.94
5316	1258687	64.94
5317	3021705	64.94
5318	3022218	64.94
5319	3941823	64.94
5320	3943235	64.94
5321	3948993	64.94
5322	Xfba209	65
5323	RFL_Contig3402_953	65.11
5324	RFL_Contig3402_632	65.11
5325	BobWhite_c10022_471	65.11
5326	RAC875_c65147_730	65.11
5327	RAC875_c56564_175	65.11
5328	RAC875_c33465_482	65.11
5329	BobWhite_rep_c64642_64	65.11
5330	RAC875_c11298_245	65.11
5331	Kukri_rep_c112867_23	65.11
5332	Kukri_rep_c111496_417	65.11
5333	Kukri_c6649_641	65.11
5334	Kukri_c52161_263	65.11
5335	Kukri_c19108_2614	65.11
5336	Kukri_c12613_845	65.11
5337	Excalibur_rep_c68199_184	65.11
5338	Excalibur_rep_c101270_1492	65.11
5339	D_GDS7LZN02HBWGI_240	65.11
5340	D_GDS7LZN01CBJ7N_214	65.11
5341	D_GDEEGVY02F2NBJ_89	65.11
5342	D_GDEEGVY01EMX8Y_229	65.11
5343	D_GDEEGVY01C31ON_386	65.11
5344	D_GDEEGVY01BF6TB_286	65.11
5345	D_GDEEGVY01AROB7_40	65.11
5346	D_GCE8AKX01EKIRC_92	65.11
5347	D_GCE8AKX01CNNQV_61	65.11
5348	D_GBUVHFX02JMSM2_131	65.11
5349	D_GBUVHFX01C4ZT4_192	65.11
5350	D_GBF1XID01CY2AC_77	65.11
5351	D_GB5Y7FA01EP0US_263	65.11
5352	D_F5XZDLF02IFZ0M_106	65.11
5353	D_F5XZDLF02HKFGX_164	65.11
5354	D_F5XZDLF02F2TKA_173	65.11
5355	D_F5XZDLF01A2ZKA_314	65.11
5356	D_F5MV3MU01CEOD6_151	65.11
5357	D_F5MV3MU01BH2RO_243	65.11
5358	D_F5MV3MU01A4MAU_111	65.11
5359	D_F1BEJMU02HY2QX_406	65.11
5360	D_contig74997_283	65.11
5361	D_contig73099_411	65.11
5362	D_contig70089_508	65.11
5363	D_contig61826_235	65.11
5364	D_contig58659_164	65.11
5365	D_contig38033_308	65.11
5366	D_contig36965_469	65.11
5367	D_contig34199_485	65.11
5368	D_contig32593_738	65.11
5369	D_contig29210_140	65.11
5370	D_contig28927_354	65.11
5371	D_contig28176_605	65.11
5372	D_contig26608_497	65.11
5373	D_contig24844_36	65.11
5374	D_contig21279_80	65.11
5375	D_contig20207_300	65.11
5376	D_contig18794_445	65.11
5377	D_contig18580_463	65.11
5378	D_contig17619_183	65.11
5379	D_contig17567_91	65.11
5380	D_contig16943_475	65.11
5381	D_contig14743_358	65.11
5382	D_contig13380_284	65.11
5383	D_contig13089_47	65.11
5384	D_contig12795_427	65.11
5385	D_contig01386_569	65.11
5386	Xbarc93	65.3
5387	XgbxG070	65.3
5388	XgbxG722c	65.3
5389	XgbxR697	65.3
5390	Xgpw298	65.3
5391	977898	65.44
5392	990707	65.44
5393	991739	65.44
5394	994847	65.44
5395	1014508	65.44
5396	1058405	65.44
5397	1068833	65.44
5398	1072256	65.44
5399	1076892	65.44
5400	1077015	65.44
5401	1080612	65.44
5402	1083051	65.44
5403	1089612	65.44
5404	1099650	65.44
5405	1099993	65.44
5406	1100153	65.44
5407	1101193	65.44
5408	1101963	65.44
5409	1118656	65.44
5410	1120594	65.44
5411	1120776	65.44
5412	1138602	65.44
5413	1144370	65.44
5414	1159415	65.44
5415	1185074	65.44
5416	1201280	65.44
5417	1217897	65.44
5418	1221339	65.44
5419	1241686	65.44
5420	1254254	65.44
5421	1305135	65.44
5422	1378425	65.44
5423	1670438	65.44
5424	1699209	65.44
5425	1714209	65.44
5426	1715524	65.44
5427	2243478	65.44
5428	2244273	65.44
5429	2244906	65.44
5430	2247202	65.44
5431	2249776	65.44
5432	2256293	65.44
5433	2272608	65.44
5434	3024259	65.44
5435	3026398	65.44
5436	3029147	65.44
5437	1062048	65.54
5438	1124644	65.54
5439	1207641	65.54
5440	2336628	65.54
5441	1261175	65.65
5442	wmc805_2	65.73
5443	Opata_10228_PstIMluI_PA	65.73
5444	Opata_1088441_PstIMluI_PA	65.73
5445	Opata_2244716_PstIMluI_PA	65.73
5446	Opata_24420_PstIMluI_PA	65.73
5447	Opata_2514134_PstIMluI_PA	65.73
5448	Opata_2731732_PstIMluI_PA	65.73
5449	Opata_582667_PstIMluI_PA	65.73
5450	Opata_1027149_PstIMseI_PA	65.73
5451	Opata_1044634_PstIMseI_PA	65.73
5452	Opata_1099286_PstIMseI_PA	65.73
5453	Opata_1146393_PstIMseI_PA	65.73
5454	Opata_1153116_PstIMseI_PA	65.73
5455	Opata_1202570_PstIMseI_PA	65.73
5456	Opata_16668_PstIMseI_PA	65.73
5457	Opata_215681_PstIMseI_PA	65.73
5458	Opata_233889_PstIMseI_PA	65.73
5459	Opata_2440690_PstIMseI_PA	65.73
5460	Opata_2489540_PstIMseI_PA	65.73
5461	Opata_2502993_PstIMseI_PA	65.73
5462	Opata_2667925_PstIMseI_PA	65.73
5463	Opata_398703_PstIMseI_PA	65.73
5464	Opata_4071199_PstIMseI_PA	65.73
5465	Opata_635893_PstIMseI_PA	65.73
5466	Opata_676381_PstIMseI_PA	65.73
5467	Opata_702237_PstIMseI_PA	65.73
5468	Opata_822003_PstIMseI_PA	65.73
5469	M6_1421915_PstIMspI_PA	65.73
5470	M6_1704882_PstIMspI_PA	65.73
5471	M6_2131320_PstIMspI_PA	65.73
5472	M6_2535922_PstIMspI_PA	65.73
5473	M6_3165834_PstIMspI_PA	65.73
5474	M6_947390_PstIMspI_PA	65.73
5475	Opata_1036017_PstIMspI_PA	65.73
5476	Opata_1232585_PstIMspI_PA	65.73
5477	Opata_1362736_PstIMspI_PA	65.73
5478	Opata_14371_PstIMspI_PA	65.73
5479	Opata_1916109_PstIMspI_PA	65.73
5480	Opata_1952098_PstIMspI_PA	65.73
5481	Opata_1974688_PstIMspI_PA	65.73
5482	Opata_1980720_PstIMspI_PA	65.73
5483	Opata_2110911_PstIMspI_PA	65.73
5484	Opata_2227583_PstIMspI_PA	65.73
5485	Opata_2317839_PstIMspI_PA	65.73
5486	Opata_2380606_PstIMspI_PA	65.73
5487	Opata_2897657_PstIMspI_PA	65.73
5488	Opata_2965011_PstIMspI_PA	65.73
5489	Opata_3098561_PstIMspI_PA	65.73
5490	Opata_3183952_PstIMspI_PA	65.73
5491	Opata_3558049_PstIMspI_PA	65.73
5492	Opata_3901106_PstIMspI_PA	65.73
5493	Opata_4197677_PstIMspI_PA	65.73
5494	Opata_61948_PstIMspI_PA	65.73
5495	Opata_1132663_21_PstIMseI_SNP	65.73
5496	Opata_1343926_52_PstIMseI_SNP	65.73
5497	Opata_195641_66_PstIMseI_SNP	65.73
5498	Opata_217087_62_PstIMseI_SNP	65.73
5499	Opata_2293632_89_PstIMseI_SNP	65.73
5500	Opata_245866_69_PstIMseI_SNP	65.73
5501	Opata_259207_34_PstIMseI_SNP	65.73
5502	Opata_324031_85_PstIMseI_SNP	65.73
5503	Opata_324031_86_PstIMseI_SNP	65.73
5504	Opata_324031_87_PstIMseI_SNP	65.73
5505	Opata_342845_66_PstIMseI_SNP	65.73
5506	Opata_352070_59_PstIMseI_SNP	65.73
5507	Opata_368536_31_PstIMseI_SNP	65.73
5508	Opata_6328_40_PstIMseI_SNP	65.73
5509	Opata_645736_88_PstIMseI_SNP	65.73
5510	Opata_72648_15_PstIMseI_SNP	65.73
5511	Opata_726807_14_PstIMseI_SNP	65.73
5512	Opata_83442_2_PstIMseI_SNP	65.73
5513	Opata_83442_3_PstIMseI_SNP	65.73
5514	Opata_83442_4_PstIMseI_SNP	65.73
5515	Opata_985399_37_PstIMseI_SNP	65.73
5516	Opata_9915_37_PstIMseI_SNP	65.73
5517	Opata_1116658_79_PstIMspI_SNP	65.73
5518	Opata_1511371_24_PstIMspI_SNP	65.73
5519	Opata_1511371_28_PstIMspI_SNP	65.73
5520	Opata_1578645_38_PstIMspI_SNP	65.73
5521	Opata_1640307_84_PstIMspI_SNP	65.73
5522	Opata_2045349_33_PstIMspI_SNP	65.73
5523	Opata_249154_23_PstIMspI_SNP	65.73
5524	Opata_2942707_62_PstIMspI_SNP	65.73
5525	Opata_3017091_25_PstIMspI_SNP	65.73
5526	Opata_3148625_75_PstIMspI_SNP	65.73
5527	Opata_3148625_87_PstIMspI_SNP	65.73
5528	Opata_3432361_48_PstIMspI_SNP	65.73
5529	Opata_3452178_54_PstIMspI_SNP	65.73
5530	Opata_681060_22_PstIMspI_SNP	65.73
5531	Opata_1440089_PstIMluI_PA	65.73
5532	Opata_1786005_PstIMluI_PA	65.73
5533	Opata_2674640_PstIMluI_PA	65.73
5534	M6_778769_PstIMseI_PA	65.73
5535	Opata_110807_PstIMseI_PA	65.73
5536	Opata_124132_PstIMseI_PA	65.73
5537	Opata_1315764_PstIMseI_PA	65.73
5538	Opata_1624026_PstIMseI_PA	65.73
5539	Opata_231751_PstIMseI_PA	65.73
5540	Opata_23877_PstIMseI_PA	65.73
5541	Opata_2597831_PstIMseI_PA	65.73
5542	Opata_2609042_PstIMseI_PA	65.73
5543	Opata_26599_PstIMseI_PA	65.73
5544	Opata_276984_PstIMseI_PA	65.73
5545	Opata_309640_PstIMseI_PA	65.73
5546	Opata_3599669_PstIMseI_PA	65.73
5547	Opata_385340_PstIMseI_PA	65.73
5548	Opata_560524_PstIMseI_PA	65.73
5549	Opata_705371_PstIMseI_PA	65.73
5550	Opata_755804_PstIMseI_PA	65.73
5551	Opata_89378_PstIMseI_PA	65.73
5552	Opata_894837_PstIMseI_PA	65.73
5553	M6_1224606_PstIMspI_PA	65.73
5554	M6_2082543_PstIMspI_PA	65.73
5555	M6_2626631_PstIMspI_PA	65.73
5556	M6_2693295_PstIMspI_PA	65.73
5557	M6_2762843_PstIMspI_PA	65.73
5558	M6_3522251_PstIMspI_PA	65.73
5559	M6_377706_PstIMspI_PA	65.73
5560	M6_915752_PstIMspI_PA	65.73
5561	Opata_1095618_PstIMspI_PA	65.73
5562	Opata_140669_PstIMspI_PA	65.73
5563	Opata_159614_PstIMspI_PA	65.73
5564	Opata_1687457_PstIMspI_PA	65.73
5565	Opata_1736618_PstIMspI_PA	65.73
5566	Opata_1787147_PstIMspI_PA	65.73
5567	Opata_1839248_PstIMspI_PA	65.73
5568	Opata_18930_PstIMspI_PA	65.73
5569	Opata_2064220_PstIMspI_PA	65.73
5570	Opata_2173141_PstIMspI_PA	65.73
5571	Opata_218599_PstIMspI_PA	65.73
5572	Opata_2884393_PstIMspI_PA	65.73
5573	Opata_3294_PstIMspI_PA	65.73
5574	Opata_3607783_PstIMspI_PA	65.73
5575	Opata_367206_PstIMspI_PA	65.73
5576	Opata_370698_PstIMspI_PA	65.73
5577	Opata_3712051_PstIMspI_PA	65.73
5578	Opata_4134659_PstIMspI_PA	65.73
5579	Opata_4159104_PstIMspI_PA	65.73
5580	Opata_492702_PstIMspI_PA	65.73
5581	Opata_539963_PstIMspI_PA	65.73
5582	Opata_557559_PstIMspI_PA	65.73
5583	Opata_614330_PstIMspI_PA	65.73
5584	Opata_615662_PstIMspI_PA	65.73
5585	Opata_1043653_40_PstIMseI_SNP	65.73
5586	Opata_1122017_39_PstIMseI_SNP	65.73
5587	Opata_1122017_3_PstIMseI_SNP	65.73
5588	Opata_1238620_27_PstIMseI_SNP	65.73
5589	Opata_1243814_48_PstIMseI_SNP	65.73
5590	Opata_231220_62_PstIMseI_SNP	65.73
5591	Opata_276127_80_PstIMseI_SNP	65.73
5592	Opata_28338_12_PstIMseI_SNP	65.73
5593	Opata_2902024_21_PstIMseI_SNP	65.73
5594	Opata_322336_83_PstIMseI_SNP	65.73
5595	Opata_641233_79_PstIMseI_SNP	65.73
5596	Opata_642759_33_PstIMseI_SNP	65.73
5597	Opata_655663_7_PstIMseI_SNP	65.73
5598	Opata_732285_75_PstIMseI_SNP	65.73
5599	Opata_1568484_9_PstIMspI_SNP	65.73
5600	Opata_2633492_60_PstIMspI_SNP	65.73
5601	Opata_269637_8_PstIMspI_SNP	65.73
5602	Opata_2778622_64_PstIMspI_SNP	65.73
5603	Opata_2845381_60_PstIMspI_SNP	65.73
5604	Opata_4171453_27_PstIMspI_SNP	65.73
5605	Opata_878603_83_PstIMspI_SNP	65.73
5606	Opata_314542_PstIMluI_PA	65.73
5607	Opata_423390_PstIMseI_PA	65.73
5608	Opata_1733803_PstIMspI_PA	65.73
5609	Opata_989557_PstIMspI_PA	65.73
5610	Opata_852523_PstIMluI_PA	65.73
5611	M6_515878_PstIMseI_PA	65.73
5612	Opata_49091_PstIMseI_PA	65.73
5613	Opata_65383_PstIMseI_PA	65.73
5614	Opata_1017505_PstIMspI_PA	65.73
5615	Opata_1839599_PstIMspI_PA	65.73
5616	Opata_3882410_PstIMspI_PA	65.73
5617	Opata_1608610_PstIMluI_PA	65.73
5618	Opata_970653_PstIMluI_PA	65.73
5619	Opata_694726_PstIMseI_PA	65.73
5620	Opata_654461_PstIMspI_PA	65.73
5621	Opata_592731_PstIMspI_PA	65.73
5622	1233798	65.75
5623	RAC875_c2671_279	65.77
5624	Kukri_c54499_119	65.77
5625	Excalibur_c60166_158	65.77
5626	1254258	65.77
5627	5570638	65.77
5628	1255938	65.77
5629	1090553	65.79
5630	2244689	65.83
5631	990065	65.93
5632	977426	66.02
5633	983852	66.02
5634	1039409	66.02
5635	1070403	66.02
5636	1070468	66.02
5637	1076690	66.02
5638	1077530	66.02
5639	1082646	66.02
5640	1091770	66.02
5641	1105320	66.02
5642	1108501	66.02
5643	1112234	66.02
5644	1162770	66.02
5645	1202478	66.02
5646	1202750	66.02
5647	1204786	66.02
5648	1207779	66.02
5649	1214563	66.02
5650	1233019	66.02
5651	1260250	66.02
5652	1265539	66.02
5653	2242517	66.02
5654	2247905	66.02
5655	2257538	66.02
5656	2294928	66.02
5657	3022362	66.02
5658	3938104	66.02
5659	1061498	66.09
5660	1094076	66.09
5661	2244340	66.09
5662	2246561	66.09
5663	2322583	66.09
5664	3022916	66.09
5665	1695705	66.1
5666	1064078	66.11
5667	1041507	66.26
5668	1068544	66.26
5669	1081384	66.26
5670	1086984	66.26
5671	1091174	66.26
5672	1093313	66.26
5673	1093354	66.26
5674	1100936	66.26
5675	1106196	66.26
5676	1160369	66.26
5677	1298466	66.26
5678	1353279	66.26
5679	1381201	66.26
5680	1666015	66.26
5681	1670415	66.26
5682	1670515	66.26
5683	1695641	66.26
5684	1695848	66.26
5685	5577838	66.26
5686	977662	66.33
5687	1116141	66.33
5688	1116418	66.33
5689	1125644	66.33
5690	1242730	66.33
5691	4260853	66.33
5692	4540791	66.33
5693	4541427	66.33
5694	4544470	66.33
5695	1092225	66.35
5696	1105346	66.35
5697	1250680	66.35
5698	1108369	66.45
5699	1120936	66.51
5700	1108150	66.63
5701	1055236	66.63
5702	RAC875_c16354_606	66.65
5703	RAC875_c10845_377	66.65
5704	JD_c12434_413	66.65
5705	JD_c12434_409	66.65
5706	Excalibur_rep_c104569_101	66.65
5707	Excalibur_c42830_310	66.65
5708	D_GDRF1KQ02GC5EV_278	66.65
5709	D_GDEEGVY01BZWL4_47	66.65
5710	D_GCE8AKX01CE518_452	66.65
5711	D_GBF1XID01A9HAL_45	66.65
5712	D_GBB4FNX01CSJ5G_59	66.65
5713	D_F5XZDLF01AWO38_233	66.65
5714	D_F5MV3MU01B4LBR_62	66.65
5715	D_contig65543_191	66.65
5716	D_contig23205_294	66.65
5717	D_contig15992_360	66.65
5718	D_contig12230_438	66.65
5719	D_contig09849_362	66.65
5720	D_contig09666_451	66.65
5721	3025275	66.67
5722	1161851	66.68
5723	979717	66.73
5724	1018558	66.73
5725	1082219	66.73
5726	1088772	66.73
5727	1103938	66.73
5728	1201815	66.73
5729	1208470	66.73
5730	1258046	66.73
5731	2242295	66.73
5732	1032835	66.79
5733	1165202	66.82
5734	Ku_c43449_1063	66.83
5735	1100620	66.87
5736	2242592	67.02
5737	981057	67.03
5738	1023616	67.03
5739	1122804	67.03
5740	1129647	67.03
5741	1140151	67.03
5742	1233055	67.03
5743	1235722	67.03
5744	1371951	67.03
5745	3064719	67.03
5746	1105421	67.07
5747	1204569	67.07
5748	1297537	67.07
5749	7326466	67.07
5750	5332985	67.08
5751	P32/M48-237	67.1
5752	Xwmc434b	67.1
5753	1088345	67.11
5754	1090698	67.11
5755	5324927	67.11
5756	1106176	67.21
5757	1265619	67.32
5758	wPt-7323	67.33
5759	wPt-1999	67.33
5760	1111228	67.33
5761	1289187	67.33
5762	4409827	67.33
5763	M6_177285_PstIMluI_PA	67.33
5764	M6_6748_PstIMluI_PA	67.33
5765	Opata_1287705_PstIMluI_PA	67.33
5766	Opata_146607_PstIMluI_PA	67.33
5767	Opata_2043082_PstIMluI_PA	67.33
5768	Opata_2348165_PstIMluI_PA	67.33
5769	Opata_2827237_PstIMluI_PA	67.33
5770	M6_1387305_PstIMseI_PA	67.33
5771	M6_169107_PstIMseI_PA	67.33
5772	M6_332143_PstIMseI_PA	67.33
5773	M6_94056_PstIMseI_PA	67.33
5774	Opata_1137818_PstIMseI_PA	67.33
5775	Opata_1178516_PstIMseI_PA	67.33
5776	Opata_1186362_PstIMseI_PA	67.33
5777	Opata_1274407_PstIMseI_PA	67.33
5778	Opata_1669206_PstIMseI_PA	67.33
5779	Opata_1801440_PstIMseI_PA	67.33
5780	Opata_2189901_PstIMseI_PA	67.33
5781	Opata_227809_PstIMseI_PA	67.33
5782	Opata_2316303_PstIMseI_PA	67.33
5783	Opata_235944_PstIMseI_PA	67.33
5784	Opata_2451511_PstIMseI_PA	67.33
5785	Opata_2865474_PstIMseI_PA	67.33
5786	Opata_386913_PstIMseI_PA	67.33
5787	Opata_422767_PstIMseI_PA	67.33
5788	Opata_477102_PstIMseI_PA	67.33
5789	Opata_637683_PstIMseI_PA	67.33
5790	Opata_666229_PstIMseI_PA	67.33
5791	Opata_717704_PstIMseI_PA	67.33
5792	Opata_80815_PstIMseI_PA	67.33
5793	Opata_869994_PstIMseI_PA	67.33
5794	M6_1121888_PstIMspI_PA	67.33
5795	M6_191731_PstIMspI_PA	67.33
5796	M6_1973252_PstIMspI_PA	67.33
5797	M6_2284018_PstIMspI_PA	67.33
5798	Opata_100650_PstIMspI_PA	67.33
5799	Opata_1010902_PstIMspI_PA	67.33
5800	Opata_1021021_PstIMspI_PA	67.33
5801	Opata_1063477_PstIMspI_PA	67.33
5802	Opata_1068014_PstIMspI_PA	67.33
5803	Opata_1231931_PstIMspI_PA	67.33
5804	Opata_1409475_PstIMspI_PA	67.33
5805	Opata_1524477_PstIMspI_PA	67.33
5806	Opata_1538956_PstIMspI_PA	67.33
5807	Opata_1646120_PstIMspI_PA	67.33
5808	Opata_1703509_PstIMspI_PA	67.33
5809	Opata_171563_PstIMspI_PA	67.33
5810	Opata_17235_PstIMspI_PA	67.33
5811	Opata_172511_PstIMspI_PA	67.33
5812	Opata_1853778_PstIMspI_PA	67.33
5813	Opata_1873287_PstIMspI_PA	67.33
5814	Opata_188351_PstIMspI_PA	67.33
5815	Opata_1912850_PstIMspI_PA	67.33
5816	Opata_1914898_PstIMspI_PA	67.33
5817	Opata_1938599_PstIMspI_PA	67.33
5818	Opata_2014952_PstIMspI_PA	67.33
5819	Opata_2089461_PstIMspI_PA	67.33
5820	Opata_2102917_PstIMspI_PA	67.33
5821	Opata_2125876_PstIMspI_PA	67.33
5822	Opata_226192_PstIMspI_PA	67.33
5823	Opata_2372032_PstIMspI_PA	67.33
5824	Opata_2596153_PstIMspI_PA	67.33
5825	Opata_26151_PstIMspI_PA	67.33
5826	Opata_262929_PstIMspI_PA	67.33
5827	Opata_266028_PstIMspI_PA	67.33
5828	Opata_3059939_PstIMspI_PA	67.33
5829	Opata_3189762_PstIMspI_PA	67.33
5830	Opata_3375535_PstIMspI_PA	67.33
5831	Opata_338790_PstIMspI_PA	67.33
5832	Opata_3408482_PstIMspI_PA	67.33
5833	Opata_361864_PstIMspI_PA	67.33
5834	Opata_378309_PstIMspI_PA	67.33
5835	Opata_3926081_PstIMspI_PA	67.33
5836	Opata_3937673_PstIMspI_PA	67.33
5837	Opata_3972700_PstIMspI_PA	67.33
5838	Opata_403002_PstIMspI_PA	67.33
5839	Opata_4054570_PstIMspI_PA	67.33
5840	Opata_4257147_PstIMspI_PA	67.33
5841	Opata_487407_PstIMspI_PA	67.33
5842	Opata_598339_PstIMspI_PA	67.33
5843	Opata_609059_PstIMspI_PA	67.33
5844	Opata_684504_PstIMspI_PA	67.33
5845	Opata_867787_PstIMspI_PA	67.33
5846	Opata_892846_PstIMspI_PA	67.33
5847	Opata_906441_PstIMspI_PA	67.33
5848	Opata_928470_PstIMspI_PA	67.33
5849	Opata_996553_PstIMspI_PA	67.33
5850	M6_4194164_70_PstIMseI_SNP	67.33
5851	Opata_1037774_50_PstIMseI_SNP	67.33
5852	Opata_1037774_86_PstIMseI_SNP	67.33
5853	Opata_1039749_19_PstIMseI_SNP	67.33
5854	Opata_1122337_33_PstIMseI_SNP	67.33
5855	Opata_146265_13_PstIMseI_SNP	67.33
5856	Opata_148364_84_PstIMseI_SNP	67.33
5857	Opata_159063_56_PstIMseI_SNP	67.33
5858	Opata_175779_65_PstIMseI_SNP	67.33
5859	Opata_181156_3_PstIMseI_SNP	67.33
5860	Opata_188178_63_PstIMseI_SNP	67.33
5861	Opata_2050585_70_PstIMseI_SNP	67.33
5862	Opata_2202590_79_PstIMseI_SNP	67.33
5863	Opata_231042_31_PstIMseI_SNP	67.33
5864	Opata_23523_15_PstIMseI_SNP	67.33
5865	Opata_2813_82_PstIMseI_SNP	67.33
5866	Opata_41548_60_PstIMseI_SNP	67.33
5867	Opata_41715_68_PstIMseI_SNP	67.33
5868	Opata_452041_17_PstIMseI_SNP	67.33
5869	Opata_452041_53_PstIMseI_SNP	67.33
5870	Opata_452041_56_PstIMseI_SNP	67.33
5871	Opata_50201_86_PstIMseI_SNP	67.33
5872	Opata_510863_35_PstIMseI_SNP	67.33
5873	Opata_645736_86_PstIMseI_SNP	67.33
5874	Opata_694491_87_PstIMseI_SNP	67.33
5875	Opata_77977_33_PstIMseI_SNP	67.33
5876	Opata_77977_80_PstIMseI_SNP	67.33
5877	Opata_79784_48_PstIMseI_SNP	67.33
5878	Opata_854791_42_PstIMseI_SNP	67.33
5879	Opata_866479_44_PstIMseI_SNP	67.33
5880	Opata_868653_47_PstIMseI_SNP	67.33
5881	Opata_868653_50_PstIMseI_SNP	67.33
5882	Opata_87516_76_PstIMseI_SNP	67.33
5883	Opata_905966_87_PstIMseI_SNP	67.33
5884	M6_798491_2_PstIMspI_SNP	67.33
5885	Opata_1187778_31_PstIMspI_SNP	67.33
5886	Opata_1546192_9_PstIMspI_SNP	67.33
5887	Opata_1686371_9_PstIMspI_SNP	67.33
5888	Opata_1724433_44_PstIMspI_SNP	67.33
5889	Opata_1818980_82_PstIMspI_SNP	67.33
5890	Opata_2185896_30_PstIMspI_SNP	67.33
5891	Opata_2222548_39_PstIMspI_SNP	67.33
5892	Opata_2814929_37_PstIMspI_SNP	67.33
5893	Opata_2882137_4_PstIMspI_SNP	67.33
5894	Opata_2882137_5_PstIMspI_SNP	67.33
5895	Opata_2927342_18_PstIMspI_SNP	67.33
5896	Opata_352664_11_PstIMspI_SNP	67.33
5897	Opata_4237819_75_PstIMspI_SNP	67.33
5898	Opata_502292_25_PstIMspI_SNP	67.33
5899	Opata_564824_44_PstIMspI_SNP	67.33
5900	Opata_948894_16_PstIMspI_SNP	67.33
5901	Opata_1520881_PstIMluI_PA	67.33
5902	Opata_748064_PstIMseI_PA	67.33
5903	M6_396769_PstIMspI_PA	67.33
5904	Opata_1650308_PstIMspI_PA	67.33
5905	Opata_2785985_PstIMspI_PA	67.33
5906	Opata_3430517_PstIMspI_PA	67.33
5907	Opata_567533_PstIMspI_PA	67.33
5908	Opata_779674_PstIMspI_PA	67.33
5909	Opata_1400955_PstIMluI_PA	67.33
5910	Opata_1518280_PstIMseI_PA	67.33
5911	Opata_1625043_PstIMseI_PA	67.33
5912	Opata_231990_PstIMseI_PA	67.33
5913	Opata_4228460_PstIMseI_PA	67.33
5914	Opata_53418_PstIMseI_PA	67.33
5915	Opata_1944725_PstIMspI_PA	67.33
5916	Opata_3667042_PstIMspI_PA	67.33
5917	Opata_766758_PstIMseI_PA	67.33
5918	M6_1121299_PstIMspI_PA	67.33
5919	Opata_1463912_PstIMspI_PA	67.33
5920	Opata_2641029_PstIMspI_PA	67.33
5921	Opata_3579912_PstIMspI_PA	67.33
5922	Opata_2282752_PstIMseI_PA	67.33
5923	Opata_796568_PstIMspI_PA	67.33
5924	Opata_242402_PstIMspI_PA	67.33
5925	Opata_1306582_PstIMseI_PA	67.33
5926	1032037	67.37
5927	3025484	67.37
5928	RFL_Contig2033_482	67.76
5929	Kukri_c8826_168	67.76
5930	BobWhite_c423_737	67.76
5931	Excalibur_rep_c86695_559	67.76
5932	Excalibur_c60370_131	67.76
5933	D_GBB4FNX02F2BN2_113	67.76
5934	D_GA8KES401EMIOB_219	67.76
5935	D_GA8KES401DJBC1_165	67.76
5936	D_F1BEJMU02JR3PT_241	67.76
5937	D_contig72522_546	67.76
5938	D_contig34510_298	67.76
5939	D_contig17784_137	67.76
5940	D_contig17574_121	67.76
5941	D_contig06953_173	67.76
5942	3026417	67.84
5943	2242393	67.88
5944	Xbarc361	67.9
5945	1087934	67.98
5946	1163901	67.98
5947	1052578	68.03
5948	Xwmc215	68.1
5949	tplb0040d04_873	68.28
5950	tplb0030m03_137	68.28
5951	RFL_Contig2949_500	68.28
5952	RAC875_c33508_2118	68.28
5953	Kukri_c49818_198	68.28
5954	Excalibur_c26369_231	68.28
5955	Excalibur_c12440_1292	68.28
5956	D_GDS7LZN02JF1EO_90	68.28
5957	D_GBUVHFX02JWZT5_221	68.28
5958	D_GBF1XID01EO4FF_375	68.28
5959	D_GBB4FNX01CGSK0_129	68.28
5960	D_GB5Y7FA02IJG0M_372	68.28
5961	D_GA8KES402JNYTS_218	68.28
5962	D_GA8KES401CWFQC_212	68.28
5963	D_F5MV3MU01EBNXF_51	68.28
5964	D_contig75476_217	68.28
5965	D_contig50893_909	68.28
5966	D_contig18052_399	68.28
5967	D_contig09088_319	68.28
5968	D_contig06933_308	68.28
5969	D_contig01725_595	68.28
5970	D_contig01525_195	68.28
5971	D_contig00424_188	68.28
5972	1091409	68.31
5973	1035458	68.46
5974	1050286	68.46
5975	1052023	68.46
5976	1069523	68.46
5977	1088340	68.46
5978	1108587	68.46
5979	1112656	68.46
5980	1210121	68.46
5981	1211007	68.46
5982	1671319	68.46
5983	1694681	68.46
5984	2247278	68.46
5985	2250896	68.46
5986	982852	68.68
5987	2375090	68.82
5988	2323329	68.96
5989	1043581	68.99
5990	1054219	68.99
5991	1056046	68.99
5992	1066937	68.99
5993	1071699	68.99
5994	1078143	68.99
5995	1092000	68.99
5996	1099613	68.99
5997	1114118	68.99
5998	1114166	68.99
5999	1179478	68.99
6000	1202368	68.99
6001	1202959	68.99
6002	1221354	68.99
6003	1237085	68.99
6004	1395963	68.99
6005	2243334	68.99
6006	2243488	68.99
6007	2243565	68.99
6008	2252683	68.99
6009	2253380	68.99
6010	2253716	68.99
6011	2254989	68.99
6012	3222208	68.99
6013	3952302	68.99
6014	1139431	69.06
6015	3029509	69.23
6016	3957346	69.23
6017	3033886	69.43
6018	wsnp_BE497820B_Ta_2_2	69.61
6019	Xrz395	69.8
6020	Xwmc264	70.1
6021	1055802	70.18
6022	1089701	70.18
6023	1206424	70.18
6024	1396400	70.18
6025	2304735	70.18
6026	3222415	70.18
6027	Xgwm292	70.2
6028	1102087	70.79
6029	1287827	70.79
6030	Xwmc95	71.1
6031	Xgwm212	71.2
6032	Xmwg922	71.2
6033	Xmwg900	71.2
6034	Xwmc95e	71.2
6035	Xcfd19c	71.2
6036	Xwmc434	71.2
6037	1050677	71.2
6038	1115706	71.2
6039	1139889	71.2
6040	1150084	71.2
6041	2368295	71.23
6042	Xcfd156	71.4
6043	1105309	71.57
6044	1116488	71.57
6045	1160405	71.57
6046	1104749	71.87
6047	Sr30	72.2
6048	1401452	72.23
6049	M6_22015_PstIMluI_PA	72.23
6050	M6_607680_PstIMluI_PA	72.23
6051	Opata_1000413_PstIMluI_PA	72.23
6052	Opata_1060361_PstIMluI_PA	72.23
6053	Opata_1071046_PstIMluI_PA	72.23
6054	Opata_1102492_PstIMluI_PA	72.23
6055	Opata_1173092_PstIMluI_PA	72.23
6056	Opata_1219146_PstIMluI_PA	72.23
6057	Opata_1343045_PstIMluI_PA	72.23
6058	Opata_1362676_PstIMluI_PA	72.23
6059	Opata_1381173_PstIMluI_PA	72.23
6060	Opata_1477574_PstIMluI_PA	72.23
6061	Opata_1595568_PstIMluI_PA	72.23
6062	Opata_1779041_PstIMluI_PA	72.23
6063	Opata_1786476_PstIMluI_PA	72.23
6064	Opata_1786679_PstIMluI_PA	72.23
6065	Opata_1874981_PstIMluI_PA	72.23
6066	Opata_1889967_PstIMluI_PA	72.23
6067	Opata_2254158_PstIMluI_PA	72.23
6068	Opata_2263967_PstIMluI_PA	72.23
6069	Opata_228207_PstIMluI_PA	72.23
6070	Opata_2291134_PstIMluI_PA	72.23
6071	Opata_2306726_PstIMluI_PA	72.23
6072	Opata_2332030_PstIMluI_PA	72.23
6073	Opata_2403478_PstIMluI_PA	72.23
6074	Opata_243905_PstIMluI_PA	72.23
6075	Opata_2798789_PstIMluI_PA	72.23
6076	Opata_401111_PstIMluI_PA	72.23
6077	Opata_459183_PstIMluI_PA	72.23
6078	Opata_513390_PstIMluI_PA	72.23
6079	Opata_583497_PstIMluI_PA	72.23
6080	Opata_65354_PstIMluI_PA	72.23
6081	Opata_65785_PstIMluI_PA	72.23
6082	Opata_674294_PstIMluI_PA	72.23
6083	Opata_692133_PstIMluI_PA	72.23
6084	Opata_69281_PstIMluI_PA	72.23
6085	Opata_714225_PstIMluI_PA	72.23
6086	Opata_755121_PstIMluI_PA	72.23
6087	Opata_767095_PstIMluI_PA	72.23
6088	Opata_825574_PstIMluI_PA	72.23
6089	Opata_910329_PstIMluI_PA	72.23
6090	Opata_938551_PstIMluI_PA	72.23
6091	M6_1005522_PstIMseI_PA	72.23
6092	M6_442724_PstIMseI_PA	72.23
6093	M6_511576_PstIMseI_PA	72.23
6094	M6_636870_PstIMseI_PA	72.23
6095	M6_732793_PstIMseI_PA	72.23
6096	Opata_1110872_PstIMseI_PA	72.23
6097	Opata_115346_PstIMseI_PA	72.23
6098	Opata_1439736_PstIMseI_PA	72.23
6099	Opata_1591313_PstIMseI_PA	72.23
6100	Opata_1618443_PstIMseI_PA	72.23
6101	Opata_177117_PstIMseI_PA	72.23
6102	Opata_1837162_PstIMseI_PA	72.23
6103	Opata_2090815_PstIMseI_PA	72.23
6104	Opata_2361173_PstIMseI_PA	72.23
6105	Opata_244305_PstIMseI_PA	72.23
6106	Opata_2579111_PstIMseI_PA	72.23
6107	Opata_268626_PstIMseI_PA	72.23
6108	Opata_2815484_PstIMseI_PA	72.23
6109	Opata_3106437_PstIMseI_PA	72.23
6110	Opata_3764095_PstIMseI_PA	72.23
6111	Opata_4078213_PstIMseI_PA	72.23
6112	Opata_4157458_PstIMseI_PA	72.23
6113	Opata_496496_PstIMseI_PA	72.23
6114	Opata_545309_PstIMseI_PA	72.23
6115	Opata_549895_PstIMseI_PA	72.23
6116	Opata_593983_PstIMseI_PA	72.23
6117	Opata_650827_PstIMseI_PA	72.23
6118	Opata_670295_PstIMseI_PA	72.23
6119	Opata_708679_PstIMseI_PA	72.23
6120	Opata_721761_PstIMseI_PA	72.23
6121	Opata_741611_PstIMseI_PA	72.23
6122	Opata_883163_PstIMseI_PA	72.23
6123	M6_1101983_PstIMspI_PA	72.23
6124	M6_1109068_PstIMspI_PA	72.23
6125	M6_1183342_PstIMspI_PA	72.23
6126	M6_1399719_PstIMspI_PA	72.23
6127	M6_2360118_PstIMspI_PA	72.23
6128	M6_3532712_PstIMspI_PA	72.23
6129	M6_3599177_PstIMspI_PA	72.23
6130	Opata_100781_PstIMspI_PA	72.23
6131	Opata_1081451_PstIMspI_PA	72.23
6132	Opata_175551_PstIMspI_PA	72.23
6133	Opata_1792688_PstIMspI_PA	72.23
6134	Opata_1869450_PstIMspI_PA	72.23
6135	Opata_1996246_PstIMspI_PA	72.23
6136	Opata_2183467_PstIMspI_PA	72.23
6137	Opata_2199207_PstIMspI_PA	72.23
6138	Opata_221538_PstIMspI_PA	72.23
6139	Opata_2226753_PstIMspI_PA	72.23
6140	Opata_2249315_PstIMspI_PA	72.23
6141	Opata_2421875_PstIMspI_PA	72.23
6142	Opata_2782728_PstIMspI_PA	72.23
6143	Opata_2793_PstIMspI_PA	72.23
6144	Opata_2849309_PstIMspI_PA	72.23
6145	Opata_2992348_PstIMspI_PA	72.23
6146	Opata_3041597_PstIMspI_PA	72.23
6147	Opata_3132834_PstIMspI_PA	72.23
6148	Opata_315491_PstIMspI_PA	72.23
6149	Opata_3385458_PstIMspI_PA	72.23
6150	Opata_3527301_PstIMspI_PA	72.23
6151	Opata_358421_PstIMspI_PA	72.23
6152	Opata_365211_PstIMspI_PA	72.23
6153	Opata_3851_PstIMspI_PA	72.23
6154	Opata_3893336_PstIMspI_PA	72.23
6155	Opata_4167514_PstIMspI_PA	72.23
6156	Opata_505759_PstIMspI_PA	72.23
6157	Opata_523039_PstIMspI_PA	72.23
6158	Opata_630953_PstIMspI_PA	72.23
6159	Opata_65536_PstIMspI_PA	72.23
6160	Opata_783636_PstIMspI_PA	72.23
6161	Opata_817175_PstIMspI_PA	72.23
6162	Opata_945065_PstIMspI_PA	72.23
6163	Opata_119472_84_PstIMluI_SNP	72.23
6164	Opata_18893_37_PstIMluI_SNP	72.23
6165	Opata_873278_30_PstIMluI_SNP	72.23
6166	Opata_1014937_16_PstIMseI_SNP	72.23
6167	Opata_1014937_9_PstIMseI_SNP	72.23
6168	Opata_1110363_55_PstIMseI_SNP	72.23
6169	Opata_1206452_53_PstIMseI_SNP	72.23
6170	Opata_14065_64_PstIMseI_SNP	72.23
6171	Opata_143669_89_PstIMseI_SNP	72.23
6172	Opata_150653_80_PstIMseI_SNP	72.23
6173	Opata_1635986_11_PstIMseI_SNP	72.23
6174	Opata_176227_36_PstIMseI_SNP	72.23
6175	Opata_243751_26_PstIMseI_SNP	72.23
6176	Opata_243751_41_PstIMseI_SNP	72.23
6177	Opata_243751_62_PstIMseI_SNP	72.23
6178	Opata_2498599_23_PstIMseI_SNP	72.23
6179	Opata_2508960_67_PstIMseI_SNP	72.23
6180	Opata_2508960_69_PstIMseI_SNP	72.23
6181	Opata_251805_51_PstIMseI_SNP	72.23
6182	Opata_251805_53_PstIMseI_SNP	72.23
6183	Opata_251805_54_PstIMseI_SNP	72.23
6184	Opata_312008_89_PstIMseI_SNP	72.23
6185	Opata_321686_88_PstIMseI_SNP	72.23
6186	Opata_323314_14_PstIMseI_SNP	72.23
6187	Opata_36086_11_PstIMseI_SNP	72.23
6188	Opata_411980_28_PstIMseI_SNP	72.23
6189	Opata_449500_74_PstIMseI_SNP	72.23
6190	Opata_457616_29_PstIMseI_SNP	72.23
6191	Opata_458968_87_PstIMseI_SNP	72.23
6192	Opata_458968_88_PstIMseI_SNP	72.23
6193	Opata_474142_35_PstIMseI_SNP	72.23
6194	Opata_616672_33_PstIMseI_SNP	72.23
6195	Opata_616672_3_PstIMseI_SNP	72.23
6196	Opata_808358_52_PstIMseI_SNP	72.23
6197	Opata_1613987_12_PstIMspI_SNP	72.23
6198	Opata_1650458_32_PstIMspI_SNP	72.23
6199	Opata_1662664_3_PstIMspI_SNP	72.23
6200	Opata_1830584_63_PstIMspI_SNP	72.23
6201	Opata_1836725_86_PstIMspI_SNP	72.23
6202	Opata_2417434_3_PstIMspI_SNP	72.23
6203	Opata_2775120_23_PstIMspI_SNP	72.23
6204	Opata_3300244_73_PstIMspI_SNP	72.23
6205	Opata_3518565_51_PstIMspI_SNP	72.23
6206	Opata_382119_11_PstIMspI_SNP	72.23
6207	Opata_3870802_70_PstIMspI_SNP	72.23
6208	Opata_3895862_59_PstIMspI_SNP	72.23
6209	Opata_503218_5_PstIMspI_SNP	72.23
6210	Opata_506439_20_PstIMspI_SNP	72.23
6211	Opata_564824_54_PstIMspI_SNP	72.23
6212	Opata_584837_84_PstIMspI_SNP	72.23
6213	M6_1647082_PstIMluI_PA	72.23
6214	Opata_1023928_PstIMluI_PA	72.23
6215	Opata_1105144_PstIMluI_PA	72.23
6216	Opata_1107648_PstIMluI_PA	72.23
6217	Opata_1234708_PstIMluI_PA	72.23
6218	Opata_1295846_PstIMluI_PA	72.23
6219	Opata_1453300_PstIMluI_PA	72.23
6220	Opata_1477452_PstIMluI_PA	72.23
6221	Opata_1479442_PstIMluI_PA	72.23
6222	Opata_1507260_PstIMluI_PA	72.23
6223	Opata_151669_PstIMluI_PA	72.23
6224	Opata_1726435_PstIMluI_PA	72.23
6225	Opata_1738951_PstIMluI_PA	72.23
6226	Opata_1780851_PstIMluI_PA	72.23
6227	Opata_1830385_PstIMluI_PA	72.23
6228	Opata_1860672_PstIMluI_PA	72.23
6229	Opata_1873513_PstIMluI_PA	72.23
6230	Opata_1915543_PstIMluI_PA	72.23
6231	Opata_1934932_PstIMluI_PA	72.23
6232	Opata_1993495_PstIMluI_PA	72.23
6233	Opata_2047593_PstIMluI_PA	72.23
6234	Opata_2113197_PstIMluI_PA	72.23
6235	Opata_2142727_PstIMluI_PA	72.23
6236	Opata_2178344_PstIMluI_PA	72.23
6237	Opata_2260766_PstIMluI_PA	72.23
6238	Opata_2313600_PstIMluI_PA	72.23
6239	Opata_2341422_PstIMluI_PA	72.23
6240	Opata_2341820_PstIMluI_PA	72.23
6241	Opata_2410378_PstIMluI_PA	72.23
6242	Opata_2575945_PstIMluI_PA	72.23
6243	Opata_2600238_PstIMluI_PA	72.23
6244	Opata_2613889_PstIMluI_PA	72.23
6245	Opata_2632164_PstIMluI_PA	72.23
6246	Opata_2649716_PstIMluI_PA	72.23
6247	Opata_2689231_PstIMluI_PA	72.23
6248	Opata_2702720_PstIMluI_PA	72.23
6249	Opata_2714425_PstIMluI_PA	72.23
6250	Opata_2716339_PstIMluI_PA	72.23
6251	Opata_2798140_PstIMluI_PA	72.23
6252	Opata_2798280_PstIMluI_PA	72.23
6253	Opata_2811614_PstIMluI_PA	72.23
6254	Opata_395775_PstIMluI_PA	72.23
6255	Opata_423039_PstIMluI_PA	72.23
6256	Opata_583102_PstIMluI_PA	72.23
6257	Opata_733008_PstIMluI_PA	72.23
6258	Opata_772785_PstIMluI_PA	72.23
6259	Opata_781694_PstIMluI_PA	72.23
6260	Opata_786757_PstIMluI_PA	72.23
6261	Opata_888310_PstIMluI_PA	72.23
6262	Opata_919490_PstIMluI_PA	72.23
6263	Opata_921883_PstIMluI_PA	72.23
6264	Opata_92966_PstIMluI_PA	72.23
6265	Opata_983208_PstIMluI_PA	72.23
6266	Opata_999921_PstIMluI_PA	72.23
6267	M6_1201424_PstIMseI_PA	72.23
6268	M6_146398_PstIMseI_PA	72.23
6269	M6_1849553_PstIMseI_PA	72.23
6270	M6_859723_PstIMseI_PA	72.23
6271	Opata_1011687_PstIMseI_PA	72.23
6272	Opata_1014987_PstIMseI_PA	72.23
6273	Opata_111479_PstIMseI_PA	72.23
6274	Opata_112923_PstIMseI_PA	72.23
6275	Opata_1183512_PstIMseI_PA	72.23
6276	Opata_120767_PstIMseI_PA	72.23
6277	Opata_1215339_PstIMseI_PA	72.23
6278	Opata_1235915_PstIMseI_PA	72.23
6279	Opata_127679_PstIMseI_PA	72.23
6280	Opata_1303845_PstIMseI_PA	72.23
6281	Opata_1352772_PstIMseI_PA	72.23
6282	Opata_1442061_PstIMseI_PA	72.23
6283	Opata_1527610_PstIMseI_PA	72.23
6284	Opata_1534011_PstIMseI_PA	72.23
6285	Opata_1568256_PstIMseI_PA	72.23
6286	Opata_1577958_PstIMseI_PA	72.23
6287	Opata_1623389_PstIMseI_PA	72.23
6288	Opata_164054_PstIMseI_PA	72.23
6289	Opata_1660020_PstIMseI_PA	72.23
6290	Opata_166533_PstIMseI_PA	72.23
6291	Opata_1666171_PstIMseI_PA	72.23
6292	Opata_1727900_PstIMseI_PA	72.23
6293	Opata_1773880_PstIMseI_PA	72.23
6294	Opata_1841352_PstIMseI_PA	72.23
6295	Opata_1941614_PstIMseI_PA	72.23
6296	Opata_1970661_PstIMseI_PA	72.23
6297	Opata_2312652_PstIMseI_PA	72.23
6298	Opata_2341187_PstIMseI_PA	72.23
6299	Opata_2347393_PstIMseI_PA	72.23
6300	Opata_2352020_PstIMseI_PA	72.23
6301	Opata_2383870_PstIMseI_PA	72.23
6302	Opata_2478845_PstIMseI_PA	72.23
6303	Opata_263769_PstIMseI_PA	72.23
6304	Opata_2683405_PstIMseI_PA	72.23
6305	Opata_2738250_PstIMseI_PA	72.23
6306	Opata_2769232_PstIMseI_PA	72.23
6307	Opata_284133_PstIMseI_PA	72.23
6308	Opata_2918375_PstIMseI_PA	72.23
6309	Opata_3018564_PstIMseI_PA	72.23
6310	Opata_3044943_PstIMseI_PA	72.23
6311	Opata_3078273_PstIMseI_PA	72.23
6312	Opata_3083110_PstIMseI_PA	72.23
6313	Opata_3109911_PstIMseI_PA	72.23
6314	Opata_3189774_PstIMseI_PA	72.23
6315	Opata_3259554_PstIMseI_PA	72.23
6316	Opata_3424934_PstIMseI_PA	72.23
6317	Opata_3467330_PstIMseI_PA	72.23
6318	Opata_351509_PstIMseI_PA	72.23
6319	Opata_3544835_PstIMseI_PA	72.23
6320	Opata_3854575_PstIMseI_PA	72.23
6321	Opata_389621_PstIMseI_PA	72.23
6322	Opata_3999344_PstIMseI_PA	72.23
6323	Opata_4013676_PstIMseI_PA	72.23
6324	Opata_409055_PstIMseI_PA	72.23
6325	Opata_4187351_PstIMseI_PA	72.23
6326	Opata_4303853_PstIMseI_PA	72.23
6327	Opata_45508_PstIMseI_PA	72.23
6328	Opata_486018_PstIMseI_PA	72.23
6329	Opata_513494_PstIMseI_PA	72.23
6330	Opata_51434_PstIMseI_PA	72.23
6331	Opata_521365_PstIMseI_PA	72.23
6332	Opata_525569_PstIMseI_PA	72.23
6333	Opata_526132_PstIMseI_PA	72.23
6334	Opata_54248_PstIMseI_PA	72.23
6335	Opata_556741_PstIMseI_PA	72.23
6336	Opata_572274_PstIMseI_PA	72.23
6337	Opata_592282_PstIMseI_PA	72.23
6338	Opata_606977_PstIMseI_PA	72.23
6339	Opata_614208_PstIMseI_PA	72.23
6340	Opata_627645_PstIMseI_PA	72.23
6341	Opata_632642_PstIMseI_PA	72.23
6342	Opata_660255_PstIMseI_PA	72.23
6343	Opata_665013_PstIMseI_PA	72.23
6344	Opata_666986_PstIMseI_PA	72.23
6345	Opata_772729_PstIMseI_PA	72.23
6346	Opata_79224_PstIMseI_PA	72.23
6347	Opata_912437_PstIMseI_PA	72.23
6348	Opata_917815_PstIMseI_PA	72.23
6349	Opata_937281_PstIMseI_PA	72.23
6350	Opata_952123_PstIMseI_PA	72.23
6351	Opata_964633_PstIMseI_PA	72.23
6352	Opata_965558_PstIMseI_PA	72.23
6353	Opata_982492_PstIMseI_PA	72.23
6354	M6_1058100_PstIMspI_PA	72.23
6355	M6_1131620_PstIMspI_PA	72.23
6356	M6_1442579_PstIMspI_PA	72.23
6357	M6_1577652_PstIMspI_PA	72.23
6358	M6_1871120_PstIMspI_PA	72.23
6359	M6_2360671_PstIMspI_PA	72.23
6360	M6_354397_PstIMspI_PA	72.23
6361	M6_489835_PstIMspI_PA	72.23
6362	M6_968822_PstIMspI_PA	72.23
6363	Opata_1044292_PstIMspI_PA	72.23
6364	Opata_1423587_PstIMspI_PA	72.23
6365	Opata_1494939_PstIMspI_PA	72.23
6366	Opata_1649631_PstIMspI_PA	72.23
6367	Opata_1756420_PstIMspI_PA	72.23
6368	Opata_1819810_PstIMspI_PA	72.23
6369	Opata_1870583_PstIMspI_PA	72.23
6370	Opata_1917453_PstIMspI_PA	72.23
6371	Opata_1932818_PstIMspI_PA	72.23
6372	Opata_2242211_PstIMspI_PA	72.23
6373	Opata_2271414_PstIMspI_PA	72.23
6374	Opata_274886_PstIMspI_PA	72.23
6375	Opata_2764544_PstIMspI_PA	72.23
6376	Opata_3022574_PstIMspI_PA	72.23
6377	Opata_3214862_PstIMspI_PA	72.23
6378	Opata_3283210_PstIMspI_PA	72.23
6379	Opata_3491635_PstIMspI_PA	72.23
6380	Opata_3628508_PstIMspI_PA	72.23
6381	Opata_3824230_PstIMspI_PA	72.23
6382	Opata_3913355_PstIMspI_PA	72.23
6383	Opata_394714_PstIMspI_PA	72.23
6384	Opata_4186534_PstIMspI_PA	72.23
6385	Opata_4189700_PstIMspI_PA	72.23
6386	Opata_500571_PstIMspI_PA	72.23
6387	Opata_6076_PstIMspI_PA	72.23
6388	Opata_737653_PstIMspI_PA	72.23
6389	Opata_793752_PstIMspI_PA	72.23
6390	Opata_1546884_PstIMluI_PA	72.23
6391	Opata_1732107_PstIMluI_PA	72.23
6392	Opata_1836994_PstIMluI_PA	72.23
6393	Opata_1875296_PstIMluI_PA	72.23
6394	Opata_2267834_PstIMluI_PA	72.23
6395	Opata_390499_PstIMluI_PA	72.23
6396	M6_617627_PstIMseI_PA	72.23
6397	Opata_1133396_PstIMseI_PA	72.23
6398	Opata_1274510_PstIMseI_PA	72.23
6399	Opata_1292655_PstIMseI_PA	72.23
6400	Opata_186067_PstIMseI_PA	72.23
6401	Opata_293393_PstIMseI_PA	72.23
6402	Opata_490595_PstIMseI_PA	72.23
6403	Opata_724344_PstIMseI_PA	72.23
6404	Opata_729928_PstIMseI_PA	72.23
6405	M6_1673411_PstIMspI_PA	72.23
6406	M6_2717753_PstIMspI_PA	72.23
6407	M6_525617_PstIMspI_PA	72.23
6408	M6_666215_PstIMspI_PA	72.23
6409	Opata_1134456_PstIMspI_PA	72.23
6410	Opata_1429330_PstIMspI_PA	72.23
6411	Opata_1431291_PstIMspI_PA	72.23
6412	Opata_1460502_PstIMspI_PA	72.23
6413	Opata_1524570_PstIMspI_PA	72.23
6414	Opata_1534394_PstIMspI_PA	72.23
6415	Opata_1944658_PstIMspI_PA	72.23
6416	Opata_1972229_PstIMspI_PA	72.23
6417	Opata_1979040_PstIMspI_PA	72.23
6418	Opata_2055832_PstIMspI_PA	72.23
6419	Opata_2179039_PstIMspI_PA	72.23
6420	Opata_2214645_PstIMspI_PA	72.23
6421	Opata_2247524_PstIMspI_PA	72.23
6422	Opata_2563980_PstIMspI_PA	72.23
6423	Opata_2572883_PstIMspI_PA	72.23
6424	Opata_2746896_PstIMspI_PA	72.23
6425	Opata_2776771_PstIMspI_PA	72.23
6426	Opata_2820256_PstIMspI_PA	72.23
6427	Opata_2859123_PstIMspI_PA	72.23
6428	Opata_3588616_PstIMspI_PA	72.23
6429	Opata_4001367_PstIMspI_PA	72.23
6430	Opata_550913_PstIMspI_PA	72.23
6431	Opata_67831_PstIMspI_PA	72.23
6432	Opata_887357_PstIMspI_PA	72.23
6433	Opata_911660_PstIMspI_PA	72.23
6434	Opata_1186948_PstIMluI_PA	72.23
6435	Opata_1446294_PstIMluI_PA	72.23
6436	Opata_1857644_PstIMluI_PA	72.23
6437	Opata_2690285_PstIMluI_PA	72.23
6438	Opata_2740979_PstIMluI_PA	72.23
6439	Opata_388328_PstIMluI_PA	72.23
6440	Opata_527749_PstIMluI_PA	72.23
6441	Opata_611034_PstIMluI_PA	72.23
6442	Opata_972181_PstIMluI_PA	72.23
6443	Opata_1129811_PstIMseI_PA	72.23
6444	Opata_1433741_PstIMseI_PA	72.23
6445	Opata_182886_PstIMseI_PA	72.23
6446	Opata_2565050_PstIMseI_PA	72.23
6447	Opata_334232_PstIMseI_PA	72.23
6448	Opata_3853799_PstIMseI_PA	72.23
6449	Opata_4298601_PstIMseI_PA	72.23
6450	Opata_441067_PstIMseI_PA	72.23
6451	Opata_74120_PstIMseI_PA	72.23
6452	Opata_836759_PstIMseI_PA	72.23
6453	M6_1261819_PstIMspI_PA	72.23
6454	M6_267584_PstIMspI_PA	72.23
6455	M6_441154_PstIMspI_PA	72.23
6456	M6_447212_PstIMspI_PA	72.23
6457	Opata_1797156_PstIMspI_PA	72.23
6458	Opata_1821070_PstIMspI_PA	72.23
6459	Opata_1829772_PstIMspI_PA	72.23
6460	Opata_1945168_PstIMspI_PA	72.23
6461	Opata_2053175_PstIMspI_PA	72.23
6462	Opata_2240627_PstIMspI_PA	72.23
6463	Opata_2376896_PstIMspI_PA	72.23
6464	Opata_2422464_PstIMspI_PA	72.23
6465	Opata_2529699_PstIMspI_PA	72.23
6466	Opata_311892_PstIMspI_PA	72.23
6467	Opata_409772_PstIMspI_PA	72.23
6468	Opata_4190880_PstIMspI_PA	72.23
6469	Opata_662825_PstIMspI_PA	72.23
6470	Opata_3143214_20_PstIMspI_SNP	72.23
6471	Opata_2245056_PstIMluI_PA	72.23
6472	Opata_1448248_PstIMseI_PA	72.23
6473	Opata_247499_PstIMseI_PA	72.23
6474	Opata_2541650_PstIMseI_PA	72.23
6475	Opata_3149338_PstIMseI_PA	72.23
6476	Opata_3779065_PstIMseI_PA	72.23
6477	Opata_507917_PstIMseI_PA	72.23
6478	Opata_694692_PstIMseI_PA	72.23
6479	Opata_1137818_PstIMspI_PA	72.23
6480	Opata_1220313_PstIMspI_PA	72.23
6481	Opata_1396467_PstIMspI_PA	72.23
6482	Opata_1656514_PstIMspI_PA	72.23
6483	Opata_200839_PstIMspI_PA	72.23
6484	Opata_3404633_PstIMspI_PA	72.23
6485	Opata_3989233_PstIMspI_PA	72.23
6486	Opata_4128299_PstIMspI_PA	72.23
6487	Opata_4195382_PstIMspI_PA	72.23
6488	Opata_2353583_PstIMluI_PA	72.23
6489	Opata_2524547_PstIMluI_PA	72.23
6490	Opata_556747_PstIMluI_PA	72.23
6491	Opata_4371097_PstIMseI_PA	72.23
6492	M6_2043050_PstIMspI_PA	72.23
6493	Opata_3623690_PstIMspI_PA	72.23
6494	Opata_1076043_PstIMluI_PA	72.23
6495	Opata_2161674_PstIMluI_PA	72.23
6496	Opata_2709655_PstIMseI_PA	72.23
6497	Opata_1374678_PstIMspI_PA	72.23
6498	Opata_2627332_PstIMspI_PA	72.23
6499	M6_178588_PstIMseI_PA	72.23
6500	Opata_1393864_PstIMseI_PA	72.23
6501	Opata_1713433_PstIMseI_PA	72.23
6502	Opata_3026808_PstIMspI_PA	72.23
6503	Opata_93390_PstIMseI_PA	72.23
6504	Opata_2627091_PstIMspI_PA	72.23
6505	Opata_320316_PstIMspI_PA	72.23
6506	Opata_168228_PstIMluI_PA	72.23
6507	Opata_2447208_PstIMluI_PA	72.23
6508	1085485	72.41
6509	1189395	72.41
6510	1298573	72.41
6511	1405546	72.41
6512	1408794	72.41
6513	1665979	72.41
6514	1669981	72.41
6515	1233683	72.71
6516	1374686	72.72
6517	2242759	72.77
6518	1078149	72.85
6519	2323636	72.91
6520	Xcfd29	73.2
6521	1207257	73.28
6522	1255351	73.31
6523	4439533	73.31
6524	1109465	73.34
6525	Excalibur_c15835_86	73.34
6526	1097811	73.59
6527	1102965	73.64
6528	1279660	73.64
6529	1074505	73.84
6530	wsnp_RFL_Contig1127_166848	74.65
6531	1110185	75.09
6532	wsnp_RFL_Contig230_1763825	75.33
6533	wsnp_JD_c12424_12667585	75.33
6534	Opata_1162275_PstIMluI_PA	75.33
6535	Opata_1419476_PstIMluI_PA	75.33
6536	Opata_1475471_PstIMluI_PA	75.33
6537	Opata_1478064_PstIMluI_PA	75.33
6538	Opata_1478944_PstIMluI_PA	75.33
6539	Opata_1716153_PstIMluI_PA	75.33
6540	Opata_1827736_PstIMluI_PA	75.33
6541	Opata_1853602_PstIMluI_PA	75.33
6542	Opata_1974532_PstIMluI_PA	75.33
6543	Opata_2126082_PstIMluI_PA	75.33
6544	Opata_217608_PstIMluI_PA	75.33
6545	Opata_2451995_PstIMluI_PA	75.33
6546	Opata_2498707_PstIMluI_PA	75.33
6547	Opata_2697296_PstIMluI_PA	75.33
6548	Opata_2730052_PstIMluI_PA	75.33
6549	Opata_2776193_PstIMluI_PA	75.33
6550	Opata_2777055_PstIMluI_PA	75.33
6551	Opata_2817950_PstIMluI_PA	75.33
6552	Opata_286412_PstIMluI_PA	75.33
6553	Opata_347104_PstIMluI_PA	75.33
6554	Opata_391254_PstIMluI_PA	75.33
6555	Opata_601770_PstIMluI_PA	75.33
6556	Opata_65520_PstIMluI_PA	75.33
6557	Opata_683613_PstIMluI_PA	75.33
6558	Opata_727939_PstIMluI_PA	75.33
6559	Opata_894991_PstIMluI_PA	75.33
6560	M6_216607_PstIMseI_PA	75.33
6561	M6_747915_PstIMseI_PA	75.33
6562	M6_899104_PstIMseI_PA	75.33
6563	Opata_1036420_PstIMseI_PA	75.33
6564	Opata_1061629_PstIMseI_PA	75.33
6565	Opata_1081467_PstIMseI_PA	75.33
6566	Opata_11116_PstIMseI_PA	75.33
6567	Opata_1124728_PstIMseI_PA	75.33
6568	Opata_1130309_PstIMseI_PA	75.33
6569	Opata_1156575_PstIMseI_PA	75.33
6570	Opata_1171216_PstIMseI_PA	75.33
6571	Opata_1205789_PstIMseI_PA	75.33
6572	Opata_1207854_PstIMseI_PA	75.33
6573	Opata_1227168_PstIMseI_PA	75.33
6574	Opata_1324966_PstIMseI_PA	75.33
6575	Opata_1335237_PstIMseI_PA	75.33
6576	Opata_1350915_PstIMseI_PA	75.33
6577	Opata_1386083_PstIMseI_PA	75.33
6578	Opata_1424461_PstIMseI_PA	75.33
6579	Opata_142481_PstIMseI_PA	75.33
6580	Opata_1433776_PstIMseI_PA	75.33
6581	Opata_1441565_PstIMseI_PA	75.33
6582	Opata_1449342_PstIMseI_PA	75.33
6583	Opata_1456804_PstIMseI_PA	75.33
6584	Opata_1457256_PstIMseI_PA	75.33
6585	Opata_1462714_PstIMseI_PA	75.33
6586	Opata_147530_PstIMseI_PA	75.33
6587	Opata_14772_PstIMseI_PA	75.33
6588	Opata_1484405_PstIMseI_PA	75.33
6589	Opata_1486907_PstIMseI_PA	75.33
6590	Opata_1526851_PstIMseI_PA	75.33
6591	Opata_154613_PstIMseI_PA	75.33
6592	Opata_160310_PstIMseI_PA	75.33
6593	Opata_1655092_PstIMseI_PA	75.33
6594	Opata_1695360_PstIMseI_PA	75.33
6595	Opata_1749038_PstIMseI_PA	75.33
6596	Opata_1810421_PstIMseI_PA	75.33
6597	Opata_1820287_PstIMseI_PA	75.33
6598	Opata_1839441_PstIMseI_PA	75.33
6599	Opata_190029_PstIMseI_PA	75.33
6600	Opata_1915445_PstIMseI_PA	75.33
6601	Opata_1975390_PstIMseI_PA	75.33
6602	Opata_1987875_PstIMseI_PA	75.33
6603	Opata_209663_PstIMseI_PA	75.33
6604	Opata_2184455_PstIMseI_PA	75.33
6605	Opata_2213366_PstIMseI_PA	75.33
6606	Opata_222363_PstIMseI_PA	75.33
6607	Opata_2224370_PstIMseI_PA	75.33
6608	Opata_22442_PstIMseI_PA	75.33
6609	Opata_2250688_PstIMseI_PA	75.33
6610	Opata_2255957_PstIMseI_PA	75.33
6611	Opata_2282124_PstIMseI_PA	75.33
6612	Opata_2391421_PstIMseI_PA	75.33
6613	Opata_2426127_PstIMseI_PA	75.33
6614	Opata_2448935_PstIMseI_PA	75.33
6615	Opata_2486807_PstIMseI_PA	75.33
6616	Opata_2560930_PstIMseI_PA	75.33
6617	Opata_2568672_PstIMseI_PA	75.33
6618	Opata_260502_PstIMseI_PA	75.33
6619	Opata_2730617_PstIMseI_PA	75.33
6620	Opata_273797_PstIMseI_PA	75.33
6621	Opata_2760363_PstIMseI_PA	75.33
6622	Opata_2802394_PstIMseI_PA	75.33
6623	Opata_2815222_PstIMseI_PA	75.33
6624	Opata_2822559_PstIMseI_PA	75.33
6625	Opata_2826248_PstIMseI_PA	75.33
6626	Opata_2829160_PstIMseI_PA	75.33
6627	Opata_2844928_PstIMseI_PA	75.33
6628	Opata_296036_PstIMseI_PA	75.33
6629	Opata_29868_PstIMseI_PA	75.33
6630	Opata_3038454_PstIMseI_PA	75.33
6631	Opata_31781_PstIMseI_PA	75.33
6632	Opata_3190415_PstIMseI_PA	75.33
6633	Opata_3217728_PstIMseI_PA	75.33
6634	Opata_331696_PstIMseI_PA	75.33
6635	Opata_3442931_PstIMseI_PA	75.33
6636	Opata_359192_PstIMseI_PA	75.33
6637	Opata_3619644_PstIMseI_PA	75.33
6638	Opata_3625815_PstIMseI_PA	75.33
6639	Opata_37027_PstIMseI_PA	75.33
6640	Opata_375143_PstIMseI_PA	75.33
6641	Opata_3761723_PstIMseI_PA	75.33
6642	Opata_3764656_PstIMseI_PA	75.33
6643	Opata_3869693_PstIMseI_PA	75.33
6644	Opata_3953799_PstIMseI_PA	75.33
6645	Opata_3979635_PstIMseI_PA	75.33
6646	Opata_418266_PstIMseI_PA	75.33
6647	Opata_467327_PstIMseI_PA	75.33
6648	Opata_472003_PstIMseI_PA	75.33
6649	Opata_502348_PstIMseI_PA	75.33
6650	Opata_520172_PstIMseI_PA	75.33
6651	Opata_534302_PstIMseI_PA	75.33
6652	Opata_550606_PstIMseI_PA	75.33
6653	Opata_574045_PstIMseI_PA	75.33
6654	Opata_577908_PstIMseI_PA	75.33
6655	Opata_582917_PstIMseI_PA	75.33
6656	Opata_609356_PstIMseI_PA	75.33
6657	Opata_615762_PstIMseI_PA	75.33
6658	Opata_622053_PstIMseI_PA	75.33
6659	Opata_656237_PstIMseI_PA	75.33
6660	Opata_659434_PstIMseI_PA	75.33
6661	Opata_685677_PstIMseI_PA	75.33
6662	Opata_686251_PstIMseI_PA	75.33
6663	Opata_721867_PstIMseI_PA	75.33
6664	Opata_723278_PstIMseI_PA	75.33
6665	Opata_74242_PstIMseI_PA	75.33
6666	Opata_761914_PstIMseI_PA	75.33
6667	Opata_771151_PstIMseI_PA	75.33
6668	Opata_776300_PstIMseI_PA	75.33
6669	Opata_83152_PstIMseI_PA	75.33
6670	Opata_854656_PstIMseI_PA	75.33
6671	Opata_868587_PstIMseI_PA	75.33
6672	Opata_872316_PstIMseI_PA	75.33
6673	Opata_873109_PstIMseI_PA	75.33
6674	Opata_895784_PstIMseI_PA	75.33
6675	Opata_899318_PstIMseI_PA	75.33
6676	Opata_925149_PstIMseI_PA	75.33
6677	M6_3464948_PstIMspI_PA	75.33
6678	Opata_1018280_PstIMspI_PA	75.33
6679	Opata_1026281_PstIMspI_PA	75.33
6680	Opata_1078653_PstIMspI_PA	75.33
6681	Opata_1108355_PstIMspI_PA	75.33
6682	Opata_1248049_PstIMspI_PA	75.33
6683	Opata_1280245_PstIMspI_PA	75.33
6684	Opata_138895_PstIMspI_PA	75.33
6685	Opata_1440753_PstIMspI_PA	75.33
6686	Opata_1443457_PstIMspI_PA	75.33
6687	Opata_1470184_PstIMspI_PA	75.33
6688	Opata_1547645_PstIMspI_PA	75.33
6689	Opata_1606853_PstIMspI_PA	75.33
6690	Opata_1648085_PstIMspI_PA	75.33
6691	Opata_1693506_PstIMspI_PA	75.33
6692	Opata_1716337_PstIMspI_PA	75.33
6693	Opata_1787954_PstIMspI_PA	75.33
6694	Opata_18675_PstIMspI_PA	75.33
6695	Opata_1907190_PstIMspI_PA	75.33
6696	Opata_1918841_PstIMspI_PA	75.33
6697	Opata_1974831_PstIMspI_PA	75.33
6698	Opata_2008904_PstIMspI_PA	75.33
6699	Opata_2052206_PstIMspI_PA	75.33
6700	Opata_2064788_PstIMspI_PA	75.33
6701	Opata_2131471_PstIMspI_PA	75.33
6702	Opata_2228049_PstIMspI_PA	75.33
6703	Opata_2250402_PstIMspI_PA	75.33
6704	Opata_2257603_PstIMspI_PA	75.33
6705	Opata_2274046_PstIMspI_PA	75.33
6706	Opata_2275886_PstIMspI_PA	75.33
6707	Opata_2289922_PstIMspI_PA	75.33
6708	Opata_2362053_PstIMspI_PA	75.33
6709	Opata_2447157_PstIMspI_PA	75.33
6710	Opata_2604773_PstIMspI_PA	75.33
6711	Opata_268807_PstIMspI_PA	75.33
6712	Opata_27268_PstIMspI_PA	75.33
6713	Opata_274096_PstIMspI_PA	75.33
6714	Opata_2744824_PstIMspI_PA	75.33
6715	Opata_2768126_PstIMspI_PA	75.33
6716	Opata_2804764_PstIMspI_PA	75.33
6717	Opata_2830994_PstIMspI_PA	75.33
6718	Opata_2909460_PstIMspI_PA	75.33
6719	Opata_2987108_PstIMspI_PA	75.33
6720	Opata_3046435_PstIMspI_PA	75.33
6721	Opata_3133860_PstIMspI_PA	75.33
6722	Opata_3194350_PstIMspI_PA	75.33
6723	Opata_3198382_PstIMspI_PA	75.33
6724	Opata_3211033_PstIMspI_PA	75.33
6725	Opata_329375_PstIMspI_PA	75.33
6726	Opata_330624_PstIMspI_PA	75.33
6727	Opata_3401106_PstIMspI_PA	75.33
6728	Opata_3777505_PstIMspI_PA	75.33
6729	Opata_3812006_PstIMspI_PA	75.33
6730	Opata_3846421_PstIMspI_PA	75.33
6731	Opata_3890497_PstIMspI_PA	75.33
6732	Opata_3912362_PstIMspI_PA	75.33
6733	Opata_3965730_PstIMspI_PA	75.33
6734	Opata_4048796_PstIMspI_PA	75.33
6735	Opata_406904_PstIMspI_PA	75.33
6736	Opata_4087810_PstIMspI_PA	75.33
6737	Opata_4100472_PstIMspI_PA	75.33
6738	Opata_4103047_PstIMspI_PA	75.33
6739	Opata_4247252_PstIMspI_PA	75.33
6740	Opata_436402_PstIMspI_PA	75.33
6741	Opata_528114_PstIMspI_PA	75.33
6742	Opata_546631_PstIMspI_PA	75.33
6743	Opata_578630_PstIMspI_PA	75.33
6744	Opata_60944_PstIMspI_PA	75.33
6745	Opata_71083_PstIMspI_PA	75.33
6746	Opata_804479_PstIMspI_PA	75.33
6747	Opata_847797_PstIMspI_PA	75.33
6748	Opata_877788_PstIMspI_PA	75.33
6749	Opata_90739_PstIMspI_PA	75.33
6750	Opata_935855_PstIMspI_PA	75.33
6751	Opata_988146_PstIMspI_PA	75.33
6752	Opata_1305684_3_PstIMseI_SNP	75.33
6753	Opata_1637462_51_PstIMseI_SNP	75.33
6754	Opata_1848667_27_PstIMseI_SNP	75.33
6755	Opata_1914972_88_PstIMseI_SNP	75.33
6756	Opata_2130645_30_PstIMspI_SNP	75.33
6757	Opata_238071_55_PstIMspI_SNP	75.33
6758	Opata_2521324_73_PstIMspI_SNP	75.33
6759	Opata_306990_46_PstIMspI_SNP	75.33
6760	Opata_306990_65_PstIMspI_SNP	75.33
6761	Opata_3827035_53_PstIMspI_SNP	75.33
6762	Opata_3827035_8_PstIMspI_SNP	75.33
6763	Opata_47029_8_PstIMspI_SNP	75.33
6764	Opata_494650_49_PstIMspI_SNP	75.33
6765	Opata_984020_73_PstIMspI_SNP	75.33
6766	Opata_1363442_PstIMluI_PA	75.33
6767	Opata_1448627_PstIMluI_PA	75.33
6768	Opata_1485800_PstIMluI_PA	75.33
6769	Opata_1537569_PstIMluI_PA	75.33
6770	Opata_2591303_PstIMluI_PA	75.33
6771	Opata_293651_PstIMluI_PA	75.33
6772	Opata_209779_PstIMseI_PA	75.33
6773	Opata_210571_PstIMseI_PA	75.33
6774	Opata_2704150_PstIMseI_PA	75.33
6775	Opata_3194917_PstIMseI_PA	75.33
6776	Opata_42162_PstIMseI_PA	75.33
6777	Opata_980100_PstIMseI_PA	75.33
6778	Opata_993555_PstIMseI_PA	75.33
6779	Opata_2903328_PstIMspI_PA	75.33
6780	Opata_295646_PstIMspI_PA	75.33
6781	Opata_3210548_PstIMspI_PA	75.33
6782	Opata_3985127_PstIMspI_PA	75.33
6783	Opata_679805_PstIMspI_PA	75.33
6784	Opata_1394809_PstIMluI_PA	75.33
6785	Opata_1450647_PstIMluI_PA	75.33
6786	Opata_1873515_PstIMluI_PA	75.33
6787	Opata_2336437_PstIMluI_PA	75.33
6788	Opata_2463512_PstIMluI_PA	75.33
6789	Opata_2750369_PstIMluI_PA	75.33
6790	Opata_2828227_PstIMluI_PA	75.33
6791	Opata_331791_PstIMluI_PA	75.33
6792	Opata_625753_PstIMluI_PA	75.33
6793	Opata_63168_PstIMluI_PA	75.33
6794	M6_105345_PstIMseI_PA	75.33
6795	Opata_1030689_PstIMseI_PA	75.33
6796	Opata_120630_PstIMseI_PA	75.33
6797	Opata_1208879_PstIMseI_PA	75.33
6798	Opata_158222_PstIMseI_PA	75.33
6799	Opata_188676_PstIMseI_PA	75.33
6800	Opata_2022173_PstIMseI_PA	75.33
6801	Opata_2669715_PstIMseI_PA	75.33
6802	Opata_2854305_PstIMseI_PA	75.33
6803	Opata_3264325_PstIMseI_PA	75.33
6804	Opata_46212_PstIMseI_PA	75.33
6805	Opata_764420_PstIMseI_PA	75.33
6806	Opata_900416_PstIMseI_PA	75.33
6807	Opata_155155_PstIMspI_PA	75.33
6808	Opata_1584012_PstIMspI_PA	75.33
6809	Opata_1688486_PstIMspI_PA	75.33
6810	Opata_1727854_PstIMspI_PA	75.33
6811	Opata_1731133_PstIMspI_PA	75.33
6812	Opata_1806083_PstIMspI_PA	75.33
6813	Opata_2015507_PstIMspI_PA	75.33
6814	Opata_2195454_PstIMspI_PA	75.33
6815	Opata_2299490_PstIMspI_PA	75.33
6816	Opata_2417995_PstIMspI_PA	75.33
6817	Opata_2520287_PstIMspI_PA	75.33
6818	Opata_2549084_PstIMspI_PA	75.33
6819	Opata_2989315_PstIMspI_PA	75.33
6820	Opata_402580_PstIMspI_PA	75.33
6821	Opata_4029949_PstIMspI_PA	75.33
6822	Opata_4258259_PstIMspI_PA	75.33
6823	Opata_51536_PstIMspI_PA	75.33
6824	Opata_571651_PstIMspI_PA	75.33
6825	Opata_67893_PstIMspI_PA	75.33
6826	Opata_78355_PstIMspI_PA	75.33
6827	Opata_818381_PstIMspI_PA	75.33
6828	Opata_910984_PstIMspI_PA	75.33
6829	Opata_98893_PstIMspI_PA	75.33
6830	Opata_1994042_PstIMluI_PA	75.33
6831	Opata_1172073_PstIMseI_PA	75.33
6832	Opata_1400891_PstIMseI_PA	75.33
6833	Opata_174176_PstIMseI_PA	75.33
6834	Opata_1821969_PstIMseI_PA	75.33
6835	Opata_188611_PstIMseI_PA	75.33
6836	Opata_2617394_PstIMseI_PA	75.33
6837	Opata_2621816_PstIMseI_PA	75.33
6838	Opata_340744_PstIMseI_PA	75.33
6839	Opata_481804_PstIMseI_PA	75.33
6840	Opata_957724_PstIMseI_PA	75.33
6841	Opata_1460977_PstIMspI_PA	75.33
6842	Opata_1506317_PstIMspI_PA	75.33
6843	Opata_243081_PstIMspI_PA	75.33
6844	Opata_301749_PstIMspI_PA	75.33
6845	Opata_3225049_PstIMspI_PA	75.33
6846	Opata_3406397_PstIMspI_PA	75.33
6847	Opata_4011035_PstIMspI_PA	75.33
6848	Opata_567556_PstIMspI_PA	75.33
6849	Opata_715758_PstIMspI_PA	75.33
6850	Opata_1096846_PstIMseI_PA	75.33
6851	Opata_3887035_PstIMseI_PA	75.33
6852	Opata_893583_PstIMseI_PA	75.33
6853	Opata_90113_PstIMseI_PA	75.33
6854	M6_1202533_PstIMspI_PA	75.33
6855	M6_2027354_PstIMspI_PA	75.33
6856	M6_2426300_PstIMspI_PA	75.33
6857	M6_2501618_PstIMspI_PA	75.33
6858	M6_331930_PstIMspI_PA	75.33
6859	Opata_2279540_PstIMspI_PA	75.33
6860	Opata_3640970_PstIMspI_PA	75.33
6861	Opata_923560_PstIMseI_PA	75.33
6862	Opata_1747419_PstIMspI_PA	75.33
6863	Opata_1672208_PstIMseI_PA	75.33
6864	Opata_255275_PstIMseI_PA	75.33
6865	M6_1387041_PstIMspI_PA	75.33
6866	Opata_2543374_PstIMspI_PA	75.33
6867	Opata_3360693_PstIMspI_PA	75.33
6868	Opata_1617400_PstIMluI_PA	75.33
6869	Opata_3579542_PstIMseI_PA	75.33
6870	Opata_416386_PstIMseI_PA	75.33
6871	Opata_1125489_PstIMspI_PA	75.33
6872	Opata_1899017_PstIMspI_PA	75.33
6873	Opata_3689315_PstIMspI_PA	75.33
6874	Opata_3919368_PstIMspI_PA	75.33
6875	Opata_1015188_PstIMseI_PA	75.33
6876	Opata_3932313_PstIMseI_PA	75.33
6877	Opata_152039_PstIMseI_PA	75.33
6878	Opata_3864162_PstIMspI_PA	75.33
6879	tplb0045g14_577	75.33
6880	tplb0023f22_1847	75.33
6881	tplb0023f22_1818	75.33
6882	Tdurum_contig13219_371	75.33
6883	Tdurum_contig13219_328	75.33
6884	TA005279-0617	75.33
6885	TA002357-1375	75.33
6886	RFL_Contig4032_547	75.33
6887	RAC875_c60324_585	75.33
6888	RAC875_c1760_981	75.33
6889	Kukri_rep_c102792_163	75.33
6890	Kukri_c55581_52	75.33
6891	Kukri_c27568_278	75.33
6892	BobWhite_c10240_434	75.33
6893	GENE-4037_300	75.33
6894	GENE-3493_351	75.33
6895	BobWhite_c12154_199	75.33
6896	Excalibur_c35047_271	75.33
6897	Excalibur_c19573_856	75.33
6898	D_GDS7LZN02JES8C_256	75.33
6899	D_GDS7LZN02IOTEU_82	75.33
6900	D_GDS7LZN02FVHBR_121	75.33
6901	D_GDS7LZN01DXC6U_76	75.33
6902	D_GDEEGVY02I7M8H_182	75.33
6903	D_GDEEGVY02HK110_108	75.33
6904	D_GDEEGVY02F26VO_212	75.33
6905	D_GDEEGVY01ETWD5_147	75.33
6906	D_GDEEGVY01EE73R_262	75.33
6907	D_GDEEGVY01D8KOV_42	75.33
6908	D_GDEEGVY01CWFY5_285	75.33
6909	D_GDEEGVY01BZ3T1_184	75.33
6910	D_GDEEGVY01ANNFP_125	75.33
6911	D_GCE8AKX02IDQ08_119	75.33
6912	D_GCE8AKX02F5Y3N_61	75.33
6913	D_GBUVHFX02FFQU6_313	75.33
6914	D_GBUVHFX01EZHEU_155	75.33
6915	D_GBUVHFX01ETM8P_136	75.33
6916	D_GBUVHFX01BGREV_205	75.33
6917	D_GBQ4KXB01DNG9S_191	75.33
6918	D_GBQ4KXB01AVTXX_58	75.33
6919	D_GBB4FNX02GYDIH_181	75.33
6920	D_GBB4FNX01ACH3N_256	75.33
6921	D_GB5Y7FA01EEXXU_378	75.33
6922	D_GA8KES402HYT7F_263	75.33
6923	D_GA8KES401DWMEY_222	75.33
6924	D_F5XZDLF02GATD6_225	75.33
6925	D_F5XZDLF01DULS9_162	75.33
6926	D_F5XZDLF01DMG4N_246	75.33
6927	D_F5XZDLF01AQ8G3_225	75.33
6928	D_F5XZDLF01AC8WT_115	75.33
6929	D_F5MV3MU01DFZBC_62	75.33
6930	D_contig71633_296	75.33
6931	D_contig58377_170	75.33
6932	D_contig53124_186	75.33
6933	D_contig51470_129	75.33
6934	D_contig50485_131	75.33
6935	D_contig49264_325	75.33
6936	D_contig34364_461	75.33
6937	D_contig34058_78	75.33
6938	D_contig33231_179	75.33
6939	D_contig32616_326	75.33
6940	D_contig31485_388	75.33
6941	D_contig29848_392	75.33
6942	D_contig29301_46	75.33
6943	D_contig28184_241	75.33
6944	D_contig28142_927	75.33
6945	D_contig27665_956	75.33
6946	D_contig26067_351	75.33
6947	D_contig25965_590	75.33
6948	D_contig19354_342	75.33
6949	D_contig19108_214	75.33
6950	D_contig17851_392	75.33
6951	D_contig15537_509	75.33
6952	D_contig12770_123	75.33
6953	D_contig10328_478	75.33
6954	D_contig09099_387	75.33
6955	D_contig07925_472	75.33
6956	CAP12_c2441_272	75.33
6957	1091641	75.52
6958	RAC875_c52086_72	76.14
6959	977093	76.19
6960	1087454	76.19
6961	2243719	76.19
6962	3021519	76.19
6963	1107866	76.56
6964	981054	76.77
6965	1103924	76.77
6966	1217695	76.77
6967	1670097	77.19
6968	1670623	77.19
6969	1670725	77.19
6970	984014	77.33
6971	1016556	77.33
6972	1022212	77.33
6973	1029318	77.33
6974	1056366	77.33
6975	1066532	77.33
6976	1088532	77.33
6977	1091211	77.33
6978	1099372	77.33
6979	1103486	77.33
6980	1109501	77.33
6981	1139798	77.33
6982	1206500	77.33
6983	1221267	77.33
6984	2245302	77.33
6985	2245584	77.33
6986	2250813	77.33
6987	4909346	77.33
6988	1044331	77.95
6989	1162727	77.95
6990	2242753	77.95
6991	D_GDEEGVY02HMXQE_183	78.09
6992	D_contig26533_293	78.09
6993	Xcfd19	78.2
6994	1209348	78.2
6995	1105663	78.46
6996	1235461	78.46
6997	977686	78.55
6998	1697217	78.55
6999	2241585	78.55
7000	2244316	78.55
7001	RAC875_c717_1151	78.65
7002	RAC875_c2848_171	78.65
7003	D_F5MV3MU01BL84C_443	78.65
7004	CAP7_c1669_191	78.65
7005	1284472	78.67
7006	IAAV6265	78.88
7007	Xwmc788	78.9
7008	wsnp_JD_rep_c62958_40146122	79.08
7009	1094556	79.38
7010	Xbarc322	79.4
7011	QFhs.inra-5D	79.4
7012	1159325	79.48
7013	Xwmc636	79.7
7014	2248843	79.76
7015	Xwmc160	80.2
7016	Xwmc97	80.2
7017	M62/P64.9a	80.2
7018	1396854	80.87
7019	2248160	80.87
7020	1062960	80.94
7021	978349	81.25
7022	1093462	81.25
7023	2291940	81.25
7024	1111188	81.25
7025	1386661	81.25
7026	1256885	81.25
7027	2304865	81.25
7028	1670599	81.25
7029	1080495	81.25
7030	1093334	81.25
7031	1208960	81.25
7032	2241667	81.25
7033	2245365	81.25
7034	983097	81.25
7035	1115369	81.25
7036	2253789	81.25
7037	1122092	81.25
7038	2244433	81.25
7039	1013416	81.25
7040	1060026	81.25
7041	1107471	81.25
7042	1125995	81.25
7043	2243417	81.25
7044	wPt-2256	81.33
7045	Opata_1006774_PstIMluI_PA	81.33
7046	Opata_1194168_PstIMluI_PA	81.33
7047	Opata_1203551_PstIMluI_PA	81.33
7048	Opata_1229243_PstIMluI_PA	81.33
7049	Opata_1255398_PstIMluI_PA	81.33
7050	Opata_1279753_PstIMluI_PA	81.33
7051	Opata_1453808_PstIMluI_PA	81.33
7052	Opata_1466468_PstIMluI_PA	81.33
7053	Opata_1469315_PstIMluI_PA	81.33
7054	Opata_1479392_PstIMluI_PA	81.33
7055	Opata_1484852_PstIMluI_PA	81.33
7056	Opata_1509489_PstIMluI_PA	81.33
7057	Opata_1510459_PstIMluI_PA	81.33
7058	Opata_1556410_PstIMluI_PA	81.33
7059	Opata_1557130_PstIMluI_PA	81.33
7060	Opata_1676046_PstIMluI_PA	81.33
7061	Opata_1780583_PstIMluI_PA	81.33
7062	Opata_1789802_PstIMluI_PA	81.33
7063	Opata_1873449_PstIMluI_PA	81.33
7064	Opata_1900095_PstIMluI_PA	81.33
7065	Opata_200662_PstIMluI_PA	81.33
7066	Opata_202608_PstIMluI_PA	81.33
7067	Opata_2051486_PstIMluI_PA	81.33
7068	Opata_2077817_PstIMluI_PA	81.33
7069	Opata_2136440_PstIMluI_PA	81.33
7070	Opata_217955_PstIMluI_PA	81.33
7071	Opata_2194480_PstIMluI_PA	81.33
7072	Opata_2212717_PstIMluI_PA	81.33
7073	Opata_2294195_PstIMluI_PA	81.33
7074	Opata_2304007_PstIMluI_PA	81.33
7075	Opata_2316929_PstIMluI_PA	81.33
7076	Opata_2553785_PstIMluI_PA	81.33
7077	Opata_2560340_PstIMluI_PA	81.33
7078	Opata_2561742_PstIMluI_PA	81.33
7079	Opata_2608837_PstIMluI_PA	81.33
7080	Opata_2614108_PstIMluI_PA	81.33
7081	Opata_2689662_PstIMluI_PA	81.33
7082	Opata_2695729_PstIMluI_PA	81.33
7083	Opata_2698029_PstIMluI_PA	81.33
7084	Opata_2739431_PstIMluI_PA	81.33
7085	Opata_2763207_PstIMluI_PA	81.33
7086	Opata_2781601_PstIMluI_PA	81.33
7087	Opata_2783199_PstIMluI_PA	81.33
7088	Opata_2795129_PstIMluI_PA	81.33
7089	Opata_280426_PstIMluI_PA	81.33
7090	Opata_281273_PstIMluI_PA	81.33
7091	Opata_437819_PstIMluI_PA	81.33
7092	Opata_467155_PstIMluI_PA	81.33
7093	Opata_478105_PstIMluI_PA	81.33
7094	Opata_49261_PstIMluI_PA	81.33
7095	Opata_509497_PstIMluI_PA	81.33
7096	Opata_533352_PstIMluI_PA	81.33
7097	Opata_581862_PstIMluI_PA	81.33
7098	Opata_584319_PstIMluI_PA	81.33
7099	Opata_701551_PstIMluI_PA	81.33
7100	Opata_736249_PstIMluI_PA	81.33
7101	Opata_751103_PstIMluI_PA	81.33
7102	Opata_898328_PstIMluI_PA	81.33
7103	M6_113563_PstIMseI_PA	81.33
7104	Opata_1015856_PstIMseI_PA	81.33
7105	Opata_102294_PstIMseI_PA	81.33
7106	Opata_1024263_PstIMseI_PA	81.33
7107	Opata_1030098_PstIMseI_PA	81.33
7108	Opata_1035210_PstIMseI_PA	81.33
7109	Opata_1046659_PstIMseI_PA	81.33
7110	Opata_1046908_PstIMseI_PA	81.33
7111	Opata_1112272_PstIMseI_PA	81.33
7112	Opata_1171401_PstIMseI_PA	81.33
7113	Opata_1220611_PstIMseI_PA	81.33
7114	Opata_1234959_PstIMseI_PA	81.33
7115	Opata_1247609_PstIMseI_PA	81.33
7116	Opata_1275431_PstIMseI_PA	81.33
7117	Opata_1299083_PstIMseI_PA	81.33
7118	Opata_1299868_PstIMseI_PA	81.33
7119	Opata_1301240_PstIMseI_PA	81.33
7120	Opata_13136_PstIMseI_PA	81.33
7121	Opata_1339396_PstIMseI_PA	81.33
7122	Opata_1545097_PstIMseI_PA	81.33
7123	Opata_15902_PstIMseI_PA	81.33
7124	Opata_1592618_PstIMseI_PA	81.33
7125	Opata_1641264_PstIMseI_PA	81.33
7126	Opata_1642396_PstIMseI_PA	81.33
7127	Opata_1650310_PstIMseI_PA	81.33
7128	Opata_1691368_PstIMseI_PA	81.33
7129	Opata_1709431_PstIMseI_PA	81.33
7130	Opata_2209942_PstIMseI_PA	81.33
7131	Opata_227039_PstIMseI_PA	81.33
7132	Opata_232037_PstIMseI_PA	81.33
7133	Opata_2346962_PstIMseI_PA	81.33
7134	Opata_2564487_PstIMseI_PA	81.33
7135	Opata_2592151_PstIMseI_PA	81.33
7136	Opata_2598980_PstIMseI_PA	81.33
7137	Opata_3013353_PstIMseI_PA	81.33
7138	Opata_3043931_PstIMseI_PA	81.33
7139	Opata_318395_PstIMseI_PA	81.33
7140	Opata_319595_PstIMseI_PA	81.33
7141	Opata_3271030_PstIMseI_PA	81.33
7142	Opata_342517_PstIMseI_PA	81.33
7143	Opata_34553_PstIMseI_PA	81.33
7144	Opata_391201_PstIMseI_PA	81.33
7145	Opata_447790_PstIMseI_PA	81.33
7146	Opata_4489504_PstIMseI_PA	81.33
7147	Opata_495186_PstIMseI_PA	81.33
7148	Opata_506887_PstIMseI_PA	81.33
7149	Opata_520660_PstIMseI_PA	81.33
7150	Opata_547615_PstIMseI_PA	81.33
7151	Opata_592416_PstIMseI_PA	81.33
7152	Opata_594156_PstIMseI_PA	81.33
7153	Opata_612580_PstIMseI_PA	81.33
7154	Opata_671463_PstIMseI_PA	81.33
7155	Opata_679260_PstIMseI_PA	81.33
7156	Opata_744963_PstIMseI_PA	81.33
7157	Opata_752951_PstIMseI_PA	81.33
7158	Opata_799012_PstIMseI_PA	81.33
7159	Opata_824399_PstIMseI_PA	81.33
7160	Opata_842520_PstIMseI_PA	81.33
7161	Opata_844380_PstIMseI_PA	81.33
7162	Opata_848328_PstIMseI_PA	81.33
7163	Opata_894644_PstIMseI_PA	81.33
7164	Opata_901783_PstIMseI_PA	81.33
7165	Opata_939019_PstIMseI_PA	81.33
7166	Opata_939844_PstIMseI_PA	81.33
7167	Opata_942535_PstIMseI_PA	81.33
7168	Opata_964363_PstIMseI_PA	81.33
7169	Opata_977173_PstIMseI_PA	81.33
7170	M6_1399364_PstIMspI_PA	81.33
7171	M6_2970494_PstIMspI_PA	81.33
7172	M6_346349_PstIMspI_PA	81.33
7173	M6_671807_PstIMspI_PA	81.33
7174	M6_693669_PstIMspI_PA	81.33
7175	Opata_100458_PstIMspI_PA	81.33
7176	Opata_101312_PstIMspI_PA	81.33
7177	Opata_1034353_PstIMspI_PA	81.33
7178	Opata_107570_PstIMspI_PA	81.33
7179	Opata_108871_PstIMspI_PA	81.33
7180	Opata_1092180_PstIMspI_PA	81.33
7181	Opata_110097_PstIMspI_PA	81.33
7182	Opata_110315_PstIMspI_PA	81.33
7183	Opata_1109232_PstIMspI_PA	81.33
7184	Opata_112604_PstIMspI_PA	81.33
7185	Opata_1128572_PstIMspI_PA	81.33
7186	Opata_1149809_PstIMspI_PA	81.33
7187	Opata_116221_PstIMspI_PA	81.33
7188	Opata_117371_PstIMspI_PA	81.33
7189	Opata_1176792_PstIMspI_PA	81.33
7190	Opata_119183_PstIMspI_PA	81.33
7191	Opata_122221_PstIMspI_PA	81.33
7192	Opata_1225421_PstIMspI_PA	81.33
7193	Opata_1239195_PstIMspI_PA	81.33
7194	Opata_128279_PstIMspI_PA	81.33
7195	Opata_1309270_PstIMspI_PA	81.33
7196	Opata_131360_PstIMspI_PA	81.33
7197	Opata_132112_PstIMspI_PA	81.33
7198	Opata_136309_PstIMspI_PA	81.33
7199	Opata_1399025_PstIMspI_PA	81.33
7200	Opata_140952_PstIMspI_PA	81.33
7201	Opata_142899_PstIMspI_PA	81.33
7202	Opata_1452515_PstIMspI_PA	81.33
7203	Opata_1453253_PstIMspI_PA	81.33
7204	Opata_1472440_PstIMspI_PA	81.33
7205	Opata_152449_PstIMspI_PA	81.33
7206	Opata_153380_PstIMspI_PA	81.33
7207	Opata_1537488_PstIMspI_PA	81.33
7208	Opata_154080_PstIMspI_PA	81.33
7209	Opata_1552209_PstIMspI_PA	81.33
7210	Opata_155302_PstIMspI_PA	81.33
7211	Opata_1555709_PstIMspI_PA	81.33
7212	Opata_1559884_PstIMspI_PA	81.33
7213	Opata_15735_PstIMspI_PA	81.33
7214	Opata_158358_PstIMspI_PA	81.33
7215	Opata_1607634_PstIMspI_PA	81.33
7216	Opata_1608063_PstIMspI_PA	81.33
7217	Opata_164286_PstIMspI_PA	81.33
7218	Opata_164297_PstIMspI_PA	81.33
7219	Opata_1643735_PstIMspI_PA	81.33
7220	Opata_164602_PstIMspI_PA	81.33
7221	Opata_1671521_PstIMspI_PA	81.33
7222	Opata_167929_PstIMspI_PA	81.33
7223	Opata_170184_PstIMspI_PA	81.33
7224	Opata_174599_PstIMspI_PA	81.33
7225	Opata_1746464_PstIMspI_PA	81.33
7226	Opata_175933_PstIMspI_PA	81.33
7227	Opata_176540_PstIMspI_PA	81.33
7228	Opata_1776457_PstIMspI_PA	81.33
7229	Opata_178297_PstIMspI_PA	81.33
7230	Opata_180840_PstIMspI_PA	81.33
7231	Opata_1821505_PstIMspI_PA	81.33
7232	Opata_182849_PstIMspI_PA	81.33
7233	Opata_18346_PstIMspI_PA	81.33
7234	Opata_1844347_PstIMspI_PA	81.33
7235	Opata_185176_PstIMspI_PA	81.33
7236	Opata_1858231_PstIMspI_PA	81.33
7237	Opata_1861032_PstIMspI_PA	81.33
7238	Opata_1877945_PstIMspI_PA	81.33
7239	Opata_1901248_PstIMspI_PA	81.33
7240	Opata_191534_PstIMspI_PA	81.33
7241	Opata_1939099_PstIMspI_PA	81.33
7242	Opata_194495_PstIMspI_PA	81.33
7243	Opata_198356_PstIMspI_PA	81.33
7244	Opata_2017280_PstIMspI_PA	81.33
7245	Opata_201983_PstIMspI_PA	81.33
7246	Opata_202200_PstIMspI_PA	81.33
7247	Opata_202887_PstIMspI_PA	81.33
7248	Opata_2036276_PstIMspI_PA	81.33
7249	Opata_204216_PstIMspI_PA	81.33
7250	Opata_2049596_PstIMspI_PA	81.33
7251	Opata_205440_PstIMspI_PA	81.33
7252	Opata_2088563_PstIMspI_PA	81.33
7253	Opata_2117722_PstIMspI_PA	81.33
7254	Opata_212282_PstIMspI_PA	81.33
7255	Opata_2178351_PstIMspI_PA	81.33
7256	Opata_223766_PstIMspI_PA	81.33
7257	Opata_2255750_PstIMspI_PA	81.33
7258	Opata_228306_PstIMspI_PA	81.33
7259	Opata_232590_PstIMspI_PA	81.33
7260	Opata_2417427_PstIMspI_PA	81.33
7261	Opata_2449434_PstIMspI_PA	81.33
7262	Opata_2522166_PstIMspI_PA	81.33
7263	Opata_2541816_PstIMspI_PA	81.33
7264	Opata_2656330_PstIMspI_PA	81.33
7265	Opata_2763192_PstIMspI_PA	81.33
7266	Opata_2787688_PstIMspI_PA	81.33
7267	Opata_2806253_PstIMspI_PA	81.33
7268	Opata_2874801_PstIMspI_PA	81.33
7269	Opata_2894612_PstIMspI_PA	81.33
7270	Opata_3012997_PstIMspI_PA	81.33
7271	Opata_3047388_PstIMspI_PA	81.33
7272	Opata_3049147_PstIMspI_PA	81.33
7273	Opata_3093994_PstIMspI_PA	81.33
7274	Opata_3115804_PstIMspI_PA	81.33
7275	Opata_316595_PstIMspI_PA	81.33
7276	Opata_338151_PstIMspI_PA	81.33
7277	Opata_3393776_PstIMspI_PA	81.33
7278	Opata_3394173_PstIMspI_PA	81.33
7279	Opata_3427934_PstIMspI_PA	81.33
7280	Opata_3445220_PstIMspI_PA	81.33
7281	Opata_34494_PstIMspI_PA	81.33
7282	Opata_3543471_PstIMspI_PA	81.33
7283	Opata_3564918_PstIMspI_PA	81.33
7284	Opata_3591682_PstIMspI_PA	81.33
7285	Opata_3694403_PstIMspI_PA	81.33
7286	Opata_3699229_PstIMspI_PA	81.33
7287	Opata_3723771_PstIMspI_PA	81.33
7288	Opata_377782_PstIMspI_PA	81.33
7289	Opata_3788897_PstIMspI_PA	81.33
7290	Opata_3808877_PstIMspI_PA	81.33
7291	Opata_3826570_PstIMspI_PA	81.33
7292	Opata_3871287_PstIMspI_PA	81.33
7293	Opata_3879984_PstIMspI_PA	81.33
7294	Opata_3892286_PstIMspI_PA	81.33
7295	Opata_3905130_PstIMspI_PA	81.33
7296	Opata_3905719_PstIMspI_PA	81.33
7297	Opata_3909460_PstIMspI_PA	81.33
7298	Opata_3929710_PstIMspI_PA	81.33
7299	Opata_3948262_PstIMspI_PA	81.33
7300	Opata_3954024_PstIMspI_PA	81.33
7301	Opata_3968302_PstIMspI_PA	81.33
7302	Opata_4003498_PstIMspI_PA	81.33
7303	Opata_4058368_PstIMspI_PA	81.33
7304	Opata_4066242_PstIMspI_PA	81.33
7305	Opata_4147948_PstIMspI_PA	81.33
7306	Opata_42553_PstIMspI_PA	81.33
7307	Opata_44060_PstIMspI_PA	81.33
7308	Opata_455294_PstIMspI_PA	81.33
7309	Opata_485815_PstIMspI_PA	81.33
7310	Opata_537034_PstIMspI_PA	81.33
7311	Opata_576227_PstIMspI_PA	81.33
7312	Opata_601158_PstIMspI_PA	81.33
7313	Opata_613013_PstIMspI_PA	81.33
7314	Opata_66873_PstIMspI_PA	81.33
7315	Opata_693257_PstIMspI_PA	81.33
7316	Opata_728344_PstIMspI_PA	81.33
7317	Opata_734810_PstIMspI_PA	81.33
7318	Opata_73587_PstIMspI_PA	81.33
7319	Opata_73608_PstIMspI_PA	81.33
7320	Opata_744568_PstIMspI_PA	81.33
7321	Opata_77114_PstIMspI_PA	81.33
7322	Opata_80841_PstIMspI_PA	81.33
7323	Opata_80847_PstIMspI_PA	81.33
7324	Opata_814725_PstIMspI_PA	81.33
7325	Opata_87617_PstIMspI_PA	81.33
7326	Opata_924783_PstIMspI_PA	81.33
7327	Opata_932660_PstIMspI_PA	81.33
7328	Opata_976700_PstIMspI_PA	81.33
7329	Opata_993_PstIMspI_PA	81.33
7330	Opata_317939_82_PstIMluI_SNP	81.33
7331	Opata_1173497_58_PstIMseI_SNP	81.33
7332	Opata_17450_46_PstIMseI_SNP	81.33
7333	Opata_2850192_17_PstIMseI_SNP	81.33
7334	M6_486087_70_PstIMspI_SNP	81.33
7335	Opata_151101_22_PstIMspI_SNP	81.33
7336	Opata_1571694_28_PstIMspI_SNP	81.33
7337	Opata_2283000_20_PstIMspI_SNP	81.33
7338	Opata_2437890_29_PstIMspI_SNP	81.33
7339	Opata_2437890_8_PstIMspI_SNP	81.33
7340	Opata_515365_16_PstIMspI_SNP	81.33
7341	Opata_1655520_PstIMluI_PA	81.33
7342	Opata_1182095_PstIMseI_PA	81.33
7343	Opata_1196656_PstIMseI_PA	81.33
7344	Opata_1285636_PstIMseI_PA	81.33
7345	Opata_177528_PstIMseI_PA	81.33
7346	Opata_210819_PstIMseI_PA	81.33
7347	Opata_251466_PstIMseI_PA	81.33
7348	Opata_27306_PstIMseI_PA	81.33
7349	Opata_312087_PstIMseI_PA	81.33
7350	Opata_3466427_PstIMseI_PA	81.33
7351	Opata_358759_PstIMseI_PA	81.33
7352	Opata_364148_PstIMseI_PA	81.33
7353	Opata_514222_PstIMseI_PA	81.33
7354	Opata_662084_PstIMseI_PA	81.33
7355	Opata_672938_PstIMseI_PA	81.33
7356	Opata_885669_PstIMseI_PA	81.33
7357	Opata_89034_PstIMseI_PA	81.33
7358	Opata_891716_PstIMseI_PA	81.33
7359	Opata_907667_PstIMseI_PA	81.33
7360	M6_312921_PstIMspI_PA	81.33
7361	M6_3173509_PstIMspI_PA	81.33
7362	M6_646562_PstIMspI_PA	81.33
7363	Opata_101901_PstIMspI_PA	81.33
7364	Opata_1020824_PstIMspI_PA	81.33
7365	Opata_1054710_PstIMspI_PA	81.33
7366	Opata_1134250_PstIMspI_PA	81.33
7367	Opata_1151326_PstIMspI_PA	81.33
7368	Opata_1312783_PstIMspI_PA	81.33
7369	Opata_146897_PstIMspI_PA	81.33
7370	Opata_1488530_PstIMspI_PA	81.33
7371	Opata_1511847_PstIMspI_PA	81.33
7372	Opata_1664892_PstIMspI_PA	81.33
7373	Opata_1683802_PstIMspI_PA	81.33
7374	Opata_179553_PstIMspI_PA	81.33
7375	Opata_2134339_PstIMspI_PA	81.33
7376	Opata_278971_PstIMspI_PA	81.33
7377	Opata_3124450_PstIMspI_PA	81.33
7378	Opata_3327285_PstIMspI_PA	81.33
7379	Opata_3639904_PstIMspI_PA	81.33
7380	Opata_364090_PstIMspI_PA	81.33
7381	Opata_4103490_PstIMspI_PA	81.33
7382	Opata_451482_PstIMspI_PA	81.33
7383	Opata_53316_PstIMspI_PA	81.33
7384	Opata_63486_PstIMspI_PA	81.33
7385	Opata_81548_PstIMspI_PA	81.33
7386	Opata_85592_PstIMspI_PA	81.33
7387	Opata_904763_PstIMspI_PA	81.33
7388	Opata_925125_PstIMspI_PA	81.33
7389	Opata_98761_PstIMspI_PA	81.33
7390	Opata_301362_PstIMluI_PA	81.33
7391	M6_558420_PstIMseI_PA	81.33
7392	M6_709444_PstIMseI_PA	81.33
7393	M6_724383_PstIMseI_PA	81.33
7394	Opata_1115494_PstIMseI_PA	81.33
7395	Opata_1140631_PstIMseI_PA	81.33
7396	Opata_1172530_PstIMseI_PA	81.33
7397	Opata_1188987_PstIMseI_PA	81.33
7398	Opata_129650_PstIMseI_PA	81.33
7399	Opata_1756206_PstIMseI_PA	81.33
7400	Opata_191398_PstIMseI_PA	81.33
7401	Opata_197508_PstIMseI_PA	81.33
7402	Opata_198777_PstIMseI_PA	81.33
7403	Opata_219694_PstIMseI_PA	81.33
7404	Opata_221353_PstIMseI_PA	81.33
7405	Opata_284729_PstIMseI_PA	81.33
7406	Opata_291035_PstIMseI_PA	81.33
7407	Opata_291161_PstIMseI_PA	81.33
7408	Opata_308432_PstIMseI_PA	81.33
7409	Opata_3287992_PstIMseI_PA	81.33
7410	Opata_337480_PstIMseI_PA	81.33
7411	Opata_3650594_PstIMseI_PA	81.33
7412	Opata_373485_PstIMseI_PA	81.33
7413	Opata_3758576_PstIMseI_PA	81.33
7414	Opata_3821309_PstIMseI_PA	81.33
7415	Opata_4045894_PstIMseI_PA	81.33
7416	Opata_4448801_PstIMseI_PA	81.33
7417	Opata_460327_PstIMseI_PA	81.33
7418	Opata_530427_PstIMseI_PA	81.33
7419	Opata_628576_PstIMseI_PA	81.33
7420	Opata_63056_PstIMseI_PA	81.33
7421	Opata_727718_PstIMseI_PA	81.33
7422	Opata_909361_PstIMseI_PA	81.33
7423	Opata_936595_PstIMseI_PA	81.33
7424	Opata_978929_PstIMseI_PA	81.33
7425	Opata_985294_PstIMseI_PA	81.33
7426	M6_1094449_PstIMspI_PA	81.33
7427	M6_1430636_PstIMspI_PA	81.33
7428	M6_1885162_PstIMspI_PA	81.33
7429	M6_1890378_PstIMspI_PA	81.33
7430	M6_3454283_PstIMspI_PA	81.33
7431	M6_364823_PstIMspI_PA	81.33
7432	M6_414295_PstIMspI_PA	81.33
7433	M6_462509_PstIMspI_PA	81.33
7434	M6_592042_PstIMspI_PA	81.33
7435	M6_648715_PstIMspI_PA	81.33
7436	M6_677546_PstIMspI_PA	81.33
7437	M6_704991_PstIMspI_PA	81.33
7438	Opata_1022995_PstIMspI_PA	81.33
7439	Opata_1056771_PstIMspI_PA	81.33
7440	Opata_120738_PstIMspI_PA	81.33
7441	Opata_1302918_PstIMspI_PA	81.33
7442	Opata_133173_PstIMspI_PA	81.33
7443	Opata_1342012_PstIMspI_PA	81.33
7444	Opata_1420208_PstIMspI_PA	81.33
7445	Opata_1473425_PstIMspI_PA	81.33
7446	Opata_1704849_PstIMspI_PA	81.33
7447	Opata_176621_PstIMspI_PA	81.33
7448	Opata_1909747_PstIMspI_PA	81.33
7449	Opata_1966123_PstIMspI_PA	81.33
7450	Opata_1968087_PstIMspI_PA	81.33
7451	Opata_1978330_PstIMspI_PA	81.33
7452	Opata_1979958_PstIMspI_PA	81.33
7453	Opata_1998203_PstIMspI_PA	81.33
7454	Opata_1999119_PstIMspI_PA	81.33
7455	Opata_2001679_PstIMspI_PA	81.33
7456	Opata_2009880_PstIMspI_PA	81.33
7457	Opata_228429_PstIMspI_PA	81.33
7458	Opata_2348873_PstIMspI_PA	81.33
7459	Opata_2463488_PstIMspI_PA	81.33
7460	Opata_2567929_PstIMspI_PA	81.33
7461	Opata_2575193_PstIMspI_PA	81.33
7462	Opata_2576092_PstIMspI_PA	81.33
7463	Opata_2618590_PstIMspI_PA	81.33
7464	Opata_268028_PstIMspI_PA	81.33
7465	Opata_2708900_PstIMspI_PA	81.33
7466	Opata_2770097_PstIMspI_PA	81.33
7467	Opata_2780510_PstIMspI_PA	81.33
7468	Opata_2809041_PstIMspI_PA	81.33
7469	Opata_294697_PstIMspI_PA	81.33
7470	Opata_3314170_PstIMspI_PA	81.33
7471	Opata_359745_PstIMspI_PA	81.33
7472	Opata_36636_PstIMspI_PA	81.33
7473	Opata_3764575_PstIMspI_PA	81.33
7474	Opata_3884980_PstIMspI_PA	81.33
7475	Opata_3920732_PstIMspI_PA	81.33
7476	Opata_3952561_PstIMspI_PA	81.33
7477	Opata_4003819_PstIMspI_PA	81.33
7478	Opata_4165610_PstIMspI_PA	81.33
7479	Opata_4255266_PstIMspI_PA	81.33
7480	Opata_441265_PstIMspI_PA	81.33
7481	Opata_597417_PstIMspI_PA	81.33
7482	Opata_653713_PstIMspI_PA	81.33
7483	Opata_662629_PstIMspI_PA	81.33
7484	Opata_769889_PstIMspI_PA	81.33
7485	Opata_789221_PstIMspI_PA	81.33
7486	Opata_88721_PstIMspI_PA	81.33
7487	Opata_911427_PstIMspI_PA	81.33
7488	Opata_965076_PstIMspI_PA	81.33
7489	M6_1586990_PstIMseI_PA	81.33
7490	M6_3200447_PstIMseI_PA	81.33
7491	M6_3955203_PstIMseI_PA	81.33
7492	M6_48080_PstIMseI_PA	81.33
7493	M6_521574_PstIMseI_PA	81.33
7494	Opata_1038564_PstIMseI_PA	81.33
7495	Opata_1213478_PstIMseI_PA	81.33
7496	Opata_1276948_PstIMseI_PA	81.33
7497	Opata_1313468_PstIMseI_PA	81.33
7498	Opata_168248_PstIMseI_PA	81.33
7499	Opata_1990168_PstIMseI_PA	81.33
7500	Opata_329430_PstIMseI_PA	81.33
7501	Opata_334188_PstIMseI_PA	81.33
7502	Opata_3760498_PstIMseI_PA	81.33
7503	Opata_543542_PstIMseI_PA	81.33
7504	Opata_590446_PstIMseI_PA	81.33
7505	Opata_730089_PstIMseI_PA	81.33
7506	Opata_796773_PstIMseI_PA	81.33
7507	M6_1280960_PstIMspI_PA	81.33
7508	M6_1847044_PstIMspI_PA	81.33
7509	M6_2591469_PstIMspI_PA	81.33
7510	M6_3226173_PstIMspI_PA	81.33
7511	M6_794248_PstIMspI_PA	81.33
7512	Opata_1635576_PstIMspI_PA	81.33
7513	Opata_1645920_PstIMspI_PA	81.33
7514	Opata_182087_PstIMspI_PA	81.33
7515	Opata_1828239_PstIMspI_PA	81.33
7516	Opata_1856877_PstIMspI_PA	81.33
7517	Opata_2134774_PstIMspI_PA	81.33
7518	Opata_2357397_PstIMspI_PA	81.33
7519	Opata_2642150_PstIMspI_PA	81.33
7520	Opata_3129309_PstIMspI_PA	81.33
7521	Opata_3166082_PstIMspI_PA	81.33
7522	Opata_3578601_PstIMspI_PA	81.33
7523	Opata_3652506_PstIMspI_PA	81.33
7524	Opata_3808443_PstIMspI_PA	81.33
7525	Opata_3846219_PstIMspI_PA	81.33
7526	Opata_4069430_PstIMspI_PA	81.33
7527	Opata_4153624_PstIMspI_PA	81.33
7528	Opata_447424_PstIMspI_PA	81.33
7529	Opata_500162_PstIMspI_PA	81.33
7530	Opata_595934_PstIMspI_PA	81.33
7531	Opata_707688_PstIMspI_PA	81.33
7532	Opata_774844_PstIMspI_PA	81.33
7533	Opata_856093_PstIMspI_PA	81.33
7534	Opata_442495_PstIMluI_PA	81.33
7535	Opata_139908_PstIMseI_PA	81.33
7536	Opata_918652_PstIMseI_PA	81.33
7537	M6_2617227_PstIMspI_PA	81.33
7538	Opata_172033_PstIMspI_PA	81.33
7539	Opata_1974096_PstIMspI_PA	81.33
7540	Opata_2216086_PstIMspI_PA	81.33
7541	Opata_2294054_PstIMspI_PA	81.33
7542	Opata_315229_PstIMspI_PA	81.33
7543	Opata_4150021_PstIMspI_PA	81.33
7544	Opata_497510_PstIMspI_PA	81.33
7545	Opata_55856_PstIMspI_PA	81.33
7546	Opata_874261_PstIMspI_PA	81.33
7547	Opata_891712_PstIMspI_PA	81.33
7548	Opata_1249408_PstIMseI_PA	81.33
7549	Opata_3386151_PstIMseI_PA	81.33
7550	Opata_3773943_PstIMseI_PA	81.33
7551	Opata_679294_PstIMseI_PA	81.33
7552	Opata_758372_PstIMseI_PA	81.33
7553	Opata_788149_PstIMseI_PA	81.33
7554	Opata_2010018_PstIMspI_PA	81.33
7555	Opata_2595233_PstIMspI_PA	81.33
7556	Opata_2712925_PstIMspI_PA	81.33
7557	Opata_3308059_PstIMspI_PA	81.33
7558	Opata_604263_PstIMspI_PA	81.33
7559	Opata_1256525_PstIMseI_PA	81.33
7560	Opata_154722_PstIMseI_PA	81.33
7561	Opata_160316_PstIMseI_PA	81.33
7562	Opata_2225706_PstIMseI_PA	81.33
7563	Opata_348725_PstIMseI_PA	81.33
7564	Opata_647286_PstIMseI_PA	81.33
7565	Opata_905009_PstIMseI_PA	81.33
7566	Opata_1344679_PstIMspI_PA	81.33
7567	Opata_1354585_PstIMspI_PA	81.33
7568	Opata_1650762_PstIMspI_PA	81.33
7569	Opata_1766340_PstIMspI_PA	81.33
7570	Opata_1819708_PstIMspI_PA	81.33
7571	Opata_1849995_PstIMspI_PA	81.33
7572	Opata_186909_PstIMspI_PA	81.33
7573	Opata_2034303_PstIMspI_PA	81.33
7574	Opata_204816_PstIMspI_PA	81.33
7575	Opata_2177829_PstIMspI_PA	81.33
7576	Opata_2269812_PstIMspI_PA	81.33
7577	Opata_2384798_PstIMspI_PA	81.33
7578	Opata_2441334_PstIMspI_PA	81.33
7579	Opata_2495689_PstIMspI_PA	81.33
7580	Opata_2539224_PstIMspI_PA	81.33
7581	Opata_2564453_PstIMspI_PA	81.33
7582	Opata_2591247_PstIMspI_PA	81.33
7583	Opata_2687187_PstIMspI_PA	81.33
7584	Opata_3338820_PstIMspI_PA	81.33
7585	Opata_3416476_PstIMspI_PA	81.33
7586	Opata_3529347_PstIMspI_PA	81.33
7587	Opata_3589274_PstIMspI_PA	81.33
7588	Opata_3901373_PstIMspI_PA	81.33
7589	Opata_400984_PstIMspI_PA	81.33
7590	Opata_532817_PstIMspI_PA	81.33
7591	Opata_928194_PstIMspI_PA	81.33
7592	Opata_1460650_PstIMluI_PA	81.33
7593	Opata_2686756_PstIMluI_PA	81.33
7594	Opata_1076456_PstIMseI_PA	81.33
7595	Opata_70967_PstIMseI_PA	81.33
7596	Opata_2294222_PstIMspI_PA	81.33
7597	Opata_2418006_PstIMspI_PA	81.33
7598	Opata_366710_PstIMspI_PA	81.33
7599	Opata_378439_PstIMspI_PA	81.33
7600	Opata_443627_PstIMspI_PA	81.33
7601	Opata_479968_PstIMspI_PA	81.33
7602	Opata_566567_PstIMspI_PA	81.33
7603	Opata_1315147_PstIMseI_PA	81.33
7604	Opata_333285_PstIMseI_PA	81.33
7605	Opata_472943_PstIMseI_PA	81.33
7606	Opata_504554_PstIMseI_PA	81.33
7607	Opata_980766_PstIMseI_PA	81.33
7608	Opata_703731_PstIMspI_PA	81.33
7609	Opata_900879_PstIMspI_PA	81.33
7610	M6_1737363_PstIMseI_PA	81.33
7611	Opata_128434_PstIMseI_PA	81.33
7612	Opata_144491_PstIMseI_PA	81.33
7613	Opata_2057902_PstIMseI_PA	81.33
7614	Opata_3428168_PstIMseI_PA	81.33
7615	Opata_378714_PstIMseI_PA	81.33
7616	Opata_962778_PstIMseI_PA	81.33
7617	Opata_1161541_PstIMspI_PA	81.33
7618	Opata_1166918_PstIMspI_PA	81.33
7619	Opata_120569_PstIMspI_PA	81.33
7620	Opata_142730_PstIMspI_PA	81.33
7621	Opata_1563840_PstIMspI_PA	81.33
7622	Opata_1594549_PstIMspI_PA	81.33
7623	Opata_1923486_PstIMspI_PA	81.33
7624	Opata_3051580_PstIMspI_PA	81.33
7625	Opata_3151605_PstIMspI_PA	81.33
7626	Opata_340030_PstIMspI_PA	81.33
7627	Opata_4119666_PstIMspI_PA	81.33
7628	Opata_607324_PstIMspI_PA	81.33
7629	Opata_7356_PstIMspI_PA	81.33
7630	Opata_1105125_PstIMseI_PA	81.33
7631	Opata_3045157_PstIMseI_PA	81.33
7632	Opata_351196_PstIMseI_PA	81.33
7633	Opata_3560736_PstIMseI_PA	81.33
7634	Opata_4295471_PstIMseI_PA	81.33
7635	Opata_475841_PstIMseI_PA	81.33
7636	Opata_757_PstIMseI_PA	81.33
7637	Opata_1017398_PstIMspI_PA	81.33
7638	Opata_108755_PstIMspI_PA	81.33
7639	Opata_205496_PstIMspI_PA	81.33
7640	Opata_2115453_PstIMspI_PA	81.33
7641	Opata_252957_PstIMspI_PA	81.33
7642	Opata_3594747_PstIMspI_PA	81.33
7643	Opata_4186836_PstIMspI_PA	81.33
7644	Opata_507869_PstIMspI_PA	81.33
7645	Opata_50830_PstIMspI_PA	81.33
7646	Opata_600165_PstIMspI_PA	81.33
7647	Opata_915722_PstIMspI_PA	81.33
7648	Opata_791929_PstIMseI_PA	81.33
7649	Opata_1273747_PstIMluI_PA	81.33
7650	Opata_183668_PstIMspI_PA	81.33
7651	Opata_3797672_PstIMspI_PA	81.33
7652	Xcfa2141	81.5
7653	1102515	82.4
7654	1160108	82.4
7655	1665918	82.4
7656	Xcfd183	82.5
7657	1240232	82.83
7658	1863032	82.83
7659	D_contig32186_87	83.26
7660	1078919	83.37
7661	2242227	83.37
7662	Xbarc232	83.5
7663	Xwmc357	83.8
7664	989867	83.99
7665	1065209	83.99
7666	1081202	83.99
7667	1089601	83.99
7668	1099904	83.99
7669	1104224	83.99
7670	1200791	83.99
7671	1219469	83.99
7672	1304189	83.99
7673	1699093	83.99
7674	2245155	83.99
7675	2246702	83.99
7676	2249477	83.99
7677	2250369	83.99
7678	2251464	83.99
7679	2251772	83.99
7680	2265274	83.99
7681	2272217	83.99
7682	3020857	83.99
7683	3022519	83.99
7684	3031429	83.99
7685	3222151	83.99
7686	1663821	84.04
7687	2304105	84.11
7688	1663825	84.18
7689	1058195	84.23
7690	Kukri_c50168_248	84.33
7691	D_contig02118_720	84.33
7692	1127533	84.61
7693	1204103	84.61
7694	1123359	84.73
7695	2248500	84.77
7696	Xbcd1103	84.8
7697	Xwmc206.1	84.8
7698	wsnp_RFL_Contig1749_876559	85.13
7699	wsnp_RFL_Contig2224_1606147	85.13
7700	Opata_1107675_PstIMluI_PA	85.13
7701	Opata_1179059_PstIMluI_PA	85.13
7702	Opata_1415712_PstIMluI_PA	85.13
7703	Opata_1701794_PstIMluI_PA	85.13
7704	Opata_1790_PstIMluI_PA	85.13
7705	Opata_1847033_PstIMluI_PA	85.13
7706	Opata_2055325_PstIMluI_PA	85.13
7707	Opata_2593150_PstIMluI_PA	85.13
7708	Opata_2661322_PstIMluI_PA	85.13
7709	Opata_2685778_PstIMluI_PA	85.13
7710	Opata_2686938_PstIMluI_PA	85.13
7711	Opata_2705960_PstIMluI_PA	85.13
7712	Opata_2808986_PstIMluI_PA	85.13
7713	Opata_2846640_PstIMluI_PA	85.13
7714	Opata_311859_PstIMluI_PA	85.13
7715	Opata_359009_PstIMluI_PA	85.13
7716	Opata_460748_PstIMluI_PA	85.13
7717	Opata_474043_PstIMluI_PA	85.13
7718	Opata_620299_PstIMluI_PA	85.13
7719	Opata_876621_PstIMluI_PA	85.13
7720	M6_1300362_PstIMseI_PA	85.13
7721	M6_1695666_PstIMseI_PA	85.13
7722	M6_237130_PstIMseI_PA	85.13
7723	M6_563242_PstIMseI_PA	85.13
7724	Opata_1104716_PstIMseI_PA	85.13
7725	Opata_1160536_PstIMseI_PA	85.13
7726	Opata_116153_PstIMseI_PA	85.13
7727	Opata_1222367_PstIMseI_PA	85.13
7728	Opata_151057_PstIMseI_PA	85.13
7729	Opata_1544188_PstIMseI_PA	85.13
7730	Opata_177806_PstIMseI_PA	85.13
7731	Opata_1941177_PstIMseI_PA	85.13
7732	Opata_1945308_PstIMseI_PA	85.13
7733	Opata_2095793_PstIMseI_PA	85.13
7734	Opata_267203_PstIMseI_PA	85.13
7735	Opata_278573_PstIMseI_PA	85.13
7736	Opata_2939763_PstIMseI_PA	85.13
7737	Opata_3016825_PstIMseI_PA	85.13
7738	Opata_30589_PstIMseI_PA	85.13
7739	Opata_318373_PstIMseI_PA	85.13
7740	Opata_3867083_PstIMseI_PA	85.13
7741	Opata_4415383_PstIMseI_PA	85.13
7742	Opata_466447_PstIMseI_PA	85.13
7743	Opata_471778_PstIMseI_PA	85.13
7744	Opata_650350_PstIMseI_PA	85.13
7745	Opata_66486_PstIMseI_PA	85.13
7746	Opata_737513_PstIMseI_PA	85.13
7747	Opata_782187_PstIMseI_PA	85.13
7748	Opata_943007_PstIMseI_PA	85.13
7749	M6_1496693_PstIMspI_PA	85.13
7750	M6_3170745_PstIMspI_PA	85.13
7751	M6_669564_PstIMspI_PA	85.13
7752	M6_688779_PstIMspI_PA	85.13
7753	Opata_115703_PstIMspI_PA	85.13
7754	Opata_1250362_PstIMspI_PA	85.13
7755	Opata_1296343_PstIMspI_PA	85.13
7756	Opata_1466609_PstIMspI_PA	85.13
7757	Opata_1837453_PstIMspI_PA	85.13
7758	Opata_1936260_PstIMspI_PA	85.13
7759	Opata_1972385_PstIMspI_PA	85.13
7760	Opata_1986061_PstIMspI_PA	85.13
7761	Opata_202209_PstIMspI_PA	85.13
7762	Opata_2176005_PstIMspI_PA	85.13
7763	Opata_2384598_PstIMspI_PA	85.13
7764	Opata_2468643_PstIMspI_PA	85.13
7765	Opata_2786981_PstIMspI_PA	85.13
7766	Opata_2957444_PstIMspI_PA	85.13
7767	Opata_3271061_PstIMspI_PA	85.13
7768	Opata_3475675_PstIMspI_PA	85.13
7769	Opata_35379_PstIMspI_PA	85.13
7770	Opata_3599965_PstIMspI_PA	85.13
7771	Opata_3609035_PstIMspI_PA	85.13
7772	Opata_3847855_PstIMspI_PA	85.13
7773	Opata_3952095_PstIMspI_PA	85.13
7774	Opata_3965309_PstIMspI_PA	85.13
7775	Opata_4051599_PstIMspI_PA	85.13
7776	Opata_4057068_PstIMspI_PA	85.13
7777	Opata_4085306_PstIMspI_PA	85.13
7778	Opata_437496_PstIMspI_PA	85.13
7779	Opata_448559_PstIMspI_PA	85.13
7780	Opata_57885_PstIMspI_PA	85.13
7781	Opata_948907_PstIMspI_PA	85.13
7782	Opata_11995_4_PstIMluI_SNP	85.13
7783	Opata_111309_19_PstIMseI_SNP	85.13
7784	Opata_150898_7_PstIMseI_SNP	85.13
7785	Opata_154861_18_PstIMseI_SNP	85.13
7786	Opata_176990_23_PstIMseI_SNP	85.13
7787	Opata_1922412_21_PstIMseI_SNP	85.13
7788	Opata_1922412_22_PstIMseI_SNP	85.13
7789	Opata_200276_70_PstIMseI_SNP	85.13
7790	Opata_224828_57_PstIMseI_SNP	85.13
7791	Opata_341022_63_PstIMseI_SNP	85.13
7792	Opata_347693_8_PstIMseI_SNP	85.13
7793	Opata_350532_56_PstIMseI_SNP	85.13
7794	Opata_36004_78_PstIMseI_SNP	85.13
7795	Opata_4218282_49_PstIMseI_SNP	85.13
7796	Opata_486722_59_PstIMseI_SNP	85.13
7797	Opata_496849_67_PstIMseI_SNP	85.13
7798	Opata_59659_17_PstIMseI_SNP	85.13
7799	Opata_73430_45_PstIMseI_SNP	85.13
7800	Opata_849886_33_PstIMseI_SNP	85.13
7801	Opata_849886_42_PstIMseI_SNP	85.13
7802	Opata_1461836_41_PstIMspI_SNP	85.13
7803	Opata_1572701_52_PstIMspI_SNP	85.13
7804	Opata_1639427_2_PstIMspI_SNP	85.13
7805	Opata_1639427_55_PstIMspI_SNP	85.13
7806	Opata_1639427_56_PstIMspI_SNP	85.13
7807	Opata_1696764_15_PstIMspI_SNP	85.13
7808	Opata_1817547_11_PstIMspI_SNP	85.13
7809	Opata_1817547_48_PstIMspI_SNP	85.13
7810	Opata_1865459_19_PstIMspI_SNP	85.13
7811	Opata_1895682_33_PstIMspI_SNP	85.13
7812	Opata_1934117_15_PstIMspI_SNP	85.13
7813	Opata_2589350_47_PstIMspI_SNP	85.13
7814	Opata_3470410_78_PstIMspI_SNP	85.13
7815	Opata_3813183_39_PstIMspI_SNP	85.13
7816	Opata_3904038_31_PstIMspI_SNP	85.13
7817	Opata_3904038_64_PstIMspI_SNP	85.13
7818	Opata_767426_47_PstIMspI_SNP	85.13
7819	Opata_1117851_PstIMluI_PA	85.13
7820	Opata_1599628_PstIMluI_PA	85.13
7821	Opata_1650747_PstIMluI_PA	85.13
7822	Opata_1873656_PstIMluI_PA	85.13
7823	Opata_217893_PstIMluI_PA	85.13
7824	Opata_2438550_PstIMluI_PA	85.13
7825	Opata_2685878_PstIMluI_PA	85.13
7826	Opata_2706910_PstIMluI_PA	85.13
7827	Opata_2710991_PstIMluI_PA	85.13
7828	M6_107314_PstIMseI_PA	85.13
7829	M6_2311514_PstIMseI_PA	85.13
7830	M6_2319559_PstIMseI_PA	85.13
7831	M6_239496_PstIMseI_PA	85.13
7832	M6_2403916_PstIMseI_PA	85.13
7833	M6_2905579_PstIMseI_PA	85.13
7834	M6_451432_PstIMseI_PA	85.13
7835	M6_582159_PstIMseI_PA	85.13
7836	M6_707728_PstIMseI_PA	85.13
7837	M6_816374_PstIMseI_PA	85.13
7838	Opata_1131640_PstIMseI_PA	85.13
7839	Opata_1270772_PstIMseI_PA	85.13
7840	Opata_1292860_PstIMseI_PA	85.13
7841	Opata_1324564_PstIMseI_PA	85.13
7842	Opata_1385163_PstIMseI_PA	85.13
7843	Opata_1689024_PstIMseI_PA	85.13
7844	Opata_1821632_PstIMseI_PA	85.13
7845	Opata_2145401_PstIMseI_PA	85.13
7846	Opata_235773_PstIMseI_PA	85.13
7847	Opata_2451989_PstIMseI_PA	85.13
7848	Opata_2728575_PstIMseI_PA	85.13
7849	Opata_2816158_PstIMseI_PA	85.13
7850	Opata_3163029_PstIMseI_PA	85.13
7851	Opata_3168764_PstIMseI_PA	85.13
7852	Opata_3238298_PstIMseI_PA	85.13
7853	Opata_326073_PstIMseI_PA	85.13
7854	Opata_3856649_PstIMseI_PA	85.13
7855	Opata_425143_PstIMseI_PA	85.13
7856	Opata_428242_PstIMseI_PA	85.13
7857	Opata_506958_PstIMseI_PA	85.13
7858	Opata_549782_PstIMseI_PA	85.13
7859	Opata_572490_PstIMseI_PA	85.13
7860	Opata_597784_PstIMseI_PA	85.13
7861	Opata_926801_PstIMseI_PA	85.13
7862	Opata_971832_PstIMseI_PA	85.13
7863	M6_1261788_PstIMspI_PA	85.13
7864	M6_13377_PstIMspI_PA	85.13
7865	M6_1740107_PstIMspI_PA	85.13
7866	M6_2305381_PstIMspI_PA	85.13
7867	M6_2477388_PstIMspI_PA	85.13
7868	M6_2567752_PstIMspI_PA	85.13
7869	M6_2760855_PstIMspI_PA	85.13
7870	M6_3066884_PstIMspI_PA	85.13
7871	M6_3204392_PstIMspI_PA	85.13
7872	M6_3528291_PstIMspI_PA	85.13
7873	M6_588824_PstIMspI_PA	85.13
7874	M6_876709_PstIMspI_PA	85.13
7875	Opata_1179651_PstIMspI_PA	85.13
7876	Opata_1247061_PstIMspI_PA	85.13
7877	Opata_1345335_PstIMspI_PA	85.13
7878	Opata_1420528_PstIMspI_PA	85.13
7879	Opata_1489509_PstIMspI_PA	85.13
7880	Opata_1782115_PstIMspI_PA	85.13
7881	Opata_1850166_PstIMspI_PA	85.13
7882	Opata_1997432_PstIMspI_PA	85.13
7883	Opata_2095953_PstIMspI_PA	85.13
7884	Opata_2227898_PstIMspI_PA	85.13
7885	Opata_2278750_PstIMspI_PA	85.13
7886	Opata_2398316_PstIMspI_PA	85.13
7887	Opata_2508398_PstIMspI_PA	85.13
7888	Opata_2577072_PstIMspI_PA	85.13
7889	Opata_2891422_PstIMspI_PA	85.13
7890	Opata_2891799_PstIMspI_PA	85.13
7891	Opata_3119147_PstIMspI_PA	85.13
7892	Opata_3201192_PstIMspI_PA	85.13
7893	Opata_3379400_PstIMspI_PA	85.13
7894	Opata_3743425_PstIMspI_PA	85.13
7895	Opata_3947112_PstIMspI_PA	85.13
7896	Opata_533818_PstIMspI_PA	85.13
7897	Opata_586290_PstIMspI_PA	85.13
7898	Opata_329588_45_PstIMspI_SNP	85.13
7899	M6_157730_PstIMluI_PA	85.13
7900	Opata_1115370_PstIMluI_PA	85.13
7901	Opata_1476452_PstIMluI_PA	85.13
7902	Opata_25435_PstIMluI_PA	85.13
7903	Opata_2697990_PstIMluI_PA	85.13
7904	Opata_2738667_PstIMluI_PA	85.13
7905	Opata_2764828_PstIMluI_PA	85.13
7906	Opata_344506_PstIMluI_PA	85.13
7907	M6_1081556_PstIMseI_PA	85.13
7908	M6_1327291_PstIMseI_PA	85.13
7909	M6_137104_PstIMseI_PA	85.13
7910	M6_1379589_PstIMseI_PA	85.13
7911	M6_195474_PstIMseI_PA	85.13
7912	M6_2524338_PstIMseI_PA	85.13
7913	M6_2627989_PstIMseI_PA	85.13
7914	M6_267923_PstIMseI_PA	85.13
7915	M6_330361_PstIMseI_PA	85.13
7916	M6_333186_PstIMseI_PA	85.13
7917	M6_499663_PstIMseI_PA	85.13
7918	M6_942228_PstIMseI_PA	85.13
7919	Opata_152364_PstIMseI_PA	85.13
7920	Opata_1560216_PstIMseI_PA	85.13
7921	Opata_1564005_PstIMseI_PA	85.13
7922	Opata_1715946_PstIMseI_PA	85.13
7923	Opata_256686_PstIMseI_PA	85.13
7924	Opata_3270135_PstIMseI_PA	85.13
7925	Opata_3894568_PstIMseI_PA	85.13
7926	Opata_4413096_PstIMseI_PA	85.13
7927	Opata_88106_PstIMseI_PA	85.13
7928	Opata_903489_PstIMseI_PA	85.13
7929	Opata_952473_PstIMseI_PA	85.13
7930	M6_1140067_PstIMspI_PA	85.13
7931	M6_1182932_PstIMspI_PA	85.13
7932	M6_1229025_PstIMspI_PA	85.13
7933	M6_1285638_PstIMspI_PA	85.13
7934	M6_128845_PstIMspI_PA	85.13
7935	M6_1332108_PstIMspI_PA	85.13
7936	M6_1438949_PstIMspI_PA	85.13
7937	M6_1558565_PstIMspI_PA	85.13
7938	M6_1614888_PstIMspI_PA	85.13
7939	M6_1793900_PstIMspI_PA	85.13
7940	M6_183663_PstIMspI_PA	85.13
7941	M6_2106214_PstIMspI_PA	85.13
7942	M6_2418009_PstIMspI_PA	85.13
7943	M6_2511901_PstIMspI_PA	85.13
7944	M6_374232_PstIMspI_PA	85.13
7945	M6_381863_PstIMspI_PA	85.13
7946	M6_397794_PstIMspI_PA	85.13
7947	M6_456018_PstIMspI_PA	85.13
7948	M6_571268_PstIMspI_PA	85.13
7949	M6_616610_PstIMspI_PA	85.13
7950	M6_765406_PstIMspI_PA	85.13
7951	M6_766020_PstIMspI_PA	85.13
7952	M6_813625_PstIMspI_PA	85.13
7953	M6_910769_PstIMspI_PA	85.13
7954	M6_983970_PstIMspI_PA	85.13
7955	Opata_197230_PstIMspI_PA	85.13
7956	Opata_2288808_PstIMspI_PA	85.13
7957	Opata_2822135_PstIMspI_PA	85.13
7958	Opata_2835520_PstIMspI_PA	85.13
7959	Opata_3191582_PstIMspI_PA	85.13
7960	Opata_3339681_PstIMspI_PA	85.13
7961	Opata_3708747_PstIMspI_PA	85.13
7962	Opata_4126741_PstIMspI_PA	85.13
7963	Opata_724971_PstIMspI_PA	85.13
7964	Opata_2252188_PstIMluI_PA	85.13
7965	M6_1014599_PstIMseI_PA	85.13
7966	Opata_101664_PstIMseI_PA	85.13
7967	Opata_2255532_PstIMseI_PA	85.13
7968	Opata_3531070_PstIMseI_PA	85.13
7969	Opata_1291151_PstIMseI_PA	85.13
7970	M6_2267478_PstIMspI_PA	85.13
7971	M6_3609014_PstIMspI_PA	85.13
7972	M6_465814_PstIMspI_PA	85.13
7973	Opata_2730879_PstIMspI_PA	85.13
7974	Opata_2812085_PstIMspI_PA	85.13
7975	Opata_1191315_PstIMseI_PA	85.13
7976	Opata_33606_PstIMseI_PA	85.13
7977	Opata_36433_PstIMseI_PA	85.13
7978	M6_2495065_PstIMspI_PA	85.13
7979	Opata_3450691_PstIMspI_PA	85.13
7980	Opata_4241385_PstIMspI_PA	85.13
7981	Opata_118447_PstIMseI_PA	85.13
7982	Opata_137568_PstIMseI_PA	85.13
7983	Opata_337342_PstIMseI_PA	85.13
7984	Opata_429179_PstIMseI_PA	85.13
7985	Opata_995978_PstIMseI_PA	85.13
7986	M6_2091152_PstIMspI_PA	85.13
7987	Opata_17839_PstIMspI_PA	85.13
7988	M6_693465_PstIMspI_PA	85.13
7989	Opata_1285354_PstIMluI_PA	85.13
7990	Opata_1725588_PstIMluI_PA	85.13
7991	Opata_2988199_PstIMseI_PA	85.13
7992	Opata_3086296_PstIMseI_PA	85.13
7993	Opata_5683_PstIMseI_PA	85.13
7994	Opata_790953_PstIMseI_PA	85.13
7995	Opata_1301962_PstIMspI_PA	85.13
7996	Opata_1645458_PstIMspI_PA	85.13
7997	Opata_2911809_PstIMspI_PA	85.13
7998	Opata_3005690_PstIMspI_PA	85.13
7999	Opata_3344565_PstIMspI_PA	85.13
8000	Opata_3784237_PstIMspI_PA	85.13
8001	Opata_639020_PstIMspI_PA	85.13
8002	Opata_1115720_PstIMseI_PA	85.13
8003	Opata_3054767_PstIMseI_PA	85.13
8004	Opata_1286169_PstIMspI_PA	85.13
8005	Opata_645048_PstIMluI_PA	85.13
8006	RAC875_c39772_175	85.13
8007	Kukri_c11815_904	85.13
8008	D_contig07145_417	85.13
8009	RAC875_c8452_1646	85.13
8010	RAC875_c47962_259	85.13
8011	RAC875_c45690_614	85.13
8012	RAC875_c10820_536	85.13
8013	Ra_c47493_933	85.13
8014	Ra_c10310_829	85.13
8015	Kukri_c34312_99	85.13
8016	GENE-3232_217	85.13
8017	D_GBF1XID02ILGAO_466	85.13
8018	D_GB5Y7FA01DRTBK_67	85.13
8019	D_F5MV3MU01CAOTE_192	85.13
8020	BobWhite_c23638_138	85.13
8021	D_contig78682_498	85.13
8022	D_contig27358_207	85.13
8023	D_contig17564_236	85.13
8024	Kukri_c9804_462	85.13
8025	IAAV3211	85.13
8026	wsnp_Ex_c2598_4832869	85.13
8027	Kukri_c26795_90	85.13
8028	Kukri_c106982_94	85.13
8029	BS00009699_51	85.13
8030	Kukri_c12295_698	85.13
8031	D_contig04203_490	85.13
8032	BobWhite_c29506_211	85.13
8033	RAC875_c53407_97	85.13
8034	RAC875_c3893_1027	85.13
8035	RAC875_c2212_1752	85.13
8036	GENE-3641_489	85.13
8037	GENE-3641_105	85.13
8038	Excalibur_c90444_235	85.13
8039	Excalibur_c8478_273	85.13
8040	D_GDS7LZN01CYS6N_229	85.13
8041	D_F5MV3MU01BTTA3_76	85.13
8042	BS00066144_51	85.13
8043	RAC875_c58332_1063	85.13
8044	BS00000020_51	85.13
8045	Kukri_c7441_1357	85.13
8046	Excalibur_c41734_82	85.13
8047	Excalibur_c12581_970	85.13
8048	D_contig52263_250	85.13
8049	D_contig36925_485	85.13
8050	D_contig03230_469	85.13
8051	GENE-3572_255	85.13
8052	D_GB5Y7FA01DM80C_223	85.13
8053	RAC875_c39430_181	85.13
8054	Excalibur_c12423_656	85.13
8055	Excalibur_c90444_199	85.13
8056	D_GBB4FNX02HAJIG_61	85.13
8057	BobWhite_c23972_967	85.13
8058	Excalibur_c2546_1109	85.13
8059	1393332	85.16
8060	1699576	85.16
8061	2254717	85.16
8062	Excalibur_c49805_63	85.28
8063	1056910	85.33
8064	1093390	85.33
8065	1142932	85.57
8066	1144222	85.57
8067	1091457	85.87
8068	2250808	85.87
8069	1100594	85.99
8070	1357579	85.99
8071	Xgdm133	86.2
8072	1699457	86.29
8073	1140617	86.45
8074	1395497	86.52
8075	1061536	86.76
8076	1695776	86.76
8077	2295690	86.76
8078	3532978	86.76
8079	1201190	87.29
8080	1025762	87.37
8081	3222437	87.37
8082	3027555	87.47
8083	Xcfd2	87.6
8084	1067726	87.86
8085	1670723	87.95
8086	Excalibur_rep_c115624_180	87.97
8087	BS00022068_51	87.99
8088	RAC875_c7486_1667	87.99
8089	Kukri_c22048_584	87.99
8090	Excalibur_c4656_168	87.99
8091	BS00096756_51	87.99
8092	RAC875_c67549_101	87.99
8093	RAC875_c38832_198	87.99
8094	RAC875_c2420_270	87.99
8095	Kukri_c20078_273	87.99
8096	Kukri_c101160_163	87.99
8097	Excalibur_c30358_1147	87.99
8098	D_GB5Y7FA02JG2TQ_264	87.99
8099	D_GB5Y7FA02FL682_268	87.99
8100	D_GA8KES401AS6DG_122	87.99
8101	D_contig78949_167	87.99
8102	D_contig75375_392	87.99
8103	D_contig36731_1011	87.99
8104	D_contig31524_308	87.99
8105	D_contig25808_409	87.99
8106	D_contig04281_502	87.99
8107	1213671	88.11
8108	1395000	88.11
8109	wsnp_RFL_Contig2996_2877869	88.23
8110	M6_349364_PstIMluI_PA	88.23
8111	Opata_1131231_PstIMluI_PA	88.23
8112	Opata_2295438_PstIMluI_PA	88.23
8113	M6_1051908_PstIMseI_PA	88.23
8114	M6_1276090_PstIMseI_PA	88.23
8115	M6_128954_PstIMseI_PA	88.23
8116	M6_137542_PstIMseI_PA	88.23
8117	M6_1390877_PstIMseI_PA	88.23
8118	M6_2270644_PstIMseI_PA	88.23
8119	M6_310584_PstIMseI_PA	88.23
8120	M6_326795_PstIMseI_PA	88.23
8121	M6_480227_PstIMseI_PA	88.23
8122	M6_49119_PstIMseI_PA	88.23
8123	M6_682459_PstIMseI_PA	88.23
8124	M6_888870_PstIMseI_PA	88.23
8125	M6_900336_PstIMseI_PA	88.23
8126	M6_970734_PstIMseI_PA	88.23
8127	Opata_1026840_PstIMseI_PA	88.23
8128	Opata_1046990_PstIMseI_PA	88.23
8129	Opata_1054138_PstIMseI_PA	88.23
8130	Opata_1209877_PstIMseI_PA	88.23
8131	Opata_1228701_PstIMseI_PA	88.23
8132	Opata_137874_PstIMseI_PA	88.23
8133	Opata_16260_PstIMseI_PA	88.23
8134	Opata_4199132_PstIMseI_PA	88.23
8135	Opata_437260_PstIMseI_PA	88.23
8136	Opata_503215_PstIMseI_PA	88.23
8137	M6_1085107_PstIMspI_PA	88.23
8138	M6_1186141_PstIMspI_PA	88.23
8139	M6_1290274_PstIMspI_PA	88.23
8140	M6_1314022_PstIMspI_PA	88.23
8141	M6_1462755_PstIMspI_PA	88.23
8142	M6_1574872_PstIMspI_PA	88.23
8143	M6_1616948_PstIMspI_PA	88.23
8144	M6_1691068_PstIMspI_PA	88.23
8145	M6_2304007_PstIMspI_PA	88.23
8146	M6_2393820_PstIMspI_PA	88.23
8147	M6_3035343_PstIMspI_PA	88.23
8148	M6_3357062_PstIMspI_PA	88.23
8149	M6_555140_PstIMspI_PA	88.23
8150	M6_561077_PstIMspI_PA	88.23
8151	M6_642071_PstIMspI_PA	88.23
8152	M6_650715_PstIMspI_PA	88.23
8153	M6_869375_PstIMspI_PA	88.23
8154	M6_992716_PstIMspI_PA	88.23
8155	Opata_1030888_PstIMspI_PA	88.23
8156	Opata_2736787_PstIMspI_PA	88.23
8157	Opata_2742626_PstIMspI_PA	88.23
8158	Opata_3194882_PstIMspI_PA	88.23
8159	Opata_3236585_PstIMspI_PA	88.23
8160	Opata_381612_PstIMspI_PA	88.23
8161	Opata_810816_PstIMspI_PA	88.23
8162	Opata_850650_PstIMspI_PA	88.23
8163	Opata_918647_PstIMspI_PA	88.23
8164	Opata_1085485_35_PstIMseI_SNP	88.23
8165	Opata_1085485_79_PstIMseI_SNP	88.23
8166	Opata_11916_56_PstIMseI_SNP	88.23
8167	Opata_119461_81_PstIMseI_SNP	88.23
8168	Opata_148539_37_PstIMseI_SNP	88.23
8169	Opata_148539_53_PstIMseI_SNP	88.23
8170	Opata_148539_70_PstIMseI_SNP	88.23
8171	Opata_17100_27_PstIMseI_SNP	88.23
8172	Opata_189966_30_PstIMseI_SNP	88.23
8173	Opata_189966_4_PstIMseI_SNP	88.23
8174	Opata_189966_53_PstIMseI_SNP	88.23
8175	Opata_21284_42_PstIMseI_SNP	88.23
8176	Opata_213672_42_PstIMseI_SNP	88.23
8177	Opata_213672_57_PstIMseI_SNP	88.23
8178	Opata_2354837_1_PstIMseI_SNP	88.23
8179	Opata_2594366_27_PstIMseI_SNP	88.23
8180	Opata_30368_26_PstIMseI_SNP	88.23
8181	Opata_30368_67_PstIMseI_SNP	88.23
8182	Opata_306497_11_PstIMseI_SNP	88.23
8183	Opata_306497_9_PstIMseI_SNP	88.23
8184	Opata_319922_49_PstIMseI_SNP	88.23
8185	Opata_320915_33_PstIMseI_SNP	88.23
8186	Opata_320915_76_PstIMseI_SNP	88.23
8187	Opata_330654_7_PstIMseI_SNP	88.23
8188	Opata_341584_11_PstIMseI_SNP	88.23
8189	Opata_36771_56_PstIMseI_SNP	88.23
8190	Opata_45730_10_PstIMseI_SNP	88.23
8191	Opata_500144_81_PstIMseI_SNP	88.23
8192	Opata_520616_52_PstIMseI_SNP	88.23
8193	Opata_591791_49_PstIMseI_SNP	88.23
8194	Opata_596920_30_PstIMseI_SNP	88.23
8195	Opata_604616_28_PstIMseI_SNP	88.23
8196	Opata_68167_69_PstIMseI_SNP	88.23
8197	Opata_728658_13_PstIMseI_SNP	88.23
8198	Opata_728658_21_PstIMseI_SNP	88.23
8199	Opata_728658_80_PstIMseI_SNP	88.23
8200	Opata_763116_79_PstIMseI_SNP	88.23
8201	Opata_79188_81_PstIMseI_SNP	88.23
8202	Opata_795953_65_PstIMseI_SNP	88.23
8203	Opata_80122_49_PstIMseI_SNP	88.23
8204	Opata_8539_6_PstIMseI_SNP	88.23
8205	Opata_1090330_33_PstIMspI_SNP	88.23
8206	Opata_1562936_86_PstIMspI_SNP	88.23
8207	Opata_1642002_44_PstIMspI_SNP	88.23
8208	Opata_1686434_12_PstIMspI_SNP	88.23
8209	Opata_1686434_47_PstIMspI_SNP	88.23
8210	Opata_1687419_9_PstIMspI_SNP	88.23
8211	Opata_175613_35_PstIMspI_SNP	88.23
8212	Opata_1793485_25_PstIMspI_SNP	88.23
8213	Opata_1793485_40_PstIMspI_SNP	88.23
8214	Opata_1914177_3_PstIMspI_SNP	88.23
8215	Opata_2004161_26_PstIMspI_SNP	88.23
8216	Opata_2004161_67_PstIMspI_SNP	88.23
8217	Opata_2051594_61_PstIMspI_SNP	88.23
8218	Opata_2051594_72_PstIMspI_SNP	88.23
8219	Opata_2196640_42_PstIMspI_SNP	88.23
8220	Opata_2246826_6_PstIMspI_SNP	88.23
8221	Opata_2682285_60_PstIMspI_SNP	88.23
8222	Opata_2752904_10_PstIMspI_SNP	88.23
8223	Opata_3097887_19_PstIMspI_SNP	88.23
8224	Opata_3097887_57_PstIMspI_SNP	88.23
8225	Opata_3097887_74_PstIMspI_SNP	88.23
8226	Opata_3368638_2_PstIMspI_SNP	88.23
8227	Opata_3368638_33_PstIMspI_SNP	88.23
8228	Opata_3418660_18_PstIMspI_SNP	88.23
8229	Opata_3428683_64_PstIMspI_SNP	88.23
8230	Opata_3439756_11_PstIMspI_SNP	88.23
8231	Opata_3621116_11_PstIMspI_SNP	88.23
8232	Opata_3873007_31_PstIMspI_SNP	88.23
8233	Opata_56670_36_PstIMspI_SNP	88.23
8234	Opata_807962_27_PstIMspI_SNP	88.23
8235	Opata_839274_11_PstIMspI_SNP	88.23
8236	Opata_839274_29_PstIMspI_SNP	88.23
8237	M6_1252508_PstIMluI_PA	88.23
8238	M6_216779_PstIMluI_PA	88.23
8239	M6_231771_PstIMluI_PA	88.23
8240	M6_4906_PstIMluI_PA	88.23
8241	M6_859284_PstIMluI_PA	88.23
8242	M6_1003398_PstIMseI_PA	88.23
8243	M6_1010467_PstIMseI_PA	88.23
8244	M6_105885_PstIMseI_PA	88.23
8245	M6_1092501_PstIMseI_PA	88.23
8246	M6_1109235_PstIMseI_PA	88.23
8247	M6_1169197_PstIMseI_PA	88.23
8248	M6_1245211_PstIMseI_PA	88.23
8249	M6_1262898_PstIMseI_PA	88.23
8250	M6_1289393_PstIMseI_PA	88.23
8251	M6_1356570_PstIMseI_PA	88.23
8252	M6_1388996_PstIMseI_PA	88.23
8253	M6_1461727_PstIMseI_PA	88.23
8254	M6_1514974_PstIMseI_PA	88.23
8255	M6_155354_PstIMseI_PA	88.23
8256	M6_1638064_PstIMseI_PA	88.23
8257	M6_1664992_PstIMseI_PA	88.23
8258	M6_169212_PstIMseI_PA	88.23
8259	M6_1714564_PstIMseI_PA	88.23
8260	M6_180630_PstIMseI_PA	88.23
8261	M6_181066_PstIMseI_PA	88.23
8262	M6_182121_PstIMseI_PA	88.23
8263	M6_1960536_PstIMseI_PA	88.23
8264	M6_207324_PstIMseI_PA	88.23
8265	M6_220985_PstIMseI_PA	88.23
8266	M6_2233409_PstIMseI_PA	88.23
8267	M6_224070_PstIMseI_PA	88.23
8268	M6_230961_PstIMseI_PA	88.23
8269	M6_2327504_PstIMseI_PA	88.23
8270	M6_2640287_PstIMseI_PA	88.23
8271	M6_269331_PstIMseI_PA	88.23
8272	M6_294523_PstIMseI_PA	88.23
8273	M6_3075104_PstIMseI_PA	88.23
8274	M6_310211_PstIMseI_PA	88.23
8275	M6_3353649_PstIMseI_PA	88.23
8276	M6_366066_PstIMseI_PA	88.23
8277	M6_3812158_PstIMseI_PA	88.23
8278	M6_401739_PstIMseI_PA	88.23
8279	M6_404905_PstIMseI_PA	88.23
8280	M6_4071871_PstIMseI_PA	88.23
8281	M6_411531_PstIMseI_PA	88.23
8282	M6_4241478_PstIMseI_PA	88.23
8283	M6_491794_PstIMseI_PA	88.23
8284	M6_499091_PstIMseI_PA	88.23
8285	M6_511987_PstIMseI_PA	88.23
8286	M6_59037_PstIMseI_PA	88.23
8287	M6_662363_PstIMseI_PA	88.23
8288	M6_749106_PstIMseI_PA	88.23
8289	M6_768723_PstIMseI_PA	88.23
8290	M6_82681_PstIMseI_PA	88.23
8291	M6_833475_PstIMseI_PA	88.23
8292	M6_837112_PstIMseI_PA	88.23
8293	M6_953204_PstIMseI_PA	88.23
8294	M6_980727_PstIMseI_PA	88.23
8295	M6_98583_PstIMseI_PA	88.23
8296	Opata_1361083_PstIMseI_PA	88.23
8297	Opata_250839_PstIMseI_PA	88.23
8298	Opata_2814789_PstIMseI_PA	88.23
8299	Opata_3081927_PstIMseI_PA	88.23
8300	Opata_472227_PstIMseI_PA	88.23
8301	M6_1021941_PstIMspI_PA	88.23
8302	M6_1079899_PstIMspI_PA	88.23
8303	M6_1087250_PstIMspI_PA	88.23
8304	M6_1184597_PstIMspI_PA	88.23
8305	M6_1249058_PstIMspI_PA	88.23
8306	M6_1535243_PstIMspI_PA	88.23
8307	M6_1668394_PstIMspI_PA	88.23
8308	M6_185146_PstIMspI_PA	88.23
8309	M6_1872351_PstIMspI_PA	88.23
8310	M6_1904854_PstIMspI_PA	88.23
8311	M6_1968533_PstIMspI_PA	88.23
8312	M6_2058041_PstIMspI_PA	88.23
8313	M6_2183177_PstIMspI_PA	88.23
8314	M6_2222496_PstIMspI_PA	88.23
8315	M6_2309306_PstIMspI_PA	88.23
8316	M6_2648413_PstIMspI_PA	88.23
8317	M6_2779541_PstIMspI_PA	88.23
8318	M6_2858224_PstIMspI_PA	88.23
8319	M6_2870212_PstIMspI_PA	88.23
8320	M6_324755_PstIMspI_PA	88.23
8321	M6_3258258_PstIMspI_PA	88.23
8322	M6_3401263_PstIMspI_PA	88.23
8323	M6_3427864_PstIMspI_PA	88.23
8324	M6_365295_PstIMspI_PA	88.23
8325	M6_370936_PstIMspI_PA	88.23
8326	M6_387400_PstIMspI_PA	88.23
8327	M6_394592_PstIMspI_PA	88.23
8328	M6_441410_PstIMspI_PA	88.23
8329	M6_451271_PstIMspI_PA	88.23
8330	M6_467029_PstIMspI_PA	88.23
8331	M6_487288_PstIMspI_PA	88.23
8332	M6_507614_PstIMspI_PA	88.23
8333	M6_546268_PstIMspI_PA	88.23
8334	M6_566859_PstIMspI_PA	88.23
8335	M6_589747_PstIMspI_PA	88.23
8336	M6_627716_PstIMspI_PA	88.23
8337	M6_650439_PstIMspI_PA	88.23
8338	M6_661282_PstIMspI_PA	88.23
8339	M6_761068_PstIMspI_PA	88.23
8340	M6_77475_PstIMspI_PA	88.23
8341	M6_79093_PstIMspI_PA	88.23
8342	M6_919023_PstIMspI_PA	88.23
8343	M6_950873_PstIMspI_PA	88.23
8344	M6_95248_PstIMspI_PA	88.23
8345	Opata_2101483_PstIMspI_PA	88.23
8346	Opata_2816883_PstIMspI_PA	88.23
8347	Opata_3054918_PstIMspI_PA	88.23
8348	Opata_3198438_PstIMspI_PA	88.23
8349	Opata_3397918_PstIMspI_PA	88.23
8350	Opata_3986308_PstIMspI_PA	88.23
8351	Opata_1248018_68_PstIMseI_SNP	88.23
8352	Opata_1248018_70_PstIMseI_SNP	88.23
8353	Opata_2126715_12_PstIMseI_SNP	88.23
8354	Opata_355396_30_PstIMseI_SNP	88.23
8355	Opata_1637988_77_PstIMspI_SNP	88.23
8356	Opata_1008194_PstIMluI_PA	88.23
8357	Opata_197809_PstIMluI_PA	88.23
8358	Opata_86646_PstIMluI_PA	88.23
8359	M6_1041553_PstIMseI_PA	88.23
8360	M6_702320_PstIMseI_PA	88.23
8361	M6_723777_PstIMseI_PA	88.23
8362	M6_98825_PstIMseI_PA	88.23
8363	Opata_1231090_PstIMseI_PA	88.23
8364	Opata_587942_PstIMseI_PA	88.23
8365	Opata_986598_PstIMseI_PA	88.23
8366	M6_1353534_PstIMspI_PA	88.23
8367	M6_175303_PstIMspI_PA	88.23
8368	M6_1860073_PstIMspI_PA	88.23
8369	M6_2745370_PstIMspI_PA	88.23
8370	M6_2959266_PstIMspI_PA	88.23
8371	M6_202197_PstIMseI_PA	88.23
8372	M6_3964094_PstIMseI_PA	88.23
8373	M6_839160_PstIMseI_PA	88.23
8374	Opata_169995_PstIMseI_PA	88.23
8375	M6_10945_PstIMspI_PA	88.23
8376	M6_1501936_PstIMspI_PA	88.23
8377	M6_2882337_PstIMspI_PA	88.23
8378	M6_3160816_PstIMspI_PA	88.23
8379	M6_688446_PstIMspI_PA	88.23
8380	Opata_1032039_PstIMspI_PA	88.23
8381	Opata_2126644_PstIMspI_PA	88.23
8382	Opata_3348292_PstIMspI_PA	88.23
8383	M6_251324_PstIMseI_PA	88.23
8384	M6_432805_PstIMseI_PA	88.23
8385	M6_503108_PstIMseI_PA	88.23
8386	Opata_289593_PstIMseI_PA	88.23
8387	Opata_876216_PstIMseI_PA	88.23
8388	M6_1181862_PstIMspI_PA	88.23
8389	M6_162778_PstIMspI_PA	88.23
8390	M6_2151702_PstIMspI_PA	88.23
8391	M6_281817_PstIMspI_PA	88.23
8392	M6_3458707_PstIMspI_PA	88.23
8393	Opata_1667432_PstIMspI_PA	88.23
8394	Opata_1703703_PstIMspI_PA	88.23
8395	Opata_709954_PstIMspI_PA	88.23
8396	M6_3886274_PstIMseI_PA	88.23
8397	Opata_1286339_PstIMseI_PA	88.23
8398	M6_2052027_PstIMspI_PA	88.23
8399	M6_2831545_PstIMspI_PA	88.23
8400	Opata_1095587_PstIMspI_PA	88.23
8401	Opata_2518098_PstIMspI_PA	88.23
8402	Opata_275851_PstIMspI_PA	88.23
8403	Opata_1115662_PstIMseI_PA	88.23
8404	Opata_419920_PstIMseI_PA	88.23
8405	Opata_675565_PstIMseI_PA	88.23
8406	Opata_1637582_PstIMspI_PA	88.23
8407	Opata_2163550_PstIMspI_PA	88.23
8408	Opata_2616245_PstIMspI_PA	88.23
8409	Opata_2629525_PstIMspI_PA	88.23
8410	Opata_3569115_PstIMspI_PA	88.23
8411	Opata_3990933_PstIMspI_PA	88.23
8412	Opata_673669_PstIMspI_PA	88.23
8413	Opata_788134_PstIMluI_PA	88.23
8414	M6_70340_PstIMseI_PA	88.23
8415	Opata_1153814_PstIMseI_PA	88.23
8416	Opata_151366_PstIMseI_PA	88.23
8417	Opata_21173_PstIMspI_PA	88.23
8418	Opata_2284692_PstIMspI_PA	88.23
8419	Opata_2364727_PstIMspI_PA	88.23
8420	Opata_293497_PstIMspI_PA	88.23
8421	Opata_3433902_PstIMspI_PA	88.23
8422	Opata_3654087_PstIMspI_PA	88.23
8423	Opata_894368_PstIMspI_PA	88.23
8424	Opata_787348_PstIMspI_PA	88.23
8425	M6_1705356_PstIMspI_PA	88.23
8426	Opata_1479661_PstIMluI_PA	88.23
8427	M6_2017958_PstIMspI_PA	88.23
8428	Kukri_c25121_146	88.23
8429	D_contig15384_170	88.23
8430	1103132	88.25
8431	1669230	88.25
8432	1671045	88.25
8433	TA003759-0324	88.43
8434	1071756	88.44
8435	1091991	88.44
8436	1086134	88.61
8437	1064110	88.66
8438	1670604	88.66
8439	1087007	88.78
8440	1133632	88.78
8441	1088766	88.83
8442	1382168	89.26
8443	1290723	89.3
8444	989960	89.48
8445	990733	89.77
8446	1079860	89.77
8447	1102306	89.77
8448	1137941	89.77
8449	1138294	89.77
8450	1400598	89.77
8451	1058776	89.8
8452	1101265	89.8
8453	1109092	89.8
8454	Xgdm63	90.1
8455	1218894	90.15
8456	Xcdo346	90.4
8457	D1.1_ctg19	90.4
8458	D1.1_ctg8851	90.4
8459	Xcdo346A	90.4
8460	P38/M47-1	90.4
8461	TA005618-0434	90.57
8462	BobWhite_rep_c64018_60	90.57
8463	D_GCE8AKX02GJQ22_146	90.57
8464	Xcfd2b	90.9
8465	Xopaf6-655	90.9
8466	Xwmc206	91
8467	1038335	91.17
8468	RAC875_c1844_988	91.38
8469	XgbxR678	91.9
8470	3027145	91.94
8471	1094656	92.09
8472	Xcfd283	92.3
8473	991465	92.39
8474	1700358	92.98
8475	Xcfd86	93.1
8476	1023753	93.16
8477	2246132	93.16
8478	1287670	93.32
8479	wsnp_RFL_Contig2197_1546176	93.43
8480	wsnp_Ex_c1278_2449191	93.43
8481	M6_117464_PstIMluI_PA	93.43
8482	M6_1761664_PstIMluI_PA	93.43
8483	M6_238330_PstIMluI_PA	93.43
8484	M6_501498_PstIMluI_PA	93.43
8485	M6_57725_PstIMluI_PA	93.43
8486	M6_668079_PstIMluI_PA	93.43
8487	M6_72028_PstIMluI_PA	93.43
8488	M6_770829_PstIMluI_PA	93.43
8489	M6_107725_PstIMseI_PA	93.43
8490	M6_1131825_PstIMseI_PA	93.43
8491	M6_1304519_PstIMseI_PA	93.43
8492	M6_1359106_PstIMseI_PA	93.43
8493	M6_16154_PstIMseI_PA	93.43
8494	M6_162263_PstIMseI_PA	93.43
8495	M6_169906_PstIMseI_PA	93.43
8496	M6_17533_PstIMseI_PA	93.43
8497	M6_1773927_PstIMseI_PA	93.43
8498	M6_224237_PstIMseI_PA	93.43
8499	M6_249993_PstIMseI_PA	93.43
8500	M6_264849_PstIMseI_PA	93.43
8501	M6_274049_PstIMseI_PA	93.43
8502	M6_284380_PstIMseI_PA	93.43
8503	M6_292014_PstIMseI_PA	93.43
8504	M6_307497_PstIMseI_PA	93.43
8505	M6_3170280_PstIMseI_PA	93.43
8506	M6_3201900_PstIMseI_PA	93.43
8507	M6_3565001_PstIMseI_PA	93.43
8508	M6_365031_PstIMseI_PA	93.43
8509	M6_385671_PstIMseI_PA	93.43
8510	M6_387114_PstIMseI_PA	93.43
8511	M6_405414_PstIMseI_PA	93.43
8512	M6_405710_PstIMseI_PA	93.43
8513	M6_4283516_PstIMseI_PA	93.43
8514	M6_441185_PstIMseI_PA	93.43
8515	M6_468978_PstIMseI_PA	93.43
8516	M6_49460_PstIMseI_PA	93.43
8517	M6_497209_PstIMseI_PA	93.43
8518	M6_563872_PstIMseI_PA	93.43
8519	M6_660986_PstIMseI_PA	93.43
8520	M6_68358_PstIMseI_PA	93.43
8521	M6_727685_PstIMseI_PA	93.43
8522	M6_890945_PstIMseI_PA	93.43
8523	M6_913809_PstIMseI_PA	93.43
8524	M6_973843_PstIMseI_PA	93.43
8525	Opata_1112746_PstIMseI_PA	93.43
8526	Opata_1137707_PstIMseI_PA	93.43
8527	Opata_127771_PstIMseI_PA	93.43
8528	Opata_1720201_PstIMseI_PA	93.43
8529	Opata_194546_PstIMseI_PA	93.43
8530	Opata_1962542_PstIMseI_PA	93.43
8531	Opata_240645_PstIMseI_PA	93.43
8532	Opata_259206_PstIMseI_PA	93.43
8533	Opata_282656_PstIMseI_PA	93.43
8534	Opata_283530_PstIMseI_PA	93.43
8535	Opata_2973900_PstIMseI_PA	93.43
8536	Opata_3092877_PstIMseI_PA	93.43
8537	Opata_347600_PstIMseI_PA	93.43
8538	Opata_463519_PstIMseI_PA	93.43
8539	Opata_715215_PstIMseI_PA	93.43
8540	Opata_86550_PstIMseI_PA	93.43
8541	M6_1028454_PstIMspI_PA	93.43
8542	M6_1078450_PstIMspI_PA	93.43
8543	M6_1171448_PstIMspI_PA	93.43
8544	M6_1358453_PstIMspI_PA	93.43
8545	M6_138831_PstIMspI_PA	93.43
8546	M6_1395067_PstIMspI_PA	93.43
8547	M6_1566485_PstIMspI_PA	93.43
8548	M6_1568646_PstIMspI_PA	93.43
8549	M6_1606642_PstIMspI_PA	93.43
8550	M6_1660792_PstIMspI_PA	93.43
8551	M6_174221_PstIMspI_PA	93.43
8552	M6_1746820_PstIMspI_PA	93.43
8553	M6_176752_PstIMspI_PA	93.43
8554	M6_17699_PstIMspI_PA	93.43
8555	M6_1907046_PstIMspI_PA	93.43
8556	M6_1972159_PstIMspI_PA	93.43
8557	M6_2077995_PstIMspI_PA	93.43
8558	M6_217842_PstIMspI_PA	93.43
8559	M6_2187652_PstIMspI_PA	93.43
8560	M6_220246_PstIMspI_PA	93.43
8561	M6_2216042_PstIMspI_PA	93.43
8562	M6_2247281_PstIMspI_PA	93.43
8563	M6_2273079_PstIMspI_PA	93.43
8564	M6_2353490_PstIMspI_PA	93.43
8565	M6_2357573_PstIMspI_PA	93.43
8566	M6_2468807_PstIMspI_PA	93.43
8567	M6_253147_PstIMspI_PA	93.43
8568	M6_2663864_PstIMspI_PA	93.43
8569	M6_2794396_PstIMspI_PA	93.43
8570	M6_2831457_PstIMspI_PA	93.43
8571	M6_2873527_PstIMspI_PA	93.43
8572	M6_3001605_PstIMspI_PA	93.43
8573	M6_3037219_PstIMspI_PA	93.43
8574	M6_30642_PstIMspI_PA	93.43
8575	M6_309788_PstIMspI_PA	93.43
8576	M6_342459_PstIMspI_PA	93.43
8577	M6_348968_PstIMspI_PA	93.43
8578	M6_3542710_PstIMspI_PA	93.43
8579	M6_388695_PstIMspI_PA	93.43
8580	M6_391730_PstIMspI_PA	93.43
8581	M6_44124_PstIMspI_PA	93.43
8582	M6_467853_PstIMspI_PA	93.43
8583	M6_510331_PstIMspI_PA	93.43
8584	M6_522062_PstIMspI_PA	93.43
8585	M6_558344_PstIMspI_PA	93.43
8586	M6_588164_PstIMspI_PA	93.43
8587	M6_599222_PstIMspI_PA	93.43
8588	M6_608783_PstIMspI_PA	93.43
8589	M6_658971_PstIMspI_PA	93.43
8590	M6_672914_PstIMspI_PA	93.43
8591	M6_693196_PstIMspI_PA	93.43
8592	M6_705679_PstIMspI_PA	93.43
8593	M6_723717_PstIMspI_PA	93.43
8594	M6_812592_PstIMspI_PA	93.43
8595	M6_815667_PstIMspI_PA	93.43
8596	M6_827914_PstIMspI_PA	93.43
8597	M6_892739_PstIMspI_PA	93.43
8598	Opata_1141152_PstIMspI_PA	93.43
8599	Opata_136024_PstIMspI_PA	93.43
8600	Opata_1509707_PstIMspI_PA	93.43
8601	Opata_177278_PstIMspI_PA	93.43
8602	Opata_1804426_PstIMspI_PA	93.43
8603	Opata_1972048_PstIMspI_PA	93.43
8604	Opata_2169558_PstIMspI_PA	93.43
8605	Opata_235164_PstIMspI_PA	93.43
8606	Opata_2713759_PstIMspI_PA	93.43
8607	Opata_2729423_PstIMspI_PA	93.43
8608	Opata_3334919_PstIMspI_PA	93.43
8609	Opata_3526794_PstIMspI_PA	93.43
8610	Opata_4085614_PstIMspI_PA	93.43
8611	Opata_4157425_PstIMspI_PA	93.43
8612	Opata_4197786_PstIMspI_PA	93.43
8613	Opata_662743_PstIMspI_PA	93.43
8614	Opata_830429_PstIMspI_PA	93.43
8615	Opata_9473_PstIMspI_PA	93.43
8616	Opata_195295_16_PstIMluI_SNP	93.43
8617	Opata_195295_57_PstIMluI_SNP	93.43
8618	Opata_46261_4_PstIMluI_SNP	93.43
8619	Opata_90545_69_PstIMluI_SNP	93.43
8620	Opata_90545_84_PstIMluI_SNP	93.43
8621	M6_2111234_19_PstIMseI_SNP	93.43
8622	M6_2111234_40_PstIMseI_SNP	93.43
8623	Opata_100161_9_PstIMseI_SNP	93.43
8624	Opata_1057140_39_PstIMseI_SNP	93.43
8625	Opata_1111775_26_PstIMseI_SNP	93.43
8626	Opata_12417_69_PstIMseI_SNP	93.43
8627	Opata_12885_25_PstIMseI_SNP	93.43
8628	Opata_1306922_36_PstIMseI_SNP	93.43
8629	Opata_1306922_54_PstIMseI_SNP	93.43
8630	Opata_1409151_10_PstIMseI_SNP	93.43
8631	Opata_1482009_10_PstIMseI_SNP	93.43
8632	Opata_1482009_28_PstIMseI_SNP	93.43
8633	Opata_1482009_41_PstIMseI_SNP	93.43
8634	Opata_163823_5_PstIMseI_SNP	93.43
8635	Opata_177424_46_PstIMseI_SNP	93.43
8636	Opata_177424_72_PstIMseI_SNP	93.43
8637	Opata_18802_82_PstIMseI_SNP	93.43
8638	Opata_210453_33_PstIMseI_SNP	93.43
8639	Opata_210453_36_PstIMseI_SNP	93.43
8640	Opata_210453_59_PstIMseI_SNP	93.43
8641	Opata_2320590_28_PstIMseI_SNP	93.43
8642	Opata_2320590_76_PstIMseI_SNP	93.43
8643	Opata_2360181_68_PstIMseI_SNP	93.43
8644	Opata_247517_22_PstIMseI_SNP	93.43
8645	Opata_255354_9_PstIMseI_SNP	93.43
8646	Opata_265501_83_PstIMseI_SNP	93.43
8647	Opata_2760912_10_PstIMseI_SNP	93.43
8648	Opata_284500_73_PstIMseI_SNP	93.43
8649	Opata_287743_75_PstIMseI_SNP	93.43
8650	Opata_3457823_27_PstIMseI_SNP	93.43
8651	Opata_370106_50_PstIMseI_SNP	93.43
8652	Opata_38205_48_PstIMseI_SNP	93.43
8653	Opata_425497_75_PstIMseI_SNP	93.43
8654	Opata_454835_73_PstIMseI_SNP	93.43
8655	Opata_454835_76_PstIMseI_SNP	93.43
8656	Opata_522311_62_PstIMseI_SNP	93.43
8657	Opata_551664_18_PstIMseI_SNP	93.43
8658	Opata_55389_73_PstIMseI_SNP	93.43
8659	Opata_564645_66_PstIMseI_SNP	93.43
8660	Opata_583511_72_PstIMseI_SNP	93.43
8661	Opata_722810_35_PstIMseI_SNP	93.43
8662	Opata_806611_66_PstIMseI_SNP	93.43
8663	Opata_807324_78_PstIMseI_SNP	93.43
8664	Opata_83463_56_PstIMseI_SNP	93.43
8665	Opata_845829_15_PstIMseI_SNP	93.43
8666	Opata_867151_47_PstIMseI_SNP	93.43
8667	Opata_10007_12_PstIMspI_SNP	93.43
8668	Opata_10007_38_PstIMspI_SNP	93.43
8669	Opata_1015391_20_PstIMspI_SNP	93.43
8670	Opata_1015391_21_PstIMspI_SNP	93.43
8671	Opata_1070559_50_PstIMspI_SNP	93.43
8672	Opata_1564178_25_PstIMspI_SNP	93.43
8673	Opata_1564178_72_PstIMspI_SNP	93.43
8674	Opata_1580682_39_PstIMspI_SNP	93.43
8675	Opata_1580682_45_PstIMspI_SNP	93.43
8676	Opata_1623770_48_PstIMspI_SNP	93.43
8677	Opata_1681063_9_PstIMspI_SNP	93.43
8678	Opata_1702462_4_PstIMspI_SNP	93.43
8679	Opata_1887167_85_PstIMspI_SNP	93.43
8680	Opata_192069_19_PstIMspI_SNP	93.43
8681	Opata_2013657_33_PstIMspI_SNP	93.43
8682	Opata_2013657_36_PstIMspI_SNP	93.43
8683	Opata_2013657_59_PstIMspI_SNP	93.43
8684	Opata_2049702_28_PstIMspI_SNP	93.43
8685	Opata_2108753_56_PstIMspI_SNP	93.43
8686	Opata_2151707_65_PstIMspI_SNP	93.43
8687	Opata_2190715_30_PstIMspI_SNP	93.43
8688	Opata_2190715_78_PstIMspI_SNP	93.43
8689	Opata_2230809_61_PstIMspI_SNP	93.43
8690	Opata_2260637_77_PstIMspI_SNP	93.43
8691	Opata_2443924_35_PstIMspI_SNP	93.43
8692	Opata_2643446_69_PstIMspI_SNP	93.43
8693	Opata_2698444_7_PstIMspI_SNP	93.43
8694	Opata_2729687_12_PstIMspI_SNP	93.43
8695	Opata_2729687_38_PstIMspI_SNP	93.43
8696	Opata_2756448_40_PstIMspI_SNP	93.43
8697	Opata_281099_24_PstIMspI_SNP	93.43
8698	Opata_281099_35_PstIMspI_SNP	93.43
8699	Opata_281099_7_PstIMspI_SNP	93.43
8700	Opata_2921144_19_PstIMspI_SNP	93.43
8701	Opata_2921144_20_PstIMspI_SNP	93.43
8702	Opata_2939546_77_PstIMspI_SNP	93.43
8703	Opata_2939546_84_PstIMspI_SNP	93.43
8704	Opata_3184722_18_PstIMspI_SNP	93.43
8705	Opata_3418545_20_PstIMspI_SNP	93.43
8706	Opata_3424410_65_PstIMspI_SNP	93.43
8707	Opata_3424410_6_PstIMspI_SNP	93.43
8708	Opata_3439653_39_PstIMspI_SNP	93.43
8709	Opata_3439653_43_PstIMspI_SNP	93.43
8710	Opata_3582887_14_PstIMspI_SNP	93.43
8711	Opata_3582887_33_PstIMspI_SNP	93.43
8712	Opata_3582887_70_PstIMspI_SNP	93.43
8713	Opata_3585855_3_PstIMspI_SNP	93.43
8714	Opata_3585855_73_PstIMspI_SNP	93.43
8715	Opata_360008_29_PstIMspI_SNP	93.43
8716	Opata_360008_9_PstIMspI_SNP	93.43
8717	Opata_3604505_70_PstIMspI_SNP	93.43
8718	Opata_3621429_14_PstIMspI_SNP	93.43
8719	Opata_3656271_8_PstIMspI_SNP	93.43
8720	Opata_3750723_45_PstIMspI_SNP	93.43
8721	Opata_3750723_82_PstIMspI_SNP	93.43
8722	Opata_3750723_84_PstIMspI_SNP	93.43
8723	Opata_3787412_47_PstIMspI_SNP	93.43
8724	Opata_4077064_38_PstIMspI_SNP	93.43
8725	Opata_4256858_35_PstIMspI_SNP	93.43
8726	Opata_464895_30_PstIMspI_SNP	93.43
8727	Opata_609430_1_PstIMspI_SNP	93.43
8728	Opata_69143_30_PstIMspI_SNP	93.43
8729	Opata_82538_31_PstIMspI_SNP	93.43
8730	Opata_82538_8_PstIMspI_SNP	93.43
8731	Opata_856569_49_PstIMspI_SNP	93.43
8732	M6_1428670_PstIMseI_PA	93.43
8733	M6_562114_PstIMseI_PA	93.43
8734	M6_60548_PstIMseI_PA	93.43
8735	M6_68062_PstIMseI_PA	93.43
8736	Opata_264452_PstIMseI_PA	93.43
8737	Opata_336375_PstIMseI_PA	93.43
8738	M6_1023439_PstIMspI_PA	93.43
8739	M6_1229018_PstIMspI_PA	93.43
8740	M6_1323766_PstIMspI_PA	93.43
8741	M6_1345266_PstIMspI_PA	93.43
8742	M6_1406779_PstIMspI_PA	93.43
8743	M6_1636262_PstIMspI_PA	93.43
8744	M6_2020971_PstIMspI_PA	93.43
8745	M6_2141583_PstIMspI_PA	93.43
8746	M6_2192659_PstIMspI_PA	93.43
8747	M6_2505833_PstIMspI_PA	93.43
8748	M6_2754381_PstIMspI_PA	93.43
8749	M6_312070_PstIMspI_PA	93.43
8750	M6_3176276_PstIMspI_PA	93.43
8751	M6_368608_PstIMspI_PA	93.43
8752	M6_419094_PstIMspI_PA	93.43
8753	M6_468744_PstIMspI_PA	93.43
8754	M6_502263_PstIMspI_PA	93.43
8755	M6_516672_PstIMspI_PA	93.43
8756	M6_633158_PstIMspI_PA	93.43
8757	M6_653471_PstIMspI_PA	93.43
8758	M6_654736_PstIMspI_PA	93.43
8759	M6_880859_PstIMspI_PA	93.43
8760	Opata_3282671_PstIMspI_PA	93.43
8761	M6_1023670_PstIMseI_PA	93.43
8762	M6_1313762_PstIMseI_PA	93.43
8763	M6_200073_PstIMseI_PA	93.43
8764	M6_201314_PstIMseI_PA	93.43
8765	M6_2943128_PstIMseI_PA	93.43
8766	M6_472421_PstIMseI_PA	93.43
8767	M6_523155_PstIMseI_PA	93.43
8768	M6_575207_PstIMseI_PA	93.43
8769	M6_61960_PstIMseI_PA	93.43
8770	M6_640677_PstIMseI_PA	93.43
8771	M6_64143_PstIMseI_PA	93.43
8772	M6_644434_PstIMseI_PA	93.43
8773	Opata_1190435_PstIMseI_PA	93.43
8774	M6_1015902_PstIMspI_PA	93.43
8775	M6_109059_PstIMspI_PA	93.43
8776	M6_1107848_PstIMspI_PA	93.43
8777	M6_1232361_PstIMspI_PA	93.43
8778	M6_1388667_PstIMspI_PA	93.43
8779	M6_1525027_PstIMspI_PA	93.43
8780	M6_1649464_PstIMspI_PA	93.43
8781	M6_1765289_PstIMspI_PA	93.43
8782	M6_1785151_PstIMspI_PA	93.43
8783	M6_1944698_PstIMspI_PA	93.43
8784	M6_2095999_PstIMspI_PA	93.43
8785	M6_2191822_PstIMspI_PA	93.43
8786	M6_2201032_PstIMspI_PA	93.43
8787	Opata_1015884_PstIMspI_PA	93.43
8788	Opata_1348445_PstIMspI_PA	93.43
8789	Opata_1467233_PstIMspI_PA	93.43
8790	Opata_1980284_PstIMspI_PA	93.43
8791	Opata_2023998_PstIMspI_PA	93.43
8792	Opata_241109_PstIMspI_PA	93.43
8793	Opata_3338831_PstIMspI_PA	93.43
8794	Opata_3490599_PstIMspI_PA	93.43
8795	Opata_3254745_62_PstIMseI_SNP	93.43
8796	Opata_1268678_64_PstIMspI_SNP	93.43
8797	M6_1600871_PstIMluI_PA	93.43
8798	M6_547280_PstIMluI_PA	93.43
8799	M6_777423_PstIMluI_PA	93.43
8800	Opata_2158780_PstIMluI_PA	93.43
8801	Opata_576097_PstIMluI_PA	93.43
8802	M6_1092736_PstIMseI_PA	93.43
8803	M6_1251630_PstIMseI_PA	93.43
8804	M6_158521_PstIMseI_PA	93.43
8805	M6_186155_PstIMseI_PA	93.43
8806	M6_193680_PstIMseI_PA	93.43
8807	M6_2143739_PstIMseI_PA	93.43
8808	M6_2739549_PstIMseI_PA	93.43
8809	M6_371548_PstIMseI_PA	93.43
8810	M6_500844_PstIMseI_PA	93.43
8811	M6_542761_PstIMseI_PA	93.43
8812	M6_544635_PstIMseI_PA	93.43
8813	M6_657281_PstIMseI_PA	93.43
8814	M6_697406_PstIMseI_PA	93.43
8815	M6_773160_PstIMseI_PA	93.43
8816	M6_977115_PstIMseI_PA	93.43
8817	Opata_115134_PstIMseI_PA	93.43
8818	Opata_1263978_PstIMseI_PA	93.43
8819	Opata_18959_PstIMseI_PA	93.43
8820	Opata_257367_PstIMseI_PA	93.43
8821	Opata_2920673_PstIMseI_PA	93.43
8822	Opata_295359_PstIMseI_PA	93.43
8823	M6_121569_PstIMspI_PA	93.43
8824	M6_1313420_PstIMspI_PA	93.43
8825	M6_157454_PstIMspI_PA	93.43
8826	M6_186157_PstIMspI_PA	93.43
8827	M6_193659_PstIMspI_PA	93.43
8828	M6_202100_PstIMspI_PA	93.43
8829	M6_20641_PstIMspI_PA	93.43
8830	M6_243489_PstIMspI_PA	93.43
8831	M6_2471707_PstIMspI_PA	93.43
8832	M6_2566081_PstIMspI_PA	93.43
8833	M6_2907621_PstIMspI_PA	93.43
8834	M6_2992610_PstIMspI_PA	93.43
8835	M6_307545_PstIMspI_PA	93.43
8836	M6_3325935_PstIMspI_PA	93.43
8837	M6_332920_PstIMspI_PA	93.43
8838	M6_48912_PstIMspI_PA	93.43
8839	M6_533596_PstIMspI_PA	93.43
8840	M6_93592_PstIMspI_PA	93.43
8841	Opata_1325329_PstIMspI_PA	93.43
8842	Opata_1468231_PstIMspI_PA	93.43
8843	Opata_2046176_PstIMspI_PA	93.43
8844	Opata_2524647_PstIMspI_PA	93.43
8845	Opata_2681394_PstIMspI_PA	93.43
8846	Opata_2696412_PstIMspI_PA	93.43
8847	Opata_2743568_PstIMspI_PA	93.43
8848	Opata_2830579_PstIMspI_PA	93.43
8849	Opata_3518686_PstIMspI_PA	93.43
8850	Opata_4223523_PstIMspI_PA	93.43
8851	Opata_511827_PstIMspI_PA	93.43
8852	Opata_519097_PstIMspI_PA	93.43
8853	Opata_758449_PstIMspI_PA	93.43
8854	M6_2613172_PstIMluI_PA	93.43
8855	M6_1129146_PstIMseI_PA	93.43
8856	M6_113860_PstIMseI_PA	93.43
8857	M6_1229807_PstIMseI_PA	93.43
8858	M6_123667_PstIMseI_PA	93.43
8859	M6_1260520_PstIMseI_PA	93.43
8860	M6_1307771_PstIMseI_PA	93.43
8861	M6_1682832_PstIMseI_PA	93.43
8862	M6_2178285_PstIMseI_PA	93.43
8863	M6_2205332_PstIMseI_PA	93.43
8864	M6_2227060_PstIMseI_PA	93.43
8865	M6_372758_PstIMseI_PA	93.43
8866	M6_550290_PstIMseI_PA	93.43
8867	M6_66084_PstIMseI_PA	93.43
8868	M6_968308_PstIMseI_PA	93.43
8869	Opata_1384094_PstIMseI_PA	93.43
8870	Opata_258781_PstIMseI_PA	93.43
8871	Opata_916120_PstIMseI_PA	93.43
8872	M6_1240574_PstIMspI_PA	93.43
8873	M6_1414810_PstIMspI_PA	93.43
8874	M6_1503205_PstIMspI_PA	93.43
8875	M6_200226_PstIMspI_PA	93.43
8876	M6_3165761_PstIMspI_PA	93.43
8877	M6_322693_PstIMspI_PA	93.43
8878	M6_364394_PstIMspI_PA	93.43
8879	M6_469699_PstIMspI_PA	93.43
8880	M6_483766_PstIMspI_PA	93.43
8881	M6_625993_PstIMspI_PA	93.43
8882	M6_683916_PstIMspI_PA	93.43
8883	M6_825167_PstIMspI_PA	93.43
8884	Opata_3001208_PstIMspI_PA	93.43
8885	Opata_4013493_PstIMspI_PA	93.43
8886	M6_128324_PstIMseI_PA	93.43
8887	M6_1365011_PstIMseI_PA	93.43
8888	M6_152241_PstIMseI_PA	93.43
8889	M6_3466785_PstIMseI_PA	93.43
8890	M6_419533_PstIMseI_PA	93.43
8891	Opata_1792720_PstIMseI_PA	93.43
8892	Opata_1726871_PstIMspI_PA	93.43
8893	Opata_2304956_PstIMspI_PA	93.43
8894	Opata_628446_PstIMspI_PA	93.43
8895	M6_2122596_PstIMluI_PA	93.43
8896	M6_1011148_PstIMseI_PA	93.43
8897	M6_151942_PstIMseI_PA	93.43
8898	M6_169758_PstIMseI_PA	93.43
8899	M6_1848864_PstIMseI_PA	93.43
8900	M6_2835859_PstIMseI_PA	93.43
8901	M6_3459326_PstIMseI_PA	93.43
8902	M6_459142_PstIMseI_PA	93.43
8903	M6_61330_PstIMseI_PA	93.43
8904	M6_630655_PstIMseI_PA	93.43
8905	M6_872002_PstIMseI_PA	93.43
8906	Opata_1823097_PstIMseI_PA	93.43
8907	Opata_275653_PstIMseI_PA	93.43
8908	Opata_2820643_PstIMseI_PA	93.43
8909	Opata_339037_PstIMseI_PA	93.43
8910	Opata_837092_PstIMseI_PA	93.43
8911	M6_1141204_PstIMspI_PA	93.43
8912	M6_1229077_PstIMspI_PA	93.43
8913	M6_1685484_PstIMspI_PA	93.43
8914	M6_1737139_PstIMspI_PA	93.43
8915	M6_1923055_PstIMspI_PA	93.43
8916	M6_1970966_PstIMspI_PA	93.43
8917	M6_2072125_PstIMspI_PA	93.43
8918	M6_2146342_PstIMspI_PA	93.43
8919	M6_2976229_PstIMspI_PA	93.43
8920	M6_3556558_PstIMspI_PA	93.43
8921	M6_957146_PstIMspI_PA	93.43
8922	Opata_1202300_PstIMspI_PA	93.43
8923	Opata_1668014_PstIMspI_PA	93.43
8924	Opata_1904826_PstIMspI_PA	93.43
8925	Opata_2003226_PstIMspI_PA	93.43
8926	Opata_2865994_PstIMspI_PA	93.43
8927	Opata_3157109_PstIMspI_PA	93.43
8928	Opata_355653_PstIMspI_PA	93.43
8929	Opata_526837_PstIMspI_PA	93.43
8930	Opata_603563_PstIMspI_PA	93.43
8931	Opata_650212_PstIMspI_PA	93.43
8932	M6_1412944_PstIMluI_PA	93.43
8933	M6_2363458_PstIMluI_PA	93.43
8934	M6_3941383_PstIMseI_PA	93.43
8935	Opata_1197423_PstIMseI_PA	93.43
8936	Opata_1241535_PstIMseI_PA	93.43
8937	Opata_534027_PstIMseI_PA	93.43
8938	Opata_69676_PstIMseI_PA	93.43
8939	M6_945487_PstIMspI_PA	93.43
8940	Opata_1796456_PstIMspI_PA	93.43
8941	Opata_191018_PstIMspI_PA	93.43
8942	Opata_1942230_PstIMspI_PA	93.43
8943	Opata_4114858_PstIMspI_PA	93.43
8944	Opata_235709_PstIMseI_PA	93.43
8945	M6_3356520_PstIMspI_PA	93.43
8946	Opata_267952_PstIMspI_PA	93.43
8947	Opata_658333_PstIMspI_PA	93.43
8948	M6_236662_PstIMseI_PA	93.43
8949	M6_562946_PstIMseI_PA	93.43
8950	M6_74079_PstIMseI_PA	93.43
8951	M6_855474_PstIMseI_PA	93.43
8952	M6_2453689_PstIMspI_PA	93.43
8953	Opata_832731_PstIMspI_PA	93.43
8954	D_contig08129_415	93.43
8955	Excalibur_rep_c73156_287	93.43
8956	D_GBF1XID02HALMS_303	93.43
8957	D_contig36685_155	93.43
8958	RAC875_rep_c116931_126	93.43
8959	Excalibur_c50676_216	93.43
8960	2322586	93.95
8961	1260431	93.99
8962	1670297	94.1
8963	1670863	94.1
8964	GWM174	94.63
8965	1091294	94.63
8966	Xfbb213	94.9
8967	Xfbb100	94.9
8968	1234661	94.95
8969	BS00021911_51	95.02
8970	Xwmc640	95.2
8971	1160499	95.27
8972	984836	95.5
8973	1088927	95.5
8974	1103431	95.5
8975	2255356	95.6
8976	Xgpw343	95.7
8977	Xgwm99.2	95.9
8978	P38/M47-3	95.9
8979	Xbarc110	96.7
8980	Xcfd86a	96.7
8981	D_GDS7LZN02GGYM8_194	96.8
8982	D_contig23411_244	96.8
8983	RAC875_rep_c89232_448	96.89
8984	BobWhite_c23224_196	96.89
8985	1162920	97.37
8986	3961411	98.48
8987	4540060	98.48
8988	1036323	98.48
8989	1243224	98.48
8990	1673851	98.48
8991	GDM153	98.48
8992	1052682	98.48
8993	1100799	98.48
8994	1100872	98.48
8995	1123803	98.48
8996	1126619	98.48
8997	1368846	98.48
8998	1375487	98.48
8999	1375812	98.48
9000	1406738	98.48
9001	1670072	98.48
9002	1670625	98.48
9003	1697481	98.48
9004	1103789	98.48
9005	2259640	98.48
9006	1120985	98.48
9007	977642	98.48
9008	wPt-5505	98.73
9009	976935	98.73
9010	1107040	98.73
9011	1112220	98.73
9012	1257953	98.73
9013	1670269	98.73
9014	wPt-1400	98.73
9015	Opata_1148227_PstIMluI_PA	98.73
9016	Opata_1557087_PstIMluI_PA	98.73
9017	Opata_2686288_PstIMluI_PA	98.73
9018	Opata_2703032_PstIMluI_PA	98.73
9019	Opata_668279_PstIMluI_PA	98.73
9020	M6_20241_PstIMseI_PA	98.73
9021	M6_3615307_PstIMseI_PA	98.73
9022	M6_467586_PstIMseI_PA	98.73
9023	Opata_1020649_PstIMseI_PA	98.73
9024	Opata_103354_PstIMseI_PA	98.73
9025	Opata_1201690_PstIMseI_PA	98.73
9026	Opata_122961_PstIMseI_PA	98.73
9027	Opata_176406_PstIMseI_PA	98.73
9028	Opata_2169648_PstIMseI_PA	98.73
9029	Opata_2555085_PstIMseI_PA	98.73
9030	Opata_285365_PstIMseI_PA	98.73
9031	Opata_293736_PstIMseI_PA	98.73
9032	Opata_316233_PstIMseI_PA	98.73
9033	Opata_336497_PstIMseI_PA	98.73
9034	Opata_566799_PstIMseI_PA	98.73
9035	Opata_681290_PstIMseI_PA	98.73
9036	Opata_863763_PstIMseI_PA	98.73
9037	Opata_966961_PstIMseI_PA	98.73
9038	M6_1978222_PstIMspI_PA	98.73
9039	M6_2229545_PstIMspI_PA	98.73
9040	M6_2377223_PstIMspI_PA	98.73
9041	M6_2604796_PstIMspI_PA	98.73
9042	M6_2654038_PstIMspI_PA	98.73
9043	M6_3012852_PstIMspI_PA	98.73
9044	M6_758444_PstIMspI_PA	98.73
9045	M6_872557_PstIMspI_PA	98.73
9046	Opata_123786_PstIMspI_PA	98.73
9047	Opata_1319600_PstIMspI_PA	98.73
9048	Opata_1366145_PstIMspI_PA	98.73
9049	Opata_1526986_PstIMspI_PA	98.73
9050	Opata_1631724_PstIMspI_PA	98.73
9051	Opata_1783675_PstIMspI_PA	98.73
9052	Opata_181050_PstIMspI_PA	98.73
9053	Opata_1831963_PstIMspI_PA	98.73
9054	Opata_196911_PstIMspI_PA	98.73
9055	Opata_201202_PstIMspI_PA	98.73
9056	Opata_2139252_PstIMspI_PA	98.73
9057	Opata_249530_PstIMspI_PA	98.73
9058	Opata_2551861_PstIMspI_PA	98.73
9059	Opata_2588028_PstIMspI_PA	98.73
9060	Opata_3224532_PstIMspI_PA	98.73
9061	Opata_3390012_PstIMspI_PA	98.73
9062	Opata_3611982_PstIMspI_PA	98.73
9063	Opata_366308_PstIMspI_PA	98.73
9064	Opata_3747240_PstIMspI_PA	98.73
9065	Opata_378586_PstIMspI_PA	98.73
9066	Opata_3793483_PstIMspI_PA	98.73
9067	Opata_46834_PstIMspI_PA	98.73
9068	Opata_550498_PstIMspI_PA	98.73
9069	Opata_572378_PstIMspI_PA	98.73
9070	Opata_331654_57_PstIMluI_SNP	98.73
9071	Opata_136547_6_PstIMseI_SNP	98.73
9072	Opata_8409_5_PstIMseI_SNP	98.73
9073	Opata_1771690_27_PstIMspI_SNP	98.73
9074	Opata_3800487_84_PstIMspI_SNP	98.73
9075	Opata_1615109_PstIMspI_PA	98.73
9076	Opata_1864254_PstIMspI_PA	98.73
9077	Opata_1966631_PstIMluI_PA	98.73
9078	Opata_704438_PstIMluI_PA	98.73
9079	Opata_241816_PstIMseI_PA	98.73
9080	Opata_2655178_PstIMseI_PA	98.73
9081	Opata_4480253_PstIMseI_PA	98.73
9082	Opata_5978_PstIMseI_PA	98.73
9083	Opata_810177_PstIMseI_PA	98.73
9084	M6_2337450_PstIMspI_PA	98.73
9085	M6_2679867_PstIMspI_PA	98.73
9086	M6_330450_PstIMspI_PA	98.73
9087	Opata_1180966_PstIMspI_PA	98.73
9088	Opata_2263178_PstIMspI_PA	98.73
9089	Opata_2673758_PstIMspI_PA	98.73
9090	Opata_2814517_PstIMspI_PA	98.73
9091	M6_485117_PstIMluI_PA	98.73
9092	Opata_1770151_PstIMluI_PA	98.73
9093	Opata_2340755_PstIMluI_PA	98.73
9094	Opata_2407352_PstIMluI_PA	98.73
9095	Opata_2648847_PstIMluI_PA	98.73
9096	M6_1527734_PstIMseI_PA	98.73
9097	M6_168840_PstIMseI_PA	98.73
9098	M6_3739575_PstIMseI_PA	98.73
9099	M6_57337_PstIMseI_PA	98.73
9100	M6_72166_PstIMseI_PA	98.73
9101	M6_834522_PstIMseI_PA	98.73
9102	M6_843001_PstIMseI_PA	98.73
9103	Opata_1068680_PstIMseI_PA	98.73
9104	Opata_143341_PstIMseI_PA	98.73
9105	Opata_160709_PstIMseI_PA	98.73
9106	Opata_2394294_PstIMseI_PA	98.73
9107	Opata_266157_PstIMseI_PA	98.73
9108	Opata_382830_PstIMseI_PA	98.73
9109	Opata_771595_PstIMseI_PA	98.73
9110	Opata_915235_PstIMseI_PA	98.73
9111	Opata_99404_PstIMseI_PA	98.73
9112	M6_1732950_PstIMspI_PA	98.73
9113	M6_337352_PstIMspI_PA	98.73
9114	M6_865699_PstIMspI_PA	98.73
9115	Opata_1234509_PstIMspI_PA	98.73
9116	Opata_975516_PstIMluI_PA	98.73
9117	M6_1259347_PstIMseI_PA	98.73
9118	Opata_1452151_PstIMseI_PA	98.73
9119	Opata_1542584_PstIMseI_PA	98.73
9120	Opata_510927_PstIMseI_PA	98.73
9121	Opata_965024_PstIMseI_PA	98.73
9122	M6_2021317_PstIMspI_PA	98.73
9123	M6_3164177_PstIMspI_PA	98.73
9124	M6_354414_PstIMspI_PA	98.73
9125	M6_886999_PstIMspI_PA	98.73
9126	Opata_1327144_PstIMspI_PA	98.73
9127	Opata_1356664_PstIMspI_PA	98.73
9128	Opata_1677967_PstIMspI_PA	98.73
9129	Opata_1951535_PstIMspI_PA	98.73
9130	Opata_928314_PstIMspI_PA	98.73
9131	Opata_610623_PstIMluI_PA	98.73
9132	Opata_673765_PstIMluI_PA	98.73
9133	M6_113075_PstIMseI_PA	98.73
9134	M6_113704_PstIMseI_PA	98.73
9135	M6_1179278_PstIMseI_PA	98.73
9136	M6_1338205_PstIMseI_PA	98.73
9137	M6_189434_PstIMseI_PA	98.73
9138	M6_1907819_PstIMseI_PA	98.73
9139	M6_2142689_PstIMseI_PA	98.73
9140	M6_2270033_PstIMseI_PA	98.73
9141	M6_2350274_PstIMseI_PA	98.73
9142	M6_2745392_PstIMseI_PA	98.73
9143	M6_2772292_PstIMseI_PA	98.73
9144	M6_279116_PstIMseI_PA	98.73
9145	M6_301369_PstIMseI_PA	98.73
9146	M6_3107444_PstIMseI_PA	98.73
9147	M6_350857_PstIMseI_PA	98.73
9148	M6_399565_PstIMseI_PA	98.73
9149	M6_4212121_PstIMseI_PA	98.73
9150	M6_4228932_PstIMseI_PA	98.73
9151	M6_428998_PstIMseI_PA	98.73
9152	M6_512859_PstIMseI_PA	98.73
9153	M6_591197_PstIMseI_PA	98.73
9154	M6_625734_PstIMseI_PA	98.73
9155	M6_67215_PstIMseI_PA	98.73
9156	M6_69927_PstIMseI_PA	98.73
9157	M6_71786_PstIMseI_PA	98.73
9158	M6_872873_PstIMseI_PA	98.73
9159	M6_90970_PstIMseI_PA	98.73
9160	M6_958280_PstIMseI_PA	98.73
9161	M6_972096_PstIMseI_PA	98.73
9162	Opata_1023051_PstIMseI_PA	98.73
9163	Opata_1166598_PstIMseI_PA	98.73
9164	Opata_1173142_PstIMseI_PA	98.73
9165	Opata_1873007_PstIMseI_PA	98.73
9166	Opata_1900808_PstIMseI_PA	98.73
9167	Opata_1925156_PstIMseI_PA	98.73
9168	Opata_2583848_PstIMseI_PA	98.73
9169	Opata_273627_PstIMseI_PA	98.73
9170	Opata_2918823_PstIMseI_PA	98.73
9171	Opata_311958_PstIMseI_PA	98.73
9172	Opata_52066_PstIMseI_PA	98.73
9173	Opata_532055_PstIMseI_PA	98.73
9174	Opata_643096_PstIMseI_PA	98.73
9175	Opata_646349_PstIMseI_PA	98.73
9176	Opata_74761_PstIMseI_PA	98.73
9177	Opata_848623_PstIMseI_PA	98.73
9178	Opata_97222_PstIMseI_PA	98.73
9179	M6_10146_PstIMspI_PA	98.73
9180	M6_1134419_PstIMspI_PA	98.73
9181	M6_1210350_PstIMspI_PA	98.73
9182	M6_1527360_PstIMspI_PA	98.73
9183	M6_1562481_PstIMspI_PA	98.73
9184	M6_1823245_PstIMspI_PA	98.73
9185	M6_1948384_PstIMspI_PA	98.73
9186	M6_1967751_PstIMspI_PA	98.73
9187	M6_2437654_PstIMspI_PA	98.73
9188	M6_2613958_PstIMspI_PA	98.73
9189	M6_2764886_PstIMspI_PA	98.73
9190	M6_3226152_PstIMspI_PA	98.73
9191	M6_324032_PstIMspI_PA	98.73
9192	M6_431081_PstIMspI_PA	98.73
9193	M6_600703_PstIMspI_PA	98.73
9194	M6_665689_PstIMspI_PA	98.73
9195	M6_822778_PstIMspI_PA	98.73
9196	M6_871509_PstIMspI_PA	98.73
9197	Opata_1084427_PstIMspI_PA	98.73
9198	Opata_1468263_PstIMspI_PA	98.73
9199	Opata_1710094_PstIMspI_PA	98.73
9200	Opata_1724377_PstIMspI_PA	98.73
9201	Opata_1747300_PstIMspI_PA	98.73
9202	Opata_1790491_PstIMspI_PA	98.73
9203	Opata_1872817_PstIMspI_PA	98.73
9204	Opata_1988469_PstIMspI_PA	98.73
9205	Opata_2424108_PstIMspI_PA	98.73
9206	Opata_2937683_PstIMspI_PA	98.73
9207	Opata_2969512_PstIMspI_PA	98.73
9208	Opata_3039672_PstIMspI_PA	98.73
9209	Opata_3240935_PstIMspI_PA	98.73
9210	Opata_4210384_PstIMspI_PA	98.73
9211	Opata_709363_PstIMspI_PA	98.73
9212	Opata_991053_PstIMspI_PA	98.73
9213	Opata_2340522_PstIMluI_PA	98.73
9214	M6_1304953_PstIMseI_PA	98.73
9215	M6_221367_PstIMseI_PA	98.73
9216	M6_24969_PstIMseI_PA	98.73
9217	M6_2958806_PstIMseI_PA	98.73
9218	M6_557759_PstIMseI_PA	98.73
9219	M6_727936_PstIMseI_PA	98.73
9220	Opata_1009142_PstIMseI_PA	98.73
9221	Opata_177475_PstIMseI_PA	98.73
9222	Opata_1844147_PstIMseI_PA	98.73
9223	Opata_270766_PstIMseI_PA	98.73
9224	Opata_319257_PstIMseI_PA	98.73
9225	Opata_331698_PstIMseI_PA	98.73
9226	Opata_47313_PstIMseI_PA	98.73
9227	Opata_478330_PstIMseI_PA	98.73
9228	Opata_500221_PstIMseI_PA	98.73
9229	Opata_556425_PstIMseI_PA	98.73
9230	Opata_621767_PstIMseI_PA	98.73
9231	Opata_7188_PstIMseI_PA	98.73
9232	Opata_970241_PstIMseI_PA	98.73
9233	M6_182645_PstIMspI_PA	98.73
9234	M6_811175_PstIMspI_PA	98.73
9235	Opata_117997_PstIMspI_PA	98.73
9236	Opata_1394402_PstIMspI_PA	98.73
9237	Opata_173361_PstIMspI_PA	98.73
9238	Opata_2139791_PstIMspI_PA	98.73
9239	Opata_2835367_PstIMspI_PA	98.73
9240	Opata_3939570_PstIMspI_PA	98.73
9241	Opata_645951_PstIMspI_PA	98.73
9242	Opata_7224_PstIMspI_PA	98.73
9243	Opata_361000_22_PstIMseI_SNP	98.73
9244	Opata_1114204_PstIMluI_PA	98.73
9245	Opata_1478997_PstIMluI_PA	98.73
9246	M6_1016362_PstIMseI_PA	98.73
9247	M6_3176309_PstIMseI_PA	98.73
9248	M6_337515_PstIMseI_PA	98.73
9249	M6_637080_PstIMseI_PA	98.73
9250	Opata_1189203_PstIMseI_PA	98.73
9251	Opata_1247707_PstIMseI_PA	98.73
9252	Opata_426031_PstIMseI_PA	98.73
9253	M6_1027295_PstIMspI_PA	98.73
9254	M6_1206546_PstIMspI_PA	98.73
9255	M6_2278693_PstIMspI_PA	98.73
9256	M6_345463_PstIMspI_PA	98.73
9257	M6_411288_PstIMspI_PA	98.73
9258	M6_448513_PstIMspI_PA	98.73
9259	M6_591487_PstIMspI_PA	98.73
9260	M6_858067_PstIMspI_PA	98.73
9261	Opata_90675_PstIMspI_PA	98.73
9262	Opata_982016_PstIMspI_PA	98.73
9263	Opata_1778877_PstIMluI_PA	98.73
9264	M6_1271315_PstIMseI_PA	98.73
9265	M6_1737184_PstIMseI_PA	98.73
9266	M6_1912290_PstIMseI_PA	98.73
9267	M6_2552990_PstIMseI_PA	98.73
9268	M6_349952_PstIMseI_PA	98.73
9269	M6_487823_PstIMseI_PA	98.73
9270	M6_549875_PstIMseI_PA	98.73
9271	Opata_1208471_PstIMseI_PA	98.73
9272	Opata_686468_PstIMseI_PA	98.73
9273	M6_1203531_PstIMspI_PA	98.73
9274	M6_2297795_PstIMspI_PA	98.73
9275	M6_2552055_PstIMspI_PA	98.73
9276	M6_2791527_PstIMspI_PA	98.73
9277	M6_3360114_PstIMspI_PA	98.73
9278	M6_368224_PstIMspI_PA	98.73
9279	M6_849082_PstIMspI_PA	98.73
9280	Opata_314667_PstIMspI_PA	98.73
9281	Opata_2427252_PstIMseI_PA	98.73
9282	wsnp_Ex_c508_1008029	99.53
9283	M6_972528_PstIMluI_PA	99.53
9284	Opata_2441101_PstIMseI_PA	99.53
9285	Opata_2496669_PstIMseI_PA	99.53
9286	Opata_3158903_PstIMseI_PA	99.53
9287	Opata_525570_PstIMseI_PA	99.53
9288	Opata_596609_PstIMseI_PA	99.53
9289	Opata_89644_PstIMseI_PA	99.53
9290	M6_1099023_PstIMspI_PA	99.53
9291	M6_2432247_PstIMspI_PA	99.53
9292	M6_3044371_PstIMspI_PA	99.53
9293	Opata_1844049_PstIMspI_PA	99.53
9294	Opata_1969006_PstIMspI_PA	99.53
9295	Opata_2159279_PstIMspI_PA	99.53
9296	Opata_2231572_PstIMspI_PA	99.53
9297	Opata_2551375_PstIMspI_PA	99.53
9298	Opata_3963685_PstIMspI_PA	99.53
9299	Opata_4206139_PstIMspI_PA	99.53
9300	Opata_446675_PstIMspI_PA	99.53
9301	Opata_655810_PstIMspI_PA	99.53
9302	Opata_678875_PstIMspI_PA	99.53
9303	Opata_721915_PstIMspI_PA	99.53
9304	Opata_407292_6_PstIMseI_SNP	99.53
9305	Opata_3171005_45_PstIMspI_SNP	99.53
9306	Opata_3951098_88_PstIMspI_SNP	99.53
9307	Opata_1941886_PstIMluI_PA	99.53
9308	Opata_874072_PstIMluI_PA	99.53
9309	M6_3129767_PstIMseI_PA	99.53
9310	M6_924056_PstIMseI_PA	99.53
9311	Opata_1482342_PstIMseI_PA	99.53
9312	Opata_1571282_PstIMseI_PA	99.53
9313	Opata_1655600_PstIMseI_PA	99.53
9314	Opata_2223595_PstIMseI_PA	99.53
9315	Opata_2566518_PstIMseI_PA	99.53
9316	Opata_2887823_PstIMseI_PA	99.53
9317	Opata_3142518_PstIMseI_PA	99.53
9318	Opata_329025_PstIMseI_PA	99.53
9319	Opata_361013_PstIMseI_PA	99.53
9320	Opata_3747695_PstIMseI_PA	99.53
9321	Opata_418730_PstIMseI_PA	99.53
9322	Opata_511531_PstIMseI_PA	99.53
9323	Opata_787510_PstIMseI_PA	99.53
9324	M6_1223176_PstIMspI_PA	99.53
9325	M6_1947376_PstIMspI_PA	99.53
9326	M6_792013_PstIMspI_PA	99.53
9327	Opata_1356844_PstIMspI_PA	99.53
9328	Opata_1526811_PstIMspI_PA	99.53
9329	Opata_1920523_PstIMspI_PA	99.53
9330	Opata_2304655_PstIMspI_PA	99.53
9331	Opata_2652690_PstIMspI_PA	99.53
9332	Opata_2933832_PstIMspI_PA	99.53
9333	Opata_3159036_PstIMspI_PA	99.53
9334	Opata_3368232_PstIMspI_PA	99.53
9335	Opata_3623537_PstIMspI_PA	99.53
9336	Opata_368837_PstIMspI_PA	99.53
9337	Opata_3707655_PstIMspI_PA	99.53
9338	Opata_3837293_PstIMspI_PA	99.53
9339	Opata_3933088_PstIMspI_PA	99.53
9340	Opata_411993_PstIMspI_PA	99.53
9341	Opata_294349_79_PstIMseI_SNP	99.53
9342	Opata_2028280_PstIMluI_PA	99.53
9343	M6_625628_PstIMseI_PA	99.53
9344	Opata_210348_PstIMseI_PA	99.53
9345	M6_100347_PstIMluI_PA	99.53
9346	M6_1453742_PstIMluI_PA	99.53
9347	M6_1767947_PstIMluI_PA	99.53
9348	M6_2120292_PstIMluI_PA	99.53
9349	M6_2693895_PstIMluI_PA	99.53
9350	M6_538232_PstIMluI_PA	99.53
9351	Opata_2232677_PstIMluI_PA	99.53
9352	Opata_895006_PstIMluI_PA	99.53
9353	M6_158100_PstIMseI_PA	99.53
9354	M6_19470_PstIMseI_PA	99.53
9355	M6_295639_PstIMseI_PA	99.53
9356	M6_3051_PstIMseI_PA	99.53
9357	M6_928695_PstIMseI_PA	99.53
9358	M6_941311_PstIMseI_PA	99.53
9359	Opata_1872147_PstIMseI_PA	99.53
9360	Opata_2167906_PstIMseI_PA	99.53
9361	Opata_2192916_PstIMseI_PA	99.53
9362	Opata_2278112_PstIMseI_PA	99.53
9363	Opata_2522540_PstIMseI_PA	99.53
9364	Opata_2885976_PstIMseI_PA	99.53
9365	Opata_3200550_PstIMseI_PA	99.53
9366	Opata_3207495_PstIMseI_PA	99.53
9367	Opata_422563_PstIMseI_PA	99.53
9368	Opata_4305240_PstIMseI_PA	99.53
9369	Opata_4437650_PstIMseI_PA	99.53
9370	Opata_4488774_PstIMseI_PA	99.53
9371	Opata_500845_PstIMseI_PA	99.53
9372	Opata_647122_PstIMseI_PA	99.53
9373	Opata_679100_PstIMseI_PA	99.53
9374	Opata_872722_PstIMseI_PA	99.53
9375	Opata_98858_PstIMseI_PA	99.53
9376	M6_1509865_PstIMspI_PA	99.53
9377	M6_1641971_PstIMspI_PA	99.53
9378	M6_1801943_PstIMspI_PA	99.53
9379	M6_1912441_PstIMspI_PA	99.53
9380	M6_2127808_PstIMspI_PA	99.53
9381	M6_235174_PstIMspI_PA	99.53
9382	M6_242157_PstIMspI_PA	99.53
9383	M6_2725789_PstIMspI_PA	99.53
9384	M6_278366_PstIMspI_PA	99.53
9385	M6_2996745_PstIMspI_PA	99.53
9386	M6_3429080_PstIMspI_PA	99.53
9387	M6_468193_PstIMspI_PA	99.53
9388	M6_697104_PstIMspI_PA	99.53
9389	M6_785547_PstIMspI_PA	99.53
9390	M6_80215_PstIMspI_PA	99.53
9391	M6_81582_PstIMspI_PA	99.53
9392	M6_865276_PstIMspI_PA	99.53
9393	Opata_1212646_PstIMspI_PA	99.53
9394	Opata_1245729_PstIMspI_PA	99.53
9395	Opata_1294971_PstIMspI_PA	99.53
9396	Opata_1531650_PstIMspI_PA	99.53
9397	Opata_1735382_PstIMspI_PA	99.53
9398	Opata_1881915_PstIMspI_PA	99.53
9399	Opata_1927046_PstIMspI_PA	99.53
9400	Opata_2023574_PstIMspI_PA	99.53
9401	Opata_2038222_PstIMspI_PA	99.53
9402	Opata_2503108_PstIMspI_PA	99.53
9403	Opata_2547136_PstIMspI_PA	99.53
9404	Opata_261493_PstIMspI_PA	99.53
9405	Opata_2630418_PstIMspI_PA	99.53
9406	Opata_2763585_PstIMspI_PA	99.53
9407	Opata_2827921_PstIMspI_PA	99.53
9408	Opata_3280103_PstIMspI_PA	99.53
9409	Opata_3897121_PstIMspI_PA	99.53
9410	Opata_3990639_PstIMspI_PA	99.53
9411	Opata_420649_PstIMspI_PA	99.53
9412	Opata_473021_PstIMspI_PA	99.53
9413	Opata_542453_PstIMspI_PA	99.53
9414	Opata_745267_PstIMspI_PA	99.53
9415	Opata_843108_PstIMspI_PA	99.53
9416	Opata_864104_PstIMspI_PA	99.53
9417	Opata_893550_PstIMspI_PA	99.53
9418	Opata_994355_PstIMspI_PA	99.53
9419	M6_1419897_PstIMseI_PA	99.53
9420	Opata_1479832_PstIMseI_PA	99.53
9421	Opata_506479_PstIMseI_PA	99.53
9422	Opata_1238639_PstIMspI_PA	99.53
9423	Opata_618538_PstIMspI_PA	99.53
9424	Opata_823291_PstIMspI_PA	99.53
9425	M6_306110_PstIMseI_PA	99.53
9426	M6_1277779_PstIMspI_PA	99.53
9427	M6_2155600_PstIMspI_PA	99.53
9428	M6_2556014_PstIMspI_PA	99.53
9429	M6_2682322_PstIMspI_PA	99.53
9430	M6_972137_PstIMspI_PA	99.53
9431	M6_581326_PstIMseI_PA	99.53
9432	M6_1004856_PstIMspI_PA	99.53
9433	Opata_2616593_PstIMspI_PA	99.53
9434	Opata_3732111_PstIMseI_PA	99.53
9435	Opata_1425244_PstIMspI_PA	99.53
9436	BobWhite_c9117_593	99.53
9437	wsnp_BE399939D_Ta_2_1	99.53
9438	RAC875_rep_c89232_502	99.53
9439	RAC875_c55156_451	99.53
9440	GENE-3643_95	99.53
9441	Excalibur_c13027_209	99.53
9442	D_F5XZDLF01AW0FF_92	99.53
9443	BS00093588_51	99.53
9444	Tdurum_contig30473_179	99.53
9445	IAAV7229	99.53
9446	IACX17127	99.53
9447	RAC875_c4792_754	99.53
9448	Kukri_rep_c70578_346	100.21
9449	wsnp_RFL_Contig3614_3806330	100.43
9450	M6_1400249_PstIMseI_PA	100.43
9451	M6_183081_PstIMseI_PA	100.43
9452	M6_725197_PstIMseI_PA	100.43
9453	Opata_1559422_PstIMseI_PA	100.43
9454	Opata_1362999_PstIMspI_PA	100.43
9455	Opata_1717997_PstIMspI_PA	100.43
9456	Opata_1874753_PstIMspI_PA	100.43
9457	Opata_1967483_PstIMspI_PA	100.43
9458	Opata_230591_PstIMspI_PA	100.43
9459	Opata_2601189_PstIMspI_PA	100.43
9460	Opata_2688611_PstIMspI_PA	100.43
9461	Opata_3183322_PstIMspI_PA	100.43
9462	Opata_3351228_PstIMspI_PA	100.43
9463	Opata_3585262_PstIMspI_PA	100.43
9464	Opata_3813934_PstIMspI_PA	100.43
9465	Opata_3824000_PstIMspI_PA	100.43
9466	Opata_410590_PstIMspI_PA	100.43
9467	Opata_4108148_PstIMspI_PA	100.43
9468	Opata_1625777_75_PstIMseI_SNP	100.43
9469	Opata_251784_47_PstIMseI_SNP	100.43
9470	Opata_275878_83_PstIMseI_SNP	100.43
9471	Opata_3232808_17_PstIMseI_SNP	100.43
9472	Opata_3383062_44_PstIMseI_SNP	100.43
9473	Opata_835325_16_PstIMseI_SNP	100.43
9474	Opata_835325_46_PstIMseI_SNP	100.43
9475	Opata_835785_71_PstIMseI_SNP	100.43
9476	Opata_1499463_18_PstIMspI_SNP	100.43
9477	Opata_1667639_71_PstIMspI_SNP	100.43
9478	Opata_1839000_75_PstIMspI_SNP	100.43
9479	Opata_2268528_52_PstIMspI_SNP	100.43
9480	Opata_3518732_8_PstIMspI_SNP	100.43
9481	Opata_3951098_18_PstIMspI_SNP	100.43
9482	Opata_2269290_PstIMseI_PA	100.43
9483	M6_1895340_PstIMspI_PA	100.43
9484	M6_522811_PstIMspI_PA	100.43
9485	Opata_3450155_PstIMspI_PA	100.43
9486	Opata_1057201_79_PstIMspI_SNP	100.43
9487	M6_1230501_PstIMseI_PA	100.43
9488	M6_165474_PstIMseI_PA	100.43
9489	M6_471870_PstIMseI_PA	100.43
9490	Opata_1016012_PstIMseI_PA	100.43
9491	Opata_111789_PstIMseI_PA	100.43
9492	Opata_1615700_PstIMseI_PA	100.43
9493	Opata_195707_PstIMseI_PA	100.43
9494	Opata_3422321_PstIMseI_PA	100.43
9495	Opata_3853932_PstIMseI_PA	100.43
9496	Opata_4137156_PstIMseI_PA	100.43
9497	Opata_433166_PstIMseI_PA	100.43
9498	Opata_440246_PstIMseI_PA	100.43
9499	Opata_519338_PstIMseI_PA	100.43
9500	Opata_662333_PstIMseI_PA	100.43
9501	M6_124545_PstIMspI_PA	100.43
9502	M6_1403350_PstIMspI_PA	100.43
9503	M6_370631_PstIMspI_PA	100.43
9504	Opata_1552174_PstIMspI_PA	100.43
9505	Opata_1561980_PstIMspI_PA	100.43
9506	Opata_1588057_PstIMspI_PA	100.43
9507	Opata_1705571_PstIMspI_PA	100.43
9508	Opata_1770669_PstIMspI_PA	100.43
9509	Opata_2214342_PstIMspI_PA	100.43
9510	Opata_2452714_PstIMspI_PA	100.43
9511	Opata_2685202_PstIMspI_PA	100.43
9512	Opata_3489012_PstIMspI_PA	100.43
9513	Opata_3529853_PstIMspI_PA	100.43
9514	Opata_3677480_PstIMspI_PA	100.43
9515	Opata_3750546_PstIMspI_PA	100.43
9516	Opata_3761727_PstIMspI_PA	100.43
9517	Opata_3962546_PstIMspI_PA	100.43
9518	Opata_451119_PstIMspI_PA	100.43
9519	Opata_745042_PstIMspI_PA	100.43
9520	M6_804348_PstIMseI_PA	100.43
9521	Opata_1777324_PstIMspI_PA	100.43
9522	Opata_204079_PstIMspI_PA	100.43
9523	Opata_2442180_PstIMspI_PA	100.43
9524	Opata_2739415_PstIMspI_PA	100.43
9525	Opata_3262936_PstIMspI_PA	100.43
9526	Opata_3278260_PstIMspI_PA	100.43
9527	Opata_3504755_PstIMspI_PA	100.43
9528	M6_1737340_PstIMseI_PA	100.43
9529	M6_996257_PstIMseI_PA	100.43
9530	Opata_1414583_PstIMseI_PA	100.43
9531	M6_1167503_PstIMspI_PA	100.43
9532	M6_242322_PstIMspI_PA	100.43
9533	M6_2719797_PstIMspI_PA	100.43
9534	Opata_1582096_PstIMspI_PA	100.43
9535	Opata_1670236_PstIMspI_PA	100.43
9536	M6_1137813_PstIMseI_PA	100.43
9537	M6_137435_PstIMseI_PA	100.43
9538	Opata_971391_PstIMseI_PA	100.43
9539	M6_3128320_PstIMspI_PA	100.43
9540	M6_494356_PstIMspI_PA	100.43
9541	M6_784489_PstIMspI_PA	100.43
9542	Opata_2825807_PstIMspI_PA	100.43
9543	Opata_4255361_PstIMspI_PA	100.43
9544	Ra_c27043_437	100.43
9545	BobWhite_c9761_225	100.43
9546	D_F5XZDLF01BKBGL_274	100.43
9547	D_contig10273_51	100.43
9548	Tdurum_contig28426_334	100.43
9549	RAC875_rep_c105375_810	100.43
9550	RAC875_c14661_1560	100.43
9551	D_GDS7LZN01AWY50_206	100.43
9552	Xcfd10	100.5
9553	1112866	100.58
9554	3935009	100.61
9555	Kukri_c96249_58	100.96
9556	1048778	102.25
9557	1060524	102.46
9558	BS00026302_51	102.47
9559	1705460	102.57
9560	1705920	102.64
9561	1052267	102.81
9562	Kukri_c34487_386	102.82
9563	Excalibur_c34793_1260	102.82
9564	D_GDRF1KQ01B3OX9_335	102.82
9565	D_GB5Y7FA02IZ73U_152	102.82
9566	1663563	102.87
9567	D_GDEEGVY01BDNBC_280	102.95
9568	D_contig93804_60	102.95
9569	wmc289_2	103.23
9570	Opata_1873259_PstIMluI_PA	103.23
9571	M6_2347336_PstIMseI_PA	103.23
9572	Opata_1128984_PstIMseI_PA	103.23
9573	Opata_2012223_PstIMseI_PA	103.23
9574	Opata_3740432_PstIMseI_PA	103.23
9575	Opata_511967_PstIMseI_PA	103.23
9576	Opata_561860_PstIMseI_PA	103.23
9577	Opata_638492_PstIMseI_PA	103.23
9578	M6_493193_PstIMspI_PA	103.23
9579	M6_898109_PstIMspI_PA	103.23
9580	Opata_134877_PstIMspI_PA	103.23
9581	Opata_846332_62_PstIMluI_SNP	103.23
9582	Opata_111749_17_PstIMseI_SNP	103.23
9583	Opata_1620058_27_PstIMseI_SNP	103.23
9584	Opata_389234_87_PstIMseI_SNP	103.23
9585	Opata_389956_83_PstIMseI_SNP	103.23
9586	Opata_508211_81_PstIMseI_SNP	103.23
9587	Opata_1680447_10_PstIMspI_SNP	103.23
9588	Opata_2753291_59_PstIMspI_SNP	103.23
9589	Opata_3386457_54_PstIMspI_SNP	103.23
9590	Opata_3386457_9_PstIMspI_SNP	103.23
9591	Opata_3630051_17_PstIMspI_SNP	103.23
9592	Opata_695313_86_PstIMspI_SNP	103.23
9593	Opata_1609955_PstIMluI_PA	103.23
9594	Opata_1247981_PstIMseI_PA	103.23
9595	Opata_2324010_PstIMseI_PA	103.23
9596	Opata_3074424_PstIMseI_PA	103.23
9597	Opata_366629_PstIMseI_PA	103.23
9598	Opata_4151636_PstIMseI_PA	103.23
9599	Opata_984828_PstIMseI_PA	103.23
9600	Opata_1192211_PstIMspI_PA	103.23
9601	Opata_1298077_PstIMspI_PA	103.23
9602	Opata_1825459_PstIMspI_PA	103.23
9603	Opata_2235587_PstIMspI_PA	103.23
9604	Opata_2384065_PstIMspI_PA	103.23
9605	Opata_2801836_PstIMspI_PA	103.23
9606	Opata_3202124_PstIMspI_PA	103.23
9607	Opata_40941_PstIMspI_PA	103.23
9608	Opata_693719_PstIMspI_PA	103.23
9609	Opata_772582_PstIMspI_PA	103.23
9610	Opata_795180_PstIMspI_PA	103.23
9611	M6_1302717_PstIMseI_PA	103.23
9612	M6_135792_PstIMseI_PA	103.23
9613	M6_3354325_PstIMseI_PA	103.23
9614	M6_4256246_PstIMseI_PA	103.23
9615	M6_592258_PstIMseI_PA	103.23
9616	Opata_1189982_PstIMseI_PA	103.23
9617	Opata_125700_PstIMseI_PA	103.23
9618	Opata_1379933_PstIMseI_PA	103.23
9619	Opata_34102_PstIMseI_PA	103.23
9620	Opata_3886600_PstIMseI_PA	103.23
9621	Opata_4198447_PstIMseI_PA	103.23
9622	Opata_453385_PstIMseI_PA	103.23
9623	M6_1932820_PstIMspI_PA	103.23
9624	M6_3444538_PstIMspI_PA	103.23
9625	M6_380760_PstIMspI_PA	103.23
9626	M6_640078_PstIMspI_PA	103.23
9627	M6_689235_PstIMspI_PA	103.23
9628	Opata_1074367_PstIMspI_PA	103.23
9629	Opata_1731638_PstIMspI_PA	103.23
9630	Opata_1889672_PstIMspI_PA	103.23
9631	Opata_2099049_PstIMspI_PA	103.23
9632	Opata_2462646_PstIMspI_PA	103.23
9633	Opata_3406720_PstIMspI_PA	103.23
9634	Opata_3444637_PstIMspI_PA	103.23
9635	Opata_3450852_PstIMspI_PA	103.23
9636	Opata_1207131_18_PstIMseI_SNP	103.23
9637	Opata_127924_90_PstIMseI_SNP	103.23
9638	Opata_1128600_PstIMseI_PA	103.23
9639	Opata_1326286_PstIMseI_PA	103.23
9640	Opata_2085671_PstIMseI_PA	103.23
9641	Opata_245360_PstIMseI_PA	103.23
9642	Opata_47786_PstIMseI_PA	103.23
9643	Opata_965814_PstIMseI_PA	103.23
9644	Opata_985364_PstIMseI_PA	103.23
9645	Opata_1248101_PstIMspI_PA	103.23
9646	Opata_1326283_PstIMspI_PA	103.23
9647	Opata_1743776_PstIMspI_PA	103.23
9648	Opata_1787924_PstIMspI_PA	103.23
9649	Opata_187474_PstIMspI_PA	103.23
9650	Opata_2574205_PstIMspI_PA	103.23
9651	Opata_3135178_PstIMspI_PA	103.23
9652	Opata_3418222_PstIMspI_PA	103.23
9653	Opata_3713497_PstIMspI_PA	103.23
9654	Opata_3977577_PstIMspI_PA	103.23
9655	Opata_2931071_PstIMspI_PA	103.23
9656	M6_357587_PstIMseI_PA	103.23
9657	M6_378300_PstIMseI_PA	103.23
9658	M6_432462_PstIMseI_PA	103.23
9659	Opata_3200601_PstIMseI_PA	103.23
9660	Opata_360172_PstIMseI_PA	103.23
9661	Opata_7253_PstIMseI_PA	103.23
9662	Opata_747048_PstIMseI_PA	103.23
9663	Opata_820097_PstIMseI_PA	103.23
9664	M6_1008683_PstIMspI_PA	103.23
9665	M6_1292208_PstIMspI_PA	103.23
9666	M6_1396433_PstIMspI_PA	103.23
9667	M6_1605364_PstIMspI_PA	103.23
9668	M6_827427_PstIMspI_PA	103.23
9669	Opata_2161971_PstIMspI_PA	103.23
9670	Opata_3283948_PstIMspI_PA	103.23
9671	Opata_1064462_PstIMseI_PA	103.23
9672	Opata_2243056_PstIMspI_PA	103.23
9673	M6_3024787_PstIMspI_PA	103.23
9674	Opata_1384721_PstIMspI_PA	103.23
9675	Xbcd1670	104
9676	1052478	104.49
9677	1071035	104.49
9678	1100669	104.49
9679	1107867	104.49
9680	1665922	104.49
9681	1666036	104.49
9682	1669992	104.49
9683	RFL_Contig2318_1611	104.57
9684	Excalibur_rep_c71106_216	104.57
9685	Excalibur_c29383_139	104.57
9686	D_GA8KES401CTZR0_191	104.57
9687	D_F5XZDLF01BZZ40_186	104.57
9688	D_GDEEGVY01BOA9I_329	104.9
9689	D_GA8KES401ATBAP_60	104.9
9690	D_contig14133_180	104.9
9691	D_GA8KES402JXW2A_148	104.9
9692	Kukri_rep_c103366_346	104.9
9693	Excalibur_c21811_858	104.9
9694	D_contig62661_72	104.9
9695	D_contig15054_366	104.9
9696	D_contig05843_596	104.9
9697	RAC875_rep_c106365_360	104.9
9698	BobWhite_c3750_335	104.9
9699	D_contig24085_88	104.9
9700	CAP11_c2809_169	104.9
9701	1143227	105.58
9702	RFL_Contig1091_1538	105.95
9703	D_GA8KES402IPEKV_90	105.95
9704	gwm292	106.33
9705	Opata_1049144_PstIMluI_PA	106.33
9706	Opata_318625_PstIMluI_PA	106.33
9707	M6_1528764_PstIMseI_PA	106.33
9708	Opata_1049283_PstIMseI_PA	106.33
9709	Opata_1120509_PstIMseI_PA	106.33
9710	Opata_1148025_PstIMseI_PA	106.33
9711	Opata_1199344_PstIMseI_PA	106.33
9712	Opata_1289813_PstIMseI_PA	106.33
9713	Opata_1589756_PstIMseI_PA	106.33
9714	Opata_1766652_PstIMseI_PA	106.33
9715	Opata_2198002_PstIMseI_PA	106.33
9716	Opata_3233820_PstIMseI_PA	106.33
9717	Opata_3336112_PstIMseI_PA	106.33
9718	Opata_472573_PstIMseI_PA	106.33
9719	Opata_568493_PstIMseI_PA	106.33
9720	Opata_917864_PstIMseI_PA	106.33
9721	Opata_1007564_PstIMspI_PA	106.33
9722	Opata_1043862_PstIMspI_PA	106.33
9723	Opata_1119557_PstIMspI_PA	106.33
9724	Opata_1243061_PstIMspI_PA	106.33
9725	Opata_1391517_PstIMspI_PA	106.33
9726	Opata_1400545_PstIMspI_PA	106.33
9727	Opata_1486028_PstIMspI_PA	106.33
9728	Opata_1705639_PstIMspI_PA	106.33
9729	Opata_1869545_PstIMspI_PA	106.33
9730	Opata_2103880_PstIMspI_PA	106.33
9731	Opata_2294345_PstIMspI_PA	106.33
9732	Opata_2420152_PstIMspI_PA	106.33
9733	Opata_243769_PstIMspI_PA	106.33
9734	Opata_2439180_PstIMspI_PA	106.33
9735	Opata_2608794_PstIMspI_PA	106.33
9736	Opata_2688449_PstIMspI_PA	106.33
9737	Opata_2806579_PstIMspI_PA	106.33
9738	Opata_3018217_PstIMspI_PA	106.33
9739	Opata_3066656_PstIMspI_PA	106.33
9740	Opata_3394137_PstIMspI_PA	106.33
9741	Opata_3701004_PstIMspI_PA	106.33
9742	Opata_39889_PstIMspI_PA	106.33
9743	Opata_549528_PstIMspI_PA	106.33
9744	Opata_6852_PstIMspI_PA	106.33
9745	Opata_816715_PstIMspI_PA	106.33
9746	Opata_983390_PstIMspI_PA	106.33
9747	Opata_1044265_51_PstIMseI_SNP	106.33
9748	Opata_149868_36_PstIMseI_SNP	106.33
9749	Opata_149868_52_PstIMseI_SNP	106.33
9750	Opata_149868_58_PstIMseI_SNP	106.33
9751	Opata_167558_74_PstIMseI_SNP	106.33
9752	Opata_2150346_30_PstIMseI_SNP	106.33
9753	Opata_2150346_85_PstIMseI_SNP	106.33
9754	Opata_56816_7_PstIMseI_SNP	106.33
9755	Opata_669914_31_PstIMseI_SNP	106.33
9756	Opata_831631_64_PstIMseI_SNP	106.33
9757	Opata_1498081_8_PstIMspI_SNP	106.33
9758	Opata_1621519_62_PstIMspI_SNP	106.33
9759	Opata_3906998_80_PstIMspI_SNP	106.33
9760	M6_18814_PstIMluI_PA	106.33
9761	M6_22950_PstIMluI_PA	106.33
9762	M6_2628554_PstIMluI_PA	106.33
9763	M6_635911_PstIMluI_PA	106.33
9764	M6_1071358_PstIMseI_PA	106.33
9765	M6_1157874_PstIMseI_PA	106.33
9766	M6_1265107_PstIMseI_PA	106.33
9767	M6_469157_PstIMseI_PA	106.33
9768	Opata_1069076_PstIMseI_PA	106.33
9769	Opata_1114484_PstIMseI_PA	106.33
9770	Opata_1741928_PstIMseI_PA	106.33
9771	Opata_1763562_PstIMseI_PA	106.33
9772	Opata_2754495_PstIMseI_PA	106.33
9773	Opata_340538_PstIMseI_PA	106.33
9774	Opata_3889749_PstIMseI_PA	106.33
9775	Opata_3971003_PstIMseI_PA	106.33
9776	Opata_403514_PstIMseI_PA	106.33
9777	Opata_4260350_PstIMseI_PA	106.33
9778	Opata_4340745_PstIMseI_PA	106.33
9779	Opata_440980_PstIMseI_PA	106.33
9780	Opata_452324_PstIMseI_PA	106.33
9781	Opata_593361_PstIMseI_PA	106.33
9782	Opata_610838_PstIMseI_PA	106.33
9783	Opata_624627_PstIMseI_PA	106.33
9784	Opata_63143_PstIMseI_PA	106.33
9785	Opata_714228_PstIMseI_PA	106.33
9786	Opata_71953_PstIMseI_PA	106.33
9787	Opata_811279_PstIMseI_PA	106.33
9788	Opata_928012_PstIMseI_PA	106.33
9789	M6_686636_PstIMspI_PA	106.33
9790	Opata_102789_PstIMspI_PA	106.33
9791	Opata_106496_PstIMspI_PA	106.33
9792	Opata_1069534_PstIMspI_PA	106.33
9793	Opata_1091750_PstIMspI_PA	106.33
9794	Opata_1123144_PstIMspI_PA	106.33
9795	Opata_1367069_PstIMspI_PA	106.33
9796	Opata_1382537_PstIMspI_PA	106.33
9797	Opata_1560076_PstIMspI_PA	106.33
9798	Opata_1620578_PstIMspI_PA	106.33
9799	Opata_1686845_PstIMspI_PA	106.33
9800	Opata_1698752_PstIMspI_PA	106.33
9801	Opata_1816030_PstIMspI_PA	106.33
9802	Opata_1878530_PstIMspI_PA	106.33
9803	Opata_1879289_PstIMspI_PA	106.33
9804	Opata_1881033_PstIMspI_PA	106.33
9805	Opata_1974612_PstIMspI_PA	106.33
9806	Opata_1989187_PstIMspI_PA	106.33
9807	Opata_1991159_PstIMspI_PA	106.33
9808	Opata_2060448_PstIMspI_PA	106.33
9809	Opata_2073991_PstIMspI_PA	106.33
9810	Opata_2149089_PstIMspI_PA	106.33
9811	Opata_2172923_PstIMspI_PA	106.33
9812	Opata_2243789_PstIMspI_PA	106.33
9813	Opata_2303299_PstIMspI_PA	106.33
9814	Opata_244293_PstIMspI_PA	106.33
9815	Opata_2469672_PstIMspI_PA	106.33
9816	Opata_2810574_PstIMspI_PA	106.33
9817	Opata_2943183_PstIMspI_PA	106.33
9818	Opata_2990304_PstIMspI_PA	106.33
9819	Opata_322016_PstIMspI_PA	106.33
9820	Opata_3294447_PstIMspI_PA	106.33
9821	Opata_3366148_PstIMspI_PA	106.33
9822	Opata_359235_PstIMspI_PA	106.33
9823	Opata_3812026_PstIMspI_PA	106.33
9824	Opata_3954733_PstIMspI_PA	106.33
9825	Opata_4036099_PstIMspI_PA	106.33
9826	Opata_4197615_PstIMspI_PA	106.33
9827	Opata_4216747_PstIMspI_PA	106.33
9828	Opata_425778_PstIMspI_PA	106.33
9829	Opata_439534_PstIMspI_PA	106.33
9830	Opata_464800_PstIMspI_PA	106.33
9831	Opata_511098_PstIMspI_PA	106.33
9832	Opata_571855_PstIMspI_PA	106.33
9833	Opata_778437_PstIMspI_PA	106.33
9834	Opata_884217_PstIMspI_PA	106.33
9835	Opata_909518_PstIMspI_PA	106.33
9836	Opata_2565792_28_PstIMseI_SNP	106.33
9837	Opata_3857485_53_PstIMseI_SNP	106.33
9838	Opata_831631_89_PstIMseI_SNP	106.33
9839	Opata_887420_57_PstIMseI_SNP	106.33
9840	Opata_1174220_50_PstIMspI_SNP	106.33
9841	Opata_378552_46_PstIMspI_SNP	106.33
9842	Opata_951656_46_PstIMspI_SNP	106.33
9843	Opata_951656_70_PstIMspI_SNP	106.33
9844	M6_1270698_PstIMluI_PA	106.33
9845	M6_605456_PstIMluI_PA	106.33
9846	M6_242591_PstIMseI_PA	106.33
9847	M6_2958534_PstIMseI_PA	106.33
9848	M6_521928_PstIMseI_PA	106.33
9849	M6_83051_PstIMseI_PA	106.33
9850	Opata_1007349_PstIMseI_PA	106.33
9851	Opata_1156019_PstIMseI_PA	106.33
9852	Opata_116849_PstIMseI_PA	106.33
9853	Opata_1203399_PstIMseI_PA	106.33
9854	Opata_1283416_PstIMseI_PA	106.33
9855	Opata_1327286_PstIMseI_PA	106.33
9856	Opata_1336105_PstIMseI_PA	106.33
9857	Opata_1386145_PstIMseI_PA	106.33
9858	Opata_1756000_PstIMseI_PA	106.33
9859	Opata_3046057_PstIMseI_PA	106.33
9860	Opata_36104_PstIMseI_PA	106.33
9861	Opata_3821735_PstIMseI_PA	106.33
9862	Opata_401879_PstIMseI_PA	106.33
9863	Opata_413649_PstIMseI_PA	106.33
9864	Opata_440837_PstIMseI_PA	106.33
9865	Opata_693993_PstIMseI_PA	106.33
9866	Opata_827131_PstIMseI_PA	106.33
9867	Opata_1006290_PstIMspI_PA	106.33
9868	Opata_1015318_PstIMspI_PA	106.33
9869	Opata_1189936_PstIMspI_PA	106.33
9870	Opata_1309926_PstIMspI_PA	106.33
9871	Opata_1548719_PstIMspI_PA	106.33
9872	Opata_1560610_PstIMspI_PA	106.33
9873	Opata_1686553_PstIMspI_PA	106.33
9874	Opata_1722491_PstIMspI_PA	106.33
9875	Opata_2108364_PstIMspI_PA	106.33
9876	Opata_236333_PstIMspI_PA	106.33
9877	Opata_2377343_PstIMspI_PA	106.33
9878	Opata_239876_PstIMspI_PA	106.33
9879	Opata_2506760_PstIMspI_PA	106.33
9880	Opata_2574401_PstIMspI_PA	106.33
9881	Opata_2605821_PstIMspI_PA	106.33
9882	Opata_2624460_PstIMspI_PA	106.33
9883	Opata_2718060_PstIMspI_PA	106.33
9884	Opata_2818223_PstIMspI_PA	106.33
9885	Opata_2912515_PstIMspI_PA	106.33
9886	Opata_2965801_PstIMspI_PA	106.33
9887	Opata_3217292_PstIMspI_PA	106.33
9888	Opata_344671_PstIMspI_PA	106.33
9889	Opata_3845245_PstIMspI_PA	106.33
9890	Opata_405127_PstIMspI_PA	106.33
9891	Opata_4056313_PstIMspI_PA	106.33
9892	Opata_4188422_PstIMspI_PA	106.33
9893	Opata_999312_PstIMspI_PA	106.33
9894	M6_127877_PstIMseI_PA	106.33
9895	M6_128618_PstIMseI_PA	106.33
9896	M6_2108705_PstIMseI_PA	106.33
9897	Opata_18983_PstIMseI_PA	106.33
9898	Opata_3229581_PstIMseI_PA	106.33
9899	Opata_361631_PstIMseI_PA	106.33
9900	Opata_371256_PstIMseI_PA	106.33
9901	Opata_4301164_PstIMseI_PA	106.33
9902	Opata_491694_PstIMseI_PA	106.33
9903	Opata_74091_PstIMseI_PA	106.33
9904	Opata_807176_PstIMseI_PA	106.33
9905	M6_349011_PstIMspI_PA	106.33
9906	Opata_1729374_PstIMspI_PA	106.33
9907	Opata_1741450_PstIMspI_PA	106.33
9908	Opata_306359_PstIMspI_PA	106.33
9909	M6_192570_PstIMseI_PA	106.33
9910	M6_2383937_PstIMseI_PA	106.33
9911	M6_2448694_PstIMseI_PA	106.33
9912	M6_2755813_PstIMseI_PA	106.33
9913	M6_3883897_PstIMseI_PA	106.33
9914	M6_4167331_PstIMseI_PA	106.33
9915	M6_429176_PstIMseI_PA	106.33
9916	M6_430695_PstIMseI_PA	106.33
9917	M6_475890_PstIMseI_PA	106.33
9918	M6_659819_PstIMseI_PA	106.33
9919	Opata_248846_PstIMseI_PA	106.33
9920	Opata_252876_PstIMseI_PA	106.33
9921	Opata_29484_PstIMseI_PA	106.33
9922	Opata_3122785_PstIMseI_PA	106.33
9923	Opata_3773324_PstIMseI_PA	106.33
9924	Opata_422301_PstIMseI_PA	106.33
9925	Opata_436425_PstIMseI_PA	106.33
9926	Opata_4471361_PstIMseI_PA	106.33
9927	Opata_504163_PstIMseI_PA	106.33
9928	Opata_687478_PstIMseI_PA	106.33
9929	Opata_786321_PstIMseI_PA	106.33
9930	M6_3488530_PstIMspI_PA	106.33
9931	M6_937072_PstIMspI_PA	106.33
9932	Opata_1350168_PstIMspI_PA	106.33
9933	Opata_1512769_PstIMspI_PA	106.33
9934	Opata_609671_PstIMspI_PA	106.33
9935	Opata_817414_PstIMspI_PA	106.33
9936	Opata_834811_PstIMspI_PA	106.33
9937	Opata_889742_PstIMspI_PA	106.33
9938	Opata_1027783_PstIMseI_PA	106.33
9939	Opata_2679886_PstIMseI_PA	106.33
9940	Opata_291768_PstIMseI_PA	106.33
9941	Opata_339795_PstIMseI_PA	106.33
9942	Opata_3609603_PstIMseI_PA	106.33
9943	Opata_534343_PstIMseI_PA	106.33
9944	Opata_2062253_PstIMspI_PA	106.33
9945	Opata_3718753_PstIMspI_PA	106.33
9946	Opata_3870901_PstIMspI_PA	106.33
9947	Opata_68146_PstIMspI_PA	106.33
9948	Opata_885501_PstIMspI_PA	106.33
9949	wsnp_RFL_Contig2346_1854360	107.43
9950	M6_143482_PstIMluI_PA	107.43
9951	M6_377366_PstIMluI_PA	107.43
9952	M6_445140_PstIMluI_PA	107.43
9953	M6_754746_PstIMluI_PA	107.43
9954	Opata_1147013_PstIMluI_PA	107.43
9955	Opata_118975_PstIMluI_PA	107.43
9956	Opata_121747_PstIMluI_PA	107.43
9957	Opata_2059604_PstIMluI_PA	107.43
9958	Opata_238456_PstIMluI_PA	107.43
9959	Opata_264494_PstIMluI_PA	107.43
9960	Opata_2728151_PstIMluI_PA	107.43
9961	Opata_2750523_PstIMluI_PA	107.43
9962	Opata_2838541_PstIMluI_PA	107.43
9963	Opata_397777_PstIMluI_PA	107.43
9964	Opata_456990_PstIMluI_PA	107.43
9965	Opata_46627_PstIMluI_PA	107.43
9966	M6_131910_PstIMseI_PA	107.43
9967	M6_1355490_PstIMseI_PA	107.43
9968	M6_338234_PstIMseI_PA	107.43
9969	M6_512455_PstIMseI_PA	107.43
9970	M6_6139_PstIMseI_PA	107.43
9971	M6_78531_PstIMseI_PA	107.43
9972	M6_78538_PstIMseI_PA	107.43
9973	M6_94546_PstIMseI_PA	107.43
9974	Opata_1006014_PstIMseI_PA	107.43
9975	Opata_1064831_PstIMseI_PA	107.43
9976	Opata_1097253_PstIMseI_PA	107.43
9977	Opata_1100421_PstIMseI_PA	107.43
9978	Opata_1137399_PstIMseI_PA	107.43
9979	Opata_1152167_PstIMseI_PA	107.43
9980	Opata_1179973_PstIMseI_PA	107.43
9981	Opata_1205293_PstIMseI_PA	107.43
9982	Opata_1300815_PstIMseI_PA	107.43
9983	Opata_1317324_PstIMseI_PA	107.43
9984	Opata_1318724_PstIMseI_PA	107.43
9985	Opata_1467104_PstIMseI_PA	107.43
9986	Opata_148659_PstIMseI_PA	107.43
9987	Opata_1500752_PstIMseI_PA	107.43
9988	Opata_1599295_PstIMseI_PA	107.43
9989	Opata_1602134_PstIMseI_PA	107.43
9990	Opata_163306_PstIMseI_PA	107.43
9991	Opata_1651450_PstIMseI_PA	107.43
9992	Opata_1664088_PstIMseI_PA	107.43
9993	Opata_1683104_PstIMseI_PA	107.43
9994	Opata_1833101_PstIMseI_PA	107.43
9995	Opata_1836108_PstIMseI_PA	107.43
9996	Opata_1947144_PstIMseI_PA	107.43
9997	Opata_199265_PstIMseI_PA	107.43
9998	Opata_1994187_PstIMseI_PA	107.43
9999	Opata_2021334_PstIMseI_PA	107.43
10000	Opata_203437_PstIMseI_PA	107.43
10001	Opata_2082392_PstIMseI_PA	107.43
10002	Opata_2242549_PstIMseI_PA	107.43
10003	Opata_2307401_PstIMseI_PA	107.43
10004	Opata_2354219_PstIMseI_PA	107.43
10005	Opata_243049_PstIMseI_PA	107.43
10006	Opata_2568857_PstIMseI_PA	107.43
10007	Opata_269371_PstIMseI_PA	107.43
10008	Opata_2964417_PstIMseI_PA	107.43
10009	Opata_3122404_PstIMseI_PA	107.43
10010	Opata_3188770_PstIMseI_PA	107.43
10011	Opata_3223530_PstIMseI_PA	107.43
10012	Opata_3236643_PstIMseI_PA	107.43
10013	Opata_3291823_PstIMseI_PA	107.43
10014	Opata_330768_PstIMseI_PA	107.43
10015	Opata_3564133_PstIMseI_PA	107.43
10016	Opata_381630_PstIMseI_PA	107.43
10017	Opata_3907749_PstIMseI_PA	107.43
10018	Opata_3955887_PstIMseI_PA	107.43
10019	Opata_3957200_PstIMseI_PA	107.43
10020	Opata_4185884_PstIMseI_PA	107.43
10021	Opata_44959_PstIMseI_PA	107.43
10022	Opata_461823_PstIMseI_PA	107.43
10023	Opata_469322_PstIMseI_PA	107.43
10024	Opata_471955_PstIMseI_PA	107.43
10025	Opata_510405_PstIMseI_PA	107.43
10026	Opata_59364_PstIMseI_PA	107.43
10027	Opata_597023_PstIMseI_PA	107.43
10028	Opata_696793_PstIMseI_PA	107.43
10029	Opata_696903_PstIMseI_PA	107.43
10030	Opata_702802_PstIMseI_PA	107.43
10031	Opata_758428_PstIMseI_PA	107.43
10032	Opata_818376_PstIMseI_PA	107.43
10033	Opata_830756_PstIMseI_PA	107.43
10034	Opata_864058_PstIMseI_PA	107.43
10035	Opata_897297_PstIMseI_PA	107.43
10036	Opata_914477_PstIMseI_PA	107.43
10037	Opata_946875_PstIMseI_PA	107.43
10038	Opata_964330_PstIMseI_PA	107.43
10039	Opata_965851_PstIMseI_PA	107.43
10040	M6_1119760_PstIMspI_PA	107.43
10041	M6_1539689_PstIMspI_PA	107.43
10042	M6_2013134_PstIMspI_PA	107.43
10043	M6_2237863_PstIMspI_PA	107.43
10044	M6_2456459_PstIMspI_PA	107.43
10045	M6_256958_PstIMspI_PA	107.43
10046	M6_289541_PstIMspI_PA	107.43
10047	M6_3068068_PstIMspI_PA	107.43
10048	M6_335236_PstIMspI_PA	107.43
10049	M6_553536_PstIMspI_PA	107.43
10050	M6_616993_PstIMspI_PA	107.43
10051	Opata_1075730_PstIMspI_PA	107.43
10052	Opata_110934_PstIMspI_PA	107.43
10053	Opata_1147684_PstIMspI_PA	107.43
10054	Opata_1169704_PstIMspI_PA	107.43
10055	Opata_11923_PstIMspI_PA	107.43
10056	Opata_1208783_PstIMspI_PA	107.43
10057	Opata_126471_PstIMspI_PA	107.43
10058	Opata_129008_PstIMspI_PA	107.43
10059	Opata_1333731_PstIMspI_PA	107.43
10060	Opata_135228_PstIMspI_PA	107.43
10061	Opata_1366387_PstIMspI_PA	107.43
10062	Opata_1395212_PstIMspI_PA	107.43
10063	Opata_1413782_PstIMspI_PA	107.43
10064	Opata_1416673_PstIMspI_PA	107.43
10065	Opata_143836_PstIMspI_PA	107.43
10066	Opata_144781_PstIMspI_PA	107.43
10067	Opata_1488091_PstIMspI_PA	107.43
10068	Opata_1496147_PstIMspI_PA	107.43
10069	Opata_1539924_PstIMspI_PA	107.43
10070	Opata_1556384_PstIMspI_PA	107.43
10071	Opata_1574972_PstIMspI_PA	107.43
10072	Opata_1591914_PstIMspI_PA	107.43
10073	Opata_1597230_PstIMspI_PA	107.43
10074	Opata_1601487_PstIMspI_PA	107.43
10075	Opata_1646654_PstIMspI_PA	107.43
10076	Opata_165740_PstIMspI_PA	107.43
10077	Opata_1682985_PstIMspI_PA	107.43
10078	Opata_169396_PstIMspI_PA	107.43
10079	Opata_1717422_PstIMspI_PA	107.43
10080	Opata_1731245_PstIMspI_PA	107.43
10081	Opata_1742490_PstIMspI_PA	107.43
10082	Opata_1767492_PstIMspI_PA	107.43
10083	Opata_1834587_PstIMspI_PA	107.43
10084	Opata_1853167_PstIMspI_PA	107.43
10085	Opata_1901678_PstIMspI_PA	107.43
10086	Opata_1907450_PstIMspI_PA	107.43
10087	Opata_1911540_PstIMspI_PA	107.43
10088	Opata_1929538_PstIMspI_PA	107.43
10089	Opata_1938157_PstIMspI_PA	107.43
10090	Opata_194042_PstIMspI_PA	107.43
10091	Opata_1996021_PstIMspI_PA	107.43
10092	Opata_200038_PstIMspI_PA	107.43
10093	Opata_2015854_PstIMspI_PA	107.43
10094	Opata_2026642_PstIMspI_PA	107.43
10095	Opata_2032671_PstIMspI_PA	107.43
10096	Opata_204557_PstIMspI_PA	107.43
10097	Opata_2082100_PstIMspI_PA	107.43
10098	Opata_2107202_PstIMspI_PA	107.43
10099	Opata_2150571_PstIMspI_PA	107.43
10100	Opata_215508_PstIMspI_PA	107.43
10101	Opata_2183778_PstIMspI_PA	107.43
10102	Opata_2235598_PstIMspI_PA	107.43
10103	Opata_2283883_PstIMspI_PA	107.43
10104	Opata_2292251_PstIMspI_PA	107.43
10105	Opata_2365860_PstIMspI_PA	107.43
10106	Opata_2404983_PstIMspI_PA	107.43
10107	Opata_2407180_PstIMspI_PA	107.43
10108	Opata_2451835_PstIMspI_PA	107.43
10109	Opata_2502203_PstIMspI_PA	107.43
10110	Opata_2502634_PstIMspI_PA	107.43
10111	Opata_2547695_PstIMspI_PA	107.43
10112	Opata_258916_PstIMspI_PA	107.43
10113	Opata_2593649_PstIMspI_PA	107.43
10114	Opata_2599033_PstIMspI_PA	107.43
10115	Opata_2641682_PstIMspI_PA	107.43
10116	Opata_2665110_PstIMspI_PA	107.43
10117	Opata_2675017_PstIMspI_PA	107.43
10118	Opata_2675407_PstIMspI_PA	107.43
10119	Opata_2689759_PstIMspI_PA	107.43
10120	Opata_2826778_PstIMspI_PA	107.43
10121	Opata_2895092_PstIMspI_PA	107.43
10122	Opata_2908030_PstIMspI_PA	107.43
10123	Opata_2926587_PstIMspI_PA	107.43
10124	Opata_2961199_PstIMspI_PA	107.43
10125	Opata_3025045_PstIMspI_PA	107.43
10126	Opata_3027579_PstIMspI_PA	107.43
10127	Opata_3049720_PstIMspI_PA	107.43
10128	Opata_313595_PstIMspI_PA	107.43
10129	Opata_3160781_PstIMspI_PA	107.43
10130	Opata_3244390_PstIMspI_PA	107.43
10131	Opata_3260479_PstIMspI_PA	107.43
10132	Opata_3298614_PstIMspI_PA	107.43
10133	Opata_3354562_PstIMspI_PA	107.43
10134	Opata_3367731_PstIMspI_PA	107.43
10135	Opata_3374167_PstIMspI_PA	107.43
10136	Opata_3407926_PstIMspI_PA	107.43
10137	Opata_3418534_PstIMspI_PA	107.43
10138	Opata_3453062_PstIMspI_PA	107.43
10139	Opata_3456835_PstIMspI_PA	107.43
10140	Opata_3489896_PstIMspI_PA	107.43
10141	Opata_3492862_PstIMspI_PA	107.43
10142	Opata_3493104_PstIMspI_PA	107.43
10143	Opata_3507957_PstIMspI_PA	107.43
10144	Opata_3533580_PstIMspI_PA	107.43
10145	Opata_3568609_PstIMspI_PA	107.43
10146	Opata_3629657_PstIMspI_PA	107.43
10147	Opata_3674851_PstIMspI_PA	107.43
10148	Opata_3684121_PstIMspI_PA	107.43
10149	Opata_3719192_PstIMspI_PA	107.43
10150	Opata_3727307_PstIMspI_PA	107.43
10151	Opata_3730798_PstIMspI_PA	107.43
10152	Opata_3730972_PstIMspI_PA	107.43
10153	Opata_3737803_PstIMspI_PA	107.43
10154	Opata_3803532_PstIMspI_PA	107.43
10155	Opata_3856101_PstIMspI_PA	107.43
10156	Opata_3866741_PstIMspI_PA	107.43
10157	Opata_3933260_PstIMspI_PA	107.43
10158	Opata_3937258_PstIMspI_PA	107.43
10159	Opata_3985276_PstIMspI_PA	107.43
10160	Opata_401014_PstIMspI_PA	107.43
10161	Opata_4071486_PstIMspI_PA	107.43
10162	Opata_4136040_PstIMspI_PA	107.43
10163	Opata_414959_PstIMspI_PA	107.43
10164	Opata_4156752_PstIMspI_PA	107.43
10165	Opata_4200839_PstIMspI_PA	107.43
10166	Opata_4200935_PstIMspI_PA	107.43
10167	Opata_4220494_PstIMspI_PA	107.43
10168	Opata_4220701_PstIMspI_PA	107.43
10169	Opata_4221609_PstIMspI_PA	107.43
10170	Opata_4236334_PstIMspI_PA	107.43
10171	Opata_4250716_PstIMspI_PA	107.43
10172	Opata_474904_PstIMspI_PA	107.43
10173	Opata_476389_PstIMspI_PA	107.43
10174	Opata_494609_PstIMspI_PA	107.43
10175	Opata_500139_PstIMspI_PA	107.43
10176	Opata_501665_PstIMspI_PA	107.43
10177	Opata_531707_PstIMspI_PA	107.43
10178	Opata_578863_PstIMspI_PA	107.43
10179	Opata_58631_PstIMspI_PA	107.43
10180	Opata_601071_PstIMspI_PA	107.43
10181	Opata_607410_PstIMspI_PA	107.43
10182	Opata_637952_PstIMspI_PA	107.43
10183	Opata_64772_PstIMspI_PA	107.43
10184	Opata_67467_PstIMspI_PA	107.43
10185	Opata_68284_PstIMspI_PA	107.43
10186	Opata_776344_PstIMspI_PA	107.43
10187	Opata_841004_PstIMspI_PA	107.43
10188	Opata_849363_PstIMspI_PA	107.43
10189	Opata_859622_PstIMspI_PA	107.43
10190	Opata_868776_PstIMspI_PA	107.43
10191	Opata_871436_PstIMspI_PA	107.43
10192	Opata_874784_PstIMspI_PA	107.43
10193	Opata_87506_PstIMspI_PA	107.43
10194	Opata_901246_PstIMspI_PA	107.43
10195	Opata_901446_PstIMspI_PA	107.43
10196	Opata_905011_PstIMspI_PA	107.43
10197	Opata_916645_PstIMspI_PA	107.43
10198	Opata_5173_39_PstIMluI_SNP	107.43
10199	Opata_518932_81_PstIMluI_SNP	107.43
10200	Opata_518932_86_PstIMluI_SNP	107.43
10201	Opata_104859_31_PstIMseI_SNP	107.43
10202	Opata_10814_68_PstIMseI_SNP	107.43
10203	Opata_109278_85_PstIMseI_SNP	107.43
10204	Opata_1226873_40_PstIMseI_SNP	107.43
10205	Opata_1246446_70_PstIMseI_SNP	107.43
10206	Opata_129253_45_PstIMseI_SNP	107.43
10207	Opata_129253_76_PstIMseI_SNP	107.43
10208	Opata_1321629_19_PstIMseI_SNP	107.43
10209	Opata_1321629_23_PstIMseI_SNP	107.43
10210	Opata_1321629_77_PstIMseI_SNP	107.43
10211	Opata_13739_77_PstIMseI_SNP	107.43
10212	Opata_140239_50_PstIMseI_SNP	107.43
10213	Opata_14871_5_PstIMseI_SNP	107.43
10214	Opata_14871_78_PstIMseI_SNP	107.43
10215	Opata_1608484_78_PstIMseI_SNP	107.43
10216	Opata_162703_14_PstIMseI_SNP	107.43
10217	Opata_174910_85_PstIMseI_SNP	107.43
10218	Opata_193354_65_PstIMseI_SNP	107.43
10219	Opata_232176_59_PstIMseI_SNP	107.43
10220	Opata_249713_77_PstIMseI_SNP	107.43
10221	Opata_2536465_72_PstIMseI_SNP	107.43
10222	Opata_263045_58_PstIMseI_SNP	107.43
10223	Opata_314600_51_PstIMseI_SNP	107.43
10224	Opata_3718136_21_PstIMseI_SNP	107.43
10225	Opata_3718136_36_PstIMseI_SNP	107.43
10226	Opata_392232_83_PstIMseI_SNP	107.43
10227	Opata_3984714_54_PstIMseI_SNP	107.43
10228	Opata_403765_10_PstIMseI_SNP	107.43
10229	Opata_425467_64_PstIMseI_SNP	107.43
10230	Opata_431524_39_PstIMseI_SNP	107.43
10231	Opata_43264_12_PstIMseI_SNP	107.43
10232	Opata_462378_72_PstIMseI_SNP	107.43
10233	Opata_47658_26_PstIMseI_SNP	107.43
10234	Opata_47658_7_PstIMseI_SNP	107.43
10235	Opata_498558_28_PstIMseI_SNP	107.43
10236	Opata_498558_55_PstIMseI_SNP	107.43
10237	Opata_508108_10_PstIMseI_SNP	107.43
10238	Opata_561282_55_PstIMseI_SNP	107.43
10239	Opata_823289_58_PstIMseI_SNP	107.43
10240	Opata_84218_88_PstIMseI_SNP	107.43
10241	Opata_86855_66_PstIMseI_SNP	107.43
10242	Opata_900959_15_PstIMseI_SNP	107.43
10243	Opata_97821_16_PstIMseI_SNP	107.43
10244	Opata_994601_10_PstIMseI_SNP	107.43
10245	Opata_1057201_72_PstIMspI_SNP	107.43
10246	Opata_1057201_73_PstIMspI_SNP	107.43
10247	Opata_1063896_2_PstIMspI_SNP	107.43
10248	Opata_1063896_47_PstIMspI_SNP	107.43
10249	Opata_11439_61_PstIMspI_SNP	107.43
10250	Opata_1174680_10_PstIMspI_SNP	107.43
10251	Opata_133076_24_PstIMspI_SNP	107.43
10252	Opata_1458912_22_PstIMspI_SNP	107.43
10253	Opata_1614291_33_PstIMspI_SNP	107.43
10254	Opata_1614291_42_PstIMspI_SNP	107.43
10255	Opata_1652396_41_PstIMspI_SNP	107.43
10256	Opata_1702792_87_PstIMspI_SNP	107.43
10257	Opata_1732223_40_PstIMspI_SNP	107.43
10258	Opata_1828885_26_PstIMspI_SNP	107.43
10259	Opata_1828885_36_PstIMspI_SNP	107.43
10260	Opata_1837518_65_PstIMspI_SNP	107.43
10261	Opata_1868291_42_PstIMspI_SNP	107.43
10262	Opata_1958498_61_PstIMspI_SNP	107.43
10263	Opata_1973319_72_PstIMspI_SNP	107.43
10264	Opata_201699_23_PstIMspI_SNP	107.43
10265	Opata_2040786_32_PstIMspI_SNP	107.43
10266	Opata_2040786_35_PstIMspI_SNP	107.43
10267	Opata_2040786_42_PstIMspI_SNP	107.43
10268	Opata_2043496_50_PstIMspI_SNP	107.43
10269	Opata_2113611_56_PstIMspI_SNP	107.43
10270	Opata_2127493_6_PstIMspI_SNP	107.43
10271	Opata_2137625_5_PstIMspI_SNP	107.43
10272	Opata_2189705_22_PstIMspI_SNP	107.43
10273	Opata_2224315_50_PstIMspI_SNP	107.43
10274	Opata_2317535_44_PstIMspI_SNP	107.43
10275	Opata_2349448_68_PstIMspI_SNP	107.43
10276	Opata_2395142_25_PstIMspI_SNP	107.43
10277	Opata_2395142_61_PstIMspI_SNP	107.43
10278	Opata_2538319_50_PstIMspI_SNP	107.43
10279	Opata_2549802_77_PstIMspI_SNP	107.43
10280	Opata_261199_63_PstIMspI_SNP	107.43
10281	Opata_268047_24_PstIMspI_SNP	107.43
10282	Opata_2999107_12_PstIMspI_SNP	107.43
10283	Opata_315886_52_PstIMspI_SNP	107.43
10284	Opata_319003_2_PstIMspI_SNP	107.43
10285	Opata_319003_61_PstIMspI_SNP	107.43
10286	Opata_326499_12_PstIMspI_SNP	107.43
10287	Opata_331692_10_PstIMspI_SNP	107.43
10288	Opata_331692_35_PstIMspI_SNP	107.43
10289	Opata_3363840_36_PstIMspI_SNP	107.43
10290	Opata_3368060_60_PstIMspI_SNP	107.43
10291	Opata_3822858_1_PstIMspI_SNP	107.43
10292	Opata_386750_26_PstIMspI_SNP	107.43
10293	Opata_386750_7_PstIMspI_SNP	107.43
10294	Opata_3906998_32_PstIMspI_SNP	107.43
10295	Opata_3965494_9_PstIMspI_SNP	107.43
10296	Opata_4109293_55_PstIMspI_SNP	107.43
10297	Opata_49186_36_PstIMspI_SNP	107.43
10298	Opata_49186_52_PstIMspI_SNP	107.43
10299	Opata_49186_58_PstIMspI_SNP	107.43
10300	Opata_734232_18_PstIMspI_SNP	107.43
10301	Opata_734232_37_PstIMspI_SNP	107.43
10302	Opata_838210_31_PstIMspI_SNP	107.43
10303	Opata_872989_45_PstIMspI_SNP	107.43
10304	Opata_87367_19_PstIMspI_SNP	107.43
10305	Opata_941620_10_PstIMspI_SNP	107.43
10306	Opata_954980_51_PstIMspI_SNP	107.43
10307	Opata_1907469_PstIMluI_PA	107.43
10308	Opata_2788402_PstIMluI_PA	107.43
10309	Opata_2122872_PstIMseI_PA	107.43
10310	Opata_775659_PstIMseI_PA	107.43
10311	Opata_1586120_PstIMspI_PA	107.43
10312	Opata_1607600_PstIMspI_PA	107.43
10313	Opata_1818576_PstIMspI_PA	107.43
10314	Opata_1882785_PstIMspI_PA	107.43
10315	Opata_1948917_PstIMspI_PA	107.43
10316	Opata_206941_PstIMspI_PA	107.43
10317	Opata_2529595_PstIMspI_PA	107.43
10318	Opata_275416_PstIMspI_PA	107.43
10319	Opata_3286278_PstIMspI_PA	107.43
10320	Opata_3436812_PstIMspI_PA	107.43
10321	Opata_3527540_PstIMspI_PA	107.43
10322	Opata_394909_PstIMspI_PA	107.43
10323	M6_788_PstIMseI_PA	107.43
10324	Opata_1149162_PstIMseI_PA	107.43
10325	Opata_1939361_PstIMseI_PA	107.43
10326	Opata_284442_PstIMseI_PA	107.43
10327	Opata_450426_PstIMseI_PA	107.43
10328	Opata_548643_PstIMseI_PA	107.43
10329	Opata_625229_PstIMseI_PA	107.43
10330	Opata_826141_PstIMseI_PA	107.43
10331	M6_2847361_PstIMspI_PA	107.43
10332	M6_320692_PstIMspI_PA	107.43
10333	M6_469342_PstIMspI_PA	107.43
10334	Opata_1570112_PstIMspI_PA	107.43
10335	Opata_1598342_PstIMspI_PA	107.43
10336	Opata_2048658_PstIMspI_PA	107.43
10337	Opata_2191864_PstIMspI_PA	107.43
10338	Opata_2295916_PstIMspI_PA	107.43
10339	Opata_2462685_PstIMspI_PA	107.43
10340	Opata_3075660_PstIMspI_PA	107.43
10341	Opata_348463_PstIMspI_PA	107.43
10342	Opata_782632_PstIMspI_PA	107.43
10343	Opata_97028_PstIMspI_PA	107.43
10344	M6_1332109_PstIMseI_PA	107.43
10345	M6_1760543_PstIMseI_PA	107.43
10346	M6_2424015_PstIMseI_PA	107.43
10347	M6_47417_PstIMseI_PA	107.43
10348	M6_795481_PstIMseI_PA	107.43
10349	Opata_109874_PstIMseI_PA	107.43
10350	Opata_1192959_PstIMseI_PA	107.43
10351	Opata_1422269_PstIMseI_PA	107.43
10352	Opata_218476_PstIMseI_PA	107.43
10353	Opata_288786_PstIMseI_PA	107.43
10354	Opata_3193617_PstIMseI_PA	107.43
10355	Opata_436257_PstIMseI_PA	107.43
10356	Opata_494710_PstIMseI_PA	107.43
10357	Opata_550406_PstIMseI_PA	107.43
10358	Opata_553761_PstIMseI_PA	107.43
10359	Opata_88591_PstIMseI_PA	107.43
10360	M6_1526088_PstIMspI_PA	107.43
10361	M6_494039_PstIMspI_PA	107.43
10362	Opata_129632_PstIMspI_PA	107.43
10363	Opata_131159_PstIMspI_PA	107.43
10364	Opata_1558928_PstIMspI_PA	107.43
10365	Opata_1670662_PstIMspI_PA	107.43
10366	Opata_1797829_PstIMspI_PA	107.43
10367	Opata_1896516_PstIMspI_PA	107.43
10368	Opata_1922370_PstIMspI_PA	107.43
10369	Opata_2819953_PstIMspI_PA	107.43
10370	Opata_3195588_PstIMspI_PA	107.43
10371	Opata_35663_PstIMspI_PA	107.43
10372	Opata_3588026_PstIMspI_PA	107.43
10373	Opata_364901_PstIMspI_PA	107.43
10374	Opata_372595_PstIMspI_PA	107.43
10375	Opata_37469_PstIMspI_PA	107.43
10376	Opata_3950156_PstIMspI_PA	107.43
10377	Opata_419647_PstIMspI_PA	107.43
10378	Opata_591686_PstIMspI_PA	107.43
10379	Opata_845336_PstIMspI_PA	107.43
10380	Opata_948174_PstIMspI_PA	107.43
10381	Opata_448282_PstIMseI_PA	107.43
10382	Opata_519066_PstIMseI_PA	107.43
10383	Opata_118613_PstIMspI_PA	107.43
10384	Opata_138586_PstIMspI_PA	107.43
10385	Opata_254641_PstIMspI_PA	107.43
10386	Opata_3133220_PstIMspI_PA	107.43
10387	Opata_3249774_PstIMspI_PA	107.43
10388	Opata_338280_PstIMspI_PA	107.43
10389	Opata_3274303_PstIMseI_PA	107.43
10390	Opata_3205431_PstIMspI_PA	107.43
10391	tplb0055c05_1689	107.43
10392	Tdurum_contig27797_931	107.43
10393	RAC875_c8083_873	107.43
10394	BobWhite_c27870_103	107.43
10395	D_GDS7LZN01DW87V_234	107.43
10396	D_GDRF1KQ01BUHXX_184	107.43
10397	D_GBB4FNX02GXFL1_268	107.43
10398	D_contig18655_445	107.43
10399	BobWhite_c20106_377	107.43
10400	1386951	107.67
10401	D_contig19403_486	107.74
10402	1319547	108.01
10403	1664121	108.1
10404	WMC215	108.19
10405	1099508	108.19
10406	2249598	108.19
10407	3960848	108.19
10408	Xwmc161	108.6
10409	3385521	109.44
10410	1298438	109.47
10411	rPt-6576	109.71
10412	1115365	109.71
10413	1663811	109.71
10414	M6_63448_PstIMluI_PA	109.71
10415	Opata_1009038_PstIMluI_PA	109.71
10416	M6_1008437_PstIMseI_PA	109.71
10417	Opata_1005673_PstIMseI_PA	109.71
10418	Opata_106028_PstIMseI_PA	109.71
10419	Opata_1086506_PstIMseI_PA	109.71
10420	Opata_1146538_PstIMseI_PA	109.71
10421	Opata_1182899_PstIMseI_PA	109.71
10422	Opata_1276810_PstIMseI_PA	109.71
10423	Opata_1295921_PstIMseI_PA	109.71
10424	Opata_150440_PstIMseI_PA	109.71
10425	Opata_161925_PstIMseI_PA	109.71
10426	Opata_1632307_PstIMseI_PA	109.71
10427	Opata_1667138_PstIMseI_PA	109.71
10428	Opata_187698_PstIMseI_PA	109.71
10429	Opata_191359_PstIMseI_PA	109.71
10430	Opata_200882_PstIMseI_PA	109.71
10431	Opata_2152668_PstIMseI_PA	109.71
10432	Opata_2304299_PstIMseI_PA	109.71
10433	Opata_2776538_PstIMseI_PA	109.71
10434	Opata_3040676_PstIMseI_PA	109.71
10435	Opata_3222612_PstIMseI_PA	109.71
10436	Opata_350877_PstIMseI_PA	109.71
10437	Opata_371398_PstIMseI_PA	109.71
10438	Opata_410880_PstIMseI_PA	109.71
10439	Opata_4294627_PstIMseI_PA	109.71
10440	Opata_4354021_PstIMseI_PA	109.71
10441	Opata_468779_PstIMseI_PA	109.71
10442	Opata_497672_PstIMseI_PA	109.71
10443	Opata_511549_PstIMseI_PA	109.71
10444	Opata_525602_PstIMseI_PA	109.71
10445	Opata_542304_PstIMseI_PA	109.71
10446	Opata_54315_PstIMseI_PA	109.71
10447	Opata_642762_PstIMseI_PA	109.71
10448	Opata_645835_PstIMseI_PA	109.71
10449	Opata_67494_PstIMseI_PA	109.71
10450	Opata_719510_PstIMseI_PA	109.71
10451	Opata_801588_PstIMseI_PA	109.71
10452	Opata_816285_PstIMseI_PA	109.71
10453	Opata_829161_PstIMseI_PA	109.71
10454	M6_1058535_PstIMspI_PA	109.71
10455	M6_3594780_PstIMspI_PA	109.71
10456	Opata_1001656_PstIMspI_PA	109.71
10457	Opata_1014323_PstIMspI_PA	109.71
10458	Opata_1045278_PstIMspI_PA	109.71
10459	Opata_1057561_PstIMspI_PA	109.71
10460	Opata_1061654_PstIMspI_PA	109.71
10461	Opata_1062672_PstIMspI_PA	109.71
10462	Opata_1065468_PstIMspI_PA	109.71
10463	Opata_109961_PstIMspI_PA	109.71
10464	Opata_1123818_PstIMspI_PA	109.71
10465	Opata_1214290_PstIMspI_PA	109.71
10466	Opata_1217580_PstIMspI_PA	109.71
10467	Opata_1251255_PstIMspI_PA	109.71
10468	Opata_1333987_PstIMspI_PA	109.71
10469	Opata_1358817_PstIMspI_PA	109.71
10470	Opata_1422997_PstIMspI_PA	109.71
10471	Opata_1430954_PstIMspI_PA	109.71
10472	Opata_1528079_PstIMspI_PA	109.71
10473	Opata_1536361_PstIMspI_PA	109.71
10474	Opata_1554277_PstIMspI_PA	109.71
10475	Opata_1573981_PstIMspI_PA	109.71
10476	Opata_1591193_PstIMspI_PA	109.71
10477	Opata_1595956_PstIMspI_PA	109.71
10478	Opata_1597783_PstIMspI_PA	109.71
10479	Opata_1614722_PstIMspI_PA	109.71
10480	Opata_1614877_PstIMspI_PA	109.71
10481	Opata_1629494_PstIMspI_PA	109.71
10482	Opata_1646968_PstIMspI_PA	109.71
10483	Opata_1656182_PstIMspI_PA	109.71
10484	Opata_1668287_PstIMspI_PA	109.71
10485	Opata_1669668_PstIMspI_PA	109.71
10486	Opata_1680568_PstIMspI_PA	109.71
10487	Opata_1717072_PstIMspI_PA	109.71
10488	Opata_1717733_PstIMspI_PA	109.71
10489	Opata_1721123_PstIMspI_PA	109.71
10490	Opata_1726473_PstIMspI_PA	109.71
10491	Opata_1763568_PstIMspI_PA	109.71
10492	Opata_1764314_PstIMspI_PA	109.71
10493	Opata_1771056_PstIMspI_PA	109.71
10494	Opata_1790670_PstIMspI_PA	109.71
10495	Opata_1812550_PstIMspI_PA	109.71
10496	Opata_1816554_PstIMspI_PA	109.71
10497	Opata_1861115_PstIMspI_PA	109.71
10498	Opata_1862090_PstIMspI_PA	109.71
10499	Opata_1879424_PstIMspI_PA	109.71
10500	Opata_1894156_PstIMspI_PA	109.71
10501	Opata_1895418_PstIMspI_PA	109.71
10502	Opata_1897486_PstIMspI_PA	109.71
10503	Opata_1922429_PstIMspI_PA	109.71
10504	Opata_1935710_PstIMspI_PA	109.71
10505	Opata_1953278_PstIMspI_PA	109.71
10506	Opata_1974203_PstIMspI_PA	109.71
10507	Opata_1986726_PstIMspI_PA	109.71
10508	Opata_2044976_PstIMspI_PA	109.71
10509	Opata_2045325_PstIMspI_PA	109.71
10510	Opata_2049172_PstIMspI_PA	109.71
10511	Opata_2051872_PstIMspI_PA	109.71
10512	Opata_2100123_PstIMspI_PA	109.71
10513	Opata_21808_PstIMspI_PA	109.71
10514	Opata_2182180_PstIMspI_PA	109.71
10515	Opata_2237680_PstIMspI_PA	109.71
10516	Opata_227067_PstIMspI_PA	109.71
10517	Opata_2337160_PstIMspI_PA	109.71
10518	Opata_2341938_PstIMspI_PA	109.71
10519	Opata_2346548_PstIMspI_PA	109.71
10520	Opata_234876_PstIMspI_PA	109.71
10521	Opata_2442840_PstIMspI_PA	109.71
10522	Opata_2448308_PstIMspI_PA	109.71
10523	Opata_2472434_PstIMspI_PA	109.71
10524	Opata_2478710_PstIMspI_PA	109.71
10525	Opata_2478887_PstIMspI_PA	109.71
10526	Opata_2540775_PstIMspI_PA	109.71
10527	Opata_258884_PstIMspI_PA	109.71
10528	Opata_2593701_PstIMspI_PA	109.71
10529	Opata_2598597_PstIMspI_PA	109.71
10530	Opata_2605638_PstIMspI_PA	109.71
10531	Opata_2607008_PstIMspI_PA	109.71
10532	Opata_2632864_PstIMspI_PA	109.71
10533	Opata_2634533_PstIMspI_PA	109.71
10534	Opata_265179_PstIMspI_PA	109.71
10535	Opata_2653182_PstIMspI_PA	109.71
10536	Opata_2682992_PstIMspI_PA	109.71
10537	Opata_2703101_PstIMspI_PA	109.71
10538	Opata_2719481_PstIMspI_PA	109.71
10539	Opata_2750119_PstIMspI_PA	109.71
10540	Opata_2760164_PstIMspI_PA	109.71
10541	Opata_2817467_PstIMspI_PA	109.71
10542	Opata_2823387_PstIMspI_PA	109.71
10543	Opata_2843846_PstIMspI_PA	109.71
10544	Opata_2848669_PstIMspI_PA	109.71
10545	Opata_286307_PstIMspI_PA	109.71
10546	Opata_2899492_PstIMspI_PA	109.71
10547	Opata_2912693_PstIMspI_PA	109.71
10548	Opata_2919133_PstIMspI_PA	109.71
10549	Opata_292699_PstIMspI_PA	109.71
10550	Opata_2935773_PstIMspI_PA	109.71
10551	Opata_2955703_PstIMspI_PA	109.71
10552	Opata_2977621_PstIMspI_PA	109.71
10553	Opata_3003539_PstIMspI_PA	109.71
10554	Opata_3003722_PstIMspI_PA	109.71
10555	Opata_302152_PstIMspI_PA	109.71
10556	Opata_3040904_PstIMspI_PA	109.71
10557	Opata_3051947_PstIMspI_PA	109.71
10558	Opata_3056234_PstIMspI_PA	109.71
10559	Opata_306782_PstIMspI_PA	109.71
10560	Opata_307315_PstIMspI_PA	109.71
10561	Opata_3075718_PstIMspI_PA	109.71
10562	Opata_3095111_PstIMspI_PA	109.71
10563	Opata_3097365_PstIMspI_PA	109.71
10564	Opata_3118562_PstIMspI_PA	109.71
10565	Opata_3136072_PstIMspI_PA	109.71
10566	Opata_3136314_PstIMspI_PA	109.71
10567	Opata_3140263_PstIMspI_PA	109.71
10568	Opata_3156083_PstIMspI_PA	109.71
10569	Opata_3195111_PstIMspI_PA	109.71
10570	Opata_3195351_PstIMspI_PA	109.71
10571	Opata_3211136_PstIMspI_PA	109.71
10572	Opata_3259094_PstIMspI_PA	109.71
10573	Opata_3263372_PstIMspI_PA	109.71
10574	Opata_3304548_PstIMspI_PA	109.71
10575	Opata_3336916_PstIMspI_PA	109.71
10576	Opata_3383741_PstIMspI_PA	109.71
10577	Opata_3391260_PstIMspI_PA	109.71
10578	Opata_3396810_PstIMspI_PA	109.71
10579	Opata_3418305_PstIMspI_PA	109.71
10580	Opata_3423533_PstIMspI_PA	109.71
10581	Opata_3454156_PstIMspI_PA	109.71
10582	Opata_3461084_PstIMspI_PA	109.71
10583	Opata_3501828_PstIMspI_PA	109.71
10584	Opata_3510236_PstIMspI_PA	109.71
10585	Opata_3516798_PstIMspI_PA	109.71
10586	Opata_3530473_PstIMspI_PA	109.71
10587	Opata_3568040_PstIMspI_PA	109.71
10588	Opata_3571122_PstIMspI_PA	109.71
10589	Opata_3583742_PstIMspI_PA	109.71
10590	Opata_3585159_PstIMspI_PA	109.71
10591	Opata_3664861_PstIMspI_PA	109.71
10592	Opata_3668730_PstIMspI_PA	109.71
10593	Opata_3723769_PstIMspI_PA	109.71
10594	Opata_3727908_PstIMspI_PA	109.71
10595	Opata_3731930_PstIMspI_PA	109.71
10596	Opata_3738118_PstIMspI_PA	109.71
10597	Opata_3756173_PstIMspI_PA	109.71
10598	Opata_3767756_PstIMspI_PA	109.71
10599	Opata_3774523_PstIMspI_PA	109.71
10600	Opata_381114_PstIMspI_PA	109.71
10601	Opata_3815189_PstIMspI_PA	109.71
10602	Opata_38285_PstIMspI_PA	109.71
10603	Opata_3829908_PstIMspI_PA	109.71
10604	Opata_3844723_PstIMspI_PA	109.71
10605	Opata_3888735_PstIMspI_PA	109.71
10606	Opata_390289_PstIMspI_PA	109.71
10607	Opata_3937097_PstIMspI_PA	109.71
10608	Opata_3974992_PstIMspI_PA	109.71
10609	Opata_3980232_PstIMspI_PA	109.71
10610	Opata_3984576_PstIMspI_PA	109.71
10611	Opata_3988164_PstIMspI_PA	109.71
10612	Opata_3995909_PstIMspI_PA	109.71
10613	Opata_4040143_PstIMspI_PA	109.71
10614	Opata_4067954_PstIMspI_PA	109.71
10615	Opata_4088414_PstIMspI_PA	109.71
10616	Opata_4145037_PstIMspI_PA	109.71
10617	Opata_4145410_PstIMspI_PA	109.71
10618	Opata_4160905_PstIMspI_PA	109.71
10619	Opata_4163489_PstIMspI_PA	109.71
10620	Opata_4166661_PstIMspI_PA	109.71
10621	Opata_4172196_PstIMspI_PA	109.71
10622	Opata_419618_PstIMspI_PA	109.71
10623	Opata_4200475_PstIMspI_PA	109.71
10624	Opata_4203357_PstIMspI_PA	109.71
10625	Opata_4219930_PstIMspI_PA	109.71
10626	Opata_4255691_PstIMspI_PA	109.71
10627	Opata_4263694_PstIMspI_PA	109.71
10628	Opata_436665_PstIMspI_PA	109.71
10629	Opata_447594_PstIMspI_PA	109.71
10630	Opata_495429_PstIMspI_PA	109.71
10631	Opata_501251_PstIMspI_PA	109.71
10632	Opata_502774_PstIMspI_PA	109.71
10633	Opata_508417_PstIMspI_PA	109.71
10634	Opata_510245_PstIMspI_PA	109.71
10635	Opata_52903_PstIMspI_PA	109.71
10636	Opata_538686_PstIMspI_PA	109.71
10637	Opata_543655_PstIMspI_PA	109.71
10638	Opata_571328_PstIMspI_PA	109.71
10639	Opata_591472_PstIMspI_PA	109.71
10640	Opata_62608_PstIMspI_PA	109.71
10641	Opata_635450_PstIMspI_PA	109.71
10642	Opata_63570_PstIMspI_PA	109.71
10643	Opata_654468_PstIMspI_PA	109.71
10644	Opata_661090_PstIMspI_PA	109.71
10645	Opata_66427_PstIMspI_PA	109.71
10646	Opata_671768_PstIMspI_PA	109.71
10647	Opata_68022_PstIMspI_PA	109.71
10648	Opata_696174_PstIMspI_PA	109.71
10649	Opata_703563_PstIMspI_PA	109.71
10650	Opata_723306_PstIMspI_PA	109.71
10651	Opata_76146_PstIMspI_PA	109.71
10652	Opata_761969_PstIMspI_PA	109.71
10653	Opata_769387_PstIMspI_PA	109.71
10654	Opata_772559_PstIMspI_PA	109.71
10655	Opata_802549_PstIMspI_PA	109.71
10656	Opata_847088_PstIMspI_PA	109.71
10657	Opata_854533_PstIMspI_PA	109.71
10658	Opata_872133_PstIMspI_PA	109.71
10659	Opata_876871_PstIMspI_PA	109.71
10660	Opata_878414_PstIMspI_PA	109.71
10661	Opata_880024_PstIMspI_PA	109.71
10662	Opata_896384_PstIMspI_PA	109.71
10663	Opata_929464_PstIMspI_PA	109.71
10664	Opata_943487_PstIMspI_PA	109.71
10665	Opata_966904_PstIMspI_PA	109.71
10666	Opata_102909_90_PstIMseI_SNP	109.71
10667	Opata_1073851_51_PstIMseI_SNP	109.71
10668	Opata_114167_16_PstIMseI_SNP	109.71
10669	Opata_114167_58_PstIMseI_SNP	109.71
10670	Opata_122580_82_PstIMseI_SNP	109.71
10671	Opata_1354170_72_PstIMseI_SNP	109.71
10672	Opata_482867_24_PstIMseI_SNP	109.71
10673	Opata_763284_15_PstIMseI_SNP	109.71
10674	Opata_864774_15_PstIMseI_SNP	109.71
10675	Opata_864774_29_PstIMseI_SNP	109.71
10676	Opata_992558_80_PstIMseI_SNP	109.71
10677	Opata_992558_83_PstIMseI_SNP	109.71
10678	Opata_1286006_40_PstIMspI_SNP	109.71
10679	Opata_1286006_73_PstIMspI_SNP	109.71
10680	Opata_1434954_27_PstIMspI_SNP	109.71
10681	Opata_1546226_82_PstIMspI_SNP	109.71
10682	Opata_1702792_88_PstIMspI_SNP	109.71
10683	Opata_2102954_74_PstIMspI_SNP	109.71
10684	Opata_2252874_21_PstIMspI_SNP	109.71
10685	Opata_262740_7_PstIMspI_SNP	109.71
10686	Opata_273855_12_PstIMspI_SNP	109.71
10687	Opata_2834722_21_PstIMspI_SNP	109.71
10688	Opata_2834722_33_PstIMspI_SNP	109.71
10689	Opata_2962617_5_PstIMspI_SNP	109.71
10690	Opata_30424_24_PstIMspI_SNP	109.71
10691	Opata_3314287_54_PstIMspI_SNP	109.71
10692	Opata_3858990_17_PstIMspI_SNP	109.71
10693	Opata_3858990_23_PstIMspI_SNP	109.71
10694	Opata_3858990_24_PstIMspI_SNP	109.71
10695	M6_175088_PstIMluI_PA	109.71
10696	M6_563549_PstIMluI_PA	109.71
10697	M6_585815_PstIMluI_PA	109.71
10698	Opata_625999_PstIMluI_PA	109.71
10699	Opata_720724_PstIMluI_PA	109.71
10700	M6_1049966_PstIMseI_PA	109.71
10701	M6_1590313_PstIMseI_PA	109.71
10702	M6_215196_PstIMseI_PA	109.71
10703	M6_2850019_PstIMseI_PA	109.71
10704	M6_394925_PstIMseI_PA	109.71
10705	M6_55476_PstIMseI_PA	109.71
10706	M6_685760_PstIMseI_PA	109.71
10707	Opata_1063528_PstIMseI_PA	109.71
10708	Opata_113817_PstIMseI_PA	109.71
10709	Opata_1722963_PstIMseI_PA	109.71
10710	Opata_3009240_PstIMseI_PA	109.71
10711	Opata_385733_PstIMseI_PA	109.71
10712	Opata_41886_PstIMseI_PA	109.71
10713	Opata_560327_PstIMseI_PA	109.71
10714	M6_150158_PstIMspI_PA	109.71
10715	M6_1726858_PstIMspI_PA	109.71
10716	M6_216247_PstIMspI_PA	109.71
10717	Opata_1020749_PstIMspI_PA	109.71
10718	Opata_124908_PstIMspI_PA	109.71
10719	Opata_133509_PstIMspI_PA	109.71
10720	Opata_1643027_PstIMspI_PA	109.71
10721	Opata_2572975_PstIMspI_PA	109.71
10722	Opata_280264_PstIMspI_PA	109.71
10723	Opata_291155_PstIMspI_PA	109.71
10724	Opata_309623_PstIMspI_PA	109.71
10725	Opata_3331074_PstIMspI_PA	109.71
10726	Opata_3778378_PstIMspI_PA	109.71
10727	Opata_418517_PstIMspI_PA	109.71
10728	Opata_72883_PstIMspI_PA	109.71
10729	Opata_781502_PstIMspI_PA	109.71
10730	Opata_3509347_58_PstIMspI_SNP	109.71
10731	M6_10671_PstIMseI_PA	109.71
10732	M6_1109518_PstIMseI_PA	109.71
10733	M6_1134998_PstIMseI_PA	109.71
10734	M6_115403_PstIMseI_PA	109.71
10735	M6_1157109_PstIMseI_PA	109.71
10736	M6_1209675_PstIMseI_PA	109.71
10737	M6_135564_PstIMseI_PA	109.71
10738	M6_171612_PstIMseI_PA	109.71
10739	M6_1844578_PstIMseI_PA	109.71
10740	M6_1868080_PstIMseI_PA	109.71
10741	M6_2254762_PstIMseI_PA	109.71
10742	M6_237621_PstIMseI_PA	109.71
10743	M6_237881_PstIMseI_PA	109.71
10744	M6_2478782_PstIMseI_PA	109.71
10745	M6_252737_PstIMseI_PA	109.71
10746	M6_276134_PstIMseI_PA	109.71
10747	M6_296005_PstIMseI_PA	109.71
10748	M6_313936_PstIMseI_PA	109.71
10749	M6_326624_PstIMseI_PA	109.71
10750	M6_331846_PstIMseI_PA	109.71
10751	M6_361087_PstIMseI_PA	109.71
10752	M6_385825_PstIMseI_PA	109.71
10753	M6_387204_PstIMseI_PA	109.71
10754	M6_416691_PstIMseI_PA	109.71
10755	M6_427602_PstIMseI_PA	109.71
10756	M6_449491_PstIMseI_PA	109.71
10757	M6_502352_PstIMseI_PA	109.71
10758	M6_51406_PstIMseI_PA	109.71
10759	M6_54994_PstIMseI_PA	109.71
10760	M6_551803_PstIMseI_PA	109.71
10761	M6_561660_PstIMseI_PA	109.71
10762	M6_585248_PstIMseI_PA	109.71
10763	M6_60488_PstIMseI_PA	109.71
10764	M6_605379_PstIMseI_PA	109.71
10765	M6_611242_PstIMseI_PA	109.71
10766	M6_744439_PstIMseI_PA	109.71
10767	M6_749180_PstIMseI_PA	109.71
10768	M6_781047_PstIMseI_PA	109.71
10769	M6_781422_PstIMseI_PA	109.71
10770	M6_899770_PstIMseI_PA	109.71
10771	M6_978713_PstIMseI_PA	109.71
10772	Opata_114352_PstIMseI_PA	109.71
10773	Opata_1231534_PstIMseI_PA	109.71
10774	Opata_1296286_PstIMseI_PA	109.71
10775	Opata_130272_PstIMseI_PA	109.71
10776	Opata_146814_PstIMseI_PA	109.71
10777	Opata_1883260_PstIMseI_PA	109.71
10778	Opata_2057371_PstIMseI_PA	109.71
10779	Opata_23769_PstIMseI_PA	109.71
10780	Opata_2568625_PstIMseI_PA	109.71
10781	Opata_282486_PstIMseI_PA	109.71
10782	Opata_307446_PstIMseI_PA	109.71
10783	Opata_3183674_PstIMseI_PA	109.71
10784	Opata_3185656_PstIMseI_PA	109.71
10785	Opata_351738_PstIMseI_PA	109.71
10786	Opata_362319_PstIMseI_PA	109.71
10787	Opata_38163_PstIMseI_PA	109.71
10788	Opata_433875_PstIMseI_PA	109.71
10789	Opata_44631_PstIMseI_PA	109.71
10790	Opata_639925_PstIMseI_PA	109.71
10791	Opata_867736_PstIMseI_PA	109.71
10792	Opata_893872_PstIMseI_PA	109.71
10793	Opata_924466_PstIMseI_PA	109.71
10794	Opata_98677_PstIMseI_PA	109.71
10795	M6_1043307_PstIMspI_PA	109.71
10796	M6_106447_PstIMspI_PA	109.71
10797	M6_107250_PstIMspI_PA	109.71
10798	M6_1141278_PstIMspI_PA	109.71
10799	M6_1158560_PstIMspI_PA	109.71
10800	M6_1225094_PstIMspI_PA	109.71
10801	M6_1239380_PstIMspI_PA	109.71
10802	M6_1363215_PstIMspI_PA	109.71
10803	M6_1381899_PstIMspI_PA	109.71
10804	M6_1389484_PstIMspI_PA	109.71
10805	M6_1425006_PstIMspI_PA	109.71
10806	M6_1486133_PstIMspI_PA	109.71
10807	M6_1646128_PstIMspI_PA	109.71
10808	M6_1672457_PstIMspI_PA	109.71
10809	M6_1689009_PstIMspI_PA	109.71
10810	M6_1722438_PstIMspI_PA	109.71
10811	M6_1822439_PstIMspI_PA	109.71
10812	M6_1888453_PstIMspI_PA	109.71
10813	M6_1988688_PstIMspI_PA	109.71
10814	M6_2031931_PstIMspI_PA	109.71
10815	M6_2148147_PstIMspI_PA	109.71
10816	M6_24920_PstIMspI_PA	109.71
10817	M6_2508256_PstIMspI_PA	109.71
10818	M6_2562145_PstIMspI_PA	109.71
10819	M6_2566298_PstIMspI_PA	109.71
10820	M6_268402_PstIMspI_PA	109.71
10821	M6_2822082_PstIMspI_PA	109.71
10822	M6_2919655_PstIMspI_PA	109.71
10823	M6_3019520_PstIMspI_PA	109.71
10824	M6_3090325_PstIMspI_PA	109.71
10825	M6_3125679_PstIMspI_PA	109.71
10826	M6_3126786_PstIMspI_PA	109.71
10827	M6_3172814_PstIMspI_PA	109.71
10828	M6_326724_PstIMspI_PA	109.71
10829	M6_3279579_PstIMspI_PA	109.71
10830	M6_329048_PstIMspI_PA	109.71
10831	M6_3299803_PstIMspI_PA	109.71
10832	M6_334371_PstIMspI_PA	109.71
10833	M6_335879_PstIMspI_PA	109.71
10834	M6_342762_PstIMspI_PA	109.71
10835	M6_3440426_PstIMspI_PA	109.71
10836	M6_3513430_PstIMspI_PA	109.71
10837	M6_3541785_PstIMspI_PA	109.71
10838	M6_3556262_PstIMspI_PA	109.71
10839	M6_3598878_PstIMspI_PA	109.71
10840	M6_369844_PstIMspI_PA	109.71
10841	M6_393284_PstIMspI_PA	109.71
10842	M6_400538_PstIMspI_PA	109.71
10843	M6_475927_PstIMspI_PA	109.71
10844	M6_525844_PstIMspI_PA	109.71
10845	M6_603236_PstIMspI_PA	109.71
10846	M6_608347_PstIMspI_PA	109.71
10847	M6_641664_PstIMspI_PA	109.71
10848	M6_660625_PstIMspI_PA	109.71
10849	M6_664908_PstIMspI_PA	109.71
10850	M6_671727_PstIMspI_PA	109.71
10851	M6_768368_PstIMspI_PA	109.71
10852	M6_848116_PstIMspI_PA	109.71
10853	M6_871813_PstIMspI_PA	109.71
10854	M6_909420_PstIMspI_PA	109.71
10855	M6_909463_PstIMspI_PA	109.71
10856	M6_915102_PstIMspI_PA	109.71
10857	M6_977940_PstIMspI_PA	109.71
10858	Opata_1119630_PstIMspI_PA	109.71
10859	Opata_1157505_PstIMspI_PA	109.71
10860	Opata_1606278_PstIMspI_PA	109.71
10861	Opata_1613975_PstIMspI_PA	109.71
10862	Opata_1647381_PstIMspI_PA	109.71
10863	Opata_1913104_PstIMspI_PA	109.71
10864	Opata_1994917_PstIMspI_PA	109.71
10865	Opata_2146309_PstIMspI_PA	109.71
10866	Opata_2150175_PstIMspI_PA	109.71
10867	Opata_247732_PstIMspI_PA	109.71
10868	Opata_2597060_PstIMspI_PA	109.71
10869	Opata_2805288_PstIMspI_PA	109.71
10870	Opata_2833947_PstIMspI_PA	109.71
10871	Opata_297884_PstIMspI_PA	109.71
10872	Opata_3025384_PstIMspI_PA	109.71
10873	Opata_3032487_PstIMspI_PA	109.71
10874	Opata_3298495_PstIMspI_PA	109.71
10875	Opata_3589224_PstIMspI_PA	109.71
10876	Opata_3617641_PstIMspI_PA	109.71
10877	Opata_3673478_PstIMspI_PA	109.71
10878	Opata_387152_PstIMspI_PA	109.71
10879	Opata_4244542_PstIMspI_PA	109.71
10880	Opata_527130_PstIMspI_PA	109.71
10881	Opata_540820_PstIMspI_PA	109.71
10882	Opata_785910_PstIMspI_PA	109.71
10883	Opata_814446_27_PstIMseI_SNP	109.71
10884	Opata_1049709_PstIMseI_PA	109.71
10885	Opata_1057406_PstIMseI_PA	109.71
10886	Opata_1275624_PstIMseI_PA	109.71
10887	Opata_133071_PstIMseI_PA	109.71
10888	Opata_1271172_PstIMspI_PA	109.71
10889	Opata_1323406_PstIMspI_PA	109.71
10890	Opata_133033_PstIMspI_PA	109.71
10891	Opata_185592_PstIMspI_PA	109.71
10892	Opata_189032_PstIMspI_PA	109.71
10893	Opata_200197_PstIMspI_PA	109.71
10894	Opata_2088812_PstIMspI_PA	109.71
10895	Opata_2294406_PstIMspI_PA	109.71
10896	Opata_2371596_PstIMspI_PA	109.71
10897	Opata_2815534_PstIMspI_PA	109.71
10898	Opata_2849105_PstIMspI_PA	109.71
10899	Opata_2925864_PstIMspI_PA	109.71
10900	Opata_3323850_PstIMspI_PA	109.71
10901	Opata_3994588_PstIMspI_PA	109.71
10902	Opata_443396_PstIMspI_PA	109.71
10903	Opata_602491_PstIMspI_PA	109.71
10904	Opata_700231_PstIMspI_PA	109.71
10905	wPt-1369	109.71
10906	M6_1644329_PstIMluI_PA	109.71
10907	M6_2311386_PstIMluI_PA	109.71
10908	Opata_111325_PstIMluI_PA	109.71
10909	Opata_1556413_PstIMluI_PA	109.71
10910	Opata_2090308_PstIMluI_PA	109.71
10911	Opata_2250855_PstIMluI_PA	109.71
10912	Opata_911655_PstIMluI_PA	109.71
10913	Opata_933060_PstIMluI_PA	109.71
10914	Opata_947694_PstIMluI_PA	109.71
10915	M6_112077_PstIMseI_PA	109.71
10916	M6_1398440_PstIMseI_PA	109.71
10917	M6_1719689_PstIMseI_PA	109.71
10918	M6_2093096_PstIMseI_PA	109.71
10919	M6_2267759_PstIMseI_PA	109.71
10920	M6_33943_PstIMseI_PA	109.71
10921	M6_590866_PstIMseI_PA	109.71
10922	M6_66962_PstIMseI_PA	109.71
10923	M6_933204_PstIMseI_PA	109.71
10924	Opata_103357_PstIMseI_PA	109.71
10925	Opata_1047382_PstIMseI_PA	109.71
10926	Opata_1066714_PstIMseI_PA	109.71
10927	Opata_1101438_PstIMseI_PA	109.71
10928	Opata_1141267_PstIMseI_PA	109.71
10929	Opata_1170680_PstIMseI_PA	109.71
10930	Opata_1177736_PstIMseI_PA	109.71
10931	Opata_1237327_PstIMseI_PA	109.71
10932	Opata_127787_PstIMseI_PA	109.71
10933	Opata_148322_PstIMseI_PA	109.71
10934	Opata_1528780_PstIMseI_PA	109.71
10935	Opata_1617993_PstIMseI_PA	109.71
10936	Opata_1826352_PstIMseI_PA	109.71
10937	Opata_3512535_PstIMseI_PA	109.71
10938	Opata_373481_PstIMseI_PA	109.71
10939	Opata_4003869_PstIMseI_PA	109.71
10940	Opata_484958_PstIMseI_PA	109.71
10941	Opata_543209_PstIMseI_PA	109.71
10942	Opata_562424_PstIMseI_PA	109.71
10943	Opata_57555_PstIMseI_PA	109.71
10944	Opata_647740_PstIMseI_PA	109.71
10945	Opata_805879_PstIMseI_PA	109.71
10946	Opata_828252_PstIMseI_PA	109.71
10947	Opata_860793_PstIMseI_PA	109.71
10948	Opata_889459_PstIMseI_PA	109.71
10949	Opata_928767_PstIMseI_PA	109.71
10950	M6_1012288_PstIMspI_PA	109.71
10951	M6_102942_PstIMspI_PA	109.71
10952	M6_1253301_PstIMspI_PA	109.71
10953	M6_1449920_PstIMspI_PA	109.71
10954	M6_1453941_PstIMspI_PA	109.71
10955	M6_154908_PstIMspI_PA	109.71
10956	M6_1550710_PstIMspI_PA	109.71
10957	M6_1600815_PstIMspI_PA	109.71
10958	M6_1857406_PstIMspI_PA	109.71
10959	M6_1939882_PstIMspI_PA	109.71
10960	M6_2282366_PstIMspI_PA	109.71
10961	M6_2476518_PstIMspI_PA	109.71
10962	M6_2526722_PstIMspI_PA	109.71
10963	M6_2813354_PstIMspI_PA	109.71
10964	M6_295364_PstIMspI_PA	109.71
10965	M6_3033738_PstIMspI_PA	109.71
10966	M6_404484_PstIMspI_PA	109.71
10967	M6_46426_PstIMspI_PA	109.71
10968	M6_477743_PstIMspI_PA	109.71
10969	M6_516147_PstIMspI_PA	109.71
10970	M6_87140_PstIMspI_PA	109.71
10971	M6_933049_PstIMspI_PA	109.71
10972	Opata_11075_PstIMspI_PA	109.71
10973	Opata_11465_PstIMspI_PA	109.71
10974	Opata_119876_PstIMspI_PA	109.71
10975	Opata_1340359_PstIMspI_PA	109.71
10976	Opata_1709375_PstIMspI_PA	109.71
10977	Opata_1764814_PstIMspI_PA	109.71
10978	Opata_1913463_PstIMspI_PA	109.71
10979	Opata_1924355_PstIMspI_PA	109.71
10980	Opata_1941050_PstIMspI_PA	109.71
10981	Opata_226180_PstIMspI_PA	109.71
10982	Opata_2507697_PstIMspI_PA	109.71
10983	Opata_26184_PstIMspI_PA	109.71
10984	Opata_3074622_PstIMspI_PA	109.71
10985	Opata_3273053_PstIMspI_PA	109.71
10986	Opata_3386791_PstIMspI_PA	109.71
10987	Opata_3487825_PstIMspI_PA	109.71
10988	Opata_121993_72_PstIMluI_SNP	109.71
10989	Opata_103079_79_PstIMseI_SNP	109.71
10990	Opata_1135177_68_PstIMseI_SNP	109.71
10991	Opata_1146030_21_PstIMseI_SNP	109.71
10992	Opata_1182927_37_PstIMseI_SNP	109.71
10993	Opata_1182927_52_PstIMseI_SNP	109.71
10994	Opata_1189419_50_PstIMseI_SNP	109.71
10995	Opata_1530105_36_PstIMseI_SNP	109.71
10996	Opata_1530105_75_PstIMseI_SNP	109.71
10997	Opata_153151_42_PstIMseI_SNP	109.71
10998	Opata_153151_63_PstIMseI_SNP	109.71
10999	Opata_170236_19_PstIMseI_SNP	109.71
11000	Opata_170236_23_PstIMseI_SNP	109.71
11001	Opata_170236_28_PstIMseI_SNP	109.71
11002	Opata_170623_86_PstIMseI_SNP	109.71
11003	Opata_212210_56_PstIMseI_SNP	109.71
11004	Opata_212210_59_PstIMseI_SNP	109.71
11005	Opata_212210_7_PstIMseI_SNP	109.71
11006	Opata_333049_4_PstIMseI_SNP	109.71
11007	Opata_3425800_6_PstIMseI_SNP	109.71
11008	Opata_343999_41_PstIMseI_SNP	109.71
11009	Opata_352823_51_PstIMseI_SNP	109.71
11010	Opata_377137_39_PstIMseI_SNP	109.71
11011	Opata_500993_8_PstIMseI_SNP	109.71
11012	Opata_521989_55_PstIMseI_SNP	109.71
11013	Opata_61124_84_PstIMseI_SNP	109.71
11014	Opata_621560_57_PstIMseI_SNP	109.71
11015	Opata_631618_17_PstIMseI_SNP	109.71
11016	Opata_631618_50_PstIMseI_SNP	109.71
11017	Opata_631618_69_PstIMseI_SNP	109.71
11018	Opata_667954_66_PstIMseI_SNP	109.71
11019	Opata_667954_8_PstIMseI_SNP	109.71
11020	Opata_826037_75_PstIMseI_SNP	109.71
11021	Opata_871799_40_PstIMseI_SNP	109.71
11022	Opata_8800_39_PstIMseI_SNP	109.71
11023	Opata_95590_19_PstIMseI_SNP	109.71
11024	Opata_95590_45_PstIMseI_SNP	109.71
11025	Opata_966805_22_PstIMseI_SNP	109.71
11026	Opata_966805_34_PstIMseI_SNP	109.71
11027	M6_749896_21_PstIMspI_SNP	109.71
11028	Opata_1025808_6_PstIMspI_SNP	109.71
11029	Opata_1072477_37_PstIMspI_SNP	109.71
11030	Opata_1175913_31_PstIMspI_SNP	109.71
11031	Opata_11801_43_PstIMspI_SNP	109.71
11032	Opata_1571500_25_PstIMspI_SNP	109.71
11033	Opata_1571500_32_PstIMspI_SNP	109.71
11034	Opata_1571500_57_PstIMspI_SNP	109.71
11035	Opata_1610186_9_PstIMspI_SNP	109.71
11036	Opata_1747418_9_PstIMspI_SNP	109.71
11037	Opata_2056719_18_PstIMspI_SNP	109.71
11038	Opata_2244966_61_PstIMspI_SNP	109.71
11039	Opata_2668557_17_PstIMspI_SNP	109.71
11040	Opata_2668557_23_PstIMspI_SNP	109.71
11041	Opata_2686085_43_PstIMspI_SNP	109.71
11042	Opata_2688608_63_PstIMspI_SNP	109.71
11043	Opata_2953714_41_PstIMspI_SNP	109.71
11044	Opata_3444911_40_PstIMspI_SNP	109.71
11045	Opata_3769357_33_PstIMspI_SNP	109.71
11046	Opata_3802829_41_PstIMspI_SNP	109.71
11047	Opata_3889535_57_PstIMspI_SNP	109.71
11048	Opata_4013283_3_PstIMspI_SNP	109.71
11049	Opata_549366_3_PstIMspI_SNP	109.71
11050	Opata_602159_76_PstIMspI_SNP	109.71
11051	Opata_664453_80_PstIMspI_SNP	109.71
11052	Opata_764409_16_PstIMspI_SNP	109.71
11053	Opata_764409_86_PstIMspI_SNP	109.71
11054	Opata_767561_30_PstIMspI_SNP	109.71
11055	Opata_780498_60_PstIMspI_SNP	109.71
11056	Opata_1565835_PstIMluI_PA	109.71
11057	Opata_1674453_PstIMluI_PA	109.71
11058	Opata_227883_PstIMluI_PA	109.71
11059	Opata_2686993_PstIMluI_PA	109.71
11060	M6_1033913_PstIMseI_PA	109.71
11061	M6_1106588_PstIMseI_PA	109.71
11062	M6_1248943_PstIMseI_PA	109.71
11063	M6_2455350_PstIMseI_PA	109.71
11064	M6_261008_PstIMseI_PA	109.71
11065	M6_3091647_PstIMseI_PA	109.71
11066	M6_329241_PstIMseI_PA	109.71
11067	M6_335058_PstIMseI_PA	109.71
11068	M6_369033_PstIMseI_PA	109.71
11069	M6_39767_PstIMseI_PA	109.71
11070	M6_432681_PstIMseI_PA	109.71
11071	M6_495160_PstIMseI_PA	109.71
11072	M6_659845_PstIMseI_PA	109.71
11073	M6_662219_PstIMseI_PA	109.71
11074	M6_78116_PstIMseI_PA	109.71
11075	M6_799092_PstIMseI_PA	109.71
11076	M6_823216_PstIMseI_PA	109.71
11077	M6_978473_PstIMseI_PA	109.71
11078	Opata_1610222_PstIMseI_PA	109.71
11079	Opata_1737678_PstIMseI_PA	109.71
11080	Opata_2036747_PstIMseI_PA	109.71
11081	Opata_283707_PstIMseI_PA	109.71
11082	Opata_2871741_PstIMseI_PA	109.71
11083	Opata_607156_PstIMseI_PA	109.71
11084	Opata_719359_PstIMseI_PA	109.71
11085	Opata_75546_PstIMseI_PA	109.71
11086	M6_1055489_PstIMspI_PA	109.71
11087	M6_1157173_PstIMspI_PA	109.71
11088	M6_1173677_PstIMspI_PA	109.71
11089	M6_1224279_PstIMspI_PA	109.71
11090	M6_1494686_PstIMspI_PA	109.71
11091	M6_170040_PstIMspI_PA	109.71
11092	M6_1739506_PstIMspI_PA	109.71
11093	M6_1864107_PstIMspI_PA	109.71
11094	M6_1906355_PstIMspI_PA	109.71
11095	M6_2058050_PstIMspI_PA	109.71
11096	M6_2157499_PstIMspI_PA	109.71
11097	M6_2166175_PstIMspI_PA	109.71
11098	M6_2439749_PstIMspI_PA	109.71
11099	M6_2466316_PstIMspI_PA	109.71
11100	M6_2510828_PstIMspI_PA	109.71
11101	M6_2513315_PstIMspI_PA	109.71
11102	M6_2640548_PstIMspI_PA	109.71
11103	M6_2675668_PstIMspI_PA	109.71
11104	M6_2692357_PstIMspI_PA	109.71
11105	M6_303152_PstIMspI_PA	109.71
11106	M6_306382_PstIMspI_PA	109.71
11107	M6_3072140_PstIMspI_PA	109.71
11108	M6_3137829_PstIMspI_PA	109.71
11109	M6_3190031_PstIMspI_PA	109.71
11110	M6_3374905_PstIMspI_PA	109.71
11111	M6_385094_PstIMspI_PA	109.71
11112	M6_387502_PstIMspI_PA	109.71
11113	M6_415918_PstIMspI_PA	109.71
11114	M6_442610_PstIMspI_PA	109.71
11115	M6_496485_PstIMspI_PA	109.71
11116	M6_499213_PstIMspI_PA	109.71
11117	M6_507460_PstIMspI_PA	109.71
11118	M6_567179_PstIMspI_PA	109.71
11119	M6_606983_PstIMspI_PA	109.71
11120	M6_607871_PstIMspI_PA	109.71
11121	M6_740778_PstIMspI_PA	109.71
11122	M6_797910_PstIMspI_PA	109.71
11123	Opata_1145650_PstIMspI_PA	109.71
11124	Opata_1683629_PstIMspI_PA	109.71
11125	Opata_2898763_PstIMspI_PA	109.71
11126	Opata_98067_PstIMspI_PA	109.71
11127	Opata_926538_88_PstIMseI_SNP	109.71
11128	Opata_1279767_PstIMluI_PA	109.71
11129	Opata_112654_PstIMseI_PA	109.71
11130	Opata_1304633_PstIMseI_PA	109.71
11131	Opata_183689_PstIMseI_PA	109.71
11132	Opata_32677_PstIMseI_PA	109.71
11133	Opata_383559_PstIMseI_PA	109.71
11134	Opata_397991_PstIMseI_PA	109.71
11135	Opata_4270755_PstIMseI_PA	109.71
11136	Opata_733501_PstIMseI_PA	109.71
11137	Opata_737530_PstIMseI_PA	109.71
11138	M6_1378137_PstIMspI_PA	109.71
11139	M6_662443_PstIMspI_PA	109.71
11140	Opata_3005289_PstIMspI_PA	109.71
11141	Opata_4182999_PstIMspI_PA	109.71
11142	Opata_224304_PstIMspI_PA	109.71
11143	TA002719-1603	110.3
11144	RAC875_c18641_619	110.3
11145	Ku_c19010_273	110.3
11146	D_GBB4FNX02JK3BE_264	110.3
11147	D_F5XZDLF02IP5IR_228	110.3
11148	2242131	110.79
11149	Excalibur_c49550_97	111.22
11150	Kukri_rep_c102237_122	111.22
11151	1697029	111.37
11152	1075324	111.47
11153	2248628	111.47
11154	D_GDRF1KQ02HM0CK_343	111.64
11155	D_contig61795_349	111.64
11156	D_contig08402_109	111.64
11157	3020558	111.66
11158	3949707	111.66
11159	D_GBQ4KXB01BMEK8_423	111.68
11160	D_GBB4FNX01CIWLS_80	111.68
11161	D_GA8KES401ELSX6_193	111.68
11162	Xwmc96	111.8
11163	cfa2141_1	111.81
11164	Opata_1053345_PstIMluI_PA	111.81
11165	M6_1026602_PstIMseI_PA	111.81
11166	M6_1080059_PstIMseI_PA	111.81
11167	M6_1135220_PstIMseI_PA	111.81
11168	M6_1196350_PstIMseI_PA	111.81
11169	M6_1385322_PstIMseI_PA	111.81
11170	M6_1571196_PstIMseI_PA	111.81
11171	M6_168673_PstIMseI_PA	111.81
11172	M6_1692039_PstIMseI_PA	111.81
11173	M6_177457_PstIMseI_PA	111.81
11174	M6_186571_PstIMseI_PA	111.81
11175	M6_187732_PstIMseI_PA	111.81
11176	M6_1921241_PstIMseI_PA	111.81
11177	M6_2217265_PstIMseI_PA	111.81
11178	M6_223030_PstIMseI_PA	111.81
11179	M6_2452744_PstIMseI_PA	111.81
11180	M6_272965_PstIMseI_PA	111.81
11181	M6_280780_PstIMseI_PA	111.81
11182	M6_288108_PstIMseI_PA	111.81
11183	M6_338502_PstIMseI_PA	111.81
11184	M6_4038476_PstIMseI_PA	111.81
11185	M6_47409_PstIMseI_PA	111.81
11186	M6_47796_PstIMseI_PA	111.81
11187	M6_545992_PstIMseI_PA	111.81
11188	M6_550136_PstIMseI_PA	111.81
11189	M6_561133_PstIMseI_PA	111.81
11190	M6_692397_PstIMseI_PA	111.81
11191	M6_748917_PstIMseI_PA	111.81
11192	M6_754313_PstIMseI_PA	111.81
11193	M6_768849_PstIMseI_PA	111.81
11194	Opata_1256355_PstIMseI_PA	111.81
11195	Opata_1261441_PstIMseI_PA	111.81
11196	Opata_1474573_PstIMseI_PA	111.81
11197	Opata_15015_PstIMseI_PA	111.81
11198	Opata_244479_PstIMseI_PA	111.81
11199	Opata_363465_PstIMseI_PA	111.81
11200	Opata_3755713_PstIMseI_PA	111.81
11201	Opata_4460260_PstIMseI_PA	111.81
11202	Opata_497569_PstIMseI_PA	111.81
11203	Opata_76019_PstIMseI_PA	111.81
11204	M6_1034019_PstIMspI_PA	111.81
11205	M6_1034133_PstIMspI_PA	111.81
11206	M6_1111519_PstIMspI_PA	111.81
11207	M6_1189182_PstIMspI_PA	111.81
11208	M6_1422337_PstIMspI_PA	111.81
11209	M6_1430170_PstIMspI_PA	111.81
11210	M6_1592036_PstIMspI_PA	111.81
11211	M6_1923803_PstIMspI_PA	111.81
11212	M6_2056471_PstIMspI_PA	111.81
11213	M6_2165556_PstIMspI_PA	111.81
11214	M6_2172855_PstIMspI_PA	111.81
11215	M6_2335654_PstIMspI_PA	111.81
11216	M6_2489572_PstIMspI_PA	111.81
11217	M6_2841431_PstIMspI_PA	111.81
11218	M6_3348224_PstIMspI_PA	111.81
11219	M6_340427_PstIMspI_PA	111.81
11220	M6_343590_PstIMspI_PA	111.81
11221	M6_371277_PstIMspI_PA	111.81
11222	M6_385749_PstIMspI_PA	111.81
11223	M6_416221_PstIMspI_PA	111.81
11224	M6_430206_PstIMspI_PA	111.81
11225	M6_437750_PstIMspI_PA	111.81
11226	M6_474191_PstIMspI_PA	111.81
11227	M6_558665_PstIMspI_PA	111.81
11228	M6_606576_PstIMspI_PA	111.81
11229	M6_634763_PstIMspI_PA	111.81
11230	M6_636049_PstIMspI_PA	111.81
11231	M6_654096_PstIMspI_PA	111.81
11232	M6_681156_PstIMspI_PA	111.81
11233	M6_910882_PstIMspI_PA	111.81
11234	Opata_1037470_PstIMspI_PA	111.81
11235	Opata_111686_PstIMspI_PA	111.81
11236	Opata_160092_PstIMspI_PA	111.81
11237	Opata_1654146_PstIMspI_PA	111.81
11238	Opata_180874_PstIMspI_PA	111.81
11239	Opata_1972098_PstIMspI_PA	111.81
11240	Opata_2058295_PstIMspI_PA	111.81
11241	Opata_2514530_PstIMspI_PA	111.81
11242	Opata_2958205_PstIMspI_PA	111.81
11243	Opata_3000480_PstIMspI_PA	111.81
11244	Opata_2793393_50_PstIMluI_SNP	111.81
11245	Opata_2793393_71_PstIMluI_SNP	111.81
11246	Opata_2793393_81_PstIMluI_SNP	111.81
11247	Opata_4016_76_PstIMluI_SNP	111.81
11248	Opata_104060_72_PstIMseI_SNP	111.81
11249	Opata_1112101_67_PstIMseI_SNP	111.81
11250	Opata_114048_32_PstIMseI_SNP	111.81
11251	Opata_114048_42_PstIMseI_SNP	111.81
11252	Opata_114048_49_PstIMseI_SNP	111.81
11253	Opata_122110_21_PstIMseI_SNP	111.81
11254	Opata_136605_26_PstIMseI_SNP	111.81
11255	Opata_146937_46_PstIMseI_SNP	111.81
11256	Opata_164193_80_PstIMseI_SNP	111.81
11257	Opata_192890_89_PstIMseI_SNP	111.81
11258	Opata_203583_74_PstIMseI_SNP	111.81
11259	Opata_264775_67_PstIMseI_SNP	111.81
11260	Opata_2714980_54_PstIMseI_SNP	111.81
11261	Opata_3468385_70_PstIMseI_SNP	111.81
11262	Opata_360231_38_PstIMseI_SNP	111.81
11263	Opata_412238_53_PstIMseI_SNP	111.81
11264	Opata_41582_13_PstIMseI_SNP	111.81
11265	Opata_89441_54_PstIMseI_SNP	111.81
11266	Opata_89441_90_PstIMseI_SNP	111.81
11267	Opata_1061938_20_PstIMspI_SNP	111.81
11268	Opata_110877_9_PstIMspI_SNP	111.81
11269	Opata_1287829_21_PstIMspI_SNP	111.81
11270	Opata_1305892_55_PstIMspI_SNP	111.81
11271	Opata_1535508_38_PstIMspI_SNP	111.81
11272	Opata_1588870_6_PstIMspI_SNP	111.81
11273	Opata_1966970_34_PstIMspI_SNP	111.81
11274	Opata_2237890_86_PstIMspI_SNP	111.81
11275	Opata_2416513_74_PstIMspI_SNP	111.81
11276	Opata_2523210_69_PstIMspI_SNP	111.81
11277	Opata_2688608_87_PstIMspI_SNP	111.81
11278	Opata_2736595_67_PstIMspI_SNP	111.81
11279	Opata_2755630_63_PstIMspI_SNP	111.81
11280	Opata_290527_75_PstIMspI_SNP	111.81
11281	Opata_469317_64_PstIMspI_SNP	111.81
11282	Opata_561800_23_PstIMspI_SNP	111.81
11283	Opata_642407_64_PstIMspI_SNP	111.81
11284	Opata_886333_52_PstIMspI_SNP	111.81
11285	Opata_886333_54_PstIMspI_SNP	111.81
11286	Opata_886333_55_PstIMspI_SNP	111.81
11287	Opata_88688_27_PstIMspI_SNP	111.81
11288	Opata_908769_50_PstIMspI_SNP	111.81
11289	M6_2594630_PstIMluI_PA	111.81
11290	Opata_1480508_PstIMluI_PA	111.81
11291	Opata_1524625_PstIMluI_PA	111.81
11292	Opata_1771653_PstIMluI_PA	111.81
11293	Opata_729048_PstIMluI_PA	111.81
11294	M6_120714_PstIMseI_PA	111.81
11295	M6_1245216_PstIMseI_PA	111.81
11296	M6_76587_PstIMseI_PA	111.81
11297	Opata_1051020_PstIMseI_PA	111.81
11298	Opata_1112346_PstIMseI_PA	111.81
11299	Opata_1241438_PstIMseI_PA	111.81
11300	Opata_1935573_PstIMseI_PA	111.81
11301	Opata_23804_PstIMseI_PA	111.81
11302	Opata_781461_PstIMseI_PA	111.81
11303	Opata_176822_PstIMspI_PA	111.81
11304	Opata_198650_PstIMspI_PA	111.81
11305	Opata_2147111_PstIMspI_PA	111.81
11306	Opata_215635_PstIMspI_PA	111.81
11307	Opata_2456946_PstIMspI_PA	111.81
11308	Opata_29654_PstIMspI_PA	111.81
11309	Opata_3334948_PstIMspI_PA	111.81
11310	Xgwm469	112.3
11311	Xbcd1670b	112.4
11312	1061881	112.65
11313	3960611	112.65
11314	Tdurum_contig11553_534	112.76
11315	RAC875_rep_c80880_285	112.76
11316	Kukri_c29818_251	112.76
11317	Excalibur_c76347_77	112.76
11318	Pm34	113.4
11319	Xwmc765	114.7
11320	GWM292a	114.82
11321	VRND1	114.82
11322	BobWhite_c1238_1826	115.17
11323	D_GDEEGVY01DK6JR_114	115.17
11324	D_GBQ4KXB01DEASZ_287	115.17
11325	D_GBB4FNX02JDM4N_144	115.17
11326	D_contig06841_228	115.17
11327	BS00000929_51	115.22
11328	BobWhite_rep_c61454_51	115.22
11329	Ku_c6176_938	115.22
11330	Jagger_c754_272	115.22
11331	IACX3123	115.22
11332	Excalibur_rep_c98759_127	115.22
11333	Excalibur_c9329_765	115.22
11334	D_GBUVHFX01DJL6Q_250	115.22
11335	D_GBF1XID01CVZMX_132	115.22
11336	D_GBB4FNX01DQ8UL_162	115.22
11337	D_GB5Y7FA02HB6LL_309	115.22
11338	D_contig22272_147	115.22
11339	Xbcd1421	115.4
11340	P78/M92.9	115.4
11341	1112638	116.21
11342	Xbarc177	117.1
11343	3022170	117.26
11344	Xbarc144	117.7
11345	Ex_c22279_806	118.9
11346	D_contig56923_144	118.9
11347	Xfba364	118.9
11348	Xbcd87	118.9
11349	Tdurum_contig85339_162	119.01
11350	TA004010-0869	119.01
11351	BobWhite_rep_c49021_31	119.01
11352	Kukri_c41787_141	119.01
11353	D_GDRF1KQ01DK0HR_216	119.01
11354	D_contig72302_398	119.01
11355	RAC875_c61357_111	119.14
11356	BobWhite_c13340_412	119.14
11357	Kukri_c30898_87	119.14
11358	Excalibur_c1832_390	119.14
11359	Ex_c71558_391	119.14
11360	D_F5XZDLF01END9N_81	119.14
11361	D_contig77890_149	119.14
11362	D_contig39058_424	119.14
11363	D_contig23766_203	119.14
11364	D_contig12794_150	119.14
11365	D_contig06553_735	119.14
11366	XWB144s	119.6
11367	4405509	119.67
11368	Xcfd25b	119.7
11369	Xgpw323	119.7
11370	Xgpw335	119.7
11371	Xpsr375.3	119.7
11372	Xpsr567.1	119.7
11373	Xwmc443	119.7
11374	Xgwm269	120.4
11375	Xfba11	120.4
11376	Kukri_rep_c110911_477	120.57
11377	Xbcd197	120.6
11378	D1.1_ctg8080	120.6
11379	Xgwm565	120.6
11380	Xbcd87b	120.6
11381	Xfba11a	120.6
11382	Xgpw2323	120.6
11383	M77/P64.10	120.6
11384	D_GDS7LZN02FRZ4J_84	120.66
11385	D_GDEEGVY01D91EB_346	120.66
11386	D_contig59863_627	120.66
11387	Xcdo506	120.7
11388	D1.1_ctg3736	120.7
11389	1125181	121.29
11390	Xgwm272	121.3
11391	Xgwm654	121.3
11392	Xcdo1373a	121.3
11393	P35/M57-1	121.3
11394	Xwmc161b	121.3
11395	D_GDS7LZN02G79EP_74	121.44
11396	1273380	121.6
11397	2245814	121.94
11398	Lr1	123
11399	Xwmc96g	123.4
11400	Kukri_rep_c101289_99	123.69
11401	Excalibur_s107041_192	123.69
11402	Excalibur_rep_c107835_213	123.69
11403	D_GB5Y7FA01AS1CL_282	123.69
11404	D_F5XZDLF01BJCKV_161	123.69
11405	D_contig32837_587	123.69
11406	wPt-3520	124.01
11407	M6_1014378_PstIMluI_PA	124.01
11408	M6_2195391_PstIMluI_PA	124.01
11409	Opata_1475361_PstIMluI_PA	124.01
11410	Opata_1507930_PstIMluI_PA	124.01
11411	Opata_1582805_PstIMluI_PA	124.01
11412	Opata_1670795_PstIMluI_PA	124.01
11413	Opata_1707648_PstIMluI_PA	124.01
11414	Opata_178807_PstIMluI_PA	124.01
11415	Opata_1841746_PstIMluI_PA	124.01
11416	Opata_2312519_PstIMluI_PA	124.01
11417	Opata_2319683_PstIMluI_PA	124.01
11418	Opata_2430405_PstIMluI_PA	124.01
11419	Opata_2630778_PstIMluI_PA	124.01
11420	Opata_2646222_PstIMluI_PA	124.01
11421	Opata_2687011_PstIMluI_PA	124.01
11422	Opata_2819398_PstIMluI_PA	124.01
11423	Opata_293801_PstIMluI_PA	124.01
11424	Opata_2990_PstIMluI_PA	124.01
11425	Opata_429470_PstIMluI_PA	124.01
11426	Opata_456127_PstIMluI_PA	124.01
11427	Opata_553664_PstIMluI_PA	124.01
11428	Opata_619114_PstIMluI_PA	124.01
11429	Opata_622700_PstIMluI_PA	124.01
11430	Opata_639286_PstIMluI_PA	124.01
11431	Opata_653409_PstIMluI_PA	124.01
11432	Opata_929550_PstIMluI_PA	124.01
11433	Opata_933584_PstIMluI_PA	124.01
11434	M6_112535_PstIMseI_PA	124.01
11435	M6_1222638_PstIMseI_PA	124.01
11436	M6_133915_PstIMseI_PA	124.01
11437	M6_139436_PstIMseI_PA	124.01
11438	M6_139787_PstIMseI_PA	124.01
11439	M6_1466431_PstIMseI_PA	124.01
11440	M6_2451550_PstIMseI_PA	124.01
11441	M6_2592409_PstIMseI_PA	124.01
11442	M6_2744346_PstIMseI_PA	124.01
11443	M6_2768325_PstIMseI_PA	124.01
11444	M6_29401_PstIMseI_PA	124.01
11445	M6_329539_PstIMseI_PA	124.01
11446	M6_392971_PstIMseI_PA	124.01
11447	M6_441181_PstIMseI_PA	124.01
11448	M6_442922_PstIMseI_PA	124.01
11449	M6_534705_PstIMseI_PA	124.01
11450	M6_55206_PstIMseI_PA	124.01
11451	M6_565274_PstIMseI_PA	124.01
11452	M6_650009_PstIMseI_PA	124.01
11453	M6_6577_PstIMseI_PA	124.01
11454	M6_691357_PstIMseI_PA	124.01
11455	M6_801174_PstIMseI_PA	124.01
11456	M6_81731_PstIMseI_PA	124.01
11457	M6_971054_PstIMseI_PA	124.01
11458	Opata_1022357_PstIMseI_PA	124.01
11459	Opata_1022816_PstIMseI_PA	124.01
11460	Opata_1032805_PstIMseI_PA	124.01
11461	Opata_103914_PstIMseI_PA	124.01
11462	Opata_1039730_PstIMseI_PA	124.01
11463	Opata_1050159_PstIMseI_PA	124.01
11464	Opata_1057629_PstIMseI_PA	124.01
11465	Opata_1068977_PstIMseI_PA	124.01
11466	Opata_1069855_PstIMseI_PA	124.01
11467	Opata_1090967_PstIMseI_PA	124.01
11468	Opata_109101_PstIMseI_PA	124.01
11469	Opata_1100984_PstIMseI_PA	124.01
11470	Opata_1103518_PstIMseI_PA	124.01
11471	Opata_1111170_PstIMseI_PA	124.01
11472	Opata_1112332_PstIMseI_PA	124.01
11473	Opata_1113401_PstIMseI_PA	124.01
11474	Opata_112520_PstIMseI_PA	124.01
11475	Opata_11338_PstIMseI_PA	124.01
11476	Opata_1135974_PstIMseI_PA	124.01
11477	Opata_1137848_PstIMseI_PA	124.01
11478	Opata_1139266_PstIMseI_PA	124.01
11479	Opata_1176837_PstIMseI_PA	124.01
11480	Opata_118043_PstIMseI_PA	124.01
11481	Opata_1205421_PstIMseI_PA	124.01
11482	Opata_1207457_PstIMseI_PA	124.01
11483	Opata_1208868_PstIMseI_PA	124.01
11484	Opata_1214481_PstIMseI_PA	124.01
11485	Opata_121953_PstIMseI_PA	124.01
11486	Opata_1227931_PstIMseI_PA	124.01
11487	Opata_122851_PstIMseI_PA	124.01
11488	Opata_1231709_PstIMseI_PA	124.01
11489	Opata_1235612_PstIMseI_PA	124.01
11490	Opata_124140_PstIMseI_PA	124.01
11491	Opata_124585_PstIMseI_PA	124.01
11492	Opata_124723_PstIMseI_PA	124.01
11493	Opata_1250334_PstIMseI_PA	124.01
11494	Opata_12553_PstIMseI_PA	124.01
11495	Opata_1258394_PstIMseI_PA	124.01
11496	Opata_1267764_PstIMseI_PA	124.01
11497	Opata_1277007_PstIMseI_PA	124.01
11498	Opata_1282605_PstIMseI_PA	124.01
11499	Opata_128391_PstIMseI_PA	124.01
11500	Opata_128940_PstIMseI_PA	124.01
11501	Opata_1290293_PstIMseI_PA	124.01
11502	Opata_129256_PstIMseI_PA	124.01
11503	Opata_1303858_PstIMseI_PA	124.01
11504	Opata_1329986_PstIMseI_PA	124.01
11505	Opata_1351001_PstIMseI_PA	124.01
11506	Opata_136875_PstIMseI_PA	124.01
11507	Opata_1381448_PstIMseI_PA	124.01
11508	Opata_1394976_PstIMseI_PA	124.01
11509	Opata_1396883_PstIMseI_PA	124.01
11510	Opata_1414846_PstIMseI_PA	124.01
11511	Opata_1425962_PstIMseI_PA	124.01
11512	Opata_1433342_PstIMseI_PA	124.01
11513	Opata_144039_PstIMseI_PA	124.01
11514	Opata_144906_PstIMseI_PA	124.01
11515	Opata_1459467_PstIMseI_PA	124.01
11516	Opata_1470970_PstIMseI_PA	124.01
11517	Opata_148418_PstIMseI_PA	124.01
11518	Opata_151245_PstIMseI_PA	124.01
11519	Opata_1560664_PstIMseI_PA	124.01
11520	Opata_1592938_PstIMseI_PA	124.01
11521	Opata_159370_PstIMseI_PA	124.01
11522	Opata_160665_PstIMseI_PA	124.01
11523	Opata_163119_PstIMseI_PA	124.01
11524	Opata_1634675_PstIMseI_PA	124.01
11525	Opata_1640708_PstIMseI_PA	124.01
11526	Opata_1691181_PstIMseI_PA	124.01
11527	Opata_1740693_PstIMseI_PA	124.01
11528	Opata_1749255_PstIMseI_PA	124.01
11529	Opata_1751_PstIMseI_PA	124.01
11530	Opata_178620_PstIMseI_PA	124.01
11531	Opata_187078_PstIMseI_PA	124.01
11532	Opata_18987_PstIMseI_PA	124.01
11533	Opata_19308_PstIMseI_PA	124.01
11534	Opata_1937201_PstIMseI_PA	124.01
11535	Opata_200820_PstIMseI_PA	124.01
11536	Opata_203019_PstIMseI_PA	124.01
11537	Opata_203508_PstIMseI_PA	124.01
11538	Opata_2066499_PstIMseI_PA	124.01
11539	Opata_2208571_PstIMseI_PA	124.01
11540	Opata_231675_PstIMseI_PA	124.01
11541	Opata_2327162_PstIMseI_PA	124.01
11542	Opata_2333123_PstIMseI_PA	124.01
11543	Opata_2388034_PstIMseI_PA	124.01
11544	Opata_2406637_PstIMseI_PA	124.01
11545	Opata_249357_PstIMseI_PA	124.01
11546	Opata_251381_PstIMseI_PA	124.01
11547	Opata_2517559_PstIMseI_PA	124.01
11548	Opata_254490_PstIMseI_PA	124.01
11549	Opata_2549195_PstIMseI_PA	124.01
11550	Opata_260911_PstIMseI_PA	124.01
11551	Opata_2610342_PstIMseI_PA	124.01
11552	Opata_2641628_PstIMseI_PA	124.01
11553	Opata_2705706_PstIMseI_PA	124.01
11554	Opata_2750898_PstIMseI_PA	124.01
11555	Opata_2837751_PstIMseI_PA	124.01
11556	Opata_286137_PstIMseI_PA	124.01
11557	Opata_2873452_PstIMseI_PA	124.01
11558	Opata_290148_PstIMseI_PA	124.01
11559	Opata_292441_PstIMseI_PA	124.01
11560	Opata_292658_PstIMseI_PA	124.01
11561	Opata_302188_PstIMseI_PA	124.01
11562	Opata_3047647_PstIMseI_PA	124.01
11563	Opata_3073834_PstIMseI_PA	124.01
11564	Opata_3076133_PstIMseI_PA	124.01
11565	Opata_3076495_PstIMseI_PA	124.01
11566	Opata_3163567_PstIMseI_PA	124.01
11567	Opata_3268453_PstIMseI_PA	124.01
11568	Opata_3308335_PstIMseI_PA	124.01
11569	Opata_337562_PstIMseI_PA	124.01
11570	Opata_3388831_PstIMseI_PA	124.01
11571	Opata_3419535_PstIMseI_PA	124.01
11572	Opata_344968_PstIMseI_PA	124.01
11573	Opata_3465491_PstIMseI_PA	124.01
11574	Opata_357900_PstIMseI_PA	124.01
11575	Opata_3641346_PstIMseI_PA	124.01
11576	Opata_3651572_PstIMseI_PA	124.01
11577	Opata_365375_PstIMseI_PA	124.01
11578	Opata_3673173_PstIMseI_PA	124.01
11579	Opata_3709667_PstIMseI_PA	124.01
11580	Opata_371759_PstIMseI_PA	124.01
11581	Opata_3745850_PstIMseI_PA	124.01
11582	Opata_3751760_PstIMseI_PA	124.01
11583	Opata_3760412_PstIMseI_PA	124.01
11584	Opata_384079_PstIMseI_PA	124.01
11585	Opata_38695_PstIMseI_PA	124.01
[truncated: 125,427 more chars]
