# Supplementary material for: Meta-Analysis of the QTLome of Fusarium Head Blight Resistance in Bread Wheat: Refining the Current Puzzle
Source: Front Plant Sci. 2019 Jun 13;10:727. doi: 10.3389/fpls.2019.00727 (PMC6585393; doi:10.3389/fpls.2019.00727)
Supplement: Supplementary File 2 — Maps and QTL files prepared to run the meta-analysis performed through this study. [file Data_Sheet_2.zip › Supplementary file 2/5D_QTL.txt]

mapName=5D_Venske_19
QTL1	I	ID:0	null	null	5D	1	2.5	6.8	70.20	61.58	78.82
QTL2	I_and_II	ID:0	null	null	5D	1	3	3.5	73.47	60.60	86.33
QTL3	II	ID:0	null	null	5D	1	3.7	15	49.30	39.92	58.68
QTL4	III	ID:0	null	null	5D	1	4.7	10	71.20	65.34	77.06
