# Supplementary material for: Meta-Analysis of the QTLome of Fusarium Head Blight Resistance in Bread Wheat: Refining the Current Puzzle
Source: Front Plant Sci. 2019 Jun 13;10:727. doi: 10.3389/fpls.2019.00727 (PMC6585393; doi:10.3389/fpls.2019.00727)
Supplement: Supplementary File 2 — Maps and QTL files prepared to run the meta-analysis performed through this study. [file Data_Sheet_2.zip › Supplementary file 2/6A_Map.txt]

mapName=6A_Venske_19
Organism Genus=Triticum
Organism Species=Triticum_aestivum
crossType=unknown
popSize=unknown
mappingCrossType=unknown
mappingFunction=haldane
mapUnit=cM
mapExpansion=0
mapQuality=0
locusLocation=1
chr=6A
lg=1
1	P78/M87.7	0
2	1088758	0
3	Kukri_c3009_1822	0
4	4991060	0.05
5	4990655	0.34
6	4991281	0.34
7	2300007	0.42
8	2332238	0.42
9	345552	0.63
10	1081660	0.63
11	1083513	0.63
12	1090816	0.63
13	1105384	0.63
14	1109397	0.63
15	1116638	0.63
16	1117272	0.63
17	1135403	0.63
18	1139788	0.63
19	1195172	0.63
20	1210312	0.63
21	1229291	0.63
22	1234922	0.63
23	1259480	0.63
24	1268777	0.63
25	1269090	0.63
26	1269515	0.63
27	1378204	0.63
28	2263725	0.63
29	2294047	0.63
30	3022478	0.63
31	4544311	0.63
32	4991020	0.63
33	7358418	0.63
34	305050	0.69
35	tPt-2833	0.72
36	1127226	0.75
37	1133745	0.97
38	1110866	1.11
39	1266654	1.28
40	1240901	1.74
41	987848	1.8
42	BS00109922_51	1.85
43	BobWhite_c30632_331	1.85
44	1258323	1.92
45	1029137	2.01
46	4005219	2.01
47	wsnp_Ex_rep_c68915_67808431	2.01
48	1120081	2.35
49	1214608	2.35
50	1266736	2.35
51	1268540	2.35
52	3028610	2.35
53	1201212	2.4
54	1213304	2.42
55	1289252	2.79
56	2259961	2.8
57	BS00003772_51	2.9
58	wsnp_CAP12_c4924_2241879	2.95
59	wsnp_Ex_c15744_24102113	2.95
60	wsnp_Ex_c30813_39685940	2.95
61	wsnp_Ex_c30813_39686103	2.95
62	wsnp_RFL_Contig2424_1966870	2.95
63	Opata_1559545_84_PstIMspI_SNP	2.95
64	M6_3070287_PstIMspI_PA	2.95
65	M6_400205_PstIMspI_PA	2.95
66	M6_2558069_PstIMspI_PA	2.95
67	M6_766828_PstIMspI_PA	2.95
68	M6_2629986_PstIMseI_PA	2.95
69	M6_2624746_PstIMspI_PA	2.95
70	M6_2915157_PstIMspI_PA	2.95
71	M6_3596891_PstIMspI_PA	2.95
72	M6_1260452_PstIMspI_PA	2.95
73	M6_240439_PstIMseI_PA	2.95
74	M6_3369584_PstIMspI_PA	2.95
75	M6_1215848_PstIMspI_PA	2.95
76	Opata_939086_PstIMspI_PA	2.95
77	Opata_3504285_13_PstIMspI_SNP	2.95
78	M6_2513638_PstIMspI_PA	2.95
79	Opata_248398_45_PstIMspI_SNP	2.95
80	Opata_1045206_22_PstIMspI_SNP	2.95
81	M6_2583526_PstIMspI_PA	2.95
82	M6_1763281_PstIMseI_PA	2.95
83	M6_1628083_PstIMspI_PA	2.95
84	Opata_165451_2_PstIMspI_SNP	2.95
85	M6_62721_PstIMspI_PA	2.95
86	M6_1712690_PstIMluI_PA	2.95
87	M6_2985692_PstIMspI_PA	2.95
88	M6_490226_PstIMspI_PA	2.95
89	M6_2994188_PstIMspI_PA	2.95
90	M6_1213357_PstIMspI_PA	2.95
91	Opata_3818675_61_PstIMspI_SNP	2.95
92	M6_3417605_PstIMspI_PA	2.95
93	M6_1079560_PstIMspI_PA	2.95
94	M6_2450823_PstIMluI_PA	2.95
95	M6_2738296_PstIMspI_PA	2.95
96	M6_2280705_PstIMspI_PA	2.95
97	Opata_1120128_PstIMseI_PA	2.95
98	Opata_1768539_17_PstIMspI_SNP	2.95
99	M6_3446573_PstIMspI_PA	2.95
100	M6_2782781_PstIMspI_PA	2.95
101	M6_742332_PstIMspI_PA	2.95
102	M6_1624731_PstIMspI_PA	2.95
103	M6_1358327_PstIMspI_PA	2.95
104	M6_1637956_PstIMspI_PA	2.95
105	M6_3539545_PstIMspI_PA	2.95
106	M6_1416602_PstIMseI_PA	2.95
107	M6_3267721_PstIMspI_PA	2.95
108	M6_702502_PstIMspI_PA	2.95
109	M6_1794300_PstIMspI_PA	2.95
110	M6_1711471_PstIMspI_PA	2.95
111	M6_260614_PstIMseI_PA	2.95
112	M6_295634_PstIMspI_PA	2.95
113	M6_1598181_PstIMspI_PA	2.95
114	M6_3278514_PstIMspI_PA	2.95
115	M6_405953_PstIMspI_PA	2.95
116	M6_2928248_PstIMspI_PA	2.95
117	M6_3249465_PstIMseI_PA	2.95
118	M6_1153071_PstIMspI_PA	2.95
119	M6_709289_PstIMspI_PA	2.95
120	M6_424387_PstIMspI_PA	2.95
121	M6_2242581_PstIMspI_PA	2.95
122	M6_3560107_PstIMspI_PA	2.95
123	M6_2798164_PstIMspI_PA	2.95
124	M6_1050002_PstIMspI_PA	2.95
125	M6_2640420_PstIMspI_PA	2.95
126	Opata_972931_25_PstIMseI_SNP	2.95
127	M6_2798504_PstIMspI_PA	2.95
128	M6_1081669_PstIMspI_PA	2.95
129	Opata_724782_20_PstIMseI_SNP	2.95
130	M6_1823613_PstIMspI_PA	2.95
131	M6_778579_PstIMspI_PA	2.95
132	M6_946776_PstIMspI_PA	2.95
133	M6_1709018_PstIMspI_PA	2.95
134	M6_524463_PstIMseI_PA	2.95
135	M6_788912_PstIMspI_PA	2.95
136	M6_11156_PstIMseI_PA	2.95
137	M6_198380_PstIMspI_PA	2.95
138	M6_944134_PstIMspI_PA	2.95
139	M6_2864694_PstIMseI_PA	2.95
140	M6_473555_PstIMseI_PA	2.95
141	M6_1003281_PstIMspI_PA	2.95
142	M6_497690_PstIMspI_PA	2.95
143	M6_1529275_PstIMspI_PA	2.95
144	M6_2062258_PstIMspI_PA	2.95
145	M6_1527187_PstIMspI_PA	2.95
146	M6_993785_PstIMspI_PA	2.95
147	M6_328451_PstIMspI_PA	2.95
148	M6_1719765_PstIMspI_PA	2.95
149	M6_452844_PstIMspI_PA	2.95
150	Opata_165843_60_PstIMspI_SNP	2.95
151	M6_85257_PstIMseI_PA	2.95
152	M6_1119177_PstIMspI_PA	2.95
153	Opata_165843_11_PstIMspI_SNP	2.95
154	M6_248551_PstIMseI_PA	2.95
155	M6_2765218_PstIMspI_PA	2.95
156	M6_1340605_PstIMspI_PA	2.95
157	M6_1480819_PstIMspI_PA	2.95
158	M6_983587_PstIMspI_PA	2.95
159	M6_3176241_PstIMspI_PA	2.95
160	M6_1084612_PstIMspI_PA	2.95
161	Opata_165451_37_PstIMspI_SNP	2.95
162	M6_1051823_PstIMspI_PA	2.95
163	M6_3151590_PstIMseI_PA	2.95
164	M6_1724026_PstIMspI_PA	2.95
165	Opata_3947788_57_PstIMspI_SNP	2.95
166	M6_863557_PstIMspI_PA	2.95
167	Opata_827741_PstIMspI_PA	2.95
168	M6_2273547_PstIMspI_PA	2.95
169	Opata_1169590_11_PstIMspI_SNP	2.95
170	M6_965050_PstIMspI_PA	2.95
171	M6_1194631_PstIMspI_PA	2.95
172	M6_3544124_PstIMseI_PA	2.95
173	M6_991738_PstIMspI_PA	2.95
174	Opata_165843_57_PstIMspI_SNP	2.95
175	M6_1308035_PstIMseI_PA	2.95
176	M6_101323_PstIMspI_PA	2.95
177	Opata_2564583_11_PstIMspI_SNP	2.95
178	M6_1187222_PstIMspI_PA	2.95
179	M6_360966_PstIMseI_PA	2.95
180	M6_496330_PstIMspI_PA	2.95
181	M6_460731_PstIMspI_PA	2.95
182	M6_202946_PstIMseI_PA	2.95
183	Opata_317999_60_PstIMluI_SNP	2.95
184	M6_2339590_PstIMspI_PA	2.95
185	M6_3143590_PstIMspI_PA	2.95
186	M6_1329673_PstIMspI_PA	2.95
187	M6_2409511_PstIMspI_PA	2.95
188	M6_3314680_PstIMspI_PA	2.95
189	M6_3157608_PstIMspI_PA	2.95
190	Opata_165451_20_PstIMspI_SNP	2.95
191	Opata_2527942_PstIMseI_PA	2.95
192	Opata_3719025_PstIMspI_PA	2.95
193	M6_496382_PstIMseI_PA	2.95
194	M6_552138_PstIMspI_PA	2.95
195	M6_463993_PstIMspI_PA	2.95
196	M6_1310630_PstIMseI_PA	2.95
197	M6_3385637_PstIMspI_PA	2.95
198	M6_3316563_PstIMspI_PA	2.95
199	Opata_845258_PstIMspI_PA	2.95
200	M6_2014706_PstIMspI_PA	2.95
201	Opata_2066889_PstIMseI_PA	2.95
202	Opata_2926549_PstIMspI_PA	2.95
203	Opata_2749559_PstIMspI_PA	2.95
204	M6_3459877_PstIMspI_PA	2.95
205	Opata_1888381_PstIMspI_PA	2.95
206	Opata_3554823_89_PstIMspI_SNP	2.95
207	M6_2234901_PstIMspI_PA	2.95
208	M6_2862666_PstIMspI_PA	2.95
209	Opata_849354_PstIMspI_PA	2.95
210	M6_1611537_PstIMspI_PA	2.95
211	Opata_2207211_67_PstIMspI_SNP	2.95
212	M6_1537946_PstIMspI_PA	2.95
213	M6_2114724_PstIMspI_PA	2.95
214	M6_2445397_PstIMluI_PA	2.95
215	M6_9618_PstIMseI_PA	2.95
216	M6_2253413_PstIMspI_PA	2.95
217	Opata_3435272_PstIMspI_PA	2.95
218	M6_945835_PstIMspI_PA	2.95
219	M6_436394_PstIMspI_PA	2.95
220	M6_2338479_PstIMspI_PA	2.95
221	M6_920230_PstIMspI_PA	2.95
222	M6_1093155_PstIMspI_PA	2.95
223	M6_2407777_PstIMspI_PA	2.95
224	Opata_2628903_11_PstIMspI_SNP	2.95
225	M6_3226977_PstIMspI_PA	2.95
226	M6_2983750_PstIMseI_PA	2.95
227	M6_1393836_PstIMspI_PA	2.95
228	M6_482186_PstIMspI_PA	2.95
229	M6_908486_PstIMspI_PA	2.95
230	M6_2762162_PstIMspI_PA	2.95
231	M6_791241_PstIMspI_PA	2.95
232	M6_983350_PstIMspI_PA	2.95
233	M6_1217734_PstIMspI_PA	2.95
234	M6_777604_PstIMspI_PA	2.95
235	M6_2528907_PstIMspI_PA	2.95
236	M6_2116426_PstIMspI_PA	2.95
237	M6_382754_PstIMspI_PA	2.95
238	M6_3458471_PstIMspI_PA	2.95
239	Opata_392276_PstIMspI_PA	2.95
240	M6_692833_PstIMspI_PA	2.95
241	M6_2898561_PstIMspI_PA	2.95
242	M6_1497838_PstIMspI_PA	2.95
243	M6_1427362_PstIMspI_PA	2.95
244	M6_2450632_PstIMspI_PA	2.95
245	M6_1682946_PstIMspI_PA	2.95
246	M6_990368_PstIMseI_PA	2.95
247	M6_157275_PstIMseI_PA	2.95
248	Opata_4099072_PstIMspI_PA	2.95
249	Opata_2297722_PstIMspI_PA	2.95
250	Opata_62645_11_PstIMspI_SNP	2.95
251	Opata_1878948_PstIMspI_PA	2.95
252	Opata_883103_PstIMspI_PA	2.95
253	Opata_150714_PstIMseI_PA	2.95
254	Opata_1163175_PstIMseI_PA	2.95
255	M6_1451986_PstIMspI_PA	2.95
256	Opata_2368628_PstIMseI_PA	2.95
257	M6_706896_PstIMspI_PA	2.95
258	M6_2932943_PstIMseI_PA	2.95
259	Opata_1194312_PstIMseI_PA	2.95
260	M6_785591_PstIMseI_PA	2.95
261	Opata_1121172_PstIMspI_PA	2.95
262	M6_63109_PstIMseI_PA	2.95
263	Opata_914095_PstIMseI_PA	2.95
264	M6_2772580_PstIMseI_PA	2.95
265	M6_2222402_PstIMspI_PA	2.95
266	M6_10007_PstIMspI_PA	2.95
267	M6_498248_PstIMspI_PA	2.95
268	M6_3269895_PstIMseI_PA	2.95
269	M6_1130963_PstIMseI_PA	2.95
270	M6_97739_PstIMseI_PA	2.95
271	M6_260300_PstIMluI_PA	2.95
272	M6_359713_PstIMspI_PA	2.95
273	M6_2938448_PstIMspI_PA	2.95
274	M6_609306_PstIMspI_PA	2.95
275	M6_1663463_PstIMspI_PA	2.95
276	M6_804819_PstIMspI_PA	2.95
277	M6_215655_PstIMseI_PA	2.95
278	M6_847883_PstIMseI_PA	2.95
279	M6_1542478_PstIMseI_PA	2.95
280	M6_47219_PstIMspI_PA	2.95
281	M6_403855_PstIMspI_PA	2.95
282	M6_2684942_PstIMspI_PA	2.95
283	M6_2141411_PstIMspI_PA	2.95
284	M6_2181511_PstIMluI_PA	2.95
285	M6_1529473_PstIMspI_PA	2.95
286	M6_284722_PstIMseI_PA	2.95
287	M6_1000151_PstIMseI_PA	2.95
288	M6_1463833_PstIMseI_PA	2.95
289	M6_265787_PstIMspI_PA	2.95
290	M6_134281_PstIMspI_PA	2.95
291	M6_164680_PstIMseI_PA	2.95
292	M6_2977122_PstIMspI_PA	2.95
293	M6_3970366_PstIMseI_PA	2.95
294	M6_290409_PstIMseI_PA	2.95
295	M6_2568195_PstIMspI_PA	2.95
296	M6_241766_PstIMspI_PA	2.95
297	M6_880702_PstIMseI_PA	2.95
298	M6_1453039_PstIMspI_PA	2.95
299	M6_1114145_PstIMspI_PA	2.95
300	M6_2135196_PstIMspI_PA	2.95
301	M6_4108994_PstIMseI_PA	2.95
302	M6_589244_PstIMspI_PA	2.95
303	M6_213374_PstIMseI_PA	2.95
304	M6_1083669_PstIMspI_PA	2.95
305	M6_519715_PstIMseI_PA	2.95
306	M6_3207638_PstIMspI_PA	2.95
307	M6_171735_PstIMspI_PA	2.95
308	M6_151658_PstIMseI_PA	2.95
309	M6_1451784_PstIMspI_PA	2.95
310	M6_2808442_PstIMseI_PA	2.95
311	M6_955145_PstIMspI_PA	2.95
312	M6_493829_PstIMseI_PA	2.95
313	M6_19770_PstIMseI_PA	2.95
314	M6_3511441_PstIMspI_PA	2.95
315	M6_33110_PstIMspI_PA	2.95
316	M6_2133755_PstIMspI_PA	2.95
317	M6_837133_PstIMseI_PA	2.95
318	M6_3157460_PstIMspI_PA	2.95
319	M6_1334799_PstIMseI_PA	2.95
320	Opata_2642371_34_PstIMspI_SNP	2.95
321	M6_712004_PstIMspI_PA	2.95
322	M6_2789902_PstIMspI_PA	2.95
323	M6_4563_PstIMseI_PA	2.95
324	M6_572660_PstIMspI_PA	2.95
325	M6_3243562_PstIMspI_PA	2.95
326	M6_2608016_PstIMspI_PA	2.95
327	M6_1467237_PstIMseI_PA	2.95
328	M6_1438993_PstIMseI_PA	2.95
329	M6_459060_PstIMspI_PA	2.95
330	M6_336126_PstIMspI_PA	2.95
331	M6_2148666_PstIMspI_PA	2.95
332	M6_149229_PstIMseI_PA	2.95
333	M6_654_PstIMseI_PA	2.95
334	M6_2951881_PstIMspI_PA	2.95
335	M6_238047_PstIMseI_PA	2.95
336	M6_150943_PstIMseI_PA	2.95
337	M6_165409_PstIMseI_PA	2.95
338	M6_377149_PstIMspI_PA	2.95
339	M6_1066863_PstIMspI_PA	2.95
340	M6_3433889_PstIMseI_PA	2.95
341	M6_821333_PstIMspI_PA	2.95
342	M6_909721_PstIMspI_PA	2.95
343	M6_603585_PstIMspI_PA	2.95
344	M6_1221502_PstIMseI_PA	2.95
345	M6_2169832_PstIMspI_PA	2.95
346	M6_2066718_PstIMspI_PA	2.95
347	M6_1135937_PstIMspI_PA	2.95
348	M6_744464_PstIMseI_PA	2.95
349	M6_1282866_PstIMspI_PA	2.95
350	M6_334486_PstIMspI_PA	2.95
351	M6_2617366_PstIMseI_PA	2.95
352	M6_514058_PstIMspI_PA	2.95
353	M6_1318319_PstIMspI_PA	2.95
354	M6_1329855_PstIMseI_PA	2.95
355	M6_4217738_PstIMseI_PA	2.95
356	M6_432159_PstIMseI_PA	2.95
357	M6_2021882_PstIMseI_PA	2.95
358	M6_613918_PstIMspI_PA	2.95
359	M6_1425283_PstIMseI_PA	2.95
360	Opata_4125554_PstIMspI_PA	2.95
361	M6_2518216_PstIMspI_PA	2.95
362	M6_1362163_PstIMspI_PA	2.95
363	M6_705422_PstIMluI_PA	2.95
364	M6_436028_PstIMspI_PA	2.95
365	M6_2016567_PstIMspI_PA	2.95
366	M6_869953_PstIMspI_PA	2.95
367	M6_12206_PstIMseI_PA	2.95
368	M6_1321921_PstIMluI_PA	2.95
369	M6_1239505_PstIMluI_PA	2.95
370	M6_421878_PstIMspI_PA	2.95
371	M6_2357907_PstIMseI_PA	2.95
372	M6_333670_PstIMspI_PA	2.95
373	M6_369077_PstIMspI_PA	2.95
374	M6_116593_PstIMseI_PA	2.95
375	M6_160745_PstIMseI_PA	2.95
376	M6_191393_PstIMseI_PA	2.95
377	M6_2746264_PstIMspI_PA	2.95
378	M6_2220176_PstIMspI_PA	2.95
379	M6_361335_PstIMspI_PA	2.95
380	M6_2421406_PstIMspI_PA	2.95
381	M6_1142175_PstIMspI_PA	2.95
382	M6_3707887_PstIMseI_PA	2.95
383	M6_2044607_PstIMspI_PA	2.95
384	M6_1721986_PstIMluI_PA	2.95
385	M6_1872023_PstIMspI_PA	2.95
386	M6_239853_PstIMspI_PA	2.95
387	M6_2649769_PstIMspI_PA	2.95
388	M6_159905_PstIMseI_PA	2.95
389	M6_1725184_PstIMspI_PA	2.95
390	M6_111777_PstIMseI_PA	2.95
391	M6_1200908_PstIMseI_PA	2.95
392	M6_1153403_PstIMspI_PA	2.95
393	M6_177376_PstIMseI_PA	2.95
394	M6_812327_PstIMspI_PA	2.95
395	M6_37331_PstIMseI_PA	2.95
396	M6_180842_PstIMseI_PA	2.95
397	M6_3496959_PstIMseI_PA	2.95
398	M6_1056502_PstIMspI_PA	2.95
399	M6_1230602_PstIMseI_PA	2.95
400	M6_709826_PstIMspI_PA	2.95
401	M6_1292826_PstIMseI_PA	2.95
402	M6_2825675_PstIMspI_PA	2.95
403	M6_242031_PstIMspI_PA	2.95
404	M6_546790_PstIMspI_PA	2.95
405	M6_32518_PstIMluI_PA	2.95
406	M6_544224_PstIMspI_PA	2.95
407	M6_1155890_PstIMseI_PA	2.95
408	M6_32574_PstIMspI_PA	2.95
409	M6_317318_PstIMspI_PA	2.95
410	M6_1121718_PstIMspI_PA	2.95
411	M6_2141391_PstIMseI_PA	2.95
412	M6_1292563_PstIMspI_PA	2.95
413	M6_2731429_PstIMspI_PA	2.95
414	M6_333359_PstIMseI_PA	2.95
415	M6_3116412_PstIMspI_PA	2.95
416	M6_448520_PstIMspI_PA	2.95
417	M6_1142836_PstIMspI_PA	2.95
418	M6_464877_PstIMseI_PA	2.95
419	M6_2914669_PstIMspI_PA	2.95
420	M6_483940_PstIMseI_PA	2.95
421	M6_2511673_PstIMspI_PA	2.95
422	M6_380600_PstIMspI_PA	2.95
423	M6_1579118_PstIMspI_PA	2.95
424	M6_2378235_PstIMspI_PA	2.95
425	M6_2062076_PstIMseI_PA	2.95
426	M6_41512_PstIMseI_PA	2.95
427	M6_1794693_PstIMspI_PA	2.95
428	M6_1681605_PstIMspI_PA	2.95
429	M6_1040886_PstIMspI_PA	2.95
430	M6_26915_PstIMseI_PA	2.95
431	M6_391981_PstIMspI_PA	2.95
432	M6_488162_PstIMseI_PA	2.95
433	M6_4061788_PstIMseI_PA	2.95
434	M6_498390_PstIMspI_PA	2.95
435	M6_1165754_PstIMspI_PA	2.95
436	M6_1391494_PstIMseI_PA	2.95
437	M6_1106814_PstIMspI_PA	2.95
438	M6_2289692_PstIMseI_PA	2.95
439	M6_509937_PstIMseI_PA	2.95
440	M6_960793_PstIMspI_PA	2.95
441	M6_2107805_PstIMspI_PA	2.95
442	M6_3451921_PstIMseI_PA	2.95
443	M6_319405_PstIMspI_PA	2.95
444	M6_1667546_PstIMseI_PA	2.95
445	M6_488569_PstIMseI_PA	2.95
446	M6_320258_PstIMspI_PA	2.95
447	M6_707312_PstIMspI_PA	2.95
448	M6_1466621_PstIMspI_PA	2.95
449	M6_76488_PstIMseI_PA	2.95
450	Opata_2580998_24_PstIMspI_SNP	2.95
451	Opata_1038358_88_PstIMseI_SNP	2.95
452	M6_386252_PstIMspI_PA	2.95
453	M6_293755_PstIMspI_PA	2.95
454	M6_2934535_PstIMspI_PA	2.95
455	M6_2151725_PstIMspI_PA	2.95
456	M6_783424_PstIMseI_PA	2.95
457	M6_483125_PstIMspI_PA	2.95
458	M6_55707_PstIMseI_PA	2.95
459	M6_518060_PstIMseI_PA	2.95
460	M6_3519772_PstIMspI_PA	2.95
461	M6_356287_PstIMspI_PA	2.95
462	M6_443112_PstIMluI_PA	2.95
463	M6_1424838_PstIMseI_PA	2.95
464	M6_2330469_PstIMspI_PA	2.95
465	M6_3579187_PstIMspI_PA	2.95
466	M6_920852_PstIMspI_PA	2.95
467	M6_344434_PstIMseI_PA	2.95
468	M6_189430_PstIMspI_PA	2.95
469	M6_1820054_PstIMspI_PA	2.95
470	M6_722385_PstIMspI_PA	2.95
471	M6_246264_PstIMspI_PA	2.95
472	M6_2092282_PstIMseI_PA	2.95
473	M6_2123130_PstIMseI_PA	2.95
474	M6_701738_PstIMseI_PA	2.95
475	M6_1792101_PstIMspI_PA	2.95
476	M6_587581_PstIMspI_PA	2.95
477	M6_690185_PstIMseI_PA	2.95
478	M6_205485_PstIMseI_PA	2.95
479	M6_1557357_PstIMspI_PA	2.95
480	M6_291177_PstIMspI_PA	2.95
481	M6_550658_PstIMspI_PA	2.95
482	Opata_2447312_PstIMseI_PA	2.95
483	M6_502858_PstIMspI_PA	2.95
484	M6_2896981_PstIMspI_PA	2.95
485	M6_1067465_PstIMspI_PA	2.95
486	M6_108142_PstIMseI_PA	2.95
487	M6_2614785_PstIMspI_PA	2.95
488	M6_2895921_PstIMspI_PA	2.95
489	M6_2075366_PstIMspI_PA	2.95
490	M6_403284_PstIMspI_PA	2.95
491	M6_105417_PstIMspI_PA	2.95
492	M6_1224871_PstIMspI_PA	2.95
493	M6_1256353_PstIMspI_PA	2.95
494	M6_157079_PstIMseI_PA	2.95
495	M6_3589380_PstIMspI_PA	2.95
496	M6_3774388_PstIMseI_PA	2.95
497	M6_19028_PstIMluI_PA	2.95
498	M6_502850_PstIMspI_PA	2.95
499	M6_2982047_PstIMspI_PA	2.95
500	M6_2024721_PstIMseI_PA	2.95
501	M6_1374716_PstIMluI_PA	2.95
502	M6_672757_PstIMspI_PA	2.95
503	M6_3192357_PstIMspI_PA	2.95
504	M6_344706_PstIMspI_PA	2.95
505	M6_140258_PstIMseI_PA	2.95
506	M6_401648_PstIMseI_PA	2.95
507	M6_1450605_PstIMspI_PA	2.95
508	M6_2536302_PstIMspI_PA	2.95
509	M6_606016_PstIMspI_PA	2.95
510	M6_829686_PstIMspI_PA	2.95
511	M6_737223_PstIMspI_PA	2.95
512	M6_150318_PstIMseI_PA	2.95
513	M6_2803162_PstIMspI_PA	2.95
514	M6_1143510_PstIMspI_PA	2.95
515	M6_833246_PstIMseI_PA	2.95
516	M6_808714_PstIMspI_PA	2.95
517	M6_74373_PstIMluI_PA	2.95
518	M6_559355_PstIMseI_PA	2.95
519	M6_678644_PstIMseI_PA	2.95
520	M6_148688_PstIMseI_PA	2.95
521	M6_2032900_PstIMspI_PA	2.95
522	M6_173544_PstIMseI_PA	2.95
523	M6_3559028_PstIMspI_PA	2.95
524	M6_498443_PstIMspI_PA	2.95
525	M6_611699_PstIMseI_PA	2.95
526	M6_1632453_PstIMspI_PA	2.95
527	M6_2342562_PstIMspI_PA	2.95
528	M6_807783_PstIMseI_PA	2.95
529	M6_1086761_PstIMseI_PA	2.95
530	M6_2108430_PstIMspI_PA	2.95
531	M6_65045_PstIMseI_PA	2.95
532	M6_2417383_PstIMspI_PA	2.95
533	M6_2572433_PstIMspI_PA	2.95
534	M6_3261293_PstIMspI_PA	2.95
535	M6_497225_PstIMseI_PA	2.95
536	M6_1750816_PstIMspI_PA	2.95
537	M6_512826_PstIMseI_PA	2.95
538	M6_454897_PstIMspI_PA	2.95
539	M6_168074_PstIMseI_PA	2.95
540	M6_1979491_PstIMseI_PA	2.95
541	M6_64893_PstIMseI_PA	2.95
542	M6_3523385_PstIMspI_PA	2.95
543	M6_45235_PstIMseI_PA	2.95
544	M6_877985_PstIMspI_PA	2.95
545	M6_317889_PstIMspI_PA	2.95
546	M6_3021877_PstIMspI_PA	2.95
547	M6_85449_PstIMseI_PA	2.95
548	M6_501635_PstIMspI_PA	2.95
549	M6_259682_PstIMseI_PA	2.95
550	M6_1372122_PstIMseI_PA	2.95
551	M6_353475_PstIMspI_PA	2.95
552	M6_1970379_PstIMseI_PA	2.95
553	M6_506583_PstIMspI_PA	2.95
554	M6_3124097_PstIMspI_PA	2.95
555	M6_334308_PstIMspI_PA	2.95
556	M6_113362_PstIMspI_PA	2.95
557	M6_354419_PstIMspI_PA	2.95
558	M6_970724_PstIMspI_PA	2.95
559	M6_1793536_PstIMseI_PA	2.95
560	M6_364638_PstIMseI_PA	2.95
561	M6_135789_PstIMspI_PA	2.95
562	M6_181623_PstIMseI_PA	2.95
563	M6_1084747_PstIMseI_PA	2.95
564	M6_1016124_PstIMspI_PA	2.95
565	M6_633268_PstIMspI_PA	2.95
566	M6_3254058_PstIMspI_PA	2.95
567	M6_143684_PstIMseI_PA	2.95
568	M6_158031_PstIMluI_PA	2.95
569	M6_494155_PstIMspI_PA	2.95
570	M6_956416_PstIMseI_PA	2.95
571	M6_154592_PstIMspI_PA	2.95
572	M6_373295_PstIMseI_PA	2.95
573	M6_1340196_PstIMluI_PA	2.95
574	M6_349625_PstIMspI_PA	2.95
575	M6_229920_PstIMspI_PA	2.95
576	M6_37017_PstIMseI_PA	2.95
577	M6_1423480_PstIMluI_PA	2.95
578	M6_1055951_PstIMluI_PA	2.95
579	M6_463864_PstIMseI_PA	2.95
580	M6_131070_PstIMspI_PA	2.95
581	M6_2736166_PstIMspI_PA	2.95
582	M6_275683_PstIMseI_PA	2.95
583	M6_605850_PstIMspI_PA	2.95
584	M6_768894_PstIMseI_PA	2.95
585	M6_1326128_PstIMspI_PA	2.95
586	M6_1089248_PstIMseI_PA	2.95
587	M6_75061_PstIMseI_PA	2.95
588	M6_373690_PstIMseI_PA	2.95
589	M6_130860_PstIMseI_PA	2.95
590	M6_50023_PstIMseI_PA	2.95
591	M6_133022_PstIMseI_PA	2.95
592	M6_1442934_PstIMseI_PA	2.95
593	M6_701438_PstIMspI_PA	2.95
594	M6_1090242_PstIMspI_PA	2.95
595	M6_1476974_PstIMspI_PA	2.95
596	M6_202993_PstIMspI_PA	2.95
597	M6_977673_PstIMspI_PA	2.95
598	M6_2990044_PstIMspI_PA	2.95
599	M6_3454052_PstIMseI_PA	2.95
600	M6_420446_PstIMspI_PA	2.95
601	Opata_3552477_PstIMseI_PA	2.95
602	M6_539642_PstIMspI_PA	2.95
603	M6_1227935_PstIMseI_PA	2.95
604	M6_1539539_PstIMseI_PA	2.95
605	M6_369292_PstIMspI_PA	2.95
606	M6_3599414_PstIMspI_PA	2.95
607	M6_1068546_PstIMspI_PA	2.95
608	M6_3984090_PstIMseI_PA	2.95
609	M6_2048168_PstIMspI_PA	2.95
610	M6_3159446_PstIMspI_PA	2.95
611	M6_2978114_PstIMspI_PA	2.95
612	M6_367057_PstIMseI_PA	2.95
613	M6_2765884_PstIMspI_PA	2.95
614	M6_1150017_PstIMseI_PA	2.95
615	M6_329493_PstIMspI_PA	2.95
616	M6_1004657_PstIMspI_PA	2.95
617	M6_1883431_PstIMspI_PA	2.95
618	M6_360948_PstIMseI_PA	2.95
619	M6_376245_PstIMseI_PA	2.95
620	M6_386363_PstIMseI_PA	2.95
621	M6_93936_PstIMseI_PA	2.95
622	M6_38649_PstIMseI_PA	2.95
623	M6_26511_PstIMseI_PA	2.95
624	M6_51940_PstIMseI_PA	2.95
625	M6_220703_PstIMspI_PA	2.95
626	M6_3566823_PstIMspI_PA	2.95
627	M6_1872871_PstIMspI_PA	2.95
628	M6_117780_PstIMseI_PA	2.95
629	M6_1278994_PstIMseI_PA	2.95
630	M6_1738079_PstIMseI_PA	2.95
631	M6_345435_PstIMspI_PA	2.95
632	M6_857934_PstIMseI_PA	2.95
633	M6_3258480_PstIMspI_PA	2.95
634	M6_595691_PstIMspI_PA	2.95
635	M6_1924760_PstIMspI_PA	2.95
636	M6_385849_PstIMseI_PA	2.95
637	M6_274835_PstIMseI_PA	2.95
638	M6_372556_PstIMspI_PA	2.95
639	M6_326843_PstIMspI_PA	2.95
640	M6_384158_PstIMseI_PA	2.95
641	M6_1752260_PstIMspI_PA	2.95
642	Opata_879794_PstIMseI_PA	2.95
643	M6_18500_PstIMspI_PA	2.95
644	M6_780864_PstIMseI_PA	2.95
645	M6_181401_PstIMspI_PA	2.95
646	M6_369961_PstIMspI_PA	2.95
647	M6_216020_PstIMspI_PA	2.95
648	M6_1049861_PstIMspI_PA	2.95
649	M6_97565_PstIMseI_PA	2.95
650	M6_3681015_PstIMseI_PA	2.95
651	M6_648977_PstIMspI_PA	2.95
652	M6_157121_PstIMspI_PA	2.95
653	M6_276423_PstIMseI_PA	2.95
654	M6_320915_PstIMspI_PA	2.95
655	M6_5865_PstIMseI_PA	2.95
656	M6_3942495_PstIMseI_PA	2.95
657	M6_33321_PstIMseI_PA	2.95
658	M6_1283261_PstIMseI_PA	2.95
659	M6_2042357_PstIMseI_PA	2.95
660	M6_294093_PstIMseI_PA	2.95
661	M6_558298_PstIMspI_PA	2.95
662	M6_517033_PstIMspI_PA	2.95
663	M6_455182_PstIMspI_PA	2.95
664	M6_221161_PstIMseI_PA	2.95
665	Opata_448887_PstIMseI_PA	2.95
666	M6_186932_PstIMseI_PA	2.95
667	M6_3154096_PstIMspI_PA	2.95
668	M6_308118_PstIMspI_PA	2.95
669	M6_2099235_PstIMspI_PA	2.95
670	Opata_317979_PstIMseI_PA	2.95
671	M6_308997_PstIMseI_PA	2.95
672	M6_516503_PstIMspI_PA	2.95
673	M6_1324884_PstIMseI_PA	2.95
674	M6_476479_PstIMseI_PA	2.95
675	M6_51381_PstIMspI_PA	2.95
676	M6_670196_PstIMseI_PA	2.95
677	M6_504678_PstIMseI_PA	2.95
678	M6_873724_PstIMseI_PA	2.95
679	M6_364950_PstIMspI_PA	2.95
680	M6_387345_PstIMspI_PA	2.95
681	M6_329004_PstIMspI_PA	2.95
682	M6_324382_PstIMseI_PA	2.95
683	M6_326867_PstIMspI_PA	2.95
684	M6_85794_PstIMseI_PA	2.95
685	M6_2126412_PstIMspI_PA	2.95
686	M6_456157_PstIMspI_PA	2.95
687	M6_797065_PstIMseI_PA	2.95
688	M6_131434_PstIMseI_PA	2.95
689	M6_3288803_PstIMspI_PA	2.95
690	M6_1439722_PstIMspI_PA	2.95
691	M6_54580_PstIMseI_PA	2.95
692	M6_1378025_PstIMspI_PA	2.95
693	M6_501844_PstIMseI_PA	2.95
694	M6_342364_PstIMspI_PA	2.95
695	M6_1653888_PstIMspI_PA	2.95
696	Opata_164735_PstIMseI_PA	2.95
697	M6_1687892_PstIMspI_PA	2.95
698	M6_775941_PstIMseI_PA	2.95
699	M6_344580_PstIMseI_PA	2.95
700	M6_783292_PstIMseI_PA	2.95
701	M6_1339745_PstIMseI_PA	2.95
702	M6_2771130_PstIMspI_PA	2.95
703	M6_19884_PstIMseI_PA	2.95
704	M6_2301093_PstIMspI_PA	2.95
705	M6_1028623_PstIMseI_PA	2.95
706	M6_473007_PstIMspI_PA	2.95
707	M6_2403910_PstIMspI_PA	2.95
708	M6_1610911_PstIMspI_PA	2.95
709	M6_3522289_PstIMspI_PA	2.95
710	M6_20788_PstIMseI_PA	2.95
711	M6_137976_PstIMseI_PA	2.95
712	M6_364086_PstIMseI_PA	2.95
713	M6_1783199_PstIMspI_PA	2.95
714	Opata_3355_PstIMseI_PA	2.95
715	M6_4129463_PstIMseI_PA	2.95
716	M6_1274614_PstIMseI_PA	2.95
717	M6_1545267_PstIMspI_PA	2.95
718	M6_1447463_PstIMspI_PA	2.95
719	M6_40450_PstIMseI_PA	2.95
720	M6_428233_PstIMluI_PA	2.95
721	M6_1612539_PstIMspI_PA	2.95
722	M6_435527_PstIMspI_PA	2.95
723	M6_9601_PstIMluI_PA	2.95
724	M6_1575968_PstIMseI_PA	2.95
725	M6_380117_PstIMspI_PA	2.95
726	M6_3335530_PstIMspI_PA	2.95
727	M6_137735_PstIMspI_PA	2.95
728	M6_108594_PstIMseI_PA	2.95
729	M6_1314195_PstIMseI_PA	2.95
730	M6_544054_PstIMspI_PA	2.95
731	M6_403303_PstIMspI_PA	2.95
732	M6_2086578_PstIMspI_PA	2.95
733	M6_345757_PstIMseI_PA	2.95
734	M6_788476_PstIMspI_PA	2.95
735	M6_166336_PstIMseI_PA	2.95
736	M6_1848424_PstIMspI_PA	2.95
737	M6_18785_PstIMseI_PA	2.95
738	M6_3889629_PstIMseI_PA	2.95
739	M6_357100_PstIMspI_PA	2.95
740	M6_2638457_PstIMspI_PA	2.95
741	M6_324987_PstIMseI_PA	2.95
742	M6_355536_PstIMseI_PA	2.95
743	M6_3431579_PstIMspI_PA	2.95
744	M6_220028_PstIMseI_PA	2.95
745	M6_269900_PstIMseI_PA	2.95
746	Opata_477725_PstIMspI_PA	2.95
747	M6_183274_PstIMspI_PA	2.95
748	M6_1719725_PstIMspI_PA	2.95
749	M6_39985_PstIMspI_PA	2.95
750	M6_477742_PstIMspI_PA	2.95
751	M6_1477431_PstIMspI_PA	2.95
752	M6_1275640_PstIMspI_PA	2.95
753	M6_597219_PstIMseI_PA	2.95
754	M6_2080057_PstIMspI_PA	2.95
755	M6_783367_PstIMspI_PA	2.95
756	M6_256520_PstIMspI_PA	2.95
757	M6_369948_PstIMspI_PA	2.95
758	M6_576476_PstIMspI_PA	2.95
759	M6_865313_PstIMspI_PA	2.95
760	M6_517873_PstIMseI_PA	2.95
761	M6_2093860_PstIMspI_PA	2.95
762	M6_193870_PstIMseI_PA	2.95
763	M6_504927_PstIMseI_PA	2.95
764	M6_305522_PstIMseI_PA	2.95
765	M6_734570_PstIMspI_PA	2.95
766	Opata_139939_PstIMseI_PA	2.95
767	Opata_360932_PstIMseI_PA	2.95
768	M6_366426_PstIMspI_PA	2.95
769	M6_59585_PstIMseI_PA	2.95
770	M6_1205079_PstIMseI_PA	2.95
771	M6_1667505_PstIMspI_PA	2.95
772	M6_561526_PstIMspI_PA	2.95
773	M6_1288900_PstIMspI_PA	2.95
774	M6_293930_PstIMseI_PA	2.95
775	M6_1004568_PstIMspI_PA	2.95
776	M6_220107_PstIMseI_PA	2.95
777	M6_15685_PstIMseI_PA	2.95
778	M6_207488_PstIMseI_PA	2.95
779	M6_195170_PstIMseI_PA	2.95
780	M6_2152452_PstIMspI_PA	2.95
781	M6_3253521_PstIMspI_PA	2.95
782	M6_2777188_PstIMspI_PA	2.95
783	M6_85612_PstIMseI_PA	2.95
784	M6_915018_PstIMspI_PA	2.95
785	Opata_8274_PstIMseI_PA	2.95
786	M6_1034536_PstIMseI_PA	2.95
787	M6_96120_PstIMspI_PA	2.95
788	M6_861036_PstIMseI_PA	2.95
789	M6_366575_PstIMspI_PA	2.95
790	M6_336960_PstIMseI_PA	2.95
791	M6_1002905_PstIMspI_PA	2.95
792	M6_317791_PstIMseI_PA	2.95
793	M6_321085_PstIMseI_PA	2.95
794	M6_735218_PstIMspI_PA	2.95
795	M6_666776_PstIMseI_PA	2.95
796	M6_596205_PstIMseI_PA	2.95
797	M6_432638_PstIMseI_PA	2.95
798	M6_608887_PstIMspI_PA	2.95
799	M6_1275209_PstIMseI_PA	2.95
800	M6_2373786_PstIMspI_PA	2.95
801	Opata_629689_PstIMseI_PA	2.95
802	M6_697320_PstIMseI_PA	2.95
803	M6_528319_PstIMspI_PA	2.95
804	M6_345283_PstIMspI_PA	2.95
805	M6_3175033_PstIMspI_PA	2.95
806	M6_687364_PstIMseI_PA	2.95
807	Opata_1788135_PstIMluI_PA	2.95
808	M6_338763_PstIMseI_PA	2.95
809	M6_228243_PstIMseI_PA	2.95
810	M6_3075872_PstIMseI_PA	2.95
811	M6_1282728_PstIMseI_PA	2.95
812	M6_154731_PstIMseI_PA	2.95
813	M6_1115139_PstIMseI_PA	2.95
814	M6_3528510_PstIMspI_PA	2.95
815	M6_1765726_PstIMspI_PA	2.95
816	M6_2708322_PstIMspI_PA	2.95
817	M6_48832_PstIMspI_PA	2.95
818	M6_1533754_PstIMspI_PA	2.95
819	M6_58168_PstIMseI_PA	2.95
820	M6_11542_PstIMspI_PA	2.95
821	M6_1397633_PstIMseI_PA	2.95
822	M6_64959_PstIMseI_PA	2.95
823	M6_495422_PstIMseI_PA	2.95
824	M6_1690982_PstIMspI_PA	2.95
825	M6_1158438_PstIMspI_PA	2.95
826	M6_2935929_PstIMspI_PA	2.95
827	M6_175478_PstIMseI_PA	2.95
828	M6_442534_PstIMseI_PA	2.95
829	M6_224922_PstIMseI_PA	2.95
830	M6_1684538_PstIMseI_PA	2.95
831	M6_1691696_PstIMspI_PA	2.95
832	Opata_3214919_PstIMseI_PA	2.95
833	M6_89118_PstIMspI_PA	2.95
834	M6_716614_PstIMspI_PA	2.95
835	M6_511631_PstIMseI_PA	2.95
836	M6_491110_PstIMseI_PA	2.95
837	M6_3167637_PstIMseI_PA	2.95
838	M6_1123272_PstIMluI_PA	2.95
839	M6_612537_PstIMspI_PA	2.95
840	M6_91579_PstIMseI_PA	2.95
841	M6_2102555_PstIMspI_PA	2.95
842	M6_2747658_PstIMspI_PA	2.95
843	M6_2797175_PstIMseI_PA	2.95
844	Opata_312892_PstIMseI_PA	2.95
845	M6_1988904_PstIMspI_PA	2.95
846	M6_42233_PstIMseI_PA	2.95
847	Opata_2491005_9_PstIMseI_SNP	2.95
848	M6_1303412_PstIMseI_PA	2.95
849	M6_750068_PstIMseI_PA	2.95
850	M6_323901_PstIMspI_PA	2.95
851	M6_2754687_PstIMspI_PA	2.95
852	M6_151735_PstIMseI_PA	2.95
853	M6_214481_PstIMseI_PA	2.95
854	M6_710686_PstIMseI_PA	2.95
855	M6_3103545_PstIMspI_PA	2.95
856	M6_576774_PstIMspI_PA	2.95
857	M6_1059568_PstIMseI_PA	2.95
858	M6_147747_PstIMseI_PA	2.95
859	M6_4284138_PstIMseI_PA	2.95
860	M6_1214402_PstIMseI_PA	2.95
861	M6_31706_PstIMseI_PA	2.95
862	M6_3164166_PstIMspI_PA	2.95
863	M6_503646_PstIMseI_PA	2.95
864	M6_788689_PstIMspI_PA	2.95
865	M6_1533608_PstIMspI_PA	2.95
866	M6_2872816_PstIMseI_PA	2.95
867	Opata_885364_PstIMseI_PA	2.95
868	M6_1078807_PstIMspI_PA	2.95
869	M6_318650_PstIMspI_PA	2.95
870	M6_2611430_PstIMspI_PA	2.95
871	M6_176390_PstIMseI_PA	2.95
872	M6_1670642_PstIMspI_PA	2.95
873	M6_2054866_PstIMspI_PA	2.95
874	M6_298275_PstIMseI_PA	2.95
875	M6_61871_PstIMspI_PA	2.95
876	M6_628419_PstIMseI_PA	2.95
877	M6_66002_PstIMseI_PA	2.95
878	M6_2696358_PstIMspI_PA	2.95
879	M6_933425_PstIMspI_PA	2.95
880	M6_1445885_PstIMseI_PA	2.95
881	M6_1198788_PstIMseI_PA	2.95
882	M6_2639859_PstIMspI_PA	2.95
883	M6_3596848_PstIMspI_PA	2.95
884	M6_3262364_PstIMspI_PA	2.95
885	M6_744013_PstIMspI_PA	2.95
886	M6_548020_PstIMseI_PA	2.95
887	M6_3475010_PstIMspI_PA	2.95
888	M6_1016901_PstIMspI_PA	2.95
889	M6_804729_PstIMspI_PA	2.95
890	M6_1564356_PstIMspI_PA	2.95
891	M6_2736363_PstIMspI_PA	2.95
892	M6_1899973_PstIMspI_PA	2.95
893	M6_3468470_PstIMspI_PA	2.95
894	Opata_778523_PstIMseI_PA	2.95
895	M6_747186_PstIMspI_PA	2.95
896	M6_153539_PstIMluI_PA	2.95
897	M6_22868_PstIMseI_PA	2.95
898	M6_509982_PstIMspI_PA	2.95
899	M6_1087542_PstIMseI_PA	2.95
900	M6_445850_PstIMspI_PA	2.95
901	M6_1294262_PstIMspI_PA	2.95
902	M6_865658_PstIMseI_PA	2.95
903	M6_633187_PstIMspI_PA	2.95
904	M6_2312611_PstIMspI_PA	2.95
905	M6_312312_PstIMseI_PA	2.95
906	M6_541003_PstIMspI_PA	2.95
907	M6_619774_PstIMspI_PA	2.95
908	M6_2390555_PstIMspI_PA	2.95
909	M6_148959_PstIMseI_PA	2.95
910	M6_492745_PstIMseI_PA	2.95
911	Opata_2545381_PstIMluI_PA	2.95
912	M6_3032815_PstIMspI_PA	2.95
913	M6_779548_PstIMspI_PA	2.95
914	M6_3367085_PstIMseI_PA	2.95
915	M6_999437_PstIMspI_PA	2.95
916	M6_321528_PstIMspI_PA	2.95
917	M6_2791631_PstIMspI_PA	2.95
918	M6_1776809_PstIMspI_PA	2.95
919	M6_3941110_PstIMseI_PA	2.95
920	M6_898098_PstIMseI_PA	2.95
921	M6_44038_PstIMseI_PA	2.95
922	M6_1855175_PstIMspI_PA	2.95
923	M6_1603853_PstIMspI_PA	2.95
924	M6_579934_PstIMspI_PA	2.95
925	M6_1290405_PstIMseI_PA	2.95
926	M6_203746_PstIMseI_PA	2.95
927	M6_979540_PstIMseI_PA	2.95
928	M6_2225589_PstIMspI_PA	2.95
929	M6_23069_PstIMspI_PA	2.95
930	M6_46578_PstIMseI_PA	2.95
931	M6_2218906_PstIMseI_PA	2.95
932	M6_189878_PstIMseI_PA	2.95
933	M6_210496_PstIMseI_PA	2.95
934	M6_101580_PstIMseI_PA	2.95
935	M6_167529_PstIMseI_PA	2.95
936	M6_528699_PstIMseI_PA	2.95
937	M6_150215_PstIMspI_PA	2.95
938	M6_941470_PstIMspI_PA	2.95
939	M6_566144_PstIMspI_PA	2.95
940	M6_60995_PstIMseI_PA	2.95
941	Opata_3345258_PstIMseI_PA	2.95
942	M6_30524_PstIMspI_PA	2.95
943	M6_92197_PstIMseI_PA	2.95
944	M6_2347266_PstIMspI_PA	2.95
945	M6_265728_PstIMspI_PA	2.95
946	Opata_1563019_PstIMseI_PA	2.95
947	M6_114078_PstIMseI_PA	2.95
948	M6_132875_PstIMseI_PA	2.95
949	Opata_2141554_PstIMluI_PA	2.95
950	M6_72661_PstIMseI_PA	2.95
951	M6_1307428_PstIMseI_PA	2.95
952	M6_1015435_PstIMseI_PA	2.95
953	M6_1219_PstIMseI_PA	2.95
954	M6_1071583_PstIMseI_PA	2.95
955	M6_1085455_PstIMseI_PA	2.95
956	M6_770249_PstIMseI_PA	2.95
957	M6_1348365_PstIMseI_PA	2.95
958	Opata_569021_PstIMseI_PA	2.95
959	M6_30251_PstIMseI_PA	2.95
960	M6_1447765_PstIMspI_PA	2.95
961	M6_179037_PstIMseI_PA	2.95
962	M6_73424_PstIMseI_PA	2.95
963	M6_646891_PstIMspI_PA	2.95
964	M6_492353_PstIMseI_PA	2.95
965	M6_1756484_PstIMspI_PA	2.95
966	M6_2896136_PstIMspI_PA	2.95
967	M6_397102_PstIMspI_PA	2.95
968	M6_2728983_PstIMspI_PA	2.95
969	M6_1953252_PstIMspI_PA	2.95
970	M6_2571199_PstIMspI_PA	2.95
971	Opata_409703_PstIMseI_PA	2.95
972	M6_3152000_PstIMspI_PA	2.95
973	M6_199227_PstIMseI_PA	2.95
974	M6_1988994_PstIMspI_PA	2.95
975	M6_1604581_PstIMspI_PA	2.95
976	M6_344215_PstIMspI_PA	2.95
977	M6_436503_PstIMseI_PA	2.95
978	M6_358142_PstIMseI_PA	2.95
979	M6_1965548_PstIMspI_PA	2.95
980	M6_442005_PstIMspI_PA	2.95
981	M6_416766_PstIMspI_PA	2.95
982	M6_343769_PstIMspI_PA	2.95
983	M6_464553_PstIMseI_PA	2.95
984	M6_652322_PstIMspI_PA	2.95
985	M6_346580_PstIMseI_PA	2.95
986	M6_1346398_PstIMspI_PA	2.95
987	M6_2406412_PstIMspI_PA	2.95
988	M6_2604558_PstIMseI_PA	2.95
989	M6_1553517_PstIMspI_PA	2.95
990	M6_1427148_PstIMspI_PA	2.95
991	M6_14525_PstIMseI_PA	2.95
992	M6_1282908_PstIMspI_PA	2.95
993	M6_157073_PstIMspI_PA	2.95
994	Opata_55968_PstIMspI_PA	2.95
995	M6_307919_PstIMseI_PA	2.95
996	M6_2523472_PstIMspI_PA	2.95
997	M6_2171984_PstIMspI_PA	2.95
998	M6_785121_PstIMseI_PA	2.95
999	M6_148945_PstIMspI_PA	2.95
1000	M6_660647_PstIMseI_PA	2.95
1001	M6_253191_PstIMseI_PA	2.95
1002	M6_105177_PstIMseI_PA	2.95
1003	M6_3082406_PstIMspI_PA	2.95
1004	M6_1015962_PstIMspI_PA	2.95
1005	M6_3009956_PstIMspI_PA	2.95
1006	M6_1497359_PstIMseI_PA	2.95
1007	M6_448183_PstIMluI_PA	2.95
1008	M6_639773_PstIMspI_PA	2.95
1009	M6_2379948_PstIMseI_PA	2.95
1010	Opata_1546_PstIMseI_PA	2.95
1011	M6_3383107_PstIMspI_PA	2.95
1012	M6_371059_PstIMseI_PA	2.95
1013	Opata_435376_PstIMseI_PA	2.95
1014	Opata_56199_PstIMseI_PA	2.95
1015	M6_707315_PstIMseI_PA	2.95
1016	M6_788214_PstIMspI_PA	2.95
1017	M6_32883_PstIMseI_PA	2.95
1018	M6_1550458_PstIMspI_PA	2.95
1019	M6_419561_PstIMseI_PA	2.95
1020	M6_62122_PstIMseI_PA	2.95
1021	M6_962580_PstIMseI_PA	2.95
1022	M6_3583505_PstIMspI_PA	2.95
1023	M6_1458583_PstIMspI_PA	2.95
1024	Opata_175850_PstIMseI_PA	2.95
1025	M6_3259316_PstIMspI_PA	2.95
1026	Opata_117913_PstIMseI_PA	2.95
1027	M6_2799717_PstIMspI_PA	2.95
1028	M6_906969_PstIMspI_PA	2.95
1029	M6_3103435_PstIMspI_PA	2.95
1030	M6_2129813_PstIMspI_PA	2.95
1031	Opata_417442_PstIMseI_PA	2.95
1032	M6_1045223_PstIMseI_PA	2.95
1033	M6_1335768_PstIMseI_PA	2.95
1034	M6_4478_PstIMseI_PA	2.95
1035	M6_603434_PstIMseI_PA	2.95
1036	M6_343825_PstIMseI_PA	2.95
1037	M6_3447887_PstIMspI_PA	2.95
1038	M6_474086_PstIMspI_PA	2.95
1039	M6_1084256_PstIMspI_PA	2.95
1040	M6_2682124_PstIMspI_PA	2.95
1041	M6_1470137_PstIMseI_PA	2.95
1042	M6_1348332_PstIMspI_PA	2.95
1043	M6_396861_PstIMspI_PA	2.95
1044	M6_2288853_PstIMspI_PA	2.95
1045	M6_362642_PstIMspI_PA	2.95
1046	M6_1606870_PstIMspI_PA	2.95
1047	Opata_65738_PstIMspI_PA	2.95
1048	Opata_1321605_PstIMspI_PA	2.95
1049	M6_941433_PstIMseI_PA	2.95
1050	Opata_1035069_PstIMluI_PA	2.95
1051	M6_2924128_PstIMspI_PA	2.95
1052	M6_907845_PstIMspI_PA	2.95
1053	M6_4214867_PstIMseI_PA	2.95
1054	M6_916216_PstIMspI_PA	2.95
1055	Opata_1139965_PstIMluI_PA	2.95
1056	M6_1808771_PstIMspI_PA	2.95
1057	M6_1003488_PstIMspI_PA	2.95
1058	M6_743651_PstIMspI_PA	2.95
1059	M6_909570_PstIMseI_PA	2.95
1060	M6_77766_PstIMspI_PA	2.95
1061	M6_514845_PstIMseI_PA	2.95
1062	M6_1000765_PstIMseI_PA	2.95
1063	Opata_499624_PstIMseI_PA	2.95
1064	M6_358747_PstIMspI_PA	2.95
1065	Opata_1060967_PstIMspI_PA	2.95
1066	Opata_238247_PstIMseI_PA	2.95
1067	M6_635834_PstIMspI_PA	2.95
1068	M6_1402160_PstIMspI_PA	2.95
1069	M6_128697_PstIMseI_PA	2.95
1070	M6_720952_PstIMspI_PA	2.95
1071	Opata_1376449_PstIMluI_PA	2.95
1072	Opata_2034846_PstIMseI_PA	2.95
1073	Opata_179479_PstIMseI_PA	2.95
1074	Opata_106606_PstIMspI_PA	2.95
1075	M6_1498409_PstIMspI_PA	2.95
1076	M6_51901_PstIMseI_PA	2.95
1077	M6_701001_PstIMseI_PA	2.95
1078	Opata_1668888_PstIMspI_PA	2.95
1079	M6_412790_PstIMspI_PA	2.95
1080	Opata_2165220_PstIMspI_PA	2.95
1081	M6_1118662_PstIMspI_PA	2.95
1082	Opata_394352_PstIMseI_PA	2.95
1083	M6_390219_PstIMspI_PA	2.95
1084	Opata_612971_PstIMspI_PA	2.95
1085	M6_1947735_PstIMluI_PA	2.95
1086	M6_1665297_PstIMspI_PA	2.95
1087	M6_785302_PstIMseI_PA	2.95
1088	Opata_108917_PstIMseI_PA	2.95
1089	Opata_2479914_PstIMspI_PA	2.95
1090	M6_1946732_PstIMspI_PA	2.95
1091	Opata_3879587_PstIMspI_PA	2.95
1092	M6_472364_PstIMspI_PA	2.95
1093	Opata_910983_PstIMspI_PA	2.95
1094	M6_696242_PstIMseI_PA	2.95
1095	Opata_3050670_PstIMspI_PA	2.95
1096	M6_1089212_PstIMseI_PA	2.95
1097	Opata_28893_PstIMseI_PA	2.95
1098	Opata_658011_PstIMspI_PA	2.95
1099	M6_820812_PstIMspI_PA	2.95
1100	Opata_1520540_PstIMseI_PA	2.95
1101	Opata_1847382_PstIMspI_PA	2.95
1102	M6_3157005_PstIMspI_PA	2.95
1103	M6_519703_PstIMspI_PA	2.95
1104	Opata_3527400_PstIMspI_PA	2.95
1105	Opata_3317445_PstIMseI_PA	2.95
1106	Opata_1136015_PstIMseI_PA	2.95
1107	M6_1033067_PstIMspI_PA	2.95
1108	M6_963110_PstIMseI_PA	2.95
1109	M6_1279211_PstIMspI_PA	2.95
1110	M6_2842743_PstIMspI_PA	2.95
1111	Opata_719924_PstIMspI_PA	2.95
1112	M6_1284400_PstIMseI_PA	2.95
1113	M6_1466363_PstIMseI_PA	2.95
1114	M6_118669_PstIMseI_PA	2.95
1115	Opata_1849693_PstIMspI_PA	2.95
1116	M6_671700_PstIMspI_PA	2.95
1117	Opata_2363146_PstIMspI_PA	2.95
1118	Opata_858804_PstIMspI_PA	2.95
1119	M6_3469232_PstIMspI_PA	2.95
1120	M6_98907_PstIMseI_PA	2.95
1121	M6_1436426_PstIMseI_PA	2.95
1122	M6_1061927_PstIMspI_PA	2.95
1123	M6_735165_PstIMspI_PA	2.95
1124	Opata_4122135_PstIMspI_PA	2.95
1125	M6_3076469_PstIMspI_PA	2.95
1126	M6_1652884_PstIMspI_PA	2.95
1127	M6_990014_PstIMspI_PA	2.95
1128	M6_1575892_PstIMspI_PA	2.95
1129	M6_577058_PstIMseI_PA	2.95
1130	M6_1466251_PstIMseI_PA	2.95
1131	M6_669865_PstIMspI_PA	2.95
1132	M6_1213340_PstIMseI_PA	2.95
1133	Opata_1552352_PstIMspI_PA	2.95
1134	Opata_1057046_PstIMspI_PA	2.95
1135	M6_1620300_PstIMspI_PA	2.95
1136	M6_223973_PstIMseI_PA	2.95
1137	M6_2081573_PstIMluI_PA	2.95
1138	M6_2801970_PstIMseI_PA	2.95
1139	M6_1108250_PstIMseI_PA	2.95
1140	Opata_2594960_PstIMspI_PA	2.95
1141	Opata_381535_PstIMspI_PA	2.95
1142	M6_439799_PstIMspI_PA	2.95
1143	M6_1203123_PstIMspI_PA	2.95
1144	Opata_3236896_PstIMspI_PA	2.95
1145	M6_2144046_PstIMseI_PA	2.95
1146	M6_136005_PstIMseI_PA	2.95
1147	Opata_1733435_PstIMspI_PA	2.95
1148	Opata_614300_PstIMseI_PA	2.95
1149	M6_3044992_PstIMspI_PA	2.95
1150	Opata_1825750_PstIMspI_PA	2.95
1151	M6_240042_PstIMseI_PA	2.95
1152	M6_2252637_PstIMspI_PA	2.95
1153	Opata_31278_PstIMseI_PA	2.95
1154	Opata_1050339_PstIMluI_PA	2.95
1155	Opata_70842_PstIMspI_PA	2.95
1156	Opata_1426785_PstIMspI_PA	2.95
1157	M6_213811_PstIMseI_PA	2.95
1158	M6_1369776_PstIMseI_PA	2.95
1159	Opata_100465_PstIMspI_PA	2.95
1160	Opata_29171_PstIMseI_PA	2.95
1161	M6_2000810_PstIMseI_PA	2.95
1162	Opata_2458420_PstIMspI_PA	2.95
1163	M6_898994_PstIMspI_PA	2.95
1164	M6_1907964_PstIMspI_PA	2.95
1165	M6_1297412_PstIMspI_PA	2.95
1166	M6_2147545_PstIMspI_PA	2.95
1167	Opata_501666_PstIMspI_PA	2.95
1168	M6_2333962_PstIMseI_PA	2.95
1169	M6_1053459_PstIMseI_PA	2.95
1170	Opata_499844_PstIMspI_PA	2.95
1171	M6_1236117_PstIMseI_PA	2.95
1172	M6_1207186_PstIMspI_PA	2.95
1173	Opata_97291_PstIMseI_PA	2.95
1174	Opata_3528833_PstIMspI_PA	2.95
1175	Opata_744850_PstIMspI_PA	2.95
1176	M6_2309137_PstIMspI_PA	2.95
1177	M6_1133912_PstIMspI_PA	2.95
1178	Opata_938450_PstIMspI_PA	2.95
1179	Opata_3731261_PstIMspI_PA	2.95
1180	Opata_3554749_PstIMspI_PA	2.95
1181	Opata_457480_PstIMspI_PA	2.95
1182	M6_1255586_PstIMspI_PA	2.95
1183	Opata_2409907_PstIMspI_PA	2.95
1184	Opata_661200_PstIMseI_PA	2.95
1185	Opata_3875076_PstIMspI_PA	2.95
1186	Opata_339080_PstIMspI_PA	2.95
1187	M6_979328_PstIMseI_PA	2.95
1188	M6_420549_PstIMseI_PA	2.95
1189	Opata_211045_PstIMspI_PA	2.95
1190	Opata_3400830_PstIMspI_PA	2.95
1191	Opata_173631_PstIMseI_PA	2.95
1192	M6_2778982_PstIMseI_PA	2.95
1193	M6_2197600_PstIMspI_PA	2.95
1194	M6_366505_PstIMspI_PA	2.95
1195	M6_1580462_PstIMseI_PA	2.95
1196	Opata_460859_PstIMseI_PA	2.95
1197	M6_364012_PstIMspI_PA	2.95
1198	Opata_13473_PstIMseI_PA	2.95
1199	Opata_301010_PstIMseI_PA	2.95
1200	M6_1261804_PstIMspI_PA	2.95
1201	M6_286388_PstIMseI_PA	2.95
1202	Opata_3269620_PstIMspI_PA	2.95
1203	M6_586755_PstIMseI_PA	2.95
1204	M6_524034_PstIMseI_PA	2.95
1205	M6_1590512_PstIMspI_PA	2.95
1206	Opata_795032_PstIMseI_PA	2.95
1207	M6_1089731_PstIMspI_PA	2.95
1208	Opata_6433_PstIMspI_PA	2.95
1209	Opata_1736488_PstIMspI_PA	2.95
1210	M6_1321813_PstIMspI_PA	2.95
1211	M6_1697814_PstIMspI_PA	2.95
1212	M6_1767003_PstIMspI_PA	2.95
1213	Opata_360633_PstIMseI_PA	2.95
1214	Opata_1718829_PstIMspI_PA	2.95
1215	Opata_3652427_PstIMspI_PA	2.95
1216	M6_3151839_PstIMspI_PA	2.95
1217	M6_3549247_PstIMseI_PA	2.95
1218	M6_2915971_PstIMspI_PA	2.95
1219	M6_183275_PstIMseI_PA	2.95
1220	M6_658378_PstIMspI_PA	2.95
1221	M6_424212_PstIMseI_PA	2.95
1222	M6_748144_PstIMspI_PA	2.95
1223	M6_1682128_PstIMspI_PA	2.95
1224	M6_1050509_PstIMspI_PA	2.95
1225	M6_232859_PstIMseI_PA	2.95
1226	Opata_1848540_PstIMspI_PA	2.95
1227	Opata_1311728_PstIMseI_PA	2.95
1228	Opata_152383_PstIMseI_PA	2.95
1229	Opata_1326285_PstIMseI_PA	2.95
1230	M6_3965073_PstIMseI_PA	2.95
1231	Opata_354379_PstIMseI_PA	2.95
1232	M6_405809_PstIMspI_PA	2.95
1233	M6_561689_PstIMspI_PA	2.95
1234	Opata_2101797_PstIMspI_PA	2.95
1235	M6_385745_PstIMseI_PA	2.95
1236	M6_445248_PstIMspI_PA	2.95
1237	M6_368443_PstIMspI_PA	2.95
1238	M6_1577753_PstIMspI_PA	2.95
1239	M6_87472_PstIMseI_PA	2.95
1240	M6_524302_PstIMseI_PA	2.95
1241	Opata_3247237_PstIMspI_PA	2.95
1242	Opata_3417234_PstIMspI_PA	2.95
1243	M6_587131_PstIMspI_PA	2.95
1244	M6_1444191_PstIMseI_PA	2.95
1245	Opata_547973_PstIMseI_PA	2.95
1246	M6_3016113_PstIMspI_PA	2.95
1247	M6_3025828_PstIMspI_PA	2.95
1248	M6_904525_PstIMseI_PA	2.95
1249	M6_392849_PstIMseI_PA	2.95
1250	Opata_404648_PstIMspI_PA	2.95
1251	M6_844128_PstIMspI_PA	2.95
1252	Opata_4207279_PstIMspI_PA	2.95
1253	M6_3195878_PstIMspI_PA	2.95
1254	Opata_98398_PstIMseI_PA	2.95
1255	Opata_3471283_PstIMspI_PA	2.95
1256	M6_3121313_PstIMspI_PA	2.95
1257	Opata_70103_PstIMspI_PA	2.95
1258	M6_421676_PstIMseI_PA	2.95
1259	M6_98876_PstIMseI_PA	2.95
1260	Opata_925790_PstIMseI_PA	2.95
1261	Opata_662001_PstIMseI_PA	2.95
1262	M6_927375_PstIMseI_PA	2.95
1263	M6_2894203_PstIMseI_PA	2.95
1264	Opata_2959304_PstIMspI_PA	2.95
1265	M6_742375_PstIMspI_PA	2.95
1266	M6_418649_PstIMspI_PA	2.95
1267	M6_1709477_PstIMspI_PA	2.95
1268	M6_843902_PstIMspI_PA	2.95
1269	M6_884641_PstIMseI_PA	2.95
1270	M6_925904_PstIMseI_PA	2.95
1271	Opata_29125_PstIMseI_PA	2.95
1272	Opata_668861_PstIMseI_PA	2.95
1273	M6_317897_PstIMspI_PA	2.95
1274	Opata_110403_PstIMspI_PA	2.95
1275	M6_3350718_PstIMseI_PA	2.95
1276	Opata_486167_PstIMspI_PA	2.95
1277	M6_1302955_PstIMspI_PA	2.95
1278	Opata_246152_PstIMspI_PA	2.95
1279	Opata_676140_PstIMseI_PA	2.95
1280	M6_1987575_PstIMseI_PA	2.95
1281	Opata_1945826_PstIMspI_PA	2.95
1282	Opata_1521770_PstIMspI_PA	2.95
1283	M6_1245963_PstIMseI_PA	2.95
1284	M6_681888_PstIMseI_PA	2.95
1285	Opata_135011_PstIMspI_PA	2.95
1286	Opata_58606_PstIMseI_PA	2.95
1287	M6_778024_PstIMseI_PA	2.95
1288	Opata_1464938_PstIMspI_PA	2.95
1289	M6_874565_PstIMseI_PA	2.95
1290	Opata_66153_PstIMspI_PA	2.95
1291	Opata_193868_PstIMspI_PA	2.95
1292	Opata_1833409_PstIMspI_PA	2.95
1293	M6_1139979_PstIMseI_PA	2.95
1294	Opata_165733_PstIMspI_PA	2.95
1295	Opata_2095612_PstIMspI_PA	2.95
1296	Opata_1050344_PstIMspI_PA	2.95
1297	M6_644369_PstIMspI_PA	2.95
1298	M6_2060943_PstIMspI_PA	2.95
1299	M6_374555_PstIMspI_PA	2.95
1300	M6_366021_PstIMseI_PA	2.95
1301	Opata_209391_PstIMseI_PA	2.95
1302	Opata_1357836_PstIMseI_PA	2.95
1303	M6_194499_PstIMseI_PA	2.95
1304	Opata_3371260_PstIMspI_PA	2.95
1305	M6_2067687_PstIMseI_PA	2.95
1306	M6_424391_PstIMseI_PA	2.95
1307	M6_1014795_PstIMseI_PA	2.95
1308	M6_2523642_PstIMspI_PA	2.95
1309	Opata_4192904_PstIMspI_PA	2.95
1310	M6_3366805_PstIMspI_PA	2.95
1311	M6_1747180_PstIMspI_PA	2.95
1312	M6_2351644_PstIMseI_PA	2.95
1313	Opata_367867_PstIMseI_PA	2.95
1314	M6_1262024_PstIMseI_PA	2.95
1315	Opata_2711160_PstIMspI_PA	2.95
1316	Opata_1240653_PstIMspI_PA	2.95
1317	M6_3227038_PstIMseI_PA	2.95
1318	Opata_2629693_PstIMspI_PA	2.95
1319	M6_1134332_PstIMseI_PA	2.95
1320	M6_2802662_PstIMspI_PA	2.95
1321	M6_61918_PstIMseI_PA	2.95
1322	M6_1378154_PstIMspI_PA	2.95
1323	M6_3577907_PstIMspI_PA	2.95
1324	M6_1382920_PstIMspI_PA	2.95
1325	M6_1003062_PstIMseI_PA	2.95
1326	M6_1496246_PstIMspI_PA	2.95
1327	M6_1234178_PstIMspI_PA	2.95
1328	M6_2534608_PstIMspI_PA	2.95
1329	Opata_400558_PstIMspI_PA	2.95
1330	M6_2004434_PstIMspI_PA	2.95
1331	Opata_103175_PstIMspI_PA	2.95
1332	Opata_329262_PstIMseI_PA	2.95
1333	M6_1686329_PstIMluI_PA	2.95
1334	M6_985262_PstIMspI_PA	2.95
1335	Opata_1618356_PstIMseI_PA	2.95
1336	M6_256221_PstIMseI_PA	2.95
1337	M6_712549_PstIMseI_PA	2.95
1338	Opata_3400325_PstIMspI_PA	2.95
1339	M6_749935_PstIMseI_PA	2.95
1340	M6_756_PstIMseI_PA	2.95
1341	Opata_3230533_PstIMspI_PA	2.95
1342	M6_399494_PstIMseI_PA	2.95
1343	Opata_115233_PstIMseI_PA	2.95
1344	Opata_669667_PstIMspI_PA	2.95
1345	M6_3207011_PstIMspI_PA	2.95
1346	Opata_110134_PstIMseI_PA	2.95
1347	M6_3337669_PstIMspI_PA	2.95
1348	Opata_634028_PstIMseI_PA	2.95
1349	Opata_3187020_PstIMspI_PA	2.95
1350	M6_405384_PstIMspI_PA	2.95
1351	M6_1008410_PstIMspI_PA	2.95
1352	M6_206340_PstIMseI_PA	2.95
1353	M6_589763_PstIMseI_PA	2.95
1354	M6_894237_PstIMspI_PA	2.95
1355	Opata_72577_PstIMseI_PA	2.95
1356	M6_872721_PstIMspI_PA	2.95
1357	M6_2390093_PstIMspI_PA	2.95
1358	M6_971410_PstIMseI_PA	2.95
1359	Opata_2867115_PstIMspI_PA	2.95
1360	Opata_1096744_PstIMspI_PA	2.95
1361	M6_361490_PstIMseI_PA	2.95
1362	M6_569171_PstIMseI_PA	2.95
1363	M6_1423030_PstIMspI_PA	2.95
1364	M6_1993627_PstIMseI_PA	2.95
1365	M6_450750_PstIMseI_PA	2.95
1366	M6_873298_PstIMseI_PA	2.95
1367	Opata_203609_PstIMspI_PA	2.95
1368	M6_2162777_PstIMspI_PA	2.95
1369	Opata_184238_PstIMseI_PA	2.95
1370	M6_587808_PstIMspI_PA	2.95
1371	M6_2188058_PstIMseI_PA	2.95
1372	M6_2545430_PstIMspI_PA	2.95
1373	M6_1004531_PstIMspI_PA	2.95
1374	M6_1248071_PstIMseI_PA	2.95
1375	Opata_1230294_PstIMspI_PA	2.95
1376	M6_3025786_PstIMspI_PA	2.95
1377	M6_272218_PstIMseI_PA	2.95
1378	M6_2371988_PstIMspI_PA	2.95
1379	Opata_889195_PstIMspI_PA	2.95
1380	Opata_2600488_PstIMspI_PA	2.95
1381	M6_893516_PstIMseI_PA	2.95
1382	Opata_282897_PstIMseI_PA	2.95
1383	M6_612303_PstIMspI_PA	2.95
1384	M6_2864025_PstIMspI_PA	2.95
1385	M6_944189_PstIMspI_PA	2.95
1386	Opata_312328_PstIMseI_PA	2.95
1387	Opata_160915_PstIMseI_PA	2.95
1388	M6_1403771_PstIMseI_PA	2.95
1389	M6_826106_PstIMseI_PA	2.95
1390	M6_404813_PstIMspI_PA	2.95
1391	M6_851048_PstIMspI_PA	2.95
1392	M6_104938_PstIMseI_PA	2.95
1393	M6_301500_PstIMspI_PA	2.95
1394	M6_1043683_PstIMseI_PA	2.95
1395	M6_766770_PstIMseI_PA	2.95
1396	Opata_777418_PstIMspI_PA	2.95
1397	M6_2582939_PstIMseI_PA	2.95
1398	M6_334779_PstIMspI_PA	2.95
1399	Opata_394318_PstIMseI_PA	2.95
1400	M6_113648_PstIMseI_PA	2.95
1401	M6_445490_PstIMseI_PA	2.95
1402	Opata_760021_PstIMseI_PA	2.95
1403	M6_861018_PstIMseI_PA	2.95
1404	Opata_3930261_PstIMspI_PA	2.95
1405	M6_809004_PstIMspI_PA	2.95
1406	M6_840792_PstIMspI_PA	2.95
1407	M6_573839_PstIMspI_PA	2.95
1408	M6_414530_PstIMspI_PA	2.95
1409	M6_2530582_PstIMseI_PA	2.95
1410	M6_2807755_PstIMseI_PA	2.95
1411	Opata_503180_PstIMseI_PA	2.95
1412	M6_535863_PstIMseI_PA	2.95
1413	M6_131040_PstIMseI_PA	2.95
1414	Opata_115535_PstIMseI_PA	2.95
1415	Opata_1259037_PstIMseI_PA	2.95
1416	Opata_1981334_PstIMspI_PA	2.95
1417	Opata_747514_PstIMseI_PA	2.95
1418	M6_1391654_PstIMspI_PA	2.95
1419	M6_1244343_PstIMspI_PA	2.95
1420	M6_1159967_PstIMseI_PA	2.95
1421	M6_612227_PstIMseI_PA	2.95
1422	M6_972230_PstIMseI_PA	2.95
1423	M6_3809218_PstIMseI_PA	2.95
1424	Opata_1832799_PstIMspI_PA	2.95
1425	Opata_779856_PstIMspI_PA	2.95
1426	M6_1411682_PstIMspI_PA	2.95
1427	M6_772810_PstIMspI_PA	2.95
1428	M6_458972_PstIMseI_PA	2.95
1429	Opata_2715_PstIMspI_PA	2.95
1430	M6_3538043_PstIMspI_PA	2.95
1431	Opata_1715798_PstIMspI_PA	2.95
1432	Opata_2956493_PstIMspI_PA	2.95
1433	M6_444049_PstIMseI_PA	2.95
1434	Opata_273955_PstIMseI_PA	2.95
1435	M6_3750089_PstIMseI_PA	2.95
1436	M6_2730832_PstIMspI_PA	2.95
1437	M6_349183_PstIMseI_PA	2.95
1438	M6_1972353_PstIMspI_PA	2.95
1439	M6_1218815_PstIMspI_PA	2.95
1440	M6_437088_PstIMseI_PA	2.95
1441	Opata_1582954_PstIMspI_PA	2.95
1442	Opata_359880_PstIMseI_PA	2.95
1443	Opata_345146_PstIMseI_PA	2.95
1444	M6_1049545_PstIMseI_PA	2.95
1445	M6_351227_PstIMspI_PA	2.95
1446	M6_213891_PstIMseI_PA	2.95
1447	Opata_1081269_PstIMseI_PA	2.95
1448	M6_940614_PstIMspI_PA	2.95
1449	M6_269595_PstIMseI_PA	2.95
1450	M6_1474729_PstIMseI_PA	2.95
1451	M6_833575_PstIMspI_PA	2.95
1452	Opata_682078_PstIMseI_PA	2.95
1453	Opata_3288858_PstIMspI_PA	2.95
1454	M6_1078622_PstIMseI_PA	2.95
1455	M6_1084295_PstIMspI_PA	2.95
1456	Opata_659444_PstIMseI_PA	2.95
1457	Opata_122391_PstIMspI_PA	2.95
1458	Opata_3888833_PstIMspI_PA	2.95
1459	M6_90276_PstIMseI_PA	2.95
1460	Opata_156433_PstIMseI_PA	2.95
1461	Opata_472218_PstIMspI_PA	2.95
1462	M6_931863_PstIMspI_PA	2.95
1463	M6_1347368_PstIMspI_PA	2.95
1464	M6_485264_PstIMseI_PA	2.95
1465	Opata_3073211_PstIMspI_PA	2.95
1466	M6_1309733_PstIMseI_PA	2.95
1467	Opata_1429045_PstIMluI_PA	2.95
1468	Opata_3580763_PstIMspI_PA	2.95
1469	M6_2327776_PstIMspI_PA	2.95
1470	M6_2814031_PstIMspI_PA	2.95
1471	Opata_238118_PstIMseI_PA	2.95
1472	M6_3196275_PstIMspI_PA	2.95
1473	Opata_869749_PstIMseI_PA	2.95
1474	Opata_2732164_PstIMseI_PA	2.95
1475	M6_2049834_PstIMseI_PA	2.95
1476	M6_638315_PstIMseI_PA	2.95
1477	M6_1798176_PstIMspI_PA	2.95
1478	M6_388497_PstIMspI_PA	2.95
1479	Opata_2601718_PstIMspI_PA	2.95
1480	M6_1662556_PstIMspI_PA	2.95
1481	M6_147192_PstIMseI_PA	2.95
1482	Opata_68566_PstIMspI_PA	2.95
1483	M6_1923221_PstIMspI_PA	2.95
1484	Opata_183237_PstIMspI_PA	2.95
1485	M6_15824_PstIMseI_PA	2.95
1486	M6_1853397_PstIMspI_PA	2.95
1487	M6_343359_PstIMseI_PA	2.95
1488	M6_651847_PstIMseI_PA	2.95
1489	M6_615795_PstIMspI_PA	2.95
1490	Opata_1983841_PstIMseI_PA	2.95
1491	M6_2442267_PstIMspI_PA	2.95
1492	Opata_58837_PstIMseI_PA	2.95
1493	M6_1464259_PstIMspI_PA	2.95
1494	Opata_173084_PstIMspI_PA	2.95
1495	M6_2051770_PstIMspI_PA	2.95
1496	M6_986787_PstIMseI_PA	2.95
1497	M6_589044_PstIMspI_PA	2.95
1498	M6_487940_PstIMseI_PA	2.95
1499	Opata_3058205_PstIMseI_PA	2.95
1500	Opata_590991_PstIMseI_PA	2.95
1501	M6_856163_PstIMspI_PA	2.95
1502	M6_927190_PstIMseI_PA	2.95
1503	M6_1048758_PstIMseI_PA	2.95
1504	Opata_1803081_PstIMseI_PA	2.95
1505	Opata_120010_PstIMseI_PA	2.95
1506	M6_397328_PstIMspI_PA	2.95
1507	Opata_1144634_PstIMspI_PA	2.95
1508	M6_464981_PstIMspI_PA	2.95
1509	Opata_187433_PstIMseI_PA	2.95
1510	M6_1265074_PstIMspI_PA	2.95
1511	M6_119496_PstIMseI_PA	2.95
1512	M6_471597_PstIMseI_PA	2.95
1513	M6_1651290_PstIMspI_PA	2.95
1514	Opata_879643_PstIMseI_PA	2.95
1515	M6_2839116_PstIMseI_PA	2.95
1516	M6_581018_PstIMspI_PA	2.95
1517	M6_329650_PstIMspI_PA	2.95
1518	Opata_1762052_PstIMspI_PA	2.95
1519	Opata_611327_PstIMspI_PA	2.95
1520	Opata_2838654_PstIMspI_PA	2.95
1521	Opata_1118958_PstIMspI_PA	2.95
1522	M6_316127_PstIMseI_PA	2.95
1523	M6_2402623_PstIMspI_PA	2.95
1524	M6_515339_PstIMspI_PA	2.95
1525	Opata_139121_PstIMspI_PA	2.95
1526	Opata_256973_PstIMseI_PA	2.95
1527	Opata_1040293_PstIMseI_PA	2.95
1528	Opata_458425_PstIMspI_PA	2.95
1529	Opata_1561803_PstIMspI_PA	2.95
1530	M6_386010_PstIMspI_PA	2.95
1531	M6_3011831_PstIMspI_PA	2.95
1532	M6_455402_PstIMseI_PA	2.95
1533	Opata_2217625_PstIMspI_PA	2.95
1534	M6_300704_PstIMseI_PA	2.95
1535	M6_1494620_PstIMspI_PA	2.95
1536	M6_663900_PstIMseI_PA	2.95
1537	Opata_969601_PstIMseI_PA	2.95
1538	M6_1313602_PstIMspI_PA	2.95
1539	M6_14093_PstIMspI_PA	2.95
1540	M6_333690_PstIMspI_PA	2.95
1541	M6_1619997_PstIMspI_PA	2.95
1542	M6_3526823_PstIMseI_PA	2.95
1543	M6_835275_PstIMspI_PA	2.95
1544	M6_811347_PstIMseI_PA	2.95
1545	Opata_2405208_PstIMspI_PA	2.95
1546	M6_2661585_PstIMseI_PA	2.95
1547	Opata_995557_PstIMseI_PA	2.95
1548	M6_1284013_PstIMspI_PA	2.95
1549	M6_824094_PstIMseI_PA	2.95
1550	Opata_2637880_PstIMseI_PA	2.95
1551	Opata_2750716_PstIMspI_PA	2.95
1552	M6_1118934_PstIMseI_PA	2.95
1553	Opata_279961_PstIMspI_PA	2.95
1554	M6_1366349_PstIMseI_PA	2.95
1555	Opata_872119_PstIMseI_PA	2.95
1556	Opata_2751430_PstIMspI_PA	2.95
1557	M6_330545_PstIMseI_PA	2.95
1558	Opata_861743_PstIMseI_PA	2.95
1559	Opata_2091291_PstIMspI_PA	2.95
1560	M6_1284992_PstIMseI_PA	2.95
1561	Opata_348041_PstIMseI_PA	2.95
1562	M6_3162802_PstIMspI_PA	2.95
1563	Opata_50909_PstIMspI_PA	2.95
1564	Opata_4149486_PstIMspI_PA	2.95
1565	M6_402432_PstIMseI_PA	2.95
1566	M6_1730536_PstIMspI_PA	2.95
1567	M6_344272_PstIMseI_PA	2.95
1568	Opata_975305_PstIMspI_PA	2.95
1569	Opata_169397_PstIMspI_PA	2.95
1570	M6_1162947_PstIMseI_PA	2.95
1571	M6_351426_PstIMseI_PA	2.95
1572	M6_21553_PstIMseI_PA	2.95
1573	Opata_2707918_PstIMspI_PA	2.95
1574	M6_620538_PstIMseI_PA	2.95
1575	M6_715915_PstIMseI_PA	2.95
1576	M6_527735_PstIMspI_PA	2.95
1577	Opata_62717_PstIMseI_PA	2.95
1578	Opata_247162_PstIMseI_PA	2.95
1579	Opata_3908102_PstIMspI_PA	2.95
1580	Opata_117405_PstIMseI_PA	2.95
1581	Opata_1666146_PstIMspI_PA	2.95
1582	M6_1665052_PstIMspI_PA	2.95
1583	M6_825287_PstIMspI_PA	2.95
1584	Opata_43727_PstIMspI_PA	2.95
1585	Opata_1787901_PstIMspI_PA	2.95
1586	M6_140091_PstIMspI_PA	2.95
1587	M6_1545880_PstIMseI_PA	2.95
1588	M6_1613396_PstIMseI_PA	2.95
1589	Opata_1417355_PstIMspI_PA	2.95
1590	M6_451119_PstIMseI_PA	2.95
1591	M6_543270_PstIMseI_PA	2.95
1592	M6_137636_PstIMseI_PA	2.95
1593	M6_338188_PstIMspI_PA	2.95
1594	M6_241441_PstIMseI_PA	2.95
1595	M6_646971_PstIMseI_PA	2.95
1596	Opata_3762628_PstIMspI_PA	2.95
1597	M6_3285315_PstIMspI_PA	2.95
1598	Opata_3100116_PstIMspI_PA	2.95
1599	M6_610830_PstIMspI_PA	2.95
1600	M6_484481_PstIMspI_PA	2.95
1601	M6_435967_PstIMseI_PA	2.95
1602	Opata_426946_PstIMseI_PA	2.95
1603	M6_2923120_PstIMspI_PA	2.95
1604	M6_1088689_PstIMspI_PA	2.95
1605	Opata_953809_PstIMspI_PA	2.95
1606	M6_2833985_PstIMspI_PA	2.95
1607	M6_80327_PstIMspI_PA	2.95
1608	M6_454481_PstIMseI_PA	2.95
1609	M6_345660_PstIMspI_PA	2.95
1610	M6_899590_PstIMseI_PA	2.95
1611	M6_26643_PstIMseI_PA	2.95
1612	M6_415624_PstIMspI_PA	2.95
1613	M6_404713_PstIMspI_PA	2.95
1614	M6_2854524_PstIMspI_PA	2.95
1615	Opata_3691764_PstIMspI_PA	2.95
1616	Opata_537455_PstIMseI_PA	2.95
1617	M6_2372149_PstIMspI_PA	2.95
1618	M6_780549_PstIMseI_PA	2.95
1619	M6_1692652_PstIMspI_PA	2.95
1620	M6_1351334_PstIMseI_PA	2.95
1621	M6_1200663_PstIMspI_PA	2.95
1622	M6_268215_PstIMseI_PA	2.95
1623	M6_268175_PstIMseI_PA	2.95
1624	Opata_3188155_PstIMseI_PA	2.95
1625	Opata_243880_PstIMseI_PA	2.95
1626	M6_1390293_PstIMseI_PA	2.95
1627	Opata_287159_PstIMspI_PA	2.95
1628	M6_25716_PstIMseI_PA	2.95
1629	M6_2198465_PstIMspI_PA	2.95
1630	M6_2415537_PstIMspI_PA	2.95
1631	M6_2368865_PstIMseI_PA	2.95
1632	Opata_1935780_PstIMspI_PA	2.95
1633	M6_2719356_PstIMspI_PA	2.95
1634	Opata_40874_PstIMspI_PA	2.95
1635	Opata_2005145_PstIMspI_PA	2.95
1636	M6_3441698_PstIMspI_PA	2.95
1637	Opata_240681_PstIMseI_PA	2.95
1638	M6_3119057_PstIMspI_PA	2.95
1639	M6_1006083_PstIMspI_PA	2.95
1640	M6_254065_PstIMseI_PA	2.95
1641	M6_857051_PstIMseI_PA	2.95
1642	M6_1372135_PstIMseI_PA	2.95
1643	M6_1070556_PstIMspI_PA	2.95
1644	M6_1481175_PstIMseI_PA	2.95
1645	Opata_3371379_PstIMseI_PA	2.95
1646	Opata_346717_PstIMseI_PA	2.95
1647	M6_514250_PstIMseI_PA	2.95
1648	Opata_23289_PstIMspI_PA	2.95
1649	M6_2084313_PstIMspI_PA	2.95
1650	M6_2236772_PstIMspI_PA	2.95
1651	Opata_144893_PstIMspI_PA	2.95
1652	Opata_474495_PstIMseI_PA	2.95
1653	M6_742410_PstIMspI_PA	2.95
1654	M6_301336_PstIMseI_PA	2.95
1655	M6_241917_PstIMseI_PA	2.95
1656	M6_1005401_PstIMseI_PA	2.95
1657	Opata_109596_PstIMluI_PA	2.95
1658	M6_594901_PstIMseI_PA	2.95
1659	Opata_181695_PstIMseI_PA	2.95
1660	M6_549054_PstIMseI_PA	2.95
1661	M6_22948_PstIMseI_PA	2.95
1662	M6_1421521_PstIMspI_PA	2.95
1663	Opata_3435588_PstIMspI_PA	2.95
1664	M6_228593_PstIMspI_PA	2.95
1665	M6_1369930_PstIMseI_PA	2.95
1666	M6_1118734_PstIMspI_PA	2.95
1667	M6_297430_PstIMseI_PA	2.95
1668	M6_1506874_PstIMspI_PA	2.95
1669	M6_389055_PstIMspI_PA	2.95
1670	M6_2023451_PstIMspI_PA	2.95
1671	Opata_218487_PstIMspI_PA	2.95
1672	M6_440754_PstIMseI_PA	2.95
1673	Opata_3994419_PstIMspI_PA	2.95
1674	Opata_304260_PstIMseI_PA	2.95
1675	M6_474704_PstIMspI_PA	2.95
1676	M6_3049949_PstIMseI_PA	2.95
1677	Opata_1635323_PstIMspI_PA	2.95
1678	Opata_76656_PstIMspI_PA	2.95
1679	M6_346642_PstIMseI_PA	2.95
1680	Opata_2782112_PstIMseI_PA	2.95
1681	Opata_3856115_PstIMspI_PA	2.95
1682	Opata_2025880_PstIMseI_PA	2.95
1683	Opata_1765933_PstIMspI_PA	2.95
1684	Opata_3335596_PstIMspI_PA	2.95
1685	Opata_246983_PstIMseI_PA	2.95
1686	Opata_508441_PstIMseI_PA	2.95
1687	M6_296734_PstIMseI_PA	2.95
1688	Opata_40740_PstIMspI_PA	2.95
1689	Opata_3612109_PstIMspI_PA	2.95
1690	M6_55001_PstIMseI_PA	2.95
1691	Opata_308121_PstIMseI_PA	2.95
1692	M6_2164818_PstIMspI_PA	2.95
1693	Opata_124871_PstIMspI_PA	2.95
1694	Opata_3084331_PstIMspI_PA	2.95
1695	M6_629503_PstIMspI_PA	2.95
1696	Opata_1216881_PstIMseI_PA	2.95
1697	M6_397498_PstIMspI_PA	2.95
1698	M6_3174925_PstIMspI_PA	2.95
1699	M6_722282_PstIMspI_PA	2.95
1700	M6_1954374_PstIMseI_PA	2.95
1701	M6_1006065_PstIMseI_PA	2.95
1702	Opata_154401_PstIMseI_PA	2.95
1703	M6_994025_PstIMseI_PA	2.95
1704	M6_1277485_PstIMseI_PA	2.95
1705	Opata_387260_PstIMseI_PA	2.95
1706	Opata_2016588_PstIMspI_PA	2.95
1707	M6_158525_PstIMseI_PA	2.95
1708	M6_457365_PstIMspI_PA	2.95
1709	M6_481566_PstIMseI_PA	2.95
1710	M6_1348843_PstIMseI_PA	2.95
1711	Opata_63364_PstIMseI_PA	2.95
1712	Opata_99066_PstIMspI_PA	2.95
1713	Opata_322762_PstIMspI_PA	2.95
1714	M6_320261_PstIMspI_PA	2.95
1715	Opata_460394_PstIMspI_PA	2.95
1716	M6_828817_PstIMspI_PA	2.95
1717	M6_876885_PstIMseI_PA	2.95
1718	Opata_2498812_PstIMspI_PA	2.95
1719	Opata_107496_PstIMseI_PA	2.95
1720	M6_895014_PstIMseI_PA	2.95
1721	M6_3055213_PstIMspI_PA	2.95
1722	M6_353558_PstIMspI_PA	2.95
1723	M6_186193_PstIMseI_PA	2.95
1724	Opata_1239626_PstIMseI_PA	2.95
1725	M6_1355497_PstIMspI_PA	2.95
1726	M6_437717_PstIMspI_PA	2.95
1727	Opata_933080_PstIMseI_PA	2.95
1728	M6_1486105_PstIMspI_PA	2.95
1729	M6_740651_PstIMspI_PA	2.95
1730	M6_2277716_PstIMspI_PA	2.95
1731	M6_1780880_PstIMspI_PA	2.95
1732	Opata_366222_PstIMseI_PA	2.95
1733	Opata_3189033_PstIMspI_PA	2.95
1734	M6_2039160_PstIMspI_PA	2.95
1735	Opata_710816_PstIMspI_PA	2.95
1736	Opata_541224_PstIMseI_PA	2.95
1737	M6_1552682_PstIMspI_PA	2.95
1738	Opata_2502365_PstIMseI_PA	2.95
1739	Opata_2198583_PstIMspI_PA	2.95
1740	M6_1676303_PstIMspI_PA	2.95
1741	Opata_26593_PstIMseI_PA	2.95
1742	M6_965136_PstIMseI_PA	2.95
1743	M6_704751_PstIMspI_PA	2.95
1744	M6_1951326_PstIMspI_PA	2.95
1745	Opata_387912_PstIMspI_PA	2.95
1746	M6_498945_PstIMseI_PA	2.95
1747	M6_515932_PstIMspI_PA	2.95
1748	Opata_162595_PstIMspI_PA	2.95
1749	M6_376294_PstIMspI_PA	2.95
1750	Opata_3981538_PstIMseI_PA	2.95
1751	M6_724782_PstIMspI_PA	2.95
1752	M6_1972463_PstIMspI_PA	2.95
1753	Opata_205_PstIMspI_PA	2.95
1754	M6_3040389_PstIMseI_PA	2.95
1755	M6_2399634_PstIMspI_PA	2.95
1756	M6_1736873_PstIMseI_PA	2.95
1757	Opata_128811_PstIMseI_PA	2.95
1758	Opata_18734_PstIMspI_PA	2.95
1759	M6_491238_PstIMseI_PA	2.95
1760	M6_1979993_PstIMspI_PA	2.95
1761	Opata_1163994_PstIMspI_PA	2.95
1762	M6_2037073_PstIMseI_PA	2.95
1763	M6_648711_PstIMseI_PA	2.95
1764	M6_416224_PstIMspI_PA	2.95
1765	M6_87331_PstIMseI_PA	2.95
1766	M6_2969209_PstIMspI_PA	2.95
1767	Opata_1590117_PstIMspI_PA	2.95
1768	M6_1774719_PstIMspI_PA	2.95
1769	M6_389625_PstIMspI_PA	2.95
1770	Opata_528291_PstIMseI_PA	2.95
1771	M6_2303542_PstIMspI_PA	2.95
1772	M6_1826398_PstIMspI_PA	2.95
1773	Opata_2128807_PstIMspI_PA	2.95
1774	Opata_85206_PstIMseI_PA	2.95
1775	M6_527621_PstIMseI_PA	2.95
1776	Opata_41361_PstIMspI_PA	2.95
1777	Opata_429566_PstIMseI_PA	2.95
1778	M6_2604690_PstIMspI_PA	2.95
1779	M6_84238_PstIMseI_PA	2.95
1780	M6_568180_PstIMseI_PA	2.95
1781	M6_2796186_PstIMspI_PA	2.95
1782	Opata_2840176_PstIMspI_PA	2.95
1783	Opata_3509895_PstIMspI_PA	2.95
1784	Opata_2029896_PstIMspI_PA	2.95
1785	M6_11582_PstIMseI_PA	2.95
1786	Opata_2332124_PstIMseI_PA	2.95
1787	M6_748031_PstIMseI_PA	2.95
1788	M6_8421_PstIMseI_PA	2.95
1789	Opata_699001_PstIMspI_PA	2.95
1790	Opata_2153554_PstIMspI_PA	2.95
1791	M6_1947337_PstIMspI_PA	2.95
1792	Opata_40382_PstIMspI_PA	2.95
1793	M6_657216_PstIMseI_PA	2.95
1794	Opata_1196044_PstIMseI_PA	2.95
1795	M6_1244176_PstIMseI_PA	2.95
1796	Opata_3750804_PstIMspI_PA	2.95
1797	Opata_45414_PstIMseI_PA	2.95
1798	Opata_2712107_PstIMseI_PA	2.95
1799	M6_360319_PstIMspI_PA	2.95
1800	M6_1127956_PstIMspI_PA	2.95
1801	M6_240751_PstIMseI_PA	2.95
1802	M6_2170722_PstIMseI_PA	2.95
1803	Opata_507291_PstIMseI_PA	2.95
1804	M6_1980703_PstIMspI_PA	2.95
1805	Opata_3698052_PstIMspI_PA	2.95
1806	Opata_288887_PstIMspI_PA	2.95
1807	M6_1564459_PstIMseI_PA	2.95
1808	M6_1171871_PstIMspI_PA	2.95
1809	M6_3434230_PstIMspI_PA	2.95
1810	M6_144500_PstIMseI_PA	2.95
1811	M6_386466_PstIMspI_PA	2.95
1812	Opata_105783_PstIMspI_PA	2.95
1813	Opata_660192_PstIMseI_PA	2.95
1814	M6_482189_PstIMspI_PA	2.95
1815	Opata_219371_PstIMseI_PA	2.95
1816	Opata_20985_PstIMseI_PA	2.95
1817	M6_2099347_PstIMseI_PA	2.95
1818	M6_2700722_PstIMspI_PA	2.95
1819	M6_813461_PstIMspI_PA	2.95
1820	M6_323036_PstIMspI_PA	2.95
1821	M6_475249_PstIMseI_PA	2.95
1822	M6_1430896_PstIMspI_PA	2.95
1823	M6_543383_PstIMseI_PA	2.95
1824	M6_344299_PstIMseI_PA	2.95
1825	M6_59062_PstIMseI_PA	2.95
1826	M6_439147_PstIMseI_PA	2.95
1827	Opata_141003_PstIMseI_PA	2.95
1828	Opata_247656_PstIMspI_PA	2.95
1829	M6_2382307_PstIMseI_PA	2.95
1830	M6_1343204_PstIMspI_PA	2.95
1831	Opata_183716_PstIMspI_PA	2.95
1832	M6_952719_PstIMspI_PA	2.95
1833	M6_468362_PstIMseI_PA	2.95
1834	M6_1215384_PstIMspI_PA	2.95
1835	Opata_4187962_PstIMspI_PA	2.95
1836	M6_491252_PstIMspI_PA	2.95
1837	Opata_747927_PstIMspI_PA	2.95
1838	Opata_1129732_PstIMseI_PA	2.95
1839	M6_2359022_PstIMspI_PA	2.95
1840	Opata_4217245_PstIMspI_PA	2.95
1841	M6_571634_PstIMseI_PA	2.95
1842	Opata_177516_PstIMseI_PA	2.95
1843	M6_713289_PstIMspI_PA	2.95
1844	M6_3252455_PstIMseI_PA	2.95
1845	M6_223018_PstIMspI_PA	2.95
1846	M6_2485_PstIMseI_PA	2.95
1847	M6_457276_PstIMspI_PA	2.95
1848	M6_378479_PstIMseI_PA	2.95
1849	M6_3327128_PstIMseI_PA	2.95
1850	M6_511395_PstIMseI_PA	2.95
1851	M6_2268471_PstIMseI_PA	2.95
1852	M6_1389798_PstIMspI_PA	2.95
1853	Opata_1188576_PstIMseI_PA	2.95
1854	M6_798187_PstIMspI_PA	2.95
1855	M6_838015_PstIMspI_PA	2.95
1856	Opata_63851_PstIMspI_PA	2.95
1857	M6_513913_PstIMspI_PA	2.95
1858	Opata_3418002_PstIMspI_PA	2.95
1859	Opata_1209979_PstIMseI_PA	2.95
1860	M6_983845_PstIMseI_PA	2.95
1861	M6_337064_PstIMseI_PA	2.95
1862	M6_2768929_PstIMspI_PA	2.95
1863	Opata_305580_PstIMspI_PA	2.95
1864	M6_56399_PstIMseI_PA	2.95
1865	M6_493119_PstIMseI_PA	2.95
1866	Opata_174329_PstIMseI_PA	2.95
1867	Opata_20167_PstIMspI_PA	2.95
1868	M6_458239_PstIMspI_PA	2.95
1869	M6_489850_PstIMspI_PA	2.95
1870	Opata_89496_PstIMseI_PA	2.95
1871	Opata_3657266_PstIMspI_PA	2.95
1872	Opata_323671_PstIMspI_PA	2.95
1873	Opata_1967551_PstIMspI_PA	2.95
1874	M6_393389_PstIMspI_PA	2.95
1875	Opata_1596367_PstIMspI_PA	2.95
1876	Opata_2389809_PstIMspI_PA	2.95
1877	Opata_2168573_PstIMspI_PA	2.95
1878	M6_383025_PstIMseI_PA	2.95
1879	Opata_501783_PstIMspI_PA	2.95
1880	Opata_1589891_PstIMspI_PA	2.95
1881	Opata_3691601_PstIMspI_PA	2.95
1882	Opata_3234159_PstIMspI_PA	2.95
1883	Opata_2739301_PstIMspI_PA	2.95
1884	Opata_3326509_PstIMseI_PA	2.95
1885	Opata_3710314_PstIMspI_PA	2.95
1886	M6_1736817_PstIMseI_PA	2.95
1887	Opata_2887527_PstIMspI_PA	2.95
1888	Opata_17492_PstIMspI_PA	2.95
1889	Opata_3184659_PstIMseI_PA	2.95
1890	M6_2602249_PstIMluI_PA	2.95
1891	Opata_1048488_PstIMseI_PA	2.95
1892	Opata_2137962_PstIMspI_PA	2.95
1893	M6_82658_PstIMluI_PA	2.95
1894	M6_236614_PstIMseI_PA	2.95
1895	Opata_1138754_PstIMspI_PA	2.95
1896	Opata_143062_PstIMspI_PA	2.95
1897	Opata_3704165_PstIMspI_PA	2.95
1898	Opata_811034_PstIMspI_PA	2.95
1899	Opata_2322115_PstIMspI_PA	2.95
1900	M6_386954_PstIMspI_PA	2.95
1901	Opata_3505198_PstIMseI_PA	2.95
1902	Opata_258551_PstIMseI_PA	2.95
1903	Opata_3479995_PstIMspI_PA	2.95
1904	Opata_2303461_PstIMspI_PA	2.95
1905	Opata_1862178_PstIMseI_PA	2.95
1906	Opata_1679547_PstIMspI_PA	2.95
1907	M6_3659992_PstIMseI_PA	2.95
1908	Opata_1786945_PstIMspI_PA	2.95
1909	M6_4275558_PstIMseI_PA	2.95
1910	Opata_3837909_PstIMspI_PA	2.95
1911	M6_1440907_PstIMseI_PA	2.95
1912	Opata_3885732_PstIMspI_PA	2.95
1913	Opata_1815739_PstIMspI_PA	2.95
1914	M6_2259399_PstIMseI_PA	2.95
1915	M6_56675_PstIMseI_PA	2.95
1916	Opata_3272603_PstIMseI_PA	2.95
1917	Opata_4099937_PstIMspI_PA	2.95
1918	Opata_1630570_PstIMspI_PA	2.95
1919	Opata_1142192_PstIMspI_PA	2.95
1920	M6_2140121_PstIMspI_PA	2.95
1921	Opata_1234030_PstIMseI_PA	2.95
1922	Opata_1143630_PstIMspI_PA	2.95
1923	Opata_30854_PstIMseI_PA	2.95
1924	M6_1864761_PstIMluI_PA	2.95
1925	Opata_2491134_PstIMspI_PA	2.95
1926	Opata_1251641_PstIMseI_PA	2.95
1927	Opata_3462613_PstIMspI_PA	2.95
1928	Opata_35677_PstIMseI_PA	2.95
1929	M6_7490_PstIMseI_PA	2.95
1930	Opata_64284_PstIMseI_PA	2.95
1931	M6_364247_PstIMspI_PA	2.95
1932	Opata_3880256_PstIMspI_PA	2.95
1933	Opata_3492360_PstIMspI_PA	2.95
1934	Opata_2722495_PstIMspI_PA	2.95
1935	Opata_1898957_PstIMspI_PA	2.95
1936	M6_1875802_PstIMspI_PA	2.95
1937	Opata_723213_PstIMseI_PA	2.95
1938	Opata_1387047_PstIMspI_PA	2.95
1939	Opata_2320060_PstIMspI_PA	2.95
1940	Opata_568184_PstIMspI_PA	2.95
1941	Opata_1676641_PstIMspI_PA	2.95
1942	Opata_281994_PstIMseI_PA	2.95
1943	Opata_3979021_PstIMspI_PA	2.95
1944	Opata_48431_PstIMseI_PA	2.95
1945	Opata_2616255_PstIMspI_PA	2.95
1946	Opata_1413707_PstIMspI_PA	2.95
1947	Opata_893704_PstIMspI_PA	2.95
1948	Opata_1678583_PstIMspI_PA	2.95
1949	Opata_4084959_PstIMspI_PA	2.95
1950	Opata_935350_PstIMspI_PA	2.95
1951	M6_689379_PstIMspI_PA	2.95
1952	Opata_679325_PstIMspI_PA	2.95
1953	Opata_3435942_PstIMspI_PA	2.95
1954	Opata_64545_PstIMspI_PA	2.95
1955	Opata_1473787_PstIMspI_PA	2.95
1956	Opata_352742_PstIMspI_PA	2.95
1957	Opata_2001260_PstIMspI_PA	2.95
1958	Opata_1466913_PstIMspI_PA	2.95
1959	M6_523127_PstIMseI_PA	2.95
1960	Opata_462304_PstIMseI_PA	2.95
1961	Opata_93969_PstIMseI_PA	2.95
1962	M6_360292_PstIMspI_PA	2.95
1963	M6_3019993_PstIMspI_PA	2.95
1964	Opata_2563656_PstIMspI_PA	2.95
1965	Opata_2522618_PstIMseI_PA	2.95
1966	Opata_1039460_PstIMspI_PA	2.95
1967	Opata_215095_PstIMspI_PA	2.95
1968	Opata_1605881_PstIMspI_PA	2.95
1969	Opata_1952291_PstIMspI_PA	2.95
1970	Opata_1662245_PstIMspI_PA	2.95
1971	Opata_520534_PstIMspI_PA	2.95
1972	Opata_3251541_PstIMspI_PA	2.95
1973	M6_89313_PstIMseI_PA	2.95
1974	M6_1345444_PstIMseI_PA	2.95
1975	Opata_357984_PstIMspI_PA	2.95
1976	Opata_1889738_PstIMspI_PA	2.95
1977	Opata_2474537_PstIMspI_PA	2.95
1978	Opata_557527_PstIMspI_PA	2.95
1979	Opata_1925716_PstIMseI_PA	2.95
1980	M6_362094_PstIMluI_PA	2.95
1981	Opata_4066237_PstIMspI_PA	2.95
1982	Opata_1550953_PstIMspI_PA	2.95
1983	Opata_3354850_PstIMspI_PA	2.95
1984	M6_2115638_PstIMseI_PA	2.95
1985	Opata_1309949_PstIMspI_PA	2.95
1986	Opata_2811609_PstIMseI_PA	2.95
1987	Opata_404113_PstIMspI_PA	2.95
1988	M6_1582850_PstIMspI_PA	2.95
1989	Opata_1830742_PstIMspI_PA	2.95
1990	Opata_3524924_PstIMspI_PA	2.95
1991	Opata_4183182_PstIMseI_PA	2.95
1992	Opata_1210351_PstIMseI_PA	2.95
1993	Opata_2047892_PstIMseI_PA	2.95
1994	Opata_800617_PstIMseI_PA	2.95
1995	Opata_654955_PstIMseI_PA	2.95
1996	M6_541212_PstIMspI_PA	2.95
1997	Opata_1790294_PstIMspI_PA	2.95
1998	Opata_3313659_PstIMseI_PA	2.95
1999	Opata_313137_PstIMspI_PA	2.95
2000	Opata_894101_PstIMseI_PA	2.95
2001	Opata_461568_PstIMspI_PA	2.95
2002	M6_2560264_PstIMspI_PA	2.95
2003	M6_258422_PstIMseI_PA	2.95
2004	M6_104620_PstIMseI_PA	2.95
2005	M6_2919550_PstIMspI_PA	2.95
2006	Opata_1874695_PstIMspI_PA	2.95
2007	Opata_1739778_PstIMspI_PA	2.95
2008	Opata_4069040_PstIMspI_PA	2.95
2009	Opata_3507033_PstIMspI_PA	2.95
2010	Opata_2781242_PstIMspI_PA	2.95
2011	Opata_3399541_PstIMspI_PA	2.95
2012	M6_760479_PstIMseI_PA	2.95
2013	M6_718894_PstIMspI_PA	2.95
2014	M6_3289696_PstIMspI_PA	2.95
2015	M6_2718055_PstIMspI_PA	2.95
2016	Opata_708468_PstIMspI_PA	2.95
2017	M6_1366746_PstIMspI_PA	2.95
2018	M6_1559297_PstIMseI_PA	2.95
2019	M6_366762_PstIMseI_PA	2.95
2020	M6_450331_PstIMspI_PA	2.95
2021	M6_2361312_PstIMspI_PA	2.95
2022	M6_957_PstIMseI_PA	2.95
2023	M6_1718084_PstIMspI_PA	2.95
2024	M6_2873267_PstIMseI_PA	2.95
2025	Opata_424254_PstIMseI_PA	2.95
2026	M6_748928_PstIMseI_PA	2.95
2027	M6_397593_PstIMspI_PA	2.95
2028	M6_2779018_PstIMseI_PA	2.95
2029	Opata_43219_PstIMspI_PA	2.95
2030	Opata_224982_PstIMspI_PA	2.95
2031	M6_1061499_PstIMseI_PA	2.95
2032	M6_374740_PstIMseI_PA	2.95
2033	M6_552525_PstIMspI_PA	2.95
2034	Opata_3160718_PstIMspI_PA	2.95
2035	Opata_270569_PstIMseI_PA	2.95
2036	Opata_1571935_PstIMspI_PA	2.95
2037	Opata_230796_PstIMspI_PA	2.95
2038	Opata_2081016_PstIMspI_PA	2.95
2039	Opata_81147_PstIMseI_PA	2.95
2040	Opata_1196132_PstIMseI_PA	2.95
2041	Opata_363918_PstIMseI_PA	2.95
2042	Opata_341667_PstIMspI_PA	2.95
2043	Opata_694104_PstIMseI_PA	2.95
2044	Opata_728248_PstIMseI_PA	2.95
2045	Opata_1691856_PstIMspI_PA	2.95
2046	Opata_289488_PstIMseI_PA	2.95
2047	Opata_1288407_PstIMspI_PA	2.95
2048	Opata_2179734_PstIMspI_PA	2.95
2049	Opata_2079414_PstIMspI_PA	2.95
2050	Opata_946316_PstIMspI_PA	2.95
2051	Opata_1112461_PstIMspI_PA	2.95
2052	Opata_1635052_PstIMspI_PA	2.95
2053	Opata_1461810_PstIMspI_PA	2.95
2054	Opata_3209103_PstIMseI_PA	2.95
2055	Opata_178894_PstIMseI_PA	2.95
2056	Opata_235840_PstIMspI_PA	2.95
2057	Opata_3061177_PstIMspI_PA	2.95
2058	Opata_1452382_PstIMspI_PA	2.95
2059	Opata_2805408_PstIMspI_PA	2.95
2060	M6_1858395_PstIMspI_PA	2.95
2061	Opata_2895535_PstIMspI_PA	2.95
2062	Opata_1852653_PstIMspI_PA	2.95
2063	M6_184827_PstIMseI_PA	2.95
2064	Opata_890882_PstIMspI_PA	2.95
2065	Opata_1823820_PstIMspI_PA	2.95
2066	Opata_396358_PstIMseI_PA	2.95
2067	Opata_3661918_PstIMspI_PA	2.95
2068	Opata_2378753_PstIMseI_PA	2.95
2069	Opata_2312264_PstIMspI_PA	2.95
2070	Opata_2078521_PstIMspI_PA	2.95
2071	Opata_157669_PstIMspI_PA	2.95
2072	Opata_1121258_PstIMspI_PA	2.95
2073	Opata_279760_PstIMspI_PA	2.95
2074	Opata_3014885_PstIMspI_PA	2.95
2075	Opata_3579281_PstIMspI_PA	2.95
2076	Opata_3293409_PstIMspI_PA	2.95
2077	Opata_2063511_PstIMspI_PA	2.95
2078	Opata_1570048_PstIMspI_PA	2.95
2079	Opata_1477097_PstIMspI_PA	2.95
2080	Opata_1023540_PstIMseI_PA	2.95
2081	Opata_3139036_PstIMspI_PA	2.95
2082	Opata_1845525_PstIMspI_PA	2.95
2083	Opata_3294661_PstIMspI_PA	2.95
2084	Opata_819299_PstIMspI_PA	2.95
2085	Opata_3137585_PstIMspI_PA	2.95
2086	Opata_3052262_PstIMspI_PA	2.95
2087	Opata_1672045_PstIMspI_PA	2.95
2088	Opata_350467_PstIMspI_PA	2.95
2089	Opata_304883_PstIMspI_PA	2.95
2090	Opata_861136_PstIMseI_PA	2.95
2091	Opata_1648918_PstIMspI_PA	2.95
2092	Opata_922494_PstIMseI_PA	2.95
2093	Opata_621998_PstIMspI_PA	2.95
2094	Opata_2323904_PstIMspI_PA	2.95
2095	Opata_1708496_PstIMspI_PA	2.95
2096	M6_290109_PstIMspI_PA	2.95
2097	Opata_4084121_PstIMspI_PA	2.95
2098	Opata_2009616_PstIMspI_PA	2.95
2099	Opata_1861592_PstIMspI_PA	2.95
2100	Opata_2033814_PstIMspI_PA	2.95
2101	Opata_3215291_PstIMspI_PA	2.95
2102	Opata_2627147_PstIMseI_PA	2.95
2103	Opata_3094528_PstIMspI_PA	2.95
2104	Opata_1769962_PstIMspI_PA	2.95
2105	Opata_595229_PstIMspI_PA	2.95
2106	Opata_3016536_PstIMspI_PA	2.95
2107	Opata_525014_PstIMseI_PA	2.95
2108	Opata_2049801_PstIMspI_PA	2.95
2109	Opata_3134010_PstIMspI_PA	2.95
2110	Opata_1867337_PstIMspI_PA	2.95
2111	Opata_442582_PstIMseI_PA	2.95
2112	Opata_2868963_PstIMspI_PA	2.95
2113	Opata_1883568_PstIMspI_PA	2.95
2114	Opata_1836790_PstIMspI_PA	2.95
2115	Opata_186956_PstIMspI_PA	2.95
2116	Opata_1592389_PstIMspI_PA	2.95
2117	Opata_2428345_PstIMspI_PA	2.95
2118	Opata_3122145_PstIMspI_PA	2.95
2119	M6_2816825_PstIMspI_PA	2.95
2120	Opata_1110510_PstIMspI_PA	2.95
2121	Opata_1842053_PstIMspI_PA	2.95
2122	Opata_1374870_PstIMspI_PA	2.95
2123	Opata_3702027_PstIMspI_PA	2.95
2124	Opata_136858_PstIMseI_PA	2.95
2125	Opata_2667068_PstIMspI_PA	2.95
2126	Opata_1561461_PstIMspI_PA	2.95
2127	Opata_577220_PstIMspI_PA	2.95
2128	Opata_2325471_PstIMspI_PA	2.95
2129	Opata_446430_PstIMseI_PA	2.95
2130	Opata_2548381_PstIMspI_PA	2.95
2131	Opata_2403919_PstIMspI_PA	2.95
2132	Opata_2188439_PstIMspI_PA	2.95
2133	Opata_1638781_PstIMspI_PA	2.95
2134	Opata_16046_PstIMspI_PA	2.95
2135	Opata_1187713_PstIMspI_PA	2.95
2136	Opata_797428_PstIMseI_PA	2.95
2137	Opata_2428876_PstIMspI_PA	2.95
2138	Opata_206655_PstIMspI_PA	2.95
2139	Opata_2233984_PstIMspI_PA	2.95
2140	Opata_2600092_PstIMspI_PA	2.95
2141	Opata_665887_PstIMspI_PA	2.95
2142	Opata_2142524_PstIMspI_PA	2.95
2143	Opata_33127_PstIMseI_PA	2.95
2144	Opata_847361_PstIMspI_PA	2.95
2145	Opata_584169_PstIMspI_PA	2.95
2146	Opata_2168446_PstIMspI_PA	2.95
2147	Opata_575784_PstIMseI_PA	2.95
2148	Opata_2678841_PstIMspI_PA	2.95
2149	Opata_3077196_PstIMspI_PA	2.95
2150	Opata_2938746_PstIMspI_PA	2.95
2151	Opata_2563141_PstIMspI_PA	2.95
2152	Opata_545327_PstIMseI_PA	2.95
2153	Opata_2409125_PstIMspI_PA	2.95
2154	Opata_2156476_PstIMspI_PA	2.95
2155	Opata_2125754_PstIMspI_PA	2.95
2156	Opata_3291142_PstIMspI_PA	2.95
2157	Opata_1401292_PstIMspI_PA	2.95
2158	Opata_3520315_PstIMspI_PA	2.95
2159	Opata_1682965_PstIMspI_PA	2.95
2160	Opata_436452_PstIMspI_PA	2.95
2161	Opata_3417461_PstIMspI_PA	2.95
2162	Opata_1150721_PstIMseI_PA	2.95
2163	M6_1176731_PstIMspI_PA	2.95
2164	Opata_393380_PstIMspI_PA	2.95
2165	Opata_3013683_PstIMspI_PA	2.95
2166	Opata_2784050_PstIMspI_PA	2.95
2167	Opata_1836413_PstIMspI_PA	2.95
2168	Opata_50424_PstIMseI_PA	2.95
2169	Opata_883435_PstIMseI_PA	2.95
2170	Opata_3266214_PstIMspI_PA	2.95
2171	Opata_263278_PstIMseI_PA	2.95
2172	Opata_1965528_PstIMspI_PA	2.95
2173	Opata_244105_PstIMspI_PA	2.95
2174	Opata_2090358_PstIMspI_PA	2.95
2175	Opata_56734_PstIMspI_PA	2.95
2176	Opata_314252_PstIMspI_PA	2.95
2177	Opata_1806690_PstIMseI_PA	2.95
2178	Opata_1172196_PstIMseI_PA	2.95
2179	Opata_967651_PstIMseI_PA	2.95
2180	Opata_907081_PstIMspI_PA	2.95
2181	Opata_242889_PstIMspI_PA	2.95
2182	Opata_1311047_PstIMspI_PA	2.95
2183	Opata_2573511_PstIMspI_PA	2.95
2184	Opata_1118482_PstIMspI_PA	2.95
2185	Opata_1786128_PstIMspI_PA	2.95
2186	Opata_3042901_PstIMspI_PA	2.95
2187	Opata_727498_PstIMspI_PA	2.95
2188	Opata_843985_PstIMseI_PA	2.95
2189	Opata_3457701_PstIMspI_PA	2.95
2190	Opata_1164828_PstIMseI_PA	2.95
2191	Opata_1055435_PstIMspI_PA	2.95
2192	Opata_1218643_PstIMspI_PA	2.95
2193	Opata_311651_PstIMseI_PA	2.95
2194	Opata_3133698_PstIMspI_PA	2.95
2195	Opata_3039170_PstIMspI_PA	2.95
2196	Opata_1629594_PstIMspI_PA	2.95
2197	Opata_2083370_PstIMspI_PA	2.95
2198	Opata_3802817_PstIMspI_PA	2.95
2199	Opata_393962_PstIMspI_PA	2.95
2200	Opata_2099043_PstIMspI_PA	2.95
2201	Opata_1698512_PstIMspI_PA	2.95
2202	M6_2291346_PstIMspI_PA	2.95
2203	Opata_2450572_PstIMspI_PA	2.95
2204	M6_58319_PstIMseI_PA	2.95
2205	Opata_3137500_PstIMspI_PA	2.95
2206	Opata_599602_PstIMspI_PA	2.95
2207	Opata_2574925_PstIMspI_PA	2.95
2208	Opata_1559810_PstIMspI_PA	2.95
2209	Opata_190392_PstIMseI_PA	2.95
2210	Opata_3983563_PstIMspI_PA	2.95
2211	M6_1673238_PstIMspI_PA	2.95
2212	M6_1656247_PstIMspI_PA	2.95
2213	Opata_1247080_PstIMseI_PA	2.95
2214	Opata_1514176_PstIMspI_PA	2.95
2215	Opata_1934015_PstIMspI_PA	2.95
2216	Opata_2385680_PstIMspI_PA	2.95
2217	Opata_138132_PstIMseI_PA	2.95
2218	M6_1662766_PstIMseI_PA	2.95
2219	Opata_2413120_PstIMspI_PA	2.95
2220	Opata_213840_PstIMseI_PA	2.95
2221	Opata_1800967_PstIMspI_PA	2.95
2222	Opata_2301083_PstIMspI_PA	2.95
2223	Opata_442296_PstIMseI_PA	2.95
2224	Opata_521719_PstIMspI_PA	2.95
2225	Opata_960993_PstIMseI_PA	2.95
2226	Opata_857663_PstIMspI_PA	2.95
2227	Opata_1016216_PstIMspI_PA	2.95
2228	Opata_1669033_PstIMspI_PA	2.95
2229	Opata_2010106_PstIMspI_PA	2.95
2230	Opata_488893_PstIMspI_PA	2.95
2231	Opata_1022055_PstIMspI_PA	2.95
2232	Opata_2359397_PstIMspI_PA	2.95
2233	Opata_3459118_PstIMspI_PA	2.95
2234	Opata_3163470_PstIMseI_PA	2.95
2235	Opata_664473_PstIMseI_PA	2.95
2236	Opata_2098280_PstIMspI_PA	2.95
2237	Opata_1868479_PstIMspI_PA	2.95
2238	Opata_1990866_PstIMspI_PA	2.95
2239	Opata_542816_PstIMspI_PA	2.95
2240	Opata_2826412_PstIMspI_PA	2.95
2241	Opata_1589094_PstIMspI_PA	2.95
2242	Opata_334200_PstIMseI_PA	2.95
2243	Opata_1728121_PstIMspI_PA	2.95
2244	Opata_654689_PstIMspI_PA	2.95
2245	Opata_3346442_PstIMspI_PA	2.95
2246	Opata_4102576_PstIMspI_PA	2.95
2247	Opata_2746772_PstIMspI_PA	2.95
2248	Opata_124354_PstIMspI_PA	2.95
2249	Opata_2725623_PstIMspI_PA	2.95
2250	M6_288044_PstIMseI_PA	2.95
2251	Opata_2173534_PstIMspI_PA	2.95
2252	Opata_3148271_PstIMspI_PA	2.95
2253	Opata_2429115_PstIMspI_PA	2.95
2254	M6_2723587_PstIMspI_PA	2.95
2255	Opata_330036_PstIMspI_PA	2.95
2256	Opata_3190736_PstIMspI_PA	2.95
2257	Opata_1521949_PstIMspI_PA	2.95
2258	Opata_3679125_PstIMspI_PA	2.95
2259	Opata_286840_PstIMspI_PA	2.95
2260	Opata_1163432_PstIMspI_PA	2.95
2261	Opata_2988754_PstIMspI_PA	2.95
2262	Opata_2657683_PstIMspI_PA	2.95
2263	Opata_2334909_PstIMspI_PA	2.95
2264	Opata_2197810_PstIMspI_PA	2.95
2265	M6_1549697_PstIMseI_PA	2.95
2266	Opata_3189043_PstIMspI_PA	2.95
2267	Opata_808961_PstIMspI_PA	2.95
2268	Opata_3476535_PstIMspI_PA	2.95
2269	Opata_60962_PstIMseI_PA	2.95
2270	Opata_75065_PstIMseI_PA	2.95
2271	Opata_1018250_PstIMseI_PA	2.95
2272	Opata_2023630_PstIMspI_PA	2.95
2273	Opata_1196151_PstIMspI_PA	2.95
2274	Opata_3671235_PstIMseI_PA	2.95
2275	Opata_439481_PstIMseI_PA	2.95
2276	Opata_2957456_PstIMseI_PA	2.95
2277	Opata_1759506_PstIMspI_PA	2.95
2278	Opata_3817490_PstIMspI_PA	2.95
2279	Opata_878674_PstIMspI_PA	2.95
2280	Opata_1461959_PstIMseI_PA	2.95
2281	Opata_1067638_PstIMseI_PA	2.95
2282	Opata_82980_PstIMseI_PA	2.95
2283	Opata_593379_PstIMseI_PA	2.95
2284	Opata_1788273_PstIMspI_PA	2.95
2285	Opata_470481_PstIMspI_PA	2.95
2286	Opata_533351_PstIMseI_PA	2.95
2287	Opata_178784_PstIMseI_PA	2.95
2288	Opata_2178921_PstIMspI_PA	2.95
2289	Opata_3514873_PstIMspI_PA	2.95
2290	Opata_423556_PstIMseI_PA	2.95
2291	Opata_970594_PstIMspI_PA	2.95
2292	Opata_791974_PstIMspI_PA	2.95
2293	M6_1034502_PstIMspI_PA	2.95
2294	Opata_601976_PstIMseI_PA	2.95
2295	Opata_3036711_PstIMseI_PA	2.95
2296	Opata_1623102_PstIMspI_PA	2.95
2297	Opata_656950_PstIMseI_PA	2.95
2298	Opata_450597_PstIMseI_PA	2.95
2299	Opata_428543_PstIMspI_PA	2.95
2300	Opata_2317356_PstIMspI_PA	2.95
2301	M6_4120148_PstIMseI_PA	2.95
2302	Opata_472745_PstIMspI_PA	2.95
2303	Opata_709051_PstIMspI_PA	2.95
2304	M6_100271_PstIMseI_PA	2.95
2305	M6_1900614_PstIMseI_PA	2.95
2306	Opata_4235851_PstIMspI_PA	2.95
2307	Opata_3104790_PstIMspI_PA	2.95
2308	M6_1126927_PstIMseI_PA	2.95
2309	Opata_1973109_PstIMspI_PA	2.95
2310	M6_326356_PstIMseI_PA	2.95
2311	Opata_1492633_PstIMspI_PA	2.95
2312	M6_2646790_PstIMseI_PA	2.95
2313	M6_1112635_PstIMseI_PA	2.95
2314	M6_3602387_PstIMspI_PA	2.95
2315	M6_1973166_PstIMseI_PA	2.95
2316	Opata_1102286_PstIMspI_PA	2.95
2317	Opata_1816635_PstIMspI_PA	2.95
2318	Opata_3625782_PstIMseI_PA	2.95
2319	M6_1942642_PstIMseI_PA	2.95
2320	M6_976556_PstIMspI_PA	2.95
2321	M6_371201_PstIMspI_PA	2.95
2322	M6_518186_PstIMseI_PA	2.95
2323	M6_3123188_PstIMspI_PA	2.95
2324	M6_970899_PstIMseI_PA	2.95
2325	M6_3052954_PstIMspI_PA	2.95
2326	1008700	3.02
2327	4989517	3.02
2328	wPt-9075	3.07
2329	wPt-7330	3.07
2330	wPt-4017	3.07
2331	wPt-4270	3.07
2332	wPt-666416	3.07
2333	wPt-379416	3.07
2334	977854	3.08
2335	1092314	3.08
2336	1114250	3.08
2337	1383722	3.08
2338	1388018	3.08
2339	2278133	3.08
2340	2283065	3.08
2341	wPt-0698	3.09
2342	1149658	3.25
2343	1236507	3.25
2344	3021930	3.25
2345	3024641	3.25
2346	3955085	3.25
2347	1126417	3.26
2348	1255888	3.28
2349	1314424	3.28
2350	3025864	3.35
2351	1129772	3.36
2352	1232150	3.4
2353	1235045	3.4
2354	2302608	3.4
2355	4004141	3.4
2356	4005160	3.4
2357	4990087	3.4
2358	522289	3.41
2359	1082667	3.41
2360	1111286	3.41
2361	1163727	3.41
2362	1228223	3.41
2363	BS00063170_51	3.43
2364	BS00071351_51	3.43
2365	BobWhite_c6527_222	3.43
2366	Excalibur_c21794_383	3.43
2367	IAAV8633	3.43
2368	RAC875_c16649_322	3.43
2369	GENE-3775_326	3.43
2370	1240412	3.54
2371	wsnp_Ku_c26310_36272732	3.55
2372	wsnp_Ra_c13610_21480900	3.55
2373	wsnp_Ex_c19430_28378386	3.55
2374	wsnp_Ku_c21405_31157318	3.55
2375	wsnp_Ra_c13610_21480997	3.55
2376	Opata_824390_69_PstIMseI_SNP	3.55
2377	Opata_204352_85_PstIMseI_SNP	3.55
2378	Opata_203447_13_PstIMseI_SNP	3.55
2379	Opata_2568471_6_PstIMspI_SNP	3.55
2380	Opata_1830804_48_PstIMspI_SNP	3.55
2381	Opata_3371076_16_PstIMspI_SNP	3.55
2382	Opata_652356_23_PstIMseI_SNP	3.55
2383	Opata_3371076_52_PstIMspI_SNP	3.55
2384	Opata_1559545_8_PstIMspI_SNP	3.55
2385	Opata_1822310_70_PstIMseI_SNP	3.55
2386	Opata_2465265_50_PstIMspI_SNP	3.55
2387	Opata_163856_40_PstIMseI_SNP	3.55
2388	M6_1613085_PstIMseI_PA	3.55
2389	Opata_155465_72_PstIMseI_SNP	3.55
2390	M6_3091921_PstIMseI_PA	3.55
2391	Opata_3802_23_PstIMseI_SNP	3.55
2392	Opata_143461_51_PstIMseI_SNP	3.55
2393	Opata_203447_62_PstIMseI_SNP	3.55
2394	Opata_203447_87_PstIMseI_SNP	3.55
2395	Opata_649294_3_PstIMseI_SNP	3.55
2396	M6_1353749_PstIMspI_PA	3.55
2397	Opata_1722324_50_PstIMseI_SNP	3.55
2398	M6_128798_PstIMseI_PA	3.55
2399	Opata_1494417_56_PstIMseI_SNP	3.55
2400	Opata_163856_56_PstIMseI_SNP	3.55
2401	Opata_1494417_61_PstIMseI_SNP	3.55
2402	Opata_309725_49_PstIMseI_SNP	3.55
2403	Opata_252943_10_PstIMseI_SNP	3.55
2404	Opata_277755_18_PstIMseI_SNP	3.55
2405	Opata_3802_61_PstIMseI_SNP	3.55
2406	Opata_2554748_87_PstIMseI_SNP	3.55
2407	Opata_60926_22_PstIMseI_SNP	3.55
2408	Opata_328179_36_PstIMseI_SNP	3.55
2409	Opata_3711768_61_PstIMspI_SNP	3.55
2410	Opata_2554748_23_PstIMseI_SNP	3.55
2411	Opata_2465265_12_PstIMspI_SNP	3.55
2412	Opata_2564633_67_PstIMspI_SNP	3.55
2413	M6_610483_PstIMspI_PA	3.55
2414	Opata_143461_77_PstIMseI_SNP	3.55
2415	M6_4176291_PstIMseI_PA	3.55
2416	Opata_3802_50_PstIMseI_SNP	3.55
2417	M6_220381_PstIMseI_PA	3.55
2418	Opata_321073_33_PstIMspI_SNP	3.55
2419	M6_3422623_PstIMspI_PA	3.55
2420	M6_641180_PstIMseI_PA	3.55
2421	M6_1113845_PstIMspI_PA	3.55
2422	M6_1684102_PstIMseI_PA	3.55
2423	M6_679956_PstIMseI_PA	3.55
2424	M6_576673_PstIMseI_PA	3.55
2425	M6_27219_PstIMseI_PA	3.55
2426	M6_433186_PstIMspI_PA	3.55
2427	M6_1679960_PstIMseI_PA	3.55
2428	M6_594710_PstIMspI_PA	3.55
2429	M6_3639013_PstIMseI_PA	3.55
2430	M6_2320029_PstIMseI_PA	3.55
2431	M6_1467659_PstIMspI_PA	3.55
2432	M6_773408_PstIMseI_PA	3.55
2433	M6_676658_PstIMspI_PA	3.55
2434	4543910	3.55
2435	1084018	3.58
2436	1084100	3.58
2437	1101359	3.58
2438	2296985	3.58
2439	2288660	3.59
2440	1116624	3.6
2441	wPt-9679	3.63
2442	1099323	3.63
2443	1116860	3.63
2444	1124519	3.63
2445	1146890	3.63
2446	1166477	3.63
2447	1190874	3.63
2448	1228225	3.63
2449	1235801	3.63
2450	1370611	3.63
2451	1370667	3.63
2452	2291983	3.63
2453	5410995	3.63
2454	1257428	3.63
2455	1128034	3.63
2456	6031181	3.65
2457	wPt-5652	3.66
2458	4394394	3.68
2459	4992825	3.68
2460	1216497	3.7
2461	4008833	3.71
2462	4992325	3.71
2463	4993198	3.71
2464	5324518	3.71
2465	1101539	3.72
2466	1114545	3.72
2467	1128684	3.72
2468	1383317	3.74
2469	wPt-742680	3.75
2470	tPt-513897	3.77
2471	wsnp_Ex_rep_c68915_67808523	3.79
2472	BS00081603_51	3.79
2473	BobWhite_c344_317	3.79
2474	Kukri_c7146_870	3.79
2475	RAC875_c16610_470	3.79
2476	BobWhite_rep_c65669_295	3.79
2477	Tdurum_contig44853_1083	3.79
2478	BobWhite_c9021_231	3.79
2479	4406676	3.79
2480	1767422	3.8
2481	1285950	3.86
2482	1725654	3.86
2483	3384690	3.86
2484	5324907	3.86
2485	5363283	3.86
2486	BobWhite_c24750_122	3.86
2487	Kukri_c8500_521	3.86
2488	BS00010922_51	3.86
2489	BS00011445_51	3.86
2490	RFL_Contig2815_1881	3.86
2491	3026633	3.87
2492	1240246	3.9
2493	1081655	3.95
2494	4541518	3.96
2495	1676199	3.97
2496	1285378	3.97
2497	1404243	3.97
2498	2257994	3.98
2499	1091675	4.03
2500	1138446	4.08
2501	1157846	4.08
2502	1266570	4.08
2503	3024874	4.08
2504	BS00037002_51	4.11
2505	1110713	4.12
2506	1700166	4.12
2507	116359	4.18
2508	1127176	4.18
2509	4992993	4.18
2510	1111010	4.19
2511	1138518	4.19
2512	1184810	4.19
2513	1252486	4.19
2514	2290172	4.19
2515	4989612	4.19
2516	1769554	4.21
2517	1159909	4.23
2518	1116615	4.24
2519	1106135	4.25
2520	3573301	4.31
2521	985451	4.31
2522	1024384	4.31
2523	1054817	4.31
2524	1088934	4.31
2525	1090972	4.31
2526	1093811	4.31
2527	1107507	4.31
2528	1114973	4.31
2529	1119013	4.31
2530	1200933	4.31
2531	1203837	4.31
2532	1862601	4.31
2533	2244521	4.31
2534	2325012	4.31
2535	3022256	4.31
2536	3939085	4.31
2537	3957726	4.31
2538	3960013	4.31
2539	4992629	4.31
2540	5323715	4.31
2541	5345283	4.31
2542	5578276	4.31
2543	1266819	4.35
2544	wsnp_Ku_c34036_43438136	4.35
2545	BS00082812_51	4.35
2546	BS00082893_51	4.35
2547	Excalibur_c19430_1066	4.35
2548	RAC875_c13610_1239	4.35
2549	RAC875_c13610_822	4.35
2550	RFL_Contig2815_1764	4.35
2551	BS00016587_51	4.35
2552	BobWhite_c39821_195	4.35
2553	GWM459	4.38
2554	3955572	4.38
2555	3960079	4.38
2556	4410056	4.38
2557	1114477	4.38
2558	wsnp_JD_c1119_1642176	4.4
2559	1081738	4.4
2560	1119312	4.4
2561	1237650	4.4
2562	2293480	4.4
2563	2300043	4.4
2564	5970577	4.4
2565	3937284	4.42
2566	3946282	4.42
2567	3949217	4.42
2568	1009728	4.43
2569	1090079	4.43
2570	1091701	4.43
2571	1101644	4.43
2572	1106476	4.43
2573	1109906	4.43
2574	1170862	4.43
2575	1691313	4.43
2576	1211882	4.47
2577	1696954	4.47
2578	2278624	4.47
2579	3385147	4.47
2580	3949215	4.47
2581	4405227	4.47
2582	4537382	4.47
2583	4539525	4.47
2584	5364787	4.47
2585	wPt-669498	4.47
2586	4407858	4.53
2587	4989820	4.53
2588	7348292	4.53
2589	994167	4.54
2590	1026454	4.54
2591	1092156	4.54
2592	1105129	4.54
2593	1110949	4.54
2594	1123869	4.54
2595	1132377	4.54
2596	1153809	4.54
2597	1193059	4.54
2598	1201360	4.54
2599	1206195	4.54
2600	1215231	4.54
2601	1219205	4.54
2602	1228726	4.54
2603	1229292	4.54
2604	1230645	4.54
2605	1233177	4.54
2606	1239342	4.54
2607	1255062	4.54
2608	1258558	4.54
2609	1262465	4.54
2610	1267748	4.54
2611	1268465	4.54
2612	1278283	4.54
2613	1349377	4.54
2614	1377797	4.54
2615	1698685	4.54
2616	1861094	4.54
2617	1864864	4.54
2618	2290129	4.54
2619	2319865	4.54
2620	2325184	4.54
2621	3023396	4.54
2622	3024236	4.54
2623	3222184	4.54
2624	3936181	4.54
2625	3936485	4.54
2626	3937585	4.54
2627	3942363	4.54
2628	3951624	4.54
2629	3952332	4.54
2630	3955986	4.54
2631	3956738	4.54
2632	3958889	4.54
2633	4008775	4.54
2634	4009401	4.54
2635	4394422	4.54
2636	4394746	4.54
2637	4394802	4.54
2638	4396536	4.54
2639	4398356	4.54
2640	4405256	4.54
2641	4411008	4.54
2642	4411043	4.54
2643	4412131	4.54
2644	4439821	4.54
2645	4541608	4.54
2646	4910955	4.54
2647	4989395	4.54
2648	4989701	4.54
2649	4989828	4.54
2650	4990600	4.54
2651	4990671	4.54
2652	4990785	4.54
2653	4991078	4.54
2654	4991134	4.54
2655	4991624	4.54
2656	4991727	4.54
2657	4992597	4.54
2658	5010327	4.54
2659	5325253	4.54
2660	5345699	4.54
2661	5573058	4.54
2662	5580345	4.54
2663	6043295	4.54
2664	6049523	4.54
2665	7333468	4.54
2666	1059849	4.54
2667	984263	4.54
2668	116647	4.56
2669	wPt-8443	4.56
2670	wPt-733976	4.56
2671	wPt-1285	4.56
2672	wPt-2870	4.56
2673	1128697	4.56
2674	994128	4.56
2675	1007143	4.56
2676	1081529	4.56
2677	1083435	4.56
2678	1108287	4.56
2679	1117083	4.56
2680	1117457	4.56
2681	1122100	4.56
2682	1128102	4.56
2683	1130753	4.56
2684	1162937	4.56
2685	1187773	4.56
2686	1248274	4.56
2687	1255155	4.56
2688	1255309	4.56
2689	1259574	4.56
2690	1265429	4.56
2691	1267640	4.56
2692	1268798	4.56
2693	1382729	4.56
2694	1386849	4.56
2695	1387229	4.56
2696	1408959	4.56
2697	1770623	4.56
2698	1864306	4.56
2699	2248867	4.56
2700	2263370	4.56
2701	2277231	4.56
2702	2283473	4.56
2703	2295126	4.56
2704	2301233	4.56
2705	2322350	4.56
2706	2329589	4.56
2707	1157197	4.56
2708	wPt-4907	4.56
2709	wPt-0228	4.56
2710	wPt-9382	4.56
2711	1119697	4.56
2712	1121947	4.56
2713	1235417	4.56
2714	1240905	4.56
2715	2278345	4.56
2716	3023258	4.56
2717	4992954	4.56
2718	wPt-1664	4.56
2719	Opata_4118707_PstIMspI_PA	4.56
2720	Opata_2116104_PstIMspI_PA	4.56
2721	Opata_39981_PstIMspI_PA	4.56
2722	Opata_2112624_PstIMspI_PA	4.56
2723	Opata_4199797_PstIMspI_PA	4.56
2724	Opata_1010938_PstIMspI_PA	4.56
2725	Opata_1358829_PstIMspI_PA	4.56
2726	Opata_2110426_63_PstIMspI_SNP	4.56
2727	Opata_729213_PstIMspI_PA	4.56
2728	Opata_3183655_PstIMspI_PA	4.56
2729	Opata_3269085_PstIMspI_PA	4.56
2730	Opata_2573678_PstIMspI_PA	4.56
2731	Opata_2484589_25_PstIMspI_SNP	4.56
2732	Opata_214166_PstIMspI_PA	4.56
2733	Opata_3413693_PstIMspI_PA	4.56
2734	Opata_832884_PstIMspI_PA	4.56
2735	Opata_4222553_PstIMspI_PA	4.56
2736	Opata_1843789_PstIMspI_PA	4.56
2737	Opata_3951299_PstIMspI_PA	4.56
2738	Opata_3307812_PstIMspI_PA	4.56
2739	Opata_705322_PstIMspI_PA	4.56
2740	Opata_637269_PstIMspI_PA	4.56
2741	Opata_728668_PstIMspI_PA	4.56
2742	Opata_460724_PstIMspI_PA	4.56
2743	Opata_3298539_PstIMspI_PA	4.56
2744	Opata_47130_PstIMseI_PA	4.56
2745	Opata_953402_PstIMspI_PA	4.56
2746	Opata_1927905_PstIMspI_PA	4.56
2747	Opata_3146531_PstIMspI_PA	4.56
2748	Opata_460058_PstIMspI_PA	4.56
2749	Opata_3588881_PstIMspI_PA	4.56
2750	Opata_1236218_PstIMspI_PA	4.56
2751	Opata_3591595_PstIMspI_PA	4.56
2752	Opata_3467357_PstIMspI_PA	4.56
2753	Opata_971144_PstIMseI_PA	4.56
2754	Opata_3844210_PstIMspI_PA	4.56
2755	Opata_3481196_PstIMspI_PA	4.56
2756	Opata_2708114_PstIMspI_PA	4.56
2757	Opata_4041958_PstIMspI_PA	4.56
2758	Opata_3727586_PstIMspI_PA	4.56
2759	Opata_296305_PstIMspI_PA	4.56
2760	Opata_990736_PstIMseI_PA	4.56
2761	Opata_2083767_PstIMspI_PA	4.56
2762	Opata_3500212_PstIMspI_PA	4.56
2763	Opata_3285011_PstIMspI_PA	4.56
2764	Opata_3827742_PstIMspI_PA	4.56
2765	Opata_4129339_PstIMspI_PA	4.56
2766	Opata_1967117_PstIMspI_PA	4.56
2767	Opata_4042757_PstIMspI_PA	4.56
2768	Opata_1544316_PstIMspI_PA	4.56
2769	Opata_1826084_PstIMspI_PA	4.56
2770	Opata_239382_PstIMspI_PA	4.56
2771	Opata_373773_PstIMseI_PA	4.56
2772	Opata_1802056_PstIMspI_PA	4.56
2773	Opata_430578_PstIMseI_PA	4.56
2774	Opata_182528_PstIMspI_PA	4.56
2775	Opata_2144374_PstIMspI_PA	4.56
2776	Opata_8374_PstIMspI_PA	4.56
2777	Opata_1180881_PstIMseI_PA	4.56
2778	Opata_676199_PstIMseI_PA	4.56
2779	Opata_3699948_PstIMspI_PA	4.56
2780	Opata_1483924_PstIMspI_PA	4.56
2781	Opata_407480_PstIMspI_PA	4.56
2782	Opata_2539636_PstIMspI_PA	4.56
2783	Opata_272401_PstIMspI_PA	4.56
2784	Opata_1891184_PstIMspI_PA	4.56
2785	Opata_2047419_PstIMspI_PA	4.56
2786	Opata_2888103_PstIMseI_PA	4.56
2787	Opata_1909863_PstIMspI_PA	4.56
2788	Opata_479650_PstIMspI_PA	4.56
2789	Opata_3924785_PstIMspI_PA	4.56
2790	Opata_3839276_PstIMspI_PA	4.56
2791	Opata_846895_PstIMspI_PA	4.56
2792	Opata_2949710_PstIMspI_PA	4.56
2793	Opata_460263_PstIMspI_PA	4.56
2794	Opata_3430679_PstIMspI_PA	4.56
2795	Opata_1352254_PstIMseI_PA	4.56
2796	Opata_549753_PstIMseI_PA	4.56
2797	Opata_2566747_PstIMspI_PA	4.56
2798	Opata_239435_PstIMspI_PA	4.56
2799	Opata_396876_PstIMseI_PA	4.56
2800	Opata_3368253_PstIMspI_PA	4.56
2801	Opata_850738_PstIMspI_PA	4.56
2802	Opata_3702617_PstIMspI_PA	4.56
2803	Opata_2541817_24_PstIMspI_SNP	4.56
2804	Opata_243777_PstIMspI_PA	4.56
2805	Opata_117118_38_PstIMseI_SNP	4.56
2806	Opata_395319_PstIMspI_PA	4.56
2807	Opata_1116735_PstIMspI_PA	4.56
2808	Opata_1132699_PstIMspI_PA	4.56
2809	Opata_1861183_PstIMspI_PA	4.56
2810	Opata_2541817_80_PstIMspI_SNP	4.56
2811	Opata_4196998_PstIMspI_PA	4.56
2812	Opata_198077_PstIMseI_PA	4.56
2813	Opata_1217366_PstIMspI_PA	4.56
2814	Opata_2724906_PstIMseI_PA	4.56
2815	Opata_3711769_PstIMspI_PA	4.56
2816	Opata_1393313_PstIMspI_PA	4.56
2817	Opata_2187130_PstIMspI_PA	4.56
2818	Opata_145954_PstIMseI_PA	4.56
2819	Opata_408507_PstIMspI_PA	4.56
2820	Opata_1238034_PstIMspI_PA	4.56
2821	Opata_2294610_PstIMspI_PA	4.56
2822	Opata_902100_PstIMspI_PA	4.56
2823	Opata_4158515_PstIMspI_PA	4.56
2824	Opata_3408528_PstIMspI_PA	4.56
2825	Opata_1609156_PstIMspI_PA	4.56
2826	Opata_1076998_PstIMspI_PA	4.56
2827	Opata_230342_PstIMspI_PA	4.56
2828	Opata_4208619_PstIMspI_PA	4.56
2829	Opata_2741208_36_PstIMspI_SNP	4.56
2830	Opata_241935_PstIMspI_PA	4.56
2831	Opata_979815_PstIMseI_PA	4.56
2832	Opata_3181344_PstIMspI_PA	4.56
2833	Opata_789348_11_PstIMspI_SNP	4.56
2834	Opata_748732_PstIMspI_PA	4.56
2835	Opata_3835863_PstIMspI_PA	4.56
2836	Opata_1787475_PstIMspI_PA	4.56
2837	Opata_748015_PstIMspI_PA	4.56
2838	Opata_2425292_PstIMspI_PA	4.56
2839	Opata_1028871_PstIMspI_PA	4.56
2840	Opata_2455941_PstIMspI_PA	4.56
2841	Opata_3159004_PstIMspI_PA	4.56
2842	Opata_2309024_PstIMseI_PA	4.56
2843	Opata_818395_PstIMspI_PA	4.56
2844	Opata_3489412_PstIMspI_PA	4.56
2845	Opata_2680543_PstIMspI_PA	4.56
2846	Opata_4037402_PstIMspI_PA	4.56
2847	Opata_3849022_PstIMspI_PA	4.56
2848	Opata_3588079_PstIMspI_PA	4.56
2849	Opata_2986491_PstIMspI_PA	4.56
2850	Opata_2602249_PstIMspI_PA	4.56
2851	Opata_1209143_PstIMspI_PA	4.56
2852	Opata_355296_PstIMseI_PA	4.56
2853	Opata_28939_PstIMseI_PA	4.56
2854	Opata_2882713_PstIMspI_PA	4.56
2855	Opata_2477007_PstIMspI_PA	4.56
2856	Opata_315384_PstIMspI_PA	4.56
2857	Opata_926317_PstIMspI_PA	4.56
2858	Opata_117118_1_PstIMseI_SNP	4.56
2859	Opata_816961_PstIMspI_PA	4.56
2860	Opata_308418_PstIMseI_PA	4.56
2861	Opata_3858525_PstIMspI_PA	4.56
2862	Opata_1393956_PstIMspI_PA	4.56
2863	Opata_3396984_PstIMspI_PA	4.56
2864	Opata_1515618_PstIMspI_PA	4.56
2865	Opata_2571750_PstIMspI_PA	4.56
2866	Opata_2805740_PstIMspI_PA	4.56
2867	Opata_3963511_PstIMspI_PA	4.56
2868	Opata_1387323_PstIMseI_PA	4.56
2869	Opata_3905441_PstIMspI_PA	4.56
2870	Opata_3983235_PstIMspI_PA	4.56
2871	Opata_504038_PstIMspI_PA	4.56
2872	Opata_2433364_PstIMspI_PA	4.56
2873	Opata_3143362_PstIMspI_PA	4.56
2874	Opata_2002924_PstIMspI_PA	4.56
2875	Opata_205244_PstIMspI_PA	4.56
2876	Opata_748635_PstIMspI_PA	4.56
2877	Opata_2040254_PstIMspI_PA	4.56
2878	Opata_1744697_PstIMspI_PA	4.56
2879	Opata_1674916_PstIMspI_PA	4.56
2880	Opata_1763329_PstIMspI_PA	4.56
2881	Opata_646466_PstIMspI_PA	4.56
2882	Opata_220767_PstIMspI_PA	4.56
2883	Opata_2195831_PstIMspI_PA	4.56
2884	Opata_360443_PstIMspI_PA	4.56
2885	Opata_679471_PstIMspI_PA	4.56
2886	Opata_828914_14_PstIMspI_SNP	4.56
2887	Opata_2101317_PstIMspI_PA	4.56
2888	Opata_333560_PstIMspI_PA	4.56
2889	Opata_2879570_PstIMspI_PA	4.56
2890	Opata_2320001_PstIMseI_PA	4.56
2891	Opata_978505_PstIMseI_PA	4.56
2892	Opata_1786051_PstIMspI_PA	4.56
2893	Opata_2551933_PstIMspI_PA	4.56
2894	M6_3552109_PstIMspI_PA	4.56
2895	Opata_2263406_PstIMseI_PA	4.56
2896	Opata_775229_PstIMspI_PA	4.56
2897	Opata_1842552_PstIMspI_PA	4.56
2898	Opata_2667516_PstIMspI_PA	4.56
2899	Opata_338379_PstIMspI_PA	4.56
2900	Opata_2010464_PstIMspI_PA	4.56
2901	Opata_3332598_PstIMspI_PA	4.56
2902	Opata_3322912_PstIMspI_PA	4.56
2903	Opata_4100782_PstIMspI_PA	4.56
2904	Opata_3167483_PstIMspI_PA	4.56
2905	Opata_992207_PstIMseI_PA	4.56
2906	Opata_331742_PstIMspI_PA	4.56
2907	Opata_1649065_PstIMspI_PA	4.56
2908	Opata_431939_PstIMseI_PA	4.56
2909	Opata_1747172_PstIMspI_PA	4.56
2910	Opata_1775947_PstIMspI_PA	4.56
2911	Opata_3016580_PstIMspI_PA	4.56
2912	Opata_1076702_PstIMseI_PA	4.56
2913	Opata_789348_67_PstIMspI_SNP	4.56
2914	Opata_2580419_PstIMspI_PA	4.56
2915	Opata_2610056_PstIMspI_PA	4.56
2916	Opata_947496_PstIMspI_PA	4.56
2917	Opata_950699_PstIMspI_PA	4.56
2918	Opata_326902_PstIMseI_PA	4.56
2919	Opata_1188650_PstIMspI_PA	4.56
2920	Opata_270203_PstIMspI_PA	4.56
2921	Opata_3740374_PstIMspI_PA	4.56
2922	Opata_3781126_PstIMspI_PA	4.56
2923	Opata_612957_PstIMspI_PA	4.56
2924	Opata_1000962_PstIMseI_PA	4.56
2925	Opata_1926133_PstIMseI_PA	4.56
2926	Opata_2825448_PstIMspI_PA	4.56
2927	Opata_1665848_PstIMspI_PA	4.56
2928	Opata_1906158_PstIMspI_PA	4.56
2929	Opata_2901854_PstIMspI_PA	4.56
2930	Opata_1366794_PstIMspI_PA	4.56
2931	Opata_1167230_PstIMseI_PA	4.56
2932	Opata_2249614_PstIMspI_PA	4.56
2933	Opata_357647_PstIMspI_PA	4.56
2934	Opata_1713522_PstIMspI_PA	4.56
2935	Opata_1120656_PstIMseI_PA	4.56
2936	Opata_891562_PstIMspI_PA	4.56
2937	Opata_2491528_PstIMspI_PA	4.56
2938	Opata_1346904_PstIMseI_PA	4.56
2939	Opata_3681117_PstIMspI_PA	4.56
2940	Opata_3772234_PstIMspI_PA	4.56
2941	Opata_2643130_PstIMspI_PA	4.56
2942	Opata_1202936_PstIMspI_PA	4.56
2943	Opata_1945574_81_PstIMspI_SNP	4.56
2944	Opata_1931280_PstIMspI_PA	4.56
2945	Opata_1592352_PstIMspI_PA	4.56
2946	Opata_779325_PstIMspI_PA	4.56
2947	Opata_2210517_PstIMspI_PA	4.56
2948	Opata_1230959_PstIMseI_PA	4.56
2949	Opata_431544_PstIMspI_PA	4.56
2950	Opata_2095580_PstIMspI_PA	4.56
2951	Opata_2612243_PstIMspI_PA	4.56
2952	M6_556399_PstIMseI_PA	4.56
2953	Opata_3139973_PstIMspI_PA	4.56
2954	Opata_2166404_PstIMspI_PA	4.56
2955	Opata_3845906_PstIMspI_PA	4.56
2956	Opata_2550334_PstIMspI_PA	4.56
2957	Opata_3478972_PstIMspI_PA	4.56
2958	Opata_789348_32_PstIMspI_SNP	4.56
2959	Opata_3292445_PstIMspI_PA	4.56
2960	Opata_3489212_PstIMspI_PA	4.56
2961	Opata_4016815_PstIMspI_PA	4.56
2962	Opata_3242333_PstIMspI_PA	4.56
2963	Opata_2154794_PstIMspI_PA	4.56
2964	Opata_4207057_PstIMspI_PA	4.56
2965	Opata_162564_PstIMseI_PA	4.56
2966	Opata_2541817_42_PstIMspI_SNP	4.56
2967	Opata_937188_PstIMspI_PA	4.56
2968	Opata_4002670_PstIMspI_PA	4.56
2969	Opata_37756_PstIMspI_PA	4.56
2970	Opata_1693038_PstIMspI_PA	4.56
2971	Opata_2322525_PstIMspI_PA	4.56
2972	Opata_1665185_PstIMspI_PA	4.56
2973	Opata_2628568_PstIMspI_PA	4.56
2974	Opata_278032_PstIMspI_PA	4.56
2975	Opata_117118_3_PstIMseI_SNP	4.56
2976	Opata_2312910_PstIMspI_PA	4.56
2977	Opata_3440410_PstIMspI_PA	4.56
2978	Opata_3904814_PstIMspI_PA	4.56
2979	Opata_339947_PstIMseI_PA	4.56
2980	Opata_2019777_PstIMspI_PA	4.56
2981	Opata_12119_PstIMseI_PA	4.56
2982	Opata_273552_PstIMspI_PA	4.56
2983	Opata_3277263_PstIMspI_PA	4.56
2984	Opata_338195_PstIMseI_PA	4.56
2985	Opata_1088246_PstIMspI_PA	4.56
2986	Opata_1785735_PstIMspI_PA	4.56
2987	Opata_551983_PstIMspI_PA	4.56
2988	Opata_2886343_PstIMspI_PA	4.56
2989	Opata_2215814_PstIMspI_PA	4.56
2990	Opata_2530956_PstIMspI_PA	4.56
2991	Opata_1766133_PstIMspI_PA	4.56
2992	Opata_3599310_63_PstIMspI_SNP	4.56
2993	Opata_1201062_PstIMseI_PA	4.56
2994	Opata_358219_PstIMspI_PA	4.56
2995	Opata_369972_PstIMspI_PA	4.56
2996	Opata_1008244_PstIMseI_PA	4.56
2997	Opata_996097_PstIMseI_PA	4.56
2998	Opata_2613126_PstIMspI_PA	4.56
2999	Opata_663134_PstIMspI_PA	4.56
3000	Opata_4130233_PstIMspI_PA	4.56
3001	M6_304400_PstIMseI_PA	4.56
3002	Opata_2812015_PstIMspI_PA	4.56
3003	Opata_1037800_PstIMspI_PA	4.56
3004	Opata_447305_PstIMseI_PA	4.56
3005	Opata_1593452_PstIMspI_PA	4.56
3006	Opata_1038285_PstIMspI_PA	4.56
3007	Opata_688037_PstIMluI_PA	4.56
3008	Opata_851987_PstIMspI_PA	4.56
3009	Opata_1593048_PstIMseI_PA	4.56
3010	Opata_2909333_PstIMspI_PA	4.56
3011	M6_3057989_PstIMspI_PA	4.56
3012	Opata_1590328_PstIMspI_PA	4.56
3013	Opata_19032_PstIMluI_PA	4.56
3014	Opata_2404370_PstIMspI_PA	4.56
3015	Opata_2599052_PstIMspI_PA	4.56
3016	M6_1417824_PstIMseI_PA	4.56
3017	Opata_671204_PstIMspI_PA	4.56
3018	Opata_2069457_PstIMspI_PA	4.56
3019	Opata_1286029_PstIMspI_PA	4.56
3020	Opata_28857_PstIMseI_PA	4.56
3021	Opata_834035_PstIMspI_PA	4.56
3022	Opata_2043545_PstIMluI_PA	4.56
3023	Opata_2244161_PstIMspI_PA	4.56
3024	Opata_2966250_PstIMspI_PA	4.56
3025	Opata_3000129_PstIMspI_PA	4.56
3026	Opata_134334_PstIMluI_PA	4.56
3027	Opata_704689_PstIMspI_PA	4.56
3028	Opata_11720_PstIMluI_PA	4.56
3029	Opata_4177983_PstIMspI_PA	4.56
3030	Opata_1784102_PstIMspI_PA	4.56
3031	Opata_2030364_PstIMspI_PA	4.56
3032	Opata_1280400_PstIMspI_PA	4.56
3033	Opata_32033_PstIMseI_PA	4.56
3034	Opata_556891_PstIMspI_PA	4.56
3035	Opata_38167_PstIMspI_PA	4.56
3036	Opata_4052483_PstIMspI_PA	4.56
3037	Opata_1683715_PstIMspI_PA	4.56
3038	Opata_230152_PstIMluI_PA	4.56
3039	Opata_466798_PstIMluI_PA	4.56
3040	Opata_296193_PstIMspI_PA	4.56
3041	Opata_4138938_PstIMspI_PA	4.56
3042	Opata_1961877_PstIMluI_PA	4.56
3043	Opata_414164_PstIMseI_PA	4.56
3044	Opata_3096036_PstIMspI_PA	4.56
3045	Opata_3805289_PstIMspI_PA	4.56
3046	Opata_2794445_PstIMspI_PA	4.56
3047	M6_1424140_PstIMseI_PA	4.56
3048	Opata_1011668_PstIMseI_PA	4.56
3049	Opata_1061126_PstIMseI_PA	4.56
3050	Opata_2111208_PstIMspI_PA	4.56
3051	Opata_36857_PstIMluI_PA	4.56
3052	Opata_440784_PstIMspI_PA	4.56
3053	Opata_37426_PstIMluI_PA	4.56
3054	Opata_569771_PstIMseI_PA	4.56
3055	Opata_3917721_PstIMspI_PA	4.56
3056	Opata_1634740_PstIMspI_PA	4.56
3057	Opata_258562_PstIMluI_PA	4.56
3058	Opata_1251984_PstIMspI_PA	4.56
3059	Opata_1519093_PstIMspI_PA	4.56
3060	Opata_1916042_PstIMspI_PA	4.56
3061	M6_3235175_PstIMseI_PA	4.56
3062	Opata_1405441_PstIMseI_PA	4.56
3063	Opata_1085303_PstIMseI_PA	4.56
3064	M6_1069674_PstIMspI_PA	4.56
3065	Opata_665538_PstIMluI_PA	4.56
3066	Opata_1165222_PstIMseI_PA	4.56
3067	Opata_260346_PstIMluI_PA	4.56
3068	Opata_3567141_PstIMspI_PA	4.56
3069	Opata_189423_PstIMluI_PA	4.56
3070	Opata_342315_PstIMluI_PA	4.56
3071	Opata_105790_PstIMseI_PA	4.56
3072	Opata_3378193_PstIMspI_PA	4.56
3073	Opata_3107200_PstIMspI_PA	4.56
3074	Opata_4199596_PstIMspI_PA	4.56
3075	Opata_983963_PstIMspI_PA	4.56
3076	Opata_734719_PstIMseI_PA	4.56
3077	Opata_2664906_PstIMspI_PA	4.56
3078	Opata_308678_PstIMseI_PA	4.56
3079	Opata_804320_86_PstIMspI_SNP	4.56
3080	Opata_3114086_PstIMspI_PA	4.56
3081	Opata_732425_PstIMseI_PA	4.56
3082	Opata_2686234_PstIMspI_PA	4.56
3083	Opata_1098775_PstIMspI_PA	4.56
3084	Opata_101855_PstIMseI_PA	4.56
3085	Opata_657551_50_PstIMspI_SNP	4.56
3086	Opata_1605807_PstIMseI_PA	4.56
3087	Opata_314112_PstIMseI_PA	4.56
3088	Opata_496956_PstIMseI_PA	4.56
3089	Opata_755649_PstIMseI_PA	4.56
3090	Opata_48839_PstIMseI_PA	4.56
3091	Opata_1197502_PstIMspI_PA	4.56
3092	Opata_1096607_PstIMseI_PA	4.56
3093	Opata_353639_PstIMseI_PA	4.56
3094	Opata_3929672_PstIMspI_PA	4.56
3095	Opata_1805553_PstIMspI_PA	4.56
3096	Opata_1199461_PstIMseI_PA	4.56
3097	Opata_2247975_PstIMseI_PA	4.56
3098	Opata_438419_PstIMseI_PA	4.56
3099	Opata_63801_PstIMseI_PA	4.56
3100	Opata_53495_PstIMseI_PA	4.56
3101	Opata_1010676_PstIMspI_PA	4.56
3102	Opata_1463949_PstIMspI_PA	4.56
3103	Opata_1113631_PstIMseI_PA	4.56
3104	Opata_943140_PstIMspI_PA	4.56
3105	Opata_2119200_PstIMspI_PA	4.56
3106	Opata_24265_PstIMseI_PA	4.56
3107	Opata_3318693_PstIMseI_PA	4.56
3108	Opata_1623482_PstIMseI_PA	4.56
3109	Opata_885680_51_PstIMspI_SNP	4.56
3110	Opata_180636_PstIMseI_PA	4.56
3111	Opata_931475_PstIMseI_PA	4.56
3112	Opata_3904538_PstIMspI_PA	4.56
3113	Opata_433025_PstIMspI_PA	4.56
3114	Opata_3248420_PstIMspI_PA	4.56
3115	Opata_3046914_PstIMspI_PA	4.56
3116	Opata_2763020_PstIMspI_PA	4.56
3117	Opata_1032144_PstIMseI_PA	4.56
3118	Opata_232441_PstIMseI_PA	4.56
3119	Opata_1590842_PstIMspI_PA	4.56
3120	Opata_784741_PstIMspI_PA	4.56
3121	Opata_1991824_PstIMspI_PA	4.56
3122	Opata_1118666_PstIMspI_PA	4.56
3123	Opata_1620411_PstIMspI_PA	4.56
3124	Opata_3550474_PstIMspI_PA	4.56
3125	Opata_465728_PstIMseI_PA	4.56
3126	Opata_362748_PstIMspI_PA	4.56
3127	Opata_624557_PstIMseI_PA	4.56
3128	Opata_257683_PstIMspI_PA	4.56
3129	Opata_3382036_PstIMspI_PA	4.56
3130	Opata_522008_PstIMspI_PA	4.56
3131	Opata_3580518_PstIMspI_PA	4.56
3132	Opata_913173_PstIMspI_PA	4.56
3133	Opata_3552395_PstIMseI_PA	4.56
3134	Opata_377995_PstIMspI_PA	4.56
3135	Opata_383140_PstIMseI_PA	4.56
3136	Opata_688492_PstIMspI_PA	4.56
3137	Opata_819746_PstIMseI_PA	4.56
3138	Opata_150584_PstIMseI_PA	4.56
3139	Opata_3001299_PstIMspI_PA	4.56
3140	Opata_2323890_PstIMspI_PA	4.56
3141	Opata_367807_PstIMspI_PA	4.56
3142	Opata_3108063_PstIMspI_PA	4.56
3143	Opata_2550307_PstIMspI_PA	4.56
3144	Opata_71638_PstIMspI_PA	4.56
3145	Opata_2521169_PstIMspI_PA	4.56
3146	Opata_1006179_PstIMseI_PA	4.56
3147	Opata_1462677_PstIMspI_PA	4.56
3148	Opata_681026_PstIMspI_PA	4.56
3149	Opata_297224_PstIMspI_PA	4.56
3150	Opata_1579215_PstIMspI_PA	4.56
3151	Opata_802051_PstIMspI_PA	4.56
3152	Opata_3056753_PstIMseI_PA	4.56
3153	Opata_491901_PstIMspI_PA	4.56
3154	Opata_3431750_PstIMspI_PA	4.56
3155	Opata_1364305_PstIMspI_PA	4.56
3156	Opata_1555227_PstIMspI_PA	4.56
3157	Opata_2303291_PstIMspI_PA	4.56
3158	Opata_398328_PstIMspI_PA	4.56
3159	Opata_2836397_PstIMspI_PA	4.56
3160	Opata_923368_PstIMseI_PA	4.56
3161	Opata_1128189_PstIMseI_PA	4.56
3162	Opata_1162976_PstIMseI_PA	4.56
3163	Opata_3559388_PstIMspI_PA	4.56
3164	Opata_1272755_PstIMspI_PA	4.56
3165	Opata_4489828_PstIMseI_PA	4.56
3166	Opata_1230516_PstIMseI_PA	4.56
3167	Opata_1945626_PstIMspI_PA	4.56
3168	Opata_4013787_PstIMspI_PA	4.56
3169	Opata_326811_PstIMseI_PA	4.56
3170	Opata_386304_PstIMspI_PA	4.56
3171	Opata_1807057_PstIMseI_PA	4.56
3172	Opata_2651611_PstIMspI_PA	4.56
3173	Opata_828145_PstIMspI_PA	4.56
3174	Opata_1498287_PstIMspI_PA	4.56
3175	Opata_1432512_PstIMspI_PA	4.56
3176	Opata_1826136_PstIMspI_PA	4.56
3177	Opata_1876423_PstIMspI_PA	4.56
3178	Opata_1651198_PstIMspI_PA	4.56
3179	Opata_519728_PstIMspI_PA	4.56
3180	Opata_816070_PstIMseI_PA	4.56
3181	Opata_1930867_PstIMspI_PA	4.56
3182	Opata_1085001_PstIMseI_PA	4.56
3183	Opata_1066066_PstIMseI_PA	4.56
3184	Opata_1143586_PstIMspI_PA	4.56
3185	Opata_926026_PstIMspI_PA	4.56
3186	Opata_2738799_PstIMluI_PA	4.56
3187	Opata_434344_PstIMspI_PA	4.56
3188	Opata_279382_PstIMseI_PA	4.56
3189	Opata_400515_PstIMspI_PA	4.56
3190	Opata_265145_PstIMseI_PA	4.56
3191	Opata_3025378_PstIMspI_PA	4.56
3192	Opata_1494114_PstIMseI_PA	4.56
3193	Opata_3169915_PstIMspI_PA	4.56
3194	Opata_585365_PstIMseI_PA	4.56
3195	Opata_285223_PstIMspI_PA	4.56
3196	Opata_254410_PstIMseI_PA	4.56
3197	Opata_201672_PstIMspI_PA	4.56
3198	Opata_2248106_PstIMspI_PA	4.56
3199	Opata_4158784_PstIMseI_PA	4.56
3200	Opata_1796027_PstIMseI_PA	4.56
3201	Opata_4176904_PstIMspI_PA	4.56
3202	Opata_1329779_PstIMspI_PA	4.56
3203	Opata_84491_PstIMseI_PA	4.56
3204	Opata_3343563_PstIMseI_PA	4.56
3205	Opata_172540_PstIMseI_PA	4.56
3206	Opata_1474609_PstIMspI_PA	4.56
3207	Opata_2249796_PstIMspI_PA	4.56
3208	Opata_411108_PstIMspI_PA	4.56
3209	Opata_1019191_PstIMspI_PA	4.56
3210	Opata_688830_PstIMspI_PA	4.56
3211	Opata_1501597_PstIMspI_PA	4.56
3212	Opata_3196043_PstIMspI_PA	4.56
3213	Opata_2518315_PstIMspI_PA	4.56
3214	Opata_3779906_PstIMspI_PA	4.56
3215	Opata_1636256_PstIMspI_PA	4.56
3216	Opata_1711393_PstIMspI_PA	4.56
3217	Opata_325295_PstIMspI_PA	4.56
3218	Opata_1546402_PstIMspI_PA	4.56
3219	Opata_1610526_PstIMspI_PA	4.56
3220	Opata_218613_PstIMspI_PA	4.56
3221	Opata_3178484_PstIMspI_PA	4.56
3222	Opata_64603_PstIMspI_PA	4.56
3223	Opata_3307360_PstIMspI_PA	4.56
3224	Opata_841231_PstIMseI_PA	4.56
3225	Opata_295827_PstIMspI_PA	4.56
3226	Opata_994553_PstIMseI_PA	4.56
3227	Opata_1530362_PstIMseI_PA	4.56
3228	Opata_3660961_PstIMspI_PA	4.56
3229	M6_313592_PstIMseI_PA	4.56
3230	Opata_2424640_PstIMspI_PA	4.56
3231	Opata_3143690_PstIMspI_PA	4.56
3232	Opata_1811564_PstIMseI_PA	4.56
3233	Opata_136894_PstIMseI_PA	4.56
3234	Opata_3196275_PstIMspI_PA	4.56
3235	Opata_718803_PstIMseI_PA	4.56
3236	Opata_895687_PstIMspI_PA	4.56
3237	Opata_3313854_PstIMspI_PA	4.56
3238	Opata_472621_PstIMseI_PA	4.56
3239	Opata_2053294_PstIMspI_PA	4.56
3240	Opata_3781176_PstIMspI_PA	4.56
3241	Opata_3443095_PstIMspI_PA	4.56
3242	Opata_633417_PstIMseI_PA	4.56
3243	Opata_286404_PstIMspI_PA	4.56
3244	Opata_650593_PstIMspI_PA	4.56
3245	Opata_1027791_PstIMspI_PA	4.56
3246	Opata_980858_PstIMseI_PA	4.56
3247	M6_20518_PstIMseI_PA	4.56
3248	Opata_3210743_PstIMspI_PA	4.56
3249	Opata_371764_PstIMseI_PA	4.56
3250	Opata_1564006_PstIMseI_PA	4.56
3251	Opata_125510_PstIMseI_PA	4.56
3252	Opata_2565946_PstIMspI_PA	4.56
3253	Opata_1252543_PstIMspI_PA	4.56
3254	Opata_1163025_PstIMspI_PA	4.56
3255	Opata_1606247_PstIMspI_PA	4.56
3256	Opata_1452516_PstIMspI_PA	4.56
3257	Opata_96231_PstIMseI_PA	4.56
3258	Opata_2144495_PstIMspI_PA	4.56
3259	Opata_2250692_PstIMspI_PA	4.56
3260	Opata_3146870_PstIMspI_PA	4.56
3261	Opata_1598590_PstIMspI_PA	4.56
3262	Opata_3324427_PstIMseI_PA	4.56
3263	Opata_250032_PstIMspI_PA	4.56
3264	Opata_414609_PstIMspI_PA	4.56
3265	Opata_457270_PstIMspI_PA	4.56
3266	Opata_415863_PstIMspI_PA	4.56
3267	M6_244837_PstIMseI_PA	4.56
3268	Opata_3803943_PstIMspI_PA	4.56
3269	Opata_941006_PstIMspI_PA	4.56
3270	Opata_2080508_PstIMspI_PA	4.56
3271	Opata_2660258_PstIMspI_PA	4.56
3272	Opata_456901_PstIMseI_PA	4.56
3273	Opata_1874582_PstIMspI_PA	4.56
3274	Opata_4020425_PstIMspI_PA	4.56
3275	Opata_1394681_PstIMseI_PA	4.56
3276	Opata_694233_PstIMseI_PA	4.56
3277	wPt-730142	4.58
3278	wPt-731054	4.58
3279	wPt-732611	4.58
3280	wPt-730518	4.58
3281	wPt-733035	4.58
3282	1253049	4.58
3283	2282544	4.58
3284	1012031	4.64
3285	345286	4.64
3286	1133101	4.65
3287	2280629	4.65
3288	wPt-731077	4.65
3289	3940274	4.65
3290	1258213	4.65
3291	wPt-734344	4.65
3292	tPt-0877	4.67
3293	wPt-666574	4.67
3294	wPt-671855	4.67
3295	wPt-6904	4.67
3296	1024192	4.67
3297	wsnp_Ex_rep_c67563_66193104	4.73
3298	wsnp_Ra_rep_c69602_67107375	4.73
3299	wsnp_Ex_c12411_19795750	4.73
3300	Kukri_c34036_229	4.73
3301	1080515	4.74
3302	1116655	4.74
3303	1182840	4.74
3304	2280149	4.74
3305	4536298	4.74
3306	5410355	4.74
3307	10004283	4.74
3308	1349442	4.75
3309	1092336	4.75
3310	1233578	4.75
3311	1240490	4.75
3312	2332144	4.75
3313	3574553	4.75
3314	3958809	4.75
3315	4406931	4.75
3316	4536687	4.75
3317	4991106	4.75
3318	1400160	4.76
3319	3940259	4.76
3320	3943559	4.76
3321	wPt-741630	4.78
3322	995294	4.78
3323	1119475	4.78
3324	990625	4.8
3325	992973	4.8
3326	1097104	4.8
3327	1116576	4.8
3328	1137938	4.8
3329	1279296	4.8
3330	1279349	4.8
3331	1279369	4.8
3332	1388063	4.8
3333	2257806	4.8
3334	2322677	4.8
3335	3033845	4.8
3336	3384758	4.8
3337	3384855	4.8
3338	3570834	4.8
3339	3572732	4.8
3340	3953387	4.8
3341	3959486	4.8
3342	4393817	4.8
3343	4394891	4.8
3344	4395142	4.8
3345	4395606	4.8
3346	4398322	4.8
3347	4405562	4.8
3348	4408525	4.8
3349	4410845	4.8
3350	4663897	4.8
3351	4910854	4.8
3352	4911244	4.8
3353	5004781	4.8
3354	5324371	4.8
3355	5325332	4.8
3356	5332055	4.8
3357	5332842	4.8
3358	5967836	4.8
3359	10353089	4.8
3360	wPt-730591	4.8
3361	1257877	4.8
3362	1096572	4.8
3363	1118393	4.8
3364	1120814	4.8
3365	1131571	4.8
3366	1291872	4.8
3367	1297276	4.8
3368	1302839	4.8
3369	1393412	4.8
3370	2260971	4.8
3371	2301988	4.8
3372	3946094	4.8
3373	4994705	4.8
3374	1714669	4.8
3375	1076471	4.8
3376	1052115	4.8
3377	1094049	4.8
3378	1125365	4.8
3379	1129779	4.8
3380	1236050	4.8
3381	3022652	4.8
3382	3934693	4.8
3383	3944985	4.8
3384	3949218	4.8
3385	4991761	4.8
3386	4992376	4.8
3387	4992918	4.8
3388	wPt-665021	4.8
3389	3384749	4.8
3390	wPt-669271	4.8
3391	3956067	4.8
3392	3956147	4.8
3393	1307518	4.8
3394	1057803	4.81
3395	2245151	4.82
3396	116476	4.83
3397	BS00010458_51	4.83
3398	3027325	4.85
3399	BS00030220_51	4.85
3400	wPt-667662	4.87
3401	wPt-734331	4.87
3402	1027623	4.92
3403	4995628	4.94
3404	1100974	4.99
3405	3939818	5
3406	1150990	5.04
3407	1233531	5.04
3408	4535931	5.04
3409	4989308	5.04
3410	4990754	5.04
3411	wPt-729877	5.08
3412	1119679	5.11
3413	3935033	5.11
3414	3954189	5.11
3415	3384915	5.15
3416	995542	5.16
3417	1007569	5.16
3418	1078095	5.16
3419	1279495	5.16
3420	3023273	5.16
3421	3023600	5.16
3422	3028695	5.16
3423	3385419	5.16
3424	3939224	5.16
3425	3952918	5.16
3426	3958648	5.16
3427	4394369	5.16
3428	4407716	5.16
3429	4408734	5.16
3430	4409676	5.16
3431	4410140	5.16
3432	4540654	5.16
3433	4543664	5.16
3434	1159443	5.19
3435	wPt-8117	5.23
3436	wPt-1185	5.27
3437	1117678	5.29
3438	1261412	5.29
3439	2358824	5.29
3440	3021015	5.31
3441	3939968	5.31
3442	3954116	5.31
3443	3956495	5.31
3444	wPt-666861	5.33
3445	1115534	5.33
3446	1265421	5.33
3447	2303597	5.33
3448	wPt-733115	5.33
3449	wPt-733357	5.33
3450	rPt-9065	5.34
3451	wPt-0357	5.34
3452	995648	5.36
3453	1025731	5.36
3454	1373287	5.36
3455	1393174	5.36
3456	1683058	5.36
3457	2292627	5.36
3458	3021143	5.36
3459	3533496	5.36
3460	3573134	5.36
3461	4993671	5.36
3462	4993810	5.36
3463	1001440	5.37
3464	1103246	5.37
3465	1104127	5.37
3466	1241757	5.37
3467	1261795	5.37
3468	1266676	5.37
3469	2289333	5.37
3470	7331184	5.37
3471	1249910	5.38
3472	3570362	5.38
3473	116648	5.39
3474	119722	5.39
3475	378443	5.39
3476	666416	5.39
3477	1112077	5.39
3478	1113971	5.39
3479	1118316	5.39
3480	1122404	5.39
3481	1209054	5.39
3482	115603	5.4
3483	119604	5.4
3484	380255	5.4
3485	732176	5.4
3486	732340	5.4
3487	4993642	5.41
3488	1152418	5.42
3489	wPt-666224	5.42
3490	1261749	5.43
3491	3022192	5.43
3492	3023695	5.44
3493	1032504	5.44
3494	1078008	5.44
3495	1110173	5.44
3496	1204629	5.44
3497	1206297	5.44
3498	1207575	5.44
3499	1253685	5.44
3500	1263645	5.44
3501	1719881	5.44
3502	2252544	5.44
3503	3027907	5.44
3504	4992649	5.44
3505	1255787	5.45
3506	wPt-732691	5.47
3507	1751465	5.48
3508	2350042	5.48
3509	304723	5.51
3510	1021896	5.51
3511	1021942	5.51
3512	1073294	5.51
3513	1103554	5.51
3514	1125980	5.51
3515	1245749	5.51
3516	1273659	5.51
3517	1721498	5.51
3518	1086005	5.51
3519	117053	5.52
3520	1082376	5.52
3521	1140460	5.52
3522	1174295	5.52
3523	1228684	5.52
3524	1234897	5.52
3525	348507	5.53
3526	1025472	5.53
3527	BS00070384_51	5.54
3528	RAC875_c6135_95	5.54
3529	BS00094989_51	5.54
3530	BS00096519_51	5.54
3531	BS00110353_51	5.54
3532	GENE-1756_564	5.54
3533	Ra_c22558_993	5.54
3534	RAC875_c67999_295	5.54
3535	BS00025994_51	5.54
3536	BS00071571_51	5.54
3537	BS00075565_51	5.54
3538	Ku_c3650_1548	5.54
3539	RAC875_c17746_95	5.54
3540	Tdurum_contig48187_691	5.54
3541	BS00022980_51	5.54
3542	wPt-5964	5.56
3543	wPt-741170	5.56
3544	wPt-9832	5.56
3545	Opata_224449_40_PstIMseI_SNP	5.56
3546	Opata_1835666_72_PstIMspI_SNP	5.56
3547	Opata_1722324_57_PstIMseI_SNP	5.56
3548	M6_1090545_PstIMspI_PA	5.56
3549	Opata_417496_40_PstIMseI_SNP	5.56
3550	Opata_224449_29_PstIMseI_SNP	5.56
3551	M6_814100_PstIMseI_PA	5.56
3552	M6_744731_PstIMseI_PA	5.56
3553	Opata_1835666_22_PstIMspI_SNP	5.56
3554	Opata_726195_4_PstIMseI_SNP	5.56
3555	Opata_417496_24_PstIMseI_SNP	5.56
3556	Opata_726195_49_PstIMseI_SNP	5.56
3557	Opata_1873836_PstIMspI_PA	5.56
3558	Opata_105697_PstIMseI_PA	5.56
3559	Opata_1043844_PstIMseI_PA	5.56
3560	Opata_124887_69_PstIMseI_SNP	5.56
3561	M6_2023574_PstIMspI_PA	5.56
3562	M6_2687765_PstIMseI_PA	5.56
3563	M6_1706301_PstIMseI_PA	5.56
3564	M6_844113_PstIMseI_PA	5.56
3565	Opata_133886_PstIMspI_PA	5.56
3566	Opata_1648907_PstIMspI_PA	5.56
3567	Opata_2999583_PstIMseI_PA	5.56
3568	M6_1322460_PstIMseI_PA	5.56
3569	M6_680910_PstIMseI_PA	5.56
3570	M6_4264963_PstIMseI_PA	5.56
3571	M6_206057_PstIMseI_PA	5.56
3572	M6_3496654_PstIMspI_PA	5.56
3573	Opata_2503304_PstIMspI_PA	5.56
3574	M6_354575_PstIMseI_PA	5.56
3575	M6_1011944_PstIMspI_PA	5.56
3576	Opata_102869_PstIMspI_PA	5.56
3577	M6_110867_PstIMseI_PA	5.56
3578	M6_2852882_PstIMseI_PA	5.56
3579	Opata_284118_PstIMspI_PA	5.56
3580	Opata_918253_PstIMspI_PA	5.56
3581	M6_3067068_PstIMspI_PA	5.56
3582	Opata_632476_PstIMspI_PA	5.56
3583	Opata_3476068_PstIMseI_PA	5.56
3584	M6_263149_PstIMluI_PA	5.56
3585	Opata_2387978_PstIMspI_PA	5.56
3586	M6_2215855_PstIMspI_PA	5.56
3587	M6_3518598_PstIMspI_PA	5.56
3588	M6_3235081_PstIMspI_PA	5.56
3589	Opata_2447530_PstIMluI_PA	5.56
3590	M6_1460562_PstIMspI_PA	5.56
3591	M6_917390_PstIMseI_PA	5.56
3592	Opata_26208_PstIMseI_PA	5.56
3593	Opata_3926534_PstIMspI_PA	5.56
3594	Opata_426022_PstIMspI_PA	5.56
3595	M6_730732_PstIMseI_PA	5.56
3596	Opata_322413_PstIMspI_PA	5.56
3597	Opata_756194_PstIMspI_PA	5.56
3598	M6_515298_PstIMspI_PA	5.56
3599	Opata_233250_PstIMseI_PA	5.56
3600	Opata_2204064_PstIMspI_PA	5.56
3601	M6_298307_PstIMseI_PA	5.56
3602	M6_1563997_PstIMseI_PA	5.56
3603	M6_1489271_PstIMseI_PA	5.56
3604	Opata_1694241_PstIMspI_PA	5.56
3605	2273932	5.56
3606	998041	5.56
3607	1244694	5.56
3608	1248368	5.56
3609	1363307	5.57
3610	RAC875_c13610_1836	5.57
3611	999119	5.58
3612	wPt-666074	5.58
3613	wPt-664589	5.6
3614	wPt-671561	5.6
3615	1201413	5.61
3616	994084	5.63
3617	1015421	5.63
3618	1077552	5.63
3619	1177526	5.63
3620	1271331	5.63
3621	1695986	5.63
3622	3385279	5.63
3623	3938835	5.63
3624	3943384	5.63
3625	3944911	5.63
3626	3945985	5.63
3627	3952340	5.63
3628	3954293	5.63
3629	4404204	5.63
3630	4404808	5.63
3631	4405195	5.63
3632	4408217	5.63
3633	4409939	5.63
3634	4409963	5.63
3635	4410992	5.63
3636	4536866	5.63
3637	4537895	5.63
3638	4543923	5.63
3639	1117395	5.67
3640	3951010	5.69
3641	1101723	5.71
3642	1121698	5.71
3643	1230598	5.71
3644	1720298	5.71
3645	1722533	5.71
3646	2303495	5.71
3647	3935354	5.71
3648	3939509	5.71
3649	4004968	5.71
3650	4407838	5.71
3651	4407878	5.71
3652	4408395	5.71
3653	4409465	5.71
3654	4537995	5.71
3655	4991557	5.71
3656	5348161	5.71
3657	5970775	5.71
3658	6043964	5.71
3659	1123592	5.73
3660	1094216	5.74
3661	1094447	5.75
3662	1384865	5.75
3663	3025887	5.75
3664	wsnp_Ex_rep_c67563_66193155	5.8
3665	1111498	5.81
3666	1116637	5.81
3667	1126811	5.81
3668	1235540	5.81
3669	1242926	5.81
3670	1244907	5.81
3671	1266318	5.81
3672	1266750	5.81
3673	1267066	5.81
3674	1267077	5.81
3675	1267435	5.81
3676	1273732	5.81
3677	1279276	5.81
3678	1279690	5.81
3679	1380543	5.81
3680	1386686	5.81
3681	1388639	5.81
3682	1391296	5.81
3683	1712639	5.81
3684	1721657	5.81
3685	1722601	5.81
3686	1862135	5.81
3687	2289628	5.81
3688	3024115	5.81
3689	3027262	5.81
3690	3064410	5.81
3691	1048674	5.81
3692	1079846	5.81
3693	1109803	5.81
3694	1111092	5.81
3695	1125896	5.81
3696	1151963	5.81
3697	1159196	5.81
3698	1212005	5.81
3699	1230475	5.81
3700	1234270	5.81
3701	1255970	5.81
3702	1377432	5.81
3703	2253718	5.81
3704	2279349	5.81
3705	2293190	5.81
3706	4407621	5.81
3707	4540713	5.81
3708	1713634	5.81
3709	3025877	5.82
3710	wPt-0832	5.83
3711	1314150	5.83
3712	wPt-4836	5.83
3713	wPt-4012	5.84
3714	wPt-2741	5.84
3715	wPt-664603	5.84
3716	wPt-666927	5.84
3717	wPt-672029	5.84
3718	wPt-667740	5.84
3719	4404431	5.85
3720	1124190	5.85
3721	wPt-0562	5.86
3722	1144727	5.86
3723	1274155	5.86
3724	1721503	5.86
3725	wPt-1377	5.86
3726	wPt-7475	5.86
3727	343964	5.86
3728	732691	5.86
3729	116416	5.86
3730	117493	5.86
3731	119546	5.86
3732	305815	5.86
3733	346338	5.86
3734	378535	5.86
3735	664603	5.86
3736	665636	5.86
3737	666819	5.86
3738	666927	5.86
3739	667662	5.86
3740	669271	5.86
3741	672029	5.86
3742	731762	5.86
3743	731861	5.86
3744	734331	5.86
3745	1014372	5.86
3746	1015828	5.86
3747	1021418	5.86
3748	1021940	5.86
3749	1046854	5.86
3750	1082963	5.86
3751	1095587	5.86
3752	1099944	5.86
3753	1103935	5.86
3754	1108608	5.86
3755	1108793	5.86
3756	1111043	5.86
3757	1112037	5.86
3758	1112280	5.86
3759	1112610	5.86
3760	1112852	5.86
3761	1114283	5.86
3762	1114901	5.86
3763	1115091	5.86
3764	1115916	5.86
3765	1117046	5.86
3766	1123529	5.86
3767	1130688	5.86
3768	1138109	5.86
3769	1151594	5.86
3770	1202357	5.86
3771	1206041	5.86
3772	1211029	5.86
3773	1213403	5.86
3774	1215755	5.86
3775	1218767	5.86
3776	1233462	5.86
3777	1252958	5.86
3778	1266636	5.86
3779	1268675	5.86
3780	1353189	5.86
3781	1377739	5.86
3782	1377968	5.86
3783	1381031	5.86
3784	2257680	5.86
3785	5971399	5.86
3786	1078987	5.86
3787	2269175	5.86
3788	2281714	5.86
3789	346131	5.86
3790	1108255	5.86
3791	1122007	5.86
3792	1378054	5.86
3793	1087870	5.86
3794	1255295	5.86
3795	wPt-666819	5.86
3796	wPt-731762	5.86
3797	wPt-7622	5.86
3798	1125673	5.86
3799	1159642	5.86
3800	1232679	5.86
3801	1256930	5.86
3802	wPt-6520	5.86
3803	wPt-3468	5.86
3804	wPt-4016	5.86
3805	wPt-9687	5.86
3806	2304075	5.86
3807	wPt-4589	5.86
3808	tPt-6710	5.86
3809	1386326	5.86
3810	2313230	5.86
3811	3034429	5.86
3812	3945712	5.86
3813	4003178	5.86
3814	4004810	5.86
3815	wPt-7754	5.86
3816	wPt-0495	5.86
3817	wPt-9280	5.86
3818	wsnp_Ku_c26585_36553202	6.03
3819	BS00071573_51	6.09
3820	BS00093036_51	6.09
3821	RAC875_c87324_202	6.09
3822	Ex_c69429_328	6.09
3823	Excalibur_rep_c67250_85	6.09
3824	Kukri_s104077_62	6.09
3825	RAC875_rep_c101430_180	6.09
3826	Tdurum_contig49707_674	6.09
3827	CAP8_c4805_295	6.09
3828	Kukri_c80373_786	6.09
3829	Ra_c69836_515	6.09
3830	Tdurum_contig27939_357	6.09
3831	wsnp_Ex_c16090_24522660	6.51
3832	wsnp_Ex_c21633_30782312	6.51
3833	Opata_331478_PstIMseI_PA	6.64
3834	Opata_589104_64_PstIMspI_SNP	6.64
3835	Opata_658740_PstIMspI_PA	6.64
3836	Opata_1707552_PstIMspI_PA	6.64
3837	Opata_2156863_35_PstIMspI_SNP	6.64
3838	Opata_1585277_PstIMspI_PA	6.64
3839	Opata_229429_PstIMluI_PA	6.64
3840	Opata_1510931_24_PstIMspI_SNP	6.64
3841	Opata_103831_3_PstIMseI_SNP	6.64
3842	Opata_2584724_PstIMspI_PA	6.64
3843	Opata_2577165_PstIMspI_PA	6.64
3844	Opata_1042774_PstIMspI_PA	6.64
3845	Opata_1813818_PstIMspI_PA	6.64
3846	Opata_1390556_PstIMseI_PA	6.64
3847	Opata_1566385_PstIMspI_PA	6.64
3848	Opata_1451651_PstIMspI_PA	6.64
3849	Opata_1028657_PstIMseI_PA	6.64
3850	Opata_1546060_88_PstIMspI_SNP	6.64
3851	Opata_1206456_73_PstIMseI_SNP	6.64
3852	M6_850327_PstIMluI_PA	6.64
3853	Opata_3256254_PstIMspI_PA	6.64
3854	Opata_4061824_PstIMseI_PA	6.64
3855	Opata_834163_PstIMspI_PA	6.64
3856	Opata_3351792_PstIMspI_PA	6.64
3857	Opata_2646932_PstIMspI_PA	6.64
3858	Opata_2618961_PstIMspI_PA	6.64
3859	Opata_2734840_PstIMseI_PA	6.64
3860	Opata_657093_PstIMspI_PA	6.64
3861	Opata_2553056_PstIMspI_PA	6.64
3862	Opata_3826899_PstIMspI_PA	6.64
3863	Opata_2236378_PstIMspI_PA	6.64
3864	Opata_4101796_PstIMspI_PA	6.64
3865	Opata_983060_21_PstIMseI_SNP	6.64
3866	Opata_1561008_PstIMspI_PA	6.64
3867	Opata_4042483_PstIMspI_PA	6.64
3868	Opata_3758967_PstIMspI_PA	6.64
3869	Opata_1238912_PstIMseI_PA	6.64
3870	Opata_1868422_PstIMspI_PA	6.64
3871	Opata_2734154_PstIMspI_PA	6.64
3872	M6_96207_PstIMspI_PA	6.64
3873	Opata_1388209_PstIMspI_PA	6.64
3874	Opata_1076435_32_PstIMluI_SNP	6.64
3875	Opata_2047079_PstIMspI_PA	6.64
3876	Opata_2786037_PstIMspI_PA	6.64
3877	Opata_2898949_PstIMspI_PA	6.64
3878	Opata_2063602_PstIMspI_PA	6.64
3879	Opata_2360338_PstIMspI_PA	6.64
3880	Opata_1886571_PstIMspI_PA	6.64
3881	Opata_870948_PstIMseI_PA	6.64
3882	Opata_10333_21_PstIMseI_SNP	6.64
3883	Opata_490105_PstIMspI_PA	6.64
3884	Opata_1712680_PstIMspI_PA	6.64
3885	Opata_1636905_PstIMspI_PA	6.64
3886	Opata_1857985_PstIMseI_PA	6.64
3887	Opata_211805_13_PstIMspI_SNP	6.64
3888	Opata_1327158_PstIMseI_PA	6.64
3889	Opata_98466_PstIMspI_PA	6.64
3890	Opata_1986567_67_PstIMspI_SNP	6.64
3891	Opata_2035335_78_PstIMspI_SNP	6.64
3892	Opata_167183_PstIMseI_PA	6.64
3893	Opata_2708370_PstIMspI_PA	6.64
3894	Opata_1510931_26_PstIMspI_SNP	6.64
3895	Opata_1828635_PstIMseI_PA	6.64
3896	M6_1755088_PstIMspI_PA	6.64
3897	Opata_3804805_PstIMspI_PA	6.64
3898	Opata_2789024_PstIMspI_PA	6.64
3899	Opata_986999_PstIMspI_PA	6.64
3900	Opata_155435_30_PstIMseI_SNP	6.64
3901	Opata_1217903_PstIMseI_PA	6.64
3902	Opata_1746699_PstIMspI_PA	6.64
3903	Opata_1015791_PstIMspI_PA	6.64
3904	Opata_2491164_79_PstIMspI_SNP	6.64
3905	Opata_2446404_PstIMspI_PA	6.64
3906	Opata_1334898_PstIMspI_PA	6.64
3907	Opata_206616_59_PstIMseI_SNP	6.64
3908	Opata_807623_PstIMspI_PA	6.64
3909	Opata_3497345_PstIMspI_PA	6.64
3910	Opata_1130789_PstIMspI_PA	6.64
3911	Opata_1427736_PstIMspI_PA	6.64
3912	Opata_2325367_38_PstIMseI_SNP	6.64
3913	Opata_3775479_PstIMspI_PA	6.64
3914	Opata_2032217_PstIMseI_PA	6.64
3915	Opata_3540698_PstIMspI_PA	6.64
3916	Opata_1289595_PstIMseI_PA	6.64
3917	Opata_307147_PstIMspI_PA	6.64
3918	M6_2370130_PstIMspI_PA	6.64
3919	Opata_2270874_PstIMspI_PA	6.64
3920	M6_1332989_PstIMspI_PA	6.64
3921	Opata_2140996_PstIMspI_PA	6.64
3922	Opata_1198227_PstIMseI_PA	6.64
3923	Opata_3722341_PstIMspI_PA	6.64
3924	Opata_1639609_PstIMseI_PA	6.64
3925	Opata_3771382_PstIMseI_PA	6.64
3926	Opata_2022786_PstIMspI_PA	6.64
3927	M6_918725_PstIMseI_PA	6.64
3928	Opata_2771293_76_PstIMspI_SNP	6.64
3929	Opata_2824531_PstIMspI_PA	6.64
3930	Opata_2966635_PstIMspI_PA	6.64
3931	Opata_198975_12_PstIMseI_SNP	6.64
3932	Opata_3063432_PstIMspI_PA	6.64
3933	Opata_1645200_9_PstIMseI_SNP	6.64
3934	Opata_1064197_PstIMspI_PA	6.64
3935	Opata_2305730_PstIMspI_PA	6.64
3936	M6_109860_PstIMseI_PA	6.64
3937	Opata_1906560_PstIMspI_PA	6.64
3938	Opata_2780191_PstIMspI_PA	6.64
3939	Opata_26636_PstIMseI_PA	6.64
3940	Opata_560290_79_PstIMspI_SNP	6.64
3941	Opata_2881411_PstIMspI_PA	6.64
3942	Opata_3040559_6_PstIMspI_SNP	6.64
3943	Opata_598418_PstIMseI_PA	6.64
3944	Opata_187898_PstIMspI_PA	6.64
3945	Opata_2153317_PstIMspI_PA	6.64
3946	Opata_3413826_PstIMspI_PA	6.64
3947	Opata_332844_PstIMspI_PA	6.64
3948	Opata_2374826_PstIMseI_PA	6.64
3949	M6_1339216_PstIMspI_PA	6.64
3950	Opata_3612173_PstIMspI_PA	6.64
3951	Opata_3316067_PstIMspI_PA	6.64
3952	Opata_923821_PstIMspI_PA	6.64
3953	Opata_1611074_51_PstIMspI_SNP	6.64
3954	Opata_2763883_PstIMspI_PA	6.64
3955	Opata_1600225_PstIMluI_PA	6.64
3956	Opata_1150772_PstIMspI_PA	6.64
3957	Opata_2872940_73_PstIMspI_SNP	6.64
3958	Opata_2407122_PstIMspI_PA	6.64
3959	M6_99116_PstIMseI_PA	6.64
3960	Opata_618759_PstIMspI_PA	6.64
3961	Opata_2608893_PstIMspI_PA	6.64
3962	Opata_3959910_PstIMspI_PA	6.64
3963	Opata_3092830_PstIMspI_PA	6.64
3964	Opata_2465263_PstIMspI_PA	6.64
3965	Opata_298753_80_PstIMseI_SNP	6.64
3966	M6_1377891_PstIMspI_PA	6.64
3967	Opata_4011000_PstIMspI_PA	6.64
3968	Opata_3719214_PstIMspI_PA	6.64
3969	Opata_1906574_PstIMspI_PA	6.64
3970	Opata_2679859_PstIMspI_PA	6.64
3971	Opata_1014898_PstIMseI_PA	6.64
3972	Opata_25781_PstIMluI_PA	6.64
3973	Opata_1920304_PstIMspI_PA	6.64
3974	Opata_2386878_59_PstIMspI_SNP	6.64
3975	Opata_155435_36_PstIMseI_SNP	6.64
3976	Opata_1949457_PstIMspI_PA	6.64
3977	Opata_3909122_PstIMspI_PA	6.64
3978	Opata_4025777_PstIMseI_PA	6.64
3979	Opata_1876049_77_PstIMspI_SNP	6.64
3980	Opata_2156863_28_PstIMspI_SNP	6.64
3981	Opata_1325680_PstIMspI_PA	6.64
3982	Opata_3647929_PstIMspI_PA	6.64
3983	Opata_509994_PstIMseI_PA	6.64
3984	Opata_2457751_PstIMspI_PA	6.64
3985	Opata_163518_24_PstIMseI_SNP	6.64
3986	Opata_2519426_PstIMspI_PA	6.64
3987	Opata_720035_PstIMspI_PA	6.64
3988	Opata_830118_PstIMseI_PA	6.64
3989	Opata_1796507_PstIMspI_PA	6.64
3990	Opata_1715489_PstIMspI_PA	6.64
3991	Opata_550426_PstIMspI_PA	6.64
3992	Opata_34926_PstIMspI_PA	6.64
3993	Opata_47139_9_PstIMseI_SNP	6.64
3994	Opata_2458251_PstIMspI_PA	6.64
3995	Opata_3690023_PstIMspI_PA	6.64
3996	Opata_1611074_48_PstIMspI_SNP	6.64
3997	Opata_262587_PstIMspI_PA	6.64
3998	Opata_2723096_PstIMspI_PA	6.64
3999	Opata_3719408_PstIMspI_PA	6.64
4000	Opata_291155_PstIMseI_PA	6.64
4001	Opata_1756531_PstIMspI_PA	6.64
4002	Opata_4103332_PstIMspI_PA	6.64
4003	Opata_152692_PstIMluI_PA	6.64
4004	Opata_3907755_PstIMspI_PA	6.64
4005	Opata_857829_PstIMspI_PA	6.64
4006	Opata_1976620_PstIMspI_PA	6.64
4007	Opata_1167560_PstIMseI_PA	6.64
4008	Opata_263056_37_PstIMseI_SNP	6.64
4009	Opata_4174688_PstIMspI_PA	6.64
4010	Opata_718409_PstIMseI_PA	6.64
4011	Opata_3015701_PstIMspI_PA	6.64
4012	Opata_155435_54_PstIMseI_SNP	6.64
4013	Opata_863988_PstIMseI_PA	6.64
4014	Opata_2629343_PstIMspI_PA	6.64
4015	Opata_864694_PstIMspI_PA	6.64
4016	Opata_476824_PstIMseI_PA	6.64
4017	Opata_2966509_PstIMspI_PA	6.64
4018	Opata_301554_PstIMspI_PA	6.64
4019	Opata_4002659_PstIMspI_PA	6.64
4020	Opata_2133349_PstIMspI_PA	6.64
4021	Opata_1097527_PstIMseI_PA	6.64
4022	Opata_2789459_PstIMspI_PA	6.64
4023	Opata_973566_PstIMspI_PA	6.64
4024	Opata_1130332_PstIMspI_PA	6.64
4025	Opata_930689_PstIMspI_PA	6.64
4026	Opata_1954243_PstIMspI_PA	6.64
4027	Opata_3987957_PstIMspI_PA	6.64
4028	Opata_2493214_28_PstIMspI_SNP	6.64
4029	Opata_1040707_PstIMseI_PA	6.64
4030	Opata_1857593_PstIMspI_PA	6.64
4031	Opata_1380718_6_PstIMseI_SNP	6.64
4032	Opata_1766522_PstIMspI_PA	6.64
4033	Opata_1702398_PstIMspI_PA	6.64
4034	Opata_147944_PstIMspI_PA	6.64
4035	Opata_47139_6_PstIMseI_SNP	6.64
4036	Opata_1738165_PstIMspI_PA	6.64
4037	Opata_4212448_PstIMspI_PA	6.64
4038	Opata_3564569_PstIMspI_PA	6.64
4039	Opata_319670_PstIMspI_PA	6.64
4040	Opata_3299034_PstIMspI_PA	6.64
4041	Opata_3792676_PstIMspI_PA	6.64
4042	Opata_1468866_PstIMspI_PA	6.64
4043	Opata_404223_41_PstIMseI_SNP	6.64
4044	Opata_1532567_79_PstIMseI_SNP	6.64
4045	Opata_2533668_PstIMluI_PA	6.64
4046	Opata_793489_PstIMspI_PA	6.64
4047	Opata_4026884_PstIMspI_PA	6.64
4048	Opata_1100141_PstIMspI_PA	6.64
4049	Opata_3225278_PstIMspI_PA	6.64
4050	Opata_121984_PstIMspI_PA	6.64
4051	Opata_1185168_PstIMspI_PA	6.64
4052	Opata_2042402_PstIMspI_PA	6.64
4053	Opata_751789_PstIMspI_PA	6.64
4054	Opata_2684804_PstIMspI_PA	6.64
4055	Opata_3372304_PstIMseI_PA	6.64
4056	Opata_829889_PstIMspI_PA	6.64
4057	Opata_2913342_PstIMspI_PA	6.64
4058	Opata_3547781_PstIMspI_PA	6.64
4059	Opata_3705706_PstIMspI_PA	6.64
4060	Opata_242958_PstIMluI_PA	6.64
4061	Opata_477091_PstIMspI_PA	6.64
4062	Opata_3681831_PstIMspI_PA	6.64
4063	Opata_1358357_PstIMspI_PA	6.64
4064	Opata_1193687_PstIMspI_PA	6.64
4065	Opata_500527_PstIMseI_PA	6.64
4066	Opata_2318486_PstIMspI_PA	6.64
4067	Opata_206616_23_PstIMseI_SNP	6.64
4068	Opata_1998683_PstIMspI_PA	6.64
4069	Opata_708565_PstIMseI_PA	6.64
4070	Opata_3799652_PstIMspI_PA	6.64
4071	Opata_383282_PstIMspI_PA	6.64
4072	Opata_3336041_PstIMseI_PA	6.64
4073	Opata_1645895_25_PstIMspI_SNP	6.64
4074	Opata_2536674_PstIMspI_PA	6.64
4075	Opata_723028_PstIMspI_PA	6.64
4076	Opata_2876254_PstIMspI_PA	6.64
4077	Opata_1242789_PstIMspI_PA	6.64
4078	Opata_1476386_PstIMspI_PA	6.64
4079	Opata_267160_PstIMseI_PA	6.64
4080	Opata_3398264_PstIMspI_PA	6.64
4081	Opata_1628813_PstIMspI_PA	6.64
4082	Opata_3007615_PstIMspI_PA	6.64
4083	Opata_404936_61_PstIMseI_SNP	6.64
4084	Opata_2896601_PstIMspI_PA	6.64
4085	Opata_3427078_PstIMspI_PA	6.64
4086	Opata_2386878_60_PstIMspI_SNP	6.64
4087	Opata_1889482_PstIMspI_PA	6.64
4088	Opata_3704952_PstIMspI_PA	6.64
4089	Opata_2121522_PstIMspI_PA	6.64
4090	Opata_2688786_PstIMspI_PA	6.64
4091	Opata_163518_3_PstIMseI_SNP	6.64
4092	Opata_1701039_PstIMluI_PA	6.64
4093	Opata_31884_37_PstIMseI_SNP	6.64
4094	Opata_3653119_PstIMseI_PA	6.64
4095	Opata_2052345_56_PstIMspI_SNP	6.64
4096	Opata_1546060_82_PstIMspI_SNP	6.64
4097	Opata_736_24_PstIMspI_SNP	6.64
4098	Opata_2484589_44_PstIMspI_SNP	6.64
4099	Opata_2026875_PstIMspI_PA	6.64
4100	Opata_2966982_32_PstIMspI_SNP	6.64
4101	Opata_2285256_16_PstIMspI_SNP	6.64
4102	Opata_890_10_PstIMseI_SNP	6.64
4103	Opata_890_21_PstIMseI_SNP	6.64
4104	M6_1629872_PstIMspI_PA	6.64
4105	Opata_753617_89_PstIMseI_SNP	6.64
4106	Opata_1648423_80_PstIMspI_SNP	6.64
4107	Opata_2285256_45_PstIMspI_SNP	6.64
4108	Opata_3393383_PstIMspI_PA	6.64
4109	M6_1316644_PstIMseI_PA	6.64
4110	Opata_890_53_PstIMseI_SNP	6.64
4111	Opata_2277947_8_PstIMspI_SNP	6.64
4112	Opata_3723375_86_PstIMspI_SNP	6.64
4113	Opata_1620060_PstIMseI_PA	6.64
4114	Opata_1676241_PstIMspI_PA	6.64
4115	Opata_2022391_85_PstIMspI_SNP	6.64
4116	Opata_3723375_64_PstIMspI_SNP	6.64
4117	M6_1770260_PstIMspI_PA	6.64
4118	Opata_624418_PstIMspI_PA	6.64
4119	Opata_3394330_81_PstIMspI_SNP	6.64
4120	Opata_1725288_58_PstIMspI_SNP	6.64
4121	Opata_789705_74_PstIMseI_SNP	6.64
4122	Opata_1028070_5_PstIMspI_SNP	6.64
4123	Opata_1862392_78_PstIMspI_SNP	6.64
4124	Opata_1474965_27_PstIMseI_SNP	6.64
4125	Opata_1727387_PstIMspI_PA	6.64
4126	Opata_3590581_PstIMspI_PA	6.64
4127	Opata_1725288_6_PstIMspI_SNP	6.64
4128	Opata_1725288_33_PstIMspI_SNP	6.64
4129	Opata_3978883_29_PstIMspI_SNP	6.64
4130	Opata_3723375_57_PstIMspI_SNP	6.64
4131	M6_2192976_PstIMspI_PA	6.64
4132	Opata_404223_54_PstIMseI_SNP	6.64
4133	Opata_2255814_PstIMspI_PA	6.64
4134	Opata_4014739_88_PstIMspI_SNP	6.64
4135	Opata_3937624_PstIMspI_PA	6.64
4136	Opata_493816_PstIMseI_PA	6.64
4137	Opata_3925149_PstIMspI_PA	6.64
4138	Opata_2026028_PstIMspI_PA	6.64
4139	Opata_3670795_85_PstIMspI_SNP	6.64
4140	Opata_2532882_PstIMseI_PA	6.64
4141	Opata_421552_PstIMspI_PA	6.64
4142	Opata_611547_PstIMspI_PA	6.64
4143	Opata_2568460_PstIMspI_PA	6.64
4144	Opata_777999_41_PstIMspI_SNP	6.64
4145	Opata_3141001_PstIMspI_PA	6.64
4146	Opata_633081_PstIMseI_PA	6.64
4147	Opata_1699566_84_PstIMspI_SNP	6.64
4148	Opata_3151210_PstIMspI_PA	6.64
4149	M6_3188026_PstIMspI_PA	6.64
4150	Opata_777999_22_PstIMspI_SNP	6.64
4151	Opata_1594203_PstIMspI_PA	6.64
4152	Opata_694533_PstIMspI_PA	6.64
4153	Opata_1843677_PstIMspI_PA	6.64
4154	Opata_24167_PstIMspI_PA	6.64
4155	Opata_204141_PstIMseI_PA	6.64
4156	Opata_777999_51_PstIMspI_SNP	6.64
4157	Opata_4206882_PstIMspI_PA	6.64
4158	Opata_257991_PstIMseI_PA	6.64
4159	Opata_4049233_PstIMspI_PA	6.64
4160	Opata_351859_PstIMseI_PA	6.64
4161	Opata_638132_PstIMspI_PA	6.64
4162	Opata_1394765_PstIMspI_PA	6.64
4163	Opata_3342469_PstIMspI_PA	6.64
4164	Opata_149233_PstIMspI_PA	6.64
4165	Opata_1842285_PstIMspI_PA	6.64
4166	Opata_151108_PstIMspI_PA	6.64
4167	Opata_760243_PstIMspI_PA	6.64
4168	Opata_3114829_41_PstIMspI_SNP	6.64
4169	Opata_243221_PstIMluI_PA	6.64
4170	Opata_307556_PstIMseI_PA	6.64
4171	M6_1818766_PstIMspI_PA	6.64
4172	Opata_841168_PstIMseI_PA	6.64
4173	Opata_975994_PstIMspI_PA	6.64
4174	Opata_3114829_33_PstIMspI_SNP	6.64
4175	Opata_2218818_PstIMspI_PA	6.64
4176	Opata_4094428_PstIMspI_PA	6.64
4177	Opata_344247_PstIMspI_PA	6.64
4178	Opata_1488864_PstIMspI_PA	6.64
4179	Opata_1919051_PstIMspI_PA	6.64
4180	Opata_3563939_PstIMseI_PA	6.64
4181	M6_3479278_PstIMseI_PA	6.64
4182	Opata_78862_PstIMseI_PA	6.64
4183	Opata_446044_PstIMseI_PA	6.64
4184	M6_931234_PstIMspI_PA	6.64
4185	Opata_1564011_PstIMspI_PA	6.64
4186	M6_736354_PstIMseI_PA	6.64
4187	Opata_2846873_PstIMspI_PA	6.64
4188	Opata_718559_PstIMspI_PA	6.64
4189	Opata_927346_PstIMspI_PA	6.64
4190	Opata_1851008_PstIMspI_PA	6.64
4191	Opata_291557_PstIMspI_PA	6.64
4192	Opata_3448514_PstIMspI_PA	6.64
4193	Opata_1568020_PstIMspI_PA	6.64
4194	Opata_371148_PstIMspI_PA	6.64
4195	Opata_2119692_PstIMspI_PA	6.64
4196	Opata_668809_PstIMseI_PA	6.64
4197	M6_221825_PstIMseI_PA	6.64
4198	Opata_3860823_PstIMspI_PA	6.64
4199	M6_1305448_PstIMspI_PA	6.64
4200	Opata_470208_PstIMseI_PA	6.64
4201	Opata_2654027_PstIMspI_PA	6.64
4202	Opata_2393733_PstIMspI_PA	6.64
4203	M6_3543352_PstIMspI_PA	6.64
4204	Opata_1636495_PstIMspI_PA	6.64
4205	Opata_718375_PstIMspI_PA	6.64
4206	Opata_2465023_PstIMspI_PA	6.64
4207	Opata_1020909_PstIMspI_PA	6.64
4208	Opata_3209443_PstIMspI_PA	6.64
4209	Opata_1412308_PstIMspI_PA	6.64
4210	Opata_81252_PstIMseI_PA	6.64
4211	Opata_820023_PstIMseI_PA	6.64
4212	Opata_964802_PstIMspI_PA	6.64
4213	Opata_115116_PstIMseI_PA	6.64
4214	Opata_1960975_PstIMspI_PA	6.64
4215	Opata_414009_PstIMseI_PA	6.64
4216	Opata_3469332_PstIMspI_PA	6.64
4217	Opata_1988818_PstIMspI_PA	6.64
4218	Opata_2643428_PstIMspI_PA	6.64
4219	Opata_3969826_PstIMspI_PA	6.64
4220	Opata_2501428_PstIMspI_PA	6.64
4221	Opata_2043030_PstIMspI_PA	6.64
4222	Opata_716084_PstIMspI_PA	6.64
4223	Opata_507730_PstIMspI_PA	6.64
4224	Opata_2143195_PstIMspI_PA	6.64
4225	Opata_3810472_PstIMspI_PA	6.64
4226	Opata_978803_PstIMspI_PA	6.64
4227	Opata_1754953_PstIMspI_PA	6.64
4228	Opata_1926724_PstIMspI_PA	6.64
4229	Opata_754147_PstIMspI_PA	6.64
4230	Opata_371689_PstIMspI_PA	6.64
4231	Opata_3931860_PstIMspI_PA	6.64
4232	Opata_404797_PstIMspI_PA	6.64
4233	Opata_1636539_PstIMseI_PA	6.64
4234	Opata_2190434_PstIMspI_PA	6.64
4235	Opata_193057_PstIMseI_PA	6.64
4236	Opata_529893_PstIMspI_PA	6.64
4237	Opata_2430304_PstIMspI_PA	6.64
4238	Opata_1639717_PstIMspI_PA	6.64
4239	Opata_465639_PstIMseI_PA	6.64
4240	Opata_498781_PstIMseI_PA	6.64
4241	Opata_2325964_PstIMspI_PA	6.64
4242	Opata_2220809_PstIMspI_PA	6.64
4243	Opata_3548334_PstIMspI_PA	6.64
4244	Opata_1926447_PstIMspI_PA	6.64
4245	Opata_1981707_PstIMspI_PA	6.64
4246	Opata_630162_PstIMspI_PA	6.64
4247	Opata_514125_PstIMspI_PA	6.64
4248	Opata_728234_PstIMspI_PA	6.64
4249	Opata_3062832_PstIMspI_PA	6.64
4250	Opata_3361836_PstIMspI_PA	6.64
4251	Opata_4110117_PstIMspI_PA	6.64
4252	Opata_3169387_PstIMspI_PA	6.64
4253	Opata_1246118_PstIMspI_PA	6.64
4254	Opata_2547012_PstIMspI_PA	6.64
4255	Opata_1866149_PstIMspI_PA	6.64
4256	Opata_1901051_PstIMspI_PA	6.64
4257	Opata_4116243_PstIMspI_PA	6.64
4258	Opata_40505_PstIMspI_PA	6.64
4259	Opata_1930736_PstIMspI_PA	6.64
4260	Opata_2801604_PstIMseI_PA	6.64
4261	Opata_2180589_PstIMspI_PA	6.64
4262	Opata_509810_PstIMspI_PA	6.64
4263	Opata_2771686_PstIMspI_PA	6.64
4264	Opata_695301_PstIMseI_PA	6.64
4265	Opata_1337836_PstIMspI_PA	6.64
4266	Opata_1239028_PstIMspI_PA	6.64
4267	Opata_208520_PstIMspI_PA	6.64
4268	Opata_405087_PstIMspI_PA	6.64
4269	Opata_2638178_PstIMseI_PA	6.64
4270	Opata_1032632_PstIMspI_PA	6.64
4271	Opata_590706_PstIMspI_PA	6.64
4272	Opata_587844_PstIMspI_PA	6.64
4273	Opata_3740254_PstIMspI_PA	6.64
4274	Opata_3040711_PstIMspI_PA	6.64
4275	Opata_47939_PstIMseI_PA	6.64
4276	Opata_3761050_PstIMspI_PA	6.64
4277	Opata_1692014_PstIMspI_PA	6.64
4278	Opata_467190_PstIMspI_PA	6.64
4279	Opata_3069091_PstIMspI_PA	6.64
4280	Opata_34091_PstIMseI_PA	6.64
4281	Opata_489717_PstIMseI_PA	6.64
4282	Opata_1066300_PstIMspI_PA	6.64
4283	Opata_123773_PstIMspI_PA	6.64
4284	Opata_2062226_PstIMseI_PA	6.64
4285	Opata_1032588_PstIMspI_PA	6.64
4286	Opata_2814247_PstIMspI_PA	6.64
4287	Opata_465370_PstIMseI_PA	6.64
4288	Opata_3442686_PstIMseI_PA	6.64
4289	Opata_1002985_PstIMspI_PA	6.64
4290	Opata_1255153_PstIMseI_PA	6.64
4291	Opata_2283685_PstIMspI_PA	6.64
4292	Opata_244591_PstIMspI_PA	6.64
4293	Opata_1275655_PstIMspI_PA	6.64
4294	Opata_2119219_PstIMspI_PA	6.64
4295	Opata_1749609_PstIMspI_PA	6.64
4296	Opata_2626710_PstIMspI_PA	6.64
4297	Opata_937422_PstIMseI_PA	6.64
4298	Opata_2406263_PstIMseI_PA	6.64
4299	Opata_520478_PstIMspI_PA	6.64
4300	Opata_2696732_PstIMspI_PA	6.64
4301	Opata_424377_PstIMspI_PA	6.64
4302	Opata_100715_PstIMspI_PA	6.64
4303	Opata_124664_PstIMspI_PA	6.64
4304	Opata_2691197_PstIMseI_PA	6.64
4305	Opata_1731553_PstIMspI_PA	6.64
4306	Opata_2728303_PstIMspI_PA	6.64
4307	Opata_8870_PstIMspI_PA	6.64
4308	Opata_1556588_PstIMspI_PA	6.64
4309	Opata_1066424_PstIMspI_PA	6.64
4310	Opata_1076241_PstIMseI_PA	6.64
4311	Opata_455559_PstIMspI_PA	6.64
4312	Opata_1047726_PstIMseI_PA	6.64
4313	Opata_3810030_PstIMspI_PA	6.64
4314	Opata_435235_PstIMseI_PA	6.64
4315	Opata_747481_PstIMseI_PA	6.64
4316	Opata_189536_PstIMseI_PA	6.64
4317	Opata_2560112_PstIMspI_PA	6.64
4318	Opata_53771_PstIMluI_PA	6.64
4319	Opata_2712340_PstIMspI_PA	6.64
4320	Opata_724142_PstIMseI_PA	6.64
4321	Opata_1788123_PstIMseI_PA	6.64
4322	Opata_331783_PstIMspI_PA	6.64
4323	Opata_470854_PstIMspI_PA	6.64
4324	Opata_439252_PstIMseI_PA	6.64
4325	Opata_1132953_PstIMspI_PA	6.64
4326	Opata_3866810_PstIMspI_PA	6.64
4327	Opata_2004466_PstIMspI_PA	6.64
4328	Opata_582762_PstIMseI_PA	6.64
4329	Opata_2831161_PstIMspI_PA	6.64
4330	Opata_886863_PstIMspI_PA	6.64
4331	Opata_4175268_PstIMspI_PA	6.64
4332	Opata_3630173_PstIMspI_PA	6.64
4333	Opata_376960_PstIMspI_PA	6.64
4334	Opata_2378434_PstIMspI_PA	6.64
4335	Opata_2209940_PstIMspI_PA	6.64
4336	Opata_3874776_PstIMspI_PA	6.64
4337	Opata_339101_PstIMspI_PA	6.64
4338	Opata_3529202_PstIMspI_PA	6.64
4339	Opata_509744_PstIMspI_PA	6.64
4340	Opata_2592998_PstIMspI_PA	6.64
4341	Opata_396693_PstIMspI_PA	6.64
4342	Opata_938026_PstIMseI_PA	6.64
4343	Opata_1649171_PstIMspI_PA	6.64
4344	Opata_2456709_PstIMspI_PA	6.64
4345	Opata_4255479_PstIMspI_PA	6.64
4346	Opata_4197063_PstIMspI_PA	6.64
4347	Opata_1940425_PstIMseI_PA	6.64
4348	Opata_1250197_PstIMseI_PA	6.64
4349	Opata_290564_PstIMspI_PA	6.64
4350	Opata_3372326_PstIMspI_PA	6.64
4351	Opata_3612674_PstIMseI_PA	6.64
4352	Opata_2625849_PstIMspI_PA	6.64
4353	Opata_2117346_PstIMspI_PA	6.64
4354	Opata_2025613_PstIMspI_PA	6.64
4355	Opata_2799355_PstIMspI_PA	6.64
4356	Opata_2146076_PstIMspI_PA	6.64
4357	Opata_865988_PstIMspI_PA	6.64
4358	Opata_800435_PstIMspI_PA	6.64
4359	Opata_562689_PstIMseI_PA	6.64
4360	Opata_2458743_PstIMseI_PA	6.64
4361	Opata_591272_PstIMseI_PA	6.64
4362	Opata_108088_PstIMspI_PA	6.64
4363	Opata_1690569_PstIMspI_PA	6.64
4364	Opata_2782594_PstIMspI_PA	6.64
4365	Opata_2522094_PstIMseI_PA	6.64
4366	Opata_694431_PstIMspI_PA	6.64
4367	Opata_1215322_PstIMseI_PA	6.64
4368	Opata_2736007_PstIMspI_PA	6.64
4369	Opata_2500188_PstIMspI_PA	6.64
4370	Opata_4179435_PstIMspI_PA	6.64
4371	Opata_1601838_PstIMspI_PA	6.64
4372	M6_491566_PstIMspI_PA	6.64
4373	Opata_127172_PstIMspI_PA	6.64
4374	Opata_3524966_PstIMspI_PA	6.64
4375	Opata_1468983_PstIMseI_PA	6.64
4376	Opata_593630_PstIMspI_PA	6.64
4377	Opata_3622788_PstIMspI_PA	6.64
4378	Opata_901830_PstIMspI_PA	6.64
4379	Opata_2276951_PstIMspI_PA	6.64
4380	BobWhite_c704_596	7.05
4381	wsnp_Ex_c3405_6252997	7.22
4382	Kukri_c3827_337	7.31
4383	wsnp_BE496826A_Ta_2_2	7.64
4384	wsnp_Ex_c3804_6917368	7.64
4385	wsnp_BE496826A_Ta_2_3	7.64
4386	wsnp_Ex_rep_c66622_64925813	7.64
4387	wsnp_JD_c1683_2351689	7.64
4388	wsnp_Ku_c3009_5653771	7.64
4389	wsnp_Ku_c39334_47795350	7.64
4390	wsnp_Ra_c2694_5122122	7.64
4391	wsnp_Ex_c431_848217	7.64
4392	wsnp_Ex_c431_848310	7.64
4393	wsnp_Ku_c39334_47795461	7.64
4394	Opata_3929875_24_PstIMspI_SNP	7.64
4395	Opata_146661_56_PstIMspI_SNP	7.64
4396	M6_3805263_PstIMseI_PA	7.64
4397	Opata_89718_11_PstIMspI_SNP	7.64
4398	M6_2592412_PstIMspI_PA	7.64
4399	Opata_2030816_77_PstIMspI_SNP	7.64
4400	M6_2769286_PstIMspI_PA	7.64
4401	Opata_1697646_32_PstIMspI_SNP	7.64
4402	Opata_197855_44_PstIMseI_SNP	7.64
4403	Opata_51728_62_PstIMseI_SNP	7.64
4404	M6_1341547_PstIMseI_PA	7.64
4405	Opata_185478_60_PstIMseI_SNP	7.64
4406	Opata_409500_51_PstIMspI_SNP	7.64
4407	Opata_1839732_14_PstIMspI_SNP	7.64
4408	Opata_271943_38_PstIMspI_SNP	7.64
4409	M6_484609_PstIMspI_PA	7.64
4410	M6_1788206_PstIMspI_PA	7.64
4411	Opata_107584_62_PstIMseI_SNP	7.64
4412	Opata_1082873_65_PstIMseI_SNP	7.64
4413	Opata_227607_18_PstIMseI_SNP	7.64
4414	Opata_2439860_1_PstIMspI_SNP	7.64
4415	Opata_1562409_7_PstIMluI_SNP	7.64
4416	Opata_1570123_68_PstIMseI_SNP	7.64
4417	Opata_1525855_42_PstIMspI_SNP	7.64
4418	Opata_544696_34_PstIMseI_SNP	7.64
4419	Opata_1562409_4_PstIMluI_SNP	7.64
4420	Opata_392415_15_PstIMspI_SNP	7.64
4421	Opata_1648423_36_PstIMspI_SNP	7.64
4422	M6_16705_PstIMspI_PA	7.64
4423	Opata_1239658_43_PstIMluI_SNP	7.64
4424	Opata_75925_86_PstIMseI_SNP	7.64
4425	M6_3085916_PstIMspI_PA	7.64
4426	M6_677251_PstIMspI_PA	7.64
4427	Opata_213858_87_PstIMseI_SNP	7.64
4428	Opata_3343326_56_PstIMspI_SNP	7.64
4429	Opata_1982828_70_PstIMspI_SNP	7.64
4430	Opata_51728_24_PstIMseI_SNP	7.64
4431	M6_3313184_PstIMspI_PA	7.64
4432	M6_31510_PstIMspI_PA	7.64
4433	Opata_736_26_PstIMspI_SNP	7.64
4434	Opata_75925_44_PstIMseI_SNP	7.64
4435	M6_1954151_PstIMspI_PA	7.64
4436	Opata_10333_80_PstIMseI_SNP	7.64
4437	Opata_1881870_12_PstIMspI_SNP	7.64
4438	Opata_1380718_54_PstIMseI_SNP	7.64
4439	M6_1915177_PstIMspI_PA	7.64
4440	Opata_544696_73_PstIMseI_SNP	7.64
4441	Opata_18173_3_PstIMseI_SNP	7.64
4442	Opata_355270_42_PstIMseI_SNP	7.64
4443	M6_259851_PstIMseI_PA	7.64
4444	Opata_103788_38_PstIMseI_SNP	7.64
4445	Opata_19024_30_PstIMspI_SNP	7.64
4446	Opata_456000_37_PstIMspI_SNP	7.64
4447	Opata_3929875_32_PstIMspI_SNP	7.64
4448	Opata_75925_87_PstIMseI_SNP	7.64
4449	Opata_456000_72_PstIMspI_SNP	7.64
4450	Opata_3929875_44_PstIMspI_SNP	7.64
4451	M6_1126107_PstIMspI_PA	7.64
4452	M6_486000_PstIMspI_PA	7.64
4453	Opata_1593675_89_PstIMspI_SNP	7.64
4454	Opata_204957_60_PstIMspI_SNP	7.64
4455	M6_210132_PstIMseI_PA	7.64
4456	Opata_1744786_29_PstIMspI_SNP	7.64
4457	Opata_146661_7_PstIMspI_SNP	7.64
4458	Opata_2030816_73_PstIMspI_SNP	7.64
4459	Opata_213858_77_PstIMseI_SNP	7.64
4460	Opata_1553410_69_PstIMspI_SNP	7.64
4461	Opata_32328_63_PstIMseI_SNP	7.64
4462	Opata_2217771_32_PstIMspI_SNP	7.64
4463	Opata_281687_7_PstIMseI_SNP	7.64
4464	Opata_146661_19_PstIMspI_SNP	7.64
4465	Opata_237811_1_PstIMspI_SNP	7.64
4466	Opata_1839732_66_PstIMspI_SNP	7.64
4467	Opata_273945_4_PstIMspI_SNP	7.64
4468	M6_3139587_PstIMspI_PA	7.64
4469	Opata_227595_45_PstIMseI_SNP	7.64
4470	Opata_1562409_5_PstIMluI_SNP	7.64
4471	M6_615092_PstIMspI_PA	7.64
4472	Opata_856764_19_PstIMspI_SNP	7.64
4473	Opata_213858_60_PstIMseI_SNP	7.64
4474	Opata_3343326_62_PstIMspI_SNP	7.64
4475	M6_576619_PstIMseI_PA	7.64
4476	Opata_1744786_75_PstIMspI_SNP	7.64
4477	Opata_2439860_54_PstIMspI_SNP	7.64
4478	M6_1228369_PstIMspI_PA	7.64
4479	Opata_529141_20_PstIMseI_SNP	7.64
4480	M6_1195105_PstIMspI_PA	7.64
4481	M6_1418471_PstIMspI_PA	7.64
4482	Opata_780298_62_PstIMseI_SNP	7.64
4483	Opata_856764_5_PstIMspI_SNP	7.64
4484	Opata_2030816_50_PstIMspI_SNP	7.64
4485	Opata_99112_51_PstIMseI_SNP	7.64
4486	Opata_227595_73_PstIMseI_SNP	7.64
4487	M6_316156_PstIMseI_PA	7.64
4488	M6_397838_PstIMseI_PA	7.64
4489	M6_2086479_PstIMspI_PA	7.64
4490	Opata_1318218_PstIMspI_PA	7.64
4491	M6_1190310_PstIMspI_PA	7.64
4492	M6_972235_PstIMspI_PA	7.64
4493	M6_487107_PstIMspI_PA	7.64
4494	M6_776986_PstIMspI_PA	7.64
4495	M6_1224708_PstIMspI_PA	7.64
4496	M6_876005_PstIMspI_PA	7.64
4497	Opata_3305790_PstIMspI_PA	7.64
4498	M6_3594970_PstIMspI_PA	7.64
4499	M6_2811105_PstIMspI_PA	7.64
4500	M6_2035452_PstIMspI_PA	7.64
4501	M6_1287642_PstIMseI_PA	7.64
4502	M6_1270459_PstIMspI_PA	7.64
4503	M6_1669893_PstIMspI_PA	7.64
4504	M6_3221446_PstIMseI_PA	7.64
4505	M6_758546_PstIMspI_PA	7.64
4506	M6_2150947_PstIMseI_PA	7.64
4507	M6_1033635_PstIMseI_PA	7.64
4508	Opata_351537_PstIMspI_PA	7.64
4509	Opata_1996991_PstIMseI_PA	7.64
4510	M6_2569188_PstIMspI_PA	7.64
4511	M6_44217_PstIMspI_PA	7.64
4512	M6_1350311_PstIMspI_PA	7.64
4513	M6_534145_PstIMspI_PA	7.64
4514	M6_2204387_PstIMspI_PA	7.64
4515	M6_1134509_PstIMspI_PA	7.64
4516	Opata_642095_PstIMseI_PA	7.64
4517	Opata_4058567_PstIMseI_PA	7.64
4518	M6_882742_PstIMspI_PA	7.64
4519	Opata_1259555_PstIMspI_PA	7.64
4520	M6_261919_PstIMspI_PA	7.64
4521	M6_1677857_PstIMseI_PA	7.64
4522	Opata_50881_PstIMseI_PA	7.64
4523	M6_1228241_PstIMspI_PA	7.64
4524	Opata_2043727_PstIMseI_PA	7.64
4525	M6_312883_PstIMseI_PA	7.64
4526	M6_1420131_PstIMspI_PA	7.64
4527	M6_788147_PstIMseI_PA	7.64
4528	M6_1603626_PstIMspI_PA	7.64
4529	Opata_1465802_PstIMspI_PA	7.64
4530	Opata_3302480_PstIMspI_PA	7.64
4531	M6_954339_PstIMspI_PA	7.64
4532	M6_382812_PstIMspI_PA	7.64
4533	M6_1228444_PstIMspI_PA	7.64
4534	M6_2873114_PstIMseI_PA	7.64
4535	M6_436587_PstIMseI_PA	7.64
4536	M6_141961_PstIMseI_PA	7.64
4537	M6_2327898_PstIMseI_PA	7.64
4538	M6_2676553_PstIMspI_PA	7.64
4539	M6_2866522_PstIMspI_PA	7.64
4540	M6_3198900_PstIMspI_PA	7.64
4541	Opata_1649547_PstIMspI_PA	7.64
4542	M6_1216536_PstIMseI_PA	7.64
4543	M6_753361_PstIMspI_PA	7.64
4544	M6_1118436_PstIMseI_PA	7.64
4545	M6_1454596_PstIMspI_PA	7.64
4546	M6_510407_PstIMspI_PA	7.64
4547	M6_3127798_PstIMspI_PA	7.64
4548	M6_1911292_PstIMseI_PA	7.64
4549	M6_364206_PstIMseI_PA	7.64
4550	M6_391483_PstIMspI_PA	7.64
4551	M6_288347_PstIMseI_PA	7.64
4552	M6_583152_PstIMspI_PA	7.64
4553	M6_375877_PstIMspI_PA	7.64
4554	M6_114196_PstIMseI_PA	7.64
4555	M6_389596_PstIMspI_PA	7.64
4556	M6_687356_PstIMseI_PA	7.64
4557	M6_408749_PstIMseI_PA	7.64
4558	M6_39801_PstIMseI_PA	7.64
4559	M6_832173_PstIMluI_PA	7.64
4560	M6_3064554_PstIMspI_PA	7.64
4561	M6_2127628_PstIMspI_PA	7.64
4562	Excalibur_c20597_538	7.64
4563	Kukri_c3009_1255	7.64
4564	BS00063528_51	7.64
4565	BobWhite_c3073_1156	7.64
4566	BobWhite_c32973_167	7.64
4567	Excalibur_c4483_1053	7.64
4568	Excalibur_c431_1323	7.64
4569	Ra_c4668_825	7.64
4570	RAC875_c13394_924	7.64
4571	TA002540-0938	7.64
4572	Ra_c22558_437	7.64
4573	Excalibur_c12085_276	7.64
4574	Excalibur_c15851_590	7.64
4575	Kukri_c39873_66	7.64
4576	RAC875_rep_c108136_115	7.64
4577	BS00067630_51	7.64
4578	BS00083630_51	7.64
4579	Excalibur_c20597_569	7.64
4580	Kukri_rep_c105406_308	7.64
4581	BS00109919_51	7.64
4582	Kukri_c6285_190	7.64
4583	Tdurum_contig12045_1230	7.64
4584	Tdurum_contig63703_1305	7.64
4585	BS00090253_51	7.64
4586	Kukri_c3009_1416	7.64
4587	Kukri_c3009_2542	7.64
4588	Tdurum_contig42655_1727	7.64
4589	BobWhite_c28547_208	7.64
4590	Excalibur_c431_1130	7.64
4591	RAC875_c68978_220	7.64
4592	IAAV661	7.64
4593	Kukri_c3009_1374	7.64
4594	RAC875_c4668_771	7.64
4595	RAC875_c6916_860	7.64
4596	Tdurum_contig12045_246	7.64
4597	Tdurum_contig12045_613	7.64
4598	Tdurum_contig12045_868	7.64
4599	Tdurum_contig63703_1237	7.64
4600	BS00011165_51	7.64
4601	TA005787-0140	7.64
4602	Tdurum_contig12045_327	7.64
4603	Tdurum_contig29878_59	7.64
4604	Ku_c17678_1161	7.64
4605	RFL_Contig5170_1904	7.64
4606	RAC875_rep_c70104_630	7.64
4607	RAC875_c102894_257	7.64
4608	BS00077635_51	7.64
4609	BobWhite_rep_c52979_181	7.64
4610	wsnp_Ra_c3996_7334169	8.07
4611	IAAV9150	8.07
4612	Kukri_c3009_1702	8.07
4613	RFL_Contig5170_330	8.07
4614	Tdurum_contig63703_1143	8.07
4615	BS00003786_51	8.07
4616	BS00083640_51	8.45
4617	Excalibur_c30648_868	8.45
4618	JD_c48840_530	8.45
4619	Tdurum_contig11813_452	8.45
4620	Tdurum_contig53646_694	8.45
4621	BS00031057_51	8.45
4622	BS00031062_51	8.45
4623	Excalibur_c20597_509	8.45
4624	Kukri_rep_c70813_170	8.45
4625	BS00009514_51	8.45
4626	BS00022094_51	8.45
4627	Ku_c39334_620	8.45
4628	Tdurum_contig55193_296	8.45
4629	BobWhite_c16182_53	8.45
4630	wsnp_CD453605B_Ta_2_1	8.74
4631	gwm334	8.74
4632	Opata_37322_PstIMseI_PA	8.74
4633	M6_1024480_PstIMspI_PA	8.74
4634	Opata_1754778_PstIMseI_PA	8.74
4635	Opata_800444_31_PstIMseI_SNP	8.74
4636	Opata_1597311_PstIMspI_PA	8.74
4637	Opata_3190_32_PstIMseI_SNP	8.74
4638	Opata_2798317_PstIMseI_PA	8.74
4639	Opata_96824_21_PstIMspI_SNP	8.74
4640	Opata_1480725_PstIMseI_PA	8.74
4641	Opata_3120_58_PstIMseI_SNP	8.74
4642	M6_1828682_PstIMspI_PA	8.74
4643	M6_88908_PstIMseI_PA	8.74
4644	Opata_3120_10_PstIMseI_SNP	8.74
4645	Opata_1312101_PstIMspI_PA	8.74
4646	Opata_3880981_PstIMspI_PA	8.74
4647	Opata_798223_65_PstIMseI_SNP	8.74
4648	2303274	8.83
4649	wPt-0606	8.91
4650	wPt-3599	8.91
4651	wPt-0145	8.91
4652	wPt-1695	8.91
4653	wPt-3532	8.91
4654	wPt-4925	8.91
4655	wPt-5550	8.91
4656	wPt-6188	8.91
4657	wPt-6298	8.91
4658	wPt-8764	8.91
4659	985449	9.05
4660	1312797	9.05
4661	1104197	9.14
4662	1279874	9.14
4663	1399040	9.14
4664	1159800	9.19
4665	2293396	9.19
4666	4909720	9.34
4667	1058681	9.37
4668	1314849	9.39
4669	1699532	9.39
4670	2255080	9.39
4671	1115264	9.49
4672	1210720	9.52
4673	3944607	9.62
4674	1665909	9.99
4675	Xpsr167b	10
4676	Xpsr899a	11
4677	2301312	11.24
4678	BS00082191_51	11.37
4679	Excalibur_c64989_610	11.37
4680	RAC875_c19250_188	11.37
4681	Tdurum_contig97611_150	11.37
4682	Tdurum_contig54957_525	11.37
4683	7169665	11.42
4684	1141926	11.64
4685	1242362	11.64
4686	1010780	11.73
4687	Xbcd342.1	12
4688	wsnp_CAP11_c2142_1128735	12.17
4689	wsnp_CAP7_c1339_673581	12.17
4690	wsnp_Ku_c38982_47513262	12.17
4691	wsnp_RFL_Contig3140_3098463	12.17
4692	Xpsr167	12.2
4693	BS00096853_51	12.94
4694	Ex_c21841_1883	12.94
4695	BS00003632_51	12.94
4696	Tdurum_contig42405_114	12.94
4697	BS00064730_51	12.94
4698	Tdurum_contig10580_316	12.94
4699	Xpsr889.2	13
4700	RAC875_c106584_747	13.08
4701	BobWhite_c3714_659	13.25
4702	Excalibur_s102388_276	13.25
4703	Kukri_c38982_165	13.25
4704	Kukri_rep_c102263_1262	13.25
4705	Tdurum_contig56431_637	13.25
4706	BS00025560_51	13.25
4707	Kukri_c24795_75	13.33
4708	wsnp_Ex_c6604_11441257	13.84
4709	wsnp_Ex_c6604_11441822	13.84
4710	BS00107760_51	13.84
4711	Excalibur_c13_1928	13.84
4712	Excalibur_c18449_228	13.84
4713	Excalibur_c6604_616	13.84
4714	Jagger_c8372_104	13.84
4715	Kukri_c1779_163	13.84
4716	Kukri_rep_c70457_607	13.84
4717	Kukri_c49017_404	13.9
4718	Excalibur_c64989_250	13.95
4719	IAAV2577	13.95
4720	XksuG8b	14
4721	Xbcd342	14.2
4722	1034085	14.4
4723	1036555	14.4
4724	1056375	14.4
4725	1087676	14.4
4726	1091666	14.4
4727	1092868	14.4
4728	1105318	14.4
4729	1108297	14.4
4730	1113023	14.4
4731	1267875	14.4
4732	1697792	14.4
4733	2248335	14.4
4734	2260040	14.4
4735	2319232	14.4
4736	3020357	14.4
4737	3021183	14.4
4738	wPt-669247	14.41
4739	1265829	14.41
4740	wPt-732062	14.43
4741	wPt-733856	14.43
4742	wPt-7840	14.43
4743	Opata_1517834_70_PstIMspI_SNP	14.43
4744	Opata_1429427_PstIMseI_PA	14.43
4745	Opata_2255086_PstIMspI_PA	14.43
4746	Opata_311339_PstIMspI_PA	14.43
4747	Opata_965358_78_PstIMseI_SNP	14.43
4748	Opata_76994_PstIMspI_PA	14.43
4749	Opata_561604_PstIMspI_PA	14.43
4750	Opata_1144409_80_PstIMseI_SNP	14.43
4751	Opata_3867148_38_PstIMspI_SNP	14.43
4752	Opata_315978_14_PstIMspI_SNP	14.43
4753	Opata_1584352_87_PstIMspI_SNP	14.43
4754	Opata_1925_PstIMspI_PA	14.43
4755	Opata_2361481_28_PstIMspI_SNP	14.43
4756	Opata_418131_13_PstIMseI_SNP	14.43
4757	Opata_698826_PstIMseI_PA	14.43
4758	Opata_1856030_PstIMseI_PA	14.43
4759	Opata_326620_13_PstIMseI_SNP	14.43
4760	Opata_631276_PstIMseI_PA	14.43
4761	M6_2587683_PstIMspI_PA	14.43
4762	Opata_1601111_PstIMspI_PA	14.43
4763	M6_4273439_PstIMseI_PA	14.43
4764	Opata_612587_PstIMseI_PA	14.43
4765	Opata_326620_31_PstIMseI_SNP	14.43
4766	Opata_86652_PstIMseI_PA	14.43
4767	M6_829879_PstIMspI_PA	14.43
4768	Opata_1630421_PstIMspI_PA	14.43
4769	Opata_3038955_PstIMspI_PA	14.43
4770	Opata_1584352_57_PstIMspI_SNP	14.43
4771	Opata_102280_49_PstIMspI_SNP	14.43
4772	Opata_871688_36_PstIMseI_SNP	14.43
4773	Opata_88928_24_PstIMseI_SNP	14.43
4774	M6_781517_PstIMseI_PA	14.43
4775	Opata_172164_48_PstIMseI_SNP	14.43
4776	Opata_2872115_PstIMseI_PA	14.43
4777	Opata_871688_85_PstIMseI_SNP	14.43
4778	Opata_229940_58_PstIMseI_SNP	14.43
4779	Opata_794699_51_PstIMspI_SNP	14.43
4780	Opata_2477167_14_PstIMspI_SNP	14.43
4781	Opata_381332_48_PstIMspI_SNP	14.43
4782	Opata_794699_22_PstIMspI_SNP	14.43
4783	Opata_2217519_9_PstIMspI_SNP	14.43
4784	Opata_1699299_31_PstIMspI_SNP	14.43
4785	Opata_4143649_16_PstIMspI_SNP	14.43
4786	Opata_4143649_39_PstIMspI_SNP	14.43
4787	Opata_23434_PstIMspI_PA	14.43
4788	Opata_109348_PstIMseI_PA	14.43
4789	M6_1548513_PstIMseI_PA	14.43
4790	Opata_3249496_PstIMspI_PA	14.43
4791	M6_639205_PstIMspI_PA	14.43
4792	M6_412581_PstIMspI_PA	14.43
4793	Opata_981505_PstIMspI_PA	14.43
4794	Opata_2707208_PstIMspI_PA	14.43
4795	M6_1020800_PstIMseI_PA	14.43
4796	M6_418628_PstIMspI_PA	14.43
4797	M6_2028060_PstIMspI_PA	14.43
4798	M6_216964_PstIMseI_PA	14.43
4799	M6_1942860_PstIMluI_PA	14.43
4800	M6_2792530_PstIMspI_PA	14.43
4801	Opata_296428_PstIMspI_PA	14.43
4802	Opata_2314757_PstIMspI_PA	14.43
4803	Opata_1635537_PstIMspI_PA	14.43
4804	M6_460678_PstIMseI_PA	14.43
4805	M6_1477494_PstIMspI_PA	14.43
4806	M6_969209_PstIMspI_PA	14.43
4807	Opata_1248539_PstIMspI_PA	14.43
4808	Opata_691884_PstIMspI_PA	14.43
4809	M6_1122250_PstIMseI_PA	14.43
4810	Opata_1234638_PstIMspI_PA	14.43
4811	Opata_2074998_PstIMspI_PA	14.43
4812	M6_2987754_PstIMseI_PA	14.43
4813	Opata_1131271_PstIMseI_PA	14.43
4814	Opata_12703_PstIMspI_PA	14.43
4815	Opata_3941882_PstIMspI_PA	14.43
4816	Opata_1050823_PstIMspI_PA	14.43
4817	Opata_1236011_PstIMseI_PA	14.43
4818	Opata_2138772_PstIMspI_PA	14.43
4819	Opata_437890_PstIMseI_PA	14.43
4820	M6_943449_PstIMseI_PA	14.43
4821	Opata_4249243_PstIMspI_PA	14.43
4822	M6_2704768_PstIMspI_PA	14.43
4823	Opata_1193272_PstIMspI_PA	14.43
4824	M6_4123397_PstIMseI_PA	14.43
4825	M6_214442_PstIMspI_PA	14.43
4826	M6_2527148_PstIMspI_PA	14.43
4827	M6_2981555_PstIMspI_PA	14.43
4828	M6_2829175_PstIMseI_PA	14.43
4829	Opata_3073492_PstIMspI_PA	14.43
4830	Opata_562655_PstIMspI_PA	14.43
4831	Opata_77970_PstIMspI_PA	14.43
4832	Opata_400009_PstIMspI_PA	14.43
4833	Opata_2235413_PstIMspI_PA	14.43
4834	Opata_2016102_PstIMspI_PA	14.43
4835	M6_312696_PstIMspI_PA	14.43
4836	Opata_1090809_PstIMseI_PA	14.43
4837	Opata_2250367_PstIMspI_PA	14.43
4838	M6_1560047_PstIMseI_PA	14.43
4839	Opata_3697017_PstIMspI_PA	14.43
4840	M6_3421263_PstIMseI_PA	14.43
4841	Opata_307077_PstIMspI_PA	14.43
4842	M6_2535273_PstIMspI_PA	14.43
4843	M6_4375_PstIMspI_PA	14.43
4844	Opata_1389112_PstIMseI_PA	14.43
4845	M6_1973265_PstIMspI_PA	14.43
4846	M6_1162424_PstIMseI_PA	14.43
4847	M6_717337_PstIMseI_PA	14.43
4848	M6_2532579_PstIMseI_PA	14.43
4849	M6_2793711_PstIMspI_PA	14.43
4850	M6_382851_PstIMspI_PA	14.43
4851	M6_94146_PstIMspI_PA	14.43
4852	M6_2590189_PstIMseI_PA	14.43
4853	Opata_899194_PstIMseI_PA	14.43
4854	M6_1329_PstIMluI_PA	14.43
4855	M6_2730260_PstIMseI_PA	14.43
4856	M6_1255169_PstIMseI_PA	14.43
4857	Opata_527235_PstIMspI_PA	14.43
4858	Opata_224857_PstIMspI_PA	14.43
4859	RAC875_c22627_315	14.55
4860	Xcdo476b	14.6
4861	Xfbb147.4	14.6
4862	Xgwm459.2	14.6
4863	Xbcd21a	14.6
4864	Xpsr889	14.7
4865	Kukri_c89274_86	14.94
4866	Tdurum_contig61363_249	14.94
4867	Xbcd1821.1	15
4868	wsnp_Ex_c540_1074123	15.23
4869	wsnp_Ku_c7471_12865509	15.23
4870	wsnp_Ku_c38982_47513233	15.23
4871	wsnp_CAP8_c6680_3136899	15.23
4872	wsnp_Ex_c13230_20872924	15.23
4873	wsnp_Ku_c7471_12865307	15.23
4874	wsnp_Ex_c9779_16145653	15.23
4875	M6_2660709_PstIMspI_PA	15.23
4876	Opata_24072_54_PstIMspI_SNP	15.23
4877	Opata_142235_90_PstIMseI_SNP	15.23
4878	Opata_461705_68_PstIMseI_SNP	15.23
4879	Opata_1051548_32_PstIMseI_SNP	15.23
4880	Opata_414825_66_PstIMspI_SNP	15.23
4881	Opata_102280_18_PstIMspI_SNP	15.23
4882	M6_1209293_PstIMseI_PA	15.23
4883	Opata_125039_11_PstIMseI_SNP	15.23
4884	Opata_1663726_PstIMspI_PA	15.23
4885	Opata_1377621_51_PstIMspI_SNP	15.23
4886	M6_230349_PstIMseI_PA	15.23
4887	Opata_373689_89_PstIMseI_SNP	15.23
4888	Opata_24072_55_PstIMspI_SNP	15.23
4889	Opata_414825_30_PstIMspI_SNP	15.23
4890	M6_1075553_PstIMseI_PA	15.23
4891	M6_1387819_PstIMspI_PA	15.23
4892	Opata_1894493_70_PstIMspI_SNP	15.23
4893	Opata_1051548_11_PstIMseI_SNP	15.23
4894	Opata_1051548_74_PstIMseI_SNP	15.23
4895	M6_640816_PstIMspI_PA	15.23
4896	M6_222050_PstIMseI_PA	15.23
4897	Opata_589763_34_PstIMseI_SNP	15.23
4898	Opata_3711890_34_PstIMspI_SNP	15.23
4899	Opata_875093_56_PstIMseI_SNP	15.23
4900	Opata_216178_PstIMluI_PA	15.23
4901	Opata_909639_75_PstIMseI_SNP	15.23
4902	Opata_2354135_54_PstIMspI_SNP	15.23
4903	Opata_3556076_PstIMspI_PA	15.23
4904	M6_112618_PstIMseI_PA	15.23
4905	Opata_2044518_61_PstIMspI_SNP	15.23
4906	Opata_986024_44_PstIMseI_SNP	15.23
4907	Opata_1778414_85_PstIMluI_SNP	15.23
4908	Opata_1077044_PstIMspI_PA	15.23
4909	Opata_138326_PstIMspI_PA	15.23
4910	Opata_82104_53_PstIMluI_SNP	15.23
4911	Opata_3660677_11_PstIMspI_SNP	15.23
4912	M6_1622374_PstIMluI_PA	15.23
4913	Opata_1341_PstIMspI_PA	15.23
4914	Opata_670870_2_PstIMseI_SNP	15.23
4915	Opata_3660677_30_PstIMspI_SNP	15.23
4916	Opata_3011724_PstIMspI_PA	15.23
4917	Opata_2639531_PstIMseI_PA	15.23
4918	Opata_41165_PstIMseI_PA	15.23
4919	Opata_1252926_47_PstIMseI_SNP	15.23
4920	M6_1836958_PstIMspI_PA	15.23
4921	Opata_837975_53_PstIMspI_SNP	15.23
4922	M6_476608_PstIMseI_PA	15.23
4923	Opata_3437907_PstIMspI_PA	15.23
4924	Opata_82104_75_PstIMluI_SNP	15.23
4925	M6_829284_PstIMseI_PA	15.23
4926	Opata_211909_14_PstIMspI_SNP	15.23
4927	Opata_1503668_PstIMspI_PA	15.23
4928	Opata_2805752_80_PstIMspI_SNP	15.23
4929	M6_19823_PstIMspI_PA	15.23
4930	M6_3967486_PstIMseI_PA	15.23
4931	Opata_1865870_21_PstIMspI_SNP	15.23
4932	M6_177712_PstIMseI_PA	15.23
4933	Opata_2652812_25_PstIMspI_SNP	15.23
4934	M6_882352_PstIMseI_PA	15.23
4935	Opata_2367843_21_PstIMspI_SNP	15.23
4936	Opata_125039_53_PstIMseI_SNP	15.23
4937	Opata_3160157_PstIMspI_PA	15.23
4938	Opata_1292844_PstIMseI_PA	15.23
4939	M6_1903594_PstIMseI_PA	15.23
4940	Opata_2201358_PstIMspI_PA	15.23
4941	M6_647364_PstIMspI_PA	15.23
4942	Opata_1756399_PstIMspI_PA	15.23
4943	Opata_3896804_PstIMspI_PA	15.23
4944	M6_1615562_PstIMspI_PA	15.23
4945	M6_208787_PstIMseI_PA	15.23
4946	M6_1478166_PstIMseI_PA	15.23
4947	M6_547787_PstIMspI_PA	15.23
4948	M6_1118691_PstIMspI_PA	15.23
4949	M6_353438_PstIMseI_PA	15.23
4950	M6_1868493_PstIMspI_PA	15.23
4951	M6_297594_PstIMseI_PA	15.23
4952	M6_1457921_PstIMspI_PA	15.23
4953	M6_89689_PstIMseI_PA	15.23
4954	M6_1370443_PstIMseI_PA	15.23
4955	M6_3226827_PstIMspI_PA	15.23
4956	M6_1070332_PstIMseI_PA	15.23
4957	M6_881607_PstIMspI_PA	15.23
4958	M6_514309_PstIMspI_PA	15.23
4959	M6_170452_PstIMseI_PA	15.23
4960	M6_3024476_PstIMspI_PA	15.23
4961	M6_4162263_PstIMseI_PA	15.23
4962	M6_787723_PstIMspI_PA	15.23
4963	M6_706197_PstIMspI_PA	15.23
4964	M6_1450923_PstIMseI_PA	15.23
4965	M6_1712045_PstIMseI_PA	15.23
4966	Opata_3486957_PstIMspI_PA	15.23
4967	M6_1675729_PstIMspI_PA	15.23
4968	M6_1369982_PstIMseI_PA	15.23
4969	M6_810111_PstIMseI_PA	15.23
4970	M6_681639_PstIMspI_PA	15.23
4971	M6_2837980_PstIMseI_PA	15.23
4972	M6_2275926_PstIMspI_PA	15.23
4973	M6_320682_PstIMseI_PA	15.23
4974	M6_2750928_PstIMseI_PA	15.23
4975	M6_217719_PstIMseI_PA	15.23
4976	M6_1087520_PstIMspI_PA	15.23
4977	M6_2506984_PstIMspI_PA	15.23
4978	M6_401898_PstIMspI_PA	15.23
4979	M6_510226_PstIMspI_PA	15.23
4980	M6_3295122_PstIMspI_PA	15.23
4981	M6_337235_PstIMspI_PA	15.23
4982	M6_577164_PstIMseI_PA	15.23
4983	M6_3236529_PstIMspI_PA	15.23
4984	Opata_140060_PstIMspI_PA	15.23
4985	Opata_3838136_PstIMspI_PA	15.23
4986	M6_39964_PstIMspI_PA	15.23
4987	M6_3448136_PstIMseI_PA	15.23
4988	M6_2018830_PstIMseI_PA	15.23
4989	M6_1902842_PstIMluI_PA	15.23
4990	M6_1651036_PstIMseI_PA	15.23
4991	M6_1858425_PstIMspI_PA	15.23
4992	Opata_1997273_PstIMseI_PA	15.23
4993	Opata_3040443_PstIMspI_PA	15.23
4994	M6_2062862_PstIMseI_PA	15.23
4995	M6_2233634_PstIMspI_PA	15.23
4996	M6_683003_PstIMseI_PA	15.23
4997	M6_764406_PstIMseI_PA	15.23
4998	M6_1536746_PstIMseI_PA	15.23
4999	M6_3513756_PstIMspI_PA	15.23
5000	M6_446298_PstIMseI_PA	15.23
5001	M6_40875_PstIMseI_PA	15.23
5002	Opata_363746_PstIMspI_PA	15.23
5003	M6_916575_PstIMseI_PA	15.23
5004	BobWhite_c15802_720	15.23
5005	Jagger_c8372_155	15.23
5006	Jagger_c8372_125	15.23
5007	RFL_Contig1622_1259	15.23
5008	BS00098857_51	15.23
5009	RFL_Contig1622_1433	15.23
5010	BS00012150_51	15.23
5011	BobWhite_c22086_444	15.23
5012	Excalibur_rep_c110867_88	15.23
5013	Kukri_c52953_562	15.23
5014	Ra_c6065_1145	15.23
5015	Ex_c2978_643	15.23
5016	Excalibur_c13115_348	15.23
5017	Excalibur_c18449_124	15.23
5018	Excalibur_c18449_304	15.23
5019	Excalibur_c24288_548	15.23
5020	Excalibur_c2978_667	15.23
5021	Excalibur_c9779_465	15.23
5022	GENE-0345_707	15.23
5023	IACX8154	15.23
5024	Kukri_c25244_199	15.23
5025	Kukri_c6364_1243	15.23
5026	Kukri_c6364_578	15.23
5027	Kukri_rep_c101465_416	15.23
5028	Kukri_rep_c101615_148	15.23
5029	BobWhite_c13779_636	15.23
5030	RAC875_c2145_92	15.23
5031	RFL_Contig1622_1825	15.23
5032	TA001144-0714	15.23
5033	TA001326-1839	15.23
5034	TA001907-0759	15.23
5035	Tdurum_contig62593_410	15.23
5036	Ku_c8779_606	15.23
5037	TA005028-0655	15.23
5038	BS00067203_51	15.23
5039	BS00022938_51	15.23
5040	Kukri_c25727_139	15.23
5041	RAC875_c6600_716	15.23
5042	Opata_1849990_43_PstIMspI_SNP	15.53
5043	Opata_11164_58_PstIMspI_SNP	15.53
5044	Opata_1711889_24_PstIMspI_SNP	15.53
5045	Opata_11164_25_PstIMspI_SNP	15.53
5046	Opata_909639_18_PstIMseI_SNP	15.53
5047	Opata_677803_53_PstIMspI_SNP	15.53
5048	Opata_2702925_25_PstIMspI_SNP	15.53
5049	Opata_1527891_49_PstIMspI_SNP	15.53
5050	Opata_24069_34_PstIMspI_SNP	15.53
5051	Opata_1787531_2_PstIMspI_SNP	15.53
5052	Opata_104678_4_PstIMseI_SNP	15.53
5053	Opata_745453_48_PstIMspI_SNP	15.53
5054	Opata_2820388_60_PstIMspI_SNP	15.53
5055	Opata_1215465_52_PstIMspI_SNP	15.53
5056	Opata_1121503_PstIMspI_PA	15.53
5057	Opata_677803_60_PstIMspI_SNP	15.53
5058	Opata_1645895_76_PstIMspI_SNP	15.53
5059	Opata_792159_PstIMseI_PA	15.53
5060	M6_1723973_PstIMseI_PA	15.53
5061	M6_102054_PstIMseI_PA	15.53
5062	Xfbb209.2	15.6
5063	wsnp_Ex_c31082_39921435	15.65
5064	wsnp_Ku_c16572_25480808	15.99
5065	Xgwm459.1	16
5066	Xbcd1821	16.4
5067	TA001680-1191	16.46
5068	BS00091538_51	16.46
5069	D_GA8KES402I5HFS_147	16.46
5070	Ex_c5704_1964	16.46
5071	Excalibur_c32710_68	16.46
5072	Kukri_c16030_275	16.46
5073	Kukri_c24454_286	16.46
5074	Kukri_c49017_75	16.46
5075	Ra_c2145_212	16.46
5076	RAC875_c29816_75	16.46
5077	RAC875_c38592_352	16.46
5078	RAC875_c8624_539	16.46
5079	RFL_Contig1622_1385	16.46
5080	tplb0042b08_1432	16.46
5081	tplb0057d05_1064	16.46
5082	BS00062757_51	16.46
5083	BS00065070_51	16.46
5084	BS00066317_51	16.46
5085	CAP11_rep_c5191_192	16.46
5086	BobWhite_c11072_254	16.46
5087	Excalibur_c13_1799	16.46
5088	Excalibur_c32710_185	16.46
5089	Kukri_c18361_614	16.46
5090	Kukri_c18361_650	16.46
5091	Kukri_c25244_732	16.46
5092	RFL_Contig1622_923	16.46
5093	BS00036635_51	16.46
5094	BS00063903_51	16.46
5095	BS00064449_51	16.46
5096	BS00064453_51	16.46
5097	BS00065069_51	16.46
5098	BS00066872_51	16.46
5099	Excalibur_c18449_1336	16.46
5100	Excalibur_c6326_61	16.46
5101	Kukri_c102502_261	16.46
5102	BobWhite_c15802_72	16.46
5103	Tdurum_contig29823_203	16.46
5104	CAP7_rep_c5315_221	16.46
5105	Kukri_c38982_516	16.46
5106	BS00022032_51	16.48
5107	wsnp_JD_c11061_11602784	16.67
5108	Xgwm459	17.2
5109	Kukri_c21443_827	17.3
5110	Kukri_c34219_355	17.3
5111	Xpsr967.4	17.6
5112	Xbcd21	17.6
5113	wsnp_Ex_c3530_6459532	17.79
5114	wsnp_Ex_c3530_6459643	17.79
5115	wsnp_Ex_rep_c68165_66935041	17.79
5116	wsnp_Ex_rep_c68165_66935148	17.79
5117	wsnp_Ku_c38351_47009641	17.79
5118	wsnp_Ex_c52849_56297163	17.79
5119	wsnp_Ex_rep_c68165_66935014	17.79
5120	wsnp_JD_c7718_8795833	17.79
5121	wsnp_Ku_c38351_47009610	17.79
5122	wsnp_Ku_rep_c69659_69084797	17.79
5123	XgbxG036b	18
5124	Xgpw2023	18
5125	XgbxR593	18.6
5126	Xcdo476	18.7
5127	Xgwm334	19
5128	Xfba65	19
5129	Xfbb194	19.3
5130	Xgpw2295	19.3
5131	Xgpw2332	19.3
5132	Xfbb147	20.8
5133	Xwg487	21.6
5134	Xfbb209	21.7
5135	wPt-3605	22.46
5136	1115785	22.47
5137	1121219	22.5
5138	XCp3.2	22.6
5139	BS00023192_51	22.64
5140	1864861	22.65
5141	4989528	22.65
5142	7337205	22.98
5143	wsnp_Ku_rep_c69924_69422461	23.32
5144	wsnp_Ku_rep_c71785_71517370	23.32
5145	wsnp_Ra_rep_c79566_75592262	23.32
5146	D_contig30299_270	23.32
5147	Kukri_c14679_1082	23.32
5148	Kukri_c14679_913	23.32
5149	Excalibur_rep_c107698_85	23.32
5150	Kukri_rep_c110681_178	23.32
5151	Ex_c68796_2057	23.32
5152	Kukri_c21443_482	23.32
5153	1067294	23.36
5154	1104212	23.36
5155	1319557	23.49
5156	1115854	23.52
5157	2259523	23.52
5158	1087401	23.53
5159	1116815	23.53
5160	1161878	23.53
5161	XA2437b	23.6
5162	Xwmc388b	23.6
5163	1085072	23.72
5164	1401574	23.72
5165	1112318	23.77
5166	BS00074487_51	23.9
5167	Excalibur_c99230_104	23.9
5168	Excalibur_rep_c102991_619	23.9
5169	1076092	24.11
5170	1268554	24.21
5171	wsnp_Ex_rep_c68175_66950470	24.28
5172	1138637	24.42
5173	wsnp_Ex_rep_c68175_66950387	24.48
5174	Excalibur_rep_c103117_1038	24.48
5175	Excalibur_rep_c68175_305	24.48
5176	Ku_c69924_331	24.48
5177	RAC875_c26860_648	24.48
5178	wsnp_Ex_rep_c115803_95396724	24.48
5179	Excalibur_rep_c103117_177	24.48
5180	wsnp_Ex_c55514_57990612	24.57
5181	wsnp_Ku_c20866_30535750	24.57
5182	wsnp_Ku_c20866_30535489	24.57
5183	Xmwg67.1	24.6
5184	1081766	24.64
5185	4989018	24.64
5186	4406623	24.65
5187	1022835	24.72
5188	1083081	24.75
5189	1112937	24.75
5190	1220850	24.75
5191	1688150	24.75
5192	RAC875_s119505_143	24.86
5193	M6_335825_PstIMspI_PA	24.92
5194	Opata_21973_87_PstIMseI_SNP	24.92
5195	Opata_29925_16_PstIMseI_SNP	24.92
5196	Opata_1257051_14_PstIMseI_SNP	24.92
5197	Opata_3075375_PstIMspI_PA	24.92
5198	Opata_2581814_PstIMspI_PA	24.92
5199	Opata_275324_25_PstIMspI_SNP	24.92
5200	M6_1379497_PstIMluI_PA	24.92
5201	M6_1383945_PstIMseI_PA	24.92
5202	Opata_4030834_PstIMseI_PA	24.92
5203	M6_44619_PstIMseI_PA	24.92
5204	Opata_3191304_PstIMspI_PA	24.92
5205	Opata_2103613_PstIMspI_PA	24.92
5206	Opata_306420_PstIMspI_PA	24.92
5207	Opata_239315_5_PstIMseI_SNP	24.92
5208	Opata_2690494_PstIMspI_PA	24.92
5209	M6_765534_PstIMseI_PA	24.92
5210	Opata_1764958_19_PstIMspI_SNP	24.92
5211	Opata_2857998_PstIMspI_PA	24.92
5212	Opata_1482760_PstIMspI_PA	24.92
5213	Opata_1551142_57_PstIMspI_SNP	24.92
5214	Opata_126641_56_PstIMseI_SNP	24.92
5215	Opata_208415_56_PstIMluI_SNP	24.92
5216	Opata_2321917_PstIMspI_PA	24.92
5217	Opata_1972984_20_PstIMspI_SNP	24.92
5218	Opata_1257051_44_PstIMseI_SNP	24.92
5219	Opata_237598_PstIMspI_PA	24.92
5220	Opata_226492_40_PstIMspI_SNP	24.92
5221	Opata_526751_PstIMspI_PA	24.92
5222	Opata_1715326_PstIMspI_PA	24.92
5223	M6_2315457_PstIMseI_PA	24.92
5224	M6_1047521_PstIMspI_PA	24.92
5225	Opata_2112390_58_PstIMspI_SNP	24.92
5226	Opata_150786_9_PstIMseI_SNP	24.92
5227	Opata_3527795_PstIMspI_PA	24.92
5228	Opata_1072092_54_PstIMspI_SNP	24.92
5229	Opata_293031_PstIMspI_PA	24.92
5230	Opata_1429174_65_PstIMspI_SNP	24.92
5231	Opata_1561349_34_PstIMspI_SNP	24.92
5232	M6_729767_PstIMseI_PA	24.92
5233	Opata_363753_64_PstIMseI_SNP	24.92
5234	Opata_482427_PstIMseI_PA	24.92
5235	Opata_2463105_29_PstIMspI_SNP	24.92
5236	Opata_1792397_20_PstIMspI_SNP	24.92
5237	Opata_105746_17_PstIMseI_SNP	24.92
5238	Opata_4243145_PstIMspI_PA	24.92
5239	M6_357147_PstIMspI_PA	24.92
5240	Opata_2468338_76_PstIMseI_SNP	24.92
5241	Opata_1400115_PstIMspI_PA	24.92
5242	Opata_239315_78_PstIMseI_SNP	24.92
5243	Opata_29925_59_PstIMseI_SNP	24.92
5244	Opata_3157336_59_PstIMspI_SNP	24.92
5245	Opata_4112342_6_PstIMspI_SNP	24.92
5246	M6_725630_PstIMseI_PA	24.92
5247	Opata_1591493_PstIMspI_PA	24.92
5248	Opata_3312062_PstIMspI_PA	24.92
5249	Opata_3157336_16_PstIMspI_SNP	24.92
5250	M6_278827_PstIMseI_PA	24.92
5251	M6_2213998_PstIMspI_PA	24.92
5252	Opata_99916_36_PstIMseI_SNP	24.92
5253	M6_916537_PstIMseI_PA	24.92
5254	Opata_3417106_PstIMspI_PA	24.92
5255	Opata_153231_PstIMseI_PA	24.92
5256	Opata_639379_PstIMspI_PA	24.92
5257	M6_662791_PstIMspI_PA	24.92
5258	Opata_2468338_65_PstIMseI_SNP	24.92
5259	Opata_105746_67_PstIMseI_SNP	24.92
5260	Opata_1211276_PstIMspI_PA	24.92
5261	Opata_2692892_PstIMspI_PA	24.92
5262	Opata_3879208_PstIMspI_PA	24.92
5263	M6_151795_PstIMseI_PA	24.92
5264	Opata_2791071_PstIMspI_PA	24.92
5265	Opata_339376_71_PstIMseI_SNP	24.92
5266	Opata_3597973_PstIMspI_PA	24.92
5267	M6_1146947_PstIMluI_PA	24.92
5268	Opata_2768960_25_PstIMspI_SNP	24.92
5269	Opata_3456321_PstIMspI_PA	24.92
5270	Opata_1022219_PstIMspI_PA	24.92
5271	M6_919048_PstIMspI_PA	24.92
5272	Opata_2376_47_PstIMseI_SNP	24.92
5273	Opata_2936902_PstIMspI_PA	24.92
5274	Opata_3717460_72_PstIMspI_SNP	24.92
5275	M6_234679_PstIMseI_PA	24.92
5276	Opata_239315_19_PstIMseI_SNP	24.92
5277	Opata_1144774_PstIMspI_PA	24.92
5278	Opata_1434243_PstIMspI_PA	24.92
5279	Opata_1727858_PstIMspI_PA	24.92
5280	Opata_232953_44_PstIMspI_SNP	24.92
5281	Opata_202596_64_PstIMspI_SNP	24.92
5282	Opata_2106483_PstIMseI_PA	24.92
5283	Opata_378044_PstIMspI_PA	24.92
5284	Opata_121004_63_PstIMseI_SNP	24.92
5285	Opata_79629_PstIMspI_PA	24.92
5286	Opata_566590_PstIMspI_PA	24.92
5287	M6_1692042_PstIMspI_PA	24.92
5288	M6_84045_PstIMseI_PA	24.92
5289	Opata_2411000_PstIMspI_PA	24.92
5290	Opata_1257051_1_PstIMseI_SNP	24.92
5291	Opata_3177764_PstIMspI_PA	24.92
5292	Opata_3065379_PstIMspI_PA	24.92
5293	Opata_2408263_43_PstIMseI_SNP	24.92
5294	Opata_2514807_PstIMspI_PA	24.92
5295	Opata_2939735_PstIMspI_PA	24.92
5296	Opata_1197141_PstIMspI_PA	24.92
5297	M6_62666_PstIMseI_PA	24.92
5298	M6_2291470_PstIMspI_PA	24.92
5299	Opata_24501_PstIMspI_PA	24.92
5300	Opata_423464_12_PstIMseI_SNP	24.92
5301	Opata_2296095_PstIMspI_PA	24.92
5302	Opata_1787043_PstIMspI_PA	24.92
5303	Opata_699544_PstIMspI_PA	24.92
5304	Opata_998827_PstIMspI_PA	24.92
5305	Opata_1664404_PstIMspI_PA	24.92
5306	Opata_3347138_PstIMspI_PA	24.92
5307	Opata_2777123_PstIMspI_PA	24.92
5308	Opata_3402423_PstIMspI_PA	24.92
5309	Opata_806218_PstIMspI_PA	24.92
5310	Opata_3083421_PstIMspI_PA	24.92
5311	Opata_3708226_PstIMspI_PA	24.92
5312	Opata_519524_PstIMspI_PA	24.92
5313	Opata_1795267_PstIMspI_PA	24.92
5314	Opata_390811_PstIMspI_PA	24.92
5315	Opata_721906_PstIMseI_PA	24.92
5316	M6_80383_PstIMseI_PA	24.92
5317	Opata_3875427_PstIMspI_PA	24.92
5318	Opata_2974452_PstIMspI_PA	24.92
5319	M6_2856453_PstIMspI_PA	24.92
5320	Opata_255100_PstIMspI_PA	24.92
5321	M6_224643_PstIMspI_PA	24.92
5322	Opata_2143595_PstIMspI_PA	24.92
5323	Opata_1843506_PstIMspI_PA	24.92
5324	Opata_2807073_PstIMspI_PA	24.92
5325	M6_1766327_PstIMspI_PA	24.92
5326	M6_2479233_PstIMseI_PA	24.92
5327	Opata_2557469_PstIMspI_PA	24.92
5328	Opata_614974_PstIMspI_PA	24.92
5329	Opata_1061952_PstIMspI_PA	24.92
5330	Opata_1769515_PstIMspI_PA	24.92
5331	Opata_47796_PstIMspI_PA	24.92
5332	Opata_261367_PstIMseI_PA	24.92
5333	Opata_518264_PstIMspI_PA	24.92
5334	M6_589949_PstIMseI_PA	24.92
5335	Opata_2684071_PstIMspI_PA	24.92
5336	M6_1682403_PstIMspI_PA	24.92
5337	M6_640877_PstIMspI_PA	24.92
5338	M6_742785_PstIMseI_PA	24.92
5339	M6_467832_PstIMspI_PA	24.92
5340	M6_730612_PstIMseI_PA	24.92
5341	Opata_2569546_PstIMseI_PA	24.92
5342	M6_3609794_PstIMspI_PA	24.92
5343	M6_2813116_PstIMseI_PA	24.92
5344	M6_2086128_PstIMspI_PA	24.92
5345	M6_2668325_PstIMspI_PA	24.92
5346	M6_138199_PstIMspI_PA	24.92
5347	M6_808809_PstIMseI_PA	24.92
5348	Opata_1286046_PstIMspI_PA	24.92
5349	Opata_3360107_PstIMspI_PA	24.92
5350	Opata_346543_PstIMspI_PA	24.92
5351	M6_3628580_PstIMseI_PA	24.92
5352	M6_621720_PstIMseI_PA	24.92
5353	M6_265966_PstIMseI_PA	24.92
5354	M6_607059_PstIMspI_PA	24.92
5355	M6_572680_PstIMspI_PA	24.92
5356	M6_1243009_PstIMseI_PA	24.92
5357	M6_2592675_PstIMseI_PA	24.92
5358	M6_4074067_PstIMseI_PA	24.92
5359	M6_1992881_PstIMseI_PA	24.92
5360	M6_397099_PstIMseI_PA	24.92
5361	M6_394040_PstIMseI_PA	24.92
5362	M6_1382494_PstIMseI_PA	24.92
5363	Opata_3701402_PstIMspI_PA	24.92
5364	M6_230397_PstIMseI_PA	24.92
5365	M6_146487_PstIMseI_PA	24.92
5366	M6_182244_PstIMseI_PA	24.92
5367	M6_124294_PstIMseI_PA	24.92
5368	M6_197467_PstIMseI_PA	24.92
5369	M6_2983862_PstIMspI_PA	24.92
5370	Opata_1376697_PstIMspI_PA	24.92
5371	M6_449464_PstIMspI_PA	24.92
5372	M6_874910_PstIMspI_PA	24.92
5373	M6_443853_PstIMseI_PA	24.92
5374	M6_39168_PstIMseI_PA	24.92
5375	Opata_2563216_PstIMspI_PA	24.92
5376	Opata_1973831_PstIMspI_PA	24.92
5377	Opata_2832816_PstIMspI_PA	24.92
5378	M6_167074_PstIMseI_PA	24.92
5379	M6_435009_PstIMspI_PA	24.92
5380	Opata_3240698_PstIMspI_PA	24.92
5381	Opata_3295001_PstIMseI_PA	24.92
5382	Opata_4010521_PstIMspI_PA	24.92
5383	M6_136201_PstIMseI_PA	24.92
5384	Opata_731152_PstIMseI_PA	24.92
5385	Opata_2286661_PstIMseI_PA	24.92
5386	M6_148508_PstIMseI_PA	24.92
5387	M6_991332_PstIMspI_PA	24.92
5388	M6_557172_PstIMseI_PA	24.92
5389	M6_327532_PstIMseI_PA	24.92
5390	M6_1667877_PstIMseI_PA	24.92
5391	M6_115196_PstIMseI_PA	24.92
5392	M6_90368_PstIMseI_PA	24.92
5393	Opata_745105_PstIMspI_PA	24.92
5394	Opata_2211555_PstIMspI_PA	24.92
5395	Opata_204603_PstIMspI_PA	24.92
5396	Opata_1840669_PstIMspI_PA	24.92
5397	M6_642104_PstIMseI_PA	24.92
5398	M6_1253248_PstIMseI_PA	24.92
5399	Opata_357526_PstIMseI_PA	24.92
5400	M6_59997_PstIMseI_PA	24.92
5401	M6_246199_PstIMseI_PA	24.92
5402	Opata_46352_PstIMseI_PA	24.92
5403	M6_945661_PstIMseI_PA	24.92
5404	Opata_2897424_PstIMspI_PA	24.92
5405	M6_2304295_PstIMseI_PA	24.92
5406	M6_569825_PstIMseI_PA	24.92
5407	Opata_687422_PstIMspI_PA	24.92
5408	Opata_832453_PstIMseI_PA	24.92
5409	M6_190707_PstIMseI_PA	24.92
5410	M6_636665_PstIMspI_PA	24.92
5411	M6_597110_PstIMseI_PA	24.92
5412	M6_120644_PstIMseI_PA	24.92
5413	M6_729031_PstIMseI_PA	24.92
5414	Opata_2762850_PstIMspI_PA	24.92
5415	M6_1076506_PstIMseI_PA	24.92
5416	M6_1832005_PstIMseI_PA	24.92
5417	Opata_492422_PstIMspI_PA	24.92
5418	Opata_1753971_PstIMspI_PA	24.92
5419	Opata_2894538_PstIMspI_PA	24.92
5420	Opata_2749685_PstIMspI_PA	24.92
5421	M6_3605_PstIMseI_PA	24.92
5422	Opata_1612469_PstIMspI_PA	24.92
5423	Opata_1571190_PstIMspI_PA	24.92
5424	M6_508106_PstIMspI_PA	24.92
5425	M6_168287_PstIMseI_PA	24.92
5426	M6_2173048_PstIMseI_PA	24.92
5427	M6_444994_PstIMseI_PA	24.92
5428	Opata_3945049_PstIMseI_PA	24.92
5429	M6_132974_PstIMseI_PA	24.92
5430	Opata_788599_PstIMspI_PA	24.92
5431	Opata_4245060_PstIMspI_PA	24.92
5432	Opata_248683_PstIMspI_PA	24.92
5433	M6_729741_PstIMseI_PA	24.92
5434	M6_132348_PstIMseI_PA	24.92
5435	M6_1343429_PstIMseI_PA	24.92
5436	Opata_3293640_PstIMspI_PA	24.92
5437	Opata_1518079_PstIMspI_PA	24.92
5438	M6_116933_PstIMseI_PA	24.92
5439	M6_333615_PstIMseI_PA	24.92
5440	M6_1776242_PstIMspI_PA	24.92
5441	M6_211251_PstIMseI_PA	24.92
5442	M6_1262555_PstIMseI_PA	24.92
5443	M6_348257_PstIMseI_PA	24.92
5444	M6_645786_PstIMseI_PA	24.92
5445	Opata_3238788_PstIMspI_PA	24.92
5446	M6_3146428_PstIMspI_PA	24.92
5447	M6_512161_PstIMseI_PA	24.92
5448	Opata_585528_PstIMseI_PA	24.92
5449	M6_39797_PstIMseI_PA	24.92
5450	M6_904324_PstIMspI_PA	24.92
5451	M6_2949515_PstIMspI_PA	24.92
5452	M6_109180_PstIMseI_PA	24.92
5453	M6_311835_PstIMseI_PA	24.92
5454	M6_1073282_PstIMseI_PA	24.92
5455	Opata_3012765_PstIMspI_PA	24.92
5456	Opata_604115_PstIMspI_PA	24.92
5457	Opata_1965010_PstIMspI_PA	24.92
5458	Opata_1920627_PstIMspI_PA	24.92
5459	M6_3222887_PstIMspI_PA	24.92
5460	Opata_716397_PstIMseI_PA	24.92
5461	Opata_559048_PstIMseI_PA	24.92
5462	Opata_3189207_PstIMspI_PA	24.92
5463	Opata_1547843_PstIMspI_PA	24.92
5464	M6_567569_PstIMseI_PA	24.92
5465	M6_1852705_PstIMseI_PA	24.92
5466	M6_232970_PstIMseI_PA	24.92
5467	M6_326151_PstIMspI_PA	24.92
5468	Opata_255873_PstIMseI_PA	24.92
5469	M6_1156998_PstIMseI_PA	24.92
5470	Opata_329580_PstIMspI_PA	24.92
5471	Opata_3447555_PstIMspI_PA	24.92
5472	Opata_11524_PstIMspI_PA	24.92
5473	Opata_3602842_PstIMspI_PA	24.92
5474	Opata_3033269_PstIMspI_PA	24.92
5475	Opata_845372_PstIMspI_PA	24.92
5476	Opata_1980184_PstIMspI_PA	24.92
5477	Opata_481705_PstIMseI_PA	24.92
5478	Opata_3511151_PstIMspI_PA	24.92
5479	Opata_643286_PstIMseI_PA	24.92
5480	Opata_563424_PstIMseI_PA	24.92
5481	Opata_1122529_PstIMseI_PA	24.92
5482	Opata_1735246_PstIMspI_PA	24.92
5483	Opata_921244_PstIMspI_PA	24.92
5484	Opata_1792913_PstIMspI_PA	24.92
5485	Opata_629823_PstIMseI_PA	24.92
5486	Opata_2243871_PstIMspI_PA	24.92
5487	Opata_1100721_PstIMseI_PA	24.92
5488	Opata_2108284_PstIMspI_PA	24.92
5489	Opata_3864203_PstIMseI_PA	24.92
5490	Opata_338565_PstIMseI_PA	24.92
5491	Opata_4118972_PstIMseI_PA	24.92
5492	Opata_385361_PstIMseI_PA	24.92
5493	Opata_1868932_PstIMspI_PA	24.92
5494	Opata_2334511_PstIMspI_PA	24.92
5495	Opata_2227079_PstIMspI_PA	24.92
5496	Opata_927798_PstIMspI_PA	24.92
5497	M6_107242_PstIMseI_PA	24.92
5498	M6_578828_PstIMspI_PA	24.92
5499	M6_1752805_PstIMspI_PA	24.92
5500	M6_585249_PstIMseI_PA	24.92
5501	M6_849464_PstIMseI_PA	24.92
5502	Opata_797165_PstIMseI_PA	24.92
5503	M6_337793_PstIMspI_PA	24.92
5504	M6_690077_PstIMspI_PA	24.92
5505	Opata_1506480_PstIMspI_PA	24.92
5506	M6_1278890_PstIMspI_PA	24.92
5507	Opata_1865756_PstIMspI_PA	24.92
5508	M6_3047591_PstIMspI_PA	24.92
5509	Opata_755188_PstIMspI_PA	24.92
5510	M6_399786_PstIMspI_PA	24.92
5511	M6_1966802_PstIMspI_PA	24.92
5512	M6_1619553_PstIMseI_PA	24.92
5513	M6_940226_PstIMspI_PA	24.92
5514	M6_137386_PstIMseI_PA	24.92
5515	Opata_2877432_PstIMseI_PA	24.92
5516	M6_411897_PstIMspI_PA	24.92
5517	M6_373556_PstIMseI_PA	24.92
5518	M6_132949_PstIMseI_PA	24.92
5519	M6_685481_PstIMseI_PA	24.92
5520	M6_414276_PstIMseI_PA	24.92
5521	M6_86678_PstIMseI_PA	24.92
5522	M6_60806_PstIMseI_PA	24.92
5523	M6_14653_PstIMseI_PA	24.92
5524	M6_1269748_PstIMspI_PA	24.92
5525	M6_70750_PstIMseI_PA	24.92
5526	M6_412336_PstIMseI_PA	24.92
5527	M6_36987_PstIMseI_PA	24.92
5528	M6_474907_PstIMspI_PA	24.92
5529	M6_1080823_PstIMseI_PA	24.92
5530	M6_500758_PstIMseI_PA	24.92
5531	M6_669602_PstIMseI_PA	24.92
5532	M6_785075_PstIMseI_PA	24.92
5533	M6_378094_PstIMspI_PA	24.92
5534	M6_129560_PstIMseI_PA	24.92
5535	M6_2121068_PstIMseI_PA	24.92
5536	M6_428409_PstIMseI_PA	24.92
5537	M6_42138_PstIMseI_PA	24.92
5538	M6_255865_PstIMseI_PA	24.92
5539	M6_1567148_PstIMspI_PA	24.92
5540	M6_557871_PstIMseI_PA	24.92
5541	Opata_226107_PstIMspI_PA	24.92
5542	M6_381053_PstIMspI_PA	24.92
5543	M6_418066_PstIMspI_PA	24.92
5544	Opata_1056134_PstIMseI_PA	24.92
5545	Opata_2803638_PstIMspI_PA	24.92
5546	Opata_3154826_PstIMseI_PA	24.92
5547	M6_1004547_PstIMseI_PA	24.92
5548	Opata_592016_PstIMspI_PA	24.92
5549	M6_333530_PstIMspI_PA	24.92
5550	M6_2123807_PstIMspI_PA	24.92
5551	Opata_2609456_PstIMspI_PA	24.92
5552	M6_636416_PstIMspI_PA	24.92
5553	M6_1661175_PstIMspI_PA	24.92
5554	Opata_1936648_PstIMspI_PA	24.92
5555	Opata_995109_PstIMseI_PA	24.92
5556	Opata_3269_PstIMseI_PA	24.92
5557	Opata_179909_PstIMspI_PA	24.92
5558	Opata_3775047_PstIMspI_PA	24.92
5559	Opata_2995168_PstIMseI_PA	24.92
5560	M6_792266_PstIMseI_PA	24.92
5561	Opata_2477076_PstIMspI_PA	24.92
5562	Opata_118372_PstIMspI_PA	24.92
5563	Opata_3522078_PstIMspI_PA	24.92
5564	M6_1619206_PstIMspI_PA	24.92
5565	Opata_1741224_PstIMspI_PA	24.92
5566	M6_119386_PstIMspI_PA	24.92
5567	M6_2144699_PstIMspI_PA	24.92
5568	M6_1428573_PstIMseI_PA	24.92
5569	M6_622153_PstIMseI_PA	24.92
5570	M6_286279_PstIMspI_PA	24.92
5571	M6_1200418_PstIMseI_PA	24.92
5572	Opata_1566570_PstIMspI_PA	24.92
5573	Opata_1327821_PstIMspI_PA	24.92
5574	Opata_866235_PstIMseI_PA	24.92
5575	Opata_3788728_PstIMseI_PA	24.92
5576	Opata_1907171_PstIMspI_PA	24.92
5577	Opata_576265_PstIMspI_PA	24.92
5578	Opata_3906593_PstIMspI_PA	24.92
5579	Opata_2536255_PstIMspI_PA	24.92
5580	M6_774360_PstIMseI_PA	24.92
5581	Opata_439045_PstIMspI_PA	24.92
5582	Opata_4163109_PstIMspI_PA	24.92
5583	Opata_755727_PstIMspI_PA	24.92
5584	M6_725031_PstIMspI_PA	24.92
5585	M6_466692_PstIMspI_PA	24.92
5586	Opata_2262199_PstIMspI_PA	24.92
5587	M6_747397_PstIMspI_PA	24.92
5588	Opata_1855451_PstIMseI_PA	24.92
5589	Opata_507678_PstIMspI_PA	24.92
5590	Opata_2159485_PstIMspI_PA	24.92
5591	Opata_2916776_PstIMspI_PA	24.92
5592	M6_436605_PstIMspI_PA	24.92
5593	Opata_58896_PstIMseI_PA	24.92
5594	Opata_24029_PstIMspI_PA	24.92
5595	Opata_488086_PstIMspI_PA	24.92
5596	M6_1435606_PstIMspI_PA	24.92
5597	M6_1560212_PstIMspI_PA	24.92
5598	Opata_314385_PstIMspI_PA	24.92
5599	Opata_1942516_PstIMspI_PA	24.92
5600	Opata_996403_PstIMseI_PA	24.92
5601	Opata_808424_PstIMspI_PA	24.92
5602	Opata_3734705_PstIMspI_PA	24.92
5603	Opata_1693179_PstIMspI_PA	24.92
5604	Opata_412240_PstIMseI_PA	24.92
5605	M6_328951_PstIMspI_PA	24.92
5606	M6_386707_PstIMspI_PA	24.92
5607	M6_213634_PstIMseI_PA	24.92
5608	M6_83141_PstIMseI_PA	24.92
5609	M6_1220445_PstIMseI_PA	24.92
5610	Opata_83504_PstIMseI_PA	24.92
5611	M6_2620106_PstIMspI_PA	24.92
5612	Opata_2869803_PstIMseI_PA	24.92
5613	Opata_4282006_PstIMseI_PA	24.92
5614	Opata_788444_PstIMspI_PA	24.92
5615	M6_341465_PstIMspI_PA	24.92
5616	Opata_920940_PstIMluI_PA	24.92
5617	M6_345752_PstIMspI_PA	24.92
5618	M6_349816_PstIMseI_PA	24.92
5619	M6_14581_PstIMseI_PA	24.92
5620	M6_581925_PstIMspI_PA	24.92
5621	M6_2187862_PstIMluI_PA	24.92
5622	M6_237070_PstIMseI_PA	24.92
5623	M6_1497094_PstIMspI_PA	24.92
5624	M6_12460_PstIMseI_PA	24.92
5625	M6_205617_PstIMseI_PA	24.92
5626	Opata_1441997_PstIMspI_PA	24.92
5627	Opata_2473475_PstIMluI_PA	24.92
5628	Opata_1160760_PstIMseI_PA	24.92
5629	Opata_3612241_PstIMspI_PA	24.92
5630	Opata_1205217_PstIMspI_PA	24.92
5631	M6_29920_PstIMseI_PA	24.92
5632	Opata_1290826_PstIMseI_PA	24.92
5633	M6_1593578_PstIMspI_PA	24.92
5634	M6_93404_PstIMseI_PA	24.92
5635	Opata_359692_PstIMspI_PA	24.92
5636	Opata_309639_PstIMspI_PA	24.92
5637	M6_1389775_PstIMseI_PA	24.92
5638	M6_529899_PstIMseI_PA	24.92
5639	Opata_779607_PstIMseI_PA	24.92
5640	Opata_814206_PstIMseI_PA	24.92
5641	M6_2397884_PstIMspI_PA	24.92
5642	M6_471366_PstIMseI_PA	24.92
5643	Opata_364071_PstIMspI_PA	24.92
5644	M6_2553907_PstIMluI_PA	24.92
5645	Opata_2668532_PstIMspI_PA	24.92
5646	Opata_3610803_PstIMseI_PA	24.92
5647	M6_1050110_PstIMspI_PA	24.92
5648	Opata_797197_PstIMseI_PA	24.92
5649	Opata_3878657_PstIMseI_PA	24.92
5650	Opata_348788_PstIMseI_PA	24.92
5651	Opata_3396154_PstIMspI_PA	24.92
5652	Opata_278200_PstIMseI_PA	24.92
5653	M6_3157232_PstIMseI_PA	24.92
5654	Opata_582448_PstIMspI_PA	24.92
5655	Opata_672710_PstIMseI_PA	24.92
5656	M6_2140437_PstIMspI_PA	24.92
5657	Opata_3834568_PstIMspI_PA	24.92
5658	M6_1295142_PstIMseI_PA	24.92
5659	Opata_1749701_PstIMspI_PA	24.92
5660	M6_1856554_PstIMspI_PA	24.92
5661	Opata_722212_PstIMseI_PA	24.92
5662	M6_788749_PstIMseI_PA	24.92
5663	Opata_1006033_PstIMseI_PA	24.92
5664	M6_634472_PstIMspI_PA	24.92
5665	Opata_230360_PstIMspI_PA	24.92
5666	Opata_1743112_PstIMspI_PA	24.92
5667	Opata_1850548_PstIMluI_PA	24.92
5668	Opata_1831252_PstIMspI_PA	24.92
5669	Opata_739179_PstIMseI_PA	24.92
5670	Opata_2853242_PstIMseI_PA	24.92
5671	M6_16308_PstIMseI_PA	24.92
5672	M6_516833_PstIMseI_PA	24.92
5673	Opata_1605763_PstIMspI_PA	24.92
5674	Opata_276133_PstIMspI_PA	24.92
5675	Opata_174561_PstIMseI_PA	24.92
5676	Opata_3468979_PstIMspI_PA	24.92
5677	Opata_3474088_PstIMspI_PA	24.92
5678	Opata_293897_PstIMspI_PA	24.92
5679	Opata_1262624_PstIMspI_PA	24.92
5680	Opata_324444_PstIMseI_PA	24.92
5681	Opata_1739847_PstIMspI_PA	24.92
5682	Opata_2281433_PstIMspI_PA	24.92
5683	Opata_1702990_PstIMspI_PA	24.92
5684	Opata_300016_PstIMspI_PA	24.92
5685	Opata_2380514_PstIMspI_PA	24.92
5686	Opata_2852585_PstIMspI_PA	24.92
5687	Opata_2723726_PstIMspI_PA	24.92
5688	Opata_2647882_PstIMspI_PA	24.92
5689	Opata_364917_PstIMseI_PA	24.92
5690	Opata_3322266_PstIMspI_PA	24.92
5691	M6_11506_PstIMluI_PA	24.92
5692	Opata_1811635_PstIMspI_PA	24.92
5693	M6_1355606_PstIMseI_PA	24.92
5694	Opata_595354_PstIMseI_PA	24.92
5695	M6_112867_PstIMspI_PA	24.92
5696	M6_1917545_PstIMspI_PA	24.92
5697	Opata_509078_PstIMspI_PA	24.92
5698	Opata_2029141_PstIMspI_PA	24.92
5699	Opata_1005939_PstIMspI_PA	24.92
5700	Opata_1761164_PstIMspI_PA	24.92
5701	Opata_2133075_PstIMspI_PA	24.92
5702	Opata_1627709_PstIMspI_PA	24.92
5703	Opata_2626488_PstIMspI_PA	24.92
5704	M6_148403_PstIMluI_PA	24.92
5705	Opata_1771580_PstIMspI_PA	24.92
5706	Opata_950247_PstIMspI_PA	24.92
5707	Opata_1627234_PstIMspI_PA	24.92
5708	Opata_1326018_PstIMspI_PA	24.92
5709	M6_597674_PstIMseI_PA	24.92
5710	Opata_596242_PstIMspI_PA	24.92
5711	Opata_3053139_PstIMspI_PA	24.92
5712	Opata_16148_PstIMseI_PA	24.92
5713	Opata_2511633_PstIMspI_PA	24.92
5714	Opata_4016313_PstIMspI_PA	24.92
5715	Opata_1828393_PstIMspI_PA	24.92
5716	Opata_1680035_PstIMspI_PA	24.92
5717	Opata_2027587_PstIMspI_PA	24.92
5718	M6_3306882_PstIMspI_PA	24.92
5719	Opata_1460715_PstIMspI_PA	24.92
5720	Opata_954051_PstIMspI_PA	24.92
5721	Opata_576626_PstIMseI_PA	24.92
5722	Opata_329155_PstIMseI_PA	24.92
5723	M6_653828_PstIMluI_PA	24.92
5724	Opata_439982_PstIMseI_PA	24.92
5725	M6_661876_PstIMspI_PA	24.92
5726	Opata_968195_PstIMseI_PA	24.92
5727	Opata_2374222_PstIMspI_PA	24.92
5728	Opata_154116_PstIMseI_PA	24.92
5729	Opata_3272407_PstIMspI_PA	24.92
5730	Opata_1909577_PstIMspI_PA	24.92
5731	Opata_761639_PstIMspI_PA	24.92
5732	Opata_1592742_PstIMspI_PA	24.92
5733	Opata_2572359_PstIMspI_PA	24.92
5734	Opata_2720620_PstIMspI_PA	24.92
5735	Opata_2139891_PstIMspI_PA	24.92
5736	Opata_1995493_53_PstIMseI_SNP	24.92
5737	Opata_2832295_PstIMspI_PA	24.92
5738	Opata_1164600_PstIMspI_PA	24.92
5739	M6_1338466_PstIMseI_PA	24.92
5740	Opata_4092110_PstIMspI_PA	24.92
5741	M6_186126_PstIMspI_PA	24.92
5742	Opata_1405461_PstIMspI_PA	24.92
5743	Opata_3944561_PstIMspI_PA	24.92
5744	Opata_25025_PstIMspI_PA	24.92
5745	Opata_3982940_PstIMspI_PA	24.92
5746	Opata_3003313_PstIMspI_PA	24.92
5747	Opata_4177824_PstIMspI_PA	24.92
5748	Opata_2701524_PstIMspI_PA	24.92
5749	M6_118213_PstIMluI_PA	24.92
5750	Opata_2238110_PstIMspI_PA	24.92
5751	Opata_699700_PstIMspI_PA	24.92
5752	M6_459523_PstIMseI_PA	24.92
5753	M6_283102_PstIMseI_PA	24.92
5754	Opata_1109887_PstIMspI_PA	24.92
5755	Opata_565576_PstIMspI_PA	24.92
5756	Opata_456078_PstIMspI_PA	24.92
5757	Opata_3471044_PstIMspI_PA	24.92
5758	Opata_1100204_PstIMseI_PA	24.92
5759	Opata_1382850_PstIMspI_PA	24.92
5760	Opata_3742193_PstIMseI_PA	24.92
5761	Opata_788575_PstIMseI_PA	24.92
5762	Opata_2403185_PstIMspI_PA	24.92
5763	M6_335685_PstIMluI_PA	24.92
5764	Opata_1490560_PstIMspI_PA	24.92
5765	Opata_1650740_PstIMspI_PA	24.92
5766	Opata_515262_PstIMseI_PA	24.92
5767	M6_65536_PstIMspI_PA	24.92
5768	Opata_742969_PstIMspI_PA	24.92
5769	Opata_2217244_PstIMspI_PA	24.92
5770	Opata_1943520_PstIMspI_PA	24.92
5771	Opata_295509_PstIMseI_PA	24.92
5772	Opata_437222_PstIMspI_PA	24.92
5773	Opata_2259983_PstIMspI_PA	24.92
5774	Opata_363487_PstIMspI_PA	24.92
5775	M6_5907_PstIMseI_PA	24.92
5776	Opata_2694631_PstIMspI_PA	24.92
5777	Opata_1361699_PstIMspI_PA	24.92
5778	Opata_2065064_PstIMspI_PA	24.92
5779	Opata_2595022_PstIMseI_PA	24.92
5780	Opata_2508370_PstIMspI_PA	24.92
5781	Opata_405494_PstIMspI_PA	24.92
5782	Opata_4118518_PstIMspI_PA	24.92
5783	Opata_3315796_PstIMspI_PA	24.92
5784	Opata_2605268_PstIMspI_PA	24.92
5785	Opata_1681609_PstIMspI_PA	24.92
5786	Opata_350929_PstIMspI_PA	24.92
5787	Opata_1631096_PstIMspI_PA	24.92
5788	M6_500386_PstIMspI_PA	24.92
5789	Opata_2939722_PstIMspI_PA	24.92
5790	M6_216070_PstIMseI_PA	24.92
5791	Opata_862304_PstIMspI_PA	24.92
5792	Opata_1526800_PstIMspI_PA	24.92
5793	Opata_1776944_PstIMspI_PA	24.92
5794	Opata_953037_PstIMspI_PA	24.92
5795	Opata_884206_PstIMspI_PA	24.92
5796	Opata_3679232_PstIMseI_PA	24.92
5797	Opata_2134542_PstIMspI_PA	24.92
5798	Opata_3836508_PstIMspI_PA	24.92
5799	Opata_2710749_PstIMspI_PA	24.92
5800	Opata_379480_PstIMspI_PA	24.92
5801	Opata_267021_PstIMspI_PA	24.92
5802	Opata_3238402_PstIMspI_PA	24.92
5803	Opata_3784655_PstIMspI_PA	24.92
5804	Opata_499254_PstIMspI_PA	24.92
5805	Opata_4143273_PstIMspI_PA	24.92
5806	M6_1289578_PstIMseI_PA	24.92
5807	Opata_1806575_PstIMspI_PA	24.92
5808	Opata_1403297_PstIMspI_PA	24.92
5809	Opata_2828019_PstIMspI_PA	24.92
5810	M6_1708688_PstIMluI_PA	24.92
5811	Opata_1540859_PstIMseI_PA	24.92
5812	M6_352521_PstIMseI_PA	24.92
5813	Opata_2074142_PstIMspI_PA	24.92
5814	Opata_2742334_PstIMspI_PA	24.92
5815	Opata_1255289_PstIMspI_PA	24.92
5816	M6_487992_PstIMseI_PA	24.92
5817	Opata_2910889_PstIMspI_PA	24.92
5818	Opata_702181_PstIMspI_PA	24.92
5819	Opata_269393_PstIMspI_PA	24.92
5820	M6_3184761_PstIMspI_PA	24.92
5821	Opata_2120781_PstIMspI_PA	24.92
5822	Opata_1874897_PstIMspI_PA	24.92
5823	Opata_114706_PstIMspI_PA	24.92
5824	M6_1182738_PstIMseI_PA	24.92
5825	Opata_4132848_PstIMspI_PA	24.92
5826	Opata_1340783_PstIMspI_PA	24.92
5827	Opata_708632_PstIMspI_PA	24.92
5828	Opata_2318773_PstIMspI_PA	24.92
5829	Opata_314585_PstIMspI_PA	24.92
5830	Opata_2122659_PstIMspI_PA	24.92
5831	M6_1196620_PstIMseI_PA	24.92
5832	Opata_2559534_PstIMspI_PA	24.92
5833	Opata_3417429_PstIMspI_PA	24.92
5834	Opata_547030_PstIMseI_PA	24.92
5835	Opata_164092_PstIMspI_PA	24.92
5836	Opata_391919_PstIMspI_PA	24.92
5837	M6_1324555_PstIMspI_PA	24.92
5838	Opata_1024841_PstIMspI_PA	24.92
5839	Opata_938643_PstIMspI_PA	24.92
5840	M6_93091_PstIMseI_PA	24.92
5841	M6_2901946_PstIMseI_PA	24.92
5842	Opata_3194486_PstIMspI_PA	24.92
5843	Opata_2851969_PstIMspI_PA	24.92
5844	Opata_3462112_PstIMspI_PA	24.92
5845	M6_443090_PstIMseI_PA	24.92
5846	Opata_3754625_PstIMseI_PA	24.92
5847	Opata_3459129_PstIMspI_PA	24.92
5848	Opata_3400376_PstIMspI_PA	24.92
5849	Opata_803709_PstIMspI_PA	24.92
5850	M6_3065319_PstIMspI_PA	24.92
5851	Opata_1140235_PstIMseI_PA	24.92
5852	Opata_2725554_PstIMspI_PA	24.92
5853	Opata_1584891_PstIMspI_PA	24.92
5854	Opata_1460738_PstIMspI_PA	24.92
5855	Opata_3090213_PstIMspI_PA	24.92
5856	Opata_1297385_PstIMseI_PA	24.92
5857	Opata_3651808_PstIMspI_PA	24.92
5858	M6_265996_PstIMspI_PA	24.92
5859	Opata_482711_PstIMseI_PA	24.92
5860	Opata_1177086_PstIMspI_PA	24.92
5861	M6_2576_PstIMseI_PA	24.92
5862	Opata_2200230_PstIMseI_PA	24.92
5863	Opata_391409_PstIMspI_PA	24.92
5864	M6_210970_PstIMseI_PA	24.92
5865	M6_289828_PstIMseI_PA	24.92
5866	Opata_1175666_PstIMseI_PA	24.92
5867	Opata_3249266_PstIMspI_PA	24.92
5868	Opata_2524628_PstIMspI_PA	24.92
5869	Opata_2316666_PstIMspI_PA	24.92
5870	M6_14153_PstIMspI_PA	24.92
5871	Opata_3335394_PstIMspI_PA	24.92
5872	Opata_2008578_PstIMspI_PA	24.92
5873	Opata_1852930_PstIMspI_PA	24.92
5874	Opata_2044940_PstIMseI_PA	24.92
5875	Opata_1683317_PstIMspI_PA	24.92
5876	Opata_906257_PstIMspI_PA	24.92
5877	M6_96886_PstIMspI_PA	24.92
5878	M6_201265_PstIMseI_PA	24.92
5879	Opata_3941814_PstIMspI_PA	24.92
5880	M6_262302_PstIMluI_PA	24.92
5881	M6_187350_PstIMseI_PA	24.92
5882	Opata_3995813_PstIMspI_PA	24.92
5883	Opata_1160716_PstIMspI_PA	24.92
5884	Opata_2909266_PstIMseI_PA	24.92
5885	M6_210587_PstIMseI_PA	24.92
5886	Opata_425603_PstIMspI_PA	24.92
5887	Opata_2027648_PstIMspI_PA	24.92
5888	Opata_2419254_PstIMspI_PA	24.92
5889	Opata_394828_PstIMseI_PA	24.92
5890	Opata_2070841_PstIMspI_PA	24.92
5891	Opata_625084_PstIMspI_PA	24.92
5892	M6_600240_PstIMseI_PA	24.92
5893	M6_1132227_PstIMseI_PA	24.92
5894	M6_559455_PstIMspI_PA	24.92
5895	Opata_2390909_PstIMspI_PA	24.92
5896	Opata_574876_PstIMspI_PA	24.92
5897	M6_37383_PstIMluI_PA	24.92
5898	Opata_924311_PstIMspI_PA	24.92
5899	M6_775405_PstIMspI_PA	24.92
5900	Opata_1691818_PstIMspI_PA	24.92
5901	Opata_2660987_PstIMspI_PA	24.92
5902	Opata_3067925_PstIMspI_PA	24.92
5903	Opata_2653677_PstIMspI_PA	24.92
5904	M6_140491_PstIMspI_PA	24.92
5905	Opata_2537828_PstIMspI_PA	24.92
5906	Opata_1494046_PstIMspI_PA	24.92
5907	M6_912577_PstIMseI_PA	24.92
5908	Opata_1720849_PstIMseI_PA	24.92
5909	M6_113948_PstIMseI_PA	24.92
5910	Opata_2083700_PstIMspI_PA	24.92
5911	Opata_3096548_PstIMspI_PA	24.92
5912	Opata_2367048_PstIMseI_PA	24.92
5913	M6_2750140_PstIMseI_PA	24.92
5914	M6_128954_PstIMspI_PA	24.92
5915	M6_15897_PstIMseI_PA	24.92
5916	Opata_3914124_PstIMspI_PA	24.92
5917	Opata_3790323_PstIMspI_PA	24.92
5918	Opata_3547231_PstIMspI_PA	24.92
5919	Opata_1069498_PstIMseI_PA	24.92
5920	M6_727305_PstIMseI_PA	24.92
5921	Opata_3154084_PstIMspI_PA	24.92
5922	Opata_2782445_PstIMspI_PA	24.92
5923	Opata_2690316_PstIMspI_PA	24.92
5924	M6_78603_PstIMspI_PA	24.92
5925	M6_560496_PstIMspI_PA	24.92
5926	M6_75828_PstIMseI_PA	24.92
5927	M6_112082_PstIMseI_PA	24.92
5928	Opata_1872284_PstIMspI_PA	24.92
5929	Opata_2350882_PstIMspI_PA	24.92
5930	Opata_893672_PstIMspI_PA	24.92
5931	M6_1393195_PstIMseI_PA	24.92
5932	Opata_933706_PstIMspI_PA	24.92
5933	Opata_497388_PstIMspI_PA	24.92
5934	M6_2072883_PstIMseI_PA	24.92
5935	Opata_2050223_PstIMspI_PA	24.92
5936	Opata_3358840_PstIMspI_PA	24.92
5937	Opata_665353_PstIMspI_PA	24.92
5938	Opata_996476_PstIMspI_PA	24.92
5939	M6_1959017_PstIMspI_PA	24.92
5940	Opata_499735_PstIMseI_PA	24.92
5941	Opata_693569_PstIMspI_PA	24.92
5942	M6_335875_PstIMseI_PA	24.92
5943	M6_3249990_PstIMspI_PA	24.92
5944	M6_973262_PstIMseI_PA	24.92
5945	M6_1973904_PstIMspI_PA	24.92
5946	M6_342006_PstIMspI_PA	24.92
5947	M6_202474_PstIMseI_PA	24.92
5948	M6_1472542_PstIMseI_PA	24.92
5949	Opata_2169845_PstIMseI_PA	24.92
5950	M6_2208448_PstIMspI_PA	24.92
5951	M6_2633657_PstIMseI_PA	24.92
5952	Opata_447827_PstIMspI_PA	24.92
5953	M6_251219_PstIMseI_PA	24.92
5954	Opata_3510586_PstIMspI_PA	24.92
5955	Opata_673070_PstIMspI_PA	24.92
5956	M6_1078091_PstIMseI_PA	24.92
5957	M6_2249459_PstIMspI_PA	24.92
5958	Opata_1669365_PstIMspI_PA	24.92
5959	Opata_2115278_PstIMspI_PA	24.92
5960	M6_1765802_PstIMseI_PA	24.92
5961	Opata_894459_PstIMseI_PA	24.92
5962	M6_2579033_PstIMspI_PA	24.92
5963	M6_2266857_PstIMseI_PA	24.92
5964	M6_3973942_PstIMseI_PA	24.92
5965	M6_66764_PstIMspI_PA	24.92
5966	Opata_2116087_PstIMspI_PA	24.92
5967	Opata_2765034_PstIMspI_PA	24.92
5968	Opata_1603830_PstIMspI_PA	24.92
5969	M6_125124_PstIMspI_PA	24.92
5970	Opata_707717_PstIMspI_PA	24.92
5971	Opata_3232867_PstIMspI_PA	24.92
5972	Opata_925606_PstIMspI_PA	24.92
5973	M6_967800_PstIMspI_PA	24.92
5974	M6_9557_PstIMspI_PA	24.92
5975	M6_132325_PstIMspI_PA	24.92
5976	M6_285908_PstIMluI_PA	24.92
5977	M6_109091_PstIMspI_PA	24.92
5978	M6_858964_PstIMseI_PA	24.92
5979	M6_45472_PstIMseI_PA	24.92
5980	M6_378915_PstIMseI_PA	24.92
5981	M6_130909_PstIMseI_PA	24.92
5982	M6_864617_PstIMluI_PA	24.92
5983	M6_1452722_PstIMluI_PA	24.92
5984	M6_4161985_PstIMseI_PA	24.92
5985	M6_1491244_PstIMluI_PA	24.92
5986	M6_957520_PstIMspI_PA	24.92
5987	M6_1437705_PstIMseI_PA	24.92
5988	M6_3469212_PstIMspI_PA	24.92
5989	M6_867597_PstIMseI_PA	24.92
5990	M6_426232_PstIMspI_PA	24.92
5991	M6_71093_PstIMseI_PA	24.92
5992	M6_787957_PstIMseI_PA	24.92
5993	M6_2221857_PstIMspI_PA	24.92
5994	M6_332153_PstIMspI_PA	24.92
5995	M6_1543926_PstIMspI_PA	24.92
5996	M6_100099_PstIMluI_PA	24.92
5997	M6_2442341_PstIMseI_PA	24.92
5998	M6_252457_PstIMspI_PA	24.92
5999	M6_1354760_PstIMseI_PA	24.92
6000	Opata_711583_PstIMspI_PA	24.92
6001	Opata_1654215_PstIMspI_PA	24.92
6002	M6_578543_PstIMspI_PA	24.92
6003	Opata_706095_PstIMspI_PA	24.92
6004	M6_995851_PstIMseI_PA	24.92
6005	Opata_1134031_PstIMspI_PA	24.92
6006	M6_1944_PstIMspI_PA	24.92
6007	M6_268264_PstIMspI_PA	24.92
6008	M6_510423_PstIMseI_PA	24.92
6009	M6_306464_PstIMseI_PA	24.92
6010	Opata_1289304_PstIMspI_PA	24.92
6011	M6_2058633_PstIMluI_PA	24.92
6012	M6_530144_PstIMluI_PA	24.92
6013	M6_1441083_PstIMseI_PA	24.92
6014	M6_14048_PstIMspI_PA	24.92
6015	Opata_1337411_PstIMspI_PA	24.92
6016	M6_153710_PstIMspI_PA	24.92
6017	M6_100116_PstIMspI_PA	24.92
6018	M6_2140041_PstIMseI_PA	24.92
6019	M6_33551_PstIMseI_PA	24.92
6020	M6_87611_PstIMseI_PA	24.92
6021	M6_2788103_PstIMspI_PA	24.92
6022	M6_168881_PstIMspI_PA	24.92
6023	M6_1778302_PstIMspI_PA	24.92
6024	M6_251259_PstIMseI_PA	24.92
6025	M6_2644713_PstIMspI_PA	24.92
6026	M6_718784_PstIMseI_PA	24.92
6027	M6_1478067_PstIMseI_PA	24.92
6028	M6_294808_PstIMspI_PA	24.92
6029	M6_1956385_PstIMspI_PA	24.92
6030	M6_1364626_PstIMseI_PA	24.92
6031	M6_4293811_PstIMseI_PA	24.92
6032	M6_15074_PstIMspI_PA	24.92
6033	M6_3154724_PstIMspI_PA	24.92
6034	Opata_839267_PstIMspI_PA	24.92
6035	M6_3487537_PstIMspI_PA	24.92
6036	M6_245860_PstIMseI_PA	24.92
6037	M6_129802_PstIMseI_PA	24.92
6038	M6_1737555_PstIMluI_PA	24.92
6039	M6_638740_PstIMseI_PA	24.92
6040	M6_1469876_PstIMluI_PA	24.92
6041	M6_961918_PstIMseI_PA	24.92
6042	M6_1266729_PstIMseI_PA	24.92
6043	M6_1201952_PstIMseI_PA	24.92
6044	M6_3205318_PstIMspI_PA	24.92
6045	M6_204275_PstIMspI_PA	24.92
6046	M6_1903957_PstIMspI_PA	24.92
6047	Opata_4014142_PstIMseI_PA	24.92
6048	M6_299395_PstIMseI_PA	24.92
6049	Opata_1077886_PstIMspI_PA	24.92
6050	Opata_1189902_PstIMspI_PA	24.92
6051	Opata_1981754_PstIMspI_PA	24.92
6052	Opata_1316940_PstIMspI_PA	24.92
6053	M6_2110080_PstIMseI_PA	24.92
6054	Opata_2344054_PstIMspI_PA	24.92
6055	M6_108802_PstIMseI_PA	24.92
6056	M6_596301_PstIMseI_PA	24.92
6057	M6_1940917_PstIMseI_PA	24.92
6058	M6_2796810_PstIMspI_PA	24.92
6059	Opata_4249926_PstIMspI_PA	24.92
6060	M6_1310813_PstIMseI_PA	24.92
6061	Opata_455892_PstIMspI_PA	24.92
6062	Opata_2521875_PstIMspI_PA	24.92
6063	Opata_2654800_PstIMspI_PA	24.92
6064	Opata_543373_PstIMseI_PA	24.92
6065	Opata_2774297_PstIMspI_PA	24.92
6066	M6_1046043_PstIMseI_PA	24.92
6067	M6_4168008_PstIMseI_PA	24.92
6068	Opata_559684_PstIMseI_PA	24.92
6069	M6_163383_PstIMseI_PA	24.92
6070	Opata_597781_PstIMseI_PA	24.92
6071	Opata_93335_PstIMseI_PA	24.92
6072	Opata_3204465_PstIMspI_PA	24.92
6073	Opata_643736_PstIMseI_PA	24.92
6074	M6_1675025_PstIMseI_PA	24.92
6075	Opata_1317550_PstIMspI_PA	24.92
6076	Opata_1480088_PstIMseI_PA	24.92
6077	1166627	25
6078	1200728	25.04
6079	1282599	25.29
6080	2290185	25.33
6081	1127808	25.39
6082	1238392	25.44
6083	Xcmwg652	25.6
6084	Xcfd1	25.6
6085	1663834	25.64
6086	1001603	25.69
6087	Excalibur_rep_c107577_250	25.9
6088	Kukri_c18874_1239	25.9
6089	RAC875_c23552_811	25.9
6090	RAC875_rep_c119097_451	25.9
6091	BS00064091_51	25.9
6092	Xfba307	25.9
6093	Xfbb166	25.9
6094	1022471	25.9
6095	2257084	25.9
6096	1090115	26
6097	1102743	26
6098	1306641	26
6099	3023500	26
6100	990125	26.01
6101	1093943	26.01
6102	1100811	26.01
6103	1105423	26.01
6104	1131561	26.01
6105	1143805	26.01
6106	1151081	26.01
6107	1260538	26.01
6108	2276992	26.01
6109	3027776	26.01
6110	3570212	26.01
6111	4910808	26.01
6112	4992820	26.01
6113	5361915	26.01
6114	1108315	26.01
6115	1397712	26.02
6116	1025919	26.03
6117	983868	26.08
6118	1366438	26.08
6119	3064900	26.08
6120	3934584	26.08
6121	3950572	26.08
6122	3960091	26.08
6123	4004202	26.08
6124	4395094	26.08
6125	4398219	26.08
6126	4663947	26.08
6127	1236287	26.14
6128	3572878	26.18
6129	3950724	26.18
6130	3957065	26.18
6131	1124273	26.38
6132	CAP12_c2970_177	26.47
6133	Excalibur_c5442_1691	26.47
6134	GENE-4826_86	26.47
6135	Kukri_c10377_3453	26.47
6136	BS00066615_51	26.47
6137	5001429	26.5
6138	1002532	26.55
6139	1008603	26.55
6140	1104964	26.55
6141	1108519	26.55
6142	1112857	26.55
6143	1113888	26.55
6144	1115458	26.55
6145	1125879	26.55
6146	1187072	26.55
6147	1234605	26.55
6148	Xfbb166.2	26.6
6149	Xpsp302.3	26.6
6150	2249347	26.65
6151	1023970	26.71
6152	1061808	26.71
6153	1075757	26.71
6154	1080387	26.71
6155	1093323	26.71
6156	1123230	26.71
6157	1123877	26.71
6158	1124217	26.71
6159	1151780	26.71
6160	1160022	26.71
6161	1233518	26.71
6162	1254192	26.71
6163	1284607	26.71
6164	1691361	26.71
6165	3024394	26.71
6166	3064803	26.71
6167	3949474	26.71
6168	4004451	26.71
6169	4018315	26.71
6170	4398045	26.71
6171	4407410	26.71
6172	4989936	26.71
6173	4989962	26.71
6174	4990079	26.71
6175	1074651	26.75
6176	1144741	26.82
6177	977191	27.14
6178	1103499	27.14
6179	1107350	27.14
6180	1391515	27.14
6181	2276844	27.14
6182	3951437	27.14
6183	4394520	27.14
6184	2275812	27.16
6185	Xpsr8(Cxp3)	27.6
6186	Xmwg67	27.6
6187	XksuG48	27.6
6188	Xfbb255b	27.6
6189	1156253	27.73
6190	3064925	27.73
6191	1220394	27.82
6192	1119877	27.83
6193	5573616	27.84
6194	1283385	27.85
6195	wsnp_Ku_c10377_17181816	27.92
6196	wsnp_Ku_c10377_17180909	27.92
6197	Ku_c10377_335	27.92
6198	BS00059475_51	27.92
6199	BS00074131_51	27.92
6200	Excalibur_c19015_465	27.92
6201	Kukri_c80594_361	27.92
6202	Tdurum_contig44092_939	27.92
6203	CAP8_c1881_215	27.92
6204	tplb0060j17_450	27.92
6205	CAP12_c4447_280	27.92
6206	GENE-1388_21	27.97
6207	RAC875_c53520_103	27.97
6208	1121398	27.99
6209	1127623	27.99
6210	3953430	27.99
6211	4440032	27.99
6212	wsnp_Ex_c9763_16125630	28.01
6213	wsnp_CAP11_c1594_882280	28.01
6214	wsnp_Ex_c56091_58346461	28.01
6215	wsnp_Ex_c280_541960	28.01
6216	Opata_11117_57_PstIMseI_SNP	28.01
6217	Opata_95855_2_PstIMspI_SNP	28.01
6218	Opata_46271_40_PstIMseI_SNP	28.01
6219	Opata_1961225_PstIMspI_PA	28.01
6220	Opata_3925822_PstIMspI_PA	28.01
6221	Opata_1748183_57_PstIMspI_SNP	28.01
6222	Opata_37640_PstIMspI_PA	28.01
6223	Opata_513620_30_PstIMspI_SNP	28.01
6224	Opata_1016212_65_PstIMseI_SNP	28.01
6225	Opata_1941472_PstIMspI_PA	28.01
6226	Opata_95855_33_PstIMspI_SNP	28.01
6227	Opata_375503_54_PstIMseI_SNP	28.01
6228	Opata_100318_80_PstIMseI_SNP	28.01
6229	Opata_1688381_42_PstIMspI_SNP	28.01
6230	Opata_148815_22_PstIMspI_SNP	28.01
6231	Opata_672256_6_PstIMspI_SNP	28.01
6232	Opata_1854387_33_PstIMspI_SNP	28.01
6233	Opata_2174178_PstIMspI_PA	28.01
6234	Opata_6955_49_PstIMseI_SNP	28.01
6235	Opata_513620_63_PstIMspI_SNP	28.01
6236	Opata_1935326_PstIMspI_PA	28.01
6237	Opata_148803_PstIMspI_PA	28.01
6238	Opata_612875_PstIMspI_PA	28.01
6239	Opata_1567720_1_PstIMspI_SNP	28.01
6240	Opata_38925_PstIMspI_PA	28.01
6241	Opata_515650_PstIMspI_PA	28.01
6242	Opata_4082649_PstIMspI_PA	28.01
6243	Opata_1854387_2_PstIMspI_SNP	28.01
6244	Opata_46271_13_PstIMseI_SNP	28.01
6245	Opata_6955_17_PstIMseI_SNP	28.01
6246	Opata_2069639_82_PstIMspI_SNP	28.01
6247	Opata_464417_84_PstIMseI_SNP	28.01
6248	Opata_3709517_PstIMspI_PA	28.01
6249	Opata_28991_7_PstIMseI_SNP	28.01
6250	Opata_165141_47_PstIMseI_SNP	28.01
6251	Opata_3495286_51_PstIMspI_SNP	28.01
6252	Opata_195269_54_PstIMspI_SNP	28.01
6253	Opata_119076_29_PstIMluI_SNP	28.01
6254	Opata_3025644_PstIMseI_PA	28.01
6255	Opata_1246011_PstIMseI_PA	28.01
6256	Opata_358098_21_PstIMseI_SNP	28.01
6257	Opata_521358_10_PstIMseI_SNP	28.01
6258	Opata_3626823_PstIMspI_PA	28.01
6259	Opata_2455483_PstIMseI_PA	28.01
6260	Opata_165141_88_PstIMseI_SNP	28.01
6261	Opata_175833_60_PstIMseI_SNP	28.01
6262	M6_511619_PstIMspI_PA	28.01
6263	Opata_373810_PstIMseI_PA	28.01
6264	M6_1953124_PstIMspI_PA	28.01
6265	Opata_648609_35_PstIMseI_SNP	28.01
6266	M6_2155116_PstIMspI_PA	28.01
6267	Opata_2080433_PstIMspI_PA	28.01
6268	Opata_1493707_PstIMspI_PA	28.01
6269	Opata_1690739_PstIMspI_PA	28.01
6270	Opata_996677_PstIMspI_PA	28.01
6271	Opata_644231_53_PstIMseI_SNP	28.01
6272	Opata_715156_PstIMluI_PA	28.01
6273	Opata_1823029_72_PstIMspI_SNP	28.01
6274	M6_1997032_PstIMseI_PA	28.01
6275	M6_870981_PstIMspI_PA	28.01
6276	Opata_2461133_28_PstIMspI_SNP	28.01
6277	M6_650702_PstIMspI_PA	28.01
6278	Opata_450444_PstIMspI_PA	28.01
6279	Opata_3859158_PstIMspI_PA	28.01
6280	M6_2550952_PstIMseI_PA	28.01
6281	Opata_1091497_PstIMspI_PA	28.01
6282	Opata_3128528_PstIMspI_PA	28.01
6283	M6_1381341_PstIMseI_PA	28.01
6284	Opata_16187_PstIMseI_PA	28.01
6285	Opata_2437828_PstIMspI_PA	28.01
6286	Opata_2940263_PstIMseI_PA	28.01
6287	M6_672922_PstIMspI_PA	28.01
6288	Opata_139078_PstIMspI_PA	28.01
6289	M6_394272_PstIMseI_PA	28.01
6290	Opata_2742628_PstIMspI_PA	28.01
6291	Opata_255801_PstIMseI_PA	28.01
6292	Opata_3593987_PstIMspI_PA	28.01
6293	Opata_385758_PstIMseI_PA	28.01
6294	Opata_331782_PstIMspI_PA	28.01
6295	M6_3224826_PstIMseI_PA	28.01
6296	M6_472182_PstIMseI_PA	28.01
6297	M6_122940_PstIMseI_PA	28.01
6298	Opata_2836441_PstIMspI_PA	28.01
6299	M6_2451614_PstIMspI_PA	28.01
6300	Opata_2662378_PstIMspI_PA	28.01
6301	M6_571871_PstIMseI_PA	28.01
6302	Opata_3505610_PstIMspI_PA	28.01
6303	Opata_1653027_58_PstIMseI_SNP	28.01
6304	Opata_2461133_48_PstIMspI_SNP	28.01
6305	M6_1115827_PstIMspI_PA	28.01
6306	Opata_52330_PstIMspI_PA	28.01
6307	Opata_1653027_85_PstIMseI_SNP	28.01
6308	M6_2879249_PstIMspI_PA	28.01
6309	M6_12458_PstIMspI_PA	28.01
6310	Opata_445728_PstIMseI_PA	28.01
6311	M6_2230633_PstIMspI_PA	28.01
6312	Opata_1885922_PstIMspI_PA	28.01
6313	M6_2447156_PstIMseI_PA	28.01
6314	M6_2255322_PstIMspI_PA	28.01
6315	Opata_478080_62_PstIMseI_SNP	28.01
6316	M6_1380769_PstIMspI_PA	28.01
6317	M6_2935210_PstIMspI_PA	28.01
6318	M6_408611_PstIMseI_PA	28.01
6319	M6_805906_PstIMseI_PA	28.01
6320	Opata_1653027_14_PstIMseI_SNP	28.01
6321	M6_3223224_PstIMspI_PA	28.01
6322	Opata_265832_PstIMspI_PA	28.01
6323	M6_4013120_PstIMseI_PA	28.01
6324	M6_969617_PstIMseI_PA	28.01
6325	Opata_178778_19_PstIMspI_SNP	28.01
6326	M6_973028_PstIMspI_PA	28.01
6327	M6_886857_PstIMspI_PA	28.01
6328	M6_311791_PstIMspI_PA	28.01
6329	M6_170145_PstIMseI_PA	28.01
6330	M6_399695_PstIMspI_PA	28.01
6331	M6_526596_PstIMspI_PA	28.01
6332	M6_764529_PstIMseI_PA	28.01
6333	M6_3173427_PstIMspI_PA	28.01
6334	M6_3579040_PstIMspI_PA	28.01
6335	M6_143473_PstIMseI_PA	28.01
6336	M6_3231216_PstIMseI_PA	28.01
6337	M6_364281_PstIMseI_PA	28.01
6338	M6_311247_PstIMseI_PA	28.01
6339	M6_1054042_PstIMspI_PA	28.01
6340	M6_375635_PstIMspI_PA	28.01
6341	M6_135952_PstIMseI_PA	28.01
6342	Opata_1238538_PstIMseI_PA	28.01
6343	M6_919452_PstIMspI_PA	28.01
6344	Opata_801227_PstIMspI_PA	28.01
6345	M6_125346_PstIMseI_PA	28.01
6346	Opata_163217_51_PstIMseI_SNP	28.01
6347	M6_603181_PstIMspI_PA	28.01
6348	M6_2864629_PstIMspI_PA	28.01
6349	Opata_3177113_PstIMspI_PA	28.01
6350	Opata_1421582_PstIMluI_PA	28.01
6351	M6_541428_PstIMspI_PA	28.01
6352	M6_236728_PstIMseI_PA	28.01
6353	M6_3130894_PstIMspI_PA	28.01
6354	M6_218917_PstIMseI_PA	28.01
6355	M6_361534_PstIMspI_PA	28.01
6356	M6_377010_PstIMspI_PA	28.01
6357	M6_899617_PstIMseI_PA	28.01
6358	M6_2951415_PstIMspI_PA	28.01
6359	Opata_928692_32_PstIMspI_SNP	28.01
6360	Opata_2675670_35_PstIMspI_SNP	28.01
6361	M6_485330_PstIMseI_PA	28.01
6362	Opata_1304503_PstIMspI_PA	28.01
6363	Opata_1249597_PstIMspI_PA	28.01
6364	M6_116757_PstIMseI_PA	28.01
6365	Opata_765078_PstIMspI_PA	28.01
6366	Opata_3194675_PstIMspI_PA	28.01
6367	Opata_3172076_PstIMspI_PA	28.01
6368	M6_53940_PstIMseI_PA	28.01
6369	Opata_3020836_20_PstIMspI_SNP	28.01
6370	Opata_181533_PstIMseI_PA	28.01
6371	Opata_1335_PstIMluI_PA	28.01
6372	M6_1734192_PstIMseI_PA	28.01
6373	Opata_1010326_PstIMspI_PA	28.01
6374	Opata_322708_63_PstIMspI_SNP	28.01
6375	M6_1450366_PstIMspI_PA	28.01
6376	M6_394165_PstIMspI_PA	28.01
6377	M6_2716168_PstIMspI_PA	28.01
6378	M6_3503904_PstIMseI_PA	28.01
6379	M6_2350131_PstIMspI_PA	28.01
6380	Opata_3769127_PstIMspI_PA	28.01
6381	M6_2771_PstIMseI_PA	28.01
6382	M6_504136_PstIMspI_PA	28.01
6383	M6_3032372_PstIMspI_PA	28.01
6384	Opata_2169347_PstIMspI_PA	28.01
6385	Opata_1048753_PstIMseI_PA	28.01
6386	Opata_928692_3_PstIMspI_SNP	28.01
6387	Opata_3423718_PstIMspI_PA	28.01
6388	Opata_4218602_PstIMspI_PA	28.01
6389	Opata_2299098_PstIMspI_PA	28.01
6390	Opata_1460681_PstIMspI_PA	28.01
6391	M6_3481025_PstIMspI_PA	28.01
6392	M6_767505_PstIMspI_PA	28.01
6393	Opata_356585_PstIMseI_PA	28.01
6394	Opata_3969162_PstIMspI_PA	28.01
6395	M6_283522_PstIMseI_PA	28.01
6396	M6_663659_PstIMspI_PA	28.01
6397	M6_334205_PstIMseI_PA	28.01
6398	M6_2360153_PstIMspI_PA	28.01
6399	Opata_928692_60_PstIMspI_SNP	28.01
6400	M6_414858_PstIMspI_PA	28.01
6401	M6_1149954_PstIMseI_PA	28.01
6402	Opata_718149_PstIMspI_PA	28.01
6403	Opata_1768754_PstIMseI_PA	28.01
6404	M6_344732_PstIMspI_PA	28.01
6405	M6_320657_PstIMspI_PA	28.01
6406	Opata_2088766_PstIMspI_PA	28.01
6407	M6_1997978_PstIMspI_PA	28.01
6408	Opata_4077722_PstIMspI_PA	28.01
6409	M6_557944_PstIMspI_PA	28.01
6410	M6_833172_PstIMseI_PA	28.01
6411	M6_1497414_PstIMspI_PA	28.01
6412	Opata_2975069_PstIMspI_PA	28.01
6413	Opata_1391420_PstIMspI_PA	28.01
6414	Opata_31287_PstIMseI_PA	28.01
6415	M6_3448845_PstIMspI_PA	28.01
6416	M6_1586484_PstIMspI_PA	28.01
6417	Opata_2198380_PstIMspI_PA	28.01
6418	M6_1004137_PstIMseI_PA	28.01
6419	M6_181947_PstIMseI_PA	28.01
6420	M6_2909092_PstIMspI_PA	28.01
6421	M6_68115_PstIMseI_PA	28.01
6422	M6_2162179_PstIMspI_PA	28.01
6423	Opata_2675670_37_PstIMspI_SNP	28.01
6424	Opata_1475126_72_PstIMseI_SNP	28.01
6425	Opata_1109682_60_PstIMspI_SNP	28.01
6426	M6_445648_PstIMseI_PA	28.01
6427	Opata_582442_PstIMseI_PA	28.01
6428	M6_283183_PstIMseI_PA	28.01
6429	M6_711609_PstIMspI_PA	28.01
6430	Opata_2845113_PstIMseI_PA	28.01
6431	M6_1034600_PstIMspI_PA	28.01
6432	M6_185148_PstIMseI_PA	28.01
6433	M6_1912330_PstIMspI_PA	28.01
6434	Opata_1553494_PstIMspI_PA	28.01
6435	M6_1334980_PstIMseI_PA	28.01
6436	M6_33330_PstIMseI_PA	28.01
6437	M6_3764052_PstIMseI_PA	28.01
6438	M6_1090129_PstIMspI_PA	28.01
6439	M6_26909_PstIMseI_PA	28.01
6440	M6_1070018_PstIMspI_PA	28.01
6441	M6_733847_PstIMspI_PA	28.01
6442	Opata_2799154_PstIMluI_PA	28.01
6443	M6_147326_PstIMseI_PA	28.01
6444	Opata_2713832_PstIMseI_PA	28.01
6445	Opata_117524_4_PstIMspI_SNP	28.01
6446	Opata_2675670_31_PstIMspI_SNP	28.01
6447	Opata_1109682_76_PstIMspI_SNP	28.01
6448	Opata_1787148_PstIMspI_PA	28.01
6449	M6_2381197_PstIMspI_PA	28.01
6450	M6_2943556_PstIMspI_PA	28.01
6451	Opata_526941_PstIMspI_PA	28.01
6452	Opata_117524_56_PstIMspI_SNP	28.01
6453	M6_393266_PstIMspI_PA	28.01
6454	Opata_4290765_PstIMseI_PA	28.01
6455	M6_881633_PstIMseI_PA	28.01
6456	Opata_725251_PstIMspI_PA	28.01
6457	M6_364462_PstIMseI_PA	28.01
6458	M6_1314267_PstIMspI_PA	28.01
6459	Opata_715195_30_PstIMseI_SNP	28.01
6460	M6_590255_PstIMseI_PA	28.01
6461	M6_1648645_PstIMseI_PA	28.01
6462	Opata_413180_24_PstIMseI_SNP	28.01
6463	M6_454064_PstIMseI_PA	28.01
6464	Opata_261322_PstIMseI_PA	28.01
6465	M6_3048992_PstIMspI_PA	28.01
6466	Opata_2854400_PstIMspI_PA	28.01
6467	M6_985196_PstIMspI_PA	28.01
6468	M6_200182_PstIMseI_PA	28.01
6469	Opata_23441_PstIMspI_PA	28.01
6470	Opata_456718_PstIMseI_PA	28.01
6471	Opata_3317261_PstIMspI_PA	28.01
6472	Opata_2277211_PstIMspI_PA	28.01
6473	Opata_993431_PstIMseI_PA	28.01
6474	Opata_378775_PstIMluI_PA	28.01
6475	Opata_1813967_PstIMseI_PA	28.01
6476	Opata_1623082_PstIMseI_PA	28.01
6477	Opata_2884455_PstIMspI_PA	28.01
6478	Opata_3364968_PstIMseI_PA	28.01
6479	Opata_849755_PstIMluI_PA	28.01
6480	Opata_214910_PstIMseI_PA	28.01
6481	Opata_1358167_PstIMspI_PA	28.01
6482	Opata_793455_PstIMseI_PA	28.01
6483	Opata_1859582_PstIMspI_PA	28.01
6484	Opata_4082691_PstIMspI_PA	28.01
6485	Opata_119550_PstIMseI_PA	28.01
6486	Opata_289565_PstIMseI_PA	28.01
6487	Opata_61618_PstIMseI_PA	28.01
6488	Opata_180983_90_PstIMseI_SNP	28.01
6489	Opata_4003193_PstIMspI_PA	28.01
6490	Opata_1201479_PstIMseI_PA	28.01
6491	Opata_145486_PstIMseI_PA	28.01
6492	Opata_2688607_PstIMspI_PA	28.01
6493	Opata_1941160_PstIMspI_PA	28.01
6494	Opata_186240_PstIMseI_PA	28.01
6495	Opata_1715452_PstIMseI_PA	28.01
6496	Opata_2176812_PstIMspI_PA	28.01
6497	Opata_4267853_PstIMspI_PA	28.01
6498	Opata_1730350_PstIMluI_PA	28.01
6499	Opata_386826_PstIMseI_PA	28.01
6500	Opata_1797875_PstIMseI_PA	28.01
6501	M6_1630577_PstIMspI_PA	28.01
6502	M6_463504_PstIMseI_PA	28.01
6503	M6_1769123_PstIMspI_PA	28.01
6504	M6_703728_PstIMspI_PA	28.01
6505	M6_536253_PstIMspI_PA	28.01
6506	M6_455738_PstIMspI_PA	28.01
6507	Opata_1717976_PstIMseI_PA	28.01
6508	M6_1030931_PstIMseI_PA	28.01
6509	Opata_56403_PstIMspI_PA	28.01
6510	M6_792133_PstIMspI_PA	28.01
6511	M6_913636_PstIMspI_PA	28.01
6512	Opata_185279_PstIMspI_PA	28.01
6513	Opata_2708768_PstIMluI_PA	28.01
6514	Opata_68286_PstIMseI_PA	28.01
6515	M6_391503_PstIMspI_PA	28.01
6516	Opata_272412_PstIMluI_PA	28.01
6517	Opata_629273_PstIMseI_PA	28.01
6518	Opata_15257_PstIMseI_PA	28.01
6519	M6_3562470_PstIMspI_PA	28.01
6520	Opata_70703_PstIMseI_PA	28.01
6521	Opata_231474_PstIMseI_PA	28.01
6522	Opata_72550_PstIMseI_PA	28.01
6523	Opata_38259_PstIMseI_PA	28.01
6524	Opata_618216_PstIMluI_PA	28.01
6525	Opata_2481284_PstIMseI_PA	28.01
6526	Opata_123565_PstIMspI_PA	28.01
6527	M6_3559973_PstIMspI_PA	28.01
6528	Opata_263402_PstIMseI_PA	28.01
6529	M6_537789_PstIMspI_PA	28.01
6530	Opata_302855_PstIMseI_PA	28.01
6531	M6_460372_PstIMspI_PA	28.01
6532	M6_2809991_PstIMspI_PA	28.01
6533	M6_1897479_PstIMseI_PA	28.01
6534	M6_854709_PstIMspI_PA	28.01
6535	M6_771628_PstIMspI_PA	28.01
6536	Opata_1947531_PstIMluI_PA	28.01
6537	Opata_146229_PstIMspI_PA	28.01
6538	M6_725706_PstIMseI_PA	28.01
6539	M6_516861_PstIMspI_PA	28.01
6540	M6_1121546_PstIMspI_PA	28.01
6541	Opata_96121_PstIMspI_PA	28.01
6542	M6_1669110_PstIMseI_PA	28.01
6543	M6_649894_PstIMspI_PA	28.01
6544	M6_371887_PstIMseI_PA	28.01
6545	Opata_4350109_43_PstIMseI_SNP	28.01
6546	M6_483564_PstIMseI_PA	28.01
6547	M6_315750_PstIMseI_PA	28.01
6548	M6_997241_PstIMseI_PA	28.01
6549	M6_576567_PstIMseI_PA	28.01
6550	M6_878781_PstIMspI_PA	28.01
6551	M6_1381442_PstIMseI_PA	28.01
6552	M6_104796_PstIMseI_PA	28.01
6553	M6_128093_PstIMseI_PA	28.01
6554	M6_1106433_PstIMseI_PA	28.01
6555	M6_1432901_PstIMseI_PA	28.01
6556	Opata_127610_PstIMluI_PA	28.01
6557	Opata_1397339_PstIMseI_PA	28.01
6558	Opata_1040811_PstIMseI_PA	28.01
6559	M6_1396432_PstIMseI_PA	28.01
6560	Opata_69674_PstIMspI_PA	28.01
6561	Opata_84659_PstIMseI_PA	28.01
6562	M6_358420_PstIMspI_PA	28.01
6563	Opata_118307_PstIMluI_PA	28.01
6564	Opata_4371984_PstIMseI_PA	28.01
6565	Opata_217583_PstIMseI_PA	28.01
6566	Opata_61677_PstIMluI_PA	28.01
6567	M6_2182855_PstIMspI_PA	28.01
6568	Opata_2399695_PstIMseI_PA	28.01
6569	M6_480271_PstIMspI_PA	28.01
6570	M6_1813410_PstIMspI_PA	28.01
6571	Opata_232603_PstIMseI_PA	28.01
6572	M6_485611_PstIMseI_PA	28.01
6573	Opata_1572_PstIMspI_PA	28.01
6574	M6_3082405_PstIMspI_PA	28.01
6575	M6_967371_PstIMseI_PA	28.01
6576	Opata_937833_PstIMspI_PA	28.01
6577	M6_793002_PstIMspI_PA	28.01
6578	M6_1166842_PstIMseI_PA	28.01
6579	Opata_4054079_PstIMspI_PA	28.01
6580	Opata_2068743_PstIMspI_PA	28.01
6581	M6_370611_PstIMspI_PA	28.01
6582	Opata_136177_PstIMspI_PA	28.01
6583	Opata_447241_PstIMseI_PA	28.01
6584	Opata_264416_PstIMseI_PA	28.01
6585	M6_1754541_PstIMseI_PA	28.01
6586	Opata_581993_PstIMseI_PA	28.01
6587	Opata_567257_PstIMspI_PA	28.01
6588	Opata_1261913_PstIMseI_PA	28.01
6589	Opata_39677_PstIMseI_PA	28.01
6590	Opata_211540_PstIMseI_PA	28.01
6591	Opata_908325_PstIMspI_PA	28.01
6592	Opata_1812752_PstIMspI_PA	28.01
6593	Opata_497124_PstIMseI_PA	28.01
6594	Opata_376966_PstIMspI_PA	28.01
6595	Opata_2801_PstIMseI_PA	28.01
6596	Opata_1544802_PstIMspI_PA	28.01
6597	M6_111301_PstIMseI_PA	28.01
6598	M6_1682118_PstIMspI_PA	28.01
6599	Opata_1299634_PstIMseI_PA	28.01
6600	Opata_352251_PstIMseI_PA	28.01
6601	Opata_2949105_PstIMspI_PA	28.01
6602	Opata_2483727_PstIMspI_PA	28.01
6603	Opata_1747989_PstIMspI_PA	28.01
6604	Opata_850815_PstIMseI_PA	28.01
6605	Opata_478225_PstIMseI_PA	28.01
6606	Opata_1313791_PstIMspI_PA	28.01
6607	Opata_918117_PstIMseI_PA	28.01
6608	Opata_551959_PstIMseI_PA	28.01
6609	Opata_1580935_PstIMluI_PA	28.01
6610	Opata_1407088_PstIMluI_PA	28.01
6611	Opata_300210_PstIMspI_PA	28.01
6612	Opata_496428_PstIMseI_PA	28.01
6613	M6_1541985_PstIMspI_PA	28.01
6614	Opata_1474398_PstIMspI_PA	28.01
6615	Opata_984410_PstIMspI_PA	28.01
6616	Opata_1155406_PstIMseI_PA	28.01
6617	Opata_563953_PstIMseI_PA	28.01
6618	M6_280605_PstIMseI_PA	28.01
6619	Opata_130642_PstIMseI_PA	28.01
6620	M6_649357_PstIMspI_PA	28.01
6621	Opata_2151268_PstIMspI_PA	28.01
6622	Opata_3211241_PstIMspI_PA	28.01
6623	Opata_3903248_PstIMspI_PA	28.01
6624	Opata_2185323_PstIMluI_PA	28.01
6625	Opata_2851783_PstIMspI_PA	28.01
6626	Opata_16329_PstIMspI_PA	28.01
6627	Opata_867613_PstIMseI_PA	28.01
6628	Opata_399405_PstIMseI_PA	28.01
6629	Opata_2411961_PstIMspI_PA	28.01
6630	Opata_1188692_PstIMseI_PA	28.01
6631	Opata_994348_PstIMluI_PA	28.01
6632	Opata_792245_PstIMseI_PA	28.01
6633	Opata_63219_PstIMseI_PA	28.01
6634	Opata_500690_PstIMluI_PA	28.01
6635	Opata_833102_PstIMseI_PA	28.01
6636	M6_375886_PstIMseI_PA	28.01
6637	Opata_318103_PstIMseI_PA	28.01
6638	Opata_1059684_PstIMseI_PA	28.01
6639	Opata_3778510_PstIMspI_PA	28.01
6640	Opata_3562206_PstIMspI_PA	28.01
6641	Opata_1360019_PstIMseI_PA	28.01
6642	Opata_2327671_PstIMspI_PA	28.01
6643	Opata_3164656_PstIMspI_PA	28.01
6644	Opata_4168554_PstIMspI_PA	28.01
6645	Opata_1557295_PstIMluI_PA	28.01
6646	Opata_986103_PstIMseI_PA	28.01
6647	M6_3453925_PstIMspI_PA	28.01
6648	M6_419984_PstIMspI_PA	28.01
6649	Opata_368326_PstIMseI_PA	28.01
6650	Opata_3043033_PstIMseI_PA	28.01
6651	Opata_419351_PstIMseI_PA	28.01
6652	Opata_129696_PstIMspI_PA	28.01
6653	Opata_859123_PstIMseI_PA	28.01
6654	Opata_1992342_PstIMspI_PA	28.01
6655	Opata_330857_PstIMluI_PA	28.01
6656	Opata_107942_PstIMluI_PA	28.01
6657	Opata_900346_PstIMseI_PA	28.01
6658	M6_4153387_PstIMseI_PA	28.01
6659	Opata_2392103_PstIMseI_PA	28.01
6660	Opata_341256_PstIMseI_PA	28.01
6661	Opata_387546_PstIMspI_PA	28.01
6662	Opata_4027188_PstIMspI_PA	28.01
6663	Opata_1267116_PstIMseI_PA	28.01
6664	Opata_355035_PstIMluI_PA	28.01
6665	Opata_112830_PstIMspI_PA	28.01
6666	Opata_604467_PstIMseI_PA	28.01
6667	Opata_435157_PstIMseI_PA	28.01
6668	Opata_1393167_PstIMspI_PA	28.01
6669	Opata_2907580_PstIMspI_PA	28.01
6670	Opata_3731866_PstIMspI_PA	28.01
6671	Opata_3118584_PstIMseI_PA	28.01
6672	M6_1415589_PstIMspI_PA	28.01
6673	M6_2041868_PstIMspI_PA	28.01
6674	M6_3104947_PstIMspI_PA	28.01
6675	Opata_313529_PstIMseI_PA	28.01
6676	Opata_1046351_PstIMseI_PA	28.01
6677	Opata_2938234_PstIMspI_PA	28.01
6678	Opata_4167815_PstIMseI_PA	28.01
6679	Opata_37650_PstIMseI_PA	28.01
6680	Opata_173218_PstIMspI_PA	28.01
6681	Opata_738875_PstIMseI_PA	28.01
6682	Opata_2915014_PstIMspI_PA	28.01
6683	Opata_670128_PstIMseI_PA	28.01
6684	M6_979237_PstIMspI_PA	28.01
6685	Opata_2487584_PstIMspI_PA	28.01
6686	Opata_189346_PstIMseI_PA	28.01
6687	Opata_4121985_PstIMseI_PA	28.01
6688	Opata_1407836_PstIMspI_PA	28.01
6689	Opata_3174429_PstIMspI_PA	28.01
6690	Opata_2215028_PstIMspI_PA	28.01
6691	Opata_4265474_PstIMspI_PA	28.01
6692	Opata_3147840_PstIMspI_PA	28.01
6693	Opata_3648666_PstIMspI_PA	28.01
6694	Opata_337263_PstIMseI_PA	28.01
6695	Opata_1019038_PstIMseI_PA	28.01
6696	Opata_2556909_PstIMspI_PA	28.01
6697	Opata_327597_PstIMseI_PA	28.01
6698	Opata_3055670_PstIMspI_PA	28.01
6699	Opata_1063090_PstIMseI_PA	28.01
6700	Opata_1604117_PstIMspI_PA	28.01
6701	Opata_1564820_PstIMluI_PA	28.01
6702	Opata_2492380_PstIMspI_PA	28.01
6703	M6_58192_PstIMspI_PA	28.01
6704	Opata_130886_PstIMseI_PA	28.01
6705	Opata_353927_PstIMseI_PA	28.01
6706	Opata_135694_PstIMseI_PA	28.01
6707	Opata_2437437_PstIMluI_PA	28.01
6708	Opata_24862_PstIMseI_PA	28.01
6709	Opata_2141199_PstIMspI_PA	28.01
6710	Opata_3743114_PstIMspI_PA	28.01
6711	Opata_2399883_PstIMspI_PA	28.01
6712	Opata_644602_PstIMseI_PA	28.01
6713	Opata_192959_PstIMseI_PA	28.01
6714	M6_83809_PstIMseI_PA	28.01
6715	Opata_480798_PstIMseI_PA	28.01
6716	Opata_3611377_PstIMspI_PA	28.01
6717	Opata_360167_PstIMspI_PA	28.01
6718	Opata_601680_PstIMspI_PA	28.01
6719	Opata_340871_PstIMseI_PA	28.01
6720	Opata_2514104_PstIMseI_PA	28.01
6721	Opata_159525_PstIMseI_PA	28.01
6722	Opata_597024_PstIMseI_PA	28.01
6723	Opata_4131526_PstIMspI_PA	28.01
6724	Opata_1813787_PstIMspI_PA	28.01
6725	Opata_403219_PstIMseI_PA	28.01
6726	Opata_3903558_PstIMspI_PA	28.01
6727	Opata_1985685_PstIMspI_PA	28.01
6728	Opata_77823_PstIMseI_PA	28.01
6729	Opata_4066122_PstIMspI_PA	28.01
6730	Opata_225137_PstIMseI_PA	28.01
6731	Opata_3773816_PstIMspI_PA	28.01
6732	Opata_4082396_PstIMseI_PA	28.01
6733	Opata_92890_PstIMseI_PA	28.01
6734	Opata_217742_PstIMseI_PA	28.01
6735	Opata_149795_PstIMspI_PA	28.01
6736	Opata_4048249_PstIMspI_PA	28.01
6737	Opata_44926_PstIMseI_PA	28.01
6738	Opata_198861_PstIMseI_PA	28.01
6739	Opata_3460340_PstIMspI_PA	28.01
6740	Opata_195248_PstIMseI_PA	28.01
6741	Opata_826363_PstIMspI_PA	28.01
6742	Opata_720918_PstIMspI_PA	28.01
6743	Opata_68089_PstIMspI_PA	28.01
6744	Opata_1754790_PstIMspI_PA	28.01
6745	Opata_952011_PstIMluI_PA	28.01
6746	Opata_2455529_PstIMspI_PA	28.01
6747	Opata_473090_PstIMseI_PA	28.01
6748	Opata_3188163_PstIMspI_PA	28.01
6749	Opata_2083711_PstIMspI_PA	28.01
6750	Opata_1580443_PstIMspI_PA	28.01
6751	Opata_2226892_PstIMspI_PA	28.01
6752	Opata_760667_PstIMseI_PA	28.01
6753	Opata_1068766_PstIMseI_PA	28.01
6754	Opata_4153950_PstIMspI_PA	28.01
6755	Opata_724309_PstIMspI_PA	28.01
6756	Opata_5480_PstIMseI_PA	28.01
6757	Opata_659340_PstIMseI_PA	28.01
6758	Opata_1014153_PstIMspI_PA	28.01
6759	Opata_124427_PstIMspI_PA	28.01
6760	Opata_3530670_PstIMseI_PA	28.01
6761	Opata_3756833_PstIMseI_PA	28.01
6762	M6_2831207_PstIMspI_PA	28.01
6763	Opata_93817_PstIMspI_PA	28.01
6764	Opata_183460_PstIMseI_PA	28.01
6765	Opata_1490722_PstIMspI_PA	28.01
6766	Opata_3862942_PstIMseI_PA	28.01
6767	Opata_34317_PstIMseI_PA	28.01
6768	Opata_3882743_PstIMspI_PA	28.01
6769	Opata_764592_PstIMseI_PA	28.01
6770	Opata_2838925_PstIMseI_PA	28.01
6771	Opata_2799936_PstIMspI_PA	28.01
6772	Opata_3568575_PstIMspI_PA	28.01
6773	Opata_4142105_PstIMseI_PA	28.01
6774	Opata_3131272_PstIMspI_PA	28.01
6775	Opata_2620084_PstIMspI_PA	28.01
6776	Opata_1460339_PstIMspI_PA	28.01
6777	Opata_250971_PstIMseI_PA	28.01
6778	Opata_3922605_PstIMspI_PA	28.01
6779	Opata_709668_PstIMseI_PA	28.01
6780	Opata_1593434_PstIMluI_PA	28.01
6781	M6_573685_PstIMspI_PA	28.01
6782	M6_2379901_PstIMseI_PA	28.01
6783	Opata_1191482_PstIMseI_PA	28.01
6784	Opata_287895_PstIMspI_PA	28.01
6785	Opata_146292_PstIMseI_PA	28.01
6786	M6_142210_PstIMseI_PA	28.01
6787	Opata_983436_PstIMseI_PA	28.01
6788	Opata_955276_PstIMspI_PA	28.01
6789	Opata_895638_PstIMseI_PA	28.01
6790	Opata_3283973_PstIMspI_PA	28.01
6791	Opata_2750506_PstIMspI_PA	28.01
6792	Opata_2524208_PstIMspI_PA	28.01
6793	Opata_3269877_PstIMspI_PA	28.01
6794	Opata_1571197_PstIMspI_PA	28.01
6795	Opata_2469064_PstIMspI_PA	28.01
6796	M6_808631_PstIMspI_PA	28.01
6797	Opata_1631385_PstIMspI_PA	28.01
6798	Opata_443705_PstIMluI_PA	28.01
6799	Opata_26600_PstIMluI_PA	28.01
6800	Opata_408430_PstIMspI_PA	28.01
6801	Opata_1731186_PstIMspI_PA	28.01
6802	Opata_215381_PstIMluI_PA	28.01
6803	Opata_2905480_PstIMspI_PA	28.01
6804	Opata_3260385_PstIMspI_PA	28.01
6805	Opata_2117182_PstIMspI_PA	28.01
6806	Opata_967305_PstIMspI_PA	28.01
6807	Opata_652042_PstIMseI_PA	28.01
6808	Opata_814971_PstIMseI_PA	28.01
6809	Opata_10460_PstIMspI_PA	28.01
6810	Opata_1606648_PstIMspI_PA	28.01
6811	M6_86863_PstIMseI_PA	28.01
6812	Opata_277872_PstIMspI_PA	28.01
6813	Opata_2115417_PstIMspI_PA	28.01
6814	Opata_109247_PstIMseI_PA	28.01
6815	Opata_1079786_PstIMspI_PA	28.01
6816	Opata_339034_PstIMspI_PA	28.01
6817	Opata_284025_PstIMseI_PA	28.01
6818	Opata_3943755_PstIMspI_PA	28.01
6819	Opata_226632_PstIMseI_PA	28.01
6820	Opata_641614_PstIMseI_PA	28.01
6821	Opata_1106742_PstIMspI_PA	28.01
6822	Opata_3490925_PstIMspI_PA	28.01
6823	Opata_309099_PstIMseI_PA	28.01
6824	Opata_91800_PstIMluI_PA	28.01
6825	Opata_941176_PstIMspI_PA	28.01
6826	Opata_2129170_PstIMspI_PA	28.01
6827	Opata_126849_PstIMspI_PA	28.01
6828	Opata_1207564_PstIMspI_PA	28.01
6829	Opata_705552_PstIMseI_PA	28.01
6830	Opata_2455581_PstIMspI_PA	28.01
6831	Opata_44335_PstIMseI_PA	28.01
6832	Opata_305882_PstIMspI_PA	28.01
6833	M6_681100_PstIMseI_PA	28.01
6834	Opata_1593874_PstIMspI_PA	28.01
6835	Opata_184701_PstIMseI_PA	28.01
6836	Opata_883718_PstIMseI_PA	28.01
6837	Opata_175019_PstIMseI_PA	28.01
6838	Opata_1156337_PstIMspI_PA	28.01
6839	Opata_1130793_PstIMspI_PA	28.01
6840	Opata_1481786_PstIMseI_PA	28.01
6841	Opata_104935_PstIMseI_PA	28.01
6842	Opata_836125_PstIMseI_PA	28.01
6843	M6_1823049_PstIMspI_PA	28.01
6844	Opata_77144_PstIMspI_PA	28.01
6845	Opata_700472_PstIMspI_PA	28.01
6846	Opata_3921978_PstIMspI_PA	28.01
6847	Opata_774054_PstIMspI_PA	28.01
6848	Opata_395317_PstIMseI_PA	28.01
6849	Opata_1148111_PstIMspI_PA	28.01
6850	Opata_1738788_PstIMspI_PA	28.01
6851	Opata_65596_PstIMseI_PA	28.01
6852	Opata_445293_PstIMseI_PA	28.01
6853	M6_1312333_PstIMspI_PA	28.01
6854	Opata_2621247_PstIMspI_PA	28.01
6855	Opata_1313061_PstIMspI_PA	28.01
6856	Opata_208973_PstIMspI_PA	28.01
6857	Opata_3787473_PstIMspI_PA	28.01
6858	Opata_2058174_PstIMspI_PA	28.01
6859	Opata_3605815_PstIMspI_PA	28.01
6860	M6_1050743_PstIMseI_PA	28.01
6861	M6_1413974_PstIMseI_PA	28.01
6862	Opata_1826649_PstIMseI_PA	28.01
6863	Opata_111312_PstIMspI_PA	28.01
6864	Opata_264318_PstIMseI_PA	28.01
6865	Opata_2063356_PstIMspI_PA	28.01
6866	Opata_1133854_PstIMluI_PA	28.01
6867	Opata_422986_PstIMspI_PA	28.01
6868	Opata_2590643_PstIMspI_PA	28.01
6869	Opata_2006986_PstIMspI_PA	28.01
6870	Opata_1857584_PstIMspI_PA	28.01
6871	Opata_1135432_PstIMseI_PA	28.01
6872	M6_331904_PstIMspI_PA	28.01
6873	Opata_2846053_PstIMspI_PA	28.01
6874	Opata_1498678_PstIMluI_PA	28.01
6875	Opata_1823969_PstIMspI_PA	28.01
6876	M6_62381_PstIMseI_PA	28.01
6877	M6_160194_PstIMseI_PA	28.01
6878	M6_69796_PstIMseI_PA	28.01
6879	M6_502041_PstIMseI_PA	28.01
6880	M6_822901_PstIMseI_PA	28.01
6881	Opata_333833_PstIMseI_PA	28.01
6882	Opata_4364283_PstIMseI_PA	28.01
6883	Opata_812172_PstIMseI_PA	28.01
6884	M6_448152_PstIMseI_PA	28.01
6885	Opata_4129564_PstIMspI_PA	28.01
6886	Opata_366960_PstIMseI_PA	28.01
6887	Opata_3258062_PstIMseI_PA	28.01
6888	Opata_615991_PstIMseI_PA	28.01
6889	Opata_411780_PstIMseI_PA	28.01
6890	Opata_1782595_PstIMspI_PA	28.01
6891	Opata_343929_PstIMspI_PA	28.01
6892	Opata_358287_PstIMseI_PA	28.01
6893	Opata_4222740_PstIMspI_PA	28.01
6894	Opata_4060659_PstIMspI_PA	28.01
6895	Opata_205616_PstIMspI_PA	28.01
6896	Opata_720474_PstIMspI_PA	28.01
6897	Opata_2664330_PstIMseI_PA	28.01
6898	Opata_3078099_PstIMspI_PA	28.01
6899	Opata_49488_PstIMseI_PA	28.01
6900	Opata_2873022_PstIMseI_PA	28.01
6901	Opata_2911409_PstIMspI_PA	28.01
6902	Opata_2016794_PstIMspI_PA	28.01
6903	Opata_64716_PstIMseI_PA	28.01
6904	Opata_2884111_PstIMspI_PA	28.01
6905	Opata_2769379_PstIMspI_PA	28.01
6906	Opata_498978_PstIMseI_PA	28.01
6907	Opata_2858366_PstIMspI_PA	28.01
6908	Opata_1979710_PstIMspI_PA	28.01
6909	Opata_1377408_PstIMspI_PA	28.01
6910	Opata_1615008_PstIMspI_PA	28.01
6911	Opata_2480814_PstIMspI_PA	28.01
6912	Opata_2303914_PstIMspI_PA	28.01
6913	Opata_3009934_PstIMseI_PA	28.01
6914	M6_1261411_PstIMseI_PA	28.01
6915	M6_1474992_PstIMseI_PA	28.01
6916	Opata_2224401_PstIMspI_PA	28.01
6917	M6_439137_PstIMspI_PA	28.01
6918	M6_367489_PstIMspI_PA	28.01
6919	M6_311766_PstIMspI_PA	28.01
6920	Opata_100223_PstIMseI_PA	28.01
6921	M6_462812_PstIMspI_PA	28.01
6922	Opata_3042898_PstIMseI_PA	28.01
6923	Opata_2262_PstIMseI_PA	28.01
6924	Opata_2617325_PstIMspI_PA	28.01
6925	Opata_499381_PstIMspI_PA	28.01
6926	Opata_2112845_PstIMspI_PA	28.01
6927	Opata_1687571_PstIMspI_PA	28.01
6928	Opata_9207_PstIMspI_PA	28.01
6929	M6_850558_PstIMspI_PA	28.01
6930	Opata_247994_PstIMspI_PA	28.01
6931	Opata_3314643_PstIMspI_PA	28.01
6932	Opata_2349416_PstIMspI_PA	28.01
6933	Opata_926863_PstIMseI_PA	28.01
6934	Opata_1883225_PstIMspI_PA	28.01
6935	Opata_1585157_PstIMspI_PA	28.01
6936	Opata_2236219_PstIMspI_PA	28.01
6937	Opata_1989655_PstIMspI_PA	28.01
6938	Opata_1502667_PstIMspI_PA	28.01
6939	Opata_143645_PstIMspI_PA	28.01
6940	M6_3819336_PstIMseI_PA	28.01
6941	M6_2174758_PstIMspI_PA	28.01
6942	Opata_1181330_PstIMseI_PA	28.01
6943	M6_752704_PstIMseI_PA	28.01
6944	Opata_303685_PstIMspI_PA	28.01
6945	Opata_156696_PstIMseI_PA	28.01
6946	M6_3443056_PstIMspI_PA	28.01
6947	Opata_3354169_PstIMspI_PA	28.01
6948	Opata_353586_PstIMseI_PA	28.01
6949	Opata_3535551_PstIMspI_PA	28.01
6950	Opata_2456708_PstIMseI_PA	28.01
6951	Opata_1646294_PstIMspI_PA	28.01
6952	Opata_549323_PstIMspI_PA	28.01
6953	Opata_1892872_PstIMspI_PA	28.01
6954	Opata_2111793_PstIMspI_PA	28.01
6955	M6_3117542_PstIMseI_PA	28.01
6956	Opata_1890303_PstIMseI_PA	28.01
6957	Opata_1760098_PstIMspI_PA	28.01
6958	Opata_1724574_PstIMspI_PA	28.01
6959	M6_3272219_PstIMspI_PA	28.01
6960	Opata_2223680_PstIMspI_PA	28.01
6961	Opata_1071637_PstIMspI_PA	28.01
6962	Opata_327485_PstIMspI_PA	28.01
6963	Opata_1137221_PstIMspI_PA	28.01
6964	M6_268236_PstIMseI_PA	28.01
6965	Opata_841849_PstIMspI_PA	28.01
6966	Opata_2397982_PstIMspI_PA	28.01
6967	Opata_230935_PstIMspI_PA	28.01
6968	Opata_545651_PstIMseI_PA	28.01
6969	M6_1750252_PstIMseI_PA	28.01
6970	Opata_2377011_PstIMspI_PA	28.01
6971	Opata_2984209_PstIMspI_PA	28.01
6972	Opata_1703504_PstIMspI_PA	28.01
6973	Opata_2336971_PstIMspI_PA	28.01
6974	M6_2875303_PstIMseI_PA	28.01
6975	Opata_1247592_PstIMspI_PA	28.01
6976	Opata_49381_PstIMseI_PA	28.01
6977	Opata_3878146_PstIMspI_PA	28.01
6978	Opata_1836908_PstIMspI_PA	28.01
6979	Opata_183923_PstIMspI_PA	28.01
6980	Opata_4071133_PstIMspI_PA	28.01
6981	Opata_571977_PstIMspI_PA	28.01
6982	Opata_3822939_PstIMspI_PA	28.01
6983	Opata_3832075_PstIMseI_PA	28.01
6984	Opata_420405_PstIMseI_PA	28.01
6985	Opata_3761769_PstIMspI_PA	28.01
6986	Opata_278576_PstIMspI_PA	28.01
6987	M6_910760_PstIMseI_PA	28.01
6988	M6_1737886_PstIMspI_PA	28.01
6989	Opata_1246790_PstIMseI_PA	28.01
6990	M6_1459790_PstIMspI_PA	28.01
6991	Opata_2758247_PstIMspI_PA	28.01
6992	M6_861615_PstIMspI_PA	28.01
6993	Opata_605262_PstIMspI_PA	28.01
6994	M6_1238402_PstIMseI_PA	28.01
6995	Opata_1166229_PstIMseI_PA	28.01
6996	Opata_594100_PstIMspI_PA	28.01
6997	Opata_3947773_PstIMspI_PA	28.01
6998	Opata_3366978_PstIMspI_PA	28.01
6999	Opata_400510_PstIMseI_PA	28.01
7000	Opata_9382_PstIMspI_PA	28.01
7001	Opata_3104707_PstIMseI_PA	28.01
7002	M6_1456951_PstIMspI_PA	28.01
7003	Opata_1308109_PstIMseI_PA	28.01
7004	Opata_1624215_PstIMseI_PA	28.01
7005	Opata_1475105_PstIMspI_PA	28.01
7006	Opata_583536_PstIMseI_PA	28.01
7007	M6_1017897_PstIMspI_PA	28.01
7008	M6_1818799_PstIMspI_PA	28.01
7009	Opata_3433285_PstIMspI_PA	28.01
7010	Opata_3522288_PstIMspI_PA	28.01
7011	Opata_4133723_PstIMspI_PA	28.01
7012	Opata_1795964_PstIMspI_PA	28.01
7013	Opata_3889789_PstIMspI_PA	28.01
7014	Opata_366673_PstIMspI_PA	28.01
7015	Opata_3054341_PstIMspI_PA	28.01
7016	Opata_812566_PstIMseI_PA	28.01
7017	Opata_422857_PstIMspI_PA	28.01
7018	M6_128149_PstIMseI_PA	28.01
7019	Opata_132347_PstIMseI_PA	28.01
7020	Opata_133579_PstIMseI_PA	28.01
7021	M6_605879_PstIMspI_PA	28.01
7022	Opata_2596678_PstIMspI_PA	28.01
7023	M6_639234_PstIMseI_PA	28.01
7024	Opata_28459_PstIMseI_PA	28.01
7025	M6_1200098_PstIMspI_PA	28.01
7026	Opata_3655217_PstIMspI_PA	28.01
7027	Opata_2017050_PstIMspI_PA	28.01
7028	M6_1288314_PstIMspI_PA	28.01
7029	Opata_1614193_PstIMspI_PA	28.01
7030	M6_1208686_PstIMseI_PA	28.01
7031	Opata_1160198_PstIMspI_PA	28.01
7032	M6_1249540_PstIMseI_PA	28.01
7033	Opata_2004057_PstIMseI_PA	28.01
7034	Opata_98655_PstIMseI_PA	28.01
7035	Opata_2004892_PstIMspI_PA	28.01
7036	Opata_1540542_PstIMseI_PA	28.01
7037	Opata_108607_PstIMspI_PA	28.01
7038	Opata_2064198_PstIMspI_PA	28.01
7039	Opata_2717800_PstIMspI_PA	28.01
7040	Opata_1129467_PstIMseI_PA	28.01
7041	M6_758361_PstIMseI_PA	28.01
7042	Opata_1730113_PstIMspI_PA	28.01
7043	Opata_3084552_PstIMseI_PA	28.01
7044	Opata_1391871_PstIMspI_PA	28.01
7045	Opata_665878_PstIMspI_PA	28.01
7046	Opata_3290593_PstIMspI_PA	28.01
7047	Opata_2202124_PstIMseI_PA	28.01
7048	Opata_2209813_PstIMspI_PA	28.01
7049	Opata_3970142_PstIMseI_PA	28.01
7050	M6_3464406_PstIMspI_PA	28.01
7051	Opata_3884665_PstIMspI_PA	28.01
7052	Opata_1855957_PstIMseI_PA	28.01
7053	Opata_479456_PstIMseI_PA	28.01
7054	Opata_8659_PstIMseI_PA	28.01
7055	M6_212151_PstIMseI_PA	28.01
7056	Opata_3923061_PstIMspI_PA	28.01
7057	Opata_822709_PstIMspI_PA	28.01
7058	Opata_2744146_PstIMspI_PA	28.01
7059	Opata_2837214_PstIMspI_PA	28.01
7060	M6_1289329_PstIMseI_PA	28.01
7061	Opata_915031_PstIMspI_PA	28.01
7062	Opata_3237386_PstIMspI_PA	28.01
7063	M6_1273462_PstIMspI_PA	28.01
7064	Opata_2613900_PstIMspI_PA	28.01
7065	M6_601108_PstIMseI_PA	28.01
7066	Opata_556589_PstIMspI_PA	28.01
7067	Opata_814891_PstIMspI_PA	28.01
7068	Opata_2917475_PstIMspI_PA	28.01
7069	Opata_2220775_PstIMspI_PA	28.01
7070	Opata_1063289_PstIMspI_PA	28.01
7071	Opata_2236184_PstIMspI_PA	28.01
7072	Opata_4123853_PstIMspI_PA	28.01
7073	Opata_231791_PstIMseI_PA	28.01
7074	Opata_2374446_PstIMspI_PA	28.01
7075	Opata_139642_PstIMspI_PA	28.01
7076	Opata_476185_PstIMspI_PA	28.01
7077	Opata_1873359_PstIMspI_PA	28.01
7078	Opata_443850_PstIMspI_PA	28.01
7079	Opata_1405509_PstIMspI_PA	28.01
7080	M6_70012_PstIMseI_PA	28.01
7081	Opata_2415963_PstIMspI_PA	28.01
7082	Opata_1738725_PstIMspI_PA	28.01
7083	M6_15250_PstIMseI_PA	28.01
7084	Opata_3758422_PstIMspI_PA	28.01
7085	Opata_3218034_PstIMspI_PA	28.01
7086	Opata_493169_PstIMspI_PA	28.01
7087	Opata_1155865_PstIMspI_PA	28.01
7088	Opata_93628_PstIMseI_PA	28.01
7089	Opata_437227_PstIMspI_PA	28.01
7090	Opata_2874406_PstIMspI_PA	28.01
7091	Opata_1748146_PstIMspI_PA	28.01
7092	Opata_2369251_PstIMspI_PA	28.01
7093	Opata_883801_PstIMspI_PA	28.01
7094	Opata_149623_PstIMseI_PA	28.01
7095	Opata_478878_PstIMseI_PA	28.01
7096	Opata_171429_PstIMseI_PA	28.01
7097	Opata_1416879_PstIMspI_PA	28.01
7098	Opata_2234909_PstIMspI_PA	28.01
7099	Opata_2393082_PstIMspI_PA	28.01
7100	M6_1094807_PstIMseI_PA	28.01
7101	Opata_1622205_PstIMspI_PA	28.01
7102	M6_1091454_PstIMspI_PA	28.01
7103	Opata_346461_PstIMseI_PA	28.01
7104	Opata_1911181_PstIMspI_PA	28.01
7105	M6_588597_PstIMspI_PA	28.01
7106	Opata_395671_PstIMluI_PA	28.01
7107	Opata_107072_PstIMspI_PA	28.01
7108	M6_2231857_PstIMspI_PA	28.01
7109	M6_2329505_PstIMspI_PA	28.01
7110	M6_1889366_PstIMspI_PA	28.01
7111	M6_897625_PstIMseI_PA	28.01
7112	Opata_1161400_PstIMspI_PA	28.01
7113	M6_2288448_PstIMspI_PA	28.01
7114	M6_395318_PstIMspI_PA	28.01
7115	M6_19601_PstIMseI_PA	28.01
7116	Opata_991518_PstIMseI_PA	28.01
7117	M6_2656644_PstIMspI_PA	28.01
7118	Opata_69071_PstIMspI_PA	28.01
7119	M6_1566152_PstIMspI_PA	28.01
7120	M6_67108_PstIMseI_PA	28.01
7121	M6_59891_PstIMseI_PA	28.01
7122	M6_2347711_PstIMseI_PA	28.01
7123	M6_1783361_PstIMspI_PA	28.01
7124	M6_839427_PstIMspI_PA	28.01
7125	Opata_2736872_PstIMseI_PA	28.01
7126	M6_1914457_PstIMspI_PA	28.01
7127	M6_849570_PstIMspI_PA	28.01
7128	Opata_3267371_PstIMspI_PA	28.01
7129	M6_2895270_PstIMspI_PA	28.01
7130	M6_678298_PstIMspI_PA	28.01
7131	M6_1094007_PstIMspI_PA	28.01
7132	M6_312785_PstIMseI_PA	28.01
7133	Opata_104000_PstIMseI_PA	28.01
7134	Opata_3339314_PstIMspI_PA	28.01
7135	Opata_3261661_PstIMseI_PA	28.01
7136	M6_345985_PstIMseI_PA	28.01
7137	M6_459659_PstIMseI_PA	28.01
7138	Opata_2643947_PstIMseI_PA	28.01
7139	M6_763479_PstIMseI_PA	28.01
7140	Opata_1787433_PstIMspI_PA	28.01
7141	M6_783347_PstIMspI_PA	28.01
7142	M6_1051802_PstIMseI_PA	28.01
7143	Opata_3217423_PstIMspI_PA	28.01
7144	M6_737465_PstIMseI_PA	28.01
7145	Opata_843250_PstIMseI_PA	28.01
7146	M6_870726_PstIMseI_PA	28.01
7147	Opata_52229_PstIMspI_PA	28.01
7148	Opata_3382478_PstIMspI_PA	28.01
7149	Opata_550893_PstIMspI_PA	28.01
7150	M6_499887_PstIMspI_PA	28.01
7151	M6_3164486_PstIMseI_PA	28.01
7152	Opata_119006_PstIMseI_PA	28.01
7153	M6_3233036_PstIMspI_PA	28.01
7154	Opata_35899_PstIMseI_PA	28.01
7155	M6_1418506_PstIMseI_PA	28.01
7156	Opata_261916_PstIMseI_PA	28.01
7157	M6_939782_PstIMspI_PA	28.01
7158	Opata_3949427_PstIMspI_PA	28.01
7159	M6_347342_PstIMseI_PA	28.01
7160	Opata_2110823_PstIMspI_PA	28.01
7161	Opata_3389962_PstIMspI_PA	28.01
7162	Opata_1723364_PstIMspI_PA	28.01
7163	M6_444722_PstIMspI_PA	28.01
7164	M6_565247_PstIMseI_PA	28.01
7165	M6_320317_PstIMseI_PA	28.01
7166	Opata_120699_PstIMseI_PA	28.01
7167	M6_3020185_PstIMspI_PA	28.01
7168	Opata_904859_PstIMspI_PA	28.01
7169	M6_1106536_PstIMspI_PA	28.01
7170	M6_68436_PstIMseI_PA	28.01
7171	Opata_3667369_PstIMspI_PA	28.01
7172	M6_1399130_PstIMspI_PA	28.01
7173	Opata_2557668_PstIMspI_PA	28.01
7174	M6_749239_PstIMseI_PA	28.01
7175	M6_2235880_PstIMseI_PA	28.01
7176	Opata_3283326_PstIMspI_PA	28.01
7177	M6_2537832_PstIMspI_PA	28.01
7178	Opata_269197_PstIMspI_PA	28.01
7179	M6_135726_PstIMseI_PA	28.01
7180	Opata_398078_PstIMspI_PA	28.01
7181	Opata_2977444_PstIMspI_PA	28.01
7182	M6_1587099_PstIMspI_PA	28.01
7183	Opata_596335_PstIMspI_PA	28.01
7184	Opata_408806_PstIMseI_PA	28.01
7185	Opata_344568_PstIMseI_PA	28.01
7186	Opata_76232_PstIMspI_PA	28.01
7187	Opata_1435114_PstIMspI_PA	28.01
7188	M6_2182246_PstIMspI_PA	28.01
7189	M6_1038272_PstIMspI_PA	28.01
7190	M6_92552_PstIMseI_PA	28.01
7191	M6_1005758_PstIMspI_PA	28.01
7192	M6_1949491_PstIMspI_PA	28.01
7193	Opata_1946268_PstIMspI_PA	28.01
7194	M6_1144447_PstIMspI_PA	28.01
7195	M6_395946_PstIMspI_PA	28.01
7196	M6_1523984_PstIMspI_PA	28.01
7197	M6_1470630_PstIMspI_PA	28.01
7198	Opata_3635686_PstIMspI_PA	28.01
7199	Opata_3344953_PstIMseI_PA	28.01
7200	M6_95797_PstIMseI_PA	28.01
7201	Opata_3534672_PstIMspI_PA	28.01
7202	Opata_699840_PstIMseI_PA	28.01
7203	M6_2708945_PstIMspI_PA	28.01
7204	M6_52799_PstIMseI_PA	28.01
7205	M6_2216785_PstIMspI_PA	28.01
7206	M6_512016_PstIMspI_PA	28.01
7207	Opata_2664231_PstIMspI_PA	28.01
7208	Opata_691355_PstIMseI_PA	28.01
7209	M6_1025157_PstIMspI_PA	28.01
7210	Opata_3800981_PstIMspI_PA	28.01
7211	Opata_2494423_PstIMspI_PA	28.01
7212	Opata_489298_PstIMspI_PA	28.01
7213	Opata_145977_PstIMspI_PA	28.01
7214	Opata_853306_PstIMseI_PA	28.01
7215	Opata_618989_PstIMseI_PA	28.01
7216	Opata_680447_PstIMspI_PA	28.01
7217	Opata_233762_PstIMseI_PA	28.01
7218	Opata_434434_PstIMseI_PA	28.01
7219	M6_2174020_PstIMseI_PA	28.01
7220	M6_550949_PstIMspI_PA	28.01
7221	M6_915305_PstIMseI_PA	28.01
7222	M6_171251_PstIMseI_PA	28.01
7223	M6_3108652_PstIMspI_PA	28.01
7224	M6_30119_PstIMseI_PA	28.01
7225	M6_1394081_PstIMseI_PA	28.01
7226	M6_408202_PstIMseI_PA	28.01
7227	M6_439042_PstIMspI_PA	28.01
7228	M6_276567_PstIMseI_PA	28.01
7229	M6_1375622_PstIMseI_PA	28.01
7230	M6_2599737_PstIMspI_PA	28.01
7231	M6_907976_PstIMspI_PA	28.01
7232	M6_192111_PstIMseI_PA	28.01
7233	M6_307694_PstIMseI_PA	28.01
7234	M6_1149697_PstIMseI_PA	28.01
7235	M6_225897_PstIMseI_PA	28.01
7236	M6_758681_PstIMspI_PA	28.01
7237	M6_158696_PstIMseI_PA	28.01
7238	M6_945198_PstIMspI_PA	28.01
7239	M6_2119673_PstIMspI_PA	28.01
7240	M6_1607199_PstIMseI_PA	28.01
7241	M6_374388_PstIMseI_PA	28.01
7242	M6_215729_PstIMseI_PA	28.01
7243	M6_150347_PstIMspI_PA	28.01
7244	M6_275987_PstIMseI_PA	28.01
7245	M6_125423_PstIMseI_PA	28.01
7246	M6_1054446_PstIMspI_PA	28.01
7247	M6_2098188_PstIMspI_PA	28.01
7248	M6_1593939_PstIMspI_PA	28.01
7249	M6_770894_PstIMseI_PA	28.01
7250	M6_989872_PstIMseI_PA	28.01
7251	M6_1682407_PstIMspI_PA	28.01
7252	M6_1664557_PstIMspI_PA	28.01
7253	M6_795509_PstIMseI_PA	28.01
7254	M6_1324228_PstIMseI_PA	28.01
7255	M6_388331_PstIMspI_PA	28.01
7256	M6_2541878_PstIMspI_PA	28.01
7257	Opata_2994959_PstIMspI_PA	28.01
7258	M6_1722460_PstIMseI_PA	28.01
7259	M6_359943_PstIMspI_PA	28.01
7260	M6_152926_PstIMspI_PA	28.01
7261	M6_30386_PstIMseI_PA	28.01
7262	Opata_1768966_PstIMspI_PA	28.01
7263	M6_103286_PstIMseI_PA	28.01
7264	M6_2762356_PstIMspI_PA	28.01
7265	M6_3537658_PstIMspI_PA	28.01
7266	M6_572522_PstIMspI_PA	28.01
7267	M6_520882_PstIMseI_PA	28.01
7268	M6_2049244_PstIMspI_PA	28.01
7269	M6_1939789_PstIMspI_PA	28.01
7270	M6_2029047_PstIMspI_PA	28.01
7271	M6_2995443_PstIMspI_PA	28.01
7272	Opata_3613164_PstIMseI_PA	28.01
7273	Opata_4251237_PstIMspI_PA	28.01
7274	M6_656089_PstIMseI_PA	28.01
7275	Opata_803757_PstIMspI_PA	28.01
7276	M6_2412104_PstIMspI_PA	28.01
7277	M6_69165_PstIMspI_PA	28.01
7278	M6_20197_PstIMseI_PA	28.01
7279	M6_451721_PstIMseI_PA	28.01
7280	M6_672842_PstIMspI_PA	28.01
7281	M6_1672853_PstIMspI_PA	28.01
7282	M6_1332630_PstIMspI_PA	28.01
7283	M6_431499_PstIMspI_PA	28.01
7284	M6_2585033_PstIMspI_PA	28.01
7285	M6_655466_PstIMseI_PA	28.01
7286	M6_3768347_PstIMseI_PA	28.01
7287	M6_30421_PstIMseI_PA	28.01
7288	M6_1940681_PstIMspI_PA	28.01
7289	M6_430030_PstIMspI_PA	28.01
7290	M6_2238379_PstIMspI_PA	28.01
7291	Opata_3057824_PstIMspI_PA	28.01
7292	M6_2649705_PstIMseI_PA	28.01
7293	M6_503205_PstIMspI_PA	28.01
7294	Opata_64502_PstIMspI_PA	28.01
7295	M6_773070_PstIMseI_PA	28.01
7296	M6_380983_PstIMseI_PA	28.01
7297	M6_306613_PstIMseI_PA	28.01
7298	M6_1554036_PstIMspI_PA	28.01
7299	Opata_4105654_PstIMspI_PA	28.01
7300	Opata_894796_PstIMseI_PA	28.01
7301	M6_731746_PstIMspI_PA	28.01
7302	M6_718536_PstIMseI_PA	28.01
7303	M6_1338333_PstIMseI_PA	28.01
7304	M6_1282953_PstIMspI_PA	28.01
7305	M6_1331883_PstIMspI_PA	28.01
7306	M6_1385918_PstIMseI_PA	28.01
7307	M6_813549_PstIMspI_PA	28.01
7308	M6_1821244_PstIMseI_PA	28.01
7309	Opata_1551837_PstIMspI_PA	28.01
7310	Opata_1491027_PstIMseI_PA	28.01
7311	M6_3187650_PstIMspI_PA	28.01
7312	M6_2355779_PstIMspI_PA	28.01
7313	M6_2619848_PstIMspI_PA	28.01
7314	M6_214688_PstIMseI_PA	28.01
7315	Opata_535057_PstIMseI_PA	28.01
7316	M6_674986_PstIMseI_PA	28.01
7317	M6_671219_PstIMspI_PA	28.01
7318	M6_974043_PstIMseI_PA	28.01
7319	M6_2179788_PstIMspI_PA	28.01
7320	M6_641535_PstIMspI_PA	28.01
7321	M6_744876_PstIMspI_PA	28.01
7322	M6_164402_PstIMseI_PA	28.01
7323	M6_964930_PstIMseI_PA	28.01
7324	Opata_2099099_PstIMspI_PA	28.01
7325	M6_1040577_PstIMspI_PA	28.01
7326	M6_578579_PstIMseI_PA	28.01
7327	M6_2141047_PstIMseI_PA	28.01
7328	M6_1295835_PstIMspI_PA	28.01
7329	M6_1200544_PstIMseI_PA	28.01
7330	M6_1568357_PstIMspI_PA	28.01
7331	M6_700007_PstIMspI_PA	28.01
7332	M6_2457235_PstIMspI_PA	28.01
7333	M6_401438_PstIMspI_PA	28.01
7334	M6_769940_PstIMspI_PA	28.01
7335	M6_2923114_PstIMseI_PA	28.01
7336	M6_4061663_PstIMseI_PA	28.01
7337	Opata_1167932_PstIMspI_PA	28.01
7338	M6_819830_PstIMseI_PA	28.01
7339	M6_1475670_PstIMspI_PA	28.01
7340	M6_413716_PstIMspI_PA	28.01
7341	Opata_2426607_PstIMspI_PA	28.01
7342	M6_2316520_PstIMspI_PA	28.01
7343	M6_1050125_PstIMseI_PA	28.01
7344	M6_2423312_PstIMspI_PA	28.01
7345	M6_77816_PstIMseI_PA	28.01
7346	M6_2561370_PstIMspI_PA	28.01
7347	Opata_2993301_PstIMspI_PA	28.01
7348	M6_873340_PstIMspI_PA	28.01
7349	M6_3299550_PstIMspI_PA	28.01
7350	M6_1377301_PstIMseI_PA	28.01
7351	M6_922741_PstIMseI_PA	28.01
7352	Opata_315461_PstIMseI_PA	28.01
7353	Opata_2684863_PstIMspI_PA	28.01
7354	M6_1021032_PstIMseI_PA	28.01
7355	Opata_3042620_PstIMseI_PA	28.01
7356	Opata_997910_PstIMspI_PA	28.01
7357	Opata_274991_PstIMseI_PA	28.01
7358	Opata_4008789_PstIMspI_PA	28.01
7359	Opata_3644233_PstIMspI_PA	28.01
7360	Opata_2703603_PstIMspI_PA	28.01
7361	Opata_3063651_PstIMspI_PA	28.01
7362	Opata_2897314_PstIMspI_PA	28.01
7363	M6_779155_PstIMseI_PA	28.01
7364	Opata_2510433_PstIMspI_PA	28.01
7365	Opata_871284_PstIMseI_PA	28.01
7366	M6_523450_PstIMspI_PA	28.01
7367	M6_324217_PstIMspI_PA	28.01
7368	Opata_585964_PstIMspI_PA	28.01
7369	Opata_506591_PstIMseI_PA	28.01
7370	M6_1204510_PstIMspI_PA	28.01
7371	Opata_3795277_PstIMspI_PA	28.01
7372	M6_352527_PstIMseI_PA	28.01
7373	Opata_3803530_PstIMspI_PA	28.01
7374	M6_1095293_PstIMspI_PA	28.01
7375	Opata_98607_PstIMseI_PA	28.01
7376	M6_1727376_PstIMspI_PA	28.01
7377	M6_943843_PstIMseI_PA	28.01
7378	M6_783854_PstIMseI_PA	28.01
7379	M6_3279398_PstIMseI_PA	28.01
7380	M6_2139655_PstIMseI_PA	28.01
7381	M6_3340490_PstIMspI_PA	28.01
7382	M6_421599_PstIMspI_PA	28.01
7383	M6_694674_PstIMspI_PA	28.01
7384	M6_1626011_PstIMspI_PA	28.01
7385	Opata_2650379_PstIMseI_PA	28.01
7386	M6_2534680_PstIMspI_PA	28.01
7387	Opata_69686_PstIMspI_PA	28.01
7388	Opata_1842229_PstIMspI_PA	28.01
7389	Opata_4155871_PstIMspI_PA	28.01
7390	M6_785073_PstIMspI_PA	28.01
7391	Opata_792828_PstIMseI_PA	28.01
7392	M6_1936975_PstIMspI_PA	28.01
7393	Opata_1326780_PstIMspI_PA	28.01
7394	Opata_302362_PstIMspI_PA	28.01
7395	M6_459070_PstIMspI_PA	28.01
7396	Opata_132147_PstIMspI_PA	28.01
7397	Opata_15247_PstIMspI_PA	28.01
7398	Opata_1475167_PstIMluI_PA	28.01
7399	Opata_1149756_PstIMseI_PA	28.01
7400	M6_670317_PstIMspI_PA	28.01
7401	Opata_115166_PstIMseI_PA	28.01
7402	Opata_1476517_PstIMspI_PA	28.01
7403	Opata_5161_PstIMseI_PA	28.01
7404	Opata_2694330_PstIMspI_PA	28.01
7405	Opata_974468_PstIMspI_PA	28.01
7406	Opata_3642071_PstIMspI_PA	28.01
7407	Opata_1890112_PstIMspI_PA	28.01
7408	M6_1701704_PstIMspI_PA	28.01
7409	Opata_3973759_PstIMspI_PA	28.01
7410	Opata_4147857_PstIMspI_PA	28.01
7411	Opata_156168_PstIMseI_PA	28.01
7412	Opata_1120380_PstIMseI_PA	28.01
7413	Opata_2807503_PstIMspI_PA	28.01
7414	Opata_656120_PstIMseI_PA	28.01
7415	Opata_2574245_PstIMspI_PA	28.01
7416	Opata_3872730_PstIMspI_PA	28.01
7417	M6_1578721_PstIMspI_PA	28.01
7418	Opata_136908_PstIMspI_PA	28.01
7419	M6_2097609_PstIMseI_PA	28.01
7420	M6_847487_PstIMseI_PA	28.01
7421	Opata_1034026_PstIMseI_PA	28.01
7422	Opata_812135_PstIMspI_PA	28.01
7423	Opata_584216_PstIMseI_PA	28.01
7424	M6_1091202_PstIMseI_PA	28.01
7425	Opata_2697459_PstIMspI_PA	28.01
7426	Opata_267734_PstIMseI_PA	28.01
7427	M6_3179093_PstIMspI_PA	28.01
7428	M6_2342692_PstIMspI_PA	28.01
7429	Opata_3966500_PstIMseI_PA	28.01
7430	Opata_181284_PstIMspI_PA	28.01
7431	Opata_399183_PstIMspI_PA	28.01
7432	Opata_3756779_PstIMspI_PA	28.01
7433	Opata_1696310_PstIMspI_PA	28.01
7434	BS00077789_51	28.01
7435	GENE-4050_396	28.01
7436	BS00096301_51	28.01
7437	BS00100307_51	28.01
7438	Ex_c13223_1847	28.01
7439	Excalibur_rep_c102994_1689	28.01
7440	Kukri_c3986_94	28.01
7441	RAC875_c47278_818	28.01
7442	Tdurum_contig100733_89	28.01
7443	Tdurum_contig13287_613	28.01
7444	GENE-4050_57	28.01
7445	Kukri_c10377_88	28.01
7446	Ra_c2253_1271	28.01
7447	RAC875_c2253_1255	28.01
7448	RAC875_c2253_1756	28.01
7449	RAC875_c2253_238	28.01
7450	tplb0057e06_1607	28.01
7451	BS00110963_51	28.01
7452	BobWhite_c14760_277	28.01
7453	tplb0039m17_2125	28.01
7454	3943754	28.04
7455	wPt-3308	28.06
7456	wPt-666186	28.14
7457	wPt-671708	28.14
7458	wPt-730109	28.14
7459	wPt-730368	28.14
7460	wPt-730456	28.14
7461	wPt-730711	28.14
7462	wPt-731037	28.14
7463	wPt-731413	28.14
7464	wPt-733151	28.14
7465	wPt-7445	28.14
7466	RAC875_c5746_191	28.18
7467	Excalibur_c21342_215	28.23
7468	RAC875_c62325_320	28.23
7469	1066737	28.23
7470	wsnp_Ex_c13223_20866191	28.31
7471	wsnp_Ex_c16491_24996576	28.31
7472	BS00111086_51	28.31
7473	Excalibur_c97806_303	28.31
7474	Excalibur_c9835_136	28.31
7475	RAC875_rep_c107929_375	28.31
7476	CAP7_c12274_291	28.31
7477	Excalibur_c15714_286	28.31
7478	BS00011010_51	28.31
7479	BobWhite_c32981_113	28.31
7480	BS00061749_51	28.31
7481	Kukri_c6169_141	28.31
7482	Excalibur_c49745_628	28.31
7483	Ra_c29107_289	28.31
7484	BobWhite_c13839_135	28.31
7485	BobWhite_c13839_78	28.31
7486	tplb0060j17_879	28.31
7487	BobWhite_c36070_89	28.31
7488	BS00025084_51	28.31
7489	RAC875_c38136_199	28.31
7490	wsnp_RFL_Contig4601_5473822	28.33
7491	wsnp_BE404947A_Ta_2_1	28.33
7492	wsnp_Ex_c19873_28889970	28.33
7493	wsnp_Ku_c17618_26749729	28.33
7494	wsnp_JD_c3441_4455541	28.33
7495	wsnp_Ex_c11621_18716128	28.33
7496	Opata_1145214_64_PstIMspI_SNP	28.33
7497	Opata_337510_35_PstIMseI_SNP	28.33
7498	Opata_1117356_51_PstIMseI_SNP	28.33
7499	Opata_1161731_75_PstIMseI_SNP	28.33
7500	Opata_583792_67_PstIMspI_SNP	28.33
7501	Opata_248393_42_PstIMseI_SNP	28.33
7502	Opata_525792_85_PstIMseI_SNP	28.33
7503	Opata_525792_51_PstIMseI_SNP	28.33
7504	Opata_861083_59_PstIMseI_SNP	28.33
7505	Opata_59772_49_PstIMseI_SNP	28.33
7506	Opata_525792_74_PstIMseI_SNP	28.33
7507	Opata_1117356_53_PstIMseI_SNP	28.33
7508	Opata_4172874_15_PstIMspI_SNP	28.33
7509	Opata_1117356_71_PstIMseI_SNP	28.33
7510	Opata_59772_31_PstIMseI_SNP	28.33
7511	Opata_1423607_70_PstIMspI_SNP	28.33
7512	Opata_583792_18_PstIMspI_SNP	28.33
7513	Opata_1423607_31_PstIMspI_SNP	28.33
7514	Opata_402096_70_PstIMseI_SNP	28.33
7515	Opata_2522370_12_PstIMspI_SNP	28.33
7516	Opata_801885_32_PstIMseI_SNP	28.33
7517	Opata_402096_71_PstIMseI_SNP	28.33
7518	Opata_1693943_50_PstIMspI_SNP	28.33
7519	Opata_774867_42_PstIMseI_SNP	28.33
7520	M6_3130499_PstIMspI_PA	28.33
7521	Opata_940611_52_PstIMseI_SNP	28.33
7522	Opata_50418_3_PstIMseI_SNP	28.33
7523	Opata_50418_8_PstIMseI_SNP	28.33
7524	Opata_1145214_7_PstIMspI_SNP	28.33
7525	Opata_846996_73_PstIMseI_SNP	28.33
7526	Opata_77558_58_PstIMseI_SNP	28.33
7527	M6_351693_PstIMspI_PA	28.33
7528	Opata_120620_18_PstIMseI_SNP	28.33
7529	M6_1355151_PstIMspI_PA	28.33
7530	Opata_2202253_13_PstIMspI_SNP	28.33
7531	M6_3155550_PstIMspI_PA	28.33
7532	Opata_2688610_75_PstIMseI_SNP	28.33
7533	M6_3602763_PstIMspI_PA	28.33
7534	Opata_3361974_4_PstIMspI_SNP	28.33
7535	Opata_2032738_42_PstIMspI_SNP	28.33
7536	Opata_4136_69_PstIMseI_SNP	28.33
7537	M6_2402155_PstIMspI_PA	28.33
7538	M6_3698383_PstIMseI_PA	28.33
7539	Opata_596_12_PstIMseI_SNP	28.33
7540	Opata_1599888_50_PstIMspI_SNP	28.33
7541	Opata_1064921_26_PstIMspI_SNP	28.33
7542	M6_1369276_PstIMspI_PA	28.33
7543	M6_3313047_PstIMspI_PA	28.33
7544	Opata_342550_21_PstIMspI_SNP	28.33
7545	Opata_342550_18_PstIMspI_SNP	28.33
7546	Opata_2244432_27_PstIMspI_SNP	28.33
7547	Opata_4136_6_PstIMseI_SNP	28.33
7548	Opata_249146_51_PstIMseI_SNP	28.33
7549	M6_1986392_PstIMspI_PA	28.33
7550	Opata_120620_29_PstIMseI_SNP	28.33
7551	Opata_249146_5_PstIMseI_SNP	28.33
7552	Opata_1667722_69_PstIMspI_SNP	28.33
7553	Opata_1761872_34_PstIMspI_SNP	28.33
7554	Opata_614283_71_PstIMseI_SNP	28.33
7555	Opata_1761872_18_PstIMspI_SNP	28.33
7556	Opata_614283_64_PstIMseI_SNP	28.33
7557	Opata_3181953_68_PstIMspI_SNP	28.33
7558	Opata_120620_52_PstIMseI_SNP	28.33
7559	M6_2439187_PstIMspI_PA	28.33
7560	Opata_4136_8_PstIMseI_SNP	28.33
7561	M6_2309377_PstIMspI_PA	28.33
7562	M6_755560_PstIMspI_PA	28.33
7563	Opata_1761872_9_PstIMspI_SNP	28.33
7564	Opata_101105_34_PstIMseI_SNP	28.33
7565	Opata_2756303_74_PstIMspI_SNP	28.33
7566	Opata_3361974_74_PstIMspI_SNP	28.33
7567	M6_963545_PstIMseI_PA	28.33
7568	Opata_1599888_67_PstIMspI_SNP	28.33
7569	Opata_803746_61_PstIMspI_SNP	28.33
7570	M6_1275182_PstIMspI_PA	28.33
7571	Opata_467305_68_PstIMspI_SNP	28.33
7572	Opata_1326812_60_PstIMspI_SNP	28.33
7573	Opata_342550_84_PstIMspI_SNP	28.33
7574	Opata_1667722_87_PstIMspI_SNP	28.33
7575	M6_2096916_PstIMspI_PA	28.33
7576	M6_2009916_PstIMseI_PA	28.33
7577	Opata_2530916_33_PstIMspI_SNP	28.33
7578	Opata_3697326_37_PstIMspI_SNP	28.33
7579	Opata_1348732_12_PstIMspI_SNP	28.33
7580	M6_700362_PstIMspI_PA	28.33
7581	M6_2934721_PstIMspI_PA	28.33
7582	Opata_4207697_55_PstIMspI_SNP	28.33
7583	M6_1054616_PstIMspI_PA	28.33
7584	M6_685433_PstIMspI_PA	28.33
7585	M6_2571235_PstIMspI_PA	28.33
7586	M6_1209646_PstIMspI_PA	28.33
7587	Opata_2244432_37_PstIMspI_SNP	28.33
7588	Opata_2530916_14_PstIMspI_SNP	28.33
7589	M6_71043_PstIMseI_PA	28.33
7590	Opata_852762_33_PstIMspI_SNP	28.33
7591	Opata_1748059_72_PstIMspI_SNP	28.33
7592	Opata_4207697_7_PstIMspI_SNP	28.33
7593	Opata_3280460_21_PstIMspI_SNP	28.33
7594	M6_1564461_PstIMspI_PA	28.33
7595	Opata_1748059_17_PstIMspI_SNP	28.33
7596	M6_818884_PstIMspI_PA	28.33
7597	M6_1065606_PstIMspI_PA	28.33
7598	M6_955602_PstIMspI_PA	28.33
7599	M6_2304508_PstIMspI_PA	28.33
7600	Opata_3438102_69_PstIMspI_SNP	28.33
7601	Opata_3438102_8_PstIMspI_SNP	28.33
7602	Opata_3438102_6_PstIMspI_SNP	28.33
7603	M6_57013_PstIMseI_PA	28.33
7604	M6_1032182_PstIMspI_PA	28.33
7605	M6_307058_PstIMspI_PA	28.33
7606	M6_3106521_PstIMspI_PA	28.33
7607	Opata_2962845_11_PstIMseI_SNP	28.33
7608	M6_333426_PstIMseI_PA	28.33
7609	M6_798296_PstIMspI_PA	28.33
7610	M6_2093307_PstIMspI_PA	28.33
7611	M6_2262774_PstIMseI_PA	28.33
7612	M6_3391652_PstIMseI_PA	28.33
7613	M6_3535227_PstIMspI_PA	28.33
7614	M6_3430014_PstIMseI_PA	28.33
7615	M6_1606907_PstIMseI_PA	28.33
7616	M6_1791258_PstIMseI_PA	28.33
7617	M6_2651119_PstIMspI_PA	28.33
7618	M6_273843_PstIMseI_PA	28.33
7619	M6_1503596_PstIMseI_PA	28.33
7620	M6_3554283_PstIMspI_PA	28.33
7621	M6_213163_PstIMspI_PA	28.33
7622	M6_2408663_PstIMspI_PA	28.33
7623	M6_1237955_PstIMspI_PA	28.33
7624	M6_375896_PstIMseI_PA	28.33
7625	M6_1034436_PstIMseI_PA	28.33
7626	M6_6099_PstIMseI_PA	28.33
7627	M6_5307_PstIMseI_PA	28.33
7628	M6_3075932_PstIMspI_PA	28.33
7629	M6_2502986_PstIMspI_PA	28.33
7630	M6_1577979_PstIMseI_PA	28.33
7631	M6_52770_PstIMspI_PA	28.33
7632	M6_630603_PstIMseI_PA	28.33
7633	M6_2735811_PstIMseI_PA	28.33
7634	M6_2926393_PstIMseI_PA	28.33
7635	M6_4288673_PstIMseI_PA	28.33
7636	M6_133095_PstIMseI_PA	28.33
7637	M6_424815_PstIMspI_PA	28.33
7638	M6_2510343_PstIMspI_PA	28.33
7639	M6_196320_PstIMseI_PA	28.33
7640	M6_673113_PstIMseI_PA	28.33
7641	M6_830904_PstIMspI_PA	28.33
7642	M6_2542051_PstIMspI_PA	28.33
7643	M6_606987_PstIMseI_PA	28.33
7644	M6_513676_PstIMseI_PA	28.33
7645	M6_140736_PstIMseI_PA	28.33
7646	M6_474959_PstIMseI_PA	28.33
7647	M6_99290_PstIMseI_PA	28.33
7648	M6_3480459_PstIMseI_PA	28.33
7649	M6_30935_PstIMseI_PA	28.33
7650	M6_1357210_PstIMspI_PA	28.33
7651	M6_881176_PstIMspI_PA	28.33
7652	M6_402327_PstIMspI_PA	28.33
7653	M6_1592875_PstIMspI_PA	28.33
7654	M6_976620_PstIMspI_PA	28.33
7655	M6_1153977_PstIMseI_PA	28.33
7656	M6_428546_PstIMseI_PA	28.33
7657	M6_866962_PstIMspI_PA	28.33
7658	M6_397112_PstIMseI_PA	28.33
7659	M6_1459388_PstIMspI_PA	28.33
7660	M6_1586242_PstIMspI_PA	28.33
7661	M6_150622_PstIMseI_PA	28.33
7662	M6_472456_PstIMspI_PA	28.33
7663	M6_464946_PstIMseI_PA	28.33
7664	M6_1915409_PstIMspI_PA	28.33
7665	M6_67840_PstIMseI_PA	28.33
7666	M6_906014_PstIMspI_PA	28.33
7667	M6_1331942_PstIMspI_PA	28.33
7668	M6_1484420_PstIMseI_PA	28.33
7669	M6_3275535_PstIMspI_PA	28.33
7670	M6_514118_PstIMspI_PA	28.33
7671	M6_434685_PstIMseI_PA	28.33
7672	M6_1595314_PstIMspI_PA	28.33
7673	M6_3600439_PstIMspI_PA	28.33
7674	M6_358484_PstIMseI_PA	28.33
7675	M6_7858_PstIMseI_PA	28.33
7676	M6_970078_PstIMspI_PA	28.33
7677	M6_390215_PstIMspI_PA	28.33
7678	M6_102616_PstIMseI_PA	28.33
7679	M6_785813_PstIMseI_PA	28.33
7680	M6_862257_PstIMspI_PA	28.33
7681	M6_1531564_PstIMseI_PA	28.33
7682	M6_803147_PstIMspI_PA	28.33
7683	M6_73436_PstIMspI_PA	28.33
7684	M6_1846084_PstIMseI_PA	28.33
7685	M6_358143_PstIMspI_PA	28.33
7686	M6_700273_PstIMseI_PA	28.33
7687	M6_1135631_PstIMspI_PA	28.33
7688	M6_55416_PstIMseI_PA	28.33
7689	M6_18459_PstIMseI_PA	28.33
7690	M6_1001643_PstIMspI_PA	28.33
7691	M6_2534248_PstIMspI_PA	28.33
7692	M6_1482947_PstIMspI_PA	28.33
7693	M6_329557_PstIMseI_PA	28.33
7694	M6_648723_PstIMspI_PA	28.33
7695	M6_1970374_PstIMspI_PA	28.33
7696	M6_578628_PstIMseI_PA	28.33
7697	M6_2620240_PstIMspI_PA	28.33
7698	M6_1138891_PstIMseI_PA	28.33
7699	M6_752415_PstIMseI_PA	28.33
7700	M6_555868_PstIMseI_PA	28.33
7701	M6_192974_PstIMspI_PA	28.33
7702	M6_2377935_PstIMspI_PA	28.33
7703	M6_133684_PstIMspI_PA	28.33
7704	M6_1887897_PstIMspI_PA	28.33
7705	M6_1421999_PstIMspI_PA	28.33
7706	M6_884008_PstIMseI_PA	28.33
7707	M6_246186_PstIMseI_PA	28.33
7708	M6_694257_PstIMseI_PA	28.33
7709	M6_2146981_PstIMspI_PA	28.33
7710	M6_940453_PstIMspI_PA	28.33
7711	M6_732138_PstIMspI_PA	28.33
7712	M6_2232396_PstIMspI_PA	28.33
7713	M6_770124_PstIMspI_PA	28.33
7714	M6_1920090_PstIMspI_PA	28.33
7715	M6_1508852_PstIMseI_PA	28.33
7716	M6_332668_PstIMseI_PA	28.33
7717	M6_316133_PstIMspI_PA	28.33
7718	M6_577369_PstIMspI_PA	28.33
7719	M6_325347_PstIMspI_PA	28.33
7720	M6_1110240_PstIMseI_PA	28.33
7721	M6_869441_PstIMspI_PA	28.33
7722	M6_1046249_PstIMspI_PA	28.33
7723	M6_426508_PstIMseI_PA	28.33
7724	M6_1424018_PstIMseI_PA	28.33
7725	M6_319940_PstIMspI_PA	28.33
7726	M6_573241_PstIMspI_PA	28.33
7727	M6_1248720_PstIMspI_PA	28.33
7728	M6_1695306_PstIMseI_PA	28.33
7729	M6_39638_PstIMseI_PA	28.33
7730	M6_1837002_PstIMseI_PA	28.33
7731	M6_846019_PstIMspI_PA	28.33
7732	M6_1734297_PstIMspI_PA	28.33
7733	M6_1643858_PstIMspI_PA	28.33
7734	M6_171501_PstIMseI_PA	28.33
7735	M6_422726_PstIMspI_PA	28.33
7736	M6_929925_PstIMseI_PA	28.33
7737	M6_994897_PstIMseI_PA	28.33
7738	M6_1311302_PstIMspI_PA	28.33
7739	M6_1717141_PstIMspI_PA	28.33
7740	M6_1509152_PstIMspI_PA	28.33
7741	M6_1029815_PstIMseI_PA	28.33
7742	M6_1492122_PstIMspI_PA	28.33
7743	M6_2937459_PstIMspI_PA	28.33
7744	M6_1325200_PstIMspI_PA	28.33
7745	M6_1806943_PstIMspI_PA	28.33
7746	M6_2899407_PstIMseI_PA	28.33
7747	M6_816537_PstIMspI_PA	28.33
7748	M6_541073_PstIMspI_PA	28.33
7749	M6_957643_PstIMseI_PA	28.33
7750	M6_1341927_PstIMspI_PA	28.33
7751	M6_1072268_PstIMspI_PA	28.33
7752	M6_556905_PstIMspI_PA	28.33
7753	M6_315010_PstIMspI_PA	28.33
7754	M6_3588292_PstIMspI_PA	28.33
7755	M6_542541_PstIMspI_PA	28.33
7756	RAC875_c99286_90	28.33
7757	BS00068092_51	28.33
7758	BS00086159_51	28.33
7759	Tdurum_contig48179_1051	28.33
7760	BS00111048_51	28.33
7761	BobWhite_c11652_421	28.33
7762	Excalibur_c61792_51	28.33
7763	CAP11_c1709_138	28.33
7764	BobWhite_c24981_409	28.33
7765	RAC875_c12015_576	28.33
7766	RAC875_c29753_443	28.33
7767	RAC875_c29753_800	28.33
7768	RAC875_c45444_883	28.33
7769	Ex_c49131_219	28.33
7770	Excalibur_c63353_363	28.33
7771	Kukri_c10505_346	28.33
7772	Kukri_c40856_176	28.33
7773	Excalibur_c13223_117	28.33
7774	Excalibur_c23748_452	28.33
7775	JD_c12887_157	28.33
7776	Kukri_c11106_292	28.33
7777	Kukri_c7458_1132	28.33
7778	RAC875_c19240_168	28.33
7779	RAC875_c20222_875	28.33
7780	BobWhite_rep_c64999_263	28.33
7781	RAC875_c47278_174	28.33
7782	Tdurum_contig13287_203	28.33
7783	Tdurum_contig13287_703	28.33
7784	BS00022951_51	28.33
7785	BS00065500_51	28.33
7786	Excalibur_c15714_739	28.33
7787	Excalibur_c63353_193	28.33
7788	Excalibur_rep_c86129_468	28.33
7789	Kukri_rep_c81632_148	28.33
7790	wsnp_CAP11_c1114_653767	28.4
7791	wsnp_Ex_c1050_2009301	28.4
7792	wsnp_Ex_c1011_1931797	28.4
7793	wsnp_Ex_c1011_1931956	28.4
7794	wsnp_Ex_c11621_18716254	28.4
7795	wsnp_Ku_c7458_12842353	28.4
7796	wsnp_Ex_c1050_2008559	28.4
7797	wsnp_Ex_c1050_2008598	28.4
7798	wsnp_Ex_c1032_1972537	28.4
7799	BS00074991_51	28.4
7800	BS00074992_51	28.4
7801	Excalibur_c39390_303	28.4
7802	Excalibur_c98315_309	28.4
7803	GENE-4235_196	28.4
7804	IACX7801	28.4
7805	Kukri_c1192_825	28.4
7806	Kukri_c17618_874	28.4
7807	Kukri_c37241_513	28.4
7808	BS00009331_51	28.4
7809	BS00011436_51	28.4
7810	BS00011591_51	28.4
7811	Tdurum_contig10572_315	28.4
7812	Tdurum_contig10572_453	28.4
7813	Tdurum_contig10572_840	28.4
7814	Tdurum_contig48179_1197	28.4
7815	Tdurum_contig75595_1072	28.4
7816	Tdurum_contig75595_586	28.4
7817	Tdurum_contig75595_643	28.4
7818	Tdurum_contig75595_886	28.4
7819	BS00085980_51	28.4
7820	Excalibur_c63353_712	28.4
7821	Excalibur_c8197_381	28.4
7822	Kukri_c24705_248	28.4
7823	RAC875_c25800_836	28.4
7824	Excalibur_c9835_91	28.4
7825	Jagger_c3477_441	28.4
7826	RAC875_c15233_366	28.4
7827	Tdurum_contig10572_343	28.4
7828	Tdurum_contig10572_201	28.4
7829	BS00044360_51	28.4
7830	BS00065496_51	28.4
7831	RFL_Contig2954_659	28.4
7832	Kukri_c26156_403	28.4
7833	BS00071651_51	28.4
7834	BobWhite_c4580_669	28.4
7835	Kukri_c102760_148	28.4
7836	Kukri_c24007_83	28.4
7837	Kukri_c7458_1332	28.4
7838	BS00071655_51	28.4
7839	Excalibur_c50953_96	28.4
7840	IACX7895	28.4
7841	RAC875_c6094_675	28.4
7842	BS00009584_51	28.4
7843	Kukri_c11106_439	28.4
7844	BS00093145_51	28.4
7845	BS00104366_51	28.4
7846	BS00110902_51	28.4
7847	BobWhite_c24848_219	28.4
7848	IACX5772	28.4
7849	RAC875_c16962_288	28.4
7850	BS00022660_51	28.4
7851	Tdurum_contig9612_80	28.4
7852	BS00062894_51	28.4
7853	BS00062997_51	28.4
7854	BS00065076_51	28.4
7855	BobWhite_c18721_190	28.4
7856	Excalibur_c7044_243	28.4
7857	Kukri_c3986_346	28.4
7858	Ra_c11412_315	28.4
7859	RAC875_c41786_587	28.4
7860	RAC875_c99174_63	28.4
7861	BS00111196_51	28.4
7862	Excalibur_c23748_1050	28.4
7863	Excalibur_c23748_1233	28.4
7864	Excalibur_c63353_965	28.4
7865	Kukri_c42078_708	28.4
7866	RAC875_rep_c106371_205	28.4
7867	Tdurum_contig50062_934	28.4
7868	RFL_Contig5693_646	28.4
7869	BS00022292_51	28.4
7870	Tdurum_contig42823_1811	28.4
7871	CAP12_c2800_262	28.4
7872	Excalibur_c12482_901	28.4
7873	Kukri_c35255_1312	28.4
7874	Kukri_rep_c104545_173	28.4
7875	BS00001995_51	28.4
7876	RFL_Contig2954_548	28.4
7877	BS00012023_51	28.4
7878	D_contig80449_91	28.4
7879	Ku_c21254_365	28.4
7880	Excalibur_c62661_195	28.4
7881	RAC875_rep_c113205_124	28.4
7882	BS00062642_51	28.4
7883	BS00093964_51	28.4
7884	BS00093966_51	28.4
7885	BS00110201_51	28.4
7886	D_GBUVHFX02I5C26_339	28.4
7887	Excalibur_c35324_183	28.4
7888	JD_c12608_191	28.4
7889	Kukri_c38460_366	28.4
7890	RAC875_c30571_189	28.4
7891	RAC875_c99286_60	28.4
7892	Tdurum_contig92921_142	28.4
7893	D_contig30114_106	28.4
7894	RAC875_c52504_215	28.4
7895	RFL_Contig1877_207	28.4
7896	2275672	28.61
7897	4992104	28.61
7898	4260689	28.62
7899	4909371	28.62
7900	wsnp_CAP11_c4938_2315244	28.63
7901	M6_263362_PstIMspI_PA	28.63
7902	Opata_258217_58_PstIMseI_SNP	28.63
7903	Opata_258217_74_PstIMseI_SNP	28.63
7904	M6_2030504_PstIMspI_PA	28.63
7905	M6_1543734_PstIMseI_PA	28.63
7906	M6_188485_PstIMseI_PA	28.63
7907	M6_1502469_PstIMspI_PA	28.63
7908	2303960	28.81
7909	3945483	28.83
7910	978448	28.84
7911	1240063	28.88
7912	998518	28.98
7913	1003849	28.98
7914	1007285	28.98
7915	1204251	28.98
7916	1211987	28.98
7917	1240043	28.98
7918	1258325	28.98
7919	1287799	28.98
7920	3385102	29.14
7921	3952880	29.14
7922	4542731	29.14
7923	1087451	29.24
7924	1126347	29.24
7925	3385143	29.24
7926	1011000	29.27
7927	1100232	29.27
7928	1108236	29.27
7929	1113553	29.27
7930	1218757	29.27
7931	1261049	29.27
7932	1667301	29.27
7933	2279057	29.27
7934	3022845	29.27
7935	3533162	29.27
7936	4404134	29.27
7937	5967831	29.27
7938	wPt-667817	29.27
7939	3028693	29.29
7940	wPt-741547	29.29
7941	wPt-4896	29.31
7942	wPt-731250	29.31
7943	4004492	29.36
7944	tPt-4209	29.37
7945	wPt-2014	29.37
7946	wPt-730482	29.37
7947	1031409	29.37
7948	1378546	29.38
7949	1214733	29.46
7950	1120199	29.52
7951	1116918	29.56
7952	1001274	29.63
7953	1126505	29.63
7954	1162505	29.63
7955	3936023	29.63
7956	1095136	29.69
7957	1666004	29.69
7958	3533023	29.69
7959	3934625	29.69
7960	3936469	29.69
7961	3937567	29.69
7962	3954870	29.69
7963	3955269	29.69
7964	3955867	29.69
7965	3957517	29.69
7966	4261093	29.69
7967	4404661	29.69
7968	4406730	29.69
7969	4410103	29.69
7970	4538801	29.69
7971	4538802	29.69
7972	4543206	29.69
7973	1157775	29.71
7974	1095967	29.72
7975	981681	29.74
7976	1104547	29.74
7977	1120054	29.74
7978	1210405	29.74
7979	1296861	29.74
7980	2374415	29.74
7981	1044023	29.74
7982	4395515	29.74
7983	4989342	29.74
7984	4990452	29.74
7985	4991298	29.74
7986	977039	29.74
7987	1079959	29.74
7988	1164138	29.74
7989	wPt-3524	29.74
7990	wPt-731934	29.74
7991	wPt-731842	29.74
7992	376032	29.74
7993	2322752	29.74
7994	wPt-7616	29.74
7995	1251862	29.74
7996	wPt-9759	29.74
7997	2275819	29.74
7998	3533486	29.74
7999	4396929	29.74
8000	4406536	29.74
8001	4537225	29.74
8002	4541719	29.74
8003	wPt-665398	29.74
8004	wPt-0689	29.74
8005	wPt-8719	29.74
8006	3384882	29.74
8007	3937072	29.74
8008	4394270	29.74
8009	1256158	29.74
8010	1069596	29.74
8011	1116746	29.74
8012	2265986	29.74
8013	667405	29.76
8014	668000	29.76
8015	671638	29.76
8016	730460	29.76
8017	731686	29.76
8018	733322	29.76
8019	734157	29.76
8020	741290	29.76
8021	1048765	29.76
8022	1104248	29.76
8023	1166555	29.76
8024	1369477	29.76
8025	1378216	29.76
8026	1130302	29.79
8027	3024165	29.79
8028	1022289	29.8
8029	1234701	29.8
8030	1022054	29.8
8031	1296123	29.8
8032	wPt-664937	29.8
8033	wPt-744786	29.8
8034	wPt-2465	29.8
8035	375954	29.82
8036	979486	29.82
8037	979602	29.82
8038	985452	29.82
8039	986482	29.82
8040	990620	29.82
8041	998744	29.82
8042	1001467	29.82
8043	1018772	29.82
8044	1025546	29.82
8045	1026478	29.82
8046	1041418	29.82
8047	1058348	29.82
8048	1063351	29.82
8049	1087983	29.82
8050	1088411	29.82
8051	1088647	29.82
8052	1089003	29.82
8053	1089263	29.82
8054	1091577	29.82
8055	1100623	29.82
8056	1101164	29.82
8057	1108448	29.82
8058	1110566	29.82
8059	1111975	29.82
8060	1124695	29.82
8061	1124848	29.82
8062	1139193	29.82
8063	1160736	29.82
8064	1171935	29.82
8065	1178479	29.82
8066	1204147	29.82
8067	1204226	29.82
8068	1205447	29.82
8069	1207102	29.82
8070	1217593	29.82
8071	1235052	29.82
8072	1242575	29.82
8073	1263778	29.82
8074	1266956	29.82
8075	1267798	29.82
8076	1297336	29.82
8077	1378299	29.82
8078	1389513	29.82
8079	1396843	29.82
8080	1717058	29.82
8081	1725327	29.82
8082	1769558	29.82
8083	1862700	29.82
8084	2261008	29.82
8085	2275202	29.82
8086	2277509	29.82
8087	2279425	29.82
8088	2281391	29.82
8089	2303328	29.82
8090	2322259	29.82
8091	2328266	29.82
8092	3025648	29.82
8093	3534127	29.82
8094	4992273	29.82
8095	5323468	29.82
8096	5970386	29.82
8097	7343518	29.82
8098	2276945	29.82
8099	2368519	29.82
8100	wPt-732263	29.83
8101	wPt-5699	29.83
8102	2276495	29.83
8103	wPt-4947	29.84
8104	1700041	29.84
8105	wPt-730729	29.85
8106	1055550	29.86
8107	3935261	29.86
8108	wPt-734004	29.93
8109	1309616	29.94
8110	1397414	29.94
8111	1377734	29.96
8112	1380205	29.96
8113	1252145	29.97
8114	tPt-512889	29.97
8115	4541092	29.97
8116	1015958	29.97
8117	1087743	29.98
8118	1096149	29.98
8119	1114657	29.98
8120	1378481	29.98
8121	wPt-7663	29.99
8122	wPt-667405	29.99
8123	wPt-668000	29.99
8124	wPt-671638	29.99
8125	wPt-730460	29.99
8126	wPt-731686	29.99
8127	wPt-733322	29.99
8128	wPt-734157	29.99
8129	wPt-741290	29.99
8130	3026051	30.04
8131	5582907	30.04
8132	3029551	30.05
8133	3934451	30.05
8134	3941194	30.05
8135	5372694	30.05
8136	988413	30.08
8137	979212	30.09
8138	1235202	30.09
8139	1241912	30.09
8140	7478247	30.09
8141	wPt-0502	30.09
8142	1012529	30.1
8143	7346011	30.1
8144	1148979	30.1
8145	4909465	30.1
8146	4910934	30.1
8147	5372008	30.1
8148	992803	30.1
8149	1006701	30.1
8150	1014343	30.1
8151	1063267	30.1
8152	1069757	30.1
8153	1096778	30.1
8154	1103913	30.1
8155	1104744	30.1
8156	1123116	30.1
8157	1167262	30.1
8158	1184303	30.1
8159	1203064	30.1
8160	1265587	30.1
8161	1282909	30.1
8162	1865416	30.1
8163	2279193	30.1
8164	2322210	30.1
8165	3023348	30.1
8166	3222462	30.1
8167	3946413	30.1
8168	4404139	30.1
8169	4407404	30.1
8170	5368591	30.1
8171	5991262	30.1
8172	tPt-513202	30.1
8173	Xmta15	30.1
8174	wPt-9692	30.11
8175	1267296	30.11
8176	wPt-5264	30.11
8177	wPt-667170	30.11
8178	wPt-8539	30.11
8179	wPt-3803	30.11
8180	wPt-730769	30.11
8181	wPt-2573	30.11
8182	wPt-9690	30.11
8183	1115904	30.11
8184	4910755	30.11
8185	Opata_578016_67_PstIMspI_SNP	30.11
8186	Opata_3854406_59_PstIMspI_SNP	30.11
8187	Opata_69248_67_PstIMseI_SNP	30.11
8188	M6_978866_PstIMspI_PA	30.11
8189	Opata_4046941_79_PstIMspI_SNP	30.11
8190	M6_1376106_PstIMspI_PA	30.11
8191	M6_1739014_PstIMspI_PA	30.11
8192	Opata_69248_18_PstIMseI_SNP	30.11
8193	M6_575347_PstIMspI_PA	30.11
8194	M6_1596038_PstIMspI_PA	30.11
8195	M6_912484_PstIMspI_PA	30.11
8196	Opata_578016_66_PstIMspI_SNP	30.11
8197	M6_207906_PstIMseI_PA	30.11
8198	Opata_952102_29_PstIMseI_SNP	30.11
8199	Opata_4046941_80_PstIMspI_SNP	30.11
8200	M6_2791304_PstIMspI_PA	30.11
8201	Opata_4200840_4_PstIMspI_SNP	30.11
8202	Opata_1210637_58_PstIMseI_SNP	30.11
8203	Opata_463660_64_PstIMseI_SNP	30.11
8204	Opata_2181110_36_PstIMspI_SNP	30.11
8205	Opata_2343071_PstIMluI_PA	30.11
8206	Opata_2274981_32_PstIMspI_SNP	30.11
8207	Opata_2763576_81_PstIMspI_SNP	30.11
8208	Opata_578016_18_PstIMspI_SNP	30.11
8209	Opata_2181110_46_PstIMspI_SNP	30.11
8210	M6_1981834_PstIMspI_PA	30.11
8211	Opata_120974_46_PstIMseI_SNP	30.11
8212	M6_1691910_PstIMspI_PA	30.11
8213	M6_1717261_PstIMseI_PA	30.11
8214	M6_827078_PstIMseI_PA	30.11
8215	Opata_952102_53_PstIMseI_SNP	30.11
8216	Opata_463660_46_PstIMseI_SNP	30.11
8217	Opata_719554_PstIMspI_PA	30.11
8218	Opata_4058367_PstIMspI_PA	30.11
8219	Opata_1970072_PstIMspI_PA	30.11
8220	Opata_395624_PstIMseI_PA	30.11
8221	Opata_1349738_PstIMluI_PA	30.11
8222	Opata_4277384_PstIMseI_PA	30.11
8223	M6_3021625_PstIMspI_PA	30.11
8224	Opata_268299_PstIMspI_PA	30.11
8225	Opata_174774_PstIMspI_PA	30.11
8226	Opata_413881_44_PstIMspI_SNP	30.11
8227	Opata_415375_PstIMseI_PA	30.11
8228	Opata_4042181_63_PstIMspI_SNP	30.11
8229	Opata_2183408_PstIMspI_PA	30.11
8230	Opata_8991_PstIMluI_PA	30.11
8231	Opata_3692961_PstIMspI_PA	30.11
8232	Opata_3590290_PstIMspI_PA	30.11
8233	Opata_3980954_PstIMspI_PA	30.11
8234	Opata_2023432_PstIMluI_PA	30.11
8235	Opata_338862_PstIMseI_PA	30.11
8236	Opata_4011576_PstIMspI_PA	30.11
8237	M6_436642_PstIMseI_PA	30.11
8238	Opata_3978575_PstIMspI_PA	30.11
8239	Opata_74816_PstIMspI_PA	30.11
8240	Opata_488857_PstIMspI_PA	30.11
8241	M6_3652309_PstIMseI_PA	30.11
8242	Opata_358098_56_PstIMseI_SNP	30.11
8243	Opata_1563618_PstIMspI_PA	30.11
8244	Opata_291719_PstIMseI_PA	30.11
8245	Opata_358098_41_PstIMseI_SNP	30.11
8246	Opata_1620085_PstIMspI_PA	30.11
8247	Opata_2680106_PstIMspI_PA	30.11
8248	Opata_728499_47_PstIMseI_SNP	30.11
8249	Opata_2129080_PstIMspI_PA	30.11
8250	Opata_3790778_PstIMspI_PA	30.11
8251	Opata_4063208_PstIMspI_PA	30.11
8252	Opata_1370377_PstIMspI_PA	30.11
8253	Opata_3364558_PstIMspI_PA	30.11
8254	Opata_32256_PstIMseI_PA	30.11
8255	Opata_219310_39_PstIMspI_SNP	30.11
8256	Opata_2529400_PstIMspI_PA	30.11
8257	Opata_381215_PstIMspI_PA	30.11
8258	Opata_365570_PstIMseI_PA	30.11
8259	Opata_501186_PstIMseI_PA	30.11
8260	Opata_1088501_PstIMspI_PA	30.11
8261	Opata_1222224_PstIMspI_PA	30.11
8262	Opata_4063360_PstIMseI_PA	30.11
8263	Opata_1337485_PstIMseI_PA	30.11
8264	Opata_2983908_PstIMspI_PA	30.11
8265	Opata_2906386_PstIMspI_PA	30.11
8266	Opata_346921_PstIMseI_PA	30.11
8267	Opata_2504054_PstIMseI_PA	30.11
8268	Opata_3846425_PstIMspI_PA	30.11
8269	Opata_1234747_PstIMseI_PA	30.11
8270	Opata_270186_PstIMseI_PA	30.11
8271	Opata_2734343_PstIMspI_PA	30.11
8272	Opata_3314879_PstIMspI_PA	30.11
8273	Opata_330535_PstIMspI_PA	30.11
8274	Opata_2839165_PstIMspI_PA	30.11
8275	Opata_687893_PstIMseI_PA	30.11
8276	Opata_1619871_PstIMspI_PA	30.11
8277	Opata_1471078_PstIMluI_PA	30.11
8278	Opata_974136_PstIMspI_PA	30.11
8279	Opata_3827267_PstIMspI_PA	30.11
8280	Opata_1882233_PstIMseI_PA	30.11
8281	Opata_2855909_PstIMspI_PA	30.11
8282	Opata_2477332_PstIMspI_PA	30.11
8283	Opata_1180414_PstIMspI_PA	30.11
8284	Opata_206573_35_PstIMluI_SNP	30.11
8285	Opata_358189_PstIMseI_PA	30.11
8286	Opata_730739_PstIMseI_PA	30.11
8287	Opata_1596674_PstIMspI_PA	30.11
8288	Opata_77743_PstIMspI_PA	30.11
8289	Opata_1855183_PstIMspI_PA	30.11
8290	Opata_272331_PstIMspI_PA	30.11
8291	Opata_1222176_PstIMspI_PA	30.11
8292	Opata_718222_PstIMseI_PA	30.11
8293	Opata_3031708_PstIMspI_PA	30.11
8294	Opata_1125931_PstIMspI_PA	30.11
8295	Opata_710852_PstIMseI_PA	30.11
8296	Opata_1224718_PstIMseI_PA	30.11
8297	Opata_1477563_PstIMspI_PA	30.11
8298	Opata_3658797_PstIMspI_PA	30.11
8299	Opata_3321914_PstIMseI_PA	30.11
8300	Opata_2153859_PstIMluI_PA	30.11
8301	M6_1959604_PstIMspI_PA	30.11
8302	M6_122356_PstIMseI_PA	30.11
8303	Opata_3069927_PstIMspI_PA	30.11
8304	Opata_2181524_PstIMluI_PA	30.11
8305	Opata_4206510_PstIMspI_PA	30.11
8306	Opata_3536822_PstIMspI_PA	30.11
8307	Opata_2117917_71_PstIMseI_SNP	30.11
8308	Opata_674437_PstIMseI_PA	30.11
8309	Opata_922339_PstIMspI_PA	30.11
8310	Opata_800360_PstIMspI_PA	30.11
8311	Opata_1989457_PstIMspI_PA	30.11
8312	Opata_592129_PstIMspI_PA	30.11
8313	M6_850040_PstIMseI_PA	30.11
8314	Opata_2959368_PstIMspI_PA	30.11
8315	Opata_493649_PstIMspI_PA	30.11
8316	Opata_140618_PstIMseI_PA	30.11
8317	Opata_1304620_PstIMseI_PA	30.11
8318	Opata_1773207_PstIMspI_PA	30.11
8319	Opata_111680_PstIMluI_PA	30.11
8320	Opata_1818390_PstIMspI_PA	30.11
8321	Opata_1066110_PstIMspI_PA	30.11
8322	Opata_355755_PstIMluI_PA	30.11
8323	Opata_692275_PstIMspI_PA	30.11
8324	Opata_847019_PstIMseI_PA	30.11
8325	Opata_322293_PstIMseI_PA	30.11
8326	Opata_2353975_PstIMseI_PA	30.11
8327	Opata_290212_PstIMspI_PA	30.11
8328	Opata_1096852_PstIMseI_PA	30.11
8329	Opata_159039_PstIMseI_PA	30.11
8330	Opata_326435_PstIMseI_PA	30.11
8331	Opata_2505963_PstIMspI_PA	30.11
8332	Opata_63652_PstIMseI_PA	30.11
8333	Opata_3756571_PstIMseI_PA	30.11
8334	Opata_4230204_PstIMspI_PA	30.11
8335	Opata_3354157_PstIMseI_PA	30.11
8336	Opata_2676929_PstIMseI_PA	30.11
8337	Opata_655421_PstIMseI_PA	30.11
8338	Opata_3106852_PstIMspI_PA	30.11
8339	Opata_971729_PstIMseI_PA	30.11
8340	Opata_1404011_PstIMspI_PA	30.11
8341	Opata_233445_PstIMseI_PA	30.11
8342	Opata_4043116_PstIMseI_PA	30.11
8343	Opata_264780_PstIMseI_PA	30.11
8344	Opata_778067_PstIMluI_PA	30.11
8345	Opata_665488_PstIMspI_PA	30.11
8346	Opata_477253_PstIMspI_PA	30.11
8347	Opata_673400_PstIMseI_PA	30.11
8348	Opata_760867_PstIMseI_PA	30.11
8349	Opata_1021855_PstIMspI_PA	30.11
8350	Opata_3671417_PstIMspI_PA	30.11
8351	Opata_2378721_PstIMspI_PA	30.11
8352	Opata_1924756_PstIMspI_PA	30.11
8353	Opata_1862131_PstIMspI_PA	30.11
8354	Opata_2247812_PstIMseI_PA	30.11
8355	Opata_352965_PstIMspI_PA	30.11
8356	Opata_1061162_PstIMspI_PA	30.11
8357	Opata_1687333_PstIMspI_PA	30.11
8358	Opata_30815_PstIMseI_PA	30.11
8359	Opata_300062_PstIMseI_PA	30.11
8360	Opata_1720343_PstIMspI_PA	30.11
8361	Opata_1294205_PstIMseI_PA	30.11
8362	Opata_1679859_PstIMspI_PA	30.11
8363	Opata_445692_PstIMspI_PA	30.11
8364	M6_779998_PstIMspI_PA	30.11
8365	Opata_1241644_PstIMspI_PA	30.11
8366	Opata_102685_PstIMseI_PA	30.11
8367	Opata_3420905_PstIMspI_PA	30.11
8368	Opata_1423303_PstIMspI_PA	30.11
8369	Opata_62360_PstIMspI_PA	30.11
8370	M6_3209072_PstIMspI_PA	30.11
8371	Opata_2622550_PstIMspI_PA	30.11
8372	Opata_575068_PstIMseI_PA	30.11
8373	Opata_202637_PstIMseI_PA	30.11
8374	Opata_2762301_PstIMspI_PA	30.11
8375	Opata_164158_PstIMspI_PA	30.11
8376	Opata_465899_PstIMspI_PA	30.11
8377	Opata_1829003_PstIMspI_PA	30.11
8378	M6_638770_PstIMseI_PA	30.11
8379	M6_1235023_PstIMseI_PA	30.11
8380	Opata_1087130_PstIMspI_PA	30.11
8381	Opata_550058_PstIMluI_PA	30.11
8382	Opata_4043786_PstIMspI_PA	30.11
8383	Opata_660037_PstIMspI_PA	30.11
8384	M6_2741917_PstIMspI_PA	30.11
8385	Opata_1317584_PstIMseI_PA	30.11
8386	M6_4045722_PstIMseI_PA	30.11
8387	Opata_2369040_PstIMspI_PA	30.11
8388	Opata_53352_PstIMseI_PA	30.11
8389	Opata_2985320_PstIMspI_PA	30.11
8390	Opata_3604654_PstIMspI_PA	30.11
8391	Opata_1859798_PstIMspI_PA	30.11
8392	M6_3115589_PstIMspI_PA	30.11
8393	M6_1021207_PstIMseI_PA	30.11
8394	Opata_1881340_PstIMspI_PA	30.11
8395	Opata_90100_PstIMseI_PA	30.11
8396	Opata_3282750_PstIMspI_PA	30.11
8397	Opata_723151_PstIMspI_PA	30.11
8398	Opata_2372406_PstIMspI_PA	30.11
8399	Opata_23906_PstIMseI_PA	30.11
8400	Opata_617676_PstIMspI_PA	30.11
8401	Opata_2758658_PstIMspI_PA	30.11
8402	Opata_1629156_PstIMspI_PA	30.11
8403	Opata_2028917_PstIMspI_PA	30.11
8404	Opata_177429_PstIMseI_PA	30.11
8405	Opata_884918_PstIMspI_PA	30.11
8406	Opata_1013455_PstIMseI_PA	30.11
8407	Opata_1181214_PstIMspI_PA	30.11
8408	Opata_2653884_PstIMspI_PA	30.11
8409	M6_347316_PstIMluI_PA	30.11
8410	M6_599558_PstIMspI_PA	30.11
8411	M6_1766958_PstIMseI_PA	30.11
8412	Opata_1125987_PstIMseI_PA	30.11
8413	Opata_2141648_PstIMspI_PA	30.11
8414	Opata_2466689_PstIMspI_PA	30.11
8415	Opata_3390671_PstIMspI_PA	30.11
8416	Opata_441390_PstIMseI_PA	30.11
8417	Opata_2531259_PstIMseI_PA	30.11
8418	Opata_685239_PstIMluI_PA	30.11
8419	Opata_1389277_PstIMluI_PA	30.11
8420	M6_436458_PstIMseI_PA	30.11
8421	M6_3420579_PstIMseI_PA	30.11
8422	Opata_4051701_PstIMspI_PA	30.11
8423	Opata_94985_PstIMseI_PA	30.11
8424	Opata_545489_PstIMspI_PA	30.11
8425	Opata_1148829_PstIMluI_PA	30.11
8426	Opata_503685_PstIMseI_PA	30.11
8427	Opata_135417_PstIMseI_PA	30.11
8428	Opata_775442_PstIMspI_PA	30.11
8429	Opata_343666_PstIMseI_PA	30.11
8430	Opata_809845_PstIMseI_PA	30.11
8431	Opata_56923_PstIMspI_PA	30.11
8432	Opata_2075492_PstIMspI_PA	30.11
8433	M6_2260181_PstIMspI_PA	30.11
8434	Opata_3892277_PstIMspI_PA	30.11
8435	Opata_2285055_PstIMseI_PA	30.11
8436	Opata_2970_PstIMspI_PA	30.11
8437	M6_1328196_PstIMspI_PA	30.11
8438	Opata_1941992_PstIMspI_PA	30.11
8439	Opata_1156271_PstIMseI_PA	30.11
8440	Opata_1208115_PstIMspI_PA	30.11
8441	Opata_286803_PstIMseI_PA	30.11
8442	1068731	30.12
8443	4993497	30.12
8444	tPt-7399	30.13
8445	992407	30.13
8446	1003196	30.13
8447	1025275	30.13
8448	1032021	30.13
8449	1056198	30.13
8450	1062735	30.13
8451	1069447	30.13
8452	1071765	30.13
8453	1091853	30.13
8454	1094491	30.13
8455	1094663	30.13
8456	1099988	30.13
8457	1100134	30.13
8458	1103123	30.13
8459	1106331	30.13
8460	1109389	30.13
8461	1111943	30.13
8462	1121300	30.13
8463	1125124	30.13
8464	1127223	30.13
8465	1128757	30.13
8466	1136538	30.13
8467	1140927	30.13
8468	1151311	30.13
8469	1153837	30.13
8470	1165083	30.13
8471	1170284	30.13
8472	1200926	30.13
8473	1203905	30.13
8474	1204802	30.13
8475	1215814	30.13
8476	1224498	30.13
8477	1228728	30.13
8478	1229601	30.13
8479	1233228	30.13
8480	1234236	30.13
8481	1234243	30.13
8482	1234787	30.13
8483	1252783	30.13
8484	1266697	30.13
8485	1273130	30.13
8486	1377540	30.13
8487	1405387	30.13
8488	1696796	30.13
8489	1698252	30.13
8490	1719900	30.13
8491	1721134	30.13
8492	1722280	30.13
8493	1862288	30.13
8494	2256062	30.13
8495	2260248	30.13
8496	2264705	30.13
8497	2278876	30.13
8498	2289570	30.13
8499	3020740	30.13
8500	3021741	30.13
8501	3025092	30.13
8502	3028198	30.13
8503	3028776	30.13
8504	3064426	30.13
8505	3064678	30.13
8506	3938994	30.13
8507	3958180	30.13
8508	4909415	30.13
8509	4992065	30.13
8510	5324870	30.13
8511	7353023	30.13
8512	2289507	30.13
8513	wPt-0259	30.14
8514	wPt-740632	30.15
8515	wPt-666769	30.16
8516	1127896	30.16
8517	2291167	30.16
8518	1130843	30.16
8519	1167992	30.16
8520	1214137	30.16
8521	1227550	30.16
8522	1865475	30.16
8523	3958381	30.16
8524	4405824	30.16
8525	4991687	30.16
8526	4991828	30.16
8527	7351629	30.16
8528	1075216	30.16
8529	1241091	30.17
8530	3021282	30.17
8531	1318137	30.17
8532	1663552	30.17
8533	1098153	30.17
8534	3028443	30.18
8535	2256342	30.18
8536	wPt-668031	30.18
8537	wPt-7204	30.18
8538	wPt-734345	30.18
8539	wPt-734346	30.18
8540	tPt-513137	30.19
8541	wPt-4520	30.19
8542	2279329	30.2
8543	Xbarc206	30.2
8544	985430	30.21
8545	1012599	30.21
8546	1228433	30.21
8547	wPt-8954	30.22
8548	wPt-732951	30.22
8549	wPt-734140	30.22
8550	1098689	30.23
8551	1101915	30.23
8552	1109044	30.23
8553	1121352	30.23
8554	1289327	30.23
8555	1121898	30.23
8556	wPt-665782	30.26
8557	1117836	30.27
8558	2281237	30.27
8559	wPt-665540	30.29
8560	wPt-6951	30.29
8561	wPt-731779	30.29
8562	1167059	30.29
8563	wPt-733195	30.29
8564	wPt-5310	30.29
8565	wPt-732183	30.29
8566	wPt-741026	30.3
8567	wPt-744577	30.3
8568	wPt-729806	30.35
8569	1285291	30.35
8570	1368053	30.35
8571	1679417	30.35
8572	wPt-667844	30.38
8573	1122957	30.38
8574	1132072	30.38
8575	1195056	30.38
8576	1242792	30.38
8577	3942470	30.38
8578	3958825	30.38
8579	3959145	30.38
8580	4396434	30.38
8581	4992168	30.38
8582	4992900	30.38
8583	3022258	30.38
8584	1074963	30.38
8585	4260987	30.38
8586	989055	30.38
8587	1084345	30.38
8588	1128256	30.38
8589	1138074	30.38
8590	1240561	30.38
8591	1252696	30.38
8592	378328	30.38
8593	734004	30.38
8594	665036	30.38
8595	666988	30.38
8596	1009013	30.38
8597	1055703	30.38
8598	1065956	30.38
8599	1104907	30.38
8600	1107589	30.38
8601	1110685	30.38
8602	1112587	30.38
8603	1114773	30.38
8604	1115073	30.38
8605	1119301	30.38
8606	1120746	30.38
8607	1123604	30.38
8608	1124531	30.38
8609	1140512	30.38
8610	1159989	30.38
8611	1178139	30.38
8612	1197431	30.38
8613	1208459	30.38
8614	1241121	30.38
8615	1254227	30.38
8616	1275515	30.38
8617	1047867	30.38
8618	1130577	30.38
8619	1219443	30.38
8620	1148867	30.38
8621	2338843	30.38
8622	2340562	30.38
8623	1104479	30.38
8624	1695233	30.38
8625	wPt-666988	30.38
8626	986453	30.38
8627	4909754	30.38
8628	wPt-4791	30.38
8629	1114701	30.39
8630	999159	30.39
8631	1092493	30.4
8632	1275396	30.4
8633	1283575	30.4
8634	1298418	30.4
8635	1302384	30.4
8636	wPt-731010	30.4
8637	wPt-732760	30.4
8638	wPt-0338	30.41
8639	wPt-2822	30.41
8640	wPt-664733	30.41
8641	1150105	30.41
8642	4396539	30.41
8643	wPt-666208	30.41
8644	wPt-667780	30.41
8645	wPt-671799	30.41
8646	1219135	30.41
8647	1264267	30.41
8648	1381584	30.41
8649	1864369	30.41
8650	3027426	30.41
8651	3935914	30.41
8652	3951144	30.41
8653	4003894	30.41
8654	4405870	30.41
8655	4409813	30.41
8656	4990798	30.41
8657	4991641	30.41
8658	4993216	30.41
8659	1134643	30.41
8660	wPt-9584	30.41
8661	wPt-3965	30.41
8662	wPt-7623	30.41
8663	wPt-741716	30.41
8664	1118995	30.41
8665	Opata_499153_PstIMspI_PA	30.41
8666	Opata_2645128_PstIMspI_PA	30.41
8667	Opata_3086902_PstIMspI_PA	30.41
8668	Opata_2636202_PstIMspI_PA	30.41
8669	Opata_419421_PstIMseI_PA	30.41
8670	Opata_2584964_PstIMspI_PA	30.41
8671	Opata_2844207_PstIMspI_PA	30.41
8672	Opata_2499268_PstIMspI_PA	30.41
8673	Opata_3834499_82_PstIMspI_SNP	30.41
8674	Opata_3980845_PstIMspI_PA	30.41
8675	Opata_98577_PstIMseI_PA	30.41
8676	Opata_3258769_PstIMspI_PA	30.41
8677	Opata_1999233_PstIMspI_PA	30.41
8678	Opata_2381200_PstIMspI_PA	30.41
8679	Opata_2361457_PstIMspI_PA	30.41
8680	Opata_3024784_PstIMspI_PA	30.41
8681	Opata_2371209_PstIMspI_PA	30.41
8682	Opata_1576041_PstIMseI_PA	30.41
8683	Opata_2737542_PstIMspI_PA	30.41
8684	Opata_874244_PstIMspI_PA	30.41
8685	Opata_2442354_PstIMspI_PA	30.41
8686	Opata_947249_PstIMspI_PA	30.41
8687	Opata_2665116_PstIMspI_PA	30.41
8688	Opata_1033365_PstIMspI_PA	30.41
8689	Opata_718193_PstIMspI_PA	30.41
8690	Opata_3487910_PstIMseI_PA	30.41
8691	Opata_1164550_90_PstIMseI_SNP	30.41
8692	Opata_2366361_PstIMspI_PA	30.41
8693	Opata_2237169_PstIMspI_PA	30.41
8694	Opata_51252_PstIMseI_PA	30.41
8695	Opata_3430440_PstIMspI_PA	30.41
8696	Opata_4109571_PstIMspI_PA	30.41
8697	Opata_1928640_PstIMspI_PA	30.41
8698	Opata_2637702_PstIMspI_PA	30.41
8699	Opata_1609542_PstIMspI_PA	30.41
8700	Opata_1248127_PstIMspI_PA	30.41
8701	Opata_3785990_PstIMspI_PA	30.41
8702	Opata_1727915_PstIMspI_PA	30.41
8703	Opata_954918_PstIMspI_PA	30.41
8704	Opata_1354264_PstIMseI_PA	30.41
8705	Opata_3273681_PstIMspI_PA	30.41
8706	Opata_3211338_PstIMspI_PA	30.41
8707	Opata_432577_PstIMseI_PA	30.41
8708	Opata_1660066_PstIMspI_PA	30.41
8709	Opata_729449_PstIMspI_PA	30.41
8710	Opata_2060872_PstIMspI_PA	30.41
8711	Opata_1437407_PstIMspI_PA	30.41
8712	Opata_2722128_PstIMspI_PA	30.41
8713	Opata_3080094_PstIMspI_PA	30.41
8714	Opata_703262_PstIMspI_PA	30.41
8715	Opata_604214_PstIMspI_PA	30.41
8716	Opata_1149621_PstIMspI_PA	30.41
8717	Opata_1336587_PstIMseI_PA	30.41
8718	Opata_334905_PstIMseI_PA	30.41
8719	Opata_4005910_PstIMspI_PA	30.41
8720	Opata_1223867_PstIMseI_PA	30.41
8721	Opata_144388_PstIMseI_PA	30.41
8722	Opata_3380110_PstIMseI_PA	30.41
8723	Opata_1801573_PstIMspI_PA	30.41
8724	Opata_1235278_PstIMspI_PA	30.41
8725	Opata_17014_PstIMseI_PA	30.41
8726	Opata_2532487_PstIMspI_PA	30.41
8727	Opata_4169247_PstIMspI_PA	30.41
8728	Opata_3881253_PstIMspI_PA	30.41
8729	Opata_1998039_PstIMspI_PA	30.41
8730	Opata_1772463_PstIMspI_PA	30.41
8731	Opata_2372525_PstIMspI_PA	30.41
8732	Opata_2333165_PstIMspI_PA	30.41
8733	Opata_1430669_3_PstIMspI_SNP	30.41
8734	Opata_4093906_PstIMspI_PA	30.41
8735	Opata_1101059_PstIMseI_PA	30.41
8736	Opata_2251556_PstIMspI_PA	30.41
8737	Opata_2783162_PstIMspI_PA	30.41
8738	Opata_1518146_PstIMspI_PA	30.41
8739	Opata_3123059_PstIMspI_PA	30.41
8740	Opata_1680094_PstIMspI_PA	30.41
8741	Opata_3264117_PstIMspI_PA	30.41
8742	Opata_3810963_PstIMspI_PA	30.41
8743	Opata_661463_PstIMspI_PA	30.41
8744	Opata_1694590_PstIMspI_PA	30.41
8745	Opata_2809691_PstIMspI_PA	30.41
8746	Opata_441385_PstIMspI_PA	30.41
8747	Opata_3921271_PstIMspI_PA	30.41
8748	Opata_38577_PstIMspI_PA	30.41
8749	Opata_3858655_PstIMspI_PA	30.41
8750	Opata_2792656_PstIMspI_PA	30.41
8751	Opata_962441_PstIMseI_PA	30.41
8752	Opata_3198153_PstIMspI_PA	30.41
8753	Opata_154234_PstIMseI_PA	30.41
8754	Opata_930987_PstIMspI_PA	30.41
8755	Opata_2614808_PstIMspI_PA	30.41
8756	Opata_3088833_PstIMspI_PA	30.41
8757	Opata_611162_PstIMspI_PA	30.41
8758	Opata_2096692_PstIMspI_PA	30.41
8759	Opata_236707_PstIMspI_PA	30.41
8760	Opata_2665965_PstIMspI_PA	30.41
8761	Opata_524792_PstIMspI_PA	30.41
8762	Opata_1560096_PstIMseI_PA	30.41
8763	Opata_2934144_PstIMseI_PA	30.41
8764	Opata_3633857_PstIMspI_PA	30.41
8765	Opata_2589155_PstIMspI_PA	30.41
8766	Opata_290586_PstIMspI_PA	30.41
8767	Opata_3272768_PstIMspI_PA	30.41
8768	Opata_2639598_PstIMspI_PA	30.41
8769	Opata_2102229_PstIMspI_PA	30.41
8770	Opata_475177_PstIMspI_PA	30.41
8771	Opata_385133_PstIMspI_PA	30.41
8772	Opata_1988091_PstIMspI_PA	30.41
8773	Opata_3629722_PstIMspI_PA	30.41
8774	Opata_1878345_PstIMspI_PA	30.41
8775	Opata_1690916_PstIMspI_PA	30.41
8776	Opata_1364027_PstIMspI_PA	30.41
8777	Opata_855949_PstIMspI_PA	30.41
8778	Opata_1335165_PstIMspI_PA	30.41
8779	Opata_849502_PstIMspI_PA	30.41
8780	Opata_3890361_PstIMspI_PA	30.41
8781	Opata_2840609_PstIMspI_PA	30.41
8782	Opata_3643057_PstIMspI_PA	30.41
8783	Opata_1530887_PstIMspI_PA	30.41
8784	Opata_1026891_PstIMseI_PA	30.41
8785	Opata_1903788_PstIMspI_PA	30.41
8786	Opata_1574241_PstIMspI_PA	30.41
8787	Opata_119617_PstIMseI_PA	30.41
8788	Opata_3793375_PstIMspI_PA	30.41
8789	Opata_2623264_PstIMspI_PA	30.41
8790	Opata_1059823_PstIMspI_PA	30.41
8791	Opata_384057_PstIMseI_PA	30.41
8792	Opata_3795516_PstIMspI_PA	30.41
8793	Opata_4066452_PstIMspI_PA	30.41
8794	Opata_2736931_PstIMspI_PA	30.41
8795	Opata_2289370_PstIMspI_PA	30.41
8796	Opata_1344056_PstIMspI_PA	30.41
8797	Opata_3902983_PstIMseI_PA	30.41
8798	Opata_811510_PstIMseI_PA	30.41
8799	Opata_69947_78_PstIMseI_SNP	30.41
8800	Opata_2572881_PstIMspI_PA	30.41
8801	Opata_2456605_PstIMspI_PA	30.41
8802	Opata_3190135_PstIMspI_PA	30.41
8803	Opata_1388263_PstIMspI_PA	30.41
8804	Opata_1888487_PstIMspI_PA	30.41
8805	Opata_1397294_PstIMspI_PA	30.41
8806	Opata_259613_24_PstIMseI_SNP	30.41
8807	Opata_996012_PstIMspI_PA	30.41
8808	Opata_2617420_PstIMspI_PA	30.41
8809	Opata_3017984_PstIMspI_PA	30.41
8810	Opata_1298012_PstIMspI_PA	30.41
8811	Opata_1145062_PstIMseI_PA	30.41
8812	Opata_664721_PstIMspI_PA	30.41
8813	Opata_550645_PstIMspI_PA	30.41
8814	Opata_1298397_PstIMspI_PA	30.41
8815	Opata_1678634_PstIMspI_PA	30.41
8816	Opata_2982933_74_PstIMspI_SNP	30.41
8817	Opata_2028215_PstIMspI_PA	30.41
8818	Opata_1269129_PstIMseI_PA	30.41
8819	Opata_1322405_PstIMseI_PA	30.41
8820	Opata_2712853_PstIMluI_PA	30.41
8821	Opata_1603722_PstIMspI_PA	30.41
8822	Opata_3145696_PstIMspI_PA	30.41
8823	Opata_734714_PstIMspI_PA	30.41
8824	Opata_370632_PstIMspI_PA	30.41
8825	Opata_3128716_PstIMseI_PA	30.41
8826	Opata_3197273_PstIMspI_PA	30.41
8827	Opata_3013006_PstIMspI_PA	30.41
8828	Opata_383754_PstIMseI_PA	30.41
8829	Opata_1569551_PstIMspI_PA	30.41
8830	Opata_2113333_79_PstIMspI_SNP	30.41
8831	Opata_1339295_PstIMspI_PA	30.41
8832	Opata_3717686_PstIMspI_PA	30.41
8833	Opata_1151009_PstIMspI_PA	30.41
8834	Opata_3727249_PstIMspI_PA	30.41
8835	Opata_859579_PstIMspI_PA	30.41
8836	Opata_4006692_PstIMspI_PA	30.41
8837	Opata_351408_PstIMluI_PA	30.41
8838	Opata_182586_PstIMseI_PA	30.41
8839	Opata_3482956_PstIMspI_PA	30.41
8840	Opata_3637848_PstIMspI_PA	30.41
8841	Opata_1232099_PstIMluI_PA	30.41
8842	Opata_341027_PstIMseI_PA	30.41
8843	Opata_1760898_PstIMspI_PA	30.41
8844	Opata_888493_PstIMspI_PA	30.41
8845	Opata_3384943_PstIMspI_PA	30.41
8846	Opata_1719007_PstIMspI_PA	30.41
8847	Opata_1338893_PstIMspI_PA	30.41
8848	Opata_2273370_PstIMspI_PA	30.41
8849	Opata_522706_PstIMseI_PA	30.41
8850	Opata_792444_PstIMspI_PA	30.41
8851	Opata_333355_PstIMspI_PA	30.41
8852	Opata_2164373_PstIMspI_PA	30.41
8853	Opata_508703_PstIMspI_PA	30.41
8854	Opata_1208143_PstIMspI_PA	30.41
8855	Opata_2114959_PstIMspI_PA	30.41
8856	Opata_3709641_PstIMspI_PA	30.41
8857	Opata_304814_PstIMseI_PA	30.41
8858	Opata_1391483_PstIMspI_PA	30.41
8859	Opata_2022903_PstIMspI_PA	30.41
8860	Opata_2191446_PstIMspI_PA	30.41
8861	Opata_1417856_PstIMspI_PA	30.41
8862	Opata_2283551_PstIMspI_PA	30.41
8863	Opata_564073_PstIMseI_PA	30.41
8864	Opata_480245_PstIMspI_PA	30.41
8865	Opata_366283_86_PstIMseI_SNP	30.41
8866	Opata_2874984_PstIMspI_PA	30.41
8867	Opata_3774944_PstIMspI_PA	30.41
8868	Opata_3475560_PstIMspI_PA	30.41
8869	Opata_1010571_PstIMspI_PA	30.41
8870	Opata_766377_PstIMspI_PA	30.41
8871	Opata_3178829_PstIMseI_PA	30.41
8872	Opata_3202771_PstIMspI_PA	30.41
8873	Opata_2150297_PstIMspI_PA	30.41
8874	Opata_1471157_PstIMspI_PA	30.41
8875	Opata_930040_PstIMspI_PA	30.41
8876	Opata_3796248_PstIMspI_PA	30.41
8877	Opata_523650_PstIMspI_PA	30.41
8878	Opata_2326620_PstIMspI_PA	30.41
8879	Opata_808950_PstIMspI_PA	30.41
8880	Opata_1807431_PstIMspI_PA	30.41
8881	Opata_2578875_PstIMspI_PA	30.41
8882	Opata_3739630_4_PstIMspI_SNP	30.41
8883	Opata_1277497_PstIMspI_PA	30.41
8884	Opata_359681_PstIMspI_PA	30.41
8885	Opata_2740883_PstIMspI_PA	30.41
8886	Opata_2609299_PstIMspI_PA	30.41
8887	Opata_1383797_PstIMspI_PA	30.41
8888	Opata_768012_PstIMspI_PA	30.41
8889	Opata_3277767_PstIMspI_PA	30.41
8890	Opata_1002597_PstIMspI_PA	30.41
8891	Opata_3178511_PstIMspI_PA	30.41
8892	Opata_209771_PstIMseI_PA	30.41
8893	Opata_2589361_PstIMseI_PA	30.41
8894	Opata_450245_PstIMspI_PA	30.41
8895	Opata_1121431_PstIMspI_PA	30.41
8896	Opata_1982886_PstIMspI_PA	30.41
8897	Opata_352725_PstIMseI_PA	30.41
8898	Opata_3670400_PstIMspI_PA	30.41
8899	Opata_3370470_PstIMseI_PA	30.41
8900	Opata_664469_PstIMspI_PA	30.41
8901	Opata_3434943_PstIMspI_PA	30.41
8902	Opata_891764_PstIMseI_PA	30.41
8903	Opata_829518_PstIMseI_PA	30.41
8904	Opata_554290_PstIMspI_PA	30.41
8905	Opata_3668731_PstIMseI_PA	30.41
8906	Opata_3797689_PstIMspI_PA	30.41
8907	Opata_2009650_PstIMspI_PA	30.41
8908	Opata_4218193_PstIMseI_PA	30.41
8909	Opata_1704229_59_PstIMspI_SNP	30.41
8910	Opata_2524561_PstIMspI_PA	30.41
8911	Opata_1507980_PstIMspI_PA	30.41
8912	Opata_1911877_PstIMseI_PA	30.41
8913	Opata_4255445_PstIMspI_PA	30.41
8914	Opata_4138547_PstIMspI_PA	30.41
8915	Opata_2649339_PstIMseI_PA	30.41
8916	Opata_1821212_PstIMseI_PA	30.41
8917	Opata_1687781_PstIMspI_PA	30.41
8918	Opata_3254627_PstIMspI_PA	30.41
8919	Opata_3227548_PstIMspI_PA	30.41
8920	Opata_967782_PstIMspI_PA	30.41
8921	Opata_2581584_PstIMspI_PA	30.41
8922	Opata_1398215_PstIMspI_PA	30.41
8923	Opata_2589990_PstIMspI_PA	30.41
8924	Opata_415159_PstIMseI_PA	30.41
8925	Opata_308148_PstIMspI_PA	30.41
8926	Opata_2958889_PstIMspI_PA	30.41
8927	Opata_294558_PstIMspI_PA	30.41
8928	Opata_4179189_PstIMspI_PA	30.41
8929	Opata_3410226_PstIMspI_PA	30.41
8930	Opata_2336702_PstIMspI_PA	30.41
8931	Opata_3695780_PstIMspI_PA	30.41
8932	Opata_1547499_PstIMspI_PA	30.41
8933	Opata_641412_PstIMseI_PA	30.41
8934	Opata_486062_PstIMspI_PA	30.41
8935	Opata_1553064_PstIMspI_PA	30.41
8936	Opata_101969_22_PstIMspI_SNP	30.41
8937	Opata_3941957_PstIMspI_PA	30.41
8938	Opata_725262_PstIMspI_PA	30.41
8939	Opata_760804_PstIMspI_PA	30.41
8940	Opata_4243753_PstIMspI_PA	30.41
8941	Opata_4025705_PstIMspI_PA	30.41
8942	Opata_2401192_PstIMspI_PA	30.41
8943	Opata_1576451_PstIMspI_PA	30.41
8944	Opata_711107_PstIMspI_PA	30.41
8945	Opata_752345_PstIMspI_PA	30.41
8946	Opata_1806197_PstIMspI_PA	30.41
8947	Opata_436324_PstIMseI_PA	30.41
8948	Opata_3739630_1_PstIMspI_SNP	30.41
8949	Opata_1608629_PstIMspI_PA	30.41
8950	Opata_2516658_PstIMspI_PA	30.41
8951	Opata_1600173_PstIMspI_PA	30.41
8952	Opata_56318_PstIMseI_PA	30.41
8953	Opata_836089_PstIMspI_PA	30.41
8954	Opata_1510728_PstIMspI_PA	30.41
8955	Opata_616005_PstIMspI_PA	30.41
8956	Opata_2433496_PstIMspI_PA	30.41
8957	Opata_1478718_PstIMspI_PA	30.41
8958	Opata_2140628_PstIMspI_PA	30.41
8959	Opata_2556318_PstIMspI_PA	30.41
8960	Opata_3999794_PstIMspI_PA	30.41
8961	Opata_3334295_PstIMspI_PA	30.41
8962	Opata_1476308_PstIMspI_PA	30.41
8963	Opata_1613334_PstIMspI_PA	30.41
8964	Opata_244870_PstIMspI_PA	30.41
8965	Opata_2302205_PstIMspI_PA	30.41
8966	Opata_185969_PstIMspI_PA	30.41
8967	Opata_410241_62_PstIMseI_SNP	30.41
8968	Opata_1241955_PstIMspI_PA	30.41
8969	Opata_2982941_PstIMspI_PA	30.41
8970	Opata_312739_PstIMseI_PA	30.41
8971	Opata_540274_PstIMseI_PA	30.41
8972	Opata_1569866_PstIMspI_PA	30.41
8973	Opata_1610329_PstIMspI_PA	30.41
8974	Opata_1784340_PstIMspI_PA	30.41
8975	Opata_323105_PstIMspI_PA	30.41
8976	Opata_45913_PstIMseI_PA	30.41
8977	Opata_3430082_PstIMspI_PA	30.41
8978	Opata_398371_PstIMspI_PA	30.41
8979	Opata_2641244_PstIMspI_PA	30.41
8980	Opata_1915907_PstIMspI_PA	30.41
8981	Opata_283037_PstIMspI_PA	30.41
8982	Opata_545559_PstIMspI_PA	30.41
8983	Opata_1744665_PstIMspI_PA	30.41
8984	Opata_3241525_PstIMspI_PA	30.41
8985	Opata_4100533_PstIMspI_PA	30.41
8986	Opata_2829225_PstIMseI_PA	30.41
8987	Opata_2514133_PstIMspI_PA	30.41
8988	Opata_1604768_PstIMspI_PA	30.41
8989	Opata_3668104_PstIMspI_PA	30.41
8990	Opata_1211088_PstIMspI_PA	30.41
8991	Opata_668256_PstIMspI_PA	30.41
8992	Opata_1542270_PstIMspI_PA	30.41
8993	Opata_930524_PstIMspI_PA	30.41
8994	Opata_3037358_PstIMspI_PA	30.41
8995	Opata_571664_PstIMspI_PA	30.41
8996	Opata_3245622_PstIMspI_PA	30.41
8997	Opata_200183_PstIMspI_PA	30.41
8998	Opata_3006187_PstIMspI_PA	30.41
8999	Opata_2278260_PstIMspI_PA	30.41
9000	Opata_2155156_PstIMspI_PA	30.41
9001	Opata_521514_PstIMspI_PA	30.41
9002	Opata_1920160_PstIMspI_PA	30.41
9003	Opata_3043238_PstIMseI_PA	30.41
9004	Opata_2066644_PstIMspI_PA	30.41
9005	Opata_175669_PstIMseI_PA	30.41
9006	Opata_1253942_PstIMspI_PA	30.41
9007	Opata_2019576_PstIMspI_PA	30.41
9008	Opata_1055172_PstIMspI_PA	30.41
9009	Opata_1140667_PstIMspI_PA	30.41
9010	Opata_37337_PstIMspI_PA	30.41
9011	Opata_3343948_PstIMspI_PA	30.41
9012	Opata_550139_PstIMspI_PA	30.41
9013	Opata_1199162_PstIMseI_PA	30.41
9014	Opata_2512045_PstIMspI_PA	30.41
9015	Opata_2280878_PstIMspI_PA	30.41
9016	Opata_3243462_PstIMspI_PA	30.41
9017	Opata_855074_PstIMspI_PA	30.41
9018	Opata_1947261_PstIMspI_PA	30.41
9019	Opata_2934241_PstIMspI_PA	30.41
9020	Opata_3232278_PstIMspI_PA	30.41
9021	Opata_1246862_PstIMseI_PA	30.41
9022	Opata_475977_PstIMspI_PA	30.41
9023	Opata_3079811_PstIMspI_PA	30.41
9024	Opata_1263901_PstIMspI_PA	30.41
9025	Opata_1334601_PstIMspI_PA	30.41
9026	Opata_2502090_PstIMspI_PA	30.41
9027	Opata_3456841_PstIMspI_PA	30.41
9028	Opata_2386567_PstIMspI_PA	30.41
9029	Opata_2936661_PstIMspI_PA	30.41
9030	Opata_391875_PstIMspI_PA	30.41
9031	Opata_633526_PstIMspI_PA	30.41
9032	Opata_3553404_PstIMspI_PA	30.41
9033	Opata_2516712_PstIMspI_PA	30.41
9034	Opata_1197823_PstIMseI_PA	30.41
9035	Opata_560437_PstIMspI_PA	30.41
9036	Opata_890879_PstIMseI_PA	30.41
9037	Opata_2175419_PstIMspI_PA	30.41
9038	Opata_2468970_PstIMspI_PA	30.41
9039	Opata_3633530_PstIMspI_PA	30.41
9040	Opata_2925753_PstIMspI_PA	30.41
9041	Opata_406503_PstIMspI_PA	30.41
9042	Opata_736844_PstIMspI_PA	30.41
9043	Opata_3610157_PstIMspI_PA	30.41
9044	Opata_3896922_PstIMspI_PA	30.41
9045	Opata_854000_PstIMseI_PA	30.41
9046	Opata_1069892_PstIMspI_PA	30.41
9047	Opata_1148695_PstIMspI_PA	30.41
9048	Opata_378659_PstIMspI_PA	30.41
9049	Opata_2452258_PstIMspI_PA	30.41
9050	Opata_1765745_PstIMspI_PA	30.41
9051	Opata_3294496_PstIMspI_PA	30.41
9052	Opata_3104051_PstIMspI_PA	30.41
9053	Opata_621842_PstIMspI_PA	30.41
9054	Opata_833232_PstIMspI_PA	30.41
9055	Opata_2210919_PstIMspI_PA	30.41
9056	Opata_4236635_PstIMspI_PA	30.41
9057	Opata_3123168_PstIMseI_PA	30.41
9058	Opata_641533_PstIMseI_PA	30.41
9059	Opata_333371_PstIMspI_PA	30.41
9060	Opata_395845_PstIMspI_PA	30.41
9061	Opata_1298737_PstIMspI_PA	30.41
9062	Opata_1539133_PstIMspI_PA	30.41
9063	Opata_340616_PstIMspI_PA	30.41
9064	Opata_1159645_PstIMspI_PA	30.41
9065	Opata_107498_PstIMspI_PA	30.41
9066	Opata_1930187_PstIMspI_PA	30.41
9067	Opata_3812802_PstIMspI_PA	30.41
9068	Opata_1410111_PstIMspI_PA	30.41
9069	Opata_1789009_PstIMspI_PA	30.41
9070	Opata_19835_PstIMluI_PA	30.41
9071	Opata_807484_PstIMspI_PA	30.41
9072	Opata_2942528_PstIMspI_PA	30.41
9073	Opata_1614961_PstIMspI_PA	30.41
9074	Opata_2460265_PstIMspI_PA	30.41
9075	Opata_3681525_PstIMspI_PA	30.41
9076	Opata_313845_PstIMspI_PA	30.41
9077	Opata_1385736_PstIMspI_PA	30.41
9078	Opata_1668676_PstIMseI_PA	30.41
9079	Opata_2072591_PstIMspI_PA	30.41
9080	Opata_535499_PstIMseI_PA	30.41
9081	Opata_94522_PstIMseI_PA	30.41
9082	Opata_3448436_PstIMspI_PA	30.41
9083	Opata_1252295_35_PstIMseI_SNP	30.41
9084	Opata_2316487_PstIMspI_PA	30.41
9085	Opata_990178_PstIMspI_PA	30.41
9086	Opata_754975_PstIMspI_PA	30.41
9087	Opata_3211691_PstIMspI_PA	30.41
9088	Opata_3270544_PstIMspI_PA	30.41
9089	Opata_1111379_PstIMspI_PA	30.41
9090	Opata_1162763_PstIMseI_PA	30.41
9091	Opata_2275133_PstIMspI_PA	30.41
9092	Opata_1786321_PstIMspI_PA	30.41
9093	Opata_3755499_PstIMspI_PA	30.41
9094	Opata_1513617_PstIMspI_PA	30.41
9095	Opata_1795814_PstIMspI_PA	30.41
9096	Opata_2605362_PstIMspI_PA	30.41
9097	Opata_927345_PstIMspI_PA	30.41
9098	Opata_1967790_PstIMspI_PA	30.41
9099	Opata_3419756_PstIMspI_PA	30.41
9100	Opata_2828056_PstIMspI_PA	30.41
9101	Opata_3739516_PstIMspI_PA	30.41
9102	Opata_2372712_PstIMspI_PA	30.41
9103	Opata_3858593_PstIMspI_PA	30.41
9104	Opata_1594488_PstIMspI_PA	30.41
9105	Opata_156432_PstIMspI_PA	30.41
9106	Opata_957252_PstIMspI_PA	30.41
9107	Opata_1820850_PstIMspI_PA	30.41
9108	Opata_366283_83_PstIMseI_SNP	30.41
9109	Opata_1461573_PstIMspI_PA	30.41
9110	Opata_2344584_PstIMspI_PA	30.41
9111	Opata_284825_PstIMluI_PA	30.41
9112	Opata_2286147_PstIMspI_PA	30.41
9113	Opata_894668_PstIMspI_PA	30.41
9114	Opata_1042147_PstIMseI_PA	30.41
9115	Opata_890169_PstIMseI_PA	30.41
9116	Opata_2527502_PstIMspI_PA	30.41
9117	Opata_242681_PstIMseI_PA	30.41
9118	Opata_2554992_PstIMspI_PA	30.41
9119	Opata_2659732_PstIMspI_PA	30.41
9120	Opata_4200869_PstIMspI_PA	30.41
9121	Opata_2956054_PstIMspI_PA	30.41
9122	Opata_2068240_PstIMseI_PA	30.41
9123	Opata_1861873_PstIMspI_PA	30.41
9124	Opata_70538_PstIMspI_PA	30.41
9125	Opata_708041_PstIMspI_PA	30.41
9126	Opata_278235_PstIMspI_PA	30.41
9127	Opata_547133_PstIMspI_PA	30.41
9128	Opata_1958827_PstIMspI_PA	30.41
9129	Opata_1183684_PstIMspI_PA	30.41
9130	Opata_3389748_PstIMspI_PA	30.41
9131	Opata_3601616_PstIMspI_PA	30.41
9132	Opata_2723182_PstIMspI_PA	30.41
9133	Opata_954931_PstIMspI_PA	30.41
9134	Opata_833472_PstIMspI_PA	30.41
9135	Opata_2307256_PstIMspI_PA	30.41
9136	Opata_835133_PstIMspI_PA	30.41
9137	Opata_1898297_PstIMspI_PA	30.41
9138	Opata_203053_PstIMseI_PA	30.41
9139	Opata_1247189_PstIMspI_PA	30.41
9140	Opata_3121402_PstIMspI_PA	30.41
9141	Opata_432188_PstIMspI_PA	30.41
9142	Opata_979003_PstIMspI_PA	30.41
9143	Opata_760374_PstIMspI_PA	30.41
9144	Opata_4253302_PstIMspI_PA	30.41
9145	Opata_208523_PstIMseI_PA	30.41
9146	Opata_1420572_PstIMspI_PA	30.41
9147	Opata_1090676_PstIMspI_PA	30.41
9148	Opata_3096713_PstIMspI_PA	30.41
9149	Opata_3504652_PstIMspI_PA	30.41
9150	Opata_2594756_PstIMspI_PA	30.41
9151	Opata_2731023_PstIMspI_PA	30.41
9152	Opata_124524_PstIMseI_PA	30.41
9153	Opata_4049912_PstIMspI_PA	30.41
9154	Opata_661129_PstIMspI_PA	30.41
9155	Opata_692028_PstIMspI_PA	30.41
9156	Opata_3718529_PstIMspI_PA	30.41
9157	Opata_2103771_PstIMspI_PA	30.41
9158	Opata_2967461_PstIMspI_PA	30.41
9159	Opata_1721061_PstIMspI_PA	30.41
9160	Opata_824579_PstIMseI_PA	30.41
9161	Opata_4481330_PstIMseI_PA	30.41
9162	Opata_2304992_PstIMspI_PA	30.41
9163	Opata_45518_PstIMspI_PA	30.41
9164	Opata_2735357_PstIMspI_PA	30.41
9165	Opata_430886_PstIMspI_PA	30.41
9166	Opata_809917_PstIMseI_PA	30.41
9167	Opata_1028073_PstIMspI_PA	30.41
9168	Opata_2845726_PstIMseI_PA	30.41
9169	Opata_1545685_PstIMspI_PA	30.41
9170	Opata_3281062_PstIMspI_PA	30.41
9171	Opata_3239679_PstIMspI_PA	30.41
9172	Opata_3388164_PstIMspI_PA	30.41
9173	Opata_505043_PstIMseI_PA	30.41
9174	Opata_2164819_PstIMseI_PA	30.41
9175	Opata_317253_PstIMspI_PA	30.41
9176	Opata_484210_PstIMspI_PA	30.41
9177	Opata_482307_PstIMspI_PA	30.41
9178	Opata_1592105_PstIMspI_PA	30.41
9179	Opata_3355629_PstIMspI_PA	30.41
9180	Opata_691791_PstIMseI_PA	30.41
9181	Opata_2649635_PstIMspI_PA	30.41
9182	Opata_66448_PstIMseI_PA	30.41
9183	Opata_1768140_PstIMseI_PA	30.41
9184	Opata_1153882_PstIMseI_PA	30.41
9185	Opata_3006298_PstIMspI_PA	30.41
9186	Opata_3957025_PstIMspI_PA	30.41
9187	Opata_1154479_PstIMseI_PA	30.41
9188	Opata_1074942_PstIMspI_PA	30.41
9189	Opata_959806_PstIMspI_PA	30.41
9190	Opata_1493073_PstIMspI_PA	30.41
9191	Opata_1344115_PstIMspI_PA	30.41
9192	Opata_4353597_PstIMseI_PA	30.41
9193	Opata_2643946_PstIMspI_PA	30.41
9194	Opata_2970040_PstIMspI_PA	30.41
9195	Opata_3292147_PstIMspI_PA	30.41
9196	Opata_3202301_PstIMspI_PA	30.41
9197	Opata_68551_PstIMspI_PA	30.41
9198	Opata_2706849_PstIMspI_PA	30.41
9199	Opata_3945067_PstIMspI_PA	30.41
9200	Opata_1465485_PstIMspI_PA	30.41
9201	Opata_1250142_PstIMspI_PA	30.41
9202	Opata_655562_PstIMspI_PA	30.41
9203	Opata_3173346_PstIMspI_PA	30.41
9204	Opata_1015090_PstIMspI_PA	30.41
9205	Opata_1051925_PstIMspI_PA	30.41
9206	Opata_2237267_PstIMspI_PA	30.41
9207	Opata_1013900_PstIMseI_PA	30.41
9208	Opata_178205_PstIMspI_PA	30.41
9209	Opata_447121_PstIMspI_PA	30.41
9210	Opata_405923_PstIMseI_PA	30.41
9211	Opata_2821018_PstIMspI_PA	30.41
9212	Opata_569586_PstIMspI_PA	30.41
9213	Opata_1732732_PstIMspI_PA	30.41
9214	Opata_2825639_PstIMseI_PA	30.41
9215	Opata_337466_PstIMspI_PA	30.41
9216	Opata_1314524_PstIMspI_PA	30.41
9217	Opata_114194_PstIMseI_PA	30.41
9218	Opata_3597006_PstIMspI_PA	30.41
9219	Opata_1447346_PstIMspI_PA	30.41
9220	Opata_332063_PstIMspI_PA	30.41
9221	Opata_2773702_PstIMspI_PA	30.41
9222	Opata_4262238_PstIMspI_PA	30.41
9223	Opata_639517_PstIMspI_PA	30.41
9224	Opata_128104_PstIMseI_PA	30.41
9225	Opata_1588254_PstIMspI_PA	30.41
9226	Opata_3441318_PstIMspI_PA	30.41
9227	Opata_483677_PstIMspI_PA	30.41
9228	Opata_3119415_PstIMspI_PA	30.41
9229	Opata_1652608_PstIMspI_PA	30.41
9230	Opata_231240_PstIMspI_PA	30.41
9231	Opata_2821548_PstIMspI_PA	30.41
9232	Opata_3032499_PstIMspI_PA	30.41
9233	Opata_3979283_PstIMspI_PA	30.41
9234	Opata_790223_PstIMspI_PA	30.41
9235	Opata_1149519_PstIMspI_PA	30.41
9236	Opata_629498_PstIMspI_PA	30.41
9237	Opata_1219264_PstIMseI_PA	30.41
9238	Opata_533375_21_PstIMspI_SNP	30.41
9239	Opata_523964_PstIMseI_PA	30.41
9240	Opata_2183194_PstIMspI_PA	30.41
9241	Opata_819982_PstIMspI_PA	30.41
9242	Opata_1839149_PstIMspI_PA	30.41
9243	Opata_207106_PstIMseI_PA	30.41
9244	Opata_2302082_PstIMspI_PA	30.41
9245	Opata_113917_PstIMspI_PA	30.41
9246	Opata_992887_PstIMspI_PA	30.41
9247	Opata_3884963_PstIMspI_PA	30.41
9248	Opata_3891965_PstIMspI_PA	30.41
9249	Opata_2753362_PstIMspI_PA	30.41
9250	Opata_828984_PstIMspI_PA	30.41
9251	Opata_243303_PstIMspI_PA	30.41
9252	Opata_2697868_PstIMspI_PA	30.41
9253	Opata_487880_PstIMspI_PA	30.41
9254	Opata_2787266_PstIMseI_PA	30.41
9255	Opata_1791862_PstIMspI_PA	30.41
9256	Opata_2836934_PstIMspI_PA	30.41
9257	Opata_3127811_PstIMspI_PA	30.41
9258	Opata_2314057_PstIMspI_PA	30.41
9259	Opata_1151785_PstIMseI_PA	30.41
9260	Opata_1133278_PstIMspI_PA	30.41
9261	Opata_707900_PstIMspI_PA	30.41
9262	Opata_3739741_PstIMspI_PA	30.41
9263	Opata_4071526_PstIMspI_PA	30.41
9264	Opata_1090310_PstIMseI_PA	30.41
9265	Opata_2388996_PstIMspI_PA	30.41
9266	Opata_3050094_PstIMspI_PA	30.41
9267	Opata_1507615_PstIMspI_PA	30.41
9268	Opata_2555443_PstIMspI_PA	30.41
9269	Opata_389897_PstIMspI_PA	30.41
9270	Opata_2941221_PstIMseI_PA	30.41
9271	Opata_546053_PstIMspI_PA	30.41
9272	Opata_783812_PstIMspI_PA	30.41
9273	Opata_725491_PstIMspI_PA	30.41
9274	Opata_3841367_PstIMspI_PA	30.41
9275	Opata_1671257_PstIMspI_PA	30.41
9276	Opata_2320757_PstIMspI_PA	30.41
9277	Opata_4159036_PstIMspI_PA	30.41
9278	Opata_1296768_PstIMspI_PA	30.41
9279	Opata_1637095_PstIMspI_PA	30.41
9280	Opata_1913785_PstIMspI_PA	30.41
9281	Opata_464055_PstIMseI_PA	30.41
9282	Opata_389941_PstIMspI_PA	30.41
9283	Opata_1569951_PstIMspI_PA	30.41
9284	Opata_360857_PstIMspI_PA	30.41
9285	Opata_1894469_PstIMspI_PA	30.41
9286	Opata_453261_PstIMspI_PA	30.41
9287	Opata_3854433_PstIMspI_PA	30.41
9288	Opata_2304358_PstIMspI_PA	30.41
9289	Opata_3116000_PstIMspI_PA	30.41
9290	Opata_745394_PstIMseI_PA	30.41
9291	Opata_348186_PstIMspI_PA	30.41
9292	Opata_1517099_PstIMspI_PA	30.41
9293	Opata_2245820_PstIMspI_PA	30.41
9294	Opata_1266378_PstIMspI_PA	30.41
9295	Opata_79520_PstIMspI_PA	30.41
9296	Opata_660971_PstIMspI_PA	30.41
9297	Opata_687092_PstIMspI_PA	30.41
9298	Opata_783203_PstIMspI_PA	30.41
9299	Opata_2611225_PstIMspI_PA	30.41
9300	Opata_1764065_PstIMspI_PA	30.41
9301	Opata_973987_PstIMseI_PA	30.41
9302	Opata_388752_PstIMspI_PA	30.41
9303	Opata_87456_PstIMluI_PA	30.41
9304	Opata_835635_PstIMseI_PA	30.41
9305	Opata_4265725_PstIMspI_PA	30.41
9306	Opata_368674_PstIMluI_PA	30.41
9307	Opata_1464284_PstIMspI_PA	30.41
9308	Opata_1197434_PstIMseI_PA	30.41
9309	Opata_373760_PstIMspI_PA	30.41
9310	Opata_1696078_PstIMspI_PA	30.41
9311	Opata_2306132_PstIMspI_PA	30.41
9312	Opata_3346428_PstIMspI_PA	30.41
9313	Opata_3547455_PstIMspI_PA	30.41
9314	Opata_727336_PstIMseI_PA	30.41
9315	Opata_222811_PstIMspI_PA	30.41
9316	Opata_2842696_PstIMspI_PA	30.41
9317	Opata_1878029_PstIMspI_PA	30.41
9318	Opata_2959030_PstIMspI_PA	30.41
9319	Opata_4068179_PstIMspI_PA	30.41
9320	Opata_4493044_PstIMseI_PA	30.41
9321	Opata_245606_PstIMseI_PA	30.41
9322	Opata_4169681_PstIMspI_PA	30.41
9323	Opata_2757907_PstIMspI_PA	30.41
9324	Opata_1986248_PstIMspI_PA	30.41
9325	Opata_1926364_PstIMspI_PA	30.41
9326	Opata_689002_PstIMspI_PA	30.41
9327	Opata_678037_PstIMspI_PA	30.41
9328	Opata_1943527_PstIMspI_PA	30.41
9329	Opata_3040047_PstIMseI_PA	30.41
9330	Opata_2280529_PstIMspI_PA	30.41
9331	Opata_2256256_PstIMspI_PA	30.41
9332	Opata_553920_PstIMspI_PA	30.41
9333	Opata_2150338_PstIMspI_PA	30.41
9334	Opata_2646688_PstIMspI_PA	30.41
9335	Opata_2120938_PstIMseI_PA	30.41
9336	Opata_1779057_PstIMspI_PA	30.41
9337	Opata_611006_PstIMseI_PA	30.41
9338	Opata_1834217_PstIMspI_PA	30.41
9339	Opata_1779889_PstIMseI_PA	30.41
9340	Opata_14189_PstIMspI_PA	30.41
9341	Opata_1667065_PstIMspI_PA	30.41
9342	Opata_3244039_PstIMspI_PA	30.41
9343	Opata_3239131_PstIMspI_PA	30.41
9344	Opata_3669496_PstIMseI_PA	30.41
9345	Opata_887514_PstIMspI_PA	30.41
9346	Opata_4069648_PstIMspI_PA	30.41
9347	Opata_1013748_PstIMseI_PA	30.41
9348	Opata_280477_PstIMspI_PA	30.41
9349	Opata_1852190_PstIMspI_PA	30.41
9350	Opata_967056_PstIMseI_PA	30.41
9351	Opata_706933_PstIMseI_PA	30.41
9352	Opata_2953862_PstIMspI_PA	30.41
9353	Opata_749886_PstIMspI_PA	30.41
9354	Opata_739274_PstIMseI_PA	30.41
9355	Opata_2654251_PstIMspI_PA	30.41
9356	Opata_2360046_PstIMspI_PA	30.41
9357	Opata_2625093_PstIMspI_PA	30.41
9358	Opata_3627230_PstIMspI_PA	30.41
9359	Opata_3891706_PstIMspI_PA	30.41
9360	Opata_2626610_PstIMspI_PA	30.41
9361	Opata_914827_PstIMseI_PA	30.41
9362	Opata_259958_PstIMseI_PA	30.41
9363	Opata_2775207_PstIMspI_PA	30.41
9364	Opata_571731_PstIMseI_PA	30.41
9365	Opata_4152038_PstIMspI_PA	30.41
9366	Opata_5474_PstIMseI_PA	30.41
9367	Opata_789917_PstIMseI_PA	30.41
9368	Opata_2869209_PstIMspI_PA	30.41
9369	Opata_1260189_PstIMseI_PA	30.41
9370	Opata_73585_PstIMseI_PA	30.41
9371	Opata_3444766_PstIMspI_PA	30.41
9372	Opata_830692_PstIMspI_PA	30.41
9373	Opata_1593510_PstIMseI_PA	30.41
9374	Opata_363343_PstIMseI_PA	30.41
9375	Opata_594423_PstIMseI_PA	30.41
9376	Opata_1646545_PstIMspI_PA	30.41
9377	Opata_1852662_PstIMseI_PA	30.41
9378	Opata_417692_PstIMspI_PA	30.41
9379	Opata_2306074_PstIMspI_PA	30.41
9380	Opata_872199_PstIMspI_PA	30.41
9381	Opata_1535497_PstIMspI_PA	30.41
9382	Opata_2910883_PstIMspI_PA	30.41
9383	Opata_683917_PstIMspI_PA	30.41
9384	Opata_3773942_PstIMspI_PA	30.41
9385	Opata_625714_PstIMseI_PA	30.41
9386	Opata_46200_PstIMseI_PA	30.41
9387	Opata_137990_PstIMseI_PA	30.41
9388	Opata_45998_PstIMseI_PA	30.41
9389	Opata_1205060_PstIMspI_PA	30.41
9390	Opata_3500474_PstIMspI_PA	30.41
9391	Opata_1264087_PstIMseI_PA	30.41
9392	Opata_3646449_PstIMspI_PA	30.41
9393	Opata_2569288_PstIMspI_PA	30.41
9394	Opata_216323_PstIMseI_PA	30.41
9395	Opata_937032_PstIMspI_PA	30.41
9396	Opata_381224_PstIMspI_PA	30.41
9397	Opata_3661711_PstIMseI_PA	30.41
9398	Opata_678794_PstIMseI_PA	30.41
9399	Opata_3240121_PstIMspI_PA	30.41
9400	Opata_4223177_PstIMspI_PA	30.41
9401	Opata_1084896_PstIMspI_PA	30.41
9402	Opata_860176_PstIMspI_PA	30.41
9403	Opata_534018_PstIMseI_PA	30.41
9404	Opata_2212567_PstIMspI_PA	30.41
9405	Opata_1700877_PstIMspI_PA	30.41
9406	Opata_742227_PstIMseI_PA	30.41
9407	Opata_1496736_PstIMspI_PA	30.41
9408	Opata_1141942_PstIMspI_PA	30.41
9409	Opata_2542570_PstIMspI_PA	30.41
9410	Opata_2247878_PstIMspI_PA	30.41
9411	Opata_2029615_PstIMspI_PA	30.41
9412	Opata_1738883_PstIMspI_PA	30.41
9413	Opata_264215_PstIMspI_PA	30.41
9414	Opata_1543702_PstIMseI_PA	30.41
9415	Opata_744667_PstIMspI_PA	30.41
9416	Opata_3765084_PstIMspI_PA	30.41
9417	Opata_439454_PstIMspI_PA	30.41
9418	Opata_3465794_PstIMseI_PA	30.41
9419	Opata_2749030_PstIMspI_PA	30.41
9420	Opata_2900757_PstIMspI_PA	30.41
9421	Opata_266387_PstIMspI_PA	30.41
9422	Opata_1252819_PstIMseI_PA	30.41
9423	Opata_2465864_PstIMspI_PA	30.41
9424	Opata_715644_PstIMspI_PA	30.41
9425	Opata_383493_PstIMspI_PA	30.41
9426	Opata_1525428_PstIMspI_PA	30.41
9427	Opata_891203_PstIMspI_PA	30.41
9428	Opata_3818729_PstIMspI_PA	30.41
9429	Opata_209862_PstIMseI_PA	30.41
9430	Opata_1077934_PstIMseI_PA	30.41
9431	Opata_1370626_PstIMspI_PA	30.41
9432	Opata_927904_PstIMseI_PA	30.41
9433	Opata_421592_PstIMspI_PA	30.41
9434	Opata_937176_PstIMspI_PA	30.41
9435	Opata_2425732_PstIMspI_PA	30.41
9436	Opata_408819_PstIMseI_PA	30.41
9437	Opata_444108_PstIMseI_PA	30.41
9438	Opata_1074079_PstIMseI_PA	30.41
9439	Opata_3267434_PstIMspI_PA	30.41
9440	Opata_385192_PstIMspI_PA	30.41
9441	Opata_2444587_PstIMspI_PA	30.41
9442	Opata_96486_PstIMseI_PA	30.41
9443	Opata_2053333_PstIMspI_PA	30.41
9444	Opata_724672_PstIMspI_PA	30.41
9445	Opata_1841628_PstIMspI_PA	30.41
9446	Opata_979941_PstIMspI_PA	30.41
9447	Opata_2769057_PstIMspI_PA	30.41
9448	Opata_346777_PstIMseI_PA	30.41
9449	Opata_4110085_PstIMspI_PA	30.41
9450	Opata_485951_PstIMseI_PA	30.41
9451	Opata_454108_PstIMspI_PA	30.41
9452	Opata_3766169_PstIMspI_PA	30.41
9453	Opata_3693113_PstIMspI_PA	30.41
9454	Opata_494304_PstIMspI_PA	30.41
9455	Opata_2772146_PstIMspI_PA	30.41
9456	Opata_3178385_PstIMspI_PA	30.41
9457	Opata_1342064_PstIMspI_PA	30.41
9458	Opata_3618385_PstIMspI_PA	30.41
9459	Opata_1300709_PstIMspI_PA	30.41
9460	Opata_35511_PstIMspI_PA	30.41
9461	Opata_2835717_PstIMspI_PA	30.41
9462	Opata_944679_PstIMseI_PA	30.41
9463	Opata_731957_PstIMseI_PA	30.41
9464	Opata_2707723_PstIMspI_PA	30.41
9465	Opata_3057991_PstIMspI_PA	30.41
9466	Opata_3747024_PstIMspI_PA	30.41
9467	Opata_3079047_PstIMspI_PA	30.41
9468	Opata_1963225_PstIMspI_PA	30.41
9469	Opata_1093263_PstIMspI_PA	30.41
9470	Opata_18981_PstIMseI_PA	30.41
9471	Opata_473762_PstIMspI_PA	30.41
9472	Opata_445610_PstIMspI_PA	30.41
9473	Opata_1779991_PstIMspI_PA	30.41
9474	Opata_1215631_PstIMspI_PA	30.41
9475	Opata_2629212_PstIMspI_PA	30.41
9476	Opata_3369196_PstIMspI_PA	30.41
9477	Opata_151873_PstIMluI_PA	30.41
9478	Opata_644888_PstIMseI_PA	30.41
9479	Opata_434496_PstIMseI_PA	30.41
9480	Opata_1641637_PstIMspI_PA	30.41
9481	Opata_996159_PstIMspI_PA	30.41
9482	Opata_2990841_PstIMspI_PA	30.41
9483	Opata_2719968_PstIMspI_PA	30.41
9484	Opata_608464_PstIMseI_PA	30.41
9485	Opata_713977_PstIMseI_PA	30.41
9486	Opata_2698216_PstIMspI_PA	30.41
9487	Opata_866737_PstIMspI_PA	30.41
9488	Opata_2685350_PstIMspI_PA	30.41
9489	Opata_3131032_PstIMseI_PA	30.41
9490	Opata_702921_PstIMseI_PA	30.41
9491	Opata_1033466_PstIMspI_PA	30.41
9492	Opata_99317_PstIMspI_PA	30.41
9493	Opata_195167_PstIMseI_PA	30.41
9494	Opata_1011344_PstIMseI_PA	30.41
9495	Opata_943041_PstIMseI_PA	30.41
9496	Opata_66445_PstIMspI_PA	30.41
9497	Opata_837975_PstIMseI_PA	30.41
9498	Opata_141218_PstIMseI_PA	30.41
9499	Opata_1647830_PstIMspI_PA	30.41
9500	Opata_695135_PstIMseI_PA	30.41
9501	Opata_4195148_PstIMspI_PA	30.41
9502	Opata_664933_PstIMseI_PA	30.41
9503	Opata_3023646_PstIMspI_PA	30.41
9504	wPt-733764	30.42
9505	987910	30.44
9506	1003546	30.44
9507	1086660	30.44
9508	1110932	30.44
9509	1114849	30.44
9510	1158439	30.44
9511	1308654	30.44
9512	3534406	30.44
9513	4989193	30.44
9514	4990865	30.44
9515	4991388	30.44
9516	4993554	30.46
9517	4993784	30.46
9518	1209458	30.49
9519	1333890	30.54
9520	1005732	30.56
9521	1010208	30.59
9522	1225446	30.61
9523	372845	30.64
9524	1114858	30.64
9525	3385298	30.71
9526	1187730	30.73
9527	1107337	30.74
9528	1023104	30.75
9529	1097715	30.75
9530	1123991	30.75
9531	1138882	30.75
9532	1223071	30.75
9533	3021361	30.75
9534	3944893	30.75
9535	3960965	30.75
9536	5323406	30.75
9537	5349427	30.75
9538	5411609	30.75
9539	1020737	30.75
9540	3936133	30.75
9541	3944941	30.75
9542	3947308	30.75
9543	3954332	30.75
9544	4409324	30.75
9545	4541856	30.75
9546	4991240	30.75
9547	wPt-7572	30.76
9548	1116736	30.77
9549	1374943	30.77
9550	2277589	30.77
9551	2296575	30.77
9552	1134978	30.78
9553	4540620	30.78
9554	1170407	30.79
9555	4909358	30.79
9556	1117443	30.85
9557	2321203	30.87
9558	1219492	30.88
9559	1014883	30.91
9560	1016229	30.91
9561	1004878	30.94
9562	1094536	30.94
9563	1263550	30.94
9564	2246005	30.94
9565	1103016	30.96
9566	1111708	30.96
9567	2290383	31.01
9568	1124209	31.04
9569	1127053	31.1
9570	1127420	31.1
9571	1208453	31.1
9572	985555	31.1
9573	986679	31.1
9574	989253	31.1
9575	990930	31.1
9576	991262	31.1
9577	997386	31.1
9578	1020590	31.1
9579	1021714	31.1
9580	1033192	31.1
9581	1050085	31.1
9582	1056051	31.1
9583	1066844	31.1
9584	1067880	31.1
9585	1071958	31.1
9586	1076469	31.1
9587	1078845	31.1
9588	1089587	31.1
9589	1089645	31.1
9590	1090290	31.1
9591	1091265	31.1
9592	1092955	31.1
9593	1093192	31.1
9594	1101877	31.1
9595	1102944	31.1
9596	1103885	31.1
9597	1105830	31.1
9598	1107177	31.1
9599	1107361	31.1
9600	1108188	31.1
9601	1108511	31.1
9602	1112250	31.1
9603	1114423	31.1
9604	1116465	31.1
9605	1123653	31.1
9606	1126245	31.1
9607	1129840	31.1
9608	1138815	31.1
9609	1139857	31.1
9610	1188124	31.1
9611	1195682	31.1
9612	1204232	31.1
9613	1205642	31.1
9614	1207135	31.1
9615	1207441	31.1
9616	1208120	31.1
9617	1208704	31.1
9618	1217442	31.1
9619	1219440	31.1
9620	1228908	31.1
9621	1232978	31.1
9622	1233711	31.1
9623	1236688	31.1
9624	1266510	31.1
9625	1266940	31.1
9626	1268327	31.1
9627	1270252	31.1
9628	1283046	31.1
9629	1291774	31.1
9630	1295863	31.1
9631	1297255	31.1
9632	1302615	31.1
9633	1314198	31.1
9634	1370864	31.1
9635	1385231	31.1
9636	1401140	31.1
9637	1402999	31.1
9638	1670241	31.1
9639	1764311	31.1
9640	1765371	31.1
9641	1769845	31.1
9642	1770002	31.1
9643	1771483	31.1
9644	1863482	31.1
9645	2263443	31.1
9646	2276707	31.1
9647	2276943	31.1
9648	2278679	31.1
9649	2290386	31.1
9650	2290979	31.1
9651	2291563	31.1
9652	2295936	31.1
9653	2299340	31.1
9654	2303326	31.1
9655	2310227	31.1
9656	2327218	31.1
9657	2330655	31.1
9658	2331188	31.1
9659	2343382	31.1
9660	2355588	31.1
9661	2365275	31.1
9662	3021755	31.1
9663	3022487	31.1
9664	3023080	31.1
9665	3028575	31.1
9666	3029670	31.1
9667	3033958	31.1
9668	3064711	31.1
9669	3947700	31.1
9670	4008292	31.1
9671	4395941	31.1
9672	4410338	31.1
9673	4410814	31.1
9674	4544412	31.1
9675	4910028	31.1
9676	4910051	31.1
9677	4989177	31.1
9678	7340527	31.1
9679	Xpsr10(Gli-2).1	31.1
9680	Xmtd184	31.1
9681	1091005	31.11
9682	1075781	31.11
9683	2251743	31.11
9684	wPt-667607	31.11
9685	wPt-9976	31.11
9686	wPt-733699	31.11
9687	wPt-730629	31.11
9688	wPt-732324	31.11
9689	wPt-733051	31.11
9690	1082817	31.11
9691	wPt-732395	31.12
9692	3534181	31.13
9693	3534216	31.13
9694	4407451	31.13
9695	wPt-666773	31.13
9696	wPt-666964	31.13
9697	wPt-7809	31.13
9698	wPt-9089	31.13
9699	wPt-732975	31.13
9700	1043765	31.13
9701	1046413	31.13
9702	wPt-5957	31.15
9703	wPt-6268	31.16
9704	1241157	31.17
9705	wPt-379935	31.19
9706	1223541	31.19
9707	3534285	31.2
9708	1034139	31.2
9709	1090907	31.2
9710	wPt-666266	31.23
9711	4018196	31.23
9712	1115039	31.26
9713	1190376	31.26
9714	3025582	31.26
9715	1274754	31.27
9716	1024653	31.27
9717	1068339	31.27
9718	1129010	31.27
9719	2329611	31.28
9720	999516	31.28
9721	wPt-666494	31.29
9722	10020997	31.3
9723	1109928	31.46
9724	1009952	31.5
9725	1017437	31.5
9726	1020552	31.5
9727	1068798	31.5
9728	1089708	31.5
9729	1090176	31.5
9730	1108928	31.5
9731	1119078	31.5
9732	1127093	31.5
9733	1260331	31.5
9734	2250913	31.5
9735	3020633	31.5
9736	3022544	31.5
9737	3947745	31.5
9738	3954532	31.5
9739	Xpsr10(Gli-2)	32.3
9740	1049836	32.62
9741	1078274	32.62
9742	3957996	32.62
9743	116882	32.66
9744	379339	32.66
9745	731250	32.66
9746	731842	32.66
9747	731934	32.66
9748	732062	32.66
9749	733856	32.66
9750	741547	32.66
9751	1094938	32.66
9752	1105610	32.66
9753	1106282	32.66
9754	1108170	32.66
9755	1108705	32.66
9756	1108888	32.66
9757	1113550	32.66
9758	1119355	32.66
9759	1121656	32.66
9760	1122538	32.66
9761	1159848	32.66
9762	1201418	32.66
9763	1217601	32.66
9764	1239583	32.66
9765	1865415	32.66
9766	4410041	32.66
9767	4990275	32.66
9768	4990635	32.66
9769	wPt-8006	32.67
9770	wPt-2636	32.67
9771	1012400	32.7
9772	1042391	32.7
9773	1106375	32.7
9774	1128239	32.7
9775	1199117	32.7
9776	1228207	32.7
9777	1241069	32.7
9778	2267216	32.7
9779	2289367	32.7
9780	2293529	32.7
9781	2358794	32.7
9782	3021328	32.7
9783	3023054	32.7
9784	wPt-730028	32.7
9785	wPt-669315	32.71
9786	wPt-8266	32.71
9787	1113849	32.78
9788	2299551	32.78
9789	1103245	32.82
9790	3938800	32.82
9791	4990560	32.82
9792	tPt-513617	32.86
9793	tPt-6278	32.86
9794	wPt-6381	32.9
9795	993444	32.9
9796	1086347	32.9
9797	1293444	32.9
9798	2256621	32.9
9799	2264790	32.9
9800	3022777	32.9
9801	985844	32.99
9802	1203764	32.99
9803	1082745	33
9804	4538968	33
9805	4988957	33.03
9806	3384892	33.12
9807	4537964	33.14
9808	7335950	33.14
9809	3943895	33.15
9810	1013767	33.18
9811	1104330	33.18
9812	1128290	33.18
9813	1183540	33.18
9814	1769397	33.18
9815	wPt-664811	33.18
9816	wPt-672131	33.18
9817	1055934	33.19
9818	1180099	33.19
9819	1700305	33.19
9820	1706634	33.19
9821	3955282	33.19
9822	4004686	33.19
9823	4008778	33.19
9824	4410694	33.19
9825	4910339	33.19
9826	4989672	33.19
9827	5324924	33.19
9828	5374267	33.19
9829	5582412	33.19
9830	wPt-7027	33.2
9831	wPt-665636	33.22
9832	wPt-5395	33.26
9833	tPt-8149	33.27
9834	1062935	33.27
9835	wPt-3786	33.29
9836	wPt-7938	33.29
9837	wPt-7906	33.31
9838	Excalibur_c14693_724	33.32
9839	1094001	33.35
9840	2364000	33.35
9841	wPt-1742	33.35
9842	wPt-731861	33.35
9843	wPt-7127	33.35
9844	wPt-733548	33.36
9845	1349852	33.37
9846	wPt-9132	33.38
9847	wPt-730378	33.39
9848	3946888	33.44
9849	1019551	33.45
9850	1688159	33.45
9851	2281799	33.45
9852	3027883	33.45
9853	1254224	33.45
9854	4990011	33.48
9855	1123338	33.48
9856	3028603	33.48
9857	5000855	33.48
9858	IAAV4117	33.55
9859	wPt-734068	33.56
9860	wPt-0959	33.61
9861	Opata_679330_4_PstIMspI_SNP	33.61
9862	Opata_4051583_PstIMspI_PA	33.61
9863	Opata_1337098_PstIMspI_PA	33.61
9864	Opata_2988899_PstIMspI_PA	33.61
9865	Opata_2449735_PstIMspI_PA	33.61
9866	Opata_406494_PstIMspI_PA	33.61
9867	Opata_2512185_PstIMspI_PA	33.61
9868	Opata_2322459_PstIMspI_PA	33.61
9869	Opata_2930431_PstIMspI_PA	33.61
9870	Opata_2667163_PstIMspI_PA	33.61
9871	Opata_1923658_PstIMseI_PA	33.61
9872	Opata_3221861_PstIMspI_PA	33.61
9873	Opata_837670_PstIMspI_PA	33.61
9874	Opata_647422_PstIMspI_PA	33.61
9875	Opata_4108619_PstIMspI_PA	33.61
9876	Opata_2340503_PstIMspI_PA	33.61
9877	Opata_1385215_PstIMseI_PA	33.61
9878	Opata_30122_51_PstIMseI_SNP	33.61
9879	Opata_1373992_PstIMspI_PA	33.61
9880	Opata_4042175_PstIMspI_PA	33.61
9881	Opata_1974350_PstIMspI_PA	33.61
9882	Opata_331271_19_PstIMspI_SNP	33.61
9883	Opata_3163317_9_PstIMspI_SNP	33.61
9884	Opata_1345451_PstIMspI_PA	33.61
9885	Opata_2454320_PstIMseI_PA	33.61
9886	Opata_3147671_PstIMspI_PA	33.61
9887	Opata_2592388_PstIMspI_PA	33.61
9888	Opata_671301_PstIMseI_PA	33.61
9889	Opata_3512751_PstIMspI_PA	33.61
9890	Opata_3091975_PstIMspI_PA	33.61
9891	Opata_2837025_PstIMspI_PA	33.61
9892	Opata_1464603_PstIMseI_PA	33.61
9893	Opata_396953_PstIMspI_PA	33.61
9894	Opata_4096609_PstIMspI_PA	33.61
9895	Opata_538171_PstIMspI_PA	33.61
9896	Opata_1904432_PstIMspI_PA	33.61
9897	Opata_649682_21_PstIMseI_SNP	33.61
9898	Opata_559070_PstIMseI_PA	33.61
9899	Opata_46930_16_PstIMseI_SNP	33.61
9900	Opata_46930_75_PstIMseI_SNP	33.61
9901	Opata_102442_PstIMseI_PA	33.61
9902	Opata_3479767_PstIMspI_PA	33.61
9903	Opata_2845712_PstIMspI_PA	33.61
9904	Opata_308581_PstIMspI_PA	33.61
9905	Opata_2583156_PstIMspI_PA	33.61
9906	Opata_2428200_PstIMspI_PA	33.61
9907	Opata_1754852_PstIMspI_PA	33.61
9908	Opata_3911571_PstIMspI_PA	33.61
9909	Opata_679330_22_PstIMspI_SNP	33.61
9910	Opata_1121292_PstIMseI_PA	33.61
9911	Opata_280682_PstIMseI_PA	33.61
9912	Opata_455522_PstIMseI_PA	33.61
9913	Opata_691478_PstIMspI_PA	33.61
9914	Opata_238165_2_PstIMseI_SNP	33.61
9915	Opata_830176_PstIMspI_PA	33.61
9916	Opata_2875308_PstIMspI_PA	33.61
9917	Opata_3458747_PstIMspI_PA	33.61
9918	Opata_423141_67_PstIMseI_SNP	33.61
9919	Opata_418093_PstIMspI_PA	33.61
9920	Opata_3644184_PstIMspI_PA	33.61
9921	Opata_405074_PstIMseI_PA	33.61
9922	Opata_300982_PstIMseI_PA	33.61
9923	Opata_571920_PstIMseI_PA	33.61
9924	Opata_46930_12_PstIMseI_SNP	33.61
9925	Opata_3359221_PstIMspI_PA	33.61
9926	Opata_3773680_PstIMspI_PA	33.61
9927	Opata_2754881_PstIMseI_PA	33.61
9928	Opata_771850_PstIMseI_PA	33.61
9929	Opata_1120305_PstIMspI_PA	33.61
9930	Opata_3722705_PstIMspI_PA	33.61
9931	Opata_3891685_PstIMspI_PA	33.61
9932	Opata_2004159_PstIMspI_PA	33.61
9933	Opata_4263_PstIMspI_PA	33.61
9934	Opata_2516898_PstIMspI_PA	33.61
9935	Opata_1797665_37_PstIMspI_SNP	33.61
9936	Opata_1202877_68_PstIMseI_SNP	33.61
9937	Opata_3454891_PstIMseI_PA	33.61
9938	Opata_716208_PstIMseI_PA	33.61
9939	Opata_4111285_PstIMspI_PA	33.61
9940	Opata_3041744_PstIMspI_PA	33.61
9941	Opata_1444562_PstIMspI_PA	33.61
9942	Opata_965830_PstIMseI_PA	33.61
9943	Opata_3742018_PstIMspI_PA	33.61
9944	Opata_3624602_PstIMspI_PA	33.61
9945	Opata_848708_PstIMspI_PA	33.61
9946	Opata_1057610_PstIMspI_PA	33.61
9947	Opata_1488321_PstIMseI_PA	33.61
9948	Opata_4224283_39_PstIMseI_SNP	33.61
9949	Opata_1331713_PstIMseI_PA	33.61
9950	Opata_1132278_PstIMseI_PA	33.61
9951	Opata_3626124_PstIMspI_PA	33.61
9952	Opata_3755782_PstIMspI_PA	33.61
9953	Opata_770551_PstIMspI_PA	33.61
9954	Opata_3453999_PstIMseI_PA	33.61
9955	Opata_955312_PstIMseI_PA	33.61
9956	Opata_2613706_PstIMseI_PA	33.61
9957	Opata_3393654_PstIMspI_PA	33.61
9958	Opata_2768459_PstIMspI_PA	33.61
9959	Opata_77401_38_PstIMseI_SNP	33.61
9960	Opata_1918222_PstIMspI_PA	33.61
9961	Opata_414159_PstIMseI_PA	33.61
9962	Opata_2517488_PstIMspI_PA	33.61
9963	Opata_1784425_PstIMspI_PA	33.61
9964	Opata_493760_PstIMseI_PA	33.61
9965	Opata_1202877_62_PstIMseI_SNP	33.61
9966	Opata_333429_PstIMseI_PA	33.61
9967	Opata_433002_PstIMseI_PA	33.61
9968	Opata_1602985_PstIMspI_PA	33.61
9969	Opata_2451760_PstIMspI_PA	33.61
9970	Opata_2320579_PstIMseI_PA	33.61
9971	Opata_3400349_PstIMspI_PA	33.61
9972	Opata_284758_PstIMseI_PA	33.61
9973	Opata_1401810_PstIMspI_PA	33.61
9974	Opata_2126975_PstIMspI_PA	33.61
9975	Opata_828503_PstIMspI_PA	33.61
9976	Opata_412264_PstIMspI_PA	33.61
9977	Opata_1216795_PstIMluI_PA	33.61
9978	Opata_2454477_PstIMspI_PA	33.61
9979	Opata_2073207_PstIMspI_PA	33.61
9980	Opata_2513238_PstIMspI_PA	33.61
9981	Opata_3341723_PstIMspI_PA	33.61
9982	Opata_3163317_44_PstIMspI_SNP	33.61
9983	Opata_238165_3_PstIMseI_SNP	33.61
9984	Opata_4260765_PstIMspI_PA	33.61
9985	Opata_900529_PstIMspI_PA	33.61
9986	Opata_3735873_PstIMseI_PA	33.61
9987	Opata_2174817_PstIMspI_PA	33.61
9988	Opata_2249583_PstIMspI_PA	33.61
9989	Opata_2507546_PstIMseI_PA	33.61
9990	Opata_2840203_PstIMspI_PA	33.61
9991	Opata_254005_PstIMspI_PA	33.61
9992	Opata_696899_PstIMspI_PA	33.61
9993	Opata_1610238_PstIMspI_PA	33.61
9994	Opata_3858681_PstIMspI_PA	33.61
9995	Opata_1352201_PstIMseI_PA	33.61
9996	Opata_259859_PstIMspI_PA	33.61
9997	Opata_290606_PstIMspI_PA	33.61
9998	Opata_510430_PstIMseI_PA	33.61
9999	Opata_1442401_PstIMspI_PA	33.61
10000	Opata_1830141_PstIMspI_PA	33.61
10001	Opata_1844318_PstIMspI_PA	33.61
10002	Opata_1531045_PstIMspI_PA	33.61
10003	Opata_1702794_PstIMspI_PA	33.61
10004	Opata_524929_PstIMspI_PA	33.61
10005	Opata_2263720_PstIMspI_PA	33.61
10006	Opata_3892767_PstIMspI_PA	33.61
10007	Opata_2868527_PstIMspI_PA	33.61
10008	Opata_2883309_PstIMspI_PA	33.61
10009	Opata_1512566_PstIMspI_PA	33.61
10010	Opata_3239941_PstIMspI_PA	33.61
10011	Opata_983411_PstIMspI_PA	33.61
10012	Opata_1143190_PstIMseI_PA	33.61
10013	Opata_1066088_PstIMspI_PA	33.61
10014	Opata_679330_7_PstIMspI_SNP	33.61
10015	Opata_592062_PstIMspI_PA	33.61
10016	Opata_3121980_PstIMspI_PA	33.61
10017	Opata_3536776_PstIMspI_PA	33.61
10018	Opata_1086441_PstIMspI_PA	33.61
10019	Opata_3478117_PstIMspI_PA	33.61
10020	Opata_1202877_65_PstIMseI_SNP	33.61
10021	Opata_3971209_PstIMspI_PA	33.61
10022	Opata_1588817_PstIMspI_PA	33.61
10023	Opata_35638_PstIMseI_PA	33.61
10024	Opata_3473975_PstIMspI_PA	33.61
10025	Opata_2700613_PstIMspI_PA	33.61
10026	Opata_212094_84_PstIMseI_SNP	33.61
10027	Opata_2037928_PstIMspI_PA	33.61
10028	Opata_3424939_PstIMspI_PA	33.61
10029	Opata_1429016_PstIMspI_PA	33.61
10030	Opata_1878833_PstIMseI_PA	33.61
10031	Opata_4224283_74_PstIMseI_SNP	33.61
10032	Opata_744661_PstIMseI_PA	33.61
10033	Opata_1902596_PstIMspI_PA	33.61
10034	Opata_2808272_PstIMspI_PA	33.61
10035	Opata_169647_PstIMspI_PA	33.61
10036	Opata_708868_PstIMseI_PA	33.61
10037	Opata_1649741_PstIMspI_PA	33.61
10038	Opata_1064268_PstIMseI_PA	33.61
10039	Opata_2414021_14_PstIMseI_SNP	33.61
10040	Opata_1133493_PstIMspI_PA	33.61
10041	Opata_4055007_PstIMspI_PA	33.61
10042	Opata_2339076_PstIMspI_PA	33.61
10043	Opata_2346626_PstIMspI_PA	33.61
10044	Opata_1076488_PstIMseI_PA	33.61
10045	Opata_398017_PstIMseI_PA	33.61
10046	Opata_1103046_14_PstIMseI_SNP	33.61
10047	Opata_2932422_PstIMspI_PA	33.61
10048	Opata_645413_PstIMseI_PA	33.61
10049	Opata_2668470_PstIMspI_PA	33.61
10050	Opata_530624_67_PstIMseI_SNP	33.61
10051	Opata_131179_8_PstIMspI_SNP	33.61
10052	Opata_4146131_PstIMspI_PA	33.61
10053	Opata_423141_81_PstIMseI_SNP	33.61
10054	Opata_4175766_PstIMspI_PA	33.61
10055	Opata_806964_PstIMspI_PA	33.61
10056	Opata_3935958_PstIMspI_PA	33.61
10057	Opata_2828050_PstIMspI_PA	33.61
10058	Opata_4163978_PstIMspI_PA	33.61
10059	Opata_1345549_PstIMspI_PA	33.61
10060	Opata_3929148_PstIMseI_PA	33.61
10061	Opata_546633_PstIMspI_PA	33.61
10062	Opata_1189480_PstIMseI_PA	33.61
10063	Opata_908152_PstIMseI_PA	33.61
10064	Opata_1740782_PstIMspI_PA	33.61
10065	Opata_1089517_PstIMspI_PA	33.61
10066	Opata_3871310_PstIMspI_PA	33.61
10067	Opata_318981_28_PstIMseI_SNP	33.61
10068	Opata_3268913_PstIMspI_PA	33.61
10069	Opata_1191393_PstIMseI_PA	33.61
10070	Opata_3982636_PstIMspI_PA	33.61
10071	Opata_203744_PstIMseI_PA	33.61
10072	Opata_806425_PstIMspI_PA	33.61
10073	Opata_268211_PstIMspI_PA	33.61
10074	Opata_1654596_PstIMspI_PA	33.61
10075	Opata_3790788_PstIMseI_PA	33.61
10076	Opata_1595098_PstIMspI_PA	33.61
10077	Opata_878956_PstIMspI_PA	33.61
10078	Opata_583929_PstIMspI_PA	33.61
10079	Opata_301438_PstIMspI_PA	33.61
10080	Opata_864621_PstIMseI_PA	33.61
10081	Opata_1559597_PstIMspI_PA	33.61
10082	Opata_618_PstIMspI_PA	33.61
10083	Opata_4040673_PstIMspI_PA	33.61
10084	Opata_2561405_PstIMspI_PA	33.61
10085	Opata_849647_PstIMspI_PA	33.61
10086	Opata_3532124_PstIMspI_PA	33.61
10087	Opata_2107953_PstIMseI_PA	33.61
10088	Opata_1225555_PstIMseI_PA	33.61
10089	M6_1209948_PstIMseI_PA	33.61
10090	Opata_2590342_PstIMspI_PA	33.61
10091	Opata_1168878_PstIMseI_PA	33.61
10092	Opata_1363330_PstIMspI_PA	33.61
10093	Opata_860244_PstIMspI_PA	33.61
10094	Opata_713118_PstIMspI_PA	33.61
10095	Opata_2348853_PstIMspI_PA	33.61
10096	Opata_2497573_PstIMspI_PA	33.61
10097	Opata_3750981_PstIMspI_PA	33.61
10098	Opata_990302_PstIMspI_PA	33.61
10099	Opata_2876142_PstIMspI_PA	33.61
10100	Opata_150807_PstIMseI_PA	33.61
10101	Opata_19485_PstIMseI_PA	33.61
10102	Opata_67399_PstIMseI_PA	33.61
10103	Opata_2139782_PstIMspI_PA	33.61
10104	Opata_992014_PstIMspI_PA	33.61
10105	Opata_2561294_PstIMseI_PA	33.61
10106	Opata_1526435_PstIMseI_PA	33.61
10107	Opata_2052003_PstIMseI_PA	33.61
10108	Opata_1923366_PstIMspI_PA	33.61
10109	Opata_534715_PstIMseI_PA	33.61
10110	Opata_3319345_PstIMseI_PA	33.61
10111	Opata_369576_66_PstIMseI_SNP	33.61
10112	Opata_3880650_PstIMspI_PA	33.61
10113	Opata_2794484_PstIMseI_PA	33.61
10114	Opata_2718747_PstIMspI_PA	33.61
10115	Opata_1438214_PstIMseI_PA	33.61
10116	Opata_1505416_PstIMspI_PA	33.61
10117	Opata_556552_PstIMseI_PA	33.61
10118	Opata_826643_PstIMseI_PA	33.61
10119	M6_176732_PstIMseI_PA	33.61
10120	Opata_597450_56_PstIMspI_SNP	33.61
10121	Opata_1724122_PstIMspI_PA	33.61
10122	M6_116567_PstIMseI_PA	33.61
10123	Opata_987604_PstIMseI_PA	33.61
10124	M6_1805799_PstIMseI_PA	33.61
10125	Opata_1472296_PstIMspI_PA	33.61
10126	Opata_323555_PstIMspI_PA	33.61
10127	Opata_1047315_PstIMseI_PA	33.61
10128	Opata_1914964_PstIMseI_PA	33.61
10129	Opata_525035_PstIMseI_PA	33.61
10130	Opata_1252082_PstIMseI_PA	33.61
10131	Opata_597450_81_PstIMspI_SNP	33.61
10132	Opata_796063_PstIMseI_PA	33.61
10133	Opata_3584865_32_PstIMspI_SNP	33.61
10134	Opata_1220094_38_PstIMspI_SNP	33.61
10135	Opata_869392_PstIMspI_PA	33.61
10136	Opata_3890717_PstIMspI_PA	33.61
10137	Opata_80489_74_PstIMseI_SNP	33.61
10138	Opata_1602601_PstIMspI_PA	33.61
10139	Opata_1833156_PstIMspI_PA	33.61
10140	Opata_3768145_PstIMspI_PA	33.61
10141	Opata_2108408_PstIMspI_PA	33.61
10142	Opata_269836_90_PstIMseI_SNP	33.61
10143	Opata_216753_PstIMseI_PA	33.61
10144	M6_3094807_PstIMspI_PA	33.61
10145	Opata_1160905_PstIMspI_PA	33.61
10146	Opata_210260_PstIMseI_PA	33.61
10147	Opata_952114_PstIMspI_PA	33.61
10148	Opata_2028879_PstIMspI_PA	33.61
10149	Opata_3377523_PstIMspI_PA	33.61
10150	Opata_80489_34_PstIMseI_SNP	33.61
10151	Opata_234155_PstIMspI_PA	33.61
10152	Opata_459339_26_PstIMspI_SNP	33.61
10153	Opata_1620296_PstIMseI_PA	33.61
10154	M6_268154_PstIMseI_PA	33.61
10155	Opata_2052973_PstIMspI_PA	33.61
10156	Opata_2356468_PstIMspI_PA	33.61
10157	Opata_543492_PstIMspI_PA	33.61
10158	Opata_373673_PstIMspI_PA	33.61
10159	Opata_2300565_PstIMspI_PA	33.61
10160	Opata_1062005_PstIMspI_PA	33.61
10161	M6_1401629_PstIMseI_PA	33.61
10162	Opata_3935137_PstIMspI_PA	33.61
10163	Opata_2658670_PstIMspI_PA	33.61
10164	Opata_442312_PstIMseI_PA	33.61
10165	Opata_3738026_PstIMspI_PA	33.61
10166	Opata_270322_PstIMseI_PA	33.61
10167	Opata_2159636_PstIMspI_PA	33.61
10168	Opata_1543185_PstIMspI_PA	33.61
10169	Opata_764166_PstIMspI_PA	33.61
10170	Opata_694504_PstIMspI_PA	33.61
10171	Opata_1076409_PstIMspI_PA	33.61
10172	Opata_581908_PstIMseI_PA	33.61
10173	Opata_1724236_PstIMspI_PA	33.61
10174	Opata_376423_PstIMspI_PA	33.61
10175	Opata_926002_PstIMspI_PA	33.61
10176	Opata_1656007_PstIMspI_PA	33.61
10177	Opata_657294_PstIMspI_PA	33.61
10178	Opata_3105235_PstIMspI_PA	33.61
10179	Opata_274307_PstIMspI_PA	33.61
10180	M6_2762676_PstIMseI_PA	33.61
10181	Opata_859021_PstIMspI_PA	33.61
10182	Opata_3141_PstIMseI_PA	33.61
10183	Opata_2047119_PstIMspI_PA	33.61
10184	Opata_426441_PstIMseI_PA	33.61
10185	M6_488027_PstIMseI_PA	33.61
10186	Opata_1959702_PstIMseI_PA	33.61
10187	Opata_1923467_27_PstIMspI_SNP	33.61
10188	Opata_4243534_PstIMspI_PA	33.61
10189	Opata_824982_PstIMseI_PA	33.61
10190	Opata_3584228_PstIMspI_PA	33.61
10191	Opata_1690995_PstIMspI_PA	33.61
10192	Opata_1899173_89_PstIMspI_SNP	33.61
10193	Opata_264962_PstIMseI_PA	33.61
10194	Opata_2106798_PstIMspI_PA	33.61
10195	Opata_1298423_PstIMspI_PA	33.61
10196	Opata_76663_PstIMseI_PA	33.61
10197	Opata_2191772_PstIMseI_PA	33.61
10198	Opata_2764838_PstIMspI_PA	33.61
10199	Opata_9902_PstIMseI_PA	33.61
10200	Opata_1417154_PstIMspI_PA	33.61
10201	Opata_3437640_PstIMspI_PA	33.61
10202	Opata_1923467_26_PstIMspI_SNP	33.61
10203	Opata_710567_PstIMseI_PA	33.61
10204	Opata_1331469_PstIMspI_PA	33.61
10205	Opata_2285693_PstIMspI_PA	33.61
10206	Opata_44394_PstIMseI_PA	33.61
10207	Opata_103706_PstIMseI_PA	33.61
10208	Opata_1104765_PstIMspI_PA	33.61
10209	Opata_2180518_PstIMspI_PA	33.61
10210	Opata_3282772_PstIMspI_PA	33.61
10211	Opata_4125039_PstIMspI_PA	33.61
10212	Opata_1407336_PstIMspI_PA	33.61
10213	Opata_1086728_PstIMseI_PA	33.61
10214	Opata_2625411_PstIMspI_PA	33.61
10215	M6_267660_PstIMseI_PA	33.61
10216	Opata_4134231_PstIMspI_PA	33.61
10217	Opata_3256650_PstIMspI_PA	33.61
10218	Opata_680647_PstIMseI_PA	33.61
10219	Opata_611088_PstIMspI_PA	33.61
10220	Opata_2800987_PstIMspI_PA	33.61
10221	Opata_2220406_PstIMseI_PA	33.61
10222	Opata_178526_PstIMseI_PA	33.61
10223	Opata_1457876_PstIMspI_PA	33.61
10224	Opata_3280751_PstIMspI_PA	33.61
10225	Opata_2388198_PstIMspI_PA	33.61
10226	M6_94920_PstIMseI_PA	33.61
10227	M6_474130_PstIMseI_PA	33.61
10228	Opata_218515_PstIMseI_PA	33.61
10229	Opata_1225181_PstIMspI_PA	33.61
10230	Opata_3631350_PstIMseI_PA	33.61
10231	M6_449558_PstIMseI_PA	33.61
10232	Opata_852292_PstIMseI_PA	33.61
10233	M6_449372_PstIMseI_PA	33.61
10234	Opata_1066981_PstIMspI_PA	33.61
10235	Opata_3269473_PstIMseI_PA	33.61
10236	Opata_2981674_PstIMspI_PA	33.61
10237	Opata_266341_PstIMseI_PA	33.61
10238	Opata_994129_PstIMseI_PA	33.61
10239	Opata_2483993_PstIMspI_PA	33.61
10240	Opata_1033624_PstIMseI_PA	33.61
10241	M6_719344_PstIMseI_PA	33.61
10242	M6_655114_PstIMseI_PA	33.61
10243	Opata_643895_PstIMseI_PA	33.61
10244	M6_427684_PstIMspI_PA	33.61
10245	Opata_2109294_PstIMspI_PA	33.61
10246	Opata_604786_PstIMspI_PA	33.61
10247	Opata_3870786_PstIMspI_PA	33.61
10248	Opata_16908_PstIMspI_PA	33.61
10249	Opata_2344678_PstIMseI_PA	33.61
10250	M6_403037_PstIMseI_PA	33.61
10251	Opata_1262417_PstIMspI_PA	33.61
10252	M6_3315242_PstIMspI_PA	33.61
10253	Opata_2220319_PstIMspI_PA	33.61
10254	M6_60544_PstIMseI_PA	33.61
10255	Opata_4483667_PstIMseI_PA	33.61
10256	Opata_2843510_PstIMspI_PA	33.61
10257	Opata_1513739_PstIMspI_PA	33.61
10258	M6_972030_PstIMspI_PA	33.61
10259	Opata_1458836_PstIMspI_PA	33.61
10260	M6_1364805_PstIMseI_PA	33.61
10261	Opata_2684465_PstIMseI_PA	33.61
10262	Opata_24323_PstIMseI_PA	33.61
10263	Opata_2283428_PstIMspI_PA	33.61
10264	Opata_775268_PstIMspI_PA	33.61
10265	M6_3207531_PstIMspI_PA	33.61
10266	Opata_2452139_PstIMspI_PA	33.61
10267	Opata_484435_PstIMseI_PA	33.61
10268	Opata_3196171_PstIMseI_PA	33.61
10269	Opata_3106484_PstIMseI_PA	33.61
10270	Opata_1385092_PstIMspI_PA	33.61
10271	M6_766238_PstIMspI_PA	33.61
10272	M6_1466618_PstIMseI_PA	33.61
10273	Opata_1211834_PstIMspI_PA	33.61
10274	M6_3317306_PstIMspI_PA	33.61
10275	M6_460824_PstIMseI_PA	33.61
10276	Opata_779108_PstIMspI_PA	33.61
10277	M6_371964_PstIMspI_PA	33.61
10278	M6_360517_PstIMseI_PA	33.61
10279	Opata_1763169_PstIMspI_PA	33.61
10280	Opata_959313_PstIMseI_PA	33.61
10281	Opata_1821163_PstIMspI_PA	33.61
10282	Opata_1963817_86_PstIMspI_SNP	33.61
10283	M6_2884950_PstIMspI_PA	33.61
10284	M6_664063_PstIMseI_PA	33.61
10285	M6_501158_PstIMseI_PA	33.61
10286	Opata_246159_PstIMspI_PA	33.61
10287	M6_2251793_PstIMseI_PA	33.61
10288	M6_469064_PstIMseI_PA	33.61
10289	Opata_545094_PstIMspI_PA	33.61
10290	M6_350796_PstIMspI_PA	33.61
10291	Opata_4161059_PstIMspI_PA	33.61
10292	M6_629823_PstIMspI_PA	33.61
10293	Opata_2351658_PstIMspI_PA	33.61
10294	Opata_3080229_PstIMseI_PA	33.61
10295	Opata_332993_PstIMspI_PA	33.61
10296	Opata_2745553_PstIMspI_PA	33.61
10297	M6_115233_PstIMseI_PA	33.61
10298	M6_2974469_PstIMspI_PA	33.61
10299	M6_1038206_PstIMseI_PA	33.61
10300	Opata_784172_PstIMseI_PA	33.61
10301	Opata_4123402_PstIMspI_PA	33.61
10302	M6_1043_PstIMseI_PA	33.61
10303	M6_983375_PstIMspI_PA	33.61
10304	M6_3607366_PstIMseI_PA	33.61
10305	Opata_336236_PstIMspI_PA	33.61
10306	M6_525578_PstIMspI_PA	33.61
10307	M6_451603_PstIMspI_PA	33.61
10308	Opata_3822092_PstIMspI_PA	33.61
10309	Opata_287008_PstIMspI_PA	33.61
10310	M6_1913578_PstIMspI_PA	33.61
10311	M6_438496_PstIMseI_PA	33.61
10312	M6_800083_PstIMspI_PA	33.61
10313	Opata_3276311_PstIMspI_PA	33.61
10314	Opata_389406_PstIMseI_PA	33.61
10315	Opata_763699_PstIMspI_PA	33.61
10316	Opata_2210500_PstIMspI_PA	33.61
10317	Opata_1377222_PstIMseI_PA	33.61
10318	Opata_1770663_PstIMseI_PA	33.61
10319	Opata_1760184_PstIMseI_PA	33.61
10320	M6_332324_PstIMseI_PA	33.61
10321	M6_2400145_PstIMluI_PA	33.61
10322	M6_531913_PstIMspI_PA	33.61
10323	Opata_562259_PstIMspI_PA	33.61
10324	Opata_2119522_PstIMseI_PA	33.61
10325	Opata_180285_PstIMseI_PA	33.61
10326	Opata_528213_PstIMspI_PA	33.61
10327	M6_1471594_PstIMseI_PA	33.61
10328	Opata_1728806_PstIMspI_PA	33.61
10329	Opata_403488_PstIMseI_PA	33.61
10330	Opata_2644114_PstIMspI_PA	33.61
10331	M6_1304048_PstIMseI_PA	33.61
10332	Opata_489378_PstIMseI_PA	33.61
10333	Opata_2210713_PstIMspI_PA	33.61
10334	Opata_1569628_PstIMspI_PA	33.61
10335	M6_1612632_PstIMseI_PA	33.61
10336	M6_637831_PstIMseI_PA	33.61
10337	M6_180174_PstIMseI_PA	33.61
10338	M6_236226_PstIMspI_PA	33.61
10339	M6_763865_PstIMseI_PA	33.61
10340	Opata_2003474_PstIMspI_PA	33.61
10341	Opata_580732_PstIMseI_PA	33.61
10342	M6_449123_PstIMseI_PA	33.61
10343	Opata_4450155_PstIMseI_PA	33.61
10344	Opata_1241646_PstIMspI_PA	33.61
10345	M6_373064_PstIMseI_PA	33.61
10346	Opata_1997915_PstIMspI_PA	33.61
10347	Opata_993632_PstIMspI_PA	33.61
10348	Opata_2421863_PstIMspI_PA	33.61
10349	M6_380452_PstIMspI_PA	33.61
10350	Opata_3635986_PstIMspI_PA	33.61
10351	Opata_1230567_PstIMseI_PA	33.61
10352	Opata_542693_PstIMspI_PA	33.61
10353	Opata_1560778_PstIMspI_PA	33.61
10354	Opata_370838_PstIMseI_PA	33.61
10355	M6_1428801_PstIMspI_PA	33.61
10356	Opata_554878_PstIMspI_PA	33.61
10357	Opata_1412045_PstIMspI_PA	33.61
10358	Opata_511713_PstIMspI_PA	33.61
10359	M6_593548_PstIMseI_PA	33.61
10360	Opata_352099_PstIMspI_PA	33.61
10361	Opata_120751_PstIMseI_PA	33.61
10362	Opata_3062021_PstIMspI_PA	33.61
10363	Opata_223797_PstIMseI_PA	33.61
10364	M6_614904_PstIMseI_PA	33.61
10365	Opata_623589_PstIMseI_PA	33.61
10366	M6_983564_PstIMspI_PA	33.61
10367	Opata_3442864_PstIMspI_PA	33.61
10368	Opata_502672_PstIMspI_PA	33.61
10369	Opata_2632082_PstIMspI_PA	33.61
10370	M6_1386423_PstIMspI_PA	33.61
10371	Opata_1462917_PstIMspI_PA	33.61
10372	Opata_1910155_PstIMspI_PA	33.61
10373	Opata_2201822_PstIMspI_PA	33.61
10374	Opata_1644303_PstIMseI_PA	33.61
10375	Opata_2270195_PstIMseI_PA	33.61
10376	Opata_2345134_PstIMspI_PA	33.61
10377	Opata_2497180_PstIMspI_PA	33.61
10378	Opata_2287919_PstIMspI_PA	33.61
10379	Opata_2254434_PstIMspI_PA	33.61
10380	Opata_1234676_PstIMspI_PA	33.61
10381	Opata_338516_PstIMspI_PA	33.61
10382	Opata_270155_PstIMspI_PA	33.61
10383	Opata_294229_PstIMseI_PA	33.61
10384	Opata_426173_PstIMseI_PA	33.61
10385	Opata_4034644_PstIMspI_PA	33.61
10386	Opata_1833810_PstIMspI_PA	33.61
10387	Opata_2040418_PstIMspI_PA	33.61
10388	Opata_345066_PstIMspI_PA	33.61
10389	Opata_2976199_PstIMspI_PA	33.61
10390	Opata_3680201_PstIMspI_PA	33.61
10391	Opata_2092205_PstIMseI_PA	33.61
10392	Opata_2645660_PstIMseI_PA	33.61
10393	Opata_1676381_PstIMspI_PA	33.61
10394	Opata_3833939_PstIMspI_PA	33.61
10395	Opata_636638_PstIMspI_PA	33.61
10396	Opata_267247_PstIMseI_PA	33.61
10397	Opata_781475_PstIMseI_PA	33.61
10398	Opata_1054876_PstIMspI_PA	33.61
10399	Opata_252468_PstIMseI_PA	33.61
10400	Opata_3900935_PstIMspI_PA	33.61
10401	Opata_2304444_PstIMspI_PA	33.61
10402	Opata_2168963_PstIMseI_PA	33.61
10403	Opata_2413794_PstIMspI_PA	33.61
10404	Opata_1365399_PstIMspI_PA	33.61
10405	Opata_295730_PstIMspI_PA	33.61
10406	Opata_3324322_PstIMspI_PA	33.61
10407	Opata_3962253_PstIMspI_PA	33.61
10408	Opata_4089278_PstIMseI_PA	33.61
10409	Opata_3198583_PstIMspI_PA	33.61
10410	Opata_104009_PstIMseI_PA	33.61
10411	Opata_2236704_PstIMspI_PA	33.61
10412	Opata_1011849_PstIMseI_PA	33.61
10413	Opata_3874280_PstIMspI_PA	33.61
10414	Opata_278482_PstIMspI_PA	33.61
10415	Opata_94810_PstIMspI_PA	33.61
10416	M6_2794096_PstIMspI_PA	33.61
10417	Opata_1026555_PstIMseI_PA	33.61
10418	Opata_1072467_PstIMseI_PA	33.61
10419	Opata_1541824_PstIMspI_PA	33.61
10420	Opata_1731739_PstIMspI_PA	33.61
10421	M6_239996_PstIMspI_PA	33.61
10422	Opata_3898032_PstIMspI_PA	33.61
10423	Opata_446787_PstIMspI_PA	33.61
10424	Opata_1872889_PstIMspI_PA	33.61
10425	Opata_2351004_PstIMspI_PA	33.61
10426	Opata_1128093_PstIMspI_PA	33.61
10427	Opata_2332038_PstIMspI_PA	33.61
10428	Opata_80695_PstIMseI_PA	33.61
10429	Opata_1904522_PstIMspI_PA	33.61
10430	Opata_323526_PstIMseI_PA	33.61
10431	Opata_961005_PstIMspI_PA	33.61
10432	Opata_883_PstIMseI_PA	33.61
10433	Opata_1930615_PstIMspI_PA	33.61
10434	M6_1303588_PstIMspI_PA	33.61
10435	M6_2113382_PstIMspI_PA	33.61
10436	M6_429276_PstIMspI_PA	33.61
10437	Opata_4020204_PstIMspI_PA	33.61
10438	Opata_1007629_PstIMseI_PA	33.61
10439	M6_603985_PstIMspI_PA	33.61
10440	Opata_2464189_PstIMseI_PA	33.61
10441	Opata_757036_PstIMspI_PA	33.61
10442	Opata_563189_PstIMseI_PA	33.61
10443	Opata_3557273_PstIMspI_PA	33.61
10444	Opata_3194718_PstIMspI_PA	33.61
10445	Opata_3095077_PstIMspI_PA	33.61
10446	Opata_295634_PstIMseI_PA	33.61
10447	Opata_1592889_PstIMspI_PA	33.61
10448	Opata_1087969_PstIMspI_PA	33.61
10449	Opata_1169318_PstIMseI_PA	33.61
10450	Opata_500382_PstIMseI_PA	33.61
10451	Opata_1648620_PstIMseI_PA	33.61
10452	Opata_364832_PstIMseI_PA	33.61
10453	Opata_2956904_PstIMspI_PA	33.61
10454	Opata_504083_PstIMseI_PA	33.61
10455	Opata_1519501_PstIMspI_PA	33.61
10456	Opata_41966_PstIMspI_PA	33.61
10457	Opata_444473_PstIMseI_PA	33.61
10458	Opata_3418422_PstIMspI_PA	33.61
10459	Opata_2631285_PstIMseI_PA	33.61
10460	Opata_105698_PstIMseI_PA	33.61
10461	Opata_568182_PstIMseI_PA	33.61
10462	M6_1155223_PstIMspI_PA	33.61
10463	Opata_1169484_PstIMseI_PA	33.61
10464	Opata_3339735_PstIMspI_PA	33.61
10465	Opata_987998_PstIMseI_PA	33.61
10466	Opata_3251148_PstIMspI_PA	33.61
10467	Opata_1081313_PstIMspI_PA	33.61
10468	Opata_3000693_PstIMseI_PA	33.61
10469	Opata_3230881_PstIMspI_PA	33.61
10470	Opata_970466_PstIMseI_PA	33.61
10471	Opata_2316547_PstIMspI_PA	33.61
10472	Opata_307246_PstIMseI_PA	33.61
10473	Opata_2009615_PstIMspI_PA	33.61
10474	Opata_146184_PstIMseI_PA	33.61
10475	Opata_1727214_PstIMspI_PA	33.61
10476	Opata_1674273_PstIMspI_PA	33.61
10477	Opata_2420976_PstIMspI_PA	33.61
10478	Opata_235121_PstIMseI_PA	33.61
10479	Opata_64513_PstIMseI_PA	33.61
10480	Opata_706603_PstIMspI_PA	33.61
10481	Opata_352022_PstIMseI_PA	33.61
10482	Opata_38019_PstIMseI_PA	33.61
10483	Opata_2394408_PstIMspI_PA	33.61
10484	Opata_776051_PstIMspI_PA	33.61
10485	Opata_1498180_PstIMseI_PA	33.61
10486	Opata_416108_PstIMspI_PA	33.61
10487	Opata_228854_PstIMspI_PA	33.61
10488	Opata_2137662_PstIMspI_PA	33.61
10489	Opata_879338_PstIMseI_PA	33.61
10490	Opata_3306428_PstIMspI_PA	33.61
10491	Opata_1927734_PstIMspI_PA	33.61
10492	Opata_1651548_PstIMspI_PA	33.61
10493	Opata_4211778_PstIMspI_PA	33.61
10494	Opata_3158174_PstIMspI_PA	33.61
10495	Opata_734433_PstIMseI_PA	33.61
10496	Opata_1024231_PstIMseI_PA	33.61
10497	Opata_319464_PstIMseI_PA	33.61
10498	Opata_714205_PstIMseI_PA	33.61
10499	Opata_610222_PstIMseI_PA	33.61
10500	Opata_284056_PstIMseI_PA	33.61
10501	Opata_1504040_PstIMspI_PA	33.61
10502	Opata_690250_PstIMspI_PA	33.61
10503	Opata_934602_PstIMseI_PA	33.61
10504	Opata_816682_PstIMseI_PA	33.61
10505	Opata_3476939_PstIMseI_PA	33.61
10506	Opata_65230_PstIMseI_PA	33.61
10507	Opata_1826332_PstIMseI_PA	33.61
10508	Opata_327022_PstIMseI_PA	33.61
10509	Opata_398605_PstIMspI_PA	33.61
10510	Opata_843919_PstIMseI_PA	33.61
10511	Opata_1088233_PstIMseI_PA	33.61
10512	Opata_848314_PstIMspI_PA	33.61
10513	Opata_752783_PstIMseI_PA	33.61
10514	Opata_3278860_PstIMspI_PA	33.61
10515	Opata_533626_PstIMseI_PA	33.61
10516	Opata_733187_PstIMseI_PA	33.61
10517	Opata_1161761_PstIMseI_PA	33.61
10518	Opata_540697_PstIMspI_PA	33.61
10519	Opata_3143073_PstIMspI_PA	33.61
10520	Opata_1849482_PstIMspI_PA	33.61
10521	Opata_3902120_PstIMspI_PA	33.61
10522	Opata_3433753_PstIMspI_PA	33.61
10523	Opata_2650342_PstIMspI_PA	33.61
10524	Opata_976427_PstIMseI_PA	33.61
10525	Opata_91770_PstIMseI_PA	33.61
10526	Opata_892696_PstIMseI_PA	33.61
10527	Opata_143942_PstIMspI_PA	33.61
10528	M6_2250318_PstIMspI_PA	33.61
10529	Opata_1139182_PstIMspI_PA	33.61
10530	Opata_383503_PstIMspI_PA	33.61
10531	Opata_1017211_PstIMseI_PA	33.61
10532	Opata_1650284_PstIMspI_PA	33.61
10533	Opata_531391_PstIMspI_PA	33.61
10534	Opata_690468_PstIMspI_PA	33.61
10535	Opata_1096605_PstIMseI_PA	33.61
10536	Opata_3306131_PstIMseI_PA	33.61
10537	Opata_629573_PstIMspI_PA	33.61
10538	Opata_1836108_PstIMspI_PA	33.61
10539	Opata_327956_PstIMseI_PA	33.61
10540	Opata_1325142_PstIMseI_PA	33.61
10541	Opata_1627213_PstIMspI_PA	33.61
10542	Opata_1452459_PstIMspI_PA	33.61
10543	Opata_2699224_PstIMspI_PA	33.61
10544	Opata_3863919_PstIMspI_PA	33.61
10545	Opata_8716_PstIMspI_PA	33.61
10546	Opata_1332192_PstIMseI_PA	33.61
10547	Opata_1900572_PstIMspI_PA	33.61
10548	Opata_2393703_PstIMspI_PA	33.61
10549	Opata_225721_PstIMseI_PA	33.61
10550	Opata_334186_PstIMspI_PA	33.61
10551	wPt-671766	33.64
10552	wPt-730168	33.64
10553	Tdurum_contig11414_310	33.65
10554	Tdurum_contig11414_478	33.65
10555	1126660	33.81
10556	1384119	33.94
10557	wPt-731499	33.95
10558	wPt-732035	33.95
10559	wPt-732125	33.95
10560	wPt-7373	33.95
10561	2362461	33.96
10562	3025489	33.96
10563	3033894	33.96
10564	1253122	33.97
10565	3951093	33.97
10566	wPt-667618	33.98
10567	wPt-7063	33.98
10568	1233246	34
10569	wPt-2563	34.01
10570	wPt-3091	34.01
10571	wPt-7599	34.01
10572	wPt-8833	34.01
10573	1091529	34.01
10574	wPt-0139	34.01
10575	Opata_1896387_19_PstIMspI_SNP	34.01
10576	Opata_4082960_PstIMspI_PA	34.01
10577	M6_767067_PstIMseI_PA	34.01
10578	Opata_2299723_PstIMspI_PA	34.01
10579	Opata_1209642_PstIMseI_PA	34.01
10580	Opata_728141_75_PstIMseI_SNP	34.01
10581	Opata_629977_PstIMspI_PA	34.01
10582	M6_2630181_PstIMluI_PA	34.01
10583	Opata_3640597_PstIMspI_PA	34.01
10584	Opata_3243285_35_PstIMspI_SNP	34.01
10585	Opata_122480_82_PstIMseI_SNP	34.01
10586	Opata_516775_PstIMspI_PA	34.01
10587	Opata_2503261_PstIMspI_PA	34.01
10588	Opata_2117964_PstIMseI_PA	34.01
10589	Opata_2708515_PstIMspI_PA	34.01
10590	Opata_132965_74_PstIMseI_SNP	34.01
10591	Opata_1697931_PstIMspI_PA	34.01
10592	Opata_1403254_PstIMspI_PA	34.01
10593	Opata_129933_61_PstIMseI_SNP	34.01
10594	Opata_3203492_PstIMseI_PA	34.01
10595	Opata_566686_PstIMspI_PA	34.01
10596	Opata_1424427_PstIMspI_PA	34.01
10597	Opata_1896387_1_PstIMspI_SNP	34.01
10598	Opata_728141_10_PstIMseI_SNP	34.01
10599	Opata_3047703_PstIMspI_PA	34.01
10600	Opata_2040070_PstIMspI_PA	34.01
10601	Opata_4030541_PstIMspI_PA	34.01
10602	Opata_2922109_PstIMspI_PA	34.01
10603	M6_1280845_PstIMseI_PA	34.01
10604	Opata_1570072_PstIMseI_PA	34.01
10605	M6_1237522_PstIMspI_PA	34.01
10606	Opata_415097_PstIMspI_PA	34.01
10607	Opata_1732663_PstIMspI_PA	34.01
10608	Opata_2962845_75_PstIMseI_SNP	34.01
10609	Opata_3774627_PstIMspI_PA	34.01
10610	Opata_1194072_PstIMspI_PA	34.01
10611	Opata_1767896_PstIMspI_PA	34.01
10612	Opata_751922_PstIMspI_PA	34.01
10613	Opata_532977_5_PstIMseI_SNP	34.01
10614	Opata_278559_7_PstIMseI_SNP	34.01
10615	M6_1126127_PstIMspI_PA	34.01
10616	Opata_132965_24_PstIMseI_SNP	34.01
10617	Opata_381123_PstIMspI_PA	34.01
10618	Opata_532977_14_PstIMseI_SNP	34.01
10619	Opata_419413_PstIMseI_PA	34.01
10620	Opata_1075736_PstIMspI_PA	34.01
10621	M6_1659638_PstIMspI_PA	34.01
10622	Opata_2289925_65_PstIMspI_SNP	34.01
10623	Opata_2544782_9_PstIMspI_SNP	34.01
10624	Opata_805779_PstIMseI_PA	34.01
10625	M6_447459_PstIMspI_PA	34.01
10626	Opata_1943225_PstIMspI_PA	34.01
10627	Opata_3052335_PstIMspI_PA	34.01
10628	Opata_286878_43_PstIMseI_SNP	34.01
10629	Opata_2644243_PstIMspI_PA	34.01
10630	Opata_3265032_PstIMspI_PA	34.01
10631	Opata_2289925_69_PstIMspI_SNP	34.01
10632	Opata_1337566_PstIMseI_PA	34.01
10633	Opata_2013096_PstIMspI_PA	34.01
10634	Opata_229048_PstIMspI_PA	34.01
10635	Opata_3806226_PstIMspI_PA	34.01
10636	Opata_2289925_20_PstIMspI_SNP	34.01
10637	Opata_832940_90_PstIMseI_SNP	34.01
10638	Opata_2241429_PstIMspI_PA	34.01
10639	Opata_129933_40_PstIMseI_SNP	34.01
10640	Opata_36828_44_PstIMseI_SNP	34.01
10641	Opata_2261869_PstIMseI_PA	34.01
10642	Opata_2151067_PstIMspI_PA	34.01
10643	Opata_3863285_32_PstIMspI_SNP	34.01
10644	Opata_479012_PstIMseI_PA	34.01
10645	Opata_7451_18_PstIMseI_SNP	34.01
10646	Opata_514067_PstIMspI_PA	34.01
10647	Opata_129933_43_PstIMseI_SNP	34.01
10648	Opata_132965_41_PstIMseI_SNP	34.01
10649	M6_1202714_PstIMspI_PA	34.01
10650	Opata_286878_21_PstIMseI_SNP	34.01
10651	Opata_2762351_PstIMspI_PA	34.01
10652	Opata_2887631_PstIMspI_PA	34.01
10653	Opata_1828190_PstIMspI_PA	34.01
10654	M6_569853_PstIMspI_PA	34.01
10655	M6_3381307_PstIMspI_PA	34.01
10656	Opata_2219312_PstIMspI_PA	34.01
10657	Opata_3535216_PstIMseI_PA	34.01
10658	Opata_2186477_PstIMspI_PA	34.01
10659	Opata_2235089_PstIMspI_PA	34.01
10660	Opata_3245651_PstIMspI_PA	34.01
10661	Opata_1946213_PstIMspI_PA	34.01
10662	Opata_2672051_PstIMseI_PA	34.01
10663	Opata_2073866_36_PstIMspI_SNP	34.01
10664	Opata_278559_38_PstIMseI_SNP	34.01
10665	M6_1421517_PstIMluI_PA	34.01
10666	Opata_2722715_PstIMspI_PA	34.01
10667	Opata_487868_25_PstIMseI_SNP	34.01
10668	Opata_2186216_PstIMspI_PA	34.01
10669	M6_1766249_PstIMspI_PA	34.01
10670	M6_2059792_PstIMspI_PA	34.01
10671	Opata_357046_43_PstIMspI_SNP	34.01
10672	M6_2196826_PstIMseI_PA	34.01
10673	Opata_2072750_33_PstIMspI_SNP	34.01
10674	M6_948490_PstIMseI_PA	34.01
10675	M6_1817611_PstIMspI_PA	34.01
10676	M6_1612905_PstIMseI_PA	34.01
10677	M6_1503861_PstIMseI_PA	34.01
10678	Opata_1047748_89_PstIMseI_SNP	34.01
10679	Opata_831491_82_PstIMspI_SNP	34.01
10680	Opata_495371_PstIMseI_PA	34.01
10681	Opata_357046_71_PstIMspI_SNP	34.01
10682	Opata_308657_87_PstIMspI_SNP	34.01
10683	Opata_357046_26_PstIMspI_SNP	34.01
10684	M6_131617_PstIMseI_PA	34.01
10685	M6_2904303_PstIMseI_PA	34.01
10686	M6_1401810_PstIMseI_PA	34.01
10687	M6_496001_PstIMseI_PA	34.01
10688	M6_2508535_PstIMspI_PA	34.01
10689	Opata_2882310_87_PstIMspI_SNP	34.01
10690	Opata_821537_83_PstIMseI_SNP	34.01
10691	M6_934695_PstIMseI_PA	34.01
10692	Opata_1869429_79_PstIMspI_SNP	34.01
10693	Opata_2892920_PstIMspI_PA	34.01
10694	M6_355736_PstIMseI_PA	34.01
10695	Opata_829769_PstIMspI_PA	34.01
10696	M6_853285_PstIMseI_PA	34.01
10697	M6_350089_PstIMseI_PA	34.01
10698	M6_1989728_PstIMseI_PA	34.01
10699	M6_522434_PstIMseI_PA	34.01
10700	M6_177042_PstIMluI_PA	34.01
10701	M6_252403_PstIMseI_PA	34.01
10702	M6_139492_PstIMseI_PA	34.01
10703	M6_134395_PstIMspI_PA	34.01
10704	M6_1519726_PstIMseI_PA	34.01
10705	M6_1523644_PstIMspI_PA	34.01
10706	M6_1125024_PstIMspI_PA	34.01
10707	M6_121059_PstIMseI_PA	34.01
10708	M6_48164_PstIMseI_PA	34.01
10709	M6_2685036_PstIMspI_PA	34.01
10710	Opata_1675926_PstIMseI_PA	34.01
10711	M6_497943_PstIMseI_PA	34.01
10712	M6_585460_PstIMseI_PA	34.01
10713	M6_316081_PstIMseI_PA	34.01
10714	Opata_3620491_PstIMspI_PA	34.01
10715	M6_557265_PstIMseI_PA	34.01
10716	M6_592053_PstIMspI_PA	34.01
10717	M6_18951_PstIMseI_PA	34.01
10718	M6_2181529_PstIMspI_PA	34.01
10719	M6_595466_PstIMseI_PA	34.01
10720	Opata_2762557_PstIMspI_PA	34.01
10721	M6_373159_PstIMseI_PA	34.01
10722	M6_359505_PstIMseI_PA	34.01
10723	M6_544936_PstIMseI_PA	34.01
10724	M6_509788_PstIMspI_PA	34.01
10725	M6_141766_PstIMseI_PA	34.01
10726	M6_3040015_PstIMseI_PA	34.01
10727	M6_336604_PstIMseI_PA	34.01
10728	M6_137456_PstIMseI_PA	34.01
10729	M6_1196382_PstIMspI_PA	34.01
10730	M6_2127809_PstIMseI_PA	34.01
10731	M6_182843_PstIMseI_PA	34.01
10732	Opata_1100295_PstIMspI_PA	34.01
10733	M6_2050832_PstIMseI_PA	34.01
10734	M6_1328830_PstIMspI_PA	34.01
10735	Opata_2739812_PstIMseI_PA	34.01
10736	M6_1123434_PstIMseI_PA	34.01
10737	M6_3508288_PstIMseI_PA	34.01
10738	M6_199145_PstIMseI_PA	34.01
10739	M6_3268635_PstIMspI_PA	34.01
10740	M6_2015706_PstIMspI_PA	34.01
10741	M6_1343170_PstIMspI_PA	34.01
10742	M6_2336206_PstIMspI_PA	34.01
10743	M6_1822369_PstIMspI_PA	34.01
10744	M6_861659_PstIMseI_PA	34.01
10745	M6_3226147_PstIMseI_PA	34.01
10746	M6_2074916_PstIMspI_PA	34.01
10747	Opata_1146850_PstIMseI_PA	34.01
10748	Opata_3857321_PstIMspI_PA	34.01
10749	M6_2049515_PstIMspI_PA	34.01
10750	M6_120054_PstIMseI_PA	34.01
10751	M6_833537_PstIMseI_PA	34.01
10752	M6_2691007_PstIMspI_PA	34.01
10753	M6_1062824_PstIMspI_PA	34.01
10754	M6_3707835_PstIMseI_PA	34.01
10755	M6_1893939_PstIMspI_PA	34.01
10756	Opata_1729988_10_PstIMspI_SNP	34.01
10757	M6_206681_PstIMseI_PA	34.01
10758	M6_3428266_PstIMspI_PA	34.01
10759	M6_2851453_PstIMspI_PA	34.01
10760	M6_1360675_PstIMseI_PA	34.01
10761	M6_1049587_PstIMseI_PA	34.01
10762	M6_178975_PstIMseI_PA	34.01
10763	M6_1211719_PstIMseI_PA	34.01
10764	M6_544775_PstIMseI_PA	34.01
10765	Opata_1902577_PstIMspI_PA	34.01
10766	M6_558646_PstIMspI_PA	34.01
10767	M6_1599314_PstIMseI_PA	34.01
10768	M6_258591_PstIMseI_PA	34.01
10769	M6_65566_PstIMseI_PA	34.01
10770	M6_1647803_PstIMspI_PA	34.01
10771	M6_2314452_PstIMseI_PA	34.01
10772	M6_572771_PstIMseI_PA	34.01
10773	M6_2275149_PstIMseI_PA	34.01
10774	M6_1833694_PstIMseI_PA	34.01
10775	M6_970370_PstIMspI_PA	34.01
10776	M6_675442_PstIMseI_PA	34.01
10777	M6_963674_PstIMseI_PA	34.01
10778	M6_660818_PstIMspI_PA	34.01
10779	M6_392393_PstIMspI_PA	34.01
10780	M6_464683_PstIMspI_PA	34.01
10781	M6_47214_PstIMspI_PA	34.01
10782	M6_166629_PstIMseI_PA	34.01
10783	Opata_146448_PstIMseI_PA	34.01
10784	Opata_2354312_PstIMseI_PA	34.01
10785	Opata_506093_PstIMspI_PA	34.01
10786	Opata_334537_PstIMseI_PA	34.01
10787	Opata_2655183_PstIMspI_PA	34.01
10788	M6_240093_PstIMspI_PA	34.01
10789	M6_1858800_PstIMspI_PA	34.01
10790	M6_566838_PstIMspI_PA	34.01
10791	M6_1015843_PstIMseI_PA	34.01
10792	M6_2076373_PstIMspI_PA	34.01
10793	M6_509299_PstIMseI_PA	34.01
10794	M6_202487_PstIMspI_PA	34.01
10795	M6_133462_PstIMspI_PA	34.01
10796	M6_74312_PstIMspI_PA	34.01
10797	M6_257125_PstIMspI_PA	34.01
10798	Opata_1235518_PstIMseI_PA	34.01
10799	M6_727494_PstIMseI_PA	34.01
10800	M6_520938_PstIMspI_PA	34.01
10801	Opata_1274412_PstIMseI_PA	34.01
10802	Opata_675273_PstIMspI_PA	34.01
10803	Opata_148917_PstIMseI_PA	34.01
10804	Opata_555020_PstIMspI_PA	34.01
10805	Opata_1661820_PstIMspI_PA	34.01
10806	Opata_712424_PstIMseI_PA	34.01
10807	Opata_197891_PstIMspI_PA	34.01
10808	Opata_1550180_PstIMspI_PA	34.01
10809	Opata_40096_PstIMspI_PA	34.01
10810	Opata_2667383_PstIMspI_PA	34.01
10811	Opata_1489609_PstIMspI_PA	34.01
10812	Opata_733667_PstIMspI_PA	34.01
10813	Opata_4148368_PstIMspI_PA	34.01
10814	Opata_835539_PstIMseI_PA	34.01
10815	Opata_1731823_PstIMluI_PA	34.01
10816	Opata_2177668_PstIMseI_PA	34.01
10817	Opata_3788582_PstIMspI_PA	34.01
10818	Opata_2099080_PstIMseI_PA	34.01
10819	Opata_153083_PstIMspI_PA	34.01
10820	M6_1465034_PstIMspI_PA	34.01
10821	Opata_49424_PstIMseI_PA	34.01
10822	Opata_47851_PstIMseI_PA	34.01
10823	Opata_3680589_PstIMspI_PA	34.01
10824	M6_1066277_PstIMseI_PA	34.01
10825	M6_3509134_PstIMspI_PA	34.01
10826	M6_343865_PstIMspI_PA	34.01
10827	M6_1759051_PstIMspI_PA	34.01
10828	M6_259375_PstIMseI_PA	34.01
10829	M6_2345167_PstIMspI_PA	34.01
10830	wPt-7548	34.03
10831	rPt-6189	34.03
10832	rPt-9324	34.03
10833	wPt-672030	34.03
10834	1713629	34.06
10835	wPt-664552	34.06
10836	667562	34.06
10837	729904	34.06
10838	Excalibur_c14222_179	34.07
10839	Kukri_c11576_941	34.07
10840	1104954	34.09
10841	1110004	34.09
10842	1694774	34.09
10843	2247153	34.09
10844	3937584	34.09
10845	1154762	34.1
10846	1164317	34.11
10847	5332378	34.12
10848	977054	34.13
10849	1020090	34.13
10850	1025721	34.13
10851	1110194	34.13
10852	1128028	34.13
10853	1139406	34.13
10854	1727339	34.13
10855	3022237	34.13
10856	3385073	34.13
10857	3385275	34.13
10858	3385310	34.13
10859	3935050	34.13
10860	3942989	34.13
10861	3949754	34.13
10862	3951225	34.13
10863	3953284	34.13
10864	3953843	34.13
10865	3955980	34.13
10866	4010002	34.13
10867	4260909	34.13
10868	4404428	34.13
10869	4406659	34.13
10870	4407004	34.13
10871	4407914	34.13
10872	4408061	34.13
10873	4409123	34.13
10874	4411306	34.13
10875	4412208	34.13
10876	4537077	34.13
10877	4537495	34.13
10878	4664231	34.13
10879	1134726	34.13
10880	3948366	34.13
10881	4540827	34.13
10882	1001587	34.16
10883	2279445	34.23
10884	1104137	34.24
10885	3570176	34.24
10886	wPt-6468	34.24
10887	10200385	34.24
10888	10264092	34.24
10889	wPt-1642	34.24
10890	wPt-6995	34.24
10891	wPt-1375	34.24
10892	wPt-9000	34.24
10893	wPt-5572	34.24
10894	wPt-731120	34.24
10895	1093033	34.24
10896	1129820	34.24
10897	1209264	34.24
10898	1239277	34.24
10899	1228176	34.29
10900	1259639	34.29
10901	1368450	34.29
10902	2284605	34.29
10903	121179	34.3
10904	668031	34.3
10905	987321	34.3
10906	994382	34.3
10907	996428	34.3
10908	997658	34.3
10909	1001819	34.3
10910	1008503	34.3
10911	1038218	34.3
10912	1049795	34.3
10913	1053535	34.3
10914	1056400	34.3
10915	1062156	34.3
10916	1063241	34.3
10917	1076354	34.3
10918	1083900	34.3
10919	1085980	34.3
10920	1093701	34.3
10921	1099518	34.3
10922	1106721	34.3
10923	1107290	34.3
10924	1115035	34.3
10925	1121763	34.3
10926	1121773	34.3
10927	1124762	34.3
10928	1129513	34.3
10929	1129637	34.3
10930	1138249	34.3
10931	1140902	34.3
10932	1143927	34.3
10933	1202141	34.3
10934	1207039	34.3
10935	1207193	34.3
10936	1210717	34.3
10937	1218584	34.3
10938	1219660	34.3
10939	1223981	34.3
10940	1237071	34.3
10941	1238777	34.3
10942	1242993	34.3
10943	1243222	34.3
10944	1259715	34.3
10945	1261177	34.3
10946	1266791	34.3
10947	1268429	34.3
10948	1282095	34.3
10949	2262518	34.3
10950	2277641	34.3
10951	3533558	34.3
10952	3533959	34.3
10953	3941546	34.3
10954	4405039	34.3
10955	4408430	34.3
10956	4991883	34.3
10957	4992206	34.3
10958	1125817	34.31
10959	1092061	34.42
10960	3940836	34.42
10961	1266998	34.48
10962	729839	34.49
10963	993608	34.49
10964	995991	34.49
10965	1004262	34.49
10966	1005205	34.49
10967	1007039	34.49
10968	1026376	34.49
10969	1094749	34.49
10970	1097411	34.49
10971	1098388	34.49
10972	1108506	34.49
10973	1109487	34.49
10974	1109839	34.49
10975	1211350	34.49
10976	1235924	34.49
10977	1241800	34.49
10978	1255093	34.49
10979	1076891	34.56
10980	349419	34.7
10981	wsnp_BQ159493A_Ta_2_2	34.71
10982	wsnp_Ex_c31149_39975724	34.71
10983	wsnp_Ex_c31149_39975883	34.71
10984	wsnp_Ex_rep_c67468_66068960	34.71
10985	wsnp_Ex_rep_c67468_66069282	34.71
10986	wsnp_RFL_Contig3759_4027999	34.71
10987	wsnp_Ex_c2389_4479352	34.71
10988	wsnp_Ex_c3963_7179957	34.71
10989	wsnp_Ex_c31149_39976103	34.71
10990	wsnp_Ku_rep_c68790_67934066	34.71
10991	wsnp_Ex_c51288_55279360	34.71
10992	wsnp_Ex_rep_c67468_66068537	34.71
10993	wsnp_Ku_c26400_36361638	34.71
10994	wsnp_Ku_rep_c68790_67933679	34.71
10995	wsnp_Ku_rep_c68790_67934209	34.71
10996	wsnp_BQ167224A_Ta_2_1	34.71
10997	wsnp_Ex_c17575_26299925	34.71
10998	wsnp_Ex_c17575_26300030	34.71
10999	wsnp_Ex_c17575_26301455	34.71
11000	wsnp_Ex_c42945_49390254	34.71
11001	wsnp_Ex_c31149_39976066	34.71
11002	Opata_54825_85_PstIMseI_SNP	34.71
11003	Opata_350278_37_PstIMseI_SNP	34.71
11004	Opata_78155_27_PstIMseI_SNP	34.71
11005	Opata_2533441_35_PstIMseI_SNP	34.71
11006	Opata_347999_83_PstIMseI_SNP	34.71
11007	Opata_1071271_76_PstIMseI_SNP	34.71
11008	Opata_1837157_78_PstIMspI_SNP	34.71
11009	M6_43197_PstIMseI_PA	34.71
11010	Opata_3889169_6_PstIMspI_SNP	34.71
11011	Opata_1085390_30_PstIMseI_SNP	34.71
11012	Opata_273242_39_PstIMseI_SNP	34.71
11013	Opata_268964_52_PstIMseI_SNP	34.71
11014	Opata_64350_12_PstIMseI_SNP	34.71
11015	Opata_100620_5_PstIMseI_SNP	34.71
11016	Opata_1837157_79_PstIMspI_SNP	34.71
11017	Opata_1646507_19_PstIMspI_SNP	34.71
11018	Opata_1618893_30_PstIMspI_SNP	34.71
11019	Opata_549133_74_PstIMseI_SNP	34.71
11020	Opata_1646507_17_PstIMspI_SNP	34.71
11021	Opata_558065_27_PstIMseI_SNP	34.71
11022	Opata_558065_10_PstIMseI_SNP	34.71
11023	Opata_269836_71_PstIMseI_SNP	34.71
11024	Opata_74925_76_PstIMseI_SNP	34.71
11025	Opata_20399_36_PstIMseI_SNP	34.71
11026	Opata_822636_80_PstIMseI_SNP	34.71
11027	Opata_4080960_11_PstIMspI_SNP	34.71
11028	Opata_440426_43_PstIMspI_SNP	34.71
11029	Opata_2857704_63_PstIMspI_SNP	34.71
11030	Opata_315255_44_PstIMseI_SNP	34.71
11031	Opata_996898_5_PstIMseI_SNP	34.71
11032	Opata_1867276_10_PstIMspI_SNP	34.71
11033	Opata_2237402_36_PstIMspI_SNP	34.71
11034	Opata_1292480_33_PstIMseI_SNP	34.71
11035	Opata_23623_12_PstIMseI_SNP	34.71
11036	Opata_1085390_39_PstIMseI_SNP	34.71
11037	Opata_41178_62_PstIMseI_SNP	34.71
11038	Opata_273242_30_PstIMseI_SNP	34.71
11039	Opata_996898_83_PstIMseI_SNP	34.71
11040	Opata_3260769_23_PstIMspI_SNP	34.71
11041	Opata_2237402_23_PstIMspI_SNP	34.71
11042	Opata_350278_1_PstIMseI_SNP	34.71
11043	Opata_383938_76_PstIMseI_SNP	34.71
11044	Opata_81087_20_PstIMseI_SNP	34.71
11045	Opata_3985166_10_PstIMspI_SNP	34.71
11046	Opata_191697_24_PstIMseI_SNP	34.71
11047	Opata_3260769_27_PstIMspI_SNP	34.71
11048	Opata_269836_61_PstIMseI_SNP	34.71
11049	Opata_315255_85_PstIMseI_SNP	34.71
11050	Opata_1664505_67_PstIMspI_SNP	34.71
11051	Opata_81087_23_PstIMseI_SNP	34.71
11052	Opata_1193358_41_PstIMseI_SNP	34.71
11053	Opata_2646618_18_PstIMspI_SNP	34.71
11054	Opata_78155_40_PstIMseI_SNP	34.71
11055	Opata_996898_77_PstIMseI_SNP	34.71
11056	Opata_1975188_48_PstIMspI_SNP	34.71
11057	Opata_474571_75_PstIMseI_SNP	34.71
11058	Opata_118917_18_PstIMseI_SNP	34.71
11059	Opata_81087_68_PstIMseI_SNP	34.71
11060	Opata_252577_82_PstIMseI_SNP	34.71
11061	Opata_305909_38_PstIMseI_SNP	34.71
11062	Opata_52124_82_PstIMseI_SNP	34.71
11063	Opata_54825_89_PstIMseI_SNP	34.71
11064	Opata_100620_14_PstIMseI_SNP	34.71
11065	Opata_2435994_55_PstIMspI_SNP	34.71
11066	Opata_383938_24_PstIMseI_SNP	34.71
11067	Opata_2044287_67_PstIMspI_SNP	34.71
11068	Opata_1228153_9_PstIMseI_SNP	34.71
11069	Opata_136500_3_PstIMseI_SNP	34.71
11070	M6_1412918_PstIMspI_PA	34.71
11071	Opata_810128_80_PstIMseI_SNP	34.71
11072	Opata_2924738_PstIMspI_PA	34.71
11073	Opata_360675_PstIMseI_PA	34.71
11074	Opata_116201_38_PstIMspI_SNP	34.71
11075	Opata_1211761_PstIMspI_PA	34.71
11076	Opata_3801178_31_PstIMspI_SNP	34.71
11077	Opata_474571_8_PstIMseI_SNP	34.71
11078	Opata_3280775_PstIMseI_PA	34.71
11079	Opata_51858_8_PstIMspI_SNP	34.71
11080	Opata_408411_27_PstIMspI_SNP	34.71
11081	Opata_1808284_PstIMluI_PA	34.71
11082	Opata_2498240_PstIMspI_PA	34.71
11083	Opata_2002874_PstIMspI_PA	34.71
11084	Opata_2091568_4_PstIMspI_SNP	34.71
11085	Opata_1921878_67_PstIMspI_SNP	34.71
11086	Opata_1814052_PstIMspI_PA	34.71
11087	Opata_2805280_PstIMspI_PA	34.71
11088	M6_3355736_PstIMspI_PA	34.71
11089	Opata_1312149_PstIMspI_PA	34.71
11090	Opata_494135_PstIMspI_PA	34.71
11091	Opata_780028_PstIMseI_PA	34.71
11092	Opata_865588_PstIMspI_PA	34.71
11093	M6_106347_PstIMseI_PA	34.71
11094	Opata_89504_27_PstIMseI_SNP	34.71
11095	Opata_1551868_PstIMseI_PA	34.71
11096	Opata_3123061_28_PstIMseI_SNP	34.71
11097	Opata_1204981_PstIMspI_PA	34.71
11098	Opata_4034371_42_PstIMspI_SNP	34.71
11099	M6_668640_PstIMseI_PA	34.71
11100	M6_516389_PstIMspI_PA	34.71
11101	Opata_3460881_PstIMspI_PA	34.71
11102	Opata_4237549_PstIMspI_PA	34.71
11103	Opata_2810107_6_PstIMspI_SNP	34.71
11104	Opata_2644814_PstIMspI_PA	34.71
11105	Opata_226239_55_PstIMseI_SNP	34.71
11106	Opata_136500_54_PstIMseI_SNP	34.71
11107	Opata_644861_PstIMspI_PA	34.71
11108	Opata_1852697_51_PstIMspI_SNP	34.71
11109	Opata_1869429_71_PstIMspI_SNP	34.71
11110	Opata_136500_17_PstIMseI_SNP	34.71
11111	Opata_2466972_47_PstIMspI_SNP	34.71
11112	Opata_1802814_PstIMspI_PA	34.71
11113	Opata_465848_PstIMseI_PA	34.71
11114	Opata_3771906_5_PstIMspI_SNP	34.71
11115	Opata_654846_6_PstIMseI_SNP	34.71
11116	Opata_3084106_PstIMspI_PA	34.71
11117	Opata_2325246_PstIMspI_PA	34.71
11118	Opata_16087_PstIMspI_PA	34.71
11119	M6_2810135_PstIMspI_PA	34.71
11120	Opata_1127103_15_PstIMspI_SNP	34.71
11121	Opata_1047748_22_PstIMseI_SNP	34.71
11122	Opata_3123061_12_PstIMseI_SNP	34.71
11123	Opata_284032_36_PstIMseI_SNP	34.71
11124	Opata_9134_22_PstIMseI_SNP	34.71
11125	Opata_1538047_PstIMspI_PA	34.71
11126	Opata_435519_PstIMspI_PA	34.71
11127	Opata_2200965_27_PstIMspI_SNP	34.71
11128	Opata_820214_PstIMspI_PA	34.71
11129	Opata_1971443_29_PstIMspI_SNP	34.71
11130	Opata_558767_PstIMseI_PA	34.71
11131	M6_2074626_PstIMseI_PA	34.71
11132	Opata_3027424_12_PstIMseI_SNP	34.71
11133	Opata_2312206_PstIMspI_PA	34.71
11134	Opata_4034371_43_PstIMspI_SNP	34.71
11135	Opata_1127103_24_PstIMspI_SNP	34.71
11136	Opata_255828_PstIMseI_PA	34.71
11137	Opata_2200965_32_PstIMspI_SNP	34.71
11138	M6_360252_PstIMseI_PA	34.71
11139	Opata_615599_PstIMseI_PA	34.71
11140	Opata_1047748_67_PstIMseI_SNP	34.71
11141	Opata_948537_66_PstIMspI_SNP	34.71
11142	M6_2555042_PstIMspI_PA	34.71
11143	Opata_1536149_PstIMspI_PA	34.71
11144	Opata_1858149_PstIMspI_PA	34.71
11145	Opata_1020036_PstIMseI_PA	34.71
11146	M6_203591_PstIMseI_PA	34.71
11147	M6_327797_PstIMspI_PA	34.71
11148	M6_884177_PstIMspI_PA	34.71
11149	Opata_1182994_PstIMseI_PA	34.71
11150	Opata_2091568_39_PstIMspI_SNP	34.71
11151	Opata_620686_PstIMspI_PA	34.71
11152	Opata_1772926_PstIMspI_PA	34.71
11153	Opata_3279337_PstIMspI_PA	34.71
11154	Opata_2380923_PstIMspI_PA	34.71
11155	M6_760567_PstIMseI_PA	34.71
11156	Opata_2824761_PstIMspI_PA	34.71
11157	Opata_1909038_PstIMseI_PA	34.71
11158	Opata_389961_PstIMspI_PA	34.71
11159	M6_384171_PstIMseI_PA	34.71
11160	M6_1131593_PstIMseI_PA	34.71
11161	Opata_3457585_PstIMspI_PA	34.71
11162	Opata_3565391_PstIMspI_PA	34.71
11163	Opata_301980_67_PstIMspI_SNP	34.71
11164	Opata_3094864_PstIMspI_PA	34.71
11165	Opata_1816_81_PstIMseI_SNP	34.71
11166	Opata_2616497_PstIMspI_PA	34.71
11167	Opata_2299081_14_PstIMspI_SNP	34.71
11168	Opata_1833182_PstIMspI_PA	34.71
11169	M6_513226_PstIMseI_PA	34.71
11170	Opata_408411_11_PstIMspI_SNP	34.71
11171	Opata_28625_77_PstIMluI_SNP	34.71
11172	M6_905386_PstIMspI_PA	34.71
11173	Opata_1904442_PstIMspI_PA	34.71
11174	Opata_474571_17_PstIMseI_SNP	34.71
11175	Opata_220296_PstIMseI_PA	34.71
11176	Opata_288513_60_PstIMspI_SNP	34.71
11177	Opata_831491_6_PstIMspI_SNP	34.71
11178	Opata_2091568_6_PstIMspI_SNP	34.71
11179	Opata_284032_30_PstIMseI_SNP	34.71
11180	Opata_363705_PstIMspI_PA	34.71
11181	Opata_116201_45_PstIMspI_SNP	34.71
11182	Opata_2002890_63_PstIMspI_SNP	34.71
11183	M6_294830_PstIMseI_PA	34.71
11184	Opata_1775447_PstIMspI_PA	34.71
11185	Opata_2691832_PstIMspI_PA	34.71
11186	Opata_678152_PstIMseI_PA	34.71
11187	M6_153575_PstIMseI_PA	34.71
11188	Opata_1855018_PstIMspI_PA	34.71
11189	M6_23944_PstIMseI_PA	34.71
11190	M6_976972_PstIMseI_PA	34.71
11191	M6_192080_PstIMspI_PA	34.71
11192	Opata_148677_PstIMseI_PA	34.71
11193	Opata_92615_PstIMseI_PA	34.71
11194	Opata_1555196_83_PstIMspI_SNP	34.71
11195	Opata_72187_25_PstIMluI_SNP	34.71
11196	Opata_1816_64_PstIMseI_SNP	34.71
11197	Opata_3764278_PstIMspI_PA	34.71
11198	Opata_643297_22_PstIMspI_SNP	34.71
11199	Opata_3342488_85_PstIMseI_SNP	34.71
11200	Opata_843845_PstIMspI_PA	34.71
11201	M6_752738_PstIMseI_PA	34.71
11202	Opata_55253_88_PstIMseI_SNP	34.71
11203	Opata_599765_PstIMspI_PA	34.71
11204	Opata_411421_PstIMspI_PA	34.71
11205	Opata_2512553_PstIMspI_PA	34.71
11206	Opata_722045_PstIMspI_PA	34.71
11207	Opata_1734536_PstIMspI_PA	34.71
11208	M6_898676_PstIMseI_PA	34.71
11209	Opata_3306007_PstIMspI_PA	34.71
11210	Opata_1137087_PstIMseI_PA	34.71
11211	Opata_660065_57_PstIMseI_SNP	34.71
11212	Opata_1868224_PstIMspI_PA	34.71
11213	Opata_2930378_PstIMspI_PA	34.71
11214	Opata_480801_PstIMspI_PA	34.71
11215	Opata_679274_PstIMseI_PA	34.71
11216	Opata_2382402_PstIMspI_PA	34.71
11217	Opata_1062626_PstIMspI_PA	34.71
11218	Opata_1858190_PstIMseI_PA	34.71
11219	M6_496246_PstIMseI_PA	34.71
11220	Opata_1711645_PstIMspI_PA	34.71
11221	Opata_1555845_PstIMspI_PA	34.71
11222	M6_1347525_PstIMseI_PA	34.71
11223	M6_256966_PstIMseI_PA	34.71
11224	Opata_237613_PstIMspI_PA	34.71
11225	Opata_523373_69_PstIMspI_SNP	34.71
11226	Opata_601524_PstIMspI_PA	34.71
11227	Opata_1989189_PstIMspI_PA	34.71
11228	Opata_706757_PstIMseI_PA	34.71
11229	Opata_644600_46_PstIMspI_SNP	34.71
11230	Opata_1504501_PstIMspI_PA	34.71
11231	Opata_1485561_PstIMseI_PA	34.71
11232	Opata_1447145_PstIMspI_PA	34.71
11233	Opata_682818_66_PstIMspI_SNP	34.71
11234	Opata_3862246_PstIMspI_PA	34.71
11235	Opata_2922541_PstIMspI_PA	34.71
11236	Opata_1644736_PstIMspI_PA	34.71
11237	Opata_980099_PstIMspI_PA	34.71
11238	Opata_3342488_28_PstIMseI_SNP	34.71
11239	Opata_4238562_PstIMspI_PA	34.71
11240	Opata_1657890_PstIMspI_PA	34.71
11241	Opata_911182_PstIMspI_PA	34.71
11242	Opata_92047_PstIMseI_PA	34.71
11243	Opata_1601084_PstIMspI_PA	34.71
11244	Opata_4398997_PstIMseI_PA	34.71
11245	Opata_3959693_PstIMspI_PA	34.71
11246	Opata_527817_PstIMspI_PA	34.71
11247	Opata_3878059_PstIMspI_PA	34.71
11248	Opata_2737418_PstIMspI_PA	34.71
11249	Opata_3981925_PstIMspI_PA	34.71
11250	Opata_3003440_PstIMspI_PA	34.71
11251	Opata_279458_PstIMspI_PA	34.71
11252	Opata_400113_PstIMspI_PA	34.71
11253	Opata_1266899_PstIMspI_PA	34.71
11254	Opata_1649522_PstIMspI_PA	34.71
11255	Opata_3484031_PstIMspI_PA	34.71
11256	Opata_552190_PstIMspI_PA	34.71
11257	Opata_3881682_PstIMspI_PA	34.71
11258	Opata_2681742_PstIMspI_PA	34.71
11259	Opata_1874951_PstIMspI_PA	34.71
11260	Opata_3810970_73_PstIMspI_SNP	34.71
11261	Opata_41235_PstIMspI_PA	34.71
11262	Opata_1088953_34_PstIMspI_SNP	34.71
11263	Opata_1010575_63_PstIMspI_SNP	34.71
11264	Opata_1628114_PstIMseI_PA	34.71
11265	M6_270877_PstIMseI_PA	34.71
11266	Opata_3191158_PstIMspI_PA	34.71
11267	Opata_1157690_PstIMspI_PA	34.71
11268	Opata_1762655_60_PstIMseI_SNP	34.71
11269	Opata_3382863_PstIMspI_PA	34.71
11270	Opata_3800317_PstIMspI_PA	34.71
11271	Opata_127699_68_PstIMspI_SNP	34.71
11272	Opata_3527837_PstIMspI_PA	34.71
11273	Opata_528216_PstIMspI_PA	34.71
11274	Opata_1199242_PstIMspI_PA	34.71
11275	Opata_1832369_PstIMspI_PA	34.71
11276	Opata_1532238_PstIMspI_PA	34.71
11277	Opata_1482250_PstIMspI_PA	34.71
11278	Opata_4148652_PstIMseI_PA	34.71
11279	Opata_2912399_PstIMspI_PA	34.71
11280	Opata_723861_PstIMspI_PA	34.71
11281	Opata_602236_PstIMspI_PA	34.71
11282	Opata_1191017_PstIMspI_PA	34.71
11283	Opata_636936_PstIMspI_PA	34.71
11284	Opata_1580104_PstIMspI_PA	34.71
11285	Opata_3098343_PstIMspI_PA	34.71
11286	Opata_1287147_PstIMspI_PA	34.71
11287	M6_1250544_PstIMseI_PA	34.71
11288	Opata_845224_PstIMspI_PA	34.71
11289	Opata_397279_PstIMspI_PA	34.71
11290	Opata_877138_PstIMseI_PA	34.71
11291	Opata_1108116_PstIMspI_PA	34.71
11292	Opata_1004906_PstIMspI_PA	34.71
11293	Opata_3786304_PstIMspI_PA	34.71
11294	Opata_1245343_PstIMspI_PA	34.71
11295	Opata_231253_PstIMspI_PA	34.71
11296	Opata_2548900_PstIMspI_PA	34.71
11297	Opata_2226698_PstIMspI_PA	34.71
11298	M6_2646404_PstIMspI_PA	34.71
11299	Opata_3369088_PstIMspI_PA	34.71
11300	Opata_1024915_PstIMspI_PA	34.71
11301	Opata_618166_PstIMspI_PA	34.71
11302	M6_2181291_PstIMluI_PA	34.71
11303	M6_579615_PstIMspI_PA	34.71
11304	Opata_3684053_PstIMspI_PA	34.71
11305	Opata_3690811_PstIMspI_PA	34.71
11306	M6_1367131_PstIMseI_PA	34.71
11307	Opata_2430054_PstIMspI_PA	34.71
11308	Opata_1307280_PstIMspI_PA	34.71
11309	M6_1427393_PstIMseI_PA	34.71
11310	M6_456454_PstIMseI_PA	34.71
11311	Opata_3518890_PstIMspI_PA	34.71
11312	M6_1660313_PstIMseI_PA	34.71
11313	M6_1961831_PstIMseI_PA	34.71
11314	Opata_3160907_PstIMseI_PA	34.71
11315	Opata_1381218_PstIMspI_PA	34.71
11316	Opata_4210893_PstIMspI_PA	34.71
11317	Opata_2773333_PstIMspI_PA	34.71
11318	Opata_989301_72_PstIMseI_SNP	34.71
11319	Opata_1934851_PstIMspI_PA	34.71
11320	Opata_296479_PstIMseI_PA	34.71
11321	Opata_989301_58_PstIMseI_SNP	34.71
11322	Opata_1833556_PstIMspI_PA	34.71
11323	Opata_1065896_PstIMspI_PA	34.71
11324	Opata_317223_PstIMseI_PA	34.71
11325	M6_828179_PstIMspI_PA	34.71
11326	Opata_1327874_PstIMspI_PA	34.71
11327	Opata_2787245_PstIMspI_PA	34.71
11328	Opata_240955_PstIMspI_PA	34.71
11329	M6_2453554_PstIMspI_PA	34.71
11330	Opata_1158194_PstIMspI_PA	34.71
11331	M6_691045_PstIMseI_PA	34.71
11332	M6_272213_PstIMseI_PA	34.71
11333	Opata_742777_PstIMseI_PA	34.71
11334	Opata_536035_PstIMspI_PA	34.71
11335	M6_245477_PstIMseI_PA	34.71
11336	Opata_312648_82_PstIMseI_SNP	34.71
11337	Opata_729111_PstIMspI_PA	34.71
11338	Opata_1820423_PstIMspI_PA	34.71
11339	Opata_580252_PstIMseI_PA	34.71
11340	Opata_824942_PstIMseI_PA	34.71
11341	M6_454639_PstIMspI_PA	34.71
11342	Opata_3832638_PstIMspI_PA	34.71
11343	Opata_2308599_PstIMspI_PA	34.71
11344	Opata_920330_PstIMspI_PA	34.71
11345	Opata_2245725_PstIMspI_PA	34.71
11346	M6_663248_PstIMseI_PA	34.71
11347	Opata_561529_PstIMspI_PA	34.71
11348	Opata_2122085_PstIMspI_PA	34.71
11349	Opata_362956_PstIMspI_PA	34.71
11350	Opata_2241792_PstIMspI_PA	34.71
11351	Opata_1475782_PstIMspI_PA	34.71
11352	Opata_2977636_73_PstIMspI_SNP	34.71
11353	M6_1565623_PstIMspI_PA	34.71
11354	Opata_1738681_PstIMspI_PA	34.71
11355	Opata_503929_PstIMspI_PA	34.71
11356	Opata_4172862_PstIMspI_PA	34.71
11357	Opata_1748857_PstIMspI_PA	34.71
11358	M6_1943066_PstIMspI_PA	34.71
11359	Opata_3006542_PstIMspI_PA	34.71
11360	Opata_291891_PstIMspI_PA	34.71
11361	M6_587450_PstIMseI_PA	34.71
11362	Opata_3951007_PstIMspI_PA	34.71
11363	M6_999414_PstIMspI_PA	34.71
11364	Opata_3570933_PstIMspI_PA	34.71
11365	Opata_3738348_PstIMspI_PA	34.71
11366	Opata_836453_PstIMspI_PA	34.71
11367	Opata_458097_PstIMspI_PA	34.71
11368	M6_984882_PstIMspI_PA	34.71
11369	Opata_2885260_PstIMspI_PA	34.71
11370	M6_170445_PstIMseI_PA	34.71
11371	M6_2158403_PstIMspI_PA	34.71
11372	M6_1303755_PstIMseI_PA	34.71
11373	M6_2504189_PstIMseI_PA	34.71
11374	M6_2456671_PstIMseI_PA	34.71
11375	M6_1315961_PstIMseI_PA	34.71
11376	M6_2270666_PstIMseI_PA	34.71
11377	M6_826192_PstIMspI_PA	34.71
11378	Opata_3139771_PstIMspI_PA	34.71
11379	Opata_298937_PstIMseI_PA	34.71
11380	Opata_234171_PstIMspI_PA	34.71
11381	Opata_3197479_PstIMspI_PA	34.71
11382	M6_1198681_PstIMseI_PA	34.71
11383	Opata_545684_PstIMspI_PA	34.71
11384	Opata_1745984_PstIMspI_PA	34.71
11385	Opata_2091529_PstIMseI_PA	34.71
11386	M6_3578585_PstIMspI_PA	34.71
11387	M6_2606898_PstIMspI_PA	34.71
11388	M6_2770202_PstIMseI_PA	34.71
11389	Opata_3434163_PstIMspI_PA	34.71
11390	Opata_2621890_PstIMspI_PA	34.71
11391	M6_427345_PstIMseI_PA	34.71
11392	Opata_1519054_PstIMseI_PA	34.71
11393	M6_141868_PstIMseI_PA	34.71
11394	Opata_726600_PstIMspI_PA	34.71
11395	M6_794094_PstIMspI_PA	34.71
11396	Opata_811879_PstIMluI_PA	34.71
11397	M6_169580_PstIMseI_PA	34.71
11398	Opata_3824261_PstIMseI_PA	34.71
11399	M6_3030680_PstIMseI_PA	34.71
11400	Opata_193855_PstIMseI_PA	34.71
11401	M6_1417085_PstIMspI_PA	34.71
11402	M6_1224062_PstIMseI_PA	34.71
11403	Opata_1223924_PstIMseI_PA	34.71
11404	Opata_2891947_PstIMspI_PA	34.71
11405	M6_484560_PstIMseI_PA	34.71
11406	M6_2428732_PstIMspI_PA	34.71
11407	M6_1806042_PstIMspI_PA	34.71
11408	M6_3445546_PstIMspI_PA	34.71
11409	M6_226585_PstIMseI_PA	34.71
11410	Opata_384980_PstIMspI_PA	34.71
11411	Opata_3947961_PstIMspI_PA	34.71
11412	Opata_1229247_PstIMspI_PA	34.71
11413	Opata_984217_PstIMspI_PA	34.71
11414	Opata_3360311_PstIMspI_PA	34.71
11415	Opata_3483839_PstIMseI_PA	34.71
11416	Opata_1598594_PstIMspI_PA	34.71
11417	Opata_1264658_PstIMseI_PA	34.71
11418	Opata_242516_PstIMspI_PA	34.71
11419	M6_2194851_PstIMspI_PA	34.71
11420	M6_3872891_PstIMseI_PA	34.71
11421	M6_296796_PstIMseI_PA	34.71
11422	M6_55982_PstIMspI_PA	34.71
11423	Opata_2577411_PstIMspI_PA	34.71
11424	Opata_1289141_PstIMspI_PA	34.71
11425	M6_2914613_PstIMspI_PA	34.71
11426	M6_299011_PstIMseI_PA	34.71
11427	Opata_650641_PstIMseI_PA	34.71
11428	Opata_584954_PstIMseI_PA	34.71
11429	Opata_212785_PstIMspI_PA	34.71
11430	M6_2087840_PstIMseI_PA	34.71
11431	Opata_174148_PstIMspI_PA	34.71
11432	Opata_1066981_PstIMseI_PA	34.71
11433	M6_393214_PstIMspI_PA	34.71
11434	M6_224505_PstIMseI_PA	34.71
11435	Opata_3103409_PstIMspI_PA	34.71
11436	Opata_492234_PstIMspI_PA	34.71
11437	Opata_609936_PstIMseI_PA	34.71
11438	Opata_2682535_PstIMspI_PA	34.71
11439	Opata_772329_PstIMseI_PA	34.71
11440	Opata_851321_PstIMspI_PA	34.71
11441	M6_134205_PstIMseI_PA	34.71
11442	Opata_213957_PstIMspI_PA	34.71
11443	Opata_1527760_PstIMseI_PA	34.71
11444	Opata_1347762_PstIMspI_PA	34.71
11445	Opata_1558749_PstIMspI_PA	34.71
11446	M6_606256_PstIMspI_PA	34.71
11447	M6_2275106_PstIMspI_PA	34.71
11448	Opata_3571787_PstIMspI_PA	34.71
11449	Opata_789701_PstIMspI_PA	34.71
11450	Opata_319318_PstIMseI_PA	34.71
11451	Opata_1674441_PstIMspI_PA	34.71
11452	Opata_660134_PstIMspI_PA	34.71
11453	Opata_422525_PstIMspI_PA	34.71
11454	Opata_1234226_PstIMseI_PA	34.71
11455	Opata_994848_PstIMseI_PA	34.71
11456	Opata_1150036_PstIMspI_PA	34.71
11457	Tdurum_contig47463_173	34.71
11458	TA004785-1734	34.71
11459	BobWhite_c10740_179	34.71
11460	BS00091666_51	34.71
11461	BS00091668_51	34.71
11462	BS00110316_51	34.71
11463	Excalibur_c10055_221	34.71
11464	Excalibur_c1708_1975	34.71
11465	Excalibur_c17274_263	34.71
11466	Excalibur_c21257_781	34.71
11467	Excalibur_c60006_452	34.71
11468	Excalibur_c60006_83	34.71
11469	Excalibur_c77210_167	34.71
11470	IACX8337	34.71
11471	Kukri_c2357_152	34.71
11472	Kukri_c264_438	34.71
11473	Kukri_c264_539	34.71
11474	Kukri_c7508_776	34.71
11475	RAC875_c1215_1525	34.71
11476	RAC875_c47243_145	34.71
11477	BS00009782_51	34.71
11478	RAC875_rep_c106439_1097	34.71
11479	RAC875_rep_c106439_1159	34.71
11480	RAC875_rep_c108445_772	34.71
11481	Tdurum_contig25770_254	34.71
11482	Tdurum_contig25770_308	34.71
11483	Tdurum_contig33313_101	34.71
11484	Tdurum_contig42015_2187	34.71
11485	Tdurum_contig61934_60	34.71
11486	Tdurum_contig64854_527	34.71
11487	tplb0024k14_1812	34.71
11488	BobWhite_c15870_540	34.71
11489	BS00066452_51	34.71
11490	BS00066661_51	34.71
11491	CAP7_rep_c8019_110	34.71
11492	Ku_c68790_566	34.71
11493	Kukri_c100884_175	34.71
11494	TA001668-0792	34.71
11495	Tdurum_contig25841_178	34.71
11496	Tdurum_contig33286_221	34.71
11497	Tdurum_contig42906_732	34.71
11498	Tdurum_contig64407_297	34.71
11499	Excalibur_c14693_517	34.71
11500	Tdurum_contig4885_2071	34.71
11501	Tdurum_contig4885_843	34.71
11502	BobWhite_c32377_278	34.71
11503	GENE-4011_91	34.71
11504	BS00066207_51	34.71
11505	Kukri_c23046_253	34.71
11506	RAC875_c28390_99	34.71
11507	BS00011751_51	34.71
11508	RAC875_c44261_301	34.71
11509	Tdurum_contig4885_1536	34.71
11510	Tdurum_contig4885_1833	34.71
11511	Tdurum_contig4885_1870	34.71
11512	BS00003861_51	34.71
11513	BobWhite_c32377_62	34.71
11514	Tdurum_contig57699_344	34.71
11515	BobWhite_c56928_186	34.71
11516	GENE-1530_1075	34.71
11517	GENE-1530_548	34.71
11518	GENE-1530_594	34.71
11519	RAC875_c25556_1562	34.71
11520	IAAV7418	34.71
11521	Kukri_c35661_63	34.71
11522	Kukri_rep_c104648_439	34.71
11523	Tdurum_contig9544_2126	34.71
11524	Kukri_rep_c104648_106	34.71
11525	tPt-8557	34.71
11526	1108229	34.72
11527	Excalibur_c25211_828	34.78
11528	RAC875_c34617_143	34.78
11529	RFL_Contig4939_885	34.78
11530	TA003021-1057	34.78
11531	TA005058-0493	34.78
11532	Tdurum_contig102404_127	34.78
11533	Tdurum_contig102404_298	34.78
11534	Tdurum_contig75292_933	34.78
11535	Ku_c37893_495	34.78
11536	1091849	34.82
11537	1027447	34.82
11538	1030068	34.82
11539	1088184	34.82
11540	1125618	34.82
11541	1142355	34.82
11542	1208893	34.82
11543	1275074	34.82
11544	1766699	34.82
11545	2281386	34.82
11546	3948556	34.82
11547	4993620	34.82
11548	3953242	34.91
11549	CAP7_rep_c13246_103	34.93
11550	Tdurum_contig62141_148	34.93
11551	Tdurum_contig62141_295	34.93
11552	Tdurum_contig62141_496	34.93
11553	Tdurum_contig62141_93	34.93
11554	Excalibur_c12383_251	34.93
11555	1251912	35
11556	1406086	35.08
11557	2275874	35.08
11558	Xfba85	35.1
11559	Xfba152	35.1
11560	Xpsr119a	35.1
11561	Xpsr10	35.1
11562	P35/M61-6	35.1
11563	Xmwg652	35.1
11564	P42/M52-1	35.1
11565	Xfba85.1	35.1
11566	Xabg466	35.1
11567	Xfba307a	35.1
11568	P39/M50-8	35.1
11569	P40/M49-4	35.1
11570	Xmtd15	35.1
11571	1097532	35.1
11572	1012612	35.14
11573	3023475	35.14
11574	5573140	35.15
11575	BS00076305_51	35.21
11576	BS00076530_51	35.21
11577	GENE-1530_263	35.21
11578	Tdurum_contig9544_2233	35.21
11579	Tdurum_contig9544_675	35.21
11580	Tdurum_contig9544_978	35.21
11581	BS00023140_51	35.21
11582	Excalibur_c33306_498	35.21
11583	GENE-4011_290	35.21
11584	RAC875_c34446_396	35.21
11585	BS00010467_51	35.21
11586	tplb0048b19_119	35.21
11587	1096443	35.24
11588	1113513	35.24
11589	1241832	35.24
11590	1373929	35.24
11591	3534204	35.24
11592	4005201	35.24
11593	4990676	35.24
11594	4993365	35.24
11595	1033634	35.27
11596	1124657	35.27
11597	2263318	35.27
11598	3026247	35.27
11599	3064412	35.27
11600	4910893	35.27
11601	2280167	35.34
11602	999347	35.37
11603	1037908	35.37
11604	1119625	35.37
11605	1165021	35.37
11606	1229964	35.37
11607	1233740	35.37
11608	1237562	35.37
11609	1862824	35.37
11610	3945012	35.37
11611	3949104	35.37
11612	4990410	35.37
11613	1128403	35.43
11614	996142	35.45
11615	1081530	35.45
11616	1123984	35.45
11617	1127628	35.45
11618	1167207	35.45
11619	1247428	35.45
11620	1279812	35.45
11621	4022509	35.45
11622	1127951	35.45
11623	1134321	35.45
11624	1266645	35.45
11625	BS00109886_51	35.54
11626	GENE-4099_228	35.54
11627	IAAV7349	35.54
11628	IACX3415	35.54
11629	Kukri_c18486_347	35.54
11630	Tdurum_contig42729_242	35.54
11631	Tdurum_contig42729_380	35.54
11632	Tdurum_contig42729_433	35.54
11633	Tdurum_contig51780_159	35.54
11634	RAC875_c32053_291	35.54
11635	RAC875_c33488_549	35.54
11636	Tdurum_contig29033_75	35.54
11637	2264315	35.59
11638	2373183	35.68
11639	1101578	35.71
11640	1102045	35.71
11641	1107057	35.71
11642	1126827	35.71
11643	1138102	35.71
11644	1086642	35.73
11645	1096119	35.73
11646	1135475	35.73
11647	3385344	35.73
11648	3936986	35.73
11649	3938278	35.73
11650	3948689	35.73
11651	3951134	35.73
11652	4020536	35.73
11653	4412062	35.73
11654	4539473	35.73
11655	1148328	35.8
11656	1228274	35.8
11657	Tdurum_contig76911_950	36.11
11658	7353519	36.14
11659	1215142	36.16
11660	3941483	36.2
11661	1064961	36.34
11662	TA004624-0679	36.5
11663	1209446	36.5
11664	1297278	36.67
11665	1238725	36.7
11666	3934416	36.72
11667	3958615	36.72
11668	CAP7_c1326_220	36.75
11669	CAP8_c1024_448	36.75
11670	Excalibur_c4251_183	36.75
11671	Excalibur_c8399_584	36.75
11672	Excalibur_c97022_396	36.75
11673	Kukri_rep_c105789_163	36.75
11674	RAC875_c89064_717	36.75
11675	Kukri_c20831_800	36.75
11676	Tdurum_contig19241_233	36.75
11677	Tdurum_contig22901_112	36.75
11678	tplb0046f20_1150	36.75
11679	1252721	36.95
11680	Xfba152a	37.1
11681	Xgpw2082	37.1
11682	Kukri_rep_c104650_334	37.12
11683	D_contig62984_87	37.12
11684	Tdurum_contig11539_81	37.12
11685	BobWhite_c44549_83	37.12
11686	Jagger_c286_219	37.12
11687	tplb0060o04_767	37.12
11688	Kukri_c20831_840	37.12
11689	Kukri_c56638_212	37.12
11690	Kukri_rep_c76670_181	37.12
11691	983545	37.15
11692	Excalibur_c8399_344	37.21
11693	Excalibur_c8399_398	37.21
11694	Excalibur_c8399_516	37.21
11695	Excalibur_c8399_616	37.21
11696	Excalibur_rep_c94617_226	37.21
11697	BobWhite_c534_837	37.21
11698	BobWhite_c62620_150	37.21
11699	Kukri_c17868_516	37.21
11700	RAC875_c14048_313	37.21
11701	RAC875_c14048_541	37.21
11702	RAC875_c5395_564	37.21
11703	Tdurum_contig57672_482	37.21
11704	1039734	37.54
11705	1233169	37.55
11706	3020790	37.55
11707	3020825	37.55
11708	3021264	37.55
11709	3940581	37.55
11710	3944410	37.55
11711	3945948	37.55
11712	3946526	37.55
11713	3959179	37.55
11714	4017666	37.55
11715	4439628	37.55
11716	5358038	37.55
11717	2245900	37.55
11718	1111395	37.65
11719	XksuH4.2	38.1
11720	1092450	38.23
11721	1143366	38.23
11722	1116215	38.24
11723	Opata_1857668_PstIMspI_PA	38.26
11724	Opata_1840081_PstIMseI_PA	38.26
11725	Opata_3820204_PstIMspI_PA	38.26
11726	Opata_3975817_39_PstIMseI_SNP	38.26
11727	Opata_644238_PstIMseI_PA	38.26
11728	Opata_912931_PstIMspI_PA	38.26
11729	Opata_284205_PstIMspI_PA	38.26
11730	Opata_409021_PstIMspI_PA	38.26
11731	M6_943737_PstIMseI_PA	38.26
11732	Opata_1991997_PstIMspI_PA	38.26
11733	Opata_354191_PstIMspI_PA	38.26
11734	Opata_2062676_PstIMspI_PA	38.26
11735	Opata_23959_65_PstIMseI_SNP	38.26
11736	Opata_516921_PstIMspI_PA	38.26
11737	Opata_2735403_PstIMspI_PA	38.26
11738	Opata_1234745_PstIMspI_PA	38.26
11739	Opata_460255_14_PstIMseI_SNP	38.26
11740	Opata_64246_23_PstIMseI_SNP	38.26
11741	Opata_2603199_23_PstIMspI_SNP	38.26
11742	Opata_1902014_PstIMspI_PA	38.26
11743	Opata_83240_86_PstIMluI_SNP	38.26
11744	Opata_2678125_PstIMspI_PA	38.26
11745	Opata_3051040_12_PstIMspI_SNP	38.26
11746	M6_1439407_PstIMluI_PA	38.26
11747	Opata_422089_PstIMspI_PA	38.26
11748	Opata_23959_72_PstIMseI_SNP	38.26
11749	Opata_1514619_PstIMspI_PA	38.26
11750	Opata_3347818_60_PstIMspI_SNP	38.26
11751	M6_1977156_PstIMluI_PA	38.26
11752	Opata_1651881_PstIMspI_PA	38.26
11753	Opata_2447803_PstIMspI_PA	38.26
11754	Opata_1714334_PstIMspI_PA	38.26
11755	Opata_1902216_PstIMspI_PA	38.26
11756	M6_407830_PstIMseI_PA	38.26
11757	Opata_2955085_PstIMspI_PA	38.26
11758	Opata_420628_PstIMspI_PA	38.26
11759	Opata_362050_PstIMspI_PA	38.26
11760	Opata_4229865_PstIMspI_PA	38.26
11761	Opata_4051662_PstIMspI_PA	38.26
11762	Opata_1904420_38_PstIMspI_SNP	38.26
11763	Opata_995938_PstIMspI_PA	38.26
11764	Opata_291313_PstIMspI_PA	38.26
11765	Opata_729325_PstIMspI_PA	38.26
11766	Opata_356503_PstIMspI_PA	38.26
11767	Opata_762440_PstIMseI_PA	38.26
11768	Opata_4323632_PstIMseI_PA	38.26
11769	Opata_929646_61_PstIMseI_SNP	38.26
11770	Opata_2978900_PstIMspI_PA	38.26
11771	Opata_2795431_PstIMspI_PA	38.26
11772	Opata_2352919_PstIMspI_PA	38.26
11773	M6_2897211_PstIMspI_PA	38.26
11774	Opata_4055067_PstIMspI_PA	38.26
11775	Opata_507947_PstIMseI_PA	38.26
11776	Opata_2495004_PstIMseI_PA	38.26
11777	Opata_2550369_PstIMspI_PA	38.26
11778	Opata_2465894_PstIMspI_PA	38.26
11779	M6_517854_PstIMseI_PA	38.26
11780	Opata_1235504_PstIMspI_PA	38.26
11781	Opata_4180409_PstIMspI_PA	38.26
11782	M6_372647_PstIMseI_PA	38.26
11783	Opata_3023263_PstIMspI_PA	38.26
11784	Opata_2011350_PstIMspI_PA	38.26
11785	M6_1455697_PstIMseI_PA	38.26
11786	Opata_443996_PstIMspI_PA	38.26
11787	Opata_386880_PstIMspI_PA	38.26
11788	Opata_3349973_PstIMspI_PA	38.26
11789	Opata_369609_PstIMspI_PA	38.26
11790	Opata_560364_PstIMspI_PA	38.26
11791	Opata_1334003_PstIMspI_PA	38.26
11792	Opata_4052377_PstIMspI_PA	38.26
11793	M6_776511_PstIMseI_PA	38.26
11794	M6_1520865_PstIMseI_PA	38.26
11795	Opata_4050498_PstIMseI_PA	38.26
11796	Opata_2642044_PstIMspI_PA	38.26
11797	M6_630416_PstIMseI_PA	38.26
11798	Opata_677229_PstIMspI_PA	38.26
11799	Opata_327048_PstIMspI_PA	38.26
11800	M6_1192062_PstIMseI_PA	38.26
11801	Opata_1019938_PstIMspI_PA	38.26
11802	M6_299595_PstIMluI_PA	38.26
11803	M6_2740144_PstIMseI_PA	38.26
11804	M6_208453_PstIMspI_PA	38.26
11805	M6_541775_PstIMseI_PA	38.26
11806	M6_31071_PstIMseI_PA	38.26
11807	M6_451626_PstIMseI_PA	38.26
11808	M6_1320967_PstIMluI_PA	38.26
11809	M6_524374_PstIMseI_PA	38.26
11810	Opata_2250277_PstIMspI_PA	38.26
11811	M6_819859_PstIMseI_PA	38.26
11812	Opata_1302035_PstIMspI_PA	38.26
11813	M6_163304_PstIMseI_PA	38.26
11814	Opata_2666325_PstIMspI_PA	38.26
11815	Opata_1922236_PstIMspI_PA	38.26
11816	Opata_1125657_PstIMspI_PA	38.26
11817	M6_125586_PstIMspI_PA	38.26
11818	M6_679153_PstIMseI_PA	38.26
11819	Opata_334191_PstIMspI_PA	38.26
11820	Opata_73094_PstIMseI_PA	38.26
11821	M6_174764_PstIMspI_PA	38.26
11822	Opata_1136664_PstIMspI_PA	38.26
11823	M6_1352748_PstIMspI_PA	38.26
11824	M6_1635348_PstIMspI_PA	38.26
11825	Opata_384350_PstIMseI_PA	38.26
11826	Opata_757430_PstIMspI_PA	38.26
11827	Opata_468612_PstIMspI_PA	38.26
11828	Opata_360476_PstIMspI_PA	38.26
11829	Opata_278466_PstIMspI_PA	38.26
11830	Opata_923648_PstIMspI_PA	38.26
11831	Opata_658123_PstIMspI_PA	38.26
11832	M6_9020_PstIMspI_PA	38.26
11833	M6_307856_PstIMspI_PA	38.26
11834	M6_308740_PstIMseI_PA	38.26
11835	M6_98374_PstIMspI_PA	38.26
11836	M6_199259_PstIMspI_PA	38.26
11837	M6_1809008_PstIMspI_PA	38.26
11838	M6_125825_PstIMspI_PA	38.26
11839	M6_843217_PstIMseI_PA	38.26
11840	M6_781651_PstIMseI_PA	38.26
11841	M6_2069233_PstIMseI_PA	38.26
11842	M6_232656_PstIMspI_PA	38.26
11843	M6_3302759_PstIMspI_PA	38.26
11844	M6_3233792_PstIMspI_PA	38.26
11845	M6_394899_PstIMspI_PA	38.26
11846	Opata_1826154_PstIMspI_PA	38.26
11847	M6_127666_PstIMspI_PA	38.26
11848	M6_2261690_PstIMseI_PA	38.26
11849	M6_482028_PstIMseI_PA	38.26
11850	M6_235575_PstIMseI_PA	38.26
11851	M6_2957746_PstIMspI_PA	38.26
11852	M6_188425_PstIMseI_PA	38.26
11853	M6_813847_PstIMseI_PA	38.26
11854	Opata_539527_PstIMseI_PA	38.26
11855	Opata_595368_PstIMspI_PA	38.26
11856	M6_2367034_PstIMspI_PA	38.26
11857	M6_2476870_PstIMseI_PA	38.26
11858	Opata_463079_PstIMspI_PA	38.26
11859	Opata_1407349_PstIMspI_PA	38.26
11860	Opata_330600_PstIMspI_PA	38.26
11861	M6_1366187_PstIMseI_PA	38.26
11862	M6_1329024_PstIMseI_PA	38.26
11863	Opata_888045_PstIMseI_PA	38.26
11864	Opata_763397_PstIMspI_PA	38.26
11865	Opata_2341368_PstIMspI_PA	38.26
11866	Opata_3359064_PstIMspI_PA	38.26
11867	M6_182405_PstIMseI_PA	38.26
11868	Opata_3128600_PstIMspI_PA	38.26
11869	Opata_798235_PstIMseI_PA	38.26
11870	Opata_158812_PstIMseI_PA	38.26
11871	M6_218271_PstIMseI_PA	38.26
11872	Opata_1736614_PstIMspI_PA	38.26
11873	M6_221832_PstIMspI_PA	38.26
11874	Opata_703295_PstIMseI_PA	38.26
11875	Opata_3818903_PstIMspI_PA	38.26
11876	Opata_364223_PstIMspI_PA	38.26
11877	Opata_2736819_PstIMspI_PA	38.26
11878	M6_270262_PstIMspI_PA	38.26
11879	Opata_617306_PstIMspI_PA	38.26
11880	Opata_2393297_PstIMspI_PA	38.26
11881	Opata_2535021_PstIMspI_PA	38.26
11882	Opata_886108_PstIMseI_PA	38.26
11883	Opata_691120_PstIMspI_PA	38.26
11884	Opata_3078400_PstIMseI_PA	38.26
11885	Opata_1473496_PstIMspI_PA	38.26
11886	Opata_1137499_PstIMspI_PA	38.26
11887	M6_3425335_PstIMspI_PA	38.26
11888	Opata_1002730_PstIMspI_PA	38.26
11889	Opata_3026879_PstIMspI_PA	38.26
11890	Excalibur_c15615_104	38.32
11891	Excalibur_c22012_68	38.32
11892	Tdurum_contig30286_549	38.32
11893	Excalibur_rep_c113828_90	38.32
11894	Tdurum_contig29936_120	38.32
11895	Tdurum_contig51862_864	38.32
11896	Tdurum_contig64047_213	38.32
11897	Tdurum_contig64047_520	38.32
11898	1290314	38.61
11899	Kukri_rep_c112782_72	38.66
11900	D_contig34725_854	38.75
11901	Ra_c72457_2247	38.75
11902	BS00105466_51	38.75
11903	BobWhite_c20611_403	38.75
11904	Tdurum_contig29027_152	38.75
11905	Kukri_c12478_628	38.75
11906	Kukri_rep_c101121_477	38.75
11907	RAC875_rep_c115091_206	38.75
11908	RAC875_rep_c72457_638	38.75
11909	RAC875_rep_c75189_110	38.75
11910	JD_c2846_753	38.75
11911	Tdurum_contig29936_400	38.75
11912	Tdurum_contig4964_569	38.75
11913	BS00063990_51	38.75
11914	BobWhite_rep_c65857_582	38.75
11915	BobWhite_rep_c65857_65	38.75
11916	BS00023627_51	38.75
11917	XksuH4	38.8
11918	1117956	38.85
11919	4398110	38.85
11920	1073429	38.87
11921	wsnp_JD_c2180_3000498	38.91
11922	Xmxe3M2o	39.1
11923	3020716	39.1
11924	986366	39.13
11925	1091144	39.13
11926	1204451	39.13
11927	1220449	39.13
11928	2260699	39.13
11929	2265853	39.13
11930	2273284	39.13
11931	2328473	39.13
11932	Excalibur_c9713_247	39.17
11933	BobWhite_c46420_788	39.17
11934	BS00075515_51	39.17
11935	1091351	39.23
11936	1107562	39.23
11937	2271402	39.23
11938	2304914	39.23
11939	wsnp_Ku_c26784_36747712	39.24
11940	3955456	39.27
11941	3953900	39.42
11942	2324697	39.47
11943	3021635	39.47
11944	1108471	39.52
11945	wsnp_Ex_c15378_23638822	39.66
11946	wsnp_Ex_c15378_23639387	39.66
11947	Opata_244912_PstIMspI_PA	39.66
11948	Opata_3823528_PstIMspI_PA	39.66
11949	M6_3389172_PstIMspI_PA	39.66
11950	Opata_174718_PstIMseI_PA	39.66
11951	Opata_4242740_PstIMspI_PA	39.66
11952	Opata_2117060_PstIMseI_PA	39.66
11953	M6_782539_PstIMseI_PA	39.66
11954	Opata_1552152_28_PstIMspI_SNP	39.66
11955	M6_2539285_73_PstIMspI_SNP	39.66
11956	Opata_210292_63_PstIMseI_SNP	39.66
11957	Opata_908916_PstIMspI_PA	39.66
11958	Opata_41123_74_PstIMseI_SNP	39.66
11959	Opata_41123_12_PstIMseI_SNP	39.66
11960	Opata_441872_PstIMseI_PA	39.66
11961	Opata_4166996_PstIMseI_PA	39.66
11962	Opata_947675_PstIMspI_PA	39.66
11963	Opata_515733_PstIMspI_PA	39.66
11964	Opata_283861_PstIMspI_PA	39.66
11965	Opata_2058805_PstIMseI_PA	39.66
11966	Opata_1408411_PstIMseI_PA	39.66
11967	Opata_4203772_PstIMspI_PA	39.66
11968	M6_1352617_PstIMseI_PA	39.66
11969	Opata_2993637_PstIMspI_PA	39.66
11970	Opata_1546897_PstIMspI_PA	39.66
11971	Opata_649726_PstIMseI_PA	39.66
11972	M6_2593582_PstIMspI_PA	39.66
11973	Opata_1668506_PstIMspI_PA	39.66
11974	Opata_580245_PstIMseI_PA	39.66
11975	Opata_1676867_PstIMspI_PA	39.66
11976	Opata_3618475_PstIMspI_PA	39.66
11977	M6_170752_PstIMspI_PA	39.66
11978	M6_170109_PstIMspI_PA	39.66
11979	M6_341277_PstIMspI_PA	39.66
11980	M6_105739_PstIMseI_PA	39.66
11981	Opata_1296750_PstIMseI_PA	39.66
11982	Opata_2450428_PstIMluI_PA	39.66
11983	M6_1353581_PstIMspI_PA	39.66
11984	M6_2014166_PstIMseI_PA	39.66
11985	Opata_1146423_PstIMseI_PA	39.66
11986	M6_2022977_PstIMspI_PA	39.66
11987	M6_825591_PstIMseI_PA	39.66
11988	Opata_1794711_PstIMseI_PA	39.66
11989	Opata_1825375_PstIMspI_PA	39.66
11990	Opata_108141_PstIMseI_PA	39.66
11991	M6_2318304_PstIMspI_PA	39.66
11992	M6_647935_PstIMseI_PA	39.66
11993	M6_396558_PstIMspI_PA	39.66
11994	M6_1281745_PstIMseI_PA	39.66
11995	M6_1637102_PstIMspI_PA	39.66
11996	M6_3587638_PstIMspI_PA	39.66
11997	M6_55381_PstIMseI_PA	39.66
11998	M6_2350714_PstIMspI_PA	39.66
11999	M6_20547_PstIMseI_PA	39.66
12000	M6_206781_PstIMluI_PA	39.66
12001	M6_593165_PstIMspI_PA	39.66
12002	M6_2041273_PstIMseI_PA	39.66
12003	M6_228541_PstIMspI_PA	39.66
12004	M6_1010722_PstIMspI_PA	39.66
12005	M6_1284219_PstIMspI_PA	39.66
12006	M6_1374109_PstIMluI_PA	39.66
12007	M6_283242_PstIMspI_PA	39.66
12008	Opata_1346439_PstIMseI_PA	39.66
12009	Opata_772164_PstIMspI_PA	39.66
12010	Opata_2160352_PstIMspI_PA	39.66
12011	Opata_94654_PstIMseI_PA	39.66
12012	Opata_965662_PstIMseI_PA	39.66
12013	Opata_4391_PstIMseI_PA	39.66
12014	Opata_2121084_PstIMspI_PA	39.66
12015	Opata_3864298_PstIMspI_PA	39.66
12016	Opata_2209570_PstIMspI_PA	39.66
12017	Opata_272543_PstIMspI_PA	39.66
12018	M6_2254501_PstIMspI_PA	39.66
12019	M6_563244_PstIMseI_PA	39.66
12020	M6_34689_PstIMspI_PA	39.66
12021	M6_164943_PstIMspI_PA	39.66
12022	M6_522505_PstIMseI_PA	39.66
12023	M6_223162_PstIMspI_PA	39.66
12024	M6_373329_PstIMspI_PA	39.66
12025	M6_425165_PstIMspI_PA	39.66
12026	M6_2921918_PstIMspI_PA	39.66
12027	M6_12655_PstIMspI_PA	39.66
12028	M6_2301695_PstIMspI_PA	39.66
12029	M6_659233_PstIMspI_PA	39.66
12030	M6_10227_PstIMspI_PA	39.66
12031	M6_18683_PstIMspI_PA	39.66
12032	M6_176148_PstIMspI_PA	39.66
12033	Opata_256475_PstIMluI_PA	39.66
12034	M6_1675735_PstIMspI_PA	39.66
12035	M6_71691_PstIMseI_PA	39.66
12036	M6_656062_PstIMseI_PA	39.66
12037	Opata_703190_PstIMseI_PA	39.66
12038	M6_414647_PstIMspI_PA	39.66
12039	M6_331612_PstIMspI_PA	39.66
12040	Opata_2087500_PstIMspI_PA	39.66
12041	Opata_155202_PstIMspI_PA	39.66
12042	M6_2206989_PstIMseI_PA	39.66
12043	M6_1491558_PstIMluI_PA	39.66
12044	M6_531092_PstIMspI_PA	39.66
12045	M6_100478_PstIMspI_PA	39.66
12046	M6_273711_PstIMseI_PA	39.66
12047	M6_2151864_PstIMseI_PA	39.66
12048	Opata_86936_PstIMseI_PA	39.66
12049	Opata_663875_PstIMseI_PA	39.66
12050	M6_173281_PstIMspI_PA	39.66
12051	M6_56610_PstIMspI_PA	39.66
12052	M6_1006247_PstIMseI_PA	39.66
12053	M6_1359823_PstIMseI_PA	39.66
12054	M6_795171_PstIMseI_PA	39.66
12055	Opata_418473_PstIMseI_PA	39.66
12056	M6_750984_PstIMspI_PA	39.66
12057	M6_93704_PstIMspI_PA	39.66
12058	M6_159549_PstIMspI_PA	39.66
12059	M6_146370_PstIMspI_PA	39.66
12060	Opata_1220395_PstIMspI_PA	39.66
12061	Opata_4057253_PstIMspI_PA	39.66
12062	Opata_2128097_PstIMspI_PA	39.66
12063	Opata_456777_PstIMspI_PA	39.66
12064	M6_49247_PstIMseI_PA	39.66
12065	Opata_320568_PstIMseI_PA	39.66
12066	Opata_951192_PstIMspI_PA	39.66
12067	Opata_114338_PstIMspI_PA	39.66
12068	M6_148015_PstIMseI_PA	39.66
12069	Opata_4062246_PstIMspI_PA	39.66
12070	Opata_2216864_PstIMspI_PA	39.66
12071	M6_1096365_PstIMspI_PA	39.66
12072	Opata_2417717_PstIMspI_PA	39.66
12073	M6_2451596_PstIMluI_PA	39.66
12074	Opata_2485352_PstIMspI_PA	39.66
12075	M6_1196918_PstIMspI_PA	39.66
12076	Opata_3418742_PstIMspI_PA	39.66
12077	Opata_278085_PstIMspI_PA	39.66
12078	Opata_3414372_PstIMspI_PA	39.66
12079	Opata_107348_PstIMspI_PA	39.66
12080	Opata_3025444_PstIMseI_PA	39.66
12081	Opata_242241_PstIMspI_PA	39.66
12082	Opata_32085_PstIMseI_PA	39.66
12083	Opata_2056561_PstIMspI_PA	39.66
12084	Opata_1783121_PstIMspI_PA	39.66
12085	M6_163095_PstIMspI_PA	39.66
12086	M6_1883215_PstIMspI_PA	39.66
12087	M6_1736720_PstIMspI_PA	39.66
12088	M6_534417_PstIMseI_PA	39.66
12089	M6_464843_PstIMspI_PA	39.66
12090	M6_1605970_PstIMspI_PA	39.66
12091	M6_3363910_PstIMspI_PA	39.66
12092	M6_312651_PstIMspI_PA	39.66
12093	Tdurum_contig67686_1149	39.66
12094	Tdurum_contig67686_271	39.66
12095	Tdurum_contig67686_874	39.66
12096	BS00029361_51	39.66
12097	IAAV4950	39.66
12098	Jagger_c2853_75	39.66
12099	Tdurum_contig92819_647	39.66
12100	Kukri_c27958_334	39.66
12101	Tdurum_contig11413_700	39.66
12102	Tdurum_contig11413_78	39.66
12103	3961103	39.73
12104	1203819	39.76
12105	1404637	39.76
12106	2304602	39.76
12107	3026119	39.76
12108	5410826	39.76
12109	1081784	39.77
12110	1100704	39.81
12111	521047	39.86
12112	Xbarc23	39.9
12113	987538	39.91
12114	1227662	39.92
12115	3022452	39.92
12116	990990	39.99
12117	wsnp_CAP7_c399_215824	40
12118	1102917	40.04
12119	1206571	40.04
12120	2278933	40.06
12121	988153	40.08
12122	2276793	40.08
12123	1105205	40.08
12124	1118592	40.08
12125	1121149	40.16
12126	1314897	40.22
12127	1240162	40.36
12128	1376557	40.36
12129	1094046	40.38
12130	1007747	40.43
12131	1003180	40.43
12132	1103725	40.47
12133	1234550	40.47
12134	1091885	40.58
12135	Tdurum_contig50698_601	40.59
12136	1090371	40.62
12137	1092078	40.62
12138	1099336	40.62
12139	1106281	40.62
12140	1113594	40.62
12141	1119524	40.62
12142	1139136	40.62
12143	1139735	40.62
12144	1140513	40.62
12145	1169957	40.62
12146	1206857	40.62
12147	1237850	40.62
12148	2309524	40.62
12149	3029036	40.62
12150	1129594	40.64
12151	1143371	40.64
12152	1199440	40.64
12153	1238308	40.64
12154	1238706	40.64
12155	1255271	40.64
12156	3023479	40.64
12157	3935841	40.64
12158	3939616	40.64
12159	4023023	40.64
12160	4393830	40.64
12161	4404697	40.64
12162	4541269	40.64
12163	4543383	40.64
12164	4663831	40.64
12165	2275227	40.66
12166	983407	40.69
12167	991847	40.69
12168	1000139	40.69
12169	1021355	40.69
12170	1031558	40.69
12171	1036435	40.69
12172	1066561	40.69
12173	1075335	40.69
12174	1076594	40.69
12175	1082136	40.69
12176	1087772	40.69
12177	1094237	40.69
12178	1094637	40.69
12179	1104155	40.69
12180	1107416	40.69
12181	1111357	40.69
12182	1117192	40.69
12183	1130154	40.69
12184	1139376	40.69
12185	1143111	40.69
12186	1150993	40.69
12187	1204500	40.69
12188	1207420	40.69
12189	1220218	40.69
12190	1224095	40.69
12191	1233813	40.69
12192	1234091	40.69
12193	1235905	40.69
12194	1244540	40.69
12195	1252695	40.69
12196	1281596	40.69
12197	1287536	40.69
12198	1694834	40.69
12199	1764545	40.69
12200	1765593	40.69
12201	1863360	40.69
12202	2275880	40.69
12203	2277190	40.69
12204	2288823	40.69
12205	2289412	40.69
12206	2293569	40.69
12207	2321711	40.69
12208	3025148	40.69
12209	3025194	40.69
12210	1233588	40.69
12211	4992714	40.69
12212	1082405	40.74
12213	1381975	40.74
12214	1722445	40.74
12215	4538089	40.74
12216	4989492	40.74
12217	4989868	40.74
12218	4990163	40.74
12219	1079659	40.77
12220	3384829	40.77
12221	4262259	40.77
12222	3026567	40.77
12223	1716349	40.77
12224	997657	40.78
12225	1088917	40.78
12226	1112309	40.78
12227	1234293	40.78
12228	3029352	40.78
12229	1091232	40.78
12230	1256050	40.78
12231	2263854	40.78
12232	1157896	40.79
12233	1252836	40.83
12234	1067152	40.85
12235	1091476	40.85
12236	2261368	40.85
12237	3532787	40.85
12238	3949395	40.85
12239	4008119	40.85
12240	4262048	40.85
12241	5324267	40.85
12242	wsnp_Ku_c26784_36748247	40.86
12243	RAC875_c30632_793	40.86
12244	982290	40.91
12245	991047	40.91
12246	1008568	40.91
12247	1011936	40.91
12248	1081187	40.91
12249	1092106	40.91
12250	1094370	40.91
12251	1099499	40.91
12252	1103145	40.91
12253	1104830	40.91
12254	1111861	40.91
12255	1114422	40.91
12256	1116253	40.91
12257	1118074	40.91
12258	1125556	40.91
12259	1126604	40.91
12260	1138287	40.91
12261	1147550	40.91
12262	1185287	40.91
12263	1213518	40.91
12264	1218070	40.91
12265	1219065	40.91
12266	1234600	40.91
12267	1285105	40.91
12268	1298085	40.91
12269	1400471	40.91
12270	378861	40.93
12271	2275977	40.98
12272	1001629	41.01
12273	1099773	41.01
12274	1667216	41.01
12275	BobWhite_c4872_97	41.02
12276	1060006	41.02
12277	1250670	41.02
12278	1254446	41.02
12279	1769277	41.02
12280	2277488	41.02
12281	2289489	41.02
12282	2294787	41.02
12283	1075067	41.02
12284	1106782	41.02
12285	4396812	41.02
12286	4991265	41.02
12287	2264116	41.03
12288	1130177	41.07
12289	1211055	41.07
12290	P38/M50-4	41.1
12291	1000365	41.1
12292	1074333	41.1
12293	1077215	41.1
12294	1082014	41.1
12295	1096410	41.1
12296	1108385	41.1
12297	1116163	41.1
12298	1122797	41.1
12299	1129237	41.1
12300	1138377	41.1
12301	1151923	41.1
12302	1234908	41.1
12303	1245034	41.1
12304	1252719	41.1
12305	1254403	41.1
12306	1254822	41.1
12307	1256461	41.1
12308	1259959	41.1
12309	1720326	41.1
12310	1738732	41.1
12311	1763945	41.1
12312	2257552	41.1
12313	2275314	41.1
12314	2281875	41.1
12315	3024375	41.1
12316	3026982	41.1
12317	3533002	41.1
12318	3533329	41.1
12319	3534007	41.1
12320	3534141	41.1
12321	3939368	41.1
12322	3942190	41.1
12323	3944151	41.1
12324	3944784	41.1
12325	3957659	41.1
12326	4008092	41.1
12327	4010163	41.1
12328	4261380	41.1
12329	4329214	41.1
12330	4404921	41.1
12331	4405858	41.1
12332	4406667	41.1
12333	4406711	41.1
12334	4407779	41.1
12335	4410299	41.1
12336	4440036	41.1
12337	4539446	41.1
12338	4539667	41.1
12339	4540764	41.1
12340	4541845	41.1
12341	4991027	41.1
12342	5325211	41.1
12343	5325229	41.1
12344	5411564	41.1
12345	5578449	41.1
12346	5972469	41.1
12347	5993640	41.1
12348	1258365	41.1
12349	1110038	41.11
12350	2289578	41.11
12351	2298640	41.11
12352	1109930	41.12
12353	1093279	41.13
12354	1221921	41.13
12355	987314	41.15
12356	977091	41.16
12357	1065571	41.16
12358	1071619	41.16
12359	1099819	41.16
12360	1207404	41.16
12361	1238633	41.16
12362	1260383	41.16
12363	1269768	41.16
12364	1300588	41.16
12365	2277562	41.16
12366	2293704	41.16
12367	3384787	41.16
12368	3533934	41.16
12369	3941530	41.16
12370	3952816	41.16
12371	4003008	41.16
12372	4004467	41.16
12373	4262358	41.16
12374	4989215	41.16
12375	4990598	41.16
12376	5332004	41.16
12377	5332091	41.16
12378	5332188	41.16
12379	5338358	41.16
12380	5346611	41.16
12381	5411533	41.16
12382	5411962	41.16
12383	7326607	41.16
12384	7352322	41.16
12385	7478314	41.16
12386	1108644	41.16
12387	1112582	41.16
12388	1119005	41.16
12389	1140750	41.16
12390	1218688	41.16
12391	4262267	41.16
12392	4537340	41.16
12393	5567189	41.16
12394	1036529	41.24
12395	983322	41.28
12396	987528	41.28
12397	998521	41.28
12398	1063449	41.28
12399	1067896	41.28
12400	1077645	41.28
12401	1082094	41.28
12402	1091565	41.28
12403	1097289	41.28
12404	1108178	41.28
12405	1110785	41.28
12406	1113840	41.28
12407	1126322	41.28
12408	1131314	41.28
12409	1151873	41.28
12410	1160985	41.28
12411	1204111	41.28
12412	1246146	41.28
12413	1279950	41.28
12414	1674878	41.28
12415	2275487	41.28
12416	2275551	41.28
12417	2275743	41.28
12418	3222505	41.28
12419	2345476	41.34
12420	4544201	41.38
12421	5010770	41.44
12422	1112817	41.45
12423	2307283	41.45
12424	3025108	41.45
12425	4991940	41.45
12426	5968258	41.45
12427	5971592	41.45
12428	7340823	41.45
12429	2304119	41.47
12430	1102780	41.57
12431	1107666	41.57
12432	977046	41.69
12433	1203534	41.81
12434	1066954	41.84
12435	1232872	41.84
12436	3957857	41.84
12437	BS00070169_51	41.94
12438	BS00029282_51	41.94
12439	BobWhite_c5782_825	41.94
12440	Tdurum_contig58912_605	41.94
12441	Tdurum_contig7557_723	41.94
12442	2280316	42.02
12443	2285908	42.04
12444	wsnp_Ku_c16490_25387869	42.06
12445	wsnp_BE490604A_Ta_2_1	42.06
12446	Opata_948916_9_PstIMseI_SNP	42.06
12447	Opata_3117839_PstIMspI_PA	42.06
12448	Opata_1787310_49_PstIMspI_SNP	42.06
12449	Opata_2006463_75_PstIMspI_SNP	42.06
12450	Opata_4040353_PstIMseI_PA	42.06
12451	Opata_1787310_1_PstIMspI_SNP	42.06
12452	Opata_3064844_58_PstIMspI_SNP	42.06
12453	Opata_596015_35_PstIMspI_SNP	42.06
12454	Opata_1000277_PstIMseI_PA	42.06
12455	Opata_273094_25_PstIMseI_SNP	42.06
12456	Opata_1820196_9_PstIMspI_SNP	42.06
12457	Opata_42953_21_PstIMseI_SNP	42.06
12458	Opata_2492223_24_PstIMspI_SNP	42.06
12459	Opata_331093_1_PstIMseI_SNP	42.06
12460	Opata_2046131_PstIMspI_PA	42.06
12461	Opata_1747927_38_PstIMseI_SNP	42.06
12462	Opata_929380_38_PstIMspI_SNP	42.06
12463	Opata_1296636_28_PstIMspI_SNP	42.06
12464	Opata_310018_23_PstIMseI_SNP	42.06
12465	Opata_545654_88_PstIMseI_SNP	42.06
12466	Opata_571237_76_PstIMspI_SNP	42.06
12467	Opata_1296636_21_PstIMspI_SNP	42.06
12468	Opata_1787310_24_PstIMspI_SNP	42.06
12469	Opata_1726723_83_PstIMspI_SNP	42.06
12470	Opata_3217921_PstIMspI_PA	42.06
12471	Opata_627856_12_PstIMspI_SNP	42.06
12472	Opata_557738_68_PstIMseI_SNP	42.06
12473	Opata_529110_PstIMspI_PA	42.06
12474	Opata_2132867_88_PstIMspI_SNP	42.06
12475	Opata_3805825_PstIMspI_PA	42.06
12476	Opata_986157_40_PstIMspI_SNP	42.06
12477	Opata_1206363_PstIMseI_PA	42.06
12478	Opata_2131226_10_PstIMspI_SNP	42.06
12479	Opata_3713435_38_PstIMseI_SNP	42.06
12480	Opata_903684_PstIMseI_PA	42.06
12481	Opata_67962_PstIMseI_PA	42.06
12482	Opata_685837_PstIMseI_PA	42.06
12483	Opata_1339183_85_PstIMseI_SNP	42.06
12484	Opata_199120_7_PstIMseI_SNP	42.06
12485	Opata_3713435_46_PstIMseI_SNP	42.06
12486	Opata_192443_46_PstIMseI_SNP	42.06
12487	M6_1306006_PstIMluI_PA	42.06
12488	Opata_2938224_49_PstIMspI_SNP	42.06
12489	M6_1936697_PstIMspI_PA	42.06
12490	Opata_279401_PstIMseI_PA	42.06
12491	M6_934954_PstIMseI_PA	42.06
12492	Opata_2814420_PstIMspI_PA	42.06
12493	Opata_778256_PstIMseI_PA	42.06
12494	Opata_370500_PstIMseI_PA	42.06
12495	M6_424414_PstIMseI_PA	42.06
12496	Opata_3631459_PstIMspI_PA	42.06
12497	Opata_3081318_PstIMspI_PA	42.06
12498	M6_622829_PstIMspI_PA	42.06
12499	M6_1159694_PstIMspI_PA	42.06
12500	M6_973491_PstIMseI_PA	42.06
12501	M6_724612_PstIMseI_PA	42.06
12502	M6_172249_PstIMseI_PA	42.06
12503	M6_1391573_PstIMseI_PA	42.06
12504	Opata_379303_30_PstIMseI_SNP	42.06
12505	M6_1231602_PstIMseI_PA	42.06
12506	M6_2524777_PstIMseI_PA	42.06
12507	M6_1329772_PstIMseI_PA	42.06
12508	M6_2003494_PstIMseI_PA	42.06
12509	M6_106674_PstIMseI_PA	42.06
12510	M6_141729_PstIMseI_PA	42.06
12511	M6_744085_PstIMseI_PA	42.06
12512	M6_411177_PstIMseI_PA	42.06
12513	M6_326348_PstIMseI_PA	42.06
12514	M6_2209586_PstIMseI_PA	42.06
12515	M6_20496_PstIMseI_PA	42.06
12516	M6_985590_PstIMseI_PA	42.06
12517	M6_330111_PstIMseI_PA	42.06
12518	M6_214657_PstIMseI_PA	42.06
12519	Opata_1026196_PstIMspI_PA	42.06
12520	M6_56127_PstIMseI_PA	42.06
12521	M6_470734_PstIMseI_PA	42.06
12522	M6_224865_PstIMseI_PA	42.06
12523	M6_1761067_PstIMseI_PA	42.06
12524	M6_3112388_PstIMseI_PA	42.06
12525	M6_1049246_PstIMspI_PA	42.06
12526	M6_1086125_PstIMseI_PA	42.06
12527	Opata_3925224_PstIMspI_PA	42.06
12528	Opata_997040_PstIMspI_PA	42.06
12529	M6_3158857_PstIMseI_PA	42.06
12530	M6_2488467_PstIMspI_PA	42.06
12531	Opata_2181090_PstIMseI_PA	42.06
12532	M6_257889_PstIMseI_PA	42.06
12533	M6_3023911_PstIMseI_PA	42.06
12534	M6_3855475_PstIMseI_PA	42.06
12535	M6_2912674_PstIMspI_PA	42.06
12536	M6_370882_PstIMspI_PA	42.06
12537	M6_354711_PstIMseI_PA	42.06
12538	Opata_2541096_PstIMspI_PA	42.06
12539	M6_351735_PstIMseI_PA	42.06
12540	M6_560342_PstIMspI_PA	42.06
12541	M6_1677332_PstIMspI_PA	42.06
12542	M6_416019_PstIMseI_PA	42.06
12543	Opata_2538209_PstIMspI_PA	42.06
12544	M6_545657_PstIMseI_PA	42.06
12545	M6_757614_PstIMspI_PA	42.06
12546	M6_815729_PstIMseI_PA	42.06
12547	M6_873689_PstIMseI_PA	42.06
12548	M6_36355_PstIMseI_PA	42.06
12549	M6_139401_PstIMseI_PA	42.06
12550	M6_625884_PstIMseI_PA	42.06
12551	M6_958530_PstIMseI_PA	42.06
12552	M6_676986_PstIMspI_PA	42.06
12553	M6_910609_PstIMseI_PA	42.06
12554	Opata_1990103_PstIMspI_PA	42.06
12555	M6_349923_PstIMseI_PA	42.06
12556	M6_9242_PstIMseI_PA	42.06
12557	M6_318094_PstIMseI_PA	42.06
12558	M6_283563_PstIMseI_PA	42.06
12559	M6_3877346_PstIMseI_PA	42.06
12560	M6_2963099_PstIMseI_PA	42.06
12561	M6_1390455_PstIMseI_PA	42.06
12562	M6_429544_PstIMspI_PA	42.06
12563	M6_734804_PstIMseI_PA	42.06
12564	M6_497955_PstIMseI_PA	42.06
12565	M6_241105_PstIMseI_PA	42.06
12566	M6_120694_PstIMseI_PA	42.06
12567	M6_269217_PstIMseI_PA	42.06
12568	M6_155884_PstIMseI_PA	42.06
12569	Opata_77514_PstIMseI_PA	42.06
12570	M6_235465_PstIMseI_PA	42.06
12571	M6_2327647_PstIMseI_PA	42.06
12572	M6_98263_PstIMseI_PA	42.06
12573	M6_110061_PstIMseI_PA	42.06
12574	M6_883890_PstIMseI_PA	42.06
12575	Opata_4077704_PstIMspI_PA	42.06
12576	M6_157113_PstIMseI_PA	42.06
12577	M6_2020059_PstIMseI_PA	42.06
12578	Opata_2214807_PstIMspI_PA	42.06
12579	Opata_959334_PstIMseI_PA	42.06
12580	Opata_760440_PstIMseI_PA	42.06
12581	Opata_1144966_PstIMseI_PA	42.06
12582	Opata_253858_PstIMseI_PA	42.06
12583	Opata_807087_PstIMseI_PA	42.06
12584	M6_802582_PstIMseI_PA	42.06
12585	M6_179906_PstIMseI_PA	42.06
12586	Opata_1382543_PstIMseI_PA	42.06
12587	Opata_615965_PstIMspI_PA	42.06
12588	M6_1038067_PstIMseI_PA	42.06
12589	M6_668118_PstIMspI_PA	42.06
12590	M6_250852_PstIMspI_PA	42.06
12591	Opata_1601241_PstIMspI_PA	42.06
12592	Opata_1952830_PstIMspI_PA	42.06
12593	M6_1661563_PstIMspI_PA	42.06
12594	M6_59740_PstIMspI_PA	42.06
12595	Opata_577966_PstIMseI_PA	42.06
12596	M6_542577_PstIMspI_PA	42.06
12597	M6_956617_PstIMspI_PA	42.06
12598	M6_937224_PstIMseI_PA	42.06
12599	M6_1585850_PstIMseI_PA	42.06
12600	M6_323811_PstIMseI_PA	42.06
[truncated: 383,840 more chars]
