# Supplementary material for: Meta-Analysis of the QTLome of Fusarium Head Blight Resistance in Bread Wheat: Refining the Current Puzzle
Source: Front Plant Sci. 2019 Jun 13;10:727. doi: 10.3389/fpls.2019.00727 (PMC6585393; doi:10.3389/fpls.2019.00727)
Supplement: Supplementary File 2 — Maps and QTL files prepared to run the meta-analysis performed through this study. [file Data_Sheet_2.zip › Supplementary file 2/6A_QTL.txt]

mapName=6A_Venske_19
QTL1	I	ID:0	null	null	6A	1	3.4	25.8	33.38	29.87	36.89
QTL2	I	ID:0	null	null	6A	1	4.2	11.1	53.19	48.87	57.51
QTL3	I_and_II	ID:0	null	null	6A	1	3	7.1	5.25	-1.09	11.59
QTL4	I_and_II	ID:0	null	null	6A	1	3	4.2	5.25	-5.47	15.97
QTL5	I_and_II	ID:0	null	null	6A	1	3.97	10.5	29.99	21.86	38.12
QTL6	I_and_II	ID:0	null	null	6A	1	3.5	10.7	53.19	48.71	57.67
QTL7	I_and_II	ID:0	null	null	6A	1	3.3	5.9	52.34	44.21	60.47
QTL8	II	ID:0	null	null	6A	1	5.8	19	59.20	56.24	62.16
QTL9	II	ID:0	null	null	6A	1	5.2	7.8	34.01	19.75	48.27
QTL10	III	ID:0	null	null	6A	1	3	2.1	54.55	33.11	75.99
QTL11	III	ID:0	null	null	6A	1	3.5	6.7	53.90	46.62	61.18
QTL12	IV	ID:0	null	null	6A	1	4.2	40.4	33.38	31.14	35.62
QTL13	IV	ID:0	null	null	6A	1	5.79	14.2	29.99	23.97	36.01
QTL14	IV	ID:0	null	null	6A	1	4.2	15.3	46.48	43.55	49.41
