# Supplementary material for: Meta-Analysis of the QTLome of Fusarium Head Blight Resistance in Bread Wheat: Refining the Current Puzzle
Source: Front Plant Sci. 2019 Jun 13;10:727. doi: 10.3389/fpls.2019.00727 (PMC6585393; doi:10.3389/fpls.2019.00727)
Supplement: Supplementary File 2 — Maps and QTL files prepared to run the meta-analysis performed through this study. [file Data_Sheet_2.zip › Supplementary file 2/6B_Map.txt]

mapName=6B_Venske_19
Organism Genus=Triticum
Organism Species=Triticum_aestivum
crossType=unknown
popSize=unknown
mappingCrossType=unknown
mappingFunction=haldane
mapUnit=cM
mapExpansion=0
mapQuality=0
locusLocation=1
chr=6B
lg=1
1	Xpsr167	0
2	1239242	0
3	2260226	0
4	1266016	0
5	1239174	0
6	1266118	0
7	5968256	0
8	4705918	0
9	990247	0
10	1182345	0
11	1229634	0
12	1235964	0
13	1236813	0
14	1239168	0
15	1241397	0
16	1245071	0
17	1246896	0
18	1258324	0
19	1258519	0
20	1259123	0
21	1261054	0
22	1267205	0
23	1267504	0
24	1267619	0
25	1267963	0
26	1268043	0
27	1268077	0
28	1268610	0
29	1269389	0
30	1269710	0
31	1270163	0
32	1272944	0
33	1279462	0
34	1279622	0
35	1371625	0
36	3021149	0
37	3021373	0
38	3022451	0
39	3025533	0
40	3939182	0
41	3942462	0
42	3945466	0
43	3950669	0
44	3954266	0
45	3957262	0
46	3957577	0
47	4992440	0
48	5323481	0
49	5324216	0
50	5324535	0
51	5325023	0
52	5333077	0
53	5563091	0
54	5967773	0
55	5968284	0
56	5969887	0
57	5970465	0
58	3064650	0
59	1064892	0
60	1123995	0
61	wPt-3304	0
62	wPt-6994	0
63	wPt-0245	0
64	wPt-0882	0
65	wPt-1089	0
66	wPt-1852	0
67	wPt-3130	0
68	wPt-4283	0
69	wPt-4867	0
70	wPt-6988	0
71	wPt-7207	0
72	wPt-7582	0
73	wPt-8239	0
74	wPt-8563	0
75	wPt-9255	0
76	wPt-9990	0
77	1863216	0
78	wPt-4564	0
79	wPt-730892	0
80	wPt-733609	0
81	1206742	0
82	wPt-8641	0
83	115206	0.11
84	1137866	0.2
85	10240602	0.23
86	1089939	0.37
87	976952	0.53
88	993638	0.53
89	1007415	0.53
90	1054521	0.53
91	1059720	0.53
92	1065518	0.53
93	1090600	0.53
94	1095170	0.53
95	1097180	0.53
96	1103762	0.53
97	1103792	0.53
98	1103854	0.53
99	1108660	0.53
100	1113721	0.53
101	1122352	0.53
102	1126615	0.53
103	1129380	0.53
104	1150350	0.53
105	1161730	0.53
106	1204301	0.53
107	1208105	0.53
108	1216037	0.53
109	1217043	0.53
110	1220113	0.53
111	1220651	0.53
112	1232947	0.53
113	1238286	0.53
114	1243724	0.53
115	1260379	0.53
116	1262575	0.53
117	1262936	0.53
118	1267130	0.53
119	1268582	0.53
120	1269869	0.53
121	1302727	0.53
122	1695368	0.53
123	2263768	0.53
124	2280230	0.53
125	2281440	0.53
126	2305644	0.53
127	2322418	0.53
128	2323215	0.53
129	2332128	0.53
130	3020724	0.53
131	3022637	0.53
132	3957058	0.53
133	wPt-5066	0.58
134	wPt-744407	0.58
135	wPt-744581	0.58
136	2351545	0.6
137	1207826	0.6
138	1097105	0.6
139	1137122	0.6
140	1211250	0.6
141	1336185	0.6
142	1376002	0.6
143	2261593	0.6
144	1161084	0.6
145	3956106	0.62
146	1062357	0.68
147	1237115	0.68
148	1403587	0.68
149	4398005	0.68
150	4408834	0.68
151	4991812	0.68
152	4991925	0.68
153	1066424	0.7
154	1230932	0.7
155	1244663	0.7
156	1365841	0.7
157	1385090	0.7
158	1862217	0.7
159	2325919	0.7
160	1380035	0.7
161	wPt-4720	0.74
162	116667	0.74
163	1093016	0.74
164	1374580	0.74
165	1009897	0.75
166	1130978	0.75
167	1232364	0.75
168	1088860	0.76
169	1103772	0.76
170	1105218	0.76
171	1109973	0.76
172	1275553	0.76
173	1670518	0.76
174	3222182	0.76
175	3384613	0.76
176	3942838	0.76
177	4004684	0.76
178	4260985	0.76
179	4262555	0.76
180	4409020	0.76
181	4409261	0.76
182	4410519	0.76
183	4992603	0.76
184	wPt-7711	0.76
185	wPt-1547	0.79
186	wPt-3116	0.79
187	wPt-6127	0.79
188	wPt-8894	0.79
189	wPt-4900	0.79
190	1163487	0.79
191	2276003	0.79
192	3034587	0.79
193	M6_1208825_PstIMseI_PA	0.79
194	Opata_979611_PstIMseI_PA	0.79
195	M6_401169_PstIMspI_PA	0.79
196	M6_42553_PstIMspI_PA	0.79
197	Opata_1748328_PstIMspI_PA	0.79
198	Opata_2676724_PstIMspI_PA	0.79
199	Opata_13535_10_PstIMseI_SNP	0.79
200	Opata_1321371_2_PstIMspI_SNP	0.79
201	Opata_1321371_5_PstIMspI_SNP	0.79
202	M6_264452_PstIMseI_PA	0.79
203	M6_1975694_PstIMspI_PA	0.79
204	M6_2944482_PstIMspI_PA	0.79
205	M6_678675_PstIMspI_PA	0.79
206	M6_1747006_PstIMspI_PA	0.79
207	Opata_1500536_PstIMspI_PA	0.79
208	Opata_1729566_76_PstIMspI_SNP	0.79
209	Opata_119669_PstIMspI_PA	0.79
210	Opata_3924696_PstIMspI_PA	0.79
211	Opata_1015495_77_PstIMseI_SNP	0.79
212	M6_1244598_PstIMseI_PA	0.79
213	M6_1412513_PstIMspI_PA	0.79
214	M6_2543926_PstIMspI_PA	0.79
215	M6_2753073_PstIMspI_PA	0.79
216	M6_251721_PstIMseI_PA	0.79
217	M6_254946_PstIMseI_PA	0.79
218	M6_2747269_PstIMseI_PA	0.79
219	M6_869868_PstIMseI_PA	0.79
220	M6_933871_PstIMseI_PA	0.79
221	Opata_599715_PstIMseI_PA	0.79
222	M6_1877707_PstIMspI_PA	0.79
223	M6_2183293_PstIMspI_PA	0.79
224	M6_3595094_PstIMspI_PA	0.79
225	Opata_1348703_PstIMspI_PA	0.79
226	Opata_2828145_PstIMspI_PA	0.79
227	Opata_3852232_PstIMspI_PA	0.79
228	Opata_170408_PstIMseI_PA	0.79
229	Opata_728124_PstIMseI_PA	0.79
230	Opata_1408428_PstIMspI_PA	0.79
231	Opata_2383677_PstIMspI_PA	0.79
232	Opata_2537047_PstIMspI_PA	0.79
233	Opata_3159955_PstIMspI_PA	0.79
234	Opata_944420_PstIMspI_PA	0.79
235	M6_2542769_PstIMluI_PA	0.79
236	M6_1100612_PstIMseI_PA	0.79
237	M6_2370825_PstIMseI_PA	0.79
238	M6_670116_PstIMseI_PA	0.79
239	M6_843327_PstIMseI_PA	0.79
240	Opata_497500_PstIMseI_PA	0.79
241	Opata_56477_PstIMseI_PA	0.79
242	Opata_949156_PstIMseI_PA	0.79
243	Opata_120788_PstIMspI_PA	0.79
244	Opata_1528337_PstIMspI_PA	0.79
245	Opata_1640229_PstIMspI_PA	0.79
246	Opata_1808688_PstIMspI_PA	0.79
247	Opata_1885791_PstIMspI_PA	0.79
248	Opata_1912719_PstIMspI_PA	0.79
249	Opata_2328980_PstIMspI_PA	0.79
250	Opata_2334840_PstIMspI_PA	0.79
251	Opata_334062_PstIMspI_PA	0.79
252	Opata_3404951_PstIMspI_PA	0.79
253	Opata_3803922_PstIMspI_PA	0.79
254	Opata_238813_PstIMseI_PA	0.79
255	Opata_320515_PstIMseI_PA	0.79
256	Opata_2093622_PstIMspI_PA	0.79
257	Opata_2376558_PstIMspI_PA	0.79
258	Opata_2641294_PstIMspI_PA	0.79
259	Opata_4184009_PstIMspI_PA	0.79
260	M6_100227_PstIMseI_PA	0.79
261	M6_1141106_PstIMseI_PA	0.79
262	M6_117967_PstIMseI_PA	0.79
263	M6_1196353_PstIMseI_PA	0.79
264	M6_122809_PstIMseI_PA	0.79
265	M6_12615_PstIMseI_PA	0.79
266	M6_12676_PstIMseI_PA	0.79
267	M6_1363209_PstIMseI_PA	0.79
268	M6_1442497_PstIMseI_PA	0.79
269	M6_1525787_PstIMseI_PA	0.79
270	M6_1624784_PstIMseI_PA	0.79
271	M6_170957_PstIMseI_PA	0.79
272	M6_176103_PstIMseI_PA	0.79
273	M6_194182_PstIMseI_PA	0.79
274	M6_206084_PstIMseI_PA	0.79
275	M6_2121910_PstIMseI_PA	0.79
276	M6_2702219_PstIMseI_PA	0.79
277	M6_3050659_PstIMseI_PA	0.79
278	M6_42560_PstIMseI_PA	0.79
279	M6_469506_PstIMseI_PA	0.79
280	M6_669206_PstIMseI_PA	0.79
281	M6_944426_PstIMseI_PA	0.79
282	M6_95069_PstIMseI_PA	0.79
283	M6_958359_PstIMseI_PA	0.79
284	Opata_117790_PstIMseI_PA	0.79
285	Opata_3403364_PstIMseI_PA	0.79
286	Opata_514464_PstIMseI_PA	0.79
287	Opata_854724_PstIMseI_PA	0.79
288	M6_1152207_PstIMspI_PA	0.79
289	M6_1459796_PstIMspI_PA	0.79
290	M6_1565833_PstIMspI_PA	0.79
291	M6_1690291_PstIMspI_PA	0.79
292	M6_2093622_PstIMspI_PA	0.79
293	M6_2268264_PstIMspI_PA	0.79
294	M6_2363077_PstIMspI_PA	0.79
295	M6_2494571_PstIMspI_PA	0.79
296	M6_3395320_PstIMspI_PA	0.79
297	M6_572554_PstIMspI_PA	0.79
298	M6_983866_PstIMspI_PA	0.79
299	Opata_1628381_PstIMspI_PA	0.79
300	Opata_1801517_PstIMspI_PA	0.79
301	Opata_2279168_PstIMspI_PA	0.79
302	Opata_835926_78_PstIMspI_SNP	0.79
303	M6_119069_PstIMluI_PA	0.79
304	M6_397817_PstIMluI_PA	0.79
305	M6_455018_PstIMluI_PA	0.79
306	M6_794072_PstIMluI_PA	0.79
307	Opata_1727850_PstIMluI_PA	0.79
308	M6_101440_PstIMseI_PA	0.79
309	M6_102795_PstIMseI_PA	0.79
310	M6_1041652_PstIMseI_PA	0.79
311	M6_104438_PstIMseI_PA	0.79
312	M6_1074427_PstIMseI_PA	0.79
313	M6_108942_PstIMseI_PA	0.79
314	M6_1097309_PstIMseI_PA	0.79
315	M6_1146092_PstIMseI_PA	0.79
316	M6_1157834_PstIMseI_PA	0.79
317	M6_117674_PstIMseI_PA	0.79
318	M6_119273_PstIMseI_PA	0.79
319	M6_120154_PstIMseI_PA	0.79
320	M6_1202092_PstIMseI_PA	0.79
321	M6_120659_PstIMseI_PA	0.79
322	M6_12139_PstIMseI_PA	0.79
323	M6_124690_PstIMseI_PA	0.79
324	M6_1271712_PstIMseI_PA	0.79
325	M6_1274592_PstIMseI_PA	0.79
326	M6_1298986_PstIMseI_PA	0.79
327	M6_1303577_PstIMseI_PA	0.79
328	M6_1375659_PstIMseI_PA	0.79
329	M6_1399589_PstIMseI_PA	0.79
330	M6_14396_PstIMseI_PA	0.79
331	M6_14778_PstIMseI_PA	0.79
332	M6_1499487_PstIMseI_PA	0.79
333	M6_150212_PstIMseI_PA	0.79
334	M6_1505041_PstIMseI_PA	0.79
335	M6_153675_PstIMseI_PA	0.79
336	M6_1622888_PstIMseI_PA	0.79
337	M6_162753_PstIMseI_PA	0.79
338	M6_1662723_PstIMseI_PA	0.79
339	M6_166767_PstIMseI_PA	0.79
340	M6_1800257_PstIMseI_PA	0.79
341	M6_1802665_PstIMseI_PA	0.79
342	M6_184852_PstIMseI_PA	0.79
343	M6_18776_PstIMseI_PA	0.79
344	M6_1881850_PstIMseI_PA	0.79
345	M6_1895803_PstIMseI_PA	0.79
346	M6_1960993_PstIMseI_PA	0.79
347	M6_2014914_PstIMseI_PA	0.79
348	M6_205176_PstIMseI_PA	0.79
349	M6_2057130_PstIMseI_PA	0.79
350	M6_2082940_PstIMseI_PA	0.79
351	M6_213121_PstIMseI_PA	0.79
352	M6_218117_PstIMseI_PA	0.79
353	M6_221226_PstIMseI_PA	0.79
354	M6_228564_PstIMseI_PA	0.79
355	M6_229125_PstIMseI_PA	0.79
356	M6_244662_PstIMseI_PA	0.79
357	M6_2609546_PstIMseI_PA	0.79
358	M6_2700603_PstIMseI_PA	0.79
359	M6_278469_PstIMseI_PA	0.79
360	M6_30254_PstIMseI_PA	0.79
361	M6_3126_PstIMseI_PA	0.79
362	M6_316548_PstIMseI_PA	0.79
363	M6_3199093_PstIMseI_PA	0.79
364	M6_3200716_PstIMseI_PA	0.79
365	M6_329634_PstIMseI_PA	0.79
366	M6_337055_PstIMseI_PA	0.79
367	M6_34060_PstIMseI_PA	0.79
368	M6_3434256_PstIMseI_PA	0.79
369	M6_347682_PstIMseI_PA	0.79
370	M6_3566966_PstIMseI_PA	0.79
371	M6_358449_PstIMseI_PA	0.79
372	M6_359386_PstIMseI_PA	0.79
373	M6_3595193_PstIMseI_PA	0.79
374	M6_366117_PstIMseI_PA	0.79
375	M6_369747_PstIMseI_PA	0.79
376	M6_380456_PstIMseI_PA	0.79
377	M6_390483_PstIMseI_PA	0.79
378	M6_395757_PstIMseI_PA	0.79
379	M6_398708_PstIMseI_PA	0.79
380	M6_412787_PstIMseI_PA	0.79
381	M6_4128132_PstIMseI_PA	0.79
382	M6_418899_PstIMseI_PA	0.79
383	M6_419308_PstIMseI_PA	0.79
384	M6_419700_PstIMseI_PA	0.79
385	M6_442511_PstIMseI_PA	0.79
386	M6_443654_PstIMseI_PA	0.79
387	M6_450376_PstIMseI_PA	0.79
388	M6_462428_PstIMseI_PA	0.79
389	M6_467581_PstIMseI_PA	0.79
390	M6_4694_PstIMseI_PA	0.79
391	M6_474091_PstIMseI_PA	0.79
392	M6_48009_PstIMseI_PA	0.79
393	M6_49379_PstIMseI_PA	0.79
394	M6_498475_PstIMseI_PA	0.79
395	M6_50905_PstIMseI_PA	0.79
396	M6_50906_PstIMseI_PA	0.79
397	M6_509074_PstIMseI_PA	0.79
398	M6_511998_PstIMseI_PA	0.79
399	M6_55079_PstIMseI_PA	0.79
400	M6_55579_PstIMseI_PA	0.79
401	M6_56548_PstIMseI_PA	0.79
402	M6_569597_PstIMseI_PA	0.79
403	M6_58252_PstIMseI_PA	0.79
404	M6_592284_PstIMseI_PA	0.79
405	M6_619323_PstIMseI_PA	0.79
406	M6_633785_PstIMseI_PA	0.79
407	M6_634008_PstIMseI_PA	0.79
408	M6_647830_PstIMseI_PA	0.79
409	M6_708812_PstIMseI_PA	0.79
410	M6_727309_PstIMseI_PA	0.79
411	M6_74713_PstIMseI_PA	0.79
412	M6_75429_PstIMseI_PA	0.79
413	M6_75680_PstIMseI_PA	0.79
414	M6_765471_PstIMseI_PA	0.79
415	M6_798691_PstIMseI_PA	0.79
416	M6_800885_PstIMseI_PA	0.79
417	M6_802179_PstIMseI_PA	0.79
418	M6_806744_PstIMseI_PA	0.79
419	M6_808443_PstIMseI_PA	0.79
420	M6_819440_PstIMseI_PA	0.79
421	M6_83420_PstIMseI_PA	0.79
422	M6_834514_PstIMseI_PA	0.79
423	M6_834965_PstIMseI_PA	0.79
424	M6_8710_PstIMseI_PA	0.79
425	M6_882403_PstIMseI_PA	0.79
426	M6_884010_PstIMseI_PA	0.79
427	M6_934373_PstIMseI_PA	0.79
428	M6_964797_PstIMseI_PA	0.79
429	M6_969390_PstIMseI_PA	0.79
430	M6_98717_PstIMseI_PA	0.79
431	M6_990603_PstIMseI_PA	0.79
432	Opata_1004905_PstIMseI_PA	0.79
433	Opata_1017876_PstIMseI_PA	0.79
434	Opata_1018364_PstIMseI_PA	0.79
435	Opata_1044013_PstIMseI_PA	0.79
436	Opata_1056994_PstIMseI_PA	0.79
437	Opata_1065053_PstIMseI_PA	0.79
438	Opata_108938_PstIMseI_PA	0.79
439	Opata_1094266_PstIMseI_PA	0.79
440	Opata_109576_PstIMseI_PA	0.79
441	Opata_1099697_PstIMseI_PA	0.79
442	Opata_111476_PstIMseI_PA	0.79
443	Opata_11491_PstIMseI_PA	0.79
444	Opata_11720_PstIMseI_PA	0.79
445	Opata_1213013_PstIMseI_PA	0.79
446	Opata_12265_PstIMseI_PA	0.79
447	Opata_1231227_PstIMseI_PA	0.79
448	Opata_1233938_PstIMseI_PA	0.79
449	Opata_13725_PstIMseI_PA	0.79
450	Opata_140521_PstIMseI_PA	0.79
451	Opata_143121_PstIMseI_PA	0.79
452	Opata_1441399_PstIMseI_PA	0.79
453	Opata_1457006_PstIMseI_PA	0.79
454	Opata_1457935_PstIMseI_PA	0.79
455	Opata_1481100_PstIMseI_PA	0.79
456	Opata_1518384_PstIMseI_PA	0.79
457	Opata_1537667_PstIMseI_PA	0.79
458	Opata_15738_PstIMseI_PA	0.79
459	Opata_1651609_PstIMseI_PA	0.79
460	Opata_169335_PstIMseI_PA	0.79
461	Opata_174872_PstIMseI_PA	0.79
462	Opata_1787634_PstIMseI_PA	0.79
463	Opata_18000_PstIMseI_PA	0.79
464	Opata_1917139_PstIMseI_PA	0.79
465	Opata_196621_PstIMseI_PA	0.79
466	Opata_196851_PstIMseI_PA	0.79
467	Opata_1983869_PstIMseI_PA	0.79
468	Opata_19910_PstIMseI_PA	0.79
469	Opata_201585_PstIMseI_PA	0.79
470	Opata_2018232_PstIMseI_PA	0.79
471	Opata_20380_PstIMseI_PA	0.79
472	Opata_2041053_PstIMseI_PA	0.79
473	Opata_2046870_PstIMseI_PA	0.79
474	Opata_210423_PstIMseI_PA	0.79
475	Opata_227776_PstIMseI_PA	0.79
476	Opata_237452_PstIMseI_PA	0.79
477	Opata_2442954_PstIMseI_PA	0.79
478	Opata_2503580_PstIMseI_PA	0.79
479	Opata_251231_PstIMseI_PA	0.79
480	Opata_2562270_PstIMseI_PA	0.79
481	Opata_262786_PstIMseI_PA	0.79
482	Opata_267742_PstIMseI_PA	0.79
483	Opata_269401_PstIMseI_PA	0.79
484	Opata_272775_PstIMseI_PA	0.79
485	Opata_2771229_PstIMseI_PA	0.79
486	Opata_280051_PstIMseI_PA	0.79
487	Opata_285208_PstIMseI_PA	0.79
488	Opata_286109_PstIMseI_PA	0.79
489	Opata_2916_PstIMseI_PA	0.79
490	Opata_2938332_PstIMseI_PA	0.79
491	Opata_299068_PstIMseI_PA	0.79
492	Opata_30005_PstIMseI_PA	0.79
493	Opata_3045900_PstIMseI_PA	0.79
494	Opata_30545_PstIMseI_PA	0.79
495	Opata_307095_PstIMseI_PA	0.79
496	Opata_3104816_PstIMseI_PA	0.79
497	Opata_312377_PstIMseI_PA	0.79
498	Opata_313370_PstIMseI_PA	0.79
499	Opata_3178245_PstIMseI_PA	0.79
500	Opata_333125_PstIMseI_PA	0.79
501	Opata_334158_PstIMseI_PA	0.79
502	Opata_351873_PstIMseI_PA	0.79
503	Opata_362884_PstIMseI_PA	0.79
504	Opata_368548_PstIMseI_PA	0.79
505	Opata_37238_PstIMseI_PA	0.79
506	Opata_372522_PstIMseI_PA	0.79
507	Opata_37808_PstIMseI_PA	0.79
508	Opata_389347_PstIMseI_PA	0.79
509	Opata_39505_PstIMseI_PA	0.79
510	Opata_401501_PstIMseI_PA	0.79
511	Opata_4112245_PstIMseI_PA	0.79
512	Opata_4125343_PstIMseI_PA	0.79
513	Opata_4173222_PstIMseI_PA	0.79
514	Opata_4178137_PstIMseI_PA	0.79
515	Opata_4201864_PstIMseI_PA	0.79
516	Opata_4209771_PstIMseI_PA	0.79
517	Opata_422195_PstIMseI_PA	0.79
518	Opata_438693_PstIMseI_PA	0.79
519	Opata_454690_PstIMseI_PA	0.79
520	Opata_455607_PstIMseI_PA	0.79
521	Opata_474666_PstIMseI_PA	0.79
522	Opata_499726_PstIMseI_PA	0.79
523	Opata_533408_PstIMseI_PA	0.79
524	Opata_543036_PstIMseI_PA	0.79
525	Opata_546747_PstIMseI_PA	0.79
526	Opata_551057_PstIMseI_PA	0.79
527	Opata_553662_PstIMseI_PA	0.79
528	Opata_559669_PstIMseI_PA	0.79
529	Opata_588878_PstIMseI_PA	0.79
530	Opata_59786_PstIMseI_PA	0.79
531	Opata_598263_PstIMseI_PA	0.79
532	Opata_603369_PstIMseI_PA	0.79
533	Opata_60924_PstIMseI_PA	0.79
534	Opata_623233_PstIMseI_PA	0.79
535	Opata_659247_PstIMseI_PA	0.79
536	Opata_661471_PstIMseI_PA	0.79
537	Opata_672735_PstIMseI_PA	0.79
538	Opata_67724_PstIMseI_PA	0.79
539	Opata_678708_PstIMseI_PA	0.79
540	Opata_68916_PstIMseI_PA	0.79
541	Opata_712448_PstIMseI_PA	0.79
542	Opata_728015_PstIMseI_PA	0.79
543	Opata_737813_PstIMseI_PA	0.79
544	Opata_73828_PstIMseI_PA	0.79
545	Opata_739772_PstIMseI_PA	0.79
546	Opata_745866_PstIMseI_PA	0.79
547	Opata_768801_PstIMseI_PA	0.79
548	Opata_77066_PstIMseI_PA	0.79
549	Opata_777990_PstIMseI_PA	0.79
550	Opata_794082_PstIMseI_PA	0.79
551	Opata_795467_PstIMseI_PA	0.79
552	Opata_809547_PstIMseI_PA	0.79
553	Opata_83012_PstIMseI_PA	0.79
554	Opata_843029_PstIMseI_PA	0.79
555	Opata_854305_PstIMseI_PA	0.79
556	Opata_91237_PstIMseI_PA	0.79
557	Opata_913485_PstIMseI_PA	0.79
558	Opata_96375_PstIMseI_PA	0.79
559	Opata_978444_PstIMseI_PA	0.79
560	Opata_992253_PstIMseI_PA	0.79
561	Opata_994041_PstIMseI_PA	0.79
562	M6_1021902_PstIMspI_PA	0.79
563	M6_1044643_PstIMspI_PA	0.79
564	M6_1064041_PstIMspI_PA	0.79
565	M6_1094905_PstIMspI_PA	0.79
566	M6_1161757_PstIMspI_PA	0.79
567	M6_1247583_PstIMspI_PA	0.79
568	M6_1292959_PstIMspI_PA	0.79
569	M6_1322544_PstIMspI_PA	0.79
570	M6_1331107_PstIMspI_PA	0.79
571	M6_1331521_PstIMspI_PA	0.79
572	M6_1334530_PstIMspI_PA	0.79
573	M6_1355123_PstIMspI_PA	0.79
574	M6_1379886_PstIMspI_PA	0.79
575	M6_1531288_PstIMspI_PA	0.79
576	M6_1556688_PstIMspI_PA	0.79
577	M6_1573566_PstIMspI_PA	0.79
578	M6_1660752_PstIMspI_PA	0.79
579	M6_1665206_PstIMspI_PA	0.79
580	M6_1670511_PstIMspI_PA	0.79
581	M6_1674224_PstIMspI_PA	0.79
582	M6_1743081_PstIMspI_PA	0.79
583	M6_1912443_PstIMspI_PA	0.79
584	M6_1923104_PstIMspI_PA	0.79
585	M6_1970490_PstIMspI_PA	0.79
586	M6_2017430_PstIMspI_PA	0.79
587	M6_2129332_PstIMspI_PA	0.79
588	M6_2193650_PstIMspI_PA	0.79
589	M6_2196107_PstIMspI_PA	0.79
590	M6_2294635_PstIMspI_PA	0.79
591	M6_2295880_PstIMspI_PA	0.79
592	M6_2306589_PstIMspI_PA	0.79
593	M6_2398244_PstIMspI_PA	0.79
594	M6_2405253_PstIMspI_PA	0.79
595	M6_2433204_PstIMspI_PA	0.79
596	M6_2571964_PstIMspI_PA	0.79
597	M6_2581909_PstIMspI_PA	0.79
598	M6_2641709_PstIMspI_PA	0.79
599	M6_2684376_PstIMspI_PA	0.79
600	M6_2709388_PstIMspI_PA	0.79
601	M6_272908_PstIMspI_PA	0.79
602	M6_2741462_PstIMspI_PA	0.79
603	M6_2808255_PstIMspI_PA	0.79
604	M6_2876354_PstIMspI_PA	0.79
605	M6_2928308_PstIMspI_PA	0.79
606	M6_2965779_PstIMspI_PA	0.79
607	M6_298154_PstIMspI_PA	0.79
608	M6_2983181_PstIMspI_PA	0.79
609	M6_3088679_PstIMspI_PA	0.79
610	M6_3272121_PstIMspI_PA	0.79
611	M6_328993_PstIMspI_PA	0.79
612	M6_3417804_PstIMspI_PA	0.79
613	M6_3422276_PstIMspI_PA	0.79
614	M6_3438293_PstIMspI_PA	0.79
615	M6_3456662_PstIMspI_PA	0.79
616	M6_3464332_PstIMspI_PA	0.79
617	M6_349933_PstIMspI_PA	0.79
618	M6_3534664_PstIMspI_PA	0.79
619	M6_3541064_PstIMspI_PA	0.79
620	M6_363190_PstIMspI_PA	0.79
621	M6_431789_PstIMspI_PA	0.79
622	M6_43508_PstIMspI_PA	0.79
623	M6_440031_PstIMspI_PA	0.79
624	M6_472382_PstIMspI_PA	0.79
625	M6_527661_PstIMspI_PA	0.79
626	M6_545519_PstIMspI_PA	0.79
627	M6_587837_PstIMspI_PA	0.79
628	M6_592207_PstIMspI_PA	0.79
629	M6_597372_PstIMspI_PA	0.79
630	M6_637264_PstIMspI_PA	0.79
631	M6_664282_PstIMspI_PA	0.79
632	M6_671998_PstIMspI_PA	0.79
633	M6_680502_PstIMspI_PA	0.79
634	M6_689222_PstIMspI_PA	0.79
635	M6_711574_PstIMspI_PA	0.79
636	M6_719224_PstIMspI_PA	0.79
637	M6_727199_PstIMspI_PA	0.79
638	M6_813827_PstIMspI_PA	0.79
639	M6_830609_PstIMspI_PA	0.79
640	M6_853085_PstIMspI_PA	0.79
641	M6_858341_PstIMspI_PA	0.79
642	M6_861529_PstIMspI_PA	0.79
643	M6_866602_PstIMspI_PA	0.79
644	M6_874377_PstIMspI_PA	0.79
645	M6_904529_PstIMspI_PA	0.79
646	Opata_1011005_PstIMspI_PA	0.79
647	Opata_1012896_PstIMspI_PA	0.79
648	Opata_1073694_PstIMspI_PA	0.79
649	Opata_1115154_PstIMspI_PA	0.79
650	Opata_1129357_PstIMspI_PA	0.79
651	Opata_1203939_PstIMspI_PA	0.79
652	Opata_1219667_PstIMspI_PA	0.79
653	Opata_1225196_PstIMspI_PA	0.79
654	Opata_1228860_PstIMspI_PA	0.79
655	Opata_1233507_PstIMspI_PA	0.79
656	Opata_1251059_PstIMspI_PA	0.79
657	Opata_1270176_PstIMspI_PA	0.79
658	Opata_1291958_PstIMspI_PA	0.79
659	Opata_1326628_PstIMspI_PA	0.79
660	Opata_1376217_PstIMspI_PA	0.79
661	Opata_1380184_PstIMspI_PA	0.79
662	Opata_1400768_PstIMspI_PA	0.79
663	Opata_1407862_PstIMspI_PA	0.79
664	Opata_1427196_PstIMspI_PA	0.79
665	Opata_1435431_PstIMspI_PA	0.79
666	Opata_1435662_PstIMspI_PA	0.79
667	Opata_1437129_PstIMspI_PA	0.79
668	Opata_1453705_PstIMspI_PA	0.79
669	Opata_1457032_PstIMspI_PA	0.79
670	Opata_1467562_PstIMspI_PA	0.79
671	Opata_1482666_PstIMspI_PA	0.79
672	Opata_1498562_PstIMspI_PA	0.79
673	Opata_1503703_PstIMspI_PA	0.79
674	Opata_1506691_PstIMspI_PA	0.79
675	Opata_1555051_PstIMspI_PA	0.79
676	Opata_1576333_PstIMspI_PA	0.79
677	Opata_1592975_PstIMspI_PA	0.79
678	Opata_160088_PstIMspI_PA	0.79
679	Opata_1601954_PstIMspI_PA	0.79
680	Opata_1617913_PstIMspI_PA	0.79
681	Opata_1638578_PstIMspI_PA	0.79
682	Opata_1648836_PstIMspI_PA	0.79
683	Opata_1652612_PstIMspI_PA	0.79
684	Opata_1663458_PstIMspI_PA	0.79
685	Opata_1674176_PstIMspI_PA	0.79
686	Opata_1675796_PstIMspI_PA	0.79
687	Opata_1684895_PstIMspI_PA	0.79
688	Opata_1702695_PstIMspI_PA	0.79
689	Opata_1749638_PstIMspI_PA	0.79
690	Opata_1753077_PstIMspI_PA	0.79
691	Opata_1757000_PstIMspI_PA	0.79
692	Opata_1760108_PstIMspI_PA	0.79
693	Opata_1792669_PstIMspI_PA	0.79
694	Opata_1792788_PstIMspI_PA	0.79
695	Opata_1809552_PstIMspI_PA	0.79
696	Opata_1818036_PstIMspI_PA	0.79
697	Opata_1819234_PstIMspI_PA	0.79
698	Opata_1825814_PstIMspI_PA	0.79
699	Opata_1853078_PstIMspI_PA	0.79
700	Opata_1866106_PstIMspI_PA	0.79
701	Opata_1866259_PstIMspI_PA	0.79
702	Opata_1900978_PstIMspI_PA	0.79
703	Opata_1914101_PstIMspI_PA	0.79
704	Opata_1916074_PstIMspI_PA	0.79
705	Opata_1963449_PstIMspI_PA	0.79
706	Opata_1987657_PstIMspI_PA	0.79
707	Opata_2000052_PstIMspI_PA	0.79
708	Opata_2000347_PstIMspI_PA	0.79
709	Opata_2014253_PstIMspI_PA	0.79
710	Opata_2042726_PstIMspI_PA	0.79
711	Opata_2060130_PstIMspI_PA	0.79
712	Opata_2114691_PstIMspI_PA	0.79
713	Opata_2158025_PstIMspI_PA	0.79
714	Opata_2218431_PstIMspI_PA	0.79
715	Opata_2224400_PstIMspI_PA	0.79
716	Opata_2234513_PstIMspI_PA	0.79
717	Opata_2241147_PstIMspI_PA	0.79
718	Opata_2271979_PstIMspI_PA	0.79
719	Opata_2277411_PstIMspI_PA	0.79
720	Opata_231355_PstIMspI_PA	0.79
721	Opata_2323856_PstIMspI_PA	0.79
722	Opata_2334800_PstIMspI_PA	0.79
723	Opata_2354825_PstIMspI_PA	0.79
724	Opata_2362738_PstIMspI_PA	0.79
725	Opata_2440662_PstIMspI_PA	0.79
726	Opata_2446122_PstIMspI_PA	0.79
727	Opata_2458580_PstIMspI_PA	0.79
728	Opata_2489185_PstIMspI_PA	0.79
729	Opata_250039_PstIMspI_PA	0.79
730	Opata_2552577_PstIMspI_PA	0.79
731	Opata_2567201_PstIMspI_PA	0.79
732	Opata_2596425_PstIMspI_PA	0.79
733	Opata_2639662_PstIMspI_PA	0.79
734	Opata_2680663_PstIMspI_PA	0.79
735	Opata_2683334_PstIMspI_PA	0.79
736	Opata_2692343_PstIMspI_PA	0.79
737	Opata_2693626_PstIMspI_PA	0.79
738	Opata_2724274_PstIMspI_PA	0.79
739	Opata_2758097_PstIMspI_PA	0.79
740	Opata_2777040_PstIMspI_PA	0.79
741	Opata_2777607_PstIMspI_PA	0.79
742	Opata_2798659_PstIMspI_PA	0.79
743	Opata_2802170_PstIMspI_PA	0.79
744	Opata_2804961_PstIMspI_PA	0.79
745	Opata_2817575_PstIMspI_PA	0.79
746	Opata_2831222_PstIMspI_PA	0.79
747	Opata_2847939_PstIMspI_PA	0.79
748	Opata_2851183_PstIMspI_PA	0.79
749	Opata_286263_PstIMspI_PA	0.79
750	Opata_2903607_PstIMspI_PA	0.79
751	Opata_2922497_PstIMspI_PA	0.79
752	Opata_292461_PstIMspI_PA	0.79
753	Opata_294375_PstIMspI_PA	0.79
754	Opata_2947942_PstIMspI_PA	0.79
755	Opata_295627_PstIMspI_PA	0.79
756	Opata_3065609_PstIMspI_PA	0.79
757	Opata_3073551_PstIMspI_PA	0.79
758	Opata_3089119_PstIMspI_PA	0.79
759	Opata_3090874_PstIMspI_PA	0.79
760	Opata_3095731_PstIMspI_PA	0.79
761	Opata_3124833_PstIMspI_PA	0.79
762	Opata_314006_PstIMspI_PA	0.79
763	Opata_3141935_PstIMspI_PA	0.79
764	Opata_3191180_PstIMspI_PA	0.79
765	Opata_3224937_PstIMspI_PA	0.79
766	Opata_324008_PstIMspI_PA	0.79
767	Opata_324990_PstIMspI_PA	0.79
768	Opata_3254929_PstIMspI_PA	0.79
769	Opata_3277653_PstIMspI_PA	0.79
770	Opata_330732_PstIMspI_PA	0.79
771	Opata_3317764_PstIMspI_PA	0.79
772	Opata_337298_PstIMspI_PA	0.79
773	Opata_3379975_PstIMspI_PA	0.79
774	Opata_339238_PstIMspI_PA	0.79
775	Opata_3405861_PstIMspI_PA	0.79
776	Opata_3426155_PstIMspI_PA	0.79
777	Opata_343764_PstIMspI_PA	0.79
778	Opata_3454524_PstIMspI_PA	0.79
779	Opata_3461996_PstIMspI_PA	0.79
780	Opata_3576754_PstIMspI_PA	0.79
781	Opata_3595087_PstIMspI_PA	0.79
782	Opata_3595534_PstIMspI_PA	0.79
783	Opata_3605832_PstIMspI_PA	0.79
784	Opata_3636205_PstIMspI_PA	0.79
785	Opata_3646366_PstIMspI_PA	0.79
786	Opata_3670503_PstIMspI_PA	0.79
787	Opata_369014_PstIMspI_PA	0.79
788	Opata_3706348_PstIMspI_PA	0.79
789	Opata_3706790_PstIMspI_PA	0.79
790	Opata_3778081_PstIMspI_PA	0.79
791	Opata_3861623_PstIMspI_PA	0.79
792	Opata_3873341_PstIMspI_PA	0.79
793	Opata_3899156_PstIMspI_PA	0.79
794	Opata_390355_PstIMspI_PA	0.79
795	Opata_392218_PstIMspI_PA	0.79
796	Opata_395764_PstIMspI_PA	0.79
797	Opata_398050_PstIMspI_PA	0.79
798	Opata_4001114_PstIMspI_PA	0.79
799	Opata_405808_PstIMspI_PA	0.79
800	Opata_4146342_PstIMspI_PA	0.79
801	Opata_4149101_PstIMspI_PA	0.79
802	Opata_4167968_PstIMspI_PA	0.79
803	Opata_4209621_PstIMspI_PA	0.79
804	Opata_4215507_PstIMspI_PA	0.79
805	Opata_4260884_PstIMspI_PA	0.79
806	Opata_426322_PstIMspI_PA	0.79
807	Opata_431556_PstIMspI_PA	0.79
808	Opata_432279_PstIMspI_PA	0.79
809	Opata_434215_PstIMspI_PA	0.79
810	Opata_441430_PstIMspI_PA	0.79
811	Opata_49660_PstIMspI_PA	0.79
812	Opata_506648_PstIMspI_PA	0.79
813	Opata_520450_PstIMspI_PA	0.79
814	Opata_557156_PstIMspI_PA	0.79
815	Opata_567915_PstIMspI_PA	0.79
816	Opata_573518_PstIMspI_PA	0.79
817	Opata_583672_PstIMspI_PA	0.79
818	Opata_584664_PstIMspI_PA	0.79
819	Opata_585807_PstIMspI_PA	0.79
820	Opata_596656_PstIMspI_PA	0.79
821	Opata_603805_PstIMspI_PA	0.79
822	Opata_606540_PstIMspI_PA	0.79
823	Opata_632418_PstIMspI_PA	0.79
824	Opata_695949_PstIMspI_PA	0.79
825	Opata_697611_PstIMspI_PA	0.79
826	Opata_707213_PstIMspI_PA	0.79
827	Opata_720381_PstIMspI_PA	0.79
828	Opata_733566_PstIMspI_PA	0.79
829	Opata_738312_PstIMspI_PA	0.79
830	Opata_738353_PstIMspI_PA	0.79
831	Opata_749123_PstIMspI_PA	0.79
832	Opata_784288_PstIMspI_PA	0.79
833	Opata_814440_PstIMspI_PA	0.79
834	Opata_848990_PstIMspI_PA	0.79
835	Opata_851533_PstIMspI_PA	0.79
836	Opata_903691_PstIMspI_PA	0.79
837	Opata_942601_PstIMspI_PA	0.79
838	Opata_970239_PstIMspI_PA	0.79
839	Opata_971721_PstIMspI_PA	0.79
840	Opata_983304_PstIMspI_PA	0.79
841	Opata_996251_PstIMspI_PA	0.79
842	Opata_438095_86_PstIMspI_SNP	0.79
843	Opata_543273_4_PstIMspI_SNP	0.79
844	M6_32213_PstIMluI_PA	0.79
845	Opata_319292_PstIMluI_PA	0.79
846	Opata_551596_PstIMluI_PA	0.79
847	Opata_812955_PstIMluI_PA	0.79
848	Opata_964680_PstIMluI_PA	0.79
849	M6_1021784_PstIMseI_PA	0.79
850	M6_1040213_PstIMseI_PA	0.79
851	M6_1191670_PstIMseI_PA	0.79
852	M6_1235902_PstIMseI_PA	0.79
853	M6_1252236_PstIMseI_PA	0.79
854	M6_1315583_PstIMseI_PA	0.79
855	M6_153293_PstIMseI_PA	0.79
856	M6_16893_PstIMseI_PA	0.79
857	M6_195722_PstIMseI_PA	0.79
858	M6_2233145_PstIMseI_PA	0.79
859	M6_245508_PstIMseI_PA	0.79
860	M6_278349_PstIMseI_PA	0.79
861	M6_2832183_PstIMseI_PA	0.79
862	M6_3061070_PstIMseI_PA	0.79
863	M6_327773_PstIMseI_PA	0.79
864	M6_35631_PstIMseI_PA	0.79
865	M6_42497_PstIMseI_PA	0.79
866	M6_450568_PstIMseI_PA	0.79
867	M6_533733_PstIMseI_PA	0.79
868	M6_549588_PstIMseI_PA	0.79
869	M6_557827_PstIMseI_PA	0.79
870	M6_562906_PstIMseI_PA	0.79
871	M6_602566_PstIMseI_PA	0.79
872	M6_65782_PstIMseI_PA	0.79
873	M6_675937_PstIMseI_PA	0.79
874	M6_70016_PstIMseI_PA	0.79
875	M6_71013_PstIMseI_PA	0.79
876	M6_790489_PstIMseI_PA	0.79
877	M6_830439_PstIMseI_PA	0.79
878	M6_855732_PstIMseI_PA	0.79
879	M6_882216_PstIMseI_PA	0.79
880	M6_944728_PstIMseI_PA	0.79
881	Opata_103904_PstIMseI_PA	0.79
882	Opata_1126313_PstIMseI_PA	0.79
883	Opata_115060_PstIMseI_PA	0.79
884	Opata_121160_PstIMseI_PA	0.79
885	Opata_130720_PstIMseI_PA	0.79
886	Opata_137347_PstIMseI_PA	0.79
887	Opata_142512_PstIMseI_PA	0.79
888	Opata_2253021_PstIMseI_PA	0.79
889	Opata_227352_PstIMseI_PA	0.79
890	Opata_239454_PstIMseI_PA	0.79
891	Opata_2605151_PstIMseI_PA	0.79
892	Opata_260829_PstIMseI_PA	0.79
893	Opata_2710894_PstIMseI_PA	0.79
894	Opata_2923761_PstIMseI_PA	0.79
895	Opata_316475_PstIMseI_PA	0.79
896	Opata_525231_PstIMseI_PA	0.79
897	Opata_52694_PstIMseI_PA	0.79
898	Opata_527961_PstIMseI_PA	0.79
899	Opata_528693_PstIMseI_PA	0.79
900	Opata_544284_PstIMseI_PA	0.79
901	Opata_58144_PstIMseI_PA	0.79
902	Opata_593424_PstIMseI_PA	0.79
903	Opata_606390_PstIMseI_PA	0.79
904	Opata_626513_PstIMseI_PA	0.79
905	Opata_64473_PstIMseI_PA	0.79
906	Opata_696191_PstIMseI_PA	0.79
907	Opata_713994_PstIMseI_PA	0.79
908	Opata_78468_PstIMseI_PA	0.79
909	Opata_816315_PstIMseI_PA	0.79
910	Opata_909068_PstIMseI_PA	0.79
911	Opata_911890_PstIMseI_PA	0.79
912	Opata_918610_PstIMseI_PA	0.79
913	Opata_92107_PstIMseI_PA	0.79
914	Opata_96824_PstIMseI_PA	0.79
915	M6_1023066_PstIMspI_PA	0.79
916	M6_1053339_PstIMspI_PA	0.79
917	M6_1100449_PstIMspI_PA	0.79
918	M6_1154244_PstIMspI_PA	0.79
919	M6_1216410_PstIMspI_PA	0.79
920	M6_1286066_PstIMspI_PA	0.79
921	M6_1287429_PstIMspI_PA	0.79
922	M6_1314255_PstIMspI_PA	0.79
923	M6_1329285_PstIMspI_PA	0.79
924	M6_1365044_PstIMspI_PA	0.79
925	M6_1388480_PstIMspI_PA	0.79
926	M6_142891_PstIMspI_PA	0.79
927	M6_1514608_PstIMspI_PA	0.79
928	M6_1579235_PstIMspI_PA	0.79
929	M6_1587134_PstIMspI_PA	0.79
930	M6_160437_PstIMspI_PA	0.79
931	M6_1619763_PstIMspI_PA	0.79
932	M6_1624798_PstIMspI_PA	0.79
933	M6_1784217_PstIMspI_PA	0.79
934	M6_1898036_PstIMspI_PA	0.79
935	M6_2119275_PstIMspI_PA	0.79
936	M6_215631_PstIMspI_PA	0.79
937	M6_2217219_PstIMspI_PA	0.79
938	M6_229600_PstIMspI_PA	0.79
939	M6_2309409_PstIMspI_PA	0.79
940	M6_2415328_PstIMspI_PA	0.79
941	M6_2470739_PstIMspI_PA	0.79
942	M6_2634002_PstIMspI_PA	0.79
943	M6_2646303_PstIMspI_PA	0.79
944	M6_289208_PstIMspI_PA	0.79
945	M6_2896217_PstIMspI_PA	0.79
946	M6_2927116_PstIMspI_PA	0.79
947	M6_2952336_PstIMspI_PA	0.79
948	M6_298266_PstIMspI_PA	0.79
949	M6_3017456_PstIMspI_PA	0.79
950	M6_3061891_PstIMspI_PA	0.79
951	M6_3094766_PstIMspI_PA	0.79
952	M6_313381_PstIMspI_PA	0.79
953	M6_3345731_PstIMspI_PA	0.79
954	M6_335992_PstIMspI_PA	0.79
955	M6_3444631_PstIMspI_PA	0.79
956	M6_345798_PstIMspI_PA	0.79
957	M6_3576062_PstIMspI_PA	0.79
958	M6_383733_PstIMspI_PA	0.79
959	M6_392091_PstIMspI_PA	0.79
960	M6_400990_PstIMspI_PA	0.79
961	M6_459466_PstIMspI_PA	0.79
962	M6_509643_PstIMspI_PA	0.79
963	M6_607197_PstIMspI_PA	0.79
964	M6_626589_PstIMspI_PA	0.79
965	M6_70913_PstIMspI_PA	0.79
966	M6_78413_PstIMspI_PA	0.79
967	M6_822287_PstIMspI_PA	0.79
968	M6_90475_PstIMspI_PA	0.79
969	M6_952727_PstIMspI_PA	0.79
970	M6_969721_PstIMspI_PA	0.79
971	Opata_1093729_PstIMspI_PA	0.79
972	Opata_1114493_PstIMspI_PA	0.79
973	Opata_1528185_PstIMspI_PA	0.79
974	Opata_1554626_PstIMspI_PA	0.79
975	Opata_1559292_PstIMspI_PA	0.79
976	Opata_1684456_PstIMspI_PA	0.79
977	Opata_1770008_PstIMspI_PA	0.79
978	Opata_2108262_PstIMspI_PA	0.79
979	Opata_2141234_PstIMspI_PA	0.79
980	Opata_2282823_PstIMspI_PA	0.79
981	Opata_2400620_PstIMspI_PA	0.79
982	Opata_2607167_PstIMspI_PA	0.79
983	Opata_3159745_PstIMspI_PA	0.79
984	Opata_3326182_PstIMspI_PA	0.79
985	Opata_3393977_PstIMspI_PA	0.79
986	Opata_3418776_PstIMspI_PA	0.79
987	Opata_3444110_PstIMspI_PA	0.79
988	Opata_3457863_PstIMspI_PA	0.79
989	Opata_3501874_PstIMspI_PA	0.79
990	Opata_3589132_PstIMspI_PA	0.79
991	Opata_3891197_PstIMspI_PA	0.79
992	Opata_4250758_PstIMspI_PA	0.79
993	Opata_438710_PstIMspI_PA	0.79
994	Opata_45097_PstIMspI_PA	0.79
995	Opata_761006_PstIMspI_PA	0.79
996	M6_1860927_PstIMluI_PA	0.79
997	M6_2224060_PstIMluI_PA	0.79
998	M6_229442_PstIMluI_PA	0.79
999	M6_562069_PstIMluI_PA	0.79
1000	M6_1010225_PstIMseI_PA	0.79
1001	M6_1026905_PstIMseI_PA	0.79
1002	M6_1042989_PstIMseI_PA	0.79
1003	M6_1051872_PstIMseI_PA	0.79
1004	M6_105656_PstIMseI_PA	0.79
1005	M6_1068218_PstIMseI_PA	0.79
1006	M6_1105960_PstIMseI_PA	0.79
1007	M6_1108047_PstIMseI_PA	0.79
1008	M6_11085_PstIMseI_PA	0.79
1009	M6_1124111_PstIMseI_PA	0.79
1010	M6_1134818_PstIMseI_PA	0.79
1011	M6_1177743_PstIMseI_PA	0.79
1012	M6_1187185_PstIMseI_PA	0.79
1013	M6_1188888_PstIMseI_PA	0.79
1014	M6_119277_PstIMseI_PA	0.79
1015	M6_1199103_PstIMseI_PA	0.79
1016	M6_1211203_PstIMseI_PA	0.79
1017	M6_1212300_PstIMseI_PA	0.79
1018	M6_1216115_PstIMseI_PA	0.79
1019	M6_123294_PstIMseI_PA	0.79
1020	M6_1234507_PstIMseI_PA	0.79
1021	M6_1277749_PstIMseI_PA	0.79
1022	M6_1281946_PstIMseI_PA	0.79
1023	M6_1306171_PstIMseI_PA	0.79
1024	M6_1321762_PstIMseI_PA	0.79
1025	M6_1329151_PstIMseI_PA	0.79
1026	M6_1336823_PstIMseI_PA	0.79
1027	M6_13534_PstIMseI_PA	0.79
1028	M6_136169_PstIMseI_PA	0.79
1029	M6_1375148_PstIMseI_PA	0.79
1030	M6_14037_PstIMseI_PA	0.79
1031	M6_1418093_PstIMseI_PA	0.79
1032	M6_1432298_PstIMseI_PA	0.79
1033	M6_143785_PstIMseI_PA	0.79
1034	M6_1437968_PstIMseI_PA	0.79
1035	M6_144204_PstIMseI_PA	0.79
1036	M6_1472939_PstIMseI_PA	0.79
1037	M6_151837_PstIMseI_PA	0.79
1038	M6_155161_PstIMseI_PA	0.79
1039	M6_1583799_PstIMseI_PA	0.79
1040	M6_1613391_PstIMseI_PA	0.79
1041	M6_162046_PstIMseI_PA	0.79
1042	M6_1622744_PstIMseI_PA	0.79
1043	M6_163073_PstIMseI_PA	0.79
1044	M6_1638935_PstIMseI_PA	0.79
1045	M6_1678083_PstIMseI_PA	0.79
1046	M6_172905_PstIMseI_PA	0.79
1047	M6_173555_PstIMseI_PA	0.79
1048	M6_1756034_PstIMseI_PA	0.79
1049	M6_178190_PstIMseI_PA	0.79
1050	M6_1782210_PstIMseI_PA	0.79
1051	M6_1790211_PstIMseI_PA	0.79
1052	M6_179985_PstIMseI_PA	0.79
1053	M6_1804934_PstIMseI_PA	0.79
1054	M6_1848078_PstIMseI_PA	0.79
1055	M6_185656_PstIMseI_PA	0.79
1056	M6_18989_PstIMseI_PA	0.79
1057	M6_189990_PstIMseI_PA	0.79
1058	M6_1941989_PstIMseI_PA	0.79
1059	M6_194753_PstIMseI_PA	0.79
1060	M6_2040794_PstIMseI_PA	0.79
1061	M6_20693_PstIMseI_PA	0.79
1062	M6_2213371_PstIMseI_PA	0.79
1063	M6_2246349_PstIMseI_PA	0.79
1064	M6_2246962_PstIMseI_PA	0.79
1065	M6_227094_PstIMseI_PA	0.79
1066	M6_2279053_PstIMseI_PA	0.79
1067	M6_2289171_PstIMseI_PA	0.79
1068	M6_2295330_PstIMseI_PA	0.79
1069	M6_237717_PstIMseI_PA	0.79
1070	M6_2379563_PstIMseI_PA	0.79
1071	M6_244544_PstIMseI_PA	0.79
1072	M6_245147_PstIMseI_PA	0.79
1073	M6_248741_PstIMseI_PA	0.79
1074	M6_249690_PstIMseI_PA	0.79
1075	M6_257937_PstIMseI_PA	0.79
1076	M6_259787_PstIMseI_PA	0.79
1077	M6_262004_PstIMseI_PA	0.79
1078	M6_264733_PstIMseI_PA	0.79
1079	M6_2650186_PstIMseI_PA	0.79
1080	M6_2656702_PstIMseI_PA	0.79
1081	M6_267647_PstIMseI_PA	0.79
1082	M6_268656_PstIMseI_PA	0.79
1083	M6_269240_PstIMseI_PA	0.79
1084	M6_270172_PstIMseI_PA	0.79
1085	M6_2702827_PstIMseI_PA	0.79
1086	M6_272771_PstIMseI_PA	0.79
1087	M6_273890_PstIMseI_PA	0.79
1088	M6_2764509_PstIMseI_PA	0.79
1089	M6_2803784_PstIMseI_PA	0.79
1090	M6_2859794_PstIMseI_PA	0.79
1091	M6_28923_PstIMseI_PA	0.79
1092	M6_294892_PstIMseI_PA	0.79
1093	M6_296722_PstIMseI_PA	0.79
1094	M6_298951_PstIMseI_PA	0.79
1095	M6_3016553_PstIMseI_PA	0.79
1096	M6_305478_PstIMseI_PA	0.79
1097	M6_307816_PstIMseI_PA	0.79
1098	M6_314732_PstIMseI_PA	0.79
1099	M6_3147913_PstIMseI_PA	0.79
1100	M6_3158267_PstIMseI_PA	0.79
1101	M6_316192_PstIMseI_PA	0.79
1102	M6_316573_PstIMseI_PA	0.79
1103	M6_317343_PstIMseI_PA	0.79
1104	M6_3194852_PstIMseI_PA	0.79
1105	M6_319692_PstIMseI_PA	0.79
1106	M6_319935_PstIMseI_PA	0.79
1107	M6_3237227_PstIMseI_PA	0.79
1108	M6_324494_PstIMseI_PA	0.79
1109	M6_331065_PstIMseI_PA	0.79
1110	M6_332250_PstIMseI_PA	0.79
1111	M6_3332162_PstIMseI_PA	0.79
1112	M6_335086_PstIMseI_PA	0.79
1113	M6_3365958_PstIMseI_PA	0.79
1114	M6_336915_PstIMseI_PA	0.79
1115	M6_3370853_PstIMseI_PA	0.79
1116	M6_3408241_PstIMseI_PA	0.79
1117	M6_3435282_PstIMseI_PA	0.79
1118	M6_3450344_PstIMseI_PA	0.79
1119	M6_346832_PstIMseI_PA	0.79
1120	M6_34782_PstIMseI_PA	0.79
1121	M6_350964_PstIMseI_PA	0.79
1122	M6_352805_PstIMseI_PA	0.79
1123	M6_361353_PstIMseI_PA	0.79
1124	M6_3618377_PstIMseI_PA	0.79
1125	M6_364230_PstIMseI_PA	0.79
1126	M6_366905_PstIMseI_PA	0.79
1127	M6_3727482_PstIMseI_PA	0.79
1128	M6_37536_PstIMseI_PA	0.79
1129	M6_3797918_PstIMseI_PA	0.79
1130	M6_3824032_PstIMseI_PA	0.79
1131	M6_382442_PstIMseI_PA	0.79
1132	M6_3843533_PstIMseI_PA	0.79
1133	M6_390370_PstIMseI_PA	0.79
1134	M6_39206_PstIMseI_PA	0.79
1135	M6_393694_PstIMseI_PA	0.79
1136	M6_3974895_PstIMseI_PA	0.79
1137	M6_4022534_PstIMseI_PA	0.79
1138	M6_4061832_PstIMseI_PA	0.79
1139	M6_410512_PstIMseI_PA	0.79
1140	M6_4137889_PstIMseI_PA	0.79
1141	M6_4171502_PstIMseI_PA	0.79
1142	M6_423156_PstIMseI_PA	0.79
1143	M6_4254853_PstIMseI_PA	0.79
1144	M6_42740_PstIMseI_PA	0.79
1145	M6_42768_PstIMseI_PA	0.79
1146	M6_436200_PstIMseI_PA	0.79
1147	M6_441678_PstIMseI_PA	0.79
1148	M6_44815_PstIMseI_PA	0.79
1149	M6_46111_PstIMseI_PA	0.79
1150	M6_464427_PstIMseI_PA	0.79
1151	M6_476507_PstIMseI_PA	0.79
1152	M6_4803_PstIMseI_PA	0.79
1153	M6_482888_PstIMseI_PA	0.79
1154	M6_501994_PstIMseI_PA	0.79
1155	M6_509617_PstIMseI_PA	0.79
1156	M6_511692_PstIMseI_PA	0.79
1157	M6_514433_PstIMseI_PA	0.79
1158	M6_51696_PstIMseI_PA	0.79
1159	M6_527697_PstIMseI_PA	0.79
1160	M6_539257_PstIMseI_PA	0.79
1161	M6_557717_PstIMseI_PA	0.79
1162	M6_566545_PstIMseI_PA	0.79
1163	M6_587632_PstIMseI_PA	0.79
1164	M6_59036_PstIMseI_PA	0.79
1165	M6_610200_PstIMseI_PA	0.79
1166	M6_627260_PstIMseI_PA	0.79
1167	M6_65739_PstIMseI_PA	0.79
1168	M6_660837_PstIMseI_PA	0.79
1169	M6_68231_PstIMseI_PA	0.79
1170	M6_69066_PstIMseI_PA	0.79
1171	M6_727739_PstIMseI_PA	0.79
1172	M6_738647_PstIMseI_PA	0.79
1173	M6_741101_PstIMseI_PA	0.79
1174	M6_752728_PstIMseI_PA	0.79
1175	M6_755973_PstIMseI_PA	0.79
1176	M6_760466_PstIMseI_PA	0.79
1177	M6_76319_PstIMseI_PA	0.79
1178	M6_768713_PstIMseI_PA	0.79
1179	M6_780284_PstIMseI_PA	0.79
1180	M6_796453_PstIMseI_PA	0.79
1181	M6_80036_PstIMseI_PA	0.79
1182	M6_804480_PstIMseI_PA	0.79
1183	M6_81003_PstIMseI_PA	0.79
1184	M6_823218_PstIMseI_PA	0.79
1185	M6_830109_PstIMseI_PA	0.79
1186	M6_841322_PstIMseI_PA	0.79
1187	M6_846701_PstIMseI_PA	0.79
1188	M6_87006_PstIMseI_PA	0.79
1189	M6_877145_PstIMseI_PA	0.79
1190	M6_878284_PstIMseI_PA	0.79
1191	M6_887949_PstIMseI_PA	0.79
1192	M6_89057_PstIMseI_PA	0.79
1193	M6_895214_PstIMseI_PA	0.79
1194	M6_899381_PstIMseI_PA	0.79
1195	M6_92201_PstIMseI_PA	0.79
1196	M6_95436_PstIMseI_PA	0.79
1197	M6_960210_PstIMseI_PA	0.79
1198	M6_983225_PstIMseI_PA	0.79
1199	M6_98519_PstIMseI_PA	0.79
1200	Opata_1001229_PstIMseI_PA	0.79
1201	Opata_1006156_PstIMseI_PA	0.79
1202	Opata_1018532_PstIMseI_PA	0.79
1203	Opata_1096139_PstIMseI_PA	0.79
1204	Opata_1118443_PstIMseI_PA	0.79
1205	Opata_1170186_PstIMseI_PA	0.79
1206	Opata_1232260_PstIMseI_PA	0.79
1207	Opata_1308741_PstIMseI_PA	0.79
1208	Opata_132694_PstIMseI_PA	0.79
1209	Opata_135526_PstIMseI_PA	0.79
1210	Opata_136351_PstIMseI_PA	0.79
1211	Opata_137700_PstIMseI_PA	0.79
1212	Opata_1593892_PstIMseI_PA	0.79
1213	Opata_1605476_PstIMseI_PA	0.79
1214	Opata_1635843_PstIMseI_PA	0.79
1215	Opata_185303_PstIMseI_PA	0.79
1216	Opata_188478_PstIMseI_PA	0.79
1217	Opata_193542_PstIMseI_PA	0.79
1218	Opata_1935552_PstIMseI_PA	0.79
1219	Opata_1956230_PstIMseI_PA	0.79
1220	Opata_199329_PstIMseI_PA	0.79
1221	Opata_203361_PstIMseI_PA	0.79
1222	Opata_2040342_PstIMseI_PA	0.79
1223	Opata_206667_PstIMseI_PA	0.79
1224	Opata_207772_PstIMseI_PA	0.79
1225	Opata_2083112_PstIMseI_PA	0.79
1226	Opata_212853_PstIMseI_PA	0.79
1227	Opata_250107_PstIMseI_PA	0.79
1228	Opata_251921_PstIMseI_PA	0.79
1229	Opata_296871_PstIMseI_PA	0.79
1230	Opata_301274_PstIMseI_PA	0.79
1231	Opata_3062847_PstIMseI_PA	0.79
1232	Opata_3452386_PstIMseI_PA	0.79
1233	Opata_346796_PstIMseI_PA	0.79
1234	Opata_348168_PstIMseI_PA	0.79
1235	Opata_358868_PstIMseI_PA	0.79
1236	Opata_38411_PstIMseI_PA	0.79
1237	Opata_3893839_PstIMseI_PA	0.79
1238	Opata_396717_PstIMseI_PA	0.79
1239	Opata_421137_PstIMseI_PA	0.79
1240	Opata_4301_PstIMseI_PA	0.79
1241	Opata_43026_PstIMseI_PA	0.79
1242	Opata_4324267_PstIMseI_PA	0.79
1243	Opata_541004_PstIMseI_PA	0.79
1244	Opata_564449_PstIMseI_PA	0.79
1245	Opata_59554_PstIMseI_PA	0.79
1246	Opata_6065_PstIMseI_PA	0.79
1247	Opata_626118_PstIMseI_PA	0.79
1248	Opata_635545_PstIMseI_PA	0.79
1249	Opata_673333_PstIMseI_PA	0.79
1250	Opata_68197_PstIMseI_PA	0.79
1251	Opata_69279_PstIMseI_PA	0.79
1252	Opata_724581_PstIMseI_PA	0.79
1253	Opata_725023_PstIMseI_PA	0.79
1254	Opata_733440_PstIMseI_PA	0.79
1255	Opata_74301_PstIMseI_PA	0.79
1256	Opata_796713_PstIMseI_PA	0.79
1257	Opata_822455_PstIMseI_PA	0.79
1258	Opata_84601_PstIMseI_PA	0.79
1259	Opata_850578_PstIMseI_PA	0.79
1260	Opata_907885_PstIMseI_PA	0.79
1261	Opata_913132_PstIMseI_PA	0.79
1262	Opata_982415_PstIMseI_PA	0.79
1263	M6_1070209_PstIMspI_PA	0.79
1264	M6_1070283_PstIMspI_PA	0.79
1265	M6_1075725_PstIMspI_PA	0.79
1266	M6_1079253_PstIMspI_PA	0.79
1267	M6_1119514_PstIMspI_PA	0.79
1268	M6_1128133_PstIMspI_PA	0.79
1269	M6_1142177_PstIMspI_PA	0.79
1270	M6_1155371_PstIMspI_PA	0.79
1271	M6_1158113_PstIMspI_PA	0.79
1272	M6_1172413_PstIMspI_PA	0.79
1273	M6_1206213_PstIMspI_PA	0.79
1274	M6_1209815_PstIMspI_PA	0.79
1275	M6_12148_PstIMspI_PA	0.79
1276	M6_122648_PstIMspI_PA	0.79
1277	M6_1267589_PstIMspI_PA	0.79
1278	M6_127699_PstIMspI_PA	0.79
1279	M6_1277911_PstIMspI_PA	0.79
1280	M6_128693_PstIMspI_PA	0.79
1281	M6_1289725_PstIMspI_PA	0.79
1282	M6_1318828_PstIMspI_PA	0.79
1283	M6_1332887_PstIMspI_PA	0.79
1284	M6_1359254_PstIMspI_PA	0.79
1285	M6_1396186_PstIMspI_PA	0.79
1286	M6_139981_PstIMspI_PA	0.79
1287	M6_14192_PstIMspI_PA	0.79
1288	M6_145027_PstIMspI_PA	0.79
1289	M6_1454337_PstIMspI_PA	0.79
1290	M6_147287_PstIMspI_PA	0.79
1291	M6_1485023_PstIMspI_PA	0.79
1292	M6_1501569_PstIMspI_PA	0.79
1293	M6_150763_PstIMspI_PA	0.79
1294	M6_1523475_PstIMspI_PA	0.79
1295	M6_1527820_PstIMspI_PA	0.79
1296	M6_157820_PstIMspI_PA	0.79
1297	M6_1596266_PstIMspI_PA	0.79
1298	M6_1597573_PstIMspI_PA	0.79
1299	M6_1609654_PstIMspI_PA	0.79
1300	M6_163443_PstIMspI_PA	0.79
1301	M6_17119_PstIMspI_PA	0.79
1302	M6_1724590_PstIMspI_PA	0.79
1303	M6_173909_PstIMspI_PA	0.79
1304	M6_1749105_PstIMspI_PA	0.79
1305	M6_1752161_PstIMspI_PA	0.79
1306	M6_1792904_PstIMspI_PA	0.79
1307	M6_183225_PstIMspI_PA	0.79
1308	M6_1857374_PstIMspI_PA	0.79
1309	M6_191498_PstIMspI_PA	0.79
1310	M6_1938789_PstIMspI_PA	0.79
1311	M6_1992854_PstIMspI_PA	0.79
1312	M6_199473_PstIMspI_PA	0.79
1313	M6_204345_PstIMspI_PA	0.79
1314	M6_2059450_PstIMspI_PA	0.79
1315	M6_206634_PstIMspI_PA	0.79
1316	M6_2068731_PstIMspI_PA	0.79
1317	M6_2073123_PstIMspI_PA	0.79
1318	M6_2086178_PstIMspI_PA	0.79
1319	M6_2094816_PstIMspI_PA	0.79
1320	M6_210328_PstIMspI_PA	0.79
1321	M6_2142703_PstIMspI_PA	0.79
1322	M6_2165186_PstIMspI_PA	0.79
1323	M6_2169823_PstIMspI_PA	0.79
1324	M6_2180648_PstIMspI_PA	0.79
1325	M6_219716_PstIMspI_PA	0.79
1326	M6_221256_PstIMspI_PA	0.79
1327	M6_222593_PstIMspI_PA	0.79
1328	M6_2232271_PstIMspI_PA	0.79
1329	M6_2234460_PstIMspI_PA	0.79
1330	M6_2255444_PstIMspI_PA	0.79
1331	M6_227305_PstIMspI_PA	0.79
1332	M6_2293742_PstIMspI_PA	0.79
1333	M6_2321157_PstIMspI_PA	0.79
1334	M6_2323230_PstIMspI_PA	0.79
1335	M6_233857_PstIMspI_PA	0.79
1336	M6_2350731_PstIMspI_PA	0.79
1337	M6_2406523_PstIMspI_PA	0.79
1338	M6_246480_PstIMspI_PA	0.79
1339	M6_2473817_PstIMspI_PA	0.79
1340	M6_2504406_PstIMspI_PA	0.79
1341	M6_2522264_PstIMspI_PA	0.79
1342	M6_2544000_PstIMspI_PA	0.79
1343	M6_2580133_PstIMspI_PA	0.79
1344	M6_2600880_PstIMspI_PA	0.79
1345	M6_2613888_PstIMspI_PA	0.79
1346	M6_267976_PstIMspI_PA	0.79
1347	M6_2691948_PstIMspI_PA	0.79
1348	M6_2699_PstIMspI_PA	0.79
1349	M6_2741419_PstIMspI_PA	0.79
1350	M6_2770398_PstIMspI_PA	0.79
1351	M6_2829242_PstIMspI_PA	0.79
1352	M6_2856292_PstIMspI_PA	0.79
1353	M6_2894463_PstIMspI_PA	0.79
1354	M6_2941206_PstIMspI_PA	0.79
1355	M6_2997860_PstIMspI_PA	0.79
1356	M6_3079004_PstIMspI_PA	0.79
1357	M6_3081459_PstIMspI_PA	0.79
1358	M6_3098671_PstIMspI_PA	0.79
1359	M6_3126894_PstIMspI_PA	0.79
1360	M6_3133047_PstIMspI_PA	0.79
1361	M6_3141356_PstIMspI_PA	0.79
1362	M6_3157262_PstIMspI_PA	0.79
1363	M6_3157505_PstIMspI_PA	0.79
1364	M6_3207201_PstIMspI_PA	0.79
1365	M6_323604_PstIMspI_PA	0.79
1366	M6_3248332_PstIMspI_PA	0.79
1367	M6_3281259_PstIMspI_PA	0.79
1368	M6_3287_PstIMspI_PA	0.79
1369	M6_3317230_PstIMspI_PA	0.79
1370	M6_3410329_PstIMspI_PA	0.79
1371	M6_3414255_PstIMspI_PA	0.79
1372	M6_344500_PstIMspI_PA	0.79
1373	M6_3452551_PstIMspI_PA	0.79
1374	M6_3459387_PstIMspI_PA	0.79
1375	M6_3462664_PstIMspI_PA	0.79
1376	M6_3508654_PstIMspI_PA	0.79
1377	M6_3511782_PstIMspI_PA	0.79
1378	M6_3571132_PstIMspI_PA	0.79
1379	M6_365523_PstIMspI_PA	0.79
1380	M6_36712_PstIMspI_PA	0.79
1381	M6_374068_PstIMspI_PA	0.79
1382	M6_38132_PstIMspI_PA	0.79
1383	M6_403411_PstIMspI_PA	0.79
1384	M6_406400_PstIMspI_PA	0.79
1385	M6_416195_PstIMspI_PA	0.79
1386	M6_420988_PstIMspI_PA	0.79
1387	M6_456060_PstIMspI_PA	0.79
1388	M6_479216_PstIMspI_PA	0.79
1389	M6_488030_PstIMspI_PA	0.79
1390	M6_495628_PstIMspI_PA	0.79
1391	M6_523044_PstIMspI_PA	0.79
1392	M6_540640_PstIMspI_PA	0.79
1393	M6_542821_PstIMspI_PA	0.79
1394	M6_567781_PstIMspI_PA	0.79
1395	M6_589920_PstIMspI_PA	0.79
1396	M6_59953_PstIMspI_PA	0.79
1397	M6_610458_PstIMspI_PA	0.79
1398	M6_62674_PstIMspI_PA	0.79
1399	M6_631422_PstIMspI_PA	0.79
1400	M6_636873_PstIMspI_PA	0.79
1401	M6_640641_PstIMspI_PA	0.79
1402	M6_647074_PstIMspI_PA	0.79
1403	M6_652335_PstIMspI_PA	0.79
1404	M6_661281_PstIMspI_PA	0.79
1405	M6_678680_PstIMspI_PA	0.79
1406	M6_687182_PstIMspI_PA	0.79
1407	M6_700965_PstIMspI_PA	0.79
1408	M6_729653_PstIMspI_PA	0.79
1409	M6_74269_PstIMspI_PA	0.79
1410	M6_769032_PstIMspI_PA	0.79
1411	M6_788798_PstIMspI_PA	0.79
1412	M6_796513_PstIMspI_PA	0.79
1413	M6_821312_PstIMspI_PA	0.79
1414	M6_83507_PstIMspI_PA	0.79
1415	M6_854784_PstIMspI_PA	0.79
1416	M6_873848_PstIMspI_PA	0.79
1417	M6_90440_PstIMspI_PA	0.79
1418	M6_914314_PstIMspI_PA	0.79
1419	M6_923451_PstIMspI_PA	0.79
1420	M6_943764_PstIMspI_PA	0.79
1421	M6_956356_PstIMspI_PA	0.79
1422	M6_977272_PstIMspI_PA	0.79
1423	M6_986197_PstIMspI_PA	0.79
1424	M6_999770_PstIMspI_PA	0.79
1425	Opata_1027843_PstIMspI_PA	0.79
1426	Opata_1056612_PstIMspI_PA	0.79
1427	Opata_1059090_PstIMspI_PA	0.79
1428	Opata_1064790_PstIMspI_PA	0.79
1429	Opata_1170431_PstIMspI_PA	0.79
1430	Opata_1186642_PstIMspI_PA	0.79
1431	Opata_1187013_PstIMspI_PA	0.79
1432	Opata_1214434_PstIMspI_PA	0.79
1433	Opata_1222135_PstIMspI_PA	0.79
1434	Opata_127602_PstIMspI_PA	0.79
1435	Opata_1286286_PstIMspI_PA	0.79
1436	Opata_1340793_PstIMspI_PA	0.79
1437	Opata_1366937_PstIMspI_PA	0.79
1438	Opata_1408785_PstIMspI_PA	0.79
1439	Opata_1420570_PstIMspI_PA	0.79
1440	Opata_1425754_PstIMspI_PA	0.79
1441	Opata_1445495_PstIMspI_PA	0.79
1442	Opata_1449102_PstIMspI_PA	0.79
1443	Opata_1482326_PstIMspI_PA	0.79
1444	Opata_1511506_PstIMspI_PA	0.79
1445	Opata_1541603_PstIMspI_PA	0.79
1446	Opata_1569468_PstIMspI_PA	0.79
1447	Opata_1588684_PstIMspI_PA	0.79
1448	Opata_1603158_PstIMspI_PA	0.79
1449	Opata_1651525_PstIMspI_PA	0.79
1450	Opata_1682286_PstIMspI_PA	0.79
1451	Opata_1685558_PstIMspI_PA	0.79
1452	Opata_1728112_PstIMspI_PA	0.79
1453	Opata_1799771_PstIMspI_PA	0.79
1454	Opata_1800716_PstIMspI_PA	0.79
1455	Opata_1803677_PstIMspI_PA	0.79
1456	Opata_1807910_PstIMspI_PA	0.79
1457	Opata_1842176_PstIMspI_PA	0.79
1458	Opata_1846016_PstIMspI_PA	0.79
1459	Opata_1872986_PstIMspI_PA	0.79
1460	Opata_1877115_PstIMspI_PA	0.79
1461	Opata_1924908_PstIMspI_PA	0.79
1462	Opata_1936474_PstIMspI_PA	0.79
1463	Opata_1953927_PstIMspI_PA	0.79
1464	Opata_1982010_PstIMspI_PA	0.79
1465	Opata_198954_PstIMspI_PA	0.79
1466	Opata_1994404_PstIMspI_PA	0.79
1467	Opata_2026411_PstIMspI_PA	0.79
1468	Opata_202757_PstIMspI_PA	0.79
1469	Opata_2054983_PstIMspI_PA	0.79
1470	Opata_2084228_PstIMspI_PA	0.79
1471	Opata_2121794_PstIMspI_PA	0.79
1472	Opata_2143102_PstIMspI_PA	0.79
1473	Opata_2143170_PstIMspI_PA	0.79
1474	Opata_2143311_PstIMspI_PA	0.79
1475	Opata_2186910_PstIMspI_PA	0.79
1476	Opata_2210507_PstIMspI_PA	0.79
1477	Opata_2264511_PstIMspI_PA	0.79
1478	Opata_2288453_PstIMspI_PA	0.79
1479	Opata_2288903_PstIMspI_PA	0.79
1480	Opata_2291056_PstIMspI_PA	0.79
1481	Opata_229379_PstIMspI_PA	0.79
1482	Opata_2302804_PstIMspI_PA	0.79
1483	Opata_2330472_PstIMspI_PA	0.79
1484	Opata_2337448_PstIMspI_PA	0.79
1485	Opata_235384_PstIMspI_PA	0.79
1486	Opata_2370300_PstIMspI_PA	0.79
1487	Opata_2397344_PstIMspI_PA	0.79
1488	Opata_2412171_PstIMspI_PA	0.79
1489	Opata_2435229_PstIMspI_PA	0.79
1490	Opata_2446300_PstIMspI_PA	0.79
1491	Opata_2452434_PstIMspI_PA	0.79
1492	Opata_2518790_PstIMspI_PA	0.79
1493	Opata_2522095_PstIMspI_PA	0.79
1494	Opata_2536811_PstIMspI_PA	0.79
1495	Opata_2547321_PstIMspI_PA	0.79
1496	Opata_2551994_PstIMspI_PA	0.79
1497	Opata_2571303_PstIMspI_PA	0.79
1498	Opata_2573183_PstIMspI_PA	0.79
1499	Opata_2574958_PstIMspI_PA	0.79
1500	Opata_2575107_PstIMspI_PA	0.79
1501	Opata_2583680_PstIMspI_PA	0.79
1502	Opata_2637879_PstIMspI_PA	0.79
1503	Opata_2638738_PstIMspI_PA	0.79
1504	Opata_2660676_PstIMspI_PA	0.79
1505	Opata_2671589_PstIMspI_PA	0.79
1506	Opata_2685949_PstIMspI_PA	0.79
1507	Opata_2731513_PstIMspI_PA	0.79
1508	Opata_2775240_PstIMspI_PA	0.79
1509	Opata_277539_PstIMspI_PA	0.79
1510	Opata_280360_PstIMspI_PA	0.79
1511	Opata_2841674_PstIMspI_PA	0.79
1512	Opata_2853987_PstIMspI_PA	0.79
1513	Opata_2899949_PstIMspI_PA	0.79
1514	Opata_290642_PstIMspI_PA	0.79
1515	Opata_293048_PstIMspI_PA	0.79
1516	Opata_2945613_PstIMspI_PA	0.79
1517	Opata_3003627_PstIMspI_PA	0.79
1518	Opata_3044045_PstIMspI_PA	0.79
1519	Opata_3081602_PstIMspI_PA	0.79
1520	Opata_310157_PstIMspI_PA	0.79
1521	Opata_312046_PstIMspI_PA	0.79
1522	Opata_315854_PstIMspI_PA	0.79
1523	Opata_3176711_PstIMspI_PA	0.79
1524	Opata_3183844_PstIMspI_PA	0.79
1525	Opata_3217488_PstIMspI_PA	0.79
1526	Opata_3222915_PstIMspI_PA	0.79
1527	Opata_3241350_PstIMspI_PA	0.79
1528	Opata_3250080_PstIMspI_PA	0.79
1529	Opata_3265572_PstIMspI_PA	0.79
1530	Opata_3359751_PstIMspI_PA	0.79
1531	Opata_337060_PstIMspI_PA	0.79
1532	Opata_3379237_PstIMspI_PA	0.79
1533	Opata_3393149_PstIMspI_PA	0.79
1534	Opata_3525162_PstIMspI_PA	0.79
1535	Opata_3567291_PstIMspI_PA	0.79
1536	Opata_3623787_PstIMspI_PA	0.79
1537	Opata_3686002_PstIMspI_PA	0.79
1538	Opata_3720274_PstIMspI_PA	0.79
1539	Opata_3775374_PstIMspI_PA	0.79
1540	Opata_3795960_PstIMspI_PA	0.79
1541	Opata_3818845_PstIMspI_PA	0.79
1542	Opata_3876353_PstIMspI_PA	0.79
1543	Opata_3894238_PstIMspI_PA	0.79
1544	Opata_3898196_PstIMspI_PA	0.79
1545	Opata_3900740_PstIMspI_PA	0.79
1546	Opata_3936228_PstIMspI_PA	0.79
1547	Opata_3944910_PstIMspI_PA	0.79
1548	Opata_3956697_PstIMspI_PA	0.79
1549	Opata_4078522_PstIMspI_PA	0.79
1550	Opata_411472_PstIMspI_PA	0.79
1551	Opata_4119999_PstIMspI_PA	0.79
1552	Opata_422900_PstIMspI_PA	0.79
1553	Opata_4244460_PstIMspI_PA	0.79
1554	Opata_4251639_PstIMspI_PA	0.79
1555	Opata_4252557_PstIMspI_PA	0.79
1556	Opata_425684_PstIMspI_PA	0.79
1557	Opata_4257500_PstIMspI_PA	0.79
1558	Opata_430575_PstIMspI_PA	0.79
1559	Opata_435201_PstIMspI_PA	0.79
1560	Opata_448183_PstIMspI_PA	0.79
1561	Opata_452528_PstIMspI_PA	0.79
1562	Opata_473059_PstIMspI_PA	0.79
1563	Opata_485182_PstIMspI_PA	0.79
1564	Opata_490527_PstIMspI_PA	0.79
1565	Opata_500574_PstIMspI_PA	0.79
1566	Opata_502846_PstIMspI_PA	0.79
1567	Opata_516864_PstIMspI_PA	0.79
1568	Opata_520481_PstIMspI_PA	0.79
1569	Opata_531549_PstIMspI_PA	0.79
1570	Opata_583399_PstIMspI_PA	0.79
1571	Opata_633341_PstIMspI_PA	0.79
1572	Opata_669739_PstIMspI_PA	0.79
1573	Opata_676778_PstIMspI_PA	0.79
1574	Opata_710881_PstIMspI_PA	0.79
1575	Opata_72488_PstIMspI_PA	0.79
1576	Opata_766105_PstIMspI_PA	0.79
1577	Opata_793647_PstIMspI_PA	0.79
1578	Opata_812909_PstIMspI_PA	0.79
1579	Opata_826002_PstIMspI_PA	0.79
1580	Opata_840459_PstIMspI_PA	0.79
1581	Opata_842708_PstIMspI_PA	0.79
1582	Opata_845139_PstIMspI_PA	0.79
1583	Opata_845419_PstIMspI_PA	0.79
1584	Opata_855316_PstIMspI_PA	0.79
1585	Opata_916834_PstIMspI_PA	0.79
1586	Opata_944749_PstIMspI_PA	0.79
1587	Opata_989638_PstIMspI_PA	0.79
1588	Opata_1794463_8_PstIMspI_SNP	0.79
1589	M6_1159321_PstIMluI_PA	0.79
1590	M6_1176841_PstIMseI_PA	0.79
1591	M6_1298561_PstIMseI_PA	0.79
1592	M6_1871752_PstIMseI_PA	0.79
1593	M6_224955_PstIMseI_PA	0.79
1594	M6_239210_PstIMseI_PA	0.79
1595	M6_3394671_PstIMseI_PA	0.79
1596	M6_3613320_PstIMseI_PA	0.79
1597	M6_3772988_PstIMseI_PA	0.79
1598	M6_45340_PstIMseI_PA	0.79
1599	M6_474697_PstIMseI_PA	0.79
1600	M6_520493_PstIMseI_PA	0.79
1601	M6_908283_PstIMseI_PA	0.79
1602	Opata_1066427_PstIMseI_PA	0.79
1603	Opata_1521245_PstIMseI_PA	0.79
1604	Opata_202733_PstIMseI_PA	0.79
1605	Opata_386221_PstIMseI_PA	0.79
1606	Opata_425813_PstIMseI_PA	0.79
1607	Opata_72489_PstIMseI_PA	0.79
1608	Opata_831266_PstIMseI_PA	0.79
1609	Opata_951431_PstIMseI_PA	0.79
1610	M6_1106420_PstIMspI_PA	0.79
1611	M6_1364257_PstIMspI_PA	0.79
1612	M6_1444162_PstIMspI_PA	0.79
1613	M6_1831973_PstIMspI_PA	0.79
1614	M6_1894485_PstIMspI_PA	0.79
1615	M6_2299842_PstIMspI_PA	0.79
1616	M6_2342960_PstIMspI_PA	0.79
1617	M6_2377307_PstIMspI_PA	0.79
1618	M6_3350595_PstIMspI_PA	0.79
1619	M6_441871_PstIMspI_PA	0.79
1620	M6_500481_PstIMspI_PA	0.79
1621	M6_71005_PstIMspI_PA	0.79
1622	M6_754162_PstIMspI_PA	0.79
1623	M6_770869_PstIMspI_PA	0.79
1624	M6_77878_PstIMspI_PA	0.79
1625	M6_780153_PstIMspI_PA	0.79
1626	Opata_1196330_PstIMspI_PA	0.79
1627	Opata_1222482_PstIMspI_PA	0.79
1628	Opata_1307194_PstIMspI_PA	0.79
1629	Opata_2313104_PstIMspI_PA	0.79
1630	Opata_3047256_PstIMspI_PA	0.79
1631	Opata_314434_PstIMspI_PA	0.79
1632	Opata_3148640_PstIMspI_PA	0.79
1633	Opata_3571219_PstIMspI_PA	0.79
1634	Opata_3576345_PstIMspI_PA	0.79
1635	Opata_3616663_PstIMspI_PA	0.79
1636	Opata_3705963_PstIMspI_PA	0.79
1637	Opata_3997792_PstIMspI_PA	0.79
1638	Opata_788145_PstIMspI_PA	0.79
1639	Opata_854384_PstIMspI_PA	0.79
1640	M6_1060571_PstIMseI_PA	0.79
1641	M6_1537491_PstIMseI_PA	0.79
1642	M6_2832592_PstIMseI_PA	0.79
1643	M6_3419649_PstIMseI_PA	0.79
1644	M6_3674895_PstIMseI_PA	0.79
1645	M6_546599_PstIMseI_PA	0.79
1646	M6_94189_PstIMseI_PA	0.79
1647	M6_995962_PstIMseI_PA	0.79
1648	Opata_1017146_PstIMseI_PA	0.79
1649	Opata_1255753_PstIMseI_PA	0.79
1650	Opata_1405665_PstIMseI_PA	0.79
1651	Opata_147256_PstIMseI_PA	0.79
1652	Opata_185187_PstIMseI_PA	0.79
1653	Opata_189316_PstIMseI_PA	0.79
1654	Opata_1941127_PstIMseI_PA	0.79
1655	Opata_20537_PstIMseI_PA	0.79
1656	Opata_226162_PstIMseI_PA	0.79
1657	Opata_2643187_PstIMseI_PA	0.79
1658	Opata_266538_PstIMseI_PA	0.79
1659	Opata_317364_PstIMseI_PA	0.79
1660	Opata_3197054_PstIMseI_PA	0.79
1661	Opata_3575750_PstIMseI_PA	0.79
1662	Opata_625330_PstIMseI_PA	0.79
1663	Opata_87574_PstIMseI_PA	0.79
1664	M6_1003890_PstIMspI_PA	0.79
1665	M6_1447075_PstIMspI_PA	0.79
1666	M6_1923653_PstIMspI_PA	0.79
1667	M6_21184_PstIMspI_PA	0.79
1668	M6_2464518_PstIMspI_PA	0.79
1669	M6_503871_PstIMspI_PA	0.79
1670	M6_610652_PstIMspI_PA	0.79
1671	M6_637724_PstIMspI_PA	0.79
1672	Opata_112421_PstIMspI_PA	0.79
1673	Opata_1422097_PstIMspI_PA	0.79
1674	Opata_1788197_PstIMspI_PA	0.79
1675	Opata_1965588_PstIMspI_PA	0.79
1676	Opata_205411_PstIMspI_PA	0.79
1677	Opata_2071084_PstIMspI_PA	0.79
1678	Opata_2082020_PstIMspI_PA	0.79
1679	Opata_2463179_PstIMspI_PA	0.79
1680	Opata_2819650_PstIMspI_PA	0.79
1681	Opata_3413890_PstIMspI_PA	0.79
1682	Opata_3445364_PstIMspI_PA	0.79
1683	Opata_3821879_PstIMspI_PA	0.79
1684	Opata_503253_PstIMspI_PA	0.79
1685	Opata_505262_PstIMspI_PA	0.79
1686	Opata_544884_PstIMspI_PA	0.79
1687	Opata_965155_PstIMspI_PA	0.79
1688	M6_1267867_PstIMseI_PA	0.79
1689	M6_137653_PstIMseI_PA	0.79
1690	M6_169413_PstIMseI_PA	0.79
1691	M6_258092_PstIMseI_PA	0.79
1692	M6_3356804_PstIMseI_PA	0.79
1693	M6_3609864_PstIMseI_PA	0.79
1694	M6_595447_PstIMseI_PA	0.79
1695	Opata_1018607_PstIMseI_PA	0.79
1696	Opata_173526_PstIMseI_PA	0.79
1697	Opata_183026_PstIMseI_PA	0.79
1698	Opata_22468_PstIMseI_PA	0.79
1699	Opata_4146402_PstIMseI_PA	0.79
1700	Opata_57589_PstIMseI_PA	0.79
1701	Opata_815664_PstIMseI_PA	0.79
1702	M6_1045601_PstIMspI_PA	0.79
1703	M6_1832075_PstIMspI_PA	0.79
1704	M6_2030467_PstIMspI_PA	0.79
1705	M6_2226825_PstIMspI_PA	0.79
1706	M6_2436846_PstIMspI_PA	0.79
1707	M6_2484632_PstIMspI_PA	0.79
1708	M6_2659818_PstIMspI_PA	0.79
1709	M6_451912_PstIMspI_PA	0.79
1710	M6_57255_PstIMspI_PA	0.79
1711	M6_682251_PstIMspI_PA	0.79
1712	M6_899751_PstIMspI_PA	0.79
1713	Opata_1775435_PstIMspI_PA	0.79
1714	Opata_2047398_PstIMspI_PA	0.79
1715	Opata_2144226_PstIMspI_PA	0.79
1716	Opata_3436463_PstIMspI_PA	0.79
1717	Opata_3547550_PstIMspI_PA	0.79
1718	Opata_3614783_PstIMspI_PA	0.79
1719	Opata_4174615_PstIMspI_PA	0.79
1720	Opata_664480_PstIMspI_PA	0.79
1721	Opata_1848185_PstIMluI_PA	0.79
1722	Opata_2802194_PstIMluI_PA	0.79
1723	M6_1172076_PstIMseI_PA	0.79
1724	M6_13525_PstIMseI_PA	0.79
1725	M6_194782_PstIMseI_PA	0.79
1726	M6_2313404_PstIMseI_PA	0.79
1727	M6_256767_PstIMseI_PA	0.79
1728	M6_3507462_PstIMseI_PA	0.79
1729	M6_38741_PstIMseI_PA	0.79
1730	M6_404747_PstIMseI_PA	0.79
1731	M6_490525_PstIMseI_PA	0.79
1732	M6_556971_PstIMseI_PA	0.79
1733	M6_619825_PstIMseI_PA	0.79
1734	M6_641294_PstIMseI_PA	0.79
1735	M6_864125_PstIMseI_PA	0.79
1736	M6_994167_PstIMseI_PA	0.79
1737	Opata_1068853_PstIMseI_PA	0.79
1738	Opata_112045_PstIMseI_PA	0.79
1739	Opata_1345382_PstIMseI_PA	0.79
1740	Opata_1432473_PstIMseI_PA	0.79
1741	Opata_1526503_PstIMseI_PA	0.79
1742	Opata_2342735_PstIMseI_PA	0.79
1743	Opata_2355985_PstIMseI_PA	0.79
1744	Opata_507043_PstIMseI_PA	0.79
1745	Opata_553829_PstIMseI_PA	0.79
1746	M6_1152370_PstIMspI_PA	0.79
1747	M6_123264_PstIMspI_PA	0.79
1748	M6_1354506_PstIMspI_PA	0.79
1749	M6_323164_PstIMspI_PA	0.79
1750	M6_93958_PstIMspI_PA	0.79
1751	Opata_1603549_PstIMspI_PA	0.79
1752	Opata_163481_PstIMspI_PA	0.79
1753	Opata_1858708_PstIMspI_PA	0.79
1754	Opata_1954650_PstIMspI_PA	0.79
1755	Opata_19691_PstIMspI_PA	0.79
1756	Opata_2160784_PstIMspI_PA	0.79
1757	Opata_2260672_PstIMspI_PA	0.79
1758	Opata_2701142_PstIMspI_PA	0.79
1759	Opata_273936_PstIMspI_PA	0.79
1760	Opata_2935637_PstIMspI_PA	0.79
1761	Opata_339929_PstIMspI_PA	0.79
1762	Opata_3494755_PstIMspI_PA	0.79
1763	Opata_3501444_PstIMspI_PA	0.79
1764	Opata_3673523_PstIMspI_PA	0.79
1765	Opata_4113549_PstIMspI_PA	0.79
1766	Opata_4144160_PstIMspI_PA	0.79
1767	Opata_698210_PstIMspI_PA	0.79
1768	Opata_865120_PstIMspI_PA	0.79
1769	M6_873138_PstIMseI_PA	0.79
1770	Opata_816301_PstIMspI_PA	0.79
1771	M6_692488_PstIMseI_PA	0.79
1772	M6_1294957_PstIMseI_PA	0.79
1773	Opata_278121_PstIMseI_PA	0.79
1774	M6_3123333_PstIMspI_PA	0.79
1775	M6_3990587_PstIMseI_PA	0.79
1776	M6_3394127_PstIMspI_PA	0.79
1777	Opata_2838096_PstIMspI_PA	0.79
1778	Opata_366667_PstIMspI_PA	0.79
1779	M6_2133966_PstIMluI_PA	0.79
1780	M6_143851_PstIMseI_PA	0.79
1781	M6_24070_PstIMseI_PA	0.79
1782	M6_2207499_PstIMspI_PA	0.79
1783	M6_3317169_PstIMspI_PA	0.79
1784	Opata_3663621_PstIMspI_PA	0.79
1785	M6_3860437_PstIMseI_PA	0.79
1786	Opata_1693426_PstIMseI_PA	0.79
1787	Opata_2531132_PstIMseI_PA	0.79
1788	M6_541185_PstIMspI_PA	0.79
1789	Opata_2539779_PstIMspI_PA	0.79
1790	M6_2165021_PstIMseI_PA	0.79
1791	M6_3498579_PstIMseI_PA	0.79
1792	M6_188225_PstIMspI_PA	0.79
1793	M6_286941_PstIMspI_PA	0.79
1794	M6_1365336_PstIMseI_PA	0.79
1795	M6_755798_PstIMspI_PA	0.79
1796	M6_1897846_PstIMluI_PA	0.79
1797	M6_1104066_PstIMseI_PA	0.79
1798	M6_1242630_PstIMseI_PA	0.79
1799	M6_1339753_PstIMseI_PA	0.79
1800	M6_1392058_PstIMseI_PA	0.79
1801	M6_4170425_PstIMseI_PA	0.79
1802	M6_111486_PstIMspI_PA	0.79
1803	M6_233096_PstIMseI_PA	0.79
1804	M6_2806849_PstIMspI_PA	0.79
1805	M6_757299_PstIMseI_PA	0.79
1806	M6_2302848_PstIMspI_PA	0.79
1807	M6_772641_PstIMspI_PA	0.79
1808	wPt-11449	0.8
1809	119784	0.8
1810	1696651	0.8
1811	2296619	0.81
1812	1120311	0.82
1813	1057868	0.83
1814	2279440	0.84
1815	1200675	0.84
1816	2296269	0.84
1817	1209891	0.85
1818	2313542	0.85
1819	3939152	0.85
1820	1119393	0.89
1821	1258901	0.89
1822	3384869	0.89
1823	6005618	0.89
1824	1037589	0.89
1825	1150792	0.89
1826	1395953	0.89
1827	2276197	0.89
1828	4008906	0.89
1829	4993009	0.89
1830	1040232	0.92
1831	1069876	0.92
1832	1201533	0.92
1833	2322614	0.92
1834	3024783	0.92
1835	1864870	0.95
1836	2278502	0.95
1837	3064504	0.95
1838	4009630	0.95
1839	4992181	0.95
1840	1229094	0.96
1841	1242163	0.96
1842	1242619	0.96
1843	1396045	0.96
1844	2261694	0.96
1845	3941395	0.96
1846	3941650	0.96
1847	4396670	0.96
1848	4992396	0.96
1849	4992525	0.96
1850	4992669	0.96
1851	4993194	0.96
1852	995807	0.97
1853	1106626	0.97
1854	1266766	0.97
1855	2277465	0.97
1856	1281508	0.97
1857	344783	0.98
1858	1113326	0.98
1859	1113761	0.98
1860	1223559	0.98
1861	1238964	0.98
1862	1241555	0.98
1863	1243778	0.98
1864	1372826	0.98
1865	1765086	0.98
1866	wPt-5971	1
1867	1054043	1.01
1868	1236978	1.01
1869	tPt-0910	1.03
1870	1053273	1.03
1871	1140325	1.03
1872	1069247	1.03
1873	1121619	1.04
1874	1093417	1.07
1875	1109053	1.07
1876	1129141	1.07
1877	3939071	1.07
1878	3948757	1.07
1879	3949164	1.07
1880	4009513	1.07
1881	4411913	1.07
1882	4543362	1.07
1883	4992100	1.07
1884	4992982	1.07
1885	wPt-0088	1.07
1886	1165565	1.11
1887	1002670	1.12
1888	1205389	1.12
1889	1266333	1.12
1890	1267899	1.12
1891	1725490	1.12
1892	3941487	1.12
1893	3949325	1.12
1894	3959744	1.12
1895	4394455	1.12
1896	4396762	1.12
1897	4405696	1.12
1898	4405900	1.12
1899	4409008	1.12
1900	5324626	1.12
1901	5324848	1.12
1902	5325684	1.12
1903	5325689	1.12
1904	5364856	1.12
1905	1125577	1.12
1906	304505	1.13
1907	379057	1.13
1908	996294	1.13
1909	1089713	1.13
1910	1105154	1.13
1911	1228222	1.13
1912	1236148	1.13
1913	1239031	1.13
1914	1239234	1.13
1915	1241515	1.13
1916	1252664	1.13
1917	1259004	1.13
1918	1262154	1.13
1919	1263416	1.13
1920	1264429	1.13
1921	1266743	1.13
1922	1266908	1.13
1923	1280005	1.13
1924	1280203	1.13
1925	1309135	1.13
1926	1310051	1.13
1927	1377753	1.13
1928	1379180	1.13
1929	1714932	1.13
1930	2277800	1.13
1931	4008887	1.13
1932	1140543	1.13
1933	wPt-3526	1.17
1934	wPt-4142	1.17
1935	wPt-665017	1.17
1936	wPt-6667	1.17
1937	wPt-745074	1.17
1938	2325221	1.18
1939	wPt-6282	1.22
1940	1015032	1.24
1941	3533807	1.24
1942	3570167	1.24
1943	1023576	1.27
1944	1132404	1.27
1945	1207898	1.27
1946	1279548	1.27
1947	1696977	1.27
1948	1700504	1.27
1949	1141570	1.3
1950	1298796	1.31
1951	1270736	1.31
1952	1094706	1.32
1953	3022582	1.32
1954	520966	1.34
1955	1298580	1.35
1956	1360282	1.36
1957	1114195	1.38
1958	1268629	1.38
1959	1378598	1.38
1960	3020817	1.38
1961	379317	1.42
1962	1019562	1.42
1963	1040684	1.42
1964	1062593	1.42
1965	1063996	1.42
1966	1082137	1.42
1967	1085814	1.42
1968	1091606	1.42
1969	1096530	1.42
1970	1104777	1.42
1971	1105918	1.42
1972	1109213	1.42
1973	1109549	1.42
1974	1113626	1.42
1975	1115026	1.42
1976	1121581	1.42
1977	1122951	1.42
1978	1127359	1.42
1979	1216585	1.42
1980	1220718	1.42
1981	1233452	1.42
1982	1241612	1.42
1983	1255840	1.42
1984	1268243	1.42
1985	1269773	1.42
1986	1272094	1.42
1987	1273769	1.42
1988	1279336	1.42
1989	1307560	1.42
1990	1378657	1.42
1991	1665821	1.42
1992	1766520	1.42
1993	1767576	1.42
1994	1770167	1.42
1995	1771740	1.42
1996	1861325	1.42
1997	2254730	1.42
1998	2257246	1.42
1999	3385555	1.42
2000	4005035	1.42
2001	4261905	1.42
2002	1159377	1.43
2003	1237127	1.43
2004	1239338	1.43
2005	4541844	1.43
2006	1233853	1.46
2007	1281517	1.46
2008	377577	1.46
2009	1208460	1.48
2010	1217245	1.48
2011	1279144	1.48
2012	3532693	1.48
2013	3570035	1.48
2014	3954789	1.48
2015	4005571	1.48
2016	1204284	1.49
2017	1124607	1.5
2018	1096779	1.57
2019	1106633	1.57
2020	1257540	1.57
2021	3533243	1.6
2022	1860666	1.7
2023	1298803	1.74
2024	tPt-2055	1.76
2025	1390719	1.77
2026	1668018	1.77
2027	3937266	1.77
2028	5411405	1.77
2029	982503	1.77
2030	1036459	1.77
2031	1057005	1.77
2032	1079740	1.77
2033	1081799	1.77
2034	1093400	1.77
2035	1100767	1.77
2036	1114378	1.77
2037	1121615	1.77
2038	1126497	1.77
2039	1128655	1.77
2040	1131426	1.77
2041	1132990	1.77
2042	1200967	1.77
2043	1202176	1.77
2044	1209595	1.77
2045	1217508	1.77
2046	1220194	1.77
2047	1253082	1.77
2048	1719913	1.77
2049	6044099	1.77
2050	1166801	1.78
2051	wPt-4386	1.86
2052	wPt-7150	1.86
2053	1217219	1.87
2054	1013094	1.93
2055	1115588	1.93
2056	1120192	1.93
2057	1210598	1.93
2058	1404144	1.93
2059	3534423	1.93
2060	3934307	1.93
2061	3942613	1.93
2062	1006834	1.98
2063	1026560	1.98
2064	1034446	1.98
2065	1127180	1.98
2066	1214809	1.98
2067	1244698	1.98
2068	1264230	1.98
2069	1265584	1.98
2070	1386181	1.98
2071	2297767	1.98
2072	3533133	1.98
2073	3936978	1.98
2074	344633	2
2075	1235400	2
2076	1335045	2.02
2077	1386239	2.02
2078	3939481	2.03
2079	3959981	2.03
2080	1370982	2.09
2081	1121726	2.11
2082	2279458	2.11
2083	379462	2.13
2084	wPt-1558	2.13
2085	115508	2.14
2086	977245	2.15
2087	wPt-7777	2.17
2088	1258723	2.18
2089	1269653	2.18
2090	4003053	2.18
2091	4329480	2.18
2092	4536860	2.18
2093	4542253	2.18
2094	5567458	2.18
2095	1210332	2.18
2096	1241335	2.18
2097	3023464	2.18
2098	wPt-5234	2.18
2099	wPt-7954	2.19
2100	M6_235280_PstIMseI_PA	2.19
2101	M6_317518_PstIMspI_PA	2.19
2102	Opata_72471_80_PstIMseI_SNP	2.19
2103	Opata_1987275_80_PstIMspI_SNP	2.19
2104	M6_395676_PstIMseI_PA	2.19
2105	M6_1245099_PstIMseI_PA	2.19
2106	M6_1361839_PstIMseI_PA	2.19
2107	M6_2069334_PstIMseI_PA	2.19
2108	M6_220383_PstIMseI_PA	2.19
2109	M6_1174052_PstIMspI_PA	2.19
2110	M6_782633_PstIMspI_PA	2.19
2111	M6_1244463_PstIMseI_PA	2.19
2112	M6_1458362_PstIMseI_PA	2.19
2113	M6_339199_PstIMseI_PA	2.19
2114	M6_3752282_PstIMseI_PA	2.19
2115	M6_433750_PstIMseI_PA	2.19
2116	M6_54653_PstIMseI_PA	2.19
2117	M6_561170_PstIMseI_PA	2.19
2118	M6_1187250_PstIMspI_PA	2.19
2119	M6_1287170_PstIMspI_PA	2.19
2120	M6_1745483_PstIMspI_PA	2.19
2121	M6_453884_PstIMspI_PA	2.19
2122	M6_763759_PstIMspI_PA	2.19
2123	M6_3866554_PstIMseI_PA	2.19
2124	M6_401412_PstIMseI_PA	2.19
2125	Opata_404755_PstIMspI_PA	2.19
2126	M6_176138_PstIMseI_PA	2.19
2127	M6_378968_PstIMseI_PA	2.19
2128	Opata_1650_PstIMseI_PA	2.19
2129	Opata_1820127_PstIMspI_PA	2.19
2130	Opata_1843132_PstIMspI_PA	2.19
2131	Opata_1540300_75_PstIMspI_SNP	2.19
2132	M6_3108484_PstIMseI_PA	2.19
2133	M6_2634087_PstIMspI_PA	2.19
2134	M6_1001396_PstIMseI_PA	2.19
2135	M6_1021761_PstIMseI_PA	2.19
2136	M6_1064936_PstIMseI_PA	2.19
2137	M6_106536_PstIMseI_PA	2.19
2138	M6_1069239_PstIMseI_PA	2.19
2139	M6_1079008_PstIMseI_PA	2.19
2140	M6_1092136_PstIMseI_PA	2.19
2141	M6_1122286_PstIMseI_PA	2.19
2142	M6_1143031_PstIMseI_PA	2.19
2143	M6_1143915_PstIMseI_PA	2.19
2144	M6_114992_PstIMseI_PA	2.19
2145	M6_1164496_PstIMseI_PA	2.19
2146	M6_1174478_PstIMseI_PA	2.19
2147	M6_1178287_PstIMseI_PA	2.19
2148	M6_118307_PstIMseI_PA	2.19
2149	M6_1189981_PstIMseI_PA	2.19
2150	M6_119531_PstIMseI_PA	2.19
2151	M6_1200090_PstIMseI_PA	2.19
2152	M6_1219329_PstIMseI_PA	2.19
2153	M6_1249_PstIMseI_PA	2.19
2154	M6_1253718_PstIMseI_PA	2.19
2155	M6_1262560_PstIMseI_PA	2.19
2156	M6_12699_PstIMseI_PA	2.19
2157	M6_129316_PstIMseI_PA	2.19
2158	M6_129661_PstIMseI_PA	2.19
2159	M6_1305_PstIMseI_PA	2.19
2160	M6_1321380_PstIMseI_PA	2.19
2161	M6_1327277_PstIMseI_PA	2.19
2162	M6_134182_PstIMseI_PA	2.19
2163	M6_1345961_PstIMseI_PA	2.19
2164	M6_1366659_PstIMseI_PA	2.19
2165	M6_137406_PstIMseI_PA	2.19
2166	M6_1374831_PstIMseI_PA	2.19
2167	M6_1409021_PstIMseI_PA	2.19
2168	M6_1429312_PstIMseI_PA	2.19
2169	M6_1431528_PstIMseI_PA	2.19
2170	M6_1433521_PstIMseI_PA	2.19
2171	M6_1439943_PstIMseI_PA	2.19
2172	M6_155102_PstIMseI_PA	2.19
2173	M6_1565530_PstIMseI_PA	2.19
2174	M6_1575509_PstIMseI_PA	2.19
2175	M6_1608993_PstIMseI_PA	2.19
2176	M6_1616908_PstIMseI_PA	2.19
2177	M6_16581_PstIMseI_PA	2.19
2178	M6_1694445_PstIMseI_PA	2.19
2179	M6_173208_PstIMseI_PA	2.19
2180	M6_1752212_PstIMseI_PA	2.19
2181	M6_178486_PstIMseI_PA	2.19
2182	M6_179077_PstIMseI_PA	2.19
2183	M6_186150_PstIMseI_PA	2.19
2184	M6_18646_PstIMseI_PA	2.19
2185	M6_187322_PstIMseI_PA	2.19
2186	M6_18922_PstIMseI_PA	2.19
2187	M6_1898794_PstIMseI_PA	2.19
2188	M6_193069_PstIMseI_PA	2.19
2189	M6_194735_PstIMseI_PA	2.19
2190	M6_196514_PstIMseI_PA	2.19
2191	M6_201456_PstIMseI_PA	2.19
2192	M6_2053257_PstIMseI_PA	2.19
2193	M6_205364_PstIMseI_PA	2.19
2194	M6_209311_PstIMseI_PA	2.19
2195	M6_209897_PstIMseI_PA	2.19
2196	M6_215128_PstIMseI_PA	2.19
2197	M6_2218174_PstIMseI_PA	2.19
2198	M6_222666_PstIMseI_PA	2.19
2199	M6_223881_PstIMseI_PA	2.19
2200	M6_224040_PstIMseI_PA	2.19
2201	M6_229905_PstIMseI_PA	2.19
2202	M6_234982_PstIMseI_PA	2.19
2203	M6_2385290_PstIMseI_PA	2.19
2204	M6_2413195_PstIMseI_PA	2.19
2205	M6_2413942_PstIMseI_PA	2.19
2206	M6_242757_PstIMseI_PA	2.19
2207	M6_247882_PstIMseI_PA	2.19
2208	M6_252736_PstIMseI_PA	2.19
2209	M6_25675_PstIMseI_PA	2.19
2210	M6_2579182_PstIMseI_PA	2.19
2211	M6_261140_PstIMseI_PA	2.19
2212	M6_27415_PstIMseI_PA	2.19
2213	M6_2783504_PstIMseI_PA	2.19
2214	M6_2784466_PstIMseI_PA	2.19
2215	M6_2794298_PstIMseI_PA	2.19
2216	M6_2828670_PstIMseI_PA	2.19
2217	M6_2832506_PstIMseI_PA	2.19
2218	M6_2960603_PstIMseI_PA	2.19
2219	M6_30188_PstIMseI_PA	2.19
2220	M6_30211_PstIMseI_PA	2.19
2221	M6_303845_PstIMseI_PA	2.19
2222	M6_3060223_PstIMseI_PA	2.19
2223	M6_3109519_PstIMseI_PA	2.19
2224	M6_31738_PstIMseI_PA	2.19
2225	M6_320023_PstIMseI_PA	2.19
2226	M6_321441_PstIMseI_PA	2.19
2227	M6_321603_PstIMseI_PA	2.19
2228	M6_32608_PstIMseI_PA	2.19
2229	M6_32669_PstIMseI_PA	2.19
2230	M6_33949_PstIMseI_PA	2.19
2231	M6_339887_PstIMseI_PA	2.19
2232	M6_343303_PstIMseI_PA	2.19
2233	M6_344019_PstIMseI_PA	2.19
2234	M6_3454_PstIMseI_PA	2.19
2235	M6_348921_PstIMseI_PA	2.19
2236	M6_350762_PstIMseI_PA	2.19
2237	M6_357783_PstIMseI_PA	2.19
2238	M6_358131_PstIMseI_PA	2.19
2239	M6_359567_PstIMseI_PA	2.19
2240	M6_372080_PstIMseI_PA	2.19
2241	M6_375662_PstIMseI_PA	2.19
2242	M6_378877_PstIMseI_PA	2.19
2243	M6_3795064_PstIMseI_PA	2.19
2244	M6_38674_PstIMseI_PA	2.19
2245	M6_407124_PstIMseI_PA	2.19
2246	M6_4091692_PstIMseI_PA	2.19
2247	M6_4098059_PstIMseI_PA	2.19
2248	M6_4149909_PstIMseI_PA	2.19
2249	M6_4171940_PstIMseI_PA	2.19
2250	M6_419317_PstIMseI_PA	2.19
2251	M6_4196882_PstIMseI_PA	2.19
2252	M6_42394_PstIMseI_PA	2.19
2253	M6_424014_PstIMseI_PA	2.19
2254	M6_430109_PstIMseI_PA	2.19
2255	M6_430670_PstIMseI_PA	2.19
2256	M6_431534_PstIMseI_PA	2.19
2257	M6_433573_PstIMseI_PA	2.19
2258	M6_442853_PstIMseI_PA	2.19
2259	M6_452685_PstIMseI_PA	2.19
2260	M6_464470_PstIMseI_PA	2.19
2261	M6_486112_PstIMseI_PA	2.19
2262	M6_486248_PstIMseI_PA	2.19
2263	M6_50643_PstIMseI_PA	2.19
2264	M6_514345_PstIMseI_PA	2.19
2265	M6_521034_PstIMseI_PA	2.19
2266	M6_5227_PstIMseI_PA	2.19
2267	M6_526002_PstIMseI_PA	2.19
2268	M6_527690_PstIMseI_PA	2.19
2269	M6_529947_PstIMseI_PA	2.19
2270	M6_537671_PstIMseI_PA	2.19
2271	M6_537936_PstIMseI_PA	2.19
2272	M6_5407_PstIMseI_PA	2.19
2273	M6_54770_PstIMseI_PA	2.19
2274	M6_555591_PstIMseI_PA	2.19
2275	M6_580427_PstIMseI_PA	2.19
2276	M6_586309_PstIMseI_PA	2.19
2277	M6_587964_PstIMseI_PA	2.19
2278	M6_616899_PstIMseI_PA	2.19
2279	M6_638067_PstIMseI_PA	2.19
2280	M6_639394_PstIMseI_PA	2.19
2281	M6_64015_PstIMseI_PA	2.19
2282	M6_658967_PstIMseI_PA	2.19
2283	M6_66093_PstIMseI_PA	2.19
2284	M6_671652_PstIMseI_PA	2.19
2285	M6_672045_PstIMseI_PA	2.19
2286	M6_672507_PstIMseI_PA	2.19
2287	M6_675229_PstIMseI_PA	2.19
2288	M6_686346_PstIMseI_PA	2.19
2289	M6_68899_PstIMseI_PA	2.19
2290	M6_754859_PstIMseI_PA	2.19
2291	M6_771658_PstIMseI_PA	2.19
2292	M6_787444_PstIMseI_PA	2.19
2293	M6_807518_PstIMseI_PA	2.19
2294	M6_81331_PstIMseI_PA	2.19
2295	M6_814306_PstIMseI_PA	2.19
2296	M6_819880_PstIMseI_PA	2.19
2297	M6_832696_PstIMseI_PA	2.19
2298	M6_837922_PstIMseI_PA	2.19
2299	M6_86053_PstIMseI_PA	2.19
2300	M6_87204_PstIMseI_PA	2.19
2301	M6_874407_PstIMseI_PA	2.19
2302	M6_883027_PstIMseI_PA	2.19
2303	M6_901232_PstIMseI_PA	2.19
2304	M6_913739_PstIMseI_PA	2.19
2305	M6_915537_PstIMseI_PA	2.19
2306	M6_92157_PstIMseI_PA	2.19
2307	M6_929527_PstIMseI_PA	2.19
2308	M6_93621_PstIMseI_PA	2.19
2309	M6_983118_PstIMseI_PA	2.19
2310	Opata_1269600_PstIMseI_PA	2.19
2311	Opata_133060_PstIMseI_PA	2.19
2312	Opata_17914_PstIMseI_PA	2.19
2313	Opata_751462_PstIMseI_PA	2.19
2314	Opata_81078_PstIMseI_PA	2.19
2315	Opata_86474_PstIMseI_PA	2.19
2316	M6_1023071_PstIMspI_PA	2.19
2317	M6_1032190_PstIMspI_PA	2.19
2318	M6_1033818_PstIMspI_PA	2.19
2319	M6_1040567_PstIMspI_PA	2.19
2320	M6_1062957_PstIMspI_PA	2.19
2321	M6_1082336_PstIMspI_PA	2.19
2322	M6_1140657_PstIMspI_PA	2.19
2323	M6_1160439_PstIMspI_PA	2.19
2324	M6_1180013_PstIMspI_PA	2.19
2325	M6_1215132_PstIMspI_PA	2.19
2326	M6_1247406_PstIMspI_PA	2.19
2327	M6_1264103_PstIMspI_PA	2.19
2328	M6_1286240_PstIMspI_PA	2.19
2329	M6_130606_PstIMspI_PA	2.19
2330	M6_1346020_PstIMspI_PA	2.19
2331	M6_1388893_PstIMspI_PA	2.19
2332	M6_1420945_PstIMspI_PA	2.19
2333	M6_1431904_PstIMspI_PA	2.19
2334	M6_1454727_PstIMspI_PA	2.19
2335	M6_1603769_PstIMspI_PA	2.19
2336	M6_1621540_PstIMspI_PA	2.19
2337	M6_1654673_PstIMspI_PA	2.19
2338	M6_1658310_PstIMspI_PA	2.19
2339	M6_1682101_PstIMspI_PA	2.19
2340	M6_1727084_PstIMspI_PA	2.19
2341	M6_1736775_PstIMspI_PA	2.19
2342	M6_1760529_PstIMspI_PA	2.19
2343	M6_1796960_PstIMspI_PA	2.19
2344	M6_1919322_PstIMspI_PA	2.19
2345	M6_1937044_PstIMspI_PA	2.19
2346	M6_1996407_PstIMspI_PA	2.19
2347	M6_2033847_PstIMspI_PA	2.19
2348	M6_209503_PstIMspI_PA	2.19
2349	M6_2160813_PstIMspI_PA	2.19
2350	M6_2177913_PstIMspI_PA	2.19
2351	M6_2284447_PstIMspI_PA	2.19
2352	M6_2449571_PstIMspI_PA	2.19
2353	M6_2541173_PstIMspI_PA	2.19
2354	M6_2621404_PstIMspI_PA	2.19
2355	M6_2672741_PstIMspI_PA	2.19
2356	M6_2769864_PstIMspI_PA	2.19
2357	M6_2810670_PstIMspI_PA	2.19
2358	M6_2869744_PstIMspI_PA	2.19
2359	M6_2871535_PstIMspI_PA	2.19
2360	M6_2948898_PstIMspI_PA	2.19
2361	M6_301756_PstIMspI_PA	2.19
2362	M6_3067016_PstIMspI_PA	2.19
2363	M6_318840_PstIMspI_PA	2.19
2364	M6_319167_PstIMspI_PA	2.19
2365	M6_3241255_PstIMspI_PA	2.19
2366	M6_325857_PstIMspI_PA	2.19
2367	M6_328302_PstIMspI_PA	2.19
2368	M6_3402110_PstIMspI_PA	2.19
2369	M6_3417480_PstIMspI_PA	2.19
2370	M6_3417618_PstIMspI_PA	2.19
2371	M6_344396_PstIMspI_PA	2.19
2372	M6_3465109_PstIMspI_PA	2.19
2373	M6_347750_PstIMspI_PA	2.19
2374	M6_3482745_PstIMspI_PA	2.19
2375	M6_3492182_PstIMspI_PA	2.19
2376	M6_3509879_PstIMspI_PA	2.19
2377	M6_356984_PstIMspI_PA	2.19
2378	M6_360438_PstIMspI_PA	2.19
2379	M6_363779_PstIMspI_PA	2.19
2380	M6_374023_PstIMspI_PA	2.19
2381	M6_375846_PstIMspI_PA	2.19
2382	M6_410538_PstIMspI_PA	2.19
2383	M6_411421_PstIMspI_PA	2.19
2384	M6_415223_PstIMspI_PA	2.19
2385	M6_417178_PstIMspI_PA	2.19
2386	M6_420058_PstIMspI_PA	2.19
2387	M6_434498_PstIMspI_PA	2.19
2388	M6_439461_PstIMspI_PA	2.19
2389	M6_441076_PstIMspI_PA	2.19
2390	M6_455103_PstIMspI_PA	2.19
2391	M6_462341_PstIMspI_PA	2.19
2392	M6_476065_PstIMspI_PA	2.19
2393	M6_480442_PstIMspI_PA	2.19
2394	M6_483857_PstIMspI_PA	2.19
2395	M6_485325_PstIMspI_PA	2.19
2396	M6_500474_PstIMspI_PA	2.19
2397	M6_500907_PstIMspI_PA	2.19
2398	M6_512825_PstIMspI_PA	2.19
2399	M6_513409_PstIMspI_PA	2.19
2400	M6_517389_PstIMspI_PA	2.19
2401	M6_518845_PstIMspI_PA	2.19
2402	M6_521329_PstIMspI_PA	2.19
2403	M6_535866_PstIMspI_PA	2.19
2404	M6_539252_PstIMspI_PA	2.19
2405	M6_540884_PstIMspI_PA	2.19
2406	M6_542928_PstIMspI_PA	2.19
2407	M6_565021_PstIMspI_PA	2.19
2408	M6_574842_PstIMspI_PA	2.19
2409	M6_576894_PstIMspI_PA	2.19
2410	M6_590602_PstIMspI_PA	2.19
2411	M6_623694_PstIMspI_PA	2.19
2412	M6_629730_PstIMspI_PA	2.19
2413	M6_636525_PstIMspI_PA	2.19
2414	M6_650895_PstIMspI_PA	2.19
2415	M6_672060_PstIMspI_PA	2.19
2416	M6_681684_PstIMspI_PA	2.19
2417	M6_738504_PstIMspI_PA	2.19
2418	M6_760135_PstIMspI_PA	2.19
2419	M6_765128_PstIMspI_PA	2.19
2420	M6_771269_PstIMspI_PA	2.19
2421	M6_80081_PstIMspI_PA	2.19
2422	M6_821357_PstIMspI_PA	2.19
2423	M6_831389_PstIMspI_PA	2.19
2424	M6_853311_PstIMspI_PA	2.19
2425	M6_872702_PstIMspI_PA	2.19
2426	M6_894374_PstIMspI_PA	2.19
2427	M6_905166_PstIMspI_PA	2.19
2428	M6_951882_PstIMspI_PA	2.19
2429	M6_955523_PstIMspI_PA	2.19
2430	Opata_2723673_PstIMspI_PA	2.19
2431	Opata_612434_PstIMspI_PA	2.19
2432	Opata_1922515_85_PstIMspI_SNP	2.19
2433	Opata_289802_1_PstIMspI_SNP	2.19
2434	Opata_3242709_65_PstIMspI_SNP	2.19
2435	Opata_366676_33_PstIMspI_SNP	2.19
2436	Opata_877411_80_PstIMspI_SNP	2.19
2437	Opata_609418_PstIMluI_PA	2.19
2438	M6_100397_PstIMseI_PA	2.19
2439	M6_1031_PstIMseI_PA	2.19
2440	M6_1092461_PstIMseI_PA	2.19
2441	M6_1104252_PstIMseI_PA	2.19
2442	M6_1105291_PstIMseI_PA	2.19
2443	M6_110747_PstIMseI_PA	2.19
2444	M6_1126946_PstIMseI_PA	2.19
2445	M6_123378_PstIMseI_PA	2.19
2446	M6_1237486_PstIMseI_PA	2.19
2447	M6_1379481_PstIMseI_PA	2.19
2448	M6_1384731_PstIMseI_PA	2.19
2449	M6_143661_PstIMseI_PA	2.19
2450	M6_1464907_PstIMseI_PA	2.19
2451	M6_1472901_PstIMseI_PA	2.19
2452	M6_175831_PstIMseI_PA	2.19
2453	M6_193386_PstIMseI_PA	2.19
2454	M6_238145_PstIMseI_PA	2.19
2455	M6_2491314_PstIMseI_PA	2.19
2456	M6_2907540_PstIMseI_PA	2.19
2457	M6_2911253_PstIMseI_PA	2.19
2458	M6_313838_PstIMseI_PA	2.19
2459	M6_328518_PstIMseI_PA	2.19
2460	M6_32_PstIMseI_PA	2.19
2461	M6_396218_PstIMseI_PA	2.19
2462	M6_404209_PstIMseI_PA	2.19
2463	M6_407408_PstIMseI_PA	2.19
2464	M6_4200680_PstIMseI_PA	2.19
2465	M6_509540_PstIMseI_PA	2.19
2466	M6_655069_PstIMseI_PA	2.19
2467	M6_763894_PstIMseI_PA	2.19
2468	M6_77634_PstIMseI_PA	2.19
2469	M6_894846_PstIMseI_PA	2.19
2470	M6_97924_PstIMseI_PA	2.19
2471	M6_981589_PstIMseI_PA	2.19
2472	M6_987468_PstIMseI_PA	2.19
2473	Opata_10643_PstIMseI_PA	2.19
2474	Opata_107544_PstIMseI_PA	2.19
2475	Opata_1112515_PstIMseI_PA	2.19
2476	Opata_1155955_PstIMseI_PA	2.19
2477	Opata_117275_PstIMseI_PA	2.19
2478	Opata_125182_PstIMseI_PA	2.19
2479	Opata_141069_PstIMseI_PA	2.19
2480	Opata_146161_PstIMseI_PA	2.19
2481	Opata_17319_PstIMseI_PA	2.19
2482	Opata_175119_PstIMseI_PA	2.19
2483	Opata_17947_PstIMseI_PA	2.19
2484	Opata_202625_PstIMseI_PA	2.19
2485	Opata_234444_PstIMseI_PA	2.19
2486	Opata_24097_PstIMseI_PA	2.19
2487	Opata_306828_PstIMseI_PA	2.19
2488	Opata_350705_PstIMseI_PA	2.19
2489	Opata_35261_PstIMseI_PA	2.19
2490	Opata_3532436_PstIMseI_PA	2.19
2491	Opata_367631_PstIMseI_PA	2.19
2492	Opata_39936_PstIMseI_PA	2.19
2493	Opata_453252_PstIMseI_PA	2.19
2494	Opata_45356_PstIMseI_PA	2.19
2495	Opata_454266_PstIMseI_PA	2.19
2496	Opata_47226_PstIMseI_PA	2.19
2497	Opata_482245_PstIMseI_PA	2.19
2498	Opata_494632_PstIMseI_PA	2.19
2499	Opata_51471_PstIMseI_PA	2.19
2500	Opata_532186_PstIMseI_PA	2.19
2501	Opata_573851_PstIMseI_PA	2.19
2502	Opata_600662_PstIMseI_PA	2.19
2503	Opata_64262_PstIMseI_PA	2.19
2504	Opata_747709_PstIMseI_PA	2.19
2505	Opata_780959_PstIMseI_PA	2.19
2506	Opata_891230_PstIMseI_PA	2.19
2507	Opata_94525_PstIMseI_PA	2.19
2508	M6_1135061_PstIMspI_PA	2.19
2509	M6_1141244_PstIMspI_PA	2.19
2510	M6_1204242_PstIMspI_PA	2.19
2511	M6_1277664_PstIMspI_PA	2.19
2512	M6_1278046_PstIMspI_PA	2.19
2513	M6_128888_PstIMspI_PA	2.19
2514	M6_1311625_PstIMspI_PA	2.19
2515	M6_131543_PstIMspI_PA	2.19
2516	M6_1356940_PstIMspI_PA	2.19
2517	M6_1370539_PstIMspI_PA	2.19
2518	M6_1408055_PstIMspI_PA	2.19
2519	M6_1708847_PstIMspI_PA	2.19
2520	M6_175404_PstIMspI_PA	2.19
2521	M6_2225575_PstIMspI_PA	2.19
2522	M6_2421675_PstIMspI_PA	2.19
2523	M6_2483264_PstIMspI_PA	2.19
2524	M6_2497212_PstIMspI_PA	2.19
2525	M6_2547218_PstIMspI_PA	2.19
2526	M6_2773487_PstIMspI_PA	2.19
2527	M6_3054884_PstIMspI_PA	2.19
2528	M6_3142650_PstIMspI_PA	2.19
2529	M6_3348082_PstIMspI_PA	2.19
2530	M6_358699_PstIMspI_PA	2.19
2531	M6_3592277_PstIMspI_PA	2.19
2532	M6_370816_PstIMspI_PA	2.19
2533	M6_383831_PstIMspI_PA	2.19
2534	M6_408715_PstIMspI_PA	2.19
2535	M6_433609_PstIMspI_PA	2.19
2536	M6_448780_PstIMspI_PA	2.19
2537	M6_465916_PstIMspI_PA	2.19
2538	M6_471210_PstIMspI_PA	2.19
2539	M6_477028_PstIMspI_PA	2.19
2540	M6_480708_PstIMspI_PA	2.19
2541	M6_482754_PstIMspI_PA	2.19
2542	M6_497463_PstIMspI_PA	2.19
2543	M6_528182_PstIMspI_PA	2.19
2544	M6_530938_PstIMspI_PA	2.19
2545	M6_531900_PstIMspI_PA	2.19
2546	M6_540714_PstIMspI_PA	2.19
2547	M6_555020_PstIMspI_PA	2.19
2548	M6_579786_PstIMspI_PA	2.19
2549	M6_582601_PstIMspI_PA	2.19
2550	M6_584359_PstIMspI_PA	2.19
2551	M6_588916_PstIMspI_PA	2.19
2552	M6_653854_PstIMspI_PA	2.19
2553	M6_684043_PstIMspI_PA	2.19
2554	M6_718765_PstIMspI_PA	2.19
2555	M6_747430_PstIMspI_PA	2.19
2556	M6_779383_PstIMspI_PA	2.19
2557	M6_847912_PstIMspI_PA	2.19
2558	M6_906533_PstIMspI_PA	2.19
2559	M6_906673_PstIMspI_PA	2.19
2560	M6_913815_PstIMspI_PA	2.19
2561	M6_974213_PstIMspI_PA	2.19
2562	Opata_1082005_PstIMspI_PA	2.19
2563	Opata_1205530_PstIMspI_PA	2.19
2564	Opata_1333458_PstIMspI_PA	2.19
2565	Opata_1596431_PstIMspI_PA	2.19
2566	Opata_1687666_PstIMspI_PA	2.19
2567	Opata_1755956_PstIMspI_PA	2.19
2568	Opata_181896_PstIMspI_PA	2.19
2569	Opata_2029386_PstIMspI_PA	2.19
2570	Opata_2152026_PstIMspI_PA	2.19
2571	Opata_3259549_PstIMspI_PA	2.19
2572	Opata_3475899_PstIMspI_PA	2.19
2573	Opata_3489201_PstIMspI_PA	2.19
2574	Opata_3766746_PstIMspI_PA	2.19
2575	Opata_4060093_PstIMspI_PA	2.19
2576	Opata_550678_PstIMspI_PA	2.19
2577	M6_1132597_PstIMseI_PA	2.19
2578	M6_166487_PstIMseI_PA	2.19
2579	M6_248533_PstIMseI_PA	2.19
2580	M6_378961_PstIMseI_PA	2.19
2581	M6_458787_PstIMseI_PA	2.19
2582	M6_579133_PstIMseI_PA	2.19
2583	M6_734436_PstIMseI_PA	2.19
2584	M6_803874_PstIMseI_PA	2.19
2585	M6_850106_PstIMseI_PA	2.19
2586	Opata_114754_PstIMseI_PA	2.19
2587	Opata_227233_PstIMseI_PA	2.19
2588	Opata_718327_PstIMseI_PA	2.19
2589	Opata_970296_PstIMseI_PA	2.19
2590	M6_1037685_PstIMspI_PA	2.19
2591	M6_1130074_PstIMspI_PA	2.19
2592	M6_1136392_PstIMspI_PA	2.19
2593	M6_1149235_PstIMspI_PA	2.19
2594	M6_151237_PstIMspI_PA	2.19
2595	M6_151687_PstIMspI_PA	2.19
2596	M6_1545064_PstIMspI_PA	2.19
2597	M6_1748189_PstIMspI_PA	2.19
2598	M6_1804623_PstIMspI_PA	2.19
2599	M6_1970842_PstIMspI_PA	2.19
2600	M6_2249617_PstIMspI_PA	2.19
2601	M6_2480332_PstIMspI_PA	2.19
2602	M6_260021_PstIMspI_PA	2.19
2603	M6_26453_PstIMspI_PA	2.19
2604	M6_269508_PstIMspI_PA	2.19
2605	M6_2795503_PstIMspI_PA	2.19
2606	M6_2894336_PstIMspI_PA	2.19
2607	M6_293163_PstIMspI_PA	2.19
2608	M6_2934702_PstIMspI_PA	2.19
2609	M6_300240_PstIMspI_PA	2.19
2610	M6_3307172_PstIMspI_PA	2.19
2611	M6_33299_PstIMspI_PA	2.19
2612	M6_339025_PstIMspI_PA	2.19
2613	M6_469613_PstIMspI_PA	2.19
2614	M6_530376_PstIMspI_PA	2.19
2615	M6_632252_PstIMspI_PA	2.19
2616	M6_642588_PstIMspI_PA	2.19
2617	M6_78323_PstIMspI_PA	2.19
2618	M6_879932_PstIMspI_PA	2.19
2619	M6_940772_PstIMspI_PA	2.19
2620	Opata_1148696_PstIMspI_PA	2.19
2621	Opata_169663_PstIMspI_PA	2.19
2622	Opata_193800_PstIMspI_PA	2.19
2623	Opata_2598571_PstIMspI_PA	2.19
2624	M6_485_PstIMseI_PA	2.19
2625	Opata_103838_PstIMseI_PA	2.19
2626	M6_2242853_PstIMspI_PA	2.19
2627	M6_785239_PstIMseI_PA	2.19
2628	M6_982550_PstIMseI_PA	2.19
2629	M6_1027129_PstIMspI_PA	2.19
2630	984310	2.22
2631	987141	2.22
2632	1125622	2.22
2633	1178703	2.22
2634	1268497	2.22
2635	3532853	2.22
2636	3941839	2.22
2637	3960054	2.22
2638	4396786	2.22
2639	4405169	2.22
2640	4407139	2.22
2641	4993787	2.22
2642	5325470	2.22
2643	wPt-6293	2.29
2644	1390929	2.32
2645	1400934	2.32
2646	1123590	2.33
2647	1254489	2.33
2648	3022571	2.34
2649	5969611	2.35
2650	7338784	2.35
2651	wPt-2133	2.42
2652	120638	2.43
2653	3384599	2.45
2654	3942229	2.45
2655	1128364	2.47
2656	2257095	2.47
2657	380000	2.47
2658	wPt-1756	2.49
2659	984477	2.49
2660	995568	2.49
2661	1068402	2.49
2662	1107107	2.49
2663	1111243	2.49
2664	1112381	2.49
2665	1119543	2.49
2666	1204185	2.49
2667	1247666	2.49
2668	1401555	2.49
2669	3222373	2.49
2670	3954765	2.49
2671	4440131	2.49
2672	4535885	2.49
2673	Opata_114502_45_PstIMseI_SNP	2.49
2674	Opata_85267_PstIMspI_PA	2.49
2675	Opata_898284_57_PstIMspI_SNP	2.49
2676	Opata_1385221_PstIMseI_PA	2.49
2677	Opata_1670499_PstIMspI_PA	2.49
2678	Opata_197291_PstIMseI_PA	2.49
2679	Opata_255225_PstIMseI_PA	2.49
2680	Opata_310711_PstIMseI_PA	2.49
2681	Opata_322624_PstIMseI_PA	2.49
2682	Opata_1782900_PstIMspI_PA	2.49
2683	Opata_1929525_PstIMspI_PA	2.49
2684	Opata_1963915_PstIMspI_PA	2.49
2685	Opata_2291321_PstIMspI_PA	2.49
2686	Opata_2357362_PstIMspI_PA	2.49
2687	Opata_3974674_PstIMspI_PA	2.49
2688	Opata_4164985_PstIMspI_PA	2.49
2689	Opata_701501_PstIMspI_PA	2.49
2690	Opata_89096_PstIMspI_PA	2.49
2691	Opata_1314426_PstIMluI_PA	2.49
2692	Opata_1058950_PstIMseI_PA	2.49
2693	Opata_131901_PstIMseI_PA	2.49
2694	Opata_19553_PstIMseI_PA	2.49
2695	Opata_22539_PstIMseI_PA	2.49
2696	Opata_4225841_PstIMseI_PA	2.49
2697	Opata_755819_PstIMseI_PA	2.49
2698	Opata_936800_PstIMseI_PA	2.49
2699	Opata_1176627_PstIMspI_PA	2.49
2700	Opata_1657164_PstIMspI_PA	2.49
2701	Opata_1706390_PstIMspI_PA	2.49
2702	Opata_1932593_PstIMspI_PA	2.49
2703	Opata_2043429_PstIMspI_PA	2.49
2704	Opata_3089318_PstIMspI_PA	2.49
2705	Opata_3937866_PstIMspI_PA	2.49
2706	Opata_3988446_PstIMspI_PA	2.49
2707	Opata_4032023_PstIMspI_PA	2.49
2708	Opata_4209356_PstIMspI_PA	2.49
2709	Opata_4258280_PstIMspI_PA	2.49
2710	Opata_872598_PstIMspI_PA	2.49
2711	Opata_858250_PstIMluI_PA	2.49
2712	Opata_8909_PstIMluI_PA	2.49
2713	Opata_151934_PstIMseI_PA	2.49
2714	Opata_172112_PstIMseI_PA	2.49
2715	Opata_190623_PstIMseI_PA	2.49
2716	Opata_27304_PstIMseI_PA	2.49
2717	Opata_456507_PstIMseI_PA	2.49
2718	Opata_480612_PstIMseI_PA	2.49
2719	Opata_538736_PstIMseI_PA	2.49
2720	Opata_998069_PstIMseI_PA	2.49
2721	Opata_2035081_PstIMspI_PA	2.49
2722	Opata_49085_PstIMspI_PA	2.49
2723	Opata_542833_PstIMspI_PA	2.49
2724	Opata_66617_PstIMspI_PA	2.49
2725	Opata_1061641_PstIMluI_PA	2.49
2726	Opata_112113_PstIMluI_PA	2.49
2727	Opata_1155130_PstIMluI_PA	2.49
2728	Opata_1340252_PstIMluI_PA	2.49
2729	Opata_1436887_PstIMluI_PA	2.49
2730	Opata_428921_PstIMluI_PA	2.49
2731	Opata_1008655_PstIMseI_PA	2.49
2732	Opata_1011895_PstIMseI_PA	2.49
2733	Opata_101891_PstIMseI_PA	2.49
2734	Opata_1054994_PstIMseI_PA	2.49
2735	Opata_1091599_PstIMseI_PA	2.49
2736	Opata_1098726_PstIMseI_PA	2.49
2737	Opata_1127478_PstIMseI_PA	2.49
2738	Opata_1321059_PstIMseI_PA	2.49
2739	Opata_141271_PstIMseI_PA	2.49
2740	Opata_142855_PstIMseI_PA	2.49
2741	Opata_146384_PstIMseI_PA	2.49
2742	Opata_14971_PstIMseI_PA	2.49
2743	Opata_165094_PstIMseI_PA	2.49
2744	Opata_190329_PstIMseI_PA	2.49
2745	Opata_21485_PstIMseI_PA	2.49
2746	Opata_237367_PstIMseI_PA	2.49
2747	Opata_2394878_PstIMseI_PA	2.49
2748	Opata_2526459_PstIMseI_PA	2.49
2749	Opata_262494_PstIMseI_PA	2.49
2750	Opata_269301_PstIMseI_PA	2.49
2751	Opata_300752_PstIMseI_PA	2.49
2752	Opata_3035606_PstIMseI_PA	2.49
2753	Opata_316387_PstIMseI_PA	2.49
2754	Opata_352401_PstIMseI_PA	2.49
2755	Opata_3964014_PstIMseI_PA	2.49
2756	Opata_467020_PstIMseI_PA	2.49
2757	Opata_493443_PstIMseI_PA	2.49
2758	Opata_52644_PstIMseI_PA	2.49
2759	Opata_59169_PstIMseI_PA	2.49
2760	Opata_74844_PstIMseI_PA	2.49
2761	Opata_756418_PstIMseI_PA	2.49
2762	Opata_7847_PstIMseI_PA	2.49
2763	Opata_975763_PstIMseI_PA	2.49
2764	Opata_107559_PstIMspI_PA	2.49
2765	Opata_127483_PstIMspI_PA	2.49
2766	Opata_149529_PstIMspI_PA	2.49
2767	Opata_1505424_PstIMspI_PA	2.49
2768	Opata_2015388_PstIMspI_PA	2.49
2769	Opata_2018087_PstIMspI_PA	2.49
2770	Opata_3119907_PstIMspI_PA	2.49
2771	Opata_513087_PstIMspI_PA	2.49
2772	Opata_968011_PstIMspI_PA	2.49
2773	Opata_973359_PstIMspI_PA	2.49
2774	Opata_93383_PstIMseI_PA	2.49
2775	1025353	2.5
2776	3956357	2.5
2777	4991725	2.5
2778	1103223	2.51
2779	wPt-9532	2.53
2780	wPt-2964	2.53
2781	wPt-4678	2.53
2782	2248203	2.54
2783	7335897	2.55
2784	1067014	2.57
2785	1143441	2.57
2786	1256559	2.6
2787	1205401	2.6
2788	1298417	2.61
2789	wPt-3118	2.61
2790	1221034	2.62
2791	1140203	2.62
2792	3026752	2.63
2793	120558	2.63
2794	1004817	2.63
2795	1054954	2.63
2796	1091642	2.63
2797	1092341	2.63
2798	1107039	2.63
2799	1120061	2.63
2800	1143894	2.63
2801	3956336	2.63
2802	990805	2.64
2803	1021119	2.64
2804	1075928	2.64
2805	1122704	2.64
2806	1002737	2.67
2807	3029334	2.67
2808	1205402	2.67
2809	wPt-741533	2.73
2810	1265706	2.73
2811	wPt-2991	2.76
2812	1325524	2.79
2813	1724787	2.79
2814	1376258	2.79
2815	1092538	2.84
2816	984510	2.87
2817	987856	2.87
2818	990899	2.87
2819	1036037	2.87
2820	1076913	2.87
2821	1078191	2.87
2822	1090800	2.87
2823	1102210	2.87
2824	1110906	2.87
2825	1138025	2.87
2826	1199718	2.87
2827	1200767	2.87
2828	1228768	2.87
2829	1239966	2.87
2830	1240071	2.87
2831	1258691	2.87
2832	1728998	2.87
2833	1860328	2.87
2834	2293551	2.87
2835	2300945	2.87
2836	3022499	2.87
2837	1288962	2.88
2838	wPt-0151	2.88
2839	wPt-0991	2.88
2840	1115596	2.89
2841	1139340	2.89
2842	1261845	2.89
2843	1670352	2.89
2844	1206790	2.89
2845	1133032	2.9
2846	2338068	2.9
2847	1132630	2.92
2848	wPt-6653	2.93
2849	2289429	2.94
2850	4663931	2.94
2851	3025373	2.94
2852	3534253	2.95
2853	1279361	2.95
2854	5581311	2.95
2855	5970341	2.95
2856	1124010	2.95
2857	1236890	2.95
2858	3064821	2.95
2859	1216207	2.96
2860	1687753	2.96
2861	wPt-8015	2.97
2862	wPt-7642	2.99
2863	1259875	3.06
2864	1146112	3.06
2865	1255704	3.06
2866	1043691	3.07
2867	1076255	3.07
2868	1080796	3.07
2869	1082663	3.07
2870	1090809	3.07
2871	1098634	3.07
2872	1104437	3.07
2873	1105797	3.07
2874	1105895	3.07
2875	1115269	3.07
2876	1117036	3.07
2877	1126507	3.07
2878	1129425	3.07
2879	1140120	3.07
2880	1152178	3.07
2881	1235072	3.07
2882	1720200	3.07
2883	1763995	3.07
2884	1771645	3.07
2885	1860671	3.07
2886	2278313	3.07
2887	2289348	3.07
2888	2289384	3.07
2889	3020636	3.07
2890	3027429	3.07
2891	1109522	3.07
2892	1281693	3.07
2893	1080528	3.08
2894	1123108	3.08
2895	1138881	3.08
2896	1383232	3.08
2897	1769132	3.08
2898	3937566	3.08
2899	3939104	3.08
2900	3943457	3.08
2901	3955474	3.08
2902	3956715	3.08
2903	3961028	3.08
2904	4005306	3.08
2905	4537126	3.08
2906	4539534	3.08
2907	4540202	3.08
2908	wPt-0452	3.1
2909	1234013	3.11
2910	3022500	3.11
2911	wPt-2689	3.12
2912	3025723	3.13
2913	wPt-6594	3.13
2914	1104945	3.16
2915	1005729	3.17
2916	wPt-664276	3.17
2917	wPt-2714	3.19
2918	wPt-7343	3.19
2919	1086806	3.19
2920	1107746	3.19
2921	1115051	3.19
2922	1123212	3.19
2923	1163919	3.19
2924	1308181	3.19
2925	1670227	3.19
2926	1699002	3.19
2927	1700119	3.19
2928	2289363	3.19
2929	115215	3.19
2930	3023984	3.19
2931	1393612	3.19
2932	3027833	3.19
2933	1112185	3.19
2934	M6_1138024_PstIMseI_PA	3.19
2935	M6_1326444_PstIMseI_PA	3.19
2936	M6_1070517_PstIMspI_PA	3.19
2937	M6_1486738_PstIMspI_PA	3.19
2938	M6_2012073_PstIMspI_PA	3.19
2939	M6_2086579_PstIMspI_PA	3.19
2940	M6_211396_PstIMspI_PA	3.19
2941	M6_329494_PstIMspI_PA	3.19
2942	Opata_2226446_5_PstIMspI_SNP	3.19
2943	Opata_234760_51_PstIMspI_SNP	3.19
2944	Opata_2905038_44_PstIMspI_SNP	3.19
2945	M6_131485_PstIMseI_PA	3.19
2946	Opata_275067_PstIMseI_PA	3.19
2947	M6_909945_PstIMspI_PA	3.19
2948	Opata_2727744_76_PstIMspI_SNP	3.19
2949	M6_104946_PstIMseI_PA	3.19
2950	M6_1940318_PstIMseI_PA	3.19
2951	M6_3428228_PstIMseI_PA	3.19
2952	M6_3928255_PstIMseI_PA	3.19
2953	M6_4129650_PstIMseI_PA	3.19
2954	M6_4253028_PstIMseI_PA	3.19
2955	M6_741821_PstIMseI_PA	3.19
2956	M6_1146208_PstIMspI_PA	3.19
2957	M6_946958_PstIMspI_PA	3.19
2958	Opata_2100773_PstIMspI_PA	3.19
2959	Opata_1217681_PstIMseI_PA	3.19
2960	Opata_136445_PstIMseI_PA	3.19
2961	Opata_36157_PstIMseI_PA	3.19
2962	Opata_66522_PstIMseI_PA	3.19
2963	Opata_2158240_PstIMspI_PA	3.19
2964	Opata_2751701_PstIMspI_PA	3.19
2965	Opata_2204909_80_PstIMseI_SNP	3.19
2966	M6_1120439_PstIMseI_PA	3.19
2967	M6_3197274_PstIMseI_PA	3.19
2968	M6_4181839_PstIMseI_PA	3.19
2969	M6_436905_PstIMseI_PA	3.19
2970	M6_605224_PstIMseI_PA	3.19
2971	M6_614746_PstIMspI_PA	3.19
2972	Opata_2184897_PstIMspI_PA	3.19
2973	Opata_2634476_PstIMspI_PA	3.19
2974	Opata_3613659_PstIMspI_PA	3.19
2975	Opata_688118_PstIMspI_PA	3.19
2976	Opata_712773_PstIMspI_PA	3.19
2977	Opata_979679_PstIMspI_PA	3.19
2978	M6_1071399_PstIMseI_PA	3.19
2979	M6_1083810_PstIMseI_PA	3.19
2980	M6_1290889_PstIMseI_PA	3.19
2981	M6_143795_PstIMseI_PA	3.19
2982	M6_166255_PstIMseI_PA	3.19
2983	M6_1742617_PstIMseI_PA	3.19
2984	M6_1957726_PstIMseI_PA	3.19
2985	M6_1983955_PstIMseI_PA	3.19
2986	M6_2153912_PstIMseI_PA	3.19
2987	M6_3031238_PstIMseI_PA	3.19
2988	M6_3186384_PstIMseI_PA	3.19
2989	M6_340677_PstIMseI_PA	3.19
2990	M6_3556340_PstIMseI_PA	3.19
2991	M6_50978_PstIMseI_PA	3.19
2992	M6_53519_PstIMseI_PA	3.19
2993	M6_578502_PstIMseI_PA	3.19
2994	M6_580907_PstIMseI_PA	3.19
2995	M6_587259_PstIMseI_PA	3.19
2996	M6_60385_PstIMseI_PA	3.19
2997	M6_6498_PstIMseI_PA	3.19
2998	M6_706077_PstIMseI_PA	3.19
2999	M6_838778_PstIMseI_PA	3.19
3000	M6_86137_PstIMseI_PA	3.19
3001	M6_892987_PstIMseI_PA	3.19
3002	M6_89719_PstIMseI_PA	3.19
3003	M6_902380_PstIMseI_PA	3.19
3004	Opata_103648_PstIMseI_PA	3.19
3005	Opata_1069411_PstIMseI_PA	3.19
3006	Opata_1113519_PstIMseI_PA	3.19
3007	Opata_1655_PstIMseI_PA	3.19
3008	Opata_235406_PstIMseI_PA	3.19
3009	Opata_262145_PstIMseI_PA	3.19
3010	Opata_279229_PstIMseI_PA	3.19
3011	Opata_336130_PstIMseI_PA	3.19
3012	Opata_399516_PstIMseI_PA	3.19
3013	Opata_464636_PstIMseI_PA	3.19
3014	Opata_47207_PstIMseI_PA	3.19
3015	Opata_49538_PstIMseI_PA	3.19
3016	Opata_62507_PstIMseI_PA	3.19
3017	Opata_70635_PstIMseI_PA	3.19
3018	Opata_718979_PstIMseI_PA	3.19
3019	Opata_754296_PstIMseI_PA	3.19
3020	Opata_775063_PstIMseI_PA	3.19
3021	Opata_870809_PstIMseI_PA	3.19
3022	Opata_8796_PstIMseI_PA	3.19
3023	Opata_910570_PstIMseI_PA	3.19
3024	M6_1349153_PstIMspI_PA	3.19
3025	M6_1396128_PstIMspI_PA	3.19
3026	M6_1546062_PstIMspI_PA	3.19
3027	M6_1790980_PstIMspI_PA	3.19
3028	M6_2191860_PstIMspI_PA	3.19
3029	M6_338314_PstIMspI_PA	3.19
3030	M6_380244_PstIMspI_PA	3.19
3031	M6_474425_PstIMspI_PA	3.19
3032	M6_488944_PstIMspI_PA	3.19
3033	M6_540232_PstIMspI_PA	3.19
3034	M6_585457_PstIMspI_PA	3.19
3035	M6_725166_PstIMspI_PA	3.19
3036	M6_767980_PstIMspI_PA	3.19
3037	M6_911092_PstIMspI_PA	3.19
3038	Opata_105234_PstIMspI_PA	3.19
3039	Opata_1797101_PstIMspI_PA	3.19
3040	Opata_1991645_PstIMspI_PA	3.19
3041	Opata_2031210_PstIMspI_PA	3.19
3042	Opata_2336335_PstIMspI_PA	3.19
3043	Opata_3424733_PstIMspI_PA	3.19
3044	Opata_3741034_PstIMspI_PA	3.19
3045	Opata_201255_47_PstIMseI_SNP	3.19
3046	Opata_201255_49_PstIMseI_SNP	3.19
3047	Opata_1809722_6_PstIMspI_SNP	3.19
3048	Opata_2619792_PstIMluI_PA	3.19
3049	Opata_190774_PstIMseI_PA	3.19
3050	Opata_229582_PstIMseI_PA	3.19
3051	Opata_110745_PstIMspI_PA	3.19
3052	Opata_157103_PstIMspI_PA	3.19
3053	Opata_19814_PstIMspI_PA	3.19
3054	Opata_2064464_PstIMspI_PA	3.19
3055	Opata_221351_PstIMspI_PA	3.19
3056	Opata_3846543_PstIMspI_PA	3.19
3057	Opata_820143_PstIMspI_PA	3.19
3058	Opata_1728658_PstIMluI_PA	3.19
3059	Opata_2233803_PstIMluI_PA	3.19
3060	Opata_252653_PstIMluI_PA	3.19
3061	M6_1049069_PstIMseI_PA	3.19
3062	M6_1057754_PstIMseI_PA	3.19
3063	M6_111384_PstIMseI_PA	3.19
3064	M6_1211697_PstIMseI_PA	3.19
3065	M6_122617_PstIMseI_PA	3.19
3066	M6_130084_PstIMseI_PA	3.19
3067	M6_1365588_PstIMseI_PA	3.19
3068	M6_1398123_PstIMseI_PA	3.19
3069	M6_148144_PstIMseI_PA	3.19
3070	M6_195742_PstIMseI_PA	3.19
3071	M6_19990_PstIMseI_PA	3.19
3072	M6_207075_PstIMseI_PA	3.19
3073	M6_214900_PstIMseI_PA	3.19
3074	M6_243697_PstIMseI_PA	3.19
3075	M6_248841_PstIMseI_PA	3.19
3076	M6_263690_PstIMseI_PA	3.19
3077	M6_2895903_PstIMseI_PA	3.19
3078	M6_305709_PstIMseI_PA	3.19
3079	M6_31486_PstIMseI_PA	3.19
3080	M6_33493_PstIMseI_PA	3.19
3081	M6_3359868_PstIMseI_PA	3.19
3082	M6_342044_PstIMseI_PA	3.19
3083	M6_3460763_PstIMseI_PA	3.19
3084	M6_405445_PstIMseI_PA	3.19
3085	M6_43028_PstIMseI_PA	3.19
3086	M6_47383_PstIMseI_PA	3.19
3087	M6_492661_PstIMseI_PA	3.19
3088	M6_50123_PstIMseI_PA	3.19
3089	M6_548633_PstIMseI_PA	3.19
3090	M6_57720_PstIMseI_PA	3.19
3091	M6_602238_PstIMseI_PA	3.19
3092	M6_662397_PstIMseI_PA	3.19
3093	M6_663155_PstIMseI_PA	3.19
3094	M6_67753_PstIMseI_PA	3.19
3095	M6_70129_PstIMseI_PA	3.19
3096	M6_731407_PstIMseI_PA	3.19
3097	M6_88394_PstIMseI_PA	3.19
3098	M6_914171_PstIMseI_PA	3.19
3099	Opata_173687_PstIMseI_PA	3.19
3100	Opata_2649016_PstIMseI_PA	3.19
3101	M6_1107891_PstIMspI_PA	3.19
3102	M6_1199581_PstIMspI_PA	3.19
3103	M6_1330201_PstIMspI_PA	3.19
3104	M6_1332596_PstIMspI_PA	3.19
3105	M6_1372097_PstIMspI_PA	3.19
3106	M6_1389770_PstIMspI_PA	3.19
3107	M6_1492275_PstIMspI_PA	3.19
3108	M6_1519141_PstIMspI_PA	3.19
3109	M6_1617683_PstIMspI_PA	3.19
3110	M6_1658855_PstIMspI_PA	3.19
3111	M6_1766533_PstIMspI_PA	3.19
3112	M6_1999663_PstIMspI_PA	3.19
3113	M6_2053136_PstIMspI_PA	3.19
3114	M6_2150024_PstIMspI_PA	3.19
3115	M6_2223402_PstIMspI_PA	3.19
3116	M6_258566_PstIMspI_PA	3.19
3117	M6_2709984_PstIMspI_PA	3.19
3118	M6_2726373_PstIMspI_PA	3.19
3119	M6_281926_PstIMspI_PA	3.19
3120	M6_314345_PstIMspI_PA	3.19
3121	M6_327214_PstIMspI_PA	3.19
3122	M6_3469998_PstIMspI_PA	3.19
3123	M6_3502868_PstIMspI_PA	3.19
3124	M6_353352_PstIMspI_PA	3.19
3125	M6_353773_PstIMspI_PA	3.19
3126	M6_353848_PstIMspI_PA	3.19
3127	M6_3595159_PstIMspI_PA	3.19
3128	M6_370445_PstIMspI_PA	3.19
3129	M6_374463_PstIMspI_PA	3.19
3130	M6_375408_PstIMspI_PA	3.19
3131	M6_377238_PstIMspI_PA	3.19
3132	M6_378601_PstIMspI_PA	3.19
3133	M6_409160_PstIMspI_PA	3.19
3134	M6_422648_PstIMspI_PA	3.19
3135	M6_481453_PstIMspI_PA	3.19
3136	M6_496143_PstIMspI_PA	3.19
3137	M6_510570_PstIMspI_PA	3.19
3138	M6_572178_PstIMspI_PA	3.19
3139	M6_608145_PstIMspI_PA	3.19
3140	M6_665019_PstIMspI_PA	3.19
3141	M6_685228_PstIMspI_PA	3.19
3142	M6_688286_PstIMspI_PA	3.19
3143	M6_715304_PstIMspI_PA	3.19
3144	M6_724821_PstIMspI_PA	3.19
3145	M6_814293_PstIMspI_PA	3.19
3146	M6_978282_PstIMspI_PA	3.19
3147	Opata_1526488_PstIMluI_PA	3.19
3148	Opata_2106833_PstIMluI_PA	3.19
3149	Opata_2835968_PstIMluI_PA	3.19
3150	Opata_393990_PstIMluI_PA	3.19
3151	Opata_581741_PstIMluI_PA	3.19
3152	M6_107968_PstIMseI_PA	3.19
3153	M6_34500_PstIMseI_PA	3.19
3154	M6_3728918_PstIMseI_PA	3.19
3155	M6_475529_PstIMseI_PA	3.19
3156	Opata_112963_PstIMseI_PA	3.19
3157	Opata_151925_PstIMseI_PA	3.19
3158	Opata_2596593_PstIMseI_PA	3.19
3159	Opata_368359_PstIMseI_PA	3.19
3160	Opata_531654_PstIMseI_PA	3.19
3161	Opata_664656_PstIMseI_PA	3.19
3162	Opata_990107_PstIMseI_PA	3.19
3163	M6_129087_PstIMspI_PA	3.19
3164	M6_2633055_PstIMspI_PA	3.19
3165	M6_449406_PstIMspI_PA	3.19
3166	M6_970992_PstIMspI_PA	3.19
3167	Opata_1107465_PstIMspI_PA	3.19
3168	Opata_1842356_PstIMspI_PA	3.19
3169	Opata_185524_PstIMspI_PA	3.19
3170	Opata_237900_PstIMspI_PA	3.19
3171	Opata_2890513_PstIMspI_PA	3.19
3172	Opata_3174088_PstIMspI_PA	3.19
3173	Opata_417426_PstIMspI_PA	3.19
3174	Opata_4259852_PstIMspI_PA	3.19
3175	Opata_2494657_PstIMluI_PA	3.19
3176	Opata_2804952_PstIMluI_PA	3.19
3177	M6_1019833_PstIMseI_PA	3.19
3178	M6_537647_PstIMseI_PA	3.19
3179	M6_752260_PstIMseI_PA	3.19
3180	M6_782781_PstIMseI_PA	3.19
3181	M6_951421_PstIMseI_PA	3.19
3182	M6_1259096_PstIMspI_PA	3.19
3183	M6_208968_PstIMspI_PA	3.19
3184	M6_1381928_PstIMseI_PA	3.19
3185	M6_1440186_PstIMseI_PA	3.19
3186	M6_406292_PstIMseI_PA	3.19
3187	M6_960031_PstIMseI_PA	3.19
3188	M6_1930471_PstIMseI_PA	3.19
3189	M6_1205792_PstIMseI_PA	3.19
3190	M6_246350_PstIMseI_PA	3.19
3191	Opata_762605_PstIMseI_PA	3.19
3192	wPt-1474	3.3
3193	3027171	3.43
3194	1001816	3.55
3195	1111923	3.67
3196	1127685	3.67
3197	1258279	3.67
3198	1266628	3.67
3199	2325382	3.67
3200	2277741	3.69
3201	4540626	3.69
3202	4329804	3.72
3203	1226171	3.73
3204	4536809	3.73
3205	1112652	3.78
3206	1159897	3.78
3207	1022035	3.78
3208	1108088	3.78
3209	2289440	3.78
3210	2330379	3.78
3211	3384878	3.78
3212	3959723	3.78
3213	4405516	3.78
3214	4411198	3.78
3215	4411676	3.78
3216	4536322	3.78
3217	4538504	3.78
3218	4541223	3.78
3219	4664227	3.78
3220	1281563	3.78
3221	10229634	3.79
3222	1240179	3.79
3223	1101351	3.81
3224	2277490	3.81
3225	3029582	3.81
3226	4009207	3.82
3227	1196517	3.85
3228	3533356	3.85
3229	3956034	3.85
3230	4407625	3.85
3231	4408432	3.85
3232	4408958	3.85
3233	1378212	3.89
3234	304934	3.89
3235	742076	3.89
3236	742417	3.89
3237	743215	3.89
3238	744632	3.89
3239	980002	3.89
3240	990484	3.89
3241	997368	3.89
3242	998389	3.89
3243	999330	3.89
3244	999649	3.89
3245	1018109	3.89
3246	1021223	3.89
3247	1023790	3.89
3248	1027113	3.89
3249	1031543	3.89
3250	1050615	3.89
3251	1070063	3.89
3252	1082430	3.89
3253	1084186	3.89
3254	1093584	3.89
3255	1095291	3.89
3256	1101713	3.89
3257	1101970	3.89
3258	1104626	3.89
3259	1106155	3.89
3260	1108694	3.89
3261	1111712	3.89
3262	1112116	3.89
3263	1122040	3.89
3264	1123037	3.89
3265	1126917	3.89
3266	1128891	3.89
3267	1130997	3.89
3268	1138402	3.89
3269	1206337	3.89
3270	1207496	3.89
3271	1209539	3.89
3272	1232817	3.89
3273	1237189	3.89
3274	1239631	3.89
3275	1245036	3.89
3276	1249797	3.89
3277	1254512	3.89
3278	1254580	3.89
3279	1255736	3.89
3280	1259166	3.89
3281	1267779	3.89
3282	1268199	3.89
3283	1269192	3.89
3284	1270400	3.89
3285	1279441	3.89
3286	1280189	3.89
3287	1365761	3.89
3288	1377519	3.89
3289	1382338	3.89
3290	1703829	3.89
3291	1725149	3.89
3292	1770303	3.89
3293	4394522	3.9
3294	1279370	3.91
3295	2266280	3.91
3296	4538702	3.91
3297	6031230	3.91
3298	3957795	3.92
3299	wPt-9601	3.94
3300	1280341	3.95
3301	3942063	3.96
3302	3947282	3.96
3303	4004483	3.96
3304	4004996	3.96
3305	5332918	3.97
3306	994562	4.01
3307	1298930	4.01
3308	2277337	4.01
3309	3935232	4.01
3310	4991752	4.01
3311	1094550	4.01
3312	1103421	4.01
3313	1103437	4.01
3314	1131038	4.01
3315	2278451	4.01
3316	3384806	4.01
3317	3949991	4.01
3318	4537878	4.01
3319	4992085	4.01
3320	1032624	4.01
3321	1265808	4.01
3322	2266560	4.01
3323	2293997	4.01
3324	wPt-7065	4.01
3325	wPt-742076	4.01
3326	wPt-742417	4.01
3327	wPt-743215	4.01
3328	wPt-744632	4.01
3329	1364608	4.01
3330	wPt-3800	4.04
3331	wPt-6585	4.04
3332	1045369	4.07
3333	1140343	4.07
3334	1160520	4.07
3335	3384798	4.07
3336	3384864	4.07
3337	3934443	4.07
3338	3934636	4.07
3339	3936768	4.07
3340	3948891	4.07
3341	3959828	4.07
3342	4009285	4.07
3343	4009669	4.07
3344	4261696	4.07
3345	4395937	4.07
3346	1162669	4.09
3347	4003646	4.09
3348	1139024	4.1
3349	1234880	4.1
3350	1250131	4.1
3351	1261926	4.1
3352	1268312	4.1
3353	1298433	4.1
3354	1314795	4.1
3355	1379311	4.1
3356	2322669	4.1
3357	3024107	4.1
3358	1261010	4.11
3359	1112951	4.12
3360	1085266	4.12
3361	1163842	4.12
3362	1210387	4.12
3363	1267837	4.12
3364	2267207	4.12
3365	3021484	4.12
3366	3021932	4.12
3367	7349683	4.13
3368	wPt-5673	4.16
3369	1701332	4.17
3370	1279397	4.17
3371	wPt-1922	4.19
3372	120003	4.19
3373	wPt-7203	4.19
3374	wPt-2102	4.19
3375	1258788	4.19
3376	1058830	4.19
3377	1161963	4.19
3378	1214987	4.19
3379	3943050	4.19
3380	4009217	4.19
3381	6022428	4.19
3382	1098150	4.19
3383	M6_181554_PstIMluI_PA	4.19
3384	M6_2146384_PstIMluI_PA	4.19
3385	M6_38984_PstIMluI_PA	4.19
3386	M6_4187_PstIMluI_PA	4.19
3387	M6_1016263_PstIMseI_PA	4.19
3388	M6_1035153_PstIMseI_PA	4.19
3389	M6_1045646_PstIMseI_PA	4.19
3390	M6_1055637_PstIMseI_PA	4.19
3391	M6_105725_PstIMseI_PA	4.19
3392	M6_1059902_PstIMseI_PA	4.19
3393	M6_1060816_PstIMseI_PA	4.19
3394	M6_1064942_PstIMseI_PA	4.19
3395	M6_1068036_PstIMseI_PA	4.19
3396	M6_107974_PstIMseI_PA	4.19
3397	M6_1099730_PstIMseI_PA	4.19
3398	M6_1159876_PstIMseI_PA	4.19
3399	M6_1223616_PstIMseI_PA	4.19
3400	M6_1228703_PstIMseI_PA	4.19
3401	M6_1262480_PstIMseI_PA	4.19
3402	M6_1280244_PstIMseI_PA	4.19
3403	M6_1312300_PstIMseI_PA	4.19
3404	M6_133794_PstIMseI_PA	4.19
3405	M6_1363437_PstIMseI_PA	4.19
3406	M6_1365772_PstIMseI_PA	4.19
3407	M6_1396320_PstIMseI_PA	4.19
3408	M6_1410146_PstIMseI_PA	4.19
3409	M6_1417498_PstIMseI_PA	4.19
3410	M6_1429174_PstIMseI_PA	4.19
3411	M6_1441457_PstIMseI_PA	4.19
3412	M6_1446538_PstIMseI_PA	4.19
3413	M6_145868_PstIMseI_PA	4.19
3414	M6_148086_PstIMseI_PA	4.19
3415	M6_155620_PstIMseI_PA	4.19
3416	M6_16618_PstIMseI_PA	4.19
3417	M6_1686386_PstIMseI_PA	4.19
3418	M6_1777054_PstIMseI_PA	4.19
3419	M6_1891616_PstIMseI_PA	4.19
3420	M6_1944149_PstIMseI_PA	4.19
3421	M6_1944615_PstIMseI_PA	4.19
3422	M6_1966193_PstIMseI_PA	4.19
3423	M6_2026884_PstIMseI_PA	4.19
3424	M6_2051408_PstIMseI_PA	4.19
3425	M6_207633_PstIMseI_PA	4.19
3426	M6_209870_PstIMseI_PA	4.19
3427	M6_2279732_PstIMseI_PA	4.19
3428	M6_228616_PstIMseI_PA	4.19
3429	M6_230299_PstIMseI_PA	4.19
3430	M6_2388663_PstIMseI_PA	4.19
3431	M6_2395905_PstIMseI_PA	4.19
3432	M6_240514_PstIMseI_PA	4.19
3433	M6_241865_PstIMseI_PA	4.19
3434	M6_2492122_PstIMseI_PA	4.19
3435	M6_259358_PstIMseI_PA	4.19
3436	M6_262128_PstIMseI_PA	4.19
3437	M6_2738232_PstIMseI_PA	4.19
3438	M6_2767609_PstIMseI_PA	4.19
3439	M6_2800536_PstIMseI_PA	4.19
3440	M6_282209_PstIMseI_PA	4.19
3441	M6_2911697_PstIMseI_PA	4.19
3442	M6_292504_PstIMseI_PA	4.19
3443	M6_299534_PstIMseI_PA	4.19
3444	M6_302505_PstIMseI_PA	4.19
3445	M6_3288289_PstIMseI_PA	4.19
3446	M6_3323302_PstIMseI_PA	4.19
3447	M6_3354754_PstIMseI_PA	4.19
3448	M6_341929_PstIMseI_PA	4.19
3449	M6_3428859_PstIMseI_PA	4.19
3450	M6_3442830_PstIMseI_PA	4.19
3451	M6_3462154_PstIMseI_PA	4.19
3452	M6_3732401_PstIMseI_PA	4.19
3453	M6_3739063_PstIMseI_PA	4.19
3454	M6_3784883_PstIMseI_PA	4.19
3455	M6_379902_PstIMseI_PA	4.19
3456	M6_408746_PstIMseI_PA	4.19
3457	M6_41792_PstIMseI_PA	4.19
3458	M6_42656_PstIMseI_PA	4.19
3459	M6_426573_PstIMseI_PA	4.19
3460	M6_4277553_PstIMseI_PA	4.19
3461	M6_458362_PstIMseI_PA	4.19
3462	M6_466078_PstIMseI_PA	4.19
3463	M6_552087_PstIMseI_PA	4.19
3464	M6_568432_PstIMseI_PA	4.19
3465	M6_569452_PstIMseI_PA	4.19
3466	M6_582976_PstIMseI_PA	4.19
3467	M6_588587_PstIMseI_PA	4.19
3468	M6_588605_PstIMseI_PA	4.19
3469	M6_59204_PstIMseI_PA	4.19
3470	M6_60374_PstIMseI_PA	4.19
3471	M6_61518_PstIMseI_PA	4.19
3472	M6_619422_PstIMseI_PA	4.19
3473	M6_63633_PstIMseI_PA	4.19
3474	M6_637682_PstIMseI_PA	4.19
3475	M6_64546_PstIMseI_PA	4.19
3476	M6_661394_PstIMseI_PA	4.19
3477	M6_687287_PstIMseI_PA	4.19
3478	M6_690371_PstIMseI_PA	4.19
3479	M6_728000_PstIMseI_PA	4.19
3480	M6_7300_PstIMseI_PA	4.19
3481	M6_749831_PstIMseI_PA	4.19
3482	M6_754723_PstIMseI_PA	4.19
3483	M6_755153_PstIMseI_PA	4.19
3484	M6_827208_PstIMseI_PA	4.19
3485	M6_838015_PstIMseI_PA	4.19
3486	M6_864520_PstIMseI_PA	4.19
3487	M6_888761_PstIMseI_PA	4.19
3488	M6_889680_PstIMseI_PA	4.19
3489	M6_90318_PstIMseI_PA	4.19
3490	M6_912427_PstIMseI_PA	4.19
3491	M6_918165_PstIMseI_PA	4.19
3492	M6_925679_PstIMseI_PA	4.19
3493	M6_964435_PstIMseI_PA	4.19
3494	M6_979392_PstIMseI_PA	4.19
3495	M6_999581_PstIMseI_PA	4.19
3496	Opata_168073_PstIMseI_PA	4.19
3497	Opata_1681443_PstIMseI_PA	4.19
3498	Opata_808795_PstIMseI_PA	4.19
3499	M6_1030211_PstIMspI_PA	4.19
3500	M6_1069380_PstIMspI_PA	4.19
3501	M6_1108538_PstIMspI_PA	4.19
3502	M6_1136134_PstIMspI_PA	4.19
3503	M6_1144426_PstIMspI_PA	4.19
3504	M6_1233571_PstIMspI_PA	4.19
3505	M6_1307501_PstIMspI_PA	4.19
3506	M6_1354178_PstIMspI_PA	4.19
3507	M6_1371242_PstIMspI_PA	4.19
3508	M6_1410074_PstIMspI_PA	4.19
3509	M6_1468765_PstIMspI_PA	4.19
3510	M6_1526758_PstIMspI_PA	4.19
3511	M6_1556441_PstIMspI_PA	4.19
3512	M6_1637427_PstIMspI_PA	4.19
3513	M6_1769809_PstIMspI_PA	4.19
3514	M6_1778031_PstIMspI_PA	4.19
3515	M6_1814308_PstIMspI_PA	4.19
3516	M6_1857306_PstIMspI_PA	4.19
3517	M6_1860537_PstIMspI_PA	4.19
3518	M6_1937047_PstIMspI_PA	4.19
3519	M6_1973042_PstIMspI_PA	4.19
3520	M6_1986838_PstIMspI_PA	4.19
3521	M6_2071243_PstIMspI_PA	4.19
3522	M6_2105873_PstIMspI_PA	4.19
3523	M6_214998_PstIMspI_PA	4.19
3524	M6_216455_PstIMspI_PA	4.19
3525	M6_2167804_PstIMspI_PA	4.19
3526	M6_2202347_PstIMspI_PA	4.19
3527	M6_2339571_PstIMspI_PA	4.19
3528	M6_2354966_PstIMspI_PA	4.19
3529	M6_238415_PstIMspI_PA	4.19
3530	M6_245947_PstIMspI_PA	4.19
3531	M6_2465644_PstIMspI_PA	4.19
3532	M6_2484345_PstIMspI_PA	4.19
3533	M6_2543053_PstIMspI_PA	4.19
3534	M6_2554758_PstIMspI_PA	4.19
3535	M6_2560551_PstIMspI_PA	4.19
3536	M6_2654115_PstIMspI_PA	4.19
3537	M6_266190_PstIMspI_PA	4.19
3538	M6_2705382_PstIMspI_PA	4.19
3539	M6_27173_PstIMspI_PA	4.19
3540	M6_2766120_PstIMspI_PA	4.19
3541	M6_2776655_PstIMspI_PA	4.19
3542	M6_2836429_PstIMspI_PA	4.19
3543	M6_2892068_PstIMspI_PA	4.19
3544	M6_2971387_PstIMspI_PA	4.19
3545	M6_3057138_PstIMspI_PA	4.19
3546	M6_3080167_PstIMspI_PA	4.19
3547	M6_3092018_PstIMspI_PA	4.19
3548	M6_3093090_PstIMspI_PA	4.19
3549	M6_3154873_PstIMspI_PA	4.19
3550	M6_3289991_PstIMspI_PA	4.19
3551	M6_333546_PstIMspI_PA	4.19
3552	M6_3356465_PstIMspI_PA	4.19
3553	M6_3420984_PstIMspI_PA	4.19
3554	M6_345493_PstIMspI_PA	4.19
3555	M6_3515328_PstIMspI_PA	4.19
3556	M6_36498_PstIMspI_PA	4.19
3557	M6_396992_PstIMspI_PA	4.19
3558	M6_473756_PstIMspI_PA	4.19
3559	M6_525219_PstIMspI_PA	4.19
3560	M6_531372_PstIMspI_PA	4.19
3561	M6_590275_PstIMspI_PA	4.19
3562	M6_625348_PstIMspI_PA	4.19
3563	M6_662084_PstIMspI_PA	4.19
3564	M6_667261_PstIMspI_PA	4.19
3565	M6_693871_PstIMspI_PA	4.19
3566	M6_694956_PstIMspI_PA	4.19
3567	M6_763914_PstIMspI_PA	4.19
3568	M6_764175_PstIMspI_PA	4.19
3569	M6_768724_PstIMspI_PA	4.19
3570	M6_852756_PstIMspI_PA	4.19
3571	M6_878804_PstIMspI_PA	4.19
3572	M6_904629_PstIMspI_PA	4.19
3573	M6_944746_PstIMspI_PA	4.19
3574	M6_952146_PstIMspI_PA	4.19
3575	Opata_1269985_PstIMspI_PA	4.19
3576	Opata_1772597_PstIMspI_PA	4.19
3577	Opata_3356905_PstIMspI_PA	4.19
3578	Opata_603380_PstIMspI_PA	4.19
3579	Opata_844194_PstIMspI_PA	4.19
3580	Opata_186952_28_PstIMluI_SNP	4.19
3581	Opata_28461_23_PstIMluI_SNP	4.19
3582	Opata_1002418_63_PstIMseI_SNP	4.19
3583	Opata_10106_55_PstIMseI_SNP	4.19
3584	Opata_101504_32_PstIMseI_SNP	4.19
3585	Opata_108118_63_PstIMseI_SNP	4.19
3586	Opata_1120021_76_PstIMseI_SNP	4.19
3587	Opata_115789_55_PstIMseI_SNP	4.19
3588	Opata_115789_89_PstIMseI_SNP	4.19
3589	Opata_1245011_80_PstIMseI_SNP	4.19
3590	Opata_127298_28_PstIMseI_SNP	4.19
3591	Opata_127298_2_PstIMseI_SNP	4.19
3592	Opata_128993_32_PstIMseI_SNP	4.19
3593	Opata_1316176_20_PstIMseI_SNP	4.19
3594	Opata_1316176_38_PstIMseI_SNP	4.19
3595	Opata_1343063_20_PstIMseI_SNP	4.19
3596	Opata_135588_89_PstIMseI_SNP	4.19
3597	Opata_146095_33_PstIMseI_SNP	4.19
3598	Opata_146095_42_PstIMseI_SNP	4.19
3599	Opata_155627_11_PstIMseI_SNP	4.19
3600	Opata_155627_16_PstIMseI_SNP	4.19
3601	Opata_17232_50_PstIMseI_SNP	4.19
3602	Opata_17232_83_PstIMseI_SNP	4.19
3603	Opata_17455_13_PstIMseI_SNP	4.19
3604	Opata_183991_76_PstIMseI_SNP	4.19
3605	Opata_2139565_37_PstIMseI_SNP	4.19
3606	Opata_217212_11_PstIMseI_SNP	4.19
3607	Opata_2204909_79_PstIMseI_SNP	4.19
3608	Opata_223784_57_PstIMseI_SNP	4.19
3609	Opata_247286_35_PstIMseI_SNP	4.19
3610	Opata_250186_59_PstIMseI_SNP	4.19
3611	Opata_258020_9_PstIMseI_SNP	4.19
3612	Opata_264004_21_PstIMseI_SNP	4.19
3613	Opata_267234_82_PstIMseI_SNP	4.19
3614	Opata_2683533_10_PstIMseI_SNP	4.19
3615	Opata_2683533_65_PstIMseI_SNP	4.19
3616	Opata_284188_16_PstIMseI_SNP	4.19
3617	Opata_308383_70_PstIMseI_SNP	4.19
3618	Opata_345816_27_PstIMseI_SNP	4.19
3619	Opata_345816_82_PstIMseI_SNP	4.19
3620	Opata_361825_45_PstIMseI_SNP	4.19
3621	Opata_361825_8_PstIMseI_SNP	4.19
3622	Opata_40434_16_PstIMseI_SNP	4.19
3623	Opata_41854_16_PstIMseI_SNP	4.19
3624	Opata_41854_63_PstIMseI_SNP	4.19
3625	Opata_419079_22_PstIMseI_SNP	4.19
3626	Opata_42183_43_PstIMseI_SNP	4.19
3627	Opata_42183_54_PstIMseI_SNP	4.19
3628	Opata_443069_90_PstIMseI_SNP	4.19
3629	Opata_500546_66_PstIMseI_SNP	4.19
3630	Opata_5499_10_PstIMseI_SNP	4.19
3631	Opata_58380_79_PstIMseI_SNP	4.19
3632	Opata_688280_50_PstIMseI_SNP	4.19
3633	Opata_725173_79_PstIMseI_SNP	4.19
3634	Opata_744365_22_PstIMseI_SNP	4.19
3635	Opata_744365_35_PstIMseI_SNP	4.19
3636	Opata_754730_35_PstIMseI_SNP	4.19
3637	Opata_754730_85_PstIMseI_SNP	4.19
3638	Opata_754730_9_PstIMseI_SNP	4.19
3639	Opata_796678_84_PstIMseI_SNP	4.19
3640	Opata_800773_25_PstIMseI_SNP	4.19
3641	Opata_82307_33_PstIMseI_SNP	4.19
3642	Opata_887808_3_PstIMseI_SNP	4.19
3643	Opata_924966_90_PstIMseI_SNP	4.19
3644	Opata_961567_71_PstIMseI_SNP	4.19
3645	Opata_1540300_45_PstIMspI_SNP	4.19
3646	Opata_1573445_79_PstIMspI_SNP	4.19
3647	Opata_1573445_81_PstIMspI_SNP	4.19
3648	Opata_1610056_71_PstIMspI_SNP	4.19
3649	Opata_2438664_76_PstIMspI_SNP	4.19
3650	Opata_2507254_12_PstIMspI_SNP	4.19
3651	Opata_2507254_59_PstIMspI_SNP	4.19
3652	Opata_2548155_77_PstIMspI_SNP	4.19
3653	Opata_2881030_50_PstIMspI_SNP	4.19
3654	Opata_2881030_7_PstIMspI_SNP	4.19
3655	Opata_3309805_16_PstIMspI_SNP	4.19
3656	Opata_391595_27_PstIMspI_SNP	4.19
3657	Opata_45089_13_PstIMspI_SNP	4.19
3658	Opata_549680_55_PstIMspI_SNP	4.19
3659	Opata_602436_87_PstIMspI_SNP	4.19
3660	Opata_767681_35_PstIMspI_SNP	4.19
3661	Opata_954501_48_PstIMspI_SNP	4.19
3662	M6_61509_PstIMluI_PA	4.19
3663	M6_1017491_PstIMseI_PA	4.19
3664	M6_1060061_PstIMseI_PA	4.19
3665	M6_1068989_PstIMseI_PA	4.19
3666	M6_1213640_PstIMseI_PA	4.19
3667	M6_1218320_PstIMseI_PA	4.19
3668	M6_1396004_PstIMseI_PA	4.19
3669	M6_194559_PstIMseI_PA	4.19
3670	M6_1977500_PstIMseI_PA	4.19
3671	M6_269796_PstIMseI_PA	4.19
3672	M6_2945039_PstIMseI_PA	4.19
3673	M6_315720_PstIMseI_PA	4.19
3674	M6_3207131_PstIMseI_PA	4.19
3675	M6_363035_PstIMseI_PA	4.19
3676	M6_3773693_PstIMseI_PA	4.19
3677	M6_400347_PstIMseI_PA	4.19
3678	M6_4105486_PstIMseI_PA	4.19
3679	M6_529184_PstIMseI_PA	4.19
3680	M6_571543_PstIMseI_PA	4.19
3681	M6_684247_PstIMseI_PA	4.19
3682	M6_927163_PstIMseI_PA	4.19
3683	M6_1054084_PstIMspI_PA	4.19
3684	M6_1135666_PstIMspI_PA	4.19
3685	M6_1177433_PstIMspI_PA	4.19
3686	M6_1240801_PstIMspI_PA	4.19
3687	M6_15491_PstIMspI_PA	4.19
3688	M6_1570284_PstIMspI_PA	4.19
3689	M6_1677764_PstIMspI_PA	4.19
3690	M6_1854129_PstIMspI_PA	4.19
3691	M6_2015836_PstIMspI_PA	4.19
3692	M6_2539825_PstIMspI_PA	4.19
3693	M6_2813549_PstIMspI_PA	4.19
3694	M6_3078540_PstIMspI_PA	4.19
3695	M6_3342814_PstIMspI_PA	4.19
3696	M6_356024_PstIMspI_PA	4.19
3697	M6_430478_PstIMspI_PA	4.19
3698	M6_475512_PstIMspI_PA	4.19
3699	M6_587532_PstIMspI_PA	4.19
3700	M6_802352_PstIMspI_PA	4.19
3701	M6_804852_PstIMspI_PA	4.19
3702	M6_624876_PstIMluI_PA	4.19
3703	M6_1238446_PstIMseI_PA	4.19
3704	M6_1711818_PstIMseI_PA	4.19
3705	Opata_1031682_PstIMseI_PA	4.19
3706	Opata_105103_PstIMseI_PA	4.19
3707	Opata_156931_PstIMseI_PA	4.19
3708	Opata_188056_PstIMseI_PA	4.19
3709	Opata_208839_PstIMseI_PA	4.19
3710	Opata_465124_PstIMseI_PA	4.19
3711	Opata_511732_PstIMseI_PA	4.19
3712	Opata_586287_PstIMseI_PA	4.19
3713	Opata_861367_PstIMseI_PA	4.19
3714	M6_1325201_PstIMspI_PA	4.19
3715	M6_1652647_PstIMspI_PA	4.19
3716	M6_730329_PstIMspI_PA	4.19
3717	Opata_1181441_PstIMspI_PA	4.19
3718	Opata_2159674_PstIMspI_PA	4.19
3719	Opata_305519_PstIMspI_PA	4.19
3720	Opata_1977512_86_PstIMspI_SNP	4.19
3721	Opata_260037_82_PstIMspI_SNP	4.19
3722	Opata_4097771_75_PstIMspI_SNP	4.19
3723	M6_1059035_PstIMseI_PA	4.19
3724	M6_1090984_PstIMseI_PA	4.19
3725	M6_1101516_PstIMseI_PA	4.19
3726	M6_1204674_PstIMseI_PA	4.19
3727	M6_1249693_PstIMseI_PA	4.19
3728	M6_1326145_PstIMseI_PA	4.19
3729	M6_132741_PstIMseI_PA	4.19
3730	M6_1465732_PstIMseI_PA	4.19
3731	M6_1529282_PstIMseI_PA	4.19
3732	M6_1531503_PstIMseI_PA	4.19
3733	M6_2022762_PstIMseI_PA	4.19
3734	M6_2480340_PstIMseI_PA	4.19
3735	M6_32439_PstIMseI_PA	4.19
3736	M6_3599881_PstIMseI_PA	4.19
3737	M6_3831365_PstIMseI_PA	4.19
3738	M6_3836351_PstIMseI_PA	4.19
3739	M6_3954039_PstIMseI_PA	4.19
3740	M6_3968734_PstIMseI_PA	4.19
3741	M6_4121559_PstIMseI_PA	4.19
3742	M6_4253331_PstIMseI_PA	4.19
3743	M6_486154_PstIMseI_PA	4.19
3744	M6_518298_PstIMseI_PA	4.19
3745	M6_622812_PstIMseI_PA	4.19
3746	M6_672565_PstIMseI_PA	4.19
3747	M6_68488_PstIMseI_PA	4.19
3748	M6_718817_PstIMseI_PA	4.19
3749	M6_800475_PstIMseI_PA	4.19
3750	M6_825229_PstIMseI_PA	4.19
3751	M6_1048030_PstIMspI_PA	4.19
3752	M6_107399_PstIMspI_PA	4.19
3753	M6_1113050_PstIMspI_PA	4.19
3754	M6_1240868_PstIMspI_PA	4.19
3755	M6_1315625_PstIMspI_PA	4.19
3756	M6_1396499_PstIMspI_PA	4.19
3757	M6_1424784_PstIMspI_PA	4.19
3758	M6_1492581_PstIMspI_PA	4.19
3759	M6_1560147_PstIMspI_PA	4.19
3760	M6_1582253_PstIMspI_PA	4.19
3761	M6_1650956_PstIMspI_PA	4.19
3762	M6_1837335_PstIMspI_PA	4.19
3763	M6_2005793_PstIMspI_PA	4.19
3764	M6_2073316_PstIMspI_PA	4.19
3765	M6_2107263_PstIMspI_PA	4.19
3766	M6_2153701_PstIMspI_PA	4.19
3767	M6_2210745_PstIMspI_PA	4.19
3768	M6_2334572_PstIMspI_PA	4.19
3769	M6_2425948_PstIMspI_PA	4.19
3770	M6_2561496_PstIMspI_PA	4.19
3771	M6_2633746_PstIMspI_PA	4.19
3772	M6_2807195_PstIMspI_PA	4.19
3773	M6_2996348_PstIMspI_PA	4.19
3774	M6_3082019_PstIMspI_PA	4.19
3775	M6_3106565_PstIMspI_PA	4.19
3776	M6_3121557_PstIMspI_PA	4.19
3777	M6_3253850_PstIMspI_PA	4.19
3778	M6_3303023_PstIMspI_PA	4.19
3779	M6_3436026_PstIMspI_PA	4.19
3780	M6_3505396_PstIMspI_PA	4.19
3781	M6_3589031_PstIMspI_PA	4.19
3782	M6_3607793_PstIMspI_PA	4.19
3783	M6_364862_PstIMspI_PA	4.19
3784	M6_378651_PstIMspI_PA	4.19
3785	M6_401553_PstIMspI_PA	4.19
3786	M6_429308_PstIMspI_PA	4.19
3787	M6_446593_PstIMspI_PA	4.19
3788	M6_448998_PstIMspI_PA	4.19
3789	M6_574488_PstIMspI_PA	4.19
3790	M6_606728_PstIMspI_PA	4.19
3791	M6_658385_PstIMspI_PA	4.19
3792	M6_689003_PstIMspI_PA	4.19
3793	M6_697916_PstIMspI_PA	4.19
3794	M6_738367_PstIMspI_PA	4.19
3795	M6_773820_PstIMspI_PA	4.19
3796	M6_805844_PstIMspI_PA	4.19
3797	M6_853682_PstIMspI_PA	4.19
3798	M6_874242_PstIMspI_PA	4.19
3799	Opata_1208355_56_PstIMspI_SNP	4.19
3800	Opata_1540300_26_PstIMspI_SNP	4.19
3801	Opata_1763029_87_PstIMspI_SNP	4.19
3802	Opata_1831569_77_PstIMspI_SNP	4.19
3803	Opata_3240076_50_PstIMspI_SNP	4.19
3804	Opata_3240076_51_PstIMspI_SNP	4.19
3805	Opata_611096_27_PstIMspI_SNP	4.19
3806	Opata_687649_55_PstIMspI_SNP	4.19
3807	Opata_687649_83_PstIMspI_SNP	4.19
3808	Opata_704992_PstIMluI_PA	4.19
3809	M6_1109157_PstIMseI_PA	4.19
3810	M6_21064_PstIMseI_PA	4.19
3811	M6_421741_PstIMseI_PA	4.19
3812	M6_434726_PstIMseI_PA	4.19
3813	M6_438432_PstIMseI_PA	4.19
3814	M6_65719_PstIMseI_PA	4.19
3815	M6_731927_PstIMseI_PA	4.19
3816	M6_785195_PstIMseI_PA	4.19
3817	M6_800147_PstIMseI_PA	4.19
3818	M6_944751_PstIMseI_PA	4.19
3819	Opata_1300820_PstIMseI_PA	4.19
3820	Opata_242970_PstIMseI_PA	4.19
3821	Opata_35229_PstIMseI_PA	4.19
3822	Opata_584300_PstIMseI_PA	4.19
3823	M6_1073473_PstIMspI_PA	4.19
3824	M6_1140549_PstIMspI_PA	4.19
3825	M6_1732057_PstIMspI_PA	4.19
3826	M6_1738432_PstIMspI_PA	4.19
3827	M6_2507208_PstIMspI_PA	4.19
3828	M6_2517187_PstIMspI_PA	4.19
3829	M6_2781937_PstIMspI_PA	4.19
3830	M6_321536_PstIMspI_PA	4.19
3831	M6_324376_PstIMspI_PA	4.19
3832	M6_327020_PstIMspI_PA	4.19
3833	M6_328599_PstIMspI_PA	4.19
3834	M6_3593564_PstIMspI_PA	4.19
3835	M6_421532_PstIMspI_PA	4.19
3836	M6_428008_PstIMspI_PA	4.19
3837	M6_432408_PstIMspI_PA	4.19
3838	M6_479695_PstIMspI_PA	4.19
3839	M6_505466_PstIMspI_PA	4.19
3840	M6_716837_PstIMspI_PA	4.19
3841	M6_767225_PstIMspI_PA	4.19
3842	M6_818542_PstIMspI_PA	4.19
3843	M6_847718_PstIMspI_PA	4.19
3844	M6_938142_PstIMspI_PA	4.19
3845	Opata_1953139_PstIMspI_PA	4.19
3846	M6_301094_PstIMseI_PA	4.19
3847	Opata_164714_PstIMseI_PA	4.19
3848	M6_223545_PstIMspI_PA	4.19
3849	M6_10658_PstIMluI_PA	4.19
3850	M6_1083277_PstIMseI_PA	4.19
3851	M6_1307230_PstIMseI_PA	4.19
3852	M6_1584696_PstIMseI_PA	4.19
3853	M6_185064_PstIMseI_PA	4.19
3854	M6_1991548_PstIMseI_PA	4.19
3855	M6_2017568_PstIMseI_PA	4.19
3856	M6_2094552_PstIMseI_PA	4.19
3857	M6_2190875_PstIMseI_PA	4.19
3858	M6_2538392_PstIMseI_PA	4.19
3859	M6_2611834_PstIMseI_PA	4.19
3860	M6_264488_PstIMseI_PA	4.19
3861	M6_3114024_PstIMseI_PA	4.19
3862	M6_3142_PstIMseI_PA	4.19
3863	M6_3542556_PstIMseI_PA	4.19
3864	M6_383493_PstIMseI_PA	4.19
3865	M6_408971_PstIMseI_PA	4.19
3866	M6_468803_PstIMseI_PA	4.19
3867	M6_556325_PstIMseI_PA	4.19
3868	M6_599415_PstIMseI_PA	4.19
3869	M6_73194_PstIMseI_PA	4.19
3870	M6_810534_PstIMseI_PA	4.19
3871	M6_919804_PstIMseI_PA	4.19
3872	M6_1008194_PstIMspI_PA	4.19
3873	M6_1021707_PstIMspI_PA	4.19
3874	M6_1074681_PstIMspI_PA	4.19
3875	M6_1076063_PstIMspI_PA	4.19
3876	M6_1164583_PstIMspI_PA	4.19
3877	M6_1219173_PstIMspI_PA	4.19
3878	M6_1227804_PstIMspI_PA	4.19
3879	M6_1286623_PstIMspI_PA	4.19
3880	M6_1338790_PstIMspI_PA	4.19
3881	M6_1488540_PstIMspI_PA	4.19
3882	M6_1524856_PstIMspI_PA	4.19
3883	M6_1693511_PstIMspI_PA	4.19
3884	M6_1809924_PstIMspI_PA	4.19
3885	M6_1915640_PstIMspI_PA	4.19
3886	M6_2020542_PstIMspI_PA	4.19
3887	M6_2026759_PstIMspI_PA	4.19
3888	M6_2191804_PstIMspI_PA	4.19
3889	M6_2299502_PstIMspI_PA	4.19
3890	M6_2383349_PstIMspI_PA	4.19
3891	M6_2401181_PstIMspI_PA	4.19
3892	M6_2568361_PstIMspI_PA	4.19
3893	M6_2641167_PstIMspI_PA	4.19
3894	M6_269406_PstIMspI_PA	4.19
3895	M6_2873698_PstIMspI_PA	4.19
3896	M6_2902487_PstIMspI_PA	4.19
3897	M6_2968924_PstIMspI_PA	4.19
3898	M6_3180529_PstIMspI_PA	4.19
3899	M6_319155_PstIMspI_PA	4.19
3900	M6_320361_PstIMspI_PA	4.19
3901	M6_322131_PstIMspI_PA	4.19
3902	M6_3255747_PstIMspI_PA	4.19
3903	M6_332061_PstIMspI_PA	4.19
3904	M6_332110_PstIMspI_PA	4.19
3905	M6_3356985_PstIMspI_PA	4.19
3906	M6_340375_PstIMspI_PA	4.19
3907	M6_3454784_PstIMspI_PA	4.19
3908	M6_346731_PstIMspI_PA	4.19
3909	M6_349911_PstIMspI_PA	4.19
3910	M6_350346_PstIMspI_PA	4.19
3911	M6_375857_PstIMspI_PA	4.19
3912	M6_435421_PstIMspI_PA	4.19
3913	M6_445897_PstIMspI_PA	4.19
3914	M6_447724_PstIMspI_PA	4.19
3915	M6_463189_PstIMspI_PA	4.19
3916	M6_480027_PstIMspI_PA	4.19
3917	M6_483887_PstIMspI_PA	4.19
3918	M6_491505_PstIMspI_PA	4.19
3919	M6_555582_PstIMspI_PA	4.19
3920	M6_563577_PstIMspI_PA	4.19
3921	M6_595260_PstIMspI_PA	4.19
3922	M6_605456_PstIMspI_PA	4.19
3923	M6_609328_PstIMspI_PA	4.19
3924	M6_680334_PstIMspI_PA	4.19
3925	M6_696058_PstIMspI_PA	4.19
3926	M6_708530_PstIMspI_PA	4.19
3927	M6_735166_PstIMspI_PA	4.19
3928	M6_742526_PstIMspI_PA	4.19
3929	M6_751205_PstIMspI_PA	4.19
3930	M6_770917_PstIMspI_PA	4.19
3931	M6_792494_PstIMspI_PA	4.19
3932	M6_797867_PstIMspI_PA	4.19
3933	M6_831377_PstIMspI_PA	4.19
3934	M6_860331_PstIMspI_PA	4.19
3935	M6_865046_PstIMspI_PA	4.19
3936	M6_897201_PstIMspI_PA	4.19
3937	Opata_2181419_PstIMspI_PA	4.19
3938	Opata_3806576_46_PstIMseI_SNP	4.19
3939	M6_1068827_PstIMseI_PA	4.19
3940	M6_1349101_PstIMseI_PA	4.19
3941	M6_221933_PstIMseI_PA	4.19
3942	M6_505997_PstIMseI_PA	4.19
3943	M6_881274_PstIMseI_PA	4.19
3944	Opata_2262384_PstIMseI_PA	4.19
3945	Opata_334305_PstIMseI_PA	4.19
3946	Opata_504496_PstIMseI_PA	4.19
3947	M6_1006559_PstIMspI_PA	4.19
3948	M6_1143740_PstIMspI_PA	4.19
3949	M6_1392387_PstIMspI_PA	4.19
3950	M6_1442388_PstIMspI_PA	4.19
3951	M6_1541028_PstIMspI_PA	4.19
3952	M6_1598246_PstIMspI_PA	4.19
3953	M6_1841277_PstIMspI_PA	4.19
3954	M6_2081932_PstIMspI_PA	4.19
3955	M6_2264904_PstIMspI_PA	4.19
3956	M6_2806972_PstIMspI_PA	4.19
3957	M6_2845711_PstIMspI_PA	4.19
3958	M6_3429095_PstIMspI_PA	4.19
3959	M6_391985_PstIMspI_PA	4.19
3960	M6_485332_PstIMspI_PA	4.19
3961	M6_528703_PstIMspI_PA	4.19
3962	M6_804951_PstIMspI_PA	4.19
3963	M6_8639_PstIMspI_PA	4.19
3964	Opata_1266686_PstIMspI_PA	4.19
3965	Opata_2662973_PstIMspI_PA	4.19
3966	Opata_2705770_PstIMspI_PA	4.19
3967	Opata_2751513_PstIMspI_PA	4.19
3968	Opata_3073722_PstIMspI_PA	4.19
3969	Opata_3342780_PstIMspI_PA	4.19
3970	M6_829204_PstIMluI_PA	4.19
3971	M6_1426081_PstIMseI_PA	4.19
3972	M6_144997_PstIMseI_PA	4.19
3973	M6_220655_PstIMseI_PA	4.19
3974	M6_2241434_PstIMseI_PA	4.19
3975	M6_2766782_PstIMseI_PA	4.19
3976	M6_2969019_PstIMseI_PA	4.19
3977	M6_3164977_PstIMseI_PA	4.19
3978	Opata_1393196_PstIMseI_PA	4.19
3979	Opata_277154_PstIMseI_PA	4.19
3980	M6_1429957_PstIMspI_PA	4.19
3981	M6_1767249_PstIMspI_PA	4.19
3982	M6_2079133_PstIMspI_PA	4.19
3983	M6_2170265_PstIMspI_PA	4.19
3984	M6_2278710_PstIMspI_PA	4.19
3985	M6_2319497_PstIMspI_PA	4.19
3986	M6_2795609_PstIMspI_PA	4.19
3987	M6_3296513_PstIMspI_PA	4.19
3988	M6_3312295_PstIMspI_PA	4.19
3989	M6_341969_PstIMspI_PA	4.19
3990	M6_493641_PstIMspI_PA	4.19
3991	M6_620644_PstIMspI_PA	4.19
3992	M6_664133_PstIMspI_PA	4.19
3993	M6_863855_PstIMspI_PA	4.19
3994	M6_942381_PstIMspI_PA	4.19
3995	Opata_2453951_PstIMspI_PA	4.19
3996	M6_300333_PstIMseI_PA	4.19
3997	M6_959236_PstIMseI_PA	4.19
3998	Opata_338204_PstIMseI_PA	4.19
3999	M6_1874145_PstIMspI_PA	4.19
4000	M6_2711217_PstIMspI_PA	4.19
4001	Opata_3104446_PstIMspI_PA	4.19
4002	Opata_85980_PstIMspI_PA	4.19
4003	M6_104127_PstIMseI_PA	4.19
4004	M6_1591324_PstIMseI_PA	4.19
4005	M6_382317_PstIMspI_PA	4.19
4006	M6_903154_PstIMspI_PA	4.19
4007	M6_1886771_PstIMseI_PA	4.19
4008	M6_2966548_PstIMseI_PA	4.19
4009	M6_336262_PstIMseI_PA	4.19
4010	M6_3883624_PstIMseI_PA	4.19
4011	M6_46201_PstIMseI_PA	4.19
4012	M6_1366082_PstIMspI_PA	4.19
4013	M6_2228065_PstIMspI_PA	4.19
4014	M6_1018409_PstIMseI_PA	4.19
4015	M6_122389_PstIMseI_PA	4.19
4016	M6_133977_PstIMseI_PA	4.19
4017	M6_178436_PstIMseI_PA	4.19
4018	M6_2126779_PstIMseI_PA	4.19
4019	M6_501685_PstIMseI_PA	4.19
4020	M6_1671017_PstIMspI_PA	4.19
4021	M6_405493_PstIMspI_PA	4.19
4022	M6_2549685_PstIMseI_PA	4.19
4023	M6_1096478_PstIMspI_PA	4.19
4024	M6_2868224_PstIMspI_PA	4.19
4025	M6_1422402_PstIMspI_PA	4.19
4026	M6_1712667_PstIMspI_PA	4.19
4027	M6_918367_PstIMspI_PA	4.19
4028	M6_2379820_PstIMspI_PA	4.19
4029	M6_137835_PstIMseI_PA	4.19
4030	M6_2038773_PstIMspI_PA	4.19
4031	M6_634475_PstIMseI_PA	4.19
4032	M6_1386913_PstIMseI_PA	4.19
4033	M6_228495_PstIMseI_PA	4.19
4034	M6_168133_PstIMspI_PA	4.19
4035	M6_2648852_PstIMseI_PA	4.19
4036	M6_232683_PstIMseI_PA	4.19
4037	M6_521398_PstIMspI_PA	4.19
4038	3031581	4.22
4039	1127148	4.36
4040	981023	4.46
4041	997897	4.46
4042	1048770	4.46
4043	1050896	4.46
4044	1088659	4.46
4045	1113004	4.46
4046	1114296	4.46
4047	1144395	4.46
4048	1210357	4.46
4049	1231860	4.46
4050	1233193	4.46
4051	1238975	4.46
4052	1239211	4.46
4053	1242390	4.46
4054	1263485	4.46
4055	1270414	4.46
4056	1274253	4.46
4057	1280025	4.46
4058	1280055	4.46
4059	1297527	4.46
4060	1370505	4.46
4061	1370565	4.46
4062	1383842	4.46
4063	1384158	4.46
4064	1384746	4.46
4065	1385062	4.46
4066	1385262	4.46
4067	1385573	4.46
4068	1386257	4.46
4069	1387520	4.46
4070	1389705	4.46
4071	1391979	4.46
4072	1392442	4.46
4073	1392986	4.46
4074	1393023	4.46
4075	1666950	4.46
4076	1707762	4.46
4077	1708395	4.46
4078	1712666	4.46
4079	1716731	4.46
4080	1717254	4.46
4081	1718012	4.46
4082	1721835	4.46
4083	1772189	4.46
4084	1860339	4.46
4085	1860838	4.46
4086	1865410	4.46
4087	1865435	4.46
4088	2279590	4.46
4089	2280392	4.46
4090	2323881	4.46
4091	2324181	4.46
4092	2326343	4.46
4093	2327260	4.46
4094	3020352	4.46
4095	3025475	4.46
4096	3030644	4.46
4097	3533283	4.46
4098	3534258	4.46
4099	3935288	4.46
4100	3943420	4.46
4101	3944054	4.46
4102	3948916	4.46
4103	3954324	4.46
4104	4260757	4.46
4105	4398066	4.46
4106	4989278	4.46
4107	4989438	4.46
4108	4989628	4.46
4109	4989747	4.46
4110	4989842	4.46
4111	4990066	4.46
4112	4990093	4.46
4113	4990390	4.46
4114	4990438	4.46
4115	4990616	4.46
4116	4990776	4.46
4117	4990812	4.46
4118	4990835	4.46
4119	4991017	4.46
4120	4991066	4.46
4121	4991105	4.46
4122	4991185	4.46
4123	4991424	4.46
4124	4991713	4.46
4125	4992268	4.46
4126	4993240	4.46
4127	7342703	4.46
4128	7358394	4.46
4129	1391285	4.46
4130	1093303	4.46
4131	10020097	4.46
4132	1152124	4.46
4133	1270280	4.46
4134	wPt-6916	4.47
4135	1712542	4.47
4136	1712439	4.47
4137	979207	4.55
4138	1112660	4.56
4139	1205523	4.6
4140	wPt-1437	4.6
4141	wPt-2095	4.6
4142	wPt-4930	4.6
4143	wPt-743200	4.6
4144	wPt-6286	4.6
4145	Xgwm613a	4.6
4146	2277778	4.63
4147	wPt-4706	4.64
4148	1272787	4.81
4149	1096990	4.82
4150	1157767	4.82
4151	1160998	4.82
4152	1202969	4.82
4153	1206842	4.82
4154	1273616	4.82
4155	3949740	4.82
4156	4010085	4.82
4157	4261445	4.82
4158	4406864	4.82
4159	4992423	4.82
4160	5011261	4.82
4161	1099307	4.98
4162	4910850	4.99
4163	4989007	4.99
4164	4990675	4.99
4165	1057161	5.02
4166	1095847	5.03
4167	1131739	5.03
4168	1147560	5.03
4169	1161159	5.03
4170	4440305	5.03
4171	1082070	5.17
4172	1121429	5.17
4173	1153372	5.17
4174	1378036	5.17
4175	2260491	5.17
4176	1055360	5.31
4177	1112082	5.31
4178	1117835	5.34
4179	3021681	5.34
4180	Tdurum_contig11813_452	5.37
4181	Kukri_c57955_58	5.37
4182	BS00029434_51	5.37
4183	979061	5.53
4184	1111822	5.53
4185	4395201	5.53
4186	4439591	5.53
4187	4991150	5.53
4188	1182851	5.53
4189	3064938	5.55
4190	5568220	5.55
4191	2278692	5.56
4192	995082	5.57
4193	1020351	5.57
4194	1036215	5.57
4195	1071462	5.57
4196	1076977	5.57
4197	1081152	5.57
4198	1081520	5.57
4199	1082983	5.57
4200	1087742	5.57
4201	1127777	5.57
4202	1228001	5.57
4203	1234259	5.57
4204	2261574	5.57
4205	2290179	5.57
4206	2293033	5.57
4207	2300703	5.57
4208	2339820	5.57
4209	3026471	5.57
4210	3533988	5.57
4211	3946678	5.57
4212	3949120	5.57
4213	3953601	5.57
4214	3953766	5.57
4215	4009527	5.57
4216	4396833	5.57
4217	4408356	5.57
4218	4990334	5.57
4219	4990544	5.57
4220	4990987	5.57
4221	4991443	5.57
4222	7331127	5.57
4223	1026124	5.58
4224	1127421	5.7
4225	1722127	5.7
4226	2281902	5.7
4227	1108887	5.73
4228	1022880	5.77
4229	1123676	5.78
4230	1127507	5.78
4231	1221345	5.78
4232	1315284	5.78
4233	Xbcd342	5.8
4234	RAC875_rep_c69836_475	5.91
4235	Excalibur_c96134_152	6.12
4236	Excalibur_c96134_182	6.12
4237	Tdurum_contig43538_1687	6.12
4238	Tdurum_contig43538_1306	6.12
4239	Tdurum_contig43538_1582	6.12
4240	Tdurum_contig43538_1812	6.12
4241	Tdurum_contig43538_648	6.12
4242	Tdurum_contig81191_342	6.12
4243	3956902	6.17
4244	wPt-7662	6.29
4245	rPt-0029	6.29
4246	wPt-3774	6.29
4247	1102195	6.29
4248	1139996	6.29
4249	1298448	6.29
4250	1408224	6.29
4251	1083388	6.29
4252	1238552	6.29
4253	Opata_2412181_PstIMluI_PA	6.29
4254	Opata_545376_PstIMluI_PA	6.29
4255	M6_103766_PstIMseI_PA	6.29
4256	M6_1134802_PstIMseI_PA	6.29
4257	M6_1361360_PstIMseI_PA	6.29
4258	M6_1900911_PstIMseI_PA	6.29
4259	M6_1911852_PstIMseI_PA	6.29
4260	M6_2166040_PstIMseI_PA	6.29
4261	M6_2568847_PstIMseI_PA	6.29
4262	M6_268042_PstIMseI_PA	6.29
4263	M6_3183049_PstIMseI_PA	6.29
4264	M6_3787543_PstIMseI_PA	6.29
4265	M6_540078_PstIMseI_PA	6.29
4266	M6_592783_PstIMseI_PA	6.29
4267	M6_609488_PstIMseI_PA	6.29
4268	M6_625017_PstIMseI_PA	6.29
4269	M6_686427_PstIMseI_PA	6.29
4270	M6_693182_PstIMseI_PA	6.29
4271	M6_850745_PstIMseI_PA	6.29
4272	M6_931700_PstIMseI_PA	6.29
4273	M6_1000861_PstIMspI_PA	6.29
4274	M6_1024799_PstIMspI_PA	6.29
4275	M6_108356_PstIMspI_PA	6.29
4276	M6_1095981_PstIMspI_PA	6.29
4277	M6_1152587_PstIMspI_PA	6.29
4278	M6_1192901_PstIMspI_PA	6.29
4279	M6_1223818_PstIMspI_PA	6.29
4280	M6_1245819_PstIMspI_PA	6.29
4281	M6_1305964_PstIMspI_PA	6.29
4282	M6_1383075_PstIMspI_PA	6.29
4283	M6_1384263_PstIMspI_PA	6.29
4284	M6_1522079_PstIMspI_PA	6.29
4285	M6_1536848_PstIMspI_PA	6.29
4286	M6_1680267_PstIMspI_PA	6.29
4287	M6_2016010_PstIMspI_PA	6.29
4288	M6_2030074_PstIMspI_PA	6.29
4289	M6_2040983_PstIMspI_PA	6.29
4290	M6_2361304_PstIMspI_PA	6.29
4291	M6_2431269_PstIMspI_PA	6.29
4292	M6_2445142_PstIMspI_PA	6.29
4293	M6_2710031_PstIMspI_PA	6.29
4294	M6_276995_PstIMspI_PA	6.29
4295	M6_2834435_PstIMspI_PA	6.29
4296	M6_2837311_PstIMspI_PA	6.29
4297	M6_2853489_PstIMspI_PA	6.29
4298	M6_2873471_PstIMspI_PA	6.29
4299	M6_293896_PstIMspI_PA	6.29
4300	M6_3019809_PstIMspI_PA	6.29
4301	M6_3091348_PstIMspI_PA	6.29
4302	M6_315787_PstIMspI_PA	6.29
4303	M6_3265408_PstIMspI_PA	6.29
4304	M6_3296855_PstIMspI_PA	6.29
4305	M6_3497966_PstIMspI_PA	6.29
4306	M6_3555704_PstIMspI_PA	6.29
4307	M6_3606830_PstIMspI_PA	6.29
4308	M6_361349_PstIMspI_PA	6.29
4309	M6_392189_PstIMspI_PA	6.29
4310	M6_433940_PstIMspI_PA	6.29
4311	M6_437132_PstIMspI_PA	6.29
4312	M6_447583_PstIMspI_PA	6.29
4313	M6_529628_PstIMspI_PA	6.29
4314	M6_658728_PstIMspI_PA	6.29
4315	M6_679944_PstIMspI_PA	6.29
4316	M6_805628_PstIMspI_PA	6.29
4317	Opata_1013078_PstIMspI_PA	6.29
4318	Opata_3341123_PstIMspI_PA	6.29
4319	Opata_458134_PstIMspI_PA	6.29
4320	Opata_970969_PstIMspI_PA	6.29
4321	Opata_573345_13_PstIMluI_SNP	6.29
4322	M6_1159750_20_PstIMseI_SNP	6.29
4323	M6_1159750_53_PstIMseI_SNP	6.29
4324	Opata_1109434_21_PstIMseI_SNP	6.29
4325	Opata_1109434_23_PstIMseI_SNP	6.29
4326	Opata_1109434_45_PstIMseI_SNP	6.29
4327	Opata_122370_11_PstIMseI_SNP	6.29
4328	Opata_134164_17_PstIMseI_SNP	6.29
4329	Opata_134164_26_PstIMseI_SNP	6.29
4330	Opata_134164_43_PstIMseI_SNP	6.29
4331	Opata_157934_18_PstIMseI_SNP	6.29
4332	Opata_175403_60_PstIMseI_SNP	6.29
4333	Opata_225776_75_PstIMseI_SNP	6.29
4334	Opata_446562_45_PstIMseI_SNP	6.29
4335	Opata_463948_81_PstIMseI_SNP	6.29
4336	Opata_69901_57_PstIMseI_SNP	6.29
4337	Opata_69901_9_PstIMseI_SNP	6.29
4338	Opata_955331_74_PstIMseI_SNP	6.29
4339	Opata_955331_85_PstIMseI_SNP	6.29
4340	Opata_984026_80_PstIMseI_SNP	6.29
4341	Opata_984026_86_PstIMseI_SNP	6.29
4342	Opata_1655359_3_PstIMspI_SNP	6.29
4343	Opata_1688870_10_PstIMspI_SNP	6.29
4344	Opata_1854821_14_PstIMspI_SNP	6.29
4345	Opata_220617_3_PstIMspI_SNP	6.29
4346	Opata_2548155_15_PstIMspI_SNP	6.29
4347	Opata_2548155_5_PstIMspI_SNP	6.29
4348	Opata_2158635_PstIMluI_PA	6.29
4349	Opata_2845273_PstIMluI_PA	6.29
4350	M6_1401936_PstIMseI_PA	6.29
4351	M6_143690_PstIMseI_PA	6.29
4352	M6_872827_PstIMseI_PA	6.29
4353	Opata_1063632_PstIMseI_PA	6.29
4354	Opata_108108_PstIMseI_PA	6.29
4355	Opata_1338421_PstIMseI_PA	6.29
4356	Opata_1397622_PstIMseI_PA	6.29
4357	Opata_140259_PstIMseI_PA	6.29
4358	Opata_148601_PstIMseI_PA	6.29
4359	Opata_148906_PstIMseI_PA	6.29
4360	Opata_1489588_PstIMseI_PA	6.29
4361	Opata_164773_PstIMseI_PA	6.29
4362	Opata_171937_PstIMseI_PA	6.29
4363	Opata_2284139_PstIMseI_PA	6.29
4364	Opata_251257_PstIMseI_PA	6.29
4365	Opata_252997_PstIMseI_PA	6.29
4366	Opata_2861024_PstIMseI_PA	6.29
4367	Opata_288646_PstIMseI_PA	6.29
4368	Opata_301852_PstIMseI_PA	6.29
4369	Opata_30584_PstIMseI_PA	6.29
4370	Opata_3261588_PstIMseI_PA	6.29
4371	Opata_358950_PstIMseI_PA	6.29
4372	Opata_3694210_PstIMseI_PA	6.29
4373	Opata_3817_PstIMseI_PA	6.29
4374	Opata_3852169_PstIMseI_PA	6.29
4375	Opata_393038_PstIMseI_PA	6.29
4376	Opata_40090_PstIMseI_PA	6.29
4377	Opata_403484_PstIMseI_PA	6.29
4378	Opata_4199099_PstIMseI_PA	6.29
4379	Opata_434969_PstIMseI_PA	6.29
4380	Opata_507265_PstIMseI_PA	6.29
4381	Opata_53644_PstIMseI_PA	6.29
4382	Opata_576096_PstIMseI_PA	6.29
4383	Opata_57819_PstIMseI_PA	6.29
4384	Opata_583449_PstIMseI_PA	6.29
4385	Opata_600292_PstIMseI_PA	6.29
4386	Opata_684554_PstIMseI_PA	6.29
4387	Opata_86701_PstIMseI_PA	6.29
4388	Opata_933828_PstIMseI_PA	6.29
4389	M6_1671001_PstIMspI_PA	6.29
4390	M6_1690154_PstIMspI_PA	6.29
4391	M6_922049_PstIMspI_PA	6.29
4392	Opata_1118239_PstIMspI_PA	6.29
4393	Opata_1299803_PstIMspI_PA	6.29
4394	Opata_1401315_PstIMspI_PA	6.29
4395	Opata_1457637_PstIMspI_PA	6.29
4396	Opata_1564649_PstIMspI_PA	6.29
4397	Opata_1599482_PstIMspI_PA	6.29
4398	Opata_1628178_PstIMspI_PA	6.29
4399	Opata_1880276_PstIMspI_PA	6.29
4400	Opata_203419_PstIMspI_PA	6.29
4401	Opata_2158629_PstIMspI_PA	6.29
4402	Opata_2353415_PstIMspI_PA	6.29
4403	Opata_256321_PstIMspI_PA	6.29
4404	Opata_2686203_PstIMspI_PA	6.29
4405	Opata_2908_PstIMspI_PA	6.29
4406	Opata_315569_PstIMspI_PA	6.29
4407	Opata_3423877_PstIMspI_PA	6.29
4408	Opata_346156_PstIMspI_PA	6.29
4409	Opata_3737968_PstIMspI_PA	6.29
4410	Opata_39144_PstIMspI_PA	6.29
4411	Opata_395368_PstIMspI_PA	6.29
4412	Opata_4101439_PstIMspI_PA	6.29
4413	Opata_4127819_PstIMspI_PA	6.29
4414	Opata_432553_PstIMspI_PA	6.29
4415	Opata_515713_PstIMspI_PA	6.29
4416	Opata_65711_PstIMspI_PA	6.29
4417	Opata_6975_PstIMspI_PA	6.29
4418	Opata_716832_PstIMspI_PA	6.29
4419	Opata_74774_PstIMspI_PA	6.29
4420	Opata_91437_PstIMspI_PA	6.29
4421	Opata_92765_PstIMspI_PA	6.29
4422	Opata_337564_39_PstIMseI_SNP	6.29
4423	Opata_337564_51_PstIMseI_SNP	6.29
4424	Opata_2725125_26_PstIMspI_SNP	6.29
4425	Opata_550500_19_PstIMspI_SNP	6.29
4426	M6_366173_PstIMseI_PA	6.29
4427	M6_692385_PstIMseI_PA	6.29
4428	M6_1171912_PstIMspI_PA	6.29
4429	M6_1657663_PstIMspI_PA	6.29
4430	M6_1801413_PstIMspI_PA	6.29
4431	M6_2077958_PstIMspI_PA	6.29
4432	M6_2107248_PstIMspI_PA	6.29
4433	M6_2595790_PstIMspI_PA	6.29
4434	M6_2782057_PstIMspI_PA	6.29
4435	M6_3025816_PstIMspI_PA	6.29
4436	M6_3492506_PstIMspI_PA	6.29
4437	M6_3539008_PstIMspI_PA	6.29
4438	M6_435510_PstIMspI_PA	6.29
4439	M6_703626_PstIMspI_PA	6.29
4440	M6_993506_PstIMspI_PA	6.29
4441	Opata_13516_PstIMspI_PA	6.29
4442	Opata_216844_PstIMspI_PA	6.29
4443	Opata_2541790_PstIMspI_PA	6.29
4444	Opata_29168_PstIMspI_PA	6.29
4445	Opata_3044933_PstIMspI_PA	6.29
4446	Opata_3293899_PstIMspI_PA	6.29
4447	Opata_74647_PstIMspI_PA	6.29
4448	Opata_123829_PstIMseI_PA	6.29
4449	Opata_154487_PstIMseI_PA	6.29
4450	Opata_203036_PstIMseI_PA	6.29
4451	Opata_204005_PstIMseI_PA	6.29
4452	Opata_232411_PstIMseI_PA	6.29
4453	Opata_27020_PstIMseI_PA	6.29
4454	Opata_323234_PstIMseI_PA	6.29
4455	Opata_3750712_PstIMseI_PA	6.29
4456	Opata_445742_PstIMseI_PA	6.29
4457	Opata_5740_PstIMseI_PA	6.29
4458	Opata_66806_PstIMseI_PA	6.29
4459	Opata_914973_PstIMseI_PA	6.29
4460	Opata_111451_PstIMspI_PA	6.29
4461	Opata_1741474_PstIMspI_PA	6.29
4462	Opata_2462349_PstIMspI_PA	6.29
4463	Opata_3059260_PstIMspI_PA	6.29
4464	Opata_3649475_PstIMspI_PA	6.29
4465	Opata_390441_PstIMspI_PA	6.29
4466	Opata_524794_PstIMspI_PA	6.29
4467	Opata_174663_PstIMseI_PA	6.29
4468	Opata_622747_PstIMseI_PA	6.29
4469	Opata_17477_PstIMspI_PA	6.29
4470	M6_3420149_PstIMspI_PA	6.29
4471	M6_398374_PstIMspI_PA	6.29
4472	M6_403036_PstIMspI_PA	6.29
4473	M6_490947_PstIMspI_PA	6.29
4474	M6_558175_PstIMspI_PA	6.29
4475	M6_2947602_PstIMseI_PA	6.29
4476	Opata_1752012_PstIMseI_PA	6.29
4477	Opata_401356_PstIMseI_PA	6.29
4478	Opata_454302_PstIMseI_PA	6.29
4479	Opata_73294_PstIMseI_PA	6.29
4480	M6_1188491_PstIMspI_PA	6.29
4481	M6_2210899_PstIMspI_PA	6.29
4482	M6_2494717_PstIMspI_PA	6.29
4483	M6_2723963_PstIMspI_PA	6.29
4484	M6_2813491_PstIMspI_PA	6.29
4485	Opata_1984684_PstIMspI_PA	6.29
4486	Opata_2858465_PstIMspI_PA	6.29
4487	Opata_3734899_PstIMspI_PA	6.29
4488	M6_120688_PstIMspI_PA	6.29
4489	M6_121531_PstIMspI_PA	6.29
4490	M6_1844376_PstIMspI_PA	6.29
4491	M6_2700629_PstIMspI_PA	6.29
4492	M6_2850785_PstIMspI_PA	6.29
4493	M6_878818_PstIMspI_PA	6.29
4494	M6_1386212_PstIMspI_PA	6.29
4495	M6_1888423_PstIMspI_PA	6.29
4496	M6_934025_PstIMspI_PA	6.29
4497	M6_2660245_PstIMspI_PA	6.29
4498	M6_231053_PstIMseI_PA	6.29
4499	M6_1223217_PstIMluI_PA	6.29
4500	M6_363308_PstIMluI_PA	6.29
4501	Opata_1875018_PstIMluI_PA	6.29
4502	Opata_5911_PstIMluI_PA	6.29
4503	M6_1348342_PstIMseI_PA	6.29
4504	M6_158498_PstIMseI_PA	6.29
4505	M6_2996549_PstIMseI_PA	6.29
4506	M6_46021_PstIMseI_PA	6.29
4507	Opata_1073603_PstIMseI_PA	6.29
4508	Opata_1143137_PstIMseI_PA	6.29
4509	Opata_1377605_PstIMseI_PA	6.29
4510	Opata_1592463_PstIMseI_PA	6.29
4511	Opata_160722_PstIMseI_PA	6.29
4512	Opata_3163704_PstIMseI_PA	6.29
4513	Opata_373117_PstIMseI_PA	6.29
4514	Opata_481399_PstIMseI_PA	6.29
4515	Opata_497917_PstIMseI_PA	6.29
4516	Opata_57858_PstIMseI_PA	6.29
4517	Opata_658089_PstIMseI_PA	6.29
4518	Opata_876804_PstIMseI_PA	6.29
4519	M6_1400006_PstIMspI_PA	6.29
4520	M6_1797181_PstIMspI_PA	6.29
4521	M6_2215314_PstIMspI_PA	6.29
4522	M6_2405307_PstIMspI_PA	6.29
4523	M6_249585_PstIMspI_PA	6.29
4524	M6_3056490_PstIMspI_PA	6.29
4525	M6_902078_PstIMspI_PA	6.29
4526	Opata_1058084_PstIMspI_PA	6.29
4527	Opata_159620_PstIMspI_PA	6.29
4528	Opata_1852109_PstIMspI_PA	6.29
4529	Opata_194554_PstIMspI_PA	6.29
4530	Opata_1946756_PstIMspI_PA	6.29
4531	Opata_2075983_PstIMspI_PA	6.29
4532	Opata_2192866_PstIMspI_PA	6.29
4533	Opata_2251101_PstIMspI_PA	6.29
4534	Opata_2318931_PstIMspI_PA	6.29
4535	Opata_2334020_PstIMspI_PA	6.29
4536	Opata_2400054_PstIMspI_PA	6.29
4537	Opata_2406407_PstIMspI_PA	6.29
4538	Opata_245464_PstIMspI_PA	6.29
4539	Opata_2498469_PstIMspI_PA	6.29
4540	Opata_2542465_PstIMspI_PA	6.29
4541	Opata_3042021_PstIMspI_PA	6.29
4542	Opata_3110466_PstIMspI_PA	6.29
4543	Opata_316025_PstIMspI_PA	6.29
4544	Opata_332927_PstIMspI_PA	6.29
4545	Opata_3453537_PstIMspI_PA	6.29
4546	Opata_3515944_PstIMspI_PA	6.29
4547	Opata_3543488_PstIMspI_PA	6.29
4548	Opata_3579810_PstIMspI_PA	6.29
4549	Opata_3616578_PstIMspI_PA	6.29
4550	Opata_3637194_PstIMspI_PA	6.29
4551	Opata_3746469_PstIMspI_PA	6.29
4552	Opata_4109413_PstIMspI_PA	6.29
4553	Opata_509552_PstIMspI_PA	6.29
4554	Opata_621765_PstIMspI_PA	6.29
4555	Opata_841366_PstIMspI_PA	6.29
4556	Opata_101833_89_PstIMseI_SNP	6.29
4557	Opata_1101572_89_PstIMseI_SNP	6.29
4558	Opata_1290_36_PstIMseI_SNP	6.29
4559	Opata_179314_65_PstIMseI_SNP	6.29
4560	Opata_1808343_30_PstIMseI_SNP	6.29
4561	Opata_19666_28_PstIMseI_SNP	6.29
4562	Opata_284_1_PstIMseI_SNP	6.29
4563	Opata_284_50_PstIMseI_SNP	6.29
4564	Opata_295785_35_PstIMseI_SNP	6.29
4565	Opata_3609_60_PstIMseI_SNP	6.29
4566	Opata_506875_24_PstIMseI_SNP	6.29
4567	Opata_77510_59_PstIMseI_SNP	6.29
4568	Opata_86342_49_PstIMseI_SNP	6.29
4569	Opata_12237_41_PstIMspI_SNP	6.29
4570	Opata_1562953_22_PstIMspI_SNP	6.29
4571	Opata_1600680_24_PstIMspI_SNP	6.29
4572	Opata_1616388_83_PstIMspI_SNP	6.29
4573	Opata_1668273_34_PstIMspI_SNP	6.29
4574	Opata_1668273_49_PstIMspI_SNP	6.29
4575	Opata_1739781_28_PstIMspI_SNP	6.29
4576	Opata_1739781_54_PstIMspI_SNP	6.29
4577	Opata_1826073_69_PstIMspI_SNP	6.29
4578	Opata_2080341_5_PstIMspI_SNP	6.29
4579	Opata_2112056_28_PstIMspI_SNP	6.29
4580	Opata_2217112_48_PstIMspI_SNP	6.29
4581	Opata_2217112_65_PstIMspI_SNP	6.29
4582	Opata_2270481_22_PstIMspI_SNP	6.29
4583	Opata_2451773_62_PstIMspI_SNP	6.29
4584	Opata_2548155_24_PstIMspI_SNP	6.29
4585	Opata_3032206_47_PstIMspI_SNP	6.29
4586	Opata_3165178_17_PstIMspI_SNP	6.29
4587	Opata_319857_3_PstIMspI_SNP	6.29
4588	Opata_319857_52_PstIMspI_SNP	6.29
4589	Opata_3749933_13_PstIMspI_SNP	6.29
4590	Opata_3749933_69_PstIMspI_SNP	6.29
4591	Opata_391595_20_PstIMspI_SNP	6.29
4592	Opata_391595_7_PstIMspI_SNP	6.29
4593	Opata_403233_45_PstIMspI_SNP	6.29
4594	Opata_66289_49_PstIMspI_SNP	6.29
4595	Opata_777465_23_PstIMspI_SNP	6.29
4596	Opata_8635_12_PstIMspI_SNP	6.29
4597	Opata_974733_55_PstIMspI_SNP	6.29
4598	M6_1006484_PstIMseI_PA	6.29
4599	M6_21229_PstIMseI_PA	6.29
4600	M6_2964128_PstIMseI_PA	6.29
4601	M6_3043184_PstIMseI_PA	6.29
4602	M6_546859_PstIMseI_PA	6.29
4603	M6_804795_PstIMseI_PA	6.29
4604	M6_1012576_PstIMspI_PA	6.29
4605	M6_1023825_PstIMspI_PA	6.29
4606	M6_1140519_PstIMspI_PA	6.29
4607	M6_1287935_PstIMspI_PA	6.29
4608	M6_1351777_PstIMspI_PA	6.29
4609	M6_1355763_PstIMspI_PA	6.29
4610	M6_1747791_PstIMspI_PA	6.29
4611	M6_1961629_PstIMspI_PA	6.29
4612	M6_2439083_PstIMspI_PA	6.29
4613	M6_2519824_PstIMspI_PA	6.29
4614	M6_2823003_PstIMspI_PA	6.29
4615	M6_3035292_PstIMspI_PA	6.29
4616	M6_3115320_PstIMspI_PA	6.29
4617	M6_3278722_PstIMspI_PA	6.29
4618	M6_3361723_PstIMspI_PA	6.29
4619	M6_3453555_PstIMspI_PA	6.29
4620	M6_3542285_PstIMspI_PA	6.29
4621	M6_375865_PstIMspI_PA	6.29
4622	M6_445591_PstIMspI_PA	6.29
4623	M6_495252_PstIMspI_PA	6.29
4624	M6_595918_PstIMspI_PA	6.29
4625	M6_719947_PstIMspI_PA	6.29
4626	Opata_3123683_PstIMspI_PA	6.29
4627	Opata_2982441_49_PstIMspI_SNP	6.29
4628	Opata_912139_PstIMluI_PA	6.29
4629	M6_2152164_PstIMseI_PA	6.29
4630	M6_2417787_PstIMseI_PA	6.29
4631	M6_3111966_PstIMseI_PA	6.29
4632	M6_3181633_PstIMseI_PA	6.29
4633	M6_43383_PstIMseI_PA	6.29
4634	Opata_1652277_PstIMseI_PA	6.29
4635	Opata_2601121_PstIMseI_PA	6.29
4636	Opata_470305_PstIMseI_PA	6.29
4637	Opata_836425_PstIMseI_PA	6.29
4638	M6_3162140_PstIMspI_PA	6.29
4639	Opata_1480311_PstIMspI_PA	6.29
4640	Opata_315178_PstIMspI_PA	6.29
4641	Opata_3849371_PstIMspI_PA	6.29
4642	Opata_914542_PstIMspI_PA	6.29
4643	Opata_2036555_82_PstIMseI_SNP	6.29
4644	Opata_2382163_79_PstIMspI_SNP	6.29
4645	Opata_2386895_PstIMluI_PA	6.29
4646	Opata_483173_PstIMseI_PA	6.29
4647	Opata_994114_PstIMseI_PA	6.29
4648	Opata_2853132_PstIMspI_PA	6.29
4649	Opata_45784_PstIMspI_PA	6.29
4650	M6_176307_PstIMseI_PA	6.29
4651	M6_258683_PstIMseI_PA	6.29
4652	M6_3252978_PstIMseI_PA	6.29
4653	M6_3886397_PstIMseI_PA	6.29
4654	M6_3990204_PstIMseI_PA	6.29
4655	M6_4170787_PstIMseI_PA	6.29
4656	M6_650424_PstIMseI_PA	6.29
4657	M6_6878_PstIMseI_PA	6.29
4658	M6_907616_PstIMseI_PA	6.29
4659	M6_920358_PstIMseI_PA	6.29
4660	Opata_1303345_PstIMseI_PA	6.29
4661	Opata_3453088_PstIMseI_PA	6.29
4662	M6_1262134_PstIMspI_PA	6.29
4663	M6_1271146_PstIMspI_PA	6.29
4664	M6_1431794_PstIMspI_PA	6.29
4665	M6_1586966_PstIMspI_PA	6.29
4666	M6_1706511_PstIMspI_PA	6.29
4667	M6_1797448_PstIMspI_PA	6.29
4668	M6_1878789_PstIMspI_PA	6.29
4669	M6_197859_PstIMspI_PA	6.29
4670	M6_2151763_PstIMspI_PA	6.29
4671	M6_2186903_PstIMspI_PA	6.29
4672	M6_2191217_PstIMspI_PA	6.29
4673	M6_2347835_PstIMspI_PA	6.29
4674	M6_251667_PstIMspI_PA	6.29
4675	M6_3124534_PstIMspI_PA	6.29
4676	M6_325260_PstIMspI_PA	6.29
4677	M6_3281909_PstIMspI_PA	6.29
4678	M6_3363349_PstIMspI_PA	6.29
4679	M6_3462186_PstIMspI_PA	6.29
4680	M6_480405_PstIMspI_PA	6.29
4681	M6_866837_PstIMspI_PA	6.29
4682	M6_904313_PstIMspI_PA	6.29
4683	Opata_1436237_PstIMspI_PA	6.29
4684	Opata_3443347_PstIMspI_PA	6.29
4685	M6_1438748_PstIMluI_PA	6.29
4686	M6_2248000_PstIMluI_PA	6.29
4687	Opata_2007867_PstIMluI_PA	6.29
4688	Opata_570723_PstIMluI_PA	6.29
4689	M6_1152208_PstIMseI_PA	6.29
4690	M6_609555_PstIMseI_PA	6.29
4691	M6_658892_PstIMseI_PA	6.29
4692	Opata_1015657_PstIMseI_PA	6.29
4693	Opata_1086046_PstIMseI_PA	6.29
4694	Opata_2202517_PstIMseI_PA	6.29
4695	Opata_22690_PstIMseI_PA	6.29
4696	Opata_251375_PstIMseI_PA	6.29
4697	Opata_345057_PstIMseI_PA	6.29
4698	Opata_3833303_PstIMseI_PA	6.29
4699	Opata_4037768_PstIMseI_PA	6.29
4700	Opata_4445908_PstIMseI_PA	6.29
4701	Opata_666309_PstIMseI_PA	6.29
4702	Opata_68200_PstIMseI_PA	6.29
4703	Opata_912069_PstIMseI_PA	6.29
4704	M6_1691913_PstIMspI_PA	6.29
4705	M6_1857017_PstIMspI_PA	6.29
4706	M6_1879425_PstIMspI_PA	6.29
4707	M6_2340167_PstIMspI_PA	6.29
4708	M6_2365411_PstIMspI_PA	6.29
4709	M6_2395803_PstIMspI_PA	6.29
4710	M6_2701746_PstIMspI_PA	6.29
4711	M6_2830325_PstIMspI_PA	6.29
4712	M6_2841445_PstIMspI_PA	6.29
4713	M6_2886321_PstIMspI_PA	6.29
4714	M6_731890_PstIMspI_PA	6.29
4715	Opata_1062262_PstIMspI_PA	6.29
4716	Opata_106720_PstIMspI_PA	6.29
4717	Opata_116669_PstIMspI_PA	6.29
4718	Opata_1261493_PstIMspI_PA	6.29
4719	Opata_1451312_PstIMspI_PA	6.29
4720	Opata_1467082_PstIMspI_PA	6.29
4721	Opata_1620860_PstIMspI_PA	6.29
4722	Opata_1883215_PstIMspI_PA	6.29
4723	Opata_1931814_PstIMspI_PA	6.29
4724	Opata_2014623_PstIMspI_PA	6.29
4725	Opata_2027968_PstIMspI_PA	6.29
4726	Opata_2133042_PstIMspI_PA	6.29
4727	Opata_2496591_PstIMspI_PA	6.29
4728	Opata_2787605_PstIMspI_PA	6.29
4729	Opata_3052275_PstIMspI_PA	6.29
4730	Opata_305280_PstIMspI_PA	6.29
4731	Opata_3166348_PstIMspI_PA	6.29
4732	Opata_3311035_PstIMspI_PA	6.29
4733	Opata_3428757_PstIMspI_PA	6.29
4734	Opata_351693_PstIMspI_PA	6.29
4735	Opata_3663243_PstIMspI_PA	6.29
4736	Opata_3804900_PstIMspI_PA	6.29
4737	Opata_3810452_PstIMspI_PA	6.29
4738	Opata_513679_PstIMspI_PA	6.29
4739	Opata_559927_PstIMspI_PA	6.29
4740	Opata_584245_PstIMspI_PA	6.29
4741	Opata_746327_PstIMspI_PA	6.29
4742	Opata_764126_PstIMspI_PA	6.29
4743	Opata_860309_PstIMspI_PA	6.29
4744	Opata_94950_PstIMspI_PA	6.29
4745	M6_1321551_PstIMluI_PA	6.29
4746	M6_1299679_PstIMseI_PA	6.29
4747	M6_1529886_PstIMseI_PA	6.29
4748	M6_1815173_PstIMseI_PA	6.29
4749	M6_2137953_PstIMseI_PA	6.29
4750	M6_2882624_PstIMseI_PA	6.29
4751	M6_3008620_PstIMseI_PA	6.29
4752	M6_3370876_PstIMseI_PA	6.29
4753	M6_3816408_PstIMseI_PA	6.29
4754	M6_4050955_PstIMseI_PA	6.29
4755	M6_595048_PstIMseI_PA	6.29
4756	M6_731690_PstIMseI_PA	6.29
4757	Opata_1241517_PstIMseI_PA	6.29
4758	Opata_179228_PstIMseI_PA	6.29
4759	Opata_1925622_PstIMseI_PA	6.29
4760	Opata_2161216_PstIMseI_PA	6.29
4761	Opata_3243195_PstIMseI_PA	6.29
4762	Opata_38647_PstIMseI_PA	6.29
4763	M6_1057239_PstIMspI_PA	6.29
4764	M6_1109556_PstIMspI_PA	6.29
4765	M6_1496100_PstIMspI_PA	6.29
4766	M6_1547936_PstIMspI_PA	6.29
4767	M6_1805582_PstIMspI_PA	6.29
4768	M6_1849702_PstIMspI_PA	6.29
4769	M6_197879_PstIMspI_PA	6.29
4770	M6_2039225_PstIMspI_PA	6.29
4771	M6_2085278_PstIMspI_PA	6.29
4772	M6_2295325_PstIMspI_PA	6.29
4773	M6_2408000_PstIMspI_PA	6.29
4774	M6_2484982_PstIMspI_PA	6.29
4775	M6_2595806_PstIMspI_PA	6.29
4776	M6_2599280_PstIMspI_PA	6.29
4777	M6_2740315_PstIMspI_PA	6.29
4778	M6_277493_PstIMspI_PA	6.29
4779	M6_3270663_PstIMspI_PA	6.29
4780	M6_33351_PstIMspI_PA	6.29
4781	M6_335601_PstIMspI_PA	6.29
4782	M6_35386_PstIMspI_PA	6.29
4783	M6_401990_PstIMspI_PA	6.29
4784	M6_596979_PstIMspI_PA	6.29
4785	M6_712912_PstIMspI_PA	6.29
4786	Opata_1115330_PstIMspI_PA	6.29
4787	Opata_115842_PstIMspI_PA	6.29
4788	Opata_1243109_PstIMspI_PA	6.29
4789	Opata_1790529_PstIMspI_PA	6.29
4790	Opata_2273284_PstIMspI_PA	6.29
4791	Opata_2528843_PstIMspI_PA	6.29
4792	Opata_3177016_PstIMspI_PA	6.29
4793	Opata_3673075_PstIMspI_PA	6.29
4794	Opata_4020114_PstIMspI_PA	6.29
4795	M6_244337_PstIMseI_PA	6.29
4796	M6_1742990_PstIMspI_PA	6.29
4797	M6_2048266_PstIMspI_PA	6.29
4798	Opata_3762768_PstIMspI_PA	6.29
4799	Opata_820976_PstIMluI_PA	6.29
4800	M6_332085_PstIMseI_PA	6.29
4801	M6_353968_PstIMseI_PA	6.29
4802	Opata_125253_PstIMspI_PA	6.29
4803	M6_1695661_PstIMseI_PA	6.29
4804	M6_280739_PstIMseI_PA	6.29
4805	Opata_2273425_PstIMseI_PA	6.29
4806	M6_2346892_PstIMspI_PA	6.29
4807	M6_373278_PstIMspI_PA	6.29
4808	Opata_156036_PstIMspI_PA	6.29
4809	M6_2602680_PstIMseI_PA	6.29
4810	M6_2797597_PstIMseI_PA	6.29
4811	M6_646400_PstIMseI_PA	6.29
4812	Opata_74826_PstIMseI_PA	6.29
4813	M6_69853_PstIMspI_PA	6.29
4814	M6_172813_PstIMseI_PA	6.29
4815	M6_340714_PstIMspI_PA	6.29
4816	M6_1221397_PstIMseI_PA	6.29
4817	M6_340225_PstIMseI_PA	6.29
4818	M6_535543_PstIMseI_PA	6.29
4819	1122948	6.5
4820	1409716	6.61
4821	1381459	6.62
4822	1095020	6.65
4823	1112057	6.65
4824	2282329	6.67
4825	1202050	6.85
4826	IACX9397	6.92
4827	4005582	7.05
4828	997961	7.11
4829	1089489	7.11
4830	1107725	7.11
4831	1132978	7.11
4832	1215822	7.11
4833	1319238	7.11
4834	1373235	7.11
4835	1663810	7.11
4836	2259013	7.11
4837	2288926	7.11
4838	1318423	7.15
4839	2331145	7.15
4840	1027966	7.16
4841	1058967	7.16
4842	1095689	7.16
4843	1116932	7.16
4844	1118357	7.16
4845	1137937	7.16
4846	1181581	7.16
4847	1211971	7.16
4848	1229248	7.16
4849	1253654	7.16
4850	1254975	7.16
4851	1369190	7.16
4852	1674536	7.16
4853	2276581	7.16
4854	4009321	7.16
4855	wPt-3376	7.19
4856	1059131	7.24
4857	1102453	7.24
4858	1103968	7.24
4859	1121197	7.24
4860	745052	7.27
4861	1123351	7.27
4862	1268178	7.27
4863	wsnp_Ex_c16090_24522660	7.29
4864	wsnp_CAP11_rep_c4297_2028653	7.29
4865	Excalibur_c3762_829	7.29
4866	Kukri_c21384_1758	7.29
4867	RAC875_c16649_322	7.29
4868	BS00068735_51	7.29
4869	BS00081587_51	7.29
4870	BS00082890_51	7.29
4871	BobWhite_c18566_106	7.29
4872	BobWhite_c20959_229	7.29
4873	Ex_c16090_1157	7.29
4874	Excalibur_c12316_465	7.29
4875	Excalibur_c80150_221	7.29
4876	Excalibur_c89674_134	7.29
4877	Excalibur_c89674_170	7.29
4878	BobWhite_c38079_260	7.29
4879	GENE-4226_450	7.29
4880	IAAV8808	7.29
4881	BobWhite_c4712_551	7.29
4882	BobWhite_c4712_607	7.29
4883	Ku_c4446_130	7.29
4884	Ku_c5002_1518	7.29
4885	Ku_c5002_1541	7.29
4886	Kukri_c21384_1872	7.29
4887	Kukri_c21405_1015	7.29
4888	Kukri_c21405_2131	7.29
4889	Kukri_c21405_2263	7.29
4890	Kukri_c21405_556	7.29
4891	Kukri_c21405_679	7.29
4892	Kukri_c42406_185	7.29
4893	Kukri_c42406_313	7.29
4894	Ra_c22493_190	7.29
4895	RAC875_c1305_120	7.29
4896	RAC875_c37871_207	7.29
4897	RAC875_c37871_249	7.29
4898	RAC875_c44002_166	7.29
4899	BS00003593_51	7.29
4900	BS00003622_51	7.29
4901	BS00003659_51	7.29
4902	RAC875_c67463_324	7.29
4903	RAC875_c96953_397	7.29
4904	BS00009825_51	7.29
4905	RAC875_rep_c105500_301	7.29
4906	RAC875_rep_c77197_202	7.29
4907	RAC875_s111939_66	7.29
4908	RFL_Contig2424_2332	7.29
4909	BS00011821_51	7.29
4910	TA002381-0322	7.29
4911	TA004817-0140	7.29
4912	Tdurum_contig12070_1055	7.29
4913	Tdurum_contig12070_1247	7.29
4914	Tdurum_contig12070_302	7.29
4915	Tdurum_contig12749_284	7.29
4916	Tdurum_contig43538_1111	7.29
4917	Tdurum_contig44853_1539	7.29
4918	tplb0050d18_1152	7.29
4919	BS00058159_51	7.29
4920	BS00062956_51	7.29
4921	BS00065960_51	7.29
4922	BS00073090_51	7.29
4923	Excalibur_c16376_351	7.29
4924	Excalibur_c3524_1032	7.29
4925	BobWhite_c4142_91	7.29
4926	Ra_c8975_168	7.29
4927	RAC875_c13610_1599	7.29
4928	Tdurum_contig41918_3742	7.29
4929	Tdurum_contig4658_106	7.29
4930	BS00030299_51	7.29
4931	BS00055293_51	7.29
4932	BS00077844_51	7.29
4933	Kukri_c19299_270	7.29
4934	Kukri_c38982_555	7.29
4935	BS00055768_51	7.29
4936	BS00055769_51	7.29
4937	BS00063429_51	7.29
4938	CAP7_rep_c6852_87	7.29
4939	D_GBB4FNX02FV5R9_171	7.29
4940	D_GCE8AKX02FGTOW_404	7.29
4941	Excalibur_c15744_322	7.29
4942	Excalibur_c18072_214	7.29
4943	Excalibur_c31801_48	7.29
4944	Excalibur_c4708_105	7.29
4945	BobWhite_c344_125	7.29
4946	Excalibur_c52276_176	7.29
4947	BobWhite_c43135_397	7.29
4948	Kukri_c4125_818	7.29
4949	BobWhite_rep_c65775_338	7.29
4950	RAC875_c26035_1037	7.29
4951	BS00003748_51	7.29
4952	RAC875_c57925_290	7.29
4953	RAC875_c58425_110	7.29
4954	RAC875_c61989_92	7.29
4955	BS00010377_51	7.29
4956	RFL_Contig2163_1769	7.29
4957	BS00022115_51	7.29
4958	Tdurum_contig74813_560	7.29
4959	BobWhite_c15236_450	7.29
4960	BS00037003_51	7.29
4961	wsnp_RFL_Contig2424_1966870	7.29
4962	Excalibur_c25276_249	7.29
4963	GENE-3775_392	7.29
4964	GENE-4135_251	7.29
4965	GENE-4135_261	7.29
4966	Jagger_c10642_260	7.29
4967	Tdurum_contig44200_1184	7.29
4968	IACX5923	7.29
4969	BS00009795_51	7.29
4970	BS00010580_51	7.29
4971	IACX8438	7.29
4972	Kukri_rep_c116677_306	7.29
4973	Excalibur_c39569_79	7.29
4974	Kukri_c25377_281	7.29
4975	BS00073463_51	7.29
4976	BS00075789_51	7.29
4977	CAP11_c1087_327	7.29
4978	CAP7_c10772_156	7.29
4979	BS00024901_51	7.29
4980	Excalibur_c27164_77	7.29
4981	1237073	7.44
4982	980329	7.46
4983	1043599	7.46
4984	1074806	7.46
4985	1115847	7.46
4986	1119357	7.46
4987	1139331	7.46
4988	1165819	7.46
4989	1219422	7.46
4990	1231401	7.46
4991	1692726	7.46
4992	3021879	7.46
4993	3023053	7.46
4994	3023427	7.46
4995	3027094	7.46
4996	1201099	7.59
4997	3028238	7.59
4998	2292091	7.59
4999	wsnp_CAP11_c3219_1585635	7.61
5000	wsnp_Ex_c4690_8386386	7.61
5001	1238361	7.61
5002	1112156	7.64
5003	wsnp_Ex_c1143_2195598	7.67
5004	wsnp_Ex_c1143_2196102	7.67
5005	wsnp_Ex_c1143_2194680	7.67
5006	wsnp_Ex_c1143_2195442	7.67
5007	wsnp_RFL_Contig3512_3672726	7.67
5008	wsnp_Ku_c2119_4098330	7.67
5009	wsnp_Ku_c24391_34351602	7.67
5010	wsnp_Ku_c4446_8062906	7.67
5011	Tdurum_contig49707_674	7.67
5012	Ex_c66287_325	7.67
5013	RAC875_c31381_883	7.67
5014	RAC875_c44002_81	7.67
5015	RAC875_c58425_286	7.67
5016	BS00011746_51	7.67
5017	Excalibur_c36398_69	7.67
5018	BobWhite_c12846_389	7.67
5019	RAC875_rep_c77197_187	7.67
5020	IACX9205	7.67
5021	RAC875_c31381_679	7.67
5022	RAC875_c31381_820	7.67
5023	Tdurum_contig17504_244	7.67
5024	BS00028088_51	7.67
5025	BobWhite_c27355_190	7.67
5026	RAC875_c58425_331	7.67
5027	Excalibur_c30648_868	7.67
5028	BS00092845_51	7.67
5029	Excalibur_c30648_924	7.67
5030	RAC875_c68978_126	7.67
5031	RAC875_rep_c105224_352	7.67
5032	Tdurum_contig53646_799	7.67
5033	BS00012530_51	7.67
5034	RFL_Contig2815_1764	7.67
5035	GENE-4226_445	7.67
5036	Kukri_c4125_914	7.67
5037	RAC875_c63707_140	7.67
5038	Kukri_c51621_1454	7.67
5039	1035961	7.69
5040	Xgwm613	7.7
5041	M6_1107387_PstIMseI_PA	7.79
5042	M6_1190572_PstIMseI_PA	7.79
5043	M6_1242865_PstIMseI_PA	7.79
5044	M6_1356247_PstIMseI_PA	7.79
5045	M6_1715377_PstIMseI_PA	7.79
5046	M6_2136951_PstIMseI_PA	7.79
5047	M6_286747_PstIMseI_PA	7.79
5048	M6_3533690_PstIMseI_PA	7.79
5049	M6_3907774_PstIMseI_PA	7.79
5050	M6_4002713_PstIMseI_PA	7.79
5051	M6_4233618_PstIMseI_PA	7.79
5052	M6_423739_PstIMseI_PA	7.79
5053	M6_624241_PstIMseI_PA	7.79
5054	M6_627180_PstIMseI_PA	7.79
5055	M6_647025_PstIMseI_PA	7.79
5056	M6_956112_PstIMseI_PA	7.79
5057	M6_1028326_PstIMspI_PA	7.79
5058	M6_1028409_PstIMspI_PA	7.79
5059	M6_1119302_PstIMspI_PA	7.79
5060	M6_1232766_PstIMspI_PA	7.79
5061	M6_1296049_PstIMspI_PA	7.79
5062	M6_1298041_PstIMspI_PA	7.79
5063	M6_1408699_PstIMspI_PA	7.79
5064	M6_1586199_PstIMspI_PA	7.79
5065	M6_1787195_PstIMspI_PA	7.79
5066	M6_1985328_PstIMspI_PA	7.79
5067	M6_2524028_PstIMspI_PA	7.79
5068	M6_2551942_PstIMspI_PA	7.79
5069	M6_2595548_PstIMspI_PA	7.79
5070	M6_2628279_PstIMspI_PA	7.79
5071	M6_2646942_PstIMspI_PA	7.79
5072	M6_2850529_PstIMspI_PA	7.79
5073	M6_3095256_PstIMspI_PA	7.79
5074	M6_3135255_PstIMspI_PA	7.79
5075	M6_3270234_PstIMspI_PA	7.79
5076	M6_3464122_PstIMspI_PA	7.79
5077	M6_375551_PstIMspI_PA	7.79
5078	M6_384937_PstIMspI_PA	7.79
5079	M6_471128_PstIMspI_PA	7.79
5080	M6_574474_PstIMspI_PA	7.79
5081	M6_587305_PstIMspI_PA	7.79
5082	M6_615739_PstIMspI_PA	7.79
5083	M6_664196_PstIMspI_PA	7.79
5084	M6_665109_PstIMspI_PA	7.79
5085	M6_686804_PstIMspI_PA	7.79
5086	M6_711424_PstIMspI_PA	7.79
5087	M6_758102_PstIMspI_PA	7.79
5088	Opata_1120021_28_PstIMseI_SNP	7.79
5089	Opata_1217428_57_PstIMseI_SNP	7.79
5090	Opata_127661_31_PstIMseI_SNP	7.79
5091	Opata_200985_60_PstIMseI_SNP	7.79
5092	Opata_202466_88_PstIMseI_SNP	7.79
5093	Opata_203608_86_PstIMseI_SNP	7.79
5094	Opata_21213_55_PstIMseI_SNP	7.79
5095	Opata_21213_61_PstIMseI_SNP	7.79
5096	Opata_225704_60_PstIMseI_SNP	7.79
5097	Opata_23461_40_PstIMseI_SNP	7.79
5098	Opata_3350_12_PstIMseI_SNP	7.79
5099	Opata_3598165_18_PstIMseI_SNP	7.79
5100	Opata_395635_26_PstIMseI_SNP	7.79
5101	Opata_395635_75_PstIMseI_SNP	7.79
5102	Opata_432768_77_PstIMseI_SNP	7.79
5103	Opata_502186_36_PstIMseI_SNP	7.79
5104	Opata_529286_12_PstIMseI_SNP	7.79
5105	Opata_529286_1_PstIMseI_SNP	7.79
5106	Opata_607549_11_PstIMseI_SNP	7.79
5107	Opata_70973_17_PstIMseI_SNP	7.79
5108	Opata_70973_3_PstIMseI_SNP	7.79
5109	Opata_737066_14_PstIMseI_SNP	7.79
5110	Opata_7433_15_PstIMseI_SNP	7.79
5111	Opata_760341_28_PstIMseI_SNP	7.79
5112	Opata_843014_72_PstIMseI_SNP	7.79
5113	Opata_899881_35_PstIMseI_SNP	7.79
5114	Opata_975671_34_PstIMseI_SNP	7.79
5115	Opata_995463_88_PstIMseI_SNP	7.79
5116	Opata_1017114_48_PstIMspI_SNP	7.79
5117	Opata_1312844_63_PstIMspI_SNP	7.79
5118	Opata_1351439_37_PstIMspI_SNP	7.79
5119	Opata_1372639_32_PstIMspI_SNP	7.79
5120	Opata_1586529_8_PstIMspI_SNP	7.79
5121	Opata_1611767_27_PstIMspI_SNP	7.79
5122	Opata_1675389_17_PstIMspI_SNP	7.79
5123	Opata_1735564_18_PstIMspI_SNP	7.79
5124	Opata_1736288_62_PstIMspI_SNP	7.79
5125	Opata_1741065_2_PstIMspI_SNP	7.79
5126	Opata_1785677_28_PstIMspI_SNP	7.79
5127	Opata_1790706_26_PstIMspI_SNP	7.79
5128	Opata_2032929_41_PstIMspI_SNP	7.79
5129	Opata_2080341_42_PstIMspI_SNP	7.79
5130	Opata_209910_42_PstIMspI_SNP	7.79
5131	Opata_2133031_30_PstIMspI_SNP	7.79
5132	Opata_2175917_60_PstIMspI_SNP	7.79
5133	Opata_251976_39_PstIMspI_SNP	7.79
5134	Opata_2614153_36_PstIMspI_SNP	7.79
5135	Opata_2799117_43_PstIMspI_SNP	7.79
5136	Opata_3070384_58_PstIMspI_SNP	7.79
5137	Opata_3199192_10_PstIMspI_SNP	7.79
5138	Opata_3333665_86_PstIMspI_SNP	7.79
5139	Opata_3388132_38_PstIMspI_SNP	7.79
5140	Opata_352116_5_PstIMspI_SNP	7.79
5141	Opata_352116_64_PstIMspI_SNP	7.79
5142	Opata_3683675_70_PstIMspI_SNP	7.79
5143	Opata_4168876_19_PstIMspI_SNP	7.79
5144	Opata_4227377_55_PstIMspI_SNP	7.79
5145	Opata_4241708_23_PstIMspI_SNP	7.79
5146	Opata_471016_12_PstIMspI_SNP	7.79
5147	Opata_471016_15_PstIMspI_SNP	7.79
5148	Opata_66654_41_PstIMspI_SNP	7.79
5149	Opata_668416_14_PstIMspI_SNP	7.79
5150	Opata_769806_81_PstIMspI_SNP	7.79
5151	Opata_770814_15_PstIMspI_SNP	7.79
5152	Opata_876773_48_PstIMspI_SNP	7.79
5153	Opata_961103_74_PstIMspI_SNP	7.79
5154	Opata_5768_PstIMluI_PA	7.79
5155	M6_1033199_PstIMseI_PA	7.79
5156	M6_1350433_PstIMseI_PA	7.79
5157	M6_2983178_PstIMseI_PA	7.79
5158	Opata_926361_PstIMseI_PA	7.79
5159	M6_1945888_PstIMspI_PA	7.79
5160	M6_2838396_PstIMspI_PA	7.79
5161	M6_2849566_PstIMspI_PA	7.79
5162	M6_3100473_PstIMspI_PA	7.79
5163	M6_809338_PstIMspI_PA	7.79
5164	Opata_241856_51_PstIMluI_SNP	7.79
5165	Opata_2712_87_PstIMluI_SNP	7.79
5166	Opata_37866_58_PstIMluI_SNP	7.79
5167	Opata_102559_45_PstIMseI_SNP	7.79
5168	Opata_226824_33_PstIMseI_SNP	7.79
5169	Opata_395635_45_PstIMseI_SNP	7.79
5170	Opata_432403_59_PstIMseI_SNP	7.79
5171	Opata_706307_30_PstIMseI_SNP	7.79
5172	Opata_706307_3_PstIMseI_SNP	7.79
5173	Opata_908306_79_PstIMseI_SNP	7.79
5174	Opata_120259_48_PstIMspI_SNP	7.79
5175	Opata_120259_50_PstIMspI_SNP	7.79
5176	Opata_120259_51_PstIMspI_SNP	7.79
5177	Opata_141167_37_PstIMspI_SNP	7.79
5178	Opata_2627915_75_PstIMspI_SNP	7.79
5179	Opata_2881030_8_PstIMspI_SNP	7.79
5180	Opata_338945_35_PstIMspI_SNP	7.79
5181	Opata_65108_7_PstIMspI_SNP	7.79
5182	Opata_3313268_PstIMspI_PA	7.79
5183	M6_1030946_PstIMseI_PA	7.79
5184	M6_1105514_PstIMseI_PA	7.79
5185	M6_148265_PstIMseI_PA	7.79
5186	M6_162324_PstIMseI_PA	7.79
5187	M6_2054953_PstIMseI_PA	7.79
5188	M6_392474_PstIMseI_PA	7.79
5189	M6_396123_PstIMseI_PA	7.79
5190	M6_549446_PstIMseI_PA	7.79
5191	M6_1044323_PstIMspI_PA	7.79
5192	M6_1385103_PstIMspI_PA	7.79
5193	M6_1398310_PstIMspI_PA	7.79
5194	M6_1696611_PstIMspI_PA	7.79
5195	M6_171220_PstIMspI_PA	7.79
5196	M6_2068984_PstIMspI_PA	7.79
5197	M6_2194573_PstIMspI_PA	7.79
5198	M6_2216169_PstIMspI_PA	7.79
5199	M6_2217667_PstIMspI_PA	7.79
5200	M6_2256360_PstIMspI_PA	7.79
5201	M6_2258478_PstIMspI_PA	7.79
5202	M6_2312067_PstIMspI_PA	7.79
5203	M6_2355285_PstIMspI_PA	7.79
5204	M6_2426317_PstIMspI_PA	7.79
5205	M6_2450392_PstIMspI_PA	7.79
5206	M6_262481_PstIMspI_PA	7.79
5207	M6_2683104_PstIMspI_PA	7.79
5208	M6_3452143_PstIMspI_PA	7.79
5209	M6_361154_PstIMspI_PA	7.79
5210	M6_401492_PstIMspI_PA	7.79
5211	M6_643271_PstIMspI_PA	7.79
5212	M6_799212_PstIMspI_PA	7.79
5213	M6_852676_PstIMspI_PA	7.79
5214	Opata_843_PstIMspI_PA	7.79
5215	Opata_93123_61_PstIMseI_SNP	7.79
5216	M6_1764162_PstIMseI_PA	7.79
5217	M6_2645246_PstIMseI_PA	7.79
5218	M6_2779729_PstIMseI_PA	7.79
5219	M6_3026797_PstIMseI_PA	7.79
5220	M6_3362760_PstIMseI_PA	7.79
5221	M6_3530892_PstIMseI_PA	7.79
5222	M6_3738032_PstIMseI_PA	7.79
5223	M6_655760_PstIMseI_PA	7.79
5224	Opata_2658487_PstIMseI_PA	7.79
5225	M6_1072289_PstIMspI_PA	7.79
5226	M6_1960038_PstIMspI_PA	7.79
5227	M6_2287738_PstIMspI_PA	7.79
5228	M6_2486633_PstIMspI_PA	7.79
5229	M6_2493557_PstIMspI_PA	7.79
5230	M6_2953408_PstIMspI_PA	7.79
5231	M6_3121683_PstIMspI_PA	7.79
5232	Opata_2172690_PstIMspI_PA	7.79
5233	Opata_3002910_PstIMspI_PA	7.79
5234	Opata_1351439_62_PstIMspI_SNP	7.79
5235	Opata_1471091_PstIMluI_PA	7.79
5236	M6_1321802_PstIMseI_PA	7.79
5237	M6_2075027_PstIMseI_PA	7.79
5238	M6_2242897_PstIMseI_PA	7.79
5239	M6_2659005_PstIMseI_PA	7.79
5240	M6_3698233_PstIMseI_PA	7.79
5241	M6_4231946_PstIMseI_PA	7.79
5242	M6_504162_PstIMseI_PA	7.79
5243	M6_71735_PstIMseI_PA	7.79
5244	M6_925197_PstIMseI_PA	7.79
5245	Opata_1246438_PstIMseI_PA	7.79
5246	Opata_1615119_PstIMseI_PA	7.79
5247	M6_1135094_PstIMspI_PA	7.79
5248	M6_1432932_PstIMspI_PA	7.79
5249	M6_2238883_PstIMspI_PA	7.79
5250	M6_2387446_PstIMspI_PA	7.79
5251	M6_2474943_PstIMspI_PA	7.79
5252	M6_2836291_PstIMspI_PA	7.79
5253	M6_2992992_PstIMspI_PA	7.79
5254	M6_479004_PstIMspI_PA	7.79
5255	M6_693386_PstIMspI_PA	7.79
5256	M6_831071_PstIMspI_PA	7.79
5257	Opata_2302998_PstIMspI_PA	7.79
5258	Opata_897208_PstIMspI_PA	7.79
5259	M6_454037_PstIMseI_PA	7.79
5260	M6_2138968_PstIMspI_PA	7.79
5261	M6_525454_PstIMspI_PA	7.79
5262	M6_631904_PstIMspI_PA	7.79
5263	M6_52966_PstIMseI_PA	7.79
5264	M6_2118572_PstIMspI_PA	7.79
5265	M6_2436413_PstIMspI_PA	7.79
5266	M6_2797783_PstIMseI_PA	7.79
5267	M6_654868_PstIMseI_PA	7.79
5268	M6_1626227_PstIMspI_PA	7.79
5269	M6_3112246_PstIMspI_PA	7.79
5270	M6_72313_PstIMspI_PA	7.79
5271	M6_2121096_PstIMspI_PA	7.79
5272	M6_498274_PstIMspI_PA	7.79
5273	M6_901677_PstIMspI_PA	7.79
5274	M6_2398022_PstIMspI_PA	7.79
5275	M6_267045_PstIMspI_PA	7.79
5276	985234	7.94
5277	1088136	7.94
5278	1102990	7.94
5279	1109354	7.94
5280	1246129	7.94
5281	1295775	7.94
5282	3021296	7.94
5283	1005245	8.03
5284	1400198	8.08
5285	1400228	8.08
5286	2255294	8.12
5287	985609	8.24
5288	995614	8.24
5289	1077913	8.24
5290	1085656	8.24
5291	1094874	8.24
5292	1115791	8.24
5293	1124623	8.24
5294	1150260	8.24
5295	1182881	8.24
5296	1211671	8.24
5297	1228252	8.24
5298	1228592	8.24
5299	1233136	8.24
5300	1245205	8.24
5301	1267080	8.24
5302	1666811	8.24
5303	1863556	8.24
5304	2255493	8.24
5305	2276731	8.24
5306	2278094	8.24
5307	2290963	8.24
5308	2291050	8.24
5309	2321040	8.24
5310	3021451	8.24
5311	3023244	8.24
5312	3026040	8.24
5313	3031634	8.24
5314	3947362	8.24
5315	7327979	8.24
5316	1313151	8.24
5317	1078792	8.33
5318	1132807	8.33
5319	2249605	8.33
5320	2253132	8.33
5321	5567442	8.33
5322	1239333	8.37
5323	1205101	8.45
5324	1205396	8.45
5325	1059990	8.51
5326	3533567	8.51
5327	1116798	8.53
5328	1124150	8.55
5329	CFD13	8.56
5330	1080292	8.58
5331	1132684	8.58
5332	1163221	8.58
5333	2275416	8.58
5334	1027521	8.68
5335	1001395	8.74
5336	1120546	8.74
5337	1224398	8.82
5338	1110368	8.9
5339	1115431	8.9
5340	1048592	8.94
5341	2285762	8.98
5342	4909343	8.98
5343	wsnp_CAP11_c1355_767877	8.99
5344	wsnp_CAP12_c4924_2241879	8.99
5345	wsnp_Ex_c30813_39686103	8.99
5346	wsnp_Ex_c1988_3742291	8.99
5347	wsnp_Ex_c30813_39685940	8.99
5348	wsnp_Ex_c540_1074123	8.99
5349	wsnp_Ex_rep_c101133_86572194	8.99
5350	wsnp_Ku_c26585_36553202	8.99
5351	wsnp_Ex_c30813_39686227	8.99
5352	wsnp_Ex_c30_66389	8.99
5353	wsnp_CD453605B_Ta_2_1	8.99
5354	BS00064148_51	8.99
5355	BS00090253_51	8.99
5356	BS00081425_51	8.99
5357	Excalibur_c18072_109	8.99
5358	Excalibur_c30902_51	8.99
5359	BobWhite_c9804_305	8.99
5360	Tdurum_contig42655_1256	8.99
5361	Tdurum_contig32779_217	8.99
5362	2325120	9.18
5363	1166413	9.2
5364	1014568	9.25
5365	1164870	9.25
5366	3947529	9.25
5367	1078828	9.25
5368	1108942	9.25
5369	1270447	9.25
5370	1292512	9.25
5371	3064960	9.25
5372	Opata_216811_PstIMseI_PA	9.46
5373	Opata_2800701_PstIMseI_PA	9.46
5374	Opata_609762_PstIMseI_PA	9.46
5375	Opata_639932_PstIMseI_PA	9.46
5376	Opata_3411449_PstIMspI_PA	9.46
5377	Opata_3421267_PstIMspI_PA	9.46
5378	Opata_699808_PstIMspI_PA	9.46
5379	Opata_108315_37_PstIMseI_SNP	9.46
5380	Opata_114059_52_PstIMseI_SNP	9.46
5381	Opata_147100_72_PstIMseI_SNP	9.46
5382	Opata_174296_4_PstIMseI_SNP	9.46
5383	Opata_1787993_18_PstIMseI_SNP	9.46
5384	Opata_1935401_24_PstIMseI_SNP	9.46
5385	Opata_273689_28_PstIMseI_SNP	9.46
5386	Opata_273689_40_PstIMseI_SNP	9.46
5387	Opata_3860683_38_PstIMseI_SNP	9.46
5388	Opata_43074_34_PstIMseI_SNP	9.46
5389	Opata_43074_42_PstIMseI_SNP	9.46
5390	Opata_4359911_7_PstIMseI_SNP	9.46
5391	Opata_521095_26_PstIMseI_SNP	9.46
5392	Opata_54094_55_PstIMseI_SNP	9.46
5393	Opata_54094_82_PstIMseI_SNP	9.46
5394	Opata_54094_84_PstIMseI_SNP	9.46
5395	Opata_603951_58_PstIMseI_SNP	9.46
5396	Opata_67342_40_PstIMseI_SNP	9.46
5397	Opata_7180_55_PstIMseI_SNP	9.46
5398	Opata_73853_69_PstIMseI_SNP	9.46
5399	Opata_88275_47_PstIMseI_SNP	9.46
5400	Opata_916626_77_PstIMseI_SNP	9.46
5401	Opata_99743_15_PstIMseI_SNP	9.46
5402	Opata_1880_57_PstIMspI_SNP	9.46
5403	Opata_1933906_2_PstIMspI_SNP	9.46
5404	Opata_2390243_24_PstIMspI_SNP	9.46
5405	Opata_2711268_68_PstIMspI_SNP	9.46
5406	Opata_2825481_41_PstIMspI_SNP	9.46
5407	Opata_2905038_8_PstIMspI_SNP	9.46
5408	Opata_298482_19_PstIMspI_SNP	9.46
5409	Opata_3212635_34_PstIMspI_SNP	9.46
5410	Opata_3212635_72_PstIMspI_SNP	9.46
5411	Opata_4169040_39_PstIMspI_SNP	9.46
5412	Opata_830457_44_PstIMspI_SNP	9.46
5413	Opata_830457_8_PstIMspI_SNP	9.46
5414	Opata_2633317_PstIMseI_PA	9.46
5415	Opata_490401_PstIMseI_PA	9.46
5416	Opata_2701695_PstIMspI_PA	9.46
5417	Opata_3379220_PstIMspI_PA	9.46
5418	Opata_2701151_37_PstIMseI_SNP	9.46
5419	Opata_1718854_71_PstIMspI_SNP	9.46
5420	Opata_2219989_52_PstIMspI_SNP	9.46
5421	Opata_287488_33_PstIMspI_SNP	9.46
5422	Opata_3665813_39_PstIMspI_SNP	9.46
5423	Opata_3665813_5_PstIMspI_SNP	9.46
5424	M6_1295764_PstIMspI_PA	9.46
5425	Opata_2048026_PstIMspI_PA	9.46
5426	Opata_1507647_48_PstIMspI_SNP	9.46
5427	Opata_1649141_73_PstIMspI_SNP	9.46
5428	Opata_2740322_44_PstIMspI_SNP	9.46
5429	Opata_3637780_76_PstIMspI_SNP	9.46
5430	Opata_593907_1_PstIMspI_SNP	9.46
5431	Opata_593907_2_PstIMspI_SNP	9.46
5432	Opata_593907_41_PstIMspI_SNP	9.46
5433	Opata_214982_PstIMseI_PA	9.46
5434	Opata_2597423_PstIMseI_PA	9.46
5435	Opata_4171713_PstIMseI_PA	9.46
5436	Opata_4368683_PstIMseI_PA	9.46
5437	Opata_852974_PstIMseI_PA	9.46
5438	Opata_1105499_PstIMspI_PA	9.46
5439	Opata_1835203_PstIMspI_PA	9.46
5440	Opata_2143676_PstIMspI_PA	9.46
5441	Opata_2553198_PstIMspI_PA	9.46
5442	Opata_3442663_PstIMspI_PA	9.46
5443	Opata_4227923_PstIMspI_PA	9.46
5444	Opata_535875_PstIMspI_PA	9.46
5445	Opata_987082_PstIMspI_PA	9.46
5446	Opata_1583076_29_PstIMseI_SNP	9.46
5447	Opata_358494_39_PstIMspI_SNP	9.46
5448	Opata_358494_5_PstIMspI_SNP	9.46
5449	Opata_246110_PstIMseI_PA	9.46
5450	M6_2897232_PstIMspI_PA	9.46
5451	Opata_1394199_PstIMspI_PA	9.46
5452	Opata_1534361_PstIMspI_PA	9.46
5453	Opata_2503367_PstIMspI_PA	9.46
5454	Opata_637410_PstIMspI_PA	9.46
5455	M6_383752_PstIMspI_PA	9.46
5456	Opata_382624_PstIMspI_PA	9.46
5457	Opata_659280_PstIMspI_PA	9.46
5458	Opata_15299_PstIMseI_PA	9.46
5459	M6_3092147_PstIMspI_PA	9.46
5460	Opata_3657557_PstIMspI_PA	9.46
5461	M6_326741_PstIMspI_PA	9.46
5462	Opata_2792432_PstIMspI_PA	9.46
5463	M6_62875_PstIMspI_PA	9.46
5464	Xwmc419	9.5
5465	RAC875_c12259_1892	9.53
5466	Kukri_c3009_1416	9.53
5467	Tdurum_contig42655_1727	9.53
5468	Kukri_c3009_267	9.53
5469	Tdurum_contig42655_703	9.53
5470	RFL_Contig5885_435	9.53
5471	Kukri_rep_c111561_377	9.53
5472	RFL_Contig4975_892	9.53
5473	CAP11_c7959_386	9.87
5474	CAP12_rep_c8479_206	9.87
5475	D_F5MV3MU02G9ENY_205	9.87
5476	tplb0021d05_204	9.87
5477	D_GBB4FNX02H76ND_254	9.87
5478	Excalibur_c64119_385	9.87
5479	Excalibur_c64119_578	9.87
5480	Kukri_c23491_358	9.87
5481	Tdurum_contig75516_339	9.87
5482	tplb0021d05_538	9.87
5483	tplb0029k07_363	9.87
5484	Kukri_c23491_274	9.87
5485	Xcdo476	10.2
5486	wsnp_CAP12_c1388_706924	10.36
5487	M6_1645716_PstIMluI_PA	10.36
5488	M6_1053583_PstIMseI_PA	10.36
5489	M6_2166265_PstIMseI_PA	10.36
5490	M6_2595609_PstIMseI_PA	10.36
5491	Opata_3746937_PstIMseI_PA	10.36
5492	M6_1737833_PstIMspI_PA	10.36
5493	M6_2719979_PstIMspI_PA	10.36
5494	M6_3100640_PstIMspI_PA	10.36
5495	Opata_114502_59_PstIMseI_SNP	10.36
5496	Opata_1211176_3_PstIMseI_SNP	10.36
5497	Opata_14025_86_PstIMseI_SNP	10.36
5498	Opata_18057_55_PstIMseI_SNP	10.36
5499	Opata_23448_31_PstIMseI_SNP	10.36
5500	Opata_312122_18_PstIMseI_SNP	10.36
5501	Opata_312122_5_PstIMseI_SNP	10.36
5502	Opata_312122_6_PstIMseI_SNP	10.36
5503	Opata_460397_37_PstIMseI_SNP	10.36
5504	Opata_51075_69_PstIMseI_SNP	10.36
5505	Opata_8964_81_PstIMseI_SNP	10.36
5506	Opata_94107_78_PstIMseI_SNP	10.36
5507	Opata_94107_79_PstIMseI_SNP	10.36
5508	Opata_1098620_28_PstIMspI_SNP	10.36
5509	Opata_1687803_12_PstIMspI_SNP	10.36
5510	Opata_1987275_46_PstIMspI_SNP	10.36
5511	Opata_213925_29_PstIMspI_SNP	10.36
5512	Opata_213925_5_PstIMspI_SNP	10.36
5513	Opata_213925_6_PstIMspI_SNP	10.36
5514	Opata_306108_62_PstIMspI_SNP	10.36
5515	Opata_835926_73_PstIMspI_SNP	10.36
5516	M6_171529_PstIMseI_PA	10.36
5517	M6_2709410_PstIMseI_PA	10.36
5518	M6_658646_PstIMseI_PA	10.36
5519	M6_925387_PstIMseI_PA	10.36
5520	M6_392130_PstIMspI_PA	10.36
5521	Opata_1846804_59_PstIMseI_SNP	10.36
5522	Opata_185848_25_PstIMseI_SNP	10.36
5523	Opata_85386_84_PstIMseI_SNP	10.36
5524	Opata_1161916_33_PstIMspI_SNP	10.36
5525	Opata_1161916_6_PstIMspI_SNP	10.36
5526	Opata_1650707_58_PstIMspI_SNP	10.36
5527	Opata_1650707_71_PstIMspI_SNP	10.36
5528	Opata_1659870_31_PstIMspI_SNP	10.36
5529	Opata_2241757_52_PstIMspI_SNP	10.36
5530	Opata_2241757_53_PstIMspI_SNP	10.36
5531	Opata_251509_71_PstIMspI_SNP	10.36
5532	M6_1357544_PstIMseI_PA	10.36
5533	M6_964325_PstIMseI_PA	10.36
5534	M6_3459500_PstIMspI_PA	10.36
5535	Opata_1630949_PstIMspI_PA	10.36
5536	Opata_1938685_PstIMspI_PA	10.36
5537	Opata_2244042_PstIMspI_PA	10.36
5538	Opata_2737515_PstIMspI_PA	10.36
5539	Opata_704945_PstIMspI_PA	10.36
5540	Opata_924839_PstIMspI_PA	10.36
5541	Opata_472563_46_PstIMseI_SNP	10.36
5542	Opata_3022760_63_PstIMspI_SNP	10.36
5543	M6_1263152_PstIMseI_PA	10.36
5544	M6_1364580_PstIMseI_PA	10.36
5545	M6_2873166_PstIMseI_PA	10.36
5546	M6_571088_PstIMseI_PA	10.36
5547	M6_609072_PstIMseI_PA	10.36
5548	Opata_1364238_PstIMspI_PA	10.36
5549	Opata_870059_PstIMspI_PA	10.36
5550	M6_1374667_PstIMspI_PA	10.36
5551	M6_1580806_PstIMspI_PA	10.36
5552	M6_1964190_PstIMspI_PA	10.36
5553	M6_586324_PstIMspI_PA	10.36
5554	M6_900268_PstIMspI_PA	10.36
5555	M6_429484_PstIMspI_PA	10.36
5556	M6_316018_PstIMseI_PA	10.36
5557	Opata_1111415_PstIMseI_PA	10.36
5558	M6_4211_PstIMspI_PA	10.36
5559	M6_2389775_PstIMspI_PA	10.36
5560	M6_1402548_PstIMseI_PA	10.36
5561	RAC875_c2260_1274	10.36
5562	Xwmc486	10.6
5563	S25M19_7	10.6
5564	wsnp_RFL_Contig2223_1603535	10.66
5565	RAC875_c18689_1950	10.66
5566	Tdurum_contig64467_233	10.66
5567	M6_338111_PstIMseI_PA	11.22
5568	M6_432834_PstIMseI_PA	11.22
5569	Opata_109960_24_PstIMseI_SNP	11.22
5570	Opata_151316_3_PstIMseI_SNP	11.22
5571	Opata_427214_14_PstIMseI_SNP	11.22
5572	Opata_626971_51_PstIMseI_SNP	11.22
5573	Opata_1582158_19_PstIMspI_SNP	11.22
5574	Opata_1766043_19_PstIMspI_SNP	11.22
5575	Opata_1842602_72_PstIMspI_SNP	11.22
5576	Opata_2025122_20_PstIMspI_SNP	11.22
5577	Opata_2820251_29_PstIMspI_SNP	11.22
5578	Opata_3482197_33_PstIMspI_SNP	11.22
5579	Opata_3652145_55_PstIMspI_SNP	11.22
5580	Opata_717439_32_PstIMspI_SNP	11.22
5581	Opata_717439_54_PstIMspI_SNP	11.22
5582	Opata_995853_43_PstIMspI_SNP	11.22
5583	M6_2941279_PstIMseI_PA	11.22
5584	M6_1269856_PstIMspI_PA	11.22
5585	M6_1339809_PstIMspI_PA	11.22
5586	M6_920730_PstIMspI_PA	11.22
5587	Opata_259024_61_PstIMspI_SNP	11.22
5588	M6_1698769_PstIMseI_PA	11.22
5589	M6_2563798_PstIMseI_PA	11.22
5590	M6_2578314_PstIMseI_PA	11.22
5591	M6_436501_PstIMseI_PA	11.22
5592	M6_1073917_PstIMspI_PA	11.22
5593	M6_2157676_PstIMspI_PA	11.22
5594	M6_2331453_PstIMspI_PA	11.22
5595	M6_371802_PstIMspI_PA	11.22
5596	M6_9209_PstIMspI_PA	11.22
5597	M6_2112096_PstIMspI_PA	11.22
5598	M6_2430811_PstIMspI_PA	11.22
5599	M6_301087_PstIMseI_PA	11.22
5600	M6_840212_PstIMseI_PA	11.22
5601	M6_743215_PstIMspI_PA	11.22
5602	M6_274928_PstIMspI_PA	11.22
5603	M6_3236336_PstIMspI_PA	11.22
5604	M6_839677_PstIMspI_PA	11.22
5605	M6_988780_PstIMseI_PA	11.22
5606	M6_196014_PstIMspI_PA	11.22
5607	M6_200019_PstIMspI_PA	11.22
5608	M6_5366_PstIMspI_PA	11.22
5609	M6_65144_PstIMspI_PA	11.22
5610	M6_800641_PstIMspI_PA	11.22
5611	M6_1132334_PstIMseI_PA	11.22
5612	M6_819691_PstIMspI_PA	11.22
5613	M6_3425772_PstIMspI_PA	11.22
5614	M6_933986_PstIMseI_PA	11.22
5615	M6_2011220_PstIMseI_PA	11.22
5616	Excalibur_c6326_77	11.8
5617	Excalibur_c72517_227	11.8
5618	Excalibur_c72517_251	11.8
5619	Tdurum_contig10149_284	11.8
5620	wsnp_Ex_c31082_39921435	12.72
5621	wsnp_JD_c11061_11602784	12.72
5622	wsnp_Ex_c7191_12352173	12.72
5623	Kukri_c67545_299	12.72
5624	RAC875_c62256_577	12.72
5625	RFL_Contig3110_2172	12.72
5626	RAC875_rep_c73081_330	12.72
5627	Ra_c2145_212	12.72
5628	wsnp_Ku_c38982_47513233	12.72
5629	Excalibur_c50559_622	12.72
5630	RAC875_c63_53	12.72
5631	RFL_Contig3537_1282	12.72
5632	BS00022032_51	13.26
5633	Excalibur_c32710_68	13.26
5634	Kukri_c16030_275	13.26
5635	RFL_Contig1622_1385	13.26
5636	Excalibur_c19747_53	13.26
5637	RAC875_c38876_642	13.26
5638	wsnp_Ku_c38982_47513262	13.26
5639	RAC875_s114363_172	13.26
5640	Opata_212658_PstIMseI_PA	15.36
5641	Opata_992231_PstIMseI_PA	15.36
5642	M6_3231038_PstIMspI_PA	15.36
5643	Opata_1704301_PstIMspI_PA	15.36
5644	Opata_4141830_PstIMspI_PA	15.36
5645	Opata_445032_PstIMspI_PA	15.36
5646	Opata_567334_PstIMspI_PA	15.36
5647	Opata_1318895_76_PstIMluI_SNP	15.36
5648	Opata_11113_4_PstIMseI_SNP	15.36
5649	Opata_14290_23_PstIMseI_SNP	15.36
5650	Opata_14290_74_PstIMseI_SNP	15.36
5651	Opata_147073_32_PstIMseI_SNP	15.36
5652	Opata_156439_84_PstIMseI_SNP	15.36
5653	Opata_209582_71_PstIMseI_SNP	15.36
5654	Opata_307373_31_PstIMseI_SNP	15.36
5655	Opata_319579_25_PstIMseI_SNP	15.36
5656	Opata_319579_66_PstIMseI_SNP	15.36
5657	Opata_32375_10_PstIMseI_SNP	15.36
5658	Opata_34633_57_PstIMseI_SNP	15.36
5659	Opata_346415_86_PstIMseI_SNP	15.36
5660	Opata_3848_26_PstIMseI_SNP	15.36
5661	Opata_423130_88_PstIMseI_SNP	15.36
5662	Opata_516573_52_PstIMseI_SNP	15.36
5663	Opata_516573_53_PstIMseI_SNP	15.36
5664	Opata_51761_85_PstIMseI_SNP	15.36
5665	Opata_525939_46_PstIMseI_SNP	15.36
5666	Opata_729796_5_PstIMseI_SNP	15.36
5667	Opata_760666_13_PstIMseI_SNP	15.36
5668	Opata_760666_15_PstIMseI_SNP	15.36
5669	Opata_79372_17_PstIMseI_SNP	15.36
5670	Opata_137715_21_PstIMspI_SNP	15.36
5671	Opata_1426249_43_PstIMspI_SNP	15.36
5672	Opata_1479809_28_PstIMspI_SNP	15.36
5673	Opata_1479809_41_PstIMspI_SNP	15.36
5674	Opata_1479809_47_PstIMspI_SNP	15.36
5675	Opata_1601443_52_PstIMspI_SNP	15.36
5676	Opata_1709612_86_PstIMspI_SNP	15.36
5677	Opata_1884624_4_PstIMspI_SNP	15.36
5678	Opata_2254585_39_PstIMspI_SNP	15.36
5679	Opata_2254585_72_PstIMspI_SNP	15.36
5680	Opata_2565742_79_PstIMspI_SNP	15.36
5681	Opata_2699993_21_PstIMspI_SNP	15.36
5682	Opata_4027650_55_PstIMspI_SNP	15.36
5683	Opata_4162162_76_PstIMspI_SNP	15.36
5684	Opata_4162162_82_PstIMspI_SNP	15.36
5685	Opata_653401_18_PstIMspI_SNP	15.36
5686	Opata_653401_55_PstIMspI_SNP	15.36
5687	Opata_653401_67_PstIMspI_SNP	15.36
5688	Opata_71623_55_PstIMspI_SNP	15.36
5689	M6_3426385_PstIMseI_PA	15.36
5690	Opata_151909_PstIMseI_PA	15.36
5691	Opata_1902475_PstIMseI_PA	15.36
5692	Opata_3863308_PstIMseI_PA	15.36
5693	M6_1992124_PstIMspI_PA	15.36
5694	M6_3042718_PstIMspI_PA	15.36
5695	Opata_2346028_PstIMspI_PA	15.36
5696	Opata_3274252_PstIMspI_PA	15.36
5697	Opata_393786_PstIMspI_PA	15.36
5698	Opata_1879736_PstIMluI_PA	15.36
5699	M6_191419_PstIMseI_PA	15.36
5700	M6_360627_PstIMseI_PA	15.36
5701	Opata_10132_PstIMseI_PA	15.36
5702	Opata_197814_PstIMseI_PA	15.36
5703	Opata_203872_PstIMseI_PA	15.36
5704	Opata_2188607_PstIMseI_PA	15.36
5705	Opata_246089_PstIMseI_PA	15.36
5706	Opata_28440_PstIMseI_PA	15.36
5707	Opata_338003_PstIMseI_PA	15.36
5708	Opata_35033_PstIMseI_PA	15.36
5709	Opata_3966969_PstIMseI_PA	15.36
5710	Opata_558973_PstIMseI_PA	15.36
5711	Opata_559098_PstIMseI_PA	15.36
5712	Opata_573789_PstIMseI_PA	15.36
5713	Opata_614932_PstIMseI_PA	15.36
5714	Opata_67026_PstIMseI_PA	15.36
5715	Opata_698511_PstIMseI_PA	15.36
5716	M6_347249_PstIMspI_PA	15.36
5717	M6_950459_PstIMspI_PA	15.36
5718	Opata_1092259_PstIMspI_PA	15.36
5719	Opata_2469238_PstIMspI_PA	15.36
5720	Opata_12918_PstIMluI_PA	15.36
5721	Opata_232017_PstIMluI_PA	15.36
5722	Opata_1812_PstIMseI_PA	15.36
5723	Opata_232869_PstIMseI_PA	15.36
5724	Opata_3523203_PstIMseI_PA	15.36
5725	Opata_689797_PstIMseI_PA	15.36
5726	Opata_78353_PstIMseI_PA	15.36
5727	Opata_833448_PstIMseI_PA	15.36
5728	Opata_92566_PstIMseI_PA	15.36
5729	Opata_242454_PstIMspI_PA	15.36
5730	Opata_2547587_PstIMspI_PA	15.36
5731	Opata_2726452_PstIMspI_PA	15.36
5732	M6_680887_PstIMseI_PA	15.36
5733	Opata_484388_PstIMseI_PA	15.36
5734	Opata_554109_PstIMseI_PA	15.36
5735	Opata_584967_PstIMseI_PA	15.36
5736	Opata_733514_PstIMseI_PA	15.36
5737	M6_154126_PstIMspI_PA	15.36
5738	M6_242592_PstIMspI_PA	15.36
5739	M6_2939681_PstIMspI_PA	15.36
5740	M6_3013402_PstIMspI_PA	15.36
5741	M6_280281_PstIMspI_PA	15.36
5742	Opata_1729582_PstIMspI_PA	15.36
5743	Opata_582594_PstIMspI_PA	15.36
5744	Opata_1854874_PstIMspI_PA	15.36
5745	Opata_2561223_PstIMspI_PA	15.36
5746	M6_671594_PstIMspI_PA	15.36
5747	M6_2931230_PstIMseI_PA	15.36
5748	Opata_506032_PstIMspI_PA	15.36
5749	M6_107106_PstIMspI_PA	15.36
5750	wsnp_Ex_c16008_24427927	16.46
5751	Excalibur_c50559_81	16.68
5752	Excalibur_c55093_143	16.68
5753	RAC875_c62256_904	16.68
5754	Tdurum_contig52364_941	16.68
5755	RAC875_c20634_100	17.12
5756	BS00010443_51	17.12
5757	GENE-1970_158	17.25
5758	Excalibur_c64119_345	17.25
5759	Kukri_c41439_313	17.42
5760	TA004132-0670	17.42
5761	Excalibur_c13_1799	17.56
5762	Xbarc48	17.6
5763	wsnp_JD_c15167_14703349	18.06
5764	wsnp_JD_c2297_3138694	18.06
5765	wsnp_JD_c23373_19987039	18.06
5766	wsnp_Ex_c14481_22485922	18.06
5767	wsnp_Ex_c4728_8444212	18.06
5768	wsnp_Ex_c702_1382859	18.06
5769	wsnp_Ex_c702_1383612	18.06
5770	M6_342713_PstIMluI_PA	18.06
5771	M6_7123_PstIMluI_PA	18.06
5772	M6_1250743_PstIMseI_PA	18.06
5773	M6_1391403_PstIMseI_PA	18.06
5774	M6_160681_PstIMseI_PA	18.06
5775	M6_1842500_PstIMseI_PA	18.06
5776	M6_227974_PstIMseI_PA	18.06
5777	M6_2380893_PstIMseI_PA	18.06
5778	M6_238897_PstIMseI_PA	18.06
5779	M6_255849_PstIMseI_PA	18.06
5780	M6_2906808_PstIMseI_PA	18.06
5781	M6_318119_PstIMseI_PA	18.06
5782	M6_3318366_PstIMseI_PA	18.06
5783	M6_3828176_PstIMseI_PA	18.06
5784	M6_4178092_PstIMseI_PA	18.06
5785	M6_4280613_PstIMseI_PA	18.06
5786	M6_520617_PstIMseI_PA	18.06
5787	M6_545104_PstIMseI_PA	18.06
5788	Opata_1416966_PstIMseI_PA	18.06
5789	Opata_1737881_PstIMseI_PA	18.06
5790	Opata_3007559_PstIMseI_PA	18.06
5791	Opata_30149_PstIMseI_PA	18.06
5792	M6_1037579_PstIMspI_PA	18.06
5793	M6_1083641_PstIMspI_PA	18.06
5794	M6_1265259_PstIMspI_PA	18.06
5795	M6_1293132_PstIMspI_PA	18.06
5796	M6_1305498_PstIMspI_PA	18.06
5797	M6_133590_PstIMspI_PA	18.06
5798	M6_149147_PstIMspI_PA	18.06
5799	M6_1600501_PstIMspI_PA	18.06
5800	M6_1870917_PstIMspI_PA	18.06
5801	M6_1934351_PstIMspI_PA	18.06
5802	M6_2087493_PstIMspI_PA	18.06
5803	M6_2094736_PstIMspI_PA	18.06
5804	M6_2121476_PstIMspI_PA	18.06
5805	M6_2181921_PstIMspI_PA	18.06
5806	M6_2184873_PstIMspI_PA	18.06
5807	M6_228217_PstIMspI_PA	18.06
5808	M6_2282358_PstIMspI_PA	18.06
5809	M6_241393_PstIMspI_PA	18.06
5810	M6_2619260_PstIMspI_PA	18.06
5811	M6_2625644_PstIMspI_PA	18.06
5812	M6_2924881_PstIMspI_PA	18.06
5813	M6_3120448_PstIMspI_PA	18.06
5814	M6_3197383_PstIMspI_PA	18.06
5815	M6_3383228_PstIMspI_PA	18.06
5816	M6_451656_PstIMspI_PA	18.06
5817	M6_460906_PstIMspI_PA	18.06
5818	M6_516832_PstIMspI_PA	18.06
5819	M6_627401_PstIMspI_PA	18.06
5820	M6_952075_PstIMspI_PA	18.06
5821	M6_968634_PstIMspI_PA	18.06
5822	Opata_1276436_PstIMspI_PA	18.06
5823	Opata_1766502_PstIMspI_PA	18.06
5824	Opata_2417059_PstIMspI_PA	18.06
5825	Opata_3003452_PstIMspI_PA	18.06
5826	Opata_3507334_PstIMspI_PA	18.06
5827	Opata_81364_PstIMspI_PA	18.06
5828	Opata_1825823_87_PstIMluI_SNP	18.06
5829	Opata_1019086_51_PstIMseI_SNP	18.06
5830	Opata_1558500_32_PstIMseI_SNP	18.06
5831	Opata_164741_14_PstIMseI_SNP	18.06
5832	Opata_1740072_42_PstIMseI_SNP	18.06
5833	Opata_1740072_8_PstIMseI_SNP	18.06
5834	Opata_201633_24_PstIMseI_SNP	18.06
5835	Opata_203737_70_PstIMseI_SNP	18.06
5836	Opata_23970_71_PstIMseI_SNP	18.06
5837	Opata_23970_8_PstIMseI_SNP	18.06
5838	Opata_242579_24_PstIMseI_SNP	18.06
5839	Opata_242996_50_PstIMseI_SNP	18.06
5840	Opata_362111_47_PstIMseI_SNP	18.06
5841	Opata_389892_21_PstIMseI_SNP	18.06
5842	Opata_396609_4_PstIMseI_SNP	18.06
5843	Opata_457820_24_PstIMseI_SNP	18.06
5844	Opata_457820_25_PstIMseI_SNP	18.06
5845	Opata_725873_68_PstIMseI_SNP	18.06
5846	Opata_725873_85_PstIMseI_SNP	18.06
5847	Opata_934647_59_PstIMseI_SNP	18.06
5848	Opata_1180788_25_PstIMspI_SNP	18.06
5849	Opata_1180788_26_PstIMspI_SNP	18.06
5850	Opata_1180788_33_PstIMspI_SNP	18.06
5851	Opata_1662593_1_PstIMspI_SNP	18.06
5852	Opata_1662593_53_PstIMspI_SNP	18.06
5853	Opata_1950766_24_PstIMspI_SNP	18.06
5854	Opata_1950766_51_PstIMspI_SNP	18.06
5855	Opata_2024800_59_PstIMspI_SNP	18.06
5856	Opata_2095836_65_PstIMspI_SNP	18.06
5857	Opata_2095836_77_PstIMspI_SNP	18.06
5858	Opata_2525059_24_PstIMspI_SNP	18.06
5859	Opata_2525059_51_PstIMspI_SNP	18.06
5860	Opata_2569600_73_PstIMspI_SNP	18.06
5861	Opata_2673712_56_PstIMspI_SNP	18.06
5862	Opata_2673712_57_PstIMspI_SNP	18.06
5863	Opata_2835461_2_PstIMspI_SNP	18.06
5864	Opata_295952_65_PstIMspI_SNP	18.06
5865	Opata_3177512_43_PstIMspI_SNP	18.06
5866	Opata_3413107_19_PstIMspI_SNP	18.06
5867	Opata_34816_21_PstIMspI_SNP	18.06
5868	Opata_373272_71_PstIMspI_SNP	18.06
5869	Opata_4139171_47_PstIMspI_SNP	18.06
5870	Opata_860406_16_PstIMspI_SNP	18.06
5871	M6_1423067_PstIMluI_PA	18.06
5872	M6_1418092_PstIMseI_PA	18.06
5873	M6_155866_PstIMseI_PA	18.06
5874	M6_169142_PstIMseI_PA	18.06
5875	M6_1955813_PstIMseI_PA	18.06
5876	M6_1999361_PstIMseI_PA	18.06
5877	M6_2142955_PstIMseI_PA	18.06
5878	M6_2247004_PstIMseI_PA	18.06
5879	M6_298992_PstIMseI_PA	18.06
5880	M6_3019349_PstIMseI_PA	18.06
5881	M6_345465_PstIMseI_PA	18.06
5882	M6_354660_PstIMseI_PA	18.06
5883	M6_367818_PstIMseI_PA	18.06
5884	M6_3699913_PstIMseI_PA	18.06
5885	M6_389442_PstIMseI_PA	18.06
5886	M6_400459_PstIMseI_PA	18.06
5887	M6_4061140_PstIMseI_PA	18.06
5888	M6_4083817_PstIMseI_PA	18.06
5889	M6_845306_PstIMseI_PA	18.06
5890	M6_954725_PstIMseI_PA	18.06
5891	Opata_196701_PstIMseI_PA	18.06
5892	Opata_204403_PstIMseI_PA	18.06
5893	Opata_3589530_PstIMseI_PA	18.06
5894	Opata_647193_PstIMseI_PA	18.06
5895	M6_1150048_PstIMspI_PA	18.06
5896	M6_1343124_PstIMspI_PA	18.06
5897	M6_1736511_PstIMspI_PA	18.06
5898	M6_1904940_PstIMspI_PA	18.06
5899	M6_2221276_PstIMspI_PA	18.06
5900	M6_2793493_PstIMspI_PA	18.06
5901	M6_3049490_PstIMspI_PA	18.06
5902	M6_30847_PstIMspI_PA	18.06
5903	M6_324673_PstIMspI_PA	18.06
5904	M6_3394171_PstIMspI_PA	18.06
5905	M6_370265_PstIMspI_PA	18.06
5906	M6_388797_PstIMspI_PA	18.06
5907	M6_487370_PstIMspI_PA	18.06
5908	M6_60431_PstIMspI_PA	18.06
5909	M6_621933_PstIMspI_PA	18.06
5910	M6_768379_PstIMspI_PA	18.06
5911	M6_968440_PstIMspI_PA	18.06
5912	Opata_2011082_PstIMspI_PA	18.06
5913	Opata_2273751_PstIMspI_PA	18.06
5914	Opata_2614883_PstIMspI_PA	18.06
5915	Opata_2971805_PstIMspI_PA	18.06
5916	Opata_3440596_PstIMspI_PA	18.06
5917	Opata_3441853_PstIMspI_PA	18.06
5918	Opata_3443378_PstIMspI_PA	18.06
5919	Opata_3616040_PstIMspI_PA	18.06
5920	Opata_568067_PstIMspI_PA	18.06
5921	Opata_71296_PstIMspI_PA	18.06
5922	Opata_889289_PstIMspI_PA	18.06
5923	Opata_620381_88_PstIMseI_SNP	18.06
5924	Opata_155183_48_PstIMspI_SNP	18.06
5925	Opata_2347555_34_PstIMspI_SNP	18.06
5926	Opata_2476000_34_PstIMspI_SNP	18.06
5927	Opata_589938_61_PstIMspI_SNP	18.06
5928	Opata_971812_1_PstIMspI_SNP	18.06
5929	M6_547199_PstIMseI_PA	18.06
5930	M6_1340672_PstIMspI_PA	18.06
5931	M6_467611_PstIMspI_PA	18.06
5932	M6_1179382_PstIMseI_PA	18.06
5933	M6_119247_PstIMseI_PA	18.06
5934	M6_1222375_PstIMseI_PA	18.06
5935	M6_1355728_PstIMseI_PA	18.06
5936	M6_1383661_PstIMseI_PA	18.06
5937	M6_1394163_PstIMseI_PA	18.06
5938	M6_1456103_PstIMseI_PA	18.06
5939	M6_153648_PstIMseI_PA	18.06
5940	M6_2937101_PstIMseI_PA	18.06
5941	M6_3995505_PstIMseI_PA	18.06
5942	M6_406508_PstIMseI_PA	18.06
5943	M6_55394_PstIMseI_PA	18.06
5944	M6_83750_PstIMseI_PA	18.06
5945	Opata_1350922_PstIMseI_PA	18.06
5946	Opata_7213_PstIMseI_PA	18.06
5947	Opata_765605_PstIMseI_PA	18.06
5948	M6_1240462_PstIMspI_PA	18.06
5949	M6_2394479_PstIMspI_PA	18.06
5950	M6_3219901_PstIMspI_PA	18.06
5951	M6_325802_PstIMspI_PA	18.06
5952	M6_3306159_PstIMspI_PA	18.06
5953	M6_353361_PstIMspI_PA	18.06
5954	M6_378460_PstIMspI_PA	18.06
5955	M6_707506_PstIMspI_PA	18.06
5956	M6_740662_PstIMspI_PA	18.06
5957	M6_784266_PstIMspI_PA	18.06
5958	M6_890698_PstIMspI_PA	18.06
5959	Opata_2802425_PstIMspI_PA	18.06
5960	Opata_2821986_76_PstIMseI_SNP	18.06
5961	M6_108287_PstIMseI_PA	18.06
5962	M6_1093413_PstIMseI_PA	18.06
5963	M6_1183999_PstIMseI_PA	18.06
5964	M6_145229_PstIMseI_PA	18.06
5965	M6_2176260_PstIMseI_PA	18.06
5966	M6_2393758_PstIMseI_PA	18.06
5967	M6_2454377_PstIMseI_PA	18.06
5968	M6_273981_PstIMseI_PA	18.06
5969	M6_286031_PstIMseI_PA	18.06
5970	M6_3736521_PstIMseI_PA	18.06
5971	M6_389233_PstIMseI_PA	18.06
5972	M6_483274_PstIMseI_PA	18.06
5973	M6_511769_PstIMseI_PA	18.06
5974	M6_515247_PstIMseI_PA	18.06
5975	M6_516648_PstIMseI_PA	18.06
5976	M6_66798_PstIMseI_PA	18.06
5977	M6_755415_PstIMseI_PA	18.06
5978	M6_897869_PstIMseI_PA	18.06
5979	Opata_145260_PstIMseI_PA	18.06
5980	Opata_153951_PstIMseI_PA	18.06
5981	Opata_3466556_PstIMseI_PA	18.06
5982	Opata_4181699_PstIMseI_PA	18.06
5983	Opata_4446002_PstIMseI_PA	18.06
5984	Opata_544502_PstIMseI_PA	18.06
5985	M6_1046801_PstIMspI_PA	18.06
5986	M6_1201461_PstIMspI_PA	18.06
5987	M6_12260_PstIMspI_PA	18.06
5988	M6_1312894_PstIMspI_PA	18.06
5989	M6_1401296_PstIMspI_PA	18.06
5990	M6_1777432_PstIMspI_PA	18.06
5991	M6_2111375_PstIMspI_PA	18.06
5992	M6_2155955_PstIMspI_PA	18.06
5993	M6_2165302_PstIMspI_PA	18.06
5994	M6_2328095_PstIMspI_PA	18.06
5995	M6_2349753_PstIMspI_PA	18.06
5996	M6_2504242_PstIMspI_PA	18.06
5997	M6_2796577_PstIMspI_PA	18.06
5998	M6_3029190_PstIMspI_PA	18.06
5999	M6_343019_PstIMspI_PA	18.06
6000	M6_3432222_PstIMspI_PA	18.06
6001	M6_358763_PstIMspI_PA	18.06
6002	M6_389907_PstIMspI_PA	18.06
6003	M6_410111_PstIMspI_PA	18.06
6004	M6_497252_PstIMspI_PA	18.06
6005	M6_502595_PstIMspI_PA	18.06
6006	M6_518933_PstIMspI_PA	18.06
6007	M6_697441_PstIMspI_PA	18.06
6008	M6_796035_PstIMspI_PA	18.06
6009	M6_823010_PstIMspI_PA	18.06
6010	Opata_1556590_PstIMspI_PA	18.06
6011	Opata_1763422_PstIMspI_PA	18.06
6012	Opata_1987453_PstIMspI_PA	18.06
6013	Opata_2105642_PstIMspI_PA	18.06
6014	Opata_2611883_PstIMspI_PA	18.06
6015	Opata_2748702_PstIMspI_PA	18.06
6016	Opata_2780878_PstIMspI_PA	18.06
6017	Opata_2185636_64_PstIMspI_SNP	18.06
6018	M6_1023142_PstIMluI_PA	18.06
6019	M6_1624251_PstIMluI_PA	18.06
6020	M6_1012561_PstIMseI_PA	18.06
6021	M6_1088691_PstIMseI_PA	18.06
6022	M6_1297044_PstIMseI_PA	18.06
6023	M6_1388813_PstIMseI_PA	18.06
6024	M6_1542007_PstIMseI_PA	18.06
6025	M6_166857_PstIMseI_PA	18.06
6026	M6_19749_PstIMseI_PA	18.06
6027	M6_216189_PstIMseI_PA	18.06
6028	M6_2590849_PstIMseI_PA	18.06
6029	M6_2710292_PstIMseI_PA	18.06
6030	M6_3300452_PstIMseI_PA	18.06
6031	M6_3314033_PstIMseI_PA	18.06
6032	M6_340470_PstIMseI_PA	18.06
6033	M6_3481117_PstIMseI_PA	18.06
6034	M6_350391_PstIMseI_PA	18.06
6035	M6_371054_PstIMseI_PA	18.06
6036	M6_439687_PstIMseI_PA	18.06
6037	M6_561333_PstIMseI_PA	18.06
6038	M6_696781_PstIMseI_PA	18.06
6039	M6_8222_PstIMseI_PA	18.06
6040	M6_82918_PstIMseI_PA	18.06
6041	Opata_182034_PstIMseI_PA	18.06
6042	Opata_1852363_PstIMseI_PA	18.06
6043	Opata_186811_PstIMseI_PA	18.06
6044	Opata_1921254_PstIMseI_PA	18.06
6045	Opata_208781_PstIMseI_PA	18.06
6046	Opata_2580072_PstIMseI_PA	18.06
6047	Opata_361297_PstIMseI_PA	18.06
6048	Opata_413808_PstIMseI_PA	18.06
6049	Opata_919416_PstIMseI_PA	18.06
6050	M6_1420968_PstIMspI_PA	18.06
6051	M6_147946_PstIMspI_PA	18.06
6052	M6_1698391_PstIMspI_PA	18.06
6053	M6_1830798_PstIMspI_PA	18.06
6054	M6_1915296_PstIMspI_PA	18.06
6055	M6_1943904_PstIMspI_PA	18.06
6056	M6_2435699_PstIMspI_PA	18.06
6057	M6_2706492_PstIMspI_PA	18.06
6058	M6_3038878_PstIMspI_PA	18.06
6059	M6_3056942_PstIMspI_PA	18.06
6060	M6_316700_PstIMspI_PA	18.06
6061	M6_317294_PstIMspI_PA	18.06
6062	M6_338235_PstIMspI_PA	18.06
6063	M6_450619_PstIMspI_PA	18.06
6064	M6_469358_PstIMspI_PA	18.06
6065	M6_605552_PstIMspI_PA	18.06
6066	M6_634064_PstIMspI_PA	18.06
6067	M6_674950_PstIMspI_PA	18.06
6068	M6_690493_PstIMspI_PA	18.06
6069	M6_850621_PstIMspI_PA	18.06
6070	M6_957921_PstIMspI_PA	18.06
6071	Opata_1421272_PstIMspI_PA	18.06
6072	Opata_2295628_PstIMspI_PA	18.06
6073	Opata_558162_PstIMspI_PA	18.06
6074	M6_1361040_PstIMseI_PA	18.06
6075	M6_1658109_PstIMspI_PA	18.06
6076	Opata_1175950_PstIMspI_PA	18.06
6077	Opata_2015958_PstIMspI_PA	18.06
6078	Opata_3657455_PstIMspI_PA	18.06
6079	M6_2174919_PstIMseI_PA	18.06
6080	M6_659692_PstIMseI_PA	18.06
6081	M6_2627_PstIMspI_PA	18.06
6082	M6_279240_PstIMspI_PA	18.06
6083	Opata_2080216_PstIMspI_PA	18.06
6084	M6_189188_PstIMseI_PA	18.06
6085	M6_233440_PstIMseI_PA	18.06
6086	M6_1534708_PstIMspI_PA	18.06
6087	M6_40203_PstIMspI_PA	18.06
6088	M6_3398457_PstIMspI_PA	18.06
6089	M6_203659_PstIMseI_PA	18.06
6090	M6_1209747_PstIMspI_PA	18.06
6091	M6_1214571_PstIMspI_PA	18.06
6092	M6_1996615_PstIMspI_PA	18.06
6093	M6_2747488_PstIMspI_PA	18.06
6094	M6_2955502_PstIMspI_PA	18.06
6095	M6_3601857_PstIMspI_PA	18.06
6096	M6_458617_PstIMspI_PA	18.06
6097	M6_569148_PstIMspI_PA	18.06
6098	M6_839985_PstIMspI_PA	18.06
6099	M6_877817_PstIMspI_PA	18.06
6100	Opata_3348105_PstIMspI_PA	18.06
6101	M6_2232229_PstIMluI_PA	18.06
6102	M6_1133810_PstIMspI_PA	18.06
6103	Opata_218145_PstIMspI_PA	18.06
6104	M6_471872_PstIMspI_PA	18.06
6105	Opata_1147367_PstIMspI_PA	18.06
6106	Opata_2453168_PstIMspI_PA	18.06
6107	M6_1006900_PstIMseI_PA	18.06
6108	M6_980879_PstIMseI_PA	18.06
6109	M6_3429925_PstIMspI_PA	18.06
6110	M6_1017337_PstIMspI_PA	18.06
6111	M6_1516327_PstIMspI_PA	18.06
6112	Opata_3999876_PstIMseI_PA	18.06
6113	Opata_1446884_PstIMspI_PA	18.06
6114	Opata_3221506_PstIMspI_PA	18.06
6115	M6_1143471_PstIMseI_PA	18.06
6116	M6_2086151_PstIMseI_PA	18.06
6117	M6_3285654_PstIMspI_PA	18.06
6118	M6_602812_PstIMspI_PA	18.06
6119	M6_818447_PstIMspI_PA	18.06
6120	Opata_2115275_PstIMluI_PA	18.06
6121	M6_1158443_PstIMseI_PA	18.06
6122	M6_3240803_PstIMseI_PA	18.06
6123	M6_345619_PstIMseI_PA	18.06
6124	M6_1315491_PstIMseI_PA	18.06
6125	M6_970713_PstIMseI_PA	18.06
6126	M6_842996_PstIMspI_PA	18.06
6127	M6_344781_PstIMseI_PA	18.06
6128	M6_439361_PstIMseI_PA	18.06
6129	M6_2517651_PstIMspI_PA	18.06
6130	M6_1420397_PstIMseI_PA	18.06
6131	M6_240002_PstIMseI_PA	18.06
6132	M6_944852_PstIMseI_PA	18.06
6133	Opata_1437142_PstIMseI_PA	18.06
6134	M6_1287847_PstIMspI_PA	18.06
6135	M6_2208928_PstIMspI_PA	18.06
6136	M6_2656235_PstIMspI_PA	18.06
6137	M6_3251308_PstIMspI_PA	18.06
6138	M6_3357699_PstIMspI_PA	18.06
6139	Opata_2873391_PstIMspI_PA	18.06
6140	M6_1206043_PstIMseI_PA	18.06
6141	M6_1656364_PstIMseI_PA	18.06
6142	M6_2194034_PstIMseI_PA	18.06
6143	M6_823322_PstIMseI_PA	18.06
6144	M6_908289_PstIMseI_PA	18.06
6145	M6_1036937_PstIMspI_PA	18.06
6146	M6_104131_PstIMspI_PA	18.06
6147	M6_185769_PstIMspI_PA	18.06
6148	M6_2442185_PstIMspI_PA	18.06
6149	M6_278604_PstIMspI_PA	18.06
6150	M6_3085821_PstIMspI_PA	18.06
6151	M6_3480913_PstIMspI_PA	18.06
6152	M6_408284_PstIMspI_PA	18.06
6153	M6_850997_PstIMspI_PA	18.06
6154	M6_4022_PstIMseI_PA	18.06
6155	M6_550149_PstIMseI_PA	18.06
6156	M6_781738_PstIMseI_PA	18.06
6157	M6_1476005_PstIMspI_PA	18.06
6158	M6_264806_PstIMspI_PA	18.06
6159	M6_31158_PstIMspI_PA	18.06
6160	M6_1378745_PstIMseI_PA	18.06
6161	M6_2175763_PstIMseI_PA	18.06
6162	M6_1768417_PstIMspI_PA	18.06
6163	M6_275393_PstIMspI_PA	18.06
6164	M6_1076449_PstIMseI_PA	18.06
6165	M6_1218798_PstIMseI_PA	18.06
6166	M6_1270744_PstIMseI_PA	18.06
6167	M6_192410_PstIMseI_PA	18.06
6168	M6_2856798_PstIMseI_PA	18.06
6169	M6_505223_PstIMseI_PA	18.06
6170	M6_711334_PstIMseI_PA	18.06
6171	M6_835028_PstIMseI_PA	18.06
6172	M6_873529_PstIMseI_PA	18.06
6173	M6_101917_PstIMspI_PA	18.06
6174	M6_1085150_PstIMspI_PA	18.06
6175	M6_1222343_PstIMspI_PA	18.06
6176	M6_1594779_PstIMspI_PA	18.06
6177	M6_1606022_PstIMspI_PA	18.06
6178	M6_2210939_PstIMspI_PA	18.06
6179	M6_2491488_PstIMspI_PA	18.06
6180	M6_3109389_PstIMspI_PA	18.06
6181	M6_606937_PstIMspI_PA	18.06
6182	M6_61909_PstIMspI_PA	18.06
6183	M6_1238969_PstIMseI_PA	18.06
6184	M6_1650872_PstIMspI_PA	18.06
6185	M6_267579_PstIMspI_PA	18.06
6186	M6_1046624_PstIMseI_PA	18.06
6187	M6_1450404_PstIMseI_PA	18.06
6188	M6_2780676_PstIMseI_PA	18.06
6189	M6_405881_PstIMseI_PA	18.06
6190	M6_2104013_PstIMspI_PA	18.06
6191	M6_513283_PstIMspI_PA	18.06
6192	M6_551331_PstIMspI_PA	18.06
6193	Opata_3430708_PstIMspI_PA	18.06
6194	M6_235457_PstIMspI_PA	18.06
6195	M6_716561_PstIMspI_PA	18.06
6196	RAC875_c29816_75	18.06
6197	Kukri_c24795_75	18.06
6198	CAP7_c2260_110	18.06
6199	Ex_c2978_640	18.06
6200	RAC875_c38592_229	18.06
6201	BobWhite_c34318_375	18.06
6202	Excalibur_c64989_556	18.06
6203	Kukri_c24795_267	18.06
6204	Kukri_c3664_1071	18.06
6205	RAC875_c38592_187	18.06
6206	Kukri_rep_c103034_636	18.06
6207	Excalibur_rep_c114123_366	18.06
6208	RAC875_rep_c105906_124	18.06
6209	Kukri_c38982_86	18.06
6210	RAC875_rep_c101299_88	18.06
6211	Kukri_c8239_141	18.06
6212	BS00010403_51	18.06
6213	RAC875_rep_c70449_63	18.06
6214	Tdurum_contig29162_378	18.06
6215	BS00030457_51	18.06
6216	wsnp_Ra_c30621_39857295	18.47
6217	Excalibur_c94362_397	18.47
6218	Kukri_c2040_624	18.47
6219	Kukri_rep_c103009_826	18.47
6220	RAC875_c37759_711	18.47
6221	BS00011131_51	18.47
6222	Kukri_c48410_604	18.47
6223	RAC875_c5559_5490	18.47
6224	BS00022499_51	18.47
6225	Ra_c8396_464	18.47
6226	Ra_c8396_465	18.47
6227	Kukri_c2040_645	18.47
6228	Kukri_c21663_1606	18.47
6229	Kukri_rep_c107077_360	18.47
6230	Kukri_rep_c116508_664	18.47
6231	wPt-3424	19.36
6232	M6_2479438_PstIMluI_PA	19.36
6233	M6_1078422_PstIMseI_PA	19.36
6234	M6_2096021_PstIMseI_PA	19.36
6235	M6_3546150_PstIMseI_PA	19.36
6236	M6_3870278_PstIMseI_PA	19.36
6237	M6_3885401_PstIMseI_PA	19.36
6238	M6_3936068_PstIMseI_PA	19.36
6239	M6_847849_PstIMseI_PA	19.36
6240	M6_972151_PstIMseI_PA	19.36
6241	Opata_559761_PstIMseI_PA	19.36
6242	M6_105701_PstIMspI_PA	19.36
6243	M6_1842975_PstIMspI_PA	19.36
6244	M6_2199746_PstIMspI_PA	19.36
6245	M6_2490413_PstIMspI_PA	19.36
6246	M6_2510033_PstIMspI_PA	19.36
6247	M6_2570336_PstIMspI_PA	19.36
6248	M6_3401466_PstIMspI_PA	19.36
6249	M6_3471408_PstIMspI_PA	19.36
6250	M6_549607_PstIMspI_PA	19.36
6251	M6_554410_PstIMspI_PA	19.36
6252	M6_684531_PstIMspI_PA	19.36
6253	M6_801654_PstIMspI_PA	19.36
6254	Opata_1065346_PstIMspI_PA	19.36
6255	Opata_2443385_PstIMspI_PA	19.36
6256	Opata_2446915_PstIMspI_PA	19.36
6257	Opata_3524624_PstIMspI_PA	19.36
6258	Opata_1239709_60_PstIMseI_SNP	19.36
6259	Opata_149907_11_PstIMseI_SNP	19.36
6260	Opata_1824549_78_PstIMspI_SNP	19.36
6261	Opata_1824549_79_PstIMspI_SNP	19.36
6262	Opata_276671_6_PstIMspI_SNP	19.36
6263	M6_2192977_PstIMluI_PA	19.36
6264	M6_132187_PstIMseI_PA	19.36
6265	M6_1667331_PstIMseI_PA	19.36
6266	M6_547526_PstIMseI_PA	19.36
6267	M6_964055_PstIMseI_PA	19.36
6268	M6_1800551_PstIMspI_PA	19.36
6269	M6_380078_PstIMspI_PA	19.36
6270	Opata_1460244_PstIMseI_PA	19.36
6271	Opata_16679_PstIMseI_PA	19.36
6272	M6_1236866_PstIMspI_PA	19.36
6273	M6_1356795_PstIMspI_PA	19.36
6274	M6_561601_PstIMseI_PA	19.36
6275	M6_616187_PstIMseI_PA	19.36
6276	Opata_349841_PstIMseI_PA	19.36
6277	Opata_931693_PstIMseI_PA	19.36
6278	Opata_2304436_PstIMspI_PA	19.36
6279	Opata_246910_PstIMspI_PA	19.36
6280	Opata_2729269_PstIMspI_PA	19.36
6281	Opata_2839391_PstIMspI_PA	19.36
6282	Opata_295484_PstIMspI_PA	19.36
6283	Opata_3485201_PstIMspI_PA	19.36
6284	Opata_357592_PstIMspI_PA	19.36
6285	Opata_962351_PstIMspI_PA	19.36
6286	M6_326496_PstIMspI_PA	19.36
6287	M6_1820527_PstIMseI_PA	19.36
6288	M6_968759_PstIMseI_PA	19.36
6289	M6_2370331_PstIMspI_PA	19.36
6290	M6_196621_PstIMseI_PA	19.36
6291	Opata_1938324_PstIMspI_PA	19.36
6292	M6_2157685_PstIMseI_PA	19.36
6293	M6_1395866_PstIMseI_PA	19.36
6294	M6_449134_PstIMseI_PA	19.36
6295	M6_1450732_PstIMspI_PA	19.36
6296	M6_153298_PstIMseI_PA	19.36
6297	M6_1030921_PstIMseI_PA	19.36
6298	M6_582330_PstIMseI_PA	19.36
6299	M6_75720_PstIMspI_PA	19.36
6300	M6_1839029_PstIMspI_PA	19.36
6301	M6_1932764_PstIMspI_PA	19.36
6302	121581	19.52
6303	117025	19.52
6304	979094	19.52
6305	983457	19.52
6306	1040979	19.52
6307	1054380	19.52
6308	1072346	19.52
6309	1075699	19.52
6310	1091526	19.52
6311	1092261	19.52
6312	1092424	19.52
6313	1093423	19.52
6314	1094278	19.52
6315	1095990	19.52
6316	1096558	19.52
6317	1099168	19.52
6318	1103018	19.52
6319	1103823	19.52
6320	1103869	19.52
6321	1106532	19.52
6322	1109837	19.52
6323	1113707	19.52
6324	1116680	19.52
6325	1117487	19.52
6326	1120304	19.52
6327	1122706	19.52
6328	1159340	19.52
6329	1174702	19.52
6330	1205872	19.52
6331	1206753	19.52
6332	1210742	19.52
6333	1221488	19.52
6334	1259143	19.52
6335	1264188	19.52
6336	1267014	19.52
6337	1270858	19.52
6338	1280397	19.52
6339	1771057	19.52
6340	2253951	19.52
6341	2255322	19.52
6342	2257611	19.52
6343	2267344	19.52
6344	2279470	19.52
6345	2279614	19.52
6346	2290785	19.52
6347	2308303	19.52
6348	2309138	19.52
6349	2326083	19.52
6350	3022077	19.52
6351	4535943	19.52
6352	1105416	19.54
6353	1119736	19.54
6354	1206706	19.54
6355	1259941	19.54
6356	1377424	19.54
6357	2276124	19.54
6358	3533321	19.54
6359	3935650	19.54
6360	3942189	19.54
6361	3948860	19.54
6362	3953137	19.54
6363	3955385	19.54
6364	3957514	19.54
6365	3960953	19.54
6366	4395615	19.54
6367	4404735	19.54
6368	4405757	19.54
6369	4406304	19.54
6370	4408444	19.54
6371	4409668	19.54
6372	4410874	19.54
6373	4410892	19.54
6374	4535980	19.54
6375	4540821	19.54
6376	7343297	19.54
6377	wPt-5256	19.54
6378	wPt-741515	19.54
6379	wPt-8814	19.54
6380	1111959	19.55
6381	2267338	19.58
6382	1203886	19.61
6383	2265719	19.61
6384	3022795	19.61
6385	1020247	19.61
6386	2279747	19.61
6387	1101409	19.61
6388	1126047	19.62
6389	1258863	19.64
6390	1021969	19.67
6391	1088561	19.67
6392	1092063	19.67
6393	1312076	19.67
6394	1367260	19.67
6395	2277718	19.67
6396	BS00033629_51	19.95
6397	BS00064091_51	20.66
6398	RAC875_c26860_648	20.66
6399	BS00067829_51	20.66
6400	Excalibur_c39830_862	20.66
6401	GENE-1999_98	20.66
6402	BS00033641_51	20.66
6403	wsnp_Ex_rep_c115803_95396724	22.67
6404	Xbarc76	23
6405	RFL_Contig4853_1435	24.54
6406	wsnp_Ex_rep_c102186_87408828	25.09
6407	S18M13_3	25.6
6408	RAC875_c53183_1135	25.77
6409	116038	25.85
6410	664250	25.85
6411	wPt-7745	25.86
6412	wPt-2175	25.86
6413	1099468	25.86
6414	1132898	25.86
6415	1239739	25.86
6416	1264921	25.86
6417	1269769	25.86
6418	1767952	25.86
6419	2279008	25.86
6420	Opata_11911_PstIMluI_PA	25.86
6421	Opata_1278071_PstIMluI_PA	25.86
6422	M6_3592531_PstIMseI_PA	25.86
6423	M6_428637_PstIMseI_PA	25.86
6424	M6_457883_PstIMseI_PA	25.86
6425	M6_489898_PstIMseI_PA	25.86
6426	M6_793708_PstIMseI_PA	25.86
6427	Opata_521330_PstIMseI_PA	25.86
6428	Opata_564371_PstIMseI_PA	25.86
6429	M6_1000657_PstIMspI_PA	25.86
6430	M6_1294458_PstIMspI_PA	25.86
6431	M6_1304669_PstIMspI_PA	25.86
6432	M6_1325887_PstIMspI_PA	25.86
6433	M6_1443774_PstIMspI_PA	25.86
6434	M6_1932579_PstIMspI_PA	25.86
6435	M6_2712137_PstIMspI_PA	25.86
6436	M6_3365663_PstIMspI_PA	25.86
6437	M6_590608_PstIMspI_PA	25.86
6438	M6_724282_PstIMspI_PA	25.86
6439	M6_801137_PstIMspI_PA	25.86
6440	Opata_1100857_PstIMspI_PA	25.86
6441	Opata_1317635_PstIMspI_PA	25.86
6442	Opata_2739939_PstIMspI_PA	25.86
6443	Opata_360055_PstIMspI_PA	25.86
6444	Opata_3682553_PstIMspI_PA	25.86
6445	Opata_3884298_PstIMspI_PA	25.86
6446	Opata_157697_36_PstIMseI_SNP	25.86
6447	Opata_157697_55_PstIMseI_SNP	25.86
6448	Opata_216065_40_PstIMseI_SNP	25.86
6449	Opata_299610_25_PstIMseI_SNP	25.86
6450	Opata_299610_32_PstIMseI_SNP	25.86
6451	Opata_299610_87_PstIMseI_SNP	25.86
6452	Opata_304281_22_PstIMseI_SNP	25.86
6453	Opata_319912_74_PstIMseI_SNP	25.86
6454	Opata_526444_1_PstIMseI_SNP	25.86
6455	Opata_60519_66_PstIMseI_SNP	25.86
6456	Opata_71002_40_PstIMseI_SNP	25.86
6457	Opata_71002_41_PstIMseI_SNP	25.86
6458	Opata_71002_68_PstIMseI_SNP	25.86
6459	Opata_749371_25_PstIMseI_SNP	25.86
6460	Opata_950589_71_PstIMseI_SNP	25.86
6461	Opata_950589_80_PstIMseI_SNP	25.86
6462	Opata_1724147_29_PstIMspI_SNP	25.86
6463	Opata_1890999_65_PstIMspI_SNP	25.86
6464	Opata_2623140_1_PstIMspI_SNP	25.86
6465	Opata_290733_71_PstIMspI_SNP	25.86
6466	Opata_429224_55_PstIMspI_SNP	25.86
6467	Opata_83053_28_PstIMspI_SNP	25.86
6468	M6_219535_PstIMseI_PA	25.86
6469	M6_2587703_PstIMseI_PA	25.86
6470	M6_3257649_PstIMseI_PA	25.86
6471	M6_3551340_PstIMseI_PA	25.86
6472	M6_762863_PstIMseI_PA	25.86
6473	Opata_190357_PstIMseI_PA	25.86
6474	Opata_432400_PstIMseI_PA	25.86
6475	Opata_547722_PstIMseI_PA	25.86
6476	Opata_583619_PstIMseI_PA	25.86
6477	Opata_684484_PstIMseI_PA	25.86
6478	Opata_945762_PstIMseI_PA	25.86
6479	M6_2159587_PstIMspI_PA	25.86
6480	M6_2234416_PstIMspI_PA	25.86
6481	M6_2447788_PstIMspI_PA	25.86
6482	M6_2680366_PstIMspI_PA	25.86
6483	M6_440927_PstIMspI_PA	25.86
6484	Opata_1091970_PstIMspI_PA	25.86
6485	Opata_1562530_PstIMspI_PA	25.86
6486	Opata_2496414_PstIMspI_PA	25.86
6487	Opata_1143407_6_PstIMseI_SNP	25.86
6488	Opata_1350645_48_PstIMseI_SNP	25.86
6489	Opata_1350645_58_PstIMseI_SNP	25.86
6490	M6_95499_PstIMluI_PA	25.86
6491	Opata_2221771_PstIMluI_PA	25.86
6492	M6_331441_PstIMseI_PA	25.86
6493	M6_3332191_PstIMseI_PA	25.86
6494	M6_840380_PstIMseI_PA	25.86
6495	Opata_1173649_PstIMseI_PA	25.86
6496	Opata_138860_PstIMseI_PA	25.86
6497	Opata_1535499_PstIMseI_PA	25.86
6498	Opata_249113_PstIMseI_PA	25.86
6499	Opata_28037_PstIMseI_PA	25.86
6500	Opata_342188_PstIMseI_PA	25.86
6501	Opata_360401_PstIMseI_PA	25.86
6502	Opata_3686552_PstIMseI_PA	25.86
6503	Opata_4248_PstIMseI_PA	25.86
6504	Opata_50392_PstIMseI_PA	25.86
6505	Opata_52242_PstIMseI_PA	25.86
6506	Opata_66110_PstIMseI_PA	25.86
6507	Opata_675902_PstIMseI_PA	25.86
6508	Opata_709662_PstIMseI_PA	25.86
6509	Opata_78638_PstIMseI_PA	25.86
6510	Opata_791368_PstIMseI_PA	25.86
6511	Opata_888600_PstIMseI_PA	25.86
6512	M6_1131457_PstIMspI_PA	25.86
6513	M6_1291523_PstIMspI_PA	25.86
6514	M6_1396601_PstIMspI_PA	25.86
6515	M6_2456942_PstIMspI_PA	25.86
6516	M6_2830938_PstIMspI_PA	25.86
6517	M6_316853_PstIMspI_PA	25.86
6518	M6_3322711_PstIMspI_PA	25.86
6519	M6_333475_PstIMspI_PA	25.86
6520	M6_3400539_PstIMspI_PA	25.86
6521	M6_589387_PstIMspI_PA	25.86
6522	M6_857542_PstIMspI_PA	25.86
6523	M6_882262_PstIMspI_PA	25.86
6524	M6_973706_PstIMspI_PA	25.86
6525	M6_987833_PstIMspI_PA	25.86
6526	Opata_1024255_PstIMspI_PA	25.86
6527	Opata_1241548_PstIMspI_PA	25.86
6528	Opata_1266137_PstIMspI_PA	25.86
6529	Opata_1600763_PstIMspI_PA	25.86
6530	Opata_1871811_PstIMspI_PA	25.86
6531	Opata_234384_PstIMspI_PA	25.86
6532	Opata_2412774_PstIMspI_PA	25.86
6533	Opata_252330_PstIMspI_PA	25.86
6534	Opata_2703223_PstIMspI_PA	25.86
6535	Opata_3655690_PstIMspI_PA	25.86
6536	Opata_3695353_PstIMspI_PA	25.86
6537	M6_2225388_PstIMluI_PA	25.86
6538	Opata_873216_PstIMluI_PA	25.86
6539	M6_104195_PstIMseI_PA	25.86
6540	M6_1059491_PstIMseI_PA	25.86
6541	M6_1090620_PstIMseI_PA	25.86
6542	M6_1305808_PstIMseI_PA	25.86
6543	M6_1317041_PstIMseI_PA	25.86
6544	M6_1734925_PstIMseI_PA	25.86
6545	M6_2198136_PstIMseI_PA	25.86
6546	M6_2759011_PstIMseI_PA	25.86
6547	M6_303371_PstIMseI_PA	25.86
6548	M6_3228061_PstIMseI_PA	25.86
6549	M6_3495522_PstIMseI_PA	25.86
6550	M6_3566814_PstIMseI_PA	25.86
6551	M6_3662757_PstIMseI_PA	25.86
6552	M6_39660_PstIMseI_PA	25.86
6553	M6_4104864_PstIMseI_PA	25.86
6554	M6_410633_PstIMseI_PA	25.86
6555	M6_41449_PstIMseI_PA	25.86
6556	M6_466586_PstIMseI_PA	25.86
6557	M6_533638_PstIMseI_PA	25.86
6558	M6_56638_PstIMseI_PA	25.86
6559	M6_58476_PstIMseI_PA	25.86
6560	M6_620489_PstIMseI_PA	25.86
6561	M6_63701_PstIMseI_PA	25.86
6562	M6_64348_PstIMseI_PA	25.86
6563	M6_65311_PstIMseI_PA	25.86
6564	M6_778011_PstIMseI_PA	25.86
6565	M6_789284_PstIMseI_PA	25.86
6566	M6_825391_PstIMseI_PA	25.86
6567	M6_94131_PstIMseI_PA	25.86
6568	M6_951996_PstIMseI_PA	25.86
6569	Opata_10456_PstIMseI_PA	25.86
6570	Opata_1092623_PstIMseI_PA	25.86
6571	Opata_1104886_PstIMseI_PA	25.86
6572	Opata_1177642_PstIMseI_PA	25.86
6573	Opata_118519_PstIMseI_PA	25.86
6574	Opata_1224072_PstIMseI_PA	25.86
6575	Opata_1224576_PstIMseI_PA	25.86
6576	Opata_1226296_PstIMseI_PA	25.86
6577	Opata_124749_PstIMseI_PA	25.86
6578	Opata_1396970_PstIMseI_PA	25.86
6579	Opata_150366_PstIMseI_PA	25.86
6580	Opata_1504824_PstIMseI_PA	25.86
6581	Opata_152889_PstIMseI_PA	25.86
6582	Opata_176063_PstIMseI_PA	25.86
6583	Opata_181231_PstIMseI_PA	25.86
6584	Opata_192522_PstIMseI_PA	25.86
6585	Opata_198756_PstIMseI_PA	25.86
6586	Opata_20585_PstIMseI_PA	25.86
6587	Opata_209849_PstIMseI_PA	25.86
6588	Opata_221550_PstIMseI_PA	25.86
6589	Opata_2486130_PstIMseI_PA	25.86
6590	Opata_252042_PstIMseI_PA	25.86
6591	Opata_271306_PstIMseI_PA	25.86
6592	Opata_2724530_PstIMseI_PA	25.86
6593	Opata_30639_PstIMseI_PA	25.86
6594	Opata_309953_PstIMseI_PA	25.86
6595	Opata_3283380_PstIMseI_PA	25.86
6596	Opata_3418409_PstIMseI_PA	25.86
6597	Opata_345504_PstIMseI_PA	25.86
6598	Opata_3491782_PstIMseI_PA	25.86
6599	Opata_35729_PstIMseI_PA	25.86
6600	Opata_390040_PstIMseI_PA	25.86
6601	Opata_397096_PstIMseI_PA	25.86
6602	Opata_4022453_PstIMseI_PA	25.86
6603	Opata_4051143_PstIMseI_PA	25.86
6604	Opata_41358_PstIMseI_PA	25.86
6605	Opata_449757_PstIMseI_PA	25.86
6606	Opata_482663_PstIMseI_PA	25.86
6607	Opata_5170_PstIMseI_PA	25.86
6608	Opata_518475_PstIMseI_PA	25.86
6609	Opata_54690_PstIMseI_PA	25.86
6610	Opata_55059_PstIMseI_PA	25.86
6611	Opata_557854_PstIMseI_PA	25.86
6612	Opata_55892_PstIMseI_PA	25.86
6613	Opata_559060_PstIMseI_PA	25.86
6614	Opata_559842_PstIMseI_PA	25.86
6615	Opata_624019_PstIMseI_PA	25.86
6616	Opata_641927_PstIMseI_PA	25.86
6617	Opata_64728_PstIMseI_PA	25.86
6618	Opata_651097_PstIMseI_PA	25.86
6619	Opata_749376_PstIMseI_PA	25.86
6620	Opata_774173_PstIMseI_PA	25.86
6621	Opata_826668_PstIMseI_PA	25.86
6622	Opata_903191_PstIMseI_PA	25.86
6623	Opata_919529_PstIMseI_PA	25.86
6624	Opata_936132_PstIMseI_PA	25.86
6625	Opata_946074_PstIMseI_PA	25.86
6626	Opata_959550_PstIMseI_PA	25.86
6627	Opata_989432_PstIMseI_PA	25.86
6628	Opata_993105_PstIMseI_PA	25.86
6629	M6_1239366_PstIMspI_PA	25.86
6630	M6_1344431_PstIMspI_PA	25.86
6631	M6_1373960_PstIMspI_PA	25.86
6632	M6_1983152_PstIMspI_PA	25.86
6633	M6_1986252_PstIMspI_PA	25.86
6634	M6_2028092_PstIMspI_PA	25.86
6635	M6_2168813_PstIMspI_PA	25.86
6636	M6_241878_PstIMspI_PA	25.86
6637	M6_2455681_PstIMspI_PA	25.86
6638	M6_2553191_PstIMspI_PA	25.86
6639	M6_2765365_PstIMspI_PA	25.86
6640	M6_2968325_PstIMspI_PA	25.86
6641	M6_3105211_PstIMspI_PA	25.86
6642	M6_318388_PstIMspI_PA	25.86
6643	M6_343603_PstIMspI_PA	25.86
6644	M6_377732_PstIMspI_PA	25.86
6645	M6_512714_PstIMspI_PA	25.86
6646	M6_611183_PstIMspI_PA	25.86
6647	M6_626188_PstIMspI_PA	25.86
6648	M6_641934_PstIMspI_PA	25.86
6649	M6_659963_PstIMspI_PA	25.86
6650	M6_665153_PstIMspI_PA	25.86
6651	M6_735126_PstIMspI_PA	25.86
6652	M6_765413_PstIMspI_PA	25.86
6653	M6_855481_PstIMspI_PA	25.86
6654	Opata_1051914_PstIMspI_PA	25.86
6655	Opata_117209_PstIMspI_PA	25.86
6656	Opata_1181888_PstIMspI_PA	25.86
6657	Opata_1225645_PstIMspI_PA	25.86
6658	Opata_1349399_PstIMspI_PA	25.86
6659	Opata_1503301_PstIMspI_PA	25.86
6660	Opata_1511554_PstIMspI_PA	25.86
6661	Opata_1703728_PstIMspI_PA	25.86
6662	Opata_1723669_PstIMspI_PA	25.86
6663	Opata_1728083_PstIMspI_PA	25.86
6664	Opata_1753558_PstIMspI_PA	25.86
6665	Opata_1755582_PstIMspI_PA	25.86
6666	Opata_1822228_PstIMspI_PA	25.86
6667	Opata_1867107_PstIMspI_PA	25.86
6668	Opata_196800_PstIMspI_PA	25.86
6669	Opata_2002190_PstIMspI_PA	25.86
6670	Opata_2013847_PstIMspI_PA	25.86
6671	Opata_201779_PstIMspI_PA	25.86
6672	Opata_2117203_PstIMspI_PA	25.86
6673	Opata_2188939_PstIMspI_PA	25.86
6674	Opata_2288050_PstIMspI_PA	25.86
6675	Opata_2311170_PstIMspI_PA	25.86
6676	Opata_2422484_PstIMspI_PA	25.86
6677	Opata_243574_PstIMspI_PA	25.86
6678	Opata_2454703_PstIMspI_PA	25.86
6679	Opata_2455959_PstIMspI_PA	25.86
6680	Opata_2475810_PstIMspI_PA	25.86
6681	Opata_2494567_PstIMspI_PA	25.86
6682	Opata_2638829_PstIMspI_PA	25.86
6683	Opata_274122_PstIMspI_PA	25.86
6684	Opata_2803160_PstIMspI_PA	25.86
6685	Opata_2937980_PstIMspI_PA	25.86
6686	Opata_308614_PstIMspI_PA	25.86
6687	Opata_3355080_PstIMspI_PA	25.86
6688	Opata_3361645_PstIMspI_PA	25.86
6689	Opata_3362684_PstIMspI_PA	25.86
6690	Opata_3373460_PstIMspI_PA	25.86
6691	Opata_3445370_PstIMspI_PA	25.86
6692	Opata_3527781_PstIMspI_PA	25.86
6693	Opata_3559254_PstIMspI_PA	25.86
6694	Opata_378806_PstIMspI_PA	25.86
6695	Opata_380509_PstIMspI_PA	25.86
6696	Opata_4066052_PstIMspI_PA	25.86
6697	Opata_4161427_PstIMspI_PA	25.86
6698	Opata_4172750_PstIMspI_PA	25.86
6699	Opata_455223_PstIMspI_PA	25.86
6700	Opata_548268_PstIMspI_PA	25.86
6701	Opata_614702_PstIMspI_PA	25.86
6702	Opata_87941_PstIMspI_PA	25.86
6703	Opata_937823_PstIMspI_PA	25.86
6704	Opata_9611_PstIMspI_PA	25.86
6705	Opata_978289_PstIMspI_PA	25.86
6706	Opata_2520486_7_PstIMspI_SNP	25.86
6707	Opata_347136_PstIMseI_PA	25.86
6708	Opata_369105_PstIMseI_PA	25.86
6709	M6_2702624_PstIMspI_PA	25.86
6710	M6_606040_PstIMspI_PA	25.86
6711	Opata_1849916_PstIMspI_PA	25.86
6712	Opata_2072800_PstIMspI_PA	25.86
6713	Opata_2694608_PstIMspI_PA	25.86
6714	Opata_304395_PstIMspI_PA	25.86
6715	Opata_861625_PstIMspI_PA	25.86
6716	M6_420571_PstIMseI_PA	25.86
6717	M6_833256_PstIMseI_PA	25.86
6718	Opata_284941_PstIMseI_PA	25.86
6719	Opata_1320041_PstIMspI_PA	25.86
6720	Opata_2556767_PstIMspI_PA	25.86
6721	Opata_15161_PstIMseI_PA	25.86
6722	M6_279188_PstIMspI_PA	25.86
6723	M6_502009_PstIMspI_PA	25.86
6724	M6_850544_PstIMspI_PA	25.86
6725	M6_918068_PstIMspI_PA	25.86
6726	Opata_1767164_PstIMspI_PA	25.86
6727	Opata_4098055_PstIMspI_PA	25.86
6728	Opata_627428_PstIMspI_PA	25.86
6729	M6_1025751_PstIMseI_PA	25.86
6730	M6_383655_PstIMseI_PA	25.86
6731	M6_1127412_PstIMspI_PA	25.86
6732	M6_1542005_PstIMspI_PA	25.86
6733	M6_161232_PstIMspI_PA	25.86
6734	M6_1898008_PstIMspI_PA	25.86
6735	M6_2325079_PstIMspI_PA	25.86
6736	M6_2959739_PstIMspI_PA	25.86
6737	M6_574543_PstIMspI_PA	25.86
6738	M6_867353_PstIMspI_PA	25.86
6739	M6_1199753_PstIMseI_PA	25.86
6740	M6_13360_PstIMseI_PA	25.86
6741	M6_1465963_PstIMseI_PA	25.86
6742	M6_190234_PstIMseI_PA	25.86
6743	M6_37900_PstIMseI_PA	25.86
6744	M6_4031219_PstIMseI_PA	25.86
6745	M6_439867_PstIMseI_PA	25.86
6746	M6_511357_PstIMseI_PA	25.86
6747	M6_529850_PstIMseI_PA	25.86
6748	M6_594195_PstIMseI_PA	25.86
6749	M6_71341_PstIMseI_PA	25.86
6750	M6_73726_PstIMseI_PA	25.86
6751	M6_743858_PstIMseI_PA	25.86
6752	M6_863600_PstIMseI_PA	25.86
6753	Opata_190224_PstIMseI_PA	25.86
6754	Opata_437712_PstIMseI_PA	25.86
6755	M6_1154631_PstIMspI_PA	25.86
6756	M6_1313712_PstIMspI_PA	25.86
6757	M6_1332153_PstIMspI_PA	25.86
6758	M6_1444709_PstIMspI_PA	25.86
6759	M6_1465927_PstIMspI_PA	25.86
6760	M6_1583198_PstIMspI_PA	25.86
6761	M6_1664766_PstIMspI_PA	25.86
6762	M6_1903072_PstIMspI_PA	25.86
6763	M6_1904153_PstIMspI_PA	25.86
6764	M6_2419191_PstIMspI_PA	25.86
6765	M6_2678094_PstIMspI_PA	25.86
6766	M6_2756951_PstIMspI_PA	25.86
6767	M6_2790635_PstIMspI_PA	25.86
6768	M6_2798941_PstIMspI_PA	25.86
6769	M6_2852605_PstIMspI_PA	25.86
6770	M6_2947718_PstIMspI_PA	25.86
6771	M6_2964077_PstIMspI_PA	25.86
6772	M6_324664_PstIMspI_PA	25.86
6773	M6_435068_PstIMspI_PA	25.86
6774	M6_547975_PstIMspI_PA	25.86
6775	M6_604013_PstIMspI_PA	25.86
6776	M6_725136_PstIMspI_PA	25.86
6777	M6_1277013_PstIMluI_PA	25.86
6778	M6_245549_PstIMluI_PA	25.86
6779	M6_2596698_PstIMluI_PA	25.86
6780	M6_30144_PstIMluI_PA	25.86
6781	M6_197587_PstIMseI_PA	25.86
6782	M6_21015_PstIMseI_PA	25.86
6783	M6_262411_PstIMseI_PA	25.86
6784	M6_273645_PstIMseI_PA	25.86
6785	M6_743212_PstIMseI_PA	25.86
6786	Opata_854716_PstIMseI_PA	25.86
6787	M6_1174335_PstIMspI_PA	25.86
6788	M6_1237858_PstIMspI_PA	25.86
6789	Opata_2003310_PstIMspI_PA	25.86
6790	Opata_2214226_PstIMspI_PA	25.86
6791	Opata_322187_PstIMspI_PA	25.86
6792	Opata_3879603_PstIMspI_PA	25.86
6793	Opata_526744_PstIMspI_PA	25.86
6794	M6_2032987_PstIMluI_PA	25.86
6795	M6_1153415_PstIMseI_PA	25.86
6796	M6_203156_PstIMseI_PA	25.86
6797	M6_229021_PstIMseI_PA	25.86
6798	M6_237033_PstIMseI_PA	25.86
6799	M6_567122_PstIMseI_PA	25.86
6800	M6_917610_PstIMseI_PA	25.86
6801	M6_1871054_PstIMspI_PA	25.86
6802	M6_1968743_PstIMspI_PA	25.86
6803	M6_3394571_PstIMspI_PA	25.86
6804	M6_3504692_PstIMspI_PA	25.86
6805	M6_467351_PstIMspI_PA	25.86
6806	Opata_224714_PstIMseI_PA	25.86
6807	Opata_579433_PstIMseI_PA	25.86
6808	Opata_533688_PstIMspI_PA	25.86
6809	Opata_94023_PstIMspI_PA	25.86
6810	M6_115249_PstIMseI_PA	25.86
6811	M6_1204406_PstIMseI_PA	25.86
6812	M6_2140673_PstIMseI_PA	25.86
6813	M6_507388_PstIMseI_PA	25.86
6814	Opata_669779_PstIMseI_PA	25.86
6815	M6_1130562_PstIMspI_PA	25.86
6816	Opata_1170188_PstIMspI_PA	25.86
6817	Opata_1407767_PstIMspI_PA	25.86
6818	Opata_608785_PstIMspI_PA	25.86
6819	M6_1532102_PstIMseI_PA	25.86
6820	M6_3736323_PstIMseI_PA	25.86
6821	M6_715234_PstIMseI_PA	25.86
6822	M6_240200_PstIMseI_PA	25.86
6823	M6_2328462_PstIMspI_PA	25.86
6824	Opata_6338_PstIMseI_PA	25.86
6825	M6_1272360_PstIMspI_PA	25.86
6826	Opata_1170436_PstIMspI_PA	25.86
6827	Opata_1719183_PstIMspI_PA	25.86
6828	Opata_2061594_PstIMspI_PA	25.86
6829	Opata_227157_PstIMspI_PA	25.86
6830	Opata_2805668_PstIMspI_PA	25.86
6831	Opata_3555529_PstIMspI_PA	25.86
6832	Opata_4210663_PstIMspI_PA	25.86
6833	M6_1397221_PstIMseI_PA	25.86
6834	M6_184941_PstIMseI_PA	25.86
6835	M6_22013_PstIMseI_PA	25.86
6836	M6_3218516_PstIMseI_PA	25.86
6837	M6_3541556_PstIMseI_PA	25.86
6838	M6_417118_PstIMseI_PA	25.86
6839	M6_52320_PstIMseI_PA	25.86
6840	M6_55642_PstIMseI_PA	25.86
6841	M6_880007_PstIMseI_PA	25.86
6842	M6_125776_PstIMspI_PA	25.86
6843	M6_1340509_PstIMspI_PA	25.86
6844	M6_1730014_PstIMspI_PA	25.86
6845	M6_1745034_PstIMspI_PA	25.86
6846	M6_2512183_PstIMspI_PA	25.86
6847	M6_3409544_PstIMspI_PA	25.86
6848	M6_836977_PstIMspI_PA	25.86
6849	Opata_37841_PstIMspI_PA	25.86
6850	M6_1291471_PstIMseI_PA	25.86
6851	M6_192832_PstIMseI_PA	25.86
6852	M6_2468024_PstIMseI_PA	25.86
6853	M6_2624075_PstIMseI_PA	25.86
6854	M6_3411731_PstIMseI_PA	25.86
6855	M6_3983651_PstIMseI_PA	25.86
6856	M6_135608_PstIMspI_PA	25.86
6857	M6_2133942_PstIMspI_PA	25.86
6858	M6_356333_PstIMspI_PA	25.86
6859	M6_384105_PstIMspI_PA	25.86
6860	M6_647704_PstIMspI_PA	25.86
6861	Opata_2094413_PstIMspI_PA	25.86
6862	M6_3307613_PstIMseI_PA	25.86
6863	M6_817851_PstIMseI_PA	25.86
6864	Opata_111611_PstIMseI_PA	25.86
6865	Opata_158413_PstIMseI_PA	25.86
6866	Opata_178115_PstIMseI_PA	25.86
6867	Opata_1854389_PstIMseI_PA	25.86
6868	Opata_260974_PstIMseI_PA	25.86
6869	Opata_338492_PstIMseI_PA	25.86
6870	Opata_4066451_PstIMseI_PA	25.86
6871	Opata_503689_PstIMseI_PA	25.86
6872	Opata_918136_PstIMseI_PA	25.86
6873	Opata_943939_PstIMseI_PA	25.86
6874	M6_1319040_PstIMspI_PA	25.86
6875	M6_1418665_PstIMspI_PA	25.86
6876	M6_1715433_PstIMspI_PA	25.86
6877	M6_493148_PstIMspI_PA	25.86
6878	Opata_1028148_PstIMspI_PA	25.86
6879	Opata_1062147_PstIMspI_PA	25.86
6880	Opata_1140554_PstIMspI_PA	25.86
6881	Opata_1232677_PstIMspI_PA	25.86
6882	Opata_1322024_PstIMspI_PA	25.86
6883	Opata_1633304_PstIMspI_PA	25.86
6884	Opata_166167_PstIMspI_PA	25.86
6885	Opata_1665408_PstIMspI_PA	25.86
6886	Opata_1676340_PstIMspI_PA	25.86
6887	Opata_172678_PstIMspI_PA	25.86
6888	Opata_1778010_PstIMspI_PA	25.86
6889	Opata_264507_PstIMspI_PA	25.86
6890	Opata_269170_PstIMspI_PA	25.86
6891	Opata_334233_PstIMspI_PA	25.86
6892	Opata_3661139_PstIMspI_PA	25.86
6893	Opata_3708041_PstIMspI_PA	25.86
6894	Opata_3769640_PstIMspI_PA	25.86
6895	Opata_4187926_PstIMspI_PA	25.86
6896	Opata_526616_PstIMspI_PA	25.86
6897	Opata_620483_PstIMspI_PA	25.86
6898	Opata_918717_PstIMspI_PA	25.86
6899	Opata_1950148_64_PstIMluI_SNP	25.86
6900	M6_1041629_PstIMseI_PA	25.86
6901	M6_108766_PstIMseI_PA	25.86
6902	M6_1257719_PstIMseI_PA	25.86
6903	M6_1668407_PstIMseI_PA	25.86
6904	M6_180180_PstIMseI_PA	25.86
6905	M6_2351828_PstIMseI_PA	25.86
6906	M6_3104510_PstIMseI_PA	25.86
6907	M6_486279_PstIMseI_PA	25.86
6908	M6_852033_PstIMseI_PA	25.86
6909	M6_1034422_PstIMspI_PA	25.86
6910	M6_1277066_PstIMspI_PA	25.86
6911	M6_1294394_PstIMspI_PA	25.86
6912	M6_1917380_PstIMspI_PA	25.86
6913	M6_1928226_PstIMspI_PA	25.86
6914	M6_318231_PstIMspI_PA	25.86
6915	M6_3599808_PstIMspI_PA	25.86
6916	M6_534919_PstIMspI_PA	25.86
6917	M6_544801_PstIMspI_PA	25.86
6918	M6_623209_PstIMspI_PA	25.86
6919	M6_660736_PstIMspI_PA	25.86
6920	M6_670675_PstIMspI_PA	25.86
6921	M6_673089_PstIMspI_PA	25.86
6922	M6_687739_PstIMspI_PA	25.86
6923	M6_750571_PstIMspI_PA	25.86
6924	M6_937366_PstIMspI_PA	25.86
6925	Opata_111018_PstIMspI_PA	25.86
6926	Opata_1889904_PstIMspI_PA	25.86
6927	Opata_2442343_PstIMspI_PA	25.86
6928	Opata_2838394_PstIMspI_PA	25.86
6929	Opata_2858496_PstIMspI_PA	25.86
6930	Opata_321082_PstIMspI_PA	25.86
6931	Opata_2936906_3_PstIMspI_SNP	25.86
6932	Opata_2936906_42_PstIMspI_SNP	25.86
6933	Opata_2936906_43_PstIMspI_SNP	25.86
6934	Opata_1787650_PstIMluI_PA	25.86
6935	Opata_178293_PstIMseI_PA	25.86
6936	Opata_3049801_PstIMseI_PA	25.86
6937	Opata_367724_PstIMseI_PA	25.86
6938	Opata_530787_PstIMseI_PA	25.86
6939	Opata_892423_PstIMseI_PA	25.86
6940	Opata_902711_PstIMseI_PA	25.86
6941	Opata_1004114_PstIMspI_PA	25.86
6942	Opata_102348_PstIMspI_PA	25.86
6943	Opata_1460771_PstIMspI_PA	25.86
6944	Opata_158708_PstIMspI_PA	25.86
6945	Opata_2144214_PstIMspI_PA	25.86
6946	Opata_2187237_PstIMspI_PA	25.86
6947	Opata_2862985_PstIMspI_PA	25.86
6948	Opata_2932232_PstIMspI_PA	25.86
6949	Opata_2974416_PstIMspI_PA	25.86
6950	Opata_3888515_PstIMspI_PA	25.86
6951	Opata_4234086_PstIMspI_PA	25.86
6952	Opata_6006_PstIMspI_PA	25.86
6953	Opata_70017_PstIMspI_PA	25.86
6954	Opata_989263_PstIMspI_PA	25.86
6955	M6_1177078_PstIMseI_PA	25.86
6956	M6_1351165_PstIMseI_PA	25.86
6957	M6_166492_PstIMseI_PA	25.86
6958	M6_167781_PstIMseI_PA	25.86
6959	M6_274636_PstIMseI_PA	25.86
6960	M6_2786690_PstIMseI_PA	25.86
6961	M6_3026829_PstIMseI_PA	25.86
6962	M6_56798_PstIMseI_PA	25.86
6963	M6_62829_PstIMseI_PA	25.86
6964	M6_778434_PstIMseI_PA	25.86
6965	Opata_3503544_PstIMspI_PA	25.86
6966	Opata_1510342_PstIMluI_PA	25.86
6967	Opata_2195945_PstIMluI_PA	25.86
6968	M6_115969_PstIMseI_PA	25.86
6969	M6_1521840_PstIMseI_PA	25.86
6970	Opata_262430_PstIMseI_PA	25.86
6971	Opata_29185_PstIMseI_PA	25.86
6972	Opata_943188_PstIMseI_PA	25.86
6973	M6_1800746_PstIMspI_PA	25.86
6974	M6_3026850_PstIMspI_PA	25.86
6975	M6_3343229_PstIMspI_PA	25.86
6976	M6_614793_PstIMseI_PA	25.86
6977	M6_3110266_PstIMspI_PA	25.86
6978	M6_426826_PstIMspI_PA	25.86
6979	Opata_1127999_PstIMspI_PA	25.86
6980	M6_2191305_PstIMseI_PA	25.86
6981	M6_876980_PstIMseI_PA	25.86
6982	M6_1081051_PstIMspI_PA	25.86
6983	Opata_557595_PstIMseI_PA	25.86
6984	Opata_1252865_PstIMspI_PA	25.86
6985	Opata_2550011_PstIMspI_PA	25.86
6986	Opata_2754733_PstIMspI_PA	25.86
6987	Opata_3699399_PstIMspI_PA	25.86
6988	Opata_1262649_PstIMseI_PA	25.86
6989	Opata_206512_PstIMseI_PA	25.86
6990	M6_281877_PstIMspI_PA	25.86
6991	M6_610530_PstIMspI_PA	25.86
6992	M6_791163_PstIMspI_PA	25.86
6993	Opata_1406115_PstIMspI_PA	25.86
6994	Opata_203811_PstIMspI_PA	25.86
6995	Opata_2293954_PstIMspI_PA	25.86
6996	Opata_4150994_PstIMspI_PA	25.86
6997	M6_378099_PstIMseI_PA	25.86
6998	Opata_165847_PstIMseI_PA	25.86
6999	Opata_3102624_PstIMseI_PA	25.86
7000	Opata_4158968_PstIMseI_PA	25.86
7001	Opata_1733969_PstIMluI_PA	25.86
7002	M6_100183_PstIMseI_PA	25.86
7003	M6_113900_PstIMseI_PA	25.86
7004	M6_1140019_PstIMseI_PA	25.86
7005	M6_123288_PstIMseI_PA	25.86
7006	M6_1451567_PstIMseI_PA	25.86
7007	M6_1459623_PstIMseI_PA	25.86
7008	M6_1488085_PstIMseI_PA	25.86
7009	M6_1631021_PstIMseI_PA	25.86
7010	M6_2099135_PstIMseI_PA	25.86
7011	M6_2150197_PstIMseI_PA	25.86
7012	M6_226711_PstIMseI_PA	25.86
7013	M6_230473_PstIMseI_PA	25.86
7014	M6_248838_PstIMseI_PA	25.86
7015	M6_2628612_PstIMseI_PA	25.86
7016	M6_285557_PstIMseI_PA	25.86
7017	M6_294563_PstIMseI_PA	25.86
7018	M6_323733_PstIMseI_PA	25.86
7019	M6_3665893_PstIMseI_PA	25.86
7020	M6_374126_PstIMseI_PA	25.86
7021	M6_451644_PstIMseI_PA	25.86
7022	M6_466940_PstIMseI_PA	25.86
7023	M6_479849_PstIMseI_PA	25.86
7024	M6_507558_PstIMseI_PA	25.86
7025	M6_509807_PstIMseI_PA	25.86
7026	M6_543488_PstIMseI_PA	25.86
7027	M6_651945_PstIMseI_PA	25.86
7028	M6_715402_PstIMseI_PA	25.86
7029	M6_766314_PstIMseI_PA	25.86
7030	M6_774291_PstIMseI_PA	25.86
7031	M6_81446_PstIMseI_PA	25.86
7032	M6_816275_PstIMseI_PA	25.86
7033	M6_827679_PstIMseI_PA	25.86
7034	M6_88714_PstIMseI_PA	25.86
7035	Opata_26504_PstIMseI_PA	25.86
7036	M6_1005041_PstIMspI_PA	25.86
7037	M6_1038842_PstIMspI_PA	25.86
7038	M6_1045138_PstIMspI_PA	25.86
7039	M6_1075121_PstIMspI_PA	25.86
7040	M6_1112607_PstIMspI_PA	25.86
7041	M6_1199028_PstIMspI_PA	25.86
7042	M6_1407418_PstIMspI_PA	25.86
7043	M6_1496768_PstIMspI_PA	25.86
7044	M6_152309_PstIMspI_PA	25.86
7045	M6_1621944_PstIMspI_PA	25.86
7046	M6_1886425_PstIMspI_PA	25.86
7047	M6_2018619_PstIMspI_PA	25.86
7048	M6_2043215_PstIMspI_PA	25.86
7049	M6_2052360_PstIMspI_PA	25.86
7050	M6_221278_PstIMspI_PA	25.86
7051	M6_2286809_PstIMspI_PA	25.86
7052	M6_2350720_PstIMspI_PA	25.86
7053	M6_2493468_PstIMspI_PA	25.86
7054	M6_2610449_PstIMspI_PA	25.86
7055	M6_2642423_PstIMspI_PA	25.86
7056	M6_2660901_PstIMspI_PA	25.86
7057	M6_2818153_PstIMspI_PA	25.86
7058	M6_2938456_PstIMspI_PA	25.86
7059	M6_3100159_PstIMspI_PA	25.86
7060	M6_3154239_PstIMspI_PA	25.86
7061	M6_3356048_PstIMspI_PA	25.86
7062	M6_3359004_PstIMspI_PA	25.86
7063	M6_3361620_PstIMspI_PA	25.86
7064	M6_3417673_PstIMspI_PA	25.86
7065	M6_3430092_PstIMspI_PA	25.86
7066	M6_3460575_PstIMspI_PA	25.86
7067	M6_3494262_PstIMspI_PA	25.86
7068	M6_360132_PstIMspI_PA	25.86
7069	M6_363800_PstIMspI_PA	25.86
7070	M6_386851_PstIMspI_PA	25.86
7071	M6_3933_PstIMspI_PA	25.86
7072	M6_417299_PstIMspI_PA	25.86
7073	M6_437212_PstIMspI_PA	25.86
7074	M6_462530_PstIMspI_PA	25.86
7075	M6_504900_PstIMspI_PA	25.86
7076	M6_537975_PstIMspI_PA	25.86
7077	M6_606220_PstIMspI_PA	25.86
7078	M6_711288_PstIMspI_PA	25.86
7079	M6_712386_PstIMspI_PA	25.86
7080	M6_946580_PstIMspI_PA	25.86
7081	M6_958455_PstIMspI_PA	25.86
7082	M6_983561_PstIMspI_PA	25.86
7083	Opata_3808313_PstIMspI_PA	25.86
7084	M6_1499162_PstIMluI_PA	25.86
7085	M6_1029691_PstIMseI_PA	25.86
7086	M6_1080160_PstIMseI_PA	25.86
7087	M6_1183671_PstIMseI_PA	25.86
7088	M6_126941_PstIMseI_PA	25.86
7089	M6_1277247_PstIMseI_PA	25.86
7090	M6_1278692_PstIMseI_PA	25.86
7091	M6_13138_PstIMseI_PA	25.86
7092	M6_1372014_PstIMseI_PA	25.86
7093	M6_1386688_PstIMseI_PA	25.86
7094	M6_1398399_PstIMseI_PA	25.86
7095	M6_1496224_PstIMseI_PA	25.86
7096	M6_1624975_PstIMseI_PA	25.86
7097	M6_274068_PstIMseI_PA	25.86
7098	M6_281577_PstIMseI_PA	25.86
7099	M6_300753_PstIMseI_PA	25.86
7100	M6_3052002_PstIMseI_PA	25.86
7101	M6_3315729_PstIMseI_PA	25.86
7102	M6_386516_PstIMseI_PA	25.86
7103	M6_411087_PstIMseI_PA	25.86
7104	M6_418805_PstIMseI_PA	25.86
7105	M6_466394_PstIMseI_PA	25.86
7106	M6_7157_PstIMseI_PA	25.86
7107	M6_863750_PstIMseI_PA	25.86
7108	M6_930162_PstIMseI_PA	25.86
7109	M6_941025_PstIMseI_PA	25.86
7110	M6_1037098_PstIMspI_PA	25.86
7111	M6_115887_PstIMspI_PA	25.86
7112	M6_1194469_PstIMspI_PA	25.86
7113	M6_1505385_PstIMspI_PA	25.86
7114	M6_159244_PstIMspI_PA	25.86
7115	M6_1700776_PstIMspI_PA	25.86
7116	M6_1722672_PstIMspI_PA	25.86
7117	M6_2156992_PstIMspI_PA	25.86
7118	M6_218434_PstIMspI_PA	25.86
7119	M6_2455099_PstIMspI_PA	25.86
7120	M6_269261_PstIMspI_PA	25.86
7121	M6_274931_PstIMspI_PA	25.86
7122	M6_291498_PstIMspI_PA	25.86
7123	M6_3256794_PstIMspI_PA	25.86
7124	M6_3322800_PstIMspI_PA	25.86
7125	M6_3391233_PstIMspI_PA	25.86
7126	M6_395329_PstIMspI_PA	25.86
7127	M6_443069_PstIMspI_PA	25.86
7128	M6_58924_PstIMspI_PA	25.86
7129	M6_708935_PstIMspI_PA	25.86
7130	M6_735293_PstIMspI_PA	25.86
7131	M6_760197_PstIMspI_PA	25.86
7132	M6_849623_PstIMspI_PA	25.86
7133	M6_863856_PstIMspI_PA	25.86
7134	M6_971353_PstIMspI_PA	25.86
7135	M6_1118237_PstIMseI_PA	25.86
7136	M6_2666393_PstIMseI_PA	25.86
7137	M6_339219_PstIMseI_PA	25.86
7138	M6_491482_PstIMseI_PA	25.86
7139	M6_800341_PstIMseI_PA	25.86
7140	Opata_67813_PstIMseI_PA	25.86
7141	M6_1355221_PstIMspI_PA	25.86
7142	M6_173283_PstIMspI_PA	25.86
7143	M6_188281_PstIMspI_PA	25.86
7144	M6_2214547_PstIMspI_PA	25.86
7145	M6_2268759_PstIMspI_PA	25.86
7146	M6_2354665_PstIMspI_PA	25.86
7147	M6_238730_PstIMspI_PA	25.86
7148	M6_2523801_PstIMspI_PA	25.86
7149	M6_278207_PstIMspI_PA	25.86
7150	M6_2843209_PstIMspI_PA	25.86
7151	M6_3064660_PstIMspI_PA	25.86
7152	M6_31020_PstIMspI_PA	25.86
7153	M6_354394_PstIMspI_PA	25.86
7154	M6_45519_PstIMspI_PA	25.86
7155	M6_7184_PstIMspI_PA	25.86
7156	M6_747383_PstIMspI_PA	25.86
7157	Opata_2028886_PstIMspI_PA	25.86
7158	Opata_2320758_PstIMspI_PA	25.86
7159	Opata_3618170_PstIMspI_PA	25.86
7160	M6_1034634_PstIMseI_PA	25.86
7161	M6_1058750_PstIMseI_PA	25.86
7162	M6_1133090_PstIMseI_PA	25.86
7163	M6_1195001_PstIMseI_PA	25.86
7164	M6_1460729_PstIMseI_PA	25.86
7165	M6_146757_PstIMseI_PA	25.86
7166	M6_159110_PstIMseI_PA	25.86
7167	M6_226636_PstIMseI_PA	25.86
7168	M6_235951_PstIMseI_PA	25.86
7169	M6_2822805_PstIMseI_PA	25.86
7170	M6_341901_PstIMseI_PA	25.86
7171	M6_391090_PstIMseI_PA	25.86
7172	M6_419723_PstIMseI_PA	25.86
7173	M6_441319_PstIMseI_PA	25.86
7174	M6_443861_PstIMseI_PA	25.86
7175	M6_522648_PstIMseI_PA	25.86
7176	M6_616789_PstIMseI_PA	25.86
7177	M6_726921_PstIMseI_PA	25.86
7178	M6_946338_PstIMseI_PA	25.86
7179	Opata_422808_PstIMseI_PA	25.86
7180	M6_107259_PstIMspI_PA	25.86
7181	M6_1172830_PstIMspI_PA	25.86
7182	M6_1578597_PstIMspI_PA	25.86
7183	M6_1807486_PstIMspI_PA	25.86
7184	M6_2101766_PstIMspI_PA	25.86
7185	M6_26019_PstIMspI_PA	25.86
7186	M6_3511777_PstIMspI_PA	25.86
7187	M6_3560312_PstIMspI_PA	25.86
7188	M6_43362_PstIMspI_PA	25.86
7189	M6_560526_PstIMspI_PA	25.86
7190	M6_794137_PstIMspI_PA	25.86
7191	M6_943683_PstIMspI_PA	25.86
7192	Opata_653835_PstIMspI_PA	25.86
7193	M6_170300_PstIMseI_PA	25.86
7194	M6_183763_PstIMseI_PA	25.86
7195	M6_311953_PstIMseI_PA	25.86
7196	M6_324212_PstIMseI_PA	25.86
7197	M6_368923_PstIMseI_PA	25.86
7198	M6_485449_PstIMseI_PA	25.86
7199	M6_519143_PstIMseI_PA	25.86
7200	M6_54747_PstIMseI_PA	25.86
7201	M6_66280_PstIMseI_PA	25.86
7202	M6_673148_PstIMseI_PA	25.86
7203	M6_792840_PstIMseI_PA	25.86
7204	M6_872583_PstIMseI_PA	25.86
7205	M6_1058065_PstIMspI_PA	25.86
7206	M6_1150787_PstIMspI_PA	25.86
7207	M6_1175299_PstIMspI_PA	25.86
7208	M6_1322773_PstIMspI_PA	25.86
7209	M6_13565_PstIMspI_PA	25.86
7210	M6_1381700_PstIMspI_PA	25.86
7211	M6_154129_PstIMspI_PA	25.86
7212	M6_1867737_PstIMspI_PA	25.86
7213	M6_257493_PstIMspI_PA	25.86
7214	M6_2667753_PstIMspI_PA	25.86
7215	M6_2786664_PstIMspI_PA	25.86
7216	M6_3182081_PstIMspI_PA	25.86
7217	M6_3304481_PstIMspI_PA	25.86
7218	M6_3411405_PstIMspI_PA	25.86
7219	M6_413523_PstIMspI_PA	25.86
7220	M6_93486_PstIMspI_PA	25.86
7221	M6_2792529_PstIMseI_PA	25.86
7222	M6_354557_PstIMseI_PA	25.86
7223	M6_497603_PstIMseI_PA	25.86
7224	M6_794593_PstIMseI_PA	25.86
7225	M6_1207036_PstIMspI_PA	25.86
7226	M6_1361175_PstIMspI_PA	25.86
7227	M6_2078911_PstIMspI_PA	25.86
7228	M6_2195933_PstIMspI_PA	25.86
7229	M6_407519_PstIMspI_PA	25.86
7230	M6_410650_PstIMspI_PA	25.86
7231	M6_514712_PstIMspI_PA	25.86
7232	M6_987611_PstIMspI_PA	25.86
7233	Opata_706481_PstIMseI_PA	25.86
7234	M6_1495730_PstIMspI_PA	25.86
7235	M6_2668094_PstIMspI_PA	25.86
7236	Opata_2619745_PstIMspI_PA	25.86
7237	M6_482117_PstIMluI_PA	25.86
7238	Opata_2553430_PstIMseI_PA	25.86
7239	M6_271167_PstIMspI_PA	25.86
7240	M6_3075676_PstIMspI_PA	25.86
7241	M6_49112_PstIMspI_PA	25.86
7242	Opata_248906_PstIMspI_PA	25.86
7243	Opata_3243084_PstIMspI_PA	25.86
7244	Opata_534562_PstIMspI_PA	25.86
7245	M6_669871_PstIMseI_PA	25.86
7246	M6_1482368_PstIMspI_PA	25.86
7247	Opata_3189239_PstIMspI_PA	25.86
7248	Opata_517742_PstIMspI_PA	25.86
7249	M6_1160756_PstIMseI_PA	25.86
7250	M6_1164832_PstIMseI_PA	25.86
7251	M6_1544958_PstIMseI_PA	25.86
7252	M6_177731_PstIMseI_PA	25.86
7253	M6_262361_PstIMseI_PA	25.86
7254	M6_26932_PstIMseI_PA	25.86
7255	M6_286847_PstIMseI_PA	25.86
7256	M6_2905972_PstIMseI_PA	25.86
7257	M6_546718_PstIMseI_PA	25.86
7258	M6_835428_PstIMseI_PA	25.86
7259	Opata_1800902_PstIMseI_PA	25.86
7260	M6_1023250_PstIMspI_PA	25.86
7261	M6_114684_PstIMspI_PA	25.86
7262	M6_1232380_PstIMspI_PA	25.86
7263	M6_1290656_PstIMspI_PA	25.86
7264	M6_1408469_PstIMspI_PA	25.86
7265	M6_1454277_PstIMspI_PA	25.86
7266	M6_1468919_PstIMspI_PA	25.86
7267	M6_1472571_PstIMspI_PA	25.86
7268	M6_1781484_PstIMspI_PA	25.86
7269	M6_2051187_PstIMspI_PA	25.86
7270	M6_2112573_PstIMspI_PA	25.86
7271	M6_2349751_PstIMspI_PA	25.86
7272	M6_2508534_PstIMspI_PA	25.86
7273	M6_2660513_PstIMspI_PA	25.86
7274	M6_513261_PstIMspI_PA	25.86
7275	M6_742942_PstIMspI_PA	25.86
7276	M6_743146_PstIMspI_PA	25.86
7277	M6_863899_PstIMspI_PA	25.86
7278	M6_983693_PstIMspI_PA	25.86
7279	M6_493723_PstIMseI_PA	25.86
7280	M6_483446_PstIMspI_PA	25.86
7281	M6_42465_PstIMseI_PA	25.86
7282	3534004	25.87
7283	3949145	25.87
7284	1136107	25.87
7285	3028124	25.92
7286	1127298	25.92
7287	983673	25.93
7288	984164	25.93
7289	987516	25.93
7290	988010	25.93
7291	995278	25.93
7292	1026086	25.93
7293	1031949	25.93
7294	1044528	25.93
7295	1094100	25.93
7296	1098147	25.93
7297	1102779	25.93
7298	1113215	25.93
7299	1118684	25.93
7300	1120297	25.93
7301	1200750	25.93
7302	1203857	25.93
7303	1219344	25.93
7304	1223450	25.93
7305	1244688	25.93
7306	1679459	25.93
7307	1679486	25.93
7308	1680824	25.93
7309	1684016	25.93
7310	2249897	25.93
7311	2320802	25.93
7312	2326472	25.93
7313	3024368	25.93
7314	3024756	25.93
7315	3533301	25.93
7316	3533457	25.93
7317	3533512	25.93
7318	3940320	25.93
7319	3943876	25.93
7320	3946948	25.93
7321	3947554	25.93
7322	3954267	25.93
7323	3955278	25.93
7324	4407309	25.93
7325	4540256	25.93
7326	4542381	25.93
7327	4990197	25.93
7328	4990387	25.93
7329	5324008	25.93
7330	wPt-1241	25.93
7331	1148587	25.94
7332	1389278	25.94
7333	4004317	25.94
7334	663764	25.95
7335	666793	25.95
7336	1029549	25.95
7337	1077043	25.95
7338	1091753	25.95
7339	1109054	25.95
7340	1110175	25.95
7341	1124690	25.95
7342	1131192	25.95
7343	1143559	25.95
7344	1233215	25.95
7345	1299196	25.95
7346	978025	25.95
7347	1270066	25.95
7348	RAC875_rep_c90117_481	25.96
7349	wPt-667798	25.97
7350	wPt-745052	25.97
7351	991067	25.98
7352	66730	26
7353	wPt-4119	26.01
7354	379024	26.03
7355	1010622	26.03
7356	1107153	26.03
7357	1107671	26.03
7358	1126072	26.03
7359	1278256	26.03
7360	1772037	26.03
7361	4408956	26.03
7362	1088706	26.03
7363	Kukri_c60727_356	26.08
7364	3954720	26.1
7365	3961400	26.1
7366	4005645	26.1
7367	1062595	26.1
7368	1093699	26.1
7369	1220633	26.1
7370	1769537	26.1
7371	1076769	26.11
7372	1089871	26.11
7373	1116508	26.11
7374	1116642	26.11
7375	1212131	26.11
7376	1218608	26.11
7377	1229767	26.11
7378	2290438	26.11
7379	2340442	26.11
7380	3064534	26.11
7381	3384895	26.11
7382	3532982	26.11
7383	4409464	26.11
7384	4990132	26.11
7385	4990310	26.11
7386	4990312	26.11
7387	7161611	26.11
7388	3952116	26.15
7389	1023142	26.15
7390	1137816	26.15
7391	1708376	26.18
7392	wPt-666793	26.2
7393	1088796	26.21
7394	2300912	26.23
7395	1073499	26.28
7396	2303217	26.28
7397	3024195	26.28
7398	3028692	26.28
7399	1071560	26.32
7400	2277095	26.32
7401	3960546	26.32
7402	5332515	26.32
7403	1139036	26.33
7404	1104822	26.34
7405	3020849	26.35
7406	3960541	26.35
7407	1125104	26.36
7408	1003501	26.37
7409	1095092	26.37
7410	1381435	26.37
7411	3384713	26.37
7412	3385307	26.37
7413	4008176	26.37
7414	4396115	26.37
7415	4540552	26.37
7416	4910391	26.37
7417	4989752	26.37
7418	2293774	26.38
7419	1030129	26.38
7420	990940	26.4
7421	1107278	26.4
7422	1117955	26.4
7423	3946033	26.4
7424	3951062	26.4
7425	3951845	26.4
7426	5004035	26.4
7427	1045113	26.41
7428	1074980	26.42
7429	2279020	26.42
7430	1079612	26.45
7431	4536307	26.45
7432	998257	26.49
7433	1094401	26.49
7434	1140928	26.49
7435	1222652	26.49
7436	3533770	26.49
7437	3935126	26.49
7438	4989511	26.49
7439	4990361	26.49
7440	1027735	26.49
7441	1214432	26.49
7442	1265595	26.49
7443	1219537	26.52
7444	1379784	26.52
7445	1684020	26.52
7446	1684051	26.52
7447	3022011	26.52
7448	1725571	26.55
7449	1083765	26.56
7450	wsnp_Ex_c4815_8597064	26.56
7451	wsnp_Ex_c4815_8597139	26.56
7452	Opata_745976_PstIMluI_PA	26.56
7453	M6_203408_PstIMseI_PA	26.56
7454	M6_4057979_PstIMseI_PA	26.56
7455	M6_668306_PstIMseI_PA	26.56
7456	Opata_1288995_PstIMseI_PA	26.56
7457	Opata_1306643_PstIMseI_PA	26.56
7458	Opata_229209_PstIMseI_PA	26.56
7459	Opata_250481_PstIMseI_PA	26.56
7460	Opata_403406_PstIMseI_PA	26.56
7461	Opata_677588_PstIMseI_PA	26.56
7462	M6_1417050_PstIMspI_PA	26.56
7463	M6_2904859_PstIMspI_PA	26.56
7464	Opata_1431239_PstIMspI_PA	26.56
7465	Opata_1876829_PstIMspI_PA	26.56
7466	Opata_2463063_PstIMspI_PA	26.56
7467	Opata_2525177_PstIMspI_PA	26.56
7468	Opata_2598024_PstIMspI_PA	26.56
7469	Opata_3043019_PstIMspI_PA	26.56
7470	Opata_921720_PstIMspI_PA	26.56
7471	Opata_11516_54_PstIMseI_SNP	26.56
7472	Opata_1192683_54_PstIMseI_SNP	26.56
7473	Opata_119933_75_PstIMseI_SNP	26.56
7474	Opata_121184_69_PstIMseI_SNP	26.56
7475	Opata_1299404_25_PstIMseI_SNP	26.56
7476	Opata_1299404_82_PstIMseI_SNP	26.56
7477	Opata_1867231_3_PstIMseI_SNP	26.56
7478	Opata_273373_63_PstIMseI_SNP	26.56
7479	Opata_275494_4_PstIMseI_SNP	26.56
7480	Opata_2821986_42_PstIMseI_SNP	26.56
7481	Opata_2821986_70_PstIMseI_SNP	26.56
7482	Opata_296261_57_PstIMseI_SNP	26.56
7483	Opata_296261_81_PstIMseI_SNP	26.56
7484	Opata_3298_59_PstIMseI_SNP	26.56
7485	Opata_3298_75_PstIMseI_SNP	26.56
7486	Opata_3298_88_PstIMseI_SNP	26.56
7487	Opata_428984_62_PstIMseI_SNP	26.56
7488	Opata_442756_74_PstIMseI_SNP	26.56
7489	Opata_494061_31_PstIMseI_SNP	26.56
7490	Opata_574248_17_PstIMseI_SNP	26.56
7491	Opata_574248_63_PstIMseI_SNP	26.56
7492	Opata_626241_53_PstIMseI_SNP	26.56
7493	Opata_726267_41_PstIMseI_SNP	26.56
7494	Opata_90579_22_PstIMseI_SNP	26.56
7495	Opata_93460_4_PstIMseI_SNP	26.56
7496	Opata_1084902_20_PstIMspI_SNP	26.56
7497	Opata_1669530_73_PstIMspI_SNP	26.56
7498	Opata_1740347_88_PstIMspI_SNP	26.56
7499	Opata_1890999_68_PstIMspI_SNP	26.56
7500	Opata_1913791_20_PstIMspI_SNP	26.56
7501	Opata_1913791_62_PstIMspI_SNP	26.56
7502	Opata_1913791_71_PstIMspI_SNP	26.56
7503	Opata_1991790_51_PstIMspI_SNP	26.56
7504	Opata_2029434_62_PstIMspI_SNP	26.56
7505	Opata_2159576_62_PstIMspI_SNP	26.56
7506	Opata_2201108_62_PstIMspI_SNP	26.56
7507	Opata_2275412_48_PstIMspI_SNP	26.56
7508	Opata_2339777_42_PstIMspI_SNP	26.56
7509	Opata_247590_34_PstIMspI_SNP	26.56
7510	Opata_2737597_79_PstIMspI_SNP	26.56
7511	Opata_3047009_40_PstIMspI_SNP	26.56
7512	Opata_3366392_84_PstIMspI_SNP	26.56
7513	Opata_3427941_9_PstIMspI_SNP	26.56
7514	Opata_347483_17_PstIMspI_SNP	26.56
7515	Opata_348980_80_PstIMspI_SNP	26.56
7516	Opata_3611701_61_PstIMspI_SNP	26.56
7517	Opata_389175_2_PstIMspI_SNP	26.56
7518	Opata_556817_30_PstIMspI_SNP	26.56
7519	Opata_841382_69_PstIMspI_SNP	26.56
7520	M6_120972_PstIMluI_PA	26.56
7521	M6_1487094_PstIMluI_PA	26.56
7522	M6_2593181_PstIMluI_PA	26.56
7523	Opata_1576335_PstIMluI_PA	26.56
7524	M6_23439_PstIMseI_PA	26.56
7525	M6_3836427_PstIMseI_PA	26.56
7526	M6_443738_PstIMseI_PA	26.56
7527	M6_521362_PstIMseI_PA	26.56
7528	M6_811776_PstIMseI_PA	26.56
7529	M6_821268_PstIMseI_PA	26.56
7530	Opata_3016_PstIMseI_PA	26.56
7531	Opata_3421573_PstIMseI_PA	26.56
7532	Opata_366897_PstIMseI_PA	26.56
7533	Opata_3731760_PstIMseI_PA	26.56
7534	Opata_4193895_PstIMseI_PA	26.56
7535	Opata_42930_PstIMseI_PA	26.56
7536	Opata_4294990_PstIMseI_PA	26.56
7537	Opata_70101_PstIMseI_PA	26.56
7538	Opata_879575_PstIMseI_PA	26.56
7539	M6_1282934_PstIMspI_PA	26.56
7540	M6_1330387_PstIMspI_PA	26.56
7541	M6_1605525_PstIMspI_PA	26.56
7542	M6_1701436_PstIMspI_PA	26.56
7543	M6_1867799_PstIMspI_PA	26.56
7544	M6_2066698_PstIMspI_PA	26.56
7545	M6_2264534_PstIMspI_PA	26.56
7546	M6_3560859_PstIMspI_PA	26.56
7547	M6_3578080_PstIMspI_PA	26.56
7548	Opata_1441773_PstIMspI_PA	26.56
7549	Opata_1804621_PstIMspI_PA	26.56
7550	Opata_1965563_PstIMspI_PA	26.56
7551	Opata_2209508_PstIMspI_PA	26.56
7552	Opata_2518305_PstIMspI_PA	26.56
7553	Opata_2723990_PstIMspI_PA	26.56
7554	Opata_2823912_PstIMspI_PA	26.56
7555	Opata_2895237_PstIMspI_PA	26.56
7556	Opata_314327_PstIMspI_PA	26.56
7557	Opata_3435889_PstIMspI_PA	26.56
7558	Opata_3916316_PstIMspI_PA	26.56
7559	Opata_701291_PstIMspI_PA	26.56
7560	Opata_713003_PstIMspI_PA	26.56
7561	Opata_775661_PstIMspI_PA	26.56
7562	Opata_913478_PstIMspI_PA	26.56
7563	Opata_967806_PstIMspI_PA	26.56
7564	Opata_251926_23_PstIMseI_SNP	26.56
7565	Opata_251926_27_PstIMseI_SNP	26.56
7566	Opata_489029_75_PstIMseI_SNP	26.56
7567	Opata_1963959_74_PstIMspI_SNP	26.56
7568	Opata_2604138_17_PstIMspI_SNP	26.56
7569	Opata_439358_42_PstIMspI_SNP	26.56
7570	Opata_558944_82_PstIMspI_SNP	26.56
7571	Opata_25291_PstIMseI_PA	26.56
7572	Opata_2939824_PstIMseI_PA	26.56
7573	Opata_414821_PstIMseI_PA	26.56
7574	Opata_4252075_PstIMseI_PA	26.56
7575	Opata_497039_PstIMseI_PA	26.56
7576	Opata_1140703_PstIMspI_PA	26.56
7577	Opata_1698091_PstIMspI_PA	26.56
7578	Opata_2222419_PstIMspI_PA	26.56
7579	Opata_3876264_PstIMspI_PA	26.56
7580	Opata_213342_PstIMluI_PA	26.56
7581	M6_2358145_PstIMseI_PA	26.56
7582	Opata_1110820_PstIMseI_PA	26.56
7583	Opata_1531328_PstIMseI_PA	26.56
7584	Opata_515751_PstIMseI_PA	26.56
7585	Opata_780571_PstIMseI_PA	26.56
7586	Opata_1059329_PstIMspI_PA	26.56
7587	Opata_1202159_PstIMspI_PA	26.56
7588	Opata_2637443_PstIMspI_PA	26.56
7589	Opata_401473_PstIMspI_PA	26.56
7590	M6_204243_PstIMseI_PA	26.56
7591	M6_2049981_PstIMseI_PA	26.56
7592	M6_2760696_PstIMseI_PA	26.56
7593	Opata_150401_PstIMseI_PA	26.56
7594	Opata_215480_PstIMseI_PA	26.56
7595	Opata_866349_PstIMseI_PA	26.56
7596	M6_1000102_PstIMspI_PA	26.56
7597	M6_1043947_PstIMspI_PA	26.56
7598	M6_1114463_PstIMspI_PA	26.56
7599	M6_1180774_PstIMspI_PA	26.56
7600	M6_1737942_PstIMspI_PA	26.56
7601	M6_2220319_PstIMspI_PA	26.56
7602	M6_2659550_PstIMspI_PA	26.56
7603	M6_2919986_PstIMspI_PA	26.56
7604	M6_2932355_PstIMspI_PA	26.56
7605	M6_3029591_PstIMspI_PA	26.56
7606	M6_3222408_PstIMspI_PA	26.56
7607	M6_353345_PstIMspI_PA	26.56
7608	M6_717533_PstIMspI_PA	26.56
7609	Opata_1781747_PstIMspI_PA	26.56
7610	Opata_238928_PstIMspI_PA	26.56
7611	Opata_483952_PstIMseI_PA	26.56
7612	Opata_2166269_PstIMspI_PA	26.56
7613	Opata_298953_PstIMspI_PA	26.56
7614	Opata_3650541_PstIMspI_PA	26.56
7615	M6_719551_PstIMluI_PA	26.56
7616	M6_1177580_PstIMseI_PA	26.56
7617	M6_1185666_PstIMspI_PA	26.56
7618	M6_1689840_PstIMspI_PA	26.56
7619	M6_2602557_PstIMspI_PA	26.56
7620	Opata_2100300_PstIMluI_PA	26.56
7621	Opata_716753_PstIMluI_PA	26.56
7622	Opata_1123492_PstIMseI_PA	26.56
7623	Opata_1166158_PstIMseI_PA	26.56
7624	Opata_18715_PstIMseI_PA	26.56
7625	Opata_3560033_PstIMseI_PA	26.56
7626	Opata_536837_PstIMseI_PA	26.56
7627	Opata_566264_PstIMseI_PA	26.56
7628	Opata_672266_PstIMseI_PA	26.56
7629	Opata_1641864_PstIMspI_PA	26.56
7630	Opata_2385751_PstIMspI_PA	26.56
7631	Opata_2727981_PstIMspI_PA	26.56
7632	M6_124708_PstIMseI_PA	26.56
7633	M6_766673_PstIMseI_PA	26.56
7634	Opata_2094465_PstIMseI_PA	26.56
7635	Opata_18335_PstIMspI_PA	26.56
7636	Opata_2380320_PstIMspI_PA	26.56
7637	Opata_2859359_PstIMspI_PA	26.56
7638	Opata_3095807_PstIMspI_PA	26.56
7639	Opata_3319146_PstIMspI_PA	26.56
7640	Opata_3517648_PstIMspI_PA	26.56
7641	Opata_792414_PstIMspI_PA	26.56
7642	Opata_976548_PstIMspI_PA	26.56
7643	M6_1479191_PstIMseI_PA	26.56
7644	M6_511228_PstIMseI_PA	26.56
7645	Opata_271097_PstIMseI_PA	26.56
7646	Opata_2781352_PstIMspI_PA	26.56
7647	Opata_3882869_PstIMspI_PA	26.56
7648	M6_1012205_PstIMseI_PA	26.56
7649	M6_623513_PstIMseI_PA	26.56
7650	M6_1633782_PstIMspI_PA	26.56
7651	Opata_35789_PstIMspI_PA	26.56
7652	Opata_71052_PstIMspI_PA	26.56
7653	M6_2965591_PstIMseI_PA	26.56
7654	M6_345173_PstIMseI_PA	26.56
7655	M6_60498_PstIMseI_PA	26.56
7656	M6_817361_PstIMseI_PA	26.56
7657	M6_1048335_PstIMspI_PA	26.56
7658	M6_1212177_PstIMspI_PA	26.56
7659	M6_1667608_PstIMspI_PA	26.56
7660	M6_2850141_PstIMspI_PA	26.56
7661	M6_686860_PstIMspI_PA	26.56
7662	Opata_3852977_PstIMspI_PA	26.56
7663	Opata_1649266_PstIMluI_PA	26.56
7664	Opata_2163849_PstIMluI_PA	26.56
7665	Opata_102432_PstIMspI_PA	26.56
7666	Opata_106581_PstIMspI_PA	26.56
7667	Opata_2042096_PstIMspI_PA	26.56
7668	Opata_2906008_PstIMspI_PA	26.56
7669	Opata_340744_PstIMspI_PA	26.56
7670	Opata_35524_PstIMspI_PA	26.56
7671	Opata_64801_PstIMspI_PA	26.56
7672	Opata_734045_PstIMspI_PA	26.56
7673	M6_3416268_PstIMseI_PA	26.56
7674	M6_551790_PstIMseI_PA	26.56
7675	M6_797757_PstIMseI_PA	26.56
7676	M6_894408_PstIMseI_PA	26.56
7677	M6_1230281_PstIMspI_PA	26.56
7678	M6_161339_PstIMspI_PA	26.56
7679	M6_1723865_PstIMspI_PA	26.56
7680	M6_1755214_PstIMspI_PA	26.56
7681	M6_2210744_PstIMspI_PA	26.56
7682	M6_2210871_PstIMspI_PA	26.56
7683	M6_3337821_PstIMspI_PA	26.56
7684	M6_431049_PstIMspI_PA	26.56
7685	M6_498176_PstIMspI_PA	26.56
7686	M6_529214_PstIMspI_PA	26.56
7687	M6_635577_PstIMspI_PA	26.56
7688	M6_780696_PstIMspI_PA	26.56
7689	M6_844593_PstIMspI_PA	26.56
7690	M6_877463_PstIMspI_PA	26.56
7691	Opata_1681638_PstIMspI_PA	26.56
7692	Opata_1745739_PstIMspI_PA	26.56
7693	Opata_1825668_PstIMspI_PA	26.56
7694	Opata_209764_PstIMspI_PA	26.56
7695	Opata_2423894_PstIMspI_PA	26.56
7696	Opata_2634484_PstIMspI_PA	26.56
7697	Opata_3231265_PstIMspI_PA	26.56
7698	Opata_4255273_PstIMspI_PA	26.56
7699	Opata_432105_PstIMspI_PA	26.56
7700	Opata_428882_PstIMluI_PA	26.56
7701	Opata_494095_PstIMluI_PA	26.56
7702	Opata_1070139_PstIMseI_PA	26.56
7703	Opata_1137727_PstIMseI_PA	26.56
7704	Opata_1145030_PstIMseI_PA	26.56
7705	Opata_1230784_PstIMseI_PA	26.56
7706	Opata_1446881_PstIMseI_PA	26.56
7707	Opata_1458147_PstIMseI_PA	26.56
7708	Opata_1779836_PstIMseI_PA	26.56
7709	Opata_562561_PstIMseI_PA	26.56
7710	Opata_65347_PstIMseI_PA	26.56
7711	Opata_769835_PstIMseI_PA	26.56
7712	Opata_2470032_PstIMspI_PA	26.56
7713	Opata_2724561_PstIMspI_PA	26.56
7714	Opata_2937734_PstIMspI_PA	26.56
7715	Opata_3275728_PstIMspI_PA	26.56
7716	Opata_3527272_PstIMspI_PA	26.56
7717	Opata_3618542_PstIMspI_PA	26.56
7718	Opata_94409_PstIMspI_PA	26.56
7719	M6_102130_PstIMseI_PA	26.56
7720	M6_1149190_PstIMseI_PA	26.56
7721	M6_1640441_PstIMseI_PA	26.56
7722	M6_1892327_PstIMseI_PA	26.56
7723	M6_2732294_PstIMseI_PA	26.56
7724	M6_516331_PstIMseI_PA	26.56
7725	Opata_1355480_PstIMseI_PA	26.56
7726	Opata_1677932_PstIMluI_PA	26.56
7727	M6_1020094_PstIMseI_PA	26.56
7728	M6_1860758_PstIMseI_PA	26.56
7729	M6_923781_PstIMseI_PA	26.56
7730	M6_1759309_PstIMspI_PA	26.56
7731	M6_2126172_PstIMspI_PA	26.56
7732	M6_3363182_PstIMspI_PA	26.56
7733	M6_3580979_PstIMspI_PA	26.56
7734	M6_818593_PstIMspI_PA	26.56
7735	M6_880374_PstIMspI_PA	26.56
7736	Opata_952875_PstIMspI_PA	26.56
7737	M6_169870_PstIMseI_PA	26.56
7738	M6_2338788_PstIMseI_PA	26.56
7739	M6_3008496_PstIMseI_PA	26.56
7740	M6_321402_PstIMseI_PA	26.56
7741	Opata_278904_PstIMseI_PA	26.56
7742	Opata_692659_PstIMseI_PA	26.56
7743	Opata_982084_PstIMseI_PA	26.56
7744	M6_2066214_PstIMspI_PA	26.56
7745	M6_2301651_PstIMspI_PA	26.56
7746	M6_2512675_PstIMspI_PA	26.56
7747	M6_3603082_PstIMspI_PA	26.56
7748	M6_418828_PstIMspI_PA	26.56
7749	M6_958584_PstIMspI_PA	26.56
7750	Opata_2409359_PstIMspI_PA	26.56
7751	Opata_2508575_PstIMspI_PA	26.56
7752	Opata_2844478_PstIMspI_PA	26.56
7753	Opata_3772399_PstIMspI_PA	26.56
7754	Opata_453318_PstIMspI_PA	26.56
7755	Opata_888316_PstIMspI_PA	26.56
7756	Opata_1103800_PstIMluI_PA	26.56
7757	Opata_1929911_PstIMluI_PA	26.56
7758	M6_1370152_PstIMseI_PA	26.56
7759	M6_144697_PstIMseI_PA	26.56
7760	M6_397438_PstIMseI_PA	26.56
7761	M6_468358_PstIMseI_PA	26.56
7762	M6_914292_PstIMseI_PA	26.56
7763	Opata_1043542_PstIMseI_PA	26.56
7764	Opata_1112155_PstIMseI_PA	26.56
7765	Opata_1191078_PstIMseI_PA	26.56
7766	Opata_1601126_PstIMseI_PA	26.56
7767	Opata_1953047_PstIMseI_PA	26.56
7768	Opata_2510690_PstIMseI_PA	26.56
7769	Opata_2855701_PstIMseI_PA	26.56
7770	Opata_347786_PstIMseI_PA	26.56
7771	Opata_357360_PstIMseI_PA	26.56
7772	Opata_67894_PstIMseI_PA	26.56
7773	M6_1609056_PstIMspI_PA	26.56
7774	M6_1779355_PstIMspI_PA	26.56
7775	M6_1789091_PstIMspI_PA	26.56
7776	M6_1887940_PstIMspI_PA	26.56
7777	M6_2067500_PstIMspI_PA	26.56
7778	M6_2505312_PstIMspI_PA	26.56
7779	M6_511495_PstIMspI_PA	26.56
7780	M6_595386_PstIMspI_PA	26.56
7781	M6_821293_PstIMspI_PA	26.56
7782	Opata_1777973_PstIMspI_PA	26.56
7783	Opata_1895276_PstIMspI_PA	26.56
7784	Opata_2236728_PstIMspI_PA	26.56
7785	Opata_2696473_PstIMspI_PA	26.56
7786	Opata_3070932_PstIMspI_PA	26.56
7787	Opata_3168223_PstIMspI_PA	26.56
7788	Opata_4231219_PstIMspI_PA	26.56
7789	Opata_49421_PstIMspI_PA	26.56
7790	Opata_796070_PstIMspI_PA	26.56
7791	M6_1407170_PstIMseI_PA	26.56
7792	M6_1905289_PstIMseI_PA	26.56
7793	M6_204010_PstIMseI_PA	26.56
7794	M6_213588_PstIMseI_PA	26.56
7795	M6_2820620_PstIMseI_PA	26.56
7796	M6_45817_PstIMseI_PA	26.56
7797	M6_687342_PstIMseI_PA	26.56
7798	M6_1896700_PstIMspI_PA	26.56
7799	M6_1951178_PstIMspI_PA	26.56
7800	M6_226254_PstIMspI_PA	26.56
7801	M6_2617378_PstIMspI_PA	26.56
7802	M6_2655003_PstIMspI_PA	26.56
7803	M6_2692421_PstIMspI_PA	26.56
7804	M6_2718922_PstIMspI_PA	26.56
7805	M6_3304479_PstIMspI_PA	26.56
7806	M6_3545229_PstIMspI_PA	26.56
7807	M6_369994_PstIMspI_PA	26.56
7808	M6_493131_PstIMspI_PA	26.56
7809	M6_655034_PstIMspI_PA	26.56
7810	M6_756619_PstIMspI_PA	26.56
7811	Opata_1850080_PstIMspI_PA	26.56
7812	M6_156110_PstIMseI_PA	26.56
7813	M6_215595_PstIMseI_PA	26.56
7814	M6_241416_PstIMseI_PA	26.56
7815	M6_727937_PstIMseI_PA	26.56
7816	M6_2250617_PstIMspI_PA	26.56
7817	Opata_282260_PstIMspI_PA	26.56
7818	M6_1084234_PstIMseI_PA	26.56
7819	M6_1153761_PstIMseI_PA	26.56
7820	M6_148736_PstIMseI_PA	26.56
7821	M6_2112943_PstIMseI_PA	26.56
7822	M6_352844_PstIMseI_PA	26.56
7823	M6_91474_PstIMseI_PA	26.56
7824	M6_937804_PstIMseI_PA	26.56
7825	Opata_182717_PstIMseI_PA	26.56
7826	Opata_2116079_PstIMseI_PA	26.56
7827	Opata_2189153_PstIMseI_PA	26.56
7828	Opata_2457106_PstIMseI_PA	26.56
7829	Opata_3255770_PstIMseI_PA	26.56
7830	Opata_502845_PstIMseI_PA	26.56
7831	M6_1882767_PstIMspI_PA	26.56
7832	M6_3307294_PstIMspI_PA	26.56
7833	M6_3442861_PstIMspI_PA	26.56
7834	M6_3518_PstIMspI_PA	26.56
7835	Opata_1015807_PstIMspI_PA	26.56
7836	Opata_1230391_PstIMspI_PA	26.56
7837	Opata_1755698_PstIMspI_PA	26.56
7838	Opata_2115305_PstIMspI_PA	26.56
7839	Opata_2292220_PstIMspI_PA	26.56
7840	Opata_2989779_PstIMspI_PA	26.56
7841	Opata_4028144_PstIMspI_PA	26.56
7842	Opata_466168_PstIMspI_PA	26.56
7843	Opata_657709_PstIMspI_PA	26.56
7844	Opata_802035_PstIMspI_PA	26.56
7845	Opata_159055_PstIMseI_PA	26.56
7846	Opata_4317817_PstIMseI_PA	26.56
7847	M6_1406288_PstIMspI_PA	26.56
7848	M6_20579_PstIMspI_PA	26.56
7849	M6_429077_PstIMspI_PA	26.56
7850	Opata_1488901_PstIMspI_PA	26.56
7851	M6_194626_PstIMseI_PA	26.56
7852	M6_827299_PstIMseI_PA	26.56
7853	M6_2849038_PstIMspI_PA	26.56
7854	M6_3357249_PstIMspI_PA	26.56
7855	M6_3512650_PstIMspI_PA	26.56
7856	Opata_1700855_PstIMluI_PA	26.56
7857	M6_1462667_PstIMseI_PA	26.56
7858	M6_2086012_PstIMspI_PA	26.56
7859	M6_3301472_PstIMspI_PA	26.56
7860	Opata_1780256_PstIMspI_PA	26.56
7861	Opata_2401051_PstIMspI_PA	26.56
7862	Opata_3912795_PstIMspI_PA	26.56
7863	Opata_2367561_PstIMspI_PA	26.56
7864	Opata_2652038_PstIMluI_PA	26.56
7865	M6_134642_PstIMseI_PA	26.56
7866	M6_1465726_PstIMseI_PA	26.56
7867	M6_3739478_PstIMseI_PA	26.56
7868	M6_865999_PstIMseI_PA	26.56
7869	M6_950322_PstIMseI_PA	26.56
7870	M6_1049866_PstIMspI_PA	26.56
7871	M6_1325038_PstIMspI_PA	26.56
7872	M6_1359104_PstIMspI_PA	26.56
7873	M6_1732225_PstIMspI_PA	26.56
7874	M6_1741011_PstIMspI_PA	26.56
7875	M6_1903858_PstIMspI_PA	26.56
7876	M6_2194303_PstIMspI_PA	26.56
7877	M6_2320036_PstIMspI_PA	26.56
7878	M6_2983616_PstIMspI_PA	26.56
7879	Opata_3025244_PstIMspI_PA	26.56
7880	M6_2107218_PstIMspI_PA	26.56
7881	M6_135100_PstIMseI_PA	26.56
7882	M6_1153283_PstIMspI_PA	26.56
7883	M6_255466_PstIMspI_PA	26.56
7884	GENE-1999_265	26.56
7885	RAC875_c6190_1216	26.56
7886	GENE-3872_608	26.56
7887	RAC875_c55270_272	26.56
7888	Tdurum_contig82504_154	26.56
7889	3064779	26.59
7890	1209001	26.59
7891	1236079	26.59
7892	3934194	26.59
7893	3954269	26.59
7894	3956707	26.59
7895	1008368	26.61
7896	1060775	26.61
7897	1081545	26.61
7898	1082612	26.61
7899	1085341	26.61
7900	1093509	26.61
7901	1095857	26.61
7902	1098047	26.61
7903	1103271	26.61
7904	1109842	26.61
7905	1113035	26.61
7906	1116005	26.61
7907	1126640	26.61
7908	1126928	26.61
7909	1127701	26.61
7910	1128172	26.61
7911	1129625	26.61
7912	1140115	26.61
7913	1140660	26.61
7914	1151263	26.61
7915	1153578	26.61
7916	1161735	26.61
7917	1166148	26.61
7918	1166691	26.61
7919	1259454	26.61
7920	1260768	26.61
7921	1265483	26.61
7922	1269129	26.61
7923	1309450	26.61
7924	1309620	26.61
7925	1311990	26.61
7926	1311999	26.61
7927	1314268	26.61
7928	1314989	26.61
7929	1377879	26.61
7930	1379695	26.61
7931	1407629	26.61
7932	1407722	26.61
7933	1408514	26.61
7934	1408534	26.61
7935	1408740	26.61
7936	1409056	26.61
7937	1409483	26.61
7938	1409856	26.61
7939	1684324	26.61
7940	1684560	26.61
7941	1712290	26.61
7942	1862213	26.61
7943	1862357	26.61
7944	1864514	26.61
7945	1864862	26.61
7946	1864878	26.61
7947	1864889	26.61
7948	1865459	26.61
7949	1865481	26.61
7950	2322574	26.61
7951	2323258	26.61
7952	2323281	26.61
7953	2325114	26.61
7954	2332375	26.61
7955	3029892	26.61
7956	3948210	26.61
7957	3949376	26.61
7958	3949738	26.61
7959	3950504	26.61
7960	3951734	26.61
7961	3957751	26.61
7962	4019103	26.61
7963	4260904	26.61
7964	4260996	26.61
7965	4396831	26.61
7966	4398274	26.61
7967	4406748	26.61
7968	4989380	26.61
7969	4989442	26.61
7970	4989593	26.61
7971	4989743	26.61
7972	4989773	26.61
7973	4990092	26.61
7974	4990232	26.61
7975	4990358	26.61
7976	4990393	26.61
7977	4990568	26.61
7978	4990691	26.61
7979	4990920	26.61
7980	4990954	26.61
7981	4991183	26.61
7982	4991216	26.61
7983	4991465	26.61
7984	4991491	26.61
7985	4991777	26.61
7986	4992293	26.61
7987	5968838	26.61
7988	6009364	26.61
7989	2246205	26.61
7990	1033342	26.61
7991	1407545	26.62
7992	1179396	26.63
7993	1696386	26.64
7994	2309429	26.64
7995	4989153	26.65
7996	4990666	26.65
7997	1138155	26.65
7998	1298594	26.65
7999	1683996	26.65
8000	1684000	26.65
8001	3946781	26.65
8002	3955787	26.65
8003	1116957	26.67
8004	2276341	26.67
8005	wPt-663764	26.67
8006	wPt-664250	26.67
8007	1240025	26.67
8008	1039454	26.68
8009	2340247	26.7
8010	2277125	26.7
8011	wPt-0470	26.75
8012	wPt-2297	26.75
8013	3024095	26.76
8014	1409169	26.76
8015	tPt-4887	26.76
8016	1094766	26.78
8017	1253284	26.78
8018	4664200	26.78
8019	4910628	26.78
8020	4993036	26.78
8021	wPt-6674	26.79
8022	1020982	26.81
8023	1122311	26.81
8024	2341931	26.81
8025	4398207	26.81
8026	wPt-5596	26.82
8027	1056686	26.82
8028	1068481	26.82
8029	1163865	26.82
8030	2277379	26.82
8031	4406945	26.82
8032	4541822	26.82
8033	3946272	26.83
8034	2268351	26.83
8035	4536658	26.84
8036	983992	26.86
8037	3025520	26.86
8038	4990339	26.86
8039	4991051	26.89
8040	3034155	26.9
8041	1090805	26.91
8042	1233933	26.91
8043	3021342	26.91
8044	988894	26.93
8045	1211727	26.93
8046	1263293	26.93
8047	986941	26.93
8048	986759	26.93
8049	5971643	26.93
8050	7358428	26.93
8051	1252153	26.95
8052	1106098	26.95
8053	1122268	26.95
8054	1130463	26.95
8055	1246272	26.95
8056	4993742	26.95
8057	5364005	26.95
8058	5579242	26.95
8059	1725621	26.95
8060	4003192	26.96
8061	1116564	26.97
8062	1119263	26.97
8063	3028331	26.97
8064	3936846	27
8065	1108966	27
8066	1122756	27
8067	1205253	27
8068	1277427	27
8069	Xwmc487	27
8070	1026753	27.02
8071	1069368	27.02
8072	1096863	27.02
8073	1104352	27.02
8074	1104908	27.02
8075	1124018	27.02
8076	1203260	27.02
8077	1204946	27.02
8078	1208994	27.02
8079	3384799	27.02
8080	wPt-730563	27.03
8081	1209940	27.05
8082	3532888	27.05
8083	3533053	27.05
8084	3949363	27.05
8085	3952487	27.05
8086	4404306	27.05
8087	1079969	27.08
8088	1113576	27.1
8089	1113972	27.1
8090	1864859	27.1
8091	7358415	27.1
8092	1089075	27.13
8093	1151623	27.13
8094	1109051	27.14
8095	4536090	27.14
8096	4989002	27.14
8097	4989015	27.14
8098	1159202	27.14
8099	1270032	27.14
8100	2267389	27.18
8101	1014901	27.24
8102	1218984	27.24
8103	1235241	27.24
8104	4395589	27.24
8105	1161307	27.25
8106	2337228	27.28
8107	1232900	27.31
8108	1015820	27.32
8109	1397857	27.32
8110	1092262	27.35
8111	3958987	27.35
8112	1378030	27.35
8113	1080867	27.35
8114	IAAV1711	27.36
8115	986510	27.38
8116	1120993	27.39
8117	3022833	27.43
8118	995829	27.45
8119	1097119	27.45
8120	1114710	27.45
8121	1129595	27.45
8122	1130487	27.45
8123	1258771	27.45
8124	1285605	27.45
8125	1298449	27.45
8126	1252161	27.54
8127	S25M19_9	27.6
8128	1127262	27.65
8129	1116734	27.67
8130	1258293	27.67
8131	3948783	27.68
8132	3384887	27.72
8133	1116911	27.76
8134	1244432	27.76
8135	1261065	27.76
8136	1270806	27.76
8137	1408082	27.76
8138	4989412	27.76
8139	4990492	27.76
8140	4991481	27.76
8141	4992717	27.76
8142	999052	27.77
8143	1104323	27.78
8144	wsnp_Ex_c56091_58346859	27.86
8145	wsnp_Ra_c20409_29673950	27.86
8146	wsnp_BE404947B_Ta_2_12	27.86
8147	wsnp_Ku_c15011_23496657	27.86
8148	TA003023-0383	27.86
8149	BS00033642_51	27.86
8150	BS00023196_51	27.86
8151	BobWhite_c42252_276	27.86
8152	Excalibur_c100270_78	27.86
8153	Excalibur_rep_c102994_1003	27.86
8154	GENE-0293_154	27.86
8155	RAC875_c54904_460	27.86
8156	RAC875_c6190_1173	27.86
8157	tplb0060j17_1061	27.86
8158	BS00029386_51	27.86
8159	Excalibur_c12037_1241	27.86
8160	Excalibur_rep_c108023_321	27.86
8161	Excalibur_rep_c113334_99	27.86
8162	RAC875_c2808_1394	27.86
8163	RAC875_c2808_784	27.86
8164	RAC875_c66376_395	27.86
8165	RAC875_c68849_153	27.86
8166	Excalibur_c14803_1119	27.86
8167	RAC875_c21158_99	27.86
8168	1261337	27.91
8169	2294453	27.98
8170	3935504	28
8171	3940990	28
8172	1123655	28.03
8173	1139786	28.03
8174	2292753	28.03
8175	3957961	28.03
8176	2278343	28.05
8177	1202106	28.12
8178	1722596	28.14
8179	2291819	28.15
8180	1664047	28.16
8181	Kukri_c10377_112	28.36
8182	Tdurum_contig50121_249	28.36
8183	BS00027942_51	28.36
8184	BS00064283_51	28.36
8185	1101457	28.47
8186	1302863	28.47
8187	wPt-2590	28.72
8188	996747	28.78
8189	1000525	28.78
8190	1002044	28.78
8191	1015175	28.78
8192	1028370	28.78
8193	1054322	28.78
8194	1066545	28.78
8195	1069953	28.78
8196	1086426	28.78
8197	1092687	28.78
8198	1107813	28.78
8199	1111008	28.78
8200	1112160	28.78
8201	1118916	28.78
8202	1119572	28.78
8203	1133394	28.78
8204	1159472	28.78
8205	1201591	28.78
8206	1220512	28.78
8207	1232866	28.78
8208	1256349	28.78
8209	1257884	28.78
8210	1280164	28.78
8211	1297558	28.78
8212	1318163	28.78
8213	1349704	28.78
8214	1695941	28.78
8215	1719528	28.78
8216	1769352	28.78
8217	1860884	28.78
8218	2259983	28.78
8219	2280884	28.78
8220	2290184	28.78
8221	2290879	28.78
8222	2301726	28.78
8223	3028119	28.78
8224	3064635	28.78
8225	1103579	28.83
8226	1113826	28.83
8227	1117890	28.83
8228	1149784	28.83
8229	1267329	28.83
8230	1315050	28.83
8231	1724891	28.83
8232	3936884	28.83
8233	3954232	28.83
8234	3954646	28.83
8235	4536937	28.83
8236	4989874	28.83
8237	4991336	28.83
8238	4991341	28.83
8239	1276135	28.86
8240	2279481	28.94
8241	M6_2696486_PstIMluI_PA	29.06
8242	M6_2110761_PstIMseI_PA	29.06
8243	M6_2893756_PstIMseI_PA	29.06
8244	Opata_486986_PstIMseI_PA	29.06
8245	Opata_900003_PstIMseI_PA	29.06
8246	M6_2196035_PstIMspI_PA	29.06
8247	M6_941632_PstIMspI_PA	29.06
8248	Opata_1229566_PstIMspI_PA	29.06
8249	Opata_1235968_PstIMspI_PA	29.06
8250	Opata_300574_PstIMspI_PA	29.06
8251	Opata_120350_54_PstIMseI_SNP	29.06
8252	Opata_120350_67_PstIMseI_SNP	29.06
8253	Opata_120350_71_PstIMseI_SNP	29.06
8254	Opata_128188_7_PstIMseI_SNP	29.06
8255	Opata_182512_52_PstIMseI_SNP	29.06
8256	Opata_1939312_24_PstIMseI_SNP	29.06
8257	Opata_223512_10_PstIMseI_SNP	29.06
8258	Opata_223512_61_PstIMseI_SNP	29.06
8259	Opata_265323_28_PstIMseI_SNP	29.06
8260	Opata_275765_45_PstIMseI_SNP	29.06
8261	Opata_275765_46_PstIMseI_SNP	29.06
8262	Opata_3761654_11_PstIMseI_SNP	29.06
8263	Opata_436167_58_PstIMseI_SNP	29.06
8264	Opata_436167_81_PstIMseI_SNP	29.06
8265	Opata_560442_12_PstIMseI_SNP	29.06
8266	Opata_1740316_15_PstIMspI_SNP	29.06
8267	Opata_1863307_29_PstIMspI_SNP	29.06
8268	Opata_2106015_54_PstIMspI_SNP	29.06
8269	Opata_226397_20_PstIMspI_SNP	29.06
8270	Opata_3208793_13_PstIMspI_SNP	29.06
8271	Opata_39991_42_PstIMspI_SNP	29.06
8272	Opata_84445_21_PstIMspI_SNP	29.06
8273	Opata_1222313_PstIMseI_PA	29.06
8274	Opata_1783591_PstIMseI_PA	29.06
8275	Opata_342211_PstIMseI_PA	29.06
8276	M6_2769246_PstIMspI_PA	29.06
8277	Opata_2360869_PstIMspI_PA	29.06
8278	Opata_1775847_PstIMseI_PA	29.06
8279	Opata_3015741_PstIMspI_PA	29.06
8280	Opata_185324_32_PstIMseI_SNP	29.06
8281	Opata_75882_PstIMseI_PA	29.06
8282	M6_3668806_PstIMseI_PA	29.06
8283	Opata_1859172_PstIMspI_PA	29.06
8284	Opata_2526301_PstIMspI_PA	29.06
8285	M6_1220382_PstIMseI_PA	29.06
8286	M6_199847_PstIMseI_PA	29.06
8287	M6_985790_PstIMseI_PA	29.06
8288	M6_1164430_PstIMspI_PA	29.06
8289	M6_1584833_PstIMspI_PA	29.06
8290	M6_517516_PstIMspI_PA	29.06
8291	M6_183053_PstIMluI_PA	29.06
8292	M6_304450_PstIMseI_PA	29.06
8293	Opata_49661_PstIMseI_PA	29.06
8294	Opata_95552_PstIMseI_PA	29.06
8295	Opata_1061837_PstIMspI_PA	29.06
8296	Opata_2379765_PstIMspI_PA	29.06
8297	Opata_4097606_PstIMspI_PA	29.06
8298	M6_366455_PstIMseI_PA	29.06
8299	M6_913844_PstIMseI_PA	29.06
8300	M6_2873366_PstIMspI_PA	29.06
8301	Opata_341894_PstIMseI_PA	29.06
8302	Opata_712047_PstIMspI_PA	29.06
8303	Opata_998614_PstIMspI_PA	29.06
8304	M6_2447757_PstIMluI_PA	29.06
8305	M6_100544_PstIMseI_PA	29.06
8306	M6_166922_PstIMseI_PA	29.06
8307	M6_168306_PstIMseI_PA	29.06
8308	Opata_638748_PstIMseI_PA	29.06
8309	M6_1325661_PstIMspI_PA	29.06
8310	M6_3371763_PstIMspI_PA	29.06
8311	Opata_1296861_PstIMspI_PA	29.06
8312	Opata_1316429_PstIMspI_PA	29.06
8313	Opata_1895010_PstIMspI_PA	29.06
8314	Opata_2457098_PstIMspI_PA	29.06
8315	Opata_2759223_PstIMspI_PA	29.06
8316	M6_81921_PstIMseI_PA	29.06
8317	M6_79080_PstIMseI_PA	29.06
8318	M6_89222_PstIMseI_PA	29.06
8319	M6_2081471_PstIMspI_PA	29.06
8320	M6_3167222_PstIMspI_PA	29.06
8321	M6_770696_PstIMspI_PA	29.06
8322	Opata_16734_PstIMseI_PA	29.06
8323	Opata_1896859_PstIMspI_PA	29.06
8324	Opata_1951605_PstIMspI_PA	29.06
8325	Opata_2106294_PstIMspI_PA	29.06
8326	Opata_2279315_PstIMspI_PA	29.06
8327	Opata_3403132_PstIMspI_PA	29.06
8328	Opata_4032249_PstIMspI_PA	29.06
8329	M6_1432842_PstIMseI_PA	29.06
8330	M6_3420887_PstIMseI_PA	29.06
8331	M6_70961_PstIMseI_PA	29.06
8332	M6_855129_PstIMseI_PA	29.06
8333	Opata_2920727_PstIMseI_PA	29.06
8334	M6_1411115_PstIMseI_PA	29.06
8335	M6_2349423_PstIMseI_PA	29.06
8336	M6_252743_PstIMseI_PA	29.06
8337	M6_474461_PstIMseI_PA	29.06
8338	M6_2407711_PstIMspI_PA	29.06
8339	M6_662102_PstIMspI_PA	29.06
8340	M6_847907_PstIMspI_PA	29.06
8341	M6_901579_PstIMspI_PA	29.06
8342	Opata_412016_PstIMspI_PA	29.06
8343	Opata_1141280_PstIMseI_PA	29.06
8344	Opata_195959_PstIMseI_PA	29.06
8345	Opata_241801_PstIMseI_PA	29.06
8346	Opata_243413_PstIMseI_PA	29.06
8347	Opata_246527_PstIMseI_PA	29.06
8348	Opata_57246_PstIMseI_PA	29.06
8349	Opata_972842_PstIMseI_PA	29.06
8350	Opata_1172818_PstIMspI_PA	29.06
8351	Opata_1566619_PstIMspI_PA	29.06
8352	Opata_1716413_PstIMspI_PA	29.06
8353	Opata_1822590_PstIMspI_PA	29.06
8354	Opata_2273603_PstIMspI_PA	29.06
8355	Opata_2331550_PstIMspI_PA	29.06
8356	Opata_2378519_PstIMspI_PA	29.06
8357	Opata_2623622_PstIMspI_PA	29.06
8358	Opata_3923854_PstIMspI_PA	29.06
8359	Opata_528292_PstIMspI_PA	29.06
8360	M6_116179_PstIMseI_PA	29.06
8361	M6_196980_PstIMseI_PA	29.06
8362	M6_20545_PstIMseI_PA	29.06
8363	M6_3322930_PstIMseI_PA	29.06
8364	M6_36991_PstIMseI_PA	29.06
8365	M6_1033588_PstIMspI_PA	29.06
8366	M6_2791266_PstIMspI_PA	29.06
8367	M6_2854419_PstIMspI_PA	29.06
8368	M6_3271542_PstIMspI_PA	29.06
8369	M6_494634_PstIMspI_PA	29.06
8370	M6_611622_PstIMspI_PA	29.06
8371	Opata_1173094_PstIMspI_PA	29.06
8372	Opata_2780717_PstIMspI_PA	29.06
8373	Opata_3321618_PstIMspI_PA	29.06
8374	Opata_606005_PstIMspI_PA	29.06
8375	Opata_114196_PstIMseI_PA	29.06
8376	Opata_1235258_PstIMseI_PA	29.06
8377	Opata_214148_PstIMseI_PA	29.06
8378	Opata_477794_PstIMseI_PA	29.06
8379	Opata_517951_PstIMseI_PA	29.06
8380	Opata_1129946_PstIMspI_PA	29.06
8381	Opata_1651387_PstIMspI_PA	29.06
8382	Opata_1702506_PstIMspI_PA	29.06
8383	Opata_1721397_PstIMspI_PA	29.06
8384	Opata_20207_PstIMspI_PA	29.06
8385	Opata_247663_PstIMspI_PA	29.06
8386	Opata_2811118_PstIMspI_PA	29.06
8387	Opata_3353172_PstIMspI_PA	29.06
8388	Opata_3861620_PstIMspI_PA	29.06
8389	Opata_519123_PstIMspI_PA	29.06
8390	Opata_879152_PstIMspI_PA	29.06
8391	M6_2394570_PstIMluI_PA	29.06
8392	M6_333800_PstIMseI_PA	29.06
8393	M6_77034_PstIMseI_PA	29.06
8394	M6_911883_PstIMseI_PA	29.06
8395	M6_398548_PstIMseI_PA	29.06
8396	Opata_1300048_PstIMseI_PA	29.06
8397	Opata_14320_PstIMseI_PA	29.06
8398	Opata_385826_PstIMseI_PA	29.06
8399	M6_203052_PstIMspI_PA	29.06
8400	M6_2154724_PstIMspI_PA	29.06
8401	M6_1698285_PstIMseI_PA	29.06
8402	M6_2757758_PstIMseI_PA	29.06
8403	M6_831220_PstIMseI_PA	29.06
8404	M6_967883_PstIMseI_PA	29.06
8405	Opata_2697937_PstIMseI_PA	29.06
8406	Opata_756289_PstIMseI_PA	29.06
8407	Opata_674233_PstIMspI_PA	29.06
8408	Opata_699647_PstIMseI_PA	29.06
8409	Opata_1320597_PstIMseI_PA	29.06
8410	Opata_923778_PstIMseI_PA	29.06
8411	Opata_2001187_PstIMspI_PA	29.06
8412	Opata_2045255_PstIMspI_PA	29.06
8413	Opata_2084184_PstIMspI_PA	29.06
8414	Opata_3186206_PstIMspI_PA	29.06
8415	Opata_3416919_PstIMspI_PA	29.06
8416	Opata_107256_PstIMseI_PA	29.06
8417	Opata_1199010_PstIMseI_PA	29.06
8418	Opata_126954_PstIMseI_PA	29.06
8419	Opata_1796010_PstIMseI_PA	29.06
8420	Opata_215726_PstIMseI_PA	29.06
8421	Opata_3216106_PstIMseI_PA	29.06
8422	Opata_3997717_PstIMseI_PA	29.06
8423	Opata_695017_PstIMseI_PA	29.06
8424	Opata_828332_PstIMseI_PA	29.06
8425	Opata_90011_PstIMseI_PA	29.06
8426	Opata_996367_PstIMseI_PA	29.06
8427	M6_2611414_PstIMspI_PA	29.06
8428	M6_2886014_PstIMspI_PA	29.06
8429	M6_3557575_PstIMspI_PA	29.06
8430	M6_540247_PstIMspI_PA	29.06
8431	Opata_1367024_PstIMspI_PA	29.06
8432	Opata_1403394_PstIMspI_PA	29.06
8433	Opata_1732192_PstIMspI_PA	29.06
8434	Opata_1842221_PstIMspI_PA	29.06
8435	Opata_1856610_PstIMspI_PA	29.06
8436	Opata_1884482_PstIMspI_PA	29.06
8437	Opata_2345821_PstIMspI_PA	29.06
8438	Opata_4214305_PstIMspI_PA	29.06
8439	Opata_987331_PstIMspI_PA	29.06
8440	Opata_531484_PstIMseI_PA	29.06
8441	Opata_3840158_PstIMspI_PA	29.06
8442	Opata_767965_PstIMspI_PA	29.06
8443	M6_101378_PstIMseI_PA	29.06
8444	M6_1105050_PstIMseI_PA	29.06
8445	M6_148407_PstIMseI_PA	29.06
8446	M6_151907_PstIMseI_PA	29.06
8447	M6_1604871_PstIMseI_PA	29.06
8448	M6_160883_PstIMseI_PA	29.06
8449	M6_1662176_PstIMseI_PA	29.06
8450	M6_179728_PstIMseI_PA	29.06
8451	M6_182711_PstIMseI_PA	29.06
8452	M6_203788_PstIMseI_PA	29.06
8453	M6_236283_PstIMseI_PA	29.06
8454	M6_239655_PstIMseI_PA	29.06
8455	M6_242425_PstIMseI_PA	29.06
8456	M6_260256_PstIMseI_PA	29.06
8457	M6_27903_PstIMseI_PA	29.06
8458	M6_319667_PstIMseI_PA	29.06
8459	M6_341476_PstIMseI_PA	29.06
8460	M6_3481927_PstIMseI_PA	29.06
8461	M6_377929_PstIMseI_PA	29.06
8462	M6_444013_PstIMseI_PA	29.06
8463	M6_454040_PstIMseI_PA	29.06
8464	M6_465066_PstIMseI_PA	29.06
8465	M6_470372_PstIMseI_PA	29.06
8466	M6_543814_PstIMseI_PA	29.06
8467	M6_59864_PstIMseI_PA	29.06
8468	M6_65946_PstIMseI_PA	29.06
8469	M6_882094_PstIMseI_PA	29.06
8470	M6_93847_PstIMseI_PA	29.06
8471	Opata_2943501_PstIMseI_PA	29.06
8472	Opata_318811_PstIMseI_PA	29.06
8473	Opata_3778503_PstIMseI_PA	29.06
8474	Opata_5137_PstIMseI_PA	29.06
8475	M6_1012748_PstIMspI_PA	29.06
8476	M6_1408611_PstIMspI_PA	29.06
8477	M6_1455569_PstIMspI_PA	29.06
8478	M6_151462_PstIMspI_PA	29.06
8479	M6_1664684_PstIMspI_PA	29.06
8480	M6_1806063_PstIMspI_PA	29.06
8481	M6_1946854_PstIMspI_PA	29.06
8482	M6_1981393_PstIMspI_PA	29.06
8483	M6_2331970_PstIMspI_PA	29.06
8484	M6_2640691_PstIMspI_PA	29.06
8485	M6_2910807_PstIMspI_PA	29.06
8486	M6_3595640_PstIMspI_PA	29.06
8487	M6_373245_PstIMspI_PA	29.06
8488	M6_489346_PstIMspI_PA	29.06
8489	M6_512269_PstIMspI_PA	29.06
8490	M6_546033_PstIMspI_PA	29.06
8491	M6_711416_PstIMspI_PA	29.06
8492	M6_881192_PstIMspI_PA	29.06
8493	M6_89971_PstIMspI_PA	29.06
8494	Opata_2056382_PstIMspI_PA	29.06
8495	Opata_2903049_PstIMspI_PA	29.06
8496	Opata_2903073_PstIMspI_PA	29.06
8497	Opata_2996635_PstIMspI_PA	29.06
8498	M6_1049894_PstIMseI_PA	29.06
8499	M6_1063999_PstIMseI_PA	29.06
8500	M6_1402241_PstIMseI_PA	29.06
8501	M6_1435756_PstIMseI_PA	29.06
8502	M6_164966_PstIMseI_PA	29.06
8503	M6_20269_PstIMseI_PA	29.06
8504	M6_314371_PstIMseI_PA	29.06
8505	M6_338711_PstIMseI_PA	29.06
8506	M6_535673_PstIMseI_PA	29.06
8507	M6_554264_PstIMseI_PA	29.06
8508	M6_727174_PstIMseI_PA	29.06
8509	M6_854973_PstIMseI_PA	29.06
8510	M6_941828_PstIMseI_PA	29.06
8511	M6_16781_PstIMspI_PA	29.06
8512	M6_1732160_PstIMspI_PA	29.06
8513	M6_182972_PstIMspI_PA	29.06
8514	M6_1912804_PstIMspI_PA	29.06
8515	M6_197254_PstIMspI_PA	29.06
8516	M6_203576_PstIMspI_PA	29.06
8517	M6_2057093_PstIMspI_PA	29.06
8518	M6_723168_PstIMspI_PA	29.06
8519	M6_88016_PstIMspI_PA	29.06
8520	M6_108854_PstIMseI_PA	29.06
8521	M6_1740792_PstIMseI_PA	29.06
8522	M6_243553_PstIMseI_PA	29.06
8523	M6_683576_PstIMseI_PA	29.06
8524	Opata_1350089_PstIMseI_PA	29.06
8525	Opata_603528_PstIMseI_PA	29.06
8526	Opata_78142_PstIMseI_PA	29.06
8527	Opata_2831784_PstIMspI_PA	29.06
8528	Opata_3121534_PstIMspI_PA	29.06
8529	Opata_3688389_PstIMspI_PA	29.06
8530	Opata_521036_PstIMspI_PA	29.06
8531	Opata_691452_PstIMspI_PA	29.06
8532	M6_1025024_PstIMluI_PA	29.06
8533	M6_1092887_PstIMseI_PA	29.06
8534	M6_1993177_PstIMseI_PA	29.06
8535	M6_2034385_PstIMseI_PA	29.06
8536	M6_223139_PstIMseI_PA	29.06
8537	M6_231048_PstIMseI_PA	29.06
8538	M6_24535_PstIMseI_PA	29.06
8539	M6_284504_PstIMseI_PA	29.06
8540	M6_3338687_PstIMseI_PA	29.06
8541	M6_3561493_PstIMseI_PA	29.06
8542	M6_420686_PstIMseI_PA	29.06
8543	M6_463640_PstIMseI_PA	29.06
8544	M6_728646_PstIMseI_PA	29.06
8545	M6_765926_PstIMseI_PA	29.06
8546	M6_941673_PstIMseI_PA	29.06
8547	M6_96649_PstIMseI_PA	29.06
8548	Opata_309432_PstIMseI_PA	29.06
8549	Opata_3793860_PstIMseI_PA	29.06
8550	Opata_420824_PstIMseI_PA	29.06
8551	Opata_738747_PstIMseI_PA	29.06
8552	Opata_791792_PstIMseI_PA	29.06
8553	Opata_832776_PstIMseI_PA	29.06
8554	M6_1735241_PstIMspI_PA	29.06
8555	M6_1778716_PstIMspI_PA	29.06
8556	M6_183036_PstIMspI_PA	29.06
8557	M6_263583_PstIMspI_PA	29.06
8558	Opata_1023582_PstIMspI_PA	29.06
8559	Opata_1796260_PstIMspI_PA	29.06
8560	Opata_2033462_PstIMspI_PA	29.06
8561	Opata_2120836_PstIMspI_PA	29.06
8562	Opata_2786467_PstIMspI_PA	29.06
8563	Opata_2812069_PstIMspI_PA	29.06
8564	Opata_2999073_PstIMspI_PA	29.06
8565	Opata_3955210_PstIMspI_PA	29.06
8566	Opata_3991286_PstIMspI_PA	29.06
8567	M6_3022747_PstIMseI_PA	29.06
8568	M6_44181_PstIMseI_PA	29.06
8569	M6_489244_PstIMseI_PA	29.06
8570	Opata_67899_PstIMseI_PA	29.06
8571	M6_119590_PstIMspI_PA	29.06
8572	M6_1806624_PstIMspI_PA	29.06
8573	M6_2031522_PstIMspI_PA	29.06
8574	M6_3134189_PstIMspI_PA	29.06
8575	M6_478128_PstIMspI_PA	29.06
8576	M6_935342_PstIMspI_PA	29.06
8577	M6_97929_PstIMspI_PA	29.06
8578	Opata_1580591_PstIMspI_PA	29.06
8579	Opata_1891181_PstIMspI_PA	29.06
8580	Opata_3687974_PstIMspI_PA	29.06
8581	M6_2385327_PstIMseI_PA	29.06
8582	M6_491476_PstIMseI_PA	29.06
8583	Opata_283704_PstIMseI_PA	29.06
8584	Opata_786577_PstIMseI_PA	29.06
8585	Opata_1372408_PstIMspI_PA	29.06
8586	Opata_2136178_PstIMspI_PA	29.06
8587	M6_265918_PstIMseI_PA	29.06
8588	M6_3413299_PstIMseI_PA	29.06
8589	Opata_126036_PstIMseI_PA	29.06
8590	Opata_2046104_PstIMseI_PA	29.06
8591	M6_2143025_PstIMspI_PA	29.06
8592	M6_264368_PstIMspI_PA	29.06
8593	Opata_1801854_PstIMspI_PA	29.06
8594	120591	29.28
8595	990843	29.38
8596	993866	29.38
8597	Kukri_c46237_140	29.54
8598	JD_c8399_626	29.91
8599	115966	29.92
8600	1114677	30.21
8601	3939769	30.24
8602	2275505	30.25
8603	2291549	30.25
8604	cfd13_1	30.26
8605	M6_1323221_PstIMluI_PA	30.26
8606	M6_1364285_PstIMseI_PA	30.26
8607	M6_1551902_PstIMseI_PA	30.26
8608	M6_1753302_PstIMseI_PA	30.26
8609	M6_17612_PstIMseI_PA	30.26
8610	Opata_4129078_PstIMseI_PA	30.26
8611	Opata_93489_PstIMseI_PA	30.26
8612	M6_2376191_PstIMspI_PA	30.26
8613	Opata_1379593_PstIMspI_PA	30.26
8614	Opata_2028090_PstIMspI_PA	30.26
8615	Opata_2551240_PstIMspI_PA	30.26
8616	Opata_3083554_PstIMspI_PA	30.26
8617	Opata_3158323_PstIMspI_PA	30.26
8618	Opata_3250318_PstIMspI_PA	30.26
8619	Opata_3467929_PstIMspI_PA	30.26
8620	Opata_612524_PstIMspI_PA	30.26
8621	Opata_715782_PstIMspI_PA	30.26
8622	Opata_1227776_50_PstIMseI_SNP	30.26
8623	Opata_1227776_89_PstIMseI_SNP	30.26
8624	Opata_1054832_84_PstIMspI_SNP	30.26
8625	Opata_2737472_2_PstIMspI_SNP	30.26
8626	Opata_2846345_20_PstIMspI_SNP	30.26
8627	Opata_3195687_23_PstIMspI_SNP	30.26
8628	Opata_4220215_52_PstIMspI_SNP	30.26
8629	Opata_1929670_PstIMspI_PA	30.26
8630	Opata_1846293_29_PstIMspI_SNP	30.26
8631	M6_1093093_PstIMspI_PA	30.26
8632	Opata_232518_PstIMseI_PA	30.26
8633	Opata_645613_PstIMseI_PA	30.26
8634	M6_352830_PstIMspI_PA	30.26
8635	Opata_1158430_PstIMseI_PA	30.26
8636	Opata_1378602_PstIMspI_PA	30.26
8637	Opata_455667_PstIMseI_PA	30.26
8638	Opata_3729287_PstIMspI_PA	30.26
8639	M6_161633_PstIMseI_PA	30.26
8640	Opata_456_PstIMseI_PA	30.26
8641	Opata_636708_PstIMseI_PA	30.26
8642	Opata_659666_PstIMseI_PA	30.26
8643	Opata_737820_PstIMseI_PA	30.26
8644	Opata_1321837_PstIMspI_PA	30.26
8645	Opata_1423027_PstIMspI_PA	30.26
8646	Opata_158971_PstIMspI_PA	30.26
8647	Opata_1665003_PstIMspI_PA	30.26
8648	Opata_2178980_PstIMspI_PA	30.26
8649	Opata_260287_PstIMspI_PA	30.26
8650	Opata_4119225_PstIMspI_PA	30.26
8651	Opata_518999_PstIMspI_PA	30.26
8652	Opata_856968_PstIMspI_PA	30.26
8653	Opata_2674848_PstIMseI_PA	30.26
8654	Opata_97635_PstIMspI_PA	30.26
8655	Opata_279181_PstIMseI_PA	30.26
8656	Opata_3450505_PstIMspI_PA	30.26
8657	Opata_877169_PstIMseI_PA	30.26
8658	Opata_2904340_PstIMspI_PA	30.26
8659	Opata_2974789_PstIMspI_PA	30.26
8660	Opata_3257949_PstIMspI_PA	30.26
8661	Opata_3393904_PstIMspI_PA	30.26
8662	Opata_728699_PstIMspI_PA	30.26
8663	Opata_525033_PstIMluI_PA	30.26
8664	Opata_787188_PstIMluI_PA	30.26
8665	Opata_1020293_PstIMseI_PA	30.26
8666	Opata_1209089_PstIMseI_PA	30.26
8667	Opata_1266070_PstIMseI_PA	30.26
8668	Opata_164444_PstIMseI_PA	30.26
8669	Opata_3327914_PstIMseI_PA	30.26
8670	Opata_365754_PstIMseI_PA	30.26
8671	Opata_429323_PstIMseI_PA	30.26
8672	Opata_58758_PstIMseI_PA	30.26
8673	Opata_671258_PstIMseI_PA	30.26
8674	Opata_755967_PstIMseI_PA	30.26
8675	Opata_817483_PstIMseI_PA	30.26
8676	Opata_960385_PstIMseI_PA	30.26
8677	Opata_978436_PstIMseI_PA	30.26
8678	Opata_982203_PstIMseI_PA	30.26
8679	Opata_131539_PstIMspI_PA	30.26
8680	Opata_1706976_PstIMspI_PA	30.26
8681	Opata_1910397_PstIMspI_PA	30.26
8682	Opata_2008090_PstIMspI_PA	30.26
8683	Opata_2463214_PstIMspI_PA	30.26
8684	Opata_2464225_PstIMspI_PA	30.26
8685	Opata_2944940_PstIMspI_PA	30.26
8686	Opata_3064990_PstIMspI_PA	30.26
8687	Opata_3551674_PstIMspI_PA	30.26
8688	Opata_3564353_PstIMspI_PA	30.26
8689	Opata_3577198_PstIMspI_PA	30.26
8690	Opata_4104809_PstIMspI_PA	30.26
8691	Opata_4123531_PstIMspI_PA	30.26
8692	Opata_470873_PstIMspI_PA	30.26
8693	Opata_606997_PstIMspI_PA	30.26
8694	Opata_750878_PstIMspI_PA	30.26
8695	Opata_93553_PstIMspI_PA	30.26
8696	Opata_1675500_PstIMspI_PA	30.26
8697	Opata_2126383_PstIMspI_PA	30.26
8698	Opata_2455746_PstIMspI_PA	30.26
8699	Opata_3877480_PstIMspI_PA	30.26
8700	Opata_4191921_PstIMspI_PA	30.26
8701	Opata_4248626_PstIMspI_PA	30.26
8702	Opata_2398997_PstIMluI_PA	30.26
8703	Opata_114491_PstIMseI_PA	30.26
8704	Opata_117429_PstIMseI_PA	30.26
8705	Opata_2318073_PstIMseI_PA	30.26
8706	Opata_4370497_PstIMseI_PA	30.26
8707	Opata_568677_PstIMseI_PA	30.26
8708	Opata_618120_PstIMseI_PA	30.26
8709	Opata_681007_PstIMseI_PA	30.26
8710	Opata_2142173_PstIMspI_PA	30.26
8711	Opata_2517826_PstIMspI_PA	30.26
8712	Opata_2526577_PstIMspI_PA	30.26
8713	Opata_2629771_PstIMspI_PA	30.26
8714	Opata_3361239_PstIMspI_PA	30.26
8715	Opata_3731658_PstIMspI_PA	30.26
8716	Opata_606309_PstIMspI_PA	30.26
8717	Opata_916306_PstIMspI_PA	30.26
8718	Opata_96719_PstIMseI_PA	30.26
8719	M6_558951_PstIMseI_PA	30.26
8720	Opata_1956603_PstIMseI_PA	30.26
8721	Opata_2132578_PstIMseI_PA	30.26
8722	Opata_3979790_PstIMseI_PA	30.26
8723	Opata_775833_PstIMseI_PA	30.26
8724	Opata_1315789_PstIMspI_PA	30.26
8725	Opata_2063572_PstIMspI_PA	30.26
8726	Opata_3220377_PstIMspI_PA	30.26
8727	Opata_378678_PstIMspI_PA	30.26
8728	Opata_4064268_PstIMspI_PA	30.26
8729	Opata_4117928_PstIMspI_PA	30.26
8730	Opata_979989_PstIMseI_PA	30.26
8731	Opata_126365_PstIMseI_PA	30.26
8732	Opata_615283_PstIMseI_PA	30.26
8733	Opata_656947_PstIMseI_PA	30.26
8734	Opata_772126_PstIMseI_PA	30.26
8735	Opata_1202231_PstIMspI_PA	30.26
8736	Opata_1317935_PstIMspI_PA	30.26
8737	Opata_1641085_PstIMspI_PA	30.26
8738	Opata_1697228_PstIMspI_PA	30.26
8739	Opata_273667_PstIMspI_PA	30.26
8740	Opata_3275318_PstIMspI_PA	30.26
8741	Opata_3626636_PstIMspI_PA	30.26
8742	Opata_364426_PstIMspI_PA	30.26
8743	Opata_793218_PstIMspI_PA	30.26
8744	Opata_794993_PstIMspI_PA	30.26
8745	Opata_605828_PstIMluI_PA	30.26
8746	Opata_535796_PstIMseI_PA	30.26
8747	Opata_822258_PstIMseI_PA	30.26
8748	Opata_1164611_PstIMspI_PA	30.26
8749	Opata_1243058_PstIMspI_PA	30.26
8750	Opata_177439_PstIMseI_PA	30.26
8751	Opata_217269_PstIMseI_PA	30.26
8752	Opata_3214677_PstIMseI_PA	30.26
8753	Opata_3887509_PstIMseI_PA	30.26
8754	Opata_494782_PstIMspI_PA	30.26
8755	Opata_2184055_PstIMspI_PA	30.26
8756	Opata_2319479_PstIMspI_PA	30.26
8757	Opata_235283_PstIMspI_PA	30.26
8758	Opata_2623646_PstIMspI_PA	30.26
8759	Opata_4158277_PstIMspI_PA	30.26
8760	M6_2581538_PstIMluI_PA	30.26
8761	M6_1777412_PstIMseI_PA	30.26
8762	M6_1914047_PstIMseI_PA	30.26
8763	M6_855028_PstIMseI_PA	30.26
8764	Opata_1348982_PstIMspI_PA	30.26
8765	Opata_1880118_PstIMspI_PA	30.26
8766	Opata_2200772_PstIMspI_PA	30.26
8767	Opata_424888_PstIMspI_PA	30.26
8768	Opata_2689359_PstIMseI_PA	30.26
8769	Opata_1245761_PstIMspI_PA	30.26
8770	Opata_1690197_PstIMspI_PA	30.26
8771	Opata_3459896_PstIMspI_PA	30.26
8772	M6_310074_PstIMseI_PA	30.26
8773	M6_464003_PstIMseI_PA	30.26
8774	Opata_296658_PstIMseI_PA	30.26
8775	Opata_1891309_PstIMspI_PA	30.26
8776	Opata_3034832_PstIMseI_PA	30.26
8777	M6_770629_PstIMspI_PA	30.26
8778	979585	30.27
8779	Kukri_c11992_240	30.28
8780	Kukri_rep_c103613_253	30.28
8781	Kukri_rep_c104879_103	30.28
8782	349303	30.29
8783	IAAV8704	30.29
8784	Kukri_c102760_253	30.29
8785	RAC875_c2291_123	30.29
8786	Ku_c21254_365	30.41
8787	BS00090069_51	30.41
8788	BS00110803_51	30.41
8789	BobWhite_c23416_168	30.41
8790	Tdurum_contig43092_876	30.41
8791	Tdurum_contig62941_85	30.41
8792	BS00090070_51	30.41
8793	D_F1BEJMU01AK2KX_99	30.41
8794	Excalibur_c46399_307	30.41
8795	GENE-0418_209	30.41
8796	IACX6021	30.41
8797	IACX6023	30.41
8798	IACX9024	30.41
8799	Kukri_c35255_1234	30.41
8800	Kukri_c54773_76	30.41
8801	Kukri_c61725_199	30.41
8802	Kukri_c61725_298	30.41
8803	Kukri_c61725_362	30.41
8804	Kukri_c61725_545	30.41
8805	RAC875_c13920_747	30.41
8806	RAC875_c19425_903	30.41
8807	RAC875_c536_872	30.41
8808	BS00003852_51	30.41
8809	BS00003891_51	30.41
8810	RAC875_c92963_773	30.41
8811	RAC875_rep_c72491_171	30.41
8812	BS00011365_51	30.41
8813	BS00011530_51	30.41
8814	RFL_Contig5693_807	30.41
8815	TA004901-0137	30.41
8816	Tdurum_contig33428_272	30.41
8817	Tdurum_contig9612_425	30.41
8818	Tdurum_contig9612_971	30.41
8819	BS00090073_51	30.41
8820	RAC875_c26450_575	30.41
8821	RAC875_rep_c107929_341	30.41
8822	Tdurum_contig23564_173	30.41
8823	1122724	30.51
8824	S25M19_6	30.6
8825	2279205	30.61
8826	wsnp_JD_c7246_8349823	30.71
8827	wPt-1830	30.79
8828	wPt-4858	30.81
8829	wPt-0554	30.81
8830	wPt-7576	30.81
8831	tPt-3506	30.81
8832	1208489	30.85
8833	wPt-8153	30.9
8834	1210314	30.92
8835	wPt-9210	30.93
8836	wPt-2111	30.93
8837	wPt-2157	30.93
8838	wPt-7424	30.93
8839	1051046	30.95
8840	1102025	30.95
8841	1107992	30.95
8842	1111825	30.95
8843	1203073	30.95
8844	2309025	30.95
8845	4543610	30.95
8846	3028830	31.01
8847	wPt-669130	31.02
8848	1139051	31.03
8849	3934945	31.05
8850	1024936	31.19
8851	1120722	31.28
8852	991474	31.33
8853	1042664	31.33
8854	1107592	31.33
8855	1118664	31.33
8856	1124681	31.33
8857	1192894	31.33
8858	3020484	31.33
8859	3021084	31.33
8860	3948854	31.33
8861	3950758	31.33
8862	5325327	31.33
8863	5971059	31.33
8864	3020084	31.33
8865	1112344	31.34
8866	1131363	31.43
8867	1091985	31.48
8868	1228013	31.48
8869	1233005	31.48
8870	1089722	31.49
8871	1096087	31.49
8872	1122717	31.49
8873	1215124	31.49
8874	1270321	31.49
8875	1355897	31.49
8876	1385518	31.49
8877	1396436	31.49
8878	2289020	31.49
8879	2370285	31.49
8880	3944262	31.49
8881	3946940	31.49
8882	3950943	31.49
8883	3957242	31.49
8884	3957913	31.49
8885	4395206	31.49
8886	4539089	31.49
8887	2304763	31.51
8888	5577257	31.57
8889	Xcfd13	31.6
8890	1249620	31.87
8891	4542070	31.87
8892	4543744	31.87
8893	117419	32.02
8894	2322690	32.02
8895	3028279	32.02
8896	3947921	32.02
8897	4993128	32.02
8898	976942	32.16
8899	995501	32.16
8900	1127664	32.16
8901	1238421	32.16
8902	1732599	32.16
8903	2278900	32.16
8904	2300687	32.16
8905	2331375	32.16
8906	3937165	32.16
8907	3946297	32.16
8908	3950663	32.16
8909	3951190	32.16
8910	4408680	32.16
8911	4408963	32.16
8912	4664094	32.16
8913	4993380	32.16
8914	4993646	32.16
8915	3022390	32.4
8916	4991500	32.4
8917	1004160	32.49
8918	1098268	32.49
8919	1205857	32.49
8920	2260398	32.49
8921	4404335	32.49
8922	4535730	32.49
8923	4536079	32.49
8924	4993526	32.49
8925	1234634	32.6
8926	1115773	32.7
8927	3034137	32.7
8928	1078857	32.71
8929	1084163	32.72
8930	1114764	32.72
8931	4395506	32.72
8932	7931155	32.72
8933	7931195	32.72
8934	1192964	32.8
8935	1252650	32.8
8936	1316531	32.8
8937	2324695	32.8
8938	3939244	32.8
8939	3943027	32.8
8940	3944000	32.8
8941	3944505	32.8
8942	3952439	32.8
8943	3959144	32.8
8944	4440022	32.8
8945	4663861	32.8
8946	4663905	32.8
8947	4663955	32.8
8948	4664051	32.8
8949	4664215	32.8
8950	1039654	32.95
8951	wsnp_Ex_c14031_21934285	33.09
8952	wsnp_Ex_c14031_21934322	33.09
8953	wsnp_Ex_c14031_21934513	33.09
8954	wsnp_Ex_c19873_28889591	33.09
8955	wsnp_Ex_c19873_28889970	33.09
8956	wsnp_Ex_c40044_47184747	33.09
8957	Xcfd1	33.1
8958	1220981	33.24
8959	1077007	33.31
8960	3025787	33.36
8961	2361473	33.53
8962	RAC875_c13920_836	33.63
8963	3938176	33.66
8964	4003029	33.66
8965	4989913	33.7
8966	1091969	33.88
8967	349410	33.89
8968	346134	33.89
8969	982307	33.89
8970	986692	33.89
8971	1041571	33.89
8972	1080815	33.89
8973	1084045	33.89
8974	1084390	33.89
8975	1087715	33.89
8976	1089594	33.89
8977	1090062	33.89
8978	1091933	33.89
8979	1091943	33.89
8980	1102638	33.89
8981	1103403	33.89
8982	1104675	33.89
8983	1113319	33.89
8984	1120762	33.89
8985	1120976	33.89
8986	1127392	33.89
8987	1163118	33.89
8988	1164557	33.89
8989	1237865	33.89
8990	1377420	33.89
8991	1398333	33.89
8992	2253913	33.89
8993	2258653	33.89
8994	2261820	33.89
8995	2263247	33.89
8996	2281795	33.89
8997	2331384	33.89
8998	2357557	33.89
8999	3024332	33.89
9000	1036497	33.92
9001	wPt-3168	33.93
9002	1123450	34.05
9003	wPt-743099	34.06
9004	1062278	34.06
9005	3533860	34.06
9006	1203997	34.12
9007	Tdurum_contig11641_1008	34.15
9008	3941262	34.16
9009	2266556	34.2
9010	1283856	34.21
9011	2305590	34.35
9012	984989	34.39
9013	1226881	34.39
9014	3948924	34.39
9015	2263080	34.47
9016	1107202	34.52
9017	1122406	34.52
9018	1139877	34.52
9019	1404013	34.57
9020	4395360	34.57
9021	7491655	34.57
9022	Xgwm132	34.6
9023	Xgwm613b	34.6
9024	Xpsr167a(Hpr)	34.6
9025	Xgwm768	34.6
9026	Xgpw1079	34.6
9027	S24M17_1	34.6
9028	Xcdo476.2	34.6
9029	Xcdo1315	34.6
9030	Xak466.1(Nra)	34.6
9031	S23M15_6	34.6
9032	XgbxG084	34.6
9033	XgbxG103	34.6
9034	Xpsr136	34.6
9035	S12M17_10	34.6
9036	Xgbx3165a	34.6
9037	XgpwE1	34.6
9038	S23M15_9	34.6
9039	S23M25_3	34.6
9040	S23M26_1	34.6
9041	S23M26_2	34.6
9042	XgbxG083	34.6
9043	S12M17_9	34.6
9044	Xbcd342A	34.6
9045	3533110	34.6
9046	2281868	34.66
9047	1094960	34.67
9048	1260460	34.67
9049	1266614	34.67
9050	2324109	34.73
9051	3940477	34.81
9052	3954091	34.82
9053	1054855	34.83
9054	1090224	34.83
9055	1137749	34.83
9056	1218494	34.83
9057	1228394	34.83
9058	1342366	34.83
9059	1377960	34.83
9060	1379355	34.83
9061	1695900	34.83
9062	2289632	34.83
9063	2304174	34.83
9064	Kukri_c20894_1233	34.93
9065	1101398	34.93
9066	1008074	35.07
9067	4404337	35.07
9068	1238312	35.13
9069	3950551	35.17
9070	3024213	35.17
9071	Xwmc104	35.2
9072	Xgwm705	35.2
9073	312361	35.21
9074	981409	35.21
9075	1068355	35.21
9076	1100996	35.21
9077	1104567	35.21
9078	1128426	35.21
9079	1254992	35.21
9080	1255373	35.21
9081	BobWhite_c23828_884	35.25
9082	1204656	35.25
9083	4405720	35.25
9084	5993674	35.25
9085	3938215	35.27
9086	7351227	35.27
9087	S13M15_11	35.4
9088	Xbarc48.2	35.4
9089	M51/P65.1	35.4
9090	P78/M63.1	35.4
9091	S23M20_14	35.4
9092	1209575	35.49
9093	2276820	35.49
9094	1125654	35.53
9095	1150148	35.53
9096	1092615	35.55
9097	1253459	35.55
9098	2286374	35.55
9099	1154773	35.56
9100	3935178	35.57
9101	996818	35.58
9102	1206552	35.58
9103	3021216	35.58
9104	1125021	35.58
9105	1145710	35.58
9106	1151480	35.58
9107	1217300	35.58
9108	1233477	35.58
9109	998394	35.59
9110	1267209	35.59
9111	3952397	35.59
9112	4395729	35.59
9113	992794	35.6
9114	1091688	35.6
9115	1093792	35.6
9116	1101065	35.6
9117	1116841	35.6
9118	1146312	35.6
9119	1173249	35.6
9120	1210631	35.6
9121	1219878	35.6
9122	1230990	35.6
9123	2328185	35.6
9124	3533877	35.6
9125	3534290	35.6
9126	3935342	35.6
9127	3936176	35.6
9128	3943907	35.6
9129	3947693	35.6
9130	3952496	35.6
9131	3955900	35.6
9132	3957917	35.6
9133	3958441	35.6
9134	3958715	35.6
9135	4395049	35.6
9136	4409630	35.6
9137	4911199	35.6
9138	4991653	35.6
9139	4991745	35.6
9140	4992590	35.6
9141	4993196	35.6
9142	4993210	35.6
9143	5582013	35.6
9144	3030370	35.61
9145	wPt-3309	35.61
9146	1131523	35.62
9147	1350843	35.62
9148	1668150	35.62
9149	989458	35.64
9150	1066399	35.64
9151	1114277	35.64
9152	1115138	35.64
9153	1130825	35.64
9154	1203590	35.64
9155	2289205	35.64
9156	3942311	35.64
9157	1107429	35.66
9158	1131255	35.66
9159	1217583	35.67
9160	1328997	35.67
9161	1863915	35.67
9162	986471	35.68
9163	1122143	35.68
9164	1023473	35.69
9165	1114097	35.7
9166	1023836	35.7
9167	1267178	35.7
9168	JD_c63404_542	35.7
9169	981683	35.72
9170	2291637	35.72
9171	1279335	35.73
9172	1400430	35.73
9173	979104	35.73
9174	994930	35.73
9175	1002169	35.73
9176	1002318	35.73
9177	1028975	35.73
9178	1044522	35.73
9179	1059712	35.73
9180	1065317	35.73
9181	1077142	35.73
9182	1077421	35.73
9183	1079333	35.73
9184	1079955	35.73
9185	1080545	35.73
9186	1083469	35.73
9187	1091272	35.73
9188	1092421	35.73
9189	1093769	35.73
9190	1096016	35.73
9191	1099837	35.73
9192	1100933	35.73
9193	1101129	35.73
9194	1104940	35.73
9195	1106850	35.73
9196	1108422	35.73
9197	1118076	35.73
9198	1120240	35.73
9199	1124067	35.73
9200	1126851	35.73
9201	1128848	35.73
9202	1131405	35.73
9203	1139549	35.73
9204	1146170	35.73
9205	1152301	35.73
9206	1162190	35.73
9207	1165068	35.73
9208	1204591	35.73
9209	1206801	35.73
9210	1216184	35.73
9211	1217953	35.73
9212	1218350	35.73
9213	1218415	35.73
9214	1233898	35.73
9215	1237837	35.73
9216	1241610	35.73
9217	1251281	35.73
9218	1255453	35.73
9219	1257851	35.73
9220	1258981	35.73
9221	1277233	35.73
9222	1314437	35.73
9223	1315781	35.73
9224	1406008	35.73
9225	2260087	35.73
9226	2261204	35.73
9227	2264118	35.73
9228	2275870	35.73
9229	2276823	35.73
9230	2277604	35.73
9231	2278216	35.73
9232	2282476	35.73
9233	2289143	35.73
9234	2290856	35.73
9235	2302173	35.73
9236	2303292	35.73
9237	3024491	35.73
9238	3024634	35.73
9239	3026299	35.73
9240	3027849	35.73
9241	3029112	35.73
9242	3064700	35.73
9243	4910356	35.73
9244	4910935	35.73
9245	4993743	35.73
9246	wPt-3778	35.73
9247	wPt-745128	35.73
9248	3034446	35.74
9249	1101832	35.74
9250	1137923	35.74
9251	1206492	35.74
9252	1147527	35.74
9253	1266866	35.74
9254	WMC494	35.74
9255	1025740	35.75
9256	1031850	35.75
9257	1053333	35.75
9258	1084232	35.75
9259	1101165	35.75
9260	1150687	35.75
9261	3021910	35.75
9262	3023470	35.75
9263	3941814	35.75
9264	6047976	35.76
9265	2247936	35.76
9266	wPt-3203	35.77
9267	1116273	35.77
9268	3023311	35.78
9269	1094839	35.83
9270	665704	35.83
9271	1059748	35.83
9272	1072924	35.83
9273	3947773	35.83
9274	5582932	35.83
9275	4734229	35.84
9276	729979	35.84
9277	wPt-1700	35.85
9278	1226192	35.86
9279	1125660	35.87
9280	1087214	35.87
9281	1099421	35.87
9282	3533768	35.87
9283	3948493	35.87
9284	4991969	35.87
9285	1129678	35.87
9286	2278534	35.88
9287	1082232	35.91
9288	4540541	35.91
9289	4541541	35.91
9290	4993159	35.91
9291	1238158	35.92
9292	4910741	35.93
9293	2249233	35.95
9294	1102877	35.95
9295	1052707	35.95
9296	1206310	35.95
9297	1216065	35.95
9298	1256663	35.95
9299	2275733	35.95
9300	2278086	35.95
9301	3024496	35.95
9302	3025179	35.95
9303	1066279	35.96
9304	wsnp_Ex_c2936_5415651	35.99
9305	wsnp_Ex_c2936_5416717	35.99
9306	TA004758-0291	35.99
9307	1139459	35.99
9308	1379607	35.99
9309	989034	36
9310	3956459	36.01
9311	6020676	36.02
9312	tPt-513775	36.03
9313	tPt-5853	36.03
9314	wPt-379414	36.03
9315	1011393	36.04
9316	4993866	36.06
9317	4993881	36.06
9318	1096608	36.06
9319	1108932	36.06
9320	1146274	36.06
9321	4002858	36.06
9322	989774	36.07
9323	2279031	36.08
9324	1218967	36.08
9325	1234486	36.08
9326	wPt-1364	36.09
9327	wPt-4716	36.09
9328	979727	36.09
9329	986140	36.09
9330	3944695	36.09
9331	1070168	36.09
9332	1237286	36.09
9333	1239180	36.09
9334	1228376	36.09
9335	1116951	36.1
9336	1125241	36.1
9337	wPt-2218	36.11
9338	wPt-743974	36.11
9339	wPt-744302	36.11
9340	1243061	36.12
9341	2327306	36.12
9342	2360198	36.12
9343	1162870	36.12
9344	wPt-9667	36.12
9345	1380150	36.12
9346	1018792	36.13
9347	1208646	36.13
9348	1091767	36.13
9349	wPt-744396	36.14
9350	4910751	36.14
9351	1072931	36.15
9352	4991038	36.16
9353	4909690	36.16
9354	wPt-6208	36.17
9355	5972505	36.2
9356	1255169	36.2
9357	3957028	36.22
9358	4909305	36.22
9359	2290573	36.23
9360	1117778	36.23
9361	1126254	36.23
9362	978845	36.26
9363	1003702	36.26
9364	1088745	36.26
9365	1091891	36.26
9366	1109956	36.26
9367	1122215	36.26
9368	1125398	36.26
9369	1204707	36.26
9370	1206667	36.26
9371	1696335	36.26
9372	4990941	36.26
9373	997580	36.26
9374	1120693	36.26
9375	1309415	36.26
9376	1354742	36.26
9377	1110165	36.26
9378	1131943	36.26
9379	1163312	36.26
9380	1267379	36.26
9381	1268939	36.26
9382	2323481	36.26
9383	3026606	36.26
9384	3021339	36.27
9385	3958012	36.27
9386	3938609	36.27
9387	1308791	36.28
9388	1721818	36.28
9389	2322331	36.28
9390	3384782	36.28
9391	4396419	36.28
9392	4538088	36.28
9393	377995	36.29
9394	1265598	36.29
9395	3023412	36.3
9396	1666805	36.3
9397	1004332	36.3
9398	1279223	36.31
9399	1107339	36.32
9400	1267932	36.32
9401	1135129	36.32
9402	2281523	36.32
9403	1029071	36.32
9404	1278604	36.32
9405	1863288	36.32
9406	4410784	36.32
9407	4989329	36.32
9408	4990640	36.32
9409	wPt-3060	36.33
9410	2252224	36.35
9411	4404675	36.35
9412	1136292	36.35
9413	1092522	36.36
9414	1377005	36.36
9415	4405631	36.36
9416	377899	36.37
9417	998928	36.38
9418	1083034	36.38
9419	wPt-9881	36.38
9420	1308725	36.4
9421	1267267	36.41
9422	1052195	36.41
9423	1100716	36.41
9424	1118041	36.42
9425	1122153	36.42
9426	1266838	36.42
9427	1285824	36.42
9428	1109468	36.43
9429	1186569	36.44
9430	990103	36.44
9431	1054930	36.44
9432	1258944	36.45
9433	2290739	36.45
9434	2296843	36.45
9435	1008711	36.45
9436	1061684	36.45
9437	1078596	36.45
9438	1090049	36.45
9439	1095379	36.45
9440	1095558	36.45
9441	1100110	36.45
9442	1105240	36.45
9443	1129833	36.45
9444	1159935	36.45
9445	1218331	36.45
9446	1219895	36.45
9447	1219942	36.45
9448	1235324	36.45
9449	1236177	36.45
9450	1255727	36.45
9451	2293779	36.45
9452	3953982	36.45
9453	4733796	36.45
9454	4992807	36.45
9455	5581912	36.45
9456	1127095	36.45
9457	wsnp_Ku_c8343_14190318	36.46
9458	wsnp_RFL_Contig1168_230552	36.46
9459	wsnp_RFL_Contig1587_799033	36.46
9460	Opata_2389605_PstIMspI_PA	36.46
9461	Opata_53285_23_PstIMspI_SNP	36.46
9462	Opata_2158606_PstIMluI_PA	36.46
9463	M6_1194028_PstIMseI_PA	36.46
9464	M6_686816_PstIMseI_PA	36.46
9465	Opata_10908_PstIMseI_PA	36.46
9466	Opata_112343_PstIMseI_PA	36.46
9467	Opata_2541684_PstIMseI_PA	36.46
9468	Opata_439619_PstIMseI_PA	36.46
9469	Opata_756087_PstIMseI_PA	36.46
9470	Opata_889612_PstIMseI_PA	36.46
9471	Opata_112962_PstIMspI_PA	36.46
9472	Opata_1871690_PstIMspI_PA	36.46
9473	Opata_3124515_PstIMspI_PA	36.46
9474	Opata_3626981_PstIMspI_PA	36.46
9475	Opata_421821_PstIMspI_PA	36.46
9476	Opata_1038937_23_PstIMseI_SNP	36.46
9477	Opata_1084836_27_PstIMseI_SNP	36.46
9478	Opata_1084836_83_PstIMseI_SNP	36.46
9479	Opata_1369127_36_PstIMseI_SNP	36.46
9480	Opata_1369127_37_PstIMseI_SNP	36.46
9481	Opata_1369127_77_PstIMseI_SNP	36.46
9482	Opata_28912_67_PstIMseI_SNP	36.46
9483	Opata_32453_43_PstIMseI_SNP	36.46
9484	Opata_39087_62_PstIMseI_SNP	36.46
9485	Opata_40436_19_PstIMseI_SNP	36.46
9486	Opata_40436_55_PstIMseI_SNP	36.46
9487	Opata_40436_86_PstIMseI_SNP	36.46
9488	Opata_43315_33_PstIMseI_SNP	36.46
9489	Opata_51373_53_PstIMseI_SNP	36.46
9490	Opata_675539_79_PstIMseI_SNP	36.46
9491	Opata_840235_82_PstIMseI_SNP	36.46
9492	Opata_840235_84_PstIMseI_SNP	36.46
9493	Opata_93986_29_PstIMseI_SNP	36.46
9494	Opata_985528_61_PstIMseI_SNP	36.46
9495	M6_1013122_7_PstIMspI_SNP	36.46
9496	Opata_187945_37_PstIMspI_SNP	36.46
9497	Opata_1880592_29_PstIMspI_SNP	36.46
9498	Opata_1880592_81_PstIMspI_SNP	36.46
9499	Opata_2022718_64_PstIMspI_SNP	36.46
9500	Opata_2492378_16_PstIMspI_SNP	36.46
9501	Opata_2608288_4_PstIMspI_SNP	36.46
9502	Opata_2731979_18_PstIMspI_SNP	36.46
9503	Opata_3311404_57_PstIMspI_SNP	36.46
9504	Opata_3467476_28_PstIMspI_SNP	36.46
9505	Opata_3625805_36_PstIMspI_SNP	36.46
9506	Opata_3625805_67_PstIMspI_SNP	36.46
9507	Opata_3682018_17_PstIMspI_SNP	36.46
9508	Opata_448351_6_PstIMspI_SNP	36.46
9509	Opata_2050196_30_PstIMspI_SNP	36.46
9510	Opata_347439_74_PstIMspI_SNP	36.46
9511	Opata_3682018_70_PstIMspI_SNP	36.46
9512	Opata_3961656_55_PstIMspI_SNP	36.46
9513	Opata_1622885_PstIMspI_PA	36.46
9514	Opata_1798222_PstIMspI_PA	36.46
9515	Opata_1776787_18_PstIMspI_SNP	36.46
9516	M6_1415076_PstIMseI_PA	36.46
9517	M6_4006_PstIMseI_PA	36.46
9518	M6_2303194_PstIMspI_PA	36.46
9519	M6_545087_PstIMspI_PA	36.46
9520	Opata_2073686_PstIMluI_PA	36.46
9521	Opata_2104790_PstIMluI_PA	36.46
9522	Opata_2591154_PstIMluI_PA	36.46
9523	M6_1014620_PstIMseI_PA	36.46
9524	M6_1023216_PstIMseI_PA	36.46
9525	M6_1215069_PstIMseI_PA	36.46
9526	M6_1256868_PstIMseI_PA	36.46
9527	M6_1581775_PstIMseI_PA	36.46
9528	M6_163590_PstIMseI_PA	36.46
9529	M6_1766185_PstIMseI_PA	36.46
9530	M6_1877836_PstIMseI_PA	36.46
9531	M6_200578_PstIMseI_PA	36.46
9532	M6_238694_PstIMseI_PA	36.46
9533	M6_268897_PstIMseI_PA	36.46
9534	M6_2917415_PstIMseI_PA	36.46
9535	M6_3107576_PstIMseI_PA	36.46
9536	M6_3731091_PstIMseI_PA	36.46
9537	M6_3818748_PstIMseI_PA	36.46
9538	M6_407192_PstIMseI_PA	36.46
9539	M6_4140322_PstIMseI_PA	36.46
9540	M6_4158452_PstIMseI_PA	36.46
9541	M6_416704_PstIMseI_PA	36.46
9542	M6_423902_PstIMseI_PA	36.46
9543	M6_4292552_PstIMseI_PA	36.46
9544	M6_464759_PstIMseI_PA	36.46
9545	M6_55508_PstIMseI_PA	36.46
9546	M6_564526_PstIMseI_PA	36.46
9547	M6_706240_PstIMseI_PA	36.46
9548	M6_740434_PstIMseI_PA	36.46
9549	M6_754773_PstIMseI_PA	36.46
9550	M6_834174_PstIMseI_PA	36.46
9551	Opata_1439882_PstIMseI_PA	36.46
9552	Opata_23197_PstIMseI_PA	36.46
9553	Opata_293123_PstIMseI_PA	36.46
9554	Opata_514544_PstIMseI_PA	36.46
9555	Opata_58141_PstIMseI_PA	36.46
9556	Opata_739255_PstIMseI_PA	36.46
9557	Opata_773657_PstIMseI_PA	36.46
9558	Opata_79080_PstIMseI_PA	36.46
9559	Opata_819228_PstIMseI_PA	36.46
9560	M6_1100986_PstIMspI_PA	36.46
9561	M6_1193766_PstIMspI_PA	36.46
9562	M6_1204193_PstIMspI_PA	36.46
9563	M6_1206053_PstIMspI_PA	36.46
9564	M6_1257777_PstIMspI_PA	36.46
9565	M6_1271723_PstIMspI_PA	36.46
9566	M6_1278374_PstIMspI_PA	36.46
9567	M6_1528409_PstIMspI_PA	36.46
9568	M6_1622322_PstIMspI_PA	36.46
9569	M6_1760785_PstIMspI_PA	36.46
9570	M6_1872304_PstIMspI_PA	36.46
9571	M6_1927290_PstIMspI_PA	36.46
9572	M6_1961133_PstIMspI_PA	36.46
9573	M6_20954_PstIMspI_PA	36.46
9574	M6_2098699_PstIMspI_PA	36.46
9575	M6_2130236_PstIMspI_PA	36.46
9576	M6_2154745_PstIMspI_PA	36.46
9577	M6_2216926_PstIMspI_PA	36.46
9578	M6_2359429_PstIMspI_PA	36.46
9579	M6_2453464_PstIMspI_PA	36.46
9580	M6_2700100_PstIMspI_PA	36.46
9581	M6_2866684_PstIMspI_PA	36.46
9582	M6_2918978_PstIMspI_PA	36.46
9583	M6_2977603_PstIMspI_PA	36.46
9584	M6_3167416_PstIMspI_PA	36.46
9585	M6_3206328_PstIMspI_PA	36.46
9586	M6_322023_PstIMspI_PA	36.46
9587	M6_3268541_PstIMspI_PA	36.46
9588	M6_327440_PstIMspI_PA	36.46
9589	M6_3277015_PstIMspI_PA	36.46
9590	M6_3300057_PstIMspI_PA	36.46
9591	M6_3369872_PstIMspI_PA	36.46
9592	M6_3399113_PstIMspI_PA	36.46
9593	M6_3494565_PstIMspI_PA	36.46
9594	M6_352374_PstIMspI_PA	36.46
9595	M6_3548959_PstIMspI_PA	36.46
9596	M6_3585628_PstIMspI_PA	36.46
9597	M6_426442_PstIMspI_PA	36.46
9598	M6_427239_PstIMspI_PA	36.46
9599	M6_443848_PstIMspI_PA	36.46
9600	M6_457989_PstIMspI_PA	36.46
9601	M6_463689_PstIMspI_PA	36.46
9602	M6_511557_PstIMspI_PA	36.46
9603	M6_53335_PstIMspI_PA	36.46
9604	M6_580324_PstIMspI_PA	36.46
9605	M6_607432_PstIMspI_PA	36.46
9606	M6_608227_PstIMspI_PA	36.46
9607	M6_611259_PstIMspI_PA	36.46
9608	M6_625785_PstIMspI_PA	36.46
9609	M6_640474_PstIMspI_PA	36.46
9610	M6_668182_PstIMspI_PA	36.46
9611	M6_728547_PstIMspI_PA	36.46
9612	M6_736560_PstIMspI_PA	36.46
9613	M6_751526_PstIMspI_PA	36.46
9614	M6_836542_PstIMspI_PA	36.46
9615	M6_979715_PstIMspI_PA	36.46
9616	M6_988154_PstIMspI_PA	36.46
9617	Opata_120872_PstIMspI_PA	36.46
9618	Opata_1404439_PstIMspI_PA	36.46
9619	Opata_1415783_PstIMspI_PA	36.46
9620	Opata_1577762_PstIMspI_PA	36.46
9621	Opata_1598652_PstIMspI_PA	36.46
9622	Opata_2081785_PstIMspI_PA	36.46
9623	Opata_2163723_PstIMspI_PA	36.46
9624	Opata_2214921_PstIMspI_PA	36.46
9625	Opata_2698142_PstIMspI_PA	36.46
9626	Opata_2970120_PstIMspI_PA	36.46
9627	Opata_30973_PstIMspI_PA	36.46
9628	Opata_333191_PstIMspI_PA	36.46
9629	Opata_3379916_PstIMspI_PA	36.46
9630	Opata_473517_PstIMspI_PA	36.46
9631	Opata_702688_PstIMspI_PA	36.46
9632	Opata_890826_PstIMspI_PA	36.46
9633	Opata_104289_43_PstIMseI_SNP	36.46
9634	Opata_1402699_75_PstIMseI_SNP	36.46
9635	Opata_153535_44_PstIMseI_SNP	36.46
9636	Opata_651705_23_PstIMseI_SNP	36.46
9637	Opata_70870_62_PstIMseI_SNP	36.46
9638	Opata_70870_63_PstIMseI_SNP	36.46
9639	Opata_1715071_10_PstIMspI_SNP	36.46
9640	Opata_1715071_49_PstIMspI_SNP	36.46
9641	Opata_1776787_82_PstIMspI_SNP	36.46
9642	Opata_1846972_89_PstIMspI_SNP	36.46
9643	Opata_2138698_20_PstIMspI_SNP	36.46
9644	Opata_2138698_25_PstIMspI_SNP	36.46
9645	Opata_2138698_2_PstIMspI_SNP	36.46
9646	Opata_2177965_25_PstIMspI_SNP	36.46
9647	Opata_2177965_30_PstIMspI_SNP	36.46
9648	Opata_2199830_38_PstIMspI_SNP	36.46
9649	Opata_2492378_81_PstIMspI_SNP	36.46
9650	Opata_2570226_89_PstIMspI_SNP	36.46
9651	Opata_2731979_34_PstIMspI_SNP	36.46
9652	Opata_3163493_35_PstIMspI_SNP	36.46
9653	Opata_3296819_73_PstIMspI_SNP	36.46
9654	Opata_3754032_14_PstIMspI_SNP	36.46
9655	Opata_3942370_13_PstIMspI_SNP	36.46
9656	Opata_405293_9_PstIMspI_SNP	36.46
9657	Opata_4187296_16_PstIMspI_SNP	36.46
9658	Opata_4187296_80_PstIMspI_SNP	36.46
9659	Opata_715680_86_PstIMspI_SNP	36.46
9660	Opata_788760_7_PstIMspI_SNP	36.46
9661	Opata_889180_29_PstIMspI_SNP	36.46
9662	Opata_1364727_PstIMseI_PA	36.46
9663	Opata_2347811_PstIMseI_PA	36.46
9664	Opata_2386239_PstIMseI_PA	36.46
9665	Opata_381721_PstIMseI_PA	36.46
9666	Opata_393689_PstIMseI_PA	36.46
9667	Opata_809978_PstIMseI_PA	36.46
9668	M6_22366_PstIMspI_PA	36.46
9669	M6_330713_PstIMspI_PA	36.46
9670	M6_451249_PstIMspI_PA	36.46
9671	M6_476226_PstIMspI_PA	36.46
9672	M6_816252_PstIMspI_PA	36.46
9673	Opata_1276452_PstIMspI_PA	36.46
9674	Opata_1317075_PstIMspI_PA	36.46
9675	Opata_1584109_PstIMspI_PA	36.46
9676	Opata_1592171_PstIMspI_PA	36.46
9677	Opata_1928431_PstIMspI_PA	36.46
9678	Opata_1979885_PstIMspI_PA	36.46
9679	Opata_1979988_PstIMspI_PA	36.46
9680	Opata_2593557_PstIMspI_PA	36.46
9681	Opata_2809578_PstIMspI_PA	36.46
9682	Opata_2900568_PstIMspI_PA	36.46
9683	Opata_2998750_PstIMspI_PA	36.46
9684	Opata_3009552_PstIMspI_PA	36.46
9685	Opata_3012908_PstIMspI_PA	36.46
9686	Opata_319843_PstIMspI_PA	36.46
9687	Opata_3857499_PstIMspI_PA	36.46
9688	Opata_45748_PstIMspI_PA	36.46
9689	Opata_463379_PstIMspI_PA	36.46
9690	Opata_1231988_64_PstIMseI_SNP	36.46
9691	Opata_1231988_78_PstIMseI_SNP	36.46
9692	Opata_277017_8_PstIMseI_SNP	36.46
9693	Opata_2108385_54_PstIMspI_SNP	36.46
9694	Opata_3313055_1_PstIMspI_SNP	36.46
9695	M6_649980_PstIMseI_PA	36.46
9696	M6_1038732_PstIMseI_PA	36.46
9697	M6_1040843_PstIMseI_PA	36.46
9698	M6_1066853_PstIMseI_PA	36.46
9699	M6_112085_PstIMseI_PA	36.46
9700	M6_1270445_PstIMseI_PA	36.46
9701	M6_1314206_PstIMseI_PA	36.46
9702	M6_1316055_PstIMseI_PA	36.46
9703	M6_195471_PstIMseI_PA	36.46
9704	M6_2403358_PstIMseI_PA	36.46
9705	M6_3177996_PstIMseI_PA	36.46
9706	M6_3252197_PstIMseI_PA	36.46
9707	M6_344895_PstIMseI_PA	36.46
9708	M6_369696_PstIMseI_PA	36.46
9709	M6_3727646_PstIMseI_PA	36.46
9710	M6_522242_PstIMseI_PA	36.46
9711	M6_567711_PstIMseI_PA	36.46
9712	M6_649353_PstIMseI_PA	36.46
9713	M6_655930_PstIMseI_PA	36.46
9714	M6_667077_PstIMseI_PA	36.46
9715	M6_724450_PstIMseI_PA	36.46
9716	M6_731152_PstIMseI_PA	36.46
9717	M6_840847_PstIMseI_PA	36.46
9718	M6_854473_PstIMseI_PA	36.46
9719	M6_98665_PstIMseI_PA	36.46
9720	M6_1044913_PstIMspI_PA	36.46
9721	M6_1314725_PstIMspI_PA	36.46
9722	M6_1318314_PstIMspI_PA	36.46
9723	M6_154462_PstIMspI_PA	36.46
9724	M6_1715628_PstIMspI_PA	36.46
9725	M6_2246485_PstIMspI_PA	36.46
9726	M6_2288836_PstIMspI_PA	36.46
9727	M6_3072496_PstIMspI_PA	36.46
9728	M6_3115774_PstIMspI_PA	36.46
9729	M6_3174127_PstIMspI_PA	36.46
9730	M6_357769_PstIMspI_PA	36.46
9731	M6_367503_PstIMspI_PA	36.46
9732	M6_398069_PstIMspI_PA	36.46
9733	M6_426363_PstIMspI_PA	36.46
9734	M6_464877_PstIMspI_PA	36.46
9735	M6_471640_PstIMspI_PA	36.46
9736	M6_476479_PstIMspI_PA	36.46
9737	M6_516332_PstIMspI_PA	36.46
9738	M6_607294_PstIMspI_PA	36.46
9739	M6_665527_PstIMspI_PA	36.46
9740	M6_880924_PstIMspI_PA	36.46
9741	M6_953697_PstIMspI_PA	36.46
9742	Opata_1242402_51_PstIMseI_SNP	36.46
9743	Opata_44857_88_PstIMseI_SNP	36.46
9744	Opata_1900748_70_PstIMspI_SNP	36.46
9745	Opata_1900748_72_PstIMspI_SNP	36.46
9746	Opata_128281_PstIMluI_PA	36.46
9747	Opata_17697_PstIMluI_PA	36.46
9748	Opata_214339_PstIMluI_PA	36.46
9749	Opata_672967_PstIMluI_PA	36.46
9750	M6_1340225_PstIMseI_PA	36.46
9751	Opata_1007148_PstIMseI_PA	36.46
9752	Opata_10105_PstIMseI_PA	36.46
9753	Opata_1103765_PstIMseI_PA	36.46
9754	Opata_1174250_PstIMseI_PA	36.46
9755	Opata_179037_PstIMseI_PA	36.46
9756	Opata_20654_PstIMseI_PA	36.46
9757	Opata_236733_PstIMseI_PA	36.46
9758	Opata_3030696_PstIMseI_PA	36.46
9759	Opata_308470_PstIMseI_PA	36.46
9760	Opata_445114_PstIMseI_PA	36.46
9761	Opata_4461882_PstIMseI_PA	36.46
9762	Opata_457634_PstIMseI_PA	36.46
9763	Opata_542863_PstIMseI_PA	36.46
9764	Opata_708120_PstIMseI_PA	36.46
9765	Opata_725965_PstIMseI_PA	36.46
9766	Opata_748345_PstIMseI_PA	36.46
9767	Opata_75215_PstIMseI_PA	36.46
9768	Opata_89335_PstIMseI_PA	36.46
9769	Opata_912257_PstIMseI_PA	36.46
9770	Opata_915095_PstIMseI_PA	36.46
9771	Opata_1516046_PstIMspI_PA	36.46
9772	Opata_1542882_PstIMspI_PA	36.46
9773	Opata_1547157_PstIMspI_PA	36.46
9774	Opata_1922_PstIMspI_PA	36.46
9775	Opata_2014161_PstIMspI_PA	36.46
9776	Opata_2203858_PstIMspI_PA	36.46
9777	Opata_237611_PstIMspI_PA	36.46
9778	Opata_243354_PstIMspI_PA	36.46
9779	Opata_2678705_PstIMspI_PA	36.46
9780	Opata_3064070_PstIMspI_PA	36.46
9781	Opata_3731437_PstIMspI_PA	36.46
9782	Opata_3746637_PstIMspI_PA	36.46
9783	Opata_3758538_PstIMspI_PA	36.46
9784	Opata_4198402_PstIMspI_PA	36.46
9785	Opata_488942_PstIMspI_PA	36.46
9786	Opata_667406_PstIMspI_PA	36.46
9787	Opata_721695_PstIMspI_PA	36.46
9788	Opata_80809_PstIMspI_PA	36.46
9789	Opata_812471_PstIMspI_PA	36.46
9790	Opata_893773_PstIMspI_PA	36.46
9791	Opata_602332_68_PstIMseI_SNP	36.46
9792	Opata_142919_15_PstIMspI_SNP	36.46
9793	M6_2409717_PstIMluI_PA	36.46
9794	Opata_1262830_PstIMluI_PA	36.46
9795	Opata_2744997_PstIMluI_PA	36.46
9796	Opata_328384_PstIMluI_PA	36.46
9797	Opata_63830_PstIMluI_PA	36.46
9798	M6_1022279_PstIMseI_PA	36.46
9799	M6_1070246_PstIMseI_PA	36.46
9800	M6_1238548_PstIMseI_PA	36.46
9801	M6_1243584_PstIMseI_PA	36.46
9802	M6_1360060_PstIMseI_PA	36.46
9803	M6_141947_PstIMseI_PA	36.46
9804	M6_1423420_PstIMseI_PA	36.46
9805	M6_14359_PstIMseI_PA	36.46
9806	M6_1438300_PstIMseI_PA	36.46
9807	M6_161098_PstIMseI_PA	36.46
9808	M6_169633_PstIMseI_PA	36.46
9809	M6_172058_PstIMseI_PA	36.46
9810	M6_177091_PstIMseI_PA	36.46
9811	M6_183236_PstIMseI_PA	36.46
9812	M6_194740_PstIMseI_PA	36.46
9813	M6_201588_PstIMseI_PA	36.46
9814	M6_2072673_PstIMseI_PA	36.46
9815	M6_273911_PstIMseI_PA	36.46
9816	M6_288636_PstIMseI_PA	36.46
9817	M6_330699_PstIMseI_PA	36.46
9818	M6_335061_PstIMseI_PA	36.46
9819	M6_359318_PstIMseI_PA	36.46
9820	M6_4008689_PstIMseI_PA	36.46
9821	M6_40153_PstIMseI_PA	36.46
9822	M6_513399_PstIMseI_PA	36.46
9823	M6_53879_PstIMseI_PA	36.46
9824	M6_559828_PstIMseI_PA	36.46
9825	M6_622448_PstIMseI_PA	36.46
9826	M6_652611_PstIMseI_PA	36.46
9827	M6_689691_PstIMseI_PA	36.46
9828	M6_77201_PstIMseI_PA	36.46
9829	M6_911510_PstIMseI_PA	36.46
9830	Opata_1076378_PstIMseI_PA	36.46
9831	Opata_1230587_PstIMseI_PA	36.46
9832	Opata_1334239_PstIMseI_PA	36.46
9833	Opata_149800_PstIMseI_PA	36.46
9834	Opata_151394_PstIMseI_PA	36.46
9835	Opata_182771_PstIMseI_PA	36.46
9836	Opata_2087381_PstIMseI_PA	36.46
9837	Opata_294027_PstIMseI_PA	36.46
9838	Opata_310599_PstIMseI_PA	36.46
9839	Opata_315860_PstIMseI_PA	36.46
9840	Opata_358962_PstIMseI_PA	36.46
9841	Opata_361040_PstIMseI_PA	36.46
9842	Opata_3651772_PstIMseI_PA	36.46
9843	Opata_3811584_PstIMseI_PA	36.46
9844	Opata_389418_PstIMseI_PA	36.46
9845	Opata_452584_PstIMseI_PA	36.46
9846	Opata_461199_PstIMseI_PA	36.46
9847	Opata_546365_PstIMseI_PA	36.46
9848	Opata_574579_PstIMseI_PA	36.46
9849	Opata_600868_PstIMseI_PA	36.46
9850	Opata_603023_PstIMseI_PA	36.46
9851	Opata_63510_PstIMseI_PA	36.46
9852	Opata_64300_PstIMseI_PA	36.46
9853	Opata_68403_PstIMseI_PA	36.46
9854	Opata_68684_PstIMseI_PA	36.46
9855	Opata_707333_PstIMseI_PA	36.46
9856	Opata_78342_PstIMseI_PA	36.46
9857	Opata_813149_PstIMseI_PA	36.46
9858	Opata_850473_PstIMseI_PA	36.46
9859	Opata_859699_PstIMseI_PA	36.46
9860	Opata_969585_PstIMseI_PA	36.46
9861	M6_1458275_PstIMspI_PA	36.46
9862	M6_2947706_PstIMspI_PA	36.46
9863	M6_3303994_PstIMspI_PA	36.46
9864	M6_359607_PstIMspI_PA	36.46
9865	M6_360594_PstIMspI_PA	36.46
9866	M6_375851_PstIMspI_PA	36.46
9867	M6_663622_PstIMspI_PA	36.46
9868	Opata_1002162_PstIMspI_PA	36.46
9869	Opata_101609_PstIMspI_PA	36.46
9870	Opata_1311880_PstIMspI_PA	36.46
9871	Opata_1678816_PstIMspI_PA	36.46
9872	Opata_193066_PstIMspI_PA	36.46
9873	Opata_1941761_PstIMspI_PA	36.46
9874	Opata_207656_PstIMspI_PA	36.46
9875	Opata_2234164_PstIMspI_PA	36.46
9876	Opata_2362021_PstIMspI_PA	36.46
9877	Opata_2628408_PstIMspI_PA	36.46
9878	Opata_2907384_PstIMspI_PA	36.46
9879	Opata_3019197_PstIMspI_PA	36.46
9880	Opata_314962_PstIMspI_PA	36.46
9881	Opata_3427786_PstIMspI_PA	36.46
9882	Opata_3574183_PstIMspI_PA	36.46
9883	Opata_3763819_PstIMspI_PA	36.46
9884	Opata_3919777_PstIMspI_PA	36.46
9885	Opata_3940484_PstIMspI_PA	36.46
9886	Opata_4070166_PstIMspI_PA	36.46
9887	Opata_4204053_PstIMspI_PA	36.46
9888	Opata_590092_PstIMspI_PA	36.46
9889	Opata_90777_PstIMspI_PA	36.46
9890	Opata_948544_PstIMspI_PA	36.46
9891	Opata_950807_PstIMspI_PA	36.46
9892	M6_114982_PstIMseI_PA	36.46
9893	M6_119857_PstIMseI_PA	36.46
9894	M6_137004_PstIMseI_PA	36.46
9895	M6_1427760_PstIMseI_PA	36.46
9896	M6_1516717_PstIMseI_PA	36.46
9897	M6_2021790_PstIMseI_PA	36.46
9898	M6_320101_PstIMseI_PA	36.46
9899	M6_371246_PstIMseI_PA	36.46
9900	M6_373641_PstIMseI_PA	36.46
9901	M6_404486_PstIMseI_PA	36.46
9902	M6_443591_PstIMseI_PA	36.46
9903	M6_595004_PstIMseI_PA	36.46
9904	M6_896600_PstIMseI_PA	36.46
9905	M6_1374390_PstIMspI_PA	36.46
9906	M6_1520819_PstIMspI_PA	36.46
9907	M6_1986091_PstIMspI_PA	36.46
9908	M6_328285_PstIMspI_PA	36.46
9909	M6_3575164_PstIMspI_PA	36.46
9910	M6_450857_PstIMspI_PA	36.46
9911	M6_461055_PstIMspI_PA	36.46
9912	M6_492686_PstIMspI_PA	36.46
9913	M6_691581_PstIMspI_PA	36.46
9914	M6_783490_PstIMspI_PA	36.46
9915	M6_1086409_PstIMseI_PA	36.46
9916	M6_1211775_PstIMseI_PA	36.46
9917	M6_1717626_PstIMseI_PA	36.46
9918	M6_177802_PstIMseI_PA	36.46
9919	M6_2037_PstIMseI_PA	36.46
9920	M6_226219_PstIMseI_PA	36.46
9921	M6_22972_PstIMseI_PA	36.46
9922	M6_241835_PstIMseI_PA	36.46
9923	M6_245241_PstIMseI_PA	36.46
9924	M6_400962_PstIMseI_PA	36.46
9925	M6_405016_PstIMseI_PA	36.46
9926	M6_52507_PstIMseI_PA	36.46
9927	M6_575829_PstIMseI_PA	36.46
9928	M6_597429_PstIMseI_PA	36.46
9929	M6_658479_PstIMseI_PA	36.46
9930	M6_664639_PstIMseI_PA	36.46
9931	M6_70651_PstIMseI_PA	36.46
9932	M6_95589_PstIMseI_PA	36.46
9933	M6_990027_PstIMseI_PA	36.46
9934	M6_1179299_PstIMspI_PA	36.46
9935	M6_1841167_PstIMspI_PA	36.46
9936	M6_231553_PstIMspI_PA	36.46
9937	M6_363331_PstIMspI_PA	36.46
9938	M6_520450_PstIMspI_PA	36.46
9939	M6_571561_PstIMspI_PA	36.46
9940	M6_875589_PstIMspI_PA	36.46
9941	Opata_10844_PstIMseI_PA	36.46
9942	Opata_1164307_PstIMseI_PA	36.46
9943	Opata_12447_PstIMseI_PA	36.46
9944	Opata_1282908_PstIMseI_PA	36.46
9945	Opata_1636108_PstIMseI_PA	36.46
9946	Opata_225756_PstIMseI_PA	36.46
9947	Opata_237060_PstIMseI_PA	36.46
9948	Opata_3404864_PstIMseI_PA	36.46
9949	Opata_3406867_PstIMseI_PA	36.46
9950	Opata_400050_PstIMseI_PA	36.46
9951	Opata_536336_PstIMseI_PA	36.46
9952	Opata_538854_PstIMseI_PA	36.46
9953	Opata_636235_PstIMseI_PA	36.46
9954	Opata_72736_PstIMseI_PA	36.46
9955	Opata_782346_PstIMseI_PA	36.46
9956	Opata_80718_PstIMseI_PA	36.46
9957	Opata_954064_PstIMseI_PA	36.46
9958	M6_756967_PstIMspI_PA	36.46
9959	Opata_1037285_PstIMspI_PA	36.46
9960	Opata_1192301_PstIMspI_PA	36.46
9961	Opata_1435669_PstIMspI_PA	36.46
9962	Opata_1578721_PstIMspI_PA	36.46
9963	Opata_1637950_PstIMspI_PA	36.46
9964	Opata_1653841_PstIMspI_PA	36.46
9965	Opata_1670572_PstIMspI_PA	36.46
9966	Opata_1677178_PstIMspI_PA	36.46
9967	Opata_1686620_PstIMspI_PA	36.46
9968	Opata_1701797_PstIMspI_PA	36.46
9969	Opata_1842084_PstIMspI_PA	36.46
9970	Opata_1889349_PstIMspI_PA	36.46
9971	Opata_2019177_PstIMspI_PA	36.46
9972	Opata_2387396_PstIMspI_PA	36.46
9973	Opata_2577747_PstIMspI_PA	36.46
9974	Opata_2810956_PstIMspI_PA	36.46
9975	Opata_3051451_PstIMspI_PA	36.46
9976	Opata_3071100_PstIMspI_PA	36.46
9977	Opata_3345726_PstIMspI_PA	36.46
9978	Opata_346347_PstIMspI_PA	36.46
9979	Opata_3615323_PstIMspI_PA	36.46
9980	Opata_4063483_PstIMspI_PA	36.46
9981	Opata_606582_PstIMspI_PA	36.46
9982	Opata_930115_PstIMspI_PA	36.46
9983	Opata_3662853_82_PstIMspI_SNP	36.46
9984	M6_109049_PstIMseI_PA	36.46
9985	M6_1117017_PstIMseI_PA	36.46
9986	M6_1129278_PstIMseI_PA	36.46
9987	M6_11339_PstIMseI_PA	36.46
9988	M6_1194735_PstIMseI_PA	36.46
9989	M6_12643_PstIMseI_PA	36.46
9990	M6_126885_PstIMseI_PA	36.46
9991	M6_14591_PstIMseI_PA	36.46
9992	M6_150209_PstIMseI_PA	36.46
9993	M6_15234_PstIMseI_PA	36.46
9994	M6_155260_PstIMseI_PA	36.46
9995	M6_159803_PstIMseI_PA	36.46
9996	M6_19361_PstIMseI_PA	36.46
9997	M6_19771_PstIMseI_PA	36.46
9998	M6_215509_PstIMseI_PA	36.46
9999	M6_217673_PstIMseI_PA	36.46
10000	M6_2526983_PstIMseI_PA	36.46
10001	M6_255173_PstIMseI_PA	36.46
10002	M6_26114_PstIMseI_PA	36.46
10003	M6_2640368_PstIMseI_PA	36.46
10004	M6_283274_PstIMseI_PA	36.46
10005	M6_31467_PstIMseI_PA	36.46
10006	M6_323606_PstIMseI_PA	36.46
10007	M6_332911_PstIMseI_PA	36.46
10008	M6_338027_PstIMseI_PA	36.46
10009	M6_357873_PstIMseI_PA	36.46
10010	M6_3969367_PstIMseI_PA	36.46
10011	M6_434027_PstIMseI_PA	36.46
10012	M6_44593_PstIMseI_PA	36.46
10013	M6_547360_PstIMseI_PA	36.46
10014	M6_548377_PstIMseI_PA	36.46
10015	M6_568302_PstIMseI_PA	36.46
10016	M6_57940_PstIMseI_PA	36.46
10017	M6_601504_PstIMseI_PA	36.46
10018	M6_604609_PstIMseI_PA	36.46
10019	M6_627393_PstIMseI_PA	36.46
10020	M6_630669_PstIMseI_PA	36.46
10021	M6_632973_PstIMseI_PA	36.46
10022	M6_634637_PstIMseI_PA	36.46
10023	M6_647640_PstIMseI_PA	36.46
10024	M6_681688_PstIMseI_PA	36.46
10025	M6_722058_PstIMseI_PA	36.46
10026	M6_726897_PstIMseI_PA	36.46
10027	M6_923406_PstIMseI_PA	36.46
10028	M6_932195_PstIMseI_PA	36.46
10029	M6_933623_PstIMseI_PA	36.46
10030	M6_977393_PstIMseI_PA	36.46
10031	M6_1110557_PstIMspI_PA	36.46
10032	M6_1278706_PstIMspI_PA	36.46
10033	M6_1310881_PstIMspI_PA	36.46
10034	M6_1358882_PstIMspI_PA	36.46
10035	M6_1380612_PstIMspI_PA	36.46
10036	M6_2252546_PstIMspI_PA	36.46
10037	M6_2903778_PstIMspI_PA	36.46
10038	M6_314573_PstIMspI_PA	36.46
10039	M6_3330989_PstIMspI_PA	36.46
10040	M6_338989_PstIMspI_PA	36.46
10041	M6_358915_PstIMspI_PA	36.46
10042	M6_372093_PstIMspI_PA	36.46
10043	M6_396639_PstIMspI_PA	36.46
10044	M6_404792_PstIMspI_PA	36.46
10045	M6_428799_PstIMspI_PA	36.46
10046	M6_469168_PstIMspI_PA	36.46
10047	M6_492772_PstIMspI_PA	36.46
10048	M6_522334_PstIMspI_PA	36.46
10049	M6_611921_PstIMspI_PA	36.46
10050	M6_618977_PstIMspI_PA	36.46
10051	M6_689080_PstIMspI_PA	36.46
10052	M6_786912_PstIMspI_PA	36.46
10053	M6_858103_PstIMspI_PA	36.46
10054	M6_927224_PstIMspI_PA	36.46
10055	M6_941454_PstIMspI_PA	36.46
10056	Opata_1555065_PstIMspI_PA	36.46
10057	Opata_1154405_19_PstIMspI_SNP	36.46
10058	Opata_1019434_PstIMluI_PA	36.46
10059	Opata_121777_PstIMluI_PA	36.46
10060	Opata_1704059_PstIMluI_PA	36.46
10061	Opata_1879074_PstIMluI_PA	36.46
10062	Opata_2042728_PstIMluI_PA	36.46
10063	Opata_2070596_PstIMluI_PA	36.46
10064	Opata_2311268_PstIMluI_PA	36.46
10065	Opata_691189_PstIMluI_PA	36.46
10066	Opata_12448_PstIMseI_PA	36.46
10067	Opata_1325660_PstIMseI_PA	36.46
10068	Opata_152950_PstIMseI_PA	36.46
10069	Opata_157056_PstIMseI_PA	36.46
10070	Opata_321709_PstIMseI_PA	36.46
10071	Opata_36879_PstIMseI_PA	36.46
10072	Opata_606575_PstIMseI_PA	36.46
10073	Opata_662411_PstIMseI_PA	36.46
10074	Opata_713088_PstIMseI_PA	36.46
10075	Opata_1143816_PstIMspI_PA	36.46
10076	Opata_136959_PstIMspI_PA	36.46
10077	Opata_1966697_PstIMspI_PA	36.46
10078	Opata_206696_PstIMspI_PA	36.46
10079	Opata_2683283_PstIMspI_PA	36.46
10080	Opata_2912877_3_PstIMseI_SNP	36.46
10081	Opata_2912877_42_PstIMseI_SNP	36.46
10082	Opata_1406178_PstIMluI_PA	36.46
10083	Opata_2703331_PstIMluI_PA	36.46
10084	M6_1142889_PstIMseI_PA	36.46
10085	M6_1171686_PstIMseI_PA	36.46
10086	M6_1230405_PstIMseI_PA	36.46
10087	M6_12424_PstIMseI_PA	36.46
10088	M6_124618_PstIMseI_PA	36.46
10089	M6_1258843_PstIMseI_PA	36.46
10090	M6_1316895_PstIMseI_PA	36.46
10091	M6_132683_PstIMseI_PA	36.46
10092	M6_1391121_PstIMseI_PA	36.46
10093	M6_139876_PstIMseI_PA	36.46
10094	M6_145244_PstIMseI_PA	36.46
10095	M6_1528535_PstIMseI_PA	36.46
10096	M6_177225_PstIMseI_PA	36.46
10097	M6_191635_PstIMseI_PA	36.46
10098	M6_194554_PstIMseI_PA	36.46
10099	M6_195892_PstIMseI_PA	36.46
10100	M6_221376_PstIMseI_PA	36.46
10101	M6_2365822_PstIMseI_PA	36.46
10102	M6_240397_PstIMseI_PA	36.46
10103	M6_257102_PstIMseI_PA	36.46
10104	M6_292845_PstIMseI_PA	36.46
10105	M6_312328_PstIMseI_PA	36.46
10106	M6_313125_PstIMseI_PA	36.46
10107	M6_3139094_PstIMseI_PA	36.46
10108	M6_316905_PstIMseI_PA	36.46
10109	M6_334522_PstIMseI_PA	36.46
10110	M6_3665965_PstIMseI_PA	36.46
10111	M6_374712_PstIMseI_PA	36.46
10112	M6_382577_PstIMseI_PA	36.46
10113	M6_397863_PstIMseI_PA	36.46
10114	M6_411150_PstIMseI_PA	36.46
10115	M6_4303673_PstIMseI_PA	36.46
10116	M6_450743_PstIMseI_PA	36.46
10117	M6_45089_PstIMseI_PA	36.46
10118	M6_45729_PstIMseI_PA	36.46
10119	M6_475030_PstIMseI_PA	36.46
10120	M6_573843_PstIMseI_PA	36.46
10121	M6_677240_PstIMseI_PA	36.46
10122	M6_719198_PstIMseI_PA	36.46
10123	M6_71965_PstIMseI_PA	36.46
10124	M6_765573_PstIMseI_PA	36.46
10125	M6_77877_PstIMseI_PA	36.46
10126	M6_799618_PstIMseI_PA	36.46
10127	M6_814387_PstIMseI_PA	36.46
10128	M6_852206_PstIMseI_PA	36.46
10129	M6_96835_PstIMseI_PA	36.46
10130	Opata_1185908_PstIMseI_PA	36.46
10131	Opata_1859255_PstIMseI_PA	36.46
10132	Opata_2515329_PstIMseI_PA	36.46
10133	Opata_2841232_PstIMseI_PA	36.46
10134	Opata_3775183_PstIMseI_PA	36.46
10135	Opata_864857_PstIMseI_PA	36.46
10136	M6_1009752_PstIMspI_PA	36.46
10137	M6_1022708_PstIMspI_PA	36.46
10138	M6_1093099_PstIMspI_PA	36.46
10139	M6_1101467_PstIMspI_PA	36.46
10140	M6_1185045_PstIMspI_PA	36.46
10141	M6_1263206_PstIMspI_PA	36.46
10142	M6_1353827_PstIMspI_PA	36.46
10143	M6_1683841_PstIMspI_PA	36.46
10144	M6_1898573_PstIMspI_PA	36.46
10145	M6_1967177_PstIMspI_PA	36.46
10146	M6_2476178_PstIMspI_PA	36.46
10147	M6_2709582_PstIMspI_PA	36.46
10148	M6_2729798_PstIMspI_PA	36.46
10149	M6_2919704_PstIMspI_PA	36.46
10150	M6_315738_PstIMspI_PA	36.46
10151	M6_3294783_PstIMspI_PA	36.46
10152	M6_3392318_PstIMspI_PA	36.46
10153	M6_3424468_PstIMspI_PA	36.46
10154	M6_342782_PstIMspI_PA	36.46
10155	M6_3522874_PstIMspI_PA	36.46
10156	M6_390060_PstIMspI_PA	36.46
10157	M6_430286_PstIMspI_PA	36.46
10158	M6_498858_PstIMspI_PA	36.46
10159	M6_508989_PstIMspI_PA	36.46
10160	M6_560379_PstIMspI_PA	36.46
10161	M6_612713_PstIMspI_PA	36.46
10162	M6_688059_PstIMspI_PA	36.46
10163	M6_690297_PstIMspI_PA	36.46
10164	M6_712263_PstIMspI_PA	36.46
10165	M6_728779_PstIMspI_PA	36.46
10166	M6_743641_PstIMspI_PA	36.46
10167	M6_744748_PstIMspI_PA	36.46
10168	M6_763699_PstIMspI_PA	36.46
10169	M6_794343_PstIMspI_PA	36.46
10170	M6_798046_PstIMspI_PA	36.46
10171	M6_908857_PstIMspI_PA	36.46
10172	M6_929263_PstIMspI_PA	36.46
10173	M6_978912_PstIMspI_PA	36.46
10174	Opata_1125894_PstIMspI_PA	36.46
10175	Opata_1570218_PstIMspI_PA	36.46
10176	Opata_1920873_PstIMspI_PA	36.46
10177	Opata_1975883_PstIMspI_PA	36.46
10178	Opata_2147800_PstIMspI_PA	36.46
10179	Opata_2759270_PstIMspI_PA	36.46
10180	Opata_2760728_PstIMspI_PA	36.46
10181	Opata_2915928_PstIMspI_PA	36.46
10182	Opata_3188047_PstIMspI_PA	36.46
10183	Opata_3887872_PstIMspI_PA	36.46
10184	Opata_554507_PstIMspI_PA	36.46
10185	Opata_65890_PstIMspI_PA	36.46
10186	Opata_686351_PstIMspI_PA	36.46
10187	Opata_10707_PstIMluI_PA	36.46
10188	Opata_11246_PstIMluI_PA	36.46
10189	Opata_2283813_PstIMluI_PA	36.46
10190	Opata_2495593_PstIMluI_PA	36.46
10191	Opata_2565616_PstIMluI_PA	36.46
10192	Opata_579526_PstIMluI_PA	36.46
10193	Opata_782653_PstIMluI_PA	36.46
10194	Opata_787946_PstIMluI_PA	36.46
10195	Opata_859088_PstIMluI_PA	36.46
10196	Opata_912310_PstIMluI_PA	36.46
10197	M6_723775_PstIMseI_PA	36.46
10198	M6_817164_PstIMseI_PA	36.46
10199	Opata_1011179_PstIMseI_PA	36.46
10200	Opata_1029313_PstIMseI_PA	36.46
10201	Opata_104069_PstIMseI_PA	36.46
10202	Opata_1064375_PstIMseI_PA	36.46
10203	Opata_1087631_PstIMseI_PA	36.46
10204	Opata_1097499_PstIMseI_PA	36.46
10205	Opata_123123_PstIMseI_PA	36.46
10206	Opata_129535_PstIMseI_PA	36.46
10207	Opata_1305043_PstIMseI_PA	36.46
10208	Opata_13160_PstIMseI_PA	36.46
10209	Opata_1322980_PstIMseI_PA	36.46
10210	Opata_1370217_PstIMseI_PA	36.46
10211	Opata_1389099_PstIMseI_PA	36.46
10212	Opata_139300_PstIMseI_PA	36.46
10213	Opata_143538_PstIMseI_PA	36.46
10214	Opata_1481089_PstIMseI_PA	36.46
10215	Opata_148394_PstIMseI_PA	36.46
10216	Opata_1495555_PstIMseI_PA	36.46
10217	Opata_1544579_PstIMseI_PA	36.46
10218	Opata_1552199_PstIMseI_PA	36.46
10219	Opata_162427_PstIMseI_PA	36.46
10220	Opata_1640181_PstIMseI_PA	36.46
10221	Opata_167363_PstIMseI_PA	36.46
10222	Opata_16888_PstIMseI_PA	36.46
10223	Opata_169639_PstIMseI_PA	36.46
10224	Opata_174410_PstIMseI_PA	36.46
10225	Opata_182005_PstIMseI_PA	36.46
10226	Opata_185042_PstIMseI_PA	36.46
10227	Opata_1860182_PstIMseI_PA	36.46
10228	Opata_18725_PstIMseI_PA	36.46
10229	Opata_196314_PstIMseI_PA	36.46
10230	Opata_199108_PstIMseI_PA	36.46
10231	Opata_200_PstIMseI_PA	36.46
10232	Opata_209992_PstIMseI_PA	36.46
10233	Opata_21012_PstIMseI_PA	36.46
10234	Opata_21181_PstIMseI_PA	36.46
10235	Opata_2162491_PstIMseI_PA	36.46
10236	Opata_216985_PstIMseI_PA	36.46
10237	Opata_223190_PstIMseI_PA	36.46
10238	Opata_226166_PstIMseI_PA	36.46
10239	Opata_2396_PstIMseI_PA	36.46
10240	Opata_242073_PstIMseI_PA	36.46
10241	Opata_24652_PstIMseI_PA	36.46
10242	Opata_2564405_PstIMseI_PA	36.46
10243	Opata_2670146_PstIMseI_PA	36.46
10244	Opata_269337_PstIMseI_PA	36.46
10245	Opata_2843358_PstIMseI_PA	36.46
10246	Opata_295800_PstIMseI_PA	36.46
10247	Opata_295908_PstIMseI_PA	36.46
10248	Opata_296219_PstIMseI_PA	36.46
10249	Opata_297020_PstIMseI_PA	36.46
10250	Opata_310098_PstIMseI_PA	36.46
10251	Opata_311887_PstIMseI_PA	36.46
10252	Opata_31199_PstIMseI_PA	36.46
10253	Opata_315134_PstIMseI_PA	36.46
10254	Opata_318127_PstIMseI_PA	36.46
10255	Opata_344151_PstIMseI_PA	36.46
10256	Opata_349040_PstIMseI_PA	36.46
10257	Opata_36253_PstIMseI_PA	36.46
10258	Opata_364557_PstIMseI_PA	36.46
10259	Opata_375221_PstIMseI_PA	36.46
10260	Opata_378015_PstIMseI_PA	36.46
10261	Opata_38964_PstIMseI_PA	36.46
10262	Opata_397270_PstIMseI_PA	36.46
10263	Opata_398595_PstIMseI_PA	36.46
10264	Opata_40153_PstIMseI_PA	36.46
10265	Opata_402119_PstIMseI_PA	36.46
10266	Opata_405371_PstIMseI_PA	36.46
10267	Opata_42128_PstIMseI_PA	36.46
10268	Opata_42764_PstIMseI_PA	36.46
10269	Opata_430208_PstIMseI_PA	36.46
10270	Opata_433264_PstIMseI_PA	36.46
10271	Opata_4435362_PstIMseI_PA	36.46
10272	Opata_46972_PstIMseI_PA	36.46
10273	Opata_470260_PstIMseI_PA	36.46
10274	Opata_47103_PstIMseI_PA	36.46
10275	Opata_48460_PstIMseI_PA	36.46
10276	Opata_492175_PstIMseI_PA	36.46
10277	Opata_511748_PstIMseI_PA	36.46
10278	Opata_540045_PstIMseI_PA	36.46
10279	Opata_547717_PstIMseI_PA	36.46
10280	Opata_548817_PstIMseI_PA	36.46
10281	Opata_58305_PstIMseI_PA	36.46
10282	Opata_589703_PstIMseI_PA	36.46
10283	Opata_60593_PstIMseI_PA	36.46
10284	Opata_617097_PstIMseI_PA	36.46
10285	Opata_61908_PstIMseI_PA	36.46
10286	Opata_61996_PstIMseI_PA	36.46
10287	Opata_621707_PstIMseI_PA	36.46
10288	Opata_635446_PstIMseI_PA	36.46
10289	Opata_646045_PstIMseI_PA	36.46
10290	Opata_663116_PstIMseI_PA	36.46
10291	Opata_664413_PstIMseI_PA	36.46
10292	Opata_688640_PstIMseI_PA	36.46
10293	Opata_690531_PstIMseI_PA	36.46
10294	Opata_69655_PstIMseI_PA	36.46
10295	Opata_703276_PstIMseI_PA	36.46
10296	Opata_720562_PstIMseI_PA	36.46
10297	Opata_721649_PstIMseI_PA	36.46
10298	Opata_725059_PstIMseI_PA	36.46
10299	Opata_73321_PstIMseI_PA	36.46
10300	Opata_74013_PstIMseI_PA	36.46
10301	Opata_760135_PstIMseI_PA	36.46
10302	Opata_766487_PstIMseI_PA	36.46
10303	Opata_7968_PstIMseI_PA	36.46
10304	Opata_79949_PstIMseI_PA	36.46
10305	Opata_850799_PstIMseI_PA	36.46
10306	Opata_868064_PstIMseI_PA	36.46
10307	Opata_912689_PstIMseI_PA	36.46
10308	Opata_927145_PstIMseI_PA	36.46
10309	Opata_930184_PstIMseI_PA	36.46
10310	Opata_935744_PstIMseI_PA	36.46
10311	Opata_95670_PstIMseI_PA	36.46
10312	Opata_972678_PstIMseI_PA	36.46
10313	Opata_986571_PstIMseI_PA	36.46
10314	Opata_989037_PstIMseI_PA	36.46
10315	Opata_992421_PstIMseI_PA	36.46
10316	M6_1007313_PstIMspI_PA	36.46
10317	M6_329162_PstIMspI_PA	36.46
10318	M6_517436_PstIMspI_PA	36.46
10319	M6_679276_PstIMspI_PA	36.46
10320	M6_691748_PstIMspI_PA	36.46
10321	Opata_1079568_PstIMspI_PA	36.46
10322	Opata_112923_PstIMspI_PA	36.46
10323	Opata_1161334_PstIMspI_PA	36.46
10324	Opata_118984_PstIMspI_PA	36.46
10325	Opata_1244917_PstIMspI_PA	36.46
10326	Opata_131845_PstIMspI_PA	36.46
10327	Opata_1430116_PstIMspI_PA	36.46
10328	Opata_1464662_PstIMspI_PA	36.46
10329	Opata_14911_PstIMspI_PA	36.46
10330	Opata_1625857_PstIMspI_PA	36.46
10331	Opata_1630221_PstIMspI_PA	36.46
10332	Opata_1630587_PstIMspI_PA	36.46
10333	Opata_1651375_PstIMspI_PA	36.46
10334	Opata_1655217_PstIMspI_PA	36.46
10335	Opata_1656329_PstIMspI_PA	36.46
10336	Opata_1664238_PstIMspI_PA	36.46
10337	Opata_1682331_PstIMspI_PA	36.46
10338	Opata_168600_PstIMspI_PA	36.46
10339	Opata_1715580_PstIMspI_PA	36.46
10340	Opata_1724625_PstIMspI_PA	36.46
10341	Opata_1748464_PstIMspI_PA	36.46
10342	Opata_1749048_PstIMspI_PA	36.46
10343	Opata_175801_PstIMspI_PA	36.46
10344	Opata_1770645_PstIMspI_PA	36.46
10345	Opata_1781229_PstIMspI_PA	36.46
10346	Opata_1792461_PstIMspI_PA	36.46
10347	Opata_1810852_PstIMspI_PA	36.46
10348	Opata_1849514_PstIMspI_PA	36.46
10349	Opata_1864514_PstIMspI_PA	36.46
10350	Opata_187783_PstIMspI_PA	36.46
10351	Opata_18945_PstIMspI_PA	36.46
10352	Opata_1907661_PstIMspI_PA	36.46
10353	Opata_1947357_PstIMspI_PA	36.46
10354	Opata_1967534_PstIMspI_PA	36.46
10355	Opata_1975402_PstIMspI_PA	36.46
10356	Opata_1984766_PstIMspI_PA	36.46
10357	Opata_199617_PstIMspI_PA	36.46
10358	Opata_1997036_PstIMspI_PA	36.46
10359	Opata_2005911_PstIMspI_PA	36.46
10360	Opata_2048879_PstIMspI_PA	36.46
10361	Opata_2139980_PstIMspI_PA	36.46
10362	Opata_2184305_PstIMspI_PA	36.46
10363	Opata_2214727_PstIMspI_PA	36.46
10364	Opata_2281680_PstIMspI_PA	36.46
10365	Opata_2296006_PstIMspI_PA	36.46
10366	Opata_2320428_PstIMspI_PA	36.46
10367	Opata_2323870_PstIMspI_PA	36.46
10368	Opata_2517451_PstIMspI_PA	36.46
10369	Opata_254811_PstIMspI_PA	36.46
10370	Opata_2557_PstIMspI_PA	36.46
10371	Opata_25899_PstIMspI_PA	36.46
10372	Opata_2738402_PstIMspI_PA	36.46
10373	Opata_2744387_PstIMspI_PA	36.46
10374	Opata_2776313_PstIMspI_PA	36.46
10375	Opata_2945052_PstIMspI_PA	36.46
10376	Opata_3048010_PstIMspI_PA	36.46
10377	Opata_3058145_PstIMspI_PA	36.46
10378	Opata_3214912_PstIMspI_PA	36.46
10379	Opata_321496_PstIMspI_PA	36.46
10380	Opata_3301361_PstIMspI_PA	36.46
10381	Opata_3374404_PstIMspI_PA	36.46
10382	Opata_3395955_PstIMspI_PA	36.46
10383	Opata_3453843_PstIMspI_PA	36.46
10384	Opata_348785_PstIMspI_PA	36.46
10385	Opata_3521950_PstIMspI_PA	36.46
10386	Opata_3591897_PstIMspI_PA	36.46
10387	Opata_3629501_PstIMspI_PA	36.46
10388	Opata_368551_PstIMspI_PA	36.46
10389	Opata_3738411_PstIMspI_PA	36.46
10390	Opata_3814851_PstIMspI_PA	36.46
10391	Opata_3828586_PstIMspI_PA	36.46
10392	Opata_3852853_PstIMspI_PA	36.46
10393	Opata_3860560_PstIMspI_PA	36.46
10394	Opata_38945_PstIMspI_PA	36.46
10395	Opata_39202_PstIMspI_PA	36.46
10396	Opata_3952546_PstIMspI_PA	36.46
10397	Opata_3957038_PstIMspI_PA	36.46
10398	Opata_3985817_PstIMspI_PA	36.46
10399	Opata_3993803_PstIMspI_PA	36.46
10400	Opata_4109098_PstIMspI_PA	36.46
10401	Opata_4169177_PstIMspI_PA	36.46
10402	Opata_421624_PstIMspI_PA	36.46
10403	Opata_440134_PstIMspI_PA	36.46
10404	Opata_45415_PstIMspI_PA	36.46
10405	Opata_467668_PstIMspI_PA	36.46
10406	Opata_494205_PstIMspI_PA	36.46
10407	Opata_543929_PstIMspI_PA	36.46
10408	Opata_5587_PstIMspI_PA	36.46
10409	Opata_65223_PstIMspI_PA	36.46
10410	Opata_65930_PstIMspI_PA	36.46
10411	Opata_7059_PstIMspI_PA	36.46
10412	Opata_7083_PstIMspI_PA	36.46
10413	Opata_734286_PstIMspI_PA	36.46
10414	Opata_765651_PstIMspI_PA	36.46
10415	Opata_849232_PstIMspI_PA	36.46
10416	Opata_861197_PstIMspI_PA	36.46
10417	Opata_96116_PstIMspI_PA	36.46
10418	Opata_997252_PstIMspI_PA	36.46
10419	Opata_1333098_52_PstIMseI_SNP	36.46
10420	Opata_1889209_71_PstIMseI_SNP	36.46
10421	Opata_393569_23_PstIMseI_SNP	36.46
10422	Opata_1543157_37_PstIMspI_SNP	36.46
10423	Opata_1543157_8_PstIMspI_SNP	36.46
10424	M6_1084575_PstIMseI_PA	36.46
10425	M6_1169413_PstIMseI_PA	36.46
10426	M6_118062_PstIMseI_PA	36.46
10427	M6_184947_PstIMseI_PA	36.46
10428	M6_1855_PstIMseI_PA	36.46
10429	M6_191860_PstIMseI_PA	36.46
10430	M6_192506_PstIMseI_PA	36.46
10431	M6_2034891_PstIMseI_PA	36.46
10432	M6_2039300_PstIMseI_PA	36.46
10433	M6_2060343_PstIMseI_PA	36.46
10434	M6_206735_PstIMseI_PA	36.46
10435	M6_2098648_PstIMseI_PA	36.46
10436	M6_2108484_PstIMseI_PA	36.46
10437	M6_2200105_PstIMseI_PA	36.46
10438	M6_24240_PstIMseI_PA	36.46
10439	M6_2451682_PstIMseI_PA	36.46
10440	M6_272062_PstIMseI_PA	36.46
10441	M6_279527_PstIMseI_PA	36.46
10442	M6_282169_PstIMseI_PA	36.46
10443	M6_304354_PstIMseI_PA	36.46
10444	M6_334113_PstIMseI_PA	36.46
10445	M6_337_PstIMseI_PA	36.46
10446	M6_358583_PstIMseI_PA	36.46
10447	M6_3592051_PstIMseI_PA	36.46
10448	M6_3716015_PstIMseI_PA	36.46
10449	M6_3844668_PstIMseI_PA	36.46
10450	M6_3886230_PstIMseI_PA	36.46
10451	M6_406086_PstIMseI_PA	36.46
10452	M6_477284_PstIMseI_PA	36.46
10453	M6_488063_PstIMseI_PA	36.46
10454	M6_520832_PstIMseI_PA	36.46
10455	M6_527219_PstIMseI_PA	36.46
10456	M6_566650_PstIMseI_PA	36.46
10457	M6_69999_PstIMseI_PA	36.46
10458	M6_711269_PstIMseI_PA	36.46
10459	M6_713201_PstIMseI_PA	36.46
10460	M6_714658_PstIMseI_PA	36.46
10461	M6_726081_PstIMseI_PA	36.46
10462	M6_802200_PstIMseI_PA	36.46
10463	M6_843696_PstIMseI_PA	36.46
10464	M6_849456_PstIMseI_PA	36.46
10465	M6_99265_PstIMseI_PA	36.46
10466	M6_1012028_PstIMspI_PA	36.46
10467	M6_1017594_PstIMspI_PA	36.46
10468	M6_102145_PstIMspI_PA	36.46
10469	M6_1030548_PstIMspI_PA	36.46
10470	M6_1041272_PstIMspI_PA	36.46
10471	M6_1051773_PstIMspI_PA	36.46
10472	M6_1058296_PstIMspI_PA	36.46
10473	M6_10737_PstIMspI_PA	36.46
10474	M6_109944_PstIMspI_PA	36.46
10475	M6_1127179_PstIMspI_PA	36.46
10476	M6_1129879_PstIMspI_PA	36.46
10477	M6_1137061_PstIMspI_PA	36.46
10478	M6_1203888_PstIMspI_PA	36.46
10479	M6_1232026_PstIMspI_PA	36.46
10480	M6_1232122_PstIMspI_PA	36.46
10481	M6_1241597_PstIMspI_PA	36.46
10482	M6_1252741_PstIMspI_PA	36.46
10483	M6_1271326_PstIMspI_PA	36.46
10484	M6_1312534_PstIMspI_PA	36.46
10485	M6_1350457_PstIMspI_PA	36.46
10486	M6_1356846_PstIMspI_PA	36.46
10487	M6_1367244_PstIMspI_PA	36.46
10488	M6_1417459_PstIMspI_PA	36.46
10489	M6_1427197_PstIMspI_PA	36.46
10490	M6_1510350_PstIMspI_PA	36.46
10491	M6_1564259_PstIMspI_PA	36.46
10492	M6_1638505_PstIMspI_PA	36.46
10493	M6_1653159_PstIMspI_PA	36.46
10494	M6_1673645_PstIMspI_PA	36.46
10495	M6_1718308_PstIMspI_PA	36.46
10496	M6_1990512_PstIMspI_PA	36.46
10497	M6_2099330_PstIMspI_PA	36.46
10498	M6_2162708_PstIMspI_PA	36.46
10499	M6_2265392_PstIMspI_PA	36.46
10500	M6_2302576_PstIMspI_PA	36.46
10501	M6_2430923_PstIMspI_PA	36.46
10502	M6_2502855_PstIMspI_PA	36.46
10503	M6_2562711_PstIMspI_PA	36.46
10504	M6_2621519_PstIMspI_PA	36.46
10505	M6_2681159_PstIMspI_PA	36.46
10506	M6_2681903_PstIMspI_PA	36.46
10507	M6_3209780_PstIMspI_PA	36.46
10508	M6_3398422_PstIMspI_PA	36.46
10509	M6_399593_PstIMspI_PA	36.46
10510	M6_407221_PstIMspI_PA	36.46
10511	M6_411461_PstIMspI_PA	36.46
10512	M6_419113_PstIMspI_PA	36.46
10513	M6_449446_PstIMspI_PA	36.46
10514	M6_454975_PstIMspI_PA	36.46
10515	M6_464676_PstIMspI_PA	36.46
10516	M6_469726_PstIMspI_PA	36.46
10517	M6_482963_PstIMspI_PA	36.46
10518	M6_508121_PstIMspI_PA	36.46
10519	M6_527271_PstIMspI_PA	36.46
10520	M6_531605_PstIMspI_PA	36.46
10521	M6_556472_PstIMspI_PA	36.46
10522	M6_569984_PstIMspI_PA	36.46
10523	M6_629491_PstIMspI_PA	36.46
10524	M6_644315_PstIMspI_PA	36.46
10525	M6_645527_PstIMspI_PA	36.46
10526	M6_655576_PstIMspI_PA	36.46
10527	M6_671666_PstIMspI_PA	36.46
10528	M6_713747_PstIMspI_PA	36.46
10529	M6_715055_PstIMspI_PA	36.46
10530	M6_747257_PstIMspI_PA	36.46
10531	M6_801406_PstIMspI_PA	36.46
10532	M6_823274_PstIMspI_PA	36.46
10533	M6_966214_PstIMspI_PA	36.46
10534	M6_974770_PstIMspI_PA	36.46
10535	Opata_116223_PstIMspI_PA	36.46
10536	Opata_1383213_PstIMspI_PA	36.46
10537	Opata_1412365_PstIMspI_PA	36.46
10538	Opata_1433810_PstIMspI_PA	36.46
10539	Opata_1549354_PstIMspI_PA	36.46
10540	Opata_1582150_PstIMspI_PA	36.46
10541	Opata_1647189_PstIMspI_PA	36.46
10542	Opata_1689228_PstIMspI_PA	36.46
10543	Opata_1720565_PstIMspI_PA	36.46
10544	Opata_1782991_PstIMspI_PA	36.46
10545	Opata_1821949_PstIMspI_PA	36.46
10546	Opata_1833689_PstIMspI_PA	36.46
10547	Opata_1835579_PstIMspI_PA	36.46
10548	Opata_2002090_PstIMspI_PA	36.46
10549	Opata_2057373_PstIMspI_PA	36.46
10550	Opata_207758_PstIMspI_PA	36.46
10551	Opata_2157743_PstIMspI_PA	36.46
10552	Opata_2331097_PstIMspI_PA	36.46
10553	Opata_2628063_PstIMspI_PA	36.46
10554	Opata_2663361_PstIMspI_PA	36.46
10555	Opata_3007206_PstIMspI_PA	36.46
10556	Opata_304578_PstIMspI_PA	36.46
10557	Opata_3136718_PstIMspI_PA	36.46
10558	Opata_3153208_PstIMspI_PA	36.46
10559	Opata_3204386_PstIMspI_PA	36.46
10560	Opata_320783_PstIMspI_PA	36.46
10561	Opata_3390199_PstIMspI_PA	36.46
10562	Opata_340008_PstIMspI_PA	36.46
10563	Opata_3462674_PstIMspI_PA	36.46
10564	Opata_3520407_PstIMspI_PA	36.46
10565	Opata_3614425_PstIMspI_PA	36.46
10566	Opata_366206_PstIMspI_PA	36.46
10567	Opata_394315_PstIMspI_PA	36.46
10568	Opata_3950667_PstIMspI_PA	36.46
10569	Opata_3959578_PstIMspI_PA	36.46
10570	Opata_4236128_PstIMspI_PA	36.46
10571	Opata_4247837_PstIMspI_PA	36.46
10572	Opata_458509_PstIMspI_PA	36.46
10573	Opata_462934_PstIMspI_PA	36.46
10574	Opata_497039_PstIMspI_PA	36.46
10575	Opata_574564_PstIMspI_PA	36.46
10576	Opata_650194_PstIMspI_PA	36.46
10577	Opata_936323_PstIMspI_PA	36.46
10578	Opata_2879711_80_PstIMseI_SNP	36.46
10579	Opata_1551917_PstIMluI_PA	36.46
10580	Opata_1557512_PstIMluI_PA	36.46
10581	Opata_21567_PstIMluI_PA	36.46
10582	Opata_2500053_PstIMluI_PA	36.46
10583	Opata_2685334_PstIMluI_PA	36.46
10584	Opata_271394_PstIMluI_PA	36.46
10585	Opata_31847_PstIMluI_PA	36.46
10586	Opata_374370_PstIMluI_PA	36.46
10587	Opata_427380_PstIMluI_PA	36.46
10588	Opata_572294_PstIMluI_PA	36.46
10589	Opata_696928_PstIMluI_PA	36.46
10590	Opata_767971_PstIMluI_PA	36.46
10591	Opata_1003143_PstIMseI_PA	36.46
10592	Opata_1015674_PstIMseI_PA	36.46
10593	Opata_1028914_PstIMseI_PA	36.46
10594	Opata_104435_PstIMseI_PA	36.46
10595	Opata_1067758_PstIMseI_PA	36.46
10596	Opata_1075723_PstIMseI_PA	36.46
10597	Opata_1131632_PstIMseI_PA	36.46
10598	Opata_1169223_PstIMseI_PA	36.46
10599	Opata_117089_PstIMseI_PA	36.46
10600	Opata_11825_PstIMseI_PA	36.46
10601	Opata_1185301_PstIMseI_PA	36.46
10602	Opata_118881_PstIMseI_PA	36.46
10603	Opata_1215387_PstIMseI_PA	36.46
10604	Opata_121988_PstIMseI_PA	36.46
10605	Opata_1229161_PstIMseI_PA	36.46
10606	Opata_1234516_PstIMseI_PA	36.46
10607	Opata_1242010_PstIMseI_PA	36.46
10608	Opata_124316_PstIMseI_PA	36.46
10609	Opata_1256213_PstIMseI_PA	36.46
10610	Opata_125859_PstIMseI_PA	36.46
10611	Opata_131058_PstIMseI_PA	36.46
10612	Opata_1315011_PstIMseI_PA	36.46
10613	Opata_13272_PstIMseI_PA	36.46
10614	Opata_1330540_PstIMseI_PA	36.46
10615	Opata_135413_PstIMseI_PA	36.46
10616	Opata_143544_PstIMseI_PA	36.46
10617	Opata_144963_PstIMseI_PA	36.46
10618	Opata_1510272_PstIMseI_PA	36.46
10619	Opata_1521726_PstIMseI_PA	36.46
10620	Opata_158443_PstIMseI_PA	36.46
10621	Opata_159566_PstIMseI_PA	36.46
10622	Opata_160330_PstIMseI_PA	36.46
10623	Opata_167_PstIMseI_PA	36.46
10624	Opata_175144_PstIMseI_PA	36.46
10625	Opata_179887_PstIMseI_PA	36.46
10626	Opata_182666_PstIMseI_PA	36.46
10627	Opata_193733_PstIMseI_PA	36.46
10628	Opata_1938283_PstIMseI_PA	36.46
10629	Opata_2170922_PstIMseI_PA	36.46
10630	Opata_217407_PstIMseI_PA	36.46
10631	Opata_2210360_PstIMseI_PA	36.46
10632	Opata_223456_PstIMseI_PA	36.46
10633	Opata_2316120_PstIMseI_PA	36.46
10634	Opata_236032_PstIMseI_PA	36.46
10635	Opata_237953_PstIMseI_PA	36.46
10636	Opata_245028_PstIMseI_PA	36.46
10637	Opata_2482301_PstIMseI_PA	36.46
10638	Opata_2523834_PstIMseI_PA	36.46
10639	Opata_26082_PstIMseI_PA	36.46
10640	Opata_2630758_PstIMseI_PA	36.46
10641	Opata_266159_PstIMseI_PA	36.46
10642	Opata_267562_PstIMseI_PA	36.46
10643	Opata_2693553_PstIMseI_PA	36.46
10644	Opata_26987_PstIMseI_PA	36.46
10645	Opata_271547_PstIMseI_PA	36.46
10646	Opata_2727439_PstIMseI_PA	36.46
10647	Opata_272991_PstIMseI_PA	36.46
10648	Opata_273769_PstIMseI_PA	36.46
10649	Opata_2791519_PstIMseI_PA	36.46
10650	Opata_279165_PstIMseI_PA	36.46
10651	Opata_286440_PstIMseI_PA	36.46
10652	Opata_287821_PstIMseI_PA	36.46
10653	Opata_288229_PstIMseI_PA	36.46
10654	Opata_2886227_PstIMseI_PA	36.46
10655	Opata_300620_PstIMseI_PA	36.46
10656	Opata_305146_PstIMseI_PA	36.46
10657	Opata_30662_PstIMseI_PA	36.46
10658	Opata_312843_PstIMseI_PA	36.46
10659	Opata_315782_PstIMseI_PA	36.46
10660	Opata_315839_PstIMseI_PA	36.46
10661	Opata_3229774_PstIMseI_PA	36.46
10662	Opata_334058_PstIMseI_PA	36.46
10663	Opata_338314_PstIMseI_PA	36.46
10664	Opata_3447982_PstIMseI_PA	36.46
10665	Opata_359967_PstIMseI_PA	36.46
10666	Opata_36465_PstIMseI_PA	36.46
10667	Opata_36981_PstIMseI_PA	36.46
10668	Opata_370456_PstIMseI_PA	36.46
10669	Opata_3720541_PstIMseI_PA	36.46
10670	Opata_3725260_PstIMseI_PA	36.46
10671	Opata_386084_PstIMseI_PA	36.46
10672	Opata_3878466_PstIMseI_PA	36.46
10673	Opata_388043_PstIMseI_PA	36.46
10674	Opata_393233_PstIMseI_PA	36.46
10675	Opata_393761_PstIMseI_PA	36.46
10676	Opata_4009941_PstIMseI_PA	36.46
10677	Opata_401230_PstIMseI_PA	36.46
10678	Opata_4053018_PstIMseI_PA	36.46
10679	Opata_407098_PstIMseI_PA	36.46
10680	Opata_408702_PstIMseI_PA	36.46
10681	Opata_4111030_PstIMseI_PA	36.46
10682	Opata_42248_PstIMseI_PA	36.46
10683	Opata_4256070_PstIMseI_PA	36.46
10684	Opata_4266593_PstIMseI_PA	36.46
10685	Opata_4278611_PstIMseI_PA	36.46
10686	Opata_441706_PstIMseI_PA	36.46
10687	Opata_446780_PstIMseI_PA	36.46
10688	Opata_4471101_PstIMseI_PA	36.46
10689	Opata_447466_PstIMseI_PA	36.46
10690	Opata_447644_PstIMseI_PA	36.46
10691	Opata_450792_PstIMseI_PA	36.46
10692	Opata_453110_PstIMseI_PA	36.46
10693	Opata_465278_PstIMseI_PA	36.46
10694	Opata_47197_PstIMseI_PA	36.46
10695	Opata_475836_PstIMseI_PA	36.46
10696	Opata_476298_PstIMseI_PA	36.46
10697	Opata_487436_PstIMseI_PA	36.46
10698	Opata_49150_PstIMseI_PA	36.46
10699	Opata_51185_PstIMseI_PA	36.46
10700	Opata_515831_PstIMseI_PA	36.46
10701	Opata_533437_PstIMseI_PA	36.46
10702	Opata_536003_PstIMseI_PA	36.46
10703	Opata_541817_PstIMseI_PA	36.46
10704	Opata_565135_PstIMseI_PA	36.46
10705	Opata_5976_PstIMseI_PA	36.46
10706	Opata_601287_PstIMseI_PA	36.46
10707	Opata_61593_PstIMseI_PA	36.46
10708	Opata_619707_PstIMseI_PA	36.46
10709	Opata_622682_PstIMseI_PA	36.46
10710	Opata_639213_PstIMseI_PA	36.46
10711	Opata_673237_PstIMseI_PA	36.46
10712	Opata_679197_PstIMseI_PA	36.46
10713	Opata_68638_PstIMseI_PA	36.46
10714	Opata_710167_PstIMseI_PA	36.46
10715	Opata_72264_PstIMseI_PA	36.46
10716	Opata_7232_PstIMseI_PA	36.46
10717	Opata_729381_PstIMseI_PA	36.46
10718	Opata_738061_PstIMseI_PA	36.46
10719	Opata_743657_PstIMseI_PA	36.46
10720	Opata_775598_PstIMseI_PA	36.46
10721	Opata_778255_PstIMseI_PA	36.46
10722	Opata_778676_PstIMseI_PA	36.46
10723	Opata_780152_PstIMseI_PA	36.46
10724	Opata_80025_PstIMseI_PA	36.46
10725	Opata_810268_PstIMseI_PA	36.46
10726	Opata_83322_PstIMseI_PA	36.46
10727	Opata_83691_PstIMseI_PA	36.46
10728	Opata_837781_PstIMseI_PA	36.46
10729	Opata_845865_PstIMseI_PA	36.46
10730	Opata_879814_PstIMseI_PA	36.46
10731	Opata_88218_PstIMseI_PA	36.46
10732	Opata_903036_PstIMseI_PA	36.46
10733	Opata_91192_PstIMseI_PA	36.46
10734	Opata_922203_PstIMseI_PA	36.46
10735	Opata_948586_PstIMseI_PA	36.46
10736	Opata_95202_PstIMseI_PA	36.46
10737	Opata_976_PstIMseI_PA	36.46
10738	Opata_984007_PstIMseI_PA	36.46
10739	Opata_993835_PstIMseI_PA	36.46
10740	Opata_99927_PstIMseI_PA	36.46
10741	Opata_9_PstIMseI_PA	36.46
10742	Opata_1009854_PstIMspI_PA	36.46
10743	Opata_101927_PstIMspI_PA	36.46
10744	Opata_10491_PstIMspI_PA	36.46
10745	Opata_105055_PstIMspI_PA	36.46
10746	Opata_1097402_PstIMspI_PA	36.46
10747	Opata_11165_PstIMspI_PA	36.46
10748	Opata_1186312_PstIMspI_PA	36.46
10749	Opata_119919_PstIMspI_PA	36.46
10750	Opata_120909_PstIMspI_PA	36.46
10751	Opata_121002_PstIMspI_PA	36.46
10752	Opata_1236362_PstIMspI_PA	36.46
10753	Opata_127909_PstIMspI_PA	36.46
10754	Opata_133433_PstIMspI_PA	36.46
10755	Opata_1443185_PstIMspI_PA	36.46
10756	Opata_1455811_PstIMspI_PA	36.46
10757	Opata_1485550_PstIMspI_PA	36.46
10758	Opata_1525275_PstIMspI_PA	36.46
10759	Opata_154702_PstIMspI_PA	36.46
10760	Opata_1555393_PstIMspI_PA	36.46
10761	Opata_1555599_PstIMspI_PA	36.46
10762	Opata_16027_PstIMspI_PA	36.46
10763	Opata_1692088_PstIMspI_PA	36.46
10764	Opata_170119_PstIMspI_PA	36.46
10765	Opata_1713610_PstIMspI_PA	36.46
10766	Opata_171531_PstIMspI_PA	36.46
10767	Opata_1724918_PstIMspI_PA	36.46
10768	Opata_1725361_PstIMspI_PA	36.46
10769	Opata_1729612_PstIMspI_PA	36.46
10770	Opata_1776660_PstIMspI_PA	36.46
10771	Opata_177700_PstIMspI_PA	36.46
10772	Opata_1786944_PstIMspI_PA	36.46
10773	Opata_1792774_PstIMspI_PA	36.46
10774	Opata_1797074_PstIMspI_PA	36.46
10775	Opata_1803219_PstIMspI_PA	36.46
10776	Opata_1805104_PstIMspI_PA	36.46
10777	Opata_184679_PstIMspI_PA	36.46
10778	Opata_1863980_PstIMspI_PA	36.46
10779	Opata_1928906_PstIMspI_PA	36.46
10780	Opata_1946053_PstIMspI_PA	36.46
10781	Opata_1956580_PstIMspI_PA	36.46
10782	Opata_1972580_PstIMspI_PA	36.46
10783	Opata_2001716_PstIMspI_PA	36.46
10784	Opata_2034706_PstIMspI_PA	36.46
10785	Opata_2038064_PstIMspI_PA	36.46
10786	Opata_204801_PstIMspI_PA	36.46
10787	Opata_2076046_PstIMspI_PA	36.46
10788	Opata_2093878_PstIMspI_PA	36.46
10789	Opata_20964_PstIMspI_PA	36.46
10790	Opata_2145157_PstIMspI_PA	36.46
10791	Opata_2146078_PstIMspI_PA	36.46
10792	Opata_2203650_PstIMspI_PA	36.46
10793	Opata_2221386_PstIMspI_PA	36.46
10794	Opata_224716_PstIMspI_PA	36.46
10795	Opata_2256959_PstIMspI_PA	36.46
10796	Opata_2359689_PstIMspI_PA	36.46
10797	Opata_23676_PstIMspI_PA	36.46
10798	Opata_23760_PstIMspI_PA	36.46
10799	Opata_2396479_PstIMspI_PA	36.46
10800	Opata_2446689_PstIMspI_PA	36.46
10801	Opata_2477145_PstIMspI_PA	36.46
10802	Opata_2492198_PstIMspI_PA	36.46
10803	Opata_2546921_PstIMspI_PA	36.46
10804	Opata_2612811_PstIMspI_PA	36.46
10805	Opata_2619244_PstIMspI_PA	36.46
10806	Opata_2703346_PstIMspI_PA	36.46
10807	Opata_2770584_PstIMspI_PA	36.46
10808	Opata_283977_PstIMspI_PA	36.46
10809	Opata_2849366_PstIMspI_PA	36.46
10810	Opata_2911261_PstIMspI_PA	36.46
10811	Opata_2912684_PstIMspI_PA	36.46
10812	Opata_2988710_PstIMspI_PA	36.46
10813	Opata_323004_PstIMspI_PA	36.46
10814	Opata_3233666_PstIMspI_PA	36.46
10815	Opata_3244739_PstIMspI_PA	36.46
10816	Opata_325183_PstIMspI_PA	36.46
10817	Opata_3275085_PstIMspI_PA	36.46
10818	Opata_3277910_PstIMspI_PA	36.46
10819	Opata_32849_PstIMspI_PA	36.46
10820	Opata_3320862_PstIMspI_PA	36.46
10821	Opata_3361882_PstIMspI_PA	36.46
10822	Opata_3369297_PstIMspI_PA	36.46
10823	Opata_340108_PstIMspI_PA	36.46
10824	Opata_3497766_PstIMspI_PA	36.46
10825	Opata_3522415_PstIMspI_PA	36.46
10826	Opata_3571990_PstIMspI_PA	36.46
10827	Opata_3581873_PstIMspI_PA	36.46
10828	Opata_36180_PstIMspI_PA	36.46
10829	Opata_366520_PstIMspI_PA	36.46
10830	Opata_3786338_PstIMspI_PA	36.46
10831	Opata_3876692_PstIMspI_PA	36.46
10832	Opata_390761_PstIMspI_PA	36.46
10833	Opata_3928621_PstIMspI_PA	36.46
10834	Opata_4006166_PstIMspI_PA	36.46
10835	Opata_4203395_PstIMspI_PA	36.46
10836	Opata_4260831_PstIMspI_PA	36.46
10837	Opata_4265745_PstIMspI_PA	36.46
10838	Opata_434087_PstIMspI_PA	36.46
10839	Opata_473974_PstIMspI_PA	36.46
10840	Opata_477752_PstIMspI_PA	36.46
10841	Opata_5187_PstIMspI_PA	36.46
10842	Opata_545492_PstIMspI_PA	36.46
10843	Opata_617846_PstIMspI_PA	36.46
10844	Opata_634236_PstIMspI_PA	36.46
10845	Opata_63507_PstIMspI_PA	36.46
10846	Opata_64616_PstIMspI_PA	36.46
10847	Opata_71441_PstIMspI_PA	36.46
10848	Opata_720594_PstIMspI_PA	36.46
10849	Opata_779278_PstIMspI_PA	36.46
10850	Opata_836543_PstIMspI_PA	36.46
10851	Opata_840939_PstIMspI_PA	36.46
10852	Opata_85072_PstIMspI_PA	36.46
10853	Opata_856697_PstIMspI_PA	36.46
10854	Opata_893275_PstIMspI_PA	36.46
10855	Opata_948653_PstIMspI_PA	36.46
10856	M6_683700_PstIMluI_PA	36.46
10857	M6_104011_PstIMseI_PA	36.46
10858	M6_1050182_PstIMseI_PA	36.46
10859	M6_1083774_PstIMseI_PA	36.46
10860	M6_1087681_PstIMseI_PA	36.46
10861	M6_1228986_PstIMseI_PA	36.46
10862	M6_1298465_PstIMseI_PA	36.46
10863	M6_1301669_PstIMseI_PA	36.46
10864	M6_1321463_PstIMseI_PA	36.46
10865	M6_136696_PstIMseI_PA	36.46
10866	M6_1380045_PstIMseI_PA	36.46
10867	M6_158755_PstIMseI_PA	36.46
10868	M6_1591286_PstIMseI_PA	36.46
10869	M6_169564_PstIMseI_PA	36.46
10870	M6_1700941_PstIMseI_PA	36.46
10871	M6_171460_PstIMseI_PA	36.46
10872	M6_184149_PstIMseI_PA	36.46
10873	M6_1852283_PstIMseI_PA	36.46
10874	M6_186048_PstIMseI_PA	36.46
10875	M6_1861406_PstIMseI_PA	36.46
10876	M6_1940307_PstIMseI_PA	36.46
10877	M6_1944616_PstIMseI_PA	36.46
10878	M6_2051373_PstIMseI_PA	36.46
10879	M6_2118478_PstIMseI_PA	36.46
10880	M6_217797_PstIMseI_PA	36.46
10881	M6_235202_PstIMseI_PA	36.46
10882	M6_257270_PstIMseI_PA	36.46
10883	M6_2697583_PstIMseI_PA	36.46
10884	M6_2761367_PstIMseI_PA	36.46
10885	M6_2872111_PstIMseI_PA	36.46
10886	M6_291827_PstIMseI_PA	36.46
10887	M6_3134474_PstIMseI_PA	36.46
10888	M6_348567_PstIMseI_PA	36.46
10889	M6_352299_PstIMseI_PA	36.46
10890	M6_3549834_PstIMseI_PA	36.46
10891	M6_38180_PstIMseI_PA	36.46
10892	M6_3848583_PstIMseI_PA	36.46
10893	M6_389863_PstIMseI_PA	36.46
10894	M6_403436_PstIMseI_PA	36.46
10895	M6_4106389_PstIMseI_PA	36.46
10896	M6_4185165_PstIMseI_PA	36.46
10897	M6_4203156_PstIMseI_PA	36.46
10898	M6_450020_PstIMseI_PA	36.46
10899	M6_474167_PstIMseI_PA	36.46
10900	M6_507190_PstIMseI_PA	36.46
10901	M6_525914_PstIMseI_PA	36.46
10902	M6_534553_PstIMseI_PA	36.46
10903	M6_551686_PstIMseI_PA	36.46
10904	M6_61809_PstIMseI_PA	36.46
10905	M6_630788_PstIMseI_PA	36.46
10906	M6_70658_PstIMseI_PA	36.46
10907	M6_777767_PstIMseI_PA	36.46
10908	M6_962700_PstIMseI_PA	36.46
10909	Opata_151337_PstIMseI_PA	36.46
10910	Opata_2079347_PstIMseI_PA	36.46
10911	Opata_3199598_PstIMseI_PA	36.46
10912	Opata_395257_PstIMseI_PA	36.46
10913	Opata_410578_PstIMseI_PA	36.46
10914	Opata_585208_PstIMseI_PA	36.46
10915	Opata_749196_PstIMseI_PA	36.46
10916	Opata_1642668_PstIMspI_PA	36.46
10917	Opata_1203693_PstIMluI_PA	36.46
10918	Opata_1840705_PstIMluI_PA	36.46
10919	Opata_1982866_PstIMluI_PA	36.46
10920	Opata_2315402_PstIMluI_PA	36.46
10921	Opata_298017_PstIMluI_PA	36.46
10922	Opata_307171_PstIMluI_PA	36.46
10923	Opata_565085_PstIMluI_PA	36.46
10924	Opata_724524_PstIMluI_PA	36.46
10925	Opata_748053_PstIMluI_PA	36.46
10926	M6_171427_PstIMseI_PA	36.46
10927	M6_2021689_PstIMseI_PA	36.46
10928	M6_256649_PstIMseI_PA	36.46
10929	M6_2649014_PstIMseI_PA	36.46
10930	M6_295974_PstIMseI_PA	36.46
10931	M6_4150358_PstIMseI_PA	36.46
10932	M6_484041_PstIMseI_PA	36.46
10933	M6_538339_PstIMseI_PA	36.46
10934	M6_902539_PstIMseI_PA	36.46
10935	M6_96643_PstIMseI_PA	36.46
10936	Opata_1007210_PstIMseI_PA	36.46
10937	Opata_1029665_PstIMseI_PA	36.46
10938	Opata_1115660_PstIMseI_PA	36.46
10939	Opata_111900_PstIMseI_PA	36.46
10940	Opata_112828_PstIMseI_PA	36.46
10941	Opata_1137570_PstIMseI_PA	36.46
10942	Opata_114714_PstIMseI_PA	36.46
10943	Opata_1162270_PstIMseI_PA	36.46
10944	Opata_120746_PstIMseI_PA	36.46
10945	Opata_1222463_PstIMseI_PA	36.46
10946	Opata_1235285_PstIMseI_PA	36.46
10947	Opata_1306025_PstIMseI_PA	36.46
10948	Opata_1329549_PstIMseI_PA	36.46
10949	Opata_133217_PstIMseI_PA	36.46
10950	Opata_138159_PstIMseI_PA	36.46
10951	Opata_146919_PstIMseI_PA	36.46
10952	Opata_15090_PstIMseI_PA	36.46
10953	Opata_1516360_PstIMseI_PA	36.46
10954	Opata_152871_PstIMseI_PA	36.46
10955	Opata_176928_PstIMseI_PA	36.46
10956	Opata_210619_PstIMseI_PA	36.46
10957	Opata_243941_PstIMseI_PA	36.46
10958	Opata_269873_PstIMseI_PA	36.46
10959	Opata_277018_PstIMseI_PA	36.46
10960	Opata_281823_PstIMseI_PA	36.46
10961	Opata_28881_PstIMseI_PA	36.46
10962	Opata_327072_PstIMseI_PA	36.46
10963	Opata_334366_PstIMseI_PA	36.46
10964	Opata_365444_PstIMseI_PA	36.46
10965	Opata_374615_PstIMseI_PA	36.46
10966	Opata_3765873_PstIMseI_PA	36.46
10967	Opata_378583_PstIMseI_PA	36.46
10968	Opata_411997_PstIMseI_PA	36.46
10969	Opata_423446_PstIMseI_PA	36.46
10970	Opata_441094_PstIMseI_PA	36.46
10971	Opata_5324_PstIMseI_PA	36.46
10972	Opata_597397_PstIMseI_PA	36.46
10973	Opata_611762_PstIMseI_PA	36.46
10974	Opata_648357_PstIMseI_PA	36.46
10975	Opata_716189_PstIMseI_PA	36.46
10976	Opata_727732_PstIMseI_PA	36.46
10977	Opata_793749_PstIMseI_PA	36.46
10978	Opata_823526_PstIMseI_PA	36.46
10979	Opata_856352_PstIMseI_PA	36.46
10980	Opata_86650_PstIMseI_PA	36.46
10981	Opata_874820_PstIMseI_PA	36.46
10982	Opata_888992_PstIMseI_PA	36.46
10983	Opata_91821_PstIMseI_PA	36.46
10984	Opata_95036_PstIMseI_PA	36.46
10985	Opata_97787_PstIMseI_PA	36.46
10986	M6_1026274_PstIMspI_PA	36.46
10987	M6_1549430_PstIMspI_PA	36.46
10988	M6_1564522_PstIMspI_PA	36.46
10989	M6_1773026_PstIMspI_PA	36.46
10990	M6_1865678_PstIMspI_PA	36.46
10991	M6_1990124_PstIMspI_PA	36.46
10992	M6_2328962_PstIMspI_PA	36.46
10993	M6_2556396_PstIMspI_PA	36.46
10994	M6_2644224_PstIMspI_PA	36.46
10995	M6_2644248_PstIMspI_PA	36.46
10996	M6_3107180_PstIMspI_PA	36.46
10997	M6_332981_PstIMspI_PA	36.46
10998	M6_355237_PstIMspI_PA	36.46
10999	M6_504980_PstIMspI_PA	36.46
11000	Opata_1697983_PstIMspI_PA	36.46
11001	Opata_2112399_PstIMspI_PA	36.46
11002	Opata_2844218_PstIMspI_PA	36.46
11003	Opata_3429778_PstIMspI_PA	36.46
11004	Opata_3474607_PstIMspI_PA	36.46
11005	Opata_4165977_PstIMspI_PA	36.46
11006	M6_1333958_PstIMseI_PA	36.46
11007	M6_1543639_PstIMseI_PA	36.46
11008	M6_1732888_PstIMseI_PA	36.46
11009	M6_1820133_PstIMseI_PA	36.46
11010	M6_1844559_PstIMseI_PA	36.46
11011	M6_192151_PstIMseI_PA	36.46
11012	M6_228993_PstIMseI_PA	36.46
11013	M6_2383225_PstIMseI_PA	36.46
11014	M6_2686486_PstIMseI_PA	36.46
11015	M6_2747620_PstIMseI_PA	36.46
11016	M6_287832_PstIMseI_PA	36.46
11017	M6_343612_PstIMseI_PA	36.46
11018	M6_924838_PstIMseI_PA	36.46
11019	Opata_1007401_PstIMseI_PA	36.46
11020	Opata_1085941_PstIMseI_PA	36.46
11021	Opata_1096462_PstIMseI_PA	36.46
11022	Opata_1121273_PstIMseI_PA	36.46
11023	Opata_1168588_PstIMseI_PA	36.46
11024	Opata_1183900_PstIMseI_PA	36.46
11025	Opata_1208307_PstIMseI_PA	36.46
11026	Opata_1235547_PstIMseI_PA	36.46
11027	Opata_123609_PstIMseI_PA	36.46
11028	Opata_1254541_PstIMseI_PA	36.46
11029	Opata_1254621_PstIMseI_PA	36.46
11030	Opata_127341_PstIMseI_PA	36.46
11031	Opata_127422_PstIMseI_PA	36.46
11032	Opata_1310957_PstIMseI_PA	36.46
11033	Opata_1317208_PstIMseI_PA	36.46
11034	Opata_1353202_PstIMseI_PA	36.46
11035	Opata_1418912_PstIMseI_PA	36.46
11036	Opata_146227_PstIMseI_PA	36.46
11037	Opata_1502400_PstIMseI_PA	36.46
11038	Opata_159634_PstIMseI_PA	36.46
11039	Opata_1616966_PstIMseI_PA	36.46
11040	Opata_166047_PstIMseI_PA	36.46
11041	Opata_1725037_PstIMseI_PA	36.46
11042	Opata_1894041_PstIMseI_PA	36.46
11043	Opata_195706_PstIMseI_PA	36.46
11044	Opata_1967261_PstIMseI_PA	36.46
11045	Opata_211977_PstIMseI_PA	36.46
11046	Opata_2138034_PstIMseI_PA	36.46
11047	Opata_219578_PstIMseI_PA	36.46
11048	Opata_221856_PstIMseI_PA	36.46
11049	Opata_2283136_PstIMseI_PA	36.46
11050	Opata_2364_PstIMseI_PA	36.46
11051	Opata_239070_PstIMseI_PA	36.46
11052	Opata_258008_PstIMseI_PA	36.46
11053	Opata_261163_PstIMseI_PA	36.46
11054	Opata_262881_PstIMseI_PA	36.46
11055	Opata_288885_PstIMseI_PA	36.46
11056	Opata_290717_PstIMseI_PA	36.46
11057	Opata_293536_PstIMseI_PA	36.46
11058	Opata_295697_PstIMseI_PA	36.46
11059	Opata_296086_PstIMseI_PA	36.46
11060	Opata_2988047_PstIMseI_PA	36.46
11061	Opata_317655_PstIMseI_PA	36.46
11062	Opata_3322_PstIMseI_PA	36.46
11063	Opata_33369_PstIMseI_PA	36.46
11064	Opata_3551923_PstIMseI_PA	36.46
11065	Opata_359869_PstIMseI_PA	36.46
11066	Opata_3655_PstIMseI_PA	36.46
11067	Opata_368116_PstIMseI_PA	36.46
11068	Opata_3854610_PstIMseI_PA	36.46
11069	Opata_3887_PstIMseI_PA	36.46
11070	Opata_407826_PstIMseI_PA	36.46
11071	Opata_414972_PstIMseI_PA	36.46
11072	Opata_433112_PstIMseI_PA	36.46
11073	Opata_442168_PstIMseI_PA	36.46
11074	Opata_47405_PstIMseI_PA	36.46
11075	Opata_484064_PstIMseI_PA	36.46
11076	Opata_515343_PstIMseI_PA	36.46
11077	Opata_521435_PstIMseI_PA	36.46
11078	Opata_538373_PstIMseI_PA	36.46
11079	Opata_5567_PstIMseI_PA	36.46
11080	Opata_583038_PstIMseI_PA	36.46
11081	Opata_624432_PstIMseI_PA	36.46
11082	Opata_656337_PstIMseI_PA	36.46
11083	Opata_659415_PstIMseI_PA	36.46
11084	Opata_739537_PstIMseI_PA	36.46
11085	Opata_770709_PstIMseI_PA	36.46
11086	Opata_792389_PstIMseI_PA	36.46
11087	Opata_834159_PstIMseI_PA	36.46
11088	Opata_846615_PstIMseI_PA	36.46
11089	Opata_885632_PstIMseI_PA	36.46
11090	Opata_89306_PstIMseI_PA	36.46
11091	Opata_895179_PstIMseI_PA	36.46
11092	Opata_899033_PstIMseI_PA	36.46
11093	Opata_914492_PstIMseI_PA	36.46
11094	Opata_93399_PstIMseI_PA	36.46
11095	Opata_93897_PstIMseI_PA	36.46
11096	Opata_94520_PstIMseI_PA	36.46
11097	M6_1082551_PstIMspI_PA	36.46
11098	M6_1359585_PstIMspI_PA	36.46
11099	M6_1504292_PstIMspI_PA	36.46
11100	M6_1624593_PstIMspI_PA	36.46
11101	M6_2255113_PstIMspI_PA	36.46
11102	M6_2263852_PstIMspI_PA	36.46
11103	M6_2577333_PstIMspI_PA	36.46
11104	M6_2872548_PstIMspI_PA	36.46
11105	M6_2956531_PstIMspI_PA	36.46
11106	M6_3175572_PstIMspI_PA	36.46
11107	M6_3282732_PstIMspI_PA	36.46
11108	M6_347401_PstIMspI_PA	36.46
11109	M6_3590333_PstIMspI_PA	36.46
11110	M6_874289_PstIMspI_PA	36.46
11111	Opata_1027659_PstIMspI_PA	36.46
11112	Opata_1124935_PstIMspI_PA	36.46
11113	Opata_115244_PstIMspI_PA	36.46
11114	Opata_1327817_PstIMspI_PA	36.46
11115	Opata_1338670_PstIMspI_PA	36.46
11116	Opata_1352991_PstIMspI_PA	36.46
11117	Opata_135895_PstIMspI_PA	36.46
11118	Opata_1519911_PstIMspI_PA	36.46
11119	Opata_1529402_PstIMspI_PA	36.46
11120	Opata_1578001_PstIMspI_PA	36.46
11121	Opata_1710012_PstIMspI_PA	36.46
11122	Opata_1716941_PstIMspI_PA	36.46
11123	Opata_1722943_PstIMspI_PA	36.46
11124	Opata_1727537_PstIMspI_PA	36.46
11125	Opata_1836449_PstIMspI_PA	36.46
11126	Opata_1875066_PstIMspI_PA	36.46
11127	Opata_1875696_PstIMspI_PA	36.46
11128	Opata_1919783_PstIMspI_PA	36.46
11129	Opata_1970521_PstIMspI_PA	36.46
11130	Opata_2046225_PstIMspI_PA	36.46
11131	Opata_2054274_PstIMspI_PA	36.46
11132	Opata_2110353_PstIMspI_PA	36.46
11133	Opata_211160_PstIMspI_PA	36.46
11134	Opata_2112745_PstIMspI_PA	36.46
11135	Opata_2141554_PstIMspI_PA	36.46
11136	Opata_2214026_PstIMspI_PA	36.46
11137	Opata_2233484_PstIMspI_PA	36.46
11138	Opata_2258606_PstIMspI_PA	36.46
11139	Opata_2275137_PstIMspI_PA	36.46
11140	Opata_2388456_PstIMspI_PA	36.46
11141	Opata_2393524_PstIMspI_PA	36.46
11142	Opata_2406114_PstIMspI_PA	36.46
11143	Opata_2452196_PstIMspI_PA	36.46
11144	Opata_246029_PstIMspI_PA	36.46
11145	Opata_2470778_PstIMspI_PA	36.46
11146	Opata_2481344_PstIMspI_PA	36.46
11147	Opata_2495183_PstIMspI_PA	36.46
11148	Opata_2568184_PstIMspI_PA	36.46
11149	Opata_2578498_PstIMspI_PA	36.46
11150	Opata_2611839_PstIMspI_PA	36.46
11151	Opata_2637625_PstIMspI_PA	36.46
11152	Opata_267658_PstIMspI_PA	36.46
11153	Opata_271100_PstIMspI_PA	36.46
11154	Opata_271367_PstIMspI_PA	36.46
11155	Opata_2787375_PstIMspI_PA	36.46
11156	Opata_299044_PstIMspI_PA	36.46
11157	Opata_317623_PstIMspI_PA	36.46
11158	Opata_3293379_PstIMspI_PA	36.46
11159	Opata_3298351_PstIMspI_PA	36.46
11160	Opata_3300911_PstIMspI_PA	36.46
11161	Opata_3335065_PstIMspI_PA	36.46
11162	Opata_3348510_PstIMspI_PA	36.46
11163	Opata_3371677_PstIMspI_PA	36.46
11164	Opata_3398942_PstIMspI_PA	36.46
11165	Opata_3411110_PstIMspI_PA	36.46
11166	Opata_343053_PstIMspI_PA	36.46
11167	Opata_3473258_PstIMspI_PA	36.46
11168	Opata_3479071_PstIMspI_PA	36.46
11169	Opata_348301_PstIMspI_PA	36.46
11170	Opata_3576117_PstIMspI_PA	36.46
11171	Opata_3689342_PstIMspI_PA	36.46
11172	Opata_3742587_PstIMspI_PA	36.46
11173	Opata_3756212_PstIMspI_PA	36.46
11174	Opata_3845049_PstIMspI_PA	36.46
11175	Opata_386357_PstIMspI_PA	36.46
11176	Opata_3938_PstIMspI_PA	36.46
11177	Opata_3989906_PstIMspI_PA	36.46
11178	Opata_4139617_PstIMspI_PA	36.46
11179	Opata_4224096_PstIMspI_PA	36.46
11180	Opata_427515_PstIMspI_PA	36.46
11181	Opata_446313_PstIMspI_PA	36.46
11182	Opata_454527_PstIMspI_PA	36.46
11183	Opata_527382_PstIMspI_PA	36.46
11184	Opata_637024_PstIMspI_PA	36.46
11185	Opata_680309_PstIMspI_PA	36.46
11186	Opata_780219_PstIMspI_PA	36.46
11187	Opata_785176_PstIMspI_PA	36.46
11188	Opata_909051_PstIMspI_PA	36.46
11189	M6_1185248_PstIMseI_PA	36.46
11190	M6_209024_PstIMseI_PA	36.46
11191	M6_373748_PstIMseI_PA	36.46
11192	Opata_1020806_PstIMseI_PA	36.46
11193	Opata_1024875_PstIMseI_PA	36.46
11194	Opata_1027523_PstIMseI_PA	36.46
11195	Opata_1029889_PstIMseI_PA	36.46
11196	Opata_110164_PstIMseI_PA	36.46
11197	Opata_1125424_PstIMseI_PA	36.46
11198	Opata_1139705_PstIMseI_PA	36.46
11199	Opata_1161596_PstIMseI_PA	36.46
11200	Opata_124734_PstIMseI_PA	36.46
11201	Opata_1268169_PstIMseI_PA	36.46
11202	Opata_1626745_PstIMseI_PA	36.46
11203	Opata_1675006_PstIMseI_PA	36.46
11204	Opata_218994_PstIMseI_PA	36.46
11205	Opata_2257757_PstIMseI_PA	36.46
11206	Opata_233425_PstIMseI_PA	36.46
11207	Opata_240854_PstIMseI_PA	36.46
11208	Opata_2487985_PstIMseI_PA	36.46
11209	Opata_266680_PstIMseI_PA	36.46
11210	Opata_268083_PstIMseI_PA	36.46
11211	Opata_2697540_PstIMseI_PA	36.46
11212	Opata_274915_PstIMseI_PA	36.46
11213	Opata_2878224_PstIMseI_PA	36.46
11214	Opata_412410_PstIMseI_PA	36.46
11215	Opata_48273_PstIMseI_PA	36.46
11216	Opata_511965_PstIMseI_PA	36.46
11217	Opata_513518_PstIMseI_PA	36.46
11218	Opata_676247_PstIMseI_PA	36.46
11219	Opata_694980_PstIMseI_PA	36.46
11220	Opata_769156_PstIMseI_PA	36.46
11221	Opata_807453_PstIMseI_PA	36.46
11222	Opata_905438_PstIMseI_PA	36.46
11223	Opata_944915_PstIMseI_PA	36.46
11224	M6_2554842_PstIMspI_PA	36.46
11225	M6_2801495_PstIMspI_PA	36.46
11226	M6_3533853_PstIMspI_PA	36.46
11227	Opata_1178741_PstIMspI_PA	36.46
11228	Opata_1251743_PstIMspI_PA	36.46
11229	Opata_1448205_PstIMspI_PA	36.46
11230	Opata_1507116_PstIMspI_PA	36.46
11231	Opata_1642219_PstIMspI_PA	36.46
11232	Opata_1661703_PstIMspI_PA	36.46
11233	Opata_1670102_PstIMspI_PA	36.46
11234	Opata_1957797_PstIMspI_PA	36.46
11235	Opata_2035062_PstIMspI_PA	36.46
11236	Opata_2057384_PstIMspI_PA	36.46
11237	Opata_2065990_PstIMspI_PA	36.46
11238	Opata_2087131_PstIMspI_PA	36.46
11239	Opata_2396814_PstIMspI_PA	36.46
11240	Opata_2525981_PstIMspI_PA	36.46
11241	Opata_2537941_PstIMspI_PA	36.46
11242	Opata_2606828_PstIMspI_PA	36.46
11243	Opata_2758053_PstIMspI_PA	36.46
11244	Opata_2760882_PstIMspI_PA	36.46
11245	Opata_285971_PstIMspI_PA	36.46
11246	Opata_2909166_PstIMspI_PA	36.46
11247	Opata_313603_PstIMspI_PA	36.46
11248	Opata_3456847_PstIMspI_PA	36.46
11249	Opata_3800250_PstIMspI_PA	36.46
11250	Opata_3818149_PstIMspI_PA	36.46
11251	Opata_3918547_PstIMspI_PA	36.46
11252	Opata_402980_PstIMspI_PA	36.46
11253	Opata_4057675_PstIMspI_PA	36.46
11254	Opata_438181_PstIMspI_PA	36.46
11255	Opata_451804_PstIMspI_PA	36.46
11256	Opata_465487_PstIMspI_PA	36.46
11257	Opata_269591_58_PstIMseI_SNP	36.46
11258	Opata_105104_PstIMseI_PA	36.46
11259	Opata_1076925_PstIMseI_PA	36.46
11260	Opata_1099867_PstIMseI_PA	36.46
11261	Opata_1346553_PstIMseI_PA	36.46
11262	Opata_147614_PstIMseI_PA	36.46
11263	Opata_16020_PstIMseI_PA	36.46
11264	Opata_1750150_PstIMseI_PA	36.46
11265	Opata_2249040_PstIMseI_PA	36.46
11266	Opata_2825709_PstIMseI_PA	36.46
11267	Opata_2896598_PstIMseI_PA	36.46
11268	Opata_355355_PstIMseI_PA	36.46
11269	Opata_380079_PstIMseI_PA	36.46
11270	Opata_410917_PstIMseI_PA	36.46
11271	Opata_475219_PstIMseI_PA	36.46
11272	Opata_573745_PstIMseI_PA	36.46
11273	Opata_635743_PstIMseI_PA	36.46
11274	Opata_649314_PstIMseI_PA	36.46
11275	Opata_1023289_PstIMspI_PA	36.46
11276	Opata_1043722_PstIMspI_PA	36.46
11277	Opata_1166240_PstIMspI_PA	36.46
11278	Opata_1443018_PstIMspI_PA	36.46
11279	Opata_1561976_PstIMspI_PA	36.46
11280	Opata_1624316_PstIMspI_PA	36.46
11281	Opata_1649841_PstIMspI_PA	36.46
11282	Opata_1692936_PstIMspI_PA	36.46
11283	Opata_1695193_PstIMspI_PA	36.46
11284	Opata_1813249_PstIMspI_PA	36.46
11285	Opata_1827441_PstIMspI_PA	36.46
11286	Opata_1829801_PstIMspI_PA	36.46
11287	Opata_1843208_PstIMspI_PA	36.46
11288	Opata_1905179_PstIMspI_PA	36.46
11289	Opata_1917142_PstIMspI_PA	36.46
11290	Opata_1918449_PstIMspI_PA	36.46
11291	Opata_1924563_PstIMspI_PA	36.46
11292	Opata_2012606_PstIMspI_PA	36.46
11293	Opata_2044927_PstIMspI_PA	36.46
11294	Opata_2222120_PstIMspI_PA	36.46
11295	Opata_2295789_PstIMspI_PA	36.46
11296	Opata_2300111_PstIMspI_PA	36.46
11297	Opata_234652_PstIMspI_PA	36.46
11298	Opata_2347924_PstIMspI_PA	36.46
11299	Opata_2464791_PstIMspI_PA	36.46
11300	Opata_2522608_PstIMspI_PA	36.46
11301	Opata_2590769_PstIMspI_PA	36.46
11302	Opata_2600066_PstIMspI_PA	36.46
11303	Opata_2608174_PstIMspI_PA	36.46
11304	Opata_2737199_PstIMspI_PA	36.46
11305	Opata_2843057_PstIMspI_PA	36.46
11306	Opata_287375_PstIMspI_PA	36.46
11307	Opata_2917631_PstIMspI_PA	36.46
11308	Opata_291865_PstIMspI_PA	36.46
11309	Opata_2922012_PstIMspI_PA	36.46
11310	Opata_293786_PstIMspI_PA	36.46
11311	Opata_307543_PstIMspI_PA	36.46
11312	Opata_3136431_PstIMspI_PA	36.46
11313	Opata_3219590_PstIMspI_PA	36.46
11314	Opata_3225391_PstIMspI_PA	36.46
11315	Opata_349192_PstIMspI_PA	36.46
11316	Opata_3493458_PstIMspI_PA	36.46
11317	Opata_365296_PstIMspI_PA	36.46
11318	Opata_3744166_PstIMspI_PA	36.46
11319	Opata_3865740_PstIMspI_PA	36.46
11320	Opata_3883323_PstIMspI_PA	36.46
11321	Opata_3943362_PstIMspI_PA	36.46
11322	Opata_3975554_PstIMspI_PA	36.46
11323	Opata_3997418_PstIMspI_PA	36.46
11324	Opata_4028427_PstIMspI_PA	36.46
11325	Opata_406002_PstIMspI_PA	36.46
11326	Opata_414813_PstIMspI_PA	36.46
11327	Opata_415049_PstIMspI_PA	36.46
11328	Opata_4170402_PstIMspI_PA	36.46
11329	Opata_420311_PstIMspI_PA	36.46
11330	Opata_427267_PstIMspI_PA	36.46
11331	Opata_491407_PstIMspI_PA	36.46
11332	Opata_500134_PstIMspI_PA	36.46
11333	Opata_511586_PstIMspI_PA	36.46
11334	Opata_548467_PstIMspI_PA	36.46
11335	Opata_593382_PstIMspI_PA	36.46
11336	Opata_714558_PstIMspI_PA	36.46
11337	Opata_764060_PstIMspI_PA	36.46
11338	Opata_798666_PstIMspI_PA	36.46
11339	Opata_966874_PstIMspI_PA	36.46
11340	Opata_970506_PstIMspI_PA	36.46
11341	Opata_866628_20_PstIMspI_SNP	36.46
11342	M6_1677192_PstIMluI_PA	36.46
11343	Opata_1053751_PstIMluI_PA	36.46
11344	Opata_2451895_PstIMluI_PA	36.46
11345	Opata_2530541_PstIMluI_PA	36.46
11346	Opata_2536903_PstIMluI_PA	36.46
11347	Opata_2658205_PstIMluI_PA	36.46
11348	Opata_775412_PstIMluI_PA	36.46
11349	Opata_997380_PstIMluI_PA	36.46
11350	M6_109148_PstIMseI_PA	36.46
11351	M6_1197528_PstIMseI_PA	36.46
11352	M6_128536_PstIMseI_PA	36.46
11353	M6_1656189_PstIMseI_PA	36.46
11354	M6_1697753_PstIMseI_PA	36.46
11355	M6_1916149_PstIMseI_PA	36.46
11356	M6_2271470_PstIMseI_PA	36.46
11357	M6_2457985_PstIMseI_PA	36.46
11358	M6_2715219_PstIMseI_PA	36.46
11359	M6_276371_PstIMseI_PA	36.46
11360	M6_368734_PstIMseI_PA	36.46
11361	M6_387969_PstIMseI_PA	36.46
11362	M6_412943_PstIMseI_PA	36.46
11363	M6_436623_PstIMseI_PA	36.46
11364	M6_466193_PstIMseI_PA	36.46
11365	M6_563873_PstIMseI_PA	36.46
11366	M6_585463_PstIMseI_PA	36.46
11367	M6_592159_PstIMseI_PA	36.46
11368	M6_63459_PstIMseI_PA	36.46
11369	M6_63687_PstIMseI_PA	36.46
11370	M6_643351_PstIMseI_PA	36.46
11371	M6_772800_PstIMseI_PA	36.46
11372	M6_842552_PstIMseI_PA	36.46
11373	Opata_1042906_PstIMseI_PA	36.46
11374	Opata_106107_PstIMseI_PA	36.46
11375	Opata_1062636_PstIMseI_PA	36.46
11376	Opata_107410_PstIMseI_PA	36.46
11377	Opata_109245_PstIMseI_PA	36.46
11378	Opata_1109154_PstIMseI_PA	36.46
11379	Opata_11147_PstIMseI_PA	36.46
11380	Opata_1130786_PstIMseI_PA	36.46
11381	Opata_1147768_PstIMseI_PA	36.46
11382	Opata_1156791_PstIMseI_PA	36.46
11383	Opata_115886_PstIMseI_PA	36.46
11384	Opata_116140_PstIMseI_PA	36.46
11385	Opata_1167166_PstIMseI_PA	36.46
11386	Opata_1173373_PstIMseI_PA	36.46
11387	Opata_117663_PstIMseI_PA	36.46
11388	Opata_119025_PstIMseI_PA	36.46
11389	Opata_119768_PstIMseI_PA	36.46
11390	Opata_1198179_PstIMseI_PA	36.46
11391	Opata_123330_PstIMseI_PA	36.46
11392	Opata_1235943_PstIMseI_PA	36.46
11393	Opata_1239968_PstIMseI_PA	36.46
11394	Opata_1258670_PstIMseI_PA	36.46
11395	Opata_1289562_PstIMseI_PA	36.46
11396	Opata_130964_PstIMseI_PA	36.46
11397	Opata_133123_PstIMseI_PA	36.46
11398	Opata_1342484_PstIMseI_PA	36.46
11399	Opata_1355128_PstIMseI_PA	36.46
11400	Opata_135958_PstIMseI_PA	36.46
11401	Opata_139273_PstIMseI_PA	36.46
11402	Opata_139462_PstIMseI_PA	36.46
11403	Opata_140855_PstIMseI_PA	36.46
11404	Opata_1451414_PstIMseI_PA	36.46
11405	Opata_149479_PstIMseI_PA	36.46
11406	Opata_1518119_PstIMseI_PA	36.46
11407	Opata_153578_PstIMseI_PA	36.46
11408	Opata_157551_PstIMseI_PA	36.46
11409	Opata_163520_PstIMseI_PA	36.46
11410	Opata_1665856_PstIMseI_PA	36.46
11411	Opata_172446_PstIMseI_PA	36.46
11412	Opata_17612_PstIMseI_PA	36.46
11413	Opata_177864_PstIMseI_PA	36.46
11414	Opata_179070_PstIMseI_PA	36.46
11415	Opata_180493_PstIMseI_PA	36.46
11416	Opata_1814826_PstIMseI_PA	36.46
11417	Opata_184462_PstIMseI_PA	36.46
11418	Opata_1884064_PstIMseI_PA	36.46
11419	Opata_1886256_PstIMseI_PA	36.46
11420	Opata_1900982_PstIMseI_PA	36.46
11421	Opata_190374_PstIMseI_PA	36.46
11422	Opata_195785_PstIMseI_PA	36.46
11423	Opata_196674_PstIMseI_PA	36.46
11424	Opata_1978598_PstIMseI_PA	36.46
11425	Opata_200469_PstIMseI_PA	36.46
11426	Opata_204429_PstIMseI_PA	36.46
11427	Opata_2099582_PstIMseI_PA	36.46
11428	Opata_2140759_PstIMseI_PA	36.46
11429	Opata_2147876_PstIMseI_PA	36.46
11430	Opata_215853_PstIMseI_PA	36.46
11431	Opata_21687_PstIMseI_PA	36.46
11432	Opata_2170477_PstIMseI_PA	36.46
11433	Opata_2205168_PstIMseI_PA	36.46
11434	Opata_2233993_PstIMseI_PA	36.46
11435	Opata_2272169_PstIMseI_PA	36.46
11436	Opata_2334414_PstIMseI_PA	36.46
11437	Opata_233846_PstIMseI_PA	36.46
11438	Opata_23909_PstIMseI_PA	36.46
11439	Opata_2396688_PstIMseI_PA	36.46
11440	Opata_242375_PstIMseI_PA	36.46
11441	Opata_243654_PstIMseI_PA	36.46
11442	Opata_243668_PstIMseI_PA	36.46
11443	Opata_247949_PstIMseI_PA	36.46
11444	Opata_251796_PstIMseI_PA	36.46
11445	Opata_258791_PstIMseI_PA	36.46
11446	Opata_2736826_PstIMseI_PA	36.46
11447	Opata_2824431_PstIMseI_PA	36.46
11448	Opata_2957356_PstIMseI_PA	36.46
11449	Opata_2978566_PstIMseI_PA	36.46
11450	Opata_313440_PstIMseI_PA	36.46
11451	Opata_3135480_PstIMseI_PA	36.46
11452	Opata_3166982_PstIMseI_PA	36.46
11453	Opata_318134_PstIMseI_PA	36.46
11454	Opata_32606_PstIMseI_PA	36.46
11455	Opata_326106_PstIMseI_PA	36.46
11456	Opata_3339230_PstIMseI_PA	36.46
11457	Opata_3339607_PstIMseI_PA	36.46
11458	Opata_336546_PstIMseI_PA	36.46
11459	Opata_3369_PstIMseI_PA	36.46
11460	Opata_3376428_PstIMseI_PA	36.46
11461	Opata_342186_PstIMseI_PA	36.46
11462	Opata_342823_PstIMseI_PA	36.46
11463	Opata_343951_PstIMseI_PA	36.46
11464	Opata_350547_PstIMseI_PA	36.46
11465	Opata_3615420_PstIMseI_PA	36.46
11466	Opata_364369_PstIMseI_PA	36.46
11467	Opata_3652207_PstIMseI_PA	36.46
11468	Opata_3655061_PstIMseI_PA	36.46
11469	Opata_376793_PstIMseI_PA	36.46
11470	Opata_38314_PstIMseI_PA	36.46
11471	Opata_3861373_PstIMseI_PA	36.46
11472	Opata_388148_PstIMseI_PA	36.46
11473	Opata_393366_PstIMseI_PA	36.46
11474	Opata_425653_PstIMseI_PA	36.46
11475	Opata_441775_PstIMseI_PA	36.46
11476	Opata_442265_PstIMseI_PA	36.46
11477	Opata_444146_PstIMseI_PA	36.46
11478	Opata_451972_PstIMseI_PA	36.46
11479	Opata_458475_PstIMseI_PA	36.46
11480	Opata_460370_PstIMseI_PA	36.46
11481	Opata_46053_PstIMseI_PA	36.46
11482	Opata_46184_PstIMseI_PA	36.46
11483	Opata_464759_PstIMseI_PA	36.46
11484	Opata_490669_PstIMseI_PA	36.46
11485	Opata_501361_PstIMseI_PA	36.46
11486	Opata_503142_PstIMseI_PA	36.46
11487	Opata_506365_PstIMseI_PA	36.46
11488	Opata_514998_PstIMseI_PA	36.46
11489	Opata_520180_PstIMseI_PA	36.46
11490	Opata_522347_PstIMseI_PA	36.46
11491	Opata_532528_PstIMseI_PA	36.46
11492	Opata_541197_PstIMseI_PA	36.46
11493	Opata_543799_PstIMseI_PA	36.46
11494	Opata_54447_PstIMseI_PA	36.46
11495	Opata_545815_PstIMseI_PA	36.46
11496	Opata_56208_PstIMseI_PA	36.46
11497	Opata_565473_PstIMseI_PA	36.46
11498	Opata_572076_PstIMseI_PA	36.46
11499	Opata_577542_PstIMseI_PA	36.46
11500	Opata_599598_PstIMseI_PA	36.46
11501	Opata_599983_PstIMseI_PA	36.46
11502	Opata_605126_PstIMseI_PA	36.46
11503	Opata_616994_PstIMseI_PA	36.46
11504	Opata_6225_PstIMseI_PA	36.46
11505	Opata_640696_PstIMseI_PA	36.46
11506	Opata_649100_PstIMseI_PA	36.46
11507	Opata_649446_PstIMseI_PA	36.46
11508	Opata_650531_PstIMseI_PA	36.46
11509	Opata_655786_PstIMseI_PA	36.46
11510	Opata_665215_PstIMseI_PA	36.46
11511	Opata_670383_PstIMseI_PA	36.46
11512	Opata_708808_PstIMseI_PA	36.46
11513	Opata_736328_PstIMseI_PA	36.46
11514	Opata_73643_PstIMseI_PA	36.46
11515	Opata_748615_PstIMseI_PA	36.46
11516	Opata_751038_PstIMseI_PA	36.46
11517	Opata_760720_PstIMseI_PA	36.46
11518	Opata_77896_PstIMseI_PA	36.46
11519	Opata_782483_PstIMseI_PA	36.46
11520	Opata_80083_PstIMseI_PA	36.46
11521	Opata_80301_PstIMseI_PA	36.46
11522	Opata_817748_PstIMseI_PA	36.46
11523	Opata_826292_PstIMseI_PA	36.46
11524	Opata_840183_PstIMseI_PA	36.46
11525	Opata_847781_PstIMseI_PA	36.46
11526	Opata_856381_PstIMseI_PA	36.46
11527	Opata_862472_PstIMseI_PA	36.46
11528	Opata_867679_PstIMseI_PA	36.46
11529	Opata_877053_PstIMseI_PA	36.46
11530	Opata_889454_PstIMseI_PA	36.46
11531	Opata_897422_PstIMseI_PA	36.46
11532	Opata_897716_PstIMseI_PA	36.46
11533	Opata_90073_PstIMseI_PA	36.46
11534	Opata_904056_PstIMseI_PA	36.46
11535	Opata_907847_PstIMseI_PA	36.46
11536	Opata_937717_PstIMseI_PA	36.46
11537	Opata_941323_PstIMseI_PA	36.46
11538	Opata_953112_PstIMseI_PA	36.46
11539	Opata_964562_PstIMseI_PA	36.46
11540	Opata_9744_PstIMseI_PA	36.46
11541	Opata_987375_PstIMseI_PA	36.46
11542	Opata_998179_PstIMseI_PA	36.46
11543	M6_1040813_PstIMspI_PA	36.46
11544	M6_1185210_PstIMspI_PA	36.46
11545	M6_1239057_PstIMspI_PA	36.46
11546	M6_1283370_PstIMspI_PA	36.46
11547	M6_1302152_PstIMspI_PA	36.46
11548	M6_1330854_PstIMspI_PA	36.46
11549	M6_1396667_PstIMspI_PA	36.46
11550	M6_1408909_PstIMspI_PA	36.46
11551	M6_1440937_PstIMspI_PA	36.46
11552	M6_1499133_PstIMspI_PA	36.46
11553	M6_1951364_PstIMspI_PA	36.46
11554	M6_1973440_PstIMspI_PA	36.46
11555	M6_2139807_PstIMspI_PA	36.46
11556	M6_2175656_PstIMspI_PA	36.46
11557	M6_2658798_PstIMspI_PA	36.46
11558	M6_2796658_PstIMspI_PA	36.46
11559	M6_2800875_PstIMspI_PA	36.46
11560	M6_2872897_PstIMspI_PA	36.46
11561	M6_2985724_PstIMspI_PA	36.46
11562	M6_3029038_PstIMspI_PA	36.46
11563	M6_3124531_PstIMspI_PA	36.46
11564	M6_3274347_PstIMspI_PA	36.46
11565	M6_3280130_PstIMspI_PA	36.46
11566	M6_3316824_PstIMspI_PA	36.46
11567	M6_3372819_PstIMspI_PA	36.46
11568	M6_365713_PstIMspI_PA	36.46
11569	M6_402309_PstIMspI_PA	36.46
11570	M6_413676_PstIMspI_PA	36.46
11571	M6_427308_PstIMspI_PA	36.46
11572	M6_494396_PstIMspI_PA	36.46
11573	M6_572786_PstIMspI_PA	36.46
11574	M6_74456_PstIMspI_PA	36.46
11575	M6_852325_PstIMspI_PA	36.46
11576	M6_880281_PstIMspI_PA	36.46
11577	M6_928076_PstIMspI_PA	36.46
11578	M6_936562_PstIMspI_PA	36.46
11579	M6_94164_PstIMspI_PA	36.46
11580	M6_998433_PstIMspI_PA	36.46
11581	Opata_1024177_PstIMspI_PA	36.46
11582	Opata_107903_PstIMspI_PA	36.46
11583	Opata_1117418_PstIMspI_PA	36.46
11584	Opata_1127807_PstIMspI_PA	36.46
11585	Opata_1147040_PstIMspI_PA	36.46
11586	Opata_1167856_PstIMspI_PA	36.46
11587	Opata_1183915_PstIMspI_PA	36.46
11588	Opata_1214021_PstIMspI_PA	36.46
11589	Opata_1223178_PstIMspI_PA	36.46
11590	Opata_130256_PstIMspI_PA	36.46
11591	Opata_1306294_PstIMspI_PA	36.46
11592	Opata_1310389_PstIMspI_PA	36.46
11593	Opata_1349987_PstIMspI_PA	36.46
11594	Opata_1367536_PstIMspI_PA	36.46
11595	Opata_1418744_PstIMspI_PA	36.46
11596	Opata_143163_PstIMspI_PA	36.46
11597	Opata_145359_PstIMspI_PA	36.46
11598	Opata_1456479_PstIMspI_PA	36.46
11599	Opata_147153_PstIMspI_PA	36.46
11600	Opata_1482163_PstIMspI_PA	36.46
11601	Opata_1488510_PstIMspI_PA	36.46
11602	Opata_1492444_PstIMspI_PA	36.46
11603	Opata_1497169_PstIMspI_PA	36.46
11604	Opata_1497354_PstIMspI_PA	36.46
11605	Opata_1548180_PstIMspI_PA	36.46
11606	Opata_1559185_PstIMspI_PA	36.46
11607	Opata_1573099_PstIMspI_PA	36.46
11608	Opata_159657_PstIMspI_PA	36.46
11609	Opata_1597315_PstIMspI_PA	36.46
11610	Opata_1609416_PstIMspI_PA	36.46
11611	Opata_1720993_PstIMspI_PA	36.46
11612	Opata_1820221_PstIMspI_PA	36.46
11613	Opata_1861745_PstIMspI_PA	36.46
11614	Opata_188088_PstIMspI_PA	36.46
11615	Opata_1885364_PstIMspI_PA	36.46
11616	Opata_1892947_PstIMspI_PA	36.46
11617	Opata_1897983_PstIMspI_PA	36.46
11618	Opata_1903592_PstIMspI_PA	36.46
11619	Opata_1907963_PstIMspI_PA	36.46
11620	Opata_1928518_PstIMspI_PA	36.46
11621	Opata_1929356_PstIMspI_PA	36.46
11622	Opata_1931302_PstIMspI_PA	36.46
11623	Opata_1932017_PstIMspI_PA	36.46
11624	Opata_1944352_PstIMspI_PA	36.46
11625	Opata_1948095_PstIMspI_PA	36.46
11626	Opata_196089_PstIMspI_PA	36.46
11627	Opata_2024643_PstIMspI_PA	36.46
11628	Opata_2079600_PstIMspI_PA	36.46
11629	Opata_2102590_PstIMspI_PA	36.46
11630	Opata_2111234_PstIMspI_PA	36.46
11631	Opata_2114154_PstIMspI_PA	36.46
11632	Opata_21293_PstIMspI_PA	36.46
11633	Opata_2137269_PstIMspI_PA	36.46
11634	Opata_215278_PstIMspI_PA	36.46
11635	Opata_2157854_PstIMspI_PA	36.46
11636	Opata_2159968_PstIMspI_PA	36.46
11637	Opata_2175180_PstIMspI_PA	36.46
11638	Opata_2180751_PstIMspI_PA	36.46
11639	Opata_2193074_PstIMspI_PA	36.46
11640	Opata_2225079_PstIMspI_PA	36.46
11641	Opata_2291615_PstIMspI_PA	36.46
11642	Opata_2304885_PstIMspI_PA	36.46
11643	Opata_2305435_PstIMspI_PA	36.46
11644	Opata_2348340_PstIMspI_PA	36.46
11645	Opata_2379451_PstIMspI_PA	36.46
11646	Opata_2398116_PstIMspI_PA	36.46
11647	Opata_2412499_PstIMspI_PA	36.46
11648	Opata_2416411_PstIMspI_PA	36.46
11649	Opata_2424144_PstIMspI_PA	36.46
11650	Opata_2437296_PstIMspI_PA	36.46
11651	Opata_2444589_PstIMspI_PA	36.46
11652	Opata_2457872_PstIMspI_PA	36.46
11653	Opata_2458027_PstIMspI_PA	36.46
11654	Opata_2481235_PstIMspI_PA	36.46
11655	Opata_2482276_PstIMspI_PA	36.46
11656	Opata_256341_PstIMspI_PA	36.46
11657	Opata_2570418_PstIMspI_PA	36.46
11658	Opata_2587669_PstIMspI_PA	36.46
11659	Opata_2618889_PstIMspI_PA	36.46
11660	Opata_269611_PstIMspI_PA	36.46
11661	Opata_271360_PstIMspI_PA	36.46
11662	Opata_2737908_PstIMspI_PA	36.46
11663	Opata_2756411_PstIMspI_PA	36.46
11664	Opata_2777699_PstIMspI_PA	36.46
11665	Opata_2795187_PstIMspI_PA	36.46
11666	Opata_2796374_PstIMspI_PA	36.46
11667	Opata_2846012_PstIMspI_PA	36.46
11668	Opata_2849342_PstIMspI_PA	36.46
11669	Opata_2889340_PstIMspI_PA	36.46
11670	Opata_2911121_PstIMspI_PA	36.46
11671	Opata_2984986_PstIMspI_PA	36.46
11672	Opata_2986117_PstIMspI_PA	36.46
11673	Opata_3008217_PstIMspI_PA	36.46
11674	Opata_3014077_PstIMspI_PA	36.46
11675	Opata_3047167_PstIMspI_PA	36.46
11676	Opata_3080036_PstIMspI_PA	36.46
11677	Opata_3083186_PstIMspI_PA	36.46
11678	Opata_3109905_PstIMspI_PA	36.46
11679	Opata_3153931_PstIMspI_PA	36.46
11680	Opata_3186406_PstIMspI_PA	36.46
11681	Opata_3254527_PstIMspI_PA	36.46
11682	Opata_3295118_PstIMspI_PA	36.46
11683	Opata_340353_PstIMspI_PA	36.46
11684	Opata_349522_PstIMspI_PA	36.46
11685	Opata_350809_PstIMspI_PA	36.46
11686	Opata_363590_PstIMspI_PA	36.46
11687	Opata_36396_PstIMspI_PA	36.46
11688	Opata_3672606_PstIMspI_PA	36.46
11689	Opata_371383_PstIMspI_PA	36.46
11690	Opata_3739932_PstIMspI_PA	36.46
11691	Opata_3795057_PstIMspI_PA	36.46
11692	Opata_3801447_PstIMspI_PA	36.46
11693	Opata_3839197_PstIMspI_PA	36.46
11694	Opata_3880591_PstIMspI_PA	36.46
11695	Opata_3904654_PstIMspI_PA	36.46
11696	Opata_3913555_PstIMspI_PA	36.46
11697	Opata_3920878_PstIMspI_PA	36.46
11698	Opata_3927919_PstIMspI_PA	36.46
11699	Opata_3934640_PstIMspI_PA	36.46
11700	Opata_4123681_PstIMspI_PA	36.46
11701	Opata_4181188_PstIMspI_PA	36.46
11702	Opata_41849_PstIMspI_PA	36.46
11703	Opata_4261083_PstIMspI_PA	36.46
11704	Opata_4265073_PstIMspI_PA	36.46
11705	Opata_436510_PstIMspI_PA	36.46
11706	Opata_438154_PstIMspI_PA	36.46
11707	Opata_441279_PstIMspI_PA	36.46
11708	Opata_452939_PstIMspI_PA	36.46
11709	Opata_462021_PstIMspI_PA	36.46
11710	Opata_462906_PstIMspI_PA	36.46
11711	Opata_508713_PstIMspI_PA	36.46
11712	Opata_519904_PstIMspI_PA	36.46
11713	Opata_52586_PstIMspI_PA	36.46
11714	Opata_541696_PstIMspI_PA	36.46
11715	Opata_641763_PstIMspI_PA	36.46
11716	Opata_683720_PstIMspI_PA	36.46
11717	Opata_7695_PstIMspI_PA	36.46
11718	Opata_807763_PstIMspI_PA	36.46
11719	Opata_860217_PstIMspI_PA	36.46
11720	Opata_865119_PstIMspI_PA	36.46
11721	Opata_892438_PstIMspI_PA	36.46
11722	Opata_894355_PstIMspI_PA	36.46
11723	Opata_908674_PstIMspI_PA	36.46
11724	Opata_914648_PstIMspI_PA	36.46
11725	Opata_334375_PstIMluI_PA	36.46
11726	M6_705894_PstIMseI_PA	36.46
11727	Opata_107541_PstIMseI_PA	36.46
11728	Opata_1083427_PstIMseI_PA	36.46
11729	Opata_141895_PstIMseI_PA	36.46
11730	Opata_1479775_PstIMseI_PA	36.46
11731	Opata_1622344_PstIMseI_PA	36.46
11732	Opata_1715001_PstIMseI_PA	36.46
11733	Opata_1851919_PstIMseI_PA	36.46
11734	Opata_187783_PstIMseI_PA	36.46
11735	Opata_1938713_PstIMseI_PA	36.46
11736	Opata_200178_PstIMseI_PA	36.46
11737	Opata_222057_PstIMseI_PA	36.46
11738	Opata_2286654_PstIMseI_PA	36.46
11739	Opata_2915699_PstIMseI_PA	36.46
11740	Opata_3033265_PstIMseI_PA	36.46
11741	Opata_319743_PstIMseI_PA	36.46
11742	Opata_32120_PstIMseI_PA	36.46
11743	Opata_3259700_PstIMseI_PA	36.46
11744	Opata_409038_PstIMseI_PA	36.46
11745	Opata_491638_PstIMseI_PA	36.46
11746	Opata_620357_PstIMseI_PA	36.46
11747	Opata_905268_PstIMseI_PA	36.46
11748	Opata_950218_PstIMseI_PA	36.46
11749	Opata_961124_PstIMseI_PA	36.46
11750	M6_1032574_PstIMspI_PA	36.46
11751	Opata_1228042_PstIMspI_PA	36.46
11752	Opata_1529953_PstIMspI_PA	36.46
11753	Opata_1737075_PstIMspI_PA	36.46
11754	Opata_1744899_PstIMspI_PA	36.46
11755	Opata_1870795_PstIMspI_PA	36.46
11756	Opata_2086671_PstIMspI_PA	36.46
11757	Opata_2414848_PstIMspI_PA	36.46
11758	Opata_2465157_PstIMspI_PA	36.46
11759	Opata_2665518_PstIMspI_PA	36.46
11760	Opata_3008712_PstIMspI_PA	36.46
11761	Opata_319703_PstIMspI_PA	36.46
11762	Opata_3602828_PstIMspI_PA	36.46
11763	Opata_3955366_PstIMspI_PA	36.46
11764	Opata_4187503_PstIMspI_PA	36.46
11765	Opata_491225_PstIMspI_PA	36.46
11766	Opata_663649_PstIMspI_PA	36.46
11767	Opata_730251_PstIMspI_PA	36.46
11768	M6_1486675_PstIMluI_PA	36.46
11769	M6_812789_PstIMluI_PA	36.46
11770	M6_1018274_PstIMseI_PA	36.46
11771	M6_1028972_PstIMseI_PA	36.46
11772	M6_1041232_PstIMseI_PA	36.46
11773	M6_1054630_PstIMseI_PA	36.46
11774	M6_1067856_PstIMseI_PA	36.46
11775	M6_1071354_PstIMseI_PA	36.46
11776	M6_1102363_PstIMseI_PA	36.46
11777	M6_1106489_PstIMseI_PA	36.46
11778	M6_112590_PstIMseI_PA	36.46
11779	M6_112928_PstIMseI_PA	36.46
11780	M6_1130244_PstIMseI_PA	36.46
11781	M6_113747_PstIMseI_PA	36.46
11782	M6_1139586_PstIMseI_PA	36.46
11783	M6_114090_PstIMseI_PA	36.46
11784	M6_1144050_PstIMseI_PA	36.46
11785	M6_1160683_PstIMseI_PA	36.46
11786	M6_1176433_PstIMseI_PA	36.46
11787	M6_1180002_PstIMseI_PA	36.46
11788	M6_118426_PstIMseI_PA	36.46
11789	M6_1188572_PstIMseI_PA	36.46
11790	M6_1210132_PstIMseI_PA	36.46
11791	M6_1215537_PstIMseI_PA	36.46
11792	M6_1235589_PstIMseI_PA	36.46
11793	M6_1248949_PstIMseI_PA	36.46
11794	M6_1263358_PstIMseI_PA	36.46
11795	M6_1293307_PstIMseI_PA	36.46
11796	M6_1299755_PstIMseI_PA	36.46
11797	M6_132958_PstIMseI_PA	36.46
11798	M6_132966_PstIMseI_PA	36.46
11799	M6_1333110_PstIMseI_PA	36.46
11800	M6_1354978_PstIMseI_PA	36.46
11801	M6_136322_PstIMseI_PA	36.46
11802	M6_1371225_PstIMseI_PA	36.46
11803	M6_1407432_PstIMseI_PA	36.46
11804	M6_1431101_PstIMseI_PA	36.46
11805	M6_1463407_PstIMseI_PA	36.46
11806	M6_1464768_PstIMseI_PA	36.46
11807	M6_149513_PstIMseI_PA	36.46
11808	M6_1500422_PstIMseI_PA	36.46
11809	M6_155277_PstIMseI_PA	36.46
11810	M6_155587_PstIMseI_PA	36.46
11811	M6_156088_PstIMseI_PA	36.46
11812	M6_1562029_PstIMseI_PA	36.46
11813	M6_1635665_PstIMseI_PA	36.46
11814	M6_163926_PstIMseI_PA	36.46
11815	M6_1697259_PstIMseI_PA	36.46
11816	M6_176809_PstIMseI_PA	36.46
11817	M6_1792906_PstIMseI_PA	36.46
11818	M6_1823618_PstIMseI_PA	36.46
11819	M6_183064_PstIMseI_PA	36.46
11820	M6_1914914_PstIMseI_PA	36.46
11821	M6_200630_PstIMseI_PA	36.46
11822	M6_2042641_PstIMseI_PA	36.46
11823	M6_2179353_PstIMseI_PA	36.46
11824	M6_223523_PstIMseI_PA	36.46
11825	M6_225362_PstIMseI_PA	36.46
11826	M6_2262613_PstIMseI_PA	36.46
11827	M6_228861_PstIMseI_PA	36.46
11828	M6_229300_PstIMseI_PA	36.46
11829	M6_231803_PstIMseI_PA	36.46
11830	M6_2342492_PstIMseI_PA	36.46
11831	M6_2358086_PstIMseI_PA	36.46
11832	M6_237465_PstIMseI_PA	36.46
11833	M6_23776_PstIMseI_PA	36.46
11834	M6_239265_PstIMseI_PA	36.46
11835	M6_246650_PstIMseI_PA	36.46
11836	M6_2494479_PstIMseI_PA	36.46
11837	M6_251618_PstIMseI_PA	36.46
11838	M6_2518570_PstIMseI_PA	36.46
11839	M6_2521959_PstIMseI_PA	36.46
11840	M6_253997_PstIMseI_PA	36.46
11841	M6_254533_PstIMseI_PA	36.46
11842	M6_2554018_PstIMseI_PA	36.46
11843	M6_2624474_PstIMseI_PA	36.46
11844	M6_2686380_PstIMseI_PA	36.46
11845	M6_271925_PstIMseI_PA	36.46
11846	M6_2726264_PstIMseI_PA	36.46
11847	M6_2733948_PstIMseI_PA	36.46
11848	M6_275465_PstIMseI_PA	36.46
11849	M6_2757767_PstIMseI_PA	36.46
11850	M6_27614_PstIMseI_PA	36.46
11851	M6_28792_PstIMseI_PA	36.46
11852	M6_2911972_PstIMseI_PA	36.46
11853	M6_29540_PstIMseI_PA	36.46
11854	M6_2991229_PstIMseI_PA	36.46
11855	M6_3005_PstIMseI_PA	36.46
11856	M6_3053574_PstIMseI_PA	36.46
11857	M6_307859_PstIMseI_PA	36.46
11858	M6_3089045_PstIMseI_PA	36.46
11859	M6_314584_PstIMseI_PA	36.46
11860	M6_321153_PstIMseI_PA	36.46
11861	M6_324092_PstIMseI_PA	36.46
11862	M6_329784_PstIMseI_PA	36.46
11863	M6_3321869_PstIMseI_PA	36.46
11864	M6_333389_PstIMseI_PA	36.46
11865	M6_334272_PstIMseI_PA	36.46
11866	M6_340199_PstIMseI_PA	36.46
11867	M6_343253_PstIMseI_PA	36.46
11868	M6_344800_PstIMseI_PA	36.46
11869	M6_349373_PstIMseI_PA	36.46
11870	M6_353604_PstIMseI_PA	36.46
11871	M6_356629_PstIMseI_PA	36.46
11872	M6_35687_PstIMseI_PA	36.46
11873	M6_357027_PstIMseI_PA	36.46
11874	M6_357212_PstIMseI_PA	36.46
11875	M6_3577452_PstIMseI_PA	36.46
11876	M6_360631_PstIMseI_PA	36.46
11877	M6_366197_PstIMseI_PA	36.46
11878	M6_374129_PstIMseI_PA	36.46
11879	M6_3761546_PstIMseI_PA	36.46
11880	M6_3763676_PstIMseI_PA	36.46
11881	M6_378694_PstIMseI_PA	36.46
11882	M6_37965_PstIMseI_PA	36.46
11883	M6_380084_PstIMseI_PA	36.46
11884	M6_380331_PstIMseI_PA	36.46
11885	M6_3866378_PstIMseI_PA	36.46
11886	M6_3933976_PstIMseI_PA	36.46
11887	M6_40239_PstIMseI_PA	36.46
11888	M6_406232_PstIMseI_PA	36.46
11889	M6_411233_PstIMseI_PA	36.46
11890	M6_412552_PstIMseI_PA	36.46
11891	M6_445738_PstIMseI_PA	36.46
11892	M6_446156_PstIMseI_PA	36.46
11893	M6_446957_PstIMseI_PA	36.46
11894	M6_452597_PstIMseI_PA	36.46
11895	M6_453292_PstIMseI_PA	36.46
11896	M6_456584_PstIMseI_PA	36.46
11897	M6_4569_PstIMseI_PA	36.46
11898	M6_460169_PstIMseI_PA	36.46
11899	M6_462820_PstIMseI_PA	36.46
11900	M6_47336_PstIMseI_PA	36.46
11901	M6_488579_PstIMseI_PA	36.46
11902	M6_493851_PstIMseI_PA	36.46
11903	M6_494182_PstIMseI_PA	36.46
11904	M6_505908_PstIMseI_PA	36.46
11905	M6_507058_PstIMseI_PA	36.46
11906	M6_513604_PstIMseI_PA	36.46
11907	M6_517489_PstIMseI_PA	36.46
11908	M6_517607_PstIMseI_PA	36.46
11909	M6_52770_PstIMseI_PA	36.46
11910	M6_53600_PstIMseI_PA	36.46
11911	M6_537404_PstIMseI_PA	36.46
11912	M6_54761_PstIMseI_PA	36.46
11913	M6_555609_PstIMseI_PA	36.46
11914	M6_56882_PstIMseI_PA	36.46
11915	M6_569540_PstIMseI_PA	36.46
11916	M6_576674_PstIMseI_PA	36.46
11917	M6_589073_PstIMseI_PA	36.46
11918	M6_6002_PstIMseI_PA	36.46
11919	M6_601549_PstIMseI_PA	36.46
11920	M6_60263_PstIMseI_PA	36.46
11921	M6_602915_PstIMseI_PA	36.46
11922	M6_603596_PstIMseI_PA	36.46
11923	M6_617800_PstIMseI_PA	36.46
11924	M6_619114_PstIMseI_PA	36.46
11925	M6_619257_PstIMseI_PA	36.46
11926	M6_631021_PstIMseI_PA	36.46
11927	M6_652369_PstIMseI_PA	36.46
11928	M6_653777_PstIMseI_PA	36.46
11929	M6_660082_PstIMseI_PA	36.46
11930	M6_665480_PstIMseI_PA	36.46
11931	M6_670884_PstIMseI_PA	36.46
11932	M6_671322_PstIMseI_PA	36.46
11933	M6_688851_PstIMseI_PA	36.46
11934	M6_693339_PstIMseI_PA	36.46
11935	M6_7028_PstIMseI_PA	36.46
11936	M6_703704_PstIMseI_PA	36.46
11937	M6_706345_PstIMseI_PA	36.46
11938	M6_712854_PstIMseI_PA	36.46
11939	M6_71879_PstIMseI_PA	36.46
11940	M6_754434_PstIMseI_PA	36.46
11941	M6_763015_PstIMseI_PA	36.46
11942	M6_772365_PstIMseI_PA	36.46
11943	M6_7784_PstIMseI_PA	36.46
11944	M6_783033_PstIMseI_PA	36.46
11945	M6_788664_PstIMseI_PA	36.46
11946	M6_80696_PstIMseI_PA	36.46
11947	M6_808311_PstIMseI_PA	36.46
11948	M6_814920_PstIMseI_PA	36.46
11949	M6_817395_PstIMseI_PA	36.46
11950	M6_822992_PstIMseI_PA	36.46
11951	M6_824126_PstIMseI_PA	36.46
11952	M6_84822_PstIMseI_PA	36.46
11953	M6_849658_PstIMseI_PA	36.46
11954	M6_85490_PstIMseI_PA	36.46
11955	M6_85908_PstIMseI_PA	36.46
11956	M6_88340_PstIMseI_PA	36.46
11957	M6_88848_PstIMseI_PA	36.46
11958	M6_893664_PstIMseI_PA	36.46
11959	M6_90608_PstIMseI_PA	36.46
11960	M6_90934_PstIMseI_PA	36.46
11961	M6_914794_PstIMseI_PA	36.46
11962	M6_92393_PstIMseI_PA	36.46
11963	M6_942320_PstIMseI_PA	36.46
11964	M6_952557_PstIMseI_PA	36.46
11965	M6_959833_PstIMseI_PA	36.46
11966	M6_960044_PstIMseI_PA	36.46
11967	M6_97878_PstIMseI_PA	36.46
11968	M6_981871_PstIMseI_PA	36.46
11969	M6_984817_PstIMseI_PA	36.46
11970	M6_9856_PstIMseI_PA	36.46
11971	M6_986187_PstIMseI_PA	36.46
11972	M6_998704_PstIMseI_PA	36.46
11973	Opata_1151887_PstIMseI_PA	36.46
11974	Opata_1164678_PstIMseI_PA	36.46
11975	Opata_125936_PstIMseI_PA	36.46
11976	Opata_1340288_PstIMseI_PA	36.46
11977	Opata_1388448_PstIMseI_PA	36.46
11978	Opata_155365_PstIMseI_PA	36.46
11979	Opata_1629055_PstIMseI_PA	36.46
11980	Opata_1815765_PstIMseI_PA	36.46
11981	Opata_18622_PstIMseI_PA	36.46
11982	Opata_1957868_PstIMseI_PA	36.46
11983	Opata_246011_PstIMseI_PA	36.46
11984	Opata_249570_PstIMseI_PA	36.46
11985	Opata_300396_PstIMseI_PA	36.46
11986	Opata_3063592_PstIMseI_PA	36.46
11987	Opata_3108638_PstIMseI_PA	36.46
11988	Opata_325643_PstIMseI_PA	36.46
11989	Opata_425084_PstIMseI_PA	36.46
11990	Opata_4372399_PstIMseI_PA	36.46
11991	Opata_449154_PstIMseI_PA	36.46
11992	Opata_449674_PstIMseI_PA	36.46
11993	Opata_451820_PstIMseI_PA	36.46
11994	Opata_511581_PstIMseI_PA	36.46
11995	Opata_584341_PstIMseI_PA	36.46
11996	Opata_64474_PstIMseI_PA	36.46
11997	Opata_720607_PstIMseI_PA	36.46
11998	Opata_735256_PstIMseI_PA	36.46
11999	Opata_823470_PstIMseI_PA	36.46
12000	Opata_868175_PstIMseI_PA	36.46
12001	Opata_873892_PstIMseI_PA	36.46
12002	Opata_879654_PstIMseI_PA	36.46
12003	Opata_932318_PstIMseI_PA	36.46
12004	Opata_974951_PstIMseI_PA	36.46
12005	Opata_977360_PstIMseI_PA	36.46
12006	M6_1003721_PstIMspI_PA	36.46
12007	M6_1029948_PstIMspI_PA	36.46
12008	M6_1043007_PstIMspI_PA	36.46
12009	M6_1067654_PstIMspI_PA	36.46
12010	M6_1074823_PstIMspI_PA	36.46
12011	M6_1087198_PstIMspI_PA	36.46
12012	M6_1096965_PstIMspI_PA	36.46
12013	M6_1109089_PstIMspI_PA	36.46
12014	M6_1114813_PstIMspI_PA	36.46
12015	M6_1126505_PstIMspI_PA	36.46
12016	M6_1145065_PstIMspI_PA	36.46
12017	M6_1149459_PstIMspI_PA	36.46
12018	M6_1153343_PstIMspI_PA	36.46
12019	M6_1157835_PstIMspI_PA	36.46
12020	M6_1175791_PstIMspI_PA	36.46
12021	M6_1177042_PstIMspI_PA	36.46
12022	M6_1180807_PstIMspI_PA	36.46
12023	M6_1186281_PstIMspI_PA	36.46
12024	M6_119279_PstIMspI_PA	36.46
12025	M6_1216047_PstIMspI_PA	36.46
12026	M6_1227354_PstIMspI_PA	36.46
12027	M6_1240884_PstIMspI_PA	36.46
12028	M6_1272261_PstIMspI_PA	36.46
12029	M6_1298745_PstIMspI_PA	36.46
12030	M6_1304593_PstIMspI_PA	36.46
12031	M6_1306932_PstIMspI_PA	36.46
12032	M6_1310374_PstIMspI_PA	36.46
12033	M6_135166_PstIMspI_PA	36.46
12034	M6_1383922_PstIMspI_PA	36.46
12035	M6_1490402_PstIMspI_PA	36.46
12036	M6_1491612_PstIMspI_PA	36.46
12037	M6_1567448_PstIMspI_PA	36.46
12038	M6_1571624_PstIMspI_PA	36.46
12039	M6_1630279_PstIMspI_PA	36.46
12040	M6_1664114_PstIMspI_PA	36.46
12041	M6_1767727_PstIMspI_PA	36.46
12042	M6_176937_PstIMspI_PA	36.46
12043	M6_1772873_PstIMspI_PA	36.46
12044	M6_1832947_PstIMspI_PA	36.46
12045	M6_1848819_PstIMspI_PA	36.46
12046	M6_1872788_PstIMspI_PA	36.46
12047	M6_1873895_PstIMspI_PA	36.46
12048	M6_1896433_PstIMspI_PA	36.46
12049	M6_1910311_PstIMspI_PA	36.46
12050	M6_1926997_PstIMspI_PA	36.46
12051	M6_1927895_PstIMspI_PA	36.46
12052	M6_1942290_PstIMspI_PA	36.46
12053	M6_1950215_PstIMspI_PA	36.46
12054	M6_1952307_PstIMspI_PA	36.46
12055	M6_1967817_PstIMspI_PA	36.46
12056	M6_1992217_PstIMspI_PA	36.46
12057	M6_2061120_PstIMspI_PA	36.46
12058	M6_2064943_PstIMspI_PA	36.46
12059	M6_2086129_PstIMspI_PA	36.46
12060	M6_2112998_PstIMspI_PA	36.46
12061	M6_21353_PstIMspI_PA	36.46
12062	M6_2188505_PstIMspI_PA	36.46
12063	M6_2190991_PstIMspI_PA	36.46
12064	M6_2223234_PstIMspI_PA	36.46
12065	M6_2224277_PstIMspI_PA	36.46
12066	M6_2224969_PstIMspI_PA	36.46
12067	M6_2252189_PstIMspI_PA	36.46
12068	M6_2286333_PstIMspI_PA	36.46
12069	M6_2315709_PstIMspI_PA	36.46
12070	M6_2338639_PstIMspI_PA	36.46
12071	M6_2345381_PstIMspI_PA	36.46
12072	M6_2357424_PstIMspI_PA	36.46
12073	M6_2359554_PstIMspI_PA	36.46
12074	M6_2400958_PstIMspI_PA	36.46
12075	M6_2448493_PstIMspI_PA	36.46
12076	M6_2459349_PstIMspI_PA	36.46
12077	M6_2466892_PstIMspI_PA	36.46
12078	M6_2490142_PstIMspI_PA	36.46
12079	M6_2555669_PstIMspI_PA	36.46
12080	M6_2557440_PstIMspI_PA	36.46
12081	M6_2563844_PstIMspI_PA	36.46
12082	M6_2566653_PstIMspI_PA	36.46
12083	M6_2594265_PstIMspI_PA	36.46
12084	M6_2678509_PstIMspI_PA	36.46
12085	M6_2729518_PstIMspI_PA	36.46
12086	M6_2733785_PstIMspI_PA	36.46
12087	M6_273430_PstIMspI_PA	36.46
12088	M6_2765697_PstIMspI_PA	36.46
12089	M6_2917274_PstIMspI_PA	36.46
12090	M6_2937331_PstIMspI_PA	36.46
12091	M6_2937357_PstIMspI_PA	36.46
12092	M6_2978006_PstIMspI_PA	36.46
12093	M6_3028535_PstIMspI_PA	36.46
12094	M6_3044233_PstIMspI_PA	36.46
12095	M6_3055614_PstIMspI_PA	36.46
12096	M6_3089560_PstIMspI_PA	36.46
12097	M6_3091289_PstIMspI_PA	36.46
12098	M6_311594_PstIMspI_PA	36.46
12099	M6_3145243_PstIMspI_PA	36.46
12100	M6_317044_PstIMspI_PA	36.46
12101	M6_3171984_PstIMspI_PA	36.46
12102	M6_317511_PstIMspI_PA	36.46
12103	M6_319133_PstIMspI_PA	36.46
12104	M6_322083_PstIMspI_PA	36.46
12105	M6_323779_PstIMspI_PA	36.46
12106	M6_3289542_PstIMspI_PA	36.46
12107	M6_3343787_PstIMspI_PA	36.46
12108	M6_3347791_PstIMspI_PA	36.46
12109	M6_336707_PstIMspI_PA	36.46
12110	M6_3383045_PstIMspI_PA	36.46
12111	M6_3390210_PstIMspI_PA	36.46
12112	M6_341207_PstIMspI_PA	36.46
12113	M6_341890_PstIMspI_PA	36.46
12114	M6_3419688_PstIMspI_PA	36.46
12115	M6_348040_PstIMspI_PA	36.46
12116	M6_3487808_PstIMspI_PA	36.46
12117	M6_3494074_PstIMspI_PA	36.46
12118	M6_3499665_PstIMspI_PA	36.46
12119	M6_3504320_PstIMspI_PA	36.46
12120	M6_3531455_PstIMspI_PA	36.46
12121	M6_360628_PstIMspI_PA	36.46
12122	M6_364572_PstIMspI_PA	36.46
12123	M6_368879_PstIMspI_PA	36.46
12124	M6_369932_PstIMspI_PA	36.46
12125	M6_380938_PstIMspI_PA	36.46
12126	M6_400836_PstIMspI_PA	36.46
12127	M6_419008_PstIMspI_PA	36.46
12128	M6_420466_PstIMspI_PA	36.46
12129	M6_421782_PstIMspI_PA	36.46
12130	M6_423713_PstIMspI_PA	36.46
12131	M6_429767_PstIMspI_PA	36.46
12132	M6_443403_PstIMspI_PA	36.46
12133	M6_444080_PstIMspI_PA	36.46
12134	M6_446382_PstIMspI_PA	36.46
12135	M6_450860_PstIMspI_PA	36.46
12136	M6_453889_PstIMspI_PA	36.46
12137	M6_455461_PstIMspI_PA	36.46
12138	M6_457151_PstIMspI_PA	36.46
12139	M6_462066_PstIMspI_PA	36.46
12140	M6_465012_PstIMspI_PA	36.46
12141	M6_468863_PstIMspI_PA	36.46
12142	M6_484243_PstIMspI_PA	36.46
12143	M6_492058_PstIMspI_PA	36.46
12144	M6_494558_PstIMspI_PA	36.46
12145	M6_500946_PstIMspI_PA	36.46
12146	M6_509228_PstIMspI_PA	36.46
12147	M6_510467_PstIMspI_PA	36.46
12148	M6_512141_PstIMspI_PA	36.46
12149	M6_515418_PstIMspI_PA	36.46
12150	M6_516092_PstIMspI_PA	36.46
12151	M6_525973_PstIMspI_PA	36.46
12152	M6_526996_PstIMspI_PA	36.46
12153	M6_530287_PstIMspI_PA	36.46
12154	M6_535163_PstIMspI_PA	36.46
12155	M6_536654_PstIMspI_PA	36.46
12156	M6_538674_PstIMspI_PA	36.46
12157	M6_545797_PstIMspI_PA	36.46
12158	M6_570091_PstIMspI_PA	36.46
12159	M6_581922_PstIMspI_PA	36.46
12160	M6_611074_PstIMspI_PA	36.46
12161	M6_615668_PstIMspI_PA	36.46
12162	M6_617228_PstIMspI_PA	36.46
12163	M6_623588_PstIMspI_PA	36.46
12164	M6_628652_PstIMspI_PA	36.46
12165	M6_630023_PstIMspI_PA	36.46
12166	M6_645941_PstIMspI_PA	36.46
12167	M6_64786_PstIMspI_PA	36.46
12168	M6_652415_PstIMspI_PA	36.46
12169	M6_665482_PstIMspI_PA	36.46
12170	M6_684463_PstIMspI_PA	36.46
12171	M6_687429_PstIMspI_PA	36.46
12172	M6_693191_PstIMspI_PA	36.46
12173	M6_695391_PstIMspI_PA	36.46
12174	M6_697092_PstIMspI_PA	36.46
12175	M6_700752_PstIMspI_PA	36.46
12176	M6_705284_PstIMspI_PA	36.46
12177	M6_722523_PstIMspI_PA	36.46
12178	M6_737636_PstIMspI_PA	36.46
12179	M6_740918_PstIMspI_PA	36.46
12180	M6_745604_PstIMspI_PA	36.46
12181	M6_749576_PstIMspI_PA	36.46
12182	M6_749950_PstIMspI_PA	36.46
12183	M6_751877_PstIMspI_PA	36.46
12184	M6_764866_PstIMspI_PA	36.46
12185	M6_767705_PstIMspI_PA	36.46
12186	M6_77872_PstIMspI_PA	36.46
12187	M6_779569_PstIMspI_PA	36.46
12188	M6_781135_PstIMspI_PA	36.46
12189	M6_792747_PstIMspI_PA	36.46
12190	M6_796937_PstIMspI_PA	36.46
12191	M6_805575_PstIMspI_PA	36.46
12192	M6_813908_PstIMspI_PA	36.46
12193	M6_820391_PstIMspI_PA	36.46
12194	M6_835462_PstIMspI_PA	36.46
12195	M6_841414_PstIMspI_PA	36.46
12196	M6_841621_PstIMspI_PA	36.46
12197	M6_854424_PstIMspI_PA	36.46
12198	M6_8629_PstIMspI_PA	36.46
12199	M6_865240_PstIMspI_PA	36.46
12200	M6_868780_PstIMspI_PA	36.46
12201	M6_875252_PstIMspI_PA	36.46
12202	M6_876744_PstIMspI_PA	36.46
12203	M6_923715_PstIMspI_PA	36.46
12204	M6_928388_PstIMspI_PA	36.46
12205	M6_930071_PstIMspI_PA	36.46
12206	M6_932919_PstIMspI_PA	36.46
12207	M6_966578_PstIMspI_PA	36.46
12208	M6_97459_PstIMspI_PA	36.46
12209	M6_983501_PstIMspI_PA	36.46
12210	M6_988100_PstIMspI_PA	36.46
12211	Opata_1290183_PstIMspI_PA	36.46
12212	Opata_1352543_PstIMspI_PA	36.46
12213	Opata_1701116_PstIMspI_PA	36.46
12214	Opata_1725707_PstIMspI_PA	36.46
12215	Opata_1805786_PstIMspI_PA	36.46
12216	Opata_1879728_PstIMspI_PA	36.46
12217	Opata_1940286_PstIMspI_PA	36.46
12218	Opata_2016530_PstIMspI_PA	36.46
12219	Opata_2067726_PstIMspI_PA	36.46
12220	Opata_2143033_PstIMspI_PA	36.46
12221	Opata_2153120_PstIMspI_PA	36.46
12222	Opata_2215744_PstIMspI_PA	36.46
12223	Opata_2280322_PstIMspI_PA	36.46
12224	Opata_233078_PstIMspI_PA	36.46
12225	Opata_2335574_PstIMspI_PA	36.46
12226	Opata_2339898_PstIMspI_PA	36.46
12227	Opata_2439673_PstIMspI_PA	36.46
12228	Opata_2486043_PstIMspI_PA	36.46
12229	Opata_2497520_PstIMspI_PA	36.46
12230	Opata_2531368_PstIMspI_PA	36.46
12231	Opata_2556671_PstIMspI_PA	36.46
12232	Opata_2564549_PstIMspI_PA	36.46
12233	Opata_2746714_PstIMspI_PA	36.46
12234	Opata_2757764_PstIMspI_PA	36.46
12235	Opata_2910614_PstIMspI_PA	36.46
12236	Opata_2952358_PstIMspI_PA	36.46
12237	Opata_3105601_PstIMspI_PA	36.46
12238	Opata_3232958_PstIMspI_PA	36.46
12239	Opata_3418953_PstIMspI_PA	36.46
12240	Opata_3448916_PstIMspI_PA	36.46
12241	Opata_3553600_PstIMspI_PA	36.46
12242	Opata_3591618_PstIMspI_PA	36.46
12243	Opata_3592178_PstIMspI_PA	36.46
12244	Opata_3672927_PstIMspI_PA	36.46
12245	Opata_3785636_PstIMspI_PA	36.46
12246	Opata_3812226_PstIMspI_PA	36.46
12247	Opata_3849154_PstIMspI_PA	36.46
12248	Opata_388490_PstIMspI_PA	36.46
12249	Opata_3932860_PstIMspI_PA	36.46
12250	Opata_3965548_PstIMspI_PA	36.46
12251	Opata_4057629_PstIMspI_PA	36.46
12252	Opata_4152065_PstIMspI_PA	36.46
12253	Opata_4223509_PstIMspI_PA	36.46
12254	Opata_424563_PstIMspI_PA	36.46
12255	Opata_4260447_PstIMspI_PA	36.46
12256	Opata_502324_PstIMspI_PA	36.46
12257	Opata_576234_PstIMspI_PA	36.46
12258	Opata_606501_PstIMspI_PA	36.46
12259	Opata_632677_PstIMspI_PA	36.46
12260	Opata_710570_PstIMspI_PA	36.46
12261	Opata_831573_PstIMspI_PA	36.46
12262	Opata_834851_PstIMspI_PA	36.46
12263	Opata_915006_PstIMspI_PA	36.46
12264	M6_1036034_PstIMluI_PA	36.46
12265	M6_187230_PstIMluI_PA	36.46
12266	M6_2643126_PstIMluI_PA	36.46
12267	M6_990570_PstIMluI_PA	36.46
12268	M6_1001779_PstIMseI_PA	36.46
12269	M6_100752_PstIMseI_PA	36.46
12270	M6_1019321_PstIMseI_PA	36.46
12271	M6_1033518_PstIMseI_PA	36.46
12272	M6_1060880_PstIMseI_PA	36.46
12273	M6_109500_PstIMseI_PA	36.46
12274	M6_1101898_PstIMseI_PA	36.46
12275	M6_111830_PstIMseI_PA	36.46
12276	M6_1137089_PstIMseI_PA	36.46
12277	M6_114300_PstIMseI_PA	36.46
12278	M6_1170929_PstIMseI_PA	36.46
12279	M6_1177402_PstIMseI_PA	36.46
12280	M6_1280053_PstIMseI_PA	36.46
12281	M6_1287485_PstIMseI_PA	36.46
12282	M6_1292222_PstIMseI_PA	36.46
12283	M6_1326497_PstIMseI_PA	36.46
12284	M6_1395736_PstIMseI_PA	36.46
12285	M6_1426475_PstIMseI_PA	36.46
12286	M6_153818_PstIMseI_PA	36.46
12287	M6_154691_PstIMseI_PA	36.46
12288	M6_154977_PstIMseI_PA	36.46
12289	M6_157573_PstIMseI_PA	36.46
12290	M6_158814_PstIMseI_PA	36.46
12291	M6_165994_PstIMseI_PA	36.46
12292	M6_168584_PstIMseI_PA	36.46
12293	M6_17940_PstIMseI_PA	36.46
12294	M6_181088_PstIMseI_PA	36.46
12295	M6_185928_PstIMseI_PA	36.46
12296	M6_1936310_PstIMseI_PA	36.46
12297	M6_206501_PstIMseI_PA	36.46
12298	M6_206659_PstIMseI_PA	36.46
12299	M6_211519_PstIMseI_PA	36.46
12300	M6_2145559_PstIMseI_PA	36.46
12301	M6_21517_PstIMseI_PA	36.46
12302	M6_217125_PstIMseI_PA	36.46
12303	M6_222805_PstIMseI_PA	36.46
12304	M6_228887_PstIMseI_PA	36.46
12305	M6_233435_PstIMseI_PA	36.46
12306	M6_235383_PstIMseI_PA	36.46
12307	M6_238928_PstIMseI_PA	36.46
12308	M6_2400949_PstIMseI_PA	36.46
12309	M6_247240_PstIMseI_PA	36.46
12310	M6_2488486_PstIMseI_PA	36.46
12311	M6_250467_PstIMseI_PA	36.46
12312	M6_250631_PstIMseI_PA	36.46
12313	M6_252628_PstIMseI_PA	36.46
12314	M6_2704009_PstIMseI_PA	36.46
12315	M6_276512_PstIMseI_PA	36.46
12316	M6_2851613_PstIMseI_PA	36.46
12317	M6_29471_PstIMseI_PA	36.46
12318	M6_30169_PstIMseI_PA	36.46
12319	M6_304193_PstIMseI_PA	36.46
12320	M6_304413_PstIMseI_PA	36.46
12321	M6_3067020_PstIMseI_PA	36.46
12322	M6_311499_PstIMseI_PA	36.46
12323	M6_31208_PstIMseI_PA	36.46
12324	M6_312234_PstIMseI_PA	36.46
12325	M6_313797_PstIMseI_PA	36.46
12326	M6_320225_PstIMseI_PA	36.46
12327	M6_323228_PstIMseI_PA	36.46
12328	M6_32484_PstIMseI_PA	36.46
12329	M6_32909_PstIMseI_PA	36.46
12330	M6_336856_PstIMseI_PA	36.46
12331	M6_34438_PstIMseI_PA	36.46
12332	M6_349523_PstIMseI_PA	36.46
12333	M6_351080_PstIMseI_PA	36.46
12334	M6_35763_PstIMseI_PA	36.46
12335	M6_364067_PstIMseI_PA	36.46
12336	M6_38307_PstIMseI_PA	36.46
12337	M6_3965476_PstIMseI_PA	36.46
12338	M6_403900_PstIMseI_PA	36.46
12339	M6_407336_PstIMseI_PA	36.46
12340	M6_418137_PstIMseI_PA	36.46
12341	M6_42327_PstIMseI_PA	36.46
12342	M6_423459_PstIMseI_PA	36.46
12343	M6_439621_PstIMseI_PA	36.46
12344	M6_463599_PstIMseI_PA	36.46
12345	M6_483648_PstIMseI_PA	36.46
12346	M6_484886_PstIMseI_PA	36.46
12347	M6_497485_PstIMseI_PA	36.46
12348	M6_500253_PstIMseI_PA	36.46
12349	M6_510855_PstIMseI_PA	36.46
12350	M6_516680_PstIMseI_PA	36.46
12351	M6_55983_PstIMseI_PA	36.46
12352	M6_56720_PstIMseI_PA	36.46
12353	M6_5695_PstIMseI_PA	36.46
12354	M6_570206_PstIMseI_PA	36.46
12355	M6_57495_PstIMseI_PA	36.46
12356	M6_576576_PstIMseI_PA	36.46
12357	M6_61552_PstIMseI_PA	36.46
12358	M6_664233_PstIMseI_PA	36.46
12359	M6_673592_PstIMseI_PA	36.46
12360	M6_696763_PstIMseI_PA	36.46
12361	M6_698341_PstIMseI_PA	36.46
12362	M6_706269_PstIMseI_PA	36.46
12363	M6_71499_PstIMseI_PA	36.46
12364	M6_734397_PstIMseI_PA	36.46
12365	M6_746566_PstIMseI_PA	36.46
12366	M6_776865_PstIMseI_PA	36.46
12367	M6_79328_PstIMseI_PA	36.46
12368	M6_83963_PstIMseI_PA	36.46
12369	M6_873426_PstIMseI_PA	36.46
12370	M6_877539_PstIMseI_PA	36.46
12371	M6_892083_PstIMseI_PA	36.46
12372	M6_9171_PstIMseI_PA	36.46
12373	M6_933729_PstIMseI_PA	36.46
12374	M6_945996_PstIMseI_PA	36.46
12375	M6_95465_PstIMseI_PA	36.46
12376	M6_959411_PstIMseI_PA	36.46
12377	M6_97368_PstIMseI_PA	36.46
12378	M6_9795_PstIMseI_PA	36.46
12379	M6_987575_PstIMseI_PA	36.46
12380	M6_99084_PstIMseI_PA	36.46
12381	M6_1011763_PstIMspI_PA	36.46
12382	M6_1018995_PstIMspI_PA	36.46
12383	M6_1029157_PstIMspI_PA	36.46
12384	M6_1031103_PstIMspI_PA	36.46
12385	M6_1074677_PstIMspI_PA	36.46
12386	M6_1110465_PstIMspI_PA	36.46
12387	M6_1136944_PstIMspI_PA	36.46
12388	M6_119534_PstIMspI_PA	36.46
12389	M6_1202427_PstIMspI_PA	36.46
12390	M6_1273534_PstIMspI_PA	36.46
12391	M6_130537_PstIMspI_PA	36.46
12392	M6_1336774_PstIMspI_PA	36.46
12393	M6_1432090_PstIMspI_PA	36.46
12394	M6_1459903_PstIMspI_PA	36.46
12395	M6_153135_PstIMspI_PA	36.46
12396	M6_1686_PstIMspI_PA	36.46
12397	M6_1758404_PstIMspI_PA	36.46
12398	M6_1761114_PstIMspI_PA	36.46
12399	M6_1780151_PstIMspI_PA	36.46
12400	M6_1849536_PstIMspI_PA	36.46
12401	M6_1857164_PstIMspI_PA	36.46
12402	M6_1895941_PstIMspI_PA	36.46
12403	M6_1911815_PstIMspI_PA	36.46
12404	M6_1973292_PstIMspI_PA	36.46
12405	M6_2071692_PstIMspI_PA	36.46
12406	M6_2134712_PstIMspI_PA	36.46
12407	M6_2287506_PstIMspI_PA	36.46
12408	M6_2389112_PstIMspI_PA	36.46
12409	M6_2405252_PstIMspI_PA	36.46
12410	M6_248513_PstIMspI_PA	36.46
12411	M6_2556223_PstIMspI_PA	36.46
12412	M6_2616564_PstIMspI_PA	36.46
12413	M6_2632346_PstIMspI_PA	36.46
12414	M6_2669440_PstIMspI_PA	36.46
12415	M6_2670111_PstIMspI_PA	36.46
12416	M6_2676920_PstIMspI_PA	36.46
12417	M6_2744033_PstIMspI_PA	36.46
12418	M6_279711_PstIMspI_PA	36.46
12419	M6_2918077_PstIMspI_PA	36.46
12420	M6_2944538_PstIMspI_PA	36.46
12421	M6_2987706_PstIMspI_PA	36.46
12422	M6_314611_PstIMspI_PA	36.46
12423	M6_316746_PstIMspI_PA	36.46
12424	M6_3202158_PstIMspI_PA	36.46
12425	M6_3311410_PstIMspI_PA	36.46
12426	M6_3392197_PstIMspI_PA	36.46
12427	M6_3544798_PstIMspI_PA	36.46
12428	M6_3569462_PstIMspI_PA	36.46
12429	M6_37194_PstIMspI_PA	36.46
12430	M6_401382_PstIMspI_PA	36.46
12431	M6_40144_PstIMspI_PA	36.46
12432	M6_456821_PstIMspI_PA	36.46
12433	M6_474979_PstIMspI_PA	36.46
12434	M6_491159_PstIMspI_PA	36.46
12435	M6_496523_PstIMspI_PA	36.46
12436	M6_615025_PstIMspI_PA	36.46
12437	M6_631601_PstIMspI_PA	36.46
12438	M6_679089_PstIMspI_PA	36.46
12439	M6_679529_PstIMspI_PA	36.46
12440	M6_684649_PstIMspI_PA	36.46
12441	M6_763281_PstIMspI_PA	36.46
12442	M6_80810_PstIMspI_PA	36.46
12443	M6_846198_PstIMspI_PA	36.46
12444	M6_931353_PstIMspI_PA	36.46
12445	M6_96107_PstIMspI_PA	36.46
12446	M6_995480_PstIMspI_PA	36.46
12447	M6_1438248_PstIMluI_PA	36.46
12448	M6_648248_PstIMluI_PA	36.46
12449	M6_1018577_PstIMseI_PA	36.46
12450	M6_10978_PstIMseI_PA	36.46
12451	M6_109938_PstIMseI_PA	36.46
12452	M6_113766_PstIMseI_PA	36.46
12453	M6_120940_PstIMseI_PA	36.46
12454	M6_1255508_PstIMseI_PA	36.46
12455	M6_1354815_PstIMseI_PA	36.46
12456	M6_1363834_PstIMseI_PA	36.46
12457	M6_1412992_PstIMseI_PA	36.46
12458	M6_15230_PstIMseI_PA	36.46
12459	M6_1623226_PstIMseI_PA	36.46
12460	M6_1701185_PstIMseI_PA	36.46
12461	M6_187135_PstIMseI_PA	36.46
12462	M6_1876826_PstIMseI_PA	36.46
12463	M6_20140_PstIMseI_PA	36.46
12464	M6_224643_PstIMseI_PA	36.46
12465	M6_232785_PstIMseI_PA	36.46
12466	M6_2440110_PstIMseI_PA	36.46
12467	M6_249527_PstIMseI_PA	36.46
12468	M6_2685047_PstIMseI_PA	36.46
12469	M6_295631_PstIMseI_PA	36.46
12470	M6_313054_PstIMseI_PA	36.46
12471	M6_325991_PstIMseI_PA	36.46
12472	M6_420530_PstIMseI_PA	36.46
12473	M6_452669_PstIMseI_PA	36.46
12474	M6_455244_PstIMseI_PA	36.46
12475	M6_473518_PstIMseI_PA	36.46
12476	M6_476051_PstIMseI_PA	36.46
12477	M6_483025_PstIMseI_PA	36.46
12478	M6_507528_PstIMseI_PA	36.46
12479	M6_626009_PstIMseI_PA	36.46
12480	M6_627329_PstIMseI_PA	36.46
12481	M6_630291_PstIMseI_PA	36.46
12482	M6_657995_PstIMseI_PA	36.46
12483	M6_741192_PstIMseI_PA	36.46
12484	M6_805331_PstIMseI_PA	36.46
12485	M6_819699_PstIMseI_PA	36.46
12486	M6_838979_PstIMseI_PA	36.46
12487	M6_86311_PstIMseI_PA	36.46
12488	M6_87708_PstIMseI_PA	36.46
12489	M6_91110_PstIMseI_PA	36.46
12490	M6_989247_PstIMseI_PA	36.46
12491	Opata_180133_PstIMseI_PA	36.46
12492	Opata_2893931_PstIMseI_PA	36.46
12493	Opata_3851595_PstIMseI_PA	36.46
12494	M6_1166654_PstIMspI_PA	36.46
12495	M6_1195010_PstIMspI_PA	36.46
12496	M6_1199971_PstIMspI_PA	36.46
12497	M6_1484499_PstIMspI_PA	36.46
12498	M6_1682833_PstIMspI_PA	36.46
12499	M6_1976502_PstIMspI_PA	36.46
12500	M6_1977610_PstIMspI_PA	36.46
12501	M6_24599_PstIMspI_PA	36.46
12502	M6_2482178_PstIMspI_PA	36.46
12503	M6_2617658_PstIMspI_PA	36.46
12504	M6_2722686_PstIMspI_PA	36.46
12505	M6_2780497_PstIMspI_PA	36.46
12506	M6_2984667_PstIMspI_PA	36.46
12507	M6_3203286_PstIMspI_PA	36.46
12508	M6_3254378_PstIMspI_PA	36.46
12509	M6_366889_PstIMspI_PA	36.46
12510	M6_447866_PstIMspI_PA	36.46
12511	M6_453974_PstIMspI_PA	36.46
12512	M6_485432_PstIMspI_PA	36.46
12513	M6_51494_PstIMspI_PA	36.46
12514	M6_904674_PstIMspI_PA	36.46
12515	M6_946706_PstIMspI_PA	36.46
12516	M6_962397_PstIMspI_PA	36.46
12517	Opata_1758099_PstIMspI_PA	36.46
12518	Opata_1830729_PstIMspI_PA	36.46
12519	Opata_1920779_PstIMspI_PA	36.46
12520	Opata_2054002_PstIMspI_PA	36.46
12521	Opata_2169057_PstIMspI_PA	36.46
12522	Opata_238728_PstIMspI_PA	36.46
12523	Opata_2918594_PstIMspI_PA	36.46
12524	Opata_3262046_PstIMspI_PA	36.46
12525	Opata_361091_PstIMspI_PA	36.46
12526	Opata_3988576_PstIMspI_PA	36.46
12527	Opata_409112_PstIMspI_PA	36.46
12528	Opata_434983_PstIMspI_PA	36.46
12529	Opata_706024_PstIMspI_PA	36.46
12530	Opata_977326_PstIMspI_PA	36.46
12531	M6_143559_PstIMluI_PA	36.46
12532	M6_2254860_PstIMluI_PA	36.46
12533	M6_931951_PstIMluI_PA	36.46
12534	M6_101026_PstIMseI_PA	36.46
12535	M6_1013970_PstIMseI_PA	36.46
12536	M6_1023598_PstIMseI_PA	36.46
12537	M6_107960_PstIMseI_PA	36.46
12538	M6_108105_PstIMseI_PA	36.46
12539	M6_109047_PstIMseI_PA	36.46
12540	M6_1096407_PstIMseI_PA	36.46
12541	M6_1119008_PstIMseI_PA	36.46
12542	M6_1128486_PstIMseI_PA	36.46
12543	M6_1149151_PstIMseI_PA	36.46
12544	M6_116576_PstIMseI_PA	36.46
12545	M6_1174338_PstIMseI_PA	36.46
12546	M6_1188511_PstIMseI_PA	36.46
12547	M6_120561_PstIMseI_PA	36.46
12548	M6_1214137_PstIMseI_PA	36.46
12549	M6_1224505_PstIMseI_PA	36.46
12550	M6_1239081_PstIMseI_PA	36.46
12551	M6_125569_PstIMseI_PA	36.46
12552	M6_1258171_PstIMseI_PA	36.46
12553	M6_125852_PstIMseI_PA	36.46
12554	M6_1267974_PstIMseI_PA	36.46
12555	M6_127432_PstIMseI_PA	36.46
12556	M6_1276875_PstIMseI_PA	36.46
12557	M6_1311127_PstIMseI_PA	36.46
12558	M6_1311531_PstIMseI_PA	36.46
12559	M6_1327598_PstIMseI_PA	36.46
12560	M6_1372142_PstIMseI_PA	36.46
12561	M6_1395492_PstIMseI_PA	36.46
12562	M6_1407094_PstIMseI_PA	36.46
12563	M6_1429809_PstIMseI_PA	36.46
12564	M6_1431679_PstIMseI_PA	36.46
12565	M6_144113_PstIMseI_PA	36.46
12566	M6_1446216_PstIMseI_PA	36.46
12567	M6_1449483_PstIMseI_PA	36.46
12568	M6_1494202_PstIMseI_PA	36.46
12569	M6_1532508_PstIMseI_PA	36.46
12570	M6_1651601_PstIMseI_PA	36.46
12571	M6_166214_PstIMseI_PA	36.46
12572	M6_1664972_PstIMseI_PA	36.46
12573	M6_170796_PstIMseI_PA	36.46
12574	M6_172292_PstIMseI_PA	36.46
12575	M6_177819_PstIMseI_PA	36.46
12576	M6_1800422_PstIMseI_PA	36.46
12577	M6_1863120_PstIMseI_PA	36.46
12578	M6_1908404_PstIMseI_PA	36.46
12579	M6_194002_PstIMseI_PA	36.46
12580	M6_20135_PstIMseI_PA	36.46
12581	M6_206078_PstIMseI_PA	36.46
12582	M6_206767_PstIMseI_PA	36.46
12583	M6_220137_PstIMseI_PA	36.46
12584	M6_2209865_PstIMseI_PA	36.46
12585	M6_2236725_PstIMseI_PA	36.46
12586	M6_2237134_PstIMseI_PA	36.46
12587	M6_2271325_PstIMseI_PA	36.46
12588	M6_2297188_PstIMseI_PA	36.46
12589	M6_2308885_PstIMseI_PA	36.46
12590	M6_23318_PstIMseI_PA	36.46
12591	M6_239552_PstIMseI_PA	36.46
12592	M6_25502_PstIMseI_PA	36.46
12593	M6_259057_PstIMseI_PA	36.46
12594	M6_262815_PstIMseI_PA	36.46
12595	M6_2632982_PstIMseI_PA	36.46
12596	M6_266281_PstIMseI_PA	36.46
12597	M6_2691338_PstIMseI_PA	36.46
12598	M6_2698004_PstIMseI_PA	36.46
12599	M6_2719226_PstIMseI_PA	36.46
12600	M6_2758029_PstIMseI_PA	36.46
12601	M6_292653_PstIMseI_PA	36.46
12602	M6_298237_PstIMseI_PA	36.46
12603	M6_3028248_PstIMseI_PA	36.46
12604	M6_3051723_PstIMseI_PA	36.46
12605	M6_309260_PstIMseI_PA	36.46
12606	M6_317083_PstIMseI_PA	36.46
12607	M6_327125_PstIMseI_PA	36.46
12608	M6_331092_PstIMseI_PA	36.46
12609	M6_33276_PstIMseI_PA	36.46
12610	M6_3333846_PstIMseI_PA	36.46
12611	M6_3413_PstIMseI_PA	36.46
12612	M6_355271_PstIMseI_PA	36.46
12613	M6_3600557_PstIMseI_PA	36.46
12614	M6_37470_PstIMseI_PA	36.46
12615	M6_379435_PstIMseI_PA	36.46
12616	M6_383371_PstIMseI_PA	36.46
12617	M6_3875688_PstIMseI_PA	36.46
12618	M6_392808_PstIMseI_PA	36.46
12619	M6_394900_PstIMseI_PA	36.46
12620	M6_3972813_PstIMseI_PA	36.46
12621	M6_404867_PstIMseI_PA	36.46
12622	M6_4076782_PstIMseI_PA	36.46
12623	M6_410724_PstIMseI_PA	36.46
12624	M6_414033_PstIMseI_PA	36.46
12625	M6_414727_PstIMseI_PA	36.46
12626	M6_4203655_PstIMseI_PA	36.46
12627	M6_429266_PstIMseI_PA	36.46
12628	M6_442876_PstIMseI_PA	36.46
12629	M6_446190_PstIMseI_PA	36.46
12630	M6_446578_PstIMseI_PA	36.46
12631	M6_446988_PstIMseI_PA	36.46
12632	M6_447406_PstIMseI_PA	36.46
12633	M6_468298_PstIMseI_PA	36.46
12634	M6_470944_PstIMseI_PA	36.46
12635	M6_471915_PstIMseI_PA	36.46
12636	M6_502724_PstIMseI_PA	36.46
12637	M6_507844_PstIMseI_PA	36.46
12638	M6_517955_PstIMseI_PA	36.46
12639	M6_558974_PstIMseI_PA	36.46
12640	M6_56303_PstIMseI_PA	36.46
12641	M6_568112_PstIMseI_PA	36.46
12642	M6_572099_PstIMseI_PA	36.46
12643	M6_5959_PstIMseI_PA	36.46
12644	M6_5969_PstIMseI_PA	36.46
12645	M6_59756_PstIMseI_PA	36.46
12646	M6_635491_PstIMseI_PA	36.46
12647	M6_64741_PstIMseI_PA	36.46
12648	M6_649775_PstIMseI_PA	36.46
12649	M6_668953_PstIMseI_PA	36.46
12650	M6_689470_PstIMseI_PA	36.46
12651	M6_691674_PstIMseI_PA	36.46
12652	M6_71580_PstIMseI_PA	36.46
12653	M6_741617_PstIMseI_PA	36.46
12654	M6_74182_PstIMseI_PA	36.46
12655	M6_745481_PstIMseI_PA	36.46
12656	M6_765393_PstIMseI_PA	36.46
12657	M6_767124_PstIMseI_PA	36.46
12658	M6_78234_PstIMseI_PA	36.46
12659	M6_82802_PstIMseI_PA	36.46
12660	M6_829840_PstIMseI_PA	36.46
12661	M6_837628_PstIMseI_PA	36.46
12662	M6_83853_PstIMseI_PA	36.46
12663	M6_867131_PstIMseI_PA	36.46
12664	M6_87921_PstIMseI_PA	36.46
12665	M6_90704_PstIMseI_PA	36.46
12666	M6_908875_PstIMseI_PA	36.46
12667	M6_90917_PstIMseI_PA	36.46
12668	M6_911873_PstIMseI_PA	36.46
12669	M6_933956_PstIMseI_PA	36.46
12670	M6_957535_PstIMseI_PA	36.46
12671	M6_959252_PstIMseI_PA	36.46
12672	M6_984884_PstIMseI_PA	36.46
12673	M6_995426_PstIMseI_PA	36.46
12674	Opata_1032096_PstIMseI_PA	36.46
12675	Opata_1037342_PstIMseI_PA	36.46
12676	Opata_1198609_PstIMseI_PA	36.46
12677	Opata_1215901_PstIMseI_PA	36.46
12678	Opata_1404188_PstIMseI_PA	36.46
12679	Opata_195216_PstIMseI_PA	36.46
12680	Opata_212763_PstIMseI_PA	36.46
12681	Opata_259490_PstIMseI_PA	36.46
12682	Opata_3224279_PstIMseI_PA	36.46
12683	Opata_3229189_PstIMseI_PA	36.46
12684	Opata_335614_PstIMseI_PA	36.46
12685	Opata_3438477_PstIMseI_PA	36.46
12686	Opata_44405_PstIMseI_PA	36.46
12687	Opata_475218_PstIMseI_PA	36.46
12688	Opata_500529_PstIMseI_PA	36.46
12689	Opata_532057_PstIMseI_PA	36.46
12690	Opata_57518_PstIMseI_PA	36.46
12691	Opata_695748_PstIMseI_PA	36.46
12692	Opata_716904_PstIMseI_PA	36.46
12693	Opata_782542_PstIMseI_PA	36.46
12694	Opata_937936_PstIMseI_PA	36.46
12695	Opata_938422_PstIMseI_PA	36.46
12696	Opata_949896_PstIMseI_PA	36.46
12697	Opata_99686_PstIMseI_PA	36.46
12698	M6_1028248_PstIMspI_PA	36.46
12699	M6_1043603_PstIMspI_PA	36.46
12700	M6_1090078_PstIMspI_PA	36.46
12701	M6_1135493_PstIMspI_PA	36.46
12702	M6_1235285_PstIMspI_PA	36.46
12703	M6_127435_PstIMspI_PA	36.46
12704	M6_1303556_PstIMspI_PA	36.46
12705	M6_1324929_PstIMspI_PA	36.46
12706	M6_1648248_PstIMspI_PA	36.46
[truncated: 613,405 more chars]
