# Supplementary material for: Meta-Analysis of the QTLome of Fusarium Head Blight Resistance in Bread Wheat: Refining the Current Puzzle
Source: Front Plant Sci. 2019 Jun 13;10:727. doi: 10.3389/fpls.2019.00727 (PMC6585393; doi:10.3389/fpls.2019.00727)
Supplement: Supplementary File 2 — Maps and QTL files prepared to run the meta-analysis performed through this study. [file Data_Sheet_2.zip › Supplementary file 2/6B_QTL.txt]

mapName=6B_Venske_19
QTL1	I	ID:0	null	null	6B	1	3.9	6.7	52.60	40.29	64.91
QTL2	I	ID:0	null	null	6B	1	2.4	9.2	7.19	-2.65	17.03
QTL3	I	ID:0	null	null	6B	1	3.8	14	4.60	-1.87	11.07
QTL4	I_and_II	ID:0	null	null	6B	1	9.17	10.7	50.70	45.94	55.46
QTL5	I_and_II	ID:0	null	null	6B	1	8.14	20.5	50.35	46.18	54.52
QTL6	II	ID:0	null	null	6B	1	3.3	5.8	47.40	42.18	52.62
QTL7	II	ID:0	null	null	6B	1	4.7	17.8	58.35	55.38	61.32
QTL8	II	ID:0	null	null	6B	1	3.1	4.4	52.60	44.10	61.10
QTL9	II	ID:0	null	null	6B	1	13.6	24	52.60	49.16	56.04
QTL10	II	ID:0	null	null	6B	1	2.24	4.1	35.20	20.58	49.82
QTL11	II	ID:0	null	null	6B	1	3	3.9	52.60	33.94	71.26
QTL12	II	ID:0	null	null	6B	1	4.63	22.37	31.30	25.19	37.41
QTL13	III	ID:0	null	null	6B	1	2.48	6.6	52.60	39.66	65.54
QTL14	IV	ID:0	null	null	6B	1	3.3	5.8	52.60	38.38	66.82
QTL15	IV	ID:0	null	null	6B	1	9.11	11	50.70	46.07	55.33
QTL16	IV	ID:0	null	null	6B	1	5.31	13.3	50.35	43.93	56.77
