# Supplementary material for: Meta-Analysis of the QTLome of Fusarium Head Blight Resistance in Bread Wheat: Refining the Current Puzzle
Source: Front Plant Sci. 2019 Jun 13;10:727. doi: 10.3389/fpls.2019.00727 (PMC6585393; doi:10.3389/fpls.2019.00727)
Supplement: Supplementary File 2 — Maps and QTL files prepared to run the meta-analysis performed through this study. [file Data_Sheet_2.zip › Supplementary file 2/6D_Map.txt]

mapName=6D_Venske_19
Organism Genus=Triticum
Organism Species=Triticum_aestivum
crossType=unknown
popSize=unknown
mappingCrossType=unknown
mappingFunction=haldane
mapUnit=cM
mapExpansion=0
mapQuality=0
locusLocation=1
chr=6D
lg=1
1	Xpsr889.1	0
2	XWC0049t	0
3	Kukri_c4125_914	0
4	Xpsr889	3.2
5	RAC875_c1453_1086	3.96
6	P31/M51-1	6
7	P40/M51-7	6
8	Xpsp3200	6
9	Xpsr899b	6
10	979430	6.69
11	994294	6.69
12	1020044	6.69
13	1062225	6.69
14	1064943	6.69
15	1066025	6.69
16	1099554	6.69
17	1103802	6.69
18	1131035	6.69
19	1140079	6.69
20	1219922	6.69
21	1220351	6.69
22	1232939	6.69
23	1235950	6.69
24	1266812	6.69
25	2256268	6.69
26	2272039	6.69
27	2318495	6.69
28	2368560	6.69
29	979610	6.88
30	982338	6.88
31	1005777	6.88
32	1021603	6.88
33	1132040	6.88
34	1203663	6.88
35	1218749	6.88
36	1228724	6.88
37	2242781	6.88
38	3020567	6.88
39	3384646	6.88
40	3384734	6.88
41	3533333	6.88
42	4396633	6.88
43	5324047	6.88
44	5325287	6.88
45	5332563	6.88
46	1016516	6.89
47	3028277	6.89
48	1150061	6.98
49	3952690	6.98
50	1061909	7
51	1070747	7
52	Xbcd1821.2	7
53	1364389	7.04
54	2259088	7.15
55	981111	7.26
56	982784	7.26
57	987577	7.26
58	994751	7.26
59	1034927	7.26
60	1060217	7.26
61	1069292	7.26
62	1091343	7.26
63	1152962	7.26
64	1171769	7.26
65	1202193	7.26
66	1209024	7.26
67	1216683	7.26
68	1219467	7.26
69	1230234	7.26
70	1249163	7.26
71	1268324	7.26
72	1400734	7.26
73	1407490	7.26
74	1407941	7.26
75	1698614	7.26
76	2246324	7.26
77	2248050	7.26
78	2250901	7.26
79	2256225	7.26
80	3026099	7.26
81	3026579	7.26
82	2272125	7.29
83	3955967	7.31
84	1052860	7.38
85	2253255	7.4
86	2260299	7.4
87	1098330	7.42
88	3944104	7.42
89	1120428	7.43
90	1085677	7.57
91	1275209	7.66
92	1104570	7.73
93	1102773	7.83
94	1160175	7.83
95	1233461	7.83
96	2245594	7.83
97	2247318	7.83
98	2254180	7.83
99	3937837	7.83
100	4395263	7.83
101	3534206	7.89
102	2259713	7.97
103	3029098	7.97
104	1002944	8.07
105	3533190	8.32
106	3533237	8.32
107	2267717	8.33
108	1103569	8.4
109	1160681	8.4
110	1271416	8.4
111	wPt-10019	8.4
112	wPt-0653	8.4
113	wPt-2864	8.4
114	Opata_822282_12_PstIMseI_SNP	8.4
115	Opata_777504_37_PstIMseI_SNP	8.4
116	Opata_90669_16_PstIMspI_SNP	8.4
117	Opata_2156863_79_PstIMspI_SNP	8.4
118	Opata_777504_7_PstIMseI_SNP	8.4
119	Opata_1949217_12_PstIMspI_SNP	8.4
120	Opata_613288_PstIMspI_PA	8.4
121	Opata_243345_16_PstIMspI_SNP	8.4
122	Opata_1068605_78_PstIMspI_SNP	8.4
123	Opata_382459_19_PstIMseI_SNP	8.4
124	Opata_3176233_PstIMspI_PA	8.4
125	M6_3519845_PstIMseI_PA	8.4
126	Opata_3895924_PstIMspI_PA	8.4
127	Opata_3229625_PstIMspI_PA	8.4
128	Opata_732962_43_PstIMseI_SNP	8.4
129	Opata_1013302_39_PstIMseI_SNP	8.4
130	Opata_645457_48_PstIMseI_SNP	8.4
131	Opata_68645_86_PstIMseI_SNP	8.4
132	Opata_3661891_79_PstIMspI_SNP	8.4
133	Opata_2940590_PstIMspI_PA	8.4
134	Opata_879909_PstIMspI_PA	8.4
135	M6_2587559_PstIMseI_PA	8.4
136	Opata_1257087_PstIMseI_PA	8.4
137	Opata_71115_75_PstIMseI_SNP	8.4
138	Opata_1010559_77_PstIMspI_SNP	8.4
139	Opata_352928_58_PstIMspI_SNP	8.4
140	Opata_1998170_7_PstIMspI_SNP	8.4
141	Opata_589104_62_PstIMspI_SNP	8.4
142	M6_2488623_PstIMspI_PA	8.4
143	M6_3167539_PstIMspI_PA	8.4
144	Opata_334349_14_PstIMseI_SNP	8.4
145	Opata_2250060_15_PstIMspI_SNP	8.4
146	Opata_99400_17_PstIMseI_SNP	8.4
147	Opata_811794_PstIMspI_PA	8.4
148	M6_826508_PstIMspI_PA	8.4
149	Opata_4045362_PstIMspI_PA	8.4
150	M6_814017_PstIMseI_PA	8.4
151	Opata_2583333_PstIMspI_PA	8.4
152	Opata_295580_PstIMseI_PA	8.4
153	Opata_352928_51_PstIMspI_SNP	8.4
154	Opata_392199_16_PstIMseI_SNP	8.4
155	Opata_1336027_PstIMspI_PA	8.4
156	Opata_478622_31_PstIMspI_SNP	8.4
157	Opata_535512_PstIMspI_PA	8.4
158	M6_1887600_PstIMspI_PA	8.4
159	M6_1656243_PstIMseI_PA	8.4
160	Opata_3925461_12_PstIMspI_SNP	8.4
161	Opata_584892_PstIMspI_PA	8.4
162	M6_2372586_PstIMspI_PA	8.4
163	Opata_2580927_81_PstIMspI_SNP	8.4
164	Opata_566285_PstIMspI_PA	8.4
165	Opata_1150559_PstIMspI_PA	8.4
166	Opata_675337_28_PstIMspI_SNP	8.4
167	Opata_2034366_12_PstIMspI_SNP	8.4
168	Opata_777504_77_PstIMseI_SNP	8.4
169	Opata_1256092_PstIMspI_PA	8.4
170	Opata_2093509_PstIMspI_PA	8.4
171	Opata_2751478_PstIMspI_PA	8.4
172	Opata_435163_37_PstIMspI_SNP	8.4
173	Opata_3553276_PstIMspI_PA	8.4
174	Opata_3844216_PstIMspI_PA	8.4
175	Opata_2508841_88_PstIMseI_SNP	8.4
176	Opata_99400_65_PstIMseI_SNP	8.4
177	Opata_454156_31_PstIMseI_SNP	8.4
178	Opata_1504667_PstIMspI_PA	8.4
179	Opata_2361440_63_PstIMspI_SNP	8.4
180	Opata_1225824_PstIMspI_PA	8.4
181	M6_379081_PstIMspI_PA	8.4
182	Opata_2095072_45_PstIMspI_SNP	8.4
183	Opata_544927_PstIMspI_PA	8.4
184	Opata_3661891_55_PstIMspI_SNP	8.4
185	Opata_267607_12_PstIMseI_SNP	8.4
186	Opata_732962_76_PstIMseI_SNP	8.4
187	Opata_435163_3_PstIMspI_SNP	8.4
188	Opata_2084996_PstIMspI_PA	8.4
189	Opata_870322_PstIMspI_PA	8.4
190	Opata_2250060_86_PstIMspI_SNP	8.4
191	Opata_435163_24_PstIMspI_SNP	8.4
192	Opata_2570006_PstIMluI_PA	8.4
193	Opata_267607_45_PstIMseI_SNP	8.4
194	M6_2291156_PstIMspI_PA	8.4
195	Opata_733704_PstIMspI_PA	8.4
196	Opata_1028663_PstIMseI_PA	8.4
197	Opata_1998170_37_PstIMspI_SNP	8.4
198	Opata_1744572_50_PstIMspI_SNP	8.4
199	Opata_241411_18_PstIMspI_SNP	8.4
200	Opata_392199_47_PstIMseI_SNP	8.4
201	Opata_3493180_PstIMspI_PA	8.4
202	Opata_3284113_50_PstIMspI_SNP	8.4
203	Opata_1343439_PstIMspI_PA	8.4
204	Opata_119625_63_PstIMseI_SNP	8.4
205	Opata_355522_PstIMseI_PA	8.4
206	Opata_1217597_74_PstIMspI_SNP	8.4
207	Opata_3059482_PstIMseI_PA	8.4
208	M6_61558_PstIMseI_PA	8.4
209	Opata_99400_68_PstIMseI_SNP	8.4
210	Opata_1793138_43_PstIMspI_SNP	8.4
211	Opata_1011392_PstIMspI_PA	8.4
212	Opata_356410_PstIMspI_PA	8.4
213	Opata_2580927_53_PstIMspI_SNP	8.4
214	Opata_3656343_PstIMspI_PA	8.4
215	Opata_3005404_23_PstIMspI_SNP	8.4
216	Opata_2034366_45_PstIMspI_SNP	8.4
217	Opata_617991_68_PstIMseI_SNP	8.4
218	Opata_32131_87_PstIMseI_SNP	8.4
219	Opata_352928_35_PstIMspI_SNP	8.4
220	Opata_35783_18_PstIMspI_SNP	8.4
221	Opata_276698_PstIMspI_PA	8.4
222	Opata_720951_PstIMspI_PA	8.4
223	Opata_382459_4_PstIMseI_SNP	8.4
224	Opata_484201_PstIMspI_PA	8.4
225	Opata_1137523_PstIMspI_PA	8.4
226	Opata_31884_41_PstIMseI_SNP	8.4
227	Opata_68645_43_PstIMseI_SNP	8.4
228	Opata_382459_82_PstIMseI_SNP	8.4
229	Opata_622021_25_PstIMseI_SNP	8.4
230	M6_10778_PstIMseI_PA	8.4
231	Opata_971677_PstIMspI_PA	8.4
232	M6_2334559_PstIMspI_PA	8.4
233	Opata_2776329_PstIMseI_PA	8.4
234	Opata_330668_PstIMspI_PA	8.4
235	Opata_2285136_PstIMseI_PA	8.4
236	Opata_670660_26_PstIMseI_SNP	8.4
237	M6_349132_PstIMseI_PA	8.4
238	Opata_3530440_PstIMspI_PA	8.4
239	Opata_309599_PstIMspI_PA	8.4
240	M6_1194310_PstIMseI_PA	8.4
241	Opata_1880_37_PstIMspI_SNP	8.4
242	M6_2224697_PstIMseI_PA	8.4
243	Opata_670660_56_PstIMseI_SNP	8.4
244	Opata_94339_PstIMseI_PA	8.4
245	M6_411278_PstIMseI_PA	8.4
246	M6_1708857_PstIMluI_PA	8.4
247	M6_1110376_PstIMseI_PA	8.4
248	Opata_202431_PstIMseI_PA	8.4
249	Opata_492757_PstIMseI_PA	8.4
250	M6_1907578_PstIMspI_PA	8.4
251	M6_2813432_PstIMspI_PA	8.4
252	Opata_879590_PstIMseI_PA	8.4
253	Opata_639168_PstIMspI_PA	8.4
254	Opata_3851885_PstIMspI_PA	8.4
255	Opata_609151_PstIMspI_PA	8.4
256	M6_942899_PstIMseI_PA	8.4
257	M6_2042169_PstIMspI_PA	8.4
258	Opata_546084_PstIMseI_PA	8.4
259	Opata_352119_PstIMseI_PA	8.4
260	Opata_3352632_PstIMspI_PA	8.4
261	Opata_3833420_PstIMseI_PA	8.4
262	M6_2810127_PstIMseI_PA	8.4
263	Opata_3494216_PstIMspI_PA	8.4
264	Opata_1880_7_PstIMspI_SNP	8.4
265	M6_834804_PstIMseI_PA	8.4
266	Opata_3230958_PstIMspI_PA	8.4
267	Opata_670660_45_PstIMseI_SNP	8.4
268	M6_870944_PstIMspI_PA	8.4
269	Opata_1116343_PstIMspI_PA	8.4
270	Opata_3016643_PstIMspI_PA	8.4
271	Opata_3591117_PstIMspI_PA	8.4
272	M6_883976_PstIMseI_PA	8.4
273	M6_4075369_PstIMseI_PA	8.4
274	M6_249994_PstIMseI_PA	8.4
275	Opata_1080_PstIMseI_PA	8.4
276	M6_1079811_PstIMseI_PA	8.4
277	Opata_312818_PstIMspI_PA	8.4
278	Opata_2306178_PstIMspI_PA	8.4
279	M6_1156384_PstIMspI_PA	8.4
280	Opata_1718971_PstIMspI_PA	8.4
281	M6_1568286_PstIMspI_PA	8.4
282	M6_617022_PstIMseI_PA	8.4
283	M6_1367749_PstIMseI_PA	8.4
284	Opata_2112056_PstIMspI_PA	8.4
285	Opata_816879_PstIMspI_PA	8.4
286	Opata_3546877_PstIMspI_PA	8.4
287	M6_773770_PstIMseI_PA	8.4
288	M6_3451901_PstIMspI_PA	8.4
289	Opata_1694137_PstIMspI_PA	8.4
290	Opata_2676915_PstIMspI_PA	8.4
291	M6_1280021_PstIMspI_PA	8.4
292	Opata_495108_PstIMseI_PA	8.4
293	M6_2060090_PstIMseI_PA	8.4
294	M6_1533028_PstIMspI_PA	8.4
295	Opata_3700917_PstIMspI_PA	8.4
296	M6_968895_PstIMspI_PA	8.4
297	M6_281877_PstIMseI_PA	8.4
298	Opata_4013562_PstIMspI_PA	8.4
299	Opata_296330_PstIMseI_PA	8.4
300	M6_178242_PstIMseI_PA	8.4
301	Opata_3392556_PstIMspI_PA	8.4
302	M6_10514_PstIMseI_PA	8.4
303	Opata_1751276_PstIMspI_PA	8.4
304	M6_367539_PstIMspI_PA	8.4
305	M6_621189_PstIMseI_PA	8.4
306	M6_1133683_PstIMseI_PA	8.4
307	Opata_1759488_PstIMspI_PA	8.4
308	M6_321565_PstIMspI_PA	8.4
309	Opata_586971_PstIMseI_PA	8.4
310	M6_2309123_PstIMspI_PA	8.4
311	Opata_1256323_PstIMspI_PA	8.4
312	Opata_457549_PstIMseI_PA	8.4
313	M6_1232792_PstIMseI_PA	8.4
314	M6_2191502_PstIMseI_PA	8.4
315	M6_103682_PstIMseI_PA	8.4
316	Opata_2720858_PstIMspI_PA	8.4
317	Opata_1480605_PstIMspI_PA	8.4
318	M6_2369005_PstIMseI_PA	8.4
319	M6_852148_PstIMspI_PA	8.4
320	M6_269121_PstIMseI_PA	8.4
321	M6_3354585_PstIMseI_PA	8.4
322	M6_252083_PstIMseI_PA	8.4
323	M6_2810657_PstIMseI_PA	8.4
324	Opata_3462096_PstIMspI_PA	8.4
325	M6_22122_PstIMseI_PA	8.4
326	M6_322984_PstIMspI_PA	8.4
327	Opata_684268_PstIMseI_PA	8.4
328	Opata_415851_PstIMseI_PA	8.4
329	M6_1260878_PstIMspI_PA	8.4
330	Opata_560086_PstIMseI_PA	8.4
331	Opata_986421_PstIMspI_PA	8.4
332	M6_3175912_PstIMspI_PA	8.4
333	M6_1065101_PstIMseI_PA	8.4
334	M6_985145_PstIMseI_PA	8.4
335	M6_1315562_PstIMseI_PA	8.4
336	Opata_1302318_PstIMseI_PA	8.4
337	M6_44574_PstIMseI_PA	8.4
338	Opata_956836_PstIMspI_PA	8.4
339	M6_1311547_PstIMseI_PA	8.4
340	M6_55927_PstIMseI_PA	8.4
341	Opata_269234_PstIMspI_PA	8.4
342	Opata_1036738_PstIMseI_PA	8.4
343	Opata_7487_PstIMseI_PA	8.4
344	M6_1275243_PstIMspI_PA	8.4
345	Opata_2730161_PstIMseI_PA	8.4
346	M6_1762251_PstIMseI_PA	8.4
347	Opata_219721_PstIMluI_PA	8.4
348	M6_976556_PstIMseI_PA	8.4
349	Opata_1810498_PstIMspI_PA	8.4
350	Opata_3839785_PstIMspI_PA	8.4
351	Opata_3491201_PstIMspI_PA	8.4
352	M6_2743422_PstIMspI_PA	8.4
353	Opata_3289275_PstIMspI_PA	8.4
354	M6_643848_PstIMluI_PA	8.4
355	Opata_108234_PstIMseI_PA	8.4
356	Opata_1846102_PstIMspI_PA	8.4
357	M6_1722696_PstIMspI_PA	8.4
358	M6_3330973_PstIMspI_PA	8.4
359	M6_299145_PstIMseI_PA	8.4
360	Opata_169681_PstIMseI_PA	8.4
361	M6_1032531_PstIMseI_PA	8.4
362	M6_856432_PstIMseI_PA	8.4
363	Opata_1825498_PstIMseI_PA	8.4
364	M6_756908_PstIMseI_PA	8.4
365	M6_400165_PstIMseI_PA	8.4
366	M6_400026_PstIMseI_PA	8.4
367	Opata_1568521_PstIMspI_PA	8.4
368	M6_147241_PstIMspI_PA	8.4
369	Opata_2984698_PstIMspI_PA	8.4
370	M6_88601_PstIMseI_PA	8.4
371	M6_328152_PstIMseI_PA	8.4
372	M6_1076239_PstIMseI_PA	8.4
373	M6_2278705_PstIMseI_PA	8.4
374	M6_1514127_PstIMseI_PA	8.4
375	Opata_648118_PstIMspI_PA	8.4
376	Opata_3362088_PstIMspI_PA	8.4
377	M6_363491_PstIMspI_PA	8.4
378	M6_1950563_PstIMspI_PA	8.4
379	Opata_342367_PstIMseI_PA	8.4
380	M6_957585_PstIMspI_PA	8.4
381	Opata_928546_PstIMseI_PA	8.4
382	Opata_1279855_PstIMspI_PA	8.4
383	M6_213236_PstIMseI_PA	8.4
384	M6_2934863_PstIMspI_PA	8.4
385	Opata_33353_PstIMseI_PA	8.4
386	M6_1608403_PstIMspI_PA	8.4
387	Opata_578128_PstIMluI_PA	8.4
388	M6_177595_PstIMseI_PA	8.4
389	M6_224603_PstIMseI_PA	8.4
390	M6_123386_PstIMspI_PA	8.4
391	Opata_121277_PstIMseI_PA	8.4
392	Opata_786752_PstIMspI_PA	8.4
393	M6_232233_PstIMseI_PA	8.4
394	M6_340512_PstIMspI_PA	8.4
395	M6_1321118_PstIMspI_PA	8.4
396	Opata_1025982_PstIMseI_PA	8.4
397	Opata_241392_PstIMspI_PA	8.4
398	M6_147879_PstIMspI_PA	8.4
399	M6_1137305_PstIMseI_PA	8.4
400	Opata_2834460_PstIMspI_PA	8.4
401	M6_3739380_PstIMseI_PA	8.4
402	Opata_1256922_PstIMluI_PA	8.4
403	M6_123102_PstIMseI_PA	8.4
404	M6_528658_PstIMspI_PA	8.4
405	Opata_1839638_PstIMspI_PA	8.4
406	M6_448272_PstIMseI_PA	8.4
407	M6_776490_PstIMspI_PA	8.4
408	M6_176208_PstIMseI_PA	8.4
409	M6_1339785_PstIMseI_PA	8.4
410	Opata_908133_PstIMseI_PA	8.4
411	M6_1380503_PstIMspI_PA	8.4
412	M6_3234097_PstIMseI_PA	8.4
413	M6_3566884_PstIMspI_PA	8.4
414	M6_471954_PstIMspI_PA	8.4
415	Opata_3588968_PstIMspI_PA	8.4
416	Opata_2233507_PstIMspI_PA	8.4
417	Opata_215726_PstIMluI_PA	8.4
418	M6_485570_PstIMspI_PA	8.4
419	Opata_63730_PstIMspI_PA	8.4
420	Opata_532138_PstIMseI_PA	8.4
421	M6_1461615_PstIMseI_PA	8.4
422	M6_2524221_PstIMseI_PA	8.4
423	Opata_4132625_PstIMspI_PA	8.4
424	M6_155814_PstIMseI_PA	8.4
425	Opata_2756476_PstIMluI_PA	8.4
426	Opata_38490_PstIMseI_PA	8.4
427	M6_154043_PstIMseI_PA	8.4
428	Opata_3438340_PstIMspI_PA	8.4
429	Opata_59273_PstIMseI_PA	8.4
430	M6_837510_PstIMseI_PA	8.4
431	M6_3380458_PstIMspI_PA	8.4
432	M6_973066_PstIMseI_PA	8.4
433	M6_2665398_PstIMspI_PA	8.4
434	Opata_743998_PstIMseI_PA	8.4
435	M6_174446_PstIMseI_PA	8.4
436	Opata_1849457_PstIMspI_PA	8.4
437	M6_1068379_PstIMseI_PA	8.4
438	Opata_48788_PstIMseI_PA	8.4
439	M6_2912802_PstIMspI_PA	8.4
440	Opata_244243_PstIMseI_PA	8.4
441	Opata_372281_PstIMseI_PA	8.4
442	M6_352789_PstIMseI_PA	8.4
443	M6_424501_PstIMseI_PA	8.4
444	Opata_84661_PstIMseI_PA	8.4
445	Opata_237932_PstIMseI_PA	8.4
446	Opata_1442284_PstIMspI_PA	8.4
447	M6_2409874_PstIMspI_PA	8.4
448	M6_138680_PstIMseI_PA	8.4
449	Opata_383331_PstIMseI_PA	8.4
450	M6_2888611_PstIMspI_PA	8.4
451	Opata_552560_PstIMspI_PA	8.4
452	Opata_2069448_PstIMspI_PA	8.4
453	M6_173360_PstIMseI_PA	8.4
454	M6_2158957_PstIMspI_PA	8.4
455	M6_509403_PstIMspI_PA	8.4
456	M6_214138_PstIMspI_PA	8.4
457	Opata_1634893_PstIMspI_PA	8.4
458	M6_73614_PstIMseI_PA	8.4
459	Opata_497258_PstIMseI_PA	8.4
460	Opata_1300288_PstIMspI_PA	8.4
461	Opata_484019_PstIMseI_PA	8.4
462	Opata_61305_PstIMseI_PA	8.4
463	M6_351279_PstIMseI_PA	8.4
464	M6_359647_PstIMspI_PA	8.4
465	M6_2691801_PstIMspI_PA	8.4
466	M6_1467766_PstIMspI_PA	8.4
467	M6_139764_PstIMspI_PA	8.4
468	M6_399546_PstIMseI_PA	8.4
469	M6_3059367_PstIMseI_PA	8.4
470	Opata_3943266_PstIMspI_PA	8.4
471	M6_470150_PstIMseI_PA	8.4
472	Opata_2417179_PstIMspI_PA	8.4
473	M6_1133695_PstIMseI_PA	8.4
474	M6_383448_PstIMspI_PA	8.4
475	Opata_3258444_PstIMseI_PA	8.4
476	M6_694855_PstIMseI_PA	8.4
477	Opata_1624329_PstIMseI_PA	8.4
478	Opata_1536047_PstIMspI_PA	8.4
479	M6_2188931_PstIMspI_PA	8.4
480	M6_1228613_PstIMspI_PA	8.4
481	Opata_735601_PstIMseI_PA	8.4
482	Opata_904403_PstIMspI_PA	8.4
483	M6_1402592_PstIMseI_PA	8.4
484	Opata_762721_PstIMspI_PA	8.4
485	Opata_420954_PstIMseI_PA	8.4
486	Opata_3164217_PstIMspI_PA	8.4
487	Opata_2491676_PstIMspI_PA	8.4
488	Opata_804510_PstIMseI_PA	8.4
489	M6_161784_PstIMseI_PA	8.4
490	Opata_103622_PstIMseI_PA	8.4
491	M6_175610_PstIMseI_PA	8.4
492	M6_505454_PstIMspI_PA	8.4
493	Opata_3875397_PstIMspI_PA	8.4
494	Opata_1133792_PstIMspI_PA	8.4
495	M6_1384516_PstIMseI_PA	8.4
496	M6_285455_PstIMseI_PA	8.4
497	Opata_2054765_PstIMspI_PA	8.4
498	M6_260765_PstIMseI_PA	8.4
499	M6_1951719_PstIMspI_PA	8.4
500	Opata_165397_PstIMspI_PA	8.4
501	Opata_2285590_PstIMspI_PA	8.4
502	Opata_1575093_PstIMspI_PA	8.4
503	M6_1104929_PstIMspI_PA	8.4
504	M6_130866_PstIMseI_PA	8.4
505	Opata_2681668_PstIMspI_PA	8.4
506	Opata_662868_PstIMseI_PA	8.4
507	M6_64735_PstIMseI_PA	8.4
508	Opata_42957_PstIMseI_PA	8.4
509	Opata_50267_PstIMspI_PA	8.4
510	Opata_943129_PstIMseI_PA	8.4
511	Opata_359227_PstIMspI_PA	8.4
512	M6_43900_PstIMseI_PA	8.4
513	Opata_1622781_PstIMspI_PA	8.4
514	M6_34309_PstIMseI_PA	8.4
515	M6_1886565_PstIMspI_PA	8.4
516	Opata_1344241_PstIMspI_PA	8.4
517	Opata_2103474_PstIMspI_PA	8.4
518	Opata_3651818_PstIMspI_PA	8.4
519	M6_120675_PstIMseI_PA	8.4
520	M6_818759_PstIMspI_PA	8.4
521	Opata_541587_PstIMspI_PA	8.4
522	Opata_1204774_PstIMluI_PA	8.4
523	M6_975081_PstIMseI_PA	8.4
524	M6_1348102_PstIMspI_PA	8.4
525	Opata_1193531_PstIMseI_PA	8.4
526	M6_728344_PstIMseI_PA	8.4
527	Opata_1565876_PstIMspI_PA	8.4
528	Opata_1921852_PstIMluI_PA	8.4
529	Opata_2354112_PstIMspI_PA	8.4
530	Opata_1878153_PstIMspI_PA	8.4
531	Opata_85353_PstIMspI_PA	8.4
532	Opata_1796400_PstIMspI_PA	8.4
533	Opata_3311437_PstIMspI_PA	8.4
534	M6_1015010_PstIMspI_PA	8.4
535	Opata_1808051_PstIMspI_PA	8.4
536	M6_28890_PstIMseI_PA	8.4
537	M6_457295_PstIMseI_PA	8.4
538	M6_3545763_PstIMspI_PA	8.4
539	Opata_2329434_PstIMspI_PA	8.4
540	M6_40352_PstIMseI_PA	8.4
541	M6_744702_PstIMspI_PA	8.4
542	M6_2387143_PstIMspI_PA	8.4
543	Opata_467380_PstIMseI_PA	8.4
544	M6_828973_PstIMspI_PA	8.4
545	M6_1453270_PstIMseI_PA	8.4
546	M6_520604_PstIMspI_PA	8.4
547	M6_223122_PstIMspI_PA	8.4
548	Opata_133096_PstIMspI_PA	8.4
549	Opata_2169133_PstIMspI_PA	8.4
550	M6_456262_PstIMseI_PA	8.4
551	M6_1026529_PstIMseI_PA	8.4
552	M6_378817_PstIMspI_PA	8.4
553	M6_418469_PstIMluI_PA	8.4
554	M6_108881_PstIMspI_PA	8.4
555	Opata_3041814_PstIMspI_PA	8.4
556	M6_2192997_PstIMseI_PA	8.4
557	M6_908461_PstIMseI_PA	8.4
558	Opata_2000820_PstIMspI_PA	8.4
559	Opata_284883_PstIMseI_PA	8.4
560	M6_951935_PstIMseI_PA	8.4
561	M6_683690_PstIMspI_PA	8.4
562	M6_111316_PstIMseI_PA	8.4
563	Opata_641424_PstIMseI_PA	8.4
564	M6_220143_PstIMseI_PA	8.4
565	Opata_605199_PstIMspI_PA	8.4
566	M6_281521_PstIMseI_PA	8.4
567	M6_1742554_PstIMspI_PA	8.4
568	M6_684689_PstIMspI_PA	8.4
569	Opata_751850_PstIMseI_PA	8.4
570	Opata_499001_PstIMseI_PA	8.4
571	Opata_2956993_PstIMspI_PA	8.4
572	Opata_2559040_PstIMluI_PA	8.4
573	M6_50298_PstIMseI_PA	8.4
574	Opata_661660_PstIMspI_PA	8.4
575	M6_74593_PstIMseI_PA	8.4
576	M6_1482974_PstIMseI_PA	8.4
577	M6_113141_PstIMseI_PA	8.4
578	Opata_143041_PstIMseI_PA	8.4
579	M6_181872_PstIMseI_PA	8.4
580	M6_22468_PstIMseI_PA	8.4
581	Opata_299538_PstIMspI_PA	8.4
582	M6_330272_PstIMspI_PA	8.4
583	M6_1501514_PstIMspI_PA	8.4
584	Opata_469899_PstIMspI_PA	8.4
585	Opata_433311_PstIMspI_PA	8.4
586	M6_987915_PstIMseI_PA	8.4
587	M6_361296_PstIMspI_PA	8.4
588	M6_3085458_PstIMspI_PA	8.4
589	M6_2836590_PstIMspI_PA	8.4
590	Opata_2077668_PstIMspI_PA	8.4
591	Opata_2100860_PstIMspI_PA	8.4
592	Opata_551806_PstIMseI_PA	8.4
593	Opata_1860116_PstIMspI_PA	8.4
594	M6_617718_PstIMseI_PA	8.4
595	M6_231276_PstIMspI_PA	8.4
596	M6_771943_PstIMseI_PA	8.4
597	Opata_2929269_PstIMspI_PA	8.4
598	M6_1865499_PstIMspI_PA	8.4
599	M6_86331_PstIMseI_PA	8.4
600	Opata_409998_PstIMseI_PA	8.4
601	M6_646649_PstIMseI_PA	8.4
602	M6_901346_PstIMseI_PA	8.4
603	M6_345580_PstIMseI_PA	8.4
604	M6_797199_PstIMseI_PA	8.4
605	Opata_127678_PstIMseI_PA	8.4
606	M6_519986_PstIMseI_PA	8.4
607	Opata_3480861_PstIMspI_PA	8.4
608	M6_1729885_PstIMseI_PA	8.4
609	M6_2665847_PstIMseI_PA	8.4
610	Opata_146387_PstIMspI_PA	8.4
611	Opata_439625_PstIMseI_PA	8.4
612	Opata_3401733_PstIMspI_PA	8.4
613	M6_1039376_PstIMseI_PA	8.4
614	M6_563020_PstIMspI_PA	8.4
615	Opata_2540727_PstIMspI_PA	8.4
616	M6_288833_PstIMseI_PA	8.4
617	M6_383407_PstIMseI_PA	8.4
618	M6_781639_PstIMseI_PA	8.4
619	Opata_1419320_PstIMluI_PA	8.4
620	M6_1120436_PstIMspI_PA	8.4
621	M6_2035814_PstIMseI_PA	8.4
622	M6_1020392_PstIMseI_PA	8.4
623	M6_423099_PstIMseI_PA	8.4
624	M6_421534_PstIMseI_PA	8.4
625	Opata_306406_PstIMspI_PA	8.4
626	Opata_575614_PstIMseI_PA	8.4
627	M6_1047345_PstIMseI_PA	8.4
628	M6_48953_PstIMseI_PA	8.4
629	M6_584324_PstIMspI_PA	8.4
630	M6_373305_PstIMspI_PA	8.4
631	M6_801528_PstIMseI_PA	8.4
632	Opata_1111023_PstIMseI_PA	8.4
633	M6_1103708_PstIMspI_PA	8.4
634	M6_749838_PstIMspI_PA	8.4
635	M6_804968_PstIMseI_PA	8.4
636	M6_1681049_PstIMspI_PA	8.4
637	Opata_3016305_PstIMspI_PA	8.4
638	M6_340266_PstIMspI_PA	8.4
639	Opata_1021361_PstIMspI_PA	8.4
640	Opata_1321858_PstIMseI_PA	8.4
641	M6_822880_PstIMspI_PA	8.4
642	M6_869225_PstIMspI_PA	8.4
643	M6_127306_PstIMseI_PA	8.4
644	M6_1078881_PstIMspI_PA	8.4
645	M6_16733_PstIMseI_PA	8.4
646	M6_809732_PstIMseI_PA	8.4
647	M6_1191546_PstIMspI_PA	8.4
648	Opata_4212191_PstIMspI_PA	8.4
649	M6_100721_PstIMseI_PA	8.4
650	M6_924058_PstIMseI_PA	8.4
651	Opata_23989_PstIMseI_PA	8.4
652	M6_1564421_PstIMspI_PA	8.4
653	M6_322262_PstIMseI_PA	8.4
654	M6_45152_PstIMseI_PA	8.4
655	M6_668693_PstIMseI_PA	8.4
656	Opata_393814_PstIMspI_PA	8.4
657	Opata_2027101_PstIMspI_PA	8.4
658	Opata_3337572_PstIMspI_PA	8.4
659	M6_525564_PstIMspI_PA	8.4
660	M6_2486418_PstIMluI_PA	8.4
661	Opata_3594051_PstIMspI_PA	8.4
662	Opata_49965_PstIMseI_PA	8.4
663	Opata_3097097_PstIMspI_PA	8.4
664	Opata_2536555_PstIMspI_PA	8.4
665	M6_321349_PstIMspI_PA	8.4
666	Opata_4136320_PstIMspI_PA	8.4
667	Opata_3675316_PstIMspI_PA	8.4
668	M6_497373_PstIMseI_PA	8.4
669	Opata_14453_PstIMseI_PA	8.4
670	Opata_169828_PstIMseI_PA	8.4
671	Opata_536080_PstIMspI_PA	8.4
672	M6_138125_PstIMseI_PA	8.4
673	M6_382571_PstIMseI_PA	8.4
674	M6_1273194_PstIMspI_PA	8.4
675	M6_4199760_PstIMseI_PA	8.4
676	Opata_836783_PstIMspI_PA	8.4
677	Opata_116049_PstIMseI_PA	8.4
678	M6_122707_PstIMspI_PA	8.4
679	M6_3418639_PstIMspI_PA	8.4
680	M6_101216_PstIMseI_PA	8.4
681	M6_577019_PstIMspI_PA	8.4
682	M6_69185_PstIMspI_PA	8.4
683	M6_390175_PstIMseI_PA	8.4
684	M6_408800_PstIMspI_PA	8.4
685	Opata_2260702_PstIMspI_PA	8.4
686	Opata_2621431_PstIMspI_PA	8.4
687	M6_537610_PstIMspI_PA	8.4
688	Opata_3071075_PstIMspI_PA	8.4
689	Opata_1729694_PstIMseI_PA	8.4
690	M6_3920644_PstIMseI_PA	8.4
691	Opata_2173129_PstIMspI_PA	8.4
692	Opata_511108_PstIMspI_PA	8.4
693	Opata_3112_PstIMseI_PA	8.4
694	Opata_3566809_PstIMspI_PA	8.4
695	M6_296662_PstIMseI_PA	8.4
696	M6_589351_PstIMseI_PA	8.4
697	M6_792445_PstIMseI_PA	8.4
698	Opata_1897326_PstIMluI_PA	8.4
699	Opata_4225486_PstIMspI_PA	8.4
700	Opata_2740482_PstIMspI_PA	8.4
701	Opata_807170_PstIMspI_PA	8.4
702	M6_1816687_PstIMspI_PA	8.4
703	M6_1134159_PstIMseI_PA	8.4
704	Opata_1007183_PstIMspI_PA	8.4
705	M6_73426_PstIMseI_PA	8.4
706	Opata_1585839_PstIMseI_PA	8.4
707	M6_936142_PstIMspI_PA	8.4
708	Opata_1071587_PstIMspI_PA	8.4
709	M6_3588468_PstIMspI_PA	8.4
710	Opata_1943277_PstIMseI_PA	8.4
711	M6_2863663_PstIMspI_PA	8.4
712	Opata_4053977_PstIMspI_PA	8.4
713	M6_470201_PstIMseI_PA	8.4
714	Opata_520906_PstIMspI_PA	8.4
715	Opata_3623571_PstIMspI_PA	8.4
716	Opata_2818583_PstIMspI_PA	8.4
717	M6_370810_PstIMseI_PA	8.4
718	M6_50646_PstIMspI_PA	8.4
719	Opata_577696_PstIMspI_PA	8.4
720	M6_877737_PstIMseI_PA	8.4
721	Opata_803983_PstIMseI_PA	8.4
722	M6_2457571_PstIMspI_PA	8.4
723	Opata_318665_PstIMluI_PA	8.4
724	Opata_172208_PstIMseI_PA	8.4
725	M6_381883_PstIMspI_PA	8.4
726	M6_829671_PstIMseI_PA	8.4
727	M6_190799_PstIMseI_PA	8.4
728	M6_70671_PstIMseI_PA	8.4
729	M6_286902_PstIMseI_PA	8.4
730	M6_155616_PstIMseI_PA	8.4
731	M6_245174_PstIMseI_PA	8.4
732	M6_3002150_PstIMspI_PA	8.4
733	M6_202595_PstIMseI_PA	8.4
734	Opata_3200865_PstIMspI_PA	8.4
735	M6_779218_PstIMseI_PA	8.4
736	M6_858241_PstIMseI_PA	8.4
737	Opata_2348555_PstIMluI_PA	8.4
738	Opata_1168586_PstIMseI_PA	8.4
739	Opata_2116_PstIMseI_PA	8.4
740	Opata_2254091_PstIMspI_PA	8.4
741	M6_71892_PstIMseI_PA	8.4
742	Opata_416698_PstIMspI_PA	8.4
743	Opata_466371_PstIMseI_PA	8.4
744	M6_57258_PstIMspI_PA	8.4
745	Opata_1603679_PstIMspI_PA	8.4
746	Opata_30590_PstIMspI_PA	8.4
747	Opata_4030086_PstIMspI_PA	8.4
748	Opata_995216_PstIMspI_PA	8.4
749	M6_1175936_PstIMspI_PA	8.4
750	Opata_272679_PstIMseI_PA	8.4
751	M6_1248217_PstIMspI_PA	8.4
752	M6_513942_PstIMspI_PA	8.4
753	Opata_337135_PstIMspI_PA	8.4
754	M6_348032_PstIMseI_PA	8.4
755	M6_684013_PstIMspI_PA	8.4
756	M6_10490_PstIMseI_PA	8.4
757	Opata_330182_PstIMspI_PA	8.4
758	Opata_1878186_PstIMspI_PA	8.4
759	M6_2359308_PstIMspI_PA	8.4
760	Opata_2498319_PstIMspI_PA	8.4
761	M6_566296_PstIMspI_PA	8.4
762	M6_1859806_PstIMspI_PA	8.4
763	Opata_54374_PstIMseI_PA	8.4
764	M6_211453_PstIMseI_PA	8.4
765	M6_63187_PstIMspI_PA	8.4
766	M6_1436982_PstIMseI_PA	8.4
767	Opata_511044_PstIMluI_PA	8.4
768	M6_64768_PstIMspI_PA	8.4
769	M6_2828434_PstIMspI_PA	8.4
770	M6_3153485_PstIMspI_PA	8.4
771	M6_1849570_PstIMseI_PA	8.4
772	Opata_120312_PstIMspI_PA	8.4
773	Opata_3000094_PstIMspI_PA	8.4
774	M6_469451_PstIMspI_PA	8.4
775	M6_115717_PstIMspI_PA	8.4
776	M6_840674_PstIMspI_PA	8.4
777	M6_440964_PstIMseI_PA	8.4
778	M6_329852_PstIMseI_PA	8.4
779	M6_453557_PstIMspI_PA	8.4
780	M6_3043942_PstIMseI_PA	8.4
781	M6_358824_PstIMseI_PA	8.4
782	M6_3103422_PstIMspI_PA	8.4
783	M6_438995_PstIMspI_PA	8.4
784	Opata_3243042_PstIMspI_PA	8.4
785	Opata_366287_PstIMspI_PA	8.4
786	M6_141162_PstIMseI_PA	8.4
787	M6_475474_PstIMseI_PA	8.4
788	M6_70935_PstIMseI_PA	8.4
789	Opata_1395403_PstIMseI_PA	8.4
790	M6_1720322_PstIMspI_PA	8.4
791	M6_8351_PstIMseI_PA	8.4
792	M6_235597_PstIMseI_PA	8.4
793	M6_214056_PstIMspI_PA	8.4
794	M6_974630_PstIMseI_PA	8.4
795	Opata_1006129_PstIMspI_PA	8.4
796	M6_1188638_PstIMspI_PA	8.4
797	M6_1927292_PstIMspI_PA	8.4
798	M6_888417_PstIMspI_PA	8.4
799	Opata_3891516_PstIMspI_PA	8.4
800	M6_19923_PstIMseI_PA	8.4
801	Opata_2710126_PstIMspI_PA	8.4
802	Opata_3436534_PstIMspI_PA	8.4
803	Opata_491827_PstIMseI_PA	8.4
804	M6_574645_PstIMseI_PA	8.4
805	M6_2918190_PstIMseI_PA	8.4
806	M6_2201923_PstIMspI_PA	8.4
807	M6_1056890_PstIMseI_PA	8.4
808	M6_1920731_PstIMseI_PA	8.4
809	M6_683947_PstIMspI_PA	8.4
810	M6_383982_PstIMseI_PA	8.4
811	Opata_3168758_PstIMspI_PA	8.4
812	Opata_599820_PstIMspI_PA	8.4
813	M6_831053_PstIMspI_PA	8.4
814	M6_1029355_PstIMspI_PA	8.4
815	Opata_2220578_PstIMspI_PA	8.4
816	M6_1220747_PstIMspI_PA	8.4
817	Opata_3518194_PstIMspI_PA	8.4
818	M6_1560893_PstIMspI_PA	8.4
819	Opata_414301_PstIMluI_PA	8.4
820	Opata_108651_PstIMspI_PA	8.4
821	M6_1408125_PstIMspI_PA	8.4
822	Opata_42891_PstIMseI_PA	8.4
823	Opata_70932_PstIMspI_PA	8.4
824	Opata_46899_PstIMspI_PA	8.4
825	M6_2738501_PstIMspI_PA	8.4
826	Opata_262849_PstIMseI_PA	8.4
827	M6_1347462_PstIMspI_PA	8.4
828	Opata_503767_PstIMspI_PA	8.4
829	Opata_2827353_PstIMseI_PA	8.4
830	Opata_144151_PstIMspI_PA	8.4
831	M6_717234_PstIMspI_PA	8.4
832	M6_1266289_PstIMseI_PA	8.4
833	Opata_3300976_PstIMspI_PA	8.4
834	Opata_2055576_PstIMspI_PA	8.4
835	Opata_220601_PstIMspI_PA	8.4
836	Opata_2055926_PstIMspI_PA	8.4
837	M6_2252604_PstIMspI_PA	8.4
838	M6_449297_PstIMspI_PA	8.4
839	Opata_371343_PstIMseI_PA	8.4
840	Opata_440044_PstIMspI_PA	8.4
841	Opata_2216387_PstIMspI_PA	8.4
842	M6_248818_PstIMspI_PA	8.4
843	Opata_158087_PstIMspI_PA	8.4
844	M6_12854_PstIMseI_PA	8.4
845	M6_2626040_PstIMspI_PA	8.4
846	M6_1431706_PstIMspI_PA	8.4
847	Opata_1007493_PstIMseI_PA	8.4
848	Opata_147790_PstIMspI_PA	8.4
849	Opata_3868467_PstIMspI_PA	8.4
850	Opata_2057639_PstIMspI_PA	8.4
851	Opata_913496_PstIMluI_PA	8.4
852	M6_2329368_PstIMseI_PA	8.4
853	M6_2167371_PstIMspI_PA	8.4
854	Opata_614357_PstIMseI_PA	8.4
855	Opata_856801_PstIMseI_PA	8.4
856	M6_1707711_PstIMspI_PA	8.4
857	M6_371658_PstIMseI_PA	8.4
858	M6_593132_PstIMseI_PA	8.4
859	Opata_772227_PstIMseI_PA	8.4
860	Opata_3228262_PstIMseI_PA	8.4
861	Opata_984829_PstIMspI_PA	8.4
862	Opata_1737041_PstIMspI_PA	8.4
863	Opata_382321_PstIMspI_PA	8.4
864	M6_10589_PstIMseI_PA	8.4
865	Opata_712891_PstIMspI_PA	8.4
866	Opata_2352493_PstIMspI_PA	8.4
867	Opata_1117577_PstIMseI_PA	8.4
868	Opata_846524_PstIMspI_PA	8.4
869	Opata_1458092_PstIMspI_PA	8.4
870	Opata_2014026_PstIMspI_PA	8.4
871	Opata_647973_PstIMspI_PA	8.4
872	Opata_3244337_PstIMspI_PA	8.4
873	M6_287630_PstIMseI_PA	8.4
874	Opata_1326377_PstIMseI_PA	8.4
875	Opata_574387_PstIMspI_PA	8.4
876	Opata_2138192_PstIMspI_PA	8.4
877	Opata_4039278_PstIMspI_PA	8.4
878	Opata_1143196_PstIMspI_PA	8.4
879	Opata_2951281_PstIMspI_PA	8.4
880	Opata_2983487_PstIMspI_PA	8.4
881	Opata_2889101_PstIMseI_PA	8.4
882	Opata_927378_PstIMspI_PA	8.4
883	Opata_41273_PstIMseI_PA	8.4
884	Opata_2368179_PstIMspI_PA	8.4
885	Opata_1290356_PstIMseI_PA	8.4
886	Opata_2151914_PstIMspI_PA	8.4
887	Opata_499053_PstIMseI_PA	8.4
888	Opata_420981_PstIMseI_PA	8.4
889	Opata_1334708_PstIMspI_PA	8.4
890	Opata_59905_PstIMseI_PA	8.4
891	Opata_357314_PstIMseI_PA	8.4
892	Opata_3791280_PstIMspI_PA	8.4
893	Opata_3615796_PstIMspI_PA	8.4
894	Opata_4069062_PstIMseI_PA	8.4
895	Opata_600995_PstIMseI_PA	8.4
896	Opata_312300_PstIMseI_PA	8.4
897	Opata_2251192_PstIMspI_PA	8.4
898	Opata_168947_PstIMseI_PA	8.4
899	Opata_3882409_PstIMspI_PA	8.4
900	Opata_2075216_PstIMspI_PA	8.4
901	Opata_3291436_PstIMspI_PA	8.4
902	Opata_771918_PstIMspI_PA	8.4
903	M6_3078364_PstIMspI_PA	8.4
904	Opata_2154535_PstIMspI_PA	8.4
905	Opata_2503720_PstIMspI_PA	8.4
906	Opata_355751_PstIMseI_PA	8.4
907	Opata_3478170_PstIMspI_PA	8.4
908	Opata_667283_PstIMseI_PA	8.4
909	Opata_873536_PstIMluI_PA	8.4
910	Opata_549222_PstIMspI_PA	8.4
911	Opata_2292745_PstIMspI_PA	8.4
912	Opata_362274_PstIMspI_PA	8.4
913	Opata_535783_PstIMspI_PA	8.4
914	Opata_2362831_PstIMseI_PA	8.4
915	Opata_110033_PstIMseI_PA	8.4
916	M6_1144044_PstIMseI_PA	8.4
917	Opata_1944565_PstIMspI_PA	8.4
918	Opata_3244329_PstIMspI_PA	8.4
919	Opata_358670_PstIMseI_PA	8.4
920	Opata_3549598_PstIMseI_PA	8.4
921	Opata_61093_PstIMseI_PA	8.4
922	Opata_1386763_PstIMseI_PA	8.4
923	Opata_171533_PstIMseI_PA	8.4
924	Opata_3708496_PstIMseI_PA	8.4
925	Opata_706737_PstIMspI_PA	8.4
926	M6_369489_PstIMseI_PA	8.4
927	Opata_80952_PstIMseI_PA	8.4
928	Opata_1351667_PstIMspI_PA	8.4
929	Opata_970302_PstIMspI_PA	8.4
930	Opata_102602_PstIMseI_PA	8.4
931	Opata_1611322_PstIMspI_PA	8.4
932	Opata_4026798_PstIMspI_PA	8.4
933	Opata_348091_PstIMseI_PA	8.4
934	Opata_407161_PstIMseI_PA	8.4
935	M6_66380_PstIMseI_PA	8.4
936	Opata_2488630_PstIMspI_PA	8.4
937	Opata_1642494_PstIMspI_PA	8.4
938	Opata_3645843_PstIMspI_PA	8.4
939	Opata_2934173_PstIMspI_PA	8.4
940	Opata_4171347_PstIMseI_PA	8.4
941	Opata_334695_PstIMseI_PA	8.4
942	Opata_3076688_PstIMspI_PA	8.4
943	Opata_2465611_PstIMspI_PA	8.4
944	Opata_1715355_PstIMspI_PA	8.4
945	Opata_292984_PstIMspI_PA	8.4
946	Opata_1604232_PstIMspI_PA	8.4
947	Opata_1694223_PstIMspI_PA	8.4
948	Opata_3284178_PstIMspI_PA	8.4
949	Opata_1755545_PstIMseI_PA	8.4
950	Opata_2842991_PstIMspI_PA	8.4
951	Opata_756699_PstIMspI_PA	8.4
952	Opata_1804791_PstIMspI_PA	8.4
953	Opata_995149_PstIMseI_PA	8.4
954	Opata_3349946_PstIMspI_PA	8.4
955	Opata_3244969_PstIMspI_PA	8.4
956	Opata_658874_PstIMspI_PA	8.4
957	Opata_354663_PstIMseI_PA	8.4
958	Opata_333520_PstIMseI_PA	8.4
959	Opata_3349974_PstIMspI_PA	8.4
960	Opata_1549190_PstIMseI_PA	8.4
961	Opata_2926238_PstIMspI_PA	8.4
962	Opata_538184_PstIMseI_PA	8.4
963	Opata_1694411_PstIMspI_PA	8.4
964	Opata_1638400_PstIMspI_PA	8.4
965	Opata_1897111_PstIMspI_PA	8.4
966	Opata_2228316_PstIMseI_PA	8.4
967	Opata_2107910_PstIMspI_PA	8.4
968	Opata_6899_PstIMseI_PA	8.4
969	Opata_1697212_PstIMspI_PA	8.4
970	Opata_4181562_PstIMspI_PA	8.4
971	Opata_3772857_PstIMspI_PA	8.4
972	Opata_3492672_PstIMspI_PA	8.4
973	Opata_2374134_PstIMspI_PA	8.4
974	Opata_3111725_PstIMseI_PA	8.4
975	Opata_221762_PstIMseI_PA	8.4
976	Opata_1670620_PstIMspI_PA	8.4
977	Opata_2982645_PstIMspI_PA	8.4
978	Opata_921050_PstIMseI_PA	8.4
979	Opata_431797_PstIMspI_PA	8.4
980	Opata_407872_PstIMseI_PA	8.4
981	Opata_2008989_PstIMspI_PA	8.4
982	Opata_1044665_PstIMseI_PA	8.4
983	Opata_641820_PstIMseI_PA	8.4
984	Opata_740592_PstIMspI_PA	8.4
985	Opata_236623_PstIMseI_PA	8.4
986	Opata_1830804_PstIMspI_PA	8.4
987	Opata_4141019_PstIMspI_PA	8.4
988	Opata_385843_PstIMspI_PA	8.4
989	Opata_1109832_PstIMspI_PA	8.4
990	Opata_1983789_PstIMspI_PA	8.4
991	Opata_2393395_PstIMspI_PA	8.4
992	Opata_3238665_PstIMspI_PA	8.4
993	Opata_332249_PstIMseI_PA	8.4
994	Opata_1091643_PstIMspI_PA	8.4
995	Opata_221535_PstIMspI_PA	8.4
996	Opata_1244174_PstIMspI_PA	8.4
997	Opata_1036038_PstIMspI_PA	8.4
998	Opata_3888633_PstIMspI_PA	8.4
999	Opata_2878229_PstIMspI_PA	8.4
1000	Opata_721731_PstIMspI_PA	8.4
1001	Opata_1520975_PstIMspI_PA	8.4
1002	Opata_1454564_PstIMspI_PA	8.4
1003	Opata_697955_PstIMseI_PA	8.4
1004	Opata_699947_PstIMspI_PA	8.4
1005	Opata_1017410_PstIMspI_PA	8.4
1006	Opata_3197349_PstIMspI_PA	8.4
1007	Opata_2554956_PstIMspI_PA	8.4
1008	Opata_128338_PstIMseI_PA	8.4
1009	Opata_353296_PstIMseI_PA	8.4
1010	Opata_1981307_PstIMspI_PA	8.4
1011	Opata_947186_PstIMseI_PA	8.4
1012	Opata_2534217_PstIMspI_PA	8.4
1013	Opata_1241854_PstIMspI_PA	8.4
1014	Opata_270587_PstIMseI_PA	8.4
1015	Opata_3040389_PstIMspI_PA	8.4
1016	Opata_1006180_PstIMspI_PA	8.4
1017	Opata_2529550_PstIMspI_PA	8.4
1018	Opata_2125147_PstIMspI_PA	8.4
1019	Opata_795209_PstIMspI_PA	8.4
1020	Opata_356227_PstIMseI_PA	8.4
1021	Opata_1016666_PstIMspI_PA	8.4
1022	Opata_992669_PstIMspI_PA	8.4
1023	Opata_2137611_PstIMspI_PA	8.4
1024	Opata_2585102_PstIMspI_PA	8.4
1025	Opata_2224529_PstIMspI_PA	8.4
1026	Opata_376214_PstIMseI_PA	8.4
1027	Opata_2754892_PstIMspI_PA	8.4
1028	Opata_1880573_PstIMspI_PA	8.4
1029	Opata_553803_PstIMseI_PA	8.4
1030	Opata_3883075_PstIMspI_PA	8.4
1031	Opata_684218_PstIMspI_PA	8.4
1032	Opata_1728004_PstIMspI_PA	8.4
1033	Opata_2739534_PstIMspI_PA	8.4
1034	Opata_287580_PstIMseI_PA	8.4
1035	Opata_395707_PstIMseI_PA	8.4
1036	Opata_2156545_PstIMspI_PA	8.4
1037	Opata_2379077_PstIMseI_PA	8.4
1038	Opata_1674180_PstIMspI_PA	8.4
1039	Opata_1501602_PstIMspI_PA	8.4
1040	Opata_563604_PstIMseI_PA	8.4
1041	Opata_1048641_PstIMspI_PA	8.4
1042	Opata_3715217_PstIMspI_PA	8.4
1043	Opata_298935_PstIMspI_PA	8.4
1044	Opata_1213305_PstIMspI_PA	8.4
1045	Opata_1160545_PstIMseI_PA	8.4
1046	Opata_2953962_PstIMseI_PA	8.4
1047	Opata_1591935_PstIMspI_PA	8.4
1048	Opata_971347_PstIMspI_PA	8.4
1049	Opata_2091720_PstIMspI_PA	8.4
1050	Opata_2193137_PstIMspI_PA	8.4
1051	Opata_139456_PstIMseI_PA	8.4
1052	M6_1231355_PstIMseI_PA	8.4
1053	Opata_935506_PstIMspI_PA	8.4
1054	Opata_701040_PstIMspI_PA	8.4
1055	Opata_2002644_PstIMspI_PA	8.4
1056	M6_2982083_PstIMspI_PA	8.4
1057	Opata_454853_PstIMseI_PA	8.4
1058	Opata_1736900_PstIMspI_PA	8.4
1059	Opata_84262_PstIMseI_PA	8.4
1060	Opata_1610571_PstIMspI_PA	8.4
1061	Opata_1212142_PstIMseI_PA	8.4
1062	Opata_49228_PstIMseI_PA	8.4
1063	Opata_4111944_PstIMspI_PA	8.4
1064	Opata_122018_PstIMseI_PA	8.4
1065	M6_381670_PstIMspI_PA	8.4
1066	Opata_144413_PstIMseI_PA	8.4
1067	M6_3031685_PstIMspI_PA	8.4
1068	Opata_1277632_PstIMseI_PA	8.4
1069	Opata_722095_PstIMspI_PA	8.4
1070	M6_430195_PstIMspI_PA	8.4
1071	M6_105370_PstIMseI_PA	8.4
1072	Opata_242669_PstIMseI_PA	8.4
1073	M6_1996983_PstIMseI_PA	8.4
1074	Opata_3042413_PstIMspI_PA	8.4
1075	Opata_178393_PstIMseI_PA	8.4
1076	Opata_1801825_PstIMspI_PA	8.4
1077	Opata_3798429_PstIMspI_PA	8.4
1078	Opata_332495_PstIMseI_PA	8.4
1079	Opata_893293_PstIMspI_PA	8.4
1080	Opata_3207311_PstIMspI_PA	8.4
1081	M6_215638_PstIMspI_PA	8.4
1082	Opata_2085891_PstIMseI_PA	8.4
1083	Opata_892553_PstIMseI_PA	8.4
1084	Opata_435693_PstIMseI_PA	8.4
1085	Opata_3150222_PstIMspI_PA	8.4
1086	Opata_1466029_PstIMspI_PA	8.4
1087	Opata_207489_PstIMseI_PA	8.4
1088	Opata_1566791_PstIMspI_PA	8.4
1089	Opata_318836_PstIMseI_PA	8.4
1090	M6_1484955_PstIMspI_PA	8.4
1091	Opata_355642_PstIMseI_PA	8.4
1092	M6_1279887_PstIMspI_PA	8.4
1093	Opata_2053479_PstIMspI_PA	8.4
1094	Opata_2983823_PstIMseI_PA	8.4
1095	M6_2132926_PstIMspI_PA	8.4
1096	Opata_1661726_PstIMspI_PA	8.4
1097	M6_363925_PstIMseI_PA	8.4
1098	M6_438495_PstIMspI_PA	8.4
1099	M6_822052_PstIMseI_PA	8.4
1100	M6_1464710_PstIMseI_PA	8.4
1101	Opata_712050_PstIMseI_PA	8.4
1102	M6_836562_PstIMseI_PA	8.4
1103	Opata_1433172_PstIMspI_PA	8.4
1104	M6_2134782_PstIMseI_PA	8.4
1105	M6_4057784_PstIMseI_PA	8.4
1106	Opata_483181_PstIMspI_PA	8.4
1107	Opata_3239657_PstIMspI_PA	8.4
1108	Opata_690176_PstIMseI_PA	8.4
1109	Opata_290907_PstIMspI_PA	8.4
1110	Opata_1885504_PstIMspI_PA	8.4
1111	Opata_3546350_PstIMspI_PA	8.4
1112	Opata_1619944_PstIMspI_PA	8.4
1113	M6_406083_PstIMspI_PA	8.4
1114	M6_432136_PstIMspI_PA	8.4
1115	Opata_441146_PstIMseI_PA	8.4
1116	M6_919350_PstIMseI_PA	8.4
1117	M6_1324305_PstIMseI_PA	8.4
1118	M6_955478_PstIMspI_PA	8.4
1119	Opata_348059_PstIMseI_PA	8.4
1120	M6_643926_PstIMspI_PA	8.4
1121	Opata_2251770_PstIMspI_PA	8.4
1122	M6_661295_PstIMspI_PA	8.4
1123	M6_15455_PstIMseI_PA	8.4
1124	M6_38735_PstIMseI_PA	8.4
1125	M6_1075642_PstIMspI_PA	8.4
1126	M6_586364_PstIMseI_PA	8.4
1127	M6_1328096_PstIMseI_PA	8.4
1128	Opata_854935_PstIMspI_PA	8.4
1129	M6_770830_PstIMspI_PA	8.4
1130	M6_1369639_PstIMspI_PA	8.4
1131	M6_1300498_PstIMspI_PA	8.4
1132	M6_1803645_PstIMspI_PA	8.4
1133	M6_3455677_PstIMspI_PA	8.4
1134	Opata_1436273_PstIMspI_PA	8.4
1135	M6_549248_PstIMspI_PA	8.4
1136	M6_1103477_PstIMspI_PA	8.4
1137	M6_2757445_PstIMspI_PA	8.4
1138	M6_390594_PstIMspI_PA	8.4
1139	M6_961919_PstIMspI_PA	8.4
1140	M6_413593_PstIMseI_PA	8.4
1141	M6_1244501_PstIMspI_PA	8.4
1142	M6_278527_PstIMseI_PA	8.4
1143	M6_647053_PstIMspI_PA	8.4
1144	M6_1914806_PstIMspI_PA	8.4
1145	M6_386418_PstIMspI_PA	8.4
1146	M6_1195087_PstIMspI_PA	8.4
1147	M6_1133501_PstIMspI_PA	8.4
1148	M6_1642720_PstIMspI_PA	8.4
1149	M6_398219_PstIMspI_PA	8.4
1150	Opata_273614_PstIMspI_PA	8.4
1151	M6_235385_PstIMseI_PA	8.4
1152	Opata_2298180_PstIMspI_PA	8.4
1153	Opata_3698740_PstIMspI_PA	8.4
1154	Opata_760303_PstIMseI_PA	8.4
1155	Opata_307652_PstIMspI_PA	8.4
1156	Opata_3845628_PstIMspI_PA	8.4
1157	Opata_4065300_PstIMspI_PA	8.4
1158	Opata_2706517_PstIMspI_PA	8.4
1159	Opata_2142347_PstIMspI_PA	8.4
1160	Opata_2134831_PstIMspI_PA	8.4
1161	M6_268491_PstIMspI_PA	8.4
1162	M6_1375529_PstIMseI_PA	8.4
1163	Opata_2538542_PstIMspI_PA	8.4
1164	Opata_932155_PstIMseI_PA	8.4
1165	Opata_2065815_PstIMseI_PA	8.4
1166	Opata_1214055_PstIMseI_PA	8.4
1167	Opata_333142_PstIMspI_PA	8.4
1168	M6_128962_PstIMspI_PA	8.4
1169	M6_688174_PstIMseI_PA	8.4
1170	Opata_3876188_PstIMspI_PA	8.4
1171	M6_2406574_PstIMspI_PA	8.4
1172	Opata_3335416_PstIMspI_PA	8.4
1173	Opata_513244_PstIMspI_PA	8.4
1174	M6_303004_PstIMseI_PA	8.4
1175	Opata_3999817_PstIMspI_PA	8.4
1176	Opata_162382_PstIMseI_PA	8.4
1177	Opata_1191720_PstIMseI_PA	8.4
1178	M6_1494662_PstIMspI_PA	8.4
1179	Opata_892258_PstIMseI_PA	8.4
1180	Opata_34159_PstIMluI_PA	8.4
1181	Opata_1875163_PstIMspI_PA	8.4
1182	Opata_1482460_PstIMspI_PA	8.4
1183	Opata_958610_PstIMseI_PA	8.4
1184	Opata_4045334_PstIMspI_PA	8.4
1185	Opata_2751166_PstIMseI_PA	8.4
1186	M6_3206874_PstIMspI_PA	8.4
1187	Opata_3548033_PstIMspI_PA	8.4
1188	Opata_227189_PstIMseI_PA	8.4
1189	Opata_2231567_PstIMspI_PA	8.4
1190	Opata_1954475_PstIMspI_PA	8.4
1191	Opata_2147877_PstIMseI_PA	8.4
1192	Opata_444919_PstIMspI_PA	8.4
1193	M6_923416_PstIMspI_PA	8.4
1194	M6_872969_PstIMspI_PA	8.4
1195	Opata_1744067_PstIMspI_PA	8.4
1196	Opata_1308896_PstIMseI_PA	8.4
1197	Opata_290423_PstIMseI_PA	8.4
1198	Opata_550229_PstIMspI_PA	8.4
1199	Opata_3234498_PstIMspI_PA	8.4
1200	Opata_4001567_PstIMspI_PA	8.4
1201	Opata_377337_PstIMseI_PA	8.4
1202	Opata_110747_PstIMseI_PA	8.4
1203	Opata_518389_PstIMspI_PA	8.4
1204	Opata_3914775_PstIMspI_PA	8.4
1205	M6_317200_PstIMspI_PA	8.4
1206	Opata_949591_PstIMspI_PA	8.4
1207	Opata_178487_PstIMseI_PA	8.4
1208	Opata_717470_PstIMspI_PA	8.4
1209	Opata_341836_PstIMluI_PA	8.4
1210	Opata_2167445_PstIMspI_PA	8.4
1211	Opata_3282369_PstIMspI_PA	8.4
1212	Opata_1820158_PstIMspI_PA	8.4
1213	M6_70834_PstIMseI_PA	8.4
1214	Opata_2541737_PstIMseI_PA	8.4
1215	M6_2009300_PstIMseI_PA	8.4
1216	Opata_7529_PstIMseI_PA	8.4
1217	Opata_665049_PstIMseI_PA	8.4
1218	Opata_32020_PstIMspI_PA	8.4
1219	Opata_1338393_PstIMspI_PA	8.4
1220	Opata_899105_PstIMspI_PA	8.4
1221	Opata_928481_PstIMseI_PA	8.4
1222	Opata_1389826_PstIMspI_PA	8.4
1223	Opata_2223055_PstIMspI_PA	8.4
1224	Opata_2776680_PstIMseI_PA	8.4
1225	M6_733493_PstIMseI_PA	8.4
1226	M6_2882433_PstIMseI_PA	8.4
1227	M6_1100085_PstIMspI_PA	8.4
1228	Opata_1555939_PstIMspI_PA	8.4
1229	M6_1848038_PstIMseI_PA	8.4
1230	Opata_1965422_PstIMspI_PA	8.4
1231	Opata_2515403_PstIMspI_PA	8.4
1232	Opata_718492_PstIMspI_PA	8.4
1233	Opata_1596929_PstIMspI_PA	8.4
1234	Opata_76480_PstIMseI_PA	8.4
1235	Opata_4240815_PstIMspI_PA	8.4
1236	M6_2425308_PstIMspI_PA	8.4
1237	Opata_979705_PstIMseI_PA	8.4
1238	M6_2532903_PstIMspI_PA	8.4
1239	M6_3211674_PstIMspI_PA	8.4
1240	Opata_4254158_PstIMspI_PA	8.4
1241	Opata_1934788_PstIMseI_PA	8.4
1242	Opata_806921_PstIMseI_PA	8.4
1243	Opata_863734_PstIMseI_PA	8.4
1244	M6_451822_PstIMseI_PA	8.4
1245	M6_1261116_PstIMspI_PA	8.4
1246	Opata_275357_PstIMseI_PA	8.4
1247	Opata_687792_PstIMspI_PA	8.4
1248	Opata_1250578_PstIMseI_PA	8.4
1249	Opata_240214_PstIMspI_PA	8.4
1250	M6_3315567_PstIMspI_PA	8.4
1251	Opata_1182777_PstIMspI_PA	8.4
1252	M6_1181172_PstIMspI_PA	8.4
1253	M6_2952190_PstIMspI_PA	8.4
1254	Opata_1444872_PstIMspI_PA	8.4
1255	Opata_1899805_PstIMspI_PA	8.4
1256	M6_1979016_PstIMspI_PA	8.4
1257	M6_79211_PstIMspI_PA	8.4
1258	Opata_1207054_PstIMspI_PA	8.4
1259	Opata_3035530_PstIMspI_PA	8.4
1260	Opata_700588_PstIMseI_PA	8.4
1261	M6_591676_PstIMspI_PA	8.4
1262	Opata_1197121_PstIMspI_PA	8.4
1263	Opata_1724011_PstIMspI_PA	8.4
1264	Opata_13416_PstIMspI_PA	8.4
1265	Opata_456842_PstIMseI_PA	8.4
1266	Opata_3184235_PstIMspI_PA	8.4
1267	Opata_1384920_PstIMspI_PA	8.4
1268	Opata_4210461_PstIMspI_PA	8.4
1269	Opata_2413777_PstIMseI_PA	8.4
1270	Opata_403473_PstIMspI_PA	8.4
1271	Opata_3947520_PstIMseI_PA	8.4
1272	Opata_1219404_PstIMseI_PA	8.4
1273	M6_266059_PstIMspI_PA	8.4
1274	M6_2816488_PstIMspI_PA	8.4
1275	Opata_207326_PstIMseI_PA	8.4
1276	M6_3602582_PstIMseI_PA	8.4
1277	M6_175601_PstIMspI_PA	8.4
1278	Opata_593856_PstIMseI_PA	8.4
1279	Opata_2068593_PstIMseI_PA	8.4
1280	Opata_942717_PstIMseI_PA	8.4
1281	Opata_1732744_PstIMspI_PA	8.4
1282	Opata_796361_PstIMseI_PA	8.4
1283	Opata_2140514_PstIMseI_PA	8.4
1284	Opata_711011_PstIMspI_PA	8.4
1285	Opata_666359_PstIMspI_PA	8.4
1286	Opata_3966846_PstIMspI_PA	8.4
1287	1072543	8.51
1288	1125601	8.51
1289	1172256	8.51
1290	1270890	8.51
1291	1289904	8.51
1292	1290856	8.51
1293	1409634	8.51
1294	1706114	8.51
1295	3024105	8.51
1296	3222241	8.51
1297	3385221	8.59
1298	Xbcd1821	8.6
1299	wPt-732892	8.63
1300	wPt-732847	8.63
1301	wPt-5114	8.65
1302	wPt-664719	8.65
1303	wPt-672044	8.65
1304	1075270	8.75
1305	1131034	8.75
1306	2254299	8.75
1307	wPt-379290	8.87
1308	wPt-741955	8.87
1309	1223610	8.9
1310	667005	8.92
1311	1118762	8.92
1312	977074	9
1313	1030982	9
1314	1036304	9
1315	1039983	9
1316	1058036	9
1317	1076946	9
1318	1100671	9
1319	1111295	9
1320	1124051	9
1321	1127426	9
1322	1216530	9
1323	1217032	9
1324	1258600	9
1325	1265753	9
1326	2242215	9
1327	2249485	9
1328	2249815	9
1329	2250344	9
1330	2259446	9
1331	2271937	9
1332	3020725	9
1333	3024480	9
1334	Xgbx3165b	9
1335	RFL_Contig2815_1908	9.07
1336	wPt-666615	9.12
1337	wsnp_Ku_c19587_29102203	9.47
1338	BS00022481_51	9.47
1339	TA004720-0732	9.47
1340	RFL_Contig2815_1135	9.47
1341	BS00010657_51	9.47
1342	RAC875_rep_c116670_309	9.47
1343	RAC875_c5568_263	9.47
1344	Kukri_c17004_1135	9.47
1345	JD_c10441_129	9.47
1346	Excalibur_c4789_2748	9.47
1347	Excalibur_c13572_1025	9.47
1348	BobWhite_c23997_952	9.47
1349	BS00075409_51	9.47
1350	wPt-1519	9.8
1351	1118754	9.8
1352	1119761	9.8
1353	1259809	9.8
1354	1261000	9.8
1355	1264411	9.8
1356	1267092	9.8
1357	1267109	9.8
1358	1267626	9.8
1359	1268151	9.8
1360	3031990	9.8
1361	4996283	9.8
1362	5324623	9.8
1363	5373659	9.8
1364	5411294	9.8
1365	5411945	9.8
1366	5969645	9.8
1367	Opata_909696_PstIMspI_PA	9.8
1368	Opata_71986_PstIMspI_PA	9.8
1369	Opata_655276_43_PstIMseI_SNP	9.8
1370	Opata_450199_73_PstIMseI_SNP	9.8
1371	Opata_145135_PstIMspI_PA	9.8
1372	M6_1010760_PstIMseI_PA	9.8
1373	Opata_655276_28_PstIMseI_SNP	9.8
1374	Opata_1822865_PstIMspI_PA	9.8
1375	M6_3106107_PstIMspI_PA	9.8
1376	Opata_283834_6_PstIMseI_SNP	9.8
1377	Opata_450199_74_PstIMseI_SNP	9.8
1378	Opata_364720_73_PstIMseI_SNP	9.8
1379	Opata_1536641_PstIMspI_PA	9.8
1380	Opata_41721_33_PstIMseI_SNP	9.8
1381	M6_3167636_PstIMspI_PA	9.8
1382	Opata_193183_2_PstIMspI_SNP	9.8
1383	Opata_92993_14_PstIMseI_SNP	9.8
1384	Opata_2314457_PstIMseI_PA	9.8
1385	Opata_786519_73_PstIMseI_SNP	9.8
1386	Opata_1479748_PstIMspI_PA	9.8
1387	Opata_3585458_PstIMspI_PA	9.8
1388	Opata_520294_80_PstIMseI_SNP	9.8
1389	Opata_41721_79_PstIMseI_SNP	9.8
1390	Opata_520294_83_PstIMseI_SNP	9.8
1391	Opata_786519_49_PstIMseI_SNP	9.8
1392	Opata_3121634_41_PstIMseI_SNP	9.8
1393	M6_2413397_PstIMspI_PA	9.8
1394	M6_239576_PstIMseI_PA	9.8
1395	Opata_41721_71_PstIMseI_SNP	9.8
1396	M6_363016_PstIMspI_PA	9.8
1397	Opata_2487542_PstIMspI_PA	9.8
1398	Opata_631100_PstIMspI_PA	9.8
1399	Opata_1031495_PstIMspI_PA	9.8
1400	Opata_364720_61_PstIMseI_SNP	9.8
1401	Opata_786519_81_PstIMseI_SNP	9.8
1402	Opata_1986266_PstIMseI_PA	9.8
1403	M6_2399039_PstIMspI_PA	9.8
1404	Opata_3192351_PstIMseI_PA	9.8
1405	M6_2854046_PstIMspI_PA	9.8
1406	Opata_2118224_PstIMseI_PA	9.8
1407	Opata_18444_PstIMseI_PA	9.8
1408	Opata_1532862_PstIMspI_PA	9.8
1409	Opata_717989_78_PstIMseI_SNP	9.8
1410	Opata_4073883_PstIMseI_PA	9.8
1411	Opata_22548_PstIMseI_PA	9.8
1412	Opata_1098423_84_PstIMseI_SNP	9.8
1413	Opata_3121634_44_PstIMseI_SNP	9.8
1414	M6_3592213_PstIMspI_PA	9.8
1415	M6_1369125_PstIMspI_PA	9.8
1416	M6_1391290_PstIMspI_PA	9.8
1417	Opata_648544_17_PstIMseI_SNP	9.8
1418	M6_3550770_PstIMseI_PA	9.8
1419	M6_1069650_PstIMseI_PA	9.8
1420	M6_685354_PstIMspI_PA	9.8
1421	M6_1207403_PstIMspI_PA	9.8
1422	M6_2712322_PstIMspI_PA	9.8
1423	M6_2453620_PstIMspI_PA	9.8
1424	M6_761967_PstIMseI_PA	9.8
1425	M6_543822_PstIMspI_PA	9.8
1426	M6_672790_PstIMspI_PA	9.8
1427	M6_28414_PstIMseI_PA	9.8
1428	M6_324515_PstIMspI_PA	9.8
1429	M6_839479_PstIMseI_PA	9.8
1430	Opata_648544_62_PstIMseI_SNP	9.8
1431	M6_2221498_PstIMspI_PA	9.8
1432	Opata_1731285_70_PstIMspI_SNP	9.8
1433	M6_736897_PstIMspI_PA	9.8
1434	Opata_615492_PstIMseI_PA	9.8
1435	Opata_1178473_PstIMseI_PA	9.8
1436	M6_1251153_PstIMspI_PA	9.8
1437	M6_1062542_PstIMseI_PA	9.8
1438	M6_975933_PstIMspI_PA	9.8
1439	M6_396184_PstIMspI_PA	9.8
1440	Opata_120123_PstIMseI_PA	9.8
1441	Opata_654273_PstIMspI_PA	9.8
1442	M6_649350_PstIMspI_PA	9.8
1443	Opata_236526_PstIMspI_PA	9.8
1444	M6_1431433_PstIMspI_PA	9.8
1445	M6_361059_PstIMspI_PA	9.8
1446	Opata_1155592_PstIMseI_PA	9.8
1447	Opata_2639999_PstIMspI_PA	9.8
1448	M6_949775_PstIMspI_PA	9.8
1449	M6_3441462_PstIMspI_PA	9.8
1450	Opata_218031_PstIMseI_PA	9.8
1451	M6_1936202_PstIMspI_PA	9.8
1452	M6_2216509_PstIMspI_PA	9.8
1453	M6_926333_PstIMspI_PA	9.8
1454	Opata_252177_PstIMseI_PA	9.8
1455	Opata_1945826_83_PstIMspI_SNP	9.8
1456	Opata_3371855_PstIMspI_PA	9.8
1457	Opata_1831176_PstIMspI_PA	9.8
1458	M6_489542_PstIMspI_PA	9.8
1459	M6_1798001_PstIMspI_PA	9.8
1460	Opata_2695997_79_PstIMspI_SNP	9.8
1461	M6_1022717_PstIMspI_PA	9.8
1462	Opata_1655464_PstIMspI_PA	9.8
1463	Opata_892196_PstIMspI_PA	9.8
1464	M6_1342346_PstIMspI_PA	9.8
1465	M6_2141142_PstIMspI_PA	9.8
1466	M6_2402519_PstIMspI_PA	9.8
1467	M6_296738_PstIMseI_PA	9.8
1468	Opata_593565_PstIMspI_PA	9.8
1469	M6_447363_PstIMspI_PA	9.8
1470	Opata_318607_PstIMseI_PA	9.8
1471	M6_1581743_PstIMseI_PA	9.8
1472	M6_1446869_PstIMspI_PA	9.8
1473	M6_243894_PstIMspI_PA	9.8
1474	M6_2623960_PstIMspI_PA	9.8
1475	M6_3173531_PstIMspI_PA	9.8
1476	Opata_2033921_PstIMspI_PA	9.8
1477	Opata_1356923_PstIMspI_PA	9.8
1478	M6_4005674_PstIMseI_PA	9.8
1479	M6_1492616_PstIMspI_PA	9.8
1480	Opata_1721721_PstIMspI_PA	9.8
1481	Opata_485832_PstIMspI_PA	9.8
1482	M6_769536_PstIMspI_PA	9.8
1483	Opata_2166602_PstIMspI_PA	9.8
1484	M6_672169_PstIMspI_PA	9.8
1485	Opata_770096_PstIMspI_PA	9.8
1486	Opata_463948_PstIMseI_PA	9.8
1487	Opata_735728_PstIMspI_PA	9.8
1488	Opata_2107615_PstIMspI_PA	9.8
1489	M6_2440313_PstIMspI_PA	9.8
1490	M6_565559_PstIMspI_PA	9.8
1491	Opata_140359_PstIMseI_PA	9.8
1492	Opata_865007_PstIMspI_PA	9.8
1493	M6_719308_PstIMspI_PA	9.8
1494	Opata_421000_PstIMseI_PA	9.8
1495	M6_1630560_PstIMspI_PA	9.8
1496	Opata_636150_PstIMseI_PA	9.8
1497	M6_561635_PstIMspI_PA	9.8
1498	Opata_3328255_PstIMspI_PA	9.8
1499	M6_428096_PstIMspI_PA	9.8
1500	Opata_671168_PstIMseI_PA	9.8
1501	Xbcd342.3	10
1502	981871	10.46
1503	Xbcd342	10.6
1504	D1.1_ctg3913	10.6
1505	D1.1_ctg6315	10.6
1506	wsnp_Ex_c18664_27540364	10.7
1507	Opata_39512_31_PstIMseI_SNP	10.7
1508	M6_1775816_PstIMspI_PA	10.7
1509	M6_680482_PstIMspI_PA	10.7
1510	M6_1654465_PstIMspI_PA	10.7
1511	M6_2291700_PstIMspI_PA	10.7
1512	Opata_1077793_58_PstIMspI_SNP	10.7
1513	Opata_1945826_19_PstIMspI_SNP	10.7
1514	Opata_188455_77_PstIMseI_SNP	10.7
1515	M6_3373112_PstIMspI_PA	10.7
1516	M6_388667_PstIMseI_PA	10.7
1517	M6_2951471_PstIMspI_PA	10.7
1518	M6_276273_PstIMspI_PA	10.7
1519	Opata_115697_60_PstIMspI_SNP	10.7
1520	Opata_2942636_69_PstIMspI_SNP	10.7
1521	Opata_1825294_18_PstIMspI_SNP	10.7
1522	M6_2527181_PstIMspI_PA	10.7
1523	Opata_1945826_7_PstIMspI_SNP	10.7
1524	Opata_193183_1_PstIMspI_SNP	10.7
1525	Opata_5925_38_PstIMseI_SNP	10.7
1526	Opata_3924913_PstIMspI_PA	10.7
1527	Opata_3697778_PstIMspI_PA	10.7
1528	M6_455634_PstIMseI_PA	10.7
1529	Opata_2588179_PstIMspI_PA	10.7
1530	Opata_5111_2_PstIMseI_SNP	10.7
1531	Opata_2783692_PstIMspI_PA	10.7
1532	Opata_3723663_PstIMspI_PA	10.7
1533	M6_715060_PstIMseI_PA	10.7
1534	Opata_1134472_PstIMspI_PA	10.7
1535	Opata_1976294_PstIMseI_PA	10.7
1536	Opata_3921260_PstIMspI_PA	10.7
1537	Opata_1735085_PstIMspI_PA	10.7
1538	Opata_3792414_PstIMspI_PA	10.7
1539	Opata_760742_7_PstIMseI_SNP	10.7
1540	Opata_1705716_PstIMspI_PA	10.7
1541	Opata_2384382_PstIMspI_PA	10.7
1542	Opata_2485249_51_PstIMseI_SNP	10.7
1543	Opata_282824_PstIMspI_PA	10.7
1544	Opata_922876_PstIMspI_PA	10.7
1545	Opata_3916389_PstIMspI_PA	10.7
1546	Opata_2308635_PstIMluI_PA	10.7
1547	M6_1529937_PstIMspI_PA	10.7
1548	Opata_415928_75_PstIMseI_SNP	10.7
1549	Opata_1277917_PstIMspI_PA	10.7
1550	Opata_691597_PstIMspI_PA	10.7
1551	Opata_2837654_PstIMspI_PA	10.7
1552	Opata_1444471_PstIMspI_PA	10.7
1553	Opata_3193740_PstIMseI_PA	10.7
1554	Opata_83607_73_PstIMseI_SNP	10.7
1555	Opata_273924_PstIMspI_PA	10.7
1556	Opata_1578216_PstIMspI_PA	10.7
1557	Opata_3115264_PstIMspI_PA	10.7
1558	M6_1412956_PstIMspI_PA	10.7
1559	Opata_64964_PstIMseI_PA	10.7
1560	Opata_578907_PstIMluI_PA	10.7
1561	Opata_2475915_PstIMluI_PA	10.7
1562	Opata_2050023_PstIMspI_PA	10.7
1563	Opata_450207_53_PstIMseI_SNP	10.7
1564	Opata_3059918_PstIMspI_PA	10.7
1565	Opata_298719_PstIMspI_PA	10.7
1566	Opata_1638273_PstIMseI_PA	10.7
1567	Opata_704403_PstIMspI_PA	10.7
1568	Opata_5111_72_PstIMseI_SNP	10.7
1569	Opata_3650468_PstIMspI_PA	10.7
1570	Opata_1045419_PstIMspI_PA	10.7
1571	M6_291574_PstIMspI_PA	10.7
1572	Opata_1028562_PstIMseI_PA	10.7
1573	Opata_3918700_PstIMspI_PA	10.7
1574	Opata_3690822_PstIMseI_PA	10.7
1575	Opata_290808_PstIMspI_PA	10.7
1576	Opata_2070669_PstIMspI_PA	10.7
1577	Opata_2740651_50_PstIMspI_SNP	10.7
1578	Opata_2962513_PstIMspI_PA	10.7
1579	Opata_2539347_PstIMseI_PA	10.7
1580	Opata_2882872_PstIMspI_PA	10.7
1581	M6_863849_PstIMspI_PA	10.7
1582	Opata_3638352_PstIMseI_PA	10.7
1583	M6_527362_PstIMspI_PA	10.7
1584	Opata_2295474_PstIMspI_PA	10.7
1585	Opata_1539876_PstIMspI_PA	10.7
1586	Opata_2582279_PstIMspI_PA	10.7
1587	Opata_9811_PstIMspI_PA	10.7
1588	Opata_2616337_PstIMspI_PA	10.7
1589	Opata_1641599_21_PstIMseI_SNP	10.7
1590	Opata_3901221_PstIMspI_PA	10.7
1591	Opata_1597125_PstIMspI_PA	10.7
1592	M6_3478109_PstIMspI_PA	10.7
1593	Opata_358265_PstIMspI_PA	10.7
1594	Opata_3400244_PstIMspI_PA	10.7
1595	M6_2649075_PstIMspI_PA	10.7
1596	Opata_1196885_PstIMspI_PA	10.7
1597	Opata_1714619_PstIMluI_PA	10.7
1598	Opata_3757969_PstIMspI_PA	10.7
1599	Opata_1410316_PstIMspI_PA	10.7
1600	M6_1399255_PstIMspI_PA	10.7
1601	M6_472440_PstIMspI_PA	10.7
1602	Opata_3202738_PstIMseI_PA	10.7
1603	Opata_1233961_PstIMspI_PA	10.7
1604	Opata_690554_PstIMseI_PA	10.7
1605	M6_76283_PstIMseI_PA	10.7
1606	Opata_764424_PstIMseI_PA	10.7
1607	M6_2781661_PstIMspI_PA	10.7
1608	Opata_284612_PstIMluI_PA	10.7
1609	M6_2318167_PstIMspI_PA	10.7
1610	Opata_1476559_PstIMspI_PA	10.7
1611	Opata_2102715_87_PstIMseI_SNP	10.7
1612	Opata_2619819_PstIMspI_PA	10.7
1613	Opata_899662_16_PstIMseI_SNP	10.7
1614	Opata_3691195_PstIMspI_PA	10.7
1615	Opata_1045926_PstIMspI_PA	10.7
1616	Opata_2483684_PstIMspI_PA	10.7
1617	Opata_1272571_PstIMspI_PA	10.7
1618	Opata_3873410_PstIMspI_PA	10.7
1619	M6_369469_PstIMspI_PA	10.7
1620	Opata_1746485_PstIMseI_PA	10.7
1621	Opata_1720514_PstIMspI_PA	10.7
1622	Opata_4251847_PstIMspI_PA	10.7
1623	Opata_2630485_PstIMseI_PA	10.7
1624	Opata_506749_PstIMspI_PA	10.7
1625	Opata_534026_PstIMspI_PA	10.7
1626	Opata_2249964_59_PstIMspI_SNP	10.7
1627	Opata_1087042_PstIMspI_PA	10.7
1628	Opata_3311765_PstIMspI_PA	10.7
1629	Opata_1970570_PstIMspI_PA	10.7
1630	Opata_2668192_PstIMspI_PA	10.7
1631	Opata_239151_PstIMseI_PA	10.7
1632	Opata_786367_PstIMspI_PA	10.7
1633	Opata_801876_PstIMspI_PA	10.7
1634	Opata_2604818_PstIMspI_PA	10.7
1635	Opata_3597061_20_PstIMspI_SNP	10.7
1636	Opata_760742_41_PstIMseI_SNP	10.7
1637	Opata_1121166_PstIMspI_PA	10.7
1638	Opata_397333_PstIMseI_PA	10.7
1639	Opata_1841465_PstIMspI_PA	10.7
1640	Opata_3912642_PstIMseI_PA	10.7
1641	M6_1892109_PstIMspI_PA	10.7
1642	Opata_3463095_PstIMspI_PA	10.7
1643	Opata_3226407_PstIMspI_PA	10.7
1644	Opata_912461_PstIMspI_PA	10.7
1645	Opata_2744572_PstIMspI_PA	10.7
1646	M6_644040_PstIMseI_PA	10.7
1647	Opata_722343_PstIMseI_PA	10.7
1648	M6_1849195_PstIMspI_PA	10.7
1649	Opata_472437_PstIMseI_PA	10.7
1650	Opata_315141_73_PstIMspI_SNP	10.7
1651	Opata_67935_30_PstIMseI_SNP	10.7
1652	M6_81513_PstIMseI_PA	10.7
1653	Opata_3932027_PstIMspI_PA	10.7
1654	Opata_1005627_PstIMspI_PA	10.7
1655	M6_903020_PstIMspI_PA	10.7
1656	Opata_1545714_PstIMspI_PA	10.7
1657	Opata_2721129_PstIMluI_PA	10.7
1658	Opata_3461428_PstIMseI_PA	10.7
1659	Opata_2825676_PstIMseI_PA	10.7
1660	Opata_699601_PstIMseI_PA	10.7
1661	Opata_2479253_PstIMspI_PA	10.7
1662	Opata_1603997_PstIMspI_PA	10.7
1663	Opata_2647041_PstIMspI_PA	10.7
1664	M6_2357725_PstIMspI_PA	10.7
1665	Opata_567298_PstIMseI_PA	10.7
1666	Opata_346887_PstIMspI_PA	10.7
1667	Opata_247238_48_PstIMseI_SNP	10.7
1668	Opata_2710360_PstIMseI_PA	10.7
1669	Opata_732142_PstIMseI_PA	10.7
1670	Opata_3264170_PstIMspI_PA	10.7
1671	M6_407535_PstIMspI_PA	10.7
1672	Opata_5111_7_PstIMseI_SNP	10.7
1673	M6_381330_PstIMseI_PA	10.7
1674	Opata_2894792_PstIMseI_PA	10.7
1675	Opata_693382_PstIMspI_PA	10.7
1676	Opata_459421_PstIMspI_PA	10.7
1677	Opata_1267397_PstIMspI_PA	10.7
1678	Opata_3150065_PstIMspI_PA	10.7
1679	Opata_367425_8_PstIMspI_SNP	10.7
1680	Opata_2249964_54_PstIMspI_SNP	10.7
1681	Opata_35588_68_PstIMseI_SNP	10.7
1682	Opata_330299_PstIMspI_PA	10.7
1683	Opata_408675_PstIMspI_PA	10.7
1684	Opata_2240127_22_PstIMspI_SNP	10.7
1685	Opata_430495_PstIMseI_PA	10.7
1686	Opata_1656239_PstIMspI_PA	10.7
1687	Opata_2929472_PstIMspI_PA	10.7
1688	Opata_88690_PstIMspI_PA	10.7
1689	Opata_2828330_PstIMspI_PA	10.7
1690	Opata_425752_PstIMspI_PA	10.7
1691	Opata_164605_PstIMseI_PA	10.7
1692	Opata_3680734_PstIMspI_PA	10.7
1693	M6_3281810_PstIMspI_PA	10.7
1694	Opata_759000_PstIMspI_PA	10.7
1695	M6_933570_PstIMseI_PA	10.7
1696	Opata_579404_PstIMspI_PA	10.7
1697	Opata_3723528_PstIMspI_PA	10.7
1698	Opata_2479170_PstIMspI_PA	10.7
1699	Opata_1601825_PstIMspI_PA	10.7
1700	Opata_220741_PstIMspI_PA	10.7
1701	Opata_1012372_PstIMspI_PA	10.7
1702	Opata_416996_PstIMspI_PA	10.7
1703	Opata_544338_PstIMspI_PA	10.7
1704	M6_384086_PstIMseI_PA	10.7
1705	Opata_278350_PstIMspI_PA	10.7
1706	M6_630995_PstIMseI_PA	10.7
1707	M6_2033395_PstIMspI_PA	10.7
1708	M6_2779395_PstIMspI_PA	10.7
1709	Opata_204827_72_PstIMseI_SNP	10.7
1710	Opata_3570435_PstIMseI_PA	10.7
1711	Opata_1205649_PstIMseI_PA	10.7
1712	Opata_2611140_PstIMspI_PA	10.7
1713	Opata_6311_PstIMseI_PA	10.7
1714	Opata_1445892_PstIMspI_PA	10.7
1715	Opata_1509922_PstIMspI_PA	10.7
1716	Opata_884844_PstIMspI_PA	10.7
1717	Opata_1074999_PstIMspI_PA	10.7
1718	Opata_1280551_PstIMspI_PA	10.7
1719	Opata_591657_PstIMseI_PA	10.7
1720	M6_2512888_PstIMspI_PA	10.7
1721	Opata_202842_PstIMspI_PA	10.7
1722	Opata_3420347_PstIMspI_PA	10.7
1723	Opata_230626_PstIMspI_PA	10.7
1724	Opata_949863_PstIMspI_PA	10.7
1725	Opata_856287_PstIMspI_PA	10.7
1726	Opata_2451045_PstIMspI_PA	10.7
1727	Opata_1296688_PstIMseI_PA	10.7
1728	M6_2673766_PstIMspI_PA	10.7
1729	Opata_2720155_PstIMspI_PA	10.7
1730	Opata_1136305_PstIMseI_PA	10.7
1731	Opata_1190245_PstIMspI_PA	10.7
1732	Opata_877577_PstIMseI_PA	10.7
1733	Opata_1857737_PstIMspI_PA	10.7
1734	Opata_183887_PstIMseI_PA	10.7
1735	M6_3832011_PstIMseI_PA	10.7
1736	Opata_1278650_PstIMspI_PA	10.7
1737	Opata_157930_PstIMseI_PA	10.7
1738	M6_3215279_PstIMspI_PA	10.7
1739	Opata_3094557_PstIMspI_PA	10.7
1740	Opata_1917652_PstIMseI_PA	10.7
1741	Opata_4198603_PstIMspI_PA	10.7
1742	Opata_636209_PstIMspI_PA	10.7
1743	Opata_3379238_PstIMspI_PA	10.7
1744	Opata_1385991_PstIMspI_PA	10.7
1745	M6_287879_PstIMseI_PA	10.7
1746	Opata_2518446_PstIMspI_PA	10.7
1747	Opata_1318315_PstIMspI_PA	10.7
1748	Opata_3783550_PstIMseI_PA	10.7
1749	M6_2994030_PstIMseI_PA	10.7
1750	Opata_2662039_PstIMspI_PA	10.7
1751	M6_1829410_PstIMspI_PA	10.7
1752	Opata_2462715_PstIMspI_PA	10.7
1753	Opata_2882062_PstIMspI_PA	10.7
1754	M6_425237_PstIMspI_PA	10.7
1755	M6_1856807_PstIMspI_PA	10.7
1756	Opata_143573_PstIMspI_PA	10.7
1757	Opata_2597922_PstIMluI_PA	10.7
1758	Opata_695890_PstIMseI_PA	10.7
1759	Opata_3775813_PstIMspI_PA	10.7
1760	Opata_1113163_PstIMseI_PA	10.7
1761	Opata_1418705_PstIMseI_PA	10.7
1762	Opata_2982822_PstIMspI_PA	10.7
1763	M6_714218_PstIMseI_PA	10.7
1764	Opata_479498_PstIMspI_PA	10.7
1765	Opata_1082782_PstIMspI_PA	10.7
1766	M6_105004_PstIMseI_PA	10.7
1767	Excalibur_c18072_76	10.7
1768	979478	10.8
1769	1048806	10.8
1770	1062561	10.8
1771	1064359	10.8
1772	1067078	10.8
1773	1072489	10.8
1774	1089289	10.8
1775	1089501	10.8
1776	1089894	10.8
1777	1102881	10.8
1778	1118084	10.8
1779	1119629	10.8
1780	1132558	10.8
1781	1695411	10.8
1782	2242196	10.8
1783	2245280	10.8
1784	2245996	10.8
1785	2261653	10.8
1786	2265648	10.8
1787	3023559	10.8
1788	4909475	10.8
1789	4909871	10.8
1790	wPt-667005	10.83
1791	RAC875_c2102_3487	10.89
1792	Xbcd1821a	11
1793	3026773	11.03
1794	1097145	11.14
1795	1119049	11.14
1796	1129498	11.14
1797	1156895	11.14
1798	1250372	11.14
1799	1281757	11.14
1800	1707780	11.14
1801	2242555	11.14
1802	3034287	11.14
1803	3954480	11.14
1804	4005440	11.14
1805	4395752	11.14
1806	4439626	11.14
1807	D_GBB4FNX02FV5R9_171	11.28
1808	RAC875_rep_c118305_229	11.28
1809	Excalibur_c10358_1800	11.28
1810	Ex_c3405_203	11.28
1811	D_contig07404_178	11.28
1812	CAP7_c1208_150	11.28
1813	994443	11.43
1814	981967	11.98
1815	1125176	11.98
1816	1206690	11.98
1817	1325473	11.98
1818	1401522	11.98
1819	3023602	11.98
1820	4544243	11.98
1821	Xabg466	12
1822	Xcfd49	12
1823	1253359	12.02
1824	4543197	12.02
1825	1009869	12.19
1826	BobWhite_c28547_208	12.38
1827	Kukri_c64412_175	12.38
1828	JD_c23_3032	12.38
1829	BobWhite_c39821_167	12.38
1830	Ex_c477_1253	12.38
1831	BobWhite_c22545_318	12.38
1832	BS00109960_51	12.38
1833	1162266	12.52
1834	1381862	12.52
1835	3937118	12.52
1836	wsnp_Ex_c14439_22426200	13.15
1837	TA002853-0110-w	13.15
1838	1139174	13.54
1839	1114014	13.6
1840	982814	13.76
1841	986826	13.76
1842	1228266	13.76
1843	2253030	13.76
1844	3022005	13.76
1845	3025111	13.76
1846	IACX9471	14.34
1847	BobWhite_c2297_1853	15.14
1848	wsnp_Ku_c2637_5009091	15.14
1849	RAC875_c2102_2959	15.14
1850	Ra_c2102_2212	15.14
1851	Kukri_c55362_75	15.14
1852	Excalibur_c7731_645	15.14
1853	Excalibur_c7731_2743	15.14
1854	BobWhite_c11347_194	15.14
1855	BS00074495_51	15.14
1856	D_contig14230_361	15.19
1857	Xbarc183	15.2
1858	Excalibur_c1991_1504	16.54
1859	RAC875_rep_c85994_258	16.72
1860	Kukri_rep_c68823_696	16.89
1861	Kukri_rep_c68823_315	16.89
1862	BobWhite_c7090_2001	16.89
1863	Excalibur_s114066_247	16.89
1864	Excalibur_rep_c84264_67	16.89
1865	Excalibur_rep_c66622_1066	16.89
1866	Xcfd135	17.2
1867	BobWhite_c11808_975	17.97
1868	wsnp_CAP12_c720_382116	19.06
1869	Opata_1559270_PstIMspI_PA	19.06
1870	Opata_108781_12_PstIMspI_SNP	19.06
1871	Opata_1921945_PstIMspI_PA	19.06
1872	Opata_2685435_PstIMseI_PA	19.06
1873	Opata_1615317_83_PstIMseI_SNP	19.06
1874	Opata_353868_63_PstIMseI_SNP	19.06
1875	Opata_2611669_PstIMseI_PA	19.06
1876	Opata_2999105_PstIMspI_PA	19.06
1877	Opata_48322_PstIMspI_PA	19.06
1878	Opata_643996_22_PstIMspI_SNP	19.06
1879	Opata_713204_PstIMspI_PA	19.06
1880	Opata_714895_PstIMspI_PA	19.06
1881	Opata_2729149_PstIMspI_PA	19.06
1882	Opata_153314_PstIMspI_PA	19.06
1883	Opata_1847566_48_PstIMspI_SNP	19.06
1884	Opata_3188308_PstIMspI_PA	19.06
1885	Opata_1422347_PstIMspI_PA	19.06
1886	Opata_666482_PstIMseI_PA	19.06
1887	Opata_351344_31_PstIMseI_SNP	19.06
1888	Opata_2186344_PstIMspI_PA	19.06
1889	Opata_602094_26_PstIMseI_SNP	19.06
1890	Opata_2659193_PstIMspI_PA	19.06
1891	Opata_96690_76_PstIMseI_SNP	19.06
1892	Opata_156404_88_PstIMseI_SNP	19.06
1893	Opata_353868_47_PstIMseI_SNP	19.06
1894	Opata_928563_PstIMspI_PA	19.06
1895	Opata_301813_PstIMseI_PA	19.06
1896	Opata_2259397_50_PstIMspI_SNP	19.06
1897	Opata_744359_PstIMseI_PA	19.06
1898	Opata_865266_PstIMspI_PA	19.06
1899	Opata_2528026_10_PstIMseI_SNP	19.06
1900	Opata_148949_64_PstIMseI_SNP	19.06
1901	Opata_272413_PstIMspI_PA	19.06
1902	Opata_34233_5_PstIMspI_SNP	19.06
1903	Opata_3845848_PstIMspI_PA	19.06
1904	Opata_531987_69_PstIMseI_SNP	19.06
1905	Opata_1025247_PstIMspI_PA	19.06
1906	Opata_1074399_PstIMspI_PA	19.06
1907	Opata_353868_30_PstIMseI_SNP	19.06
1908	Opata_2142179_PstIMspI_PA	19.06
1909	Opata_441197_PstIMluI_PA	19.06
1910	Opata_3690287_PstIMspI_PA	19.06
1911	Opata_2262357_PstIMspI_PA	19.06
1912	Opata_1492736_PstIMspI_PA	19.06
1913	Opata_3398069_54_PstIMspI_SNP	19.06
1914	Opata_165095_6_PstIMseI_SNP	19.06
1915	Opata_2233781_PstIMspI_PA	19.06
1916	Opata_322851_PstIMseI_PA	19.06
1917	Opata_204873_PstIMspI_PA	19.06
1918	Opata_1489427_PstIMspI_PA	19.06
1919	Opata_732000_PstIMspI_PA	19.06
1920	Opata_914789_PstIMspI_PA	19.06
1921	Opata_49389_22_PstIMseI_SNP	19.06
1922	Opata_2423088_PstIMspI_PA	19.06
1923	Opata_3380837_PstIMspI_PA	19.06
1924	Opata_210694_31_PstIMspI_SNP	19.06
1925	Opata_1651542_PstIMspI_PA	19.06
1926	Opata_3502833_PstIMspI_PA	19.06
1927	Opata_139394_16_PstIMspI_SNP	19.06
1928	Opata_1380029_5_PstIMspI_SNP	19.06
1929	Opata_2530318_31_PstIMspI_SNP	19.06
1930	Opata_2215632_8_PstIMspI_SNP	19.06
1931	Opata_2171348_17_PstIMspI_SNP	19.06
1932	Opata_2315102_PstIMspI_PA	19.06
1933	Opata_384632_PstIMspI_PA	19.06
1934	Opata_922507_PstIMseI_PA	19.06
1935	Opata_4177465_PstIMspI_PA	19.06
1936	Opata_2215632_81_PstIMspI_SNP	19.06
1937	Opata_270180_79_PstIMseI_SNP	19.06
1938	Opata_1524667_29_PstIMspI_SNP	19.06
1939	Opata_2259397_30_PstIMspI_SNP	19.06
1940	Opata_148949_1_PstIMseI_SNP	19.06
1941	Opata_2413967_4_PstIMseI_SNP	19.06
1942	Opata_1793900_PstIMspI_PA	19.06
1943	Opata_85380_31_PstIMspI_SNP	19.06
1944	Opata_15879_PstIMspI_PA	19.06
1945	Opata_222277_58_PstIMseI_SNP	19.06
1946	Opata_947777_PstIMseI_PA	19.06
1947	Opata_1219146_PstIMspI_PA	19.06
1948	Opata_2480031_PstIMspI_PA	19.06
1949	Opata_756313_35_PstIMspI_SNP	19.06
1950	Opata_1930021_PstIMspI_PA	19.06
1951	Opata_1279930_PstIMspI_PA	19.06
1952	Opata_810184_52_PstIMspI_SNP	19.06
1953	Opata_1739058_PstIMspI_PA	19.06
1954	Opata_251015_PstIMspI_PA	19.06
1955	Opata_108781_45_PstIMspI_SNP	19.06
1956	Opata_139394_36_PstIMspI_SNP	19.06
1957	Opata_3398069_59_PstIMspI_SNP	19.06
1958	Opata_1626433_56_PstIMspI_SNP	19.06
1959	Opata_288067_68_PstIMseI_SNP	19.06
1960	Opata_612115_PstIMspI_PA	19.06
1961	Opata_4078481_PstIMspI_PA	19.06
1962	Opata_2060133_PstIMspI_PA	19.06
1963	Opata_18168_PstIMspI_PA	19.06
1964	Opata_2463602_PstIMspI_PA	19.06
1965	Opata_3936371_PstIMspI_PA	19.06
1966	Opata_3243742_PstIMspI_PA	19.06
1967	Opata_605465_PstIMspI_PA	19.06
1968	Opata_2215632_19_PstIMspI_SNP	19.06
1969	Opata_3374688_PstIMspI_PA	19.06
1970	Opata_1569579_PstIMspI_PA	19.06
1971	Opata_914585_PstIMseI_PA	19.06
1972	Opata_3787849_PstIMseI_PA	19.06
1973	Opata_1055589_PstIMspI_PA	19.06
1974	Opata_920053_PstIMseI_PA	19.06
1975	Opata_3024865_PstIMspI_PA	19.06
1976	Opata_1598913_PstIMspI_PA	19.06
1977	Opata_2537590_PstIMspI_PA	19.06
1978	Opata_443703_PstIMspI_PA	19.06
1979	Opata_497765_PstIMseI_PA	19.06
1980	Opata_3834641_PstIMspI_PA	19.06
1981	Opata_3111960_PstIMspI_PA	19.06
1982	Opata_3946245_PstIMspI_PA	19.06
1983	Opata_2226411_PstIMspI_PA	19.06
1984	Opata_461547_PstIMspI_PA	19.06
1985	Opata_1774307_PstIMluI_PA	19.06
1986	Opata_3430734_PstIMspI_PA	19.06
1987	Opata_2645627_PstIMspI_PA	19.06
1988	Opata_2637391_PstIMspI_PA	19.06
1989	Opata_2528507_PstIMspI_PA	19.06
1990	Opata_1145077_PstIMspI_PA	19.06
1991	Opata_1378249_PstIMspI_PA	19.06
1992	Opata_254127_PstIMspI_PA	19.06
1993	Opata_2168535_PstIMspI_PA	19.06
1994	Opata_480755_PstIMspI_PA	19.06
1995	Opata_2531782_PstIMspI_PA	19.06
1996	Opata_323750_PstIMspI_PA	19.06
1997	Opata_210991_PstIMspI_PA	19.06
1998	Opata_558405_PstIMspI_PA	19.06
1999	Opata_1722737_PstIMspI_PA	19.06
2000	Opata_1607538_PstIMspI_PA	19.06
2001	Opata_762064_PstIMspI_PA	19.06
2002	Opata_585574_PstIMspI_PA	19.06
2003	Opata_1332893_PstIMspI_PA	19.06
2004	Opata_486339_PstIMseI_PA	19.06
2005	Opata_335966_PstIMseI_PA	19.06
2006	Opata_1583446_PstIMspI_PA	19.06
2007	Opata_2623073_PstIMseI_PA	19.06
2008	Opata_354962_PstIMseI_PA	19.06
2009	Opata_1174965_PstIMseI_PA	19.06
2010	Opata_3429263_PstIMspI_PA	19.06
2011	Opata_2982068_PstIMspI_PA	19.06
2012	Opata_221594_PstIMspI_PA	19.06
2013	Opata_331760_PstIMspI_PA	19.06
2014	Opata_2363223_PstIMspI_PA	19.06
2015	Opata_361567_PstIMspI_PA	19.06
2016	Opata_3760069_PstIMspI_PA	19.06
2017	Opata_507782_PstIMseI_PA	19.06
2018	Opata_15172_PstIMseI_PA	19.06
2019	Opata_977451_PstIMseI_PA	19.06
2020	Opata_1476067_PstIMluI_PA	19.06
2021	wsnp_Ex_c431_848217	19.06
2022	RFL_Contig2163_1769	19.06
2023	RAC875_c58425_110	19.06
2024	BS00003786_51	19.06
2025	Excalibur_c31801_48	19.06
2026	D_GCE8AKX02FGTOW_404	19.06
2027	BS00063476_51	19.06
2028	wsnp_Ex_rep_c66622_64925837	19.06
2029	wsnp_Ex_c3405_6252997	19.06
2030	RAC875_rep_c70499_703	19.06
2031	RAC875_rep_c118305_446	19.06
2032	RAC875_rep_c109653_409	19.06
2033	RAC875_c98242_422	19.06
2034	RAC875_c78607_75	19.06
2035	RAC875_c57371_238	19.06
2036	RAC875_c119_2803	19.06
2037	Kukri_rep_c105352_281	19.06
2038	Kukri_c9310_156	19.06
2039	Kukri_c73802_205	19.06
2040	BobWhite_c7090_778	19.06
2041	BobWhite_c7090_522	19.06
2042	BobWhite_c7090_123	19.06
2043	GENE-0785_57	19.06
2044	Excalibur_c53680_124	19.06
2045	D_GDEEGVY01EG2MJ_349	19.06
2046	Excalibur_rep_c99143_422	19.11
2047	Excalibur_c14491_905	19.11
2048	Ex_c350_344	19.11
2049	RAC875_c67463_300	19.46
2050	BS00022094_51	19.98
2051	BS00009514_51	19.98
2052	BS00022523_51	19.98
2053	BS00021983_51	19.98
2054	Ra_c42576_780	19.98
2055	D_contig17056_55	19.98
2056	RAC875_c3996_851	20.17
2057	Xfba307.2	20.2
2058	Kukri_c67545_498	20.35
2059	Ra_c8975_168	20.91
2060	BS00083640_51	20.91
2061	wsnp_Ex_c1988_3742022	20.91
2062	BobWhite_rep_c52808_186	20.91
2063	Kukri_c89555_57	20.91
2064	Kukri_c40652_167	20.91
2065	Kukri_c17961_503	20.91
2066	Kukri_c17961_350	20.91
2067	IAAV1942	20.91
2068	GENE-2903_68	20.91
2069	Excalibur_c97505_90	20.91
2070	Ex_c882_534	20.91
2071	BS00093063_51	20.91
2072	TA003058-0693	22.19
2073	D_GBUVHFX01AV3OW_170	22.19
2074	D_contig28872_1127	22.19
2075	Kukri_c21443_482	22.71
2076	Kukri_c43200_235	22.71
2077	Kukri_c14343_88	23.03
2078	CAP8_c2184_62	23.03
2079	BobWhite_c31126_139	23.35
2080	RAC875_c38592_229	25.1
2081	RAC875_c6138_1112	25.1
2082	Kukri_c169_143	25.1
2083	D_F1BEJMU02FQB95_180	25.1
2084	D_contig56287_328	25.1
2085	Excalibur_c99230_104	25.48
2086	Kukri_c27275_204	25.48
2087	Xfba307	25.6
2088	RAC875_c16218_534	26.23
2089	wsnp_RFL_Contig2635_2311045	26.36
2090	Opata_1277255_PstIMspI_PA	26.36
2091	Opata_3175184_62_PstIMspI_SNP	26.36
2092	Opata_3534041_PstIMspI_PA	26.36
2093	Opata_2276467_15_PstIMspI_SNP	26.36
2094	M6_3927144_PstIMseI_PA	26.36
2095	Opata_3624092_24_PstIMspI_SNP	26.36
2096	Opata_2586832_PstIMspI_PA	26.36
2097	Opata_223729_23_PstIMseI_SNP	26.36
2098	Opata_333523_PstIMspI_PA	26.36
2099	Opata_4144251_PstIMspI_PA	26.36
2100	Opata_1251245_PstIMseI_PA	26.36
2101	Opata_3145900_16_PstIMspI_SNP	26.36
2102	Opata_928707_PstIMspI_PA	26.36
2103	Opata_2870254_PstIMspI_PA	26.36
2104	Opata_1697011_23_PstIMseI_SNP	26.36
2105	M6_1470506_PstIMspI_PA	26.36
2106	Opata_388828_33_PstIMluI_SNP	26.36
2107	Opata_2844091_PstIMspI_PA	26.36
2108	M6_3223398_PstIMspI_PA	26.36
2109	Opata_85648_46_PstIMspI_SNP	26.36
2110	Opata_2247148_71_PstIMspI_SNP	26.36
2111	Opata_411167_55_PstIMseI_SNP	26.36
2112	Opata_2669111_PstIMluI_PA	26.36
2113	Opata_179975_49_PstIMseI_SNP	26.36
2114	Opata_3247524_PstIMspI_PA	26.36
2115	Opata_4058592_PstIMspI_PA	26.36
2116	M6_795263_PstIMspI_PA	26.36
2117	Opata_194782_42_PstIMseI_SNP	26.36
2118	Opata_2370233_35_PstIMseI_SNP	26.36
2119	Opata_529735_47_PstIMseI_SNP	26.36
2120	M6_1708721_PstIMspI_PA	26.36
2121	M6_1006849_PstIMspI_PA	26.36
2122	Opata_363075_47_PstIMspI_SNP	26.36
2123	Opata_2419533_PstIMspI_PA	26.36
2124	Opata_1616408_PstIMspI_PA	26.36
2125	M6_802477_PstIMseI_PA	26.36
2126	Opata_2730574_PstIMspI_PA	26.36
2127	M6_3483103_PstIMspI_PA	26.36
2128	Opata_4255104_PstIMspI_PA	26.36
2129	Opata_1693300_78_PstIMspI_SNP	26.36
2130	Opata_2223062_73_PstIMspI_SNP	26.36
2131	Opata_1287571_PstIMspI_PA	26.36
2132	Opata_2406675_PstIMspI_PA	26.36
2133	Opata_3170126_PstIMspI_PA	26.36
2134	Opata_727458_39_PstIMspI_SNP	26.36
2135	Opata_1546686_PstIMspI_PA	26.36
2136	Opata_2674889_PstIMspI_PA	26.36
2137	Opata_1972070_PstIMspI_PA	26.36
2138	Opata_2545980_PstIMseI_PA	26.36
2139	Opata_3145900_56_PstIMspI_SNP	26.36
2140	Opata_2028027_PstIMspI_PA	26.36
2141	Opata_55746_17_PstIMseI_SNP	26.36
2142	Opata_3108198_PstIMspI_PA	26.36
2143	Opata_644577_PstIMspI_PA	26.36
2144	M6_3633517_PstIMseI_PA	26.36
2145	Opata_4067253_3_PstIMspI_SNP	26.36
2146	Opata_1339032_5_PstIMseI_SNP	26.36
2147	Opata_3366499_PstIMspI_PA	26.36
2148	Opata_2477114_PstIMspI_PA	26.36
2149	Opata_325224_PstIMseI_PA	26.36
2150	Opata_2033619_PstIMspI_PA	26.36
2151	M6_771769_PstIMspI_PA	26.36
2152	M6_1123184_PstIMseI_PA	26.36
2153	Opata_368799_PstIMspI_PA	26.36
2154	Opata_3297055_PstIMspI_PA	26.36
2155	Opata_2539756_PstIMspI_PA	26.36
2156	Opata_1095260_PstIMspI_PA	26.36
2157	Opata_849701_PstIMspI_PA	26.36
2158	Opata_1144500_PstIMseI_PA	26.36
2159	M6_2173481_PstIMspI_PA	26.36
2160	Opata_1174068_PstIMspI_PA	26.36
2161	Opata_3558828_PstIMspI_PA	26.36
2162	Opata_247353_84_PstIMseI_SNP	26.36
2163	M6_419096_PstIMseI_PA	26.36
2164	Opata_986657_PstIMseI_PA	26.36
2165	Opata_105867_PstIMspI_PA	26.36
2166	Opata_2318524_68_PstIMspI_SNP	26.36
2167	Opata_3406172_PstIMspI_PA	26.36
2168	Opata_219328_61_PstIMseI_SNP	26.36
2169	Opata_2022910_PstIMspI_PA	26.36
2170	Opata_3660168_5_PstIMspI_SNP	26.36
2171	Opata_894192_PstIMspI_PA	26.36
2172	Opata_202603_22_PstIMspI_SNP	26.36
2173	Opata_4017007_PstIMspI_PA	26.36
2174	M6_544970_PstIMseI_PA	26.36
2175	Opata_461719_PstIMspI_PA	26.36
2176	Opata_234337_76_PstIMspI_SNP	26.36
2177	Opata_4172503_PstIMspI_PA	26.36
2178	Opata_1395078_PstIMspI_PA	26.36
2179	Opata_784975_15_PstIMspI_SNP	26.36
2180	Opata_2430280_PstIMspI_PA	26.36
2181	M6_754464_PstIMspI_PA	26.36
2182	Opata_388170_PstIMspI_PA	26.36
2183	Opata_464485_PstIMseI_PA	26.36
2184	Opata_3749571_PstIMspI_PA	26.36
2185	Opata_4044649_34_PstIMspI_SNP	26.36
2186	Opata_4214772_2_PstIMspI_SNP	26.36
2187	M6_2421486_PstIMspI_PA	26.36
2188	Opata_4374193_PstIMseI_PA	26.36
2189	M6_52357_PstIMspI_PA	26.36
2190	Opata_962963_PstIMspI_PA	26.36
2191	Opata_850243_PstIMseI_PA	26.36
2192	Opata_363075_58_PstIMspI_SNP	26.36
2193	M6_1853620_PstIMspI_PA	26.36
2194	Opata_332690_72_PstIMspI_SNP	26.36
2195	Opata_111531_PstIMluI_PA	26.36
2196	Opata_1256908_PstIMseI_PA	26.36
2197	Opata_2590721_PstIMspI_PA	26.36
2198	Opata_161003_PstIMseI_PA	26.36
2199	Opata_2602267_PstIMspI_PA	26.36
2200	Opata_2657360_PstIMspI_PA	26.36
2201	Opata_271901_PstIMspI_PA	26.36
2202	Opata_1340917_PstIMspI_PA	26.36
2203	Opata_1696037_PstIMspI_PA	26.36
2204	Opata_1906956_PstIMspI_PA	26.36
2205	Opata_529735_37_PstIMseI_SNP	26.36
2206	Opata_3734543_PstIMseI_PA	26.36
2207	Opata_2136745_PstIMspI_PA	26.36
2208	Opata_1570462_PstIMspI_PA	26.36
2209	Opata_3790425_PstIMspI_PA	26.36
2210	Opata_3172545_PstIMseI_PA	26.36
2211	M6_3246805_PstIMspI_PA	26.36
2212	M6_3511071_PstIMspI_PA	26.36
2213	Opata_3214406_47_PstIMspI_SNP	26.36
2214	Opata_2223884_PstIMspI_PA	26.36
2215	Opata_3531674_PstIMspI_PA	26.36
2216	Opata_2030951_PstIMseI_PA	26.36
2217	Opata_1697011_37_PstIMseI_SNP	26.36
2218	Opata_3869188_PstIMspI_PA	26.36
2219	Opata_1360811_PstIMseI_PA	26.36
2220	Opata_512807_PstIMseI_PA	26.36
2221	Opata_2252360_59_PstIMspI_SNP	26.36
2222	Opata_792985_PstIMspI_PA	26.36
2223	M6_338505_PstIMseI_PA	26.36
2224	Opata_603859_PstIMseI_PA	26.36
2225	Opata_651137_PstIMspI_PA	26.36
2226	M6_2691182_PstIMspI_PA	26.36
2227	Opata_3791057_PstIMspI_PA	26.36
2228	M6_969461_PstIMspI_PA	26.36
2229	M6_3379243_PstIMspI_PA	26.36
2230	Opata_2591742_PstIMspI_PA	26.36
2231	Opata_1448393_PstIMspI_PA	26.36
2232	Opata_582804_PstIMspI_PA	26.36
2233	Opata_399669_PstIMluI_PA	26.36
2234	Opata_970266_PstIMspI_PA	26.36
2235	M6_3569094_PstIMspI_PA	26.36
2236	Opata_2148966_PstIMspI_PA	26.36
2237	Opata_7665_48_PstIMseI_SNP	26.36
2238	Opata_2242214_8_PstIMspI_SNP	26.36
2239	Opata_1944631_45_PstIMseI_SNP	26.36
2240	Opata_2370233_33_PstIMseI_SNP	26.36
2241	Opata_519894_PstIMspI_PA	26.36
2242	Opata_2496772_PstIMseI_PA	26.36
2243	Opata_1478421_PstIMluI_PA	26.36
2244	Opata_344310_PstIMspI_PA	26.36
2245	Opata_180039_17_PstIMseI_SNP	26.36
2246	Opata_2093848_PstIMspI_PA	26.36
2247	Opata_1805736_PstIMspI_PA	26.36
2248	Opata_1796607_76_PstIMspI_SNP	26.36
2249	Opata_51386_PstIMspI_PA	26.36
2250	Opata_180039_7_PstIMseI_SNP	26.36
2251	Opata_2743131_PstIMspI_PA	26.36
2252	M6_2681368_PstIMspI_PA	26.36
2253	M6_681274_PstIMspI_PA	26.36
2254	Opata_220212_PstIMspI_PA	26.36
2255	Opata_331579_26_PstIMseI_SNP	26.36
2256	Opata_180039_31_PstIMseI_SNP	26.36
2257	Opata_3254618_PstIMspI_PA	26.36
2258	Opata_3108207_72_PstIMspI_SNP	26.36
2259	Opata_1627128_48_PstIMspI_SNP	26.36
2260	Opata_2252360_73_PstIMspI_SNP	26.36
2261	Opata_961509_PstIMseI_PA	26.36
2262	Opata_1583886_PstIMspI_PA	26.36
2263	Opata_3777245_PstIMspI_PA	26.36
2264	M6_834343_PstIMspI_PA	26.36
2265	Opata_1515350_PstIMspI_PA	26.36
2266	Opata_365917_86_PstIMseI_SNP	26.36
2267	Opata_1653166_PstIMspI_PA	26.36
2268	M6_1829973_PstIMspI_PA	26.36
2269	Opata_3199158_PstIMspI_PA	26.36
2270	Opata_1283573_PstIMspI_PA	26.36
2271	Opata_3108207_5_PstIMspI_SNP	26.36
2272	Opata_688336_PstIMspI_PA	26.36
2273	Opata_3131332_PstIMseI_PA	26.36
2274	Opata_1697011_14_PstIMseI_SNP	26.36
2275	M6_2799443_PstIMspI_PA	26.36
2276	Opata_2185116_PstIMspI_PA	26.36
2277	Opata_223729_77_PstIMseI_SNP	26.36
2278	Opata_2923631_PstIMspI_PA	26.36
2279	Opata_2370233_53_PstIMseI_SNP	26.36
2280	Opata_209587_25_PstIMspI_SNP	26.36
2281	Opata_752257_PstIMspI_PA	26.36
2282	Opata_1582054_89_PstIMspI_SNP	26.36
2283	Opata_1904236_PstIMspI_PA	26.36
2284	Opata_961783_PstIMspI_PA	26.36
2285	Opata_201123_PstIMspI_PA	26.36
2286	Opata_1909897_24_PstIMspI_SNP	26.36
2287	Opata_3108207_63_PstIMspI_SNP	26.36
2288	M6_1003152_PstIMseI_PA	26.36
2289	Opata_1508922_PstIMspI_PA	26.36
2290	Opata_2092427_80_PstIMspI_SNP	26.36
2291	M6_3230255_PstIMspI_PA	26.36
2292	Opata_3339600_PstIMseI_PA	26.36
2293	Opata_389777_PstIMspI_PA	26.36
2294	Opata_2781268_PstIMspI_PA	26.36
2295	Opata_3633657_PstIMspI_PA	26.36
2296	Opata_281525_PstIMspI_PA	26.36
2297	M6_1474280_PstIMluI_PA	26.36
2298	Opata_2800672_9_PstIMspI_SNP	26.36
2299	Opata_628124_PstIMspI_PA	26.36
2300	Opata_688623_PstIMseI_PA	26.36
2301	Opata_2493186_PstIMspI_PA	26.36
2302	Opata_2800672_5_PstIMspI_SNP	26.36
2303	Opata_1197050_PstIMspI_PA	26.36
2304	M6_781164_PstIMseI_PA	26.36
2305	Opata_3700299_PstIMspI_PA	26.36
2306	Opata_1878177_PstIMspI_PA	26.36
2307	Opata_158516_PstIMseI_PA	26.36
2308	Opata_3055456_PstIMseI_PA	26.36
2309	Opata_76359_PstIMluI_PA	26.36
2310	Opata_12884_PstIMseI_PA	26.36
2311	Opata_1392765_PstIMspI_PA	26.36
2312	Opata_4042630_PstIMspI_PA	26.36
2313	M6_139270_PstIMspI_PA	26.36
2314	Opata_752805_89_PstIMseI_SNP	26.36
2315	Opata_2595527_PstIMspI_PA	26.36
2316	Opata_3299194_PstIMspI_PA	26.36
2317	Opata_3738701_PstIMspI_PA	26.36
2318	Opata_1825329_PstIMspI_PA	26.36
2319	Opata_1704997_PstIMspI_PA	26.36
2320	Opata_3280267_PstIMspI_PA	26.36
2321	Opata_2147846_PstIMspI_PA	26.36
2322	Opata_3645188_PstIMspI_PA	26.36
2323	M6_1451660_PstIMspI_PA	26.36
2324	Opata_91244_PstIMseI_PA	26.36
2325	Opata_2423413_PstIMspI_PA	26.36
2326	Opata_427913_PstIMspI_PA	26.36
2327	Opata_1554856_PstIMspI_PA	26.36
2328	Opata_562996_PstIMspI_PA	26.36
2329	Opata_3810458_PstIMspI_PA	26.36
2330	Opata_158989_PstIMspI_PA	26.36
2331	Opata_33455_PstIMseI_PA	26.36
2332	Opata_857654_PstIMspI_PA	26.36
2333	Opata_4243071_PstIMspI_PA	26.36
2334	Opata_527332_PstIMspI_PA	26.36
2335	Opata_1289569_PstIMspI_PA	26.36
2336	Opata_1035837_PstIMspI_PA	26.36
2337	Opata_33874_PstIMspI_PA	26.36
2338	Opata_570841_PstIMspI_PA	26.36
2339	Opata_1991125_PstIMspI_PA	26.36
2340	Opata_219580_PstIMseI_PA	26.36
2341	Opata_4153339_PstIMspI_PA	26.36
2342	Opata_1359198_PstIMseI_PA	26.36
2343	Opata_2033238_79_PstIMspI_SNP	26.36
2344	Opata_330298_PstIMspI_PA	26.36
2345	Opata_3108257_PstIMspI_PA	26.36
2346	Opata_3251350_PstIMspI_PA	26.36
2347	Opata_1274801_PstIMseI_PA	26.36
2348	Opata_3074796_PstIMspI_PA	26.36
2349	Opata_2017849_PstIMspI_PA	26.36
2350	Opata_113278_PstIMseI_PA	26.36
2351	Opata_1637006_PstIMspI_PA	26.36
2352	Opata_934196_PstIMspI_PA	26.36
2353	Opata_2414369_PstIMspI_PA	26.36
2354	Opata_998333_PstIMspI_PA	26.36
2355	Opata_2660960_PstIMspI_PA	26.36
2356	Opata_1403833_PstIMspI_PA	26.36
2357	Opata_462799_PstIMspI_PA	26.36
2358	Opata_449309_PstIMspI_PA	26.36
2359	Opata_159802_PstIMseI_PA	26.36
2360	Opata_780665_PstIMspI_PA	26.36
2361	Opata_3547315_PstIMspI_PA	26.36
2362	Opata_1261658_PstIMseI_PA	26.36
2363	Opata_2076392_PstIMspI_PA	26.36
2364	M6_5553_PstIMspI_PA	26.36
2365	Opata_67526_PstIMspI_PA	26.36
2366	Opata_2299399_PstIMspI_PA	26.36
2367	Opata_2220918_PstIMspI_PA	26.36
2368	Opata_2144941_PstIMspI_PA	26.36
2369	M6_953096_PstIMspI_PA	26.36
2370	M6_52164_PstIMseI_PA	26.36
2371	Opata_3186298_63_PstIMspI_SNP	26.36
2372	Opata_441350_PstIMseI_PA	26.36
2373	Opata_3023674_PstIMspI_PA	26.36
2374	Opata_2650995_PstIMseI_PA	26.36
2375	M6_2272821_PstIMspI_PA	26.36
2376	M6_1636585_PstIMspI_PA	26.36
2377	Opata_484593_PstIMspI_PA	26.36
2378	Opata_2655729_PstIMspI_PA	26.36
2379	Opata_524766_PstIMseI_PA	26.36
2380	Opata_1013545_PstIMseI_PA	26.36
2381	Opata_1637735_89_PstIMspI_SNP	26.36
2382	Opata_985796_PstIMseI_PA	26.36
2383	M6_3412292_PstIMspI_PA	26.36
2384	Opata_266212_PstIMseI_PA	26.36
2385	Opata_199385_PstIMseI_PA	26.36
2386	M6_141419_PstIMseI_PA	26.36
2387	Opata_1369086_PstIMseI_PA	26.36
2388	M6_48574_PstIMspI_PA	26.36
2389	M6_2871908_PstIMspI_PA	26.36
2390	Opata_3303672_PstIMspI_PA	26.36
2391	M6_2693748_PstIMspI_PA	26.36
2392	M6_1208188_PstIMspI_PA	26.36
2393	M6_169873_PstIMspI_PA	26.36
2394	M6_78474_PstIMseI_PA	26.36
2395	Opata_650719_PstIMspI_PA	26.36
2396	M6_3228486_PstIMspI_PA	26.36
2397	Opata_1168948_PstIMseI_PA	26.36
2398	Opata_3552832_PstIMspI_PA	26.36
2399	M6_345739_PstIMspI_PA	26.36
2400	Opata_3343404_PstIMseI_PA	26.36
2401	Opata_3037077_PstIMspI_PA	26.36
2402	M6_566236_PstIMspI_PA	26.36
2403	M6_2013242_PstIMspI_PA	26.36
2404	Opata_4264986_PstIMspI_PA	26.36
2405	Opata_110453_PstIMseI_PA	26.36
2406	M6_233927_PstIMseI_PA	26.36
2407	M6_1301430_PstIMspI_PA	26.36
2408	Opata_2850262_PstIMspI_PA	26.36
2409	M6_107025_PstIMseI_PA	26.36
2410	Opata_2556697_PstIMspI_PA	26.36
2411	Opata_3060784_PstIMseI_PA	26.36
2412	Opata_4254890_PstIMseI_PA	26.36
2413	M6_377938_PstIMseI_PA	26.36
2414	M6_410622_PstIMseI_PA	26.36
2415	Opata_3842664_PstIMspI_PA	26.36
2416	M6_1256694_PstIMseI_PA	26.36
2417	M6_38147_PstIMspI_PA	26.36
2418	Opata_1546448_PstIMspI_PA	26.36
2419	Opata_834846_PstIMseI_PA	26.36
2420	M6_331365_PstIMspI_PA	26.36
2421	Opata_2530993_PstIMspI_PA	26.36
2422	Opata_2074782_PstIMspI_PA	26.36
2423	Opata_76608_PstIMseI_PA	26.36
2424	Opata_120299_PstIMseI_PA	26.36
2425	Opata_796756_PstIMseI_PA	26.36
2426	M6_2869086_PstIMspI_PA	26.36
2427	Opata_1940089_PstIMspI_PA	26.36
2428	Opata_593458_PstIMspI_PA	26.36
2429	M6_1358456_PstIMspI_PA	26.36
2430	Opata_1575205_PstIMspI_PA	26.36
2431	M6_1802190_PstIMspI_PA	26.36
2432	M6_118380_PstIMluI_PA	26.36
2433	Opata_2568282_PstIMspI_PA	26.36
2434	Opata_3789451_PstIMspI_PA	26.36
2435	Opata_642443_PstIMseI_PA	26.36
2436	Opata_369908_PstIMspI_PA	26.36
2437	Opata_264558_PstIMseI_PA	26.36
2438	M6_87718_PstIMspI_PA	26.36
2439	Opata_2574475_PstIMspI_PA	26.36
2440	Opata_4124190_PstIMseI_PA	26.36
2441	M6_899560_PstIMseI_PA	26.36
2442	M6_2423556_PstIMspI_PA	26.36
2443	M6_1188265_PstIMseI_PA	26.36
2444	M6_613627_PstIMseI_PA	26.36
2445	M6_4297115_PstIMseI_PA	26.36
2446	M6_2712086_PstIMspI_PA	26.36
2447	M6_1467714_PstIMseI_PA	26.36
2448	M6_331584_PstIMseI_PA	26.36
2449	M6_3296066_PstIMspI_PA	26.36
2450	M6_1360122_PstIMspI_PA	26.36
2451	M6_1063245_PstIMspI_PA	26.36
2452	M6_687267_PstIMseI_PA	26.36
2453	M6_772092_PstIMseI_PA	26.36
2454	M6_816501_PstIMspI_PA	26.36
2455	M6_2647259_PstIMspI_PA	26.36
2456	M6_683649_PstIMspI_PA	26.36
2457	M6_465626_PstIMspI_PA	26.36
2458	M6_2560529_PstIMspI_PA	26.36
2459	M6_2177930_PstIMspI_PA	26.36
2460	M6_1249395_PstIMspI_PA	26.36
2461	M6_1028897_PstIMspI_PA	26.36
2462	M6_708326_PstIMseI_PA	26.36
2463	M6_1182172_PstIMspI_PA	26.36
2464	Opata_592180_77_PstIMspI_SNP	26.36
2465	M6_389172_PstIMspI_PA	26.36
2466	M6_226723_PstIMseI_PA	26.36
2467	M6_152531_PstIMseI_PA	26.36
2468	M6_523084_PstIMspI_PA	26.36
2469	M6_362909_PstIMspI_PA	26.36
2470	M6_2299556_PstIMseI_PA	26.36
2471	M6_59801_PstIMseI_PA	26.36
2472	M6_740094_PstIMspI_PA	26.36
2473	M6_497093_PstIMspI_PA	26.36
2474	M6_323226_PstIMseI_PA	26.36
2475	M6_786604_PstIMspI_PA	26.36
2476	M6_2542002_PstIMseI_PA	26.36
2477	M6_500204_PstIMspI_PA	26.36
2478	M6_2568405_PstIMspI_PA	26.36
2479	M6_149231_PstIMseI_PA	26.36
2480	M6_312333_PstIMspI_PA	26.36
2481	M6_2757175_PstIMspI_PA	26.36
2482	M6_2324854_PstIMspI_PA	26.36
2483	M6_543011_PstIMspI_PA	26.36
2484	M6_3030507_PstIMspI_PA	26.36
2485	M6_4121_PstIMseI_PA	26.36
2486	M6_451435_PstIMspI_PA	26.36
2487	M6_330674_PstIMspI_PA	26.36
2488	M6_148627_PstIMspI_PA	26.36
2489	M6_2578197_PstIMspI_PA	26.36
2490	M6_2206743_PstIMspI_PA	26.36
2491	M6_356840_PstIMseI_PA	26.36
2492	M6_878265_PstIMspI_PA	26.36
2493	M6_3919101_PstIMseI_PA	26.36
2494	M6_1325631_PstIMspI_PA	26.36
2495	M6_1178784_PstIMspI_PA	26.36
2496	M6_3484084_PstIMspI_PA	26.36
2497	M6_394020_PstIMspI_PA	26.36
2498	M6_1592473_PstIMspI_PA	26.36
2499	M6_1774554_PstIMseI_PA	26.36
2500	M6_128748_PstIMseI_PA	26.36
2501	Opata_1630494_PstIMseI_PA	26.36
2502	M6_1275228_PstIMspI_PA	26.36
2503	M6_1418095_PstIMseI_PA	26.36
2504	M6_3330_PstIMseI_PA	26.36
2505	M6_27192_PstIMseI_PA	26.36
2506	M6_3369201_PstIMspI_PA	26.36
2507	M6_640710_PstIMspI_PA	26.36
2508	M6_3358653_PstIMspI_PA	26.36
2509	Opata_1128836_PstIMseI_PA	26.36
2510	M6_2345897_PstIMspI_PA	26.36
2511	M6_1971760_PstIMspI_PA	26.36
2512	M6_432344_PstIMspI_PA	26.36
2513	M6_119783_PstIMseI_PA	26.36
2514	M6_2053814_PstIMspI_PA	26.36
2515	M6_65545_PstIMseI_PA	26.36
2516	M6_119467_PstIMseI_PA	26.36
2517	M6_183142_PstIMspI_PA	26.36
2518	M6_2141144_PstIMspI_PA	26.36
2519	M6_1275174_PstIMseI_PA	26.36
2520	M6_542161_PstIMspI_PA	26.36
2521	M6_377184_PstIMspI_PA	26.36
2522	M6_2825664_PstIMspI_PA	26.36
2523	M6_3453070_PstIMspI_PA	26.36
2524	M6_1193183_PstIMspI_PA	26.36
2525	M6_837200_PstIMseI_PA	26.36
2526	M6_688074_PstIMspI_PA	26.36
2527	M6_905089_PstIMseI_PA	26.36
2528	M6_829595_PstIMseI_PA	26.36
2529	M6_2795059_PstIMspI_PA	26.36
2530	M6_1431283_PstIMspI_PA	26.36
2531	M6_845690_PstIMspI_PA	26.36
2532	M6_3442838_PstIMspI_PA	26.36
2533	M6_210731_PstIMseI_PA	26.36
2534	M6_3007536_PstIMspI_PA	26.36
2535	M6_1616293_PstIMspI_PA	26.36
2536	M6_316593_PstIMseI_PA	26.36
2537	Opata_252813_PstIMspI_PA	26.36
2538	Opata_306918_PstIMseI_PA	26.36
2539	Opata_2096417_PstIMspI_PA	26.36
2540	M6_1631296_PstIMseI_PA	26.36
2541	Opata_603227_PstIMspI_PA	26.36
2542	Opata_1405036_PstIMseI_PA	26.36
2543	M6_1993666_PstIMspI_PA	26.36
2544	Opata_410481_PstIMseI_PA	26.36
2545	Opata_2301965_PstIMspI_PA	26.36
2546	Opata_258688_PstIMspI_PA	26.36
2547	Opata_203642_PstIMspI_PA	26.36
2548	Opata_1561895_PstIMspI_PA	26.36
2549	Opata_3836121_PstIMspI_PA	26.36
2550	Opata_136218_PstIMspI_PA	26.36
2551	M6_1652918_PstIMspI_PA	26.36
2552	Opata_765052_PstIMseI_PA	26.36
2553	Opata_2428222_PstIMspI_PA	26.36
2554	M6_1471415_PstIMspI_PA	26.36
2555	Opata_2163228_PstIMspI_PA	26.36
2556	M6_1349686_PstIMspI_PA	26.36
2557	Opata_962298_PstIMspI_PA	26.36
2558	M6_1110849_PstIMspI_PA	26.36
2559	Opata_1300178_PstIMluI_PA	26.36
2560	M6_224060_PstIMspI_PA	26.36
2561	Opata_1199144_PstIMseI_PA	26.36
2562	M6_691473_PstIMseI_PA	26.36
2563	M6_3074001_PstIMspI_PA	26.36
2564	Opata_1461996_PstIMseI_PA	26.36
2565	Opata_4015794_PstIMspI_PA	26.36
2566	M6_43495_PstIMseI_PA	26.36
2567	M6_119961_PstIMseI_PA	26.36
2568	M6_854181_PstIMspI_PA	26.36
2569	Opata_252394_PstIMseI_PA	26.36
2570	Opata_4090411_PstIMspI_PA	26.36
2571	Opata_236855_PstIMspI_PA	26.36
2572	M6_3373913_PstIMspI_PA	26.36
2573	Opata_358316_PstIMseI_PA	26.36
2574	Opata_127308_PstIMseI_PA	26.36
2575	M6_150466_PstIMspI_PA	26.36
2576	Opata_303537_PstIMseI_PA	26.36
2577	Opata_1695636_PstIMspI_PA	26.36
2578	M6_481688_PstIMspI_PA	26.36
2579	M6_3401997_PstIMspI_PA	26.36
2580	Opata_99528_PstIMseI_PA	26.36
2581	M6_3150891_PstIMspI_PA	26.36
2582	M6_466238_PstIMseI_PA	26.36
2583	Opata_3016630_PstIMspI_PA	26.36
2584	Opata_467658_PstIMseI_PA	26.36
2585	Opata_2356876_PstIMspI_PA	26.36
2586	M6_1912595_PstIMspI_PA	26.36
2587	M6_1613303_PstIMspI_PA	26.36
2588	Opata_3581716_PstIMspI_PA	26.36
2589	Opata_2489765_PstIMspI_PA	26.36
2590	Opata_189494_PstIMseI_PA	26.36
2591	Opata_660521_PstIMseI_PA	26.36
2592	M6_406897_PstIMspI_PA	26.36
2593	M6_193009_PstIMspI_PA	26.36
2594	Opata_18525_PstIMseI_PA	26.36
2595	Opata_2275897_PstIMseI_PA	26.36
2596	M6_121195_PstIMseI_PA	26.36
2597	Opata_2313812_PstIMspI_PA	26.36
2598	M6_2927565_PstIMspI_PA	26.36
2599	Opata_56464_PstIMseI_PA	26.36
2600	Opata_1137720_PstIMspI_PA	26.36
2601	Opata_860410_PstIMseI_PA	26.36
2602	Opata_2395016_PstIMspI_PA	26.36
2603	M6_1329166_PstIMspI_PA	26.36
2604	Opata_2399378_PstIMspI_PA	26.36
2605	M6_58296_PstIMseI_PA	26.36
2606	M6_1310667_PstIMspI_PA	26.36
2607	Opata_372142_PstIMseI_PA	26.36
2608	Opata_1235819_PstIMseI_PA	26.36
2609	M6_401393_PstIMseI_PA	26.36
2610	M6_407241_PstIMspI_PA	26.36
2611	Opata_793887_PstIMseI_PA	26.36
2612	Opata_58284_PstIMspI_PA	26.36
2613	Opata_2656628_PstIMspI_PA	26.36
2614	M6_2941950_PstIMseI_PA	26.36
2615	Opata_490949_PstIMseI_PA	26.36
2616	Opata_211123_PstIMspI_PA	26.36
2617	Opata_2992635_PstIMspI_PA	26.36
2618	Opata_1884290_PstIMspI_PA	26.36
2619	Opata_1375701_PstIMspI_PA	26.36
2620	M6_506797_PstIMspI_PA	26.36
2621	Opata_1940163_PstIMspI_PA	26.36
2622	Opata_1559229_PstIMseI_PA	26.36
2623	Opata_2755696_PstIMspI_PA	26.36
2624	Opata_2160182_PstIMspI_PA	26.36
2625	Opata_29243_PstIMseI_PA	26.36
2626	Opata_486248_PstIMspI_PA	26.36
2627	Opata_2534285_PstIMspI_PA	26.36
2628	Opata_1720835_PstIMspI_PA	26.36
2629	M6_229684_PstIMseI_PA	26.36
2630	Opata_755603_PstIMseI_PA	26.36
2631	M6_814945_PstIMseI_PA	26.36
2632	Opata_2104543_PstIMspI_PA	26.36
2633	Opata_1604839_PstIMspI_PA	26.36
2634	Opata_4059388_PstIMseI_PA	26.36
2635	M6_2579006_PstIMspI_PA	26.36
2636	Opata_4240887_PstIMseI_PA	26.36
2637	M6_493136_PstIMseI_PA	26.36
2638	Opata_3902795_PstIMspI_PA	26.36
2639	Opata_2690173_PstIMspI_PA	26.36
2640	Opata_2051737_PstIMspI_PA	26.36
2641	Opata_89671_PstIMseI_PA	26.36
2642	M6_1614272_PstIMseI_PA	26.36
2643	Opata_884292_PstIMspI_PA	26.36
2644	Opata_2788458_PstIMspI_PA	26.36
2645	Opata_1573340_PstIMspI_PA	26.36
2646	Opata_3824863_PstIMspI_PA	26.36
2647	Opata_278284_PstIMseI_PA	26.36
2648	M6_597228_PstIMseI_PA	26.36
2649	M6_565590_PstIMspI_PA	26.36
2650	Opata_2469378_PstIMspI_PA	26.36
2651	M6_422044_PstIMspI_PA	26.36
2652	M6_311430_PstIMspI_PA	26.36
2653	M6_2809431_PstIMspI_PA	26.36
2654	Opata_636867_PstIMseI_PA	26.36
2655	M6_959717_PstIMspI_PA	26.36
2656	M6_362665_PstIMseI_PA	26.36
2657	Opata_363145_PstIMseI_PA	26.36
2658	Opata_3428178_PstIMseI_PA	26.36
2659	Opata_321984_PstIMseI_PA	26.36
2660	Opata_1148558_PstIMspI_PA	26.36
2661	M6_357818_PstIMspI_PA	26.36
2662	M6_1336307_PstIMspI_PA	26.36
2663	Opata_3266164_PstIMspI_PA	26.36
2664	Opata_41019_PstIMseI_PA	26.36
2665	M6_165928_PstIMspI_PA	26.36
2666	M6_554939_PstIMseI_PA	26.36
2667	Opata_405743_PstIMseI_PA	26.36
2668	Opata_212335_PstIMspI_PA	26.36
2669	Opata_150395_PstIMseI_PA	26.36
2670	Opata_217661_PstIMseI_PA	26.36
2671	M6_2223393_PstIMspI_PA	26.36
2672	Opata_633202_PstIMseI_PA	26.36
2673	Opata_478976_PstIMseI_PA	26.36
2674	Opata_1488334_PstIMspI_PA	26.36
2675	M6_379827_PstIMseI_PA	26.36
2676	M6_225651_PstIMspI_PA	26.36
2677	Opata_769981_PstIMseI_PA	26.36
2678	M6_722788_PstIMseI_PA	26.36
2679	Opata_2537331_PstIMspI_PA	26.36
2680	M6_841303_PstIMspI_PA	26.36
2681	Opata_62056_PstIMseI_PA	26.36
2682	Opata_557854_PstIMspI_PA	26.36
2683	Opata_416440_PstIMspI_PA	26.36
2684	Opata_1907939_PstIMspI_PA	26.36
2685	M6_50045_PstIMseI_PA	26.36
2686	Opata_67277_PstIMspI_PA	26.36
2687	M6_562694_PstIMspI_PA	26.36
2688	Opata_753605_PstIMseI_PA	26.36
2689	Opata_3061134_PstIMspI_PA	26.36
2690	Opata_2062470_PstIMspI_PA	26.36
2691	M6_223322_PstIMspI_PA	26.36
2692	M6_29233_PstIMseI_PA	26.36
2693	Opata_450208_PstIMseI_PA	26.36
2694	Opata_2655233_PstIMspI_PA	26.36
2695	M6_1094446_PstIMseI_PA	26.36
2696	Opata_4140426_PstIMspI_PA	26.36
2697	Opata_99682_PstIMseI_PA	26.36
2698	Opata_10158_PstIMseI_PA	26.36
2699	M6_2450044_PstIMseI_PA	26.36
2700	Opata_3251403_PstIMspI_PA	26.36
2701	M6_217000_PstIMseI_PA	26.36
2702	Opata_1982797_PstIMseI_PA	26.36
2703	Opata_794609_PstIMspI_PA	26.36
2704	M6_373058_PstIMspI_PA	26.36
2705	Opata_2916678_PstIMspI_PA	26.36
2706	M6_1351150_PstIMspI_PA	26.36
2707	Opata_346672_PstIMseI_PA	26.36
2708	Opata_229534_PstIMseI_PA	26.36
2709	Opata_4245416_PstIMspI_PA	26.36
2710	Opata_310831_PstIMseI_PA	26.36
2711	M6_665230_PstIMspI_PA	26.36
2712	M6_215835_PstIMspI_PA	26.36
2713	M6_171515_PstIMspI_PA	26.36
2714	M6_2731404_PstIMspI_PA	26.36
2715	Opata_1097053_PstIMseI_PA	26.36
2716	Opata_1971188_PstIMspI_PA	26.36
2717	M6_350021_PstIMspI_PA	26.36
2718	Opata_538430_PstIMseI_PA	26.36
2719	M6_1281266_PstIMspI_PA	26.36
2720	Opata_1831251_PstIMspI_PA	26.36
2721	Opata_216564_PstIMseI_PA	26.36
2722	Opata_91758_PstIMseI_PA	26.36
2723	Opata_1553867_PstIMspI_PA	26.36
2724	Opata_125127_PstIMspI_PA	26.36
2725	Opata_46271_PstIMseI_PA	26.36
2726	Opata_2587590_PstIMspI_PA	26.36
2727	M6_394116_PstIMspI_PA	26.36
2728	Opata_454811_PstIMspI_PA	26.36
2729	M6_972460_PstIMseI_PA	26.36
2730	Opata_2102426_PstIMspI_PA	26.36
2731	M6_771173_PstIMspI_PA	26.36
2732	Opata_54208_PstIMspI_PA	26.36
2733	Opata_1226102_PstIMspI_PA	26.36
2734	M6_322890_PstIMseI_PA	26.36
2735	M6_791842_PstIMspI_PA	26.36
2736	M6_339539_PstIMspI_PA	26.36
2737	M6_1667360_PstIMspI_PA	26.36
2738	Opata_4189373_PstIMspI_PA	26.36
2739	Opata_3008386_PstIMspI_PA	26.36
2740	Opata_2303594_PstIMspI_PA	26.36
2741	Opata_1218103_PstIMspI_PA	26.36
2742	Opata_3740980_PstIMspI_PA	26.36
2743	Opata_245759_PstIMseI_PA	26.36
2744	Opata_1956094_PstIMspI_PA	26.36
2745	M6_1554911_PstIMspI_PA	26.36
2746	M6_1193_PstIMseI_PA	26.36
2747	Opata_4183987_PstIMspI_PA	26.36
2748	M6_409897_PstIMseI_PA	26.36
2749	M6_242574_PstIMseI_PA	26.36
2750	Opata_1267010_PstIMseI_PA	26.36
2751	Opata_156413_PstIMspI_PA	26.36
2752	Opata_208178_PstIMseI_PA	26.36
2753	Opata_157604_PstIMseI_PA	26.36
2754	M6_34017_PstIMseI_PA	26.36
2755	Opata_3413390_PstIMspI_PA	26.36
2756	M6_665423_PstIMspI_PA	26.36
2757	M6_3432289_PstIMspI_PA	26.36
2758	Opata_155524_PstIMseI_PA	26.36
2759	Opata_3951796_PstIMspI_PA	26.36
2760	Opata_3020236_PstIMspI_PA	26.36
2761	M6_417169_PstIMspI_PA	26.36
2762	Opata_1617008_PstIMspI_PA	26.36
2763	M6_41452_PstIMspI_PA	26.36
2764	Opata_2769762_PstIMspI_PA	26.36
2765	Opata_528956_PstIMseI_PA	26.36
2766	Opata_26389_PstIMseI_PA	26.36
2767	M6_1529540_PstIMseI_PA	26.36
2768	M6_2595484_PstIMspI_PA	26.36
2769	Opata_827966_PstIMseI_PA	26.36
2770	Opata_632584_PstIMspI_PA	26.36
2771	Opata_723675_PstIMseI_PA	26.36
2772	M6_1786583_PstIMspI_PA	26.36
2773	Opata_771666_PstIMspI_PA	26.36
2774	Opata_1561996_PstIMspI_PA	26.36
2775	Opata_278147_PstIMspI_PA	26.36
2776	Opata_812184_PstIMseI_PA	26.36
2777	Opata_371467_PstIMspI_PA	26.36
2778	M6_1276362_PstIMseI_PA	26.36
2779	M6_250430_PstIMseI_PA	26.36
2780	M6_145092_PstIMspI_PA	26.36
2781	Opata_18430_PstIMseI_PA	26.36
2782	Opata_933315_PstIMseI_PA	26.36
2783	M6_2407116_PstIMspI_PA	26.36
2784	Opata_2214371_PstIMspI_PA	26.36
2785	Opata_319943_PstIMseI_PA	26.36
2786	Opata_2204329_PstIMspI_PA	26.36
2787	Opata_505632_PstIMspI_PA	26.36
2788	M6_162601_PstIMseI_PA	26.36
2789	Opata_2651533_PstIMseI_PA	26.36
2790	Opata_724808_PstIMspI_PA	26.36
2791	Opata_3980584_PstIMspI_PA	26.36
2792	M6_1957_PstIMspI_PA	26.36
2793	Opata_9607_PstIMseI_PA	26.36
2794	M6_1453824_PstIMspI_PA	26.36
2795	M6_13600_PstIMseI_PA	26.36
2796	M6_281964_PstIMseI_PA	26.36
2797	Opata_3710348_PstIMspI_PA	26.36
2798	Opata_73479_PstIMspI_PA	26.36
2799	M6_106922_PstIMseI_PA	26.36
2800	M6_1411300_PstIMseI_PA	26.36
2801	M6_2051967_PstIMspI_PA	26.36
2802	Opata_503283_PstIMspI_PA	26.36
2803	Opata_130277_PstIMseI_PA	26.36
2804	Opata_2478301_PstIMspI_PA	26.36
2805	M6_950260_PstIMspI_PA	26.36
2806	Opata_1109304_PstIMseI_PA	26.36
2807	M6_701418_PstIMspI_PA	26.36
2808	M6_400302_PstIMspI_PA	26.36
2809	Opata_824513_PstIMseI_PA	26.36
2810	M6_1474523_PstIMspI_PA	26.36
2811	Opata_15158_PstIMspI_PA	26.36
2812	Opata_1420803_PstIMspI_PA	26.36
2813	Opata_997879_PstIMspI_PA	26.36
2814	Opata_2976490_PstIMspI_PA	26.36
2815	Opata_332827_PstIMseI_PA	26.36
2816	M6_860444_PstIMspI_PA	26.36
2817	Opata_68145_PstIMseI_PA	26.36
2818	M6_944167_PstIMspI_PA	26.36
2819	Opata_1908619_PstIMspI_PA	26.36
2820	M6_3174498_PstIMspI_PA	26.36
2821	M6_454340_PstIMspI_PA	26.36
2822	Opata_511654_PstIMspI_PA	26.36
2823	M6_357408_PstIMseI_PA	26.36
2824	Opata_251997_PstIMseI_PA	26.36
2825	Opata_141505_PstIMseI_PA	26.36
2826	Opata_688371_PstIMseI_PA	26.36
2827	Opata_1285481_PstIMseI_PA	26.36
2828	Opata_69827_PstIMspI_PA	26.36
2829	Opata_1742152_PstIMspI_PA	26.36
2830	Opata_324671_PstIMseI_PA	26.36
2831	Opata_315429_PstIMseI_PA	26.36
2832	Opata_3471964_PstIMspI_PA	26.36
2833	Opata_2983990_PstIMspI_PA	26.36
2834	M6_317515_PstIMseI_PA	26.36
2835	Opata_4403225_PstIMseI_PA	26.36
2836	Opata_137221_PstIMspI_PA	26.36
2837	Opata_590222_PstIMspI_PA	26.36
2838	Opata_942045_PstIMseI_PA	26.36
2839	M6_1452468_PstIMspI_PA	26.36
2840	Opata_2461218_PstIMspI_PA	26.36
2841	M6_1899138_PstIMspI_PA	26.36
2842	Opata_2772785_PstIMspI_PA	26.36
2843	Opata_1660268_PstIMspI_PA	26.36
2844	Opata_1409224_PstIMspI_PA	26.36
2845	Opata_235390_PstIMseI_PA	26.36
2846	Opata_55902_PstIMspI_PA	26.36
2847	Opata_1295832_PstIMseI_PA	26.36
2848	M6_1473535_PstIMspI_PA	26.36
2849	Opata_121301_PstIMspI_PA	26.36
2850	M6_1037126_PstIMseI_PA	26.36
2851	M6_3498251_PstIMspI_PA	26.36
2852	M6_34039_PstIMspI_PA	26.36
2853	Opata_1733680_PstIMseI_PA	26.36
2854	Opata_943574_PstIMseI_PA	26.36
2855	Opata_3089426_PstIMspI_PA	26.36
2856	M6_440380_PstIMspI_PA	26.36
2857	M6_1147968_PstIMseI_PA	26.36
2858	M6_2585172_PstIMspI_PA	26.36
2859	Opata_891424_PstIMspI_PA	26.36
2860	Opata_2232310_PstIMspI_PA	26.36
2861	Opata_2336368_PstIMspI_PA	26.36
2862	M6_117237_PstIMseI_PA	26.36
2863	M6_307056_PstIMspI_PA	26.36
2864	Opata_54970_PstIMseI_PA	26.36
2865	Opata_3590505_PstIMspI_PA	26.36
2866	Opata_1660221_PstIMspI_PA	26.36
2867	Opata_667067_PstIMluI_PA	26.36
2868	Opata_592978_PstIMseI_PA	26.36
2869	Opata_50637_PstIMspI_PA	26.36
2870	Opata_1839519_PstIMspI_PA	26.36
2871	Opata_823370_PstIMluI_PA	26.36
2872	Opata_707509_PstIMspI_PA	26.36
2873	Opata_2795173_PstIMspI_PA	26.36
2874	Opata_36548_PstIMspI_PA	26.36
2875	Opata_146799_PstIMseI_PA	26.36
2876	M6_970446_PstIMspI_PA	26.36
2877	Opata_92924_PstIMseI_PA	26.36
2878	Opata_1019115_PstIMluI_PA	26.36
2879	M6_361338_PstIMspI_PA	26.36
2880	M6_1086626_PstIMseI_PA	26.36
2881	Opata_3903895_PstIMspI_PA	26.36
2882	M6_482802_PstIMspI_PA	26.36
2883	Opata_3248691_PstIMspI_PA	26.36
2884	Opata_8922_PstIMseI_PA	26.36
2885	M6_1219295_PstIMseI_PA	26.36
2886	Opata_981604_PstIMseI_PA	26.36
2887	Opata_182766_PstIMspI_PA	26.36
2888	M6_728653_PstIMseI_PA	26.36
2889	M6_2330439_PstIMspI_PA	26.36
2890	Opata_3986826_PstIMspI_PA	26.36
2891	M6_2955004_PstIMspI_PA	26.36
2892	Opata_3611775_PstIMseI_PA	26.36
2893	M6_406442_PstIMspI_PA	26.36
2894	Opata_32807_PstIMseI_PA	26.36
2895	M6_361672_PstIMseI_PA	26.36
2896	M6_2369060_PstIMspI_PA	26.36
2897	Opata_4072931_PstIMspI_PA	26.36
2898	Opata_1937128_PstIMspI_PA	26.36
2899	M6_946109_PstIMseI_PA	26.36
2900	Opata_889319_PstIMspI_PA	26.36
2901	M6_224334_PstIMluI_PA	26.36
2902	Opata_1749233_PstIMluI_PA	26.36
2903	Opata_1249397_PstIMspI_PA	26.36
2904	Opata_1650859_PstIMspI_PA	26.36
2905	Opata_3011719_PstIMspI_PA	26.36
2906	Opata_2898870_PstIMspI_PA	26.36
2907	M6_2313294_PstIMspI_PA	26.36
2908	Opata_391439_PstIMspI_PA	26.36
2909	M6_6775_PstIMseI_PA	26.36
2910	Opata_572271_PstIMluI_PA	26.36
2911	M6_1222751_PstIMspI_PA	26.36
2912	Opata_2446995_PstIMspI_PA	26.36
2913	Opata_3375429_PstIMseI_PA	26.36
2914	Opata_732211_PstIMspI_PA	26.36
2915	Opata_582533_PstIMseI_PA	26.36
2916	Opata_2548415_PstIMspI_PA	26.36
2917	Opata_2640433_PstIMseI_PA	26.36
2918	Opata_731238_PstIMseI_PA	26.36
2919	Opata_766718_PstIMspI_PA	26.36
2920	Opata_3536946_PstIMspI_PA	26.36
2921	Opata_1844906_PstIMspI_PA	26.36
2922	M6_111805_PstIMspI_PA	26.36
2923	Opata_2597606_PstIMspI_PA	26.36
2924	M6_2580897_PstIMseI_PA	26.36
2925	Opata_3896_PstIMseI_PA	26.36
2926	M6_2680432_PstIMspI_PA	26.36
2927	Opata_795283_PstIMseI_PA	26.36
2928	M6_1067320_PstIMspI_PA	26.36
2929	Opata_139141_PstIMspI_PA	26.36
2930	Opata_223960_PstIMseI_PA	26.36
2931	Opata_1941323_PstIMseI_PA	26.36
2932	M6_1963246_PstIMspI_PA	26.36
2933	Opata_2112563_PstIMspI_PA	26.36
2934	M6_1463964_PstIMspI_PA	26.36
2935	Opata_307515_PstIMluI_PA	26.36
2936	M6_453105_PstIMseI_PA	26.36
2937	Opata_1169594_PstIMseI_PA	26.36
2938	Opata_194462_PstIMspI_PA	26.36
2939	Opata_1222182_PstIMseI_PA	26.36
2940	M6_106965_PstIMseI_PA	26.36
2941	Opata_3695640_PstIMspI_PA	26.36
2942	Opata_2275439_PstIMspI_PA	26.36
2943	M6_2404657_PstIMspI_PA	26.36
2944	Opata_222840_PstIMspI_PA	26.36
2945	M6_1525553_PstIMspI_PA	26.36
2946	Opata_2385757_PstIMspI_PA	26.36
2947	Opata_287410_PstIMseI_PA	26.36
2948	M6_1643497_PstIMspI_PA	26.36
2949	M6_1878504_PstIMspI_PA	26.36
2950	Opata_246735_PstIMseI_PA	26.36
2951	Opata_391257_PstIMseI_PA	26.36
2952	M6_79804_PstIMspI_PA	26.36
2953	Opata_3247331_PstIMspI_PA	26.36
2954	Opata_11337_PstIMspI_PA	26.36
2955	Opata_2432634_PstIMseI_PA	26.36
2956	Opata_3686885_PstIMseI_PA	26.36
2957	Opata_2587375_PstIMspI_PA	26.36
2958	Opata_224755_PstIMseI_PA	26.36
2959	Opata_555243_PstIMseI_PA	26.36
2960	M6_298430_PstIMspI_PA	26.36
2961	M6_163783_PstIMspI_PA	26.36
2962	M6_2255739_PstIMseI_PA	26.36
2963	M6_1463803_PstIMspI_PA	26.36
2964	Opata_855613_PstIMspI_PA	26.36
2965	Opata_1151277_PstIMseI_PA	26.36
2966	Opata_541382_PstIMseI_PA	26.36
2967	Opata_3491716_PstIMspI_PA	26.36
2968	Opata_4084762_PstIMspI_PA	26.36
2969	Opata_2756249_PstIMspI_PA	26.36
2970	M6_34220_PstIMspI_PA	26.36
2971	Opata_308463_PstIMseI_PA	26.36
2972	Opata_606480_PstIMspI_PA	26.36
2973	Opata_1975459_PstIMseI_PA	26.36
2974	Opata_207247_PstIMseI_PA	26.36
2975	M6_3448099_PstIMspI_PA	26.36
2976	M6_4053890_PstIMseI_PA	26.36
2977	M6_427096_PstIMseI_PA	26.36
2978	M6_287341_PstIMspI_PA	26.36
2979	Opata_3129854_PstIMseI_PA	26.36
2980	Opata_673785_PstIMseI_PA	26.36
2981	Opata_273077_PstIMseI_PA	26.36
2982	Opata_4027483_PstIMspI_PA	26.36
2983	Opata_3308457_PstIMspI_PA	26.36
2984	Opata_2737892_PstIMspI_PA	26.36
2985	Opata_299828_PstIMspI_PA	26.36
2986	Opata_1859446_PstIMspI_PA	26.36
2987	M6_817335_PstIMspI_PA	26.36
2988	Opata_2265716_PstIMseI_PA	26.36
2989	Opata_2068647_PstIMseI_PA	26.36
2990	Opata_836349_PstIMseI_PA	26.36
2991	Opata_2293173_PstIMspI_PA	26.36
2992	Opata_2235626_PstIMseI_PA	26.36
2993	M6_240530_PstIMseI_PA	26.36
2994	Opata_2668_PstIMseI_PA	26.36
2995	Opata_2069852_PstIMspI_PA	26.36
2996	M6_1930885_PstIMspI_PA	26.36
2997	M6_3095118_PstIMspI_PA	26.36
2998	Opata_207299_PstIMseI_PA	26.36
2999	M6_2613999_PstIMspI_PA	26.36
3000	M6_184531_PstIMspI_PA	26.36
3001	Opata_109426_PstIMspI_PA	26.36
3002	Opata_1027952_PstIMseI_PA	26.36
3003	M6_139820_PstIMspI_PA	26.36
3004	Opata_1148627_PstIMspI_PA	26.36
3005	M6_430982_PstIMspI_PA	26.36
3006	Opata_1177242_PstIMseI_PA	26.36
3007	M6_153690_PstIMspI_PA	26.36
3008	Opata_1646812_PstIMspI_PA	26.36
3009	M6_469301_PstIMspI_PA	26.36
3010	M6_270324_PstIMseI_PA	26.36
3011	Opata_224230_PstIMspI_PA	26.36
3012	M6_625834_PstIMspI_PA	26.36
3013	Opata_105563_PstIMspI_PA	26.36
3014	Opata_1299190_PstIMspI_PA	26.36
3015	Opata_194118_PstIMspI_PA	26.36
3016	Opata_1408225_PstIMspI_PA	26.36
3017	Opata_2462773_PstIMseI_PA	26.36
3018	Opata_2064106_PstIMspI_PA	26.36
3019	Opata_982376_PstIMseI_PA	26.36
3020	Opata_154486_PstIMseI_PA	26.36
3021	Opata_72523_PstIMseI_PA	26.36
3022	Opata_1255574_PstIMseI_PA	26.36
3023	Opata_715223_PstIMseI_PA	26.36
3024	Opata_234264_PstIMseI_PA	26.36
3025	Opata_338708_PstIMspI_PA	26.36
3026	Opata_2717881_PstIMspI_PA	26.36
3027	Opata_718367_PstIMspI_PA	26.36
3028	Opata_3390890_PstIMspI_PA	26.36
3029	Opata_2623321_PstIMspI_PA	26.36
3030	Opata_1112651_PstIMseI_PA	26.36
3031	Opata_2117943_PstIMseI_PA	26.36
3032	Opata_615487_PstIMseI_PA	26.36
3033	Opata_1545477_PstIMspI_PA	26.36
3034	Opata_3676047_PstIMspI_PA	26.36
3035	Opata_222508_PstIMseI_PA	26.36
3036	Opata_1351110_PstIMspI_PA	26.36
3037	Opata_2120955_PstIMspI_PA	26.36
3038	Opata_3781266_PstIMspI_PA	26.36
3039	M6_150409_PstIMspI_PA	26.36
3040	Opata_689377_PstIMspI_PA	26.36
3041	Opata_583850_PstIMseI_PA	26.36
3042	Opata_409775_PstIMseI_PA	26.36
3043	Opata_707347_PstIMspI_PA	26.36
3044	Opata_323401_PstIMspI_PA	26.36
3045	Opata_971468_PstIMseI_PA	26.36
3046	Opata_166248_PstIMseI_PA	26.36
3047	Opata_3909094_PstIMspI_PA	26.36
3048	Opata_3336607_PstIMspI_PA	26.36
3049	Opata_1064178_PstIMseI_PA	26.36
3050	Opata_1180509_PstIMseI_PA	26.36
3051	Opata_183346_PstIMspI_PA	26.36
3052	Opata_278173_PstIMseI_PA	26.36
3053	Opata_3563308_PstIMspI_PA	26.36
3054	Opata_1597717_PstIMspI_PA	26.36
3055	M6_339012_PstIMseI_PA	26.36
3056	Opata_7996_PstIMspI_PA	26.36
3057	Opata_1869587_PstIMspI_PA	26.36
3058	M6_100203_PstIMspI_PA	26.36
3059	M6_126922_PstIMspI_PA	26.36
3060	Opata_413290_PstIMseI_PA	26.36
3061	Opata_995072_PstIMspI_PA	26.36
3062	M6_850429_PstIMspI_PA	26.36
3063	Opata_165361_PstIMseI_PA	26.36
3064	M6_188951_PstIMspI_PA	26.36
3065	M6_978519_PstIMspI_PA	26.36
3066	Opata_2582785_PstIMspI_PA	26.36
3067	Opata_250746_PstIMspI_PA	26.36
3068	Opata_4023955_PstIMspI_PA	26.36
3069	Opata_633159_PstIMseI_PA	26.36
3070	Opata_1540744_PstIMspI_PA	26.36
3071	Opata_936734_PstIMseI_PA	26.36
3072	Opata_888268_PstIMseI_PA	26.36
3073	Opata_33818_PstIMspI_PA	26.36
3074	Opata_548126_PstIMseI_PA	26.36
3075	Opata_428248_PstIMseI_PA	26.36
3076	Opata_940017_PstIMspI_PA	26.36
3077	Opata_576481_PstIMspI_PA	26.36
3078	Opata_1477952_PstIMluI_PA	26.36
3079	Opata_3357348_PstIMspI_PA	26.36
3080	Opata_2313717_PstIMspI_PA	26.36
3081	Opata_507879_PstIMseI_PA	26.36
3082	Opata_2063703_PstIMspI_PA	26.36
3083	Opata_4090824_PstIMspI_PA	26.36
3084	Opata_338186_PstIMseI_PA	26.36
3085	Opata_285422_PstIMspI_PA	26.36
3086	Opata_2563618_PstIMseI_PA	26.36
3087	M6_386113_PstIMseI_PA	26.36
3088	Opata_869840_PstIMseI_PA	26.36
3089	Opata_376540_PstIMseI_PA	26.36
3090	Opata_1338219_PstIMspI_PA	26.36
3091	Opata_1854722_PstIMspI_PA	26.36
3092	Opata_262750_PstIMseI_PA	26.36
3093	Opata_847420_PstIMspI_PA	26.36
3094	Opata_470322_PstIMspI_PA	26.36
3095	Opata_3818496_PstIMspI_PA	26.36
3096	Opata_1054855_PstIMspI_PA	26.36
3097	Opata_1462113_PstIMspI_PA	26.36
3098	M6_1574696_PstIMspI_PA	26.36
3099	Opata_2355709_PstIMspI_PA	26.36
3100	Opata_1768504_PstIMspI_PA	26.36
3101	Opata_682871_PstIMseI_PA	26.36
3102	Opata_25404_PstIMspI_PA	26.36
3103	Opata_2647751_PstIMspI_PA	26.36
3104	Opata_419228_PstIMspI_PA	26.36
3105	Opata_1711397_PstIMspI_PA	26.36
3106	Opata_3508437_PstIMspI_PA	26.36
3107	Opata_1404790_PstIMseI_PA	26.36
3108	Opata_202350_PstIMseI_PA	26.36
3109	Opata_1139181_PstIMseI_PA	26.36
3110	M6_1206195_PstIMseI_PA	26.36
3111	Opata_1832151_PstIMspI_PA	26.36
3112	Opata_1085722_PstIMspI_PA	26.36
3113	Opata_1094240_PstIMspI_PA	26.36
3114	Opata_337605_PstIMspI_PA	26.36
3115	Opata_107736_PstIMseI_PA	26.36
3116	M6_2863382_PstIMspI_PA	26.36
3117	1002348	26.41
3118	1090517	26.41
3119	1109540	26.41
3120	1200714	26.41
3121	1202269	26.41
3122	1236243	26.41
3123	2242125	26.41
3124	2243614	26.41
3125	2245473	26.41
3126	2251853	26.41
3127	2254366	26.41
3128	2254798	26.41
3129	2255086	26.41
3130	2272115	26.41
3131	3020560	26.41
3132	3029705	26.41
3133	4003402	26.41
3134	4009199	26.41
3135	1066225	26.93
3136	1241616	26.93
3137	1080645	27.18
3138	3023050	27.18
3139	3026851	27.18
3140	1077602	27.29
3141	1110378	27.29
3142	wPt-8218	27.56
3143	985384	27.56
3144	Xbarc173	27.6
3145	Xcfd213a	27.6
3146	Excalibur_c9648_880	27.66
3147	D_contig30299_270	27.66
3148	JD_c51136_288	27.66
3149	D_GBUVHFX01BJVOK_322	27.66
3150	D_contig33824_208	27.66
3151	1138526	28
3152	980770	28.01
3153	1666643	28.01
3154	2254810	28.01
3155	1037856	28.2
3156	1088327	28.57
3157	1210420	28.57
3158	1696654	28.57
3159	2249539	28.57
3160	4910000	28.57
3161	994331	29.15
3162	1080029	29.15
3163	1104228	29.15
3164	1127210	29.15
3165	1234424	29.15
3166	3020979	29.15
3167	Xpsr964	29.2
3168	D1.1_ctg5153	29.2
3169	Xgwm132	29.2
3170	XWB173t	29.2
3171	3945371	29.89
3172	5410498	29.89
3173	XCp3.1	30.2
3174	2242827	30.67
3175	D_GB5Y7FA01DZ4UZ_316	30.79
3176	Xcfd75	31.1
3177	1030434	31.39
3178	1041078	31.39
3179	1073077	31.39
3180	1085891	31.39
3181	1086563	31.39
3182	1088316	31.39
3183	1089782	31.39
3184	1094758	31.39
3185	1096189	31.39
3186	1104459	31.39
3187	1117432	31.39
3188	1124525	31.39
3189	1159581	31.39
3190	1174839	31.39
3191	1200685	31.39
3192	1210980	31.39
3193	1215164	31.39
3194	1216361	31.39
3195	1220564	31.39
3196	1265660	31.39
3197	1268074	31.39
3198	1309379	31.39
3199	1314909	31.39
3200	1378193	31.39
3201	1379716	31.39
3202	1380251	31.39
3203	1400324	31.39
3204	1408674	31.39
3205	1670676	31.39
3206	1670798	31.39
3207	1670965	31.39
3208	1672742	31.39
3209	2244317	31.39
3210	2246750	31.39
3211	2246847	31.39
3212	2254100	31.39
3213	2260342	31.39
3214	4910289	31.39
3215	D_GA8KES401DTOBP_77	31.59
3216	Opata_568758_PstIMspI_PA	31.66
3217	Opata_987518_PstIMspI_PA	31.66
3218	Opata_924777_PstIMspI_PA	31.66
3219	Opata_270557_77_PstIMseI_SNP	31.66
3220	Opata_1368200_PstIMseI_PA	31.66
3221	Opata_838372_PstIMseI_PA	31.66
3222	Opata_270557_73_PstIMseI_SNP	31.66
3223	Opata_3795742_PstIMspI_PA	31.66
3224	Opata_1407310_PstIMspI_PA	31.66
3225	Opata_766824_PstIMspI_PA	31.66
3226	Opata_734841_PstIMspI_PA	31.66
3227	Opata_261856_64_PstIMluI_SNP	31.66
3228	Opata_3149430_PstIMseI_PA	31.66
3229	Opata_965636_PstIMspI_PA	31.66
3230	Opata_309051_PstIMspI_PA	31.66
3231	Opata_1128150_PstIMspI_PA	31.66
3232	Opata_726743_PstIMspI_PA	31.66
3233	Opata_3593379_PstIMspI_PA	31.66
3234	Opata_1122362_PstIMseI_PA	31.66
3235	Opata_76818_PstIMspI_PA	31.66
3236	Opata_893970_PstIMseI_PA	31.66
3237	Opata_591638_PstIMspI_PA	31.66
3238	Opata_240010_PstIMspI_PA	31.66
3239	Opata_4046444_PstIMspI_PA	31.66
3240	Opata_2075404_49_PstIMluI_SNP	31.66
3241	Opata_310306_38_PstIMspI_SNP	31.66
3242	Opata_1148199_PstIMspI_PA	31.66
3243	Opata_1568315_PstIMspI_PA	31.66
3244	Opata_2229183_PstIMluI_PA	31.66
3245	Opata_169890_46_PstIMseI_SNP	31.66
3246	Opata_3956659_PstIMseI_PA	31.66
3247	Opata_992472_PstIMseI_PA	31.66
3248	Opata_812948_PstIMspI_PA	31.66
3249	Opata_2957170_PstIMspI_PA	31.66
3250	Opata_1105374_PstIMspI_PA	31.66
3251	Opata_1942598_20_PstIMspI_SNP	31.66
3252	Opata_817706_PstIMspI_PA	31.66
3253	Opata_3805550_PstIMspI_PA	31.66
3254	Opata_561831_PstIMspI_PA	31.66
3255	Opata_823324_PstIMseI_PA	31.66
3256	Opata_21108_PstIMspI_PA	31.66
3257	Opata_1391199_PstIMspI_PA	31.66
3258	Opata_2497171_PstIMseI_PA	31.66
3259	Opata_1519352_PstIMspI_PA	31.66
3260	Opata_1111386_PstIMseI_PA	31.66
3261	Opata_2406643_PstIMspI_PA	31.66
3262	Opata_270557_1_PstIMseI_SNP	31.66
3263	Opata_1923324_PstIMspI_PA	31.66
3264	Opata_209416_PstIMseI_PA	31.66
3265	Opata_2232376_PstIMspI_PA	31.66
3266	Opata_204750_PstIMseI_PA	31.66
3267	Opata_981365_PstIMseI_PA	31.66
3268	Opata_1726298_PstIMspI_PA	31.66
3269	Opata_261856_77_PstIMluI_SNP	31.66
3270	Opata_3396282_PstIMspI_PA	31.66
3271	Opata_3626143_PstIMseI_PA	31.66
3272	Opata_117003_PstIMseI_PA	31.66
3273	Opata_155417_PstIMseI_PA	31.66
3274	Opata_349767_PstIMspI_PA	31.66
3275	Opata_414257_PstIMseI_PA	31.66
3276	Opata_169890_9_PstIMseI_SNP	31.66
3277	Opata_1835626_PstIMseI_PA	31.66
3278	Opata_283264_80_PstIMseI_SNP	31.66
3279	Opata_1125711_PstIMspI_PA	31.66
3280	Opata_258148_PstIMspI_PA	31.66
3281	Opata_305606_PstIMspI_PA	31.66
3282	Opata_3381461_PstIMspI_PA	31.66
3283	Opata_1099163_PstIMspI_PA	31.66
3284	Opata_442658_PstIMspI_PA	31.66
3285	Opata_298898_PstIMseI_PA	31.66
3286	Opata_2604631_PstIMspI_PA	31.66
3287	M6_124205_PstIMspI_PA	31.66
3288	Opata_23796_PstIMspI_PA	31.66
3289	Opata_1246409_PstIMspI_PA	31.66
3290	Opata_1679965_PstIMseI_PA	31.66
3291	Opata_3272336_PstIMseI_PA	31.66
3292	Opata_2689504_PstIMluI_PA	31.66
3293	Opata_83842_47_PstIMseI_SNP	31.66
3294	Opata_1667091_PstIMspI_PA	31.66
3295	Opata_2464731_PstIMspI_PA	31.66
3296	Opata_755686_PstIMspI_PA	31.66
3297	Opata_2959782_9_PstIMseI_SNP	31.66
3298	Opata_1021195_PstIMspI_PA	31.66
3299	Opata_481979_PstIMspI_PA	31.66
3300	Opata_3308881_PstIMseI_PA	31.66
3301	Opata_2121463_PstIMseI_PA	31.66
3302	Opata_710423_PstIMspI_PA	31.66
3303	Opata_4089974_PstIMspI_PA	31.66
3304	Opata_713542_PstIMspI_PA	31.66
3305	Opata_1130147_PstIMspI_PA	31.66
3306	Opata_499534_PstIMspI_PA	31.66
3307	Opata_688798_PstIMspI_PA	31.66
3308	Opata_3205848_PstIMspI_PA	31.66
3309	Opata_811284_PstIMseI_PA	31.66
3310	Opata_3061123_PstIMspI_PA	31.66
3311	Opata_3129294_PstIMspI_PA	31.66
3312	Opata_3893147_PstIMspI_PA	31.66
3313	Opata_1187309_PstIMspI_PA	31.66
3314	Opata_799044_PstIMseI_PA	31.66
3315	Opata_796994_23_PstIMseI_SNP	31.66
3316	Opata_2530175_PstIMseI_PA	31.66
3317	Opata_1285371_PstIMseI_PA	31.66
3318	Opata_1184893_PstIMspI_PA	31.66
3319	M6_2477007_PstIMseI_PA	31.66
3320	M6_1632288_PstIMspI_PA	31.66
3321	Opata_3631937_PstIMspI_PA	31.66
3322	Opata_370626_PstIMspI_PA	31.66
3323	Opata_1678355_PstIMspI_PA	31.66
3324	Opata_2417137_PstIMseI_PA	31.66
3325	Opata_2430821_PstIMseI_PA	31.66
3326	Opata_2943277_PstIMseI_PA	31.66
3327	Opata_3380083_PstIMseI_PA	31.66
3328	M6_1055188_PstIMseI_PA	31.66
3329	Opata_3542045_PstIMspI_PA	31.66
3330	Opata_1637931_PstIMspI_PA	31.66
3331	Opata_2466275_PstIMspI_PA	31.66
3332	Opata_1859499_PstIMspI_PA	31.66
3333	Opata_364457_4_PstIMspI_SNP	31.66
3334	M6_2097238_PstIMseI_PA	31.66
3335	M6_173059_PstIMspI_PA	31.66
3336	M6_170564_PstIMseI_PA	31.66
3337	M6_591749_PstIMseI_PA	31.66
3338	Opata_521198_75_PstIMspI_SNP	31.66
3339	Opata_433601_PstIMspI_PA	31.66
3340	Opata_54679_PstIMseI_PA	31.66
3341	M6_790115_PstIMseI_PA	31.66
3342	Opata_1573543_PstIMspI_PA	31.66
3343	M6_526161_PstIMseI_PA	31.66
3344	M6_2251231_PstIMseI_PA	31.66
3345	Opata_613551_PstIMseI_PA	31.66
3346	Opata_4264371_PstIMspI_PA	31.66
3347	Opata_193077_PstIMseI_PA	31.66
3348	M6_3675893_PstIMseI_PA	31.66
3349	Opata_1015208_PstIMspI_PA	31.66
3350	Opata_2725078_PstIMseI_PA	31.66
3351	Opata_2638946_PstIMspI_PA	31.66
3352	Opata_3131347_PstIMseI_PA	31.66
3353	Opata_1092697_PstIMspI_PA	31.66
3354	Opata_84796_PstIMseI_PA	31.66
3355	Opata_2923178_PstIMspI_PA	31.66
3356	Opata_628089_PstIMspI_PA	31.66
3357	Opata_3646630_PstIMseI_PA	31.66
3358	Opata_97012_PstIMspI_PA	31.66
3359	Opata_775045_PstIMseI_PA	31.66
3360	Opata_68104_PstIMseI_PA	31.66
3361	Opata_2885295_PstIMspI_PA	31.66
3362	Opata_1591897_PstIMspI_PA	31.66
3363	Opata_2321_PstIMseI_PA	31.66
3364	M6_174539_PstIMseI_PA	31.66
3365	Opata_1161774_PstIMseI_PA	31.66
3366	Opata_996946_PstIMspI_PA	31.66
3367	Opata_1810532_PstIMspI_PA	31.66
3368	Opata_240933_PstIMspI_PA	31.66
3369	Opata_1252424_PstIMspI_PA	31.66
3370	Opata_662904_PstIMseI_PA	31.66
3371	Opata_172129_PstIMseI_PA	31.66
3372	Opata_350871_PstIMseI_PA	31.66
3373	Opata_271945_PstIMspI_PA	31.66
3374	Opata_108337_PstIMseI_PA	31.66
3375	Opata_2010417_PstIMspI_PA	31.66
3376	Opata_242584_PstIMseI_PA	31.66
3377	Opata_1229149_PstIMspI_PA	31.66
3378	Opata_598628_PstIMseI_PA	31.66
3379	Opata_945170_PstIMspI_PA	31.66
3380	Opata_75098_PstIMseI_PA	31.66
3381	Opata_59862_PstIMseI_PA	31.66
3382	Opata_389536_PstIMseI_PA	31.66
3383	M6_1186848_PstIMspI_PA	31.66
3384	Opata_3588790_PstIMspI_PA	31.66
3385	M6_514759_PstIMseI_PA	31.66
3386	Opata_3553299_PstIMspI_PA	31.66
3387	Opata_2007479_PstIMspI_PA	31.66
3388	Opata_488872_PstIMseI_PA	31.66
3389	Opata_107045_PstIMspI_PA	31.66
3390	Opata_126136_PstIMseI_PA	31.66
3391	Opata_1172998_PstIMspI_PA	31.66
3392	Opata_3303728_PstIMspI_PA	31.66
3393	Opata_1920061_PstIMspI_PA	31.66
3394	Opata_13922_PstIMseI_PA	31.66
3395	Opata_24522_PstIMseI_PA	31.66
3396	Opata_583893_PstIMspI_PA	31.66
3397	Opata_459112_PstIMspI_PA	31.66
3398	Opata_1205851_PstIMseI_PA	31.66
3399	Opata_466322_PstIMseI_PA	31.66
3400	Opata_917332_PstIMseI_PA	31.66
3401	Opata_636008_PstIMspI_PA	31.66
3402	Opata_607130_PstIMspI_PA	31.66
3403	Opata_122443_PstIMspI_PA	31.66
3404	Opata_1333351_PstIMseI_PA	31.66
3405	Opata_529140_PstIMseI_PA	31.66
3406	Opata_552101_PstIMseI_PA	31.66
3407	Opata_2648943_PstIMspI_PA	31.66
3408	Opata_77318_PstIMseI_PA	31.66
3409	Opata_1095528_PstIMseI_PA	31.66
3410	Opata_4010459_PstIMspI_PA	31.66
3411	Opata_1093629_PstIMseI_PA	31.66
3412	Opata_3131439_PstIMspI_PA	31.66
3413	Opata_297252_PstIMspI_PA	31.66
3414	Opata_4728_PstIMspI_PA	31.66
3415	Opata_2925123_PstIMspI_PA	31.66
3416	Opata_11420_PstIMseI_PA	31.66
3417	Opata_362468_PstIMseI_PA	31.66
3418	Opata_653687_PstIMspI_PA	31.66
3419	Opata_26465_PstIMspI_PA	31.66
3420	M6_197351_PstIMseI_PA	31.66
3421	Opata_458208_PstIMseI_PA	31.66
3422	Opata_964265_PstIMseI_PA	31.66
3423	Opata_311581_PstIMseI_PA	31.66
3424	Opata_494584_PstIMspI_PA	31.66
3425	Opata_3050861_PstIMspI_PA	31.66
3426	Opata_94923_PstIMseI_PA	31.66
3427	Opata_109469_PstIMseI_PA	31.66
3428	Opata_2032357_PstIMspI_PA	31.66
3429	Opata_2905029_PstIMseI_PA	31.66
3430	Opata_225518_PstIMseI_PA	31.66
3431	Opata_546695_PstIMseI_PA	31.66
3432	Opata_2368941_PstIMseI_PA	31.66
3433	Opata_2178707_PstIMspI_PA	31.66
3434	Opata_2535077_PstIMspI_PA	31.66
3435	Opata_2129647_PstIMseI_PA	31.66
3436	Opata_78141_PstIMseI_PA	31.66
3437	Opata_142822_PstIMseI_PA	31.66
3438	Opata_1416650_PstIMseI_PA	31.66
3439	Opata_3011539_PstIMseI_PA	31.66
3440	Opata_408983_PstIMspI_PA	31.66
3441	Opata_3037062_PstIMseI_PA	31.66
3442	Opata_1739494_PstIMspI_PA	31.66
3443	Opata_175133_PstIMseI_PA	31.66
3444	Opata_1677179_PstIMspI_PA	31.66
3445	M6_170206_PstIMseI_PA	31.66
3446	Opata_490919_PstIMspI_PA	31.66
3447	Opata_1315186_PstIMseI_PA	31.66
3448	Opata_488439_PstIMspI_PA	31.66
3449	Opata_1584194_PstIMspI_PA	31.66
3450	Opata_551053_PstIMspI_PA	31.66
3451	Opata_43665_PstIMseI_PA	31.66
3452	Opata_2783177_PstIMspI_PA	31.66
3453	Opata_428700_PstIMseI_PA	31.66
3454	Opata_437501_PstIMspI_PA	31.66
3455	Opata_3118424_PstIMseI_PA	31.66
3456	Opata_130803_PstIMseI_PA	31.66
3457	Opata_558103_PstIMseI_PA	31.66
3458	Opata_122705_PstIMseI_PA	31.66
3459	Opata_431263_PstIMspI_PA	31.66
3460	Opata_2659746_PstIMspI_PA	31.66
3461	Opata_179536_PstIMseI_PA	31.66
3462	Opata_1327814_PstIMseI_PA	31.66
3463	Opata_3096388_PstIMspI_PA	31.66
3464	Opata_589693_PstIMspI_PA	31.66
3465	Opata_4175867_PstIMspI_PA	31.66
3466	Opata_2035357_PstIMseI_PA	31.66
3467	Opata_216039_PstIMseI_PA	31.66
3468	Opata_1211516_PstIMspI_PA	31.66
3469	Opata_1651043_PstIMspI_PA	31.66
3470	Opata_3127376_PstIMspI_PA	31.66
3471	Opata_397583_PstIMspI_PA	31.66
3472	Opata_1839770_PstIMspI_PA	31.66
3473	Opata_71233_PstIMseI_PA	31.66
3474	Opata_2664487_PstIMspI_PA	31.66
3475	Opata_57561_PstIMseI_PA	31.66
3476	Opata_3388312_PstIMseI_PA	31.66
3477	Opata_4265972_PstIMspI_PA	31.66
3478	Opata_303946_PstIMspI_PA	31.66
3479	Opata_1349484_PstIMspI_PA	31.66
3480	Opata_4116508_PstIMseI_PA	31.66
3481	Opata_1665395_PstIMspI_PA	31.66
3482	M6_80658_PstIMseI_PA	31.66
3483	Opata_2048186_PstIMspI_PA	31.66
3484	Opata_497837_PstIMseI_PA	31.66
3485	Opata_3253200_PstIMspI_PA	31.66
3486	Opata_1844536_PstIMseI_PA	31.66
3487	Opata_2009334_PstIMseI_PA	31.66
3488	Opata_301986_PstIMseI_PA	31.66
3489	Opata_308842_PstIMspI_PA	31.66
3490	M6_588740_PstIMseI_PA	31.66
3491	Opata_873309_PstIMluI_PA	31.66
3492	M6_473920_PstIMseI_PA	31.66
3493	Opata_2296897_PstIMspI_PA	31.66
3494	Opata_1827750_PstIMseI_PA	31.66
3495	Opata_59429_PstIMseI_PA	31.66
3496	Opata_1807768_PstIMluI_PA	31.66
3497	Opata_1037533_PstIMspI_PA	31.66
3498	Opata_492139_PstIMseI_PA	31.66
3499	Opata_1482564_PstIMluI_PA	31.66
3500	Opata_561904_PstIMseI_PA	31.66
3501	Opata_2265339_PstIMseI_PA	31.66
3502	Opata_775471_PstIMspI_PA	31.66
3503	Opata_1544745_PstIMspI_PA	31.66
3504	Opata_724362_PstIMseI_PA	31.66
3505	Opata_180594_PstIMseI_PA	31.66
3506	Opata_1251959_PstIMseI_PA	31.66
3507	Opata_2785019_PstIMseI_PA	31.66
3508	Opata_231610_PstIMseI_PA	31.66
3509	Opata_1682738_PstIMspI_PA	31.66
3510	Opata_2473091_PstIMseI_PA	31.66
3511	Opata_2639662_PstIMseI_PA	31.66
3512	M6_122000_PstIMspI_PA	31.66
3513	Opata_380157_PstIMseI_PA	31.66
3514	Opata_478476_PstIMseI_PA	31.66
3515	Opata_168065_PstIMseI_PA	31.66
3516	Opata_2765330_PstIMseI_PA	31.66
3517	Opata_3998256_PstIMspI_PA	31.66
3518	Opata_1106733_PstIMspI_PA	31.66
3519	Opata_545463_PstIMluI_PA	31.66
3520	Opata_2057118_PstIMseI_PA	31.66
3521	Opata_87084_PstIMseI_PA	31.66
3522	Opata_58047_PstIMseI_PA	31.66
3523	Opata_181259_PstIMseI_PA	31.66
3524	Xgdm132	31.7
3525	3020803	31.79
3526	981939	32
3527	1000758	32
3528	1071199	32
3529	1078222	32
3530	1208679	32
3531	1220200	32
3532	1240703	32
3533	1399892	32
3534	2248380	32
3535	2254446	32
3536	3023359	32
3537	1267714	32.14
3538	Excalibur_c15844_1470	32.3
3539	barc173	32.36
3540	Opata_758529_78_PstIMseI_SNP	32.36
3541	Opata_547447_12_PstIMspI_SNP	32.36
3542	Opata_644765_74_PstIMseI_SNP	32.36
3543	Opata_4036990_PstIMseI_PA	32.36
3544	M6_1245975_PstIMseI_PA	32.36
3545	Opata_3042155_PstIMspI_PA	32.36
3546	Opata_3154734_20_PstIMspI_SNP	32.36
3547	Opata_2322437_PstIMseI_PA	32.36
3548	Opata_304950_PstIMseI_PA	32.36
3549	Opata_547447_3_PstIMspI_SNP	32.36
3550	Opata_2420161_PstIMluI_PA	32.36
3551	Opata_4204461_PstIMseI_PA	32.36
3552	Opata_109992_85_PstIMseI_SNP	32.36
3553	Opata_109992_77_PstIMseI_SNP	32.36
3554	Opata_1526211_PstIMspI_PA	32.36
3555	Opata_3240021_PstIMseI_PA	32.36
3556	Opata_2640391_PstIMspI_PA	32.36
3557	Opata_3163265_PstIMspI_PA	32.36
3558	Opata_3154734_19_PstIMspI_SNP	32.36
3559	Opata_3223632_PstIMspI_PA	32.36
3560	Opata_2619039_23_PstIMspI_SNP	32.36
3561	Opata_2315316_89_PstIMspI_SNP	32.36
3562	Opata_1280531_PstIMseI_PA	32.36
3563	Opata_404393_7_PstIMseI_SNP	32.36
3564	Opata_3049277_PstIMseI_PA	32.36
3565	Opata_1775097_PstIMspI_PA	32.36
3566	Opata_3764416_PstIMseI_PA	32.36
3567	Opata_3913812_PstIMspI_PA	32.36
3568	Opata_2184156_40_PstIMspI_SNP	32.36
3569	Opata_812155_PstIMseI_PA	32.36
3570	Opata_1687970_PstIMseI_PA	32.36
3571	Opata_878530_PstIMspI_PA	32.36
3572	Opata_109992_76_PstIMseI_SNP	32.36
3573	Opata_2920997_42_PstIMspI_SNP	32.36
3574	Opata_363075_77_PstIMspI_SNP	32.36
3575	Opata_2383138_8_PstIMspI_SNP	32.36
3576	Opata_1729433_17_PstIMspI_SNP	32.36
3577	Opata_2343589_PstIMspI_PA	32.36
3578	Opata_1748161_PstIMspI_PA	32.36
3579	M6_1045550_PstIMspI_PA	32.36
3580	M6_512963_PstIMseI_PA	32.36
3581	Opata_3582280_PstIMspI_PA	32.36
3582	Opata_3481377_PstIMspI_PA	32.36
3583	Opata_279452_PstIMseI_PA	32.36
3584	M6_1336048_PstIMspI_PA	32.36
3585	M6_1238304_PstIMspI_PA	32.36
3586	M6_468678_PstIMspI_PA	32.36
3587	M6_1110602_PstIMspI_PA	32.36
3588	M6_1384624_PstIMspI_PA	32.36
3589	M6_1203525_PstIMspI_PA	32.36
3590	M6_419780_PstIMseI_PA	32.36
3591	Opata_987901_PstIMseI_PA	32.36
3592	M6_410410_PstIMspI_PA	32.36
3593	Opata_469816_PstIMspI_PA	32.36
3594	M6_198049_PstIMseI_PA	32.36
3595	Opata_2033116_PstIMspI_PA	32.36
3596	Opata_3318515_PstIMspI_PA	32.36
3597	Opata_32674_PstIMspI_PA	32.36
3598	M6_979165_PstIMspI_PA	32.36
3599	M6_378355_PstIMspI_PA	32.36
3600	Opata_711022_PstIMspI_PA	32.36
3601	M6_2567994_PstIMseI_PA	32.36
3602	Opata_667730_PstIMspI_PA	32.36
3603	M6_263879_PstIMspI_PA	32.36
3604	Opata_313607_PstIMseI_PA	32.36
3605	Opata_3266573_PstIMspI_PA	32.36
3606	Opata_89521_PstIMseI_PA	32.36
3607	Opata_269189_PstIMseI_PA	32.36
3608	M6_215480_PstIMseI_PA	32.36
3609	Opata_1013266_PstIMseI_PA	32.36
3610	M6_532284_PstIMseI_PA	32.36
3611	Opata_372724_PstIMspI_PA	32.36
3612	Opata_1773487_PstIMspI_PA	32.36
3613	M6_54975_PstIMseI_PA	32.36
3614	Opata_319663_PstIMspI_PA	32.36
3615	M6_276930_PstIMseI_PA	32.36
3616	M6_1097264_PstIMseI_PA	32.36
3617	M6_2042799_PstIMspI_PA	32.36
3618	Opata_123535_PstIMspI_PA	32.36
3619	M6_114056_PstIMseI_PA	32.36
3620	M6_3165615_PstIMseI_PA	32.36
3621	M6_2474101_PstIMseI_PA	32.36
3622	M6_370268_PstIMseI_PA	32.36
3623	Opata_2819085_PstIMspI_PA	32.36
3624	Opata_1141914_PstIMspI_PA	32.36
3625	Opata_285258_PstIMspI_PA	32.36
3626	Opata_1692437_PstIMspI_PA	32.36
3627	Opata_690451_PstIMseI_PA	32.36
3628	M6_47380_PstIMseI_PA	32.36
3629	M6_1268169_PstIMseI_PA	32.36
3630	M6_2409586_PstIMseI_PA	32.36
3631	Opata_339273_PstIMspI_PA	32.36
3632	Opata_1959850_PstIMspI_PA	32.36
3633	Opata_415864_PstIMspI_PA	32.36
3634	Opata_987541_PstIMseI_PA	32.36
3635	Opata_2841557_PstIMspI_PA	32.36
3636	Opata_3479583_PstIMspI_PA	32.36
3637	Opata_1487862_PstIMspI_PA	32.36
3638	M6_241618_PstIMseI_PA	32.36
3639	M6_1222233_PstIMseI_PA	32.36
3640	Opata_351603_PstIMspI_PA	32.36
3641	Opata_686395_PstIMspI_PA	32.36
3642	Opata_1575783_PstIMspI_PA	32.36
3643	M6_2025083_PstIMspI_PA	32.36
3644	Opata_781262_PstIMluI_PA	32.36
3645	Opata_585280_PstIMseI_PA	32.36
3646	Opata_2136930_PstIMseI_PA	32.36
3647	wPt-2741	32.56
3648	Opata_3517120_PstIMspI_PA	32.56
3649	Opata_3059920_PstIMseI_PA	32.56
3650	Opata_1649271_PstIMspI_PA	32.56
3651	Opata_3961542_PstIMspI_PA	32.56
3652	Opata_1210238_PstIMspI_PA	32.56
3653	Opata_2136046_6_PstIMspI_SNP	32.56
3654	Opata_1089344_PstIMseI_PA	32.56
3655	M6_2672607_PstIMspI_PA	32.56
3656	Opata_1633568_78_PstIMspI_SNP	32.56
3657	M6_1433620_PstIMseI_PA	32.56
3658	M6_113520_PstIMseI_PA	32.56
3659	Opata_228728_52_PstIMseI_SNP	32.56
3660	M6_3080491_PstIMspI_PA	32.56
3661	Opata_2986287_PstIMspI_PA	32.56
3662	M6_1003822_PstIMspI_PA	32.56
3663	Opata_3043548_80_PstIMspI_SNP	32.56
3664	Opata_759577_PstIMspI_PA	32.56
3665	Opata_228728_20_PstIMseI_SNP	32.56
3666	Opata_674123_50_PstIMspI_SNP	32.56
3667	Opata_1303455_2_PstIMspI_SNP	32.56
3668	Opata_685029_83_PstIMseI_SNP	32.56
3669	M6_12673_PstIMseI_PA	32.56
3670	M6_444321_PstIMspI_PA	32.56
3671	M6_1033654_PstIMspI_PA	32.56
3672	M6_331924_PstIMluI_PA	32.56
3673	M6_619718_PstIMseI_PA	32.56
3674	M6_858249_PstIMspI_PA	32.56
3675	M6_2368249_PstIMspI_PA	32.56
3676	M6_133382_PstIMspI_PA	32.56
3677	M6_61530_PstIMseI_PA	32.56
3678	M6_2939895_PstIMspI_PA	32.56
3679	M6_1971680_PstIMspI_PA	32.56
3680	M6_937766_PstIMseI_PA	32.56
3681	M6_11865_PstIMseI_PA	32.56
3682	M6_2319507_PstIMspI_PA	32.56
3683	Opata_604577_PstIMseI_PA	32.56
3684	M6_3780169_PstIMseI_PA	32.56
3685	M6_104956_PstIMseI_PA	32.56
3686	M6_11131_PstIMseI_PA	32.56
3687	M6_25944_PstIMseI_PA	32.56
3688	M6_333021_PstIMspI_PA	32.56
3689	M6_1068674_PstIMseI_PA	32.56
3690	M6_309744_PstIMseI_PA	32.56
3691	M6_4225051_PstIMseI_PA	32.56
3692	M6_969674_PstIMseI_PA	32.56
3693	M6_159145_PstIMseI_PA	32.56
3694	Opata_1762204_PstIMspI_PA	32.56
3695	M6_395613_PstIMluI_PA	32.56
3696	Opata_3503940_PstIMspI_PA	32.56
3697	M6_49592_PstIMseI_PA	32.56
3698	M6_3126706_PstIMspI_PA	32.56
3699	M6_325093_PstIMspI_PA	32.56
3700	M6_697225_PstIMspI_PA	32.56
3701	M6_2385095_PstIMspI_PA	32.56
3702	M6_609334_PstIMspI_PA	32.56
3703	M6_570154_PstIMspI_PA	32.56
3704	M6_539224_PstIMspI_PA	32.56
3705	M6_1410543_PstIMspI_PA	32.56
3706	M6_123439_PstIMseI_PA	32.56
3707	M6_510765_PstIMseI_PA	32.56
3708	M6_68110_PstIMluI_PA	32.56
3709	M6_453336_PstIMspI_PA	32.56
3710	Opata_649853_PstIMseI_PA	32.56
3711	M6_108443_PstIMspI_PA	32.56
3712	M6_96350_PstIMseI_PA	32.56
3713	M6_1113103_PstIMspI_PA	32.56
3714	M6_725206_PstIMspI_PA	32.56
3715	M6_177348_PstIMspI_PA	32.56
3716	M6_120241_PstIMspI_PA	32.56
3717	M6_724743_PstIMspI_PA	32.56
3718	Opata_1509190_PstIMluI_PA	32.56
3719	Opata_1637315_PstIMspI_PA	32.56
3720	Opata_1620207_PstIMspI_PA	32.56
3721	M6_778600_PstIMseI_PA	32.56
3722	M6_694963_PstIMseI_PA	32.56
3723	M6_67499_PstIMspI_PA	32.56
3724	M6_740532_PstIMseI_PA	32.56
3725	Opata_316634_PstIMseI_PA	32.56
3726	wPt-10255	32.76
3727	1061433	32.76
3728	1080360	32.76
3729	1102558	32.76
3730	1130855	32.76
3731	Opata_532614_88_PstIMseI_SNP	32.76
3732	Opata_310306_80_PstIMspI_SNP	32.76
3733	Opata_2886585_57_PstIMspI_SNP	32.76
3734	Opata_2340365_77_PstIMspI_SNP	32.76
3735	Opata_419533_81_PstIMseI_SNP	32.76
3736	Opata_1225912_88_PstIMseI_SNP	32.76
3737	Opata_1225912_37_PstIMseI_SNP	32.76
3738	Opata_1190548_PstIMspI_PA	32.76
3739	M6_1529165_PstIMspI_PA	32.76
3740	M6_2027852_PstIMspI_PA	32.76
3741	Opata_28754_5_PstIMseI_SNP	32.76
3742	Opata_353294_75_PstIMseI_SNP	32.76
3743	M6_1293796_PstIMspI_PA	32.76
3744	M6_1091317_PstIMseI_PA	32.76
3745	M6_2590926_PstIMspI_PA	32.76
3746	Opata_696973_PstIMspI_PA	32.76
3747	Opata_353294_7_PstIMseI_SNP	32.76
3748	M6_2680358_PstIMspI_PA	32.76
3749	M6_384663_PstIMspI_PA	32.76
3750	M6_2814835_PstIMspI_PA	32.76
3751	Opata_1392933_22_PstIMspI_SNP	32.76
3752	Opata_419533_57_PstIMseI_SNP	32.76
3753	Opata_353294_17_PstIMseI_SNP	32.76
3754	Opata_231771_24_PstIMseI_SNP	32.76
3755	Opata_967499_31_PstIMseI_SNP	32.76
3756	M6_89538_PstIMspI_PA	32.76
3757	M6_3493578_PstIMspI_PA	32.76
3758	Opata_312516_54_PstIMseI_SNP	32.76
3759	M6_45474_PstIMseI_PA	32.76
3760	M6_664357_PstIMspI_PA	32.76
3761	M6_1797479_PstIMspI_PA	32.76
3762	M6_3677781_PstIMseI_PA	32.76
3763	M6_3153525_PstIMspI_PA	32.76
3764	M6_1290184_PstIMseI_PA	32.76
3765	M6_2743367_PstIMspI_PA	32.76
3766	M6_265833_PstIMseI_PA	32.76
3767	M6_31768_PstIMseI_PA	32.76
3768	M6_393589_PstIMspI_PA	32.76
3769	M6_1176862_PstIMspI_PA	32.76
3770	M6_691916_PstIMseI_PA	32.76
3771	M6_221139_PstIMseI_PA	32.76
3772	M6_246906_PstIMseI_PA	32.76
3773	M6_1965501_PstIMseI_PA	32.76
3774	M6_2581779_PstIMseI_PA	32.76
3775	M6_35275_PstIMseI_PA	32.76
3776	M6_1450208_PstIMseI_PA	32.76
3777	M6_849589_PstIMseI_PA	32.76
3778	M6_3434191_PstIMspI_PA	32.76
3779	M6_361957_PstIMspI_PA	32.76
3780	M6_541883_PstIMseI_PA	32.76
3781	978529	33.02
3782	1049074	33.02
3783	1049228	33.02
3784	1140164	33.02
3785	1207647	33.02
3786	2244331	33.02
3787	3022075	33.02
3788	3024534	33.02
3789	3027571	33.02
3790	3064512	33.02
3791	1211745	33.14
3792	1109771	33.28
3793	1233787	33.28
3794	Xcfd13	33.3
3795	2325895	33.52
3796	XksuG48a	34.2
3797	Stb3	34.2
3798	RAC875_c6190_1216	34.28
3799	tplb0025k19_1539	34.28
3800	1041397	34.34
3801	1077138	34.38
3802	1101517	34.38
3803	1392929	34.38
3804	2251244	34.38
3805	3023896	34.38
3806	4910455	34.38
3807	Xcfd1	34.9
3808	1002540	34.94
3809	1065488	34.94
3810	1098708	34.94
3811	1133432	34.94
3812	1228445	34.94
3813	1407635	34.94
3814	1409626	34.94
3815	2249020	34.94
3816	2252645	34.94
3817	2269171	34.94
3818	2272634	34.94
3819	Xcfd42	35.5
3820	2246098	36.07
3821	tplb0060j17_363	36.07
3822	Tdurum_contig54917_597	36.07
3823	Tdurum_contig12397_643	36.07
3824	RAC875_c25800_981	36.07
3825	D_contig29325_127	36.07
3826	Ra_c29107_289	36.33
3827	RAC875_c37031_312	36.58
3828	Xgwm469	37.2
3829	Xwmc749	38.6
3830	wsnp_JD_c2297_3138694	38.79
3831	2256445	38.89
3832	2249765	38.97
3833	Xfbb130a	39.2
3834	Excalibur_c10393_2027	39.23
3835	gwm469	39.48
3836	Opata_1867545_73_PstIMspI_SNP	39.48
3837	Opata_731327_6_PstIMseI_SNP	39.48
3838	Opata_987022_11_PstIMspI_SNP	39.48
3839	M6_224462_PstIMspI_PA	39.48
3840	M6_2192668_PstIMseI_PA	39.48
3841	Opata_2559375_60_PstIMseI_SNP	39.48
3842	M6_517990_PstIMspI_PA	39.48
3843	M6_221871_PstIMseI_PA	39.48
3844	Opata_555852_13_PstIMspI_SNP	39.48
3845	Opata_5133_30_PstIMseI_SNP	39.48
3846	Opata_1295605_55_PstIMseI_SNP	39.48
3847	Opata_2026672_49_PstIMspI_SNP	39.48
3848	M6_75942_PstIMseI_PA	39.48
3849	Opata_3043548_7_PstIMspI_SNP	39.48
3850	Opata_312002_1_PstIMseI_SNP	39.48
3851	Opata_58526_18_PstIMseI_SNP	39.48
3852	Opata_58526_83_PstIMseI_SNP	39.48
3853	M6_314138_PstIMspI_PA	39.48
3854	Opata_2247148_23_PstIMspI_SNP	39.48
3855	Opata_987022_37_PstIMspI_SNP	39.48
3856	Opata_1921886_72_PstIMspI_SNP	39.48
3857	Opata_1575307_3_PstIMspI_SNP	39.48
3858	Opata_3276237_20_PstIMspI_SNP	39.48
3859	Opata_1031682_53_PstIMseI_SNP	39.48
3860	Opata_846276_58_PstIMseI_SNP	39.48
3861	Opata_953187_63_PstIMspI_SNP	39.48
3862	M6_1213682_PstIMspI_PA	39.48
3863	Opata_212446_31_PstIMseI_SNP	39.48
3864	Opata_2772279_19_PstIMspI_SNP	39.48
3865	Opata_1769969_68_PstIMspI_SNP	39.48
3866	M6_331886_PstIMspI_PA	39.48
3867	M6_4048_PstIMspI_PA	39.48
3868	Opata_153008_74_PstIMseI_SNP	39.48
3869	Opata_2399735_7_PstIMspI_SNP	39.48
3870	Opata_2399735_1_PstIMspI_SNP	39.48
3871	M6_2044205_PstIMspI_PA	39.48
3872	Opata_3958310_55_PstIMspI_SNP	39.48
3873	Opata_312002_7_PstIMseI_SNP	39.48
3874	Opata_3043548_15_PstIMspI_SNP	39.48
3875	Opata_2325092_55_PstIMspI_SNP	39.48
3876	Opata_951974_21_PstIMseI_SNP	39.48
3877	Opata_3467934_50_PstIMseI_SNP	39.48
3878	Opata_1811446_36_PstIMspI_SNP	39.48
3879	M6_1621744_PstIMspI_PA	39.48
3880	Opata_1037962_PstIMspI_PA	39.48
3881	Opata_1575307_44_PstIMspI_SNP	39.48
3882	Opata_586569_67_PstIMseI_SNP	39.48
3883	M6_939021_PstIMseI_PA	39.48
3884	M6_1196848_PstIMseI_PA	39.48
3885	Opata_951974_36_PstIMseI_SNP	39.48
3886	Opata_2223227_8_PstIMspI_SNP	39.48
3887	Opata_1921886_25_PstIMspI_SNP	39.48
3888	Opata_3821941_52_PstIMspI_SNP	39.48
3889	Opata_3276237_19_PstIMspI_SNP	39.48
3890	M6_2060654_PstIMspI_PA	39.48
3891	Opata_517558_89_PstIMseI_SNP	39.48
3892	M6_2197258_PstIMspI_PA	39.48
3893	Opata_197693_75_PstIMseI_SNP	39.48
3894	Opata_3364104_PstIMspI_PA	39.48
3895	Opata_2204519_10_PstIMspI_SNP	39.48
3896	M6_159684_PstIMseI_PA	39.48
3897	Opata_2559375_24_PstIMseI_SNP	39.48
3898	M6_3387323_PstIMspI_PA	39.48
3899	M6_3616032_PstIMseI_PA	39.48
3900	M6_111358_PstIMseI_PA	39.48
3901	M6_10441_PstIMseI_PA	39.48
3902	M6_54240_PstIMseI_PA	39.48
3903	Opata_381034_PstIMluI_PA	39.48
3904	Opata_305721_PstIMseI_PA	39.48
3905	M6_658337_PstIMseI_PA	39.48
3906	M6_2588383_PstIMspI_PA	39.48
3907	Opata_209680_PstIMseI_PA	39.48
3908	M6_2026456_PstIMseI_PA	39.48
3909	M6_1075695_PstIMspI_PA	39.48
3910	Opata_234087_PstIMspI_PA	39.48
3911	M6_556035_PstIMseI_PA	39.48
3912	M6_1684262_PstIMseI_PA	39.48
3913	Opata_1048672_PstIMspI_PA	39.48
3914	M6_981299_PstIMseI_PA	39.48
3915	M6_2180805_PstIMspI_PA	39.48
3916	M6_1840982_PstIMspI_PA	39.48
3917	Opata_2129829_PstIMluI_PA	39.48
3918	Opata_1799848_PstIMluI_PA	39.48
3919	M6_3481178_PstIMspI_PA	39.48
3920	M6_1359601_PstIMseI_PA	39.48
3921	M6_39759_PstIMseI_PA	39.48
3922	M6_938413_PstIMseI_PA	39.48
3923	M6_482083_PstIMseI_PA	39.48
3924	M6_167461_PstIMseI_PA	39.48
3925	Opata_2670714_22_PstIMluI_SNP	39.48
3926	Opata_856156_PstIMspI_PA	39.48
3927	M6_1616188_PstIMspI_PA	39.48
3928	M6_383439_PstIMspI_PA	39.48
3929	M6_1432535_PstIMspI_PA	39.48
3930	M6_1136029_PstIMspI_PA	39.48
3931	Opata_1803704_PstIMspI_PA	39.48
3932	Opata_2319694_PstIMluI_PA	39.48
3933	M6_1301978_PstIMseI_PA	39.48
3934	Opata_2833581_PstIMspI_PA	39.48
3935	M6_729719_PstIMseI_PA	39.48
3936	M6_958416_PstIMspI_PA	39.48
3937	M6_660770_PstIMseI_PA	39.48
3938	M6_95510_PstIMseI_PA	39.48
3939	Opata_15376_PstIMseI_PA	39.48
3940	Opata_1865482_35_PstIMspI_SNP	39.48
3941	Opata_33748_PstIMseI_PA	39.48
3942	Opata_10119_PstIMseI_PA	39.48
3943	M6_414043_PstIMspI_PA	39.48
3944	M6_1137428_PstIMspI_PA	39.48
3945	M6_771293_PstIMspI_PA	39.48
3946	Opata_79933_PstIMspI_PA	39.48
3947	Opata_52280_PstIMseI_PA	39.48
3948	M6_586670_PstIMseI_PA	39.48
3949	Opata_75686_PstIMspI_PA	39.48
3950	Opata_497029_PstIMspI_PA	39.48
3951	M6_615184_PstIMspI_PA	39.48
3952	M6_1672146_PstIMspI_PA	39.48
3953	Opata_21182_PstIMseI_PA	39.48
3954	M6_67249_PstIMseI_PA	39.48
3955	Opata_2555696_PstIMspI_PA	39.48
3956	Opata_78916_PstIMluI_PA	39.48
3957	Opata_1141514_77_PstIMseI_SNP	39.48
3958	M6_2308336_PstIMspI_PA	39.48
3959	M6_1687884_PstIMluI_PA	39.48
3960	Opata_4221598_PstIMspI_PA	39.48
3961	M6_164692_PstIMseI_PA	39.48
3962	M6_1124027_PstIMspI_PA	39.48
3963	M6_388387_PstIMseI_PA	39.48
3964	Opata_138598_PstIMseI_PA	39.48
3965	Opata_100207_PstIMseI_PA	39.48
3966	M6_217926_PstIMseI_PA	39.48
3967	M6_2157118_PstIMseI_PA	39.48
3968	Opata_338460_PstIMseI_PA	39.48
3969	M6_2513746_PstIMspI_PA	39.48
3970	Opata_260796_PstIMseI_PA	39.48
3971	Opata_1131913_PstIMluI_PA	39.48
3972	Opata_2756937_31_PstIMspI_SNP	39.48
3973	M6_1266465_PstIMseI_PA	39.48
3974	M6_103962_PstIMseI_PA	39.48
3975	Opata_214920_PstIMseI_PA	39.48
3976	M6_329218_PstIMspI_PA	39.48
3977	M6_1716440_PstIMspI_PA	39.48
3978	Opata_4248004_PstIMspI_PA	39.48
3979	Opata_2033533_PstIMspI_PA	39.48
3980	Opata_110022_PstIMspI_PA	39.48
3981	Opata_214802_PstIMspI_PA	39.48
3982	M6_515795_PstIMspI_PA	39.48
3983	M6_1298321_PstIMseI_PA	39.48
3984	M6_988099_PstIMseI_PA	39.48
3985	Opata_9948_PstIMseI_PA	39.48
3986	Opata_267436_PstIMspI_PA	39.48
3987	Opata_2684227_PstIMseI_PA	39.48
3988	M6_29587_PstIMseI_PA	39.48
3989	Opata_187975_PstIMseI_PA	39.48
3990	Opata_933511_PstIMseI_PA	39.48
3991	Opata_114775_PstIMseI_PA	39.48
3992	Opata_73111_PstIMseI_PA	39.48
3993	M6_610928_PstIMspI_PA	39.48
3994	M6_134029_PstIMseI_PA	39.48
3995	Opata_3307403_PstIMseI_PA	39.48
3996	M6_815011_PstIMseI_PA	39.48
3997	Opata_108228_PstIMseI_PA	39.48
3998	Opata_2777417_70_PstIMspI_SNP	39.48
3999	Opata_122752_PstIMseI_PA	39.48
4000	Opata_29028_17_PstIMseI_SNP	39.48
4001	Opata_2530067_PstIMspI_PA	39.48
4002	M6_1008553_PstIMspI_PA	39.48
4003	M6_2360365_PstIMseI_PA	39.48
4004	Opata_540215_PstIMspI_PA	39.48
4005	M6_1236287_PstIMspI_PA	39.48
4006	Opata_456013_PstIMseI_PA	39.48
4007	M6_460802_PstIMspI_PA	39.48
4008	M6_235093_PstIMseI_PA	39.48
4009	Opata_474346_PstIMluI_PA	39.48
4010	Opata_2158661_PstIMspI_PA	39.48
4011	Opata_2002371_PstIMseI_PA	39.48
4012	Opata_490450_PstIMseI_PA	39.48
4013	Opata_124572_PstIMseI_PA	39.48
4014	Opata_3219793_PstIMspI_PA	39.48
4015	Opata_656260_PstIMseI_PA	39.48
4016	Opata_243086_PstIMseI_PA	39.48
4017	Opata_655562_PstIMseI_PA	39.48
4018	Opata_688072_PstIMseI_PA	39.48
4019	M6_36354_PstIMseI_PA	39.48
4020	M6_630913_PstIMseI_PA	39.48
4021	M6_264556_PstIMspI_PA	39.48
4022	M6_819816_PstIMspI_PA	39.48
4023	M6_194732_PstIMseI_PA	39.48
4024	M6_72102_PstIMseI_PA	39.48
4025	M6_340359_PstIMseI_PA	39.48
4026	Opata_425246_PstIMspI_PA	39.48
4027	M6_886327_PstIMseI_PA	39.48
4028	M6_510739_PstIMspI_PA	39.48
4029	M6_379970_PstIMspI_PA	39.48
4030	M6_4220_PstIMseI_PA	39.48
4031	M6_354777_PstIMseI_PA	39.48
4032	M6_1728403_PstIMspI_PA	39.48
4033	M6_391188_PstIMspI_PA	39.48
4034	M6_428950_PstIMspI_PA	39.48
4035	M6_1262547_PstIMseI_PA	39.48
4036	M6_1256193_PstIMspI_PA	39.48
4037	M6_792011_PstIMspI_PA	39.48
4038	M6_528101_PstIMseI_PA	39.48
4039	Opata_179754_PstIMspI_PA	39.48
4040	M6_287365_PstIMseI_PA	39.48
4041	M6_922246_PstIMseI_PA	39.48
4042	M6_992608_PstIMseI_PA	39.48
4043	M6_685510_PstIMseI_PA	39.48
4044	Opata_77593_PstIMseI_PA	39.48
4045	M6_1595169_PstIMspI_PA	39.48
4046	Opata_672222_9_PstIMspI_SNP	39.48
4047	M6_2063290_PstIMspI_PA	39.48
4048	M6_816804_PstIMspI_PA	39.48
4049	M6_2580117_PstIMspI_PA	39.48
4050	M6_694597_PstIMseI_PA	39.48
4051	M6_58976_PstIMseI_PA	39.48
4052	M6_1978739_PstIMspI_PA	39.48
4053	M6_1915494_PstIMspI_PA	39.48
4054	M6_281923_PstIMseI_PA	39.48
4055	M6_1166445_PstIMspI_PA	39.48
4056	M6_3018542_PstIMspI_PA	39.48
4057	M6_179205_PstIMseI_PA	39.48
4058	Opata_2684848_PstIMspI_PA	39.48
4059	Opata_308033_PstIMseI_PA	39.48
4060	Opata_1501248_PstIMseI_PA	39.48
4061	Opata_1642609_PstIMseI_PA	39.48
4062	Opata_99196_PstIMseI_PA	39.48
4063	Opata_1273395_PstIMseI_PA	39.48
4064	Opata_358894_PstIMseI_PA	39.48
4065	Opata_723996_PstIMseI_PA	39.48
4066	Opata_1378749_PstIMseI_PA	39.48
4067	M6_324335_PstIMspI_PA	39.48
4068	M6_898438_PstIMseI_PA	39.48
4069	M6_479559_PstIMseI_PA	39.48
4070	M6_3127916_PstIMspI_PA	39.48
4071	Opata_2422916_PstIMspI_PA	39.48
4072	Opata_44249_PstIMseI_PA	39.48
4073	Opata_1004662_PstIMspI_PA	39.48
4074	M6_442370_PstIMseI_PA	39.48
4075	M6_1523260_PstIMluI_PA	39.48
4076	M6_1134426_PstIMspI_PA	39.48
4077	Opata_1176420_PstIMseI_PA	39.48
4078	Opata_252781_PstIMseI_PA	39.48
4079	Opata_482988_PstIMseI_PA	39.48
4080	Opata_30391_PstIMseI_PA	39.48
4081	M6_2797173_PstIMseI_PA	39.48
4082	Opata_1288007_PstIMluI_PA	39.48
4083	Opata_30624_PstIMluI_PA	39.48
4084	Opata_4345308_PstIMseI_PA	39.48
4085	990570	40.16
4086	1017480	40.16
4087	1017560	40.16
4088	1070810	40.16
4089	1076212	40.16
4090	1087804	40.16
4091	1088236	40.16
4092	1092410	40.16
4093	1093521	40.16
4094	1093745	40.16
4095	1103799	40.16
4096	1107137	40.16
4097	1120206	40.16
4098	1206016	40.16
4099	1232891	40.16
4100	1291853	40.16
4101	1314734	40.16
4102	1379795	40.16
4103	1407929	40.16
4104	1408695	40.16
4105	1408869	40.16
4106	1409331	40.16
4107	1409924	40.16
4108	1410462	40.16
4109	1694912	40.16
4110	1696268	40.16
4111	1696399	40.16
4112	2242923	40.16
4113	2248438	40.16
4114	2255572	40.16
4115	2263771	40.16
4116	2271945	40.16
4117	wPt-10416	40.58
4118	wPt-7394	40.58
4119	1087336	40.58
4120	1106840	40.58
4121	3025050	40.58
4122	4397954	40.58
4123	cfd13_2	40.58
4124	Opata_1359819_PstIMspI_PA	40.58
4125	Opata_1520546_PstIMspI_PA	40.58
4126	M6_186409_PstIMspI_PA	40.58
4127	Opata_797647_PstIMspI_PA	40.58
4128	Opata_1898414_PstIMspI_PA	40.58
4129	Opata_3220851_PstIMspI_PA	40.58
4130	Opata_29664_PstIMspI_PA	40.58
4131	M6_1891464_PstIMspI_PA	40.58
4132	Opata_249556_79_PstIMseI_SNP	40.58
4133	Opata_1318084_PstIMspI_PA	40.58
4134	Opata_907083_PstIMseI_PA	40.58
4135	Opata_556847_PstIMseI_PA	40.58
4136	Opata_354545_PstIMseI_PA	40.58
4137	Opata_134685_PstIMspI_PA	40.58
4138	Opata_1101766_PstIMspI_PA	40.58
4139	Opata_421403_PstIMseI_PA	40.58
4140	Opata_1183092_PstIMspI_PA	40.58
4141	Opata_4289184_PstIMseI_PA	40.58
4142	Opata_2689921_PstIMspI_PA	40.58
4143	Opata_2579654_55_PstIMspI_SNP	40.58
4144	Opata_1081882_2_PstIMseI_SNP	40.58
4145	Opata_892151_PstIMseI_PA	40.58
4146	Opata_480854_PstIMseI_PA	40.58
4147	Opata_1519148_PstIMspI_PA	40.58
4148	M6_14845_PstIMseI_PA	40.58
4149	Opata_469395_PstIMspI_PA	40.58
4150	Opata_1200604_90_PstIMseI_SNP	40.58
4151	Opata_2824547_PstIMspI_PA	40.58
4152	Opata_3738586_PstIMspI_PA	40.58
4153	Opata_58197_29_PstIMspI_SNP	40.58
4154	Opata_2198454_64_PstIMspI_SNP	40.58
4155	Opata_1604867_PstIMspI_PA	40.58
4156	Opata_26154_30_PstIMseI_SNP	40.58
4157	Opata_1834656_PstIMseI_PA	40.58
4158	Opata_481072_PstIMspI_PA	40.58
4159	Opata_1736596_PstIMspI_PA	40.58
4160	Opata_2772279_87_PstIMspI_SNP	40.58
4161	Opata_3893706_PstIMspI_PA	40.58
4162	Opata_684768_24_PstIMseI_SNP	40.58
4163	Opata_1213380_PstIMspI_PA	40.58
4164	Opata_3654149_PstIMspI_PA	40.58
4165	Opata_3009_PstIMseI_PA	40.58
4166	Opata_234947_58_PstIMseI_SNP	40.58
4167	Opata_4102006_PstIMspI_PA	40.58
4168	M6_3747997_PstIMseI_PA	40.58
4169	Opata_24753_PstIMseI_PA	40.58
4170	Opata_2107716_PstIMspI_PA	40.58
4171	Opata_3632563_PstIMspI_PA	40.58
4172	M6_98010_PstIMseI_PA	40.58
4173	Opata_1587296_PstIMluI_PA	40.58
4174	Opata_701483_PstIMspI_PA	40.58
4175	Opata_354375_63_PstIMseI_SNP	40.58
4176	Opata_504481_PstIMspI_PA	40.58
4177	Opata_1532666_PstIMspI_PA	40.58
4178	Opata_1172827_PstIMseI_PA	40.58
4179	Opata_49192_PstIMspI_PA	40.58
4180	Opata_2421065_PstIMluI_PA	40.58
4181	Opata_175085_PstIMspI_PA	40.58
4182	Opata_640534_PstIMspI_PA	40.58
4183	Opata_716801_PstIMspI_PA	40.58
4184	Opata_1916350_PstIMspI_PA	40.58
4185	Opata_2390324_PstIMspI_PA	40.58
4186	M6_638845_PstIMspI_PA	40.58
4187	Opata_626575_62_PstIMseI_SNP	40.58
4188	Opata_101473_PstIMspI_PA	40.58
4189	Opata_288914_PstIMseI_PA	40.58
4190	Opata_664723_PstIMspI_PA	40.58
4191	Opata_838710_PstIMseI_PA	40.58
4192	Opata_791257_PstIMspI_PA	40.58
4193	Opata_628834_PstIMseI_PA	40.58
4194	Opata_467970_25_PstIMseI_SNP	40.58
4195	Opata_1123254_PstIMspI_PA	40.58
4196	Opata_607341_PstIMseI_PA	40.58
4197	Opata_851558_PstIMseI_PA	40.58
4198	Opata_3913606_PstIMspI_PA	40.58
4199	Opata_961735_PstIMseI_PA	40.58
4200	Opata_2156836_PstIMspI_PA	40.58
4201	Opata_1224923_PstIMspI_PA	40.58
4202	Opata_692849_PstIMspI_PA	40.58
4203	Opata_770651_PstIMspI_PA	40.58
4204	Opata_1478638_PstIMluI_PA	40.58
4205	Opata_2601190_PstIMseI_PA	40.58
4206	Opata_1055414_62_PstIMseI_SNP	40.58
4207	Opata_836219_PstIMspI_PA	40.58
4208	Opata_1081882_48_PstIMseI_SNP	40.58
4209	Opata_2075186_PstIMspI_PA	40.58
4210	Opata_3398536_PstIMspI_PA	40.58
4211	Opata_3074681_PstIMspI_PA	40.58
4212	Opata_1066798_PstIMseI_PA	40.58
4213	Opata_1419818_PstIMspI_PA	40.58
4214	Opata_448336_PstIMluI_PA	40.58
4215	Opata_2940457_PstIMspI_PA	40.58
4216	Opata_2449260_PstIMseI_PA	40.58
4217	Opata_202929_58_PstIMseI_SNP	40.58
4218	Opata_188377_PstIMspI_PA	40.58
4219	Opata_1180011_PstIMseI_PA	40.58
4220	Opata_1789749_PstIMspI_PA	40.58
4221	Opata_112679_43_PstIMseI_SNP	40.58
4222	M6_309803_PstIMseI_PA	40.58
4223	Opata_393983_PstIMseI_PA	40.58
4224	Opata_440318_PstIMspI_PA	40.58
4225	Opata_254943_PstIMseI_PA	40.58
4226	Opata_475425_PstIMseI_PA	40.58
4227	Opata_633445_35_PstIMspI_SNP	40.58
4228	Opata_935442_PstIMspI_PA	40.58
4229	Opata_463856_PstIMseI_PA	40.58
4230	Opata_3867214_PstIMspI_PA	40.58
4231	Opata_2315483_PstIMspI_PA	40.58
4232	Opata_1924786_PstIMspI_PA	40.58
4233	Opata_742453_PstIMseI_PA	40.58
4234	Opata_1344839_PstIMseI_PA	40.58
4235	Opata_1343261_PstIMspI_PA	40.58
4236	Opata_1526681_PstIMspI_PA	40.58
4237	Opata_244673_PstIMspI_PA	40.58
4238	Opata_206871_PstIMseI_PA	40.58
4239	Opata_700832_PstIMspI_PA	40.58
4240	Opata_118261_PstIMseI_PA	40.58
4241	Opata_1204030_PstIMspI_PA	40.58
4242	Opata_669420_PstIMspI_PA	40.58
4243	Opata_212946_PstIMseI_PA	40.58
4244	Opata_299291_69_PstIMseI_SNP	40.58
4245	Opata_223341_PstIMseI_PA	40.58
4246	Opata_18091_PstIMluI_PA	40.58
4247	Opata_277634_PstIMspI_PA	40.58
4248	Opata_363855_PstIMspI_PA	40.58
4249	Opata_1540455_PstIMspI_PA	40.58
4250	Opata_1136970_PstIMspI_PA	40.58
4251	M6_437779_PstIMseI_PA	40.58
4252	Opata_183010_PstIMspI_PA	40.58
4253	Opata_1041251_54_PstIMspI_SNP	40.58
4254	Opata_30376_43_PstIMseI_SNP	40.58
4255	Opata_2005270_PstIMspI_PA	40.58
4256	Opata_2998061_PstIMspI_PA	40.58
4257	Opata_1734354_39_PstIMspI_SNP	40.58
4258	Opata_1718909_PstIMspI_PA	40.58
4259	Opata_228879_3_PstIMseI_SNP	40.58
4260	Opata_3233418_PstIMspI_PA	40.58
4261	Opata_2756662_PstIMspI_PA	40.58
4262	Opata_3092137_PstIMseI_PA	40.58
4263	Opata_3516665_59_PstIMspI_SNP	40.58
4264	Opata_2325092_87_PstIMspI_SNP	40.58
4265	Opata_874425_PstIMspI_PA	40.58
4266	Opata_3118539_PstIMspI_PA	40.58
4267	Opata_301508_37_PstIMspI_SNP	40.58
4268	Opata_3193566_PstIMseI_PA	40.58
4269	Opata_1553387_PstIMspI_PA	40.58
4270	Opata_231202_50_PstIMseI_SNP	40.58
4271	Opata_304564_PstIMspI_PA	40.58
4272	Opata_684768_58_PstIMseI_SNP	40.58
4273	Opata_2881469_PstIMspI_PA	40.58
4274	Opata_1757808_23_PstIMspI_SNP	40.58
4275	Opata_631556_PstIMspI_PA	40.58
4276	Opata_1031734_PstIMspI_PA	40.58
4277	Opata_1195183_PstIMseI_PA	40.58
4278	Opata_996307_PstIMspI_PA	40.58
4279	Opata_92733_82_PstIMluI_SNP	40.58
4280	Opata_3493409_PstIMspI_PA	40.58
4281	Opata_318344_PstIMspI_PA	40.58
4282	Opata_960156_83_PstIMseI_SNP	40.58
4283	Opata_552343_PstIMspI_PA	40.58
4284	Opata_3189893_PstIMspI_PA	40.58
4285	Opata_684768_79_PstIMseI_SNP	40.58
4286	Opata_3145861_PstIMspI_PA	40.58
4287	Opata_495871_PstIMspI_PA	40.58
4288	Opata_1069526_PstIMseI_PA	40.58
4289	Opata_982235_PstIMspI_PA	40.58
4290	Opata_249556_26_PstIMseI_SNP	40.58
4291	Opata_772512_PstIMspI_PA	40.58
4292	Opata_2805141_12_PstIMspI_SNP	40.58
4293	Opata_1607022_PstIMseI_PA	40.58
4294	M6_680335_PstIMseI_PA	40.58
4295	Opata_250628_PstIMseI_PA	40.58
4296	Opata_1804_16_PstIMseI_SNP	40.58
4297	Opata_383891_PstIMspI_PA	40.58
4298	Opata_375922_67_PstIMseI_SNP	40.58
4299	Opata_977221_PstIMspI_PA	40.58
4300	Opata_3283859_12_PstIMspI_SNP	40.58
4301	Opata_1463709_PstIMspI_PA	40.58
4302	Opata_127662_37_PstIMseI_SNP	40.58
4303	Opata_1542648_PstIMspI_PA	40.58
4304	Opata_546132_30_PstIMspI_SNP	40.58
4305	Opata_2805141_10_PstIMspI_SNP	40.58
4306	Opata_500271_12_PstIMseI_SNP	40.58
4307	Opata_1135673_PstIMseI_PA	40.58
4308	Opata_361007_71_PstIMseI_SNP	40.58
4309	Opata_219836_PstIMspI_PA	40.58
4310	Opata_867159_PstIMspI_PA	40.58
4311	Opata_1060891_PstIMspI_PA	40.58
4312	Opata_2398252_PstIMspI_PA	40.58
4313	Opata_1019146_PstIMseI_PA	40.58
4314	Opata_234947_83_PstIMseI_SNP	40.58
4315	Opata_1963078_PstIMspI_PA	40.58
4316	Opata_207323_2_PstIMseI_SNP	40.58
4317	Opata_3594402_PstIMseI_PA	40.58
4318	Opata_498327_PstIMspI_PA	40.58
4319	Opata_1429029_PstIMspI_PA	40.58
4320	Opata_1801647_66_PstIMspI_SNP	40.58
4321	Opata_30987_71_PstIMluI_SNP	40.58
4322	Opata_623273_14_PstIMseI_SNP	40.58
4323	Opata_46841_PstIMseI_PA	40.58
4324	Opata_206665_PstIMseI_PA	40.58
4325	Opata_3658052_PstIMspI_PA	40.58
4326	Opata_462300_PstIMseI_PA	40.58
4327	Opata_3300292_PstIMspI_PA	40.58
4328	Opata_3300426_PstIMspI_PA	40.58
4329	Opata_397057_27_PstIMseI_SNP	40.58
4330	Opata_4036486_PstIMseI_PA	40.58
4331	Opata_124118_49_PstIMspI_SNP	40.58
4332	Opata_1055414_66_PstIMseI_SNP	40.58
4333	Opata_102255_32_PstIMseI_SNP	40.58
4334	Opata_623273_42_PstIMseI_SNP	40.58
4335	Opata_829249_PstIMluI_PA	40.58
4336	Opata_47632_88_PstIMseI_SNP	40.58
4337	Opata_198078_PstIMseI_PA	40.58
4338	Opata_60848_PstIMseI_PA	40.58
4339	Opata_136793_PstIMseI_PA	40.58
4340	Opata_175748_28_PstIMluI_SNP	40.58
4341	Opata_1357821_PstIMseI_PA	40.58
4342	Opata_932823_PstIMseI_PA	40.58
4343	Opata_2614943_44_PstIMspI_SNP	40.58
4344	Opata_15516_35_PstIMseI_SNP	40.58
4345	Opata_466178_PstIMseI_PA	40.58
4346	Opata_3516665_52_PstIMspI_SNP	40.58
4347	Opata_2487345_PstIMspI_PA	40.58
4348	Opata_3171097_PstIMseI_PA	40.58
4349	Opata_1994080_PstIMseI_PA	40.58
4350	M6_1084113_PstIMseI_PA	40.58
4351	Opata_1205204_PstIMseI_PA	40.58
4352	Opata_140168_61_PstIMseI_SNP	40.58
4353	Opata_2907580_PstIMseI_PA	40.58
4354	Opata_1081882_76_PstIMseI_SNP	40.58
4355	Opata_1129847_PstIMspI_PA	40.58
4356	Opata_389663_PstIMseI_PA	40.58
4357	Opata_638167_PstIMspI_PA	40.58
4358	Opata_2700317_83_PstIMseI_SNP	40.58
4359	Opata_58312_1_PstIMseI_SNP	40.58
4360	Opata_1901454_PstIMspI_PA	40.58
4361	Opata_325848_PstIMseI_PA	40.58
4362	Opata_1989709_PstIMspI_PA	40.58
4363	Opata_803610_PstIMseI_PA	40.58
4364	Opata_2153306_PstIMspI_PA	40.58
4365	Opata_412652_PstIMseI_PA	40.58
4366	Opata_1280094_PstIMseI_PA	40.58
4367	Opata_3796310_PstIMspI_PA	40.58
4368	Opata_3255986_PstIMspI_PA	40.58
4369	Opata_2500235_84_PstIMseI_SNP	40.58
4370	Opata_2350973_PstIMspI_PA	40.58
4371	Opata_391913_PstIMspI_PA	40.58
4372	Opata_2784917_PstIMspI_PA	40.58
4373	Opata_3382362_PstIMspI_PA	40.58
4374	Opata_1568757_PstIMspI_PA	40.58
4375	Opata_112679_26_PstIMseI_SNP	40.58
4376	Opata_2611649_PstIMspI_PA	40.58
4377	Opata_34513_PstIMluI_PA	40.58
4378	Opata_1074799_PstIMspI_PA	40.58
4379	Opata_1437933_PstIMspI_PA	40.58
4380	Opata_182556_PstIMluI_PA	40.58
4381	Opata_328319_PstIMspI_PA	40.58
4382	Opata_2441431_73_PstIMspI_SNP	40.58
4383	Opata_2614943_27_PstIMspI_SNP	40.58
4384	Opata_45468_73_PstIMseI_SNP	40.58
4385	Opata_718244_PstIMspI_PA	40.58
4386	M6_2493527_PstIMseI_PA	40.58
4387	Opata_2789887_PstIMspI_PA	40.58
4388	Opata_292115_PstIMspI_PA	40.58
4389	Opata_1448162_PstIMspI_PA	40.58
4390	Opata_215715_9_PstIMseI_SNP	40.58
4391	Opata_1321324_PstIMseI_PA	40.58
4392	Opata_215715_81_PstIMseI_SNP	40.58
4393	M6_1177830_PstIMspI_PA	40.58
4394	Opata_1259573_PstIMseI_PA	40.58
4395	Opata_1971330_PstIMspI_PA	40.58
4396	Opata_884020_77_PstIMspI_SNP	40.58
4397	Opata_1393962_4_PstIMspI_SNP	40.58
4398	Opata_70549_PstIMseI_PA	40.58
4399	Opata_3040770_PstIMspI_PA	40.58
4400	Opata_459487_PstIMspI_PA	40.58
4401	Opata_3684760_PstIMspI_PA	40.58
4402	Opata_2467720_PstIMspI_PA	40.58
4403	Opata_154632_PstIMseI_PA	40.58
4404	Opata_37142_44_PstIMluI_SNP	40.58
4405	Opata_1635190_PstIMspI_PA	40.58
4406	Opata_2928498_PstIMseI_PA	40.58
4407	Opata_940875_64_PstIMseI_SNP	40.58
4408	Opata_4248999_PstIMspI_PA	40.58
4409	Opata_648113_86_PstIMseI_SNP	40.58
4410	Opata_2459837_PstIMspI_PA	40.58
4411	Opata_2635985_PstIMluI_PA	40.58
4412	Opata_3329764_PstIMseI_PA	40.58
4413	Opata_500271_73_PstIMseI_SNP	40.58
4414	Opata_1180656_PstIMspI_PA	40.58
4415	Opata_3753806_PstIMseI_PA	40.58
4416	Opata_633445_39_PstIMspI_SNP	40.58
4417	Opata_786967_PstIMseI_PA	40.58
4418	Opata_2715139_PstIMspI_PA	40.58
4419	Opata_2498526_PstIMseI_PA	40.58
4420	Opata_1052493_PstIMseI_PA	40.58
4421	Opata_1762557_PstIMseI_PA	40.58
4422	Opata_1954730_PstIMluI_PA	40.58
4423	M6_2070433_PstIMseI_PA	40.58
4424	Opata_400825_PstIMspI_PA	40.58
4425	Opata_1273492_PstIMspI_PA	40.58
4426	Opata_2992487_PstIMspI_PA	40.58
4427	Opata_722853_PstIMseI_PA	40.58
4428	Opata_273815_PstIMseI_PA	40.58
4429	Opata_1056622_PstIMseI_PA	40.58
4430	Opata_2567339_PstIMspI_PA	40.58
4431	Opata_168609_PstIMseI_PA	40.58
4432	Opata_709594_PstIMseI_PA	40.58
4433	Opata_588926_PstIMseI_PA	40.58
4434	Opata_4129074_PstIMspI_PA	40.58
4435	Opata_2779054_PstIMspI_PA	40.58
4436	Opata_30080_PstIMseI_PA	40.58
4437	Opata_477713_PstIMspI_PA	40.58
4438	Opata_504869_PstIMseI_PA	40.58
4439	Opata_632842_PstIMseI_PA	40.58
4440	Opata_3930737_PstIMspI_PA	40.58
4441	Opata_1287624_PstIMseI_PA	40.58
4442	Opata_612265_PstIMspI_PA	40.58
4443	Opata_496772_PstIMseI_PA	40.58
4444	M6_89898_PstIMseI_PA	40.58
4445	Opata_1214875_PstIMseI_PA	40.58
4446	Opata_1614412_PstIMseI_PA	40.58
4447	Opata_4143092_PstIMspI_PA	40.58
4448	Opata_725456_PstIMspI_PA	40.58
4449	Opata_1429675_PstIMspI_PA	40.58
4450	Opata_1511323_PstIMspI_PA	40.58
4451	Opata_82403_PstIMseI_PA	40.58
4452	Opata_1763770_PstIMspI_PA	40.58
4453	M6_598161_PstIMseI_PA	40.58
4454	Opata_308740_PstIMspI_PA	40.58
4455	Opata_4206626_PstIMspI_PA	40.58
4456	Opata_719844_PstIMspI_PA	40.58
4457	Opata_156577_PstIMspI_PA	40.58
4458	Opata_1702919_PstIMseI_PA	40.58
4459	Opata_3026124_PstIMspI_PA	40.58
4460	Opata_4219713_PstIMspI_PA	40.58
4461	Opata_651267_PstIMspI_PA	40.58
4462	M6_223978_PstIMseI_PA	40.58
4463	M6_842151_PstIMseI_PA	40.58
4464	M6_1714505_PstIMseI_PA	40.58
4465	Opata_100498_PstIMseI_PA	40.58
4466	Opata_1741779_PstIMspI_PA	40.58
4467	Opata_570159_PstIMseI_PA	40.58
4468	Opata_543590_PstIMseI_PA	40.58
4469	Opata_1553662_PstIMspI_PA	40.58
4470	M6_334338_PstIMspI_PA	40.58
4471	Opata_3975566_PstIMspI_PA	40.58
4472	Opata_775005_PstIMseI_PA	40.58
4473	Opata_559830_PstIMseI_PA	40.58
4474	Opata_559256_PstIMspI_PA	40.58
4475	Opata_389860_PstIMspI_PA	40.58
4476	Opata_877970_PstIMseI_PA	40.58
4477	Opata_1726109_PstIMspI_PA	40.58
4478	Opata_1161417_PstIMluI_PA	40.58
4479	Opata_2116960_PstIMspI_PA	40.58
4480	Opata_1296477_PstIMspI_PA	40.58
4481	Opata_912281_PstIMseI_PA	40.58
4482	Opata_2263588_PstIMspI_PA	40.58
4483	Opata_725468_PstIMseI_PA	40.58
4484	Opata_732375_PstIMspI_PA	40.58
4485	Opata_1182377_PstIMseI_PA	40.58
4486	Opata_600310_PstIMspI_PA	40.58
4487	Opata_2945383_PstIMspI_PA	40.58
4488	Opata_1421614_PstIMspI_PA	40.58
4489	Opata_449608_PstIMseI_PA	40.58
4490	Opata_3912807_PstIMseI_PA	40.58
4491	Opata_518152_PstIMspI_PA	40.58
4492	Opata_612822_PstIMspI_PA	40.58
4493	Opata_393256_PstIMseI_PA	40.58
4494	Opata_3085214_PstIMspI_PA	40.58
4495	Opata_2462176_PstIMseI_PA	40.58
4496	Opata_602821_PstIMseI_PA	40.58
4497	Opata_1559623_PstIMseI_PA	40.58
4498	Opata_861271_PstIMseI_PA	40.58
4499	Opata_118905_PstIMseI_PA	40.58
4500	Opata_823004_PstIMspI_PA	40.58
4501	Opata_662826_PstIMseI_PA	40.58
4502	Opata_1531275_PstIMluI_PA	40.58
4503	Opata_572986_PstIMspI_PA	40.58
4504	Opata_147932_PstIMspI_PA	40.58
4505	Opata_4008103_PstIMspI_PA	40.58
4506	Opata_4324914_PstIMseI_PA	40.58
4507	Opata_1055793_PstIMspI_PA	40.58
4508	Opata_145953_PstIMseI_PA	40.58
4509	Opata_3347635_PstIMseI_PA	40.58
4510	Opata_79767_PstIMseI_PA	40.58
4511	M6_37357_PstIMspI_PA	40.58
4512	Opata_24789_PstIMseI_PA	40.58
4513	M6_191187_PstIMspI_PA	40.58
4514	Opata_2644795_PstIMspI_PA	40.58
4515	Opata_2389_PstIMseI_PA	40.58
4516	Opata_17066_PstIMseI_PA	40.58
4517	Opata_435719_PstIMspI_PA	40.58
4518	Opata_433598_PstIMspI_PA	40.58
4519	Opata_603953_PstIMseI_PA	40.58
4520	Opata_2077878_PstIMspI_PA	40.58
4521	Opata_332582_PstIMseI_PA	40.58
4522	Opata_3240899_PstIMspI_PA	40.58
4523	Opata_1183562_PstIMseI_PA	40.58
4524	Opata_1643546_PstIMspI_PA	40.58
4525	Opata_3031717_PstIMspI_PA	40.58
4526	Opata_464271_PstIMseI_PA	40.58
4527	Opata_947953_PstIMspI_PA	40.58
4528	Opata_335554_PstIMseI_PA	40.58
4529	Opata_387235_PstIMspI_PA	40.58
4530	Opata_1208429_PstIMspI_PA	40.58
4531	Opata_1585841_PstIMspI_PA	40.58
4532	Opata_2576727_PstIMseI_PA	40.58
4533	M6_508968_PstIMseI_PA	40.58
4534	Opata_85259_PstIMspI_PA	40.58
4535	Opata_1510291_PstIMluI_PA	40.58
4536	M6_2721218_PstIMluI_PA	40.58
4537	Opata_3566100_PstIMspI_PA	40.58
4538	Opata_130856_PstIMspI_PA	40.58
4539	Opata_1610521_PstIMspI_PA	40.58
4540	Opata_1252035_PstIMseI_PA	40.58
4541	Opata_2827115_PstIMspI_PA	40.58
4542	Opata_1328303_PstIMspI_PA	40.58
4543	Opata_3942527_PstIMseI_PA	40.58
4544	Opata_936784_PstIMseI_PA	40.58
4545	Opata_232765_PstIMspI_PA	40.58
4546	Opata_520499_PstIMspI_PA	40.58
4547	Opata_590026_PstIMseI_PA	40.58
4548	Opata_1596928_PstIMseI_PA	40.58
4549	Opata_32488_PstIMseI_PA	40.58
4550	Opata_2611569_PstIMspI_PA	40.58
4551	Opata_647695_PstIMseI_PA	40.58
4552	Opata_547365_PstIMseI_PA	40.58
4553	Opata_3224164_PstIMseI_PA	40.58
4554	M6_637895_PstIMluI_PA	40.58
4555	Opata_953788_PstIMspI_PA	40.58
4556	Opata_3919991_PstIMspI_PA	40.58
4557	Opata_2623893_PstIMspI_PA	40.58
4558	Opata_563524_PstIMspI_PA	40.58
4559	Opata_1017089_PstIMseI_PA	40.58
4560	Opata_1133754_PstIMspI_PA	40.58
4561	Opata_2105221_PstIMspI_PA	40.58
4562	Opata_840347_PstIMseI_PA	40.58
4563	Opata_1391285_PstIMspI_PA	40.58
4564	Opata_1008506_PstIMspI_PA	40.58
4565	1232926	40.7
4566	2247133	40.74
4567	2255481	40.74
4568	1074395	40.81
4569	1200699	41.05
4570	Xpsr8(Cxp3)	41.2
4571	Xmwg549.2	41.2
4572	Tdurum_contig9612_425	41.53
4573	GENE-0418_518	41.53
4574	D_contig17879_55	41.53
4575	1373209	41.72
4576	1101131	41.76
4577	1233212	42.12
4578	1234795	42.14
4579	3034448	42.38
4580	1079030	42.42
4581	1085704	42.56
4582	Xfba1	42.6
4583	D1.1_ctg7312	42.6
4584	D1.1_ctg9360	42.6
4585	Xcfd13a	42.6
4586	1083536	42.62
4587	1142486	42.88
4588	1234664	43.05
4589	2303313	43.14
4590	1029289	43.52
4591	2258575	43.52
4592	1053297	43.76
4593	1140879	43.76
4594	1217610	43.76
4595	2243665	43.76
4596	3023699	43.76
4597	1096907	44.09
4598	XksuG48	44.2
4599	1299143	44.28
4600	1349101	44.28
4601	986327	44.34
4602	1073785	44.34
4603	2250193	44.34
4604	2267464	44.34
4605	990162	44.65
4606	1025695	44.65
4607	3020486	44.65
4608	1056855	44.8
4609	1095609	44.8
4610	3030698	44.8
4611	Xfba85.2	45.6
4612	D1.1_ctg4968_1	45.6
4613	Xcfd213b	45.6
4614	H13	45.6
4615	Xfba187	46.6
4616	Xcfd132	46.6
4617	Xgdm141	46.6
4618	Xgpw1034	46.6
4619	XgpwE10	46.6
4620	XgpwE6	46.6
4621	979299	48.12
4622	993160	48.12
4623	995108	48.12
4624	1005853	48.12
4625	1019686	48.12
4626	1027999	48.12
4627	1046205	48.12
4628	1047555	48.12
4629	1062604	48.12
4630	1063892	48.12
4631	1063968	48.12
4632	1070220	48.12
4633	1081101	48.12
4634	1081270	48.12
4635	1089326	48.12
4636	1099293	48.12
4637	1102907	48.12
4638	1106445	48.12
4639	1111991	48.12
4640	1114155	48.12
4641	1116551	48.12
4642	1119685	48.12
4643	1127238	48.12
4644	1202400	48.12
4645	1212303	48.12
4646	1217263	48.12
4647	1237366	48.12
4648	1244918	48.12
4649	1265302	48.12
4650	1267235	48.12
4651	1270332	48.12
4652	1382463	48.12
4653	1667091	48.12
4654	2242645	48.12
4655	2243236	48.12
4656	2244803	48.12
4657	2249564	48.12
4658	2253467	48.12
4659	3026473	48.12
4660	3222346	48.12
4661	4910235	48.12
4662	4910678	48.12
4663	1115994	48.28
4664	1125799	48.28
4665	cfd132	48.58
4666	Opata_237652_PstIMseI_PA	48.58
4667	Opata_2646311_PstIMseI_PA	48.58
4668	Opata_2016109_75_PstIMseI_SNP	48.58
4669	Opata_379897_PstIMseI_PA	48.58
4670	Opata_1413649_15_PstIMseI_SNP	48.58
4671	Opata_2478971_PstIMspI_PA	48.58
4672	Opata_4117328_27_PstIMspI_SNP	48.58
4673	Opata_2595597_PstIMspI_PA	48.58
4674	Opata_687703_PstIMseI_PA	48.58
4675	Opata_357557_PstIMseI_PA	48.58
4676	Opata_2226907_PstIMseI_PA	48.58
4677	Opata_1779266_88_PstIMspI_SNP	48.58
4678	Opata_1866841_6_PstIMspI_SNP	48.58
4679	Opata_952423_PstIMluI_PA	48.58
4680	Opata_2844993_43_PstIMseI_SNP	48.58
4681	Opata_2188906_PstIMspI_PA	48.58
4682	Opata_2172140_32_PstIMspI_SNP	48.58
4683	Opata_111985_PstIMseI_PA	48.58
4684	Opata_3780776_PstIMseI_PA	48.58
4685	Opata_676972_PstIMspI_PA	48.58
4686	Opata_1435723_PstIMspI_PA	48.58
4687	Opata_439897_PstIMseI_PA	48.58
4688	Opata_2371736_PstIMspI_PA	48.58
4689	Opata_1682748_PstIMspI_PA	48.58
4690	Opata_2002223_86_PstIMspI_SNP	48.58
4691	Opata_882607_PstIMspI_PA	48.58
4692	Opata_1900112_PstIMseI_PA	48.58
4693	M6_2104323_PstIMspI_PA	48.58
4694	Opata_3995601_PstIMseI_PA	48.58
4695	Opata_707845_PstIMspI_PA	48.58
4696	Opata_1413649_5_PstIMseI_SNP	48.58
4697	Opata_501648_PstIMseI_PA	48.58
4698	Opata_3968887_PstIMseI_PA	48.58
4699	Opata_106436_PstIMseI_PA	48.58
4700	Opata_2113949_PstIMspI_PA	48.58
4701	Opata_2447248_PstIMspI_PA	48.58
4702	Opata_1063953_12_PstIMseI_SNP	48.58
4703	Opata_841603_PstIMspI_PA	48.58
4704	Opata_1179991_PstIMspI_PA	48.58
4705	Opata_1570665_PstIMluI_PA	48.58
4706	Opata_2004485_38_PstIMspI_SNP	48.58
4707	Opata_793614_PstIMspI_PA	48.58
4708	Opata_484642_PstIMspI_PA	48.58
4709	Opata_3137492_PstIMspI_PA	48.58
4710	Opata_896764_PstIMseI_PA	48.58
4711	Opata_690324_2_PstIMspI_SNP	48.58
4712	Opata_919404_PstIMseI_PA	48.58
4713	Opata_3076827_5_PstIMseI_SNP	48.58
4714	Opata_389340_PstIMspI_PA	48.58
4715	Opata_1197672_PstIMseI_PA	48.58
4716	Opata_3785613_PstIMseI_PA	48.58
4717	Opata_1835230_89_PstIMseI_SNP	48.58
4718	Opata_1394673_PstIMspI_PA	48.58
4719	Opata_3942739_PstIMspI_PA	48.58
4720	Opata_4122781_PstIMspI_PA	48.58
4721	Opata_1874622_PstIMseI_PA	48.58
4722	Opata_3546454_PstIMspI_PA	48.58
4723	Opata_1595430_PstIMseI_PA	48.58
4724	Opata_3369893_PstIMseI_PA	48.58
4725	Opata_1155049_PstIMseI_PA	48.58
4726	Opata_3861363_PstIMspI_PA	48.58
4727	Opata_17983_PstIMseI_PA	48.58
4728	Opata_1633488_PstIMspI_PA	48.58
4729	Opata_2099966_PstIMseI_PA	48.58
4730	Opata_2789499_PstIMseI_PA	48.58
4731	Opata_720279_61_PstIMspI_SNP	48.58
4732	Opata_4060916_PstIMspI_PA	48.58
4733	Opata_3314746_26_PstIMspI_SNP	48.58
4734	Opata_910097_PstIMspI_PA	48.58
4735	Opata_2832011_87_PstIMspI_SNP	48.58
4736	Opata_1031675_PstIMspI_PA	48.58
4737	Opata_652264_PstIMspI_PA	48.58
4738	Opata_339474_PstIMseI_PA	48.58
4739	Opata_1509552_PstIMluI_PA	48.58
4740	Opata_185181_11_PstIMluI_SNP	48.58
4741	Opata_2002223_85_PstIMspI_SNP	48.58
4742	Opata_1372666_PstIMseI_PA	48.58
4743	Opata_3283499_PstIMspI_PA	48.58
4744	Opata_2225199_PstIMspI_PA	48.58
4745	Opata_1203282_PstIMseI_PA	48.58
4746	Opata_520913_PstIMspI_PA	48.58
4747	Opata_1446602_PstIMspI_PA	48.58
4748	Opata_3355040_PstIMspI_PA	48.58
4749	Opata_471168_22_PstIMseI_SNP	48.58
4750	Opata_3204106_PstIMseI_PA	48.58
4751	Opata_445015_PstIMseI_PA	48.58
4752	Opata_546129_PstIMseI_PA	48.58
4753	Opata_261115_30_PstIMspI_SNP	48.58
4754	Opata_1667161_PstIMspI_PA	48.58
4755	Opata_4122373_PstIMspI_PA	48.58
4756	Opata_1320133_PstIMseI_PA	48.58
4757	Opata_2001109_PstIMspI_PA	48.58
4758	Opata_1877655_5_PstIMseI_SNP	48.58
4759	Opata_154550_PstIMseI_PA	48.58
4760	Opata_818271_PstIMseI_PA	48.58
4761	Opata_1680760_PstIMspI_PA	48.58
4762	Opata_402394_PstIMspI_PA	48.58
4763	Opata_513907_PstIMseI_PA	48.58
4764	Opata_1957290_PstIMseI_PA	48.58
4765	Opata_1566495_PstIMseI_PA	48.58
4766	Opata_524927_PstIMspI_PA	48.58
4767	Opata_3580313_PstIMspI_PA	48.58
4768	Opata_261115_29_PstIMspI_SNP	48.58
4769	Opata_129106_24_PstIMseI_SNP	48.58
4770	Opata_3020148_PstIMspI_PA	48.58
4771	Opata_433753_PstIMseI_PA	48.58
4772	Opata_840535_PstIMseI_PA	48.58
4773	Opata_1719296_PstIMspI_PA	48.58
4774	Opata_3055191_PstIMspI_PA	48.58
4775	Opata_1366416_PstIMspI_PA	48.58
4776	Opata_1346952_PstIMseI_PA	48.58
4777	Opata_893638_PstIMspI_PA	48.58
4778	Opata_910420_PstIMseI_PA	48.58
4779	Opata_2998650_69_PstIMspI_SNP	48.58
4780	Opata_1462221_PstIMspI_PA	48.58
4781	Opata_2032690_87_PstIMspI_SNP	48.58
4782	Opata_4139633_PstIMseI_PA	48.58
4783	Opata_2421657_PstIMluI_PA	48.58
4784	Opata_1031773_PstIMseI_PA	48.58
4785	Opata_860569_38_PstIMspI_SNP	48.58
4786	Opata_498291_PstIMspI_PA	48.58
4787	Opata_162219_PstIMseI_PA	48.58
4788	Opata_1063953_54_PstIMseI_SNP	48.58
4789	Opata_546574_PstIMseI_PA	48.58
4790	Opata_1077388_PstIMspI_PA	48.58
4791	Opata_170500_PstIMseI_PA	48.58
4792	Opata_66575_PstIMseI_PA	48.58
4793	Opata_2365779_PstIMspI_PA	48.58
4794	Opata_3018489_PstIMspI_PA	48.58
4795	Opata_4064901_PstIMspI_PA	48.58
4796	Opata_1097590_PstIMspI_PA	48.58
4797	Opata_46241_PstIMseI_PA	48.58
4798	Opata_195069_PstIMseI_PA	48.58
4799	Opata_4263747_PstIMspI_PA	48.58
4800	Opata_808276_PstIMspI_PA	48.58
4801	Opata_2881796_PstIMseI_PA	48.58
4802	Opata_3791069_PstIMseI_PA	48.58
4803	Opata_211931_PstIMluI_PA	48.58
4804	Opata_984157_PstIMseI_PA	48.58
4805	Opata_1456226_PstIMspI_PA	48.58
4806	Opata_545913_PstIMseI_PA	48.58
4807	Opata_283944_29_PstIMspI_SNP	48.58
4808	Opata_467140_21_PstIMspI_SNP	48.58
4809	Opata_750178_64_PstIMspI_SNP	48.58
4810	M6_2462292_PstIMseI_PA	48.58
4811	Opata_3762092_PstIMspI_PA	48.58
4812	Opata_750178_12_PstIMspI_SNP	48.58
4813	Opata_2408855_58_PstIMspI_SNP	48.58
4814	Opata_1187414_PstIMspI_PA	48.58
4815	Opata_529429_PstIMseI_PA	48.58
4816	Opata_429802_52_PstIMspI_SNP	48.58
4817	Opata_68174_PstIMseI_PA	48.58
4818	M6_3108682_PstIMspI_PA	48.58
4819	Opata_1035399_PstIMspI_PA	48.58
4820	Opata_1123494_PstIMspI_PA	48.58
4821	Opata_2408855_60_PstIMspI_SNP	48.58
4822	Opata_1148459_PstIMspI_PA	48.58
4823	Opata_2004485_80_PstIMspI_SNP	48.58
4824	Opata_467140_8_PstIMspI_SNP	48.58
4825	Opata_1514239_PstIMspI_PA	48.58
4826	Opata_1609703_PstIMspI_PA	48.58
4827	M6_511996_PstIMseI_PA	48.58
4828	Opata_3225534_PstIMspI_PA	48.58
4829	M6_512423_PstIMseI_PA	48.58
4830	M6_448221_PstIMseI_PA	48.58
4831	M6_1277504_PstIMspI_PA	48.58
4832	M6_73564_PstIMseI_PA	48.58
4833	M6_120471_PstIMseI_PA	48.58
4834	M6_108731_PstIMseI_PA	48.58
4835	M6_3034713_PstIMspI_PA	48.58
4836	M6_126746_PstIMseI_PA	48.58
4837	M6_573632_PstIMspI_PA	48.58
4838	M6_920733_PstIMseI_PA	48.58
4839	M6_1646098_PstIMspI_PA	48.58
4840	M6_490206_PstIMseI_PA	48.58
4841	M6_2333233_PstIMspI_PA	48.58
4842	M6_1289624_PstIMspI_PA	48.58
4843	M6_665986_PstIMspI_PA	48.58
4844	M6_2742703_PstIMspI_PA	48.58
4845	Opata_220776_PstIMseI_PA	48.58
4846	M6_200090_PstIMseI_PA	48.58
4847	Opata_1363893_42_PstIMspI_SNP	48.58
4848	M6_226471_PstIMseI_PA	48.58
4849	M6_346144_PstIMseI_PA	48.58
4850	Opata_2445723_PstIMspI_PA	48.58
4851	M6_3108362_PstIMseI_PA	48.58
4852	M6_3825850_PstIMseI_PA	48.58
4853	M6_736187_PstIMseI_PA	48.58
4854	Opata_798967_86_PstIMspI_SNP	48.58
4855	M6_3202926_PstIMseI_PA	48.58
4856	M6_444393_PstIMspI_PA	48.58
4857	M6_301324_PstIMseI_PA	48.58
4858	Opata_95446_PstIMseI_PA	48.58
4859	M6_996455_PstIMseI_PA	48.58
4860	Opata_2401916_PstIMspI_PA	48.58
4861	M6_4956_PstIMseI_PA	48.58
4862	Opata_2805703_28_PstIMseI_SNP	48.58
4863	M6_852061_PstIMseI_PA	48.58
4864	M6_600310_PstIMseI_PA	48.58
4865	M6_995665_PstIMspI_PA	48.58
4866	Opata_794599_PstIMspI_PA	48.58
4867	M6_3027784_PstIMspI_PA	48.58
4868	M6_19296_PstIMseI_PA	48.58
4869	M6_395359_PstIMseI_PA	48.58
4870	M6_346760_PstIMspI_PA	48.58
4871	M6_1682076_PstIMspI_PA	48.58
4872	Opata_123872_PstIMseI_PA	48.58
4873	M6_2599885_PstIMseI_PA	48.58
4874	M6_283211_PstIMseI_PA	48.58
4875	Opata_1239830_PstIMseI_PA	48.58
4876	M6_1267269_PstIMseI_PA	48.58
4877	Opata_3836019_PstIMspI_PA	48.58
4878	Opata_545357_PstIMseI_PA	48.58
4879	Opata_4199116_PstIMspI_PA	48.58
4880	M6_576289_PstIMseI_PA	48.58
4881	Opata_2795142_PstIMseI_PA	48.58
4882	M6_954873_PstIMseI_PA	48.58
4883	M6_732383_PstIMspI_PA	48.58
4884	Opata_769000_PstIMseI_PA	48.58
4885	M6_2144433_PstIMspI_PA	48.58
4886	M6_239754_PstIMseI_PA	48.58
4887	M6_1551849_PstIMspI_PA	48.58
4888	M6_203669_PstIMseI_PA	48.58
4889	M6_1169930_PstIMspI_PA	48.58
4890	M6_1170134_PstIMspI_PA	48.58
4891	M6_68572_PstIMseI_PA	48.58
4892	M6_222878_PstIMseI_PA	48.58
4893	M6_712053_PstIMseI_PA	48.58
4894	Opata_948985_PstIMseI_PA	48.58
4895	Opata_1808621_PstIMspI_PA	48.58
4896	M6_533909_PstIMspI_PA	48.58
4897	M6_1357040_PstIMseI_PA	48.58
4898	Opata_173802_86_PstIMseI_SNP	48.58
4899	M6_1712785_PstIMspI_PA	48.58
4900	M6_3679004_PstIMseI_PA	48.58
4901	M6_1562981_PstIMspI_PA	48.58
4902	M6_812498_PstIMseI_PA	48.58
4903	M6_813401_PstIMseI_PA	48.58
4904	M6_1617_PstIMspI_PA	48.58
4905	M6_784974_PstIMspI_PA	48.58
4906	M6_1848477_PstIMspI_PA	48.58
4907	M6_1186110_PstIMspI_PA	48.58
4908	M6_2038320_PstIMspI_PA	48.58
4909	M6_160254_PstIMseI_PA	48.58
4910	M6_435582_PstIMspI_PA	48.58
4911	M6_45908_PstIMseI_PA	48.58
4912	M6_2819197_PstIMspI_PA	48.58
4913	M6_1624608_PstIMspI_PA	48.58
4914	M6_147002_PstIMseI_PA	48.58
4915	M6_106531_PstIMseI_PA	48.58
4916	M6_1047065_PstIMspI_PA	48.58
4917	M6_203778_PstIMseI_PA	48.58
4918	M6_1410508_PstIMspI_PA	48.58
4919	M6_1371404_PstIMseI_PA	48.58
4920	M6_1991525_PstIMspI_PA	48.58
4921	M6_476914_PstIMseI_PA	48.58
4922	Opata_289409_PstIMspI_PA	48.58
4923	M6_2591012_PstIMspI_PA	48.58
4924	M6_495789_PstIMspI_PA	48.58
4925	M6_312006_PstIMspI_PA	48.58
4926	Opata_344564_PstIMseI_PA	48.58
4927	M6_2856205_PstIMspI_PA	48.58
4928	M6_1166530_PstIMseI_PA	48.58
4929	M6_466071_PstIMseI_PA	48.58
4930	M6_418157_PstIMspI_PA	48.58
4931	M6_108934_PstIMseI_PA	48.58
4932	M6_2680579_PstIMspI_PA	48.58
4933	M6_1570713_PstIMseI_PA	48.58
4934	Opata_644887_PstIMseI_PA	48.58
4935	Opata_648079_PstIMspI_PA	48.58
4936	Opata_1357117_PstIMspI_PA	48.58
4937	Opata_660258_PstIMseI_PA	48.58
4938	Opata_1228427_PstIMseI_PA	48.58
4939	Opata_3474350_PstIMspI_PA	48.58
4940	Opata_2636732_PstIMseI_PA	48.58
4941	M6_834221_PstIMspI_PA	48.58
4942	Opata_90115_PstIMseI_PA	48.58
4943	Opata_4064878_PstIMspI_PA	48.58
4944	Opata_270124_PstIMseI_PA	48.58
4945	Opata_3817045_PstIMspI_PA	48.58
4946	Opata_3096503_PstIMspI_PA	48.58
4947	Opata_369034_PstIMspI_PA	48.58
4948	Opata_2802659_8_PstIMseI_SNP	48.58
4949	Opata_188551_PstIMseI_PA	48.58
4950	Opata_230428_PstIMseI_PA	48.58
4951	Opata_1405875_PstIMseI_PA	48.58
4952	Opata_3104168_PstIMseI_PA	48.58
4953	Opata_832061_PstIMspI_PA	48.58
4954	Opata_3967493_PstIMseI_PA	48.58
4955	Opata_2541255_PstIMspI_PA	48.58
4956	Opata_379581_PstIMseI_PA	48.58
4957	Opata_174618_PstIMseI_PA	48.58
4958	Opata_165041_PstIMseI_PA	48.58
4959	Opata_701013_PstIMseI_PA	48.58
4960	Opata_132609_PstIMseI_PA	48.58
4961	Opata_715149_PstIMspI_PA	48.58
4962	Opata_1678299_PstIMspI_PA	48.58
4963	Opata_1823128_PstIMspI_PA	48.58
4964	Opata_2770722_PstIMspI_PA	48.58
4965	Opata_2275512_PstIMseI_PA	48.58
4966	Opata_1044437_PstIMseI_PA	48.58
4967	Opata_3077997_PstIMseI_PA	48.58
4968	Opata_2217680_PstIMspI_PA	48.58
4969	Opata_3783880_PstIMspI_PA	48.58
4970	Opata_3680281_PstIMspI_PA	48.58
4971	Opata_1008939_PstIMseI_PA	48.58
4972	Opata_2295998_PstIMspI_PA	48.58
4973	Opata_566766_PstIMseI_PA	48.58
4974	Opata_3416287_PstIMspI_PA	48.58
4975	Opata_1251709_PstIMspI_PA	48.58
4976	Opata_958388_PstIMspI_PA	48.58
4977	Opata_2057615_PstIMspI_PA	48.58
4978	Opata_49175_PstIMseI_PA	48.58
4979	Opata_471689_PstIMspI_PA	48.58
4980	Opata_2898232_PstIMspI_PA	48.58
4981	Opata_2578662_PstIMspI_PA	48.58
4982	M6_2525590_PstIMseI_PA	48.58
4983	Opata_1700192_PstIMspI_PA	48.58
4984	Opata_3462823_PstIMspI_PA	48.58
4985	Opata_2705492_PstIMseI_PA	48.58
4986	Opata_2626671_PstIMspI_PA	48.58
4987	Opata_1007944_PstIMseI_PA	48.58
4988	Opata_4104001_PstIMspI_PA	48.58
4989	Opata_2473658_PstIMspI_PA	48.58
4990	Opata_352958_PstIMseI_PA	48.58
4991	Opata_10736_PstIMseI_PA	48.58
4992	Opata_2985733_PstIMspI_PA	48.58
4993	Opata_22227_PstIMseI_PA	48.58
4994	Opata_786408_PstIMseI_PA	48.58
4995	Opata_1368629_PstIMspI_PA	48.58
4996	Opata_1340758_PstIMspI_PA	48.58
4997	Opata_1449112_PstIMspI_PA	48.58
4998	Opata_88677_PstIMspI_PA	48.58
4999	Opata_1354685_PstIMspI_PA	48.58
5000	M6_1974610_PstIMspI_PA	48.58
5001	Opata_644707_PstIMseI_PA	48.58
5002	Opata_543008_PstIMseI_PA	48.58
5003	Opata_50408_PstIMseI_PA	48.58
5004	Opata_125036_PstIMseI_PA	48.58
5005	Opata_2032437_PstIMspI_PA	48.58
5006	Opata_1699247_PstIMspI_PA	48.58
5007	Opata_599368_PstIMseI_PA	48.58
5008	Opata_562978_PstIMseI_PA	48.58
5009	Opata_1337200_PstIMseI_PA	48.58
5010	Opata_1544247_PstIMspI_PA	48.58
5011	Opata_2829274_PstIMspI_PA	48.58
5012	Opata_222445_PstIMseI_PA	48.58
5013	Opata_2027138_PstIMspI_PA	48.58
5014	Opata_103280_PstIMseI_PA	48.58
5015	Opata_795038_PstIMspI_PA	48.58
5016	Opata_1088158_PstIMseI_PA	48.58
5017	Opata_1482240_PstIMspI_PA	48.58
5018	Opata_866768_PstIMspI_PA	48.58
5019	Opata_252495_PstIMseI_PA	48.58
5020	Opata_468174_PstIMseI_PA	48.58
5021	Opata_748969_PstIMspI_PA	48.58
5022	Opata_2802659_40_PstIMseI_SNP	48.58
5023	Opata_3757216_PstIMspI_PA	48.58
5024	Opata_1923152_PstIMspI_PA	48.58
5025	Opata_348290_PstIMseI_PA	48.58
5026	Opata_1215593_PstIMspI_PA	48.58
5027	Opata_521632_PstIMspI_PA	48.58
5028	Opata_565764_PstIMseI_PA	48.58
5029	Opata_300501_PstIMseI_PA	48.58
5030	Opata_638784_PstIMspI_PA	48.58
5031	M6_2580528_PstIMspI_PA	48.58
5032	Opata_131528_PstIMseI_PA	48.58
5033	Opata_578077_PstIMseI_PA	48.58
5034	Opata_148340_PstIMseI_PA	48.58
5035	Opata_2156532_PstIMspI_PA	48.58
5036	Opata_703515_PstIMseI_PA	48.58
5037	Opata_666994_PstIMseI_PA	48.58
5038	Opata_225195_PstIMseI_PA	48.58
5039	Opata_239284_PstIMseI_PA	48.58
5040	Opata_165171_PstIMseI_PA	48.58
5041	Opata_1841491_PstIMseI_PA	48.58
5042	Opata_4166920_PstIMspI_PA	48.58
5043	Opata_3840507_PstIMspI_PA	48.58
5044	Opata_436876_PstIMspI_PA	48.58
5045	Opata_1307933_PstIMseI_PA	48.58
5046	Opata_3851217_PstIMspI_PA	48.58
5047	Opata_106689_PstIMseI_PA	48.58
5048	Opata_1174124_PstIMseI_PA	48.58
5049	M6_263694_PstIMspI_PA	48.58
5050	Opata_2695316_PstIMspI_PA	48.58
5051	Opata_1854121_PstIMspI_PA	48.58
5052	Opata_5730_PstIMseI_PA	48.58
5053	Opata_3140403_PstIMspI_PA	48.58
5054	Opata_2377056_PstIMseI_PA	48.58
5055	Opata_3792970_PstIMspI_PA	48.58
5056	Opata_207116_PstIMspI_PA	48.58
5057	Opata_2208337_PstIMseI_PA	48.58
5058	Opata_514973_PstIMspI_PA	48.58
5059	Opata_3657624_PstIMspI_PA	48.58
5060	Opata_589560_PstIMseI_PA	48.58
5061	Opata_152360_PstIMseI_PA	48.58
5062	Opata_23394_PstIMspI_PA	48.58
5063	Opata_352199_PstIMseI_PA	48.58
5064	Opata_290046_PstIMseI_PA	48.58
5065	Opata_163629_PstIMseI_PA	48.58
5066	Opata_362570_PstIMseI_PA	48.58
5067	Opata_110139_PstIMseI_PA	48.58
5068	Opata_409985_PstIMspI_PA	48.58
5069	Opata_1483305_PstIMspI_PA	48.58
5070	Opata_1366068_PstIMspI_PA	48.58
5071	Opata_356738_PstIMseI_PA	48.58
5072	Opata_3586547_PstIMseI_PA	48.58
5073	Opata_187185_PstIMseI_PA	48.58
5074	Opata_2145545_PstIMspI_PA	48.58
5075	Opata_27496_PstIMseI_PA	48.58
5076	M6_252110_PstIMspI_PA	48.58
5077	Opata_349139_PstIMspI_PA	48.58
5078	Opata_3261190_PstIMspI_PA	48.58
5079	Opata_1072607_PstIMseI_PA	48.58
5080	Opata_2523082_PstIMspI_PA	48.58
5081	Opata_3925882_PstIMspI_PA	48.58
5082	Opata_491436_PstIMseI_PA	48.58
5083	Opata_114273_PstIMseI_PA	48.58
5084	Opata_148652_PstIMseI_PA	48.58
5085	Opata_168285_PstIMseI_PA	48.58
5086	Opata_635218_PstIMseI_PA	48.58
5087	Opata_273740_PstIMseI_PA	48.58
5088	Opata_517531_PstIMseI_PA	48.58
5089	Opata_727462_PstIMseI_PA	48.58
5090	Opata_607864_PstIMseI_PA	48.58
5091	Opata_4132159_PstIMspI_PA	48.58
5092	Opata_2691675_PstIMspI_PA	48.58
5093	Opata_101816_PstIMseI_PA	48.58
5094	Opata_2415403_PstIMseI_PA	48.58
5095	M6_124091_PstIMspI_PA	48.58
5096	Opata_177023_PstIMseI_PA	48.58
5097	Opata_98372_PstIMseI_PA	48.58
5098	Opata_1120741_PstIMspI_PA	48.58
5099	Opata_3470506_PstIMspI_PA	48.58
5100	Opata_541147_PstIMseI_PA	48.58
5101	Opata_3779142_PstIMspI_PA	48.58
5102	Opata_2571246_PstIMspI_PA	48.58
5103	Opata_870932_PstIMseI_PA	48.58
5104	Opata_1595797_PstIMspI_PA	48.58
5105	Opata_4236514_PstIMseI_PA	48.58
5106	Opata_470621_PstIMseI_PA	48.58
5107	Opata_2494401_PstIMspI_PA	48.58
5108	Opata_207579_PstIMseI_PA	48.58
5109	Opata_756839_PstIMspI_PA	48.58
5110	Opata_4180652_PstIMspI_PA	48.58
5111	Opata_337945_PstIMspI_PA	48.58
5112	Opata_2337929_PstIMseI_PA	48.58
5113	Opata_4157286_PstIMseI_PA	48.58
5114	Opata_121302_PstIMspI_PA	48.58
5115	Opata_720452_PstIMspI_PA	48.58
5116	Opata_2802659_2_PstIMseI_SNP	48.58
5117	Opata_3873253_PstIMspI_PA	48.58
5118	Opata_769458_PstIMspI_PA	48.58
5119	Opata_59170_PstIMseI_PA	48.58
5120	Opata_101067_PstIMspI_PA	48.58
5121	Opata_3299258_PstIMspI_PA	48.58
5122	Opata_2592414_PstIMspI_PA	48.58
5123	Opata_2988079_PstIMseI_PA	48.58
5124	Opata_102506_PstIMseI_PA	48.58
5125	Opata_2223932_PstIMspI_PA	48.58
5126	M6_2181764_PstIMspI_PA	48.58
5127	Opata_807199_PstIMspI_PA	48.58
5128	Opata_3227130_PstIMspI_PA	48.58
5129	Opata_2009876_PstIMspI_PA	48.58
5130	Opata_191958_PstIMseI_PA	48.58
5131	Opata_294634_PstIMseI_PA	48.58
5132	Opata_112399_PstIMseI_PA	48.58
5133	Opata_695998_PstIMseI_PA	48.58
5134	Opata_200830_PstIMseI_PA	48.58
5135	Opata_113444_PstIMseI_PA	48.58
5136	Opata_744524_PstIMspI_PA	48.58
5137	Opata_1739665_PstIMseI_PA	48.58
5138	Opata_1014626_PstIMseI_PA	48.58
5139	Opata_63903_PstIMseI_PA	48.58
5140	Opata_3398367_PstIMspI_PA	48.58
5141	Opata_423235_PstIMspI_PA	48.58
5142	Opata_1260845_PstIMspI_PA	48.58
5143	Opata_271827_PstIMseI_PA	48.58
5144	Opata_1802678_PstIMseI_PA	48.58
5145	Opata_1618454_PstIMspI_PA	48.58
5146	Opata_730652_PstIMseI_PA	48.58
5147	Opata_2022860_PstIMspI_PA	48.58
5148	Opata_7449_PstIMseI_PA	48.58
5149	Opata_206302_PstIMseI_PA	48.58
5150	Opata_622942_PstIMseI_PA	48.58
5151	Opata_1650216_PstIMseI_PA	48.58
5152	M6_122478_PstIMspI_PA	48.58
5153	M6_2064512_PstIMspI_PA	48.58
5154	Opata_810478_PstIMseI_PA	48.58
5155	Opata_967530_PstIMseI_PA	48.58
5156	Opata_293620_PstIMspI_PA	48.58
5157	Opata_100973_PstIMseI_PA	48.58
5158	Opata_2172099_PstIMspI_PA	48.58
5159	Opata_1588826_PstIMspI_PA	48.58
5160	Opata_2212096_PstIMspI_PA	48.58
5161	Opata_978215_PstIMspI_PA	48.58
5162	Opata_296505_PstIMluI_PA	48.58
5163	Opata_119832_PstIMseI_PA	48.58
5164	Opata_3051102_PstIMspI_PA	48.58
5165	Opata_460171_PstIMseI_PA	48.58
5166	Opata_3471955_PstIMspI_PA	48.58
5167	Opata_2424589_PstIMspI_PA	48.58
5168	M6_540857_PstIMspI_PA	48.58
5169	Opata_3933646_PstIMspI_PA	48.58
5170	Opata_370603_PstIMspI_PA	48.58
5171	Opata_219329_PstIMseI_PA	48.58
5172	Opata_2940448_PstIMspI_PA	48.58
5173	Opata_2488035_PstIMspI_PA	48.58
5174	Opata_2700820_PstIMspI_PA	48.58
5175	Opata_1673113_PstIMseI_PA	48.58
5176	Opata_2524432_PstIMspI_PA	48.58
5177	Opata_1809257_PstIMspI_PA	48.58
5178	Opata_1601494_PstIMspI_PA	48.58
5179	Opata_3407812_PstIMspI_PA	48.58
5180	Opata_3696691_PstIMspI_PA	48.58
5181	Opata_2903439_PstIMspI_PA	48.58
5182	Opata_1490325_PstIMspI_PA	48.58
5183	Opata_417447_PstIMseI_PA	48.58
5184	Opata_55763_PstIMseI_PA	48.58
5185	Opata_4127393_PstIMspI_PA	48.58
5186	Opata_2203000_PstIMspI_PA	48.58
5187	M6_412818_PstIMspI_PA	48.58
5188	Opata_4130879_PstIMspI_PA	48.58
5189	M6_477664_PstIMspI_PA	48.58
5190	Opata_400412_PstIMspI_PA	48.58
5191	Opata_324797_PstIMseI_PA	48.58
5192	Opata_342370_PstIMspI_PA	48.58
5193	M6_2320508_PstIMseI_PA	48.58
5194	M6_2613957_PstIMseI_PA	48.58
5195	M6_17379_PstIMseI_PA	48.58
5196	M6_196309_PstIMseI_PA	48.58
5197	M6_405789_PstIMspI_PA	48.58
5198	M6_2495223_PstIMseI_PA	48.58
5199	M6_426591_PstIMseI_PA	48.58
5200	M6_1867536_PstIMspI_PA	48.58
5201	M6_827751_PstIMseI_PA	48.58
5202	Opata_1700448_PstIMspI_PA	48.58
5203	M6_826142_PstIMspI_PA	48.58
5204	M6_1432127_PstIMseI_PA	48.58
5205	M6_879054_PstIMseI_PA	48.58
5206	Opata_1139048_PstIMspI_PA	48.58
5207	Opata_3311273_PstIMspI_PA	48.58
5208	M6_3202305_PstIMspI_PA	48.58
5209	M6_811864_PstIMseI_PA	48.58
5210	Opata_2330239_PstIMluI_PA	48.58
5211	M6_1172276_PstIMspI_PA	48.58
5212	M6_397133_PstIMspI_PA	48.58
5213	M6_1388151_PstIMseI_PA	48.58
5214	Opata_603212_PstIMspI_PA	48.58
5215	M6_1303475_PstIMseI_PA	48.58
5216	M6_2148123_PstIMseI_PA	48.58
5217	M6_1413067_PstIMspI_PA	48.58
5218	Opata_1070988_PstIMspI_PA	48.58
5219	M6_470906_PstIMspI_PA	48.58
5220	M6_127160_PstIMspI_PA	48.58
5221	M6_136808_PstIMseI_PA	48.58
5222	Opata_1668609_PstIMspI_PA	48.58
5223	M6_2073153_PstIMseI_PA	48.58
5224	M6_535440_PstIMseI_PA	48.58
5225	M6_429439_PstIMspI_PA	48.58
5226	M6_2074630_PstIMspI_PA	48.58
5227	Opata_942958_PstIMspI_PA	48.58
5228	Opata_1793105_PstIMspI_PA	48.58
5229	M6_399227_PstIMspI_PA	48.58
5230	M6_333751_PstIMseI_PA	48.58
5231	M6_150736_PstIMseI_PA	48.58
5232	M6_623676_PstIMspI_PA	48.58
5233	Opata_550630_PstIMspI_PA	48.58
5234	M6_337378_PstIMseI_PA	48.58
5235	M6_318564_PstIMspI_PA	48.58
5236	M6_48608_PstIMseI_PA	48.58
5237	M6_313318_PstIMspI_PA	48.58
5238	M6_375306_PstIMspI_PA	48.58
5239	Opata_214564_PstIMseI_PA	48.58
5240	Opata_1585227_PstIMspI_PA	48.58
5241	M6_705138_PstIMspI_PA	48.58
5242	M6_1282795_PstIMspI_PA	48.58
5243	M6_504906_PstIMseI_PA	48.58
5244	M6_106542_PstIMseI_PA	48.58
5245	Opata_1688824_PstIMspI_PA	48.58
5246	Opata_652785_PstIMspI_PA	48.58
5247	Opata_3073797_PstIMspI_PA	48.58
5248	M6_27623_PstIMseI_PA	48.58
5249	Opata_772891_PstIMspI_PA	48.58
5250	Opata_3970082_PstIMspI_PA	48.58
5251	Opata_236644_PstIMseI_PA	48.58
5252	Opata_1417314_PstIMspI_PA	48.58
5253	Opata_160535_PstIMseI_PA	48.58
5254	M6_1398587_PstIMseI_PA	48.58
5255	M6_1001146_PstIMspI_PA	48.58
5256	Opata_369920_PstIMseI_PA	48.58
5257	Opata_1768397_PstIMseI_PA	48.58
5258	Opata_147339_PstIMseI_PA	48.58
5259	Opata_1516154_PstIMspI_PA	48.58
5260	M6_1872594_PstIMspI_PA	48.58
5261	Opata_794727_PstIMseI_PA	48.58
5262	M6_995650_PstIMseI_PA	48.58
5263	Opata_953002_PstIMspI_PA	48.58
5264	Opata_3002651_PstIMspI_PA	48.58
5265	Opata_968523_PstIMspI_PA	48.58
5266	Opata_2465564_PstIMseI_PA	48.58
5267	Opata_215524_PstIMseI_PA	48.58
5268	Opata_929116_PstIMspI_PA	48.58
5269	Opata_926615_PstIMspI_PA	48.58
5270	Opata_1153613_PstIMspI_PA	48.58
5271	M6_863332_PstIMspI_PA	48.58
5272	Opata_1921346_39_PstIMspI_SNP	48.58
5273	Opata_2161406_PstIMspI_PA	48.58
5274	M6_1229413_PstIMspI_PA	48.58
5275	Opata_2868599_PstIMseI_PA	48.58
5276	Opata_1437657_PstIMspI_PA	48.58
5277	Opata_519156_PstIMseI_PA	48.58
5278	Opata_49194_PstIMseI_PA	48.58
5279	Opata_2156465_PstIMspI_PA	48.58
5280	M6_521486_PstIMspI_PA	48.58
5281	Opata_1704919_PstIMseI_PA	48.58
5282	Opata_89604_PstIMseI_PA	48.58
5283	Opata_361720_PstIMseI_PA	48.58
5284	M6_69199_PstIMseI_PA	48.58
5285	Opata_1697535_PstIMspI_PA	48.58
5286	Opata_621420_PstIMseI_PA	48.58
5287	Opata_297334_PstIMspI_PA	48.58
5288	M6_384624_PstIMspI_PA	48.58
5289	Opata_948098_PstIMspI_PA	48.58
5290	M6_551860_PstIMspI_PA	48.58
5291	Opata_407396_PstIMseI_PA	48.58
5292	M6_167754_PstIMseI_PA	48.58
5293	Opata_556715_PstIMseI_PA	48.58
5294	Opata_852875_PstIMspI_PA	48.58
5295	Opata_2445204_PstIMspI_PA	48.58
5296	Opata_468009_PstIMseI_PA	48.58
5297	M6_43101_PstIMseI_PA	48.58
5298	M6_440938_PstIMspI_PA	48.58
5299	Opata_309889_PstIMspI_PA	48.58
5300	M6_345275_PstIMspI_PA	48.58
5301	M6_566652_PstIMseI_PA	48.58
5302	Opata_1282721_PstIMseI_PA	48.58
5303	Opata_1582805_PstIMseI_PA	48.58
5304	Opata_62829_PstIMseI_PA	48.58
5305	Opata_664451_PstIMseI_PA	48.58
5306	Opata_681599_PstIMseI_PA	48.58
5307	Opata_314580_PstIMseI_PA	48.58
5308	M6_91109_PstIMseI_PA	48.58
5309	Opata_692546_PstIMseI_PA	48.58
5310	M6_830115_PstIMspI_PA	48.58
5311	M6_522800_PstIMseI_PA	48.58
5312	M6_663709_PstIMspI_PA	48.58
5313	Opata_293218_PstIMluI_PA	48.58
5314	Opata_196895_PstIMseI_PA	48.58
5315	Opata_598206_PstIMspI_PA	48.58
5316	Opata_2486864_PstIMspI_PA	48.58
5317	Opata_98834_PstIMseI_PA	48.58
5318	Opata_4153980_PstIMspI_PA	48.58
5319	M6_1069033_PstIMspI_PA	48.58
5320	M6_2427653_PstIMspI_PA	48.58
5321	M6_1325084_PstIMseI_PA	48.58
5322	M6_1093068_PstIMseI_PA	48.58
5323	M6_644500_PstIMspI_PA	48.58
5324	Opata_371793_PstIMseI_PA	48.58
5325	Opata_4184256_PstIMseI_PA	48.58
5326	Opata_1908700_PstIMspI_PA	48.58
5327	M6_330329_PstIMspI_PA	48.58
5328	Opata_1994927_PstIMspI_PA	48.58
5329	M6_985046_PstIMspI_PA	48.58
5330	Opata_100673_PstIMseI_PA	48.58
5331	Opata_79700_PstIMseI_PA	48.58
5332	Opata_138271_PstIMseI_PA	48.58
5333	Opata_1178149_PstIMseI_PA	48.58
5334	M6_2052293_PstIMseI_PA	48.58
5335	Opata_1107394_PstIMseI_PA	48.58
5336	Opata_2541899_PstIMseI_PA	48.58
5337	M6_2371378_PstIMspI_PA	48.58
5338	M6_589742_PstIMseI_PA	48.58
5339	Opata_2557044_PstIMseI_PA	48.58
5340	M6_877238_PstIMspI_PA	48.58
5341	Opata_1298563_PstIMseI_PA	48.58
5342	M6_661431_PstIMspI_PA	48.58
5343	M6_2366321_PstIMspI_PA	48.58
5344	Opata_3908249_PstIMspI_PA	48.58
5345	Opata_1637765_PstIMspI_PA	48.58
5346	M6_2623798_PstIMspI_PA	48.58
5347	Opata_1259812_PstIMseI_PA	48.58
5348	Opata_312315_PstIMspI_PA	48.58
5349	Opata_1847750_65_PstIMspI_SNP	48.58
5350	Opata_21828_PstIMseI_PA	48.58
5351	M6_2263500_PstIMspI_PA	48.58
5352	M6_1054565_PstIMseI_PA	48.58
5353	M6_950991_PstIMspI_PA	48.58
5354	Opata_965596_PstIMspI_PA	48.58
5355	Opata_2389946_PstIMspI_PA	48.58
5356	Opata_2595672_PstIMspI_PA	48.58
5357	Opata_480072_PstIMseI_PA	48.58
5358	Opata_3520020_PstIMspI_PA	48.58
5359	M6_594101_PstIMseI_PA	48.58
5360	Opata_621077_PstIMspI_PA	48.58
5361	Opata_1512329_PstIMspI_PA	48.58
5362	M6_2933466_PstIMspI_PA	48.58
5363	M6_2548255_PstIMspI_PA	48.58
5364	M6_1966753_PstIMseI_PA	48.58
5365	M6_537520_PstIMseI_PA	48.58
5366	M6_4102684_PstIMseI_PA	48.58
5367	M6_1001271_PstIMspI_PA	48.58
5368	M6_3337171_PstIMspI_PA	48.58
5369	M6_180005_PstIMspI_PA	48.58
5370	Opata_129252_PstIMspI_PA	48.58
5371	Opata_3415440_PstIMspI_PA	48.58
5372	Opata_2041228_PstIMspI_PA	48.58
5373	Opata_357075_PstIMspI_PA	48.58
5374	Opata_799860_PstIMseI_PA	48.58
5375	Opata_990318_PstIMseI_PA	48.58
5376	Opata_1262826_PstIMseI_PA	48.58
5377	Opata_387133_PstIMseI_PA	48.58
5378	Opata_21740_PstIMseI_PA	48.58
5379	M6_2609382_PstIMspI_PA	48.58
5380	Opata_110546_PstIMseI_PA	48.58
5381	Opata_60887_PstIMseI_PA	48.58
5382	Opata_65295_PstIMseI_PA	48.58
5383	Opata_312411_PstIMseI_PA	48.58
5384	Opata_1322287_PstIMseI_PA	48.58
5385	Opata_848082_PstIMseI_PA	48.58
5386	Opata_714867_PstIMseI_PA	48.58
5387	Opata_56190_PstIMspI_PA	48.58
5388	Opata_1023969_PstIMseI_PA	48.58
5389	M6_450149_PstIMseI_PA	48.58
5390	Opata_325108_PstIMspI_PA	48.58
5391	Opata_1407092_PstIMseI_PA	48.58
5392	Opata_240737_PstIMluI_PA	48.58
5393	Opata_3569968_PstIMspI_PA	48.58
5394	Opata_264195_PstIMseI_PA	48.58
5395	Opata_410494_PstIMseI_PA	48.58
5396	Opata_561429_PstIMspI_PA	48.58
5397	M6_2802133_PstIMseI_PA	48.58
5398	M6_1098142_PstIMseI_PA	48.58
5399	M6_3611073_PstIMseI_PA	48.58
5400	M6_173854_PstIMspI_PA	48.58
5401	M6_1441430_PstIMspI_PA	48.58
5402	M6_708928_PstIMspI_PA	48.58
5403	M6_161381_PstIMspI_PA	48.58
5404	Opata_127910_PstIMspI_PA	48.58
5405	M6_455468_PstIMspI_PA	48.58
5406	M6_559008_PstIMseI_PA	48.58
5407	M6_952878_PstIMseI_PA	48.58
5408	M6_1391112_PstIMspI_PA	48.58
5409	M6_857835_PstIMseI_PA	48.58
5410	M6_583995_PstIMspI_PA	48.58
5411	M6_967691_PstIMspI_PA	48.58
5412	M6_713875_PstIMseI_PA	48.58
5413	Opata_659013_PstIMseI_PA	48.58
5414	M6_1912597_PstIMspI_PA	48.58
5415	M6_1586719_PstIMspI_PA	48.58
5416	M6_249147_PstIMspI_PA	48.58
5417	M6_477688_PstIMspI_PA	48.58
5418	M6_646481_PstIMspI_PA	48.58
5419	M6_72258_PstIMseI_PA	48.58
5420	M6_19201_PstIMseI_PA	48.58
5421	M6_3218465_PstIMseI_PA	48.58
5422	M6_424911_PstIMseI_PA	48.58
5423	M6_1760187_PstIMspI_PA	48.58
5424	M6_23000_PstIMspI_PA	48.58
5425	M6_1026283_PstIMspI_PA	48.58
5426	M6_382839_PstIMseI_PA	48.58
5427	M6_3334183_PstIMspI_PA	48.58
5428	Opata_1409296_PstIMspI_PA	48.58
5429	M6_1391013_PstIMseI_PA	48.58
5430	M6_1197966_PstIMspI_PA	48.58
5431	Opata_883257_PstIMspI_PA	48.58
5432	Opata_2149013_PstIMspI_PA	48.58
5433	Opata_1007785_PstIMseI_PA	48.58
5434	Opata_150026_PstIMseI_PA	48.58
5435	Opata_978979_PstIMluI_PA	48.58
5436	Opata_3747168_PstIMspI_PA	48.58
5437	Opata_387107_PstIMseI_PA	48.58
5438	Opata_159102_PstIMseI_PA	48.58
5439	Opata_931701_PstIMspI_PA	48.58
5440	Opata_3834990_PstIMspI_PA	48.58
5441	Opata_425831_PstIMseI_PA	48.58
5442	Opata_297929_PstIMseI_PA	48.58
5443	Opata_2656303_PstIMspI_PA	48.58
5444	Opata_2171411_PstIMspI_PA	48.58
5445	Opata_377266_PstIMseI_PA	48.58
5446	Opata_1163759_PstIMseI_PA	48.58
5447	Opata_2004504_PstIMspI_PA	48.58
5448	Opata_1552537_58_PstIMseI_SNP	48.58
5449	Opata_2244791_PstIMspI_PA	48.58
5450	Opata_2792521_88_PstIMspI_SNP	48.58
5451	Opata_162407_PstIMspI_PA	48.58
5452	Opata_870612_PstIMspI_PA	48.58
5453	Opata_983672_PstIMspI_PA	48.58
5454	Opata_3433807_PstIMspI_PA	48.58
5455	Opata_2467109_PstIMspI_PA	48.58
5456	Opata_1098474_PstIMspI_PA	48.58
5457	Opata_2816546_PstIMseI_PA	48.58
5458	Opata_1167699_PstIMseI_PA	48.58
5459	Opata_20786_PstIMseI_PA	48.58
5460	Opata_594190_PstIMspI_PA	48.58
5461	Opata_1420596_PstIMspI_PA	48.58
5462	Opata_564804_PstIMspI_PA	48.58
5463	Opata_241372_PstIMspI_PA	48.58
5464	Opata_3050315_PstIMspI_PA	48.58
5465	Opata_56276_PstIMseI_PA	48.58
5466	Opata_4384608_PstIMseI_PA	48.58
5467	Opata_923344_PstIMspI_PA	48.58
5468	Opata_581503_PstIMspI_PA	48.58
5469	Opata_91462_PstIMseI_PA	48.58
5470	Opata_548915_PstIMseI_PA	48.58
5471	Opata_4138882_PstIMspI_PA	48.58
5472	Opata_2264867_PstIMspI_PA	48.58
5473	Opata_165710_PstIMseI_PA	48.58
5474	Opata_1845253_PstIMspI_PA	48.58
5475	Opata_1810305_PstIMspI_PA	48.58
5476	Opata_3590997_PstIMspI_PA	48.58
5477	Opata_559453_PstIMspI_PA	48.58
5478	Opata_3650988_PstIMspI_PA	48.58
5479	Opata_3506670_PstIMspI_PA	48.58
5480	Opata_147578_PstIMseI_PA	48.58
5481	Opata_187786_PstIMseI_PA	48.58
5482	Opata_4149950_PstIMspI_PA	48.58
5483	Opata_3183581_PstIMspI_PA	48.58
5484	Opata_61417_PstIMseI_PA	48.58
5485	Opata_426750_PstIMseI_PA	48.58
5486	M6_373590_PstIMseI_PA	48.58
5487	M6_135388_PstIMseI_PA	48.58
5488	Opata_2173822_PstIMspI_PA	48.58
5489	Opata_3334997_PstIMspI_PA	48.58
5490	Opata_701753_PstIMspI_PA	48.58
5491	Opata_445984_PstIMseI_PA	48.58
5492	Opata_3278634_PstIMseI_PA	48.58
5493	M6_303390_PstIMseI_PA	48.58
5494	Opata_1524594_PstIMspI_PA	48.58
5495	Opata_2811025_PstIMseI_PA	48.58
5496	Opata_379017_PstIMseI_PA	48.58
5497	Opata_128157_PstIMspI_PA	48.58
5498	Opata_3120380_PstIMspI_PA	48.58
5499	Opata_16918_PstIMseI_PA	48.58
5500	Opata_968042_PstIMseI_PA	48.58
5501	Opata_23504_PstIMseI_PA	48.58
5502	Opata_3142479_PstIMspI_PA	48.58
5503	Opata_675448_PstIMseI_PA	48.58
5504	Opata_3524074_PstIMspI_PA	48.58
5505	Opata_1231050_PstIMseI_PA	48.58
5506	Opata_1569809_PstIMspI_PA	48.58
5507	Opata_1372216_PstIMseI_PA	48.58
5508	Opata_208719_PstIMspI_PA	48.58
5509	Opata_3272521_PstIMspI_PA	48.58
5510	Opata_195856_PstIMseI_PA	48.58
5511	Opata_1340554_PstIMspI_PA	48.58
5512	Opata_1602401_PstIMseI_PA	48.58
5513	Opata_1842712_PstIMseI_PA	48.58
5514	Opata_3499440_PstIMspI_PA	48.58
5515	Opata_1324160_PstIMseI_PA	48.58
5516	Opata_2248261_PstIMspI_PA	48.58
5517	Opata_966115_PstIMseI_PA	48.58
5518	Opata_1899216_PstIMspI_PA	48.58
5519	Opata_3227883_PstIMspI_PA	48.58
5520	Opata_905078_PstIMspI_PA	48.58
5521	Opata_3547029_PstIMspI_PA	48.58
5522	Opata_3175634_PstIMseI_PA	48.58
5523	Opata_3066053_PstIMspI_PA	48.58
5524	Opata_670983_PstIMseI_PA	48.58
5525	Opata_3171763_PstIMspI_PA	48.58
5526	Opata_421525_PstIMseI_PA	48.58
5527	Opata_2841172_PstIMspI_PA	48.58
5528	Opata_2197007_PstIMspI_PA	48.58
5529	Opata_4128347_PstIMseI_PA	48.58
5530	Opata_2895413_PstIMspI_PA	48.58
5531	Opata_412785_PstIMseI_PA	48.58
5532	Opata_1195258_PstIMspI_PA	48.58
5533	Opata_1629318_PstIMspI_PA	48.58
5534	Opata_1571330_PstIMspI_PA	48.58
5535	Opata_2366915_PstIMspI_PA	48.58
5536	Opata_3054109_PstIMseI_PA	48.58
5537	Opata_720209_PstIMspI_PA	48.58
5538	Opata_574226_PstIMspI_PA	48.58
5539	M6_88176_PstIMseI_PA	48.58
5540	Opata_784216_PstIMspI_PA	48.58
5541	Opata_239328_PstIMspI_PA	48.58
5542	Opata_2229318_PstIMspI_PA	48.58
5543	Opata_1876957_PstIMspI_PA	48.58
5544	Opata_4363937_PstIMseI_PA	48.58
5545	Opata_1022053_PstIMspI_PA	48.58
5546	Opata_505613_PstIMspI_PA	48.58
5547	Opata_1009322_PstIMseI_PA	48.58
5548	Opata_1187460_PstIMseI_PA	48.58
5549	Opata_1275218_PstIMspI_PA	48.58
5550	Opata_3232735_PstIMspI_PA	48.58
5551	Opata_52380_PstIMspI_PA	48.58
5552	Opata_609846_PstIMspI_PA	48.58
5553	Opata_2466445_PstIMspI_PA	48.58
5554	M6_745503_PstIMspI_PA	48.58
5555	Opata_3374999_PstIMseI_PA	48.58
5556	Opata_362613_PstIMspI_PA	48.58
5557	Opata_1945778_PstIMseI_PA	48.58
5558	Opata_68549_PstIMseI_PA	48.58
5559	Opata_1145281_PstIMseI_PA	48.58
5560	Opata_386322_PstIMseI_PA	48.58
5561	Opata_5311_PstIMspI_PA	48.58
5562	Opata_1517920_PstIMspI_PA	48.58
5563	Opata_252712_PstIMseI_PA	48.58
5564	Opata_3119178_PstIMspI_PA	48.58
5565	Opata_267326_PstIMseI_PA	48.58
5566	M6_3310009_PstIMseI_PA	48.58
5567	M6_11410_PstIMseI_PA	48.58
5568	M6_582979_PstIMseI_PA	48.58
5569	Opata_173460_PstIMspI_PA	48.58
5570	Opata_2618116_PstIMspI_PA	48.58
5571	Opata_526361_PstIMseI_PA	48.58
5572	Opata_4178157_PstIMspI_PA	48.58
5573	Opata_1713508_PstIMspI_PA	48.58
5574	Opata_268736_PstIMseI_PA	48.58
5575	Opata_2973491_PstIMspI_PA	48.58
5576	Opata_1094985_PstIMseI_PA	48.58
5577	Opata_1655304_PstIMspI_PA	48.58
5578	Opata_724404_PstIMseI_PA	48.58
5579	M6_3202851_PstIMspI_PA	48.58
5580	Opata_290416_PstIMseI_PA	48.58
5581	M6_1110368_PstIMspI_PA	48.58
5582	Opata_1708059_PstIMspI_PA	48.58
5583	Opata_984814_PstIMseI_PA	48.58
5584	Opata_2119405_PstIMspI_PA	48.58
5585	Opata_219424_PstIMseI_PA	48.58
5586	Opata_98053_PstIMspI_PA	48.58
5587	Opata_2400193_PstIMspI_PA	48.58
5588	Opata_190046_PstIMspI_PA	48.58
5589	Opata_325666_PstIMseI_PA	48.58
5590	M6_123012_PstIMseI_PA	48.58
5591	Opata_603876_PstIMseI_PA	48.58
5592	M6_2138525_PstIMseI_PA	48.58
5593	Opata_311957_PstIMseI_PA	48.58
5594	Opata_847610_PstIMspI_PA	48.58
5595	Opata_962256_PstIMseI_PA	48.58
5596	Opata_200317_PstIMseI_PA	48.58
5597	M6_3315810_PstIMseI_PA	48.58
5598	Opata_401001_PstIMspI_PA	48.58
5599	Opata_975161_PstIMseI_PA	48.58
5600	Opata_1001049_PstIMspI_PA	48.58
5601	Opata_280220_PstIMseI_PA	48.58
5602	M6_1167018_PstIMspI_PA	48.58
5603	Opata_9249_PstIMseI_PA	48.58
5604	Opata_645283_PstIMseI_PA	48.58
5605	Opata_40689_PstIMseI_PA	48.58
5606	Opata_1730969_PstIMluI_PA	48.58
5607	Opata_2300693_PstIMseI_PA	48.58
5608	Opata_470486_PstIMseI_PA	48.58
5609	Opata_651932_PstIMseI_PA	48.58
5610	Opata_1223498_PstIMspI_PA	48.58
5611	Opata_3360662_PstIMspI_PA	48.58
5612	Opata_247663_PstIMseI_PA	48.58
5613	Opata_236952_PstIMspI_PA	48.58
5614	Opata_825234_PstIMseI_PA	48.58
5615	Opata_124790_PstIMspI_PA	48.58
5616	Opata_494218_PstIMspI_PA	48.58
5617	M6_785755_PstIMspI_PA	48.58
5618	M6_3108767_PstIMspI_PA	48.58
5619	Opata_4259738_PstIMspI_PA	48.58
5620	Opata_1814931_PstIMspI_PA	48.58
5621	Opata_162669_PstIMseI_PA	48.58
5622	Opata_886270_PstIMspI_PA	48.58
5623	Opata_1090347_PstIMspI_PA	48.58
5624	M6_319831_PstIMspI_PA	48.58
5625	Opata_509849_PstIMseI_PA	48.58
5626	Opata_1877720_PstIMspI_PA	48.58
5627	Opata_971725_PstIMspI_PA	48.58
5628	Opata_183464_PstIMspI_PA	48.58
5629	Opata_1561794_PstIMseI_PA	48.58
5630	Opata_2379966_PstIMseI_PA	48.58
5631	Opata_1834364_PstIMspI_PA	48.58
5632	Opata_987413_PstIMseI_PA	48.58
5633	M6_275136_PstIMseI_PA	48.58
5634	M6_1582973_PstIMspI_PA	48.58
5635	Opata_202594_PstIMseI_PA	48.58
5636	Opata_204202_PstIMseI_PA	48.58
5637	Opata_869806_PstIMspI_PA	48.58
5638	Opata_1160733_PstIMseI_PA	48.58
5639	Opata_856452_PstIMseI_PA	48.58
5640	Opata_891176_PstIMseI_PA	48.58
5641	Opata_1299832_PstIMseI_PA	48.58
5642	Opata_3166595_PstIMseI_PA	48.58
5643	Opata_122431_PstIMspI_PA	48.58
5644	Opata_1578322_PstIMspI_PA	48.58
5645	Opata_750976_PstIMseI_PA	48.58
5646	M6_527247_PstIMspI_PA	48.58
5647	Opata_1197469_PstIMspI_PA	48.58
5648	M6_266142_PstIMseI_PA	48.58
5649	Opata_453617_PstIMspI_PA	48.58
5650	M6_55683_PstIMseI_PA	48.58
5651	Opata_1949004_PstIMspI_PA	48.58
5652	M6_300894_PstIMseI_PA	48.58
5653	Opata_2790774_PstIMspI_PA	48.58
5654	M6_1333068_PstIMspI_PA	48.58
5655	Opata_307212_PstIMseI_PA	48.58
5656	Opata_77972_PstIMseI_PA	48.58
5657	Opata_2358692_PstIMspI_PA	48.58
5658	Opata_246618_PstIMluI_PA	48.58
5659	Opata_3853841_PstIMseI_PA	48.58
5660	Opata_239220_PstIMseI_PA	48.58
5661	Opata_10686_PstIMluI_PA	48.58
5662	Opata_1647527_PstIMseI_PA	48.58
5663	Opata_816661_PstIMspI_PA	48.58
5664	Opata_292601_PstIMseI_PA	48.58
5665	Opata_3033612_PstIMseI_PA	48.58
5666	M6_2493198_PstIMspI_PA	48.58
5667	Opata_965986_PstIMspI_PA	48.58
5668	Opata_3614884_PstIMspI_PA	48.58
5669	Opata_3760049_PstIMspI_PA	48.58
5670	Opata_3825909_PstIMseI_PA	48.58
5671	Opata_681877_PstIMspI_PA	48.58
5672	Opata_3628328_PstIMspI_PA	48.58
5673	Opata_3405865_PstIMspI_PA	48.58
5674	Opata_2734203_PstIMspI_PA	48.58
5675	Opata_342491_PstIMspI_PA	48.58
5676	M6_892364_PstIMseI_PA	48.58
5677	Opata_434359_PstIMseI_PA	48.58
5678	M6_1068136_PstIMseI_PA	48.58
5679	Opata_119887_PstIMseI_PA	48.58
5680	Opata_1934045_PstIMspI_PA	48.58
5681	Opata_4322704_PstIMseI_PA	48.58
5682	Opata_222603_PstIMluI_PA	48.58
5683	Opata_354313_PstIMseI_PA	48.58
5684	Opata_338646_PstIMspI_PA	48.58
5685	Opata_426287_PstIMseI_PA	48.58
5686	Opata_1095154_PstIMseI_PA	48.58
5687	Opata_159154_PstIMseI_PA	48.58
5688	M6_1044712_PstIMseI_PA	48.58
5689	Opata_917881_PstIMseI_PA	48.58
5690	Opata_4196596_PstIMspI_PA	48.58
5691	Opata_10617_PstIMspI_PA	48.58
5692	Opata_2221572_PstIMseI_PA	48.58
5693	Opata_150255_PstIMseI_PA	48.58
5694	Opata_1222663_PstIMseI_PA	48.58
5695	Opata_405973_PstIMseI_PA	48.58
5696	Opata_2917209_PstIMspI_PA	48.58
5697	Opata_2094992_PstIMspI_PA	48.58
5698	Opata_441575_PstIMseI_PA	48.58
5699	Opata_174292_PstIMseI_PA	48.58
5700	Opata_1234181_PstIMseI_PA	48.58
5701	M6_791527_PstIMseI_PA	48.58
5702	Opata_1659161_PstIMluI_PA	48.58
5703	Opata_1128322_PstIMseI_PA	48.58
5704	M6_342462_PstIMspI_PA	48.58
5705	Opata_2319136_PstIMspI_PA	48.58
5706	Opata_1114658_PstIMspI_PA	48.58
5707	M6_573397_PstIMspI_PA	48.58
5708	M6_1441071_PstIMspI_PA	48.58
5709	Opata_539821_PstIMseI_PA	48.58
5710	Opata_500284_PstIMspI_PA	48.58
5711	Opata_3935348_PstIMspI_PA	48.58
5712	M6_201262_PstIMspI_PA	48.58
5713	Opata_2161608_PstIMspI_PA	48.58
5714	Opata_922123_PstIMseI_PA	48.58
5715	Opata_1832084_PstIMspI_PA	48.58
5716	Opata_758241_PstIMseI_PA	48.58
5717	M6_3224034_PstIMspI_PA	48.58
5718	M6_641975_PstIMspI_PA	48.58
5719	Opata_1612288_PstIMspI_PA	48.58
5720	Opata_1209510_PstIMspI_PA	48.58
5721	Opata_11388_PstIMspI_PA	48.58
5722	Opata_125508_PstIMseI_PA	48.58
5723	M6_438074_PstIMseI_PA	48.58
5724	M6_165099_PstIMseI_PA	48.58
5725	Opata_97967_PstIMseI_PA	48.58
5726	M6_1341702_PstIMspI_PA	48.58
5727	M6_548266_PstIMspI_PA	48.58
5728	Opata_468409_PstIMluI_PA	48.58
5729	Opata_1273474_PstIMseI_PA	48.58
5730	Opata_686212_PstIMspI_PA	48.58
5731	M6_3501515_PstIMspI_PA	48.58
5732	Opata_320587_PstIMspI_PA	48.58
5733	Opata_2193974_PstIMspI_PA	48.58
5734	Opata_195866_PstIMseI_PA	48.58
5735	Opata_402016_PstIMspI_PA	48.58
5736	Opata_3897058_PstIMspI_PA	48.58
5737	Opata_1184745_PstIMspI_PA	48.58
5738	Opata_555994_PstIMseI_PA	48.58
5739	Opata_3144386_PstIMspI_PA	48.58
5740	Opata_468791_PstIMseI_PA	48.58
5741	Opata_4098799_PstIMseI_PA	48.58
5742	Opata_144921_PstIMseI_PA	48.58
5743	Opata_1898032_PstIMspI_PA	48.58
5744	Opata_1070221_PstIMspI_PA	48.58
5745	Opata_1457824_PstIMspI_PA	48.58
5746	Opata_3113060_PstIMspI_PA	48.58
5747	Opata_352678_PstIMseI_PA	48.58
5748	Opata_1897264_PstIMspI_PA	48.58
5749	Opata_1108202_PstIMseI_PA	48.58
5750	Opata_377809_PstIMseI_PA	48.58
5751	Opata_477060_PstIMseI_PA	48.58
5752	Opata_541227_PstIMseI_PA	48.58
5753	Opata_753954_PstIMseI_PA	48.58
5754	Opata_402416_PstIMspI_PA	48.58
5755	Opata_2533439_PstIMspI_PA	48.58
5756	Opata_2269946_PstIMspI_PA	48.58
5757	Opata_2952143_PstIMspI_PA	48.58
5758	Opata_475899_PstIMseI_PA	48.58
5759	Opata_39180_PstIMseI_PA	48.58
5760	Opata_864501_PstIMseI_PA	48.58
5761	Opata_245792_PstIMseI_PA	48.58
5762	Opata_1626316_PstIMspI_PA	48.58
5763	Opata_3954777_PstIMspI_PA	48.58
5764	Opata_1573902_PstIMspI_PA	48.58
5765	Opata_1095294_PstIMseI_PA	48.58
5766	Opata_770596_PstIMseI_PA	48.58
5767	981558	48.73
5768	Kukri_rep_c104545_173	49.19
5769	BS00003852_51	49.22
5770	Kukri_c61725_160	49.22
5771	D_GB5Y7FA02FHK0M_407	49.22
5772	1072746	49.31
5773	1078436	49.32
5774	1080719	49.32
5775	1083753	49.32
5776	1087871	49.32
5777	1103464	49.32
5778	1215265	49.32
5779	1219772	49.32
5780	1377949	49.32
5781	2245297	49.32
5782	2256202	49.32
5783	3021550	49.32
5784	997259	49.33
5785	1092443	49.33
5786	1123355	49.33
5787	1237483	49.33
5788	1311585	49.33
5789	1314972	49.33
5790	1409185	49.33
5791	1670571	49.33
5792	3023615	49.33
5793	Xmwg549	49.4
5794	wPt-4827	50.28
5795	wPt-5149	50.28
5796	Kukri_c78263_296	50.33
5797	Tdurum_contig47020_173	50.4
5798	RAC875_c26177_632	50.4
5799	1158902	50.47
5800	1315060	50.47
5801	1698613	50.47
5802	2244585	50.47
5803	2248134	50.47
5804	1107215	50.61
5805	3947342	50.7
5806	Xfbb354	51.6
5807	D1.1_ctg7851	51.6
5808	Xcfd33	51.6
5809	Xfbb319a	51.6
5810	1108037	51.65
5811	Opata_879955_PstIMseI_PA	52.15
5812	Opata_2290365_PstIMspI_PA	52.15
5813	Opata_2392861_83_PstIMspI_SNP	52.15
5814	Opata_3694263_PstIMspI_PA	52.15
5815	Opata_191249_25_PstIMseI_SNP	52.15
5816	Opata_1347900_55_PstIMseI_SNP	52.15
5817	Opata_557824_57_PstIMseI_SNP	52.15
5818	Opata_3052922_33_PstIMspI_SNP	52.15
5819	M6_1381647_PstIMspI_PA	52.15
5820	Opata_4221140_PstIMspI_PA	52.15
5821	Opata_1013644_88_PstIMseI_SNP	52.15
5822	Opata_1548163_31_PstIMspI_SNP	52.15
5823	Opata_591527_76_PstIMseI_SNP	52.15
5824	Opata_2186545_26_PstIMspI_SNP	52.15
5825	Opata_847309_27_PstIMspI_SNP	52.15
5826	Opata_663889_73_PstIMseI_SNP	52.15
5827	Opata_523655_36_PstIMseI_SNP	52.15
5828	Opata_1998111_14_PstIMseI_SNP	52.15
5829	Opata_551920_PstIMspI_PA	52.15
5830	Opata_2434414_PstIMseI_PA	52.15
5831	Opata_2911206_PstIMspI_PA	52.15
5832	Opata_22481_28_PstIMseI_SNP	52.15
5833	Opata_151315_82_PstIMseI_SNP	52.15
5834	Opata_870842_PstIMspI_PA	52.15
5835	Opata_298004_61_PstIMseI_SNP	52.15
5836	Opata_429202_33_PstIMseI_SNP	52.15
5837	Opata_832137_PstIMspI_PA	52.15
5838	Opata_50133_PstIMseI_PA	52.15
5839	Opata_3243034_53_PstIMspI_SNP	52.15
5840	Opata_254052_72_PstIMseI_SNP	52.15
5841	Opata_948355_PstIMspI_PA	52.15
5842	Opata_666322_42_PstIMspI_SNP	52.15
5843	Opata_191249_82_PstIMseI_SNP	52.15
5844	Opata_2566818_PstIMspI_PA	52.15
5845	Opata_1519018_PstIMspI_PA	52.15
5846	Opata_847309_28_PstIMspI_SNP	52.15
5847	Opata_3244652_PstIMspI_PA	52.15
5848	Opata_2117915_PstIMspI_PA	52.15
5849	Opata_2666637_PstIMspI_PA	52.15
5850	Opata_655230_PstIMseI_PA	52.15
5851	Opata_1453100_PstIMspI_PA	52.15
5852	Opata_573327_PstIMspI_PA	52.15
5853	Opata_2892880_PstIMspI_PA	52.15
5854	Opata_519581_57_PstIMseI_SNP	52.15
5855	M6_25201_PstIMseI_PA	52.15
5856	Opata_2438727_PstIMspI_PA	52.15
5857	Opata_2738236_PstIMspI_PA	52.15
5858	Opata_246433_PstIMspI_PA	52.15
5859	Opata_15913_PstIMspI_PA	52.15
5860	Opata_116247_59_PstIMseI_SNP	52.15
5861	Opata_2041294_PstIMspI_PA	52.15
5862	Opata_475941_27_PstIMseI_SNP	52.15
5863	Opata_888364_PstIMspI_PA	52.15
5864	Opata_1069879_PstIMspI_PA	52.15
5865	Opata_3653116_PstIMspI_PA	52.15
5866	Opata_609199_50_PstIMseI_SNP	52.15
5867	Opata_45468_65_PstIMseI_SNP	52.15
5868	Opata_194893_75_PstIMseI_SNP	52.15
5869	Opata_397505_PstIMspI_PA	52.15
5870	M6_1456207_PstIMseI_PA	52.15
5871	Opata_3158122_32_PstIMspI_SNP	52.15
5872	Opata_1525621_22_PstIMluI_SNP	52.15
5873	Opata_311719_52_PstIMseI_SNP	52.15
5874	Opata_479628_65_PstIMseI_SNP	52.15
5875	Opata_519581_51_PstIMseI_SNP	52.15
5876	Opata_4107162_PstIMspI_PA	52.15
5877	Opata_3091774_81_PstIMspI_SNP	52.15
5878	Opata_3962965_PstIMspI_PA	52.15
5879	Opata_1463664_PstIMseI_PA	52.15
5880	Opata_4022451_PstIMspI_PA	52.15
5881	Opata_1525621_58_PstIMluI_SNP	52.15
5882	Opata_3243034_2_PstIMspI_SNP	52.15
5883	M6_3492592_PstIMseI_PA	52.15
5884	Opata_1115313_69_PstIMspI_SNP	52.15
5885	Opata_519581_32_PstIMseI_SNP	52.15
5886	Opata_724065_PstIMspI_PA	52.15
5887	Opata_2407497_PstIMspI_PA	52.15
5888	M6_930752_PstIMseI_PA	52.15
5889	Opata_23623_24_PstIMseI_SNP	52.15
5890	Opata_868904_PstIMseI_PA	52.15
5891	Opata_3565234_PstIMspI_PA	52.15
5892	Opata_17897_81_PstIMseI_SNP	52.15
5893	Opata_2127106_PstIMspI_PA	52.15
5894	Opata_254052_6_PstIMseI_SNP	52.15
5895	Opata_412178_58_PstIMseI_SNP	52.15
5896	Opata_1132658_PstIMspI_PA	52.15
5897	Opata_139611_PstIMspI_PA	52.15
5898	Opata_598503_52_PstIMseI_SNP	52.15
5899	Opata_434386_39_PstIMseI_SNP	52.15
5900	Opata_116247_15_PstIMseI_SNP	52.15
5901	Opata_670916_64_PstIMseI_SNP	52.15
5902	Opata_1145611_PstIMseI_PA	52.15
5903	Opata_311719_19_PstIMseI_SNP	52.15
5904	Opata_4242898_74_PstIMspI_SNP	52.15
5905	Opata_46175_39_PstIMseI_SNP	52.15
5906	Opata_1274539_23_PstIMseI_SNP	52.15
5907	M6_816782_PstIMseI_PA	52.15
5908	Opata_114078_7_PstIMseI_SNP	52.15
5909	Opata_354410_PstIMspI_PA	52.15
5910	Opata_591527_50_PstIMseI_SNP	52.15
5911	Opata_2010194_74_PstIMspI_SNP	52.15
5912	Opata_1329313_PstIMspI_PA	52.15
5913	Opata_610875_57_PstIMspI_SNP	52.15
5914	Opata_2140055_34_PstIMseI_SNP	52.15
5915	Opata_45537_77_PstIMseI_SNP	52.15
5916	Opata_3016406_PstIMspI_PA	52.15
5917	Opata_475941_28_PstIMseI_SNP	52.15
5918	Opata_1152082_PstIMseI_PA	52.15
5919	Opata_905920_PstIMspI_PA	52.15
5920	Opata_2549761_PstIMspI_PA	52.15
5921	Opata_65797_PstIMspI_PA	52.15
5922	Opata_313967_PstIMspI_PA	52.15
5923	Opata_108193_3_PstIMseI_SNP	52.15
5924	Opata_7746_37_PstIMseI_SNP	52.15
5925	Opata_3311624_PstIMseI_PA	52.15
5926	Opata_2740992_PstIMspI_PA	52.15
5927	Opata_1115313_4_PstIMspI_SNP	52.15
5928	Opata_151315_51_PstIMseI_SNP	52.15
5929	Opata_2022922_PstIMspI_PA	52.15
5930	M6_683117_PstIMseI_PA	52.15
5931	Opata_498694_39_PstIMseI_SNP	52.15
5932	Opata_368079_PstIMspI_PA	52.15
5933	Opata_175312_45_PstIMseI_SNP	52.15
5934	Opata_2279919_PstIMspI_PA	52.15
5935	Opata_1130678_19_PstIMspI_SNP	52.15
5936	Opata_2140055_17_PstIMseI_SNP	52.15
5937	Opata_440525_PstIMspI_PA	52.15
5938	Opata_223979_14_PstIMseI_SNP	52.15
5939	Opata_1130678_29_PstIMspI_SNP	52.15
5940	Opata_1812624_PstIMspI_PA	52.15
5941	Opata_108193_23_PstIMseI_SNP	52.15
5942	Opata_1879324_PstIMspI_PA	52.15
5943	Opata_3605976_67_PstIMspI_SNP	52.15
5944	Opata_1535531_PstIMspI_PA	52.15
5945	Opata_4096033_PstIMspI_PA	52.15
5946	Opata_1993094_76_PstIMspI_SNP	52.15
5947	Opata_1439737_PstIMspI_PA	52.15
5948	Opata_610875_6_PstIMspI_SNP	52.15
5949	Opata_1473397_PstIMspI_PA	52.15
5950	Opata_3270936_PstIMseI_PA	52.15
5951	Opata_3199927_PstIMspI_PA	52.15
5952	Opata_38106_PstIMspI_PA	52.15
5953	Opata_22481_29_PstIMseI_SNP	52.15
5954	Opata_223979_40_PstIMseI_SNP	52.15
5955	Opata_392649_54_PstIMseI_SNP	52.15
5956	Opata_3447098_38_PstIMspI_SNP	52.15
5957	Opata_2155009_PstIMspI_PA	52.15
5958	Opata_2421678_78_PstIMseI_SNP	52.15
5959	Opata_1038400_PstIMseI_PA	52.15
5960	Opata_108193_13_PstIMseI_SNP	52.15
5961	Opata_1397864_11_PstIMseI_SNP	52.15
5962	Opata_479628_85_PstIMseI_SNP	52.15
5963	Opata_1130678_39_PstIMspI_SNP	52.15
5964	Opata_698695_PstIMspI_PA	52.15
5965	Opata_2421678_55_PstIMseI_SNP	52.15
5966	Opata_74491_26_PstIMseI_SNP	52.15
5967	Opata_3463835_PstIMspI_PA	52.15
5968	Opata_114078_4_PstIMseI_SNP	52.15
5969	Opata_1267943_50_PstIMseI_SNP	52.15
5970	M6_900723_PstIMseI_PA	52.15
5971	M6_143278_PstIMseI_PA	52.15
5972	M6_2061558_PstIMspI_PA	52.15
5973	M6_2161061_PstIMseI_PA	52.15
5974	M6_1467486_PstIMspI_PA	52.15
5975	Opata_2104075_16_PstIMspI_SNP	52.15
5976	M6_221301_PstIMseI_PA	52.15
5977	M6_78674_PstIMseI_PA	52.15
5978	Opata_2410559_PstIMspI_PA	52.15
5979	M6_1409268_PstIMseI_PA	52.15
5980	M6_1032325_PstIMseI_PA	52.15
5981	Opata_475418_PstIMluI_PA	52.15
5982	M6_2576609_PstIMseI_PA	52.15
5983	M6_296616_PstIMseI_PA	52.15
5984	M6_7409_PstIMseI_PA	52.15
5985	Opata_1588934_PstIMluI_PA	52.15
5986	M6_205697_PstIMseI_PA	52.15
5987	M6_1575988_PstIMseI_PA	52.15
5988	M6_3492418_PstIMspI_PA	52.15
5989	Opata_1270629_19_PstIMseI_SNP	52.15
5990	M6_1563192_PstIMseI_PA	52.15
5991	M6_932204_PstIMspI_PA	52.15
5992	M6_1523794_PstIMseI_PA	52.15
5993	M6_1026220_PstIMseI_PA	52.15
5994	M6_1041650_PstIMseI_PA	52.15
5995	Opata_93267_PstIMspI_PA	52.15
5996	Opata_2536984_PstIMspI_PA	52.15
5997	M6_91621_PstIMseI_PA	52.15
5998	M6_824838_PstIMseI_PA	52.15
5999	M6_424536_PstIMspI_PA	52.15
6000	M6_168020_PstIMseI_PA	52.15
6001	M6_360950_PstIMspI_PA	52.15
6002	Opata_1145756_67_PstIMseI_SNP	52.15
6003	M6_2017716_PstIMspI_PA	52.15
6004	M6_376159_PstIMspI_PA	52.15
6005	M6_222880_PstIMseI_PA	52.15
6006	M6_799242_PstIMspI_PA	52.15
6007	Opata_1794438_PstIMluI_PA	52.15
6008	Opata_1835230_58_PstIMseI_SNP	52.15
6009	M6_1162829_PstIMspI_PA	52.15
6010	Opata_1145756_57_PstIMseI_SNP	52.15
6011	M6_64152_PstIMseI_PA	52.15
6012	M6_897905_PstIMseI_PA	52.15
6013	M6_1096540_PstIMseI_PA	52.15
6014	M6_3989082_PstIMseI_PA	52.15
6015	M6_2422640_PstIMspI_PA	52.15
6016	M6_1287046_PstIMspI_PA	52.15
6017	M6_474149_PstIMspI_PA	52.15
6018	M6_1130877_PstIMseI_PA	52.15
6019	M6_3301590_PstIMspI_PA	52.15
6020	Opata_2843284_30_PstIMspI_SNP	52.15
6021	M6_518877_PstIMspI_PA	52.15
6022	M6_1048867_PstIMspI_PA	52.15
6023	M6_22833_PstIMseI_PA	52.15
6024	Opata_129854_PstIMspI_PA	52.15
6025	M6_2525_PstIMseI_PA	52.15
6026	Opata_1407891_PstIMspI_PA	52.15
6027	M6_387276_PstIMspI_PA	52.15
6028	M6_125864_PstIMseI_PA	52.15
6029	Opata_2734071_PstIMspI_PA	52.15
6030	Opata_1037916_PstIMspI_PA	52.15
6031	Opata_2112935_PstIMspI_PA	52.15
6032	M6_199591_PstIMseI_PA	52.15
6033	M6_143343_PstIMseI_PA	52.15
6034	M6_52605_PstIMseI_PA	52.15
6035	M6_1827469_PstIMspI_PA	52.15
6036	M6_1144138_PstIMseI_PA	52.15
6037	Opata_1806701_PstIMluI_PA	52.15
6038	M6_842152_PstIMseI_PA	52.15
6039	M6_478146_PstIMspI_PA	52.15
6040	M6_3243123_PstIMspI_PA	52.15
6041	M6_627208_PstIMseI_PA	52.15
6042	Opata_11742_PstIMspI_PA	52.15
6043	M6_342369_PstIMspI_PA	52.15
6044	M6_3025906_PstIMseI_PA	52.15
6045	M6_185571_PstIMseI_PA	52.15
6046	Opata_1750961_PstIMluI_PA	52.15
6047	M6_3889299_PstIMseI_PA	52.15
6048	M6_1853832_PstIMspI_PA	52.15
6049	M6_3060148_PstIMspI_PA	52.15
6050	M6_1026128_PstIMspI_PA	52.15
6051	Opata_3395157_PstIMspI_PA	52.15
6052	M6_1608510_PstIMspI_PA	52.15
6053	Opata_988272_PstIMspI_PA	52.15
6054	M6_1169386_PstIMspI_PA	52.15
6055	Opata_388697_59_PstIMluI_SNP	52.15
6056	Opata_550439_PstIMspI_PA	52.15
6057	M6_1144837_PstIMseI_PA	52.15
6058	Opata_174083_PstIMspI_PA	52.15
6059	Opata_1145756_54_PstIMseI_SNP	52.15
6060	M6_134707_PstIMspI_PA	52.15
6061	M6_2691909_PstIMspI_PA	52.15
6062	M6_284095_PstIMseI_PA	52.15
6063	Opata_727159_PstIMspI_PA	52.15
6064	Opata_1286556_PstIMseI_PA	52.15
6065	Opata_2424321_PstIMseI_PA	52.15
6066	Opata_332022_PstIMspI_PA	52.15
6067	Opata_1779725_PstIMseI_PA	52.15
6068	Opata_4221539_PstIMspI_PA	52.15
6069	Opata_1597380_PstIMseI_PA	52.15
6070	Opata_3938661_PstIMspI_PA	52.15
6071	Opata_929656_PstIMspI_PA	52.15
6072	Opata_562910_PstIMspI_PA	52.15
6073	Opata_4105904_PstIMseI_PA	52.15
6074	M6_1203868_PstIMspI_PA	52.15
6075	M6_1079345_PstIMspI_PA	52.15
6076	Opata_2382445_PstIMseI_PA	52.15
6077	M6_943167_PstIMspI_PA	52.15
6078	Opata_3680979_PstIMspI_PA	52.15
6079	Opata_4206896_PstIMspI_PA	52.15
6080	Opata_346246_PstIMspI_PA	52.15
6081	Opata_3691822_PstIMspI_PA	52.15
6082	Opata_852058_PstIMseI_PA	52.15
6083	Opata_169767_PstIMseI_PA	52.15
6084	M6_810652_PstIMseI_PA	52.15
6085	Opata_762252_PstIMspI_PA	52.15
6086	Opata_476201_PstIMspI_PA	52.15
6087	Opata_3579608_PstIMspI_PA	52.15
6088	Opata_2987017_PstIMspI_PA	52.15
6089	Opata_2794821_PstIMspI_PA	52.15
6090	Opata_2149669_PstIMseI_PA	52.15
6091	Opata_461772_PstIMseI_PA	52.15
6092	Opata_1896541_PstIMspI_PA	52.15
6093	Opata_2149040_PstIMspI_PA	52.15
6094	Opata_1799793_PstIMspI_PA	52.15
6095	Opata_523352_PstIMseI_PA	52.15
6096	Opata_395354_PstIMspI_PA	52.15
6097	Opata_2553363_PstIMspI_PA	52.15
6098	Opata_1119556_PstIMspI_PA	52.15
6099	M6_1345347_PstIMspI_PA	52.15
6100	Opata_2522558_PstIMspI_PA	52.15
6101	Opata_1280624_PstIMspI_PA	52.15
6102	Opata_1207094_PstIMspI_PA	52.15
6103	M6_3215476_PstIMspI_PA	52.15
6104	Opata_3337032_PstIMspI_PA	52.15
6105	Opata_3209611_PstIMspI_PA	52.15
6106	Opata_1176716_PstIMseI_PA	52.15
6107	Opata_3925769_PstIMspI_PA	52.15
6108	Opata_358383_PstIMseI_PA	52.15
6109	Opata_129467_PstIMseI_PA	52.15
6110	Opata_2408877_PstIMspI_PA	52.15
6111	Opata_394519_PstIMspI_PA	52.15
6112	Opata_928058_PstIMspI_PA	52.15
6113	Opata_355279_PstIMspI_PA	52.15
6114	Opata_2212424_PstIMspI_PA	52.15
6115	Opata_2690702_PstIMspI_PA	52.15
6116	M6_3205554_PstIMseI_PA	52.15
6117	Opata_1558093_PstIMspI_PA	52.15
6118	Opata_2239466_PstIMspI_PA	52.15
6119	Opata_3093562_PstIMspI_PA	52.15
6120	Opata_1985484_PstIMspI_PA	52.15
6121	Opata_1907252_PstIMseI_PA	52.15
6122	Opata_2033308_PstIMseI_PA	52.15
6123	Opata_1372501_PstIMspI_PA	52.15
6124	Opata_4169988_PstIMspI_PA	52.15
6125	Opata_883304_PstIMspI_PA	52.15
6126	M6_810442_PstIMspI_PA	52.15
6127	M6_3398624_PstIMseI_PA	52.15
6128	M6_2498065_PstIMspI_PA	52.15
6129	M6_4232795_PstIMseI_PA	52.15
6130	M6_3444193_PstIMseI_PA	52.15
6131	Opata_389776_PstIMspI_PA	52.15
6132	M6_828784_PstIMspI_PA	52.15
6133	M6_1639876_PstIMspI_PA	52.15
6134	M6_97120_PstIMseI_PA	52.15
6135	M6_391150_PstIMspI_PA	52.15
6136	M6_361705_PstIMspI_PA	52.15
6137	M6_137492_PstIMseI_PA	52.15
6138	M6_151940_PstIMseI_PA	52.15
6139	Opata_2377628_PstIMspI_PA	52.15
6140	Opata_224207_PstIMluI_PA	52.15
6141	M6_1067356_PstIMseI_PA	52.15
6142	M6_1820280_PstIMspI_PA	52.15
6143	M6_1026515_PstIMluI_PA	52.15
6144	M6_1103291_PstIMseI_PA	52.15
6145	M6_2328981_PstIMspI_PA	52.15
6146	M6_1423042_PstIMspI_PA	52.15
6147	M6_12757_PstIMseI_PA	52.15
6148	M6_330313_PstIMspI_PA	52.15
6149	M6_131125_PstIMseI_PA	52.15
6150	M6_1616629_PstIMseI_PA	52.15
6151	M6_1479904_PstIMseI_PA	52.15
6152	M6_439306_PstIMseI_PA	52.15
6153	Opata_3819579_PstIMspI_PA	52.15
6154	M6_1187010_PstIMseI_PA	52.15
6155	M6_1010900_PstIMseI_PA	52.15
6156	Opata_1933510_PstIMspI_PA	52.15
6157	Opata_798920_PstIMseI_PA	52.15
6158	M6_1083295_PstIMspI_PA	52.15
6159	Opata_281767_PstIMseI_PA	52.15
6160	Opata_1060599_PstIMspI_PA	52.15
6161	Opata_3021743_PstIMspI_PA	52.15
6162	Opata_4119065_PstIMspI_PA	52.15
6163	Opata_1920166_PstIMspI_PA	52.15
6164	Opata_13259_PstIMseI_PA	52.15
6165	Opata_1627073_PstIMspI_PA	52.15
6166	Opata_878401_PstIMspI_PA	52.15
6167	Opata_2358252_PstIMspI_PA	52.15
6168	Opata_1121882_PstIMspI_PA	52.15
6169	M6_2628293_PstIMspI_PA	52.15
6170	Opata_3949945_PstIMseI_PA	52.15
6171	Opata_1580206_PstIMspI_PA	52.15
6172	Opata_1790170_PstIMspI_PA	52.15
6173	Opata_1000813_PstIMspI_PA	52.15
6174	M6_261435_PstIMseI_PA	52.15
6175	M6_3523420_PstIMseI_PA	52.15
6176	M6_1313373_PstIMseI_PA	52.15
6177	M6_454571_PstIMseI_PA	52.15
6178	Opata_2808234_PstIMspI_PA	52.15
6179	Opata_4227917_PstIMspI_PA	52.15
6180	Opata_853717_PstIMseI_PA	52.15
6181	Opata_721709_PstIMspI_PA	52.15
6182	M6_2918005_PstIMseI_PA	52.15
6183	M6_498457_PstIMseI_PA	52.15
6184	M6_71502_PstIMseI_PA	52.15
6185	M6_3537737_PstIMspI_PA	52.15
6186	M6_2521563_PstIMseI_PA	52.15
6187	M6_136598_PstIMseI_PA	52.15
6188	M6_2333245_PstIMluI_PA	52.15
6189	M6_233840_PstIMseI_PA	52.15
6190	M6_56783_PstIMspI_PA	52.15
6191	M6_67106_PstIMluI_PA	52.15
6192	M6_1013878_PstIMseI_PA	52.15
6193	M6_3296087_PstIMspI_PA	52.15
6194	Opata_1736676_PstIMspI_PA	52.15
6195	M6_999089_PstIMspI_PA	52.15
6196	M6_2826291_PstIMseI_PA	52.15
6197	M6_393265_PstIMseI_PA	52.15
6198	M6_248447_PstIMspI_PA	52.15
6199	M6_269507_PstIMseI_PA	52.15
6200	Opata_2784411_PstIMspI_PA	52.15
6201	Opata_3341596_PstIMspI_PA	52.15
6202	Opata_746878_PstIMspI_PA	52.15
6203	Opata_542367_PstIMspI_PA	52.15
6204	Opata_668115_PstIMspI_PA	52.15
6205	Opata_4014412_PstIMseI_PA	52.15
6206	Opata_128057_PstIMseI_PA	52.15
6207	Opata_2986027_PstIMspI_PA	52.15
6208	Opata_3130841_PstIMspI_PA	52.15
6209	Opata_2151896_PstIMluI_PA	52.15
6210	Opata_1972442_PstIMspI_PA	52.15
6211	Opata_1805315_PstIMspI_PA	52.15
6212	Opata_3705831_PstIMspI_PA	52.15
6213	Opata_4138749_PstIMspI_PA	52.15
6214	M6_755509_PstIMseI_PA	52.15
6215	Opata_363724_PstIMseI_PA	52.15
6216	Opata_3920129_PstIMspI_PA	52.15
6217	Opata_3999648_PstIMspI_PA	52.15
6218	Opata_153920_PstIMseI_PA	52.15
6219	Opata_534802_PstIMseI_PA	52.15
6220	Opata_685156_PstIMseI_PA	52.15
6221	M6_111466_PstIMspI_PA	52.15
6222	Opata_3000703_PstIMspI_PA	52.15
6223	Opata_691381_PstIMspI_PA	52.15
6224	Opata_1028668_PstIMseI_PA	52.15
6225	Opata_1787730_PstIMseI_PA	52.15
6226	M6_2869240_PstIMspI_PA	52.15
6227	Opata_3245218_PstIMspI_PA	52.15
6228	Opata_243994_PstIMseI_PA	52.15
6229	Opata_2410642_PstIMspI_PA	52.15
6230	Opata_1471192_PstIMspI_PA	52.15
6231	Opata_2109219_PstIMspI_PA	52.15
6232	Opata_244942_PstIMspI_PA	52.15
6233	Opata_1204936_PstIMseI_PA	52.15
6234	M6_1316938_PstIMseI_PA	52.15
6235	Opata_1582222_PstIMspI_PA	52.15
6236	Opata_311932_PstIMspI_PA	52.15
6237	Opata_2923876_PstIMspI_PA	52.15
6238	Opata_1519066_PstIMspI_PA	52.15
6239	Opata_1868266_PstIMspI_PA	52.15
6240	Opata_1361495_PstIMspI_PA	52.15
6241	Opata_499610_PstIMseI_PA	52.15
6242	Opata_3120200_PstIMspI_PA	52.15
6243	Opata_1537137_PstIMspI_PA	52.15
6244	M6_827011_PstIMspI_PA	52.15
6245	M6_1383586_PstIMseI_PA	52.15
6246	M6_19896_PstIMseI_PA	52.15
6247	Opata_545872_PstIMseI_PA	52.15
6248	Opata_1837882_PstIMseI_PA	52.15
6249	Opata_3696880_PstIMspI_PA	52.15
6250	Opata_1507479_PstIMseI_PA	52.15
6251	Opata_4136178_PstIMspI_PA	52.15
6252	Opata_271685_PstIMseI_PA	52.15
6253	Opata_2338166_PstIMspI_PA	52.15
6254	Opata_1000845_PstIMspI_PA	52.15
6255	M6_695155_PstIMseI_PA	52.15
6256	M6_53443_PstIMseI_PA	52.15
6257	Opata_247150_PstIMspI_PA	52.15
6258	M6_422425_PstIMspI_PA	52.15
6259	M6_407937_PstIMspI_PA	52.15
6260	Opata_857260_PstIMspI_PA	52.15
6261	M6_770495_PstIMseI_PA	52.15
6262	M6_2325864_PstIMspI_PA	52.15
6263	M6_1583780_PstIMseI_PA	52.15
6264	Opata_3437171_PstIMspI_PA	52.15
6265	Opata_407628_PstIMspI_PA	52.15
6266	M6_114141_PstIMspI_PA	52.15
6267	M6_3257944_PstIMspI_PA	52.15
6268	M6_1885941_PstIMseI_PA	52.15
6269	Opata_717983_PstIMspI_PA	52.15
6270	M6_341590_PstIMspI_PA	52.15
6271	Opata_467670_PstIMluI_PA	52.15
6272	Opata_2254026_PstIMluI_PA	52.15
6273	M6_773458_PstIMseI_PA	52.15
6274	M6_612762_PstIMspI_PA	52.15
6275	Opata_3053768_PstIMspI_PA	52.15
6276	M6_571691_PstIMspI_PA	52.15
6277	Opata_681436_PstIMseI_PA	52.15
6278	Opata_138825_PstIMspI_PA	52.15
6279	M6_484805_PstIMspI_PA	52.15
6280	M6_259500_PstIMseI_PA	52.15
6281	Opata_3575621_PstIMseI_PA	52.15
6282	Opata_966104_PstIMseI_PA	52.15
6283	M6_3202179_PstIMspI_PA	52.15
6284	M6_3179330_PstIMspI_PA	52.15
6285	M6_847803_PstIMseI_PA	52.15
6286	M6_3599763_PstIMspI_PA	52.15
6287	M6_1064886_PstIMspI_PA	52.15
6288	M6_1796384_PstIMseI_PA	52.15
6289	Opata_928993_PstIMseI_PA	52.15
6290	Opata_1822035_PstIMseI_PA	52.15
6291	M6_1255369_PstIMseI_PA	52.15
6292	Opata_29669_PstIMspI_PA	52.15
6293	Opata_420187_PstIMseI_PA	52.15
6294	Opata_4157514_PstIMspI_PA	52.15
6295	Opata_559110_PstIMluI_PA	52.15
6296	Opata_1608352_PstIMspI_PA	52.15
6297	M6_94365_PstIMseI_PA	52.15
6298	M6_3061300_PstIMspI_PA	52.15
6299	M6_478508_PstIMspI_PA	52.15
6300	M6_694658_PstIMspI_PA	52.15
6301	M6_445048_PstIMseI_PA	52.15
6302	Opata_3402605_PstIMspI_PA	52.15
6303	Opata_973559_PstIMseI_PA	52.15
6304	Opata_660156_PstIMspI_PA	52.15
6305	Opata_282566_PstIMseI_PA	52.15
6306	Opata_264348_PstIMseI_PA	52.15
6307	Opata_1326820_PstIMseI_PA	52.15
6308	M6_528608_PstIMseI_PA	52.15
6309	M6_359566_PstIMspI_PA	52.15
6310	Opata_763188_PstIMseI_PA	52.15
6311	M6_1969792_PstIMspI_PA	52.15
6312	M6_558695_PstIMseI_PA	52.15
6313	M6_3437543_PstIMspI_PA	52.15
6314	Opata_877498_PstIMseI_PA	52.15
6315	Opata_4194404_PstIMseI_PA	52.15
6316	1078031	52.2
6317	1215951	52.2
6318	1697288	52.2
6319	2260901	52.2
6320	3222167	52.2
6321	4910758	52.2
6322	Xfbb319	52.4
6323	Xfba85a	52.6
6324	RAC875_c5546_1963	52.94
6325	665166	53.24
6326	Xfba85	53.3
6327	D1.1_ctg4968	53.3
6328	1060376	53.37
6329	1065735	53.37
6330	1087931	53.37
6331	1120627	53.37
6332	1126292	53.37
6333	1130594	53.37
6334	1201585	53.37
6335	1205632	53.37
6336	1267401	53.37
6337	1308555	53.37
6338	1390519	53.37
6339	1863024	53.37
6340	2243509	53.37
6341	2243780	53.37
6342	2257420	53.37
6343	3024079	53.37
6344	3026966	53.37
6345	4262660	53.37
6346	4991662	53.37
6347	7341360	53.37
6348	1094052	53.42
6349	1114697	53.51
6350	wPt-3421	53.55
6351	wPt-9155	53.55
6352	Opata_524856_PstIMseI_PA	53.55
6353	Opata_1287061_PstIMseI_PA	53.55
6354	Opata_2557738_PstIMspI_PA	53.55
6355	Opata_2538197_PstIMspI_PA	53.55
6356	Opata_373891_53_PstIMspI_SNP	53.55
6357	Opata_279973_34_PstIMseI_SNP	53.55
6358	M6_162627_PstIMseI_PA	53.55
6359	Opata_1900822_9_PstIMspI_SNP	53.55
6360	Opata_2905900_PstIMspI_PA	53.55
6361	Opata_1776455_55_PstIMspI_SNP	53.55
6362	Opata_713413_21_PstIMseI_SNP	53.55
6363	Opata_212097_32_PstIMspI_SNP	53.55
6364	Opata_1783899_70_PstIMspI_SNP	53.55
6365	Opata_75674_29_PstIMluI_SNP	53.55
6366	M6_256590_PstIMseI_PA	53.55
6367	Opata_1307757_35_PstIMseI_SNP	53.55
6368	M6_361272_PstIMspI_PA	53.55
6369	Opata_3946119_84_PstIMspI_SNP	53.55
6370	Opata_953062_71_PstIMseI_SNP	53.55
6371	M6_2395664_PstIMspI_PA	53.55
6372	M6_649274_PstIMspI_PA	53.55
6373	Opata_3367749_33_PstIMspI_SNP	53.55
6374	Opata_64295_PstIMseI_PA	53.55
6375	M6_578023_PstIMspI_PA	53.55
6376	Opata_568395_39_PstIMseI_SNP	53.55
6377	Opata_2427053_PstIMspI_PA	53.55
6378	Opata_798967_23_PstIMspI_SNP	53.55
6379	M6_452565_PstIMseI_PA	53.55
6380	Opata_3483709_13_PstIMseI_SNP	53.55
6381	M6_2622718_PstIMluI_PA	53.55
6382	Opata_1555860_58_PstIMseI_SNP	53.55
6383	M6_1361482_PstIMspI_PA	53.55
6384	Opata_146154_90_PstIMseI_SNP	53.55
6385	Opata_86288_35_PstIMseI_SNP	53.55
6386	Opata_503382_49_PstIMseI_SNP	53.55
6387	Opata_3943381_PstIMspI_PA	53.55
6388	Opata_4022602_PstIMspI_PA	53.55
6389	Opata_3822732_PstIMspI_PA	53.55
6390	M6_3172938_PstIMspI_PA	53.55
6391	Opata_316254_2_PstIMseI_SNP	53.55
6392	Opata_3483497_PstIMseI_PA	53.55
6393	Opata_1877468_72_PstIMspI_SNP	53.55
6394	Opata_953062_68_PstIMseI_SNP	53.55
6395	Opata_3367749_31_PstIMspI_SNP	53.55
6396	Opata_3088771_82_PstIMspI_SNP	53.55
6397	Opata_1721378_50_PstIMseI_SNP	53.55
6398	M6_2930030_PstIMspI_PA	53.55
6399	Opata_3050241_39_PstIMspI_SNP	53.55
6400	Opata_1049972_PstIMspI_PA	53.55
6401	Opata_713413_49_PstIMseI_SNP	53.55
6402	Opata_100941_PstIMspI_PA	53.55
6403	Opata_75674_66_PstIMluI_SNP	53.55
6404	Opata_568395_81_PstIMseI_SNP	53.55
6405	Opata_1173952_61_PstIMspI_SNP	53.55
6406	Opata_1910377_83_PstIMspI_SNP	53.55
6407	Opata_568395_87_PstIMseI_SNP	53.55
6408	M6_213382_PstIMseI_PA	53.55
6409	M6_2680550_PstIMspI_PA	53.55
6410	Opata_3779_PstIMseI_PA	53.55
6411	Opata_1559926_72_PstIMspI_SNP	53.55
6412	M6_3247350_PstIMspI_PA	53.55
6413	M6_19919_PstIMseI_PA	53.55
6414	Opata_222077_21_PstIMseI_SNP	53.55
6415	M6_365966_PstIMseI_PA	53.55
6416	M6_1279383_PstIMspI_PA	53.55
6417	M6_540533_PstIMseI_PA	53.55
6418	M6_1158619_PstIMseI_PA	53.55
6419	Opata_284698_PstIMspI_PA	53.55
6420	Opata_369235_PstIMseI_PA	53.55
6421	Opata_3934432_24_PstIMspI_SNP	53.55
6422	Opata_953062_33_PstIMseI_SNP	53.55
6423	M6_971077_PstIMseI_PA	53.55
6424	Opata_221049_79_PstIMseI_SNP	53.55
6425	Opata_222077_37_PstIMseI_SNP	53.55
6426	Opata_1408036_PstIMspI_PA	53.55
6427	Opata_4049425_16_PstIMspI_SNP	53.55
6428	M6_1420824_PstIMseI_PA	53.55
6429	Opata_1741860_PstIMspI_PA	53.55
6430	Opata_75674_55_PstIMluI_SNP	53.55
6431	Opata_1967137_85_PstIMspI_SNP	53.55
6432	Opata_3774616_64_PstIMseI_SNP	53.55
6433	Opata_1410732_56_PstIMseI_SNP	53.55
6434	M6_1119697_PstIMspI_PA	53.55
6435	Opata_503382_25_PstIMseI_SNP	53.55
6436	Opata_2887266_18_PstIMseI_SNP	53.55
6437	M6_678583_PstIMspI_PA	53.55
6438	M6_948696_PstIMspI_PA	53.55
6439	Opata_2619300_56_PstIMspI_SNP	53.55
6440	M6_2506321_PstIMspI_PA	53.55
6441	Opata_1783899_52_PstIMspI_SNP	53.55
6442	Opata_1485836_25_PstIMseI_SNP	53.55
6443	Opata_2294414_62_PstIMspI_SNP	53.55
6444	Opata_316254_7_PstIMseI_SNP	53.55
6445	Opata_376215_PstIMseI_PA	53.55
6446	Opata_3005689_PstIMspI_PA	53.55
6447	Opata_349625_39_PstIMseI_SNP	53.55
6448	Opata_257941_PstIMspI_PA	53.55
6449	M6_47281_PstIMseI_PA	53.55
6450	Opata_1006068_59_PstIMspI_SNP	53.55
6451	Opata_8226_48_PstIMseI_SNP	53.55
6452	M6_1540941_PstIMspI_PA	53.55
6453	Opata_2998709_PstIMspI_PA	53.55
6454	Opata_2630351_PstIMluI_PA	53.55
6455	Opata_4035683_PstIMspI_PA	53.55
6456	Opata_1070214_90_PstIMseI_SNP	53.55
6457	Opata_3158122_35_PstIMspI_SNP	53.55
6458	Opata_3551501_PstIMspI_PA	53.55
6459	Opata_148261_PstIMseI_PA	53.55
6460	Opata_3396145_PstIMseI_PA	53.55
6461	Opata_3774616_77_PstIMseI_SNP	53.55
6462	M6_2356731_PstIMspI_PA	53.55
6463	M6_343357_PstIMspI_PA	53.55
6464	M6_1140849_PstIMspI_PA	53.55
6465	Opata_3090755_5_PstIMspI_SNP	53.55
6466	Opata_1307757_39_PstIMseI_SNP	53.55
6467	Opata_9625_18_PstIMseI_SNP	53.55
6468	Opata_9625_16_PstIMseI_SNP	53.55
6469	Opata_2742910_PstIMspI_PA	53.55
6470	Opata_1095025_PstIMseI_PA	53.55
6471	Opata_1914339_PstIMseI_PA	53.55
6472	Opata_1557643_PstIMluI_PA	53.55
6473	M6_2651835_PstIMspI_PA	53.55
6474	Opata_391487_PstIMseI_PA	53.55
6475	Opata_970427_PstIMspI_PA	53.55
6476	Opata_1437763_PstIMspI_PA	53.55
6477	Opata_57509_PstIMseI_PA	53.55
6478	Opata_2972889_PstIMspI_PA	53.55
6479	Opata_546589_PstIMseI_PA	53.55
6480	M6_3073068_PstIMspI_PA	53.55
6481	Opata_85534_PstIMspI_PA	53.55
6482	M6_1410201_PstIMseI_PA	53.55
6483	Opata_110514_PstIMluI_PA	53.55
6484	M6_2209907_PstIMspI_PA	53.55
6485	Opata_4112629_PstIMspI_PA	53.55
6486	Opata_972901_PstIMseI_PA	53.55
6487	Opata_240268_PstIMluI_PA	53.55
6488	Opata_413398_PstIMseI_PA	53.55
6489	Opata_4161808_PstIMseI_PA	53.55
6490	Opata_134939_PstIMspI_PA	53.55
6491	Opata_120022_PstIMspI_PA	53.55
6492	Opata_3311527_PstIMspI_PA	53.55
6493	M6_1159411_PstIMseI_PA	53.55
6494	Opata_200990_PstIMspI_PA	53.55
6495	M6_77280_PstIMseI_PA	53.55
6496	Opata_3042489_PstIMspI_PA	53.55
6497	M6_574470_PstIMspI_PA	53.55
6498	M6_726901_PstIMspI_PA	53.55
6499	M6_900367_PstIMspI_PA	53.55
6500	M6_1366335_PstIMspI_PA	53.55
6501	M6_577433_PstIMspI_PA	53.55
6502	M6_803012_PstIMspI_PA	53.55
6503	M6_645106_PstIMseI_PA	53.55
6504	M6_3183340_PstIMspI_PA	53.55
6505	M6_371888_PstIMspI_PA	53.55
6506	Opata_117115_PstIMseI_PA	53.55
6507	M6_906672_PstIMseI_PA	53.55
6508	M6_1064184_PstIMspI_PA	53.55
6509	M6_18787_PstIMseI_PA	53.55
6510	M6_1669083_PstIMspI_PA	53.55
6511	M6_2003722_PstIMspI_PA	53.55
6512	M6_311636_PstIMspI_PA	53.55
6513	M6_1363_PstIMspI_PA	53.55
6514	M6_150205_PstIMseI_PA	53.55
6515	M6_325938_PstIMspI_PA	53.55
6516	M6_807151_PstIMspI_PA	53.55
6517	Opata_443291_PstIMseI_PA	53.55
6518	M6_1080458_PstIMseI_PA	53.55
6519	M6_230568_PstIMseI_PA	53.55
6520	M6_3154542_PstIMspI_PA	53.55
6521	M6_3679828_PstIMseI_PA	53.55
6522	M6_627958_PstIMseI_PA	53.55
6523	M6_442709_PstIMspI_PA	53.55
6524	M6_214836_PstIMseI_PA	53.55
6525	M6_472822_PstIMseI_PA	53.55
6526	Opata_837067_PstIMseI_PA	53.55
6527	M6_493350_PstIMspI_PA	53.55
6528	Opata_103311_PstIMseI_PA	53.55
6529	M6_1026224_PstIMseI_PA	53.55
6530	M6_35762_PstIMseI_PA	53.55
6531	M6_2251077_PstIMseI_PA	53.55
6532	M6_1560105_PstIMspI_PA	53.55
6533	Opata_13767_PstIMseI_PA	53.55
6534	M6_918253_PstIMspI_PA	53.55
6535	M6_36935_PstIMseI_PA	53.55
6536	Opata_1086053_PstIMseI_PA	53.55
6537	Opata_638526_PstIMseI_PA	53.55
6538	M6_110226_PstIMseI_PA	53.55
6539	M6_222238_PstIMseI_PA	53.55
6540	Opata_22136_PstIMseI_PA	53.55
6541	M6_1240309_PstIMseI_PA	53.55
6542	M6_535267_PstIMspI_PA	53.55
6543	M6_601113_PstIMspI_PA	53.55
6544	M6_1047416_PstIMseI_PA	53.55
6545	Opata_1119543_PstIMseI_PA	53.55
6546	M6_350896_PstIMspI_PA	53.55
6547	M6_1250393_PstIMseI_PA	53.55
6548	M6_491685_PstIMseI_PA	53.55
6549	M6_1910614_PstIMspI_PA	53.55
6550	M6_1213838_PstIMspI_PA	53.55
6551	M6_125801_PstIMseI_PA	53.55
6552	M6_391660_PstIMseI_PA	53.55
6553	M6_1224471_PstIMspI_PA	53.55
6554	M6_655840_PstIMspI_PA	53.55
6555	M6_3296417_PstIMspI_PA	53.55
6556	M6_181450_PstIMseI_PA	53.55
6557	M6_3505923_PstIMseI_PA	53.55
6558	M6_428784_PstIMspI_PA	53.55
6559	Opata_857820_PstIMluI_PA	53.55
6560	Opata_370732_PstIMseI_PA	53.55
6561	M6_1710064_PstIMseI_PA	53.55
6562	M6_939293_PstIMspI_PA	53.55
6563	M6_1024510_PstIMseI_PA	53.55
6564	M6_436353_PstIMseI_PA	53.55
6565	M6_2547961_PstIMspI_PA	53.55
6566	M6_592310_PstIMspI_PA	53.55
6567	M6_3674069_PstIMseI_PA	53.55
6568	M6_298047_PstIMspI_PA	53.55
6569	M6_1269311_PstIMspI_PA	53.55
6570	M6_56418_PstIMseI_PA	53.55
6571	M6_689923_PstIMseI_PA	53.55
6572	M6_1459720_PstIMspI_PA	53.55
6573	M6_851069_PstIMseI_PA	53.55
6574	M6_2670459_PstIMseI_PA	53.55
6575	Opata_4098748_PstIMspI_PA	53.55
6576	Opata_895674_PstIMseI_PA	53.55
6577	M6_714414_PstIMspI_PA	53.55
6578	M6_313364_PstIMspI_PA	53.55
6579	M6_67898_PstIMseI_PA	53.55
6580	M6_263669_PstIMseI_PA	53.55
6581	M6_2708958_PstIMspI_PA	53.55
6582	Opata_365069_PstIMseI_PA	53.55
6583	Opata_1792198_PstIMspI_PA	53.55
6584	M6_717765_PstIMspI_PA	53.55
6585	M6_88959_PstIMluI_PA	53.55
6586	M6_986944_PstIMseI_PA	53.55
6587	M6_77409_PstIMspI_PA	53.55
6588	M6_15587_PstIMspI_PA	53.55
6589	M6_129140_PstIMspI_PA	53.55
6590	M6_208546_PstIMluI_PA	53.55
6591	M6_1551774_PstIMspI_PA	53.55
6592	M6_91845_PstIMseI_PA	53.55
6593	Opata_43461_PstIMspI_PA	53.55
6594	Opata_3560694_PstIMspI_PA	53.55
6595	Opata_882164_PstIMspI_PA	53.55
6596	Opata_617926_PstIMspI_PA	53.55
6597	Opata_2027544_PstIMspI_PA	53.55
6598	M6_533893_PstIMspI_PA	53.55
6599	Opata_2331715_PstIMseI_PA	53.55
6600	Opata_838877_PstIMseI_PA	53.55
6601	Opata_2357496_PstIMspI_PA	53.55
6602	Opata_1212440_PstIMspI_PA	53.55
6603	Opata_3477131_PstIMseI_PA	53.55
6604	M6_1847192_PstIMseI_PA	53.55
6605	Opata_1005786_PstIMseI_PA	53.55
6606	Opata_119328_PstIMspI_PA	53.55
6607	Opata_143151_PstIMseI_PA	53.55
6608	Opata_323021_PstIMspI_PA	53.55
6609	Opata_1212714_PstIMspI_PA	53.55
6610	Opata_435809_PstIMseI_PA	53.55
6611	Opata_468900_PstIMseI_PA	53.55
6612	Opata_470207_PstIMseI_PA	53.55
6613	M6_735939_PstIMseI_PA	53.55
6614	M6_734717_PstIMseI_PA	53.55
6615	M6_1548402_PstIMspI_PA	53.55
6616	M6_3311057_PstIMspI_PA	53.55
6617	M6_51839_PstIMspI_PA	53.55
6618	M6_2048194_PstIMspI_PA	53.55
6619	M6_1571530_PstIMspI_PA	53.55
6620	Opata_88771_PstIMseI_PA	53.55
6621	Opata_36073_PstIMseI_PA	53.55
6622	Opata_3348912_PstIMspI_PA	53.55
6623	M6_682810_PstIMseI_PA	53.55
6624	Opata_21198_PstIMluI_PA	53.55
6625	M6_821749_PstIMspI_PA	53.55
6626	M6_931155_PstIMspI_PA	53.55
6627	M6_1370742_PstIMspI_PA	53.55
6628	M6_482353_PstIMspI_PA	53.55
6629	M6_1987140_PstIMspI_PA	53.55
6630	M6_254266_PstIMseI_PA	53.55
6631	M6_407684_PstIMspI_PA	53.55
6632	M6_1178342_PstIMspI_PA	53.55
6633	M6_4222183_PstIMseI_PA	53.55
6634	M6_216413_PstIMspI_PA	53.55
6635	M6_525711_PstIMseI_PA	53.55
6636	M6_458339_PstIMseI_PA	53.55
6637	Opata_1642786_PstIMluI_PA	53.55
6638	M6_238252_PstIMspI_PA	53.55
6639	Opata_24900_PstIMseI_PA	53.55
6640	M6_288086_PstIMspI_PA	53.55
6641	M6_102885_PstIMseI_PA	53.55
6642	M6_930430_PstIMseI_PA	53.55
6643	M6_2863429_PstIMspI_PA	53.55
6644	Opata_761703_PstIMseI_PA	53.55
6645	Opata_838583_PstIMseI_PA	53.55
6646	M6_1270641_PstIMspI_PA	53.55
6647	M6_735817_PstIMseI_PA	53.55
6648	M6_735142_PstIMspI_PA	53.55
6649	M6_2361169_PstIMspI_PA	53.55
6650	Opata_457402_PstIMseI_PA	53.55
6651	M6_1635407_PstIMseI_PA	53.55
6652	M6_657712_PstIMseI_PA	53.55
6653	M6_4130283_PstIMseI_PA	53.55
6654	Opata_819012_PstIMseI_PA	53.55
6655	M6_1911967_PstIMspI_PA	53.55
6656	M6_3703884_PstIMseI_PA	53.55
6657	M6_1164976_PstIMluI_PA	53.55
6658	M6_520860_PstIMspI_PA	53.55
6659	M6_408644_PstIMspI_PA	53.55
6660	M6_1000159_PstIMspI_PA	53.55
6661	M6_278117_PstIMspI_PA	53.55
6662	M6_2343668_PstIMseI_PA	53.55
6663	M6_67183_PstIMseI_PA	53.55
6664	M6_139440_PstIMspI_PA	53.55
6665	Opata_1198661_PstIMseI_PA	53.55
6666	Opata_670133_PstIMseI_PA	53.55
6667	Opata_248539_PstIMseI_PA	53.55
6668	Opata_3032354_PstIMspI_PA	53.55
6669	M6_1447353_PstIMspI_PA	53.55
6670	Opata_489155_PstIMspI_PA	53.55
6671	1126264	53.56
6672	1219569	53.56
6673	1314002	53.56
6674	1400380	53.56
6675	1671188	53.56
6676	1671312	53.56
6677	3020551	53.56
6678	1092987	53.94
6679	1107138	53.94
6680	1388363	53.94
6681	2248207	53.94
6682	2256684	53.94
6683	Excalibur_c99104_213	54.26
6684	Excalibur_c12484_134	54.27
6685	D_GBF1XID01BUCWE_277	54.27
6686	1103849	54.44
6687	1055508	54.5
6688	1063791	54.5
6689	1077168	54.5
6690	1078871	54.5
6691	1089592	54.5
6692	1105785	54.5
6693	1151500	54.5
6694	1200888	54.5
6695	1202480	54.5
6696	1697138	54.5
6697	1699360	54.5
6698	2245632	54.5
6699	2246819	54.5
6700	2257594	54.5
6701	2264104	54.5
6702	3940208	54.5
6703	1116069	54.78
6704	1109833	54.87
6705	Excalibur_rep_c109928_205	54.87
6706	Ku_c586_811	54.89
6707	1037799	55.06
6708	1670052	55.06
6709	2242048	55.06
6710	2245110	55.06
6711	2245916	55.58
6712	3025538	55.58
6713	1254243	55.96
6714	wPt-7257	56.15
6715	977123	56.15
6716	981777	56.15
6717	1035168	56.15
6718	1067608	56.15
6719	1077380	56.15
6720	1080845	56.15
6721	1092018	56.15
6722	1094197	56.15
6723	1104144	56.15
6724	1129085	56.15
6725	1163744	56.15
6726	1208355	56.15
6727	1220173	56.15
6728	1389819	56.15
6729	1696972	56.15
6730	2246227	56.15
6731	3222147	56.15
6732	Opata_335418_55_PstIMseI_SNP	56.15
6733	Opata_1289837_39_PstIMseI_SNP	56.15
6734	Opata_1586883_PstIMseI_PA	56.15
6735	Opata_2641788_PstIMspI_PA	56.15
6736	Opata_2424238_PstIMspI_PA	56.15
6737	Opata_507334_PstIMseI_PA	56.15
6738	Opata_10022_PstIMseI_PA	56.15
6739	Opata_2143836_PstIMspI_PA	56.15
6740	Opata_256701_54_PstIMseI_SNP	56.15
6741	Opata_854022_19_PstIMseI_SNP	56.15
6742	Opata_134687_60_PstIMseI_SNP	56.15
6743	Opata_618749_69_PstIMseI_SNP	56.15
6744	Opata_1768931_PstIMspI_PA	56.15
6745	Opata_1168243_PstIMseI_PA	56.15
6746	Opata_115185_62_PstIMseI_SNP	56.15
6747	Opata_2657473_PstIMspI_PA	56.15
6748	Opata_1904394_PstIMspI_PA	56.15
6749	Opata_3742_27_PstIMseI_SNP	56.15
6750	Opata_217525_34_PstIMseI_SNP	56.15
6751	Opata_3286245_PstIMspI_PA	56.15
6752	Opata_73069_47_PstIMseI_SNP	56.15
6753	Opata_218259_64_PstIMseI_SNP	56.15
6754	Opata_233319_PstIMseI_PA	56.15
6755	Opata_655387_PstIMspI_PA	56.15
6756	Opata_1166654_3_PstIMseI_SNP	56.15
6757	Opata_303707_85_PstIMseI_SNP	56.15
6758	Opata_272169_36_PstIMseI_SNP	56.15
6759	M6_64338_PstIMseI_PA	56.15
6760	Opata_146154_88_PstIMseI_SNP	56.15
6761	Opata_981568_PstIMspI_PA	56.15
6762	Opata_376704_PstIMspI_PA	56.15
6763	Opata_115185_32_PstIMseI_SNP	56.15
6764	Opata_115185_14_PstIMseI_SNP	56.15
6765	Opata_1388564_PstIMspI_PA	56.15
6766	Opata_1262750_PstIMseI_PA	56.15
6767	Opata_277651_78_PstIMseI_SNP	56.15
6768	Opata_3277789_44_PstIMseI_SNP	56.15
6769	Opata_1350090_PstIMseI_PA	56.15
6770	M6_887454_PstIMseI_PA	56.15
6771	Opata_1822206_PstIMspI_PA	56.15
6772	Opata_217525_68_PstIMseI_SNP	56.15
6773	M6_44186_PstIMseI_PA	56.15
6774	Opata_1670241_23_PstIMspI_SNP	56.15
6775	Opata_256701_77_PstIMseI_SNP	56.15
6776	Opata_1397441_35_PstIMspI_SNP	56.15
6777	Opata_2587752_3_PstIMseI_SNP	56.15
6778	Opata_218259_45_PstIMseI_SNP	56.15
6779	Opata_1166654_58_PstIMseI_SNP	56.15
6780	Opata_1706463_14_PstIMspI_SNP	56.15
6781	Opata_3895532_PstIMspI_PA	56.15
6782	Opata_2978749_PstIMseI_PA	56.15
6783	Opata_1168912_PstIMspI_PA	56.15
6784	Opata_303707_54_PstIMseI_SNP	56.15
6785	Opata_2851931_PstIMseI_PA	56.15
6786	Opata_3277789_7_PstIMseI_SNP	56.15
6787	Opata_588475_45_PstIMseI_SNP	56.15
6788	Opata_1804630_PstIMspI_PA	56.15
6789	Opata_1168739_45_PstIMseI_SNP	56.15
6790	Opata_3277789_68_PstIMseI_SNP	56.15
6791	Opata_1009684_52_PstIMseI_SNP	56.15
6792	Opata_124858_80_PstIMseI_SNP	56.15
6793	Opata_1383258_PstIMspI_PA	56.15
6794	Opata_298825_77_PstIMseI_SNP	56.15
6795	Opata_127850_16_PstIMseI_SNP	56.15
6796	Opata_2462072_PstIMspI_PA	56.15
6797	Opata_618749_34_PstIMseI_SNP	56.15
6798	Opata_104900_PstIMseI_PA	56.15
6799	Opata_1224566_60_PstIMseI_SNP	56.15
6800	Opata_2314563_PstIMspI_PA	56.15
6801	Opata_1956604_PstIMspI_PA	56.15
6802	Opata_26807_PstIMseI_PA	56.15
6803	Opata_217525_72_PstIMseI_SNP	56.15
6804	Opata_293015_PstIMspI_PA	56.15
6805	M6_53940_PstIMspI_PA	56.15
6806	Opata_1999173_PstIMspI_PA	56.15
6807	Opata_252252_PstIMspI_PA	56.15
6808	Opata_424029_21_PstIMspI_SNP	56.15
6809	Opata_2940326_PstIMspI_PA	56.15
6810	Opata_2875531_PstIMspI_PA	56.15
6811	Opata_1285828_PstIMspI_PA	56.15
6812	Opata_473941_PstIMseI_PA	56.15
6813	Opata_272262_PstIMseI_PA	56.15
6814	Opata_894494_PstIMseI_PA	56.15
6815	Opata_67620_PstIMspI_PA	56.15
6816	Opata_263460_24_PstIMspI_SNP	56.15
6817	Opata_586905_49_PstIMspI_SNP	56.15
6818	Opata_475887_PstIMspI_PA	56.15
6819	Opata_1823550_PstIMspI_PA	56.15
6820	Opata_3563362_PstIMspI_PA	56.15
6821	Opata_428313_PstIMspI_PA	56.15
6822	Opata_1090542_PstIMspI_PA	56.15
6823	Opata_15831_PstIMseI_PA	56.15
6824	Opata_796179_PstIMseI_PA	56.15
6825	Opata_912306_PstIMseI_PA	56.15
6826	Opata_3345473_PstIMspI_PA	56.15
6827	Opata_898707_PstIMspI_PA	56.15
6828	Opata_1430314_PstIMspI_PA	56.15
6829	Opata_864070_PstIMspI_PA	56.15
6830	Opata_500892_PstIMseI_PA	56.15
6831	Opata_2811820_PstIMluI_PA	56.15
6832	Opata_1831079_PstIMspI_PA	56.15
6833	Opata_527080_PstIMspI_PA	56.15
6834	Opata_18820_PstIMseI_PA	56.15
6835	Opata_746557_PstIMspI_PA	56.15
6836	Opata_1120257_PstIMseI_PA	56.15
6837	Opata_1706463_53_PstIMspI_SNP	56.15
6838	Opata_2238337_PstIMspI_PA	56.15
6839	Opata_654541_PstIMspI_PA	56.15
6840	Opata_1294715_PstIMseI_PA	56.15
6841	Opata_841025_PstIMseI_PA	56.15
6842	Opata_3802404_PstIMspI_PA	56.15
6843	Opata_424029_23_PstIMspI_SNP	56.15
6844	Opata_1681369_25_PstIMspI_SNP	56.15
6845	Opata_2404893_PstIMseI_PA	56.15
6846	Opata_4245380_PstIMspI_PA	56.15
6847	Opata_565948_PstIMseI_PA	56.15
6848	Opata_2860171_PstIMspI_PA	56.15
6849	Opata_1297091_PstIMspI_PA	56.15
6850	Opata_754271_PstIMseI_PA	56.15
6851	Opata_1297129_21_PstIMspI_SNP	56.15
6852	Opata_1993561_PstIMspI_PA	56.15
6853	Opata_1182786_PstIMseI_PA	56.15
6854	Opata_1581534_PstIMspI_PA	56.15
6855	Opata_658543_PstIMspI_PA	56.15
6856	Opata_3683393_PstIMspI_PA	56.15
6857	Opata_232160_PstIMseI_PA	56.15
6858	Opata_424029_44_PstIMspI_SNP	56.15
6859	Opata_1356661_PstIMseI_PA	56.15
6860	Opata_1918319_PstIMspI_PA	56.15
6861	Opata_259993_PstIMspI_PA	56.15
6862	Opata_852192_PstIMspI_PA	56.15
6863	Opata_3869711_80_PstIMspI_SNP	56.15
6864	Opata_3877455_PstIMspI_PA	56.15
6865	Opata_2764304_34_PstIMspI_SNP	56.15
6866	Opata_540488_PstIMspI_PA	56.15
6867	Opata_1072595_PstIMseI_PA	56.15
6868	Opata_121239_PstIMseI_PA	56.15
6869	Opata_939243_PstIMspI_PA	56.15
6870	Opata_241680_PstIMspI_PA	56.15
6871	Opata_2803003_PstIMspI_PA	56.15
6872	Opata_4135451_PstIMspI_PA	56.15
6873	Opata_1884777_PstIMseI_PA	56.15
6874	Opata_388541_PstIMseI_PA	56.15
6875	Opata_650918_PstIMspI_PA	56.15
6876	Opata_2457799_PstIMspI_PA	56.15
6877	Opata_1195660_PstIMspI_PA	56.15
6878	Opata_2143388_PstIMspI_PA	56.15
6879	Opata_64950_PstIMseI_PA	56.15
6880	Opata_2121384_17_PstIMspI_SNP	56.15
6881	Opata_1177957_PstIMspI_PA	56.15
6882	M6_307121_PstIMluI_PA	56.15
6883	M6_121857_PstIMseI_PA	56.15
6884	Opata_2227740_PstIMluI_PA	56.15
6885	M6_2976258_PstIMspI_PA	56.15
6886	M6_138551_PstIMseI_PA	56.15
6887	Opata_3438271_PstIMspI_PA	56.15
6888	M6_769259_PstIMspI_PA	56.15
6889	M6_4339_PstIMspI_PA	56.15
6890	M6_170652_PstIMseI_PA	56.15
6891	M6_1018826_PstIMseI_PA	56.15
6892	M6_1298378_PstIMseI_PA	56.15
6893	M6_1312707_PstIMseI_PA	56.15
6894	M6_192388_PstIMluI_PA	56.15
6895	M6_740440_PstIMseI_PA	56.15
6896	M6_671183_PstIMseI_PA	56.15
6897	Opata_546392_PstIMspI_PA	56.15
6898	Opata_2629797_PstIMspI_PA	56.15
6899	M6_3933446_PstIMseI_PA	56.15
6900	M6_2407424_PstIMspI_PA	56.15
6901	M6_1997451_PstIMspI_PA	56.15
6902	M6_1210450_PstIMspI_PA	56.15
6903	Opata_504247_PstIMseI_PA	56.15
6904	M6_2162845_PstIMspI_PA	56.15
6905	M6_864148_PstIMluI_PA	56.15
6906	M6_3770558_PstIMseI_PA	56.15
6907	M6_132524_PstIMseI_PA	56.15
6908	M6_598518_PstIMspI_PA	56.15
6909	M6_14110_PstIMseI_PA	56.15
6910	M6_6770_PstIMseI_PA	56.15
6911	Opata_999132_PstIMspI_PA	56.15
6912	Opata_145898_PstIMspI_PA	56.15
6913	M6_421378_PstIMspI_PA	56.15
6914	Opata_2822848_PstIMspI_PA	56.15
6915	Opata_1898157_PstIMspI_PA	56.15
6916	Opata_580528_PstIMseI_PA	56.15
6917	Opata_1120876_PstIMseI_PA	56.15
6918	M6_660330_PstIMseI_PA	56.15
6919	Opata_1124282_PstIMseI_PA	56.15
6920	M6_168361_PstIMspI_PA	56.15
6921	Opata_1255606_PstIMseI_PA	56.15
6922	Opata_1034209_PstIMspI_PA	56.15
6923	M6_201635_PstIMseI_PA	56.15
6924	Opata_2692615_PstIMspI_PA	56.15
6925	M6_2070463_PstIMluI_PA	56.15
6926	Opata_552758_PstIMseI_PA	56.15
6927	M6_248023_PstIMseI_PA	56.15
6928	Opata_737570_PstIMspI_PA	56.15
6929	M6_429281_PstIMspI_PA	56.15
6930	M6_160289_PstIMspI_PA	56.15
6931	Opata_35291_PstIMspI_PA	56.15
6932	Opata_162826_PstIMspI_PA	56.15
6933	Opata_342685_PstIMseI_PA	56.15
6934	Opata_367964_PstIMseI_PA	56.15
6935	M6_2124121_PstIMseI_PA	56.15
6936	Opata_486600_PstIMseI_PA	56.15
6937	M6_342591_PstIMseI_PA	56.15
6938	Opata_2128495_PstIMspI_PA	56.15
6939	M6_668623_PstIMluI_PA	56.15
6940	M6_196376_PstIMspI_PA	56.15
6941	Opata_220459_PstIMseI_PA	56.15
6942	M6_2452642_PstIMspI_PA	56.15
6943	Opata_422165_PstIMseI_PA	56.15
6944	Opata_427320_PstIMspI_PA	56.15
6945	M6_39463_PstIMseI_PA	56.15
6946	Opata_3117370_PstIMspI_PA	56.15
6947	M6_1542846_PstIMseI_PA	56.15
6948	Opata_630495_PstIMseI_PA	56.15
6949	Opata_817938_PstIMseI_PA	56.15
6950	Opata_680751_1_PstIMseI_SNP	56.15
6951	Opata_2021811_PstIMspI_PA	56.15
6952	Opata_2185803_PstIMspI_PA	56.15
6953	M6_427954_PstIMspI_PA	56.15
6954	Opata_1310673_PstIMseI_PA	56.15
6955	Opata_2774089_PstIMspI_PA	56.15
6956	Opata_1493380_PstIMseI_PA	56.15
6957	M6_1496946_PstIMspI_PA	56.15
6958	M6_1467880_PstIMseI_PA	56.15
6959	Opata_955066_PstIMspI_PA	56.15
6960	M6_831704_PstIMseI_PA	56.15
6961	M6_123106_PstIMseI_PA	56.15
6962	Opata_3366644_PstIMspI_PA	56.15
6963	Opata_2192710_PstIMspI_PA	56.15
6964	M6_238794_PstIMseI_PA	56.15
6965	Opata_3941798_PstIMspI_PA	56.15
6966	Opata_540094_PstIMseI_PA	56.15
6967	M6_1014322_PstIMseI_PA	56.15
6968	Opata_2269602_PstIMspI_PA	56.15
6969	Opata_3909141_PstIMspI_PA	56.15
6970	M6_571329_PstIMspI_PA	56.15
6971	Opata_3047482_PstIMspI_PA	56.15
6972	Opata_680751_15_PstIMseI_SNP	56.15
6973	Opata_160818_PstIMseI_PA	56.15
6974	Opata_551492_PstIMseI_PA	56.15
6975	Opata_1744819_PstIMseI_PA	56.15
6976	Opata_1543073_PstIMspI_PA	56.15
6977	Opata_2457110_PstIMspI_PA	56.15
6978	Opata_410665_PstIMseI_PA	56.15
6979	Opata_409715_PstIMspI_PA	56.15
6980	Opata_6961_PstIMseI_PA	56.15
6981	Opata_807689_PstIMseI_PA	56.15
6982	Opata_609835_PstIMseI_PA	56.15
6983	Opata_880423_PstIMseI_PA	56.15
6984	Opata_2558775_PstIMspI_PA	56.15
6985	M6_2333462_PstIMspI_PA	56.15
6986	Opata_240868_PstIMseI_PA	56.15
6987	Opata_2780991_PstIMseI_PA	56.15
6988	Opata_647562_PstIMseI_PA	56.15
6989	M6_1103203_PstIMspI_PA	56.15
6990	Opata_1020614_PstIMspI_PA	56.15
6991	Opata_263584_PstIMseI_PA	56.15
6992	Opata_90055_PstIMseI_PA	56.15
6993	Opata_1077035_PstIMspI_PA	56.15
6994	Opata_3019684_PstIMspI_PA	56.15
6995	Opata_2187721_PstIMseI_PA	56.15
6996	M6_374226_PstIMspI_PA	56.15
6997	Opata_1909913_PstIMspI_PA	56.15
6998	Opata_2006734_PstIMspI_PA	56.15
6999	M6_1662582_PstIMspI_PA	56.15
7000	M6_143145_PstIMspI_PA	56.15
7001	M6_810504_PstIMspI_PA	56.15
7002	M6_542156_PstIMseI_PA	56.15
7003	M6_58947_PstIMluI_PA	56.15
7004	M6_74473_PstIMluI_PA	56.15
7005	M6_996145_PstIMspI_PA	56.15
7006	Opata_1772929_PstIMspI_PA	56.15
7007	Opata_968532_PstIMseI_PA	56.15
7008	Opata_2587032_PstIMspI_PA	56.15
7009	Opata_934791_PstIMspI_PA	56.15
7010	Opata_21531_PstIMspI_PA	56.15
7011	Opata_509816_PstIMseI_PA	56.15
7012	Opata_3990303_PstIMspI_PA	56.15
7013	Opata_1666511_PstIMspI_PA	56.15
7014	Opata_1383453_PstIMseI_PA	56.15
7015	Opata_889594_PstIMspI_PA	56.15
7016	Opata_3084030_PstIMspI_PA	56.15
7017	Opata_3621201_PstIMspI_PA	56.15
7018	Opata_2104995_PstIMspI_PA	56.15
7019	Opata_1743475_PstIMspI_PA	56.15
7020	Opata_412577_PstIMspI_PA	56.15
7021	Opata_624826_PstIMspI_PA	56.15
7022	Opata_1320243_PstIMspI_PA	56.15
7023	Opata_1733751_PstIMspI_PA	56.15
7024	Opata_173648_PstIMseI_PA	56.15
7025	Opata_1776466_PstIMspI_PA	56.15
7026	M6_3297932_PstIMseI_PA	56.15
7027	Opata_37505_PstIMspI_PA	56.15
7028	Opata_431367_PstIMspI_PA	56.15
7029	Opata_2249142_PstIMspI_PA	56.15
7030	Opata_670630_PstIMspI_PA	56.15
7031	Opata_222041_PstIMseI_PA	56.15
7032	Opata_1908678_PstIMspI_PA	56.15
7033	Opata_678250_PstIMseI_PA	56.15
7034	Opata_4063487_PstIMspI_PA	56.15
7035	Opata_1143153_PstIMseI_PA	56.15
7036	Opata_3112294_PstIMspI_PA	56.15
7037	Opata_1246660_PstIMspI_PA	56.15
7038	Opata_520735_PstIMspI_PA	56.15
7039	Opata_947095_PstIMspI_PA	56.15
7040	Opata_449605_PstIMseI_PA	56.15
7041	Opata_134528_PstIMspI_PA	56.15
7042	Opata_1995292_PstIMspI_PA	56.15
7043	Opata_2273697_PstIMspI_PA	56.15
7044	Opata_889143_PstIMspI_PA	56.15
7045	Opata_4157604_PstIMspI_PA	56.15
7046	Opata_1068558_PstIMseI_PA	56.15
7047	Opata_169332_PstIMspI_PA	56.15
7048	Opata_2625052_PstIMspI_PA	56.15
7049	Opata_3096842_PstIMspI_PA	56.15
7050	Opata_3178476_PstIMspI_PA	56.15
7051	Opata_705566_PstIMseI_PA	56.15
7052	Opata_754816_PstIMspI_PA	56.15
7053	Opata_3864966_PstIMspI_PA	56.15
7054	Opata_536656_PstIMseI_PA	56.15
7055	Opata_4161878_PstIMspI_PA	56.15
7056	Opata_1078870_PstIMspI_PA	56.15
7057	Opata_974261_PstIMspI_PA	56.15
7058	Opata_734825_PstIMspI_PA	56.15
7059	Opata_2024022_PstIMspI_PA	56.15
7060	Opata_2695633_PstIMspI_PA	56.15
7061	Opata_3418304_PstIMspI_PA	56.15
7062	Opata_260526_PstIMspI_PA	56.15
7063	Opata_727030_PstIMspI_PA	56.15
7064	Opata_1873097_PstIMspI_PA	56.15
7065	Opata_2393090_PstIMspI_PA	56.15
7066	Opata_581289_PstIMspI_PA	56.15
7067	Opata_3285286_PstIMspI_PA	56.15
7068	Opata_2698951_PstIMspI_PA	56.15
7069	Opata_117355_PstIMspI_PA	56.15
7070	Opata_1111971_PstIMseI_PA	56.15
7071	Opata_3110519_PstIMspI_PA	56.15
7072	Opata_1991404_PstIMspI_PA	56.15
7073	M6_88132_PstIMspI_PA	56.15
7074	Opata_99322_PstIMseI_PA	56.15
7075	Opata_2087965_PstIMspI_PA	56.15
7076	Opata_682360_PstIMspI_PA	56.15
7077	Opata_2221521_PstIMspI_PA	56.15
7078	Opata_301791_PstIMspI_PA	56.15
7079	Opata_806490_PstIMspI_PA	56.15
7080	Opata_453887_PstIMspI_PA	56.15
7081	Opata_135437_PstIMspI_PA	56.15
7082	Opata_925419_PstIMspI_PA	56.15
7083	Opata_619403_PstIMspI_PA	56.15
7084	Opata_4188979_PstIMspI_PA	56.15
7085	Opata_338312_PstIMseI_PA	56.15
7086	Opata_2176845_PstIMspI_PA	56.15
7087	Opata_2417363_PstIMspI_PA	56.15
7088	Opata_2435368_PstIMspI_PA	56.15
7089	Opata_384461_PstIMseI_PA	56.15
7090	Opata_3659931_PstIMspI_PA	56.15
7091	Opata_236024_PstIMspI_PA	56.15
7092	Opata_3354652_PstIMspI_PA	56.15
7093	Opata_2408982_PstIMspI_PA	56.15
7094	Opata_176387_PstIMspI_PA	56.15
7095	Opata_2346423_PstIMluI_PA	56.15
7096	Opata_176108_PstIMseI_PA	56.15
7097	Opata_341000_PstIMseI_PA	56.15
7098	Opata_4112556_PstIMspI_PA	56.15
7099	Opata_1410465_PstIMspI_PA	56.15
7100	Opata_2813332_PstIMspI_PA	56.15
7101	Opata_966995_PstIMspI_PA	56.15
7102	Opata_2117056_PstIMspI_PA	56.15
7103	Opata_2535460_PstIMluI_PA	56.15
7104	Opata_1894168_PstIMspI_PA	56.15
7105	Opata_2341949_PstIMspI_PA	56.15
7106	Opata_453635_PstIMseI_PA	56.15
7107	Opata_12141_PstIMseI_PA	56.15
7108	Opata_5481_PstIMseI_PA	56.15
7109	Opata_329449_PstIMseI_PA	56.15
7110	Opata_4405196_PstIMseI_PA	56.15
7111	Opata_747113_PstIMspI_PA	56.15
7112	Opata_1221059_PstIMseI_PA	56.15
7113	Opata_4065461_PstIMseI_PA	56.15
7114	M6_1703729_PstIMseI_PA	56.15
7115	Opata_2465672_PstIMseI_PA	56.15
7116	Opata_616025_PstIMseI_PA	56.15
7117	Opata_793000_PstIMseI_PA	56.15
7118	Opata_2599069_PstIMspI_PA	56.15
7119	Opata_3756787_PstIMspI_PA	56.15
7120	Opata_1812067_PstIMspI_PA	56.15
7121	Opata_3483427_PstIMspI_PA	56.15
7122	Opata_885975_PstIMseI_PA	56.15
7123	Opata_91856_PstIMseI_PA	56.15
7124	Opata_1690090_PstIMspI_PA	56.15
7125	Opata_459132_PstIMseI_PA	56.15
7126	Opata_247992_PstIMspI_PA	56.15
7127	Opata_203771_PstIMseI_PA	56.15
7128	Opata_342135_PstIMspI_PA	56.15
7129	M6_778152_PstIMspI_PA	56.15
7130	Opata_2351121_PstIMspI_PA	56.15
7131	M6_420234_PstIMseI_PA	56.15
7132	Opata_96094_PstIMspI_PA	56.15
7133	Opata_377986_PstIMseI_PA	56.15
7134	Opata_439426_PstIMspI_PA	56.15
7135	M6_1452203_PstIMspI_PA	56.15
7136	Opata_1158803_PstIMseI_PA	56.15
7137	Opata_409726_PstIMspI_PA	56.15
7138	Opata_1505177_PstIMspI_PA	56.15
7139	Opata_1151699_PstIMspI_PA	56.15
7140	Opata_998161_PstIMspI_PA	56.15
7141	Opata_3419302_PstIMspI_PA	56.15
7142	Opata_3035808_PstIMspI_PA	56.15
7143	Opata_79227_PstIMseI_PA	56.15
7144	Opata_1743248_PstIMspI_PA	56.15
7145	M6_3145179_PstIMspI_PA	56.15
7146	Opata_3594942_PstIMspI_PA	56.15
7147	Opata_633529_PstIMseI_PA	56.15
7148	Opata_152240_PstIMseI_PA	56.15
7149	Opata_22925_PstIMseI_PA	56.15
7150	M6_1256038_PstIMseI_PA	56.15
7151	Opata_1042689_PstIMseI_PA	56.15
7152	M6_572247_PstIMspI_PA	56.15
7153	Opata_522702_PstIMseI_PA	56.15
7154	M6_328221_PstIMspI_PA	56.15
7155	Opata_2125560_PstIMspI_PA	56.15
7156	Opata_1182890_PstIMspI_PA	56.15
7157	Opata_1910470_PstIMspI_PA	56.15
7158	Opata_1220788_PstIMseI_PA	56.15
7159	M6_1548529_PstIMspI_PA	56.15
7160	Opata_351758_PstIMseI_PA	56.15
7161	M6_271131_PstIMseI_PA	56.15
7162	Opata_295672_PstIMseI_PA	56.15
7163	Opata_822564_PstIMseI_PA	56.15
7164	Opata_289481_PstIMseI_PA	56.15
7165	Opata_3637333_PstIMspI_PA	56.15
7166	Opata_2733190_PstIMspI_PA	56.15
7167	Opata_2362755_PstIMspI_PA	56.15
7168	M6_1222779_PstIMseI_PA	56.15
7169	Opata_2019741_PstIMseI_PA	56.15
7170	Opata_450228_PstIMspI_PA	56.15
7171	M6_77630_PstIMspI_PA	56.15
7172	Opata_485913_PstIMseI_PA	56.15
7173	Opata_3907506_PstIMspI_PA	56.15
7174	Opata_395817_PstIMspI_PA	56.15
7175	M6_1428559_PstIMseI_PA	56.15
7176	Opata_609971_PstIMseI_PA	56.15
7177	Opata_965585_PstIMspI_PA	56.15
7178	Opata_829945_PstIMspI_PA	56.15
7179	Opata_2854984_PstIMspI_PA	56.15
7180	Opata_6397_PstIMseI_PA	56.15
7181	Opata_414947_PstIMseI_PA	56.15
7182	Opata_888728_PstIMspI_PA	56.15
7183	Opata_2617595_PstIMspI_PA	56.15
7184	Opata_38137_PstIMseI_PA	56.15
7185	Opata_275714_PstIMspI_PA	56.15
7186	Opata_1089264_PstIMspI_PA	56.15
7187	Opata_90338_PstIMseI_PA	56.15
7188	Opata_3866327_PstIMspI_PA	56.15
7189	Opata_1749774_PstIMseI_PA	56.15
7190	Opata_373206_PstIMspI_PA	56.15
7191	Opata_286679_PstIMspI_PA	56.15
7192	Opata_15684_PstIMseI_PA	56.15
7193	Opata_4249079_PstIMseI_PA	56.15
7194	Opata_496818_PstIMseI_PA	56.15
7195	Opata_2226538_PstIMspI_PA	56.15
7196	M6_255839_PstIMseI_PA	56.15
7197	Opata_130992_PstIMspI_PA	56.15
7198	Opata_3806582_PstIMspI_PA	56.15
7199	Opata_3635453_PstIMspI_PA	56.15
7200	M6_475335_PstIMseI_PA	56.15
7201	Opata_175702_PstIMseI_PA	56.15
7202	Opata_1813194_PstIMspI_PA	56.15
7203	Opata_3132988_PstIMseI_PA	56.15
7204	Opata_52784_PstIMseI_PA	56.15
7205	Opata_1820_PstIMseI_PA	56.15
7206	Opata_730473_PstIMseI_PA	56.15
7207	Opata_1133774_PstIMseI_PA	56.15
7208	Opata_3985454_PstIMseI_PA	56.15
7209	Opata_1169618_PstIMspI_PA	56.15
7210	M6_408750_PstIMseI_PA	56.15
7211	Opata_345120_PstIMseI_PA	56.15
7212	Opata_34868_PstIMseI_PA	56.15
7213	Opata_939851_PstIMspI_PA	56.15
7214	Opata_622197_PstIMspI_PA	56.15
7215	Opata_518089_PstIMspI_PA	56.15
7216	M6_128264_PstIMseI_PA	56.15
7217	Opata_922806_PstIMseI_PA	56.15
7218	Opata_1079980_PstIMseI_PA	56.15
7219	Opata_1589854_PstIMseI_PA	56.15
7220	Opata_2464501_PstIMspI_PA	56.15
7221	M6_155304_PstIMseI_PA	56.15
7222	Opata_366589_PstIMseI_PA	56.15
7223	Opata_1284060_PstIMspI_PA	56.15
7224	Opata_1198820_PstIMspI_PA	56.15
7225	M6_279012_PstIMseI_PA	56.15
7226	Opata_321945_PstIMspI_PA	56.15
7227	Opata_218690_PstIMspI_PA	56.15
7228	Opata_246763_PstIMseI_PA	56.15
7229	Opata_265894_PstIMspI_PA	56.15
7230	Opata_1748629_PstIMspI_PA	56.15
7231	Opata_2091578_PstIMluI_PA	56.15
7232	M6_1116431_PstIMseI_PA	56.15
7233	Opata_940828_PstIMseI_PA	56.15
7234	Opata_1795247_PstIMspI_PA	56.15
7235	Opata_622654_PstIMspI_PA	56.15
7236	Opata_2712329_PstIMspI_PA	56.15
7237	Opata_964174_PstIMseI_PA	56.15
7238	M6_377843_PstIMspI_PA	56.15
7239	Opata_2186556_PstIMseI_PA	56.15
7240	M6_634288_PstIMseI_PA	56.15
7241	Opata_451376_PstIMseI_PA	56.15
7242	Opata_899032_PstIMseI_PA	56.15
7243	Opata_886049_PstIMspI_PA	56.15
7244	Opata_4248348_PstIMseI_PA	56.15
7245	Opata_3410490_PstIMspI_PA	56.15
7246	Opata_2055749_PstIMspI_PA	56.15
7247	Opata_756463_PstIMseI_PA	56.15
7248	Opata_1802574_PstIMspI_PA	56.15
7249	Opata_837967_PstIMseI_PA	56.15
7250	Opata_3793867_PstIMspI_PA	56.15
7251	Opata_953676_PstIMspI_PA	56.15
7252	Opata_2173289_PstIMspI_PA	56.15
7253	Opata_1292729_PstIMseI_PA	56.15
7254	Opata_3741899_PstIMspI_PA	56.15
7255	Opata_1191620_PstIMspI_PA	56.15
7256	Opata_3495040_PstIMseI_PA	56.15
7257	Opata_574532_PstIMspI_PA	56.15
7258	Opata_466841_PstIMspI_PA	56.15
7259	Opata_1292191_PstIMspI_PA	56.15
7260	Opata_711153_PstIMseI_PA	56.15
7261	Opata_340035_PstIMspI_PA	56.15
7262	Opata_3109455_PstIMspI_PA	56.15
7263	Opata_1172517_PstIMseI_PA	56.15
7264	Opata_734351_PstIMspI_PA	56.15
7265	Opata_696939_PstIMspI_PA	56.15
7266	Opata_957462_PstIMseI_PA	56.15
7267	Opata_985598_PstIMseI_PA	56.15
7268	Opata_1156117_PstIMspI_PA	56.15
7269	Opata_336191_PstIMseI_PA	56.15
7270	Opata_2548390_PstIMspI_PA	56.15
7271	Opata_447865_PstIMseI_PA	56.15
7272	Opata_350436_PstIMseI_PA	56.15
7273	Opata_105354_PstIMseI_PA	56.15
7274	Opata_646953_PstIMseI_PA	56.15
7275	Opata_394485_PstIMseI_PA	56.15
7276	Opata_946742_PstIMseI_PA	56.15
7277	Opata_2762814_PstIMspI_PA	56.15
7278	Opata_317726_PstIMluI_PA	56.15
7279	Opata_1383095_PstIMspI_PA	56.15
7280	Opata_1977411_PstIMspI_PA	56.15
7281	Opata_284469_PstIMseI_PA	56.15
7282	Opata_3735658_PstIMspI_PA	56.15
7283	Opata_1231363_PstIMspI_PA	56.15
7284	Opata_904963_PstIMseI_PA	56.15
7285	Opata_2218545_PstIMspI_PA	56.15
7286	Opata_1484149_PstIMspI_PA	56.15
7287	Opata_173234_PstIMseI_PA	56.15
7288	Opata_311428_PstIMspI_PA	56.15
7289	1036351	56.71
7290	1047948	56.71
7291	1400457	56.71
7292	1670386	56.71
7293	1105847	56.78
7294	1100627	56.84
7295	1129296	56.84
7296	tplb0040h19_458	56.96
7297	Kukri_c30988_208	56.96
7298	Xfbb222	57.2
7299	1104482	57.37
7300	1266521	57.45
7301	1002818	57.59
7302	1072024	57.59
7303	2258221	57.71
7304	1061921	57.84
7305	2256691	57.84
7306	3222145	57.84
7307	3937561	57.84
7308	7164692	57.84
7309	1091225	57.91
7310	1107618	57.91
7311	1374514	57.91
7312	Xfbb231a	58.7
7313	Xbarc54	58.9
7314	987868	59.03
7315	1041721	59.03
7316	1058651	59.03
7317	1073871	59.03
7318	1075188	59.03
7319	1105356	59.03
7320	1106019	59.03
7321	1106470	59.03
7322	1115301	59.03
7323	1115828	59.03
7324	1126734	59.03
7325	1201805	59.03
7326	1203022	59.03
7327	1221324	59.03
7328	1237207	59.03
7329	1257798	59.03
7330	1399971	59.03
7331	1695623	59.03
7332	1695741	59.03
7333	2242299	59.03
7334	2242438	59.03
7335	2243600	59.03
7336	2243679	59.03
7337	2245000	59.03
7338	2247984	59.03
7339	2248787	59.03
7340	2250398	59.03
7341	2251474	59.03
7342	2253037	59.03
7343	2255119	59.03
7344	2272028	59.03
7345	2290976	59.03
7346	2294907	59.03
7347	2373535	59.03
7348	3021447	59.03
7349	3022963	59.03
7350	1665885	59.3
7351	1115930	59.31
7352	1055208	59.37
7353	1230487	59.37
7354	2249247	59.37
7355	1670750	59.53
7356	Opata_3030201_68_PstIMspI_SNP	59.56
7357	Opata_3420670_PstIMspI_PA	59.56
7358	Opata_1533322_PstIMspI_PA	59.56
7359	Opata_410514_PstIMseI_PA	59.56
7360	M6_334848_PstIMseI_PA	59.56
7361	Opata_3103854_PstIMspI_PA	59.56
7362	Opata_1839009_43_PstIMspI_SNP	59.56
7363	Opata_1386331_PstIMspI_PA	59.56
7364	Opata_4266346_1_PstIMspI_SNP	59.56
7365	Opata_170721_10_PstIMseI_SNP	59.56
7366	Opata_3829390_PstIMspI_PA	59.56
7367	Opata_1589141_59_PstIMspI_SNP	59.56
7368	Opata_2049068_PstIMspI_PA	59.56
7369	Opata_282371_PstIMseI_PA	59.56
7370	Opata_3394512_59_PstIMspI_SNP	59.56
7371	Opata_1073274_PstIMspI_PA	59.56
7372	Opata_1344810_PstIMspI_PA	59.56
7373	Opata_3368156_PstIMseI_PA	59.56
7374	Opata_1666083_22_PstIMspI_SNP	59.56
7375	Opata_1427736_PstIMluI_PA	59.56
7376	Opata_2342958_PstIMspI_PA	59.56
7377	M6_1626045_PstIMseI_PA	59.56
7378	Opata_2005200_37_PstIMspI_SNP	59.56
7379	Opata_73306_PstIMseI_PA	59.56
7380	M6_40927_PstIMseI_PA	59.56
7381	Opata_3389070_PstIMspI_PA	59.56
7382	Opata_1038671_PstIMseI_PA	59.56
7383	Opata_1328533_80_PstIMseI_SNP	59.56
7384	Opata_538333_PstIMseI_PA	59.56
7385	Opata_42217_25_PstIMseI_SNP	59.56
7386	Opata_218451_31_PstIMseI_SNP	59.56
7387	Opata_3107366_39_PstIMspI_SNP	59.56
7388	Opata_2807375_PstIMspI_PA	59.56
7389	Opata_3816377_PstIMseI_PA	59.56
7390	Opata_1686868_PstIMspI_PA	59.56
7391	Opata_961896_PstIMspI_PA	59.56
7392	Opata_1504575_PstIMspI_PA	59.56
7393	Opata_2146821_PstIMspI_PA	59.56
7394	Opata_2609238_36_PstIMseI_SNP	59.56
7395	Opata_2520554_PstIMspI_PA	59.56
7396	Opata_1658024_41_PstIMspI_SNP	59.56
7397	Opata_923580_15_PstIMseI_SNP	59.56
7398	Opata_440142_PstIMseI_PA	59.56
7399	Opata_632596_51_PstIMseI_SNP	59.56
7400	Opata_1739892_28_PstIMspI_SNP	59.56
7401	Opata_100881_59_PstIMseI_SNP	59.56
7402	Opata_798145_PstIMseI_PA	59.56
7403	Opata_3450333_PstIMspI_PA	59.56
7404	Opata_3203800_PstIMspI_PA	59.56
7405	Opata_2676715_34_PstIMspI_SNP	59.56
7406	Opata_2950307_PstIMspI_PA	59.56
7407	Opata_851204_PstIMseI_PA	59.56
7408	Opata_849897_PstIMspI_PA	59.56
7409	Opata_830249_PstIMspI_PA	59.56
7410	Opata_2811303_PstIMspI_PA	59.56
7411	Opata_2587510_PstIMspI_PA	59.56
7412	Opata_485285_PstIMspI_PA	59.56
7413	Opata_2835579_PstIMspI_PA	59.56
7414	Opata_2317920_4_PstIMspI_SNP	59.56
7415	Opata_3888960_PstIMspI_PA	59.56
7416	Opata_1518590_PstIMspI_PA	59.56
7417	Opata_2782578_PstIMspI_PA	59.56
7418	Opata_1424983_PstIMspI_PA	59.56
7419	Opata_297765_38_PstIMspI_SNP	59.56
7420	Opata_928365_71_PstIMseI_SNP	59.56
7421	Opata_706378_PstIMspI_PA	59.56
7422	Opata_334368_PstIMspI_PA	59.56
7423	Opata_1924324_PstIMspI_PA	59.56
7424	Opata_691483_PstIMspI_PA	59.56
7425	Opata_217144_PstIMspI_PA	59.56
7426	Opata_370713_2_PstIMseI_SNP	59.56
7427	Opata_318387_49_PstIMspI_SNP	59.56
7428	Opata_312960_PstIMspI_PA	59.56
7429	Opata_1333855_PstIMspI_PA	59.56
7430	Opata_3440356_PstIMseI_PA	59.56
7431	Opata_800051_PstIMseI_PA	59.56
7432	Opata_2689618_PstIMspI_PA	59.56
7433	Opata_446676_73_PstIMspI_SNP	59.56
7434	Opata_3107366_9_PstIMspI_SNP	59.56
7435	Opata_31762_PstIMspI_PA	59.56
7436	M6_2122199_PstIMspI_PA	59.56
7437	Opata_353733_PstIMspI_PA	59.56
7438	Opata_3755845_PstIMspI_PA	59.56
7439	Opata_2673720_PstIMspI_PA	59.56
7440	Opata_1430701_PstIMspI_PA	59.56
7441	Opata_1784337_5_PstIMspI_SNP	59.56
7442	Opata_1782888_1_PstIMspI_SNP	59.56
7443	Opata_1869280_PstIMspI_PA	59.56
7444	Opata_701558_PstIMspI_PA	59.56
7445	Opata_1696565_PstIMspI_PA	59.56
7446	Opata_944233_PstIMspI_PA	59.56
7447	Opata_753712_PstIMspI_PA	59.56
7448	Opata_2592141_PstIMspI_PA	59.56
7449	Opata_2545609_PstIMspI_PA	59.56
7450	Opata_133733_38_PstIMseI_SNP	59.56
7451	Opata_3345711_PstIMspI_PA	59.56
7452	Opata_1590771_PstIMluI_PA	59.56
7453	Opata_912932_PstIMspI_PA	59.56
7454	Opata_2637932_PstIMspI_PA	59.56
7455	Opata_292295_PstIMluI_PA	59.56
7456	Opata_1950859_54_PstIMspI_SNP	59.56
7457	Opata_1562426_69_PstIMspI_SNP	59.56
7458	Opata_2286845_PstIMseI_PA	59.56
7459	Opata_495151_2_PstIMspI_SNP	59.56
7460	Opata_821174_PstIMspI_PA	59.56
7461	Opata_3002965_PstIMspI_PA	59.56
7462	Opata_100433_PstIMspI_PA	59.56
7463	Opata_2503998_PstIMspI_PA	59.56
7464	Opata_2851179_8_PstIMspI_SNP	59.56
7465	Opata_310506_PstIMspI_PA	59.56
7466	Opata_874506_85_PstIMseI_SNP	59.56
7467	Opata_46255_PstIMspI_PA	59.56
7468	Opata_403354_PstIMseI_PA	59.56
7469	Opata_304386_PstIMseI_PA	59.56
7470	Opata_1152541_PstIMspI_PA	59.56
7471	Opata_4097560_PstIMspI_PA	59.56
7472	Opata_7686_87_PstIMseI_SNP	59.56
7473	Opata_582819_PstIMspI_PA	59.56
7474	M6_1581679_PstIMspI_PA	59.56
7475	M6_2019967_PstIMspI_PA	59.56
7476	M6_1003080_PstIMseI_PA	59.56
7477	Opata_2097822_PstIMspI_PA	59.56
7478	M6_2907921_PstIMspI_PA	59.56
7479	Opata_540321_PstIMspI_PA	59.56
7480	Opata_2240597_PstIMspI_PA	59.56
7481	Opata_4026945_PstIMspI_PA	59.56
7482	Opata_232964_PstIMspI_PA	59.56
7483	Opata_2105804_49_PstIMspI_SNP	59.56
7484	Opata_6792_63_PstIMseI_SNP	59.56
7485	Opata_376882_PstIMseI_PA	59.56
7486	Opata_182179_PstIMspI_PA	59.56
7487	Opata_3858741_PstIMspI_PA	59.56
7488	Opata_1354447_PstIMspI_PA	59.56
7489	Opata_904152_PstIMspI_PA	59.56
7490	Opata_4164928_PstIMspI_PA	59.56
7491	Opata_2226270_PstIMspI_PA	59.56
7492	Opata_3089249_PstIMseI_PA	59.56
7493	Opata_1290354_PstIMspI_PA	59.56
7494	Opata_3433346_PstIMspI_PA	59.56
7495	Opata_2021092_PstIMspI_PA	59.56
7496	Opata_364951_36_PstIMseI_SNP	59.56
7497	Opata_332242_PstIMspI_PA	59.56
7498	M6_1259861_PstIMseI_PA	59.56
7499	Opata_1803215_PstIMspI_PA	59.56
7500	Opata_87737_PstIMseI_PA	59.56
7501	Opata_2766568_48_PstIMspI_SNP	59.56
7502	Opata_3933021_PstIMspI_PA	59.56
7503	Opata_847435_PstIMseI_PA	59.56
7504	Opata_814455_PstIMseI_PA	59.56
7505	Opata_957423_PstIMseI_PA	59.56
7506	Opata_295807_PstIMspI_PA	59.56
7507	Opata_2627607_PstIMspI_PA	59.56
7508	Opata_3702065_PstIMspI_PA	59.56
7509	Opata_63897_PstIMspI_PA	59.56
7510	Opata_1046638_PstIMspI_PA	59.56
7511	Opata_79670_PstIMspI_PA	59.56
7512	Opata_1046304_PstIMspI_PA	59.56
7513	Opata_1956866_PstIMspI_PA	59.56
7514	Opata_2302412_PstIMspI_PA	59.56
7515	Opata_2709348_PstIMspI_PA	59.56
7516	Opata_3222996_PstIMspI_PA	59.56
7517	Opata_1646416_PstIMseI_PA	59.56
7518	Opata_1533010_PstIMspI_PA	59.56
7519	Opata_593652_PstIMspI_PA	59.56
7520	Opata_604898_PstIMseI_PA	59.56
7521	Opata_133733_41_PstIMseI_SNP	59.56
7522	Opata_583017_16_PstIMseI_SNP	59.56
7523	Opata_145920_PstIMluI_PA	59.56
7524	Opata_636506_PstIMspI_PA	59.56
7525	Opata_526368_PstIMspI_PA	59.56
7526	Opata_2203059_PstIMspI_PA	59.56
7527	Opata_913379_PstIMseI_PA	59.56
7528	Opata_281050_PstIMspI_PA	59.56
7529	Opata_1419828_PstIMspI_PA	59.56
7530	Opata_3747305_PstIMspI_PA	59.56
7531	Opata_3867533_PstIMspI_PA	59.56
7532	Opata_1700093_42_PstIMspI_SNP	59.56
7533	Opata_482980_PstIMspI_PA	59.56
7534	Opata_4024293_PstIMspI_PA	59.56
7535	Opata_3413548_PstIMseI_PA	59.56
7536	Opata_2653463_PstIMspI_PA	59.56
7537	Opata_4034139_PstIMseI_PA	59.56
7538	Opata_938707_PstIMspI_PA	59.56
7539	Opata_59752_37_PstIMseI_SNP	59.56
7540	Opata_3737237_PstIMspI_PA	59.56
7541	Opata_3367947_PstIMspI_PA	59.56
7542	M6_2221989_PstIMspI_PA	59.56
7543	Opata_2833517_PstIMseI_PA	59.56
7544	Opata_3870513_PstIMspI_PA	59.56
7545	Opata_1862051_PstIMspI_PA	59.56
7546	Opata_1402389_63_PstIMspI_SNP	59.56
7547	Opata_1409449_PstIMspI_PA	59.56
7548	Opata_2509750_PstIMseI_PA	59.56
7549	Opata_842799_13_PstIMspI_SNP	59.56
7550	Opata_13426_PstIMspI_PA	59.56
7551	Opata_795975_PstIMluI_PA	59.56
7552	Opata_1869365_PstIMspI_PA	59.56
7553	Opata_174437_90_PstIMseI_SNP	59.56
7554	Opata_14008_28_PstIMspI_SNP	59.56
7555	Opata_581072_62_PstIMseI_SNP	59.56
7556	Opata_4055480_27_PstIMseI_SNP	59.56
7557	Opata_1545767_PstIMseI_PA	59.56
7558	Opata_1950859_31_PstIMspI_SNP	59.56
7559	Opata_642478_17_PstIMseI_SNP	59.56
7560	Opata_1177599_PstIMspI_PA	59.56
7561	Opata_1135811_PstIMseI_PA	59.56
7562	Opata_3780681_PstIMspI_PA	59.56
7563	Opata_1087361_PstIMseI_PA	59.56
7564	Opata_114604_PstIMspI_PA	59.56
7565	Opata_776387_PstIMspI_PA	59.56
7566	Opata_26792_62_PstIMseI_SNP	59.56
7567	Opata_586915_PstIMspI_PA	59.56
7568	M6_596752_PstIMseI_PA	59.56
7569	Opata_3610625_PstIMspI_PA	59.56
7570	Opata_287458_PstIMseI_PA	59.56
7571	Opata_506860_PstIMspI_PA	59.56
7572	Opata_3477058_PstIMspI_PA	59.56
7573	Opata_1562426_5_PstIMspI_SNP	59.56
7574	M6_556840_PstIMseI_PA	59.56
7575	Opata_2246946_PstIMspI_PA	59.56
7576	Opata_2411810_PstIMspI_PA	59.56
7577	Opata_82324_87_PstIMseI_SNP	59.56
7578	Opata_2243394_PstIMseI_PA	59.56
7579	Opata_154338_PstIMspI_PA	59.56
7580	Opata_2709498_PstIMseI_PA	59.56
7581	Opata_2290033_PstIMspI_PA	59.56
7582	Opata_133733_51_PstIMseI_SNP	59.56
7583	Opata_386423_35_PstIMseI_SNP	59.56
7584	Opata_338353_PstIMspI_PA	59.56
7585	Opata_826367_8_PstIMseI_SNP	59.56
7586	Opata_965127_PstIMspI_PA	59.56
7587	Opata_1738357_PstIMseI_PA	59.56
7588	M6_89682_PstIMspI_PA	59.56
7589	Opata_1013592_49_PstIMseI_SNP	59.56
7590	Opata_4144192_PstIMspI_PA	59.56
7591	Opata_1563352_PstIMspI_PA	59.56
7592	Opata_133733_35_PstIMseI_SNP	59.56
7593	Opata_247270_PstIMspI_PA	59.56
7594	Opata_1148335_65_PstIMseI_SNP	59.56
7595	Opata_1131994_PstIMspI_PA	59.56
7596	Opata_3578106_6_PstIMseI_SNP	59.56
7597	Opata_42564_PstIMseI_PA	59.56
7598	Opata_479807_PstIMseI_PA	59.56
7599	Opata_1982568_PstIMspI_PA	59.56
7600	Opata_7686_54_PstIMseI_SNP	59.56
7601	Opata_813228_PstIMluI_PA	59.56
7602	M6_3221592_PstIMspI_PA	59.56
7603	Opata_1102728_PstIMspI_PA	59.56
7604	Opata_14176_PstIMspI_PA	59.56
7605	Opata_3951583_PstIMspI_PA	59.56
7606	Opata_2764784_PstIMspI_PA	59.56
7607	Opata_3752536_PstIMspI_PA	59.56
7608	Opata_2725062_PstIMspI_PA	59.56
7609	Opata_3741887_7_PstIMseI_SNP	59.56
7610	Opata_2564087_PstIMspI_PA	59.56
7611	Opata_2239543_PstIMspI_PA	59.56
7612	Opata_478139_43_PstIMseI_SNP	59.56
7613	Opata_2540123_PstIMspI_PA	59.56
7614	Opata_314222_72_PstIMseI_SNP	59.56
7615	Opata_202218_PstIMspI_PA	59.56
7616	Opata_372881_PstIMspI_PA	59.56
7617	Opata_3222926_PstIMspI_PA	59.56
7618	Opata_378519_29_PstIMseI_SNP	59.56
7619	Opata_2675313_PstIMspI_PA	59.56
7620	Opata_859168_PstIMseI_PA	59.56
7621	Opata_1260306_PstIMspI_PA	59.56
7622	Opata_393042_PstIMseI_PA	59.56
7623	Opata_572908_PstIMspI_PA	59.56
7624	Opata_1394120_PstIMseI_PA	59.56
7625	Opata_318387_39_PstIMspI_SNP	59.56
7626	Opata_3913227_PstIMspI_PA	59.56
7627	Opata_980393_PstIMseI_PA	59.56
7628	Opata_3367541_PstIMspI_PA	59.56
7629	Opata_1161100_PstIMspI_PA	59.56
7630	Opata_1321148_PstIMspI_PA	59.56
7631	Opata_2089547_PstIMspI_PA	59.56
7632	Opata_4385401_PstIMseI_PA	59.56
7633	Opata_607869_PstIMseI_PA	59.56
7634	M6_3190734_PstIMspI_PA	59.56
7635	Opata_3313038_PstIMspI_PA	59.56
7636	Opata_9671_55_PstIMseI_SNP	59.56
7637	Opata_2332974_PstIMspI_PA	59.56
7638	Opata_2161498_PstIMseI_PA	59.56
7639	Opata_458846_PstIMseI_PA	59.56
7640	Opata_796608_PstIMseI_PA	59.56
7641	Opata_635326_PstIMspI_PA	59.56
7642	Opata_4164637_PstIMspI_PA	59.56
7643	Opata_2030441_PstIMspI_PA	59.56
7644	Opata_2328070_13_PstIMspI_SNP	59.56
7645	M6_183988_PstIMseI_PA	59.56
7646	Opata_3936084_PstIMspI_PA	59.56
7647	Opata_522826_PstIMseI_PA	59.56
7648	Opata_1679250_34_PstIMspI_SNP	59.56
7649	Opata_3134100_PstIMspI_PA	59.56
7650	Opata_1038461_PstIMspI_PA	59.56
7651	Opata_3013678_PstIMspI_PA	59.56
7652	Opata_2784634_PstIMspI_PA	59.56
7653	Opata_874506_22_PstIMseI_SNP	59.56
7654	Opata_4001919_PstIMspI_PA	59.56
7655	Opata_3722595_PstIMseI_PA	59.56
7656	Opata_724327_PstIMspI_PA	59.56
7657	Opata_235132_PstIMspI_PA	59.56
7658	Opata_2422961_PstIMspI_PA	59.56
7659	Opata_1309198_PstIMspI_PA	59.56
7660	Opata_1350464_PstIMspI_PA	59.56
7661	Opata_2175443_PstIMspI_PA	59.56
7662	Opata_1801891_PstIMseI_PA	59.56
7663	Opata_1126551_PstIMseI_PA	59.56
7664	Opata_362233_PstIMseI_PA	59.56
7665	Opata_2370703_PstIMspI_PA	59.56
7666	M6_2605104_PstIMspI_PA	59.56
7667	Opata_1973757_PstIMspI_PA	59.56
7668	Opata_787376_PstIMspI_PA	59.56
7669	Opata_391131_PstIMspI_PA	59.56
7670	Opata_2010195_PstIMluI_PA	59.56
7671	Opata_1905174_26_PstIMspI_SNP	59.56
7672	Opata_394494_PstIMspI_PA	59.56
7673	M6_312322_PstIMspI_PA	59.56
7674	Opata_3229348_PstIMspI_PA	59.56
7675	Opata_318387_74_PstIMspI_SNP	59.56
7676	Opata_1360872_PstIMspI_PA	59.56
7677	Opata_2975562_PstIMspI_PA	59.56
7678	Opata_3449936_PstIMspI_PA	59.56
7679	Opata_1654753_73_PstIMspI_SNP	59.56
7680	Opata_248247_PstIMspI_PA	59.56
7681	Opata_4175083_PstIMspI_PA	59.56
7682	Opata_4110692_PstIMspI_PA	59.56
7683	Opata_3625090_PstIMspI_PA	59.56
7684	Opata_1414159_PstIMspI_PA	59.56
7685	Opata_2053174_PstIMspI_PA	59.56
7686	Opata_2969556_PstIMspI_PA	59.56
7687	Opata_3723045_PstIMspI_PA	59.56
7688	Opata_384316_PstIMseI_PA	59.56
7689	Opata_1670732_PstIMseI_PA	59.56
7690	Opata_3489452_PstIMspI_PA	59.56
7691	Opata_3917957_PstIMseI_PA	59.56
7692	Opata_949811_4_PstIMseI_SNP	59.56
7693	M6_1311323_PstIMspI_PA	59.56
7694	M6_730477_PstIMseI_PA	59.56
7695	Opata_2297467_PstIMseI_PA	59.56
7696	Opata_534805_PstIMspI_PA	59.56
7697	Opata_3897985_PstIMspI_PA	59.56
7698	Opata_1947698_PstIMspI_PA	59.56
7699	Opata_1219127_4_PstIMspI_SNP	59.56
7700	Opata_39417_78_PstIMseI_SNP	59.56
7701	M6_244487_PstIMseI_PA	59.56
7702	Opata_2079556_16_PstIMspI_SNP	59.56
7703	Opata_737109_44_PstIMseI_SNP	59.56
7704	Opata_3148964_PstIMseI_PA	59.56
7705	Opata_657655_PstIMspI_PA	59.56
7706	Opata_645771_74_PstIMseI_SNP	59.56
7707	Opata_1707988_PstIMspI_PA	59.56
7708	Opata_1388988_PstIMspI_PA	59.56
7709	Opata_3060748_PstIMseI_PA	59.56
7710	M6_1190327_PstIMseI_PA	59.56
7711	Opata_1678448_PstIMseI_PA	59.56
7712	Opata_1558671_PstIMspI_PA	59.56
7713	Opata_386423_58_PstIMseI_SNP	59.56
7714	Opata_707557_PstIMseI_PA	59.56
7715	Opata_2317920_27_PstIMspI_SNP	59.56
7716	Opata_218451_18_PstIMseI_SNP	59.56
7717	Opata_423370_PstIMspI_PA	59.56
7718	Opata_674720_PstIMseI_PA	59.56
7719	Opata_580539_PstIMseI_PA	59.56
7720	Opata_2594591_PstIMseI_PA	59.56
7721	Opata_2140313_PstIMspI_PA	59.56
7722	Opata_472336_PstIMseI_PA	59.56
7723	Opata_408912_PstIMluI_PA	59.56
7724	Opata_2379047_PstIMspI_PA	59.56
7725	Opata_973527_PstIMseI_PA	59.56
7726	Opata_2110235_PstIMseI_PA	59.56
7727	Opata_229719_PstIMspI_PA	59.56
7728	Opata_2602735_PstIMspI_PA	59.56
7729	Opata_839893_PstIMseI_PA	59.56
7730	Opata_441910_PstIMseI_PA	59.56
7731	Opata_1159308_PstIMspI_PA	59.56
7732	Opata_1800830_PstIMspI_PA	59.56
7733	Opata_2740021_PstIMspI_PA	59.56
7734	Opata_359463_PstIMspI_PA	59.56
7735	Opata_2152333_PstIMseI_PA	59.56
7736	Opata_3543341_PstIMspI_PA	59.56
7737	Opata_39417_43_PstIMseI_SNP	59.56
7738	Opata_648115_PstIMseI_PA	59.56
7739	Opata_1279580_PstIMspI_PA	59.56
7740	Opata_2360721_PstIMspI_PA	59.56
7741	Opata_1669793_PstIMseI_PA	59.56
7742	Opata_2234385_PstIMspI_PA	59.56
7743	Opata_2534358_PstIMspI_PA	59.56
7744	Opata_2284889_PstIMspI_PA	59.56
7745	Opata_3364268_PstIMspI_PA	59.56
7746	Opata_4859_PstIMseI_PA	59.56
7747	Opata_2645277_PstIMseI_PA	59.56
7748	Opata_2360725_PstIMspI_PA	59.56
7749	Opata_2820572_20_PstIMspI_SNP	59.56
7750	Opata_368070_PstIMspI_PA	59.56
7751	Opata_2119669_28_PstIMspI_SNP	59.56
7752	Opata_1002312_PstIMspI_PA	59.56
7753	Opata_1486459_PstIMspI_PA	59.56
7754	Opata_2728884_PstIMspI_PA	59.56
7755	Opata_59752_86_PstIMseI_SNP	59.56
7756	Opata_314222_39_PstIMseI_SNP	59.56
7757	Opata_3293303_PstIMspI_PA	59.56
7758	Opata_2329529_PstIMspI_PA	59.56
7759	Opata_2999458_PstIMspI_PA	59.56
7760	Opata_222890_3_PstIMseI_SNP	59.56
7761	Opata_495151_75_PstIMspI_SNP	59.56
7762	Opata_1346214_PstIMseI_PA	59.56
7763	Opata_3505059_PstIMspI_PA	59.56
7764	Opata_364951_37_PstIMseI_SNP	59.56
7765	Opata_462015_PstIMspI_PA	59.56
7766	Opata_919493_PstIMspI_PA	59.56
7767	Opata_3295924_79_PstIMspI_SNP	59.56
7768	Opata_3668180_PstIMspI_PA	59.56
7769	M6_869770_PstIMseI_PA	59.56
7770	M6_85006_PstIMseI_PA	59.56
7771	M6_423013_PstIMseI_PA	59.56
7772	M6_1619282_PstIMseI_PA	59.56
7773	M6_917579_PstIMseI_PA	59.56
7774	Opata_1548972_PstIMspI_PA	59.56
7775	M6_732680_PstIMseI_PA	59.56
7776	M6_1047983_PstIMseI_PA	59.56
7777	Opata_39573_PstIMseI_PA	59.56
7778	Opata_36200_PstIMspI_PA	59.56
7779	Opata_2608864_PstIMspI_PA	59.56
7780	M6_2293823_PstIMspI_PA	59.56
7781	Opata_2116431_PstIMseI_PA	59.56
7782	Opata_429760_PstIMspI_PA	59.56
7783	Opata_722902_PstIMseI_PA	59.56
7784	Opata_8859_PstIMspI_PA	59.56
7785	Opata_615070_PstIMspI_PA	59.56
7786	M6_2398637_PstIMspI_PA	59.56
7787	Opata_4049429_PstIMseI_PA	59.56
7788	Opata_312727_PstIMspI_PA	59.56
7789	Opata_4002430_PstIMspI_PA	59.56
7790	Opata_941901_PstIMspI_PA	59.56
7791	Opata_3092259_PstIMspI_PA	59.56
7792	Opata_857807_PstIMspI_PA	59.56
7793	Opata_3492265_PstIMspI_PA	59.56
7794	Opata_226858_PstIMseI_PA	59.56
7795	M6_722708_PstIMspI_PA	59.56
7796	Opata_4089451_PstIMspI_PA	59.56
7797	Opata_2984146_PstIMspI_PA	59.56
7798	Opata_3884111_PstIMspI_PA	59.56
7799	Opata_2789063_PstIMseI_PA	59.56
7800	Opata_2053313_PstIMspI_PA	59.56
7801	Opata_3748083_PstIMspI_PA	59.56
7802	Opata_2020266_PstIMspI_PA	59.56
7803	Opata_840180_PstIMseI_PA	59.56
7804	Opata_974762_PstIMspI_PA	59.56
7805	Opata_4030311_PstIMspI_PA	59.56
7806	M6_652067_PstIMspI_PA	59.56
7807	Opata_3531365_PstIMspI_PA	59.56
7808	Opata_28381_PstIMspI_PA	59.56
7809	Opata_3012714_PstIMspI_PA	59.56
7810	Opata_347157_PstIMseI_PA	59.56
7811	Opata_2250163_PstIMspI_PA	59.56
7812	Opata_840251_PstIMseI_PA	59.56
7813	M6_776409_PstIMspI_PA	59.56
7814	Opata_607145_PstIMspI_PA	59.56
7815	Opata_92702_PstIMluI_PA	59.56
7816	Opata_3545800_PstIMseI_PA	59.56
7817	Opata_1388173_PstIMseI_PA	59.56
7818	Opata_2519901_PstIMspI_PA	59.56
7819	Opata_1402917_PstIMspI_PA	59.56
7820	Opata_3681411_PstIMspI_PA	59.56
7821	Opata_535723_PstIMseI_PA	59.56
7822	Opata_778602_PstIMseI_PA	59.56
7823	Opata_3374771_PstIMseI_PA	59.56
7824	Opata_102452_PstIMseI_PA	59.56
7825	Opata_2953504_PstIMspI_PA	59.56
7826	Opata_2827736_PstIMspI_PA	59.56
7827	Opata_2271986_PstIMseI_PA	59.56
7828	Opata_817259_PstIMspI_PA	59.56
7829	Opata_1485539_PstIMseI_PA	59.56
7830	Opata_559801_PstIMseI_PA	59.56
7831	M6_1025245_PstIMspI_PA	59.56
7832	Opata_1075710_PstIMseI_PA	59.56
7833	M6_232189_PstIMspI_PA	59.56
7834	Opata_716728_PstIMseI_PA	59.56
7835	Opata_666606_PstIMseI_PA	59.56
7836	Opata_1098337_PstIMspI_PA	59.56
7837	Opata_1622709_PstIMspI_PA	59.56
7838	Opata_3048096_PstIMspI_PA	59.56
7839	Opata_2402317_PstIMspI_PA	59.56
7840	Opata_786535_PstIMspI_PA	59.56
7841	Opata_2676101_PstIMspI_PA	59.56
7842	M6_995989_PstIMspI_PA	59.56
7843	M6_2962384_PstIMseI_PA	59.56
7844	M6_4201358_PstIMseI_PA	59.56
7845	Opata_4153083_PstIMspI_PA	59.56
7846	Opata_1448244_PstIMluI_PA	59.56
7847	Opata_16650_PstIMspI_PA	59.56
7848	Opata_2312640_PstIMspI_PA	59.56
7849	Opata_2609842_PstIMspI_PA	59.56
7850	Opata_2326851_PstIMspI_PA	59.56
7851	Opata_3097525_PstIMseI_PA	59.56
7852	Opata_787045_PstIMseI_PA	59.56
7853	Opata_1830900_PstIMspI_PA	59.56
7854	Opata_2966544_PstIMspI_PA	59.56
7855	Opata_996917_PstIMspI_PA	59.56
7856	Opata_2657352_PstIMspI_PA	59.56
7857	Opata_1479767_PstIMluI_PA	59.56
7858	Opata_838174_PstIMspI_PA	59.56
7859	M6_1452488_PstIMspI_PA	59.56
7860	Opata_3746107_PstIMseI_PA	59.56
7861	Opata_3294762_PstIMseI_PA	59.56
7862	Opata_3711721_PstIMspI_PA	59.56
7863	Opata_2242910_PstIMspI_PA	59.56
7864	Opata_290121_PstIMspI_PA	59.56
7865	Opata_1851318_PstIMseI_PA	59.56
7866	Opata_941424_PstIMspI_PA	59.56
7867	Opata_905171_PstIMspI_PA	59.56
7868	Opata_192899_PstIMseI_PA	59.56
7869	Opata_553402_PstIMspI_PA	59.56
7870	Opata_1701915_PstIMspI_PA	59.56
7871	Opata_2544760_PstIMspI_PA	59.56
7872	Opata_1825366_PstIMspI_PA	59.56
7873	Opata_1361194_PstIMluI_PA	59.56
7874	Opata_3427328_PstIMspI_PA	59.56
7875	M6_126270_PstIMseI_PA	59.56
7876	Opata_1017303_PstIMseI_PA	59.56
7877	Opata_4076525_PstIMspI_PA	59.56
7878	Opata_1566694_PstIMseI_PA	59.56
7879	Opata_3586331_PstIMspI_PA	59.56
7880	Opata_2727642_PstIMspI_PA	59.56
7881	M6_1655116_PstIMspI_PA	59.56
7882	Opata_2077293_PstIMspI_PA	59.56
7883	M6_1211258_PstIMspI_PA	59.56
7884	Opata_2640959_PstIMseI_PA	59.56
7885	Opata_3097227_PstIMseI_PA	59.56
7886	Opata_791074_PstIMseI_PA	59.56
7887	Opata_1062199_PstIMseI_PA	59.56
7888	Opata_95396_PstIMspI_PA	59.56
7889	M6_125378_PstIMspI_PA	59.56
7890	Opata_2977402_PstIMspI_PA	59.56
7891	Opata_671976_PstIMspI_PA	59.56
7892	Opata_3292603_PstIMseI_PA	59.56
7893	Opata_470732_PstIMluI_PA	59.56
7894	Opata_546893_PstIMspI_PA	59.56
7895	M6_2900858_PstIMspI_PA	59.56
7896	M6_3392338_PstIMspI_PA	59.56
7897	Opata_1386618_PstIMspI_PA	59.56
7898	Opata_2993332_PstIMspI_PA	59.56
7899	Opata_1817556_PstIMspI_PA	59.56
7900	Opata_1592209_PstIMspI_PA	59.56
7901	Opata_853474_PstIMspI_PA	59.56
7902	Opata_2119179_PstIMluI_PA	59.56
7903	Opata_199941_PstIMseI_PA	59.56
7904	Opata_1669831_PstIMseI_PA	59.56
7905	Opata_3697990_PstIMseI_PA	59.56
7906	Opata_447603_PstIMspI_PA	59.56
7907	Opata_1466773_PstIMspI_PA	59.56
7908	Opata_1702067_PstIMspI_PA	59.56
7909	Opata_1091896_PstIMseI_PA	59.56
7910	Opata_590509_PstIMspI_PA	59.56
7911	Opata_1080083_PstIMseI_PA	59.56
7912	Opata_3600677_PstIMspI_PA	59.56
7913	Opata_1502584_PstIMluI_PA	59.56
7914	Opata_589185_PstIMseI_PA	59.56
7915	Opata_2749672_PstIMseI_PA	59.56
7916	Opata_666449_PstIMseI_PA	59.56
7917	Opata_302771_PstIMspI_PA	59.56
7918	Opata_2185370_PstIMspI_PA	59.56
7919	Opata_332005_PstIMspI_PA	59.56
7920	Opata_353169_PstIMseI_PA	59.56
7921	Opata_3282602_PstIMseI_PA	59.56
7922	Opata_3967525_PstIMspI_PA	59.56
7923	Opata_1151983_PstIMseI_PA	59.56
7924	Opata_4018983_PstIMspI_PA	59.56
7925	Opata_2895129_PstIMspI_PA	59.56
7926	Opata_1221833_PstIMseI_PA	59.56
7927	Opata_213406_PstIMseI_PA	59.56
7928	Opata_562420_PstIMseI_PA	59.56
7929	Opata_518838_PstIMspI_PA	59.56
7930	Opata_1304772_PstIMseI_PA	59.56
7931	Opata_614278_PstIMseI_PA	59.56
7932	Opata_2020856_PstIMspI_PA	59.56
7933	Opata_668207_PstIMseI_PA	59.56
7934	Opata_80067_PstIMseI_PA	59.56
7935	Opata_750869_PstIMseI_PA	59.56
7936	Opata_1824292_PstIMspI_PA	59.56
7937	Opata_1786968_PstIMseI_PA	59.56
7938	Opata_3127397_PstIMspI_PA	59.56
7939	Opata_331833_PstIMseI_PA	59.56
7940	Opata_3516649_PstIMspI_PA	59.56
7941	Opata_389806_PstIMseI_PA	59.56
7942	Opata_1971515_PstIMspI_PA	59.56
7943	Opata_687676_PstIMseI_PA	59.56
7944	Opata_330199_PstIMseI_PA	59.56
7945	Opata_2916629_PstIMspI_PA	59.56
7946	Opata_244759_PstIMseI_PA	59.56
7947	Opata_1256991_PstIMspI_PA	59.56
7948	Opata_2196549_PstIMspI_PA	59.56
7949	Opata_1222201_PstIMspI_PA	59.56
7950	Opata_2204649_PstIMseI_PA	59.56
7951	Opata_507822_PstIMspI_PA	59.56
7952	Opata_1797030_PstIMseI_PA	59.56
7953	Opata_970605_PstIMseI_PA	59.56
7954	Opata_703239_PstIMseI_PA	59.56
7955	Opata_789527_PstIMspI_PA	59.56
7956	Opata_460559_PstIMluI_PA	59.56
7957	Opata_2517393_PstIMspI_PA	59.56
7958	Opata_228303_PstIMseI_PA	59.56
7959	Opata_2461362_PstIMluI_PA	59.56
7960	Opata_2177860_PstIMseI_PA	59.56
7961	Opata_3840894_PstIMseI_PA	59.56
7962	Opata_820786_PstIMseI_PA	59.56
7963	Opata_3601198_PstIMspI_PA	59.56
7964	Opata_2170497_PstIMspI_PA	59.56
7965	Opata_1848149_PstIMseI_PA	59.56
7966	Opata_2635705_PstIMspI_PA	59.56
7967	Opata_869788_PstIMspI_PA	59.56
7968	Opata_1117800_PstIMspI_PA	59.56
7969	Opata_425151_PstIMseI_PA	59.56
7970	Opata_981452_PstIMluI_PA	59.56
7971	M6_1853516_PstIMseI_PA	59.56
7972	Opata_1754671_PstIMspI_PA	59.56
7973	Opata_8070_PstIMseI_PA	59.56
7974	Opata_3858275_PstIMspI_PA	59.56
7975	Opata_3007219_PstIMspI_PA	59.56
7976	Opata_2880303_PstIMspI_PA	59.56
7977	Opata_1274786_PstIMspI_PA	59.56
7978	M6_2436139_PstIMspI_PA	59.56
7979	Opata_552492_PstIMspI_PA	59.56
7980	Opata_123108_PstIMspI_PA	59.56
7981	M6_1341102_PstIMseI_PA	59.56
7982	Opata_3742608_PstIMspI_PA	59.56
7983	Opata_2910509_PstIMspI_PA	59.56
7984	Opata_2362795_PstIMspI_PA	59.56
7985	Opata_2106236_PstIMspI_PA	59.56
7986	Opata_2130279_PstIMspI_PA	59.56
7987	Opata_2363214_PstIMseI_PA	59.56
7988	Opata_3371358_PstIMspI_PA	59.56
7989	Opata_4178131_PstIMspI_PA	59.56
7990	Opata_1539774_PstIMspI_PA	59.56
7991	Opata_3901112_PstIMspI_PA	59.56
7992	M6_1391900_PstIMspI_PA	59.56
7993	Opata_2983386_PstIMspI_PA	59.56
7994	Opata_351207_PstIMseI_PA	59.56
7995	Opata_925232_PstIMspI_PA	59.56
7996	Opata_2468133_PstIMseI_PA	59.56
7997	Opata_90737_PstIMseI_PA	59.56
7998	Opata_18939_PstIMseI_PA	59.56
7999	Opata_4073411_PstIMspI_PA	59.56
8000	Opata_1649705_PstIMspI_PA	59.56
8001	Opata_2149330_PstIMspI_PA	59.56
8002	Opata_2527563_PstIMspI_PA	59.56
8003	M6_2313421_PstIMseI_PA	59.56
8004	Opata_813766_PstIMspI_PA	59.56
8005	Opata_645096_PstIMseI_PA	59.56
8006	Opata_3962971_PstIMspI_PA	59.56
8007	Opata_1797090_PstIMspI_PA	59.56
8008	M6_971509_PstIMspI_PA	59.56
8009	Opata_1030994_PstIMspI_PA	59.56
8010	Opata_2464035_PstIMspI_PA	59.56
8011	M6_1667282_PstIMseI_PA	59.56
8012	Opata_447355_PstIMseI_PA	59.56
8013	Opata_3639449_PstIMspI_PA	59.56
8014	Opata_3256234_PstIMspI_PA	59.56
8015	Opata_455806_PstIMseI_PA	59.56
8016	M6_1377302_PstIMseI_PA	59.56
8017	Opata_8832_PstIMseI_PA	59.56
8018	Opata_2972365_PstIMspI_PA	59.56
8019	M6_622201_PstIMspI_PA	59.56
8020	Opata_76336_PstIMseI_PA	59.56
8021	Opata_2050144_PstIMseI_PA	59.56
8022	Opata_327798_PstIMspI_PA	59.56
8023	Opata_80519_PstIMseI_PA	59.56
8024	Opata_8845_PstIMseI_PA	59.56
8025	Opata_1762228_PstIMseI_PA	59.56
8026	Opata_1678892_PstIMspI_PA	59.56
8027	Opata_866783_PstIMspI_PA	59.56
8028	M6_251329_PstIMseI_PA	59.56
8029	Opata_183067_PstIMspI_PA	59.56
8030	Opata_3614573_PstIMspI_PA	59.56
8031	M6_18321_PstIMseI_PA	59.56
8032	Opata_3660627_PstIMseI_PA	59.56
8033	Opata_166347_PstIMseI_PA	59.56
8034	M6_3902942_PstIMseI_PA	59.56
8035	M6_127383_PstIMseI_PA	59.56
8036	Opata_1745332_PstIMspI_PA	59.56
8037	Opata_1312812_PstIMseI_PA	59.56
8038	Opata_1121076_PstIMseI_PA	59.56
8039	Opata_3424049_PstIMspI_PA	59.56
8040	Opata_1967957_PstIMseI_PA	59.56
8041	Opata_1417927_PstIMspI_PA	59.56
8042	Opata_2947995_PstIMspI_PA	59.56
8043	M6_2546810_PstIMspI_PA	59.56
8044	Opata_636614_PstIMspI_PA	59.56
8045	Opata_233647_PstIMseI_PA	59.56
8046	M6_559138_PstIMseI_PA	59.56
8047	Opata_510608_PstIMspI_PA	59.56
8048	Opata_147571_PstIMseI_PA	59.56
8049	Opata_2504832_PstIMspI_PA	59.56
8050	Opata_2812684_PstIMspI_PA	59.56
8051	Opata_1125569_PstIMseI_PA	59.56
8052	M6_118056_PstIMspI_PA	59.56
8053	Opata_2197314_PstIMspI_PA	59.56
8054	Opata_1294229_PstIMspI_PA	59.56
8055	Opata_154076_PstIMseI_PA	59.56
8056	Opata_2869022_PstIMseI_PA	59.56
8057	Opata_2009191_PstIMspI_PA	59.56
8058	Opata_80667_PstIMspI_PA	59.56
8059	Opata_240641_PstIMspI_PA	59.56
8060	Opata_1041358_PstIMseI_PA	59.56
8061	Opata_3676917_PstIMspI_PA	59.56
8062	Opata_2481497_PstIMseI_PA	59.56
8063	Opata_3761293_PstIMspI_PA	59.56
8064	Opata_1362276_PstIMspI_PA	59.56
8065	Opata_34676_PstIMseI_PA	59.56
8066	Opata_597621_PstIMspI_PA	59.56
8067	Opata_1739487_PstIMluI_PA	59.56
8068	Opata_2638765_PstIMspI_PA	59.56
8069	Opata_902925_PstIMspI_PA	59.56
8070	Opata_1608227_PstIMseI_PA	59.56
8071	Opata_1196977_PstIMspI_PA	59.56
8072	M6_45790_PstIMspI_PA	59.56
8073	Opata_932705_PstIMseI_PA	59.56
8074	Opata_1241767_PstIMspI_PA	59.56
8075	Opata_3345861_PstIMspI_PA	59.56
8076	M6_721846_PstIMseI_PA	59.56
8077	Opata_376393_PstIMspI_PA	59.56
8078	Opata_1509036_PstIMspI_PA	59.56
8079	Opata_3931972_PstIMspI_PA	59.56
8080	Opata_2682057_PstIMspI_PA	59.56
8081	Opata_1600751_PstIMspI_PA	59.56
8082	Opata_516949_PstIMspI_PA	59.56
8083	Opata_625005_PstIMspI_PA	59.56
8084	Opata_4349280_PstIMseI_PA	59.56
8085	Opata_423575_PstIMspI_PA	59.56
8086	Opata_3460866_PstIMspI_PA	59.56
8087	Opata_160491_PstIMspI_PA	59.56
8088	Opata_1256432_PstIMluI_PA	59.56
8089	Opata_27461_PstIMseI_PA	59.56
8090	Opata_2228458_PstIMseI_PA	59.56
8091	Opata_3601235_PstIMspI_PA	59.56
8092	Opata_2324769_PstIMspI_PA	59.56
8093	Opata_463770_PstIMluI_PA	59.56
8094	Opata_2796568_PstIMspI_PA	59.56
8095	Opata_589116_PstIMspI_PA	59.56
8096	Opata_165357_PstIMseI_PA	59.56
8097	Opata_3893098_PstIMspI_PA	59.56
8098	Opata_3949390_PstIMspI_PA	59.56
8099	Opata_672024_PstIMseI_PA	59.56
8100	Opata_1194338_PstIMseI_PA	59.56
8101	Opata_181786_PstIMseI_PA	59.56
8102	Opata_935703_PstIMspI_PA	59.56
8103	Opata_2409832_PstIMseI_PA	59.56
8104	Opata_2249151_PstIMspI_PA	59.56
8105	Opata_2544825_PstIMspI_PA	59.56
8106	Opata_1934883_PstIMspI_PA	59.56
8107	Opata_4326441_PstIMseI_PA	59.56
8108	Opata_3285889_PstIMspI_PA	59.56
8109	Opata_276177_PstIMspI_PA	59.56
8110	Opata_895184_PstIMspI_PA	59.56
8111	Opata_779864_PstIMseI_PA	59.56
8112	Opata_1115438_PstIMseI_PA	59.56
8113	Opata_4193162_PstIMseI_PA	59.56
8114	Opata_313954_PstIMseI_PA	59.56
8115	Opata_1247274_PstIMspI_PA	59.56
8116	Opata_4126114_PstIMspI_PA	59.56
8117	Opata_2801646_PstIMseI_PA	59.56
8118	M6_3293197_PstIMspI_PA	59.56
8119	M6_1670699_PstIMspI_PA	59.56
8120	Opata_1172897_PstIMseI_PA	59.56
8121	1017434	59.6
8122	1089178	59.6
8123	2245311	59.6
8124	2254128	59.6
8125	3020810	59.6
8126	1022691	59.63
8127	CAP11_c4727_205	59.72
8128	Excalibur_c6102_344	59.8
8129	BS00021881_51	59.8
8130	RAC875_c11750_589	59.8
8131	D_GBUVHFX01BJ9CR_215	59.8
8132	D_F5XZDLF02HW3JD_131	59.8
8133	4543255	59.87
8134	4910534	59.87
8135	1671943	59.96
8136	Xfbb283	60
8137	1112067	60.11
8138	1087173	60.15
8139	1100664	60.15
8140	1201520	60.15
8141	2244520	60.15
8142	wsnp_Ex_c4894_8723248	60.24
8143	Excalibur_c3526_106	60.24
8144	RAC875_rep_c113839_352	60.24
8145	Excalibur_c80408_146	60.24
8146	RAC875_c14309_317	60.24
8147	BobWhite_c30500_527	60.24
8148	Excalibur_rep_c70353_1084	60.24
8149	CAP11_rep_c6864_291	60.24
8150	BS00011523_51	60.24
8151	Ra_c23837_298	60.24
8152	Tdurum_contig60549_397	60.24
8153	RAC875_rep_c70104_171	60.24
8154	RAC875_c20242_284	60.24
8155	Kukri_c48922_244	60.24
8156	Kukri_c48922_152	60.24
8157	Kukri_c20152_490	60.24
8158	GENE-1655_366	60.24
8159	Excalibur_c99149_140	60.24
8160	D_GDS7LZN02FCELL_230	60.24
8161	D_GCE8AKX01DVTYJ_306	60.24
8162	D_GB5Y7FA02GW3NR_123	60.24
8163	D_GA8KES401DM316_316	60.24
8164	RAC875_rep_c92223_254	60.24
8165	D_GDS7LZN02F6LZB_202	60.24
8166	RFL_Contig4539_643	60.24
8167	RAC875_c27729_434	60.24
8168	Kukri_c57006_127	60.24
8169	Excalibur_c59747_102	60.24
8170	Excalibur_c36774_106	60.24
8171	RFL_Contig1159_2123	60.24
8172	RFL_Contig1159_101	60.24
8173	RAC875_c27797_131	60.24
8174	RAC875_c18598_236	60.24
8175	Kukri_c57006_75	60.24
8176	Kukri_c47614_1115	60.24
8177	Kukri_c32692_212	60.24
8178	Kukri_c24208_318	60.24
8179	Ku_c6961_291	60.24
8180	Excalibur_c2925_238	60.24
8181	D_GBQ4KXB01DZ8OF_213	60.24
8182	D_GBF1XID01ATA3Q_267	60.24
8183	D_GB5Y7FA02H663K_61	60.24
8184	D_GA8KES401EI5FX_390	60.24
8185	D_F1BEJMU01AGBR6_192	60.24
8186	D_contig23312_205	60.24
8187	D_contig20355_301	60.24
8188	CAP12_c3111_149	60.24
8189	BS00084109_51	60.24
8190	990051	60.29
8191	1044289	60.29
8192	1047777	60.29
8193	1075660	60.29
8194	1082181	60.29
8195	1088661	60.29
8196	1102493	60.29
8197	1128966	60.29
8198	1150298	60.29
8199	1154945	60.29
8200	1167709	60.29
8201	1203554	60.29
8202	1251863	60.29
8203	1364557	60.29
8204	2242560	60.29
8205	2247311	60.29
8206	2275922	60.29
8207	2276129	60.29
8208	2372985	60.29
8209	3961240	60.29
8210	4006073	60.29
8211	4393722	60.29
8212	4409509	60.29
8213	5332575	60.29
8214	5360800	60.29
8215	7346770	60.29
8216	2248702	60.29
8217	2259970	60.29
8218	4909319	60.29
8219	Xfbb283a	60.7
8220	Xwmc113x	60.7
8221	1063583	60.72
8222	1071302	60.72
8223	1076051	60.72
8224	1090131	60.72
8225	1102905	60.72
8226	1111554	60.72
8227	1233780	60.72
8228	1700217	60.72
8229	2247599	60.72
8230	2248083	60.72
8231	2266851	60.72
8232	2320355	60.72
8233	3950537	60.72
8234	BS00066966_51	60.72
8235	1120861	61.18
8236	1234739	61.24
8237	2256192	61.24
8238	1111979	61.25
8239	1337025	61.25
8240	1009547	61.33
8241	1052220	61.33
8242	1097166	61.33
8243	1107193	61.33
8244	1112230	61.33
8245	1129448	61.33
8246	1377635	61.33
8247	1864662	61.33
8248	2242939	61.33
8249	2243761	61.33
8250	2244145	61.33
8251	2247825	61.33
8252	2248742	61.33
8253	2249190	61.33
8254	2272038	61.33
8255	3532876	61.33
8256	3534278	61.33
8257	3944919	61.33
8258	4020322	61.33
8259	4910468	61.33
8260	1122634	61.56
8261	2254594	61.56
8262	3026182	61.56
8263	Xfbb231.1	61.6
8264	Xcfd19	61.7
8265	1042124	61.91
8266	1043162	61.91
8267	1094318	61.91
8268	1101096	61.91
8269	1102584	61.91
8270	1105232	61.91
8271	1108157	61.91
8272	1120668	61.91
8273	2242868	61.91
8274	2244260	61.91
8275	2244930	61.91
8276	2248518	61.91
8277	2250985	61.91
8278	2255817	61.91
8279	2317690	61.91
8280	1039283	61.91
8281	1402458	62.02
8282	2252225	62.03
8283	1122339	62.07
8284	1099552	62.15
8285	2253377	62.23
8286	2298320	62.26
8287	Excalibur_c41792_150	62.29
8288	2250615	62.45
8289	2257799	62.46
8290	2255893	62.46
8291	RAC875_s113458_115	62.49
8292	Kukri_c28198_463	62.49
8293	Excalibur_rep_c106342_94	62.49
8294	Excalibur_c6626_744	62.49
8295	D_GBF1XID01AENVZ_176	62.49
8296	D_contig79131_437	62.49
8297	D_contig74476_483	62.49
8298	D_contig18510_788	62.49
8299	Xpsr106	62.7
8300	983052	62.84
8301	1697325	62.84
8302	2271998	62.84
8303	3222303	62.84
8304	4910236	62.84
8305	4910307	62.84
8306	4910328	62.84
8307	wsnp_Ex_c18632_27501906	62.86
8308	wsnp_RFL_Contig2978_2848362	62.86
8309	wsnp_RFL_Contig3708_3946935	62.86
8310	wsnp_Ex_c1690_3206784	62.86
8311	wsnp_BQ161779D_Ta_2_1	62.86
8312	wsnp_Ex_c1035_1980908	62.86
8313	wsnp_RFL_Contig4077_4583361	62.86
8314	wsnp_RFL_Contig4170_4764493	62.86
8315	wsnp_Ex_c4789_8550135	62.86
8316	wsnp_Ex_c10057_16536788	62.86
8317	wsnp_Ex_c10958_17799600	62.86
8318	wsnp_Ex_c12546_19978213	62.86
8319	wsnp_Ex_c23383_32628864	62.86
8320	wsnp_Ex_c37749_45436366	62.86
8321	wsnp_Ex_c56443_58561683	62.86
8322	wsnp_Ra_c27787_37299352	62.86
8323	wsnp_Ra_c13881_21836489	62.86
8324	wsnp_BE445201D_Ta_1_1	62.86
8325	wsnp_BF428701D_Ta_1_1	62.86
8326	wsnp_CAP8_c1082_679830	62.86
8327	wsnp_Ku_c6882_11937794	62.86
8328	wsnp_Ku_rep_c112734_95776957	62.86
8329	wsnp_RFL_Contig1427_580520	62.86
8330	wsnp_RFL_Contig2100_1362130	62.86
8331	wsnp_Ra_c16707_25429129	62.86
8332	wsnp_RFL_Contig3655_3857863	62.86
8333	wsnp_Ra_c25255_34824465	62.86
8334	wsnp_RFL_Contig3946_4380285	62.86
8335	wPt-8044	62.86
8336	1057814	62.86
8337	1074408	62.86
8338	1090635	62.86
8339	1099294	62.86
8340	1249896	62.86
8341	1254643	62.86
8342	1400773	62.86
8343	1666022	62.86
8344	1670368	62.86
8345	1670864	62.86
8346	1076830	62.86
8347	4909464	62.86
8348	1100777	62.86
8349	1102214	62.86
8350	3022001	62.86
8351	3222136	62.86
8352	3934678	62.86
8353	3951629	62.86
8354	1126093	62.86
8355	1395517	62.86
8356	375759	62.86
8357	667140	62.86
8358	977567	62.86
8359	980740	62.86
8360	983276	62.86
8361	986288	62.86
8362	993380	62.86
8363	1002990	62.86
8364	1037515	62.86
8365	1045285	62.86
8366	1049717	62.86
8367	1051280	62.86
8368	1058341	62.86
8369	1061297	62.86
8370	1063167	62.86
8371	1065616	62.86
8372	1068755	62.86
8373	1073019	62.86
8374	1073587	62.86
8375	1085025	62.86
8376	1088215	62.86
8377	1088871	62.86
8378	1091018	62.86
8379	1093863	62.86
8380	1094657	62.86
8381	1096571	62.86
8382	1099241	62.86
8383	1099799	62.86
8384	1099910	62.86
8385	1103213	62.86
8386	1104138	62.86
8387	1120784	62.86
8388	1125716	62.86
8389	1127074	62.86
8390	1128446	62.86
8391	1130859	62.86
8392	1139286	62.86
8393	1139717	62.86
8394	1160235	62.86
8395	1192649	62.86
8396	1205515	62.86
8397	1210677	62.86
8398	1212605	62.86
8399	1213050	62.86
8400	1219510	62.86
8401	1219889	62.86
8402	1220177	62.86
8403	1221174	62.86
8404	1233556	62.86
8405	1235294	62.86
8406	1237294	62.86
8407	1247471	62.86
8408	1264555	62.86
8409	1266173	62.86
8410	1296181	62.86
8411	1400469	62.86
8412	1401245	62.86
8413	1665903	62.86
8414	1672307	62.86
8415	1713569	62.86
8416	2241923	62.86
8417	2241946	62.86
8418	2242185	62.86
8419	2242345	62.86
8420	2242394	62.86
8421	2242652	62.86
8422	2242826	62.86
8423	2243104	62.86
8424	2243141	62.86
8425	2243166	62.86
8426	2243392	62.86
8427	2243416	62.86
8428	2244219	62.86
8429	2244620	62.86
8430	2244683	62.86
8431	2244992	62.86
8432	2245152	62.86
8433	2246212	62.86
8434	2246233	62.86
8435	2246250	62.86
8436	2247463	62.86
8437	2249752	62.86
8438	2249939	62.86
8439	2250201	62.86
8440	2250298	62.86
8441	2252890	62.86
8442	2254741	62.86
8443	2258265	62.86
8444	2268538	62.86
8445	2270083	62.86
8446	2273206	62.86
8447	2274002	62.86
8448	2291659	62.86
8449	3021894	62.86
8450	1126879	62.86
8451	1377928	62.86
8452	2322428	62.86
8453	1020474	62.86
8454	1665843	62.86
8455	1084475	62.86
8456	1114193	62.86
8457	1254954	62.86
8458	1090848	62.86
8459	1281111	62.86
8460	1099487	62.86
8461	986124	62.86
8462	1048790	62.86
8463	1072191	62.86
8464	1083351	62.86
8465	1097984	62.86
8466	1099660	62.86
8467	1100924	62.86
8468	1108291	62.86
8469	2252380	62.86
8470	3222299	62.86
8471	1102730	62.86
8472	1095176	62.86
8473	1666687	62.86
8474	1079192	62.86
8475	1229310	62.86
8476	1232737	62.86
8477	1236389	62.86
8478	1283573	62.86
8479	2245260	62.86
8480	3939942	62.86
8481	3941863	62.86
8482	3957051	62.86
8483	4439929	62.86
8484	4539047	62.86
8485	4540228	62.86
8486	4542098	62.86
8487	4990398	62.86
8488	5410810	62.86
8489	5411221	62.86
8490	5411383	62.86
8491	5411407	62.86
8492	5411717	62.86
8493	5581940	62.86
8494	1865667	62.86
8495	2242552	62.86
8496	2248384	62.86
8497	wPt-4151	62.86
8498	1060275	62.86
8499	1061472	62.86
8500	1108923	62.86
8501	1313866	62.86
8502	1699006	62.86
8503	4910447	62.86
8504	1067665	62.86
8505	1122839	62.86
8506	1239603	62.86
8507	1239681	62.86
8508	1694935	62.86
8509	2291707	62.86
8510	3029451	62.86
8511	4539434	62.86
8512	5580067	62.86
8513	7345065	62.86
8514	992969	62.86
8515	1193526	62.86
8516	1088043	62.86
8517	3948429	62.86
8518	3961388	62.86
8519	1159948	62.86
8520	1692267	62.86
8521	1102011	62.86
8522	2255860	62.86
8523	976790	62.86
8524	977367	62.86
8525	981907	62.86
8526	983618	62.86
8527	987865	62.86
8528	993440	62.86
8529	993512	62.86
8530	1002954	62.86
8531	1017144	62.86
8532	1021521	62.86
8533	1029536	62.86
8534	1047622	62.86
8535	1050203	62.86
8536	1052368	62.86
8537	1057507	62.86
8538	1061316	62.86
8539	1068701	62.86
8540	1074177	62.86
8541	1082732	62.86
8542	1082821	62.86
8543	1088188	62.86
8544	1088975	62.86
8545	1089457	62.86
8546	1089549	62.86
8547	1094219	62.86
8548	1096287	62.86
8549	1106996	62.86
8550	1111984	62.86
8551	1118948	62.86
8552	1120676	62.86
8553	1124528	62.86
8554	1132926	62.86
8555	1204417	62.86
8556	1206825	62.86
8557	1207033	62.86
8558	1207694	62.86
8559	1207925	62.86
8560	1210024	62.86
8561	1216545	62.86
8562	1216567	62.86
8563	1217644	62.86
8564	1217749	62.86
8565	1238066	62.86
8566	1241738	62.86
8567	1242252	62.86
8568	1280690	62.86
8569	1372094	62.86
8570	1378531	62.86
8571	1393911	62.86
8572	1673564	62.86
8573	2242080	62.86
8574	2242757	62.86
8575	2243039	62.86
8576	2243692	62.86
8577	2243957	62.86
8578	2244087	62.86
8579	2245169	62.86
8580	2245415	62.86
8581	2246603	62.86
8582	2248823	62.86
8583	2249807	62.86
8584	2253192	62.86
8585	2254631	62.86
8586	2256953	62.86
8587	2258088	62.86
8588	2264349	62.86
8589	2265800	62.86
8590	2269493	62.86
8591	2271868	62.86
8592	2292410	62.86
8593	2328598	62.86
8594	3022008	62.86
8595	3022222	62.86
8596	3022299	62.86
8597	3022840	62.86
8598	3023325	62.86
8599	3026887	62.86
8600	3028635	62.86
8601	3034057	62.86
8602	4407658	62.86
8603	4910588	62.86
8604	1119879	62.86
8605	2255832	62.86
8606	4910792	62.86
8607	1071844	62.86
8608	1093486	62.86
8609	1201564	62.86
8610	1695827	62.86
8611	4909341	62.86
8612	4909732	62.86
8613	1071289	62.86
8614	1108393	62.86
8615	2251287	62.86
8616	2253634	62.86
8617	4910397	62.86
8618	4910548	62.86
8619	1250659	62.86
8620	1146442	62.86
8621	1271117	62.86
8622	4910694	62.86
8623	2255229	62.86
8624	4909903	62.86
8625	979082	62.86
8626	986590	62.86
8627	994011	62.86
8628	1035859	62.86
8629	1055963	62.86
8630	1066597	62.86
8631	1069514	62.86
8632	1072538	62.86
8633	1073049	62.86
8634	1074610	62.86
8635	1088496	62.86
8636	1088664	62.86
8637	1090452	62.86
8638	1092391	62.86
8639	1098686	62.86
8640	1106255	62.86
8641	1108852	62.86
8642	1112447	62.86
8643	1112458	62.86
8644	1116922	62.86
8645	1124371	62.86
8646	1128423	62.86
8647	1149060	62.86
8648	1151896	62.86
8649	1175463	62.86
8650	1200753	62.86
8651	1201015	62.86
8652	1201646	62.86
8653	1206480	62.86
8654	1280147	62.86
8655	1300458	62.86
8656	1311641	62.86
8657	1389601	62.86
8658	1389703	62.86
8659	1395912	62.86
8660	1670638	62.86
8661	1673419	62.86
8662	1683356	62.86
8663	1863746	62.86
8664	2242590	62.86
8665	2243969	62.86
8666	2244029	62.86
8667	2244438	62.86
8668	2245062	62.86
8669	2245626	62.86
8670	2246369	62.86
8671	2247773	62.86
8672	2247933	62.86
8673	2248155	62.86
8674	2249613	62.86
8675	2250119	62.86
8676	2251105	62.86
8677	2251897	62.86
8678	2251981	62.86
8679	2253090	62.86
8680	2253778	62.86
8681	2253795	62.86
8682	2254571	62.86
8683	2255882	62.86
8684	2261540	62.86
8685	2261885	62.86
8686	2305428	62.86
8687	2363736	62.86
8688	3020957	62.86
8689	3021034	62.86
8690	3021065	62.86
8691	3021384	62.86
8692	3028681	62.86
8693	3029721	62.86
8694	3030138	62.86
8695	3033627	62.86
8696	4910110	62.86
8697	1214860	62.86
8698	2245397	62.86
8699	2251936	62.86
8700	1260216	62.86
8701	1229798	62.86
8702	4910311	62.86
8703	3385368	62.86
8704	3940295	62.86
8705	3960332	62.86
8706	1110453	62.86
8707	1100677	62.86
8708	1120373	62.86
8709	3939230	62.86
8710	3940496	62.86
8711	3941820	62.86
8712	3943549	62.86
8713	3948790	62.86
8714	3959372	62.86
8715	4022860	62.86
8716	4541968	62.86
8717	3944021	62.86
8718	1120888	62.86
8719	1248579	62.86
8720	1300721	62.86
8721	1402642	62.86
8722	2260051	62.86
8723	1138199	62.86
8724	1391103	62.86
8725	1087781	62.86
8726	1016260	62.86
8727	1091210	62.86
8728	3026488	62.86
8729	3027283	62.86
8730	3027347	62.86
8731	4990728	62.86
8732	5008613	62.86
8733	5332584	62.86
8734	5567254	62.86
8735	1698617	62.86
8736	4909706	62.86
8737	977401	62.86
8738	1090976	62.86
8739	1093973	62.86
8740	1212139	62.86
8741	1220871	62.86
8742	1237687	62.86
8743	2245719	62.86
8744	2253861	62.86
8745	2271949	62.86
8746	3030428	62.86
8747	7331449	62.86
8748	1127306	62.86
8749	1725674	62.86
8750	4909686	62.86
8751	1096478	62.86
8752	1138097	62.86
8753	1099107	62.86
8754	1014658	62.86
8755	1084119	62.86
8756	1125521	62.86
8757	1127577	62.86
8758	1200392	62.86
8759	1204148	62.86
8760	1211772	62.86
8761	1216500	62.86
8762	1216642	62.86
8763	1216846	62.86
8764	1221243	62.86
8765	1238868	62.86
8766	1243715	62.86
8767	1258439	62.86
8768	1403738	62.86
8769	1694961	62.86
8770	1696283	62.86
8771	2242479	62.86
8772	2246174	62.86
8773	2252020	62.86
8774	2254311	62.86
8775	2255397	62.86
8776	1101732	62.86
8777	1073737	62.86
8778	1096757	62.86
8779	1115687	62.86
8780	1132651	62.86
8781	1151530	62.86
8782	3022400	62.86
8783	3021871	62.86
8784	1266754	62.86
8785	1254070	62.86
8786	2247714	62.86
8787	1200944	62.86
8788	1347162	62.86
8789	2246056	62.86
8790	2254259	62.86
8791	1697344	62.86
8792	1206252	62.86
8793	6046547	62.86
8794	1111013	62.86
8795	1120727	62.86
8796	1001843	62.86
8797	3938204	62.86
8798	979127	62.86
8799	981531	62.86
8800	1056213	62.86
8801	1728806	62.86
8802	2249620	62.86
8803	1862487	62.86
8804	2243663	62.86
8805	2265140	62.86
8806	1235092	62.86
8807	1040246	62.86
8808	1043261	62.86
8809	1114263	62.86
8810	1252827	62.86
8811	3939334	62.86
8812	3944619	62.86
8813	2277476	62.86
8814	1092774	62.86
8815	1120633	62.86
8816	1026471	62.86
8817	1029934	62.86
8818	2314275	62.86
8819	1266673	62.86
8820	1233922	62.86
8821	2253453	62.86
8822	3534008	62.86
8823	1271108	62.86
8824	1095995	62.86
8825	4408367	62.86
8826	5363540	62.86
8827	5971426	62.86
8828	1101064	62.86
8829	1398355	62.86
8830	1094745	62.86
8831	1109181	62.86
8832	1128220	62.86
8833	1138051	62.86
8834	1218470	62.86
8835	2256105	62.86
8836	1081048	62.86
8837	1124626	62.86
8838	3027501	62.86
8839	4993091	62.86
8840	3937816	62.86
8841	1114689	62.86
8842	1096139	62.86
8843	1105644	62.86
8844	1122131	62.86
8845	1138521	62.86
8846	1289070	62.86
8847	3023274	62.86
8848	2246580	62.86
8849	3951321	62.86
8850	4993455	62.86
8851	1061578	62.86
8852	7161897	62.86
8853	1723135	62.86
8854	1044121	62.86
8855	1083467	62.86
8856	1087797	62.86
8857	1089768	62.86
8858	1091603	62.86
8859	1129747	62.86
8860	1139722	62.86
8861	1142840	62.86
8862	1204996	62.86
8863	1279563	62.86
8864	1292234	62.86
8865	1298935	62.86
8866	1400651	62.86
8867	1670280	62.86
8868	1670456	62.86
8869	3024406	62.86
8870	3532656	62.86
8871	1110092	62.86
8872	1089282	62.86
8873	3946021	62.86
8874	5581383	62.86
8875	1698612	62.86
8876	3023167	62.86
8877	1125762	62.86
8878	1205049	62.86
8879	1211586	62.86
8880	1765336	62.86
8881	3934635	62.86
8882	5992955	62.86
8883	7492322	62.86
8884	1401195	62.86
8885	2249862	62.86
8886	1117852	62.86
8887	7492555	62.86
8888	1043356	62.86
8889	1072479	62.86
8890	1077272	62.86
8891	1088409	62.86
8892	1090940	62.86
8893	1100032	62.86
8894	1102536	62.86
8895	1111602	62.86
8896	1113143	62.86
8897	1127086	62.86
8898	1862522	62.86
8899	2244311	62.86
8900	2247928	62.86
8901	2273186	62.86
8902	3030980	62.86
8903	3222125	62.86
8904	3961461	62.86
8905	1233356	62.86
8906	1100306	62.86
8907	1231793	62.86
8908	2246150	62.86
8909	2257575	62.86
8910	4910491	62.86
8911	1235995	62.86
8912	1113328	62.86
8913	1009370	62.86
8914	1020414	62.86
8915	1037934	62.86
8916	1078331	62.86
8917	1089168	62.86
8918	1099239	62.86
8919	1103354	62.86
8920	1194748	62.86
8921	1201777	62.86
8922	1221201	62.86
8923	1234092	62.86
8924	1257279	62.86
8925	2243197	62.86
8926	2243564	62.86
8927	2244346	62.86
8928	2244562	62.86
8929	2245056	62.86
8930	2247675	62.86
8931	2248204	62.86
8932	2253319	62.86
8933	3024435	62.86
8934	1023651	62.86
8935	1379331	62.86
8936	978833	62.86
8937	1045389	62.86
8938	1696325	62.86
8939	978370	62.86
8940	979435	62.86
8941	1072631	62.86
8942	1075978	62.86
8943	1101692	62.86
8944	1110399	62.86
8945	1124679	62.86
8946	1166762	62.86
8947	1206510	62.86
8948	1214367	62.86
8949	1218761	62.86
8950	1698265	62.86
8951	2244779	62.86
8952	2247284	62.86
8953	2251398	62.86
8954	989164	62.86
8955	1208321	62.86
8956	2246378	62.86
8957	2247264	62.86
8958	2250207	62.86
8959	1081779	62.86
8960	1396754	62.86
8961	1094091	62.86
8962	981371	62.86
8963	984217	62.86
8964	1005706	62.86
8965	1047681	62.86
8966	1088628	62.86
8967	1099486	62.86
8968	1105510	62.86
8969	1106074	62.86
8970	1111640	62.86
8971	1117104	62.86
8972	1117922	62.86
8973	1126548	62.86
8974	1127495	62.86
8975	1216425	62.86
8976	1218962	62.86
8977	1401019	62.86
8978	1696060	62.86
8979	2244788	62.86
8980	2245300	62.86
8981	2246263	62.86
8982	2246734	62.86
8983	2248409	62.86
8984	2250884	62.86
8985	2252634	62.86
8986	2254005	62.86
8987	2254767	62.86
8988	4909572	62.86
8989	4910094	62.86
8990	4910114	62.86
8991	1068071	62.86
8992	1065342	62.86
8993	1224316	62.86
8994	2244154	62.86
8995	2246023	62.86
8996	3952286	62.86
8997	3222171	62.86
8998	1111930	62.86
8999	1205314	62.86
9000	1212578	62.86
9001	1050241	62.86
9002	979303	62.86
9003	983484	62.86
9004	1022391	62.86
9005	1052843	62.86
9006	1055975	62.86
9007	1071747	62.86
9008	1074311	62.86
9009	1093084	62.86
9010	1095962	62.86
9011	1101909	62.86
9012	1204187	62.86
9013	1208405	62.86
9014	1220193	62.86
9015	1260798	62.86
9016	1706592	62.86
9017	2242585	62.86
9018	2242940	62.86
9019	2243536	62.86
9020	2244776	62.86
9021	2245095	62.86
9022	2246547	62.86
9023	2248871	62.86
9024	2250935	62.86
9025	2255501	62.86
9026	2255503	62.86
9027	2258871	62.86
9028	2258906	62.86
9029	2294347	62.86
9030	3023587	62.86
9031	986088	62.86
9032	1036167	62.86
9033	1100658	62.86
9034	1108899	62.86
9035	1234540	62.86
9036	1245136	62.86
9037	1396690	62.86
9038	2243292	62.86
9039	3027654	62.86
9040	3029704	62.86
9041	4262479	62.86
9042	4993521	62.86
9043	4993524	62.86
9044	4993758	62.86
9045	5357837	62.86
9046	5367109	62.86
9047	5368305	62.86
9048	5373568	62.86
9049	5580573	62.86
9050	1125080	62.86
9051	3021986	62.86
9052	1062047	62.86
9053	1126723	62.86
9054	1130769	62.86
9055	1200722	62.86
9056	1343432	62.86
9057	2241568	62.86
9058	2248917	62.86
9059	2254222	62.86
9060	2255048	62.86
9061	2258687	62.86
9062	977407	62.86
9063	977473	62.86
9064	980248	62.86
9065	994192	62.86
9066	1077057	62.86
9067	1080902	62.86
9068	1086531	62.86
9069	1090467	62.86
9070	1090963	62.86
9071	1201043	62.86
9072	1206231	62.86
9073	2256725	62.86
9074	2288807	62.86
9075	3023307	62.86
9076	3027592	62.86
9077	3570055	62.86
9078	3570173	62.86
9079	3934100	62.86
9080	3934222	62.86
9081	3940084	62.86
9082	3940635	62.86
9083	3942358	62.86
9084	3943601	62.86
9085	4004215	62.86
9086	4261539	62.86
9087	4405401	62.86
9088	4990048	62.86
9089	4992207	62.86
9090	5573593	62.86
9091	3936136	62.86
9092	4910192	62.86
9093	1088818	62.86
9094	1108617	62.86
9095	1130846	62.86
9096	1132120	62.86
9097	1209043	62.86
9098	1666084	62.86
9099	1696629	62.86
9100	2247138	62.86
9101	2251569	62.86
9102	2258733	62.86
9103	4543729	62.86
9104	1071978	62.86
9105	1102901	62.86
9106	2246489	62.86
9107	2249314	62.86
9108	1005734	62.86
9109	1129649	62.86
9110	4910637	62.86
9111	984638	62.86
9112	1059853	62.86
9113	1064202	62.86
9114	1065674	62.86
9115	1083879	62.86
9116	1090944	62.86
9117	1099523	62.86
9118	2245543	62.86
9119	3222351	62.86
9120	4909519	62.86
9121	3946093	62.86
9122	1671005	62.86
9123	1065600	62.86
9124	1070423	62.86
9125	1395630	62.86
9126	1714130	62.86
9127	2244889	62.86
9128	2249111	62.86
9129	2251982	62.86
9130	1080918	62.86
9131	1097255	62.86
9132	1098653	62.86
9133	1266760	62.86
9134	1128872	62.86
9135	1126504	62.86
9136	977386	62.86
9137	995329	62.86
9138	1031395	62.86
9139	1048137	62.86
9140	1054395	62.86
9141	1068048	62.86
9142	1069803	62.86
9143	1076523	62.86
9144	1078682	62.86
9145	1087836	62.86
9146	1088369	62.86
9147	1090094	62.86
9148	1091884	62.86
9149	1093547	62.86
9150	1101249	62.86
9151	1101671	62.86
9152	1106356	62.86
9153	1109215	62.86
9154	1109762	62.86
9155	1126136	62.86
9156	1193489	62.86
9157	1200948	62.86
9158	1204578	62.86
9159	1205385	62.86
9160	1209266	62.86
9161	1211597	62.86
9162	1217506	62.86
9163	1217935	62.86
9164	1217975	62.86
9165	1289751	62.86
9166	1695810	62.86
9167	2242069	62.86
9168	2244098	62.86
9169	2244408	62.86
9170	2251256	62.86
9171	2251298	62.86
9172	2253421	62.86
9173	2258046	62.86
9174	3222504	62.86
9175	4733603	62.86
9176	4909688	62.86
9177	4910012	62.86
9178	1137892	62.86
9179	1124287	62.86
9180	1083690	62.86
9181	1126677	62.86
9182	1318174	62.86
9183	2244935	62.86
9184	2246976	62.86
9185	2248417	62.86
9186	2254707	62.86
9187	2256683	62.86
9188	2272289	62.86
9189	2295366	62.86
9190	3024483	62.86
9191	2254672	62.86
9192	1089553	62.86
9193	1110527	62.86
9194	1699026	62.86
9195	1080873	62.86
9196	1670328	62.86
9197	1009530	62.86
9198	1057510	62.86
9199	1077767	62.86
9200	1091236	62.86
9201	1094238	62.86
9202	1103735	62.86
9203	1119137	62.86
9204	1121859	62.86
9205	1131785	62.86
9206	1208724	62.86
9207	1342386	62.86
9208	2249531	62.86
9209	3021246	62.86
9210	3025124	62.86
9211	3945818	62.86
9212	3948472	62.86
9213	3954584	62.86
9214	4397615	62.86
9215	5363908	62.86
9216	5364810	62.86
9217	5411293	62.86
9218	5567676	62.86
9219	5580452	62.86
9220	7330933	62.86
9221	998951	62.86
9222	1160818	62.86
9223	1219476	62.86
9224	1221525	62.86
9225	1234423	62.86
9226	1667360	62.86
9227	1726656	62.86
9228	2250588	62.86
9229	2258084	62.86
9230	2264793	62.86
9231	3021677	62.86
9232	1089391	62.86
9233	1118832	62.86
9234	1124197	62.86
9235	2247407	62.86
9236	1862734	62.86
9237	2373022	62.86
9238	1023849	62.86
9239	3029321	62.86
9240	3936308	62.86
9241	4003199	62.86
9242	4909638	62.86
9243	4909796	62.86
9244	1008621	62.86
9245	1040103	62.86
9246	982921	62.86
9247	988586	62.86
9248	992302	62.86
9249	1061566	62.86
9250	1080254	62.86
9251	1089937	62.86
9252	1092309	62.86
9253	1094057	62.86
9254	1111625	62.86
9255	1138386	62.86
9256	1144025	62.86
9257	1204793	62.86
9258	1213175	62.86
9259	1218680	62.86
9260	1220201	62.86
9261	1243560	62.86
9262	1256922	62.86
9263	1295036	62.86
9264	2241970	62.86
9265	2243691	62.86
9266	2247277	62.86
9267	2248814	62.86
9268	2249549	62.86
9269	2252216	62.86
9270	2252563	62.86
9271	2253444	62.86
9272	2255209	62.86
9273	3025040	62.86
9274	3025055	62.86
9275	3029037	62.86
9276	3959319	62.86
9277	5367160	62.86
9278	5324990	62.86
9279	1095576	62.86
9280	1296920	62.86
9281	4910738	62.86
9282	5358010	62.86
9283	978614	62.86
9284	987059	62.86
9285	1002946	62.86
9286	1054942	62.86
9287	1069698	62.86
9288	1073328	62.86
9289	1088830	62.86
9290	1217580	62.86
9291	1221585	62.86
9292	1233329	62.86
9293	1258835	62.86
9294	1269136	62.86
9295	1286922	62.86
9296	1397205	62.86
9297	2242627	62.86
9298	2248130	62.86
9299	2250869	62.86
9300	2272461	62.86
9301	3022370	62.86
9302	4394323	62.86
9303	4910644	62.86
9304	977599	62.86
9305	982188	62.86
9306	997754	62.86
9307	1056728	62.86
9308	1077955	62.86
9309	1093427	62.86
9310	1110109	62.86
9311	1201947	62.86
9312	1218041	62.86
9313	2244791	62.86
9314	2261637	62.86
9315	3948023	62.86
9316	4407640	62.86
9317	4407076	62.86
9318	5580660	62.86
9319	1104249	62.86
9320	2251032	62.86
9321	2268431	62.86
9322	1022627	62.86
9323	2245144	62.86
9324	2249899	62.86
9325	1298727	62.86
9326	wPt-2623	62.86
9327	wPt-2441	62.86
9328	wPt-2518	62.86
9329	wPt-6807	62.86
9330	981492	62.86
9331	1045679	62.86
9332	1047811	62.86
9333	1056557	62.86
9334	1059743	62.86
9335	1096240	62.86
9336	1100281	62.86
9337	1201613	62.86
9338	1202122	62.86
9339	1202489	62.86
9340	1203593	62.86
9341	1215054	62.86
9342	1338524	62.86
9343	1696950	62.86
9344	2242543	62.86
9345	2243307	62.86
9346	2245606	62.86
9347	2246312	62.86
9348	3020508	62.86
9349	3020926	62.86
9350	3024066	62.86
9351	3024380	62.86
9352	3024850	62.86
9353	3033276	62.86
9354	3222261	62.86
9355	3943880	62.86
9356	3944238	62.86
9357	4397764	62.86
9358	4910089	62.86
9359	4910747	62.86
9360	5332320	62.86
9361	5573505	62.86
9362	5577894	62.86
9363	1104963	62.86
9364	1205177	62.86
9365	1699272	62.86
9366	3025112	62.86
9367	1274388	62.86
9368	977579	62.86
9369	Opata_415389_2_PstIMspI_SNP	62.86
9370	Opata_261086_89_PstIMseI_SNP	62.86
9371	Opata_465412_89_PstIMseI_SNP	62.86
9372	M6_318385_PstIMseI_PA	62.86
9373	Opata_3311605_18_PstIMspI_SNP	62.86
9374	Opata_1931410_PstIMspI_PA	62.86
9375	M6_1168829_PstIMseI_PA	62.86
9376	Opata_74100_8_PstIMseI_SNP	62.86
9377	M6_993368_PstIMspI_PA	62.86
9378	Opata_179138_32_PstIMseI_SNP	62.86
9379	M6_288498_PstIMseI_PA	62.86
9380	M6_3909727_PstIMseI_PA	62.86
9381	Opata_854658_50_PstIMspI_SNP	62.86
9382	Opata_489045_PstIMspI_PA	62.86
9383	M6_99158_PstIMspI_PA	62.86
9384	Opata_39241_4_PstIMseI_SNP	62.86
9385	Opata_2064769_14_PstIMseI_SNP	62.86
9386	M6_813946_PstIMspI_PA	62.86
9387	Opata_1822263_78_PstIMspI_SNP	62.86
9388	Opata_72856_7_PstIMseI_SNP	62.86
9389	Opata_295442_79_PstIMseI_SNP	62.86
9390	Opata_2943010_67_PstIMspI_SNP	62.86
9391	Opata_777590_9_PstIMseI_SNP	62.86
9392	Opata_136520_18_PstIMseI_SNP	62.86
9393	Opata_1578793_60_PstIMspI_SNP	62.86
9394	M6_1041537_PstIMseI_PA	62.86
9395	M6_1891546_PstIMspI_PA	62.86
9396	M6_2934249_PstIMspI_PA	62.86
9397	M6_779627_PstIMspI_PA	62.86
9398	Opata_1231380_75_PstIMseI_SNP	62.86
9399	M6_1286392_PstIMspI_PA	62.86
9400	M6_1059301_PstIMseI_PA	62.86
9401	Opata_192565_28_PstIMseI_SNP	62.86
9402	Opata_3711015_28_PstIMspI_SNP	62.86
9403	M6_3372462_PstIMspI_PA	62.86
9404	M6_940677_PstIMseI_PA	62.86
9405	M6_1237975_PstIMspI_PA	62.86
9406	M6_403720_PstIMseI_PA	62.86
9407	M6_690096_PstIMseI_PA	62.86
9408	M6_163234_PstIMluI_PA	62.86
9409	M6_24499_PstIMseI_PA	62.86
9410	M6_3024063_PstIMseI_PA	62.86
9411	M6_1687178_PstIMspI_PA	62.86
9412	M6_3520157_PstIMspI_PA	62.86
9413	M6_1745324_PstIMspI_PA	62.86
9414	M6_1499403_PstIMspI_PA	62.86
9415	M6_56870_PstIMseI_PA	62.86
9416	M6_1115363_PstIMspI_PA	62.86
9417	M6_213350_PstIMseI_PA	62.86
9418	M6_14897_PstIMseI_PA	62.86
9419	M6_1361301_PstIMseI_PA	62.86
9420	M6_162478_PstIMspI_PA	62.86
9421	M6_1422297_PstIMspI_PA	62.86
9422	Opata_2282558_PstIMseI_PA	62.86
9423	M6_1459773_PstIMspI_PA	62.86
9424	Opata_2848801_14_PstIMspI_SNP	62.86
9425	Opata_548380_PstIMspI_PA	62.86
9426	M6_88937_PstIMspI_PA	62.86
9427	M6_1665216_PstIMspI_PA	62.86
9428	Opata_3273526_73_PstIMspI_SNP	62.86
9429	M6_640460_PstIMseI_PA	62.86
9430	M6_2299981_PstIMspI_PA	62.86
9431	Opata_4398720_26_PstIMseI_SNP	62.86
9432	Opata_349911_22_PstIMspI_SNP	62.86
9433	M6_1458090_PstIMspI_PA	62.86
9434	M6_1431972_PstIMseI_PA	62.86
9435	M6_883253_PstIMseI_PA	62.86
9436	M6_469615_PstIMseI_PA	62.86
9437	M6_44924_PstIMspI_PA	62.86
9438	M6_2175944_PstIMspI_PA	62.86
9439	M6_1057442_PstIMseI_PA	62.86
9440	Opata_2848801_46_PstIMspI_SNP	62.86
9441	M6_216277_PstIMseI_PA	62.86
9442	Opata_2376888_79_PstIMspI_SNP	62.86
9443	Opata_3460927_27_PstIMspI_SNP	62.86
9444	M6_3378044_PstIMspI_PA	62.86
9445	M6_1912760_PstIMspI_PA	62.86
9446	M6_3039092_PstIMspI_PA	62.86
9447	M6_1939259_PstIMspI_PA	62.86
9448	M6_84709_PstIMseI_PA	62.86
9449	M6_223724_PstIMspI_PA	62.86
9450	M6_13044_PstIMseI_PA	62.86
9451	M6_1207788_PstIMspI_PA	62.86
9452	M6_485084_PstIMspI_PA	62.86
9453	M6_85377_PstIMseI_PA	62.86
9454	M6_998515_PstIMspI_PA	62.86
9455	M6_494348_PstIMspI_PA	62.86
9456	M6_235805_PstIMseI_PA	62.86
9457	Opata_1796442_42_PstIMspI_SNP	62.86
9458	Opata_1796442_57_PstIMspI_SNP	62.86
9459	M6_1282227_PstIMspI_PA	62.86
9460	M6_248875_PstIMseI_PA	62.86
9461	M6_375424_PstIMseI_PA	62.86
9462	M6_209263_PstIMluI_PA	62.86
9463	M6_123789_PstIMseI_PA	62.86
9464	M6_3160192_PstIMseI_PA	62.86
9465	M6_2765201_PstIMspI_PA	62.86
9466	M6_104964_PstIMspI_PA	62.86
9467	M6_232666_PstIMluI_PA	62.86
9468	M6_576428_PstIMseI_PA	62.86
9469	Opata_2881777_68_PstIMspI_SNP	62.86
9470	M6_2321042_PstIMspI_PA	62.86
9471	M6_2996935_PstIMspI_PA	62.86
9472	M6_4393_PstIMspI_PA	62.86
9473	M6_1220289_PstIMseI_PA	62.86
9474	M6_1116040_PstIMspI_PA	62.86
9475	M6_698798_PstIMseI_PA	62.86
9476	M6_2858457_PstIMspI_PA	62.86
9477	M6_834039_PstIMspI_PA	62.86
9478	Opata_669699_85_PstIMseI_SNP	62.86
9479	M6_792288_PstIMluI_PA	62.86
9480	M6_94335_PstIMseI_PA	62.86
9481	M6_3290635_PstIMspI_PA	62.86
9482	M6_1930107_PstIMseI_PA	62.86
9483	M6_1087570_PstIMseI_PA	62.86
9484	M6_877705_PstIMseI_PA	62.86
9485	Opata_13072_23_PstIMseI_SNP	62.86
9486	M6_2029336_PstIMspI_PA	62.86
9487	M6_954177_PstIMspI_PA	62.86
9488	M6_2699903_PstIMspI_PA	62.86
9489	M6_1468064_PstIMseI_PA	62.86
9490	M6_280614_PstIMseI_PA	62.86
9491	M6_1542753_PstIMspI_PA	62.86
9492	M6_502851_PstIMspI_PA	62.86
9493	M6_1596187_PstIMspI_PA	62.86
9494	M6_189378_PstIMseI_PA	62.86
9495	Opata_4256218_PstIMspI_PA	62.86
9496	M6_2801678_PstIMspI_PA	62.86
9497	M6_426546_PstIMseI_PA	62.86
9498	M6_93727_PstIMspI_PA	62.86
9499	Opata_2108632_PstIMspI_PA	62.86
9500	M6_361107_PstIMseI_PA	62.86
9501	Opata_2719296_PstIMspI_PA	62.86
9502	M6_2778509_PstIMseI_PA	62.86
9503	M6_1726982_PstIMseI_PA	62.86
9504	M6_1554275_PstIMspI_PA	62.86
9505	M6_771036_PstIMseI_PA	62.86
9506	M6_3426174_PstIMspI_PA	62.86
9507	M6_784429_PstIMspI_PA	62.86
9508	Opata_1040479_28_PstIMspI_SNP	62.86
9509	Opata_94801_PstIMspI_PA	62.86
9510	M6_1528392_PstIMseI_PA	62.86
9511	Opata_2572438_PstIMspI_PA	62.86
9512	Opata_1674421_PstIMspI_PA	62.86
9513	M6_4213869_PstIMseI_PA	62.86
9514	M6_495637_PstIMspI_PA	62.86
9515	M6_3473467_PstIMspI_PA	62.86
9516	M6_3005821_PstIMspI_PA	62.86
9517	M6_3686644_PstIMseI_PA	62.86
9518	M6_139934_PstIMseI_PA	62.86
9519	M6_3419311_PstIMspI_PA	62.86
9520	M6_488024_PstIMspI_PA	62.86
9521	M6_1032608_PstIMseI_PA	62.86
9522	M6_848213_PstIMspI_PA	62.86
9523	M6_2631113_PstIMspI_PA	62.86
9524	M6_346913_PstIMspI_PA	62.86
9525	M6_2244496_PstIMspI_PA	62.86
9526	M6_511019_PstIMspI_PA	62.86
9527	M6_151238_PstIMspI_PA	62.86
9528	M6_1694312_PstIMspI_PA	62.86
9529	M6_1584_PstIMseI_PA	62.86
9530	M6_345381_PstIMspI_PA	62.86
9531	Opata_1815027_PstIMspI_PA	62.86
9532	M6_74141_PstIMseI_PA	62.86
9533	M6_338259_PstIMseI_PA	62.86
9534	M6_1159073_PstIMspI_PA	62.86
9535	M6_2126495_PstIMspI_PA	62.86
9536	M6_981269_PstIMspI_PA	62.86
9537	M6_2683722_PstIMspI_PA	62.86
9538	M6_2130884_PstIMspI_PA	62.86
9539	M6_2365402_PstIMspI_PA	62.86
9540	M6_959988_PstIMspI_PA	62.86
9541	M6_1314931_PstIMspI_PA	62.86
9542	M6_3344639_PstIMspI_PA	62.86
9543	M6_791487_PstIMluI_PA	62.86
9544	M6_228269_PstIMseI_PA	62.86
9545	M6_239159_PstIMspI_PA	62.86
9546	M6_2820414_PstIMseI_PA	62.86
9547	M6_253114_PstIMseI_PA	62.86
9548	M6_2495357_PstIMseI_PA	62.86
9549	M6_703143_PstIMseI_PA	62.86
9550	M6_3236768_PstIMspI_PA	62.86
9551	M6_880782_PstIMspI_PA	62.86
9552	M6_971132_PstIMspI_PA	62.86
9553	M6_327625_PstIMseI_PA	62.86
9554	M6_2616483_PstIMspI_PA	62.86
9555	M6_1146607_PstIMspI_PA	62.86
9556	M6_339415_PstIMseI_PA	62.86
9557	M6_334418_PstIMspI_PA	62.86
9558	M6_216535_PstIMspI_PA	62.86
9559	M6_290393_PstIMspI_PA	62.86
9560	M6_273545_PstIMseI_PA	62.86
9561	M6_906074_PstIMspI_PA	62.86
9562	M6_614384_PstIMseI_PA	62.86
9563	M6_240472_PstIMseI_PA	62.86
9564	M6_1635212_PstIMspI_PA	62.86
9565	M6_552580_PstIMseI_PA	62.86
9566	M6_48963_PstIMseI_PA	62.86
9567	M6_702174_PstIMseI_PA	62.86
9568	Opata_2219205_PstIMspI_PA	62.86
9569	M6_565999_PstIMspI_PA	62.86
9570	M6_18559_PstIMseI_PA	62.86
9571	M6_1031197_PstIMseI_PA	62.86
9572	M6_853396_PstIMspI_PA	62.86
9573	M6_1442122_PstIMspI_PA	62.86
9574	M6_1309832_PstIMseI_PA	62.86
9575	M6_251227_PstIMseI_PA	62.86
9576	M6_855381_PstIMspI_PA	62.86
9577	M6_1910894_PstIMspI_PA	62.86
9578	M6_677151_PstIMseI_PA	62.86
9579	M6_1581851_PstIMseI_PA	62.86
9580	M6_40003_PstIMspI_PA	62.86
9581	M6_358876_PstIMspI_PA	62.86
9582	M6_353047_PstIMspI_PA	62.86
9583	M6_1981668_PstIMspI_PA	62.86
9584	M6_830713_PstIMspI_PA	62.86
9585	M6_230952_PstIMseI_PA	62.86
9586	M6_1999469_PstIMspI_PA	62.86
9587	M6_783943_PstIMspI_PA	62.86
9588	M6_156500_PstIMseI_PA	62.86
9589	M6_1299324_PstIMseI_PA	62.86
9590	Opata_1549895_PstIMspI_PA	62.86
9591	M6_2714451_PstIMspI_PA	62.86
9592	M6_710147_PstIMspI_PA	62.86
9593	M6_3064769_PstIMspI_PA	62.86
9594	M6_565908_PstIMspI_PA	62.86
9595	M6_427687_PstIMspI_PA	62.86
9596	M6_1143629_PstIMseI_PA	62.86
9597	M6_1493947_PstIMspI_PA	62.86
9598	M6_2479925_PstIMseI_PA	62.86
9599	M6_3197898_PstIMspI_PA	62.86
9600	M6_558793_PstIMseI_PA	62.86
9601	M6_741382_PstIMseI_PA	62.86
9602	M6_1669851_PstIMspI_PA	62.86
9603	M6_1290758_PstIMseI_PA	62.86
9604	M6_1688773_PstIMspI_PA	62.86
9605	M6_1371188_PstIMspI_PA	62.86
9606	M6_1307335_PstIMspI_PA	62.86
9607	M6_367556_PstIMseI_PA	62.86
9608	M6_58325_PstIMseI_PA	62.86
9609	M6_80480_PstIMseI_PA	62.86
9610	M6_418072_PstIMseI_PA	62.86
9611	M6_65841_PstIMseI_PA	62.86
9612	M6_209235_PstIMseI_PA	62.86
9613	M6_1064315_PstIMspI_PA	62.86
9614	M6_499611_PstIMseI_PA	62.86
9615	M6_3754889_PstIMseI_PA	62.86
9616	M6_784757_PstIMseI_PA	62.86
9617	M6_10298_PstIMseI_PA	62.86
9618	M6_852528_PstIMseI_PA	62.86
9619	M6_1230722_PstIMspI_PA	62.86
9620	M6_45837_PstIMseI_PA	62.86
9621	Opata_1158292_PstIMspI_PA	62.86
9622	M6_50517_PstIMseI_PA	62.86
9623	M6_1651623_PstIMseI_PA	62.86
9624	M6_2783346_PstIMspI_PA	62.86
9625	M6_1589703_PstIMspI_PA	62.86
9626	M6_146811_PstIMseI_PA	62.86
9627	M6_1249978_PstIMspI_PA	62.86
9628	Opata_387969_PstIMseI_PA	62.86
9629	M6_633365_PstIMspI_PA	62.86
9630	M6_527535_PstIMspI_PA	62.86
9631	M6_1741621_PstIMseI_PA	62.86
9632	M6_856757_PstIMspI_PA	62.86
9633	M6_612604_PstIMseI_PA	62.86
9634	M6_996_PstIMspI_PA	62.86
9635	M6_2912767_PstIMspI_PA	62.86
9636	M6_1614623_PstIMspI_PA	62.86
9637	M6_1301395_PstIMseI_PA	62.86
9638	M6_69479_PstIMspI_PA	62.86
9639	M6_1128925_PstIMspI_PA	62.86
9640	M6_625412_PstIMluI_PA	62.86
9641	M6_1789198_PstIMspI_PA	62.86
9642	M6_455618_PstIMspI_PA	62.86
9643	M6_923047_PstIMseI_PA	62.86
9644	M6_799609_PstIMspI_PA	62.86
9645	M6_97906_PstIMseI_PA	62.86
9646	M6_83228_PstIMseI_PA	62.86
9647	M6_627094_PstIMseI_PA	62.86
9648	M6_719873_PstIMspI_PA	62.86
9649	M6_595821_PstIMspI_PA	62.86
9650	M6_1082875_PstIMspI_PA	62.86
9651	M6_599594_PstIMseI_PA	62.86
9652	M6_3521284_PstIMspI_PA	62.86
9653	M6_2589333_PstIMspI_PA	62.86
9654	M6_58770_PstIMseI_PA	62.86
9655	M6_279691_PstIMseI_PA	62.86
9656	M6_543417_PstIMseI_PA	62.86
9657	M6_518574_PstIMseI_PA	62.86
9658	M6_595504_PstIMspI_PA	62.86
9659	M6_893857_PstIMseI_PA	62.86
9660	M6_1365144_PstIMseI_PA	62.86
9661	M6_433188_PstIMseI_PA	62.86
9662	M6_1254227_PstIMspI_PA	62.86
9663	Opata_773274_PstIMseI_PA	62.86
9664	M6_547565_PstIMspI_PA	62.86
9665	M6_429806_PstIMspI_PA	62.86
9666	M6_326513_PstIMspI_PA	62.86
9667	M6_88166_PstIMspI_PA	62.86
9668	M6_2155372_PstIMseI_PA	62.86
9669	M6_23910_PstIMseI_PA	62.86
9670	M6_969023_PstIMspI_PA	62.86
9671	M6_1134197_PstIMspI_PA	62.86
9672	M6_615465_PstIMseI_PA	62.86
9673	M6_106048_PstIMseI_PA	62.86
9674	M6_2397855_PstIMspI_PA	62.86
9675	M6_711603_PstIMseI_PA	62.86
9676	M6_679781_PstIMseI_PA	62.86
9677	M6_756628_PstIMspI_PA	62.86
9678	M6_2301983_PstIMseI_PA	62.86
9679	M6_325189_PstIMseI_PA	62.86
9680	M6_1329333_PstIMspI_PA	62.86
9681	M6_782295_PstIMseI_PA	62.86
9682	M6_1130934_PstIMseI_PA	62.86
9683	M6_238325_PstIMseI_PA	62.86
9684	M6_451185_PstIMspI_PA	62.86
9685	M6_949304_PstIMspI_PA	62.86
9686	M6_1946393_PstIMspI_PA	62.86
9687	M6_304631_PstIMspI_PA	62.86
9688	M6_1421794_PstIMspI_PA	62.86
9689	M6_3318982_PstIMseI_PA	62.86
9690	M6_31181_PstIMluI_PA	62.86
9691	M6_357622_PstIMseI_PA	62.86
9692	M6_337543_PstIMspI_PA	62.86
9693	M6_2112884_PstIMspI_PA	62.86
9694	M6_735699_PstIMseI_PA	62.86
9695	M6_1634495_PstIMseI_PA	62.86
9696	M6_3860678_PstIMseI_PA	62.86
9697	M6_571743_PstIMseI_PA	62.86
9698	M6_551379_PstIMspI_PA	62.86
9699	M6_873759_PstIMspI_PA	62.86
9700	M6_262480_PstIMseI_PA	62.86
9701	M6_3114979_PstIMseI_PA	62.86
9702	M6_641278_PstIMseI_PA	62.86
9703	M6_1289207_PstIMspI_PA	62.86
9704	M6_688950_PstIMspI_PA	62.86
9705	M6_209630_PstIMseI_PA	62.86
9706	M6_2013722_PstIMspI_PA	62.86
9707	M6_324050_PstIMseI_PA	62.86
9708	M6_1429330_PstIMseI_PA	62.86
9709	M6_1513041_PstIMspI_PA	62.86
9710	M6_478531_PstIMseI_PA	62.86
9711	M6_743658_PstIMseI_PA	62.86
9712	M6_2179506_PstIMspI_PA	62.86
9713	M6_1221339_PstIMspI_PA	62.86
9714	M6_112020_PstIMseI_PA	62.86
9715	M6_2590663_PstIMspI_PA	62.86
9716	M6_319665_PstIMseI_PA	62.86
9717	M6_696601_PstIMseI_PA	62.86
9718	M6_2102155_PstIMspI_PA	62.86
9719	M6_627805_PstIMspI_PA	62.86
9720	M6_224229_PstIMseI_PA	62.86
9721	M6_1783597_PstIMspI_PA	62.86
9722	M6_7803_PstIMseI_PA	62.86
9723	M6_3269650_PstIMspI_PA	62.86
9724	M6_1055214_PstIMseI_PA	62.86
9725	M6_3014085_PstIMspI_PA	62.86
9726	M6_1122454_PstIMspI_PA	62.86
9727	M6_428824_PstIMspI_PA	62.86
9728	M6_1064314_PstIMspI_PA	62.86
9729	M6_1498584_PstIMspI_PA	62.86
9730	M6_996498_PstIMspI_PA	62.86
9731	Opata_1039512_PstIMspI_PA	62.86
9732	M6_3492955_PstIMspI_PA	62.86
9733	M6_123323_PstIMseI_PA	62.86
9734	M6_1736556_PstIMspI_PA	62.86
9735	M6_1108503_PstIMspI_PA	62.86
9736	M6_1505492_PstIMspI_PA	62.86
9737	M6_2481457_PstIMseI_PA	62.86
9738	M6_558837_PstIMspI_PA	62.86
9739	M6_972657_PstIMspI_PA	62.86
9740	M6_64629_PstIMseI_PA	62.86
9741	M6_1276752_PstIMspI_PA	62.86
9742	M6_2260611_PstIMspI_PA	62.86
9743	M6_61873_PstIMspI_PA	62.86
9744	M6_597057_PstIMspI_PA	62.86
9745	M6_1245474_PstIMseI_PA	62.86
9746	M6_438494_PstIMspI_PA	62.86
9747	M6_446222_PstIMspI_PA	62.86
9748	M6_97913_PstIMseI_PA	62.86
9749	M6_447100_PstIMspI_PA	62.86
9750	M6_660248_PstIMspI_PA	62.86
9751	M6_680640_PstIMluI_PA	62.86
9752	Opata_151743_PstIMspI_PA	62.86
9753	M6_137266_PstIMseI_PA	62.86
9754	M6_160239_PstIMspI_PA	62.86
9755	M6_2595394_PstIMseI_PA	62.86
9756	M6_1264926_PstIMspI_PA	62.86
9757	M6_121014_PstIMseI_PA	62.86
9758	M6_363452_PstIMseI_PA	62.86
9759	M6_1004896_PstIMseI_PA	62.86
9760	M6_48132_PstIMseI_PA	62.86
9761	M6_2859615_PstIMspI_PA	62.86
9762	M6_3129715_PstIMspI_PA	62.86
9763	M6_1721112_PstIMseI_PA	62.86
9764	M6_867137_PstIMseI_PA	62.86
9765	M6_56509_PstIMseI_PA	62.86
9766	M6_66434_PstIMseI_PA	62.86
9767	M6_475917_PstIMspI_PA	62.86
9768	M6_2933188_PstIMspI_PA	62.86
9769	M6_3166263_PstIMspI_PA	62.86
9770	M6_349085_PstIMseI_PA	62.86
9771	M6_479647_PstIMspI_PA	62.86
9772	M6_95713_PstIMseI_PA	62.86
9773	M6_277852_PstIMspI_PA	62.86
9774	M6_2698100_PstIMspI_PA	62.86
9775	M6_2476829_PstIMspI_PA	62.86
9776	M6_1411325_PstIMspI_PA	62.86
9777	M6_467117_PstIMspI_PA	62.86
9778	M6_743333_PstIMseI_PA	62.86
9779	M6_908208_PstIMseI_PA	62.86
9780	M6_66155_PstIMseI_PA	62.86
9781	M6_383009_PstIMspI_PA	62.86
9782	Opata_564498_PstIMspI_PA	62.86
9783	M6_193162_PstIMseI_PA	62.86
9784	M6_1640_PstIMseI_PA	62.86
9785	M6_3193942_PstIMspI_PA	62.86
9786	M6_1691865_PstIMspI_PA	62.86
9787	M6_870671_PstIMspI_PA	62.86
9788	M6_423413_PstIMspI_PA	62.86
9789	M6_1396691_PstIMseI_PA	62.86
9790	M6_123131_PstIMseI_PA	62.86
9791	M6_235443_PstIMseI_PA	62.86
9792	M6_324928_PstIMspI_PA	62.86
9793	M6_3313894_PstIMspI_PA	62.86
9794	M6_798077_PstIMspI_PA	62.86
9795	M6_121977_PstIMseI_PA	62.86
9796	M6_297908_PstIMseI_PA	62.86
9797	M6_1028418_PstIMspI_PA	62.86
9798	M6_1440502_PstIMspI_PA	62.86
9799	M6_414558_PstIMspI_PA	62.86
9800	M6_481377_PstIMspI_PA	62.86
9801	M6_3577968_PstIMspI_PA	62.86
9802	M6_604580_PstIMseI_PA	62.86
9803	M6_8431_PstIMseI_PA	62.86
9804	M6_277814_PstIMseI_PA	62.86
9805	M6_3269892_PstIMspI_PA	62.86
9806	M6_632647_PstIMseI_PA	62.86
9807	M6_237152_PstIMspI_PA	62.86
9808	M6_9312_PstIMseI_PA	62.86
9809	M6_1401609_PstIMspI_PA	62.86
9810	M6_2481149_PstIMspI_PA	62.86
9811	M6_702999_PstIMseI_PA	62.86
9812	M6_108857_PstIMseI_PA	62.86
9813	M6_3140126_PstIMseI_PA	62.86
9814	M6_310024_PstIMseI_PA	62.86
9815	M6_2669942_PstIMspI_PA	62.86
9816	M6_608327_PstIMseI_PA	62.86
9817	M6_457121_PstIMspI_PA	62.86
9818	M6_3732767_PstIMseI_PA	62.86
9819	M6_30943_PstIMseI_PA	62.86
9820	M6_796362_PstIMspI_PA	62.86
9821	M6_479479_PstIMspI_PA	62.86
9822	M6_691363_PstIMseI_PA	62.86
9823	Opata_3737048_16_PstIMspI_SNP	62.86
9824	Opata_51836_28_PstIMseI_SNP	62.86
9825	Opata_1206120_81_PstIMseI_SNP	62.86
9826	Opata_3837706_PstIMspI_PA	62.86
9827	Opata_690015_PstIMspI_PA	62.86
9828	Opata_1437174_PstIMspI_PA	62.86
9829	Opata_2629146_36_PstIMspI_SNP	62.86
9830	Opata_1530764_PstIMspI_PA	62.86
9831	Opata_138118_PstIMseI_PA	62.86
9832	Opata_856545_PstIMseI_PA	62.86
9833	Opata_2027384_15_PstIMspI_SNP	62.86
9834	Opata_241756_PstIMspI_PA	62.86
9835	Opata_309176_81_PstIMseI_SNP	62.86
9836	M6_862188_PstIMseI_PA	62.86
9837	Opata_1552097_59_PstIMspI_SNP	62.86
9838	Opata_3605474_PstIMspI_PA	62.86
9839	Opata_256275_40_PstIMspI_SNP	62.86
9840	M6_2060501_PstIMspI_PA	62.86
9841	Opata_3199015_PstIMspI_PA	62.86
9842	Opata_35575_13_PstIMseI_SNP	62.86
9843	Opata_234234_50_PstIMspI_SNP	62.86
9844	Opata_429810_PstIMspI_PA	62.86
9845	Opata_3823960_PstIMspI_PA	62.86
9846	Opata_312679_38_PstIMseI_SNP	62.86
9847	M6_2463340_PstIMseI_PA	62.86
9848	Opata_677783_12_PstIMseI_SNP	62.86
9849	Opata_53030_6_PstIMseI_SNP	62.86
9850	Opata_319012_11_PstIMseI_SNP	62.86
9851	Opata_418010_PstIMseI_PA	62.86
9852	Opata_763933_29_PstIMspI_SNP	62.86
9853	Opata_46750_79_PstIMseI_SNP	62.86
9854	Opata_130375_58_PstIMseI_SNP	62.86
9855	Opata_500089_PstIMseI_PA	62.86
9856	Opata_652335_25_PstIMseI_SNP	62.86
9857	Opata_1016846_PstIMspI_PA	62.86
9858	Opata_75864_64_PstIMseI_SNP	62.86
9859	Opata_2105263_PstIMseI_PA	62.86
9860	Opata_3675098_87_PstIMseI_SNP	62.86
9861	Opata_781108_79_PstIMspI_SNP	62.86
9862	Opata_570378_35_PstIMspI_SNP	62.86
9863	Opata_16605_28_PstIMseI_SNP	62.86
9864	Opata_104264_7_PstIMseI_SNP	62.86
9865	Opata_1738270_22_PstIMspI_SNP	62.86
9866	Opata_268639_76_PstIMspI_SNP	62.86
9867	Opata_152364_71_PstIMseI_SNP	62.86
9868	Opata_1044912_53_PstIMseI_SNP	62.86
9869	Opata_297954_79_PstIMseI_SNP	62.86
9870	Opata_698481_PstIMseI_PA	62.86
9871	Opata_3907125_24_PstIMspI_SNP	62.86
9872	Opata_3048724_72_PstIMseI_SNP	62.86
9873	M6_1321395_PstIMseI_PA	62.86
9874	Opata_578351_PstIMspI_PA	62.86
9875	Opata_2963119_81_PstIMspI_SNP	62.86
9876	M6_2166458_PstIMspI_PA	62.86
9877	Opata_3009714_PstIMspI_PA	62.86
9878	Opata_820677_50_PstIMseI_SNP	62.86
9879	Opata_347904_12_PstIMseI_SNP	62.86
9880	Opata_1762958_49_PstIMspI_SNP	62.86
9881	Opata_1556545_PstIMluI_PA	62.86
9882	Opata_1748058_72_PstIMseI_SNP	62.86
9883	Opata_995436_PstIMseI_PA	62.86
9884	Opata_1659607_54_PstIMspI_SNP	62.86
9885	Opata_322360_7_PstIMseI_SNP	62.86
9886	Opata_508217_71_PstIMspI_SNP	62.86
9887	Opata_652335_51_PstIMseI_SNP	62.86
9888	Opata_741199_PstIMseI_PA	62.86
9889	Opata_122518_37_PstIMseI_SNP	62.86
9890	Opata_404672_PstIMseI_PA	62.86
9891	Opata_3212190_45_PstIMspI_SNP	62.86
9892	Opata_217716_9_PstIMseI_SNP	62.86
9893	Opata_741807_PstIMspI_PA	62.86
9894	Opata_60782_33_PstIMseI_SNP	62.86
9895	Opata_2320257_53_PstIMseI_SNP	62.86
9896	Opata_134685_79_PstIMluI_SNP	62.86
9897	Opata_193971_28_PstIMseI_SNP	62.86
9898	M6_252768_PstIMluI_PA	62.86
9899	Opata_2320257_40_PstIMseI_SNP	62.86
9900	Opata_137244_28_PstIMspI_SNP	62.86
9901	M6_3261819_PstIMspI_PA	62.86
9902	Opata_1602673_81_PstIMspI_SNP	62.86
9903	Opata_325471_PstIMseI_PA	62.86
9904	Opata_2320257_61_PstIMseI_SNP	62.86
9905	Opata_412695_12_PstIMspI_SNP	62.86
9906	Opata_625939_58_PstIMseI_SNP	62.86
9907	Opata_361055_62_PstIMseI_SNP	62.86
9908	Opata_1219667_76_PstIMseI_SNP	62.86
9909	Opata_542442_9_PstIMluI_SNP	62.86
9910	Opata_2361429_PstIMspI_PA	62.86
9911	M6_2616366_PstIMspI_PA	62.86
9912	Opata_785511_45_PstIMspI_SNP	62.86
9913	Opata_4333074_PstIMseI_PA	62.86
9914	Opata_1100269_PstIMspI_PA	62.86
9915	Opata_3614677_PstIMspI_PA	62.86
9916	Opata_508217_40_PstIMspI_SNP	62.86
9917	Opata_815312_74_PstIMspI_SNP	62.86
9918	Opata_257077_49_PstIMspI_SNP	62.86
9919	Opata_700967_PstIMspI_PA	62.86
9920	M6_2963756_PstIMspI_PA	62.86
9921	Opata_375737_86_PstIMseI_SNP	62.86
9922	Opata_1907330_5_PstIMspI_SNP	62.86
9923	Opata_652335_58_PstIMseI_SNP	62.86
9924	M6_3225671_14_PstIMseI_SNP	62.86
9925	Opata_412695_66_PstIMspI_SNP	62.86
9926	Opata_1778320_32_PstIMspI_SNP	62.86
9927	Opata_228310_90_PstIMseI_SNP	62.86
9928	Opata_412695_19_PstIMspI_SNP	62.86
9929	Opata_4181511_PstIMspI_PA	62.86
9930	Opata_4020124_PstIMspI_PA	62.86
9931	Opata_2242593_36_PstIMseI_SNP	62.86
9932	Opata_1217708_1_PstIMspI_SNP	62.86
9933	Opata_1219946_54_PstIMseI_SNP	62.86
9934	Opata_796878_PstIMspI_PA	62.86
9935	Opata_3212190_52_PstIMspI_SNP	62.86
9936	Opata_557857_41_PstIMspI_SNP	62.86
9937	Opata_107395_59_PstIMseI_SNP	62.86
9938	Opata_3247339_13_PstIMseI_SNP	62.86
9939	Opata_1391355_2_PstIMspI_SNP	62.86
9940	M6_122660_PstIMspI_PA	62.86
9941	Opata_817068_11_PstIMspI_SNP	62.86
9942	Opata_2629146_56_PstIMspI_SNP	62.86
9943	Opata_854760_PstIMseI_PA	62.86
9944	Opata_4070024_PstIMspI_PA	62.86
9945	Opata_2629146_17_PstIMspI_SNP	62.86
9946	Opata_3247339_54_PstIMseI_SNP	62.86
9947	Opata_33415_36_PstIMspI_SNP	62.86
9948	Opata_415889_PstIMseI_PA	62.86
9949	Opata_1931239_PstIMspI_PA	62.86
9950	Opata_814586_PstIMspI_PA	62.86
9951	Opata_158751_23_PstIMseI_SNP	62.86
9952	Opata_251473_13_PstIMspI_SNP	62.86
9953	Opata_2706430_1_PstIMspI_SNP	62.86
9954	Opata_246794_26_PstIMseI_SNP	62.86
9955	Opata_3133655_PstIMspI_PA	62.86
9956	M6_124761_PstIMseI_PA	62.86
9957	Opata_3048724_78_PstIMseI_SNP	62.86
9958	Opata_1778441_57_PstIMspI_SNP	62.86
9959	Opata_1065189_PstIMspI_PA	62.86
9960	Opata_2991484_PstIMseI_PA	62.86
9961	Opata_3071756_PstIMspI_PA	62.86
9962	M6_2369115_PstIMluI_PA	62.86
9963	Opata_256240_31_PstIMseI_SNP	62.86
9964	Opata_219416_37_PstIMspI_SNP	62.86
9965	M6_1178053_PstIMseI_PA	62.86
9966	Opata_23067_82_PstIMluI_SNP	62.86
9967	Opata_3954568_19_PstIMseI_SNP	62.86
9968	Opata_3170199_PstIMspI_PA	62.86
9969	Opata_2785681_PstIMspI_PA	62.86
9970	Opata_107395_57_PstIMseI_SNP	62.86
9971	Opata_2491452_PstIMseI_PA	62.86
9972	Opata_3701821_PstIMspI_PA	62.86
9973	Opata_762765_PstIMspI_PA	62.86
9974	Opata_457089_PstIMspI_PA	62.86
9975	Opata_184496_82_PstIMseI_SNP	62.86
9976	Opata_848375_58_PstIMspI_SNP	62.86
9977	Opata_251473_28_PstIMspI_SNP	62.86
9978	Opata_76199_68_PstIMseI_SNP	62.86
9979	Opata_3617432_27_PstIMspI_SNP	62.86
9980	Opata_569462_PstIMspI_PA	62.86
9981	Opata_1773889_63_PstIMspI_SNP	62.86
9982	Opata_162773_PstIMseI_PA	62.86
9983	Opata_2972510_PstIMspI_PA	62.86
9984	Opata_832769_PstIMseI_PA	62.86
9985	Opata_93352_69_PstIMseI_SNP	62.86
9986	Opata_246794_17_PstIMseI_SNP	62.86
9987	M6_3225671_76_PstIMseI_SNP	62.86
9988	Opata_2963119_62_PstIMspI_SNP	62.86
9989	Opata_3247339_68_PstIMseI_SNP	62.86
9990	Opata_1206505_PstIMseI_PA	62.86
9991	Opata_67128_54_PstIMseI_SNP	62.86
9992	Opata_1202355_PstIMseI_PA	62.86
9993	Opata_1067425_PstIMseI_PA	62.86
9994	Opata_1219667_68_PstIMseI_SNP	62.86
9995	Opata_733247_72_PstIMseI_SNP	62.86
9996	Opata_669443_33_PstIMseI_SNP	62.86
9997	M6_480448_PstIMseI_PA	62.86
9998	Opata_3363251_PstIMspI_PA	62.86
9999	Opata_1239838_PstIMspI_PA	62.86
10000	Opata_1179888_PstIMspI_PA	62.86
10001	Opata_1043225_PstIMspI_PA	62.86
10002	M6_273205_PstIMseI_PA	62.86
10003	M6_191138_PstIMspI_PA	62.86
10004	Opata_289053_PstIMseI_PA	62.86
10005	Opata_1929484_PstIMseI_PA	62.86
10006	Opata_502227_PstIMspI_PA	62.86
10007	M6_2280691_PstIMseI_PA	62.86
10008	M6_1110954_PstIMspI_PA	62.86
10009	Opata_340215_PstIMseI_PA	62.86
10010	M6_360828_PstIMseI_PA	62.86
10011	Opata_557106_PstIMspI_PA	62.86
10012	Opata_3367618_PstIMseI_PA	62.86
10013	M6_250320_PstIMseI_PA	62.86
10014	Opata_13072_6_PstIMseI_SNP	62.86
10015	Opata_4024158_PstIMspI_PA	62.86
10016	Opata_1630226_PstIMseI_PA	62.86
10017	Opata_951435_PstIMspI_PA	62.86
10018	M6_1157531_PstIMseI_PA	62.86
10019	M6_3877961_PstIMseI_PA	62.86
10020	Opata_1872418_PstIMluI_PA	62.86
10021	M6_1407822_PstIMseI_PA	62.86
10022	M6_212035_PstIMseI_PA	62.86
10023	Opata_1200427_37_PstIMseI_SNP	62.86
10024	M6_220641_PstIMspI_PA	62.86
10025	Opata_488997_PstIMseI_PA	62.86
10026	Opata_767593_PstIMseI_PA	62.86
10027	Opata_1741531_PstIMseI_PA	62.86
10028	Opata_3777150_PstIMspI_PA	62.86
10029	Opata_2420673_PstIMseI_PA	62.86
10030	Opata_546623_PstIMseI_PA	62.86
10031	M6_1605534_PstIMspI_PA	62.86
10032	Opata_570610_PstIMseI_PA	62.86
10033	Opata_975388_PstIMseI_PA	62.86
10034	Opata_3245711_PstIMspI_PA	62.86
10035	Opata_103802_PstIMseI_PA	62.86
10036	Opata_116632_PstIMspI_PA	62.86
10037	Opata_3640207_PstIMspI_PA	62.86
10038	Opata_21758_PstIMspI_PA	62.86
10039	Opata_2451583_PstIMspI_PA	62.86
10040	Opata_186413_PstIMspI_PA	62.86
10041	Opata_109394_PstIMseI_PA	62.86
10042	Opata_1980843_PstIMspI_PA	62.86
10043	Opata_1666448_PstIMspI_PA	62.86
10044	M6_2725502_PstIMspI_PA	62.86
10045	Opata_444950_PstIMspI_PA	62.86
10046	Opata_1154696_PstIMseI_PA	62.86
10047	Opata_807169_PstIMseI_PA	62.86
10048	Opata_3577834_PstIMspI_PA	62.86
10049	Opata_607729_PstIMseI_PA	62.86
10050	Opata_94650_PstIMspI_PA	62.86
10051	Opata_37317_PstIMseI_PA	62.86
10052	Opata_1981588_PstIMspI_PA	62.86
10053	Opata_588030_PstIMseI_PA	62.86
10054	Opata_2428258_3_PstIMspI_SNP	62.86
10055	Opata_1345773_PstIMseI_PA	62.86
10056	Opata_1392386_PstIMspI_PA	62.86
10057	Opata_1641999_PstIMspI_PA	62.86
10058	Opata_357683_PstIMseI_PA	62.86
10059	Opata_3893777_PstIMspI_PA	62.86
10060	Opata_2585461_PstIMspI_PA	62.86
10061	Opata_3493406_PstIMseI_PA	62.86
10062	Opata_2036773_PstIMseI_PA	62.86
10063	Opata_2433932_PstIMspI_PA	62.86
10064	Opata_528137_PstIMseI_PA	62.86
10065	Opata_2295673_PstIMspI_PA	62.86
10066	Opata_3238632_27_PstIMspI_SNP	62.86
10067	Opata_1018426_PstIMspI_PA	62.86
10068	Opata_226139_PstIMspI_PA	62.86
10069	M6_550472_PstIMseI_PA	62.86
10070	M6_781822_PstIMspI_PA	62.86
10071	Opata_1228708_PstIMspI_PA	62.86
10072	M6_3826552_PstIMseI_PA	62.86
10073	Opata_21928_PstIMluI_PA	62.86
10074	M6_1381469_PstIMseI_PA	62.86
10075	M6_1928537_PstIMluI_PA	62.86
10076	M6_736612_PstIMspI_PA	62.86
10077	Opata_3570178_PstIMspI_PA	62.86
10078	Opata_72662_PstIMseI_PA	62.86
10079	M6_675158_PstIMseI_PA	62.86
10080	Opata_3205333_PstIMspI_PA	62.86
10081	M6_2333819_PstIMspI_PA	62.86
10082	Opata_2042557_PstIMspI_PA	62.86
10083	M6_1540625_PstIMspI_PA	62.86
10084	Opata_1108509_PstIMspI_PA	62.86
10085	Opata_260148_PstIMseI_PA	62.86
10086	Opata_253365_PstIMseI_PA	62.86
10087	M6_2130346_PstIMseI_PA	62.86
10088	Opata_427231_PstIMseI_PA	62.86
10089	M6_1627085_PstIMseI_PA	62.86
10090	M6_992264_PstIMseI_PA	62.86
10091	Opata_618147_PstIMseI_PA	62.86
10092	M6_336794_PstIMspI_PA	62.86
10093	M6_2013699_PstIMspI_PA	62.86
10094	Opata_277432_PstIMseI_PA	62.86
10095	M6_1892035_PstIMseI_PA	62.86
10096	M6_3103678_PstIMspI_PA	62.86
10097	Opata_280132_PstIMseI_PA	62.86
10098	M6_231837_PstIMseI_PA	62.86
10099	Opata_124258_PstIMseI_PA	62.86
10100	M6_869998_PstIMseI_PA	62.86
10101	M6_1416746_PstIMspI_PA	62.86
10102	M6_1426058_PstIMspI_PA	62.86
10103	Opata_1380788_PstIMseI_PA	62.86
10104	M6_892121_PstIMseI_PA	62.86
10105	M6_78126_PstIMspI_PA	62.86
10106	M6_304874_PstIMspI_PA	62.86
10107	M6_1883732_PstIMspI_PA	62.86
10108	M6_783296_PstIMspI_PA	62.86
10109	M6_602287_PstIMspI_PA	62.86
10110	Opata_3457220_PstIMseI_PA	62.86
10111	Opata_2810282_PstIMseI_PA	62.86
10112	M6_51120_PstIMseI_PA	62.86
10113	M6_49045_PstIMseI_PA	62.86
10114	M6_717889_PstIMseI_PA	62.86
10115	M6_1469058_PstIMspI_PA	62.86
10116	M6_2991075_PstIMseI_PA	62.86
10117	Opata_3421104_PstIMspI_PA	62.86
10118	M6_82929_PstIMseI_PA	62.86
10119	M6_1175718_PstIMspI_PA	62.86
10120	M6_30349_PstIMseI_PA	62.86
10121	M6_1852836_PstIMspI_PA	62.86
10122	M6_309479_PstIMseI_PA	62.86
10123	M6_973889_PstIMseI_PA	62.86
10124	M6_1950113_PstIMseI_PA	62.86
10125	Opata_61386_PstIMspI_PA	62.86
10126	M6_153405_PstIMspI_PA	62.86
10127	Opata_1293820_PstIMluI_PA	62.86
10128	M6_3020869_PstIMspI_PA	62.86
10129	M6_247576_PstIMseI_PA	62.86
10130	M6_1117545_PstIMspI_PA	62.86
10131	M6_2207265_PstIMseI_PA	62.86
10132	M6_148558_PstIMseI_PA	62.86
10133	Opata_286018_PstIMspI_PA	62.86
10134	M6_47600_PstIMseI_PA	62.86
10135	Opata_177444_PstIMspI_PA	62.86
10136	M6_3300706_PstIMspI_PA	62.86
10137	M6_2756443_PstIMspI_PA	62.86
10138	Opata_1531527_PstIMluI_PA	62.86
10139	Opata_492569_PstIMseI_PA	62.86
10140	M6_695273_PstIMspI_PA	62.86
10141	Opata_678425_PstIMseI_PA	62.86
10142	Opata_3494715_PstIMspI_PA	62.86
10143	M6_2514973_PstIMspI_PA	62.86
10144	M6_748240_PstIMseI_PA	62.86
10145	M6_841999_PstIMspI_PA	62.86
10146	Opata_166732_PstIMseI_PA	62.86
10147	Opata_1614658_PstIMspI_PA	62.86
10148	Opata_1147271_PstIMseI_PA	62.86
10149	M6_150585_PstIMseI_PA	62.86
10150	M6_49425_PstIMspI_PA	62.86
10151	M6_1159924_PstIMseI_PA	62.86
10152	M6_239270_PstIMseI_PA	62.86
10153	Opata_3728909_PstIMspI_PA	62.86
10154	M6_4292944_PstIMseI_PA	62.86
10155	M6_638943_PstIMseI_PA	62.86
10156	Opata_526683_PstIMseI_PA	62.86
10157	Opata_879048_PstIMseI_PA	62.86
10158	M6_1314258_PstIMspI_PA	62.86
10159	M6_1471120_PstIMspI_PA	62.86
10160	Opata_293527_PstIMseI_PA	62.86
10161	M6_571621_PstIMspI_PA	62.86
10162	M6_1179472_PstIMseI_PA	62.86
10163	Opata_154364_PstIMspI_PA	62.86
10164	M6_1108295_PstIMseI_PA	62.86
10165	Opata_94358_PstIMseI_PA	62.86
10166	M6_1251520_PstIMspI_PA	62.86
10167	M6_2568384_PstIMspI_PA	62.86
10168	Opata_1362241_PstIMspI_PA	62.86
10169	M6_2883204_PstIMseI_PA	62.86
10170	M6_1909776_PstIMspI_PA	62.86
10171	M6_2382550_PstIMspI_PA	62.86
10172	M6_883512_PstIMspI_PA	62.86
10173	Opata_2717892_PstIMspI_PA	62.86
10174	M6_2268560_PstIMspI_PA	62.86
10175	M6_2661284_PstIMspI_PA	62.86
10176	M6_523670_PstIMseI_PA	62.86
10177	M6_2063125_PstIMseI_PA	62.86
10178	Opata_3734464_PstIMspI_PA	62.86
10179	M6_1365935_PstIMspI_PA	62.86
10180	Opata_214130_PstIMseI_PA	62.86
10181	M6_3429302_PstIMspI_PA	62.86
10182	Opata_640000_PstIMspI_PA	62.86
10183	M6_1917808_PstIMspI_PA	62.86
10184	Opata_31964_PstIMseI_PA	62.86
10185	Opata_942555_PstIMseI_PA	62.86
10186	Opata_1646087_PstIMspI_PA	62.86
10187	Opata_1849812_PstIMspI_PA	62.86
10188	Opata_33973_PstIMluI_PA	62.86
10189	Opata_77704_PstIMseI_PA	62.86
10190	Opata_423256_PstIMluI_PA	62.86
10191	Opata_3630013_PstIMspI_PA	62.86
10192	M6_7388_PstIMseI_PA	62.86
10193	M6_3225600_PstIMseI_PA	62.86
10194	Opata_671793_PstIMseI_PA	62.86
10195	M6_466802_PstIMspI_PA	62.86
10196	M6_1020521_PstIMseI_PA	62.86
10197	M6_706592_PstIMseI_PA	62.86
10198	Opata_3424138_PstIMseI_PA	62.86
10199	Opata_1004784_PstIMseI_PA	62.86
10200	Opata_2313756_PstIMspI_PA	62.86
10201	Opata_1663447_PstIMspI_PA	62.86
10202	M6_857120_PstIMseI_PA	62.86
10203	Opata_1458602_PstIMluI_PA	62.86
10204	Opata_1693464_PstIMspI_PA	62.86
10205	M6_153989_PstIMluI_PA	62.86
10206	Opata_352861_PstIMseI_PA	62.86
10207	Opata_166089_PstIMseI_PA	62.86
10208	M6_1196212_PstIMseI_PA	62.86
10209	M6_1421929_PstIMluI_PA	62.86
10210	Opata_2040260_PstIMspI_PA	62.86
10211	M6_137344_PstIMluI_PA	62.86
10212	M6_543402_PstIMseI_PA	62.86
10213	M6_303821_PstIMspI_PA	62.86
10214	M6_4078616_PstIMseI_PA	62.86
10215	M6_25549_PstIMseI_PA	62.86
10216	Opata_1334407_PstIMspI_PA	62.86
10217	Opata_1229354_PstIMseI_PA	62.86
10218	Opata_3401152_PstIMspI_PA	62.86
10219	M6_3397389_PstIMspI_PA	62.86
10220	M6_407108_PstIMspI_PA	62.86
10221	Opata_1186288_PstIMseI_PA	62.86
10222	M6_253513_PstIMspI_PA	62.86
10223	Opata_3604978_PstIMspI_PA	62.86
10224	M6_80334_PstIMseI_PA	62.86
10225	M6_1273215_PstIMspI_PA	62.86
10226	M6_342463_PstIMspI_PA	62.86
10227	Opata_3905528_PstIMseI_PA	62.86
10228	Opata_3241495_PstIMspI_PA	62.86
10229	M6_1079705_PstIMspI_PA	62.86
10230	M6_693700_PstIMspI_PA	62.86
10231	M6_181494_PstIMspI_PA	62.86
10232	M6_80899_PstIMseI_PA	62.86
10233	Opata_27787_PstIMluI_PA	62.86
10234	M6_970785_PstIMspI_PA	62.86
10235	M6_1278335_PstIMseI_PA	62.86
10236	M6_2913229_PstIMspI_PA	62.86
10237	Opata_1402206_42_PstIMspI_SNP	62.86
10238	Opata_3378003_PstIMspI_PA	62.86
10239	Opata_136759_PstIMseI_PA	62.86
10240	Opata_14034_PstIMseI_PA	62.86
10241	M6_425048_PstIMspI_PA	62.86
10242	M6_1395510_PstIMseI_PA	62.86
10243	Opata_677558_PstIMseI_PA	62.86
10244	M6_704829_PstIMseI_PA	62.86
10245	M6_403500_PstIMseI_PA	62.86
10246	M6_1549675_PstIMspI_PA	62.86
10247	Opata_2524387_PstIMseI_PA	62.86
10248	M6_1182931_PstIMspI_PA	62.86
10249	M6_3050623_PstIMseI_PA	62.86
10250	Opata_120095_PstIMseI_PA	62.86
10251	Opata_27906_PstIMseI_PA	62.86
10252	Opata_1482273_PstIMspI_PA	62.86
10253	M6_1213698_PstIMspI_PA	62.86
10254	Opata_859898_PstIMseI_PA	62.86
10255	Opata_193447_PstIMseI_PA	62.86
10256	Opata_1907751_PstIMspI_PA	62.86
10257	Opata_684482_PstIMseI_PA	62.86
10258	Opata_669065_PstIMseI_PA	62.86
10259	Opata_3154542_PstIMspI_PA	62.86
10260	Opata_512711_PstIMspI_PA	62.86
10261	Opata_20647_PstIMseI_PA	62.86
10262	Opata_295565_PstIMspI_PA	62.86
10263	Opata_640186_PstIMseI_PA	62.86
10264	Opata_902859_PstIMspI_PA	62.86
10265	Opata_41622_PstIMseI_PA	62.86
10266	Opata_3516134_PstIMspI_PA	62.86
10267	Opata_1726545_PstIMseI_PA	62.86
10268	Opata_9749_PstIMseI_PA	62.86
10269	Opata_31335_PstIMseI_PA	62.86
10270	Opata_696683_PstIMspI_PA	62.86
10271	Opata_768615_PstIMseI_PA	62.86
10272	Opata_3604099_PstIMseI_PA	62.86
10273	Opata_9047_PstIMseI_PA	62.86
10274	Opata_268886_PstIMspI_PA	62.86
10275	Opata_605024_PstIMseI_PA	62.86
10276	Opata_18051_64_PstIMseI_SNP	62.86
10277	M6_1516313_PstIMspI_PA	62.86
10278	Opata_909916_23_PstIMseI_SNP	62.86
10279	Opata_416739_65_PstIMseI_SNP	62.86
10280	Opata_50916_13_PstIMseI_SNP	62.86
10281	M6_1452498_PstIMspI_PA	62.86
10282	M6_581145_PstIMspI_PA	62.86
10283	Opata_1523016_67_PstIMseI_SNP	62.86
10284	M6_630005_3_PstIMspI_SNP	62.86
10285	Opata_62285_67_PstIMseI_SNP	62.86
10286	Opata_22732_54_PstIMseI_SNP	62.86
10287	Opata_861318_54_PstIMspI_SNP	62.86
10288	Opata_2214076_61_PstIMspI_SNP	62.86
10289	Opata_249361_40_PstIMseI_SNP	62.86
10290	Opata_2485400_74_PstIMseI_SNP	62.86
10291	Opata_15426_40_PstIMseI_SNP	62.86
10292	Opata_2431517_22_PstIMspI_SNP	62.86
10293	Opata_389343_32_PstIMseI_SNP	62.86
10294	Opata_209603_65_PstIMseI_SNP	62.86
10295	Opata_174632_61_PstIMseI_SNP	62.86
10296	Opata_83514_72_PstIMseI_SNP	62.86
10297	Opata_50916_24_PstIMseI_SNP	62.86
10298	Opata_90660_49_PstIMseI_SNP	62.86
10299	Opata_1305062_65_PstIMseI_SNP	62.86
10300	Opata_347658_47_PstIMseI_SNP	62.86
10301	Opata_229707_67_PstIMspI_SNP	62.86
10302	Opata_2537919_6_PstIMspI_SNP	62.86
10303	Opata_2787136_24_PstIMspI_SNP	62.86
10304	Opata_130942_PstIMseI_PA	62.86
10305	Opata_1869739_PstIMspI_PA	62.86
10306	Opata_33103_38_PstIMspI_SNP	62.86
10307	Opata_2877012_7_PstIMseI_SNP	62.86
10308	Opata_1668001_45_PstIMspI_SNP	62.86
10309	Opata_1468913_87_PstIMseI_SNP	62.86
10310	Opata_1468913_47_PstIMseI_SNP	62.86
10311	Opata_497567_11_PstIMspI_SNP	62.86
10312	Opata_42585_45_PstIMseI_SNP	62.86
10313	Opata_87762_PstIMseI_PA	62.86
10314	Opata_4472175_PstIMseI_PA	62.86
10315	Opata_3528085_PstIMspI_PA	62.86
10316	Opata_1476005_PstIMluI_PA	62.86
10317	Opata_1044798_72_PstIMspI_SNP	62.86
10318	Opata_1211373_PstIMluI_PA	62.86
10319	Opata_823354_64_PstIMspI_SNP	62.86
10320	Opata_183801_8_PstIMspI_SNP	62.86
10321	Opata_724244_16_PstIMseI_SNP	62.86
10322	Opata_3517578_PstIMspI_PA	62.86
10323	Opata_630511_PstIMseI_PA	62.86
10324	Opata_273903_61_PstIMspI_SNP	62.86
10325	Opata_604743_29_PstIMspI_SNP	62.86
10326	Opata_799320_86_PstIMseI_SNP	62.86
10327	Opata_464190_PstIMseI_PA	62.86
10328	Opata_142517_34_PstIMseI_SNP	62.86
10329	Opata_3399911_PstIMspI_PA	62.86
10330	Opata_822957_PstIMseI_PA	62.86
10331	Opata_2877012_35_PstIMseI_SNP	62.86
10332	Opata_716620_PstIMluI_PA	62.86
10333	Opata_234190_PstIMspI_PA	62.86
10334	Opata_144464_24_PstIMseI_SNP	62.86
10335	Opata_4392499_36_PstIMseI_SNP	62.86
10336	Opata_160885_44_PstIMseI_SNP	62.86
10337	Opata_42585_76_PstIMseI_SNP	62.86
10338	Opata_353513_PstIMspI_PA	62.86
10339	Opata_450124_82_PstIMseI_SNP	62.86
10340	Opata_105580_PstIMspI_PA	62.86
10341	Opata_39844_17_PstIMseI_SNP	62.86
10342	Opata_497567_23_PstIMspI_SNP	62.86
10343	Opata_2820775_22_PstIMspI_SNP	62.86
10344	Opata_739908_PstIMseI_PA	62.86
10345	Opata_304718_79_PstIMseI_SNP	62.86
10346	Opata_1130882_PstIMseI_PA	62.86
10347	Opata_268044_72_PstIMseI_SNP	62.86
10348	Opata_2138441_PstIMspI_PA	62.86
10349	Opata_268044_25_PstIMseI_SNP	62.86
10350	Opata_70977_PstIMspI_PA	62.86
10351	Opata_2263243_75_PstIMspI_SNP	62.86
10352	Opata_956306_PstIMseI_PA	62.86
10353	M6_106184_PstIMseI_PA	62.86
10354	Opata_456645_36_PstIMspI_SNP	62.86
10355	Opata_1792733_PstIMspI_PA	62.86
10356	Opata_1266353_8_PstIMseI_SNP	62.86
10357	Opata_4321774_22_PstIMseI_SNP	62.86
10358	Opata_3611863_PstIMspI_PA	62.86
10359	M6_2011717_PstIMseI_PA	62.86
10360	Opata_2944848_PstIMspI_PA	62.86
10361	M6_245370_PstIMspI_PA	62.86
10362	Opata_2352158_27_PstIMspI_SNP	62.86
10363	Opata_1602377_30_PstIMspI_SNP	62.86
10364	Opata_314943_84_PstIMseI_SNP	62.86
10365	Opata_3872481_PstIMspI_PA	62.86
10366	Opata_2837420_PstIMluI_PA	62.86
10367	Opata_3495044_PstIMseI_PA	62.86
10368	Opata_553061_38_PstIMseI_SNP	62.86
10369	Opata_168072_15_PstIMseI_SNP	62.86
10370	Opata_945631_62_PstIMspI_SNP	62.86
10371	Opata_4215085_PstIMspI_PA	62.86
10372	Opata_1533227_12_PstIMspI_SNP	62.86
10373	Opata_415295_PstIMseI_PA	62.86
10374	M6_1651455_PstIMspI_PA	62.86
10375	Opata_1602377_44_PstIMspI_SNP	62.86
10376	Opata_1394250_PstIMseI_PA	62.86
10377	Opata_368738_61_PstIMspI_SNP	62.86
10378	Opata_1666704_PstIMspI_PA	62.86
10379	Opata_1965048_84_PstIMspI_SNP	62.86
10380	M6_2618986_PstIMseI_PA	62.86
10381	Opata_797461_59_PstIMseI_SNP	62.86
10382	Opata_494552_2_PstIMseI_SNP	62.86
10383	Opata_3375556_18_PstIMspI_SNP	62.86
10384	Opata_2650482_PstIMluI_PA	62.86
10385	Opata_1175168_PstIMseI_PA	62.86
10386	Opata_553061_76_PstIMseI_SNP	62.86
10387	Opata_1391970_PstIMseI_PA	62.86
10388	Opata_810427_48_PstIMspI_SNP	62.86
10389	M6_54732_PstIMseI_PA	62.86
10390	Opata_249607_39_PstIMseI_SNP	62.86
10391	Opata_1554815_9_PstIMspI_SNP	62.86
10392	Opata_3577228_48_PstIMspI_SNP	62.86
10393	Opata_1818744_PstIMspI_PA	62.86
10394	Opata_1624648_PstIMspI_PA	62.86
10395	Opata_416952_21_PstIMseI_SNP	62.86
10396	Opata_1143272_PstIMspI_PA	62.86
10397	Opata_2005782_PstIMseI_PA	62.86
10398	Opata_2549244_PstIMspI_PA	62.86
10399	Opata_1799320_68_PstIMspI_SNP	62.86
10400	Opata_3447213_73_PstIMspI_SNP	62.86
10401	Opata_65765_PstIMseI_PA	62.86
10402	Opata_2471453_20_PstIMspI_SNP	62.86
10403	Opata_979696_60_PstIMseI_SNP	62.86
10404	M6_841431_PstIMseI_PA	62.86
10405	Opata_1593552_PstIMspI_PA	62.86
10406	Opata_368738_41_PstIMspI_SNP	62.86
10407	Opata_3577228_47_PstIMspI_SNP	62.86
10408	M6_2403416_PstIMspI_PA	62.86
10409	Opata_692223_75_PstIMseI_SNP	62.86
10410	Opata_1123578_67_PstIMseI_SNP	62.86
10411	Opata_749817_41_PstIMseI_SNP	62.86
10412	Opata_745593_39_PstIMseI_SNP	62.86
10413	Opata_4122398_PstIMspI_PA	62.86
10414	Opata_252036_13_PstIMspI_SNP	62.86
10415	Opata_1035958_81_PstIMseI_SNP	62.86
10416	Opata_140622_28_PstIMseI_SNP	62.86
10417	Opata_625939_59_PstIMseI_SNP	62.86
10418	Opata_2677334_20_PstIMseI_SNP	62.86
10419	M6_41565_PstIMseI_PA	62.86
10420	Opata_2238815_82_PstIMspI_SNP	62.86
10421	Opata_3584037_35_PstIMspI_SNP	62.86
10422	M6_1666059_PstIMspI_PA	62.86
10423	Opata_333475_15_PstIMseI_SNP	62.86
10424	Opata_1164640_83_PstIMseI_SNP	62.86
10425	M6_4191215_PstIMseI_PA	62.86
10426	Opata_768333_16_PstIMseI_SNP	62.86
10427	Opata_586350_58_PstIMspI_SNP	62.86
10428	M6_1603963_PstIMseI_PA	62.86
10429	Opata_265101_85_PstIMspI_SNP	62.86
10430	Opata_1246897_86_PstIMseI_SNP	62.86
10431	Opata_1763074_81_PstIMspI_SNP	62.86
10432	Opata_2677334_1_PstIMseI_SNP	62.86
10433	M6_323552_PstIMseI_PA	62.86
10434	M6_729807_PstIMseI_PA	62.86
10435	M6_442246_PstIMspI_PA	62.86
10436	Opata_2640085_43_PstIMspI_SNP	62.86
10437	Opata_2849393_PstIMspI_PA	62.86
10438	Opata_3226320_76_PstIMspI_SNP	62.86
10439	Opata_1721993_11_PstIMspI_SNP	62.86
10440	Opata_3409577_45_PstIMspI_SNP	62.86
10441	Opata_427622_57_PstIMspI_SNP	62.86
10442	Opata_1000571_48_PstIMseI_SNP	62.86
10443	M6_3308807_PstIMspI_PA	62.86
10444	M6_3573310_PstIMspI_PA	62.86
10445	Opata_167145_20_PstIMseI_SNP	62.86
10446	Opata_2297897_80_PstIMspI_SNP	62.86
10447	Opata_1551839_PstIMspI_PA	62.86
10448	Opata_990558_PstIMseI_PA	62.86
10449	Opata_314468_PstIMseI_PA	62.86
10450	Opata_2586411_PstIMseI_PA	62.86
10451	Opata_1331807_62_PstIMseI_SNP	62.86
10452	Opata_729727_PstIMseI_PA	62.86
10453	Opata_1228809_PstIMspI_PA	62.86
10454	Opata_2688869_PstIMluI_PA	62.86
10455	Opata_2810350_PstIMspI_PA	62.86
10456	Opata_1827770_PstIMspI_PA	62.86
10457	M6_2891854_PstIMseI_PA	62.86
10458	Opata_1331226_10_PstIMspI_SNP	62.86
10459	Opata_1554999_PstIMseI_PA	62.86
10460	Opata_212269_22_PstIMseI_SNP	62.86
10461	Opata_293867_88_PstIMseI_SNP	62.86
10462	Opata_1123179_24_PstIMseI_SNP	62.86
10463	Opata_1829076_PstIMspI_PA	62.86
10464	Opata_3674265_PstIMspI_PA	62.86
10465	Opata_84241_PstIMseI_PA	62.86
10466	Opata_590465_23_PstIMspI_SNP	62.86
10467	Opata_595532_PstIMseI_PA	62.86
10468	Opata_336968_36_PstIMspI_SNP	62.86
10469	Opata_1123179_25_PstIMseI_SNP	62.86
10470	Opata_2341680_PstIMspI_PA	62.86
10471	Opata_986715_PstIMspI_PA	62.86
10472	Opata_49020_PstIMseI_PA	62.86
10473	Opata_768110_PstIMseI_PA	62.86
10474	Opata_75055_90_PstIMluI_SNP	62.86
10475	Opata_87367_15_PstIMseI_SNP	62.86
10476	Opata_405583_52_PstIMseI_SNP	62.86
10477	M6_1753916_PstIMseI_PA	62.86
10478	Opata_3318224_PstIMseI_PA	62.86
10479	M6_436151_PstIMseI_PA	62.86
10480	Opata_405583_55_PstIMseI_SNP	62.86
10481	Opata_464493_73_PstIMseI_SNP	62.86
10482	Opata_20799_PstIMseI_PA	62.86
10483	M6_604204_PstIMseI_PA	62.86
10484	Opata_188330_PstIMseI_PA	62.86
10485	Opata_1727100_PstIMspI_PA	62.86
10486	Opata_3813551_PstIMspI_PA	62.86
10487	Opata_2064136_47_PstIMspI_SNP	62.86
10488	Opata_1816087_PstIMspI_PA	62.86
10489	Opata_1009909_7_PstIMseI_SNP	62.86
10490	Opata_1950088_PstIMseI_PA	62.86
10491	Opata_1200893_24_PstIMspI_SNP	62.86
10492	Opata_4255792_72_PstIMseI_SNP	62.86
10493	Opata_488449_PstIMspI_PA	62.86
10494	Opata_76212_PstIMseI_PA	62.86
10495	Opata_1543606_PstIMseI_PA	62.86
10496	Opata_166613_PstIMseI_PA	62.86
10497	Opata_4076875_52_PstIMspI_SNP	62.86
10498	Opata_51438_PstIMspI_PA	62.86
10499	Opata_772753_PstIMseI_PA	62.86
10500	Opata_2152348_PstIMspI_PA	62.86
10501	Opata_1029659_PstIMspI_PA	62.86
10502	Opata_615181_PstIMspI_PA	62.86
10503	Opata_306578_PstIMspI_PA	62.86
10504	Opata_2845723_PstIMspI_PA	62.86
10505	Opata_3357360_PstIMspI_PA	62.86
10506	Opata_2567809_PstIMspI_PA	62.86
10507	Opata_2839123_PstIMspI_PA	62.86
10508	Opata_3857029_46_PstIMspI_SNP	62.86
10509	Opata_296934_PstIMspI_PA	62.86
10510	Opata_3044629_PstIMspI_PA	62.86
10511	Opata_2570704_PstIMspI_PA	62.86
10512	Opata_2504845_PstIMspI_PA	62.86
10513	M6_274742_PstIMseI_PA	62.86
10514	M6_211624_PstIMspI_PA	62.86
10515	Opata_1474316_PstIMspI_PA	62.86
10516	M6_2167677_PstIMseI_PA	62.86
10517	Opata_1418579_PstIMspI_PA	62.86
10518	Opata_2263984_PstIMluI_PA	62.86
10519	M6_241078_PstIMspI_PA	62.86
10520	M6_42357_PstIMspI_PA	62.86
10521	Opata_3430296_PstIMseI_PA	62.86
10522	Opata_1073143_PstIMseI_PA	62.86
10523	M6_641930_PstIMseI_PA	62.86
10524	M6_363801_PstIMspI_PA	62.86
10525	Opata_534313_PstIMseI_PA	62.86
10526	Opata_1567532_23_PstIMspI_SNP	62.86
10527	M6_447009_PstIMspI_PA	62.86
10528	M6_1070832_PstIMspI_PA	62.86
10529	Opata_253058_PstIMspI_PA	62.86
10530	M6_82499_PstIMseI_PA	62.86
10531	Opata_2028091_PstIMspI_PA	62.86
10532	M6_1902229_PstIMspI_PA	62.86
10533	M6_1282619_PstIMspI_PA	62.86
10534	M6_515930_PstIMseI_PA	62.86
10535	Opata_2249863_28_PstIMspI_SNP	62.86
10536	M6_190910_PstIMseI_PA	62.86
10537	M6_158052_PstIMspI_PA	62.86
10538	M6_881235_PstIMseI_PA	62.86
10539	M6_2850290_PstIMspI_PA	62.86
10540	M6_963548_PstIMseI_PA	62.86
10541	Opata_1597323_PstIMspI_PA	62.86
10542	M6_2368222_PstIMspI_PA	62.86
10543	M6_167664_PstIMseI_PA	62.86
10544	M6_3804857_PstIMseI_PA	62.86
10545	Opata_582273_PstIMspI_PA	62.86
10546	M6_2446_PstIMseI_PA	62.86
10547	M6_568168_PstIMseI_PA	62.86
10548	M6_517141_PstIMspI_PA	62.86
10549	Opata_1244648_PstIMseI_PA	62.86
10550	M6_587473_PstIMseI_PA	62.86
10551	M6_4197432_PstIMseI_PA	62.86
10552	M6_753527_PstIMseI_PA	62.86
10553	M6_367901_PstIMseI_PA	62.86
10554	M6_582286_PstIMspI_PA	62.86
10555	M6_1395877_PstIMseI_PA	62.86
10556	Opata_476691_PstIMseI_PA	62.86
10557	M6_2792882_PstIMspI_PA	62.86
10558	Opata_3959119_PstIMspI_PA	62.86
10559	Opata_888664_PstIMseI_PA	62.86
10560	M6_167773_PstIMseI_PA	62.86
10561	Opata_3232576_PstIMspI_PA	62.86
10562	M6_1880761_PstIMspI_PA	62.86
10563	Opata_3774122_PstIMspI_PA	62.86
10564	M6_567695_PstIMseI_PA	62.86
10565	Opata_621465_PstIMseI_PA	62.86
10566	M6_280711_PstIMluI_PA	62.86
10567	Opata_4000034_PstIMspI_PA	62.86
10568	M6_648103_PstIMspI_PA	62.86
10569	M6_1220328_PstIMseI_PA	62.86
10570	M6_1061065_PstIMspI_PA	62.86
10571	Opata_881549_PstIMseI_PA	62.86
10572	Opata_2015000_PstIMspI_PA	62.86
10573	M6_1131720_PstIMspI_PA	62.86
10574	Opata_1195481_PstIMseI_PA	62.86
10575	M6_519571_PstIMspI_PA	62.86
10576	Opata_316282_PstIMseI_PA	62.86
10577	Opata_1089587_PstIMseI_PA	62.86
10578	Opata_781719_PstIMluI_PA	62.86
10579	Opata_461771_61_PstIMseI_SNP	62.86
10580	M6_3680856_PstIMseI_PA	62.86
10581	M6_2083597_PstIMspI_PA	62.86
10582	M6_178767_PstIMseI_PA	62.86
10583	M6_1081967_PstIMspI_PA	62.86
10584	M6_554565_PstIMseI_PA	62.86
10585	M6_791072_PstIMseI_PA	62.86
10586	M6_434757_PstIMspI_PA	62.86
10587	Opata_1081795_PstIMseI_PA	62.86
10588	Opata_4074462_PstIMspI_PA	62.86
10589	Opata_4278799_PstIMseI_PA	62.86
10590	Opata_563792_PstIMseI_PA	62.86
10591	M6_1181381_PstIMspI_PA	62.86
10592	M6_355121_PstIMseI_PA	62.86
10593	M6_398255_PstIMseI_PA	62.86
10594	Opata_467589_PstIMspI_PA	62.86
10595	Opata_3452661_PstIMspI_PA	62.86
10596	Opata_1326475_88_PstIMseI_SNP	62.86
10597	M6_643263_PstIMspI_PA	62.86
10598	Opata_912975_PstIMseI_PA	62.86
10599	Opata_320117_PstIMspI_PA	62.86
10600	Opata_98793_PstIMseI_PA	62.86
10601	M6_650030_PstIMspI_PA	62.86
10602	M6_3260585_PstIMspI_PA	62.86
10603	M6_334256_PstIMspI_PA	62.86
10604	Opata_1920594_72_PstIMspI_SNP	62.86
10605	M6_687466_PstIMseI_PA	62.86
10606	Opata_922152_PstIMseI_PA	62.86
10607	Opata_1282483_PstIMspI_PA	62.86
10608	Opata_2083110_PstIMspI_PA	62.86
10609	M6_2460818_PstIMspI_PA	62.86
10610	Opata_2985849_PstIMseI_PA	62.86
10611	Opata_1742260_PstIMspI_PA	62.86
10612	M6_376972_PstIMseI_PA	62.86
10613	Opata_435255_PstIMspI_PA	62.86
10614	Opata_2080998_PstIMspI_PA	62.86
10615	Opata_1532572_PstIMspI_PA	62.86
10616	M6_446120_PstIMspI_PA	62.86
10617	M6_272370_PstIMspI_PA	62.86
10618	M6_271655_PstIMspI_PA	62.86
10619	M6_209813_PstIMseI_PA	62.86
10620	M6_394033_PstIMluI_PA	62.86
10621	M6_707555_PstIMseI_PA	62.86
10622	M6_1129328_PstIMspI_PA	62.86
10623	M6_1764554_PstIMspI_PA	62.86
10624	Opata_14885_PstIMseI_PA	62.86
10625	M6_3561140_PstIMspI_PA	62.86
10626	M6_935621_PstIMseI_PA	62.86
10627	Opata_1197747_PstIMseI_PA	62.86
10628	Opata_867461_PstIMspI_PA	62.86
10629	Opata_1805825_PstIMspI_PA	62.86
10630	M6_365910_PstIMseI_PA	62.86
10631	Opata_783240_35_PstIMspI_SNP	62.86
10632	Opata_476105_PstIMseI_PA	62.86
10633	M6_2450867_PstIMspI_PA	62.86
10634	M6_390414_PstIMspI_PA	62.86
10635	Opata_311689_PstIMspI_PA	62.86
10636	Opata_1583266_PstIMspI_PA	62.86
10637	Opata_2408970_PstIMspI_PA	62.86
10638	Opata_1843703_PstIMspI_PA	62.86
10639	M6_2004606_PstIMspI_PA	62.86
10640	Opata_165421_PstIMseI_PA	62.86
10641	Opata_1172548_PstIMspI_PA	62.86
10642	Opata_2784726_PstIMseI_PA	62.86
10643	Opata_2069970_PstIMspI_PA	62.86
10644	M6_1119354_PstIMseI_PA	62.86
10645	M6_63107_PstIMseI_PA	62.86
10646	M6_123604_PstIMseI_PA	62.86
10647	Opata_2863542_PstIMseI_PA	62.86
10648	M6_3164048_PstIMspI_PA	62.86
10649	Opata_617592_PstIMseI_PA	62.86
10650	Opata_2295624_PstIMspI_PA	62.86
10651	M6_2704549_PstIMspI_PA	62.86
10652	Opata_65692_PstIMspI_PA	62.86
10653	M6_3560407_PstIMspI_PA	62.86
10654	Opata_1758127_PstIMluI_PA	62.86
10655	M6_1902502_PstIMluI_PA	62.86
10656	Opata_201168_PstIMseI_PA	62.86
10657	M6_526908_PstIMseI_PA	62.86
10658	Opata_530854_PstIMseI_PA	62.86
10659	Opata_67508_PstIMluI_PA	62.86
10660	M6_338478_PstIMseI_PA	62.86
10661	Opata_1860258_PstIMspI_PA	62.86
10662	M6_350017_PstIMspI_PA	62.86
10663	Opata_1593221_49_PstIMspI_SNP	62.86
10664	Opata_3692764_PstIMspI_PA	62.86
10665	M6_1199796_PstIMseI_PA	62.86
10666	M6_923141_PstIMseI_PA	62.86
10667	M6_905514_PstIMspI_PA	62.86
10668	M6_172262_PstIMseI_PA	62.86
10669	Opata_466756_PstIMseI_PA	62.86
10670	M6_436939_PstIMspI_PA	62.86
10671	M6_985744_PstIMseI_PA	62.86
10672	Opata_383840_PstIMseI_PA	62.86
10673	M6_775798_PstIMspI_PA	62.86
10674	M6_2746485_PstIMspI_PA	62.86
10675	Opata_599363_PstIMspI_PA	62.86
10676	M6_2816949_PstIMspI_PA	62.86
10677	M6_1275669_PstIMseI_PA	62.86
10678	M6_1651_PstIMspI_PA	62.86
10679	Opata_85714_PstIMspI_PA	62.86
10680	M6_76249_PstIMseI_PA	62.86
10681	M6_2434490_PstIMspI_PA	62.86
10682	Opata_1683598_PstIMspI_PA	62.86
10683	M6_1011171_PstIMseI_PA	62.86
10684	Opata_504657_PstIMseI_PA	62.86
10685	M6_2291298_PstIMspI_PA	62.86
10686	Opata_3592785_PstIMspI_PA	62.86
10687	M6_3289491_PstIMseI_PA	62.86
10688	M6_638027_PstIMspI_PA	62.86
10689	Opata_88961_PstIMspI_PA	62.86
10690	Opata_9445_PstIMspI_PA	62.86
10691	M6_280583_PstIMseI_PA	62.86
10692	M6_1489786_PstIMspI_PA	62.86
10693	M6_1720258_PstIMspI_PA	62.86
10694	Opata_555715_PstIMseI_PA	62.86
10695	Opata_529171_PstIMseI_PA	62.86
10696	M6_1138914_PstIMspI_PA	62.86
10697	Opata_551643_PstIMspI_PA	62.86
10698	Opata_2720189_PstIMspI_PA	62.86
10699	M6_1095586_PstIMspI_PA	62.86
10700	M6_552204_PstIMspI_PA	62.86
10701	M6_3179122_PstIMspI_PA	62.86
10702	Opata_1865733_PstIMspI_PA	62.86
10703	M6_394894_PstIMspI_PA	62.86
10704	Opata_3121466_PstIMspI_PA	62.86
10705	M6_2606957_PstIMspI_PA	62.86
10706	Opata_2896664_PstIMspI_PA	62.86
10707	Opata_3180899_PstIMspI_PA	62.86
10708	Opata_587223_75_PstIMseI_SNP	62.86
10709	M6_1013539_PstIMseI_PA	62.86
10710	M6_938748_PstIMspI_PA	62.86
10711	Opata_938556_PstIMseI_PA	62.86
10712	M6_2029353_PstIMspI_PA	62.86
10713	M6_2125762_PstIMspI_PA	62.86
10714	M6_427274_PstIMspI_PA	62.86
10715	Opata_2668049_PstIMseI_PA	62.86
10716	Opata_3500064_PstIMspI_PA	62.86
10717	Opata_1866060_PstIMspI_PA	62.86
10718	Opata_692901_PstIMspI_PA	62.86
10719	M6_1954102_PstIMseI_PA	62.86
10720	Opata_1352134_PstIMseI_PA	62.86
10721	Opata_319843_PstIMseI_PA	62.86
10722	Opata_1535232_PstIMspI_PA	62.86
10723	Opata_427947_PstIMspI_PA	62.86
10724	Opata_30054_PstIMluI_PA	62.86
10725	Opata_984363_46_PstIMspI_SNP	62.86
10726	Opata_340276_PstIMspI_PA	62.86
10727	Opata_4478487_PstIMseI_PA	62.86
10728	Opata_461771_43_PstIMseI_SNP	62.86
10729	Opata_3156512_PstIMspI_PA	62.86
10730	Opata_2324763_PstIMspI_PA	62.86
10731	M6_1840025_PstIMspI_PA	62.86
10732	M6_754043_PstIMseI_PA	62.86
10733	M6_1032620_PstIMseI_PA	62.86
10734	M6_2797648_PstIMseI_PA	62.86
10735	Opata_679174_72_PstIMseI_SNP	62.86
10736	M6_789693_PstIMspI_PA	62.86
10737	M6_3525612_PstIMspI_PA	62.86
10738	M6_1014573_PstIMseI_PA	62.86
10739	Opata_831872_PstIMseI_PA	62.86
10740	M6_1130578_PstIMspI_PA	62.86
10741	Opata_1158664_PstIMspI_PA	62.86
10742	M6_1002761_PstIMspI_PA	62.86
10743	M6_135127_PstIMspI_PA	62.86
10744	M6_72855_PstIMseI_PA	62.86
10745	M6_1811482_PstIMseI_PA	62.86
10746	Opata_426046_PstIMseI_PA	62.86
10747	Opata_2503499_PstIMseI_PA	62.86
10748	Opata_502734_PstIMspI_PA	62.86
10749	Opata_337392_PstIMseI_PA	62.86
10750	Opata_2523059_PstIMseI_PA	62.86
10751	Opata_1385476_PstIMseI_PA	62.86
10752	Opata_1094404_PstIMseI_PA	62.86
10753	Opata_2667926_PstIMspI_PA	62.86
10754	Opata_750375_PstIMspI_PA	62.86
10755	Opata_1277715_PstIMseI_PA	62.86
10756	Opata_3603386_PstIMspI_PA	62.86
10757	Opata_2791374_PstIMspI_PA	62.86
10758	Opata_3828976_PstIMspI_PA	62.86
10759	Opata_1240520_PstIMspI_PA	62.86
10760	Opata_2113025_PstIMspI_PA	62.86
10761	Opata_381251_PstIMspI_PA	62.86
10762	Opata_274969_PstIMspI_PA	62.86
10763	Opata_211199_PstIMseI_PA	62.86
10764	Opata_689508_PstIMspI_PA	62.86
10765	Opata_1158343_PstIMluI_PA	62.86
10766	Opata_1329058_PstIMspI_PA	62.86
10767	Opata_2845966_PstIMspI_PA	62.86
10768	Opata_2857951_PstIMseI_PA	62.86
10769	Opata_571968_PstIMseI_PA	62.86
10770	Opata_3501601_PstIMspI_PA	62.86
10771	Opata_181024_PstIMseI_PA	62.86
10772	Opata_2047810_PstIMspI_PA	62.86
10773	M6_267345_PstIMseI_PA	62.86
10774	Opata_128906_PstIMspI_PA	62.86
10775	M6_2055537_PstIMspI_PA	62.86
10776	Opata_3946866_PstIMspI_PA	62.86
10777	Opata_3527550_52_PstIMspI_SNP	62.86
10778	Opata_2110234_28_PstIMspI_SNP	62.86
10779	Opata_2199942_19_PstIMseI_SNP	62.86
10780	Opata_2518441_50_PstIMluI_SNP	62.86
10781	Opata_517068_72_PstIMseI_SNP	62.86
10782	Opata_2033290_56_PstIMspI_SNP	62.86
10783	Opata_243523_59_PstIMseI_SNP	62.86
10784	Opata_114315_44_PstIMseI_SNP	62.86
10785	Opata_534804_53_PstIMseI_SNP	62.86
10786	Opata_613675_PstIMspI_PA	62.86
10787	Opata_991522_48_PstIMspI_SNP	62.86
10788	Opata_89130_60_PstIMspI_SNP	62.86
10789	Opata_117567_58_PstIMluI_SNP	62.86
10790	Opata_128805_32_PstIMseI_SNP	62.86
10791	Opata_1592239_64_PstIMspI_SNP	62.86
10792	Opata_1117286_PstIMluI_PA	62.86
10793	Opata_1135934_26_PstIMseI_SNP	62.86
10794	Opata_468517_27_PstIMseI_SNP	62.86
10795	Opata_4027778_18_PstIMseI_SNP	62.86
10796	Opata_311586_22_PstIMseI_SNP	62.86
10797	Opata_3156364_26_PstIMspI_SNP	62.86
10798	Opata_1836243_74_PstIMspI_SNP	62.86
10799	Opata_2075318_59_PstIMspI_SNP	62.86
10800	Opata_1310401_17_PstIMseI_SNP	62.86
10801	Opata_3527550_54_PstIMspI_SNP	62.86
10802	Opata_2075318_31_PstIMspI_SNP	62.86
10803	Opata_234347_1_PstIMspI_SNP	62.86
10804	Opata_2645428_46_PstIMspI_SNP	62.86
10805	Opata_890043_35_PstIMseI_SNP	62.86
10806	Opata_3537970_41_PstIMspI_SNP	62.86
10807	Opata_390265_47_PstIMseI_SNP	62.86
10808	Opata_2309175_PstIMspI_PA	62.86
10809	Opata_377475_PstIMspI_PA	62.86
10810	Opata_457925_17_PstIMspI_SNP	62.86
10811	Opata_895804_32_PstIMseI_SNP	62.86
10812	Opata_1594677_PstIMspI_PA	62.86
10813	Opata_729423_66_PstIMseI_SNP	62.86
10814	Opata_3016395_PstIMseI_PA	62.86
10815	Opata_632589_73_PstIMseI_SNP	62.86
10816	Opata_457509_59_PstIMseI_SNP	62.86
10817	Opata_390265_10_PstIMseI_SNP	62.86
10818	Opata_62514_12_PstIMseI_SNP	62.86
10819	Opata_3040494_32_PstIMspI_SNP	62.86
10820	Opata_667013_65_PstIMseI_SNP	62.86
10821	Opata_1070333_28_PstIMseI_SNP	62.86
10822	Opata_347068_70_PstIMseI_SNP	62.86
10823	Opata_1368482_56_PstIMseI_SNP	62.86
10824	Opata_459949_58_PstIMseI_SNP	62.86
10825	Opata_2193299_PstIMspI_PA	62.86
10826	Opata_26992_41_PstIMseI_SNP	62.86
10827	Opata_9504_47_PstIMseI_SNP	62.86
10828	Opata_599945_20_PstIMseI_SNP	62.86
10829	Opata_84790_61_PstIMseI_SNP	62.86
10830	Opata_599945_18_PstIMseI_SNP	62.86
10831	Opata_84790_45_PstIMseI_SNP	62.86
10832	Opata_236174_23_PstIMseI_SNP	62.86
10833	Opata_325333_34_PstIMseI_SNP	62.86
10834	Opata_2077963_56_PstIMspI_SNP	62.86
10835	Opata_3864352_PstIMspI_PA	62.86
10836	Opata_498499_62_PstIMseI_SNP	62.86
10837	Opata_1315089_27_PstIMseI_SNP	62.86
10838	Opata_463156_PstIMspI_PA	62.86
10839	Opata_153665_PstIMseI_PA	62.86
10840	Opata_350274_PstIMseI_PA	62.86
10841	Opata_409614_PstIMspI_PA	62.86
10842	Opata_4392403_PstIMseI_PA	62.86
10843	Opata_234532_PstIMspI_PA	62.86
10844	Opata_2612960_PstIMspI_PA	62.86
10845	Opata_1417933_PstIMluI_PA	62.86
10846	Opata_1097866_PstIMspI_PA	62.86
10847	Opata_619760_PstIMseI_PA	62.86
10848	Opata_1505328_PstIMspI_PA	62.86
10849	Opata_3814483_43_PstIMseI_SNP	62.86
10850	Opata_3814483_85_PstIMseI_SNP	62.86
10851	Opata_1791231_PstIMluI_PA	62.86
10852	Opata_2345436_4_PstIMspI_SNP	62.86
10853	Opata_152818_PstIMseI_PA	62.86
10854	Opata_327345_PstIMseI_PA	62.86
10855	Opata_229176_7_PstIMspI_SNP	62.86
10856	Opata_3884869_PstIMseI_PA	62.86
10857	Opata_1039515_PstIMspI_PA	62.86
10858	Opata_4013911_PstIMseI_PA	62.86
10859	Opata_3037676_PstIMseI_PA	62.86
10860	Opata_609854_PstIMspI_PA	62.86
10861	Opata_1072172_PstIMseI_PA	62.86
10862	Opata_1031637_63_PstIMspI_SNP	62.86
10863	Opata_112621_PstIMseI_PA	62.86
10864	Opata_641402_23_PstIMspI_SNP	62.86
10865	Opata_815436_PstIMspI_PA	62.86
10866	Opata_1007178_PstIMseI_PA	62.86
10867	Opata_3436436_PstIMspI_PA	62.86
10868	Opata_439876_PstIMspI_PA	62.86
10869	Opata_637080_PstIMseI_PA	62.86
10870	Opata_1717140_PstIMspI_PA	62.86
10871	Opata_44405_PstIMspI_PA	62.86
10872	Opata_3948703_PstIMspI_PA	62.86
10873	Opata_4086381_PstIMspI_PA	62.86
10874	Opata_3584619_33_PstIMspI_SNP	62.86
10875	Opata_976524_PstIMseI_PA	62.86
10876	Opata_1238058_PstIMspI_PA	62.86
10877	Opata_1453680_PstIMspI_PA	62.86
10878	Opata_748009_PstIMspI_PA	62.86
10879	Opata_682628_PstIMseI_PA	62.86
10880	Opata_531707_PstIMseI_PA	62.86
10881	Opata_43991_PstIMseI_PA	62.86
10882	Opata_2962053_PstIMseI_PA	62.86
10883	Opata_1168971_PstIMseI_PA	62.86
10884	Opata_586497_PstIMluI_PA	62.86
10885	Opata_3825735_PstIMspI_PA	62.86
10886	Opata_2829491_PstIMspI_PA	62.86
10887	Opata_540275_PstIMseI_PA	62.86
10888	Opata_913387_PstIMseI_PA	62.86
10889	Opata_2845364_PstIMspI_PA	62.86
10890	Opata_740916_PstIMspI_PA	62.86
10891	Opata_2059854_PstIMspI_PA	62.86
10892	Opata_305397_PstIMseI_PA	62.86
10893	Opata_634136_PstIMseI_PA	62.86
10894	Opata_1024521_PstIMseI_PA	62.86
10895	Opata_173443_61_PstIMseI_SNP	62.86
10896	Opata_2635745_56_PstIMspI_SNP	62.86
10897	Opata_20385_26_PstIMseI_SNP	62.86
10898	M6_1043284_PstIMseI_PA	62.86
10899	Opata_1965117_36_PstIMspI_SNP	62.86
10900	Opata_611217_26_PstIMseI_SNP	62.86
10901	M6_87780_PstIMseI_PA	62.86
10902	Opata_2726070_61_PstIMspI_SNP	62.86
10903	Opata_1007849_10_PstIMseI_SNP	62.86
10904	Opata_2247652_1_PstIMspI_SNP	62.86
10905	Opata_1694095_71_PstIMseI_SNP	62.86
10906	Opata_117567_16_PstIMluI_SNP	62.86
10907	Opata_354280_37_PstIMseI_SNP	62.86
10908	Opata_939258_67_PstIMseI_SNP	62.86
10909	Opata_87530_41_PstIMseI_SNP	62.86
10910	Opata_10193_32_PstIMseI_SNP	62.86
10911	M6_1680816_PstIMseI_PA	62.86
10912	Opata_29020_56_PstIMspI_SNP	62.86
10913	Opata_939258_48_PstIMseI_SNP	62.86
10914	M6_715219_PstIMseI_PA	62.86
10915	M6_2173093_PstIMspI_PA	62.86
10916	Opata_254148_6_PstIMseI_SNP	62.86
10917	Opata_2989947_49_PstIMspI_SNP	62.86
10918	Opata_103128_3_PstIMseI_SNP	62.86
10919	Opata_834399_24_PstIMseI_SNP	62.86
10920	Opata_939258_76_PstIMseI_SNP	62.86
10921	Opata_10193_8_PstIMseI_SNP	62.86
10922	Opata_254148_59_PstIMseI_SNP	62.86
10923	Opata_191344_71_PstIMseI_SNP	62.86
10924	Opata_191344_41_PstIMseI_SNP	62.86
10925	Opata_191344_30_PstIMseI_SNP	62.86
10926	Opata_250802_38_PstIMspI_SNP	62.86
10927	Opata_1977720_28_PstIMspI_SNP	62.86
10928	M6_2212821_PstIMspI_PA	62.86
10929	M6_175834_PstIMspI_PA	62.86
10930	M6_819168_PstIMseI_PA	62.86
10931	M6_787811_PstIMseI_PA	62.86
10932	M6_786140_PstIMspI_PA	62.86
10933	M6_241474_PstIMseI_PA	62.86
10934	M6_38641_PstIMspI_PA	62.86
10935	M6_361246_PstIMspI_PA	62.86
10936	M6_121935_PstIMspI_PA	62.86
10937	M6_2318436_PstIMspI_PA	62.86
10938	M6_54136_PstIMspI_PA	62.86
10939	M6_337077_PstIMspI_PA	62.86
10940	M6_631024_PstIMseI_PA	62.86
10941	M6_1895167_PstIMspI_PA	62.86
10942	M6_270837_PstIMspI_PA	62.86
10943	wPt-7945	62.86
10944	Opata_3566713_PstIMseI_PA	62.86
10945	Opata_3491273_17_PstIMspI_SNP	62.86
10946	Opata_1152104_74_PstIMseI_SNP	62.86
10947	Opata_1143529_PstIMseI_PA	62.86
10948	Opata_525709_26_PstIMspI_SNP	62.86
10949	Opata_69203_38_PstIMseI_SNP	62.86
10950	Opata_31395_37_PstIMseI_SNP	62.86
10951	Opata_3146941_PstIMspI_PA	62.86
10952	Opata_16287_59_PstIMluI_SNP	62.86
10953	Opata_2166638_PstIMseI_PA	62.86
10954	Opata_1435866_PstIMseI_PA	62.86
10955	Opata_69203_45_PstIMseI_SNP	62.86
10956	Opata_2221404_PstIMspI_PA	62.86
10957	Opata_672567_44_PstIMseI_SNP	62.86
10958	Opata_4170466_10_PstIMseI_SNP	62.86
10959	Opata_2319002_PstIMspI_PA	62.86
10960	Opata_50005_85_PstIMseI_SNP	62.86
10961	Opata_1287730_PstIMspI_PA	62.86
10962	Opata_3814334_70_PstIMspI_SNP	62.86
10963	Opata_87770_23_PstIMseI_SNP	62.86
10964	Opata_3299483_PstIMseI_PA	62.86
10965	Opata_2751598_PstIMspI_PA	62.86
10966	Opata_69203_37_PstIMseI_SNP	62.86
10967	Opata_3489549_PstIMspI_PA	62.86
10968	M6_455287_PstIMspI_PA	62.86
10969	Opata_2782045_PstIMseI_PA	62.86
10970	Opata_1580500_PstIMspI_PA	62.86
10971	Opata_51848_PstIMseI_PA	62.86
10972	Opata_724423_PstIMspI_PA	62.86
10973	Opata_518763_PstIMspI_PA	62.86
10974	M6_195295_PstIMseI_PA	62.86
10975	Opata_2940820_80_PstIMspI_SNP	62.86
10976	Opata_1263340_62_PstIMseI_SNP	62.86
10977	Opata_2425070_PstIMspI_PA	62.86
10978	Opata_3773414_86_PstIMspI_SNP	62.86
10979	Opata_1015694_PstIMspI_PA	62.86
10980	M6_71824_PstIMluI_PA	62.86
10981	M6_292260_PstIMseI_PA	62.86
10982	M6_2486201_PstIMseI_PA	62.86
10983	M6_139075_PstIMspI_PA	62.86
10984	M6_1766428_PstIMspI_PA	62.86
10985	M6_365220_PstIMspI_PA	62.86
10986	Opata_525094_28_PstIMseI_SNP	62.86
10987	Opata_3111_PstIMseI_PA	62.86
10988	Opata_963089_73_PstIMseI_SNP	62.86
10989	Opata_629749_PstIMspI_PA	62.86
10990	Opata_1242799_PstIMseI_PA	62.86
10991	Opata_822_16_PstIMseI_SNP	62.86
10992	M6_433450_PstIMluI_PA	62.86
10993	Opata_4231348_PstIMspI_PA	62.86
10994	Opata_2693684_PstIMspI_PA	62.86
10995	Opata_567910_PstIMseI_PA	62.86
10996	Opata_1704199_PstIMluI_PA	62.86
10997	Opata_3422132_PstIMspI_PA	62.86
10998	Opata_2652495_PstIMspI_PA	62.86
10999	Opata_1403447_PstIMspI_PA	62.86
11000	M6_3127538_PstIMspI_PA	62.86
11001	Opata_1386049_PstIMspI_PA	62.86
11002	Opata_424040_PstIMseI_PA	62.86
11003	Opata_121312_PstIMspI_PA	62.86
11004	Opata_2614383_PstIMspI_PA	62.86
11005	Opata_902705_PstIMseI_PA	62.86
11006	Opata_326184_PstIMseI_PA	62.86
11007	Opata_305679_PstIMseI_PA	62.86
11008	Opata_2026714_PstIMspI_PA	62.86
11009	Opata_917139_PstIMspI_PA	62.86
11010	Opata_3153006_PstIMseI_PA	62.86
11011	Opata_3140011_PstIMseI_PA	62.86
11012	Opata_3753253_PstIMseI_PA	62.86
11013	Opata_4266646_PstIMspI_PA	62.86
11014	Opata_547649_PstIMspI_PA	62.86
11015	Opata_522744_PstIMseI_PA	62.86
11016	Opata_1183317_PstIMspI_PA	62.86
11017	Opata_1269074_PstIMseI_PA	62.86
11018	Opata_3936739_PstIMseI_PA	62.86
11019	Opata_3288148_PstIMspI_PA	62.86
11020	M6_1321589_PstIMseI_PA	62.86
11021	M6_680439_PstIMseI_PA	62.86
11022	M6_1992178_PstIMseI_PA	62.86
11023	M6_677396_PstIMseI_PA	62.86
11024	M6_55889_PstIMseI_PA	62.86
11025	M6_234751_PstIMseI_PA	62.86
11026	Opata_371661_PstIMspI_PA	62.86
11027	M6_86849_PstIMluI_PA	62.86
11028	M6_231100_PstIMspI_PA	62.86
11029	Opata_463296_PstIMseI_PA	62.86
11030	M6_64421_PstIMspI_PA	62.86
11031	Opata_1007596_PstIMspI_PA	62.86
11032	Opata_1613352_PstIMspI_PA	62.86
11033	M6_1188435_PstIMseI_PA	62.86
11034	Opata_204958_36_PstIMseI_SNP	62.86
11035	M6_1084111_PstIMspI_PA	62.86
11036	Opata_1605977_83_PstIMspI_SNP	62.86
11037	Opata_889157_17_PstIMseI_SNP	62.86
11038	Opata_53623_55_PstIMseI_SNP	62.86
11039	Opata_1863105_7_PstIMspI_SNP	62.86
11040	Opata_234234_45_PstIMspI_SNP	62.86
11041	Opata_497101_19_PstIMseI_SNP	62.86
11042	M6_451169_PstIMseI_PA	62.86
11043	M6_754426_PstIMspI_PA	62.86
11044	M6_2658487_PstIMspI_PA	62.86
11045	cfd287	62.86
11046	cfd188	62.86
11047	Opata_4219384_PstIMspI_PA	62.86
11048	Opata_4056866_PstIMspI_PA	62.86
11049	Opata_2685307_PstIMspI_PA	62.86
11050	Opata_792394_PstIMspI_PA	62.86
11051	Opata_1951982_PstIMspI_PA	62.86
11052	Opata_192652_PstIMspI_PA	62.86
11053	Opata_2665515_PstIMspI_PA	62.86
11054	Opata_891606_PstIMspI_PA	62.86
11055	Opata_1901049_PstIMspI_PA	62.86
11056	Opata_2843855_PstIMseI_PA	62.86
11057	Opata_1788939_PstIMspI_PA	62.86
11058	Opata_419316_PstIMspI_PA	62.86
11059	Opata_2659771_PstIMspI_PA	62.86
11060	Opata_3398820_PstIMspI_PA	62.86
11061	Opata_1270227_PstIMspI_PA	62.86
11062	Opata_697663_PstIMspI_PA	62.86
11063	Opata_2384712_PstIMspI_PA	62.86
11064	Opata_611983_PstIMspI_PA	62.86
11065	Opata_2239901_PstIMspI_PA	62.86
11066	Opata_2280978_PstIMspI_PA	62.86
11067	Opata_155014_PstIMspI_PA	62.86
11068	Opata_1336660_PstIMseI_PA	62.86
11069	Opata_412111_PstIMspI_PA	62.86
11070	Opata_2086512_PstIMspI_PA	62.86
11071	Opata_1522981_PstIMspI_PA	62.86
11072	Opata_2139247_PstIMspI_PA	62.86
11073	Opata_4003283_PstIMspI_PA	62.86
11074	Opata_2471075_PstIMspI_PA	62.86
11075	Opata_536187_PstIMspI_PA	62.86
11076	Opata_2074431_PstIMspI_PA	62.86
11077	Opata_3894401_PstIMspI_PA	62.86
11078	Opata_4439337_PstIMseI_PA	62.86
11079	Opata_1908934_PstIMluI_PA	62.86
11080	Opata_400317_PstIMspI_PA	62.86
11081	Opata_710164_PstIMluI_PA	62.86
11082	Opata_194124_PstIMseI_PA	62.86
11083	Opata_1074398_PstIMseI_PA	62.86
11084	Opata_3436421_PstIMseI_PA	62.86
11085	Opata_3639682_51_PstIMspI_SNP	62.86
11086	Opata_3779573_PstIMspI_PA	62.86
11087	Opata_2330822_PstIMspI_PA	62.86
11088	Opata_2419797_PstIMspI_PA	62.86
11089	Opata_3804859_PstIMseI_PA	62.86
11090	Opata_1188371_PstIMspI_PA	62.86
11091	Opata_744860_PstIMspI_PA	62.86
11092	Opata_551133_PstIMspI_PA	62.86
11093	Opata_1355948_PstIMspI_PA	62.86
11094	Opata_664980_45_PstIMspI_SNP	62.86
11095	Opata_3025774_PstIMspI_PA	62.86
11096	Opata_464493_28_PstIMseI_SNP	62.86
11097	Opata_841812_PstIMspI_PA	62.86
11098	Opata_3764359_PstIMspI_PA	62.86
11099	Opata_1244614_PstIMspI_PA	62.86
11100	Opata_3376660_PstIMspI_PA	62.86
11101	Opata_2292129_PstIMspI_PA	62.86
11102	Opata_1189733_PstIMseI_PA	62.86
11103	Opata_3034510_PstIMspI_PA	62.86
11104	Opata_1853709_PstIMspI_PA	62.86
11105	Opata_235660_PstIMseI_PA	62.86
11106	Opata_3165988_PstIMspI_PA	62.86
11107	Opata_1328915_PstIMseI_PA	62.86
11108	Opata_3091026_PstIMspI_PA	62.86
11109	Opata_730523_PstIMspI_PA	62.86
11110	Opata_3086681_PstIMspI_PA	62.86
11111	Opata_4023267_PstIMspI_PA	62.86
11112	Opata_586967_PstIMspI_PA	62.86
11113	Opata_535524_PstIMspI_PA	62.86
11114	Opata_302685_PstIMspI_PA	62.86
11115	Opata_224799_PstIMseI_PA	62.86
11116	Opata_4013523_PstIMspI_PA	62.86
11117	Opata_1703765_PstIMspI_PA	62.86
11118	Opata_569651_PstIMseI_PA	62.86
11119	Opata_1520295_PstIMseI_PA	62.86
11120	Opata_2235333_PstIMspI_PA	62.86
11121	Opata_1948398_PstIMspI_PA	62.86
11122	Opata_274312_PstIMspI_PA	62.86
11123	Opata_971582_PstIMspI_PA	62.86
11124	Opata_1895093_PstIMspI_PA	62.86
11125	Opata_3472254_PstIMspI_PA	62.86
11126	Opata_1451222_56_PstIMspI_SNP	62.86
11127	Opata_3161714_PstIMseI_PA	62.86
11128	Opata_702377_PstIMseI_PA	62.86
11129	Opata_1440998_PstIMspI_PA	62.86
11130	Opata_247328_PstIMspI_PA	62.86
11131	Opata_2873613_PstIMspI_PA	62.86
11132	Opata_1544950_PstIMseI_PA	62.86
11133	Opata_1709494_PstIMspI_PA	62.86
11134	Opata_535145_PstIMseI_PA	62.86
11135	Opata_1751033_PstIMseI_PA	62.86
11136	Opata_221137_PstIMseI_PA	62.86
11137	Opata_1171641_PstIMseI_PA	62.86
11138	Opata_64717_PstIMspI_PA	62.86
11139	Opata_4250774_PstIMspI_PA	62.86
11140	Opata_1240849_PstIMspI_PA	62.86
11141	Opata_1711682_PstIMspI_PA	62.86
11142	Opata_1341968_PstIMseI_PA	62.86
11143	Opata_807710_PstIMspI_PA	62.86
11144	Opata_1332522_PstIMseI_PA	62.86
11145	Opata_86879_PstIMseI_PA	62.86
11146	Opata_2606386_PstIMseI_PA	62.86
11147	Opata_3374289_78_PstIMspI_SNP	62.86
11148	Opata_2879483_PstIMspI_PA	62.86
11149	Opata_3379608_PstIMspI_PA	62.86
11150	Opata_3463652_PstIMspI_PA	62.86
11151	Opata_1175923_PstIMseI_PA	62.86
11152	Opata_2484281_PstIMseI_PA	62.86
11153	Opata_706309_PstIMspI_PA	62.86
11154	Opata_475658_PstIMspI_PA	62.86
11155	Opata_178984_PstIMspI_PA	62.86
11156	Opata_1502956_PstIMspI_PA	62.86
11157	Opata_1437135_PstIMspI_PA	62.86
11158	Opata_3623497_PstIMspI_PA	62.86
11159	Opata_1912868_PstIMspI_PA	62.86
11160	Opata_576369_PstIMseI_PA	62.86
11161	M6_298502_PstIMseI_PA	62.86
11162	Opata_47068_14_PstIMseI_SNP	62.86
11163	Opata_421798_83_PstIMseI_SNP	62.86
11164	Opata_1203568_15_PstIMseI_SNP	62.86
11165	Opata_1522120_51_PstIMseI_SNP	62.86
11166	Opata_113848_21_PstIMseI_SNP	62.86
11167	Opata_47068_45_PstIMseI_SNP	62.86
11168	M6_805133_PstIMseI_PA	62.86
11169	Opata_2184852_35_PstIMseI_SNP	62.86
11170	Opata_1627333_1_PstIMspI_SNP	62.86
11171	Opata_153255_77_PstIMseI_SNP	62.86
11172	Opata_836695_23_PstIMspI_SNP	62.86
11173	Opata_237317_51_PstIMseI_SNP	62.86
11174	M6_240595_PstIMspI_PA	62.86
11175	Opata_2184852_36_PstIMseI_SNP	62.86
11176	M6_4070726_PstIMseI_PA	62.86
11177	Opata_2184852_4_PstIMseI_SNP	62.86
11178	Opata_421798_75_PstIMseI_SNP	62.86
11179	Opata_421798_23_PstIMseI_SNP	62.86
11180	Opata_47068_25_PstIMseI_SNP	62.86
11181	Opata_284520_47_PstIMseI_SNP	62.86
11182	Opata_336774_71_PstIMseI_SNP	62.86
11183	Opata_2418281_22_PstIMspI_SNP	62.86
11184	Opata_1409906_PstIMspI_PA	62.86
11185	Opata_1132794_PstIMseI_PA	62.86
11186	Opata_2912369_66_PstIMspI_SNP	62.86
11187	Opata_133267_76_PstIMseI_SNP	62.86
11188	Opata_1999398_52_PstIMspI_SNP	62.86
11189	M6_195643_PstIMseI_PA	62.86
11190	Opata_145611_43_PstIMseI_SNP	62.86
11191	Opata_1051423_70_PstIMseI_SNP	62.86
11192	Opata_98107_22_PstIMseI_SNP	62.86
11193	Opata_923168_4_PstIMseI_SNP	62.86
11194	Opata_3148657_49_PstIMspI_SNP	62.86
11195	M6_841552_PstIMseI_PA	62.86
11196	Opata_2326335_26_PstIMspI_SNP	62.86
11197	Opata_2542139_PstIMspI_PA	62.86
11198	M6_346049_PstIMseI_PA	62.86
11199	Opata_219165_39_PstIMseI_SNP	62.86
11200	Opata_1268581_47_PstIMseI_SNP	62.86
11201	M6_521799_PstIMseI_PA	62.86
11202	Opata_1999398_2_PstIMspI_SNP	62.86
11203	Opata_1765912_41_PstIMspI_SNP	62.86
11204	Opata_1752926_37_PstIMspI_SNP	62.86
11205	Opata_3268497_71_PstIMseI_SNP	62.86
11206	Opata_1776460_3_PstIMspI_SNP	62.86
11207	Opata_3768789_PstIMspI_PA	62.86
11208	Opata_861519_39_PstIMspI_SNP	62.86
11209	Opata_3894291_PstIMspI_PA	62.86
11210	Opata_2027377_67_PstIMspI_SNP	62.86
11211	Opata_922443_73_PstIMseI_SNP	62.86
11212	Opata_2368526_80_PstIMspI_SNP	62.86
11213	Opata_1640368_77_PstIMspI_SNP	62.86
11214	Opata_1558231_77_PstIMspI_SNP	62.86
11215	Opata_133267_75_PstIMseI_SNP	62.86
11216	Opata_3148657_20_PstIMspI_SNP	62.86
11217	M6_2201429_PstIMspI_PA	62.86
11218	Opata_2237571_PstIMseI_PA	62.86
11219	Opata_30648_2_PstIMspI_SNP	62.86
11220	Opata_624612_5_PstIMseI_SNP	62.86
11221	Opata_1516828_PstIMspI_PA	62.86
11222	Opata_553528_64_PstIMseI_SNP	62.86
11223	M6_808270_PstIMspI_PA	62.86
11224	M6_811605_PstIMseI_PA	62.86
11225	M6_575411_PstIMseI_PA	62.86
11226	M6_987614_PstIMspI_PA	62.86
11227	Opata_45495_11_PstIMseI_SNP	62.86
11228	M6_540004_PstIMspI_PA	62.86
11229	M6_1962382_PstIMspI_PA	62.86
11230	Opata_2792521_87_PstIMspI_SNP	62.86
11231	M6_939543_PstIMspI_PA	62.86
11232	M6_489314_PstIMseI_PA	62.86
11233	M6_2962330_PstIMspI_PA	62.86
11234	Opata_116181_30_PstIMseI_SNP	62.86
11235	M6_56083_PstIMseI_PA	62.86
11236	Opata_1062578_2_PstIMseI_SNP	62.86
11237	M6_705326_PstIMspI_PA	62.86
11238	M6_1358776_PstIMseI_PA	62.86
11239	M6_3303032_PstIMseI_PA	62.86
11240	M6_414748_PstIMseI_PA	62.86
11241	M6_485262_PstIMspI_PA	62.86
11242	Opata_708692_15_PstIMspI_SNP	62.86
11243	Opata_1091415_10_PstIMseI_SNP	62.86
11244	M6_1370185_PstIMspI_PA	62.86
11245	Opata_414942_87_PstIMseI_SNP	62.86
11246	M6_148903_PstIMseI_PA	62.86
11247	Opata_1646489_PstIMspI_PA	62.86
11248	M6_1589445_PstIMseI_PA	62.86
11249	M6_562927_PstIMseI_PA	62.86
11250	M6_1812096_PstIMspI_PA	62.86
11251	Opata_553528_66_PstIMseI_SNP	62.86
11252	M6_1474722_PstIMspI_PA	62.86
11253	M6_1111521_PstIMseI_PA	62.86
11254	M6_180226_PstIMseI_PA	62.86
11255	M6_344625_PstIMspI_PA	62.86
11256	M6_1122172_PstIMseI_PA	62.86
11257	Opata_58504_22_PstIMseI_SNP	62.86
11258	M6_1097623_PstIMseI_PA	62.86
11259	M6_226100_PstIMseI_PA	62.86
11260	Opata_1107144_PstIMseI_PA	62.86
11261	M6_1345951_PstIMseI_PA	62.86
11262	M6_1914322_PstIMseI_PA	62.86
11263	Opata_1897126_33_PstIMspI_SNP	62.86
11264	Opata_427239_39_PstIMspI_SNP	62.86
11265	M6_1187068_PstIMseI_PA	62.86
11266	M6_670162_PstIMspI_PA	62.86
11267	M6_140254_PstIMseI_PA	62.86
11268	M6_636466_PstIMspI_PA	62.86
11269	M6_874843_PstIMseI_PA	62.86
11270	Opata_451563_41_PstIMspI_SNP	62.86
11271	M6_429328_PstIMseI_PA	62.86
11272	M6_1054066_PstIMseI_PA	62.86
11273	Opata_4052169_PstIMseI_PA	62.86
11274	M6_552450_PstIMspI_PA	62.86
11275	M6_2007821_PstIMspI_PA	62.86
11276	M6_1802613_PstIMspI_PA	62.86
11277	Opata_58504_63_PstIMseI_SNP	62.86
11278	M6_2334054_PstIMspI_PA	62.86
11279	M6_927048_PstIMseI_PA	62.86
11280	Opata_2857090_PstIMspI_PA	62.86
11281	M6_618708_PstIMseI_PA	62.86
11282	Opata_624612_27_PstIMseI_SNP	62.86
11283	Opata_504133_PstIMspI_PA	62.86
11284	M6_1147181_PstIMspI_PA	62.86
11285	M6_128791_PstIMseI_PA	62.86
11286	M6_862371_PstIMspI_PA	62.86
11287	M6_2294023_PstIMseI_PA	62.86
11288	M6_28465_PstIMseI_PA	62.86
11289	M6_563704_PstIMseI_PA	62.86
11290	M6_70225_PstIMseI_PA	62.86
11291	M6_37406_PstIMseI_PA	62.86
11292	Opata_4230497_PstIMspI_PA	62.86
11293	Opata_890327_PstIMseI_PA	62.86
11294	M6_1932719_PstIMseI_PA	62.86
11295	Opata_756271_PstIMspI_PA	62.86
11296	M6_1439018_PstIMspI_PA	62.86
11297	Opata_20015_PstIMspI_PA	62.86
11298	M6_1126671_PstIMspI_PA	62.86
11299	M6_1448350_PstIMseI_PA	62.86
11300	M6_1892484_PstIMluI_PA	62.86
11301	M6_533628_PstIMseI_PA	62.86
11302	Opata_3222413_47_PstIMspI_SNP	62.86
11303	M6_3559235_PstIMspI_PA	62.86
11304	M6_506854_PstIMspI_PA	62.86
11305	Opata_271509_71_PstIMspI_SNP	62.86
11306	M6_688107_PstIMseI_PA	62.86
11307	Opata_3605915_58_PstIMspI_SNP	62.86
11308	M6_638841_PstIMspI_PA	62.86
11309	Opata_2027261_PstIMspI_PA	62.86
11310	Opata_1618301_39_PstIMspI_SNP	62.86
11311	M6_775718_PstIMspI_PA	62.86
11312	Opata_2248081_PstIMseI_PA	62.86
11313	M6_1347640_PstIMseI_PA	62.86
11314	Opata_3222221_63_PstIMspI_SNP	62.86
11315	Opata_2510270_PstIMspI_PA	62.86
11316	M6_1922052_PstIMseI_PA	62.86
11317	Opata_861655_PstIMseI_PA	62.86
11318	M6_706539_PstIMseI_PA	62.86
11319	M6_2048247_PstIMspI_PA	62.86
11320	Opata_2037870_PstIMspI_PA	62.86
11321	Opata_281573_87_PstIMluI_SNP	62.86
11322	M6_290218_PstIMspI_PA	62.86
11323	M6_35482_PstIMseI_PA	62.86
11324	M6_2870051_PstIMseI_PA	62.86
11325	M6_1342991_PstIMseI_PA	62.86
11326	M6_481930_PstIMseI_PA	62.86
11327	Opata_352494_78_PstIMspI_SNP	62.86
11328	M6_778597_PstIMseI_PA	62.86
11329	M6_1262660_PstIMseI_PA	62.86
11330	Opata_1640741_72_PstIMspI_SNP	62.86
11331	M6_1452151_PstIMspI_PA	62.86
11332	M6_776084_PstIMseI_PA	62.86
11333	M6_2932663_PstIMspI_PA	62.86
11334	Opata_135039_PstIMseI_PA	62.86
11335	Opata_553528_38_PstIMseI_SNP	62.86
11336	M6_1906412_PstIMspI_PA	62.86
11337	Opata_624612_70_PstIMseI_SNP	62.86
11338	M6_1802969_PstIMspI_PA	62.86
11339	Opata_1639524_54_PstIMspI_SNP	62.86
11340	M6_2723866_PstIMseI_PA	62.86
11341	M6_215421_PstIMspI_PA	62.86
11342	Opata_11751_12_PstIMseI_SNP	62.86
11343	M6_445705_PstIMseI_PA	62.86
11344	Opata_1091415_52_PstIMseI_SNP	62.86
11345	M6_1764690_PstIMseI_PA	62.86
11346	M6_110290_PstIMseI_PA	62.86
11347	M6_155887_PstIMseI_PA	62.86
11348	M6_3514318_PstIMspI_PA	62.86
11349	M6_1053550_PstIMspI_PA	62.86
11350	M6_1327148_PstIMseI_PA	62.86
11351	Opata_235232_54_PstIMseI_SNP	62.86
11352	Opata_400866_10_PstIMseI_SNP	62.86
11353	Opata_940871_PstIMspI_PA	62.86
11354	M6_3164034_PstIMspI_PA	62.86
11355	M6_1651499_PstIMspI_PA	62.86
11356	Opata_4275538_PstIMseI_PA	62.86
11357	M6_1893723_PstIMseI_PA	62.86
11358	Opata_895282_PstIMluI_PA	62.86
11359	Opata_563195_9_PstIMseI_SNP	62.86
11360	Opata_393090_71_PstIMseI_SNP	62.86
11361	Opata_521592_30_PstIMseI_SNP	62.86
11362	Opata_298171_3_PstIMseI_SNP	62.86
11363	Opata_21766_36_PstIMseI_SNP	62.86
11364	Opata_2339510_30_PstIMseI_SNP	62.86
11365	Opata_225486_20_PstIMseI_SNP	62.86
11366	Opata_3442271_69_PstIMspI_SNP	62.86
11367	Opata_1545904_PstIMspI_PA	62.86
11368	Opata_909981_41_PstIMseI_SNP	62.86
11369	Opata_3679366_44_PstIMspI_SNP	62.86
11370	Opata_2784128_14_PstIMspI_SNP	62.86
11371	Opata_909981_44_PstIMseI_SNP	62.86
11372	Opata_385035_28_PstIMseI_SNP	62.86
11373	Opata_268648_5_PstIMseI_SNP	62.86
11374	Opata_433328_30_PstIMspI_SNP	62.86
11375	Opata_901399_5_PstIMseI_SNP	62.86
11376	Opata_239854_62_PstIMseI_SNP	62.86
11377	Opata_611726_32_PstIMspI_SNP	62.86
11378	Opata_1068022_PstIMseI_PA	62.86
11379	Opata_1640741_36_PstIMspI_SNP	62.86
11380	Opata_15000_51_PstIMseI_SNP	62.86
11381	Opata_611726_28_PstIMspI_SNP	62.86
11382	Opata_182850_10_PstIMseI_SNP	62.86
11383	Opata_764704_60_PstIMseI_SNP	62.86
11384	Opata_1598630_41_PstIMspI_SNP	62.86
11385	Opata_184416_9_PstIMseI_SNP	62.86
11386	Opata_76885_33_PstIMluI_SNP	62.86
11387	M6_692986_PstIMseI_PA	62.86
11388	Opata_3474036_58_PstIMseI_SNP	62.86
11389	Opata_113813_PstIMluI_PA	62.86
11390	Opata_3783505_86_PstIMseI_SNP	62.86
11391	Opata_2390880_69_PstIMspI_SNP	62.86
11392	Opata_430659_26_PstIMseI_SNP	62.86
11393	Opata_3174855_57_PstIMspI_SNP	62.86
11394	Opata_2973974_65_PstIMspI_SNP	62.86
11395	Opata_1751885_14_PstIMspI_SNP	62.86
11396	Opata_102604_2_PstIMspI_SNP	62.86
11397	M6_1349019_PstIMspI_PA	62.86
11398	M6_3360518_PstIMspI_PA	62.86
11399	Opata_14556_24_PstIMseI_SNP	62.86
11400	Opata_410801_80_PstIMspI_SNP	62.86
11401	Opata_760117_7_PstIMspI_SNP	62.86
11402	M6_2233032_PstIMspI_PA	62.86
11403	M6_340884_PstIMseI_PA	62.86
11404	Opata_1556364_2_PstIMspI_SNP	62.86
11405	M6_781715_PstIMseI_PA	62.86
11406	Opata_272816_58_PstIMseI_SNP	62.86
11407	Opata_338708_54_PstIMseI_SNP	62.86
11408	Opata_743636_45_PstIMseI_SNP	62.86
11409	Opata_410801_81_PstIMspI_SNP	62.86
11410	M6_2926834_PstIMseI_PA	62.86
11411	Opata_3627193_30_PstIMspI_SNP	62.86
11412	M6_2871857_PstIMspI_PA	62.86
11413	Opata_1981162_81_PstIMspI_SNP	62.86
11414	Opata_3783505_85_PstIMseI_SNP	62.86
11415	Opata_78189_5_PstIMluI_SNP	62.86
11416	Opata_874344_88_PstIMseI_SNP	62.86
11417	M6_3766895_PstIMseI_PA	62.86
11418	M6_1779708_PstIMspI_PA	62.86
11419	M6_3945099_PstIMseI_PA	62.86
11420	M6_353130_PstIMseI_PA	62.86
11421	Opata_2783461_66_PstIMspI_SNP	62.86
11422	Opata_928842_19_PstIMspI_SNP	62.86
11423	Opata_1919630_PstIMspI_PA	62.86
11424	Opata_492762_PstIMluI_PA	62.86
11425	M6_1845274_PstIMluI_PA	62.86
11426	Opata_222717_PstIMseI_PA	62.86
11427	Opata_1860506_PstIMluI_PA	62.86
11428	Opata_3975041_59_PstIMseI_SNP	62.86
11429	Opata_303178_PstIMseI_PA	62.86
11430	Opata_1682878_PstIMspI_PA	62.86
11431	Opata_3599511_PstIMspI_PA	62.86
11432	Opata_167678_PstIMseI_PA	62.86
11433	Opata_808574_48_PstIMseI_SNP	62.86
11434	Opata_527310_PstIMspI_PA	62.86
11435	Opata_362581_PstIMseI_PA	62.86
11436	Opata_2235959_PstIMseI_PA	62.86
11437	Opata_1610324_PstIMspI_PA	62.86
11438	Opata_4241153_48_PstIMspI_SNP	62.86
11439	Opata_3962777_67_PstIMspI_SNP	62.86
11440	Opata_2547748_PstIMspI_PA	62.86
11441	Opata_241852_PstIMspI_PA	62.86
11442	Opata_1992419_PstIMspI_PA	62.86
11443	Opata_1338261_PstIMspI_PA	62.86
11444	Opata_1000233_PstIMseI_PA	62.86
11445	Opata_3608599_PstIMspI_PA	62.86
11446	Opata_3737038_PstIMseI_PA	62.86
11447	Opata_904494_PstIMseI_PA	62.86
11448	Opata_1446005_PstIMseI_PA	62.86
11449	Opata_2242720_PstIMspI_PA	62.86
11450	Opata_2719958_PstIMspI_PA	62.86
11451	Opata_368814_PstIMseI_PA	62.86
11452	Opata_376164_PstIMspI_PA	62.86
11453	Opata_79804_5_PstIMspI_SNP	62.86
11454	M6_662611_PstIMseI_PA	62.86
11455	Opata_868293_PstIMspI_PA	62.86
11456	Opata_150057_PstIMspI_PA	62.86
11457	Opata_3962777_8_PstIMspI_SNP	62.86
11458	Opata_371837_PstIMseI_PA	62.86
11459	Opata_2600739_PstIMspI_PA	62.86
11460	Opata_749847_11_PstIMseI_SNP	62.86
11461	Opata_712852_PstIMspI_PA	62.86
11462	Opata_121296_PstIMspI_PA	62.86
11463	Opata_307290_PstIMspI_PA	62.86
11464	Opata_656379_PstIMspI_PA	62.86
11465	Opata_3196858_PstIMseI_PA	62.86
11466	Opata_1865329_PstIMspI_PA	62.86
11467	Opata_491460_PstIMseI_PA	62.86
11468	Opata_647838_PstIMseI_PA	62.86
11469	Opata_3447770_PstIMspI_PA	62.86
11470	Opata_423932_PstIMseI_PA	62.86
11471	Opata_4133630_PstIMspI_PA	62.86
11472	Opata_1983895_PstIMspI_PA	62.86
11473	Opata_922647_PstIMspI_PA	62.86
11474	Opata_514569_6_PstIMspI_SNP	62.86
11475	Opata_1616469_PstIMspI_PA	62.86
11476	Opata_246623_PstIMspI_PA	62.86
11477	Opata_429662_PstIMseI_PA	62.86
11478	Opata_408621_80_PstIMspI_SNP	62.86
11479	Opata_1382949_PstIMspI_PA	62.86
11480	Opata_1690761_66_PstIMseI_SNP	62.86
11481	M6_1292418_PstIMseI_PA	62.86
11482	Opata_1726935_PstIMseI_PA	62.86
11483	Opata_928842_37_PstIMspI_SNP	62.86
11484	Opata_1891785_PstIMspI_PA	62.86
11485	Opata_3517802_PstIMseI_PA	62.86
11486	Opata_2349136_35_PstIMseI_SNP	62.86
11487	Opata_759624_PstIMspI_PA	62.86
11488	Opata_3129817_PstIMspI_PA	62.86
11489	Opata_1795826_PstIMspI_PA	62.86
11490	M6_626613_PstIMspI_PA	62.86
11491	Opata_301015_PstIMseI_PA	62.86
11492	Opata_729972_PstIMseI_PA	62.86
11493	Opata_3406499_PstIMspI_PA	62.86
11494	Opata_106144_PstIMseI_PA	62.86
11495	Opata_3975041_61_PstIMseI_SNP	62.86
11496	Opata_3386059_PstIMspI_PA	62.86
11497	Opata_2940914_PstIMseI_PA	62.86
11498	Opata_448373_PstIMspI_PA	62.86
11499	Opata_3226907_PstIMspI_PA	62.86
11500	Opata_276834_49_PstIMspI_SNP	62.86
11501	Opata_2075498_PstIMluI_PA	62.86
11502	Opata_581213_PstIMspI_PA	62.86
11503	Opata_4259307_PstIMspI_PA	62.86
11504	Opata_2845902_PstIMspI_PA	62.86
11505	Opata_443124_PstIMspI_PA	62.86
11506	Opata_511696_41_PstIMspI_SNP	62.86
11507	Opata_803306_PstIMspI_PA	62.86
11508	Opata_124053_PstIMseI_PA	62.86
11509	Opata_3644398_PstIMspI_PA	62.86
11510	Opata_1801850_PstIMspI_PA	62.86
11511	M6_1483768_PstIMseI_PA	62.86
11512	Opata_824780_PstIMseI_PA	62.86
11513	Opata_593477_35_PstIMseI_SNP	62.86
11514	Opata_279039_PstIMspI_PA	62.86
11515	Opata_2055100_PstIMspI_PA	62.86
11516	Opata_1188862_PstIMspI_PA	62.86
11517	Opata_1169380_PstIMspI_PA	62.86
11518	Opata_1441441_PstIMspI_PA	62.86
11519	M6_1437682_PstIMspI_PA	62.86
11520	Opata_1893806_PstIMspI_PA	62.86
11521	M6_2039604_PstIMspI_PA	62.86
11522	Opata_4034743_PstIMspI_PA	62.86
11523	Opata_2003718_PstIMspI_PA	62.86
11524	Opata_248276_PstIMseI_PA	62.86
11525	Opata_1811133_PstIMspI_PA	62.86
11526	Opata_32822_PstIMluI_PA	62.86
11527	Opata_2851530_PstIMseI_PA	62.86
11528	Opata_1570180_PstIMseI_PA	62.86
11529	Opata_3231452_PstIMspI_PA	62.86
11530	Opata_3257000_PstIMseI_PA	62.86
11531	Opata_283433_PstIMspI_PA	62.86
11532	Opata_145862_PstIMseI_PA	62.86
11533	M6_1033226_PstIMspI_PA	62.86
11534	Opata_50423_27_PstIMspI_SNP	62.86
11535	Opata_879677_PstIMspI_PA	62.86
11536	Opata_3770232_PstIMseI_PA	62.86
11537	Opata_1561615_PstIMspI_PA	62.86
11538	Opata_1690761_87_PstIMseI_SNP	62.86
11539	Opata_738157_PstIMspI_PA	62.86
11540	Opata_2580577_PstIMspI_PA	62.86
11541	Opata_3937356_PstIMspI_PA	62.86
11542	Opata_4050053_PstIMspI_PA	62.86
11543	Opata_21060_PstIMseI_PA	62.86
11544	Opata_402727_23_PstIMseI_SNP	62.86
11545	Opata_15970_PstIMspI_PA	62.86
11546	Opata_2006247_30_PstIMspI_SNP	62.86
11547	Opata_1581958_PstIMspI_PA	62.86
11548	Opata_1314283_PstIMseI_PA	62.86
11549	Opata_2235928_PstIMspI_PA	62.86
11550	Opata_2853289_PstIMspI_PA	62.86
11551	Opata_1068725_10_PstIMseI_SNP	62.86
11552	Opata_3996925_PstIMspI_PA	62.86
11553	Opata_997730_PstIMseI_PA	62.86
11554	Opata_3284711_PstIMspI_PA	62.86
11555	Opata_486662_16_PstIMseI_SNP	62.86
11556	Opata_420453_PstIMseI_PA	62.86
11557	Opata_4052190_PstIMspI_PA	62.86
11558	Opata_2901240_PstIMspI_PA	62.86
11559	Opata_188730_PstIMseI_PA	62.86
11560	Opata_112418_PstIMseI_PA	62.86
11561	Opata_3050250_51_PstIMspI_SNP	62.86
11562	Opata_974388_PstIMseI_PA	62.86
11563	Opata_1825865_PstIMspI_PA	62.86
11564	Opata_1756692_PstIMspI_PA	62.86
11565	Opata_3100289_5_PstIMspI_SNP	62.86
11566	Opata_163006_PstIMseI_PA	62.86
11567	Opata_36323_PstIMluI_PA	62.86
11568	Opata_1799649_80_PstIMspI_SNP	62.86
11569	Opata_3780765_PstIMspI_PA	62.86
11570	Opata_4183820_PstIMspI_PA	62.86
11571	Opata_522967_PstIMseI_PA	62.86
11572	Opata_3679227_PstIMspI_PA	62.86
11573	Opata_3975041_85_PstIMseI_SNP	62.86
11574	Opata_3468551_PstIMspI_PA	62.86
11575	Opata_538590_PstIMspI_PA	62.86
11576	Opata_2957064_PstIMspI_PA	62.86
11577	M6_3242474_PstIMspI_PA	62.86
11578	Opata_1953622_PstIMspI_PA	62.86
11579	Opata_1206097_PstIMspI_PA	62.86
11580	Opata_213634_PstIMseI_PA	62.86
11581	Opata_2100145_PstIMspI_PA	62.86
11582	Opata_2476611_30_PstIMseI_SNP	62.86
11583	Opata_893708_PstIMspI_PA	62.86
11584	Opata_348508_PstIMseI_PA	62.86
11585	Opata_257502_PstIMseI_PA	62.86
11586	Opata_394683_81_PstIMseI_SNP	62.86
11587	Opata_808574_47_PstIMseI_SNP	62.86
11588	Opata_3950268_PstIMspI_PA	62.86
11589	Opata_214479_PstIMspI_PA	62.86
11590	Opata_50697_69_PstIMseI_SNP	62.86
11591	M6_131714_PstIMseI_PA	62.86
11592	Opata_473135_PstIMseI_PA	62.86
11593	Opata_3762241_PstIMspI_PA	62.86
11594	Opata_130243_PstIMseI_PA	62.86
11595	Opata_1081516_PstIMseI_PA	62.86
11596	Opata_51725_86_PstIMseI_SNP	62.86
11597	Opata_4228049_PstIMseI_PA	62.86
11598	M6_519950_PstIMspI_PA	62.86
11599	Opata_2032824_PstIMspI_PA	62.86
11600	Opata_2476611_48_PstIMseI_SNP	62.86
11601	Opata_4446688_PstIMseI_PA	62.86
11602	Opata_4253478_PstIMspI_PA	62.86
11603	Opata_2660805_PstIMspI_PA	62.86
11604	Opata_2320034_PstIMspI_PA	62.86
11605	Opata_946123_PstIMspI_PA	62.86
11606	Opata_1910200_PstIMspI_PA	62.86
11607	Opata_1731967_PstIMluI_PA	62.86
11608	Opata_2620565_PstIMspI_PA	62.86
11609	Opata_112585_PstIMseI_PA	62.86
11610	Opata_4045537_PstIMspI_PA	62.86
11611	Opata_927802_PstIMseI_PA	62.86
11612	Opata_652898_PstIMspI_PA	62.86
11613	Opata_2262312_PstIMspI_PA	62.86
11614	Opata_1556844_9_PstIMspI_SNP	62.86
11615	Opata_1915163_PstIMspI_PA	62.86
11616	Opata_33675_PstIMseI_PA	62.86
11617	Opata_839584_PstIMspI_PA	62.86
11618	Opata_1356889_PstIMspI_PA	62.86
11619	Opata_2579686_PstIMseI_PA	62.86
11620	Opata_1617032_PstIMspI_PA	62.86
11621	Opata_471236_PstIMseI_PA	62.86
11622	Opata_1149998_PstIMseI_PA	62.86
11623	Opata_24328_PstIMseI_PA	62.86
11624	Opata_2552327_PstIMspI_PA	62.86
11625	Opata_274782_PstIMseI_PA	62.86
11626	Opata_187754_PstIMseI_PA	62.86
11627	M6_882847_PstIMspI_PA	62.86
11628	Opata_2756265_PstIMspI_PA	62.86
11629	Opata_36758_PstIMseI_PA	62.86
11630	Opata_382559_PstIMseI_PA	62.86
11631	Opata_3257137_PstIMseI_PA	62.86
11632	Opata_1097477_PstIMseI_PA	62.86
11633	M6_1686812_PstIMspI_PA	62.86
11634	Opata_2984797_PstIMseI_PA	62.86
11635	Opata_2562416_PstIMseI_PA	62.86
11636	M6_4080398_PstIMseI_PA	62.86
11637	Opata_1583537_PstIMseI_PA	62.86
11638	M6_1599508_PstIMspI_PA	62.86
11639	Opata_3328889_PstIMspI_PA	62.86
11640	Opata_920594_PstIMseI_PA	62.86
11641	Opata_987628_PstIMspI_PA	62.86
11642	Opata_2990461_PstIMspI_PA	62.86
11643	Opata_1487597_PstIMspI_PA	62.86
11644	M6_2589555_PstIMluI_PA	62.86
11645	Opata_1445486_PstIMspI_PA	62.86
11646	M6_326606_PstIMluI_PA	62.86
11647	M6_2318437_PstIMseI_PA	62.86
11648	Opata_159092_PstIMseI_PA	62.86
11649	Opata_1555035_PstIMspI_PA	62.86
11650	M6_1737417_PstIMspI_PA	62.86
11651	Opata_235260_PstIMseI_PA	62.86
11652	Opata_7812_PstIMseI_PA	62.86
11653	Opata_2371196_PstIMspI_PA	62.86
11654	Opata_693156_PstIMseI_PA	62.86
11655	M6_3586360_PstIMseI_PA	62.86
11656	M6_2086222_PstIMspI_PA	62.86
11657	M6_3780678_PstIMseI_PA	62.86
11658	M6_57191_PstIMspI_PA	62.86
11659	M6_326802_PstIMseI_PA	62.86
11660	M6_92536_PstIMseI_PA	62.86
11661	Opata_2587288_PstIMspI_PA	62.86
11662	Opata_1053890_PstIMspI_PA	62.86
11663	Opata_2858185_PstIMseI_PA	62.86
11664	Opata_144742_PstIMseI_PA	62.86
11665	M6_437068_PstIMspI_PA	62.86
11666	Opata_40760_PstIMseI_PA	62.86
11667	Opata_1276287_PstIMseI_PA	62.86
11668	Opata_958410_PstIMseI_PA	62.86
11669	Opata_103244_PstIMseI_PA	62.86
11670	Opata_1414420_PstIMspI_PA	62.86
11671	Opata_1305963_PstIMseI_PA	62.86
11672	M6_538898_PstIMspI_PA	62.86
11673	Opata_4078295_PstIMspI_PA	62.86
11674	Opata_363372_PstIMseI_PA	62.86
11675	Opata_1167644_PstIMluI_PA	62.86
11676	M6_2598232_PstIMseI_PA	62.86
11677	Opata_177689_PstIMseI_PA	62.86
11678	Opata_696599_PstIMspI_PA	62.86
11679	Opata_553588_PstIMseI_PA	62.86
11680	Opata_2674350_PstIMspI_PA	62.86
11681	Opata_218038_PstIMspI_PA	62.86
11682	Opata_103930_PstIMspI_PA	62.86
11683	Opata_160394_PstIMseI_PA	62.86
11684	Opata_4243895_PstIMspI_PA	62.86
11685	Opata_3906672_PstIMspI_PA	62.86
11686	Opata_88163_PstIMseI_PA	62.86
11687	M6_63275_PstIMseI_PA	62.86
11688	M6_777608_PstIMseI_PA	62.86
11689	M6_196336_PstIMspI_PA	62.86
11690	Opata_3213624_PstIMspI_PA	62.86
11691	Opata_567949_PstIMseI_PA	62.86
11692	Opata_4048799_PstIMspI_PA	62.86
11693	M6_21030_PstIMseI_PA	62.86
11694	M6_1410697_PstIMseI_PA	62.86
11695	Opata_566163_PstIMseI_PA	62.86
11696	M6_2025804_PstIMspI_PA	62.86
11697	M6_507141_PstIMseI_PA	62.86
11698	M6_122007_PstIMseI_PA	62.86
11699	M6_499788_PstIMspI_PA	62.86
11700	Opata_383900_PstIMseI_PA	62.86
11701	Opata_278117_PstIMspI_PA	62.86
11702	Opata_279614_PstIMseI_PA	62.86
11703	Opata_4036190_PstIMspI_PA	62.86
11704	Opata_859262_PstIMspI_PA	62.86
11705	Opata_1939816_PstIMspI_PA	62.86
11706	Opata_1837105_PstIMspI_PA	62.86
11707	Opata_977162_PstIMspI_PA	62.86
11708	Opata_1845629_PstIMspI_PA	62.86
11709	Opata_716162_PstIMseI_PA	62.86
11710	Opata_901206_PstIMseI_PA	62.86
11711	Opata_253063_PstIMspI_PA	62.86
11712	Opata_1944359_PstIMspI_PA	62.86
11713	M6_171071_PstIMseI_PA	62.86
11714	Opata_1821545_PstIMspI_PA	62.86
11715	Opata_2429751_PstIMspI_PA	62.86
11716	Opata_350655_PstIMseI_PA	62.86
11717	Opata_3565429_PstIMspI_PA	62.86
11718	Opata_828483_PstIMspI_PA	62.86
11719	Opata_1658379_PstIMspI_PA	62.86
11720	M6_2380092_PstIMspI_PA	62.86
11721	Opata_196619_PstIMseI_PA	62.86
11722	Opata_1137406_PstIMspI_PA	62.86
11723	M6_459634_PstIMspI_PA	62.86
11724	M6_208683_PstIMseI_PA	62.86
11725	Opata_3111273_PstIMseI_PA	62.86
11726	Opata_2190692_PstIMspI_PA	62.86
11727	Opata_1524536_PstIMspI_PA	62.86
11728	Opata_688005_PstIMspI_PA	62.86
11729	M6_796344_PstIMseI_PA	62.86
11730	Opata_292659_PstIMseI_PA	62.86
11731	Opata_3500459_PstIMspI_PA	62.86
11732	M6_2585428_PstIMseI_PA	62.86
11733	M6_771724_PstIMspI_PA	62.86
11734	Opata_1453591_PstIMseI_PA	62.86
11735	Opata_219006_PstIMseI_PA	62.86
11736	Opata_4002719_PstIMspI_PA	62.86
11737	Opata_1681695_PstIMspI_PA	62.86
11738	Opata_1462172_PstIMspI_PA	62.86
11739	Opata_663813_PstIMseI_PA	62.86
11740	M6_3544672_PstIMspI_PA	62.86
11741	M6_349234_PstIMspI_PA	62.86
11742	Opata_460316_PstIMseI_PA	62.86
11743	Opata_300944_PstIMspI_PA	62.86
11744	Opata_192059_PstIMspI_PA	62.86
11745	Opata_487432_PstIMspI_PA	62.86
11746	Opata_2738626_PstIMspI_PA	62.86
11747	Opata_1107426_PstIMseI_PA	62.86
11748	M6_1387111_PstIMseI_PA	62.86
11749	Opata_439700_PstIMluI_PA	62.86
11750	M6_1360794_PstIMseI_PA	62.86
11751	M6_1519897_PstIMseI_PA	62.86
11752	Opata_11997_PstIMseI_PA	62.86
11753	Opata_3572851_PstIMspI_PA	62.86
11754	Opata_1316170_PstIMspI_PA	62.86
11755	Opata_1235035_PstIMseI_PA	62.86
11756	Opata_657178_PstIMseI_PA	62.86
11757	Opata_1752488_PstIMspI_PA	62.86
11758	Opata_1344120_PstIMseI_PA	62.86
11759	Opata_3397559_PstIMspI_PA	62.86
11760	Opata_2372007_PstIMspI_PA	62.86
11761	Opata_1956860_PstIMspI_PA	62.86
11762	Opata_455012_PstIMseI_PA	62.86
11763	M6_332010_PstIMspI_PA	62.86
11764	Opata_316619_PstIMseI_PA	62.86
11765	Opata_1164577_PstIMspI_PA	62.86
11766	Opata_3058877_PstIMseI_PA	62.86
11767	Opata_862514_PstIMseI_PA	62.86
11768	Opata_237148_PstIMspI_PA	62.86
11769	Opata_3233147_PstIMspI_PA	62.86
11770	Opata_636652_PstIMseI_PA	62.86
11771	Opata_2558619_PstIMspI_PA	62.86
11772	Opata_310255_PstIMspI_PA	62.86
11773	Opata_1279045_PstIMseI_PA	62.86
11774	Opata_2831501_PstIMspI_PA	62.86
11775	Opata_1508198_PstIMseI_PA	62.86
11776	M6_2634395_PstIMspI_PA	62.86
11777	M6_3111959_PstIMspI_PA	62.86
11778	Opata_273284_PstIMspI_PA	62.86
11779	M6_2181409_PstIMspI_PA	62.86
11780	Opata_2320631_PstIMspI_PA	62.86
11781	Opata_1357096_PstIMspI_PA	62.86
11782	Opata_337024_PstIMseI_PA	62.86
11783	Opata_3447127_PstIMspI_PA	62.86
11784	Opata_801636_PstIMseI_PA	62.86
11785	M6_3467890_PstIMseI_PA	62.86
11786	Opata_1942332_PstIMspI_PA	62.86
11787	Opata_721456_PstIMseI_PA	62.86
11788	Opata_1621918_PstIMspI_PA	62.86
11789	Opata_2043986_PstIMspI_PA	62.86
11790	Opata_2054730_PstIMspI_PA	62.86
11791	Opata_2355318_PstIMspI_PA	62.86
11792	Opata_4101858_PstIMspI_PA	62.86
11793	Opata_200262_PstIMseI_PA	62.86
11794	Opata_3205991_PstIMspI_PA	62.86
11795	Opata_2873969_PstIMseI_PA	62.86
11796	M6_1425988_PstIMspI_PA	62.86
11797	Opata_2139534_PstIMseI_PA	62.86
11798	Opata_1575005_PstIMspI_PA	62.86
11799	M6_2525472_PstIMspI_PA	62.86
11800	Opata_51014_PstIMseI_PA	62.86
11801	Opata_3823055_PstIMspI_PA	62.86
11802	Opata_4015990_PstIMspI_PA	62.86
11803	Opata_1324841_PstIMspI_PA	62.86
11804	Opata_2552542_PstIMspI_PA	62.86
11805	Opata_1150350_PstIMspI_PA	62.86
11806	Opata_831752_PstIMspI_PA	62.86
11807	M6_1021415_PstIMspI_PA	62.86
11808	Opata_996335_PstIMseI_PA	62.86
11809	Opata_410573_PstIMseI_PA	62.86
11810	Opata_3765197_PstIMspI_PA	62.86
11811	Opata_2480456_PstIMseI_PA	62.86
11812	Opata_326745_PstIMspI_PA	62.86
11813	Opata_484344_PstIMseI_PA	62.86
11814	Opata_416278_PstIMseI_PA	62.86
11815	M6_312554_PstIMseI_PA	62.86
11816	Opata_1299703_PstIMspI_PA	62.86
11817	Opata_408523_PstIMseI_PA	62.86
11818	Opata_4052790_PstIMspI_PA	62.86
11819	Opata_2331670_PstIMseI_PA	62.86
11820	Opata_295056_PstIMspI_PA	62.86
11821	Opata_1796256_PstIMluI_PA	62.86
11822	Opata_1071359_PstIMseI_PA	62.86
11823	Opata_990717_PstIMspI_PA	62.86
11824	Opata_1053269_PstIMseI_PA	62.86
11825	Opata_2293761_PstIMspI_PA	62.86
11826	M6_648054_PstIMspI_PA	62.86
11827	Opata_1032372_PstIMspI_PA	62.86
11828	M6_11031_PstIMseI_PA	62.86
11829	M6_4269825_PstIMseI_PA	62.86
11830	Opata_1184934_PstIMseI_PA	62.86
11831	Opata_367527_PstIMseI_PA	62.86
11832	Opata_1047552_PstIMseI_PA	62.86
11833	wsnp_RFL_Contig3793_4087750	62.86
11834	Opata_15772_65_PstIMseI_SNP	62.86
11835	Opata_15772_42_PstIMseI_SNP	62.86
11836	Opata_1306565_66_PstIMseI_SNP	62.86
11837	Opata_1351810_PstIMspI_PA	62.86
11838	Opata_2710624_87_PstIMspI_SNP	62.86
11839	Opata_600566_10_PstIMseI_SNP	62.86
11840	Opata_4009855_PstIMspI_PA	62.86
11841	Opata_181213_76_PstIMseI_SNP	62.86
11842	M6_1921639_PstIMspI_PA	62.86
11843	Opata_649452_PstIMspI_PA	62.86
11844	Opata_1479849_PstIMluI_PA	62.86
11845	Opata_2508491_PstIMseI_PA	62.86
11846	Opata_3154804_33_PstIMspI_SNP	62.86
11847	Opata_2020575_25_PstIMspI_SNP	62.86
11848	Opata_29001_49_PstIMspI_SNP	62.86
11849	Opata_673479_82_PstIMseI_SNP	62.86
11850	Opata_1796484_51_PstIMspI_SNP	62.86
11851	Opata_1400680_52_PstIMspI_SNP	62.86
11852	Opata_1110761_31_PstIMluI_SNP	62.86
11853	Opata_3232839_37_PstIMspI_SNP	62.86
11854	Opata_892816_PstIMseI_PA	62.86
11855	Opata_4196523_PstIMspI_PA	62.86
11856	Opata_2276937_PstIMseI_PA	62.86
11857	Opata_501131_79_PstIMseI_SNP	62.86
11858	Opata_285320_79_PstIMseI_SNP	62.86
11859	Opata_3987864_57_PstIMspI_SNP	62.86
11860	Opata_4150989_PstIMspI_PA	62.86
11861	Opata_757313_17_PstIMseI_SNP	62.86
11862	Opata_1552872_PstIMspI_PA	62.86
11863	Opata_209083_28_PstIMseI_SNP	62.86
11864	Opata_1701203_27_PstIMspI_SNP	62.86
11865	Opata_166883_83_PstIMseI_SNP	62.86
11866	Opata_1682445_PstIMspI_PA	62.86
11867	Opata_3087659_PstIMseI_PA	62.86
11868	Opata_181537_80_PstIMseI_SNP	62.86
11869	M6_433623_PstIMluI_PA	62.86
11870	Opata_721605_PstIMseI_PA	62.86
11871	Opata_3173048_73_PstIMspI_SNP	62.86
11872	M6_2552840_PstIMluI_PA	62.86
11873	Opata_2710624_11_PstIMspI_SNP	62.86
11874	Opata_3515463_5_PstIMspI_SNP	62.86
11875	M6_1387261_PstIMseI_PA	62.86
11876	Opata_818919_68_PstIMseI_SNP	62.86
11877	Opata_984433_PstIMseI_PA	62.86
11878	Opata_2851979_PstIMspI_PA	62.86
11879	Opata_898860_PstIMluI_PA	62.86
11880	Opata_1950380_PstIMseI_PA	62.86
11881	Opata_749521_PstIMseI_PA	62.86
11882	Opata_647072_PstIMspI_PA	62.86
11883	Opata_1273390_PstIMseI_PA	62.86
11884	M6_73575_PstIMseI_PA	62.86
11885	Opata_2805347_PstIMseI_PA	62.86
11886	Opata_2312073_40_PstIMspI_SNP	62.86
11887	Opata_1703413_76_PstIMseI_SNP	62.86
11888	Opata_1950455_89_PstIMspI_SNP	62.86
11889	Opata_754362_PstIMseI_PA	62.86
11890	Opata_1937955_PstIMspI_PA	62.86
11891	Opata_3420497_PstIMspI_PA	62.86
11892	Opata_4264990_PstIMseI_PA	62.86
11893	M6_1947857_PstIMseI_PA	62.86
11894	Opata_1276779_PstIMspI_PA	62.86
11895	Opata_3650300_PstIMspI_PA	62.86
11896	Opata_204175_PstIMspI_PA	62.86
11897	Opata_936045_PstIMseI_PA	62.86
11898	Opata_3830636_PstIMspI_PA	62.86
11899	M6_383601_PstIMseI_PA	62.86
11900	M6_2031747_PstIMluI_PA	62.86
11901	Opata_1848919_PstIMspI_PA	62.86
11902	Opata_265307_PstIMseI_PA	62.86
11903	Opata_4392233_16_PstIMseI_SNP	62.86
11904	Opata_61825_69_PstIMseI_SNP	62.86
11905	Opata_98258_PstIMspI_PA	62.86
11906	Opata_365286_31_PstIMspI_SNP	62.86
11907	Opata_1701203_19_PstIMspI_SNP	62.86
11908	Opata_2911471_PstIMspI_PA	62.86
11909	M6_2830365_PstIMspI_PA	62.86
11910	M6_188411_PstIMluI_PA	62.86
11911	Opata_179898_PstIMluI_PA	62.86
11912	Opata_1038296_28_PstIMspI_SNP	62.86
11913	M6_136743_PstIMluI_PA	62.86
11914	M6_2113654_PstIMspI_PA	62.86
11915	Opata_231226_PstIMspI_PA	62.86
11916	Opata_1306565_61_PstIMseI_SNP	62.86
11917	Opata_685535_PstIMseI_PA	62.86
11918	Opata_1168847_PstIMspI_PA	62.86
11919	Opata_2151207_66_PstIMspI_SNP	62.86
11920	M6_1463988_PstIMseI_PA	62.86
11921	Opata_1065179_30_PstIMseI_SNP	62.86
11922	Opata_4252074_PstIMspI_PA	62.86
11923	M6_481060_PstIMseI_PA	62.86
11924	Opata_1856505_PstIMspI_PA	62.86
11925	Opata_645308_PstIMluI_PA	62.86
11926	Opata_415607_PstIMspI_PA	62.86
11927	Opata_1159226_68_PstIMseI_SNP	62.86
11928	Opata_719188_86_PstIMseI_SNP	62.86
11929	Opata_3544628_44_PstIMspI_SNP	62.86
11930	Opata_640488_PstIMseI_PA	62.86
11931	Opata_967763_PstIMseI_PA	62.86
11932	Opata_2710624_22_PstIMspI_SNP	62.86
11933	Opata_1349162_76_PstIMluI_SNP	62.86
11934	Opata_181213_3_PstIMseI_SNP	62.86
11935	Opata_489918_PstIMluI_PA	62.86
11936	Opata_584408_PstIMseI_PA	62.86
11937	Opata_42239_PstIMseI_PA	62.86
11938	Opata_600566_12_PstIMseI_SNP	62.86
11939	M6_1431305_PstIMseI_PA	62.86
11940	Opata_3168813_PstIMspI_PA	62.86
11941	Opata_632664_PstIMseI_PA	62.86
11942	Opata_1141225_PstIMspI_PA	62.86
11943	Opata_143879_PstIMspI_PA	62.86
11944	Opata_2035480_PstIMspI_PA	62.86
11945	Opata_1643877_81_PstIMspI_SNP	62.86
11946	Opata_45321_9_PstIMseI_SNP	62.86
11947	Opata_1701203_44_PstIMspI_SNP	62.86
11948	Opata_2119571_PstIMluI_PA	62.86
11949	Opata_1104892_PstIMseI_PA	62.86
11950	Opata_987775_PstIMspI_PA	62.86
11951	Opata_1851532_PstIMseI_PA	62.86
11952	Opata_34599_PstIMspI_PA	62.86
11953	M6_2757298_PstIMseI_PA	62.86
11954	Opata_4037750_PstIMseI_PA	62.86
11955	Opata_2865680_PstIMspI_PA	62.86
11956	Opata_1306565_64_PstIMseI_SNP	62.86
11957	Opata_1941084_70_PstIMspI_SNP	62.86
11958	Opata_497453_PstIMspI_PA	62.86
11959	Opata_78974_12_PstIMluI_SNP	62.86
11960	Opata_440905_56_PstIMspI_SNP	62.86
11961	Opata_1796484_70_PstIMspI_SNP	62.86
11962	Opata_212130_PstIMspI_PA	62.86
11963	Opata_237248_PstIMluI_PA	62.86
11964	Opata_1961467_PstIMspI_PA	62.86
11965	Opata_615540_22_PstIMseI_SNP	62.86
11966	Opata_640249_70_PstIMseI_SNP	62.86
11967	M6_2014977_PstIMspI_PA	62.86
11968	Opata_3518580_75_PstIMspI_SNP	62.86
11969	Opata_2627609_39_PstIMspI_SNP	62.86
11970	Opata_761778_PstIMspI_PA	62.86
11971	Opata_2631117_PstIMspI_PA	62.86
11972	Opata_728041_PstIMspI_PA	62.86
11973	Opata_171965_69_PstIMluI_SNP	62.86
11974	Opata_220138_11_PstIMspI_SNP	62.86
11975	Opata_169755_88_PstIMseI_SNP	62.86
11976	M6_78454_PstIMluI_PA	62.86
11977	M6_580224_PstIMseI_PA	62.86
11978	Opata_166883_12_PstIMseI_SNP	62.86
11979	Opata_1950455_83_PstIMspI_SNP	62.86
11980	M6_593000_PstIMseI_PA	62.86
11981	M6_853969_PstIMspI_PA	62.86
11982	M6_164753_PstIMspI_PA	62.86
11983	Opata_1369907_PstIMspI_PA	62.86
11984	M6_1650991_PstIMspI_PA	62.86
11985	M6_3417452_PstIMspI_PA	62.86
11986	M6_780683_PstIMspI_PA	62.86
11987	M6_879873_PstIMspI_PA	62.86
11988	M6_2027623_PstIMspI_PA	62.86
11989	Opata_1453418_PstIMluI_PA	62.86
11990	Opata_2809970_PstIMseI_PA	62.86
11991	Opata_1116055_68_PstIMseI_SNP	62.86
11992	M6_1236362_PstIMspI_PA	62.86
11993	M6_1425850_PstIMseI_PA	62.86
11994	Opata_881440_PstIMspI_PA	62.86
11995	Opata_560596_PstIMspI_PA	62.86
11996	Opata_841659_PstIMseI_PA	62.86
11997	M6_771538_PstIMspI_PA	62.86
11998	Opata_1309858_PstIMspI_PA	62.86
11999	M6_461004_PstIMspI_PA	62.86
12000	Opata_1588698_PstIMluI_PA	62.86
12001	Opata_285212_PstIMspI_PA	62.86
12002	Opata_1153394_PstIMseI_PA	62.86
12003	M6_201172_PstIMspI_PA	62.86
12004	Opata_1768914_PstIMluI_PA	62.86
12005	Opata_1982904_PstIMspI_PA	62.86
12006	M6_31661_PstIMseI_PA	62.86
12007	Opata_2473039_PstIMluI_PA	62.86
12008	Opata_645568_PstIMseI_PA	62.86
12009	Opata_3529609_PstIMseI_PA	62.86
12010	Opata_2344230_PstIMseI_PA	62.86
12011	Opata_1219028_76_PstIMspI_SNP	62.86
12012	Opata_3146156_PstIMspI_PA	62.86
12013	M6_762321_PstIMspI_PA	62.86
12014	Opata_2003711_PstIMluI_PA	62.86
12015	Opata_3958978_PstIMseI_PA	62.86
12016	Opata_2711109_PstIMspI_PA	62.86
12017	Opata_1617753_PstIMseI_PA	62.86
12018	Opata_787302_PstIMluI_PA	62.86
12019	Opata_2046906_PstIMspI_PA	62.86
12020	Opata_3086289_PstIMspI_PA	62.86
12021	Opata_821529_PstIMseI_PA	62.86
12022	Opata_2641128_PstIMluI_PA	62.86
12023	Opata_706286_PstIMseI_PA	62.86
12024	Opata_1406604_PstIMspI_PA	62.86
12025	Opata_4413016_PstIMseI_PA	62.86
12026	Opata_1029030_PstIMseI_PA	62.86
12027	M6_991467_PstIMseI_PA	62.86
12028	Opata_3880211_PstIMspI_PA	62.86
12029	M6_1195202_PstIMseI_PA	62.86
12030	Opata_608913_PstIMseI_PA	62.86
12031	Opata_494829_PstIMseI_PA	62.86
12032	Opata_1840491_68_PstIMseI_SNP	62.86
12033	M6_1340730_PstIMseI_PA	62.86
12034	Opata_1841038_PstIMspI_PA	62.86
12035	Opata_1252155_PstIMseI_PA	62.86
12036	Opata_247022_PstIMspI_PA	62.86
12037	Opata_791149_PstIMspI_PA	62.86
12038	Opata_1588043_PstIMspI_PA	62.86
12039	M6_2427281_PstIMspI_PA	62.86
12040	Opata_5334_PstIMseI_PA	62.86
12041	M6_809011_PstIMseI_PA	62.86
12042	Opata_1868299_PstIMspI_PA	62.86
12043	M6_752433_PstIMseI_PA	62.86
12044	M6_2047758_PstIMspI_PA	62.86
12045	M6_1705149_PstIMspI_PA	62.86
12046	M6_1683654_PstIMspI_PA	62.86
12047	M6_564700_PstIMspI_PA	62.86
12048	M6_1074912_PstIMspI_PA	62.86
12049	Opata_254984_PstIMseI_PA	62.86
12050	M6_195216_PstIMseI_PA	62.86
12051	Opata_412074_PstIMseI_PA	62.86
12052	M6_849715_PstIMseI_PA	62.86
12053	Opata_18909_PstIMseI_PA	62.86
12054	Opata_1581569_PstIMspI_PA	62.86
12055	Opata_563692_PstIMspI_PA	62.86
12056	M6_624967_PstIMspI_PA	62.86
12057	M6_826565_PstIMseI_PA	62.86
12058	Opata_2667682_PstIMspI_PA	62.86
12059	M6_3111526_PstIMspI_PA	62.86
12060	M6_948119_PstIMspI_PA	62.86
12061	M6_580405_PstIMseI_PA	62.86
12062	Opata_352973_PstIMseI_PA	62.86
12063	M6_1745884_PstIMspI_PA	62.86
12064	M6_1212445_PstIMspI_PA	62.86
12065	M6_1503302_PstIMseI_PA	62.86
12066	Opata_580035_PstIMseI_PA	62.86
12067	M6_3109464_PstIMspI_PA	62.86
12068	Opata_570692_PstIMspI_PA	62.86
12069	M6_1070070_PstIMseI_PA	62.86
12070	Opata_1228754_PstIMseI_PA	62.86
12071	Opata_1207533_PstIMseI_PA	62.86
12072	Opata_1046135_PstIMseI_PA	62.86
12073	Opata_122980_PstIMseI_PA	62.86
12074	Opata_2991306_PstIMspI_PA	62.86
12075	M6_2060592_PstIMspI_PA	62.86
12076	M6_352036_PstIMspI_PA	62.86
12077	M6_415646_PstIMspI_PA	62.86
[truncated: 140,134 more chars]
