# Supplementary material for: Meta-Analysis of the QTLome of Fusarium Head Blight Resistance in Bread Wheat: Refining the Current Puzzle
Source: Front Plant Sci. 2019 Jun 13;10:727. doi: 10.3389/fpls.2019.00727 (PMC6585393; doi:10.3389/fpls.2019.00727)
Supplement: Supplementary File 2 — Maps and QTL files prepared to run the meta-analysis performed through this study. [file Data_Sheet_2.zip › Supplementary file 2/6D_QTL.txt]

mapName=6D_Venske_19
QTL1	II	ID:0	null	null	6D	1	2.7	6.6	35.50	29.13	41.87
QTL2	II	ID:0	null	null	6D	1	15.6	3.4	103.70	92.60	114.80
QTL3	II	ID:0	null	null	6D	1	2.77	3.8	78.70	67.41	89.99
