# Supplementary material for: Meta-Analysis of the QTLome of Fusarium Head Blight Resistance in Bread Wheat: Refining the Current Puzzle
Source: Front Plant Sci. 2019 Jun 13;10:727. doi: 10.3389/fpls.2019.00727 (PMC6585393; doi:10.3389/fpls.2019.00727)
Supplement: Supplementary File 2 — Maps and QTL files prepared to run the meta-analysis performed through this study. [file Data_Sheet_2.zip › Supplementary file 2/7A_Map.txt]

mapName=7A_Venske_19
Organism Genus=Triticum
Organism Species=Triticum_aestivum
crossType=unknown
popSize=unknown
mappingCrossType=unknown
mappingFunction=haldane
mapUnit=cM
mapExpansion=0
mapQuality=0
locusLocation=1
chr=7A
lg=1
1	QHt.inra-7A	0
2	Excalibur_c34115_727	0
3	Xgwm666	1.4
4	RAC875_c46265_501	2.08
5	P78/M63.6	3
6	Gby	3
7	Xwmc158	3.6
8	Xfba322	3.9
9	Xfba65s	3.9
10	Xfbb278d	3.9
11	XgbxG367b	3.9
12	XgbxR799b	3.9
13	Xgpw2107	3.9
14	Xgpw2233	3.9
15	Xgpw2297	3.9
16	Xgwm350a	3.9
17	Xgwm635	4
18	Xfbb156	4
19	Xgwm350	4
20	Xfbb67a	4
21	Xgwm666.3	4
22	P78/M72.2	4
23	Xpsr490.3(Ss1)	4
24	Xbarc70	4
25	Xfba17	4.6
26	Xfba321	4.6
27	Xfbb121	4.9
28	Xfbb193	4.9
29	Xfba93	4.9
30	Xfbb9	4.9
31	Xfbb278	4.9
32	Xgwm471	4.9
33	Xfba72	4.9
34	Xfba311a	4.9
35	Xfbb9b	4.9
36	Xfbb156c	4.9
37	Xgwm681	4.9
38	Xbarc151	4.9
39	Xwmc497	4.9
40	Xwmc646	4.9
41	Xfba127	5
42	Xpsr386.2	5
43	Xfba311	5
44	Excalibur_c57160_208	5.31
45	Xbcd907	5.4
46	Xcdo545	5.4
47	Xgwm233	5.4
48	Xfbb186	5.4
49	Xopai5-650	5.4
50	Xpsr119a	5.4
51	M83/P65.4	5.4
52	P78/M69.1	5.4
53	Xpsr563.2	5.4
54	XgbxG564a	5.4
55	Xwmc388	5.4
56	IAAV4618	6.38
57	D_GCE8AKX02GF3QZ_210	8.89
58	D_contig64968_222	9.66
59	Tdurum_contig46583_1742	9.66
60	Xfba109	10.5
61	Xcdo475a	10.5
62	BS00065188_51	11.02
63	M65/P64.2a	11.5
64	BS00087192_51	12.02
65	RAC875_c41265_147	12.02
66	Xglk61.2	12.5
67	Xfbb67	12.9
68	Kukri_c11770_148	13.32
69	Xcdo475	15.9
70	Excalibur_c1904_2824	16.45
71	Xpsr558	16.5
72	Excalibur_c25224_202	16.53
73	Ku_c416_1522	18.41
74	Xfba42a	19.5
75	Xfba346	20.5
76	Xgwm350b	20.5
77	Tdurum_contig12832_116	20.89
78	Xgwm526	22.5
79	Xgwm130	24
80	Xwmc479	24
81	1120255	26.78
82	2290428	26.78
83	Xwmc168	27.1
84	1108869	27.37
85	RAC875_rep_c112727_242	27.74
86	1398825	27.8
87	1137733	27.92
88	1096330	28
89	Xgwm60	28
90	Xcdo1395	28
91	Kukri_c2500_66	28.03
92	BS00033782_51	28.03
93	Xbcd1066a	28.1
94	1120089	28.27
95	1142506	28.27
96	1249295	28.27
97	1000220	28.28
98	5412077	28.28
99	1090625	28.37
100	1097142	28.37
101	1241369	28.37
102	1283821	28.37
103	1101714	28.38
104	1124198	28.38
105	982465	28.39
106	992055	28.39
107	1041691	28.39
108	1061848	28.39
109	1133726	28.39
110	1204088	28.39
111	1207901	28.39
112	1235597	28.39
113	1283144	28.39
114	1696909	28.39
115	2276842	28.39
116	2288815	28.39
117	2289653	28.39
118	3064693	28.39
119	4537908	28.39
120	5410839	28.39
121	wPt-731291	28.41
122	wPt-2056	28.44
123	wPt-3572	28.46
124	1005333	28.53
125	1072451	28.7
126	1238007	28.7
127	1279724	28.7
128	1055535	28.7
129	1253333	28.7
130	1266641	28.72
131	wPt-7034	28.74
132	wsnp_Ex_c65274_63746469	28.81
133	1696856	28.84
134	1397696	28.87
135	1160335	28.9
136	1221723	28.9
137	1371359	28.9
138	1698383	28.9
139	1708293	28.9
140	1860178	28.9
141	3023844	28.9
142	3939028	28.9
143	3952148	28.9
144	4404425	28.9
145	4405138	28.9
146	4408208	28.9
147	4408541	28.9
148	4410515	28.9
149	4410719	28.9
150	4538920	28.9
151	4539583	28.9
152	1258629	28.94
153	1206522	29.01
154	1042392	29.03
155	1045022	29.16
156	1077297	29.16
157	1034822	29.2
158	1233712	29.2
159	1234024	29.2
160	2280187	29.2
161	3935715	29.2
162	4991457	29.2
163	4993315	29.2
164	5325299	29.2
165	5411920	29.2
166	1114793	29.22
167	1126688	29.22
168	1371653	29.22
169	2289133	29.22
170	3023640	29.22
171	3385402	29.22
172	1161990	29.33
173	1279703	29.33
174	1707847	29.33
175	1121590	29.33
176	1252767	29.36
177	1076701	29.49
178	1104126	29.49
179	1110857	29.49
180	1102230	29.55
181	1129403	29.55
182	1133253	29.55
183	1170315	29.55
184	1204916	29.55
185	1221482	29.55
186	1229182	29.55
187	1234750	29.55
188	1391544	29.55
189	1708325	29.55
190	1083387	29.81
191	1084617	29.83
192	1148878	29.83
193	1076719	29.89
194	120480	29.94
195	1126385	29.94
196	978388	29.97
197	980097	29.97
198	1081569	29.97
199	1106693	29.97
200	1122206	29.97
201	1128882	29.97
202	1131122	29.97
203	1137812	29.97
204	1139287	29.97
205	1208315	29.97
206	3951480	29.97
207	1118430	30.02
208	1144320	30.02
209	1268018	30.02
210	1267861	30.1
211	Xgbx3480a	30.1
212	2261548	30.12
213	1309568	30.24
214	1122114	30.39
215	1139353	30.39
216	1268316	30.39
217	1217938	30.43
218	984011	30.6
219	1130312	30.6
220	731311	30.67
221	978369	30.67
222	982448	30.67
223	1016116	30.67
224	1071333	30.67
225	1074769	30.67
226	1095147	30.67
227	1107245	30.67
228	1128294	30.67
229	1205630	30.67
230	1210686	30.67
231	1217018	30.67
232	1217618	30.67
233	1236096	30.67
234	1261709	30.67
235	1279531	30.67
236	1298406	30.67
237	1301235	30.67
238	1123264	30.67
239	1049875	30.68
240	1060556	30.68
241	1100760	30.68
242	1109761	30.68
243	1120774	30.68
244	1128055	30.68
245	1128354	30.68
246	1159207	30.68
247	1165339	30.68
248	1181026	30.68
249	1224126	30.68
250	1229051	30.68
251	1234898	30.68
252	1259214	30.68
253	1261719	30.68
254	1262048	30.68
255	1279299	30.68
256	1280403	30.68
257	1379935	30.68
258	2303622	30.68
259	3021211	30.68
260	wPt-743510	30.69
261	wPt-1022	30.71
262	1105840	30.73
263	3940147	30.73
264	1095843	30.74
265	343833	30.84
266	1226892	30.92
267	1374526	30.99
268	3026538	30.99
269	1268663	31.01
270	1218731	31.02
271	3941812	31.02
272	1268047	31.04
273	Xfba337a	31.1
274	1236437	31.19
275	1262476	31.26
276	1007150	31.27
277	985958	31.27
278	998877	31.27
279	1096500	31.27
280	1127535	31.27
281	1138340	31.27
282	1150033	31.27
283	1265616	31.27
284	1268148	31.27
285	1378784	31.27
286	2278500	31.27
287	3023360	31.27
288	4909830	31.27
289	4909875	31.27
290	1117500	31.28
291	989662	31.35
292	1000950	31.35
293	1039009	31.35
294	1059502	31.35
295	1096563	31.35
296	1102837	31.35
297	1115211	31.35
298	1121336	31.35
299	1122097	31.35
300	1125480	31.35
301	1150691	31.35
302	1213538	31.35
303	1223285	31.35
304	1232760	31.35
305	1235522	31.35
306	1240640	31.35
307	1295882	31.35
308	1666638	31.35
309	1677661	31.35
310	2280020	31.35
311	2323758	31.35
312	3025390	31.35
313	3031498	31.35
314	3064461	31.35
315	3384693	31.35
316	3385330	31.35
317	3385383	31.35
318	3385498	31.35
319	3385525	31.35
320	3385533	31.35
321	3385566	31.35
322	3532938	31.35
323	3533088	31.35
324	3533286	31.35
325	3533489	31.35
326	3533698	31.35
327	3533890	31.35
328	3534440	31.35
329	3570018	31.35
330	3937274	31.35
331	3938536	31.35
332	3939660	31.35
333	3941291	31.35
334	3945618	31.35
335	3947148	31.35
336	3949557	31.35
337	3950904	31.35
338	3955913	31.35
339	3956382	31.35
340	3958000	31.35
341	4008890	31.35
342	4396498	31.35
343	4396627	31.35
344	4396837	31.35
345	4396860	31.35
346	4397026	31.35
347	4397048	31.35
348	4397643	31.35
349	4398388	31.35
350	4404769	31.35
351	4405207	31.35
352	4407495	31.35
353	4409562	31.35
354	4439496	31.35
355	4538453	31.35
356	4538569	31.35
357	4544074	31.35
358	4733915	31.35
359	4989154	31.35
360	4989172	31.35
361	4989497	31.35
362	4989677	31.35
363	4989782	31.35
364	4990128	31.35
365	4990217	31.35
366	4990236	31.35
367	4990486	31.35
368	4990509	31.35
369	4990797	31.35
370	4991094	31.35
371	4991146	31.35
372	4991148	31.35
373	4991156	31.35
374	4991199	31.35
375	4991257	31.35
376	4991318	31.35
377	4991584	31.35
378	4991809	31.35
379	4991938	31.35
380	5323527	31.35
381	5324071	31.35
382	5342525	31.35
383	5345884	31.35
384	7337230	31.35
385	7349372	31.35
386	1239846	31.35
387	1110034	31.36
388	1174829	31.36
389	1234311	31.36
390	1254541	31.36
391	2262778	31.36
392	2289454	31.36
393	3384678	31.36
394	3533503	31.36
395	3939294	31.36
396	3949840	31.36
397	3959485	31.36
398	3961166	31.36
399	4396859	31.36
400	4398065	31.36
401	4407415	31.36
402	4989614	31.36
403	4989789	31.36
404	4989858	31.36
405	4990231	31.36
406	4990295	31.36
407	4990325	31.36
408	4990831	31.36
409	4990855	31.36
410	4991403	31.36
411	4992316	31.36
412	wPt-9914	31.36
413	116121	31.39
414	1241777	31.39
415	1307599	31.39
416	4008522	31.39
417	4329720	31.39
418	1121040	31.41
419	1202385	31.41
420	1279271	31.41
421	wPt-3648	31.41
422	3934876	31.42
423	4537968	31.42
424	978588	31.44
425	1019037	31.44
426	1064039	31.44
427	1070568	31.44
428	1071972	31.44
429	1093713	31.44
430	1107733	31.44
431	1113026	31.44
432	1137772	31.44
433	1201593	31.44
434	1202751	31.44
435	1207664	31.44
436	1208529	31.44
437	1217724	31.44
438	1250018	31.44
439	1252711	31.44
440	1254659	31.44
441	2261244	31.44
442	2261974	31.44
443	2275317	31.44
444	2277189	31.44
445	2328482	31.44
446	2341248	31.44
447	2367833	31.44
448	wPt-6417	31.45
449	3034007	31.45
450	116378	31.46
451	665927	31.46
452	1112203	31.47
453	1129122	31.47
454	1237463	31.47
455	1297241	31.47
456	5366884	31.47
457	5411011	31.47
458	5968489	31.47
459	2263800	31.47
460	3533201	31.47
461	wPt-743193	31.48
462	4411019	31.48
463	2303792	31.49
464	1022335	31.49
465	1049998	31.49
466	1134229	31.49
467	1134626	31.49
468	1135546	31.49
469	1164284	31.49
470	1205807	31.49
471	1241475	31.49
472	4543762	31.49
473	5359550	31.49
474	1210876	31.5
475	1402720	31.52
476	1229231	31.53
477	1108806	31.54
478	1118093	31.54
479	1119006	31.54
480	1128892	31.54
481	1129190	31.54
482	1202657	31.54
483	1224188	31.54
484	1229246	31.54
485	1229491	31.54
486	1229989	31.54
487	1231073	31.54
488	1231122	31.54
489	1233394	31.54
490	1234296	31.54
491	1238046	31.54
492	1238980	31.54
493	1241275	31.54
494	1256186	31.54
495	1258001	31.54
496	1261072	31.54
497	1269206	31.54
498	1298844	31.54
499	1313964	31.54
500	1314941	31.54
501	1329860	31.54
502	1370404	31.54
503	1696182	31.54
504	1712744	31.54
505	2296891	31.54
506	3024288	31.54
507	3025999	31.54
508	3026442	31.54
509	3026453	31.54
510	3027372	31.54
511	3033983	31.54
512	3064539	31.54
513	3385270	31.54
514	3385412	31.54
515	3937800	31.54
516	3941163	31.54
517	3941380	31.54
518	3941824	31.54
519	3943789	31.54
520	3951360	31.54
521	3951508	31.54
522	3960092	31.54
523	4010084	31.54
524	4396467	31.54
525	4397589	31.54
526	4405357	31.54
527	4405365	31.54
528	4412134	31.54
529	4439613	31.54
530	4439703	31.54
531	4539900	31.54
532	4991947	31.54
533	4991949	31.54
534	4992150	31.54
535	4992153	31.54
536	4992182	31.54
537	4992339	31.54
538	4992385	31.54
539	4992784	31.54
540	4993151	31.54
541	5363235	31.54
542	5411273	31.54
543	3064837	31.57
544	1150284	31.6
545	1151060	31.62
546	4411635	31.62
547	4541813	31.62
548	4992144	31.62
549	5971122	31.62
550	1102014	31.63
551	wPt-731311	31.63
552	4990324	31.64
553	2288901	31.65
554	wPt-9207	31.66
555	wPt-3135	31.66
556	tPt-512944	31.66
557	tPt-513474	31.66
558	tPt-514319	31.66
559	rPt-4199	31.66
560	wPt-740561	31.66
561	wPt-742244	31.66
562	wPt-9404	31.66
563	wPt-9651	31.66
564	wPt-7425	31.66
565	987966	31.66
566	1026525	31.66
567	1052485	31.66
568	1085694	31.66
569	1086124	31.66
570	1123754	31.66
571	1130354	31.66
572	1132088	31.66
573	1137782	31.66
574	1137832	31.66
575	1138207	31.66
576	1138494	31.66
577	1138685	31.66
578	1139580	31.66
579	1140569	31.66
580	1150780	31.66
581	1151070	31.66
582	1164201	31.66
583	1220805	31.66
584	1241990	31.66
585	1252097	31.66
586	1252203	31.66
587	1291387	31.66
588	1295880	31.66
589	1296889	31.66
590	1296899	31.66
591	1296973	31.66
592	1304914	31.66
593	1329206	31.66
594	1666477	31.66
595	1682938	31.66
596	1684199	31.66
597	1863591	31.66
598	2282774	31.66
599	2295851	31.66
600	2304880	31.66
601	2348884	31.66
602	3222520	31.66
603	3533805	31.66
604	3954812	31.66
605	3956024	31.66
606	3958723	31.66
607	4406187	31.66
608	4411401	31.66
609	4411602	31.66
610	4536134	31.66
611	4537276	31.66
612	4537712	31.66
613	4539592	31.66
614	4992808	31.66
615	4994317	31.66
616	4998225	31.66
617	5005233	31.66
618	5007671	31.66
619	5324963	31.66
620	5345647	31.66
621	5410590	31.66
622	5411680	31.66
623	tPt-513293	31.66
624	1209564	31.66
625	wPt-5153	31.66
626	1252663	31.66
627	1281477	31.66
628	wPt-665234	31.66
629	wPt-0031	31.66
630	1120785	31.66
631	1865417	31.66
632	1214356	31.66
633	1073995	31.66
634	1109586	31.66
635	1112792	31.66
636	2275259	31.66
637	3571023	31.66
638	3935192	31.66
639	3940121	31.66
640	3945126	31.66
641	3948290	31.66
642	3949295	31.66
643	3950848	31.66
644	3952153	31.66
645	3953675	31.66
646	3956612	31.66
647	3959224	31.66
648	1129905	31.66
649	1140197	31.66
650	2280076	31.66
651	1278648	31.66
652	1393097	31.66
653	2277742	31.66
654	1308706	31.66
655	1289470	31.66
656	2293852	31.66
657	3025210	31.66
658	3934243	31.66
659	3936029	31.66
660	3949709	31.66
661	3950609	31.66
662	3956425	31.66
663	3956667	31.66
664	3957571	31.66
665	4002922	31.66
666	4008944	31.66
667	4537925	31.66
668	4543477	31.66
669	979064	31.66
670	1034119	31.66
671	1058538	31.66
672	1090134	31.66
673	1090490	31.66
674	1092498	31.66
675	1106129	31.66
676	1115711	31.66
677	1117608	31.66
678	1133842	31.66
679	1142650	31.66
680	2272922	31.66
681	3028592	31.66
682	wPt-5742	31.66
683	wPt-3434	31.66
684	wPt-3964	31.66
685	wPt-4748	31.66
686	wPt-8473	31.66
687	1008087	31.66
688	1122530	31.66
689	1313900	31.66
690	1408894	31.66
691	wPt-3883	31.66
692	377694	31.66
693	988692	31.66
694	1000108	31.66
695	1031826	31.66
696	1032817	31.66
697	1037300	31.66
698	1042509	31.66
699	1053453	31.66
700	1060475	31.66
701	1064516	31.66
702	1073010	31.66
703	1079496	31.66
704	1080142	31.66
705	1083349	31.66
706	1087640	31.66
707	1093998	31.66
708	1094572	31.66
709	1095219	31.66
710	1095279	31.66
711	1095629	31.66
712	1102663	31.66
713	1103674	31.66
714	1107857	31.66
715	1108312	31.66
716	1108467	31.66
717	1109883	31.66
718	1110063	31.66
719	1111320	31.66
720	1111725	31.66
721	1111940	31.66
722	1112008	31.66
723	1112195	31.66
724	1113641	31.66
725	1114332	31.66
726	1115541	31.66
727	1117753	31.66
728	1119362	31.66
729	1122074	31.66
730	1122964	31.66
731	1127215	31.66
732	1127643	31.66
733	1128608	31.66
734	1132820	31.66
735	1137875	31.66
736	1151571	31.66
737	1205901	31.66
738	1216337	31.66
739	1216403	31.66
740	1217385	31.66
741	1221089	31.66
742	1229104	31.66
743	1233202	31.66
744	1238341	31.66
745	1240496	31.66
746	1254187	31.66
747	1255041	31.66
748	1256124	31.66
749	1288859	31.66
750	1367746	31.66
751	2293710	31.66
752	1015382	31.66
753	1081679	31.66
754	1107917	31.66
755	1205326	31.66
756	2323291	31.66
757	4992309	31.66
758	5371479	31.66
759	3935080	31.66
760	3935646	31.66
761	4004445	31.66
762	1269709	31.66
763	3942445	31.66
764	3948591	31.66
765	3957823	31.66
766	4329300	31.66
767	1102198	31.66
768	1118500	31.66
769	1128943	31.66
770	1208232	31.66
771	1267405	31.66
772	3533942	31.66
773	4538676	31.66
774	wPt-1163	31.66
775	wPt-7734	31.66
776	wPt-9796	31.66
777	BARC70	31.66
778	988486	31.66
779	1055053	31.66
780	1076278	31.66
781	1084072	31.66
782	1111784	31.66
783	1150699	31.66
784	1242236	31.66
785	1285214	31.66
786	1393922	31.66
787	3937005	31.66
788	3944358	31.66
789	3956587	31.66
790	4397621	31.66
791	4411245	31.66
792	wPt-6760	31.66
793	1202960	31.66
794	1268226	31.66
795	3946930	31.66
796	1243444	31.66
797	2279170	31.66
798	1211928	31.66
799	1233995	31.66
800	3939542	31.66
801	1115735	31.66
802	1216004	31.66
803	1356746	31.66
804	3958505	31.66
805	3960908	31.66
806	1110018	31.66
807	1136706	31.66
808	1236206	31.66
809	1394556	31.66
810	4408482	31.66
811	4910239	31.66
812	4989446	31.66
813	4989921	31.66
814	4990120	31.66
815	4991144	31.66
816	1011398	31.66
817	1713275	31.66
818	2276425	31.66
819	1258418	31.66
820	1029116	31.66
821	1124324	31.66
822	3023072	31.66
823	3952537	31.66
824	4538024	31.66
825	4989562	31.66
826	4991173	31.66
827	1238052	31.66
828	1006817	31.66
829	1036713	31.66
830	1058439	31.66
831	1075735	31.66
832	1093548	31.66
833	1115252	31.66
834	1200977	31.66
835	2258109	31.66
836	2266522	31.66
837	2269591	31.66
838	2279616	31.66
839	3021927	31.66
840	3021956	31.66
841	3064571	31.66
842	3222540	31.66
843	3951703	31.66
844	4535872	31.66
845	1012030	31.66
846	1087792	31.66
847	1117005	31.66
848	1121695	31.66
849	1126206	31.66
850	1127718	31.66
851	4440276	31.66
852	3954001	31.66
853	4395564	31.66
854	4410264	31.66
855	4412195	31.66
856	2324620	31.66
857	1213581	31.66
858	5346840	31.66
859	1112237	31.66
860	3938294	31.66
861	3941125	31.66
862	4539478	31.66
863	2338054	31.66
864	1067518	31.66
865	1103448	31.66
866	1130093	31.66
867	1239410	31.66
868	1242160	31.66
869	1254491	31.66
870	2340961	31.66
871	1017632	31.66
872	1214744	31.66
873	2275749	31.66
874	2278435	31.66
875	2303320	31.66
876	2322090	31.66
877	1047255	31.66
878	1218279	31.66
879	3941605	31.66
880	1112140	31.66
881	1236920	31.66
882	1046082	31.66
883	1048319	31.66
884	1113084	31.66
885	1115048	31.66
886	1119169	31.66
887	1218489	31.66
888	1236354	31.66
889	1242618	31.66
890	1268240	31.66
891	3064738	31.66
892	985113	31.66
893	1149213	31.66
894	7353163	31.66
895	3023437	31.66
896	1094067	31.66
897	1109154	31.66
898	1241572	31.66
899	1379368	31.66
900	3021391	31.66
901	3021479	31.66
902	4005555	31.66
903	3941116	31.66
904	3533901	31.66
905	3064503	31.66
906	116533	31.66
907	979306	31.66
908	985053	31.66
909	1037235	31.66
910	1053338	31.66
911	1066350	31.66
912	1082666	31.66
913	1084063	31.66
914	1114376	31.66
915	1119891	31.66
916	1124635	31.66
917	1129761	31.66
918	1143166	31.66
919	1201079	31.66
920	1236374	31.66
921	1392478	31.66
922	4909876	31.66
923	1259180	31.66
924	4989204	31.66
925	1410227	31.66
926	1061842	31.66
927	1062338	31.66
928	1092073	31.66
929	1095019	31.66
930	1139547	31.66
931	1152630	31.66
932	1187043	31.66
933	1203567	31.66
934	1211821	31.66
935	1238034	31.66
936	1378833	31.66
937	2311208	31.66
938	4404343	31.66
939	4406877	31.66
940	4988986	31.66
941	4990664	31.66
942	7352373	31.66
943	1137768	31.66
944	1148856	31.66
945	1122559	31.66
946	1101518	31.66
947	1311449	31.66
948	2323400	31.66
949	2261358	31.66
950	2278607	31.66
951	4991619	31.66
952	4008725	31.66
953	1074529	31.66
954	1207437	31.66
955	1267407	31.66
956	1159231	31.66
957	4992448	31.66
958	116513	31.66
959	989431	31.66
960	3024584	31.66
961	1376269	31.66
962	1166793	31.66
963	1159682	31.66
964	1239531	31.66
965	1242566	31.66
966	2293971	31.66
967	1126431	31.66
968	990823	31.66
969	1407553	31.66
970	1136493	31.66
971	2276785	31.66
972	1036678	31.66
973	1042748	31.66
974	1054570	31.66
975	1056314	31.66
976	1075163	31.66
977	1202066	31.66
978	1233765	31.66
979	1242045	31.66
980	1249397	31.66
981	4990863	31.66
982	1130503	31.66
983	2258740	31.66
984	2307429	31.66
985	4988952	31.66
986	5411254	31.66
987	1107032	31.66
988	1078119	31.66
989	2315308	31.66
990	1105527	31.66
991	1213759	31.66
992	1162546	31.66
993	1217823	31.66
994	1274132	31.66
995	1355469	31.66
996	2255245	31.66
997	2277534	31.66
998	2279358	31.66
999	2279511	31.66
1000	3028330	31.66
1001	3064733	31.66
1002	3064842	31.66
1003	3533806	31.66
1004	3942604	31.66
1005	3946436	31.66
1006	5576880	31.66
1007	1024312	31.66
1008	2277380	31.66
1009	2281890	31.66
1010	3064495	31.66
1011	1100606	31.66
1012	1084527	31.66
1013	1109748	31.66
1014	wPt-7070	31.66
1015	1004671	31.66
1016	1119342	31.66
1017	1167647	31.66
1018	1216540	31.66
1019	3020689	31.66
1020	tPt-9111	31.66
1021	1125361	31.66
1022	1381394	31.66
1023	1097869	31.66
1024	1051483	31.66
1025	1672254	31.66
1026	1214675	31.66
1027	2268586	31.66
1028	2294175	31.66
1029	1158021	31.66
1030	1011541	31.66
1031	wPt-4880	31.66
1032	M6_148974_PstIMluI_PA	31.66
1033	M6_1664901_PstIMluI_PA	31.66
1034	M6_168447_PstIMluI_PA	31.66
1035	M6_17544_PstIMluI_PA	31.66
1036	M6_1769001_PstIMluI_PA	31.66
1037	M6_1779279_PstIMluI_PA	31.66
1038	M6_1829177_PstIMluI_PA	31.66
1039	M6_1963909_PstIMluI_PA	31.66
1040	M6_2734427_PstIMluI_PA	31.66
1041	M6_53214_PstIMluI_PA	31.66
1042	M6_897719_PstIMluI_PA	31.66
1043	M6_1105862_PstIMseI_PA	31.66
1044	M6_1133201_PstIMseI_PA	31.66
1045	M6_1193524_PstIMseI_PA	31.66
1046	M6_1220041_PstIMseI_PA	31.66
1047	M6_1321128_PstIMseI_PA	31.66
1048	M6_1341244_PstIMseI_PA	31.66
1049	M6_1695250_PstIMseI_PA	31.66
1050	M6_1711639_PstIMseI_PA	31.66
1051	M6_195969_PstIMseI_PA	31.66
1052	M6_2201840_PstIMseI_PA	31.66
1053	M6_2276429_PstIMseI_PA	31.66
1054	M6_2485366_PstIMseI_PA	31.66
1055	M6_248974_PstIMseI_PA	31.66
1056	M6_2505587_PstIMseI_PA	31.66
1057	M6_258363_PstIMseI_PA	31.66
1058	M6_2620825_PstIMseI_PA	31.66
1059	M6_2692450_PstIMseI_PA	31.66
1060	M6_2696459_PstIMseI_PA	31.66
1061	M6_2909938_PstIMseI_PA	31.66
1062	M6_3053323_PstIMseI_PA	31.66
1063	M6_323255_PstIMseI_PA	31.66
1064	M6_3256581_PstIMseI_PA	31.66
1065	M6_340780_PstIMseI_PA	31.66
1066	M6_347785_PstIMseI_PA	31.66
1067	M6_3560683_PstIMseI_PA	31.66
1068	M6_36217_PstIMseI_PA	31.66
1069	M6_3645414_PstIMseI_PA	31.66
1070	M6_3679500_PstIMseI_PA	31.66
1071	M6_371941_PstIMseI_PA	31.66
1072	M6_3856998_PstIMseI_PA	31.66
1073	M6_389590_PstIMseI_PA	31.66
1074	M6_397677_PstIMseI_PA	31.66
1075	M6_4003292_PstIMseI_PA	31.66
1076	M6_4241548_PstIMseI_PA	31.66
1077	M6_571665_PstIMseI_PA	31.66
1078	M6_572387_PstIMseI_PA	31.66
1079	M6_583170_PstIMseI_PA	31.66
1080	M6_721013_PstIMseI_PA	31.66
1081	M6_723935_PstIMseI_PA	31.66
1082	M6_735160_PstIMseI_PA	31.66
1083	M6_739987_PstIMseI_PA	31.66
1084	M6_750975_PstIMseI_PA	31.66
1085	M6_761227_PstIMseI_PA	31.66
1086	M6_802036_PstIMseI_PA	31.66
1087	M6_811570_PstIMseI_PA	31.66
1088	M6_817397_PstIMseI_PA	31.66
1089	M6_844829_PstIMseI_PA	31.66
1090	M6_944396_PstIMseI_PA	31.66
1091	M6_987275_PstIMseI_PA	31.66
1092	M6_99419_PstIMseI_PA	31.66
1093	M6_996041_PstIMseI_PA	31.66
1094	Opata_2597737_PstIMseI_PA	31.66
1095	M6_1096595_PstIMspI_PA	31.66
1096	M6_1114607_PstIMspI_PA	31.66
1097	M6_1363145_PstIMspI_PA	31.66
1098	M6_1429656_PstIMspI_PA	31.66
1099	M6_1483646_PstIMspI_PA	31.66
1100	M6_1503680_PstIMspI_PA	31.66
1101	M6_1522355_PstIMspI_PA	31.66
1102	M6_1586796_PstIMspI_PA	31.66
1103	M6_1875168_PstIMspI_PA	31.66
1104	M6_1943950_PstIMspI_PA	31.66
1105	M6_1954506_PstIMspI_PA	31.66
1106	M6_201045_PstIMspI_PA	31.66
1107	M6_2055763_PstIMspI_PA	31.66
1108	M6_2173577_PstIMspI_PA	31.66
1109	M6_2324778_PstIMspI_PA	31.66
1110	M6_2482411_PstIMspI_PA	31.66
1111	M6_2506151_PstIMspI_PA	31.66
1112	M6_2510437_PstIMspI_PA	31.66
1113	M6_2519471_PstIMspI_PA	31.66
1114	M6_2750168_PstIMspI_PA	31.66
1115	M6_2834943_PstIMspI_PA	31.66
1116	M6_326066_PstIMspI_PA	31.66
1117	M6_353117_PstIMspI_PA	31.66
1118	M6_398412_PstIMspI_PA	31.66
1119	M6_473254_PstIMspI_PA	31.66
1120	M6_484121_PstIMspI_PA	31.66
1121	M6_597335_PstIMspI_PA	31.66
1122	M6_61082_PstIMspI_PA	31.66
1123	M6_611580_PstIMspI_PA	31.66
1124	M6_641555_PstIMspI_PA	31.66
1125	M6_661338_PstIMspI_PA	31.66
1126	M6_674324_PstIMspI_PA	31.66
1127	M6_680326_PstIMspI_PA	31.66
1128	M6_740268_PstIMspI_PA	31.66
1129	M6_790418_PstIMspI_PA	31.66
1130	M6_812092_PstIMspI_PA	31.66
1131	M6_887984_PstIMspI_PA	31.66
1132	M6_923007_PstIMspI_PA	31.66
1133	M6_924450_PstIMspI_PA	31.66
1134	Opata_1186471_PstIMspI_PA	31.66
1135	Opata_1713919_PstIMspI_PA	31.66
1136	Opata_2395293_PstIMspI_PA	31.66
1137	Opata_2849537_PstIMspI_PA	31.66
1138	Opata_317480_PstIMspI_PA	31.66
1139	Opata_3263102_PstIMspI_PA	31.66
1140	Opata_430011_PstIMspI_PA	31.66
1141	Opata_479258_PstIMspI_PA	31.66
1142	Opata_576316_PstIMspI_PA	31.66
1143	Opata_697983_PstIMspI_PA	31.66
1144	Opata_731824_PstIMspI_PA	31.66
1145	Opata_791079_PstIMspI_PA	31.66
1146	Opata_808889_PstIMspI_PA	31.66
1147	Opata_872661_PstIMspI_PA	31.66
1148	Opata_115796_19_PstIMseI_SNP	31.66
1149	Opata_1162562_22_PstIMseI_SNP	31.66
1150	Opata_1191_59_PstIMseI_SNP	31.66
1151	Opata_127021_30_PstIMseI_SNP	31.66
1152	Opata_127021_44_PstIMseI_SNP	31.66
1153	Opata_127021_62_PstIMseI_SNP	31.66
1154	Opata_1276316_2_PstIMseI_SNP	31.66
1155	Opata_128529_40_PstIMseI_SNP	31.66
1156	Opata_1285774_22_PstIMseI_SNP	31.66
1157	Opata_149666_60_PstIMseI_SNP	31.66
1158	Opata_1711_22_PstIMseI_SNP	31.66
1159	Opata_1746087_15_PstIMseI_SNP	31.66
1160	Opata_1825791_36_PstIMseI_SNP	31.66
1161	Opata_1825791_49_PstIMseI_SNP	31.66
1162	Opata_1902323_48_PstIMseI_SNP	31.66
1163	Opata_1902323_75_PstIMseI_SNP	31.66
1164	Opata_197507_60_PstIMseI_SNP	31.66
1165	Opata_20325_29_PstIMseI_SNP	31.66
1166	Opata_203943_81_PstIMseI_SNP	31.66
1167	Opata_2128757_71_PstIMseI_SNP	31.66
1168	Opata_22453_83_PstIMseI_SNP	31.66
1169	Opata_228968_49_PstIMseI_SNP	31.66
1170	Opata_23968_83_PstIMseI_SNP	31.66
1171	Opata_262232_29_PstIMseI_SNP	31.66
1172	Opata_2643099_43_PstIMseI_SNP	31.66
1173	Opata_282880_30_PstIMseI_SNP	31.66
1174	Opata_30362_50_PstIMseI_SNP	31.66
1175	Opata_307055_85_PstIMseI_SNP	31.66
1176	Opata_313708_89_PstIMseI_SNP	31.66
1177	Opata_317932_73_PstIMseI_SNP	31.66
1178	Opata_318399_44_PstIMseI_SNP	31.66
1179	Opata_335556_61_PstIMseI_SNP	31.66
1180	Opata_356888_37_PstIMseI_SNP	31.66
1181	Opata_3763647_71_PstIMseI_SNP	31.66
1182	Opata_39671_4_PstIMseI_SNP	31.66
1183	Opata_39671_73_PstIMseI_SNP	31.66
1184	Opata_404718_88_PstIMseI_SNP	31.66
1185	Opata_4178032_43_PstIMseI_SNP	31.66
1186	Opata_427878_64_PstIMseI_SNP	31.66
1187	Opata_452008_1_PstIMseI_SNP	31.66
1188	Opata_530996_2_PstIMseI_SNP	31.66
1189	Opata_530996_3_PstIMseI_SNP	31.66
1190	Opata_530996_72_PstIMseI_SNP	31.66
1191	Opata_548570_55_PstIMseI_SNP	31.66
1192	Opata_575506_16_PstIMseI_SNP	31.66
1193	Opata_575506_43_PstIMseI_SNP	31.66
1194	Opata_575506_52_PstIMseI_SNP	31.66
1195	Opata_606183_3_PstIMseI_SNP	31.66
1196	Opata_610474_88_PstIMseI_SNP	31.66
1197	Opata_62674_23_PstIMseI_SNP	31.66
1198	Opata_765494_69_PstIMseI_SNP	31.66
1199	Opata_784335_15_PstIMseI_SNP	31.66
1200	Opata_784335_29_PstIMseI_SNP	31.66
1201	Opata_794457_59_PstIMseI_SNP	31.66
1202	Opata_794457_9_PstIMseI_SNP	31.66
1203	Opata_815821_61_PstIMseI_SNP	31.66
1204	Opata_8322_32_PstIMseI_SNP	31.66
1205	Opata_842985_5_PstIMseI_SNP	31.66
1206	Opata_1034131_10_PstIMspI_SNP	31.66
1207	Opata_1053003_19_PstIMspI_SNP	31.66
1208	Opata_1359431_81_PstIMspI_SNP	31.66
1209	Opata_1501859_72_PstIMspI_SNP	31.66
1210	Opata_1501859_80_PstIMspI_SNP	31.66
1211	Opata_1580164_22_PstIMspI_SNP	31.66
1212	Opata_1622247_54_PstIMspI_SNP	31.66
1213	Opata_1699616_86_PstIMspI_SNP	31.66
1214	Opata_1816602_30_PstIMspI_SNP	31.66
1215	Opata_1816602_48_PstIMspI_SNP	31.66
1216	Opata_1862173_16_PstIMspI_SNP	31.66
1217	Opata_1866577_28_PstIMspI_SNP	31.66
1218	Opata_1866577_70_PstIMspI_SNP	31.66
1219	Opata_2581860_13_PstIMspI_SNP	31.66
1220	Opata_2616645_15_PstIMspI_SNP	31.66
1221	Opata_2763172_47_PstIMspI_SNP	31.66
1222	Opata_2819635_41_PstIMspI_SNP	31.66
1223	Opata_3039989_85_PstIMspI_SNP	31.66
1224	Opata_3289644_3_PstIMspI_SNP	31.66
1225	Opata_3289644_52_PstIMspI_SNP	31.66
1226	Opata_3373565_27_PstIMspI_SNP	31.66
1227	Opata_34922_5_PstIMspI_SNP	31.66
1228	Opata_382947_55_PstIMspI_SNP	31.66
1229	Opata_3952202_24_PstIMspI_SNP	31.66
1230	Opata_3969725_59_PstIMspI_SNP	31.66
1231	Opata_409592_80_PstIMspI_SNP	31.66
1232	Opata_4156158_68_PstIMspI_SNP	31.66
1233	Opata_44951_6_PstIMspI_SNP	31.66
1234	Opata_506276_38_PstIMspI_SNP	31.66
1235	Opata_506276_9_PstIMspI_SNP	31.66
1236	Opata_611409_40_PstIMspI_SNP	31.66
1237	Opata_676571_68_PstIMspI_SNP	31.66
1238	M6_1595693_PstIMluI_PA	31.66
1239	M6_252430_PstIMluI_PA	31.66
1240	M6_576709_PstIMluI_PA	31.66
1241	M6_1243661_PstIMseI_PA	31.66
1242	M6_2592970_PstIMseI_PA	31.66
1243	M6_810457_PstIMseI_PA	31.66
1244	M6_1471374_PstIMspI_PA	31.66
1245	M6_1643066_PstIMspI_PA	31.66
1246	M6_1716971_PstIMspI_PA	31.66
1247	M6_1840272_PstIMspI_PA	31.66
1248	M6_3132287_PstIMspI_PA	31.66
1249	M6_557563_PstIMspI_PA	31.66
1250	M6_93014_PstIMspI_PA	31.66
1251	Opata_3493096_31_PstIMseI_SNP	31.66
1252	Opata_1768990_82_PstIMspI_SNP	31.66
1253	Opata_1997833_78_PstIMspI_SNP	31.66
1254	M6_85735_PstIMseI_PA	31.66
1255	Opata_1409416_PstIMspI_PA	31.66
1256	Opata_1490596_PstIMspI_PA	31.66
1257	Opata_1491518_PstIMspI_PA	31.66
1258	Opata_1586360_PstIMspI_PA	31.66
1259	Opata_1980483_PstIMspI_PA	31.66
1260	Opata_3263927_PstIMspI_PA	31.66
1261	Opata_3334399_PstIMspI_PA	31.66
1262	Opata_3345684_PstIMspI_PA	31.66
1263	Opata_3841178_PstIMspI_PA	31.66
1264	Opata_4222765_PstIMspI_PA	31.66
1265	Opata_2676801_32_PstIMseI_SNP	31.66
1266	Opata_2168630_89_PstIMspI_SNP	31.66
1267	Opata_2252895_84_PstIMspI_SNP	31.66
1268	Opata_2560709_70_PstIMspI_SNP	31.66
1269	M6_1822194_PstIMluI_PA	31.66
1270	M6_1091923_PstIMseI_PA	31.66
1271	M6_180336_PstIMseI_PA	31.66
1272	M6_3269102_PstIMseI_PA	31.66
1273	M6_791601_PstIMseI_PA	31.66
1274	M6_318473_PstIMspI_PA	31.66
1275	M6_418072_PstIMspI_PA	31.66
1276	Opata_842535_13_PstIMseI_SNP	31.66
1277	Opata_1761788_69_PstIMspI_SNP	31.66
1278	Opata_615847_58_PstIMspI_SNP	31.66
1279	M6_1816204_PstIMluI_PA	31.66
1280	M6_2112373_PstIMluI_PA	31.66
1281	M6_2222238_PstIMluI_PA	31.66
1282	M6_318486_PstIMluI_PA	31.66
1283	M6_473524_PstIMluI_PA	31.66
1284	M6_50702_PstIMluI_PA	31.66
1285	M6_594686_PstIMluI_PA	31.66
1286	M6_664748_PstIMluI_PA	31.66
1287	M6_80252_PstIMluI_PA	31.66
1288	M6_1008002_PstIMseI_PA	31.66
1289	M6_109412_PstIMseI_PA	31.66
1290	M6_1135179_PstIMseI_PA	31.66
1291	M6_1202591_PstIMseI_PA	31.66
1292	M6_1426555_PstIMseI_PA	31.66
1293	M6_143127_PstIMseI_PA	31.66
1294	M6_1458415_PstIMseI_PA	31.66
1295	M6_1506615_PstIMseI_PA	31.66
1296	M6_1597312_PstIMseI_PA	31.66
1297	M6_2124436_PstIMseI_PA	31.66
1298	M6_2135401_PstIMseI_PA	31.66
1299	M6_2670341_PstIMseI_PA	31.66
1300	M6_306785_PstIMseI_PA	31.66
1301	M6_3290820_PstIMseI_PA	31.66
1302	M6_3978211_PstIMseI_PA	31.66
1303	M6_441759_PstIMseI_PA	31.66
1304	M6_454150_PstIMseI_PA	31.66
1305	M6_49345_PstIMseI_PA	31.66
1306	M6_525625_PstIMseI_PA	31.66
1307	M6_537861_PstIMseI_PA	31.66
1308	M6_541787_PstIMseI_PA	31.66
1309	M6_573892_PstIMseI_PA	31.66
1310	M6_596544_PstIMseI_PA	31.66
1311	M6_609842_PstIMseI_PA	31.66
1312	M6_637580_PstIMseI_PA	31.66
1313	M6_736717_PstIMseI_PA	31.66
1314	M6_805564_PstIMseI_PA	31.66
1315	M6_87758_PstIMseI_PA	31.66
1316	Opata_2379942_PstIMseI_PA	31.66
1317	Opata_605093_PstIMseI_PA	31.66
1318	M6_1427764_PstIMspI_PA	31.66
1319	M6_1498893_PstIMspI_PA	31.66
1320	M6_153971_PstIMspI_PA	31.66
1321	M6_1681443_PstIMspI_PA	31.66
1322	M6_1785700_PstIMspI_PA	31.66
1323	M6_1868573_PstIMspI_PA	31.66
1324	M6_2127721_PstIMspI_PA	31.66
1325	M6_2253607_PstIMspI_PA	31.66
1326	M6_2404655_PstIMspI_PA	31.66
1327	M6_337455_PstIMspI_PA	31.66
1328	M6_3517621_PstIMspI_PA	31.66
1329	M6_362021_PstIMspI_PA	31.66
1330	M6_384419_PstIMspI_PA	31.66
1331	M6_598503_PstIMspI_PA	31.66
1332	M6_774131_PstIMspI_PA	31.66
1333	M6_887385_PstIMspI_PA	31.66
1334	Opata_1141009_PstIMspI_PA	31.66
1335	Opata_1235135_PstIMspI_PA	31.66
1336	Opata_1260500_PstIMspI_PA	31.66
1337	Opata_1360273_PstIMspI_PA	31.66
1338	Opata_1429428_PstIMspI_PA	31.66
1339	Opata_152921_PstIMspI_PA	31.66
1340	Opata_1536493_PstIMspI_PA	31.66
1341	Opata_1649573_PstIMspI_PA	31.66
1342	Opata_2074466_PstIMspI_PA	31.66
1343	Opata_2152694_PstIMspI_PA	31.66
1344	Opata_2222870_PstIMspI_PA	31.66
1345	Opata_249610_PstIMspI_PA	31.66
1346	Opata_2523930_PstIMspI_PA	31.66
1347	Opata_2525754_PstIMspI_PA	31.66
1348	Opata_2682993_PstIMspI_PA	31.66
1349	Opata_2693163_PstIMspI_PA	31.66
1350	Opata_2839597_PstIMspI_PA	31.66
1351	Opata_2884310_PstIMspI_PA	31.66
1352	Opata_2908196_PstIMspI_PA	31.66
1353	Opata_3007531_PstIMspI_PA	31.66
1354	Opata_320445_PstIMspI_PA	31.66
1355	Opata_3239592_PstIMspI_PA	31.66
1356	Opata_3477534_PstIMspI_PA	31.66
1357	Opata_3740102_PstIMspI_PA	31.66
1358	Opata_3931801_PstIMspI_PA	31.66
1359	Opata_3941850_PstIMspI_PA	31.66
1360	Opata_4212907_PstIMspI_PA	31.66
1361	Opata_443497_PstIMspI_PA	31.66
1362	Opata_543806_PstIMspI_PA	31.66
1363	Opata_672989_PstIMspI_PA	31.66
1364	Opata_734323_PstIMspI_PA	31.66
1365	Opata_739484_PstIMspI_PA	31.66
1366	Opata_800670_PstIMspI_PA	31.66
1367	Opata_824361_PstIMspI_PA	31.66
1368	Opata_901013_PstIMspI_PA	31.66
1369	Opata_922236_PstIMspI_PA	31.66
1370	Opata_931947_PstIMspI_PA	31.66
1371	Opata_1798183_79_PstIMseI_SNP	31.66
1372	Opata_2921117_39_PstIMseI_SNP	31.66
1373	Opata_794925_40_PstIMseI_SNP	31.66
1374	Opata_1186573_84_PstIMspI_SNP	31.66
1375	Opata_1712648_87_PstIMspI_SNP	31.66
1376	Opata_2224561_45_PstIMspI_SNP	31.66
1377	Opata_229813_36_PstIMspI_SNP	31.66
1378	Opata_229813_7_PstIMspI_SNP	31.66
1379	Opata_2428972_83_PstIMspI_SNP	31.66
1380	Opata_2901184_15_PstIMspI_SNP	31.66
1381	Opata_2901184_41_PstIMspI_SNP	31.66
1382	Opata_984902_25_PstIMspI_SNP	31.66
1383	M6_794048_PstIMluI_PA	31.66
1384	Opata_2412146_PstIMspI_PA	31.66
1385	Opata_4057606_PstIMspI_PA	31.66
1386	M6_1242335_PstIMseI_PA	31.66
1387	M6_1296664_PstIMseI_PA	31.66
1388	M6_1423212_PstIMseI_PA	31.66
1389	M6_1517904_PstIMseI_PA	31.66
1390	M6_1771809_PstIMseI_PA	31.66
1391	M6_1967596_PstIMseI_PA	31.66
1392	M6_221095_PstIMseI_PA	31.66
1393	M6_2296258_PstIMseI_PA	31.66
1394	M6_2462052_PstIMseI_PA	31.66
1395	M6_2557692_PstIMseI_PA	31.66
1396	M6_350284_PstIMseI_PA	31.66
1397	M6_373821_PstIMseI_PA	31.66
1398	M6_3883236_PstIMseI_PA	31.66
1399	M6_616110_PstIMseI_PA	31.66
1400	M6_643825_PstIMseI_PA	31.66
1401	M6_688423_PstIMseI_PA	31.66
1402	M6_84353_PstIMseI_PA	31.66
1403	M6_912469_PstIMseI_PA	31.66
1404	M6_976048_PstIMseI_PA	31.66
1405	M6_1202769_PstIMspI_PA	31.66
1406	M6_1810015_PstIMspI_PA	31.66
1407	M6_3156724_PstIMspI_PA	31.66
1408	M6_3491516_PstIMspI_PA	31.66
1409	M6_470078_PstIMspI_PA	31.66
1410	M6_566980_PstIMspI_PA	31.66
1411	M6_675797_PstIMspI_PA	31.66
1412	M6_759859_PstIMspI_PA	31.66
1413	M6_837823_PstIMspI_PA	31.66
1414	Opata_158118_59_PstIMseI_SNP	31.66
1415	Opata_548233_48_PstIMseI_SNP	31.66
1416	Opata_7368_37_PstIMseI_SNP	31.66
1417	Opata_1040242_PstIMseI_PA	31.66
1418	Opata_1878111_PstIMseI_PA	31.66
1419	Opata_195348_PstIMseI_PA	31.66
1420	Opata_204016_PstIMseI_PA	31.66
1421	Opata_2044170_PstIMseI_PA	31.66
1422	Opata_2065032_PstIMseI_PA	31.66
1423	Opata_2502249_PstIMseI_PA	31.66
1424	Opata_314200_PstIMseI_PA	31.66
1425	Opata_403849_PstIMseI_PA	31.66
1426	Opata_565019_PstIMseI_PA	31.66
1427	Opata_740459_PstIMseI_PA	31.66
1428	Opata_84565_PstIMseI_PA	31.66
1429	Opata_878989_PstIMseI_PA	31.66
1430	Opata_1007370_PstIMspI_PA	31.66
1431	Opata_1071257_PstIMspI_PA	31.66
1432	Opata_1170730_PstIMspI_PA	31.66
1433	Opata_1209144_PstIMspI_PA	31.66
1434	Opata_1235933_PstIMspI_PA	31.66
1435	Opata_1287111_PstIMspI_PA	31.66
1436	Opata_13030_PstIMspI_PA	31.66
1437	Opata_1364155_PstIMspI_PA	31.66
1438	Opata_1398629_PstIMspI_PA	31.66
1439	Opata_1422812_PstIMspI_PA	31.66
1440	Opata_1475885_PstIMspI_PA	31.66
1441	Opata_1482720_PstIMspI_PA	31.66
1442	Opata_1576939_PstIMspI_PA	31.66
1443	Opata_1594607_PstIMspI_PA	31.66
1444	Opata_1608597_PstIMspI_PA	31.66
1445	Opata_1701029_PstIMspI_PA	31.66
1446	Opata_1732978_PstIMspI_PA	31.66
1447	Opata_1900203_PstIMspI_PA	31.66
1448	Opata_1977412_PstIMspI_PA	31.66
1449	Opata_1996339_PstIMspI_PA	31.66
1450	Opata_2000254_PstIMspI_PA	31.66
1451	Opata_206062_PstIMspI_PA	31.66
1452	Opata_2082816_PstIMspI_PA	31.66
1453	Opata_2096686_PstIMspI_PA	31.66
1454	Opata_2112151_PstIMspI_PA	31.66
1455	Opata_2134450_PstIMspI_PA	31.66
1456	Opata_2175598_PstIMspI_PA	31.66
1457	Opata_2272973_PstIMspI_PA	31.66
1458	Opata_233393_PstIMspI_PA	31.66
1459	Opata_2357538_PstIMspI_PA	31.66
1460	Opata_2439236_PstIMspI_PA	31.66
1461	Opata_2483612_PstIMspI_PA	31.66
1462	Opata_2566423_PstIMspI_PA	31.66
1463	Opata_2701585_PstIMspI_PA	31.66
1464	Opata_2718123_PstIMspI_PA	31.66
1465	Opata_2732554_PstIMspI_PA	31.66
1466	Opata_2744018_PstIMspI_PA	31.66
1467	Opata_2919863_PstIMspI_PA	31.66
1468	Opata_2985251_PstIMspI_PA	31.66
1469	Opata_2996061_PstIMspI_PA	31.66
1470	Opata_3023047_PstIMspI_PA	31.66
1471	Opata_3029154_PstIMspI_PA	31.66
1472	Opata_3078533_PstIMspI_PA	31.66
1473	Opata_3079423_PstIMspI_PA	31.66
1474	Opata_3104587_PstIMspI_PA	31.66
1475	Opata_3200058_PstIMspI_PA	31.66
1476	Opata_3201821_PstIMspI_PA	31.66
1477	Opata_321653_PstIMspI_PA	31.66
1478	Opata_3309524_PstIMspI_PA	31.66
1479	Opata_3509767_PstIMspI_PA	31.66
1480	Opata_3511013_PstIMspI_PA	31.66
1481	Opata_3625707_PstIMspI_PA	31.66
1482	Opata_3748590_PstIMspI_PA	31.66
1483	Opata_3761053_PstIMspI_PA	31.66
1484	Opata_3894212_PstIMspI_PA	31.66
1485	Opata_3916041_PstIMspI_PA	31.66
1486	Opata_4031502_PstIMspI_PA	31.66
1487	Opata_4039716_PstIMspI_PA	31.66
1488	Opata_4138648_PstIMspI_PA	31.66
1489	Opata_4159808_PstIMspI_PA	31.66
1490	Opata_4160941_PstIMspI_PA	31.66
1491	Opata_4170502_PstIMspI_PA	31.66
1492	Opata_4267_PstIMspI_PA	31.66
1493	Opata_427410_PstIMspI_PA	31.66
1494	Opata_461018_PstIMspI_PA	31.66
1495	Opata_495155_PstIMspI_PA	31.66
1496	Opata_503154_PstIMspI_PA	31.66
1497	Opata_506465_PstIMspI_PA	31.66
1498	Opata_586200_PstIMspI_PA	31.66
1499	Opata_721448_PstIMspI_PA	31.66
1500	Opata_806001_PstIMspI_PA	31.66
1501	Opata_974811_PstIMspI_PA	31.66
1502	Opata_138769_87_PstIMseI_SNP	31.66
1503	Opata_2383023_44_PstIMspI_SNP	31.66
1504	Opata_3557842_21_PstIMspI_SNP	31.66
1505	Opata_3557842_30_PstIMspI_SNP	31.66
1506	Opata_409592_85_PstIMspI_SNP	31.66
1507	Opata_729842_68_PstIMspI_SNP	31.66
1508	M6_1043886_PstIMluI_PA	31.66
1509	M6_106731_PstIMluI_PA	31.66
1510	M6_1078599_PstIMluI_PA	31.66
1511	M6_108033_PstIMluI_PA	31.66
1512	M6_123915_PstIMluI_PA	31.66
1513	M6_1295359_PstIMluI_PA	31.66
1514	M6_129987_PstIMluI_PA	31.66
1515	M6_1322883_PstIMluI_PA	31.66
1516	M6_1357988_PstIMluI_PA	31.66
1517	M6_1408634_PstIMluI_PA	31.66
1518	M6_1448151_PstIMluI_PA	31.66
1519	M6_14707_PstIMluI_PA	31.66
1520	M6_155383_PstIMluI_PA	31.66
1521	M6_1713228_PstIMluI_PA	31.66
1522	M6_1878553_PstIMluI_PA	31.66
1523	M6_2065908_PstIMluI_PA	31.66
1524	M6_20965_PstIMluI_PA	31.66
1525	M6_2150342_PstIMluI_PA	31.66
1526	M6_2162863_PstIMluI_PA	31.66
1527	M6_2212041_PstIMluI_PA	31.66
1528	M6_222684_PstIMluI_PA	31.66
1529	M6_2275809_PstIMluI_PA	31.66
1530	M6_2374639_PstIMluI_PA	31.66
1531	M6_2444615_PstIMluI_PA	31.66
1532	M6_2512247_PstIMluI_PA	31.66
1533	M6_25189_PstIMluI_PA	31.66
1534	M6_2526607_PstIMluI_PA	31.66
1535	M6_2593802_PstIMluI_PA	31.66
1536	M6_267623_PstIMluI_PA	31.66
1537	M6_2676594_PstIMluI_PA	31.66
1538	M6_2716888_PstIMluI_PA	31.66
1539	M6_2745809_PstIMluI_PA	31.66
1540	M6_342626_PstIMluI_PA	31.66
1541	M6_414538_PstIMluI_PA	31.66
1542	M6_42050_PstIMluI_PA	31.66
1543	M6_422204_PstIMluI_PA	31.66
1544	M6_430099_PstIMluI_PA	31.66
1545	M6_560636_PstIMluI_PA	31.66
1546	M6_58309_PstIMluI_PA	31.66
1547	M6_611911_PstIMluI_PA	31.66
1548	M6_643653_PstIMluI_PA	31.66
1549	M6_71616_PstIMluI_PA	31.66
1550	M6_718369_PstIMluI_PA	31.66
1551	M6_749457_PstIMluI_PA	31.66
1552	M6_784688_PstIMluI_PA	31.66
1553	M6_794513_PstIMluI_PA	31.66
1554	M6_8519_PstIMluI_PA	31.66
1555	M6_969437_PstIMluI_PA	31.66
1556	Opata_2648306_PstIMluI_PA	31.66
1557	Opata_598912_PstIMluI_PA	31.66
1558	Opata_754977_PstIMluI_PA	31.66
1559	M6_1000269_PstIMseI_PA	31.66
1560	M6_1001094_PstIMseI_PA	31.66
1561	M6_1002722_PstIMseI_PA	31.66
1562	M6_100302_PstIMseI_PA	31.66
1563	M6_1005999_PstIMseI_PA	31.66
1564	M6_10070_PstIMseI_PA	31.66
1565	M6_10096_PstIMseI_PA	31.66
1566	M6_1010997_PstIMseI_PA	31.66
1567	M6_1012724_PstIMseI_PA	31.66
1568	M6_101375_PstIMseI_PA	31.66
1569	M6_1015157_PstIMseI_PA	31.66
1570	M6_101782_PstIMseI_PA	31.66
1571	M6_1018833_PstIMseI_PA	31.66
1572	M6_1020301_PstIMseI_PA	31.66
1573	M6_1022734_PstIMseI_PA	31.66
1574	M6_1023391_PstIMseI_PA	31.66
1575	M6_1024883_PstIMseI_PA	31.66
1576	M6_1026592_PstIMseI_PA	31.66
1577	M6_102785_PstIMseI_PA	31.66
1578	M6_1030806_PstIMseI_PA	31.66
1579	M6_1030877_PstIMseI_PA	31.66
1580	M6_1032134_PstIMseI_PA	31.66
1581	M6_103378_PstIMseI_PA	31.66
1582	M6_1036575_PstIMseI_PA	31.66
1583	M6_1037171_PstIMseI_PA	31.66
1584	M6_103804_PstIMseI_PA	31.66
1585	M6_1040217_PstIMseI_PA	31.66
1586	M6_1041514_PstIMseI_PA	31.66
1587	M6_1041905_PstIMseI_PA	31.66
1588	M6_1042887_PstIMseI_PA	31.66
1589	M6_1050518_PstIMseI_PA	31.66
1590	M6_105051_PstIMseI_PA	31.66
1591	M6_105144_PstIMseI_PA	31.66
1592	M6_105311_PstIMseI_PA	31.66
1593	M6_1054153_PstIMseI_PA	31.66
1594	M6_1054529_PstIMseI_PA	31.66
1595	M6_1056442_PstIMseI_PA	31.66
1596	M6_1060224_PstIMseI_PA	31.66
1597	M6_1061918_PstIMseI_PA	31.66
1598	M6_1066244_PstIMseI_PA	31.66
1599	M6_1068657_PstIMseI_PA	31.66
1600	M6_106950_PstIMseI_PA	31.66
1601	M6_1070156_PstIMseI_PA	31.66
1602	M6_107425_PstIMseI_PA	31.66
1603	M6_107445_PstIMseI_PA	31.66
1604	M6_1076782_PstIMseI_PA	31.66
1605	M6_107758_PstIMseI_PA	31.66
1606	M6_1080922_PstIMseI_PA	31.66
1607	M6_1081_PstIMseI_PA	31.66
1608	M6_108412_PstIMseI_PA	31.66
1609	M6_108735_PstIMseI_PA	31.66
1610	M6_108844_PstIMseI_PA	31.66
1611	M6_109088_PstIMseI_PA	31.66
1612	M6_109146_PstIMseI_PA	31.66
1613	M6_1091908_PstIMseI_PA	31.66
1614	M6_1097229_PstIMseI_PA	31.66
1615	M6_1098556_PstIMseI_PA	31.66
1616	M6_1099015_PstIMseI_PA	31.66
1617	M6_1099597_PstIMseI_PA	31.66
1618	M6_10999_PstIMseI_PA	31.66
1619	M6_110115_PstIMseI_PA	31.66
1620	M6_1107938_PstIMseI_PA	31.66
1621	M6_1110031_PstIMseI_PA	31.66
1622	M6_1117228_PstIMseI_PA	31.66
1623	M6_111747_PstIMseI_PA	31.66
1624	M6_1123804_PstIMseI_PA	31.66
1625	M6_1126129_PstIMseI_PA	31.66
1626	M6_113580_PstIMseI_PA	31.66
1627	M6_1138745_PstIMseI_PA	31.66
1628	M6_114024_PstIMseI_PA	31.66
1629	M6_1140693_PstIMseI_PA	31.66
1630	M6_1144259_PstIMseI_PA	31.66
1631	M6_1149205_PstIMseI_PA	31.66
1632	M6_11553_PstIMseI_PA	31.66
1633	M6_1156315_PstIMseI_PA	31.66
1634	M6_11568_PstIMseI_PA	31.66
1635	M6_1159439_PstIMseI_PA	31.66
1636	M6_1159472_PstIMseI_PA	31.66
1637	M6_1161821_PstIMseI_PA	31.66
1638	M6_1174408_PstIMseI_PA	31.66
1639	M6_117670_PstIMseI_PA	31.66
1640	M6_1180236_PstIMseI_PA	31.66
1641	M6_118100_PstIMseI_PA	31.66
1642	M6_1193541_PstIMseI_PA	31.66
1643	M6_1196612_PstIMseI_PA	31.66
1644	M6_119973_PstIMseI_PA	31.66
1645	M6_1200895_PstIMseI_PA	31.66
1646	M6_1203562_PstIMseI_PA	31.66
1647	M6_1205343_PstIMseI_PA	31.66
1648	M6_1208518_PstIMseI_PA	31.66
1649	M6_1208982_PstIMseI_PA	31.66
1650	M6_121626_PstIMseI_PA	31.66
1651	M6_1217252_PstIMseI_PA	31.66
1652	M6_121862_PstIMseI_PA	31.66
1653	M6_1218869_PstIMseI_PA	31.66
1654	M6_1219846_PstIMseI_PA	31.66
1655	M6_1220532_PstIMseI_PA	31.66
1656	M6_1221766_PstIMseI_PA	31.66
1657	M6_1232315_PstIMseI_PA	31.66
1658	M6_123321_PstIMseI_PA	31.66
1659	M6_123580_PstIMseI_PA	31.66
1660	M6_12430_PstIMseI_PA	31.66
1661	M6_1243287_PstIMseI_PA	31.66
1662	M6_1244232_PstIMseI_PA	31.66
1663	M6_124716_PstIMseI_PA	31.66
1664	M6_124988_PstIMseI_PA	31.66
1665	M6_1253394_PstIMseI_PA	31.66
1666	M6_1254033_PstIMseI_PA	31.66
1667	M6_125699_PstIMseI_PA	31.66
1668	M6_126186_PstIMseI_PA	31.66
1669	M6_1265570_PstIMseI_PA	31.66
1670	M6_127187_PstIMseI_PA	31.66
1671	M6_1278134_PstIMseI_PA	31.66
1672	M6_1278768_PstIMseI_PA	31.66
1673	M6_127985_PstIMseI_PA	31.66
1674	M6_1282605_PstIMseI_PA	31.66
1675	M6_1283086_PstIMseI_PA	31.66
1676	M6_1286686_PstIMseI_PA	31.66
1677	M6_129241_PstIMseI_PA	31.66
1678	M6_1296055_PstIMseI_PA	31.66
1679	M6_1296096_PstIMseI_PA	31.66
1680	M6_1301270_PstIMseI_PA	31.66
1681	M6_1304191_PstIMseI_PA	31.66
1682	M6_1309661_PstIMseI_PA	31.66
1683	M6_131018_PstIMseI_PA	31.66
1684	M6_131058_PstIMseI_PA	31.66
1685	M6_1314993_PstIMseI_PA	31.66
1686	M6_1315111_PstIMseI_PA	31.66
1687	M6_1316240_PstIMseI_PA	31.66
1688	M6_1317898_PstIMseI_PA	31.66
1689	M6_13218_PstIMseI_PA	31.66
1690	M6_1322998_PstIMseI_PA	31.66
1691	M6_132668_PstIMseI_PA	31.66
1692	M6_1335321_PstIMseI_PA	31.66
1693	M6_1338095_PstIMseI_PA	31.66
1694	M6_1341899_PstIMseI_PA	31.66
1695	M6_134263_PstIMseI_PA	31.66
1696	M6_1345007_PstIMseI_PA	31.66
1697	M6_1349859_PstIMseI_PA	31.66
1698	M6_13502_PstIMseI_PA	31.66
1699	M6_1350491_PstIMseI_PA	31.66
1700	M6_1350770_PstIMseI_PA	31.66
1701	M6_13522_PstIMseI_PA	31.66
1702	M6_136912_PstIMseI_PA	31.66
1703	M6_1370126_PstIMseI_PA	31.66
1704	M6_1370374_PstIMseI_PA	31.66
1705	M6_1372616_PstIMseI_PA	31.66
1706	M6_1374202_PstIMseI_PA	31.66
1707	M6_137862_PstIMseI_PA	31.66
1708	M6_138435_PstIMseI_PA	31.66
1709	M6_138514_PstIMseI_PA	31.66
1710	M6_1387552_PstIMseI_PA	31.66
1711	M6_138839_PstIMseI_PA	31.66
1712	M6_13886_PstIMseI_PA	31.66
1713	M6_1390414_PstIMseI_PA	31.66
1714	M6_140690_PstIMseI_PA	31.66
1715	M6_140_PstIMseI_PA	31.66
1716	M6_1411702_PstIMseI_PA	31.66
1717	M6_141176_PstIMseI_PA	31.66
1718	M6_1411963_PstIMseI_PA	31.66
1719	M6_1413319_PstIMseI_PA	31.66
1720	M6_141540_PstIMseI_PA	31.66
1721	M6_1423054_PstIMseI_PA	31.66
1722	M6_1430201_PstIMseI_PA	31.66
1723	M6_143137_PstIMseI_PA	31.66
1724	M6_1437667_PstIMseI_PA	31.66
1725	M6_1442393_PstIMseI_PA	31.66
1726	M6_144248_PstIMseI_PA	31.66
1727	M6_1443582_PstIMseI_PA	31.66
1728	M6_1446194_PstIMseI_PA	31.66
1729	M6_1453621_PstIMseI_PA	31.66
1730	M6_1453807_PstIMseI_PA	31.66
1731	M6_1453970_PstIMseI_PA	31.66
1732	M6_1458683_PstIMseI_PA	31.66
1733	M6_14682_PstIMseI_PA	31.66
1734	M6_1474782_PstIMseI_PA	31.66
1735	M6_1488638_PstIMseI_PA	31.66
1736	M6_1488779_PstIMseI_PA	31.66
1737	M6_149025_PstIMseI_PA	31.66
1738	M6_1498857_PstIMseI_PA	31.66
1739	M6_150416_PstIMseI_PA	31.66
1740	M6_1521355_PstIMseI_PA	31.66
1741	M6_1522898_PstIMseI_PA	31.66
1742	M6_1528431_PstIMseI_PA	31.66
1743	M6_153313_PstIMseI_PA	31.66
1744	M6_154025_PstIMseI_PA	31.66
1745	M6_1554681_PstIMseI_PA	31.66
1746	M6_158503_PstIMseI_PA	31.66
1747	M6_1586735_PstIMseI_PA	31.66
1748	M6_158783_PstIMseI_PA	31.66
1749	M6_159760_PstIMseI_PA	31.66
1750	M6_159806_PstIMseI_PA	31.66
1751	M6_159943_PstIMseI_PA	31.66
1752	M6_1600016_PstIMseI_PA	31.66
1753	M6_160299_PstIMseI_PA	31.66
1754	M6_160988_PstIMseI_PA	31.66
1755	M6_161392_PstIMseI_PA	31.66
1756	M6_1623203_PstIMseI_PA	31.66
1757	M6_162629_PstIMseI_PA	31.66
1758	M6_1634288_PstIMseI_PA	31.66
1759	M6_16482_PstIMseI_PA	31.66
1760	M6_1658661_PstIMseI_PA	31.66
1761	M6_166343_PstIMseI_PA	31.66
1762	M6_1671025_PstIMseI_PA	31.66
1763	M6_1673017_PstIMseI_PA	31.66
1764	M6_1685841_PstIMseI_PA	31.66
1765	M6_169421_PstIMseI_PA	31.66
1766	M6_1698641_PstIMseI_PA	31.66
1767	M6_1698841_PstIMseI_PA	31.66
1768	M6_17112_PstIMseI_PA	31.66
1769	M6_17170_PstIMseI_PA	31.66
1770	M6_171975_PstIMseI_PA	31.66
1771	M6_172489_PstIMseI_PA	31.66
1772	M6_1726629_PstIMseI_PA	31.66
1773	M6_17291_PstIMseI_PA	31.66
1774	M6_174490_PstIMseI_PA	31.66
1775	M6_174650_PstIMseI_PA	31.66
1776	M6_1752034_PstIMseI_PA	31.66
1777	M6_175867_PstIMseI_PA	31.66
1778	M6_175898_PstIMseI_PA	31.66
1779	M6_176145_PstIMseI_PA	31.66
1780	M6_1766804_PstIMseI_PA	31.66
1781	M6_177012_PstIMseI_PA	31.66
1782	M6_177887_PstIMseI_PA	31.66
1783	M6_1781224_PstIMseI_PA	31.66
1784	M6_178783_PstIMseI_PA	31.66
1785	M6_179232_PstIMseI_PA	31.66
1786	M6_180296_PstIMseI_PA	31.66
1787	M6_1815976_PstIMseI_PA	31.66
1788	M6_1819844_PstIMseI_PA	31.66
1789	M6_182599_PstIMseI_PA	31.66
1790	M6_182607_PstIMseI_PA	31.66
1791	M6_18285_PstIMseI_PA	31.66
1792	M6_1830381_PstIMseI_PA	31.66
1793	M6_183128_PstIMseI_PA	31.66
1794	M6_183178_PstIMseI_PA	31.66
1795	M6_183473_PstIMseI_PA	31.66
1796	M6_183573_PstIMseI_PA	31.66
1797	M6_18366_PstIMseI_PA	31.66
1798	M6_183864_PstIMseI_PA	31.66
1799	M6_183892_PstIMseI_PA	31.66
1800	M6_184848_PstIMseI_PA	31.66
1801	M6_1854185_PstIMseI_PA	31.66
1802	M6_1874820_PstIMseI_PA	31.66
1803	M6_18838_PstIMseI_PA	31.66
1804	M6_188434_PstIMseI_PA	31.66
1805	M6_189266_PstIMseI_PA	31.66
1806	M6_189419_PstIMseI_PA	31.66
1807	M6_190217_PstIMseI_PA	31.66
1808	M6_1911276_PstIMseI_PA	31.66
1809	M6_191436_PstIMseI_PA	31.66
1810	M6_191666_PstIMseI_PA	31.66
1811	M6_1916706_PstIMseI_PA	31.66
1812	M6_1916873_PstIMseI_PA	31.66
1813	M6_1922273_PstIMseI_PA	31.66
1814	M6_192376_PstIMseI_PA	31.66
1815	M6_1928375_PstIMseI_PA	31.66
1816	M6_1930530_PstIMseI_PA	31.66
1817	M6_193529_PstIMseI_PA	31.66
1818	M6_194119_PstIMseI_PA	31.66
1819	M6_194411_PstIMseI_PA	31.66
1820	M6_195866_PstIMseI_PA	31.66
1821	M6_196801_PstIMseI_PA	31.66
1822	M6_1972257_PstIMseI_PA	31.66
1823	M6_1985053_PstIMseI_PA	31.66
1824	M6_198558_PstIMseI_PA	31.66
1825	M6_19865_PstIMseI_PA	31.66
1826	M6_198955_PstIMseI_PA	31.66
1827	M6_199453_PstIMseI_PA	31.66
1828	M6_1995531_PstIMseI_PA	31.66
1829	M6_1995731_PstIMseI_PA	31.66
1830	M6_200239_PstIMseI_PA	31.66
1831	M6_200441_PstIMseI_PA	31.66
1832	M6_200542_PstIMseI_PA	31.66
1833	M6_200566_PstIMseI_PA	31.66
1834	M6_2024229_PstIMseI_PA	31.66
1835	M6_20290_PstIMseI_PA	31.66
1836	M6_203099_PstIMseI_PA	31.66
1837	M6_2038037_PstIMseI_PA	31.66
1838	M6_205608_PstIMseI_PA	31.66
1839	M6_206114_PstIMseI_PA	31.66
1840	M6_2071333_PstIMseI_PA	31.66
1841	M6_2073753_PstIMseI_PA	31.66
1842	M6_207920_PstIMseI_PA	31.66
1843	M6_2092189_PstIMseI_PA	31.66
1844	M6_209778_PstIMseI_PA	31.66
1845	M6_21039_PstIMseI_PA	31.66
1846	M6_2109960_PstIMseI_PA	31.66
1847	M6_211313_PstIMseI_PA	31.66
1848	M6_2114125_PstIMseI_PA	31.66
1849	M6_2124623_PstIMseI_PA	31.66
1850	M6_212984_PstIMseI_PA	31.66
1851	M6_214107_PstIMseI_PA	31.66
1852	M6_2151167_PstIMseI_PA	31.66
1853	M6_2153129_PstIMseI_PA	31.66
1854	M6_2157597_PstIMseI_PA	31.66
1855	M6_2167169_PstIMseI_PA	31.66
1856	M6_216730_PstIMseI_PA	31.66
1857	M6_21957_PstIMseI_PA	31.66
1858	M6_2196048_PstIMseI_PA	31.66
1859	M6_219622_PstIMseI_PA	31.66
1860	M6_220394_PstIMseI_PA	31.66
1861	M6_2205747_PstIMseI_PA	31.66
1862	M6_220647_PstIMseI_PA	31.66
1863	M6_221351_PstIMseI_PA	31.66
1864	M6_222156_PstIMseI_PA	31.66
1865	M6_222476_PstIMseI_PA	31.66
1866	M6_222685_PstIMseI_PA	31.66
1867	M6_2228569_PstIMseI_PA	31.66
1868	M6_2234336_PstIMseI_PA	31.66
1869	M6_22358_PstIMseI_PA	31.66
1870	M6_2236832_PstIMseI_PA	31.66
1871	M6_2261842_PstIMseI_PA	31.66
1872	M6_2265924_PstIMseI_PA	31.66
1873	M6_22717_PstIMseI_PA	31.66
1874	M6_2275482_PstIMseI_PA	31.66
1875	M6_22803_PstIMseI_PA	31.66
1876	M6_2282646_PstIMseI_PA	31.66
1877	M6_22864_PstIMseI_PA	31.66
1878	M6_2287720_PstIMseI_PA	31.66
1879	M6_228840_PstIMseI_PA	31.66
1880	M6_2310156_PstIMseI_PA	31.66
1881	M6_2312181_PstIMseI_PA	31.66
1882	M6_231853_PstIMseI_PA	31.66
1883	M6_2336701_PstIMseI_PA	31.66
1884	M6_2339946_PstIMseI_PA	31.66
1885	M6_234104_PstIMseI_PA	31.66
1886	M6_2354199_PstIMseI_PA	31.66
1887	M6_23570_PstIMseI_PA	31.66
1888	M6_2386805_PstIMseI_PA	31.66
1889	M6_2408226_PstIMseI_PA	31.66
1890	M6_2412967_PstIMseI_PA	31.66
1891	M6_241608_PstIMseI_PA	31.66
1892	M6_241840_PstIMseI_PA	31.66
1893	M6_2421366_PstIMseI_PA	31.66
1894	M6_2423574_PstIMseI_PA	31.66
1895	M6_243127_PstIMseI_PA	31.66
1896	M6_2442800_PstIMseI_PA	31.66
1897	M6_2447186_PstIMseI_PA	31.66
1898	M6_248095_PstIMseI_PA	31.66
1899	M6_248328_PstIMseI_PA	31.66
1900	M6_2487046_PstIMseI_PA	31.66
1901	M6_249972_PstIMseI_PA	31.66
1902	M6_250137_PstIMseI_PA	31.66
1903	M6_250862_PstIMseI_PA	31.66
1904	M6_251185_PstIMseI_PA	31.66
1905	M6_2514368_PstIMseI_PA	31.66
1906	M6_2517972_PstIMseI_PA	31.66
1907	M6_2522089_PstIMseI_PA	31.66
1908	M6_2529767_PstIMseI_PA	31.66
1909	M6_2530674_PstIMseI_PA	31.66
1910	M6_2537154_PstIMseI_PA	31.66
1911	M6_2542806_PstIMseI_PA	31.66
1912	M6_2544598_PstIMseI_PA	31.66
1913	M6_25452_PstIMseI_PA	31.66
1914	M6_25480_PstIMseI_PA	31.66
1915	M6_2550187_PstIMseI_PA	31.66
1916	M6_255344_PstIMseI_PA	31.66
1917	M6_255626_PstIMseI_PA	31.66
1918	M6_2588461_PstIMseI_PA	31.66
1919	M6_259334_PstIMseI_PA	31.66
1920	M6_259863_PstIMseI_PA	31.66
1921	M6_260088_PstIMseI_PA	31.66
1922	M6_260180_PstIMseI_PA	31.66
1923	M6_261259_PstIMseI_PA	31.66
1924	M6_2620951_PstIMseI_PA	31.66
1925	M6_262657_PstIMseI_PA	31.66
1926	M6_263534_PstIMseI_PA	31.66
1927	M6_263582_PstIMseI_PA	31.66
1928	M6_264118_PstIMseI_PA	31.66
1929	M6_26552_PstIMseI_PA	31.66
1930	M6_267076_PstIMseI_PA	31.66
1931	M6_267132_PstIMseI_PA	31.66
1932	M6_26853_PstIMseI_PA	31.66
1933	M6_268693_PstIMseI_PA	31.66
1934	M6_268816_PstIMseI_PA	31.66
1935	M6_27018_PstIMseI_PA	31.66
1936	M6_271042_PstIMseI_PA	31.66
1937	M6_271181_PstIMseI_PA	31.66
1938	M6_27180_PstIMseI_PA	31.66
1939	M6_271873_PstIMseI_PA	31.66
1940	M6_2723096_PstIMseI_PA	31.66
1941	M6_2756786_PstIMseI_PA	31.66
1942	M6_277252_PstIMseI_PA	31.66
1943	M6_277288_PstIMseI_PA	31.66
1944	M6_277323_PstIMseI_PA	31.66
1945	M6_278168_PstIMseI_PA	31.66
1946	M6_278675_PstIMseI_PA	31.66
1947	M6_278736_PstIMseI_PA	31.66
1948	M6_279326_PstIMseI_PA	31.66
1949	M6_279401_PstIMseI_PA	31.66
1950	M6_2795161_PstIMseI_PA	31.66
1951	M6_281061_PstIMseI_PA	31.66
1952	M6_2812214_PstIMseI_PA	31.66
1953	M6_281490_PstIMseI_PA	31.66
1954	M6_281915_PstIMseI_PA	31.66
1955	M6_2823302_PstIMseI_PA	31.66
1956	M6_282773_PstIMseI_PA	31.66
1957	M6_2828226_PstIMseI_PA	31.66
1958	M6_2828874_PstIMseI_PA	31.66
1959	M6_283095_PstIMseI_PA	31.66
1960	M6_2843844_PstIMseI_PA	31.66
1961	M6_2844531_PstIMseI_PA	31.66
1962	M6_2855498_PstIMseI_PA	31.66
1963	M6_2857651_PstIMseI_PA	31.66
1964	M6_286510_PstIMseI_PA	31.66
1965	M6_286678_PstIMseI_PA	31.66
1966	M6_2871396_PstIMseI_PA	31.66
1967	M6_288810_PstIMseI_PA	31.66
1968	M6_289098_PstIMseI_PA	31.66
1969	M6_289243_PstIMseI_PA	31.66
1970	M6_289395_PstIMseI_PA	31.66
1971	M6_290767_PstIMseI_PA	31.66
1972	M6_291241_PstIMseI_PA	31.66
1973	M6_29200_PstIMseI_PA	31.66
1974	M6_293438_PstIMseI_PA	31.66
1975	M6_2938_PstIMseI_PA	31.66
1976	M6_296237_PstIMseI_PA	31.66
1977	M6_297083_PstIMseI_PA	31.66
1978	M6_298013_PstIMseI_PA	31.66
1979	M6_29817_PstIMseI_PA	31.66
1980	M6_298324_PstIMseI_PA	31.66
1981	M6_2985555_PstIMseI_PA	31.66
1982	M6_2995004_PstIMseI_PA	31.66
1983	M6_300019_PstIMseI_PA	31.66
1984	M6_300350_PstIMseI_PA	31.66
1985	M6_3005448_PstIMseI_PA	31.66
1986	M6_301693_PstIMseI_PA	31.66
1987	M6_302734_PstIMseI_PA	31.66
1988	M6_3041027_PstIMseI_PA	31.66
1989	M6_304132_PstIMseI_PA	31.66
1990	M6_304651_PstIMseI_PA	31.66
1991	M6_304831_PstIMseI_PA	31.66
1992	M6_3056747_PstIMseI_PA	31.66
1993	M6_3060055_PstIMseI_PA	31.66
1994	M6_3060705_PstIMseI_PA	31.66
1995	M6_306776_PstIMseI_PA	31.66
1996	M6_307769_PstIMseI_PA	31.66
1997	M6_308979_PstIMseI_PA	31.66
1998	M6_3100318_PstIMseI_PA	31.66
1999	M6_312005_PstIMseI_PA	31.66
2000	M6_3123225_PstIMseI_PA	31.66
2001	M6_312558_PstIMseI_PA	31.66
2002	M6_3126819_PstIMseI_PA	31.66
2003	M6_3129707_PstIMseI_PA	31.66
2004	M6_313252_PstIMseI_PA	31.66
2005	M6_314958_PstIMseI_PA	31.66
2006	M6_315108_PstIMseI_PA	31.66
2007	M6_3156141_PstIMseI_PA	31.66
2008	M6_31761_PstIMseI_PA	31.66
2009	M6_31776_PstIMseI_PA	31.66
2010	M6_3178104_PstIMseI_PA	31.66
2011	M6_320478_PstIMseI_PA	31.66
2012	M6_321652_PstIMseI_PA	31.66
2013	M6_321689_PstIMseI_PA	31.66
2014	M6_3221637_PstIMseI_PA	31.66
2015	M6_322555_PstIMseI_PA	31.66
2016	M6_323156_PstIMseI_PA	31.66
2017	M6_324037_PstIMseI_PA	31.66
2018	M6_3265152_PstIMseI_PA	31.66
2019	M6_3269779_PstIMseI_PA	31.66
2020	M6_327586_PstIMseI_PA	31.66
2021	M6_329053_PstIMseI_PA	31.66
2022	M6_3293374_PstIMseI_PA	31.66
2023	M6_3311874_PstIMseI_PA	31.66
2024	M6_331450_PstIMseI_PA	31.66
2025	M6_332019_PstIMseI_PA	31.66
2026	M6_332947_PstIMseI_PA	31.66
2027	M6_334153_PstIMseI_PA	31.66
2028	M6_335585_PstIMseI_PA	31.66
2029	M6_336904_PstIMseI_PA	31.66
2030	M6_337002_PstIMseI_PA	31.66
2031	M6_337020_PstIMseI_PA	31.66
2032	M6_337063_PstIMseI_PA	31.66
2033	M6_3387197_PstIMseI_PA	31.66
2034	M6_340825_PstIMseI_PA	31.66
2035	M6_341143_PstIMseI_PA	31.66
2036	M6_341680_PstIMseI_PA	31.66
2037	M6_3419957_PstIMseI_PA	31.66
2038	M6_342743_PstIMseI_PA	31.66
2039	M6_3435092_PstIMseI_PA	31.66
2040	M6_3441_PstIMseI_PA	31.66
2041	M6_344953_PstIMseI_PA	31.66
2042	M6_345110_PstIMseI_PA	31.66
2043	M6_3455218_PstIMseI_PA	31.66
2044	M6_345607_PstIMseI_PA	31.66
2045	M6_345679_PstIMseI_PA	31.66
2046	M6_346528_PstIMseI_PA	31.66
2047	M6_346604_PstIMseI_PA	31.66
2048	M6_347411_PstIMseI_PA	31.66
2049	M6_3475880_PstIMseI_PA	31.66
2050	M6_3495693_PstIMseI_PA	31.66
2051	M6_349625_PstIMseI_PA	31.66
2052	M6_349841_PstIMseI_PA	31.66
2053	M6_3510640_PstIMseI_PA	31.66
2054	M6_351178_PstIMseI_PA	31.66
2055	M6_352055_PstIMseI_PA	31.66
2056	M6_3535597_PstIMseI_PA	31.66
2057	M6_3540059_PstIMseI_PA	31.66
2058	M6_356881_PstIMseI_PA	31.66
2059	M6_3578964_PstIMseI_PA	31.66
2060	M6_358662_PstIMseI_PA	31.66
2061	M6_359832_PstIMseI_PA	31.66
2062	M6_36077_PstIMseI_PA	31.66
2063	M6_3612696_PstIMseI_PA	31.66
2064	M6_36185_PstIMseI_PA	31.66
2065	M6_36265_PstIMseI_PA	31.66
2066	M6_3631548_PstIMseI_PA	31.66
2067	M6_363573_PstIMseI_PA	31.66
2068	M6_3637068_PstIMseI_PA	31.66
2069	M6_364540_PstIMseI_PA	31.66
2070	M6_3659986_PstIMseI_PA	31.66
2071	M6_3663981_PstIMseI_PA	31.66
2072	M6_366926_PstIMseI_PA	31.66
2073	M6_368396_PstIMseI_PA	31.66
2074	M6_369051_PstIMseI_PA	31.66
2075	M6_369296_PstIMseI_PA	31.66
2076	M6_3694850_PstIMseI_PA	31.66
2077	M6_369506_PstIMseI_PA	31.66
2078	M6_370861_PstIMseI_PA	31.66
2079	M6_371241_PstIMseI_PA	31.66
2080	M6_372726_PstIMseI_PA	31.66
2081	M6_373877_PstIMseI_PA	31.66
2082	M6_37437_PstIMseI_PA	31.66
2083	M6_374848_PstIMseI_PA	31.66
2084	M6_374952_PstIMseI_PA	31.66
2085	M6_3754976_PstIMseI_PA	31.66
2086	M6_376931_PstIMseI_PA	31.66
2087	M6_377107_PstIMseI_PA	31.66
2088	M6_3775371_PstIMseI_PA	31.66
2089	M6_378059_PstIMseI_PA	31.66
2090	M6_3794257_PstIMseI_PA	31.66
2091	M6_380266_PstIMseI_PA	31.66
2092	M6_380418_PstIMseI_PA	31.66
2093	M6_381226_PstIMseI_PA	31.66
2094	M6_383432_PstIMseI_PA	31.66
2095	M6_3834_PstIMseI_PA	31.66
2096	M6_3849472_PstIMseI_PA	31.66
2097	M6_3859321_PstIMseI_PA	31.66
2098	M6_3865359_PstIMseI_PA	31.66
2099	M6_3868000_PstIMseI_PA	31.66
2100	M6_3868464_PstIMseI_PA	31.66
2101	M6_387423_PstIMseI_PA	31.66
2102	M6_38839_PstIMseI_PA	31.66
2103	M6_388902_PstIMseI_PA	31.66
2104	M6_388957_PstIMseI_PA	31.66
2105	M6_391092_PstIMseI_PA	31.66
2106	M6_3918874_PstIMseI_PA	31.66
2107	M6_39311_PstIMseI_PA	31.66
2108	M6_39458_PstIMseI_PA	31.66
2109	M6_396422_PstIMseI_PA	31.66
2110	M6_3971278_PstIMseI_PA	31.66
2111	M6_3973319_PstIMseI_PA	31.66
2112	M6_399290_PstIMseI_PA	31.66
2113	M6_399864_PstIMseI_PA	31.66
2114	M6_400377_PstIMseI_PA	31.66
2115	M6_400921_PstIMseI_PA	31.66
2116	M6_4036857_PstIMseI_PA	31.66
2117	M6_4041106_PstIMseI_PA	31.66
2118	M6_4042680_PstIMseI_PA	31.66
2119	M6_4044895_PstIMseI_PA	31.66
2120	M6_4050923_PstIMseI_PA	31.66
2121	M6_405436_PstIMseI_PA	31.66
2122	M6_406430_PstIMseI_PA	31.66
2123	M6_40744_PstIMseI_PA	31.66
2124	M6_408395_PstIMseI_PA	31.66
2125	M6_409747_PstIMseI_PA	31.66
2126	M6_4106776_PstIMseI_PA	31.66
2127	M6_4110876_PstIMseI_PA	31.66
2128	M6_4129427_PstIMseI_PA	31.66
2129	M6_4149838_PstIMseI_PA	31.66
2130	M6_416293_PstIMseI_PA	31.66
2131	M6_4164893_PstIMseI_PA	31.66
2132	M6_416568_PstIMseI_PA	31.66
2133	M6_4173311_PstIMseI_PA	31.66
2134	M6_41738_PstIMseI_PA	31.66
2135	M6_4178_PstIMseI_PA	31.66
2136	M6_41811_PstIMseI_PA	31.66
2137	M6_41846_PstIMseI_PA	31.66
2138	M6_42105_PstIMseI_PA	31.66
2139	M6_421145_PstIMseI_PA	31.66
2140	M6_421343_PstIMseI_PA	31.66
2141	M6_422569_PstIMseI_PA	31.66
2142	M6_424708_PstIMseI_PA	31.66
2143	M6_425099_PstIMseI_PA	31.66
2144	M6_425565_PstIMseI_PA	31.66
2145	M6_425929_PstIMseI_PA	31.66
2146	M6_428494_PstIMseI_PA	31.66
2147	M6_431601_PstIMseI_PA	31.66
2148	M6_436115_PstIMseI_PA	31.66
2149	M6_43638_PstIMseI_PA	31.66
2150	M6_436727_PstIMseI_PA	31.66
2151	M6_439807_PstIMseI_PA	31.66
2152	M6_443594_PstIMseI_PA	31.66
2153	M6_44370_PstIMseI_PA	31.66
2154	M6_4440_PstIMseI_PA	31.66
2155	M6_445915_PstIMseI_PA	31.66
2156	M6_447374_PstIMseI_PA	31.66
2157	M6_45318_PstIMseI_PA	31.66
2158	M6_455416_PstIMseI_PA	31.66
2159	M6_457175_PstIMseI_PA	31.66
2160	M6_457244_PstIMseI_PA	31.66
2161	M6_457582_PstIMseI_PA	31.66
2162	M6_45853_PstIMseI_PA	31.66
2163	M6_462832_PstIMseI_PA	31.66
2164	M6_462_PstIMseI_PA	31.66
2165	M6_464335_PstIMseI_PA	31.66
2166	M6_465556_PstIMseI_PA	31.66
2167	M6_465631_PstIMseI_PA	31.66
2168	M6_465739_PstIMseI_PA	31.66
2169	M6_467172_PstIMseI_PA	31.66
2170	M6_467390_PstIMseI_PA	31.66
2171	M6_468215_PstIMseI_PA	31.66
2172	M6_468294_PstIMseI_PA	31.66
2173	M6_46868_PstIMseI_PA	31.66
2174	M6_468785_PstIMseI_PA	31.66
2175	M6_472041_PstIMseI_PA	31.66
2176	M6_472305_PstIMseI_PA	31.66
2177	M6_47311_PstIMseI_PA	31.66
2178	M6_475686_PstIMseI_PA	31.66
2179	M6_476586_PstIMseI_PA	31.66
2180	M6_477292_PstIMseI_PA	31.66
2181	M6_477780_PstIMseI_PA	31.66
2182	M6_481293_PstIMseI_PA	31.66
2183	M6_485667_PstIMseI_PA	31.66
2184	M6_48670_PstIMseI_PA	31.66
2185	M6_48806_PstIMseI_PA	31.66
2186	M6_48832_PstIMseI_PA	31.66
2187	M6_489938_PstIMseI_PA	31.66
2188	M6_49169_PstIMseI_PA	31.66
2189	M6_4929_PstIMseI_PA	31.66
2190	M6_493497_PstIMseI_PA	31.66
2191	M6_497585_PstIMseI_PA	31.66
2192	M6_499887_PstIMseI_PA	31.66
2193	M6_501634_PstIMseI_PA	31.66
2194	M6_502612_PstIMseI_PA	31.66
2195	M6_503368_PstIMseI_PA	31.66
2196	M6_505243_PstIMseI_PA	31.66
2197	M6_507057_PstIMseI_PA	31.66
2198	M6_50942_PstIMseI_PA	31.66
2199	M6_510207_PstIMseI_PA	31.66
2200	M6_512940_PstIMseI_PA	31.66
2201	M6_51404_PstIMseI_PA	31.66
2202	M6_51471_PstIMseI_PA	31.66
2203	M6_514983_PstIMseI_PA	31.66
2204	M6_516528_PstIMseI_PA	31.66
2205	M6_517618_PstIMseI_PA	31.66
2206	M6_519275_PstIMseI_PA	31.66
2207	M6_520765_PstIMseI_PA	31.66
2208	M6_523236_PstIMseI_PA	31.66
2209	M6_524703_PstIMseI_PA	31.66
2210	M6_52512_PstIMseI_PA	31.66
2211	M6_526733_PstIMseI_PA	31.66
2212	M6_527034_PstIMseI_PA	31.66
2213	M6_528160_PstIMseI_PA	31.66
2214	M6_530003_PstIMseI_PA	31.66
2215	M6_530006_PstIMseI_PA	31.66
2216	M6_533293_PstIMseI_PA	31.66
2217	M6_533585_PstIMseI_PA	31.66
2218	M6_534781_PstIMseI_PA	31.66
2219	M6_5360_PstIMseI_PA	31.66
2220	M6_53900_PstIMseI_PA	31.66
2221	M6_54249_PstIMseI_PA	31.66
2222	M6_543920_PstIMseI_PA	31.66
2223	M6_544111_PstIMseI_PA	31.66
2224	M6_544685_PstIMseI_PA	31.66
2225	M6_54783_PstIMseI_PA	31.66
2226	M6_548999_PstIMseI_PA	31.66
2227	M6_549653_PstIMseI_PA	31.66
2228	M6_550159_PstIMseI_PA	31.66
2229	M6_551185_PstIMseI_PA	31.66
2230	M6_551_PstIMseI_PA	31.66
2231	M6_553457_PstIMseI_PA	31.66
2232	M6_554767_PstIMseI_PA	31.66
2233	M6_555573_PstIMseI_PA	31.66
2234	M6_5564_PstIMseI_PA	31.66
2235	M6_557004_PstIMseI_PA	31.66
2236	M6_557807_PstIMseI_PA	31.66
2237	M6_558408_PstIMseI_PA	31.66
2238	M6_558802_PstIMseI_PA	31.66
2239	M6_568377_PstIMseI_PA	31.66
2240	M6_56872_PstIMseI_PA	31.66
2241	M6_569182_PstIMseI_PA	31.66
2242	M6_572965_PstIMseI_PA	31.66
2243	M6_57315_PstIMseI_PA	31.66
2244	M6_57510_PstIMseI_PA	31.66
2245	M6_577029_PstIMseI_PA	31.66
2246	M6_577610_PstIMseI_PA	31.66
2247	M6_579035_PstIMseI_PA	31.66
2248	M6_582199_PstIMseI_PA	31.66
2249	M6_583647_PstIMseI_PA	31.66
2250	M6_589317_PstIMseI_PA	31.66
2251	M6_594684_PstIMseI_PA	31.66
2252	M6_59651_PstIMseI_PA	31.66
2253	M6_597428_PstIMseI_PA	31.66
2254	M6_597730_PstIMseI_PA	31.66
2255	M6_601117_PstIMseI_PA	31.66
2256	M6_603523_PstIMseI_PA	31.66
2257	M6_606206_PstIMseI_PA	31.66
2258	M6_608076_PstIMseI_PA	31.66
2259	M6_609589_PstIMseI_PA	31.66
2260	M6_61620_PstIMseI_PA	31.66
2261	M6_617924_PstIMseI_PA	31.66
2262	M6_619157_PstIMseI_PA	31.66
2263	M6_620803_PstIMseI_PA	31.66
2264	M6_622916_PstIMseI_PA	31.66
2265	M6_623206_PstIMseI_PA	31.66
2266	M6_624175_PstIMseI_PA	31.66
2267	M6_624781_PstIMseI_PA	31.66
2268	M6_631243_PstIMseI_PA	31.66
2269	M6_633388_PstIMseI_PA	31.66
2270	M6_634110_PstIMseI_PA	31.66
2271	M6_640573_PstIMseI_PA	31.66
2272	M6_642274_PstIMseI_PA	31.66
2273	M6_643004_PstIMseI_PA	31.66
2274	M6_648025_PstIMseI_PA	31.66
2275	M6_65108_PstIMseI_PA	31.66
2276	M6_65169_PstIMseI_PA	31.66
2277	M6_651984_PstIMseI_PA	31.66
2278	M6_653653_PstIMseI_PA	31.66
2279	M6_656052_PstIMseI_PA	31.66
2280	M6_656413_PstIMseI_PA	31.66
2281	M6_656747_PstIMseI_PA	31.66
2282	M6_65787_PstIMseI_PA	31.66
2283	M6_65918_PstIMseI_PA	31.66
2284	M6_659566_PstIMseI_PA	31.66
2285	M6_659911_PstIMseI_PA	31.66
2286	M6_660134_PstIMseI_PA	31.66
2287	M6_668145_PstIMseI_PA	31.66
2288	M6_66835_PstIMseI_PA	31.66
2289	M6_670251_PstIMseI_PA	31.66
2290	M6_679541_PstIMseI_PA	31.66
2291	M6_68092_PstIMseI_PA	31.66
2292	M6_683469_PstIMseI_PA	31.66
2293	M6_683831_PstIMseI_PA	31.66
2294	M6_684527_PstIMseI_PA	31.66
2295	M6_684542_PstIMseI_PA	31.66
2296	M6_68727_PstIMseI_PA	31.66
2297	M6_688648_PstIMseI_PA	31.66
2298	M6_69495_PstIMseI_PA	31.66
2299	M6_697715_PstIMseI_PA	31.66
2300	M6_69842_PstIMseI_PA	31.66
2301	M6_700046_PstIMseI_PA	31.66
2302	M6_701769_PstIMseI_PA	31.66
2303	M6_70240_PstIMseI_PA	31.66
2304	M6_70297_PstIMseI_PA	31.66
2305	M6_704290_PstIMseI_PA	31.66
2306	M6_705166_PstIMseI_PA	31.66
2307	M6_705228_PstIMseI_PA	31.66
2308	M6_706682_PstIMseI_PA	31.66
2309	M6_70678_PstIMseI_PA	31.66
2310	M6_709150_PstIMseI_PA	31.66
2311	M6_714393_PstIMseI_PA	31.66
2312	M6_718583_PstIMseI_PA	31.66
2313	M6_72129_PstIMseI_PA	31.66
2314	M6_721508_PstIMseI_PA	31.66
2315	M6_724183_PstIMseI_PA	31.66
2316	M6_724566_PstIMseI_PA	31.66
2317	M6_726961_PstIMseI_PA	31.66
2318	M6_730810_PstIMseI_PA	31.66
2319	M6_733210_PstIMseI_PA	31.66
2320	M6_734046_PstIMseI_PA	31.66
2321	M6_735971_PstIMseI_PA	31.66
2322	M6_736669_PstIMseI_PA	31.66
2323	M6_738818_PstIMseI_PA	31.66
2324	M6_740646_PstIMseI_PA	31.66
2325	M6_748413_PstIMseI_PA	31.66
2326	M6_752988_PstIMseI_PA	31.66
2327	M6_754482_PstIMseI_PA	31.66
2328	M6_75783_PstIMseI_PA	31.66
2329	M6_760019_PstIMseI_PA	31.66
2330	M6_764001_PstIMseI_PA	31.66
2331	M6_764435_PstIMseI_PA	31.66
2332	M6_765747_PstIMseI_PA	31.66
2333	M6_766809_PstIMseI_PA	31.66
2334	M6_768680_PstIMseI_PA	31.66
2335	M6_768709_PstIMseI_PA	31.66
2336	M6_76927_PstIMseI_PA	31.66
2337	M6_7705_PstIMseI_PA	31.66
2338	M6_774124_PstIMseI_PA	31.66
2339	M6_774127_PstIMseI_PA	31.66
2340	M6_777511_PstIMseI_PA	31.66
2341	M6_780615_PstIMseI_PA	31.66
2342	M6_780738_PstIMseI_PA	31.66
2343	M6_786484_PstIMseI_PA	31.66
2344	M6_787015_PstIMseI_PA	31.66
2345	M6_78806_PstIMseI_PA	31.66
2346	M6_79376_PstIMseI_PA	31.66
2347	M6_794589_PstIMseI_PA	31.66
2348	M6_794952_PstIMseI_PA	31.66
2349	M6_798073_PstIMseI_PA	31.66
2350	M6_799991_PstIMseI_PA	31.66
2351	M6_800999_PstIMseI_PA	31.66
2352	M6_801529_PstIMseI_PA	31.66
2353	M6_801530_PstIMseI_PA	31.66
2354	M6_805182_PstIMseI_PA	31.66
2355	M6_80635_PstIMseI_PA	31.66
2356	M6_806470_PstIMseI_PA	31.66
2357	M6_80828_PstIMseI_PA	31.66
2358	M6_814705_PstIMseI_PA	31.66
2359	M6_816975_PstIMseI_PA	31.66
2360	M6_81938_PstIMseI_PA	31.66
2361	M6_819869_PstIMseI_PA	31.66
2362	M6_824077_PstIMseI_PA	31.66
2363	M6_824391_PstIMseI_PA	31.66
2364	M6_824649_PstIMseI_PA	31.66
2365	M6_826390_PstIMseI_PA	31.66
2366	M6_828061_PstIMseI_PA	31.66
2367	M6_828485_PstIMseI_PA	31.66
2368	M6_83061_PstIMseI_PA	31.66
2369	M6_83278_PstIMseI_PA	31.66
2370	M6_836222_PstIMseI_PA	31.66
2371	M6_838016_PstIMseI_PA	31.66
2372	M6_838910_PstIMseI_PA	31.66
2373	M6_842067_PstIMseI_PA	31.66
2374	M6_842741_PstIMseI_PA	31.66
2375	M6_8439_PstIMseI_PA	31.66
2376	M6_8447_PstIMseI_PA	31.66
2377	M6_845399_PstIMseI_PA	31.66
2378	M6_84568_PstIMseI_PA	31.66
2379	M6_846085_PstIMseI_PA	31.66
2380	M6_853861_PstIMseI_PA	31.66
2381	M6_858059_PstIMseI_PA	31.66
2382	M6_86292_PstIMseI_PA	31.66
2383	M6_864229_PstIMseI_PA	31.66
2384	M6_864810_PstIMseI_PA	31.66
2385	M6_867307_PstIMseI_PA	31.66
2386	M6_86900_PstIMseI_PA	31.66
2387	M6_871567_PstIMseI_PA	31.66
2388	M6_879407_PstIMseI_PA	31.66
2389	M6_879687_PstIMseI_PA	31.66
2390	M6_882051_PstIMseI_PA	31.66
2391	M6_88847_PstIMseI_PA	31.66
2392	M6_889123_PstIMseI_PA	31.66
2393	M6_890419_PstIMseI_PA	31.66
2394	M6_89056_PstIMseI_PA	31.66
2395	M6_891514_PstIMseI_PA	31.66
2396	M6_89397_PstIMseI_PA	31.66
2397	M6_895206_PstIMseI_PA	31.66
2398	M6_907889_PstIMseI_PA	31.66
2399	M6_908598_PstIMseI_PA	31.66
2400	M6_9095_PstIMseI_PA	31.66
2401	M6_910711_PstIMseI_PA	31.66
2402	M6_915346_PstIMseI_PA	31.66
2403	M6_917046_PstIMseI_PA	31.66
2404	M6_917202_PstIMseI_PA	31.66
2405	M6_918285_PstIMseI_PA	31.66
2406	M6_9185_PstIMseI_PA	31.66
2407	M6_921328_PstIMseI_PA	31.66
2408	M6_92148_PstIMseI_PA	31.66
2409	M6_922276_PstIMseI_PA	31.66
2410	M6_923200_PstIMseI_PA	31.66
2411	M6_92400_PstIMseI_PA	31.66
2412	M6_925863_PstIMseI_PA	31.66
2413	M6_926164_PstIMseI_PA	31.66
2414	M6_928262_PstIMseI_PA	31.66
2415	M6_931447_PstIMseI_PA	31.66
2416	M6_93173_PstIMseI_PA	31.66
2417	M6_933282_PstIMseI_PA	31.66
2418	M6_940355_PstIMseI_PA	31.66
2419	M6_94535_PstIMseI_PA	31.66
2420	M6_945545_PstIMseI_PA	31.66
2421	M6_945877_PstIMseI_PA	31.66
2422	M6_946204_PstIMseI_PA	31.66
2423	M6_946862_PstIMseI_PA	31.66
2424	M6_947053_PstIMseI_PA	31.66
2425	M6_95036_PstIMseI_PA	31.66
2426	M6_950875_PstIMseI_PA	31.66
2427	M6_95294_PstIMseI_PA	31.66
2428	M6_955596_PstIMseI_PA	31.66
2429	M6_955655_PstIMseI_PA	31.66
2430	M6_955756_PstIMseI_PA	31.66
2431	M6_958105_PstIMseI_PA	31.66
2432	M6_961646_PstIMseI_PA	31.66
2433	M6_962950_PstIMseI_PA	31.66
2434	M6_964257_PstIMseI_PA	31.66
2435	M6_96693_PstIMseI_PA	31.66
2436	M6_969716_PstIMseI_PA	31.66
2437	M6_969979_PstIMseI_PA	31.66
2438	M6_97058_PstIMseI_PA	31.66
2439	M6_97283_PstIMseI_PA	31.66
2440	M6_973255_PstIMseI_PA	31.66
2441	M6_976373_PstIMseI_PA	31.66
2442	M6_978553_PstIMseI_PA	31.66
2443	M6_980862_PstIMseI_PA	31.66
2444	M6_981872_PstIMseI_PA	31.66
2445	M6_984439_PstIMseI_PA	31.66
2446	M6_985141_PstIMseI_PA	31.66
2447	M6_985509_PstIMseI_PA	31.66
2448	M6_987066_PstIMseI_PA	31.66
2449	M6_999436_PstIMseI_PA	31.66
2450	Opata_10123_PstIMseI_PA	31.66
2451	Opata_1019827_PstIMseI_PA	31.66
2452	Opata_104041_PstIMseI_PA	31.66
2453	Opata_1049833_PstIMseI_PA	31.66
2454	Opata_1056220_PstIMseI_PA	31.66
2455	Opata_1069805_PstIMseI_PA	31.66
2456	Opata_1071487_PstIMseI_PA	31.66
2457	Opata_1080447_PstIMseI_PA	31.66
2458	Opata_1085809_PstIMseI_PA	31.66
2459	Opata_1092865_PstIMseI_PA	31.66
2460	Opata_1110007_PstIMseI_PA	31.66
2461	Opata_1123537_PstIMseI_PA	31.66
2462	Opata_115100_PstIMseI_PA	31.66
2463	Opata_1185232_PstIMseI_PA	31.66
2464	Opata_1209117_PstIMseI_PA	31.66
2465	Opata_1221976_PstIMseI_PA	31.66
2466	Opata_123149_PstIMseI_PA	31.66
2467	Opata_123178_PstIMseI_PA	31.66
2468	Opata_1233721_PstIMseI_PA	31.66
2469	Opata_1245173_PstIMseI_PA	31.66
2470	Opata_1248346_PstIMseI_PA	31.66
2471	Opata_1252594_PstIMseI_PA	31.66
2472	Opata_1268568_PstIMseI_PA	31.66
2473	Opata_1271911_PstIMseI_PA	31.66
2474	Opata_12727_PstIMseI_PA	31.66
2475	Opata_1289007_PstIMseI_PA	31.66
2476	Opata_1292635_PstIMseI_PA	31.66
2477	Opata_130260_PstIMseI_PA	31.66
2478	Opata_1308218_PstIMseI_PA	31.66
2479	Opata_1318895_PstIMseI_PA	31.66
2480	Opata_1320836_PstIMseI_PA	31.66
2481	Opata_134001_PstIMseI_PA	31.66
2482	Opata_1347287_PstIMseI_PA	31.66
2483	Opata_1355549_PstIMseI_PA	31.66
2484	Opata_1358515_PstIMseI_PA	31.66
2485	Opata_138083_PstIMseI_PA	31.66
2486	Opata_1396387_PstIMseI_PA	31.66
2487	Opata_147573_PstIMseI_PA	31.66
2488	Opata_148295_PstIMseI_PA	31.66
2489	Opata_1488634_PstIMseI_PA	31.66
2490	Opata_152176_PstIMseI_PA	31.66
2491	Opata_1539891_PstIMseI_PA	31.66
2492	Opata_1610883_PstIMseI_PA	31.66
2493	Opata_164683_PstIMseI_PA	31.66
2494	Opata_165527_PstIMseI_PA	31.66
2495	Opata_1684088_PstIMseI_PA	31.66
2496	Opata_1688599_PstIMseI_PA	31.66
2497	Opata_173625_PstIMseI_PA	31.66
2498	Opata_177883_PstIMseI_PA	31.66
2499	Opata_178448_PstIMseI_PA	31.66
2500	Opata_1787565_PstIMseI_PA	31.66
2501	Opata_1819913_PstIMseI_PA	31.66
2502	Opata_182218_PstIMseI_PA	31.66
2503	Opata_1838063_PstIMseI_PA	31.66
2504	Opata_1851707_PstIMseI_PA	31.66
2505	Opata_1856212_PstIMseI_PA	31.66
2506	Opata_19006_PstIMseI_PA	31.66
2507	Opata_196316_PstIMseI_PA	31.66
2508	Opata_1979334_PstIMseI_PA	31.66
2509	Opata_199733_PstIMseI_PA	31.66
2510	Opata_2051_PstIMseI_PA	31.66
2511	Opata_205733_PstIMseI_PA	31.66
2512	Opata_2129_PstIMseI_PA	31.66
2513	Opata_2167778_PstIMseI_PA	31.66
2514	Opata_2193955_PstIMseI_PA	31.66
2515	Opata_2250684_PstIMseI_PA	31.66
2516	Opata_225564_PstIMseI_PA	31.66
2517	Opata_22663_PstIMseI_PA	31.66
2518	Opata_2296556_PstIMseI_PA	31.66
2519	Opata_234183_PstIMseI_PA	31.66
2520	Opata_236280_PstIMseI_PA	31.66
2521	Opata_2365120_PstIMseI_PA	31.66
2522	Opata_2367_PstIMseI_PA	31.66
2523	Opata_2426295_PstIMseI_PA	31.66
2524	Opata_250898_PstIMseI_PA	31.66
2525	Opata_259489_PstIMseI_PA	31.66
2526	Opata_2626718_PstIMseI_PA	31.66
2527	Opata_2654415_PstIMseI_PA	31.66
2528	Opata_2672370_PstIMseI_PA	31.66
2529	Opata_2710170_PstIMseI_PA	31.66
2530	Opata_2738525_PstIMseI_PA	31.66
2531	Opata_2901442_PstIMseI_PA	31.66
2532	Opata_305508_PstIMseI_PA	31.66
2533	Opata_307371_PstIMseI_PA	31.66
2534	Opata_311505_PstIMseI_PA	31.66
2535	Opata_316742_PstIMseI_PA	31.66
2536	Opata_3175287_PstIMseI_PA	31.66
2537	Opata_320294_PstIMseI_PA	31.66
2538	Opata_3224844_PstIMseI_PA	31.66
2539	Opata_325521_PstIMseI_PA	31.66
2540	Opata_3294899_PstIMseI_PA	31.66
2541	Opata_331149_PstIMseI_PA	31.66
2542	Opata_336700_PstIMseI_PA	31.66
2543	Opata_336922_PstIMseI_PA	31.66
2544	Opata_340021_PstIMseI_PA	31.66
2545	Opata_344500_PstIMseI_PA	31.66
2546	Opata_3488608_PstIMseI_PA	31.66
2547	Opata_349176_PstIMseI_PA	31.66
2548	Opata_351870_PstIMseI_PA	31.66
2549	Opata_35408_PstIMseI_PA	31.66
2550	Opata_3600410_PstIMseI_PA	31.66
2551	Opata_36249_PstIMseI_PA	31.66
2552	Opata_3665819_PstIMseI_PA	31.66
2553	Opata_3677588_PstIMseI_PA	31.66
2554	Opata_36968_PstIMseI_PA	31.66
2555	Opata_3702836_PstIMseI_PA	31.66
2556	Opata_376086_PstIMseI_PA	31.66
2557	Opata_3790988_PstIMseI_PA	31.66
2558	Opata_382057_PstIMseI_PA	31.66
2559	Opata_3821273_PstIMseI_PA	31.66
2560	Opata_3826841_PstIMseI_PA	31.66
2561	Opata_3900376_PstIMseI_PA	31.66
2562	Opata_412639_PstIMseI_PA	31.66
2563	Opata_420600_PstIMseI_PA	31.66
2564	Opata_42417_PstIMseI_PA	31.66
2565	Opata_426288_PstIMseI_PA	31.66
2566	Opata_430826_PstIMseI_PA	31.66
2567	Opata_432525_PstIMseI_PA	31.66
2568	Opata_437681_PstIMseI_PA	31.66
2569	Opata_440113_PstIMseI_PA	31.66
2570	Opata_4425996_PstIMseI_PA	31.66
2571	Opata_45002_PstIMseI_PA	31.66
2572	Opata_454558_PstIMseI_PA	31.66
2573	Opata_46702_PstIMseI_PA	31.66
2574	Opata_475758_PstIMseI_PA	31.66
2575	Opata_481116_PstIMseI_PA	31.66
2576	Opata_481893_PstIMseI_PA	31.66
2577	Opata_484743_PstIMseI_PA	31.66
2578	Opata_507287_PstIMseI_PA	31.66
2579	Opata_508679_PstIMseI_PA	31.66
2580	Opata_511826_PstIMseI_PA	31.66
2581	Opata_5257_PstIMseI_PA	31.66
2582	Opata_532724_PstIMseI_PA	31.66
2583	Opata_541447_PstIMseI_PA	31.66
2584	Opata_544658_PstIMseI_PA	31.66
2585	Opata_55662_PstIMseI_PA	31.66
2586	Opata_561805_PstIMseI_PA	31.66
2587	Opata_568799_PstIMseI_PA	31.66
2588	Opata_600975_PstIMseI_PA	31.66
2589	Opata_61009_PstIMseI_PA	31.66
2590	Opata_61179_PstIMseI_PA	31.66
2591	Opata_615083_PstIMseI_PA	31.66
2592	Opata_618455_PstIMseI_PA	31.66
2593	Opata_648309_PstIMseI_PA	31.66
2594	Opata_654017_PstIMseI_PA	31.66
2595	Opata_686342_PstIMseI_PA	31.66
2596	Opata_689918_PstIMseI_PA	31.66
2597	Opata_6920_PstIMseI_PA	31.66
2598	Opata_706259_PstIMseI_PA	31.66
2599	Opata_758992_PstIMseI_PA	31.66
2600	Opata_75985_PstIMseI_PA	31.66
2601	Opata_762254_PstIMseI_PA	31.66
2602	Opata_763500_PstIMseI_PA	31.66
2603	Opata_782405_PstIMseI_PA	31.66
2604	Opata_784333_PstIMseI_PA	31.66
2605	Opata_810863_PstIMseI_PA	31.66
2606	Opata_811161_PstIMseI_PA	31.66
2607	Opata_826018_PstIMseI_PA	31.66
2608	Opata_831405_PstIMseI_PA	31.66
2609	Opata_832909_PstIMseI_PA	31.66
2610	Opata_833083_PstIMseI_PA	31.66
2611	Opata_836677_PstIMseI_PA	31.66
2612	Opata_854772_PstIMseI_PA	31.66
2613	Opata_870713_PstIMseI_PA	31.66
2614	Opata_877079_PstIMseI_PA	31.66
2615	Opata_885066_PstIMseI_PA	31.66
2616	Opata_889947_PstIMseI_PA	31.66
2617	Opata_906563_PstIMseI_PA	31.66
2618	Opata_9067_PstIMseI_PA	31.66
2619	Opata_910481_PstIMseI_PA	31.66
2620	Opata_919824_PstIMseI_PA	31.66
2621	Opata_927341_PstIMseI_PA	31.66
2622	Opata_928048_PstIMseI_PA	31.66
2623	Opata_938606_PstIMseI_PA	31.66
2624	Opata_944508_PstIMseI_PA	31.66
2625	Opata_968819_PstIMseI_PA	31.66
2626	Opata_97949_PstIMseI_PA	31.66
2627	M6_1000092_PstIMspI_PA	31.66
2628	M6_1002566_PstIMspI_PA	31.66
2629	M6_1004213_PstIMspI_PA	31.66
2630	M6_1005052_PstIMspI_PA	31.66
2631	M6_1012766_PstIMspI_PA	31.66
2632	M6_1013473_PstIMspI_PA	31.66
2633	M6_1015582_PstIMspI_PA	31.66
2634	M6_1016199_PstIMspI_PA	31.66
2635	M6_1028542_PstIMspI_PA	31.66
2636	M6_1029548_PstIMspI_PA	31.66
2637	M6_1031941_PstIMspI_PA	31.66
2638	M6_1046445_PstIMspI_PA	31.66
2639	M6_1048166_PstIMspI_PA	31.66
2640	M6_1050203_PstIMspI_PA	31.66
2641	M6_1051716_PstIMspI_PA	31.66
2642	M6_1052157_PstIMspI_PA	31.66
2643	M6_1055588_PstIMspI_PA	31.66
2644	M6_1056933_PstIMspI_PA	31.66
2645	M6_1067752_PstIMspI_PA	31.66
2646	M6_1069426_PstIMspI_PA	31.66
2647	M6_1071254_PstIMspI_PA	31.66
2648	M6_1073011_PstIMspI_PA	31.66
2649	M6_1073571_PstIMspI_PA	31.66
2650	M6_1080817_PstIMspI_PA	31.66
2651	M6_1082213_PstIMspI_PA	31.66
2652	M6_1083981_PstIMspI_PA	31.66
2653	M6_1092373_PstIMspI_PA	31.66
2654	M6_1092838_PstIMspI_PA	31.66
2655	M6_1105862_PstIMspI_PA	31.66
2656	M6_1115748_PstIMspI_PA	31.66
2657	M6_1118803_PstIMspI_PA	31.66
2658	M6_1120_PstIMspI_PA	31.66
2659	M6_1122548_PstIMspI_PA	31.66
2660	M6_1128078_PstIMspI_PA	31.66
2661	M6_1131245_PstIMspI_PA	31.66
2662	M6_1131688_PstIMspI_PA	31.66
2663	M6_1139742_PstIMspI_PA	31.66
2664	M6_1140496_PstIMspI_PA	31.66
2665	M6_1144170_PstIMspI_PA	31.66
2666	M6_1154644_PstIMspI_PA	31.66
2667	M6_1158809_PstIMspI_PA	31.66
2668	M6_1160041_PstIMspI_PA	31.66
2669	M6_1165792_PstIMspI_PA	31.66
2670	M6_1170670_PstIMspI_PA	31.66
2671	M6_1170814_PstIMspI_PA	31.66
2672	M6_1172114_PstIMspI_PA	31.66
2673	M6_1172340_PstIMspI_PA	31.66
2674	M6_1180476_PstIMspI_PA	31.66
2675	M6_1196649_PstIMspI_PA	31.66
2676	M6_1198732_PstIMspI_PA	31.66
2677	M6_1201021_PstIMspI_PA	31.66
2678	M6_1202325_PstIMspI_PA	31.66
2679	M6_1203233_PstIMspI_PA	31.66
2680	M6_1210610_PstIMspI_PA	31.66
2681	M6_1212995_PstIMspI_PA	31.66
2682	M6_1223295_PstIMspI_PA	31.66
2683	M6_1229583_PstIMspI_PA	31.66
2684	M6_1230573_PstIMspI_PA	31.66
2685	M6_1236644_PstIMspI_PA	31.66
2686	M6_1236756_PstIMspI_PA	31.66
2687	M6_123711_PstIMspI_PA	31.66
2688	M6_1238108_PstIMspI_PA	31.66
2689	M6_1241291_PstIMspI_PA	31.66
2690	M6_1246114_PstIMspI_PA	31.66
2691	M6_1246304_PstIMspI_PA	31.66
2692	M6_1255367_PstIMspI_PA	31.66
2693	M6_1258582_PstIMspI_PA	31.66
2694	M6_1274844_PstIMspI_PA	31.66
2695	M6_1287433_PstIMspI_PA	31.66
2696	M6_1289883_PstIMspI_PA	31.66
2697	M6_1306098_PstIMspI_PA	31.66
2698	M6_1319419_PstIMspI_PA	31.66
2699	M6_1326662_PstIMspI_PA	31.66
2700	M6_1332125_PstIMspI_PA	31.66
2701	M6_1332972_PstIMspI_PA	31.66
2702	M6_1334505_PstIMspI_PA	31.66
2703	M6_1342546_PstIMspI_PA	31.66
2704	M6_1342730_PstIMspI_PA	31.66
2705	M6_1343151_PstIMspI_PA	31.66
2706	M6_1345421_PstIMspI_PA	31.66
2707	M6_1348951_PstIMspI_PA	31.66
2708	M6_1353635_PstIMspI_PA	31.66
2709	M6_1358543_PstIMspI_PA	31.66
2710	M6_1362014_PstIMspI_PA	31.66
2711	M6_1362528_PstIMspI_PA	31.66
2712	M6_1366578_PstIMspI_PA	31.66
2713	M6_1368888_PstIMspI_PA	31.66
2714	M6_1369585_PstIMspI_PA	31.66
2715	M6_1369627_PstIMspI_PA	31.66
2716	M6_1385033_PstIMspI_PA	31.66
2717	M6_1385840_PstIMspI_PA	31.66
2718	M6_1391775_PstIMspI_PA	31.66
2719	M6_139411_PstIMspI_PA	31.66
2720	M6_1397007_PstIMspI_PA	31.66
2721	M6_1402263_PstIMspI_PA	31.66
2722	M6_1403468_PstIMspI_PA	31.66
2723	M6_1405231_PstIMspI_PA	31.66
2724	M6_1423521_PstIMspI_PA	31.66
2725	M6_1426510_PstIMspI_PA	31.66
2726	M6_1433820_PstIMspI_PA	31.66
2727	M6_1442333_PstIMspI_PA	31.66
2728	M6_1444452_PstIMspI_PA	31.66
2729	M6_1446224_PstIMspI_PA	31.66
2730	M6_1447221_PstIMspI_PA	31.66
2731	M6_1450886_PstIMspI_PA	31.66
2732	M6_1459855_PstIMspI_PA	31.66
2733	M6_1469383_PstIMspI_PA	31.66
2734	M6_1470991_PstIMspI_PA	31.66
2735	M6_1486294_PstIMspI_PA	31.66
2736	M6_1488307_PstIMspI_PA	31.66
2737	M6_1490924_PstIMspI_PA	31.66
2738	M6_1492170_PstIMspI_PA	31.66
2739	M6_149494_PstIMspI_PA	31.66
2740	M6_1497444_PstIMspI_PA	31.66
2741	M6_1504881_PstIMspI_PA	31.66
2742	M6_1505100_PstIMspI_PA	31.66
2743	M6_1507209_PstIMspI_PA	31.66
2744	M6_1509468_PstIMspI_PA	31.66
2745	M6_1513857_PstIMspI_PA	31.66
2746	M6_154817_PstIMspI_PA	31.66
2747	M6_1564531_PstIMspI_PA	31.66
2748	M6_1565948_PstIMspI_PA	31.66
2749	M6_1566319_PstIMspI_PA	31.66
2750	M6_1579104_PstIMspI_PA	31.66
2751	M6_1607966_PstIMspI_PA	31.66
2752	M6_1608012_PstIMspI_PA	31.66
2753	M6_1613471_PstIMspI_PA	31.66
2754	M6_1613801_PstIMspI_PA	31.66
2755	M6_1615433_PstIMspI_PA	31.66
2756	M6_161544_PstIMspI_PA	31.66
2757	M6_1622400_PstIMspI_PA	31.66
2758	M6_1625335_PstIMspI_PA	31.66
2759	M6_1630298_PstIMspI_PA	31.66
2760	M6_1636248_PstIMspI_PA	31.66
2761	M6_1645616_PstIMspI_PA	31.66
2762	M6_1657639_PstIMspI_PA	31.66
2763	M6_1667799_PstIMspI_PA	31.66
2764	M6_1668721_PstIMspI_PA	31.66
2765	M6_1669689_PstIMspI_PA	31.66
2766	M6_1676602_PstIMspI_PA	31.66
2767	M6_1683280_PstIMspI_PA	31.66
2768	M6_1685019_PstIMspI_PA	31.66
2769	M6_1693524_PstIMspI_PA	31.66
2770	M6_169520_PstIMspI_PA	31.66
2771	M6_1704363_PstIMspI_PA	31.66
2772	M6_1705235_PstIMspI_PA	31.66
2773	M6_1706459_PstIMspI_PA	31.66
2774	M6_1706632_PstIMspI_PA	31.66
2775	M6_1712294_PstIMspI_PA	31.66
2776	M6_1723321_PstIMspI_PA	31.66
2777	M6_1724957_PstIMspI_PA	31.66
2778	M6_1731341_PstIMspI_PA	31.66
2779	M6_1731535_PstIMspI_PA	31.66
2780	M6_1744522_PstIMspI_PA	31.66
2781	M6_1752461_PstIMspI_PA	31.66
2782	M6_1759015_PstIMspI_PA	31.66
2783	M6_1772145_PstIMspI_PA	31.66
2784	M6_1795849_PstIMspI_PA	31.66
2785	M6_1800146_PstIMspI_PA	31.66
2786	M6_1800791_PstIMspI_PA	31.66
2787	M6_1803101_PstIMspI_PA	31.66
2788	M6_1803885_PstIMspI_PA	31.66
2789	M6_1809290_PstIMspI_PA	31.66
2790	M6_1810090_PstIMspI_PA	31.66
2791	M6_181626_PstIMspI_PA	31.66
2792	M6_1820543_PstIMspI_PA	31.66
2793	M6_1821800_PstIMspI_PA	31.66
2794	M6_1828060_PstIMspI_PA	31.66
2795	M6_1844708_PstIMspI_PA	31.66
2796	M6_1851679_PstIMspI_PA	31.66
2797	M6_1853001_PstIMspI_PA	31.66
2798	M6_1855398_PstIMspI_PA	31.66
2799	M6_1866498_PstIMspI_PA	31.66
2800	M6_1873545_PstIMspI_PA	31.66
2801	M6_1875500_PstIMspI_PA	31.66
2802	M6_1880348_PstIMspI_PA	31.66
2803	M6_1887598_PstIMspI_PA	31.66
2804	M6_1888458_PstIMspI_PA	31.66
2805	M6_1900162_PstIMspI_PA	31.66
2806	M6_1904418_PstIMspI_PA	31.66
2807	M6_1908727_PstIMspI_PA	31.66
2808	M6_1913412_PstIMspI_PA	31.66
2809	M6_1928749_PstIMspI_PA	31.66
2810	M6_1936475_PstIMspI_PA	31.66
2811	M6_1941797_PstIMspI_PA	31.66
2812	M6_1949790_PstIMspI_PA	31.66
2813	M6_1951517_PstIMspI_PA	31.66
2814	M6_1952743_PstIMspI_PA	31.66
2815	M6_1953197_PstIMspI_PA	31.66
2816	M6_1961370_PstIMspI_PA	31.66
2817	M6_1963466_PstIMspI_PA	31.66
2818	M6_1965362_PstIMspI_PA	31.66
2819	M6_1972065_PstIMspI_PA	31.66
2820	M6_1978970_PstIMspI_PA	31.66
2821	M6_1979521_PstIMspI_PA	31.66
2822	M6_1980387_PstIMspI_PA	31.66
2823	M6_1982487_PstIMspI_PA	31.66
2824	M6_1990837_PstIMspI_PA	31.66
2825	M6_2000489_PstIMspI_PA	31.66
2826	M6_2010597_PstIMspI_PA	31.66
2827	M6_2010757_PstIMspI_PA	31.66
2828	M6_2020719_PstIMspI_PA	31.66
2829	M6_202354_PstIMspI_PA	31.66
2830	M6_2030010_PstIMspI_PA	31.66
2831	M6_203213_PstIMspI_PA	31.66
2832	M6_204257_PstIMspI_PA	31.66
2833	M6_2043133_PstIMspI_PA	31.66
2834	M6_2049502_PstIMspI_PA	31.66
2835	M6_2049576_PstIMspI_PA	31.66
2836	M6_2055081_PstIMspI_PA	31.66
2837	M6_2069221_PstIMspI_PA	31.66
2838	M6_2086638_PstIMspI_PA	31.66
2839	M6_2086962_PstIMspI_PA	31.66
2840	M6_2091521_PstIMspI_PA	31.66
2841	M6_2103448_PstIMspI_PA	31.66
2842	M6_2105778_PstIMspI_PA	31.66
2843	M6_2108023_PstIMspI_PA	31.66
2844	M6_2109336_PstIMspI_PA	31.66
2845	M6_2110125_PstIMspI_PA	31.66
2846	M6_2116547_PstIMspI_PA	31.66
2847	M6_2121607_PstIMspI_PA	31.66
2848	M6_2122703_PstIMspI_PA	31.66
2849	M6_2132287_PstIMspI_PA	31.66
2850	M6_213975_PstIMspI_PA	31.66
2851	M6_2146215_PstIMspI_PA	31.66
2852	M6_2151087_PstIMspI_PA	31.66
2853	M6_2153369_PstIMspI_PA	31.66
2854	M6_2160057_PstIMspI_PA	31.66
2855	M6_2169756_PstIMspI_PA	31.66
2856	M6_2182610_PstIMspI_PA	31.66
2857	M6_2185518_PstIMspI_PA	31.66
2858	M6_2187326_PstIMspI_PA	31.66
2859	M6_2209782_PstIMspI_PA	31.66
2860	M6_22290_PstIMspI_PA	31.66
2861	M6_2233101_PstIMspI_PA	31.66
2862	M6_2240242_PstIMspI_PA	31.66
2863	M6_2244333_PstIMspI_PA	31.66
2864	M6_2248857_PstIMspI_PA	31.66
2865	M6_2262782_PstIMspI_PA	31.66
2866	M6_2279971_PstIMspI_PA	31.66
2867	M6_2299742_PstIMspI_PA	31.66
2868	M6_2300196_PstIMspI_PA	31.66
2869	M6_2300720_PstIMspI_PA	31.66
2870	M6_2302273_PstIMspI_PA	31.66
2871	M6_2306356_PstIMspI_PA	31.66
2872	M6_230806_PstIMspI_PA	31.66
2873	M6_2309713_PstIMspI_PA	31.66
2874	M6_2313612_PstIMspI_PA	31.66
2875	M6_2332132_PstIMspI_PA	31.66
2876	M6_2339339_PstIMspI_PA	31.66
2877	M6_2343169_PstIMspI_PA	31.66
2878	M6_2344057_PstIMspI_PA	31.66
2879	M6_2345764_PstIMspI_PA	31.66
2880	M6_2350304_PstIMspI_PA	31.66
2881	M6_2357932_PstIMspI_PA	31.66
2882	M6_2374136_PstIMspI_PA	31.66
2883	M6_2375272_PstIMspI_PA	31.66
2884	M6_2377162_PstIMspI_PA	31.66
2885	M6_2377726_PstIMspI_PA	31.66
2886	M6_2384334_PstIMspI_PA	31.66
2887	M6_2384829_PstIMspI_PA	31.66
2888	M6_2393499_PstIMspI_PA	31.66
2889	M6_2399156_PstIMspI_PA	31.66
2890	M6_2401092_PstIMspI_PA	31.66
2891	M6_2403291_PstIMspI_PA	31.66
2892	M6_2405114_PstIMspI_PA	31.66
2893	M6_2411971_PstIMspI_PA	31.66
2894	M6_2442300_PstIMspI_PA	31.66
2895	M6_2452063_PstIMspI_PA	31.66
2896	M6_2453597_PstIMspI_PA	31.66
2897	M6_2454477_PstIMspI_PA	31.66
2898	M6_2454825_PstIMspI_PA	31.66
2899	M6_2466052_PstIMspI_PA	31.66
2900	M6_2468114_PstIMspI_PA	31.66
2901	M6_2478739_PstIMspI_PA	31.66
2902	M6_248110_PstIMspI_PA	31.66
2903	M6_2486175_PstIMspI_PA	31.66
2904	M6_2487161_PstIMspI_PA	31.66
2905	M6_2488089_PstIMspI_PA	31.66
2906	M6_2494709_PstIMspI_PA	31.66
2907	M6_2515697_PstIMspI_PA	31.66
2908	M6_2526997_PstIMspI_PA	31.66
2909	M6_253613_PstIMspI_PA	31.66
2910	M6_2539087_PstIMspI_PA	31.66
2911	M6_2543635_PstIMspI_PA	31.66
2912	M6_25477_PstIMspI_PA	31.66
2913	M6_2548428_PstIMspI_PA	31.66
2914	M6_2557430_PstIMspI_PA	31.66
2915	M6_2590603_PstIMspI_PA	31.66
2916	M6_25919_PstIMspI_PA	31.66
2917	M6_2594027_PstIMspI_PA	31.66
2918	M6_2598765_PstIMspI_PA	31.66
2919	M6_2602054_PstIMspI_PA	31.66
2920	M6_2617793_PstIMspI_PA	31.66
2921	M6_262324_PstIMspI_PA	31.66
2922	M6_2642122_PstIMspI_PA	31.66
2923	M6_2644953_PstIMspI_PA	31.66
2924	M6_2645280_PstIMspI_PA	31.66
2925	M6_2646007_PstIMspI_PA	31.66
2926	M6_264_PstIMspI_PA	31.66
2927	M6_2650217_PstIMspI_PA	31.66
2928	M6_2650787_PstIMspI_PA	31.66
2929	M6_265657_PstIMspI_PA	31.66
2930	M6_2657887_PstIMspI_PA	31.66
2931	M6_2660137_PstIMspI_PA	31.66
2932	M6_2686361_PstIMspI_PA	31.66
2933	M6_2687732_PstIMspI_PA	31.66
2934	M6_2690920_PstIMspI_PA	31.66
2935	M6_2700955_PstIMspI_PA	31.66
2936	M6_2714699_PstIMspI_PA	31.66
2937	M6_2726287_PstIMspI_PA	31.66
2938	M6_2729016_PstIMspI_PA	31.66
2939	M6_2740332_PstIMspI_PA	31.66
2940	M6_2740785_PstIMspI_PA	31.66
2941	M6_2743062_PstIMspI_PA	31.66
2942	M6_2767507_PstIMspI_PA	31.66
2943	M6_2767546_PstIMspI_PA	31.66
2944	M6_2770250_PstIMspI_PA	31.66
2945	M6_2791974_PstIMspI_PA	31.66
2946	M6_2798463_PstIMspI_PA	31.66
2947	M6_2813550_PstIMspI_PA	31.66
2948	M6_2814244_PstIMspI_PA	31.66
2949	M6_2814562_PstIMspI_PA	31.66
2950	M6_2824258_PstIMspI_PA	31.66
2951	M6_2827193_PstIMspI_PA	31.66
2952	M6_2838175_PstIMspI_PA	31.66
2953	M6_2875443_PstIMspI_PA	31.66
2954	M6_2876355_PstIMspI_PA	31.66
2955	M6_2878246_PstIMspI_PA	31.66
2956	M6_2880864_PstIMspI_PA	31.66
2957	M6_2885273_PstIMspI_PA	31.66
2958	M6_2886571_PstIMspI_PA	31.66
2959	M6_2892072_PstIMspI_PA	31.66
2960	M6_2894272_PstIMspI_PA	31.66
2961	M6_2897343_PstIMspI_PA	31.66
2962	M6_2907053_PstIMspI_PA	31.66
2963	M6_2912685_PstIMspI_PA	31.66
2964	M6_2913683_PstIMspI_PA	31.66
2965	M6_2938609_PstIMspI_PA	31.66
2966	M6_2946087_PstIMspI_PA	31.66
2967	M6_2961056_PstIMspI_PA	31.66
2968	M6_2963834_PstIMspI_PA	31.66
2969	M6_2976011_PstIMspI_PA	31.66
2970	M6_2990112_PstIMspI_PA	31.66
2971	M6_3006547_PstIMspI_PA	31.66
2972	M6_3017433_PstIMspI_PA	31.66
2973	M6_3024424_PstIMspI_PA	31.66
2974	M6_3045353_PstIMspI_PA	31.66
2975	M6_3047040_PstIMspI_PA	31.66
2976	M6_3048960_PstIMspI_PA	31.66
2977	M6_3050809_PstIMspI_PA	31.66
2978	M6_3055841_PstIMspI_PA	31.66
2979	M6_3070744_PstIMspI_PA	31.66
2980	M6_3073820_PstIMspI_PA	31.66
2981	M6_3094576_PstIMspI_PA	31.66
2982	M6_3099666_PstIMspI_PA	31.66
2983	M6_3100520_PstIMspI_PA	31.66
2984	M6_310154_PstIMspI_PA	31.66
2985	M6_3113017_PstIMspI_PA	31.66
2986	M6_3117509_PstIMspI_PA	31.66
2987	M6_311799_PstIMspI_PA	31.66
2988	M6_312010_PstIMspI_PA	31.66
2989	M6_3121857_PstIMspI_PA	31.66
2990	M6_3122618_PstIMspI_PA	31.66
2991	M6_312676_PstIMspI_PA	31.66
2992	M6_3129802_PstIMspI_PA	31.66
2993	M6_3136569_PstIMspI_PA	31.66
2994	M6_3139426_PstIMspI_PA	31.66
2995	M6_3145711_PstIMspI_PA	31.66
2996	M6_3155061_PstIMspI_PA	31.66
2997	M6_3164124_PstIMspI_PA	31.66
2998	M6_316645_PstIMspI_PA	31.66
2999	M6_316791_PstIMspI_PA	31.66
3000	M6_318308_PstIMspI_PA	31.66
3001	M6_3186116_PstIMspI_PA	31.66
3002	M6_3187284_PstIMspI_PA	31.66
3003	M6_3187668_PstIMspI_PA	31.66
3004	M6_318788_PstIMspI_PA	31.66
3005	M6_319606_PstIMspI_PA	31.66
3006	M6_3198784_PstIMspI_PA	31.66
3007	M6_3202757_PstIMspI_PA	31.66
3008	M6_320517_PstIMspI_PA	31.66
3009	M6_3226262_PstIMspI_PA	31.66
3010	M6_323710_PstIMspI_PA	31.66
3011	M6_325132_PstIMspI_PA	31.66
3012	M6_3252344_PstIMspI_PA	31.66
3013	M6_326823_PstIMspI_PA	31.66
3014	M6_3275511_PstIMspI_PA	31.66
3015	M6_3275748_PstIMspI_PA	31.66
3016	M6_3279620_PstIMspI_PA	31.66
3017	M6_328186_PstIMspI_PA	31.66
3018	M6_3285307_PstIMspI_PA	31.66
3019	M6_3291275_PstIMspI_PA	31.66
3020	M6_330146_PstIMspI_PA	31.66
3021	M6_330248_PstIMspI_PA	31.66
3022	M6_330408_PstIMspI_PA	31.66
3023	M6_3304320_PstIMspI_PA	31.66
3024	M6_330687_PstIMspI_PA	31.66
3025	M6_3310540_PstIMspI_PA	31.66
3026	M6_331461_PstIMspI_PA	31.66
3027	M6_3320374_PstIMspI_PA	31.66
3028	M6_332090_PstIMspI_PA	31.66
3029	M6_3321550_PstIMspI_PA	31.66
3030	M6_3321568_PstIMspI_PA	31.66
3031	M6_3325116_PstIMspI_PA	31.66
3032	M6_3338905_PstIMspI_PA	31.66
3033	M6_3345566_PstIMspI_PA	31.66
3034	M6_3355198_PstIMspI_PA	31.66
3035	M6_336136_PstIMspI_PA	31.66
3036	M6_336329_PstIMspI_PA	31.66
3037	M6_3372436_PstIMspI_PA	31.66
3038	M6_3374403_PstIMspI_PA	31.66
3039	M6_3383577_PstIMspI_PA	31.66
3040	M6_3390899_PstIMspI_PA	31.66
3041	M6_3408292_PstIMspI_PA	31.66
3042	M6_3412987_PstIMspI_PA	31.66
3043	M6_341532_PstIMspI_PA	31.66
3044	M6_341537_PstIMspI_PA	31.66
3045	M6_3430935_PstIMspI_PA	31.66
3046	M6_345422_PstIMspI_PA	31.66
3047	M6_3467943_PstIMspI_PA	31.66
3048	M6_3472549_PstIMspI_PA	31.66
3049	M6_348657_PstIMspI_PA	31.66
3050	M6_3489754_PstIMspI_PA	31.66
3051	M6_3494635_PstIMspI_PA	31.66
3052	M6_349974_PstIMspI_PA	31.66
3053	M6_350187_PstIMspI_PA	31.66
3054	M6_350640_PstIMspI_PA	31.66
3055	M6_350870_PstIMspI_PA	31.66
3056	M6_350928_PstIMspI_PA	31.66
3057	M6_351313_PstIMspI_PA	31.66
3058	M6_3516277_PstIMspI_PA	31.66
3059	M6_3522136_PstIMspI_PA	31.66
3060	M6_352521_PstIMspI_PA	31.66
3061	M6_3528534_PstIMspI_PA	31.66
3062	M6_3532837_PstIMspI_PA	31.66
3063	M6_3533122_PstIMspI_PA	31.66
3064	M6_3533988_PstIMspI_PA	31.66
3065	M6_3536601_PstIMspI_PA	31.66
3066	M6_3537994_PstIMspI_PA	31.66
3067	M6_3539844_PstIMspI_PA	31.66
3068	M6_354554_PstIMspI_PA	31.66
3069	M6_354745_PstIMspI_PA	31.66
3070	M6_355563_PstIMspI_PA	31.66
3071	M6_3556032_PstIMspI_PA	31.66
3072	M6_3569221_PstIMspI_PA	31.66
3073	M6_358493_PstIMspI_PA	31.66
3074	M6_358801_PstIMspI_PA	31.66
3075	M6_3600168_PstIMspI_PA	31.66
3076	M6_3604663_PstIMspI_PA	31.66
3077	M6_362694_PstIMspI_PA	31.66
3078	M6_364310_PstIMspI_PA	31.66
3079	M6_365077_PstIMspI_PA	31.66
3080	M6_367117_PstIMspI_PA	31.66
3081	M6_368771_PstIMspI_PA	31.66
3082	M6_370245_PstIMspI_PA	31.66
3083	M6_370941_PstIMspI_PA	31.66
3084	M6_372068_PstIMspI_PA	31.66
3085	M6_372919_PstIMspI_PA	31.66
3086	M6_374343_PstIMspI_PA	31.66
3087	M6_375690_PstIMspI_PA	31.66
3088	M6_375972_PstIMspI_PA	31.66
3089	M6_376596_PstIMspI_PA	31.66
3090	M6_376648_PstIMspI_PA	31.66
3091	M6_378767_PstIMspI_PA	31.66
3092	M6_380696_PstIMspI_PA	31.66
3093	M6_380966_PstIMspI_PA	31.66
3094	M6_384314_PstIMspI_PA	31.66
3095	M6_387026_PstIMspI_PA	31.66
3096	M6_392377_PstIMspI_PA	31.66
3097	M6_39278_PstIMspI_PA	31.66
3098	M6_393452_PstIMspI_PA	31.66
3099	M6_394323_PstIMspI_PA	31.66
3100	M6_396118_PstIMspI_PA	31.66
3101	M6_398627_PstIMspI_PA	31.66
3102	M6_399950_PstIMspI_PA	31.66
3103	M6_401449_PstIMspI_PA	31.66
3104	M6_401625_PstIMspI_PA	31.66
3105	M6_402876_PstIMspI_PA	31.66
3106	M6_406131_PstIMspI_PA	31.66
3107	M6_406969_PstIMspI_PA	31.66
3108	M6_407150_PstIMspI_PA	31.66
3109	M6_407642_PstIMspI_PA	31.66
3110	M6_408320_PstIMspI_PA	31.66
3111	M6_409310_PstIMspI_PA	31.66
3112	M6_410338_PstIMspI_PA	31.66
3113	M6_410455_PstIMspI_PA	31.66
3114	M6_412442_PstIMspI_PA	31.66
3115	M6_413585_PstIMspI_PA	31.66
3116	M6_414866_PstIMspI_PA	31.66
3117	M6_414894_PstIMspI_PA	31.66
3118	M6_417264_PstIMspI_PA	31.66
3119	M6_417592_PstIMspI_PA	31.66
3120	M6_422780_PstIMspI_PA	31.66
3121	M6_423847_PstIMspI_PA	31.66
3122	M6_424349_PstIMspI_PA	31.66
3123	M6_425075_PstIMspI_PA	31.66
3124	M6_432115_PstIMspI_PA	31.66
3125	M6_432980_PstIMspI_PA	31.66
3126	M6_434281_PstIMspI_PA	31.66
3127	M6_434329_PstIMspI_PA	31.66
3128	M6_436208_PstIMspI_PA	31.66
3129	M6_437857_PstIMspI_PA	31.66
3130	M6_438492_PstIMspI_PA	31.66
3131	M6_439416_PstIMspI_PA	31.66
3132	M6_444375_PstIMspI_PA	31.66
3133	M6_444723_PstIMspI_PA	31.66
3134	M6_445764_PstIMspI_PA	31.66
3135	M6_446076_PstIMspI_PA	31.66
3136	M6_446658_PstIMspI_PA	31.66
3137	M6_448219_PstIMspI_PA	31.66
3138	M6_449765_PstIMspI_PA	31.66
3139	M6_449983_PstIMspI_PA	31.66
3140	M6_450716_PstIMspI_PA	31.66
3141	M6_450828_PstIMspI_PA	31.66
3142	M6_454455_PstIMspI_PA	31.66
3143	M6_454560_PstIMspI_PA	31.66
3144	M6_456036_PstIMspI_PA	31.66
3145	M6_456292_PstIMspI_PA	31.66
3146	M6_457350_PstIMspI_PA	31.66
3147	M6_457819_PstIMspI_PA	31.66
3148	M6_459050_PstIMspI_PA	31.66
3149	M6_459443_PstIMspI_PA	31.66
3150	M6_460939_PstIMspI_PA	31.66
3151	M6_462266_PstIMspI_PA	31.66
3152	M6_464826_PstIMspI_PA	31.66
3153	M6_465470_PstIMspI_PA	31.66
3154	M6_467540_PstIMspI_PA	31.66
3155	M6_468429_PstIMspI_PA	31.66
3156	M6_474465_PstIMspI_PA	31.66
3157	M6_475510_PstIMspI_PA	31.66
3158	M6_476725_PstIMspI_PA	31.66
3159	M6_479399_PstIMspI_PA	31.66
3160	M6_480283_PstIMspI_PA	31.66
3161	M6_480441_PstIMspI_PA	31.66
3162	M6_481278_PstIMspI_PA	31.66
3163	M6_486237_PstIMspI_PA	31.66
3164	M6_490937_PstIMspI_PA	31.66
3165	M6_493647_PstIMspI_PA	31.66
3166	M6_497572_PstIMspI_PA	31.66
3167	M6_501918_PstIMspI_PA	31.66
3168	M6_502087_PstIMspI_PA	31.66
3169	M6_502615_PstIMspI_PA	31.66
3170	M6_504665_PstIMspI_PA	31.66
3171	M6_505472_PstIMspI_PA	31.66
3172	M6_506137_PstIMspI_PA	31.66
3173	M6_506352_PstIMspI_PA	31.66
3174	M6_506610_PstIMspI_PA	31.66
3175	M6_507868_PstIMspI_PA	31.66
3176	M6_510603_PstIMspI_PA	31.66
3177	M6_510635_PstIMspI_PA	31.66
3178	M6_511750_PstIMspI_PA	31.66
3179	M6_51206_PstIMspI_PA	31.66
3180	M6_512159_PstIMspI_PA	31.66
3181	M6_512291_PstIMspI_PA	31.66
3182	M6_512920_PstIMspI_PA	31.66
3183	M6_521657_PstIMspI_PA	31.66
3184	M6_522208_PstIMspI_PA	31.66
3185	M6_523697_PstIMspI_PA	31.66
3186	M6_524503_PstIMspI_PA	31.66
3187	M6_525250_PstIMspI_PA	31.66
3188	M6_525919_PstIMspI_PA	31.66
3189	M6_529444_PstIMspI_PA	31.66
3190	M6_539118_PstIMspI_PA	31.66
3191	M6_539759_PstIMspI_PA	31.66
3192	M6_540633_PstIMspI_PA	31.66
3193	M6_541780_PstIMspI_PA	31.66
3194	M6_542805_PstIMspI_PA	31.66
3195	M6_548907_PstIMspI_PA	31.66
3196	M6_549029_PstIMspI_PA	31.66
3197	M6_551048_PstIMspI_PA	31.66
3198	M6_552053_PstIMspI_PA	31.66
3199	M6_553299_PstIMspI_PA	31.66
3200	M6_553508_PstIMspI_PA	31.66
3201	M6_556250_PstIMspI_PA	31.66
3202	M6_558090_PstIMspI_PA	31.66
3203	M6_558129_PstIMspI_PA	31.66
3204	M6_558595_PstIMspI_PA	31.66
3205	M6_560925_PstIMspI_PA	31.66
3206	M6_561560_PstIMspI_PA	31.66
3207	M6_562292_PstIMspI_PA	31.66
3208	M6_562344_PstIMspI_PA	31.66
3209	M6_562388_PstIMspI_PA	31.66
3210	M6_562636_PstIMspI_PA	31.66
3211	M6_566359_PstIMspI_PA	31.66
3212	M6_568125_PstIMspI_PA	31.66
3213	M6_569860_PstIMspI_PA	31.66
3214	M6_570090_PstIMspI_PA	31.66
3215	M6_570312_PstIMspI_PA	31.66
3216	M6_577973_PstIMspI_PA	31.66
3217	M6_578463_PstIMspI_PA	31.66
3218	M6_579102_PstIMspI_PA	31.66
3219	M6_579636_PstIMspI_PA	31.66
3220	M6_582204_PstIMspI_PA	31.66
3221	M6_585911_PstIMspI_PA	31.66
3222	M6_586974_PstIMspI_PA	31.66
3223	M6_592468_PstIMspI_PA	31.66
3224	M6_596400_PstIMspI_PA	31.66
3225	M6_599398_PstIMspI_PA	31.66
3226	M6_600589_PstIMspI_PA	31.66
3227	M6_600965_PstIMspI_PA	31.66
3228	M6_601828_PstIMspI_PA	31.66
3229	M6_602134_PstIMspI_PA	31.66
3230	M6_60639_PstIMspI_PA	31.66
3231	M6_606498_PstIMspI_PA	31.66
3232	M6_606698_PstIMspI_PA	31.66
3233	M6_609457_PstIMspI_PA	31.66
3234	M6_609490_PstIMspI_PA	31.66
3235	M6_613491_PstIMspI_PA	31.66
3236	M6_618567_PstIMspI_PA	31.66
3237	M6_619269_PstIMspI_PA	31.66
3238	M6_621228_PstIMspI_PA	31.66
3239	M6_624492_PstIMspI_PA	31.66
3240	M6_630016_PstIMspI_PA	31.66
3241	M6_633404_PstIMspI_PA	31.66
3242	M6_634832_PstIMspI_PA	31.66
3243	M6_645998_PstIMspI_PA	31.66
3244	M6_648152_PstIMspI_PA	31.66
3245	M6_648273_PstIMspI_PA	31.66
3246	M6_655951_PstIMspI_PA	31.66
3247	M6_660415_PstIMspI_PA	31.66
3248	M6_662194_PstIMspI_PA	31.66
3249	M6_663458_PstIMspI_PA	31.66
3250	M6_665618_PstIMspI_PA	31.66
3251	M6_667768_PstIMspI_PA	31.66
3252	M6_673869_PstIMspI_PA	31.66
3253	M6_677279_PstIMspI_PA	31.66
3254	M6_678019_PstIMspI_PA	31.66
3255	M6_679026_PstIMspI_PA	31.66
3256	M6_679068_PstIMspI_PA	31.66
3257	M6_680769_PstIMspI_PA	31.66
3258	M6_681321_PstIMspI_PA	31.66
3259	M6_690029_PstIMspI_PA	31.66
3260	M6_690057_PstIMspI_PA	31.66
3261	M6_690556_PstIMspI_PA	31.66
3262	M6_690939_PstIMspI_PA	31.66
3263	M6_691954_PstIMspI_PA	31.66
3264	M6_692649_PstIMspI_PA	31.66
3265	M6_696151_PstIMspI_PA	31.66
3266	M6_699704_PstIMspI_PA	31.66
3267	M6_702304_PstIMspI_PA	31.66
3268	M6_705781_PstIMspI_PA	31.66
3269	M6_70846_PstIMspI_PA	31.66
3270	M6_711158_PstIMspI_PA	31.66
3271	M6_712140_PstIMspI_PA	31.66
3272	M6_720474_PstIMspI_PA	31.66
3273	M6_720844_PstIMspI_PA	31.66
3274	M6_730947_PstIMspI_PA	31.66
3275	M6_733137_PstIMspI_PA	31.66
3276	M6_736821_PstIMspI_PA	31.66
3277	M6_738572_PstIMspI_PA	31.66
3278	M6_739646_PstIMspI_PA	31.66
3279	M6_741191_PstIMspI_PA	31.66
3280	M6_741831_PstIMspI_PA	31.66
3281	M6_747101_PstIMspI_PA	31.66
3282	M6_752312_PstIMspI_PA	31.66
3283	M6_756870_PstIMspI_PA	31.66
3284	M6_758914_PstIMspI_PA	31.66
3285	M6_761692_PstIMspI_PA	31.66
3286	M6_764472_PstIMspI_PA	31.66
3287	M6_766229_PstIMspI_PA	31.66
3288	M6_772092_PstIMspI_PA	31.66
3289	M6_774374_PstIMspI_PA	31.66
3290	M6_781349_PstIMspI_PA	31.66
3291	M6_782564_PstIMspI_PA	31.66
3292	M6_785572_PstIMspI_PA	31.66
3293	M6_787161_PstIMspI_PA	31.66
3294	M6_791513_PstIMspI_PA	31.66
3295	M6_792922_PstIMspI_PA	31.66
3296	M6_795123_PstIMspI_PA	31.66
3297	M6_795257_PstIMspI_PA	31.66
3298	M6_802869_PstIMspI_PA	31.66
3299	M6_808732_PstIMspI_PA	31.66
3300	M6_809512_PstIMspI_PA	31.66
3301	M6_820790_PstIMspI_PA	31.66
3302	M6_823290_PstIMspI_PA	31.66
3303	M6_826365_PstIMspI_PA	31.66
3304	M6_829599_PstIMspI_PA	31.66
3305	M6_831638_PstIMspI_PA	31.66
3306	M6_833879_PstIMspI_PA	31.66
3307	M6_833941_PstIMspI_PA	31.66
3308	M6_839640_PstIMspI_PA	31.66
3309	M6_840182_PstIMspI_PA	31.66
3310	M6_842703_PstIMspI_PA	31.66
3311	M6_843055_PstIMspI_PA	31.66
3312	M6_845525_PstIMspI_PA	31.66
3313	M6_846404_PstIMspI_PA	31.66
3314	M6_848401_PstIMspI_PA	31.66
3315	M6_848620_PstIMspI_PA	31.66
3316	M6_850656_PstIMspI_PA	31.66
3317	M6_852490_PstIMspI_PA	31.66
3318	M6_857963_PstIMspI_PA	31.66
3319	M6_858100_PstIMspI_PA	31.66
3320	M6_859529_PstIMspI_PA	31.66
3321	M6_859568_PstIMspI_PA	31.66
3322	M6_86116_PstIMspI_PA	31.66
3323	M6_863623_PstIMspI_PA	31.66
3324	M6_866689_PstIMspI_PA	31.66
3325	M6_869793_PstIMspI_PA	31.66
3326	M6_871381_PstIMspI_PA	31.66
3327	M6_873387_PstIMspI_PA	31.66
3328	M6_877369_PstIMspI_PA	31.66
3329	M6_880352_PstIMspI_PA	31.66
3330	M6_886362_PstIMspI_PA	31.66
3331	M6_887155_PstIMspI_PA	31.66
3332	M6_891679_PstIMspI_PA	31.66
3333	M6_892769_PstIMspI_PA	31.66
3334	M6_899027_PstIMspI_PA	31.66
3335	M6_903978_PstIMspI_PA	31.66
3336	M6_910216_PstIMspI_PA	31.66
3337	M6_910349_PstIMspI_PA	31.66
3338	M6_910384_PstIMspI_PA	31.66
3339	M6_917197_PstIMspI_PA	31.66
3340	M6_929543_PstIMspI_PA	31.66
3341	M6_93144_PstIMspI_PA	31.66
3342	M6_931751_PstIMspI_PA	31.66
3343	M6_943467_PstIMspI_PA	31.66
3344	M6_943576_PstIMspI_PA	31.66
3345	M6_947572_PstIMspI_PA	31.66
3346	M6_947590_PstIMspI_PA	31.66
3347	M6_948246_PstIMspI_PA	31.66
3348	M6_949257_PstIMspI_PA	31.66
3349	M6_951045_PstIMspI_PA	31.66
3350	M6_961633_PstIMspI_PA	31.66
3351	M6_967098_PstIMspI_PA	31.66
3352	M6_967795_PstIMspI_PA	31.66
3353	M6_970178_PstIMspI_PA	31.66
3354	M6_970654_PstIMspI_PA	31.66
3355	M6_970862_PstIMspI_PA	31.66
3356	M6_976720_PstIMspI_PA	31.66
3357	M6_981843_PstIMspI_PA	31.66
3358	M6_981899_PstIMspI_PA	31.66
3359	M6_984797_PstIMspI_PA	31.66
3360	M6_993853_PstIMspI_PA	31.66
3361	M6_994431_PstIMspI_PA	31.66
3362	M6_999329_PstIMspI_PA	31.66
3363	Opata_1023206_PstIMspI_PA	31.66
3364	Opata_1032417_PstIMspI_PA	31.66
3365	Opata_1051494_PstIMspI_PA	31.66
3366	Opata_1065746_PstIMspI_PA	31.66
3367	Opata_1074290_PstIMspI_PA	31.66
3368	Opata_1082637_PstIMspI_PA	31.66
3369	Opata_1086204_PstIMspI_PA	31.66
3370	Opata_1097172_PstIMspI_PA	31.66
3371	Opata_1101844_PstIMspI_PA	31.66
3372	Opata_1110559_PstIMspI_PA	31.66
3373	Opata_1154680_PstIMspI_PA	31.66
3374	Opata_1192869_PstIMspI_PA	31.66
3375	Opata_1209810_PstIMspI_PA	31.66
3376	Opata_1237563_PstIMspI_PA	31.66
3377	Opata_1246738_PstIMspI_PA	31.66
3378	Opata_1262689_PstIMspI_PA	31.66
3379	Opata_1284779_PstIMspI_PA	31.66
3380	Opata_1298596_PstIMspI_PA	31.66
3381	Opata_130328_PstIMspI_PA	31.66
3382	Opata_1305392_PstIMspI_PA	31.66
3383	Opata_1313702_PstIMspI_PA	31.66
3384	Opata_1317819_PstIMspI_PA	31.66
3385	Opata_1319870_PstIMspI_PA	31.66
3386	Opata_1324544_PstIMspI_PA	31.66
3387	Opata_1326445_PstIMspI_PA	31.66
3388	Opata_1331568_PstIMspI_PA	31.66
3389	Opata_134695_PstIMspI_PA	31.66
3390	Opata_1350929_PstIMspI_PA	31.66
3391	Opata_1371117_PstIMspI_PA	31.66
3392	Opata_1381070_PstIMspI_PA	31.66
3393	Opata_1401297_PstIMspI_PA	31.66
3394	Opata_1427861_PstIMspI_PA	31.66
3395	Opata_1436574_PstIMspI_PA	31.66
3396	Opata_1451204_PstIMspI_PA	31.66
3397	Opata_1461749_PstIMspI_PA	31.66
3398	Opata_1495298_PstIMspI_PA	31.66
3399	Opata_1511498_PstIMspI_PA	31.66
3400	Opata_1553235_PstIMspI_PA	31.66
3401	Opata_1555724_PstIMspI_PA	31.66
3402	Opata_1555812_PstIMspI_PA	31.66
3403	Opata_1557792_PstIMspI_PA	31.66
3404	Opata_1565708_PstIMspI_PA	31.66
3405	Opata_1580127_PstIMspI_PA	31.66
3406	Opata_1600215_PstIMspI_PA	31.66
3407	Opata_1606465_PstIMspI_PA	31.66
3408	Opata_1625495_PstIMspI_PA	31.66
3409	Opata_1628897_PstIMspI_PA	31.66
3410	Opata_1630567_PstIMspI_PA	31.66
3411	Opata_1638363_PstIMspI_PA	31.66
3412	Opata_1648955_PstIMspI_PA	31.66
3413	Opata_1662344_PstIMspI_PA	31.66
3414	Opata_1666546_PstIMspI_PA	31.66
3415	Opata_1671554_PstIMspI_PA	31.66
3416	Opata_1684744_PstIMspI_PA	31.66
3417	Opata_1688232_PstIMspI_PA	31.66
3418	Opata_1689020_PstIMspI_PA	31.66
3419	Opata_1689891_PstIMspI_PA	31.66
3420	Opata_169261_PstIMspI_PA	31.66
3421	Opata_1693318_PstIMspI_PA	31.66
3422	Opata_1701608_PstIMspI_PA	31.66
3423	Opata_1703354_PstIMspI_PA	31.66
3424	Opata_1704492_PstIMspI_PA	31.66
3425	Opata_1710006_PstIMspI_PA	31.66
3426	Opata_1712706_PstIMspI_PA	31.66
3427	Opata_1720543_PstIMspI_PA	31.66
3428	Opata_1727346_PstIMspI_PA	31.66
3429	Opata_1731024_PstIMspI_PA	31.66
3430	Opata_1742117_PstIMspI_PA	31.66
3431	Opata_1753260_PstIMspI_PA	31.66
3432	Opata_175344_PstIMspI_PA	31.66
3433	Opata_1770764_PstIMspI_PA	31.66
3434	Opata_1783837_PstIMspI_PA	31.66
3435	Opata_1785021_PstIMspI_PA	31.66
3436	Opata_178657_PstIMspI_PA	31.66
3437	Opata_1791273_PstIMspI_PA	31.66
3438	Opata_1792930_PstIMspI_PA	31.66
3439	Opata_1801795_PstIMspI_PA	31.66
3440	Opata_1808391_PstIMspI_PA	31.66
3441	Opata_1815263_PstIMspI_PA	31.66
3442	Opata_1820099_PstIMspI_PA	31.66
3443	Opata_1821650_PstIMspI_PA	31.66
3444	Opata_1826152_PstIMspI_PA	31.66
3445	Opata_1832508_PstIMspI_PA	31.66
3446	Opata_1835244_PstIMspI_PA	31.66
3447	Opata_1838580_PstIMspI_PA	31.66
3448	Opata_1845037_PstIMspI_PA	31.66
3449	Opata_1845582_PstIMspI_PA	31.66
3450	Opata_1846982_PstIMspI_PA	31.66
3451	Opata_1864512_PstIMspI_PA	31.66
3452	Opata_1882170_PstIMspI_PA	31.66
3453	Opata_1889756_PstIMspI_PA	31.66
3454	Opata_1939036_PstIMspI_PA	31.66
3455	Opata_1940468_PstIMspI_PA	31.66
3456	Opata_1952343_PstIMspI_PA	31.66
3457	Opata_1955263_PstIMspI_PA	31.66
3458	Opata_1965280_PstIMspI_PA	31.66
3459	Opata_1970822_PstIMspI_PA	31.66
3460	Opata_1976052_PstIMspI_PA	31.66
3461	Opata_2001108_PstIMspI_PA	31.66
3462	Opata_2009590_PstIMspI_PA	31.66
3463	Opata_2009724_PstIMspI_PA	31.66
3464	Opata_2038441_PstIMspI_PA	31.66
3465	Opata_2058963_PstIMspI_PA	31.66
3466	Opata_2070209_PstIMspI_PA	31.66
3467	Opata_2076352_PstIMspI_PA	31.66
3468	Opata_2095664_PstIMspI_PA	31.66
3469	Opata_21087_PstIMspI_PA	31.66
3470	Opata_2124495_PstIMspI_PA	31.66
3471	Opata_2138900_PstIMspI_PA	31.66
3472	Opata_2140132_PstIMspI_PA	31.66
3473	Opata_2152535_PstIMspI_PA	31.66
3474	Opata_2154940_PstIMspI_PA	31.66
3475	Opata_2169226_PstIMspI_PA	31.66
3476	Opata_2169358_PstIMspI_PA	31.66
3477	Opata_2207628_PstIMspI_PA	31.66
3478	Opata_2210378_PstIMspI_PA	31.66
3479	Opata_2221055_PstIMspI_PA	31.66
3480	Opata_2232845_PstIMspI_PA	31.66
3481	Opata_2258830_PstIMspI_PA	31.66
3482	Opata_2267091_PstIMspI_PA	31.66
3483	Opata_2267816_PstIMspI_PA	31.66
3484	Opata_2269614_PstIMspI_PA	31.66
3485	Opata_2276293_PstIMspI_PA	31.66
3486	Opata_2278041_PstIMspI_PA	31.66
3487	Opata_2285708_PstIMspI_PA	31.66
3488	Opata_2289089_PstIMspI_PA	31.66
3489	Opata_2295319_PstIMspI_PA	31.66
3490	Opata_231021_PstIMspI_PA	31.66
3491	Opata_2315127_PstIMspI_PA	31.66
3492	Opata_231925_PstIMspI_PA	31.66
3493	Opata_2320457_PstIMspI_PA	31.66
3494	Opata_232852_PstIMspI_PA	31.66
3495	Opata_2335813_PstIMspI_PA	31.66
3496	Opata_2348423_PstIMspI_PA	31.66
3497	Opata_2350845_PstIMspI_PA	31.66
3498	Opata_2352284_PstIMspI_PA	31.66
3499	Opata_2375120_PstIMspI_PA	31.66
3500	Opata_2404573_PstIMspI_PA	31.66
3501	Opata_2406808_PstIMspI_PA	31.66
3502	Opata_240753_PstIMspI_PA	31.66
3503	Opata_2408003_PstIMspI_PA	31.66
3504	Opata_2417958_PstIMspI_PA	31.66
3505	Opata_2418754_PstIMspI_PA	31.66
3506	Opata_244353_PstIMspI_PA	31.66
3507	Opata_2460674_PstIMspI_PA	31.66
3508	Opata_2465954_PstIMspI_PA	31.66
3509	Opata_2475894_PstIMspI_PA	31.66
3510	Opata_2477019_PstIMspI_PA	31.66
3511	Opata_2482297_PstIMspI_PA	31.66
3512	Opata_248564_PstIMspI_PA	31.66
3513	Opata_2488900_PstIMspI_PA	31.66
3514	Opata_2491191_PstIMspI_PA	31.66
3515	Opata_2508150_PstIMspI_PA	31.66
3516	Opata_2522049_PstIMspI_PA	31.66
3517	Opata_2527979_PstIMspI_PA	31.66
3518	Opata_253361_PstIMspI_PA	31.66
3519	Opata_254077_PstIMspI_PA	31.66
3520	Opata_255240_PstIMspI_PA	31.66
3521	Opata_2552868_PstIMspI_PA	31.66
3522	Opata_261390_PstIMspI_PA	31.66
3523	Opata_262700_PstIMspI_PA	31.66
3524	Opata_2641487_PstIMspI_PA	31.66
3525	Opata_2642096_PstIMspI_PA	31.66
3526	Opata_2672508_PstIMspI_PA	31.66
3527	Opata_2678571_PstIMspI_PA	31.66
3528	Opata_2679808_PstIMspI_PA	31.66
3529	Opata_2687588_PstIMspI_PA	31.66
3530	Opata_2687870_PstIMspI_PA	31.66
3531	Opata_2690367_PstIMspI_PA	31.66
3532	Opata_2695497_PstIMspI_PA	31.66
3533	Opata_2699328_PstIMspI_PA	31.66
3534	Opata_2723397_PstIMspI_PA	31.66
3535	Opata_2757594_PstIMspI_PA	31.66
3536	Opata_276491_PstIMspI_PA	31.66
3537	Opata_2768235_PstIMspI_PA	31.66
3538	Opata_2772821_PstIMspI_PA	31.66
3539	Opata_2774107_PstIMspI_PA	31.66
3540	Opata_2790413_PstIMspI_PA	31.66
3541	Opata_2791240_PstIMspI_PA	31.66
3542	Opata_2792732_PstIMspI_PA	31.66
3543	Opata_2795146_PstIMspI_PA	31.66
3544	Opata_2801431_PstIMspI_PA	31.66
3545	Opata_2810266_PstIMspI_PA	31.66
3546	Opata_2814679_PstIMspI_PA	31.66
3547	Opata_2823116_PstIMspI_PA	31.66
3548	Opata_2824323_PstIMspI_PA	31.66
3549	Opata_2830350_PstIMspI_PA	31.66
3550	Opata_2830681_PstIMspI_PA	31.66
3551	Opata_2840913_PstIMspI_PA	31.66
3552	Opata_2847592_PstIMspI_PA	31.66
3553	Opata_2907653_PstIMspI_PA	31.66
3554	Opata_294355_PstIMspI_PA	31.66
3555	Opata_2949409_PstIMspI_PA	31.66
3556	Opata_2961264_PstIMspI_PA	31.66
3557	Opata_2963141_PstIMspI_PA	31.66
3558	Opata_2963973_PstIMspI_PA	31.66
3559	Opata_2967518_PstIMspI_PA	31.66
3560	Opata_29699_PstIMspI_PA	31.66
3561	Opata_2978172_PstIMspI_PA	31.66
3562	Opata_3023353_PstIMspI_PA	31.66
3563	Opata_3060598_PstIMspI_PA	31.66
3564	Opata_3069806_PstIMspI_PA	31.66
3565	Opata_3072160_PstIMspI_PA	31.66
3566	Opata_3072677_PstIMspI_PA	31.66
3567	Opata_3076803_PstIMspI_PA	31.66
3568	Opata_3088605_PstIMspI_PA	31.66
3569	Opata_3109560_PstIMspI_PA	31.66
3570	Opata_3110679_PstIMspI_PA	31.66
3571	Opata_3113171_PstIMspI_PA	31.66
3572	Opata_3143212_PstIMspI_PA	31.66
3573	Opata_3152918_PstIMspI_PA	31.66
3574	Opata_315900_PstIMspI_PA	31.66
3575	Opata_316515_PstIMspI_PA	31.66
3576	Opata_3169075_PstIMspI_PA	31.66
3577	Opata_3175302_PstIMspI_PA	31.66
3578	Opata_320443_PstIMspI_PA	31.66
3579	Opata_3222233_PstIMspI_PA	31.66
3580	Opata_3225132_PstIMspI_PA	31.66
3581	Opata_3234234_PstIMspI_PA	31.66
3582	Opata_3235238_PstIMspI_PA	31.66
3583	Opata_324396_PstIMspI_PA	31.66
3584	Opata_3270577_PstIMspI_PA	31.66
3585	Opata_328068_PstIMspI_PA	31.66
3586	Opata_328101_PstIMspI_PA	31.66
3587	Opata_330133_PstIMspI_PA	31.66
3588	Opata_3309430_PstIMspI_PA	31.66
3589	Opata_336714_PstIMspI_PA	31.66
3590	Opata_3388210_PstIMspI_PA	31.66
3591	Opata_3393744_PstIMspI_PA	31.66
3592	Opata_3403719_PstIMspI_PA	31.66
3593	Opata_3465592_PstIMspI_PA	31.66
3594	Opata_3466242_PstIMspI_PA	31.66
3595	Opata_3470459_PstIMspI_PA	31.66
3596	Opata_3473481_PstIMspI_PA	31.66
3597	Opata_3481214_PstIMspI_PA	31.66
3598	Opata_3514990_PstIMspI_PA	31.66
3599	Opata_353409_PstIMspI_PA	31.66
3600	Opata_355645_PstIMspI_PA	31.66
3601	Opata_3563400_PstIMspI_PA	31.66
3602	Opata_357047_PstIMspI_PA	31.66
3603	Opata_3580541_PstIMspI_PA	31.66
3604	Opata_358715_PstIMspI_PA	31.66
3605	Opata_3587931_PstIMspI_PA	31.66
3606	Opata_3599416_PstIMspI_PA	31.66
3607	Opata_3613187_PstIMspI_PA	31.66
3608	Opata_3651383_PstIMspI_PA	31.66
3609	Opata_3651547_PstIMspI_PA	31.66
3610	Opata_3661686_PstIMspI_PA	31.66
3611	Opata_3707609_PstIMspI_PA	31.66
3612	Opata_371010_PstIMspI_PA	31.66
3613	Opata_372057_PstIMspI_PA	31.66
3614	Opata_3755048_PstIMspI_PA	31.66
3615	Opata_3772397_PstIMspI_PA	31.66
3616	Opata_3788804_PstIMspI_PA	31.66
3617	Opata_3804281_PstIMspI_PA	31.66
3618	Opata_3807868_PstIMspI_PA	31.66
3619	Opata_3819143_PstIMspI_PA	31.66
3620	Opata_3823402_PstIMspI_PA	31.66
3621	Opata_385397_PstIMspI_PA	31.66
3622	Opata_3892752_PstIMspI_PA	31.66
3623	Opata_3920104_PstIMspI_PA	31.66
3624	Opata_3932831_PstIMspI_PA	31.66
3625	Opata_397101_PstIMspI_PA	31.66
3626	Opata_3978569_PstIMspI_PA	31.66
3627	Opata_3983292_PstIMspI_PA	31.66
3628	Opata_3994920_PstIMspI_PA	31.66
3629	Opata_4075852_PstIMspI_PA	31.66
3630	Opata_4085974_PstIMspI_PA	31.66
3631	Opata_4102768_PstIMspI_PA	31.66
3632	Opata_4129465_PstIMspI_PA	31.66
3633	Opata_4137046_PstIMspI_PA	31.66
3634	Opata_4152353_PstIMspI_PA	31.66
3635	Opata_4157778_PstIMspI_PA	31.66
3636	Opata_4193560_PstIMspI_PA	31.66
3637	Opata_4196805_PstIMspI_PA	31.66
3638	Opata_4206980_PstIMspI_PA	31.66
3639	Opata_4212130_PstIMspI_PA	31.66
3640	Opata_4232334_PstIMspI_PA	31.66
3641	Opata_4237260_PstIMspI_PA	31.66
3642	Opata_42437_PstIMspI_PA	31.66
3643	Opata_4256027_PstIMspI_PA	31.66
3644	Opata_426112_PstIMspI_PA	31.66
3645	Opata_438958_PstIMspI_PA	31.66
3646	Opata_440802_PstIMspI_PA	31.66
3647	Opata_448437_PstIMspI_PA	31.66
3648	Opata_450118_PstIMspI_PA	31.66
3649	Opata_452032_PstIMspI_PA	31.66
3650	Opata_457887_PstIMspI_PA	31.66
3651	Opata_471097_PstIMspI_PA	31.66
3652	Opata_479671_PstIMspI_PA	31.66
3653	Opata_48713_PstIMspI_PA	31.66
3654	Opata_510185_PstIMspI_PA	31.66
3655	Opata_520099_PstIMspI_PA	31.66
3656	Opata_529811_PstIMspI_PA	31.66
3657	Opata_540049_PstIMspI_PA	31.66
3658	Opata_555386_PstIMspI_PA	31.66
3659	Opata_560391_PstIMspI_PA	31.66
3660	Opata_567923_PstIMspI_PA	31.66
3661	Opata_576628_PstIMspI_PA	31.66
3662	Opata_578170_PstIMspI_PA	31.66
3663	Opata_593937_PstIMspI_PA	31.66
3664	Opata_593989_PstIMspI_PA	31.66
3665	Opata_595252_PstIMspI_PA	31.66
3666	Opata_603399_PstIMspI_PA	31.66
3667	Opata_611707_PstIMspI_PA	31.66
3668	Opata_624553_PstIMspI_PA	31.66
3669	Opata_637873_PstIMspI_PA	31.66
3670	Opata_648462_PstIMspI_PA	31.66
3671	Opata_654218_PstIMspI_PA	31.66
3672	Opata_657064_PstIMspI_PA	31.66
3673	Opata_662956_PstIMspI_PA	31.66
3674	Opata_710525_PstIMspI_PA	31.66
3675	Opata_715001_PstIMspI_PA	31.66
3676	Opata_724427_PstIMspI_PA	31.66
3677	Opata_741528_PstIMspI_PA	31.66
3678	Opata_770228_PstIMspI_PA	31.66
3679	Opata_823185_PstIMspI_PA	31.66
3680	Opata_862223_PstIMspI_PA	31.66
3681	Opata_864250_PstIMspI_PA	31.66
3682	Opata_871140_PstIMspI_PA	31.66
3683	Opata_888360_PstIMspI_PA	31.66
3684	Opata_890888_PstIMspI_PA	31.66
3685	Opata_895081_PstIMspI_PA	31.66
3686	Opata_910152_PstIMspI_PA	31.66
3687	Opata_918367_PstIMspI_PA	31.66
3688	Opata_936085_PstIMspI_PA	31.66
3689	Opata_947543_PstIMspI_PA	31.66
3690	Opata_957438_PstIMspI_PA	31.66
3691	Opata_963379_PstIMspI_PA	31.66
3692	Opata_971948_PstIMspI_PA	31.66
3693	Opata_975806_PstIMspI_PA	31.66
3694	Opata_985704_PstIMspI_PA	31.66
3695	Opata_104037_85_PstIMseI_SNP	31.66
3696	Opata_119834_34_PstIMseI_SNP	31.66
3697	Opata_140374_48_PstIMseI_SNP	31.66
3698	Opata_140374_9_PstIMseI_SNP	31.66
3699	Opata_295735_51_PstIMseI_SNP	31.66
3700	Opata_4169881_15_PstIMseI_SNP	31.66
3701	Opata_551920_21_PstIMseI_SNP	31.66
3702	Opata_66737_20_PstIMseI_SNP	31.66
3703	Opata_757015_1_PstIMseI_SNP	31.66
3704	Opata_757015_31_PstIMseI_SNP	31.66
3705	Opata_757015_9_PstIMseI_SNP	31.66
3706	M6_337249_46_PstIMspI_SNP	31.66
3707	Opata_1027660_71_PstIMspI_SNP	31.66
3708	Opata_1084322_10_PstIMspI_SNP	31.66
3709	Opata_1084322_67_PstIMspI_SNP	31.66
3710	Opata_1110438_43_PstIMspI_SNP	31.66
3711	Opata_1110438_56_PstIMspI_SNP	31.66
3712	Opata_1498436_78_PstIMspI_SNP	31.66
3713	Opata_1727813_13_PstIMspI_SNP	31.66
3714	Opata_1727813_31_PstIMspI_SNP	31.66
3715	Opata_1747674_15_PstIMspI_SNP	31.66
3716	Opata_1866577_71_PstIMspI_SNP	31.66
3717	Opata_1933785_55_PstIMspI_SNP	31.66
3718	Opata_2022432_34_PstIMspI_SNP	31.66
3719	Opata_2193298_79_PstIMspI_SNP	31.66
3720	Opata_2640233_44_PstIMspI_SNP	31.66
3721	Opata_2668516_64_PstIMspI_SNP	31.66
3722	Opata_2668516_81_PstIMspI_SNP	31.66
3723	Opata_2774511_41_PstIMspI_SNP	31.66
3724	Opata_2795793_60_PstIMspI_SNP	31.66
3725	Opata_3233098_81_PstIMspI_SNP	31.66
3726	Opata_3243822_84_PstIMspI_SNP	31.66
3727	Opata_3596452_13_PstIMspI_SNP	31.66
3728	Opata_3596452_51_PstIMspI_SNP	31.66
3729	Opata_3596452_53_PstIMspI_SNP	31.66
3730	Opata_3813756_86_PstIMspI_SNP	31.66
3731	Opata_596469_48_PstIMspI_SNP	31.66
3732	Opata_727066_68_PstIMspI_SNP	31.66
3733	Opata_762040_75_PstIMspI_SNP	31.66
3734	Opata_899313_82_PstIMspI_SNP	31.66
3735	M6_1237235_PstIMluI_PA	31.66
3736	M6_131998_PstIMluI_PA	31.66
3737	M6_2165032_PstIMluI_PA	31.66
3738	Opata_1023261_PstIMluI_PA	31.66
3739	Opata_112043_PstIMluI_PA	31.66
3740	Opata_116305_PstIMluI_PA	31.66
3741	Opata_1225368_PstIMluI_PA	31.66
3742	Opata_125014_PstIMluI_PA	31.66
3743	Opata_1289103_PstIMluI_PA	31.66
3744	Opata_129585_PstIMluI_PA	31.66
3745	Opata_1515072_PstIMluI_PA	31.66
3746	Opata_1565423_PstIMluI_PA	31.66
3747	Opata_171661_PstIMluI_PA	31.66
3748	Opata_1759643_PstIMluI_PA	31.66
3749	Opata_2065361_PstIMluI_PA	31.66
3750	Opata_217772_PstIMluI_PA	31.66
3751	Opata_2198569_PstIMluI_PA	31.66
3752	Opata_2254842_PstIMluI_PA	31.66
3753	Opata_2449719_PstIMluI_PA	31.66
3754	Opata_25988_PstIMluI_PA	31.66
3755	Opata_2776789_PstIMluI_PA	31.66
3756	Opata_287318_PstIMluI_PA	31.66
3757	Opata_29247_PstIMluI_PA	31.66
3758	Opata_32634_PstIMluI_PA	31.66
3759	Opata_40519_PstIMluI_PA	31.66
3760	Opata_414332_PstIMluI_PA	31.66
3761	Opata_477720_PstIMluI_PA	31.66
3762	Opata_72076_PstIMluI_PA	31.66
3763	Opata_721635_PstIMluI_PA	31.66
3764	Opata_806783_PstIMluI_PA	31.66
3765	M6_1104134_PstIMseI_PA	31.66
3766	M6_1132575_PstIMseI_PA	31.66
3767	M6_1193510_PstIMseI_PA	31.66
3768	M6_1193626_PstIMseI_PA	31.66
3769	M6_119629_PstIMseI_PA	31.66
3770	M6_1212708_PstIMseI_PA	31.66
3771	M6_1218131_PstIMseI_PA	31.66
3772	M6_1229709_PstIMseI_PA	31.66
3773	M6_1240097_PstIMseI_PA	31.66
3774	M6_1246971_PstIMseI_PA	31.66
3775	M6_1261468_PstIMseI_PA	31.66
3776	M6_1268745_PstIMseI_PA	31.66
3777	M6_1277735_PstIMseI_PA	31.66
3778	M6_128504_PstIMseI_PA	31.66
3779	M6_1302005_PstIMseI_PA	31.66
3780	M6_1307155_PstIMseI_PA	31.66
3781	M6_1325802_PstIMseI_PA	31.66
3782	M6_133157_PstIMseI_PA	31.66
3783	M6_1343424_PstIMseI_PA	31.66
3784	M6_1357487_PstIMseI_PA	31.66
3785	M6_1367538_PstIMseI_PA	31.66
3786	M6_144901_PstIMseI_PA	31.66
3787	M6_1487583_PstIMseI_PA	31.66
3788	M6_152741_PstIMseI_PA	31.66
3789	M6_1534865_PstIMseI_PA	31.66
3790	M6_1572430_PstIMseI_PA	31.66
3791	M6_1647407_PstIMseI_PA	31.66
3792	M6_166433_PstIMseI_PA	31.66
3793	M6_175799_PstIMseI_PA	31.66
3794	M6_1777609_PstIMseI_PA	31.66
3795	M6_181709_PstIMseI_PA	31.66
3796	M6_183480_PstIMseI_PA	31.66
3797	M6_184554_PstIMseI_PA	31.66
3798	M6_1845625_PstIMseI_PA	31.66
3799	M6_1855187_PstIMseI_PA	31.66
3800	M6_1867687_PstIMseI_PA	31.66
3801	M6_195626_PstIMseI_PA	31.66
3802	M6_196735_PstIMseI_PA	31.66
3803	M6_200496_PstIMseI_PA	31.66
3804	M6_201634_PstIMseI_PA	31.66
3805	M6_210071_PstIMseI_PA	31.66
3806	M6_212036_PstIMseI_PA	31.66
3807	M6_2334064_PstIMseI_PA	31.66
3808	M6_2345291_PstIMseI_PA	31.66
3809	M6_2350195_PstIMseI_PA	31.66
3810	M6_235054_PstIMseI_PA	31.66
3811	M6_253522_PstIMseI_PA	31.66
3812	M6_257477_PstIMseI_PA	31.66
3813	M6_2587901_PstIMseI_PA	31.66
3814	M6_26596_PstIMseI_PA	31.66
3815	M6_269966_PstIMseI_PA	31.66
3816	M6_2834410_PstIMseI_PA	31.66
3817	M6_2878028_PstIMseI_PA	31.66
3818	M6_2930675_PstIMseI_PA	31.66
3819	M6_298353_PstIMseI_PA	31.66
3820	M6_311911_PstIMseI_PA	31.66
3821	M6_314171_PstIMseI_PA	31.66
3822	M6_318995_PstIMseI_PA	31.66
3823	M6_32117_PstIMseI_PA	31.66
3824	M6_324646_PstIMseI_PA	31.66
3825	M6_3252478_PstIMseI_PA	31.66
3826	M6_331471_PstIMseI_PA	31.66
3827	M6_3447610_PstIMseI_PA	31.66
3828	M6_345375_PstIMseI_PA	31.66
3829	M6_3471955_PstIMseI_PA	31.66
3830	M6_3542408_PstIMseI_PA	31.66
3831	M6_3548994_PstIMseI_PA	31.66
3832	M6_360917_PstIMseI_PA	31.66
3833	M6_387835_PstIMseI_PA	31.66
3834	M6_388456_PstIMseI_PA	31.66
3835	M6_3906193_PstIMseI_PA	31.66
3836	M6_3934268_PstIMseI_PA	31.66
3837	M6_393471_PstIMseI_PA	31.66
3838	M6_3986618_PstIMseI_PA	31.66
3839	M6_4065384_PstIMseI_PA	31.66
3840	M6_4135360_PstIMseI_PA	31.66
3841	M6_4209792_PstIMseI_PA	31.66
3842	M6_4251542_PstIMseI_PA	31.66
3843	M6_430608_PstIMseI_PA	31.66
3844	M6_440875_PstIMseI_PA	31.66
3845	M6_460479_PstIMseI_PA	31.66
3846	M6_467541_PstIMseI_PA	31.66
3847	M6_472258_PstIMseI_PA	31.66
3848	M6_514459_PstIMseI_PA	31.66
3849	M6_514855_PstIMseI_PA	31.66
3850	M6_522834_PstIMseI_PA	31.66
3851	M6_538079_PstIMseI_PA	31.66
3852	M6_560948_PstIMseI_PA	31.66
3853	M6_56910_PstIMseI_PA	31.66
3854	M6_578235_PstIMseI_PA	31.66
3855	M6_583429_PstIMseI_PA	31.66
3856	M6_585300_PstIMseI_PA	31.66
3857	M6_585764_PstIMseI_PA	31.66
3858	M6_60721_PstIMseI_PA	31.66
3859	M6_624797_PstIMseI_PA	31.66
3860	M6_625346_PstIMseI_PA	31.66
3861	M6_627241_PstIMseI_PA	31.66
3862	M6_657984_PstIMseI_PA	31.66
3863	M6_682323_PstIMseI_PA	31.66
3864	M6_728154_PstIMseI_PA	31.66
3865	M6_734998_PstIMseI_PA	31.66
3866	M6_739072_PstIMseI_PA	31.66
3867	M6_747381_PstIMseI_PA	31.66
3868	M6_750122_PstIMseI_PA	31.66
3869	M6_75197_PstIMseI_PA	31.66
3870	M6_828934_PstIMseI_PA	31.66
3871	M6_868331_PstIMseI_PA	31.66
3872	M6_87514_PstIMseI_PA	31.66
3873	M6_90896_PstIMseI_PA	31.66
3874	M6_920632_PstIMseI_PA	31.66
3875	M6_932122_PstIMseI_PA	31.66
3876	M6_93646_PstIMseI_PA	31.66
3877	M6_937211_PstIMseI_PA	31.66
3878	M6_96702_PstIMseI_PA	31.66
3879	M6_975897_PstIMseI_PA	31.66
3880	M6_998772_PstIMseI_PA	31.66
3881	Opata_100032_PstIMseI_PA	31.66
3882	Opata_100298_PstIMseI_PA	31.66
3883	Opata_1008344_PstIMseI_PA	31.66
3884	Opata_1010816_PstIMseI_PA	31.66
3885	Opata_101672_PstIMseI_PA	31.66
3886	Opata_1020733_PstIMseI_PA	31.66
3887	Opata_1033928_PstIMseI_PA	31.66
3888	Opata_1034638_PstIMseI_PA	31.66
3889	Opata_1051280_PstIMseI_PA	31.66
3890	Opata_1055009_PstIMseI_PA	31.66
3891	Opata_1060918_PstIMseI_PA	31.66
3892	Opata_1070665_PstIMseI_PA	31.66
3893	Opata_1093050_PstIMseI_PA	31.66
3894	Opata_109319_PstIMseI_PA	31.66
3895	Opata_1097288_PstIMseI_PA	31.66
3896	Opata_1110517_PstIMseI_PA	31.66
3897	Opata_1114531_PstIMseI_PA	31.66
3898	Opata_1117295_PstIMseI_PA	31.66
3899	Opata_1119241_PstIMseI_PA	31.66
3900	Opata_113387_PstIMseI_PA	31.66
3901	Opata_1139618_PstIMseI_PA	31.66
3902	Opata_1159623_PstIMseI_PA	31.66
3903	Opata_1168807_PstIMseI_PA	31.66
3904	Opata_1173869_PstIMseI_PA	31.66
3905	Opata_118193_PstIMseI_PA	31.66
3906	Opata_118820_PstIMseI_PA	31.66
3907	Opata_1196975_PstIMseI_PA	31.66
3908	Opata_1209482_PstIMseI_PA	31.66
3909	Opata_121018_PstIMseI_PA	31.66
3910	Opata_1215091_PstIMseI_PA	31.66
3911	Opata_1216752_PstIMseI_PA	31.66
3912	Opata_1222287_PstIMseI_PA	31.66
3913	Opata_1229674_PstIMseI_PA	31.66
3914	Opata_1229691_PstIMseI_PA	31.66
3915	Opata_1231395_PstIMseI_PA	31.66
3916	Opata_1234471_PstIMseI_PA	31.66
3917	Opata_1244646_PstIMseI_PA	31.66
3918	Opata_1249558_PstIMseI_PA	31.66
3919	Opata_1264667_PstIMseI_PA	31.66
3920	Opata_126484_PstIMseI_PA	31.66
3921	Opata_1270160_PstIMseI_PA	31.66
3922	Opata_1288015_PstIMseI_PA	31.66
3923	Opata_1295634_PstIMseI_PA	31.66
3924	Opata_1301005_PstIMseI_PA	31.66
3925	Opata_130779_PstIMseI_PA	31.66
3926	Opata_1310947_PstIMseI_PA	31.66
3927	Opata_131161_PstIMseI_PA	31.66
3928	Opata_1314624_PstIMseI_PA	31.66
3929	Opata_1318644_PstIMseI_PA	31.66
3930	Opata_1326724_PstIMseI_PA	31.66
3931	Opata_135527_PstIMseI_PA	31.66
3932	Opata_1385531_PstIMseI_PA	31.66
3933	Opata_139888_PstIMseI_PA	31.66
3934	Opata_1429539_PstIMseI_PA	31.66
3935	Opata_143096_PstIMseI_PA	31.66
3936	Opata_14317_PstIMseI_PA	31.66
3937	Opata_1457896_PstIMseI_PA	31.66
3938	Opata_1457971_PstIMseI_PA	31.66
3939	Opata_1472326_PstIMseI_PA	31.66
3940	Opata_149417_PstIMseI_PA	31.66
3941	Opata_1523748_PstIMseI_PA	31.66
3942	Opata_1567935_PstIMseI_PA	31.66
3943	Opata_1572364_PstIMseI_PA	31.66
3944	Opata_157500_PstIMseI_PA	31.66
3945	Opata_1590785_PstIMseI_PA	31.66
3946	Opata_160562_PstIMseI_PA	31.66
3947	Opata_1606293_PstIMseI_PA	31.66
3948	Opata_1617174_PstIMseI_PA	31.66
3949	Opata_1628218_PstIMseI_PA	31.66
3950	Opata_1632310_PstIMseI_PA	31.66
3951	Opata_16419_PstIMseI_PA	31.66
3952	Opata_165168_PstIMseI_PA	31.66
3953	Opata_16616_PstIMseI_PA	31.66
3954	Opata_167631_PstIMseI_PA	31.66
3955	Opata_1689729_PstIMseI_PA	31.66
3956	Opata_170018_PstIMseI_PA	31.66
3957	Opata_171307_PstIMseI_PA	31.66
3958	Opata_1732545_PstIMseI_PA	31.66
3959	Opata_174458_PstIMseI_PA	31.66
3960	Opata_1747373_PstIMseI_PA	31.66
3961	Opata_175068_PstIMseI_PA	31.66
3962	Opata_1751604_PstIMseI_PA	31.66
3963	Opata_1751640_PstIMseI_PA	31.66
3964	Opata_1755508_PstIMseI_PA	31.66
3965	Opata_176805_PstIMseI_PA	31.66
3966	Opata_1777082_PstIMseI_PA	31.66
3967	Opata_178344_PstIMseI_PA	31.66
3968	Opata_1812242_PstIMseI_PA	31.66
3969	Opata_182711_PstIMseI_PA	31.66
3970	Opata_182824_PstIMseI_PA	31.66
3971	Opata_1830609_PstIMseI_PA	31.66
3972	Opata_183639_PstIMseI_PA	31.66
3973	Opata_1839371_PstIMseI_PA	31.66
3974	Opata_1868500_PstIMseI_PA	31.66
3975	Opata_190817_PstIMseI_PA	31.66
3976	Opata_192068_PstIMseI_PA	31.66
3977	Opata_1944725_PstIMseI_PA	31.66
3978	Opata_1966694_PstIMseI_PA	31.66
3979	Opata_19840_PstIMseI_PA	31.66
3980	Opata_198468_PstIMseI_PA	31.66
3981	Opata_200265_PstIMseI_PA	31.66
3982	Opata_2026760_PstIMseI_PA	31.66
3983	Opata_206320_PstIMseI_PA	31.66
3984	Opata_206735_PstIMseI_PA	31.66
3985	Opata_2075161_PstIMseI_PA	31.66
3986	Opata_208524_PstIMseI_PA	31.66
3987	Opata_2093346_PstIMseI_PA	31.66
3988	Opata_2112985_PstIMseI_PA	31.66
3989	Opata_2135868_PstIMseI_PA	31.66
3990	Opata_2143414_PstIMseI_PA	31.66
3991	Opata_2150774_PstIMseI_PA	31.66
3992	Opata_2153688_PstIMseI_PA	31.66
3993	Opata_2168086_PstIMseI_PA	31.66
3994	Opata_217933_PstIMseI_PA	31.66
3995	Opata_2220899_PstIMseI_PA	31.66
3996	Opata_2222249_PstIMseI_PA	31.66
3997	Opata_222370_PstIMseI_PA	31.66
3998	Opata_2273611_PstIMseI_PA	31.66
3999	Opata_231492_PstIMseI_PA	31.66
4000	Opata_23303_PstIMseI_PA	31.66
4001	Opata_238227_PstIMseI_PA	31.66
4002	Opata_2425510_PstIMseI_PA	31.66
4003	Opata_243910_PstIMseI_PA	31.66
4004	Opata_2481_PstIMseI_PA	31.66
4005	Opata_2490217_PstIMseI_PA	31.66
4006	Opata_254888_PstIMseI_PA	31.66
4007	Opata_254989_PstIMseI_PA	31.66
4008	Opata_260479_PstIMseI_PA	31.66
4009	Opata_265512_PstIMseI_PA	31.66
4010	Opata_2676087_PstIMseI_PA	31.66
4011	Opata_273725_PstIMseI_PA	31.66
4012	Opata_2739984_PstIMseI_PA	31.66
4013	Opata_2742782_PstIMseI_PA	31.66
4014	Opata_274322_PstIMseI_PA	31.66
4015	Opata_278251_PstIMseI_PA	31.66
4016	Opata_282589_PstIMseI_PA	31.66
4017	Opata_2880665_PstIMseI_PA	31.66
4018	Opata_299152_PstIMseI_PA	31.66
4019	Opata_3021914_PstIMseI_PA	31.66
4020	Opata_3042122_PstIMseI_PA	31.66
4021	Opata_306075_PstIMseI_PA	31.66
4022	Opata_306548_PstIMseI_PA	31.66
4023	Opata_3072871_PstIMseI_PA	31.66
4024	Opata_307578_PstIMseI_PA	31.66
4025	Opata_308214_PstIMseI_PA	31.66
4026	Opata_30880_PstIMseI_PA	31.66
4027	Opata_3104061_PstIMseI_PA	31.66
4028	Opata_3114626_PstIMseI_PA	31.66
4029	Opata_3171742_PstIMseI_PA	31.66
4030	Opata_3183846_PstIMseI_PA	31.66
4031	Opata_320450_PstIMseI_PA	31.66
4032	Opata_32082_PstIMseI_PA	31.66
4033	Opata_322054_PstIMseI_PA	31.66
4034	Opata_322591_PstIMseI_PA	31.66
4035	Opata_324104_PstIMseI_PA	31.66
4036	Opata_324634_PstIMseI_PA	31.66
4037	Opata_324833_PstIMseI_PA	31.66
4038	Opata_325558_PstIMseI_PA	31.66
4039	Opata_3323652_PstIMseI_PA	31.66
4040	Opata_333064_PstIMseI_PA	31.66
4041	Opata_3334608_PstIMseI_PA	31.66
4042	Opata_33731_PstIMseI_PA	31.66
4043	Opata_341558_PstIMseI_PA	31.66
4044	Opata_344690_PstIMseI_PA	31.66
4045	Opata_3484465_PstIMseI_PA	31.66
4046	Opata_3522581_PstIMseI_PA	31.66
4047	Opata_3576678_PstIMseI_PA	31.66
4048	Opata_358821_PstIMseI_PA	31.66
4049	Opata_362280_PstIMseI_PA	31.66
4050	Opata_3628095_PstIMseI_PA	31.66
4051	Opata_3641384_PstIMseI_PA	31.66
4052	Opata_3658_PstIMseI_PA	31.66
4053	Opata_3660340_PstIMseI_PA	31.66
4054	Opata_368949_PstIMseI_PA	31.66
4055	Opata_3694209_PstIMseI_PA	31.66
4056	Opata_3697339_PstIMseI_PA	31.66
4057	Opata_371272_PstIMseI_PA	31.66
4058	Opata_3720387_PstIMseI_PA	31.66
4059	Opata_373182_PstIMseI_PA	31.66
4060	Opata_37632_PstIMseI_PA	31.66
4061	Opata_376532_PstIMseI_PA	31.66
4062	Opata_378624_PstIMseI_PA	31.66
4063	Opata_381768_PstIMseI_PA	31.66
4064	Opata_391183_PstIMseI_PA	31.66
4065	Opata_392280_PstIMseI_PA	31.66
4066	Opata_3922940_PstIMseI_PA	31.66
4067	Opata_3981992_PstIMseI_PA	31.66
4068	Opata_398948_PstIMseI_PA	31.66
4069	Opata_400816_PstIMseI_PA	31.66
4070	Opata_4053609_PstIMseI_PA	31.66
4071	Opata_41114_PstIMseI_PA	31.66
4072	Opata_41325_PstIMseI_PA	31.66
4073	Opata_421997_PstIMseI_PA	31.66
4074	Opata_4246158_PstIMseI_PA	31.66
4075	Opata_4255867_PstIMseI_PA	31.66
4076	Opata_427426_PstIMseI_PA	31.66
4077	Opata_4275974_PstIMseI_PA	31.66
4078	Opata_428904_PstIMseI_PA	31.66
4079	Opata_4294318_PstIMseI_PA	31.66
4080	Opata_432824_PstIMseI_PA	31.66
4081	Opata_4360631_PstIMseI_PA	31.66
4082	Opata_4411207_PstIMseI_PA	31.66
4083	Opata_441232_PstIMseI_PA	31.66
4084	Opata_444885_PstIMseI_PA	31.66
4085	Opata_454284_PstIMseI_PA	31.66
4086	Opata_47719_PstIMseI_PA	31.66
4087	Opata_480179_PstIMseI_PA	31.66
4088	Opata_486471_PstIMseI_PA	31.66
4089	Opata_48978_PstIMseI_PA	31.66
4090	Opata_499420_PstIMseI_PA	31.66
4091	Opata_501833_PstIMseI_PA	31.66
4092	Opata_506237_PstIMseI_PA	31.66
4093	Opata_516033_PstIMseI_PA	31.66
4094	Opata_519667_PstIMseI_PA	31.66
4095	Opata_522844_PstIMseI_PA	31.66
4096	Opata_52312_PstIMseI_PA	31.66
4097	Opata_523773_PstIMseI_PA	31.66
4098	Opata_53302_PstIMseI_PA	31.66
4099	Opata_53386_PstIMseI_PA	31.66
4100	Opata_536425_PstIMseI_PA	31.66
4101	Opata_537240_PstIMseI_PA	31.66
4102	Opata_53912_PstIMseI_PA	31.66
4103	Opata_542250_PstIMseI_PA	31.66
4104	Opata_54964_PstIMseI_PA	31.66
4105	Opata_557013_PstIMseI_PA	31.66
4106	Opata_558598_PstIMseI_PA	31.66
4107	Opata_560993_PstIMseI_PA	31.66
4108	Opata_56140_PstIMseI_PA	31.66
4109	Opata_563487_PstIMseI_PA	31.66
4110	Opata_56840_PstIMseI_PA	31.66
4111	Opata_576849_PstIMseI_PA	31.66
4112	Opata_582100_PstIMseI_PA	31.66
4113	Opata_583908_PstIMseI_PA	31.66
4114	Opata_5909_PstIMseI_PA	31.66
4115	Opata_599660_PstIMseI_PA	31.66
4116	Opata_602392_PstIMseI_PA	31.66
4117	Opata_608400_PstIMseI_PA	31.66
4118	Opata_608659_PstIMseI_PA	31.66
4119	Opata_609155_PstIMseI_PA	31.66
4120	Opata_632618_PstIMseI_PA	31.66
4121	Opata_635778_PstIMseI_PA	31.66
4122	Opata_637285_PstIMseI_PA	31.66
4123	Opata_640726_PstIMseI_PA	31.66
4124	Opata_65717_PstIMseI_PA	31.66
4125	Opata_670397_PstIMseI_PA	31.66
4126	Opata_67570_PstIMseI_PA	31.66
4127	Opata_67722_PstIMseI_PA	31.66
4128	Opata_67825_PstIMseI_PA	31.66
4129	Opata_692035_PstIMseI_PA	31.66
4130	Opata_70421_PstIMseI_PA	31.66
4131	Opata_708132_PstIMseI_PA	31.66
4132	Opata_70864_PstIMseI_PA	31.66
4133	Opata_71166_PstIMseI_PA	31.66
4134	Opata_712597_PstIMseI_PA	31.66
4135	Opata_715174_PstIMseI_PA	31.66
4136	Opata_719114_PstIMseI_PA	31.66
4137	Opata_72447_PstIMseI_PA	31.66
4138	Opata_72651_PstIMseI_PA	31.66
4139	Opata_732641_PstIMseI_PA	31.66
4140	Opata_733487_PstIMseI_PA	31.66
4141	Opata_733672_PstIMseI_PA	31.66
4142	Opata_738964_PstIMseI_PA	31.66
4143	Opata_741260_PstIMseI_PA	31.66
4144	Opata_74535_PstIMseI_PA	31.66
4145	Opata_748587_PstIMseI_PA	31.66
4146	Opata_75026_PstIMseI_PA	31.66
4147	Opata_75885_PstIMseI_PA	31.66
4148	Opata_771510_PstIMseI_PA	31.66
4149	Opata_772010_PstIMseI_PA	31.66
4150	Opata_774985_PstIMseI_PA	31.66
4151	Opata_782995_PstIMseI_PA	31.66
4152	Opata_788746_PstIMseI_PA	31.66
4153	Opata_799385_PstIMseI_PA	31.66
4154	Opata_800645_PstIMseI_PA	31.66
4155	Opata_801737_PstIMseI_PA	31.66
4156	Opata_80273_PstIMseI_PA	31.66
4157	Opata_804467_PstIMseI_PA	31.66
4158	Opata_805135_PstIMseI_PA	31.66
4159	Opata_8063_PstIMseI_PA	31.66
4160	Opata_806447_PstIMseI_PA	31.66
4161	Opata_806958_PstIMseI_PA	31.66
4162	Opata_809898_PstIMseI_PA	31.66
4163	Opata_81141_PstIMseI_PA	31.66
4164	Opata_814437_PstIMseI_PA	31.66
4165	Opata_816605_PstIMseI_PA	31.66
4166	Opata_817525_PstIMseI_PA	31.66
4167	Opata_834209_PstIMseI_PA	31.66
4168	Opata_83917_PstIMseI_PA	31.66
4169	Opata_848616_PstIMseI_PA	31.66
4170	Opata_851955_PstIMseI_PA	31.66
4171	Opata_85708_PstIMseI_PA	31.66
4172	Opata_86593_PstIMseI_PA	31.66
4173	Opata_8691_PstIMseI_PA	31.66
4174	Opata_87025_PstIMseI_PA	31.66
4175	Opata_882238_PstIMseI_PA	31.66
4176	Opata_884696_PstIMseI_PA	31.66
4177	Opata_888315_PstIMseI_PA	31.66
4178	Opata_894551_PstIMseI_PA	31.66
4179	Opata_91929_PstIMseI_PA	31.66
4180	Opata_936713_PstIMseI_PA	31.66
4181	Opata_937326_PstIMseI_PA	31.66
4182	Opata_939757_PstIMseI_PA	31.66
4183	Opata_942855_PstIMseI_PA	31.66
4184	Opata_958180_PstIMseI_PA	31.66
4185	Opata_959371_PstIMseI_PA	31.66
4186	Opata_966954_PstIMseI_PA	31.66
4187	Opata_970703_PstIMseI_PA	31.66
4188	Opata_97911_PstIMseI_PA	31.66
4189	Opata_984885_PstIMseI_PA	31.66
4190	Opata_987735_PstIMseI_PA	31.66
4191	Opata_994180_PstIMseI_PA	31.66
4192	M6_1006405_PstIMspI_PA	31.66
4193	M6_1016900_PstIMspI_PA	31.66
4194	M6_102194_PstIMspI_PA	31.66
4195	M6_1031027_PstIMspI_PA	31.66
4196	M6_103768_PstIMspI_PA	31.66
4197	M6_103921_PstIMspI_PA	31.66
4198	M6_1041776_PstIMspI_PA	31.66
4199	M6_1042697_PstIMspI_PA	31.66
4200	M6_104314_PstIMspI_PA	31.66
4201	M6_1044547_PstIMspI_PA	31.66
4202	M6_1061604_PstIMspI_PA	31.66
4203	M6_1071523_PstIMspI_PA	31.66
4204	M6_107312_PstIMspI_PA	31.66
4205	M6_10924_PstIMspI_PA	31.66
4206	M6_111185_PstIMspI_PA	31.66
4207	M6_1126894_PstIMspI_PA	31.66
4208	M6_116424_PstIMspI_PA	31.66
4209	M6_116641_PstIMspI_PA	31.66
4210	M6_1173482_PstIMspI_PA	31.66
4211	M6_1201574_PstIMspI_PA	31.66
4212	M6_1207347_PstIMspI_PA	31.66
4213	M6_12221_PstIMspI_PA	31.66
4214	M6_1235308_PstIMspI_PA	31.66
4215	M6_1254778_PstIMspI_PA	31.66
4216	M6_126706_PstIMspI_PA	31.66
4217	M6_128291_PstIMspI_PA	31.66
4218	M6_1288890_PstIMspI_PA	31.66
4219	M6_1297811_PstIMspI_PA	31.66
4220	M6_1298482_PstIMspI_PA	31.66
4221	M6_130046_PstIMspI_PA	31.66
4222	M6_13013_PstIMspI_PA	31.66
4223	M6_130663_PstIMspI_PA	31.66
4224	M6_1341612_PstIMspI_PA	31.66
4225	M6_1348898_PstIMspI_PA	31.66
4226	M6_135190_PstIMspI_PA	31.66
4227	M6_1371145_PstIMspI_PA	31.66
4228	M6_1382021_PstIMspI_PA	31.66
4229	M6_1390622_PstIMspI_PA	31.66
4230	M6_139636_PstIMspI_PA	31.66
4231	M6_1411430_PstIMspI_PA	31.66
4232	M6_1418128_PstIMspI_PA	31.66
4233	M6_1435910_PstIMspI_PA	31.66
4234	M6_1440881_PstIMspI_PA	31.66
4235	M6_1446878_PstIMspI_PA	31.66
4236	M6_1469339_PstIMspI_PA	31.66
4237	M6_14719_PstIMspI_PA	31.66
4238	M6_148030_PstIMspI_PA	31.66
4239	M6_14829_PstIMspI_PA	31.66
4240	M6_1483729_PstIMspI_PA	31.66
4241	M6_1498370_PstIMspI_PA	31.66
4242	M6_1505227_PstIMspI_PA	31.66
4243	M6_1516177_PstIMspI_PA	31.66
4244	M6_1538885_PstIMspI_PA	31.66
4245	M6_1546637_PstIMspI_PA	31.66
4246	M6_155782_PstIMspI_PA	31.66
4247	M6_156218_PstIMspI_PA	31.66
4248	M6_1564378_PstIMspI_PA	31.66
4249	M6_1573572_PstIMspI_PA	31.66
4250	M6_15801_PstIMspI_PA	31.66
4251	M6_160058_PstIMspI_PA	31.66
4252	M6_1602206_PstIMspI_PA	31.66
4253	M6_1630169_PstIMspI_PA	31.66
4254	M6_165549_PstIMspI_PA	31.66
4255	M6_1655601_PstIMspI_PA	31.66
4256	M6_167183_PstIMspI_PA	31.66
4257	M6_1699576_PstIMspI_PA	31.66
4258	M6_1734026_PstIMspI_PA	31.66
4259	M6_1739561_PstIMspI_PA	31.66
4260	M6_1745510_PstIMspI_PA	31.66
4261	M6_1781575_PstIMspI_PA	31.66
4262	M6_179003_PstIMspI_PA	31.66
4263	M6_1795920_PstIMspI_PA	31.66
4264	M6_1812542_PstIMspI_PA	31.66
4265	M6_1815405_PstIMspI_PA	31.66
4266	M6_1826704_PstIMspI_PA	31.66
4267	M6_1866289_PstIMspI_PA	31.66
4268	M6_1886310_PstIMspI_PA	31.66
4269	M6_1887144_PstIMspI_PA	31.66
4270	M6_1888861_PstIMspI_PA	31.66
4271	M6_189626_PstIMspI_PA	31.66
4272	M6_1912376_PstIMspI_PA	31.66
4273	M6_1936718_PstIMspI_PA	31.66
4274	M6_1938652_PstIMspI_PA	31.66
4275	M6_1952770_PstIMspI_PA	31.66
4276	M6_196524_PstIMspI_PA	31.66
4277	M6_1972477_PstIMspI_PA	31.66
4278	M6_1972942_PstIMspI_PA	31.66
4279	M6_199758_PstIMspI_PA	31.66
4280	M6_2016132_PstIMspI_PA	31.66
4281	M6_2018622_PstIMspI_PA	31.66
4282	M6_2041273_PstIMspI_PA	31.66
4283	M6_2080471_PstIMspI_PA	31.66
4284	M6_209262_PstIMspI_PA	31.66
4285	M6_2111918_PstIMspI_PA	31.66
4286	M6_212709_PstIMspI_PA	31.66
4287	M6_2137445_PstIMspI_PA	31.66
4288	M6_2159711_PstIMspI_PA	31.66
4289	M6_2169462_PstIMspI_PA	31.66
4290	M6_218587_PstIMspI_PA	31.66
4291	M6_2199604_PstIMspI_PA	31.66
4292	M6_2225547_PstIMspI_PA	31.66
4293	M6_2235511_PstIMspI_PA	31.66
4294	M6_2252315_PstIMspI_PA	31.66
4295	M6_2279279_PstIMspI_PA	31.66
4296	M6_236039_PstIMspI_PA	31.66
4297	M6_2365915_PstIMspI_PA	31.66
4298	M6_237891_PstIMspI_PA	31.66
4299	M6_2383661_PstIMspI_PA	31.66
4300	M6_2406882_PstIMspI_PA	31.66
4301	M6_2449408_PstIMspI_PA	31.66
4302	M6_2457825_PstIMspI_PA	31.66
4303	M6_246567_PstIMspI_PA	31.66
4304	M6_2476714_PstIMspI_PA	31.66
4305	M6_2480288_PstIMspI_PA	31.66
4306	M6_2515777_PstIMspI_PA	31.66
4307	M6_2517356_PstIMspI_PA	31.66
4308	M6_2524813_PstIMspI_PA	31.66
4309	M6_2529608_PstIMspI_PA	31.66
4310	M6_2603302_PstIMspI_PA	31.66
4311	M6_2603443_PstIMspI_PA	31.66
4312	M6_2609386_PstIMspI_PA	31.66
4313	M6_2609620_PstIMspI_PA	31.66
4314	M6_2614682_PstIMspI_PA	31.66
4315	M6_261922_PstIMspI_PA	31.66
4316	M6_2622378_PstIMspI_PA	31.66
4317	M6_2638245_PstIMspI_PA	31.66
4318	M6_2658819_PstIMspI_PA	31.66
4319	M6_267810_PstIMspI_PA	31.66
4320	M6_2706728_PstIMspI_PA	31.66
4321	M6_2730910_PstIMspI_PA	31.66
4322	M6_278133_PstIMspI_PA	31.66
4323	M6_2787019_PstIMspI_PA	31.66
4324	M6_2805353_PstIMspI_PA	31.66
4325	M6_2810196_PstIMspI_PA	31.66
4326	M6_2822816_PstIMspI_PA	31.66
4327	M6_282281_PstIMspI_PA	31.66
4328	M6_2829465_PstIMspI_PA	31.66
4329	M6_2895567_PstIMspI_PA	31.66
4330	M6_2924472_PstIMspI_PA	31.66
4331	M6_29778_PstIMspI_PA	31.66
4332	M6_2993744_PstIMspI_PA	31.66
4333	M6_3032692_PstIMspI_PA	31.66
4334	M6_304931_PstIMspI_PA	31.66
4335	M6_3053597_PstIMspI_PA	31.66
4336	M6_306071_PstIMspI_PA	31.66
4337	M6_307038_PstIMspI_PA	31.66
4338	M6_308581_PstIMspI_PA	31.66
4339	M6_3092791_PstIMspI_PA	31.66
4340	M6_3127360_PstIMspI_PA	31.66
4341	M6_3137274_PstIMspI_PA	31.66
4342	M6_315938_PstIMspI_PA	31.66
4343	M6_3176481_PstIMspI_PA	31.66
4344	M6_318263_PstIMspI_PA	31.66
4345	M6_320949_PstIMspI_PA	31.66
4346	M6_3210038_PstIMspI_PA	31.66
4347	M6_3212_PstIMspI_PA	31.66
4348	M6_3229819_PstIMspI_PA	31.66
4349	M6_32344_PstIMspI_PA	31.66
4350	M6_3288723_PstIMspI_PA	31.66
4351	M6_329773_PstIMspI_PA	31.66
4352	M6_3304781_PstIMspI_PA	31.66
4353	M6_3305888_PstIMspI_PA	31.66
4354	M6_333097_PstIMspI_PA	31.66
4355	M6_33784_PstIMspI_PA	31.66
4356	M6_339652_PstIMspI_PA	31.66
4357	M6_3408110_PstIMspI_PA	31.66
4358	M6_340935_PstIMspI_PA	31.66
4359	M6_3419680_PstIMspI_PA	31.66
4360	M6_344571_PstIMspI_PA	31.66
4361	M6_346048_PstIMspI_PA	31.66
4362	M6_3477812_PstIMspI_PA	31.66
4363	M6_3478659_PstIMspI_PA	31.66
4364	M6_347969_PstIMspI_PA	31.66
4365	M6_3503317_PstIMspI_PA	31.66
4366	M6_3525377_PstIMspI_PA	31.66
4367	M6_35644_PstIMspI_PA	31.66
4368	M6_3571980_PstIMspI_PA	31.66
4369	M6_3580125_PstIMspI_PA	31.66
4370	M6_3601230_PstIMspI_PA	31.66
4371	M6_3604814_PstIMspI_PA	31.66
4372	M6_363941_PstIMspI_PA	31.66
4373	M6_371456_PstIMspI_PA	31.66
4374	M6_37267_PstIMspI_PA	31.66
4375	M6_373973_PstIMspI_PA	31.66
4376	M6_383178_PstIMspI_PA	31.66
4377	M6_386941_PstIMspI_PA	31.66
4378	M6_407803_PstIMspI_PA	31.66
4379	M6_414884_PstIMspI_PA	31.66
4380	M6_417813_PstIMspI_PA	31.66
4381	M6_428019_PstIMspI_PA	31.66
4382	M6_433655_PstIMspI_PA	31.66
4383	M6_433918_PstIMspI_PA	31.66
4384	M6_441912_PstIMspI_PA	31.66
4385	M6_442982_PstIMspI_PA	31.66
4386	M6_453119_PstIMspI_PA	31.66
4387	M6_469354_PstIMspI_PA	31.66
4388	M6_471398_PstIMspI_PA	31.66
4389	M6_472253_PstIMspI_PA	31.66
4390	M6_484594_PstIMspI_PA	31.66
4391	M6_484610_PstIMspI_PA	31.66
4392	M6_486479_PstIMspI_PA	31.66
4393	M6_494057_PstIMspI_PA	31.66
4394	M6_495483_PstIMspI_PA	31.66
4395	M6_496589_PstIMspI_PA	31.66
4396	M6_497707_PstIMspI_PA	31.66
4397	M6_498702_PstIMspI_PA	31.66
4398	M6_502379_PstIMspI_PA	31.66
4399	M6_513302_PstIMspI_PA	31.66
4400	M6_513434_PstIMspI_PA	31.66
4401	M6_519229_PstIMspI_PA	31.66
4402	M6_534619_PstIMspI_PA	31.66
4403	M6_543099_PstIMspI_PA	31.66
4404	M6_548335_PstIMspI_PA	31.66
4405	M6_54862_PstIMspI_PA	31.66
4406	M6_556399_PstIMspI_PA	31.66
4407	M6_558958_PstIMspI_PA	31.66
4408	M6_559740_PstIMspI_PA	31.66
4409	M6_562518_PstIMspI_PA	31.66
4410	M6_567402_PstIMspI_PA	31.66
4411	M6_56809_PstIMspI_PA	31.66
4412	M6_583683_PstIMspI_PA	31.66
4413	M6_594198_PstIMspI_PA	31.66
4414	M6_607167_PstIMspI_PA	31.66
4415	M6_620969_PstIMspI_PA	31.66
4416	M6_623323_PstIMspI_PA	31.66
4417	M6_62938_PstIMspI_PA	31.66
4418	M6_630234_PstIMspI_PA	31.66
4419	M6_639788_PstIMspI_PA	31.66
4420	M6_652951_PstIMspI_PA	31.66
4421	M6_654742_PstIMspI_PA	31.66
4422	M6_666821_PstIMspI_PA	31.66
4423	M6_673302_PstIMspI_PA	31.66
4424	M6_673565_PstIMspI_PA	31.66
4425	M6_683103_PstIMspI_PA	31.66
4426	M6_688273_PstIMspI_PA	31.66
4427	M6_688981_PstIMspI_PA	31.66
4428	M6_69391_PstIMspI_PA	31.66
4429	M6_70135_PstIMspI_PA	31.66
4430	M6_71195_PstIMspI_PA	31.66
4431	M6_745816_PstIMspI_PA	31.66
4432	M6_747689_PstIMspI_PA	31.66
4433	M6_753668_PstIMspI_PA	31.66
4434	M6_753797_PstIMspI_PA	31.66
4435	M6_762604_PstIMspI_PA	31.66
4436	M6_770797_PstIMspI_PA	31.66
4437	M6_780383_PstIMspI_PA	31.66
4438	M6_783701_PstIMspI_PA	31.66
4439	M6_786555_PstIMspI_PA	31.66
4440	M6_78868_PstIMspI_PA	31.66
4441	M6_790421_PstIMspI_PA	31.66
4442	M6_80487_PstIMspI_PA	31.66
4443	M6_832716_PstIMspI_PA	31.66
4444	M6_849576_PstIMspI_PA	31.66
4445	M6_85409_PstIMspI_PA	31.66
4446	M6_864616_PstIMspI_PA	31.66
4447	M6_866100_PstIMspI_PA	31.66
4448	M6_8739_PstIMspI_PA	31.66
4449	M6_886985_PstIMspI_PA	31.66
4450	M6_887689_PstIMspI_PA	31.66
4451	M6_89778_PstIMspI_PA	31.66
4452	M6_940646_PstIMspI_PA	31.66
4453	M6_95814_PstIMspI_PA	31.66
4454	M6_95919_PstIMspI_PA	31.66
4455	M6_967203_PstIMspI_PA	31.66
4456	M6_96918_PstIMspI_PA	31.66
4457	Opata_100053_PstIMspI_PA	31.66
4458	Opata_1005151_PstIMspI_PA	31.66
4459	Opata_102830_PstIMspI_PA	31.66
4460	Opata_103287_PstIMspI_PA	31.66
4461	Opata_1036907_PstIMspI_PA	31.66
4462	Opata_1040857_PstIMspI_PA	31.66
4463	Opata_1045882_PstIMspI_PA	31.66
4464	Opata_1045886_PstIMspI_PA	31.66
4465	Opata_1046053_PstIMspI_PA	31.66
4466	Opata_1048337_PstIMspI_PA	31.66
4467	Opata_1051130_PstIMspI_PA	31.66
4468	Opata_1065333_PstIMspI_PA	31.66
4469	Opata_1065370_PstIMspI_PA	31.66
4470	Opata_1067897_PstIMspI_PA	31.66
4471	Opata_1068326_PstIMspI_PA	31.66
4472	Opata_107765_PstIMspI_PA	31.66
4473	Opata_1080550_PstIMspI_PA	31.66
4474	Opata_1085500_PstIMspI_PA	31.66
4475	Opata_1086064_PstIMspI_PA	31.66
4476	Opata_1086116_PstIMspI_PA	31.66
4477	Opata_1097635_PstIMspI_PA	31.66
4478	Opata_1103528_PstIMspI_PA	31.66
4479	Opata_1107232_PstIMspI_PA	31.66
4480	Opata_1110487_PstIMspI_PA	31.66
4481	Opata_1119792_PstIMspI_PA	31.66
4482	Opata_1121312_PstIMspI_PA	31.66
4483	Opata_1134170_PstIMspI_PA	31.66
4484	Opata_113667_PstIMspI_PA	31.66
4485	Opata_114072_PstIMspI_PA	31.66
4486	Opata_1150745_PstIMspI_PA	31.66
4487	Opata_115653_PstIMspI_PA	31.66
4488	Opata_1159471_PstIMspI_PA	31.66
4489	Opata_1159735_PstIMspI_PA	31.66
4490	Opata_1170994_PstIMspI_PA	31.66
4491	Opata_117918_PstIMspI_PA	31.66
4492	Opata_1179491_PstIMspI_PA	31.66
4493	Opata_1183424_PstIMspI_PA	31.66
4494	Opata_1187160_PstIMspI_PA	31.66
4495	Opata_1191448_PstIMspI_PA	31.66
4496	Opata_1192626_PstIMspI_PA	31.66
4497	Opata_1194946_PstIMspI_PA	31.66
4498	Opata_1195607_PstIMspI_PA	31.66
4499	Opata_1205036_PstIMspI_PA	31.66
4500	Opata_1213702_PstIMspI_PA	31.66
4501	Opata_1216602_PstIMspI_PA	31.66
4502	Opata_1219981_PstIMspI_PA	31.66
4503	Opata_1228561_PstIMspI_PA	31.66
4504	Opata_123303_PstIMspI_PA	31.66
4505	Opata_1248937_PstIMspI_PA	31.66
4506	Opata_12512_PstIMspI_PA	31.66
4507	Opata_1257293_PstIMspI_PA	31.66
4508	Opata_126006_PstIMspI_PA	31.66
4509	Opata_126457_PstIMspI_PA	31.66
4510	Opata_1278976_PstIMspI_PA	31.66
4511	Opata_128110_PstIMspI_PA	31.66
4512	Opata_128659_PstIMspI_PA	31.66
4513	Opata_128665_PstIMspI_PA	31.66
4514	Opata_130984_PstIMspI_PA	31.66
4515	Opata_1312835_PstIMspI_PA	31.66
4516	Opata_1317415_PstIMspI_PA	31.66
4517	Opata_1327505_PstIMspI_PA	31.66
4518	Opata_1335470_PstIMspI_PA	31.66
4519	Opata_133718_PstIMspI_PA	31.66
4520	Opata_1339252_PstIMspI_PA	31.66
4521	Opata_1344018_PstIMspI_PA	31.66
4522	Opata_1354615_PstIMspI_PA	31.66
4523	Opata_1368657_PstIMspI_PA	31.66
4524	Opata_1380692_PstIMspI_PA	31.66
4525	Opata_1383358_PstIMspI_PA	31.66
4526	Opata_1384225_PstIMspI_PA	31.66
4527	Opata_1389702_PstIMspI_PA	31.66
4528	Opata_1393082_PstIMspI_PA	31.66
4529	Opata_1397337_PstIMspI_PA	31.66
4530	Opata_1401558_PstIMspI_PA	31.66
4531	Opata_1431316_PstIMspI_PA	31.66
4532	Opata_1431807_PstIMspI_PA	31.66
4533	Opata_1432151_PstIMspI_PA	31.66
4534	Opata_1446705_PstIMspI_PA	31.66
4535	Opata_1448816_PstIMspI_PA	31.66
4536	Opata_145590_PstIMspI_PA	31.66
4537	Opata_1462210_PstIMspI_PA	31.66
4538	Opata_1462478_PstIMspI_PA	31.66
4539	Opata_1464019_PstIMspI_PA	31.66
4540	Opata_1464283_PstIMspI_PA	31.66
4541	Opata_1466400_PstIMspI_PA	31.66
4542	Opata_1471136_PstIMspI_PA	31.66
4543	Opata_1477001_PstIMspI_PA	31.66
4544	Opata_148005_PstIMspI_PA	31.66
4545	Opata_1485710_PstIMspI_PA	31.66
4546	Opata_1486046_PstIMspI_PA	31.66
4547	Opata_1486721_PstIMspI_PA	31.66
4548	Opata_1488167_PstIMspI_PA	31.66
4549	Opata_1489284_PstIMspI_PA	31.66
4550	Opata_1500648_PstIMspI_PA	31.66
4551	Opata_1501262_PstIMspI_PA	31.66
4552	Opata_1509942_PstIMspI_PA	31.66
4553	Opata_1515965_PstIMspI_PA	31.66
4554	Opata_1521342_PstIMspI_PA	31.66
4555	Opata_1527787_PstIMspI_PA	31.66
4556	Opata_1529684_PstIMspI_PA	31.66
4557	Opata_1529912_PstIMspI_PA	31.66
4558	Opata_1543946_PstIMspI_PA	31.66
4559	Opata_1547024_PstIMspI_PA	31.66
4560	Opata_155040_PstIMspI_PA	31.66
4561	Opata_1550755_PstIMspI_PA	31.66
4562	Opata_1553977_PstIMspI_PA	31.66
4563	Opata_1554017_PstIMspI_PA	31.66
4564	Opata_1556903_PstIMspI_PA	31.66
4565	Opata_156679_PstIMspI_PA	31.66
4566	Opata_1567308_PstIMspI_PA	31.66
4567	Opata_1575043_PstIMspI_PA	31.66
4568	Opata_1579776_PstIMspI_PA	31.66
4569	Opata_1587856_PstIMspI_PA	31.66
4570	Opata_1590507_PstIMspI_PA	31.66
4571	Opata_1591769_PstIMspI_PA	31.66
4572	Opata_159425_PstIMspI_PA	31.66
4573	Opata_1608145_PstIMspI_PA	31.66
4574	Opata_1617253_PstIMspI_PA	31.66
4575	Opata_1617532_PstIMspI_PA	31.66
4576	Opata_1618559_PstIMspI_PA	31.66
4577	Opata_1618860_PstIMspI_PA	31.66
4578	Opata_1623695_PstIMspI_PA	31.66
4579	Opata_1625206_PstIMspI_PA	31.66
4580	Opata_1642323_PstIMspI_PA	31.66
4581	Opata_1649379_PstIMspI_PA	31.66
4582	Opata_1650725_PstIMspI_PA	31.66
4583	Opata_1651367_PstIMspI_PA	31.66
4584	Opata_1652477_PstIMspI_PA	31.66
4585	Opata_1654222_PstIMspI_PA	31.66
4586	Opata_1655431_PstIMspI_PA	31.66
4587	Opata_1663610_PstIMspI_PA	31.66
4588	Opata_1668607_PstIMspI_PA	31.66
4589	Opata_1669058_PstIMspI_PA	31.66
4590	Opata_1675120_PstIMspI_PA	31.66
4591	Opata_1675177_PstIMspI_PA	31.66
4592	Opata_1678881_PstIMspI_PA	31.66
4593	Opata_1686036_PstIMspI_PA	31.66
4594	Opata_1688035_PstIMspI_PA	31.66
4595	Opata_1691568_PstIMspI_PA	31.66
4596	Opata_1695787_PstIMspI_PA	31.66
4597	Opata_1695818_PstIMspI_PA	31.66
4598	Opata_1696360_PstIMspI_PA	31.66
4599	Opata_1696415_PstIMspI_PA	31.66
4600	Opata_1711124_PstIMspI_PA	31.66
4601	Opata_1715560_PstIMspI_PA	31.66
4602	Opata_1723297_PstIMspI_PA	31.66
4603	Opata_1731422_PstIMspI_PA	31.66
4604	Opata_1733499_PstIMspI_PA	31.66
4605	Opata_1734076_PstIMspI_PA	31.66
4606	Opata_1737883_PstIMspI_PA	31.66
4607	Opata_1741234_PstIMspI_PA	31.66
4608	Opata_174500_PstIMspI_PA	31.66
4609	Opata_1749968_PstIMspI_PA	31.66
4610	Opata_1752119_PstIMspI_PA	31.66
4611	Opata_1768392_PstIMspI_PA	31.66
4612	Opata_1782190_PstIMspI_PA	31.66
4613	Opata_1782440_PstIMspI_PA	31.66
4614	Opata_1782698_PstIMspI_PA	31.66
4615	Opata_1786816_PstIMspI_PA	31.66
4616	Opata_1791166_PstIMspI_PA	31.66
4617	Opata_1793069_PstIMspI_PA	31.66
4618	Opata_1796783_PstIMspI_PA	31.66
4619	Opata_1800304_PstIMspI_PA	31.66
4620	Opata_1800563_PstIMspI_PA	31.66
4621	Opata_1801154_PstIMspI_PA	31.66
4622	Opata_1801833_PstIMspI_PA	31.66
4623	Opata_1802317_PstIMspI_PA	31.66
4624	Opata_1805513_PstIMspI_PA	31.66
4625	Opata_1818424_PstIMspI_PA	31.66
4626	Opata_1818930_PstIMspI_PA	31.66
4627	Opata_1819548_PstIMspI_PA	31.66
4628	Opata_1821834_PstIMspI_PA	31.66
4629	Opata_182436_PstIMspI_PA	31.66
4630	Opata_1829018_PstIMspI_PA	31.66
4631	Opata_1829184_PstIMspI_PA	31.66
4632	Opata_1835371_PstIMspI_PA	31.66
4633	Opata_1835545_PstIMspI_PA	31.66
4634	Opata_1843121_PstIMspI_PA	31.66
4635	Opata_1849072_PstIMspI_PA	31.66
4636	Opata_1849369_PstIMspI_PA	31.66
4637	Opata_1853067_PstIMspI_PA	31.66
4638	Opata_1854379_PstIMspI_PA	31.66
4639	Opata_1855069_PstIMspI_PA	31.66
4640	Opata_1858171_PstIMspI_PA	31.66
4641	Opata_1863390_PstIMspI_PA	31.66
4642	Opata_1865633_PstIMspI_PA	31.66
4643	Opata_1865910_PstIMspI_PA	31.66
4644	Opata_1866525_PstIMspI_PA	31.66
4645	Opata_1868337_PstIMspI_PA	31.66
4646	Opata_1869828_PstIMspI_PA	31.66
4647	Opata_1877564_PstIMspI_PA	31.66
4648	Opata_1883288_PstIMspI_PA	31.66
4649	Opata_1885678_PstIMspI_PA	31.66
4650	Opata_1892385_PstIMspI_PA	31.66
4651	Opata_1893723_PstIMspI_PA	31.66
4652	Opata_1898642_PstIMspI_PA	31.66
4653	Opata_1916023_PstIMspI_PA	31.66
4654	Opata_1917173_PstIMspI_PA	31.66
4655	Opata_1919369_PstIMspI_PA	31.66
4656	Opata_1921132_PstIMspI_PA	31.66
4657	Opata_1923160_PstIMspI_PA	31.66
4658	Opata_1924898_PstIMspI_PA	31.66
4659	Opata_1925155_PstIMspI_PA	31.66
4660	Opata_1926816_PstIMspI_PA	31.66
4661	Opata_192826_PstIMspI_PA	31.66
4662	Opata_1929063_PstIMspI_PA	31.66
4663	Opata_1931423_PstIMspI_PA	31.66
4664	Opata_1933227_PstIMspI_PA	31.66
4665	Opata_1939871_PstIMspI_PA	31.66
4666	Opata_1945944_PstIMspI_PA	31.66
4667	Opata_1950628_PstIMspI_PA	31.66
4668	Opata_1950798_PstIMspI_PA	31.66
4669	Opata_1953170_PstIMspI_PA	31.66
4670	Opata_1955853_PstIMspI_PA	31.66
4671	Opata_1957347_PstIMspI_PA	31.66
4672	Opata_1961934_PstIMspI_PA	31.66
4673	Opata_1967830_PstIMspI_PA	31.66
4674	Opata_1967965_PstIMspI_PA	31.66
4675	Opata_1969897_PstIMspI_PA	31.66
4676	Opata_1970410_PstIMspI_PA	31.66
4677	Opata_1970676_PstIMspI_PA	31.66
4678	Opata_1971681_PstIMspI_PA	31.66
4679	Opata_1973769_PstIMspI_PA	31.66
4680	Opata_1977420_PstIMspI_PA	31.66
4681	Opata_1995198_PstIMspI_PA	31.66
4682	Opata_1996618_PstIMspI_PA	31.66
4683	Opata_2003262_PstIMspI_PA	31.66
4684	Opata_20080_PstIMspI_PA	31.66
4685	Opata_2011766_PstIMspI_PA	31.66
4686	Opata_2015018_PstIMspI_PA	31.66
4687	Opata_2034224_PstIMspI_PA	31.66
4688	Opata_2035274_PstIMspI_PA	31.66
4689	Opata_2035548_PstIMspI_PA	31.66
4690	Opata_2036496_PstIMspI_PA	31.66
4691	Opata_204028_PstIMspI_PA	31.66
4692	Opata_204052_PstIMspI_PA	31.66
4693	Opata_2041123_PstIMspI_PA	31.66
4694	Opata_2041998_PstIMspI_PA	31.66
4695	Opata_2046567_PstIMspI_PA	31.66
4696	Opata_2046780_PstIMspI_PA	31.66
4697	Opata_2052960_PstIMspI_PA	31.66
4698	Opata_2055048_PstIMspI_PA	31.66
4699	Opata_2055916_PstIMspI_PA	31.66
4700	Opata_2059821_PstIMspI_PA	31.66
4701	Opata_2059896_PstIMspI_PA	31.66
4702	Opata_206337_PstIMspI_PA	31.66
4703	Opata_2064038_PstIMspI_PA	31.66
4704	Opata_206599_PstIMspI_PA	31.66
4705	Opata_2066798_PstIMspI_PA	31.66
4706	Opata_206775_PstIMspI_PA	31.66
4707	Opata_2071662_PstIMspI_PA	31.66
4708	Opata_2073881_PstIMspI_PA	31.66
4709	Opata_2078906_PstIMspI_PA	31.66
4710	Opata_2080370_PstIMspI_PA	31.66
4711	Opata_2083297_PstIMspI_PA	31.66
4712	Opata_2084893_PstIMspI_PA	31.66
4713	Opata_2087866_PstIMspI_PA	31.66
4714	Opata_2090583_PstIMspI_PA	31.66
4715	Opata_2093116_PstIMspI_PA	31.66
4716	Opata_2100369_PstIMspI_PA	31.66
4717	Opata_2105686_PstIMspI_PA	31.66
4718	Opata_2106942_PstIMspI_PA	31.66
4719	Opata_2109388_PstIMspI_PA	31.66
4720	Opata_2110292_PstIMspI_PA	31.66
4721	Opata_2110815_PstIMspI_PA	31.66
4722	Opata_2115826_PstIMspI_PA	31.66
4723	Opata_2117060_PstIMspI_PA	31.66
4724	Opata_2118107_PstIMspI_PA	31.66
4725	Opata_2122812_PstIMspI_PA	31.66
4726	Opata_2124573_PstIMspI_PA	31.66
4727	Opata_2125506_PstIMspI_PA	31.66
4728	Opata_2127502_PstIMspI_PA	31.66
4729	Opata_2127743_PstIMspI_PA	31.66
4730	Opata_2129017_PstIMspI_PA	31.66
4731	Opata_2130815_PstIMspI_PA	31.66
4732	Opata_2134638_PstIMspI_PA	31.66
4733	Opata_2135244_PstIMspI_PA	31.66
4734	Opata_2136004_PstIMspI_PA	31.66
4735	Opata_2141214_PstIMspI_PA	31.66
4736	Opata_2153673_PstIMspI_PA	31.66
4737	Opata_2153963_PstIMspI_PA	31.66
4738	Opata_2158153_PstIMspI_PA	31.66
4739	Opata_2158465_PstIMspI_PA	31.66
4740	Opata_2161200_PstIMspI_PA	31.66
4741	Opata_2166323_PstIMspI_PA	31.66
4742	Opata_2173183_PstIMspI_PA	31.66
4743	Opata_2176047_PstIMspI_PA	31.66
4744	Opata_2177626_PstIMspI_PA	31.66
4745	Opata_2180475_PstIMspI_PA	31.66
4746	Opata_2184656_PstIMspI_PA	31.66
4747	Opata_2187096_PstIMspI_PA	31.66
4748	Opata_2188192_PstIMspI_PA	31.66
4749	Opata_2189990_PstIMspI_PA	31.66
4750	Opata_2205055_PstIMspI_PA	31.66
4751	Opata_2206797_PstIMspI_PA	31.66
4752	Opata_2207500_PstIMspI_PA	31.66
4753	Opata_2211121_PstIMspI_PA	31.66
4754	Opata_2220026_PstIMspI_PA	31.66
4755	Opata_2220519_PstIMspI_PA	31.66
4756	Opata_2222331_PstIMspI_PA	31.66
4757	Opata_2224285_PstIMspI_PA	31.66
4758	Opata_2237592_PstIMspI_PA	31.66
4759	Opata_2254332_PstIMspI_PA	31.66
4760	Opata_2255552_PstIMspI_PA	31.66
4761	Opata_2261011_PstIMspI_PA	31.66
4762	Opata_2270609_PstIMspI_PA	31.66
4763	Opata_227085_PstIMspI_PA	31.66
4764	Opata_2271420_PstIMspI_PA	31.66
4765	Opata_2286653_PstIMspI_PA	31.66
4766	Opata_228844_PstIMspI_PA	31.66
4767	Opata_229246_PstIMspI_PA	31.66
4768	Opata_2298327_PstIMspI_PA	31.66
4769	Opata_2300766_PstIMspI_PA	31.66
4770	Opata_2301081_PstIMspI_PA	31.66
4771	Opata_2303837_PstIMspI_PA	31.66
4772	Opata_2308313_PstIMspI_PA	31.66
4773	Opata_2311476_PstIMspI_PA	31.66
4774	Opata_231916_PstIMspI_PA	31.66
4775	Opata_2325933_PstIMspI_PA	31.66
4776	Opata_233108_PstIMspI_PA	31.66
4777	Opata_2332870_PstIMspI_PA	31.66
4778	Opata_2336415_PstIMspI_PA	31.66
4779	Opata_2349784_PstIMspI_PA	31.66
4780	Opata_235201_PstIMspI_PA	31.66
4781	Opata_2357671_PstIMspI_PA	31.66
4782	Opata_2365646_PstIMspI_PA	31.66
4783	Opata_2367159_PstIMspI_PA	31.66
4784	Opata_2370872_PstIMspI_PA	31.66
4785	Opata_2371396_PstIMspI_PA	31.66
4786	Opata_237246_PstIMspI_PA	31.66
4787	Opata_2374964_PstIMspI_PA	31.66
4788	Opata_2384952_PstIMspI_PA	31.66
4789	Opata_2391296_PstIMspI_PA	31.66
4790	Opata_2406293_PstIMspI_PA	31.66
4791	Opata_2409559_PstIMspI_PA	31.66
4792	Opata_2411964_PstIMspI_PA	31.66
4793	Opata_242608_PstIMspI_PA	31.66
4794	Opata_242994_PstIMspI_PA	31.66
4795	Opata_2432490_PstIMspI_PA	31.66
4796	Opata_2438085_PstIMspI_PA	31.66
4797	Opata_2440217_PstIMspI_PA	31.66
4798	Opata_2447372_PstIMspI_PA	31.66
4799	Opata_244762_PstIMspI_PA	31.66
4800	Opata_2458439_PstIMspI_PA	31.66
4801	Opata_2463369_PstIMspI_PA	31.66
4802	Opata_2472141_PstIMspI_PA	31.66
4803	Opata_2485601_PstIMspI_PA	31.66
4804	Opata_2490038_PstIMspI_PA	31.66
4805	Opata_2491290_PstIMspI_PA	31.66
4806	Opata_2504048_PstIMspI_PA	31.66
4807	Opata_2504811_PstIMspI_PA	31.66
4808	Opata_2516439_PstIMspI_PA	31.66
4809	Opata_2519239_PstIMspI_PA	31.66
4810	Opata_2524834_PstIMspI_PA	31.66
4811	Opata_2528685_PstIMspI_PA	31.66
4812	Opata_2543911_PstIMspI_PA	31.66
4813	Opata_2552043_PstIMspI_PA	31.66
4814	Opata_255694_PstIMspI_PA	31.66
4815	Opata_2557987_PstIMspI_PA	31.66
4816	Opata_2559451_PstIMspI_PA	31.66
4817	Opata_2561932_PstIMspI_PA	31.66
4818	Opata_2566807_PstIMspI_PA	31.66
4819	Opata_2574968_PstIMspI_PA	31.66
4820	Opata_259799_PstIMspI_PA	31.66
4821	Opata_2599456_PstIMspI_PA	31.66
4822	Opata_2600158_PstIMspI_PA	31.66
4823	Opata_2601065_PstIMspI_PA	31.66
4824	Opata_2603008_PstIMspI_PA	31.66
4825	Opata_2603766_PstIMspI_PA	31.66
4826	Opata_2605393_PstIMspI_PA	31.66
4827	Opata_260961_PstIMspI_PA	31.66
4828	Opata_2611913_PstIMspI_PA	31.66
4829	Opata_261502_PstIMspI_PA	31.66
4830	Opata_2617512_PstIMspI_PA	31.66
4831	Opata_26180_PstIMspI_PA	31.66
4832	Opata_2621059_PstIMspI_PA	31.66
4833	Opata_2622940_PstIMspI_PA	31.66
4834	Opata_2624590_PstIMspI_PA	31.66
4835	Opata_262555_PstIMspI_PA	31.66
4836	Opata_2626877_PstIMspI_PA	31.66
4837	Opata_2627905_PstIMspI_PA	31.66
4838	Opata_263321_PstIMspI_PA	31.66
4839	Opata_2639605_PstIMspI_PA	31.66
4840	Opata_2640479_PstIMspI_PA	31.66
4841	Opata_2640796_PstIMspI_PA	31.66
4842	Opata_2641044_PstIMspI_PA	31.66
4843	Opata_264264_PstIMspI_PA	31.66
4844	Opata_2655454_PstIMspI_PA	31.66
4845	Opata_2656376_PstIMspI_PA	31.66
4846	Opata_2665833_PstIMspI_PA	31.66
4847	Opata_2680073_PstIMspI_PA	31.66
4848	Opata_269117_PstIMspI_PA	31.66
4849	Opata_2693015_PstIMspI_PA	31.66
4850	Opata_2693073_PstIMspI_PA	31.66
4851	Opata_2705749_PstIMspI_PA	31.66
4852	Opata_2707478_PstIMspI_PA	31.66
4853	Opata_2709863_PstIMspI_PA	31.66
4854	Opata_2709890_PstIMspI_PA	31.66
4855	Opata_2717863_PstIMspI_PA	31.66
4856	Opata_2718166_PstIMspI_PA	31.66
4857	Opata_2719349_PstIMspI_PA	31.66
4858	Opata_27271_PstIMspI_PA	31.66
4859	Opata_2728265_PstIMspI_PA	31.66
4860	Opata_2730635_PstIMspI_PA	31.66
4861	Opata_2733039_PstIMspI_PA	31.66
4862	Opata_2735282_PstIMspI_PA	31.66
4863	Opata_273674_PstIMspI_PA	31.66
4864	Opata_27447_PstIMspI_PA	31.66
4865	Opata_2746769_PstIMspI_PA	31.66
4866	Opata_275117_PstIMspI_PA	31.66
4867	Opata_2757772_PstIMspI_PA	31.66
4868	Opata_2767530_PstIMspI_PA	31.66
4869	Opata_2769297_PstIMspI_PA	31.66
4870	Opata_2771281_PstIMspI_PA	31.66
4871	Opata_2774446_PstIMspI_PA	31.66
4872	Opata_2775674_PstIMspI_PA	31.66
4873	Opata_27762_PstIMspI_PA	31.66
4874	Opata_27811_PstIMspI_PA	31.66
4875	Opata_2791681_PstIMspI_PA	31.66
4876	Opata_2801381_PstIMspI_PA	31.66
4877	Opata_2806030_PstIMspI_PA	31.66
4878	Opata_2806472_PstIMspI_PA	31.66
4879	Opata_2816061_PstIMspI_PA	31.66
4880	Opata_2824066_PstIMspI_PA	31.66
4881	Opata_2824280_PstIMspI_PA	31.66
4882	Opata_2826900_PstIMspI_PA	31.66
4883	Opata_2833179_PstIMspI_PA	31.66
4884	Opata_283374_PstIMspI_PA	31.66
4885	Opata_2835644_PstIMspI_PA	31.66
4886	Opata_2843745_PstIMspI_PA	31.66
4887	Opata_2843779_PstIMspI_PA	31.66
4888	Opata_284766_PstIMspI_PA	31.66
4889	Opata_28549_PstIMspI_PA	31.66
4890	Opata_28555_PstIMspI_PA	31.66
4891	Opata_2859423_PstIMspI_PA	31.66
4892	Opata_2864256_PstIMspI_PA	31.66
4893	Opata_28644_PstIMspI_PA	31.66
4894	Opata_2870809_PstIMspI_PA	31.66
4895	Opata_2874980_PstIMspI_PA	31.66
4896	Opata_2876562_PstIMspI_PA	31.66
4897	Opata_2876765_PstIMspI_PA	31.66
4898	Opata_2879378_PstIMspI_PA	31.66
4899	Opata_2883697_PstIMspI_PA	31.66
4900	Opata_2884277_PstIMspI_PA	31.66
4901	Opata_2886795_PstIMspI_PA	31.66
4902	Opata_2894160_PstIMspI_PA	31.66
4903	Opata_2898113_PstIMspI_PA	31.66
4904	Opata_290128_PstIMspI_PA	31.66
4905	Opata_2901629_PstIMspI_PA	31.66
4906	Opata_2907294_PstIMspI_PA	31.66
4907	Opata_2907410_PstIMspI_PA	31.66
4908	Opata_2907837_PstIMspI_PA	31.66
4909	Opata_2911337_PstIMspI_PA	31.66
4910	Opata_292230_PstIMspI_PA	31.66
4911	Opata_2937949_PstIMspI_PA	31.66
4912	Opata_2938473_PstIMspI_PA	31.66
4913	Opata_294010_PstIMspI_PA	31.66
4914	Opata_2949806_PstIMspI_PA	31.66
4915	Opata_2950311_PstIMspI_PA	31.66
4916	Opata_296417_PstIMspI_PA	31.66
4917	Opata_2964403_PstIMspI_PA	31.66
4918	Opata_297185_PstIMspI_PA	31.66
4919	Opata_2982428_PstIMspI_PA	31.66
4920	Opata_2990338_PstIMspI_PA	31.66
4921	Opata_2990901_PstIMspI_PA	31.66
4922	Opata_29963_PstIMspI_PA	31.66
4923	Opata_299823_PstIMspI_PA	31.66
4924	Opata_300967_PstIMspI_PA	31.66
4925	Opata_3010791_PstIMspI_PA	31.66
4926	Opata_3018103_PstIMspI_PA	31.66
4927	Opata_3024370_PstIMspI_PA	31.66
4928	Opata_3038434_PstIMspI_PA	31.66
4929	Opata_305253_PstIMspI_PA	31.66
4930	Opata_3055189_PstIMspI_PA	31.66
4931	Opata_3057949_PstIMspI_PA	31.66
4932	Opata_307004_PstIMspI_PA	31.66
4933	Opata_3073419_PstIMspI_PA	31.66
4934	Opata_3074041_PstIMspI_PA	31.66
4935	Opata_3074158_PstIMspI_PA	31.66
4936	Opata_3075205_PstIMspI_PA	31.66
4937	Opata_3088022_PstIMspI_PA	31.66
4938	Opata_3091295_PstIMspI_PA	31.66
4939	Opata_3096354_PstIMspI_PA	31.66
4940	Opata_3101173_PstIMspI_PA	31.66
4941	Opata_3114987_PstIMspI_PA	31.66
4942	Opata_3128081_PstIMspI_PA	31.66
4943	Opata_3132765_PstIMspI_PA	31.66
4944	Opata_3134591_PstIMspI_PA	31.66
4945	Opata_3146578_PstIMspI_PA	31.66
4946	Opata_3159345_PstIMspI_PA	31.66
4947	Opata_3159994_PstIMspI_PA	31.66
4948	Opata_3175778_PstIMspI_PA	31.66
4949	Opata_3176795_PstIMspI_PA	31.66
4950	Opata_3177949_PstIMspI_PA	31.66
4951	Opata_3183788_PstIMspI_PA	31.66
4952	Opata_318745_PstIMspI_PA	31.66
4953	Opata_3192641_PstIMspI_PA	31.66
4954	Opata_3207297_PstIMspI_PA	31.66
4955	Opata_3211660_PstIMspI_PA	31.66
4956	Opata_3238699_PstIMspI_PA	31.66
4957	Opata_3244491_PstIMspI_PA	31.66
4958	Opata_3254716_PstIMspI_PA	31.66
4959	Opata_3257223_PstIMspI_PA	31.66
4960	Opata_3261228_PstIMspI_PA	31.66
4961	Opata_3266382_PstIMspI_PA	31.66
4962	Opata_3271919_PstIMspI_PA	31.66
4963	Opata_3273444_PstIMspI_PA	31.66
4964	Opata_3274329_PstIMspI_PA	31.66
4965	Opata_328163_PstIMspI_PA	31.66
4966	Opata_3284858_PstIMspI_PA	31.66
4967	Opata_3286190_PstIMspI_PA	31.66
4968	Opata_3292852_PstIMspI_PA	31.66
4969	Opata_3296389_PstIMspI_PA	31.66
4970	Opata_3303933_PstIMspI_PA	31.66
4971	Opata_331985_PstIMspI_PA	31.66
4972	Opata_3335279_PstIMspI_PA	31.66
4973	Opata_3341788_PstIMspI_PA	31.66
4974	Opata_334204_PstIMspI_PA	31.66
4975	Opata_3342287_PstIMspI_PA	31.66
4976	Opata_33508_PstIMspI_PA	31.66
4977	Opata_3351616_PstIMspI_PA	31.66
4978	Opata_3354855_PstIMspI_PA	31.66
4979	Opata_3360003_PstIMspI_PA	31.66
4980	Opata_3366504_PstIMspI_PA	31.66
4981	Opata_3367536_PstIMspI_PA	31.66
4982	Opata_3369272_PstIMspI_PA	31.66
4983	Opata_3370838_PstIMspI_PA	31.66
4984	Opata_3375229_PstIMspI_PA	31.66
4985	Opata_3385299_PstIMspI_PA	31.66
4986	Opata_3389379_PstIMspI_PA	31.66
4987	Opata_3393435_PstIMspI_PA	31.66
4988	Opata_3408358_PstIMspI_PA	31.66
4989	Opata_3412521_PstIMspI_PA	31.66
4990	Opata_3413982_PstIMspI_PA	31.66
4991	Opata_3414501_PstIMspI_PA	31.66
4992	Opata_3416376_PstIMspI_PA	31.66
4993	Opata_3431748_PstIMspI_PA	31.66
4994	Opata_343733_PstIMspI_PA	31.66
4995	Opata_3439730_PstIMspI_PA	31.66
4996	Opata_3448052_PstIMspI_PA	31.66
4997	Opata_345173_PstIMspI_PA	31.66
4998	Opata_345245_PstIMspI_PA	31.66
4999	Opata_3453632_PstIMspI_PA	31.66
5000	Opata_3454680_PstIMspI_PA	31.66
5001	Opata_3462495_PstIMspI_PA	31.66
5002	Opata_346664_PstIMspI_PA	31.66
5003	Opata_346807_PstIMspI_PA	31.66
5004	Opata_347390_PstIMspI_PA	31.66
5005	Opata_3481219_PstIMspI_PA	31.66
5006	Opata_3483431_PstIMspI_PA	31.66
5007	Opata_348684_PstIMspI_PA	31.66
5008	Opata_3493735_PstIMspI_PA	31.66
5009	Opata_3495252_PstIMspI_PA	31.66
5010	Opata_3504127_PstIMspI_PA	31.66
5011	Opata_3504748_PstIMspI_PA	31.66
5012	Opata_3508757_PstIMspI_PA	31.66
5013	Opata_3519496_PstIMspI_PA	31.66
5014	Opata_3523106_PstIMspI_PA	31.66
5015	Opata_352471_PstIMspI_PA	31.66
5016	Opata_3524896_PstIMspI_PA	31.66
5017	Opata_3531089_PstIMspI_PA	31.66
5018	Opata_3541613_PstIMspI_PA	31.66
5019	Opata_355496_PstIMspI_PA	31.66
5020	Opata_3557677_PstIMspI_PA	31.66
5021	Opata_3574478_PstIMspI_PA	31.66
5022	Opata_3579396_PstIMspI_PA	31.66
5023	Opata_3583529_PstIMspI_PA	31.66
5024	Opata_358447_PstIMspI_PA	31.66
5025	Opata_3585918_PstIMspI_PA	31.66
5026	Opata_3588889_PstIMspI_PA	31.66
5027	Opata_3596462_PstIMspI_PA	31.66
5028	Opata_3597294_PstIMspI_PA	31.66
5029	Opata_3603336_PstIMspI_PA	31.66
5030	Opata_3619549_PstIMspI_PA	31.66
5031	Opata_3629015_PstIMspI_PA	31.66
5032	Opata_3653065_PstIMspI_PA	31.66
5033	Opata_365602_PstIMspI_PA	31.66
5034	Opata_3667850_PstIMspI_PA	31.66
5035	Opata_3670151_PstIMspI_PA	31.66
5036	Opata_3671531_PstIMspI_PA	31.66
5037	Opata_3682366_PstIMspI_PA	31.66
5038	Opata_3696565_PstIMspI_PA	31.66
5039	Opata_3696877_PstIMspI_PA	31.66
5040	Opata_3718109_PstIMspI_PA	31.66
5041	Opata_372091_PstIMspI_PA	31.66
5042	Opata_3721654_PstIMspI_PA	31.66
5043	Opata_3727814_PstIMspI_PA	31.66
5044	Opata_3735865_PstIMspI_PA	31.66
5045	Opata_373773_PstIMspI_PA	31.66
5046	Opata_3743523_PstIMspI_PA	31.66
5047	Opata_3745749_PstIMspI_PA	31.66
5048	Opata_37503_PstIMspI_PA	31.66
5049	Opata_3752228_PstIMspI_PA	31.66
5050	Opata_3754972_PstIMspI_PA	31.66
5051	Opata_3761172_PstIMspI_PA	31.66
5052	Opata_376452_PstIMspI_PA	31.66
5053	Opata_3770601_PstIMspI_PA	31.66
5054	Opata_3780350_PstIMspI_PA	31.66
5055	Opata_3789069_PstIMspI_PA	31.66
5056	Opata_380097_PstIMspI_PA	31.66
5057	Opata_3803125_PstIMspI_PA	31.66
5058	Opata_3809310_PstIMspI_PA	31.66
5059	Opata_3811928_PstIMspI_PA	31.66
5060	Opata_381305_PstIMspI_PA	31.66
5061	Opata_3815632_PstIMspI_PA	31.66
5062	Opata_3819233_PstIMspI_PA	31.66
5063	Opata_3820270_PstIMspI_PA	31.66
5064	Opata_3831787_PstIMspI_PA	31.66
5065	Opata_3838324_PstIMspI_PA	31.66
5066	Opata_3839682_PstIMspI_PA	31.66
5067	Opata_3840244_PstIMspI_PA	31.66
5068	Opata_3848871_PstIMspI_PA	31.66
5069	Opata_3853420_PstIMspI_PA	31.66
5070	Opata_3861794_PstIMspI_PA	31.66
5071	Opata_3867996_PstIMspI_PA	31.66
5072	Opata_3868347_PstIMspI_PA	31.66
5073	Opata_3870341_PstIMspI_PA	31.66
5074	Opata_3871004_PstIMspI_PA	31.66
5075	Opata_3888541_PstIMspI_PA	31.66
5076	Opata_389060_PstIMspI_PA	31.66
5077	Opata_389380_PstIMspI_PA	31.66
5078	Opata_390766_PstIMspI_PA	31.66
5079	Opata_3909078_PstIMspI_PA	31.66
5080	Opata_3932647_PstIMspI_PA	31.66
5081	Opata_3936840_PstIMspI_PA	31.66
5082	Opata_3942080_PstIMspI_PA	31.66
5083	Opata_3942755_PstIMspI_PA	31.66
5084	Opata_3951861_PstIMspI_PA	31.66
5085	Opata_3957629_PstIMspI_PA	31.66
5086	Opata_396404_PstIMspI_PA	31.66
5087	Opata_3970710_PstIMspI_PA	31.66
5088	Opata_3977548_PstIMspI_PA	31.66
5089	Opata_39835_PstIMspI_PA	31.66
5090	Opata_398807_PstIMspI_PA	31.66
5091	Opata_3995196_PstIMspI_PA	31.66
5092	Opata_3998372_PstIMspI_PA	31.66
5093	Opata_400025_PstIMspI_PA	31.66
5094	Opata_4001023_PstIMspI_PA	31.66
5095	Opata_4013928_PstIMspI_PA	31.66
5096	Opata_4021581_PstIMspI_PA	31.66
5097	Opata_4022730_PstIMspI_PA	31.66
5098	Opata_4032187_PstIMspI_PA	31.66
5099	Opata_4040626_PstIMspI_PA	31.66
5100	Opata_4042221_PstIMspI_PA	31.66
5101	Opata_4044948_PstIMspI_PA	31.66
5102	Opata_4045007_PstIMspI_PA	31.66
5103	Opata_4051165_PstIMspI_PA	31.66
5104	Opata_4051248_PstIMspI_PA	31.66
5105	Opata_4071608_PstIMspI_PA	31.66
5106	Opata_407489_PstIMspI_PA	31.66
5107	Opata_4079693_PstIMspI_PA	31.66
5108	Opata_4086309_PstIMspI_PA	31.66
5109	Opata_4088255_PstIMspI_PA	31.66
5110	Opata_4090270_PstIMspI_PA	31.66
5111	Opata_4092812_PstIMspI_PA	31.66
5112	Opata_4104059_PstIMspI_PA	31.66
5113	Opata_410904_PstIMspI_PA	31.66
5114	Opata_4120435_PstIMspI_PA	31.66
5115	Opata_412768_PstIMspI_PA	31.66
5116	Opata_4134827_PstIMspI_PA	31.66
5117	Opata_4136193_PstIMspI_PA	31.66
5118	Opata_414563_PstIMspI_PA	31.66
5119	Opata_4155340_PstIMspI_PA	31.66
5120	Opata_4160960_PstIMspI_PA	31.66
5121	Opata_4164454_PstIMspI_PA	31.66
5122	Opata_4173396_PstIMspI_PA	31.66
5123	Opata_4178795_PstIMspI_PA	31.66
5124	Opata_417917_PstIMspI_PA	31.66
5125	Opata_418693_PstIMspI_PA	31.66
5126	Opata_420315_PstIMspI_PA	31.66
5127	Opata_4205616_PstIMspI_PA	31.66
5128	Opata_422222_PstIMspI_PA	31.66
5129	Opata_4229979_PstIMspI_PA	31.66
5130	Opata_423445_PstIMspI_PA	31.66
5131	Opata_423542_PstIMspI_PA	31.66
5132	Opata_4253268_PstIMspI_PA	31.66
5133	Opata_4259045_PstIMspI_PA	31.66
5134	Opata_430063_PstIMspI_PA	31.66
5135	Opata_433735_PstIMspI_PA	31.66
5136	Opata_442736_PstIMspI_PA	31.66
5137	Opata_44504_PstIMspI_PA	31.66
5138	Opata_446145_PstIMspI_PA	31.66
5139	Opata_451369_PstIMspI_PA	31.66
5140	Opata_457944_PstIMspI_PA	31.66
5141	Opata_461747_PstIMspI_PA	31.66
5142	Opata_471409_PstIMspI_PA	31.66
5143	Opata_477572_PstIMspI_PA	31.66
5144	Opata_48066_PstIMspI_PA	31.66
5145	Opata_483012_PstIMspI_PA	31.66
5146	Opata_48477_PstIMspI_PA	31.66
5147	Opata_488905_PstIMspI_PA	31.66
5148	Opata_492492_PstIMspI_PA	31.66
5149	Opata_494663_PstIMspI_PA	31.66
5150	Opata_497427_PstIMspI_PA	31.66
5151	Opata_499491_PstIMspI_PA	31.66
5152	Opata_501865_PstIMspI_PA	31.66
5153	Opata_50416_PstIMspI_PA	31.66
5154	Opata_505114_PstIMspI_PA	31.66
5155	Opata_507042_PstIMspI_PA	31.66
5156	Opata_514352_PstIMspI_PA	31.66
5157	Opata_515263_PstIMspI_PA	31.66
5158	Opata_515854_PstIMspI_PA	31.66
5159	Opata_517564_PstIMspI_PA	31.66
5160	Opata_518475_PstIMspI_PA	31.66
5161	Opata_519660_PstIMspI_PA	31.66
5162	Opata_531315_PstIMspI_PA	31.66
5163	Opata_532738_PstIMspI_PA	31.66
5164	Opata_534984_PstIMspI_PA	31.66
5165	Opata_53522_PstIMspI_PA	31.66
5166	Opata_549099_PstIMspI_PA	31.66
5167	Opata_549286_PstIMspI_PA	31.66
5168	Opata_550533_PstIMspI_PA	31.66
5169	Opata_551206_PstIMspI_PA	31.66
5170	Opata_551323_PstIMspI_PA	31.66
5171	Opata_558955_PstIMspI_PA	31.66
5172	Opata_559281_PstIMspI_PA	31.66
5173	Opata_560633_PstIMspI_PA	31.66
5174	Opata_564129_PstIMspI_PA	31.66
5175	Opata_568911_PstIMspI_PA	31.66
5176	Opata_569020_PstIMspI_PA	31.66
5177	Opata_575586_PstIMspI_PA	31.66
5178	Opata_582013_PstIMspI_PA	31.66
5179	Opata_584447_PstIMspI_PA	31.66
5180	Opata_588962_PstIMspI_PA	31.66
5181	Opata_596112_PstIMspI_PA	31.66
5182	Opata_597308_PstIMspI_PA	31.66
5183	Opata_605811_PstIMspI_PA	31.66
5184	Opata_610278_PstIMspI_PA	31.66
5185	Opata_611293_PstIMspI_PA	31.66
5186	Opata_619414_PstIMspI_PA	31.66
5187	Opata_620540_PstIMspI_PA	31.66
5188	Opata_626642_PstIMspI_PA	31.66
5189	Opata_6298_PstIMspI_PA	31.66
5190	Opata_634411_PstIMspI_PA	31.66
5191	Opata_634766_PstIMspI_PA	31.66
5192	Opata_636711_PstIMspI_PA	31.66
5193	Opata_638458_PstIMspI_PA	31.66
5194	Opata_641994_PstIMspI_PA	31.66
5195	Opata_650278_PstIMspI_PA	31.66
5196	Opata_65423_PstIMspI_PA	31.66
5197	Opata_671977_PstIMspI_PA	31.66
5198	Opata_671985_PstIMspI_PA	31.66
5199	Opata_686976_PstIMspI_PA	31.66
5200	Opata_691911_PstIMspI_PA	31.66
5201	Opata_700520_PstIMspI_PA	31.66
5202	Opata_703541_PstIMspI_PA	31.66
5203	Opata_70415_PstIMspI_PA	31.66
5204	Opata_71325_PstIMspI_PA	31.66
5205	Opata_713388_PstIMspI_PA	31.66
5206	Opata_717359_PstIMspI_PA	31.66
5207	Opata_71857_PstIMspI_PA	31.66
5208	Opata_719542_PstIMspI_PA	31.66
5209	Opata_721423_PstIMspI_PA	31.66
5210	Opata_7247_PstIMspI_PA	31.66
5211	Opata_731538_PstIMspI_PA	31.66
5212	Opata_739108_PstIMspI_PA	31.66
5213	Opata_743720_PstIMspI_PA	31.66
5214	Opata_745206_PstIMspI_PA	31.66
5215	Opata_759650_PstIMspI_PA	31.66
5216	Opata_765253_PstIMspI_PA	31.66
5217	Opata_768465_PstIMspI_PA	31.66
5218	Opata_778002_PstIMspI_PA	31.66
5219	Opata_778003_PstIMspI_PA	31.66
5220	Opata_77876_PstIMspI_PA	31.66
5221	Opata_77884_PstIMspI_PA	31.66
5222	Opata_785333_PstIMspI_PA	31.66
5223	Opata_78997_PstIMspI_PA	31.66
5224	Opata_796173_PstIMspI_PA	31.66
5225	Opata_803310_PstIMspI_PA	31.66
5226	Opata_807849_PstIMspI_PA	31.66
5227	Opata_810579_PstIMspI_PA	31.66
5228	Opata_814201_PstIMspI_PA	31.66
5229	Opata_815490_PstIMspI_PA	31.66
5230	Opata_828871_PstIMspI_PA	31.66
5231	Opata_839513_PstIMspI_PA	31.66
5232	Opata_840471_PstIMspI_PA	31.66
5233	Opata_844109_PstIMspI_PA	31.66
5234	Opata_844509_PstIMspI_PA	31.66
5235	Opata_845182_PstIMspI_PA	31.66
5236	Opata_853794_PstIMspI_PA	31.66
5237	Opata_860000_PstIMspI_PA	31.66
5238	Opata_864115_PstIMspI_PA	31.66
5239	Opata_866407_PstIMspI_PA	31.66
5240	Opata_880122_PstIMspI_PA	31.66
5241	Opata_880538_PstIMspI_PA	31.66
5242	Opata_885362_PstIMspI_PA	31.66
5243	Opata_885415_PstIMspI_PA	31.66
5244	Opata_888969_PstIMspI_PA	31.66
5245	Opata_891626_PstIMspI_PA	31.66
5246	Opata_892742_PstIMspI_PA	31.66
5247	Opata_89466_PstIMspI_PA	31.66
5248	Opata_896234_PstIMspI_PA	31.66
5249	Opata_89899_PstIMspI_PA	31.66
5250	Opata_90971_PstIMspI_PA	31.66
5251	Opata_910095_PstIMspI_PA	31.66
5252	Opata_915210_PstIMspI_PA	31.66
5253	Opata_919571_PstIMspI_PA	31.66
5254	Opata_921598_PstIMspI_PA	31.66
5255	Opata_925278_PstIMspI_PA	31.66
5256	Opata_928525_PstIMspI_PA	31.66
5257	Opata_93227_PstIMspI_PA	31.66
5258	Opata_94019_PstIMspI_PA	31.66
5259	Opata_949159_PstIMspI_PA	31.66
5260	Opata_955458_PstIMspI_PA	31.66
5261	Opata_967190_PstIMspI_PA	31.66
5262	Opata_968297_PstIMspI_PA	31.66
5263	Opata_972918_PstIMspI_PA	31.66
5264	Opata_976081_PstIMspI_PA	31.66
5265	Opata_97925_PstIMspI_PA	31.66
5266	Opata_979570_PstIMspI_PA	31.66
5267	Opata_991373_PstIMspI_PA	31.66
5268	Opata_992090_PstIMspI_PA	31.66
5269	Opata_99666_PstIMspI_PA	31.66
5270	Opata_998400_PstIMspI_PA	31.66
5271	Opata_999329_PstIMspI_PA	31.66
5272	Opata_4398604_75_PstIMseI_SNP	31.66
5273	Opata_4398604_82_PstIMseI_SNP	31.66
5274	M6_1423874_PstIMseI_PA	31.66
5275	M6_2383050_PstIMseI_PA	31.66
5276	M6_418362_PstIMseI_PA	31.66
5277	M6_756402_PstIMseI_PA	31.66
5278	Opata_15236_PstIMseI_PA	31.66
5279	Opata_1597896_PstIMseI_PA	31.66
5280	Opata_3216505_PstIMseI_PA	31.66
5281	Opata_560950_PstIMseI_PA	31.66
5282	Opata_1150046_PstIMspI_PA	31.66
5283	Opata_1587686_PstIMspI_PA	31.66
5284	Opata_1765763_PstIMspI_PA	31.66
5285	Opata_2425876_PstIMspI_PA	31.66
5286	Opata_259867_PstIMspI_PA	31.66
5287	Opata_2682597_PstIMspI_PA	31.66
5288	Opata_3359619_PstIMspI_PA	31.66
5289	Opata_3728815_PstIMspI_PA	31.66
5290	Opata_4150001_PstIMspI_PA	31.66
5291	Opata_734644_PstIMspI_PA	31.66
5292	M6_1327373_PstIMseI_PA	31.66
5293	M6_2725242_PstIMseI_PA	31.66
5294	M6_375969_PstIMseI_PA	31.66
5295	Opata_1143511_PstIMseI_PA	31.66
5296	Opata_1219712_PstIMseI_PA	31.66
5297	Opata_2546007_PstIMseI_PA	31.66
5298	Opata_265901_PstIMseI_PA	31.66
5299	Opata_3921_PstIMseI_PA	31.66
5300	Opata_3949181_PstIMseI_PA	31.66
5301	Opata_800308_PstIMseI_PA	31.66
5302	M6_2259467_PstIMspI_PA	31.66
5303	Opata_106528_PstIMspI_PA	31.66
5304	Opata_1849950_PstIMspI_PA	31.66
5305	Opata_2650989_PstIMspI_PA	31.66
5306	Opata_47812_PstIMspI_PA	31.66
5307	Opata_1009748_PstIMseI_PA	31.66
5308	Opata_1025023_PstIMseI_PA	31.66
5309	Opata_450430_PstIMseI_PA	31.66
5310	Opata_867923_PstIMseI_PA	31.66
5311	M6_2327701_PstIMspI_PA	31.66
5312	Opata_1000006_PstIMspI_PA	31.66
5313	Opata_1049325_PstIMspI_PA	31.66
5314	Opata_1113126_PstIMspI_PA	31.66
5315	Opata_1140491_PstIMspI_PA	31.66
5316	Opata_1359660_PstIMspI_PA	31.66
5317	Opata_1360065_PstIMspI_PA	31.66
5318	Opata_1365663_PstIMspI_PA	31.66
5319	Opata_139609_PstIMspI_PA	31.66
5320	Opata_1439997_PstIMspI_PA	31.66
5321	Opata_1533356_PstIMspI_PA	31.66
5322	Opata_1919796_PstIMspI_PA	31.66
5323	Opata_2157936_PstIMspI_PA	31.66
5324	Opata_2394974_PstIMspI_PA	31.66
5325	Opata_2488017_PstIMspI_PA	31.66
5326	Opata_2537616_PstIMspI_PA	31.66
5327	Opata_3594672_PstIMspI_PA	31.66
5328	Opata_3617420_PstIMspI_PA	31.66
5329	Opata_3756449_PstIMspI_PA	31.66
5330	Opata_3907795_PstIMspI_PA	31.66
5331	Opata_3928795_PstIMspI_PA	31.66
5332	Opata_3960869_PstIMspI_PA	31.66
5333	Opata_724117_PstIMspI_PA	31.66
5334	Opata_780262_PstIMspI_PA	31.66
5335	Opata_852579_PstIMspI_PA	31.66
5336	Opata_949326_PstIMspI_PA	31.66
5337	Opata_993781_PstIMspI_PA	31.66
5338	M6_1286371_PstIMseI_PA	31.66
5339	Opata_253601_PstIMseI_PA	31.66
5340	Opata_466234_PstIMseI_PA	31.66
5341	M6_1203255_PstIMspI_PA	31.66
5342	M6_1242489_PstIMspI_PA	31.66
5343	M6_1494651_PstIMspI_PA	31.66
5344	M6_2499781_PstIMspI_PA	31.66
5345	Opata_2564543_PstIMspI_PA	31.66
5346	Opata_2745283_PstIMspI_PA	31.66
5347	Opata_2786770_PstIMspI_PA	31.66
5348	Opata_1000379_PstIMspI_PA	31.66
5349	Opata_1707573_PstIMspI_PA	31.66
5350	Opata_2005485_PstIMspI_PA	31.66
5351	Opata_2328246_PstIMspI_PA	31.66
5352	Opata_2817682_PstIMspI_PA	31.66
5353	Opata_3798079_PstIMspI_PA	31.66
5354	Opata_730512_PstIMspI_PA	31.66
5355	Opata_1100073_PstIMseI_PA	31.66
5356	Opata_1130153_PstIMseI_PA	31.66
5357	Opata_1528049_PstIMseI_PA	31.66
5358	Opata_18652_PstIMseI_PA	31.66
5359	Opata_2706601_PstIMseI_PA	31.66
5360	Opata_114729_PstIMspI_PA	31.66
5361	Opata_2369560_PstIMspI_PA	31.66
5362	Opata_302047_PstIMspI_PA	31.66
5363	Opata_3464786_PstIMspI_PA	31.66
5364	Opata_4069108_PstIMspI_PA	31.66
5365	Opata_839227_PstIMspI_PA	31.66
5366	Opata_1050820_PstIMseI_PA	31.66
5367	Opata_365507_PstIMseI_PA	31.66
5368	Opata_640607_PstIMseI_PA	31.66
5369	M6_1137659_PstIMspI_PA	31.66
5370	Opata_1877412_PstIMspI_PA	31.66
5371	M6_1227494_PstIMseI_PA	31.66
5372	M6_1302023_PstIMseI_PA	31.66
5373	M6_818611_PstIMseI_PA	31.66
5374	M6_3515827_PstIMspI_PA	31.66
5375	M6_709374_PstIMspI_PA	31.66
5376	M6_75419_PstIMspI_PA	31.66
5377	M6_1074072_PstIMseI_PA	31.66
5378	Opata_567272_PstIMseI_PA	31.66
5379	Opata_698446_PstIMseI_PA	31.66
5380	Opata_1694692_PstIMspI_PA	31.66
5381	Opata_3598967_PstIMspI_PA	31.66
5382	M6_1309669_PstIMseI_PA	31.66
5383	M6_1734048_PstIMseI_PA	31.66
5384	M6_1755258_PstIMseI_PA	31.66
5385	M6_1269521_PstIMspI_PA	31.66
5386	M6_1393153_PstIMspI_PA	31.66
5387	M6_2287588_PstIMspI_PA	31.66
5388	M6_652319_PstIMspI_PA	31.66
5389	M6_849436_PstIMspI_PA	31.66
5390	M6_877355_PstIMspI_PA	31.66
5391	Opata_2239685_PstIMspI_PA	31.66
5392	Opata_2314216_PstIMseI_PA	31.66
5393	Opata_4484926_PstIMseI_PA	31.66
5394	Opata_1106069_PstIMspI_PA	31.66
5395	Opata_1117426_PstIMspI_PA	31.66
5396	Opata_1443085_PstIMspI_PA	31.66
5397	Opata_234915_PstIMspI_PA	31.66
5398	Opata_1176196_PstIMseI_PA	31.66
5399	Opata_552954_PstIMspI_PA	31.66
5400	Opata_4032800_PstIMspI_PA	31.66
5401	Opata_645230_PstIMseI_PA	31.66
5402	Opata_840634_PstIMspI_PA	31.66
5403	Opata_2791241_PstIMspI_PA	31.66
5404	M6_1143835_PstIMseI_PA	31.66
5405	1268505	31.74
5406	wPt-1510	31.74
5407	1091146	31.74
5408	1161002	31.74
5409	3944125	31.76
5410	2280269	31.76
5411	4663996	31.81
5412	1233327	31.81
5413	1261812	31.81
5414	3959584	31.81
5415	4005668	31.81
5416	4406198	31.81
5417	4410570	31.81
5418	5563034	31.81
5419	7335524	31.81
5420	2290770	31.82
5421	3938572	31.82
5422	4990488	31.82
5423	3022331	31.82
5424	982431	31.82
5425	1007204	31.82
5426	1012978	31.82
5427	1019892	31.82
5428	1100660	31.82
5429	1101059	31.82
5430	1107525	31.82
5431	1110254	31.82
5432	1123735	31.82
5433	1168821	31.82
5434	1200746	31.82
5435	1211733	31.82
5436	1215349	31.82
5437	1235193	31.82
5438	1245113	31.82
5439	1765329	31.82
5440	2325322	31.82
5441	3022181	31.82
5442	3022480	31.82
5443	4541816	31.82
5444	5358443	31.82
5445	5411500	31.82
5446	5971329	31.82
5447	wPt-2523	31.82
5448	wPt-664558	31.82
5449	wPt-665253	31.82
5450	wPt-672051	31.82
5451	wPt-672075	31.82
5452	wPt-672171	31.82
5453	wPt-8300	31.82
5454	wPt-5926	31.83
5455	984908	31.83
5456	1059081	31.83
5457	1095792	31.83
5458	1242169	31.83
5459	1242480	31.83
5460	1279033	31.83
5461	3021683	31.83
5462	3023598	31.83
5463	wPt-664252	31.83
5464	wPt-669103	31.83
5465	wPt-744818	31.83
5466	wPt-2371	31.83
5467	tPt-6794	31.83
5468	3385582	31.84
5469	2265353	31.86
5470	5011116	31.87
5471	1166857	31.87
5472	7349982	31.88
5473	2300037	31.88
5474	1110952	31.91
5475	2279183	31.91
5476	2322257	31.91
5477	wPt-6075	31.91
5478	wPt-0808	31.91
5479	wPt-4172	31.91
5480	wPt-1093	31.91
5481	wPt-4960	31.91
5482	wPt-4778	31.91
5483	wPt-8149	31.91
5484	wPt-7113	31.91
5485	wPt-8700	31.91
5486	1119382	31.91
5487	1131646	31.91
5488	1223836	31.91
5489	1296840	31.91
5490	1296887	31.91
5491	1296992	31.91
5492	1725127	31.91
5493	2280034	31.91
5494	4003797	31.91
5495	4008061	31.91
5496	4008095	31.91
5497	4404614	31.91
5498	4404620	31.91
5499	4405924	31.91
5500	4411153	31.91
5501	5011673	31.91
5502	5970696	31.91
5503	1202648	31.93
5504	4439605	31.93
5505	wPt-0002	31.93
5506	wPt-4617	31.93
5507	wPt-4625	31.93
5508	1137919	31.95
5509	1139469	31.95
5510	1139938	31.95
5511	1143181	31.95
5512	1082130	31.96
5513	1113446	31.96
5514	1113481	31.96
5515	1137766	31.96
5516	1138177	31.96
5517	1146123	31.96
5518	1160986	31.96
5519	1198723	31.96
5520	1244850	31.96
5521	1251551	31.96
5522	1259031	31.96
5523	1289721	31.96
5524	1319039	31.96
5525	1665743	31.96
5526	1665902	31.96
5527	1665950	31.96
5528	wPt-6668	31.96
5529	wPt-0393	31.96
5530	wPt-0303	31.96
5531	wPt-665927	31.96
5532	gwm635_2	31.96
5533	Opata_2319426_PstIMluI_PA	31.96
5534	M6_110939_PstIMseI_PA	31.96
5535	M6_1657619_PstIMseI_PA	31.96
5536	M6_1764772_PstIMseI_PA	31.96
5537	M6_3454065_PstIMseI_PA	31.96
5538	M6_350216_PstIMseI_PA	31.96
5539	M6_774003_PstIMseI_PA	31.96
5540	M6_874359_PstIMseI_PA	31.96
5541	M6_922373_PstIMseI_PA	31.96
5542	M6_1298613_PstIMspI_PA	31.96
5543	M6_1515734_PstIMspI_PA	31.96
5544	M6_2189165_PstIMspI_PA	31.96
5545	M6_2297391_PstIMspI_PA	31.96
5546	M6_2353599_PstIMspI_PA	31.96
5547	M6_2655866_PstIMspI_PA	31.96
5548	M6_2698200_PstIMspI_PA	31.96
5549	M6_3096979_PstIMspI_PA	31.96
5550	M6_459513_PstIMspI_PA	31.96
5551	M6_669062_PstIMspI_PA	31.96
5552	M6_967943_PstIMspI_PA	31.96
5553	Opata_1734173_PstIMspI_PA	31.96
5554	Opata_112124_53_PstIMseI_SNP	31.96
5555	Opata_162976_50_PstIMseI_SNP	31.96
5556	Opata_26516_32_PstIMseI_SNP	31.96
5557	Opata_2861694_39_PstIMseI_SNP	31.96
5558	Opata_32627_2_PstIMseI_SNP	31.96
5559	Opata_3975911_19_PstIMseI_SNP	31.96
5560	Opata_603993_78_PstIMseI_SNP	31.96
5561	Opata_619363_42_PstIMseI_SNP	31.96
5562	Opata_881746_28_PstIMseI_SNP	31.96
5563	Opata_881746_52_PstIMseI_SNP	31.96
5564	Opata_881746_5_PstIMseI_SNP	31.96
5565	Opata_955663_75_PstIMseI_SNP	31.96
5566	Opata_99136_84_PstIMseI_SNP	31.96
5567	Opata_99136_8_PstIMseI_SNP	31.96
5568	Opata_1577216_58_PstIMspI_SNP	31.96
5569	Opata_1637657_61_PstIMspI_SNP	31.96
5570	Opata_170583_29_PstIMspI_SNP	31.96
5571	Opata_1749488_33_PstIMspI_SNP	31.96
5572	Opata_1808206_62_PstIMspI_SNP	31.96
5573	Opata_1980793_69_PstIMspI_SNP	31.96
5574	Opata_465604_40_PstIMspI_SNP	31.96
5575	Opata_722356_6_PstIMspI_SNP	31.96
5576	Opata_1244660_PstIMseI_PA	31.96
5577	M6_535139_PstIMspI_PA	31.96
5578	Opata_15480_12_PstIMseI_SNP	31.96
5579	Opata_1797767_30_PstIMseI_SNP	31.96
5580	Opata_351518_74_PstIMseI_SNP	31.96
5581	Opata_765929_43_PstIMseI_SNP	31.96
5582	Opata_765929_56_PstIMseI_SNP	31.96
5583	Opata_786070_43_PstIMseI_SNP	31.96
5584	Opata_786070_45_PstIMseI_SNP	31.96
5585	Opata_487237_PstIMspI_PA	31.96
5586	Opata_333694_14_PstIMseI_SNP	31.96
5587	Opata_337034_58_PstIMseI_SNP	31.96
5588	Opata_646183_36_PstIMseI_SNP	31.96
5589	Opata_808039_65_PstIMseI_SNP	31.96
5590	Opata_808039_69_PstIMseI_SNP	31.96
5591	Opata_2319917_PstIMluI_PA	31.96
5592	M6_98532_PstIMspI_PA	31.96
5593	Opata_1806664_PstIMspI_PA	31.96
5594	Opata_255255_PstIMspI_PA	31.96
5595	Opata_2666768_PstIMspI_PA	31.96
5596	Opata_3100369_PstIMspI_PA	31.96
5597	Opata_81525_PstIMspI_PA	31.96
5598	Opata_1322490_PstIMluI_PA	31.96
5599	Opata_2463826_PstIMluI_PA	31.96
5600	Opata_633094_PstIMluI_PA	31.96
5601	Opata_1093663_PstIMseI_PA	31.96
5602	Opata_118123_PstIMseI_PA	31.96
5603	Opata_190657_PstIMseI_PA	31.96
5604	Opata_250178_PstIMseI_PA	31.96
5605	Opata_278996_PstIMseI_PA	31.96
5606	Opata_293981_PstIMseI_PA	31.96
5607	Opata_301754_PstIMseI_PA	31.96
5608	Opata_3283023_PstIMseI_PA	31.96
5609	Opata_34429_PstIMseI_PA	31.96
5610	Opata_3490465_PstIMseI_PA	31.96
5611	Opata_3807741_PstIMseI_PA	31.96
5612	Opata_500512_PstIMseI_PA	31.96
5613	Opata_514345_PstIMseI_PA	31.96
5614	Opata_715542_PstIMseI_PA	31.96
5615	Opata_1393399_PstIMspI_PA	31.96
5616	Opata_1801145_PstIMspI_PA	31.96
5617	Opata_1843776_PstIMspI_PA	31.96
5618	Opata_2061355_PstIMspI_PA	31.96
5619	Opata_2078624_PstIMspI_PA	31.96
5620	Opata_232522_PstIMspI_PA	31.96
5621	Opata_2409216_PstIMspI_PA	31.96
5622	Opata_2495215_PstIMspI_PA	31.96
5623	Opata_2563714_PstIMspI_PA	31.96
5624	Opata_2622542_PstIMspI_PA	31.96
5625	Opata_2671496_PstIMspI_PA	31.96
5626	Opata_299037_PstIMspI_PA	31.96
5627	Opata_3273720_PstIMspI_PA	31.96
5628	Opata_3329348_PstIMspI_PA	31.96
5629	Opata_3689353_PstIMspI_PA	31.96
5630	Opata_37761_PstIMspI_PA	31.96
5631	Opata_3824881_PstIMspI_PA	31.96
5632	Opata_70063_PstIMspI_PA	31.96
5633	Opata_906930_PstIMspI_PA	31.96
5634	Opata_99522_PstIMspI_PA	31.96
5635	Opata_1923886_29_PstIMseI_SNP	31.96
5636	Opata_438138_10_PstIMseI_SNP	31.96
5637	Opata_2414560_24_PstIMspI_SNP	31.96
5638	Opata_2634276_51_PstIMspI_SNP	31.96
5639	M6_55952_PstIMluI_PA	31.96
5640	Opata_147864_PstIMluI_PA	31.96
5641	Opata_23587_PstIMluI_PA	31.96
5642	Opata_273987_PstIMluI_PA	31.96
5643	Opata_416891_PstIMluI_PA	31.96
5644	Opata_54737_PstIMluI_PA	31.96
5645	M6_2903082_PstIMseI_PA	31.96
5646	M6_570306_PstIMseI_PA	31.96
5647	Opata_1079095_PstIMseI_PA	31.96
5648	Opata_111491_PstIMseI_PA	31.96
5649	Opata_11534_PstIMseI_PA	31.96
5650	Opata_1172620_PstIMseI_PA	31.96
5651	Opata_150492_PstIMseI_PA	31.96
5652	Opata_167060_PstIMseI_PA	31.96
5653	Opata_170651_PstIMseI_PA	31.96
5654	Opata_18600_PstIMseI_PA	31.96
5655	Opata_192093_PstIMseI_PA	31.96
5656	Opata_197997_PstIMseI_PA	31.96
5657	Opata_227661_PstIMseI_PA	31.96
5658	Opata_233429_PstIMseI_PA	31.96
5659	Opata_2562691_PstIMseI_PA	31.96
5660	Opata_283917_PstIMseI_PA	31.96
5661	Opata_308639_PstIMseI_PA	31.96
5662	Opata_309836_PstIMseI_PA	31.96
5663	Opata_318153_PstIMseI_PA	31.96
5664	Opata_3247395_PstIMseI_PA	31.96
5665	Opata_3438914_PstIMseI_PA	31.96
5666	Opata_3830012_PstIMseI_PA	31.96
5667	Opata_383369_PstIMseI_PA	31.96
5668	Opata_3943640_PstIMseI_PA	31.96
5669	Opata_455342_PstIMseI_PA	31.96
5670	Opata_465477_PstIMseI_PA	31.96
5671	Opata_495333_PstIMseI_PA	31.96
5672	Opata_568309_PstIMseI_PA	31.96
5673	Opata_68142_PstIMseI_PA	31.96
5674	Opata_765910_PstIMseI_PA	31.96
5675	Opata_884884_PstIMseI_PA	31.96
5676	Opata_990730_PstIMseI_PA	31.96
5677	M6_1079202_PstIMspI_PA	31.96
5678	M6_1613805_PstIMspI_PA	31.96
5679	M6_1628873_PstIMspI_PA	31.96
5680	M6_1630988_PstIMspI_PA	31.96
5681	M6_1684937_PstIMspI_PA	31.96
5682	M6_194996_PstIMspI_PA	31.96
5683	M6_1985688_PstIMspI_PA	31.96
5684	M6_2501881_PstIMspI_PA	31.96
5685	M6_258135_PstIMspI_PA	31.96
5686	M6_2682857_PstIMspI_PA	31.96
5687	M6_2785267_PstIMspI_PA	31.96
5688	M6_2975972_PstIMspI_PA	31.96
5689	M6_315198_PstIMspI_PA	31.96
5690	M6_423840_PstIMspI_PA	31.96
5691	M6_844263_PstIMspI_PA	31.96
5692	M6_975967_PstIMspI_PA	31.96
5693	Opata_1552245_PstIMspI_PA	31.96
5694	Opata_1654792_PstIMspI_PA	31.96
5695	Opata_3544350_PstIMspI_PA	31.96
5696	Opata_367429_PstIMspI_PA	31.96
5697	Opata_3754738_PstIMspI_PA	31.96
5698	Opata_497286_PstIMspI_PA	31.96
5699	Opata_677150_13_PstIMseI_SNP	31.96
5700	Opata_1602133_15_PstIMspI_SNP	31.96
5701	Opata_1602133_23_PstIMspI_SNP	31.96
5702	Opata_2001838_23_PstIMspI_SNP	31.96
5703	Opata_2476910_54_PstIMspI_SNP	31.96
5704	Opata_2910794_47_PstIMspI_SNP	31.96
5705	Opata_2910794_63_PstIMspI_SNP	31.96
5706	Opata_762040_15_PstIMspI_SNP	31.96
5707	Opata_762040_50_PstIMspI_SNP	31.96
5708	Opata_374932_PstIMluI_PA	31.96
5709	M6_346291_PstIMseI_PA	31.96
5710	Opata_350799_PstIMseI_PA	31.96
5711	Opata_3754023_PstIMseI_PA	31.96
5712	Opata_620244_PstIMseI_PA	31.96
5713	M6_108882_PstIMspI_PA	31.96
5714	M6_214011_PstIMspI_PA	31.96
5715	Opata_2087486_PstIMspI_PA	31.96
5716	Opata_22396_PstIMspI_PA	31.96
5717	Opata_282070_PstIMspI_PA	31.96
5718	Opata_366051_PstIMspI_PA	31.96
5719	Opata_40745_PstIMspI_PA	31.96
5720	Opata_4161271_PstIMspI_PA	31.96
5721	Opata_4200085_PstIMspI_PA	31.96
5722	Opata_243731_PstIMseI_PA	31.96
5723	Opata_475470_PstIMseI_PA	31.96
5724	Opata_1427222_PstIMseI_PA	31.96
5725	wPt-5257	31.96
5726	wPt-1990	31.96
5727	1160959	31.97
5728	1695171	31.97
5729	4993236	31.98
5730	1240038	31.98
5731	4990245	31.99
5732	Xsun1-280	32
5733	Xgwm60a	32
5734	4396486	32.02
5735	4991596	32.02
5736	1020976	32.04
5737	3942197	32.04
5738	4394260	32.04
5739	1863928	32.04
5740	989084	32.05
5741	1861305	32.06
5742	989078	32.07
5743	990180	32.07
5744	1277793	32.07
5745	1137926	32.09
5746	305092	32.1
5747	980961	32.1
5748	1080430	32.1
5749	1084348	32.1
5750	1094827	32.1
5751	1122139	32.1
5752	1122435	32.1
5753	1124193	32.1
5754	1125931	32.1
5755	1127510	32.1
5756	1127851	32.1
5757	1130460	32.1
5758	1133130	32.1
5759	1138131	32.1
5760	1140734	32.1
5761	1218128	32.1
5762	1222227	32.1
5763	1228083	32.1
5764	1228761	32.1
5765	1234182	32.1
5766	1234241	32.1
5767	1234284	32.1
5768	1241586	32.1
5769	1248282	32.1
5770	1268748	32.1
5771	1298661	32.1
5772	1314672	32.1
5773	1333076	32.1
5774	1381571	32.1
5775	1678327	32.1
5776	2255560	32.1
5777	2275947	32.1
5778	2277500	32.1
5779	2278690	32.1
5780	2280776	32.1
5781	2281722	32.1
5782	2325402	32.1
5783	2372979	32.1
5784	3023770	32.1
5785	1004391	32.1
5786	1145150	32.1
5787	1211462	32.1
5788	985304	32.14
5789	1273957	32.14
5790	2278563	32.14
5791	2292629	32.14
5792	1393443	32.15
5793	2292535	32.15
5794	wPt-7433	32.15
5795	343497	32.17
5796	345846	32.17
5797	1279734	32.17
5798	376548	32.17
5799	2289345	32.18
5800	2325117	32.21
5801	4543493	32.21
5802	1022489	32.22
5803	BobWhite_c8796_599	32.22
5804	Excalibur_rep_c92398_123	32.22
5805	BobWhite_c8796_753	32.22
5806	2277072	32.26
5807	3027244	32.26
5808	985177	32.26
5809	1119506	32.26
5810	wPt-1441	32.26
5811	wPt-6959	32.26
5812	wPt-8192	32.26
5813	1121172	32.26
5814	1125584	32.26
5815	1130860	32.26
5816	1155484	32.26
5817	1267844	32.26
5818	1670334	32.26
5819	1670398	32.26
5820	Opata_1035701_PstIMseI_PA	32.26
5821	Opata_429723_PstIMseI_PA	32.26
5822	M6_497483_PstIMspI_PA	32.26
5823	Opata_1144823_PstIMspI_PA	32.26
5824	Opata_1198834_PstIMspI_PA	32.26
5825	Opata_1540009_PstIMspI_PA	32.26
5826	Opata_198652_PstIMspI_PA	32.26
5827	Opata_228974_PstIMspI_PA	32.26
5828	Opata_2478405_PstIMspI_PA	32.26
5829	Opata_2875329_PstIMspI_PA	32.26
5830	Opata_3124775_PstIMspI_PA	32.26
5831	Opata_321702_PstIMspI_PA	32.26
5832	Opata_4240474_PstIMspI_PA	32.26
5833	Opata_671508_PstIMspI_PA	32.26
5834	Opata_701403_PstIMspI_PA	32.26
5835	Opata_78415_PstIMspI_PA	32.26
5836	Opata_925619_PstIMspI_PA	32.26
5837	Opata_941824_PstIMspI_PA	32.26
5838	Opata_230159_28_PstIMseI_SNP	32.26
5839	Opata_230159_51_PstIMseI_SNP	32.26
5840	Opata_230159_65_PstIMseI_SNP	32.26
5841	Opata_258889_36_PstIMseI_SNP	32.26
5842	Opata_32627_10_PstIMseI_SNP	32.26
5843	Opata_432519_4_PstIMseI_SNP	32.26
5844	Opata_432519_8_PstIMseI_SNP	32.26
5845	Opata_667352_59_PstIMseI_SNP	32.26
5846	Opata_1446554_44_PstIMspI_SNP	32.26
5847	Opata_1635141_64_PstIMspI_SNP	32.26
5848	Opata_1927272_49_PstIMspI_SNP	32.26
5849	Opata_612936_33_PstIMspI_SNP	32.26
5850	Opata_882015_12_PstIMspI_SNP	32.26
5851	Opata_561594_27_PstIMseI_SNP	32.26
5852	Opata_478650_PstIMseI_PA	32.26
5853	Opata_3396358_61_PstIMseI_SNP	32.26
5854	Opata_1133822_PstIMluI_PA	32.26
5855	Opata_1284436_PstIMluI_PA	32.26
5856	Opata_1596971_PstIMluI_PA	32.26
5857	Opata_1614623_PstIMluI_PA	32.26
5858	Opata_1780959_PstIMluI_PA	32.26
5859	Opata_2349933_PstIMluI_PA	32.26
5860	Opata_57696_PstIMluI_PA	32.26
5861	Opata_595129_PstIMluI_PA	32.26
5862	Opata_106452_PstIMseI_PA	32.26
5863	Opata_123275_PstIMseI_PA	32.26
5864	Opata_1410179_PstIMseI_PA	32.26
5865	Opata_1596132_PstIMseI_PA	32.26
5866	Opata_179780_PstIMseI_PA	32.26
5867	Opata_204438_PstIMseI_PA	32.26
5868	Opata_2109335_PstIMseI_PA	32.26
5869	Opata_257059_PstIMseI_PA	32.26
5870	Opata_2781466_PstIMseI_PA	32.26
5871	Opata_2942103_PstIMseI_PA	32.26
5872	Opata_331646_PstIMseI_PA	32.26
5873	Opata_332437_PstIMseI_PA	32.26
5874	Opata_3573865_PstIMseI_PA	32.26
5875	Opata_3671962_PstIMseI_PA	32.26
5876	Opata_4061501_PstIMseI_PA	32.26
5877	Opata_462890_PstIMseI_PA	32.26
5878	Opata_485211_PstIMseI_PA	32.26
5879	Opata_498030_PstIMseI_PA	32.26
5880	Opata_63534_PstIMseI_PA	32.26
5881	Opata_856185_PstIMseI_PA	32.26
5882	Opata_893804_PstIMseI_PA	32.26
5883	Opata_2360823_PstIMspI_PA	32.26
5884	Opata_2889611_PstIMspI_PA	32.26
5885	Opata_393689_PstIMspI_PA	32.26
5886	Opata_470517_PstIMspI_PA	32.26
5887	Opata_904460_PstIMspI_PA	32.26
5888	Opata_935248_PstIMspI_PA	32.26
5889	Opata_3194196_5_PstIMseI_SNP	32.26
5890	Opata_975310_48_PstIMseI_SNP	32.26
5891	Opata_4298328_PstIMseI_PA	32.26
5892	Opata_440089_PstIMseI_PA	32.26
5893	Opata_63897_PstIMseI_PA	32.26
5894	Opata_713827_PstIMseI_PA	32.26
5895	Opata_726464_PstIMseI_PA	32.26
5896	Opata_76178_PstIMseI_PA	32.26
5897	Opata_7785_PstIMseI_PA	32.26
5898	Opata_831070_PstIMseI_PA	32.26
5899	Opata_91481_PstIMseI_PA	32.26
5900	Opata_2719091_PstIMluI_PA	32.26
5901	Opata_264992_PstIMseI_PA	32.26
5902	Opata_328215_PstIMseI_PA	32.26
5903	Opata_335752_PstIMseI_PA	32.26
5904	1054354	32.28
5905	1391587	32.28
5906	1717576	32.28
5907	1721863	32.28
5908	1860531	32.28
5909	3024725	32.28
5910	3942890	32.28
5911	3943574	32.28
5912	3943656	32.28
5913	3945224	32.28
5914	3947386	32.28
5915	3950873	32.28
5916	3951843	32.28
5917	3955365	32.28
5918	3955532	32.28
5919	3958853	32.28
5920	4009160	32.28
5921	4260889	32.28
5922	4663796	32.28
5923	4663797	32.28
5924	4663937	32.28
5925	4664213	32.28
5926	4664261	32.28
5927	5411233	32.28
5928	1101288	32.31
5929	wPt-1885	32.31
5930	wPt-8043	32.31
5931	wPt-6967	32.31
5932	wPt-7151	32.31
5933	wPt-0008	32.31
5934	1317660	32.31
5935	1110789	32.31
5936	1121865	32.31
5937	wPt-744373	32.31
5938	wPt-744631	32.31
5939	wPt-3059	32.31
5940	wPt-2199	32.31
5941	Opata_153535_PstIMluI_PA	32.31
5942	Opata_2649777_PstIMluI_PA	32.31
5943	Opata_1243299_PstIMseI_PA	32.31
5944	Opata_142490_PstIMseI_PA	32.31
5945	Opata_242004_PstIMseI_PA	32.31
5946	Opata_2854039_PstIMseI_PA	32.31
5947	Opata_3481452_PstIMseI_PA	32.31
5948	Opata_4022164_PstIMseI_PA	32.31
5949	Opata_879722_PstIMseI_PA	32.31
5950	Opata_899666_PstIMseI_PA	32.31
5951	Opata_1165676_PstIMspI_PA	32.31
5952	Opata_1223319_PstIMspI_PA	32.31
5953	Opata_1274592_PstIMspI_PA	32.31
5954	Opata_1370701_PstIMspI_PA	32.31
5955	Opata_1809527_PstIMspI_PA	32.31
5956	Opata_2407600_PstIMspI_PA	32.31
5957	Opata_2665766_PstIMspI_PA	32.31
5958	Opata_2666206_PstIMspI_PA	32.31
5959	Opata_2972653_PstIMspI_PA	32.31
5960	Opata_3026217_PstIMspI_PA	32.31
5961	Opata_3173573_PstIMspI_PA	32.31
5962	Opata_3903389_PstIMspI_PA	32.31
5963	Opata_403748_PstIMspI_PA	32.31
5964	Opata_4044336_PstIMspI_PA	32.31
5965	Opata_473575_PstIMspI_PA	32.31
5966	Opata_524191_PstIMspI_PA	32.31
5967	Opata_692979_PstIMspI_PA	32.31
5968	Opata_780471_PstIMspI_PA	32.31
5969	Opata_822719_PstIMspI_PA	32.31
5970	Opata_952399_PstIMspI_PA	32.31
5971	Opata_24518_88_PstIMluI_SNP	32.31
5972	Opata_1290028_67_PstIMseI_SNP	32.31
5973	Opata_1408792_32_PstIMseI_SNP	32.31
5974	Opata_1408792_55_PstIMseI_SNP	32.31
5975	Opata_193832_68_PstIMseI_SNP	32.31
5976	Opata_1994820_40_PstIMseI_SNP	32.31
5977	Opata_22453_12_PstIMseI_SNP	32.31
5978	Opata_22453_2_PstIMseI_SNP	32.31
5979	Opata_286046_38_PstIMseI_SNP	32.31
5980	Opata_46321_81_PstIMseI_SNP	32.31
5981	Opata_46744_71_PstIMseI_SNP	32.31
5982	Opata_583081_39_PstIMseI_SNP	32.31
5983	Opata_583081_46_PstIMseI_SNP	32.31
5984	Opata_601229_42_PstIMseI_SNP	32.31
5985	Opata_708218_22_PstIMseI_SNP	32.31
5986	Opata_708218_28_PstIMseI_SNP	32.31
5987	Opata_708218_78_PstIMseI_SNP	32.31
5988	Opata_860118_54_PstIMseI_SNP	32.31
5989	Opata_91418_10_PstIMseI_SNP	32.31
5990	Opata_91418_77_PstIMseI_SNP	32.31
5991	Opata_91418_82_PstIMseI_SNP	32.31
5992	Opata_952531_69_PstIMseI_SNP	32.31
5993	Opata_2008469_7_PstIMspI_SNP	32.31
5994	Opata_2128771_43_PstIMspI_SNP	32.31
5995	Opata_2819635_15_PstIMspI_SNP	32.31
5996	Opata_3415414_82_PstIMspI_SNP	32.31
5997	Opata_2015161_PstIMluI_PA	32.31
5998	Opata_1016467_PstIMspI_PA	32.31
5999	Opata_1046041_PstIMspI_PA	32.31
6000	Opata_1061023_PstIMspI_PA	32.31
6001	Opata_2516965_PstIMspI_PA	32.31
6002	Opata_759570_PstIMspI_PA	32.31
6003	Opata_1994820_9_PstIMseI_SNP	32.31
6004	Opata_3786745_12_PstIMseI_SNP	32.31
6005	Opata_929463_12_PstIMseI_SNP	32.31
6006	Opata_929463_6_PstIMseI_SNP	32.31
6007	Opata_593297_PstIMseI_PA	32.31
6008	M6_810033_PstIMseI_PA	32.31
6009	M6_3506011_PstIMspI_PA	32.31
6010	M6_789453_PstIMspI_PA	32.31
6011	Opata_445483_49_PstIMseI_SNP	32.31
6012	Opata_47570_PstIMluI_PA	32.31
6013	Opata_856742_PstIMseI_PA	32.31
6014	Opata_1404958_PstIMspI_PA	32.31
6015	Opata_1817553_PstIMspI_PA	32.31
6016	Opata_2911777_PstIMspI_PA	32.31
6017	Opata_3780626_PstIMspI_PA	32.31
6018	Opata_795268_PstIMspI_PA	32.31
6019	Opata_387368_20_PstIMspI_SNP	32.31
6020	Opata_674817_PstIMluI_PA	32.31
6021	Opata_454635_PstIMseI_PA	32.31
6022	M6_2177052_PstIMspI_PA	32.31
6023	M6_563195_PstIMspI_PA	32.31
6024	M6_916009_PstIMspI_PA	32.31
6025	M6_62599_PstIMseI_PA	32.31
6026	Opata_3385128_PstIMspI_PA	32.31
6027	Opata_439696_PstIMspI_PA	32.31
6028	Opata_559760_PstIMspI_PA	32.31
6029	Opata_649568_PstIMspI_PA	32.31
6030	Opata_4145295_PstIMspI_PA	32.31
6031	Opata_161216_PstIMspI_PA	32.31
6032	981807	32.33
6033	1118012	32.33
6034	1124586	32.33
6035	1130669	32.33
6036	1272536	32.33
6037	1318911	32.33
6038	1114062	32.44
6039	1119666	32.44
6040	1216601	32.44
6041	1405038	32.44
6042	2322479	32.44
6043	1201059	32.44
6044	wsnp_Ex_c9618_15912364	32.45
6045	1083470	32.48
6046	1119659	32.48
6047	1303678	32.48
6048	1664621	32.48
6049	2327235	32.48
6050	2278298	32.49
6051	1271111	32.51
6052	1694066	32.51
6053	1372927	32.55
6054	1149473	32.61
6055	2277266	32.65
6056	1113254	32.7
6057	1126837	32.7
6058	1110160	32.75
6059	wsnp_Ex_rep_c68677_67531081	32.79
6060	1257278	32.8
6061	1222362	32.82
6062	983604	32.83
6063	1076764	32.83
6064	1078901	32.83
6065	1083848	32.83
6066	1090227	32.83
6067	1104997	32.83
6068	1111035	32.83
6069	1128883	32.83
6070	1131375	32.83
6071	1239185	32.83
6072	1272427	32.83
6073	1665777	32.83
6074	1670648	32.83
6075	2373159	32.83
6076	3021271	32.83
6077	Xcfd242	33
6078	wPt-0744	33.01
6079	wPt-2368	33.01
6080	wPt-5590	33.01
6081	wPt-8418	33.01
6082	1117045	33.01
6083	4404485	33.01
6084	4409504	33.01
6085	1100222	33.01
6086	4991512	33.01
6087	4990167	33.01
6088	5345293	33.01
6089	1073875	33.01
6090	1101811	33.01
6091	1220636	33.01
6092	1254596	33.01
6093	1279454	33.01
6094	2266390	33.01
6095	1066289	33.01
6096	4991866	33.01
6097	1077125	33.01
6098	1217265	33.01
6099	1223929	33.01
6100	1083723	33.01
6101	1112869	33.01
6102	1124781	33.01
6103	1132478	33.01
6104	1232838	33.01
6105	1260671	33.01
6106	1769325	33.01
6107	1769373	33.01
6108	2253648	33.01
6109	2276039	33.01
6110	1018380	33.01
6111	2322356	33.01
6112	3024367	33.01
6113	4394408	33.01
6114	1128175	33.01
6115	2252018	33.01
6116	4993360	33.01
6117	115915	33.01
6118	115913	33.01
6119	115934	33.01
6120	115935	33.01
6121	115937	33.01
6122	115958	33.01
6123	115960	33.01
6124	115961	33.01
6125	115965	33.01
6126	116518	33.01
6127	116885	33.01
6128	731291	33.01
6129	977598	33.01
6130	980876	33.01
6131	996572	33.01
6132	1000361	33.01
6133	1022952	33.01
6134	1078376	33.01
6135	1102229	33.01
6136	1107123	33.01
6137	1108865	33.01
6138	1109876	33.01
6139	1111615	33.01
6140	1112086	33.01
6141	1114167	33.01
6142	1115812	33.01
6143	1116022	33.01
6144	1118310	33.01
6145	1119740	33.01
6146	1119758	33.01
6147	1123263	33.01
6148	1125948	33.01
6149	1126055	33.01
6150	1127732	33.01
6151	1128822	33.01
6152	1129759	33.01
6153	1131149	33.01
6154	1132652	33.01
6155	1139515	33.01
6156	1144760	33.01
6157	1150116	33.01
6158	1151387	33.01
6159	1159811	33.01
6160	1162162	33.01
6161	1162273	33.01
6162	1191867	33.01
6163	1205316	33.01
6164	1210273	33.01
6165	1215752	33.01
6166	1229633	33.01
6167	1235840	33.01
6168	1237262	33.01
6169	1238146	33.01
6170	1239049	33.01
6171	1240914	33.01
6172	1241309	33.01
6173	1318878	33.01
6174	1319347	33.01
6175	1403346	33.01
6176	3934613	33.01
6177	4990024	33.01
6178	3385191	33.01
6179	1108534	33.01
6180	1114481	33.01
6181	1117646	33.01
6182	1229813	33.01
6183	1229823	33.01
6184	1279313	33.01
6185	1279416	33.01
6186	1082295	33.01
6187	1267453	33.01
6188	1076315	33.01
6189	2333522	33.01
6190	1105794	33.01
6191	1221246	33.01
6192	1279288	33.01
6193	3020665	33.01
6194	3571750	33.01
6195	4008843	33.01
6196	4537990	33.01
6197	4733607	33.01
6198	4989335	33.01
6199	4991226	33.01
6200	4991766	33.01
6201	7338519	33.01
6202	3027274	33.01
6203	1376487	33.01
6204	1120506	33.01
6205	1238721	33.01
6206	344260	33.01
6207	4705883	33.01
6208	1045644	33.01
6209	1070118	33.01
6210	1080441	33.01
6211	1107373	33.01
6212	1216102	33.01
6213	1398116	33.01
6214	tPt-514203	33.01
6215	tPt-514247	33.01
6216	wPt-1076	33.01
6217	wPt-6273	33.01
6218	wPt-7767	33.01
6219	1226843	33.01
6220	1056137	33.01
6221	1109086	33.01
6222	1127909	33.01
6223	1140531	33.01
6224	1268322	33.01
6225	1377483	33.01
6226	1393775	33.01
6227	1764057	33.01
6228	2280942	33.01
6229	2283750	33.01
6230	1096198	33.01
6231	1115384	33.01
6232	1126056	33.01
6233	1166442	33.01
6234	1247922	33.01
6235	1279800	33.01
6236	1296945	33.01
6237	1389081	33.01
6238	1667251	33.01
6239	1669612	33.01
6240	2322425	33.01
6241	3022081	33.01
6242	3022560	33.01
6243	3024592	33.01
6244	3027591	33.01
6245	3033851	33.01
6246	3064826	33.01
6247	3575813	33.01
6248	3936686	33.01
6249	3936967	33.01
6250	3944491	33.01
6251	3944660	33.01
6252	3946739	33.01
6253	3949722	33.01
6254	4004420	33.01
6255	4007985	33.01
6256	4408555	33.01
6257	4410654	33.01
6258	4535772	33.01
6259	4536746	33.01
6260	4989263	33.01
6261	4989893	33.01
6262	4991002	33.01
6263	4993594	33.01
6264	4993637	33.01
6265	5324943	33.01
6266	5412012	33.01
6267	4395659	33.01
6268	tPt-8553	33.01
6269	tPt-9948	33.01
6270	1257090	33.01
6271	1262033	33.01
6272	2262225	33.01
6273	2293019	33.01
6274	3021351	33.01
6275	4002611	33.01
6276	4394866	33.01
6277	4396098	33.01
6278	4539297	33.01
6279	4989468	33.01
6280	1268900	33.01
6281	1371285	33.01
6282	345817	33.01
6283	3934282	33.01
6284	3958616	33.01
6285	1126153	33.01
6286	1129175	33.01
6287	1278313	33.01
6288	1699281	33.01
6289	1106238	33.01
6290	3020903	33.01
6291	3571882	33.01
6292	4989669	33.01
6293	4990306	33.01
6294	3935815	33.01
6295	4910892	33.01
6296	1373771	33.01
6297	4989915	33.01
6298	1118919	33.01
6299	1133098	33.01
6300	4004002	33.01
6301	4004795	33.01
6302	1242351	33.01
6303	1087468	33.01
6304	3385306	33.01
6305	3532884	33.01
6306	3533909	33.01
6307	3534129	33.01
6308	993724	33.01
6309	1267316	33.01
6310	2275433	33.01
6311	2278754	33.01
6312	1267186	33.01
6313	1069226	33.01
6314	1078928	33.01
6315	1083245	33.01
6316	1099202	33.01
6317	1104948	33.01
6318	1110880	33.01
6319	1113190	33.01
6320	1117777	33.01
6321	1150400	33.01
6322	1159237	33.01
6323	1212118	33.01
6324	1239635	33.01
6325	1244067	33.01
6326	1267371	33.01
6327	2295123	33.01
6328	3027701	33.01
6329	4993700	33.01
6330	66715	33.01
6331	1077241	33.01
6332	1095307	33.01
6333	1099312	33.01
6334	1126637	33.01
6335	1128797	33.01
6336	1130796	33.01
6337	1233411	33.01
6338	1380203	33.01
6339	1229388	33.01
6340	1240765	33.01
6341	1241090	33.01
6342	1051775	33.01
6343	375093	33.01
6344	1047624	33.01
6345	2330132	33.01
6346	4991444	33.01
6347	1311414	33.01
6348	1689103	33.01
6349	4004037	33.01
6350	985126	33.01
6351	1233772	33.01
6352	1001549	33.01
6353	1108227	33.01
6354	1120133	33.01
6355	1238202	33.01
6356	4911089	33.01
6357	982535	33.01
6358	1076865	33.01
6359	3533848	33.01
6360	3935503	33.01
6361	3955932	33.01
6362	3957103	33.01
6363	4439795	33.01
6364	4537553	33.01
6365	1081926	33.01
6366	1210987	33.01
6367	4911217	33.01
6368	4988932	33.01
6369	306129	33.01
6370	345454	33.01
6371	991577	33.01
6372	997999	33.01
6373	1071813	33.01
6374	1093230	33.01
6375	1097094	33.01
6376	1108131	33.01
6377	1120659	33.01
6378	1126356	33.01
6379	1130678	33.01
6380	1217575	33.01
6381	1240024	33.01
6382	1260858	33.01
6383	1269103	33.01
6384	1298856	33.01
6385	2281581	33.01
6386	3533099	33.01
6387	1106322	33.01
6388	1713867	33.01
6389	2275701	33.01
6390	2276738	33.01
6391	3026666	33.01
6392	1296984	33.01
6393	wPt-6034	33.01
6394	1673710	33.01
6395	1139027	33.01
6396	1183043	33.01
6397	1268329	33.01
6398	4993133	33.01
6399	3959125	33.01
6400	1109860	33.01
6401	1218009	33.01
6402	2325140	33.01
6403	1081579	33.01
6404	1110149	33.01
6405	1118563	33.01
6406	1159686	33.01
6407	1225240	33.01
6408	1265953	33.01
6409	3534119	33.01
6410	3575670	33.01
6411	3935670	33.01
6412	3939165	33.01
6413	3940269	33.01
6414	3943260	33.01
6415	3949977	33.01
6416	3956385	33.01
6417	3958360	33.01
6418	4397604	33.01
6419	4404710	33.01
6420	4405840	33.01
6421	4439547	33.01
6422	4440347	33.01
6423	4538199	33.01
6424	4541330	33.01
6425	4542140	33.01
6426	4543888	33.01
6427	4544186	33.01
6428	1016848	33.01
6429	1023820	33.01
6430	1101142	33.01
6431	1118826	33.01
6432	1131169	33.01
6433	1138346	33.01
6434	1268644	33.01
6435	1116255	33.01
6436	1123207	33.01
6437	1163928	33.01
6438	1230302	33.01
6439	1234579	33.01
6440	1236239	33.01
6441	1247172	33.01
6442	1265576	33.01
6443	1269592	33.01
6444	1296902	33.01
6445	1723562	33.01
6446	2280190	33.01
6447	2301684	33.01
6448	1380911	33.01
6449	1294755	33.01
6450	1695340	33.01
6451	4989930	33.01
6452	1082496	33.01
6453	1150289	33.01
6454	1220199	33.01
6455	3025155	33.01
6456	1125467	33.01
6457	1129668	33.01
6458	1144676	33.01
6459	1162975	33.01
6460	1235195	33.01
6461	1239672	33.01
6462	1275116	33.01
6463	1770554	33.01
6464	2307413	33.01
6465	2322719	33.01
6466	2327105	33.01
6467	2342473	33.01
6468	2265722	33.01
6469	4009652	33.01
6470	2262960	33.01
6471	3022553	33.01
6472	4020282	33.01
6473	4021314	33.01
6474	4022392	33.01
6475	4406206	33.01
6476	4538434	33.01
6477	4909560	33.01
6478	4911170	33.01
6479	7352817	33.01
6480	1229512	33.01
6481	1090830	33.01
6482	1153322	33.01
6483	1268813	33.01
6484	2277967	33.01
6485	4009344	33.01
6486	4537054	33.01
6487	1129628	33.01
6488	1254862	33.01
6489	1010190	33.01
6490	2265074	33.01
6491	wPt-7830	33.01
6492	wPt-4993	33.01
6493	wPt-3794	33.01
6494	wPt-9496	33.01
6495	M6_1138609_PstIMluI_PA	33.01
6496	M6_1181926_PstIMluI_PA	33.01
6497	M6_2492997_PstIMluI_PA	33.01
6498	Opata_287351_PstIMluI_PA	33.01
6499	Opata_399472_PstIMluI_PA	33.01
6500	M6_1047675_PstIMseI_PA	33.01
6501	M6_1066217_PstIMseI_PA	33.01
6502	M6_1257832_PstIMseI_PA	33.01
6503	M6_1656963_PstIMseI_PA	33.01
6504	M6_1785870_PstIMseI_PA	33.01
6505	M6_2990747_PstIMseI_PA	33.01
6506	M6_3115111_PstIMseI_PA	33.01
6507	M6_471462_PstIMseI_PA	33.01
6508	M6_475141_PstIMseI_PA	33.01
6509	M6_488364_PstIMseI_PA	33.01
6510	M6_520339_PstIMseI_PA	33.01
6511	Opata_1275757_PstIMseI_PA	33.01
6512	Opata_1320637_PstIMseI_PA	33.01
6513	Opata_135934_PstIMseI_PA	33.01
6514	Opata_25767_PstIMseI_PA	33.01
6515	Opata_3344459_PstIMseI_PA	33.01
6516	Opata_4082068_PstIMseI_PA	33.01
6517	Opata_448873_PstIMseI_PA	33.01
6518	Opata_656178_PstIMseI_PA	33.01
6519	M6_1382429_PstIMspI_PA	33.01
6520	M6_194471_PstIMspI_PA	33.01
6521	M6_2523684_PstIMspI_PA	33.01
6522	M6_260524_PstIMspI_PA	33.01
6523	M6_2984321_PstIMspI_PA	33.01
6524	M6_370647_PstIMspI_PA	33.01
6525	M6_480806_PstIMspI_PA	33.01
6526	M6_909324_PstIMspI_PA	33.01
6527	Opata_1209906_PstIMspI_PA	33.01
6528	Opata_1319675_PstIMspI_PA	33.01
6529	Opata_1445363_PstIMspI_PA	33.01
6530	Opata_1486828_PstIMspI_PA	33.01
6531	Opata_1597458_PstIMspI_PA	33.01
6532	Opata_1731288_PstIMspI_PA	33.01
6533	Opata_1855852_PstIMspI_PA	33.01
6534	Opata_2109185_PstIMspI_PA	33.01
6535	Opata_2238816_PstIMspI_PA	33.01
6536	Opata_2375328_PstIMspI_PA	33.01
6537	Opata_2388554_PstIMspI_PA	33.01
6538	Opata_2487307_PstIMspI_PA	33.01
6539	Opata_2674432_PstIMspI_PA	33.01
6540	Opata_2749935_PstIMspI_PA	33.01
6541	Opata_279903_PstIMspI_PA	33.01
6542	Opata_3267800_PstIMspI_PA	33.01
6543	Opata_3338470_PstIMspI_PA	33.01
6544	Opata_339110_PstIMspI_PA	33.01
6545	Opata_3392189_PstIMspI_PA	33.01
6546	Opata_3492307_PstIMspI_PA	33.01
6547	Opata_3627259_PstIMspI_PA	33.01
6548	Opata_3764944_PstIMspI_PA	33.01
6549	Opata_3867101_PstIMspI_PA	33.01
6550	Opata_4134878_PstIMspI_PA	33.01
6551	Opata_4196953_PstIMspI_PA	33.01
6552	Opata_446859_PstIMspI_PA	33.01
6553	Opata_486722_PstIMspI_PA	33.01
6554	Opata_613389_PstIMspI_PA	33.01
6555	Opata_661625_PstIMspI_PA	33.01
6556	Opata_692980_PstIMspI_PA	33.01
6557	Opata_764206_PstIMspI_PA	33.01
6558	Opata_883449_PstIMspI_PA	33.01
6559	Opata_995497_PstIMspI_PA	33.01
6560	Opata_890508_84_PstIMluI_SNP	33.01
6561	Opata_100530_27_PstIMseI_SNP	33.01
6562	Opata_100530_61_PstIMseI_SNP	33.01
6563	Opata_107684_1_PstIMseI_SNP	33.01
6564	Opata_1107120_7_PstIMseI_SNP	33.01
6565	Opata_159817_77_PstIMseI_SNP	33.01
6566	Opata_1627374_11_PstIMseI_SNP	33.01
6567	Opata_196992_6_PstIMseI_SNP	33.01
6568	Opata_2015_60_PstIMseI_SNP	33.01
6569	Opata_206962_52_PstIMseI_SNP	33.01
6570	Opata_221575_26_PstIMseI_SNP	33.01
6571	Opata_221575_41_PstIMseI_SNP	33.01
6572	Opata_23169_27_PstIMseI_SNP	33.01
6573	Opata_23169_41_PstIMseI_SNP	33.01
6574	Opata_2547026_88_PstIMseI_SNP	33.01
6575	Opata_2721207_62_PstIMseI_SNP	33.01
6576	Opata_274435_65_PstIMseI_SNP	33.01
6577	Opata_274435_71_PstIMseI_SNP	33.01
6578	Opata_276753_11_PstIMseI_SNP	33.01
6579	Opata_276753_13_PstIMseI_SNP	33.01
6580	Opata_31260_47_PstIMseI_SNP	33.01
6581	Opata_317034_77_PstIMseI_SNP	33.01
6582	Opata_410647_40_PstIMseI_SNP	33.01
6583	Opata_430699_84_PstIMseI_SNP	33.01
6584	Opata_44294_19_PstIMseI_SNP	33.01
6585	Opata_460940_30_PstIMseI_SNP	33.01
6586	Opata_495405_48_PstIMseI_SNP	33.01
6587	Opata_55200_1_PstIMseI_SNP	33.01
6588	Opata_55200_32_PstIMseI_SNP	33.01
6589	Opata_555800_42_PstIMseI_SNP	33.01
6590	Opata_603635_30_PstIMseI_SNP	33.01
6591	Opata_603635_51_PstIMseI_SNP	33.01
6592	Opata_718136_70_PstIMseI_SNP	33.01
6593	Opata_771370_40_PstIMseI_SNP	33.01
6594	Opata_795319_37_PstIMseI_SNP	33.01
6595	Opata_795319_58_PstIMseI_SNP	33.01
6596	Opata_81361_22_PstIMseI_SNP	33.01
6597	Opata_81361_28_PstIMseI_SNP	33.01
6598	Opata_81361_37_PstIMseI_SNP	33.01
6599	Opata_817555_74_PstIMseI_SNP	33.01
6600	Opata_856304_61_PstIMseI_SNP	33.01
6601	Opata_1298639_18_PstIMspI_SNP	33.01
6602	Opata_1298639_49_PstIMspI_SNP	33.01
6603	Opata_1450976_17_PstIMspI_SNP	33.01
6604	Opata_1543866_20_PstIMspI_SNP	33.01
6605	Opata_2070179_10_PstIMspI_SNP	33.01
6606	Opata_2070179_60_PstIMspI_SNP	33.01
6607	Opata_215069_20_PstIMspI_SNP	33.01
6608	Opata_2513679_53_PstIMspI_SNP	33.01
6609	Opata_2665247_22_PstIMspI_SNP	33.01
6610	Opata_2665247_54_PstIMspI_SNP	33.01
6611	Opata_3288639_34_PstIMspI_SNP	33.01
6612	Opata_4096999_61_PstIMspI_SNP	33.01
6613	Opata_958190_7_PstIMspI_SNP	33.01
6614	Opata_132631_PstIMseI_PA	33.01
6615	Opata_182483_PstIMseI_PA	33.01
6616	Opata_184187_PstIMseI_PA	33.01
6617	Opata_2269688_PstIMseI_PA	33.01
6618	Opata_2355291_PstIMseI_PA	33.01
6619	Opata_3005484_PstIMseI_PA	33.01
6620	Opata_3568546_PstIMseI_PA	33.01
6621	Opata_368728_PstIMseI_PA	33.01
6622	Opata_387140_PstIMseI_PA	33.01
6623	Opata_3913979_PstIMseI_PA	33.01
6624	Opata_3946721_PstIMseI_PA	33.01
6625	Opata_62334_PstIMseI_PA	33.01
6626	Opata_749945_PstIMseI_PA	33.01
6627	Opata_880760_PstIMseI_PA	33.01
6628	Opata_1127607_PstIMspI_PA	33.01
6629	Opata_1203277_PstIMspI_PA	33.01
6630	Opata_1334085_PstIMspI_PA	33.01
6631	Opata_1390351_PstIMspI_PA	33.01
6632	Opata_1492104_PstIMspI_PA	33.01
6633	Opata_1700246_PstIMspI_PA	33.01
6634	Opata_1905976_PstIMspI_PA	33.01
6635	Opata_2039452_PstIMspI_PA	33.01
6636	Opata_2508603_PstIMspI_PA	33.01
6637	Opata_2634940_PstIMspI_PA	33.01
6638	Opata_265980_PstIMspI_PA	33.01
6639	Opata_2701174_PstIMspI_PA	33.01
6640	Opata_3071469_PstIMspI_PA	33.01
6641	Opata_416390_PstIMspI_PA	33.01
6642	Opata_4266302_PstIMspI_PA	33.01
6643	Opata_437365_PstIMspI_PA	33.01
6644	Opata_521702_PstIMspI_PA	33.01
6645	Opata_638416_PstIMspI_PA	33.01
6646	Opata_706868_PstIMspI_PA	33.01
6647	Opata_765665_PstIMspI_PA	33.01
6648	Opata_780882_PstIMspI_PA	33.01
6649	Opata_834293_PstIMspI_PA	33.01
6650	Opata_1287207_84_PstIMseI_SNP	33.01
6651	Opata_1287207_87_PstIMseI_SNP	33.01
6652	Opata_1305292_90_PstIMseI_SNP	33.01
6653	Opata_410647_16_PstIMseI_SNP	33.01
6654	Opata_847458_89_PstIMseI_SNP	33.01
6655	Opata_1999688_42_PstIMspI_SNP	33.01
6656	Opata_2322027_18_PstIMspI_SNP	33.01
6657	Opata_2562936_46_PstIMspI_SNP	33.01
6658	Opata_3014206_77_PstIMspI_SNP	33.01
6659	Opata_3014206_81_PstIMspI_SNP	33.01
6660	Opata_3118350_78_PstIMspI_SNP	33.01
6661	Opata_351787_7_PstIMspI_SNP	33.01
6662	Opata_3740306_80_PstIMspI_SNP	33.01
6663	Opata_381494_51_PstIMspI_SNP	33.01
6664	Opata_756862_77_PstIMspI_SNP	33.01
6665	Opata_870487_62_PstIMspI_SNP	33.01
6666	Opata_1040124_PstIMseI_PA	33.01
6667	Opata_117931_PstIMseI_PA	33.01
6668	Opata_12719_PstIMseI_PA	33.01
6669	Opata_197379_PstIMseI_PA	33.01
6670	Opata_2198220_PstIMseI_PA	33.01
6671	Opata_23715_PstIMseI_PA	33.01
6672	Opata_2378276_PstIMseI_PA	33.01
6673	Opata_331387_PstIMseI_PA	33.01
6674	Opata_3452031_PstIMseI_PA	33.01
6675	Opata_370773_PstIMseI_PA	33.01
6676	Opata_636709_PstIMseI_PA	33.01
6677	Opata_844454_PstIMseI_PA	33.01
6678	Opata_867799_PstIMseI_PA	33.01
6679	Opata_1011959_PstIMspI_PA	33.01
6680	Opata_1621758_PstIMspI_PA	33.01
6681	Opata_1682107_PstIMspI_PA	33.01
6682	Opata_2913707_PstIMspI_PA	33.01
6683	Opata_2926417_PstIMspI_PA	33.01
6684	Opata_3033639_PstIMspI_PA	33.01
6685	Opata_4030049_PstIMspI_PA	33.01
6686	Opata_4152366_PstIMspI_PA	33.01
6687	Opata_4178374_PstIMspI_PA	33.01
6688	Opata_480479_PstIMspI_PA	33.01
6689	Opata_1017520_PstIMseI_PA	33.01
6690	Opata_1167837_PstIMseI_PA	33.01
6691	Opata_161977_PstIMseI_PA	33.01
6692	Opata_236017_PstIMseI_PA	33.01
6693	Opata_254795_PstIMseI_PA	33.01
6694	Opata_326851_PstIMseI_PA	33.01
6695	Opata_666646_PstIMseI_PA	33.01
6696	M6_1466049_PstIMspI_PA	33.01
6697	M6_1840046_PstIMspI_PA	33.01
6698	M6_370050_PstIMspI_PA	33.01
6699	Opata_2368858_PstIMspI_PA	33.01
6700	Opata_3836130_PstIMspI_PA	33.01
6701	Opata_4127715_PstIMspI_PA	33.01
6702	Opata_539179_PstIMspI_PA	33.01
6703	Opata_954356_PstIMspI_PA	33.01
6704	Opata_50407_PstIMseI_PA	33.01
6705	M6_1349036_PstIMspI_PA	33.01
6706	M6_3151213_PstIMspI_PA	33.01
6707	M6_41865_PstIMspI_PA	33.01
6708	Opata_1879914_PstIMspI_PA	33.01
6709	Opata_2226668_PstIMspI_PA	33.01
6710	Opata_2330168_PstIMspI_PA	33.01
6711	Opata_2831565_PstIMspI_PA	33.01
6712	Opata_3175779_PstIMspI_PA	33.01
6713	Opata_270453_PstIMspI_PA	33.01
6714	Opata_2531840_PstIMspI_PA	33.01
6715	M6_1954905_PstIMseI_PA	33.01
6716	Opata_1485146_PstIMseI_PA	33.01
6717	Opata_4069087_PstIMseI_PA	33.01
6718	Opata_1524370_PstIMspI_PA	33.01
6719	M6_827359_PstIMseI_PA	33.01
6720	1070109	33.01
6721	1116066	33.01
6722	1124370	33.01
6723	1153884	33.01
6724	1006837	33.04
6725	wsnp_Ku_c8358_14210991	33.04
6726	Xcdo962A	33.1
6727	Xfbb218a	33.1
6728	Xcfa2049	33.1
6729	978972	33.19
6730	3027187	33.19
6731	BS00082055_51	33.24
6732	BS00084477_51	33.24
6733	BS00085112_51	33.24
6734	RAC875_c4965_891	33.24
6735	RFL_Contig1460_1426	33.24
6736	BS00095826_51	33.24
6737	D_contig31390_346	33.24
6738	1113265	33.26
6739	wsnp_Ex_c7489_12810046	33.45
6740	wsnp_Ex_c662_1301994	33.45
6741	wsnp_JD_c7060_8169490	33.45
6742	wsnp_Ex_c20695_29781602	33.45
6743	wsnp_Ex_c21087_30214456	33.45
6744	wsnp_RFL_Contig1358_475609	33.45
6745	wsnp_Ex_c15954_24362485	33.45
6746	BobWhite_c2512_1588	33.45
6747	BS00076452_51	33.45
6748	Excalibur_c780_400	33.45
6749	Excalibur_c15484_177	33.45
6750	Kukri_rep_c101442_162	33.45
6751	Excalibur_c11889_962	33.45
6752	BS00008445_51	33.45
6753	GENE-4440_490	33.45
6754	Tdurum_contig18497_331	33.45
6755	BS00077946_51	33.45
6756	Excalibur_c11889_491	33.45
6757	Kukri_c9479_2054	33.45
6758	RAC875_c28630_250	33.45
6759	RAC875_c28630_955	33.45
6760	RAC875_c42866_1323	33.45
6761	RAC875_c7828_598	33.45
6762	BS00029357_51	33.45
6763	BS00029359_51	33.45
6764	BS00063002_51	33.45
6765	BS00077952_51	33.45
6766	Excalibur_c34115_226	33.45
6767	RAC875_c10900_569	33.45
6768	RAC875_c37260_64	33.45
6769	BS00063558_51	33.45
6770	Excalibur_c50999_236	33.45
6771	BobWhite_c35701_185	33.45
6772	Excalibur_c662_1047	33.45
6773	BobWhite_c39966_218	33.45
6774	GENE-4461_104	33.45
6775	IACX7857	33.45
6776	Kukri_c2101_2319	33.45
6777	Kukri_c32158_663	33.45
6778	Kukri_c37227_154	33.45
6779	BobWhite_c8796_448	33.45
6780	RAC875_c23140_909	33.45
6781	RAC875_c48445_317	33.45
6782	Tdurum_contig42590_1125	33.45
6783	Tdurum_contig42590_994	33.45
6784	Tdurum_contig42638_383	33.45
6785	Ku_c1620_2000	33.45
6786	Kukri_c22088_62	33.45
6787	Kukri_rep_c101442_91	33.45
6788	RAC875_c11156_164	33.45
6789	RAC875_c28630_214	33.45
6790	Tdurum_contig5646_658	33.45
6791	Tdurum_contig59690_2020	33.45
6792	Tdurum_contig62445_667	33.45
6793	BS00106749_51	33.45
6794	RAC875_c42866_795	33.45
6795	RAC875_c5163_1199	33.45
6796	Tdurum_contig51001_186	33.45
6797	Tdurum_contig5646_882	33.45
6798	Tdurum_contig5646_929	33.45
6799	Ex_c2767_429	33.45
6800	RAC875_c11156_137	33.45
6801	BS00061123_51	33.45
6802	RAC875_c14173_207	33.45
6803	RAC875_c5834_699	33.45
6804	Tdurum_contig42424_291	33.45
6805	Tdurum_contig56082_755	33.45
6806	Excalibur_rep_c66939_1123	33.45
6807	Ra_c69906_620	33.45
6808	Excalibur_c24750_504	33.45
6809	RAC875_c37260_165	33.45
6810	BS00031724_51	33.45
6811	BobWhite_c16792_432	33.45
6812	Tdurum_contig81608_63	33.45
6813	RAC875_c48202_231	33.45
6814	2262428	33.53
6815	1050199	33.54
6816	4396020	33.54
6817	1280339	33.62
6818	1200625	33.63
6819	1114786	33.65
6820	wPt-4835	33.67
6821	wPt-6447	33.67
6822	wsnp_Ex_c43009_49439922	33.71
6823	wsnp_Ku_c14220_22456923	33.71
6824	wsnp_Ex_c22830_32035900	33.71
6825	M6_1831591_PstIMluI_PA	33.71
6826	M6_2386368_PstIMluI_PA	33.71
6827	M6_270130_PstIMluI_PA	33.71
6828	Opata_127160_PstIMseI_PA	33.71
6829	Opata_1659347_PstIMseI_PA	33.71
6830	Opata_239520_PstIMseI_PA	33.71
6831	Opata_2804735_PstIMseI_PA	33.71
6832	Opata_307307_PstIMseI_PA	33.71
6833	Opata_3961851_PstIMseI_PA	33.71
6834	Opata_529837_PstIMseI_PA	33.71
6835	Opata_601419_PstIMseI_PA	33.71
6836	M6_359205_PstIMspI_PA	33.71
6837	Opata_1035110_PstIMspI_PA	33.71
6838	Opata_1051164_PstIMspI_PA	33.71
6839	Opata_1160429_PstIMspI_PA	33.71
6840	Opata_1212048_PstIMspI_PA	33.71
6841	Opata_1251629_PstIMspI_PA	33.71
6842	Opata_1259365_PstIMspI_PA	33.71
6843	Opata_1314081_PstIMspI_PA	33.71
6844	Opata_1373534_PstIMspI_PA	33.71
6845	Opata_1502635_PstIMspI_PA	33.71
6846	Opata_2340423_PstIMspI_PA	33.71
6847	Opata_237102_PstIMspI_PA	33.71
6848	Opata_240382_PstIMspI_PA	33.71
6849	Opata_252193_PstIMspI_PA	33.71
6850	Opata_2532289_PstIMspI_PA	33.71
6851	Opata_2576992_PstIMspI_PA	33.71
6852	Opata_2580433_PstIMspI_PA	33.71
6853	Opata_2728200_PstIMspI_PA	33.71
6854	Opata_2806001_PstIMspI_PA	33.71
6855	Opata_2849481_PstIMspI_PA	33.71
6856	Opata_2853149_PstIMspI_PA	33.71
6857	Opata_3029612_PstIMspI_PA	33.71
6858	Opata_3029881_PstIMspI_PA	33.71
6859	Opata_3036627_PstIMspI_PA	33.71
6860	Opata_3160784_PstIMspI_PA	33.71
6861	Opata_3523847_PstIMspI_PA	33.71
6862	Opata_353324_PstIMspI_PA	33.71
6863	Opata_3675144_PstIMspI_PA	33.71
6864	Opata_3692059_PstIMspI_PA	33.71
6865	Opata_3936733_PstIMspI_PA	33.71
6866	Opata_4033062_PstIMspI_PA	33.71
6867	Opata_4114920_PstIMspI_PA	33.71
6868	Opata_473934_PstIMspI_PA	33.71
6869	Opata_498801_PstIMspI_PA	33.71
6870	Opata_535558_PstIMspI_PA	33.71
6871	Opata_567069_PstIMspI_PA	33.71
6872	Opata_633697_PstIMspI_PA	33.71
6873	Opata_704900_PstIMspI_PA	33.71
6874	Opata_727646_PstIMspI_PA	33.71
6875	Opata_728070_PstIMspI_PA	33.71
6876	Opata_801482_PstIMspI_PA	33.71
6877	Opata_915613_PstIMspI_PA	33.71
6878	Opata_101437_10_PstIMseI_SNP	33.71
6879	Opata_101437_62_PstIMseI_SNP	33.71
6880	Opata_104184_69_PstIMseI_SNP	33.71
6881	Opata_106292_29_PstIMseI_SNP	33.71
6882	Opata_114062_31_PstIMseI_SNP	33.71
6883	Opata_1168426_59_PstIMseI_SNP	33.71
6884	Opata_1168426_63_PstIMseI_SNP	33.71
6885	Opata_1312286_28_PstIMseI_SNP	33.71
6886	Opata_1312286_35_PstIMseI_SNP	33.71
6887	Opata_1312286_58_PstIMseI_SNP	33.71
6888	Opata_135368_31_PstIMseI_SNP	33.71
6889	Opata_135368_50_PstIMseI_SNP	33.71
6890	Opata_201375_86_PstIMseI_SNP	33.71
6891	Opata_204603_50_PstIMseI_SNP	33.71
6892	Opata_223567_5_PstIMseI_SNP	33.71
6893	Opata_232709_25_PstIMseI_SNP	33.71
6894	Opata_237154_59_PstIMseI_SNP	33.71
6895	Opata_251243_67_PstIMseI_SNP	33.71
6896	Opata_251243_79_PstIMseI_SNP	33.71
6897	Opata_3391299_31_PstIMseI_SNP	33.71
6898	Opata_3428188_19_PstIMseI_SNP	33.71
6899	Opata_359479_14_PstIMseI_SNP	33.71
6900	Opata_359479_67_PstIMseI_SNP	33.71
6901	Opata_431297_62_PstIMseI_SNP	33.71
6902	Opata_519560_48_PstIMseI_SNP	33.71
6903	Opata_546793_41_PstIMseI_SNP	33.71
6904	Opata_587_49_PstIMseI_SNP	33.71
6905	Opata_654261_39_PstIMseI_SNP	33.71
6906	Opata_683541_38_PstIMseI_SNP	33.71
6907	Opata_836590_11_PstIMseI_SNP	33.71
6908	Opata_847458_38_PstIMseI_SNP	33.71
6909	Opata_897689_23_PstIMseI_SNP	33.71
6910	Opata_939205_70_PstIMseI_SNP	33.71
6911	Opata_9603_80_PstIMseI_SNP	33.71
6912	Opata_96509_56_PstIMseI_SNP	33.71
6913	Opata_1544289_32_PstIMspI_SNP	33.71
6914	Opata_1554661_14_PstIMspI_SNP	33.71
6915	Opata_1566536_52_PstIMspI_SNP	33.71
6916	Opata_1604141_39_PstIMspI_SNP	33.71
6917	Opata_1641024_9_PstIMspI_SNP	33.71
6918	Opata_1654739_38_PstIMspI_SNP	33.71
6919	Opata_1693813_9_PstIMspI_SNP	33.71
6920	Opata_1800047_40_PstIMspI_SNP	33.71
6921	Opata_1809669_35_PstIMspI_SNP	33.71
6922	Opata_2175901_63_PstIMspI_SNP	33.71
6923	Opata_2220219_23_PstIMspI_SNP	33.71
6924	Opata_2220219_7_PstIMspI_SNP	33.71
6925	Opata_2265131_14_PstIMspI_SNP	33.71
6926	Opata_2265131_31_PstIMspI_SNP	33.71
6927	Opata_2265131_5_PstIMspI_SNP	33.71
6928	Opata_2342748_62_PstIMspI_SNP	33.71
6929	Opata_2359816_4_PstIMspI_SNP	33.71
6930	Opata_2359816_73_PstIMspI_SNP	33.71
6931	Opata_2609386_13_PstIMspI_SNP	33.71
6932	Opata_2609386_79_PstIMspI_SNP	33.71
6933	Opata_3212342_24_PstIMspI_SNP	33.71
6934	Opata_3270174_55_PstIMspI_SNP	33.71
6935	Opata_3568249_32_PstIMspI_SNP	33.71
6936	Opata_3568249_74_PstIMspI_SNP	33.71
6937	Opata_3709168_11_PstIMspI_SNP	33.71
6938	Opata_3709168_23_PstIMspI_SNP	33.71
6939	Opata_4030576_20_PstIMspI_SNP	33.71
6940	Opata_4030576_65_PstIMspI_SNP	33.71
6941	Opata_4090473_21_PstIMspI_SNP	33.71
6942	Opata_4090473_50_PstIMspI_SNP	33.71
6943	Opata_4090473_51_PstIMspI_SNP	33.71
6944	Opata_763522_57_PstIMspI_SNP	33.71
6945	Opata_763522_67_PstIMspI_SNP	33.71
6946	M6_1468604_PstIMseI_PA	33.71
6947	M6_2857855_PstIMseI_PA	33.71
6948	M6_2928348_PstIMseI_PA	33.71
6949	M6_868608_PstIMseI_PA	33.71
6950	M6_1287503_PstIMspI_PA	33.71
6951	M6_3559376_PstIMspI_PA	33.71
6952	M6_410249_PstIMspI_PA	33.71
6953	M6_60314_34_PstIMseI_SNP	33.71
6954	Opata_2510401_63_PstIMseI_SNP	33.71
6955	Opata_1712685_69_PstIMspI_SNP	33.71
6956	Opata_1712685_71_PstIMspI_SNP	33.71
6957	Opata_1858954_62_PstIMspI_SNP	33.71
6958	Opata_2317496_12_PstIMspI_SNP	33.71
6959	Opata_3001722_77_PstIMspI_SNP	33.71
6960	Opata_3001722_82_PstIMspI_SNP	33.71
6961	Opata_1202883_PstIMluI_PA	33.71
6962	Opata_1325384_PstIMluI_PA	33.71
6963	Opata_1628832_PstIMluI_PA	33.71
6964	Opata_2163607_PstIMluI_PA	33.71
6965	Opata_2787336_PstIMluI_PA	33.71
6966	Opata_464180_PstIMluI_PA	33.71
6967	Opata_1071895_PstIMseI_PA	33.71
6968	Opata_1202542_PstIMseI_PA	33.71
6969	Opata_1216970_PstIMseI_PA	33.71
6970	Opata_1235641_PstIMseI_PA	33.71
6971	Opata_1323747_PstIMseI_PA	33.71
6972	Opata_1402518_PstIMseI_PA	33.71
6973	Opata_157967_PstIMseI_PA	33.71
6974	Opata_2093335_PstIMseI_PA	33.71
6975	Opata_2106607_PstIMseI_PA	33.71
6976	Opata_2991808_PstIMseI_PA	33.71
6977	Opata_3474778_PstIMseI_PA	33.71
6978	Opata_3721596_PstIMseI_PA	33.71
6979	Opata_3805483_PstIMseI_PA	33.71
6980	Opata_405306_PstIMseI_PA	33.71
6981	Opata_4344707_PstIMseI_PA	33.71
6982	Opata_441431_PstIMseI_PA	33.71
6983	Opata_561148_PstIMseI_PA	33.71
6984	Opata_56917_PstIMseI_PA	33.71
6985	Opata_72527_PstIMseI_PA	33.71
6986	Opata_90883_PstIMseI_PA	33.71
6987	Opata_1021054_PstIMspI_PA	33.71
6988	Opata_1036515_PstIMspI_PA	33.71
6989	Opata_1038267_PstIMspI_PA	33.71
6990	Opata_1063647_PstIMspI_PA	33.71
6991	Opata_1067152_PstIMspI_PA	33.71
6992	Opata_1069500_PstIMspI_PA	33.71
6993	Opata_1076573_PstIMspI_PA	33.71
6994	Opata_1089084_PstIMspI_PA	33.71
6995	Opata_1102933_PstIMspI_PA	33.71
6996	Opata_1104989_PstIMspI_PA	33.71
6997	Opata_1145963_PstIMspI_PA	33.71
6998	Opata_1187164_PstIMspI_PA	33.71
6999	Opata_1209070_PstIMspI_PA	33.71
7000	Opata_1218551_PstIMspI_PA	33.71
7001	Opata_1225622_PstIMspI_PA	33.71
7002	Opata_1231873_PstIMspI_PA	33.71
7003	Opata_1314387_PstIMspI_PA	33.71
7004	Opata_1316625_PstIMspI_PA	33.71
7005	Opata_1318846_PstIMspI_PA	33.71
7006	Opata_1369240_PstIMspI_PA	33.71
7007	Opata_1382511_PstIMspI_PA	33.71
7008	Opata_1415039_PstIMspI_PA	33.71
7009	Opata_1462381_PstIMspI_PA	33.71
7010	Opata_1533617_PstIMspI_PA	33.71
7011	Opata_1538978_PstIMspI_PA	33.71
7012	Opata_1544153_PstIMspI_PA	33.71
7013	Opata_1559906_PstIMspI_PA	33.71
7014	Opata_1589449_PstIMspI_PA	33.71
7015	Opata_1597872_PstIMspI_PA	33.71
7016	Opata_162294_PstIMspI_PA	33.71
7017	Opata_1707050_PstIMspI_PA	33.71
7018	Opata_1719812_PstIMspI_PA	33.71
7019	Opata_1770000_PstIMspI_PA	33.71
7020	Opata_1787448_PstIMspI_PA	33.71
7021	Opata_1804385_PstIMspI_PA	33.71
7022	Opata_1863919_PstIMspI_PA	33.71
7023	Opata_1866038_PstIMspI_PA	33.71
7024	Opata_1961839_PstIMspI_PA	33.71
7025	Opata_203125_PstIMspI_PA	33.71
7026	Opata_2048645_PstIMspI_PA	33.71
7027	Opata_2087268_PstIMspI_PA	33.71
7028	Opata_208830_PstIMspI_PA	33.71
7029	Opata_2128489_PstIMspI_PA	33.71
7030	Opata_2286712_PstIMspI_PA	33.71
7031	Opata_2290869_PstIMspI_PA	33.71
7032	Opata_231018_PstIMspI_PA	33.71
7033	Opata_2380518_PstIMspI_PA	33.71
7034	Opata_2424233_PstIMspI_PA	33.71
7035	Opata_250095_PstIMspI_PA	33.71
7036	Opata_25183_PstIMspI_PA	33.71
7037	Opata_2547327_PstIMspI_PA	33.71
7038	Opata_255001_PstIMspI_PA	33.71
7039	Opata_2625218_PstIMspI_PA	33.71
7040	Opata_2653514_PstIMspI_PA	33.71
7041	Opata_2733440_PstIMspI_PA	33.71
7042	Opata_2826729_PstIMspI_PA	33.71
7043	Opata_2860737_PstIMspI_PA	33.71
7044	Opata_2873114_PstIMspI_PA	33.71
7045	Opata_2911828_PstIMspI_PA	33.71
7046	Opata_292913_PstIMspI_PA	33.71
7047	Opata_2944347_PstIMspI_PA	33.71
7048	Opata_2992026_PstIMspI_PA	33.71
7049	Opata_2996304_PstIMspI_PA	33.71
7050	Opata_3006376_PstIMspI_PA	33.71
7051	Opata_304449_PstIMspI_PA	33.71
7052	Opata_3059356_PstIMspI_PA	33.71
7053	Opata_3131681_PstIMspI_PA	33.71
7054	Opata_3144202_PstIMspI_PA	33.71
7055	Opata_3180822_PstIMspI_PA	33.71
7056	Opata_3219565_PstIMspI_PA	33.71
7057	Opata_3220581_PstIMspI_PA	33.71
7058	Opata_3236649_PstIMspI_PA	33.71
7059	Opata_3246120_PstIMspI_PA	33.71
7060	Opata_3250940_PstIMspI_PA	33.71
7061	Opata_328797_PstIMspI_PA	33.71
7062	Opata_3307375_PstIMspI_PA	33.71
7063	Opata_3313862_PstIMspI_PA	33.71
7064	Opata_3459033_PstIMspI_PA	33.71
7065	Opata_3465373_PstIMspI_PA	33.71
7066	Opata_3606328_PstIMspI_PA	33.71
7067	Opata_360787_PstIMspI_PA	33.71
7068	Opata_3676594_PstIMspI_PA	33.71
7069	Opata_3695879_PstIMspI_PA	33.71
7070	Opata_3762655_PstIMspI_PA	33.71
7071	Opata_402962_PstIMspI_PA	33.71
7072	Opata_4065582_PstIMspI_PA	33.71
7073	Opata_4072233_PstIMspI_PA	33.71
7074	Opata_4089907_PstIMspI_PA	33.71
7075	Opata_4095498_PstIMspI_PA	33.71
7076	Opata_4116409_PstIMspI_PA	33.71
7077	Opata_4131073_PstIMspI_PA	33.71
7078	Opata_4169759_PstIMspI_PA	33.71
7079	Opata_4184434_PstIMspI_PA	33.71
7080	Opata_4202060_PstIMspI_PA	33.71
7081	Opata_423508_PstIMspI_PA	33.71
7082	Opata_439997_PstIMspI_PA	33.71
7083	Opata_462963_PstIMspI_PA	33.71
7084	Opata_467052_PstIMspI_PA	33.71
7085	Opata_467304_PstIMspI_PA	33.71
7086	Opata_477006_PstIMspI_PA	33.71
7087	Opata_488523_PstIMspI_PA	33.71
7088	Opata_512367_PstIMspI_PA	33.71
7089	Opata_523330_PstIMspI_PA	33.71
7090	Opata_537153_PstIMspI_PA	33.71
7091	Opata_539424_PstIMspI_PA	33.71
7092	Opata_544315_PstIMspI_PA	33.71
7093	Opata_552637_PstIMspI_PA	33.71
7094	Opata_577152_PstIMspI_PA	33.71
7095	Opata_674012_PstIMspI_PA	33.71
7096	Opata_683161_PstIMspI_PA	33.71
7097	Opata_691315_PstIMspI_PA	33.71
7098	Opata_699688_PstIMspI_PA	33.71
7099	Opata_716916_PstIMspI_PA	33.71
7100	Opata_746281_PstIMspI_PA	33.71
7101	Opata_779729_PstIMspI_PA	33.71
7102	Opata_793398_PstIMspI_PA	33.71
7103	Opata_801046_PstIMspI_PA	33.71
7104	Opata_836969_PstIMspI_PA	33.71
7105	Opata_838658_PstIMspI_PA	33.71
7106	Opata_883819_PstIMspI_PA	33.71
7107	Opata_889900_PstIMspI_PA	33.71
7108	Opata_90363_PstIMspI_PA	33.71
7109	Opata_924686_PstIMspI_PA	33.71
7110	Opata_937499_PstIMspI_PA	33.71
7111	Opata_951249_PstIMspI_PA	33.71
7112	Opata_961026_PstIMspI_PA	33.71
7113	Opata_146218_36_PstIMseI_SNP	33.71
7114	Opata_146218_38_PstIMseI_SNP	33.71
7115	Opata_146218_8_PstIMseI_SNP	33.71
7116	Opata_313160_27_PstIMseI_SNP	33.71
7117	Opata_446386_75_PstIMseI_SNP	33.71
7118	Opata_608317_42_PstIMseI_SNP	33.71
7119	Opata_608317_67_PstIMseI_SNP	33.71
7120	Opata_608317_77_PstIMseI_SNP	33.71
7121	Opata_1217369_11_PstIMspI_SNP	33.71
7122	Opata_1626879_53_PstIMspI_SNP	33.71
7123	Opata_1855521_57_PstIMspI_SNP	33.71
7124	Opata_3116654_8_PstIMspI_SNP	33.71
7125	Opata_3233098_83_PstIMspI_SNP	33.71
7126	Opata_3475952_21_PstIMspI_SNP	33.71
7127	M6_1164120_PstIMluI_PA	33.71
7128	M6_1722666_PstIMluI_PA	33.71
7129	M6_46562_PstIMluI_PA	33.71
7130	M6_1126367_PstIMseI_PA	33.71
7131	M6_1243265_PstIMseI_PA	33.71
7132	M6_1401961_PstIMseI_PA	33.71
7133	M6_1412375_PstIMseI_PA	33.71
7134	M6_1717074_PstIMseI_PA	33.71
7135	M6_1759827_PstIMseI_PA	33.71
7136	M6_1861512_PstIMseI_PA	33.71
7137	M6_1982790_PstIMseI_PA	33.71
7138	M6_2061277_PstIMseI_PA	33.71
7139	M6_2225343_PstIMseI_PA	33.71
7140	M6_235435_PstIMseI_PA	33.71
7141	M6_2393592_PstIMseI_PA	33.71
7142	M6_2442587_PstIMseI_PA	33.71
7143	M6_2630653_PstIMseI_PA	33.71
7144	M6_2709506_PstIMseI_PA	33.71
7145	M6_375504_PstIMseI_PA	33.71
7146	M6_3760039_PstIMseI_PA	33.71
7147	M6_3943387_PstIMseI_PA	33.71
7148	M6_394379_PstIMseI_PA	33.71
7149	M6_665210_PstIMseI_PA	33.71
7150	M6_700279_PstIMseI_PA	33.71
7151	M6_98040_PstIMseI_PA	33.71
7152	Opata_1015155_PstIMseI_PA	33.71
7153	Opata_1018077_PstIMseI_PA	33.71
7154	Opata_1107462_PstIMseI_PA	33.71
7155	Opata_1184280_PstIMseI_PA	33.71
7156	Opata_1331027_PstIMseI_PA	33.71
7157	Opata_1763795_PstIMseI_PA	33.71
7158	Opata_1785492_PstIMseI_PA	33.71
7159	Opata_1836083_PstIMseI_PA	33.71
7160	Opata_184536_PstIMseI_PA	33.71
7161	Opata_1877975_PstIMseI_PA	33.71
7162	Opata_227285_PstIMseI_PA	33.71
7163	Opata_249767_PstIMseI_PA	33.71
7164	Opata_2634863_PstIMseI_PA	33.71
7165	Opata_2836615_PstIMseI_PA	33.71
7166	Opata_3070852_PstIMseI_PA	33.71
7167	Opata_313201_PstIMseI_PA	33.71
7168	Opata_3374342_PstIMseI_PA	33.71
7169	Opata_3998740_PstIMseI_PA	33.71
7170	Opata_4136787_PstIMseI_PA	33.71
7171	Opata_4256328_PstIMseI_PA	33.71
7172	Opata_511931_PstIMseI_PA	33.71
7173	Opata_515730_PstIMseI_PA	33.71
7174	Opata_601451_PstIMseI_PA	33.71
7175	Opata_68307_PstIMseI_PA	33.71
7176	Opata_704306_PstIMseI_PA	33.71
7177	Opata_75803_PstIMseI_PA	33.71
7178	Opata_824435_PstIMseI_PA	33.71
7179	Opata_883171_PstIMseI_PA	33.71
7180	M6_1155008_PstIMspI_PA	33.71
7181	M6_1166883_PstIMspI_PA	33.71
7182	M6_1239390_PstIMspI_PA	33.71
7183	M6_1342639_PstIMspI_PA	33.71
7184	M6_1407240_PstIMspI_PA	33.71
7185	M6_1453440_PstIMspI_PA	33.71
7186	M6_1476187_PstIMspI_PA	33.71
7187	M6_1486781_PstIMspI_PA	33.71
7188	M6_1529136_PstIMspI_PA	33.71
7189	M6_167240_PstIMspI_PA	33.71
7190	M6_167888_PstIMspI_PA	33.71
7191	M6_1717101_PstIMspI_PA	33.71
7192	M6_1907507_PstIMspI_PA	33.71
7193	M6_1957586_PstIMspI_PA	33.71
7194	M6_2002942_PstIMspI_PA	33.71
7195	M6_2006168_PstIMspI_PA	33.71
7196	M6_2019329_PstIMspI_PA	33.71
7197	M6_2410838_PstIMspI_PA	33.71
7198	M6_2415018_PstIMspI_PA	33.71
7199	M6_2446282_PstIMspI_PA	33.71
7200	M6_2466168_PstIMspI_PA	33.71
7201	M6_2572936_PstIMspI_PA	33.71
7202	M6_2668214_PstIMspI_PA	33.71
7203	M6_2704026_PstIMspI_PA	33.71
7204	M6_2734976_PstIMspI_PA	33.71
7205	M6_2776051_PstIMspI_PA	33.71
7206	M6_3089791_PstIMspI_PA	33.71
7207	M6_320087_PstIMspI_PA	33.71
7208	M6_3326036_PstIMspI_PA	33.71
7209	M6_3495120_PstIMspI_PA	33.71
7210	M6_3509053_PstIMspI_PA	33.71
7211	M6_3578829_PstIMspI_PA	33.71
7212	M6_520534_PstIMspI_PA	33.71
7213	M6_549393_PstIMspI_PA	33.71
7214	M6_719234_PstIMspI_PA	33.71
7215	M6_739905_PstIMspI_PA	33.71
7216	M6_795456_PstIMspI_PA	33.71
7217	M6_808749_PstIMspI_PA	33.71
7218	Opata_1033822_PstIMspI_PA	33.71
7219	Opata_1145459_PstIMspI_PA	33.71
7220	Opata_1174877_PstIMspI_PA	33.71
7221	Opata_1258056_PstIMspI_PA	33.71
7222	Opata_1410439_PstIMspI_PA	33.71
7223	Opata_1423239_PstIMspI_PA	33.71
7224	Opata_1434849_PstIMspI_PA	33.71
7225	Opata_1454313_PstIMspI_PA	33.71
7226	Opata_1483683_PstIMspI_PA	33.71
7227	Opata_1538595_PstIMspI_PA	33.71
7228	Opata_1609023_PstIMspI_PA	33.71
7229	Opata_1840670_PstIMspI_PA	33.71
7230	Opata_1855949_PstIMspI_PA	33.71
7231	Opata_19373_PstIMspI_PA	33.71
7232	Opata_1993105_PstIMspI_PA	33.71
7233	Opata_2013022_PstIMspI_PA	33.71
7234	Opata_2083028_PstIMspI_PA	33.71
7235	Opata_2307541_PstIMspI_PA	33.71
7236	Opata_2359818_PstIMspI_PA	33.71
7237	Opata_2363677_PstIMspI_PA	33.71
7238	Opata_241544_PstIMspI_PA	33.71
7239	Opata_2492623_PstIMspI_PA	33.71
7240	Opata_2663753_PstIMspI_PA	33.71
7241	Opata_271357_PstIMspI_PA	33.71
7242	Opata_2748239_PstIMspI_PA	33.71
7243	Opata_2763898_PstIMspI_PA	33.71
7244	Opata_2900554_PstIMspI_PA	33.71
7245	Opata_2920884_PstIMspI_PA	33.71
7246	Opata_3103505_PstIMspI_PA	33.71
7247	Opata_3105174_PstIMspI_PA	33.71
7248	Opata_3273867_PstIMspI_PA	33.71
7249	Opata_3298301_PstIMspI_PA	33.71
7250	Opata_3348770_PstIMspI_PA	33.71
7251	Opata_3389970_PstIMspI_PA	33.71
7252	Opata_3452786_PstIMspI_PA	33.71
7253	Opata_3504295_PstIMspI_PA	33.71
7254	Opata_3766644_PstIMspI_PA	33.71
7255	Opata_3795837_PstIMspI_PA	33.71
7256	Opata_431348_PstIMspI_PA	33.71
7257	Opata_452002_PstIMspI_PA	33.71
7258	Opata_509756_PstIMspI_PA	33.71
7259	Opata_516749_PstIMspI_PA	33.71
7260	Opata_551263_PstIMspI_PA	33.71
7261	Opata_596585_PstIMspI_PA	33.71
7262	Opata_663017_PstIMspI_PA	33.71
7263	Opata_726458_PstIMspI_PA	33.71
7264	Opata_735528_PstIMspI_PA	33.71
7265	Opata_758591_PstIMspI_PA	33.71
7266	Opata_764443_PstIMspI_PA	33.71
7267	Opata_777322_PstIMspI_PA	33.71
7268	Opata_799546_PstIMspI_PA	33.71
7269	Opata_896575_PstIMspI_PA	33.71
7270	Opata_942863_PstIMspI_PA	33.71
7271	Opata_3081639_68_PstIMseI_SNP	33.71
7272	Opata_1912394_81_PstIMspI_SNP	33.71
7273	Opata_2049469_82_PstIMspI_SNP	33.71
7274	Opata_87518_30_PstIMspI_SNP	33.71
7275	Opata_1155914_PstIMluI_PA	33.71
7276	Opata_1470531_PstIMluI_PA	33.71
7277	Opata_1484766_PstIMluI_PA	33.71
7278	Opata_242431_PstIMluI_PA	33.71
7279	Opata_2656584_PstIMluI_PA	33.71
7280	Opata_463048_PstIMluI_PA	33.71
7281	Opata_949978_PstIMluI_PA	33.71
7282	M6_1066634_PstIMseI_PA	33.71
7283	M6_2171743_PstIMseI_PA	33.71
7284	M6_2386767_PstIMseI_PA	33.71
7285	M6_705469_PstIMseI_PA	33.71
7286	Opata_1082921_PstIMseI_PA	33.71
7287	Opata_1123499_PstIMseI_PA	33.71
7288	Opata_1320096_PstIMseI_PA	33.71
7289	Opata_1360872_PstIMseI_PA	33.71
7290	Opata_1362173_PstIMseI_PA	33.71
7291	Opata_1452480_PstIMseI_PA	33.71
7292	Opata_1847249_PstIMseI_PA	33.71
7293	Opata_230083_PstIMseI_PA	33.71
7294	Opata_2952340_PstIMseI_PA	33.71
7295	Opata_3033803_PstIMseI_PA	33.71
7296	Opata_3587864_PstIMseI_PA	33.71
7297	Opata_40623_PstIMseI_PA	33.71
7298	Opata_4128905_PstIMseI_PA	33.71
7299	Opata_533968_PstIMseI_PA	33.71
7300	Opata_557496_PstIMseI_PA	33.71
7301	Opata_721560_PstIMseI_PA	33.71
7302	Opata_824930_PstIMseI_PA	33.71
7303	Opata_925566_PstIMseI_PA	33.71
7304	Opata_949124_PstIMseI_PA	33.71
7305	M6_1299222_PstIMspI_PA	33.71
7306	M6_1346813_PstIMspI_PA	33.71
7307	M6_151946_PstIMspI_PA	33.71
7308	M6_255105_PstIMspI_PA	33.71
7309	M6_293329_PstIMspI_PA	33.71
7310	M6_41038_PstIMspI_PA	33.71
7311	M6_569380_PstIMspI_PA	33.71
7312	M6_609790_PstIMspI_PA	33.71
7313	Opata_1027727_PstIMspI_PA	33.71
7314	Opata_1065036_PstIMspI_PA	33.71
7315	Opata_1069392_PstIMspI_PA	33.71
7316	Opata_1074159_PstIMspI_PA	33.71
7317	Opata_1094020_PstIMspI_PA	33.71
7318	Opata_1126376_PstIMspI_PA	33.71
7319	Opata_1137964_PstIMspI_PA	33.71
7320	Opata_1139445_PstIMspI_PA	33.71
7321	Opata_1153517_PstIMspI_PA	33.71
7322	Opata_1180715_PstIMspI_PA	33.71
7323	Opata_1182046_PstIMspI_PA	33.71
7324	Opata_1185552_PstIMspI_PA	33.71
7325	Opata_1247596_PstIMspI_PA	33.71
7326	Opata_1293044_PstIMspI_PA	33.71
7327	Opata_1313245_PstIMspI_PA	33.71
7328	Opata_1346196_PstIMspI_PA	33.71
7329	Opata_1359537_PstIMspI_PA	33.71
7330	Opata_1390986_PstIMspI_PA	33.71
7331	Opata_1427262_PstIMspI_PA	33.71
7332	Opata_1444057_PstIMspI_PA	33.71
7333	Opata_145448_PstIMspI_PA	33.71
7334	Opata_1546083_PstIMspI_PA	33.71
7335	Opata_1766484_PstIMspI_PA	33.71
7336	Opata_1782535_PstIMspI_PA	33.71
7337	Opata_1988050_PstIMspI_PA	33.71
7338	Opata_2007166_PstIMspI_PA	33.71
7339	Opata_205027_PstIMspI_PA	33.71
7340	Opata_2056675_PstIMspI_PA	33.71
7341	Opata_2068005_PstIMspI_PA	33.71
7342	Opata_2246010_PstIMspI_PA	33.71
7343	Opata_233014_PstIMspI_PA	33.71
7344	Opata_2378318_PstIMspI_PA	33.71
7345	Opata_2406744_PstIMspI_PA	33.71
7346	Opata_2419561_PstIMspI_PA	33.71
7347	Opata_2425467_PstIMspI_PA	33.71
7348	Opata_2443072_PstIMspI_PA	33.71
7349	Opata_2561855_PstIMspI_PA	33.71
7350	Opata_2567540_PstIMspI_PA	33.71
7351	Opata_2734559_PstIMspI_PA	33.71
7352	Opata_2749467_PstIMspI_PA	33.71
7353	Opata_2751600_PstIMspI_PA	33.71
7354	Opata_2786010_PstIMspI_PA	33.71
7355	Opata_2787120_PstIMspI_PA	33.71
7356	Opata_2802555_PstIMspI_PA	33.71
7357	Opata_2816978_PstIMspI_PA	33.71
7358	Opata_283546_PstIMspI_PA	33.71
7359	Opata_290248_PstIMspI_PA	33.71
7360	Opata_3063142_PstIMspI_PA	33.71
7361	Opata_3131933_PstIMspI_PA	33.71
7362	Opata_3349972_PstIMspI_PA	33.71
7363	Opata_3385945_PstIMspI_PA	33.71
7364	Opata_3426947_PstIMspI_PA	33.71
7365	Opata_347207_PstIMspI_PA	33.71
7366	Opata_3640831_PstIMspI_PA	33.71
7367	Opata_3643093_PstIMspI_PA	33.71
7368	Opata_3661196_PstIMspI_PA	33.71
7369	Opata_3664051_PstIMspI_PA	33.71
7370	Opata_3758006_PstIMspI_PA	33.71
7371	Opata_3763734_PstIMspI_PA	33.71
7372	Opata_3784945_PstIMspI_PA	33.71
7373	Opata_3801230_PstIMspI_PA	33.71
7374	Opata_3836914_PstIMspI_PA	33.71
7375	Opata_3889523_PstIMspI_PA	33.71
7376	Opata_3890726_PstIMspI_PA	33.71
7377	Opata_3912016_PstIMspI_PA	33.71
7378	Opata_3924170_PstIMspI_PA	33.71
7379	Opata_3962892_PstIMspI_PA	33.71
7380	Opata_3994624_PstIMspI_PA	33.71
7381	Opata_4086944_PstIMspI_PA	33.71
7382	Opata_415189_PstIMspI_PA	33.71
7383	Opata_4206810_PstIMspI_PA	33.71
7384	Opata_4214533_PstIMspI_PA	33.71
7385	Opata_476034_PstIMspI_PA	33.71
7386	Opata_494334_PstIMspI_PA	33.71
7387	Opata_501669_PstIMspI_PA	33.71
7388	Opata_505192_PstIMspI_PA	33.71
7389	Opata_509522_PstIMspI_PA	33.71
7390	Opata_510074_PstIMspI_PA	33.71
7391	Opata_544444_PstIMspI_PA	33.71
7392	Opata_558354_PstIMspI_PA	33.71
7393	Opata_589461_PstIMspI_PA	33.71
7394	Opata_614913_PstIMspI_PA	33.71
7395	Opata_628204_PstIMspI_PA	33.71
7396	Opata_630584_PstIMspI_PA	33.71
7397	Opata_632645_PstIMspI_PA	33.71
7398	Opata_671578_PstIMspI_PA	33.71
7399	Opata_726173_PstIMspI_PA	33.71
7400	Opata_727950_PstIMspI_PA	33.71
7401	Opata_861462_PstIMspI_PA	33.71
7402	Opata_878549_PstIMspI_PA	33.71
7403	Opata_940874_PstIMspI_PA	33.71
7404	Opata_957295_PstIMspI_PA	33.71
7405	Opata_966859_PstIMspI_PA	33.71
7406	Opata_974342_PstIMspI_PA	33.71
7407	Opata_758261_PstIMseI_PA	33.71
7408	Opata_994402_PstIMseI_PA	33.71
7409	Opata_1036389_PstIMspI_PA	33.71
7410	Opata_1550582_PstIMspI_PA	33.71
7411	Opata_3911478_PstIMspI_PA	33.71
7412	Opata_542248_PstIMspI_PA	33.71
7413	Opata_549909_PstIMspI_PA	33.71
7414	Opata_635195_PstIMspI_PA	33.71
7415	Opata_866731_PstIMseI_PA	33.71
7416	M6_1897189_PstIMspI_PA	33.71
7417	Opata_2400234_PstIMspI_PA	33.71
7418	Opata_3960065_PstIMspI_PA	33.71
7419	Opata_1758811_PstIMspI_PA	33.71
7420	Opata_2300242_PstIMspI_PA	33.71
7421	Opata_2762331_PstIMspI_PA	33.71
7422	Opata_2967980_PstIMspI_PA	33.71
7423	Opata_1006834_PstIMseI_PA	33.71
7424	Opata_4008386_PstIMseI_PA	33.71
7425	Opata_1607162_PstIMspI_PA	33.71
7426	Opata_1898810_PstIMspI_PA	33.71
7427	Opata_1691866_PstIMseI_PA	33.71
7428	Opata_3035046_PstIMseI_PA	33.71
7429	Opata_263133_PstIMspI_PA	33.71
7430	Opata_3649675_PstIMspI_PA	33.71
7431	Opata_673571_PstIMspI_PA	33.71
7432	Opata_924843_PstIMspI_PA	33.71
7433	Opata_981724_PstIMspI_PA	33.71
7434	Opata_29315_PstIMseI_PA	33.71
7435	Opata_185401_PstIMspI_PA	33.71
7436	Opata_2252432_PstIMspI_PA	33.71
7437	M6_52995_PstIMspI_PA	33.71
7438	Opata_1288794_PstIMspI_PA	33.71
7439	Opata_899687_PstIMspI_PA	33.71
7440	Excalibur_c13953_179	33.71
7441	BS00084482_51	33.71
7442	GENE-4644_70	33.71
7443	CAP12_c921_92	33.71
7444	Ex_c23000_640	33.71
7445	GENE-4335_35	33.71
7446	tplb0024a13_1332	33.71
7447	Kukri_c42622_687	33.71
7448	Tdurum_contig28493_829	33.71
7449	BobWhite_c21647_287	33.71
7450	Excalibur_c20311_240	33.71
7451	RAC875_c54764_319	33.71
7452	RFL_Contig2435_3008	33.71
7453	tplb0051b03_1573	33.71
7454	wsnp_Ex_c5231_9259463	33.77
7455	wsnp_Ku_c792_1635653	33.77
7456	wsnp_Ku_c792_1635317	33.77
7457	wsnp_Ku_c5874_10384800	33.77
7458	wsnp_Ex_rep_c105299_89769553	33.77
7459	wsnp_Ex_c410_808213	33.77
7460	wsnp_Ra_c5008_8947135	33.77
7461	wsnp_Ku_c5874_10384659	33.77
7462	wsnp_JD_c2734_3667052	33.77
7463	wsnp_Ex_c17230_25883590	33.77
7464	wsnp_Ex_c14654_22713620	33.77
7465	wsnp_Ex_c14654_22713386	33.77
7466	wsnp_Ku_rep_c69533_68919669	33.77
7467	wsnp_JD_c152_245708	33.77
7468	wsnp_CD452610A_Ta_1_1	33.77
7469	wsnp_RFL_Contig308_2996797	33.79
7470	BobWhite_c6791_588	33.91
7471	BobWhite_c986_263	33.91
7472	BS00064576_51	33.91
7473	Tdurum_contig75584_1118	33.91
7474	BS00079237_51	33.91
7475	BS00086771_51	33.91
7476	IAAV4112	33.91
7477	IACX7636	33.91
7478	Kukri_c42622_369	33.91
7479	Kukri_c42622_417	33.91
7480	Kukri_c42622_555	33.91
7481	RAC875_c1163_2693	33.91
7482	RAC875_c11702_733	33.91
7483	RAC875_c26706_504	33.91
7484	Tdurum_contig52015_1090	33.91
7485	Tdurum_contig52015_1149	33.91
7486	Tdurum_contig52015_1320	33.91
7487	Tdurum_contig52015_1695	33.91
7488	Tdurum_contig52015_426	33.91
7489	Tdurum_contig52015_870	33.91
7490	Tdurum_contig9444_1358	33.91
7491	BobWhite_c16792_586	33.91
7492	Excalibur_c62100_325	33.91
7493	BS00086801_51	33.91
7494	BobWhite_c232_625	33.91
7495	Excalibur_c8522_1396	33.91
7496	Tdurum_contig75811_1629	33.91
7497	BS00087194_51	33.91
7498	BS00052403_51	33.91
7499	BS00109912_51	33.91
7500	Kukri_c99396_111	33.91
7501	Ra_c2171_1347	33.91
7502	Tdurum_contig28624_573	33.91
7503	Tdurum_contig42590_863	33.91
7504	Tdurum_contig5646_154	33.91
7505	D_contig35094_423	33.91
7506	Ex_c1421_1813	33.91
7507	Excalibur_c23756_1461	33.91
7508	Excalibur_c28315_205	33.91
7509	Excalibur_c6198_236	33.91
7510	Excalibur_rep_c101421_191	33.91
7511	IAAV174	33.91
7512	IAAV6250	33.91
7513	RAC875_c31483_150	33.91
7514	RAC875_c43902_315	33.91
7515	RAC875_c4965_264	33.91
7516	Ex_c2767_419	33.91
7517	Excalibur_c2319_1675	33.91
7518	Ex_c6861_460	33.91
7519	GENE-4440_719	33.91
7520	IACX7526	33.91
7521	Ku_c20100_1746	33.91
7522	RFL_Contig3483_512	33.91
7523	Excalibur_c17447_635	33.91
7524	RAC875_c25194_55	33.91
7525	Excalibur_c20311_388	33.91
7526	Tdurum_contig42590_755	33.91
7527	Excalibur_c34115_271	33.91
7528	Excalibur_c25315_702	33.91
7529	Kukri_c2101_2358	33.91
7530	Kukri_rep_c106900_130	33.91
7531	BobWhite_c13514_340	33.91
7532	RFL_Contig3483_628	33.91
7533	Excalibur_c662_229	33.91
7534	Kukri_c11260_559	33.91
7535	RAC875_c1553_667	33.91
7536	BS00026702_51	33.91
7537	BS00035083_51	33.91
7538	Ku_c1006_729	33.91
7539	RAC875_c38350_58	33.91
7540	RAC875_c37592_426	33.91
7541	RAC875_c55774_126	33.91
7542	RAC875_c56907_274	33.91
7543	Tdurum_contig52015_1508	33.91
7544	BS00033780_51	33.91
7545	BS00066054_51	33.91
7546	BS00036144_51	33.91
7547	1410804	34.01
7548	wsnp_Ex_rep_c66939_65370468	34.06
7549	wsnp_Ex_c4668_8353466	34.06
7550	wsnp_Ex_rep_c66939_65371026	34.06
7551	wsnp_Ex_c4668_8353336	34.06
7552	RAC875_c1126_1769	34.06
7553	BobWhite_c17904_259	34.06
7554	IAAV649	34.06
7555	RAC875_c1126_1569	34.06
7556	RAC875_c25517_1067	34.06
7557	Excalibur_c11565_627	34.06
7558	Excalibur_c1421_358	34.06
7559	BobWhite_rep_c64534_141	34.06
7560	BS00052593_51	34.06
7561	TA001522-0900	34.06
7562	Excalibur_c12374_62	34.06
7563	Tdurum_contig42642_800	34.06
7564	RAC875_c22592_2255	34.06
7565	Tdurum_contig42424_238	34.06
7566	BS00065137_51	34.06
7567	RAC875_c43902_71	34.06
7568	Tdurum_contig13245_119	34.06
7569	BS00073575_51	34.06
7570	BS00067564_51	34.06
7571	BS00091701_51	34.06
7572	Excalibur_c9183_1397	34.06
7573	TA003860-0675	34.06
7574	Tdurum_contig69003_459	34.06
7575	Tdurum_contig74815_685	34.06
7576	wsnp_Ex_c5231_9256869	34.06
7577	BS00068863_51	34.06
7578	CAP7_rep_c6866_212	34.06
7579	Excalibur_c46601_265	34.06
7580	Excalibur_rep_c70632_1165	34.06
7581	GENE-0638_1271	34.06
7582	GENE-4469_430	34.06
7583	Kukri_c12113_837	34.06
7584	BS00009403_51	34.06
7585	RAC875_rep_c106976_263	34.06
7586	Tdurum_contig16896_287	34.06
7587	Tdurum_contig17365_336	34.06
7588	Tdurum_contig47309_600	34.06
7589	Tdurum_contig50536_603	34.06
7590	BS00080824_51	34.06
7591	BS00084380_51	34.06
7592	BS00085135_51	34.06
7593	BS00086783_51	34.06
7594	BS00108549_51	34.06
7595	BobWhite_c2017_767	34.06
7596	BobWhite_c20558_374	34.06
7597	D_contig50905_592	34.06
7598	BobWhite_c24931_231	34.06
7599	Excalibur_c20943_154	34.06
7600	Excalibur_c28315_237	34.06
7601	Excalibur_c49321_808	34.06
7602	Excalibur_c79516_137	34.06
7603	IAAV6259	34.06
7604	IAAV7971	34.06
7605	IAAV9103	34.06
7606	Ku_c33128_457	34.06
7607	Ku_c792_3564	34.06
7608	BobWhite_c895_2385	34.06
7609	BobWhite_c986_354	34.06
7610	Kukri_c6011_3475	34.06
7611	Kukri_c6118_821	34.06
7612	Kukri_rep_c101179_404	34.06
7613	BobWhite_rep_c51336_730	34.06
7614	RAC875_c1553_129	34.06
7615	RAC875_c32355_187	34.06
7616	RAC875_c37038_177	34.06
7617	RAC875_c701_88	34.06
7618	RAC875_rep_c73038_1148	34.06
7619	RAC875_rep_c73038_974	34.06
7620	RFL_Contig1460_645	34.06
7621	BS00022724_51	34.06
7622	BS00037421_51	34.06
7623	BS00087471_51	34.06
7624	BobWhite_c21200_281	34.06
7625	Excalibur_c24593_1217	34.06
7626	BS00088117_51	34.06
7627	Excalibur_c21666_712	34.06
7628	BobWhite_c31067_242	34.06
7629	Excalibur_rep_c69170_602	34.06
7630	GENE-4739_457	34.06
7631	GENE-4923_506	34.06
7632	Kukri_c90908_269	34.06
7633	RAC875_c55774_225	34.06
7634	Tdurum_contig22052_200	34.06
7635	Tdurum_contig52144_368	34.06
7636	Excalibur_c15141_684	34.06
7637	IAAV6732	34.06
7638	Excalibur_c19475_619	34.06
7639	Excalibur_c4362_165	34.06
7640	GENE-4759_1070	34.06
7641	Tdurum_contig49158_617	34.06
7642	Tdurum_contig74815_1592	34.06
7643	RAC875_c22210_191	34.06
7644	RAC875_c84527_446	34.06
7645	Tdurum_contig15260_650	34.06
7646	Tdurum_contig74815_1274	34.06
7647	Tdurum_contig74815_1413	34.06
7648	Tdurum_contig74972_652	34.06
7649	1052769	34.2
7650	1083863	34.2
7651	1221660	34.2
7652	3024787	34.2
7653	3570138	34.2
7654	3938910	34.2
7655	1318787	34.21
7656	3533315	34.32
7657	3941118	34.32
7658	3944767	34.32
7659	4394268	34.32
7660	4407442	34.32
7661	4544260	34.32
7662	5332797	34.32
7663	5971645	34.32
7664	wsnp_Ku_c792_1636348	34.61
7665	wsnp_Ku_c4299_7814936	34.61
7666	wsnp_Ku_c1809_3536072	34.61
7667	wsnp_Ex_c410_808465	34.61
7668	Opata_1703879_66_PstIMseI_SNP	34.61
7669	Opata_251765_16_PstIMseI_SNP	34.61
7670	Opata_311410_62_PstIMseI_SNP	34.61
7671	Opata_311410_7_PstIMseI_SNP	34.61
7672	Opata_399776_48_PstIMseI_SNP	34.61
7673	Opata_847458_55_PstIMseI_SNP	34.61
7674	Opata_1294225_25_PstIMspI_SNP	34.61
7675	Opata_1701037_51_PstIMspI_SNP	34.61
7676	Opata_1701037_52_PstIMspI_SNP	34.61
7677	Opata_1991461_10_PstIMspI_SNP	34.61
7678	Opata_1991461_35_PstIMspI_SNP	34.61
7679	Opata_2920387_28_PstIMspI_SNP	34.61
7680	Opata_3001722_44_PstIMspI_SNP	34.61
7681	Opata_3195918_11_PstIMspI_SNP	34.61
7682	Opata_4173193_56_PstIMspI_SNP	34.61
7683	Opata_1478383_PstIMluI_PA	34.61
7684	Opata_3174204_PstIMseI_PA	34.61
7685	Opata_754308_PstIMseI_PA	34.61
7686	Opata_3037864_PstIMspI_PA	34.61
7687	Opata_3636_PstIMspI_PA	34.61
7688	Opata_650555_PstIMspI_PA	34.61
7689	Opata_23584_19_PstIMluI_SNP	34.61
7690	Opata_552985_70_PstIMluI_SNP	34.61
7691	Opata_552985_75_PstIMluI_SNP	34.61
7692	Opata_111615_22_PstIMseI_SNP	34.61
7693	Opata_139309_24_PstIMseI_SNP	34.61
7694	Opata_177815_55_PstIMseI_SNP	34.61
7695	Opata_224683_61_PstIMseI_SNP	34.61
7696	Opata_297359_66_PstIMseI_SNP	34.61
7697	Opata_297359_74_PstIMseI_SNP	34.61
7698	Opata_446813_64_PstIMseI_SNP	34.61
7699	Opata_51205_40_PstIMseI_SNP	34.61
7700	Opata_516994_27_PstIMseI_SNP	34.61
7701	Opata_516994_5_PstIMseI_SNP	34.61
7702	Opata_819702_42_PstIMseI_SNP	34.61
7703	Opata_1609883_47_PstIMspI_SNP	34.61
7704	Opata_1656773_5_PstIMspI_SNP	34.61
7705	Opata_1680592_30_PstIMspI_SNP	34.61
7706	Opata_1878551_37_PstIMspI_SNP	34.61
7707	Opata_1878551_43_PstIMspI_SNP	34.61
7708	Opata_1878551_57_PstIMspI_SNP	34.61
7709	Opata_1919076_32_PstIMspI_SNP	34.61
7710	Opata_1919076_53_PstIMspI_SNP	34.61
7711	Opata_1919076_6_PstIMspI_SNP	34.61
7712	Opata_1921246_28_PstIMspI_SNP	34.61
7713	Opata_305270_42_PstIMspI_SNP	34.61
7714	Opata_3243822_24_PstIMspI_SNP	34.61
7715	Opata_3789649_15_PstIMspI_SNP	34.61
7716	Opata_562495_55_PstIMspI_SNP	34.61
7717	Opata_637302_42_PstIMspI_SNP	34.61
7718	Opata_637302_51_PstIMspI_SNP	34.61
7719	Opata_752568_73_PstIMspI_SNP	34.61
7720	Opata_90734_36_PstIMspI_SNP	34.61
7721	M6_1629633_PstIMseI_PA	34.61
7722	M6_2071737_PstIMseI_PA	34.61
7723	Opata_555545_PstIMseI_PA	34.61
7724	M6_1056018_PstIMspI_PA	34.61
7725	M6_1111127_PstIMspI_PA	34.61
7726	M6_1521097_PstIMspI_PA	34.61
7727	M6_1698149_PstIMspI_PA	34.61
7728	M6_241541_PstIMspI_PA	34.61
7729	M6_2822787_PstIMspI_PA	34.61
7730	M6_2834177_PstIMspI_PA	34.61
7731	M6_647651_PstIMspI_PA	34.61
7732	M6_836421_PstIMspI_PA	34.61
7733	Opata_322378_PstIMspI_PA	34.61
7734	Opata_386723_PstIMspI_PA	34.61
7735	Opata_1705912_6_PstIMspI_SNP	34.61
7736	Opata_1752412_15_PstIMspI_SNP	34.61
7737	Opata_2398771_53_PstIMspI_SNP	34.61
7738	Opata_2597711_46_PstIMspI_SNP	34.61
7739	Opata_2192544_PstIMluI_PA	34.61
7740	Opata_584130_PstIMluI_PA	34.61
7741	M6_2030036_PstIMseI_PA	34.61
7742	M6_2396454_PstIMseI_PA	34.61
7743	M6_454025_PstIMseI_PA	34.61
7744	Opata_1009672_PstIMseI_PA	34.61
7745	M6_47175_PstIMspI_PA	34.61
7746	Opata_54013_PstIMspI_PA	34.61
7747	Opata_64762_PstIMspI_PA	34.61
7748	Opata_650815_PstIMspI_PA	34.61
7749	M6_1107001_PstIMseI_PA	34.61
7750	M6_38618_PstIMseI_PA	34.61
7751	M6_2276226_PstIMspI_PA	34.61
7752	BobWhite_c986_285	34.61
7753	Kukri_c14015_855	34.61
7754	Ra_c5635_340	34.61
7755	RAC875_c22233_83	34.61
7756	BobWhite_c14303_240	34.61
7757	Tdurum_contig13245_443	34.61
7758	Tdurum_contig17756_518	34.61
7759	Tdurum_contig69003_607	34.61
7760	Tdurum_contig74815_712	34.61
7761	RAC875_c66882_301	34.61
7762	RFL_Contig3483_411	34.61
7763	tplb0022c16_494	34.61
7764	Excalibur_c55058_182	34.61
7765	RFL_Contig2531_969	34.61
7766	Excalibur_c26682_394	34.61
7767	RAC875_c41169_68	34.61
7768	tplb0032m13_1358	34.61
7769	RAC875_c22210_305	34.61
7770	1051511	34.67
7771	Xwmc179	34.7
7772	BS00099581_51	34.76
7773	Excalibur_c2827_580	34.76
7774	Excalibur_c2827_286	34.76
7775	Excalibur_c2827_107	34.76
7776	Tdurum_contig52144_412	34.76
7777	Ex_c23000_602	34.76
7778	RAC875_c13185_849	34.76
7779	BobWhite_c1234_261	34.76
7780	BobWhite_c1234_238	34.76
7781	RAC875_c11969_384	34.76
7782	Kukri_c67586_306	34.76
7783	RAC875_c346_1226	34.76
7784	Tdurum_contig46954_406	34.76
7785	Tdurum_contig4946_1564	34.76
7786	BS00062708_51	34.76
7787	1073357	34.8
7788	1108000	34.8
7789	1112733	34.8
7790	1121465	34.8
7791	1125870	34.8
7792	1266301	34.8
7793	2260931	34.8
7794	2278687	34.8
7795	4910174	34.8
7796	1017152	34.87
7797	1035080	34.87
7798	1051962	34.87
7799	1053825	34.87
7800	1074737	34.87
7801	1076490	34.87
7802	1076583	34.87
7803	1079997	34.87
7804	1083969	34.87
7805	1085784	34.87
7806	1088520	34.87
7807	1089212	34.87
7808	1091185	34.87
7809	1092664	34.87
7810	1094137	34.87
7811	1111167	34.87
7812	1187525	34.87
7813	1215119	34.87
7814	1228511	34.87
7815	1318879	34.87
7816	2249646	34.87
7817	2275746	34.87
7818	2293579	34.87
7819	3023700	34.87
7820	3953438	34.87
7821	4992999	34.87
7822	5345162	34.87
7823	6040547	34.87
7824	7330916	34.87
7825	7335085	34.87
7826	1265874	34.88
7827	7351223	34.88
7828	1139658	35.35
7829	1042964	35.37
7830	1127447	35.37
7831	1271202	35.37
7832	RAC875_c46369_805	35.5
7833	BS00110283_51	35.5
7834	Kukri_c18677_823	35.5
7835	RAC875_c46369_772	35.5
7836	RAC875_c21165_1058	35.5
7837	1221352	35.52
7838	Xwmc593	35.8
7839	wsnp_Ku_c38569_47177068	35.9
7840	wsnp_Ex_c14219_22169892	35.9
7841	Ex_c16971_959	35.9
7842	GENE-4606_1208	35.9
7843	RAC875_c55351_223	35.9
7844	RAC875_rep_c104943_272	35.9
7845	BS00068864_51	35.9
7846	Excalibur_c9166_913	35.9
7847	Kukri_c25463_545	35.9
7848	GENE-3855_402	35.9
7849	BS00091003_51	35.9
7850	IAAV7217	35.9
7851	BobWhite_c33300_159	35.9
7852	Excalibur_c57869_162	35.9
7853	IACX5802	35.9
7854	BS00022705_51	35.9
7855	Tdurum_contig81288_341	35.9
7856	RAC875_c6736_336	35.9
7857	1279561	35.93
7858	Xfba248a	36
7859	Kukri_c31299_490	36.02
7860	Kukri_c36885_58	36.02
7861	Kukri_c38338_485	36.02
7862	BS00028795_51	36.02
7863	BS00068944_51	36.02
7864	Tdurum_contig19643_223	36.02
7865	BS00067887_51	36.02
7866	Ex_c14854_412	36.02
7867	Excalibur_c43859_166	36.02
7868	Kukri_c1831_767	36.02
7869	BS00066373_51	36.02
7870	Excalibur_c6198_357	36.02
7871	Kukri_c74599_455	36.02
7872	BobWhite_c761_293	36.02
7873	Kukri_c74599_85	36.02
7874	BS00028794_51	36.02
7875	BS00066408_51	36.02
7876	TA001002-0479	36.02
7877	RAC875_c23310_217	36.02
7878	Excalibur_c48636_283	36.02
7879	RAC875_c55030_274	36.02
7880	BS00022406_51	36.02
7881	Xgpw2119	36.1
7882	Opata_1280310_PstIMseI_PA	36.2
7883	Opata_191505_PstIMseI_PA	36.2
7884	Opata_264530_PstIMseI_PA	36.2
7885	Opata_2803767_PstIMseI_PA	36.2
7886	Opata_1049609_PstIMspI_PA	36.2
7887	Opata_1087672_PstIMspI_PA	36.2
7888	Opata_1115331_PstIMspI_PA	36.2
7889	Opata_1128331_PstIMspI_PA	36.2
7890	Opata_1157164_PstIMspI_PA	36.2
7891	Opata_1179859_PstIMspI_PA	36.2
7892	Opata_1375399_PstIMspI_PA	36.2
7893	Opata_1396726_PstIMspI_PA	36.2
7894	Opata_1694655_PstIMspI_PA	36.2
7895	Opata_1866307_PstIMspI_PA	36.2
7896	Opata_1952798_PstIMspI_PA	36.2
7897	Opata_1969096_PstIMspI_PA	36.2
7898	Opata_2167802_PstIMspI_PA	36.2
7899	Opata_2186357_PstIMspI_PA	36.2
7900	Opata_2265078_PstIMspI_PA	36.2
7901	Opata_2277638_PstIMspI_PA	36.2
7902	Opata_2622837_PstIMspI_PA	36.2
7903	Opata_2663659_PstIMspI_PA	36.2
7904	Opata_2675036_PstIMspI_PA	36.2
7905	Opata_2689342_PstIMspI_PA	36.2
7906	Opata_288051_PstIMspI_PA	36.2
7907	Opata_3062911_PstIMspI_PA	36.2
7908	Opata_3314336_PstIMspI_PA	36.2
7909	Opata_351729_PstIMspI_PA	36.2
7910	Opata_3582579_PstIMspI_PA	36.2
7911	Opata_3606364_PstIMspI_PA	36.2
7912	Opata_3709657_PstIMspI_PA	36.2
7913	Opata_3717439_PstIMspI_PA	36.2
7914	Opata_3902843_PstIMspI_PA	36.2
7915	Opata_4064687_PstIMspI_PA	36.2
7916	Opata_4115293_PstIMspI_PA	36.2
7917	Opata_4146271_PstIMspI_PA	36.2
7918	Opata_710068_PstIMspI_PA	36.2
7919	Opata_808462_PstIMspI_PA	36.2
7920	Opata_902903_PstIMspI_PA	36.2
7921	Opata_1027_15_PstIMseI_SNP	36.2
7922	Opata_1027_57_PstIMseI_SNP	36.2
7923	Opata_106276_9_PstIMseI_SNP	36.2
7924	Opata_114099_28_PstIMseI_SNP	36.2
7925	Opata_127297_27_PstIMseI_SNP	36.2
7926	Opata_127297_4_PstIMseI_SNP	36.2
7927	Opata_127861_51_PstIMseI_SNP	36.2
7928	Opata_134047_34_PstIMseI_SNP	36.2
7929	Opata_16295_5_PstIMseI_SNP	36.2
7930	Opata_212906_76_PstIMseI_SNP	36.2
7931	Opata_2311_2_PstIMseI_SNP	36.2
7932	Opata_2551096_72_PstIMseI_SNP	36.2
7933	Opata_266117_56_PstIMseI_SNP	36.2
7934	Opata_270981_31_PstIMseI_SNP	36.2
7935	Opata_270981_49_PstIMseI_SNP	36.2
7936	Opata_279519_15_PstIMseI_SNP	36.2
7937	Opata_279519_19_PstIMseI_SNP	36.2
7938	Opata_491844_69_PstIMseI_SNP	36.2
7939	Opata_530471_10_PstIMseI_SNP	36.2
7940	Opata_530471_37_PstIMseI_SNP	36.2
7941	Opata_54763_29_PstIMseI_SNP	36.2
7942	Opata_54763_50_PstIMseI_SNP	36.2
7943	Opata_5522_44_PstIMseI_SNP	36.2
7944	Opata_583173_12_PstIMseI_SNP	36.2
7945	Opata_583173_45_PstIMseI_SNP	36.2
7946	Opata_608602_22_PstIMseI_SNP	36.2
7947	Opata_63455_34_PstIMseI_SNP	36.2
7948	Opata_63455_54_PstIMseI_SNP	36.2
7949	Opata_1100022_53_PstIMspI_SNP	36.2
7950	Opata_1100022_55_PstIMspI_SNP	36.2
7951	Opata_1100022_66_PstIMspI_SNP	36.2
7952	Opata_1551107_61_PstIMspI_SNP	36.2
7953	Opata_1597928_17_PstIMspI_SNP	36.2
7954	Opata_1602844_4_PstIMspI_SNP	36.2
7955	Opata_1707746_49_PstIMspI_SNP	36.2
7956	Opata_1837977_17_PstIMspI_SNP	36.2
7957	Opata_1837977_64_PstIMspI_SNP	36.2
7958	Opata_2017961_78_PstIMspI_SNP	36.2
7959	Opata_2143363_18_PstIMspI_SNP	36.2
7960	Opata_2488566_30_PstIMspI_SNP	36.2
7961	Opata_2488566_57_PstIMspI_SNP	36.2
7962	Opata_2489742_30_PstIMspI_SNP	36.2
7963	Opata_2636980_60_PstIMspI_SNP	36.2
7964	Opata_2638948_42_PstIMspI_SNP	36.2
7965	Opata_337062_30_PstIMspI_SNP	36.2
7966	Opata_3535691_34_PstIMspI_SNP	36.2
7967	Opata_3535691_35_PstIMspI_SNP	36.2
7968	Opata_4265082_19_PstIMspI_SNP	36.2
7969	Opata_463887_36_PstIMspI_SNP	36.2
7970	Opata_4197905_PstIMseI_PA	36.2
7971	Opata_495318_PstIMseI_PA	36.2
7972	Opata_561465_PstIMseI_PA	36.2
7973	Opata_88059_PstIMseI_PA	36.2
7974	Opata_1297874_PstIMspI_PA	36.2
7975	Opata_1630488_PstIMspI_PA	36.2
7976	Opata_2304126_PstIMspI_PA	36.2
7977	Opata_230572_PstIMspI_PA	36.2
7978	Opata_333075_PstIMspI_PA	36.2
7979	Opata_3696523_PstIMspI_PA	36.2
7980	Opata_458329_PstIMspI_PA	36.2
7981	Opata_1042437_61_PstIMseI_SNP	36.2
7982	Opata_4062015_3_PstIMseI_SNP	36.2
7983	Opata_4062015_49_PstIMseI_SNP	36.2
7984	Opata_143740_47_PstIMspI_SNP	36.2
7985	Opata_1738862_26_PstIMspI_SNP	36.2
7986	Opata_1789718_75_PstIMspI_SNP	36.2
7987	Opata_1861668_3_PstIMspI_SNP	36.2
7988	Opata_2396590_33_PstIMspI_SNP	36.2
7989	Opata_289846_46_PstIMspI_SNP	36.2
7990	Opata_360865_30_PstIMspI_SNP	36.2
7991	Opata_360865_42_PstIMspI_SNP	36.2
7992	Opata_387763_68_PstIMspI_SNP	36.2
7993	Opata_512491_15_PstIMspI_SNP	36.2
7994	Opata_512491_46_PstIMspI_SNP	36.2
7995	Opata_702710_30_PstIMspI_SNP	36.2
7996	Opata_1635298_PstIMseI_PA	36.2
7997	Opata_2349587_PstIMseI_PA	36.2
7998	Opata_3831832_PstIMseI_PA	36.2
7999	Opata_388922_PstIMseI_PA	36.2
8000	Opata_4265685_PstIMseI_PA	36.2
8001	Opata_1345812_PstIMspI_PA	36.2
8002	Opata_1763747_PstIMspI_PA	36.2
8003	Opata_1789192_PstIMspI_PA	36.2
8004	Opata_1808883_PstIMspI_PA	36.2
8005	Opata_1848308_PstIMspI_PA	36.2
8006	Opata_1916272_PstIMspI_PA	36.2
8007	Opata_2173969_PstIMspI_PA	36.2
8008	Opata_2531927_PstIMspI_PA	36.2
8009	Opata_2608185_PstIMspI_PA	36.2
8010	Opata_2785146_PstIMspI_PA	36.2
8011	Opata_3038873_PstIMspI_PA	36.2
8012	Opata_3450835_PstIMspI_PA	36.2
8013	Opata_3700468_PstIMspI_PA	36.2
8014	Opata_425597_PstIMspI_PA	36.2
8015	Opata_651606_PstIMspI_PA	36.2
8016	Opata_660377_PstIMspI_PA	36.2
8017	Opata_691730_PstIMspI_PA	36.2
8018	Opata_793211_PstIMspI_PA	36.2
8019	Opata_806920_PstIMspI_PA	36.2
8020	Opata_999499_PstIMspI_PA	36.2
8021	Opata_2318555_PstIMspI_PA	36.2
8022	Opata_2005991_PstIMspI_PA	36.2
8023	Opata_4166046_PstIMseI_PA	36.2
8024	Opata_62266_PstIMspI_PA	36.2
8025	Opata_1349225_PstIMseI_PA	36.2
8026	Opata_2220784_PstIMspI_PA	36.2
8027	Opata_1896730_PstIMspI_PA	36.2
8028	Opata_605582_PstIMspI_PA	36.2
8029	1128696	36.32
8030	1117630	36.36
8031	1220817	36.41
8032	1142252	36.43
8033	1117506	36.46
8034	1267744	36.51
8035	2282580	36.51
8036	Xfba42	36.9
8037	wsnp_Ex_c24167_33417032	37.29
8038	GENE-0689_601	37.29
8039	Tdurum_contig54860_441	37.29
8040	IAAV877	37.29
8041	wsnp_Ra_rep_c106049_89905448	37.4
8042	wsnp_Ex_rep_c66476_64726880	37.4
8043	wsnp_Ku_c3969_7256560	37.4
8044	wsnp_Ex_c13170_20800656	37.4
8045	wsnp_Ex_c24167_33416760	37.4
8046	BS00081098_51	37.4
8047	BS00108169_51	37.4
8048	Excalibur_c24664_1438	37.4
8049	BobWhite_c30138_69	37.4
8050	RAC875_c16644_1722	37.4
8051	RAC875_c16644_491	37.4
8052	Excalibur_c30151_528	37.4
8053	Excalibur_c46018_271	37.4
8054	IAAV1106	37.4
8055	RAC875_c34971_137	37.4
8056	BS00000747_51	37.4
8057	BS00064648_51	37.4
8058	Excalibur_rep_c112888_650	37.4
8059	RAC875_c41208_1447	37.4
8060	RAC875_rep_c114991_62	37.4
8061	IAAV8207	37.4
8062	BS00010726_51	37.4
8063	RAC875_rep_c114991_394	37.4
8064	RAC875_rep_c114991_493	37.4
8065	TA005348-0816	37.4
8066	Tdurum_contig15285_588	37.4
8067	Ku_c1738_2299	37.4
8068	Kukri_c22953_855	37.4
8069	BS00023164_51	37.4
8070	Kukri_rep_c117224_154	37.4
8071	BS00099610_51	37.4
8072	Kukri_c76470_79	37.4
8073	RFL_Contig3424_754	37.4
8074	Tdurum_contig54860_525	37.4
8075	Tdurum_contig93663_457	37.4
8076	BS00107552_51	37.4
8077	CAP11_c1661_59	37.4
8078	Excalibur_c24882_848	37.4
8079	BobWhite_c33103_476	37.4
8080	RAC875_c17185_90	37.4
8081	Tdurum_contig54860_1393	37.4
8082	Tdurum_contig75819_3136	37.4
8083	Tdurum_contig92906_272	37.4
8084	BS00022880_51	37.4
8085	Excalibur_c640_464	37.4
8086	BS00090274_51	37.4
8087	BobWhite_c8680_918	37.4
8088	BS00080849_51	37.4
8089	BS00084036_51	37.4
8090	GENE-4277_295	37.4
8091	Kukri_c60447_186	37.4
8092	RAC875_c9677_131	37.4
8093	BS00010796_51	37.4
8094	IAAV912	37.4
8095	RAC875_rep_c71232_324	37.4
8096	BS00084039_51	37.4
8097	BS00099611_51	37.4
8098	BobWhite_c33103_439	37.4
8099	Kukri_c1831_1243	37.4
8100	Kukri_c28866_183	37.4
8101	RAC875_c21119_305	37.4
8102	Excalibur_c16355_712	37.4
8103	RAC875_c13722_401	37.4
8104	Tdurum_contig13048_450	37.4
8105	BS00022404_51	37.4
8106	wsnp_Ku_c1738_3403677	37.73
8107	Xfba248b	38.1
8108	Xwg834c	38.1
8109	Xfbb166b	38.1
8110	Lr47	38.1
8111	RAC875_c19631_269	38.27
8112	BS00014126_51	38.27
8113	Kukri_c1831_56	38.27
8114	Tdurum_contig13048_89	38.27
8115	BS00076344_51	38.27
8116	Excalibur_c78792_203	38.27
8117	RAC875_c41208_304	38.27
8118	Kukri_c15008_1402	38.27
8119	Kukri_c29154_977	38.27
8120	BS00010006_51	38.27
8121	BS00047220_51	38.27
8122	Excalibur_c44734_935	38.27
8123	wsnp_CAP7_c10100_4479468	38.4
8124	Xwmc283	38.4
8125	Excalibur_c46601_57	38.4
8126	RAC875_c13722_326	38.4
8127	RAC875_c17331_79	38.4
8128	RAC875_c32780_467	38.4
8129	BS00002974_51	38.4
8130	RAC875_c47121_520	38.4
8131	Excalibur_c1310_414	38.6
8132	RAC875_c4336_208	38.6
8133	BS00084715_51	38.77
8134	BS00012368_51	38.77
8135	Tdurum_contig47309_609	38.77
8136	CAP7_c1706_56	39.09
8137	Tdurum_contig11613_329	39.09
8138	Xgpw2103	39.1
8139	wsnp_Ex_c30239_39179460	39.39
8140	RAC875_c98675_226	39.39
8141	CAP11_c3214_133	39.49
8142	Ex_c10105_526	39.49
8143	Kukri_rep_c68523_1036	40
8144	BS00080831_51	40
8145	BobWhite_rep_c49916_325	40
8146	RAC875_c35727_269	40
8147	RAC875_c35727_64	40
8148	BS00022978_51	40
8149	BS00009677_51	40
8150	BobWhite_rep_c49916_122	40
8151	RAC875_c10609_1380	40
8152	QGw1.inra-7A	40.1
8153	wsnp_JD_c6179_7344980	40.32
8154	wsnp_Ra_c63822_63288359	40.32
8155	M6_1722690_PstIMluI_PA	40.32
8156	M6_2630852_PstIMseI_PA	40.32
8157	M6_771984_PstIMseI_PA	40.32
8158	M6_1040322_PstIMspI_PA	40.32
8159	M6_1309659_PstIMspI_PA	40.32
8160	M6_1541974_PstIMspI_PA	40.32
8161	M6_1636803_PstIMspI_PA	40.32
8162	M6_1690386_PstIMspI_PA	40.32
8163	M6_2016864_PstIMspI_PA	40.32
8164	M6_2100690_PstIMspI_PA	40.32
8165	M6_2257408_PstIMspI_PA	40.32
8166	M6_2762368_PstIMspI_PA	40.32
8167	M6_3032416_PstIMspI_PA	40.32
8168	M6_306353_PstIMspI_PA	40.32
8169	M6_3184928_PstIMspI_PA	40.32
8170	M6_3198464_PstIMspI_PA	40.32
8171	M6_3227751_PstIMspI_PA	40.32
8172	M6_3245787_PstIMspI_PA	40.32
8173	M6_540490_PstIMspI_PA	40.32
8174	M6_724218_PstIMspI_PA	40.32
8175	M6_900735_PstIMspI_PA	40.32
8176	Opata_189959_52_PstIMluI_SNP	40.32
8177	Opata_189959_53_PstIMluI_SNP	40.32
8178	Opata_103689_30_PstIMseI_SNP	40.32
8179	Opata_103689_43_PstIMseI_SNP	40.32
8180	Opata_103689_9_PstIMseI_SNP	40.32
8181	Opata_1191_10_PstIMseI_SNP	40.32
8182	Opata_1205166_11_PstIMseI_SNP	40.32
8183	Opata_1217768_71_PstIMseI_SNP	40.32
8184	Opata_1217768_84_PstIMseI_SNP	40.32
8185	Opata_1241902_3_PstIMseI_SNP	40.32
8186	Opata_1241902_50_PstIMseI_SNP	40.32
8187	Opata_1241902_7_PstIMseI_SNP	40.32
8188	Opata_139350_84_PstIMseI_SNP	40.32
8189	Opata_1404518_25_PstIMseI_SNP	40.32
8190	Opata_148359_76_PstIMseI_SNP	40.32
8191	Opata_159950_25_PstIMseI_SNP	40.32
8192	Opata_195972_57_PstIMseI_SNP	40.32
8193	Opata_199867_21_PstIMseI_SNP	40.32
8194	Opata_2109497_57_PstIMseI_SNP	40.32
8195	Opata_213451_58_PstIMseI_SNP	40.32
8196	Opata_2643099_61_PstIMseI_SNP	40.32
8197	Opata_286272_55_PstIMseI_SNP	40.32
8198	Opata_295735_16_PstIMseI_SNP	40.32
8199	Opata_310597_59_PstIMseI_SNP	40.32
8200	Opata_312053_33_PstIMseI_SNP	40.32
8201	Opata_397764_7_PstIMseI_SNP	40.32
8202	Opata_403956_23_PstIMseI_SNP	40.32
8203	Opata_4198707_21_PstIMseI_SNP	40.32
8204	Opata_47012_86_PstIMseI_SNP	40.32
8205	Opata_47012_8_PstIMseI_SNP	40.32
8206	Opata_476805_84_PstIMseI_SNP	40.32
8207	Opata_50046_11_PstIMseI_SNP	40.32
8208	Opata_55144_3_PstIMseI_SNP	40.32
8209	Opata_624435_67_PstIMseI_SNP	40.32
8210	Opata_666748_16_PstIMseI_SNP	40.32
8211	Opata_8203_59_PstIMseI_SNP	40.32
8212	Opata_897605_21_PstIMseI_SNP	40.32
8213	Opata_1314251_39_PstIMspI_SNP	40.32
8214	Opata_1597928_28_PstIMspI_SNP	40.32
8215	Opata_163141_16_PstIMspI_SNP	40.32
8216	Opata_1684711_23_PstIMspI_SNP	40.32
8217	Opata_1766860_12_PstIMspI_SNP	40.32
8218	Opata_1768990_22_PstIMspI_SNP	40.32
8219	Opata_1768990_46_PstIMspI_SNP	40.32
8220	Opata_1776089_70_PstIMspI_SNP	40.32
8221	Opata_1803431_15_PstIMspI_SNP	40.32
8222	Opata_1803431_32_PstIMspI_SNP	40.32
8223	Opata_1803431_62_PstIMspI_SNP	40.32
8224	Opata_184136_16_PstIMspI_SNP	40.32
8225	Opata_1901738_10_PstIMspI_SNP	40.32
8226	Opata_1952822_43_PstIMspI_SNP	40.32
8227	Opata_2252895_36_PstIMspI_SNP	40.32
8228	Opata_2315661_29_PstIMspI_SNP	40.32
8229	Opata_2315661_2_PstIMspI_SNP	40.32
8230	Opata_242072_22_PstIMspI_SNP	40.32
8231	Opata_2458546_35_PstIMspI_SNP	40.32
8232	Opata_2458546_44_PstIMspI_SNP	40.32
8233	Opata_2473082_58_PstIMspI_SNP	40.32
8234	Opata_2653663_18_PstIMspI_SNP	40.32
8235	Opata_2745022_67_PstIMspI_SNP	40.32
8236	Opata_2775013_54_PstIMspI_SNP	40.32
8237	Opata_290613_1_PstIMspI_SNP	40.32
8238	Opata_2929486_22_PstIMspI_SNP	40.32
8239	Opata_302819_17_PstIMspI_SNP	40.32
8240	Opata_302819_2_PstIMspI_SNP	40.32
8241	Opata_302819_7_PstIMspI_SNP	40.32
8242	Opata_3092803_11_PstIMspI_SNP	40.32
8243	Opata_321724_10_PstIMspI_SNP	40.32
8244	Opata_3285831_39_PstIMspI_SNP	40.32
8245	Opata_3415414_10_PstIMspI_SNP	40.32
8246	Opata_3415414_46_PstIMspI_SNP	40.32
8247	Opata_363062_16_PstIMspI_SNP	40.32
8248	Opata_3813756_68_PstIMspI_SNP	40.32
8249	Opata_3911020_34_PstIMspI_SNP	40.32
8250	Opata_4155805_43_PstIMspI_SNP	40.32
8251	Opata_44951_21_PstIMspI_SNP	40.32
8252	Opata_570381_71_PstIMspI_SNP	40.32
8253	Opata_611836_46_PstIMspI_SNP	40.32
8254	Opata_611836_63_PstIMspI_SNP	40.32
8255	Opata_611836_73_PstIMspI_SNP	40.32
8256	Opata_66055_41_PstIMspI_SNP	40.32
8257	Opata_899313_69_PstIMspI_SNP	40.32
8258	M6_1485622_PstIMseI_PA	40.32
8259	M6_179880_PstIMseI_PA	40.32
8260	M6_2083074_PstIMseI_PA	40.32
8261	M6_291313_PstIMseI_PA	40.32
8262	M6_102889_PstIMspI_PA	40.32
8263	M6_1164940_PstIMspI_PA	40.32
8264	M6_1309244_PstIMspI_PA	40.32
8265	M6_172198_PstIMspI_PA	40.32
8266	M6_1783150_PstIMspI_PA	40.32
8267	M6_2171453_PstIMspI_PA	40.32
8268	M6_565065_PstIMspI_PA	40.32
8269	M6_2213369_PstIMseI_PA	40.32
8270	Excalibur_c60134_182	40.32
8271	RAC875_c63822_185	40.32
8272	Kukri_c79627_494	40.32
8273	BS00067904_51	40.32
8274	Excalibur_c60134_259	40.32
8275	Kukri_c19436_405	40.32
8276	RAC875_c66770_208	40.32
8277	tplb0053l13_1225	40.32
8278	Xbarc154	41.7
8279	BS00100436_51	41.98
8280	Excalibur_c44485_362	41.98
8281	IAAV6131	41.98
8282	Kukri_c45531_307	41.98
8283	Tdurum_contig47309_862	41.98
8284	Xcdo475B	42.1
8285	Xgwm276a	42.1
8286	BS00032623_51	42.23
8287	BS00064143_51	42.23
8288	Xbarc127	42.8
8289	Xabc158	42.8
8290	Xcfa2028	42.8
8291	Excalibur_c58596_321	42.84
8292	BS00110940_51	42.84
8293	Kukri_c14765_493	42.84
8294	BS00086777_51	43.07
8295	BS00108523_51	43.07
8296	Kukri_c1507_69	43.07
8297	BS00023172_51	43.07
8298	Excalibur_c16933_788	43.07
8299	tplb0027d07_633	43.07
8300	tplb0054i03_404	43.07
8301	Excalibur_c37505_88	43.07
8302	XksuG12a	43.1
8303	Xgwm60b	43.1
8304	wsnp_BG313770A_Ta_2_3	43.13
8305	wsnp_BG313770A_Ta_2_1	43.13
8306	Tdurum_contig77759_52	43.63
8307	Ex_c45368_1088	43.8
8308	Excalibur_c25335_306	44.52
8309	Kukri_c14765_1655	44.52
8310	Excalibur_rep_c103692_112	44.52
8311	Tdurum_contig85217_206	45.04
8312	BS00078400_51	45.04
8313	Excalibur_c31383_82	45.04
8314	Kukri_rep_c101374_298	45.04
8315	RAC875_c6660_1186	45.04
8316	Tdurum_contig85217_286	45.04
8317	wsnp_Ku_c4615_8326355	45.17
8318	Opata_1413017_PstIMluI_PA	45.17
8319	Opata_1568927_PstIMluI_PA	45.17
8320	M6_1196922_PstIMseI_PA	45.17
8321	M6_124384_PstIMseI_PA	45.17
8322	M6_182807_PstIMseI_PA	45.17
8323	M6_183072_PstIMseI_PA	45.17
8324	M6_1970277_PstIMseI_PA	45.17
8325	M6_431682_PstIMseI_PA	45.17
8326	Opata_1030007_PstIMseI_PA	45.17
8327	Opata_1036336_PstIMseI_PA	45.17
8328	Opata_1044207_PstIMseI_PA	45.17
8329	Opata_1045934_PstIMseI_PA	45.17
8330	Opata_1115654_PstIMseI_PA	45.17
8331	Opata_1248530_PstIMseI_PA	45.17
8332	Opata_131073_PstIMseI_PA	45.17
8333	Opata_134312_PstIMseI_PA	45.17
8334	Opata_137635_PstIMseI_PA	45.17
8335	Opata_1386324_PstIMseI_PA	45.17
8336	Opata_1509699_PstIMseI_PA	45.17
8337	Opata_1605705_PstIMseI_PA	45.17
8338	Opata_165117_PstIMseI_PA	45.17
8339	Opata_170640_PstIMseI_PA	45.17
8340	Opata_1753749_PstIMseI_PA	45.17
8341	Opata_190914_PstIMseI_PA	45.17
8342	Opata_1963248_PstIMseI_PA	45.17
8343	Opata_2262720_PstIMseI_PA	45.17
8344	Opata_228978_PstIMseI_PA	45.17
8345	Opata_238313_PstIMseI_PA	45.17
8346	Opata_2732121_PstIMseI_PA	45.17
8347	Opata_2780206_PstIMseI_PA	45.17
8348	Opata_3136790_PstIMseI_PA	45.17
8349	Opata_3227756_PstIMseI_PA	45.17
8350	Opata_3329788_PstIMseI_PA	45.17
8351	Opata_350870_PstIMseI_PA	45.17
8352	Opata_3614699_PstIMseI_PA	45.17
8353	Opata_3645234_PstIMseI_PA	45.17
8354	Opata_374940_PstIMseI_PA	45.17
8355	Opata_3794596_PstIMseI_PA	45.17
8356	Opata_479263_PstIMseI_PA	45.17
8357	Opata_506982_PstIMseI_PA	45.17
8358	Opata_512005_PstIMseI_PA	45.17
8359	Opata_524555_PstIMseI_PA	45.17
8360	Opata_578340_PstIMseI_PA	45.17
8361	Opata_688975_PstIMseI_PA	45.17
8362	Opata_710180_PstIMseI_PA	45.17
8363	Opata_716891_PstIMseI_PA	45.17
8364	Opata_725666_PstIMseI_PA	45.17
8365	Opata_827275_PstIMseI_PA	45.17
8366	Opata_836331_PstIMseI_PA	45.17
8367	Opata_837641_PstIMseI_PA	45.17
8368	Opata_99432_PstIMseI_PA	45.17
8369	M6_2310882_PstIMspI_PA	45.17
8370	M6_2397896_PstIMspI_PA	45.17
8371	M6_441761_PstIMspI_PA	45.17
8372	M6_602452_PstIMspI_PA	45.17
8373	Opata_1014867_PstIMspI_PA	45.17
8374	Opata_1021280_PstIMspI_PA	45.17
8375	Opata_1030397_PstIMspI_PA	45.17
8376	Opata_1035462_PstIMspI_PA	45.17
8377	Opata_105567_PstIMspI_PA	45.17
8378	Opata_1056588_PstIMspI_PA	45.17
8379	Opata_1059760_PstIMspI_PA	45.17
8380	Opata_1070784_PstIMspI_PA	45.17
8381	Opata_1100720_PstIMspI_PA	45.17
8382	Opata_1104353_PstIMspI_PA	45.17
8383	Opata_1125032_PstIMspI_PA	45.17
8384	Opata_1144064_PstIMspI_PA	45.17
8385	Opata_1172014_PstIMspI_PA	45.17
8386	Opata_1192628_PstIMspI_PA	45.17
8387	Opata_1234539_PstIMspI_PA	45.17
8388	Opata_1237785_PstIMspI_PA	45.17
8389	Opata_1252777_PstIMspI_PA	45.17
8390	Opata_1342602_PstIMspI_PA	45.17
8391	Opata_1399943_PstIMspI_PA	45.17
8392	Opata_1424082_PstIMspI_PA	45.17
8393	Opata_1431869_PstIMspI_PA	45.17
8394	Opata_1459760_PstIMspI_PA	45.17
8395	Opata_1489289_PstIMspI_PA	45.17
8396	Opata_1505306_PstIMspI_PA	45.17
8397	Opata_1521259_PstIMspI_PA	45.17
8398	Opata_1535618_PstIMspI_PA	45.17
8399	Opata_1537290_PstIMspI_PA	45.17
8400	Opata_1577979_PstIMspI_PA	45.17
8401	Opata_1583155_PstIMspI_PA	45.17
8402	Opata_1590300_PstIMspI_PA	45.17
8403	Opata_1631121_PstIMspI_PA	45.17
8404	Opata_167710_PstIMspI_PA	45.17
8405	Opata_1680556_PstIMspI_PA	45.17
8406	Opata_1718722_PstIMspI_PA	45.17
8407	Opata_1724157_PstIMspI_PA	45.17
8408	Opata_1750441_PstIMspI_PA	45.17
8409	Opata_1862294_PstIMspI_PA	45.17
8410	Opata_1877130_PstIMspI_PA	45.17
8411	Opata_1908832_PstIMspI_PA	45.17
8412	Opata_1909081_PstIMspI_PA	45.17
8413	Opata_1915610_PstIMspI_PA	45.17
8414	Opata_1926290_PstIMspI_PA	45.17
8415	Opata_1935433_PstIMspI_PA	45.17
8416	Opata_1944149_PstIMspI_PA	45.17
8417	Opata_1965623_PstIMspI_PA	45.17
8418	Opata_1985807_PstIMspI_PA	45.17
8419	Opata_2014112_PstIMspI_PA	45.17
8420	Opata_2031884_PstIMspI_PA	45.17
8421	Opata_2042150_PstIMspI_PA	45.17
8422	Opata_205015_PstIMspI_PA	45.17
8423	Opata_207732_PstIMspI_PA	45.17
8424	Opata_2123239_PstIMspI_PA	45.17
8425	Opata_2162163_PstIMspI_PA	45.17
8426	Opata_2171627_PstIMspI_PA	45.17
8427	Opata_2177412_PstIMspI_PA	45.17
8428	Opata_2205395_PstIMspI_PA	45.17
8429	Opata_222416_PstIMspI_PA	45.17
8430	Opata_2224881_PstIMspI_PA	45.17
8431	Opata_2248397_PstIMspI_PA	45.17
8432	Opata_2270584_PstIMspI_PA	45.17
8433	Opata_2292766_PstIMspI_PA	45.17
8434	Opata_2339088_PstIMspI_PA	45.17
8435	Opata_2384282_PstIMspI_PA	45.17
8436	Opata_2458053_PstIMspI_PA	45.17
8437	Opata_2461814_PstIMspI_PA	45.17
8438	Opata_246917_PstIMspI_PA	45.17
8439	Opata_2486125_PstIMspI_PA	45.17
8440	Opata_250662_PstIMspI_PA	45.17
8441	Opata_2521584_PstIMspI_PA	45.17
8442	Opata_2532947_PstIMspI_PA	45.17
8443	Opata_253920_PstIMspI_PA	45.17
8444	Opata_2555624_PstIMspI_PA	45.17
8445	Opata_2565790_PstIMspI_PA	45.17
8446	Opata_25798_PstIMspI_PA	45.17
8447	Opata_2591249_PstIMspI_PA	45.17
8448	Opata_260202_PstIMspI_PA	45.17
8449	Opata_2664408_PstIMspI_PA	45.17
8450	Opata_2693584_PstIMspI_PA	45.17
8451	Opata_272924_PstIMspI_PA	45.17
8452	Opata_2730024_PstIMspI_PA	45.17
8453	Opata_2783350_PstIMspI_PA	45.17
8454	Opata_2789301_PstIMspI_PA	45.17
8455	Opata_2811019_PstIMspI_PA	45.17
8456	Opata_2827418_PstIMspI_PA	45.17
8457	Opata_2904029_PstIMspI_PA	45.17
8458	Opata_2950199_PstIMspI_PA	45.17
8459	Opata_2950737_PstIMspI_PA	45.17
8460	Opata_2984027_PstIMspI_PA	45.17
8461	Opata_302743_PstIMspI_PA	45.17
8462	Opata_304557_PstIMspI_PA	45.17
8463	Opata_3048162_PstIMspI_PA	45.17
8464	Opata_30770_PstIMspI_PA	45.17
8465	Opata_310115_PstIMspI_PA	45.17
8466	Opata_3106435_PstIMspI_PA	45.17
8467	Opata_3109850_PstIMspI_PA	45.17
8468	Opata_314548_PstIMspI_PA	45.17
8469	Opata_3151978_PstIMspI_PA	45.17
8470	Opata_3168244_PstIMspI_PA	45.17
8471	Opata_3175558_PstIMspI_PA	45.17
8472	Opata_318406_PstIMspI_PA	45.17
8473	Opata_3212287_PstIMspI_PA	45.17
8474	Opata_3275793_PstIMspI_PA	45.17
8475	Opata_3313666_PstIMspI_PA	45.17
8476	Opata_3323960_PstIMspI_PA	45.17
8477	Opata_3348799_PstIMspI_PA	45.17
8478	Opata_3440116_PstIMspI_PA	45.17
8479	Opata_3450135_PstIMspI_PA	45.17
8480	Opata_3504267_PstIMspI_PA	45.17
8481	Opata_3548316_PstIMspI_PA	45.17
8482	Opata_3554613_PstIMspI_PA	45.17
8483	Opata_3659933_PstIMspI_PA	45.17
8484	Opata_3723056_PstIMspI_PA	45.17
8485	Opata_3751955_PstIMspI_PA	45.17
8486	Opata_3785490_PstIMspI_PA	45.17
8487	Opata_3846964_PstIMspI_PA	45.17
8488	Opata_3861922_PstIMspI_PA	45.17
8489	Opata_3885423_PstIMspI_PA	45.17
8490	Opata_389739_PstIMspI_PA	45.17
8491	Opata_3924593_PstIMspI_PA	45.17
8492	Opata_3974229_PstIMspI_PA	45.17
8493	Opata_4015466_PstIMspI_PA	45.17
8494	Opata_4057121_PstIMspI_PA	45.17
8495	Opata_407579_PstIMspI_PA	45.17
8496	Opata_4160272_PstIMspI_PA	45.17
8497	Opata_4164853_PstIMspI_PA	45.17
8498	Opata_4177496_PstIMspI_PA	45.17
8499	Opata_4220078_PstIMspI_PA	45.17
8500	Opata_4232865_PstIMspI_PA	45.17
8501	Opata_426189_PstIMspI_PA	45.17
8502	Opata_427675_PstIMspI_PA	45.17
8503	Opata_437884_PstIMspI_PA	45.17
8504	Opata_442059_PstIMspI_PA	45.17
8505	Opata_443398_PstIMspI_PA	45.17
8506	Opata_452637_PstIMspI_PA	45.17
8507	Opata_454532_PstIMspI_PA	45.17
8508	Opata_461876_PstIMspI_PA	45.17
8509	Opata_462875_PstIMspI_PA	45.17
8510	Opata_476182_PstIMspI_PA	45.17
8511	Opata_488306_PstIMspI_PA	45.17
8512	Opata_513940_PstIMspI_PA	45.17
8513	Opata_533907_PstIMspI_PA	45.17
8514	Opata_571409_PstIMspI_PA	45.17
8515	Opata_582319_PstIMspI_PA	45.17
8516	Opata_588352_PstIMspI_PA	45.17
8517	Opata_617453_PstIMspI_PA	45.17
8518	Opata_62243_PstIMspI_PA	45.17
8519	Opata_634136_PstIMspI_PA	45.17
8520	Opata_644483_PstIMspI_PA	45.17
8521	Opata_655_PstIMspI_PA	45.17
8522	Opata_659184_PstIMspI_PA	45.17
8523	Opata_693196_PstIMspI_PA	45.17
8524	Opata_723103_PstIMspI_PA	45.17
8525	Opata_789464_PstIMspI_PA	45.17
8526	Opata_826906_PstIMspI_PA	45.17
8527	Opata_831960_PstIMspI_PA	45.17
8528	Opata_853081_PstIMspI_PA	45.17
8529	Opata_859522_PstIMspI_PA	45.17
8530	Opata_940676_PstIMspI_PA	45.17
8531	Opata_951070_PstIMspI_PA	45.17
8532	Opata_972569_PstIMspI_PA	45.17
8533	Opata_989184_PstIMspI_PA	45.17
8534	Opata_993490_PstIMspI_PA	45.17
8535	Opata_46375_6_PstIMluI_SNP	45.17
8536	Opata_1180729_19_PstIMseI_SNP	45.17
8537	Opata_1289903_5_PstIMseI_SNP	45.17
8538	Opata_144820_35_PstIMseI_SNP	45.17
8539	Opata_149334_47_PstIMseI_SNP	45.17
8540	Opata_149334_5_PstIMseI_SNP	45.17
8541	Opata_149334_88_PstIMseI_SNP	45.17
8542	Opata_155780_49_PstIMseI_SNP	45.17
8543	Opata_164985_69_PstIMseI_SNP	45.17
8544	Opata_167340_68_PstIMseI_SNP	45.17
8545	Opata_184079_12_PstIMseI_SNP	45.17
8546	Opata_1961266_39_PstIMseI_SNP	45.17
8547	Opata_1967209_77_PstIMseI_SNP	45.17
8548	Opata_240564_10_PstIMseI_SNP	45.17
8549	Opata_30465_82_PstIMseI_SNP	45.17
8550	Opata_324555_17_PstIMseI_SNP	45.17
8551	Opata_324555_78_PstIMseI_SNP	45.17
8552	Opata_443457_39_PstIMseI_SNP	45.17
8553	Opata_67370_7_PstIMseI_SNP	45.17
8554	Opata_77648_32_PstIMseI_SNP	45.17
8555	Opata_861873_80_PstIMseI_SNP	45.17
8556	Opata_865067_27_PstIMseI_SNP	45.17
8557	Opata_93551_90_PstIMseI_SNP	45.17
8558	Opata_1006858_39_PstIMspI_SNP	45.17
8559	Opata_122923_39_PstIMspI_SNP	45.17
8560	Opata_1624532_89_PstIMspI_SNP	45.17
8561	Opata_1639106_86_PstIMspI_SNP	45.17
8562	Opata_1776811_85_PstIMspI_SNP	45.17
8563	Opata_2024826_33_PstIMspI_SNP	45.17
8564	Opata_2224936_71_PstIMspI_SNP	45.17
8565	Opata_2833237_87_PstIMspI_SNP	45.17
8566	Opata_2837172_62_PstIMspI_SNP	45.17
8567	Opata_2929339_76_PstIMspI_SNP	45.17
8568	Opata_3128154_50_PstIMspI_SNP	45.17
8569	Opata_4144750_64_PstIMspI_SNP	45.17
8570	Opata_4145900_15_PstIMspI_SNP	45.17
8571	Opata_668643_11_PstIMspI_SNP	45.17
8572	Opata_869258_79_PstIMspI_SNP	45.17
8573	M6_2198798_PstIMseI_PA	45.17
8574	Opata_161046_PstIMseI_PA	45.17
8575	Opata_3945560_PstIMseI_PA	45.17
8576	Opata_1017645_PstIMspI_PA	45.17
8577	Opata_1025616_PstIMspI_PA	45.17
8578	Opata_1236910_PstIMspI_PA	45.17
8579	Opata_1254844_PstIMspI_PA	45.17
8580	Opata_1632841_PstIMspI_PA	45.17
8581	Opata_1642319_PstIMspI_PA	45.17
8582	Opata_1795690_PstIMspI_PA	45.17
8583	Opata_1852623_PstIMspI_PA	45.17
8584	Opata_2340484_PstIMspI_PA	45.17
8585	Opata_2732118_PstIMspI_PA	45.17
8586	Opata_2965213_PstIMspI_PA	45.17
8587	Opata_3382067_PstIMspI_PA	45.17
8588	Opata_3564153_PstIMspI_PA	45.17
8589	Opata_544483_PstIMspI_PA	45.17
8590	Opata_724878_PstIMspI_PA	45.17
8591	M6_964674_PstIMseI_PA	45.17
8592	Opata_1030916_PstIMseI_PA	45.17
8593	Opata_1176546_PstIMseI_PA	45.17
8594	Opata_2202373_PstIMseI_PA	45.17
8595	Opata_3032066_PstIMseI_PA	45.17
8596	Opata_3121528_PstIMseI_PA	45.17
8597	Opata_328601_PstIMseI_PA	45.17
8598	Opata_3435454_PstIMseI_PA	45.17
8599	Opata_414774_PstIMseI_PA	45.17
8600	Opata_4283945_PstIMseI_PA	45.17
8601	Opata_433616_PstIMseI_PA	45.17
8602	Opata_443586_PstIMseI_PA	45.17
8603	Opata_852261_PstIMseI_PA	45.17
8604	Opata_865842_PstIMseI_PA	45.17
8605	Opata_86655_PstIMseI_PA	45.17
8606	Opata_92570_PstIMseI_PA	45.17
8607	M6_39569_PstIMspI_PA	45.17
8608	Opata_1352040_PstIMspI_PA	45.17
8609	Opata_1435306_PstIMspI_PA	45.17
8610	Opata_1665838_PstIMspI_PA	45.17
8611	Opata_1729322_PstIMspI_PA	45.17
8612	Opata_1763203_PstIMspI_PA	45.17
8613	Opata_1907227_PstIMspI_PA	45.17
8614	Opata_2026769_PstIMspI_PA	45.17
8615	Opata_2160090_PstIMspI_PA	45.17
8616	Opata_2266619_PstIMspI_PA	45.17
8617	Opata_2275031_PstIMspI_PA	45.17
8618	Opata_2337540_PstIMspI_PA	45.17
8619	Opata_2708406_PstIMspI_PA	45.17
8620	Opata_2872544_PstIMspI_PA	45.17
8621	Opata_3397748_PstIMspI_PA	45.17
8622	Opata_3657104_PstIMspI_PA	45.17
8623	Opata_4118125_PstIMspI_PA	45.17
8624	Opata_4140781_PstIMspI_PA	45.17
8625	Opata_4257656_PstIMspI_PA	45.17
8626	Opata_591867_PstIMspI_PA	45.17
8627	Opata_653898_PstIMspI_PA	45.17
8628	Opata_1053244_PstIMseI_PA	45.17
8629	Opata_1075463_PstIMseI_PA	45.17
8630	Opata_1183714_PstIMseI_PA	45.17
8631	Opata_2900635_PstIMseI_PA	45.17
8632	Opata_332929_PstIMseI_PA	45.17
8633	Opata_636772_PstIMseI_PA	45.17
8634	Opata_945578_PstIMseI_PA	45.17
8635	Opata_2835537_PstIMspI_PA	45.17
8636	Opata_430764_PstIMspI_PA	45.17
8637	Opata_951723_PstIMspI_PA	45.17
8638	M6_775557_PstIMseI_PA	45.17
8639	Opata_26541_PstIMseI_PA	45.17
8640	Opata_557417_PstIMseI_PA	45.17
8641	Opata_662523_PstIMseI_PA	45.17
8642	Opata_2659907_PstIMspI_PA	45.17
8643	Opata_365274_PstIMspI_PA	45.17
8644	Opata_267838_PstIMseI_PA	45.17
8645	Opata_451844_PstIMseI_PA	45.17
8646	Opata_1138537_PstIMspI_PA	45.17
8647	Opata_1931499_PstIMspI_PA	45.17
8648	Opata_349828_PstIMspI_PA	45.17
8649	Opata_4242482_PstIMspI_PA	45.17
8650	Opata_515469_PstIMspI_PA	45.17
8651	Opata_1084587_PstIMseI_PA	45.17
8652	Opata_1242149_PstIMseI_PA	45.17
8653	Opata_148864_PstIMseI_PA	45.17
8654	Opata_491040_PstIMseI_PA	45.17
8655	Opata_878126_PstIMseI_PA	45.17
8656	Opata_1111364_PstIMspI_PA	45.17
8657	Opata_1907208_PstIMspI_PA	45.17
8658	Opata_2019580_PstIMspI_PA	45.17
8659	Opata_2987596_PstIMspI_PA	45.17
8660	Opata_3352959_PstIMspI_PA	45.17
8661	Opata_4031131_PstIMspI_PA	45.17
8662	Opata_1135845_PstIMseI_PA	45.17
8663	Opata_1256153_PstIMseI_PA	45.17
8664	Opata_1308801_PstIMseI_PA	45.17
8665	Opata_2538110_PstIMseI_PA	45.17
8666	Opata_1490165_PstIMspI_PA	45.17
8667	Opata_1888319_PstIMspI_PA	45.17
8668	Opata_264397_PstIMspI_PA	45.17
8669	Opata_3161473_PstIMspI_PA	45.17
8670	Opata_3445304_PstIMspI_PA	45.17
8671	Opata_3454397_PstIMspI_PA	45.17
8672	Opata_3535587_PstIMspI_PA	45.17
8673	Opata_936675_PstIMspI_PA	45.17
8674	M6_729468_PstIMspI_PA	45.17
8675	Opata_3463053_PstIMseI_PA	45.17
8676	Opata_2736784_PstIMspI_PA	45.17
8677	Opata_490901_PstIMspI_PA	45.17
8678	Opata_973315_PstIMspI_PA	45.17
8679	Opata_1589220_PstIMseI_PA	45.17
8680	Opata_451282_PstIMspI_PA	45.17
8681	Opata_1339721_PstIMspI_PA	45.17
8682	Opata_1433196_PstIMspI_PA	45.17
8683	Opata_1792330_PstIMseI_PA	45.17
8684	Opata_175822_PstIMseI_PA	45.17
8685	Opata_3005138_PstIMspI_PA	45.17
8686	Opata_760962_PstIMspI_PA	45.17
8687	wsnp_Ex_c31383_40178958	45.29
8688	wsnp_CAP12_c179_101756	45.62
8689	wsnp_CAP11_rep_c4066_1921894	45.62
8690	RAC875_c6600_716	45.63
8691	Excalibur_c21536_432	45.63
8692	BS00069242_51	45.63
8693	D_GBB4FNX02F8WWU_105	45.63
8694	Kukri_c107638_253	45.63
8695	Kukri_c34887_734	45.63
8696	TA001117-0895	45.63
8697	Xfba248	46.1
8698	Xwmc283.1	46.1
8699	BS00078359_51	46.51
8700	Kukri_c37128_404	46.51
8701	RAC875_c37491_239	46.51
8702	BS00074731_51	47.01
8703	BS00106739_51	47.01
8704	Excalibur_c25471_225	47.01
8705	BS00022970_51	47.01
8706	BS00023117_51	47.01
8707	1298473	47.54
8708	1097525	47.54
8709	1118760	47.54
8710	1124169	47.54
8711	1163499	47.54
8712	1233323	47.54
8713	3028110	47.54
8714	4008146	47.54
8715	4404842	47.54
8716	Excalibur_c12849_228	47.7
8717	Excalibur_c7538_2718	47.7
8718	Excalibur_rep_c115261_135	47.7
8719	Kukri_c12461_2357	47.7
8720	Kukri_c12461_2497	47.7
8721	Ra_c16330_1160	47.7
8722	Tdurum_contig49186_437	47.7
8723	BS00048699_51	47.7
8724	1128093	47.7
8725	1205551	47.7
8726	1282122	47.7
8727	1116823	47.78
8728	3951219	47.78
8729	5567812	47.78
8730	BobWhite_c40535_218	47.83
8731	BS00048700_51	47.83
8732	1066925	47.97
8733	1058395	48
8734	1083468	48.01
8735	1126522	48.01
8736	4541806	48.01
8737	5348747	48.01
8738	5573514	48.08
8739	Excalibur_c32144_159	48.11
8740	Excalibur_c45417_218	48.11
8741	IACX6236	48.11
8742	BobWhite_c55017_267	48.11
8743	BobWhite_c55017_291	48.11
8744	1217347	48.23
8745	1115609	48.23
8746	1053934	48.24
8747	1258798	48.29
8748	1087984	48.56
8749	1116884	48.56
8750	3942096	48.71
8751	4004544	48.71
8752	1391801	48.71
8753	1105249	48.73
8754	1102526	48.78
8755	Excalibur_c62287_128	48.97
8756	1042918	49.01
8757	1101922	49.01
8758	1108645	49.01
8759	1110024	49.01
8760	1276758	49.01
8761	1299712	49.01
8762	Xwmc83a	49.1
8763	1075780	49.19
8764	1119031	49.23
8765	992129	49.33
8766	2257573	49.33
8767	BS00067639_51	49.38
8768	BobWhite_c22492_193	49.38
8769	Kukri_c15312_424	49.38
8770	RAC875_c9697_1067	49.38
8771	BS00065020_51	49.38
8772	Excalibur_rep_c68458_1536	49.38
8773	1278687	49.76
8774	2276931	49.76
8775	3384944	49.76
8776	3943923	49.76
8777	3950351	49.76
8778	4536561	49.76
8779	994309	49.78
8780	1166221	49.78
8781	3064584	49.78
8782	3533144	49.78
8783	4993279	49.78
8784	1016078	49.93
8785	1021057	49.93
8786	1063933	49.93
8787	3944490	49.93
8788	4405371	49.93
8789	1049231	49.94
8790	5970460	49.94
8791	1109753	50.04
8792	1279857	50.12
8793	2275772	50.18
8794	2312222	50.54
8795	1032152	50.63
8796	1113054	50.67
8797	1045598	50.86
8798	1083895	50.86
8799	1116772	50.86
8800	1125508	50.86
8801	1127287	50.86
8802	1128042	50.86
8803	1130687	50.86
8804	1193500	50.86
8805	1203718	50.86
8806	1205216	50.86
8807	1265864	50.86
8808	2251602	50.86
8809	2275230	50.86
8810	2278283	50.86
8811	2279740	50.86
8812	2279850	50.86
8813	2282072	50.86
8814	2324282	50.86
8815	3575535	50.86
8816	4733783	50.86
8817	1123249	51.02
8818	1228377	51.02
8819	3955726	51.02
8820	1087843	51.21
8821	3936283	51.21
8822	1140332	51.21
8823	1158769	51.69
8824	Xbarc222	51.8
8825	BS00074110_51	51.89
8826	BS00065648_51	51.89
8827	Excalibur_c9109_428	51.89
8828	Xbarc64	52.5
8829	1040430	52.76
8830	Kukri_c1406_490	53.02
8831	1105279	53.83
8832	Kukri_c42406_313	53.86
8833	5579294	54.21
8834	2305362	54.36
8835	3385323	54.36
8836	wsnp_JD_c513_777807	54.58
8837	3573565	54.82
8838	wsnp_Ex_c35_77935	54.94
8839	Excalibur_rep_c68955_213	54.94
8840	Excalibur_rep_c68955_286	54.94
8841	Excalibur_rep_c68955_422	54.94
8842	Kukri_rep_c72957_431	54.94
8843	Kukri_c50414_251	54.94
8844	wsnp_Ex_c759_1493846	54.94
8845	IACX11112	54.94
8846	Tdurum_contig45437_1667	54.94
8847	BS00023055_51	54.94
8848	BobWhite_c24803_563	54.94
8849	Excalibur_c14189_156	54.94
8850	BS00067845_51	54.94
8851	RFL_Contig5743_2000	54.94
8852	RFL_Contig5743_2065	54.94
8853	BS00063549_51	54.94
8854	BS00064892_51	54.94
8855	D_GBB4FNX01BSUTL_278	54.94
8856	D_GDS7LZN02JETS4_33	54.94
8857	Tdurum_contig46393_3115	54.94
8858	Tdurum_contig12722_779	54.94
8859	tplb0024a09_2028	54.94
8860	BS00066885_51	54.94
8861	RAC875_c52560_123	54.94
8862	CAP12_c2255_265	54.94
8863	Excalibur_c6853_229	54.94
8864	RAC875_c220_123	54.94
8865	RAC875_c220_298	54.94
8866	RAC875_rep_c109700_79	54.94
8867	Tdurum_contig10768_1101	54.94
8868	Tdurum_contig10768_316	54.94
8869	Tdurum_contig10768_433	54.94
8870	GENE-1958_382	54.94
8871	RAC875_c50665_202	54.94
8872	Kukri_c60119_88	54.94
8873	Xwmc83	55.4
8874	wsnp_BG607523B_Ta_2_4	55.72
8875	1115446	55.81
8876	1201444	55.81
8877	2289092	55.81
8878	1215933	56.17
8879	348034	56.21
8880	1074240	56.21
8881	1093406	56.21
8882	1113948	56.21
8883	3534249	56.21
8884	4990883	56.21
8885	wsnp_CAP12_c3056_1439567	56.29
8886	wsnp_Ku_c12886_20706969	56.37
8887	M6_389432_PstIMluI_PA	56.37
8888	M6_1054445_PstIMseI_PA	56.37
8889	M6_1153925_PstIMseI_PA	56.37
8890	M6_1172966_PstIMseI_PA	56.37
8891	M6_118663_PstIMseI_PA	56.37
8892	M6_1186817_PstIMseI_PA	56.37
8893	M6_154201_PstIMseI_PA	56.37
8894	M6_1546608_PstIMseI_PA	56.37
8895	M6_1596155_PstIMseI_PA	56.37
8896	M6_163947_PstIMseI_PA	56.37
8897	M6_2302794_PstIMseI_PA	56.37
8898	M6_2313987_PstIMseI_PA	56.37
8899	M6_251467_PstIMseI_PA	56.37
8900	M6_267178_PstIMseI_PA	56.37
8901	M6_32815_PstIMseI_PA	56.37
8902	M6_334031_PstIMseI_PA	56.37
8903	M6_344964_PstIMseI_PA	56.37
8904	M6_370047_PstIMseI_PA	56.37
8905	M6_39828_PstIMseI_PA	56.37
8906	M6_439563_PstIMseI_PA	56.37
8907	M6_45395_PstIMseI_PA	56.37
8908	M6_56297_PstIMseI_PA	56.37
8909	M6_7824_PstIMseI_PA	56.37
8910	M6_947598_PstIMseI_PA	56.37
8911	Opata_254839_PstIMseI_PA	56.37
8912	Opata_358926_PstIMseI_PA	56.37
8913	Opata_3719809_PstIMseI_PA	56.37
8914	Opata_46095_PstIMseI_PA	56.37
8915	Opata_477915_PstIMseI_PA	56.37
8916	Opata_483741_PstIMseI_PA	56.37
8917	Opata_531965_PstIMseI_PA	56.37
8918	Opata_978751_PstIMseI_PA	56.37
8919	M6_1076818_PstIMspI_PA	56.37
8920	M6_1127416_PstIMspI_PA	56.37
8921	M6_115666_PstIMspI_PA	56.37
8922	M6_1184906_PstIMspI_PA	56.37
8923	M6_1201542_PstIMspI_PA	56.37
8924	M6_146039_PstIMspI_PA	56.37
8925	M6_1518092_PstIMspI_PA	56.37
8926	M6_1900933_PstIMspI_PA	56.37
8927	M6_1997852_PstIMspI_PA	56.37
8928	M6_222920_PstIMspI_PA	56.37
8929	M6_2236646_PstIMspI_PA	56.37
8930	M6_2434060_PstIMspI_PA	56.37
8931	M6_2569619_PstIMspI_PA	56.37
8932	M6_2651109_PstIMspI_PA	56.37
8933	M6_2707360_PstIMspI_PA	56.37
8934	M6_2952788_PstIMspI_PA	56.37
8935	M6_2957622_PstIMspI_PA	56.37
8936	M6_2993830_PstIMspI_PA	56.37
8937	M6_3242806_PstIMspI_PA	56.37
8938	M6_37068_PstIMspI_PA	56.37
8939	M6_373870_PstIMspI_PA	56.37
8940	M6_611061_PstIMspI_PA	56.37
8941	M6_657130_PstIMspI_PA	56.37
8942	M6_778206_PstIMspI_PA	56.37
8943	M6_815309_PstIMspI_PA	56.37
8944	M6_935025_PstIMspI_PA	56.37
8945	Opata_1021672_PstIMspI_PA	56.37
8946	Opata_1041432_PstIMspI_PA	56.37
8947	Opata_1117284_PstIMspI_PA	56.37
8948	Opata_1270240_PstIMspI_PA	56.37
8949	Opata_1415346_PstIMspI_PA	56.37
8950	Opata_1445868_PstIMspI_PA	56.37
8951	Opata_1502021_PstIMspI_PA	56.37
8952	Opata_1572463_PstIMspI_PA	56.37
8953	Opata_1795285_PstIMspI_PA	56.37
8954	Opata_1814994_PstIMspI_PA	56.37
8955	Opata_1821180_PstIMspI_PA	56.37
8956	Opata_1889782_PstIMspI_PA	56.37
8957	Opata_1914458_PstIMspI_PA	56.37
8958	Opata_2015950_PstIMspI_PA	56.37
8959	Opata_2099934_PstIMspI_PA	56.37
8960	Opata_2180921_PstIMspI_PA	56.37
8961	Opata_234456_PstIMspI_PA	56.37
8962	Opata_2383401_PstIMspI_PA	56.37
8963	Opata_2475838_PstIMspI_PA	56.37
8964	Opata_2627573_PstIMspI_PA	56.37
8965	Opata_2707596_PstIMspI_PA	56.37
8966	Opata_2803759_PstIMspI_PA	56.37
8967	Opata_2927710_PstIMspI_PA	56.37
8968	Opata_2948025_PstIMspI_PA	56.37
8969	Opata_3219720_PstIMspI_PA	56.37
8970	Opata_3230523_PstIMspI_PA	56.37
8971	Opata_331862_PstIMspI_PA	56.37
8972	Opata_3423276_PstIMspI_PA	56.37
8973	Opata_3477408_PstIMspI_PA	56.37
8974	Opata_3978664_PstIMspI_PA	56.37
8975	Opata_3984262_PstIMspI_PA	56.37
8976	Opata_4023780_PstIMspI_PA	56.37
8977	Opata_4140263_PstIMspI_PA	56.37
8978	Opata_486491_PstIMspI_PA	56.37
8979	Opata_494467_PstIMspI_PA	56.37
8980	Opata_587636_PstIMspI_PA	56.37
8981	Opata_615414_PstIMspI_PA	56.37
8982	Opata_644562_PstIMspI_PA	56.37
8983	Opata_663754_PstIMspI_PA	56.37
8984	Opata_664027_PstIMspI_PA	56.37
8985	Opata_797741_PstIMspI_PA	56.37
8986	Opata_852700_PstIMspI_PA	56.37
8987	Opata_8560_PstIMspI_PA	56.37
8988	Opata_932767_PstIMspI_PA	56.37
8989	Opata_958463_PstIMspI_PA	56.37
8990	Opata_992449_PstIMspI_PA	56.37
8991	Opata_1109189_33_PstIMluI_SNP	56.37
8992	Opata_1109189_43_PstIMluI_SNP	56.37
8993	Opata_1109189_66_PstIMluI_SNP	56.37
8994	Opata_121681_16_PstIMluI_SNP	56.37
8995	Opata_121681_34_PstIMluI_SNP	56.37
8996	Opata_18839_3_PstIMluI_SNP	56.37
8997	Opata_22341_74_PstIMluI_SNP	56.37
8998	Opata_1030253_29_PstIMseI_SNP	56.37
8999	Opata_1030253_56_PstIMseI_SNP	56.37
9000	Opata_1055814_60_PstIMseI_SNP	56.37
9001	Opata_107217_40_PstIMseI_SNP	56.37
9002	Opata_1091968_37_PstIMseI_SNP	56.37
9003	Opata_110479_88_PstIMseI_SNP	56.37
9004	Opata_112249_8_PstIMseI_SNP	56.37
9005	Opata_126367_85_PstIMseI_SNP	56.37
9006	Opata_1325748_39_PstIMseI_SNP	56.37
9007	Opata_1325748_50_PstIMseI_SNP	56.37
9008	Opata_1325748_5_PstIMseI_SNP	56.37
9009	Opata_1328607_4_PstIMseI_SNP	56.37
9010	Opata_13699_76_PstIMseI_SNP	56.37
9011	Opata_1428484_18_PstIMseI_SNP	56.37
9012	Opata_157168_45_PstIMseI_SNP	56.37
9013	Opata_159999_72_PstIMseI_SNP	56.37
9014	Opata_160773_66_PstIMseI_SNP	56.37
9015	Opata_160773_76_PstIMseI_SNP	56.37
9016	Opata_160773_77_PstIMseI_SNP	56.37
9017	Opata_1714394_45_PstIMseI_SNP	56.37
9018	Opata_1714394_9_PstIMseI_SNP	56.37
9019	Opata_175804_5_PstIMseI_SNP	56.37
9020	Opata_184478_22_PstIMseI_SNP	56.37
9021	Opata_184478_23_PstIMseI_SNP	56.37
9022	Opata_185304_57_PstIMseI_SNP	56.37
9023	Opata_206398_4_PstIMseI_SNP	56.37
9024	Opata_206398_58_PstIMseI_SNP	56.37
9025	Opata_214747_42_PstIMseI_SNP	56.37
9026	Opata_221980_30_PstIMseI_SNP	56.37
9027	Opata_225912_40_PstIMseI_SNP	56.37
9028	Opata_225912_6_PstIMseI_SNP	56.37
9029	Opata_257086_1_PstIMseI_SNP	56.37
9030	Opata_272999_83_PstIMseI_SNP	56.37
9031	Opata_27482_78_PstIMseI_SNP	56.37
9032	Opata_316283_45_PstIMseI_SNP	56.37
9033	Opata_353524_25_PstIMseI_SNP	56.37
9034	Opata_374132_78_PstIMseI_SNP	56.37
9035	Opata_3946143_7_PstIMseI_SNP	56.37
9036	Opata_42702_5_PstIMseI_SNP	56.37
9037	Opata_4356982_40_PstIMseI_SNP	56.37
9038	Opata_459648_83_PstIMseI_SNP	56.37
9039	Opata_46730_11_PstIMseI_SNP	56.37
9040	Opata_5074_31_PstIMseI_SNP	56.37
9041	Opata_508431_75_PstIMseI_SNP	56.37
9042	Opata_509605_79_PstIMseI_SNP	56.37
9043	Opata_571655_7_PstIMseI_SNP	56.37
9044	Opata_639904_52_PstIMseI_SNP	56.37
9045	Opata_684464_84_PstIMseI_SNP	56.37
9046	Opata_78249_54_PstIMseI_SNP	56.37
9047	Opata_794681_76_PstIMseI_SNP	56.37
9048	Opata_80747_16_PstIMseI_SNP	56.37
9049	Opata_850904_14_PstIMseI_SNP	56.37
9050	Opata_850904_35_PstIMseI_SNP	56.37
9051	Opata_98598_71_PstIMseI_SNP	56.37
9052	Opata_1046885_13_PstIMspI_SNP	56.37
9053	Opata_10840_22_PstIMspI_SNP	56.37
9054	Opata_108988_12_PstIMspI_SNP	56.37
9055	Opata_1176770_41_PstIMspI_SNP	56.37
9056	Opata_1261005_36_PstIMspI_SNP	56.37
9057	Opata_1261005_42_PstIMspI_SNP	56.37
9058	Opata_1300315_14_PstIMspI_SNP	56.37
9059	Opata_1307837_31_PstIMspI_SNP	56.37
9060	Opata_1573169_78_PstIMspI_SNP	56.37
9061	Opata_1718022_65_PstIMspI_SNP	56.37
9062	Opata_1727498_23_PstIMspI_SNP	56.37
9063	Opata_1727552_11_PstIMspI_SNP	56.37
9064	Opata_1727552_25_PstIMspI_SNP	56.37
9065	Opata_1729191_72_PstIMspI_SNP	56.37
9066	Opata_1729191_7_PstIMspI_SNP	56.37
9067	Opata_1731004_1_PstIMspI_SNP	56.37
9068	Opata_1765800_21_PstIMspI_SNP	56.37
9069	Opata_1786037_25_PstIMspI_SNP	56.37
9070	Opata_1794113_26_PstIMspI_SNP	56.37
9071	Opata_1794113_63_PstIMspI_SNP	56.37
9072	Opata_1851889_58_PstIMspI_SNP	56.37
9073	Opata_1892839_53_PstIMspI_SNP	56.37
9074	Opata_1926053_34_PstIMspI_SNP	56.37
9075	Opata_1926053_58_PstIMspI_SNP	56.37
9076	Opata_1929233_9_PstIMspI_SNP	56.37
9077	Opata_2050611_56_PstIMspI_SNP	56.37
9078	Opata_2170333_55_PstIMspI_SNP	56.37
9079	Opata_222320_33_PstIMspI_SNP	56.37
9080	Opata_2410229_15_PstIMspI_SNP	56.37
9081	Opata_2410229_32_PstIMspI_SNP	56.37
9082	Opata_2417195_83_PstIMspI_SNP	56.37
9083	Opata_2502335_76_PstIMspI_SNP	56.37
9084	Opata_2588780_85_PstIMspI_SNP	56.37
9085	Opata_3217378_4_PstIMspI_SNP	56.37
9086	Opata_3373529_42_PstIMspI_SNP	56.37
9087	Opata_3373529_65_PstIMspI_SNP	56.37
9088	Opata_339327_27_PstIMspI_SNP	56.37
9089	Opata_3489619_38_PstIMspI_SNP	56.37
9090	Opata_3512083_79_PstIMspI_SNP	56.37
9091	Opata_374806_28_PstIMspI_SNP	56.37
9092	Opata_3834366_43_PstIMspI_SNP	56.37
9093	Opata_3834366_7_PstIMspI_SNP	56.37
9094	Opata_4207782_20_PstIMspI_SNP	56.37
9095	Opata_432264_37_PstIMspI_SNP	56.37
9096	Opata_574904_32_PstIMspI_SNP	56.37
9097	Opata_754169_3_PstIMspI_SNP	56.37
9098	Opata_833616_52_PstIMspI_SNP	56.37
9099	Opata_95712_16_PstIMspI_SNP	56.37
9100	Opata_1123463_PstIMluI_PA	56.37
9101	Opata_1293616_PstIMluI_PA	56.37
9102	Opata_13733_PstIMluI_PA	56.37
9103	Opata_1476400_PstIMluI_PA	56.37
9104	M6_1148870_PstIMseI_PA	56.37
9105	M6_12170_PstIMseI_PA	56.37
9106	M6_122739_PstIMseI_PA	56.37
9107	M6_1263437_PstIMseI_PA	56.37
9108	M6_1334583_PstIMseI_PA	56.37
9109	M6_1385325_PstIMseI_PA	56.37
9110	M6_1520088_PstIMseI_PA	56.37
9111	M6_173915_PstIMseI_PA	56.37
9112	M6_251241_PstIMseI_PA	56.37
9113	M6_348202_PstIMseI_PA	56.37
9114	M6_3534256_PstIMseI_PA	56.37
9115	M6_369916_PstIMseI_PA	56.37
9116	M6_37913_PstIMseI_PA	56.37
9117	M6_420233_PstIMseI_PA	56.37
9118	M6_437326_PstIMseI_PA	56.37
9119	M6_553370_PstIMseI_PA	56.37
9120	M6_621795_PstIMseI_PA	56.37
9121	M6_625951_PstIMseI_PA	56.37
9122	M6_806689_PstIMseI_PA	56.37
9123	M6_818411_PstIMseI_PA	56.37
9124	M6_837017_PstIMseI_PA	56.37
9125	M6_912683_PstIMseI_PA	56.37
9126	M6_975832_PstIMseI_PA	56.37
9127	Opata_1045530_PstIMseI_PA	56.37
9128	Opata_1063909_PstIMseI_PA	56.37
9129	Opata_1066213_PstIMseI_PA	56.37
9130	Opata_1101593_PstIMseI_PA	56.37
9131	Opata_118116_PstIMseI_PA	56.37
9132	Opata_1191187_PstIMseI_PA	56.37
9133	Opata_1234162_PstIMseI_PA	56.37
9134	Opata_1254601_PstIMseI_PA	56.37
9135	Opata_1306968_PstIMseI_PA	56.37
9136	Opata_150661_PstIMseI_PA	56.37
9137	Opata_1642380_PstIMseI_PA	56.37
9138	Opata_20156_PstIMseI_PA	56.37
9139	Opata_2124034_PstIMseI_PA	56.37
9140	Opata_229840_PstIMseI_PA	56.37
9141	Opata_2380996_PstIMseI_PA	56.37
9142	Opata_241757_PstIMseI_PA	56.37
9143	Opata_248288_PstIMseI_PA	56.37
9144	Opata_266456_PstIMseI_PA	56.37
9145	Opata_2735790_PstIMseI_PA	56.37
9146	Opata_3258520_PstIMseI_PA	56.37
9147	Opata_3319615_PstIMseI_PA	56.37
9148	Opata_333885_PstIMseI_PA	56.37
9149	Opata_343291_PstIMseI_PA	56.37
9150	Opata_3478268_PstIMseI_PA	56.37
9151	Opata_355896_PstIMseI_PA	56.37
9152	Opata_3875647_PstIMseI_PA	56.37
9153	Opata_394900_PstIMseI_PA	56.37
9154	Opata_478687_PstIMseI_PA	56.37
9155	Opata_503605_PstIMseI_PA	56.37
9156	Opata_55957_PstIMseI_PA	56.37
9157	Opata_630777_PstIMseI_PA	56.37
9158	Opata_64382_PstIMseI_PA	56.37
9159	Opata_671254_PstIMseI_PA	56.37
9160	Opata_684886_PstIMseI_PA	56.37
9161	Opata_708736_PstIMseI_PA	56.37
9162	Opata_758255_PstIMseI_PA	56.37
9163	Opata_79377_PstIMseI_PA	56.37
9164	Opata_831009_PstIMseI_PA	56.37
9165	Opata_845745_PstIMseI_PA	56.37
9166	Opata_869888_PstIMseI_PA	56.37
9167	Opata_87952_PstIMseI_PA	56.37
9168	Opata_88520_PstIMseI_PA	56.37
9169	Opata_897844_PstIMseI_PA	56.37
9170	Opata_911618_PstIMseI_PA	56.37
9171	M6_1386599_PstIMspI_PA	56.37
9172	M6_138969_PstIMspI_PA	56.37
9173	M6_1467149_PstIMspI_PA	56.37
9174	M6_1468168_PstIMspI_PA	56.37
9175	M6_1620145_PstIMspI_PA	56.37
9176	M6_1694685_PstIMspI_PA	56.37
9177	M6_1780484_PstIMspI_PA	56.37
9178	M6_1859855_PstIMspI_PA	56.37
9179	M6_1872284_PstIMspI_PA	56.37
9180	M6_2240097_PstIMspI_PA	56.37
9181	M6_2378470_PstIMspI_PA	56.37
9182	M6_2457063_PstIMspI_PA	56.37
9183	M6_2535949_PstIMspI_PA	56.37
9184	M6_3226183_PstIMspI_PA	56.37
9185	M6_3278445_PstIMspI_PA	56.37
9186	M6_331391_PstIMspI_PA	56.37
9187	M6_3460472_PstIMspI_PA	56.37
9188	M6_385752_PstIMspI_PA	56.37
9189	M6_391164_PstIMspI_PA	56.37
9190	M6_486467_PstIMspI_PA	56.37
9191	M6_595364_PstIMspI_PA	56.37
9192	M6_694730_PstIMspI_PA	56.37
9193	M6_701783_PstIMspI_PA	56.37
9194	M6_84174_PstIMspI_PA	56.37
9195	M6_878959_PstIMspI_PA	56.37
9196	M6_971458_PstIMspI_PA	56.37
9197	Opata_1003334_PstIMspI_PA	56.37
9198	Opata_1011696_PstIMspI_PA	56.37
9199	Opata_1086506_PstIMspI_PA	56.37
9200	Opata_1128898_PstIMspI_PA	56.37
9201	Opata_1182919_PstIMspI_PA	56.37
9202	Opata_1420631_PstIMspI_PA	56.37
9203	Opata_1504602_PstIMspI_PA	56.37
9204	Opata_1582057_PstIMspI_PA	56.37
9205	Opata_1595026_PstIMspI_PA	56.37
9206	Opata_1636697_PstIMspI_PA	56.37
9207	Opata_1710878_PstIMspI_PA	56.37
9208	Opata_1741090_PstIMspI_PA	56.37
9209	Opata_1759047_PstIMspI_PA	56.37
9210	Opata_1763402_PstIMspI_PA	56.37
9211	Opata_1765573_PstIMspI_PA	56.37
9212	Opata_1786068_PstIMspI_PA	56.37
9213	Opata_1816614_PstIMspI_PA	56.37
9214	Opata_1837856_PstIMspI_PA	56.37
9215	Opata_1881048_PstIMspI_PA	56.37
9216	Opata_1916969_PstIMspI_PA	56.37
9217	Opata_1921834_PstIMspI_PA	56.37
9218	Opata_1953719_PstIMspI_PA	56.37
9219	Opata_1992631_PstIMspI_PA	56.37
9220	Opata_2037410_PstIMspI_PA	56.37
9221	Opata_2060096_PstIMspI_PA	56.37
9222	Opata_2098524_PstIMspI_PA	56.37
9223	Opata_2107922_PstIMspI_PA	56.37
9224	Opata_2128654_PstIMspI_PA	56.37
9225	Opata_2135353_PstIMspI_PA	56.37
9226	Opata_2142838_PstIMspI_PA	56.37
9227	Opata_2160659_PstIMspI_PA	56.37
9228	Opata_219236_PstIMspI_PA	56.37
9229	Opata_22305_PstIMspI_PA	56.37
9230	Opata_223867_PstIMspI_PA	56.37
9231	Opata_2246509_PstIMspI_PA	56.37
9232	Opata_233520_PstIMspI_PA	56.37
9233	Opata_237675_PstIMspI_PA	56.37
9234	Opata_2436784_PstIMspI_PA	56.37
9235	Opata_2523284_PstIMspI_PA	56.37
9236	Opata_25952_PstIMspI_PA	56.37
9237	Opata_2777785_PstIMspI_PA	56.37
9238	Opata_2827102_PstIMspI_PA	56.37
9239	Opata_2839870_PstIMspI_PA	56.37
9240	Opata_2840323_PstIMspI_PA	56.37
9241	Opata_2902330_PstIMspI_PA	56.37
9242	Opata_2928034_PstIMspI_PA	56.37
9243	Opata_2999889_PstIMspI_PA	56.37
9244	Opata_3033226_PstIMspI_PA	56.37
9245	Opata_307405_PstIMspI_PA	56.37
9246	Opata_30846_PstIMspI_PA	56.37
9247	Opata_3095295_PstIMspI_PA	56.37
9248	Opata_3157876_PstIMspI_PA	56.37
9249	Opata_3171587_PstIMspI_PA	56.37
9250	Opata_319148_PstIMspI_PA	56.37
9251	Opata_32998_PstIMspI_PA	56.37
9252	Opata_331160_PstIMspI_PA	56.37
9253	Opata_3384241_PstIMspI_PA	56.37
9254	Opata_350748_PstIMspI_PA	56.37
9255	Opata_3702518_PstIMspI_PA	56.37
9256	Opata_3726290_PstIMspI_PA	56.37
9257	Opata_3755815_PstIMspI_PA	56.37
9258	Opata_3771274_PstIMspI_PA	56.37
9259	Opata_3799142_PstIMspI_PA	56.37
9260	Opata_3802657_PstIMspI_PA	56.37
9261	Opata_3802911_PstIMspI_PA	56.37
9262	Opata_3815055_PstIMspI_PA	56.37
9263	Opata_3865746_PstIMspI_PA	56.37
9264	Opata_3869769_PstIMspI_PA	56.37
9265	Opata_3967274_PstIMspI_PA	56.37
9266	Opata_3990016_PstIMspI_PA	56.37
9267	Opata_4050760_PstIMspI_PA	56.37
9268	Opata_4106869_PstIMspI_PA	56.37
9269	Opata_4125041_PstIMspI_PA	56.37
9270	Opata_414651_PstIMspI_PA	56.37
9271	Opata_4234155_PstIMspI_PA	56.37
9272	Opata_468793_PstIMspI_PA	56.37
9273	Opata_481597_PstIMspI_PA	56.37
9274	Opata_541743_PstIMspI_PA	56.37
9275	Opata_625605_PstIMspI_PA	56.37
9276	Opata_807346_PstIMspI_PA	56.37
9277	Opata_873118_PstIMspI_PA	56.37
9278	Opata_880800_PstIMspI_PA	56.37
9279	Opata_897675_PstIMspI_PA	56.37
9280	Opata_97892_PstIMspI_PA	56.37
9281	Opata_349225_61_PstIMluI_SNP	56.37
9282	Opata_1226203_9_PstIMseI_SNP	56.37
9283	Opata_205654_50_PstIMseI_SNP	56.37
9284	Opata_2089450_3_PstIMseI_SNP	56.37
9285	Opata_2138209_25_PstIMseI_SNP	56.37
9286	Opata_2138209_40_PstIMseI_SNP	56.37
9287	Opata_240809_60_PstIMseI_SNP	56.37
9288	Opata_240809_9_PstIMseI_SNP	56.37
9289	Opata_24384_3_PstIMseI_SNP	56.37
9290	Opata_24384_73_PstIMseI_SNP	56.37
9291	Opata_25257_28_PstIMseI_SNP	56.37
9292	Opata_25257_57_PstIMseI_SNP	56.37
9293	Opata_2564588_30_PstIMseI_SNP	56.37
9294	Opata_279351_37_PstIMseI_SNP	56.37
9295	Opata_324906_87_PstIMseI_SNP	56.37
9296	Opata_335337_33_PstIMseI_SNP	56.37
9297	Opata_350222_86_PstIMseI_SNP	56.37
9298	Opata_384348_31_PstIMseI_SNP	56.37
9299	Opata_3853138_66_PstIMseI_SNP	56.37
9300	Opata_423106_17_PstIMseI_SNP	56.37
9301	Opata_423106_19_PstIMseI_SNP	56.37
9302	Opata_423106_77_PstIMseI_SNP	56.37
9303	Opata_462287_23_PstIMseI_SNP	56.37
9304	Opata_462287_56_PstIMseI_SNP	56.37
9305	Opata_476073_63_PstIMseI_SNP	56.37
9306	Opata_515811_30_PstIMseI_SNP	56.37
9307	Opata_515811_75_PstIMseI_SNP	56.37
9308	Opata_528360_42_PstIMseI_SNP	56.37
9309	Opata_528360_69_PstIMseI_SNP	56.37
9310	Opata_548148_50_PstIMseI_SNP	56.37
9311	Opata_5568_1_PstIMseI_SNP	56.37
9312	Opata_5568_43_PstIMseI_SNP	56.37
9313	Opata_5568_5_PstIMseI_SNP	56.37
9314	Opata_602414_53_PstIMseI_SNP	56.37
9315	Opata_636575_5_PstIMseI_SNP	56.37
9316	Opata_737086_71_PstIMseI_SNP	56.37
9317	Opata_908598_8_PstIMseI_SNP	56.37
9318	Opata_933536_34_PstIMseI_SNP	56.37
9319	Opata_1198135_10_PstIMspI_SNP	56.37
9320	Opata_1583351_54_PstIMspI_SNP	56.37
9321	Opata_1649610_69_PstIMspI_SNP	56.37
9322	Opata_1826805_32_PstIMspI_SNP	56.37
9323	Opata_1913372_52_PstIMspI_SNP	56.37
9324	Opata_2013686_47_PstIMspI_SNP	56.37
9325	Opata_2137237_63_PstIMspI_SNP	56.37
9326	Opata_240757_35_PstIMspI_SNP	56.37
9327	Opata_2423154_50_PstIMspI_SNP	56.37
9328	Opata_2493642_27_PstIMspI_SNP	56.37
9329	Opata_2797628_85_PstIMspI_SNP	56.37
9330	Opata_4227866_30_PstIMspI_SNP	56.37
9331	Opata_443869_65_PstIMspI_SNP	56.37
9332	Opata_489957_30_PstIMspI_SNP	56.37
9333	Opata_489957_69_PstIMspI_SNP	56.37
9334	Opata_516400_63_PstIMspI_SNP	56.37
9335	Opata_531379_24_PstIMspI_SNP	56.37
9336	Opata_746999_18_PstIMspI_SNP	56.37
9337	Opata_2949133_PstIMseI_PA	56.37
9338	M6_1196578_PstIMseI_PA	56.37
9339	M6_1212756_PstIMseI_PA	56.37
9340	M6_2449971_PstIMseI_PA	56.37
9341	M6_490222_PstIMseI_PA	56.37
9342	Opata_81751_PstIMseI_PA	56.37
9343	M6_1848068_PstIMspI_PA	56.37
9344	M6_1886421_PstIMspI_PA	56.37
9345	M6_2713275_PstIMspI_PA	56.37
9346	Opata_1067956_PstIMspI_PA	56.37
9347	Opata_2207057_PstIMspI_PA	56.37
9348	Opata_3472861_PstIMspI_PA	56.37
9349	Opata_4004524_PstIMspI_PA	56.37
9350	Opata_420030_PstIMspI_PA	56.37
9351	Opata_4207506_PstIMspI_PA	56.37
9352	Opata_923403_PstIMspI_PA	56.37
9353	M6_2205286_PstIMluI_PA	56.37
9354	M6_2697234_PstIMluI_PA	56.37
9355	M6_446909_PstIMluI_PA	56.37
9356	M6_702623_PstIMluI_PA	56.37
9357	M6_1121496_PstIMseI_PA	56.37
9358	M6_1125938_PstIMseI_PA	56.37
9359	M6_1136293_PstIMseI_PA	56.37
9360	M6_1159824_PstIMseI_PA	56.37
9361	M6_12250_PstIMseI_PA	56.37
9362	M6_123644_PstIMseI_PA	56.37
9363	M6_124324_PstIMseI_PA	56.37
9364	M6_1253967_PstIMseI_PA	56.37
9365	M6_1278849_PstIMseI_PA	56.37
9366	M6_142873_PstIMseI_PA	56.37
9367	M6_1561951_PstIMseI_PA	56.37
9368	M6_1602727_PstIMseI_PA	56.37
9369	M6_185891_PstIMseI_PA	56.37
9370	M6_201673_PstIMseI_PA	56.37
9371	M6_201816_PstIMseI_PA	56.37
9372	M6_2127150_PstIMseI_PA	56.37
9373	M6_213210_PstIMseI_PA	56.37
9374	M6_2265508_PstIMseI_PA	56.37
9375	M6_23295_PstIMseI_PA	56.37
9376	M6_2416_PstIMseI_PA	56.37
9377	M6_2616018_PstIMseI_PA	56.37
9378	M6_265710_PstIMseI_PA	56.37
9379	M6_2880410_PstIMseI_PA	56.37
9380	M6_305145_PstIMseI_PA	56.37
9381	M6_314541_PstIMseI_PA	56.37
9382	M6_325963_PstIMseI_PA	56.37
9383	M6_342126_PstIMseI_PA	56.37
9384	M6_357015_PstIMseI_PA	56.37
9385	M6_359938_PstIMseI_PA	56.37
9386	M6_3625213_PstIMseI_PA	56.37
9387	M6_487207_PstIMseI_PA	56.37
9388	M6_667997_PstIMseI_PA	56.37
9389	M6_728057_PstIMseI_PA	56.37
9390	M6_956916_PstIMseI_PA	56.37
9391	Opata_1484219_PstIMseI_PA	56.37
9392	Opata_148429_PstIMseI_PA	56.37
9393	Opata_1828293_PstIMseI_PA	56.37
9394	Opata_1937993_PstIMseI_PA	56.37
9395	Opata_270546_PstIMseI_PA	56.37
9396	Opata_303064_PstIMseI_PA	56.37
9397	Opata_311925_PstIMseI_PA	56.37
9398	Opata_383760_PstIMseI_PA	56.37
9399	Opata_3882747_PstIMseI_PA	56.37
9400	Opata_493529_PstIMseI_PA	56.37
9401	Opata_615344_PstIMseI_PA	56.37
9402	Opata_686546_PstIMseI_PA	56.37
9403	M6_1004182_PstIMspI_PA	56.37
9404	M6_122251_PstIMspI_PA	56.37
9405	M6_142393_PstIMspI_PA	56.37
9406	M6_1614874_PstIMspI_PA	56.37
9407	M6_1653252_PstIMspI_PA	56.37
9408	M6_1671478_PstIMspI_PA	56.37
9409	M6_2480179_PstIMspI_PA	56.37
9410	M6_2781723_PstIMspI_PA	56.37
9411	M6_470751_PstIMspI_PA	56.37
9412	M6_510882_PstIMspI_PA	56.37
9413	M6_550990_PstIMspI_PA	56.37
9414	M6_633246_PstIMspI_PA	56.37
9415	M6_732104_PstIMspI_PA	56.37
9416	M6_733466_PstIMspI_PA	56.37
9417	M6_785723_PstIMspI_PA	56.37
9418	Opata_1564286_PstIMspI_PA	56.37
9419	Opata_1935223_PstIMspI_PA	56.37
9420	Opata_1982765_PstIMspI_PA	56.37
9421	Opata_2295958_PstIMspI_PA	56.37
9422	Opata_2548109_PstIMspI_PA	56.37
9423	Opata_3020884_PstIMspI_PA	56.37
9424	Opata_3242298_PstIMspI_PA	56.37
9425	Opata_3310172_PstIMspI_PA	56.37
9426	Opata_3418475_PstIMspI_PA	56.37
9427	Opata_3641547_PstIMspI_PA	56.37
9428	Opata_3803276_PstIMspI_PA	56.37
9429	Opata_3974728_PstIMspI_PA	56.37
9430	Opata_4030148_PstIMspI_PA	56.37
9431	Opata_566049_PstIMspI_PA	56.37
9432	Opata_898705_PstIMspI_PA	56.37
9433	Opata_1301768_PstIMseI_PA	56.37
9434	Opata_1535182_PstIMseI_PA	56.37
9435	Opata_1753228_PstIMseI_PA	56.37
9436	Opata_2019_PstIMseI_PA	56.37
9437	Opata_2040937_PstIMseI_PA	56.37
9438	Opata_2068265_PstIMseI_PA	56.37
9439	Opata_25145_PstIMseI_PA	56.37
9440	Opata_254650_PstIMseI_PA	56.37
9441	Opata_2649000_PstIMseI_PA	56.37
9442	Opata_2953313_PstIMseI_PA	56.37
9443	Opata_381115_PstIMseI_PA	56.37
9444	Opata_398242_PstIMseI_PA	56.37
9445	Opata_4152731_PstIMseI_PA	56.37
9446	Opata_60333_PstIMseI_PA	56.37
9447	Opata_72691_PstIMseI_PA	56.37
9448	Opata_934684_PstIMseI_PA	56.37
9449	Opata_1108227_PstIMspI_PA	56.37
9450	Opata_1344942_PstIMspI_PA	56.37
9451	Opata_1365638_PstIMspI_PA	56.37
9452	Opata_1429093_PstIMspI_PA	56.37
9453	Opata_1531454_PstIMspI_PA	56.37
9454	Opata_1554260_PstIMspI_PA	56.37
9455	Opata_1645335_PstIMspI_PA	56.37
9456	Opata_1666312_PstIMspI_PA	56.37
9457	Opata_1694503_PstIMspI_PA	56.37
9458	Opata_1780208_PstIMspI_PA	56.37
9459	Opata_1871434_PstIMspI_PA	56.37
9460	Opata_1889203_PstIMspI_PA	56.37
9461	Opata_1976397_PstIMspI_PA	56.37
9462	Opata_1979570_PstIMspI_PA	56.37
9463	Opata_1988952_PstIMspI_PA	56.37
9464	Opata_1992095_PstIMspI_PA	56.37
9465	Opata_1999068_PstIMspI_PA	56.37
9466	Opata_2303318_PstIMspI_PA	56.37
9467	Opata_2329417_PstIMspI_PA	56.37
9468	Opata_2348476_PstIMspI_PA	56.37
9469	Opata_2358002_PstIMspI_PA	56.37
9470	Opata_2422202_PstIMspI_PA	56.37
9471	Opata_2554031_PstIMspI_PA	56.37
9472	Opata_2637396_PstIMspI_PA	56.37
9473	Opata_2660628_PstIMspI_PA	56.37
9474	Opata_2977876_PstIMspI_PA	56.37
9475	Opata_3059640_PstIMspI_PA	56.37
9476	Opata_3171560_PstIMspI_PA	56.37
9477	Opata_3255100_PstIMspI_PA	56.37
9478	Opata_3300592_PstIMspI_PA	56.37
9479	Opata_3372182_PstIMspI_PA	56.37
9480	Opata_3435108_PstIMspI_PA	56.37
9481	Opata_3593332_PstIMspI_PA	56.37
9482	Opata_3957979_PstIMspI_PA	56.37
9483	Opata_4059565_PstIMspI_PA	56.37
9484	Opata_4150621_PstIMspI_PA	56.37
9485	Opata_4207520_PstIMspI_PA	56.37
9486	Opata_4224285_PstIMspI_PA	56.37
9487	Opata_454089_PstIMspI_PA	56.37
9488	Opata_56586_PstIMspI_PA	56.37
9489	Opata_734936_PstIMspI_PA	56.37
9490	Opata_830897_PstIMspI_PA	56.37
9491	Opata_962359_PstIMspI_PA	56.37
9492	Opata_981436_PstIMspI_PA	56.37
9493	Opata_1820792_PstIMluI_PA	56.37
9494	Opata_2574230_PstIMluI_PA	56.37
9495	Opata_2757752_PstIMluI_PA	56.37
9496	Opata_2799056_PstIMluI_PA	56.37
9497	Opata_551845_PstIMluI_PA	56.37
9498	Opata_920931_PstIMluI_PA	56.37
9499	Opata_981786_PstIMluI_PA	56.37
9500	M6_1133784_PstIMseI_PA	56.37
9501	M6_121832_PstIMseI_PA	56.37
9502	M6_123270_PstIMseI_PA	56.37
9503	M6_1846860_PstIMseI_PA	56.37
9504	M6_212837_PstIMseI_PA	56.37
9505	M6_233579_PstIMseI_PA	56.37
9506	M6_2349782_PstIMseI_PA	56.37
9507	M6_3168498_PstIMseI_PA	56.37
9508	M6_319219_PstIMseI_PA	56.37
9509	M6_3593_PstIMseI_PA	56.37
9510	M6_381409_PstIMseI_PA	56.37
9511	M6_84744_PstIMseI_PA	56.37
9512	M6_962222_PstIMseI_PA	56.37
9513	M6_981485_PstIMseI_PA	56.37
9514	Opata_1000625_PstIMseI_PA	56.37
9515	Opata_1006900_PstIMseI_PA	56.37
9516	Opata_101480_PstIMseI_PA	56.37
9517	Opata_102619_PstIMseI_PA	56.37
9518	Opata_1048101_PstIMseI_PA	56.37
9519	Opata_1053996_PstIMseI_PA	56.37
9520	Opata_1140643_PstIMseI_PA	56.37
9521	Opata_116129_PstIMseI_PA	56.37
9522	Opata_116188_PstIMseI_PA	56.37
9523	Opata_118797_PstIMseI_PA	56.37
9524	Opata_1201520_PstIMseI_PA	56.37
9525	Opata_125153_PstIMseI_PA	56.37
9526	Opata_1258136_PstIMseI_PA	56.37
9527	Opata_1319473_PstIMseI_PA	56.37
9528	Opata_1324374_PstIMseI_PA	56.37
9529	Opata_133444_PstIMseI_PA	56.37
9530	Opata_139168_PstIMseI_PA	56.37
9531	Opata_141905_PstIMseI_PA	56.37
9532	Opata_145981_PstIMseI_PA	56.37
9533	Opata_165539_PstIMseI_PA	56.37
9534	Opata_17003_PstIMseI_PA	56.37
9535	Opata_1765960_PstIMseI_PA	56.37
9536	Opata_1875804_PstIMseI_PA	56.37
9537	Opata_193974_PstIMseI_PA	56.37
9538	Opata_207521_PstIMseI_PA	56.37
9539	Opata_20817_PstIMseI_PA	56.37
9540	Opata_229794_PstIMseI_PA	56.37
9541	Opata_2337105_PstIMseI_PA	56.37
9542	Opata_241354_PstIMseI_PA	56.37
9543	Opata_2508804_PstIMseI_PA	56.37
9544	Opata_25655_PstIMseI_PA	56.37
9545	Opata_25855_PstIMseI_PA	56.37
9546	Opata_262528_PstIMseI_PA	56.37
9547	Opata_271104_PstIMseI_PA	56.37
9548	Opata_2856967_PstIMseI_PA	56.37
9549	Opata_296190_PstIMseI_PA	56.37
9550	Opata_298626_PstIMseI_PA	56.37
9551	Opata_300834_PstIMseI_PA	56.37
9552	Opata_301652_PstIMseI_PA	56.37
9553	Opata_3056415_PstIMseI_PA	56.37
9554	Opata_321714_PstIMseI_PA	56.37
9555	Opata_322852_PstIMseI_PA	56.37
9556	Opata_330342_PstIMseI_PA	56.37
9557	Opata_334515_PstIMseI_PA	56.37
9558	Opata_348549_PstIMseI_PA	56.37
9559	Opata_3551475_PstIMseI_PA	56.37
9560	Opata_358830_PstIMseI_PA	56.37
9561	Opata_378393_PstIMseI_PA	56.37
9562	Opata_387953_PstIMseI_PA	56.37
9563	Opata_422890_PstIMseI_PA	56.37
9564	Opata_431358_PstIMseI_PA	56.37
9565	Opata_437817_PstIMseI_PA	56.37
9566	Opata_456207_PstIMseI_PA	56.37
9567	Opata_47013_PstIMseI_PA	56.37
9568	Opata_505434_PstIMseI_PA	56.37
9569	Opata_576597_PstIMseI_PA	56.37
9570	Opata_588418_PstIMseI_PA	56.37
9571	Opata_600273_PstIMseI_PA	56.37
9572	Opata_61559_PstIMseI_PA	56.37
9573	Opata_627015_PstIMseI_PA	56.37
9574	Opata_637728_PstIMseI_PA	56.37
9575	Opata_640940_PstIMseI_PA	56.37
9576	Opata_66350_PstIMseI_PA	56.37
9577	Opata_675523_PstIMseI_PA	56.37
9578	Opata_683434_PstIMseI_PA	56.37
9579	Opata_699443_PstIMseI_PA	56.37
9580	Opata_763895_PstIMseI_PA	56.37
9581	Opata_797228_PstIMseI_PA	56.37
9582	Opata_834343_PstIMseI_PA	56.37
9583	Opata_859638_PstIMseI_PA	56.37
9584	Opata_911882_PstIMseI_PA	56.37
9585	Opata_92000_PstIMseI_PA	56.37
9586	Opata_961572_PstIMseI_PA	56.37
9587	Opata_963982_PstIMseI_PA	56.37
9588	Opata_978017_PstIMseI_PA	56.37
9589	Opata_985140_PstIMseI_PA	56.37
9590	M6_1613306_PstIMspI_PA	56.37
9591	M6_1773646_PstIMspI_PA	56.37
9592	M6_1801192_PstIMspI_PA	56.37
9593	M6_2328181_PstIMspI_PA	56.37
9594	M6_332585_PstIMspI_PA	56.37
9595	M6_440349_PstIMspI_PA	56.37
9596	M6_507288_PstIMspI_PA	56.37
9597	M6_574174_PstIMspI_PA	56.37
9598	M6_980400_PstIMspI_PA	56.37
9599	Opata_1012953_PstIMspI_PA	56.37
9600	Opata_104095_PstIMspI_PA	56.37
9601	Opata_1042147_PstIMspI_PA	56.37
9602	Opata_1056069_PstIMspI_PA	56.37
9603	Opata_1092194_PstIMspI_PA	56.37
9604	Opata_1139086_PstIMspI_PA	56.37
9605	Opata_115719_PstIMspI_PA	56.37
9606	Opata_1235146_PstIMspI_PA	56.37
9607	Opata_1239601_PstIMspI_PA	56.37
9608	Opata_1246766_PstIMspI_PA	56.37
9609	Opata_128552_PstIMspI_PA	56.37
9610	Opata_1354933_PstIMspI_PA	56.37
9611	Opata_136112_PstIMspI_PA	56.37
9612	Opata_137426_PstIMspI_PA	56.37
9613	Opata_143908_PstIMspI_PA	56.37
9614	Opata_1477286_PstIMspI_PA	56.37
9615	Opata_1501910_PstIMspI_PA	56.37
9616	Opata_1543945_PstIMspI_PA	56.37
9617	Opata_1564983_PstIMspI_PA	56.37
9618	Opata_160751_PstIMspI_PA	56.37
9619	Opata_1674913_PstIMspI_PA	56.37
9620	Opata_1694902_PstIMspI_PA	56.37
9621	Opata_1715061_PstIMspI_PA	56.37
9622	Opata_1772265_PstIMspI_PA	56.37
9623	Opata_1779472_PstIMspI_PA	56.37
9624	Opata_1781738_PstIMspI_PA	56.37
9625	Opata_1785742_PstIMspI_PA	56.37
9626	Opata_178892_PstIMspI_PA	56.37
9627	Opata_1790110_PstIMspI_PA	56.37
9628	Opata_1793601_PstIMspI_PA	56.37
9629	Opata_1862228_PstIMspI_PA	56.37
9630	Opata_1871806_PstIMspI_PA	56.37
9631	Opata_1972076_PstIMspI_PA	56.37
9632	Opata_1986325_PstIMspI_PA	56.37
9633	Opata_2021454_PstIMspI_PA	56.37
9634	Opata_2030043_PstIMspI_PA	56.37
9635	Opata_2075809_PstIMspI_PA	56.37
9636	Opata_2125649_PstIMspI_PA	56.37
9637	Opata_2184846_PstIMspI_PA	56.37
9638	Opata_2235147_PstIMspI_PA	56.37
9639	Opata_2245939_PstIMspI_PA	56.37
9640	Opata_2260995_PstIMspI_PA	56.37
9641	Opata_2281738_PstIMspI_PA	56.37
9642	Opata_2292236_PstIMspI_PA	56.37
9643	Opata_2372794_PstIMspI_PA	56.37
9644	Opata_2411833_PstIMspI_PA	56.37
9645	Opata_2482318_PstIMspI_PA	56.37
9646	Opata_2633624_PstIMspI_PA	56.37
9647	Opata_2706821_PstIMspI_PA	56.37
9648	Opata_2707187_PstIMspI_PA	56.37
9649	Opata_2716261_PstIMspI_PA	56.37
9650	Opata_2721401_PstIMspI_PA	56.37
9651	Opata_2741274_PstIMspI_PA	56.37
9652	Opata_2838255_PstIMspI_PA	56.37
9653	Opata_2873589_PstIMspI_PA	56.37
9654	Opata_2910751_PstIMspI_PA	56.37
9655	Opata_297487_PstIMspI_PA	56.37
9656	Opata_3009302_PstIMspI_PA	56.37
9657	Opata_3085551_PstIMspI_PA	56.37
9658	Opata_309383_PstIMspI_PA	56.37
9659	Opata_3131090_PstIMspI_PA	56.37
9660	Opata_315218_PstIMspI_PA	56.37
9661	Opata_3247193_PstIMspI_PA	56.37
9662	Opata_3262354_PstIMspI_PA	56.37
9663	Opata_3348633_PstIMspI_PA	56.37
9664	Opata_3395357_PstIMspI_PA	56.37
9665	Opata_3397947_PstIMspI_PA	56.37
9666	Opata_348115_PstIMspI_PA	56.37
9667	Opata_3574729_PstIMspI_PA	56.37
9668	Opata_35800_PstIMspI_PA	56.37
9669	Opata_3603953_PstIMspI_PA	56.37
9670	Opata_3607120_PstIMspI_PA	56.37
9671	Opata_3610707_PstIMspI_PA	56.37
9672	Opata_3631295_PstIMspI_PA	56.37
9673	Opata_3676639_PstIMspI_PA	56.37
9674	Opata_3684125_PstIMspI_PA	56.37
9675	Opata_377119_PstIMspI_PA	56.37
9676	Opata_3841243_PstIMspI_PA	56.37
9677	Opata_3850848_PstIMspI_PA	56.37
9678	Opata_3979126_PstIMspI_PA	56.37
9679	Opata_4109602_PstIMspI_PA	56.37
9680	Opata_411184_PstIMspI_PA	56.37
9681	Opata_4128978_PstIMspI_PA	56.37
9682	Opata_4149137_PstIMspI_PA	56.37
9683	Opata_4218147_PstIMspI_PA	56.37
9684	Opata_42321_PstIMspI_PA	56.37
9685	Opata_442382_PstIMspI_PA	56.37
9686	Opata_502128_PstIMspI_PA	56.37
9687	Opata_561256_PstIMspI_PA	56.37
9688	Opata_564815_PstIMspI_PA	56.37
9689	Opata_614304_PstIMspI_PA	56.37
9690	Opata_6147_PstIMspI_PA	56.37
9691	Opata_65626_PstIMspI_PA	56.37
9692	Opata_664622_PstIMspI_PA	56.37
9693	Opata_671799_PstIMspI_PA	56.37
9694	Opata_67506_PstIMspI_PA	56.37
9695	Opata_727859_PstIMspI_PA	56.37
9696	Opata_73311_PstIMspI_PA	56.37
9697	Opata_733817_PstIMspI_PA	56.37
9698	Opata_739469_PstIMspI_PA	56.37
9699	Opata_759425_PstIMspI_PA	56.37
9700	Opata_835996_PstIMspI_PA	56.37
9701	Opata_844618_PstIMspI_PA	56.37
9702	Opata_900255_PstIMspI_PA	56.37
9703	Opata_96616_PstIMspI_PA	56.37
9704	Opata_979721_PstIMspI_PA	56.37
9705	Opata_992345_PstIMspI_PA	56.37
9706	Opata_994692_PstIMspI_PA	56.37
9707	Opata_127830_PstIMluI_PA	56.37
9708	M6_1101882_PstIMseI_PA	56.37
9709	M6_2037715_PstIMseI_PA	56.37
9710	M6_55814_PstIMseI_PA	56.37
9711	Opata_1221154_PstIMseI_PA	56.37
9712	Opata_1280723_PstIMseI_PA	56.37
9713	Opata_2050217_PstIMseI_PA	56.37
9714	Opata_2455214_PstIMseI_PA	56.37
9715	Opata_2566095_PstIMseI_PA	56.37
9716	Opata_2830740_PstIMseI_PA	56.37
9717	M6_400683_PstIMspI_PA	56.37
9718	M6_404870_PstIMspI_PA	56.37
9719	Opata_120662_PstIMspI_PA	56.37
9720	Opata_1471242_PstIMspI_PA	56.37
9721	Opata_1668581_PstIMspI_PA	56.37
9722	Opata_1849068_PstIMspI_PA	56.37
9723	Opata_2072830_PstIMspI_PA	56.37
9724	Opata_2203255_PstIMspI_PA	56.37
9725	Opata_3051852_PstIMspI_PA	56.37
9726	Opata_91971_PstIMspI_PA	56.37
9727	M6_1291501_PstIMseI_PA	56.37
9728	M6_2184787_PstIMseI_PA	56.37
9729	M6_266897_PstIMseI_PA	56.37
9730	M6_337759_PstIMseI_PA	56.37
9731	M6_568745_PstIMseI_PA	56.37
9732	M6_815711_PstIMseI_PA	56.37
9733	M6_1472673_PstIMspI_PA	56.37
9734	M6_1945678_PstIMspI_PA	56.37
9735	M6_2265277_PstIMspI_PA	56.37
9736	M6_2610897_PstIMspI_PA	56.37
9737	M6_374705_PstIMspI_PA	56.37
9738	M6_686849_PstIMspI_PA	56.37
9739	M6_704597_PstIMspI_PA	56.37
9740	Opata_536930_PstIMluI_PA	56.37
9741	M6_1383194_PstIMseI_PA	56.37
9742	M6_180825_PstIMseI_PA	56.37
9743	M6_3810058_PstIMseI_PA	56.37
9744	M6_44772_PstIMseI_PA	56.37
9745	M6_546710_PstIMseI_PA	56.37
9746	M6_625105_PstIMseI_PA	56.37
9747	M6_769493_PstIMseI_PA	56.37
9748	M6_95573_PstIMseI_PA	56.37
9749	Opata_1076644_PstIMseI_PA	56.37
9750	Opata_1089919_PstIMseI_PA	56.37
9751	Opata_1101053_PstIMseI_PA	56.37
9752	Opata_1115008_PstIMseI_PA	56.37
9753	Opata_13345_PstIMseI_PA	56.37
9754	Opata_1335577_PstIMseI_PA	56.37
9755	Opata_1377867_PstIMseI_PA	56.37
9756	Opata_15218_PstIMseI_PA	56.37
9757	Opata_15796_PstIMseI_PA	56.37
9758	Opata_1699658_PstIMseI_PA	56.37
9759	Opata_1748330_PstIMseI_PA	56.37
9760	Opata_26999_PstIMseI_PA	56.37
9761	Opata_291520_PstIMseI_PA	56.37
9762	Opata_303700_PstIMseI_PA	56.37
9763	Opata_3196823_PstIMseI_PA	56.37
9764	Opata_365446_PstIMseI_PA	56.37
9765	Opata_385169_PstIMseI_PA	56.37
9766	Opata_581078_PstIMseI_PA	56.37
9767	Opata_793786_PstIMseI_PA	56.37
9768	Opata_803597_PstIMseI_PA	56.37
9769	Opata_810646_PstIMseI_PA	56.37
9770	Opata_827329_PstIMseI_PA	56.37
9771	Opata_933670_PstIMseI_PA	56.37
9772	Opata_985709_PstIMseI_PA	56.37
9773	Opata_998259_PstIMseI_PA	56.37
9774	M6_976719_PstIMspI_PA	56.37
9775	Opata_110566_PstIMspI_PA	56.37
9776	Opata_1470995_PstIMspI_PA	56.37
9777	Opata_1508413_PstIMspI_PA	56.37
9778	Opata_1570164_PstIMspI_PA	56.37
9779	Opata_1675013_PstIMspI_PA	56.37
9780	Opata_1676965_PstIMspI_PA	56.37
9781	Opata_1684712_PstIMspI_PA	56.37
9782	Opata_1714567_PstIMspI_PA	56.37
9783	Opata_1841810_PstIMspI_PA	56.37
9784	Opata_2046757_PstIMspI_PA	56.37
9785	Opata_2168863_PstIMspI_PA	56.37
9786	Opata_2180649_PstIMspI_PA	56.37
9787	Opata_2203844_PstIMspI_PA	56.37
9788	Opata_2279816_PstIMspI_PA	56.37
9789	Opata_2318171_PstIMspI_PA	56.37
9790	Opata_2636648_PstIMspI_PA	56.37
9791	Opata_3002090_PstIMspI_PA	56.37
9792	Opata_3167875_PstIMspI_PA	56.37
9793	Opata_3637574_PstIMspI_PA	56.37
9794	Opata_3664843_PstIMspI_PA	56.37
9795	Opata_3837648_PstIMspI_PA	56.37
9796	Opata_3852767_PstIMspI_PA	56.37
9797	Opata_389632_PstIMspI_PA	56.37
9798	Opata_4000454_PstIMspI_PA	56.37
9799	Opata_4141483_PstIMspI_PA	56.37
9800	Opata_470599_PstIMspI_PA	56.37
9801	Opata_475523_PstIMspI_PA	56.37
9802	Opata_489826_PstIMspI_PA	56.37
9803	Opata_497612_PstIMspI_PA	56.37
9804	Opata_544482_PstIMspI_PA	56.37
9805	Opata_571380_PstIMspI_PA	56.37
9806	Opata_719254_PstIMspI_PA	56.37
9807	Opata_755423_PstIMspI_PA	56.37
9808	M6_833506_PstIMluI_PA	56.37
9809	M6_1099268_PstIMseI_PA	56.37
9810	M6_1236634_PstIMseI_PA	56.37
9811	M6_1250784_PstIMseI_PA	56.37
9812	M6_13475_PstIMseI_PA	56.37
9813	M6_156291_PstIMseI_PA	56.37
9814	M6_1600101_PstIMseI_PA	56.37
9815	M6_169404_PstIMseI_PA	56.37
9816	M6_1932575_PstIMseI_PA	56.37
9817	M6_2166745_PstIMseI_PA	56.37
9818	M6_2429251_PstIMseI_PA	56.37
9819	M6_295750_PstIMseI_PA	56.37
9820	M6_298112_PstIMseI_PA	56.37
9821	M6_376191_PstIMseI_PA	56.37
9822	M6_407558_PstIMseI_PA	56.37
9823	M6_572141_PstIMseI_PA	56.37
9824	M6_632917_PstIMseI_PA	56.37
9825	M6_815474_PstIMseI_PA	56.37
9826	Opata_110935_PstIMseI_PA	56.37
9827	Opata_1109441_PstIMseI_PA	56.37
9828	Opata_1210400_PstIMseI_PA	56.37
9829	Opata_148036_PstIMseI_PA	56.37
9830	Opata_1763082_PstIMseI_PA	56.37
9831	Opata_192564_PstIMseI_PA	56.37
9832	Opata_2127617_PstIMseI_PA	56.37
9833	Opata_2539473_PstIMseI_PA	56.37
9834	Opata_431475_PstIMseI_PA	56.37
9835	Opata_490889_PstIMseI_PA	56.37
9836	Opata_959303_PstIMseI_PA	56.37
9837	M6_1358781_PstIMspI_PA	56.37
9838	M6_1452989_PstIMspI_PA	56.37
9839	M6_1494946_PstIMspI_PA	56.37
9840	M6_1595398_PstIMspI_PA	56.37
9841	M6_1748223_PstIMspI_PA	56.37
9842	M6_1843496_PstIMspI_PA	56.37
9843	M6_2131370_PstIMspI_PA	56.37
9844	M6_2298077_PstIMspI_PA	56.37
9845	M6_2557772_PstIMspI_PA	56.37
9846	M6_3579974_PstIMspI_PA	56.37
9847	M6_428901_PstIMspI_PA	56.37
9848	M6_701950_PstIMspI_PA	56.37
9849	M6_855125_PstIMspI_PA	56.37
9850	M6_884824_PstIMspI_PA	56.37
9851	Opata_1059883_PstIMspI_PA	56.37
9852	Opata_202168_PstIMspI_PA	56.37
9853	Opata_2066534_PstIMspI_PA	56.37
9854	Opata_2185016_PstIMspI_PA	56.37
9855	Opata_2272247_PstIMspI_PA	56.37
9856	Opata_2312060_PstIMspI_PA	56.37
9857	Opata_2490273_PstIMspI_PA	56.37
9858	Opata_349605_PstIMspI_PA	56.37
9859	Opata_3513479_PstIMspI_PA	56.37
9860	Opata_3594752_PstIMspI_PA	56.37
9861	Opata_3708135_PstIMspI_PA	56.37
9862	Opata_3988155_PstIMspI_PA	56.37
9863	Opata_436514_PstIMspI_PA	56.37
9864	Opata_457602_PstIMspI_PA	56.37
9865	Opata_718782_PstIMspI_PA	56.37
9866	Opata_861179_PstIMspI_PA	56.37
9867	Opata_883723_PstIMspI_PA	56.37
9868	Opata_106980_PstIMseI_PA	56.37
9869	Opata_1119656_PstIMseI_PA	56.37
9870	Opata_2292049_PstIMseI_PA	56.37
9871	Opata_2452918_PstIMseI_PA	56.37
9872	Opata_637664_PstIMseI_PA	56.37
9873	Opata_1950368_PstIMspI_PA	56.37
9874	Opata_2229087_PstIMspI_PA	56.37
9875	Opata_2396335_PstIMspI_PA	56.37
9876	Opata_3225889_PstIMspI_PA	56.37
9877	Opata_3411522_PstIMspI_PA	56.37
9878	Opata_3496119_PstIMspI_PA	56.37
9879	Opata_3920202_PstIMspI_PA	56.37
9880	Opata_585970_PstIMspI_PA	56.37
9881	Opata_851177_PstIMspI_PA	56.37
9882	Opata_122470_PstIMseI_PA	56.37
9883	Opata_72020_PstIMseI_PA	56.37
9884	M6_2542463_PstIMspI_PA	56.37
9885	Opata_1676011_PstIMspI_PA	56.37
9886	Opata_1701422_PstIMspI_PA	56.37
9887	Opata_2161724_PstIMspI_PA	56.37
9888	Opata_896797_PstIMspI_PA	56.37
9889	Opata_600_PstIMluI_PA	56.37
9890	Opata_52639_PstIMseI_PA	56.37
9891	Opata_580836_PstIMseI_PA	56.37
9892	Opata_628254_PstIMseI_PA	56.37
9893	Opata_790580_PstIMseI_PA	56.37
9894	M6_1066243_PstIMspI_PA	56.37
9895	M6_533398_PstIMspI_PA	56.37
9896	Opata_2461183_PstIMspI_PA	56.37
9897	Opata_819928_PstIMspI_PA	56.37
9898	M6_2189935_PstIMspI_PA	56.37
9899	Opata_3951388_PstIMspI_PA	56.37
9900	Opata_3331044_PstIMseI_PA	56.37
9901	Opata_3481126_PstIMspI_PA	56.37
9902	Opata_1791270_PstIMseI_PA	56.37
9903	Opata_681756_PstIMspI_PA	56.37
9904	M6_452436_PstIMseI_PA	56.37
9905	Opata_2265612_PstIMspI_PA	56.37
9906	Opata_3476681_PstIMseI_PA	56.37
9907	Opata_995468_PstIMspI_PA	56.37
9908	Opata_1367705_PstIMseI_PA	56.37
9909	Opata_1398206_PstIMspI_PA	56.37
9910	Opata_3077173_PstIMspI_PA	56.37
9911	Opata_898174_PstIMspI_PA	56.37
9912	Opata_360686_PstIMseI_PA	56.37
9913	Opata_45667_PstIMseI_PA	56.37
9914	Opata_1241429_PstIMseI_PA	56.37
9915	Opata_2240861_PstIMspI_PA	56.37
9916	Opata_2697815_PstIMspI_PA	56.37
9917	Opata_3217951_PstIMseI_PA	56.37
9918	Opata_4107626_PstIMspI_PA	56.37
9919	Opata_37755_PstIMseI_PA	56.37
9920	Opata_2217117_PstIMspI_PA	56.37
9921	Opata_2943429_PstIMspI_PA	56.37
9922	M6_422469_PstIMseI_PA	56.37
9923	Opata_170005_PstIMseI_PA	56.37
9924	Opata_4173881_PstIMspI_PA	56.37
9925	408332	56.38
9926	1017457	56.38
9927	1020042	56.38
9928	1023223	56.38
9929	1039901	56.38
9930	1082202	56.38
9931	1105951	56.38
9932	1173939	56.38
9933	1197565	56.38
9934	2275481	56.38
9935	BobWhite_c11354_376	56.57
9936	RAC875_c23339_236	56.57
9937	tplb0025h15_643	56.57
9938	Excalibur_c7579_151	56.57
9939	Ku_c12886_1250	56.57
9940	RAC875_c52560_438	56.57
9941	BS00021750_51	56.57
9942	Ra_c19331_603	56.57
9943	1196493	56.61
9944	1062841	56.66
9945	1102122	56.66
9946	1102544	56.66
9947	1102645	56.66
9948	1112336	56.66
9949	1113298	56.66
9950	1125765	56.66
9951	1130655	56.66
9952	1259708	56.66
9953	1279935	56.66
9954	1382367	56.66
9955	1382600	56.66
9956	1386991	56.66
9957	1404489	56.66
9958	1670469	56.66
9959	1772132	56.66
9960	RFL_Contig854_2253	56.69
9961	RFL_Contig854_2291	56.69
9962	RFL_Contig854_2357	56.69
9963	1160139	56.73
9964	1280300	56.78
9965	4003522	56.81
9966	1126875	56.87
9967	981641	57.09
9968	1102565	57.09
9969	1218819	57.09
9970	1714396	57.09
9971	3934114	57.09
9972	XWC2028g	57.1
9973	996319	57.26
9974	1151639	57.26
9975	Opata_1054877_PstIMluI_PA	57.27
9976	M6_1025448_PstIMseI_PA	57.27
9977	M6_717581_PstIMseI_PA	57.27
9978	Opata_151297_PstIMseI_PA	57.27
9979	Opata_197954_PstIMseI_PA	57.27
9980	Opata_663422_PstIMseI_PA	57.27
9981	Opata_931321_PstIMseI_PA	57.27
9982	M6_1407425_PstIMspI_PA	57.27
9983	M6_2206031_PstIMspI_PA	57.27
9984	M6_3149237_PstIMspI_PA	57.27
9985	M6_3152190_PstIMspI_PA	57.27
9986	M6_329257_PstIMspI_PA	57.27
9987	M6_800386_PstIMspI_PA	57.27
9988	M6_996292_PstIMspI_PA	57.27
9989	Opata_1084343_PstIMspI_PA	57.27
9990	Opata_1750628_PstIMspI_PA	57.27
9991	Opata_1932375_PstIMspI_PA	57.27
9992	Opata_2313244_PstIMspI_PA	57.27
9993	Opata_2425114_PstIMspI_PA	57.27
9994	Opata_336930_PstIMspI_PA	57.27
9995	Opata_11657_34_PstIMluI_SNP	57.27
9996	Opata_349225_89_PstIMluI_SNP	57.27
9997	Opata_1210071_34_PstIMseI_SNP	57.27
9998	Opata_1210071_86_PstIMseI_SNP	57.27
9999	Opata_143047_83_PstIMseI_SNP	57.27
10000	Opata_1646_20_PstIMseI_SNP	57.27
10001	Opata_1646_60_PstIMseI_SNP	57.27
10002	Opata_257254_64_PstIMseI_SNP	57.27
10003	Opata_264234_37_PstIMseI_SNP	57.27
10004	Opata_272183_31_PstIMseI_SNP	57.27
10005	Opata_383347_90_PstIMseI_SNP	57.27
10006	Opata_47961_89_PstIMseI_SNP	57.27
10007	Opata_708220_50_PstIMseI_SNP	57.27
10008	Opata_1464246_27_PstIMspI_SNP	57.27
10009	Opata_1535398_49_PstIMspI_SNP	57.27
10010	Opata_1561867_80_PstIMspI_SNP	57.27
10011	Opata_1630344_87_PstIMspI_SNP	57.27
10012	Opata_1971797_24_PstIMspI_SNP	57.27
10013	Opata_1971797_39_PstIMspI_SNP	57.27
10014	Opata_2051958_15_PstIMspI_SNP	57.27
10015	Opata_2051958_74_PstIMspI_SNP	57.27
10016	Opata_2209171_83_PstIMspI_SNP	57.27
10017	Opata_2794677_61_PstIMspI_SNP	57.27
10018	Opata_2794677_74_PstIMspI_SNP	57.27
10019	Opata_2796675_17_PstIMspI_SNP	57.27
10020	Opata_2797628_25_PstIMspI_SNP	57.27
10021	Opata_311269_63_PstIMspI_SNP	57.27
10022	Opata_3313767_83_PstIMspI_SNP	57.27
10023	Opata_3360336_46_PstIMspI_SNP	57.27
10024	Opata_3507804_61_PstIMspI_SNP	57.27
10025	Opata_4186469_80_PstIMspI_SNP	57.27
10026	Opata_4227866_66_PstIMspI_SNP	57.27
10027	Opata_465301_11_PstIMspI_SNP	57.27
10028	Opata_471729_61_PstIMspI_SNP	57.27
10029	Opata_527385_76_PstIMspI_SNP	57.27
10030	M6_3044320_PstIMseI_PA	57.27
10031	M6_357086_PstIMseI_PA	57.27
10032	Opata_328453_PstIMseI_PA	57.27
10033	M6_2713583_PstIMspI_PA	57.27
10034	M6_402512_PstIMspI_PA	57.27
10035	M6_418869_PstIMspI_PA	57.27
10036	Opata_861790_PstIMspI_PA	57.27
10037	Opata_2147_66_PstIMluI_SNP	57.27
10038	Opata_1827613_PstIMspI_PA	57.27
10039	Opata_2099025_PstIMspI_PA	57.27
10040	Opata_3950237_PstIMspI_PA	57.27
10041	Opata_4117452_PstIMspI_PA	57.27
10042	Opata_2214659_70_PstIMspI_SNP	57.27
10043	Opata_29344_PstIMluI_PA	57.27
10044	Opata_929162_PstIMluI_PA	57.27
10045	M6_555556_PstIMseI_PA	57.27
10046	Opata_1161722_PstIMseI_PA	57.27
10047	Opata_1627387_PstIMseI_PA	57.27
10048	Opata_1697440_PstIMseI_PA	57.27
10049	Opata_329134_PstIMseI_PA	57.27
10050	Opata_357244_PstIMseI_PA	57.27
10051	Opata_366461_PstIMseI_PA	57.27
10052	Opata_465776_PstIMseI_PA	57.27
10053	Opata_513148_PstIMseI_PA	57.27
10054	Opata_807189_PstIMseI_PA	57.27
10055	M6_2140518_PstIMspI_PA	57.27
10056	M6_2181254_PstIMspI_PA	57.27
10057	M6_3437553_PstIMspI_PA	57.27
10058	M6_418763_PstIMspI_PA	57.27
10059	M6_457275_PstIMspI_PA	57.27
10060	M6_545573_PstIMspI_PA	57.27
10061	Opata_1075575_PstIMspI_PA	57.27
10062	Opata_147869_PstIMspI_PA	57.27
10063	Opata_150449_PstIMspI_PA	57.27
10064	Opata_1898190_PstIMspI_PA	57.27
10065	Opata_201776_PstIMspI_PA	57.27
10066	Opata_2108374_PstIMspI_PA	57.27
10067	Opata_3252876_PstIMspI_PA	57.27
10068	Opata_366033_PstIMspI_PA	57.27
10069	Opata_368001_PstIMspI_PA	57.27
10070	Opata_3732046_PstIMspI_PA	57.27
10071	Opata_3993742_PstIMspI_PA	57.27
10072	Opata_40612_PstIMspI_PA	57.27
10073	Opata_410180_PstIMspI_PA	57.27
10074	Opata_471945_PstIMspI_PA	57.27
10075	Opata_688049_PstIMspI_PA	57.27
10076	Opata_772572_PstIMspI_PA	57.27
10077	M6_2316084_PstIMseI_PA	57.27
10078	M6_290520_PstIMseI_PA	57.27
10079	M6_401814_PstIMseI_PA	57.27
10080	Opata_572494_PstIMseI_PA	57.27
10081	Opata_929808_PstIMseI_PA	57.27
10082	Opata_472665_PstIMspI_PA	57.27
10083	M6_4191917_PstIMseI_PA	57.27
10084	M6_905617_PstIMseI_PA	57.27
10085	M6_1686966_PstIMspI_PA	57.27
10086	M6_2166869_PstIMspI_PA	57.27
10087	M6_2450828_PstIMspI_PA	57.27
10088	M6_2465259_PstIMspI_PA	57.27
10089	M6_525663_PstIMspI_PA	57.27
10090	M6_605177_PstIMspI_PA	57.27
10091	M6_813077_PstIMspI_PA	57.27
10092	M6_916522_PstIMspI_PA	57.27
10093	Opata_4212693_50_PstIMseI_SNP	57.27
10094	M6_3028429_PstIMseI_PA	57.27
10095	M6_379816_PstIMseI_PA	57.27
10096	M6_390313_PstIMseI_PA	57.27
10097	M6_809054_PstIMseI_PA	57.27
10098	Opata_4234434_PstIMseI_PA	57.27
10099	M6_718712_PstIMspI_PA	57.27
10100	M6_974846_PstIMspI_PA	57.27
10101	Opata_1180257_PstIMspI_PA	57.27
10102	Opata_1408014_PstIMspI_PA	57.27
10103	Opata_2322378_PstIMspI_PA	57.27
10104	Opata_2548829_PstIMspI_PA	57.27
10105	Opata_265727_PstIMspI_PA	57.27
10106	Opata_556033_PstIMspI_PA	57.27
10107	Opata_684628_PstIMspI_PA	57.27
10108	Opata_2819509_PstIMluI_PA	57.27
10109	M6_1947873_PstIMseI_PA	57.27
10110	M6_491674_PstIMseI_PA	57.27
10111	M6_914410_PstIMseI_PA	57.27
10112	Opata_130664_PstIMseI_PA	57.27
10113	Opata_252782_PstIMseI_PA	57.27
10114	M6_1101683_PstIMspI_PA	57.27
10115	M6_1804907_PstIMspI_PA	57.27
10116	M6_2803610_PstIMspI_PA	57.27
10117	M6_316724_PstIMspI_PA	57.27
10118	M6_3325787_PstIMspI_PA	57.27
10119	M6_370360_PstIMspI_PA	57.27
10120	M6_371241_PstIMspI_PA	57.27
10121	M6_593251_PstIMspI_PA	57.27
10122	M6_597919_PstIMspI_PA	57.27
10123	M6_744048_PstIMspI_PA	57.27
10124	M6_792285_PstIMspI_PA	57.27
10125	M6_794869_PstIMspI_PA	57.27
10126	Opata_109330_PstIMspI_PA	57.27
10127	Opata_1603741_PstIMspI_PA	57.27
10128	Opata_1670125_PstIMspI_PA	57.27
10129	Opata_298364_PstIMspI_PA	57.27
10130	Opata_508413_PstIMspI_PA	57.27
10131	Opata_1167214_PstIMseI_PA	57.27
10132	Opata_380568_PstIMseI_PA	57.27
10133	Opata_469621_PstIMseI_PA	57.27
10134	Opata_818852_PstIMspI_PA	57.27
10135	Opata_2328904_PstIMspI_PA	57.27
10136	Opata_1858212_PstIMseI_PA	57.27
10137	Opata_3519760_PstIMseI_PA	57.27
10138	M6_1257497_PstIMspI_PA	57.27
10139	Opata_2023573_PstIMseI_PA	57.27
10140	Opata_2514623_PstIMseI_PA	57.27
10141	Opata_37777_PstIMspI_PA	57.27
10142	Opata_2141192_PstIMspI_PA	57.27
10143	Opata_6279_PstIMseI_PA	57.27
10144	Opata_3384905_PstIMspI_PA	57.27
10145	Opata_207058_PstIMseI_PA	57.27
10146	Opata_618714_PstIMseI_PA	57.27
10147	Opata_28758_PstIMseI_PA	57.27
10148	1009914	57.33
10149	1089652	57.33
10150	1240207	57.33
10151	3384641	57.33
10152	3960223	57.33
10153	5581434	57.35
10154	Ex_c9615_1202	57.49
10155	Ex_c9615_574	57.49
10156	IAAV1265	57.49
10157	BS00061012_51	57.49
10158	1011469	57.53
10159	992311	57.53
10160	1019440	57.53
10161	1019812	57.53
10162	1232016	57.53
10163	2258033	57.53
10164	2281123	57.53
10165	1093913	57.56
10166	wsnp_Ex_c7030_12111917	57.59
10167	982561	57.6
10168	994271	57.6
10169	995705	57.6
10170	996562	57.6
10171	1007894	57.6
10172	1028694	57.6
10173	1031741	57.6
10174	1043873	57.6
10175	1047387	57.6
10176	1048625	57.6
10177	1080503	57.6
10178	1084633	57.6
10179	1087941	57.6
10180	1089229	57.6
10181	1092847	57.6
10182	1093950	57.6
10183	1097640	57.6
10184	1108169	57.6
10185	1121088	57.6
10186	1129934	57.6
10187	1133722	57.6
10188	1135658	57.6
10189	1151592	57.6
10190	1216788	57.6
10191	1224810	57.6
10192	1286412	57.6
10193	1381371	57.6
10194	2241635	57.6
10195	2253164	57.6
10196	2253893	57.6
10197	2304613	57.6
10198	2374476	57.6
10199	3953799	57.6
10200	5332770	57.6
10201	5338336	57.6
10202	5970833	57.6
10203	6026632	57.6
10204	3935769	57.65
10205	wsnp_Ex_rep_c69123_68034403	57.73
10206	tplb0059b17_358	57.73
10207	BS00078460_51	57.73
10208	IAAV5150	57.73
10209	Excalibur_rep_c68004_182	57.73
10210	Ku_c71719_137	57.73
10211	RAC875_c26866_239	57.73
10212	CAP11_c1473_320	57.73
10213	Tdurum_contig18446_225	57.73
10214	Tdurum_contig82572_293	57.73
10215	Tdurum_contig82572_327	57.73
10216	Tdurum_contig82572_392	57.73
10217	Tdurum_contig82572_442	57.73
10218	3943939	57.73
10219	1128900	57.77
10220	1221569	57.77
10221	1249101	57.77
10222	2279521	57.77
10223	4404524	57.77
10224	4989028	57.77
10225	4989116	57.77
10226	mlRd30	58.1
10227	1140610	58.14
10228	1252734	58.14
10229	1254847	58.14
10230	1221966	58.18
10231	4992289	58.18
10232	997095	58.28
10233	3533075	58.28
10234	991437	58.36
10235	1238933	58.36
10236	3952170	58.53
10237	4440398	58.56
10238	WGM60	58.6
10239	1127032	58.6
10240	1219769	58.6
10241	1267606	58.6
10242	3935221	58.6
10243	3938837	58.6
10244	3951306	58.6
10245	4404957	58.6
10246	4408409	58.6
10247	4411371	58.6
10248	4412057	58.6
10249	BobWhite_rep_c58252_112	58.63
10250	P1	58.7
10251	Xcdo347	58.7
10252	Xwmc405	58.7
10253	wPt-744715	58.75
10254	1089421	58.75
10255	1124680	58.75
10256	1252925	58.75
10257	4539214	58.75
10258	1114006	58.9
10259	1228993	58.9
10260	1250999	58.9
10261	1267570	58.9
10262	4537795	58.9
10263	4541138	58.9
10264	Xfba340	59.1
10265	Xpsr952	59.1
10266	1111380	59.11
10267	Tdurum_contig82438_73	59.22
10268	BS00064863_51	59.22
10269	1130512	59.23
10270	1262831	59.31
10271	3023921	59.35
10272	1092824	59.5
10273	Kukri_c33749_590	59.63
10274	Excalibur_c60194_66	59.63
10275	Kukri_c20420_719	59.63
10276	Tdurum_contig98029_517	59.63
10277	Tdurum_contig82438_136	59.63
10278	Xfba97a	59.7
10279	Xopa10-480	59.7
10280	1039958	59.83
10281	1080709	59.83
10282	1101917	59.83
10283	1102212	59.83
10284	2276806	59.83
10285	2344115	59.83
10286	1129415	59.87
10287	RAC875_c14982_577	60.02
10288	1128327	60.12
10289	1071138	60.17
10290	Xwmc826	60.2
10291	982747	60.41
10292	1026292	60.41
10293	wmc283_1	60.47
10294	Opata_1085679_PstIMseI_PA	60.47
10295	Opata_1194525_PstIMseI_PA	60.47
10296	Opata_136323_PstIMseI_PA	60.47
10297	Opata_1984075_PstIMseI_PA	60.47
10298	Opata_2205368_PstIMseI_PA	60.47
10299	Opata_2366296_PstIMseI_PA	60.47
10300	Opata_2596444_PstIMseI_PA	60.47
10301	Opata_418938_PstIMseI_PA	60.47
10302	Opata_4423862_PstIMseI_PA	60.47
10303	Opata_540339_PstIMseI_PA	60.47
10304	Opata_679254_PstIMseI_PA	60.47
10305	M6_2612961_PstIMspI_PA	60.47
10306	M6_3089372_PstIMspI_PA	60.47
10307	Opata_1563710_PstIMspI_PA	60.47
10308	Opata_2334859_PstIMspI_PA	60.47
10309	Opata_312589_PstIMspI_PA	60.47
10310	Opata_3417492_PstIMspI_PA	60.47
10311	Opata_742740_PstIMspI_PA	60.47
10312	Opata_541892_77_PstIMseI_SNP	60.47
10313	Opata_541892_83_PstIMseI_SNP	60.47
10314	Opata_1020858_3_PstIMspI_SNP	60.47
10315	Opata_1293622_15_PstIMspI_SNP	60.47
10316	Opata_2604204_72_PstIMspI_SNP	60.47
10317	Opata_837306_40_PstIMspI_SNP	60.47
10318	Opata_753210_PstIMluI_PA	60.47
10319	Opata_1044891_PstIMseI_PA	60.47
10320	Opata_1246826_PstIMseI_PA	60.47
10321	Opata_1295785_PstIMseI_PA	60.47
10322	Opata_1848184_PstIMseI_PA	60.47
10323	Opata_2102959_PstIMseI_PA	60.47
10324	Opata_306520_PstIMseI_PA	60.47
10325	Opata_4127459_PstIMseI_PA	60.47
10326	Opata_493477_PstIMseI_PA	60.47
10327	Opata_746981_PstIMseI_PA	60.47
10328	Opata_828295_PstIMseI_PA	60.47
10329	Opata_944141_PstIMseI_PA	60.47
10330	Opata_984177_PstIMseI_PA	60.47
10331	M6_1765678_PstIMspI_PA	60.47
10332	M6_203596_PstIMspI_PA	60.47
10333	M6_293579_PstIMspI_PA	60.47
10334	M6_735253_PstIMspI_PA	60.47
10335	Opata_1109450_PstIMspI_PA	60.47
10336	Opata_1175687_PstIMspI_PA	60.47
10337	Opata_1239611_PstIMspI_PA	60.47
10338	Opata_1402239_PstIMspI_PA	60.47
10339	Opata_1573213_PstIMspI_PA	60.47
10340	Opata_1715441_PstIMspI_PA	60.47
10341	Opata_1925745_PstIMspI_PA	60.47
10342	Opata_2017346_PstIMspI_PA	60.47
10343	Opata_2374971_PstIMspI_PA	60.47
10344	Opata_2449273_PstIMspI_PA	60.47
10345	Opata_2801594_PstIMspI_PA	60.47
10346	Opata_282106_PstIMspI_PA	60.47
10347	Opata_3004260_PstIMspI_PA	60.47
10348	Opata_3021254_PstIMspI_PA	60.47
10349	Opata_3030734_PstIMspI_PA	60.47
10350	Opata_3093403_PstIMspI_PA	60.47
10351	Opata_3163556_PstIMspI_PA	60.47
10352	Opata_3323711_PstIMspI_PA	60.47
10353	Opata_3447016_PstIMspI_PA	60.47
10354	Opata_3520893_PstIMspI_PA	60.47
10355	Opata_3610906_PstIMspI_PA	60.47
10356	Opata_3838237_PstIMspI_PA	60.47
10357	Opata_829333_PstIMspI_PA	60.47
10358	Opata_1761474_49_PstIMspI_SNP	60.47
10359	M6_195585_PstIMluI_PA	60.47
10360	M6_206454_PstIMluI_PA	60.47
10361	M6_3719898_PstIMseI_PA	60.47
10362	M6_1048623_PstIMspI_PA	60.47
10363	M6_1122113_PstIMspI_PA	60.47
10364	M6_1284202_PstIMspI_PA	60.47
10365	M6_2178192_PstIMspI_PA	60.47
10366	M6_2633535_PstIMspI_PA	60.47
10367	M6_347879_PstIMspI_PA	60.47
10368	M6_643455_PstIMspI_PA	60.47
10369	M6_805165_PstIMspI_PA	60.47
10370	M6_898396_PstIMspI_PA	60.47
10371	Opata_1720973_PstIMspI_PA	60.47
10372	Opata_1972480_PstIMspI_PA	60.47
10373	Opata_2908298_PstIMspI_PA	60.47
10374	Opata_3707682_PstIMspI_PA	60.47
10375	Opata_504762_63_PstIMseI_SNP	60.47
10376	Opata_864901_21_PstIMseI_SNP	60.47
10377	Opata_864901_38_PstIMseI_SNP	60.47
10378	Opata_935291_39_PstIMseI_SNP	60.47
10379	Opata_62520_35_PstIMspI_SNP	60.47
10380	Opata_1704808_PstIMspI_PA	60.47
10381	Opata_2901278_PstIMspI_PA	60.47
10382	Opata_4158455_PstIMspI_PA	60.47
10383	Opata_493089_PstIMspI_PA	60.47
10384	Opata_135784_PstIMseI_PA	60.47
10385	Opata_3190530_PstIMseI_PA	60.47
10386	Opata_384513_PstIMseI_PA	60.47
10387	Opata_3869494_PstIMseI_PA	60.47
10388	Opata_408168_PstIMseI_PA	60.47
10389	Opata_425140_PstIMseI_PA	60.47
10390	Opata_576869_PstIMseI_PA	60.47
10391	Opata_967107_PstIMseI_PA	60.47
10392	M6_1008608_PstIMspI_PA	60.47
10393	M6_1472036_PstIMspI_PA	60.47
10394	M6_1479542_PstIMspI_PA	60.47
10395	M6_1568976_PstIMspI_PA	60.47
10396	M6_1629671_PstIMspI_PA	60.47
10397	M6_164801_PstIMspI_PA	60.47
10398	M6_2730027_PstIMspI_PA	60.47
10399	M6_3531596_PstIMspI_PA	60.47
10400	M6_906528_PstIMspI_PA	60.47
10401	Opata_1185733_PstIMspI_PA	60.47
10402	Opata_1453904_PstIMspI_PA	60.47
10403	Opata_1732436_PstIMspI_PA	60.47
10404	Opata_1746546_PstIMspI_PA	60.47
10405	Opata_184474_PstIMspI_PA	60.47
10406	Opata_2171448_PstIMspI_PA	60.47
10407	Opata_2262826_PstIMspI_PA	60.47
10408	Opata_238700_PstIMspI_PA	60.47
10409	Opata_2742120_PstIMspI_PA	60.47
10410	Opata_2760323_PstIMspI_PA	60.47
10411	Opata_337658_PstIMspI_PA	60.47
10412	Opata_3748357_PstIMspI_PA	60.47
10413	Opata_3749181_PstIMspI_PA	60.47
10414	Opata_4199864_PstIMspI_PA	60.47
10415	Opata_4233840_PstIMspI_PA	60.47
10416	Opata_586605_PstIMspI_PA	60.47
10417	Opata_70894_PstIMspI_PA	60.47
10418	Opata_4168465_73_PstIMspI_SNP	60.47
10419	Opata_1062219_PstIMluI_PA	60.47
10420	M6_1115265_PstIMseI_PA	60.47
10421	M6_1121219_PstIMseI_PA	60.47
10422	M6_1344701_PstIMseI_PA	60.47
10423	Opata_1474276_PstIMseI_PA	60.47
10424	Opata_1795060_PstIMseI_PA	60.47
10425	Opata_2931838_PstIMseI_PA	60.47
10426	Opata_344472_PstIMseI_PA	60.47
10427	Opata_4442732_PstIMseI_PA	60.47
10428	Opata_708196_PstIMseI_PA	60.47
10429	Opata_986128_PstIMseI_PA	60.47
10430	Opata_2379894_PstIMspI_PA	60.47
10431	Opata_4209057_PstIMspI_PA	60.47
10432	M6_104215_PstIMseI_PA	60.47
10433	M6_220346_PstIMseI_PA	60.47
10434	M6_239261_PstIMseI_PA	60.47
10435	M6_392818_PstIMseI_PA	60.47
10436	M6_449660_PstIMseI_PA	60.47
10437	M6_887180_PstIMseI_PA	60.47
10438	M6_1755620_PstIMspI_PA	60.47
10439	M6_2256253_PstIMspI_PA	60.47
10440	M6_371395_PstIMspI_PA	60.47
10441	M6_444936_PstIMspI_PA	60.47
10442	M6_656751_PstIMspI_PA	60.47
10443	M6_804407_PstIMspI_PA	60.47
10444	M6_971298_PstIMspI_PA	60.47
10445	M6_1077481_PstIMseI_PA	60.47
10446	M6_1166303_PstIMseI_PA	60.47
10447	M6_295601_PstIMseI_PA	60.47
10448	M6_401166_PstIMseI_PA	60.47
10449	M6_46995_PstIMseI_PA	60.47
10450	M6_8866_PstIMseI_PA	60.47
10451	M6_917018_PstIMseI_PA	60.47
10452	Opata_2006275_PstIMseI_PA	60.47
10453	Opata_3225780_PstIMseI_PA	60.47
10454	M6_1981524_PstIMspI_PA	60.47
10455	M6_42497_PstIMspI_PA	60.47
10456	Opata_1009947_PstIMspI_PA	60.47
10457	Opata_1869889_PstIMspI_PA	60.47
10458	Opata_3098620_PstIMspI_PA	60.47
10459	M6_1045600_PstIMseI_PA	60.47
10460	M6_1131935_PstIMseI_PA	60.47
10461	M6_1421879_PstIMseI_PA	60.47
10462	M6_3119677_PstIMseI_PA	60.47
10463	M6_3638975_PstIMseI_PA	60.47
10464	M6_409556_PstIMseI_PA	60.47
10465	M6_549076_PstIMseI_PA	60.47
10466	M6_679375_PstIMseI_PA	60.47
10467	M6_812635_PstIMseI_PA	60.47
10468	M6_939402_PstIMseI_PA	60.47
10469	Opata_132685_PstIMseI_PA	60.47
10470	Opata_267351_PstIMseI_PA	60.47
10471	Opata_279874_PstIMseI_PA	60.47
10472	Opata_487953_PstIMseI_PA	60.47
10473	M6_1106436_PstIMspI_PA	60.47
10474	M6_1375003_PstIMspI_PA	60.47
10475	M6_1386562_PstIMspI_PA	60.47
10476	M6_1611347_PstIMspI_PA	60.47
10477	M6_1945377_PstIMspI_PA	60.47
10478	M6_205940_PstIMspI_PA	60.47
10479	M6_2143312_PstIMspI_PA	60.47
10480	M6_2187954_PstIMspI_PA	60.47
10481	M6_2384123_PstIMspI_PA	60.47
10482	M6_2499637_PstIMspI_PA	60.47
10483	M6_2755472_PstIMspI_PA	60.47
10484	M6_2873193_PstIMspI_PA	60.47
10485	M6_2953169_PstIMspI_PA	60.47
10486	M6_2955176_PstIMspI_PA	60.47
10487	M6_3186851_PstIMspI_PA	60.47
10488	M6_322684_PstIMspI_PA	60.47
10489	M6_3422725_PstIMspI_PA	60.47
10490	M6_3427960_PstIMspI_PA	60.47
10491	M6_353415_PstIMspI_PA	60.47
10492	M6_392678_PstIMspI_PA	60.47
10493	M6_436674_PstIMspI_PA	60.47
10494	M6_448676_PstIMspI_PA	60.47
10495	M6_450079_PstIMspI_PA	60.47
10496	M6_535277_PstIMspI_PA	60.47
10497	M6_542297_PstIMspI_PA	60.47
10498	M6_564748_PstIMspI_PA	60.47
10499	M6_614784_PstIMspI_PA	60.47
10500	M6_632359_PstIMspI_PA	60.47
10501	M6_715840_PstIMspI_PA	60.47
10502	M6_769812_PstIMspI_PA	60.47
10503	M6_950936_PstIMspI_PA	60.47
10504	Opata_1122420_PstIMspI_PA	60.47
10505	Opata_1767030_PstIMspI_PA	60.47
10506	Opata_3916222_PstIMspI_PA	60.47
10507	Opata_1073549_PstIMseI_PA	60.47
10508	Opata_1251824_PstIMspI_PA	60.47
10509	Opata_1515975_PstIMspI_PA	60.47
10510	Opata_2358775_PstIMspI_PA	60.47
10511	Opata_2565045_PstIMspI_PA	60.47
10512	Opata_2652389_PstIMspI_PA	60.47
10513	Opata_3001885_PstIMspI_PA	60.47
10514	Opata_3199409_PstIMspI_PA	60.47
10515	Opata_3800796_PstIMspI_PA	60.47
10516	M6_1349153_PstIMseI_PA	60.47
10517	Opata_2953807_PstIMspI_PA	60.47
10518	Opata_337532_PstIMspI_PA	60.47
10519	M6_2021974_PstIMseI_PA	60.47
10520	M6_2426547_PstIMseI_PA	60.47
10521	M6_541335_PstIMseI_PA	60.47
10522	M6_814458_PstIMseI_PA	60.47
10523	Opata_1206317_PstIMseI_PA	60.47
10524	M6_2111583_PstIMspI_PA	60.47
10525	M6_311954_PstIMspI_PA	60.47
10526	M6_919734_PstIMspI_PA	60.47
10527	Opata_3830177_PstIMspI_PA	60.47
10528	Opata_2110583_PstIMseI_PA	60.47
10529	Opata_2230424_PstIMseI_PA	60.47
10530	Opata_4233339_PstIMseI_PA	60.47
10531	Opata_1775231_PstIMspI_PA	60.47
10532	Opata_723132_PstIMseI_PA	60.47
10533	Opata_328659_PstIMseI_PA	60.47
10534	Opata_1481815_PstIMspI_PA	60.47
10535	Opata_278976_PstIMspI_PA	60.47
10536	Opata_124968_PstIMspI_PA	60.47
10537	Opata_598479_PstIMseI_PA	60.47
10538	Opata_1118898_PstIMspI_PA	60.47
10539	Opata_986328_PstIMspI_PA	60.47
10540	Opata_744592_PstIMseI_PA	60.47
10541	M6_1126185_PstIMseI_PA	60.47
10542	Opata_2481534_PstIMspI_PA	60.47
10543	M6_2163021_PstIMspI_PA	60.47
10544	M6_3187299_PstIMspI_PA	60.47
10545	Opata_1685838_PstIMspI_PA	60.47
10546	Opata_494628_PstIMspI_PA	60.47
10547	Opata_207583_PstIMseI_PA	60.47
10548	Opata_558978_PstIMseI_PA	60.47
10549	Opata_503112_PstIMseI_PA	60.47
10550	Opata_78687_PstIMseI_PA	60.47
10551	Opata_559251_PstIMseI_PA	60.47
10552	Opata_28608_PstIMseI_PA	60.47
10553	1079481	60.53
10554	4003949	60.59
10555	tPt-6221	60.7
10556	wPt-4515	60.7
10557	2290645	60.82
10558	3024387	60.94
10559	1058264	60.98
10560	1112653	60.98
10561	2279503	60.98
10562	4017363	60.98
10563	4990707	60.98
10564	3942198	61.07
10565	wPt-9314	61.07
10566	Opata_1009842_PstIMseI_PA	61.07
10567	Opata_128582_PstIMseI_PA	61.07
10568	Opata_1323386_PstIMseI_PA	61.07
10569	Opata_165005_PstIMseI_PA	61.07
10570	Opata_1883618_PstIMseI_PA	61.07
10571	Opata_2198268_PstIMseI_PA	61.07
10572	Opata_2435503_PstIMseI_PA	61.07
10573	Opata_2919210_PstIMseI_PA	61.07
10574	Opata_383422_PstIMseI_PA	61.07
10575	Opata_4254151_PstIMseI_PA	61.07
10576	Opata_433319_PstIMseI_PA	61.07
10577	Opata_638485_PstIMseI_PA	61.07
10578	Opata_744729_PstIMseI_PA	61.07
10579	Opata_1097112_PstIMspI_PA	61.07
10580	Opata_1107039_PstIMspI_PA	61.07
10581	Opata_1197676_PstIMspI_PA	61.07
10582	Opata_1253083_PstIMspI_PA	61.07
10583	Opata_1362487_PstIMspI_PA	61.07
10584	Opata_1444012_PstIMspI_PA	61.07
10585	Opata_15326_PstIMspI_PA	61.07
10586	Opata_1641294_PstIMspI_PA	61.07
10587	Opata_168382_PstIMspI_PA	61.07
10588	Opata_1749602_PstIMspI_PA	61.07
10589	Opata_1785208_PstIMspI_PA	61.07
10590	Opata_181033_PstIMspI_PA	61.07
10591	Opata_1868664_PstIMspI_PA	61.07
10592	Opata_1888387_PstIMspI_PA	61.07
10593	Opata_1968158_PstIMspI_PA	61.07
10594	Opata_2018473_PstIMspI_PA	61.07
10595	Opata_2030453_PstIMspI_PA	61.07
10596	Opata_2157946_PstIMspI_PA	61.07
10597	Opata_2169207_PstIMspI_PA	61.07
10598	Opata_2308339_PstIMspI_PA	61.07
10599	Opata_2379781_PstIMspI_PA	61.07
10600	Opata_2417627_PstIMspI_PA	61.07
10601	Opata_2419979_PstIMspI_PA	61.07
10602	Opata_245068_PstIMspI_PA	61.07
10603	Opata_2546510_PstIMspI_PA	61.07
10604	Opata_260732_PstIMspI_PA	61.07
10605	Opata_2620422_PstIMspI_PA	61.07
10606	Opata_2686406_PstIMspI_PA	61.07
10607	Opata_270548_PstIMspI_PA	61.07
10608	Opata_2727783_PstIMspI_PA	61.07
10609	Opata_2754659_PstIMspI_PA	61.07
10610	Opata_3027235_PstIMspI_PA	61.07
10611	Opata_3041183_PstIMspI_PA	61.07
10612	Opata_3057896_PstIMspI_PA	61.07
10613	Opata_3081374_PstIMspI_PA	61.07
10614	Opata_3138944_PstIMspI_PA	61.07
10615	Opata_3163718_PstIMspI_PA	61.07
10616	Opata_322993_PstIMspI_PA	61.07
10617	Opata_330665_PstIMspI_PA	61.07
10618	Opata_3337580_PstIMspI_PA	61.07
10619	Opata_3406489_PstIMspI_PA	61.07
10620	Opata_3467024_PstIMspI_PA	61.07
10621	Opata_3677156_PstIMspI_PA	61.07
10622	Opata_37627_PstIMspI_PA	61.07
10623	Opata_3923661_PstIMspI_PA	61.07
10624	Opata_3967214_PstIMspI_PA	61.07
10625	Opata_3981397_PstIMspI_PA	61.07
10626	Opata_399143_PstIMspI_PA	61.07
10627	Opata_4039527_PstIMspI_PA	61.07
10628	Opata_4146468_PstIMspI_PA	61.07
10629	Opata_4162334_PstIMspI_PA	61.07
10630	Opata_4179499_PstIMspI_PA	61.07
10631	Opata_4215135_PstIMspI_PA	61.07
10632	Opata_437489_PstIMspI_PA	61.07
10633	Opata_467846_PstIMspI_PA	61.07
10634	Opata_645677_PstIMspI_PA	61.07
10635	Opata_722116_PstIMspI_PA	61.07
10636	Opata_778326_PstIMspI_PA	61.07
10637	Opata_8058_PstIMspI_PA	61.07
10638	Opata_951349_PstIMspI_PA	61.07
10639	Opata_97473_PstIMspI_PA	61.07
10640	Opata_111308_32_PstIMseI_SNP	61.07
10641	Opata_111308_33_PstIMseI_SNP	61.07
10642	Opata_1379818_16_PstIMseI_SNP	61.07
10643	Opata_1379818_64_PstIMseI_SNP	61.07
10644	Opata_1970408_3_PstIMseI_SNP	61.07
10645	Opata_239152_35_PstIMseI_SNP	61.07
10646	Opata_239152_63_PstIMseI_SNP	61.07
10647	Opata_239152_6_PstIMseI_SNP	61.07
10648	Opata_290901_20_PstIMseI_SNP	61.07
10649	Opata_290901_63_PstIMseI_SNP	61.07
10650	Opata_1094311_10_PstIMspI_SNP	61.07
10651	Opata_1094311_64_PstIMspI_SNP	61.07
10652	Opata_1114664_46_PstIMspI_SNP	61.07
10653	Opata_1612289_86_PstIMspI_SNP	61.07
10654	Opata_1612289_89_PstIMspI_SNP	61.07
10655	Opata_2334498_23_PstIMspI_SNP	61.07
10656	Opata_3581756_5_PstIMspI_SNP	61.07
10657	Opata_608514_29_PstIMspI_SNP	61.07
10658	M6_995470_PstIMseI_PA	61.07
10659	Opata_34451_40_PstIMseI_SNP	61.07
10660	Opata_4101374_25_PstIMspI_SNP	61.07
10661	Opata_1179854_PstIMspI_PA	61.07
10662	Opata_321155_PstIMspI_PA	61.07
10663	Opata_281993_PstIMseI_PA	61.07
10664	Opata_3825369_PstIMseI_PA	61.07
10665	Opata_40699_PstIMseI_PA	61.07
10666	Opata_605417_PstIMseI_PA	61.07
10667	Opata_70661_PstIMseI_PA	61.07
10668	Opata_739_PstIMseI_PA	61.07
10669	Opata_1077484_PstIMspI_PA	61.07
10670	Opata_1600058_PstIMspI_PA	61.07
10671	Opata_1892587_PstIMspI_PA	61.07
10672	Opata_1914794_PstIMspI_PA	61.07
10673	Opata_2621881_PstIMspI_PA	61.07
10674	Opata_2780719_PstIMspI_PA	61.07
10675	Opata_2936855_PstIMspI_PA	61.07
10676	Opata_3306076_PstIMspI_PA	61.07
10677	Opata_3529672_PstIMspI_PA	61.07
10678	Opata_521267_PstIMspI_PA	61.07
10679	Opata_649122_PstIMspI_PA	61.07
10680	Opata_702962_PstIMspI_PA	61.07
10681	Opata_770525_PstIMseI_PA	61.07
10682	Opata_831324_PstIMseI_PA	61.07
10683	Opata_985365_PstIMseI_PA	61.07
10684	M6_1362251_PstIMspI_PA	61.07
10685	Opata_685139_PstIMspI_PA	61.07
10686	M6_1035733_PstIMseI_PA	61.07
10687	M6_587380_PstIMspI_PA	61.07
10688	Opata_738978_24_PstIMspI_SNP	61.07
10689	Opata_738978_31_PstIMspI_SNP	61.07
10690	M6_2331493_PstIMseI_PA	61.07
10691	Opata_1785115_PstIMseI_PA	61.07
10692	M6_1268898_PstIMseI_PA	61.07
10693	M6_1388462_PstIMseI_PA	61.07
10694	Opata_3130930_PstIMseI_PA	61.07
10695	Opata_740450_PstIMseI_PA	61.07
10696	M6_1365902_PstIMspI_PA	61.07
10697	Opata_747583_PstIMspI_PA	61.07
10698	Opata_772829_PstIMseI_PA	61.07
10699	Opata_1474969_PstIMspI_PA	61.07
10700	Opata_1688023_PstIMspI_PA	61.07
10701	Opata_1830741_PstIMspI_PA	61.07
10702	Opata_1833064_PstIMspI_PA	61.07
10703	Opata_673195_PstIMspI_PA	61.07
10704	Opata_762180_PstIMspI_PA	61.07
10705	Opata_1680501_PstIMspI_PA	61.07
10706	Opata_1952309_PstIMspI_PA	61.07
10707	Opata_1964140_PstIMspI_PA	61.07
10708	Opata_237069_PstIMspI_PA	61.07
10709	Opata_834600_PstIMspI_PA	61.07
10710	Opata_1356857_PstIMspI_PA	61.07
10711	Opata_2759752_PstIMspI_PA	61.07
10712	Opata_3223054_PstIMspI_PA	61.07
10713	Opata_503337_PstIMspI_PA	61.07
10714	Opata_525298_PstIMspI_PA	61.07
10715	Opata_1553337_PstIMspI_PA	61.07
10716	Opata_758518_PstIMspI_PA	61.07
10717	Opata_1258897_PstIMseI_PA	61.07
10718	Opata_3696538_PstIMspI_PA	61.07
10719	Opata_725616_PstIMseI_PA	61.07
10720	Opata_3141003_PstIMspI_PA	61.07
10721	Opata_528559_PstIMseI_PA	61.07
10722	Opata_468559_PstIMseI_PA	61.07
10723	Opata_1186419_PstIMseI_PA	61.07
10724	Opata_1952680_PstIMspI_PA	61.07
10725	Opata_255640_PstIMspI_PA	61.07
10726	Opata_3677560_PstIMspI_PA	61.07
10727	Opata_4222000_PstIMspI_PA	61.07
10728	Opata_137936_PstIMseI_PA	61.07
10729	Opata_194245_PstIMseI_PA	61.07
10730	Opata_1144584_PstIMspI_PA	61.07
10731	Opata_388036_PstIMspI_PA	61.07
10732	Opata_4201198_PstIMseI_PA	61.07
10733	Opata_274619_PstIMseI_PA	61.07
10734	977571	61.17
10735	1095287	61.17
10736	1109435	61.17
10737	1112149	61.17
10738	1112848	61.17
10739	1116341	61.17
10740	1117680	61.17
10741	1146623	61.17
10742	1257660	61.17
10743	1257787	61.17
10744	1259826	61.17
10745	1375333	61.17
10746	2296512	61.17
10747	2306957	61.17
10748	2336597	61.17
10749	2362200	61.17
10750	3947174	61.17
10751	4404658	61.17
10752	3935913	61.24
10753	1160505	61.26
10754	3064494	61.26
10755	1075344	61.3
10756	1091151	61.3
10757	1241633	61.35
10758	1037340	61.35
10759	1240224	61.35
10760	2260116	61.35
10761	3022503	61.35
10762	5050358	61.35
10763	3022087	61.36
10764	1239876	61.46
10765	1410356	61.51
10766	988770	61.55
10767	1022655	61.55
10768	1078949	61.55
10769	1083319	61.55
10770	1097693	61.55
10771	1129396	61.55
10772	1219157	61.55
10773	1289145	61.55
10774	2259227	61.55
10775	5324171	61.55
10776	Kukri_rep_c110670_553	61.58
10777	2282253	61.68
10778	4003135	61.68
10779	1864524	61.76
10780	1219860	61.86
10781	2257876	62.11
10782	wsnp_Ex_c13248_20898211	62.17
10783	M6_2563885_PstIMluI_PA	62.17
10784	M6_97264_PstIMluI_PA	62.17
10785	M6_558867_PstIMseI_PA	62.17
10786	M6_602738_PstIMseI_PA	62.17
10787	Opata_1045631_PstIMseI_PA	62.17
10788	M6_2731746_PstIMspI_PA	62.17
10789	M6_973211_PstIMspI_PA	62.17
10790	Opata_3010942_PstIMspI_PA	62.17
10791	Opata_3533203_PstIMspI_PA	62.17
10792	Opata_836133_PstIMspI_PA	62.17
10793	Opata_106963_8_PstIMseI_SNP	62.17
10794	Opata_1131265_54_PstIMseI_SNP	62.17
10795	Opata_115451_37_PstIMseI_SNP	62.17
10796	Opata_1276840_3_PstIMseI_SNP	62.17
10797	Opata_1276840_55_PstIMseI_SNP	62.17
10798	Opata_13611_10_PstIMseI_SNP	62.17
10799	Opata_13611_67_PstIMseI_SNP	62.17
10800	Opata_1397849_6_PstIMseI_SNP	62.17
10801	Opata_171761_12_PstIMseI_SNP	62.17
10802	Opata_17975_26_PstIMseI_SNP	62.17
10803	Opata_195599_19_PstIMseI_SNP	62.17
10804	Opata_21288_53_PstIMseI_SNP	62.17
10805	Opata_254466_52_PstIMseI_SNP	62.17
10806	Opata_3250_88_PstIMseI_SNP	62.17
10807	Opata_338089_30_PstIMseI_SNP	62.17
10808	Opata_344618_81_PstIMseI_SNP	62.17
10809	Opata_348468_72_PstIMseI_SNP	62.17
10810	Opata_349857_11_PstIMseI_SNP	62.17
10811	Opata_401713_26_PstIMseI_SNP	62.17
10812	Opata_421255_24_PstIMseI_SNP	62.17
10813	Opata_447343_43_PstIMseI_SNP	62.17
10814	Opata_447343_72_PstIMseI_SNP	62.17
10815	Opata_447343_87_PstIMseI_SNP	62.17
10816	Opata_494995_40_PstIMseI_SNP	62.17
10817	Opata_52441_9_PstIMseI_SNP	62.17
10818	Opata_60198_54_PstIMseI_SNP	62.17
10819	Opata_63948_27_PstIMseI_SNP	62.17
10820	Opata_63948_41_PstIMseI_SNP	62.17
10821	Opata_669881_88_PstIMseI_SNP	62.17
10822	Opata_706352_88_PstIMseI_SNP	62.17
10823	Opata_749008_44_PstIMseI_SNP	62.17
10824	Opata_749008_72_PstIMseI_SNP	62.17
10825	Opata_774685_4_PstIMseI_SNP	62.17
10826	Opata_774685_76_PstIMseI_SNP	62.17
10827	Opata_85590_24_PstIMseI_SNP	62.17
10828	Opata_886830_21_PstIMseI_SNP	62.17
10829	Opata_886830_23_PstIMseI_SNP	62.17
10830	Opata_936311_20_PstIMseI_SNP	62.17
10831	Opata_936311_47_PstIMseI_SNP	62.17
10832	Opata_936311_76_PstIMseI_SNP	62.17
10833	Opata_1330967_7_PstIMspI_SNP	62.17
10834	Opata_1583975_46_PstIMspI_SNP	62.17
10835	Opata_1591470_67_PstIMspI_SNP	62.17
10836	Opata_1614990_11_PstIMspI_SNP	62.17
10837	Opata_1738147_49_PstIMspI_SNP	62.17
10838	Opata_1738485_61_PstIMspI_SNP	62.17
10839	Opata_1834501_79_PstIMspI_SNP	62.17
10840	Opata_1899899_34_PstIMspI_SNP	62.17
10841	Opata_2025650_65_PstIMspI_SNP	62.17
10842	Opata_2093941_42_PstIMspI_SNP	62.17
10843	Opata_209460_44_PstIMspI_SNP	62.17
10844	Opata_2604204_67_PstIMspI_SNP	62.17
10845	Opata_2932302_44_PstIMspI_SNP	62.17
10846	Opata_3750535_28_PstIMspI_SNP	62.17
10847	Opata_399271_57_PstIMspI_SNP	62.17
10848	Opata_399271_77_PstIMspI_SNP	62.17
10849	Opata_63535_11_PstIMspI_SNP	62.17
10850	Opata_662216_64_PstIMspI_SNP	62.17
10851	Opata_1033543_PstIMseI_PA	62.17
10852	Opata_2172975_PstIMseI_PA	62.17
10853	Opata_1039662_PstIMspI_PA	62.17
10854	Opata_1048577_PstIMspI_PA	62.17
10855	Opata_1301824_PstIMspI_PA	62.17
10856	Opata_1840706_PstIMspI_PA	62.17
10857	Opata_1992609_PstIMspI_PA	62.17
10858	Opata_2163011_PstIMspI_PA	62.17
10859	Opata_22788_PstIMspI_PA	62.17
10860	Opata_2595392_PstIMspI_PA	62.17
10861	Opata_2729717_PstIMspI_PA	62.17
10862	Opata_2763138_PstIMspI_PA	62.17
10863	Opata_2963471_PstIMspI_PA	62.17
10864	Opata_3867595_PstIMspI_PA	62.17
10865	Opata_4109649_PstIMspI_PA	62.17
10866	Opata_4227644_PstIMspI_PA	62.17
10867	Opata_647562_PstIMspI_PA	62.17
10868	Opata_779517_86_PstIMseI_SNP	62.17
10869	Opata_1217827_39_PstIMspI_SNP	62.17
10870	Opata_1758640_25_PstIMspI_SNP	62.17
10871	Opata_2388693_11_PstIMspI_SNP	62.17
10872	Opata_2629173_8_PstIMspI_SNP	62.17
10873	M6_19697_PstIMseI_PA	62.17
10874	M6_212664_PstIMseI_PA	62.17
10875	M6_3062195_PstIMseI_PA	62.17
10876	M6_315996_PstIMseI_PA	62.17
10877	Opata_1022038_PstIMseI_PA	62.17
10878	Opata_102688_PstIMseI_PA	62.17
10879	Opata_1107564_PstIMseI_PA	62.17
10880	Opata_1128471_PstIMseI_PA	62.17
10881	Opata_1286191_PstIMseI_PA	62.17
10882	Opata_3979044_PstIMseI_PA	62.17
10883	Opata_423864_PstIMseI_PA	62.17
10884	Opata_469018_PstIMseI_PA	62.17
10885	Opata_54157_PstIMseI_PA	62.17
10886	Opata_658478_PstIMseI_PA	62.17
10887	Opata_786540_PstIMseI_PA	62.17
10888	Opata_864980_PstIMseI_PA	62.17
10889	M6_430942_PstIMspI_PA	62.17
10890	Opata_1330896_PstIMspI_PA	62.17
10891	Opata_1584225_PstIMspI_PA	62.17
10892	Opata_1701080_PstIMspI_PA	62.17
10893	Opata_1726508_PstIMspI_PA	62.17
10894	Opata_1747749_PstIMspI_PA	62.17
10895	Opata_1748016_PstIMspI_PA	62.17
10896	Opata_1958627_PstIMspI_PA	62.17
10897	Opata_2568128_PstIMspI_PA	62.17
10898	Opata_2969424_PstIMspI_PA	62.17
10899	Opata_3216508_PstIMspI_PA	62.17
10900	Opata_322748_PstIMspI_PA	62.17
10901	Opata_3317393_PstIMspI_PA	62.17
10902	Opata_3851909_PstIMspI_PA	62.17
10903	Opata_3860085_PstIMspI_PA	62.17
10904	Opata_3972906_PstIMspI_PA	62.17
10905	Opata_4173586_PstIMspI_PA	62.17
10906	Opata_507590_PstIMspI_PA	62.17
10907	Opata_841655_PstIMspI_PA	62.17
10908	Opata_170677_80_PstIMseI_SNP	62.17
10909	Opata_375966_51_PstIMseI_SNP	62.17
10910	Opata_1501520_38_PstIMspI_SNP	62.17
10911	Opata_1501520_45_PstIMspI_SNP	62.17
10912	Opata_2548856_48_PstIMspI_SNP	62.17
10913	Opata_3886139_12_PstIMspI_SNP	62.17
10914	Opata_415798_40_PstIMspI_SNP	62.17
10915	Opata_228549_PstIMspI_PA	62.17
10916	M6_1047707_PstIMspI_PA	62.17
10917	M6_2961290_PstIMspI_PA	62.17
10918	M6_889455_PstIMspI_PA	62.17
10919	M6_1797750_PstIMseI_PA	62.17
10920	M6_7218_PstIMseI_PA	62.17
10921	Opata_438864_PstIMseI_PA	62.17
10922	Opata_755896_PstIMseI_PA	62.17
10923	M6_1301601_PstIMspI_PA	62.17
10924	Opata_1014017_PstIMspI_PA	62.17
10925	Opata_3247012_PstIMspI_PA	62.17
10926	Opata_3419139_PstIMspI_PA	62.17
10927	Opata_362949_PstIMspI_PA	62.17
10928	M6_1192705_PstIMspI_PA	62.17
10929	M6_1251809_PstIMspI_PA	62.17
10930	M6_529767_PstIMspI_PA	62.17
10931	M6_536718_PstIMspI_PA	62.17
10932	M6_762010_PstIMspI_PA	62.17
10933	Opata_1412821_PstIMspI_PA	62.17
10934	Opata_1698124_PstIMspI_PA	62.17
10935	Opata_194294_PstIMspI_PA	62.17
10936	Opata_2559782_PstIMspI_PA	62.17
10937	Opata_2883971_PstIMspI_PA	62.17
10938	Opata_3070691_PstIMspI_PA	62.17
10939	Opata_3863113_PstIMspI_PA	62.17
10940	Opata_44724_PstIMspI_PA	62.17
10941	Opata_47673_PstIMspI_PA	62.17
10942	Opata_512548_PstIMspI_PA	62.17
10943	Opata_555968_PstIMspI_PA	62.17
10944	Opata_751881_PstIMspI_PA	62.17
10945	Opata_307772_PstIMseI_PA	62.17
10946	Opata_3126020_PstIMseI_PA	62.17
10947	Opata_2705693_PstIMspI_PA	62.17
10948	Opata_3648010_PstIMspI_PA	62.17
10949	Opata_1319772_PstIMseI_PA	62.17
10950	Opata_1786753_PstIMspI_PA	62.17
10951	Opata_2175464_PstIMspI_PA	62.17
10952	Opata_745696_PstIMspI_PA	62.17
10953	M6_132654_PstIMseI_PA	62.17
10954	Opata_998346_PstIMspI_PA	62.17
10955	Opata_2192588_PstIMseI_PA	62.17
10956	Opata_3563482_PstIMseI_PA	62.17
10957	Opata_688604_PstIMspI_PA	62.17
10958	Opata_819487_PstIMspI_PA	62.17
10959	Kukri_rep_c70864_638	62.17
10960	RAC875_c63889_486	62.27
10961	IACX17522	62.27
10962	Kukri_rep_c70864_329	62.27
10963	1128644	62.48
10964	1230751	62.48
10965	1695524	62.48
10966	5373155	62.53
10967	1000906	62.53
10968	3222508	62.64
10969	1770102	62.66
10970	GENE-1795_81	62.67
10971	Excalibur_c53864_277	62.67
10972	IAAV1940	62.67
10973	IACX4711	62.67
10974	Kukri_c106476_350	62.67
10975	Kukri_c106476_87	62.67
10976	BS00007429_51	62.67
10977	BS00010559_51	62.67
10978	RFL_Contig3271_810	62.67
10979	Tdurum_contig14075_173	62.67
10980	Tdurum_contig14075_328	62.67
10981	Tdurum_contig14075_522	62.67
10982	Tdurum_contig14075_630	62.67
10983	Tdurum_contig20214_123	62.67
10984	Tdurum_contig20214_181	62.67
10985	Tdurum_contig20214_279	62.67
10986	BS00062706_51	62.67
10987	BS00011330_51	62.67
10988	Ku_c8523_166	62.67
10989	RAC875_c1829_321	62.67
10990	Ku_c6386_1034	62.67
10991	Kukri_c6386_2065	62.67
10992	Xfbb145a	62.7
10993	Xfbb18a	62.7
10994	1067066	62.84
10995	1267112	62.87
10996	RAC875_c4889_1393	63.01
10997	5328842	63.01
10998	4008097	63.13
10999	4540163	63.13
11000	4544117	63.13
11001	985513	63.14
11002	2266371	63.14
11003	1205707	63.23
11004	1079737	63.24
11005	1205056	63.24
11006	1694650	63.24
11007	3940834	63.24
11008	4410295	63.24
11009	4663803	63.24
11010	4663893	63.24
11011	4664000	63.24
11012	4664046	63.24
11013	4664088	63.24
11014	Xfbb264	63.3
11015	Xcdo962	63.3
11016	Xfba134	63.3
11017	Xfbb238	63.3
11018	XksuH9	63.3
11019	P78/M49.4	63.3
11020	P78/M49.7	63.3
11021	Xcfa2174a	63.3
11022	3934784	63.42
11023	GENE-4632_640	63.43
11024	1090064	63.49
11025	1095955	63.53
11026	5323958	63.53
11027	2277704	63.58
11028	1063502	63.72
11029	2357213	64.08
11030	Excalibur_c15260_94	64.15
11031	Kukri_c38390_218	64.15
11032	wsnp_Ku_c139_279238	64.17
11033	Opata_1335622_PstIMspI_PA	64.17
11034	Opata_1507111_PstIMspI_PA	64.17
11035	Opata_2204676_PstIMspI_PA	64.17
11036	Opata_2863123_PstIMspI_PA	64.17
11037	Opata_3206596_PstIMspI_PA	64.17
11038	Opata_3240695_PstIMspI_PA	64.17
11039	Opata_3721251_PstIMspI_PA	64.17
11040	Opata_3887460_PstIMspI_PA	64.17
11041	Opata_4149412_PstIMspI_PA	64.17
11042	Opata_1582373_10_PstIMseI_SNP	64.17
11043	Opata_1582373_71_PstIMseI_SNP	64.17
11044	Opata_171864_25_PstIMseI_SNP	64.17
11045	Opata_171864_7_PstIMseI_SNP	64.17
11046	Opata_197020_10_PstIMseI_SNP	64.17
11047	Opata_197020_14_PstIMseI_SNP	64.17
11048	Opata_34021_88_PstIMseI_SNP	64.17
11049	Opata_388863_78_PstIMseI_SNP	64.17
11050	Opata_388863_83_PstIMseI_SNP	64.17
11051	Opata_40701_11_PstIMseI_SNP	64.17
11052	Opata_40701_39_PstIMseI_SNP	64.17
11053	Opata_411907_12_PstIMseI_SNP	64.17
11054	Opata_425973_47_PstIMseI_SNP	64.17
11055	Opata_461759_40_PstIMseI_SNP	64.17
11056	Opata_703396_28_PstIMseI_SNP	64.17
11057	Opata_727148_78_PstIMseI_SNP	64.17
11058	Opata_74682_63_PstIMseI_SNP	64.17
11059	Opata_78440_70_PstIMseI_SNP	64.17
11060	Opata_78440_81_PstIMseI_SNP	64.17
11061	Opata_2048423_69_PstIMspI_SNP	64.17
11062	Opata_2449425_64_PstIMspI_SNP	64.17
11063	Opata_951536_25_PstIMspI_SNP	64.17
11064	Opata_2836546_PstIMluI_PA	64.17
11065	Opata_92459_PstIMluI_PA	64.17
11066	Opata_1047115_PstIMseI_PA	64.17
11067	Opata_1092488_PstIMseI_PA	64.17
11068	Opata_1109628_PstIMseI_PA	64.17
11069	Opata_1120855_PstIMseI_PA	64.17
11070	Opata_1203220_PstIMseI_PA	64.17
11071	Opata_175480_PstIMseI_PA	64.17
11072	Opata_215532_PstIMseI_PA	64.17
11073	Opata_223319_PstIMseI_PA	64.17
11074	Opata_2753117_PstIMseI_PA	64.17
11075	Opata_3158141_PstIMseI_PA	64.17
11076	Opata_328281_PstIMseI_PA	64.17
11077	Opata_457013_PstIMseI_PA	64.17
11078	Opata_571343_PstIMseI_PA	64.17
11079	Opata_1010664_PstIMspI_PA	64.17
11080	Opata_1133988_PstIMspI_PA	64.17
11081	Opata_1190764_PstIMspI_PA	64.17
11082	Opata_1343101_PstIMspI_PA	64.17
11083	Opata_1427050_PstIMspI_PA	64.17
11084	Opata_1523223_PstIMspI_PA	64.17
11085	Opata_1692929_PstIMspI_PA	64.17
11086	Opata_1774770_PstIMspI_PA	64.17
11087	Opata_2229093_PstIMspI_PA	64.17
11088	Opata_2325699_PstIMspI_PA	64.17
11089	Opata_2353457_PstIMspI_PA	64.17
11090	Opata_2630442_PstIMspI_PA	64.17
11091	Opata_2707141_PstIMspI_PA	64.17
11092	Opata_2714345_PstIMspI_PA	64.17
11093	Opata_3079345_PstIMspI_PA	64.17
11094	Opata_3152390_PstIMspI_PA	64.17
11095	Opata_3641780_PstIMspI_PA	64.17
11096	Opata_4093691_PstIMspI_PA	64.17
11097	Opata_934179_PstIMspI_PA	64.17
11098	Opata_1250629_85_PstIMseI_SNP	64.17
11099	Opata_233110_15_PstIMseI_SNP	64.17
11100	Opata_2368026_80_PstIMseI_SNP	64.17
11101	Opata_317909_40_PstIMseI_SNP	64.17
11102	Opata_317909_70_PstIMseI_SNP	64.17
11103	Opata_1556824_51_PstIMspI_SNP	64.17
11104	Opata_1766672_65_PstIMspI_SNP	64.17
11105	Opata_94788_2_PstIMspI_SNP	64.17
11106	Opata_2421243_PstIMspI_PA	64.17
11107	Opata_2667_40_PstIMspI_SNP	64.17
11108	Opata_1040305_PstIMseI_PA	64.17
11109	Opata_1176845_PstIMseI_PA	64.17
11110	Opata_132059_PstIMseI_PA	64.17
11111	Opata_2650718_PstIMseI_PA	64.17
11112	Opata_2850031_PstIMseI_PA	64.17
11113	Opata_823725_PstIMseI_PA	64.17
11114	Opata_1115893_PstIMspI_PA	64.17
11115	Opata_1525107_PstIMspI_PA	64.17
11116	Opata_154501_PstIMspI_PA	64.17
11117	Opata_2145466_PstIMspI_PA	64.17
11118	Opata_2818949_PstIMspI_PA	64.17
11119	Opata_2923935_PstIMspI_PA	64.17
11120	Opata_3403143_PstIMspI_PA	64.17
11121	Opata_712252_PstIMspI_PA	64.17
11122	Opata_780463_PstIMspI_PA	64.17
11123	M6_804685_PstIMseI_PA	64.17
11124	Opata_109494_PstIMseI_PA	64.17
11125	Opata_134897_PstIMseI_PA	64.17
11126	Opata_1733494_PstIMseI_PA	64.17
11127	Opata_1969747_PstIMseI_PA	64.17
11128	Opata_215089_PstIMseI_PA	64.17
11129	Opata_235463_PstIMseI_PA	64.17
11130	Opata_2632865_PstIMseI_PA	64.17
11131	Opata_371359_PstIMseI_PA	64.17
11132	Opata_426469_PstIMseI_PA	64.17
11133	Opata_777488_PstIMseI_PA	64.17
11134	Opata_798933_PstIMseI_PA	64.17
11135	Opata_85554_PstIMseI_PA	64.17
11136	Opata_916069_PstIMseI_PA	64.17
11137	M6_704541_PstIMspI_PA	64.17
11138	M6_945729_PstIMspI_PA	64.17
11139	Opata_1315059_PstIMspI_PA	64.17
11140	Opata_1672351_PstIMspI_PA	64.17
11141	Opata_2346409_PstIMspI_PA	64.17
11142	Opata_2543119_PstIMspI_PA	64.17
11143	Opata_270087_PstIMspI_PA	64.17
11144	Opata_3541419_PstIMspI_PA	64.17
11145	Opata_378706_PstIMspI_PA	64.17
11146	Opata_503197_PstIMspI_PA	64.17
11147	Opata_1861438_PstIMspI_PA	64.17
11148	Opata_24438_PstIMspI_PA	64.17
11149	Opata_313776_PstIMspI_PA	64.17
11150	Opata_343287_PstIMspI_PA	64.17
11151	Opata_3610894_PstIMspI_PA	64.17
11152	Opata_720062_PstIMspI_PA	64.17
11153	M6_645535_PstIMseI_PA	64.17
11154	Opata_1805093_PstIMspI_PA	64.17
11155	Opata_3563883_PstIMspI_PA	64.17
11156	Opata_99608_PstIMseI_PA	64.17
11157	Opata_3401026_PstIMspI_PA	64.17
11158	Opata_600858_PstIMspI_PA	64.17
11159	Opata_635432_PstIMseI_PA	64.17
11160	Opata_4149665_PstIMspI_PA	64.17
11161	Opata_2630915_PstIMseI_PA	64.17
11162	Opata_241522_PstIMseI_PA	64.17
11163	Opata_1865322_PstIMspI_PA	64.17
11164	Opata_520847_PstIMluI_PA	64.17
11165	Opata_44205_PstIMspI_PA	64.17
11166	Opata_409107_PstIMseI_PA	64.17
11167	Opata_558164_PstIMseI_PA	64.17
11168	Opata_132540_PstIMspI_PA	64.17
11169	Opata_2607411_PstIMspI_PA	64.17
11170	Opata_1211772_PstIMspI_PA	64.17
11171	Opata_207684_PstIMspI_PA	64.17
11172	Opata_230809_PstIMspI_PA	64.17
11173	Opata_20413_PstIMseI_PA	64.17
11174	Opata_106404_PstIMseI_PA	64.17
11175	Opata_976189_PstIMseI_PA	64.17
11176	Opata_2470586_PstIMspI_PA	64.17
11177	Opata_2521919_PstIMspI_PA	64.17
11178	Opata_587732_PstIMspI_PA	64.17
11179	Opata_1127348_PstIMseI_PA	64.17
11180	Opata_1222494_PstIMseI_PA	64.17
11181	Opata_141215_PstIMseI_PA	64.17
11182	Opata_1740807_PstIMseI_PA	64.17
11183	Opata_4178447_PstIMseI_PA	64.17
11184	Opata_72887_PstIMseI_PA	64.17
11185	Opata_848298_PstIMseI_PA	64.17
11186	Opata_1640132_PstIMspI_PA	64.17
11187	Opata_1763897_PstIMspI_PA	64.17
11188	Opata_697294_PstIMspI_PA	64.17
11189	Opata_1534989_PstIMspI_PA	64.17
11190	Opata_2665544_PstIMspI_PA	64.17
11191	Opata_912956_PstIMseI_PA	64.17
11192	Opata_3992597_PstIMspI_PA	64.17
11193	3939180	64.2
11194	1381496	64.21
11195	4992575	64.21
11196	5325187	64.23
11197	1078220	64.25
11198	1101032	64.25
11199	1103056	64.25
11200	1133556	64.25
11201	1199202	64.25
11202	1372444	64.25
11203	WMC283	64.32
11204	4663799	64.32
11205	M6_2967937_PstIMspI_PA	64.47
11206	Opata_1694486_13_PstIMseI_SNP	64.47
11207	Opata_1694486_62_PstIMseI_SNP	64.47
11208	Opata_216187_11_PstIMseI_SNP	64.47
11209	Opata_216187_61_PstIMseI_SNP	64.47
11210	Opata_323763_13_PstIMseI_SNP	64.47
11211	Opata_401969_7_PstIMseI_SNP	64.47
11212	Opata_464341_55_PstIMseI_SNP	64.47
11213	Opata_464341_81_PstIMseI_SNP	64.47
11214	Opata_846142_19_PstIMseI_SNP	64.47
11215	Opata_1656819_5_PstIMspI_SNP	64.47
11216	Opata_1656819_7_PstIMspI_SNP	64.47
11217	Opata_1718577_25_PstIMspI_SNP	64.47
11218	Opata_1766672_80_PstIMspI_SNP	64.47
11219	Opata_2719987_24_PstIMspI_SNP	64.47
11220	Opata_288499_61_PstIMspI_SNP	64.47
11221	Opata_3559232_12_PstIMspI_SNP	64.47
11222	M6_2410342_PstIMspI_PA	64.47
11223	M6_456479_40_PstIMspI_SNP	64.47
11224	M6_456479_43_PstIMspI_SNP	64.47
11225	M6_1033445_PstIMseI_PA	64.47
11226	M6_354106_PstIMseI_PA	64.47
11227	M6_3782569_PstIMseI_PA	64.47
11228	M6_1271766_PstIMspI_PA	64.47
11229	M6_1586277_PstIMspI_PA	64.47
11230	M6_612737_PstIMspI_PA	64.47
11231	M6_736160_PstIMspI_PA	64.47
11232	M6_1075099_PstIMseI_PA	64.47
11233	M6_1780087_PstIMspI_PA	64.47
11234	M6_559746_PstIMspI_PA	64.47
11235	M6_2684924_PstIMspI_PA	64.47
11236	Tdurum_contig11827_738	64.5
11237	Excalibur_c11579_250	64.5
11238	RAC875_c11377_181	64.5
11239	1064686	64.54
11240	1119191	64.57
11241	1257286	64.57
11242	wPt-1928	64.62
11243	wPt-7785	64.62
11244	2248862	64.66
11245	4540488	64.66
11246	2300375	64.7
11247	3943590	64.7
11248	M21/P76.12	64.7
11249	M67/P77.4	64.7
11250	Xfba337b	64.7
11251	Xra1-350	64.7
11252	1059554	64.86
11253	1104794	64.95
11254	1126610	64.95
11255	1221291	64.95
11256	2262766	64.95
11257	3942108	64.95
11258	BS00098026_51	64.99
11259	BS00102772_51	64.99
11260	BS00102773_51	64.99
11261	Tdurum_contig16445_218	64.99
11262	Kukri_c66626_288	64.99
11263	RAC875_c10701_435	64.99
11264	Tdurum_contig85377_173	64.99
11265	Xbarc174	65.1
11266	Xwmc83b	65.3
11267	BS00021692_51	65.4
11268	Tdurum_contig16445_240	65.4
11269	Tdurum_contig85377_141	65.4
11270	BS00044694_51	65.4
11271	Xfba234	65.7
11272	1116585	65.72
11273	1129617	65.72
11274	1218780	65.72
11275	1716449	65.72
11276	3959069	65.72
11277	wsnp_RFL_Contig2789_2553657	65.75
11278	wsnp_Ex_c52259_55922750	65.75
11279	wsnp_BF473884A_Ta_1_3	65.75
11280	wsnp_BF473884A_Ta_1_1	65.75
11281	wsnp_Ex_c22383_31576342	65.75
11282	Excalibur_c55370_192	65.75
11283	Tdurum_contig4885_2071	65.75
11284	Tdurum_contig4885_1536	65.75
11285	Tdurum_contig4885_1833	65.75
11286	Tdurum_contig4885_1870	65.75
11287	BobWhite_c1085_412	65.75
11288	BS00108784_51	65.75
11289	BobWhite_c2203_633	65.75
11290	Excalibur_c1634_333	65.75
11291	Excalibur_c37897_473	65.75
11292	GENE-4632_183	65.75
11293	GENE-4632_471	65.75
11294	GENE-4660_105	65.75
11295	GENE-4660_123	65.75
11296	IAAV2086	65.75
11297	IAAV6833	65.75
11298	Jagger_c5275_99	65.75
11299	BobWhite_c8076_154	65.75
11300	BobWhite_c8076_300	65.75
11301	RAC875_c3123_1213	65.75
11302	RAC875_c3123_563	65.75
11303	RAC875_c35270_234	65.75
11304	RAC875_c57541_120	65.75
11305	RAC875_c57541_193	65.75
11306	RAC875_rep_c112782_91	65.75
11307	RFL_Contig5162_1164	65.75
11308	RFL_Contig5162_345	65.75
11309	Tdurum_contig51645_137	65.75
11310	Tdurum_contig51645_738	65.75
11311	CAP7_c4304_207	65.75
11312	Ku_c102165_834	65.75
11313	Kukri_c25881_1023	65.75
11314	Kukri_c39994_227	65.75
11315	Kukri_c50501_299	65.75
11316	Kukri_c51443_684	65.75
11317	RAC875_c2682_840	65.75
11318	BS00021749_51	65.75
11319	Tdurum_contig49737_462	65.75
11320	tplb0062k22_1152	65.75
11321	BS00047058_51	65.75
11322	RAC875_c55639_890	65.75
11323	Excalibur_rep_c109881_701	65.75
11324	Kukri_c26816_369	65.75
11325	RAC875_c17861_199	65.75
11326	Kukri_c27306_162	65.75
11327	Tdurum_contig16202_319	65.75
11328	BS00065167_51	65.75
11329	Tdurum_contig42712_284	65.75
11330	BS00111112_51	65.75
11331	Kukri_rep_c109098_132	65.75
11332	CAP7_c4304_358	65.75
11333	RAC875_c10701_81	65.75
11334	Tdurum_contig11827_678	65.75
11335	BobWhite_c47709_141	65.75
11336	Kukri_c11325_337	65.75
11337	RAC875_c17861_221	65.75
11338	RAC875_c17861_274	65.75
11339	Tdurum_contig11827_216	65.75
11340	wsnp_Ku_c2376_4562448	65.9
11341	5354849	65.93
11342	1227509	66.01
11343	3937588	66.28
11344	1207384	66.36
11345	1130586	66.39
11346	1139293	66.45
11347	Xfba337	66.5
11348	Xfbb218	66.5
11349	Xfbb218b	66.7
11350	3935597	66.72
11351	CAP11_c3727_380	66.74
11352	Excalibur_c22196_483	66.74
11353	Tdurum_contig30621_328	66.74
11354	Ra_c54443_444	66.74
11355	1062230	66.94
11356	1095218	66.94
11357	1120723	66.94
11358	1125979	66.94
11359	1139464	66.94
11360	1863261	66.94
11361	5324658	66.94
11362	7353140	66.94
11363	7931118	66.94
11364	2277426	67.08
11365	1241449	67.27
11366	XOA85	67.3
11367	Xgwm573b	67.3
11368	XksuG12b	67.3
11369	Xwmc405.1	67.3
11370	1010137	67.4
11371	1168088	67.53
11372	1202188	67.7
11373	1206093	67.7
11374	Xra1-670	67.7
11375	Xfba382a	67.7
11376	Xcfd6	67.7
11377	378759	67.8
11378	984082	68.07
11379	1396755	68.07
11380	3029556	68.07
11381	3384672	68.07
11382	4538814	68.07
11383	4989916	68.07
11384	1085123	68.36
11385	1112148	68.36
11386	1708248	68.36
11387	1206830	68.42
11388	Ku_c5938_2248	68.49
11389	Ku_c5938_4221	68.49
11390	RAC875_c41540_269	68.49
11391	BS00023225_51	68.49
11392	Ku_c5938_4231	68.49
11393	Xbarc23	68.5
11394	1201017	68.55
11395	cfa2028	68.67
11396	Opata_2782800_PstIMluI_PA	68.67
11397	M6_451540_PstIMseI_PA	68.67
11398	M6_84804_PstIMseI_PA	68.67
11399	M6_877574_PstIMseI_PA	68.67
11400	M6_985737_PstIMseI_PA	68.67
11401	Opata_1033540_PstIMseI_PA	68.67
11402	Opata_1091011_PstIMseI_PA	68.67
11403	Opata_1115229_PstIMseI_PA	68.67
11404	Opata_1279985_PstIMseI_PA	68.67
11405	Opata_1286399_PstIMseI_PA	68.67
11406	Opata_132502_PstIMseI_PA	68.67
11407	Opata_147060_PstIMseI_PA	68.67
11408	Opata_293084_PstIMseI_PA	68.67
11409	Opata_3014365_PstIMseI_PA	68.67
11410	Opata_325125_PstIMseI_PA	68.67
11411	Opata_3497272_PstIMseI_PA	68.67
11412	Opata_3588707_PstIMseI_PA	68.67
11413	Opata_4474372_PstIMseI_PA	68.67
11414	Opata_670317_PstIMseI_PA	68.67
11415	Opata_796510_PstIMseI_PA	68.67
11416	M6_1355483_PstIMspI_PA	68.67
11417	M6_1367697_PstIMspI_PA	68.67
11418	M6_1743052_PstIMspI_PA	68.67
11419	M6_1766794_PstIMspI_PA	68.67
11420	M6_186345_PstIMspI_PA	68.67
11421	M6_3023105_PstIMspI_PA	68.67
11422	M6_3406569_PstIMspI_PA	68.67
11423	M6_593786_PstIMspI_PA	68.67
11424	Opata_1252612_PstIMspI_PA	68.67
11425	Opata_1396030_PstIMspI_PA	68.67
11426	Opata_1510722_PstIMspI_PA	68.67
11427	Opata_2166159_PstIMspI_PA	68.67
11428	Opata_2617816_PstIMspI_PA	68.67
11429	Opata_3285056_PstIMspI_PA	68.67
11430	Opata_366589_PstIMspI_PA	68.67
11431	Opata_3897206_PstIMspI_PA	68.67
11432	Opata_393273_PstIMspI_PA	68.67
11433	Opata_3999641_PstIMspI_PA	68.67
11434	Opata_4213800_PstIMspI_PA	68.67
11435	Opata_423226_PstIMspI_PA	68.67
11436	Opata_944859_PstIMspI_PA	68.67
11437	Opata_2675910_36_PstIMseI_SNP	68.67
11438	Opata_2605588_37_PstIMspI_SNP	68.67
11439	M6_1336373_PstIMseI_PA	68.67
11440	Opata_979305_PstIMseI_PA	68.67
11441	Opata_85340_PstIMspI_PA	68.67
11442	Opata_1361927_33_PstIMluI_SNP	68.67
11443	M6_211221_PstIMluI_PA	68.67
11444	M6_529415_PstIMluI_PA	68.67
11445	M6_110886_PstIMseI_PA	68.67
11446	M6_1170260_PstIMseI_PA	68.67
11447	M6_119201_PstIMseI_PA	68.67
11448	M6_1201155_PstIMseI_PA	68.67
11449	M6_190630_PstIMseI_PA	68.67
11450	M6_199663_PstIMseI_PA	68.67
11451	M6_2108734_PstIMseI_PA	68.67
11452	M6_2129588_PstIMseI_PA	68.67
11453	M6_238178_PstIMseI_PA	68.67
11454	M6_2520492_PstIMseI_PA	68.67
11455	M6_2558456_PstIMseI_PA	68.67
11456	M6_2767217_PstIMseI_PA	68.67
11457	M6_3088128_PstIMseI_PA	68.67
11458	M6_355565_PstIMseI_PA	68.67
11459	M6_3770465_PstIMseI_PA	68.67
11460	M6_399126_PstIMseI_PA	68.67
11461	M6_42510_PstIMseI_PA	68.67
11462	M6_44674_PstIMseI_PA	68.67
11463	M6_493282_PstIMseI_PA	68.67
11464	M6_516619_PstIMseI_PA	68.67
11465	M6_897827_PstIMseI_PA	68.67
11466	Opata_756778_PstIMseI_PA	68.67
11467	Opata_855673_PstIMseI_PA	68.67
11468	M6_1047198_PstIMspI_PA	68.67
11469	M6_12113_PstIMspI_PA	68.67
11470	M6_1228284_PstIMspI_PA	68.67
11471	M6_1238229_PstIMspI_PA	68.67
11472	M6_1750555_PstIMspI_PA	68.67
11473	M6_2790944_PstIMspI_PA	68.67
11474	M6_311510_PstIMspI_PA	68.67
11475	M6_321026_PstIMspI_PA	68.67
11476	M6_445457_PstIMspI_PA	68.67
11477	M6_466045_PstIMspI_PA	68.67
11478	M6_669856_PstIMspI_PA	68.67
11479	M6_687461_PstIMspI_PA	68.67
11480	M6_69878_PstIMspI_PA	68.67
11481	M6_750537_PstIMspI_PA	68.67
11482	M6_868949_PstIMspI_PA	68.67
11483	M6_962565_PstIMspI_PA	68.67
11484	M6_987049_PstIMspI_PA	68.67
11485	Opata_425526_PstIMspI_PA	68.67
11486	M6_1139766_PstIMseI_PA	68.67
11487	Opata_1316418_PstIMseI_PA	68.67
11488	Opata_1326659_PstIMseI_PA	68.67
11489	Opata_1735995_PstIMspI_PA	68.67
11490	M6_358098_PstIMseI_PA	68.67
11491	Opata_1167256_PstIMseI_PA	68.67
11492	Opata_995817_PstIMseI_PA	68.67
11493	M6_1249402_PstIMspI_PA	68.67
11494	M6_316408_PstIMspI_PA	68.67
11495	M6_550511_PstIMspI_PA	68.67
11496	Opata_339430_PstIMspI_PA	68.67
11497	M6_1655881_PstIMseI_PA	68.67
11498	M6_1411513_PstIMspI_PA	68.67
11499	M6_486046_PstIMspI_PA	68.67
11500	M6_557902_PstIMspI_PA	68.67
11501	M6_956713_PstIMspI_PA	68.67
11502	M6_966035_PstIMspI_PA	68.67
11503	Opata_2349450_PstIMspI_PA	68.67
11504	Opata_590010_PstIMspI_PA	68.67
11505	M6_1207421_PstIMseI_PA	68.67
11506	Opata_2602372_PstIMseI_PA	68.67
11507	M6_2258417_PstIMspI_PA	68.67
11508	Opata_4485859_PstIMseI_PA	68.67
11509	Opata_226868_PstIMspI_PA	68.67
11510	M6_1582298_PstIMspI_PA	68.67
11511	M6_556011_PstIMspI_PA	68.67
11512	Opata_1219551_PstIMspI_PA	68.67
11513	Opata_191653_PstIMspI_PA	68.67
11514	Opata_2066881_PstIMspI_PA	68.67
11515	Opata_3388709_PstIMspI_PA	68.67
11516	Opata_1064414_PstIMseI_PA	68.67
11517	M6_1351966_PstIMspI_PA	68.67
11518	M6_3338534_PstIMspI_PA	68.67
11519	M6_417089_PstIMspI_PA	68.67
11520	M6_938432_PstIMseI_PA	68.67
11521	M6_3205731_PstIMspI_PA	68.67
11522	M6_51604_PstIMspI_PA	68.67
11523	Opata_841043_PstIMspI_PA	68.67
11524	Opata_1484095_PstIMspI_PA	68.67
11525	Opata_80406_PstIMspI_PA	68.67
11526	M6_1263824_PstIMspI_PA	68.67
11527	M6_1716261_PstIMspI_PA	68.67
11528	M6_3583841_PstIMspI_PA	68.67
11529	Opata_2164197_PstIMspI_PA	68.67
11530	M6_633665_PstIMseI_PA	68.67
11531	Opata_946437_PstIMseI_PA	68.67
11532	M6_1008884_PstIMseI_PA	68.67
11533	Opata_1105455_PstIMseI_PA	68.67
11534	Opata_1412128_PstIMseI_PA	68.67
11535	Opata_1861629_PstIMspI_PA	68.67
11536	Opata_1000636_PstIMseI_PA	68.67
11537	M6_208417_PstIMseI_PA	68.67
11538	M6_89084_PstIMseI_PA	68.67
11539	Opata_38544_PstIMseI_PA	68.67
11540	M6_504022_PstIMspI_PA	68.67
11541	M6_1184248_PstIMspI_PA	68.67
11542	M6_391832_PstIMspI_PA	68.67
11543	Opata_1113173_PstIMseI_PA	68.67
11544	Opata_1335359_PstIMseI_PA	68.67
11545	Opata_2529009_PstIMseI_PA	68.67
11546	Opata_483085_PstIMseI_PA	68.67
11547	M6_3398801_PstIMspI_PA	68.67
11548	Opata_1172221_PstIMspI_PA	68.67
11549	Opata_1807420_PstIMspI_PA	68.67
11550	Opata_3035497_PstIMspI_PA	68.67
11551	Opata_362320_PstIMspI_PA	68.67
11552	Opata_3824214_PstIMspI_PA	68.67
11553	Opata_726615_PstIMspI_PA	68.67
11554	M6_288497_PstIMseI_PA	68.67
11555	Opata_1061043_PstIMseI_PA	68.67
11556	Opata_1249626_PstIMseI_PA	68.67
11557	Opata_3755262_PstIMseI_PA	68.67
11558	Opata_4193331_PstIMseI_PA	68.67
11559	Opata_435359_PstIMseI_PA	68.67
11560	Opata_564958_PstIMseI_PA	68.67
11561	Opata_697807_PstIMseI_PA	68.67
11562	Opata_1995624_PstIMspI_PA	68.67
11563	Opata_2713218_PstIMspI_PA	68.67
11564	Opata_459506_PstIMspI_PA	68.67
11565	Opata_2381346_PstIMspI_PA	68.67
11566	Opata_2479669_PstIMspI_PA	68.67
11567	Opata_2776198_PstIMseI_PA	68.67
11568	Opata_535095_PstIMseI_PA	68.67
11569	M6_534695_PstIMspI_PA	68.67
11570	Xwmc143	68.7
11571	XWB108g	68.7
11572	wsnp_Ku_c5938_10491311	68.81
11573	wsnp_Ku_c5938_10491100	68.81
11574	CAP8_c1816_293	68.81
11575	GENE-4346_87	68.81
11576	Xbarc1167	68.9
11577	Xgdm14c	68.9
11578	Xfba69a	68.9
11579	Xgpw2083a	68.9
11580	wsnp_Ra_c31237_40393880	69
11581	wsnp_Ex_c13735_21548067	69
11582	2330171	69.1
11583	3941069	69.23
11584	995589	69.24
11585	1125022	69.24
11586	1367135	69.24
11587	2328948	69.24
11588	2356487	69.24
11589	BS00010282_51	69.28
11590	XgbxG575a	69.3
11591	3385367	69.34
11592	3950262	69.34
11593	4541056	69.34
11594	990824	69.43
11595	1008985	69.43
11596	1082664	69.43
11597	1089528	69.43
11598	1101462	69.43
11599	1107503	69.43
11600	1120467	69.43
11601	1159770	69.43
11602	1102437	69.48
11603	1108134	69.48
11604	1364401	69.48
11605	1865461	69.48
11606	2291164	69.48
11607	4439688	69.48
11608	4440091	69.48
11609	4538470	69.48
11610	4989711	69.48
11611	5324141	69.5
11612	5324263	69.5
11613	5365776	69.5
11614	1094632	69.57
11615	1102407	69.57
11616	1129285	69.57
11617	1178798	69.57
11618	1213718	69.57
11619	1216728	69.57
11620	2323992	69.57
11621	3222205	69.57
11622	3384801	69.57
11623	3534367	69.57
11624	3961449	69.57
11625	4005428	69.57
11626	4009601	69.57
11627	4261791	69.57
11628	4393708	69.57
11629	4404684	69.57
11630	4538381	69.57
11631	4989171	69.57
11632	4989190	69.57
11633	4989485	69.57
11634	4991358	69.57
11635	4991490	69.57
11636	2322372	69.66
11637	3947619	69.72
11638	4991082	69.72
11639	3953465	69.75
11640	1104652	69.77
11641	3948665	69.79
11642	1019134	69.82
11643	1095518	69.82
11644	3533866	69.82
11645	3951485	69.83
11646	Xcdo17	69.9
11647	3934990	69.91
11648	4002925	69.96
11649	1095716	70.06
11650	1135050	70.06
11651	1210746	70.06
11652	2267609	70.06
11653	3027634	70.06
11654	1121213	70.07
11655	1382103	70.07
11656	4542602	70.07
11657	4663976	70.07
11658	4993795	70.07
11659	4993829	70.07
11660	M6_1154554_PstIMspI_PA	70.17
11661	M6_2231446_PstIMspI_PA	70.17
11662	M6_2807142_PstIMspI_PA	70.17
11663	M6_3340331_PstIMspI_PA	70.17
11664	M6_397080_PstIMspI_PA	70.17
11665	Opata_10621_17_PstIMseI_SNP	70.17
11666	Opata_107273_85_PstIMseI_SNP	70.17
11667	Opata_281574_1_PstIMseI_SNP	70.17
11668	Opata_281574_49_PstIMseI_SNP	70.17
11669	Opata_281574_84_PstIMseI_SNP	70.17
11670	Opata_362456_24_PstIMseI_SNP	70.17
11671	Opata_462521_66_PstIMseI_SNP	70.17
11672	Opata_67427_15_PstIMseI_SNP	70.17
11673	Opata_67427_78_PstIMseI_SNP	70.17
11674	Opata_777350_2_PstIMseI_SNP	70.17
11675	Opata_91967_30_PstIMseI_SNP	70.17
11676	Opata_91967_90_PstIMseI_SNP	70.17
11677	Opata_941825_67_PstIMseI_SNP	70.17
11678	Opata_941825_89_PstIMseI_SNP	70.17
11679	Opata_941825_8_PstIMseI_SNP	70.17
11680	Opata_1009308_74_PstIMspI_SNP	70.17
11681	Opata_1196681_68_PstIMspI_SNP	70.17
11682	Opata_1977627_84_PstIMspI_SNP	70.17
11683	Opata_2071155_19_PstIMspI_SNP	70.17
11684	Opata_2071155_63_PstIMspI_SNP	70.17
11685	Opata_2243292_14_PstIMspI_SNP	70.17
11686	Opata_2667_39_PstIMspI_SNP	70.17
11687	Opata_2707636_11_PstIMspI_SNP	70.17
11688	Opata_2707636_16_PstIMspI_SNP	70.17
11689	Opata_968087_17_PstIMspI_SNP	70.17
11690	Opata_968087_9_PstIMspI_SNP	70.17
11691	M6_820982_PstIMseI_PA	70.17
11692	Opata_1135898_PstIMseI_PA	70.17
11693	Opata_1728833_PstIMseI_PA	70.17
11694	Opata_2239295_PstIMseI_PA	70.17
11695	Opata_2329812_PstIMseI_PA	70.17
11696	Opata_3854178_PstIMseI_PA	70.17
11697	Opata_3941019_PstIMseI_PA	70.17
11698	Opata_509393_PstIMseI_PA	70.17
11699	Opata_1023109_PstIMspI_PA	70.17
11700	Opata_1042108_PstIMspI_PA	70.17
11701	Opata_1817530_PstIMspI_PA	70.17
11702	Opata_2268541_PstIMspI_PA	70.17
11703	Opata_2304697_PstIMspI_PA	70.17
11704	Opata_259355_PstIMspI_PA	70.17
11705	Opata_2766333_PstIMspI_PA	70.17
11706	Opata_2910591_PstIMspI_PA	70.17
11707	Opata_3730747_PstIMspI_PA	70.17
11708	Opata_4041419_PstIMspI_PA	70.17
11709	Opata_881782_PstIMspI_PA	70.17
11710	Opata_1165324_71_PstIMluI_SNP	70.17
11711	Opata_94736_71_PstIMluI_SNP	70.17
11712	Opata_1072929_60_PstIMseI_SNP	70.17
11713	Opata_275909_31_PstIMspI_SNP	70.17
11714	Opata_622396_59_PstIMspI_SNP	70.17
11715	Opata_687745_PstIMluI_PA	70.17
11716	M6_107137_PstIMseI_PA	70.17
11717	M6_1079705_PstIMseI_PA	70.17
11718	M6_1505238_PstIMseI_PA	70.17
11719	M6_19366_PstIMseI_PA	70.17
11720	M6_3487568_PstIMseI_PA	70.17
11721	M6_800964_PstIMseI_PA	70.17
11722	Opata_1142301_PstIMseI_PA	70.17
11723	Opata_1221461_PstIMseI_PA	70.17
11724	Opata_1313221_PstIMseI_PA	70.17
11725	Opata_1585065_PstIMseI_PA	70.17
11726	Opata_2846559_PstIMseI_PA	70.17
11727	Opata_4394684_PstIMseI_PA	70.17
11728	M6_2513154_PstIMspI_PA	70.17
11729	M6_2705404_PstIMspI_PA	70.17
11730	M6_3046289_PstIMspI_PA	70.17
11731	M6_3352119_PstIMspI_PA	70.17
11732	M6_3445947_PstIMspI_PA	70.17
11733	M6_555328_PstIMspI_PA	70.17
11734	M6_976026_PstIMspI_PA	70.17
11735	Opata_1134403_PstIMspI_PA	70.17
11736	Opata_1222477_PstIMspI_PA	70.17
11737	Opata_1277366_PstIMspI_PA	70.17
11738	Opata_1376644_PstIMspI_PA	70.17
11739	Opata_1682062_PstIMspI_PA	70.17
11740	Opata_198022_PstIMspI_PA	70.17
11741	Opata_3254352_PstIMspI_PA	70.17
11742	Opata_3471001_PstIMspI_PA	70.17
11743	Opata_441051_PstIMspI_PA	70.17
11744	Opata_414518_16_PstIMspI_SNP	70.17
11745	Opata_3083279_PstIMspI_PA	70.17
11746	M6_1245436_PstIMseI_PA	70.17
11747	M6_1336246_PstIMseI_PA	70.17
11748	Opata_2785429_PstIMseI_PA	70.17
11749	M6_1414695_PstIMspI_PA	70.17
11750	M6_1609829_PstIMspI_PA	70.17
11751	Opata_998475_PstIMspI_PA	70.17
11752	M6_1943004_PstIMseI_PA	70.17
11753	M6_732045_PstIMseI_PA	70.17
11754	Opata_19536_PstIMseI_PA	70.17
11755	M6_1350411_PstIMspI_PA	70.17
11756	M6_3359454_PstIMspI_PA	70.17
11757	M6_522525_PstIMspI_PA	70.17
11758	Opata_2871078_PstIMspI_PA	70.17
11759	Opata_2995595_PstIMspI_PA	70.17
11760	Opata_500246_PstIMspI_PA	70.17
11761	Opata_540209_PstIMspI_PA	70.17
11762	Opata_454529_PstIMspI_PA	70.17
11763	Opata_3977096_PstIMspI_PA	70.17
11764	M6_665535_PstIMseI_PA	70.17
11765	Opata_543279_PstIMspI_PA	70.17
11766	Opata_619424_PstIMspI_PA	70.17
11767	M6_222475_PstIMseI_PA	70.17
11768	M6_59039_PstIMseI_PA	70.17
11769	M6_1570988_PstIMseI_PA	70.17
11770	M6_811027_PstIMseI_PA	70.17
11771	M6_467989_PstIMseI_PA	70.17
11772	Opata_759908_PstIMspI_PA	70.17
11773	Opata_2278210_PstIMseI_PA	70.17
11774	Opata_950350_PstIMseI_PA	70.17
11775	Opata_59874_PstIMspI_PA	70.17
11776	Opata_3483168_PstIMseI_PA	70.17
11777	Opata_305909_PstIMspI_PA	70.17
11778	Opata_319608_PstIMspI_PA	70.17
11779	Opata_626021_PstIMspI_PA	70.17
11780	Opata_3660162_PstIMseI_PA	70.17
11781	Opata_1037495_PstIMseI_PA	70.17
11782	Opata_1248922_PstIMspI_PA	70.17
11783	Opata_1991566_PstIMspI_PA	70.17
11784	Opata_2081254_PstIMspI_PA	70.17
11785	Opata_392360_PstIMspI_PA	70.17
11786	M6_524925_PstIMseI_PA	70.17
11787	Opata_398763_PstIMseI_PA	70.17
11788	M6_147260_PstIMseI_PA	70.17
11789	M6_388806_PstIMseI_PA	70.17
11790	M6_1465951_PstIMseI_PA	70.17
11791	Opata_1229683_PstIMseI_PA	70.17
11792	Opata_135068_PstIMseI_PA	70.17
11793	Opata_1598_PstIMseI_PA	70.17
11794	Opata_340368_PstIMseI_PA	70.17
11795	Opata_810726_PstIMseI_PA	70.17
11796	Opata_2679666_PstIMspI_PA	70.17
11797	Opata_2859803_PstIMspI_PA	70.17
11798	Opata_3399456_PstIMspI_PA	70.17
11799	Opata_3767072_PstIMspI_PA	70.17
11800	Opata_4218893_PstIMspI_PA	70.17
11801	Opata_4248786_PstIMspI_PA	70.17
11802	Opata_2638732_PstIMspI_PA	70.17
11803	Opata_3934660_PstIMspI_PA	70.17
11804	2258861	70.2
11805	2276895	70.2
11806	4003924	70.27
11807	4538674	70.27
11808	1210931	70.27
11809	3026903	70.27
11810	4002974	70.27
11811	1259098	70.32
11812	1379283	70.32
11813	3024644	70.34
11814	992884	70.38
11815	999289	70.38
11816	1005950	70.38
11817	1021819	70.38
11818	1029742	70.38
11819	1050840	70.38
11820	1057179	70.38
11821	1090819	70.38
11822	1092933	70.38
11823	1095354	70.38
11824	1099321	70.38
11825	1100121	70.38
11826	1104559	70.38
11827	1104881	70.38
11828	1105828	70.38
11829	1108292	70.38
11830	1108818	70.38
11831	1120041	70.38
11832	1121624	70.38
11833	1126384	70.38
11834	1134185	70.38
11835	1139536	70.38
11836	1201167	70.38
11837	1209077	70.38
11838	1232989	70.38
11839	1246868	70.38
11840	1258895	70.38
11841	1261640	70.38
11842	1278466	70.38
11843	1350829	70.38
11844	1373064	70.38
11845	1384734	70.38
11846	1756529	70.38
11847	2254693	70.38
11848	2275290	70.38
11849	3022460	70.38
11850	3954453	70.38
11851	4909502	70.38
11852	4990056	70.38
11853	7331051	70.38
11854	1045294	70.41
11855	wsnp_Ex_c1402_2686072	70.47
11856	wsnp_Ex_c2017_3787478	70.47
11857	Opata_1363270_PstIMseI_PA	70.47
11858	Opata_214116_PstIMseI_PA	70.47
11859	Opata_2406307_PstIMseI_PA	70.47
11860	Opata_320083_PstIMseI_PA	70.47
11861	Opata_638987_PstIMseI_PA	70.47
11862	Opata_841656_PstIMseI_PA	70.47
11863	Opata_1002524_PstIMspI_PA	70.47
11864	Opata_124125_PstIMspI_PA	70.47
11865	Opata_1284122_PstIMspI_PA	70.47
11866	Opata_134279_PstIMspI_PA	70.47
11867	Opata_2553415_PstIMspI_PA	70.47
11868	Opata_2765919_PstIMspI_PA	70.47
11869	Opata_2809433_PstIMspI_PA	70.47
11870	Opata_3035546_PstIMspI_PA	70.47
11871	Opata_3155034_PstIMspI_PA	70.47
11872	Opata_3899554_PstIMspI_PA	70.47
11873	Opata_390869_PstIMspI_PA	70.47
11874	Opata_4170532_PstIMspI_PA	70.47
11875	Opata_4199241_PstIMspI_PA	70.47
11876	Opata_460674_PstIMspI_PA	70.47
11877	Opata_685099_PstIMspI_PA	70.47
11878	Opata_715945_PstIMspI_PA	70.47
11879	Opata_30407_82_PstIMluI_SNP	70.47
11880	Opata_72985_16_PstIMluI_SNP	70.47
11881	Opata_72985_4_PstIMluI_SNP	70.47
11882	Opata_387952_24_PstIMseI_SNP	70.47
11883	Opata_988301_26_PstIMseI_SNP	70.47
11884	Opata_988301_69_PstIMseI_SNP	70.47
11885	Opata_1323353_49_PstIMspI_SNP	70.47
11886	Opata_1807975_55_PstIMspI_SNP	70.47
11887	Opata_3932769_PstIMseI_PA	70.47
11888	Opata_539795_PstIMseI_PA	70.47
11889	Opata_720706_PstIMseI_PA	70.47
11890	Opata_791620_PstIMseI_PA	70.47
11891	Opata_1182358_PstIMspI_PA	70.47
11892	Opata_1668386_PstIMspI_PA	70.47
11893	Opata_1860333_PstIMspI_PA	70.47
11894	Opata_2218644_PstIMspI_PA	70.47
11895	Opata_2249982_PstIMspI_PA	70.47
11896	Opata_3079145_PstIMspI_PA	70.47
11897	Opata_3745762_PstIMspI_PA	70.47
11898	Opata_4021882_PstIMspI_PA	70.47
11899	Opata_542312_PstIMspI_PA	70.47
11900	Opata_1739692_40_PstIMspI_SNP	70.47
11901	Opata_3180509_PstIMspI_PA	70.47
11902	Opata_3183058_PstIMspI_PA	70.47
11903	Opata_180033_PstIMspI_PA	70.47
11904	Opata_2590835_PstIMspI_PA	70.47
11905	Opata_438627_PstIMspI_PA	70.47
11906	Opata_505366_PstIMspI_PA	70.47
11907	Opata_82847_PstIMseI_PA	70.47
11908	Opata_1544465_PstIMspI_PA	70.47
11909	Opata_2190015_PstIMspI_PA	70.47
11910	Opata_3070057_PstIMspI_PA	70.47
11911	Opata_3160199_PstIMseI_PA	70.47
11912	Opata_1225862_PstIMspI_PA	70.47
11913	Opata_2285296_PstIMspI_PA	70.47
11914	Opata_309376_PstIMspI_PA	70.47
11915	Opata_3557755_PstIMspI_PA	70.47
11916	Opata_1843229_PstIMspI_PA	70.47
11917	Opata_2597084_PstIMspI_PA	70.47
11918	Opata_894931_PstIMspI_PA	70.47
11919	Opata_1305007_PstIMseI_PA	70.47
11920	Opata_3288629_PstIMseI_PA	70.47
11921	Opata_1024980_PstIMspI_PA	70.47
11922	Opata_229057_PstIMspI_PA	70.47
11923	Opata_1837616_PstIMspI_PA	70.47
11924	Opata_810308_PstIMspI_PA	70.47
11925	Opata_566243_PstIMseI_PA	70.47
11926	Opata_1803722_PstIMspI_PA	70.47
11927	Opata_3361978_PstIMspI_PA	70.47
11928	Opata_3662585_PstIMspI_PA	70.47
11929	Opata_376797_PstIMspI_PA	70.47
11930	Opata_3788204_PstIMspI_PA	70.47
11931	Opata_4060352_PstIMseI_PA	70.47
11932	Opata_1312588_PstIMspI_PA	70.47
11933	Opata_1340989_PstIMspI_PA	70.47
11934	Opata_1742284_PstIMspI_PA	70.47
11935	Opata_1782794_PstIMspI_PA	70.47
11936	Opata_2012354_PstIMspI_PA	70.47
11937	Opata_2078428_PstIMspI_PA	70.47
11938	Opata_2421036_PstIMspI_PA	70.47
11939	Opata_2537862_PstIMspI_PA	70.47
11940	Opata_3253977_PstIMspI_PA	70.47
11941	Opata_3439623_PstIMspI_PA	70.47
11942	Opata_442769_PstIMspI_PA	70.47
11943	Opata_623229_PstIMspI_PA	70.47
11944	Opata_840772_PstIMspI_PA	70.47
11945	Opata_857718_PstIMspI_PA	70.47
11946	Opata_1419552_PstIMspI_PA	70.47
11947	Opata_2827919_PstIMspI_PA	70.47
11948	Opata_246163_PstIMspI_PA	70.47
11949	Opata_123244_PstIMspI_PA	70.47
11950	Opata_46196_PstIMseI_PA	70.47
11951	Opata_1115450_PstIMspI_PA	70.47
11952	Opata_700814_PstIMspI_PA	70.47
11953	Opata_1003971_PstIMseI_PA	70.47
11954	1696991	70.51
11955	1166305	70.52
11956	Xfbb343	70.6
11957	XWB174ha	70.6
11958	1060820	70.66
11959	1146530	70.66
11960	wsnp_Ku_c7873_13486065	70.66
11961	2279765	70.71
11962	1665827	70.71
11963	3960726	70.76
11964	1236729	70.77
11965	1131732	70.8
11966	1021373	70.81
11967	4991242	70.85
11968	2331713	70.9
11969	984241	70.94
11970	1099858	70.94
11971	1120503	70.94
11972	3027439	70.94
11973	1203923	70.95
11974	Excalibur_c34807_431	70.95
11975	Xfba354a	71.3
11976	M85/P65.1	71.3
11977	Xgwm260	71.4
11978	Xgpw2092	71.4
11979	Xsfr.BF475036	71.4
11980	wsnp_Ra_c67051_65164058	71.59
11981	Ra_c12301_484	71.62
11982	Xcdo962B	71.7
11983	Xcdo595	71.8
11984	wsnp_Ku_c57198_60433631	71.97
11985	wsnp_Ex_c41150_48040078	71.97
11986	M6_1406935_PstIMseI_PA	71.97
11987	M6_155089_PstIMseI_PA	71.97
11988	M6_1691762_PstIMseI_PA	71.97
11989	M6_3662055_PstIMseI_PA	71.97
11990	Opata_1164258_PstIMseI_PA	71.97
11991	Opata_4449690_PstIMseI_PA	71.97
11992	M6_1142648_PstIMspI_PA	71.97
11993	M6_1223128_PstIMspI_PA	71.97
11994	M6_1323046_PstIMspI_PA	71.97
11995	M6_305393_PstIMspI_PA	71.97
11996	M6_3486611_PstIMspI_PA	71.97
11997	M6_822649_PstIMspI_PA	71.97
11998	Opata_185684_PstIMspI_PA	71.97
11999	Opata_3835380_PstIMspI_PA	71.97
12000	Opata_65852_49_PstIMluI_SNP	71.97
12001	Opata_108810_19_PstIMseI_SNP	71.97
12002	Opata_194966_4_PstIMseI_SNP	71.97
12003	Opata_194966_65_PstIMseI_SNP	71.97
12004	Opata_194966_74_PstIMseI_SNP	71.97
12005	Opata_2027044_10_PstIMseI_SNP	71.97
12006	Opata_3181532_46_PstIMseI_SNP	71.97
12007	Opata_3181532_5_PstIMseI_SNP	71.97
12008	Opata_3254631_70_PstIMseI_SNP	71.97
12009	Opata_3254631_72_PstIMseI_SNP	71.97
12010	Opata_3254631_76_PstIMseI_SNP	71.97
12011	Opata_336801_29_PstIMseI_SNP	71.97
12012	Opata_4124198_50_PstIMseI_SNP	71.97
12013	Opata_69014_65_PstIMseI_SNP	71.97
12014	Opata_69014_66_PstIMseI_SNP	71.97
12015	Opata_70348_30_PstIMseI_SNP	71.97
12016	Opata_832843_23_PstIMseI_SNP	71.97
12017	Opata_832843_84_PstIMseI_SNP	71.97
12018	Opata_119781_37_PstIMspI_SNP	71.97
12019	Opata_1636361_84_PstIMspI_SNP	71.97
12020	Opata_1656040_30_PstIMspI_SNP	71.97
12021	Opata_1656040_77_PstIMspI_SNP	71.97
12022	Opata_2083696_44_PstIMspI_SNP	71.97
12023	Opata_2083696_88_PstIMspI_SNP	71.97
12024	Opata_2123613_6_PstIMspI_SNP	71.97
12025	Opata_2123613_82_PstIMspI_SNP	71.97
12026	Opata_2908666_6_PstIMspI_SNP	71.97
12027	Opata_355457_33_PstIMspI_SNP	71.97
12028	Opata_3821164_11_PstIMspI_SNP	71.97
12029	Opata_3821164_27_PstIMspI_SNP	71.97
12030	Opata_3824840_86_PstIMspI_SNP	71.97
12031	Opata_4148040_PstIMspI_PA	71.97
12032	Opata_1144270_PstIMseI_PA	71.97
12033	Opata_537698_PstIMseI_PA	71.97
12034	Opata_605115_PstIMseI_PA	71.97
12035	M6_467654_PstIMspI_PA	71.97
12036	Opata_2418957_PstIMspI_PA	71.97
12037	M6_3368360_PstIMseI_PA	71.97
12038	M6_4254620_PstIMseI_PA	71.97
12039	M6_888172_PstIMseI_PA	71.97
12040	Opata_1017945_PstIMseI_PA	71.97
12041	Opata_1536766_PstIMseI_PA	71.97
12042	M6_320023_PstIMspI_PA	71.97
12043	M6_485618_PstIMspI_PA	71.97
12044	Opata_3426210_PstIMspI_PA	71.97
12045	M6_1108042_PstIMseI_PA	71.97
12046	Opata_292975_PstIMspI_PA	71.97
12047	Opata_1159211_PstIMseI_PA	71.97
12048	Opata_2424520_PstIMspI_PA	71.97
12049	Opata_3867652_PstIMspI_PA	71.97
12050	M6_1078467_PstIMspI_PA	71.97
12051	M6_2728729_PstIMspI_PA	71.97
12052	M6_625527_PstIMspI_PA	71.97
12053	Opata_273198_PstIMseI_PA	71.97
12054	Opata_275617_PstIMseI_PA	71.97
12055	Opata_656707_PstIMseI_PA	71.97
12056	M6_3795326_PstIMseI_PA	71.97
12057	M6_2579991_PstIMspI_PA	71.97
12058	M6_580740_PstIMspI_PA	71.97
12059	M6_601730_PstIMspI_PA	71.97
12060	M6_743630_PstIMspI_PA	71.97
12061	M6_1417198_PstIMseI_PA	71.97
12062	M6_453339_PstIMseI_PA	71.97
12063	M6_458231_PstIMseI_PA	71.97
12064	M6_640436_PstIMseI_PA	71.97
12065	M6_1713990_PstIMspI_PA	71.97
12066	M6_2331861_PstIMseI_PA	71.97
12067	M6_321765_PstIMseI_PA	71.97
12068	M6_482619_PstIMseI_PA	71.97
12069	M6_705114_PstIMseI_PA	71.97
12070	M6_1853670_PstIMspI_PA	71.97
12071	M6_1133960_PstIMseI_PA	71.97
12072	M6_1980338_PstIMseI_PA	71.97
12073	M6_592079_PstIMseI_PA	71.97
12074	M6_815966_PstIMseI_PA	71.97
12075	Opata_400886_PstIMseI_PA	71.97
12076	Opata_74787_PstIMspI_PA	71.97
12077	M6_134973_PstIMseI_PA	71.97
12078	M6_2661285_PstIMspI_PA	71.97
12079	M6_48374_PstIMseI_PA	71.97
12080	Opata_1047603_PstIMseI_PA	71.97
12081	Opata_1231552_PstIMseI_PA	71.97
12082	Opata_458167_PstIMseI_PA	71.97
12083	Opata_521628_PstIMseI_PA	71.97
12084	M6_1138566_PstIMseI_PA	71.97
12085	M6_1914852_PstIMseI_PA	71.97
12086	M6_716256_PstIMseI_PA	71.97
12087	M6_2798983_PstIMspI_PA	71.97
12088	M6_349605_PstIMspI_PA	71.97
12089	M6_383672_PstIMspI_PA	71.97
12090	M6_456164_PstIMspI_PA	71.97
12091	M6_1456080_PstIMseI_PA	71.97
12092	M6_198765_PstIMseI_PA	71.97
12093	M6_512818_PstIMseI_PA	71.97
12094	Opata_1012377_PstIMseI_PA	71.97
12095	Opata_1227692_PstIMseI_PA	71.97
12096	Opata_134092_PstIMseI_PA	71.97
12097	Opata_3252802_PstIMseI_PA	71.97
12098	Opata_332049_PstIMseI_PA	71.97
12099	Opata_339544_PstIMseI_PA	71.97
12100	Opata_4094354_PstIMseI_PA	71.97
12101	Opata_499305_PstIMseI_PA	71.97
12102	Opata_538336_PstIMseI_PA	71.97
12103	Opata_577435_PstIMseI_PA	71.97
12104	Opata_596849_PstIMseI_PA	71.97
12105	Opata_361122_PstIMspI_PA	71.97
12106	M6_1500107_PstIMspI_PA	71.97
12107	Opata_287651_PstIMseI_PA	71.97
12108	M6_1325145_PstIMseI_PA	71.97
12109	M6_10078_PstIMseI_PA	71.97
12110	Ra_c9427_300	71.97
12111	RAC875_c3450_836	71.97
12112	BS00063555_51	71.97
12113	Xbcd1066	72
12114	Xbarc108	72.1
12115	Xgwm573	72.1
12116	Xglk356	72.1
12117	Xbcd1066b	72.1
12118	Xwmc17	72.1
12119	BS00091891_51	72.17
12120	Xpsp3050	72.7
12121	Xwmc9	72.8
12122	Xwmc107	72.8
12123	Xgwm276b	72.8
12124	Xwmc182	72.8
12125	Xwmc695	72.8
12126	Xwmc596	73.2
12127	Xwmc422	73.5
12128	XksuG12c	73.5
12129	Xwmc603	73.9
12130	Xwmc65	74.2
12131	BS00024786_51	75.12
12132	GENE-4375_382	75.77
12133	Xwmc286.4	76.5
12134	1697103	76.59
12135	2277396	76.59
12136	1110301	76.67
12137	1125243	76.77
12138	3960043	76.77
12139	4404317	76.77
12140	3385474	76.8
12141	7488430	76.86
12142	Tdurum_contig34242_344	76.9
12143	Xbarc121	77
12144	1118777	77.01
12145	1204882	77.01
12146	3953866	77.1
12147	1129045	77.18
12148	1162367	77.18
12149	1218068	77.18
12150	1248766	77.18
12151	1273890	77.18
12152	1274619	77.18
12153	1296783	77.18
12154	1337534	77.18
12155	1037752	77.22
12156	1192096	77.22
12157	2360988	77.22
12158	1085659	77.27
12159	1100360	77.27
12160	999950	77.35
12161	1154793	77.35
12162	1228158	77.35
12163	2261256	77.35
12164	wPt-1080	77.39
12165	1058074	77.52
12166	1106954	77.52
12167	1270625	77.52
12168	3064467	77.52
12169	3534083	77.52
12170	3954187	77.52
12171	4410656	77.52
12172	Xgwm10	77.6
12173	wsnp_Ku_c57674_60718050	77.64
12174	wsnp_Ex_c13337_21022658	77.64
12175	wsnp_Ex_c13337_21022241	77.64
12176	Xbarc49	77.7
12177	Xfba354	77.9
12178	Xwmc607	78
12179	BS00067746_51	78.26
12180	BS00097659_51	78.26
12181	BS00110010_51	78.26
12182	BS00110952_51	78.26
12183	CAP12_c1304_65	78.26
12184	Excalibur_c13337_219	78.26
12185	Excalibur_c97905_134	78.26
12186	Excalibur_s114755_67	78.26
12187	IAAV4945	78.26
12188	IAAV7916	78.26
12189	Ku_c554_1239	78.26
12190	Kukri_c33711_462	78.26
12191	Kukri_c57674_324	78.26
12192	Kukri_c67986_311	78.26
12193	Ra_c8937_191	78.26
12194	RAC875_c12961_1029	78.26
12195	RAC875_c75528_355	78.26
12196	RFL_Contig3447_1177	78.26
12197	BS00047811_51	78.26
12198	BS00066015_51	78.26
12199	BS00074230_51	78.26
12200	Ex_c4463_146	78.26
12201	Excalibur_c33259_1379	78.26
12202	RAC875_rep_c72984_1417	78.26
12203	BS00063267_51	78.26
12204	wPt-0321	78.37
12205	1679823	78.37
12206	1695167	78.37
12207	Opata_1476030_PstIMluI_PA	78.37
12208	M6_1505132_PstIMseI_PA	78.37
12209	M6_3057783_PstIMseI_PA	78.37
12210	M6_4118475_PstIMseI_PA	78.37
12211	Opata_1048889_PstIMseI_PA	78.37
12212	Opata_1148900_PstIMseI_PA	78.37
12213	Opata_1184126_PstIMseI_PA	78.37
12214	Opata_1343118_PstIMseI_PA	78.37
12215	Opata_1474116_PstIMseI_PA	78.37
12216	Opata_1597364_PstIMseI_PA	78.37
12217	Opata_1620214_PstIMseI_PA	78.37
12218	Opata_1738652_PstIMseI_PA	78.37
12219	Opata_2331254_PstIMseI_PA	78.37
12220	Opata_2355029_PstIMseI_PA	78.37
12221	Opata_297279_PstIMseI_PA	78.37
12222	Opata_3238565_PstIMseI_PA	78.37
12223	Opata_3919340_PstIMseI_PA	78.37
12224	Opata_4021224_PstIMseI_PA	78.37
12225	Opata_4322922_PstIMseI_PA	78.37
12226	Opata_492914_PstIMseI_PA	78.37
12227	Opata_686579_PstIMseI_PA	78.37
12228	Opata_820636_PstIMseI_PA	78.37
12229	Opata_864121_PstIMseI_PA	78.37
12230	M6_609478_PstIMspI_PA	78.37
12231	Opata_1009632_PstIMspI_PA	78.37
12232	Opata_1037854_PstIMspI_PA	78.37
12233	Opata_1107042_PstIMspI_PA	78.37
12234	Opata_1130519_PstIMspI_PA	78.37
12235	Opata_1135588_PstIMspI_PA	78.37
12236	Opata_1217308_PstIMspI_PA	78.37
12237	Opata_1230622_PstIMspI_PA	78.37
12238	Opata_1235083_PstIMspI_PA	78.37
12239	Opata_1237422_PstIMspI_PA	78.37
12240	Opata_1253141_PstIMspI_PA	78.37
12241	Opata_1329211_PstIMspI_PA	78.37
12242	Opata_1344867_PstIMspI_PA	78.37
12243	Opata_1376578_PstIMspI_PA	78.37
12244	Opata_1470976_PstIMspI_PA	78.37
12245	Opata_1491506_PstIMspI_PA	78.37
12246	Opata_1567692_PstIMspI_PA	78.37
12247	Opata_1636334_PstIMspI_PA	78.37
12248	Opata_1664674_PstIMspI_PA	78.37
12249	Opata_1671885_PstIMspI_PA	78.37
12250	Opata_1689900_PstIMspI_PA	78.37
12251	Opata_170501_PstIMspI_PA	78.37
12252	Opata_1718082_PstIMspI_PA	78.37
12253	Opata_1719793_PstIMspI_PA	78.37
12254	Opata_1743387_PstIMspI_PA	78.37
12255	Opata_1744987_PstIMspI_PA	78.37
12256	Opata_1825421_PstIMspI_PA	78.37
12257	Opata_1848503_PstIMspI_PA	78.37
12258	Opata_1897786_PstIMspI_PA	78.37
12259	Opata_1903229_PstIMspI_PA	78.37
12260	Opata_1937723_PstIMspI_PA	78.37
12261	Opata_1950558_PstIMspI_PA	78.37
12262	Opata_1953729_PstIMspI_PA	78.37
12263	Opata_2010047_PstIMspI_PA	78.37
12264	Opata_2073921_PstIMspI_PA	78.37
12265	Opata_2126908_PstIMspI_PA	78.37
12266	Opata_2151334_PstIMspI_PA	78.37
12267	Opata_2228100_PstIMspI_PA	78.37
12268	Opata_2233659_PstIMspI_PA	78.37
12269	Opata_2259137_PstIMspI_PA	78.37
12270	Opata_229446_PstIMspI_PA	78.37
12271	Opata_2407535_PstIMspI_PA	78.37
12272	Opata_2422040_PstIMspI_PA	78.37
12273	Opata_2508663_PstIMspI_PA	78.37
12274	Opata_2550036_PstIMspI_PA	78.37
12275	Opata_2551870_PstIMspI_PA	78.37
12276	Opata_2590084_PstIMspI_PA	78.37
12277	Opata_2669211_PstIMspI_PA	78.37
12278	Opata_267458_PstIMspI_PA	78.37
12279	Opata_2678283_PstIMspI_PA	78.37
12280	Opata_2708197_PstIMspI_PA	78.37
12281	Opata_2862652_PstIMspI_PA	78.37
12282	Opata_2874446_PstIMspI_PA	78.37
12283	Opata_2894663_PstIMspI_PA	78.37
12284	Opata_290236_PstIMspI_PA	78.37
12285	Opata_3031062_PstIMspI_PA	78.37
12286	Opata_307987_PstIMspI_PA	78.37
12287	Opata_3116168_PstIMspI_PA	78.37
12288	Opata_3190140_PstIMspI_PA	78.37
12289	Opata_3215846_PstIMspI_PA	78.37
12290	Opata_3262326_PstIMspI_PA	78.37
12291	Opata_3301467_PstIMspI_PA	78.37
12292	Opata_3362144_PstIMspI_PA	78.37
12293	Opata_3447242_PstIMspI_PA	78.37
12294	Opata_3485094_PstIMspI_PA	78.37
12295	Opata_3513328_PstIMspI_PA	78.37
12296	Opata_3580112_PstIMspI_PA	78.37
12297	Opata_3614988_PstIMspI_PA	78.37
12298	Opata_3721594_PstIMspI_PA	78.37
12299	Opata_3724814_PstIMspI_PA	78.37
12300	Opata_3760294_PstIMspI_PA	78.37
12301	Opata_3782368_PstIMspI_PA	78.37
12302	Opata_3829702_PstIMspI_PA	78.37
12303	Opata_3832015_PstIMspI_PA	78.37
12304	Opata_39116_PstIMspI_PA	78.37
12305	Opata_3922083_PstIMspI_PA	78.37
12306	Opata_3953623_PstIMspI_PA	78.37
12307	Opata_4011641_PstIMspI_PA	78.37
12308	Opata_4031452_PstIMspI_PA	78.37
12309	Opata_404127_PstIMspI_PA	78.37
12310	Opata_407537_PstIMspI_PA	78.37
12311	Opata_4141472_PstIMspI_PA	78.37
12312	Opata_4149851_PstIMspI_PA	78.37
12313	Opata_4165078_PstIMspI_PA	78.37
12314	Opata_4201826_PstIMspI_PA	78.37
12315	Opata_4242878_PstIMspI_PA	78.37
12316	Opata_447261_PstIMspI_PA	78.37
12317	Opata_466634_PstIMspI_PA	78.37
12318	Opata_537049_PstIMspI_PA	78.37
12319	Opata_564499_PstIMspI_PA	78.37
12320	Opata_625549_PstIMspI_PA	78.37
12321	Opata_728176_PstIMspI_PA	78.37
12322	Opata_732242_PstIMspI_PA	78.37
12323	Opata_80527_PstIMspI_PA	78.37
12324	Opata_926420_PstIMspI_PA	78.37
12325	Opata_932860_PstIMspI_PA	78.37
12326	Opata_956758_PstIMspI_PA	78.37
12327	Opata_966255_PstIMspI_PA	78.37
12328	Opata_968995_PstIMspI_PA	78.37
12329	Opata_169778_78_PstIMseI_SNP	78.37
12330	Opata_169778_88_PstIMseI_SNP	78.37
12331	Opata_256707_3_PstIMseI_SNP	78.37
12332	Opata_256707_74_PstIMseI_SNP	78.37
12333	Opata_28401_14_PstIMseI_SNP	78.37
12334	Opata_28640_26_PstIMseI_SNP	78.37
12335	Opata_889499_27_PstIMseI_SNP	78.37
12336	Opata_889499_71_PstIMseI_SNP	78.37
12337	Opata_219261_28_PstIMspI_SNP	78.37
12338	Opata_223340_47_PstIMspI_SNP	78.37
12339	Opata_3230949_78_PstIMspI_SNP	78.37
12340	Opata_102676_PstIMseI_PA	78.37
12341	Opata_824101_PstIMseI_PA	78.37
12342	Opata_94803_PstIMseI_PA	78.37
12343	M6_615246_PstIMspI_PA	78.37
12344	M6_705691_PstIMspI_PA	78.37
12345	Opata_1108849_PstIMspI_PA	78.37
12346	Opata_3657058_PstIMspI_PA	78.37
12347	Opata_344607_38_PstIMseI_SNP	78.37
12348	Opata_68907_74_PstIMseI_SNP	78.37
12349	Opata_1832233_13_PstIMspI_SNP	78.37
12350	Opata_2827760_74_PstIMspI_SNP	78.37
12351	Opata_4118634_1_PstIMspI_SNP	78.37
12352	Opata_4118634_26_PstIMspI_SNP	78.37
12353	Opata_75743_PstIMluI_PA	78.37
12354	M6_107446_PstIMseI_PA	78.37
12355	M6_1087371_PstIMseI_PA	78.37
12356	M6_135134_PstIMseI_PA	78.37
12357	M6_138950_PstIMseI_PA	78.37
12358	M6_153071_PstIMseI_PA	78.37
12359	M6_2873557_PstIMseI_PA	78.37
12360	M6_3106155_PstIMseI_PA	78.37
12361	M6_372312_PstIMseI_PA	78.37
12362	M6_450645_PstIMseI_PA	78.37
12363	M6_510245_PstIMseI_PA	78.37
12364	M6_535677_PstIMseI_PA	78.37
12365	M6_549727_PstIMseI_PA	78.37
12366	M6_80916_PstIMseI_PA	78.37
12367	M6_811240_PstIMseI_PA	78.37
12368	M6_886055_PstIMseI_PA	78.37
12369	Opata_1014575_PstIMseI_PA	78.37
12370	Opata_1266762_PstIMseI_PA	78.37
12371	Opata_2694780_PstIMseI_PA	78.37
12372	Opata_494748_PstIMseI_PA	78.37
12373	M6_2371726_PstIMspI_PA	78.37
12374	M6_462487_PstIMspI_PA	78.37
12375	Opata_1029076_PstIMspI_PA	78.37
12376	Opata_1661237_PstIMspI_PA	78.37
12377	Opata_1831269_PstIMspI_PA	78.37
12378	Opata_1892626_PstIMspI_PA	78.37
12379	Opata_1984133_PstIMspI_PA	78.37
12380	Opata_2180977_PstIMspI_PA	78.37
12381	Opata_2288799_PstIMspI_PA	78.37
12382	Opata_267156_PstIMspI_PA	78.37
12383	Opata_3038783_PstIMspI_PA	78.37
12384	Opata_3094063_PstIMspI_PA	78.37
12385	Opata_3166700_PstIMspI_PA	78.37
12386	Opata_3507460_PstIMspI_PA	78.37
12387	Opata_3745477_PstIMspI_PA	78.37
12388	Opata_654084_PstIMspI_PA	78.37
12389	M6_1152154_PstIMseI_PA	78.37
12390	M6_697894_PstIMseI_PA	78.37
12391	Opata_1305503_PstIMspI_PA	78.37
12392	Opata_1139351_PstIMseI_PA	78.37
12393	Opata_115398_PstIMseI_PA	78.37
12394	Opata_1358859_PstIMseI_PA	78.37
12395	Opata_1881017_PstIMseI_PA	78.37
12396	Opata_2079815_PstIMseI_PA	78.37
12397	Opata_2338559_PstIMseI_PA	78.37
12398	Opata_2380989_PstIMseI_PA	78.37
12399	Opata_34168_PstIMseI_PA	78.37
12400	Opata_492167_PstIMseI_PA	78.37
12401	Opata_657024_PstIMseI_PA	78.37
12402	Opata_1266640_PstIMspI_PA	78.37
12403	Opata_1369390_PstIMspI_PA	78.37
12404	Opata_2102046_PstIMspI_PA	78.37
12405	Opata_2335124_PstIMspI_PA	78.37
12406	Opata_2353124_PstIMspI_PA	78.37
12407	Opata_2427155_PstIMspI_PA	78.37
12408	Opata_246705_PstIMspI_PA	78.37
12409	Opata_2696187_PstIMspI_PA	78.37
12410	Opata_3842276_PstIMspI_PA	78.37
12411	Opata_3897731_PstIMspI_PA	78.37
12412	Opata_3938048_PstIMspI_PA	78.37
12413	Opata_4234959_PstIMspI_PA	78.37
12414	Opata_515150_PstIMspI_PA	78.37
12415	Opata_552132_PstIMspI_PA	78.37
12416	Opata_906543_PstIMspI_PA	78.37
12417	Opata_962784_PstIMspI_PA	78.37
12418	Opata_1180680_15_PstIMspI_SNP	78.37
12419	Opata_1146028_PstIMseI_PA	78.37
12420	Opata_2314151_PstIMseI_PA	78.37
12421	Opata_3252973_PstIMseI_PA	78.37
12422	Opata_1363549_PstIMspI_PA	78.37
12423	Opata_1660202_PstIMspI_PA	78.37
12424	Opata_17579_PstIMspI_PA	78.37
12425	Opata_1911476_PstIMspI_PA	78.37
12426	Opata_2379495_PstIMspI_PA	78.37
12427	Opata_2976937_PstIMspI_PA	78.37
12428	Opata_361952_PstIMspI_PA	78.37
12429	Opata_3690981_PstIMspI_PA	78.37
12430	Opata_3786655_PstIMspI_PA	78.37
12431	Opata_3909334_PstIMspI_PA	78.37
12432	Opata_3998090_PstIMspI_PA	78.37
12433	Opata_554044_PstIMspI_PA	78.37
12434	M6_960120_PstIMseI_PA	78.37
12435	Opata_12985_PstIMseI_PA	78.37
12436	Opata_1919244_PstIMseI_PA	78.37
12437	Opata_2184099_PstIMseI_PA	78.37
12438	Opata_227320_PstIMseI_PA	78.37
12439	Opata_250836_PstIMseI_PA	78.37
12440	Opata_4188164_PstIMseI_PA	78.37
12441	Opata_433164_PstIMseI_PA	78.37
12442	Opata_510655_PstIMseI_PA	78.37
12443	Opata_751101_PstIMseI_PA	78.37
12444	Opata_778485_PstIMseI_PA	78.37
12445	Opata_820666_PstIMseI_PA	78.37
12446	M6_1060227_PstIMspI_PA	78.37
12447	M6_2226295_PstIMspI_PA	78.37
12448	Opata_1444817_PstIMspI_PA	78.37
12449	Opata_1645653_PstIMspI_PA	78.37
12450	Opata_1690124_PstIMspI_PA	78.37
12451	Opata_2387465_PstIMspI_PA	78.37
12452	Opata_2546927_PstIMspI_PA	78.37
12453	Opata_2553691_PstIMspI_PA	78.37
12454	Opata_286384_PstIMspI_PA	78.37
12455	Opata_2982325_PstIMspI_PA	78.37
12456	Opata_3322785_PstIMspI_PA	78.37
12457	Opata_3373200_PstIMspI_PA	78.37
12458	Opata_3507300_PstIMspI_PA	78.37
12459	Opata_378072_PstIMspI_PA	78.37
12460	Opata_400567_PstIMspI_PA	78.37
12461	Opata_4096978_PstIMspI_PA	78.37
12462	Opata_575792_PstIMspI_PA	78.37
[truncated: 697,125 more chars]
