# Supplementary material for: Meta-Analysis of the QTLome of Fusarium Head Blight Resistance in Bread Wheat: Refining the Current Puzzle
Source: Front Plant Sci. 2019 Jun 13;10:727. doi: 10.3389/fpls.2019.00727 (PMC6585393; doi:10.3389/fpls.2019.00727)
Supplement: Supplementary File 2 — Maps and QTL files prepared to run the meta-analysis performed through this study. [file Data_Sheet_2.zip › Supplementary file 2/7A_QTL.txt]

mapName=7A_Venske_19
QTL1	I_and_II	ID:0	null	null	7A	1	3	2.8	82.21	66.12	98.29
QTL2	I_and_II	ID:0	null	null	7A	1	2.6	15.2	81.70	78.75	84.65
QTL3	II	ID:0	null	null	7A	1	2.8	12.6	93.10	84.60	101.60
QTL4	II	ID:0	null	null	7A	1	2.2	5.2	86.82	65.43	108.21
QTL5	II	ID:0	null	null	7A	1	2.9	3.7	72.70	42.64	102.76
QTL6	II	ID:0	null	null	7A	1	12.74	14.62	25.55	16.21	34.89
QTL7	II	ID:0	null	null	7A	1	3.73	18	81.00	76.73	85.27
QTL8	II	ID:0	null	null	7A	1	15.88	22	68.95	67.01	70.89
QTL9	III	ID:0	null	null	7A	1	15.51	24	68.60	66.82	70.38
QTL10	III	ID:0	null	null	7A	1	2.3	20.3	33.01	28.55	37.47
QTL11	III	ID:0	null	null	7A	1	3	11.5	82.55	78.63	86.47
QTL12	III	ID:0	null	null	7A	1	2.28	5.9	136.34	121.86	150.81
QTL13	IV	ID:0	null	null	7A	1	12.69	18	68.60	66.23	70.97
