# Supplementary material for: Meta-Analysis of the QTLome of Fusarium Head Blight Resistance in Bread Wheat: Refining the Current Puzzle
Source: Front Plant Sci. 2019 Jun 13;10:727. doi: 10.3389/fpls.2019.00727 (PMC6585393; doi:10.3389/fpls.2019.00727)
Supplement: Supplementary File 2 — Maps and QTL files prepared to run the meta-analysis performed through this study. [file Data_Sheet_2.zip › Supplementary file 2/7B_Map.txt]

mapName=7B_Venske_19
Organism Genus=Triticum
Organism Species=Triticum_aestivum
crossType=unknown
popSize=unknown
mappingCrossType=unknown
mappingFunction=haldane
mapUnit=cM
mapExpansion=0
mapQuality=0
locusLocation=1
chr=7B
lg=1
1	Xwmc606	0
2	RFL_Contig6075_618	0
3	RFL_Contig6075_1128	0
4	Kukri_c542_1538	0
5	BS00064503_51	0.59
6	Excalibur_c21252_227	0.59
7	Excalibur_c17927_284	0.59
8	Xwmc323	1.2
9	BobWhite_c20735_255	2.95
10	Tdurum_contig11531_522	3.27
11	RAC875_c17182_600	3.27
12	Ra_c9687_1038	3.27
13	Kukri_rep_c71778_644	3.27
14	Kukri_c3734_892	3.27
15	Ku_c3662_836	3.27
16	Excalibur_c53111_215	3.27
17	Excalibur_c3489_182	3.27
18	Excalibur_c15405_808	3.27
19	Xgwm46a	3.9
20	wPt-3147	4.53
21	wPt-743645	4.53
22	wPt-7975	4.53
23	1126752	4.53
24	1197486	4.53
25	Excalibur_c50044_749	4.65
26	wPt-6936	4.82
27	wPt-4309	4.82
28	wPt-8211	4.82
29	wPt-8920	4.82
30	1081535	4.82
31	1114381	4.82
32	1125523	4.82
33	1138180	4.82
34	1207670	4.82
35	1233261	4.82
36	1235156	4.82
37	1238058	4.82
38	1251531	4.82
39	1257243	4.82
40	1282922	4.82
41	1298903	4.82
42	1307580	4.82
43	3938137	4.82
44	4411549	4.82
45	4989856	4.82
46	M6_29138_PstIMspI_PA	4.82
47	M6_2779777_PstIMspI_PA	4.82
48	Opata_1861744_PstIMspI_PA	4.82
49	M6_404687_PstIMspI_PA	4.82
50	Opata_700335_PstIMseI_PA	4.82
51	M6_58268_PstIMspI_PA	4.82
52	Opata_28766_PstIMseI_PA	4.82
53	M6_891932_PstIMspI_PA	4.82
54	Opata_3744435_PstIMspI_PA	4.82
55	M6_183758_PstIMspI_PA	4.82
56	Opata_3798226_PstIMspI_PA	4.82
57	M6_1507492_PstIMseI_PA	4.82
58	Opata_4221_PstIMseI_PA	4.82
59	Opata_2251519_PstIMspI_PA	4.82
60	M6_892422_PstIMspI_PA	4.82
61	M6_1422430_PstIMspI_PA	4.82
62	Opata_1718881_PstIMseI_PA	4.82
63	M6_2054707_PstIMseI_PA	4.82
64	Opata_2081276_PstIMspI_PA	4.82
65	Opata_34206_PstIMseI_PA	4.82
66	Opata_187903_PstIMseI_PA	4.82
67	Opata_641863_PstIMspI_PA	4.82
68	M6_349266_PstIMspI_PA	4.82
69	Opata_2197500_PstIMspI_PA	4.82
70	M6_1074451_PstIMspI_PA	4.82
71	M6_650453_PstIMspI_PA	4.82
72	Opata_1569075_PstIMspI_PA	4.82
73	M6_3469947_PstIMspI_PA	4.82
74	M6_2688174_PstIMspI_PA	4.82
75	Opata_1601122_PstIMseI_PA	4.82
76	M6_11504_PstIMseI_PA	4.82
77	M6_303119_PstIMseI_PA	4.82
78	Opata_544023_PstIMseI_PA	4.82
79	M6_126064_PstIMseI_PA	4.82
80	Opata_130553_PstIMseI_PA	4.82
81	Opata_303053_42_PstIMseI_SNP	4.82
82	Opata_3236190_PstIMseI_PA	4.82
83	M6_739599_PstIMseI_PA	4.82
84	M6_3403184_PstIMspI_PA	4.82
85	Opata_1130390_53_PstIMseI_SNP	4.82
86	M6_1231641_PstIMspI_PA	4.82
87	M6_1102820_PstIMseI_PA	4.82
88	M6_119597_PstIMseI_PA	4.82
89	Opata_3474905_22_PstIMspI_SNP	4.82
90	M6_949703_PstIMseI_PA	4.82
91	Opata_3406704_PstIMspI_PA	4.82
92	Opata_3395241_59_PstIMspI_SNP	4.82
93	Opata_15966_73_PstIMseI_SNP	4.82
94	M6_57814_PstIMseI_PA	4.82
95	M6_94665_PstIMseI_PA	4.82
96	M6_1832780_PstIMspI_PA	4.82
97	M6_506848_PstIMseI_PA	4.82
98	Opata_2221530_PstIMspI_PA	4.82
99	Opata_1527173_PstIMseI_PA	4.82
100	M6_223710_PstIMspI_PA	4.82
101	M6_1930591_PstIMspI_PA	4.82
102	Opata_3692572_64_PstIMspI_SNP	4.82
103	M6_434132_PstIMseI_PA	4.82
104	Opata_112581_PstIMseI_PA	4.82
105	M6_1430252_PstIMseI_PA	4.82
106	M6_359134_PstIMseI_PA	4.82
107	Opata_289901_PstIMspI_PA	4.82
108	Opata_2033541_PstIMspI_PA	4.82
109	Opata_1278814_PstIMseI_PA	4.82
110	Opata_71504_PstIMseI_PA	4.82
111	M6_131159_PstIMseI_PA	4.82
112	M6_477714_PstIMseI_PA	4.82
113	Opata_2594672_PstIMspI_PA	4.82
114	M6_4258683_PstIMseI_PA	4.82
115	M6_3223664_PstIMspI_PA	4.82
116	Opata_1907089_PstIMspI_PA	4.82
117	Opata_3199753_PstIMspI_PA	4.82
118	M6_2175040_PstIMspI_PA	4.82
119	Opata_48796_PstIMseI_PA	4.82
120	M6_50211_PstIMseI_PA	4.82
121	Opata_34170_PstIMspI_PA	4.82
122	Opata_2893334_PstIMspI_PA	4.82
123	Opata_1130390_76_PstIMseI_SNP	4.82
124	Opata_1500226_PstIMseI_PA	4.82
125	M6_889988_PstIMspI_PA	4.82
126	M6_174562_PstIMseI_PA	4.82
127	M6_95096_PstIMspI_PA	4.82
128	Opata_1640656_PstIMspI_PA	4.82
129	M6_899622_PstIMseI_PA	4.82
130	Opata_4172113_PstIMspI_PA	4.82
131	M6_2436957_PstIMspI_PA	4.82
132	M6_3796012_PstIMseI_PA	4.82
133	Opata_2254560_PstIMspI_PA	4.82
134	Opata_586582_PstIMseI_PA	4.82
135	Opata_189100_PstIMseI_PA	4.82
136	Opata_2433379_PstIMspI_PA	4.82
137	Opata_1942267_PstIMspI_PA	4.82
138	M6_85693_PstIMseI_PA	4.82
139	Opata_7033_PstIMseI_PA	4.82
140	M6_664765_PstIMspI_PA	4.82
141	Opata_408160_PstIMseI_PA	4.82
142	Opata_3357703_PstIMspI_PA	4.82
143	M6_455716_PstIMseI_PA	4.82
144	M6_656001_PstIMseI_PA	4.82
145	M6_770505_PstIMluI_PA	4.82
146	M6_436572_PstIMspI_PA	4.82
147	M6_1555474_PstIMseI_PA	4.82
148	M6_1945211_PstIMspI_PA	4.82
149	Opata_913323_PstIMseI_PA	4.82
150	Opata_2273543_PstIMspI_PA	4.82
151	Opata_3158_44_PstIMseI_SNP	4.82
152	M6_1972459_PstIMspI_PA	4.82
153	Opata_371242_PstIMspI_PA	4.82
154	Opata_1148700_PstIMseI_PA	4.82
155	Opata_2710539_PstIMspI_PA	4.82
156	Opata_4633_33_PstIMseI_SNP	4.82
157	M6_2228648_PstIMseI_PA	4.82
158	Opata_507247_74_PstIMseI_SNP	4.82
159	Opata_4230279_PstIMspI_PA	4.82
160	M6_3260043_PstIMspI_PA	4.82
161	M6_353046_PstIMseI_PA	4.82
162	M6_467170_PstIMseI_PA	4.82
163	Opata_36427_PstIMseI_PA	4.82
164	M6_427326_PstIMseI_PA	4.82
165	Opata_3939416_PstIMspI_PA	4.82
166	Opata_891060_PstIMseI_PA	4.82
167	Opata_71963_PstIMseI_PA	4.82
168	M6_882468_PstIMspI_PA	4.82
169	M6_680885_PstIMseI_PA	4.82
170	Opata_208980_PstIMseI_PA	4.82
171	M6_34894_PstIMspI_PA	4.82
172	Opata_1373208_PstIMluI_PA	4.82
173	M6_1919568_PstIMspI_PA	4.82
174	M6_1823271_PstIMspI_PA	4.82
175	M6_82771_PstIMseI_PA	4.82
176	Opata_2660806_PstIMspI_PA	4.82
177	M6_203218_PstIMseI_PA	4.82
178	Opata_1813337_PstIMseI_PA	4.82
179	M6_305160_PstIMseI_PA	4.82
180	Opata_2489071_13_PstIMspI_SNP	4.82
181	Opata_16711_PstIMseI_PA	4.82
182	M6_203814_PstIMseI_PA	4.82
183	Opata_1351340_PstIMspI_PA	4.82
184	M6_3691317_PstIMseI_PA	4.82
185	M6_765414_PstIMseI_PA	4.82
186	M6_1031142_PstIMspI_PA	4.82
187	Opata_276899_8_PstIMseI_SNP	4.82
188	M6_563880_PstIMspI_PA	4.82
189	Opata_4165283_PstIMspI_PA	4.82
190	M6_98206_PstIMseI_PA	4.82
191	Opata_508714_6_PstIMseI_SNP	4.82
192	M6_510186_PstIMspI_PA	4.82
193	Opata_508628_PstIMseI_PA	4.82
194	Opata_2899122_PstIMspI_PA	4.82
195	Opata_54729_4_PstIMseI_SNP	4.82
196	M6_2010204_PstIMspI_PA	4.82
197	M6_509318_PstIMspI_PA	4.82
198	Opata_303053_43_PstIMseI_SNP	4.82
199	M6_204887_PstIMseI_PA	4.82
200	M6_287114_PstIMspI_PA	4.82
201	Opata_2489071_68_PstIMspI_SNP	4.82
202	M6_2090153_PstIMspI_PA	4.82
203	Opata_3674558_49_PstIMspI_SNP	4.82
204	M6_346001_PstIMseI_PA	4.82
205	Opata_273607_36_PstIMspI_SNP	4.82
206	M6_2932015_PstIMspI_PA	4.82
207	M6_2958616_PstIMspI_PA	4.82
208	Opata_1867559_PstIMspI_PA	4.82
209	Opata_2466573_PstIMspI_PA	4.82
210	Opata_33215_PstIMspI_PA	4.82
211	M6_857296_PstIMspI_PA	4.82
212	Opata_788338_PstIMseI_PA	4.82
213	Opata_1366815_PstIMspI_PA	4.82
214	Opata_252464_PstIMseI_PA	4.82
215	M6_600170_PstIMspI_PA	4.82
216	M6_3101128_PstIMspI_PA	4.82
217	M6_4045051_PstIMseI_PA	4.82
218	Opata_2489071_35_PstIMspI_SNP	4.82
219	Opata_1210748_PstIMseI_PA	4.82
220	Opata_19643_PstIMspI_PA	4.82
221	Opata_3776188_42_PstIMspI_SNP	4.82
222	M6_3193543_PstIMspI_PA	4.82
223	M6_2214683_PstIMspI_PA	4.82
224	M6_449158_PstIMspI_PA	4.82
225	Opata_3503508_PstIMspI_PA	4.82
226	Opata_2347723_PstIMseI_PA	4.82
227	Opata_2934736_PstIMspI_PA	4.82
228	M6_945097_PstIMspI_PA	4.82
229	Opata_1067234_PstIMluI_PA	4.82
230	M6_1938809_PstIMseI_PA	4.82
231	M6_115563_PstIMseI_PA	4.82
232	Opata_4101665_72_PstIMspI_SNP	4.82
233	Opata_177505_3_PstIMspI_SNP	4.82
234	Opata_1847449_88_PstIMspI_SNP	4.82
235	Opata_508714_81_PstIMseI_SNP	4.82
236	M6_1764752_PstIMseI_PA	4.82
237	M6_749446_PstIMspI_PA	4.82
238	Opata_482014_PstIMseI_PA	4.82
239	Opata_573422_PstIMseI_PA	4.82
240	Opata_20578_26_PstIMseI_SNP	4.82
241	Opata_508714_74_PstIMseI_SNP	4.82
242	Opata_2076185_PstIMspI_PA	4.82
243	Opata_432807_PstIMseI_PA	4.82
244	Opata_3346505_PstIMspI_PA	4.82
245	Opata_1059963_PstIMspI_PA	4.82
246	Opata_3365352_PstIMspI_PA	4.82
247	Opata_3173359_PstIMspI_PA	4.82
248	M6_559747_PstIMspI_PA	4.82
249	Opata_761899_32_PstIMseI_SNP	4.82
250	Opata_2315192_PstIMspI_PA	4.82
251	M6_1310223_PstIMspI_PA	4.82
252	Opata_1646258_PstIMseI_PA	4.82
253	Opata_1665090_PstIMseI_PA	4.82
254	M6_722573_PstIMspI_PA	4.82
255	Opata_1453541_PstIMspI_PA	4.82
256	Opata_73253_PstIMseI_PA	4.82
257	Opata_273607_30_PstIMspI_SNP	4.82
258	Opata_1926372_48_PstIMspI_SNP	4.82
259	M6_1973414_PstIMseI_PA	4.82
260	M6_2061329_PstIMspI_PA	4.82
261	M6_632986_PstIMspI_PA	4.82
262	M6_453687_PstIMseI_PA	4.82
263	Opata_362510_PstIMseI_PA	4.82
264	Opata_3264070_PstIMseI_PA	4.82
265	M6_504029_PstIMspI_PA	4.82
266	Opata_1354032_PstIMseI_PA	4.82
267	M6_443043_PstIMspI_PA	4.82
268	Opata_39234_22_PstIMseI_SNP	4.82
269	Opata_778095_PstIMseI_PA	4.82
270	Opata_48310_PstIMseI_PA	4.82
271	Opata_312270_PstIMseI_PA	4.82
272	M6_1959622_PstIMseI_PA	4.82
273	M6_147604_PstIMspI_PA	4.82
274	Opata_4191415_PstIMspI_PA	4.82
275	Opata_2559671_PstIMseI_PA	4.82
276	M6_295186_PstIMseI_PA	4.82
277	M6_20109_PstIMseI_PA	4.82
278	Opata_1045180_PstIMseI_PA	4.82
279	Opata_2625362_PstIMseI_PA	4.82
280	Opata_1887647_PstIMspI_PA	4.82
281	Opata_884374_PstIMluI_PA	4.82
282	M6_2823103_PstIMseI_PA	4.82
283	Opata_1053125_PstIMspI_PA	4.82
284	Opata_2967630_PstIMspI_PA	4.82
285	Opata_760063_PstIMspI_PA	4.82
286	Opata_3902747_PstIMspI_PA	4.82
287	Opata_2480648_PstIMspI_PA	4.82
288	Opata_1869010_PstIMspI_PA	4.82
289	M6_1046256_PstIMseI_PA	4.82
290	Opata_1816229_PstIMspI_PA	4.82
291	Opata_1576195_PstIMspI_PA	4.82
292	Opata_1211320_PstIMspI_PA	4.82
293	Opata_3069246_PstIMspI_PA	4.82
294	Opata_753211_PstIMspI_PA	4.82
295	M6_2592597_PstIMspI_PA	4.82
296	Opata_2999344_PstIMspI_PA	4.82
297	M6_2564619_PstIMspI_PA	4.82
298	Opata_1055529_PstIMseI_PA	4.82
299	M6_308557_PstIMspI_PA	4.82
300	Opata_795275_PstIMspI_PA	4.82
301	M6_502_PstIMspI_PA	4.82
302	M6_808029_PstIMseI_PA	4.82
303	Opata_994561_PstIMspI_PA	4.82
304	Opata_2190059_PstIMspI_PA	4.82
305	M6_2741192_PstIMspI_PA	4.82
306	Opata_22129_PstIMseI_PA	4.82
307	Opata_2802777_PstIMseI_PA	4.82
308	Opata_1038118_PstIMseI_PA	4.82
309	Opata_1252790_PstIMseI_PA	4.82
310	M6_916010_PstIMspI_PA	4.82
311	Opata_709725_PstIMspI_PA	4.82
312	Opata_2337767_PstIMspI_PA	4.82
313	M6_11539_PstIMseI_PA	4.82
314	M6_55836_PstIMspI_PA	4.82
315	M6_226408_PstIMspI_PA	4.82
316	M6_1175418_PstIMspI_PA	4.82
317	M6_1271878_PstIMspI_PA	4.82
318	Opata_477899_PstIMspI_PA	4.82
319	Opata_628798_PstIMseI_PA	4.82
320	M6_1640525_PstIMspI_PA	4.82
321	M6_880527_PstIMseI_PA	4.82
322	M6_682232_PstIMspI_PA	4.82
323	M6_1884743_PstIMspI_PA	4.82
324	Opata_26113_PstIMseI_PA	4.82
325	M6_1331914_PstIMseI_PA	4.82
326	M6_3411372_PstIMspI_PA	4.82
327	Opata_1701017_PstIMspI_PA	4.82
328	M6_1410543_PstIMseI_PA	4.82
329	Opata_384966_PstIMspI_PA	4.82
330	Opata_719501_PstIMspI_PA	4.82
331	M6_941334_PstIMspI_PA	4.82
332	M6_31255_PstIMspI_PA	4.82
333	Opata_3120796_PstIMspI_PA	4.82
334	Opata_3421631_PstIMspI_PA	4.82
335	M6_3302065_PstIMspI_PA	4.82
336	Opata_560987_PstIMspI_PA	4.82
337	Opata_416345_PstIMseI_PA	4.82
338	M6_764017_PstIMseI_PA	4.82
339	Opata_2791244_PstIMspI_PA	4.82
340	M6_316493_PstIMspI_PA	4.82
341	Opata_2803310_PstIMseI_PA	4.82
342	Opata_161028_PstIMseI_PA	4.82
343	Opata_128012_PstIMseI_PA	4.82
344	Opata_79078_PstIMspI_PA	4.82
345	Opata_35974_PstIMseI_PA	4.82
346	M6_266863_PstIMseI_PA	4.82
347	M6_2355608_PstIMspI_PA	4.82
348	Opata_1315428_PstIMseI_PA	4.82
349	Opata_609586_PstIMspI_PA	4.82
350	Opata_1145991_PstIMspI_PA	4.82
351	M6_1160848_PstIMspI_PA	4.82
352	M6_444458_PstIMseI_PA	4.82
353	Opata_589190_PstIMseI_PA	4.82
354	M6_3593268_PstIMspI_PA	4.82
355	M6_133793_PstIMspI_PA	4.82
356	Opata_1970953_PstIMspI_PA	4.82
357	M6_1308972_PstIMspI_PA	4.82
358	Opata_912777_PstIMspI_PA	4.82
359	Opata_2077184_PstIMspI_PA	4.82
360	M6_90684_PstIMspI_PA	4.82
361	M6_319180_PstIMspI_PA	4.82
362	Opata_1773786_PstIMspI_PA	4.82
363	M6_803853_PstIMseI_PA	4.82
364	Opata_132605_PstIMseI_PA	4.82
365	Opata_2851791_PstIMspI_PA	4.82
366	M6_1539244_PstIMseI_PA	4.82
367	M6_417275_PstIMspI_PA	4.82
368	Opata_197951_PstIMseI_PA	4.82
369	M6_973878_PstIMseI_PA	4.82
370	M6_484626_PstIMseI_PA	4.82
371	M6_184626_PstIMseI_PA	4.82
372	Opata_65052_PstIMspI_PA	4.82
373	Opata_611934_PstIMspI_PA	4.82
374	M6_322476_PstIMseI_PA	4.82
375	M6_3212999_PstIMspI_PA	4.82
376	Opata_255224_PstIMspI_PA	4.82
377	M6_328200_PstIMspI_PA	4.82
378	Opata_3753669_PstIMspI_PA	4.82
379	Opata_815872_PstIMseI_PA	4.82
380	M6_288614_PstIMluI_PA	4.82
381	M6_161620_PstIMseI_PA	4.82
382	M6_3556_PstIMluI_PA	4.82
383	M6_3217729_PstIMseI_PA	4.82
384	Opata_215079_PstIMspI_PA	4.82
385	Opata_3121494_PstIMspI_PA	4.82
386	Opata_2171_PstIMspI_PA	4.82
387	Opata_113903_PstIMseI_PA	4.82
388	M6_2500209_PstIMspI_PA	4.82
389	Opata_4024088_PstIMspI_PA	4.82
390	M6_2016749_PstIMspI_PA	4.82
391	Opata_206847_PstIMspI_PA	4.82
392	Opata_2310253_PstIMspI_PA	4.82
393	Opata_492651_PstIMseI_PA	4.82
394	M6_116251_PstIMseI_PA	4.82
395	M6_389137_PstIMspI_PA	4.82
396	M6_717959_PstIMseI_PA	4.82
397	M6_1595827_PstIMseI_PA	4.82
398	Opata_2581381_PstIMspI_PA	4.82
399	Opata_3672325_PstIMseI_PA	4.82
400	Opata_557625_PstIMspI_PA	4.82
401	M6_400317_PstIMspI_PA	4.82
402	Opata_1256804_PstIMseI_PA	4.82
403	M6_372391_PstIMseI_PA	4.82
404	M6_672337_PstIMspI_PA	4.82
405	M6_883161_PstIMspI_PA	4.82
406	Opata_155558_PstIMspI_PA	4.82
407	Opata_1978631_PstIMspI_PA	4.82
408	M6_41194_PstIMseI_PA	4.82
409	Opata_6271_PstIMseI_PA	4.82
410	Opata_2028707_PstIMspI_PA	4.82
411	M6_2227868_PstIMspI_PA	4.82
412	Opata_3327297_PstIMspI_PA	4.82
413	M6_452943_PstIMseI_PA	4.82
414	M6_2469479_PstIMspI_PA	4.82
415	121434	4.87
416	1138818	4.87
417	1034040	5.1
418	1055323	5.1
419	1219247	5.1
420	1389583	5.1
421	2290767	5.1
422	2293197	5.1
423	2315601	5.1
424	4542848	5.1
425	2292153	5.35
426	993932	5.39
427	3950364	5.39
428	1282936	5.75
429	1108263	5.84
430	1036186	6.4
431	1060135	6.4
432	1080003	6.4
433	1127969	6.4
434	1206323	6.4
435	1254578	6.4
436	1267050	6.4
437	1377033	6.4
438	1377667	6.4
439	4664183	6.56
440	5581121	6.56
441	1095457	6.64
442	1111305	6.64
443	4911003	6.64
444	1248264	6.87
445	2290749	6.87
446	1126624	6.98
447	Jagger_c3075_99	7.31
448	P31/M52-1	7.9
449	Xgwm569	7.9
450	1281101	8.7
451	BS00022127_51	8.78
452	RAC875_c10555_178	8.78
453	IAAV1902	8.78
454	1074915	9.04
455	1863959	9.25
456	1280023	9.34
457	1060440	9.63
458	1133593	9.63
459	1182912	9.63
460	1218459	9.63
461	1768857	9.63
462	2290582	9.63
463	2322491	9.63
464	2322740	9.63
465	4409503	9.63
466	1059164	9.83
467	1088677	9.83
468	1101101	9.83
469	1122049	9.83
470	1265592	9.83
471	1268339	9.83
472	1380881	9.83
473	1766561	9.83
474	1073172	9.98
475	1379312	9.98
476	1380184	9.98
477	1380421	9.98
478	Tdurum_contig98005_272	10.06
479	Tdurum_contig5352_556	10.06
480	Tdurum_contig28055_176	10.06
481	Tdurum_contig25857_274	10.06
482	Tdurum_contig10861_942	10.06
483	RFL_Contig801_2124	10.06
484	Kukri_c41117_824	10.06
485	BobWhite_c47269_128	10.06
486	Excalibur_c8486_471	10.06
487	Excalibur_c8486_419	10.06
488	Ex_c24068_652	10.06
489	CAP12_rep_c4079_97	10.06
490	BS00076402_51	10.06
491	1110636	10.16
492	1115393	10.19
493	1138692	10.44
494	1370898	10.54
495	1005381	10.85
496	wmc323	11.22
497	Opata_3072321_PstIMseI_PA	11.22
498	Opata_1724186_84_PstIMspI_SNP	11.22
499	Opata_518242_43_PstIMspI_SNP	11.22
500	Opata_80326_PstIMspI_PA	11.22
501	Opata_1820407_PstIMspI_PA	11.22
502	Opata_4091503_PstIMspI_PA	11.22
503	Opata_694767_35_PstIMseI_SNP	11.22
504	Opata_2805966_PstIMspI_PA	11.22
505	Opata_272977_74_PstIMspI_SNP	11.22
506	Opata_1358856_PstIMspI_PA	11.22
507	M6_803044_PstIMseI_PA	11.22
508	Opata_495686_PstIMspI_PA	11.22
509	Opata_2984281_36_PstIMseI_SNP	11.22
510	Opata_1486796_80_PstIMseI_SNP	11.22
511	Opata_3207306_PstIMspI_PA	11.22
512	Opata_1574715_PstIMseI_PA	11.22
513	Opata_1518052_PstIMspI_PA	11.22
514	Opata_1725412_PstIMspI_PA	11.22
515	Opata_534971_PstIMspI_PA	11.22
516	Opata_2145838_PstIMspI_PA	11.22
517	Opata_1861175_PstIMspI_PA	11.22
518	M6_1583721_PstIMspI_PA	11.22
519	Opata_1440597_PstIMspI_PA	11.22
520	Opata_2063549_PstIMspI_PA	11.22
521	Opata_2995022_PstIMspI_PA	11.22
522	Opata_682782_PstIMspI_PA	11.22
523	Opata_3069895_PstIMspI_PA	11.22
524	Opata_789290_PstIMseI_PA	11.22
525	Opata_522833_PstIMspI_PA	11.22
526	Opata_192281_86_PstIMseI_SNP	11.22
527	Opata_341242_PstIMspI_PA	11.22
528	Opata_804887_87_PstIMseI_SNP	11.22
529	Opata_2227149_32_PstIMspI_SNP	11.22
530	Opata_3556066_PstIMspI_PA	11.22
531	Opata_584160_PstIMspI_PA	11.22
532	Opata_499173_10_PstIMseI_SNP	11.22
533	Opata_3274557_PstIMspI_PA	11.22
534	Opata_48552_52_PstIMseI_SNP	11.22
535	Opata_3002061_PstIMspI_PA	11.22
536	Opata_3828755_PstIMspI_PA	11.22
537	M6_1134797_PstIMseI_PA	11.22
538	Opata_3247643_PstIMspI_PA	11.22
539	Opata_666452_PstIMseI_PA	11.22
540	Opata_585075_PstIMseI_PA	11.22
541	Opata_1427232_PstIMspI_PA	11.22
542	Opata_2972518_PstIMspI_PA	11.22
543	Opata_1858198_PstIMspI_PA	11.22
544	Opata_795484_PstIMspI_PA	11.22
545	Opata_2544773_12_PstIMspI_SNP	11.22
546	Opata_3242981_PstIMspI_PA	11.22
547	Opata_2227149_25_PstIMspI_SNP	11.22
548	Opata_2842772_51_PstIMspI_SNP	11.22
549	M6_1274314_PstIMspI_PA	11.22
550	Opata_3465344_PstIMseI_PA	11.22
551	Opata_3732235_PstIMspI_PA	11.22
552	Opata_2842772_75_PstIMspI_SNP	11.22
553	Opata_2164638_PstIMspI_PA	11.22
554	Opata_1645475_PstIMseI_PA	11.22
555	Opata_1922078_PstIMspI_PA	11.22
556	Opata_148187_9_PstIMseI_SNP	11.22
557	Opata_783718_PstIMspI_PA	11.22
558	M6_687684_PstIMluI_PA	11.22
559	Opata_1371254_PstIMseI_PA	11.22
560	Opata_148187_3_PstIMseI_SNP	11.22
561	Opata_2946530_PstIMseI_PA	11.22
562	Opata_3005552_PstIMspI_PA	11.22
563	Opata_1382929_PstIMspI_PA	11.22
564	M6_598205_PstIMseI_PA	11.22
565	Opata_393429_PstIMspI_PA	11.22
566	M6_846878_PstIMseI_PA	11.22
567	Opata_3505506_PstIMspI_PA	11.22
568	M6_38867_PstIMspI_PA	11.22
569	Opata_690088_PstIMseI_PA	11.22
570	M6_1466599_PstIMspI_PA	11.22
571	Opata_911792_PstIMseI_PA	11.22
572	Opata_2057152_PstIMspI_PA	11.22
573	M6_1059583_PstIMseI_PA	11.22
574	M6_3052753_PstIMspI_PA	11.22
575	Opata_3596213_PstIMspI_PA	11.22
576	Opata_2996042_PstIMspI_PA	11.22
577	M6_380976_PstIMspI_PA	11.22
578	Opata_2039944_PstIMspI_PA	11.22
579	M6_692574_PstIMseI_PA	11.22
580	M6_1055598_PstIMspI_PA	11.22
581	Opata_3516060_PstIMspI_PA	11.22
582	Opata_2893852_PstIMspI_PA	11.22
583	M6_1641916_PstIMseI_PA	11.22
584	Opata_2596650_PstIMspI_PA	11.22
585	Opata_710290_PstIMseI_PA	11.22
586	M6_1381795_PstIMseI_PA	11.22
587	Opata_3805370_PstIMspI_PA	11.22
588	Opata_1709883_PstIMseI_PA	11.22
589	Opata_375132_PstIMspI_PA	11.22
590	Opata_4201_PstIMseI_PA	11.22
591	Opata_214798_PstIMspI_PA	11.22
592	Opata_81249_PstIMseI_PA	11.22
593	M6_487293_PstIMseI_PA	11.22
594	Opata_584805_PstIMseI_PA	11.22
595	Opata_129145_PstIMseI_PA	11.22
596	M6_231850_PstIMseI_PA	11.22
597	M6_2173468_PstIMspI_PA	11.22
598	Opata_3418014_PstIMspI_PA	11.22
599	Opata_2224384_PstIMspI_PA	11.22
600	Opata_2696028_PstIMspI_PA	11.22
601	Opata_1356764_PstIMspI_PA	11.22
602	Opata_1263236_PstIMseI_PA	11.22
603	Opata_318276_PstIMseI_PA	11.22
604	Opata_1821269_PstIMspI_PA	11.22
605	Opata_179054_PstIMseI_PA	11.22
606	M6_466571_PstIMspI_PA	11.22
607	Opata_4025079_PstIMspI_PA	11.22
608	Opata_2344658_PstIMspI_PA	11.22
609	Opata_308614_PstIMseI_PA	11.22
610	Opata_2575720_PstIMspI_PA	11.22
611	M6_188754_PstIMspI_PA	11.22
612	M6_2059680_PstIMspI_PA	11.22
613	Opata_434914_PstIMspI_PA	11.22
614	Opata_155300_PstIMseI_PA	11.22
615	Opata_295506_PstIMseI_PA	11.22
616	M6_2516726_PstIMspI_PA	11.22
617	Opata_4170434_PstIMspI_PA	11.22
618	M6_2198805_PstIMspI_PA	11.22
619	Opata_1033341_PstIMspI_PA	11.22
620	M6_308737_PstIMseI_PA	11.22
621	Opata_261403_PstIMspI_PA	11.22
622	Opata_186732_PstIMspI_PA	11.22
623	M6_1021825_PstIMseI_PA	11.22
624	Opata_3340252_PstIMseI_PA	11.22
625	Opata_444355_PstIMspI_PA	11.22
626	Opata_122887_PstIMseI_PA	11.22
627	M6_843592_PstIMseI_PA	11.22
628	Opata_339880_PstIMseI_PA	11.22
629	M6_756477_PstIMspI_PA	11.22
630	Opata_1594853_PstIMspI_PA	11.22
631	Opata_135336_PstIMseI_PA	11.22
632	M6_2247947_PstIMspI_PA	11.22
633	M6_112775_PstIMseI_PA	11.22
634	M6_182880_PstIMseI_PA	11.22
635	Opata_184321_PstIMseI_PA	11.22
636	Opata_4122309_PstIMspI_PA	11.22
637	M6_520790_PstIMspI_PA	11.22
638	Opata_2194292_PstIMspI_PA	11.22
639	M6_1004214_PstIMseI_PA	11.22
640	Opata_1042176_75_PstIMspI_SNP	11.22
641	M6_1439893_PstIMseI_PA	11.22
642	M6_1191735_PstIMseI_PA	11.22
643	Opata_1789153_PstIMspI_PA	11.22
644	M6_457099_PstIMspI_PA	11.22
645	Opata_2345992_PstIMspI_PA	11.22
646	Opata_51821_PstIMspI_PA	11.22
647	Opata_3352929_PstIMspI_PA	11.22
648	Opata_3622091_PstIMspI_PA	11.22
649	Opata_1589970_PstIMspI_PA	11.22
650	Opata_2021730_PstIMspI_PA	11.22
651	Opata_2360489_PstIMspI_PA	11.22
652	M6_28366_PstIMseI_PA	11.22
653	Opata_102734_PstIMseI_PA	11.22
654	M6_2779975_PstIMspI_PA	11.22
655	M6_1671532_PstIMspI_PA	11.22
656	Opata_2816920_PstIMseI_PA	11.22
657	M6_2198867_PstIMluI_PA	11.22
658	Opata_2010388_PstIMspI_PA	11.22
659	M6_27966_PstIMseI_PA	11.22
660	Opata_889595_PstIMspI_PA	11.22
661	Opata_1567568_PstIMspI_PA	11.22
662	Opata_2486350_PstIMseI_PA	11.22
663	Opata_3276178_PstIMspI_PA	11.22
664	M6_2240050_PstIMspI_PA	11.22
665	Opata_245319_PstIMseI_PA	11.22
666	Opata_1262461_PstIMspI_PA	11.22
667	Opata_2206637_PstIMspI_PA	11.22
668	Opata_3139088_PstIMspI_PA	11.22
669	Opata_199683_PstIMseI_PA	11.22
670	Opata_1706596_PstIMspI_PA	11.22
671	Opata_2419279_PstIMspI_PA	11.22
672	Opata_2840664_PstIMspI_PA	11.22
673	Opata_530287_PstIMseI_PA	11.22
674	Opata_1237295_PstIMspI_PA	11.22
675	Opata_145819_PstIMseI_PA	11.22
676	Opata_2116709_PstIMspI_PA	11.22
677	Opata_3142969_PstIMspI_PA	11.22
678	wsnp_JD_c1285_1848292	11.25
679	D_GA8KES401DOLZI_72	11.25
680	1378680	11.26
681	1214980	11.53
682	4541969	11.57
683	wsnp_Ex_c52259_55922750	11.59
684	wPt-0276	11.75
685	1200969	11.79
686	4993180	11.79
687	wsnp_Ex_c11658_18773086	11.92
688	wsnp_Ku_c2376_4562448	11.92
689	wsnp_Ex_c11658_18773159	11.92
690	Opata_1225963_PstIMspI_PA	11.92
691	Opata_428103_64_PstIMseI_SNP	11.92
692	Opata_428103_28_PstIMseI_SNP	11.92
693	Opata_3787966_PstIMseI_PA	11.92
694	M6_723325_PstIMspI_PA	11.92
695	Opata_74739_PstIMseI_PA	11.92
696	Opata_860006_43_PstIMseI_SNP	11.92
697	Opata_136570_15_PstIMspI_SNP	11.92
698	Opata_3551249_87_PstIMspI_SNP	11.92
699	M6_1927619_PstIMspI_PA	11.92
700	M6_1128721_PstIMspI_PA	11.92
701	M6_745036_PstIMspI_PA	11.92
702	Opata_8677_28_PstIMseI_SNP	11.92
703	Opata_2197802_PstIMseI_PA	11.92
704	Opata_255104_84_PstIMseI_SNP	11.92
705	Opata_162937_2_PstIMseI_SNP	11.92
706	M6_473018_PstIMspI_PA	11.92
707	Opata_2987833_PstIMspI_PA	11.92
708	Opata_3274611_80_PstIMspI_SNP	11.92
709	Opata_8677_65_PstIMseI_SNP	11.92
710	Opata_428103_55_PstIMseI_SNP	11.92
711	Opata_245779_PstIMseI_PA	11.92
712	M6_976_PstIMseI_PA	11.92
713	M6_2636051_PstIMseI_PA	11.92
714	M6_19295_PstIMspI_PA	11.92
715	Opata_3090911_PstIMspI_PA	11.92
716	M6_1321444_PstIMspI_PA	11.92
717	Opata_320074_PstIMseI_PA	11.92
718	M6_2152531_PstIMseI_PA	11.92
719	Opata_1020392_84_PstIMseI_SNP	11.92
720	Opata_3082817_PstIMseI_PA	11.92
721	Opata_8677_64_PstIMseI_SNP	11.92
722	Opata_1918785_PstIMspI_PA	11.92
723	Opata_3841643_13_PstIMspI_SNP	11.92
724	M6_719618_PstIMspI_PA	11.92
725	Opata_776186_PstIMseI_PA	11.92
726	M6_565959_PstIMseI_PA	11.92
727	Opata_410425_PstIMspI_PA	11.92
728	Opata_1469406_PstIMspI_PA	11.92
729	Opata_56410_PstIMspI_PA	11.92
730	M6_874622_PstIMspI_PA	11.92
731	Opata_1285839_PstIMspI_PA	11.92
732	Opata_1046249_PstIMspI_PA	11.92
733	Opata_4051540_PstIMspI_PA	11.92
734	Opata_2620588_PstIMspI_PA	11.92
735	M6_213649_PstIMseI_PA	11.92
736	Opata_1762406_PstIMseI_PA	11.92
737	Opata_1759915_PstIMspI_PA	11.92
738	Opata_2376211_55_PstIMseI_SNP	11.92
739	Opata_681940_PstIMspI_PA	11.92
740	Opata_3844733_PstIMspI_PA	11.92
741	Opata_2994737_PstIMspI_PA	11.92
742	M6_2644664_PstIMspI_PA	11.92
743	M6_761873_PstIMspI_PA	11.92
744	Opata_2081349_PstIMspI_PA	11.92
745	Opata_27208_PstIMspI_PA	11.92
746	M6_1122478_PstIMspI_PA	11.92
747	M6_324641_PstIMspI_PA	11.92
748	Opata_2392364_PstIMspI_PA	11.92
749	Opata_3248262_PstIMspI_PA	11.92
750	Opata_2215310_PstIMspI_PA	11.92
751	M6_2725183_PstIMspI_PA	11.92
752	Opata_1182167_PstIMspI_PA	11.92
753	Opata_3174936_PstIMspI_PA	11.92
754	M6_239559_PstIMseI_PA	11.92
755	M6_1324267_PstIMseI_PA	11.92
756	Opata_3669366_PstIMspI_PA	11.92
757	Opata_113340_PstIMspI_PA	11.92
758	Opata_3332831_PstIMseI_PA	11.92
759	Opata_4229398_PstIMspI_PA	11.92
760	Opata_3093857_PstIMspI_PA	11.92
761	Opata_672961_PstIMseI_PA	11.92
762	Opata_103328_PstIMluI_PA	11.92
763	Opata_3365279_PstIMspI_PA	11.92
764	M6_1540721_PstIMspI_PA	11.92
765	M6_3530843_PstIMspI_PA	11.92
766	Opata_4024839_PstIMspI_PA	11.92
767	Opata_820858_PstIMseI_PA	11.92
768	M6_2103505_PstIMspI_PA	11.92
769	Opata_2823527_PstIMspI_PA	11.92
770	M6_1460394_PstIMspI_PA	11.92
771	Opata_2156414_PstIMspI_PA	11.92
772	Opata_1439049_PstIMspI_PA	11.92
773	Opata_879065_PstIMspI_PA	11.92
774	Opata_3021281_PstIMseI_PA	11.92
775	M6_4096663_PstIMseI_PA	11.92
776	Opata_1841699_10_PstIMspI_SNP	11.92
777	Opata_166172_PstIMspI_PA	11.92
778	Opata_3063590_PstIMspI_PA	11.92
779	M6_2110179_PstIMspI_PA	11.92
780	Opata_282433_PstIMspI_PA	11.92
781	Opata_1654624_PstIMspI_PA	11.92
782	Opata_1686873_PstIMseI_PA	11.92
783	Opata_2627252_PstIMspI_PA	11.92
784	Opata_572875_PstIMspI_PA	11.92
785	Opata_2175687_PstIMspI_PA	11.92
786	Opata_3001047_PstIMspI_PA	11.92
787	Opata_3489165_PstIMspI_PA	11.92
788	Opata_2565164_PstIMspI_PA	11.92
789	Opata_856301_PstIMluI_PA	11.92
790	Opata_1971541_PstIMspI_PA	11.92
791	Opata_2062460_PstIMspI_PA	11.92
792	Opata_2397683_PstIMspI_PA	11.92
793	Opata_635591_PstIMseI_PA	11.92
794	Opata_2428585_PstIMspI_PA	11.92
795	M6_1028885_PstIMspI_PA	11.92
796	Opata_376903_PstIMseI_PA	11.92
797	M6_2433275_PstIMspI_PA	11.92
798	M6_1785423_PstIMspI_PA	11.92
799	M6_1920638_PstIMspI_PA	11.92
800	Opata_793720_PstIMseI_PA	11.92
801	Opata_205784_PstIMseI_PA	11.92
802	M6_203807_PstIMseI_PA	11.92
803	Opata_175838_PstIMseI_PA	11.92
804	Opata_1700865_PstIMseI_PA	11.92
805	tplb0062k22_1152	11.92
806	Tdurum_contig16244_335	11.92
807	RAC875_c28057_144	11.92
808	RAC875_c1610_485	11.92
809	Tdurum_contig85266_280	11.92
810	RAC875_c36670_72	11.92
811	Excalibur_c50044_590	11.92
812	Excalibur_c50044_1221	11.92
813	Kukri_c50501_299	11.92
814	Excalibur_c3423_994	11.92
815	Excalibur_c3423_1170	11.92
816	Tdurum_contig30677_66	11.92
817	Tdurum_contig30677_55	11.92
818	1217565	11.93
819	1394304	12.06
820	1115344	12.22
821	1070166	12.33
822	3955041	12.33
823	4404966	12.33
824	4991004	12.33
825	wPt-9027	12.74
826	3023245	13.42
827	wsnp_CAP11_c589_398835	13.72
828	wsnp_CAP8_c334_304253	13.72
829	Opata_43202_86_PstIMseI_SNP	13.72
830	Opata_541191_41_PstIMspI_SNP	13.72
831	Opata_3689234_27_PstIMspI_SNP	13.72
832	Opata_470370_77_PstIMseI_SNP	13.72
833	Opata_2027009_72_PstIMspI_SNP	13.72
834	Opata_1469755_PstIMseI_PA	13.72
835	Opata_1190339_4_PstIMspI_SNP	13.72
836	M6_2690410_PstIMseI_PA	13.72
837	Opata_1963993_37_PstIMspI_SNP	13.72
838	Opata_20727_41_PstIMseI_SNP	13.72
839	Opata_1930692_2_PstIMspI_SNP	13.72
840	Opata_368351_87_PstIMseI_SNP	13.72
841	Opata_20727_67_PstIMseI_SNP	13.72
842	M6_79430_40_PstIMseI_SNP	13.72
843	Opata_3946645_PstIMspI_PA	13.72
844	Opata_1485208_PstIMspI_PA	13.72
845	Opata_81539_68_PstIMseI_SNP	13.72
846	Opata_548653_51_PstIMspI_SNP	13.72
847	Opata_112434_19_PstIMseI_SNP	13.72
848	M6_1453351_PstIMluI_PA	13.72
849	Opata_3829831_PstIMspI_PA	13.72
850	Opata_2754689_PstIMspI_PA	13.72
851	M6_1610132_PstIMseI_PA	13.72
852	M6_572809_PstIMseI_PA	13.72
853	Opata_3422796_80_PstIMspI_SNP	13.72
854	Opata_1020568_PstIMseI_PA	13.72
855	M6_1168052_PstIMseI_PA	13.72
856	Opata_67600_PstIMseI_PA	13.72
857	Opata_2348654_PstIMspI_PA	13.72
858	M6_2230265_PstIMspI_PA	13.72
859	Opata_490598_44_PstIMspI_SNP	13.72
860	M6_294067_PstIMseI_PA	13.72
861	Opata_2247891_PstIMspI_PA	13.72
862	M6_79430_36_PstIMseI_SNP	13.72
863	M6_3326846_PstIMspI_PA	13.72
864	Opata_3018178_PstIMspI_PA	13.72
865	Opata_40589_PstIMseI_PA	13.72
866	Opata_435784_53_PstIMseI_SNP	13.72
867	Opata_2027009_47_PstIMspI_SNP	13.72
868	M6_10345_PstIMseI_PA	13.72
869	M6_1483324_PstIMspI_PA	13.72
870	Opata_160402_PstIMseI_PA	13.72
871	M6_3000508_PstIMseI_PA	13.72
872	Opata_43202_77_PstIMseI_SNP	13.72
873	Opata_1790204_PstIMspI_PA	13.72
874	Opata_245415_PstIMseI_PA	13.72
875	M6_331093_PstIMspI_PA	13.72
876	Opata_1389247_53_PstIMseI_SNP	13.72
877	M6_1229221_PstIMseI_PA	13.72
878	Opata_2737020_PstIMspI_PA	13.72
879	Opata_276991_PstIMspI_PA	13.72
880	Opata_2089136_PstIMspI_PA	13.72
881	Opata_1772414_PstIMspI_PA	13.72
882	Opata_43202_54_PstIMseI_SNP	13.72
883	M6_519500_PstIMseI_PA	13.72
884	Opata_310014_45_PstIMspI_SNP	13.72
885	Opata_1944664_PstIMspI_PA	13.72
886	Opata_1930692_3_PstIMspI_SNP	13.72
887	Opata_150113_66_PstIMseI_SNP	13.72
888	M6_79430_8_PstIMseI_SNP	13.72
889	M6_1136220_PstIMseI_PA	13.72
890	Opata_4008_60_PstIMseI_SNP	13.72
891	Opata_3689234_68_PstIMspI_SNP	13.72
892	Opata_1242194_PstIMseI_PA	13.72
893	Opata_1930692_18_PstIMspI_SNP	13.72
894	Opata_3422796_47_PstIMspI_SNP	13.72
895	M6_167801_PstIMseI_PA	13.72
896	Opata_640197_75_PstIMseI_SNP	13.72
897	M6_344858_PstIMseI_PA	13.72
898	Opata_2942231_PstIMspI_PA	13.72
899	M6_783636_PstIMseI_PA	13.72
900	M6_551632_PstIMluI_PA	13.72
901	Opata_82060_PstIMspI_PA	13.72
902	Opata_794076_PstIMseI_PA	13.72
903	Opata_2110238_PstIMspI_PA	13.72
904	Opata_865449_PstIMspI_PA	13.72
905	Opata_3753328_PstIMspI_PA	13.72
906	Opata_1808572_PstIMspI_PA	13.72
907	Opata_1003176_PstIMspI_PA	13.72
908	Opata_3674395_PstIMspI_PA	13.72
909	Opata_1008527_PstIMspI_PA	13.72
910	Opata_2596120_PstIMspI_PA	13.72
911	M6_2159233_PstIMspI_PA	13.72
912	Opata_1614045_PstIMspI_PA	13.72
913	Opata_194117_PstIMseI_PA	13.72
914	Opata_878213_PstIMseI_PA	13.72
915	Opata_1245724_PstIMspI_PA	13.72
916	Opata_2069706_PstIMspI_PA	13.72
917	Opata_1214391_PstIMseI_PA	13.72
918	M6_1393929_PstIMseI_PA	13.72
919	Opata_1599176_PstIMseI_PA	13.72
920	M6_793647_PstIMseI_PA	13.72
921	Opata_300522_PstIMseI_PA	13.72
922	Opata_2594402_PstIMseI_PA	13.72
923	Xwmc338	13.9
924	wsnp_Ex_c13244_20891347	14.11
925	Xfba311a	18.9
926	Xgpw2233	18.9
927	IACX198	20.12
928	BobWhite_c41356_62	20.3
929	Excalibur_c12500_116	20.3
930	BS00011652_51	21.07
931	wsnp_Ku_c7873_13486065	21.75
932	wsnp_Ra_c56439_58965239	21.75
933	Ra_c39042_935	22.41
934	Kukri_c67849_109	22.41
935	GENE-4833_102	22.41
936	BS00081132_51	24.56
937	XgbxG367b	24.6
938	Xfba72	24.6
939	P35/M52-4	24.6
940	Xgpw2297	25.6
941	Xgwm233	25.6
942	Xgwm350c	25.6
943	wPt-5283	25.75
944	1064946	26.51
945	Xbcd907b	26.6
946	Xfba65s	26.6
947	Xgpw2107	26.6
948	Xcdo545b	26.6
949	Xfbb121b	26.6
950	Tdurum_contig99020_139	26.67
951	Excalibur_c29698_76	26.67
952	1054495	27.12
953	1204049	27.12
954	wsnp_CAP7_c44_26549	27.31
955	Opata_878789_13_PstIMseI_SNP	27.31
956	M6_1464537_PstIMseI_PA	27.31
957	Opata_826998_32_PstIMseI_SNP	27.31
958	Opata_2222596_PstIMspI_PA	27.31
959	Opata_1018401_PstIMseI_PA	27.31
960	Opata_1651154_9_PstIMspI_SNP	27.31
961	Opata_1143857_PstIMseI_PA	27.31
962	M6_706310_PstIMspI_PA	27.31
963	Opata_941316_PstIMspI_PA	27.31
964	Opata_4245338_PstIMspI_PA	27.31
965	Opata_352433_PstIMspI_PA	27.31
966	Opata_2142202_PstIMspI_PA	27.31
967	Opata_564665_PstIMspI_PA	27.31
968	Opata_4035657_PstIMseI_PA	27.31
969	M6_313433_PstIMspI_PA	27.31
970	M6_2738348_PstIMseI_PA	27.31
971	Opata_622703_PstIMspI_PA	27.31
972	Opata_825881_4_PstIMspI_SNP	27.31
973	Opata_2546821_PstIMspI_PA	27.31
974	Opata_1252072_PstIMseI_PA	27.31
975	Opata_2046527_PstIMseI_PA	27.31
976	Opata_202672_PstIMspI_PA	27.31
977	Opata_780581_31_PstIMseI_SNP	27.31
978	Opata_3585201_PstIMspI_PA	27.31
979	Opata_2430435_PstIMseI_PA	27.31
980	Opata_2065105_PstIMspI_PA	27.31
981	M6_2948890_PstIMseI_PA	27.31
982	Opata_2263987_PstIMspI_PA	27.31
983	M6_1876526_PstIMspI_PA	27.31
984	Opata_468597_PstIMspI_PA	27.31
985	Opata_2562760_PstIMspI_PA	27.31
986	Opata_1922215_PstIMspI_PA	27.31
987	Opata_2126560_82_PstIMspI_SNP	27.31
988	Opata_324416_PstIMspI_PA	27.31
989	M6_902398_20_PstIMspI_SNP	27.31
990	Opata_89960_38_PstIMseI_SNP	27.31
991	M6_178641_PstIMseI_PA	27.31
992	M6_373805_PstIMseI_PA	27.31
993	Opata_404371_PstIMseI_PA	27.31
994	Opata_2935915_PstIMspI_PA	27.31
995	M6_447311_PstIMseI_PA	27.31
996	M6_2163258_PstIMluI_PA	27.31
997	Opata_1286347_PstIMspI_PA	27.31
998	Opata_3850738_PstIMspI_PA	27.31
999	M6_1283131_PstIMseI_PA	27.31
1000	Opata_2265841_PstIMseI_PA	27.31
1001	Opata_730210_PstIMseI_PA	27.31
1002	Opata_1018542_65_PstIMseI_SNP	27.31
1003	Opata_843937_PstIMspI_PA	27.31
1004	Opata_1221736_PstIMspI_PA	27.31
1005	Opata_1638121_PstIMseI_PA	27.31
1006	Opata_1651154_73_PstIMspI_SNP	27.31
1007	Opata_2743413_PstIMspI_PA	27.31
1008	Opata_1121876_PstIMspI_PA	27.31
1009	Opata_3466881_PstIMseI_PA	27.31
1010	M6_577331_PstIMspI_PA	27.31
1011	Opata_89960_53_PstIMseI_SNP	27.31
1012	Opata_2554615_PstIMspI_PA	27.31
1013	Opata_787813_PstIMseI_PA	27.31
1014	Opata_1662988_PstIMseI_PA	27.31
1015	Opata_2744183_PstIMspI_PA	27.31
1016	Opata_778366_PstIMspI_PA	27.31
1017	Opata_2370002_PstIMseI_PA	27.31
1018	M6_3399152_PstIMspI_PA	27.31
1019	Opata_411865_PstIMspI_PA	27.31
1020	M6_99830_PstIMseI_PA	27.31
1021	M6_362723_PstIMseI_PA	27.31
1022	Opata_1600131_PstIMluI_PA	27.31
1023	M6_2370358_PstIMspI_PA	27.31
1024	Opata_3335029_PstIMspI_PA	27.31
1025	Opata_3299352_PstIMspI_PA	27.31
1026	Opata_1553047_46_PstIMspI_SNP	27.31
1027	M6_2795515_PstIMspI_PA	27.31
1028	Opata_2362566_PstIMspI_PA	27.31
1029	Opata_89960_69_PstIMseI_SNP	27.31
1030	Opata_854846_PstIMseI_PA	27.31
1031	Opata_477311_PstIMseI_PA	27.31
1032	Opata_744178_84_PstIMseI_SNP	27.31
1033	Opata_2135018_PstIMseI_PA	27.31
1034	Opata_395378_PstIMspI_PA	27.31
1035	Opata_849814_PstIMspI_PA	27.31
1036	Opata_3625977_PstIMspI_PA	27.31
1037	M6_1087783_PstIMspI_PA	27.31
1038	M6_1415728_PstIMspI_PA	27.31
1039	Opata_3227739_PstIMspI_PA	27.31
1040	Opata_1832547_PstIMspI_PA	27.31
1041	Opata_992487_PstIMspI_PA	27.31
1042	Opata_103950_PstIMspI_PA	27.31
1043	Opata_8981_83_PstIMseI_SNP	27.31
1044	Opata_424487_PstIMseI_PA	27.31
1045	Opata_13791_PstIMspI_PA	27.31
1046	Opata_550755_PstIMseI_PA	27.31
1047	Opata_1741924_PstIMseI_PA	27.31
1048	Opata_370286_PstIMspI_PA	27.31
1049	Opata_3324639_PstIMspI_PA	27.31
1050	Opata_1018542_26_PstIMseI_SNP	27.31
1051	M6_2198791_PstIMluI_PA	27.31
1052	Opata_3068096_PstIMspI_PA	27.31
1053	Opata_2318809_PstIMspI_PA	27.31
1054	M6_1620293_PstIMspI_PA	27.31
1055	M6_1223147_PstIMspI_PA	27.31
1056	Opata_559348_PstIMseI_PA	27.31
1057	M6_696298_PstIMspI_PA	27.31
1058	M6_104054_PstIMseI_PA	27.31
1059	Opata_453253_PstIMspI_PA	27.31
1060	Opata_1967400_PstIMspI_PA	27.31
1061	M6_818969_PstIMspI_PA	27.31
1062	M6_360499_PstIMspI_PA	27.31
1063	Opata_1553438_PstIMseI_PA	27.31
1064	M6_2676355_PstIMspI_PA	27.31
1065	M6_1004122_PstIMluI_PA	27.31
1066	Opata_1267197_PstIMseI_PA	27.31
1067	Opata_2804561_PstIMspI_PA	27.31
1068	Opata_794316_PstIMseI_PA	27.31
1069	M6_115152_PstIMspI_PA	27.31
1070	Opata_2032329_PstIMspI_PA	27.31
1071	M6_229256_PstIMseI_PA	27.31
1072	Opata_3216660_PstIMspI_PA	27.31
1073	Opata_1057975_PstIMseI_PA	27.31
1074	Opata_218717_PstIMspI_PA	27.31
1075	M6_499841_PstIMspI_PA	27.31
1076	M6_427326_PstIMspI_PA	27.31
1077	Opata_169143_PstIMseI_PA	27.31
1078	Opata_3101923_PstIMspI_PA	27.31
1079	M6_871157_PstIMseI_PA	27.31
1080	Opata_241361_PstIMseI_PA	27.31
1081	Opata_3817730_PstIMspI_PA	27.31
1082	Opata_1392947_PstIMspI_PA	27.31
1083	Opata_613040_PstIMseI_PA	27.31
1084	Opata_762861_PstIMseI_PA	27.31
1085	Opata_3523144_PstIMspI_PA	27.31
1086	M6_56015_PstIMseI_PA	27.31
1087	M6_510915_PstIMseI_PA	27.31
1088	Opata_1030104_PstIMspI_PA	27.31
1089	Opata_2365460_PstIMspI_PA	27.31
1090	M6_3876934_PstIMseI_PA	27.31
1091	M6_3068285_PstIMspI_PA	27.31
1092	M6_263625_PstIMspI_PA	27.31
1093	M6_240810_PstIMspI_PA	27.31
1094	M6_793660_PstIMseI_PA	27.31
1095	Opata_3330803_PstIMspI_PA	27.31
1096	M6_932551_PstIMspI_PA	27.31
1097	M6_600011_PstIMluI_PA	27.31
1098	Opata_368676_PstIMseI_PA	27.31
1099	M6_1286702_PstIMseI_PA	27.31
1100	Opata_136888_PstIMseI_PA	27.31
1101	M6_2309866_PstIMluI_PA	27.31
1102	Opata_1617528_PstIMspI_PA	27.31
1103	M6_404261_PstIMspI_PA	27.31
1104	Opata_2742886_PstIMspI_PA	27.31
1105	Opata_2224336_PstIMseI_PA	27.31
1106	Opata_4133456_PstIMspI_PA	27.31
1107	M6_68940_PstIMseI_PA	27.31
1108	Opata_659920_PstIMseI_PA	27.31
1109	Opata_2404598_PstIMspI_PA	27.31
1110	Opata_825392_80_PstIMspI_SNP	27.31
1111	Opata_3966735_PstIMseI_PA	27.31
1112	Opata_921455_PstIMseI_PA	27.31
1113	Opata_1671129_PstIMspI_PA	27.31
1114	Opata_3789745_PstIMspI_PA	27.31
1115	M6_696448_PstIMseI_PA	27.31
1116	M6_1000124_PstIMspI_PA	27.31
1117	Opata_1244936_PstIMspI_PA	27.31
1118	Opata_3811244_PstIMspI_PA	27.31
1119	M6_628672_PstIMspI_PA	27.31
1120	Opata_2063300_PstIMspI_PA	27.31
1121	Opata_2167855_PstIMspI_PA	27.31
1122	Opata_3176358_PstIMspI_PA	27.31
1123	Opata_1067215_PstIMseI_PA	27.31
1124	M6_919483_PstIMspI_PA	27.31
1125	M6_1002701_PstIMspI_PA	27.31
1126	Opata_1692065_PstIMspI_PA	27.31
1127	M6_1340359_PstIMspI_PA	27.31
1128	Opata_2115233_PstIMspI_PA	27.31
1129	M6_404137_PstIMspI_PA	27.31
1130	Opata_3851596_PstIMspI_PA	27.31
1131	Opata_1075833_PstIMseI_PA	27.31
1132	Opata_2951954_PstIMspI_PA	27.31
1133	Opata_3789628_PstIMspI_PA	27.31
1134	Opata_2737948_PstIMspI_PA	27.31
1135	M6_629765_PstIMseI_PA	27.31
1136	Opata_2005767_PstIMspI_PA	27.31
1137	Opata_1326957_PstIMspI_PA	27.31
1138	Opata_1641827_PstIMspI_PA	27.31
1139	Opata_2810694_PstIMseI_PA	27.31
1140	M6_2029475_PstIMspI_PA	27.31
1141	Opata_1035907_PstIMseI_PA	27.31
1142	Opata_1855988_PstIMspI_PA	27.31
1143	Opata_3719127_PstIMspI_PA	27.31
1144	Opata_3626420_PstIMspI_PA	27.31
1145	Opata_1853039_PstIMspI_PA	27.31
1146	M6_1716503_PstIMseI_PA	27.31
1147	Opata_1773849_PstIMspI_PA	27.31
1148	M6_2493683_PstIMspI_PA	27.31
1149	Opata_3321524_PstIMspI_PA	27.31
1150	Opata_707664_63_PstIMseI_SNP	27.31
1151	Opata_350089_PstIMseI_PA	27.31
1152	Opata_2868770_PstIMspI_PA	27.31
1153	Opata_1207384_PstIMspI_PA	27.31
1154	Opata_529836_PstIMspI_PA	27.31
1155	Opata_2431400_PstIMspI_PA	27.31
1156	Opata_1270068_PstIMspI_PA	27.31
1157	Opata_2173768_PstIMspI_PA	27.31
1158	Opata_3890319_PstIMseI_PA	27.31
1159	Opata_3791495_PstIMspI_PA	27.31
1160	Opata_2824890_PstIMspI_PA	27.31
1161	Opata_1414989_PstIMspI_PA	27.31
1162	Opata_3107171_PstIMspI_PA	27.31
1163	Opata_2153358_PstIMspI_PA	27.31
1164	Opata_742535_PstIMspI_PA	27.31
1165	Opata_460872_PstIMspI_PA	27.31
1166	Opata_1666996_PstIMspI_PA	27.31
1167	Opata_1756903_PstIMspI_PA	27.31
1168	Opata_4077407_PstIMspI_PA	27.31
1169	Opata_3846742_PstIMspI_PA	27.31
1170	Opata_440443_PstIMspI_PA	27.31
1171	M6_769592_PstIMseI_PA	27.31
1172	Opata_729793_PstIMseI_PA	27.31
1173	Opata_2105397_PstIMspI_PA	27.31
1174	Opata_1319423_PstIMspI_PA	27.31
1175	Opata_548159_PstIMspI_PA	27.31
1176	Opata_70394_PstIMspI_PA	27.31
1177	Opata_3071161_PstIMspI_PA	27.31
1178	Opata_134529_PstIMspI_PA	27.31
1179	Opata_33649_PstIMseI_PA	27.31
1180	Opata_775739_PstIMspI_PA	27.31
1181	Opata_2180529_PstIMspI_PA	27.31
1182	Opata_828666_PstIMluI_PA	27.31
1183	Opata_2341294_PstIMspI_PA	27.31
1184	Opata_777196_PstIMseI_PA	27.31
1185	Opata_1553733_PstIMspI_PA	27.31
1186	Opata_444069_PstIMseI_PA	27.31
1187	Opata_2744632_PstIMseI_PA	27.31
1188	Opata_885382_PstIMspI_PA	27.31
1189	Opata_344245_PstIMspI_PA	27.31
1190	Opata_29753_PstIMseI_PA	27.31
1191	Opata_2674309_PstIMspI_PA	27.31
1192	Opata_232033_PstIMspI_PA	27.31
1193	Opata_3406702_PstIMspI_PA	27.31
1194	M6_54778_PstIMseI_PA	27.31
1195	Opata_230861_PstIMseI_PA	27.31
1196	Opata_3858968_PstIMspI_PA	27.31
1197	Opata_355763_PstIMspI_PA	27.31
1198	Opata_2356098_PstIMspI_PA	27.31
1199	Opata_1086926_PstIMspI_PA	27.31
1200	Opata_152056_PstIMseI_PA	27.31
1201	Opata_4254816_PstIMspI_PA	27.31
1202	Opata_3416699_PstIMseI_PA	27.31
1203	Opata_1586629_PstIMspI_PA	27.31
1204	Opata_713748_PstIMspI_PA	27.31
1205	Opata_2907372_PstIMspI_PA	27.31
1206	Opata_3822104_PstIMspI_PA	27.31
1207	Opata_3617172_PstIMspI_PA	27.31
1208	Opata_2491352_PstIMspI_PA	27.31
1209	Opata_1357719_PstIMspI_PA	27.31
1210	M6_421469_PstIMseI_PA	27.31
1211	Opata_1636772_PstIMspI_PA	27.31
1212	Opata_1105466_PstIMseI_PA	27.31
1213	Opata_334586_PstIMseI_PA	27.31
1214	Opata_3471933_PstIMspI_PA	27.31
1215	Opata_548471_PstIMseI_PA	27.31
1216	Opata_3857421_PstIMspI_PA	27.31
1217	M6_3075761_PstIMspI_PA	27.31
1218	Opata_2549598_PstIMseI_PA	27.31
1219	Opata_501135_PstIMseI_PA	27.31
1220	Opata_4079869_PstIMspI_PA	27.31
1221	Opata_994594_PstIMspI_PA	27.31
1222	Opata_1806137_PstIMseI_PA	27.31
1223	M6_3123316_PstIMseI_PA	27.31
1224	M6_972201_PstIMseI_PA	27.31
1225	M6_832761_PstIMseI_PA	27.31
1226	M6_2180554_PstIMseI_PA	27.31
1227	Opata_172567_PstIMseI_PA	27.31
1228	M6_2112948_PstIMseI_PA	27.31
1229	Opata_1071946_PstIMseI_PA	27.31
1230	Opata_3249295_PstIMspI_PA	27.31
1231	Opata_319969_PstIMspI_PA	27.31
1232	Opata_1114231_PstIMspI_PA	27.31
1233	M6_105757_PstIMseI_PA	27.31
1234	M6_732132_PstIMseI_PA	27.31
1235	M6_4641_PstIMseI_PA	27.31
1236	M6_1421666_PstIMseI_PA	27.31
1237	M6_2500556_PstIMspI_PA	27.31
1238	M6_875470_PstIMseI_PA	27.31
1239	M6_3376240_PstIMseI_PA	27.31
1240	M6_632171_PstIMseI_PA	27.31
1241	Opata_4415788_PstIMseI_PA	27.31
1242	Opata_2235394_PstIMseI_PA	27.31
1243	Opata_366779_PstIMspI_PA	27.31
1244	Opata_627504_PstIMseI_PA	27.31
1245	Opata_2841398_PstIMseI_PA	27.31
1246	Opata_3743478_PstIMseI_PA	27.31
1247	Opata_1188397_PstIMseI_PA	27.31
1248	M6_664488_PstIMseI_PA	27.31
1249	M6_334887_PstIMseI_PA	27.31
1250	Opata_3782534_PstIMseI_PA	27.31
1251	Opata_124860_PstIMseI_PA	27.31
1252	Opata_437733_PstIMseI_PA	27.31
1253	M6_2032021_PstIMseI_PA	27.31
1254	Opata_68175_PstIMseI_PA	27.31
1255	Opata_34883_PstIMluI_PA	27.31
1256	Opata_819207_PstIMseI_PA	27.31
1257	Opata_468334_PstIMseI_PA	27.31
1258	Opata_740525_PstIMspI_PA	27.31
1259	Opata_1567104_PstIMseI_PA	27.31
1260	Opata_3160600_PstIMspI_PA	27.31
1261	Opata_341185_PstIMspI_PA	27.31
1262	M6_443616_PstIMspI_PA	27.31
1263	M6_2052382_PstIMspI_PA	27.31
1264	M6_485728_PstIMspI_PA	27.31
1265	M6_1149483_PstIMseI_PA	27.31
1266	Opata_122449_PstIMseI_PA	27.31
1267	Opata_2624960_PstIMspI_PA	27.31
1268	Opata_329401_PstIMseI_PA	27.31
1269	Opata_408856_PstIMspI_PA	27.31
1270	Opata_53902_PstIMseI_PA	27.31
1271	Opata_62631_PstIMseI_PA	27.31
1272	Opata_2622122_PstIMspI_PA	27.31
1273	Opata_1492744_PstIMseI_PA	27.31
1274	Opata_2638722_PstIMspI_PA	27.31
1275	Opata_1533721_PstIMseI_PA	27.31
1276	Opata_62418_PstIMseI_PA	27.31
1277	Opata_4125275_PstIMseI_PA	27.31
1278	Opata_1273620_PstIMseI_PA	27.31
1279	Opata_1020580_PstIMspI_PA	27.31
1280	Opata_984168_PstIMseI_PA	27.31
1281	Opata_3008082_PstIMseI_PA	27.31
1282	Opata_1019323_PstIMseI_PA	27.31
1283	M6_423774_PstIMspI_PA	27.31
1284	Opata_1129561_PstIMseI_PA	27.31
1285	Opata_2484700_PstIMspI_PA	27.31
1286	Opata_2427225_PstIMseI_PA	27.31
1287	M6_143262_PstIMseI_PA	27.31
1288	Opata_1698501_PstIMspI_PA	27.31
1289	Opata_3197929_PstIMseI_PA	27.31
1290	Opata_839390_PstIMspI_PA	27.31
1291	Opata_1142300_PstIMseI_PA	27.31
1292	Opata_606923_PstIMseI_PA	27.31
1293	Opata_1362070_PstIMspI_PA	27.31
1294	M6_910592_PstIMspI_PA	27.31
1295	M6_559275_PstIMspI_PA	27.31
1296	M6_1091159_PstIMspI_PA	27.31
1297	M6_533101_PstIMseI_PA	27.31
1298	M6_997968_PstIMspI_PA	27.31
1299	M6_277103_PstIMseI_PA	27.31
1300	M6_283921_PstIMseI_PA	27.31
1301	M6_13472_PstIMseI_PA	27.31
1302	M6_1439039_PstIMseI_PA	27.31
1303	M6_1225667_PstIMseI_PA	27.31
1304	M6_874100_PstIMseI_PA	27.31
1305	M6_907683_PstIMseI_PA	27.31
1306	M6_1566835_PstIMseI_PA	27.31
1307	M6_2439865_PstIMseI_PA	27.31
1308	Opata_888785_PstIMseI_PA	27.31
1309	M6_1296899_PstIMspI_PA	27.31
1310	Opata_3077024_PstIMspI_PA	27.31
1311	Opata_35547_PstIMseI_PA	27.31
1312	Opata_121548_PstIMseI_PA	27.31
1313	Opata_3305723_PstIMspI_PA	27.31
1314	Opata_1160507_PstIMspI_PA	27.31
1315	Opata_382051_PstIMspI_PA	27.31
1316	Opata_3446621_PstIMspI_PA	27.31
1317	Opata_3896400_PstIMseI_PA	27.31
1318	Opata_1778392_PstIMspI_PA	27.31
1319	M6_771044_PstIMseI_PA	27.31
1320	M6_511366_PstIMseI_PA	27.31
1321	M6_405986_PstIMseI_PA	27.31
1322	Opata_1619666_PstIMspI_PA	27.31
1323	Opata_1046031_PstIMseI_PA	27.31
1324	Opata_2833287_PstIMspI_PA	27.31
1325	Opata_505737_PstIMseI_PA	27.31
1326	Opata_6080_PstIMseI_PA	27.31
1327	Opata_751697_PstIMspI_PA	27.31
1328	Opata_453439_PstIMseI_PA	27.31
1329	Opata_845470_PstIMspI_PA	27.31
1330	Opata_953411_PstIMseI_PA	27.31
1331	Opata_3106437_PstIMspI_PA	27.31
1332	Opata_245483_PstIMspI_PA	27.31
1333	M6_1827772_PstIMseI_PA	27.31
1334	M6_529595_PstIMseI_PA	27.31
1335	M6_1093497_PstIMseI_PA	27.31
1336	M6_51984_PstIMseI_PA	27.31
1337	M6_487534_PstIMseI_PA	27.31
1338	Opata_647808_PstIMseI_PA	27.31
1339	M6_3630046_PstIMseI_PA	27.31
1340	Opata_979201_PstIMseI_PA	27.31
1341	Opata_620216_PstIMspI_PA	27.31
1342	Opata_2145003_PstIMseI_PA	27.31
1343	Opata_217224_PstIMseI_PA	27.31
1344	Opata_149844_PstIMseI_PA	27.31
1345	Opata_715298_PstIMseI_PA	27.31
1346	Opata_740842_PstIMseI_PA	27.31
1347	Opata_203127_PstIMseI_PA	27.31
1348	Opata_3785532_PstIMspI_PA	27.31
1349	Opata_1350665_PstIMspI_PA	27.31
1350	Opata_1674150_PstIMspI_PA	27.31
1351	M6_252550_PstIMseI_PA	27.31
1352	Opata_2831522_PstIMspI_PA	27.31
1353	M6_1268341_PstIMspI_PA	27.31
1354	Opata_264137_PstIMseI_PA	27.31
1355	M6_317817_PstIMseI_PA	27.31
1356	Opata_2171947_PstIMluI_PA	27.31
1357	Opata_811454_PstIMseI_PA	27.31
1358	Opata_124154_PstIMseI_PA	27.31
1359	Opata_570992_PstIMseI_PA	27.31
1360	Opata_1683751_PstIMspI_PA	27.31
1361	Opata_22597_PstIMseI_PA	27.31
1362	Opata_194521_PstIMspI_PA	27.31
1363	Opata_3663026_PstIMspI_PA	27.31
1364	Opata_3343794_PstIMspI_PA	27.31
1365	Opata_473560_PstIMseI_PA	27.31
1366	Opata_333757_PstIMseI_PA	27.31
1367	Opata_2788712_PstIMseI_PA	27.31
1368	Opata_359383_PstIMseI_PA	27.31
1369	Opata_994865_PstIMseI_PA	27.31
1370	Opata_2875811_PstIMspI_PA	27.31
1371	Opata_170410_PstIMseI_PA	27.31
1372	M6_234664_PstIMspI_PA	27.31
1373	Opata_3781050_PstIMspI_PA	27.31
1374	Opata_4341809_PstIMseI_PA	27.31
1375	Opata_503160_PstIMseI_PA	27.31
1376	M6_2524640_PstIMseI_PA	27.31
1377	Opata_2065699_PstIMspI_PA	27.31
1378	M6_3405922_PstIMseI_PA	27.31
1379	Opata_954566_PstIMseI_PA	27.31
1380	Opata_940780_PstIMseI_PA	27.31
1381	M6_92011_PstIMspI_PA	27.31
1382	M6_2226442_PstIMseI_PA	27.31
1383	Opata_3519450_PstIMspI_PA	27.31
1384	Opata_2319226_PstIMseI_PA	27.31
1385	Opata_681214_PstIMspI_PA	27.31
1386	Opata_590131_PstIMseI_PA	27.31
1387	Opata_1579307_PstIMspI_PA	27.31
1388	Opata_3189641_PstIMseI_PA	27.31
1389	Opata_239861_PstIMspI_PA	27.31
1390	Opata_2762199_PstIMseI_PA	27.31
1391	Opata_440523_PstIMspI_PA	27.31
1392	Opata_4198625_PstIMseI_PA	27.31
1393	M6_262884_PstIMseI_PA	27.31
1394	M6_213699_PstIMseI_PA	27.31
1395	Opata_3168014_PstIMseI_PA	27.31
1396	Opata_1254880_PstIMseI_PA	27.31
1397	Opata_660871_PstIMseI_PA	27.31
1398	Opata_437454_PstIMseI_PA	27.31
1399	Opata_4323832_PstIMseI_PA	27.31
1400	Opata_68667_PstIMseI_PA	27.31
1401	Opata_399136_PstIMseI_PA	27.31
1402	Opata_902843_PstIMspI_PA	27.31
1403	Opata_2048474_PstIMseI_PA	27.31
1404	Opata_1116885_PstIMspI_PA	27.31
1405	Opata_2095556_PstIMspI_PA	27.31
1406	Opata_808822_PstIMseI_PA	27.31
1407	Opata_3694728_PstIMseI_PA	27.31
1408	Opata_1036857_PstIMseI_PA	27.31
1409	Opata_1209873_PstIMseI_PA	27.31
1410	Opata_593812_PstIMseI_PA	27.31
1411	Opata_802659_PstIMseI_PA	27.31
1412	Opata_1148307_PstIMseI_PA	27.31
1413	Opata_653753_PstIMseI_PA	27.31
1414	M6_468226_PstIMseI_PA	27.31
1415	Opata_857322_PstIMseI_PA	27.31
1416	Opata_219485_PstIMseI_PA	27.31
1417	M6_1756307_PstIMseI_PA	27.31
1418	M6_1168633_PstIMluI_PA	27.31
1419	Opata_3130398_PstIMspI_PA	27.31
1420	M6_485847_PstIMspI_PA	27.31
1421	Opata_1110604_PstIMseI_PA	27.31
1422	Opata_2732504_PstIMspI_PA	27.31
1423	Opata_4087183_PstIMseI_PA	27.31
1424	Opata_581753_PstIMspI_PA	27.31
1425	Opata_1124872_PstIMseI_PA	27.31
1426	Opata_786149_PstIMspI_PA	27.31
1427	Opata_1987882_PstIMspI_PA	27.31
1428	Opata_2826708_PstIMspI_PA	27.31
1429	Ku_c76976_168	27.31
1430	348846	27.32
1431	1108845	27.32
1432	4539357	27.41
1433	Xfbb9b	27.6
1434	XgbxR799b	27.6
1435	1065475	27.62
1436	2276168	27.62
1437	1124684	27.7
1438	1156436	27.7
1439	1278402	27.7
1440	3955691	27.7
1441	4409103	27.7
1442	4990665	27.7
1443	984010	27.72
1444	987292	27.72
1445	1034293	27.72
1446	1212124	27.72
1447	1700058	27.72
1448	2323498	27.72
1449	3034340	27.72
1450	7339851	27.72
1451	wsnp_Ra_c3450_6434387	27.82
1452	tPt-513200	27.87
1453	IAAV5530	27.92
1454	1213838	27.95
1455	1102954	27.96
1456	1106317	27.96
1457	1347528	27.96
1458	wPt-7318	28.31
1459	1027809	28.31
1460	1086594	28.31
1461	1090011	28.31
1462	1100920	28.31
1463	1102529	28.31
1464	1104451	28.31
1465	1106288	28.31
1466	1139432	28.31
1467	1181312	28.31
1468	1219416	28.31
1469	1228064	28.31
1470	1228818	28.31
1471	1229100	28.31
1472	1233594	28.31
1473	1236128	28.31
1474	1269879	28.31
1475	3020571	28.31
1476	Opata_2752704_PstIMspI_PA	28.31
1477	Opata_3042547_PstIMspI_PA	28.31
1478	Opata_3208676_PstIMspI_PA	28.31
1479	Opata_217247_PstIMspI_PA	28.31
1480	Opata_3826896_PstIMspI_PA	28.31
1481	Opata_4163058_PstIMspI_PA	28.31
1482	Opata_573368_PstIMspI_PA	28.31
1483	Opata_3759247_PstIMspI_PA	28.31
1484	Opata_298629_PstIMspI_PA	28.31
1485	Opata_3673055_PstIMspI_PA	28.31
1486	Opata_4196309_PstIMspI_PA	28.31
1487	Opata_3543464_PstIMspI_PA	28.31
1488	Opata_2969128_PstIMspI_PA	28.31
1489	Opata_1422176_PstIMspI_PA	28.31
1490	Opata_843744_PstIMspI_PA	28.31
1491	Opata_2741807_PstIMspI_PA	28.31
1492	Opata_450218_PstIMspI_PA	28.31
1493	Opata_2389162_PstIMspI_PA	28.31
1494	Opata_1470304_PstIMseI_PA	28.31
1495	Opata_3194917_PstIMspI_PA	28.31
1496	Opata_637122_PstIMspI_PA	28.31
1497	Opata_1140723_PstIMspI_PA	28.31
1498	Opata_3527347_PstIMspI_PA	28.31
1499	Opata_2167980_PstIMspI_PA	28.31
1500	Opata_1759353_PstIMspI_PA	28.31
1501	Opata_27425_PstIMseI_PA	28.31
1502	Opata_3535020_74_PstIMspI_SNP	28.31
1503	Opata_1297482_PstIMspI_PA	28.31
1504	Opata_4199781_PstIMspI_PA	28.31
1505	Opata_1628721_PstIMspI_PA	28.31
1506	Opata_1511800_PstIMspI_PA	28.31
1507	Opata_2471749_PstIMseI_PA	28.31
1508	Opata_1040104_PstIMspI_PA	28.31
1509	Opata_416565_PstIMspI_PA	28.31
1510	Opata_1256855_PstIMspI_PA	28.31
1511	Opata_1262602_PstIMspI_PA	28.31
1512	Opata_445464_PstIMspI_PA	28.31
1513	Opata_402836_PstIMspI_PA	28.31
1514	Opata_1114102_PstIMspI_PA	28.31
1515	Opata_2769586_PstIMspI_PA	28.31
1516	Opata_527910_PstIMspI_PA	28.31
1517	Opata_2761518_79_PstIMspI_SNP	28.31
1518	Opata_1861528_PstIMspI_PA	28.31
1519	Opata_3611707_PstIMspI_PA	28.31
1520	Opata_3720530_PstIMspI_PA	28.31
1521	Opata_3624484_PstIMspI_PA	28.31
1522	Opata_3167941_PstIMspI_PA	28.31
1523	Opata_2702654_PstIMspI_PA	28.31
1524	Opata_479777_PstIMspI_PA	28.31
1525	Opata_4205570_PstIMspI_PA	28.31
1526	Opata_2734643_PstIMspI_PA	28.31
1527	Opata_373954_PstIMseI_PA	28.31
1528	Opata_869866_PstIMspI_PA	28.31
1529	Opata_138501_PstIMseI_PA	28.31
1530	Opata_1021532_PstIMspI_PA	28.31
1531	Opata_1364600_PstIMspI_PA	28.31
1532	Opata_1516576_PstIMspI_PA	28.31
1533	Opata_568582_PstIMspI_PA	28.31
1534	Opata_3660275_PstIMspI_PA	28.31
1535	Opata_2062453_PstIMspI_PA	28.31
1536	Opata_3116826_PstIMspI_PA	28.31
1537	Opata_1917470_PstIMspI_PA	28.31
1538	Opata_559779_PstIMseI_PA	28.31
1539	Opata_1822034_PstIMspI_PA	28.31
1540	Opata_873070_PstIMspI_PA	28.31
1541	Opata_393674_PstIMspI_PA	28.31
1542	Opata_3602398_PstIMspI_PA	28.31
1543	Opata_1613820_PstIMspI_PA	28.31
1544	Opata_1104004_PstIMspI_PA	28.31
1545	Opata_1118401_PstIMspI_PA	28.31
1546	Opata_36800_PstIMseI_PA	28.31
1547	Opata_884584_PstIMspI_PA	28.31
1548	Opata_4119462_PstIMspI_PA	28.31
1549	Opata_4460666_PstIMseI_PA	28.31
1550	Opata_2738179_PstIMspI_PA	28.31
1551	Opata_3678762_PstIMspI_PA	28.31
1552	Opata_3085724_PstIMspI_PA	28.31
1553	Opata_2479435_PstIMspI_PA	28.31
1554	Opata_3292438_PstIMspI_PA	28.31
1555	Opata_730357_PstIMspI_PA	28.31
1556	Opata_2838541_PstIMspI_PA	28.31
1557	Opata_1576025_PstIMspI_PA	28.31
1558	Opata_3515397_PstIMspI_PA	28.31
1559	Opata_1432595_PstIMspI_PA	28.31
1560	Opata_797833_PstIMspI_PA	28.31
1561	Opata_2329294_PstIMspI_PA	28.31
1562	Opata_2940173_PstIMspI_PA	28.31
1563	M6_3384752_PstIMspI_PA	28.31
1564	Opata_1149542_79_PstIMspI_SNP	28.31
1565	Opata_1036428_52_PstIMseI_SNP	28.31
1566	Opata_2898114_PstIMspI_PA	28.31
1567	Opata_2019382_PstIMspI_PA	28.31
1568	Opata_1556636_PstIMseI_PA	28.31
1569	Opata_1285730_PstIMspI_PA	28.31
1570	Opata_520459_PstIMseI_PA	28.31
1571	Opata_3532073_PstIMspI_PA	28.31
1572	Opata_573381_PstIMspI_PA	28.31
1573	Opata_329291_PstIMseI_PA	28.31
1574	Opata_4192927_PstIMspI_PA	28.31
1575	Opata_1789320_PstIMspI_PA	28.31
1576	Opata_371918_PstIMspI_PA	28.31
1577	Opata_3849897_PstIMspI_PA	28.31
1578	Opata_514841_PstIMspI_PA	28.31
1579	Opata_116688_PstIMseI_PA	28.31
1580	Opata_3822652_PstIMspI_PA	28.31
1581	Opata_712042_PstIMspI_PA	28.31
1582	Opata_976431_PstIMspI_PA	28.31
1583	Opata_3366481_PstIMspI_PA	28.31
1584	Opata_3335855_PstIMspI_PA	28.31
1585	Opata_886692_PstIMseI_PA	28.31
1586	Opata_2549596_PstIMspI_PA	28.31
1587	Opata_533153_PstIMspI_PA	28.31
1588	Opata_3749541_PstIMspI_PA	28.31
1589	Opata_3927974_PstIMspI_PA	28.31
1590	Opata_1158292_PstIMseI_PA	28.31
1591	Opata_428075_PstIMseI_PA	28.31
1592	Opata_3604568_PstIMspI_PA	28.31
1593	Opata_1195607_PstIMseI_PA	28.31
1594	Opata_1737366_PstIMseI_PA	28.31
1595	Opata_3379797_PstIMspI_PA	28.31
1596	Opata_2529339_PstIMseI_PA	28.31
1597	Opata_1174907_PstIMspI_PA	28.31
1598	Opata_2732661_PstIMspI_PA	28.31
1599	Opata_2237728_PstIMspI_PA	28.31
1600	Opata_4254254_PstIMspI_PA	28.31
1601	Opata_1073735_PstIMspI_PA	28.31
1602	Opata_3445331_PstIMspI_PA	28.31
1603	Opata_1075522_PstIMspI_PA	28.31
1604	Opata_4213006_PstIMspI_PA	28.31
1605	Opata_4248333_PstIMspI_PA	28.31
1606	Opata_2342830_PstIMspI_PA	28.31
1607	Opata_3572074_PstIMspI_PA	28.31
1608	Opata_788072_PstIMspI_PA	28.31
1609	M6_2635915_PstIMluI_PA	28.31
1610	Opata_667729_PstIMspI_PA	28.31
1611	Opata_640103_PstIMspI_PA	28.31
1612	Opata_1781537_PstIMspI_PA	28.31
1613	Opata_1223317_PstIMseI_PA	28.31
1614	Opata_3568095_PstIMspI_PA	28.31
1615	Opata_234826_PstIMspI_PA	28.31
1616	Opata_1130575_PstIMspI_PA	28.31
1617	Opata_3512175_PstIMspI_PA	28.31
1618	Opata_3366582_PstIMspI_PA	28.31
1619	Opata_233824_PstIMseI_PA	28.31
1620	Opata_725784_PstIMspI_PA	28.31
1621	Opata_3361287_PstIMspI_PA	28.31
1622	Opata_812158_PstIMspI_PA	28.31
1623	Opata_3719282_PstIMspI_PA	28.31
1624	Opata_463739_PstIMseI_PA	28.31
1625	Opata_4073620_PstIMspI_PA	28.31
1626	Opata_1455249_PstIMspI_PA	28.31
1627	Opata_2153741_PstIMspI_PA	28.31
1628	Opata_3125816_PstIMspI_PA	28.31
1629	Opata_645_PstIMseI_PA	28.31
1630	Opata_1531182_PstIMseI_PA	28.31
1631	Opata_1498248_PstIMspI_PA	28.31
1632	M6_594764_PstIMspI_PA	28.31
1633	Opata_1092943_PstIMseI_PA	28.31
1634	Opata_194151_PstIMspI_PA	28.31
1635	Opata_2492114_PstIMspI_PA	28.31
1636	Opata_1167457_PstIMspI_PA	28.31
1637	Opata_3483529_PstIMspI_PA	28.31
1638	Opata_470769_PstIMspI_PA	28.31
1639	Opata_3041603_PstIMspI_PA	28.31
1640	Opata_486564_PstIMspI_PA	28.31
1641	M6_435282_PstIMseI_PA	28.31
1642	Opata_2386457_PstIMspI_PA	28.31
1643	Opata_1839096_PstIMspI_PA	28.31
1644	Opata_243353_PstIMspI_PA	28.31
1645	Opata_3911617_PstIMspI_PA	28.31
1646	Opata_2650288_PstIMseI_PA	28.31
1647	Opata_417919_PstIMspI_PA	28.31
1648	Opata_2621400_PstIMseI_PA	28.31
1649	Opata_2203257_PstIMspI_PA	28.31
1650	Opata_607075_PstIMspI_PA	28.31
1651	Opata_1481747_PstIMspI_PA	28.31
1652	Opata_1852057_PstIMspI_PA	28.31
1653	Opata_2027952_PstIMspI_PA	28.31
1654	Opata_216896_PstIMspI_PA	28.31
1655	Opata_566543_PstIMspI_PA	28.31
1656	Opata_1361273_PstIMspI_PA	28.31
1657	Opata_1224196_PstIMseI_PA	28.31
1658	Opata_2155312_PstIMspI_PA	28.31
1659	Opata_2049646_PstIMspI_PA	28.31
1660	M6_1930632_PstIMspI_PA	28.31
1661	M6_375169_PstIMseI_PA	28.31
1662	Opata_429741_PstIMseI_PA	28.31
1663	Opata_1326271_PstIMspI_PA	28.31
1664	Opata_464488_PstIMseI_PA	28.31
1665	M6_183804_PstIMseI_PA	28.31
1666	M6_531379_PstIMseI_PA	28.31
1667	Opata_1687537_PstIMspI_PA	28.31
1668	Opata_2591797_PstIMspI_PA	28.31
1669	Opata_2556585_PstIMseI_PA	28.31
1670	M6_428571_PstIMseI_PA	28.31
1671	M6_1341092_PstIMseI_PA	28.31
1672	Opata_1186665_PstIMspI_PA	28.31
1673	Opata_378631_PstIMseI_PA	28.31
1674	Opata_206093_PstIMseI_PA	28.31
1675	Opata_45364_PstIMseI_PA	28.31
1676	Opata_614849_PstIMspI_PA	28.31
1677	M6_6252_PstIMspI_PA	28.31
1678	Opata_833160_PstIMseI_PA	28.31
1679	Opata_3754188_PstIMspI_PA	28.31
1680	Opata_1206509_PstIMspI_PA	28.31
1681	Opata_1023117_PstIMseI_PA	28.31
1682	Opata_1151806_PstIMspI_PA	28.31
1683	Opata_786430_PstIMspI_PA	28.31
1684	M6_82803_PstIMseI_PA	28.31
1685	Opata_3421047_PstIMspI_PA	28.31
1686	Opata_621397_PstIMseI_PA	28.31
1687	M6_904943_PstIMseI_PA	28.31
1688	M6_1100239_PstIMspI_PA	28.31
1689	M6_632763_PstIMseI_PA	28.31
1690	M6_1619679_PstIMspI_PA	28.31
1691	M6_1469438_PstIMspI_PA	28.31
1692	M6_2747739_PstIMspI_PA	28.31
1693	M6_58792_PstIMseI_PA	28.31
1694	M6_2832735_PstIMseI_PA	28.31
1695	Opata_774330_PstIMspI_PA	28.31
1696	Opata_1726356_PstIMspI_PA	28.31
1697	Opata_254540_PstIMseI_PA	28.31
1698	M6_2830078_PstIMspI_PA	28.31
1699	Opata_4128_PstIMseI_PA	28.31
1700	Opata_806280_PstIMspI_PA	28.31
1701	Opata_4102837_PstIMspI_PA	28.31
1702	Opata_3390039_PstIMspI_PA	28.31
1703	Opata_3739992_PstIMspI_PA	28.31
1704	M6_653535_PstIMluI_PA	28.31
1705	M6_372115_PstIMspI_PA	28.31
1706	Opata_210186_PstIMseI_PA	28.31
1707	M6_476898_PstIMseI_PA	28.31
1708	Opata_1715115_PstIMspI_PA	28.31
1709	Opata_1393754_PstIMspI_PA	28.31
1710	M6_727280_PstIMseI_PA	28.31
1711	Opata_3250305_PstIMseI_PA	28.31
1712	Opata_2908121_PstIMspI_PA	28.31
1713	Opata_3087302_PstIMseI_PA	28.31
1714	Opata_1173356_PstIMspI_PA	28.31
1715	Opata_4182054_PstIMspI_PA	28.31
1716	Opata_4063415_PstIMseI_PA	28.31
1717	Opata_3824489_PstIMspI_PA	28.31
1718	Opata_4348618_PstIMseI_PA	28.31
1719	Opata_3677054_PstIMspI_PA	28.31
1720	M6_901293_PstIMseI_PA	28.31
1721	Opata_800035_PstIMseI_PA	28.31
1722	M6_492365_PstIMseI_PA	28.31
1723	Opata_364902_PstIMseI_PA	28.31
1724	Opata_3543320_PstIMseI_PA	28.31
1725	Opata_1174805_PstIMseI_PA	28.31
1726	M6_594787_PstIMseI_PA	28.31
1727	M6_515361_PstIMspI_PA	28.31
1728	Opata_337119_PstIMspI_PA	28.31
1729	Opata_644639_PstIMseI_PA	28.31
1730	Opata_4098102_PstIMspI_PA	28.31
1731	M6_993967_PstIMspI_PA	28.31
1732	M6_38941_PstIMseI_PA	28.31
1733	Opata_1141795_PstIMseI_PA	28.31
1734	Opata_2907242_PstIMspI_PA	28.31
1735	M6_121867_PstIMseI_PA	28.31
1736	Opata_268484_PstIMseI_PA	28.31
1737	M6_221646_PstIMseI_PA	28.31
1738	Opata_3259783_PstIMspI_PA	28.31
1739	Opata_156450_PstIMseI_PA	28.31
1740	Opata_1170253_PstIMseI_PA	28.31
1741	M6_2900926_PstIMseI_PA	28.31
1742	Opata_2593687_PstIMspI_PA	28.31
1743	Opata_310608_PstIMseI_PA	28.31
1744	Opata_415457_PstIMspI_PA	28.31
1745	Opata_4152570_PstIMspI_PA	28.31
1746	Opata_483912_PstIMseI_PA	28.31
1747	Opata_124921_PstIMseI_PA	28.31
1748	Opata_1256266_PstIMseI_PA	28.31
1749	Opata_3951038_PstIMseI_PA	28.31
1750	Opata_3841002_PstIMseI_PA	28.31
1751	Opata_2491572_PstIMseI_PA	28.31
1752	Opata_263951_PstIMspI_PA	28.31
1753	Opata_888821_PstIMspI_PA	28.31
1754	Opata_1315172_PstIMspI_PA	28.31
1755	Opata_1907943_PstIMspI_PA	28.31
1756	Opata_12061_PstIMspI_PA	28.31
1757	Opata_1329818_PstIMseI_PA	28.31
1758	Opata_1171422_PstIMseI_PA	28.31
1759	Opata_141893_PstIMseI_PA	28.31
1760	Opata_146258_PstIMseI_PA	28.31
1761	Opata_505320_PstIMspI_PA	28.31
1762	Opata_3807826_PstIMspI_PA	28.31
1763	Opata_273571_PstIMspI_PA	28.31
1764	Opata_387111_PstIMspI_PA	28.31
1765	Opata_1026773_PstIMspI_PA	28.31
1766	Opata_194620_PstIMseI_PA	28.31
1767	Opata_4230328_PstIMspI_PA	28.31
1768	Opata_1575848_PstIMseI_PA	28.31
1769	Opata_665188_PstIMseI_PA	28.31
1770	M6_2749824_PstIMseI_PA	28.31
1771	Opata_961362_PstIMspI_PA	28.31
1772	Opata_355437_PstIMseI_PA	28.31
1773	Opata_2092821_PstIMspI_PA	28.31
1774	Opata_271754_PstIMseI_PA	28.31
1775	Opata_2296589_PstIMspI_PA	28.31
1776	Opata_132433_PstIMseI_PA	28.31
1777	Opata_569277_PstIMseI_PA	28.31
1778	Opata_3994614_PstIMspI_PA	28.31
1779	Opata_2865235_PstIMseI_PA	28.31
1780	Opata_331407_PstIMseI_PA	28.31
1781	Opata_2604423_PstIMseI_PA	28.31
1782	Opata_2868994_PstIMspI_PA	28.31
1783	Opata_2758347_PstIMspI_PA	28.31
1784	Opata_538590_PstIMseI_PA	28.31
1785	Opata_185391_PstIMseI_PA	28.31
1786	Opata_1209016_PstIMseI_PA	28.31
1787	Opata_1388219_PstIMspI_PA	28.31
1788	Opata_497682_PstIMluI_PA	28.31
1789	Opata_517238_PstIMseI_PA	28.31
1790	Opata_3292660_PstIMspI_PA	28.31
1791	Opata_1912134_PstIMspI_PA	28.31
1792	Opata_2229868_PstIMseI_PA	28.31
1793	Opata_4170443_PstIMspI_PA	28.31
1794	Opata_192453_PstIMseI_PA	28.31
1795	Opata_1187167_PstIMseI_PA	28.31
1796	Opata_1797549_PstIMspI_PA	28.31
1797	Opata_869208_PstIMseI_PA	28.31
1798	Opata_425899_PstIMseI_PA	28.31
1799	Opata_3355985_PstIMspI_PA	28.31
1800	Opata_100182_PstIMseI_PA	28.31
1801	Opata_125493_PstIMspI_PA	28.31
1802	Opata_3284957_PstIMspI_PA	28.31
1803	Opata_394954_PstIMseI_PA	28.31
1804	M6_285951_PstIMspI_PA	28.31
1805	Opata_225050_PstIMseI_PA	28.31
1806	M6_1977349_PstIMspI_PA	28.31
1807	Opata_1111890_PstIMspI_PA	28.31
1808	Opata_1266266_PstIMseI_PA	28.31
1809	Opata_1295969_PstIMseI_PA	28.31
1810	Opata_252971_PstIMspI_PA	28.31
1811	Opata_244332_PstIMseI_PA	28.31
1812	Opata_104172_PstIMspI_PA	28.31
1813	Xgwm537	28.6
1814	Xgwm471	28.6
1815	Xfba17	28.6
1816	Xfba321	28.6
1817	Xfba322	28.6
1818	Xfbb278d	28.6
1819	Xfba93	28.6
1820	Xfbb156c	28.6
1821	1387460	28.65
1822	2282522	28.65
1823	1073597	28.91
1824	981532	28.91
1825	1032942	28.91
1826	1073427	28.91
1827	1202146	28.91
1828	1202147	28.91
1829	BobWhite_c44404_312	29.12
1830	3959651	29.14
1831	1221572	29.32
1832	1203678	29.44
1833	1409554	29.44
1834	1207932	29.51
1835	1125846	29.53
1836	1066646	29.62
1837	1127737	29.73
1838	2304715	29.73
1839	4404719	29.73
1840	4535647	29.73
1841	4536280	29.73
1842	P41/M58-169	30.1
1843	1045660	30.16
1844	2280351	30.19
1845	wPt-5846	30.2
1846	4408134	30.26
1847	1074482	30.42
1848	Kukri_c109962_396	30.99
1849	Ex_c101666_634	30.99
1850	CAP12_c1816_325	30.99
1851	119542	31.12
1852	Xcfa2106	31.3
1853	1007925	31.78
1854	1112171	31.78
1855	3023064	31.78
1856	3940604	31.78
1857	3941813	31.78
1858	3942895	31.78
1859	3945999	31.78
1860	4396959	31.78
1861	3944129	31.81
1862	Xcdo475B	32.1
1863	2253580	32.24
1864	1344651	32.46
1865	1092548	32.65
1866	1021604	32.84
1867	1037288	32.84
1868	1058971	32.84
1869	1068044	32.84
1870	1079590	32.84
1871	1103135	32.84
1872	1103744	32.84
1873	1106709	32.84
1874	1109521	32.84
1875	1113567	32.84
1876	1135318	32.84
1877	1267528	32.84
1878	2279495	32.84
1879	2289491	32.84
1880	3020626	32.84
1881	4991513	32.84
1882	5324137	32.84
1883	1268383	32.86
1884	2280054	32.86
1885	3021335	32.86
1886	Xgwm400	33.1
1887	Xfbb67a	33.1
1888	Xfbb186	33.1
1889	Xglk301	33.1
1890	Xwmc76	33.1
1891	1203947	33.43
1892	1264948	33.43
1893	1279501	33.53
1894	981991	34.01
1895	989962	34.01
1896	1100399	34.01
1897	2282830	34.01
1898	Xfba127a	34.1
1899	P32/M62-5	34.1
1900	1006082	34.13
1901	TA002655-1964	34.16
1902	Excalibur_c41298_459	34.16
1903	1069651	34.34
1904	986862	34.82
1905	2289356	34.82
1906	3027758	34.82
1907	4538307	34.82
1908	4540370	34.82
1909	1048435	35.1
1910	wsnp_Ex_c2103_3947695	35.18
1911	BobWhite_c5096_156	35.18
1912	994810	35.28
1913	1700247	35.28
1914	2279160	35.28
1915	2289221	35.28
1916	3935693	35.28
1917	3944709	35.28
1918	3953203	35.28
1919	3959650	35.28
1920	990944	35.45
1921	1001752	35.45
1922	1107573	35.45
1923	1112248	35.45
1924	1125007	35.45
1925	1235630	35.45
1926	1385373	35.45
1927	1099958	35.56
1928	1086774	35.7
1929	1132189	35.7
1930	1203020	35.7
1931	1227170	35.7
1932	1699757	35.7
1933	2278153	35.7
1934	3222475	35.7
1935	Xfba109	36.1
1936	Xopae7-337	36.1
1937	gwm537	36.11
1938	Opata_2594511_PstIMspI_PA	36.11
1939	Opata_2366396_PstIMspI_PA	36.11
1940	Opata_1235056_PstIMspI_PA	36.11
1941	Opata_3779441_PstIMspI_PA	36.11
1942	Opata_3755624_PstIMspI_PA	36.11
1943	Opata_1645181_PstIMluI_PA	36.11
1944	Opata_26313_PstIMspI_PA	36.11
1945	Opata_43527_PstIMseI_PA	36.11
1946	Opata_2724071_PstIMspI_PA	36.11
1947	Opata_627677_49_PstIMseI_SNP	36.11
1948	Opata_1005441_PstIMspI_PA	36.11
1949	Opata_3622505_PstIMspI_PA	36.11
1950	Opata_2661457_PstIMseI_PA	36.11
1951	Opata_1621395_PstIMspI_PA	36.11
1952	Opata_621282_PstIMspI_PA	36.11
1953	Opata_2712898_PstIMspI_PA	36.11
1954	Opata_1887292_PstIMspI_PA	36.11
1955	Opata_1730926_PstIMspI_PA	36.11
1956	Opata_138181_85_PstIMseI_SNP	36.11
1957	Opata_1200177_PstIMseI_PA	36.11
1958	Opata_481809_62_PstIMspI_SNP	36.11
1959	Opata_2573701_PstIMspI_PA	36.11
1960	Opata_125259_PstIMseI_PA	36.11
1961	Opata_2297615_PstIMspI_PA	36.11
1962	Opata_2457986_PstIMspI_PA	36.11
1963	Opata_1597296_PstIMspI_PA	36.11
1964	Opata_2970695_PstIMseI_PA	36.11
1965	Opata_361547_PstIMseI_PA	36.11
1966	Opata_3403516_PstIMseI_PA	36.11
1967	Opata_1345260_PstIMspI_PA	36.11
1968	Opata_3789277_PstIMspI_PA	36.11
1969	Opata_2729574_PstIMspI_PA	36.11
1970	Opata_1058324_PstIMspI_PA	36.11
1971	Opata_3245901_PstIMspI_PA	36.11
1972	M6_1367324_PstIMspI_PA	36.11
1973	Opata_215790_PstIMseI_PA	36.11
1974	Opata_3362892_PstIMspI_PA	36.11
1975	Opata_1687894_PstIMseI_PA	36.11
1976	Opata_2211023_PstIMseI_PA	36.11
1977	Opata_1215070_PstIMspI_PA	36.11
1978	Opata_1997069_PstIMseI_PA	36.11
1979	Opata_1724862_PstIMspI_PA	36.11
1980	Opata_2830555_PstIMspI_PA	36.11
1981	Opata_2940093_PstIMseI_PA	36.11
1982	Opata_1941008_PstIMspI_PA	36.11
1983	Opata_1502657_PstIMspI_PA	36.11
1984	Opata_1548230_PstIMspI_PA	36.11
1985	Opata_448755_PstIMspI_PA	36.11
1986	Opata_848648_PstIMspI_PA	36.11
1987	Opata_4181039_PstIMspI_PA	36.11
1988	Opata_1798233_PstIMspI_PA	36.11
1989	Opata_35977_PstIMspI_PA	36.11
1990	Opata_1970885_PstIMspI_PA	36.11
1991	Opata_2331560_PstIMspI_PA	36.11
1992	Opata_425180_PstIMspI_PA	36.11
1993	Opata_1538605_PstIMspI_PA	36.11
1994	Opata_392556_PstIMseI_PA	36.11
1995	Opata_4136872_PstIMseI_PA	36.11
1996	Opata_4486132_PstIMseI_PA	36.11
1997	M6_4090387_PstIMseI_PA	36.11
1998	Opata_3485495_PstIMspI_PA	36.11
1999	Opata_591107_PstIMspI_PA	36.11
2000	Opata_1146654_PstIMseI_PA	36.11
2001	Opata_2789119_PstIMseI_PA	36.11
2002	Opata_2509962_PstIMspI_PA	36.11
2003	Opata_3263415_PstIMspI_PA	36.11
2004	Opata_47034_PstIMseI_PA	36.11
2005	Opata_443790_PstIMseI_PA	36.11
2006	Opata_3187188_PstIMspI_PA	36.11
2007	Opata_1812066_PstIMspI_PA	36.11
2008	Opata_1169590_PstIMseI_PA	36.11
2009	Opata_834655_PstIMspI_PA	36.11
2010	Opata_2556178_PstIMspI_PA	36.11
2011	Opata_1260823_PstIMseI_PA	36.11
2012	Opata_4003893_PstIMseI_PA	36.11
2013	Opata_1105784_PstIMseI_PA	36.11
2014	Opata_1786319_PstIMseI_PA	36.11
2015	Opata_909823_PstIMspI_PA	36.11
2016	Opata_4068907_PstIMspI_PA	36.11
2017	Opata_3295166_PstIMspI_PA	36.11
2018	Opata_3651281_PstIMspI_PA	36.11
2019	Opata_27124_PstIMspI_PA	36.11
2020	Opata_4107201_PstIMspI_PA	36.11
2021	Opata_808089_PstIMspI_PA	36.11
2022	Opata_811333_PstIMseI_PA	36.11
2023	Opata_1564259_PstIMspI_PA	36.11
2024	Opata_2690939_PstIMspI_PA	36.11
2025	Opata_2098950_PstIMspI_PA	36.11
2026	Opata_2606603_PstIMspI_PA	36.11
2027	Opata_2426574_PstIMspI_PA	36.11
2028	Opata_495490_PstIMspI_PA	36.11
2029	Opata_3574898_PstIMspI_PA	36.11
2030	Opata_2446310_PstIMspI_PA	36.11
2031	Opata_2025549_PstIMseI_PA	36.11
2032	Opata_1071983_PstIMspI_PA	36.11
2033	Opata_3112053_21_PstIMseI_SNP	36.11
2034	Opata_1209494_PstIMspI_PA	36.11
2035	Opata_3005449_PstIMspI_PA	36.11
2036	Opata_17732_PstIMluI_PA	36.11
2037	Opata_1865110_PstIMluI_PA	36.11
2038	Opata_1997090_PstIMspI_PA	36.11
2039	Opata_3086674_PstIMspI_PA	36.11
2040	Opata_1582867_28_PstIMspI_SNP	36.11
2041	Opata_4115026_PstIMspI_PA	36.11
2042	Opata_2232998_PstIMspI_PA	36.11
2043	Opata_3616041_PstIMspI_PA	36.11
2044	Opata_1992666_64_PstIMspI_SNP	36.11
2045	Opata_637377_PstIMspI_PA	36.11
2046	Opata_4154122_PstIMseI_PA	36.11
2047	Opata_3792867_PstIMspI_PA	36.11
2048	Opata_414965_PstIMspI_PA	36.11
2049	Opata_36380_PstIMseI_PA	36.11
2050	Opata_170762_PstIMspI_PA	36.11
2051	Opata_1937002_PstIMspI_PA	36.11
2052	Opata_1152931_PstIMseI_PA	36.11
2053	Opata_1994102_PstIMspI_PA	36.11
2054	Opata_414535_PstIMspI_PA	36.11
2055	Opata_3980462_PstIMspI_PA	36.11
2056	Opata_231593_PstIMspI_PA	36.11
2057	Opata_3502860_PstIMspI_PA	36.11
2058	Opata_1880623_PstIMspI_PA	36.11
2059	Opata_827553_75_PstIMseI_SNP	36.11
2060	Opata_2263793_PstIMspI_PA	36.11
2061	Opata_291058_PstIMseI_PA	36.11
2062	Opata_2159334_PstIMspI_PA	36.11
2063	Opata_3657255_PstIMspI_PA	36.11
2064	Opata_2006191_PstIMspI_PA	36.11
2065	Opata_1621841_PstIMspI_PA	36.11
2066	Opata_848177_PstIMseI_PA	36.11
2067	Opata_136195_PstIMseI_PA	36.11
2068	Opata_2091613_PstIMspI_PA	36.11
2069	Opata_3492992_PstIMspI_PA	36.11
2070	Opata_694901_PstIMspI_PA	36.11
2071	Opata_1896685_PstIMspI_PA	36.11
2072	Opata_1672004_PstIMspI_PA	36.11
2073	Opata_2946022_PstIMspI_PA	36.11
2074	Opata_1521560_PstIMspI_PA	36.11
2075	Opata_3465734_PstIMspI_PA	36.11
2076	M6_1908897_PstIMspI_PA	36.11
2077	Opata_44216_75_PstIMseI_SNP	36.11
2078	Opata_1975601_PstIMspI_PA	36.11
2079	Opata_3560754_PstIMspI_PA	36.11
2080	Opata_2763859_PstIMseI_PA	36.11
2081	Opata_1582867_73_PstIMspI_SNP	36.11
2082	Opata_19942_PstIMseI_PA	36.11
2083	Opata_2197989_PstIMspI_PA	36.11
2084	Opata_2639601_PstIMspI_PA	36.11
2085	Opata_1240461_PstIMseI_PA	36.11
2086	Opata_1752719_PstIMspI_PA	36.11
2087	Opata_2540089_PstIMseI_PA	36.11
2088	Opata_3811843_PstIMspI_PA	36.11
2089	Opata_1207896_PstIMseI_PA	36.11
2090	Opata_1630932_PstIMspI_PA	36.11
2091	Opata_1009256_PstIMspI_PA	36.11
2092	Opata_4200887_PstIMspI_PA	36.11
2093	Opata_425127_PstIMspI_PA	36.11
2094	Opata_2330042_40_PstIMseI_SNP	36.11
2095	Opata_1278996_PstIMspI_PA	36.11
2096	Opata_249804_PstIMseI_PA	36.11
2097	Opata_1133400_PstIMseI_PA	36.11
2098	Opata_2072173_PstIMspI_PA	36.11
2099	Opata_1862857_PstIMspI_PA	36.11
2100	Opata_414084_PstIMspI_PA	36.11
2101	Opata_248521_PstIMseI_PA	36.11
2102	Opata_87377_PstIMseI_PA	36.11
2103	Opata_4147846_PstIMspI_PA	36.11
2104	Opata_1468887_PstIMspI_PA	36.11
2105	Opata_1049502_PstIMspI_PA	36.11
2106	Opata_1402589_PstIMspI_PA	36.11
2107	Opata_70055_PstIMseI_PA	36.11
2108	Opata_1973094_PstIMseI_PA	36.11
2109	Opata_3252326_PstIMseI_PA	36.11
2110	Opata_3039944_PstIMspI_PA	36.11
2111	M6_2580480_PstIMseI_PA	36.11
2112	Opata_2765991_PstIMspI_PA	36.11
2113	Opata_1755394_PstIMspI_PA	36.11
2114	Opata_3826816_PstIMspI_PA	36.11
2115	M6_2513140_PstIMspI_PA	36.11
2116	M6_395860_PstIMseI_PA	36.11
2117	Opata_990011_PstIMseI_PA	36.11
2118	Opata_1436_PstIMspI_PA	36.11
2119	Opata_1893476_PstIMspI_PA	36.11
2120	M6_1968159_PstIMspI_PA	36.11
2121	Opata_1237473_PstIMspI_PA	36.11
2122	M6_455130_PstIMspI_PA	36.11
2123	Opata_2913137_PstIMspI_PA	36.11
2124	Opata_2826736_PstIMspI_PA	36.11
2125	Opata_515735_PstIMseI_PA	36.11
2126	Opata_3174946_PstIMspI_PA	36.11
2127	Opata_2076841_PstIMspI_PA	36.11
2128	Opata_1771526_PstIMspI_PA	36.11
2129	Opata_1128183_PstIMspI_PA	36.11
2130	Opata_1411812_PstIMspI_PA	36.11
2131	Opata_2043518_PstIMspI_PA	36.11
2132	Opata_1670972_PstIMspI_PA	36.11
2133	Opata_3262892_PstIMspI_PA	36.11
2134	Opata_323991_PstIMspI_PA	36.11
2135	Opata_1760130_PstIMspI_PA	36.11
2136	Opata_1818936_PstIMspI_PA	36.11
2137	Opata_175514_PstIMseI_PA	36.11
2138	Opata_3094363_PstIMspI_PA	36.11
2139	Opata_2747703_PstIMspI_PA	36.11
2140	Opata_459582_PstIMspI_PA	36.11
2141	Opata_424831_PstIMspI_PA	36.11
2142	Opata_298379_PstIMseI_PA	36.11
2143	Opata_2246023_PstIMspI_PA	36.11
2144	Opata_2449187_PstIMspI_PA	36.11
2145	Opata_1149710_PstIMseI_PA	36.11
2146	Opata_2094883_PstIMspI_PA	36.11
2147	Opata_967426_PstIMseI_PA	36.11
2148	Opata_60870_PstIMseI_PA	36.11
2149	Opata_460491_PstIMseI_PA	36.11
2150	M6_391937_PstIMspI_PA	36.11
2151	Opata_12486_PstIMseI_PA	36.11
2152	Opata_534985_PstIMseI_PA	36.11
2153	Opata_3282763_PstIMspI_PA	36.11
2154	Opata_2265517_PstIMspI_PA	36.11
2155	M6_885050_PstIMspI_PA	36.11
2156	Opata_554640_PstIMseI_PA	36.11
2157	M6_1328227_PstIMseI_PA	36.11
2158	Opata_129023_PstIMseI_PA	36.11
2159	Opata_112340_PstIMseI_PA	36.11
2160	Opata_2824936_PstIMspI_PA	36.11
2161	Opata_2723185_PstIMspI_PA	36.11
2162	Opata_4492806_PstIMseI_PA	36.11
2163	Opata_1221587_PstIMseI_PA	36.11
2164	Opata_2562655_PstIMspI_PA	36.11
2165	Opata_86633_PstIMseI_PA	36.11
2166	Opata_2938808_PstIMspI_PA	36.11
2167	Opata_40692_PstIMseI_PA	36.11
2168	Opata_3854681_PstIMspI_PA	36.11
2169	Opata_1018701_PstIMspI_PA	36.11
2170	Opata_2988608_PstIMspI_PA	36.11
2171	Opata_2312237_PstIMspI_PA	36.11
2172	Opata_229000_PstIMseI_PA	36.11
2173	Opata_3466139_PstIMspI_PA	36.11
2174	Opata_2617481_PstIMspI_PA	36.11
2175	M6_2369324_PstIMseI_PA	36.11
2176	Opata_886609_PstIMspI_PA	36.11
2177	Opata_306402_PstIMspI_PA	36.11
2178	Opata_898143_PstIMseI_PA	36.11
2179	Opata_2134283_PstIMspI_PA	36.11
2180	Opata_1555607_PstIMspI_PA	36.11
2181	Opata_365593_PstIMspI_PA	36.11
2182	Opata_1356382_PstIMseI_PA	36.11
2183	Opata_441535_PstIMspI_PA	36.11
2184	Opata_3698922_PstIMspI_PA	36.11
2185	Opata_1181106_PstIMspI_PA	36.11
2186	Opata_3901072_PstIMseI_PA	36.11
2187	Opata_965048_PstIMseI_PA	36.11
2188	Opata_1341210_PstIMseI_PA	36.11
2189	Opata_378312_PstIMseI_PA	36.11
2190	Opata_737329_PstIMspI_PA	36.11
2191	Opata_1730668_PstIMspI_PA	36.11
2192	Opata_334425_PstIMseI_PA	36.11
2193	Opata_1213669_PstIMspI_PA	36.11
2194	Opata_3282535_PstIMspI_PA	36.11
2195	Opata_183004_PstIMseI_PA	36.11
2196	Opata_3336284_PstIMseI_PA	36.11
2197	Opata_215258_PstIMseI_PA	36.11
2198	Opata_564098_PstIMseI_PA	36.11
2199	Opata_301826_PstIMseI_PA	36.11
2200	Opata_1621435_PstIMspI_PA	36.11
2201	Opata_300915_PstIMseI_PA	36.11
2202	Opata_3303816_PstIMseI_PA	36.11
2203	Opata_4086492_PstIMspI_PA	36.11
2204	Opata_2725031_PstIMspI_PA	36.11
2205	Opata_1512278_PstIMspI_PA	36.11
2206	Opata_698293_PstIMspI_PA	36.11
2207	Opata_99785_PstIMseI_PA	36.11
2208	Opata_2911747_PstIMspI_PA	36.11
2209	M6_49736_PstIMseI_PA	36.11
2210	Opata_1249711_PstIMseI_PA	36.11
2211	Opata_1231450_PstIMspI_PA	36.11
2212	Opata_1167736_PstIMspI_PA	36.11
2213	Opata_1250003_PstIMseI_PA	36.11
2214	Opata_3553269_PstIMseI_PA	36.11
2215	Opata_234408_PstIMspI_PA	36.11
2216	Opata_896690_PstIMspI_PA	36.11
2217	Opata_2701041_PstIMseI_PA	36.11
2218	Opata_306642_PstIMseI_PA	36.11
2219	Opata_771514_PstIMspI_PA	36.11
2220	Opata_281253_PstIMspI_PA	36.11
2221	Opata_551119_PstIMspI_PA	36.11
2222	Opata_1488328_PstIMspI_PA	36.11
2223	Opata_1137244_9_PstIMspI_SNP	36.11
2224	Opata_4026415_PstIMspI_PA	36.11
2225	Opata_2118269_PstIMseI_PA	36.11
2226	Opata_594211_PstIMspI_PA	36.11
2227	Opata_3576510_PstIMspI_PA	36.11
2228	Opata_1818972_PstIMspI_PA	36.11
2229	Opata_486786_PstIMseI_PA	36.11
2230	Opata_1913926_PstIMspI_PA	36.11
2231	Opata_377807_PstIMspI_PA	36.11
2232	Opata_1037418_PstIMseI_PA	36.11
2233	Opata_1306100_PstIMseI_PA	36.11
2234	Opata_2368984_PstIMspI_PA	36.11
2235	Opata_4169930_PstIMspI_PA	36.11
2236	Opata_3774049_PstIMspI_PA	36.11
2237	Opata_1147002_PstIMspI_PA	36.11
2238	Opata_3577544_PstIMspI_PA	36.11
2239	Opata_433397_PstIMspI_PA	36.11
2240	Opata_1109375_PstIMspI_PA	36.11
2241	M6_318227_PstIMseI_PA	36.11
2242	Opata_703842_PstIMspI_PA	36.11
2243	Opata_2633297_PstIMspI_PA	36.11
2244	Opata_2095311_PstIMseI_PA	36.11
2245	Opata_1697065_PstIMseI_PA	36.11
2246	Opata_3271884_PstIMspI_PA	36.11
2247	Opata_400538_PstIMspI_PA	36.11
2248	Opata_407095_PstIMspI_PA	36.11
2249	Opata_1584856_PstIMspI_PA	36.11
2250	Opata_3261081_PstIMspI_PA	36.11
2251	Opata_4036419_PstIMspI_PA	36.11
2252	M6_325673_PstIMspI_PA	36.11
2253	M6_104282_PstIMseI_PA	36.11
2254	Opata_1476506_PstIMspI_PA	36.11
2255	Opata_2040420_PstIMspI_PA	36.11
2256	M6_851020_PstIMspI_PA	36.11
2257	Opata_551179_PstIMspI_PA	36.11
2258	Opata_2144421_PstIMspI_PA	36.11
2259	M6_370931_PstIMspI_PA	36.11
2260	Opata_505155_PstIMspI_PA	36.11
2261	Opata_4096811_PstIMspI_PA	36.11
2262	Opata_3670136_PstIMspI_PA	36.11
2263	Opata_3438567_PstIMspI_PA	36.11
2264	M6_1064078_PstIMseI_PA	36.11
2265	Opata_1404518_PstIMspI_PA	36.11
2266	Opata_229976_PstIMspI_PA	36.11
2267	Opata_645837_PstIMspI_PA	36.11
2268	Opata_2863818_PstIMspI_PA	36.11
2269	M6_802196_PstIMseI_PA	36.11
2270	Opata_56106_PstIMseI_PA	36.11
2271	Opata_292258_PstIMspI_PA	36.11
2272	Opata_1521267_PstIMspI_PA	36.11
2273	Opata_2313392_PstIMseI_PA	36.11
2274	M6_1159261_PstIMseI_PA	36.11
2275	Opata_1748331_PstIMspI_PA	36.11
2276	Opata_255765_PstIMseI_PA	36.11
2277	M6_1762065_PstIMspI_PA	36.11
2278	Opata_509883_PstIMseI_PA	36.11
2279	Opata_372293_PstIMspI_PA	36.11
2280	Opata_105050_PstIMseI_PA	36.11
2281	Opata_20565_PstIMseI_PA	36.11
2282	Opata_3777590_PstIMspI_PA	36.11
2283	Opata_682959_PstIMseI_PA	36.11
2284	Opata_3066693_PstIMspI_PA	36.11
2285	Opata_1061527_PstIMseI_PA	36.11
2286	Opata_2813377_PstIMspI_PA	36.11
2287	Opata_1693768_PstIMspI_PA	36.11
2288	Opata_3515977_PstIMspI_PA	36.11
2289	Opata_3253804_PstIMseI_PA	36.11
2290	Opata_505387_PstIMseI_PA	36.11
2291	Opata_19987_PstIMspI_PA	36.11
2292	Opata_3821425_PstIMspI_PA	36.11
2293	Opata_3077185_PstIMspI_PA	36.11
2294	Opata_125270_PstIMseI_PA	36.11
2295	Opata_2420759_PstIMspI_PA	36.11
2296	Opata_176375_PstIMseI_PA	36.11
2297	Opata_2054614_PstIMspI_PA	36.11
2298	Opata_645370_PstIMseI_PA	36.11
2299	Opata_3063226_PstIMspI_PA	36.11
2300	Opata_2475179_PstIMspI_PA	36.11
2301	Opata_3749762_PstIMspI_PA	36.11
2302	Opata_2691404_PstIMspI_PA	36.11
2303	Opata_869616_PstIMseI_PA	36.11
2304	Opata_3148885_PstIMspI_PA	36.11
2305	Opata_4154935_PstIMspI_PA	36.11
2306	Opata_2049018_PstIMspI_PA	36.11
2307	Opata_500431_PstIMseI_PA	36.11
2308	Opata_4107429_PstIMspI_PA	36.11
2309	Opata_1095675_PstIMseI_PA	36.11
2310	Opata_2913958_PstIMspI_PA	36.11
2311	Opata_36899_PstIMseI_PA	36.11
2312	Opata_1986051_PstIMspI_PA	36.11
2313	Opata_4137968_PstIMspI_PA	36.11
2314	Opata_3136752_PstIMspI_PA	36.11
2315	Opata_1380653_PstIMspI_PA	36.11
2316	M6_1516508_PstIMseI_PA	36.11
2317	M6_10663_PstIMseI_PA	36.11
2318	M6_701226_PstIMseI_PA	36.11
2319	Opata_1166456_PstIMseI_PA	36.11
2320	Opata_1023232_PstIMspI_PA	36.11
2321	Opata_366813_PstIMseI_PA	36.11
2322	Opata_34884_PstIMseI_PA	36.11
2323	Opata_522869_PstIMseI_PA	36.11
2324	Opata_628479_PstIMseI_PA	36.11
2325	Opata_2919740_PstIMseI_PA	36.11
2326	Opata_1047773_PstIMspI_PA	36.11
2327	Opata_515105_PstIMseI_PA	36.11
2328	Opata_605329_PstIMseI_PA	36.11
2329	Opata_4088196_PstIMspI_PA	36.11
2330	Opata_800159_PstIMseI_PA	36.11
2331	Opata_609688_PstIMseI_PA	36.11
2332	Opata_28080_PstIMspI_PA	36.11
2333	Opata_471017_PstIMseI_PA	36.11
2334	Opata_1775929_PstIMspI_PA	36.11
2335	Opata_3364856_PstIMspI_PA	36.11
2336	Opata_2694046_PstIMspI_PA	36.11
2337	Opata_344782_PstIMspI_PA	36.11
2338	Opata_401922_PstIMseI_PA	36.11
2339	Opata_850612_PstIMspI_PA	36.11
2340	M6_469126_PstIMseI_PA	36.11
2341	Opata_500900_PstIMspI_PA	36.11
2342	Opata_2590734_PstIMspI_PA	36.11
2343	Opata_187382_PstIMspI_PA	36.11
2344	Opata_1804650_PstIMspI_PA	36.11
2345	Opata_1974824_PstIMspI_PA	36.11
2346	Opata_3174214_PstIMseI_PA	36.11
2347	Opata_2029719_PstIMspI_PA	36.11
2348	Opata_1247236_PstIMseI_PA	36.11
2349	Opata_1422134_PstIMluI_PA	36.11
2350	Opata_1901810_PstIMspI_PA	36.11
2351	Opata_190831_PstIMspI_PA	36.11
2352	Opata_193269_PstIMspI_PA	36.11
2353	Opata_380484_PstIMseI_PA	36.11
2354	Opata_1850868_PstIMspI_PA	36.11
2355	Opata_109235_PstIMseI_PA	36.11
2356	Opata_1997046_PstIMspI_PA	36.11
2357	Opata_59356_PstIMseI_PA	36.11
2358	Opata_2929184_PstIMspI_PA	36.11
2359	Opata_946631_PstIMseI_PA	36.11
2360	Opata_501450_PstIMspI_PA	36.11
2361	Opata_3527074_PstIMspI_PA	36.11
2362	Opata_2965107_PstIMseI_PA	36.11
2363	Opata_102201_PstIMspI_PA	36.11
2364	Opata_2849169_PstIMspI_PA	36.11
2365	Opata_455244_PstIMseI_PA	36.11
2366	Opata_1637269_PstIMspI_PA	36.11
2367	Opata_719084_PstIMspI_PA	36.11
2368	Opata_2796350_PstIMspI_PA	36.11
2369	Opata_960126_PstIMspI_PA	36.11
2370	Opata_2097115_PstIMspI_PA	36.11
2371	Opata_117212_PstIMspI_PA	36.11
2372	Opata_1696026_PstIMspI_PA	36.11
2373	Opata_2011623_PstIMspI_PA	36.11
2374	Opata_1301064_PstIMspI_PA	36.11
2375	Opata_97546_PstIMspI_PA	36.11
2376	Opata_818140_PstIMseI_PA	36.11
2377	Opata_54038_PstIMspI_PA	36.11
2378	Opata_3617148_PstIMspI_PA	36.11
2379	Opata_37347_PstIMspI_PA	36.11
2380	Opata_218018_PstIMseI_PA	36.11
2381	Opata_15355_PstIMspI_PA	36.11
2382	Opata_690371_PstIMseI_PA	36.11
2383	Opata_1547991_PstIMspI_PA	36.11
2384	M6_143889_PstIMseI_PA	36.11
2385	Opata_2887421_PstIMspI_PA	36.11
2386	Opata_2182632_PstIMspI_PA	36.11
2387	Opata_559301_PstIMspI_PA	36.11
2388	Opata_3989281_PstIMseI_PA	36.11
2389	Opata_794287_PstIMspI_PA	36.11
2390	Opata_3725370_PstIMspI_PA	36.11
2391	Opata_1755222_PstIMspI_PA	36.11
2392	Opata_765345_PstIMspI_PA	36.11
2393	Opata_732888_PstIMseI_PA	36.11
2394	Opata_584168_PstIMseI_PA	36.11
2395	Opata_216883_PstIMspI_PA	36.11
2396	Opata_502337_PstIMseI_PA	36.11
2397	Opata_1021145_PstIMspI_PA	36.11
2398	Opata_3314579_PstIMspI_PA	36.11
2399	Opata_94127_PstIMspI_PA	36.11
2400	Opata_958320_PstIMseI_PA	36.11
2401	Opata_689925_PstIMspI_PA	36.11
2402	Opata_4156090_PstIMspI_PA	36.11
2403	Opata_340511_PstIMseI_PA	36.11
2404	Opata_770305_PstIMseI_PA	36.11
2405	Opata_2323048_PstIMspI_PA	36.11
2406	Opata_676050_PstIMspI_PA	36.11
2407	Opata_290434_PstIMspI_PA	36.11
2408	Opata_414981_PstIMspI_PA	36.11
2409	Opata_1927679_PstIMspI_PA	36.11
2410	Opata_2693822_PstIMspI_PA	36.11
2411	M6_77600_PstIMseI_PA	36.11
2412	Opata_2385222_PstIMspI_PA	36.11
2413	Opata_302332_PstIMseI_PA	36.11
2414	M6_1917158_PstIMseI_PA	36.11
2415	M6_5854_PstIMseI_PA	36.11
2416	Opata_106611_PstIMseI_PA	36.11
2417	M6_170201_PstIMseI_PA	36.11
2418	Opata_1952244_PstIMspI_PA	36.11
2419	M6_1946188_PstIMseI_PA	36.11
2420	Opata_707313_PstIMseI_PA	36.11
2421	Opata_1362098_PstIMspI_PA	36.11
2422	Opata_2781737_PstIMseI_PA	36.11
2423	Opata_332960_PstIMseI_PA	36.11
2424	Opata_2630936_PstIMseI_PA	36.11
2425	Opata_295184_PstIMspI_PA	36.11
2426	Opata_1144094_PstIMspI_PA	36.11
2427	Opata_3436290_PstIMspI_PA	36.11
2428	Opata_3918118_PstIMspI_PA	36.11
2429	Opata_2154688_PstIMseI_PA	36.11
2430	Opata_44136_PstIMseI_PA	36.11
2431	Opata_2228965_PstIMspI_PA	36.11
2432	Opata_956304_PstIMspI_PA	36.11
2433	Opata_3424148_PstIMspI_PA	36.11
2434	Opata_257747_PstIMseI_PA	36.11
2435	Opata_147556_PstIMspI_PA	36.11
2436	Opata_2567033_PstIMspI_PA	36.11
2437	Opata_1924782_PstIMspI_PA	36.11
2438	Opata_45211_PstIMseI_PA	36.11
2439	Opata_1998530_PstIMspI_PA	36.11
2440	Opata_1679641_PstIMspI_PA	36.11
2441	Opata_2711620_PstIMspI_PA	36.11
2442	Opata_972471_PstIMseI_PA	36.11
2443	Opata_1949868_PstIMspI_PA	36.11
2444	Opata_659679_PstIMspI_PA	36.11
2445	Opata_222291_PstIMspI_PA	36.11
2446	Opata_3674284_PstIMspI_PA	36.11
2447	Opata_3058090_PstIMspI_PA	36.11
2448	Opata_2997494_PstIMspI_PA	36.11
2449	Opata_14098_PstIMspI_PA	36.11
2450	Opata_2488106_PstIMspI_PA	36.11
2451	Opata_171465_PstIMspI_PA	36.11
2452	Opata_28786_PstIMspI_PA	36.11
2453	Opata_216584_PstIMspI_PA	36.11
2454	Opata_2629948_PstIMspI_PA	36.11
2455	Opata_450309_PstIMspI_PA	36.11
2456	Opata_2709684_PstIMspI_PA	36.11
2457	Opata_914459_PstIMspI_PA	36.11
2458	Opata_339961_PstIMspI_PA	36.11
2459	Opata_2043528_PstIMspI_PA	36.11
2460	Opata_3662802_PstIMspI_PA	36.11
2461	Opata_111941_PstIMspI_PA	36.11
2462	Opata_33801_PstIMseI_PA	36.11
2463	Opata_3500706_PstIMspI_PA	36.11
2464	Opata_4172921_PstIMspI_PA	36.11
2465	Opata_4470797_PstIMseI_PA	36.11
2466	Opata_2525257_PstIMspI_PA	36.11
2467	M6_585019_PstIMspI_PA	36.11
2468	Opata_547052_PstIMseI_PA	36.11
2469	M6_1913423_PstIMseI_PA	36.11
2470	M6_2798066_PstIMspI_PA	36.11
2471	Opata_4012045_PstIMseI_PA	36.11
2472	Opata_3323338_PstIMspI_PA	36.11
2473	Opata_375497_PstIMspI_PA	36.11
2474	Opata_1320582_PstIMspI_PA	36.11
2475	Opata_3356301_PstIMspI_PA	36.11
2476	Opata_1623557_PstIMspI_PA	36.11
2477	Opata_1311634_PstIMseI_PA	36.11
2478	Opata_600166_PstIMseI_PA	36.11
2479	Opata_34996_PstIMseI_PA	36.11
2480	Opata_1127910_PstIMspI_PA	36.11
2481	Opata_411051_PstIMseI_PA	36.11
2482	Opata_343212_PstIMseI_PA	36.11
2483	Opata_3814741_PstIMspI_PA	36.11
2484	Opata_55776_PstIMspI_PA	36.11
2485	Opata_1554413_PstIMspI_PA	36.11
2486	Opata_3534296_PstIMseI_PA	36.11
2487	Opata_988553_PstIMseI_PA	36.11
2488	Opata_3065422_PstIMspI_PA	36.11
2489	Opata_2438164_PstIMseI_PA	36.11
2490	Opata_3185410_PstIMspI_PA	36.11
2491	Opata_1787030_PstIMseI_PA	36.11
2492	M6_594959_PstIMspI_PA	36.11
2493	Opata_136343_PstIMspI_PA	36.11
2494	Opata_305760_PstIMseI_PA	36.11
2495	Opata_82079_PstIMseI_PA	36.11
2496	Opata_48158_PstIMspI_PA	36.11
2497	Opata_2248701_PstIMseI_PA	36.11
2498	Opata_664590_PstIMseI_PA	36.11
2499	M6_1130729_PstIMspI_PA	36.11
2500	Opata_2193698_PstIMspI_PA	36.11
2501	Opata_2353289_PstIMseI_PA	36.11
2502	Opata_697587_PstIMseI_PA	36.11
2503	M6_420921_PstIMspI_PA	36.11
2504	Opata_1087168_PstIMspI_PA	36.11
2505	Opata_348782_PstIMspI_PA	36.11
2506	Opata_2124042_PstIMspI_PA	36.11
2507	Opata_1461253_PstIMspI_PA	36.11
2508	Opata_1665287_PstIMseI_PA	36.11
2509	Opata_2787081_PstIMseI_PA	36.11
2510	Opata_3026945_PstIMspI_PA	36.11
2511	Opata_189461_PstIMspI_PA	36.11
2512	M6_481216_PstIMspI_PA	36.11
2513	M6_381568_PstIMspI_PA	36.11
2514	M6_2619929_PstIMspI_PA	36.11
2515	Opata_975278_PstIMspI_PA	36.11
2516	M6_3347959_PstIMspI_PA	36.11
2517	Opata_2739902_PstIMspI_PA	36.11
2518	M6_2431576_PstIMspI_PA	36.11
2519	M6_861512_PstIMspI_PA	36.11
2520	Opata_2100579_PstIMspI_PA	36.11
2521	Opata_909697_PstIMspI_PA	36.11
2522	M6_62640_PstIMseI_PA	36.11
2523	M6_2458546_PstIMseI_PA	36.11
2524	M6_2384086_PstIMseI_PA	36.11
2525	M6_533174_PstIMspI_PA	36.11
2526	M6_448613_PstIMspI_PA	36.11
2527	M6_595084_PstIMspI_PA	36.11
2528	M6_963520_PstIMspI_PA	36.11
2529	M6_1770559_PstIMspI_PA	36.11
2530	M6_2417803_PstIMspI_PA	36.11
2531	M6_744836_PstIMseI_PA	36.11
2532	M6_1393530_PstIMspI_PA	36.11
2533	M6_959600_PstIMseI_PA	36.11
2534	M6_2785126_PstIMspI_PA	36.11
2535	M6_1682383_PstIMseI_PA	36.11
2536	M6_415853_PstIMspI_PA	36.11
2537	M6_475858_PstIMspI_PA	36.11
2538	M6_3178418_PstIMseI_PA	36.11
2539	M6_3565333_PstIMspI_PA	36.11
2540	M6_1752483_PstIMseI_PA	36.11
2541	M6_1704855_PstIMspI_PA	36.11
2542	M6_311813_PstIMseI_PA	36.11
2543	Opata_372797_PstIMseI_PA	36.11
2544	Opata_1921397_PstIMspI_PA	36.11
2545	M6_2527922_PstIMspI_PA	36.11
2546	M6_3008095_PstIMspI_PA	36.11
2547	M6_320607_PstIMseI_PA	36.11
2548	M6_550737_PstIMseI_PA	36.11
2549	M6_781014_PstIMspI_PA	36.11
2550	M6_337403_PstIMspI_PA	36.11
2551	M6_797995_PstIMseI_PA	36.11
2552	M6_467896_PstIMspI_PA	36.11
2553	M6_1182518_PstIMspI_PA	36.11
2554	M6_130759_PstIMseI_PA	36.11
2555	M6_1162036_PstIMseI_PA	36.11
2556	M6_929651_PstIMspI_PA	36.11
2557	M6_1780644_PstIMspI_PA	36.11
2558	M6_484377_PstIMseI_PA	36.11
2559	M6_2750944_PstIMseI_PA	36.11
2560	Opata_2984415_PstIMspI_PA	36.11
2561	M6_3018166_PstIMspI_PA	36.11
2562	M6_320841_PstIMspI_PA	36.11
2563	M6_3495043_PstIMseI_PA	36.11
2564	M6_670697_PstIMseI_PA	36.11
2565	M6_2028137_PstIMspI_PA	36.11
2566	M6_693712_PstIMspI_PA	36.11
2567	M6_299284_PstIMseI_PA	36.11
2568	M6_3935719_PstIMseI_PA	36.11
2569	M6_1006411_PstIMspI_PA	36.11
2570	M6_1075969_PstIMspI_PA	36.11
2571	M6_2838308_PstIMspI_PA	36.11
2572	Opata_3833979_PstIMspI_PA	36.11
2573	M6_1177581_PstIMseI_PA	36.11
2574	M6_1484304_PstIMseI_PA	36.11
2575	M6_638746_PstIMseI_PA	36.11
2576	M6_1401852_PstIMseI_PA	36.11
2577	M6_914655_PstIMspI_PA	36.11
2578	Opata_364474_PstIMspI_PA	36.11
2579	M6_940135_PstIMspI_PA	36.11
2580	M6_324968_PstIMspI_PA	36.11
2581	M6_400045_PstIMseI_PA	36.11
2582	M6_1942088_PstIMspI_PA	36.11
2583	M6_291118_PstIMseI_PA	36.11
2584	Opata_2752097_PstIMseI_PA	36.11
2585	Opata_926840_PstIMspI_PA	36.11
2586	Opata_1517590_PstIMspI_PA	36.11
2587	M6_3491014_PstIMspI_PA	36.11
2588	Opata_2647169_PstIMseI_PA	36.11
2589	Opata_1465952_PstIMspI_PA	36.11
2590	Opata_378342_PstIMseI_PA	36.11
2591	Opata_392387_PstIMspI_PA	36.11
2592	Opata_790752_PstIMspI_PA	36.11
2593	M6_787636_PstIMspI_PA	36.11
2594	Opata_2565038_PstIMspI_PA	36.11
2595	M6_497642_PstIMseI_PA	36.11
2596	Opata_1566535_PstIMspI_PA	36.11
2597	Opata_2878808_PstIMspI_PA	36.11
2598	Opata_3466820_PstIMspI_PA	36.11
2599	Opata_3687733_PstIMspI_PA	36.11
2600	Opata_2134981_PstIMspI_PA	36.11
2601	M6_875978_PstIMspI_PA	36.11
2602	M6_1413958_PstIMseI_PA	36.11
2603	Opata_2138976_PstIMspI_PA	36.11
2604	M6_19047_PstIMseI_PA	36.11
2605	Opata_3011444_PstIMspI_PA	36.11
2606	Opata_1585598_PstIMspI_PA	36.11
2607	Opata_1932664_PstIMspI_PA	36.11
2608	M6_375703_PstIMseI_PA	36.11
2609	M6_429621_PstIMspI_PA	36.11
2610	Opata_3391917_PstIMspI_PA	36.11
2611	Opata_2556686_PstIMspI_PA	36.11
2612	M6_966130_PstIMseI_PA	36.11
2613	Opata_2752632_PstIMspI_PA	36.11
2614	Opata_231393_PstIMspI_PA	36.11
2615	Opata_281045_PstIMseI_PA	36.11
2616	Opata_2661154_PstIMseI_PA	36.11
2617	Opata_45622_PstIMseI_PA	36.11
2618	Opata_451383_PstIMspI_PA	36.11
2619	Opata_2787710_PstIMspI_PA	36.11
2620	Opata_261951_PstIMspI_PA	36.11
2621	Opata_2085783_PstIMseI_PA	36.11
2622	Opata_1432330_PstIMseI_PA	36.11
2623	Opata_2836587_PstIMspI_PA	36.11
2624	Opata_3488646_PstIMspI_PA	36.11
2625	Opata_670664_PstIMspI_PA	36.11
2626	Opata_1772590_PstIMspI_PA	36.11
2627	Opata_354853_PstIMseI_PA	36.11
2628	Opata_2247371_PstIMspI_PA	36.11
2629	Opata_894318_PstIMspI_PA	36.11
2630	Opata_3741041_PstIMspI_PA	36.11
2631	M6_625434_PstIMspI_PA	36.11
2632	Opata_1129770_PstIMspI_PA	36.11
2633	Opata_1645156_PstIMspI_PA	36.11
2634	Opata_113223_PstIMseI_PA	36.11
2635	Opata_2367696_PstIMspI_PA	36.11
2636	M6_388240_PstIMspI_PA	36.11
2637	Opata_2154122_PstIMspI_PA	36.11
2638	Opata_4189752_PstIMseI_PA	36.11
2639	Opata_1067402_PstIMspI_PA	36.11
2640	Opata_4024483_PstIMspI_PA	36.11
2641	M6_2813018_PstIMspI_PA	36.11
2642	Opata_2856233_PstIMspI_PA	36.11
2643	Opata_473660_PstIMspI_PA	36.11
2644	Opata_1256531_PstIMspI_PA	36.11
2645	M6_964603_PstIMseI_PA	36.11
2646	Opata_1420992_PstIMspI_PA	36.11
2647	Opata_138917_PstIMspI_PA	36.11
2648	M6_320360_PstIMseI_PA	36.11
2649	Opata_3287997_PstIMspI_PA	36.11
2650	M6_3395869_PstIMspI_PA	36.11
2651	Opata_2358486_PstIMspI_PA	36.11
2652	Opata_522786_PstIMspI_PA	36.11
2653	Opata_1968419_PstIMspI_PA	36.11
2654	Opata_3686323_PstIMspI_PA	36.11
2655	Opata_2580165_PstIMseI_PA	36.11
2656	M6_542240_PstIMspI_PA	36.11
2657	Opata_734641_PstIMseI_PA	36.11
2658	Opata_1915966_PstIMspI_PA	36.11
2659	M6_1738209_PstIMspI_PA	36.11
2660	Opata_1661065_PstIMseI_PA	36.11
2661	Opata_640745_PstIMseI_PA	36.11
2662	Opata_3919631_PstIMseI_PA	36.11
2663	M6_311571_PstIMspI_PA	36.11
2664	Opata_166977_PstIMseI_PA	36.11
2665	Opata_3806161_PstIMspI_PA	36.11
2666	Opata_3550788_PstIMspI_PA	36.11
2667	M6_226754_PstIMseI_PA	36.11
2668	Opata_950197_PstIMseI_PA	36.11
2669	Opata_1096103_PstIMseI_PA	36.11
2670	M6_818310_PstIMspI_PA	36.11
2671	M6_221064_PstIMseI_PA	36.11
2672	M6_314418_PstIMspI_PA	36.11
2673	M6_527102_PstIMspI_PA	36.11
2674	M6_44627_PstIMseI_PA	36.11
2675	Opata_1353050_PstIMseI_PA	36.11
2676	M6_2007529_PstIMspI_PA	36.11
2677	M6_1984026_PstIMseI_PA	36.11
2678	Opata_445986_PstIMseI_PA	36.11
2679	M6_1542498_PstIMseI_PA	36.11
2680	M6_2605310_PstIMspI_PA	36.11
2681	Opata_2623075_PstIMseI_PA	36.11
2682	M6_1630981_PstIMspI_PA	36.11
2683	Opata_1818286_PstIMspI_PA	36.11
2684	M6_230758_PstIMseI_PA	36.11
2685	M6_797913_PstIMseI_PA	36.11
2686	M6_2136373_PstIMseI_PA	36.11
2687	M6_749222_PstIMspI_PA	36.11
2688	M6_1424028_PstIMseI_PA	36.11
2689	M6_3138029_PstIMspI_PA	36.11
2690	Opata_439734_PstIMseI_PA	36.11
2691	M6_129166_PstIMseI_PA	36.11
2692	Opata_3255780_PstIMspI_PA	36.11
2693	Opata_3082110_PstIMspI_PA	36.11
2694	Opata_4101042_PstIMspI_PA	36.11
2695	Opata_283310_PstIMseI_PA	36.11
2696	Opata_136949_PstIMspI_PA	36.11
2697	Opata_3675360_PstIMspI_PA	36.11
2698	Opata_2076510_PstIMspI_PA	36.11
2699	Opata_938152_PstIMseI_PA	36.11
2700	Opata_3281065_PstIMseI_PA	36.11
2701	Opata_1842658_PstIMseI_PA	36.11
2702	Opata_1770198_PstIMspI_PA	36.11
2703	Opata_155127_PstIMspI_PA	36.11
2704	Opata_4181962_PstIMspI_PA	36.11
2705	Opata_4014189_PstIMspI_PA	36.11
2706	Opata_739675_PstIMseI_PA	36.11
2707	Opata_268902_PstIMspI_PA	36.11
2708	Opata_3580031_PstIMspI_PA	36.11
2709	Opata_1873462_PstIMspI_PA	36.11
2710	Opata_86024_PstIMspI_PA	36.11
2711	Opata_1729879_PstIMseI_PA	36.11
2712	Opata_3355953_PstIMspI_PA	36.11
2713	Opata_1245339_PstIMseI_PA	36.11
2714	Opata_1675174_PstIMspI_PA	36.11
2715	Opata_526095_PstIMseI_PA	36.11
2716	Opata_2818361_PstIMspI_PA	36.11
2717	Opata_2980507_PstIMspI_PA	36.11
2718	Opata_258841_PstIMspI_PA	36.11
2719	M6_869361_PstIMspI_PA	36.11
2720	M6_3008459_PstIMseI_PA	36.11
2721	M6_1485098_PstIMseI_PA	36.11
2722	M6_774068_PstIMspI_PA	36.11
2723	M6_1438588_PstIMspI_PA	36.11
2724	M6_2113976_PstIMseI_PA	36.11
2725	M6_448352_PstIMseI_PA	36.11
2726	M6_3659264_PstIMseI_PA	36.11
2727	M6_744195_PstIMseI_PA	36.11
2728	M6_2638646_PstIMspI_PA	36.11
2729	M6_535617_PstIMseI_PA	36.11
2730	M6_108182_PstIMseI_PA	36.11
2731	M6_3715580_PstIMseI_PA	36.11
2732	M6_1752475_PstIMspI_PA	36.11
2733	M6_315118_PstIMseI_PA	36.11
2734	M6_2434863_PstIMseI_PA	36.11
2735	Opata_446169_PstIMseI_PA	36.11
2736	M6_1233197_PstIMseI_PA	36.11
2737	M6_97968_PstIMseI_PA	36.11
2738	Opata_957150_PstIMspI_PA	36.11
2739	Opata_2988335_PstIMspI_PA	36.11
2740	Opata_3426259_PstIMspI_PA	36.11
2741	Opata_1917961_PstIMspI_PA	36.11
2742	Opata_277577_PstIMseI_PA	36.11
2743	Opata_2596892_PstIMspI_PA	36.11
2744	M6_1321553_PstIMspI_PA	36.11
2745	M6_556552_PstIMspI_PA	36.11
2746	Opata_34097_PstIMspI_PA	36.11
2747	Opata_1922847_PstIMspI_PA	36.11
2748	M6_2989064_PstIMspI_PA	36.11
2749	M6_2608392_PstIMspI_PA	36.11
2750	M6_567114_PstIMseI_PA	36.11
2751	M6_356749_PstIMspI_PA	36.11
2752	Opata_30395_PstIMseI_PA	36.11
2753	M6_2196722_PstIMspI_PA	36.11
2754	Opata_2922075_PstIMspI_PA	36.11
2755	Opata_121872_PstIMseI_PA	36.11
2756	Opata_1932947_PstIMspI_PA	36.11
2757	M6_2244862_PstIMspI_PA	36.11
2758	Opata_128777_PstIMseI_PA	36.11
2759	Opata_1337001_PstIMspI_PA	36.11
2760	M6_1461934_PstIMspI_PA	36.11
2761	Opata_267093_PstIMseI_PA	36.11
2762	Opata_1036369_PstIMseI_PA	36.11
2763	M6_619392_PstIMspI_PA	36.11
2764	Opata_4036984_PstIMspI_PA	36.11
2765	M6_1974646_PstIMspI_PA	36.11
2766	M6_3380726_PstIMspI_PA	36.11
2767	Opata_511120_PstIMseI_PA	36.11
2768	Opata_453384_PstIMseI_PA	36.11
2769	M6_972010_PstIMseI_PA	36.11
2770	Opata_1676420_PstIMspI_PA	36.11
2771	Opata_967982_PstIMspI_PA	36.11
2772	Opata_2253539_PstIMspI_PA	36.11
2773	M6_3698229_PstIMseI_PA	36.11
2774	Opata_1126837_PstIMspI_PA	36.11
2775	Opata_580316_PstIMseI_PA	36.11
2776	Opata_2303094_PstIMseI_PA	36.11
2777	Opata_1299670_PstIMseI_PA	36.11
2778	Opata_1254171_PstIMspI_PA	36.11
2779	Opata_1782040_PstIMspI_PA	36.11
2780	M6_478700_PstIMspI_PA	36.11
2781	M6_315893_PstIMspI_PA	36.11
2782	Opata_875183_PstIMspI_PA	36.11
2783	M6_343724_PstIMspI_PA	36.11
2784	Opata_2602182_PstIMseI_PA	36.11
2785	Opata_1822068_PstIMspI_PA	36.11
2786	Opata_3809437_PstIMspI_PA	36.11
2787	Opata_693111_PstIMseI_PA	36.11
2788	Opata_465196_PstIMseI_PA	36.11
2789	M6_2104505_PstIMseI_PA	36.11
2790	M6_790414_PstIMspI_PA	36.11
2791	Opata_1157375_PstIMseI_PA	36.11
2792	Opata_2565591_PstIMspI_PA	36.11
2793	Opata_3034440_PstIMseI_PA	36.11
2794	Opata_27430_PstIMseI_PA	36.11
2795	M6_1334054_PstIMspI_PA	36.11
2796	Opata_687283_PstIMseI_PA	36.11
2797	Opata_948041_PstIMseI_PA	36.11
2798	M6_721371_PstIMspI_PA	36.11
2799	M6_430956_PstIMspI_PA	36.11
2800	Opata_1028761_PstIMseI_PA	36.11
2801	Opata_443778_PstIMspI_PA	36.11
2802	Opata_2392673_PstIMspI_PA	36.11
2803	Opata_1265799_PstIMseI_PA	36.11
2804	Opata_312692_PstIMspI_PA	36.11
2805	Opata_1158736_PstIMspI_PA	36.11
2806	Opata_664042_PstIMseI_PA	36.11
2807	Opata_1680635_PstIMspI_PA	36.11
2808	Opata_2153054_PstIMspI_PA	36.11
2809	Opata_274468_PstIMseI_PA	36.11
2810	Opata_852630_PstIMspI_PA	36.11
2811	Opata_3647347_PstIMspI_PA	36.11
2812	Opata_1345896_PstIMseI_PA	36.11
2813	Opata_700127_PstIMspI_PA	36.11
2814	Opata_276288_PstIMspI_PA	36.11
2815	M6_3478388_PstIMspI_PA	36.11
2816	Opata_1943632_PstIMspI_PA	36.11
2817	Opata_1342250_PstIMspI_PA	36.11
2818	Opata_536963_PstIMseI_PA	36.11
2819	Opata_911237_PstIMseI_PA	36.11
2820	Opata_633296_PstIMseI_PA	36.11
2821	M6_1159424_PstIMseI_PA	36.11
2822	Opata_1704672_PstIMspI_PA	36.11
2823	Opata_3821802_PstIMspI_PA	36.11
2824	Opata_1891020_PstIMspI_PA	36.11
2825	M6_379595_PstIMspI_PA	36.11
2826	Opata_346470_PstIMspI_PA	36.11
2827	Opata_2803_PstIMseI_PA	36.11
2828	Opata_4000817_PstIMspI_PA	36.11
2829	Opata_3319998_PstIMspI_PA	36.11
2830	Opata_164078_PstIMseI_PA	36.11
2831	M6_3487525_PstIMspI_PA	36.11
2832	Opata_106315_PstIMspI_PA	36.11
2833	Opata_109989_PstIMseI_PA	36.11
2834	M6_164296_PstIMseI_PA	36.11
2835	M6_546931_PstIMspI_PA	36.11
2836	Opata_3498219_PstIMseI_PA	36.11
2837	Opata_2606789_PstIMspI_PA	36.11
2838	Opata_2931252_PstIMspI_PA	36.11
2839	M6_951827_PstIMspI_PA	36.11
2840	M6_2562195_PstIMspI_PA	36.11
2841	M6_1240834_PstIMseI_PA	36.11
2842	Opata_2664687_PstIMspI_PA	36.11
2843	Opata_3487384_PstIMspI_PA	36.11
2844	Opata_3937482_PstIMspI_PA	36.11
2845	Opata_242202_PstIMseI_PA	36.11
2846	M6_287405_PstIMseI_PA	36.11
2847	Opata_345860_PstIMspI_PA	36.11
2848	Opata_3439171_PstIMspI_PA	36.11
2849	M6_159283_PstIMseI_PA	36.11
2850	Opata_1734307_PstIMspI_PA	36.11
2851	Opata_422842_PstIMseI_PA	36.11
2852	M6_205915_PstIMseI_PA	36.11
2853	Opata_487087_PstIMseI_PA	36.11
2854	Opata_65478_PstIMseI_PA	36.11
2855	Opata_3098842_PstIMspI_PA	36.11
2856	Opata_305641_PstIMseI_PA	36.11
2857	M6_1103522_PstIMseI_PA	36.11
2858	Opata_93714_PstIMspI_PA	36.11
2859	Opata_218827_PstIMseI_PA	36.11
2860	M6_1193541_PstIMspI_PA	36.11
2861	M6_3369565_PstIMspI_PA	36.11
2862	Opata_815876_PstIMseI_PA	36.11
2863	Opata_2826066_PstIMspI_PA	36.11
2864	M6_1337879_PstIMspI_PA	36.11
2865	Opata_1878435_PstIMspI_PA	36.11
2866	Opata_187684_PstIMseI_PA	36.11
2867	Opata_2525831_PstIMspI_PA	36.11
2868	M6_1327735_PstIMseI_PA	36.11
2869	M6_1379337_PstIMseI_PA	36.11
2870	Opata_518145_PstIMspI_PA	36.11
2871	Opata_2848155_PstIMseI_PA	36.11
2872	M6_504705_PstIMspI_PA	36.11
2873	M6_1018207_PstIMseI_PA	36.11
2874	M6_1159350_PstIMseI_PA	36.11
2875	Opata_442492_PstIMseI_PA	36.11
2876	Opata_937987_PstIMseI_PA	36.11
2877	Opata_406302_PstIMseI_PA	36.11
2878	Opata_4037730_PstIMspI_PA	36.11
2879	Opata_612837_PstIMspI_PA	36.11
2880	M6_3068292_PstIMspI_PA	36.11
2881	M6_318782_PstIMseI_PA	36.11
2882	Opata_51953_PstIMspI_PA	36.11
2883	Opata_2223756_PstIMspI_PA	36.11
2884	Opata_3575722_PstIMspI_PA	36.11
2885	M6_38188_PstIMseI_PA	36.11
2886	Opata_1029779_PstIMseI_PA	36.11
2887	M6_2190067_PstIMspI_PA	36.11
2888	Opata_2244058_PstIMspI_PA	36.11
2889	Opata_233023_PstIMspI_PA	36.11
2890	Opata_128565_PstIMspI_PA	36.11
2891	Opata_337298_PstIMseI_PA	36.11
2892	M6_2139457_PstIMseI_PA	36.11
2893	Opata_552297_PstIMseI_PA	36.11
2894	M6_1285487_PstIMseI_PA	36.11
2895	Opata_2514122_PstIMspI_PA	36.11
2896	Opata_1791662_PstIMspI_PA	36.11
2897	Opata_1558482_PstIMspI_PA	36.11
2898	M6_305132_PstIMseI_PA	36.11
2899	Opata_1330279_PstIMspI_PA	36.11
2900	Opata_2376258_PstIMspI_PA	36.11
2901	Opata_981915_PstIMseI_PA	36.11
2902	M6_2577542_PstIMseI_PA	36.11
2903	M6_825066_PstIMspI_PA	36.11
2904	M6_2116300_PstIMseI_PA	36.11
2905	Opata_1450474_PstIMseI_PA	36.11
2906	Opata_4034444_PstIMspI_PA	36.11
2907	Opata_2660017_PstIMspI_PA	36.11
2908	Opata_1840601_PstIMspI_PA	36.11
2909	Opata_254861_PstIMseI_PA	36.11
2910	Opata_1092658_PstIMseI_PA	36.11
2911	M6_2921796_PstIMseI_PA	36.11
2912	Opata_650391_PstIMseI_PA	36.11
2913	M6_3243591_PstIMseI_PA	36.11
2914	Opata_37057_PstIMseI_PA	36.11
2915	Opata_520809_PstIMseI_PA	36.11
2916	Opata_1020559_PstIMseI_PA	36.11
2917	M6_195077_PstIMseI_PA	36.11
2918	Opata_1657454_PstIMspI_PA	36.11
2919	M6_1839855_PstIMspI_PA	36.11
2920	Opata_828456_PstIMseI_PA	36.11
2921	Opata_934179_PstIMseI_PA	36.11
2922	Opata_31578_PstIMseI_PA	36.11
2923	M6_1963237_PstIMseI_PA	36.11
2924	Opata_626673_PstIMseI_PA	36.11
2925	Opata_247133_PstIMseI_PA	36.11
2926	Opata_3638346_PstIMspI_PA	36.11
2927	M6_727279_PstIMspI_PA	36.11
2928	Opata_3532218_PstIMspI_PA	36.11
2929	Opata_3976723_PstIMspI_PA	36.11
2930	M6_819382_PstIMspI_PA	36.11
2931	Opata_2823163_PstIMspI_PA	36.11
2932	Opata_600942_PstIMseI_PA	36.11
2933	M6_873125_PstIMspI_PA	36.11
2934	Opata_4117793_PstIMspI_PA	36.11
2935	M6_766013_PstIMseI_PA	36.11
2936	Opata_66121_PstIMseI_PA	36.11
2937	Opata_827515_PstIMspI_PA	36.11
2938	Opata_79889_PstIMseI_PA	36.11
2939	M6_2168359_PstIMseI_PA	36.11
2940	Opata_2322597_PstIMspI_PA	36.11
2941	M6_630501_PstIMspI_PA	36.11
2942	Opata_936193_PstIMseI_PA	36.11
2943	Opata_970027_PstIMspI_PA	36.11
2944	Opata_1098806_PstIMspI_PA	36.11
2945	Opata_503313_PstIMseI_PA	36.11
2946	Opata_4122160_PstIMseI_PA	36.11
2947	Opata_200253_PstIMseI_PA	36.11
2948	M6_561805_PstIMseI_PA	36.11
2949	Opata_1757236_PstIMspI_PA	36.11
2950	Opata_672165_PstIMspI_PA	36.11
2951	Opata_2144890_PstIMspI_PA	36.11
2952	M6_329461_PstIMspI_PA	36.11
2953	Opata_2110569_PstIMspI_PA	36.11
2954	M6_2782165_PstIMspI_PA	36.11
2955	M6_274447_PstIMseI_PA	36.11
2956	Opata_694780_PstIMseI_PA	36.11
2957	M6_800203_PstIMseI_PA	36.11
2958	M6_2171128_PstIMseI_PA	36.11
2959	Opata_234110_PstIMspI_PA	36.11
2960	M6_1980227_PstIMspI_PA	36.11
2961	Opata_958794_PstIMspI_PA	36.11
2962	Opata_381798_PstIMspI_PA	36.11
2963	M6_1610949_PstIMseI_PA	36.11
2964	Opata_3917222_PstIMspI_PA	36.11
2965	M6_303476_PstIMseI_PA	36.11
2966	Opata_1490608_PstIMspI_PA	36.11
2967	M6_931525_PstIMseI_PA	36.11
2968	M6_433441_PstIMspI_PA	36.11
2969	Opata_1473769_PstIMspI_PA	36.11
2970	M6_3333227_PstIMspI_PA	36.11
2971	Opata_1167646_PstIMseI_PA	36.11
2972	Opata_3361213_PstIMspI_PA	36.11
2973	Opata_1845447_PstIMspI_PA	36.11
2974	Opata_1916500_PstIMspI_PA	36.11
2975	Opata_1858340_PstIMspI_PA	36.11
2976	Opata_2910797_PstIMspI_PA	36.11
2977	Opata_503666_PstIMseI_PA	36.11
2978	Opata_1617774_PstIMspI_PA	36.11
2979	Opata_530148_PstIMseI_PA	36.11
2980	Opata_348868_PstIMseI_PA	36.11
2981	Opata_1826653_PstIMspI_PA	36.11
2982	Opata_2866072_PstIMspI_PA	36.11
2983	Opata_765525_PstIMspI_PA	36.11
2984	Opata_176934_PstIMseI_PA	36.11
2985	Opata_834182_PstIMseI_PA	36.11
2986	Opata_3072948_PstIMspI_PA	36.11
2987	Opata_685733_PstIMseI_PA	36.11
2988	Opata_1302093_PstIMseI_PA	36.11
2989	Opata_252385_PstIMseI_PA	36.11
2990	Opata_425654_PstIMspI_PA	36.11
2991	Opata_1890723_PstIMspI_PA	36.11
2992	Opata_3570246_PstIMspI_PA	36.11
2993	Opata_267124_PstIMspI_PA	36.11
2994	Opata_1241135_PstIMseI_PA	36.11
2995	Opata_3845992_PstIMseI_PA	36.11
2996	Opata_4029278_PstIMspI_PA	36.11
2997	Opata_108122_PstIMspI_PA	36.11
2998	Opata_642681_PstIMseI_PA	36.11
2999	Opata_375376_PstIMspI_PA	36.11
3000	Opata_412213_PstIMseI_PA	36.11
3001	Opata_3072261_PstIMspI_PA	36.11
3002	Opata_3363242_PstIMspI_PA	36.11
3003	Opata_2439812_PstIMspI_PA	36.11
3004	Opata_646677_PstIMseI_PA	36.11
3005	Opata_559818_PstIMspI_PA	36.11
3006	Opata_2649972_PstIMspI_PA	36.11
3007	Opata_1211318_PstIMseI_PA	36.11
3008	Opata_570137_PstIMseI_PA	36.11
3009	Opata_2065861_PstIMspI_PA	36.11
3010	Opata_3682789_PstIMspI_PA	36.11
3011	Opata_107109_PstIMspI_PA	36.11
3012	Opata_3343616_PstIMseI_PA	36.11
3013	Opata_643700_PstIMseI_PA	36.11
3014	Opata_291147_PstIMspI_PA	36.11
3015	Opata_273856_PstIMseI_PA	36.11
3016	Opata_506493_PstIMspI_PA	36.11
3017	Opata_1213632_PstIMseI_PA	36.11
3018	Opata_1773559_PstIMspI_PA	36.11
3019	Opata_249763_PstIMspI_PA	36.11
3020	Opata_1748083_PstIMseI_PA	36.11
3021	Opata_2923932_PstIMspI_PA	36.11
3022	Opata_3784388_PstIMspI_PA	36.11
3023	Opata_724778_PstIMspI_PA	36.11
3024	Opata_1762210_PstIMspI_PA	36.11
3025	Opata_1354168_PstIMspI_PA	36.11
3026	Opata_3040931_PstIMspI_PA	36.11
3027	Opata_318114_PstIMspI_PA	36.11
3028	Opata_762100_PstIMseI_PA	36.11
3029	Opata_885990_PstIMspI_PA	36.11
3030	Opata_2054827_PstIMspI_PA	36.11
3031	Opata_441059_PstIMspI_PA	36.11
3032	Opata_976719_PstIMseI_PA	36.11
3033	Opata_243902_PstIMseI_PA	36.11
3034	Opata_3833907_PstIMspI_PA	36.11
3035	Opata_190269_PstIMseI_PA	36.11
3036	Opata_712285_PstIMseI_PA	36.11
3037	Opata_3813110_PstIMspI_PA	36.11
3038	Opata_928222_PstIMseI_PA	36.11
3039	Opata_18056_PstIMseI_PA	36.11
3040	Opata_296133_PstIMseI_PA	36.11
3041	Opata_2743717_PstIMseI_PA	36.11
3042	M6_13872_PstIMspI_PA	36.11
3043	Opata_575126_PstIMseI_PA	36.11
3044	Opata_14491_PstIMspI_PA	36.11
3045	Opata_3168225_PstIMseI_PA	36.11
3046	Opata_530173_PstIMspI_PA	36.11
3047	M6_37508_PstIMspI_PA	36.11
3048	Opata_2722053_PstIMseI_PA	36.11
3049	Opata_2289189_PstIMspI_PA	36.11
3050	M6_375102_PstIMseI_PA	36.11
3051	Opata_59034_PstIMseI_PA	36.11
3052	Opata_1238082_PstIMseI_PA	36.11
3053	Opata_2241291_PstIMseI_PA	36.11
3054	Opata_2328554_PstIMspI_PA	36.11
3055	Opata_2040941_PstIMseI_PA	36.11
3056	Opata_1236135_PstIMseI_PA	36.11
3057	Opata_166574_PstIMseI_PA	36.11
3058	Opata_395522_PstIMseI_PA	36.11
3059	Opata_62590_PstIMseI_PA	36.11
3060	Opata_1816557_PstIMseI_PA	36.11
3061	Opata_500624_PstIMspI_PA	36.11
3062	Opata_2403581_PstIMspI_PA	36.11
3063	Opata_4129982_PstIMspI_PA	36.11
3064	Opata_3742589_PstIMspI_PA	36.11
3065	Opata_2328411_PstIMspI_PA	36.11
3066	Opata_3538762_PstIMspI_PA	36.11
3067	Opata_1601843_PstIMseI_PA	36.11
3068	Opata_427599_PstIMspI_PA	36.11
3069	Opata_2773842_PstIMspI_PA	36.11
3070	Opata_3153725_PstIMspI_PA	36.11
3071	Opata_1020454_PstIMseI_PA	36.11
3072	Opata_1758756_PstIMseI_PA	36.11
3073	Opata_569324_PstIMseI_PA	36.11
3074	Opata_549033_PstIMseI_PA	36.11
3075	Opata_4165308_PstIMspI_PA	36.11
3076	Opata_1663034_PstIMspI_PA	36.11
3077	Opata_2669667_PstIMseI_PA	36.11
3078	Opata_932829_PstIMspI_PA	36.11
3079	Opata_153756_PstIMseI_PA	36.11
3080	Opata_88483_PstIMspI_PA	36.11
3081	Opata_1558470_PstIMspI_PA	36.11
3082	Opata_3634300_PstIMseI_PA	36.11
3083	Opata_1877220_PstIMspI_PA	36.11
3084	Opata_2258206_PstIMspI_PA	36.11
3085	Opata_3740749_PstIMspI_PA	36.11
3086	Opata_563271_PstIMseI_PA	36.11
3087	Opata_434328_PstIMseI_PA	36.11
3088	Opata_1070440_PstIMseI_PA	36.11
3089	M6_187217_PstIMseI_PA	36.11
3090	Opata_2196118_PstIMspI_PA	36.11
3091	Opata_2359986_PstIMseI_PA	36.11
3092	Opata_1009575_PstIMspI_PA	36.11
3093	Opata_339712_PstIMspI_PA	36.11
3094	Opata_3096577_PstIMspI_PA	36.11
3095	Opata_2624490_PstIMspI_PA	36.11
3096	Opata_1982310_PstIMspI_PA	36.11
3097	Opata_1232521_PstIMseI_PA	36.11
3098	Opata_4257927_PstIMspI_PA	36.11
3099	Opata_905937_PstIMspI_PA	36.11
3100	M6_610504_PstIMseI_PA	36.11
3101	Opata_1392775_PstIMspI_PA	36.11
3102	Opata_3915290_PstIMspI_PA	36.11
3103	Opata_3981327_PstIMspI_PA	36.11
3104	Opata_3457546_PstIMseI_PA	36.11
3105	Opata_4424950_PstIMseI_PA	36.11
3106	Opata_318498_PstIMseI_PA	36.11
3107	Opata_189566_PstIMseI_PA	36.11
3108	Opata_831638_PstIMseI_PA	36.11
3109	Opata_984955_PstIMseI_PA	36.11
3110	Opata_3555300_PstIMspI_PA	36.11
3111	Opata_3390488_PstIMspI_PA	36.11
3112	Opata_91219_PstIMseI_PA	36.11
3113	Opata_3319448_PstIMspI_PA	36.11
3114	Opata_810604_PstIMspI_PA	36.11
3115	Opata_529753_PstIMspI_PA	36.11
3116	Opata_291234_PstIMspI_PA	36.11
3117	Opata_2003919_PstIMspI_PA	36.11
3118	Opata_2054205_PstIMspI_PA	36.11
3119	Opata_193876_PstIMseI_PA	36.11
3120	Opata_632305_PstIMseI_PA	36.11
3121	Opata_3938349_PstIMspI_PA	36.11
3122	M6_63833_PstIMseI_PA	36.11
3123	Opata_826471_PstIMseI_PA	36.11
3124	Opata_847600_PstIMseI_PA	36.11
3125	Opata_2047729_PstIMspI_PA	36.11
3126	M6_1124156_PstIMseI_PA	36.11
3127	Opata_1516853_PstIMseI_PA	36.11
3128	Opata_1918200_PstIMspI_PA	36.11
3129	Opata_2801939_PstIMspI_PA	36.11
3130	Opata_1141309_PstIMspI_PA	36.11
3131	Opata_3223060_PstIMseI_PA	36.11
3132	Opata_1782486_PstIMspI_PA	36.11
3133	Opata_2343747_PstIMspI_PA	36.11
3134	M6_436133_PstIMseI_PA	36.11
3135	Opata_2830718_PstIMspI_PA	36.11
3136	Opata_403676_PstIMseI_PA	36.11
3137	Opata_1969879_PstIMspI_PA	36.11
3138	Opata_1643777_PstIMseI_PA	36.11
3139	Opata_1157864_PstIMseI_PA	36.11
3140	Opata_842237_PstIMseI_PA	36.11
3141	Opata_1251722_PstIMspI_PA	36.11
3142	Opata_3610608_PstIMseI_PA	36.11
3143	M6_1889866_PstIMseI_PA	36.11
3144	Opata_531494_PstIMseI_PA	36.11
3145	Opata_1666544_PstIMspI_PA	36.11
3146	Opata_56249_PstIMseI_PA	36.11
3147	Opata_924717_PstIMspI_PA	36.11
3148	Opata_3547652_PstIMspI_PA	36.11
3149	M6_139816_PstIMseI_PA	36.11
3150	Opata_1035211_PstIMseI_PA	36.11
3151	Opata_265171_PstIMspI_PA	36.11
3152	Opata_666378_PstIMseI_PA	36.11
3153	Opata_2019599_PstIMspI_PA	36.11
3154	Opata_397759_PstIMseI_PA	36.11
3155	Opata_23126_PstIMseI_PA	36.11
3156	Opata_922542_PstIMseI_PA	36.11
3157	Opata_743231_PstIMspI_PA	36.11
3158	M6_155183_PstIMseI_PA	36.11
3159	Opata_11298_PstIMseI_PA	36.11
3160	M6_988920_PstIMseI_PA	36.11
3161	Opata_2257444_PstIMspI_PA	36.11
3162	Opata_2046381_PstIMspI_PA	36.11
3163	Opata_3079341_PstIMseI_PA	36.11
3164	Opata_230115_PstIMspI_PA	36.11
3165	Opata_290056_PstIMspI_PA	36.11
3166	Opata_1550921_PstIMseI_PA	36.11
3167	Opata_1741562_PstIMspI_PA	36.11
3168	Opata_123693_PstIMseI_PA	36.11
3169	Opata_179443_PstIMseI_PA	36.11
3170	M6_301083_PstIMseI_PA	36.11
3171	Opata_2250363_PstIMspI_PA	36.11
3172	Opata_4009194_PstIMspI_PA	36.11
3173	M6_545700_PstIMseI_PA	36.11
3174	Opata_3793105_PstIMspI_PA	36.11
3175	Opata_2611157_PstIMseI_PA	36.11
3176	Opata_453441_PstIMspI_PA	36.11
3177	Opata_994605_PstIMspI_PA	36.11
3178	Opata_2300903_PstIMspI_PA	36.11
3179	Opata_510770_PstIMspI_PA	36.11
3180	Opata_2042561_PstIMspI_PA	36.11
3181	Opata_959563_PstIMspI_PA	36.11
3182	Opata_1169543_PstIMspI_PA	36.11
3183	Opata_527525_PstIMseI_PA	36.11
3184	Opata_672249_PstIMspI_PA	36.11
3185	Opata_4267611_PstIMspI_PA	36.11
3186	Opata_68547_PstIMseI_PA	36.11
3187	Opata_3061728_PstIMspI_PA	36.11
3188	Opata_1666724_PstIMspI_PA	36.11
3189	M6_746291_PstIMseI_PA	36.11
3190	Opata_151445_PstIMseI_PA	36.11
3191	Opata_896379_PstIMspI_PA	36.11
3192	Opata_2809640_PstIMseI_PA	36.11
3193	Opata_3202322_PstIMspI_PA	36.11
3194	Opata_1939998_PstIMspI_PA	36.11
3195	Opata_786682_PstIMspI_PA	36.11
3196	Opata_2110077_PstIMspI_PA	36.11
3197	Opata_1633177_PstIMspI_PA	36.11
3198	Opata_1574993_PstIMspI_PA	36.11
3199	Opata_1683496_PstIMseI_PA	36.11
3200	Opata_857953_PstIMseI_PA	36.11
3201	Opata_175665_PstIMspI_PA	36.11
3202	Opata_82569_PstIMseI_PA	36.11
3203	Opata_4231405_PstIMspI_PA	36.11
3204	Opata_349719_PstIMseI_PA	36.11
3205	Opata_357710_PstIMseI_PA	36.11
3206	Opata_3452574_PstIMspI_PA	36.11
3207	Opata_1099914_PstIMseI_PA	36.11
3208	Opata_1017550_PstIMspI_PA	36.11
3209	Opata_1671551_PstIMspI_PA	36.11
3210	Opata_2618123_PstIMseI_PA	36.11
3211	Opata_2326290_PstIMspI_PA	36.11
3212	Opata_2207586_PstIMspI_PA	36.11
3213	Opata_3977321_PstIMspI_PA	36.11
3214	Opata_277481_PstIMspI_PA	36.11
3215	Opata_274475_PstIMseI_PA	36.11
3216	Opata_1374556_PstIMseI_PA	36.11
3217	Opata_842020_PstIMseI_PA	36.11
3218	Opata_224893_PstIMspI_PA	36.11
3219	Opata_122282_PstIMseI_PA	36.11
3220	Opata_721831_PstIMseI_PA	36.11
3221	Opata_4225572_PstIMspI_PA	36.11
3222	Opata_217469_PstIMspI_PA	36.11
3223	Opata_452298_PstIMspI_PA	36.11
3224	M6_98822_PstIMseI_PA	36.11
3225	Opata_640974_PstIMseI_PA	36.11
3226	Opata_3826519_PstIMspI_PA	36.11
3227	Opata_3875507_PstIMspI_PA	36.11
3228	Opata_382514_PstIMseI_PA	36.11
3229	Opata_3486904_PstIMseI_PA	36.11
3230	Opata_470315_PstIMseI_PA	36.11
3231	Opata_487677_PstIMseI_PA	36.11
3232	Opata_741660_PstIMseI_PA	36.11
3233	Opata_1019137_PstIMseI_PA	36.11
3234	Opata_3660581_PstIMspI_PA	36.11
3235	Opata_1215937_PstIMseI_PA	36.11
3236	M6_717098_PstIMspI_PA	36.11
3237	Opata_666126_PstIMseI_PA	36.11
3238	Opata_1577174_PstIMspI_PA	36.11
3239	Opata_2420623_PstIMspI_PA	36.11
3240	Opata_942272_PstIMspI_PA	36.11
3241	Opata_3699453_PstIMspI_PA	36.11
3242	M6_620403_PstIMspI_PA	36.11
3243	Opata_3504597_PstIMspI_PA	36.11
3244	Opata_71927_PstIMseI_PA	36.11
3245	Opata_1262291_PstIMseI_PA	36.11
3246	Opata_1067495_PstIMseI_PA	36.11
3247	Opata_218384_PstIMspI_PA	36.11
3248	Opata_22117_PstIMspI_PA	36.11
3249	Opata_72370_PstIMseI_PA	36.11
3250	Opata_1246817_PstIMseI_PA	36.11
3251	Opata_3413394_PstIMspI_PA	36.11
3252	M6_2882807_PstIMseI_PA	36.11
3253	Opata_879982_PstIMseI_PA	36.11
3254	Opata_1180787_PstIMseI_PA	36.11
3255	Opata_386644_PstIMseI_PA	36.11
3256	Opata_164179_PstIMseI_PA	36.11
3257	Opata_2482521_PstIMspI_PA	36.11
3258	Opata_82279_PstIMseI_PA	36.11
3259	Opata_605398_PstIMseI_PA	36.11
3260	Opata_1850448_PstIMspI_PA	36.11
3261	Opata_34398_PstIMseI_PA	36.11
3262	Opata_2215126_PstIMspI_PA	36.11
3263	Opata_107309_PstIMseI_PA	36.11
3264	M6_473884_PstIMseI_PA	36.11
3265	Opata_2790466_PstIMseI_PA	36.11
3266	Opata_686256_PstIMspI_PA	36.11
3267	Opata_166856_PstIMseI_PA	36.11
3268	Opata_1289128_PstIMseI_PA	36.11
3269	Opata_327836_PstIMseI_PA	36.11
3270	Opata_3317386_PstIMseI_PA	36.11
3271	Opata_34511_PstIMspI_PA	36.11
3272	Opata_10083_PstIMspI_PA	36.11
3273	Opata_73777_PstIMseI_PA	36.11
3274	Opata_763039_PstIMseI_PA	36.11
3275	Opata_937440_PstIMseI_PA	36.11
3276	Opata_3511100_PstIMspI_PA	36.11
3277	Opata_773010_PstIMseI_PA	36.11
3278	Opata_620511_PstIMseI_PA	36.11
3279	Opata_1515071_PstIMspI_PA	36.11
3280	Opata_498614_PstIMseI_PA	36.11
3281	Opata_1357899_PstIMseI_PA	36.11
3282	Opata_1879850_PstIMspI_PA	36.11
3283	Opata_1663563_PstIMspI_PA	36.11
3284	Opata_897224_PstIMseI_PA	36.11
3285	Opata_127366_PstIMseI_PA	36.11
3286	Opata_1354122_PstIMspI_PA	36.11
3287	Opata_2878048_PstIMspI_PA	36.11
3288	Opata_2074492_PstIMseI_PA	36.11
3289	Opata_2825837_PstIMspI_PA	36.11
3290	Opata_349395_PstIMseI_PA	36.11
3291	Opata_535822_PstIMseI_PA	36.11
3292	Opata_967616_PstIMseI_PA	36.11
3293	Opata_777178_PstIMseI_PA	36.11
3294	Opata_875745_PstIMseI_PA	36.11
3295	Opata_729389_PstIMseI_PA	36.11
3296	Opata_3122007_PstIMseI_PA	36.11
3297	Opata_204332_PstIMspI_PA	36.11
3298	Opata_505477_PstIMseI_PA	36.11
3299	Opata_318706_PstIMspI_PA	36.11
3300	Opata_4013077_PstIMspI_PA	36.11
3301	Opata_1055623_PstIMseI_PA	36.11
3302	Opata_2014746_PstIMseI_PA	36.11
3303	Opata_396742_PstIMseI_PA	36.11
3304	Opata_622236_PstIMspI_PA	36.11
3305	Opata_1264730_PstIMseI_PA	36.11
3306	Opata_909016_PstIMspI_PA	36.11
3307	Opata_1030592_PstIMluI_PA	36.11
3308	Opata_220613_PstIMspI_PA	36.11
3309	Opata_1161156_PstIMseI_PA	36.11
3310	Opata_191289_PstIMseI_PA	36.11
3311	Opata_396602_PstIMseI_PA	36.11
3312	Opata_4154074_PstIMspI_PA	36.11
3313	M6_1143634_PstIMseI_PA	36.11
3314	Opata_983047_PstIMseI_PA	36.11
3315	Opata_2402883_PstIMseI_PA	36.11
3316	Opata_787116_PstIMseI_PA	36.11
3317	Opata_1557921_PstIMluI_PA	36.11
3318	Opata_2986672_PstIMseI_PA	36.11
3319	Opata_138123_PstIMseI_PA	36.11
3320	Opata_606947_PstIMseI_PA	36.11
3321	Opata_2466872_PstIMspI_PA	36.11
3322	Opata_599140_PstIMseI_PA	36.11
3323	Opata_832343_PstIMseI_PA	36.11
3324	Opata_837719_PstIMseI_PA	36.11
3325	M6_1049052_PstIMseI_PA	36.11
3326	Opata_1129131_PstIMseI_PA	36.11
3327	Opata_2175638_PstIMseI_PA	36.11
3328	Opata_5195_PstIMseI_PA	36.11
3329	Opata_3480505_PstIMspI_PA	36.11
3330	Opata_249133_PstIMspI_PA	36.11
3331	Opata_817736_PstIMseI_PA	36.11
3332	Opata_932072_PstIMspI_PA	36.11
3333	Opata_692413_PstIMspI_PA	36.11
3334	Opata_142567_PstIMluI_PA	36.11
3335	Opata_432533_PstIMspI_PA	36.11
3336	Opata_1310836_PstIMspI_PA	36.11
3337	Opata_1119951_PstIMseI_PA	36.11
3338	Opata_1325918_PstIMseI_PA	36.11
3339	Opata_1204458_PstIMseI_PA	36.11
3340	Opata_3286130_PstIMspI_PA	36.11
3341	Opata_1691869_PstIMspI_PA	36.11
3342	Opata_2431432_PstIMspI_PA	36.11
3343	Opata_198437_PstIMspI_PA	36.11
3344	Opata_910406_PstIMluI_PA	36.11
3345	Opata_207227_PstIMseI_PA	36.11
3346	Opata_1142769_PstIMseI_PA	36.11
3347	Opata_3760_PstIMseI_PA	36.11
3348	Opata_2499503_PstIMspI_PA	36.11
3349	Opata_1313731_PstIMseI_PA	36.11
3350	Opata_848849_PstIMseI_PA	36.11
3351	Opata_540794_PstIMspI_PA	36.11
3352	Opata_1816556_PstIMspI_PA	36.11
3353	Opata_1122246_PstIMseI_PA	36.11
3354	Opata_2777573_PstIMspI_PA	36.11
3355	Opata_3023888_PstIMseI_PA	36.11
3356	Opata_4152505_PstIMspI_PA	36.11
3357	Opata_2283734_PstIMspI_PA	36.11
3358	Opata_349394_PstIMseI_PA	36.11
3359	Opata_203808_PstIMspI_PA	36.11
3360	Opata_2749843_PstIMseI_PA	36.11
3361	Opata_1666564_PstIMseI_PA	36.11
3362	Opata_1217586_PstIMseI_PA	36.11
3363	Opata_697798_PstIMseI_PA	36.11
3364	Opata_4054345_PstIMspI_PA	36.11
3365	Opata_2706679_PstIMseI_PA	36.11
3366	Opata_105421_PstIMspI_PA	36.11
3367	Opata_150156_PstIMseI_PA	36.11
3368	Opata_2165022_PstIMseI_PA	36.11
3369	Opata_3153985_PstIMspI_PA	36.11
3370	Opata_3340244_PstIMspI_PA	36.11
3371	Opata_3128007_PstIMseI_PA	36.11
3372	Opata_99878_PstIMspI_PA	36.11
3373	Opata_1133676_PstIMseI_PA	36.11
3374	Opata_295993_PstIMspI_PA	36.11
3375	Opata_105044_PstIMseI_PA	36.11
3376	Opata_106408_PstIMspI_PA	36.11
3377	Opata_1859721_PstIMseI_PA	36.11
3378	Opata_106160_PstIMspI_PA	36.11
3379	Opata_3121289_PstIMspI_PA	36.11
3380	Opata_597176_PstIMseI_PA	36.11
3381	Opata_1556756_PstIMluI_PA	36.11
3382	Opata_1598983_PstIMspI_PA	36.11
3383	Opata_717161_PstIMspI_PA	36.11
3384	Opata_1684561_PstIMspI_PA	36.11
3385	Opata_1421733_PstIMspI_PA	36.11
3386	M6_3968543_PstIMseI_PA	36.11
3387	Opata_1232193_PstIMspI_PA	36.11
3388	Opata_181112_PstIMspI_PA	36.11
3389	Opata_3346002_PstIMspI_PA	36.11
3390	Opata_3576481_PstIMspI_PA	36.11
3391	Opata_386790_PstIMseI_PA	36.11
3392	Opata_2286111_PstIMseI_PA	36.11
3393	Opata_1560872_PstIMspI_PA	36.11
3394	M6_3563969_PstIMspI_PA	36.11
3395	Opata_1534709_PstIMseI_PA	36.11
3396	M6_1443608_PstIMspI_PA	36.11
3397	Opata_1095450_PstIMseI_PA	36.11
3398	Opata_57610_PstIMspI_PA	36.11
3399	Opata_4108202_PstIMspI_PA	36.11
3400	Opata_333675_PstIMseI_PA	36.11
3401	Opata_3872427_PstIMspI_PA	36.11
3402	M6_192230_PstIMseI_PA	36.11
3403	Opata_62272_PstIMspI_PA	36.11
3404	Opata_3826153_PstIMspI_PA	36.11
3405	Opata_4446604_PstIMseI_PA	36.11
3406	Opata_1101793_PstIMspI_PA	36.11
3407	Opata_791916_PstIMseI_PA	36.11
3408	Opata_267156_PstIMseI_PA	36.11
3409	Opata_65840_PstIMspI_PA	36.11
3410	Opata_984022_PstIMseI_PA	36.11
3411	Opata_1792060_PstIMseI_PA	36.11
3412	Opata_20133_PstIMseI_PA	36.11
3413	Opata_650486_PstIMseI_PA	36.11
3414	Opata_955983_PstIMseI_PA	36.11
3415	Opata_2120237_PstIMspI_PA	36.11
3416	Opata_630509_PstIMseI_PA	36.11
3417	Opata_552589_PstIMseI_PA	36.11
3418	Opata_157656_PstIMseI_PA	36.11
3419	Opata_2869736_PstIMseI_PA	36.11
3420	Opata_1191468_PstIMseI_PA	36.11
3421	Opata_730583_PstIMseI_PA	36.11
3422	Opata_2726441_PstIMseI_PA	36.11
3423	Opata_809116_PstIMseI_PA	36.11
3424	Opata_1782_PstIMspI_PA	36.11
3425	Opata_4494701_PstIMseI_PA	36.11
3426	Opata_1284488_PstIMseI_PA	36.11
3427	Opata_1213104_PstIMseI_PA	36.11
3428	Opata_2430916_PstIMspI_PA	36.11
3429	Opata_2158198_PstIMseI_PA	36.11
3430	Opata_215749_PstIMseI_PA	36.11
3431	Opata_1013640_PstIMseI_PA	36.11
3432	Opata_1094700_PstIMseI_PA	36.11
3433	M6_528065_PstIMspI_PA	36.11
3434	M6_298870_PstIMseI_PA	36.11
3435	M6_1367296_PstIMseI_PA	36.11
3436	M6_528699_PstIMspI_PA	36.11
3437	M6_209255_PstIMseI_PA	36.11
3438	M6_852790_PstIMseI_PA	36.11
3439	Opata_19123_PstIMspI_PA	36.11
3440	Opata_405023_PstIMseI_PA	36.11
3441	Opata_14085_PstIMseI_PA	36.11
3442	M6_1849766_PstIMspI_PA	36.11
3443	Opata_297608_PstIMspI_PA	36.11
3444	M6_292237_PstIMseI_PA	36.11
3445	Opata_3522725_PstIMspI_PA	36.11
3446	Opata_44397_PstIMseI_PA	36.11
3447	Opata_3033869_PstIMspI_PA	36.11
3448	Opata_3523980_PstIMspI_PA	36.11
3449	Opata_778739_PstIMseI_PA	36.11
3450	Opata_869263_PstIMspI_PA	36.11
3451	Opata_1200347_PstIMspI_PA	36.11
3452	Opata_3300050_PstIMseI_PA	36.11
3453	Opata_209970_PstIMseI_PA	36.11
3454	Opata_4265419_PstIMspI_PA	36.11
3455	Opata_1117057_PstIMspI_PA	36.11
3456	Opata_561793_PstIMspI_PA	36.11
3457	Opata_2204932_PstIMseI_PA	36.11
3458	Opata_279980_PstIMseI_PA	36.11
3459	Opata_2700220_PstIMseI_PA	36.11
3460	1202051	36.25
3461	3955376	36.25
3462	1073217	36.27
3463	1088126	36.27
3464	1125993	36.27
3465	1126816	36.27
3466	1220723	36.27
3467	1260589	36.27
3468	1279374	36.27
3469	1373992	36.27
3470	1378585	36.27
3471	2279099	36.27
3472	2304083	36.27
3473	3064882	36.61
3474	996694	36.69
3475	1090914	36.69
3476	1094061	36.69
3477	1154270	36.69
3478	1175537	36.69
3479	1209933	36.69
3480	1219588	36.69
3481	1364973	36.69
3482	1012223	36.78
3483	1066648	36.78
3484	1215198	36.78
3485	2280118	36.78
3486	2280706	36.78
3487	2295497	36.78
3488	3940927	36.78
3489	3956196	36.78
3490	4536775	36.78
3491	4989132	36.78
3492	5323595	36.78
3493	5579753	36.78
3494	IAAV5350	36.78
3495	BS00065339_51	36.78
3496	Tdurum_contig27634_93	36.78
3497	Excalibur_c2389_361	36.78
3498	CAP8_c763_344	36.78
3499	CAP7_c1655_441	36.78
3500	BS00111363_51	36.78
3501	1126395	36.81
3502	1216718	36.81
3503	1236428	36.81
3504	982157	36.93
3505	1045502	36.93
3506	1073035	36.93
3507	1088258	36.93
3508	1088346	36.93
3509	1104015	36.93
3510	1211019	36.93
3511	1211423	36.93
3512	1241060	36.93
3513	2289888	36.93
3514	2357720	36.93
3515	3029977	36.93
3516	3033846	36.93
3517	1064886	37.25
3518	1088042	37.25
3519	1093796	37.25
3520	1100438	37.25
3521	1229369	37.25
3522	1128867	37.31
3523	1132053	37.35
3524	4910900	37.35
3525	991608	37.36
3526	1083729	37.36
3527	1096776	37.36
3528	1109163	37.36
3529	1130811	37.36
3530	1204171	37.36
3531	1208979	37.36
3532	3934046	37.36
3533	3935912	37.36
3534	3941916	37.36
3535	3949803	37.36
3536	3957457	37.36
3537	3959199	37.36
3538	4538227	37.36
3539	4541634	37.36
3540	4542269	37.36
3541	4543997	37.36
3542	1059879	37.4
3543	1067205	37.4
3544	1069616	37.4
3545	1100857	37.4
3546	1107819	37.4
3547	1110525	37.4
3548	1111410	37.4
3549	1113839	37.4
3550	1114159	37.4
3551	1116780	37.4
3552	1119435	37.4
3553	1161197	37.4
3554	1195956	37.4
3555	1203349	37.4
3556	1211781	37.4
3557	1254980	37.4
3558	1257835	37.4
3559	1763849	37.4
3560	2262401	37.4
3561	2265233	37.4
3562	2276286	37.4
3563	2277459	37.4
3564	3028634	37.4
3565	4990043	37.4
3566	1239399	37.43
3567	1697178	37.43
3568	1016586	37.43
3569	1216398	37.43
3570	1246413	37.48
3571	1070883	37.53
3572	3960916	37.6
3573	1105244	37.61
3574	1099921	37.68
3575	1252693	37.69
3576	2279071	37.69
3577	2282199	37.71
3578	1119474	37.72
3579	1050348	37.73
3580	1083871	37.73
3581	1092683	37.73
3582	1109109	37.73
3583	1123598	37.73
3584	1124594	37.73
3585	1126400	37.73
3586	1137691	37.73
3587	1158706	37.73
3588	1204503	37.73
3589	1236052	37.73
3590	1255110	37.73
3591	1354574	37.73
3592	3957311	37.73
3593	1261733	37.73
3594	3952304	37.77
3595	1696055	37.78
3596	2315097	37.78
3597	3023306	37.78
3598	1066885	37.79
3599	1196709	37.79
3600	1263618	37.79
3601	1372793	37.79
3602	1395348	37.79
3603	1398641	37.79
3604	1697835	37.79
3605	3029148	37.79
3606	3034501	37.79
3607	3532674	37.79
3608	3533141	37.79
3609	3935228	37.79
3610	3935939	37.79
3611	3939716	37.79
3612	3944230	37.79
3613	3949480	37.79
3614	3949817	37.79
3615	3949901	37.79
3616	3952109	37.79
3617	3955451	37.79
3618	3961443	37.79
3619	4395725	37.79
3620	4406756	37.79
3621	4439718	37.79
3622	4539285	37.79
3623	4540549	37.79
3624	4910707	37.79
3625	4991179	37.79
3626	5331825	37.79
3627	7350306	37.79
3628	5323398	37.86
3629	1009023	37.87
3630	1062244	37.87
3631	1089990	37.87
3632	1108619	37.87
3633	1138231	37.87
3634	1180291	37.87
3635	1201872	37.87
3636	1201922	37.87
3637	1229121	37.87
3638	1234954	37.87
3639	1269242	37.87
3640	2258752	37.87
3641	2306135	37.87
3642	3570171	37.87
3643	3953535	37.87
3644	3955314	37.87
3645	4260967	37.87
3646	4398346	37.87
3647	4538066	37.87
3648	4909559	37.87
3649	4989222	37.87
3650	4989478	37.87
3651	5411585	37.87
3652	7352770	37.87
3653	1104582	37.9
3654	1106879	37.9
3655	1292140	37.92
3656	1695156	37.92
3657	3958318	37.96
3658	1097888	37.97
3659	1218207	37.97
3660	1223861	37.97
3661	1091268	38.02
3662	988608	38.05
3663	1115005	38.05
3664	1142697	38.05
3665	1152164	38.05
3666	1233153	38.05
3667	1233682	38.05
3668	2253947	38.05
3669	2278724	38.05
3670	4397806	38.05
3671	4397862	38.05
3672	4989493	38.05
3673	5324044	38.05
3674	5324300	38.05
3675	5411402	38.05
3676	tPt-8698	38.1
3677	1301979	38.11
3678	1216233	38.2
3679	1283020	38.2
3680	3021512	38.28
3681	3935633	38.28
3682	3942439	38.28
3683	4004616	38.28
3684	1071948	38.29
3685	1229163	38.29
3686	5324495	38.29
3687	1114996	38.33
3688	1112978	38.37
3689	2289014	38.37
3690	1113831	38.4
3691	2261549	38.4
3692	1382031	38.49
3693	1407898	38.49
3694	1109486	38.59
3695	3946516	38.59
3696	4003330	38.59
3697	4544540	38.59
3698	4664038	38.59
3699	1395480	38.73
3700	3954697	38.73
3701	989193	38.93
3702	1081607	38.93
3703	1113727	38.93
3704	1121351	38.93
3705	1407875	38.93
3706	1670534	38.93
3707	3034474	38.93
3708	3948132	38.93
3709	1081884	38.97
3710	1104063	38.97
3711	1191234	38.97
3712	4005340	38.97
3713	4991005	39.14
3714	1045916	39.26
3715	1213157	39.26
3716	1215411	39.31
3717	1029372	39.55
3718	1065311	39.65
3719	992222	39.78
3720	1070139	39.78
3721	1082735	39.78
3722	1089731	39.78
3723	1091731	39.78
3724	1103081	39.78
3725	1109853	39.78
3726	1111344	39.78
3727	1111557	39.78
3728	1113959	39.78
3729	1119409	39.78
3730	1128465	39.78
3731	1133152	39.78
3732	1149356	39.78
3733	1202528	39.78
3734	1216408	39.78
3735	1218987	39.78
3736	1222052	39.78
3737	1237031	39.78
3738	2258899	39.78
3739	2279917	39.78
3740	3957240	39.78
3741	4909909	39.78
3742	wsnp_CAP8_rep_c3687_1819173	39.81
3743	Opata_681209_PstIMspI_PA	39.81
3744	Opata_3283796_PstIMspI_PA	39.81
3745	Opata_3485227_PstIMspI_PA	39.81
3746	Opata_1892908_PstIMseI_PA	39.81
3747	Opata_1355770_PstIMspI_PA	39.81
3748	Opata_11695_38_PstIMseI_SNP	39.81
3749	Opata_767288_PstIMspI_PA	39.81
3750	Opata_2562832_PstIMspI_PA	39.81
3751	Opata_2528604_PstIMspI_PA	39.81
3752	Opata_2108548_PstIMspI_PA	39.81
3753	Opata_627204_PstIMspI_PA	39.81
3754	Opata_3543329_PstIMspI_PA	39.81
3755	Opata_1830162_PstIMspI_PA	39.81
3756	Opata_1798661_PstIMspI_PA	39.81
3757	Opata_74745_18_PstIMseI_SNP	39.81
3758	Opata_931812_PstIMspI_PA	39.81
3759	Opata_3074481_PstIMspI_PA	39.81
3760	Opata_410507_PstIMspI_PA	39.81
3761	Opata_4014866_PstIMspI_PA	39.81
3762	Opata_3769146_PstIMspI_PA	39.81
3763	M6_3334811_PstIMspI_PA	39.81
3764	Opata_1368155_PstIMspI_PA	39.81
3765	Opata_607437_58_PstIMspI_SNP	39.81
3766	Opata_1364378_PstIMspI_PA	39.81
3767	Opata_373513_PstIMspI_PA	39.81
3768	Opata_1537440_PstIMseI_PA	39.81
3769	Opata_2057498_PstIMspI_PA	39.81
3770	Opata_2101991_40_PstIMspI_SNP	39.81
3771	Opata_4126976_PstIMspI_PA	39.81
3772	Opata_228698_46_PstIMseI_SNP	39.81
3773	Opata_3633014_PstIMspI_PA	39.81
3774	Opata_2183438_PstIMspI_PA	39.81
3775	Opata_3240357_14_PstIMspI_SNP	39.81
3776	Opata_614394_58_PstIMseI_SNP	39.81
3777	Opata_4030367_PstIMspI_PA	39.81
3778	Opata_3985637_PstIMspI_PA	39.81
3779	Opata_457935_PstIMspI_PA	39.81
3780	Opata_1101731_PstIMspI_PA	39.81
3781	Opata_1882671_PstIMspI_PA	39.81
3782	Opata_105061_PstIMseI_PA	39.81
3783	Opata_234854_PstIMseI_PA	39.81
3784	Opata_3747039_PstIMspI_PA	39.81
3785	Opata_1169997_PstIMspI_PA	39.81
3786	Opata_1328967_PstIMspI_PA	39.81
3787	Opata_3812245_PstIMspI_PA	39.81
3788	Opata_3140222_PstIMspI_PA	39.81
3789	Opata_4095246_PstIMspI_PA	39.81
3790	Opata_1495255_PstIMspI_PA	39.81
3791	Opata_1972475_PstIMspI_PA	39.81
3792	Opata_3669309_PstIMspI_PA	39.81
3793	Opata_3293933_PstIMspI_PA	39.81
3794	Opata_570651_PstIMseI_PA	39.81
3795	Opata_16899_PstIMseI_PA	39.81
3796	Opata_1392576_PstIMspI_PA	39.81
3797	Opata_676744_46_PstIMseI_SNP	39.81
3798	Opata_1704551_73_PstIMluI_SNP	39.81
3799	Opata_2356694_PstIMspI_PA	39.81
3800	Opata_1987764_PstIMspI_PA	39.81
3801	Opata_498855_PstIMspI_PA	39.81
3802	Opata_2695788_PstIMspI_PA	39.81
3803	Opata_48346_PstIMseI_PA	39.81
3804	Opata_1577461_PstIMspI_PA	39.81
3805	Opata_714222_PstIMspI_PA	39.81
3806	Opata_652864_PstIMspI_PA	39.81
3807	Opata_439251_46_PstIMspI_SNP	39.81
3808	Opata_2491704_43_PstIMseI_SNP	39.81
3809	Opata_956985_PstIMspI_PA	39.81
3810	Opata_2744928_PstIMspI_PA	39.81
3811	Opata_3438085_PstIMspI_PA	39.81
3812	Opata_46967_PstIMspI_PA	39.81
3813	Opata_3935991_PstIMspI_PA	39.81
3814	Opata_1215116_PstIMspI_PA	39.81
3815	Opata_2888569_PstIMseI_PA	39.81
3816	Opata_976549_PstIMspI_PA	39.81
3817	Opata_1920900_PstIMspI_PA	39.81
3818	Opata_3146492_PstIMspI_PA	39.81
3819	Opata_986653_PstIMspI_PA	39.81
3820	Opata_848855_45_PstIMseI_SNP	39.81
3821	Opata_769956_PstIMspI_PA	39.81
3822	Opata_2716225_PstIMspI_PA	39.81
3823	Opata_3005629_PstIMspI_PA	39.81
3824	Opata_119310_17_PstIMseI_SNP	39.81
3825	Opata_3176609_PstIMspI_PA	39.81
3826	Opata_508230_54_PstIMseI_SNP	39.81
3827	Opata_229925_16_PstIMseI_SNP	39.81
3828	Opata_4087387_PstIMspI_PA	39.81
3829	Opata_2968172_PstIMspI_PA	39.81
3830	M6_4302222_PstIMseI_PA	39.81
3831	Opata_585234_PstIMseI_PA	39.81
3832	Opata_1129403_PstIMspI_PA	39.81
3833	Opata_629962_PstIMspI_PA	39.81
3834	Opata_1725180_PstIMseI_PA	39.81
3835	Opata_848855_24_PstIMseI_SNP	39.81
3836	Opata_3586170_PstIMseI_PA	39.81
3837	Opata_3265582_PstIMspI_PA	39.81
3838	Opata_3983250_PstIMspI_PA	39.81
3839	Opata_619283_14_PstIMseI_SNP	39.81
3840	Opata_922405_46_PstIMspI_SNP	39.81
3841	Opata_1471219_PstIMspI_PA	39.81
3842	Opata_2528140_PstIMspI_PA	39.81
3843	Opata_908207_PstIMspI_PA	39.81
3844	Opata_1412854_PstIMseI_PA	39.81
3845	Opata_3340952_PstIMspI_PA	39.81
3846	Opata_798413_PstIMspI_PA	39.81
3847	Opata_244337_PstIMspI_PA	39.81
3848	Opata_3778557_PstIMspI_PA	39.81
3849	Opata_1225574_PstIMspI_PA	39.81
3850	Opata_1018268_PstIMspI_PA	39.81
3851	Opata_987490_50_PstIMseI_SNP	39.81
3852	Opata_991597_PstIMspI_PA	39.81
3853	Opata_319271_PstIMspI_PA	39.81
3854	Opata_343862_17_PstIMspI_SNP	39.81
3855	Opata_508230_35_PstIMseI_SNP	39.81
3856	Opata_3859438_PstIMspI_PA	39.81
3857	Opata_119310_4_PstIMseI_SNP	39.81
3858	Opata_2509070_12_PstIMspI_SNP	39.81
3859	Opata_2886380_PstIMseI_PA	39.81
3860	Opata_3831782_PstIMspI_PA	39.81
3861	Opata_510651_PstIMspI_PA	39.81
3862	M6_132203_PstIMseI_PA	39.81
3863	Opata_851968_PstIMspI_PA	39.81
3864	Opata_345943_PstIMseI_PA	39.81
3865	Opata_4218290_PstIMspI_PA	39.81
3866	Opata_888518_PstIMspI_PA	39.81
3867	Opata_508230_22_PstIMseI_SNP	39.81
3868	Opata_323000_69_PstIMseI_SNP	39.81
3869	Opata_367498_PstIMspI_PA	39.81
3870	Opata_442865_82_PstIMseI_SNP	39.81
3871	Opata_3704773_PstIMspI_PA	39.81
3872	Opata_1069817_80_PstIMseI_SNP	39.81
3873	Opata_2298261_PstIMspI_PA	39.81
3874	Opata_1214214_PstIMseI_PA	39.81
3875	Opata_520468_PstIMseI_PA	39.81
3876	Opata_1113137_PstIMspI_PA	39.81
3877	Opata_97922_PstIMseI_PA	39.81
3878	Opata_1140581_PstIMspI_PA	39.81
3879	Opata_2541628_PstIMspI_PA	39.81
3880	Opata_1797025_26_PstIMspI_SNP	39.81
3881	Opata_3937286_PstIMspI_PA	39.81
3882	Opata_1940007_PstIMspI_PA	39.81
3883	Opata_3421020_PstIMspI_PA	39.81
3884	Opata_724161_PstIMspI_PA	39.81
3885	Opata_360383_PstIMspI_PA	39.81
3886	Opata_781335_PstIMspI_PA	39.81
3887	M6_27579_PstIMspI_PA	39.81
3888	Opata_1004256_56_PstIMspI_SNP	39.81
3889	Opata_1934859_PstIMspI_PA	39.81
3890	Opata_926740_PstIMspI_PA	39.81
3891	Opata_3863977_PstIMspI_PA	39.81
3892	Opata_1152039_PstIMspI_PA	39.81
3893	Opata_2603176_PstIMspI_PA	39.81
3894	M6_1300137_PstIMspI_PA	39.81
3895	M6_1163761_PstIMspI_PA	39.81
3896	Opata_2936166_PstIMspI_PA	39.81
3897	Opata_2015178_PstIMspI_PA	39.81
3898	Opata_1977662_52_PstIMspI_SNP	39.81
3899	Opata_3284844_PstIMspI_PA	39.81
3900	M6_3194288_PstIMspI_PA	39.81
3901	M6_3538818_PstIMseI_PA	39.81
3902	M6_265375_PstIMseI_PA	39.81
3903	Opata_949348_PstIMspI_PA	39.81
3904	M6_185055_PstIMseI_PA	39.81
3905	Opata_113854_PstIMseI_PA	39.81
3906	Opata_3104343_PstIMspI_PA	39.81
3907	Opata_2996634_50_PstIMseI_SNP	39.81
3908	M6_1178989_PstIMseI_PA	39.81
3909	Opata_4082375_PstIMspI_PA	39.81
3910	Opata_3857226_PstIMspI_PA	39.81
3911	M6_18316_PstIMseI_PA	39.81
3912	Opata_3280807_PstIMspI_PA	39.81
3913	Opata_2397228_47_PstIMseI_SNP	39.81
3914	Opata_3862747_PstIMspI_PA	39.81
3915	Opata_3616925_PstIMspI_PA	39.81
3916	Opata_3210170_PstIMspI_PA	39.81
3917	Opata_702224_80_PstIMseI_SNP	39.81
3918	Opata_3637797_PstIMspI_PA	39.81
3919	Opata_2027930_PstIMspI_PA	39.81
3920	Opata_2761388_PstIMspI_PA	39.81
3921	Opata_671724_PstIMspI_PA	39.81
3922	Opata_363805_PstIMspI_PA	39.81
3923	Opata_3047670_PstIMseI_PA	39.81
3924	Opata_1754702_PstIMseI_PA	39.81
3925	Opata_1186733_PstIMseI_PA	39.81
3926	Opata_2593278_PstIMspI_PA	39.81
3927	Opata_3881395_PstIMspI_PA	39.81
3928	Opata_579916_PstIMseI_PA	39.81
3929	M6_1125307_PstIMseI_PA	39.81
3930	Opata_1037294_PstIMseI_PA	39.81
3931	Opata_525414_PstIMspI_PA	39.81
3932	Opata_993787_PstIMspI_PA	39.81
3933	Opata_2009635_PstIMspI_PA	39.81
3934	Opata_38005_4_PstIMspI_SNP	39.81
3935	Opata_443820_PstIMspI_PA	39.81
3936	Opata_3165554_PstIMspI_PA	39.81
3937	Opata_1915687_PstIMspI_PA	39.81
3938	M6_281187_PstIMseI_PA	39.81
3939	Opata_3239760_PstIMspI_PA	39.81
3940	Opata_1867149_PstIMspI_PA	39.81
3941	Opata_2611026_PstIMspI_PA	39.81
3942	Opata_1166902_PstIMspI_PA	39.81
3943	Opata_1501325_PstIMluI_PA	39.81
3944	Opata_3662046_PstIMspI_PA	39.81
3945	Opata_360346_PstIMseI_PA	39.81
3946	Opata_609982_PstIMseI_PA	39.81
3947	Opata_1238292_PstIMluI_PA	39.81
3948	Opata_2723509_PstIMspI_PA	39.81
3949	Opata_203315_PstIMseI_PA	39.81
3950	Opata_687697_PstIMspI_PA	39.81
3951	Opata_1713839_PstIMspI_PA	39.81
3952	Opata_2528012_50_PstIMspI_SNP	39.81
3953	Opata_2829007_PstIMspI_PA	39.81
3954	Opata_2158104_PstIMspI_PA	39.81
3955	Opata_370338_9_PstIMspI_SNP	39.81
3956	Opata_1762826_PstIMspI_PA	39.81
3957	Opata_299673_PstIMspI_PA	39.81
3958	Opata_1639972_PstIMspI_PA	39.81
3959	Opata_1685083_PstIMspI_PA	39.81
3960	Opata_505212_PstIMseI_PA	39.81
3961	Opata_2850981_24_PstIMspI_SNP	39.81
3962	M6_211647_PstIMseI_PA	39.81
3963	Opata_1902292_PstIMspI_PA	39.81
3964	Opata_715108_PstIMspI_PA	39.81
3965	Opata_10803_PstIMseI_PA	39.81
3966	M6_3207432_PstIMspI_PA	39.81
3967	M6_3149110_PstIMspI_PA	39.81
3968	Opata_1536692_PstIMspI_PA	39.81
3969	Opata_1326057_PstIMspI_PA	39.81
3970	Opata_3070147_PstIMspI_PA	39.81
3971	Opata_318499_PstIMspI_PA	39.81
3972	Opata_983209_PstIMspI_PA	39.81
3973	Opata_3829624_PstIMspI_PA	39.81
3974	Opata_2467423_PstIMspI_PA	39.81
3975	Opata_177351_PstIMseI_PA	39.81
3976	Opata_2850981_28_PstIMspI_SNP	39.81
3977	Opata_692331_PstIMseI_PA	39.81
3978	Opata_2059383_PstIMspI_PA	39.81
3979	M6_977042_PstIMspI_PA	39.81
3980	Opata_13957_PstIMseI_PA	39.81
3981	Opata_2152713_PstIMspI_PA	39.81
3982	Opata_1150898_PstIMspI_PA	39.81
3983	M6_1106772_PstIMseI_PA	39.81
3984	Opata_196789_PstIMspI_PA	39.81
3985	M6_751449_PstIMspI_PA	39.81
3986	Opata_800029_PstIMspI_PA	39.81
3987	Opata_487905_46_PstIMseI_SNP	39.81
3988	Opata_1601824_PstIMspI_PA	39.81
3989	Opata_1708800_PstIMspI_PA	39.81
3990	Opata_1036570_PstIMseI_PA	39.81
3991	Opata_2584065_PstIMspI_PA	39.81
3992	Opata_1290211_PstIMseI_PA	39.81
3993	Opata_42950_PstIMseI_PA	39.81
3994	Opata_1977952_PstIMspI_PA	39.81
3995	Opata_416237_PstIMluI_PA	39.81
3996	Opata_569514_PstIMseI_PA	39.81
3997	Opata_329774_PstIMseI_PA	39.81
3998	Opata_2175331_PstIMspI_PA	39.81
3999	Opata_3918816_PstIMspI_PA	39.81
4000	Opata_616949_PstIMseI_PA	39.81
4001	Opata_1510342_PstIMspI_PA	39.81
4002	M6_212235_PstIMluI_PA	39.81
4003	Opata_1331410_PstIMspI_PA	39.81
4004	Opata_370338_10_PstIMspI_SNP	39.81
4005	M6_1428829_PstIMseI_PA	39.81
4006	Opata_315093_38_PstIMspI_SNP	39.81
4007	Opata_1465045_PstIMspI_PA	39.81
4008	M6_1814073_PstIMseI_PA	39.81
4009	Opata_397409_PstIMspI_PA	39.81
4010	Opata_486488_PstIMseI_PA	39.81
4011	Opata_909929_PstIMspI_PA	39.81
4012	Opata_260981_PstIMspI_PA	39.81
4013	Opata_655011_PstIMseI_PA	39.81
4014	Opata_325672_PstIMseI_PA	39.81
4015	Opata_3268870_PstIMspI_PA	39.81
4016	Opata_3995228_PstIMseI_PA	39.81
4017	Opata_10809_PstIMspI_PA	39.81
4018	Opata_885419_41_PstIMspI_SNP	39.81
4019	Opata_42467_PstIMseI_PA	39.81
4020	Opata_1337504_PstIMseI_PA	39.81
4021	Opata_49166_PstIMseI_PA	39.81
4022	Opata_958580_PstIMseI_PA	39.81
4023	Opata_2126399_PstIMspI_PA	39.81
4024	M6_506071_PstIMseI_PA	39.81
4025	M6_635457_PstIMseI_PA	39.81
4026	M6_661911_PstIMseI_PA	39.81
4027	M6_1243762_PstIMseI_PA	39.81
4028	Opata_3383137_PstIMspI_PA	39.81
4029	M6_1074625_PstIMseI_PA	39.81
4030	Opata_720833_PstIMspI_PA	39.81
4031	M6_437851_PstIMspI_PA	39.81
4032	M6_2340150_PstIMseI_PA	39.81
4033	Opata_746553_PstIMspI_PA	39.81
4034	Opata_1225606_PstIMspI_PA	39.81
4035	Opata_1405649_PstIMspI_PA	39.81
4036	Opata_834412_PstIMspI_PA	39.81
4037	Opata_1487199_PstIMspI_PA	39.81
4038	Opata_236239_39_PstIMseI_SNP	39.81
4039	M6_1160445_PstIMseI_PA	39.81
4040	M6_175373_PstIMseI_PA	39.81
4041	Opata_2829575_PstIMspI_PA	39.81
4042	Opata_1684611_PstIMspI_PA	39.81
4043	Opata_1325298_15_PstIMspI_SNP	39.81
4044	Opata_3842766_PstIMspI_PA	39.81
4045	Opata_487905_39_PstIMseI_SNP	39.81
4046	Opata_750227_PstIMspI_PA	39.81
4047	Opata_1879236_56_PstIMspI_SNP	39.81
4048	Opata_3782868_PstIMspI_PA	39.81
4049	M6_2335028_PstIMspI_PA	39.81
4050	Opata_1422872_PstIMspI_PA	39.81
4051	Opata_18451_PstIMseI_PA	39.81
4052	Opata_236239_54_PstIMseI_SNP	39.81
4053	Opata_3665229_PstIMspI_PA	39.81
4054	Opata_867525_PstIMseI_PA	39.81
4055	Opata_2290839_PstIMspI_PA	39.81
4056	Opata_3582917_PstIMspI_PA	39.81
4057	Opata_2275234_PstIMspI_PA	39.81
4058	Opata_747915_PstIMseI_PA	39.81
4059	Opata_867282_PstIMseI_PA	39.81
4060	Opata_871742_PstIMspI_PA	39.81
4061	Opata_1093463_PstIMseI_PA	39.81
4062	Opata_3959658_PstIMseI_PA	39.81
4063	Opata_885419_43_PstIMspI_SNP	39.81
4064	Opata_1560271_PstIMluI_PA	39.81
4065	Opata_1147502_PstIMspI_PA	39.81
4066	Opata_1366468_PstIMspI_PA	39.81
4067	Opata_2204688_PstIMspI_PA	39.81
4068	Opata_676107_PstIMspI_PA	39.81
4069	Opata_266797_PstIMseI_PA	39.81
4070	Opata_1063824_PstIMseI_PA	39.81
4071	Opata_885419_5_PstIMspI_SNP	39.81
4072	Opata_578362_PstIMspI_PA	39.81
4073	Opata_990017_PstIMseI_PA	39.81
4074	Opata_1973461_PstIMspI_PA	39.81
4075	Opata_2950256_PstIMspI_PA	39.81
4076	Opata_519364_PstIMspI_PA	39.81
4077	Opata_1568503_PstIMspI_PA	39.81
4078	Opata_2849114_PstIMspI_PA	39.81
4079	Opata_296315_PstIMspI_PA	39.81
4080	Opata_1325298_41_PstIMspI_SNP	39.81
4081	Opata_3111427_PstIMspI_PA	39.81
4082	Opata_314911_PstIMspI_PA	39.81
4083	Opata_4034461_PstIMspI_PA	39.81
4084	Opata_564050_PstIMseI_PA	39.81
4085	Opata_568313_PstIMspI_PA	39.81
4086	M6_1163969_PstIMspI_PA	39.81
4087	Opata_523337_81_PstIMspI_SNP	39.81
4088	Opata_541207_PstIMspI_PA	39.81
4089	Opata_766345_PstIMseI_PA	39.81
4090	Opata_59426_PstIMseI_PA	39.81
4091	Opata_189694_PstIMseI_PA	39.81
4092	Opata_816202_PstIMspI_PA	39.81
4093	Opata_1982692_PstIMspI_PA	39.81
4094	M6_1079652_PstIMspI_PA	39.81
4095	M6_4767_PstIMseI_PA	39.81
4096	M6_1253504_PstIMseI_PA	39.81
4097	M6_1838228_PstIMseI_PA	39.81
4098	M6_1103058_PstIMseI_PA	39.81
4099	M6_1029028_PstIMseI_PA	39.81
4100	M6_1303391_PstIMseI_PA	39.81
4101	M6_196972_PstIMseI_PA	39.81
4102	M6_1433513_PstIMspI_PA	39.81
4103	M6_1018130_PstIMseI_PA	39.81
4104	M6_104589_PstIMseI_PA	39.81
4105	M6_5393_PstIMseI_PA	39.81
4106	M6_2365196_PstIMspI_PA	39.81
4107	M6_1055988_PstIMseI_PA	39.81
4108	M6_497233_PstIMseI_PA	39.81
4109	M6_2696530_PstIMseI_PA	39.81
4110	M6_79608_PstIMseI_PA	39.81
4111	M6_2078365_PstIMspI_PA	39.81
4112	M6_10953_PstIMseI_PA	39.81
4113	M6_1031950_PstIMspI_PA	39.81
4114	M6_789752_PstIMspI_PA	39.81
4115	M6_1372200_PstIMseI_PA	39.81
4116	M6_2361028_PstIMspI_PA	39.81
4117	M6_1248364_PstIMspI_PA	39.81
4118	M6_1037342_PstIMspI_PA	39.81
4119	M6_17623_PstIMseI_PA	39.81
4120	Opata_2071787_PstIMspI_PA	39.81
4121	M6_279543_PstIMseI_PA	39.81
4122	M6_1021311_PstIMseI_PA	39.81
4123	M6_2602334_PstIMseI_PA	39.81
4124	M6_485982_PstIMspI_PA	39.81
4125	M6_1620610_PstIMseI_PA	39.81
4126	M6_401654_PstIMseI_PA	39.81
4127	Opata_3935112_PstIMspI_PA	39.81
4128	Opata_1830929_PstIMspI_PA	39.81
4129	M6_2553182_PstIMspI_PA	39.81
4130	M6_3550102_PstIMseI_PA	39.81
4131	M6_457992_PstIMspI_PA	39.81
4132	Opata_1378881_PstIMspI_PA	39.81
4133	M6_2208325_PstIMseI_PA	39.81
4134	M6_811975_PstIMseI_PA	39.81
4135	M6_2948482_PstIMseI_PA	39.81
4136	Opata_178873_PstIMspI_PA	39.81
4137	M6_180373_PstIMseI_PA	39.81
4138	M6_386266_PstIMseI_PA	39.81
4139	M6_1185536_PstIMseI_PA	39.81
4140	M6_1675487_PstIMspI_PA	39.81
4141	M6_759308_PstIMseI_PA	39.81
4142	M6_250182_PstIMseI_PA	39.81
4143	M6_2587491_PstIMspI_PA	39.81
4144	M6_134173_PstIMseI_PA	39.81
4145	M6_266186_PstIMseI_PA	39.81
4146	M6_370660_PstIMseI_PA	39.81
4147	M6_2456769_PstIMspI_PA	39.81
4148	M6_523288_PstIMseI_PA	39.81
4149	M6_378152_PstIMseI_PA	39.81
4150	M6_280920_PstIMseI_PA	39.81
4151	M6_506824_PstIMseI_PA	39.81
4152	M6_181784_PstIMluI_PA	39.81
4153	M6_194120_PstIMseI_PA	39.81
4154	Opata_401914_72_PstIMseI_SNP	39.81
4155	M6_24788_PstIMseI_PA	39.81
4156	M6_518911_PstIMseI_PA	39.81
4157	M6_1483838_PstIMspI_PA	39.81
4158	M6_483154_PstIMluI_PA	39.81
4159	M6_112114_PstIMseI_PA	39.81
4160	M6_266324_PstIMseI_PA	39.81
4161	Opata_911288_PstIMseI_PA	39.81
4162	M6_428513_PstIMspI_PA	39.81
4163	M6_250256_PstIMspI_PA	39.81
4164	M6_501354_PstIMseI_PA	39.81
4165	M6_1131058_PstIMseI_PA	39.81
4166	Opata_187061_PstIMluI_PA	39.81
4167	Opata_918260_PstIMspI_PA	39.81
4168	M6_41717_PstIMseI_PA	39.81
4169	M6_570619_PstIMseI_PA	39.81
4170	M6_1051238_PstIMseI_PA	39.81
4171	M6_757495_PstIMseI_PA	39.81
4172	Opata_1021739_PstIMspI_PA	39.81
4173	M6_321775_PstIMseI_PA	39.81
4174	M6_770360_PstIMseI_PA	39.81
4175	M6_4255658_PstIMseI_PA	39.81
4176	M6_327742_PstIMseI_PA	39.81
4177	M6_76243_PstIMseI_PA	39.81
4178	M6_2989341_PstIMseI_PA	39.81
4179	Opata_2483507_PstIMspI_PA	39.81
4180	M6_233284_PstIMseI_PA	39.81
4181	Opata_1102772_PstIMspI_PA	39.81
4182	Opata_976571_PstIMseI_PA	39.81
4183	Opata_3398669_PstIMseI_PA	39.81
4184	Opata_1066521_77_PstIMseI_SNP	39.81
4185	Opata_988522_PstIMseI_PA	39.81
4186	Opata_659821_PstIMspI_PA	39.81
4187	Opata_244658_PstIMseI_PA	39.81
4188	Opata_483374_PstIMspI_PA	39.81
4189	Opata_1173439_PstIMseI_PA	39.81
4190	Opata_867047_PstIMspI_PA	39.81
4191	Opata_293948_PstIMspI_PA	39.81
4192	Opata_81073_PstIMseI_PA	39.81
4193	Opata_173823_PstIMseI_PA	39.81
4194	Opata_19436_PstIMseI_PA	39.81
4195	Opata_288387_PstIMspI_PA	39.81
4196	Opata_500966_PstIMseI_PA	39.81
4197	Opata_487674_PstIMseI_PA	39.81
4198	Opata_2352205_PstIMseI_PA	39.81
4199	Opata_1865315_PstIMspI_PA	39.81
4200	Opata_2437358_PstIMseI_PA	39.81
4201	Opata_266749_PstIMseI_PA	39.81
4202	Opata_932467_PstIMseI_PA	39.81
4203	Opata_787551_PstIMseI_PA	39.81
4204	Opata_1211056_PstIMseI_PA	39.81
4205	Opata_185279_PstIMseI_PA	39.81
4206	Opata_3167738_PstIMseI_PA	39.81
4207	Opata_1345019_PstIMseI_PA	39.81
4208	M6_549277_PstIMseI_PA	39.81
4209	M6_1436386_PstIMseI_PA	39.81
4210	M6_926068_PstIMseI_PA	39.81
4211	M6_3117547_PstIMseI_PA	39.81
4212	M6_1381280_PstIMseI_PA	39.81
4213	M6_1191341_PstIMseI_PA	39.81
4214	M6_42424_PstIMseI_PA	39.81
4215	M6_281188_PstIMseI_PA	39.81
4216	M6_530915_PstIMseI_PA	39.81
4217	M6_977444_PstIMseI_PA	39.81
4218	M6_689963_PstIMseI_PA	39.81
4219	M6_70797_PstIMseI_PA	39.81
4220	M6_487714_PstIMseI_PA	39.81
4221	M6_281419_PstIMseI_PA	39.81
4222	M6_129931_PstIMseI_PA	39.81
4223	M6_1300889_PstIMseI_PA	39.81
4224	M6_3622058_PstIMseI_PA	39.81
4225	M6_53859_PstIMseI_PA	39.81
4226	M6_3721885_PstIMseI_PA	39.81
4227	M6_1519632_PstIMseI_PA	39.81
4228	M6_555675_PstIMseI_PA	39.81
4229	M6_1517806_PstIMseI_PA	39.81
4230	M6_514392_PstIMseI_PA	39.81
4231	M6_251976_PstIMseI_PA	39.81
4232	M6_64484_PstIMseI_PA	39.81
4233	M6_3208101_PstIMseI_PA	39.81
4234	M6_3283821_PstIMseI_PA	39.81
4235	M6_127153_PstIMseI_PA	39.81
4236	M6_313099_PstIMseI_PA	39.81
4237	M6_1265885_PstIMseI_PA	39.81
4238	M6_30298_PstIMseI_PA	39.81
4239	M6_871969_PstIMseI_PA	39.81
4240	M6_62308_PstIMseI_PA	39.81
4241	M6_2132134_PstIMseI_PA	39.81
4242	M6_807537_PstIMseI_PA	39.81
4243	M6_1145324_PstIMseI_PA	39.81
4244	M6_391686_PstIMseI_PA	39.81
4245	M6_168607_PstIMseI_PA	39.81
4246	M6_1387640_PstIMseI_PA	39.81
4247	M6_102032_PstIMseI_PA	39.81
4248	M6_3857747_PstIMseI_PA	39.81
4249	M6_424263_PstIMseI_PA	39.81
4250	Opata_853232_PstIMspI_PA	39.81
4251	M6_324280_PstIMseI_PA	39.81
4252	Opata_972699_PstIMspI_PA	39.81
4253	Opata_2714334_PstIMspI_PA	39.81
4254	Opata_4254436_PstIMspI_PA	39.81
4255	Opata_3101691_PstIMseI_PA	39.81
4256	Opata_941223_PstIMseI_PA	39.81
4257	Opata_1813611_PstIMseI_PA	39.81
4258	Opata_1345097_PstIMspI_PA	39.81
4259	Opata_2523070_PstIMspI_PA	39.81
4260	Opata_3783567_PstIMspI_PA	39.81
4261	Opata_257810_PstIMseI_PA	39.81
4262	M6_217912_PstIMseI_PA	39.81
4263	Opata_3112118_PstIMspI_PA	39.81
4264	Opata_1416108_PstIMspI_PA	39.81
4265	Opata_3444819_PstIMseI_PA	39.81
4266	Opata_299883_PstIMspI_PA	39.81
4267	Opata_275413_PstIMseI_PA	39.81
4268	Opata_443063_PstIMspI_PA	39.81
4269	Opata_436398_PstIMseI_PA	39.81
4270	M6_142990_PstIMseI_PA	39.81
4271	Opata_299506_PstIMspI_PA	39.81
4272	Opata_1101447_PstIMseI_PA	39.81
4273	M6_2783144_PstIMseI_PA	39.81
4274	Opata_1002568_PstIMseI_PA	39.81
4275	Opata_3997888_PstIMspI_PA	39.81
4276	Opata_1035684_PstIMseI_PA	39.81
4277	M6_10760_PstIMseI_PA	39.81
4278	Opata_2799562_PstIMseI_PA	39.81
4279	Opata_1608275_PstIMspI_PA	39.81
4280	Opata_665117_PstIMspI_PA	39.81
4281	Opata_538362_PstIMseI_PA	39.81
4282	Opata_2213122_PstIMspI_PA	39.81
4283	Opata_881152_PstIMspI_PA	39.81
4284	Opata_477079_PstIMspI_PA	39.81
4285	Opata_2597647_PstIMspI_PA	39.81
4286	Opata_275814_PstIMspI_PA	39.81
4287	Opata_1269913_PstIMspI_PA	39.81
4288	M6_25637_PstIMseI_PA	39.81
4289	M6_275906_PstIMseI_PA	39.81
4290	Opata_1557009_PstIMseI_PA	39.81
4291	M6_1839714_PstIMseI_PA	39.81
4292	Opata_3765295_PstIMspI_PA	39.81
4293	Opata_3467968_PstIMspI_PA	39.81
4294	Opata_233392_PstIMspI_PA	39.81
4295	Opata_480093_PstIMseI_PA	39.81
4296	M6_1150951_PstIMseI_PA	39.81
4297	Opata_1820043_PstIMspI_PA	39.81
4298	Opata_2150639_PstIMseI_PA	39.81
4299	Opata_2518931_PstIMspI_PA	39.81
4300	Opata_3777732_PstIMspI_PA	39.81
4301	Opata_4106523_PstIMspI_PA	39.81
4302	Opata_669656_PstIMspI_PA	39.81
4303	Opata_1342497_PstIMspI_PA	39.81
4304	Opata_1041796_PstIMspI_PA	39.81
4305	Opata_938939_PstIMseI_PA	39.81
4306	Opata_1641720_PstIMluI_PA	39.81
4307	Opata_677606_PstIMluI_PA	39.81
4308	Opata_648619_PstIMspI_PA	39.81
4309	Opata_2338583_PstIMspI_PA	39.81
4310	Opata_4241828_PstIMspI_PA	39.81
4311	Opata_1272637_PstIMspI_PA	39.81
4312	Opata_1799640_PstIMspI_PA	39.81
4313	Opata_4176735_PstIMspI_PA	39.81
4314	Opata_470051_PstIMseI_PA	39.81
4315	Opata_150446_PstIMseI_PA	39.81
4316	Opata_1302045_PstIMspI_PA	39.81
4317	Opata_316094_PstIMseI_PA	39.81
4318	Opata_2095815_PstIMspI_PA	39.81
4319	Opata_1364774_PstIMspI_PA	39.81
4320	Opata_1010910_PstIMspI_PA	39.81
4321	Opata_481954_PstIMspI_PA	39.81
4322	Opata_2073960_PstIMspI_PA	39.81
4323	Opata_1479287_PstIMluI_PA	39.81
4324	Opata_270408_PstIMseI_PA	39.81
4325	Opata_231549_PstIMseI_PA	39.81
4326	Opata_1063091_PstIMseI_PA	39.81
4327	Opata_664992_PstIMspI_PA	39.81
4328	Opata_1579919_PstIMspI_PA	39.81
4329	Opata_384962_PstIMspI_PA	39.81
4330	Opata_2130763_PstIMspI_PA	39.81
4331	Opata_817566_PstIMspI_PA	39.81
4332	Opata_1473334_PstIMspI_PA	39.81
4333	Opata_2640989_PstIMspI_PA	39.81
4334	Opata_112675_PstIMspI_PA	39.81
4335	Opata_554788_PstIMluI_PA	39.81
4336	Opata_205036_PstIMspI_PA	39.81
4337	Opata_2708129_PstIMspI_PA	39.81
4338	Opata_1018767_PstIMseI_PA	39.81
4339	Opata_1373919_PstIMspI_PA	39.81
4340	Opata_722648_PstIMseI_PA	39.81
4341	Opata_2972547_PstIMspI_PA	39.81
4342	Opata_2930743_PstIMspI_PA	39.81
4343	Opata_1741106_PstIMspI_PA	39.81
4344	Opata_3670810_PstIMspI_PA	39.81
4345	Opata_459367_PstIMspI_PA	39.81
4346	Opata_868519_PstIMseI_PA	39.81
4347	Opata_2035505_PstIMspI_PA	39.81
4348	Opata_1490544_PstIMspI_PA	39.81
4349	Opata_390140_PstIMseI_PA	39.81
4350	M6_1666032_PstIMluI_PA	39.81
4351	M6_1135852_PstIMseI_PA	39.81
4352	Opata_683374_PstIMseI_PA	39.81
4353	Opata_803926_PstIMseI_PA	39.81
4354	Opata_2670317_PstIMluI_PA	39.81
4355	Opata_1513818_PstIMseI_PA	39.81
4356	Opata_814006_PstIMseI_PA	39.81
4357	M6_1368603_PstIMseI_PA	39.81
4358	Opata_3017979_PstIMspI_PA	39.81
4359	Opata_121176_PstIMseI_PA	39.81
4360	Opata_4255324_PstIMspI_PA	39.81
4361	Opata_3246212_PstIMspI_PA	39.81
4362	Opata_659229_PstIMluI_PA	39.81
4363	Opata_1851804_PstIMspI_PA	39.81
4364	Opata_3407961_PstIMspI_PA	39.81
4365	M6_4034764_PstIMseI_PA	39.81
4366	Opata_1038101_PstIMseI_PA	39.81
4367	Opata_1382229_PstIMseI_PA	39.81
4368	Opata_1882012_PstIMseI_PA	39.81
4369	Opata_784526_PstIMspI_PA	39.81
4370	Opata_723756_PstIMspI_PA	39.81
4371	Opata_361521_PstIMluI_PA	39.81
4372	Opata_904737_PstIMseI_PA	39.81
4373	Opata_3263894_PstIMspI_PA	39.81
4374	Opata_2584485_PstIMspI_PA	39.81
4375	Opata_496093_PstIMspI_PA	39.81
4376	Opata_1459387_PstIMspI_PA	39.81
4377	Opata_3669365_PstIMseI_PA	39.81
4378	Opata_1766670_PstIMspI_PA	39.81
4379	Opata_689459_PstIMseI_PA	39.81
4380	Opata_1563829_PstIMspI_PA	39.81
4381	Opata_79234_PstIMspI_PA	39.81
4382	Opata_3132542_PstIMspI_PA	39.81
4383	Opata_265155_PstIMspI_PA	39.81
4384	Opata_813824_PstIMspI_PA	39.81
4385	Opata_671854_PstIMspI_PA	39.81
4386	Opata_280780_PstIMseI_PA	39.81
4387	Opata_509814_PstIMseI_PA	39.81
4388	Opata_82354_PstIMseI_PA	39.81
4389	Opata_1127803_PstIMspI_PA	39.81
4390	Opata_560069_PstIMspI_PA	39.81
4391	M6_1090857_PstIMseI_PA	39.81
4392	Opata_515471_PstIMseI_PA	39.81
4393	Opata_98864_PstIMseI_PA	39.81
4394	Opata_249712_PstIMspI_PA	39.81
4395	Opata_863886_PstIMspI_PA	39.81
4396	Opata_3816389_PstIMspI_PA	39.81
4397	Opata_1750326_PstIMspI_PA	39.81
4398	Opata_3576247_PstIMspI_PA	39.81
4399	Opata_755085_PstIMseI_PA	39.81
4400	Opata_1465756_PstIMspI_PA	39.81
4401	Opata_3828072_PstIMspI_PA	39.81
4402	Opata_40627_PstIMseI_PA	39.81
4403	Opata_3964952_PstIMspI_PA	39.81
4404	Opata_3166805_PstIMspI_PA	39.81
4405	Opata_374118_PstIMluI_PA	39.81
4406	Opata_167353_PstIMseI_PA	39.81
4407	M6_1826684_PstIMseI_PA	39.81
4408	Opata_264626_PstIMseI_PA	39.81
4409	Opata_995959_PstIMseI_PA	39.81
4410	Opata_1467537_PstIMspI_PA	39.81
4411	Opata_1103890_PstIMspI_PA	39.81
4412	M6_427339_PstIMseI_PA	39.81
4413	Opata_1704500_PstIMspI_PA	39.81
4414	Opata_1711049_PstIMspI_PA	39.81
4415	Opata_1909876_PstIMspI_PA	39.81
4416	Opata_3913325_6_PstIMspI_SNP	39.81
4417	Opata_850363_PstIMspI_PA	39.81
4418	Opata_2283963_PstIMspI_PA	39.81
4419	Opata_1635000_PstIMspI_PA	39.81
4420	Opata_1954400_PstIMspI_PA	39.81
4421	Opata_786569_PstIMspI_PA	39.81
4422	Opata_1331088_PstIMspI_PA	39.81
4423	Opata_1992566_PstIMspI_PA	39.81
4424	Opata_1224823_PstIMspI_PA	39.81
4425	Opata_297488_PstIMspI_PA	39.81
4426	Opata_2217776_PstIMluI_PA	39.81
4427	Opata_892580_PstIMseI_PA	39.81
4428	Opata_2833111_PstIMspI_PA	39.81
4429	Opata_1038262_PstIMseI_PA	39.81
4430	Opata_1062962_PstIMspI_PA	39.81
4431	Opata_522565_PstIMspI_PA	39.81
4432	Opata_707635_PstIMspI_PA	39.81
4433	M6_1890556_PstIMseI_PA	39.81
4434	Opata_1201341_PstIMluI_PA	39.81
4435	Opata_3042006_PstIMspI_PA	39.81
4436	Opata_2481604_PstIMseI_PA	39.81
4437	Opata_102950_PstIMseI_PA	39.81
4438	Opata_97070_PstIMspI_PA	39.81
4439	Opata_170426_PstIMseI_PA	39.81
4440	Opata_1393300_PstIMseI_PA	39.81
4441	M6_2522301_PstIMseI_PA	39.81
4442	Opata_592129_PstIMseI_PA	39.81
4443	Opata_1406996_PstIMspI_PA	39.81
4444	Opata_463743_PstIMspI_PA	39.81
4445	Opata_2974340_PstIMspI_PA	39.81
4446	Opata_4450843_PstIMseI_PA	39.81
4447	M6_2607597_PstIMseI_PA	39.81
4448	Opata_427648_PstIMseI_PA	39.81
4449	Opata_201402_PstIMseI_PA	39.81
4450	Opata_3851533_PstIMspI_PA	39.81
4451	M6_2958273_PstIMseI_PA	39.81
4452	Opata_940788_PstIMspI_PA	39.81
4453	Opata_3998567_PstIMspI_PA	39.81
4454	Opata_3572304_PstIMspI_PA	39.81
4455	Opata_1271914_PstIMseI_PA	39.81
4456	Opata_296533_PstIMluI_PA	39.81
4457	Opata_763095_PstIMluI_PA	39.81
4458	Opata_2074197_PstIMspI_PA	39.81
4459	Opata_947568_PstIMseI_PA	39.81
4460	Opata_2927190_PstIMspI_PA	39.81
4461	Opata_2262944_PstIMseI_PA	39.81
4462	Opata_316892_PstIMspI_PA	39.81
4463	Opata_1658110_PstIMspI_PA	39.81
4464	Opata_313771_PstIMspI_PA	39.81
4465	Opata_837106_PstIMspI_PA	39.81
4466	M6_278733_PstIMseI_PA	39.81
4467	M6_21704_PstIMseI_PA	39.81
4468	M6_1122421_PstIMseI_PA	39.81
4469	M6_3298682_PstIMspI_PA	39.81
4470	M6_2500426_PstIMspI_PA	39.81
4471	M6_2562421_PstIMspI_PA	39.81
4472	M6_1828895_PstIMspI_PA	39.81
4473	M6_1383681_PstIMspI_PA	39.81
4474	M6_2541847_PstIMspI_PA	39.81
4475	M6_452142_PstIMseI_PA	39.81
4476	M6_2302315_PstIMseI_PA	39.81
4477	M6_2981212_PstIMseI_PA	39.81
4478	M6_494864_PstIMspI_PA	39.81
4479	M6_246555_PstIMspI_PA	39.81
4480	M6_1451849_PstIMspI_PA	39.81
4481	M6_495699_PstIMspI_PA	39.81
4482	M6_1840087_PstIMspI_PA	39.81
4483	M6_3145356_PstIMseI_PA	39.81
4484	M6_2611706_PstIMspI_PA	39.81
4485	M6_319273_PstIMseI_PA	39.81
4486	M6_1073151_PstIMseI_PA	39.81
4487	M6_1421005_PstIMspI_PA	39.81
4488	M6_1100544_PstIMspI_PA	39.81
4489	M6_731678_PstIMspI_PA	39.81
4490	M6_441926_PstIMspI_PA	39.81
4491	M6_2079699_PstIMspI_PA	39.81
4492	M6_1081541_PstIMseI_PA	39.81
4493	M6_1418014_PstIMseI_PA	39.81
4494	Opata_2001587_PstIMspI_PA	39.81
4495	Opata_192807_PstIMseI_PA	39.81
4496	Opata_169998_PstIMspI_PA	39.81
4497	M6_224415_PstIMspI_PA	39.81
4498	M6_849774_PstIMluI_PA	39.81
4499	Opata_626191_PstIMspI_PA	39.81
4500	M6_551749_PstIMseI_PA	39.81
4501	Opata_2967725_PstIMspI_PA	39.81
4502	Opata_1186004_PstIMspI_PA	39.81
4503	M6_1717469_PstIMluI_PA	39.81
4504	M6_2468202_PstIMseI_PA	39.81
4505	M6_1220658_PstIMseI_PA	39.81
4506	M6_301708_PstIMseI_PA	39.81
4507	Opata_2635497_PstIMspI_PA	39.81
4508	M6_693381_PstIMseI_PA	39.81
4509	Opata_1674462_PstIMspI_PA	39.81
4510	Opata_676523_PstIMseI_PA	39.81
4511	M6_535711_PstIMseI_PA	39.81
4512	Opata_3888125_PstIMspI_PA	39.81
4513	Opata_502902_PstIMseI_PA	39.81
4514	Opata_1939174_PstIMspI_PA	39.81
4515	M6_1482478_PstIMluI_PA	39.81
4516	Opata_387813_PstIMseI_PA	39.81
4517	Opata_1598089_PstIMspI_PA	39.81
4518	Opata_582037_PstIMspI_PA	39.81
4519	M6_1367694_PstIMspI_PA	39.81
4520	Opata_782716_PstIMseI_PA	39.81
4521	M6_218034_PstIMspI_PA	39.81
4522	Opata_589140_PstIMspI_PA	39.81
4523	Opata_2043873_PstIMspI_PA	39.81
4524	Opata_1899570_PstIMspI_PA	39.81
4525	M6_175600_PstIMseI_PA	39.81
4526	Opata_2347742_PstIMspI_PA	39.81
4527	Opata_1267331_PstIMseI_PA	39.81
4528	Opata_2107138_PstIMspI_PA	39.81
4529	Opata_1615547_PstIMseI_PA	39.81
4530	M6_63236_PstIMseI_PA	39.81
4531	M6_453349_PstIMseI_PA	39.81
4532	Opata_798629_PstIMspI_PA	39.81
4533	Opata_184206_PstIMspI_PA	39.81
4534	Opata_1923037_PstIMseI_PA	39.81
4535	Opata_170381_PstIMseI_PA	39.81
4536	Opata_459934_PstIMspI_PA	39.81
4537	Opata_1657184_PstIMspI_PA	39.81
4538	Opata_86090_PstIMseI_PA	39.81
4539	Opata_38124_PstIMseI_PA	39.81
4540	Opata_4062261_PstIMspI_PA	39.81
4541	Opata_3551997_PstIMspI_PA	39.81
4542	Opata_3153136_PstIMspI_PA	39.81
4543	Opata_1566796_PstIMseI_PA	39.81
4544	Opata_4102237_PstIMspI_PA	39.81
4545	M6_284424_PstIMspI_PA	39.81
4546	M6_1922206_PstIMspI_PA	39.81
4547	Opata_1793991_PstIMspI_PA	39.81
4548	Opata_484785_PstIMseI_PA	39.81
4549	Opata_4111193_PstIMspI_PA	39.81
4550	Opata_199677_PstIMseI_PA	39.81
4551	Opata_3819503_PstIMspI_PA	39.81
4552	Opata_705935_PstIMseI_PA	39.81
4553	Opata_1246698_PstIMseI_PA	39.81
4554	Opata_756920_PstIMseI_PA	39.81
4555	Opata_3508419_PstIMspI_PA	39.81
4556	Opata_1514748_PstIMseI_PA	39.81
4557	Opata_762689_PstIMspI_PA	39.81
4558	M6_2368825_PstIMspI_PA	39.81
4559	Opata_885536_PstIMseI_PA	39.81
4560	Opata_105952_PstIMseI_PA	39.81
4561	Opata_1750782_PstIMspI_PA	39.81
4562	Opata_331294_PstIMseI_PA	39.81
4563	Opata_67674_PstIMspI_PA	39.81
4564	Opata_256325_PstIMspI_PA	39.81
4565	Opata_455406_PstIMseI_PA	39.81
4566	M6_165761_PstIMspI_PA	39.81
4567	Opata_3123990_PstIMspI_PA	39.81
4568	Opata_2149478_PstIMspI_PA	39.81
4569	Opata_3884576_PstIMspI_PA	39.81
4570	Opata_889328_PstIMspI_PA	39.81
4571	M6_1735860_PstIMseI_PA	39.81
4572	Opata_1755737_PstIMspI_PA	39.81
4573	Opata_568410_PstIMseI_PA	39.81
4574	Opata_1950670_PstIMspI_PA	39.81
4575	Opata_1808112_PstIMspI_PA	39.81
4576	Opata_3569614_PstIMspI_PA	39.81
4577	Opata_533096_PstIMseI_PA	39.81
4578	Opata_1769426_PstIMspI_PA	39.81
4579	Opata_1982653_PstIMspI_PA	39.81
4580	M6_683649_PstIMseI_PA	39.81
4581	Opata_3343665_PstIMspI_PA	39.81
4582	Opata_3576772_PstIMspI_PA	39.81
4583	Opata_1837511_PstIMspI_PA	39.81
4584	Opata_337165_PstIMspI_PA	39.81
4585	Opata_246768_PstIMseI_PA	39.81
4586	Opata_519054_PstIMspI_PA	39.81
4587	Opata_37108_PstIMspI_PA	39.81
4588	Opata_2158217_PstIMspI_PA	39.81
4589	Opata_199991_PstIMspI_PA	39.81
4590	Opata_1492856_PstIMspI_PA	39.81
4591	Opata_45675_PstIMseI_PA	39.81
4592	Opata_1157395_PstIMspI_PA	39.81
4593	Opata_435222_PstIMseI_PA	39.81
4594	M6_1640771_PstIMspI_PA	39.81
4595	Opata_171767_PstIMspI_PA	39.81
4596	Opata_43717_PstIMspI_PA	39.81
4597	Opata_605391_PstIMspI_PA	39.81
4598	Opata_505316_PstIMspI_PA	39.81
4599	Opata_2748181_PstIMspI_PA	39.81
4600	M6_203405_PstIMseI_PA	39.81
4601	Opata_1464857_PstIMseI_PA	39.81
4602	Opata_3742440_PstIMspI_PA	39.81
4603	Opata_2354224_PstIMspI_PA	39.81
4604	M6_420911_PstIMseI_PA	39.81
4605	Opata_1916102_PstIMspI_PA	39.81
4606	Opata_591957_PstIMseI_PA	39.81
4607	Opata_1070581_PstIMspI_PA	39.81
4608	Opata_1504054_PstIMspI_PA	39.81
4609	Opata_297551_PstIMspI_PA	39.81
4610	Opata_1882670_PstIMspI_PA	39.81
4611	M6_119752_PstIMseI_PA	39.81
4612	Opata_5008_PstIMseI_PA	39.81
4613	M6_2000779_PstIMseI_PA	39.81
4614	Opata_753044_PstIMspI_PA	39.81
4615	Opata_2270422_PstIMspI_PA	39.81
4616	Opata_3045865_PstIMspI_PA	39.81
4617	Opata_2575329_PstIMspI_PA	39.81
4618	Opata_2430108_PstIMspI_PA	39.81
4619	Opata_295437_PstIMseI_PA	39.81
4620	Opata_2032777_PstIMspI_PA	39.81
4621	Opata_2434523_PstIMseI_PA	39.81
4622	Opata_1772649_PstIMspI_PA	39.81
4623	M6_1018434_PstIMseI_PA	39.81
4624	Opata_887263_PstIMspI_PA	39.81
4625	Opata_301280_PstIMseI_PA	39.81
4626	Opata_1087017_PstIMspI_PA	39.81
4627	M6_1034379_PstIMseI_PA	39.81
4628	Opata_76213_PstIMspI_PA	39.81
4629	Opata_2034962_PstIMspI_PA	39.81
4630	Opata_2458259_PstIMseI_PA	39.81
4631	Opata_110901_PstIMseI_PA	39.81
4632	Opata_715569_PstIMspI_PA	39.81
4633	Opata_3947358_PstIMspI_PA	39.81
4634	M6_675071_PstIMseI_PA	39.81
4635	Opata_929184_PstIMspI_PA	39.81
4636	Opata_258609_PstIMseI_PA	39.81
4637	Opata_753685_PstIMspI_PA	39.81
4638	Opata_518983_PstIMspI_PA	39.81
4639	M6_801464_PstIMseI_PA	39.81
4640	Opata_2041822_PstIMspI_PA	39.81
4641	Opata_151557_PstIMspI_PA	39.81
4642	Opata_2104259_PstIMspI_PA	39.81
4643	Opata_2989667_PstIMspI_PA	39.81
4644	M6_807649_PstIMspI_PA	39.81
4645	Opata_2220175_PstIMspI_PA	39.81
4646	M6_743571_PstIMseI_PA	39.81
4647	M6_340659_PstIMseI_PA	39.81
4648	Opata_38093_PstIMspI_PA	39.81
4649	Opata_1940521_PstIMspI_PA	39.81
4650	Opata_228526_PstIMspI_PA	39.81
4651	Opata_637718_PstIMspI_PA	39.81
4652	M6_225332_PstIMseI_PA	39.81
4653	Opata_4239400_PstIMseI_PA	39.81
4654	Opata_1630071_PstIMspI_PA	39.81
4655	M6_1839084_PstIMspI_PA	39.81
4656	Opata_3751136_PstIMseI_PA	39.81
4657	Opata_175938_PstIMspI_PA	39.81
4658	Opata_3541311_PstIMspI_PA	39.81
4659	Opata_281032_PstIMspI_PA	39.81
4660	Opata_2444817_PstIMspI_PA	39.81
4661	Opata_1527943_PstIMspI_PA	39.81
4662	Opata_403312_PstIMseI_PA	39.81
4663	Opata_3373533_PstIMspI_PA	39.81
4664	M6_1367553_PstIMseI_PA	39.81
4665	M6_549240_PstIMseI_PA	39.81
4666	M6_399971_PstIMseI_PA	39.81
4667	M6_2713478_PstIMspI_PA	39.81
4668	M6_50295_PstIMseI_PA	39.81
4669	Opata_3444955_PstIMspI_PA	39.81
4670	Opata_2953884_PstIMseI_PA	39.81
4671	Opata_583446_PstIMspI_PA	39.81
4672	Opata_3774980_PstIMseI_PA	39.81
4673	Opata_2766418_PstIMspI_PA	39.81
4674	Opata_194487_PstIMspI_PA	39.81
4675	Opata_1185201_PstIMspI_PA	39.81
4676	Opata_3275502_PstIMspI_PA	39.81
4677	Opata_1602007_PstIMspI_PA	39.81
4678	M6_51589_PstIMseI_PA	39.81
4679	Opata_3745000_PstIMspI_PA	39.81
4680	Opata_8119_PstIMseI_PA	39.81
4681	M6_253995_PstIMseI_PA	39.81
4682	Opata_2377452_PstIMspI_PA	39.81
4683	Opata_206493_PstIMspI_PA	39.81
4684	Opata_803723_PstIMspI_PA	39.81
4685	M6_906543_PstIMseI_PA	39.81
4686	Opata_1198253_PstIMspI_PA	39.81
4687	Opata_3064547_PstIMseI_PA	39.81
4688	Opata_1042433_PstIMspI_PA	39.81
4689	M6_124820_PstIMseI_PA	39.81
4690	M6_44219_PstIMseI_PA	39.81
4691	Opata_2118427_PstIMspI_PA	39.81
4692	Opata_1073299_PstIMspI_PA	39.81
4693	Opata_371491_PstIMseI_PA	39.81
4694	M6_997559_PstIMseI_PA	39.81
4695	Opata_1308662_PstIMspI_PA	39.81
4696	M6_845868_PstIMspI_PA	39.81
4697	M6_2257325_PstIMseI_PA	39.81
4698	Opata_288275_PstIMspI_PA	39.81
4699	M6_880291_PstIMspI_PA	39.81
4700	Opata_1320431_PstIMluI_PA	39.81
4701	M6_1498249_PstIMspI_PA	39.81
4702	Opata_115442_PstIMseI_PA	39.81
4703	Opata_722022_PstIMseI_PA	39.81
4704	Opata_534239_PstIMspI_PA	39.81
4705	M6_443798_PstIMspI_PA	39.81
4706	Opata_256099_PstIMseI_PA	39.81
4707	M6_356305_PstIMspI_PA	39.81
4708	Opata_1830748_PstIMspI_PA	39.81
4709	Opata_3393285_PstIMspI_PA	39.81
4710	M6_950636_PstIMspI_PA	39.81
4711	M6_777201_PstIMspI_PA	39.81
4712	M6_444885_PstIMspI_PA	39.81
4713	M6_2357847_PstIMspI_PA	39.81
4714	M6_2150103_PstIMspI_PA	39.81
4715	M6_1792320_PstIMspI_PA	39.81
4716	M6_281259_PstIMspI_PA	39.81
4717	M6_2063219_PstIMspI_PA	39.81
4718	M6_983220_PstIMseI_PA	39.81
4719	M6_730612_PstIMspI_PA	39.81
4720	M6_1225836_PstIMspI_PA	39.81
4721	M6_326811_PstIMspI_PA	39.81
4722	M6_297075_PstIMspI_PA	39.81
4723	M6_619561_PstIMspI_PA	39.81
4724	M6_616501_PstIMspI_PA	39.81
4725	M6_3297722_PstIMspI_PA	39.81
4726	M6_733964_PstIMspI_PA	39.81
4727	M6_2875674_PstIMspI_PA	39.81
4728	M6_1459636_PstIMspI_PA	39.81
4729	M6_548542_PstIMspI_PA	39.81
4730	M6_2584142_PstIMseI_PA	39.81
4731	M6_180793_PstIMseI_PA	39.81
4732	M6_711969_PstIMspI_PA	39.81
4733	M6_2917623_PstIMspI_PA	39.81
4734	M6_1202336_PstIMspI_PA	39.81
4735	M6_1068014_PstIMseI_PA	39.81
4736	M6_2636282_PstIMspI_PA	39.81
4737	M6_842710_PstIMseI_PA	39.81
4738	M6_3151919_PstIMseI_PA	39.81
4739	M6_1710667_PstIMspI_PA	39.81
4740	M6_3224708_PstIMspI_PA	39.81
4741	M6_1144841_PstIMspI_PA	39.81
4742	M6_1853328_PstIMspI_PA	39.81
4743	M6_1161899_PstIMseI_PA	39.81
4744	M6_3032671_PstIMseI_PA	39.81
4745	M6_1281080_PstIMspI_PA	39.81
4746	M6_1356482_PstIMseI_PA	39.81
4747	M6_480873_PstIMspI_PA	39.81
4748	M6_1511790_PstIMspI_PA	39.81
4749	M6_1589981_PstIMspI_PA	39.81
4750	M6_1849727_PstIMspI_PA	39.81
4751	M6_476553_PstIMspI_PA	39.81
4752	M6_332844_PstIMspI_PA	39.81
4753	M6_2792759_PstIMspI_PA	39.81
4754	M6_189731_PstIMspI_PA	39.81
4755	M6_667050_PstIMspI_PA	39.81
4756	M6_785641_PstIMseI_PA	39.81
4757	M6_1690561_PstIMspI_PA	39.81
4758	M6_1426715_PstIMseI_PA	39.81
4759	M6_1221960_PstIMseI_PA	39.81
4760	M6_1841973_PstIMspI_PA	39.81
4761	M6_1763139_PstIMseI_PA	39.81
4762	Opata_505453_PstIMspI_PA	39.81
4763	M6_3624771_PstIMseI_PA	39.81
4764	M6_1021128_PstIMseI_PA	39.81
4765	M6_333854_PstIMseI_PA	39.81
4766	M6_134640_PstIMseI_PA	39.81
4767	M6_1969015_PstIMspI_PA	39.81
4768	M6_1032190_PstIMseI_PA	39.81
4769	M6_1467318_PstIMseI_PA	39.81
4770	M6_73181_PstIMseI_PA	39.81
4771	M6_1956969_PstIMseI_PA	39.81
4772	M6_2585685_PstIMseI_PA	39.81
4773	M6_2237884_PstIMseI_PA	39.81
4774	M6_114864_PstIMseI_PA	39.81
4775	M6_623172_PstIMseI_PA	39.81
4776	M6_233550_PstIMseI_PA	39.81
4777	M6_1847430_PstIMseI_PA	39.81
4778	M6_78363_PstIMseI_PA	39.81
4779	M6_631912_PstIMseI_PA	39.81
4780	M6_103787_PstIMseI_PA	39.81
4781	M6_432243_PstIMspI_PA	39.81
4782	Opata_682613_PstIMspI_PA	39.81
4783	M6_1977787_PstIMspI_PA	39.81
4784	M6_961542_PstIMseI_PA	39.81
4785	M6_382897_PstIMseI_PA	39.81
4786	M6_336693_PstIMseI_PA	39.81
4787	M6_694198_PstIMseI_PA	39.81
4788	M6_3634204_PstIMseI_PA	39.81
4789	M6_231411_PstIMseI_PA	39.81
4790	M6_1799800_PstIMseI_PA	39.81
4791	M6_1800287_PstIMseI_PA	39.81
4792	M6_1158940_PstIMseI_PA	39.81
4793	M6_1291982_PstIMseI_PA	39.81
4794	M6_966325_PstIMseI_PA	39.81
4795	Opata_2025906_PstIMspI_PA	39.81
4796	M6_321662_PstIMseI_PA	39.81
4797	M6_140964_PstIMseI_PA	39.81
4798	M6_321892_PstIMspI_PA	39.81
4799	M6_1043700_PstIMseI_PA	39.81
4800	M6_457660_PstIMspI_PA	39.81
4801	M6_1134647_PstIMseI_PA	39.81
4802	M6_628770_PstIMseI_PA	39.81
4803	M6_707568_PstIMseI_PA	39.81
4804	M6_2341940_PstIMspI_PA	39.81
4805	M6_1134541_PstIMseI_PA	39.81
4806	M6_46460_PstIMseI_PA	39.81
4807	M6_2099686_PstIMspI_PA	39.81
4808	M6_8570_PstIMseI_PA	39.81
4809	M6_362230_PstIMseI_PA	39.81
4810	M6_269589_PstIMseI_PA	39.81
4811	M6_823911_PstIMseI_PA	39.81
4812	M6_935932_PstIMseI_PA	39.81
4813	M6_549437_PstIMseI_PA	39.81
4814	M6_756031_PstIMseI_PA	39.81
4815	M6_219047_PstIMseI_PA	39.81
4816	M6_656857_PstIMseI_PA	39.81
4817	M6_1935969_PstIMspI_PA	39.81
4818	M6_225467_PstIMseI_PA	39.81
4819	M6_340142_PstIMluI_PA	39.81
4820	M6_566437_PstIMseI_PA	39.81
4821	M6_1189687_PstIMseI_PA	39.81
4822	M6_1321689_PstIMseI_PA	39.81
4823	M6_1035675_PstIMseI_PA	39.81
4824	M6_1191249_PstIMspI_PA	39.81
4825	M6_1464076_PstIMseI_PA	39.81
4826	M6_370159_PstIMspI_PA	39.81
4827	M6_1111729_PstIMseI_PA	39.81
4828	M6_788468_PstIMseI_PA	39.81
4829	M6_675341_PstIMseI_PA	39.81
4830	Opata_2623921_PstIMspI_PA	39.81
4831	Opata_2348005_PstIMspI_PA	39.81
4832	M6_161413_PstIMseI_PA	39.81
4833	M6_310965_PstIMseI_PA	39.81
4834	Opata_1737515_PstIMspI_PA	39.81
4835	Opata_238434_PstIMspI_PA	39.81
4836	Opata_3923576_PstIMspI_PA	39.81
4837	Opata_3244971_PstIMspI_PA	39.81
4838	M6_266690_PstIMseI_PA	39.81
4839	Opata_900751_23_PstIMseI_SNP	39.81
4840	Opata_1310145_PstIMspI_PA	39.81
4841	Opata_2928313_PstIMspI_PA	39.81
4842	Opata_1150227_PstIMspI_PA	39.81
4843	M6_810634_PstIMspI_PA	39.81
4844	Opata_3241842_PstIMspI_PA	39.81
4845	Opata_1600628_PstIMspI_PA	39.81
4846	Opata_2867402_PstIMspI_PA	39.81
4847	M6_460376_PstIMseI_PA	39.81
4848	Opata_666321_PstIMspI_PA	39.81
4849	M6_882204_PstIMspI_PA	39.81
4850	Opata_1938724_PstIMspI_PA	39.81
4851	Opata_1783521_PstIMspI_PA	39.81
4852	M6_629388_PstIMspI_PA	39.81
4853	Opata_656612_PstIMseI_PA	39.81
4854	Opata_649509_PstIMspI_PA	39.81
4855	Opata_336974_PstIMspI_PA	39.81
4856	Opata_2903325_PstIMspI_PA	39.81
4857	Opata_304817_PstIMseI_PA	39.81
4858	M6_553917_PstIMseI_PA	39.81
4859	Opata_4009536_PstIMspI_PA	39.81
4860	Opata_3064347_PstIMseI_PA	39.81
4861	Opata_332971_PstIMspI_PA	39.81
4862	Opata_1970275_PstIMspI_PA	39.81
4863	Opata_3223260_PstIMspI_PA	39.81
4864	Opata_971103_PstIMspI_PA	39.81
4865	Opata_526946_PstIMspI_PA	39.81
4866	Opata_817506_PstIMseI_PA	39.81
4867	Opata_1299576_PstIMspI_PA	39.81
4868	M6_559873_PstIMseI_PA	39.81
4869	Opata_1928520_PstIMspI_PA	39.81
4870	M6_650745_PstIMseI_PA	39.81
4871	Opata_1914277_PstIMspI_PA	39.81
4872	Opata_900751_24_PstIMseI_SNP	39.81
4873	Opata_856115_PstIMspI_PA	39.81
4874	Opata_2012041_PstIMspI_PA	39.81
4875	Opata_3409693_PstIMspI_PA	39.81
4876	Opata_485401_PstIMspI_PA	39.81
4877	Opata_1795373_PstIMspI_PA	39.81
4878	Opata_1704313_PstIMspI_PA	39.81
4879	Opata_1276200_PstIMseI_PA	39.81
4880	Opata_3479313_PstIMspI_PA	39.81
4881	Opata_1349941_PstIMspI_PA	39.81
4882	Opata_1220259_PstIMspI_PA	39.81
4883	Opata_3165704_PstIMspI_PA	39.81
4884	M6_191333_PstIMseI_PA	39.81
4885	Opata_3183460_PstIMspI_PA	39.81
4886	Opata_757312_PstIMspI_PA	39.81
4887	M6_1308991_PstIMspI_PA	39.81
4888	Opata_2079087_PstIMspI_PA	39.81
4889	Opata_3940278_PstIMspI_PA	39.81
4890	Opata_3864797_PstIMspI_PA	39.81
4891	Opata_1070855_PstIMseI_PA	39.81
4892	M6_1727047_PstIMspI_PA	39.81
4893	Opata_4116571_PstIMseI_PA	39.81
4894	M6_228288_PstIMseI_PA	39.81
4895	Opata_228730_PstIMspI_PA	39.81
4896	Opata_31586_PstIMseI_PA	39.81
4897	Opata_802257_PstIMseI_PA	39.81
4898	Opata_2868256_PstIMspI_PA	39.81
4899	Opata_2775735_PstIMspI_PA	39.81
4900	Opata_1325710_PstIMspI_PA	39.81
4901	Opata_765194_PstIMspI_PA	39.81
4902	M6_68867_PstIMseI_PA	39.81
4903	Opata_2274152_PstIMspI_PA	39.81
4904	Opata_867992_PstIMseI_PA	39.81
4905	Opata_12965_PstIMseI_PA	39.81
4906	M6_476397_PstIMspI_PA	39.81
4907	Opata_25383_PstIMseI_PA	39.81
4908	Opata_1225935_PstIMseI_PA	39.81
4909	Opata_3296612_PstIMspI_PA	39.81
4910	Opata_1968123_PstIMspI_PA	39.81
4911	Opata_254366_PstIMseI_PA	39.81
4912	Opata_1331002_PstIMseI_PA	39.81
4913	M6_3283482_PstIMspI_PA	39.81
4914	Opata_869868_PstIMspI_PA	39.81
4915	Opata_3666564_PstIMspI_PA	39.81
4916	Opata_1432890_PstIMspI_PA	39.81
4917	Opata_589664_PstIMspI_PA	39.81
4918	Opata_162115_PstIMseI_PA	39.81
4919	Opata_3329082_PstIMspI_PA	39.81
4920	Opata_761296_PstIMspI_PA	39.81
4921	Opata_1440409_PstIMspI_PA	39.81
4922	Opata_1814264_PstIMspI_PA	39.81
4923	Opata_78456_PstIMseI_PA	39.81
4924	Opata_2191313_PstIMspI_PA	39.81
4925	Opata_2846857_PstIMspI_PA	39.81
4926	Opata_798247_PstIMspI_PA	39.81
4927	Opata_248638_PstIMspI_PA	39.81
4928	Opata_147211_PstIMseI_PA	39.81
4929	M6_445985_PstIMluI_PA	39.81
4930	Opata_728412_PstIMspI_PA	39.81
4931	Opata_609409_PstIMspI_PA	39.81
4932	Opata_548656_PstIMspI_PA	39.81
4933	Opata_346526_PstIMseI_PA	39.81
4934	Opata_228931_PstIMseI_PA	39.81
4935	Opata_107889_PstIMspI_PA	39.81
4936	Opata_1408718_PstIMseI_PA	39.81
4937	Opata_1669714_PstIMspI_PA	39.81
4938	Opata_2486736_PstIMspI_PA	39.81
4939	Opata_423972_PstIMspI_PA	39.81
4940	M6_347768_PstIMseI_PA	39.81
4941	Opata_3571673_PstIMspI_PA	39.81
4942	Opata_2500055_PstIMspI_PA	39.81
4943	Opata_4018996_PstIMspI_PA	39.81
4944	Opata_2477346_PstIMspI_PA	39.81
4945	Opata_900751_83_PstIMseI_SNP	39.81
4946	M6_594131_PstIMseI_PA	39.81
4947	Opata_1091496_PstIMspI_PA	39.81
4948	Opata_528308_PstIMseI_PA	39.81
4949	Opata_1182613_PstIMseI_PA	39.81
4950	Opata_3013295_PstIMspI_PA	39.81
4951	Opata_2174004_PstIMspI_PA	39.81
4952	Opata_782080_PstIMspI_PA	39.81
4953	M6_889208_PstIMseI_PA	39.81
4954	M6_1058281_PstIMseI_PA	39.81
4955	M6_3456486_PstIMseI_PA	39.81
4956	Opata_1039017_PstIMspI_PA	39.81
4957	Opata_4263517_PstIMspI_PA	39.81
4958	Opata_2564603_PstIMspI_PA	39.81
4959	M6_775544_PstIMseI_PA	39.81
4960	M6_1653856_PstIMseI_PA	39.81
4961	Opata_2875021_PstIMspI_PA	39.81
4962	Opata_249392_PstIMseI_PA	39.81
4963	Opata_821188_PstIMspI_PA	39.81
4964	Opata_3705796_PstIMspI_PA	39.81
4965	Opata_1709432_PstIMspI_PA	39.81
4966	Opata_276379_PstIMspI_PA	39.81
4967	M6_372199_PstIMspI_PA	39.81
4968	Opata_595037_PstIMseI_PA	39.81
4969	Opata_1088810_PstIMspI_PA	39.81
4970	Opata_2850285_PstIMspI_PA	39.81
4971	Opata_438276_PstIMspI_PA	39.81
4972	Opata_409131_PstIMspI_PA	39.81
4973	Opata_1789413_PstIMseI_PA	39.81
4974	Opata_1229708_PstIMspI_PA	39.81
4975	M6_3024978_PstIMspI_PA	39.81
4976	Opata_2571796_PstIMspI_PA	39.81
4977	M6_90757_PstIMseI_PA	39.81
4978	Opata_1491314_PstIMspI_PA	39.81
4979	Opata_1644721_PstIMspI_PA	39.81
4980	M6_1135757_PstIMseI_PA	39.81
4981	Opata_1595449_PstIMspI_PA	39.81
4982	Opata_2036407_PstIMspI_PA	39.81
4983	Opata_1071015_PstIMspI_PA	39.81
4984	Opata_461479_PstIMspI_PA	39.81
4985	Opata_94037_PstIMseI_PA	39.81
4986	Opata_531367_PstIMseI_PA	39.81
4987	Opata_3314276_PstIMspI_PA	39.81
4988	Opata_509746_PstIMspI_PA	39.81
4989	Opata_346376_PstIMseI_PA	39.81
4990	Opata_2712946_PstIMspI_PA	39.81
4991	M6_1565229_PstIMseI_PA	39.81
4992	M6_823670_PstIMspI_PA	39.81
4993	M6_347804_PstIMseI_PA	39.81
4994	M6_1580863_PstIMseI_PA	39.81
4995	Opata_437096_PstIMseI_PA	39.81
4996	M6_204463_PstIMspI_PA	39.81
4997	M6_1047044_PstIMspI_PA	39.81
4998	M6_1304850_PstIMseI_PA	39.81
4999	Opata_2468574_PstIMspI_PA	39.81
5000	M6_634518_PstIMseI_PA	39.81
5001	Opata_3030882_PstIMspI_PA	39.81
5002	M6_1459299_PstIMseI_PA	39.81
5003	M6_88238_PstIMseI_PA	39.81
5004	M6_40031_PstIMseI_PA	39.81
5005	M6_1447022_PstIMluI_PA	39.81
5006	M6_3446640_PstIMseI_PA	39.81
5007	M6_2317486_PstIMseI_PA	39.81
5008	M6_263624_PstIMseI_PA	39.81
5009	M6_460388_PstIMseI_PA	39.81
5010	M6_1250663_PstIMseI_PA	39.81
5011	M6_758760_PstIMseI_PA	39.81
5012	M6_245637_PstIMspI_PA	39.81
5013	M6_2689045_PstIMluI_PA	39.81
5014	M6_1972249_PstIMseI_PA	39.81
5015	M6_53248_PstIMluI_PA	39.81
5016	M6_298547_PstIMseI_PA	39.81
5017	M6_325709_PstIMspI_PA	39.81
5018	M6_345701_PstIMseI_PA	39.81
5019	M6_1542293_PstIMseI_PA	39.81
5020	M6_1143024_PstIMseI_PA	39.81
5021	M6_1324192_PstIMluI_PA	39.81
5022	M6_2439746_PstIMseI_PA	39.81
5023	M6_136187_PstIMseI_PA	39.81
5024	M6_894662_PstIMseI_PA	39.81
5025	M6_1372298_PstIMluI_PA	39.81
5026	Opata_355421_PstIMseI_PA	39.81
5027	M6_480261_PstIMseI_PA	39.81
5028	M6_134315_PstIMseI_PA	39.81
5029	M6_1485861_PstIMluI_PA	39.81
5030	M6_43365_PstIMseI_PA	39.81
5031	Opata_3812876_PstIMspI_PA	39.81
5032	M6_1640303_PstIMseI_PA	39.81
5033	Opata_1346711_PstIMspI_PA	39.81
5034	M6_854515_PstIMseI_PA	39.81
5035	M6_1469499_PstIMspI_PA	39.81
5036	M6_958815_PstIMseI_PA	39.81
5037	M6_891959_PstIMseI_PA	39.81
5038	M6_116064_PstIMseI_PA	39.81
5039	M6_1576665_PstIMspI_PA	39.81
5040	M6_954098_PstIMseI_PA	39.81
5041	M6_516149_PstIMseI_PA	39.81
5042	M6_1308725_PstIMseI_PA	39.81
5043	M6_794939_PstIMseI_PA	39.81
5044	M6_122542_PstIMseI_PA	39.81
5045	M6_2671925_PstIMspI_PA	39.81
5046	M6_141843_PstIMseI_PA	39.81
5047	M6_343924_PstIMseI_PA	39.81
5048	M6_101042_PstIMseI_PA	39.81
5049	M6_1096243_PstIMspI_PA	39.81
5050	M6_219315_PstIMseI_PA	39.81
5051	M6_341225_PstIMseI_PA	39.81
5052	M6_428184_PstIMspI_PA	39.81
5053	M6_1016553_PstIMseI_PA	39.81
5054	M6_842027_PstIMseI_PA	39.81
5055	Opata_406269_PstIMspI_PA	39.81
5056	M6_406012_PstIMseI_PA	39.81
5057	M6_377784_PstIMseI_PA	39.81
5058	M6_519469_PstIMseI_PA	39.81
5059	M6_968211_PstIMseI_PA	39.81
5060	M6_1014857_PstIMseI_PA	39.81
5061	M6_844290_PstIMseI_PA	39.81
5062	M6_707356_PstIMseI_PA	39.81
5063	M6_3182899_PstIMspI_PA	39.81
5064	M6_199240_PstIMseI_PA	39.81
5065	M6_754818_PstIMluI_PA	39.81
5066	M6_324787_PstIMseI_PA	39.81
5067	M6_2247657_PstIMluI_PA	39.81
5068	M6_4169507_PstIMseI_PA	39.81
5069	M6_772023_PstIMluI_PA	39.81
5070	M6_113135_PstIMluI_PA	39.81
5071	M6_38114_PstIMseI_PA	39.81
5072	M6_411301_PstIMspI_PA	39.81
5073	M6_1387462_PstIMseI_PA	39.81
5074	M6_653043_PstIMseI_PA	39.81
5075	M6_506647_PstIMspI_PA	39.81
5076	M6_1306771_PstIMseI_PA	39.81
5077	M6_3547274_PstIMseI_PA	39.81
5078	M6_1492494_PstIMluI_PA	39.81
5079	M6_512833_PstIMseI_PA	39.81
5080	M6_2159089_PstIMspI_PA	39.81
5081	M6_194547_PstIMseI_PA	39.81
5082	M6_506298_PstIMseI_PA	39.81
5083	M6_906162_PstIMspI_PA	39.81
5084	M6_214764_PstIMseI_PA	39.81
5085	M6_1308012_PstIMluI_PA	39.81
5086	Opata_2741447_PstIMspI_PA	39.81
5087	Opata_718677_PstIMseI_PA	39.81
5088	Opata_723788_PstIMspI_PA	39.81
5089	Opata_2300560_PstIMspI_PA	39.81
5090	Opata_233882_PstIMseI_PA	39.81
5091	Opata_342821_PstIMspI_PA	39.81
5092	Opata_1005462_PstIMspI_PA	39.81
5093	Opata_3572534_PstIMspI_PA	39.81
5094	Opata_1021499_PstIMspI_PA	39.81
5095	Opata_122865_PstIMspI_PA	39.81
5096	Opata_1300724_PstIMspI_PA	39.81
5097	Opata_3262981_PstIMseI_PA	39.81
5098	Opata_2861378_PstIMspI_PA	39.81
5099	Opata_781301_PstIMseI_PA	39.81
5100	Opata_1919912_PstIMspI_PA	39.81
5101	Opata_1255838_PstIMspI_PA	39.81
5102	Opata_2718953_PstIMspI_PA	39.81
5103	Opata_2054331_PstIMspI_PA	39.81
5104	Opata_2768481_PstIMspI_PA	39.81
5105	Opata_2642287_PstIMspI_PA	39.81
5106	Opata_209445_PstIMspI_PA	39.81
5107	Opata_3749931_PstIMspI_PA	39.81
5108	Opata_3160793_PstIMspI_PA	39.81
5109	Opata_2152315_PstIMspI_PA	39.81
5110	Opata_2706770_PstIMspI_PA	39.81
5111	Opata_1657518_PstIMspI_PA	39.81
5112	Opata_3888914_PstIMspI_PA	39.81
5113	Opata_112323_PstIMspI_PA	39.81
5114	Opata_2302268_PstIMspI_PA	39.81
5115	Opata_960776_PstIMspI_PA	39.81
5116	Opata_1161369_PstIMspI_PA	39.81
5117	Opata_3119246_PstIMspI_PA	39.81
5118	Opata_930310_PstIMspI_PA	39.81
5119	Opata_1920700_PstIMspI_PA	39.81
5120	Opata_769469_PstIMseI_PA	39.81
5121	Opata_163011_PstIMseI_PA	39.81
5122	Opata_2575364_PstIMspI_PA	39.81
5123	Opata_2076208_PstIMspI_PA	39.81
5124	Opata_4046103_PstIMspI_PA	39.81
5125	Opata_2123565_PstIMspI_PA	39.81
5126	Opata_4075359_PstIMspI_PA	39.81
5127	Opata_2624308_PstIMspI_PA	39.81
5128	Opata_283239_PstIMspI_PA	39.81
5129	Opata_347809_PstIMseI_PA	39.81
5130	Opata_2492247_PstIMspI_PA	39.81
5131	Opata_788666_PstIMspI_PA	39.81
5132	Opata_693883_PstIMseI_PA	39.81
5133	Opata_2074742_PstIMspI_PA	39.81
5134	Opata_149836_PstIMspI_PA	39.81
5135	Opata_1232494_PstIMseI_PA	39.81
5136	Opata_1173816_PstIMspI_PA	39.81
5137	Opata_2165760_PstIMspI_PA	39.81
5138	Opata_414744_PstIMspI_PA	39.81
5139	Opata_804966_PstIMspI_PA	39.81
5140	Opata_2991471_PstIMseI_PA	39.81
5141	Opata_503831_PstIMspI_PA	39.81
5142	Opata_3380517_PstIMspI_PA	39.81
5143	Opata_2751468_PstIMspI_PA	39.81
5144	Opata_1623655_PstIMspI_PA	39.81
5145	Opata_1326626_PstIMspI_PA	39.81
5146	Opata_1575143_PstIMspI_PA	39.81
5147	Opata_2449448_PstIMspI_PA	39.81
5148	Opata_1967884_PstIMspI_PA	39.81
5149	Opata_2586398_PstIMspI_PA	39.81
5150	M6_286311_PstIMseI_PA	39.81
5151	M6_2644368_PstIMluI_PA	39.81
5152	M6_1622043_PstIMspI_PA	39.81
5153	M6_774150_PstIMseI_PA	39.81
5154	M6_3330394_PstIMseI_PA	39.81
5155	M6_673666_PstIMspI_PA	39.81
5156	M6_1263876_PstIMseI_PA	39.81
5157	M6_3512655_PstIMspI_PA	39.81
5158	M6_161515_PstIMseI_PA	39.81
5159	M6_1014367_PstIMseI_PA	39.81
5160	M6_2023588_PstIMseI_PA	39.81
5161	M6_2658373_PstIMluI_PA	39.81
5162	M6_1421404_PstIMluI_PA	39.81
5163	M6_441461_PstIMseI_PA	39.81
5164	M6_122937_PstIMspI_PA	39.81
5165	M6_3451835_PstIMspI_PA	39.81
5166	M6_980748_PstIMluI_PA	39.81
5167	M6_968565_PstIMspI_PA	39.81
5168	M6_1169199_PstIMspI_PA	39.81
5169	M6_750570_PstIMseI_PA	39.81
5170	M6_214892_PstIMseI_PA	39.81
5171	M6_275982_PstIMseI_PA	39.81
5172	M6_1103417_PstIMseI_PA	39.81
5173	M6_293951_PstIMseI_PA	39.81
5174	M6_1654231_PstIMspI_PA	39.81
5175	M6_1243484_PstIMluI_PA	39.81
5176	M6_3181611_PstIMseI_PA	39.81
5177	M6_614334_PstIMseI_PA	39.81
5178	M6_749461_PstIMseI_PA	39.81
5179	M6_1534499_PstIMspI_PA	39.81
5180	M6_825758_PstIMseI_PA	39.81
5181	M6_118690_PstIMseI_PA	39.81
5182	M6_360523_PstIMspI_PA	39.81
5183	M6_684583_PstIMseI_PA	39.81
5184	M6_239201_PstIMseI_PA	39.81
5185	M6_986762_PstIMseI_PA	39.81
5186	M6_104850_PstIMseI_PA	39.81
5187	M6_1227335_PstIMseI_PA	39.81
5188	M6_1474757_PstIMluI_PA	39.81
5189	M6_198776_PstIMseI_PA	39.81
5190	M6_550986_PstIMseI_PA	39.81
5191	M6_202459_PstIMseI_PA	39.81
5192	M6_282865_PstIMseI_PA	39.81
5193	M6_1430554_PstIMseI_PA	39.81
5194	M6_2314056_PstIMspI_PA	39.81
5195	M6_340317_PstIMseI_PA	39.81
5196	M6_844100_PstIMseI_PA	39.81
5197	M6_287392_PstIMseI_PA	39.81
5198	M6_404570_PstIMspI_PA	39.81
5199	M6_75496_PstIMseI_PA	39.81
5200	M6_1022241_PstIMseI_PA	39.81
5201	M6_3518740_PstIMseI_PA	39.81
5202	M6_518374_PstIMspI_PA	39.81
5203	M6_1247729_PstIMluI_PA	39.81
5204	M6_1256161_PstIMspI_PA	39.81
5205	M6_768300_PstIMseI_PA	39.81
5206	M6_971226_PstIMseI_PA	39.81
5207	M6_72336_PstIMseI_PA	39.81
5208	M6_3512239_PstIMseI_PA	39.81
5209	M6_511923_PstIMseI_PA	39.81
5210	Opata_454005_PstIMseI_PA	39.81
5211	M6_785958_PstIMseI_PA	39.81
5212	M6_990544_PstIMseI_PA	39.81
5213	M6_762187_PstIMseI_PA	39.81
5214	M6_1940401_PstIMspI_PA	39.81
5215	M6_478972_PstIMseI_PA	39.81
5216	M6_2111120_PstIMseI_PA	39.81
5217	M6_52341_PstIMspI_PA	39.81
5218	M6_2605970_PstIMseI_PA	39.81
5219	M6_1389257_PstIMseI_PA	39.81
5220	Opata_2274722_PstIMseI_PA	39.81
5221	M6_282396_PstIMseI_PA	39.81
5222	M6_2504401_PstIMseI_PA	39.81
5223	M6_2268451_PstIMseI_PA	39.81
5224	M6_468870_PstIMspI_PA	39.81
5225	M6_1053227_PstIMspI_PA	39.81
5226	M6_521229_PstIMseI_PA	39.81
5227	M6_1185539_PstIMseI_PA	39.81
5228	M6_472618_PstIMspI_PA	39.81
5229	M6_2667790_PstIMspI_PA	39.81
5230	M6_158255_PstIMspI_PA	39.81
5231	M6_1377361_PstIMspI_PA	39.81
5232	M6_171816_PstIMspI_PA	39.81
5233	M6_650213_PstIMseI_PA	39.81
5234	Opata_1439608_PstIMseI_PA	39.81
5235	M6_2280172_PstIMseI_PA	39.81
5236	M6_854086_PstIMseI_PA	39.81
5237	M6_3290360_PstIMspI_PA	39.81
5238	M6_282028_PstIMseI_PA	39.81
5239	M6_176354_PstIMspI_PA	39.81
5240	M6_410049_PstIMseI_PA	39.81
5241	M6_951423_PstIMseI_PA	39.81
5242	Opata_1070067_PstIMseI_PA	39.81
5243	M6_378145_PstIMspI_PA	39.81
5244	M6_864338_PstIMseI_PA	39.81
5245	M6_449604_PstIMspI_PA	39.81
5246	M6_143535_PstIMspI_PA	39.81
5247	M6_2546885_PstIMseI_PA	39.81
5248	M6_786556_PstIMspI_PA	39.81
5249	M6_2904612_PstIMspI_PA	39.81
5250	M6_1869297_PstIMspI_PA	39.81
5251	M6_982327_PstIMspI_PA	39.81
5252	M6_1387636_PstIMseI_PA	39.81
5253	M6_555516_PstIMspI_PA	39.81
5254	M6_878785_PstIMspI_PA	39.81
5255	M6_477478_PstIMseI_PA	39.81
5256	Opata_4318411_PstIMseI_PA	39.81
5257	M6_293547_PstIMseI_PA	39.81
5258	M6_400748_PstIMspI_PA	39.81
5259	M6_1090601_PstIMspI_PA	39.81
5260	M6_1189913_PstIMseI_PA	39.81
5261	Opata_2188289_PstIMspI_PA	39.81
5262	M6_2425986_PstIMspI_PA	39.81
5263	M6_3684913_PstIMseI_PA	39.81
5264	M6_607317_PstIMseI_PA	39.81
5265	M6_438229_PstIMspI_PA	39.81
5266	M6_1108802_PstIMspI_PA	39.81
5267	M6_150537_PstIMseI_PA	39.81
5268	Opata_2177068_PstIMseI_PA	39.81
5269	Opata_164274_PstIMseI_PA	39.81
5270	Opata_1207674_PstIMspI_PA	39.81
5271	M6_2595786_PstIMspI_PA	39.81
5272	Opata_4183555_PstIMspI_PA	39.81
5273	M6_747493_PstIMspI_PA	39.81
5274	Opata_440266_PstIMseI_PA	39.81
5275	Opata_996498_PstIMseI_PA	39.81
5276	Opata_825435_PstIMseI_PA	39.81
5277	Opata_3123224_PstIMspI_PA	39.81
5278	Opata_2279440_PstIMseI_PA	39.81
5279	Opata_2760377_PstIMspI_PA	39.81
5280	Opata_887074_PstIMseI_PA	39.81
5281	Opata_2498110_PstIMspI_PA	39.81
5282	Opata_82220_PstIMseI_PA	39.81
5283	Opata_614621_PstIMseI_PA	39.81
5284	Opata_1344925_PstIMseI_PA	39.81
5285	Opata_3106986_PstIMspI_PA	39.81
5286	Opata_3793804_PstIMseI_PA	39.81
5287	M6_146767_PstIMseI_PA	39.81
5288	M6_1244755_PstIMseI_PA	39.81
5289	M6_1599646_PstIMseI_PA	39.81
5290	Opata_905816_PstIMseI_PA	39.81
5291	M6_69625_PstIMseI_PA	39.81
5292	Opata_445629_PstIMseI_PA	39.81
5293	Opata_1189955_PstIMseI_PA	39.81
5294	M6_562799_PstIMseI_PA	39.81
5295	Opata_490469_PstIMspI_PA	39.81
5296	Opata_1542613_PstIMspI_PA	39.81
5297	M6_1096962_PstIMseI_PA	39.81
5298	Opata_276277_PstIMseI_PA	39.81
5299	M6_398694_PstIMseI_PA	39.81
5300	Opata_2605252_PstIMspI_PA	39.81
5301	Opata_1458939_PstIMspI_PA	39.81
5302	Opata_132845_PstIMseI_PA	39.81
5303	Opata_759077_PstIMspI_PA	39.81
5304	M6_1489375_PstIMseI_PA	39.81
5305	Opata_1518788_PstIMspI_PA	39.81
5306	Opata_1142331_PstIMspI_PA	39.81
5307	Opata_1914734_PstIMspI_PA	39.81
5308	M6_326088_PstIMspI_PA	39.81
5309	Opata_1895465_PstIMseI_PA	39.81
5310	Opata_715444_PstIMseI_PA	39.81
5311	Opata_845283_PstIMseI_PA	39.81
5312	M6_1923942_PstIMseI_PA	39.81
5313	M6_1411020_PstIMspI_PA	39.81
5314	M6_3322445_PstIMspI_PA	39.81
5315	Opata_239589_PstIMspI_PA	39.81
5316	Opata_2647487_PstIMspI_PA	39.81
5317	Opata_2579803_PstIMspI_PA	39.81
5318	Opata_980724_PstIMseI_PA	39.81
5319	Opata_832144_PstIMseI_PA	39.81
5320	M6_251405_PstIMseI_PA	39.81
5321	Opata_2252296_PstIMspI_PA	39.81
5322	M6_1241081_PstIMseI_PA	39.81
5323	Opata_460997_PstIMseI_PA	39.81
5324	Opata_1639722_PstIMspI_PA	39.81
5325	Opata_412365_PstIMseI_PA	39.81
5326	Opata_2533528_PstIMspI_PA	39.81
5327	Opata_3787058_PstIMspI_PA	39.81
5328	Opata_2973087_PstIMseI_PA	39.81
5329	M6_13353_PstIMseI_PA	39.81
5330	Opata_979926_PstIMseI_PA	39.81
5331	M6_2584628_PstIMseI_PA	39.81
5332	Opata_4174532_PstIMspI_PA	39.81
5333	Opata_4493892_PstIMseI_PA	39.81
5334	Opata_992427_PstIMspI_PA	39.81
5335	Opata_381181_PstIMseI_PA	39.81
5336	M6_257161_PstIMseI_PA	39.81
5337	Opata_26120_PstIMseI_PA	39.81
5338	Opata_3656892_PstIMspI_PA	39.81
5339	Opata_3196912_PstIMspI_PA	39.81
5340	Opata_570441_PstIMseI_PA	39.81
5341	Opata_738015_PstIMseI_PA	39.81
5342	M6_85654_PstIMseI_PA	39.81
5343	Opata_1616439_PstIMseI_PA	39.81
5344	Opata_928108_PstIMseI_PA	39.81
5345	M6_168282_PstIMseI_PA	39.81
5346	Opata_623333_PstIMspI_PA	39.81
5347	Opata_288397_PstIMspI_PA	39.81
5348	Opata_284109_PstIMseI_PA	39.81
5349	Opata_3344140_PstIMspI_PA	39.81
5350	M6_1390275_PstIMseI_PA	39.81
5351	Opata_1594560_PstIMluI_PA	39.81
5352	Opata_2280947_PstIMseI_PA	39.81
5353	M6_3218132_PstIMseI_PA	39.81
5354	Opata_1888230_PstIMspI_PA	39.81
5355	Opata_3684464_PstIMspI_PA	39.81
5356	M6_489561_PstIMseI_PA	39.81
5357	M6_1645283_PstIMseI_PA	39.81
5358	Opata_1848606_PstIMspI_PA	39.81
5359	M6_242602_PstIMseI_PA	39.81
5360	Opata_1400440_PstIMseI_PA	39.81
5361	M6_1752954_PstIMseI_PA	39.81
5362	Opata_448759_PstIMseI_PA	39.81
5363	M6_1008932_PstIMseI_PA	39.81
5364	M6_465066_PstIMspI_PA	39.81
5365	Opata_44385_PstIMseI_PA	39.81
5366	Opata_1576507_PstIMspI_PA	39.81
5367	Opata_2475414_PstIMspI_PA	39.81
5368	M6_1490079_PstIMspI_PA	39.81
5369	M6_367021_PstIMspI_PA	39.81
5370	Opata_4095504_PstIMspI_PA	39.81
5371	Opata_1973482_PstIMseI_PA	39.81
5372	Opata_3856780_PstIMspI_PA	39.81
5373	M6_1467413_PstIMseI_PA	39.81
5374	M6_1092924_PstIMseI_PA	39.81
5375	Opata_2153052_PstIMseI_PA	39.81
5376	M6_1958439_PstIMseI_PA	39.81
5377	Opata_1791055_PstIMspI_PA	39.81
5378	Opata_3629619_PstIMspI_PA	39.81
5379	M6_1217787_PstIMseI_PA	39.81
5380	M6_1267103_PstIMseI_PA	39.81
5381	Opata_128331_PstIMseI_PA	39.81
5382	Opata_1916801_PstIMseI_PA	39.81
5383	Opata_687786_PstIMseI_PA	39.81
5384	Opata_1332754_PstIMseI_PA	39.81
5385	Opata_169657_PstIMseI_PA	39.81
5386	M6_1241660_PstIMseI_PA	39.81
5387	M6_2492691_PstIMseI_PA	39.81
5388	Opata_1602114_PstIMspI_PA	39.81
5389	Opata_1287298_PstIMseI_PA	39.81
5390	M6_2536414_PstIMspI_PA	39.81
5391	Opata_177976_PstIMseI_PA	39.81
5392	M6_2207639_PstIMspI_PA	39.81
5393	Opata_67319_PstIMseI_PA	39.81
5394	Opata_4225910_PstIMspI_PA	39.81
5395	Opata_851770_PstIMseI_PA	39.81
5396	Opata_611849_PstIMseI_PA	39.81
5397	Opata_79005_PstIMspI_PA	39.81
5398	M6_815263_PstIMspI_PA	39.81
5399	M6_91709_PstIMseI_PA	39.81
5400	Opata_930881_PstIMspI_PA	39.81
5401	Opata_249484_PstIMseI_PA	39.81
5402	Opata_26115_PstIMspI_PA	39.81
5403	Opata_1500674_PstIMspI_PA	39.81
5404	Opata_3459651_PstIMspI_PA	39.81
5405	M6_623777_PstIMspI_PA	39.81
5406	M6_2040000_PstIMseI_PA	39.81
5407	M6_837492_PstIMseI_PA	39.81
5408	M6_277682_PstIMseI_PA	39.81
5409	M6_1223396_PstIMseI_PA	39.81
5410	Opata_2331622_PstIMspI_PA	39.81
5411	Opata_1216999_PstIMseI_PA	39.81
5412	M6_361900_PstIMseI_PA	39.81
5413	Opata_1121850_PstIMspI_PA	39.81
5414	M6_409732_PstIMspI_PA	39.81
5415	Opata_1330416_PstIMspI_PA	39.81
5416	Opata_1860436_PstIMspI_PA	39.81
5417	Opata_1842987_PstIMspI_PA	39.81
5418	M6_118635_PstIMseI_PA	39.81
5419	M6_1196738_PstIMseI_PA	39.81
5420	M6_305927_PstIMseI_PA	39.81
5421	M6_8385_PstIMseI_PA	39.81
5422	M6_3069477_PstIMseI_PA	39.81
5423	M6_2243497_PstIMseI_PA	39.81
5424	M6_576868_PstIMseI_PA	39.81
5425	Opata_802384_PstIMseI_PA	39.81
5426	Opata_812606_PstIMspI_PA	39.81
5427	M6_1417084_PstIMspI_PA	39.81
5428	Opata_3159715_PstIMspI_PA	39.81
5429	Opata_43672_PstIMseI_PA	39.81
5430	Opata_818029_PstIMspI_PA	39.81
5431	Opata_982181_PstIMspI_PA	39.81
5432	M6_20922_PstIMseI_PA	39.81
5433	M6_1238794_PstIMseI_PA	39.81
5434	M6_2119302_PstIMseI_PA	39.81
5435	M6_140568_PstIMseI_PA	39.81
5436	Opata_476775_PstIMspI_PA	39.81
5437	Opata_357025_PstIMspI_PA	39.81
5438	Opata_368399_PstIMspI_PA	39.81
5439	M6_2371077_PstIMseI_PA	39.81
5440	M6_1812327_PstIMspI_PA	39.81
5441	Opata_847273_PstIMspI_PA	39.81
5442	Opata_564923_PstIMseI_PA	39.81
5443	M6_880677_PstIMseI_PA	39.81
5444	Opata_2422021_PstIMspI_PA	39.81
5445	Opata_558932_PstIMspI_PA	39.81
5446	Opata_227676_PstIMspI_PA	39.81
5447	M6_992030_PstIMseI_PA	39.81
5448	Opata_24764_PstIMspI_PA	39.81
5449	Opata_277160_PstIMseI_PA	39.81
5450	Opata_2207329_PstIMspI_PA	39.81
5451	Opata_1226871_PstIMspI_PA	39.81
5452	M6_365597_PstIMseI_PA	39.81
5453	Opata_404008_PstIMseI_PA	39.81
5454	M6_1592745_PstIMseI_PA	39.81
5455	Opata_2038494_PstIMspI_PA	39.81
5456	M6_948087_PstIMspI_PA	39.81
5457	Opata_695185_PstIMspI_PA	39.81
5458	Opata_1355909_PstIMspI_PA	39.81
5459	Opata_3497874_PstIMspI_PA	39.81
5460	Opata_914439_PstIMseI_PA	39.81
5461	M6_2425347_PstIMseI_PA	39.81
5462	M6_53015_PstIMseI_PA	39.81
5463	Opata_632692_PstIMspI_PA	39.81
5464	Opata_3728108_PstIMspI_PA	39.81
5465	M6_1328722_PstIMseI_PA	39.81
5466	Opata_2373924_PstIMspI_PA	39.81
5467	Opata_1647388_PstIMseI_PA	39.81
5468	Opata_883965_PstIMspI_PA	39.81
5469	Opata_296575_PstIMseI_PA	39.81
5470	M6_2340949_PstIMseI_PA	39.81
5471	Opata_774567_PstIMspI_PA	39.81
5472	Opata_2958419_PstIMseI_PA	39.81
5473	M6_449122_PstIMseI_PA	39.81
5474	Opata_227046_PstIMseI_PA	39.81
5475	Opata_182250_PstIMseI_PA	39.81
5476	M6_190295_PstIMseI_PA	39.81
5477	Opata_2726082_PstIMspI_PA	39.81
5478	M6_1308102_PstIMseI_PA	39.81
5479	M6_977581_PstIMseI_PA	39.81
5480	Opata_115193_PstIMseI_PA	39.81
5481	Opata_2683257_PstIMspI_PA	39.81
5482	Opata_1306714_PstIMspI_PA	39.81
5483	Opata_813695_PstIMspI_PA	39.81
5484	Opata_69923_PstIMseI_PA	39.81
5485	Opata_433978_PstIMseI_PA	39.81
5486	Opata_2057660_PstIMspI_PA	39.81
5487	M6_104335_PstIMseI_PA	39.81
5488	M6_231554_PstIMseI_PA	39.81
5489	M6_742817_PstIMspI_PA	39.81
5490	M6_615524_PstIMseI_PA	39.81
5491	M6_553785_PstIMseI_PA	39.81
5492	M6_169668_PstIMseI_PA	39.81
5493	M6_579459_PstIMseI_PA	39.81
5494	M6_594725_PstIMseI_PA	39.81
5495	Opata_705405_PstIMspI_PA	39.81
5496	M6_261222_PstIMseI_PA	39.81
5497	M6_2725932_PstIMseI_PA	39.81
5498	Opata_2043157_PstIMseI_PA	39.81
5499	M6_89911_PstIMseI_PA	39.81
5500	M6_1303586_PstIMseI_PA	39.81
5501	M6_227905_PstIMseI_PA	39.81
5502	M6_1084435_PstIMseI_PA	39.81
5503	M6_126874_PstIMseI_PA	39.81
5504	M6_1296741_PstIMseI_PA	39.81
5505	Opata_2746522_PstIMspI_PA	39.81
5506	M6_609313_PstIMspI_PA	39.81
5507	M6_1017101_PstIMspI_PA	39.81
5508	Opata_568721_PstIMspI_PA	39.81
5509	M6_221320_PstIMspI_PA	39.81
5510	M6_708367_PstIMseI_PA	39.81
5511	Opata_608808_PstIMseI_PA	39.81
5512	M6_314636_PstIMseI_PA	39.81
5513	M6_307402_PstIMseI_PA	39.81
5514	M6_405382_PstIMseI_PA	39.81
5515	Opata_1309537_PstIMspI_PA	39.81
5516	M6_1367100_PstIMseI_PA	39.81
5517	M6_485961_PstIMseI_PA	39.81
5518	Opata_1286467_PstIMseI_PA	39.81
5519	M6_1361073_PstIMseI_PA	39.81
5520	M6_1664522_PstIMspI_PA	39.81
5521	Opata_300798_PstIMspI_PA	39.81
5522	Opata_40391_PstIMspI_PA	39.81
5523	M6_1184507_PstIMluI_PA	39.81
5524	M6_39514_PstIMspI_PA	39.81
5525	Opata_862901_PstIMspI_PA	39.81
5526	M6_625274_PstIMseI_PA	39.81
5527	M6_473914_PstIMseI_PA	39.81
5528	Opata_194140_PstIMseI_PA	39.81
5529	M6_24486_PstIMseI_PA	39.81
5530	Opata_1721_PstIMseI_PA	39.81
5531	M6_3484213_PstIMspI_PA	39.81
5532	M6_1601846_PstIMseI_PA	39.81
5533	Opata_3158916_PstIMspI_PA	39.81
5534	M6_3681739_PstIMseI_PA	39.81
5535	Opata_3227355_PstIMseI_PA	39.81
5536	M6_345578_PstIMseI_PA	39.81
5537	Opata_1752064_PstIMspI_PA	39.81
5538	Opata_617839_PstIMseI_PA	39.81
5539	Opata_637696_PstIMspI_PA	39.81
5540	Opata_316658_PstIMspI_PA	39.81
5541	Opata_929990_PstIMspI_PA	39.81
5542	Opata_3624747_PstIMspI_PA	39.81
5543	Opata_1397085_PstIMspI_PA	39.81
5544	Opata_4199079_PstIMspI_PA	39.81
5545	Opata_2826771_PstIMspI_PA	39.81
5546	Opata_4076553_PstIMspI_PA	39.81
5547	Opata_2324499_PstIMspI_PA	39.81
5548	Opata_852231_PstIMspI_PA	39.81
5549	Opata_2230971_PstIMspI_PA	39.81
5550	Opata_1349621_PstIMspI_PA	39.81
5551	Opata_617207_PstIMspI_PA	39.81
5552	Opata_3019616_PstIMspI_PA	39.81
5553	Opata_443181_PstIMspI_PA	39.81
5554	Opata_675111_PstIMspI_PA	39.81
5555	Opata_3523649_PstIMspI_PA	39.81
5556	Opata_1551275_PstIMspI_PA	39.81
5557	Opata_1816531_PstIMspI_PA	39.81
5558	Opata_3444008_PstIMspI_PA	39.81
5559	Opata_2081042_PstIMseI_PA	39.81
5560	Opata_2913353_PstIMspI_PA	39.81
5561	Opata_2724973_PstIMseI_PA	39.81
5562	Opata_3895701_PstIMseI_PA	39.81
5563	Opata_1971587_PstIMspI_PA	39.81
5564	Opata_2330115_PstIMspI_PA	39.81
5565	Opata_3885544_PstIMspI_PA	39.81
5566	Opata_615312_PstIMspI_PA	39.81
5567	Opata_2237016_PstIMspI_PA	39.81
5568	Opata_543343_PstIMspI_PA	39.81
5569	Opata_359443_PstIMseI_PA	39.81
5570	Opata_3484892_PstIMspI_PA	39.81
5571	Opata_1882244_PstIMspI_PA	39.81
5572	Opata_2803075_PstIMspI_PA	39.81
5573	Opata_329783_PstIMseI_PA	39.81
5574	Opata_567626_PstIMseI_PA	39.81
5575	Opata_2217251_PstIMspI_PA	39.81
5576	Opata_2355231_PstIMseI_PA	39.81
5577	Opata_4217691_PstIMspI_PA	39.81
5578	Opata_3105375_PstIMspI_PA	39.81
5579	Opata_394497_PstIMspI_PA	39.81
5580	Opata_491597_PstIMseI_PA	39.81
5581	Opata_327681_PstIMspI_PA	39.81
5582	Opata_3760337_PstIMspI_PA	39.81
5583	Opata_141070_PstIMseI_PA	39.81
5584	Opata_199626_PstIMseI_PA	39.81
5585	Opata_2576927_PstIMspI_PA	39.81
5586	Opata_3827906_PstIMseI_PA	39.81
5587	Opata_1717618_PstIMspI_PA	39.81
5588	Opata_524260_PstIMspI_PA	39.81
5589	Opata_253371_PstIMseI_PA	39.81
5590	Opata_1079141_PstIMseI_PA	39.81
5591	Opata_802001_PstIMspI_PA	39.81
5592	Opata_761945_PstIMspI_PA	39.81
5593	Opata_3250015_PstIMspI_PA	39.81
5594	Opata_937664_PstIMspI_PA	39.81
5595	Opata_1004221_PstIMspI_PA	39.81
5596	Opata_4241362_PstIMspI_PA	39.81
5597	Opata_306078_PstIMseI_PA	39.81
5598	Opata_4192319_PstIMspI_PA	39.81
5599	Opata_2885144_PstIMspI_PA	39.81
5600	Opata_1112565_PstIMseI_PA	39.81
5601	Opata_807585_PstIMspI_PA	39.81
5602	Opata_1378021_PstIMseI_PA	39.81
5603	M6_496147_PstIMseI_PA	39.81
5604	Opata_473685_PstIMspI_PA	39.81
5605	M6_856672_PstIMseI_PA	39.81
5606	M6_358157_PstIMseI_PA	39.81
5607	M6_739175_PstIMluI_PA	39.81
5608	Opata_3982967_PstIMspI_PA	39.81
5609	Opata_1233677_PstIMspI_PA	39.81
5610	M6_2114499_PstIMspI_PA	39.81
5611	Opata_1124612_PstIMspI_PA	39.81
5612	Opata_2491839_PstIMspI_PA	39.81
5613	Opata_2062415_PstIMspI_PA	39.81
5614	M6_1819463_PstIMluI_PA	39.81
5615	Opata_580125_PstIMseI_PA	39.81
5616	Opata_3657296_PstIMspI_PA	39.81
5617	Opata_797358_PstIMseI_PA	39.81
5618	Opata_389159_PstIMspI_PA	39.81
5619	Opata_1838252_PstIMspI_PA	39.81
5620	Opata_1044869_PstIMseI_PA	39.81
5621	Opata_2917353_PstIMspI_PA	39.81
5622	Opata_2082032_PstIMspI_PA	39.81
5623	M6_466067_PstIMseI_PA	39.81
5624	Opata_1816770_PstIMspI_PA	39.81
5625	Opata_1315545_PstIMseI_PA	39.81
5626	Opata_3110723_PstIMspI_PA	39.81
5627	Opata_409965_PstIMseI_PA	39.81
5628	M6_1724096_PstIMseI_PA	39.81
5629	M6_1115251_PstIMseI_PA	39.81
5630	Opata_3114964_PstIMspI_PA	39.81
5631	M6_581927_PstIMseI_PA	39.81
5632	M6_67282_PstIMspI_PA	39.81
5633	Opata_2394507_PstIMspI_PA	39.81
5634	Opata_146354_PstIMseI_PA	39.81
5635	M6_365496_PstIMseI_PA	39.81
5636	M6_1855137_PstIMluI_PA	39.81
5637	M6_989557_PstIMseI_PA	39.81
5638	M6_50423_PstIMspI_PA	39.81
5639	M6_69827_PstIMseI_PA	39.81
5640	M6_586416_PstIMspI_PA	39.81
5641	M6_907716_PstIMseI_PA	39.81
5642	M6_16865_PstIMseI_PA	39.81
5643	M6_276062_PstIMseI_PA	39.81
5644	M6_2806563_PstIMseI_PA	39.81
5645	M6_1506601_PstIMseI_PA	39.81
5646	M6_1632832_PstIMseI_PA	39.81
5647	Opata_3724018_PstIMspI_PA	39.81
5648	M6_167143_PstIMseI_PA	39.81
5649	Opata_977417_PstIMseI_PA	39.81
5650	Opata_1237582_PstIMspI_PA	39.81
5651	M6_1876707_PstIMluI_PA	39.81
5652	Opata_43789_PstIMseI_PA	39.81
5653	M6_880175_PstIMseI_PA	39.81
5654	Opata_536433_PstIMspI_PA	39.81
5655	Opata_2522907_PstIMspI_PA	39.81
5656	Opata_31502_PstIMseI_PA	39.81
5657	Opata_246594_PstIMseI_PA	39.81
5658	M6_754400_PstIMspI_PA	39.81
5659	M6_1282498_PstIMluI_PA	39.81
5660	Opata_1475948_PstIMspI_PA	39.81
5661	M6_2831358_PstIMseI_PA	39.81
5662	M6_720136_PstIMseI_PA	39.81
5663	Opata_914101_PstIMspI_PA	39.81
5664	Opata_3853503_PstIMspI_PA	39.81
5665	Opata_494216_PstIMspI_PA	39.81
5666	Opata_1611121_PstIMseI_PA	39.81
5667	M6_450744_PstIMseI_PA	39.81
5668	M6_374892_PstIMluI_PA	39.81
5669	M6_690305_PstIMseI_PA	39.81
5670	Opata_2183974_PstIMspI_PA	39.81
5671	Opata_374331_PstIMspI_PA	39.81
5672	M6_981123_PstIMseI_PA	39.81
5673	Opata_2762802_PstIMspI_PA	39.81
5674	Opata_2539757_PstIMspI_PA	39.81
5675	M6_3378564_PstIMspI_PA	39.81
5676	Opata_2786118_PstIMspI_PA	39.81
5677	Opata_962068_PstIMseI_PA	39.81
5678	M6_504582_PstIMseI_PA	39.81
5679	M6_316175_PstIMseI_PA	39.81
5680	M6_863801_PstIMseI_PA	39.81
5681	Opata_1662450_PstIMspI_PA	39.81
5682	Opata_404117_PstIMseI_PA	39.81
5683	Opata_514783_PstIMspI_PA	39.81
5684	Opata_418547_PstIMspI_PA	39.81
5685	M6_1043114_PstIMspI_PA	39.81
5686	M6_2570551_PstIMluI_PA	39.81
5687	Opata_1707878_PstIMspI_PA	39.81
5688	M6_1268095_PstIMseI_PA	39.81
5689	M6_153920_PstIMspI_PA	39.81
5690	Opata_334457_PstIMseI_PA	39.81
5691	Opata_230977_PstIMseI_PA	39.81
5692	Opata_4044657_PstIMspI_PA	39.81
5693	Opata_386210_PstIMspI_PA	39.81
5694	M6_699460_PstIMseI_PA	39.81
5695	M6_477411_PstIMluI_PA	39.81
5696	Opata_1258060_PstIMspI_PA	39.81
5697	Opata_742962_PstIMspI_PA	39.81
5698	Opata_512582_PstIMseI_PA	39.81
5699	Opata_967864_PstIMspI_PA	39.81
5700	Opata_2251986_PstIMseI_PA	39.81
5701	M6_166567_PstIMspI_PA	39.81
5702	Opata_269798_PstIMspI_PA	39.81
5703	Opata_715861_PstIMspI_PA	39.81
5704	Opata_3867555_PstIMspI_PA	39.81
5705	M6_1474503_PstIMspI_PA	39.81
5706	Opata_1791905_PstIMspI_PA	39.81
5707	M6_1819026_PstIMseI_PA	39.81
5708	Opata_4478638_PstIMseI_PA	39.81
5709	Opata_1151369_PstIMspI_PA	39.81
5710	Opata_2721350_PstIMseI_PA	39.81
5711	Opata_1065967_PstIMseI_PA	39.81
5712	Opata_374633_PstIMspI_PA	39.81
5713	M6_1722851_PstIMluI_PA	39.81
5714	M6_592246_PstIMseI_PA	39.81
5715	Opata_742875_PstIMspI_PA	39.81
5716	Opata_1516655_PstIMspI_PA	39.81
5717	Opata_3015692_PstIMseI_PA	39.81
5718	Opata_56143_PstIMseI_PA	39.81
5719	M6_142932_PstIMseI_PA	39.81
5720	M6_1171340_PstIMseI_PA	39.81
5721	Opata_1406812_PstIMspI_PA	39.81
5722	M6_3095142_PstIMspI_PA	39.81
5723	M6_762263_PstIMseI_PA	39.81
5724	Opata_175447_PstIMseI_PA	39.81
5725	Opata_2806606_PstIMseI_PA	39.81
5726	Opata_944243_PstIMspI_PA	39.81
5727	M6_1193619_PstIMseI_PA	39.81
5728	M6_648640_PstIMseI_PA	39.81
5729	M6_3187174_PstIMseI_PA	39.81
5730	M6_972505_PstIMseI_PA	39.81
5731	Opata_4399732_PstIMseI_PA	39.81
5732	M6_2228537_PstIMspI_PA	39.81
5733	Opata_1294009_PstIMspI_PA	39.81
5734	M6_479409_PstIMseI_PA	39.81
5735	M6_3366824_PstIMseI_PA	39.81
5736	M6_63964_PstIMluI_PA	39.81
5737	M6_198038_PstIMspI_PA	39.81
5738	M6_497558_PstIMspI_PA	39.81
5739	Opata_812689_PstIMspI_PA	39.81
5740	M6_489272_PstIMseI_PA	39.81
5741	Opata_4111484_PstIMspI_PA	39.81
5742	M6_601081_PstIMseI_PA	39.81
5743	M6_79495_PstIMspI_PA	39.81
5744	M6_2234304_PstIMseI_PA	39.81
5745	Opata_1307059_PstIMspI_PA	39.81
5746	M6_1509786_PstIMseI_PA	39.81
5747	M6_2271088_PstIMluI_PA	39.81
5748	Opata_2906407_PstIMspI_PA	39.81
5749	Opata_3906473_PstIMspI_PA	39.81
5750	Opata_276881_PstIMspI_PA	39.81
5751	M6_895643_PstIMseI_PA	39.81
5752	M6_179816_PstIMspI_PA	39.81
5753	Opata_745057_PstIMspI_PA	39.81
5754	Opata_554140_PstIMspI_PA	39.81
5755	M6_2998993_PstIMseI_PA	39.81
5756	Opata_137484_PstIMspI_PA	39.81
5757	Opata_776602_PstIMseI_PA	39.81
5758	M6_1466148_PstIMseI_PA	39.81
5759	M6_107656_PstIMseI_PA	39.81
5760	M6_35598_PstIMspI_PA	39.81
5761	M6_1218031_PstIMseI_PA	39.81
5762	Opata_1718386_PstIMspI_PA	39.81
5763	M6_2246926_PstIMluI_PA	39.81
5764	Opata_405409_PstIMspI_PA	39.81
5765	M6_2255910_PstIMspI_PA	39.81
5766	Opata_149053_PstIMseI_PA	39.81
5767	M6_1556397_PstIMseI_PA	39.81
5768	M6_3422632_PstIMspI_PA	39.81
5769	Opata_3458324_PstIMspI_PA	39.81
5770	Opata_672890_PstIMseI_PA	39.81
5771	Opata_3646739_PstIMspI_PA	39.81
5772	Opata_409008_PstIMseI_PA	39.81
5773	Opata_2254384_PstIMspI_PA	39.81
5774	M6_2187082_PstIMseI_PA	39.81
5775	M6_727295_PstIMseI_PA	39.81
5776	Opata_3333056_PstIMspI_PA	39.81
5777	M6_721605_PstIMseI_PA	39.81
5778	M6_283875_PstIMseI_PA	39.81
5779	Opata_588548_PstIMseI_PA	39.81
5780	Opata_3295220_PstIMspI_PA	39.81
5781	Opata_1565174_PstIMspI_PA	39.81
5782	Opata_677238_PstIMspI_PA	39.81
5783	Opata_1008956_PstIMseI_PA	39.81
5784	Opata_1110700_PstIMseI_PA	39.81
5785	M6_9892_PstIMseI_PA	39.81
5786	Opata_1354916_PstIMseI_PA	39.81
5787	M6_892879_PstIMseI_PA	39.81
5788	Opata_2112685_PstIMspI_PA	39.81
5789	Opata_703125_PstIMspI_PA	39.81
5790	M6_105106_PstIMspI_PA	39.81
5791	M6_134117_PstIMspI_PA	39.81
5792	Opata_556582_PstIMspI_PA	39.81
5793	M6_691566_PstIMluI_PA	39.81
5794	Opata_999757_PstIMspI_PA	39.81
5795	Opata_1984022_PstIMspI_PA	39.81
5796	Opata_2663369_PstIMspI_PA	39.81
5797	M6_1853020_PstIMluI_PA	39.81
5798	Opata_19963_PstIMspI_PA	39.81
5799	Opata_3388427_PstIMseI_PA	39.81
5800	Opata_1280513_PstIMspI_PA	39.81
5801	Opata_4068219_PstIMspI_PA	39.81
5802	Opata_670587_PstIMspI_PA	39.81
5803	Opata_489606_PstIMspI_PA	39.81
5804	Opata_238065_PstIMseI_PA	39.81
5805	Opata_3031490_PstIMseI_PA	39.81
5806	Opata_3040026_PstIMspI_PA	39.81
5807	Opata_48161_PstIMseI_PA	39.81
5808	Opata_4168934_PstIMspI_PA	39.81
5809	Opata_3208591_PstIMspI_PA	39.81
5810	Opata_2742775_PstIMspI_PA	39.81
5811	Opata_861987_PstIMspI_PA	39.81
5812	Opata_744367_PstIMspI_PA	39.81
5813	Opata_1325152_PstIMspI_PA	39.81
5814	Opata_2154308_PstIMspI_PA	39.81
5815	Opata_83048_PstIMseI_PA	39.81
5816	Opata_2086284_PstIMspI_PA	39.81
5817	Opata_3207804_PstIMseI_PA	39.81
5818	Opata_351898_PstIMspI_PA	39.81
5819	Opata_3803967_PstIMspI_PA	39.81
5820	Opata_48482_PstIMspI_PA	39.81
5821	Opata_1292032_PstIMseI_PA	39.81
5822	Opata_556183_PstIMseI_PA	39.81
5823	Opata_2614542_PstIMspI_PA	39.81
5824	Opata_2058693_PstIMspI_PA	39.81
5825	Opata_619754_PstIMspI_PA	39.81
5826	Opata_4084692_PstIMspI_PA	39.81
5827	Opata_203592_PstIMspI_PA	39.81
5828	M6_859541_PstIMseI_PA	39.81
5829	M6_700062_PstIMseI_PA	39.81
5830	Opata_650255_PstIMspI_PA	39.81
5831	Opata_4179367_PstIMspI_PA	39.81
5832	Opata_3539642_PstIMspI_PA	39.81
5833	M6_431967_PstIMspI_PA	39.81
5834	M6_16184_PstIMseI_PA	39.81
5835	Opata_2173011_PstIMspI_PA	39.81
5836	Opata_2110595_PstIMspI_PA	39.81
5837	Opata_2350640_PstIMspI_PA	39.81
5838	Opata_1334889_PstIMseI_PA	39.81
5839	Opata_702047_PstIMspI_PA	39.81
5840	Opata_2044849_PstIMspI_PA	39.81
5841	Opata_2267682_PstIMseI_PA	39.81
5842	M6_446984_PstIMseI_PA	39.81
5843	Opata_1411782_PstIMseI_PA	39.81
5844	M6_1173187_PstIMseI_PA	39.81
5845	Opata_766602_PstIMseI_PA	39.81
5846	Opata_3164945_PstIMspI_PA	39.81
5847	M6_595836_PstIMseI_PA	39.81
5848	M6_628175_PstIMseI_PA	39.81
5849	Opata_2348220_PstIMspI_PA	39.81
5850	Opata_173497_PstIMseI_PA	39.81
5851	Opata_2617626_PstIMspI_PA	39.81
5852	Opata_73950_PstIMseI_PA	39.81
5853	Opata_268519_PstIMspI_PA	39.81
5854	Opata_349668_PstIMseI_PA	39.81
5855	Opata_2016997_PstIMspI_PA	39.81
5856	Opata_2934193_PstIMspI_PA	39.81
5857	Opata_775590_PstIMseI_PA	39.81
5858	Opata_1101459_PstIMseI_PA	39.81
5859	Opata_322263_PstIMseI_PA	39.81
5860	Opata_1287979_PstIMseI_PA	39.81
5861	Opata_3927088_PstIMspI_PA	39.81
5862	Opata_165707_PstIMseI_PA	39.81
5863	Opata_151503_PstIMseI_PA	39.81
5864	Opata_923766_PstIMseI_PA	39.81
5865	Opata_888181_PstIMseI_PA	39.81
5866	Opata_1591489_PstIMseI_PA	39.81
5867	M6_1210990_PstIMseI_PA	39.81
5868	Opata_2173323_PstIMseI_PA	39.81
5869	Opata_3940844_PstIMseI_PA	39.81
5870	Opata_2035478_PstIMspI_PA	39.81
5871	Opata_3211522_PstIMseI_PA	39.81
5872	Opata_980623_PstIMseI_PA	39.81
5873	Opata_2809951_PstIMspI_PA	39.81
5874	Opata_1623229_PstIMspI_PA	39.81
5875	Opata_2850908_PstIMspI_PA	39.81
5876	M6_1006266_PstIMspI_PA	39.81
5877	Opata_946857_PstIMseI_PA	39.81
5878	Opata_1972185_PstIMseI_PA	39.81
5879	Opata_98614_PstIMseI_PA	39.81
5880	M6_443773_PstIMseI_PA	39.81
5881	Opata_699113_PstIMseI_PA	39.81
5882	Opata_72930_PstIMseI_PA	39.81
5883	Opata_97384_PstIMspI_PA	39.81
5884	Opata_2900249_PstIMspI_PA	39.81
5885	Opata_209932_PstIMspI_PA	39.81
5886	Opata_819499_PstIMspI_PA	39.81
5887	Opata_3077941_PstIMspI_PA	39.81
5888	Opata_1593554_PstIMseI_PA	39.81
5889	Opata_167229_PstIMspI_PA	39.81
5890	Opata_2827546_PstIMspI_PA	39.81
5891	Opata_211708_PstIMspI_PA	39.81
5892	Opata_882652_PstIMspI_PA	39.81
5893	Opata_436568_PstIMseI_PA	39.81
5894	Opata_3990170_PstIMspI_PA	39.81
5895	Opata_2176484_PstIMspI_PA	39.81
5896	Opata_283879_PstIMseI_PA	39.81
5897	M6_507188_PstIMseI_PA	39.81
5898	Opata_1656499_PstIMseI_PA	39.81
5899	M6_988690_PstIMseI_PA	39.81
5900	Opata_258596_PstIMseI_PA	39.81
5901	Opata_133165_PstIMspI_PA	39.81
5902	Opata_461987_PstIMspI_PA	39.81
5903	Opata_348447_PstIMseI_PA	39.81
5904	Opata_1328907_PstIMluI_PA	39.81
5905	Opata_892630_PstIMseI_PA	39.81
5906	Opata_461403_PstIMspI_PA	39.81
5907	Opata_156239_PstIMseI_PA	39.81
5908	M6_106002_PstIMseI_PA	39.81
5909	Opata_648776_PstIMspI_PA	39.81
5910	Opata_287194_PstIMseI_PA	39.81
5911	Opata_577843_PstIMseI_PA	39.81
5912	Opata_1633553_PstIMspI_PA	39.81
5913	M6_2484529_PstIMspI_PA	39.81
5914	M6_3091201_PstIMseI_PA	39.81
5915	Opata_2464464_PstIMseI_PA	39.81
5916	Opata_1013472_PstIMspI_PA	39.81
5917	Opata_65034_PstIMseI_PA	39.81
5918	Opata_590075_PstIMspI_PA	39.81
5919	Opata_2904817_PstIMseI_PA	39.81
5920	Opata_1250296_PstIMseI_PA	39.81
5921	Opata_84924_PstIMseI_PA	39.81
5922	Opata_1506524_PstIMspI_PA	39.81
5923	Opata_231122_PstIMspI_PA	39.81
5924	Opata_363172_PstIMspI_PA	39.81
5925	Opata_318799_PstIMspI_PA	39.81
5926	Opata_839532_PstIMspI_PA	39.81
5927	Opata_39918_PstIMspI_PA	39.81
5928	Opata_34746_PstIMspI_PA	39.81
5929	Opata_174301_PstIMspI_PA	39.81
5930	Opata_262514_PstIMseI_PA	39.81
5931	Opata_2654769_PstIMspI_PA	39.81
5932	Opata_112838_PstIMseI_PA	39.81
5933	Opata_1043535_PstIMseI_PA	39.81
5934	M6_2961570_PstIMseI_PA	39.81
5935	Opata_93860_PstIMseI_PA	39.81
5936	Opata_1157049_PstIMspI_PA	39.81
5937	M6_1218872_PstIMseI_PA	39.81
5938	M6_404766_PstIMspI_PA	39.81
5939	Opata_1784918_PstIMseI_PA	39.81
5940	Opata_2158819_PstIMluI_PA	39.81
5941	Opata_3157474_PstIMspI_PA	39.81
5942	Opata_477044_PstIMspI_PA	39.81
5943	Opata_2069511_PstIMspI_PA	39.81
5944	M6_134031_PstIMseI_PA	39.81
5945	Opata_511601_PstIMspI_PA	39.81
5946	Opata_637825_PstIMseI_PA	39.81
5947	M6_3372970_PstIMseI_PA	39.81
5948	Opata_2953903_PstIMspI_PA	39.81
5949	M6_145817_PstIMseI_PA	39.81
5950	M6_879862_PstIMseI_PA	39.81
5951	Opata_1968036_PstIMspI_PA	39.81
5952	M6_2629766_PstIMseI_PA	39.81
5953	M6_773771_PstIMseI_PA	39.81
5954	Opata_1867994_PstIMspI_PA	39.81
5955	Opata_1069206_PstIMseI_PA	39.81
5956	Opata_1418334_PstIMseI_PA	39.81
5957	M6_777289_PstIMseI_PA	39.81
5958	Opata_1826533_PstIMspI_PA	39.81
5959	M6_130539_PstIMseI_PA	39.81
5960	M6_3558803_PstIMspI_PA	39.81
5961	Opata_2659274_PstIMspI_PA	39.81
5962	Opata_3969478_PstIMseI_PA	39.81
5963	M6_356014_PstIMseI_PA	39.81
5964	Opata_49876_PstIMseI_PA	39.81
5965	M6_1092829_PstIMseI_PA	39.81
5966	Opata_3444481_PstIMseI_PA	39.81
5967	Opata_1036111_PstIMspI_PA	39.81
5968	M6_852380_PstIMspI_PA	39.81
5969	M6_936348_PstIMspI_PA	39.81
5970	M6_966270_PstIMspI_PA	39.81
5971	M6_2174597_PstIMluI_PA	39.81
5972	M6_105655_PstIMseI_PA	39.81
5973	M6_758449_PstIMspI_PA	39.81
5974	M6_200371_PstIMspI_PA	39.81
5975	M6_1375740_PstIMseI_PA	39.81
5976	M6_148176_PstIMseI_PA	39.81
5977	M6_104103_PstIMspI_PA	39.81
5978	M6_396570_PstIMluI_PA	39.81
5979	M6_493819_PstIMseI_PA	39.81
5980	M6_202571_PstIMseI_PA	39.81
5981	M6_2032312_PstIMspI_PA	39.81
5982	M6_1207166_PstIMseI_PA	39.81
5983	Opata_1281584_PstIMseI_PA	39.81
5984	M6_243746_PstIMseI_PA	39.81
5985	Opata_42543_PstIMseI_PA	39.81
5986	M6_338421_PstIMseI_PA	39.81
5987	Opata_388812_PstIMseI_PA	39.81
5988	M6_1767858_PstIMspI_PA	39.81
5989	Opata_1247115_PstIMseI_PA	39.81
5990	M6_920246_PstIMspI_PA	39.81
5991	Opata_1909556_PstIMseI_PA	39.81
5992	Opata_722714_PstIMspI_PA	39.81
5993	M6_1148723_PstIMseI_PA	39.81
5994	Opata_795184_PstIMseI_PA	39.81
5995	Opata_3039060_PstIMspI_PA	39.81
5996	Opata_2858173_PstIMspI_PA	39.81
5997	M6_1036567_PstIMspI_PA	39.81
5998	M6_925856_PstIMseI_PA	39.81
5999	Opata_3957467_PstIMseI_PA	39.81
6000	Opata_3040139_PstIMspI_PA	39.81
6001	Opata_3031555_PstIMspI_PA	39.81
6002	Opata_1251218_PstIMspI_PA	39.81
6003	Opata_1145455_PstIMseI_PA	39.81
6004	Opata_674323_PstIMspI_PA	39.81
6005	Opata_2461587_PstIMspI_PA	39.81
6006	M6_78_PstIMseI_PA	39.81
6007	M6_3413585_PstIMspI_PA	39.81
6008	Opata_1925380_PstIMspI_PA	39.81
6009	Opata_1634721_PstIMseI_PA	39.81
6010	Opata_431794_PstIMspI_PA	39.81
6011	Xfba42	40
6012	743486	40
6013	1227937	40.01
6014	4910201	40.01
6015	1308746	40.03
6016	1081727	40.26
6017	wsnp_Ex_c24376_33618864	40.71
6018	wsnp_Ex_c24376_33619527	40.71
6019	RAC875_c19943_2198	40.71
6020	BS00111144_51	40.71
6021	1083724	40.84
6022	4540303	40.84
6023	1016193	40.91
6024	1051412	40.91
6025	1083686	40.91
6026	2293592	41.15
6027	5354712	41.15
6028	Kukri_c9105_836	41.21
6029	1034675	41.22
6030	1065631	41.22
6031	1114021	41.22
6032	1133620	41.22
6033	1144799	41.22
6034	1218434	41.22
6035	996714	41.29
6036	1086565	41.29
6037	1160872	41.29
6038	1217639	41.29
6039	3961147	41.29
6040	4260926	41.29
6041	4405838	41.29
6042	1082167	41.34
6043	1017786	41.37
6044	1396242	41.37
6045	3385343	41.37
6046	4539873	41.37
6047	981013	41.42
6048	115281	41.58
6049	2262508	41.82
6050	1000160	41.83
6051	1031734	41.83
6052	1091206	41.83
6053	1096272	41.83
6054	1103286	41.83
6055	1106430	41.83
6056	1123476	41.83
6057	1150108	41.83
6058	1164318	41.83
6059	1232972	41.83
6060	1233786	41.83
6061	1253285	41.83
6062	1304587	41.83
6063	2302799	41.83
6064	4394137	41.83
6065	1257588	41.89
6066	4990311	41.95
6067	1069235	42.06
6068	1080641	42.06
6069	1081026	42.06
6070	1216942	42.06
6071	2276202	42.06
6072	Opata_4071142_64_PstIMspI_SNP	42.5
6073	Opata_1552436_25_PstIMspI_SNP	42.5
6074	Opata_904169_15_PstIMseI_SNP	42.5
6075	Opata_780841_46_PstIMseI_SNP	42.5
6076	M6_2524295_PstIMspI_PA	42.5
6077	Opata_1195174_46_PstIMseI_SNP	42.5
6078	M6_3031246_PstIMspI_PA	42.5
6079	Opata_4168176_38_PstIMspI_SNP	42.5
6080	M6_2334941_PstIMspI_PA	42.5
6081	M6_2159685_PstIMspI_PA	42.5
6082	M6_164371_PstIMseI_PA	42.5
6083	M6_3138180_PstIMspI_PA	42.5
6084	Opata_4071142_76_PstIMspI_SNP	42.5
6085	Opata_814667_77_PstIMseI_SNP	42.5
6086	Opata_3612502_45_PstIMspI_SNP	42.5
6087	M6_2863190_PstIMspI_PA	42.5
6088	Opata_56932_21_PstIMspI_SNP	42.5
6089	Opata_3600675_PstIMspI_PA	42.5
6090	Opata_1604588_72_PstIMseI_SNP	42.5
6091	Opata_681074_PstIMseI_PA	42.5
6092	M6_2352639_PstIMspI_PA	42.5
6093	Opata_814667_88_PstIMseI_SNP	42.5
6094	Opata_36644_38_PstIMseI_SNP	42.5
6095	M6_1581778_PstIMspI_PA	42.5
6096	Opata_3612502_35_PstIMspI_SNP	42.5
6097	Opata_329268_69_PstIMseI_SNP	42.5
6098	Opata_1657904_88_PstIMseI_SNP	42.5
6099	Opata_56932_60_PstIMspI_SNP	42.5
6100	Opata_260922_PstIMseI_PA	42.5
6101	Opata_3774145_27_PstIMspI_SNP	42.5
6102	Opata_955778_10_PstIMseI_SNP	42.5
6103	Opata_866924_65_PstIMseI_SNP	42.5
6104	Opata_3774145_18_PstIMspI_SNP	42.5
6105	Opata_339122_80_PstIMseI_SNP	42.5
6106	Opata_1717261_41_PstIMspI_SNP	42.5
6107	Opata_1812464_18_PstIMseI_SNP	42.5
6108	Opata_1930218_44_PstIMspI_SNP	42.5
6109	Opata_1717261_29_PstIMspI_SNP	42.5
6110	Opata_512730_63_PstIMspI_SNP	42.5
6111	Opata_668735_87_PstIMseI_SNP	42.5
6112	Opata_402913_76_PstIMseI_SNP	42.5
6113	Opata_1151481_28_PstIMspI_SNP	42.5
6114	Opata_866924_3_PstIMseI_SNP	42.5
6115	Opata_399624_PstIMspI_PA	42.5
6116	Opata_1987215_PstIMspI_PA	42.5
6117	Opata_2586188_90_PstIMseI_SNP	42.5
6118	Opata_294067_8_PstIMspI_SNP	42.5
6119	M6_3470118_PstIMspI_PA	42.5
6120	Opata_3377637_PstIMspI_PA	42.5
6121	M6_26865_PstIMseI_PA	42.5
6122	Opata_2341178_PstIMseI_PA	42.5
6123	M6_178094_PstIMseI_PA	42.5
6124	M6_2150448_PstIMspI_PA	42.5
6125	Opata_2070219_78_PstIMspI_SNP	42.5
6126	M6_1207587_PstIMseI_PA	42.5
6127	Opata_892302_PstIMseI_PA	42.5
6128	Opata_1688112_PstIMseI_PA	42.5
6129	M6_2280314_PstIMspI_PA	42.5
6130	M6_1555710_PstIMseI_PA	42.5
6131	M6_378583_PstIMspI_PA	42.5
6132	Opata_2596706_PstIMluI_PA	42.5
6133	Opata_2551654_27_PstIMseI_SNP	42.5
6134	Opata_3665160_5_PstIMspI_SNP	42.5
6135	Opata_608161_3_PstIMseI_SNP	42.5
6136	Opata_283307_10_PstIMspI_SNP	42.5
6137	M6_3985871_PstIMseI_PA	42.5
6138	M6_3102058_PstIMspI_PA	42.5
6139	Opata_1823080_15_PstIMspI_SNP	42.5
6140	Opata_837430_8_PstIMseI_SNP	42.5
6141	Opata_753438_21_PstIMseI_SNP	42.5
6142	Opata_3425774_PstIMspI_PA	42.5
6143	M6_985319_PstIMseI_PA	42.5
6144	M6_2318320_PstIMspI_PA	42.5
6145	M6_1456980_PstIMseI_PA	42.5
6146	Opata_572373_48_PstIMspI_SNP	42.5
6147	Opata_3439626_76_PstIMseI_SNP	42.5
6148	Opata_2433574_69_PstIMspI_SNP	42.5
6149	Opata_1885343_PstIMspI_PA	42.5
6150	Opata_1812994_PstIMspI_PA	42.5
6151	M6_1863627_PstIMseI_PA	42.5
6152	M6_2951621_PstIMspI_PA	42.5
6153	Opata_1823080_65_PstIMspI_SNP	42.5
6154	M6_318133_PstIMseI_PA	42.5
6155	Opata_1056762_PstIMseI_PA	42.5
6156	Opata_608161_54_PstIMseI_SNP	42.5
6157	Opata_2337543_8_PstIMspI_SNP	42.5
6158	Opata_1202052_PstIMseI_PA	42.5
6159	Opata_3560687_10_PstIMseI_SNP	42.5
6160	Opata_203907_37_PstIMseI_SNP	42.5
6161	Opata_270247_18_PstIMseI_SNP	42.5
6162	Opata_1774541_29_PstIMspI_SNP	42.5
6163	Opata_1584727_PstIMspI_PA	42.5
6164	Opata_82114_9_PstIMseI_SNP	42.5
6165	M6_3371549_PstIMseI_PA	42.5
6166	M6_1504088_PstIMspI_PA	42.5
6167	M6_2704080_PstIMspI_PA	42.5
6168	Opata_2779796_61_PstIMseI_SNP	42.5
6169	M6_2336581_PstIMspI_PA	42.5
6170	Opata_2412636_40_PstIMspI_SNP	42.5
6171	M6_3525858_PstIMspI_PA	42.5
6172	M6_3590947_PstIMspI_PA	42.5
6173	Opata_790173_PstIMseI_PA	42.5
6174	M6_373850_PstIMspI_PA	42.5
6175	Opata_3560687_28_PstIMseI_SNP	42.5
6176	M6_145598_PstIMseI_PA	42.5
6177	Opata_2856276_PstIMseI_PA	42.5
6178	Opata_3080246_PstIMseI_PA	42.5
6179	Opata_1582624_26_PstIMspI_SNP	42.5
6180	M6_1327347_PstIMseI_PA	42.5
6181	Opata_3131881_84_PstIMseI_SNP	42.5
6182	Opata_2496395_16_PstIMseI_SNP	42.5
6183	Opata_3665160_41_PstIMspI_SNP	42.5
6184	M6_4108628_PstIMseI_PA	42.5
6185	Opata_3079890_10_PstIMspI_SNP	42.5
6186	Opata_695432_PstIMluI_PA	42.5
6187	M6_1052902_PstIMspI_PA	42.5
6188	Opata_294067_78_PstIMspI_SNP	42.5
6189	Opata_753438_57_PstIMseI_SNP	42.5
6190	Opata_2379819_78_PstIMspI_SNP	42.5
6191	Opata_853057_37_PstIMseI_SNP	42.5
6192	M6_734756_PstIMseI_PA	42.5
6193	M6_182781_PstIMseI_PA	42.5
6194	Opata_843418_PstIMspI_PA	42.5
6195	M6_3950053_PstIMseI_PA	42.5
6196	Opata_3665160_43_PstIMspI_SNP	42.5
6197	M6_761996_PstIMspI_PA	42.5
6198	Opata_284089_67_PstIMspI_SNP	42.5
6199	Opata_2337543_6_PstIMspI_SNP	42.5
6200	M6_315076_PstIMspI_PA	42.5
6201	M6_654658_PstIMseI_PA	42.5
6202	M6_582317_PstIMspI_PA	42.5
6203	M6_92712_PstIMseI_PA	42.5
6204	M6_3939145_PstIMseI_PA	42.5
6205	M6_551394_PstIMspI_PA	42.5
6206	M6_3416044_PstIMseI_PA	42.5
6207	M6_1203294_PstIMspI_PA	42.5
6208	M6_3049426_PstIMspI_PA	42.5
6209	M6_2656945_PstIMseI_PA	42.5
6210	M6_3053766_PstIMseI_PA	42.5
6211	M6_703775_PstIMspI_PA	42.5
6212	M6_2843006_PstIMspI_PA	42.5
6213	M6_3847753_PstIMseI_PA	42.5
6214	M6_4234187_PstIMseI_PA	42.5
6215	M6_1491807_PstIMseI_PA	42.5
6216	M6_1128501_PstIMspI_PA	42.5
6217	M6_781035_PstIMseI_PA	42.5
6218	M6_2533272_PstIMspI_PA	42.5
6219	M6_412098_PstIMseI_PA	42.5
6220	M6_864342_PstIMseI_PA	42.5
6221	M6_1206353_PstIMspI_PA	42.5
6222	M6_1431024_PstIMseI_PA	42.5
6223	M6_942172_PstIMseI_PA	42.5
6224	M6_1738746_PstIMspI_PA	42.5
6225	M6_614679_PstIMseI_PA	42.5
6226	M6_955852_PstIMspI_PA	42.5
6227	M6_640843_PstIMseI_PA	42.5
6228	M6_2816709_PstIMspI_PA	42.5
6229	M6_1292678_PstIMspI_PA	42.5
6230	M6_1787930_PstIMspI_PA	42.5
6231	M6_531622_PstIMspI_PA	42.5
6232	M6_76288_PstIMseI_PA	42.5
6233	M6_1021190_PstIMspI_PA	42.5
6234	Opata_698012_37_PstIMseI_SNP	42.5
6235	Opata_698012_11_PstIMseI_SNP	42.5
6236	M6_2161164_PstIMspI_PA	42.5
6237	M6_2931436_PstIMspI_PA	42.5
6238	M6_3406567_PstIMseI_PA	42.5
6239	M6_640139_PstIMseI_PA	42.5
6240	M6_54850_PstIMseI_PA	42.5
6241	M6_1430115_PstIMseI_PA	42.5
6242	M6_4263306_PstIMseI_PA	42.5
6243	M6_130904_PstIMseI_PA	42.5
6244	M6_2806184_PstIMspI_PA	42.5
6245	M6_1692675_PstIMspI_PA	42.5
6246	M6_60441_PstIMseI_PA	42.5
6247	M6_585186_PstIMseI_PA	42.5
6248	M6_147895_PstIMseI_PA	42.5
6249	M6_2440161_PstIMspI_PA	42.5
6250	M6_154772_PstIMseI_PA	42.5
6251	M6_878000_PstIMseI_PA	42.5
6252	Opata_393540_PstIMseI_PA	42.5
6253	Opata_873133_PstIMluI_PA	42.5
6254	M6_1394824_PstIMseI_PA	42.5
6255	M6_739891_PstIMseI_PA	42.5
6256	M6_391226_PstIMseI_PA	42.5
6257	M6_26663_PstIMseI_PA	42.5
6258	M6_40723_PstIMseI_PA	42.5
6259	Opata_712539_PstIMseI_PA	42.5
6260	Opata_92713_PstIMluI_PA	42.5
6261	M6_928329_PstIMseI_PA	42.5
6262	M6_413856_PstIMseI_PA	42.5
6263	M6_2260981_PstIMseI_PA	42.5
6264	Opata_4188046_PstIMspI_PA	42.5
6265	M6_670281_PstIMseI_PA	42.5
6266	M6_269118_PstIMseI_PA	42.5
6267	M6_1201181_PstIMseI_PA	42.5
6268	Opata_303864_PstIMluI_PA	42.5
6269	M6_88812_PstIMseI_PA	42.5
6270	M6_113108_PstIMseI_PA	42.5
6271	Opata_3753926_PstIMseI_PA	42.5
6272	Opata_4238881_PstIMseI_PA	42.5
6273	Opata_3223131_PstIMspI_PA	42.5
6274	Opata_454901_PstIMluI_PA	42.5
6275	Opata_1223833_PstIMseI_PA	42.5
6276	Opata_792420_PstIMspI_PA	42.5
6277	Opata_2315752_PstIMspI_PA	42.5
6278	M6_359300_PstIMseI_PA	42.5
6279	M6_1248931_PstIMseI_PA	42.5
6280	M6_3324286_PstIMseI_PA	42.5
6281	M6_1360696_PstIMseI_PA	42.5
6282	M6_2083546_PstIMseI_PA	42.5
6283	M6_1990913_PstIMspI_PA	42.5
6284	M6_2339592_PstIMseI_PA	42.5
6285	M6_490098_PstIMseI_PA	42.5
6286	M6_1722724_PstIMseI_PA	42.5
6287	M6_76007_PstIMseI_PA	42.5
6288	M6_1368721_PstIMseI_PA	42.5
6289	M6_323614_PstIMseI_PA	42.5
6290	M6_681788_PstIMseI_PA	42.5
6291	M6_974284_PstIMseI_PA	42.5
6292	Opata_3078223_23_PstIMspI_SNP	42.5
6293	Opata_503051_PstIMseI_PA	42.5
6294	M6_2180970_PstIMseI_PA	42.5
6295	Opata_524922_PstIMspI_PA	42.5
6296	Opata_1395753_PstIMspI_PA	42.5
6297	M6_1269350_PstIMseI_PA	42.5
6298	M6_3612784_PstIMseI_PA	42.5
6299	Opata_1824159_PstIMluI_PA	42.5
6300	Opata_1156443_PstIMluI_PA	42.5
6301	Opata_86864_PstIMluI_PA	42.5
6302	Opata_929817_PstIMseI_PA	42.5
6303	M6_278990_PstIMseI_PA	42.5
6304	Opata_1403685_PstIMluI_PA	42.5
6305	Opata_387556_PstIMluI_PA	42.5
6306	Opata_564796_PstIMluI_PA	42.5
6307	Opata_2962008_PstIMseI_PA	42.5
6308	Opata_985011_PstIMseI_PA	42.5
6309	Opata_477909_PstIMluI_PA	42.5
6310	Opata_1086858_PstIMluI_PA	42.5
6311	Opata_49398_PstIMspI_PA	42.5
6312	Opata_539071_PstIMseI_PA	42.5
6313	M6_382073_PstIMseI_PA	42.5
6314	Opata_1085562_PstIMseI_PA	42.5
6315	M6_666267_PstIMseI_PA	42.5
6316	Opata_2474842_PstIMluI_PA	42.5
6317	M6_1451045_PstIMseI_PA	42.5
6318	Opata_1218871_PstIMseI_PA	42.5
6319	Opata_602972_PstIMseI_PA	42.5
6320	M6_2773365_PstIMseI_PA	42.5
6321	Opata_402987_PstIMseI_PA	42.5
6322	Opata_2185327_36_PstIMspI_SNP	42.5
6323	Opata_399903_PstIMseI_PA	42.5
6324	Opata_3766813_PstIMseI_PA	42.5
6325	Opata_62012_PstIMseI_PA	42.5
6326	M6_1113401_PstIMseI_PA	42.5
6327	Opata_333504_22_PstIMseI_SNP	42.5
6328	M6_169511_PstIMseI_PA	42.5
6329	M6_1685962_PstIMspI_PA	42.5
6330	M6_1448315_PstIMspI_PA	42.5
6331	M6_1123177_PstIMspI_PA	42.5
6332	M6_1504503_PstIMspI_PA	42.5
6333	M6_2306196_PstIMspI_PA	42.5
6334	M6_1809726_PstIMspI_PA	42.5
6335	M6_2236049_PstIMspI_PA	42.5
6336	M6_1311679_PstIMspI_PA	42.5
6337	M6_677903_PstIMspI_PA	42.5
6338	M6_1352640_PstIMseI_PA	42.5
6339	M6_3254268_PstIMspI_PA	42.5
6340	M6_766957_PstIMseI_PA	42.5
6341	M6_1040051_PstIMspI_PA	42.5
6342	M6_763659_PstIMspI_PA	42.5
6343	M6_2132864_PstIMspI_PA	42.5
6344	M6_1062743_PstIMspI_PA	42.5
6345	M6_1249966_PstIMseI_PA	42.5
6346	M6_1012499_PstIMspI_PA	42.5
6347	M6_404593_PstIMspI_PA	42.5
6348	M6_1458271_PstIMseI_PA	42.5
6349	M6_838868_PstIMspI_PA	42.5
6350	M6_1647688_PstIMspI_PA	42.5
6351	M6_3334242_PstIMseI_PA	42.5
6352	M6_792584_PstIMspI_PA	42.5
6353	M6_3450261_PstIMspI_PA	42.5
6354	M6_1762287_PstIMspI_PA	42.5
6355	M6_2642215_PstIMspI_PA	42.5
6356	M6_677076_PstIMspI_PA	42.5
6357	Opata_1124418_PstIMspI_PA	42.5
6358	M6_364005_PstIMseI_PA	42.5
6359	M6_38743_PstIMseI_PA	42.5
6360	M6_3197193_PstIMspI_PA	42.5
6361	M6_699122_PstIMspI_PA	42.5
6362	M6_930928_PstIMseI_PA	42.5
6363	M6_1645684_PstIMseI_PA	42.5
6364	Opata_3347220_PstIMspI_PA	42.5
6365	M6_966606_PstIMseI_PA	42.5
6366	Opata_247678_PstIMspI_PA	42.5
6367	M6_4250502_PstIMseI_PA	42.5
6368	M6_2958462_PstIMseI_PA	42.5
6369	M6_545924_PstIMseI_PA	42.5
6370	M6_541397_PstIMseI_PA	42.5
6371	Opata_26343_PstIMseI_PA	42.5
6372	M6_324387_PstIMseI_PA	42.5
6373	M6_848368_PstIMspI_PA	42.5
6374	Opata_490146_PstIMspI_PA	42.5
6375	Opata_1478699_PstIMluI_PA	42.5
6376	Opata_363936_PstIMseI_PA	42.5
6377	M6_548697_PstIMseI_PA	42.5
6378	Opata_479952_PstIMluI_PA	42.5
6379	M6_2070048_PstIMspI_PA	42.5
6380	Opata_2791697_PstIMluI_PA	42.5
6381	Opata_434153_PstIMluI_PA	42.5
6382	Opata_1514911_PstIMseI_PA	42.5
6383	Opata_2576309_PstIMspI_PA	42.5
6384	Opata_623972_PstIMluI_PA	42.5
6385	M6_66366_PstIMseI_PA	42.5
6386	Opata_247419_PstIMseI_PA	42.5
6387	Opata_804977_PstIMseI_PA	42.5
6388	Opata_1162720_PstIMspI_PA	42.5
6389	Opata_250275_PstIMseI_PA	42.5
6390	Opata_793401_PstIMspI_PA	42.5
6391	Opata_616928_PstIMseI_PA	42.5
6392	Opata_586588_PstIMseI_PA	42.5
6393	Opata_794276_PstIMspI_PA	42.5
6394	Opata_23862_PstIMluI_PA	42.5
6395	M6_596756_PstIMseI_PA	42.5
6396	M6_858378_PstIMspI_PA	42.5
6397	Opata_313995_PstIMspI_PA	42.5
6398	Opata_251363_PstIMspI_PA	42.5
6399	M6_2404500_PstIMseI_PA	42.5
6400	Opata_933335_PstIMspI_PA	42.5
6401	M6_1540587_PstIMspI_PA	42.5
6402	M6_1514833_PstIMspI_PA	42.5
6403	Opata_3505750_PstIMspI_PA	42.5
6404	M6_48519_PstIMspI_PA	42.5
6405	M6_2257227_PstIMspI_PA	42.5
6406	M6_1084426_PstIMspI_PA	42.5
6407	Opata_279214_PstIMseI_PA	42.5
6408	M6_610651_PstIMspI_PA	42.5
6409	M6_505778_PstIMspI_PA	42.5
6410	M6_3657478_PstIMseI_PA	42.5
6411	Opata_498985_PstIMseI_PA	42.5
6412	Opata_1506308_PstIMseI_PA	42.5
6413	Opata_4095795_PstIMspI_PA	42.5
6414	M6_210902_PstIMseI_PA	42.5
6415	M6_1005906_PstIMseI_PA	42.5
6416	Opata_640095_PstIMseI_PA	42.5
6417	M6_2376859_PstIMspI_PA	42.5
6418	M6_167183_PstIMseI_PA	42.5
6419	M6_846807_PstIMspI_PA	42.5
6420	M6_541178_PstIMspI_PA	42.5
6421	M6_1114438_PstIMseI_PA	42.5
6422	M6_2899008_PstIMseI_PA	42.5
6423	M6_428159_PstIMspI_PA	42.5
6424	M6_17226_PstIMseI_PA	42.5
6425	M6_1106636_PstIMspI_PA	42.5
6426	Opata_1608274_PstIMspI_PA	42.5
6427	M6_1351759_PstIMspI_PA	42.5
6428	M6_1473494_PstIMspI_PA	42.5
6429	M6_675012_PstIMspI_PA	42.5
6430	M6_2459395_PstIMspI_PA	42.5
6431	M6_543610_PstIMspI_PA	42.5
6432	M6_2254891_PstIMspI_PA	42.5
6433	M6_2433206_PstIMseI_PA	42.5
6434	M6_929455_PstIMspI_PA	42.5
6435	M6_680761_PstIMspI_PA	42.5
6436	M6_365383_PstIMspI_PA	42.5
6437	M6_230795_PstIMseI_PA	42.5
6438	M6_364724_PstIMspI_PA	42.5
6439	M6_497935_PstIMspI_PA	42.5
6440	M6_1739201_PstIMspI_PA	42.5
6441	M6_881149_PstIMspI_PA	42.5
6442	M6_264493_PstIMseI_PA	42.5
6443	M6_758094_PstIMspI_PA	42.5
6444	M6_479983_PstIMspI_PA	42.5
6445	M6_657863_PstIMspI_PA	42.5
6446	M6_345867_PstIMseI_PA	42.5
6447	M6_3852983_PstIMseI_PA	42.5
6448	M6_1335081_PstIMspI_PA	42.5
6449	M6_2784703_PstIMspI_PA	42.5
6450	M6_738189_PstIMspI_PA	42.5
6451	M6_385864_PstIMseI_PA	42.5
6452	M6_502341_PstIMseI_PA	42.5
6453	M6_2804654_PstIMspI_PA	42.5
6454	M6_970038_PstIMspI_PA	42.5
6455	M6_67573_PstIMseI_PA	42.5
6456	M6_2588964_PstIMspI_PA	42.5
6457	M6_303016_PstIMspI_PA	42.5
6458	M6_2240548_PstIMspI_PA	42.5
6459	M6_2824094_PstIMspI_PA	42.5
6460	M6_3367465_PstIMspI_PA	42.5
6461	M6_2178546_PstIMspI_PA	42.5
6462	M6_1061303_PstIMspI_PA	42.5
6463	M6_3474705_PstIMspI_PA	42.5
6464	M6_1268080_PstIMspI_PA	42.5
6465	M6_2034582_PstIMspI_PA	42.5
6466	M6_312178_PstIMseI_PA	42.5
6467	M6_1121233_PstIMseI_PA	42.5
6468	M6_1473691_PstIMspI_PA	42.5
6469	M6_755376_PstIMseI_PA	42.5
6470	M6_1465111_PstIMseI_PA	42.5
6471	M6_839191_PstIMseI_PA	42.5
6472	M6_825514_PstIMspI_PA	42.5
6473	M6_822105_PstIMspI_PA	42.5
6474	M6_494763_PstIMspI_PA	42.5
6475	M6_1235575_PstIMspI_PA	42.5
6476	M6_354513_PstIMspI_PA	42.5
6477	M6_1048353_PstIMseI_PA	42.5
6478	M6_186669_PstIMspI_PA	42.5
6479	M6_1088307_PstIMseI_PA	42.5
6480	M6_972103_PstIMspI_PA	42.5
6481	M6_3596413_PstIMseI_PA	42.5
6482	M6_421298_PstIMspI_PA	42.5
6483	M6_172527_PstIMseI_PA	42.5
6484	M6_403709_PstIMseI_PA	42.5
6485	M6_3533889_PstIMseI_PA	42.5
6486	M6_2067061_PstIMspI_PA	42.5
6487	M6_939783_PstIMseI_PA	42.5
6488	M6_301940_PstIMseI_PA	42.5
6489	M6_1437713_PstIMseI_PA	42.5
6490	M6_3216461_PstIMspI_PA	42.5
6491	M6_4121646_PstIMseI_PA	42.5
6492	M6_912705_PstIMspI_PA	42.5
6493	M6_780236_PstIMspI_PA	42.5
6494	M6_1859652_PstIMspI_PA	42.5
6495	M6_43131_PstIMseI_PA	42.5
6496	M6_1093198_PstIMseI_PA	42.5
6497	M6_265978_PstIMseI_PA	42.5
6498	M6_831703_PstIMspI_PA	42.5
6499	M6_83598_PstIMseI_PA	42.5
6500	M6_13161_PstIMseI_PA	42.5
6501	M6_2879113_PstIMspI_PA	42.5
6502	Opata_1998513_PstIMspI_PA	42.5
6503	M6_2917016_PstIMspI_PA	42.5
6504	M6_236774_PstIMseI_PA	42.5
6505	M6_325615_PstIMseI_PA	42.5
6506	Opata_529495_PstIMseI_PA	42.5
6507	M6_3928669_PstIMseI_PA	42.5
6508	Opata_129309_PstIMseI_PA	42.5
6509	M6_2297408_PstIMspI_PA	42.5
6510	M6_2965470_PstIMspI_PA	42.5
6511	M6_1042708_PstIMseI_PA	42.5
6512	M6_69694_PstIMseI_PA	42.5
6513	M6_336494_PstIMseI_PA	42.5
6514	Opata_367448_PstIMseI_PA	42.5
6515	M6_1223969_PstIMspI_PA	42.5
6516	M6_2486752_PstIMseI_PA	42.5
6517	M6_1415476_PstIMseI_PA	42.5
6518	M6_376116_PstIMseI_PA	42.5
6519	M6_268046_PstIMseI_PA	42.5
6520	M6_460026_PstIMspI_PA	42.5
6521	M6_1680466_PstIMseI_PA	42.5
6522	M6_2098338_PstIMspI_PA	42.5
6523	M6_136419_PstIMseI_PA	42.5
6524	M6_1002610_PstIMseI_PA	42.5
6525	M6_756539_PstIMspI_PA	42.5
6526	M6_3645554_PstIMseI_PA	42.5
6527	Opata_122666_PstIMspI_PA	42.5
6528	M6_4242542_PstIMseI_PA	42.5
6529	M6_581801_PstIMseI_PA	42.5
6530	M6_494386_PstIMspI_PA	42.5
6531	M6_1398370_PstIMseI_PA	42.5
6532	M6_403780_PstIMspI_PA	42.5
6533	M6_381276_PstIMspI_PA	42.5
6534	M6_91763_PstIMseI_PA	42.5
6535	M6_1606302_PstIMseI_PA	42.5
6536	M6_356004_PstIMseI_PA	42.5
6537	M6_439338_PstIMseI_PA	42.5
6538	M6_563189_PstIMspI_PA	42.5
6539	M6_597829_PstIMspI_PA	42.5
6540	M6_326298_PstIMseI_PA	42.5
6541	M6_1261044_PstIMspI_PA	42.5
6542	M6_154959_PstIMspI_PA	42.5
6543	M6_1123561_PstIMseI_PA	42.5
6544	M6_174398_PstIMseI_PA	42.5
6545	M6_231119_PstIMseI_PA	42.5
6546	M6_351133_PstIMseI_PA	42.5
6547	M6_1900955_PstIMspI_PA	42.5
6548	M6_63382_PstIMseI_PA	42.5
6549	M6_1994203_PstIMspI_PA	42.5
6550	M6_1887185_PstIMseI_PA	42.5
6551	M6_2151002_PstIMspI_PA	42.5
6552	M6_100193_PstIMseI_PA	42.5
6553	M6_365689_PstIMseI_PA	42.5
6554	M6_99864_PstIMseI_PA	42.5
6555	M6_2789626_PstIMseI_PA	42.5
6556	M6_2874976_PstIMspI_PA	42.5
6557	M6_1845894_PstIMseI_PA	42.5
6558	M6_16145_PstIMseI_PA	42.5
6559	M6_139601_PstIMseI_PA	42.5
6560	M6_134178_PstIMseI_PA	42.5
6561	M6_1339666_PstIMseI_PA	42.5
6562	M6_638147_PstIMseI_PA	42.5
6563	M6_786816_PstIMseI_PA	42.5
6564	M6_2531809_PstIMspI_PA	42.5
6565	M6_681247_PstIMseI_PA	42.5
6566	M6_523315_PstIMspI_PA	42.5
6567	M6_1534717_PstIMspI_PA	42.5
6568	M6_648988_PstIMspI_PA	42.5
6569	M6_1536371_PstIMseI_PA	42.5
6570	M6_4155410_PstIMseI_PA	42.5
6571	Opata_3527229_PstIMseI_PA	42.5
6572	Opata_3192138_PstIMspI_PA	42.5
6573	Opata_2111930_PstIMspI_PA	42.5
6574	Opata_524007_PstIMseI_PA	42.5
6575	Opata_384120_PstIMseI_PA	42.5
6576	Opata_762683_PstIMspI_PA	42.5
6577	Opata_556520_PstIMspI_PA	42.5
6578	Opata_947702_PstIMseI_PA	42.5
6579	M6_656026_PstIMspI_PA	42.5
6580	M6_292923_PstIMseI_PA	42.5
6581	M6_2879250_PstIMseI_PA	42.5
6582	M6_1522284_PstIMspI_PA	42.5
6583	M6_218903_PstIMseI_PA	42.5
6584	M6_1142401_PstIMspI_PA	42.5
6585	M6_535278_PstIMspI_PA	42.5
6586	M6_1871978_PstIMspI_PA	42.5
6587	M6_371807_PstIMseI_PA	42.5
6588	M6_117148_PstIMseI_PA	42.5
6589	M6_3568281_PstIMspI_PA	42.5
6590	M6_1227802_PstIMspI_PA	42.5
6591	M6_22548_PstIMseI_PA	42.5
6592	M6_822191_PstIMspI_PA	42.5
6593	M6_1486259_PstIMspI_PA	42.5
6594	M6_2196957_PstIMspI_PA	42.5
6595	M6_541829_PstIMseI_PA	42.5
6596	M6_3474438_PstIMspI_PA	42.5
6597	M6_61252_PstIMseI_PA	42.5
6598	M6_2152074_PstIMspI_PA	42.5
6599	M6_618027_PstIMspI_PA	42.5
6600	M6_352160_PstIMspI_PA	42.5
6601	M6_3251519_PstIMspI_PA	42.5
6602	M6_124712_PstIMseI_PA	42.5
6603	M6_1744409_PstIMseI_PA	42.5
6604	M6_459247_PstIMspI_PA	42.5
6605	M6_1261876_PstIMseI_PA	42.5
6606	M6_476788_PstIMseI_PA	42.5
6607	M6_1179765_PstIMspI_PA	42.5
6608	M6_1187328_PstIMspI_PA	42.5
6609	M6_376593_PstIMspI_PA	42.5
6610	M6_3855993_PstIMseI_PA	42.5
6611	M6_349350_PstIMspI_PA	42.5
6612	M6_1031080_PstIMseI_PA	42.5
6613	M6_555477_PstIMseI_PA	42.5
6614	M6_18074_PstIMseI_PA	42.5
6615	M6_1097959_PstIMspI_PA	42.5
6616	M6_1623416_PstIMspI_PA	42.5
6617	M6_1755442_PstIMspI_PA	42.5
6618	M6_3300026_PstIMseI_PA	42.5
6619	M6_531501_PstIMseI_PA	42.5
6620	M6_2580922_PstIMspI_PA	42.5
6621	M6_3765144_PstIMseI_PA	42.5
6622	M6_716602_PstIMspI_PA	42.5
6623	M6_448454_PstIMspI_PA	42.5
6624	M6_1240004_PstIMspI_PA	42.5
6625	M6_3754954_PstIMseI_PA	42.5
6626	M6_367557_PstIMspI_PA	42.5
6627	M6_74321_PstIMseI_PA	42.5
6628	M6_2257997_PstIMseI_PA	42.5
6629	M6_1861392_PstIMspI_PA	42.5
6630	M6_602443_PstIMspI_PA	42.5
6631	M6_1005161_PstIMseI_PA	42.5
6632	M6_2165098_PstIMseI_PA	42.5
6633	M6_1840536_PstIMspI_PA	42.5
6634	M6_88232_PstIMseI_PA	42.5
6635	M6_462806_PstIMseI_PA	42.5
6636	M6_558384_PstIMseI_PA	42.5
6637	M6_609595_PstIMspI_PA	42.5
6638	M6_686639_PstIMspI_PA	42.5
6639	M6_2781149_PstIMspI_PA	42.5
6640	M6_3416711_PstIMseI_PA	42.5
6641	M6_275886_PstIMseI_PA	42.5
6642	M6_1754180_PstIMspI_PA	42.5
6643	M6_809912_PstIMspI_PA	42.5
6644	M6_585950_PstIMseI_PA	42.5
6645	M6_874921_PstIMspI_PA	42.5
6646	M6_83964_PstIMspI_PA	42.5
6647	M6_2471739_PstIMspI_PA	42.5
6648	M6_382668_PstIMseI_PA	42.5
6649	M6_740542_PstIMspI_PA	42.5
6650	M6_165548_PstIMseI_PA	42.5
6651	Opata_1089577_PstIMspI_PA	42.5
6652	M6_1460049_PstIMspI_PA	42.5
6653	M6_2953521_PstIMspI_PA	42.5
6654	M6_1060291_PstIMspI_PA	42.5
6655	M6_3238545_PstIMseI_PA	42.5
6656	M6_733324_PstIMspI_PA	42.5
6657	M6_664066_PstIMspI_PA	42.5
6658	M6_2516817_PstIMspI_PA	42.5
6659	M6_2942450_PstIMseI_PA	42.5
6660	M6_1606507_PstIMspI_PA	42.5
6661	M6_587411_PstIMseI_PA	42.5
6662	M6_747292_PstIMseI_PA	42.5
6663	M6_1871793_PstIMseI_PA	42.5
6664	Opata_897278_PstIMseI_PA	42.5
6665	M6_140271_PstIMspI_PA	42.5
6666	M6_118585_PstIMseI_PA	42.5
6667	M6_2299518_PstIMseI_PA	42.5
6668	M6_2409244_PstIMspI_PA	42.5
6669	M6_1938401_PstIMspI_PA	42.5
6670	M6_2499395_PstIMspI_PA	42.5
6671	M6_796080_PstIMspI_PA	42.5
6672	M6_2809486_PstIMseI_PA	42.5
6673	M6_46142_PstIMseI_PA	42.5
6674	M6_1149373_PstIMseI_PA	42.5
6675	M6_2046552_PstIMseI_PA	42.5
6676	M6_151785_PstIMseI_PA	42.5
6677	M6_2179001_PstIMspI_PA	42.5
6678	M6_3416745_PstIMspI_PA	42.5
6679	M6_789549_PstIMseI_PA	42.5
6680	M6_3455612_PstIMspI_PA	42.5
6681	M6_2294089_PstIMseI_PA	42.5
6682	M6_1513312_PstIMseI_PA	42.5
6683	M6_251038_PstIMseI_PA	42.5
6684	M6_2655554_PstIMspI_PA	42.5
6685	M6_2704396_PstIMspI_PA	42.5
6686	M6_467305_PstIMspI_PA	42.5
6687	M6_328543_PstIMspI_PA	42.5
6688	M6_345098_PstIMseI_PA	42.5
6689	M6_2687562_PstIMspI_PA	42.5
6690	M6_1324338_PstIMseI_PA	42.5
6691	M6_977970_PstIMspI_PA	42.5
6692	M6_205853_PstIMseI_PA	42.5
6693	M6_759399_PstIMseI_PA	42.5
6694	M6_273724_PstIMseI_PA	42.5
6695	M6_276735_PstIMspI_PA	42.5
6696	M6_1739443_PstIMspI_PA	42.5
6697	M6_669783_PstIMseI_PA	42.5
6698	M6_658137_PstIMspI_PA	42.5
6699	M6_2287821_PstIMspI_PA	42.5
6700	M6_4028478_PstIMseI_PA	42.5
6701	M6_944552_PstIMspI_PA	42.5
6702	M6_191945_PstIMseI_PA	42.5
6703	Opata_2525333_PstIMspI_PA	42.5
6704	M6_779249_PstIMspI_PA	42.5
6705	Opata_308442_PstIMseI_PA	42.5
6706	M6_3327016_PstIMseI_PA	42.5
6707	Opata_1826314_PstIMseI_PA	42.5
6708	M6_2008272_PstIMspI_PA	42.5
6709	M6_328919_PstIMspI_PA	42.5
6710	M6_2049563_PstIMspI_PA	42.5
6711	M6_605533_PstIMspI_PA	42.5
6712	M6_3501096_PstIMspI_PA	42.5
6713	Opata_247877_PstIMseI_PA	42.5
6714	Opata_2854636_PstIMspI_PA	42.5
6715	M6_3121457_PstIMspI_PA	42.5
6716	Opata_169760_PstIMseI_PA	42.5
6717	M6_1249059_PstIMspI_PA	42.5
6718	M6_436320_PstIMspI_PA	42.5
6719	Opata_256420_PstIMseI_PA	42.5
6720	Opata_293138_PstIMluI_PA	42.5
6721	M6_363602_PstIMspI_PA	42.5
6722	M6_411874_PstIMspI_PA	42.5
6723	M6_439240_PstIMspI_PA	42.5
6724	Opata_27547_PstIMseI_PA	42.5
6725	M6_653720_PstIMseI_PA	42.5
6726	M6_1553773_PstIMspI_PA	42.5
6727	Opata_397743_PstIMseI_PA	42.5
6728	Opata_341279_PstIMseI_PA	42.5
6729	M6_246940_PstIMseI_PA	42.5
6730	Opata_168128_PstIMseI_PA	42.5
6731	M6_2962672_PstIMspI_PA	42.5
6732	M6_1007964_PstIMseI_PA	42.5
6733	M6_944140_PstIMseI_PA	42.5
6734	M6_29398_PstIMseI_PA	42.5
6735	Opata_103643_PstIMseI_PA	42.5
6736	Opata_146890_PstIMseI_PA	42.5
6737	M6_1080021_PstIMspI_PA	42.5
6738	M6_159845_PstIMseI_PA	42.5
6739	M6_419497_PstIMspI_PA	42.5
6740	Opata_49349_PstIMseI_PA	42.5
6741	M6_3542629_PstIMspI_PA	42.5
6742	M6_562575_PstIMseI_PA	42.5
6743	M6_3726092_PstIMseI_PA	42.5
6744	M6_2438613_PstIMspI_PA	42.5
6745	M6_507754_PstIMseI_PA	42.5
6746	M6_439495_PstIMspI_PA	42.5
6747	M6_1339938_PstIMspI_PA	42.5
6748	M6_1524133_PstIMspI_PA	42.5
6749	Opata_1150758_PstIMseI_PA	42.5
6750	M6_1681077_PstIMspI_PA	42.5
6751	Opata_26956_PstIMseI_PA	42.5
6752	M6_466123_PstIMseI_PA	42.5
6753	M6_310268_PstIMseI_PA	42.5
6754	Opata_31940_PstIMseI_PA	42.5
6755	Opata_188793_PstIMspI_PA	42.5
6756	M6_847164_PstIMseI_PA	42.5
6757	M6_1031841_PstIMspI_PA	42.5
6758	M6_1570629_PstIMspI_PA	42.5
6759	Opata_227469_PstIMseI_PA	42.5
6760	M6_972502_PstIMspI_PA	42.5
6761	M6_27890_PstIMseI_PA	42.5
6762	M6_1248468_PstIMseI_PA	42.5
6763	Opata_2018633_PstIMluI_PA	42.5
6764	Opata_78548_PstIMseI_PA	42.5
6765	Opata_264989_PstIMseI_PA	42.5
6766	Opata_277849_PstIMseI_PA	42.5
6767	M6_1368473_PstIMspI_PA	42.5
6768	M6_504998_PstIMspI_PA	42.5
6769	M6_1819973_PstIMseI_PA	42.5
6770	M6_334970_PstIMseI_PA	42.5
6771	Opata_2140160_PstIMseI_PA	42.5
6772	M6_688048_PstIMspI_PA	42.5
6773	M6_3440928_PstIMspI_PA	42.5
6774	Opata_552534_PstIMseI_PA	42.5
6775	M6_738777_PstIMspI_PA	42.5
6776	M6_1505393_PstIMseI_PA	42.5
6777	M6_238706_PstIMseI_PA	42.5
6778	M6_1288659_PstIMspI_PA	42.5
6779	M6_1205701_PstIMspI_PA	42.5
6780	Opata_671253_PstIMseI_PA	42.5
6781	M6_29189_PstIMseI_PA	42.5
6782	M6_483376_PstIMspI_PA	42.5
6783	M6_2186317_PstIMspI_PA	42.5
6784	M6_1737346_PstIMseI_PA	42.5
6785	Opata_614314_PstIMseI_PA	42.5
6786	M6_151600_PstIMseI_PA	42.5
6787	M6_4112394_PstIMseI_PA	42.5
6788	M6_154385_PstIMseI_PA	42.5
6789	M6_3567174_PstIMseI_PA	42.5
6790	M6_4116493_PstIMseI_PA	42.5
6791	Opata_277022_40_PstIMseI_SNP	42.5
6792	Opata_4071758_PstIMspI_PA	42.5
6793	M6_497987_PstIMseI_PA	42.5
6794	Opata_1080611_PstIMseI_PA	42.5
6795	M6_33749_PstIMseI_PA	42.5
6796	M6_192805_PstIMseI_PA	42.5
6797	M6_1159674_PstIMspI_PA	42.5
6798	M6_970787_PstIMseI_PA	42.5
6799	Opata_308191_PstIMseI_PA	42.5
6800	Opata_299692_PstIMseI_PA	42.5
6801	M6_92426_PstIMseI_PA	42.5
6802	M6_2549598_PstIMspI_PA	42.5
6803	M6_1280044_PstIMseI_PA	42.5
6804	M6_268574_PstIMseI_PA	42.5
6805	M6_3197815_PstIMseI_PA	42.5
6806	M6_1123038_PstIMspI_PA	42.5
6807	Opata_87991_PstIMseI_PA	42.5
6808	M6_2422740_PstIMspI_PA	42.5
6809	M6_254973_PstIMseI_PA	42.5
6810	M6_80123_PstIMseI_PA	42.5
6811	M6_443615_PstIMspI_PA	42.5
6812	Opata_84185_PstIMseI_PA	42.5
6813	M6_1332377_PstIMspI_PA	42.5
6814	Opata_3169464_PstIMseI_PA	42.5
6815	M6_91761_PstIMseI_PA	42.5
6816	M6_3527029_PstIMspI_PA	42.5
6817	M6_1332319_PstIMseI_PA	42.5
6818	M6_332272_PstIMspI_PA	42.5
6819	M6_1783081_PstIMseI_PA	42.5
6820	M6_3380441_PstIMseI_PA	42.5
6821	Opata_3351987_PstIMspI_PA	42.5
6822	M6_466133_PstIMspI_PA	42.5
6823	M6_468426_PstIMseI_PA	42.5
6824	M6_1149225_PstIMseI_PA	42.5
6825	M6_108496_PstIMseI_PA	42.5
6826	M6_1240620_PstIMspI_PA	42.5
6827	M6_439048_PstIMseI_PA	42.5
6828	M6_1533743_PstIMspI_PA	42.5
6829	M6_1069702_PstIMseI_PA	42.5
6830	M6_73623_PstIMseI_PA	42.5
6831	M6_738959_PstIMseI_PA	42.5
6832	M6_600119_PstIMseI_PA	42.5
6833	M6_715324_PstIMseI_PA	42.5
6834	M6_1320914_PstIMseI_PA	42.5
6835	M6_273012_PstIMseI_PA	42.5
6836	Opata_3467496_PstIMspI_PA	42.5
6837	Opata_62473_PstIMseI_PA	42.5
6838	M6_1810317_PstIMseI_PA	42.5
6839	M6_3043824_PstIMseI_PA	42.5
6840	Opata_2687326_PstIMspI_PA	42.5
6841	Opata_469383_PstIMseI_PA	42.5
6842	Opata_919522_PstIMspI_PA	42.5
6843	Opata_2889736_PstIMspI_PA	42.5
6844	Opata_4105632_PstIMspI_PA	42.5
6845	Opata_91067_PstIMspI_PA	42.5
6846	Opata_794576_PstIMseI_PA	42.5
6847	Opata_889772_PstIMseI_PA	42.5
6848	Opata_55259_PstIMseI_PA	42.5
6849	Opata_801092_PstIMseI_PA	42.5
6850	M6_99394_PstIMseI_PA	42.5
6851	Opata_3212625_PstIMspI_PA	42.5
6852	M6_2311703_PstIMspI_PA	42.5
6853	Opata_1114408_PstIMspI_PA	42.5
6854	M6_152940_PstIMseI_PA	42.5
6855	Opata_1443296_PstIMspI_PA	42.5
6856	M6_204877_PstIMseI_PA	42.5
6857	Opata_324377_PstIMseI_PA	42.5
6858	Opata_99673_PstIMspI_PA	42.5
6859	M6_1140234_PstIMseI_PA	42.5
6860	M6_1391042_PstIMseI_PA	42.5
6861	M6_224384_PstIMseI_PA	42.5
6862	M6_2040986_PstIMseI_PA	42.5
6863	M6_3145715_PstIMspI_PA	42.5
6864	M6_3564027_PstIMspI_PA	42.5
6865	Opata_21779_PstIMseI_PA	42.5
6866	Opata_181280_PstIMseI_PA	42.5
6867	M6_527135_PstIMseI_PA	42.5
6868	M6_654541_PstIMspI_PA	42.5
6869	M6_107864_PstIMseI_PA	42.5
6870	Opata_1262548_PstIMseI_PA	42.5
6871	M6_828642_PstIMspI_PA	42.5
6872	M6_1329563_PstIMseI_PA	42.5
6873	M6_189567_PstIMseI_PA	42.5
6874	M6_2868321_PstIMseI_PA	42.5
6875	M6_581486_PstIMseI_PA	42.5
6876	M6_616576_PstIMspI_PA	42.5
6877	M6_208515_PstIMseI_PA	42.5
6878	M6_533539_PstIMseI_PA	42.5
6879	Opata_2549893_PstIMspI_PA	42.5
6880	M6_430602_PstIMseI_PA	42.5
6881	M6_2956626_PstIMseI_PA	42.5
6882	M6_284709_PstIMseI_PA	42.5
6883	M6_2401119_PstIMspI_PA	42.5
6884	M6_647537_PstIMseI_PA	42.5
6885	M6_1048588_PstIMseI_PA	42.5
6886	M6_642697_PstIMseI_PA	42.5
6887	M6_2184234_PstIMseI_PA	42.5
6888	Opata_2796351_PstIMspI_PA	42.5
6889	M6_436933_PstIMspI_PA	42.5
6890	M6_615827_PstIMseI_PA	42.5
6891	M6_199519_PstIMspI_PA	42.5
6892	M6_81467_PstIMspI_PA	42.5
6893	Opata_837172_PstIMseI_PA	42.5
6894	Opata_860708_PstIMseI_PA	42.5
6895	Opata_1751715_PstIMseI_PA	42.5
6896	Opata_552223_PstIMspI_PA	42.5
6897	Opata_420124_PstIMseI_PA	42.5
6898	Opata_2461561_PstIMseI_PA	42.5
6899	Opata_96781_PstIMseI_PA	42.5
6900	Opata_2550595_PstIMseI_PA	42.5
6901	Opata_3761589_PstIMspI_PA	42.5
6902	Opata_855869_PstIMseI_PA	42.5
6903	Opata_383815_PstIMseI_PA	42.5
6904	Opata_977784_PstIMseI_PA	42.5
6905	Opata_114424_PstIMseI_PA	42.5
6906	Opata_3490380_PstIMspI_PA	42.5
6907	Opata_3625465_PstIMspI_PA	42.5
6908	Opata_106476_PstIMseI_PA	42.5
6909	Opata_12046_PstIMseI_PA	42.5
6910	Opata_155356_PstIMseI_PA	42.5
6911	Opata_718669_PstIMspI_PA	42.5
6912	Opata_1194716_PstIMseI_PA	42.5
6913	Opata_2299358_PstIMluI_PA	42.5
6914	Opata_271264_PstIMseI_PA	42.5
6915	Opata_1259775_PstIMseI_PA	42.5
6916	Opata_57301_PstIMspI_PA	42.5
6917	Opata_73327_PstIMspI_PA	42.5
6918	M6_1750922_PstIMspI_PA	42.5
6919	Opata_3351857_PstIMspI_PA	42.5
6920	M6_1615714_PstIMseI_PA	42.5
6921	Opata_1825640_PstIMseI_PA	42.5
6922	Opata_766108_PstIMseI_PA	42.5
6923	Opata_285194_PstIMseI_PA	42.5
6924	Opata_1158985_PstIMseI_PA	42.5
6925	Opata_1552205_PstIMspI_PA	42.5
6926	M6_81462_PstIMseI_PA	42.5
6927	Opata_2338621_PstIMspI_PA	42.5
6928	Opata_5183_PstIMspI_PA	42.5
6929	Opata_381581_PstIMseI_PA	42.5
6930	Opata_34545_PstIMspI_PA	42.5
6931	M6_277185_PstIMspI_PA	42.5
6932	Opata_193157_PstIMspI_PA	42.5
6933	Opata_2210108_PstIMspI_PA	42.5
6934	M6_926936_PstIMspI_PA	42.5
6935	Opata_803004_PstIMspI_PA	42.5
6936	Opata_508712_PstIMseI_PA	42.5
6937	Opata_110479_PstIMspI_PA	42.5
6938	Opata_1975567_PstIMluI_PA	42.5
6939	Opata_2053703_PstIMluI_PA	42.5
6940	M6_3829905_PstIMseI_PA	42.5
6941	M6_369140_PstIMseI_PA	42.5
6942	Opata_1922197_PstIMluI_PA	42.5
6943	M6_326202_PstIMspI_PA	42.5
6944	M6_130447_PstIMseI_PA	42.5
6945	M6_460520_PstIMspI_PA	42.5
6946	M6_3246226_PstIMspI_PA	42.5
6947	Opata_121865_PstIMspI_PA	42.5
6948	M6_165982_PstIMspI_PA	42.5
6949	M6_3933051_PstIMseI_PA	42.5
6950	M6_1712124_PstIMseI_PA	42.5
6951	M6_1394197_PstIMspI_PA	42.5
6952	M6_2783842_PstIMspI_PA	42.5
6953	Opata_616626_PstIMseI_PA	42.5
6954	Opata_22942_PstIMspI_PA	42.5
6955	M6_175086_PstIMseI_PA	42.5
6956	M6_2059902_PstIMspI_PA	42.5
6957	M6_3263730_PstIMspI_PA	42.5
6958	M6_454076_PstIMspI_PA	42.5
6959	M6_628724_PstIMspI_PA	42.5
6960	M6_456188_PstIMspI_PA	42.5
6961	M6_251351_PstIMseI_PA	42.5
6962	M6_1008167_PstIMseI_PA	42.5
6963	M6_1634173_PstIMseI_PA	42.5
6964	M6_2460426_PstIMspI_PA	42.5
6965	Opata_104074_PstIMspI_PA	42.5
6966	M6_1681512_PstIMspI_PA	42.5
6967	M6_1230396_PstIMseI_PA	42.5
6968	M6_448960_PstIMseI_PA	42.5
6969	M6_534670_PstIMseI_PA	42.5
6970	M6_1483563_PstIMspI_PA	42.5
6971	M6_341246_PstIMseI_PA	42.5
6972	M6_1970157_PstIMseI_PA	42.5
6973	M6_814379_PstIMseI_PA	42.5
6974	M6_565560_PstIMseI_PA	42.5
6975	M6_708717_PstIMseI_PA	42.5
6976	M6_490806_PstIMseI_PA	42.5
6977	M6_944343_PstIMseI_PA	42.5
6978	M6_403448_PstIMspI_PA	42.5
6979	M6_644451_PstIMseI_PA	42.5
6980	M6_2753340_PstIMspI_PA	42.5
6981	M6_590650_PstIMseI_PA	42.5
6982	1105110	42.53
6983	988742	42.6
6984	1085562	42.6
6985	2256891	42.6
6986	2279070	42.6
6987	1283844	42.64
6988	3951106	42.64
6989	3956636	42.64
6990	wsnp_Ex_c16146_24585291	42.67
6991	BS00050993_51	42.87
6992	RAC875_c26328_75	42.87
6993	IACX3991	42.87
6994	Excalibur_c25991_184	42.87
6995	BS00022326_51	43
6996	BS00022056_51	43
6997	RAC875_rep_c108159_480	43
6998	Ku_c8929_274	43
6999	BS00083807_51	43
7000	RAC875_c46751_112	43.18
7001	BS00083806_51	43.18
7002	wsnp_Ku_c31419_41152151	43.4
7003	wsnp_Ex_c10342_16938010	43.4
7004	wsnp_Ex_c11106_18002976	43.4
7005	wsnp_Ex_c9813_16193645	43.4
7006	wsnp_Ex_c9813_16193780	43.4
7007	wsnp_Ra_c1654_3265291	43.4
7008	wsnp_Ex_c11106_18003332	43.4
7009	wsnp_Ex_c9813_16193536	43.4
7010	wsnp_Ex_c11106_18003546	43.4
7011	wsnp_Ex_c44814_50770533	43.4
7012	wsnp_Ex_c51115_55167855	43.4
7013	wsnp_Ra_rep_c108473_91741819	43.4
7014	wsnp_Ex_c46274_51831129	43.4
7015	wsnp_Ra_rep_c71101_69119989	43.4
7016	wsnp_Ex_c9391_15587665	43.4
7017	wsnp_Ex_c9909_16316813	43.4
7018	wsnp_Ex_rep_c67369_65940601	43.4
7019	wsnp_Ex_c10342_16938528	43.4
7020	wsnp_Ex_c4827_8612813	43.4
7021	wsnp_Ku_rep_c102842_89723861	43.4
7022	wsnp_Ex_c23755_32994701	43.4
7023	wsnp_Ex_rep_c68815_67687712	43.4
7024	wsnp_Ex_rep_c68815_67688157	43.4
7025	wsnp_Ex_c46061_51675763	43.4
7026	wsnp_Ex_c46061_51675853	43.4
7027	RAC875_c10672_440	43.4
7028	BS00035630_51	43.4
7029	Tdurum_contig66810_334	43.4
7030	Tdurum_contig66810_100	43.4
7031	Tdurum_contig57370_82	43.4
7032	Tdurum_contig57370_318	43.4
7033	Tdurum_contig48824_476	43.4
7034	Tdurum_contig46877_173	43.4
7035	Tdurum_contig43523_1458	43.4
7036	Tdurum_contig1969_254	43.4
7037	Kukri_rep_c72909_657	43.4
7038	Jagger_c9314_100	43.4
7039	BS00021952_51	43.4
7040	Tdurum_contig13022_853	43.4
7041	RAC875_c23774_595	43.4
7042	IACX6036	43.4
7043	Kukri_rep_c101472_574	43.4
7044	BS00064344_51	43.4
7045	Tdurum_contig75644_871	43.4
7046	Tdurum_contig75644_138	43.4
7047	Tdurum_contig46877_76	43.4
7048	Tdurum_contig46877_488	43.4
7049	Tdurum_contig46877_262	43.4
7050	RAC875_c16839_188	43.4
7051	Kukri_c22450_963	43.4
7052	Kukri_c15333_672	43.4
7053	IACX1441	43.4
7054	GENE-4869_117	43.4
7055	GENE-4376_439	43.4
7056	GENE-0777_174	43.4
7057	D_GDRF1KQ02H7HJS_109	43.4
7058	BS00054881_51	43.4
7059	BS00031746_51	43.4
7060	Kukri_c35354_321	43.4
7061	Ku_c884_736	43.4
7062	Ku_c884_2297	43.4
7063	wsnp_Ex_c3501_6407527	43.72
7064	1208500	43.74
7065	1281764	43.74
7066	2276435	43.74
7067	BS00024215_51	43.87
7068	Tdurum_contig46877_84	43.87
7069	RAC875_c30123_913	43.87
7070	GENE-4329_154	43.87
7071	GENE-4273_67	43.87
7072	BobWhite_c39364_231	43.87
7073	Excalibur_c54242_704	43.87
7074	1295160	43.88
7075	Opata_132051_66_PstIMseI_SNP	43.95
7076	Opata_324480_PstIMseI_PA	43.95
7077	M6_1714549_PstIMluI_PA	43.95
7078	Opata_15143_27_PstIMseI_SNP	43.95
7079	Opata_115041_11_PstIMseI_SNP	43.95
7080	Opata_1050373_1_PstIMspI_SNP	43.95
7081	Opata_1924338_82_PstIMspI_SNP	43.95
7082	Opata_102884_62_PstIMseI_SNP	43.95
7083	Opata_461437_37_PstIMseI_SNP	43.95
7084	Opata_3360970_85_PstIMspI_SNP	43.95
7085	Opata_467301_57_PstIMseI_SNP	43.95
7086	Opata_26358_68_PstIMseI_SNP	43.95
7087	Opata_1430784_PstIMspI_PA	43.95
7088	Opata_1420338_51_PstIMspI_SNP	43.95
7089	Opata_646183_58_PstIMspI_SNP	43.95
7090	Opata_462265_46_PstIMseI_SNP	43.95
7091	Opata_1420338_20_PstIMspI_SNP	43.95
7092	M6_95327_PstIMspI_PA	43.95
7093	Opata_736135_10_PstIMspI_SNP	43.95
7094	Opata_3026100_26_PstIMspI_SNP	43.95
7095	Opata_945648_61_PstIMspI_SNP	43.95
7096	Opata_71973_40_PstIMseI_SNP	43.95
7097	Opata_132051_67_PstIMseI_SNP	43.95
7098	Opata_623845_61_PstIMspI_SNP	43.95
7099	Opata_766090_34_PstIMseI_SNP	43.95
7100	Opata_22600_84_PstIMseI_SNP	43.95
7101	Opata_2643352_15_PstIMspI_SNP	43.95
7102	Opata_382501_48_PstIMspI_SNP	43.95
7103	Opata_1924338_51_PstIMspI_SNP	43.95
7104	Opata_221811_72_PstIMseI_SNP	43.95
7105	Opata_1071670_19_PstIMspI_SNP	43.95
7106	Opata_462265_81_PstIMseI_SNP	43.95
7107	Opata_1196932_19_PstIMseI_SNP	43.95
7108	Opata_281857_12_PstIMspI_SNP	43.95
7109	Opata_2378751_PstIMspI_PA	43.95
7110	Opata_1614274_75_PstIMspI_SNP	43.95
7111	Opata_37953_30_PstIMseI_SNP	43.95
7112	Opata_811200_34_PstIMseI_SNP	43.95
7113	Opata_4013354_65_PstIMspI_SNP	43.95
7114	Opata_1126830_35_PstIMseI_SNP	43.95
7115	Opata_1298794_19_PstIMseI_SNP	43.95
7116	Opata_2468607_29_PstIMspI_SNP	43.95
7117	Opata_132051_73_PstIMseI_SNP	43.95
7118	Opata_78242_45_PstIMseI_SNP	43.95
7119	Opata_2028737_6_PstIMspI_SNP	43.95
7120	Opata_281432_85_PstIMseI_SNP	43.95
7121	Opata_3639025_11_PstIMspI_SNP	43.95
7122	Opata_812420_51_PstIMspI_SNP	43.95
7123	M6_675852_PstIMspI_PA	43.95
7124	Opata_3231592_30_PstIMspI_SNP	43.95
7125	Opata_2050933_53_PstIMspI_SNP	43.95
7126	Opata_467301_62_PstIMseI_SNP	43.95
7127	Opata_382501_31_PstIMspI_SNP	43.95
7128	Opata_3979669_31_PstIMspI_SNP	43.95
7129	Opata_3581173_24_PstIMspI_SNP	43.95
7130	M6_1716630_PstIMspI_PA	43.95
7131	Opata_2336015_PstIMseI_PA	43.95
7132	Opata_2743371_36_PstIMspI_SNP	43.95
7133	Opata_2274_45_PstIMspI_SNP	43.95
7134	Opata_3158128_2_PstIMspI_SNP	43.95
7135	Opata_26358_36_PstIMseI_SNP	43.95
7136	Opata_25223_20_PstIMluI_SNP	43.95
7137	Opata_1587439_3_PstIMspI_SNP	43.95
7138	Opata_466982_36_PstIMseI_SNP	43.95
7139	Opata_281168_64_PstIMspI_SNP	43.95
7140	M6_926804_PstIMspI_PA	43.95
7141	Opata_1199134_58_PstIMspI_SNP	43.95
7142	Opata_138153_65_PstIMseI_SNP	43.95
7143	M6_328187_PstIMseI_PA	43.95
7144	M6_300666_PstIMseI_PA	43.95
7145	Opata_807755_33_PstIMspI_SNP	43.95
7146	Opata_238531_35_PstIMseI_SNP	43.95
7147	M6_570217_PstIMspI_PA	43.95
7148	Opata_26482_84_PstIMseI_SNP	43.95
7149	Opata_2578623_27_PstIMseI_SNP	43.95
7150	Opata_3459745_PstIMspI_PA	43.95
7151	Opata_324706_38_PstIMseI_SNP	43.95
7152	M6_228122_PstIMspI_PA	43.95
7153	Opata_209007_PstIMseI_PA	43.95
7154	Opata_1174040_PstIMspI_PA	43.95
7155	Opata_104351_78_PstIMseI_SNP	43.95
7156	Opata_885821_76_PstIMspI_SNP	43.95
7157	Opata_1715312_19_PstIMspI_SNP	43.95
7158	Opata_19856_2_PstIMseI_SNP	43.95
7159	Opata_1693006_24_PstIMspI_SNP	43.95
7160	Opata_536072_72_PstIMseI_SNP	43.95
7161	Opata_3072848_PstIMspI_PA	43.95
7162	Opata_1760292_44_PstIMspI_SNP	43.95
7163	M6_2928243_PstIMseI_PA	43.95
7164	Opata_1321648_71_PstIMspI_SNP	43.95
7165	Opata_2558719_67_PstIMseI_SNP	43.95
7166	Opata_3626983_29_PstIMspI_SNP	43.95
7167	Opata_2558719_71_PstIMseI_SNP	43.95
7168	Opata_236167_32_PstIMseI_SNP	43.95
7169	Opata_468690_47_PstIMseI_SNP	43.95
7170	Opata_620370_74_PstIMseI_SNP	43.95
7171	Opata_531143_34_PstIMseI_SNP	43.95
7172	Opata_224265_81_PstIMseI_SNP	43.95
7173	M6_149788_PstIMspI_PA	43.95
7174	Opata_1251466_44_PstIMseI_SNP	43.95
7175	Opata_1607964_63_PstIMspI_SNP	43.95
7176	Opata_3893650_PstIMspI_PA	43.95
7177	Opata_203705_40_PstIMseI_SNP	43.95
7178	Opata_869138_58_PstIMspI_SNP	43.95
7179	M6_3475701_PstIMseI_PA	43.95
7180	Opata_4257769_41_PstIMspI_SNP	43.95
7181	Opata_2237421_PstIMspI_PA	43.95
7182	Opata_4903_54_PstIMspI_SNP	43.95
7183	Opata_3755210_39_PstIMspI_SNP	43.95
7184	Opata_3525559_59_PstIMspI_SNP	43.95
7185	Opata_447383_40_PstIMseI_SNP	43.95
7186	Opata_463185_PstIMseI_PA	43.95
7187	M6_774443_PstIMseI_PA	43.95
7188	M6_331959_PstIMseI_PA	43.95
7189	Opata_3768860_PstIMspI_PA	43.95
7190	Opata_1321648_53_PstIMspI_SNP	43.95
7191	M6_1089474_PstIMseI_PA	43.95
7192	Opata_655580_86_PstIMseI_SNP	43.95
7193	Opata_530945_PstIMseI_PA	43.95
7194	M6_1467865_PstIMspI_PA	43.95
7195	Opata_3467000_42_PstIMspI_SNP	43.95
7196	Opata_3511994_PstIMspI_PA	43.95
7197	Opata_655580_75_PstIMseI_SNP	43.95
7198	Opata_2381369_50_PstIMspI_SNP	43.95
7199	Opata_145929_29_PstIMseI_SNP	43.95
7200	M6_898538_PstIMseI_PA	43.95
7201	M6_2449713_PstIMseI_PA	43.95
7202	Opata_1047035_72_PstIMseI_SNP	43.95
7203	Opata_1345906_51_PstIMseI_SNP	43.95
7204	Opata_243429_80_PstIMseI_SNP	43.95
7205	Opata_6867_15_PstIMseI_SNP	43.95
7206	Opata_608332_32_PstIMluI_SNP	43.95
7207	Opata_723250_PstIMspI_PA	43.95
7208	Opata_575515_PstIMseI_PA	43.95
7209	Opata_3244612_PstIMspI_PA	43.95
7210	Opata_4045810_PstIMspI_PA	43.95
7211	Opata_818895_49_PstIMseI_SNP	43.95
7212	Opata_703037_PstIMspI_PA	43.95
7213	Opata_124380_PstIMspI_PA	43.95
7214	Opata_2204357_PstIMseI_PA	43.95
7215	Opata_2727633_33_PstIMseI_SNP	43.95
7216	Opata_724639_PstIMspI_PA	43.95
7217	Opata_133757_30_PstIMluI_SNP	43.95
7218	M6_151595_PstIMseI_PA	43.95
7219	M6_662065_PstIMseI_PA	43.95
7220	Opata_646183_17_PstIMspI_SNP	43.95
7221	Opata_1538357_49_PstIMspI_SNP	43.95
7222	Opata_3626983_12_PstIMspI_SNP	43.95
7223	Opata_1721712_20_PstIMspI_SNP	43.95
7224	Opata_3461320_37_PstIMspI_SNP	43.95
7225	Opata_373104_85_PstIMseI_SNP	43.95
7226	M6_1801912_PstIMspI_PA	43.95
7227	Opata_646932_PstIMspI_PA	43.95
7228	Opata_2381369_56_PstIMspI_SNP	43.95
7229	Opata_1196643_86_PstIMseI_SNP	43.95
7230	Opata_1759542_55_PstIMspI_SNP	43.95
7231	Opata_2141469_PstIMspI_PA	43.95
7232	Opata_596109_26_PstIMseI_SNP	43.95
7233	Opata_3147414_8_PstIMspI_SNP	43.95
7234	Opata_1832292_62_PstIMspI_SNP	43.95
7235	Opata_1757849_77_PstIMspI_SNP	43.95
7236	Opata_242584_PstIMspI_PA	43.95
7237	Opata_12148_50_PstIMspI_SNP	43.95
7238	Opata_677251_PstIMspI_PA	43.95
7239	Opata_100085_51_PstIMspI_SNP	43.95
7240	M6_2052983_PstIMspI_PA	43.95
7241	Opata_333718_PstIMspI_PA	43.95
7242	Opata_900795_4_PstIMspI_SNP	43.95
7243	Opata_2727633_2_PstIMseI_SNP	43.95
7244	Opata_1746804_10_PstIMspI_SNP	43.95
7245	Opata_281_2_PstIMspI_SNP	43.95
7246	Opata_14189_25_PstIMseI_SNP	43.95
7247	Opata_220225_62_PstIMseI_SNP	43.95
7248	Opata_2430105_21_PstIMspI_SNP	43.95
7249	Opata_1249588_76_PstIMseI_SNP	43.95
7250	Opata_655580_9_PstIMseI_SNP	43.95
7251	Opata_1249588_71_PstIMseI_SNP	43.95
7252	Opata_242773_45_PstIMseI_SNP	43.95
7253	Opata_2578623_48_PstIMseI_SNP	43.95
7254	Opata_97444_59_PstIMluI_SNP	43.95
7255	Opata_2422124_4_PstIMseI_SNP	43.95
7256	Opata_394983_77_PstIMseI_SNP	43.95
7257	Opata_2467752_PstIMspI_PA	43.95
7258	Opata_2422124_30_PstIMseI_SNP	43.95
7259	Opata_2422124_23_PstIMseI_SNP	43.95
7260	Opata_56726_43_PstIMseI_SNP	43.95
7261	Opata_2653453_1_PstIMspI_SNP	43.95
7262	Opata_452811_61_PstIMseI_SNP	43.95
7263	Opata_816519_39_PstIMseI_SNP	43.95
7264	M6_248363_PstIMluI_PA	43.95
7265	Opata_1759893_53_PstIMspI_SNP	43.95
7266	Opata_113212_27_PstIMseI_SNP	43.95
7267	Opata_238531_51_PstIMseI_SNP	43.95
7268	Opata_2163659_29_PstIMspI_SNP	43.95
7269	Opata_1983589_21_PstIMspI_SNP	43.95
7270	Opata_203705_50_PstIMseI_SNP	43.95
7271	Opata_220225_32_PstIMseI_SNP	43.95
7272	Opata_8042_58_PstIMseI_SNP	43.95
7273	M6_1030716_PstIMseI_PA	43.95
7274	Opata_391052_55_PstIMseI_SNP	43.95
7275	Opata_1877321_PstIMspI_PA	43.95
7276	Opata_1759893_8_PstIMspI_SNP	43.95
7277	Opata_1832292_60_PstIMspI_SNP	43.95
7278	Opata_3502404_38_PstIMseI_SNP	43.95
7279	Opata_488247_PstIMspI_PA	43.95
7280	Opata_536072_63_PstIMseI_SNP	43.95
7281	Opata_51662_83_PstIMseI_SNP	43.95
7282	Opata_1738224_PstIMseI_PA	43.95
7283	Opata_2294744_70_PstIMspI_SNP	43.95
7284	Opata_263779_54_PstIMseI_SNP	43.95
7285	Opata_2995114_30_PstIMspI_SNP	43.95
7286	Opata_1247000_71_PstIMseI_SNP	43.95
7287	Opata_2419178_PstIMseI_PA	43.95
7288	Opata_2028166_44_PstIMspI_SNP	43.95
7289	Opata_590505_PstIMspI_PA	43.95
7290	M6_296080_PstIMspI_PA	43.95
7291	Opata_26482_82_PstIMseI_SNP	43.95
7292	Opata_2528012_61_PstIMspI_SNP	43.95
7293	Opata_1650102_19_PstIMspI_SNP	43.95
7294	Opata_364705_PstIMseI_PA	43.95
7295	Opata_818895_29_PstIMseI_SNP	43.95
7296	Opata_324706_18_PstIMseI_SNP	43.95
7297	Opata_41704_68_PstIMseI_SNP	43.95
7298	Opata_3572155_67_PstIMspI_SNP	43.95
7299	Opata_753291_69_PstIMseI_SNP	43.95
7300	Opata_3857624_PstIMspI_PA	43.95
7301	Opata_36659_26_PstIMspI_SNP	43.95
7302	Opata_813319_33_PstIMseI_SNP	43.95
7303	M6_124828_PstIMspI_PA	43.95
7304	M6_3439942_PstIMspI_PA	43.95
7305	M6_597883_PstIMseI_PA	43.95
7306	M6_391978_PstIMseI_PA	43.95
7307	M6_2394333_PstIMluI_PA	43.95
7308	M6_2488478_PstIMspI_PA	43.95
7309	M6_1127487_PstIMseI_PA	43.95
7310	M6_756081_PstIMseI_PA	43.95
7311	Opata_2381690_PstIMspI_PA	43.95
7312	M6_3313071_PstIMspI_PA	43.95
7313	M6_359101_PstIMseI_PA	43.95
7314	M6_1085986_PstIMseI_PA	43.95
7315	M6_3078828_PstIMseI_PA	43.95
7316	M6_2744227_PstIMspI_PA	43.95
7317	M6_347191_PstIMseI_PA	43.95
7318	M6_433944_PstIMseI_PA	43.95
7319	M6_623763_PstIMseI_PA	43.95
7320	Opata_3866316_PstIMspI_PA	43.95
7321	M6_315893_PstIMseI_PA	43.95
7322	M6_3330197_PstIMseI_PA	43.95
7323	M6_501778_PstIMspI_PA	43.95
7324	M6_458233_PstIMseI_PA	43.95
7325	M6_1590655_PstIMspI_PA	43.95
7326	M6_2498012_PstIMspI_PA	43.95
7327	M6_1730023_PstIMspI_PA	43.95
7328	M6_1073576_PstIMseI_PA	43.95
7329	M6_3338682_PstIMspI_PA	43.95
7330	M6_1030154_PstIMseI_PA	43.95
7331	M6_100830_PstIMspI_PA	43.95
7332	M6_857267_PstIMseI_PA	43.95
7333	M6_165185_PstIMseI_PA	43.95
7334	Opata_2698000_PstIMseI_PA	43.95
7335	M6_632545_PstIMseI_PA	43.95
7336	M6_1173436_PstIMseI_PA	43.95
7337	M6_39576_PstIMseI_PA	43.95
7338	Opata_923455_PstIMseI_PA	43.95
7339	Opata_650844_65_PstIMseI_SNP	43.95
7340	M6_201507_PstIMspI_PA	43.95
7341	M6_198857_PstIMseI_PA	43.95
7342	Opata_1367_PstIMspI_PA	43.95
7343	Opata_1194313_PstIMseI_PA	43.95
7344	Opata_1737288_PstIMspI_PA	43.95
7345	Opata_2636218_PstIMspI_PA	43.95
7346	Opata_4150201_PstIMspI_PA	43.95
7347	Opata_2133013_PstIMspI_PA	43.95
7348	Opata_988114_PstIMseI_PA	43.95
7349	M6_818767_PstIMseI_PA	43.95
7350	M6_725538_PstIMseI_PA	43.95
7351	Opata_766897_62_PstIMseI_SNP	43.95
7352	M6_769124_PstIMseI_PA	43.95
7353	M6_2301665_PstIMseI_PA	43.95
7354	M6_1207944_PstIMseI_PA	43.95
7355	M6_430033_PstIMseI_PA	43.95
7356	Opata_1702487_PstIMspI_PA	43.95
7357	Opata_559475_PstIMseI_PA	43.95
7358	M6_1165865_PstIMseI_PA	43.95
7359	Opata_2064862_PstIMspI_PA	43.95
7360	Opata_2631698_53_PstIMspI_SNP	43.95
7361	Opata_2174516_27_PstIMspI_SNP	43.95
7362	Opata_3080888_PstIMspI_PA	43.95
7363	M6_1186587_PstIMseI_PA	43.95
7364	M6_1462110_PstIMseI_PA	43.95
7365	Opata_3839448_PstIMspI_PA	43.95
7366	Opata_2035414_PstIMspI_PA	43.95
7367	M6_448789_PstIMseI_PA	43.95
7368	Opata_1130377_PstIMseI_PA	43.95
7369	Opata_3731373_PstIMspI_PA	43.95
7370	Opata_226639_24_PstIMseI_SNP	43.95
7371	M6_2699823_PstIMluI_PA	43.95
7372	Opata_2651938_PstIMseI_PA	43.95
7373	Opata_3720489_PstIMspI_PA	43.95
7374	Opata_314875_PstIMspI_PA	43.95
7375	Opata_1069274_PstIMspI_PA	43.95
7376	Opata_3130039_PstIMspI_PA	43.95
7377	Opata_227485_PstIMseI_PA	43.95
7378	Opata_2927222_PstIMspI_PA	43.95
7379	Opata_3032595_PstIMspI_PA	43.95
7380	Opata_1738441_PstIMseI_PA	43.95
7381	M6_1960632_PstIMseI_PA	43.95
7382	M6_1124475_PstIMluI_PA	43.95
7383	Opata_1639656_PstIMspI_PA	43.95
7384	Opata_3864520_PstIMspI_PA	43.95
7385	Opata_1295858_PstIMseI_PA	43.95
7386	M6_12301_PstIMseI_PA	43.95
7387	Opata_672278_PstIMspI_PA	43.95
7388	Opata_226639_23_PstIMseI_SNP	43.95
7389	Opata_3030757_PstIMspI_PA	43.95
7390	Opata_143037_PstIMspI_PA	43.95
7391	M6_130241_PstIMseI_PA	43.95
7392	Opata_275245_PstIMseI_PA	43.95
7393	M6_949202_PstIMseI_PA	43.95
7394	M6_731989_PstIMseI_PA	43.95
7395	Opata_1480248_PstIMspI_PA	43.95
7396	M6_2234301_PstIMluI_PA	43.95
7397	M6_61440_PstIMseI_PA	43.95
7398	M6_224817_PstIMseI_PA	43.95
7399	M6_1437389_PstIMspI_PA	43.95
7400	M6_1633359_PstIMseI_PA	43.95
7401	M6_937333_PstIMspI_PA	43.95
7402	M6_2277848_PstIMseI_PA	43.95
7403	M6_3374620_PstIMspI_PA	43.95
7404	Opata_196723_PstIMseI_PA	43.95
7405	M6_192052_PstIMseI_PA	43.95
7406	M6_271597_PstIMseI_PA	43.95
7407	Opata_2053204_PstIMspI_PA	43.95
7408	M6_1329324_PstIMspI_PA	43.95
7409	M6_1666387_PstIMspI_PA	43.95
7410	M6_840821_PstIMseI_PA	43.95
7411	M6_545626_PstIMseI_PA	43.95
7412	Opata_2107287_PstIMspI_PA	43.95
7413	M6_2727139_PstIMspI_PA	43.95
7414	Opata_96801_PstIMspI_PA	43.95
7415	Opata_3575743_PstIMspI_PA	43.95
7416	M6_3653084_PstIMseI_PA	43.95
7417	M6_2836493_PstIMspI_PA	43.95
7418	M6_847246_PstIMluI_PA	43.95
7419	Opata_2326359_PstIMseI_PA	43.95
7420	Opata_2187098_PstIMspI_PA	43.95
7421	Opata_357079_33_PstIMseI_SNP	43.95
7422	Opata_3994597_PstIMspI_PA	43.95
7423	M6_1088865_PstIMseI_PA	43.95
7424	Opata_1458772_PstIMspI_PA	43.95
7425	M6_907910_PstIMseI_PA	43.95
7426	M6_1279059_PstIMseI_PA	43.95
7427	M6_571282_PstIMseI_PA	43.95
7428	Opata_191894_PstIMspI_PA	43.95
7429	M6_831997_PstIMseI_PA	43.95
7430	Opata_3210547_PstIMspI_PA	43.95
7431	M6_3405202_PstIMseI_PA	43.95
7432	Opata_61529_PstIMseI_PA	43.95
7433	M6_416034_PstIMseI_PA	43.95
7434	Opata_347080_PstIMseI_PA	43.95
7435	Opata_1808972_PstIMseI_PA	43.95
7436	M6_1396049_PstIMseI_PA	43.95
7437	M6_2426839_PstIMspI_PA	43.95
7438	M6_1646671_PstIMspI_PA	43.95
7439	Opata_806247_PstIMseI_PA	43.95
7440	Opata_3508669_PstIMspI_PA	43.95
7441	Opata_2036543_PstIMspI_PA	43.95
7442	M6_83803_PstIMspI_PA	43.95
7443	M6_952436_PstIMseI_PA	43.95
7444	M6_303122_PstIMspI_PA	43.95
7445	M6_1093016_PstIMspI_PA	43.95
7446	Opata_1927432_PstIMspI_PA	43.95
7447	M6_2668479_PstIMspI_PA	43.95
7448	Opata_4150330_PstIMspI_PA	43.95
7449	M6_158669_PstIMseI_PA	43.95
7450	M6_1385689_PstIMseI_PA	43.95
7451	Opata_341657_PstIMseI_PA	43.95
7452	M6_1889518_PstIMseI_PA	43.95
7453	Opata_1357903_PstIMseI_PA	43.95
7454	M6_2708618_PstIMspI_PA	43.95
7455	M6_24525_PstIMseI_PA	43.95
7456	Opata_3015627_PstIMspI_PA	43.95
7457	M6_512092_PstIMseI_PA	43.95
7458	Opata_168731_PstIMseI_PA	43.95
7459	Opata_2296359_PstIMspI_PA	43.95
7460	M6_2752965_PstIMseI_PA	43.95
7461	M6_3636416_PstIMseI_PA	43.95
7462	M6_64544_PstIMspI_PA	43.95
7463	Opata_1916645_PstIMspI_PA	43.95
7464	Opata_1375564_PstIMspI_PA	43.95
7465	Opata_1959515_PstIMspI_PA	43.95
7466	M6_2699885_PstIMspI_PA	43.95
7467	Opata_3084230_PstIMspI_PA	43.95
7468	Opata_1182082_PstIMseI_PA	43.95
7469	M6_508147_PstIMseI_PA	43.95
7470	M6_2448108_PstIMspI_PA	43.95
7471	M6_612108_PstIMseI_PA	43.95
7472	M6_614195_PstIMseI_PA	43.95
7473	M6_1591558_PstIMspI_PA	43.95
7474	M6_219278_PstIMseI_PA	43.95
7475	Opata_3993604_PstIMseI_PA	43.95
7476	M6_2819912_PstIMseI_PA	43.95
7477	M6_1552310_PstIMseI_PA	43.95
7478	M6_413197_PstIMspI_PA	43.95
7479	M6_815282_PstIMspI_PA	43.95
7480	M6_2782809_PstIMspI_PA	43.95
7481	M6_1428225_PstIMseI_PA	43.95
7482	M6_2780817_PstIMspI_PA	43.95
7483	M6_1552127_PstIMseI_PA	43.95
7484	M6_1007003_PstIMspI_PA	43.95
7485	M6_805815_PstIMspI_PA	43.95
7486	M6_821407_PstIMspI_PA	43.95
7487	M6_1719230_PstIMspI_PA	43.95
7488	M6_1769247_PstIMseI_PA	43.95
7489	M6_1703676_PstIMspI_PA	43.95
7490	M6_433272_PstIMseI_PA	43.95
7491	M6_1126663_PstIMseI_PA	43.95
7492	M6_1194429_PstIMspI_PA	43.95
7493	M6_1730987_PstIMseI_PA	43.95
7494	M6_777726_PstIMseI_PA	43.95
7495	M6_2557966_PstIMspI_PA	43.95
7496	M6_1860497_PstIMseI_PA	43.95
7497	Opata_2057483_PstIMspI_PA	43.95
7498	M6_3124673_PstIMseI_PA	43.95
7499	M6_1514121_PstIMseI_PA	43.95
7500	M6_316477_PstIMseI_PA	43.95
7501	M6_1151391_PstIMseI_PA	43.95
7502	M6_1121143_PstIMluI_PA	43.95
7503	M6_1391953_PstIMseI_PA	43.95
7504	Opata_2280017_23_PstIMspI_SNP	43.95
7505	Opata_2440790_PstIMspI_PA	43.95
7506	Opata_2370368_PstIMspI_PA	43.95
7507	Opata_3389866_PstIMspI_PA	43.95
7508	Opata_2147766_PstIMspI_PA	43.95
7509	Opata_921635_PstIMseI_PA	43.95
7510	M6_636206_PstIMspI_PA	43.95
7511	Opata_3352786_PstIMspI_PA	43.95
7512	Opata_3124523_PstIMspI_PA	43.95
7513	Opata_1083989_PstIMspI_PA	43.95
7514	Opata_78853_PstIMspI_PA	43.95
7515	Opata_57524_PstIMspI_PA	43.95
7516	M6_1543562_PstIMseI_PA	43.95
7517	M6_3729924_PstIMseI_PA	43.95
7518	Opata_649896_PstIMspI_PA	43.95
7519	Opata_2912447_PstIMspI_PA	43.95
7520	Opata_1105130_PstIMspI_PA	43.95
7521	Opata_263140_PstIMseI_PA	43.95
7522	M6_1839183_PstIMspI_PA	43.95
7523	Opata_3983861_PstIMspI_PA	43.95
7524	Opata_1595255_PstIMspI_PA	43.95
7525	Opata_3364630_PstIMspI_PA	43.95
7526	Opata_3272130_PstIMspI_PA	43.95
7527	Opata_2275921_PstIMspI_PA	43.95
7528	Opata_2146965_PstIMspI_PA	43.95
7529	Opata_2003922_PstIMspI_PA	43.95
7530	Opata_3725978_PstIMspI_PA	43.95
7531	Opata_924717_PstIMseI_PA	43.95
7532	Opata_3613213_PstIMspI_PA	43.95
7533	Opata_724786_PstIMspI_PA	43.95
7534	M6_1469355_PstIMspI_PA	43.95
7535	M6_52961_PstIMseI_PA	43.95
7536	Opata_586152_PstIMseI_PA	43.95
7537	Opata_4244849_PstIMspI_PA	43.95
7538	Opata_3538803_PstIMspI_PA	43.95
7539	Opata_627823_PstIMspI_PA	43.95
7540	Opata_1147232_PstIMspI_PA	43.95
7541	Opata_3218282_PstIMspI_PA	43.95
7542	Opata_3902750_PstIMspI_PA	43.95
7543	Opata_606503_PstIMseI_PA	43.95
7544	M6_128243_PstIMluI_PA	43.95
7545	M6_2240665_PstIMseI_PA	43.95
7546	M6_13718_PstIMseI_PA	43.95
7547	M6_946218_PstIMseI_PA	43.95
7548	M6_858655_PstIMluI_PA	43.95
7549	M6_115012_PstIMseI_PA	43.95
7550	M6_1936572_PstIMluI_PA	43.95
7551	Opata_157265_PstIMseI_PA	43.95
7552	M6_149103_PstIMluI_PA	43.95
7553	M6_745162_PstIMseI_PA	43.95
7554	M6_1870880_PstIMseI_PA	43.95
7555	M6_627705_PstIMseI_PA	43.95
7556	M6_150470_PstIMseI_PA	43.95
7557	M6_738631_PstIMseI_PA	43.95
7558	M6_573786_PstIMseI_PA	43.95
7559	M6_140205_PstIMseI_PA	43.95
7560	M6_1217778_PstIMluI_PA	43.95
7561	M6_374851_PstIMseI_PA	43.95
7562	M6_1534100_PstIMluI_PA	43.95
7563	M6_355364_PstIMseI_PA	43.95
7564	M6_717448_PstIMseI_PA	43.95
7565	M6_821870_PstIMseI_PA	43.95
7566	M6_1007737_PstIMseI_PA	43.95
7567	M6_903065_PstIMspI_PA	43.95
7568	M6_1553275_PstIMseI_PA	43.95
7569	M6_1361917_PstIMseI_PA	43.95
7570	M6_1028902_PstIMseI_PA	43.95
7571	M6_1419512_PstIMseI_PA	43.95
7572	Opata_838779_PstIMspI_PA	43.95
7573	M6_586135_PstIMseI_PA	43.95
7574	M6_1405412_PstIMseI_PA	43.95
7575	M6_3251980_PstIMseI_PA	43.95
7576	M6_2712503_PstIMluI_PA	43.95
7577	M6_379388_PstIMspI_PA	43.95
7578	Opata_432516_PstIMseI_PA	43.95
7579	M6_1944219_PstIMluI_PA	43.95
7580	M6_2428426_PstIMluI_PA	43.95
7581	M6_317413_PstIMluI_PA	43.95
7582	M6_481107_PstIMseI_PA	43.95
7583	M6_576542_PstIMseI_PA	43.95
7584	M6_2311119_PstIMspI_PA	43.95
7585	M6_28436_PstIMseI_PA	43.95
7586	M6_876574_PstIMseI_PA	43.95
7587	M6_463106_PstIMseI_PA	43.95
7588	M6_1424787_PstIMluI_PA	43.95
7589	M6_341592_PstIMseI_PA	43.95
7590	M6_1662_PstIMluI_PA	43.95
7591	M6_550237_PstIMluI_PA	43.95
7592	M6_19038_PstIMseI_PA	43.95
7593	Opata_2172306_PstIMspI_PA	43.95
7594	M6_69958_PstIMseI_PA	43.95
7595	M6_1124716_PstIMseI_PA	43.95
7596	M6_2760070_PstIMspI_PA	43.95
7597	M6_849091_PstIMseI_PA	43.95
7598	M6_50141_PstIMluI_PA	43.95
7599	M6_474218_PstIMseI_PA	43.95
7600	M6_1535499_PstIMluI_PA	43.95
7601	M6_554889_PstIMseI_PA	43.95
7602	M6_580909_PstIMseI_PA	43.95
7603	Opata_3616738_PstIMspI_PA	43.95
7604	M6_4522_PstIMspI_PA	43.95
7605	Opata_818678_PstIMseI_PA	43.95
7606	M6_1249510_PstIMseI_PA	43.95
7607	M6_2286286_PstIMluI_PA	43.95
7608	M6_2923481_PstIMspI_PA	43.95
7609	M6_155570_PstIMseI_PA	43.95
7610	M6_46599_PstIMseI_PA	43.95
7611	M6_954433_PstIMluI_PA	43.95
7612	M6_1059654_PstIMseI_PA	43.95
7613	M6_393699_PstIMseI_PA	43.95
7614	M6_49028_PstIMseI_PA	43.95
7615	M6_757212_PstIMspI_PA	43.95
7616	M6_463714_PstIMseI_PA	43.95
7617	M6_490828_PstIMspI_PA	43.95
7618	M6_562830_PstIMseI_PA	43.95
7619	Opata_49972_PstIMseI_PA	43.95
7620	M6_124709_PstIMseI_PA	43.95
7621	M6_3477004_PstIMseI_PA	43.95
7622	M6_1134826_PstIMspI_PA	43.95
7623	M6_1764566_PstIMseI_PA	43.95
7624	M6_846913_PstIMseI_PA	43.95
7625	M6_977146_PstIMseI_PA	43.95
7626	M6_1574769_PstIMluI_PA	43.95
7627	M6_618340_PstIMseI_PA	43.95
7628	Opata_3923185_PstIMspI_PA	43.95
7629	M6_2173857_PstIMspI_PA	43.95
7630	M6_2309479_PstIMluI_PA	43.95
7631	M6_391106_PstIMseI_PA	43.95
7632	M6_217443_PstIMseI_PA	43.95
7633	M6_296252_PstIMseI_PA	43.95
7634	M6_1826226_PstIMspI_PA	43.95
7635	M6_637974_PstIMseI_PA	43.95
7636	M6_567811_PstIMseI_PA	43.95
7637	M6_1440500_PstIMluI_PA	43.95
7638	M6_1939284_PstIMspI_PA	43.95
7639	M6_416689_PstIMseI_PA	43.95
7640	M6_167146_PstIMseI_PA	43.95
7641	M6_1282019_PstIMspI_PA	43.95
7642	Opata_3715418_PstIMspI_PA	43.95
7643	Opata_2762785_PstIMspI_PA	43.95
7644	Opata_2035290_PstIMspI_PA	43.95
7645	Opata_235357_PstIMseI_PA	43.95
7646	Opata_1437676_PstIMspI_PA	43.95
7647	Opata_2306716_PstIMspI_PA	43.95
7648	Opata_2117497_PstIMspI_PA	43.95
7649	Opata_3544438_PstIMspI_PA	43.95
7650	Opata_1180035_PstIMseI_PA	43.95
7651	Opata_2600637_PstIMspI_PA	43.95
7652	Opata_3261873_PstIMspI_PA	43.95
7653	Opata_2807261_PstIMspI_PA	43.95
7654	Opata_204692_PstIMseI_PA	43.95
7655	Opata_3314409_PstIMspI_PA	43.95
7656	Opata_1239737_PstIMspI_PA	43.95
7657	Opata_1348295_PstIMspI_PA	43.95
7658	Opata_1265430_PstIMspI_PA	43.95
7659	Opata_3976106_PstIMspI_PA	43.95
7660	Opata_3762800_PstIMspI_PA	43.95
7661	Opata_374960_PstIMspI_PA	43.95
7662	Opata_1113947_PstIMseI_PA	43.95
7663	Opata_2203156_PstIMseI_PA	43.95
7664	Opata_2219026_PstIMspI_PA	43.95
7665	Opata_2844347_PstIMseI_PA	43.95
7666	Opata_4068749_PstIMspI_PA	43.95
7667	Opata_1115128_PstIMspI_PA	43.95
7668	Opata_138079_PstIMspI_PA	43.95
7669	Opata_3354325_PstIMspI_PA	43.95
7670	Opata_3301393_PstIMspI_PA	43.95
7671	Opata_1582628_PstIMseI_PA	43.95
7672	Opata_2910568_PstIMspI_PA	43.95
7673	M6_535409_PstIMseI_PA	43.95
7674	M6_707379_PstIMspI_PA	43.95
7675	M6_1473264_PstIMseI_PA	43.95
7676	M6_1093475_PstIMseI_PA	43.95
7677	M6_197330_PstIMseI_PA	43.95
7678	M6_330970_PstIMspI_PA	43.95
7679	M6_2899036_PstIMspI_PA	43.95
7680	M6_1530768_PstIMluI_PA	43.95
7681	M6_627045_PstIMluI_PA	43.95
7682	M6_164265_PstIMseI_PA	43.95
7683	M6_402943_PstIMseI_PA	43.95
7684	M6_371081_PstIMseI_PA	43.95
7685	M6_15156_PstIMseI_PA	43.95
7686	M6_157871_PstIMseI_PA	43.95
7687	M6_143881_PstIMseI_PA	43.95
7688	M6_245786_PstIMseI_PA	43.95
7689	M6_1091334_PstIMseI_PA	43.95
7690	M6_60210_PstIMseI_PA	43.95
7691	M6_1713224_PstIMluI_PA	43.95
7692	M6_3884_PstIMluI_PA	43.95
7693	M6_420237_PstIMspI_PA	43.95
7694	M6_1017421_PstIMseI_PA	43.95
7695	M6_8035_PstIMseI_PA	43.95
7696	M6_135030_PstIMspI_PA	43.95
7697	M6_3295493_PstIMspI_PA	43.95
7698	M6_1159366_PstIMspI_PA	43.95
7699	M6_1944_PstIMseI_PA	43.95
7700	M6_338094_PstIMseI_PA	43.95
7701	M6_884917_PstIMspI_PA	43.95
7702	M6_1602395_PstIMspI_PA	43.95
7703	M6_187816_PstIMseI_PA	43.95
7704	M6_494606_PstIMseI_PA	43.95
7705	M6_1206223_PstIMseI_PA	43.95
7706	M6_1056523_PstIMseI_PA	43.95
7707	M6_1722877_PstIMspI_PA	43.95
7708	M6_614166_PstIMseI_PA	43.95
7709	M6_477488_PstIMspI_PA	43.95
7710	M6_4280648_PstIMseI_PA	43.95
7711	M6_197378_PstIMseI_PA	43.95
7712	M6_438211_PstIMseI_PA	43.95
7713	M6_150909_PstIMseI_PA	43.95
7714	M6_92756_PstIMseI_PA	43.95
7715	M6_1025473_PstIMluI_PA	43.95
7716	M6_1442683_PstIMspI_PA	43.95
7717	M6_539799_PstIMseI_PA	43.95
7718	M6_3391741_PstIMspI_PA	43.95
7719	M6_797255_PstIMspI_PA	43.95
7720	M6_252712_PstIMseI_PA	43.95
7721	M6_570739_PstIMseI_PA	43.95
7722	M6_88385_PstIMseI_PA	43.95
7723	M6_2758545_PstIMseI_PA	43.95
7724	M6_2023082_PstIMspI_PA	43.95
7725	Opata_664908_PstIMseI_PA	43.95
7726	M6_1520619_PstIMspI_PA	43.95
7727	M6_254692_PstIMseI_PA	43.95
7728	M6_595441_PstIMspI_PA	43.95
7729	M6_248980_PstIMspI_PA	43.95
7730	M6_1317002_PstIMspI_PA	43.95
7731	M6_286452_PstIMseI_PA	43.95
7732	M6_2962019_PstIMseI_PA	43.95
7733	M6_1130526_PstIMspI_PA	43.95
7734	M6_452408_PstIMseI_PA	43.95
7735	M6_74801_PstIMseI_PA	43.95
7736	M6_904919_PstIMspI_PA	43.95
7737	M6_1039577_PstIMspI_PA	43.95
7738	M6_1157253_PstIMseI_PA	43.95
7739	Opata_1762562_PstIMspI_PA	43.95
7740	M6_704651_PstIMspI_PA	43.95
7741	M6_1328046_PstIMseI_PA	43.95
7742	M6_127030_PstIMspI_PA	43.95
7743	M6_427383_PstIMspI_PA	43.95
7744	M6_311373_PstIMseI_PA	43.95
7745	M6_270719_PstIMseI_PA	43.95
7746	M6_1048498_PstIMspI_PA	43.95
7747	M6_350743_PstIMspI_PA	43.95
7748	M6_1010876_PstIMspI_PA	43.95
7749	M6_96044_PstIMspI_PA	43.95
7750	M6_130728_PstIMseI_PA	43.95
7751	M6_1142062_PstIMseI_PA	43.95
7752	M6_420120_PstIMseI_PA	43.95
7753	M6_161839_PstIMseI_PA	43.95
7754	M6_1157050_PstIMspI_PA	43.95
7755	M6_286314_PstIMseI_PA	43.95
7756	M6_339766_PstIMseI_PA	43.95
7757	M6_164807_PstIMseI_PA	43.95
7758	M6_205935_PstIMseI_PA	43.95
7759	M6_552382_PstIMspI_PA	43.95
7760	M6_54135_PstIMseI_PA	43.95
7761	M6_903531_PstIMspI_PA	43.95
7762	M6_19602_PstIMseI_PA	43.95
7763	Opata_1608032_PstIMspI_PA	43.95
7764	M6_349845_PstIMspI_PA	43.95
7765	M6_1254230_PstIMspI_PA	43.95
7766	M6_367072_PstIMseI_PA	43.95
7767	M6_136861_PstIMseI_PA	43.95
7768	Opata_436738_PstIMseI_PA	43.95
7769	Opata_1013220_PstIMseI_PA	43.95
7770	M6_187379_PstIMseI_PA	43.95
7771	M6_776286_PstIMseI_PA	43.95
7772	Opata_965457_PstIMspI_PA	43.95
7773	Opata_1389991_PstIMspI_PA	43.95
7774	Opata_3973394_PstIMseI_PA	43.95
7775	Opata_1420261_PstIMseI_PA	43.95
7776	M6_485316_PstIMseI_PA	43.95
7777	Opata_741424_PstIMseI_PA	43.95
7778	Opata_3144585_PstIMspI_PA	43.95
7779	M6_739924_PstIMseI_PA	43.95
7780	M6_822899_PstIMseI_PA	43.95
7781	M6_3153875_PstIMspI_PA	43.95
7782	Opata_546954_PstIMseI_PA	43.95
7783	Opata_326015_PstIMseI_PA	43.95
7784	Opata_1773629_PstIMspI_PA	43.95
7785	Opata_246162_PstIMseI_PA	43.95
7786	Opata_3126862_PstIMspI_PA	43.95
7787	Opata_86949_PstIMseI_PA	43.95
7788	Opata_3566648_PstIMspI_PA	43.95
7789	Opata_1981984_PstIMseI_PA	43.95
7790	M6_2341952_PstIMspI_PA	43.95
7791	Opata_1843025_PstIMseI_PA	43.95
7792	M6_1056658_PstIMspI_PA	43.95
7793	Opata_1748561_PstIMspI_PA	43.95
7794	Opata_1645338_PstIMspI_PA	43.95
7795	M6_127415_PstIMseI_PA	43.95
7796	Opata_635843_PstIMspI_PA	43.95
7797	M6_469959_PstIMseI_PA	43.95
7798	Opata_61387_PstIMseI_PA	43.95
7799	M6_1641572_PstIMspI_PA	43.95
7800	Opata_107914_PstIMseI_PA	43.95
7801	M6_346075_PstIMspI_PA	43.95
7802	M6_1878080_PstIMspI_PA	43.95
7803	Opata_152093_PstIMseI_PA	43.95
7804	M6_874746_PstIMseI_PA	43.95
7805	Opata_251258_PstIMseI_PA	43.95
7806	Opata_1294990_PstIMseI_PA	43.95
7807	M6_1878029_PstIMspI_PA	43.95
7808	Opata_2092561_PstIMseI_PA	43.95
7809	Opata_347802_PstIMseI_PA	43.95
7810	M6_343045_PstIMspI_PA	43.95
7811	Opata_1898388_PstIMspI_PA	43.95
7812	M6_1461682_PstIMspI_PA	43.95
7813	Opata_1790752_PstIMspI_PA	43.95
7814	M6_983835_PstIMspI_PA	43.95
7815	M6_142676_PstIMseI_PA	43.95
7816	M6_40837_PstIMspI_PA	43.95
7817	M6_2356840_PstIMspI_PA	43.95
7818	M6_251305_PstIMseI_PA	43.95
7819	M6_1478036_PstIMspI_PA	43.95
7820	Opata_2361202_PstIMspI_PA	43.95
7821	Opata_1318886_PstIMspI_PA	43.95
7822	M6_426082_PstIMspI_PA	43.95
7823	M6_1790694_PstIMspI_PA	43.95
7824	M6_1417945_PstIMspI_PA	43.95
7825	Opata_3835594_PstIMspI_PA	43.95
7826	M6_602129_PstIMspI_PA	43.95
7827	Opata_546792_PstIMseI_PA	43.95
7828	M6_1440255_PstIMseI_PA	43.95
7829	M6_278478_PstIMluI_PA	43.95
7830	Opata_349795_PstIMspI_PA	43.95
7831	Opata_1051879_PstIMseI_PA	43.95
7832	M6_959173_PstIMseI_PA	43.95
7833	M6_1902247_PstIMseI_PA	43.95
7834	M6_402367_PstIMseI_PA	43.95
7835	M6_1746707_PstIMseI_PA	43.95
7836	Opata_306440_PstIMseI_PA	43.95
7837	M6_425702_PstIMseI_PA	43.95
7838	M6_744352_PstIMseI_PA	43.95
7839	M6_399879_PstIMseI_PA	43.95
7840	M6_568648_PstIMseI_PA	43.95
7841	M6_1370573_PstIMseI_PA	43.95
7842	M6_2855979_PstIMspI_PA	43.95
7843	M6_2942471_PstIMseI_PA	43.95
7844	M6_296075_PstIMseI_PA	43.95
7845	M6_2761366_PstIMseI_PA	43.95
7846	M6_15412_PstIMseI_PA	43.95
7847	M6_102787_PstIMluI_PA	43.95
7848	Opata_167443_PstIMspI_PA	43.95
7849	M6_1386853_PstIMseI_PA	43.95
7850	M6_65023_PstIMseI_PA	43.95
7851	M6_174670_PstIMseI_PA	43.95
7852	M6_179645_PstIMseI_PA	43.95
7853	M6_584459_PstIMseI_PA	43.95
7854	M6_232984_PstIMspI_PA	43.95
7855	M6_1311124_PstIMseI_PA	43.95
7856	M6_1113134_PstIMseI_PA	43.95
7857	M6_670796_PstIMseI_PA	43.95
7858	M6_572774_PstIMseI_PA	43.95
7859	M6_1897125_PstIMseI_PA	43.95
7860	M6_661350_PstIMseI_PA	43.95
7861	M6_1156228_PstIMseI_PA	43.95
7862	M6_314376_PstIMseI_PA	43.95
7863	M6_863584_PstIMspI_PA	43.95
7864	M6_516954_PstIMspI_PA	43.95
7865	M6_2368677_PstIMspI_PA	43.95
7866	Opata_2124139_PstIMspI_PA	43.95
7867	M6_213458_PstIMspI_PA	43.95
7868	M6_1283435_PstIMseI_PA	43.95
7869	Opata_854221_PstIMspI_PA	43.95
7870	M6_513246_PstIMspI_PA	43.95
7871	M6_239276_PstIMspI_PA	43.95
7872	M6_694312_PstIMseI_PA	43.95
7873	M6_608682_PstIMseI_PA	43.95
7874	M6_1018498_PstIMseI_PA	43.95
7875	Opata_1182688_PstIMseI_PA	43.95
7876	M6_752199_PstIMseI_PA	43.95
7877	M6_65576_PstIMseI_PA	43.95
7878	M6_4037823_PstIMseI_PA	43.95
7879	M6_439784_PstIMseI_PA	43.95
7880	M6_3542963_PstIMseI_PA	43.95
7881	M6_84894_PstIMseI_PA	43.95
7882	M6_772654_PstIMseI_PA	43.95
7883	Opata_3556198_PstIMseI_PA	43.95
7884	M6_438569_PstIMseI_PA	43.95
7885	M6_650148_PstIMspI_PA	43.95
7886	M6_340545_PstIMspI_PA	43.95
7887	M6_1209792_PstIMspI_PA	43.95
7888	Opata_1266525_PstIMseI_PA	43.95
7889	M6_1459705_PstIMseI_PA	43.95
7890	M6_1202495_PstIMseI_PA	43.95
7891	Opata_3939528_PstIMspI_PA	43.95
7892	M6_1053469_PstIMseI_PA	43.95
7893	Opata_3216826_PstIMspI_PA	43.95
7894	Opata_2997498_PstIMspI_PA	43.95
7895	Opata_3405926_PstIMspI_PA	43.95
7896	Opata_1210989_PstIMspI_PA	43.95
7897	Opata_619039_PstIMspI_PA	43.95
7898	Opata_1452933_PstIMseI_PA	43.95
7899	Opata_171542_PstIMseI_PA	43.95
7900	Opata_4062365_PstIMspI_PA	43.95
7901	Opata_386451_PstIMspI_PA	43.95
7902	Opata_2042142_PstIMspI_PA	43.95
7903	Opata_1043870_PstIMseI_PA	43.95
7904	Opata_1062015_PstIMspI_PA	43.95
7905	Opata_350448_PstIMspI_PA	43.95
7906	Opata_1589842_PstIMspI_PA	43.95
7907	Opata_4087642_PstIMspI_PA	43.95
7908	Opata_1923675_PstIMspI_PA	43.95
7909	Opata_1093197_PstIMseI_PA	43.95
7910	Opata_690210_PstIMseI_PA	43.95
7911	Opata_1846177_PstIMspI_PA	43.95
7912	Opata_4154136_PstIMspI_PA	43.95
7913	Opata_1382601_PstIMspI_PA	43.95
7914	Opata_587740_PstIMspI_PA	43.95
7915	Opata_253173_PstIMseI_PA	43.95
7916	Opata_895996_PstIMspI_PA	43.95
7917	Opata_609812_PstIMseI_PA	43.95
7918	Opata_1785209_PstIMspI_PA	43.95
7919	Opata_752173_PstIMseI_PA	43.95
7920	Opata_443626_PstIMseI_PA	43.95
7921	Opata_3780976_PstIMspI_PA	43.95
7922	Opata_770355_PstIMspI_PA	43.95
7923	Opata_246661_PstIMseI_PA	43.95
7924	Opata_1610585_PstIMspI_PA	43.95
7925	Opata_495732_PstIMspI_PA	43.95
7926	Opata_1622460_PstIMseI_PA	43.95
7927	Opata_3597051_PstIMspI_PA	43.95
7928	Opata_553145_PstIMseI_PA	43.95
7929	Opata_1223463_PstIMseI_PA	43.95
7930	Opata_286876_PstIMspI_PA	43.95
7931	Opata_2796474_PstIMspI_PA	43.95
7932	M6_156364_PstIMseI_PA	43.95
7933	M6_159695_PstIMspI_PA	43.95
7934	M6_268104_PstIMseI_PA	43.95
7935	Opata_938457_PstIMseI_PA	43.95
7936	Opata_763360_PstIMseI_PA	43.95
7937	Opata_2194960_PstIMseI_PA	43.95
7938	Opata_3826058_PstIMseI_PA	43.95
7939	M6_389108_PstIMseI_PA	43.95
7940	M6_1396162_PstIMseI_PA	43.95
7941	M6_403869_PstIMspI_PA	43.95
7942	Opata_682294_PstIMseI_PA	43.95
7943	Opata_1704799_PstIMseI_PA	43.95
7944	Opata_2600708_PstIMspI_PA	43.95
7945	M6_366850_PstIMseI_PA	43.95
7946	M6_10454_PstIMspI_PA	43.95
7947	M6_130868_PstIMseI_PA	43.95
7948	M6_113151_PstIMspI_PA	43.95
7949	Opata_4308483_PstIMseI_PA	43.95
7950	Opata_1961943_PstIMseI_PA	43.95
7951	M6_547277_PstIMseI_PA	43.95
7952	Opata_3933107_PstIMspI_PA	43.95
7953	M6_121550_PstIMspI_PA	43.95
7954	M6_1012895_PstIMseI_PA	43.95
7955	M6_1058360_PstIMspI_PA	43.95
7956	M6_109796_PstIMseI_PA	43.95
7957	Opata_3808056_PstIMspI_PA	43.95
7958	M6_1297335_PstIMseI_PA	43.95
7959	Opata_641597_PstIMseI_PA	43.95
7960	M6_631251_PstIMseI_PA	43.95
7961	Opata_2108359_PstIMspI_PA	43.95
7962	M6_1405529_PstIMseI_PA	43.95
7963	M6_1696787_PstIMluI_PA	43.95
7964	M6_531510_PstIMseI_PA	43.95
7965	Opata_3616177_PstIMspI_PA	43.95
7966	M6_193641_PstIMseI_PA	43.95
7967	M6_161690_PstIMspI_PA	43.95
7968	M6_106409_PstIMspI_PA	43.95
7969	Opata_1733999_PstIMspI_PA	43.95
7970	Opata_1982264_PstIMspI_PA	43.95
7971	Opata_1131338_PstIMspI_PA	43.95
7972	Opata_2232783_PstIMspI_PA	43.95
7973	M6_3352787_PstIMspI_PA	43.95
7974	M6_2268334_PstIMspI_PA	43.95
7975	M6_4149057_PstIMseI_PA	43.95
7976	Opata_4157434_PstIMspI_PA	43.95
7977	M6_158644_PstIMspI_PA	43.95
7978	Opata_579475_PstIMseI_PA	43.95
7979	M6_763518_PstIMluI_PA	43.95
7980	M6_1308787_PstIMseI_PA	43.95
7981	Opata_1161706_PstIMspI_PA	43.95
7982	Opata_2372369_PstIMspI_PA	43.95
7983	Opata_1168589_PstIMspI_PA	43.95
7984	M6_44790_PstIMspI_PA	43.95
7985	M6_2537375_PstIMspI_PA	43.95
7986	M6_1200441_PstIMluI_PA	43.95
7987	M6_736608_PstIMseI_PA	43.95
7988	M6_2712_PstIMspI_PA	43.95
7989	M6_2671565_PstIMspI_PA	43.95
7990	Opata_3525380_PstIMspI_PA	43.95
7991	Opata_118593_PstIMseI_PA	43.95
7992	Opata_469474_PstIMseI_PA	43.95
7993	Opata_1489357_PstIMseI_PA	43.95
7994	M6_114063_PstIMseI_PA	43.95
7995	Opata_3448508_PstIMspI_PA	43.95
7996	Opata_1324999_PstIMspI_PA	43.95
7997	M6_2281936_PstIMseI_PA	43.95
7998	Opata_2859823_PstIMspI_PA	43.95
7999	Opata_2890281_PstIMspI_PA	43.95
8000	Opata_429070_PstIMseI_PA	43.95
8001	Opata_3801291_PstIMspI_PA	43.95
8002	M6_3052617_PstIMspI_PA	43.95
8003	Opata_954936_PstIMseI_PA	43.95
8004	M6_922407_PstIMluI_PA	43.95
8005	Opata_3979264_PstIMspI_PA	43.95
8006	M6_236984_PstIMspI_PA	43.95
8007	M6_54325_PstIMspI_PA	43.95
8008	M6_254229_PstIMspI_PA	43.95
8009	M6_900140_PstIMseI_PA	43.95
8010	M6_295320_PstIMspI_PA	43.95
8011	M6_1247193_PstIMluI_PA	43.95
8012	Opata_70138_PstIMspI_PA	43.95
8013	Opata_1045129_PstIMseI_PA	43.95
8014	M6_261529_PstIMseI_PA	43.95
8015	M6_1972720_PstIMspI_PA	43.95
8016	M6_1209818_PstIMseI_PA	43.95
8017	Opata_3243451_PstIMspI_PA	43.95
8018	Opata_2641691_PstIMspI_PA	43.95
8019	Opata_3450346_PstIMseI_PA	43.95
8020	Opata_2145716_PstIMspI_PA	43.95
8021	Opata_3095514_PstIMspI_PA	43.95
8022	Opata_522499_PstIMseI_PA	43.95
8023	M6_149331_PstIMspI_PA	43.95
8024	Opata_2307177_PstIMspI_PA	43.95
8025	M6_128079_PstIMspI_PA	43.95
8026	M6_1382621_PstIMseI_PA	43.95
8027	Opata_1186218_PstIMseI_PA	43.95
8028	Opata_1706719_PstIMspI_PA	43.95
8029	Opata_105146_PstIMseI_PA	43.95
8030	Opata_372815_PstIMspI_PA	43.95
8031	Opata_2453695_PstIMspI_PA	43.95
8032	Opata_3837635_PstIMspI_PA	43.95
8033	M6_856007_PstIMseI_PA	43.95
8034	Opata_1452799_PstIMspI_PA	43.95
8035	M6_665481_PstIMluI_PA	43.95
8036	Opata_3482116_PstIMseI_PA	43.95
8037	Opata_1596736_PstIMspI_PA	43.95
8038	Opata_2900882_PstIMseI_PA	43.95
8039	Opata_70354_PstIMseI_PA	43.95
8040	Opata_1196682_PstIMseI_PA	43.95
8041	Opata_1865899_PstIMspI_PA	43.95
8042	Opata_3323120_PstIMspI_PA	43.95
8043	M6_873572_PstIMspI_PA	43.95
8044	M6_2623268_PstIMseI_PA	43.95
8045	Opata_2785045_PstIMspI_PA	43.95
8046	Opata_690304_PstIMspI_PA	43.95
8047	M6_198832_PstIMseI_PA	43.95
8048	Opata_3464105_PstIMspI_PA	43.95
8049	Opata_1828527_PstIMspI_PA	43.95
8050	Opata_2584640_PstIMspI_PA	43.95
8051	Opata_855379_PstIMseI_PA	43.95
8052	Opata_2826822_PstIMspI_PA	43.95
8053	Opata_2230118_PstIMseI_PA	43.95
8054	Opata_478970_PstIMseI_PA	43.95
8055	Opata_2795355_PstIMspI_PA	43.95
8056	Opata_234400_PstIMseI_PA	43.95
8057	Opata_879279_PstIMseI_PA	43.95
8058	Opata_3162878_PstIMspI_PA	43.95
8059	Opata_3525228_PstIMspI_PA	43.95
8060	Opata_1233455_PstIMseI_PA	43.95
8061	Opata_581840_PstIMspI_PA	43.95
8062	Opata_1163332_PstIMseI_PA	43.95
8063	Opata_2255411_PstIMspI_PA	43.95
8064	Opata_797071_PstIMspI_PA	43.95
8065	Opata_1675403_PstIMspI_PA	43.95
8066	Opata_2108101_PstIMseI_PA	43.95
8067	Opata_207751_PstIMspI_PA	43.95
8068	Opata_1245245_PstIMspI_PA	43.95
8069	M6_341763_PstIMspI_PA	43.95
8070	M6_352894_PstIMseI_PA	43.95
8071	Opata_1605170_PstIMseI_PA	43.95
8072	Opata_3463221_PstIMspI_PA	43.95
8073	Opata_1760749_PstIMspI_PA	43.95
8074	M6_46418_PstIMspI_PA	43.95
8075	Opata_1602529_PstIMspI_PA	43.95
8076	M6_1072757_PstIMspI_PA	43.95
8077	M6_11804_PstIMspI_PA	43.95
8078	M6_844762_PstIMspI_PA	43.95
8079	Opata_664699_PstIMseI_PA	43.95
8080	Opata_4206134_PstIMseI_PA	43.95
8081	Opata_3791216_PstIMspI_PA	43.95
8082	Opata_2431003_PstIMspI_PA	43.95
8083	Opata_3456581_PstIMseI_PA	43.95
8084	M6_1577672_PstIMseI_PA	43.95
8085	Opata_1950042_PstIMseI_PA	43.95
8086	M6_3322478_PstIMseI_PA	43.95
8087	Opata_1256208_PstIMspI_PA	43.95
8088	Opata_725707_PstIMseI_PA	43.95
8089	Opata_478150_PstIMseI_PA	43.95
8090	Opata_1437979_PstIMseI_PA	43.95
8091	Opata_3057425_PstIMspI_PA	43.95
8092	Opata_2388098_PstIMspI_PA	43.95
8093	Opata_1208552_PstIMseI_PA	43.95
8094	Opata_1757026_PstIMspI_PA	43.95
8095	Opata_256122_PstIMspI_PA	43.95
8096	Opata_1355946_PstIMseI_PA	43.95
8097	Opata_121783_PstIMspI_PA	43.95
8098	Opata_359472_PstIMseI_PA	43.95
8099	Opata_2329050_PstIMspI_PA	43.95
8100	M6_1954697_PstIMseI_PA	43.95
8101	Opata_711235_PstIMseI_PA	43.95
8102	Opata_1016847_PstIMseI_PA	43.95
8103	Opata_177552_PstIMseI_PA	43.95
8104	Opata_4099596_PstIMseI_PA	43.95
8105	Opata_672868_PstIMseI_PA	43.95
8106	M6_1397769_PstIMseI_PA	43.95
8107	Opata_488090_PstIMseI_PA	43.95
8108	Opata_6666_PstIMseI_PA	43.95
8109	Opata_750611_PstIMseI_PA	43.95
8110	Opata_593374_PstIMseI_PA	43.95
8111	Opata_122114_PstIMseI_PA	43.95
8112	Opata_3425524_PstIMspI_PA	43.95
8113	M6_825608_PstIMseI_PA	43.95
8114	Opata_80112_PstIMseI_PA	43.95
8115	Opata_3134777_PstIMspI_PA	43.95
8116	M6_1241765_PstIMseI_PA	43.95
8117	M6_3622937_PstIMseI_PA	43.95
8118	M6_1410377_PstIMspI_PA	43.95
8119	M6_318303_PstIMspI_PA	43.95
8120	Opata_1830331_PstIMspI_PA	43.95
8121	M6_300297_PstIMseI_PA	43.95
8122	M6_839115_PstIMseI_PA	43.95
8123	M6_735976_PstIMspI_PA	43.95
8124	M6_3586918_PstIMspI_PA	43.95
8125	M6_3297552_PstIMspI_PA	43.95
8126	M6_201678_PstIMspI_PA	43.95
8127	M6_146616_PstIMspI_PA	43.95
8128	M6_308042_PstIMspI_PA	43.95
8129	M6_2323771_PstIMspI_PA	43.95
8130	M6_965738_PstIMseI_PA	43.95
8131	M6_677921_PstIMspI_PA	43.95
8132	Opata_1049025_PstIMseI_PA	43.95
8133	Opata_1473803_PstIMseI_PA	43.95
8134	M6_1152644_PstIMseI_PA	43.95
8135	Opata_2903235_PstIMspI_PA	43.95
8136	M6_18068_PstIMspI_PA	43.95
8137	M6_2096813_PstIMspI_PA	43.95
8138	M6_1082383_PstIMseI_PA	43.95
8139	M6_2192581_PstIMspI_PA	43.95
8140	GENE-4826_86	44.04
8141	Tdurum_contig10932_375	44.04
8142	TA004831-0260	44.04
8143	Kukri_c11890_709	44.04
8144	IAAV872	44.04
8145	GENE-4826_641	44.04
8146	GENE-4598_467	44.04
8147	GENE-0293_65	44.04
8148	wsnp_RFL_Contig2681_2376845	44.25
8149	1082931	44.28
8150	2279211	44.28
8151	wsnp_Ex_c36325_44308589	44.43
8152	wsnp_Ex_c6590_11419735	44.43
8153	wsnp_CAP11_c802_502739	44.43
8154	wsnp_BF485380B_Ta_2_1	44.43
8155	wsnp_Ex_c3501_6407678	44.43
8156	wsnp_Ex_c3501_6408181	44.43
8157	wsnp_Ex_c23978_33217508	44.43
8158	wsnp_Ku_c665_1371121	44.43
8159	wsnp_Ku_c665_1371448	44.43
8160	Ra_c1352_219	44.43
8161	Jagger_c2161_211	44.43
8162	Tdurum_contig11557_86	44.43
8163	Kukri_c16387_186	44.43
8164	BS00051587_51	44.43
8165	Tdurum_contig81683_217	44.43
8166	BS00021695_51	44.43
8167	BS00021683_51	44.43
8168	Tdurum_contig11028_533	44.43
8169	Tdurum_contig11028_398	44.43
8170	Tdurum_contig11028_236	44.43
8171	Tdurum_contig10932_913	44.43
8172	RFL_Contig575_1869	44.43
8173	RFL_Contig492_751	44.43
8174	BS00011186_51	44.43
8175	BS00010616_51	44.43
8176	BobWhite_c10448_80	44.43
8177	Kukri_rep_c104213_234	44.43
8178	Kukri_c36225_133	44.43
8179	Kukri_c21624_91	44.43
8180	Kukri_c19823_491	44.43
8181	Kukri_c18530_1054	44.43
8182	Ku_c665_985	44.43
8183	Ku_c46689_1653	44.43
8184	Ku_c10026_349	44.43
8185	Jagger_c5321_98	44.43
8186	GENE-4862_674	44.43
8187	GENE-4862_1104	44.43
8188	BobWhite_c4481_96	44.43
8189	GENE-4337_558	44.43
8190	BobWhite_c42613_62	44.43
8191	BS00074083_51	44.43
8192	RAC875_c77603_334	44.43
8193	GENE-4862_901	44.43
8194	GENE-4862_1014	44.43
8195	Excalibur_c41318_159	44.43
8196	Excalibur_c22903_710	44.43
8197	BobWhite_c23074_304	44.43
8198	Excalibur_c43793_81	44.43
8199	Kukri_c15310_755	44.47
8200	Tdurum_contig51024_1234	44.47
8201	Tdurum_contig49572_643	44.47
8202	Tdurum_contig35652_348	44.47
8203	Kukri_rep_c69164_94	44.47
8204	GENE-0293_285	44.47
8205	995553	44.47
8206	1088260	44.47
8207	1090207	44.47
8208	1239442	44.47
8209	3950860	44.5
8210	1220059	44.54
8211	1259313	44.54
8212	RFL_Contig575_1074	44.82
8213	BS00003726_51	44.82
8214	Jagger_c3811_65	44.82
8215	wsnp_Ku_c8497_14429303	45.07
8216	wsnp_Ex_c17882_26646153	45.07
8217	wsnp_be496863B_Ta_2_1	45.07
8218	wsnp_be496863B_Ta_2_2	45.07
8219	wsnp_Ex_c64709_63402325	45.07
8220	wsnp_Ku_c46846_53470970	45.07
8221	wsnp_Ku_c46846_53471053	45.07
8222	RAC875_c10932_1697	45.07
8223	BobWhite_c20266_115	45.07
8224	BS00091302_51	45.07
8225	3951861	45.07
8226	3957746	45.07
8227	1111479	45.12
8228	1408774	45.12
8229	2252470	45.12
8230	2304441	45.12
8231	2326882	45.12
8232	3021555	45.12
8233	wsnp_BF474552B_Ta_1_1	45.38
8234	1138555	45.71
8235	1139240	45.71
8236	1217214	45.71
8237	1252832	45.71
8238	1282248	45.71
8239	1721500	45.71
8240	1723930	45.71
8241	2293006	45.71
8242	2301379	45.71
8243	4536176	45.73
8244	Xgwm68	45.8
8245	998801	45.82
8246	1299173	45.89
8247	2280636	45.89
8248	991984	45.97
8249	2258137	45.98
8250	Xcdo1395	46
8251	Xpsr952	46
8252	Xwmc435i	46
8253	Xopa10-280	46
8254	999736	46
8255	1197886	46
8256	1239142	46
8257	2279246	46
8258	1144207	46
8259	1282554	46
8260	2289651	46
8261	1161601	46
8262	1110005	46
8263	1136725	46
8264	1209303	46
8265	4542105	46
8266	2297341	46
8267	3222549	46
8268	5347458	46
8269	1063133	46
8270	2368031	46
8271	1272052	46
8272	1034089	46
8273	1111732	46
8274	4398281	46
8275	1102927	46
8276	RAC875_rep_c105494_293	46.2
8277	1079894	46.21
8278	1094930	46.35
8279	981752	46.6
8280	987928	46.6
8281	997420	46.6
8282	1037067	46.6
8283	1050703	46.6
8284	1082004	46.6
8285	1090297	46.6
8286	1217807	46.6
8287	4003767	46.6
8288	4536108	46.6
8289	5567342	46.6
8290	7341096	46.6
8291	1012632	46.93
8292	2254984	46.93
8293	Xgwm60	47
8294	S18M18_11	47
8295	Vrn-B3	47
8296	1134589	47.19
8297	1085326	47.22
8298	1107832	47.22
8299	1203092	47.22
8300	1227242	47.22
8301	1267780	47.22
8302	2307358	47.22
8303	3944902	47.22
8304	3947171	47.22
8305	3948872	47.22
8306	3952905	47.22
8307	3957943	47.22
8308	4439668	47.22
8309	4663822	47.22
8310	4664089	47.22
8311	4664147	47.22
8312	1025802	47.28
8313	1081737	47.28
8314	Tdurum_contig44261_795	47.33
8315	Tdurum_contig44261_127	47.33
8316	Tdurum_contig32954_195	47.33
8317	Tdurum_contig20094_458	47.33
8318	Tdurum_contig12084_1122	47.33
8319	BobWhite_c10820_142	47.33
8320	Opata_25200_50_PstIMseI_SNP	47.43
8321	Opata_455724_34_PstIMspI_SNP	47.43
8322	Opata_3007637_25_PstIMspI_SNP	47.43
8323	Opata_13808_28_PstIMseI_SNP	47.43
8324	Opata_1674801_44_PstIMspI_SNP	47.43
8325	Opata_201212_65_PstIMseI_SNP	47.43
8326	Opata_167506_28_PstIMseI_SNP	47.43
8327	Opata_3492159_46_PstIMspI_SNP	47.43
8328	Opata_285701_22_PstIMseI_SNP	47.43
8329	Opata_31619_50_PstIMseI_SNP	47.43
8330	Opata_480679_78_PstIMspI_SNP	47.43
8331	Opata_43765_25_PstIMseI_SNP	47.43
8332	Opata_421927_53_PstIMseI_SNP	47.43
8333	M6_508857_PstIMseI_PA	47.43
8334	Opata_559012_5_PstIMspI_SNP	47.43
8335	Opata_1560265_78_PstIMspI_SNP	47.43
8336	Opata_2818883_61_PstIMspI_SNP	47.43
8337	Opata_596198_5_PstIMspI_SNP	47.43
8338	Opata_4190004_49_PstIMspI_SNP	47.43
8339	Opata_251205_39_PstIMspI_SNP	47.43
8340	Opata_5965_22_PstIMseI_SNP	47.43
8341	Opata_31619_72_PstIMseI_SNP	47.43
8342	Opata_2283945_80_PstIMspI_SNP	47.43
8343	Opata_874971_19_PstIMseI_SNP	47.43
8344	Opata_481359_9_PstIMseI_SNP	47.43
8345	Opata_1652505_62_PstIMspI_SNP	47.43
8346	Opata_1757849_19_PstIMspI_SNP	47.43
8347	Opata_221719_10_PstIMseI_SNP	47.43
8348	M6_711093_PstIMspI_PA	47.43
8349	Opata_198902_68_PstIMseI_SNP	47.43
8350	M6_653423_PstIMseI_PA	47.43
8351	Opata_1690886_62_PstIMspI_SNP	47.43
8352	Opata_201212_11_PstIMseI_SNP	47.43
8353	Opata_3031087_10_PstIMspI_SNP	47.43
8354	Opata_2547859_2_PstIMspI_SNP	47.43
8355	Opata_1385664_76_PstIMspI_SNP	47.43
8356	Opata_167506_16_PstIMseI_SNP	47.43
8357	Opata_3583119_56_PstIMspI_SNP	47.43
8358	Opata_3206924_33_PstIMspI_SNP	47.43
8359	Opata_614828_24_PstIMseI_SNP	47.43
8360	M6_614571_PstIMspI_PA	47.43
8361	Opata_59145_48_PstIMseI_SNP	47.43
8362	Opata_177904_19_PstIMseI_SNP	47.43
8363	Opata_1623372_64_PstIMspI_SNP	47.43
8364	M6_3385873_PstIMspI_PA	47.43
8365	Opata_177904_35_PstIMseI_SNP	47.43
8366	Opata_1779482_63_PstIMspI_SNP	47.43
8367	Opata_95601_46_PstIMseI_SNP	47.43
8368	Opata_3031087_11_PstIMspI_SNP	47.43
8369	Opata_108980_55_PstIMseI_SNP	47.43
8370	Opata_11161_82_PstIMseI_SNP	47.43
8371	Opata_1425291_31_PstIMseI_SNP	47.43
8372	Opata_421927_46_PstIMseI_SNP	47.43
8373	Opata_2074806_22_PstIMseI_SNP	47.43
8374	Opata_1698653_43_PstIMspI_SNP	47.43
8375	Opata_857691_31_PstIMseI_SNP	47.43
8376	Opata_3855309_15_PstIMspI_SNP	47.43
8377	Opata_1199134_42_PstIMspI_SNP	47.43
8378	Opata_170746_38_PstIMspI_SNP	47.43
8379	Opata_41490_23_PstIMseI_SNP	47.43
8380	Opata_43765_76_PstIMseI_SNP	47.43
8381	Opata_1538357_10_PstIMspI_SNP	47.43
8382	Opata_3031087_38_PstIMspI_SNP	47.43
8383	Opata_2818883_33_PstIMspI_SNP	47.43
8384	Opata_1950419_24_PstIMspI_SNP	47.43
8385	Opata_2788440_50_PstIMspI_SNP	47.43
8386	Opata_1652505_9_PstIMspI_SNP	47.43
8387	Opata_3007637_81_PstIMspI_SNP	47.43
8388	Opata_279547_75_PstIMseI_SNP	47.43
8389	Opata_2586422_47_PstIMseI_SNP	47.43
8390	M6_3369514_PstIMspI_PA	47.43
8391	Opata_86821_62_PstIMseI_SNP	47.43
8392	Opata_31619_82_PstIMseI_SNP	47.43
8393	Opata_59145_73_PstIMseI_SNP	47.43
8394	Opata_874971_56_PstIMseI_SNP	47.43
8395	Opata_13439_20_PstIMseI_SNP	47.43
8396	M6_2297133_PstIMseI_PA	47.43
8397	Opata_1165753_29_PstIMspI_SNP	47.43
8398	Opata_2113278_30_PstIMspI_SNP	47.43
8399	Opata_122589_49_PstIMseI_SNP	47.43
8400	Opata_41490_35_PstIMseI_SNP	47.43
8401	Opata_687966_5_PstIMseI_SNP	47.43
8402	Opata_201212_36_PstIMseI_SNP	47.43
8403	Opata_43765_81_PstIMseI_SNP	47.43
8404	Opata_167506_40_PstIMseI_SNP	47.43
8405	Opata_421927_36_PstIMseI_SNP	47.43
8406	Opata_851911_33_PstIMspI_SNP	47.43
8407	Opata_298450_64_PstIMspI_SNP	47.43
8408	M6_1227479_PstIMseI_PA	47.43
8409	Opata_614828_45_PstIMseI_SNP	47.43
8410	Opata_3206924_22_PstIMspI_SNP	47.43
8411	Opata_269786_30_PstIMseI_SNP	47.43
8412	Opata_1216261_38_PstIMspI_SNP	47.43
8413	Opata_3240858_78_PstIMspI_SNP	47.43
8414	Opata_88264_2_PstIMseI_SNP	47.43
8415	Opata_167220_76_PstIMseI_SNP	47.43
8416	Opata_4095114_55_PstIMseI_SNP	47.43
8417	M6_1982414_PstIMspI_PA	47.43
8418	M6_555706_PstIMseI_PA	47.43
8419	M6_665892_PstIMseI_PA	47.43
8420	M6_1586302_PstIMspI_PA	47.43
8421	M6_2032457_PstIMspI_PA	47.43
8422	Opata_3069261_20_PstIMspI_SNP	47.43
8423	M6_767306_PstIMseI_PA	47.43
8424	M6_53124_PstIMspI_PA	47.43
8425	M6_395195_PstIMspI_PA	47.43
8426	M6_141882_PstIMspI_PA	47.43
8427	M6_1630796_PstIMseI_PA	47.43
8428	M6_1102508_PstIMseI_PA	47.43
8429	Opata_1167957_31_PstIMseI_SNP	47.43
8430	M6_386803_PstIMseI_PA	47.43
8431	M6_1367898_PstIMseI_PA	47.43
8432	M6_1675292_PstIMseI_PA	47.43
8433	M6_70453_PstIMseI_PA	47.43
8434	Opata_128011_87_PstIMseI_SNP	47.43
8435	M6_3566323_PstIMseI_PA	47.43
8436	M6_1026690_PstIMseI_PA	47.43
8437	M6_815041_PstIMseI_PA	47.43
8438	M6_2890550_PstIMseI_PA	47.43
8439	M6_217289_PstIMseI_PA	47.43
8440	M6_607923_PstIMseI_PA	47.43
8441	M6_426416_PstIMseI_PA	47.43
8442	M6_1664638_PstIMseI_PA	47.43
8443	M6_669881_PstIMspI_PA	47.43
8444	M6_2476695_PstIMspI_PA	47.43
8445	M6_1575374_PstIMseI_PA	47.43
8446	M6_844065_PstIMspI_PA	47.43
8447	M6_2426400_PstIMspI_PA	47.43
8448	M6_2187844_PstIMseI_PA	47.43
8449	M6_322702_PstIMspI_PA	47.43
8450	M6_1449253_PstIMseI_PA	47.43
8451	M6_1333761_PstIMspI_PA	47.43
8452	M6_1283770_PstIMseI_PA	47.43
8453	Opata_518848_27_PstIMspI_SNP	47.43
8454	M6_774856_PstIMspI_PA	47.43
8455	M6_1074330_PstIMseI_PA	47.43
8456	M6_52904_PstIMseI_PA	47.43
8457	M6_719516_PstIMspI_PA	47.43
8458	M6_1322306_PstIMseI_PA	47.43
8459	M6_2861772_PstIMspI_PA	47.43
8460	M6_252481_PstIMseI_PA	47.43
8461	M6_210282_PstIMseI_PA	47.43
8462	M6_2297997_PstIMspI_PA	47.43
8463	M6_2771696_PstIMspI_PA	47.43
8464	M6_3431798_PstIMseI_PA	47.43
8465	M6_700307_PstIMseI_PA	47.43
8466	M6_2271821_PstIMspI_PA	47.43
8467	M6_872562_PstIMseI_PA	47.43
8468	M6_717883_PstIMspI_PA	47.43
8469	M6_205396_PstIMseI_PA	47.43
8470	M6_1498701_PstIMspI_PA	47.43
8471	M6_1350431_PstIMspI_PA	47.43
8472	M6_503022_PstIMseI_PA	47.43
8473	M6_1410245_PstIMspI_PA	47.43
8474	M6_1024332_PstIMseI_PA	47.43
8475	M6_1204706_PstIMspI_PA	47.43
8476	M6_413867_PstIMseI_PA	47.43
8477	M6_700735_PstIMseI_PA	47.43
8478	M6_1019231_PstIMseI_PA	47.43
8479	M6_710257_PstIMseI_PA	47.43
8480	M6_509383_PstIMseI_PA	47.43
8481	M6_239547_PstIMseI_PA	47.43
8482	M6_1299187_PstIMseI_PA	47.43
8483	M6_1527690_PstIMspI_PA	47.43
8484	M6_1778138_PstIMseI_PA	47.43
8485	M6_1848252_PstIMspI_PA	47.43
8486	M6_2579100_PstIMspI_PA	47.43
8487	M6_3460241_PstIMspI_PA	47.43
8488	M6_316796_PstIMseI_PA	47.43
8489	M6_3113526_PstIMspI_PA	47.43
8490	M6_1328359_PstIMseI_PA	47.43
8491	M6_1280970_PstIMseI_PA	47.43
8492	M6_252471_PstIMseI_PA	47.43
8493	M6_636489_PstIMseI_PA	47.43
8494	M6_12133_PstIMseI_PA	47.43
8495	M6_559335_PstIMspI_PA	47.43
8496	M6_547269_PstIMspI_PA	47.43
8497	M6_1032810_PstIMseI_PA	47.43
8498	M6_123645_PstIMspI_PA	47.43
8499	M6_8138_PstIMseI_PA	47.43
8500	M6_437096_PstIMseI_PA	47.43
8501	M6_2978724_PstIMseI_PA	47.43
8502	M6_3134316_PstIMspI_PA	47.43
8503	M6_654329_PstIMspI_PA	47.43
8504	M6_66325_PstIMseI_PA	47.43
8505	M6_506412_PstIMseI_PA	47.43
8506	M6_1920_PstIMseI_PA	47.43
8507	M6_140958_PstIMseI_PA	47.43
8508	M6_193473_PstIMseI_PA	47.43
8509	M6_443074_PstIMseI_PA	47.43
8510	M6_345051_PstIMseI_PA	47.43
8511	M6_229189_PstIMseI_PA	47.43
8512	M6_2045722_PstIMseI_PA	47.43
8513	M6_708582_PstIMseI_PA	47.43
8514	M6_71925_PstIMseI_PA	47.43
8515	M6_545046_PstIMseI_PA	47.43
8516	M6_3168143_PstIMseI_PA	47.43
8517	M6_3326073_PstIMseI_PA	47.43
8518	M6_2589048_PstIMseI_PA	47.43
8519	M6_29256_PstIMseI_PA	47.43
8520	M6_774571_PstIMseI_PA	47.43
8521	M6_269951_PstIMseI_PA	47.43
8522	M6_298847_PstIMseI_PA	47.43
8523	M6_2759392_PstIMspI_PA	47.43
8524	M6_2513676_PstIMspI_PA	47.43
8525	M6_1618718_PstIMspI_PA	47.43
8526	M6_1294125_PstIMspI_PA	47.43
8527	M6_457130_PstIMspI_PA	47.43
8528	M6_1601097_PstIMspI_PA	47.43
8529	M6_1116803_PstIMspI_PA	47.43
8530	M6_3595310_PstIMspI_PA	47.43
8531	M6_2711056_PstIMspI_PA	47.43
8532	M6_841960_PstIMseI_PA	47.43
8533	M6_427221_PstIMseI_PA	47.43
8534	M6_522686_PstIMseI_PA	47.43
8535	M6_672412_PstIMspI_PA	47.43
8536	M6_1145350_PstIMspI_PA	47.43
8537	M6_948472_PstIMseI_PA	47.43
8538	M6_1073483_PstIMseI_PA	47.43
8539	M6_386369_PstIMspI_PA	47.43
8540	M6_261220_PstIMseI_PA	47.43
8541	M6_2991255_PstIMseI_PA	47.43
8542	M6_545166_PstIMseI_PA	47.43
8543	M6_892859_PstIMseI_PA	47.43
8544	M6_438409_PstIMspI_PA	47.43
8545	M6_128433_PstIMseI_PA	47.43
8546	M6_588102_PstIMseI_PA	47.43
8547	M6_277095_PstIMseI_PA	47.43
8548	M6_1415663_PstIMspI_PA	47.43
8549	M6_1804445_PstIMseI_PA	47.43
8550	M6_293365_PstIMseI_PA	47.43
8551	M6_1197954_PstIMspI_PA	47.43
8552	M6_1367787_PstIMseI_PA	47.43
8553	M6_201052_PstIMseI_PA	47.43
8554	M6_2711304_PstIMspI_PA	47.43
8555	M6_783848_PstIMseI_PA	47.43
8556	M6_1064813_PstIMseI_PA	47.43
8557	M6_573827_PstIMseI_PA	47.43
8558	M6_1746350_PstIMspI_PA	47.43
8559	M6_429681_PstIMspI_PA	47.43
8560	M6_3599979_PstIMspI_PA	47.43
8561	M6_2964389_PstIMspI_PA	47.43
8562	M6_615847_PstIMseI_PA	47.43
8563	M6_2518643_PstIMspI_PA	47.43
8564	M6_2223627_PstIMspI_PA	47.43
8565	M6_2702864_PstIMseI_PA	47.43
8566	M6_22743_PstIMseI_PA	47.43
8567	M6_682704_PstIMspI_PA	47.43
8568	M6_96013_PstIMseI_PA	47.43
8569	M6_620799_PstIMseI_PA	47.43
8570	M6_373116_PstIMspI_PA	47.43
8571	M6_884668_PstIMspI_PA	47.43
8572	M6_30085_PstIMseI_PA	47.43
8573	M6_698210_PstIMseI_PA	47.43
8574	M6_974022_PstIMspI_PA	47.43
8575	M6_2071520_PstIMseI_PA	47.43
8576	M6_2831376_PstIMseI_PA	47.43
8577	M6_1159862_PstIMseI_PA	47.43
8578	M6_481127_PstIMspI_PA	47.43
8579	M6_93549_PstIMseI_PA	47.43
8580	M6_1268985_PstIMseI_PA	47.43
8581	M6_809278_PstIMseI_PA	47.43
8582	M6_453732_PstIMspI_PA	47.43
8583	M6_1641530_PstIMseI_PA	47.43
8584	M6_1425017_PstIMspI_PA	47.43
8585	M6_2626305_PstIMspI_PA	47.43
8586	M6_405027_PstIMspI_PA	47.43
8587	M6_336413_PstIMspI_PA	47.43
8588	M6_1715916_PstIMseI_PA	47.43
8589	M6_548679_PstIMspI_PA	47.43
8590	M6_1318011_PstIMspI_PA	47.43
8591	M6_1595419_PstIMspI_PA	47.43
8592	M6_1393212_PstIMseI_PA	47.43
8593	M6_1152683_PstIMspI_PA	47.43
8594	M6_1054633_PstIMseI_PA	47.43
8595	M6_1169513_PstIMspI_PA	47.43
8596	M6_1026158_PstIMspI_PA	47.43
8597	M6_823950_PstIMseI_PA	47.43
8598	M6_595820_PstIMspI_PA	47.43
8599	M6_1197344_PstIMspI_PA	47.43
8600	M6_1965173_PstIMseI_PA	47.43
8601	M6_83023_PstIMseI_PA	47.43
8602	M6_414255_PstIMspI_PA	47.43
8603	M6_2514970_PstIMspI_PA	47.43
8604	M6_1935640_PstIMspI_PA	47.43
8605	M6_509109_PstIMspI_PA	47.43
8606	M6_435989_PstIMspI_PA	47.43
8607	M6_3440321_PstIMspI_PA	47.43
8608	M6_40277_PstIMseI_PA	47.43
8609	M6_732878_PstIMspI_PA	47.43
8610	M6_733796_PstIMseI_PA	47.43
8611	M6_2203994_PstIMspI_PA	47.43
8612	M6_909459_PstIMspI_PA	47.43
8613	M6_359223_PstIMseI_PA	47.43
8614	M6_724106_PstIMseI_PA	47.43
8615	M6_2892366_PstIMspI_PA	47.43
8616	M6_322813_PstIMspI_PA	47.43
8617	M6_331128_PstIMspI_PA	47.43
8618	M6_746181_PstIMseI_PA	47.43
8619	M6_416635_PstIMspI_PA	47.43
8620	M6_2009946_PstIMseI_PA	47.43
8621	M6_3201957_PstIMspI_PA	47.43
8622	M6_1118118_PstIMseI_PA	47.43
8623	M6_3283365_PstIMspI_PA	47.43
8624	M6_440872_PstIMspI_PA	47.43
8625	M6_1614438_PstIMspI_PA	47.43
8626	M6_1148391_PstIMseI_PA	47.43
8627	M6_1735291_PstIMspI_PA	47.43
8628	M6_1434707_PstIMspI_PA	47.43
8629	M6_1540479_PstIMspI_PA	47.43
8630	M6_1018320_PstIMspI_PA	47.43
8631	M6_1499497_PstIMseI_PA	47.43
8632	M6_18340_PstIMseI_PA	47.43
8633	M6_2961792_PstIMseI_PA	47.43
8634	M6_513807_PstIMspI_PA	47.43
8635	M6_3739219_PstIMseI_PA	47.43
8636	M6_564543_PstIMseI_PA	47.43
8637	M6_1677391_PstIMseI_PA	47.43
8638	M6_695753_PstIMseI_PA	47.43
8639	M6_482227_PstIMseI_PA	47.43
8640	M6_2996260_PstIMseI_PA	47.43
8641	M6_394810_PstIMseI_PA	47.43
8642	M6_394533_PstIMseI_PA	47.43
8643	M6_1676675_PstIMspI_PA	47.43
8644	M6_286042_PstIMseI_PA	47.43
8645	M6_1801764_PstIMseI_PA	47.43
8646	M6_260992_PstIMseI_PA	47.43
8647	M6_539626_PstIMspI_PA	47.43
8648	M6_870112_PstIMseI_PA	47.43
8649	M6_1717727_PstIMseI_PA	47.43
8650	M6_1108912_PstIMseI_PA	47.43
8651	M6_4118190_PstIMseI_PA	47.43
8652	M6_555274_PstIMspI_PA	47.43
8653	M6_338185_PstIMspI_PA	47.43
8654	M6_1242982_PstIMseI_PA	47.43
8655	M6_1534113_PstIMspI_PA	47.43
8656	M6_600196_PstIMseI_PA	47.43
8657	M6_561082_PstIMseI_PA	47.43
8658	M6_405865_PstIMspI_PA	47.43
8659	M6_1047853_PstIMseI_PA	47.43
8660	M6_1421264_PstIMseI_PA	47.43
8661	M6_593552_PstIMspI_PA	47.43
8662	M6_642823_PstIMseI_PA	47.43
8663	M6_395834_PstIMseI_PA	47.43
8664	M6_380501_PstIMseI_PA	47.43
8665	M6_367424_PstIMseI_PA	47.43
8666	M6_369035_PstIMseI_PA	47.43
8667	M6_186464_PstIMseI_PA	47.43
8668	M6_1090789_PstIMseI_PA	47.43
8669	M6_2185132_PstIMspI_PA	47.43
8670	M6_1214643_PstIMseI_PA	47.43
8671	M6_1031709_PstIMseI_PA	47.43
8672	M6_1518585_PstIMseI_PA	47.43
8673	M6_555948_PstIMseI_PA	47.43
8674	M6_15524_PstIMseI_PA	47.43
8675	M6_24429_PstIMseI_PA	47.43
8676	M6_351551_PstIMseI_PA	47.43
8677	M6_3535586_PstIMspI_PA	47.43
8678	M6_94505_PstIMseI_PA	47.43
8679	M6_242596_PstIMseI_PA	47.43
8680	M6_1506540_PstIMseI_PA	47.43
8681	M6_39294_PstIMseI_PA	47.43
8682	M6_3372173_PstIMseI_PA	47.43
8683	M6_120737_PstIMseI_PA	47.43
8684	M6_356050_PstIMseI_PA	47.43
8685	M6_1660485_PstIMseI_PA	47.43
8686	M6_562678_PstIMseI_PA	47.43
8687	M6_767874_PstIMseI_PA	47.43
8688	M6_559662_PstIMseI_PA	47.43
8689	M6_984850_PstIMseI_PA	47.43
8690	M6_1044022_PstIMseI_PA	47.43
8691	M6_339138_PstIMseI_PA	47.43
8692	M6_492360_PstIMseI_PA	47.43
8693	M6_267603_PstIMseI_PA	47.43
8694	M6_1156901_PstIMseI_PA	47.43
8695	M6_884037_PstIMseI_PA	47.43
8696	M6_281320_PstIMseI_PA	47.43
8697	M6_2722643_PstIMseI_PA	47.43
8698	M6_194950_PstIMseI_PA	47.43
8699	M6_201171_PstIMseI_PA	47.43
8700	M6_107797_PstIMseI_PA	47.43
8701	M6_548646_PstIMseI_PA	47.43
8702	M6_847857_PstIMseI_PA	47.43
8703	M6_280336_PstIMseI_PA	47.43
8704	M6_2429011_PstIMspI_PA	47.43
8705	M6_2585075_PstIMseI_PA	47.43
8706	M6_478121_PstIMspI_PA	47.43
8707	M6_4152024_PstIMseI_PA	47.43
8708	M6_334332_PstIMspI_PA	47.43
8709	M6_1225296_PstIMseI_PA	47.43
8710	M6_1131756_PstIMseI_PA	47.43
8711	M6_3197113_PstIMspI_PA	47.43
8712	M6_1459301_PstIMspI_PA	47.43
8713	M6_328611_PstIMseI_PA	47.43
8714	M6_1453388_PstIMseI_PA	47.43
8715	M6_404761_PstIMseI_PA	47.43
8716	M6_1059131_PstIMseI_PA	47.43
8717	M6_1599162_PstIMseI_PA	47.43
8718	M6_382599_PstIMseI_PA	47.43
8719	BS00022550_51	47.45
8720	TA001320-0384	47.45
8721	GENE-4750_46	47.45
8722	BS00084788_51	47.45
8723	Tdurum_contig84962_266	47.81
8724	1126128	47.84
8725	Xabc158	48
8726	S18M20_4	48
8727	Xgwm68.2	48
8728	Xcfa2028	48
8729	1030221	48.61
8730	1085484	48.61
8731	1096079	48.61
8732	1113034	48.61
8733	1126952	48.61
8734	1208434	48.61
8735	1233291	48.61
8736	RAC875_c5683_136	48.64
8737	Tdurum_contig84962_256	48.7
8738	BS00022841_51	48.7
8739	BS00022498_51	48.7
8740	RAC875_c4108_2179	48.7
8741	BobWhite_rep_c64768_264	48.7
8742	Kukri_c58460_303	48.7
8743	IAAV7544	48.7
8744	IAAV3391	48.7
8745	CAP7_c10566_170	48.7
8746	BS00079019_51	48.7
8747	BS00079017_51	48.7
8748	5325123	48.71
8749	Kukri_c34345_122	48.85
8750	Xbarc65	49
8751	Xfba248	49
8752	1049642	49.11
8753	1059624	49.11
8754	1094107	49.11
8755	1130016	49.11
8756	1259637	49.11
8757	2279861	49.11
8758	3947114	49.17
8759	1174519	49.21
8760	1228333	49.22
8761	1230092	49.22
8762	3533612	49.22
8763	4260831	49.22
8764	4261225	49.22
8765	Ra_c16791_1910	49.23
8766	1229447	49.41
8767	4910229	49.41
8768	1233829	49.46
8769	1132577	49.56
8770	1139792	49.56
8771	1238675	49.56
8772	1245130	49.56
8773	2303502	49.56
8774	3021818	49.56
8775	3938801	49.56
8776	3948375	49.56
8777	3958607	49.56
8778	4394050	49.56
8779	4411574	49.56
8780	4990110	49.56
8781	1336079	49.56
8782	1116151	49.69
8783	1138014	49.69
8784	1226213	49.69
8785	2280322	49.69
8786	3937548	49.69
8787	4909763	49.69
8788	5562979	49.69
8789	977335	49.7
8790	1771558	49.7
8791	1664588	49.72
8792	3942354	49.72
8793	3943633	49.72
8794	3944309	49.72
8795	3945311	49.72
8796	3949896	49.72
8797	3958985	49.72
8798	4262989	49.72
8799	4396541	49.72
8800	4407414	49.72
8801	4409624	49.72
8802	4410448	49.72
8803	4535642	49.72
8804	4537566	49.72
8805	4540062	49.72
8806	1046963	49.74
8807	1135257	49.74
8808	1377409	49.74
8809	1021281	49.78
8810	1095701	49.78
8811	1096954	49.78
8812	1102969	49.78
8813	1108407	49.78
8814	1110255	49.78
8815	1111800	49.78
8816	1111939	49.78
8817	1113283	49.78
8818	1115475	49.78
8819	1118298	49.78
8820	1122876	49.78
8821	1128922	49.78
8822	1129921	49.78
8823	1130020	49.78
8824	1140185	49.78
8825	1207379	49.78
8826	1239423	49.78
8827	1267036	49.78
8828	2262887	49.78
8829	4439898	49.78
8830	1120389	49.8
8831	1671389	49.87
8832	1109995	49.93
8833	1271728	49.93
8834	1281592	49.93
8835	1035188	49.94
8836	1122947	49.94
8837	1218964	49.94
8838	3020546	49.94
8839	3026338	49.94
8840	3940021	49.94
8841	3956918	49.94
8842	4990307	49.94
8843	5324201	49.94
8844	1095079	49.94
8845	1230070	49.94
8846	3956502	49.94
8847	4910604	49.94
8848	5323660	49.94
8849	2337507	49.95
8850	1279301	49.95
8851	1116695	50.02
8852	2287090	50.09
8853	2276386	50.11
8854	3937038	50.11
8855	3945558	50.11
8856	4004908	50.11
8857	4021852	50.11
8858	7344592	50.11
8859	7353040	50.11
8860	977084	50.19
8861	1118665	50.19
8862	1118978	50.19
8863	1129031	50.19
8864	1162457	50.19
8865	1238846	50.19
8866	1290630	50.19
8867	1370397	50.19
8868	1862373	50.19
8869	2277903	50.19
8870	2298156	50.19
8871	3020836	50.19
8872	3025904	50.19
8873	1083856	50.2
8874	4002961	50.26
8875	4003693	50.26
8876	4004367	50.26
8877	4009631	50.26
8878	4407471	50.26
8879	4734036	50.26
8880	994220	50.29
8881	999514	50.29
8882	1004696	50.29
8883	1032513	50.29
8884	1082398	50.29
8885	1083253	50.29
8886	1088325	50.29
8887	1089036	50.29
8888	1089585	50.29
8889	1093807	50.29
8890	1100290	50.29
8891	1121307	50.29
8892	1121930	50.29
8893	1122673	50.29
8894	1132640	50.29
8895	1237951	50.29
8896	1238773	50.29
8897	1240257	50.29
8898	1254908	50.29
8899	1268968	50.29
8900	1296825	50.29
8901	1298698	50.29
8902	1307397	50.29
8903	1387282	50.29
8904	1695978	50.29
8905	1720498	50.29
8906	1720670	50.29
8907	3021907	50.29
8908	3023222	50.29
8909	3024971	50.29
8910	1229729	50.36
8911	3940019	50.41
8912	1105100	50.45
8913	1672542	50.57
8914	1087512	50.64
8915	4395557	50.64
8916	4537829	50.64
8917	4538604	50.64
8918	4541538	50.64
8919	4543442	50.64
8920	5332021	50.64
8921	1255620	50.64
8922	4910097	50.69
8923	1084200	50.71
8924	gwm573	50.73
8925	Opata_6710_64_PstIMseI_SNP	50.73
8926	Opata_450605_85_PstIMseI_SNP	50.73
8927	Opata_2470603_53_PstIMseI_SNP	50.73
8928	M6_2218412_PstIMluI_PA	50.73
8929	M6_2683582_PstIMseI_PA	50.73
8930	Opata_296258_54_PstIMseI_SNP	50.73
8931	Opata_700748_29_PstIMluI_SNP	50.73
8932	Opata_691381_38_PstIMspI_SNP	50.73
8933	Opata_2713932_PstIMseI_PA	50.73
8934	M6_2076599_PstIMseI_PA	50.73
8935	Opata_1152321_35_PstIMspI_SNP	50.73
8936	Opata_448082_62_PstIMseI_SNP	50.73
8937	Opata_1189757_PstIMspI_PA	50.73
8938	M6_1711143_PstIMluI_PA	50.73
8939	Opata_2361961_15_PstIMseI_SNP	50.73
8940	Opata_3949961_PstIMspI_PA	50.73
8941	M6_2511495_PstIMseI_PA	50.73
8942	Opata_296258_84_PstIMseI_SNP	50.73
8943	Opata_262066_49_PstIMseI_SNP	50.73
8944	Opata_1018703_10_PstIMseI_SNP	50.73
8945	Opata_388738_11_PstIMseI_SNP	50.73
8946	Opata_981448_49_PstIMseI_SNP	50.73
8947	M6_686064_PstIMspI_PA	50.73
8948	Opata_66871_54_PstIMseI_SNP	50.73
8949	Opata_1209399_5_PstIMseI_SNP	50.73
8950	Opata_542553_PstIMspI_PA	50.73
8951	Opata_2046149_69_PstIMspI_SNP	50.73
8952	Opata_1557523_82_PstIMspI_SNP	50.73
8953	Opata_1458770_10_PstIMspI_SNP	50.73
8954	Opata_296258_57_PstIMseI_SNP	50.73
8955	M6_2886344_PstIMseI_PA	50.73
8956	Opata_1778113_34_PstIMspI_SNP	50.73
8957	Opata_761770_PstIMspI_PA	50.73
8958	Opata_2144892_14_PstIMspI_SNP	50.73
8959	Opata_981448_11_PstIMseI_SNP	50.73
8960	Opata_1128619_PstIMseI_PA	50.73
8961	Opata_257229_11_PstIMseI_SNP	50.73
8962	Opata_2702373_PstIMspI_PA	50.73
8963	Opata_36869_17_PstIMseI_SNP	50.73
8964	Opata_1792847_PstIMspI_PA	50.73
8965	M6_443790_PstIMseI_PA	50.73
8966	Opata_895943_70_PstIMseI_SNP	50.73
8967	Opata_388738_21_PstIMseI_SNP	50.73
8968	Opata_6710_83_PstIMseI_SNP	50.73
8969	Opata_1939539_83_PstIMspI_SNP	50.73
8970	M6_782897_PstIMseI_PA	50.73
8971	Opata_1328976_PstIMseI_PA	50.73
8972	M6_2696621_PstIMspI_PA	50.73
8973	Opata_2046149_31_PstIMspI_SNP	50.73
8974	Opata_505961_34_PstIMseI_SNP	50.73
8975	Opata_855668_11_PstIMseI_SNP	50.73
8976	M6_3371483_PstIMseI_PA	50.73
8977	M6_340511_PstIMluI_PA	50.73
8978	Opata_4183132_27_PstIMspI_SNP	50.73
8979	Opata_855668_18_PstIMseI_SNP	50.73
8980	Opata_6710_84_PstIMseI_SNP	50.73
8981	M6_1460649_PstIMseI_PA	50.73
8982	Opata_927931_PstIMspI_PA	50.73
8983	Opata_450605_84_PstIMseI_SNP	50.73
8984	M6_952755_PstIMseI_PA	50.73
8985	Opata_3430404_36_PstIMseI_SNP	50.73
8986	Opata_1022247_15_PstIMspI_SNP	50.73
8987	M6_620001_PstIMspI_PA	50.73
8988	Opata_3382089_PstIMspI_PA	50.73
8989	Opata_3555954_37_PstIMspI_SNP	50.73
8990	M6_28588_PstIMluI_PA	50.73
8991	M6_21886_PstIMseI_PA	50.73
8992	M6_2019779_PstIMspI_PA	50.73
8993	Opata_727434_PstIMseI_PA	50.73
8994	Opata_855668_37_PstIMseI_SNP	50.73
8995	Opata_192894_18_PstIMseI_SNP	50.73
8996	M6_1534032_PstIMspI_PA	50.73
8997	Opata_2553092_59_PstIMluI_SNP	50.73
8998	Opata_505961_57_PstIMseI_SNP	50.73
8999	Opata_501963_34_PstIMseI_SNP	50.73
9000	Opata_450605_87_PstIMseI_SNP	50.73
9001	Opata_134903_PstIMspI_PA	50.73
9002	M6_2675294_PstIMspI_PA	50.73
9003	M6_2892_PstIMseI_PA	50.73
9004	M6_1106767_PstIMseI_PA	50.73
9005	Opata_725807_80_PstIMseI_SNP	50.73
9006	Opata_2361961_1_PstIMseI_SNP	50.73
9007	Opata_1300220_23_PstIMspI_SNP	50.73
9008	Opata_1300220_31_PstIMspI_SNP	50.73
9009	M6_3087262_PstIMspI_PA	50.73
9010	Opata_1152321_14_PstIMspI_SNP	50.73
9011	M6_2717193_PstIMspI_PA	50.73
9012	M6_1459072_PstIMseI_PA	50.73
9013	Opata_322623_76_PstIMspI_SNP	50.73
9014	M6_87853_PstIMseI_PA	50.73
9015	Opata_2470603_52_PstIMseI_SNP	50.73
9016	Opata_2174516_12_PstIMspI_SNP	50.73
9017	M6_3844030_PstIMseI_PA	50.73
9018	M6_1213270_PstIMseI_PA	50.73
9019	M6_387257_PstIMseI_PA	50.73
9020	Opata_668804_74_PstIMspI_SNP	50.73
9021	M6_804705_PstIMluI_PA	50.73
9022	Opata_2538235_68_PstIMspI_SNP	50.73
9023	Opata_2600756_40_PstIMspI_SNP	50.73
9024	Opata_230514_74_PstIMspI_SNP	50.73
9025	M6_643337_PstIMseI_PA	50.73
9026	Opata_1367271_PstIMspI_PA	50.73
9027	M6_988779_PstIMspI_PA	50.73
9028	M6_472937_PstIMspI_PA	50.73
9029	Opata_1250350_PstIMspI_PA	50.73
9030	Opata_1991839_32_PstIMseI_SNP	50.73
9031	Opata_1986579_54_PstIMspI_SNP	50.73
9032	M6_218435_PstIMseI_PA	50.73
9033	M6_531206_PstIMspI_PA	50.73
9034	Opata_262066_18_PstIMseI_SNP	50.73
9035	Opata_262066_36_PstIMseI_SNP	50.73
9036	Opata_243217_9_PstIMseI_SNP	50.73
9037	M6_310968_PstIMluI_PA	50.73
9038	Opata_2729498_20_PstIMseI_SNP	50.73
9039	M6_19850_PstIMluI_PA	50.73
9040	Opata_1808185_28_PstIMspI_SNP	50.73
9041	M6_351812_PstIMseI_PA	50.73
9042	Opata_679768_11_PstIMseI_SNP	50.73
9043	Opata_218060_5_PstIMseI_SNP	50.73
9044	M6_712921_PstIMseI_PA	50.73
9045	M6_1264450_PstIMseI_PA	50.73
9046	M6_215621_PstIMseI_PA	50.73
9047	Opata_650844_71_PstIMseI_SNP	50.73
9048	Opata_27156_13_PstIMseI_SNP	50.73
9049	Opata_1059065_16_PstIMseI_SNP	50.73
9050	Opata_40096_62_PstIMseI_SNP	50.73
9051	Opata_1283816_55_PstIMseI_SNP	50.73
9052	M6_1693471_PstIMspI_PA	50.73
9053	M6_622879_PstIMseI_PA	50.73
9054	Opata_2072610_PstIMspI_PA	50.73
9055	Opata_403555_81_PstIMseI_SNP	50.73
9056	Opata_3150671_54_PstIMspI_SNP	50.73
9057	Opata_1962228_PstIMspI_PA	50.73
9058	M6_39795_PstIMseI_PA	50.73
9059	Opata_993023_5_PstIMseI_SNP	50.73
9060	Opata_1262037_PstIMseI_PA	50.73
9061	M6_2159826_PstIMspI_PA	50.73
9062	M6_929280_PstIMseI_PA	50.73
9063	M6_2119155_PstIMseI_PA	50.73
9064	Opata_3439500_PstIMspI_PA	50.73
9065	Opata_331480_61_PstIMseI_SNP	50.73
9066	Opata_617884_PstIMseI_PA	50.73
9067	Opata_1661553_PstIMspI_PA	50.73
9068	Opata_326889_70_PstIMseI_SNP	50.73
9069	Opata_882841_38_PstIMseI_SNP	50.73
9070	Opata_888657_41_PstIMseI_SNP	50.73
9071	Opata_78505_88_PstIMseI_SNP	50.73
9072	Opata_558713_PstIMseI_PA	50.73
9073	Opata_61778_90_PstIMseI_SNP	50.73
9074	Opata_2785988_PstIMspI_PA	50.73
9075	Opata_331480_43_PstIMseI_SNP	50.73
9076	Opata_888657_78_PstIMseI_SNP	50.73
9077	Opata_1031316_PstIMseI_PA	50.73
9078	Opata_3817719_PstIMspI_PA	50.73
9079	Opata_486625_75_PstIMseI_SNP	50.73
9080	Opata_1304029_41_PstIMspI_SNP	50.73
9081	Opata_331480_49_PstIMseI_SNP	50.73
9082	Opata_2623665_69_PstIMspI_SNP	50.73
9083	Opata_3196949_34_PstIMspI_SNP	50.73
9084	M6_384018_PstIMseI_PA	50.73
9085	Opata_272261_8_PstIMseI_SNP	50.73
9086	M6_3744768_PstIMseI_PA	50.73
9087	M6_1147043_PstIMseI_PA	50.73
9088	M6_2878539_PstIMspI_PA	50.73
9089	M6_2517552_PstIMseI_PA	50.73
9090	Opata_641153_64_PstIMseI_SNP	50.73
9091	M6_198480_PstIMseI_PA	50.73
9092	Opata_3108870_6_PstIMseI_SNP	50.73
9093	M6_795414_PstIMseI_PA	50.73
9094	Opata_1885816_88_PstIMspI_SNP	50.73
9095	Opata_524556_20_PstIMseI_SNP	50.73
9096	M6_961611_PstIMseI_PA	50.73
9097	Opata_644152_36_PstIMspI_SNP	50.73
9098	Opata_505745_11_PstIMseI_SNP	50.73
9099	Opata_2008937_1_PstIMspI_SNP	50.73
9100	M6_2561584_PstIMspI_PA	50.73
9101	M6_1373425_PstIMseI_PA	50.73
9102	Opata_1762986_17_PstIMseI_SNP	50.73
9103	M6_17885_PstIMseI_PA	50.73
9104	M6_383913_PstIMspI_PA	50.73
9105	M6_2264267_PstIMspI_PA	50.73
9106	Opata_33617_42_PstIMseI_SNP	50.73
9107	Opata_2814898_42_PstIMspI_SNP	50.73
9108	Opata_1016221_PstIMseI_PA	50.73
9109	M6_550828_PstIMseI_PA	50.73
9110	Opata_1063656_PstIMseI_PA	50.73
9111	Opata_3175_16_PstIMseI_SNP	50.73
9112	M6_387034_PstIMseI_PA	50.73
9113	Opata_140869_34_PstIMspI_SNP	50.73
9114	M6_128843_PstIMseI_PA	50.73
9115	M6_797542_PstIMseI_PA	50.73
9116	Opata_4248168_13_PstIMspI_SNP	50.73
9117	Opata_108159_PstIMspI_PA	50.73
9118	Opata_29963_65_PstIMseI_SNP	50.73
9119	Opata_4219279_PstIMspI_PA	50.73
9120	M6_170510_PstIMseI_PA	50.73
9121	Opata_1042837_60_PstIMspI_SNP	50.73
9122	Opata_1843391_27_PstIMspI_SNP	50.73
9123	Opata_1275924_10_PstIMseI_SNP	50.73
9124	Opata_3289138_PstIMspI_PA	50.73
9125	M6_80755_PstIMseI_PA	50.73
9126	M6_1407688_PstIMseI_PA	50.73
9127	Opata_265292_PstIMseI_PA	50.73
9128	Opata_1516432_24_PstIMseI_SNP	50.73
9129	Opata_347399_PstIMseI_PA	50.73
9130	Opata_1629732_PstIMseI_PA	50.73
9131	Opata_153833_41_PstIMseI_SNP	50.73
9132	Opata_158319_PstIMseI_PA	50.73
9133	Opata_93887_41_PstIMseI_SNP	50.73
9134	Opata_2086885_PstIMspI_PA	50.73
9135	Opata_1909433_58_PstIMspI_SNP	50.73
9136	Opata_93887_81_PstIMseI_SNP	50.73
9137	Opata_93887_78_PstIMseI_SNP	50.73
9138	Opata_515885_83_PstIMseI_SNP	50.73
9139	M6_1714216_PstIMseI_PA	50.73
9140	Opata_33054_PstIMseI_PA	50.73
9141	Opata_1154137_26_PstIMseI_SNP	50.73
9142	M6_1314122_PstIMseI_PA	50.73
9143	Opata_1900750_PstIMspI_PA	50.73
9144	Opata_87533_PstIMspI_PA	50.73
9145	Opata_350348_27_PstIMspI_SNP	50.73
9146	Opata_3052674_24_PstIMspI_SNP	50.73
9147	M6_1647305_PstIMspI_PA	50.73
9148	Opata_2002172_9_PstIMspI_SNP	50.73
9149	Opata_3738252_38_PstIMseI_SNP	50.73
9150	M6_45314_PstIMseI_PA	50.73
9151	Opata_1129573_7_PstIMspI_SNP	50.73
9152	M6_939900_PstIMspI_PA	50.73
9153	Opata_433876_31_PstIMspI_SNP	50.73
9154	M6_1040115_PstIMseI_PA	50.73
9155	M6_954670_PstIMseI_PA	50.73
9156	Opata_319033_23_PstIMspI_SNP	50.73
9157	Opata_1129573_42_PstIMspI_SNP	50.73
9158	M6_1633556_PstIMspI_PA	50.73
9159	M6_437344_PstIMspI_PA	50.73
9160	M6_2351180_PstIMspI_PA	50.73
9161	M6_3804612_PstIMseI_PA	50.73
9162	M6_2596194_PstIMseI_PA	50.73
9163	Opata_869721_67_PstIMspI_SNP	50.73
9164	M6_3154621_PstIMspI_PA	50.73
9165	Opata_439627_PstIMspI_PA	50.73
9166	Opata_389687_PstIMspI_PA	50.73
9167	Opata_3195513_PstIMspI_PA	50.73
9168	Opata_2172457_PstIMspI_PA	50.73
9169	M6_1035886_PstIMspI_PA	50.73
9170	M6_1038238_PstIMseI_PA	50.73
9171	Opata_2899029_PstIMspI_PA	50.73
9172	M6_471414_PstIMluI_PA	50.73
9173	M6_3572300_PstIMseI_PA	50.73
9174	Opata_3546112_20_PstIMspI_SNP	50.73
9175	Opata_1932232_PstIMspI_PA	50.73
9176	M6_241595_PstIMseI_PA	50.73
9177	M6_327865_PstIMseI_PA	50.73
9178	M6_132181_PstIMluI_PA	50.73
9179	Opata_2901265_PstIMspI_PA	50.73
9180	M6_175330_PstIMseI_PA	50.73
9181	M6_560672_PstIMspI_PA	50.73
9182	Opata_435586_PstIMspI_PA	50.73
9183	Opata_119635_PstIMseI_PA	50.73
9184	Opata_1871529_1_PstIMspI_SNP	50.73
9185	M6_332685_PstIMspI_PA	50.73
9186	M6_3876353_PstIMseI_PA	50.73
9187	M6_431922_PstIMseI_PA	50.73
9188	Opata_1141866_PstIMspI_PA	50.73
9189	M6_323842_PstIMseI_PA	50.73
9190	Opata_1151030_20_PstIMspI_SNP	50.73
9191	M6_16776_PstIMseI_PA	50.73
9192	M6_79180_PstIMseI_PA	50.73
9193	M6_285655_PstIMseI_PA	50.73
9194	M6_418532_PstIMseI_PA	50.73
9195	M6_524238_PstIMseI_PA	50.73
9196	M6_42159_PstIMseI_PA	50.73
9197	Opata_1151030_45_PstIMspI_SNP	50.73
9198	M6_1949914_PstIMseI_PA	50.73
9199	M6_1342078_PstIMseI_PA	50.73
9200	M6_519784_PstIMseI_PA	50.73
9201	M6_633261_PstIMseI_PA	50.73
9202	M6_167229_PstIMspI_PA	50.73
9203	M6_712353_PstIMseI_PA	50.73
9204	M6_655537_PstIMseI_PA	50.73
9205	M6_1448113_PstIMseI_PA	50.73
9206	M6_1013248_PstIMseI_PA	50.73
9207	Opata_3474610_41_PstIMseI_SNP	50.73
9208	M6_110507_PstIMspI_PA	50.73
9209	M6_812083_PstIMspI_PA	50.73
9210	M6_2204888_PstIMspI_PA	50.73
9211	M6_835320_PstIMluI_PA	50.73
9212	Opata_227587_PstIMseI_PA	50.73
9213	Opata_1932529_32_PstIMseI_SNP	50.73
9214	Opata_268450_54_PstIMseI_SNP	50.73
9215	Opata_88856_PstIMspI_PA	50.73
9216	M6_1552530_PstIMspI_PA	50.73
9217	M6_61904_PstIMseI_PA	50.73
9218	Opata_104215_PstIMseI_PA	50.73
9219	M6_2787027_PstIMspI_PA	50.73
9220	Opata_553961_PstIMseI_PA	50.73
9221	Opata_1932529_76_PstIMseI_SNP	50.73
9222	Opata_1932529_10_PstIMseI_SNP	50.73
9223	Opata_3474610_75_PstIMseI_SNP	50.73
9224	M6_2529884_PstIMspI_PA	50.73
9225	Opata_3712320_PstIMspI_PA	50.73
9226	M6_1717839_PstIMspI_PA	50.73
9227	M6_1286014_PstIMseI_PA	50.73
9228	Opata_2328555_PstIMseI_PA	50.73
9229	M6_767284_PstIMspI_PA	50.73
9230	M6_504587_PstIMspI_PA	50.73
9231	M6_463736_PstIMspI_PA	50.73
9232	M6_1973972_PstIMspI_PA	50.73
9233	M6_682816_PstIMseI_PA	50.73
9234	M6_2739025_PstIMspI_PA	50.73
9235	M6_1479921_PstIMspI_PA	50.73
9236	M6_1125520_PstIMspI_PA	50.73
9237	Opata_167037_PstIMspI_PA	50.73
9238	M6_1637607_PstIMseI_PA	50.73
9239	M6_2679541_PstIMspI_PA	50.73
9240	M6_415378_PstIMseI_PA	50.73
9241	M6_952143_PstIMspI_PA	50.73
9242	M6_804847_PstIMspI_PA	50.73
9243	M6_1717428_PstIMspI_PA	50.73
9244	M6_2255924_PstIMspI_PA	50.73
9245	M6_2951464_PstIMspI_PA	50.73
9246	M6_1398511_PstIMseI_PA	50.73
9247	M6_784953_PstIMseI_PA	50.73
9248	M6_447248_PstIMseI_PA	50.73
9249	M6_1024837_PstIMspI_PA	50.73
9250	M6_1247757_PstIMspI_PA	50.73
9251	M6_348987_PstIMspI_PA	50.73
9252	M6_3161911_PstIMspI_PA	50.73
9253	M6_3478565_PstIMspI_PA	50.73
9254	M6_407781_PstIMseI_PA	50.73
9255	M6_334715_PstIMspI_PA	50.73
9256	M6_916573_PstIMspI_PA	50.73
9257	M6_3368472_PstIMspI_PA	50.73
9258	M6_572989_PstIMspI_PA	50.73
9259	M6_1442395_PstIMseI_PA	50.73
9260	M6_34750_PstIMspI_PA	50.73
9261	M6_3308231_PstIMseI_PA	50.73
9262	M6_1291436_PstIMspI_PA	50.73
9263	M6_2178179_PstIMspI_PA	50.73
9264	M6_3513934_PstIMspI_PA	50.73
9265	M6_283672_PstIMseI_PA	50.73
9266	M6_932297_PstIMspI_PA	50.73
9267	M6_1390269_PstIMspI_PA	50.73
9268	M6_1419280_PstIMspI_PA	50.73
9269	M6_1262558_PstIMseI_PA	50.73
9270	M6_2355509_PstIMspI_PA	50.73
9271	M6_647251_PstIMspI_PA	50.73
9272	M6_771299_PstIMspI_PA	50.73
9273	Opata_3646707_60_PstIMspI_SNP	50.73
9274	Opata_2433020_54_PstIMseI_SNP	50.73
9275	Opata_33399_85_PstIMseI_SNP	50.73
9276	Opata_3725530_89_PstIMspI_SNP	50.73
9277	Opata_1885816_89_PstIMspI_SNP	50.73
9278	Opata_1656362_89_PstIMspI_SNP	50.73
9279	M6_818600_PstIMspI_PA	50.73
9280	M6_3117709_PstIMspI_PA	50.73
9281	M6_316615_PstIMspI_PA	50.73
9282	M6_42756_PstIMseI_PA	50.73
9283	M6_2539484_PstIMseI_PA	50.73
9284	M6_421842_PstIMspI_PA	50.73
9285	M6_2074878_PstIMseI_PA	50.73
9286	Opata_3864668_PstIMspI_PA	50.73
9287	M6_1949442_PstIMseI_PA	50.73
9288	M6_573215_PstIMseI_PA	50.73
9289	Opata_1196829_PstIMspI_PA	50.73
9290	Opata_2610966_PstIMspI_PA	50.73
9291	Opata_1827021_PstIMspI_PA	50.73
9292	Opata_3627110_PstIMspI_PA	50.73
9293	Opata_1831963_85_PstIMspI_SNP	50.73
9294	M6_2489049_PstIMspI_PA	50.73
9295	M6_1365809_PstIMseI_PA	50.73
9296	M6_2268181_PstIMseI_PA	50.73
9297	M6_441183_PstIMspI_PA	50.73
9298	Opata_3405988_84_PstIMspI_SNP	50.73
9299	Opata_2419630_PstIMspI_PA	50.73
9300	Opata_321139_32_PstIMspI_SNP	50.73
9301	Opata_1680871_82_PstIMspI_SNP	50.73
9302	Opata_3405988_82_PstIMspI_SNP	50.73
9303	Opata_768846_PstIMseI_PA	50.73
9304	Opata_3039394_83_PstIMspI_SNP	50.73
9305	M6_1813018_PstIMspI_PA	50.73
9306	Opata_2909202_PstIMspI_PA	50.73
9307	Opata_355334_PstIMspI_PA	50.73
9308	Opata_694977_60_PstIMspI_SNP	50.73
9309	Opata_672472_1_PstIMspI_SNP	50.73
9310	M6_146550_PstIMseI_PA	50.73
9311	Opata_1332513_PstIMspI_PA	50.73
9312	Opata_986857_83_PstIMspI_SNP	50.73
9313	Opata_95408_PstIMseI_PA	50.73
9314	M6_3490444_PstIMseI_PA	50.73
9315	M6_1039787_PstIMspI_PA	50.73
9316	Opata_1106983_53_PstIMseI_SNP	50.73
9317	M6_358667_PstIMseI_PA	50.73
9318	M6_445156_PstIMspI_PA	50.73
9319	M6_1066329_PstIMseI_PA	50.73
9320	Opata_1224184_12_PstIMspI_SNP	50.73
9321	Opata_3621309_PstIMspI_PA	50.73
9322	Opata_370529_34_PstIMspI_SNP	50.73
9323	M6_840526_PstIMspI_PA	50.73
9324	Opata_1919529_83_PstIMspI_SNP	50.73
9325	Opata_511500_PstIMspI_PA	50.73
9326	M6_567940_PstIMspI_PA	50.73
9327	Opata_2392662_12_PstIMspI_SNP	50.73
9328	Opata_2113840_55_PstIMspI_SNP	50.73
9329	Opata_1464426_65_PstIMspI_SNP	50.73
9330	Opata_437136_33_PstIMspI_SNP	50.73
9331	M6_783372_PstIMspI_PA	50.73
9332	M6_299660_PstIMseI_PA	50.73
9333	M6_1341539_PstIMspI_PA	50.73
9334	M6_3557485_PstIMspI_PA	50.73
9335	Opata_2065242_37_PstIMspI_SNP	50.73
9336	Opata_2325034_PstIMspI_PA	50.73
9337	Opata_2205272_PstIMseI_PA	50.73
9338	M6_214096_PstIMseI_PA	50.73
9339	M6_1452121_PstIMspI_PA	50.73
9340	Opata_1020437_PstIMspI_PA	50.73
9341	Opata_648944_11_PstIMspI_SNP	50.73
9342	Opata_3667907_PstIMspI_PA	50.73
9343	M6_1695347_PstIMseI_PA	50.73
9344	Opata_2463223_PstIMspI_PA	50.73
9345	Opata_650522_PstIMspI_PA	50.73
9346	Opata_3585477_PstIMspI_PA	50.73
9347	M6_345406_PstIMseI_PA	50.73
9348	Opata_1805103_51_PstIMspI_SNP	50.73
9349	M6_1270915_PstIMseI_PA	50.73
9350	Opata_1221511_PstIMseI_PA	50.73
9351	Opata_3872569_PstIMspI_PA	50.73
9352	Opata_968959_PstIMseI_PA	50.73
9353	M6_4980_PstIMseI_PA	50.73
9354	M6_3545280_PstIMspI_PA	50.73
9355	Opata_260249_PstIMspI_PA	50.73
9356	M6_2772541_PstIMspI_PA	50.73
9357	Opata_16435_PstIMspI_PA	50.73
9358	Opata_408829_17_PstIMspI_SNP	50.73
9359	Opata_974004_PstIMseI_PA	50.73
9360	Opata_366804_33_PstIMseI_SNP	50.73
9361	Opata_846149_PstIMspI_PA	50.73
9362	M6_3206313_PstIMspI_PA	50.73
9363	M6_1291186_PstIMspI_PA	50.73
9364	Opata_3850753_54_PstIMspI_SNP	50.73
9365	Opata_3850753_50_PstIMspI_SNP	50.73
9366	Opata_366804_68_PstIMseI_SNP	50.73
9367	M6_468209_PstIMspI_PA	50.73
9368	M6_703245_PstIMspI_PA	50.73
9369	Opata_4173111_PstIMspI_PA	50.73
9370	M6_1156839_PstIMspI_PA	50.73
9371	M6_2857668_PstIMspI_PA	50.73
9372	M6_1787880_PstIMspI_PA	50.73
9373	M6_1281184_PstIMseI_PA	50.73
9374	Opata_408889_PstIMseI_PA	50.73
9375	Opata_408829_32_PstIMspI_SNP	50.73
9376	M6_2769928_PstIMspI_PA	50.73
9377	Opata_672472_24_PstIMspI_SNP	50.73
9378	Opata_433876_63_PstIMspI_SNP	50.73
9379	Opata_2469130_PstIMspI_PA	50.73
9380	Opata_862525_21_PstIMspI_SNP	50.73
9381	Opata_1805103_52_PstIMspI_SNP	50.73
9382	M6_3048350_PstIMspI_PA	50.73
9383	M6_1378459_PstIMseI_PA	50.73
9384	M6_470450_PstIMspI_PA	50.73
9385	M6_414592_PstIMseI_PA	50.73
9386	M6_589443_PstIMspI_PA	50.73
9387	M6_2833167_PstIMspI_PA	50.73
9388	M6_532694_PstIMspI_PA	50.73
9389	M6_118325_PstIMseI_PA	50.73
9390	Opata_99999_57_PstIMseI_SNP	50.73
9391	M6_496513_PstIMspI_PA	50.73
9392	M6_120047_PstIMseI_PA	50.73
9393	Opata_4360653_45_PstIMseI_SNP	50.73
9394	Opata_711486_PstIMspI_PA	50.73
9395	M6_775524_PstIMseI_PA	50.73
9396	M6_161944_PstIMseI_PA	50.73
9397	M6_1222256_PstIMspI_PA	50.73
9398	M6_678308_PstIMseI_PA	50.73
9399	M6_261088_PstIMseI_PA	50.73
9400	M6_988789_PstIMseI_PA	50.73
9401	M6_368619_PstIMseI_PA	50.73
9402	Opata_3939389_23_PstIMspI_SNP	50.73
9403	Opata_3779428_PstIMspI_PA	50.73
9404	M6_481301_PstIMseI_PA	50.73
9405	M6_6450_PstIMseI_PA	50.73
9406	M6_1423742_PstIMseI_PA	50.73
9407	M6_1095315_PstIMseI_PA	50.73
9408	Opata_3546269_73_PstIMspI_SNP	50.73
9409	M6_1291599_PstIMseI_PA	50.73
9410	Opata_621495_PstIMseI_PA	50.73
9411	M6_61629_PstIMseI_PA	50.73
9412	M6_453043_PstIMseI_PA	50.73
9413	Opata_3161694_PstIMspI_PA	50.73
9414	M6_1323402_PstIMseI_PA	50.73
9415	M6_880736_PstIMspI_PA	50.73
9416	M6_425576_PstIMseI_PA	50.73
9417	M6_1190296_PstIMseI_PA	50.73
9418	M6_696413_PstIMseI_PA	50.73
9419	M6_912785_PstIMspI_PA	50.73
9420	M6_35824_PstIMseI_PA	50.73
9421	M6_1204546_PstIMseI_PA	50.73
9422	Opata_699302_PstIMseI_PA	50.73
9423	Opata_1281683_PstIMseI_PA	50.73
9424	M6_2305062_PstIMspI_PA	50.73
9425	Opata_3088033_PstIMspI_PA	50.73
9426	M6_1689400_PstIMspI_PA	50.73
9427	M6_107094_PstIMseI_PA	50.73
9428	M6_473961_PstIMseI_PA	50.73
9429	M6_1871872_PstIMspI_PA	50.73
9430	M6_62782_PstIMspI_PA	50.73
9431	Opata_2242957_PstIMspI_PA	50.73
9432	M6_2257984_PstIMseI_PA	50.73
9433	M6_422957_PstIMseI_PA	50.73
9434	M6_40494_PstIMluI_PA	50.73
9435	M6_523178_PstIMseI_PA	50.73
9436	Opata_2954393_30_PstIMspI_SNP	50.73
9437	M6_1503311_PstIMseI_PA	50.73
9438	M6_1889982_PstIMseI_PA	50.73
9439	M6_888376_PstIMspI_PA	50.73
9440	M6_2599117_PstIMseI_PA	50.73
9441	M6_1295590_PstIMspI_PA	50.73
9442	M6_890526_PstIMluI_PA	50.73
9443	M6_127797_PstIMseI_PA	50.73
9444	M6_742645_PstIMseI_PA	50.73
9445	M6_2611289_PstIMseI_PA	50.73
9446	M6_1015775_PstIMspI_PA	50.73
9447	M6_56400_PstIMseI_PA	50.73
9448	M6_596188_PstIMseI_PA	50.73
9449	M6_1099707_PstIMseI_PA	50.73
9450	Opata_153693_36_PstIMseI_SNP	50.73
9451	M6_2410420_PstIMspI_PA	50.73
9452	M6_1017967_PstIMseI_PA	50.73
9453	M6_1536143_PstIMspI_PA	50.73
9454	M6_1424467_PstIMspI_PA	50.73
9455	M6_755014_PstIMseI_PA	50.73
9456	Opata_2087508_64_PstIMspI_SNP	50.73
9457	M6_785746_PstIMspI_PA	50.73
9458	M6_525938_PstIMseI_PA	50.73
9459	M6_88821_PstIMseI_PA	50.73
9460	Opata_328019_15_PstIMseI_SNP	50.73
9461	M6_1167334_PstIMseI_PA	50.73
9462	M6_430334_PstIMspI_PA	50.73
9463	M6_680523_PstIMspI_PA	50.73
9464	M6_1444734_PstIMseI_PA	50.73
9465	Opata_3939389_44_PstIMspI_SNP	50.73
9466	M6_2471305_PstIMseI_PA	50.73
9467	Opata_4196981_PstIMspI_PA	50.73
9468	M6_2025627_PstIMspI_PA	50.73
9469	M6_2877513_PstIMspI_PA	50.73
9470	Opata_2412619_PstIMspI_PA	50.73
9471	Opata_2449671_PstIMseI_PA	50.73
9472	M6_136705_PstIMluI_PA	50.73
9473	M6_861823_PstIMspI_PA	50.73
9474	M6_331783_PstIMspI_PA	50.73
9475	M6_1251096_PstIMseI_PA	50.73
9476	M6_974797_PstIMseI_PA	50.73
9477	M6_1772899_PstIMseI_PA	50.73
9478	M6_2052_PstIMspI_PA	50.73
9479	M6_69454_PstIMseI_PA	50.73
9480	M6_933878_PstIMseI_PA	50.73
9481	M6_474998_PstIMseI_PA	50.73
9482	M6_54849_PstIMseI_PA	50.73
9483	M6_142259_PstIMseI_PA	50.73
9484	M6_2799978_PstIMseI_PA	50.73
9485	M6_133160_PstIMseI_PA	50.73
9486	Opata_296172_63_PstIMseI_SNP	50.73
9487	M6_815797_PstIMspI_PA	50.73
9488	M6_333699_PstIMspI_PA	50.73
9489	M6_818016_PstIMseI_PA	50.73
9490	M6_858169_PstIMseI_PA	50.73
9491	Opata_837339_46_PstIMspI_SNP	50.73
9492	M6_2819633_PstIMspI_PA	50.73
9493	M6_713901_PstIMspI_PA	50.73
9494	M6_2108558_PstIMspI_PA	50.73
9495	M6_1179209_PstIMseI_PA	50.73
9496	M6_933001_PstIMseI_PA	50.73
9497	Opata_648586_PstIMspI_PA	50.73
9498	Opata_1343993_PstIMspI_PA	50.73
9499	M6_377936_PstIMspI_PA	50.73
9500	M6_2659568_PstIMspI_PA	50.73
9501	Opata_1024782_PstIMseI_PA	50.73
9502	M6_1290700_PstIMseI_PA	50.73
9503	M6_1598383_PstIMseI_PA	50.73
9504	M6_2629592_PstIMseI_PA	50.73
9505	M6_676447_PstIMseI_PA	50.73
9506	M6_445259_PstIMseI_PA	50.73
9507	M6_2566135_PstIMseI_PA	50.73
9508	M6_2334869_PstIMseI_PA	50.73
9509	Opata_2241003_PstIMspI_PA	50.73
9510	Opata_748630_PstIMseI_PA	50.73
9511	Opata_828171_PstIMspI_PA	50.73
9512	Opata_3950612_PstIMspI_PA	50.73
9513	Opata_279616_PstIMspI_PA	50.73
9514	Opata_996222_PstIMseI_PA	50.73
9515	Opata_1142598_PstIMseI_PA	50.73
9516	Opata_2720013_PstIMspI_PA	50.73
9517	Opata_1631828_PstIMspI_PA	50.73
9518	Opata_450228_PstIMseI_PA	50.73
9519	Opata_783041_PstIMseI_PA	50.73
9520	Opata_3680942_PstIMspI_PA	50.73
9521	Opata_2742325_PstIMspI_PA	50.73
9522	Opata_1574394_PstIMspI_PA	50.73
9523	Opata_642744_PstIMseI_PA	50.73
9524	Opata_1624187_75_PstIMspI_SNP	50.73
9525	M6_3512027_PstIMspI_PA	50.73
9526	M6_176725_PstIMseI_PA	50.73
9527	M6_1852175_PstIMspI_PA	50.73
9528	M6_241999_PstIMspI_PA	50.73
9529	M6_1684832_PstIMspI_PA	50.73
9530	M6_72516_PstIMseI_PA	50.73
9531	M6_1278855_PstIMseI_PA	50.73
9532	M6_2155977_PstIMspI_PA	50.73
9533	M6_1114410_PstIMluI_PA	50.73
9534	M6_895019_PstIMspI_PA	50.73
9535	M6_1438057_PstIMspI_PA	50.73
9536	M6_2096208_PstIMspI_PA	50.73
9537	M6_1067381_PstIMspI_PA	50.73
9538	M6_2240972_PstIMspI_PA	50.73
9539	M6_2204600_PstIMspI_PA	50.73
9540	M6_1238752_PstIMspI_PA	50.73
9541	M6_1427629_PstIMspI_PA	50.73
9542	M6_2236477_PstIMseI_PA	50.73
9543	M6_2250992_PstIMseI_PA	50.73
9544	M6_477108_PstIMseI_PA	50.73
9545	M6_1858687_PstIMspI_PA	50.73
9546	M6_1024888_PstIMspI_PA	50.73
9547	M6_253044_PstIMseI_PA	50.73
9548	M6_59038_PstIMseI_PA	50.73
9549	M6_346842_PstIMspI_PA	50.73
9550	M6_23746_PstIMseI_PA	50.73
9551	M6_1447136_PstIMspI_PA	50.73
9552	M6_461325_PstIMspI_PA	50.73
9553	M6_316755_PstIMspI_PA	50.73
9554	M6_1137411_PstIMseI_PA	50.73
9555	M6_1560163_PstIMspI_PA	50.73
9556	M6_1068389_PstIMspI_PA	50.73
9557	M6_955936_PstIMspI_PA	50.73
9558	M6_317944_PstIMspI_PA	50.73
9559	M6_522034_PstIMspI_PA	50.73
9560	M6_2562770_PstIMspI_PA	50.73
9561	M6_2150464_PstIMspI_PA	50.73
9562	M6_1657794_PstIMspI_PA	50.73
9563	M6_1404369_PstIMspI_PA	50.73
9564	M6_2849064_PstIMspI_PA	50.73
9565	M6_1403929_PstIMseI_PA	50.73
9566	M6_1594614_PstIMluI_PA	50.73
9567	M6_845609_PstIMspI_PA	50.73
9568	M6_31200_PstIMluI_PA	50.73
9569	M6_863513_PstIMspI_PA	50.73
9570	M6_1222125_PstIMspI_PA	50.73
9571	M6_911861_PstIMspI_PA	50.73
9572	M6_1023763_PstIMseI_PA	50.73
9573	M6_2404829_PstIMspI_PA	50.73
9574	M6_10353_PstIMseI_PA	50.73
9575	M6_2670727_PstIMspI_PA	50.73
9576	M6_1720384_PstIMspI_PA	50.73
9577	M6_1484706_PstIMspI_PA	50.73
9578	M6_2943081_PstIMspI_PA	50.73
9579	M6_742843_PstIMspI_PA	50.73
9580	M6_608187_PstIMspI_PA	50.73
9581	M6_389385_PstIMspI_PA	50.73
9582	M6_1310054_PstIMspI_PA	50.73
9583	M6_1637640_PstIMluI_PA	50.73
9584	M6_3021764_PstIMseI_PA	50.73
9585	M6_1343099_PstIMseI_PA	50.73
9586	M6_856350_PstIMseI_PA	50.73
9587	M6_39217_PstIMseI_PA	50.73
9588	M6_946726_PstIMspI_PA	50.73
9589	M6_321018_PstIMspI_PA	50.73
9590	M6_826026_PstIMspI_PA	50.73
9591	M6_2315784_PstIMseI_PA	50.73
9592	M6_432525_PstIMseI_PA	50.73
9593	M6_72667_PstIMseI_PA	50.73
9594	M6_150327_PstIMseI_PA	50.73
9595	M6_3997342_PstIMseI_PA	50.73
9596	M6_486914_PstIMseI_PA	50.73
9597	M6_2376596_PstIMseI_PA	50.73
9598	M6_325419_PstIMspI_PA	50.73
9599	M6_1593472_PstIMspI_PA	50.73
9600	M6_1703494_PstIMspI_PA	50.73
9601	M6_180923_PstIMseI_PA	50.73
9602	M6_1418489_PstIMspI_PA	50.73
9603	M6_194449_PstIMseI_PA	50.73
9604	M6_4245344_PstIMseI_PA	50.73
9605	M6_3561906_PstIMspI_PA	50.73
9606	M6_260056_PstIMseI_PA	50.73
9607	M6_349837_PstIMspI_PA	50.73
9608	M6_835079_PstIMseI_PA	50.73
9609	M6_1019663_PstIMspI_PA	50.73
9610	M6_555896_PstIMspI_PA	50.73
9611	M6_1237301_PstIMspI_PA	50.73
9612	M6_343340_PstIMspI_PA	50.73
9613	M6_1024863_PstIMluI_PA	50.73
9614	M6_2189466_PstIMspI_PA	50.73
9615	M6_567338_PstIMspI_PA	50.73
9616	M6_525872_PstIMspI_PA	50.73
9617	M6_1978953_PstIMseI_PA	50.73
9618	M6_518637_PstIMspI_PA	50.73
9619	M6_1076864_PstIMspI_PA	50.73
9620	M6_271121_PstIMseI_PA	50.73
9621	M6_654969_PstIMspI_PA	50.73
9622	M6_289688_PstIMseI_PA	50.73
9623	M6_1086469_PstIMseI_PA	50.73
9624	M6_345678_PstIMseI_PA	50.73
9625	M6_559484_PstIMspI_PA	50.73
9626	M6_522007_PstIMspI_PA	50.73
9627	M6_1104117_PstIMspI_PA	50.73
9628	M6_350986_PstIMseI_PA	50.73
9629	M6_2551712_PstIMspI_PA	50.73
9630	M6_214178_PstIMseI_PA	50.73
9631	M6_3371049_PstIMspI_PA	50.73
9632	M6_1074695_PstIMspI_PA	50.73
9633	M6_451445_PstIMspI_PA	50.73
9634	M6_251678_PstIMseI_PA	50.73
9635	M6_450090_PstIMspI_PA	50.73
9636	M6_1294553_PstIMspI_PA	50.73
9637	M6_2516193_PstIMspI_PA	50.73
9638	M6_1680584_PstIMseI_PA	50.73
9639	M6_645183_PstIMseI_PA	50.73
9640	M6_963170_PstIMluI_PA	50.73
9641	M6_955299_PstIMspI_PA	50.73
9642	M6_1134162_PstIMspI_PA	50.73
9643	M6_474044_PstIMspI_PA	50.73
9644	M6_606926_PstIMseI_PA	50.73
9645	M6_391722_PstIMspI_PA	50.73
9646	M6_502698_PstIMluI_PA	50.73
9647	M6_623242_PstIMseI_PA	50.73
9648	M6_688756_PstIMspI_PA	50.73
9649	M6_354301_PstIMspI_PA	50.73
9650	M6_233694_PstIMseI_PA	50.73
9651	M6_601402_PstIMseI_PA	50.73
9652	M6_644251_PstIMluI_PA	50.73
9653	M6_1058565_PstIMseI_PA	50.73
9654	M6_101529_PstIMseI_PA	50.73
9655	M6_1595204_PstIMseI_PA	50.73
9656	M6_1354128_PstIMseI_PA	50.73
9657	M6_205347_PstIMseI_PA	50.73
9658	M6_1978122_PstIMspI_PA	50.73
9659	M6_1961699_PstIMspI_PA	50.73
9660	M6_3451111_PstIMspI_PA	50.73
9661	M6_2162881_PstIMseI_PA	50.73
9662	M6_374225_PstIMseI_PA	50.73
9663	M6_1073738_PstIMseI_PA	50.73
9664	M6_7953_PstIMseI_PA	50.73
9665	M6_1527931_PstIMspI_PA	50.73
9666	M6_1596819_PstIMspI_PA	50.73
9667	M6_851596_PstIMspI_PA	50.73
9668	M6_930641_PstIMseI_PA	50.73
9669	M6_927255_PstIMspI_PA	50.73
9670	M6_738462_PstIMseI_PA	50.73
9671	M6_850366_PstIMspI_PA	50.73
9672	M6_408123_PstIMspI_PA	50.73
9673	M6_2426527_PstIMspI_PA	50.73
9674	M6_1086233_PstIMseI_PA	50.73
9675	M6_2765479_PstIMspI_PA	50.73
9676	M6_1980917_PstIMseI_PA	50.73
9677	M6_640366_PstIMspI_PA	50.73
9678	M6_1527982_PstIMseI_PA	50.73
9679	M6_230006_PstIMseI_PA	50.73
9680	M6_473354_PstIMseI_PA	50.73
9681	M6_464628_PstIMspI_PA	50.73
9682	M6_146486_PstIMseI_PA	50.73
9683	M6_360566_PstIMspI_PA	50.73
9684	M6_1750076_PstIMluI_PA	50.73
9685	M6_416425_PstIMseI_PA	50.73
9686	M6_213924_PstIMseI_PA	50.73
9687	M6_822391_PstIMseI_PA	50.73
9688	M6_845357_PstIMseI_PA	50.73
9689	M6_329352_PstIMspI_PA	50.73
9690	M6_2083490_PstIMspI_PA	50.73
9691	M6_870096_PstIMseI_PA	50.73
9692	M6_1291733_PstIMspI_PA	50.73
9693	M6_975419_PstIMspI_PA	50.73
9694	M6_516215_PstIMseI_PA	50.73
9695	M6_881318_PstIMseI_PA	50.73
9696	M6_1284811_PstIMspI_PA	50.73
9697	M6_1910817_PstIMspI_PA	50.73
9698	M6_2658668_PstIMspI_PA	50.73
9699	M6_135584_PstIMspI_PA	50.73
9700	M6_2871733_PstIMspI_PA	50.73
9701	M6_212476_PstIMseI_PA	50.73
9702	M6_606569_PstIMseI_PA	50.73
9703	M6_3544475_PstIMspI_PA	50.73
9704	M6_1090070_PstIMspI_PA	50.73
9705	M6_1321774_PstIMseI_PA	50.73
9706	M6_615626_PstIMseI_PA	50.73
9707	M6_1073872_PstIMspI_PA	50.73
9708	M6_2649935_PstIMseI_PA	50.73
9709	M6_212466_PstIMseI_PA	50.73
9710	M6_518625_PstIMseI_PA	50.73
9711	M6_759350_PstIMseI_PA	50.73
9712	M6_826997_PstIMseI_PA	50.73
9713	M6_116236_PstIMseI_PA	50.73
9714	M6_55010_PstIMspI_PA	50.73
9715	M6_2905189_PstIMseI_PA	50.73
9716	M6_214546_PstIMseI_PA	50.73
9717	M6_701592_PstIMspI_PA	50.73
9718	M6_106587_PstIMluI_PA	50.73
9719	M6_774298_PstIMseI_PA	50.73
9720	M6_1456023_PstIMseI_PA	50.73
9721	M6_784247_PstIMspI_PA	50.73
9722	M6_219779_PstIMseI_PA	50.73
9723	M6_1917393_PstIMspI_PA	50.73
9724	M6_3597153_PstIMspI_PA	50.73
9725	M6_1951658_PstIMspI_PA	50.73
9726	M6_2914752_PstIMseI_PA	50.73
9727	M6_1962455_PstIMspI_PA	50.73
9728	M6_2382920_PstIMspI_PA	50.73
9729	M6_527779_PstIMseI_PA	50.73
9730	M6_203681_PstIMseI_PA	50.73
9731	M6_911116_PstIMspI_PA	50.73
9732	Opata_241358_3_PstIMseI_SNP	50.73
9733	M6_1019957_PstIMspI_PA	50.73
9734	M6_2924438_PstIMspI_PA	50.73
9735	M6_1004446_PstIMspI_PA	50.73
9736	M6_521139_PstIMspI_PA	50.73
9737	M6_2488709_PstIMspI_PA	50.73
9738	M6_1054088_PstIMspI_PA	50.73
9739	M6_203377_PstIMseI_PA	50.73
9740	M6_1079167_PstIMseI_PA	50.73
9741	M6_88153_PstIMseI_PA	50.73
9742	M6_999176_PstIMspI_PA	50.73
9743	M6_2779340_PstIMspI_PA	50.73
9744	M6_254638_PstIMseI_PA	50.73
9745	M6_800186_PstIMseI_PA	50.73
9746	M6_348961_PstIMseI_PA	50.73
9747	M6_987929_PstIMseI_PA	50.73
9748	M6_802651_PstIMspI_PA	50.73
9749	M6_1373064_PstIMspI_PA	50.73
9750	M6_1182008_PstIMspI_PA	50.73
9751	M6_1583372_PstIMseI_PA	50.73
9752	M6_185914_PstIMseI_PA	50.73
9753	M6_2029393_PstIMspI_PA	50.73
9754	M6_1437633_PstIMseI_PA	50.73
9755	M6_1875219_PstIMseI_PA	50.73
9756	M6_316134_PstIMseI_PA	50.73
9757	M6_38057_PstIMseI_PA	50.73
9758	M6_3341643_PstIMspI_PA	50.73
9759	M6_763216_PstIMspI_PA	50.73
9760	M6_646698_PstIMspI_PA	50.73
9761	M6_998986_PstIMspI_PA	50.73
9762	M6_865451_PstIMspI_PA	50.73
9763	M6_287980_PstIMseI_PA	50.73
9764	M6_1948051_PstIMspI_PA	50.73
9765	M6_1850290_PstIMspI_PA	50.73
9766	M6_620951_PstIMseI_PA	50.73
9767	M6_855754_PstIMspI_PA	50.73
9768	M6_4081933_PstIMseI_PA	50.73
9769	M6_381651_PstIMspI_PA	50.73
9770	M6_451832_PstIMspI_PA	50.73
9771	M6_1779408_PstIMspI_PA	50.73
9772	M6_246347_PstIMseI_PA	50.73
9773	M6_445058_PstIMspI_PA	50.73
9774	M6_1785731_PstIMspI_PA	50.73
9775	M6_317669_PstIMspI_PA	50.73
9776	M6_1406355_PstIMspI_PA	50.73
9777	M6_1046210_PstIMspI_PA	50.73
9778	M6_935098_PstIMseI_PA	50.73
9779	M6_38912_PstIMseI_PA	50.73
9780	M6_1290022_PstIMspI_PA	50.73
9781	M6_1555999_PstIMspI_PA	50.73
9782	M6_671466_PstIMspI_PA	50.73
9783	M6_1434652_PstIMspI_PA	50.73
9784	M6_718963_PstIMseI_PA	50.73
9785	M6_150349_PstIMseI_PA	50.73
9786	M6_820110_PstIMspI_PA	50.73
9787	M6_818217_PstIMspI_PA	50.73
9788	M6_769982_PstIMseI_PA	50.73
9789	M6_1657732_PstIMspI_PA	50.73
9790	M6_1844674_PstIMspI_PA	50.73
9791	M6_532601_PstIMspI_PA	50.73
9792	M6_998017_PstIMspI_PA	50.73
9793	M6_998557_PstIMspI_PA	50.73
9794	M6_55639_PstIMseI_PA	50.73
9795	M6_1009108_PstIMspI_PA	50.73
9796	M6_984259_PstIMspI_PA	50.73
9797	M6_311893_PstIMspI_PA	50.73
9798	M6_2513554_PstIMspI_PA	50.73
9799	M6_1176724_PstIMseI_PA	50.73
9800	M6_547128_PstIMspI_PA	50.73
9801	M6_447314_PstIMseI_PA	50.73
9802	M6_1688059_PstIMseI_PA	50.73
9803	M6_156768_PstIMseI_PA	50.73
9804	M6_1090882_PstIMseI_PA	50.73
9805	M6_898263_PstIMseI_PA	50.73
9806	M6_1576059_PstIMseI_PA	50.73
9807	Opata_241358_64_PstIMseI_SNP	50.73
9808	M6_347345_PstIMspI_PA	50.73
9809	M6_115388_PstIMseI_PA	50.73
9810	M6_405078_PstIMseI_PA	50.73
9811	M6_462385_PstIMspI_PA	50.73
9812	M6_880741_PstIMspI_PA	50.73
9813	M6_335227_PstIMseI_PA	50.73
9814	M6_56100_PstIMseI_PA	50.73
9815	M6_339079_PstIMspI_PA	50.73
9816	M6_3226516_PstIMspI_PA	50.73
9817	M6_303358_PstIMseI_PA	50.73
9818	M6_1076760_PstIMspI_PA	50.73
9819	M6_1193260_PstIMspI_PA	50.73
9820	M6_2790864_PstIMspI_PA	50.73
9821	M6_566446_PstIMspI_PA	50.73
9822	Opata_1409282_PstIMseI_PA	50.73
9823	M6_1335016_PstIMseI_PA	50.73
9824	M6_2906283_PstIMspI_PA	50.73
9825	M6_688218_PstIMspI_PA	50.73
9826	M6_3552510_PstIMseI_PA	50.73
9827	M6_840989_PstIMspI_PA	50.73
9828	Opata_696967_PstIMspI_PA	50.73
9829	M6_2307103_PstIMspI_PA	50.73
9830	M6_3092005_PstIMspI_PA	50.73
9831	M6_3040441_PstIMspI_PA	50.73
9832	Opata_396083_PstIMseI_PA	50.73
9833	Opata_423517_PstIMseI_PA	50.73
9834	M6_1953470_PstIMspI_PA	50.73
9835	M6_1072316_PstIMseI_PA	50.73
9836	Opata_1318818_PstIMseI_PA	50.73
9837	Opata_2151585_PstIMspI_PA	50.73
9838	Opata_1209069_PstIMseI_PA	50.73
9839	M6_1241996_PstIMseI_PA	50.73
9840	Opata_281477_PstIMseI_PA	50.73
9841	M6_501265_PstIMspI_PA	50.73
9842	M6_970400_PstIMspI_PA	50.73
9843	M6_1896282_PstIMspI_PA	50.73
9844	M6_160232_PstIMseI_PA	50.73
9845	M6_2859385_PstIMspI_PA	50.73
9846	Opata_781821_PstIMseI_PA	50.73
9847	M6_1526013_PstIMspI_PA	50.73
9848	Opata_244328_PstIMseI_PA	50.73
9849	M6_489011_PstIMspI_PA	50.73
9850	M6_1961588_PstIMspI_PA	50.73
9851	M6_1433889_PstIMspI_PA	50.73
9852	M6_1211786_PstIMspI_PA	50.73
9853	M6_389860_PstIMspI_PA	50.73
9854	M6_624004_PstIMseI_PA	50.73
9855	M6_670017_PstIMspI_PA	50.73
9856	M6_553349_PstIMseI_PA	50.73
9857	Opata_2666012_PstIMseI_PA	50.73
9858	M6_414742_PstIMseI_PA	50.73
9859	M6_405756_PstIMseI_PA	50.73
9860	M6_836131_PstIMseI_PA	50.73
9861	M6_6921_PstIMseI_PA	50.73
9862	M6_297784_PstIMseI_PA	50.73
9863	M6_568265_PstIMspI_PA	50.73
9864	M6_285516_PstIMseI_PA	50.73
9865	M6_908536_PstIMspI_PA	50.73
9866	M6_1112710_PstIMseI_PA	50.73
9867	M6_1950080_PstIMspI_PA	50.73
9868	Opata_738605_PstIMseI_PA	50.73
9869	M6_441382_PstIMspI_PA	50.73
9870	Opata_393652_PstIMseI_PA	50.73
9871	M6_714438_PstIMspI_PA	50.73
9872	M6_980457_PstIMspI_PA	50.73
9873	M6_2817501_PstIMspI_PA	50.73
9874	M6_2931779_PstIMspI_PA	50.73
9875	Opata_567035_PstIMseI_PA	50.73
9876	M6_115612_PstIMseI_PA	50.73
9877	M6_2023794_PstIMspI_PA	50.73
9878	M6_80007_PstIMseI_PA	50.73
9879	M6_331069_PstIMseI_PA	50.73
9880	M6_3206534_PstIMspI_PA	50.73
9881	M6_2364615_PstIMseI_PA	50.73
9882	Opata_794347_PstIMseI_PA	50.73
9883	M6_960063_PstIMspI_PA	50.73
9884	Opata_700360_PstIMseI_PA	50.73
9885	Opata_2301388_PstIMspI_PA	50.73
9886	M6_639372_PstIMspI_PA	50.73
9887	M6_263853_PstIMseI_PA	50.73
9888	Opata_2504229_PstIMspI_PA	50.73
9889	M6_3261959_PstIMspI_PA	50.73
9890	M6_561993_PstIMspI_PA	50.73
9891	M6_405825_PstIMseI_PA	50.73
9892	M6_1708311_PstIMspI_PA	50.73
9893	M6_492332_PstIMspI_PA	50.73
9894	M6_1390311_PstIMseI_PA	50.73
9895	Opata_621720_PstIMseI_PA	50.73
9896	Opata_1288768_PstIMspI_PA	50.73
9897	Opata_1247129_PstIMseI_PA	50.73
9898	M6_413097_PstIMspI_PA	50.73
9899	M6_2154852_PstIMseI_PA	50.73
9900	Opata_1396266_PstIMspI_PA	50.73
9901	M6_1365741_PstIMseI_PA	50.73
9902	M6_555099_PstIMspI_PA	50.73
9903	M6_345844_PstIMspI_PA	50.73
9904	M6_3555460_PstIMspI_PA	50.73
9905	Opata_4338118_PstIMseI_PA	50.73
9906	M6_979614_PstIMspI_PA	50.73
9907	M6_1234790_PstIMseI_PA	50.73
9908	M6_1970951_PstIMspI_PA	50.73
9909	Opata_462346_PstIMspI_PA	50.73
9910	M6_1135845_PstIMspI_PA	50.73
9911	M6_1802228_PstIMspI_PA	50.73
9912	M6_665441_PstIMseI_PA	50.73
9913	M6_799665_PstIMspI_PA	50.73
9914	M6_131513_PstIMseI_PA	50.73
9915	M6_464977_PstIMspI_PA	50.73
9916	M6_1962874_PstIMspI_PA	50.73
9917	Opata_3717770_PstIMspI_PA	50.73
9918	M6_3564_PstIMseI_PA	50.73
9919	M6_993420_PstIMseI_PA	50.73
9920	M6_1183610_PstIMseI_PA	50.73
9921	M6_207551_PstIMseI_PA	50.73
9922	M6_445481_PstIMspI_PA	50.73
9923	M6_869062_PstIMspI_PA	50.73
9924	M6_1451320_PstIMspI_PA	50.73
9925	M6_105509_PstIMseI_PA	50.73
9926	Opata_2961334_PstIMspI_PA	50.73
9927	M6_388947_PstIMseI_PA	50.73
9928	M6_1113300_PstIMspI_PA	50.73
9929	M6_1329056_PstIMspI_PA	50.73
9930	M6_686811_PstIMspI_PA	50.73
9931	M6_1844823_PstIMspI_PA	50.73
9932	Opata_2688060_PstIMspI_PA	50.73
9933	M6_1157781_PstIMseI_PA	50.73
9934	M6_877073_PstIMspI_PA	50.73
9935	Opata_1906993_PstIMspI_PA	50.73
9936	M6_930701_PstIMspI_PA	50.73
9937	M6_2163901_PstIMseI_PA	50.73
9938	M6_271550_PstIMseI_PA	50.73
9939	Opata_1258643_PstIMseI_PA	50.73
9940	Opata_13626_PstIMseI_PA	50.73
9941	Opata_707738_PstIMspI_PA	50.73
9942	Opata_470230_PstIMseI_PA	50.73
9943	M6_343423_PstIMspI_PA	50.73
9944	M6_3539171_PstIMseI_PA	50.73
9945	M6_754664_PstIMspI_PA	50.73
9946	M6_153954_PstIMseI_PA	50.73
9947	M6_283464_PstIMspI_PA	50.73
9948	M6_731481_PstIMspI_PA	50.73
9949	M6_1164754_PstIMspI_PA	50.73
9950	M6_1320659_PstIMspI_PA	50.73
9951	M6_3067136_PstIMspI_PA	50.73
9952	M6_151380_PstIMseI_PA	50.73
9953	Opata_844741_PstIMseI_PA	50.73
9954	M6_559433_PstIMspI_PA	50.73
9955	Opata_1745116_PstIMspI_PA	50.73
9956	Opata_1058446_PstIMseI_PA	50.73
9957	M6_437861_PstIMseI_PA	50.73
9958	M6_718041_PstIMspI_PA	50.73
9959	M6_1087925_PstIMspI_PA	50.73
9960	M6_3358843_PstIMspI_PA	50.73
9961	Opata_316948_PstIMspI_PA	50.73
9962	M6_600943_PstIMspI_PA	50.73
9963	Opata_1332400_PstIMspI_PA	50.73
9964	M6_3104443_PstIMspI_PA	50.73
9965	M6_1549090_PstIMspI_PA	50.73
9966	M6_511578_PstIMspI_PA	50.73
9967	M6_641756_PstIMspI_PA	50.73
9968	M6_2704429_PstIMspI_PA	50.73
9969	M6_703274_PstIMspI_PA	50.73
9970	Opata_1795153_PstIMseI_PA	50.73
9971	M6_1305169_PstIMspI_PA	50.73
9972	M6_2030135_PstIMspI_PA	50.73
9973	M6_585148_PstIMspI_PA	50.73
9974	Opata_715703_PstIMseI_PA	50.73
9975	Opata_1081171_PstIMseI_PA	50.73
9976	M6_2360043_PstIMseI_PA	50.73
9977	M6_3718871_PstIMseI_PA	50.73
9978	M6_3360364_PstIMspI_PA	50.73
9979	M6_386185_PstIMspI_PA	50.73
9980	M6_933386_PstIMseI_PA	50.73
9981	M6_1467573_PstIMspI_PA	50.73
9982	M6_644388_PstIMspI_PA	50.73
9983	M6_665672_PstIMspI_PA	50.73
9984	M6_14742_PstIMseI_PA	50.73
9985	M6_2893635_PstIMseI_PA	50.73
9986	M6_3342699_PstIMspI_PA	50.73
9987	M6_728785_PstIMspI_PA	50.73
9988	M6_2089043_PstIMspI_PA	50.73
9989	M6_571489_PstIMseI_PA	50.73
9990	M6_840582_PstIMseI_PA	50.73
9991	Opata_389416_PstIMspI_PA	50.73
9992	Opata_2210908_50_PstIMspI_SNP	50.73
9993	M6_940910_PstIMspI_PA	50.73
9994	M6_1121094_PstIMspI_PA	50.73
9995	Opata_3092039_PstIMseI_PA	50.73
9996	M6_1355753_PstIMseI_PA	50.73
9997	M6_846150_PstIMspI_PA	50.73
9998	M6_1286630_PstIMseI_PA	50.73
9999	Opata_1699481_32_PstIMseI_SNP	50.73
10000	M6_2096622_PstIMspI_PA	50.73
10001	M6_341389_PstIMspI_PA	50.73
10002	M6_542118_PstIMspI_PA	50.73
10003	M6_521337_PstIMseI_PA	50.73
10004	M6_171315_PstIMseI_PA	50.73
10005	M6_3291268_PstIMspI_PA	50.73
10006	M6_74655_PstIMseI_PA	50.73
10007	M6_987149_PstIMspI_PA	50.73
10008	M6_717544_PstIMspI_PA	50.73
10009	M6_284199_PstIMseI_PA	50.73
10010	M6_3677998_PstIMseI_PA	50.73
10011	M6_731988_PstIMseI_PA	50.73
10012	M6_911937_PstIMspI_PA	50.73
10013	Opata_1116307_PstIMseI_PA	50.73
10014	M6_1092364_PstIMseI_PA	50.73
10015	M6_1098107_PstIMseI_PA	50.73
10016	M6_86792_PstIMseI_PA	50.73
10017	M6_448231_PstIMspI_PA	50.73
10018	M6_1288156_PstIMspI_PA	50.73
10019	M6_288238_PstIMseI_PA	50.73
10020	M6_1121222_PstIMspI_PA	50.73
10021	M6_455522_PstIMspI_PA	50.73
10022	M6_2931827_PstIMspI_PA	50.73
10023	M6_2012953_PstIMspI_PA	50.73
10024	M6_134154_PstIMseI_PA	50.73
10025	Opata_1261291_PstIMseI_PA	50.73
10026	M6_689542_PstIMspI_PA	50.73
10027	Opata_1481288_PstIMspI_PA	50.73
10028	M6_320396_PstIMspI_PA	50.73
10029	Opata_940073_PstIMspI_PA	50.73
10030	M6_480443_PstIMseI_PA	50.73
10031	M6_3458330_PstIMseI_PA	50.73
10032	M6_607162_PstIMseI_PA	50.73
10033	M6_1388060_PstIMseI_PA	50.73
10034	M6_917092_PstIMspI_PA	50.73
10035	M6_935761_PstIMseI_PA	50.73
10036	M6_1329637_PstIMseI_PA	50.73
10037	M6_1448203_PstIMseI_PA	50.73
10038	M6_151218_PstIMseI_PA	50.73
10039	M6_448056_PstIMseI_PA	50.73
10040	M6_883504_PstIMseI_PA	50.73
10041	Opata_3440300_PstIMspI_PA	50.73
10042	M6_793851_PstIMspI_PA	50.73
10043	M6_690834_PstIMseI_PA	50.73
10044	M6_1607408_PstIMseI_PA	50.73
10045	M6_723139_PstIMspI_PA	50.73
10046	M6_334156_PstIMspI_PA	50.73
10047	Opata_2276844_PstIMspI_PA	50.73
10048	M6_400844_PstIMspI_PA	50.73
10049	M6_627952_PstIMspI_PA	50.73
10050	Opata_599834_PstIMseI_PA	50.73
10051	M6_450642_PstIMseI_PA	50.73
10052	M6_912056_PstIMspI_PA	50.73
10053	M6_461733_PstIMspI_PA	50.73
10054	M6_1580707_PstIMseI_PA	50.73
10055	M6_315675_PstIMspI_PA	50.73
10056	M6_1790072_PstIMspI_PA	50.73
10057	M6_815066_PstIMseI_PA	50.73
10058	M6_44140_PstIMseI_PA	50.73
10059	Opata_509684_PstIMseI_PA	50.73
10060	M6_755526_PstIMspI_PA	50.73
10061	Opata_3646707_80_PstIMspI_SNP	50.73
10062	M6_2451418_PstIMspI_PA	50.73
10063	Opata_3665336_PstIMspI_PA	50.73
10064	M6_4066045_PstIMseI_PA	50.73
10065	Opata_424794_PstIMseI_PA	50.73
10066	M6_1201134_PstIMspI_PA	50.73
10067	M6_4333_PstIMseI_PA	50.73
10068	M6_46301_PstIMseI_PA	50.73
10069	M6_471331_PstIMspI_PA	50.73
10070	M6_1268661_PstIMspI_PA	50.73
10071	M6_1480485_PstIMseI_PA	50.73
10072	M6_793789_PstIMspI_PA	50.73
10073	Opata_558280_PstIMspI_PA	50.73
10074	M6_981792_PstIMseI_PA	50.73
10075	M6_208459_PstIMseI_PA	50.73
10076	M6_523567_PstIMspI_PA	50.73
10077	M6_141713_PstIMseI_PA	50.73
10078	M6_1791870_PstIMseI_PA	50.73
10079	Opata_25356_PstIMseI_PA	50.73
10080	M6_473310_PstIMspI_PA	50.73
10081	M6_1423229_PstIMspI_PA	50.73
10082	M6_49272_PstIMseI_PA	50.73
10083	Opata_9427_PstIMseI_PA	50.73
10084	M6_1329079_PstIMspI_PA	50.73
10085	M6_1705230_PstIMseI_PA	50.73
10086	Opata_1495569_PstIMspI_PA	50.73
10087	Opata_478011_PstIMseI_PA	50.73
10088	M6_777253_PstIMseI_PA	50.73
10089	M6_3796104_PstIMseI_PA	50.73
10090	Opata_763185_PstIMseI_PA	50.73
10091	M6_81285_PstIMseI_PA	50.73
10092	M6_2656171_PstIMseI_PA	50.73
10093	Opata_3646707_66_PstIMspI_SNP	50.73
10094	M6_2266941_PstIMseI_PA	50.73
10095	Opata_1124579_PstIMseI_PA	50.73
10096	M6_121807_PstIMseI_PA	50.73
10097	Opata_692425_PstIMspI_PA	50.73
10098	Opata_3159769_PstIMspI_PA	50.73
10099	M6_335977_PstIMspI_PA	50.73
10100	M6_821205_PstIMspI_PA	50.73
10101	M6_373768_PstIMseI_PA	50.73
10102	M6_911219_PstIMspI_PA	50.73
10103	M6_3172831_PstIMspI_PA	50.73
10104	Opata_206420_9_PstIMseI_SNP	50.73
10105	M6_1184355_PstIMspI_PA	50.73
10106	Opata_1980838_PstIMspI_PA	50.73
10107	M6_342421_PstIMspI_PA	50.73
10108	M6_3060516_PstIMspI_PA	50.73
10109	Opata_1356361_PstIMspI_PA	50.73
10110	M6_227470_PstIMseI_PA	50.73
10111	M6_470415_PstIMseI_PA	50.73
10112	Opata_1138846_PstIMspI_PA	50.73
10113	M6_785584_PstIMspI_PA	50.73
10114	M6_136759_PstIMseI_PA	50.73
10115	M6_2854525_PstIMseI_PA	50.73
10116	Opata_3224272_PstIMspI_PA	50.73
10117	Opata_49804_PstIMseI_PA	50.73
10118	M6_85338_PstIMspI_PA	50.73
10119	M6_138350_PstIMseI_PA	50.73
10120	M6_225673_PstIMseI_PA	50.73
10121	M6_845186_PstIMspI_PA	50.73
10122	M6_106027_PstIMseI_PA	50.73
10123	M6_3050015_PstIMspI_PA	50.73
10124	M6_1776642_PstIMseI_PA	50.73
10125	M6_1130841_PstIMseI_PA	50.73
10126	M6_74782_PstIMseI_PA	50.73
10127	Opata_41117_PstIMseI_PA	50.73
10128	M6_510209_PstIMspI_PA	50.73
10129	M6_382772_PstIMspI_PA	50.73
10130	M6_505704_PstIMspI_PA	50.73
10131	M6_473435_PstIMspI_PA	50.73
10132	M6_322698_PstIMspI_PA	50.73
10133	M6_738578_PstIMspI_PA	50.73
10134	M6_418972_PstIMseI_PA	50.73
10135	M6_681399_PstIMseI_PA	50.73
10136	Opata_85660_PstIMspI_PA	50.73
10137	M6_2140912_PstIMseI_PA	50.73
10138	M6_1130997_PstIMspI_PA	50.73
10139	M6_378570_PstIMseI_PA	50.73
10140	M6_377559_PstIMspI_PA	50.73
10141	Opata_890885_78_PstIMspI_SNP	50.73
10142	M6_625198_PstIMseI_PA	50.73
10143	Opata_1238142_PstIMspI_PA	50.73
10144	M6_878884_PstIMspI_PA	50.73
10145	M6_636381_PstIMspI_PA	50.73
10146	M6_3066322_PstIMspI_PA	50.73
10147	M6_279188_PstIMseI_PA	50.73
10148	M6_2668863_PstIMspI_PA	50.73
10149	M6_623967_PstIMspI_PA	50.73
10150	M6_136173_PstIMspI_PA	50.73
10151	Opata_1612878_PstIMspI_PA	50.73
10152	M6_2320750_PstIMluI_PA	50.73
10153	Opata_478008_PstIMspI_PA	50.73
10154	M6_767751_PstIMseI_PA	50.73
10155	M6_372293_PstIMspI_PA	50.73
10156	M6_34698_PstIMseI_PA	50.73
10157	M6_424060_PstIMspI_PA	50.73
10158	M6_253538_PstIMspI_PA	50.73
10159	M6_30358_PstIMseI_PA	50.73
10160	M6_1558194_PstIMspI_PA	50.73
10161	M6_1085869_PstIMseI_PA	50.73
10162	M6_2567290_PstIMseI_PA	50.73
10163	Opata_2614256_PstIMspI_PA	50.73
10164	M6_215043_PstIMseI_PA	50.73
10165	M6_305743_PstIMseI_PA	50.73
10166	M6_324941_PstIMspI_PA	50.73
10167	M6_108448_PstIMseI_PA	50.73
10168	Opata_401097_PstIMspI_PA	50.73
10169	M6_3080793_PstIMspI_PA	50.73
10170	Opata_888066_PstIMspI_PA	50.73
10171	Opata_151041_PstIMseI_PA	50.73
10172	M6_2308547_PstIMspI_PA	50.73
10173	M6_1026491_PstIMspI_PA	50.73
10174	M6_992618_PstIMseI_PA	50.73
10175	M6_439287_PstIMseI_PA	50.73
10176	Opata_47140_PstIMseI_PA	50.73
10177	M6_1298814_PstIMspI_PA	50.73
10178	M6_418406_PstIMspI_PA	50.73
10179	M6_349696_PstIMspI_PA	50.73
10180	M6_1371976_PstIMseI_PA	50.73
10181	M6_757910_PstIMseI_PA	50.73
10182	M6_978783_PstIMspI_PA	50.73
10183	M6_2991714_PstIMseI_PA	50.73
10184	Opata_2395575_61_PstIMspI_SNP	50.73
10185	M6_796603_PstIMspI_PA	50.73
10186	M6_1156238_PstIMspI_PA	50.73
10187	M6_1425542_PstIMspI_PA	50.73
10188	M6_1306565_PstIMseI_PA	50.73
10189	Opata_211643_44_PstIMseI_SNP	50.73
10190	Opata_348698_PstIMspI_PA	50.73
10191	M6_317359_PstIMseI_PA	50.73
10192	M6_375642_PstIMseI_PA	50.73
10193	M6_63262_PstIMseI_PA	50.73
10194	M6_465056_PstIMspI_PA	50.73
10195	M6_2431755_PstIMseI_PA	50.73
10196	M6_403721_PstIMspI_PA	50.73
10197	M6_517372_PstIMspI_PA	50.73
10198	M6_1168344_PstIMluI_PA	50.73
10199	M6_1405833_PstIMspI_PA	50.73
10200	M6_764207_PstIMseI_PA	50.73
10201	M6_1014856_PstIMspI_PA	50.73
10202	M6_1436935_PstIMspI_PA	50.73
10203	Opata_265058_PstIMspI_PA	50.73
10204	Opata_1527610_PstIMspI_PA	50.73
10205	M6_2319420_PstIMseI_PA	50.73
10206	M6_2112063_PstIMseI_PA	50.73
10207	M6_2739393_PstIMspI_PA	50.73
10208	Opata_2214179_PstIMspI_PA	50.73
10209	M6_2683357_PstIMspI_PA	50.73
10210	M6_384804_PstIMseI_PA	50.73
10211	M6_629427_PstIMspI_PA	50.73
10212	M6_373696_PstIMspI_PA	50.73
10213	M6_166596_PstIMseI_PA	50.73
10214	M6_1123217_PstIMspI_PA	50.73
10215	Opata_1359661_PstIMseI_PA	50.73
10216	M6_2778162_PstIMspI_PA	50.73
10217	M6_2374400_PstIMseI_PA	50.73
10218	Opata_916852_PstIMseI_PA	50.73
10219	M6_2136282_PstIMspI_PA	50.73
10220	M6_1219883_PstIMseI_PA	50.73
10221	Opata_54187_PstIMspI_PA	50.73
10222	M6_1363319_PstIMseI_PA	50.73
10223	M6_2486168_PstIMspI_PA	50.73
10224	M6_1325979_PstIMspI_PA	50.73
10225	M6_510601_PstIMspI_PA	50.73
10226	Opata_3591372_PstIMseI_PA	50.73
10227	M6_838418_PstIMspI_PA	50.73
10228	M6_1171216_PstIMseI_PA	50.73
10229	M6_415896_PstIMspI_PA	50.73
10230	M6_1263651_PstIMseI_PA	50.73
10231	Opata_792487_PstIMseI_PA	50.73
10232	Opata_992203_PstIMspI_PA	50.73
10233	M6_3596919_PstIMspI_PA	50.73
10234	M6_815675_PstIMseI_PA	50.73
10235	Opata_392021_PstIMseI_PA	50.73
10236	M6_562781_PstIMspI_PA	50.73
10237	M6_2516660_PstIMseI_PA	50.73
10238	Opata_3349326_PstIMspI_PA	50.73
10239	M6_397452_PstIMspI_PA	50.73
10240	M6_2234103_PstIMspI_PA	50.73
10241	M6_896327_PstIMseI_PA	50.73
10242	M6_485520_PstIMseI_PA	50.73
10243	M6_885391_PstIMseI_PA	50.73
10244	M6_352185_PstIMseI_PA	50.73
10245	M6_494876_PstIMspI_PA	50.73
10246	M6_74436_PstIMspI_PA	50.73
10247	M6_1329926_PstIMseI_PA	50.73
10248	M6_815067_PstIMseI_PA	50.73
10249	M6_258274_PstIMseI_PA	50.73
10250	M6_290932_PstIMseI_PA	50.73
10251	M6_1125388_PstIMseI_PA	50.73
10252	M6_344044_PstIMspI_PA	50.73
10253	M6_805347_PstIMseI_PA	50.73
10254	Opata_3778785_PstIMspI_PA	50.73
10255	M6_680524_PstIMseI_PA	50.73
10256	M6_1926801_PstIMspI_PA	50.73
10257	Opata_1761038_PstIMspI_PA	50.73
10258	Opata_3072882_PstIMspI_PA	50.73
10259	Opata_1167454_PstIMspI_PA	50.73
10260	Opata_2092528_PstIMspI_PA	50.73
10261	Opata_373638_PstIMspI_PA	50.73
10262	Opata_249737_PstIMseI_PA	50.73
10263	Opata_136396_PstIMseI_PA	50.73
10264	Opata_353003_PstIMspI_PA	50.73
10265	Opata_1913882_PstIMspI_PA	50.73
10266	Opata_2027007_PstIMspI_PA	50.73
10267	Opata_333694_PstIMspI_PA	50.73
10268	Opata_617496_PstIMspI_PA	50.73
10269	Opata_2479835_PstIMspI_PA	50.73
10270	Opata_338370_PstIMseI_PA	50.73
10271	Opata_595498_PstIMspI_PA	50.73
10272	Opata_3343485_PstIMspI_PA	50.73
10273	Opata_1663033_PstIMspI_PA	50.73
10274	Opata_2491521_PstIMseI_PA	50.73
10275	Opata_2709141_PstIMseI_PA	50.73
10276	Opata_1823472_PstIMseI_PA	50.73
10277	Opata_483164_PstIMspI_PA	50.73
10278	Opata_257917_PstIMspI_PA	50.73
10279	Opata_374824_PstIMseI_PA	50.73
10280	Opata_580827_PstIMseI_PA	50.73
10281	Opata_93726_PstIMseI_PA	50.73
10282	Opata_4194754_PstIMspI_PA	50.73
10283	Opata_112142_PstIMseI_PA	50.73
10284	Opata_2045471_PstIMspI_PA	50.73
10285	Opata_908509_PstIMseI_PA	50.73
10286	Opata_3214352_PstIMseI_PA	50.73
10287	Opata_1049574_PstIMseI_PA	50.73
10288	M6_172892_PstIMseI_PA	50.73
10289	M6_83058_PstIMseI_PA	50.73
10290	M6_907022_PstIMseI_PA	50.73
10291	M6_676195_PstIMseI_PA	50.73
10292	Opata_688080_PstIMspI_PA	50.73
10293	M6_1187683_PstIMseI_PA	50.73
10294	M6_826276_PstIMspI_PA	50.73
10295	M6_200491_PstIMseI_PA	50.73
10296	M6_338443_PstIMspI_PA	50.73
10297	M6_2775361_PstIMseI_PA	50.73
10298	M6_1104045_PstIMseI_PA	50.73
10299	Opata_3692367_PstIMspI_PA	50.73
10300	Opata_653456_PstIMseI_PA	50.73
10301	M6_2193954_PstIMseI_PA	50.73
10302	M6_2256872_PstIMluI_PA	50.73
10303	M6_420140_PstIMseI_PA	50.73
10304	M6_4227920_PstIMseI_PA	50.73
10305	Opata_2058051_PstIMspI_PA	50.73
10306	M6_264591_PstIMseI_PA	50.73
10307	Opata_742828_PstIMseI_PA	50.73
10308	M6_429027_PstIMseI_PA	50.73
10309	M6_594392_PstIMseI_PA	50.73
10310	M6_615336_PstIMseI_PA	50.73
10311	M6_64771_PstIMseI_PA	50.73
10312	Opata_888229_PstIMseI_PA	50.73
10313	M6_465374_PstIMseI_PA	50.73
10314	M6_517295_PstIMspI_PA	50.73
10315	M6_623336_PstIMseI_PA	50.73
10316	M6_817674_PstIMspI_PA	50.73
10317	M6_66547_PstIMseI_PA	50.73
10318	Opata_3341329_PstIMseI_PA	50.73
10319	M6_247316_PstIMseI_PA	50.73
10320	M6_775113_PstIMseI_PA	50.73
10321	Opata_2872045_PstIMspI_PA	50.73
10322	M6_815128_PstIMspI_PA	50.73
10323	Opata_813012_PstIMspI_PA	50.73
10324	M6_2174217_PstIMluI_PA	50.73
10325	M6_1630497_PstIMseI_PA	50.73
10326	Opata_204254_PstIMseI_PA	50.73
10327	M6_385309_PstIMseI_PA	50.73
10328	M6_1195974_PstIMseI_PA	50.73
10329	Opata_2478049_PstIMspI_PA	50.73
10330	M6_3114383_PstIMseI_PA	50.73
10331	M6_353665_PstIMspI_PA	50.73
10332	Opata_2708011_PstIMseI_PA	50.73
10333	M6_1081582_PstIMseI_PA	50.73
10334	M6_629706_PstIMspI_PA	50.73
10335	Opata_2649180_PstIMspI_PA	50.73
10336	M6_239966_PstIMspI_PA	50.73
10337	M6_682679_PstIMluI_PA	50.73
10338	M6_274827_PstIMseI_PA	50.73
10339	M6_219729_PstIMseI_PA	50.73
10340	Opata_595433_PstIMseI_PA	50.73
10341	M6_749165_PstIMspI_PA	50.73
10342	Opata_131181_PstIMspI_PA	50.73
10343	M6_1075635_PstIMseI_PA	50.73
10344	M6_1182311_PstIMluI_PA	50.73
10345	M6_863286_PstIMseI_PA	50.73
10346	M6_1690058_PstIMseI_PA	50.73
10347	Opata_373264_PstIMseI_PA	50.73
10348	M6_2026384_PstIMseI_PA	50.73
10349	M6_258438_PstIMseI_PA	50.73
10350	M6_524550_PstIMspI_PA	50.73
10351	M6_1115347_PstIMseI_PA	50.73
10352	Opata_1846731_PstIMspI_PA	50.73
10353	M6_3037137_PstIMseI_PA	50.73
10354	M6_918693_PstIMseI_PA	50.73
10355	M6_690502_PstIMseI_PA	50.73
10356	M6_362668_PstIMseI_PA	50.73
10357	Opata_735062_PstIMspI_PA	50.73
10358	M6_961390_PstIMseI_PA	50.73
10359	M6_801927_PstIMseI_PA	50.73
10360	Opata_813883_PstIMseI_PA	50.73
10361	M6_190397_PstIMseI_PA	50.73
10362	M6_872485_PstIMseI_PA	50.73
10363	M6_182743_PstIMseI_PA	50.73
10364	M6_867741_PstIMspI_PA	50.73
10365	Opata_1756772_PstIMspI_PA	50.73
10366	Opata_934000_PstIMseI_PA	50.73
10367	M6_88943_PstIMseI_PA	50.73
10368	Opata_3226506_PstIMspI_PA	50.73
10369	M6_520645_PstIMspI_PA	50.73
10370	M6_2127939_PstIMseI_PA	50.73
10371	M6_44190_PstIMseI_PA	50.73
10372	Opata_1958535_PstIMspI_PA	50.73
10373	M6_656027_PstIMseI_PA	50.73
10374	M6_1908699_PstIMseI_PA	50.73
10375	M6_761299_PstIMseI_PA	50.73
10376	M6_446189_PstIMluI_PA	50.73
10377	Opata_2670551_PstIMspI_PA	50.73
10378	M6_948488_PstIMseI_PA	50.73
10379	M6_28204_PstIMseI_PA	50.73
10380	Opata_818910_PstIMseI_PA	50.73
10381	M6_1086986_PstIMseI_PA	50.73
10382	M6_1886560_PstIMspI_PA	50.73
10383	Opata_2949083_PstIMspI_PA	50.73
10384	M6_1367497_PstIMseI_PA	50.73
10385	Opata_2918689_PstIMseI_PA	50.73
10386	M6_190406_PstIMseI_PA	50.73
10387	M6_78157_PstIMseI_PA	50.73
10388	M6_1986845_PstIMspI_PA	50.73
10389	M6_1004066_PstIMseI_PA	50.73
10390	Opata_164072_PstIMseI_PA	50.73
10391	M6_3305164_PstIMseI_PA	50.73
10392	M6_3322899_PstIMseI_PA	50.73
10393	M6_278025_PstIMseI_PA	50.73
10394	M6_232509_PstIMseI_PA	50.73
10395	Opata_2081933_PstIMspI_PA	50.73
10396	M6_2286559_PstIMseI_PA	50.73
10397	M6_628816_PstIMluI_PA	50.73
10398	Opata_3808729_PstIMspI_PA	50.73
10399	Opata_2286920_PstIMspI_PA	50.73
10400	Opata_312529_PstIMseI_PA	50.73
10401	M6_1119606_PstIMseI_PA	50.73
10402	Opata_608928_PstIMspI_PA	50.73
10403	M6_893268_PstIMseI_PA	50.73
10404	M6_3024266_PstIMseI_PA	50.73
10405	M6_34451_PstIMseI_PA	50.73
10406	M6_1343885_PstIMspI_PA	50.73
10407	M6_79214_PstIMseI_PA	50.73
10408	Opata_2999738_PstIMspI_PA	50.73
10409	Opata_1619922_PstIMspI_PA	50.73
10410	M6_929668_PstIMspI_PA	50.73
10411	Opata_1644610_PstIMspI_PA	50.73
10412	M6_1355928_PstIMseI_PA	50.73
10413	M6_387609_PstIMseI_PA	50.73
10414	Opata_3724488_PstIMspI_PA	50.73
10415	Opata_223820_PstIMseI_PA	50.73
10416	M6_885833_PstIMseI_PA	50.73
10417	Opata_2360468_PstIMspI_PA	50.73
10418	M6_2438862_PstIMspI_PA	50.73
10419	M6_697292_PstIMseI_PA	50.73
10420	M6_251877_PstIMseI_PA	50.73
10421	M6_183948_PstIMseI_PA	50.73
10422	M6_806682_PstIMseI_PA	50.73
10423	M6_575524_PstIMspI_PA	50.73
10424	Opata_2536422_PstIMspI_PA	50.73
10425	M6_632109_PstIMspI_PA	50.73
10426	M6_1168632_PstIMseI_PA	50.73
10427	Opata_263913_PstIMseI_PA	50.73
10428	Opata_2355062_PstIMspI_PA	50.73
10429	Opata_336311_PstIMseI_PA	50.73
10430	Opata_1314964_PstIMseI_PA	50.73
10431	M6_144737_PstIMseI_PA	50.73
10432	M6_85298_PstIMseI_PA	50.73
10433	M6_2641_PstIMseI_PA	50.73
10434	Opata_173273_PstIMseI_PA	50.73
10435	Opata_2770865_PstIMspI_PA	50.73
10436	M6_3030838_PstIMspI_PA	50.73
10437	M6_4248330_PstIMseI_PA	50.73
10438	M6_1145386_PstIMseI_PA	50.73
10439	M6_60525_PstIMseI_PA	50.73
10440	M6_23728_PstIMseI_PA	50.73
10441	M6_821244_PstIMseI_PA	50.73
10442	M6_252590_PstIMseI_PA	50.73
10443	M6_623488_PstIMspI_PA	50.73
10444	M6_123243_PstIMseI_PA	50.73
10445	M6_1397955_PstIMseI_PA	50.73
10446	M6_250537_PstIMluI_PA	50.73
10447	M6_2467107_PstIMspI_PA	50.73
10448	M6_201511_PstIMseI_PA	50.73
10449	Opata_203126_PstIMseI_PA	50.73
10450	M6_436961_PstIMspI_PA	50.73
10451	M6_1386010_PstIMseI_PA	50.73
10452	M6_217472_PstIMseI_PA	50.73
10453	M6_206282_PstIMspI_PA	50.73
10454	M6_748940_PstIMseI_PA	50.73
10455	M6_1025833_PstIMseI_PA	50.73
10456	M6_1248050_PstIMspI_PA	50.73
10457	M6_53354_PstIMseI_PA	50.73
10458	M6_26294_PstIMseI_PA	50.73
10459	Opata_165944_PstIMseI_PA	50.73
10460	M6_1549634_PstIMspI_PA	50.73
10461	M6_803271_PstIMspI_PA	50.73
10462	M6_530623_PstIMseI_PA	50.73
10463	Opata_2644216_PstIMspI_PA	50.73
10464	M6_135853_PstIMspI_PA	50.73
10465	M6_235169_PstIMseI_PA	50.73
10466	M6_561872_PstIMseI_PA	50.73
10467	Opata_1254083_PstIMseI_PA	50.73
10468	M6_100071_PstIMseI_PA	50.73
10469	M6_335214_PstIMseI_PA	50.73
10470	M6_842702_PstIMluI_PA	50.73
10471	M6_2884958_PstIMseI_PA	50.73
10472	Opata_3358381_PstIMspI_PA	50.73
10473	Opata_332370_PstIMseI_PA	50.73
10474	M6_2669459_PstIMseI_PA	50.73
10475	M6_167522_PstIMspI_PA	50.73
10476	M6_982371_PstIMseI_PA	50.73
10477	M6_1062598_PstIMluI_PA	50.73
10478	Opata_3285194_PstIMspI_PA	50.73
10479	Opata_2315482_PstIMspI_PA	50.73
10480	M6_272256_PstIMseI_PA	50.73
10481	M6_966909_PstIMspI_PA	50.73
10482	M6_441133_PstIMspI_PA	50.73
10483	Opata_790101_PstIMspI_PA	50.73
10484	M6_172557_PstIMseI_PA	50.73
10485	Opata_594810_PstIMspI_PA	50.73
10486	M6_227153_PstIMseI_PA	50.73
10487	M6_1290441_PstIMspI_PA	50.73
10488	Opata_548372_PstIMspI_PA	50.73
10489	M6_107920_PstIMseI_PA	50.73
10490	M6_384309_PstIMseI_PA	50.73
10491	Opata_53372_PstIMseI_PA	50.73
10492	Opata_974487_PstIMseI_PA	50.73
10493	Opata_398861_PstIMseI_PA	50.73
10494	M6_172180_PstIMseI_PA	50.73
10495	M6_30356_PstIMseI_PA	50.73
10496	M6_878983_PstIMseI_PA	50.73
10497	M6_751917_PstIMseI_PA	50.73
10498	Opata_4082515_PstIMspI_PA	50.73
10499	M6_4271971_PstIMseI_PA	50.73
10500	M6_371227_PstIMseI_PA	50.73
10501	Opata_83198_PstIMseI_PA	50.73
10502	Opata_1168831_PstIMseI_PA	50.73
10503	M6_639863_PstIMspI_PA	50.73
10504	M6_36295_PstIMluI_PA	50.73
10505	Opata_2899965_PstIMspI_PA	50.73
10506	Opata_3402899_PstIMspI_PA	50.73
10507	M6_353181_PstIMspI_PA	50.73
10508	M6_717227_PstIMspI_PA	50.73
10509	M6_73235_PstIMseI_PA	50.73
10510	M6_92497_PstIMseI_PA	50.73
10511	M6_12080_PstIMseI_PA	50.73
10512	M6_1226162_PstIMseI_PA	50.73
10513	M6_20458_PstIMseI_PA	50.73
10514	M6_2520601_PstIMseI_PA	50.73
10515	M6_195458_PstIMseI_PA	50.73
10516	M6_639665_PstIMspI_PA	50.73
10517	M6_155019_PstIMseI_PA	50.73
10518	M6_645199_PstIMseI_PA	50.73
10519	M6_316870_PstIMseI_PA	50.73
10520	Opata_1403158_PstIMspI_PA	50.73
10521	M6_104702_PstIMseI_PA	50.73
10522	Opata_496790_PstIMseI_PA	50.73
10523	Opata_442647_PstIMspI_PA	50.73
10524	Opata_178993_PstIMseI_PA	50.73
10525	Opata_1760709_PstIMspI_PA	50.73
10526	M6_146876_PstIMseI_PA	50.73
10527	Opata_729867_PstIMseI_PA	50.73
10528	Opata_583082_PstIMseI_PA	50.73
10529	Opata_36204_PstIMseI_PA	50.73
10530	M6_238323_PstIMseI_PA	50.73
10531	Opata_2908162_PstIMspI_PA	50.73
10532	M6_49190_PstIMseI_PA	50.73
10533	M6_1178350_PstIMspI_PA	50.73
10534	Opata_977009_PstIMseI_PA	50.73
10535	Opata_2137725_PstIMspI_PA	50.73
10536	Opata_1221664_PstIMseI_PA	50.73
10537	M6_1071247_PstIMseI_PA	50.73
10538	M6_752401_PstIMseI_PA	50.73
10539	M6_397682_PstIMseI_PA	50.73
10540	Opata_3964737_PstIMspI_PA	50.73
10541	M6_1265023_PstIMseI_PA	50.73
10542	M6_91236_PstIMseI_PA	50.73
10543	M6_164027_PstIMseI_PA	50.73
10544	M6_1604086_PstIMseI_PA	50.73
10545	M6_214428_PstIMseI_PA	50.73
10546	M6_1099561_PstIMspI_PA	50.73
10547	Opata_2388661_PstIMseI_PA	50.73
10548	M6_250551_PstIMluI_PA	50.73
10549	Opata_2091454_PstIMspI_PA	50.73
10550	M6_144983_PstIMseI_PA	50.73
10551	M6_169683_PstIMspI_PA	50.73
10552	M6_755357_PstIMluI_PA	50.73
10553	M6_173577_PstIMseI_PA	50.73
10554	M6_1209223_PstIMseI_PA	50.73
10555	M6_37342_PstIMseI_PA	50.73
10556	Opata_326481_PstIMseI_PA	50.73
10557	M6_96612_PstIMseI_PA	50.73
10558	M6_935999_PstIMseI_PA	50.73
10559	M6_94862_PstIMluI_PA	50.73
10560	M6_524450_PstIMseI_PA	50.73
10561	M6_546702_PstIMspI_PA	50.73
10562	M6_1040586_PstIMspI_PA	50.73
10563	M6_31319_PstIMseI_PA	50.73
10564	M6_1158615_PstIMseI_PA	50.73
10565	M6_254552_PstIMseI_PA	50.73
10566	M6_580623_PstIMseI_PA	50.73
10567	M6_2021791_PstIMspI_PA	50.73
10568	M6_831748_PstIMspI_PA	50.73
10569	M6_433676_PstIMspI_PA	50.73
10570	M6_227596_PstIMseI_PA	50.73
10571	Opata_1733956_PstIMspI_PA	50.73
10572	M6_1235606_PstIMseI_PA	50.73
10573	Opata_194917_PstIMspI_PA	50.73
10574	M6_2103171_PstIMluI_PA	50.73
10575	Opata_1366291_PstIMspI_PA	50.73
10576	Opata_591150_PstIMseI_PA	50.73
10577	M6_1294310_PstIMspI_PA	50.73
10578	M6_1351794_PstIMseI_PA	50.73
10579	M6_405696_PstIMseI_PA	50.73
10580	M6_595342_PstIMspI_PA	50.73
10581	M6_912401_PstIMspI_PA	50.73
10582	Opata_774415_PstIMseI_PA	50.73
10583	M6_1832930_PstIMseI_PA	50.73
10584	M6_909982_PstIMseI_PA	50.73
10585	Opata_1945446_PstIMspI_PA	50.73
10586	M6_3206782_PstIMspI_PA	50.73
10587	M6_1375584_PstIMspI_PA	50.73
10588	M6_1041708_PstIMseI_PA	50.73
10589	M6_628294_PstIMseI_PA	50.73
10590	M6_313031_PstIMseI_PA	50.73
10591	M6_177855_PstIMspI_PA	50.73
10592	M6_22683_PstIMseI_PA	50.73
10593	Opata_2783011_PstIMspI_PA	50.73
10594	Opata_292428_PstIMseI_PA	50.73
10595	M6_1059066_PstIMspI_PA	50.73
10596	M6_2530418_PstIMseI_PA	50.73
10597	M6_514134_PstIMseI_PA	50.73
10598	M6_387377_PstIMseI_PA	50.73
10599	M6_731823_PstIMseI_PA	50.73
10600	M6_326813_PstIMseI_PA	50.73
10601	M6_196718_PstIMseI_PA	50.73
10602	M6_37255_PstIMseI_PA	50.73
10603	M6_1673816_PstIMseI_PA	50.73
10604	M6_410909_PstIMseI_PA	50.73
10605	M6_83394_PstIMseI_PA	50.73
10606	M6_75978_PstIMspI_PA	50.73
10607	Opata_2714282_PstIMspI_PA	50.73
10608	M6_1286135_PstIMseI_PA	50.73
10609	M6_2737746_PstIMspI_PA	50.73
10610	M6_2410888_PstIMspI_PA	50.73
10611	Opata_2006698_PstIMseI_PA	50.73
10612	Opata_2703124_PstIMspI_PA	50.73
10613	Opata_2057525_PstIMspI_PA	50.73
10614	M6_1039576_PstIMseI_PA	50.73
10615	M6_1009090_PstIMspI_PA	50.73
10616	M6_2540680_PstIMspI_PA	50.73
10617	M6_741254_PstIMseI_PA	50.73
10618	M6_1276994_PstIMspI_PA	50.73
10619	M6_224092_PstIMseI_PA	50.73
10620	Opata_265538_PstIMseI_PA	50.73
10621	Opata_1542326_PstIMspI_PA	50.73
10622	M6_2725_PstIMseI_PA	50.73
10623	M6_1842364_PstIMluI_PA	50.73
10624	M6_89632_PstIMseI_PA	50.73
10625	M6_219397_PstIMseI_PA	50.73
10626	M6_462084_PstIMspI_PA	50.73
10627	M6_2334355_PstIMseI_PA	50.73
10628	M6_900690_PstIMseI_PA	50.73
10629	M6_616483_PstIMspI_PA	50.73
10630	M6_288504_PstIMseI_PA	50.73
10631	Opata_348692_PstIMseI_PA	50.73
10632	Opata_584300_PstIMspI_PA	50.73
10633	M6_231793_PstIMseI_PA	50.73
10634	M6_929302_PstIMseI_PA	50.73
10635	M6_1098238_PstIMseI_PA	50.73
10636	M6_305627_PstIMseI_PA	50.73
10637	M6_456350_PstIMseI_PA	50.73
10638	M6_794413_PstIMseI_PA	50.73
10639	M6_1276159_PstIMspI_PA	50.73
10640	M6_183836_PstIMseI_PA	50.73
10641	M6_420080_PstIMseI_PA	50.73
10642	M6_48525_PstIMseI_PA	50.73
10643	M6_2273166_PstIMseI_PA	50.73
10644	M6_433641_PstIMseI_PA	50.73
10645	Opata_1187403_PstIMseI_PA	50.73
10646	Opata_2980596_PstIMseI_PA	50.73
10647	Opata_2277465_PstIMspI_PA	50.73
10648	Opata_434139_PstIMspI_PA	50.73
10649	M6_217354_PstIMseI_PA	50.73
10650	M6_54124_PstIMseI_PA	50.73
10651	M6_196837_PstIMseI_PA	50.73
10652	M6_1354769_PstIMseI_PA	50.73
10653	Opata_4072909_PstIMspI_PA	50.73
10654	Opata_868616_PstIMseI_PA	50.73
10655	M6_1638437_PstIMspI_PA	50.73
10656	M6_156344_PstIMseI_PA	50.73
10657	M6_2454382_PstIMseI_PA	50.73
10658	M6_2996352_PstIMspI_PA	50.73
10659	Opata_2760107_PstIMseI_PA	50.73
10660	Opata_4169055_PstIMspI_PA	50.73
10661	Opata_1093684_PstIMspI_PA	50.73
10662	Opata_4024552_PstIMspI_PA	50.73
10663	Opata_1764654_PstIMspI_PA	50.73
10664	Opata_1214991_PstIMluI_PA	50.73
10665	Opata_1859341_PstIMspI_PA	50.73
10666	Opata_538253_PstIMseI_PA	50.73
10667	Opata_1138774_PstIMseI_PA	50.73
10668	Opata_54976_PstIMseI_PA	50.73
10669	Opata_597040_PstIMspI_PA	50.73
10670	Opata_1861192_PstIMspI_PA	50.73
10671	Opata_132952_PstIMseI_PA	50.73
10672	Opata_4100895_PstIMspI_PA	50.73
10673	Opata_2576150_PstIMseI_PA	50.73
10674	Opata_1496116_PstIMseI_PA	50.73
10675	Opata_19473_PstIMseI_PA	50.73
10676	Opata_649452_PstIMseI_PA	50.73
10677	Opata_771725_PstIMspI_PA	50.73
10678	Opata_299556_PstIMseI_PA	50.73
10679	Opata_677308_PstIMseI_PA	50.73
10680	Opata_80641_PstIMspI_PA	50.73
10681	Opata_609420_PstIMspI_PA	50.73
10682	Opata_299460_PstIMspI_PA	50.73
10683	Opata_1017979_PstIMseI_PA	50.73
10684	Opata_718323_PstIMspI_PA	50.73
10685	Opata_1362043_PstIMspI_PA	50.73
10686	Opata_683705_PstIMseI_PA	50.73
10687	Opata_3156487_PstIMspI_PA	50.73
10688	Opata_1413093_PstIMspI_PA	50.73
10689	M6_256760_PstIMluI_PA	50.73
10690	M6_1192773_PstIMseI_PA	50.73
10691	Opata_1080890_PstIMseI_PA	50.73
10692	M6_887229_PstIMseI_PA	50.73
10693	Opata_3149301_PstIMspI_PA	50.73
10694	M6_711317_PstIMseI_PA	50.73
10695	M6_609061_PstIMseI_PA	50.73
10696	M6_1264580_PstIMspI_PA	50.73
10697	M6_283574_PstIMseI_PA	50.73
10698	M6_189695_PstIMseI_PA	50.73
10699	M6_29911_PstIMseI_PA	50.73
10700	Opata_3895189_PstIMspI_PA	50.73
10701	M6_2442435_PstIMspI_PA	50.73
10702	Opata_35214_PstIMspI_PA	50.73
10703	M6_351007_PstIMseI_PA	50.73
10704	M6_458686_PstIMspI_PA	50.73
10705	M6_915897_PstIMseI_PA	50.73
10706	M6_866526_PstIMseI_PA	50.73
10707	Opata_1224435_PstIMspI_PA	50.73
10708	M6_1060792_PstIMseI_PA	50.73
10709	M6_764990_PstIMseI_PA	50.73
10710	M6_1966560_PstIMspI_PA	50.73
10711	M6_1887848_PstIMseI_PA	50.73
10712	M6_408693_PstIMseI_PA	50.73
10713	Opata_1080040_PstIMspI_PA	50.73
10714	M6_91317_PstIMseI_PA	50.73
10715	M6_108830_PstIMseI_PA	50.73
10716	M6_101178_PstIMseI_PA	50.73
10717	M6_651858_PstIMseI_PA	50.73
10718	M6_1395926_PstIMseI_PA	50.73
10719	M6_315231_PstIMseI_PA	50.73
10720	M6_720169_PstIMseI_PA	50.73
10721	M6_410865_PstIMspI_PA	50.73
10722	M6_4145779_PstIMseI_PA	50.73
10723	M6_1338478_PstIMseI_PA	50.73
10724	M6_132190_PstIMseI_PA	50.73
10725	M6_386753_PstIMseI_PA	50.73
10726	M6_3101893_PstIMseI_PA	50.73
10727	M6_243466_PstIMseI_PA	50.73
10728	M6_1452249_PstIMseI_PA	50.73
10729	M6_2484986_PstIMspI_PA	50.73
10730	M6_2885992_PstIMspI_PA	50.73
10731	M6_557044_PstIMseI_PA	50.73
10732	M6_872082_PstIMspI_PA	50.73
10733	Opata_383665_PstIMseI_PA	50.73
10734	Opata_1774187_PstIMluI_PA	50.73
10735	Opata_4136662_PstIMspI_PA	50.73
10736	Opata_1017927_PstIMseI_PA	50.73
10737	M6_260297_PstIMseI_PA	50.73
10738	Opata_2270438_PstIMspI_PA	50.73
10739	Opata_451993_PstIMseI_PA	50.73
10740	Opata_1100233_PstIMspI_PA	50.73
10741	Opata_2042233_PstIMluI_PA	50.73
10742	M6_383142_PstIMseI_PA	50.73
10743	Opata_259987_PstIMseI_PA	50.73
10744	Opata_2267363_PstIMseI_PA	50.73
10745	M6_323637_PstIMseI_PA	50.73
10746	Opata_1966041_PstIMseI_PA	50.73
10747	M6_2212798_PstIMseI_PA	50.73
10748	M6_1143208_PstIMspI_PA	50.73
10749	Opata_609183_PstIMseI_PA	50.73
10750	Opata_1307740_PstIMspI_PA	50.73
10751	Opata_1347696_PstIMseI_PA	50.73
10752	Opata_822146_PstIMseI_PA	50.73
10753	M6_68298_PstIMseI_PA	50.73
10754	M6_547505_PstIMseI_PA	50.73
10755	M6_1424652_PstIMseI_PA	50.73
10756	Opata_1384643_PstIMspI_PA	50.73
10757	M6_588149_PstIMseI_PA	50.73
10758	Opata_2727536_PstIMspI_PA	50.73
10759	Opata_585371_PstIMseI_PA	50.73
10760	Opata_1493462_PstIMspI_PA	50.73
10761	Opata_16754_PstIMseI_PA	50.73
10762	M6_860528_PstIMseI_PA	50.73
10763	Opata_2052975_PstIMspI_PA	50.73
10764	M6_745144_PstIMspI_PA	50.73
10765	M6_716636_PstIMluI_PA	50.73
10766	M6_702115_PstIMspI_PA	50.73
10767	M6_3515184_PstIMseI_PA	50.73
10768	Opata_748195_PstIMseI_PA	50.73
10769	Opata_1573132_PstIMseI_PA	50.73
10770	M6_427734_PstIMseI_PA	50.73
10771	Opata_861477_PstIMseI_PA	50.73
10772	Opata_2558440_PstIMspI_PA	50.73
10773	M6_261910_PstIMseI_PA	50.73
10774	Opata_3123624_PstIMseI_PA	50.73
10775	Opata_2527743_PstIMspI_PA	50.73
10776	Opata_1894677_PstIMspI_PA	50.73
10777	M6_1500127_PstIMspI_PA	50.73
10778	Opata_4010436_PstIMspI_PA	50.73
10779	Opata_1988125_PstIMseI_PA	50.73
10780	Opata_669701_PstIMseI_PA	50.73
10781	Opata_182528_PstIMseI_PA	50.73
10782	Opata_372816_PstIMseI_PA	50.73
10783	Opata_786734_PstIMseI_PA	50.73
10784	Opata_4054553_PstIMspI_PA	50.73
10785	Opata_3702615_PstIMspI_PA	50.73
10786	Opata_385393_PstIMseI_PA	50.73
10787	Opata_777500_PstIMseI_PA	50.73
10788	Opata_581306_PstIMseI_PA	50.73
10789	M6_4038838_PstIMseI_PA	50.73
10790	M6_2362132_PstIMseI_PA	50.73
10791	Opata_2028300_PstIMspI_PA	50.73
10792	Opata_336513_PstIMspI_PA	50.73
10793	Opata_2062811_PstIMspI_PA	50.73
10794	Opata_1051660_PstIMseI_PA	50.73
10795	Opata_1545422_PstIMspI_PA	50.73
10796	Opata_760376_PstIMseI_PA	50.73
10797	M6_830255_PstIMseI_PA	50.73
10798	Opata_278137_PstIMseI_PA	50.73
10799	M6_226012_PstIMspI_PA	50.73
10800	Opata_395812_PstIMseI_PA	50.73
10801	M6_1179065_PstIMspI_PA	50.73
10802	Opata_810708_PstIMseI_PA	50.73
10803	Opata_103023_PstIMseI_PA	50.73
10804	Opata_485907_PstIMseI_PA	50.73
10805	Opata_3403066_PstIMspI_PA	50.73
10806	Opata_806334_PstIMseI_PA	50.73
10807	M6_3294147_PstIMseI_PA	50.73
10808	M6_2609104_PstIMseI_PA	50.73
10809	M6_1781425_PstIMseI_PA	50.73
10810	Opata_290576_PstIMspI_PA	50.73
10811	M6_1297362_PstIMseI_PA	50.73
10812	M6_58414_PstIMseI_PA	50.73
10813	Opata_2477888_PstIMseI_PA	50.73
10814	Opata_3202454_PstIMseI_PA	50.73
10815	Opata_162523_PstIMseI_PA	50.73
10816	Opata_550804_PstIMseI_PA	50.73
10817	M6_618046_PstIMspI_PA	50.73
10818	M6_771856_PstIMseI_PA	50.73
10819	Opata_771128_PstIMspI_PA	50.73
10820	Opata_3731206_PstIMspI_PA	50.73
10821	Opata_1576732_PstIMluI_PA	50.73
10822	Opata_27856_PstIMseI_PA	50.73
10823	Opata_3013189_PstIMspI_PA	50.73
10824	Opata_521972_PstIMseI_PA	50.73
10825	Opata_938175_PstIMspI_PA	50.73
10826	M6_1851152_PstIMseI_PA	50.73
10827	Opata_3794702_PstIMseI_PA	50.73
10828	Opata_188130_PstIMseI_PA	50.73
10829	Opata_1286042_PstIMseI_PA	50.73
10830	M6_24140_PstIMseI_PA	50.73
10831	M6_541816_PstIMseI_PA	50.73
10832	M6_392623_PstIMseI_PA	50.73
10833	M6_601039_PstIMseI_PA	50.73
10834	M6_73643_PstIMseI_PA	50.73
10835	Opata_32071_PstIMseI_PA	50.73
10836	Opata_1982279_PstIMseI_PA	50.73
10837	Opata_230446_PstIMseI_PA	50.73
10838	Opata_91844_PstIMseI_PA	50.73
10839	Opata_4029440_PstIMspI_PA	50.73
10840	Opata_559483_PstIMseI_PA	50.73
10841	M6_63293_PstIMseI_PA	50.73
10842	M6_857345_PstIMseI_PA	50.73
10843	Opata_1314882_PstIMseI_PA	50.73
10844	M6_670291_PstIMseI_PA	50.73
10845	M6_1201080_PstIMseI_PA	50.73
10846	M6_330052_PstIMseI_PA	50.73
10847	Opata_2628005_PstIMspI_PA	50.73
10848	Opata_194763_PstIMseI_PA	50.73
10849	M6_1145018_PstIMseI_PA	50.73
10850	Opata_3088473_PstIMseI_PA	50.73
10851	M6_382123_PstIMspI_PA	50.73
10852	Opata_2546729_PstIMseI_PA	50.73
10853	Opata_2874562_PstIMspI_PA	50.73
10854	Opata_691093_PstIMseI_PA	50.73
10855	Opata_1458422_PstIMseI_PA	50.73
10856	M6_435187_PstIMseI_PA	50.73
10857	Opata_1245103_PstIMseI_PA	50.73
10858	Opata_1189552_PstIMseI_PA	50.73
10859	Opata_1729421_PstIMspI_PA	50.73
10860	Opata_967542_PstIMseI_PA	50.73
10861	Opata_3007781_PstIMspI_PA	50.73
10862	Opata_1154887_PstIMseI_PA	50.73
10863	M6_1338052_PstIMseI_PA	50.73
10864	Opata_598295_PstIMspI_PA	50.73
10865	Opata_1316557_PstIMseI_PA	50.73
10866	Opata_690597_PstIMseI_PA	50.73
10867	Opata_892176_PstIMseI_PA	50.73
10868	M6_1473852_PstIMspI_PA	50.73
10869	M6_799871_PstIMseI_PA	50.73
10870	Opata_546923_PstIMseI_PA	50.73
10871	Opata_218418_PstIMseI_PA	50.73
10872	Opata_892647_PstIMseI_PA	50.73
10873	Opata_1031384_PstIMseI_PA	50.73
10874	M6_224428_PstIMseI_PA	50.73
10875	M6_81834_PstIMseI_PA	50.73
10876	M6_846099_PstIMseI_PA	50.73
10877	Opata_88649_PstIMseI_PA	50.73
10878	Opata_1333089_PstIMspI_PA	50.73
10879	Opata_184481_PstIMseI_PA	50.73
10880	M6_2381105_PstIMseI_PA	50.73
10881	Opata_1249166_PstIMseI_PA	50.73
10882	M6_896477_PstIMseI_PA	50.73
10883	M6_2533485_PstIMseI_PA	50.73
10884	M6_3479563_PstIMspI_PA	50.73
10885	Opata_450383_PstIMseI_PA	50.73
10886	Opata_119449_PstIMseI_PA	50.73
10887	Opata_1166836_PstIMseI_PA	50.73
10888	Opata_1262502_PstIMseI_PA	50.73
10889	Opata_1239928_PstIMseI_PA	50.73
10890	Opata_4213738_PstIMseI_PA	50.73
10891	M6_1356348_PstIMseI_PA	50.73
10892	Opata_3682756_PstIMspI_PA	50.73
10893	M6_552897_PstIMseI_PA	50.73
10894	Opata_778666_PstIMseI_PA	50.73
10895	Opata_3623355_PstIMspI_PA	50.73
10896	Opata_2430151_PstIMseI_PA	50.73
10897	Opata_2956336_PstIMspI_PA	50.73
10898	M6_640389_PstIMseI_PA	50.73
10899	M6_18112_PstIMseI_PA	50.73
10900	M6_1339564_PstIMseI_PA	50.73
10901	Opata_3226393_PstIMseI_PA	50.73
10902	Opata_79522_PstIMseI_PA	50.73
10903	Opata_2462594_PstIMseI_PA	50.73
10904	M6_1361450_PstIMseI_PA	50.73
10905	M6_1131648_PstIMseI_PA	50.73
10906	M6_441212_PstIMspI_PA	50.73
10907	Opata_240664_PstIMseI_PA	50.73
10908	Opata_239664_PstIMseI_PA	50.73
10909	Opata_504590_PstIMspI_PA	50.73
10910	M6_1530796_PstIMseI_PA	50.73
10911	M6_892001_PstIMluI_PA	50.73
10912	Opata_1193852_PstIMluI_PA	50.73
10913	M6_1722921_PstIMluI_PA	50.73
10914	M6_89541_PstIMseI_PA	50.73
10915	M6_1453719_PstIMspI_PA	50.73
10916	M6_3698865_PstIMseI_PA	50.73
10917	M6_233868_PstIMseI_PA	50.73
10918	M6_1468112_PstIMseI_PA	50.73
10919	M6_76544_PstIMseI_PA	50.73
10920	Opata_50380_PstIMseI_PA	50.73
10921	M6_2387686_PstIMluI_PA	50.73
10922	M6_1220695_PstIMspI_PA	50.73
10923	M6_608106_PstIMseI_PA	50.73
10924	M6_126354_PstIMseI_PA	50.73
10925	M6_479938_PstIMseI_PA	50.73
10926	M6_2190457_PstIMspI_PA	50.73
10927	Opata_1817841_PstIMspI_PA	50.73
10928	M6_1417023_PstIMspI_PA	50.73
10929	M6_500140_PstIMspI_PA	50.73
10930	M6_1519162_PstIMseI_PA	50.73
10931	M6_1539262_PstIMseI_PA	50.73
10932	M6_700680_PstIMspI_PA	50.73
10933	M6_1370381_PstIMseI_PA	50.73
10934	M6_614564_PstIMseI_PA	50.73
10935	M6_219273_PstIMseI_PA	50.73
10936	M6_821276_PstIMspI_PA	50.73
10937	M6_31798_PstIMseI_PA	50.73
10938	M6_1833541_PstIMspI_PA	50.73
10939	M6_1431486_PstIMspI_PA	50.73
10940	M6_142749_PstIMseI_PA	50.73
10941	M6_142837_PstIMseI_PA	50.73
10942	M6_1979424_PstIMspI_PA	50.73
10943	M6_136531_PstIMseI_PA	50.73
10944	Opata_1201812_PstIMseI_PA	50.73
10945	M6_1056274_PstIMseI_PA	50.73
10946	M6_760668_PstIMspI_PA	50.73
10947	M6_1063658_PstIMspI_PA	50.73
10948	M6_825090_PstIMspI_PA	50.73
10949	Opata_1426979_PstIMluI_PA	50.73
10950	M6_2886187_PstIMseI_PA	50.73
10951	M6_2126435_PstIMseI_PA	50.73
10952	M6_1651822_PstIMspI_PA	50.73
10953	M6_978962_PstIMseI_PA	50.73
10954	M6_620566_PstIMseI_PA	50.73
10955	M6_880116_PstIMseI_PA	50.73
10956	M6_129893_PstIMspI_PA	50.73
10957	M6_315444_PstIMseI_PA	50.73
10958	M6_2698014_PstIMluI_PA	50.73
10959	M6_735891_PstIMspI_PA	50.73
10960	M6_1933932_PstIMspI_PA	50.73
10961	Opata_1886648_PstIMspI_PA	50.73
10962	M6_523937_PstIMseI_PA	50.73
10963	M6_2331766_PstIMspI_PA	50.73
10964	M6_419277_PstIMseI_PA	50.73
10965	M6_616355_PstIMspI_PA	50.73
10966	M6_264353_PstIMseI_PA	50.73
10967	M6_948160_PstIMseI_PA	50.73
10968	M6_266736_PstIMseI_PA	50.73
10969	M6_1723657_PstIMspI_PA	50.73
10970	M6_2333447_PstIMseI_PA	50.73
10971	M6_219084_PstIMseI_PA	50.73
10972	M6_849679_PstIMspI_PA	50.73
10973	M6_298631_PstIMseI_PA	50.73
10974	M6_495907_PstIMseI_PA	50.73
10975	Opata_1221144_PstIMseI_PA	50.73
10976	M6_1564715_PstIMspI_PA	50.73
10977	Opata_1769885_PstIMspI_PA	50.73
10978	Opata_1447348_PstIMseI_PA	50.73
10979	M6_2361118_PstIMseI_PA	50.73
10980	M6_1831019_PstIMspI_PA	50.73
10981	M6_802004_PstIMspI_PA	50.73
10982	M6_701916_PstIMseI_PA	50.73
10983	M6_343266_PstIMseI_PA	50.73
10984	Opata_197751_PstIMseI_PA	50.73
10985	4005380	50.8
10986	1302246	50.8
10987	5324065	50.81
10988	1106053	50.87
10989	1713632	50.87
10990	2264758	50.87
10991	3027403	50.87
10992	4910677	50.87
10993	1159261	50.95
10994	1130056	50.97
10995	1111470	51.05
10996	1114215	51.05
10997	1132229	51.05
10998	1015088	51.1
10999	2262552	51.1
11000	1219593	51.15
11001	1708289	51.2
11002	3945644	51.2
11003	3952683	51.2
11004	3953324	51.2
11005	3955265	51.2
11006	1219657	51.2
11007	2280679	51.28
11008	1126275	51.3
11009	1031821	51.34
11010	1159834	51.34
11011	3945822	51.34
11012	4439909	51.34
11013	6041508	51.34
11014	Excalibur_c7554_110	51.39
11015	Excalibur_c63036_165	51.39
11016	CAP8_c195_441	51.39
11017	1083471	51.4
11018	1306448	51.43
11019	1136149	51.45
11020	2292397	51.45
11021	2324304	51.45
11022	wPt-6463	51.46
11023	wsnp_Ra_c12688_20260063	51.52
11024	1163334	51.54
11025	1271016	51.54
11026	1396296	51.54
11027	3938993	51.54
11028	3953311	51.54
11029	4405390	51.54
11030	990802	51.54
11031	987551	51.55
11032	988288	51.8
11033	wsnp_RFL_Contig3316_3390729	51.93
11034	wsnp_BF200891B_Ta_2_1	51.93
11035	wsnp_CAP7_c90_52035	51.93
11036	wsnp_JD_c646_966400	51.93
11037	RAC875_c4454_1270	51.93
11038	BobWhite_c14812_828	51.93
11039	BobWhite_rep_c61300_88	51.93
11040	GENE-4333_211	51.93
11041	3027472	51.95
11042	3064364	51.95
11043	3955617	51.95
11044	4405734	51.95
11045	4406136	51.95
11046	4410007	51.95
11047	4536379	51.95
11048	982265	51.99
11049	985668	51.99
11050	986979	51.99
11051	1037322	51.99
11052	1048626	51.99
11053	1056804	51.99
11054	1063317	51.99
11055	1065420	51.99
11056	1071278	51.99
11057	1073459	51.99
11058	1078254	51.99
11059	1082255	51.99
11060	1087768	51.99
11061	1100449	51.99
11062	1129302	51.99
11063	1140487	51.99
11064	1214090	51.99
11065	1215790	51.99
11066	1220024	51.99
11067	1221374	51.99
11068	1236989	51.99
11069	1241171	51.99
11070	1307930	51.99
11071	1381427	51.99
11072	1713828	51.99
11073	1861386	51.99
11074	2241576	51.99
11075	2243255	51.99
11076	2244494	51.99
11077	2251204	51.99
11078	3021304	51.99
11079	3024101	51.99
11080	3024545	51.99
11081	3029297	51.99
11082	3934815	51.99
11083	3938884	51.99
11084	3952230	51.99
11085	4409733	51.99
11086	5332039	51.99
11087	5579648	51.99
11088	BE499017-174	52
11089	Xgpw2119	52
11090	Xfbb226.1	52
11091	1080342	52.07
11092	Xwmc546.1	52.1
11093	4009491	52.14
11094	Opata_60587_71_PstIMseI_SNP	52.15
11095	Opata_122783_90_PstIMseI_SNP	52.15
11096	Opata_3811513_33_PstIMspI_SNP	52.15
11097	Opata_2661276_1_PstIMspI_SNP	52.15
11098	Opata_92137_11_PstIMseI_SNP	52.15
11099	Opata_43825_53_PstIMseI_SNP	52.15
11100	Opata_165196_22_PstIMseI_SNP	52.15
11101	Opata_117620_34_PstIMseI_SNP	52.15
11102	Opata_489521_44_PstIMspI_SNP	52.15
11103	Opata_3811513_15_PstIMspI_SNP	52.15
11104	Opata_3284650_36_PstIMspI_SNP	52.15
11105	Opata_1292177_75_PstIMseI_SNP	52.15
11106	Opata_13394_60_PstIMseI_SNP	52.15
11107	Opata_111857_21_PstIMseI_SNP	52.15
11108	Opata_823066_47_PstIMseI_SNP	52.15
11109	Opata_92137_32_PstIMseI_SNP	52.15
11110	Opata_131039_72_PstIMseI_SNP	52.15
11111	Opata_131039_35_PstIMseI_SNP	52.15
11112	Opata_2056968_44_PstIMspI_SNP	52.15
11113	Opata_892868_5_PstIMseI_SNP	52.15
11114	Opata_566427_47_PstIMspI_SNP	52.15
11115	Opata_104527_14_PstIMspI_SNP	52.15
11116	Opata_560507_31_PstIMseI_SNP	52.15
11117	Opata_516682_35_PstIMseI_SNP	52.15
11118	M6_2733465_PstIMspI_PA	52.15
11119	Opata_1201705_71_PstIMspI_SNP	52.15
11120	M6_693728_PstIMseI_PA	52.15
11121	Opata_122783_13_PstIMseI_SNP	52.15
11122	Opata_1558404_56_PstIMspI_SNP	52.15
11123	Opata_68229_73_PstIMseI_SNP	52.15
11124	Opata_46496_35_PstIMseI_SNP	52.15
11125	Opata_1107758_38_PstIMseI_SNP	52.15
11126	Opata_3811513_54_PstIMspI_SNP	52.15
11127	Opata_2750120_78_PstIMseI_SNP	52.15
11128	M6_1098969_PstIMspI_PA	52.15
11129	M6_2792439_PstIMspI_PA	52.15
11130	M6_1792232_PstIMseI_PA	52.15
11131	Opata_35256_34_PstIMseI_SNP	52.15
11132	Opata_1310825_13_PstIMseI_SNP	52.15
11133	M6_1083795_PstIMseI_PA	52.15
11134	M6_446831_PstIMspI_PA	52.15
11135	Opata_78845_1_PstIMseI_SNP	52.15
11136	Opata_2750120_48_PstIMseI_SNP	52.15
11137	Opata_1908779_15_PstIMspI_SNP	52.15
11138	Opata_3014743_37_PstIMseI_SNP	52.15
11139	Opata_78845_88_PstIMseI_SNP	52.15
11140	Opata_387542_24_PstIMseI_SNP	52.15
11141	Opata_170351_50_PstIMseI_SNP	52.15
11142	Opata_81223_41_PstIMseI_SNP	52.15
11143	Opata_2565545_14_PstIMspI_SNP	52.15
11144	M6_2066101_PstIMspI_PA	52.15
11145	Opata_2709992_43_PstIMspI_SNP	52.15
11146	Opata_3026777_75_PstIMspI_SNP	52.15
11147	Opata_952280_87_PstIMseI_SNP	52.15
11148	Opata_119314_36_PstIMseI_SNP	52.15
11149	M6_3007869_PstIMspI_PA	52.15
11150	Opata_963407_29_PstIMspI_SNP	52.15
11151	M6_1378980_PstIMspI_PA	52.15
11152	Opata_3935405_PstIMspI_PA	52.15
11153	M6_3198636_PstIMseI_PA	52.15
11154	Opata_243606_70_PstIMseI_SNP	52.15
11155	M6_951916_PstIMseI_PA	52.15
11156	Opata_81223_77_PstIMseI_SNP	52.15
11157	M6_1162090_PstIMspI_PA	52.15
11158	M6_1160570_PstIMseI_PA	52.15
11159	M6_499973_PstIMspI_PA	52.15
11160	M6_3127543_PstIMspI_PA	52.15
11161	M6_1462934_PstIMseI_PA	52.15
11162	Opata_2089274_PstIMspI_PA	52.15
11163	M6_3114421_PstIMspI_PA	52.15
11164	Opata_260674_87_PstIMseI_SNP	52.15
11165	M6_455169_PstIMspI_PA	52.15
11166	M6_537883_PstIMspI_PA	52.15
11167	M6_1638835_PstIMspI_PA	52.15
11168	M6_542237_PstIMspI_PA	52.15
11169	M6_629531_PstIMspI_PA	52.15
11170	M6_354753_PstIMspI_PA	52.15
11171	Opata_561795_37_PstIMseI_SNP	52.15
11172	M6_599564_PstIMspI_PA	52.15
11173	Opata_2750120_83_PstIMseI_SNP	52.15
11174	M6_94177_PstIMseI_PA	52.15
11175	M6_798959_PstIMspI_PA	52.15
11176	Opata_504984_64_PstIMseI_SNP	52.15
11177	M6_2654846_PstIMseI_PA	52.15
11178	Opata_558431_41_PstIMseI_SNP	52.15
11179	Opata_1848807_49_PstIMspI_SNP	52.15
11180	Opata_236741_18_PstIMseI_SNP	52.15
11181	Opata_2100852_PstIMspI_PA	52.15
11182	M6_1450501_PstIMspI_PA	52.15
11183	M6_55179_PstIMseI_PA	52.15
11184	M6_614371_PstIMspI_PA	52.15
11185	Opata_504984_26_PstIMseI_SNP	52.15
11186	Opata_1908779_50_PstIMspI_SNP	52.15
11187	M6_199511_PstIMseI_PA	52.15
11188	M6_2390007_PstIMspI_PA	52.15
11189	Opata_35256_72_PstIMseI_SNP	52.15
11190	Opata_952280_21_PstIMseI_SNP	52.15
11191	M6_418335_PstIMseI_PA	52.15
11192	M6_2333511_PstIMspI_PA	52.15
11193	Opata_565214_73_PstIMspI_SNP	52.15
11194	M6_411210_PstIMspI_PA	52.15
11195	Opata_330639_77_PstIMseI_SNP	52.15
11196	Opata_330639_76_PstIMseI_SNP	52.15
11197	M6_2281684_PstIMspI_PA	52.15
11198	M6_2502611_PstIMspI_PA	52.15
11199	Opata_198124_19_PstIMseI_SNP	52.15
11200	Opata_952280_86_PstIMseI_SNP	52.15
11201	M6_315596_PstIMspI_PA	52.15
11202	Opata_1606750_61_PstIMspI_SNP	52.15
11203	M6_2524759_PstIMspI_PA	52.15
11204	Opata_2946728_23_PstIMspI_SNP	52.15
11205	M6_281067_PstIMseI_PA	52.15
11206	Opata_2565545_27_PstIMspI_SNP	52.15
11207	Opata_170351_82_PstIMseI_SNP	52.15
11208	Opata_511250_39_PstIMseI_SNP	52.15
11209	Opata_511250_27_PstIMseI_SNP	52.15
11210	Opata_53526_55_PstIMseI_SNP	52.15
11211	Opata_511250_12_PstIMseI_SNP	52.15
11212	Opata_1423850_76_PstIMseI_SNP	52.15
11213	Opata_548863_21_PstIMseI_SNP	52.15
11214	M6_1815770_14_PstIMseI_SNP	52.15
11215	Opata_1172378_39_PstIMseI_SNP	52.15
11216	Opata_107181_43_PstIMseI_SNP	52.15
11217	Opata_2757457_73_PstIMseI_SNP	52.15
11218	Opata_269110_87_PstIMseI_SNP	52.15
11219	Opata_2757457_72_PstIMseI_SNP	52.15
11220	M6_1815770_35_PstIMseI_SNP	52.15
11221	Opata_229101_26_PstIMseI_SNP	52.15
11222	Opata_1172378_12_PstIMseI_SNP	52.15
11223	Opata_505417_39_PstIMseI_SNP	52.15
11224	Opata_2342394_85_PstIMseI_SNP	52.15
11225	Opata_1691300_21_PstIMspI_SNP	52.15
11226	M6_98172_PstIMseI_PA	52.15
11227	M6_3572197_PstIMseI_PA	52.15
11228	Opata_96052_6_PstIMseI_SNP	52.15
11229	Opata_893507_75_PstIMseI_SNP	52.15
11230	M6_3169123_PstIMspI_PA	52.15
11231	Opata_893507_71_PstIMseI_SNP	52.15
11232	Opata_34540_45_PstIMseI_SNP	52.15
11233	M6_697917_PstIMseI_PA	52.15
11234	M6_1559214_PstIMseI_PA	52.15
11235	Opata_2491171_72_PstIMspI_SNP	52.15
11236	M6_3260611_PstIMseI_PA	52.15
11237	Opata_2491171_41_PstIMspI_SNP	52.15
11238	Opata_61585_5_PstIMseI_SNP	52.15
11239	Opata_61585_67_PstIMseI_SNP	52.15
11240	M6_1756058_PstIMseI_PA	52.15
11241	Opata_893507_57_PstIMseI_SNP	52.15
11242	Opata_957745_56_PstIMseI_SNP	52.15
11243	Opata_34540_32_PstIMseI_SNP	52.15
11244	M6_2134946_PstIMseI_PA	52.15
11245	M6_1257703_PstIMseI_PA	52.15
11246	Opata_744941_31_PstIMseI_SNP	52.15
11247	M6_794123_PstIMspI_PA	52.15
11248	Opata_691942_64_PstIMseI_SNP	52.15
11249	Opata_2189573_47_PstIMseI_SNP	52.15
11250	Opata_329847_7_PstIMspI_SNP	52.15
11251	Opata_102254_89_PstIMseI_SNP	52.15
11252	Opata_165196_88_PstIMseI_SNP	52.15
11253	Opata_1530267_19_PstIMseI_SNP	52.15
11254	Opata_158875_PstIMseI_PA	52.15
11255	Opata_1578551_PstIMspI_PA	52.15
11256	Opata_294424_PstIMspI_PA	52.15
11257	Opata_293581_PstIMspI_PA	52.15
11258	Opata_487067_33_PstIMseI_SNP	52.15
11259	Opata_2786463_75_PstIMspI_SNP	52.15
11260	Opata_892172_15_PstIMspI_SNP	52.15
11261	Opata_1355948_43_PstIMseI_SNP	52.15
11262	Opata_3342702_25_PstIMseI_SNP	52.15
11263	Opata_2520276_PstIMspI_PA	52.15
11264	Opata_586931_60_PstIMseI_SNP	52.15
11265	Opata_3468848_81_PstIMseI_SNP	52.15
11266	Opata_691158_PstIMseI_PA	52.15
11267	Opata_1203557_17_PstIMseI_SNP	52.15
11268	Opata_487067_15_PstIMseI_SNP	52.15
11269	Opata_203846_84_PstIMseI_SNP	52.15
11270	Opata_369079_PstIMluI_PA	52.15
11271	Opata_586931_12_PstIMseI_SNP	52.15
11272	Opata_441046_5_PstIMseI_SNP	52.15
11273	Opata_206898_64_PstIMseI_SNP	52.15
11274	Opata_571060_24_PstIMseI_SNP	52.15
11275	Opata_353030_8_PstIMspI_SNP	52.15
11276	Opata_987861_42_PstIMseI_SNP	52.15
11277	Opata_586931_5_PstIMseI_SNP	52.15
11278	Opata_50947_46_PstIMseI_SNP	52.15
11279	Opata_967656_24_PstIMseI_SNP	52.15
11280	Opata_2720244_PstIMseI_PA	52.15
11281	Opata_1622003_20_PstIMseI_SNP	52.15
11282	Opata_816001_72_PstIMspI_SNP	52.15
11283	Opata_299359_20_PstIMseI_SNP	52.15
11284	Opata_3602698_PstIMspI_PA	52.15
11285	Opata_3342702_74_PstIMseI_SNP	52.15
11286	Opata_2235883_PstIMluI_PA	52.15
11287	Opata_487067_54_PstIMseI_SNP	52.15
11288	Opata_657212_16_PstIMseI_SNP	52.15
11289	Opata_392306_77_PstIMspI_SNP	52.15
11290	Opata_299359_14_PstIMseI_SNP	52.15
11291	Opata_1622003_67_PstIMseI_SNP	52.15
11292	Opata_3784899_PstIMspI_PA	52.15
11293	Opata_393465_82_PstIMseI_SNP	52.15
11294	Opata_10628_39_PstIMseI_SNP	52.15
11295	M6_810148_PstIMseI_PA	52.15
11296	Opata_421703_2_PstIMseI_SNP	52.15
11297	M6_1444023_PstIMseI_PA	52.15
11298	Opata_3196949_55_PstIMspI_SNP	52.15
11299	M6_320590_PstIMspI_PA	52.15
11300	M6_1040493_PstIMspI_PA	52.15
11301	Opata_225175_52_PstIMseI_SNP	52.15
11302	M6_3053091_PstIMseI_PA	52.15
11303	Opata_853349_5_PstIMseI_SNP	52.15
11304	M6_2935598_PstIMseI_PA	52.15
11305	M6_491006_PstIMspI_PA	52.15
11306	M6_553429_PstIMseI_PA	52.15
11307	M6_1234442_PstIMseI_PA	52.15
11308	M6_1989237_PstIMseI_PA	52.15
11309	M6_3332141_PstIMseI_PA	52.15
11310	Opata_863246_2_PstIMspI_SNP	52.15
11311	M6_427199_PstIMseI_PA	52.15
11312	M6_1297493_PstIMspI_PA	52.15
11313	M6_3371_PstIMseI_PA	52.15
11314	M6_559893_PstIMseI_PA	52.15
11315	Opata_455674_33_PstIMseI_SNP	52.15
11316	Opata_837276_83_PstIMseI_SNP	52.15
11317	M6_1025640_PstIMseI_PA	52.15
11318	Opata_435933_90_PstIMseI_SNP	52.15
11319	M6_1205061_PstIMseI_PA	52.15
11320	M6_453044_PstIMseI_PA	52.15
11321	Opata_129740_18_PstIMseI_SNP	52.15
11322	M6_536370_PstIMseI_PA	52.15
11323	Opata_1073238_70_PstIMseI_SNP	52.15
11324	Opata_371476_23_PstIMseI_SNP	52.15
11325	M6_683702_PstIMseI_PA	52.15
11326	Opata_837276_81_PstIMseI_SNP	52.15
11327	Opata_1073238_68_PstIMseI_SNP	52.15
11328	Opata_1073238_83_PstIMseI_SNP	52.15
11329	M6_600999_PstIMseI_PA	52.15
11330	M6_673962_PstIMseI_PA	52.15
11331	Opata_151747_8_PstIMseI_SNP	52.15
11332	Opata_569356_59_PstIMseI_SNP	52.15
11333	Opata_3829924_86_PstIMseI_SNP	52.15
11334	Opata_3196949_38_PstIMspI_SNP	52.15
11335	M6_380341_PstIMseI_PA	52.15
11336	M6_1566684_PstIMspI_PA	52.15
11337	Opata_421703_6_PstIMseI_SNP	52.15
11338	Opata_421703_55_PstIMseI_SNP	52.15
11339	M6_981939_PstIMseI_PA	52.15
11340	Opata_1493507_PstIMspI_PA	52.15
11341	M6_322017_PstIMseI_PA	52.15
11342	Opata_853846_4_PstIMseI_SNP	52.15
11343	Opata_15280_87_PstIMseI_SNP	52.15
11344	Opata_560311_61_PstIMspI_SNP	52.15
11345	Opata_1739877_PstIMspI_PA	52.15
11346	M6_247264_PstIMseI_PA	52.15
11347	M6_1456769_PstIMseI_PA	52.15
11348	Opata_2345003_PstIMspI_PA	52.15
11349	Opata_805296_PstIMspI_PA	52.15
11350	Opata_2327316_PstIMspI_PA	52.15
11351	Opata_77349_PstIMseI_PA	52.15
11352	Opata_3856525_PstIMspI_PA	52.15
11353	M6_1337431_PstIMseI_PA	52.15
11354	Opata_722969_PstIMseI_PA	52.15
11355	Opata_46064_PstIMluI_PA	52.15
11356	Opata_3211622_PstIMseI_PA	52.15
11357	Opata_1178532_70_PstIMseI_SNP	52.15
11358	Opata_1756716_76_PstIMspI_SNP	52.15
11359	Opata_1014284_PstIMspI_PA	52.15
11360	Opata_94259_PstIMseI_PA	52.15
11361	Opata_3265040_PstIMseI_PA	52.15
11362	Opata_256495_PstIMseI_PA	52.15
11363	Opata_1045786_PstIMseI_PA	52.15
11364	Opata_101687_PstIMseI_PA	52.15
11365	Opata_1006411_PstIMseI_PA	52.15
11366	Opata_1407685_14_PstIMspI_SNP	52.15
11367	Opata_559759_PstIMspI_PA	52.15
11368	Opata_4095041_PstIMspI_PA	52.15
11369	Opata_4019060_PstIMspI_PA	52.15
11370	Opata_507214_PstIMseI_PA	52.15
11371	Opata_1321625_PstIMspI_PA	52.15
11372	Opata_530005_PstIMspI_PA	52.15
11373	Opata_293096_28_PstIMspI_SNP	52.15
11374	Opata_296899_PstIMseI_PA	52.15
11375	Opata_621898_29_PstIMseI_SNP	52.15
11376	M6_681157_PstIMseI_PA	52.15
11377	Opata_1016587_72_PstIMseI_SNP	52.15
11378	Opata_3447645_PstIMspI_PA	52.15
11379	Opata_2665452_PstIMluI_PA	52.15
11380	Opata_1177245_PstIMluI_PA	52.15
11381	Opata_1463834_23_PstIMspI_SNP	52.15
11382	Opata_90006_71_PstIMseI_SNP	52.15
11383	Opata_3913460_PstIMspI_PA	52.15
11384	M6_1605800_PstIMseI_PA	52.15
11385	M6_1853847_PstIMseI_PA	52.15
11386	Opata_622262_PstIMspI_PA	52.15
11387	Opata_3843472_PstIMseI_PA	52.15
11388	Opata_560311_3_PstIMspI_SNP	52.15
11389	M6_317269_PstIMseI_PA	52.15
11390	Opata_2539197_21_PstIMseI_SNP	52.15
11391	Opata_1254122_62_PstIMseI_SNP	52.15
11392	M6_260252_PstIMseI_PA	52.15
11393	Opata_3032046_PstIMseI_PA	52.15
11394	Opata_288204_59_PstIMseI_SNP	52.15
11395	M6_2783186_PstIMseI_PA	52.15
11396	M6_379138_PstIMseI_PA	52.15
11397	Opata_2086850_PstIMspI_PA	52.15
11398	M6_770843_PstIMseI_PA	52.15
11399	Opata_585944_PstIMspI_PA	52.15
11400	Opata_3092748_PstIMspI_PA	52.15
11401	Opata_1162942_PstIMspI_PA	52.15
11402	Opata_850829_19_PstIMseI_SNP	52.15
11403	M6_896078_PstIMseI_PA	52.15
11404	Opata_1357647_PstIMspI_PA	52.15
11405	Opata_54385_26_PstIMseI_SNP	52.15
11406	Opata_1157479_PstIMspI_PA	52.15
11407	Opata_883543_PstIMseI_PA	52.15
11408	Opata_241682_39_PstIMspI_SNP	52.15
11409	Opata_222043_PstIMluI_PA	52.15
11410	Opata_348745_76_PstIMspI_SNP	52.15
11411	Opata_196786_PstIMseI_PA	52.15
11412	Opata_657111_PstIMseI_PA	52.15
11413	Opata_3251319_61_PstIMseI_SNP	52.15
11414	Opata_4377631_PstIMseI_PA	52.15
11415	Opata_210911_PstIMseI_PA	52.15
11416	Opata_230052_PstIMluI_PA	52.15
11417	Opata_675372_PstIMspI_PA	52.15
11418	Opata_229688_PstIMseI_PA	52.15
11419	Opata_77798_PstIMseI_PA	52.15
11420	Opata_1210341_54_PstIMseI_SNP	52.15
11421	Opata_850829_54_PstIMseI_SNP	52.15
11422	Opata_266679_75_PstIMspI_SNP	52.15
11423	Opata_588568_PstIMspI_PA	52.15
11424	M6_810503_PstIMseI_PA	52.15
11425	Opata_1339786_PstIMseI_PA	52.15
11426	Opata_551338_10_PstIMseI_SNP	52.15
11427	M6_1881844_PstIMseI_PA	52.15
11428	Opata_933841_PstIMseI_PA	52.15
11429	M6_3500474_PstIMspI_PA	52.15
11430	M6_316197_PstIMspI_PA	52.15
11431	M6_2269820_PstIMspI_PA	52.15
11432	M6_2293743_PstIMspI_PA	52.15
11433	M6_2454323_PstIMspI_PA	52.15
11434	M6_1234169_PstIMspI_PA	52.15
11435	M6_2254708_PstIMspI_PA	52.15
11436	M6_1527503_PstIMspI_PA	52.15
11437	M6_1684404_PstIMspI_PA	52.15
11438	M6_3335762_PstIMspI_PA	52.15
11439	M6_1762965_PstIMspI_PA	52.15
11440	M6_1683426_PstIMspI_PA	52.15
11441	M6_2289929_PstIMspI_PA	52.15
11442	Opata_1320257_53_PstIMspI_SNP	52.15
11443	M6_2640712_PstIMspI_PA	52.15
11444	M6_774172_PstIMspI_PA	52.15
11445	M6_595498_PstIMspI_PA	52.15
11446	M6_1240836_PstIMspI_PA	52.15
11447	M6_381293_PstIMspI_PA	52.15
11448	M6_319573_PstIMspI_PA	52.15
11449	M6_2052858_PstIMspI_PA	52.15
11450	M6_2098325_PstIMspI_PA	52.15
11451	M6_2257030_PstIMspI_PA	52.15
11452	M6_3211751_PstIMspI_PA	52.15
11453	M6_2120612_PstIMspI_PA	52.15
11454	M6_911233_PstIMspI_PA	52.15
11455	M6_1341967_PstIMspI_PA	52.15
11456	M6_2107707_PstIMspI_PA	52.15
11457	M6_422739_PstIMspI_PA	52.15
11458	M6_2325264_PstIMspI_PA	52.15
11459	M6_3303586_PstIMspI_PA	52.15
11460	M6_2687604_PstIMspI_PA	52.15
11461	M6_58795_PstIMseI_PA	52.15
11462	M6_816986_PstIMseI_PA	52.15
11463	M6_442977_PstIMspI_PA	52.15
11464	M6_2943075_PstIMspI_PA	52.15
11465	M6_1169308_PstIMspI_PA	52.15
11466	M6_601728_PstIMspI_PA	52.15
11467	M6_480014_PstIMspI_PA	52.15
11468	M6_2176692_PstIMspI_PA	52.15
11469	M6_466384_PstIMseI_PA	52.15
11470	M6_874976_PstIMspI_PA	52.15
11471	M6_362081_PstIMspI_PA	52.15
11472	M6_1568861_PstIMspI_PA	52.15
11473	M6_852432_PstIMseI_PA	52.15
11474	M6_1854088_PstIMspI_PA	52.15
11475	M6_1569452_PstIMseI_PA	52.15
11476	M6_701466_PstIMspI_PA	52.15
11477	M6_1741660_PstIMspI_PA	52.15
11478	M6_1801285_PstIMseI_PA	52.15
11479	M6_1353755_PstIMspI_PA	52.15
11480	M6_82268_PstIMseI_PA	52.15
11481	M6_821371_PstIMseI_PA	52.15
11482	M6_3101999_PstIMspI_PA	52.15
11483	M6_1837612_PstIMspI_PA	52.15
11484	M6_3021946_PstIMspI_PA	52.15
11485	M6_1469789_PstIMspI_PA	52.15
11486	M6_2902056_PstIMspI_PA	52.15
11487	M6_1847582_PstIMspI_PA	52.15
11488	M6_588347_PstIMspI_PA	52.15
11489	M6_5843_PstIMspI_PA	52.15
11490	M6_456400_PstIMspI_PA	52.15
11491	M6_771988_PstIMseI_PA	52.15
11492	M6_1434705_PstIMspI_PA	52.15
11493	M6_3521187_PstIMspI_PA	52.15
11494	M6_218224_PstIMseI_PA	52.15
11495	M6_435396_PstIMspI_PA	52.15
11496	M6_1052070_PstIMspI_PA	52.15
11497	M6_2609558_PstIMspI_PA	52.15
11498	M6_33763_PstIMseI_PA	52.15
11499	M6_2716215_PstIMspI_PA	52.15
11500	M6_3127508_PstIMspI_PA	52.15
11501	M6_3297522_PstIMseI_PA	52.15
11502	M6_1287923_PstIMspI_PA	52.15
11503	M6_2991276_PstIMspI_PA	52.15
11504	M6_943643_PstIMspI_PA	52.15
11505	M6_3133196_PstIMspI_PA	52.15
11506	M6_2704197_PstIMspI_PA	52.15
11507	M6_1419131_PstIMspI_PA	52.15
11508	M6_680809_PstIMspI_PA	52.15
11509	M6_1898588_PstIMspI_PA	52.15
11510	M6_947789_PstIMspI_PA	52.15
11511	M6_533556_PstIMseI_PA	52.15
11512	M6_627074_PstIMspI_PA	52.15
11513	M6_1678700_PstIMspI_PA	52.15
11514	M6_1192990_PstIMspI_PA	52.15
11515	M6_1978796_PstIMseI_PA	52.15
11516	M6_1233820_PstIMspI_PA	52.15
11517	M6_1370047_PstIMspI_PA	52.15
11518	M6_727902_PstIMspI_PA	52.15
11519	M6_1934962_PstIMspI_PA	52.15
11520	M6_389603_PstIMseI_PA	52.15
11521	M6_820594_PstIMspI_PA	52.15
11522	M6_906998_PstIMspI_PA	52.15
11523	Opata_388028_46_PstIMspI_SNP	52.15
11524	M6_2915313_PstIMspI_PA	52.15
11525	M6_2459967_PstIMspI_PA	52.15
11526	M6_2504928_PstIMspI_PA	52.15
11527	M6_842219_PstIMspI_PA	52.15
11528	M6_362515_PstIMspI_PA	52.15
11529	M6_541505_PstIMseI_PA	52.15
11530	M6_1757555_PstIMspI_PA	52.15
11531	M6_3000376_PstIMspI_PA	52.15
11532	M6_4190821_PstIMseI_PA	52.15
11533	M6_3215044_PstIMspI_PA	52.15
11534	M6_1151747_PstIMspI_PA	52.15
11535	M6_1719132_PstIMspI_PA	52.15
11536	Opata_1688286_PstIMspI_PA	52.15
11537	M6_1441871_PstIMspI_PA	52.15
11538	Opata_2423330_PstIMseI_PA	52.15
11539	Opata_742333_PstIMseI_PA	52.15
11540	M6_212724_PstIMluI_PA	52.15
11541	Opata_952438_PstIMspI_PA	52.15
11542	Opata_396862_PstIMspI_PA	52.15
11543	M6_824400_PstIMspI_PA	52.15
11544	M6_1742761_PstIMspI_PA	52.15
11545	M6_1934374_PstIMspI_PA	52.15
11546	M6_1166671_PstIMseI_PA	52.15
11547	Opata_2016720_PstIMspI_PA	52.15
11548	Opata_3186154_PstIMspI_PA	52.15
11549	M6_2431285_PstIMspI_PA	52.15
11550	Opata_449886_PstIMseI_PA	52.15
11551	Opata_879652_23_PstIMseI_SNP	52.15
11552	M6_904048_PstIMseI_PA	52.15
11553	Opata_616738_PstIMseI_PA	52.15
11554	Opata_1125737_PstIMspI_PA	52.15
11555	M6_57301_PstIMseI_PA	52.15
11556	Opata_89866_PstIMseI_PA	52.15
11557	Opata_86293_46_PstIMseI_SNP	52.15
11558	Opata_2869273_PstIMspI_PA	52.15
11559	Opata_548267_PstIMseI_PA	52.15
11560	M6_1605664_PstIMspI_PA	52.15
11561	Opata_3342472_PstIMspI_PA	52.15
11562	Opata_2584988_PstIMspI_PA	52.15
11563	M6_2485644_PstIMspI_PA	52.15
11564	M6_574245_PstIMspI_PA	52.15
11565	Opata_661162_PstIMspI_PA	52.15
11566	Opata_447281_43_PstIMseI_SNP	52.15
11567	Opata_3468320_PstIMspI_PA	52.15
11568	M6_2611138_PstIMseI_PA	52.15
11569	Opata_2179059_79_PstIMspI_SNP	52.15
11570	Opata_879652_59_PstIMseI_SNP	52.15
11571	Opata_1092685_PstIMseI_PA	52.15
11572	M6_3147021_PstIMspI_PA	52.15
11573	M6_387367_PstIMspI_PA	52.15
11574	Opata_1126183_PstIMseI_PA	52.15
11575	Opata_553299_PstIMspI_PA	52.15
11576	Opata_74475_PstIMseI_PA	52.15
11577	M6_322500_PstIMseI_PA	52.15
11578	Opata_445327_PstIMspI_PA	52.15
11579	M6_2378891_PstIMluI_PA	52.15
11580	Opata_2078571_PstIMseI_PA	52.15
11581	Opata_4114242_PstIMspI_PA	52.15
11582	Opata_3248135_PstIMspI_PA	52.15
11583	Opata_952183_PstIMspI_PA	52.15
11584	Opata_1787042_PstIMspI_PA	52.15
11585	M6_4235404_PstIMseI_PA	52.15
11586	M6_1693319_PstIMspI_PA	52.15
11587	M6_2244886_PstIMspI_PA	52.15
11588	Opata_86293_48_PstIMseI_SNP	52.15
11589	M6_516561_PstIMseI_PA	52.15
11590	M6_4048940_PstIMseI_PA	52.15
11591	Opata_972962_PstIMspI_PA	52.15
11592	M6_2605363_PstIMspI_PA	52.15
11593	M6_1396972_PstIMspI_PA	52.15
11594	Opata_926287_PstIMseI_PA	52.15
11595	M6_615948_PstIMseI_PA	52.15
11596	Opata_1929036_PstIMspI_PA	52.15
11597	M6_2614610_PstIMspI_PA	52.15
11598	Opata_1146544_34_PstIMseI_SNP	52.15
11599	Opata_1667782_PstIMspI_PA	52.15
11600	M6_519841_PstIMseI_PA	52.15
11601	Opata_4121231_PstIMseI_PA	52.15
11602	M6_935100_PstIMseI_PA	52.15
11603	Opata_588738_PstIMseI_PA	52.15
11604	M6_3276257_PstIMspI_PA	52.15
11605	M6_2204089_PstIMseI_PA	52.15
11606	Opata_1967410_PstIMspI_PA	52.15
11607	M6_114113_PstIMseI_PA	52.15
11608	M6_2877536_PstIMseI_PA	52.15
11609	M6_693037_PstIMseI_PA	52.15
11610	Opata_2271914_PstIMseI_PA	52.15
11611	Opata_2129847_PstIMspI_PA	52.15
11612	M6_287263_PstIMseI_PA	52.15
11613	M6_1022297_PstIMseI_PA	52.15
11614	M6_1988884_PstIMseI_PA	52.15
11615	M6_940058_PstIMspI_PA	52.15
11616	M6_377003_PstIMseI_PA	52.15
11617	M6_1329513_PstIMspI_PA	52.15
11618	Opata_1038019_PstIMseI_PA	52.15
11619	M6_2760575_PstIMspI_PA	52.15
11620	M6_3435142_PstIMspI_PA	52.15
11621	Opata_890776_PstIMseI_PA	52.15
11622	M6_32207_PstIMseI_PA	52.15
11623	Opata_1138972_PstIMspI_PA	52.15
11624	Opata_875461_PstIMseI_PA	52.15
11625	M6_418160_PstIMspI_PA	52.15
11626	Opata_3266282_PstIMseI_PA	52.15
11627	M6_1926133_PstIMspI_PA	52.15
11628	Opata_4109795_PstIMspI_PA	52.15
11629	M6_2548193_PstIMspI_PA	52.15
11630	M6_1577402_PstIMspI_PA	52.15
11631	M6_1076902_PstIMspI_PA	52.15
11632	M6_1107697_PstIMspI_PA	52.15
11633	M6_699988_PstIMspI_PA	52.15
11634	M6_3052266_PstIMspI_PA	52.15
11635	M6_958283_PstIMspI_PA	52.15
11636	M6_1114755_PstIMspI_PA	52.15
11637	M6_861778_PstIMspI_PA	52.15
11638	M6_533912_PstIMspI_PA	52.15
11639	M6_2522089_PstIMspI_PA	52.15
11640	M6_512114_PstIMspI_PA	52.15
11641	M6_946536_PstIMspI_PA	52.15
11642	M6_1220269_PstIMspI_PA	52.15
11643	M6_3260301_PstIMseI_PA	52.15
11644	M6_531451_PstIMspI_PA	52.15
11645	M6_1808367_PstIMspI_PA	52.15
11646	M6_533205_PstIMspI_PA	52.15
11647	M6_1118355_PstIMspI_PA	52.15
11648	M6_740865_PstIMspI_PA	52.15
11649	M6_70491_PstIMspI_PA	52.15
11650	M6_296973_PstIMseI_PA	52.15
11651	M6_2759353_PstIMspI_PA	52.15
11652	M6_1323579_PstIMspI_PA	52.15
11653	M6_1698424_PstIMspI_PA	52.15
11654	M6_869241_PstIMspI_PA	52.15
11655	M6_3427353_PstIMspI_PA	52.15
11656	M6_2897923_PstIMseI_PA	52.15
11657	M6_329998_PstIMspI_PA	52.15
11658	M6_1653581_PstIMseI_PA	52.15
11659	M6_1334143_PstIMspI_PA	52.15
11660	M6_2319229_PstIMspI_PA	52.15
11661	M6_1142268_PstIMspI_PA	52.15
11662	M6_3261065_PstIMspI_PA	52.15
11663	M6_135338_PstIMspI_PA	52.15
11664	M6_541142_PstIMseI_PA	52.15
11665	M6_79188_PstIMseI_PA	52.15
11666	M6_409495_PstIMspI_PA	52.15
11667	M6_796857_PstIMspI_PA	52.15
11668	M6_1147089_PstIMseI_PA	52.15
11669	M6_1566528_PstIMspI_PA	52.15
11670	M6_1891088_PstIMspI_PA	52.15
11671	M6_359855_PstIMspI_PA	52.15
11672	M6_2335011_PstIMspI_PA	52.15
11673	M6_1081824_PstIMspI_PA	52.15
11674	M6_1127790_PstIMseI_PA	52.15
11675	M6_1327308_PstIMspI_PA	52.15
11676	M6_2286749_PstIMspI_PA	52.15
11677	M6_444549_PstIMspI_PA	52.15
11678	M6_360774_PstIMspI_PA	52.15
11679	M6_499880_PstIMspI_PA	52.15
11680	M6_995058_PstIMspI_PA	52.15
11681	M6_761700_PstIMspI_PA	52.15
11682	M6_789630_PstIMseI_PA	52.15
11683	M6_3571321_PstIMspI_PA	52.15
11684	M6_877318_PstIMspI_PA	52.15
11685	M6_2739222_PstIMspI_PA	52.15
11686	M6_1321504_PstIMspI_PA	52.15
11687	M6_569607_PstIMspI_PA	52.15
11688	M6_3116256_PstIMspI_PA	52.15
11689	M6_2282902_PstIMspI_PA	52.15
11690	M6_527010_PstIMspI_PA	52.15
11691	M6_3138542_PstIMspI_PA	52.15
11692	M6_1005832_PstIMspI_PA	52.15
11693	M6_792592_PstIMseI_PA	52.15
11694	M6_855056_PstIMspI_PA	52.15
11695	M6_1524222_PstIMseI_PA	52.15
11696	M6_943136_PstIMspI_PA	52.15
11697	M6_1037410_PstIMspI_PA	52.15
11698	M6_1059738_PstIMseI_PA	52.15
11699	M6_3219194_PstIMseI_PA	52.15
11700	M6_846787_PstIMspI_PA	52.15
11701	Opata_1833112_PstIMspI_PA	52.15
11702	Opata_2318552_78_PstIMspI_SNP	52.15
11703	Opata_1494895_PstIMspI_PA	52.15
11704	M6_1750856_PstIMspI_PA	52.15
11705	M6_1096869_PstIMspI_PA	52.15
11706	Opata_2067240_PstIMseI_PA	52.15
11707	Opata_81758_5_PstIMseI_SNP	52.15
11708	Opata_2054409_PstIMspI_PA	52.15
11709	Opata_4436470_13_PstIMseI_SNP	52.15
11710	Opata_286049_PstIMspI_PA	52.15
11711	Opata_106803_PstIMseI_PA	52.15
11712	Opata_975760_PstIMseI_PA	52.15
11713	Opata_1816308_PstIMspI_PA	52.15
11714	Opata_685758_PstIMseI_PA	52.15
11715	Opata_297460_13_PstIMspI_SNP	52.15
11716	Opata_488730_87_PstIMspI_SNP	52.15
11717	M6_1947573_PstIMspI_PA	52.15
11718	M6_1030318_PstIMseI_PA	52.15
11719	Opata_94079_PstIMseI_PA	52.15
11720	Opata_816001_80_PstIMspI_SNP	52.15
11721	Opata_4436470_71_PstIMseI_SNP	52.15
11722	Opata_553714_PstIMspI_PA	52.15
11723	Opata_3224370_PstIMspI_PA	52.15
11724	Opata_169000_PstIMseI_PA	52.15
11725	Opata_2206550_PstIMspI_PA	52.15
11726	Opata_2701320_PstIMspI_PA	52.15
11727	M6_1149902_PstIMspI_PA	52.15
11728	Opata_1572555_21_PstIMseI_SNP	52.15
11729	Opata_1634314_PstIMspI_PA	52.15
11730	Opata_1507000_7_PstIMspI_SNP	52.15
11731	Opata_2067661_PstIMspI_PA	52.15
11732	Opata_516681_PstIMspI_PA	52.15
11733	Opata_353030_85_PstIMspI_SNP	52.15
11734	Opata_759112_49_PstIMspI_SNP	52.15
11735	Opata_25043_PstIMseI_PA	52.15
11736	M6_1713012_PstIMspI_PA	52.15
11737	Opata_2127595_PstIMspI_PA	52.15
11738	Opata_3813218_PstIMspI_PA	52.15
11739	Opata_3084589_PstIMspI_PA	52.15
11740	Opata_3281373_38_PstIMspI_SNP	52.15
11741	Opata_81758_6_PstIMseI_SNP	52.15
11742	M6_610987_PstIMseI_PA	52.15
11743	Opata_2508839_PstIMspI_PA	52.15
11744	Opata_816001_83_PstIMspI_SNP	52.15
11745	Opata_706787_79_PstIMspI_SNP	52.15
11746	Opata_935951_9_PstIMspI_SNP	52.15
11747	M6_156311_PstIMspI_PA	52.15
11748	M6_146418_PstIMseI_PA	52.15
11749	M6_709043_PstIMseI_PA	52.15
11750	Opata_283936_78_PstIMseI_SNP	52.15
11751	Opata_1900829_PstIMspI_PA	52.15
11752	M6_2422053_PstIMluI_PA	52.15
11753	Opata_3087890_17_PstIMseI_SNP	52.15
11754	M6_3231939_PstIMseI_PA	52.15
11755	M6_1896123_PstIMluI_PA	52.15
11756	Opata_1561637_14_PstIMseI_SNP	52.15
11757	Opata_3794885_61_PstIMseI_SNP	52.15
11758	Opata_193982_PstIMseI_PA	52.15
11759	M6_1131950_PstIMspI_PA	52.15
11760	Opata_1561637_77_PstIMseI_SNP	52.15
11761	Opata_3794885_41_PstIMseI_SNP	52.15
11762	M6_97159_PstIMspI_PA	52.15
11763	M6_469362_PstIMseI_PA	52.15
11764	M6_143923_PstIMseI_PA	52.15
11765	Opata_1882682_PstIMspI_PA	52.15
11766	Opata_4000523_PstIMspI_PA	52.15
11767	Opata_2228837_PstIMspI_PA	52.15
11768	Opata_911205_PstIMspI_PA	52.15
11769	Opata_1359297_PstIMseI_PA	52.15
11770	Opata_550178_PstIMseI_PA	52.15
11771	Opata_326887_PstIMseI_PA	52.15
11772	Opata_3959415_PstIMspI_PA	52.15
11773	Opata_2159102_PstIMspI_PA	52.15
11774	Opata_1750586_PstIMseI_PA	52.15
11775	Opata_2339201_PstIMspI_PA	52.15
11776	Opata_3109218_PstIMspI_PA	52.15
11777	Opata_1932219_PstIMseI_PA	52.15
11778	Opata_1078141_PstIMspI_PA	52.15
11779	Opata_2983078_PstIMseI_PA	52.15
11780	Opata_2734838_PstIMspI_PA	52.15
11781	Opata_3867905_PstIMspI_PA	52.15
11782	Opata_2054071_PstIMspI_PA	52.15
11783	Opata_2549394_PstIMspI_PA	52.15
11784	Opata_3202833_PstIMspI_PA	52.15
11785	M6_1749101_PstIMluI_PA	52.15
11786	M6_1573953_PstIMspI_PA	52.15
11787	M6_492262_PstIMspI_PA	52.15
11788	M6_1443418_PstIMspI_PA	52.15
11789	M6_363100_PstIMspI_PA	52.15
11790	M6_2950496_PstIMspI_PA	52.15
11791	M6_1891764_PstIMspI_PA	52.15
11792	M6_558484_PstIMseI_PA	52.15
11793	M6_324296_PstIMspI_PA	52.15
11794	M6_347918_PstIMspI_PA	52.15
11795	M6_1109153_PstIMspI_PA	52.15
11796	M6_2339551_PstIMspI_PA	52.15
11797	M6_3090748_PstIMseI_PA	52.15
11798	M6_1992496_PstIMspI_PA	52.15
11799	M6_360473_PstIMspI_PA	52.15
11800	M6_1273804_PstIMspI_PA	52.15
11801	M6_1896552_PstIMspI_PA	52.15
11802	M6_2027513_PstIMspI_PA	52.15
11803	M6_1905716_PstIMspI_PA	52.15
11804	M6_1321728_PstIMspI_PA	52.15
11805	M6_1372117_PstIMspI_PA	52.15
11806	M6_954822_PstIMspI_PA	52.15
11807	M6_957366_PstIMspI_PA	52.15
11808	M6_1359869_PstIMseI_PA	52.15
11809	M6_370842_PstIMspI_PA	52.15
11810	M6_2474976_PstIMspI_PA	52.15
11811	M6_224810_PstIMseI_PA	52.15
11812	M6_2849786_PstIMspI_PA	52.15
11813	M6_976983_PstIMspI_PA	52.15
11814	M6_2205856_PstIMspI_PA	52.15
11815	M6_1924466_PstIMseI_PA	52.15
11816	M6_3072847_PstIMspI_PA	52.15
11817	M6_1202549_PstIMspI_PA	52.15
11818	M6_1935570_PstIMspI_PA	52.15
11819	M6_3510485_PstIMspI_PA	52.15
11820	M6_316246_PstIMspI_PA	52.15
11821	M6_950644_PstIMseI_PA	52.15
11822	M6_691264_PstIMspI_PA	52.15
[truncated: 871,330 more chars]
