# Supplementary material for: Meta-Analysis of the QTLome of Fusarium Head Blight Resistance in Bread Wheat: Refining the Current Puzzle
Source: Front Plant Sci. 2019 Jun 13;10:727. doi: 10.3389/fpls.2019.00727 (PMC6585393; doi:10.3389/fpls.2019.00727)
Supplement: Supplementary File 2 — Maps and QTL files prepared to run the meta-analysis performed through this study. [file Data_Sheet_2.zip › Supplementary file 2/7B_QTL.txt]

mapName=7B_Venske_19
QTL1	I	ID:0	null	null	7B	1	3	7	140.00	128.36	151.64
QTL2	II	ID:0	null	null	7B	1	50	27	58.70	56.23	61.17
QTL3	II	ID:0	null	null	7B	1	11.2	4.3	61.40	43.00	79.80
QTL4	II	ID:0	null	null	7B	1	2.5	7.3	43.05	35.71	50.39
QTL5	II	ID:0	null	null	7B	1	7	21	58.50	55.82	61.18
QTL6	II	ID:0	null	null	7B	1	3.4	8.4	132.00	122.18	141.82
QTL7	III	ID:0	null	null	7B	1	3.85	10.3	42.16	33.87	50.45
