# Supplementary material for: Meta-Analysis of the QTLome of Fusarium Head Blight Resistance in Bread Wheat: Refining the Current Puzzle
Source: Front Plant Sci. 2019 Jun 13;10:727. doi: 10.3389/fpls.2019.00727 (PMC6585393; doi:10.3389/fpls.2019.00727)
Supplement: Supplementary File 2 — Maps and QTL files prepared to run the meta-analysis performed through this study. [file Data_Sheet_2.zip › Supplementary file 2/7D_Map.txt]

mapName=7D_Venske_19
Organism Genus=Triticum
Organism Species=Triticum_aestivum
crossType=unknown
popSize=unknown
mappingCrossType=unknown
mappingFunction=haldane
mapUnit=cM
mapExpansion=0
mapQuality=0
locusLocation=1
chr=7D
lg=1
1	Xfba243	0
2	Xgpw1108c	0
3	Kukri_rep_c101179_606	0
4	BS00110124_51	0
5	BS00110642_51	0
6	Ex_c18266_680	0
7	BS00067140_51	0
8	GENE-4592_95	0
9	D_GB5Y7FA02IDDA9_183	0
10	BobWhite_c8454_782	0
11	Kukri_c18677_237	0
12	BS00028795_51	0
13	D_contig18575_318	0
14	D_GBUVHFX01ASSS7_57	0
15	D_contig25144_46	0
16	Kukri_c32296_353	0
17	RAC875_c25695_316	0
18	RAC875_c3190_727	0
19	D_contig25869_201	0
20	Ku_c315_945	0
21	Kukri_c25055_257	0
22	Ra_c22950_1317	0
23	Excalibur_c833_1471	0
24	IACX4152	0
25	TA005377-1076	0
26	D_GBF1XID01D0H1S_134	0
27	BobWhite_rep_c51103_465	0
28	RAC875_c39217_314	0
29	D_contig10382_335	0
30	D_contig30923_391	0
31	GENE-4469_139	0
32	D_contig16583_91	0
33	Kukri_c24864_464	0
34	Kukri_c65942_493	0
35	D_contig16287_416	0
36	D_GB5Y7FA02JNXGH_204	0
37	IAAV4855	0
38	Kukri_c64134_1085	0
39	Kukri_c17114_324	0
40	Kukri_c1770_268	0
41	CAP8_c1959_330	0
42	D_contig80193_238	0
43	Kukri_c31852_874	0
44	RAC875_rep_c108086_153	0
45	D_GBF1XID01EMISV_148	0
46	Kukri_c6655_954	0
47	BobWhite_c28009_397	0
48	D_contig18009_107	0
49	D_GBB4FNX02GS9OS_101	0
50	D_GDS7LZN02F7KU4_145	0
51	Excalibur_c51421_555	0
52	GENE-4633_432	0
53	Kukri_rep_c114893_435	0
54	Tdurum_contig54122_660	0
55	D_contig00728_77	0
56	D_contig06359_118	0
57	D_contig27610_625	0
58	D_contig28099_268	0
59	D_GBQ4KXB01BVH7R_150	0
60	RAC875_c17483_183	0
61	RAC875_c17483_336	0
62	D_contig23275_509	0
63	D_F5XZDLF01CQM1B_324	0
64	D_GDEEGVY01EKCKO_134	0
65	D_contig66049_34	0
66	RAC875_c39478_569	0.49
67	RFL_Contig2080_1581	0.86
68	Kukri_rep_c101442_122	0.86
69	RAC875_c41522_328	0.86
70	tplb0027d07_1388	0.86
71	Excalibur_c1209_983	1.56
72	RAC875_c31483_117	2.49
73	XgbxR799a	3
74	Kukri_rep_c101442_162	3.46
75	Tdurum_contig8712_792	3.46
76	GENE-4461_104	3.46
77	BS00070821_51	3.46
78	CAP8_c3928_172	3.46
79	CAP8_c4866_78	3.46
80	BS00111202_51	3.46
81	Excalibur_c1904_2149	3.46
82	Kukri_c1620_675	3.46
83	Tdurum_contig42590_317	3.46
84	BS00066770_51	3.46
85	Excalibur_c1209_755	3.46
86	Excalibur_c22830_2010	3.46
87	BobWhite_c42170_144	3.46
88	BS00065623_51	3.46
89	Kukri_c37802_1215	4.14
90	Ra_c30952_531	4.24
91	D_contig08599_465	4.47
92	D_GBB4FNX02GR409_184	4.47
93	D_GDS7LZN02F7CND_99	4.47
94	tplb0057f21_914	4.47
95	Kukri_c61884_166	4.97
96	RAC875_c7340_1573	4.97
97	Ra_c9123_3192	5.26
98	Kukri_c22088_62	5.41
99	BobWhite_c5654_231	6.34
100	Xbcd1975	7
101	GENE-4708_214	7.77
102	Ra_c63534_581	7.77
103	Excalibur_c44696_120	8.14
104	Excalibur_c44696_475	10.88
105	Xpsr103b	12
106	D1.1_ctg1720	12
107	1137006	15.61
108	Xgwm350	15.7
109	Xwmc646	15.7
110	Xwmc506	15.7
111	2242025	16.83
112	Xbcd129	17
113	Excalibur_c23005_163	17.17
114	RAC875_c39678_51	17.17
115	tplb0024a09_919	17.17
116	tplb0024a09_2028	17.17
117	D_F5MV3MU01EDQJ4_219	17.17
118	tplb0024a09_2106	17.17
119	tplb0024a09_2369	17.17
120	tplb0024a09_742	17.17
121	tplb0024a09_829	17.17
122	Excalibur_c52102_630	17.86
123	Xbarc184	18.2
124	1118537	18.27
125	D_contig03850_135	18.44
126	D_contig11588_268	18.44
127	D_contig63536_65	18.44
128	Kukri_c33415_436	18.44
129	D_contig20484_75	18.5
130	4992194	18.7
131	1035864	18.7
132	1047468	18.7
133	1054857	18.7
134	1067799	18.7
135	1079318	18.7
136	1119135	18.7
137	1208336	18.7
138	1234122	18.7
139	1253710	18.7
140	1260083	18.7
141	1321857	18.7
142	2243162	18.7
143	2247396	18.7
144	2250296	18.7
145	2264414	18.7
146	2243521	18.92
147	4440219	18.98
148	1001625	19.03
149	1096253	19.03
150	1114673	19.03
151	4664244	19.03
152	1670166	19.23
153	1670921	19.23
154	2297318	19.32
155	wPt-664286	19.32
156	D_GA8KES402I0XO3_129	19.38
157	1118390	19.52
158	1122201	19.52
159	1201390	19.52
160	1373094	19.52
161	2246599	19.52
162	2263888	19.52
163	2293968	19.52
164	2304104	19.52
165	3020733	19.52
166	3935614	19.52
167	3936015	19.52
168	3953383	19.52
169	4393716	19.52
170	4439869	19.52
171	4909622	19.52
172	4909685	19.52
173	4910691	19.52
174	4911120	19.52
175	4992189	19.52
176	4992661	19.52
177	4992768	19.52
178	4993682	19.52
179	wPt-730402	19.53
180	wPt-734065	19.53
181	wPt-743332	19.53
182	1102395	19.55
183	2245098	19.55
184	3938583	19.92
185	1122265	19.97
186	1139398	19.97
187	1228300	19.97
188	1234438	19.97
189	2246329	19.97
190	3023087	19.97
191	7347849	19.97
192	978481	20.1
193	978539	20.1
194	979154	20.1
195	979471	20.1
196	981083	20.1
197	1008326	20.1
198	1028378	20.1
199	1032620	20.1
200	1043924	20.1
201	1045226	20.1
202	1054742	20.1
203	1069242	20.1
204	1077678	20.1
205	1080776	20.1
206	1087760	20.1
207	1090267	20.1
208	1090796	20.1
209	1117807	20.1
210	1233053	20.1
211	1267430	20.1
212	1292474	20.1
213	1393841	20.1
214	2242747	20.1
215	2247904	20.1
216	2248610	20.1
217	2322316	20.1
218	3023739	20.1
219	3222394	20.1
220	1140748	20.25
221	3033815	20.31
222	663792	20.33
223	663989	20.33
224	664020	20.33
225	664971	20.33
226	666104	20.33
227	744596	20.33
228	745070	20.33
229	798604	20.33
230	119711	20.33
231	381377	20.33
232	663849	20.33
233	663992	20.33
234	664309	20.33
235	664317	20.33
236	665260	20.33
237	665471	20.33
238	665730	20.33
239	669154	20.33
240	733729	20.33
241	742840	20.33
242	742858	20.33
243	742911	20.33
244	743096	20.33
245	743140	20.33
246	743269	20.33
247	743306	20.33
248	743380	20.33
249	743384	20.33
250	743549	20.33
251	743551	20.33
252	743651	20.33
253	743666	20.33
254	743671	20.33
255	743860	20.33
256	744124	20.33
257	744265	20.33
258	744271	20.33
259	744388	20.33
260	744512	20.33
261	744656	20.33
262	744675	20.33
263	744736	20.33
264	744866	20.33
265	744976	20.33
266	745008	20.33
267	745062	20.33
268	745068	20.33
269	745121	20.33
270	1057985	20.33
271	1058181	20.33
272	1082876	20.33
273	1094096	20.33
274	1108988	20.33
275	1113854	20.33
276	1117501	20.33
277	1118256	20.33
278	1119869	20.33
279	1120841	20.33
280	1124129	20.33
281	1124988	20.33
282	1128062	20.33
283	1132046	20.33
284	1139026	20.33
285	1201269	20.33
286	1202848	20.33
287	1210320	20.33
288	1216837	20.33
289	1252846	20.33
290	1255379	20.33
291	1297438	20.34
292	1026859	20.34
293	1047500	20.35
294	wPt-744596	20.35
295	wPt-798604	20.35
296	wPt-666104	20.36
297	wPt-743790	20.36
298	wPt-743501	20.38
299	1219642	20.39
300	2291366	20.39
301	2303590	20.39
302	wPt-2551	20.44
303	wPt-671748	20.46
304	Xwmc450	20.5
305	wPt-743276	20.5
306	wPt-744300	20.54
307	1343451	20.56
308	989099	20.57
309	1030549	20.57
310	1041387	20.57
311	1091600	20.57
312	1101405	20.57
313	1103418	20.57
314	1106508	20.57
315	1713495	20.57
316	2253561	20.57
317	2254718	20.57
318	2272517	20.57
319	3021666	20.57
320	3021679	20.57
321	wPt-665260	20.59
322	wPt-743096	20.59
323	wPt-743549	20.59
324	wPt-743551	20.59
325	1057834	20.67
326	1105064	20.67
327	1237519	20.67
328	2251842	20.67
329	2252071	20.67
330	3941127	20.69
331	1132434	20.7
332	1695291	20.7
333	3940203	20.7
334	4394855	20.7
335	4440148	20.7
336	4539791	20.7
337	4541592	20.7
338	4543703	20.7
339	4909650	20.7
340	5411338	20.7
341	1237630	20.77
342	1314646	20.77
343	3533688	20.77
344	3946782	20.77
345	3951428	20.77
346	4991576	20.77
347	4992093	20.77
348	4992179	20.77
349	4992663	20.77
350	4992729	20.77
351	4993061	20.77
352	7345377	20.77
353	1043420	20.84
354	1356208	20.84
355	1378558	20.84
356	1665763	20.84
357	1668825	20.84
358	1669283	20.84
359	1670236	20.84
360	1670387	20.84
361	1670528	20.84
362	3026768	20.84
363	3937237	20.86
364	4440056	20.86
365	4991612	20.86
366	4991805	20.86
367	977340	20.87
368	1062734	20.87
369	1121784	20.87
370	1305018	20.87
371	1319340	20.87
372	1681261	20.87
373	2248538	20.87
374	3025584	20.87
375	3532949	20.87
376	3943555	20.87
377	4993140	20.87
378	1106449	20.92
379	1109518	20.92
380	D_GA8KES401CISM7_56	20.94
381	2245244	20.94
382	1665880	20.97
383	1265051	21.03
384	745067	21.04
385	116197	21.04
386	305028	21.04
387	375787	21.04
388	663820	21.04
389	663918	21.04
390	664320	21.04
391	664368	21.04
392	664478	21.04
393	668026	21.04
394	672082	21.04
395	731269	21.04
396	731305	21.04
397	731831	21.04
398	733104	21.04
399	743102	21.04
400	743106	21.04
401	743109	21.04
402	743440	21.04
403	743491	21.04
404	743601	21.04
405	743620	21.04
406	743632	21.04
407	743682	21.04
408	743698	21.04
409	743749	21.04
410	743811	21.04
411	743854	21.04
412	743999	21.04
413	744126	21.04
414	744148	21.04
415	744332	21.04
416	744346	21.04
417	744347	21.04
418	744444	21.04
419	744521	21.04
420	744644	21.04
421	744709	21.04
422	744784	21.04
423	744802	21.04
424	744841	21.04
425	744889	21.04
426	744917	21.04
427	745106	21.04
428	981589	21.04
429	985182	21.04
430	999033	21.04
431	1005375	21.04
432	1015367	21.04
433	1026339	21.04
434	1028997	21.04
435	1038035	21.04
436	1049163	21.04
437	1061114	21.04
438	1062107	21.04
439	1063069	21.04
440	1064619	21.04
441	1070803	21.04
442	1073523	21.04
443	1074360	21.04
444	1078193	21.04
445	1087747	21.04
446	1087788	21.04
447	1088764	21.04
448	1092977	21.04
449	1093052	21.04
450	1095858	21.04
451	1099343	21.04
452	1102216	21.04
453	1102625	21.04
454	1102840	21.04
455	1104718	21.04
456	1106254	21.04
457	1106624	21.04
458	1113450	21.04
459	1118819	21.04
460	1120159	21.04
461	1125609	21.04
462	1130528	21.04
463	1136429	21.04
464	1151082	21.04
465	1159338	21.04
466	1178449	21.04
467	1212691	21.04
468	1216484	21.04
469	1233033	21.04
470	1233333	21.04
471	1237041	21.04
472	1255462	21.04
473	1670179	21.05
474	1119573	21.08
475	1126916	21.08
476	1670171	21.11
477	1291428	21.13
478	1377458	21.13
479	4910595	21.19
480	Xgwm635	21.2
481	4992512	21.23
482	4992732	21.23
483	1110576	21.28
484	1670406	21.3
485	1699078	21.44
486	D_GBUVHFX02FFDFV_407	21.45
487	D_GDEEGVY02FU7EE_214	21.45
488	Excalibur_c16775_1833	21.46
489	1277842	21.5
490	1067378	21.58
491	1191815	21.58
492	5349378	21.58
493	1101894	21.67
494	1095205	21.69
495	3020482	21.69
496	4543745	21.69
497	7347145	21.69
498	7347220	21.69
499	1295943	21.7
500	1124776	21.7
501	1177662	21.79
502	1290122	21.8
503	1670797	21.8
504	5573587	21.82
505	wPt-1269	21.82
506	wPt-5150	21.82
507	Opata_1161166_34_PstIMseI_SNP	21.82
508	Opata_374666_15_PstIMseI_SNP	21.82
509	M6_2843143_PstIMspI_PA	21.82
510	Opata_128677_68_PstIMseI_SNP	21.82
511	Opata_13565_65_PstIMseI_SNP	21.82
512	Opata_6340_30_PstIMseI_SNP	21.82
513	Opata_1320524_15_PstIMseI_SNP	21.82
514	Opata_400304_74_PstIMseI_SNP	21.82
515	Opata_1611838_7_PstIMspI_SNP	21.82
516	Opata_90509_5_PstIMseI_SNP	21.82
517	M6_2567523_PstIMspI_PA	21.82
518	Opata_634833_11_PstIMseI_SNP	21.82
519	Opata_348166_61_PstIMseI_SNP	21.82
520	Opata_2057757_28_PstIMspI_SNP	21.82
521	Opata_92240_44_PstIMseI_SNP	21.82
522	Opata_337161_43_PstIMseI_SNP	21.82
523	M6_3513674_PstIMspI_PA	21.82
524	M6_521144_PstIMspI_PA	21.82
525	Opata_538870_41_PstIMseI_SNP	21.82
526	M6_1277953_PstIMspI_PA	21.82
527	M6_373542_PstIMspI_PA	21.82
528	Opata_302241_90_PstIMluI_SNP	21.82
529	Opata_1618251_74_PstIMluI_SNP	21.82
530	M6_2691674_PstIMseI_PA	21.82
531	M6_903115_PstIMspI_PA	21.82
532	Opata_69212_67_PstIMseI_SNP	21.82
533	Opata_236461_73_PstIMseI_SNP	21.82
534	Opata_207606_65_PstIMseI_SNP	21.82
535	Opata_3051000_PstIMseI_PA	21.82
536	Opata_2126350_4_PstIMspI_SNP	21.82
537	Opata_90270_30_PstIMseI_SNP	21.82
538	Opata_3948856_PstIMseI_PA	21.82
539	Opata_1663151_13_PstIMspI_SNP	21.82
540	Opata_851947_11_PstIMseI_SNP	21.82
541	M6_145710_PstIMseI_PA	21.82
542	Opata_705338_35_PstIMseI_SNP	21.82
543	Opata_3587257_41_PstIMseI_SNP	21.82
544	Opata_806031_62_PstIMluI_SNP	21.82
545	Opata_803595_PstIMspI_PA	21.82
546	Opata_2319785_18_PstIMspI_SNP	21.82
547	M6_646541_PstIMseI_PA	21.82
548	M6_246644_PstIMspI_PA	21.82
549	Opata_2711264_30_PstIMspI_SNP	21.82
550	Opata_6340_27_PstIMseI_SNP	21.82
551	Opata_235349_PstIMseI_PA	21.82
552	M6_1404365_PstIMseI_PA	21.82
553	Opata_2057757_80_PstIMspI_SNP	21.82
554	Opata_193758_PstIMseI_PA	21.82
555	Opata_3093850_PstIMspI_PA	21.82
556	M6_818300_PstIMseI_PA	21.82
557	M6_1160981_PstIMspI_PA	21.82
558	M6_357746_PstIMspI_PA	21.82
559	M6_1264785_PstIMspI_PA	21.82
560	Opata_470454_38_PstIMseI_SNP	21.82
561	M6_3095434_PstIMseI_PA	21.82
562	Opata_3548_54_PstIMseI_SNP	21.82
563	Opata_2466983_PstIMseI_PA	21.82
564	Opata_873076_72_PstIMspI_SNP	21.82
565	Opata_337161_39_PstIMseI_SNP	21.82
566	M6_103037_PstIMspI_PA	21.82
567	Opata_2839833_20_PstIMspI_SNP	21.82
568	Opata_687885_PstIMseI_PA	21.82
569	M6_1765669_PstIMseI_PA	21.82
570	Opata_6340_25_PstIMseI_SNP	21.82
571	Opata_3730727_64_PstIMspI_SNP	21.82
572	M6_1290189_PstIMseI_PA	21.82
573	Opata_484947_PstIMspI_PA	21.82
574	M6_1365173_PstIMspI_PA	21.82
575	Opata_92240_36_PstIMseI_SNP	21.82
576	M6_858596_PstIMspI_PA	21.82
577	Opata_470454_54_PstIMseI_SNP	21.82
578	Opata_2207037_32_PstIMspI_SNP	21.82
579	Opata_3884509_45_PstIMspI_SNP	21.82
580	Opata_1648091_21_PstIMspI_SNP	21.82
581	Opata_1574688_7_PstIMseI_SNP	21.82
582	Opata_3103565_45_PstIMspI_SNP	21.82
583	Opata_3714430_PstIMspI_PA	21.82
584	M6_1189091_PstIMseI_PA	21.82
585	M6_681454_PstIMspI_PA	21.82
586	M6_45329_PstIMspI_PA	21.82
587	Opata_1891417_PstIMseI_PA	21.82
588	Opata_400304_9_PstIMseI_SNP	21.82
589	Opata_18538_66_PstIMseI_SNP	21.82
590	M6_2743999_PstIMspI_PA	21.82
591	Opata_90509_46_PstIMseI_SNP	21.82
592	M6_3784437_PstIMseI_PA	21.82
593	Opata_337161_3_PstIMseI_SNP	21.82
594	Opata_18538_79_PstIMseI_SNP	21.82
595	M6_2816134_PstIMspI_PA	21.82
596	Opata_128677_70_PstIMseI_SNP	21.82
597	M6_1197669_PstIMspI_PA	21.82
598	Opata_315579_8_PstIMseI_SNP	21.82
599	M6_527071_PstIMseI_PA	21.82
600	Opata_1574688_28_PstIMseI_SNP	21.82
601	Opata_92240_63_PstIMseI_SNP	21.82
602	M6_2504939_PstIMspI_PA	21.82
603	Opata_493391_55_PstIMseI_SNP	21.82
604	Opata_87705_51_PstIMseI_SNP	21.82
605	Opata_1320524_77_PstIMseI_SNP	21.82
606	M6_2106165_PstIMspI_PA	21.82
607	Opata_66987_89_PstIMluI_SNP	21.82
608	M6_1311418_PstIMspI_PA	21.82
609	Opata_2711264_25_PstIMspI_SNP	21.82
610	Opata_705338_21_PstIMseI_SNP	21.82
611	Opata_1850256_79_PstIMspI_SNP	21.82
612	Opata_16043_80_PstIMseI_SNP	21.82
613	Opata_2711264_27_PstIMspI_SNP	21.82
614	M6_335839_PstIMseI_PA	21.82
615	Opata_137160_24_PstIMseI_SNP	21.82
616	Opata_3884509_46_PstIMspI_SNP	21.82
617	Opata_1881956_PstIMspI_PA	21.82
618	Opata_3587257_26_PstIMseI_SNP	21.82
619	Opata_3730727_61_PstIMspI_SNP	21.82
620	M6_1213398_PstIMspI_PA	21.82
621	Opata_566819_54_PstIMseI_SNP	21.82
622	M6_1642616_PstIMspI_PA	21.82
623	Opata_32383_PstIMspI_PA	21.82
624	M6_2166522_PstIMspI_PA	21.82
625	Opata_90509_28_PstIMseI_SNP	21.82
626	Opata_4198825_48_PstIMspI_SNP	21.82
627	Opata_1663151_38_PstIMspI_SNP	21.82
628	M6_615169_PstIMspI_PA	21.82
629	M6_231244_PstIMseI_PA	21.82
630	Opata_538870_24_PstIMseI_SNP	21.82
631	M6_3386967_PstIMspI_PA	21.82
632	M6_1469324_PstIMseI_PA	21.82
633	Opata_634833_26_PstIMseI_SNP	21.82
634	Opata_1463857_24_PstIMseI_SNP	21.82
635	Opata_400304_23_PstIMseI_SNP	21.82
636	Opata_207606_64_PstIMseI_SNP	21.82
637	Opata_1131045_PstIMspI_PA	21.82
638	M6_2540371_PstIMspI_PA	21.82
639	Opata_1120545_72_PstIMseI_SNP	21.82
640	M6_818247_PstIMseI_PA	21.82
641	Opata_762729_PstIMspI_PA	21.82
642	M6_3259803_PstIMseI_PA	21.82
643	M6_1107135_PstIMseI_PA	21.82
644	M6_2807276_PstIMspI_PA	21.82
645	M6_999977_PstIMspI_PA	21.82
646	M6_1464431_PstIMspI_PA	21.82
647	M6_1197038_PstIMspI_PA	21.82
648	M6_2488915_PstIMseI_PA	21.82
649	M6_1745990_PstIMspI_PA	21.82
650	Opata_1820378_41_PstIMspI_SNP	21.82
651	M6_473308_PstIMspI_PA	21.82
652	Opata_478467_5_PstIMseI_SNP	21.82
653	M6_292750_PstIMspI_PA	21.82
654	M6_3301810_PstIMseI_PA	21.82
655	Opata_611701_PstIMseI_PA	21.82
656	Opata_478467_65_PstIMseI_SNP	21.82
657	M6_1400100_PstIMspI_PA	21.82
658	M6_2562346_PstIMseI_PA	21.82
659	M6_277710_PstIMseI_PA	21.82
660	Opata_765524_82_PstIMseI_SNP	21.82
661	M6_609647_PstIMspI_PA	21.82
662	Opata_3852918_PstIMspI_PA	21.82
663	M6_1033483_PstIMseI_PA	21.82
664	M6_430533_PstIMspI_PA	21.82
665	M6_285235_PstIMseI_PA	21.82
666	M6_1799773_PstIMseI_PA	21.82
667	M6_402414_PstIMspI_PA	21.82
668	M6_1212596_PstIMspI_PA	21.82
669	M6_367457_PstIMseI_PA	21.82
670	Opata_4110559_69_PstIMspI_SNP	21.82
671	Opata_2080783_45_PstIMspI_SNP	21.82
672	Opata_207799_PstIMseI_PA	21.82
673	M6_356131_PstIMspI_PA	21.82
674	Opata_1720053_PstIMseI_PA	21.82
675	M6_427300_PstIMspI_PA	21.82
676	M6_111894_PstIMseI_PA	21.82
677	Opata_1337394_25_PstIMspI_SNP	21.82
678	M6_1394649_PstIMspI_PA	21.82
679	M6_1884965_PstIMspI_PA	21.82
680	M6_348612_PstIMseI_PA	21.82
681	M6_1935557_PstIMspI_PA	21.82
682	Opata_2484727_PstIMseI_PA	21.82
683	M6_466607_PstIMseI_PA	21.82
684	M6_629847_PstIMseI_PA	21.82
685	M6_340535_PstIMseI_PA	21.82
686	M6_1831400_PstIMseI_PA	21.82
687	M6_2985122_PstIMspI_PA	21.82
688	M6_3461277_PstIMspI_PA	21.82
689	M6_605339_PstIMspI_PA	21.82
690	M6_29214_PstIMseI_PA	21.82
691	Opata_815554_PstIMseI_PA	21.82
692	M6_46104_PstIMspI_PA	21.82
693	Opata_583169_75_PstIMspI_SNP	21.82
694	Opata_765524_51_PstIMseI_SNP	21.82
695	M6_1331608_PstIMseI_PA	21.82
696	M6_933146_PstIMseI_PA	21.82
697	M6_3241362_PstIMspI_PA	21.82
698	M6_762593_PstIMspI_PA	21.82
699	Opata_164_4_PstIMseI_SNP	21.82
700	Opata_2067411_89_PstIMspI_SNP	21.82
701	Opata_1252009_3_PstIMspI_SNP	21.82
702	M6_2498379_PstIMseI_PA	21.82
703	M6_720957_PstIMseI_PA	21.82
704	M6_1534594_PstIMspI_PA	21.82
705	M6_2393226_PstIMspI_PA	21.82
706	Opata_77581_PstIMseI_PA	21.82
707	M6_1726646_PstIMspI_PA	21.82
708	M6_2640689_PstIMspI_PA	21.82
709	Opata_1579573_PstIMspI_PA	21.82
710	Opata_3161857_PstIMspI_PA	21.82
711	M6_1723390_PstIMseI_PA	21.82
712	M6_828321_PstIMspI_PA	21.82
713	M6_2509100_PstIMspI_PA	21.82
714	M6_2251506_PstIMspI_PA	21.82
715	Opata_15605_PstIMspI_PA	21.82
716	M6_2108547_PstIMseI_PA	21.82
717	Opata_780063_PstIMluI_PA	21.82
718	M6_587894_PstIMseI_PA	21.82
719	M6_171552_PstIMseI_PA	21.82
720	M6_2356346_PstIMseI_PA	21.82
721	M6_613761_PstIMspI_PA	21.82
722	M6_1745573_PstIMspI_PA	21.82
723	M6_2419291_PstIMluI_PA	21.82
724	M6_3514147_PstIMspI_PA	21.82
725	M6_1342079_PstIMspI_PA	21.82
726	M6_235581_PstIMseI_PA	21.82
727	M6_888671_PstIMspI_PA	21.82
728	M6_695388_PstIMluI_PA	21.82
729	M6_1393464_PstIMseI_PA	21.82
730	M6_125111_PstIMseI_PA	21.82
731	M6_1976687_PstIMluI_PA	21.82
732	Opata_2000558_PstIMspI_PA	21.82
733	M6_1108851_PstIMseI_PA	21.82
734	M6_1665085_PstIMspI_PA	21.82
735	M6_267034_PstIMseI_PA	21.82
736	M6_19305_PstIMspI_PA	21.82
737	M6_231258_PstIMseI_PA	21.82
738	Opata_3079080_PstIMspI_PA	21.82
739	M6_2214594_PstIMspI_PA	21.82
740	M6_3471348_PstIMspI_PA	21.82
741	Opata_280079_PstIMspI_PA	21.82
742	M6_432810_PstIMseI_PA	21.82
743	M6_1381845_PstIMspI_PA	21.82
744	Opata_3915369_PstIMspI_PA	21.82
745	M6_237288_PstIMseI_PA	21.82
746	Opata_550566_PstIMspI_PA	21.82
747	M6_138861_PstIMseI_PA	21.82
748	M6_87759_PstIMspI_PA	21.82
749	M6_1345_PstIMseI_PA	21.82
750	M6_71603_PstIMseI_PA	21.82
751	M6_3047755_PstIMspI_PA	21.82
752	Opata_800901_60_PstIMspI_SNP	21.82
753	M6_315829_PstIMspI_PA	21.82
754	Opata_800901_51_PstIMspI_SNP	21.82
755	M6_812756_PstIMspI_PA	21.82
756	M6_257428_PstIMspI_PA	21.82
757	M6_769756_PstIMspI_PA	21.82
758	M6_1127745_PstIMspI_PA	21.82
759	M6_2204274_PstIMspI_PA	21.82
760	M6_336956_PstIMspI_PA	21.82
761	M6_659108_PstIMspI_PA	21.82
762	M6_422189_PstIMspI_PA	21.82
763	M6_914413_PstIMseI_PA	21.82
764	Opata_865208_17_PstIMspI_SNP	21.82
765	M6_1566356_PstIMspI_PA	21.82
766	M6_2645672_PstIMspI_PA	21.82
767	M6_2365871_PstIMspI_PA	21.82
768	M6_1072750_PstIMspI_PA	21.82
769	Opata_800901_65_PstIMspI_SNP	21.82
770	Opata_865208_69_PstIMspI_SNP	21.82
771	M6_17330_PstIMseI_PA	21.82
772	M6_1223163_PstIMspI_PA	21.82
773	M6_1884365_PstIMspI_PA	21.82
774	M6_1254454_PstIMspI_PA	21.82
775	Opata_2814609_46_PstIMspI_SNP	21.82
776	M6_2281927_PstIMspI_PA	21.82
777	Opata_2397582_42_PstIMspI_SNP	21.82
778	Opata_250557_78_PstIMspI_SNP	21.82
779	M6_2118663_PstIMspI_PA	21.82
780	M6_1019056_PstIMspI_PA	21.82
781	M6_1211622_PstIMspI_PA	21.82
782	Opata_865208_28_PstIMspI_SNP	21.82
783	M6_2071148_PstIMspI_PA	21.82
784	M6_2697249_PstIMspI_PA	21.82
785	M6_472811_PstIMspI_PA	21.82
786	M6_469615_PstIMspI_PA	21.82
787	M6_1883976_PstIMspI_PA	21.82
788	M6_385838_PstIMseI_PA	21.82
789	M6_25153_PstIMseI_PA	21.82
790	M6_773011_PstIMspI_PA	21.82
791	M6_2687462_PstIMspI_PA	21.82
792	M6_705887_PstIMseI_PA	21.82
793	M6_165853_PstIMseI_PA	21.82
794	Opata_760703_85_PstIMspI_SNP	21.82
795	M6_16531_PstIMseI_PA	21.82
796	M6_2586712_PstIMspI_PA	21.82
797	M6_2497891_PstIMspI_PA	21.82
798	M6_984313_PstIMseI_PA	21.82
799	M6_1072863_PstIMseI_PA	21.82
800	M6_2997486_PstIMspI_PA	21.82
801	M6_3278340_PstIMseI_PA	21.82
802	Opata_2098545_7_PstIMspI_SNP	21.82
803	Opata_1922752_PstIMspI_PA	21.82
804	M6_1189802_PstIMseI_PA	21.82
805	M6_1107080_PstIMspI_PA	21.82
806	M6_1076973_PstIMseI_PA	21.82
807	M6_167015_PstIMseI_PA	21.82
808	M6_957898_PstIMluI_PA	21.82
809	M6_510376_PstIMspI_PA	21.82
810	M6_1017016_PstIMspI_PA	21.82
811	M6_280184_PstIMspI_PA	21.82
812	M6_1410631_PstIMspI_PA	21.82
813	M6_2900224_PstIMseI_PA	21.82
814	M6_753185_PstIMspI_PA	21.82
815	M6_174273_PstIMspI_PA	21.82
816	M6_1244984_PstIMspI_PA	21.82
817	M6_1453907_PstIMspI_PA	21.82
818	M6_460931_PstIMseI_PA	21.82
819	M6_883608_PstIMseI_PA	21.82
820	M6_1378207_PstIMseI_PA	21.82
821	M6_417148_PstIMspI_PA	21.82
822	M6_1731929_PstIMspI_PA	21.82
823	M6_887912_PstIMseI_PA	21.82
824	M6_540722_PstIMseI_PA	21.82
825	M6_330551_PstIMspI_PA	21.82
826	M6_555434_PstIMseI_PA	21.82
827	M6_1001148_PstIMseI_PA	21.82
828	M6_169371_PstIMseI_PA	21.82
829	M6_2886994_PstIMspI_PA	21.82
830	M6_2847581_PstIMspI_PA	21.82
831	M6_2612905_PstIMspI_PA	21.82
832	M6_1093027_PstIMseI_PA	21.82
833	M6_146821_PstIMspI_PA	21.82
834	M6_92788_PstIMspI_PA	21.82
835	M6_599047_PstIMseI_PA	21.82
836	M6_777474_PstIMspI_PA	21.82
837	M6_230117_PstIMseI_PA	21.82
838	M6_365309_PstIMseI_PA	21.82
839	M6_105513_PstIMseI_PA	21.82
840	M6_2335023_PstIMseI_PA	21.82
841	Opata_360541_5_PstIMspI_SNP	21.82
842	M6_705701_PstIMseI_PA	21.82
843	M6_205792_PstIMseI_PA	21.82
844	M6_714581_PstIMseI_PA	21.82
845	M6_363474_PstIMluI_PA	21.82
846	M6_1251608_PstIMspI_PA	21.82
847	M6_89737_PstIMseI_PA	21.82
848	Opata_1342003_PstIMspI_PA	21.82
849	M6_988034_PstIMseI_PA	21.82
850	M6_3118352_PstIMspI_PA	21.82
851	M6_777784_PstIMseI_PA	21.82
852	M6_695729_PstIMspI_PA	21.82
853	M6_503295_PstIMspI_PA	21.82
854	M6_1097217_PstIMspI_PA	21.82
855	M6_749808_PstIMseI_PA	21.82
856	M6_1317907_PstIMseI_PA	21.82
857	M6_197516_PstIMluI_PA	21.82
858	M6_1192821_PstIMspI_PA	21.82
859	M6_3089141_PstIMspI_PA	21.82
860	M6_377201_PstIMseI_PA	21.82
861	M6_636771_PstIMspI_PA	21.82
862	M6_22805_PstIMseI_PA	21.82
863	M6_51419_PstIMspI_PA	21.82
864	M6_464586_PstIMseI_PA	21.82
865	M6_1311473_PstIMseI_PA	21.82
866	M6_625454_PstIMseI_PA	21.82
867	M6_270490_PstIMseI_PA	21.82
868	M6_3401977_PstIMspI_PA	21.82
869	Opata_684187_77_PstIMspI_SNP	21.82
870	M6_386788_PstIMspI_PA	21.82
871	M6_91615_PstIMspI_PA	21.82
872	M6_3729710_PstIMseI_PA	21.82
873	M6_463876_PstIMspI_PA	21.82
874	Opata_551818_PstIMseI_PA	21.82
875	M6_283696_PstIMseI_PA	21.82
876	M6_827263_PstIMseI_PA	21.82
877	M6_722124_PstIMseI_PA	21.82
878	M6_1222420_PstIMseI_PA	21.82
879	M6_3391843_PstIMseI_PA	21.82
880	M6_2374743_PstIMspI_PA	21.82
881	M6_662391_PstIMseI_PA	21.82
882	M6_196534_PstIMspI_PA	21.82
883	M6_42682_PstIMspI_PA	21.82
884	M6_86406_PstIMseI_PA	21.82
885	M6_3449374_PstIMseI_PA	21.82
886	M6_628688_PstIMspI_PA	21.82
887	M6_2353168_PstIMspI_PA	21.82
888	M6_1200283_PstIMseI_PA	21.82
889	M6_27397_PstIMseI_PA	21.82
890	M6_3077224_PstIMspI_PA	21.82
891	M6_1156919_PstIMseI_PA	21.82
892	M6_297724_PstIMspI_PA	21.82
893	M6_883404_PstIMseI_PA	21.82
894	M6_1132480_PstIMspI_PA	21.82
895	M6_138701_PstIMspI_PA	21.82
896	Opata_281492_82_PstIMspI_SNP	21.82
897	M6_603980_PstIMspI_PA	21.82
898	M6_760932_PstIMseI_PA	21.82
899	M6_326326_PstIMseI_PA	21.82
900	M6_1413081_PstIMspI_PA	21.82
901	M6_2049967_PstIMspI_PA	21.82
902	M6_2341632_PstIMseI_PA	21.82
903	M6_1412857_PstIMspI_PA	21.82
904	M6_752820_PstIMseI_PA	21.82
905	M6_1046580_PstIMseI_PA	21.82
906	M6_814671_PstIMseI_PA	21.82
907	M6_3172061_PstIMseI_PA	21.82
908	M6_2856690_PstIMspI_PA	21.82
909	M6_902353_PstIMseI_PA	21.82
910	Opata_2098545_28_PstIMspI_SNP	21.82
911	M6_14741_PstIMseI_PA	21.82
912	M6_377970_PstIMseI_PA	21.82
913	M6_777419_PstIMseI_PA	21.82
914	M6_128871_PstIMspI_PA	21.82
915	M6_457059_PstIMseI_PA	21.82
916	M6_1113112_PstIMspI_PA	21.82
917	M6_762976_PstIMseI_PA	21.82
918	M6_564799_PstIMseI_PA	21.82
919	M6_1059454_PstIMseI_PA	21.82
920	M6_801336_PstIMseI_PA	21.82
921	M6_1672580_PstIMseI_PA	21.82
922	M6_1410272_PstIMseI_PA	21.82
923	M6_2616643_PstIMseI_PA	21.82
924	M6_23481_PstIMseI_PA	21.82
925	M6_93704_PstIMseI_PA	21.82
926	M6_3293557_PstIMspI_PA	21.82
927	M6_141477_PstIMseI_PA	21.82
928	M6_614451_PstIMspI_PA	21.82
929	M6_1673638_PstIMseI_PA	21.82
930	M6_2385149_PstIMspI_PA	21.82
931	M6_672237_PstIMseI_PA	21.82
932	M6_548947_PstIMspI_PA	21.82
933	M6_1301182_PstIMspI_PA	21.82
934	M6_1523283_PstIMspI_PA	21.82
935	M6_578780_PstIMseI_PA	21.82
936	Opata_4197667_79_PstIMspI_SNP	21.82
937	M6_3005725_PstIMspI_PA	21.82
938	M6_329612_PstIMseI_PA	21.82
939	M6_434852_PstIMseI_PA	21.82
940	Opata_194041_74_PstIMseI_SNP	21.82
941	M6_611026_PstIMspI_PA	21.82
942	M6_261550_PstIMseI_PA	21.82
943	M6_249626_PstIMseI_PA	21.82
944	M6_3035152_PstIMspI_PA	21.82
945	M6_368285_PstIMseI_PA	21.82
946	M6_1962319_PstIMseI_PA	21.82
947	Opata_3739225_PstIMspI_PA	21.82
948	M6_1195086_PstIMluI_PA	21.82
949	M6_228843_PstIMspI_PA	21.82
950	M6_1389789_PstIMseI_PA	21.82
951	M6_847624_PstIMspI_PA	21.82
952	M6_622344_PstIMseI_PA	21.82
953	M6_1876307_PstIMseI_PA	21.82
954	M6_916757_PstIMspI_PA	21.82
955	M6_3318810_PstIMspI_PA	21.82
956	M6_488890_PstIMseI_PA	21.82
957	M6_10820_PstIMseI_PA	21.82
958	M6_358077_PstIMspI_PA	21.82
959	Opata_1966433_PstIMspI_PA	21.82
960	M6_1098767_PstIMseI_PA	21.82
961	M6_1542914_PstIMseI_PA	21.82
962	M6_3555702_PstIMspI_PA	21.82
963	M6_181261_PstIMseI_PA	21.82
964	M6_100423_PstIMseI_PA	21.82
965	M6_364192_PstIMseI_PA	21.82
966	M6_973372_PstIMspI_PA	21.82
967	M6_225608_PstIMseI_PA	21.82
968	M6_180794_PstIMseI_PA	21.82
969	M6_3180594_PstIMseI_PA	21.82
970	M6_998716_PstIMseI_PA	21.82
971	M6_1814315_PstIMspI_PA	21.82
972	M6_203773_PstIMseI_PA	21.82
973	M6_1272346_PstIMseI_PA	21.82
974	M6_977535_PstIMseI_PA	21.82
975	M6_998405_PstIMseI_PA	21.82
976	M6_2632493_PstIMspI_PA	21.82
977	M6_115764_PstIMseI_PA	21.82
978	M6_1559190_PstIMseI_PA	21.82
979	M6_57625_PstIMseI_PA	21.82
980	M6_2502551_PstIMseI_PA	21.82
981	M6_1783828_PstIMspI_PA	21.82
982	M6_155457_PstIMseI_PA	21.82
983	M6_2956225_PstIMspI_PA	21.82
984	M6_83958_PstIMspI_PA	21.82
985	M6_245353_PstIMseI_PA	21.82
986	M6_702885_PstIMspI_PA	21.82
987	M6_225152_PstIMspI_PA	21.82
988	M6_684318_PstIMseI_PA	21.82
989	M6_82277_PstIMseI_PA	21.82
990	M6_146994_PstIMseI_PA	21.82
991	M6_753541_PstIMseI_PA	21.82
992	M6_832987_PstIMspI_PA	21.82
993	M6_448902_PstIMseI_PA	21.82
994	M6_72090_PstIMspI_PA	21.82
995	M6_33465_PstIMspI_PA	21.82
996	M6_1760316_PstIMspI_PA	21.82
997	Opata_492687_PstIMseI_PA	21.82
998	M6_365924_PstIMseI_PA	21.82
999	M6_172553_PstIMspI_PA	21.82
1000	M6_345086_PstIMspI_PA	21.82
1001	M6_192_PstIMseI_PA	21.82
1002	M6_435397_PstIMseI_PA	21.82
1003	M6_473871_PstIMspI_PA	21.82
1004	M6_1309115_PstIMseI_PA	21.82
1005	Opata_532079_PstIMseI_PA	21.82
1006	M6_312948_PstIMseI_PA	21.82
1007	M6_402229_PstIMseI_PA	21.82
1008	M6_47198_PstIMspI_PA	21.82
1009	M6_631426_PstIMspI_PA	21.82
1010	M6_871709_PstIMspI_PA	21.82
1011	M6_551313_PstIMseI_PA	21.82
1012	M6_1507506_PstIMspI_PA	21.82
1013	M6_150887_PstIMspI_PA	21.82
1014	M6_72002_PstIMseI_PA	21.82
1015	M6_3177426_PstIMseI_PA	21.82
1016	M6_28550_PstIMseI_PA	21.82
1017	M6_756729_PstIMseI_PA	21.82
1018	M6_912090_PstIMspI_PA	21.82
1019	M6_50970_PstIMseI_PA	21.82
1020	M6_138118_PstIMseI_PA	21.82
1021	M6_875399_PstIMseI_PA	21.82
1022	M6_19563_PstIMseI_PA	21.82
1023	M6_72021_PstIMluI_PA	21.82
1024	M6_4237_PstIMspI_PA	21.82
1025	M6_625714_PstIMseI_PA	21.82
1026	M6_544374_PstIMseI_PA	21.82
1027	M6_103641_PstIMseI_PA	21.82
1028	M6_1212350_PstIMspI_PA	21.82
1029	M6_65826_PstIMseI_PA	21.82
1030	M6_17656_PstIMseI_PA	21.82
1031	M6_2554177_PstIMluI_PA	21.82
1032	M6_2319892_PstIMspI_PA	21.82
1033	M6_747941_PstIMseI_PA	21.82
1034	M6_1175996_PstIMseI_PA	21.82
1035	M6_925168_PstIMseI_PA	21.82
1036	M6_182681_PstIMseI_PA	21.82
1037	M6_416530_PstIMspI_PA	21.82
1038	M6_90245_PstIMseI_PA	21.82
1039	M6_401507_PstIMseI_PA	21.82
1040	M6_97446_PstIMseI_PA	21.82
1041	M6_2418531_PstIMseI_PA	21.82
1042	M6_970384_PstIMseI_PA	21.82
1043	M6_462902_PstIMspI_PA	21.82
1044	M6_1973263_PstIMspI_PA	21.82
1045	M6_2226301_PstIMseI_PA	21.82
1046	M6_71740_PstIMseI_PA	21.82
1047	M6_1996642_PstIMspI_PA	21.82
1048	M6_874223_PstIMspI_PA	21.82
1049	M6_1691639_PstIMseI_PA	21.82
1050	M6_236482_PstIMseI_PA	21.82
1051	M6_191914_PstIMseI_PA	21.82
1052	M6_354089_PstIMseI_PA	21.82
1053	M6_185840_PstIMspI_PA	21.82
1054	M6_450965_PstIMseI_PA	21.82
1055	M6_877166_PstIMspI_PA	21.82
1056	M6_107978_PstIMseI_PA	21.82
1057	M6_1133235_PstIMseI_PA	21.82
1058	M6_251930_PstIMseI_PA	21.82
1059	M6_281699_PstIMseI_PA	21.82
1060	M6_2959611_PstIMspI_PA	21.82
1061	M6_2898695_PstIMspI_PA	21.82
1062	M6_288358_PstIMluI_PA	21.82
1063	M6_706546_PstIMspI_PA	21.82
1064	M6_561355_PstIMspI_PA	21.82
1065	M6_387355_PstIMseI_PA	21.82
1066	M6_876343_PstIMseI_PA	21.82
1067	M6_475765_PstIMseI_PA	21.82
1068	M6_687056_PstIMseI_PA	21.82
1069	M6_367485_PstIMspI_PA	21.82
1070	M6_332174_PstIMspI_PA	21.82
1071	M6_170844_PstIMseI_PA	21.82
1072	M6_409287_PstIMseI_PA	21.82
1073	M6_841376_PstIMspI_PA	21.82
1074	M6_3250802_PstIMspI_PA	21.82
1075	M6_624548_PstIMseI_PA	21.82
1076	M6_151807_PstIMseI_PA	21.82
1077	M6_545139_PstIMspI_PA	21.82
1078	M6_197341_PstIMseI_PA	21.82
1079	M6_430272_PstIMseI_PA	21.82
1080	M6_89293_PstIMseI_PA	21.82
1081	M6_871715_PstIMspI_PA	21.82
1082	M6_360905_PstIMspI_PA	21.82
1083	M6_1282429_PstIMspI_PA	21.82
1084	M6_329357_PstIMspI_PA	21.82
1085	M6_1187384_PstIMseI_PA	21.82
1086	M6_64547_PstIMseI_PA	21.82
1087	M6_794508_PstIMseI_PA	21.82
1088	M6_408005_PstIMspI_PA	21.82
1089	M6_190183_PstIMluI_PA	21.82
1090	M6_1274771_PstIMseI_PA	21.82
1091	M6_669175_PstIMseI_PA	21.82
1092	M6_11093_PstIMseI_PA	21.82
1093	M6_577975_PstIMspI_PA	21.82
1094	M6_315980_PstIMseI_PA	21.82
1095	M6_3328347_PstIMspI_PA	21.82
1096	M6_1268189_PstIMspI_PA	21.82
1097	M6_22366_PstIMseI_PA	21.82
1098	M6_3291073_PstIMspI_PA	21.82
1099	M6_1041602_PstIMseI_PA	21.82
1100	M6_1237760_PstIMspI_PA	21.82
1101	M6_585483_PstIMseI_PA	21.82
1102	M6_499757_PstIMluI_PA	21.82
1103	M6_1104549_PstIMspI_PA	21.82
1104	M6_2252446_PstIMseI_PA	21.82
1105	M6_551780_PstIMseI_PA	21.82
1106	M6_170118_PstIMspI_PA	21.82
1107	M6_387009_PstIMspI_PA	21.82
1108	M6_1370515_PstIMspI_PA	21.82
1109	M6_380610_PstIMspI_PA	21.82
1110	M6_589694_PstIMspI_PA	21.82
1111	M6_3170769_PstIMspI_PA	21.82
1112	M6_3200520_PstIMspI_PA	21.82
1113	M6_2177217_PstIMspI_PA	21.82
1114	M6_3795572_PstIMseI_PA	21.82
1115	M6_1606505_PstIMseI_PA	21.82
1116	M6_1205101_PstIMseI_PA	21.82
1117	M6_856590_PstIMspI_PA	21.82
1118	M6_390709_PstIMseI_PA	21.82
1119	M6_292436_PstIMseI_PA	21.82
1120	M6_137184_PstIMseI_PA	21.82
1121	M6_501181_PstIMspI_PA	21.82
1122	M6_190333_PstIMseI_PA	21.82
1123	M6_414341_PstIMseI_PA	21.82
1124	M6_958286_PstIMspI_PA	21.82
1125	M6_65022_PstIMseI_PA	21.82
1126	M6_218077_PstIMseI_PA	21.82
1127	M6_851215_PstIMseI_PA	21.82
1128	M6_83271_PstIMseI_PA	21.82
1129	M6_429354_PstIMspI_PA	21.82
1130	M6_2685098_PstIMspI_PA	21.82
1131	M6_946525_PstIMseI_PA	21.82
1132	M6_388136_PstIMseI_PA	21.82
1133	M6_1966991_PstIMspI_PA	21.82
1134	M6_254982_PstIMseI_PA	21.82
1135	M6_1268425_PstIMseI_PA	21.82
1136	M6_338457_PstIMspI_PA	21.82
1137	M6_285375_PstIMseI_PA	21.82
1138	M6_3364497_PstIMseI_PA	21.82
1139	M6_161590_PstIMseI_PA	21.82
1140	M6_423957_PstIMspI_PA	21.82
1141	M6_24564_PstIMseI_PA	21.82
1142	M6_3516865_PstIMspI_PA	21.82
1143	M6_250411_PstIMseI_PA	21.82
1144	M6_4243168_PstIMseI_PA	21.82
1145	M6_239049_PstIMseI_PA	21.82
1146	M6_594959_PstIMseI_PA	21.82
1147	M6_597825_PstIMspI_PA	21.82
1148	M6_88822_PstIMseI_PA	21.82
1149	M6_429132_PstIMseI_PA	21.82
1150	M6_3958247_PstIMseI_PA	21.82
1151	M6_347603_PstIMspI_PA	21.82
1152	M6_2717636_PstIMspI_PA	21.82
1153	M6_335408_PstIMseI_PA	21.82
1154	M6_312730_PstIMseI_PA	21.82
1155	M6_3539236_PstIMspI_PA	21.82
1156	M6_572867_PstIMseI_PA	21.82
1157	M6_2028104_PstIMspI_PA	21.82
1158	M6_475060_PstIMspI_PA	21.82
1159	M6_473786_PstIMspI_PA	21.82
1160	M6_2438777_PstIMseI_PA	21.82
1161	M6_1275746_PstIMspI_PA	21.82
1162	M6_876571_PstIMseI_PA	21.82
1163	M6_124100_PstIMseI_PA	21.82
1164	M6_328640_PstIMseI_PA	21.82
1165	M6_1422554_PstIMluI_PA	21.82
1166	M6_363634_PstIMspI_PA	21.82
1167	M6_265731_PstIMluI_PA	21.82
1168	M6_169820_PstIMseI_PA	21.82
1169	M6_350349_PstIMseI_PA	21.82
1170	M6_409813_PstIMluI_PA	21.82
1171	M6_338856_PstIMspI_PA	21.82
1172	M6_738081_PstIMspI_PA	21.82
1173	M6_497466_PstIMseI_PA	21.82
1174	Opata_3209712_86_PstIMspI_SNP	21.82
1175	M6_1865377_PstIMspI_PA	21.82
1176	M6_815297_PstIMseI_PA	21.82
1177	M6_1470519_PstIMseI_PA	21.82
1178	M6_3458582_PstIMspI_PA	21.82
1179	M6_3405253_PstIMspI_PA	21.82
1180	M6_1238261_PstIMspI_PA	21.82
1181	M6_492248_PstIMspI_PA	21.82
1182	M6_14617_PstIMseI_PA	21.82
1183	M6_1622172_PstIMspI_PA	21.82
1184	M6_2228314_PstIMseI_PA	21.82
1185	M6_430774_PstIMseI_PA	21.82
1186	Opata_677489_PstIMspI_PA	21.82
1187	M6_401067_PstIMspI_PA	21.82
1188	M6_2727427_PstIMspI_PA	21.82
1189	M6_114339_PstIMspI_PA	21.82
1190	M6_287747_PstIMspI_PA	21.82
1191	Opata_126301_PstIMluI_PA	21.82
1192	M6_478175_PstIMspI_PA	21.82
1193	M6_443522_PstIMseI_PA	21.82
1194	M6_1433655_PstIMspI_PA	21.82
1195	Opata_462792_PstIMspI_PA	21.82
1196	M6_393784_PstIMspI_PA	21.82
1197	M6_1202306_PstIMspI_PA	21.82
1198	M6_319397_PstIMseI_PA	21.82
1199	M6_589740_PstIMspI_PA	21.82
1200	Opata_282458_PstIMspI_PA	21.82
1201	M6_1226132_PstIMspI_PA	21.82
1202	M6_252116_PstIMseI_PA	21.82
1203	M6_2794821_PstIMspI_PA	21.82
1204	M6_349744_PstIMseI_PA	21.82
1205	M6_487215_PstIMspI_PA	21.82
1206	M6_122925_PstIMseI_PA	21.82
1207	M6_375235_PstIMspI_PA	21.82
1208	M6_757504_PstIMseI_PA	21.82
1209	M6_435904_PstIMseI_PA	21.82
1210	M6_1312312_PstIMseI_PA	21.82
1211	M6_509433_PstIMspI_PA	21.82
1212	M6_208650_PstIMseI_PA	21.82
1213	M6_734263_PstIMspI_PA	21.82
1214	M6_1450852_PstIMspI_PA	21.82
1215	M6_258479_PstIMseI_PA	21.82
1216	Opata_2764010_81_PstIMspI_SNP	21.82
1217	M6_1762212_PstIMseI_PA	21.82
1218	M6_683688_PstIMspI_PA	21.82
1219	M6_619840_PstIMseI_PA	21.82
1220	Opata_1517980_PstIMseI_PA	21.82
1221	M6_1365622_PstIMseI_PA	21.82
1222	M6_642290_PstIMspI_PA	21.82
1223	M6_439487_PstIMspI_PA	21.82
1224	M6_1191047_PstIMseI_PA	21.82
1225	M6_3923906_PstIMseI_PA	21.82
1226	Opata_410165_PstIMspI_PA	21.82
1227	M6_167310_PstIMseI_PA	21.82
1228	Opata_487476_PstIMspI_PA	21.82
1229	M6_831311_PstIMspI_PA	21.82
1230	M6_3061299_PstIMspI_PA	21.82
1231	M6_394438_PstIMspI_PA	21.82
1232	M6_334199_PstIMspI_PA	21.82
1233	M6_324183_PstIMseI_PA	21.82
1234	M6_483923_PstIMspI_PA	21.82
1235	M6_145381_PstIMseI_PA	21.82
1236	M6_1196356_PstIMluI_PA	21.82
1237	M6_1873054_PstIMspI_PA	21.82
1238	M6_1479094_PstIMseI_PA	21.82
1239	M6_1613684_PstIMspI_PA	21.82
1240	M6_460354_PstIMspI_PA	21.82
1241	M6_729375_PstIMseI_PA	21.82
1242	M6_653871_PstIMspI_PA	21.82
1243	M6_244708_PstIMseI_PA	21.82
1244	M6_1135151_PstIMspI_PA	21.82
1245	Opata_1687474_PstIMspI_PA	21.82
1246	M6_336751_PstIMspI_PA	21.82
1247	Opata_470507_PstIMspI_PA	21.82
1248	M6_1202520_PstIMspI_PA	21.82
1249	M6_1632685_PstIMspI_PA	21.82
1250	Opata_3608174_PstIMspI_PA	21.82
1251	M6_984909_PstIMspI_PA	21.82
1252	Opata_1591086_PstIMspI_PA	21.82
1253	Opata_392920_12_PstIMspI_SNP	21.82
1254	Opata_4228420_PstIMspI_PA	21.82
1255	M6_1832631_PstIMspI_PA	21.82
1256	M6_302495_PstIMseI_PA	21.82
1257	M6_511477_PstIMspI_PA	21.82
1258	M6_1369912_PstIMspI_PA	21.82
1259	M6_3183503_PstIMspI_PA	21.82
1260	Opata_432793_PstIMspI_PA	21.82
1261	M6_607350_PstIMseI_PA	21.82
1262	M6_1210582_PstIMspI_PA	21.82
1263	Opata_57378_PstIMspI_PA	21.82
1264	M6_589396_PstIMseI_PA	21.82
1265	M6_1423022_PstIMspI_PA	21.82
1266	M6_2879750_PstIMspI_PA	21.82
1267	M6_384037_PstIMspI_PA	21.82
1268	M6_1305507_PstIMspI_PA	21.82
1269	Opata_827547_PstIMspI_PA	21.82
1270	M6_78456_PstIMseI_PA	21.82
1271	Opata_2764010_85_PstIMspI_SNP	21.82
1272	M6_443004_PstIMspI_PA	21.82
1273	M6_1169076_PstIMseI_PA	21.82
1274	M6_418274_PstIMseI_PA	21.82
1275	M6_487760_PstIMspI_PA	21.82
1276	M6_1190015_PstIMspI_PA	21.82
1277	Opata_1775979_55_PstIMseI_SNP	21.82
1278	M6_510453_PstIMseI_PA	21.82
1279	M6_2245090_PstIMspI_PA	21.82
1280	M6_1445108_PstIMseI_PA	21.82
1281	Opata_2764010_80_PstIMspI_SNP	21.82
1282	M6_844026_PstIMspI_PA	21.82
1283	M6_1936561_PstIMseI_PA	21.82
1284	Opata_76087_PstIMspI_PA	21.82
1285	M6_1148989_PstIMspI_PA	21.82
1286	M6_97550_PstIMseI_PA	21.82
1287	M6_461762_PstIMspI_PA	21.82
1288	M6_752320_PstIMspI_PA	21.82
1289	M6_1011314_PstIMspI_PA	21.82
1290	M6_889627_PstIMseI_PA	21.82
1291	M6_681102_PstIMspI_PA	21.82
1292	Opata_559519_PstIMseI_PA	21.82
1293	M6_3467390_PstIMspI_PA	21.82
1294	M6_456554_PstIMseI_PA	21.82
1295	M6_1809468_PstIMspI_PA	21.82
1296	M6_1319916_PstIMspI_PA	21.82
1297	M6_627330_PstIMspI_PA	21.82
1298	M6_1334680_PstIMseI_PA	21.82
1299	M6_156648_PstIMseI_PA	21.82
1300	M6_2044296_PstIMspI_PA	21.82
1301	M6_786944_PstIMspI_PA	21.82
1302	Opata_3491935_79_PstIMspI_SNP	21.82
1303	Opata_2768315_82_PstIMspI_SNP	21.82
1304	M6_527494_PstIMspI_PA	21.82
1305	M6_1942979_PstIMspI_PA	21.82
1306	M6_1164572_PstIMspI_PA	21.82
1307	M6_630704_PstIMseI_PA	21.82
1308	M6_608462_PstIMseI_PA	21.82
1309	M6_1272750_PstIMspI_PA	21.82
1310	M6_175245_PstIMseI_PA	21.82
1311	Opata_2998818_PstIMspI_PA	21.82
1312	M6_2205737_PstIMluI_PA	21.82
1313	M6_143192_PstIMseI_PA	21.82
1314	Opata_1367471_PstIMseI_PA	21.82
1315	M6_1344983_PstIMspI_PA	21.82
1316	M6_363130_PstIMspI_PA	21.82
1317	M6_478539_PstIMspI_PA	21.82
1318	M6_2500923_PstIMspI_PA	21.82
1319	Opata_392920_35_PstIMspI_SNP	21.82
1320	M6_741994_PstIMspI_PA	21.82
1321	M6_1928858_PstIMseI_PA	21.82
1322	M6_519829_PstIMseI_PA	21.82
1323	M6_373484_PstIMseI_PA	21.82
1324	Opata_3346224_PstIMspI_PA	21.82
1325	Opata_4085993_PstIMspI_PA	21.82
1326	Opata_2295666_PstIMspI_PA	21.82
1327	Opata_292437_PstIMseI_PA	21.82
1328	Opata_558086_PstIMseI_PA	21.82
1329	Opata_403429_PstIMseI_PA	21.82
1330	Opata_2748500_PstIMseI_PA	21.82
1331	Opata_2068522_PstIMspI_PA	21.82
1332	Opata_2395803_PstIMspI_PA	21.82
1333	Opata_4019098_PstIMspI_PA	21.82
1334	Opata_1320772_PstIMspI_PA	21.82
1335	Opata_1904472_PstIMspI_PA	21.82
1336	Opata_117680_PstIMspI_PA	21.82
1337	Opata_3230445_PstIMspI_PA	21.82
1338	Opata_3830331_PstIMspI_PA	21.82
1339	M6_202314_PstIMseI_PA	21.82
1340	M6_48821_PstIMspI_PA	21.82
1341	M6_460875_PstIMseI_PA	21.82
1342	Opata_2620317_PstIMspI_PA	21.82
1343	Opata_978838_PstIMseI_PA	21.82
1344	M6_368711_PstIMspI_PA	21.82
1345	M6_1618151_PstIMseI_PA	21.82
1346	M6_2863775_PstIMspI_PA	21.82
1347	Opata_213559_PstIMseI_PA	21.82
1348	M6_613580_PstIMspI_PA	21.82
1349	Opata_2705688_PstIMspI_PA	21.82
1350	Opata_905966_PstIMspI_PA	21.82
1351	M6_3420681_PstIMspI_PA	21.82
1352	Opata_3694166_PstIMspI_PA	21.82
1353	Opata_813998_PstIMseI_PA	21.82
1354	Opata_3581254_PstIMspI_PA	21.82
1355	Opata_47424_PstIMseI_PA	21.82
1356	M6_1722244_PstIMluI_PA	21.82
1357	Opata_2783718_PstIMspI_PA	21.82
1358	M6_607312_PstIMspI_PA	21.82
1359	Opata_657135_PstIMspI_PA	21.82
1360	Opata_425363_PstIMseI_PA	21.82
1361	M6_1348605_PstIMseI_PA	21.82
1362	Opata_376108_PstIMseI_PA	21.82
1363	Opata_184724_PstIMseI_PA	21.82
1364	Opata_1487906_PstIMseI_PA	21.82
1365	M6_879575_PstIMseI_PA	21.82
1366	Opata_671788_PstIMluI_PA	21.82
1367	Opata_2220117_PstIMspI_PA	21.82
1368	M6_2458784_PstIMspI_PA	21.82
1369	Opata_888783_PstIMspI_PA	21.82
1370	M6_491356_PstIMspI_PA	21.82
1371	M6_1551254_PstIMspI_PA	21.82
1372	Opata_4215393_PstIMspI_PA	21.82
1373	M6_2132690_PstIMseI_PA	21.82
1374	M6_87125_PstIMseI_PA	21.82
1375	M6_64161_PstIMspI_PA	21.82
1376	M6_279568_PstIMspI_PA	21.82
1377	Opata_2161625_PstIMspI_PA	21.82
1378	Opata_2536358_PstIMspI_PA	21.82
1379	Opata_915348_PstIMspI_PA	21.82
1380	Opata_3301683_PstIMspI_PA	21.82
1381	Opata_4178713_PstIMspI_PA	21.82
1382	Opata_1018983_PstIMseI_PA	21.82
1383	Opata_304550_PstIMspI_PA	21.82
1384	Opata_2151324_PstIMspI_PA	21.82
1385	Opata_4435_PstIMseI_PA	21.82
1386	Opata_132324_PstIMseI_PA	21.82
1387	Opata_1609133_PstIMspI_PA	21.82
1388	Opata_1545413_PstIMspI_PA	21.82
1389	Opata_482624_PstIMseI_PA	21.82
1390	Opata_2400823_PstIMspI_PA	21.82
1391	M6_656424_PstIMspI_PA	21.82
1392	Opata_1511666_PstIMseI_PA	21.82
1393	M6_44017_PstIMseI_PA	21.82
1394	Opata_3262212_PstIMseI_PA	21.82
1395	Opata_302660_PstIMseI_PA	21.82
1396	Opata_2983521_PstIMspI_PA	21.82
1397	M6_428899_PstIMseI_PA	21.82
1398	Opata_1467469_PstIMspI_PA	21.82
1399	Opata_1209891_PstIMseI_PA	21.82
1400	Opata_267024_PstIMspI_PA	21.82
1401	Opata_3386020_PstIMspI_PA	21.82
1402	Opata_3539002_PstIMspI_PA	21.82
1403	M6_152098_PstIMseI_PA	21.82
1404	Opata_160979_PstIMseI_PA	21.82
1405	Opata_2337207_PstIMseI_PA	21.82
1406	Opata_1435894_PstIMseI_PA	21.82
1407	Opata_2050163_PstIMspI_PA	21.82
1408	Opata_1938389_PstIMspI_PA	21.82
1409	M6_4048644_PstIMseI_PA	21.82
1410	Opata_4031619_PstIMspI_PA	21.82
1411	Opata_4114511_PstIMspI_PA	21.82
1412	Opata_301077_PstIMspI_PA	21.82
1413	M6_930890_PstIMseI_PA	21.82
1414	M6_365553_PstIMseI_PA	21.82
1415	Opata_862820_PstIMspI_PA	21.82
1416	Opata_1040657_PstIMspI_PA	21.82
1417	M6_271718_PstIMseI_PA	21.82
1418	Opata_356396_PstIMseI_PA	21.82
1419	M6_368296_PstIMspI_PA	21.82
1420	Opata_2094367_PstIMspI_PA	21.82
1421	M6_1107469_PstIMspI_PA	21.82
1422	M6_422563_PstIMspI_PA	21.82
1423	M6_776656_PstIMseI_PA	21.82
1424	Opata_1987956_PstIMspI_PA	21.82
1425	M6_1891656_PstIMspI_PA	21.82
1426	Opata_313425_PstIMseI_PA	21.82
1427	Opata_1337399_PstIMspI_PA	21.82
1428	Opata_45893_PstIMseI_PA	21.82
1429	M6_161146_PstIMspI_PA	21.82
1430	M6_1312979_PstIMspI_PA	21.82
1431	Opata_232209_PstIMspI_PA	21.82
1432	Opata_461913_PstIMseI_PA	21.82
1433	M6_513024_PstIMseI_PA	21.82
1434	M6_2104191_PstIMseI_PA	21.82
1435	M6_1386278_PstIMseI_PA	21.82
1436	Opata_1793060_PstIMspI_PA	21.82
1437	Opata_2827191_PstIMspI_PA	21.82
1438	M6_12866_PstIMspI_PA	21.82
1439	Opata_174473_PstIMseI_PA	21.82
1440	M6_132028_PstIMseI_PA	21.82
1441	Opata_3305346_PstIMspI_PA	21.82
1442	M6_3273004_PstIMspI_PA	21.82
1443	Opata_2533663_PstIMseI_PA	21.82
1444	Opata_466888_PstIMseI_PA	21.82
1445	Opata_292338_PstIMseI_PA	21.82
1446	M6_234869_PstIMseI_PA	21.82
1447	M6_647395_PstIMspI_PA	21.82
1448	M6_714225_PstIMseI_PA	21.82
1449	M6_455545_PstIMspI_PA	21.82
1450	Opata_419003_PstIMseI_PA	21.82
1451	M6_2530394_PstIMspI_PA	21.82
1452	M6_911673_PstIMseI_PA	21.82
1453	M6_86735_PstIMseI_PA	21.82
1454	M6_2761743_PstIMspI_PA	21.82
1455	M6_74371_PstIMspI_PA	21.82
1456	Opata_40550_PstIMseI_PA	21.82
1457	Opata_1225242_PstIMseI_PA	21.82
1458	M6_2463377_PstIMspI_PA	21.82
1459	Opata_1780271_PstIMspI_PA	21.82
1460	Opata_286353_PstIMspI_PA	21.82
1461	Opata_1153943_PstIMspI_PA	21.82
1462	Opata_346847_PstIMspI_PA	21.82
1463	M6_400372_PstIMspI_PA	21.82
1464	Opata_2739798_PstIMspI_PA	21.82
1465	Opata_3932131_PstIMspI_PA	21.82
1466	Opata_1389664_PstIMspI_PA	21.82
1467	Opata_203626_PstIMseI_PA	21.82
1468	Opata_1183275_PstIMseI_PA	21.82
1469	M6_963369_PstIMspI_PA	21.82
1470	M6_61997_PstIMseI_PA	21.82
1471	M6_1370437_PstIMspI_PA	21.82
1472	M6_85284_PstIMseI_PA	21.82
1473	Opata_4200401_PstIMspI_PA	21.82
1474	Opata_470458_PstIMseI_PA	21.82
1475	Opata_648110_PstIMspI_PA	21.82
1476	M6_115071_PstIMspI_PA	21.82
1477	M6_2554334_PstIMspI_PA	21.82
1478	Opata_567352_PstIMspI_PA	21.82
1479	Opata_671430_PstIMseI_PA	21.82
1480	M6_497592_PstIMseI_PA	21.82
1481	Opata_1240566_PstIMseI_PA	21.82
1482	Opata_1491151_PstIMspI_PA	21.82
1483	M6_1346592_PstIMspI_PA	21.82
1484	Opata_954417_PstIMseI_PA	21.82
1485	Opata_469729_PstIMseI_PA	21.82
1486	Opata_2319576_PstIMseI_PA	21.82
1487	M6_3002612_PstIMspI_PA	21.82
1488	M6_1885087_PstIMspI_PA	21.82
1489	M6_1130527_PstIMspI_PA	21.82
1490	Opata_774493_PstIMspI_PA	21.82
1491	Opata_2291061_PstIMseI_PA	21.82
1492	Opata_18999_PstIMspI_PA	21.82
1493	Opata_302713_PstIMseI_PA	21.82
1494	Opata_1467646_PstIMseI_PA	21.82
1495	Opata_3910056_PstIMspI_PA	21.82
1496	Opata_2600969_PstIMspI_PA	21.82
1497	Opata_298965_PstIMspI_PA	21.82
1498	M6_1590530_PstIMspI_PA	21.82
1499	M6_915868_PstIMseI_PA	21.82
1500	Opata_1017210_PstIMseI_PA	21.82
1501	Opata_3193420_PstIMspI_PA	21.82
1502	M6_3203979_PstIMspI_PA	21.82
1503	Opata_3393200_PstIMspI_PA	21.82
1504	Opata_616785_PstIMseI_PA	21.82
1505	M6_2463616_PstIMspI_PA	21.82
1506	Opata_1245007_PstIMseI_PA	21.82
1507	Opata_2948419_PstIMspI_PA	21.82
1508	M6_1952996_PstIMspI_PA	21.82
1509	Opata_563710_PstIMseI_PA	21.82
1510	M6_763943_PstIMseI_PA	21.82
1511	Opata_3591992_PstIMseI_PA	21.82
1512	Opata_2928134_PstIMspI_PA	21.82
1513	M6_438405_PstIMspI_PA	21.82
1514	M6_1168624_PstIMspI_PA	21.82
1515	Opata_453621_PstIMspI_PA	21.82
1516	Opata_1012735_PstIMspI_PA	21.82
1517	M6_41312_PstIMspI_PA	21.82
1518	M6_1753624_PstIMspI_PA	21.82
1519	M6_392042_PstIMspI_PA	21.82
1520	Opata_1014625_PstIMseI_PA	21.82
1521	M6_3494457_PstIMspI_PA	21.82
1522	Opata_107941_PstIMseI_PA	21.82
1523	M6_187767_PstIMspI_PA	21.82
1524	Opata_4151197_PstIMspI_PA	21.82
1525	Opata_1229536_PstIMseI_PA	21.82
1526	Opata_331914_PstIMspI_PA	21.82
1527	Opata_194091_PstIMspI_PA	21.82
1528	Opata_167732_PstIMseI_PA	21.82
1529	Opata_159764_PstIMspI_PA	21.82
1530	M6_207411_PstIMseI_PA	21.82
1531	Opata_1700459_PstIMspI_PA	21.82
1532	Opata_206291_PstIMseI_PA	21.82
1533	Opata_1052422_PstIMspI_PA	21.82
1534	Opata_1783415_PstIMspI_PA	21.82
1535	Opata_87450_PstIMspI_PA	21.82
1536	M6_964568_PstIMspI_PA	21.82
1537	Opata_332119_PstIMseI_PA	21.82
1538	M6_358044_PstIMspI_PA	21.82
1539	M6_951436_PstIMspI_PA	21.82
1540	Opata_2110719_PstIMspI_PA	21.82
1541	M6_1369533_PstIMspI_PA	21.82
1542	Opata_1043603_PstIMspI_PA	21.82
1543	M6_1510621_PstIMspI_PA	21.82
1544	Opata_7100_PstIMseI_PA	21.82
1545	Opata_1467414_PstIMseI_PA	21.82
1546	Opata_1418767_PstIMspI_PA	21.82
1547	M6_594352_PstIMseI_PA	21.82
1548	Opata_3981_PstIMseI_PA	21.82
1549	M6_205386_PstIMseI_PA	21.82
1550	Opata_920581_PstIMseI_PA	21.82
1551	Opata_3733019_PstIMspI_PA	21.82
1552	Opata_3516915_PstIMspI_PA	21.82
1553	Opata_12049_PstIMspI_PA	21.82
1554	M6_1417566_PstIMspI_PA	21.82
1555	Opata_832761_PstIMseI_PA	21.82
1556	Opata_1269223_PstIMseI_PA	21.82
1557	Opata_2921329_PstIMspI_PA	21.82
1558	Opata_4233275_PstIMspI_PA	21.82
1559	Opata_3621860_PstIMspI_PA	21.82
1560	Opata_1146586_PstIMspI_PA	21.82
1561	M6_2377721_PstIMspI_PA	21.82
1562	Opata_4119358_PstIMspI_PA	21.82
1563	M6_3267081_PstIMspI_PA	21.82
1564	Opata_209273_PstIMspI_PA	21.82
1565	Opata_1732591_PstIMspI_PA	21.82
1566	Opata_26622_PstIMseI_PA	21.82
1567	Opata_3504124_PstIMspI_PA	21.82
1568	M6_342190_PstIMseI_PA	21.82
1569	Opata_763000_PstIMspI_PA	21.82
1570	Opata_3481349_PstIMspI_PA	21.82
1571	Opata_3052001_PstIMseI_PA	21.82
1572	Opata_3217671_PstIMspI_PA	21.82
1573	Opata_15288_PstIMseI_PA	21.82
1574	Opata_3984150_PstIMspI_PA	21.82
1575	Opata_1186825_PstIMseI_PA	21.82
1576	Opata_2922330_PstIMspI_PA	21.82
1577	Opata_2565144_PstIMspI_PA	21.82
1578	Opata_183368_PstIMseI_PA	21.82
1579	Opata_776047_PstIMspI_PA	21.82
1580	Opata_2750313_PstIMspI_PA	21.82
1581	Opata_227744_PstIMseI_PA	21.82
1582	M6_1007261_PstIMspI_PA	21.82
1583	Opata_2584835_PstIMspI_PA	21.82
1584	M6_616426_PstIMseI_PA	21.82
1585	M6_1991474_PstIMspI_PA	21.82
1586	Opata_4364_PstIMseI_PA	21.82
1587	Opata_587928_PstIMspI_PA	21.82
1588	Opata_1123389_PstIMspI_PA	21.82
1589	M6_653705_PstIMspI_PA	21.82
1590	M6_301536_PstIMseI_PA	21.82
1591	Opata_533043_PstIMseI_PA	21.82
1592	Opata_602845_PstIMseI_PA	21.82
1593	Opata_2828205_PstIMspI_PA	21.82
1594	Opata_379914_PstIMseI_PA	21.82
1595	Opata_1642804_PstIMspI_PA	21.82
1596	M6_624301_PstIMluI_PA	21.82
1597	M6_839100_PstIMseI_PA	21.82
1598	Opata_325970_PstIMseI_PA	21.82
1599	M6_440601_PstIMseI_PA	21.82
1600	Opata_96083_PstIMluI_PA	21.82
1601	Opata_41269_PstIMseI_PA	21.82
1602	Opata_479335_PstIMseI_PA	21.82
1603	M6_569480_PstIMseI_PA	21.82
1604	M6_1709576_PstIMspI_PA	21.82
1605	Opata_537609_PstIMspI_PA	21.82
1606	Opata_289909_PstIMseI_PA	21.82
1607	M6_3277802_PstIMspI_PA	21.82
1608	M6_681138_PstIMseI_PA	21.82
1609	M6_1691324_PstIMspI_PA	21.82
1610	Opata_795154_PstIMseI_PA	21.82
1611	Opata_1110887_PstIMspI_PA	21.82
1612	Opata_36127_PstIMseI_PA	21.82
1613	Opata_1059607_PstIMseI_PA	21.82
1614	M6_74168_PstIMseI_PA	21.82
1615	Opata_3735537_PstIMspI_PA	21.82
1616	Opata_1814443_PstIMspI_PA	21.82
1617	Opata_830380_PstIMspI_PA	21.82
1618	M6_1492446_PstIMspI_PA	21.82
1619	M6_2740766_PstIMspI_PA	21.82
1620	M6_2949765_PstIMspI_PA	21.82
1621	M6_1148739_PstIMspI_PA	21.82
1622	Opata_347908_PstIMspI_PA	21.82
1623	Opata_51981_PstIMseI_PA	21.82
1624	M6_210208_PstIMspI_PA	21.82
1625	Opata_369240_PstIMseI_PA	21.82
1626	M6_3264555_PstIMspI_PA	21.82
1627	M6_1132826_PstIMspI_PA	21.82
1628	M6_911066_PstIMspI_PA	21.82
1629	Opata_51508_PstIMseI_PA	21.82
1630	M6_35298_PstIMseI_PA	21.82
1631	Opata_2405761_PstIMspI_PA	21.82
1632	Opata_1565354_PstIMspI_PA	21.82
1633	Opata_117588_PstIMseI_PA	21.82
1634	Opata_3130982_PstIMspI_PA	21.82
1635	Opata_1634608_PstIMspI_PA	21.82
1636	M6_1812388_PstIMspI_PA	21.82
1637	Opata_335866_PstIMseI_PA	21.82
1638	M6_50296_PstIMseI_PA	21.82
1639	M6_495848_PstIMspI_PA	21.82
1640	M6_1232858_PstIMseI_PA	21.82
1641	Opata_453120_PstIMseI_PA	21.82
1642	M6_120272_PstIMseI_PA	21.82
1643	M6_92815_PstIMspI_PA	21.82
1644	M6_434451_PstIMseI_PA	21.82
1645	Opata_921336_PstIMseI_PA	21.82
1646	Opata_21888_PstIMseI_PA	21.82
1647	Opata_661264_PstIMseI_PA	21.82
1648	M6_1219493_PstIMspI_PA	21.82
1649	Opata_600733_PstIMseI_PA	21.82
1650	M6_738477_PstIMseI_PA	21.82
1651	M6_6596_PstIMseI_PA	21.82
1652	M6_389330_PstIMseI_PA	21.82
1653	Opata_4390971_PstIMseI_PA	21.82
1654	Opata_90132_PstIMseI_PA	21.82
1655	Opata_41786_PstIMseI_PA	21.82
1656	Opata_862648_PstIMseI_PA	21.82
1657	M6_249905_PstIMspI_PA	21.82
1658	Opata_2143340_PstIMspI_PA	21.82
1659	Opata_346307_PstIMseI_PA	21.82
1660	Opata_894074_PstIMspI_PA	21.82
1661	Opata_1596989_PstIMspI_PA	21.82
1662	Opata_820635_PstIMseI_PA	21.82
1663	Opata_359559_PstIMseI_PA	21.82
1664	Opata_215707_PstIMseI_PA	21.82
1665	M6_351759_PstIMspI_PA	21.82
1666	M6_327662_PstIMseI_PA	21.82
1667	Opata_436525_PstIMspI_PA	21.82
1668	Opata_1124036_PstIMseI_PA	21.82
1669	Opata_890461_PstIMseI_PA	21.82
1670	M6_1454690_PstIMspI_PA	21.82
1671	Opata_116686_PstIMseI_PA	21.82
1672	Opata_180673_PstIMseI_PA	21.82
1673	M6_2442731_PstIMseI_PA	21.82
1674	M6_549652_PstIMseI_PA	21.82
1675	Opata_2800122_PstIMspI_PA	21.82
1676	M6_2699155_PstIMseI_PA	21.82
1677	Opata_537186_PstIMseI_PA	21.82
1678	Opata_658079_PstIMseI_PA	21.82
1679	Opata_1916553_PstIMspI_PA	21.82
1680	Opata_1111769_PstIMseI_PA	21.82
1681	Opata_2763654_PstIMspI_PA	21.82
1682	Opata_1986844_PstIMspI_PA	21.82
1683	M6_648549_PstIMspI_PA	21.82
1684	Opata_2219391_PstIMspI_PA	21.82
1685	Opata_3344318_PstIMspI_PA	21.82
1686	M6_446418_PstIMspI_PA	21.82
1687	M6_2520892_PstIMseI_PA	21.82
1688	Opata_1144013_PstIMseI_PA	21.82
1689	Opata_258610_PstIMseI_PA	21.82
1690	Opata_1148084_PstIMseI_PA	21.82
1691	Opata_418620_PstIMspI_PA	21.82
1692	Opata_673245_PstIMseI_PA	21.82
1693	Opata_465678_PstIMspI_PA	21.82
1694	Opata_1952715_PstIMspI_PA	21.82
1695	M6_2103884_PstIMspI_PA	21.82
1696	M6_133702_PstIMspI_PA	21.82
1697	M6_201016_PstIMseI_PA	21.82
1698	Opata_2000191_PstIMseI_PA	21.82
1699	M6_364375_PstIMspI_PA	21.82
1700	Opata_1128901_PstIMseI_PA	21.82
1701	M6_3173607_PstIMspI_PA	21.82
1702	M6_297359_PstIMspI_PA	21.82
1703	Opata_1028270_PstIMspI_PA	21.82
1704	M6_752450_PstIMspI_PA	21.82
1705	Opata_39044_PstIMseI_PA	21.82
1706	M6_421394_PstIMspI_PA	21.82
1707	Opata_570234_PstIMspI_PA	21.82
1708	M6_927008_PstIMseI_PA	21.82
1709	Opata_195438_PstIMseI_PA	21.82
1710	M6_1553394_PstIMspI_PA	21.82
1711	Opata_3195145_PstIMspI_PA	21.82
1712	Opata_274071_PstIMspI_PA	21.82
1713	Opata_837858_PstIMseI_PA	21.82
1714	Opata_741668_PstIMspI_PA	21.82
1715	Opata_3095055_PstIMseI_PA	21.82
1716	Opata_1242055_PstIMspI_PA	21.82
1717	M6_477629_PstIMspI_PA	21.82
1718	Opata_531100_PstIMluI_PA	21.82
1719	Opata_1100100_PstIMspI_PA	21.82
1720	Opata_2734019_PstIMspI_PA	21.82
1721	Opata_2283365_PstIMspI_PA	21.82
1722	Opata_479428_PstIMseI_PA	21.82
1723	Opata_1593463_PstIMspI_PA	21.82
1724	Opata_163125_PstIMseI_PA	21.82
1725	Opata_366398_PstIMspI_PA	21.82
1726	Opata_1225680_PstIMseI_PA	21.82
1727	Opata_208082_PstIMseI_PA	21.82
1728	Opata_197221_PstIMluI_PA	21.82
1729	Opata_1979730_PstIMspI_PA	21.82
1730	Opata_80050_PstIMluI_PA	21.82
1731	Opata_100956_PstIMseI_PA	21.82
1732	M6_264944_PstIMseI_PA	21.82
1733	Opata_45677_PstIMspI_PA	21.82
1734	M6_3068399_PstIMspI_PA	21.82
1735	Opata_988739_PstIMspI_PA	21.82
1736	Opata_3665581_PstIMspI_PA	21.82
1737	Opata_177660_PstIMspI_PA	21.82
1738	M6_2116896_PstIMspI_PA	21.82
1739	Opata_1764334_PstIMspI_PA	21.82
1740	M6_390526_PstIMspI_PA	21.82
1741	Opata_4176167_PstIMspI_PA	21.82
1742	M6_2185189_PstIMspI_PA	21.82
1743	Opata_1784409_PstIMspI_PA	21.82
1744	M6_2182793_PstIMspI_PA	21.82
1745	Opata_1414825_PstIMspI_PA	21.82
1746	M6_998706_PstIMspI_PA	21.82
1747	M6_686393_PstIMspI_PA	21.82
1748	Opata_171477_PstIMseI_PA	21.82
1749	M6_1664210_PstIMspI_PA	21.82
1750	M6_19034_PstIMseI_PA	21.82
1751	Opata_801384_PstIMseI_PA	21.82
1752	M6_339675_PstIMspI_PA	21.82
1753	M6_128337_PstIMspI_PA	21.82
1754	Opata_2633747_PstIMspI_PA	21.82
1755	Opata_4116343_PstIMspI_PA	21.82
1756	Opata_51089_PstIMseI_PA	21.82
1757	M6_3261226_PstIMspI_PA	21.82
1758	M6_2116965_PstIMspI_PA	21.82
1759	M6_817218_PstIMseI_PA	21.82
1760	M6_847398_PstIMspI_PA	21.82
1761	Opata_1720329_PstIMspI_PA	21.82
1762	M6_64441_PstIMspI_PA	21.82
1763	M6_3471065_PstIMspI_PA	21.82
1764	Opata_241886_PstIMseI_PA	21.82
1765	Opata_44201_PstIMspI_PA	21.82
1766	Opata_2136942_PstIMseI_PA	21.82
1767	Opata_226193_PstIMseI_PA	21.82
1768	M6_2306659_PstIMspI_PA	21.82
1769	Opata_1024176_PstIMseI_PA	21.82
1770	Opata_1830279_PstIMspI_PA	21.82
1771	Opata_695345_PstIMseI_PA	21.82
1772	Opata_855595_PstIMspI_PA	21.82
1773	Opata_358079_PstIMseI_PA	21.82
1774	Opata_428579_PstIMseI_PA	21.82
1775	Opata_3205140_PstIMspI_PA	21.82
1776	Opata_169378_PstIMseI_PA	21.82
1777	Opata_65998_PstIMseI_PA	21.82
1778	Opata_1005181_PstIMseI_PA	21.82
1779	Opata_511927_PstIMseI_PA	21.82
1780	Opata_1698375_PstIMseI_PA	21.82
1781	Opata_661541_PstIMseI_PA	21.82
1782	M6_1130521_PstIMseI_PA	21.82
1783	M6_1131704_PstIMseI_PA	21.82
1784	Opata_1317306_PstIMseI_PA	21.82
1785	Opata_2014961_PstIMseI_PA	21.82
1786	Opata_533065_PstIMspI_PA	21.82
1787	M6_1447180_PstIMspI_PA	21.82
1788	Opata_1320521_PstIMseI_PA	21.82
1789	M6_894170_PstIMseI_PA	21.82
1790	Opata_900519_PstIMseI_PA	21.82
1791	M6_2326394_PstIMspI_PA	21.82
1792	Opata_302099_PstIMseI_PA	21.82
1793	M6_839217_PstIMseI_PA	21.82
1794	M6_418402_PstIMseI_PA	21.82
1795	Opata_731764_PstIMseI_PA	21.82
1796	Opata_2709577_PstIMseI_PA	21.82
1797	M6_329174_PstIMspI_PA	21.82
1798	M6_496307_PstIMseI_PA	21.82
1799	Opata_3709509_PstIMspI_PA	21.82
1800	Opata_2119612_PstIMspI_PA	21.82
1801	Opata_670739_PstIMseI_PA	21.82
1802	Opata_256352_PstIMseI_PA	21.82
1803	Opata_2408945_PstIMseI_PA	21.82
1804	Opata_281149_PstIMseI_PA	21.82
1805	M6_3502493_PstIMspI_PA	21.82
1806	M6_1413806_PstIMseI_PA	21.82
1807	M6_656345_PstIMspI_PA	21.82
1808	M6_2884549_PstIMspI_PA	21.82
1809	Opata_783681_PstIMspI_PA	21.82
1810	Opata_2975037_PstIMspI_PA	21.82
1811	M6_362669_PstIMspI_PA	21.82
1812	Opata_68397_PstIMseI_PA	21.82
1813	Opata_419929_PstIMseI_PA	21.82
1814	Opata_1863090_PstIMspI_PA	21.82
1815	Opata_2595115_PstIMspI_PA	21.82
1816	Opata_112264_PstIMseI_PA	21.82
1817	M6_574991_PstIMseI_PA	21.82
1818	Opata_1868967_PstIMspI_PA	21.82
1819	Opata_58769_PstIMseI_PA	21.82
1820	Opata_164783_PstIMspI_PA	21.82
1821	M6_3463007_PstIMseI_PA	21.82
1822	Opata_1656379_PstIMspI_PA	21.82
1823	Opata_1144518_PstIMseI_PA	21.82
1824	Opata_81380_PstIMseI_PA	21.82
1825	M6_829568_PstIMspI_PA	21.82
1826	Opata_758819_PstIMseI_PA	21.82
1827	Opata_2012891_PstIMspI_PA	21.82
1828	M6_315579_PstIMspI_PA	21.82
1829	M6_1223083_PstIMseI_PA	21.82
1830	M6_586098_PstIMseI_PA	21.82
1831	Opata_251311_PstIMspI_PA	21.82
1832	M6_2161016_PstIMspI_PA	21.82
1833	M6_416467_PstIMspI_PA	21.82
1834	Opata_212967_PstIMspI_PA	21.82
1835	Opata_942948_PstIMseI_PA	21.82
1836	Opata_2427450_PstIMspI_PA	21.82
1837	Opata_908417_PstIMspI_PA	21.82
1838	M6_730997_PstIMspI_PA	21.82
1839	M6_433960_PstIMseI_PA	21.82
1840	Opata_40058_PstIMseI_PA	21.82
1841	Opata_1041300_PstIMseI_PA	21.82
1842	M6_3123683_PstIMspI_PA	21.82
1843	Opata_1972453_PstIMspI_PA	21.82
1844	Opata_1130648_PstIMspI_PA	21.82
1845	Opata_459028_PstIMseI_PA	21.82
1846	Opata_2165464_PstIMspI_PA	21.82
1847	M6_491633_PstIMspI_PA	21.82
1848	Opata_670836_PstIMseI_PA	21.82
1849	Opata_202770_PstIMseI_PA	21.82
1850	M6_330981_PstIMspI_PA	21.82
1851	Opata_296377_PstIMseI_PA	21.82
1852	M6_2126185_PstIMspI_PA	21.82
1853	Opata_4041065_PstIMseI_PA	21.82
1854	M6_623496_PstIMseI_PA	21.82
1855	Opata_753232_PstIMspI_PA	21.82
1856	M6_161232_PstIMseI_PA	21.82
1857	M6_228879_PstIMspI_PA	21.82
1858	Opata_2855323_PstIMspI_PA	21.82
1859	M6_420198_PstIMseI_PA	21.82
1860	Opata_314321_PstIMspI_PA	21.82
1861	Opata_2851359_PstIMspI_PA	21.82
1862	Opata_298183_PstIMseI_PA	21.82
1863	M6_347664_PstIMspI_PA	21.82
1864	M6_3016597_PstIMspI_PA	21.82
1865	Opata_3005853_PstIMspI_PA	21.82
1866	Opata_1307728_PstIMspI_PA	21.82
1867	Opata_232861_PstIMseI_PA	21.82
1868	Opata_320861_PstIMseI_PA	21.82
1869	Opata_733301_PstIMseI_PA	21.82
1870	M6_1110484_PstIMspI_PA	21.82
1871	Opata_301407_PstIMseI_PA	21.82
1872	M6_4570_PstIMseI_PA	21.82
1873	Opata_175705_PstIMseI_PA	21.82
1874	M6_541118_PstIMseI_PA	21.82
1875	M6_476969_PstIMseI_PA	21.82
1876	Opata_3770759_PstIMspI_PA	21.82
1877	M6_344969_PstIMspI_PA	21.82
1878	Opata_294986_PstIMseI_PA	21.82
1879	Opata_1314001_PstIMseI_PA	21.82
1880	Opata_339296_PstIMspI_PA	21.82
1881	Opata_175635_PstIMspI_PA	21.82
1882	Opata_1835577_PstIMspI_PA	21.82
1883	Opata_2352192_PstIMspI_PA	21.82
1884	Opata_352797_PstIMseI_PA	21.82
1885	M6_295402_PstIMspI_PA	21.82
1886	M6_310052_PstIMspI_PA	21.82
1887	Opata_582565_PstIMseI_PA	21.82
1888	M6_2384146_PstIMspI_PA	21.82
1889	Opata_686924_PstIMspI_PA	21.82
1890	M6_802169_PstIMspI_PA	21.82
1891	M6_223782_PstIMseI_PA	21.82
1892	Opata_2346315_PstIMspI_PA	21.82
1893	M6_963357_PstIMseI_PA	21.82
1894	M6_985806_PstIMluI_PA	21.82
1895	Opata_131004_PstIMseI_PA	21.82
1896	Opata_864520_PstIMspI_PA	21.82
1897	Opata_1122929_PstIMseI_PA	21.82
1898	Opata_1076694_PstIMseI_PA	21.82
1899	Opata_479426_PstIMseI_PA	21.82
1900	Opata_395629_PstIMluI_PA	21.82
1901	M6_2545539_PstIMseI_PA	21.82
1902	Opata_466098_PstIMseI_PA	21.82
1903	M6_920968_PstIMspI_PA	21.82
1904	M6_182088_PstIMspI_PA	21.82
1905	M6_496348_PstIMspI_PA	21.82
1906	M6_559541_PstIMspI_PA	21.82
1907	M6_33784_PstIMseI_PA	21.82
1908	Opata_206864_PstIMseI_PA	21.82
1909	Opata_854212_PstIMseI_PA	21.82
1910	M6_287672_PstIMseI_PA	21.82
1911	Opata_188227_PstIMspI_PA	21.82
1912	Opata_220850_PstIMseI_PA	21.82
1913	Opata_748331_PstIMluI_PA	21.82
1914	Opata_2501977_PstIMseI_PA	21.82
1915	Opata_547200_PstIMseI_PA	21.82
1916	Opata_859355_PstIMspI_PA	21.82
1917	Opata_195009_PstIMseI_PA	21.82
1918	Opata_439851_PstIMseI_PA	21.82
1919	M6_672923_PstIMseI_PA	21.82
1920	Opata_1945562_PstIMspI_PA	21.82
1921	M6_1564666_PstIMluI_PA	21.82
1922	Opata_1816201_PstIMspI_PA	21.82
1923	Opata_3405539_PstIMspI_PA	21.82
1924	Opata_515958_PstIMspI_PA	21.82
1925	Opata_1333725_PstIMseI_PA	21.82
1926	Opata_92334_PstIMseI_PA	21.82
1927	M6_260056_PstIMspI_PA	21.82
1928	Opata_718550_PstIMseI_PA	21.82
1929	M6_96242_PstIMspI_PA	21.82
1930	Opata_574721_PstIMspI_PA	21.82
1931	M6_2568622_PstIMspI_PA	21.82
1932	Opata_455852_PstIMseI_PA	21.82
1933	M6_265441_PstIMseI_PA	21.82
1934	Opata_24250_PstIMspI_PA	21.82
1935	Opata_2208194_PstIMseI_PA	21.82
1936	Opata_335825_PstIMseI_PA	21.82
1937	M6_994358_PstIMspI_PA	21.82
1938	M6_2547940_PstIMspI_PA	21.82
1939	M6_391144_PstIMspI_PA	21.82
1940	Opata_1833265_PstIMspI_PA	21.82
1941	Opata_2175690_PstIMseI_PA	21.82
1942	M6_1445219_PstIMspI_PA	21.82
1943	M6_2117872_PstIMspI_PA	21.82
1944	M6_2462547_PstIMspI_PA	21.82
1945	Opata_78036_PstIMseI_PA	21.82
1946	M6_1458700_PstIMspI_PA	21.82
1947	Opata_2592391_PstIMspI_PA	21.82
1948	Opata_119208_PstIMspI_PA	21.82
1949	M6_1399405_PstIMspI_PA	21.82
1950	M6_2969135_PstIMspI_PA	21.82
1951	M6_554653_PstIMspI_PA	21.82
1952	Opata_740835_PstIMseI_PA	21.82
1953	Opata_524359_PstIMseI_PA	21.82
1954	Opata_4010957_PstIMseI_PA	21.82
1955	Opata_574323_PstIMseI_PA	21.82
1956	Opata_1351218_PstIMspI_PA	21.82
1957	M6_1659146_PstIMspI_PA	21.82
1958	Opata_13463_PstIMseI_PA	21.82
1959	M6_586857_PstIMspI_PA	21.82
1960	Opata_354330_PstIMseI_PA	21.82
1961	Opata_2018380_PstIMspI_PA	21.82
1962	M6_1280115_PstIMspI_PA	21.82
1963	M6_189675_PstIMseI_PA	21.82
1964	Opata_102658_PstIMseI_PA	21.82
1965	Opata_237656_PstIMseI_PA	21.82
1966	M6_3221150_PstIMspI_PA	21.82
1967	Opata_3217752_PstIMspI_PA	21.82
1968	Opata_241829_PstIMseI_PA	21.82
1969	M6_971063_PstIMspI_PA	21.82
1970	M6_1297534_PstIMseI_PA	21.82
1971	M6_2502485_PstIMspI_PA	21.82
1972	Opata_3432409_PstIMspI_PA	21.82
1973	Opata_239404_PstIMseI_PA	21.82
1974	Opata_43956_PstIMseI_PA	21.82
1975	M6_3013803_PstIMspI_PA	21.82
1976	M6_1065457_PstIMspI_PA	21.82
1977	M6_571830_PstIMseI_PA	21.82
1978	Opata_55966_PstIMseI_PA	21.82
1979	Opata_641170_PstIMseI_PA	21.82
1980	M6_702064_PstIMspI_PA	21.82
1981	Opata_291200_PstIMseI_PA	21.82
1982	Opata_1203979_PstIMspI_PA	21.82
1983	Opata_825917_PstIMseI_PA	21.82
1984	Opata_759210_PstIMseI_PA	21.82
1985	Opata_754876_PstIMseI_PA	21.82
1986	M6_883286_PstIMspI_PA	21.82
1987	Opata_2825307_PstIMspI_PA	21.82
1988	M6_412825_PstIMseI_PA	21.82
1989	Opata_3329745_PstIMseI_PA	21.82
1990	Opata_259755_PstIMspI_PA	21.82
1991	M6_533445_PstIMspI_PA	21.82
1992	Opata_603080_PstIMspI_PA	21.82
1993	M6_1161744_PstIMspI_PA	21.82
1994	Opata_2130686_PstIMspI_PA	21.82
1995	Opata_3995509_PstIMspI_PA	21.82
1996	Opata_134011_PstIMspI_PA	21.82
1997	Opata_125934_PstIMseI_PA	21.82
1998	M6_107206_PstIMseI_PA	21.82
1999	Opata_2922627_PstIMspI_PA	21.82
2000	M6_585542_PstIMseI_PA	21.82
2001	M6_342837_PstIMseI_PA	21.82
2002	Opata_542573_PstIMseI_PA	21.82
2003	Opata_2864601_PstIMseI_PA	21.82
2004	M6_1335324_PstIMseI_PA	21.82
2005	M6_904298_PstIMspI_PA	21.82
2006	Opata_294702_PstIMseI_PA	21.82
2007	Opata_2981446_PstIMseI_PA	21.82
2008	Opata_1911521_PstIMspI_PA	21.82
2009	Opata_3184598_PstIMspI_PA	21.82
2010	Opata_2198047_PstIMspI_PA	21.82
2011	M6_479117_PstIMspI_PA	21.82
2012	M6_26012_PstIMseI_PA	21.82
2013	Opata_1994959_PstIMspI_PA	21.82
2014	Opata_2280122_PstIMseI_PA	21.82
2015	Opata_4010270_PstIMspI_PA	21.82
2016	M6_371922_PstIMspI_PA	21.82
2017	Opata_2374119_PstIMspI_PA	21.82
2018	M6_244043_PstIMseI_PA	21.82
2019	Opata_1054650_PstIMseI_PA	21.82
2020	M6_575030_PstIMspI_PA	21.82
2021	Opata_228496_PstIMseI_PA	21.82
2022	Opata_3717165_PstIMspI_PA	21.82
2023	Opata_483985_PstIMseI_PA	21.82
2024	M6_3343579_PstIMspI_PA	21.82
2025	Opata_1153664_PstIMspI_PA	21.82
2026	Opata_259951_PstIMseI_PA	21.82
2027	M6_3224313_PstIMspI_PA	21.82
2028	M6_3243155_PstIMseI_PA	21.82
2029	Opata_1049537_PstIMseI_PA	21.82
2030	M6_2483437_PstIMseI_PA	21.82
2031	M6_3315564_PstIMspI_PA	21.82
2032	M6_4060959_PstIMseI_PA	21.82
2033	Opata_4065588_PstIMspI_PA	21.82
2034	Opata_1171491_PstIMseI_PA	21.82
2035	Opata_340942_PstIMseI_PA	21.82
2036	Opata_36456_PstIMseI_PA	21.82
2037	Opata_2607132_PstIMspI_PA	21.82
2038	Opata_1165632_PstIMspI_PA	21.82
2039	Opata_276459_PstIMspI_PA	21.82
2040	Opata_2086539_PstIMspI_PA	21.82
2041	Opata_603537_PstIMseI_PA	21.82
2042	M6_1103374_PstIMspI_PA	21.82
2043	Opata_3732767_PstIMspI_PA	21.82
2044	Opata_2457367_PstIMspI_PA	21.82
2045	Opata_1063379_PstIMseI_PA	21.82
2046	Opata_671227_PstIMseI_PA	21.82
2047	Opata_110423_PstIMseI_PA	21.82
2048	Opata_292341_PstIMseI_PA	21.82
2049	M6_723191_PstIMseI_PA	21.82
2050	M6_2301098_PstIMspI_PA	21.82
2051	M6_468038_PstIMseI_PA	21.82
2052	Opata_40709_PstIMseI_PA	21.82
2053	Opata_789242_PstIMseI_PA	21.82
2054	M6_2839739_PstIMspI_PA	21.82
2055	Opata_162807_PstIMspI_PA	21.82
2056	Opata_4005951_PstIMspI_PA	21.82
2057	Opata_22425_PstIMspI_PA	21.82
2058	M6_941899_PstIMspI_PA	21.82
2059	Opata_330450_PstIMseI_PA	21.82
2060	M6_1322463_PstIMspI_PA	21.82
2061	M6_350974_PstIMspI_PA	21.82
2062	M6_304222_PstIMseI_PA	21.82
2063	M6_361628_PstIMspI_PA	21.82
2064	Opata_2589384_PstIMspI_PA	21.82
2065	Opata_3495255_PstIMspI_PA	21.82
2066	M6_3221039_PstIMspI_PA	21.82
2067	Opata_3895424_PstIMspI_PA	21.82
2068	Opata_3117454_PstIMspI_PA	21.82
2069	Opata_3230370_PstIMseI_PA	21.82
2070	Opata_99140_PstIMseI_PA	21.82
2071	M6_290899_PstIMseI_PA	21.82
2072	M6_350531_PstIMspI_PA	21.82
2073	M6_996622_PstIMspI_PA	21.82
2074	M6_3324819_PstIMspI_PA	21.82
2075	M6_96352_PstIMspI_PA	21.82
2076	Opata_686828_PstIMseI_PA	21.82
2077	Opata_865058_PstIMseI_PA	21.82
2078	Opata_347137_PstIMseI_PA	21.82
2079	M6_2191886_PstIMspI_PA	21.82
2080	Opata_816579_PstIMseI_PA	21.82
2081	M6_2352982_PstIMspI_PA	21.82
2082	Opata_459138_PstIMseI_PA	21.82
2083	M6_225643_PstIMseI_PA	21.82
2084	M6_629563_PstIMspI_PA	21.82
2085	M6_1667322_PstIMspI_PA	21.82
2086	Opata_148264_PstIMseI_PA	21.82
2087	Opata_555047_PstIMspI_PA	21.82
2088	Opata_2894254_PstIMspI_PA	21.82
2089	M6_232688_PstIMseI_PA	21.82
2090	Opata_881598_PstIMseI_PA	21.82
2091	M6_3585532_PstIMspI_PA	21.82
2092	M6_2813477_PstIMspI_PA	21.82
2093	Opata_2220044_PstIMseI_PA	21.82
2094	Opata_1423771_PstIMseI_PA	21.82
2095	M6_693251_PstIMspI_PA	21.82
2096	Opata_7754_PstIMseI_PA	21.82
2097	Opata_1541191_PstIMspI_PA	21.82
2098	M6_573952_PstIMluI_PA	21.82
2099	Opata_2314717_PstIMspI_PA	21.82
2100	Opata_1623758_PstIMseI_PA	21.82
2101	M6_2644320_PstIMspI_PA	21.82
2102	M6_872693_PstIMspI_PA	21.82
2103	M6_3000978_PstIMspI_PA	21.82
2104	M6_482703_PstIMseI_PA	21.82
2105	Opata_110445_PstIMseI_PA	21.82
2106	Opata_391242_PstIMseI_PA	21.82
2107	Opata_851300_PstIMseI_PA	21.82
2108	M6_1180181_PstIMspI_PA	21.82
2109	M6_966216_PstIMseI_PA	21.82
2110	Opata_21059_PstIMseI_PA	21.82
2111	Opata_299724_PstIMseI_PA	21.82
2112	M6_1183276_PstIMseI_PA	21.82
2113	Opata_4160312_PstIMspI_PA	21.82
2114	Opata_1014795_PstIMseI_PA	21.82
2115	Opata_3670887_PstIMseI_PA	21.82
2116	M6_1215959_PstIMseI_PA	21.82
2117	Opata_411864_PstIMspI_PA	21.82
2118	Opata_69939_PstIMseI_PA	21.82
2119	M6_323445_PstIMspI_PA	21.82
2120	Opata_356080_PstIMseI_PA	21.82
2121	M6_315854_PstIMspI_PA	21.82
2122	Opata_1025379_PstIMseI_PA	21.82
2123	Opata_328361_PstIMspI_PA	21.82
2124	Opata_374943_PstIMseI_PA	21.82
2125	M6_1210485_PstIMspI_PA	21.82
2126	Opata_56567_PstIMseI_PA	21.82
2127	Opata_598356_PstIMseI_PA	21.82
2128	Opata_3852768_PstIMspI_PA	21.82
2129	Opata_1634342_PstIMspI_PA	21.82
2130	Opata_4195664_PstIMseI_PA	21.82
2131	Opata_158386_PstIMseI_PA	21.82
2132	Opata_790844_PstIMspI_PA	21.82
2133	M6_384405_PstIMspI_PA	21.82
2134	Opata_8050_PstIMseI_PA	21.82
2135	M6_205954_PstIMseI_PA	21.82
2136	M6_73223_PstIMspI_PA	21.82
2137	M6_1716823_PstIMspI_PA	21.82
2138	Opata_3567993_PstIMspI_PA	21.82
2139	Opata_297941_PstIMseI_PA	21.82
2140	Opata_2117430_PstIMseI_PA	21.82
2141	Opata_2030611_PstIMspI_PA	21.82
2142	Opata_3535746_PstIMspI_PA	21.82
2143	M6_675721_PstIMseI_PA	21.82
2144	Opata_1576484_PstIMspI_PA	21.82
2145	Opata_4415595_PstIMseI_PA	21.82
2146	Opata_1098811_PstIMseI_PA	21.82
2147	M6_337794_PstIMspI_PA	21.82
2148	Opata_4011610_PstIMseI_PA	21.82
2149	M6_504366_PstIMspI_PA	21.82
2150	Opata_526731_PstIMseI_PA	21.82
2151	Opata_2896057_PstIMspI_PA	21.82
2152	Opata_499050_PstIMseI_PA	21.82
2153	Opata_2059539_PstIMluI_PA	21.82
2154	M6_2644834_PstIMseI_PA	21.82
2155	Opata_361771_PstIMseI_PA	21.82
2156	M6_2539_PstIMseI_PA	21.82
2157	Opata_2595718_PstIMspI_PA	21.82
2158	Opata_3534844_PstIMspI_PA	21.82
2159	Opata_1786411_PstIMseI_PA	21.82
2160	Opata_1207593_PstIMseI_PA	21.82
2161	M6_543144_PstIMseI_PA	21.82
2162	M6_2068575_PstIMspI_PA	21.82
2163	Opata_452874_PstIMspI_PA	21.82
2164	Opata_744036_PstIMspI_PA	21.82
2165	Opata_304078_PstIMseI_PA	21.82
2166	Opata_457964_PstIMspI_PA	21.82
2167	Opata_3076943_PstIMspI_PA	21.82
2168	Opata_3140717_PstIMspI_PA	21.82
2169	M6_412110_PstIMseI_PA	21.82
2170	M6_3332288_PstIMspI_PA	21.82
2171	M6_740186_PstIMspI_PA	21.82
2172	M6_30302_PstIMseI_PA	21.82
2173	Opata_548214_PstIMseI_PA	21.82
2174	M6_3422421_PstIMseI_PA	21.82
2175	M6_1144360_PstIMspI_PA	21.82
2176	Opata_386264_PstIMseI_PA	21.82
2177	Opata_708485_PstIMseI_PA	21.82
2178	M6_600111_PstIMseI_PA	21.82
2179	M6_1235274_PstIMspI_PA	21.82
2180	Opata_3191703_PstIMspI_PA	21.82
2181	M6_842566_PstIMspI_PA	21.82
2182	M6_397583_PstIMseI_PA	21.82
2183	Opata_495804_PstIMspI_PA	21.82
2184	M6_858543_PstIMseI_PA	21.82
2185	Opata_3319172_PstIMspI_PA	21.82
2186	M6_1256758_PstIMspI_PA	21.82
2187	M6_1744014_PstIMspI_PA	21.82
2188	Opata_823705_PstIMspI_PA	21.82
2189	M6_64936_PstIMspI_PA	21.82
2190	Opata_60542_PstIMseI_PA	21.82
2191	Opata_1567719_PstIMseI_PA	21.82
2192	M6_587104_PstIMspI_PA	21.82
2193	M6_133261_PstIMseI_PA	21.82
2194	Opata_303156_PstIMseI_PA	21.82
2195	M6_1834302_PstIMspI_PA	21.82
2196	Opata_1952555_PstIMspI_PA	21.82
2197	Opata_191875_PstIMspI_PA	21.82
2198	M6_699111_PstIMluI_PA	21.82
2199	M6_3343267_PstIMspI_PA	21.82
2200	M6_1467461_PstIMseI_PA	21.82
2201	Opata_68371_PstIMseI_PA	21.82
2202	Opata_4189589_PstIMspI_PA	21.82
2203	Opata_192273_PstIMseI_PA	21.82
2204	Opata_181762_PstIMseI_PA	21.82
2205	Opata_194019_PstIMseI_PA	21.82
2206	M6_84600_PstIMseI_PA	21.82
2207	Opata_1564924_PstIMspI_PA	21.82
2208	Opata_2571845_PstIMspI_PA	21.82
2209	M6_424021_PstIMseI_PA	21.82
2210	Opata_2280690_PstIMspI_PA	21.82
2211	Opata_3357420_PstIMspI_PA	21.82
2212	Opata_76186_PstIMseI_PA	21.82
2213	Opata_1649827_PstIMspI_PA	21.82
2214	M6_380716_PstIMseI_PA	21.82
2215	Opata_92828_PstIMspI_PA	21.82
2216	Opata_3880170_PstIMspI_PA	21.82
2217	M6_942380_PstIMseI_PA	21.82
2218	Opata_895718_PstIMseI_PA	21.82
2219	Opata_2132271_PstIMspI_PA	21.82
2220	M6_61487_PstIMseI_PA	21.82
2221	M6_289565_PstIMseI_PA	21.82
2222	M6_1882948_PstIMseI_PA	21.82
2223	Opata_1533363_PstIMspI_PA	21.82
2224	M6_530868_PstIMspI_PA	21.82
2225	M6_489771_PstIMspI_PA	21.82
2226	M6_2894758_PstIMspI_PA	21.82
2227	Opata_2468275_PstIMspI_PA	21.82
2228	M6_348112_PstIMspI_PA	21.82
2229	M6_105519_PstIMseI_PA	21.82
2230	Opata_538789_PstIMseI_PA	21.82
2231	M6_178669_PstIMspI_PA	21.82
2232	M6_2286540_PstIMspI_PA	21.82
2233	Opata_478382_PstIMspI_PA	21.82
2234	Opata_2901922_PstIMseI_PA	21.82
2235	M6_83690_PstIMspI_PA	21.82
2236	Opata_515143_PstIMspI_PA	21.82
2237	M6_220316_PstIMspI_PA	21.82
2238	M6_55106_PstIMseI_PA	21.82
2239	Opata_1152052_PstIMspI_PA	21.82
2240	Opata_1987863_PstIMspI_PA	21.82
2241	Opata_738028_PstIMseI_PA	21.82
2242	M6_1935001_PstIMspI_PA	21.82
2243	Opata_469549_PstIMseI_PA	21.82
2244	M6_375442_PstIMseI_PA	21.82
2245	Opata_77956_PstIMseI_PA	21.82
2246	Opata_694592_PstIMspI_PA	21.82
2247	M6_1465663_PstIMspI_PA	21.82
2248	M6_376185_PstIMspI_PA	21.82
2249	Opata_450677_PstIMspI_PA	21.82
2250	Opata_2175094_PstIMspI_PA	21.82
2251	Opata_1649814_PstIMseI_PA	21.82
2252	Opata_1564419_PstIMspI_PA	21.82
2253	Opata_2654713_PstIMspI_PA	21.82
2254	Opata_2155710_PstIMspI_PA	21.82
2255	Opata_965539_PstIMseI_PA	21.82
2256	Opata_413032_PstIMspI_PA	21.82
2257	M6_371520_PstIMspI_PA	21.82
2258	Opata_1099704_PstIMseI_PA	21.82
2259	M6_932792_PstIMseI_PA	21.82
2260	Opata_367754_PstIMspI_PA	21.82
2261	Opata_2781294_PstIMspI_PA	21.82
2262	M6_284499_PstIMspI_PA	21.82
2263	Opata_42464_PstIMseI_PA	21.82
2264	M6_80666_PstIMseI_PA	21.82
2265	Opata_1020059_PstIMspI_PA	21.82
2266	Opata_3764802_PstIMseI_PA	21.82
2267	M6_422683_PstIMspI_PA	21.82
2268	Opata_160415_PstIMseI_PA	21.82
2269	M6_170729_PstIMseI_PA	21.82
2270	M6_2456252_PstIMspI_PA	21.82
2271	M6_138035_PstIMseI_PA	21.82
2272	Opata_1712685_PstIMspI_PA	21.82
2273	M6_589743_PstIMseI_PA	21.82
2274	Opata_59075_PstIMseI_PA	21.82
2275	Opata_538695_PstIMseI_PA	21.82
2276	Opata_142428_PstIMseI_PA	21.82
2277	M6_1110964_PstIMspI_PA	21.82
2278	M6_801773_PstIMseI_PA	21.82
2279	Opata_155631_PstIMseI_PA	21.82
2280	M6_347158_PstIMseI_PA	21.82
2281	Opata_3156347_PstIMseI_PA	21.82
2282	M6_1331357_PstIMseI_PA	21.82
2283	M6_2899425_PstIMspI_PA	21.82
2284	Opata_3707080_PstIMspI_PA	21.82
2285	Opata_1545926_PstIMspI_PA	21.82
2286	Opata_670644_PstIMseI_PA	21.82
2287	Opata_1571994_PstIMspI_PA	21.82
2288	M6_84200_PstIMspI_PA	21.82
2289	Opata_693707_PstIMspI_PA	21.82
2290	M6_414335_PstIMspI_PA	21.82
2291	M6_2294218_PstIMspI_PA	21.82
2292	Opata_893265_PstIMseI_PA	21.82
2293	Opata_1140938_PstIMspI_PA	21.82
2294	M6_2778384_PstIMspI_PA	21.82
2295	Opata_1538140_PstIMspI_PA	21.82
2296	Opata_304376_PstIMseI_PA	21.82
2297	M6_3038382_PstIMspI_PA	21.82
2298	Opata_1725546_PstIMspI_PA	21.82
2299	Opata_3489629_PstIMspI_PA	21.82
2300	Opata_779712_PstIMspI_PA	21.82
2301	M6_182568_PstIMluI_PA	21.82
2302	Opata_3353307_PstIMspI_PA	21.82
2303	M6_220103_PstIMseI_PA	21.82
2304	Opata_35156_PstIMseI_PA	21.82
2305	Opata_1688781_PstIMseI_PA	21.82
2306	M6_927578_PstIMluI_PA	21.82
2307	Opata_46658_PstIMseI_PA	21.82
2308	Opata_287531_PstIMseI_PA	21.82
2309	M6_1135191_PstIMspI_PA	21.82
2310	M6_3004092_PstIMspI_PA	21.82
2311	M6_2656557_PstIMspI_PA	21.82
2312	Opata_1824085_PstIMspI_PA	21.82
2313	M6_1311108_PstIMseI_PA	21.82
2314	M6_1551343_PstIMspI_PA	21.82
2315	M6_1630799_PstIMseI_PA	21.82
2316	M6_344952_PstIMspI_PA	21.82
2317	M6_3530081_PstIMspI_PA	21.82
2318	Opata_1317237_PstIMspI_PA	21.82
2319	Opata_39091_PstIMseI_PA	21.82
2320	Opata_3379214_PstIMspI_PA	21.82
2321	Opata_4066877_PstIMseI_PA	21.82
2322	M6_3491050_PstIMseI_PA	21.82
2323	M6_1680746_PstIMspI_PA	21.82
2324	M6_1055785_PstIMspI_PA	21.82
2325	Opata_2519130_PstIMspI_PA	21.82
2326	Opata_1287590_PstIMseI_PA	21.82
2327	Opata_1847021_PstIMspI_PA	21.82
2328	Opata_136913_PstIMspI_PA	21.82
2329	M6_789728_PstIMseI_PA	21.82
2330	M6_97346_PstIMspI_PA	21.82
2331	M6_699258_PstIMluI_PA	21.82
2332	M6_956312_PstIMspI_PA	21.82
2333	M6_69653_PstIMseI_PA	21.82
2334	Opata_995767_PstIMseI_PA	21.82
2335	Opata_87406_PstIMseI_PA	21.82
2336	Opata_63987_PstIMseI_PA	21.82
2337	Opata_441368_PstIMseI_PA	21.82
2338	Opata_222282_PstIMseI_PA	21.82
2339	Opata_215227_PstIMseI_PA	21.82
2340	Opata_1251402_PstIMspI_PA	21.82
2341	Opata_674182_PstIMspI_PA	21.82
2342	Opata_1172472_PstIMspI_PA	21.82
2343	M6_2371393_PstIMseI_PA	21.82
2344	M6_1284177_PstIMspI_PA	21.82
2345	Opata_3521384_PstIMspI_PA	21.82
2346	Opata_1319865_PstIMseI_PA	21.82
2347	M6_2135001_PstIMspI_PA	21.82
2348	Opata_2687571_PstIMspI_PA	21.82
2349	Opata_3180808_PstIMspI_PA	21.82
2350	Opata_773107_PstIMseI_PA	21.82
2351	Opata_268895_PstIMseI_PA	21.82
2352	M6_155222_PstIMspI_PA	21.82
2353	Opata_411668_PstIMseI_PA	21.82
2354	M6_521975_PstIMspI_PA	21.82
2355	Opata_350880_PstIMseI_PA	21.82
2356	Opata_162943_PstIMseI_PA	21.82
2357	Opata_1793607_PstIMspI_PA	21.82
2358	Opata_3363229_PstIMspI_PA	21.82
2359	Opata_2442716_PstIMseI_PA	21.82
2360	Opata_3239240_PstIMspI_PA	21.82
2361	M6_1006665_PstIMseI_PA	21.82
2362	Opata_666065_PstIMseI_PA	21.82
2363	Opata_2729058_PstIMspI_PA	21.82
2364	M6_345277_PstIMseI_PA	21.82
2365	Opata_2151142_PstIMseI_PA	21.82
2366	M6_225196_PstIMseI_PA	21.82
2367	M6_230744_PstIMspI_PA	21.82
2368	Opata_28441_PstIMseI_PA	21.82
2369	M6_335148_PstIMspI_PA	21.82
2370	Opata_290209_PstIMseI_PA	21.82
2371	Opata_2819464_PstIMspI_PA	21.82
2372	M6_3037398_PstIMspI_PA	21.82
2373	Opata_1591154_PstIMspI_PA	21.82
2374	Opata_170805_PstIMseI_PA	21.82
2375	Opata_2343869_PstIMseI_PA	21.82
2376	Opata_263950_PstIMspI_PA	21.82
2377	Opata_166584_PstIMseI_PA	21.82
2378	M6_327629_PstIMspI_PA	21.82
2379	Opata_1938406_PstIMspI_PA	21.82
2380	Opata_1352528_PstIMspI_PA	21.82
2381	Opata_478519_PstIMseI_PA	21.82
2382	M6_51873_PstIMseI_PA	21.82
2383	Opata_2414897_PstIMspI_PA	21.82
2384	Opata_1530078_PstIMspI_PA	21.82
2385	Opata_642596_PstIMseI_PA	21.82
2386	M6_355171_PstIMspI_PA	21.82
2387	M6_2337611_PstIMseI_PA	21.82
2388	Opata_1205275_PstIMspI_PA	21.82
2389	Opata_2610051_PstIMspI_PA	21.82
2390	Opata_488867_PstIMspI_PA	21.82
2391	M6_1267149_PstIMseI_PA	21.82
2392	M6_313734_PstIMseI_PA	21.82
2393	Opata_2122087_PstIMspI_PA	21.82
2394	M6_34063_PstIMspI_PA	21.82
2395	M6_617237_PstIMspI_PA	21.82
2396	Opata_4405987_PstIMseI_PA	21.82
2397	Opata_2813534_PstIMseI_PA	21.82
2398	Opata_930504_PstIMspI_PA	21.82
2399	Opata_697697_PstIMseI_PA	21.82
2400	Opata_500143_PstIMspI_PA	21.82
2401	Opata_2312782_PstIMseI_PA	21.82
2402	M6_801477_PstIMseI_PA	21.82
2403	M6_511971_PstIMspI_PA	21.82
2404	M6_1131408_PstIMseI_PA	21.82
2405	M6_59171_PstIMseI_PA	21.82
2406	M6_1617023_PstIMspI_PA	21.82
2407	Opata_716051_PstIMseI_PA	21.82
2408	M6_236689_PstIMspI_PA	21.82
2409	Opata_311138_PstIMseI_PA	21.82
2410	Opata_706963_PstIMspI_PA	21.82
2411	Opata_2577491_PstIMspI_PA	21.82
2412	Opata_2733382_PstIMseI_PA	21.82
2413	Opata_829014_PstIMseI_PA	21.82
2414	M6_100445_PstIMseI_PA	21.82
2415	Opata_2624014_PstIMspI_PA	21.82
2416	Opata_673837_PstIMseI_PA	21.82
2417	Opata_46209_PstIMseI_PA	21.82
2418	M6_621751_PstIMspI_PA	21.82
2419	Opata_264025_PstIMspI_PA	21.82
2420	M6_832391_PstIMluI_PA	21.82
2421	Opata_1791100_PstIMspI_PA	21.82
2422	M6_1392531_PstIMspI_PA	21.82
2423	M6_442341_PstIMseI_PA	21.82
2424	Opata_2499318_PstIMspI_PA	21.82
2425	Opata_191074_PstIMseI_PA	21.82
2426	Opata_440080_PstIMspI_PA	21.82
2427	M6_2250243_PstIMluI_PA	21.82
2428	Opata_891824_PstIMspI_PA	21.82
2429	Opata_1428709_PstIMseI_PA	21.82
2430	Opata_533799_PstIMseI_PA	21.82
2431	Opata_2431513_PstIMspI_PA	21.82
2432	Opata_384162_PstIMseI_PA	21.82
2433	Opata_2819893_PstIMspI_PA	21.82
2434	Opata_992297_PstIMseI_PA	21.82
2435	Opata_1133298_PstIMseI_PA	21.82
2436	Opata_98657_PstIMspI_PA	21.82
2437	M6_3598099_PstIMspI_PA	21.82
2438	Opata_583788_PstIMseI_PA	21.82
2439	Opata_3840162_PstIMspI_PA	21.82
2440	M6_264124_PstIMseI_PA	21.82
2441	Opata_2144311_PstIMspI_PA	21.82
2442	Opata_64817_PstIMspI_PA	21.82
2443	Opata_2608701_PstIMspI_PA	21.82
2444	Opata_12554_PstIMseI_PA	21.82
2445	M6_349511_PstIMspI_PA	21.82
2446	Opata_1590894_PstIMspI_PA	21.82
2447	Opata_273879_PstIMseI_PA	21.82
2448	Opata_276444_PstIMseI_PA	21.82
2449	M6_3571046_PstIMseI_PA	21.82
2450	M6_270802_PstIMseI_PA	21.82
2451	M6_638693_PstIMseI_PA	21.82
2452	M6_3370052_PstIMspI_PA	21.82
2453	M6_1807397_PstIMseI_PA	21.82
2454	M6_348738_PstIMseI_PA	21.82
2455	Opata_1140843_PstIMspI_PA	21.82
2456	Opata_2704966_PstIMspI_PA	21.82
2457	Opata_3382526_PstIMspI_PA	21.82
2458	Opata_196843_PstIMseI_PA	21.82
2459	Opata_3277994_PstIMseI_PA	21.82
2460	Opata_808325_PstIMseI_PA	21.82
2461	Opata_18561_PstIMseI_PA	21.82
2462	M6_1942010_PstIMspI_PA	21.82
2463	M6_1634790_PstIMspI_PA	21.82
2464	Opata_1327661_PstIMspI_PA	21.82
2465	Opata_561037_PstIMspI_PA	21.82
2466	Opata_378731_PstIMspI_PA	21.82
2467	Opata_1681171_PstIMspI_PA	21.82
2468	Opata_473541_PstIMseI_PA	21.82
2469	Opata_1145189_PstIMseI_PA	21.82
2470	M6_2264820_PstIMseI_PA	21.82
2471	Opata_398926_PstIMspI_PA	21.82
2472	Opata_708108_PstIMseI_PA	21.82
2473	M6_787891_PstIMseI_PA	21.82
2474	Opata_110783_PstIMspI_PA	21.82
2475	Opata_1763212_PstIMspI_PA	21.82
2476	M6_540511_PstIMspI_PA	21.82
2477	M6_2292181_PstIMspI_PA	21.82
2478	M6_1832038_PstIMseI_PA	21.82
2479	M6_1848211_PstIMspI_PA	21.82
2480	M6_1352872_PstIMspI_PA	21.82
2481	M6_191956_PstIMseI_PA	21.82
2482	M6_246522_PstIMseI_PA	21.82
2483	Opata_456327_PstIMspI_PA	21.82
2484	Opata_3609726_PstIMspI_PA	21.82
2485	M6_333343_PstIMspI_PA	21.82
2486	Opata_451910_PstIMspI_PA	21.82
2487	M6_868462_PstIMspI_PA	21.82
2488	M6_3027064_PstIMspI_PA	21.82
2489	Opata_380996_PstIMspI_PA	21.82
2490	M6_2830393_PstIMspI_PA	21.82
2491	Opata_589752_PstIMseI_PA	21.82
2492	M6_841602_PstIMspI_PA	21.82
2493	Opata_3589647_PstIMseI_PA	21.82
2494	M6_557591_PstIMspI_PA	21.82
2495	M6_2447780_PstIMluI_PA	21.82
2496	Opata_347651_PstIMseI_PA	21.82
2497	M6_1624735_PstIMspI_PA	21.82
2498	M6_1637419_PstIMseI_PA	21.82
2499	M6_1579355_PstIMspI_PA	21.82
2500	M6_748166_PstIMspI_PA	21.82
2501	M6_2629128_PstIMspI_PA	21.82
2502	M6_3281813_PstIMseI_PA	21.82
2503	M6_120509_PstIMspI_PA	21.82
2504	M6_992058_PstIMspI_PA	21.82
2505	M6_563827_PstIMspI_PA	21.82
2506	Opata_1686778_PstIMspI_PA	21.82
2507	M6_97173_PstIMseI_PA	21.82
2508	M6_4084359_PstIMseI_PA	21.82
2509	M6_89145_PstIMseI_PA	21.82
2510	M6_2145118_PstIMspI_PA	21.82
2511	M6_1808917_PstIMspI_PA	21.82
2512	Opata_1221447_PstIMseI_PA	21.82
2513	M6_2959864_PstIMspI_PA	21.82
2514	Opata_320904_PstIMseI_PA	21.82
2515	M6_1262558_PstIMspI_PA	21.82
2516	Opata_66387_PstIMseI_PA	21.82
2517	M6_3549676_PstIMseI_PA	21.82
2518	M6_1681069_PstIMspI_PA	21.82
2519	M6_2902740_PstIMspI_PA	21.82
2520	M6_1125773_PstIMspI_PA	21.82
2521	M6_2780069_PstIMspI_PA	21.82
2522	Opata_1190440_PstIMseI_PA	21.82
2523	M6_1091840_PstIMspI_PA	21.82
2524	M6_119737_PstIMseI_PA	21.82
2525	Opata_462912_PstIMspI_PA	21.82
2526	M6_1007579_PstIMspI_PA	21.82
2527	Opata_497508_PstIMseI_PA	21.82
2528	Opata_131653_PstIMspI_PA	21.82
2529	Opata_1704356_PstIMspI_PA	21.82
2530	M6_475630_PstIMspI_PA	21.82
2531	Opata_2813737_PstIMspI_PA	21.82
2532	Opata_1748873_PstIMseI_PA	21.82
2533	M6_1491135_PstIMspI_PA	21.82
2534	Opata_847214_PstIMspI_PA	21.82
2535	M6_2019677_PstIMseI_PA	21.82
2536	Opata_2306822_PstIMspI_PA	21.82
2537	M6_1168621_PstIMseI_PA	21.82
2538	M6_69357_PstIMseI_PA	21.82
2539	M6_145150_PstIMseI_PA	21.82
2540	M6_363873_PstIMspI_PA	21.82
2541	Opata_1282942_PstIMspI_PA	21.82
2542	M6_2369212_PstIMspI_PA	21.82
2543	M6_1595920_PstIMspI_PA	21.82
2544	M6_171806_PstIMseI_PA	21.82
2545	Opata_1600837_PstIMspI_PA	21.82
2546	M6_105397_PstIMseI_PA	21.82
2547	M6_174937_PstIMseI_PA	21.82
2548	M6_692664_PstIMseI_PA	21.82
2549	Opata_2825924_PstIMseI_PA	21.82
2550	M6_2838727_PstIMspI_PA	21.82
2551	Opata_1547342_PstIMseI_PA	21.82
2552	Opata_3280536_PstIMspI_PA	21.82
2553	Opata_829448_PstIMseI_PA	21.82
2554	M6_1020552_PstIMspI_PA	21.82
2555	M6_3089458_PstIMspI_PA	21.82
2556	Opata_2951937_PstIMspI_PA	21.82
2557	M6_1457427_PstIMseI_PA	21.82
2558	M6_259050_PstIMseI_PA	21.82
2559	M6_1141444_PstIMspI_PA	21.82
2560	Opata_1763958_PstIMseI_PA	21.82
2561	Opata_1844592_PstIMspI_PA	21.82
2562	M6_887137_PstIMseI_PA	21.82
2563	M6_900937_PstIMspI_PA	21.82
2564	M6_25441_PstIMseI_PA	21.82
2565	M6_575548_PstIMseI_PA	21.82
2566	Opata_43802_PstIMseI_PA	21.82
2567	Opata_1882213_PstIMseI_PA	21.82
2568	M6_750563_PstIMspI_PA	21.82
2569	M6_525295_PstIMseI_PA	21.82
2570	M6_953295_PstIMseI_PA	21.82
2571	M6_927273_PstIMspI_PA	21.82
2572	M6_661288_PstIMluI_PA	21.82
2573	M6_558878_PstIMseI_PA	21.82
2574	Opata_816472_PstIMspI_PA	21.82
2575	M6_918852_PstIMspI_PA	21.82
2576	M6_335351_PstIMspI_PA	21.82
2577	Opata_1612317_PstIMspI_PA	21.82
2578	M6_732940_PstIMseI_PA	21.82
2579	Opata_4480735_PstIMseI_PA	21.82
2580	M6_2950469_PstIMspI_PA	21.82
2581	Opata_440342_PstIMspI_PA	21.82
2582	Opata_1668832_PstIMseI_PA	21.82
2583	M6_2605214_PstIMspI_PA	21.82
2584	M6_325621_PstIMspI_PA	21.82
2585	M6_963725_PstIMspI_PA	21.82
2586	Opata_612193_PstIMseI_PA	21.82
2587	M6_60118_PstIMseI_PA	21.82
2588	M6_960560_PstIMspI_PA	21.82
2589	Opata_250122_PstIMseI_PA	21.82
2590	M6_617740_PstIMseI_PA	21.82
2591	M6_622726_PstIMspI_PA	21.82
2592	M6_273487_PstIMseI_PA	21.82
2593	M6_2162511_PstIMspI_PA	21.82
2594	M6_580792_PstIMseI_PA	21.82
2595	Opata_1215464_PstIMseI_PA	21.82
2596	M6_549764_PstIMspI_PA	21.82
2597	M6_872882_PstIMspI_PA	21.82
2598	M6_3012680_PstIMseI_PA	21.82
2599	M6_460722_PstIMseI_PA	21.82
2600	M6_450862_PstIMseI_PA	21.82
2601	Opata_966407_PstIMseI_PA	21.82
2602	M6_1404350_PstIMspI_PA	21.82
2603	M6_495602_PstIMseI_PA	21.82
2604	M6_2961518_PstIMspI_PA	21.82
2605	M6_857625_PstIMspI_PA	21.82
2606	M6_51808_PstIMseI_PA	21.82
2607	Opata_3545357_PstIMspI_PA	21.82
2608	M6_203266_PstIMseI_PA	21.82
2609	M6_191340_PstIMseI_PA	21.82
2610	Opata_1761421_PstIMspI_PA	21.82
2611	Opata_506970_PstIMspI_PA	21.82
2612	Opata_543778_PstIMspI_PA	21.82
2613	Opata_413321_PstIMseI_PA	21.82
2614	Opata_34621_PstIMseI_PA	21.82
2615	Opata_745132_PstIMspI_PA	21.82
2616	Opata_1338329_PstIMspI_PA	21.82
2617	Opata_282144_PstIMspI_PA	21.82
2618	Opata_256736_PstIMspI_PA	21.82
2619	Opata_1847621_PstIMspI_PA	21.82
2620	Opata_2650964_PstIMspI_PA	21.82
2621	Opata_1037503_PstIMspI_PA	21.82
2622	Opata_96770_PstIMseI_PA	21.82
2623	Opata_2482707_PstIMspI_PA	21.82
2624	Opata_926553_PstIMspI_PA	21.82
2625	Opata_578543_PstIMspI_PA	21.82
2626	Opata_419487_PstIMspI_PA	21.82
2627	Opata_484621_PstIMspI_PA	21.82
2628	Opata_2409848_PstIMspI_PA	21.82
2629	Opata_2171625_PstIMseI_PA	21.82
2630	Opata_1740139_PstIMseI_PA	21.82
2631	M6_431212_PstIMspI_PA	21.82
2632	Opata_4062572_PstIMspI_PA	21.82
2633	M6_186893_PstIMseI_PA	21.82
2634	Opata_651497_PstIMseI_PA	21.82
2635	Opata_323716_PstIMspI_PA	21.82
2636	Opata_1566602_PstIMspI_PA	21.82
2637	Opata_471249_PstIMspI_PA	21.82
2638	Opata_1191502_PstIMspI_PA	21.82
2639	Opata_4074347_PstIMspI_PA	21.82
2640	Opata_1399802_PstIMspI_PA	21.82
2641	Opata_3599089_PstIMspI_PA	21.82
2642	Opata_564061_PstIMseI_PA	21.82
2643	M6_1533187_PstIMspI_PA	21.82
2644	M6_329014_PstIMseI_PA	21.82
2645	Opata_781989_PstIMspI_PA	21.82
2646	Opata_662350_PstIMspI_PA	21.82
2647	Opata_534601_PstIMseI_PA	21.82
2648	Opata_512555_PstIMseI_PA	21.82
2649	M6_3392570_PstIMspI_PA	21.82
2650	Opata_1779662_PstIMseI_PA	21.82
2651	Opata_2766053_PstIMseI_PA	21.82
2652	Opata_3347492_PstIMseI_PA	21.82
2653	Opata_3986420_PstIMseI_PA	21.82
2654	M6_448178_PstIMseI_PA	21.82
2655	Opata_4373676_PstIMseI_PA	21.82
2656	Opata_1245259_PstIMspI_PA	21.82
2657	M6_533073_PstIMspI_PA	21.82
2658	Opata_988203_PstIMseI_PA	21.82
2659	Opata_1089282_PstIMseI_PA	21.82
2660	M6_894760_PstIMseI_PA	21.82
2661	Opata_1052938_PstIMseI_PA	21.82
2662	Opata_629426_PstIMseI_PA	21.82
2663	M6_2568880_PstIMspI_PA	21.82
2664	M6_667537_PstIMspI_PA	21.82
2665	M6_2815554_PstIMspI_PA	21.82
2666	M6_2693965_PstIMspI_PA	21.82
2667	M6_1154541_PstIMseI_PA	21.82
2668	M6_1089521_PstIMspI_PA	21.82
2669	M6_2353501_PstIMspI_PA	21.82
2670	Opata_1381270_PstIMspI_PA	21.82
2671	M6_3318793_PstIMspI_PA	21.82
2672	Opata_629508_PstIMspI_PA	21.82
2673	M6_208700_PstIMspI_PA	21.82
2674	RAC875_c63420_432	21.87
2675	D_contig05479_265	21.87
2676	D_GCE8AKX01BUI6D_117	21.87
2677	D_F1BEJMU02F2XUV_93	21.87
2678	1083207	21.91
2679	1119145	21.91
2680	1207586	21.91
2681	1294985	21.91
2682	1322015	21.91
2683	3020681	21.91
2684	wPt-744660	21.93
2685	wPt-7274	21.97
2686	wPt-663829	21.97
2687	wPt-663926	21.97
2688	wPt-663941	21.97
2689	wPt-664067	21.97
2690	wPt-664699	21.97
2691	wPt-665242	21.97
2692	wPt-665534	21.97
2693	wPt-666388	21.97
2694	wPt-667232	21.97
2695	wPt-731162	21.97
2696	wPt-732161	21.97
2697	wPt-742922	21.97
2698	wPt-743086	21.97
2699	wPt-743239	21.97
2700	wPt-743356	21.97
2701	wPt-743411	21.97
2702	wPt-743443	21.97
2703	wPt-743593	21.97
2704	wPt-743715	21.97
2705	wPt-744040	21.97
2706	wPt-744089	21.97
2707	wPt-744274	21.97
2708	wPt-744477	21.97
2709	wPt-744561	21.97
2710	wPt-744618	21.97
2711	wPt-744622	21.97
2712	wPt-744696	21.97
2713	wPt-744741	21.97
2714	wPt-744754	21.97
2715	wPt-744891	21.97
2716	wPt-744930	21.97
2717	wPt-745002	21.97
2718	wPt-745078	21.97
2719	664412	21.98
2720	Xcdo1400	22
2721	D1.1_ctg1058	22
2722	1205405	22.01
2723	1216320	22.01
2724	1228586	22.01
2725	2248056	22.01
2726	3028416	22.01
2727	3032842	22.01
2728	3034475	22.01
2729	wPt-663792	22.03
2730	wPt-745070	22.03
2731	wPt-0366	22.03
2732	wPt-742840	22.03
2733	wPt-742858	22.03
2734	wPt-742911	22.03
2735	wPt-743140	22.03
2736	wPt-743306	22.03
2737	wPt-743384	22.03
2738	wPt-743666	22.03
2739	wPt-743671	22.03
2740	wPt-744124	22.03
2741	wPt-744736	22.03
2742	wPt-744866	22.03
2743	wPt-745068	22.03
2744	wPt-745121	22.03
2745	wPt-663989	22.06
2746	wPt-664047	22.06
2747	wPt-664971	22.06
2748	wPt-666850	22.06
2749	wPt-732255	22.06
2750	wPt-743589	22.06
2751	wPt-5049	22.06
2752	wPt-664309	22.06
2753	wPt-664317	22.06
2754	wPt-664412	22.06
2755	wPt-665471	22.06
2756	wPt-669154	22.06
2757	wPt-733729	22.06
2758	wPt-743380	22.06
2759	wPt-743651	22.06
2760	wPt-743860	22.06
2761	wPt-744265	22.06
2762	wPt-744271	22.06
2763	wPt-744512	22.06
2764	wPt-744675	22.06
2765	wPt-744976	22.06
2766	wPt-745008	22.06
2767	wPt-745062	22.06
2768	wPt-744710	22.06
2769	1281466	22.06
2770	1207580	22.17
2771	1270128	22.17
2772	3064746	22.17
2773	wPt-1823	22.19
2774	Ra_c11887_1826	22.23
2775	wPt-664020	22.24
2776	wPt-743309	22.24
2777	wPt-663849	22.24
2778	wPt-663992	22.24
2779	wPt-743269	22.24
2780	wPt-744388	22.24
2781	wPt-744656	22.24
2782	wPt-2926	22.28
2783	1400166	22.31
2784	1700248	22.31
2785	2243150	22.31
2786	2253338	22.31
2787	wPt-6263	22.32
2788	983331	22.38
2789	1049618	22.38
2790	1054974	22.38
2791	wPt-665730	22.48
2792	RAC875_c31877_757	22.51
2793	3953723	22.63
2794	1126353	22.67
2795	1670260	22.68
2796	1114425	22.72
2797	1243106	22.72
2798	1669991	22.72
2799	1670238	22.72
2800	1670809	22.72
2801	Excalibur_c8522_1894	22.78
2802	1670517	22.8
2803	wsnp_CAP11_rep_c4009_1892626	22.82
2804	Opata_3666873_73_PstIMspI_SNP	22.82
2805	Opata_1249_14_PstIMseI_SNP	22.82
2806	M6_670348_PstIMseI_PA	22.82
2807	M6_995677_PstIMseI_PA	22.82
2808	Opata_1970130_62_PstIMspI_SNP	22.82
2809	Opata_187195_13_PstIMseI_SNP	22.82
2810	Opata_523846_71_PstIMseI_SNP	22.82
2811	Opata_110085_51_PstIMseI_SNP	22.82
2812	Opata_310575_62_PstIMseI_SNP	22.82
2813	Opata_3948665_25_PstIMspI_SNP	22.82
2814	Opata_310575_30_PstIMseI_SNP	22.82
2815	Opata_647901_22_PstIMseI_SNP	22.82
2816	M6_2566708_PstIMspI_PA	22.82
2817	M6_750654_PstIMspI_PA	22.82
2818	Opata_4124365_75_PstIMspI_SNP	22.82
2819	M6_3411094_PstIMspI_PA	22.82
2820	M6_507087_PstIMseI_PA	22.82
2821	Opata_2463718_14_PstIMspI_SNP	22.82
2822	Opata_1897685_21_PstIMspI_SNP	22.82
2823	Opata_76752_52_PstIMseI_SNP	22.82
2824	Opata_367532_47_PstIMseI_SNP	22.82
2825	Opata_284306_15_PstIMseI_SNP	22.82
2826	Opata_1569108_22_PstIMspI_SNP	22.82
2827	Opata_126563_76_PstIMseI_SNP	22.82
2828	Opata_523846_57_PstIMseI_SNP	22.82
2829	Opata_187195_50_PstIMseI_SNP	22.82
2830	M6_1281033_PstIMspI_PA	22.82
2831	M6_1609873_PstIMspI_PA	22.82
2832	Opata_76752_42_PstIMseI_SNP	22.82
2833	Opata_66114_84_PstIMseI_SNP	22.82
2834	Opata_434222_43_PstIMseI_SNP	22.82
2835	Opata_2552595_PstIMspI_PA	22.82
2836	M6_4026662_PstIMseI_PA	22.82
2837	M6_34491_PstIMseI_PA	22.82
2838	Opata_36471_69_PstIMseI_SNP	22.82
2839	M6_848103_PstIMspI_PA	22.82
2840	M6_9653_PstIMseI_PA	22.82
2841	Opata_367532_22_PstIMseI_SNP	22.82
2842	M6_3335602_PstIMspI_PA	22.82
2843	Opata_2472036_72_PstIMspI_SNP	22.82
2844	Opata_40724_20_PstIMseI_SNP	22.82
2845	Opata_105480_19_PstIMseI_SNP	22.82
2846	Opata_3468604_64_PstIMspI_SNP	22.82
2847	M6_360074_PstIMseI_PA	22.82
2848	M6_1346146_PstIMseI_PA	22.82
2849	Opata_1973911_22_PstIMspI_SNP	22.82
2850	Opata_40724_18_PstIMseI_SNP	22.82
2851	Opata_1655158_25_PstIMspI_SNP	22.82
2852	Opata_343499_59_PstIMseI_SNP	22.82
2853	M6_1610934_PstIMspI_PA	22.82
2854	M6_272603_PstIMseI_PA	22.82
2855	Opata_110085_21_PstIMseI_SNP	22.82
2856	Opata_219284_17_PstIMseI_SNP	22.82
2857	Opata_214965_4_PstIMseI_SNP	22.82
2858	M6_3361888_PstIMspI_PA	22.82
2859	Opata_2013373_19_PstIMspI_SNP	22.82
2860	M6_735779_PstIMspI_PA	22.82
2861	M6_145498_PstIMseI_PA	22.82
2862	M6_304286_PstIMspI_PA	22.82
2863	Opata_3183980_28_PstIMspI_SNP	22.82
2864	M6_3044424_PstIMspI_PA	22.82
2865	M6_2181742_PstIMspI_PA	22.82
2866	Opata_40724_33_PstIMseI_SNP	22.82
2867	M6_1321483_PstIMseI_PA	22.82
2868	Opata_189679_38_PstIMseI_SNP	22.82
2869	M6_2171103_PstIMspI_PA	22.82
2870	Opata_1884601_34_PstIMspI_SNP	22.82
2871	M6_123546_PstIMspI_PA	22.82
2872	M6_1364627_PstIMseI_PA	22.82
2873	M6_1663035_PstIMspI_PA	22.82
2874	Opata_2220407_69_PstIMspI_SNP	22.82
2875	M6_535694_PstIMspI_PA	22.82
2876	Opata_2333268_87_PstIMspI_SNP	22.82
2877	Opata_1080051_56_PstIMspI_SNP	22.82
2878	M6_2310516_PstIMspI_PA	22.82
2879	M6_3574401_PstIMspI_PA	22.82
2880	M6_381926_PstIMspI_PA	22.82
2881	M6_842049_PstIMspI_PA	22.82
2882	Opata_107320_20_PstIMseI_SNP	22.82
2883	M6_251688_PstIMseI_PA	22.82
2884	M6_1784860_PstIMspI_PA	22.82
2885	M6_1067839_PstIMseI_PA	22.82
2886	Opata_105480_51_PstIMseI_SNP	22.82
2887	Opata_1644708_3_PstIMspI_SNP	22.82
2888	M6_1934938_PstIMspI_PA	22.82
2889	M6_640697_PstIMseI_PA	22.82
2890	M6_309464_PstIMseI_PA	22.82
2891	M6_431611_PstIMspI_PA	22.82
2892	Opata_2463718_28_PstIMspI_SNP	22.82
2893	Opata_66114_63_PstIMseI_SNP	22.82
2894	Opata_4097515_6_PstIMspI_SNP	22.82
2895	Opata_2327690_55_PstIMspI_SNP	22.82
2896	Opata_262593_40_PstIMseI_SNP	22.82
2897	Opata_1913982_69_PstIMspI_SNP	22.82
2898	Opata_3653985_48_PstIMseI_SNP	22.82
2899	M6_3620279_PstIMseI_PA	22.82
2900	Opata_1607286_60_PstIMspI_SNP	22.82
2901	Opata_281151_3_PstIMseI_SNP	22.82
2902	Opata_1004473_32_PstIMseI_SNP	22.82
2903	Opata_1897592_25_PstIMspI_SNP	22.82
2904	Opata_1162318_5_PstIMspI_SNP	22.82
2905	Opata_397748_21_PstIMspI_SNP	22.82
2906	Opata_634104_79_PstIMspI_SNP	22.82
2907	Opata_1158963_34_PstIMspI_SNP	22.82
2908	Opata_195891_27_PstIMseI_SNP	22.82
2909	M6_884036_PstIMspI_PA	22.82
2910	Opata_625880_PstIMseI_PA	22.82
2911	Opata_210728_64_PstIMseI_SNP	22.82
2912	M6_270701_PstIMspI_PA	22.82
2913	Opata_3240944_PstIMspI_PA	22.82
2914	Opata_986342_77_PstIMseI_SNP	22.82
2915	M6_237446_PstIMspI_PA	22.82
2916	Opata_516567_18_PstIMseI_SNP	22.82
2917	M6_3587893_PstIMspI_PA	22.82
2918	M6_2597687_PstIMspI_PA	22.82
2919	M6_4055962_PstIMseI_PA	22.82
2920	Opata_986342_14_PstIMseI_SNP	22.82
2921	M6_1716407_PstIMspI_PA	22.82
2922	Opata_305805_34_PstIMseI_SNP	22.82
2923	M6_1011824_PstIMluI_PA	22.82
2924	M6_1036809_PstIMseI_PA	22.82
2925	Opata_1651294_PstIMseI_PA	22.82
2926	Opata_749568_41_PstIMseI_SNP	22.82
2927	M6_244506_PstIMspI_PA	22.82
2928	M6_3364313_PstIMspI_PA	22.82
2929	Opata_749568_46_PstIMseI_SNP	22.82
2930	M6_754992_PstIMspI_PA	22.82
2931	M6_2358855_PstIMspI_PA	22.82
2932	M6_1637902_PstIMspI_PA	22.82
2933	Opata_2963783_PstIMspI_PA	22.82
2934	M6_1489301_PstIMspI_PA	22.82
2935	Opata_2617786_PstIMseI_PA	22.82
2936	M6_131166_PstIMseI_PA	22.82
2937	M6_593061_PstIMseI_PA	22.82
2938	Opata_1970485_PstIMseI_PA	22.82
2939	M6_3141141_PstIMspI_PA	22.82
2940	M6_70694_PstIMseI_PA	22.82
2941	Opata_305805_21_PstIMseI_SNP	22.82
2942	M6_9109_PstIMspI_PA	22.82
2943	Opata_2762934_PstIMspI_PA	22.82
2944	Opata_886767_PstIMspI_PA	22.82
2945	Opata_2653524_PstIMspI_PA	22.82
2946	M6_972214_PstIMspI_PA	22.82
2947	M6_48601_PstIMluI_PA	22.82
2948	M6_255217_PstIMseI_PA	22.82
2949	Opata_390129_63_PstIMspI_SNP	22.82
2950	Opata_3086135_PstIMspI_PA	22.82
2951	M6_223803_PstIMspI_PA	22.82
2952	M6_2592307_PstIMluI_PA	22.82
2953	Opata_390129_9_PstIMspI_SNP	22.82
2954	Opata_265495_85_PstIMspI_SNP	22.82
2955	M6_1632723_PstIMluI_PA	22.82
2956	M6_818399_PstIMseI_PA	22.82
2957	M6_2186592_PstIMspI_PA	22.82
2958	M6_20448_PstIMspI_PA	22.82
2959	M6_2058238_PstIMspI_PA	22.82
2960	M6_3361514_PstIMspI_PA	22.82
2961	M6_2543865_PstIMspI_PA	22.82
2962	M6_270317_PstIMspI_PA	22.82
2963	Opata_840323_PstIMspI_PA	22.82
2964	M6_173837_PstIMluI_PA	22.82
2965	Opata_2447980_PstIMspI_PA	22.82
2966	M6_2398732_PstIMspI_PA	22.82
2967	Opata_986342_40_PstIMseI_SNP	22.82
2968	Opata_245119_PstIMseI_PA	22.82
2969	Opata_749568_74_PstIMseI_SNP	22.82
2970	Opata_611190_PstIMspI_PA	22.82
2971	M6_710680_PstIMspI_PA	22.82
2972	M6_378437_PstIMspI_PA	22.82
2973	M6_3089644_PstIMspI_PA	22.82
2974	M6_123130_PstIMseI_PA	22.82
2975	M6_1059180_PstIMseI_PA	22.82
2976	M6_653866_PstIMseI_PA	22.82
2977	M6_3007994_PstIMseI_PA	22.82
2978	M6_715952_PstIMspI_PA	22.82
2979	M6_235015_PstIMspI_PA	22.82
2980	M6_82195_PstIMseI_PA	22.82
2981	M6_629632_PstIMseI_PA	22.82
2982	M6_1037840_PstIMseI_PA	22.82
2983	M6_200651_PstIMseI_PA	22.82
2984	M6_2893869_PstIMseI_PA	22.82
2985	M6_963180_PstIMseI_PA	22.82
2986	M6_248618_PstIMspI_PA	22.82
2987	M6_1935742_PstIMluI_PA	22.82
2988	M6_216713_PstIMseI_PA	22.82
2989	M6_384186_PstIMspI_PA	22.82
2990	M6_340659_PstIMluI_PA	22.82
2991	M6_3918427_PstIMseI_PA	22.82
2992	M6_156708_PstIMseI_PA	22.82
2993	M6_103524_PstIMseI_PA	22.82
2994	M6_1328137_PstIMseI_PA	22.82
2995	M6_95426_PstIMseI_PA	22.82
2996	M6_12975_PstIMspI_PA	22.82
2997	M6_444367_PstIMseI_PA	22.82
2998	M6_3478084_PstIMspI_PA	22.82
2999	M6_471479_PstIMseI_PA	22.82
3000	M6_86_PstIMspI_PA	22.82
3001	M6_1371910_PstIMspI_PA	22.82
3002	Opata_1461069_PstIMseI_PA	22.82
3003	Opata_1922846_PstIMspI_PA	22.82
3004	Opata_95498_PstIMseI_PA	22.82
3005	Opata_361011_PstIMseI_PA	22.82
3006	M6_1602227_PstIMseI_PA	22.82
3007	Opata_727981_PstIMspI_PA	22.82
3008	Opata_2067017_PstIMspI_PA	22.82
3009	Opata_935591_PstIMspI_PA	22.82
3010	Opata_1747228_PstIMspI_PA	22.82
3011	Opata_2508093_PstIMspI_PA	22.82
3012	Opata_896086_PstIMspI_PA	22.82
3013	Opata_592696_PstIMspI_PA	22.82
3014	Opata_140560_PstIMseI_PA	22.82
3015	Opata_609912_PstIMspI_PA	22.82
3016	Opata_2089254_PstIMspI_PA	22.82
3017	Opata_3779989_PstIMseI_PA	22.82
3018	Opata_118242_PstIMseI_PA	22.82
3019	M6_3772894_PstIMseI_PA	22.82
3020	Opata_511935_PstIMseI_PA	22.82
3021	Opata_3684446_PstIMseI_PA	22.82
3022	Opata_155529_PstIMspI_PA	22.82
3023	M6_2329731_PstIMspI_PA	22.82
3024	M6_183380_PstIMseI_PA	22.82
3025	Opata_2383320_PstIMseI_PA	22.82
3026	Opata_1347304_PstIMseI_PA	22.82
3027	M6_2567685_PstIMspI_PA	22.82
3028	Opata_2277922_PstIMseI_PA	22.82
3029	Opata_1784534_PstIMluI_PA	22.82
3030	Opata_2112362_PstIMspI_PA	22.82
3031	Opata_3448503_PstIMspI_PA	22.82
3032	M6_624402_PstIMseI_PA	22.82
3033	Opata_557540_PstIMspI_PA	22.82
3034	M6_199370_PstIMspI_PA	22.82
3035	M6_1506853_PstIMseI_PA	22.82
3036	Opata_1967081_PstIMspI_PA	22.82
3037	M6_971792_PstIMspI_PA	22.82
3038	Opata_3195948_PstIMspI_PA	22.82
3039	M6_1902684_PstIMspI_PA	22.82
3040	Opata_334085_47_PstIMseI_SNP	22.82
3041	Opata_208868_PstIMseI_PA	22.82
3042	M6_1030916_PstIMseI_PA	22.82
3043	Opata_2875227_PstIMspI_PA	22.82
3044	Opata_1991542_PstIMseI_PA	22.82
3045	Opata_1260236_PstIMspI_PA	22.82
3046	Opata_1487484_PstIMseI_PA	22.82
3047	Opata_2063400_PstIMspI_PA	22.82
3048	Opata_1138531_PstIMspI_PA	22.82
3049	Opata_1636460_PstIMspI_PA	22.82
3050	M6_3308080_PstIMspI_PA	22.82
3051	Opata_3157433_PstIMspI_PA	22.82
3052	M6_1578366_PstIMspI_PA	22.82
3053	Opata_3487195_PstIMspI_PA	22.82
3054	Opata_2049875_PstIMseI_PA	22.82
3055	M6_3526805_PstIMspI_PA	22.82
3056	Opata_967709_PstIMseI_PA	22.82
3057	Opata_3527044_PstIMspI_PA	22.82
3058	Opata_2173490_PstIMspI_PA	22.82
3059	Opata_2564234_PstIMspI_PA	22.82
3060	Opata_1597502_PstIMspI_PA	22.82
3061	Opata_1341214_PstIMspI_PA	22.82
3062	Opata_820369_PstIMspI_PA	22.82
3063	Opata_2004362_PstIMseI_PA	22.82
3064	Opata_336710_PstIMspI_PA	22.82
3065	Opata_2276098_PstIMspI_PA	22.82
3066	Opata_2685849_PstIMseI_PA	22.82
3067	M6_245223_PstIMspI_PA	22.82
3068	M6_179807_PstIMspI_PA	22.82
3069	Opata_1226000_PstIMseI_PA	22.82
3070	M6_914367_PstIMspI_PA	22.82
3071	M6_2196311_PstIMseI_PA	22.82
3072	Opata_987968_PstIMseI_PA	22.82
3073	M6_153434_PstIMspI_PA	22.82
3074	Opata_2626052_PstIMspI_PA	22.82
3075	Opata_1224603_PstIMspI_PA	22.82
3076	M6_230612_PstIMseI_PA	22.82
3077	M6_112877_PstIMluI_PA	22.82
3078	Opata_1263097_PstIMseI_PA	22.82
3079	M6_1569790_PstIMspI_PA	22.82
3080	Opata_2535765_PstIMseI_PA	22.82
3081	Opata_4007540_PstIMspI_PA	22.82
3082	M6_2388512_PstIMseI_PA	22.82
3083	Opata_3731711_PstIMspI_PA	22.82
3084	Opata_915214_PstIMspI_PA	22.82
3085	Opata_1650457_PstIMspI_PA	22.82
3086	Opata_2171345_PstIMspI_PA	22.82
3087	M6_1848929_PstIMluI_PA	22.82
3088	Opata_811787_PstIMspI_PA	22.82
3089	M6_85443_PstIMspI_PA	22.82
3090	Opata_134483_PstIMseI_PA	22.82
3091	Opata_233332_PstIMseI_PA	22.82
3092	Opata_403981_PstIMseI_PA	22.82
3093	M6_2957873_PstIMseI_PA	22.82
3094	Opata_3493627_PstIMspI_PA	22.82
3095	Opata_3188521_PstIMspI_PA	22.82
3096	Opata_1069228_PstIMseI_PA	22.82
3097	Opata_306472_PstIMspI_PA	22.82
3098	M6_780347_PstIMspI_PA	22.82
3099	Opata_3696105_PstIMseI_PA	22.82
3100	Opata_335413_PstIMseI_PA	22.82
3101	Opata_4084541_PstIMspI_PA	22.82
3102	Opata_3358340_PstIMspI_PA	22.82
3103	Opata_4435595_PstIMseI_PA	22.82
3104	Opata_2028762_PstIMseI_PA	22.82
3105	Opata_3755391_PstIMspI_PA	22.82
3106	Opata_1595953_PstIMspI_PA	22.82
3107	M6_293976_PstIMseI_PA	22.82
3108	Opata_2901834_PstIMspI_PA	22.82
3109	Opata_1452487_PstIMspI_PA	22.82
3110	M6_3796676_PstIMseI_PA	22.82
3111	Opata_2780952_PstIMspI_PA	22.82
3112	Opata_835880_PstIMspI_PA	22.82
3113	M6_1415369_PstIMluI_PA	22.82
3114	M6_266119_PstIMspI_PA	22.82
3115	Opata_3606672_PstIMspI_PA	22.82
3116	M6_1016946_PstIMseI_PA	22.82
3117	M6_752123_PstIMseI_PA	22.82
3118	Opata_237327_PstIMspI_PA	22.82
3119	Opata_859395_PstIMspI_PA	22.82
3120	M6_112743_PstIMluI_PA	22.82
3121	M6_1208707_PstIMseI_PA	22.82
3122	M6_3227703_PstIMseI_PA	22.82
3123	Opata_3657186_PstIMspI_PA	22.82
3124	Opata_1696972_PstIMseI_PA	22.82
3125	Opata_2308904_PstIMseI_PA	22.82
3126	M6_656246_PstIMspI_PA	22.82
3127	Opata_2746499_PstIMspI_PA	22.82
3128	M6_196169_PstIMspI_PA	22.82
3129	Opata_1864321_PstIMspI_PA	22.82
3130	Opata_48958_PstIMseI_PA	22.82
3131	Opata_1650439_PstIMspI_PA	22.82
3132	Opata_3795994_PstIMseI_PA	22.82
3133	M6_1100443_PstIMseI_PA	22.82
3134	Opata_410769_PstIMspI_PA	22.82
3135	Opata_4125500_PstIMspI_PA	22.82
3136	Opata_1051483_PstIMseI_PA	22.82
3137	M6_419399_PstIMluI_PA	22.82
3138	Opata_1740190_PstIMseI_PA	22.82
3139	M6_1656030_PstIMspI_PA	22.82
3140	Opata_1447083_PstIMspI_PA	22.82
3141	Opata_1811823_PstIMseI_PA	22.82
3142	Opata_440155_PstIMspI_PA	22.82
3143	Opata_2255556_PstIMspI_PA	22.82
3144	Opata_4252216_PstIMspI_PA	22.82
3145	M6_294935_PstIMspI_PA	22.82
3146	Opata_907383_PstIMseI_PA	22.82
3147	Opata_3053989_PstIMseI_PA	22.82
3148	M6_2450250_PstIMspI_PA	22.82
3149	Opata_3809017_PstIMspI_PA	22.82
3150	M6_226960_PstIMspI_PA	22.82
3151	Opata_3068025_PstIMspI_PA	22.82
3152	Opata_183074_PstIMspI_PA	22.82
3153	M6_1973074_PstIMseI_PA	22.82
3154	M6_385664_PstIMspI_PA	22.82
3155	Opata_4166616_PstIMspI_PA	22.82
3156	M6_204306_PstIMspI_PA	22.82
3157	Opata_2180194_PstIMspI_PA	22.82
3158	M6_2136635_PstIMspI_PA	22.82
3159	M6_1042447_PstIMspI_PA	22.82
3160	Opata_2063276_PstIMspI_PA	22.82
3161	M6_258898_PstIMseI_PA	22.82
3162	Opata_405660_PstIMseI_PA	22.82
3163	Opata_3050068_PstIMseI_PA	22.82
3164	Opata_2177262_PstIMspI_PA	22.82
3165	Opata_29893_PstIMluI_PA	22.82
3166	Opata_67405_PstIMseI_PA	22.82
3167	Opata_1173248_PstIMspI_PA	22.82
3168	Opata_1912979_PstIMspI_PA	22.82
3169	Opata_2104087_PstIMseI_PA	22.82
3170	M6_1852365_PstIMspI_PA	22.82
3171	Opata_2914166_PstIMspI_PA	22.82
3172	Opata_178079_PstIMseI_PA	22.82
3173	Opata_65421_PstIMluI_PA	22.82
3174	Opata_3808383_PstIMspI_PA	22.82
3175	M6_2344217_PstIMseI_PA	22.82
3176	M6_2118977_PstIMluI_PA	22.82
3177	Opata_360979_PstIMspI_PA	22.82
3178	Opata_1877112_PstIMspI_PA	22.82
3179	Opata_3232642_PstIMspI_PA	22.82
3180	Opata_2556522_PstIMspI_PA	22.82
3181	M6_1084100_PstIMseI_PA	22.82
3182	M6_447860_PstIMseI_PA	22.82
3183	Opata_2020673_PstIMspI_PA	22.82
3184	M6_1085267_PstIMseI_PA	22.82
3185	M6_1082658_PstIMseI_PA	22.82
3186	Opata_3456316_PstIMspI_PA	22.82
3187	Opata_154690_PstIMseI_PA	22.82
3188	M6_1080200_PstIMspI_PA	22.82
3189	M6_1844117_PstIMseI_PA	22.82
3190	Opata_2776317_PstIMspI_PA	22.82
3191	M6_451162_PstIMspI_PA	22.82
3192	M6_2063271_PstIMspI_PA	22.82
3193	M6_43624_PstIMseI_PA	22.82
3194	M6_1517958_PstIMseI_PA	22.82
3195	M6_2691923_PstIMspI_PA	22.82
3196	Opata_2063290_PstIMseI_PA	22.82
3197	M6_513425_PstIMseI_PA	22.82
3198	M6_1065724_PstIMseI_PA	22.82
3199	M6_2339988_PstIMseI_PA	22.82
3200	M6_474599_PstIMseI_PA	22.82
3201	M6_244930_PstIMspI_PA	22.82
3202	Opata_217096_PstIMspI_PA	22.82
3203	M6_15862_PstIMseI_PA	22.82
3204	M6_302019_PstIMseI_PA	22.82
3205	Opata_615836_PstIMseI_PA	22.82
3206	M6_643714_PstIMseI_PA	22.82
3207	M6_89492_PstIMspI_PA	22.82
3208	Opata_1138628_PstIMseI_PA	22.82
3209	Opata_1397402_PstIMseI_PA	22.82
3210	Opata_949511_PstIMspI_PA	22.82
3211	M6_3536258_PstIMseI_PA	22.82
3212	M6_79087_PstIMseI_PA	22.82
3213	M6_2747255_PstIMspI_PA	22.82
3214	M6_546201_PstIMspI_PA	22.82
3215	Opata_1713281_PstIMspI_PA	22.82
3216	M6_350130_PstIMspI_PA	22.82
3217	M6_1727003_PstIMseI_PA	22.82
3218	Opata_2649514_PstIMspI_PA	22.82
3219	Opata_422446_PstIMspI_PA	22.82
3220	Ra_c6672_2576	22.85
3221	BobWhite_c1234_238	22.85
3222	wsnp_Ex_c5231_9256869	22.85
3223	RAC875_c23140_909	22.85
3224	Ku_c416_1522	22.85
3225	D_contig78519_72	22.85
3226	D_F5XZDLF02H192C_184	22.85
3227	Excalibur_c19962_909	22.85
3228	Excalibur_c30119_285	22.85
3229	Excalibur_c30913_512	22.85
3230	Kukri_c45368_300	22.85
3231	RFL_Contig5553_2182	22.85
3232	Excalibur_c49864_263	22.85
3233	IAAV9104	22.85
3234	Ku_c20948_1263	22.85
3235	Kukri_c31100_311	22.85
3236	RAC875_c99892_81	22.85
3237	wsnp_Ex_c410_808213	22.85
3238	wsnp_Ex_c410_808465	22.85
3239	wsnp_Ex_c410_808635	22.85
3240	wsnp_Ex_c410_810250	22.85
3241	wsnp_Ex_c5231_9256482	22.85
3242	wsnp_Ku_c416_869895	22.85
3243	BS00037474_51	22.85
3244	Excalibur_c88370_144	22.85
3245	RAC875_c11887_518	22.85
3246	wsnp_Ex_c410_809769	22.85
3247	wsnp_JD_c2734_3667052	22.85
3248	RFL_Contig1323_544	22.85
3249	1069614	22.95
3250	1076041	22.95
3251	1102374	22.95
3252	2256448	22.95
3253	4991915	22.95
3254	1119442	23.53
3255	1252266	23.53
3256	1255981	23.53
3257	1699107	23.53
3258	2245640	23.53
3259	2247433	23.53
3260	2250646	23.53
3261	BobWhite_c10171_323	23.56
3262	Excalibur_c30913_65	23.56
3263	BS00059457_51	23.56
3264	1670181	23.64
3265	981105	23.79
3266	1166141	23.79
3267	2251458	23.79
3268	1005776	23.8
3269	2244735	23.8
3270	3020624	23.8
3271	3021369	23.82
3272	2244117	23.87
3273	1863838	23.87
3274	1030618	23.87
3275	1104298	23.87
3276	1105394	23.87
3277	1116174	23.87
3278	1101390	23.97
3279	1125545	23.97
3280	1141157	23.97
3281	3939779	23.99
3282	4397913	23.99
3283	2304396	24.02
3284	Opata_2688777_59_PstIMspI_SNP	24.02
3285	Opata_446466_65_PstIMseI_SNP	24.02
3286	M6_1958448_PstIMspI_PA	24.02
3287	M6_117968_PstIMspI_PA	24.02
3288	Opata_470191_24_PstIMseI_SNP	24.02
3289	Opata_4066170_PstIMspI_PA	24.02
3290	Opata_965411_80_PstIMseI_SNP	24.02
3291	Opata_24227_66_PstIMseI_SNP	24.02
3292	Opata_857260_52_PstIMseI_SNP	24.02
3293	Opata_1709376_50_PstIMseI_SNP	24.02
3294	Opata_2251243_47_PstIMspI_SNP	24.02
3295	Opata_542022_19_PstIMseI_SNP	24.02
3296	Opata_24227_40_PstIMseI_SNP	24.02
3297	Opata_413443_79_PstIMseI_SNP	24.02
3298	Opata_1012874_43_PstIMseI_SNP	24.02
3299	Opata_159071_36_PstIMseI_SNP	24.02
3300	Opata_612888_56_PstIMspI_SNP	24.02
3301	Opata_578939_30_PstIMseI_SNP	24.02
3302	Opata_1709376_7_PstIMseI_SNP	24.02
3303	Opata_1571772_18_PstIMseI_SNP	24.02
3304	Opata_2794428_16_PstIMspI_SNP	24.02
3305	Opata_2794428_43_PstIMspI_SNP	24.02
3306	Opata_604855_1_PstIMseI_SNP	24.02
3307	M6_993016_PstIMluI_PA	24.02
3308	M6_1138425_PstIMspI_PA	24.02
3309	Opata_1552107_58_PstIMspI_SNP	24.02
3310	M6_3447084_PstIMspI_PA	24.02
3311	Opata_3420498_PstIMspI_PA	24.02
3312	Opata_35537_72_PstIMseI_SNP	24.02
3313	Opata_2439915_PstIMspI_PA	24.02
3314	Opata_2637717_50_PstIMspI_SNP	24.02
3315	Opata_829210_PstIMspI_PA	24.02
3316	Opata_2747744_PstIMspI_PA	24.02
3317	Opata_3671911_PstIMspI_PA	24.02
3318	Opata_209098_16_PstIMseI_SNP	24.02
3319	Opata_1109954_6_PstIMspI_SNP	24.02
3320	Opata_3093094_PstIMspI_PA	24.02
3321	Opata_701609_62_PstIMseI_SNP	24.02
3322	Opata_2779457_PstIMspI_PA	24.02
3323	Opata_413443_67_PstIMseI_SNP	24.02
3324	Opata_1109954_53_PstIMspI_SNP	24.02
3325	Opata_3674069_PstIMspI_PA	24.02
3326	Opata_1709376_56_PstIMseI_SNP	24.02
3327	Opata_612888_50_PstIMspI_SNP	24.02
3328	Opata_413443_80_PstIMseI_SNP	24.02
3329	Opata_226684_14_PstIMluI_SNP	24.02
3330	Opata_3595990_47_PstIMseI_SNP	24.02
3331	Opata_1306255_89_PstIMseI_SNP	24.02
3332	Opata_408983_59_PstIMseI_SNP	24.02
3333	Opata_9780_49_PstIMseI_SNP	24.02
3334	Opata_383912_PstIMspI_PA	24.02
3335	Opata_2458353_38_PstIMspI_SNP	24.02
3336	Opata_511002_PstIMspI_PA	24.02
3337	Opata_1393316_20_PstIMspI_SNP	24.02
3338	Opata_226684_87_PstIMluI_SNP	24.02
3339	Opata_1725329_31_PstIMspI_SNP	24.02
3340	Opata_2556754_48_PstIMspI_SNP	24.02
3341	M6_2006396_PstIMspI_PA	24.02
3342	Opata_632740_PstIMspI_PA	24.02
3343	Opata_3665740_50_PstIMseI_SNP	24.02
3344	Opata_2354344_PstIMseI_PA	24.02
3345	Opata_3665740_44_PstIMseI_SNP	24.02
3346	M6_199566_PstIMspI_PA	24.02
3347	Opata_2652819_PstIMspI_PA	24.02
3348	Opata_1299395_53_PstIMseI_SNP	24.02
3349	Opata_2586265_PstIMspI_PA	24.02
3350	Opata_1299395_7_PstIMseI_SNP	24.02
3351	Opata_837692_PstIMspI_PA	24.02
3352	M6_4128998_PstIMseI_PA	24.02
3353	Opata_122612_2_PstIMseI_SNP	24.02
3354	Opata_3405844_78_PstIMspI_SNP	24.02
3355	Opata_3450566_79_PstIMspI_SNP	24.02
3356	Opata_3574607_PstIMspI_PA	24.02
3357	Opata_705258_71_PstIMseI_SNP	24.02
3358	Opata_926278_27_PstIMseI_SNP	24.02
3359	Opata_377306_PstIMspI_PA	24.02
3360	Opata_3141110_PstIMspI_PA	24.02
3361	Opata_1895287_PstIMspI_PA	24.02
3362	Opata_1734355_PstIMspI_PA	24.02
3363	Opata_288596_PstIMseI_PA	24.02
3364	M6_3489988_PstIMspI_PA	24.02
3365	M6_2589483_PstIMluI_PA	24.02
3366	Opata_820933_PstIMspI_PA	24.02
3367	Opata_1634659_PstIMspI_PA	24.02
3368	M6_321796_PstIMspI_PA	24.02
3369	Opata_1640224_PstIMseI_PA	24.02
3370	Opata_707721_PstIMspI_PA	24.02
3371	Opata_3281747_PstIMspI_PA	24.02
3372	Opata_2157080_PstIMspI_PA	24.02
3373	M6_2786659_PstIMspI_PA	24.02
3374	Opata_1827830_PstIMseI_PA	24.02
3375	Opata_2020499_PstIMseI_PA	24.02
3376	Opata_2540869_PstIMseI_PA	24.02
3377	Opata_1502690_PstIMspI_PA	24.02
3378	M6_2491869_PstIMspI_PA	24.02
3379	Opata_2393360_PstIMspI_PA	24.02
3380	Opata_2440211_PstIMseI_PA	24.02
3381	Opata_3745675_PstIMspI_PA	24.02
3382	Opata_1606697_PstIMspI_PA	24.02
3383	Opata_535531_PstIMspI_PA	24.02
3384	Opata_175265_PstIMspI_PA	24.02
3385	Opata_2695941_PstIMspI_PA	24.02
3386	Opata_2969244_PstIMseI_PA	24.02
3387	Opata_3320038_PstIMseI_PA	24.02
3388	Opata_29144_20_PstIMseI_SNP	24.02
3389	M6_281213_PstIMspI_PA	24.02
3390	Opata_1216477_PstIMspI_PA	24.02
3391	Opata_2640752_PstIMspI_PA	24.02
3392	M6_146306_PstIMspI_PA	24.02
3393	Opata_4156393_PstIMspI_PA	24.02
3394	Opata_3856315_PstIMspI_PA	24.02
3395	Opata_2834998_PstIMspI_PA	24.02
3396	Opata_130246_PstIMseI_PA	24.02
3397	Opata_406200_PstIMseI_PA	24.02
3398	M6_3488673_PstIMspI_PA	24.02
3399	Opata_4055969_PstIMspI_PA	24.02
3400	Opata_138360_PstIMseI_PA	24.02
3401	Opata_876212_PstIMseI_PA	24.02
3402	Opata_514033_PstIMspI_PA	24.02
3403	Opata_2915949_PstIMspI_PA	24.02
3404	Opata_2835353_PstIMspI_PA	24.02
3405	M6_59837_PstIMspI_PA	24.02
3406	Opata_672828_PstIMseI_PA	24.02
3407	Opata_1339382_PstIMspI_PA	24.02
3408	Opata_3913970_PstIMspI_PA	24.02
3409	M6_3631284_PstIMseI_PA	24.02
3410	Opata_638620_PstIMseI_PA	24.02
3411	Opata_2813003_PstIMspI_PA	24.02
3412	Opata_2475151_PstIMspI_PA	24.02
3413	Opata_2504935_PstIMspI_PA	24.02
3414	Opata_3490251_PstIMseI_PA	24.02
3415	Opata_748237_PstIMseI_PA	24.02
3416	Opata_84042_PstIMseI_PA	24.02
3417	Opata_4235811_PstIMspI_PA	24.02
3418	Opata_418913_PstIMspI_PA	24.02
3419	Opata_391231_PstIMspI_PA	24.02
3420	Opata_1852400_PstIMseI_PA	24.02
3421	Opata_3844012_PstIMspI_PA	24.02
3422	Opata_3598634_PstIMspI_PA	24.02
3423	Opata_1291132_PstIMseI_PA	24.02
3424	Opata_571025_PstIMspI_PA	24.02
3425	Opata_187237_PstIMseI_PA	24.02
3426	Opata_853907_PstIMseI_PA	24.02
3427	M6_900654_PstIMspI_PA	24.02
3428	Opata_270592_PstIMseI_PA	24.02
3429	Opata_2140856_PstIMspI_PA	24.02
3430	Opata_155642_PstIMseI_PA	24.02
3431	Opata_1491857_PstIMseI_PA	24.02
3432	Opata_315000_PstIMseI_PA	24.02
3433	Opata_1308145_PstIMseI_PA	24.02
3434	Opata_2645506_PstIMspI_PA	24.02
3435	Opata_1713531_PstIMspI_PA	24.02
3436	Opata_479649_PstIMspI_PA	24.02
3437	Opata_86545_PstIMseI_PA	24.02
3438	Opata_1137048_PstIMseI_PA	24.02
3439	Opata_3051510_PstIMspI_PA	24.02
3440	Opata_467014_PstIMspI_PA	24.02
3441	Opata_2884184_PstIMspI_PA	24.02
3442	Opata_1774467_25_PstIMspI_SNP	24.02
3443	Opata_1697060_PstIMspI_PA	24.02
3444	Opata_1758418_PstIMspI_PA	24.02
3445	Opata_2658874_PstIMseI_PA	24.02
3446	Opata_1555976_PstIMspI_PA	24.02
3447	Opata_1897744_PstIMspI_PA	24.02
3448	Opata_3953127_PstIMspI_PA	24.02
3449	M6_1833339_PstIMspI_PA	24.02
3450	Opata_3113999_PstIMspI_PA	24.02
3451	Opata_3439573_PstIMspI_PA	24.02
3452	Opata_3086413_PstIMspI_PA	24.02
3453	Opata_29144_29_PstIMseI_SNP	24.02
3454	Opata_2067673_PstIMspI_PA	24.02
3455	Opata_3457776_PstIMseI_PA	24.02
3456	Opata_1208610_PstIMspI_PA	24.02
3457	Opata_2539431_PstIMspI_PA	24.02
3458	Opata_1005127_PstIMseI_PA	24.02
3459	Opata_3958119_PstIMseI_PA	24.02
3460	M6_2180239_PstIMspI_PA	24.02
3461	Opata_983157_PstIMseI_PA	24.02
3462	M6_181754_PstIMspI_PA	24.02
3463	M6_207402_PstIMseI_PA	24.02
3464	M6_1488005_PstIMspI_PA	24.02
3465	Opata_31090_PstIMseI_PA	24.02
3466	M6_740952_PstIMseI_PA	24.02
3467	M6_1710921_PstIMspI_PA	24.02
3468	Opata_182526_PstIMseI_PA	24.02
3469	M6_222044_PstIMseI_PA	24.02
3470	Opata_1021398_PstIMseI_PA	24.02
3471	Opata_1267770_PstIMseI_PA	24.02
3472	Opata_679842_PstIMseI_PA	24.02
3473	Opata_2177806_PstIMspI_PA	24.02
3474	Opata_1807550_PstIMspI_PA	24.02
3475	Opata_539324_PstIMseI_PA	24.02
3476	M6_3154999_PstIMspI_PA	24.02
3477	Opata_4197613_PstIMspI_PA	24.02
3478	Opata_554967_PstIMseI_PA	24.02
3479	Opata_2693516_PstIMseI_PA	24.02
3480	Opata_863305_PstIMseI_PA	24.02
3481	Opata_2328701_PstIMseI_PA	24.02
3482	M6_428400_PstIMseI_PA	24.02
3483	M6_849769_PstIMspI_PA	24.02
3484	M6_37912_PstIMspI_PA	24.02
3485	Opata_1233135_PstIMseI_PA	24.02
3486	M6_106860_PstIMseI_PA	24.02
3487	Opata_2653911_PstIMspI_PA	24.02
3488	Opata_325204_PstIMspI_PA	24.02
3489	Opata_390609_PstIMseI_PA	24.02
3490	M6_139693_PstIMspI_PA	24.02
3491	983470	24.12
3492	1051614	24.12
3493	1073817	24.12
3494	1093630	24.12
3495	1100827	24.12
3496	1234950	24.12
3497	1254737	24.12
3498	1254829	24.12
3499	1258053	24.12
3500	2324082	24.3
3501	3384827	24.3
3502	3944958	24.3
3503	1201021	24.35
3504	3944059	24.35
3505	4992651	24.35
3506	982902	24.42
3507	1108083	24.42
3508	1128724	24.42
3509	1191986	24.42
3510	1127064	24.44
3511	2272825	24.44
3512	3029133	24.44
3513	3934310	24.5
3514	4019133	24.5
3515	4992327	24.5
3516	1047674	24.5
3517	1047027	24.57
3518	1128933	24.57
3519	1670533	24.57
3520	1670858	24.57
3521	978017	24.7
3522	1105652	24.7
3523	1668993	24.7
3524	1669117	24.7
3525	2241919	24.7
3526	2242799	24.7
3527	wsnp_Ku_rep_c69824_69293833	24.72
3528	wPt-0934	24.72
3529	1088117	24.72
3530	1090577	24.72
3531	1091934	24.72
3532	1092583	24.72
3533	1109779	24.72
3534	1138898	24.72
3535	1232977	24.72
3536	1233195	24.72
3537	1244962	24.72
3538	1267060	24.72
3539	2252180	24.72
3540	wPt-0230	24.72
3541	wPt-3359	24.72
3542	1228212	24.72
3543	3952410	24.72
3544	4664266	24.72
3545	1142294	24.72
3546	1118780	24.72
3547	1283992	24.72
3548	3534410	24.72
3549	2247383	24.72
3550	1686081	24.72
3551	1006210	24.72
3552	1007964	24.72
3553	1059540	24.72
3554	1074884	24.72
3555	1100034	24.72
3556	1103479	24.72
3557	1106819	24.72
3558	1119909	24.72
3559	1136105	24.72
3560	1159898	24.72
3561	1235185	24.72
3562	1242554	24.72
3563	2243594	24.72
3564	2243987	24.72
3565	2255447	24.72
3566	2275109	24.72
3567	3021892	24.72
3568	2255792	24.72
3569	1229679	24.72
3570	1120352	24.72
3571	981372	24.72
3572	1117716	24.72
3573	1180263	24.72
3574	1187308	24.72
3575	1195033	24.72
3576	1324410	24.72
3577	1400288	24.72
3578	2242267	24.72
3579	2244459	24.72
3580	2245292	24.72
3581	2246732	24.72
3582	2247287	24.72
3583	2250054	24.72
3584	2253573	24.72
3585	2256585	24.72
3586	2258480	24.72
3587	3021078	24.72
3588	3034316	24.72
3589	3385051	24.72
3590	4541724	24.72
3591	7350031	24.72
3592	1243518	24.72
3593	664727	24.72
3594	1107673	24.72
3595	1081453	24.72
3596	1125504	24.72
3597	1154419	24.72
3598	1240709	24.72
3599	1699510	24.72
3600	2243850	24.72
3601	2245104	24.72
3602	1048015	24.72
3603	3025427	24.72
3604	3939195	24.72
3605	1052238	24.72
3606	1059903	24.72
3607	1082764	24.72
3608	1089350	24.72
3609	1102158	24.72
3610	1103831	24.72
3611	1126010	24.72
3612	1217204	24.72
3613	2246905	24.72
3614	2247427	24.72
3615	3064751	24.72
3616	1052940	24.72
3617	1102759	24.72
3618	wPt-743587	24.72
3619	wPt-8975	24.72
3620	wPt-664320	24.72
3621	wPt-664368	24.72
3622	wPt-731269	24.72
3623	wPt-743102	24.72
3624	wPt-743491	24.72
3625	wPt-743601	24.72
3626	wPt-744347	24.72
3627	wPt-744521	24.72
3628	wPt-744644	24.72
3629	wPt-744841	24.72
3630	wPt-669587	24.72
3631	1220390	24.72
3632	wPt-0833	24.72
3633	wPt-664478	24.72
3634	wPt-668026	24.72
3635	wPt-672082	24.72
3636	wPt-731305	24.72
3637	wPt-731831	24.72
3638	wPt-743106	24.72
3639	wPt-743109	24.72
3640	wPt-743440	24.72
3641	wPt-743620	24.72
3642	wPt-743632	24.72
3643	wPt-743682	24.72
3644	wPt-743811	24.72
3645	wPt-743854	24.72
3646	wPt-744126	24.72
3647	wPt-744332	24.72
3648	wPt-744709	24.72
3649	wPt-744802	24.72
3650	wPt-744917	24.72
3651	wPt-745106	24.72
3652	wPt-9150	24.72
3653	wPt-664727	24.72
3654	1264394	24.72
3655	2244480	24.72
3656	1086996	24.72
3657	wPt-733859	24.72
3658	wPt-745067	24.72
3659	wPt-2565	24.72
3660	wPt-663820	24.72
3661	wPt-663918	24.72
3662	wPt-733104	24.72
3663	wPt-743698	24.72
3664	wPt-743749	24.72
3665	wPt-743999	24.72
3666	wPt-744148	24.72
3667	wPt-744346	24.72
3668	wPt-744444	24.72
3669	wPt-744784	24.72
3670	wPt-744889	24.72
3671	2246751	24.72
3672	1108019	24.72
3673	1058991	24.72
3674	1115350	24.72
3675	1205966	24.72
3676	1215250	24.72
3677	1221591	24.72
3678	986309	24.72
3679	1063375	24.72
3680	1125664	24.72
3681	1126037	24.72
3682	1101836	24.72
3683	1117766	24.72
3684	5411842	24.72
3685	1119921	24.72
3686	1127814	24.72
3687	1139369	24.72
3688	1218692	24.72
3689	1296903	24.72
3690	1400820	24.72
3691	2242549	24.72
3692	2245788	24.72
3693	2247144	24.72
3694	2248158	24.72
3695	3941792	24.72
3696	730402	24.72
3697	1161982	24.72
3698	1686064	24.72
3699	1115268	24.72
3700	1670476	24.72
3701	1094926	24.72
3702	1063928	24.72
3703	1290561	24.72
3704	1111348	24.72
3705	2291183	24.72
3706	1665969	24.72
3707	1049143	24.72
3708	999580	24.72
3709	1069744	24.72
3710	1377785	24.72
3711	1104296	24.72
3712	1258884	24.72
3713	1233937	24.72
3714	3026159	24.72
3715	2257041	24.72
3716	1078577	24.72
3717	995876	24.72
3718	1267030	24.72
3719	2245088	24.72
3720	2246559	24.72
3721	1241076	24.72
3722	1033352	24.72
3723	1218328	24.72
3724	1263913	24.72
3725	2244277	24.72
3726	2244452	24.72
3727	2245254	24.72
3728	2247619	24.72
3729	2252808	24.72
3730	2271976	24.72
3731	2272022	24.72
3732	2272156	24.72
3733	3222152	24.72
3734	1221556	24.72
3735	995254	24.72
3736	1006480	24.72
3737	1088433	24.72
3738	1101358	24.72
3739	1250741	24.72
3740	2245385	24.72
3741	2248508	24.72
3742	2305790	24.72
3743	1670436	24.72
3744	1099862	24.72
3745	1025109	24.72
3746	3020450	24.72
3747	1066402	24.72
3748	2250336	24.72
3749	1211630	24.72
3750	1395369	24.72
3751	2243062	24.72
3752	2250516	24.72
3753	2256033	24.72
3754	wPt-7500	24.72
3755	1105952	24.72
3756	1296221	24.72
3757	1400599	24.72
3758	1400753	24.72
3759	1665890	24.72
3760	3033215	24.72
3761	1091588	24.72
3762	1099288	24.72
3763	1379936	24.72
3764	2248150	24.72
3765	3022064	24.72
3766	3023971	24.72
3767	Opata_217771_4_PstIMspI_SNP	24.72
3768	Opata_298180_75_PstIMseI_SNP	24.72
3769	Opata_175314_60_PstIMseI_SNP	24.72
3770	Opata_121250_2_PstIMseI_SNP	24.72
3771	Opata_35537_70_PstIMseI_SNP	24.72
3772	Opata_9780_52_PstIMseI_SNP	24.72
3773	Opata_3829263_PstIMspI_PA	24.72
3774	Opata_482_58_PstIMseI_SNP	24.72
3775	Opata_8991_29_PstIMseI_SNP	24.72
3776	Opata_115039_39_PstIMseI_SNP	24.72
3777	Opata_349119_39_PstIMseI_SNP	24.72
3778	Opata_925854_8_PstIMseI_SNP	24.72
3779	Opata_4097707_1_PstIMspI_SNP	24.72
3780	Opata_482_62_PstIMseI_SNP	24.72
3781	Opata_62552_22_PstIMseI_SNP	24.72
3782	Opata_24134_57_PstIMseI_SNP	24.72
3783	Opata_74178_38_PstIMseI_SNP	24.72
3784	Opata_8991_54_PstIMseI_SNP	24.72
3785	Opata_2032135_61_PstIMspI_SNP	24.72
3786	Opata_217771_49_PstIMspI_SNP	24.72
3787	Opata_2429661_37_PstIMspI_SNP	24.72
3788	Opata_2890560_30_PstIMspI_SNP	24.72
3789	Opata_349119_47_PstIMseI_SNP	24.72
3790	Opata_7453_3_PstIMseI_SNP	24.72
3791	Opata_178580_65_PstIMseI_SNP	24.72
3792	Opata_1767712_55_PstIMseI_SNP	24.72
3793	Opata_1662730_PstIMspI_PA	24.72
3794	Opata_47312_27_PstIMseI_SNP	24.72
3795	Opata_175314_31_PstIMseI_SNP	24.72
3796	Opata_2610043_35_PstIMspI_SNP	24.72
3797	Opata_62552_29_PstIMseI_SNP	24.72
3798	Opata_783499_16_PstIMseI_SNP	24.72
3799	Opata_1807800_17_PstIMspI_SNP	24.72
3800	Opata_115039_55_PstIMseI_SNP	24.72
3801	Opata_643351_74_PstIMseI_SNP	24.72
3802	M6_147275_PstIMspI_PA	24.72
3803	Opata_2496344_19_PstIMspI_SNP	24.72
3804	Opata_1176713_31_PstIMseI_SNP	24.72
3805	Opata_1284982_PstIMluI_PA	24.72
3806	M6_616288_PstIMseI_PA	24.72
3807	Opata_23827_21_PstIMluI_SNP	24.72
3808	Opata_2570590_PstIMspI_PA	24.72
3809	Opata_3814533_PstIMspI_PA	24.72
3810	Opata_1855102_PstIMspI_PA	24.72
3811	Opata_2903237_35_PstIMspI_SNP	24.72
3812	M6_1336416_PstIMspI_PA	24.72
3813	Opata_3397548_25_PstIMspI_SNP	24.72
3814	Opata_2903237_5_PstIMspI_SNP	24.72
3815	Opata_1913222_PstIMspI_PA	24.72
3816	Opata_3367313_17_PstIMspI_SNP	24.72
3817	M6_432920_PstIMseI_PA	24.72
3818	Opata_1519121_PstIMspI_PA	24.72
3819	Opata_554033_PstIMspI_PA	24.72
3820	M6_297225_PstIMseI_PA	24.72
3821	M6_312637_PstIMspI_PA	24.72
3822	Opata_1176713_66_PstIMseI_SNP	24.72
3823	Opata_1176713_47_PstIMseI_SNP	24.72
3824	Opata_3397548_62_PstIMspI_SNP	24.72
3825	Opata_2520217_50_PstIMspI_SNP	24.72
3826	Opata_1988003_38_PstIMseI_SNP	24.72
3827	Opata_2128748_30_PstIMspI_SNP	24.72
3828	Opata_2496344_55_PstIMspI_SNP	24.72
3829	Opata_2496344_42_PstIMspI_SNP	24.72
3830	Opata_3492338_PstIMseI_PA	24.72
3831	Opata_3509921_PstIMspI_PA	24.72
3832	M6_362126_PstIMseI_PA	24.72
3833	M6_3078747_PstIMseI_PA	24.72
3834	M6_2609361_PstIMluI_PA	24.72
3835	M6_182768_PstIMspI_PA	24.72
3836	M6_712635_PstIMluI_PA	24.72
3837	M6_1587272_PstIMluI_PA	24.72
3838	Opata_526659_PstIMseI_PA	24.72
3839	Opata_1183505_PstIMspI_PA	24.72
3840	M6_1615705_PstIMseI_PA	24.72
3841	Opata_94905_PstIMspI_PA	24.72
3842	M6_162171_PstIMspI_PA	24.72
3843	M6_1298838_PstIMspI_PA	24.72
3844	Opata_607290_PstIMseI_PA	24.72
3845	Opata_2178844_PstIMspI_PA	24.72
3846	Opata_309198_PstIMseI_PA	24.72
3847	M6_681301_PstIMspI_PA	24.72
3848	Opata_2514186_PstIMspI_PA	24.72
3849	Opata_3760771_PstIMseI_PA	24.72
3850	Opata_595891_PstIMseI_PA	24.72
3851	Opata_719861_PstIMseI_PA	24.72
3852	Opata_1072130_PstIMseI_PA	24.72
3853	Opata_165632_PstIMseI_PA	24.72
3854	M6_304709_PstIMseI_PA	24.72
3855	M6_1444424_PstIMseI_PA	24.72
3856	M6_1522622_PstIMspI_PA	24.72
3857	M6_1041403_PstIMseI_PA	24.72
3858	M6_1093669_PstIMluI_PA	24.72
3859	Opata_2950723_PstIMspI_PA	24.72
3860	Opata_799034_PstIMseI_PA	24.72
3861	M6_837679_PstIMspI_PA	24.72
3862	Opata_245422_PstIMseI_PA	24.72
3863	Opata_650998_PstIMspI_PA	24.72
3864	Opata_1810266_PstIMspI_PA	24.72
3865	Opata_3887407_PstIMseI_PA	24.72
3866	M6_342086_PstIMspI_PA	24.72
3867	M6_1375752_PstIMspI_PA	24.72
3868	Opata_2485721_72_PstIMspI_SNP	24.72
3869	Opata_532862_PstIMspI_PA	24.72
3870	Opata_762502_41_PstIMspI_SNP	24.72
3871	Opata_1141671_14_PstIMseI_SNP	24.72
3872	Opata_1385839_PstIMspI_PA	24.72
3873	Opata_2357220_69_PstIMspI_SNP	24.72
3874	Opata_2757732_PstIMspI_PA	24.72
3875	Opata_1285756_PstIMspI_PA	24.72
3876	Opata_965411_17_PstIMseI_SNP	24.72
3877	Opata_965411_69_PstIMseI_SNP	24.72
3878	Opata_1871241_63_PstIMspI_SNP	24.72
3879	M6_1752832_PstIMspI_PA	24.72
3880	Opata_3505660_7_PstIMspI_SNP	24.72
3881	M6_1914586_PstIMseI_PA	24.72
3882	M6_532447_PstIMspI_PA	24.72
3883	Opata_2694476_PstIMspI_PA	24.72
3884	Opata_2490235_PstIMspI_PA	24.72
3885	Opata_2707106_PstIMspI_PA	24.72
3886	Opata_3042902_PstIMspI_PA	24.72
3887	gwm635_1	24.72
3888	Opata_1589520_5_PstIMspI_SNP	24.72
3889	M6_328297_PstIMseI_PA	24.72
3890	M6_369198_PstIMseI_PA	24.72
3891	M6_3401215_PstIMseI_PA	24.72
3892	Opata_3862993_58_PstIMseI_SNP	24.72
3893	Opata_838698_PstIMspI_PA	24.72
3894	Opata_2133263_23_PstIMspI_SNP	24.72
3895	Opata_696917_PstIMseI_PA	24.72
3896	Opata_2153133_85_PstIMspI_SNP	24.72
3897	Opata_1860704_23_PstIMspI_SNP	24.72
3898	Opata_201647_25_PstIMspI_SNP	24.72
3899	M6_1550720_PstIMspI_PA	24.72
3900	Opata_3167384_PstIMspI_PA	24.72
3901	Opata_403748_3_PstIMseI_SNP	24.72
3902	M6_244091_PstIMseI_PA	24.72
3903	M6_1082357_PstIMseI_PA	24.72
3904	M6_911756_PstIMseI_PA	24.72
3905	Opata_6948_31_PstIMspI_SNP	24.72
3906	Opata_266208_22_PstIMseI_SNP	24.72
3907	Opata_731688_PstIMspI_PA	24.72
3908	Opata_70844_60_PstIMseI_SNP	24.72
3909	M6_670975_PstIMspI_PA	24.72
3910	M6_3620093_PstIMseI_PA	24.72
3911	M6_361556_PstIMspI_PA	24.72
3912	Opata_74940_61_PstIMseI_SNP	24.72
3913	M6_732084_PstIMspI_PA	24.72
3914	Opata_6948_66_PstIMspI_SNP	24.72
3915	Opata_201647_49_PstIMspI_SNP	24.72
3916	Opata_3086174_17_PstIMspI_SNP	24.72
3917	M6_887922_PstIMspI_PA	24.72
3918	Opata_74940_33_PstIMseI_SNP	24.72
3919	Opata_1589520_41_PstIMspI_SNP	24.72
3920	M6_781588_PstIMluI_PA	24.72
3921	Opata_2153133_76_PstIMspI_SNP	24.72
3922	Opata_2133263_31_PstIMspI_SNP	24.72
3923	M6_657055_PstIMspI_PA	24.72
3924	Opata_201647_22_PstIMspI_SNP	24.72
3925	M6_721631_PstIMspI_PA	24.72
3926	M6_427793_PstIMspI_PA	24.72
3927	M6_2774571_PstIMspI_PA	24.72
3928	Opata_43442_80_PstIMseI_SNP	24.72
3929	Opata_43442_43_PstIMseI_SNP	24.72
3930	Opata_2269821_PstIMspI_PA	24.72
3931	Opata_3612635_59_PstIMspI_SNP	24.72
3932	Opata_503434_2_PstIMseI_SNP	24.72
3933	Opata_35244_43_PstIMseI_SNP	24.72
3934	M6_624506_PstIMspI_PA	24.72
3935	Opata_503434_78_PstIMseI_SNP	24.72
3936	Opata_35244_61_PstIMseI_SNP	24.72
3937	Opata_141323_PstIMseI_PA	24.72
3938	Opata_288146_PstIMseI_PA	24.72
3939	Opata_759610_PstIMspI_PA	24.72
3940	Opata_2645436_PstIMspI_PA	24.72
3941	Opata_223766_PstIMseI_PA	24.72
3942	Opata_528102_PstIMseI_PA	24.72
3943	Opata_534893_PstIMseI_PA	24.72
3944	Opata_1776540_17_PstIMspI_SNP	24.72
3945	Opata_68449_PstIMseI_PA	24.72
3946	Opata_220439_PstIMseI_PA	24.72
3947	Opata_176955_PstIMseI_PA	24.72
3948	Opata_968151_PstIMseI_PA	24.72
3949	Opata_1992262_PstIMspI_PA	24.72
3950	Opata_4059782_PstIMseI_PA	24.72
3951	Opata_57194_PstIMseI_PA	24.72
3952	Opata_755814_31_PstIMspI_SNP	24.72
3953	Opata_2386560_82_PstIMspI_SNP	24.72
3954	Opata_487881_PstIMspI_PA	24.72
3955	Opata_268527_2_PstIMspI_SNP	24.72
3956	Opata_2850988_PstIMspI_PA	24.72
3957	M6_964830_PstIMspI_PA	24.72
3958	Opata_3196013_PstIMspI_PA	24.72
3959	Opata_669254_PstIMseI_PA	24.72
3960	Opata_3297260_PstIMspI_PA	24.72
3961	Opata_767307_PstIMspI_PA	24.72
3962	M6_1152091_PstIMseI_PA	24.72
3963	Opata_130847_PstIMseI_PA	24.72
3964	Opata_790077_PstIMspI_PA	24.72
3965	Opata_570846_PstIMseI_PA	24.72
3966	Opata_1832448_PstIMspI_PA	24.72
3967	Opata_656396_PstIMseI_PA	24.72
3968	Opata_74431_PstIMseI_PA	24.72
3969	Opata_1370474_PstIMspI_PA	24.72
3970	Opata_2615_PstIMseI_PA	24.72
3971	Opata_2836396_PstIMseI_PA	24.72
3972	Opata_413239_PstIMspI_PA	24.72
3973	Opata_1478055_PstIMseI_PA	24.72
3974	Opata_1761708_PstIMspI_PA	24.72
3975	Opata_1958983_PstIMspI_PA	24.72
3976	M6_767182_PstIMspI_PA	24.72
3977	Opata_4469606_PstIMseI_PA	24.72
3978	M6_933873_PstIMspI_PA	24.72
3979	Opata_607617_PstIMseI_PA	24.72
3980	M6_487418_PstIMspI_PA	24.72
3981	M6_2128665_PstIMspI_PA	24.72
3982	M6_603134_PstIMspI_PA	24.72
3983	M6_1150816_PstIMseI_PA	24.72
3984	M6_534934_PstIMspI_PA	24.72
3985	Opata_1052554_PstIMspI_PA	24.72
3986	Opata_1764181_12_PstIMseI_SNP	24.72
3987	M6_355603_PstIMspI_PA	24.72
3988	M6_322158_PstIMspI_PA	24.72
3989	M6_312292_PstIMspI_PA	24.72
3990	M6_1474659_PstIMspI_PA	24.72
3991	Opata_533051_PstIMseI_PA	24.72
3992	M6_421673_PstIMspI_PA	24.72
3993	M6_1855488_PstIMspI_PA	24.72
3994	M6_431852_PstIMseI_PA	24.72
3995	M6_1201612_PstIMspI_PA	24.72
3996	M6_1176260_PstIMseI_PA	24.72
3997	M6_420585_PstIMspI_PA	24.72
3998	M6_2672046_PstIMspI_PA	24.72
3999	Opata_1040347_PstIMspI_PA	24.72
4000	M6_812723_PstIMspI_PA	24.72
4001	M6_644742_PstIMspI_PA	24.72
4002	M6_461621_PstIMspI_PA	24.72
4003	Opata_40668_PstIMseI_PA	24.72
4004	Opata_3030485_PstIMspI_PA	24.72
4005	Opata_2082265_PstIMspI_PA	24.72
4006	Opata_2333880_PstIMspI_PA	24.72
4007	Opata_1169509_PstIMspI_PA	24.72
4008	Opata_408626_PstIMspI_PA	24.72
4009	Opata_1019427_PstIMspI_PA	24.72
4010	Opata_1544683_PstIMspI_PA	24.72
4011	M6_352941_PstIMseI_PA	24.72
4012	M6_3902565_PstIMseI_PA	24.72
4013	M6_1530727_PstIMspI_PA	24.72
4014	M6_876554_PstIMspI_PA	24.72
4015	M6_1125845_PstIMspI_PA	24.72
4016	M6_1153549_PstIMspI_PA	24.72
4017	Opata_912817_PstIMspI_PA	24.72
4018	M6_578694_PstIMspI_PA	24.72
4019	M6_853128_PstIMspI_PA	24.72
4020	M6_549196_PstIMspI_PA	24.72
4021	M6_2105122_PstIMspI_PA	24.72
4022	Opata_608649_PstIMspI_PA	24.72
4023	M6_2845642_PstIMspI_PA	24.72
4024	Opata_1334931_PstIMspI_PA	24.72
4025	Opata_3748239_PstIMspI_PA	24.72
4026	M6_437756_PstIMspI_PA	24.72
4027	M6_1856202_PstIMspI_PA	24.72
4028	M6_305449_PstIMseI_PA	24.72
4029	M6_65651_PstIMseI_PA	24.72
4030	M6_1964468_PstIMseI_PA	24.72
4031	M6_1007597_PstIMspI_PA	24.72
4032	M6_1401763_PstIMseI_PA	24.72
4033	M6_565496_PstIMspI_PA	24.72
4034	M6_253395_PstIMseI_PA	24.72
4035	M6_1024423_PstIMseI_PA	24.72
4036	Opata_2729783_41_PstIMspI_SNP	24.72
4037	Opata_4197667_75_PstIMspI_SNP	24.72
4038	M6_371767_PstIMspI_PA	24.72
4039	M6_1026457_PstIMseI_PA	24.72
4040	M6_637263_PstIMspI_PA	24.72
4041	M6_245726_PstIMspI_PA	24.72
4042	M6_201031_PstIMspI_PA	24.72
4043	M6_1673671_PstIMluI_PA	24.72
4044	Opata_3958023_7_PstIMspI_SNP	24.72
4045	M6_93917_PstIMseI_PA	24.72
4046	M6_2751689_PstIMspI_PA	24.72
4047	M6_1375239_PstIMspI_PA	24.72
4048	M6_868971_PstIMspI_PA	24.72
4049	M6_2317940_PstIMspI_PA	24.72
4050	M6_133204_PstIMseI_PA	24.72
4051	M6_1572900_PstIMspI_PA	24.72
4052	M6_299361_PstIMspI_PA	24.72
4053	M6_778498_PstIMseI_PA	24.72
4054	Opata_1342392_PstIMseI_PA	24.72
4055	Opata_3568712_PstIMseI_PA	24.72
4056	M6_1796015_PstIMseI_PA	24.72
4057	Opata_1962110_PstIMspI_PA	24.72
4058	Opata_1712561_PstIMspI_PA	24.72
4059	M6_1670563_PstIMspI_PA	24.72
4060	M6_125646_PstIMseI_PA	24.72
4061	M6_502975_PstIMspI_PA	24.72
4062	M6_1421978_PstIMspI_PA	24.72
4063	M6_177142_PstIMseI_PA	24.72
4064	M6_101333_PstIMseI_PA	24.72
4065	M6_745504_PstIMspI_PA	24.72
4066	M6_1155536_PstIMseI_PA	24.72
4067	M6_67585_PstIMseI_PA	24.72
4068	Opata_1656721_PstIMspI_PA	24.72
4069	M6_2288529_PstIMluI_PA	24.72
4070	Opata_2798620_PstIMspI_PA	24.72
4071	Opata_1083027_PstIMspI_PA	24.72
4072	Opata_2806670_PstIMspI_PA	24.72
4073	Opata_889202_PstIMspI_PA	24.72
4074	Opata_20775_37_PstIMluI_SNP	24.72
4075	Opata_3963905_23_PstIMspI_SNP	24.72
4076	Opata_628664_PstIMspI_PA	24.72
4077	Opata_353741_PstIMseI_PA	24.72
4078	Opata_133374_82_PstIMseI_SNP	24.72
4079	Opata_2180418_PstIMspI_PA	24.72
4080	Opata_112385_72_PstIMspI_SNP	24.72
4081	Opata_133374_22_PstIMseI_SNP	24.72
4082	Opata_1560469_33_PstIMspI_SNP	24.72
4083	Opata_3344726_PstIMspI_PA	24.72
4084	Opata_2193474_PstIMspI_PA	24.72
4085	M6_2671678_PstIMspI_PA	24.72
4086	Opata_1011291_47_PstIMspI_SNP	24.72
4087	Opata_1733114_49_PstIMspI_SNP	24.72
4088	Opata_1346478_PstIMseI_PA	24.72
4089	Opata_6948_67_PstIMspI_SNP	24.72
4090	Opata_20582_PstIMseI_PA	24.72
4091	Opata_680192_PstIMseI_PA	24.72
4092	Opata_2719224_PstIMseI_PA	24.72
4093	Opata_2885953_PstIMseI_PA	24.72
4094	Opata_1560469_61_PstIMspI_SNP	24.72
4095	Opata_1693033_PstIMspI_PA	24.72
4096	Opata_233890_57_PstIMseI_SNP	24.72
4097	Opata_114228_42_PstIMspI_SNP	24.72
4098	Opata_88750_35_PstIMspI_SNP	24.72
4099	Opata_2894507_PstIMspI_PA	24.72
4100	Opata_496425_83_PstIMseI_SNP	24.72
4101	Opata_2198275_86_PstIMseI_SNP	24.72
4102	Opata_3687461_PstIMseI_PA	24.72
4103	Opata_151172_PstIMseI_PA	24.72
4104	Opata_286997_PstIMspI_PA	24.72
4105	Opata_265968_5_PstIMspI_SNP	24.72
4106	Opata_4069087_77_PstIMseI_SNP	24.72
4107	Opata_1719206_PstIMspI_PA	24.72
4108	Opata_496425_84_PstIMseI_SNP	24.72
4109	Opata_1389414_PstIMspI_PA	24.72
4110	Opata_4332704_PstIMseI_PA	24.72
4111	Opata_833864_69_PstIMseI_SNP	24.72
4112	Opata_833864_70_PstIMseI_SNP	24.72
4113	Opata_1145050_PstIMseI_PA	24.72
4114	Opata_3696266_89_PstIMseI_SNP	24.72
4115	Opata_3550899_35_PstIMspI_SNP	24.72
4116	Opata_4019617_PstIMspI_PA	24.72
4117	Opata_599019_PstIMspI_PA	24.72
4118	Opata_133374_86_PstIMseI_SNP	24.72
4119	Opata_958868_35_PstIMseI_SNP	24.72
4120	Opata_54165_PstIMseI_PA	24.72
4121	Opata_149338_PstIMseI_PA	24.72
4122	Opata_1288900_30_PstIMspI_SNP	24.72
4123	Opata_2786663_PstIMspI_PA	24.72
4124	Opata_1355352_PstIMspI_PA	24.72
4125	Opata_181542_PstIMseI_PA	24.72
4126	Opata_207978_PstIMspI_PA	24.72
4127	Opata_279744_PstIMseI_PA	24.72
4128	Opata_250963_PstIMseI_PA	24.72
4129	Opata_2172258_PstIMspI_PA	24.72
4130	Opata_231390_PstIMseI_PA	24.72
4131	Opata_689991_PstIMseI_PA	24.72
4132	Opata_160075_PstIMseI_PA	24.72
4133	Opata_177262_PstIMseI_PA	24.72
4134	Opata_2797426_PstIMseI_PA	24.72
4135	Opata_393954_PstIMspI_PA	24.72
4136	Opata_2129483_PstIMseI_PA	24.72
4137	Opata_1484240_PstIMspI_PA	24.72
4138	Opata_271527_PstIMseI_PA	24.72
4139	Opata_33949_PstIMseI_PA	24.72
4140	Opata_28010_PstIMspI_PA	24.72
4141	Opata_2623004_PstIMseI_PA	24.72
4142	Opata_3989672_PstIMspI_PA	24.72
4143	Opata_1159_PstIMseI_PA	24.72
4144	Opata_876118_PstIMseI_PA	24.72
4145	Opata_117253_PstIMseI_PA	24.72
4146	Opata_1801703_PstIMspI_PA	24.72
4147	Opata_548905_PstIMspI_PA	24.72
4148	Opata_244722_PstIMspI_PA	24.72
4149	Opata_2227093_PstIMspI_PA	24.72
4150	Opata_1457537_PstIMspI_PA	24.72
4151	Opata_1915542_PstIMspI_PA	24.72
4152	Opata_249266_PstIMseI_PA	24.72
4153	Opata_79243_PstIMseI_PA	24.72
4154	Opata_3780373_PstIMspI_PA	24.72
4155	Opata_879321_PstIMspI_PA	24.72
4156	Opata_1284039_PstIMspI_PA	24.72
4157	Opata_1043022_PstIMseI_PA	24.72
4158	Opata_374323_PstIMspI_PA	24.72
4159	Opata_362061_PstIMspI_PA	24.72
4160	1101651	24.8
4161	1118737	24.96
4162	1071794	24.96
4163	2244440	24.96
4164	1217443	24.96
4165	Excalibur_c24593_686	24.96
4166	D_contig12156_209	24.97
4167	D_contig18535_318	24.97
4168	D_contig25513_566	24.97
4169	D_contig56533_202	24.97
4170	D_F5XZDLF01A5EEO_240	24.97
4171	Kukri_rep_c108604_858	24.97
4172	RAC875_c26046_966	24.97
4173	D_contig29082_382	24.97
4174	Kukri_rep_c108604_137	24.97
4175	D_contig35023_659	25.05
4176	D_F5MV3MU01A9FMX_184	25.05
4177	BS00009403_51	25.3
4178	BS00062860_51	25.3
4179	1055715	25.31
4180	1077807	25.31
4181	1220284	25.31
4182	1695663	25.31
4183	2243460	25.31
4184	2248688	25.31
4185	2248944	25.31
4186	2252785	25.31
4187	D_contig25227_213	25.33
4188	D_contig00639_154	25.33
4189	D_GA8KES402IRXGP_98	25.33
4190	Kukri_c89831_245	25.33
4191	BobWhite_rep_c62927_59	25.33
4192	D_contig01579_55	25.33
4193	D_contig02436_859	25.33
4194	D_contig03220_906	25.33
4195	D_contig05204_405	25.33
4196	D_contig06856_369	25.33
4197	D_contig07438_276	25.33
4198	D_contig10271_635	25.33
4199	D_contig16730_566	25.33
4200	D_contig20298_756	25.33
4201	D_contig20516_323	25.33
4202	D_contig20663_165	25.33
4203	D_contig20753_173	25.33
4204	D_contig26417_33	25.33
4205	D_contig34097_521	25.33
4206	D_contig36109_162	25.33
4207	D_contig49177_104	25.33
4208	D_contig77039_36	25.33
4209	D_F5XZDLF01DVTJU_384	25.33
4210	D_GA8KES402FT5IX_110	25.33
4211	D_GA8KES402HQZR1_73	25.33
4212	D_GB5Y7FA02FPNLE_114	25.33
4213	D_GB5Y7FA02HSM9W_83	25.33
4214	D_GB5Y7FA02IMDXR_410	25.33
4215	D_GB5Y7FA02IMGFZ_378	25.33
4216	D_GB5Y7FA02IMQZM_52	25.33
4217	D_GBB4FNX01DBUCR_374	25.33
4218	D_GBB4FNX02GQ55P_256	25.33
4219	D_GBUVHFX02HEGT8_145	25.33
4220	D_GCE8AKX01CMNYD_188	25.33
4221	D_GCE8AKX01EO8TI_188	25.33
4222	D_GCE8AKX02JS08W_148	25.33
4223	D_GDEEGVY01BLM1P_91	25.33
4224	D_GDEEGVY02GHITF_405	25.33
4225	D_GDEEGVY02GY3TG_426	25.33
4226	D_GDEEGVY02JL5Y8_246	25.33
4227	D_GDRF1KQ02FIHJ9_30	25.33
4228	D_GDS7LZN02GV365_73	25.33
4229	Ex_c4338_459	25.33
4230	Ex_c9834_931	25.33
4231	Excalibur_c61343_523	25.33
4232	Excalibur_c9728_135	25.33
4233	GENE-4458_195	25.33
4234	Kukri_c22212_737	25.33
4235	RAC875_c1900_447	25.33
4236	RAC875_c45846_454	25.33
4237	RAC875_c4814_564	25.33
4238	RAC875_c66043_459	25.33
4239	Tdurum_contig12957_113	25.33
4240	Tdurum_contig15645_1255	25.33
4241	D_contig24676_377	25.33
4242	Excalibur_c13094_523	25.33
4243	Tdurum_contig12069_385	25.33
4244	Excalibur_c27950_459	25.55
4245	wsnp_Ku_c25372_35336531	25.6
4246	BS00080824_51	25.6
4247	D_contig36176_338	25.6
4248	D_GBB4FNX02JFOVP_135	25.6
4249	Excalibur_c28267_628	25.6
4250	RAC875_rep_c118995_572	25.6
4251	RAC875_rep_c72293_349	25.6
4252	D_GA8KES402HHT56_225	25.6
4253	D_GBB4FNX01DE4J6_240	25.6
4254	D_GDS7LZN02IRHPY_217	25.6
4255	GENE-4327_523	25.6
4256	D_contig04504_396	25.76
4257	D_contig11364_457	25.76
4258	D_contig17129_586	25.76
4259	D_contig21042_487	25.76
4260	D_contig22290_820	25.76
4261	D_contig23848_255	25.76
4262	D_contig27133_306	25.76
4263	D_contig35869_458	25.76
4264	D_F5XZDLF01DR0U5_75	25.76
4265	D_F5XZDLF02HD28E_106	25.76
4266	D_F5XZDLF02HJJFH_114	25.76
4267	D_GBB4FNX01BUN3P_359	25.76
4268	D_GBF1XID01EBM2P_112	25.76
4269	D_GBQ4KXB01BARM5_235	25.76
4270	D_GBUVHFX01B6KMP_368	25.76
4271	D_GCE8AKX02IVXDC_346	25.76
4272	D_GDS7LZN02IZYHU_237	25.76
4273	Excalibur_c51265_909	25.76
4274	Excalibur_c5987_204	25.76
4275	Excalibur_c5987_729	25.76
4276	Kukri_c20720_811	25.76
4277	Kukri_c47935_137	25.76
4278	Kukri_rep_c105622_410	25.76
4279	RAC875_c23932_325	25.76
4280	RAC875_c24250_126	25.76
4281	RAC875_rep_c112035_88	25.76
4282	RFL_Contig1545_418	25.76
4283	D_contig07617_411	25.76
4284	D_contig16143_690	25.76
4285	D_GBB4FNX01CLBM2_184	25.76
4286	D_GCE8AKX02I7J8B_71	25.76
4287	Kukri_c1016_2476	25.76
4288	RAC875_c58901_606	25.76
4289	Tdurum_contig26215_425	25.76
4290	Tdurum_contig50170_64	25.76
4291	tplb0031l19_97	25.76
4292	JG_c7136_416	25.76
4293	CAP11_c1250_312	25.79
4294	wsnp_Ku_c12113_19647661	25.82
4295	Opata_44453_24_PstIMseI_SNP	25.82
4296	Opata_222244_49_PstIMseI_SNP	25.82
4297	Opata_458109_PstIMseI_PA	25.82
4298	Opata_1062878_PstIMspI_PA	25.82
4299	Opata_192551_22_PstIMseI_SNP	25.82
4300	Opata_1280090_63_PstIMseI_SNP	25.82
4301	Opata_2503652_PstIMspI_PA	25.82
4302	Opata_303634_34_PstIMseI_SNP	25.82
4303	Opata_3927853_26_PstIMspI_SNP	25.82
4304	Opata_58422_12_PstIMseI_SNP	25.82
4305	Opata_476036_PstIMspI_PA	25.82
4306	Opata_4114691_PstIMseI_PA	25.82
4307	Opata_1317179_PstIMseI_PA	25.82
4308	Opata_2585839_85_PstIMseI_SNP	25.82
4309	Opata_302919_PstIMspI_PA	25.82
4310	Opata_176186_PstIMseI_PA	25.82
4311	Opata_16436_50_PstIMseI_SNP	25.82
4312	Opata_3283605_PstIMspI_PA	25.82
4313	Opata_1218142_PstIMseI_PA	25.82
4314	Opata_287124_PstIMspI_PA	25.82
4315	Opata_71626_PstIMseI_PA	25.82
4316	Opata_130694_43_PstIMspI_SNP	25.82
4317	Opata_1535612_PstIMspI_PA	25.82
4318	Opata_19941_PstIMluI_PA	25.82
4319	Opata_408614_17_PstIMseI_SNP	25.82
4320	Opata_2192932_PstIMspI_PA	25.82
4321	Opata_2046076_PstIMspI_PA	25.82
4322	Opata_514122_25_PstIMseI_SNP	25.82
4323	Opata_1962463_PstIMspI_PA	25.82
4324	Opata_410050_38_PstIMspI_SNP	25.82
4325	Opata_58422_53_PstIMseI_SNP	25.82
4326	Opata_490611_PstIMspI_PA	25.82
4327	Opata_364126_PstIMluI_PA	25.82
4328	Opata_2517408_PstIMspI_PA	25.82
4329	Opata_2213559_1_PstIMspI_SNP	25.82
4330	Opata_2753567_54_PstIMspI_SNP	25.82
4331	Opata_1967473_PstIMspI_PA	25.82
4332	Opata_2312156_PstIMspI_PA	25.82
4333	Opata_1680530_PstIMseI_PA	25.82
4334	Opata_1006300_PstIMseI_PA	25.82
4335	Opata_4127279_PstIMspI_PA	25.82
4336	Opata_132758_PstIMseI_PA	25.82
4337	Opata_2585839_87_PstIMseI_SNP	25.82
4338	Opata_44453_60_PstIMseI_SNP	25.82
4339	Opata_3036399_PstIMseI_PA	25.82
4340	Opata_2242898_PstIMspI_PA	25.82
4341	M6_81012_PstIMseI_PA	25.82
4342	Opata_2267282_PstIMspI_PA	25.82
4343	Opata_241674_PstIMseI_PA	25.82
4344	Opata_3233063_PstIMspI_PA	25.82
4345	Opata_478831_PstIMseI_PA	25.82
4346	Opata_130694_11_PstIMspI_SNP	25.82
4347	Opata_410050_55_PstIMspI_SNP	25.82
4348	Opata_229304_PstIMspI_PA	25.82
4349	Opata_3111575_PstIMspI_PA	25.82
4350	Opata_44453_23_PstIMseI_SNP	25.82
4351	Opata_943968_PstIMspI_PA	25.82
4352	Opata_195863_79_PstIMseI_SNP	25.82
4353	Opata_1092389_PstIMspI_PA	25.82
4354	Opata_597836_81_PstIMseI_SNP	25.82
4355	Opata_2512336_PstIMspI_PA	25.82
4356	Opata_297756_21_PstIMseI_SNP	25.82
4357	Opata_2103025_PstIMspI_PA	25.82
4358	Opata_2326063_PstIMspI_PA	25.82
4359	Opata_276952_75_PstIMseI_SNP	25.82
4360	Opata_1957753_PstIMspI_PA	25.82
4361	Opata_2786536_PstIMspI_PA	25.82
4362	Opata_482254_65_PstIMseI_SNP	25.82
4363	Opata_927819_PstIMspI_PA	25.82
4364	Opata_2386560_27_PstIMspI_SNP	25.82
4365	M6_3311312_PstIMseI_PA	25.82
4366	Opata_1175567_29_PstIMseI_SNP	25.82
4367	Opata_1526350_PstIMspI_PA	25.82
4368	Opata_900290_PstIMspI_PA	25.82
4369	Opata_2286927_PstIMseI_PA	25.82
4370	Opata_1984335_23_PstIMspI_SNP	25.82
4371	Opata_222244_70_PstIMseI_SNP	25.82
4372	Opata_619805_PstIMseI_PA	25.82
4373	Opata_1509583_66_PstIMspI_SNP	25.82
4374	Opata_130694_27_PstIMspI_SNP	25.82
4375	Opata_89387_31_PstIMseI_SNP	25.82
4376	Opata_2484028_PstIMseI_PA	25.82
4377	Opata_2670243_PstIMspI_PA	25.82
4378	Opata_1175567_82_PstIMseI_SNP	25.82
4379	Opata_1007888_PstIMseI_PA	25.82
4380	Opata_326044_PstIMspI_PA	25.82
4381	Opata_41573_PstIMseI_PA	25.82
4382	Opata_346323_PstIMluI_PA	25.82
4383	Opata_1251408_PstIMseI_PA	25.82
4384	Opata_701502_PstIMspI_PA	25.82
4385	M6_865646_PstIMseI_PA	25.82
4386	M6_72858_PstIMspI_PA	25.82
4387	Opata_2118836_PstIMspI_PA	25.82
4388	Opata_2465701_PstIMseI_PA	25.82
4389	Opata_823209_PstIMseI_PA	25.82
4390	Opata_1864164_PstIMspI_PA	25.82
4391	Opata_568609_PstIMspI_PA	25.82
4392	Opata_1823661_PstIMspI_PA	25.82
4393	Opata_264970_PstIMseI_PA	25.82
4394	Opata_103197_PstIMseI_PA	25.82
4395	Opata_1669431_PstIMspI_PA	25.82
4396	Opata_4219461_PstIMspI_PA	25.82
4397	Opata_794568_PstIMspI_PA	25.82
4398	Opata_1616306_PstIMspI_PA	25.82
4399	Opata_1590520_PstIMseI_PA	25.82
4400	Opata_1946384_PstIMspI_PA	25.82
4401	Opata_4175473_PstIMspI_PA	25.82
4402	Opata_551607_PstIMspI_PA	25.82
4403	Opata_1118107_PstIMseI_PA	25.82
4404	Opata_2133375_PstIMspI_PA	25.82
4405	Opata_105690_PstIMseI_PA	25.82
4406	Opata_328500_PstIMspI_PA	25.82
4407	Opata_2752477_PstIMspI_PA	25.82
4408	IAAV8190	25.84
4409	JD_c6741_185	25.84
4410	D_contig20254_299	25.84
4411	D_GB5Y7FA01B5APW_275	25.84
4412	D_GDRF1KQ01ACRI1_247	25.84
4413	wsnp_BE443044D_Ta_1_1	25.89
4414	wsnp_Ra_c6894_11980338	25.89
4415	wsnp_Ku_c233_467901	25.89
4416	1009941	25.89
4417	1093253	25.89
4418	1209442	25.89
4419	1211664	25.89
4420	1400144	25.89
4421	2295020	25.89
4422	3022068	25.89
4423	2247781	25.89
4424	1093727	25.89
4425	1119157	25.89
4426	1220319	25.89
4427	1239597	25.89
4428	1670039	25.89
4429	2247742	25.89
4430	wPt-0949	25.89
4431	wPt-2333	25.89
4432	wPt-6028	25.89
4433	wPt-7654	25.89
4434	1077952	25.89
4435	1096262	25.89
4436	1139142	25.89
4437	1665828	25.89
4438	1665988	25.89
4439	1130064	25.89
4440	1103217	25.89
4441	2262261	25.89
4442	1064076	25.89
4443	1093999	25.89
4444	1106150	25.89
4445	1234638	25.89
4446	1400070	25.89
4447	1400933	25.89
4448	1708420	25.89
4449	3020565	25.89
4450	1217022	25.89
4451	1110148	25.89
4452	1219897	25.89
4453	992457	25.89
4454	1052680	25.89
4455	2249423	25.89
4456	2255075	25.89
4457	2371309	25.89
4458	3022631	25.89
4459	1089658	25.89
4460	1209248	25.89
4461	1253702	25.89
4462	2251698	25.89
4463	983123	25.89
4464	1063438	25.89
4465	1080139	25.89
4466	1147126	25.89
4467	1861080	25.89
4468	2242288	25.89
4469	3021462	25.89
4470	980552	25.89
4471	1055122	25.89
4472	1095282	25.89
4473	1099456	25.89
4474	1206760	25.89
4475	1699561	25.89
4476	2247920	25.89
4477	1237317	25.89
4478	2251537	25.89
4479	1209495	25.89
4480	1109176	25.89
4481	978872	25.89
4482	980871	25.89
4483	984552	25.89
4484	986946	25.89
4485	1054101	25.89
4486	1063361	25.89
4487	1074121	25.89
4488	1108038	25.89
4489	1108537	25.89
4490	1113732	25.89
4491	1204683	25.89
4492	1209808	25.89
4493	1217281	25.89
4494	1217581	25.89
4495	1248721	25.89
4496	1675710	25.89
4497	1695892	25.89
4498	1700170	25.89
4499	2244306	25.89
4500	2250681	25.89
4501	2250864	25.89
4502	2251964	25.89
4503	2252940	25.89
4504	2254206	25.89
4505	2254968	25.89
4506	2256137	25.89
4507	2256309	25.89
4508	2262760	25.89
4509	2266107	25.89
4510	2293369	25.89
4511	3023933	25.89
4512	3033821	25.89
4513	980883	25.89
4514	1006288	25.89
4515	1009223	25.89
4516	1032073	25.89
4517	1051643	25.89
4518	1053881	25.89
4519	1071915	25.89
4520	1080962	25.89
4521	1104725	25.89
4522	1164713	25.89
4523	1174049	25.89
4524	1202539	25.89
4525	1236230	25.89
4526	2243948	25.89
4527	2244205	25.89
4528	2244883	25.89
4529	2245729	25.89
4530	2246467	25.89
4531	2247941	25.89
4532	2249468	25.89
4533	2252025	25.89
4534	2254607	25.89
4535	2291826	25.89
4536	1106537	25.89
4537	2303748	25.89
4538	1045025	25.89
4539	1080504	25.89
4540	1269783	25.89
4541	1075671	25.89
4542	1258539	25.89
4543	wPt-1205	25.89
4544	1089512	25.89
4545	1089662	25.89
4546	1090845	25.89
4547	1398543	25.89
4548	1665789	25.89
4549	1666982	25.89
4550	1127174	25.89
4551	1161473	25.89
4552	1204803	25.89
4553	2248630	25.89
4554	2252210	25.89
4555	3021577	25.89
4556	3222287	25.89
4557	tPt-9147	25.89
4558	981584	25.89
4559	1063611	25.89
4560	1373844	25.89
4561	2244789	25.89
4562	2247072	25.89
4563	977356	25.89
4564	999043	25.89
4565	1078507	25.89
4566	1106137	25.89
4567	1111235	25.89
4568	1217189	25.89
4569	1219474	25.89
4570	1255586	25.89
4571	2243265	25.89
4572	2249375	25.89
4573	2250414	25.89
4574	2252209	25.89
4575	wPt-3328	25.89
4576	wPt-1100	25.89
4577	1665819	25.89
4578	1670530	25.89
4579	1670794	25.89
4580	3024303	25.89
4581	978842	25.89
4582	1033517	25.89
4583	1076464	25.89
4584	1121430	25.89
4585	1217337	25.89
4586	1218147	25.89
4587	1221007	25.89
4588	2244587	25.89
4589	2245708	25.89
4590	2246283	25.89
4591	2300559	25.89
4592	3030733	25.89
4593	3027376	25.89
4594	1211340	25.89
4595	1103960	25.89
4596	1670560	25.89
4597	1128052	25.89
4598	3025673	25.89
4599	1670693	25.89
4600	978381	25.89
4601	1215079	25.89
4602	1234093	25.89
4603	1388213	25.89
4604	2246175	25.89
4605	2250601	25.89
4606	3024964	25.89
4607	4910573	25.89
4608	1697007	25.89
4609	1290794	25.89
4610	1745510	25.89
4611	3954773	25.89
4612	3956625	25.89
4613	978335	25.89
4614	1070737	25.89
4615	1089295	25.89
4616	1107090	25.89
4617	2244858	25.89
4618	2245882	25.89
4619	2246169	25.89
4620	2250421	25.89
4621	2252609	25.89
4622	4909714	25.89
4623	1112164	25.89
4624	3533408	25.89
4625	4991056	25.89
4626	1128549	25.89
4627	1151894	25.89
4628	1217531	25.89
4629	1077446	25.89
4630	1059480	25.89
4631	1077276	25.89
4632	1103334	25.89
4633	1119682	25.89
4634	1125378	25.89
4635	1217821	25.89
4636	1295631	25.89
4637	2246364	25.89
4638	2246516	25.89
4639	2251643	25.89
4640	1238469	25.89
4641	983950	25.89
4642	2267113	25.89
4643	1118455	25.89
4644	992214	25.89
4645	1064147	25.89
4646	1074237	25.89
4647	1089142	25.89
4648	1099175	25.89
4649	1100065	25.89
4650	1104272	25.89
4651	1112173	25.89
4652	1120745	25.89
4653	1209841	25.89
4654	1666692	25.89
4655	1701587	25.89
4656	1862353	25.89
4657	2243362	25.89
4658	2243465	25.89
4659	2256846	25.89
4660	3025414	25.89
4661	3533611	25.89
4662	3934247	25.89
4663	3950492	25.89
4664	4393812	25.89
4665	4909904	25.89
4666	1021110	25.89
4667	1026198	25.89
4668	1027993	25.89
4669	1059458	25.89
4670	1075709	25.89
4671	1134068	25.89
4672	1218883	25.89
4673	1245112	25.89
4674	3020518	25.89
4675	3025393	25.89
4676	3937363	25.89
4677	3938631	25.89
4678	4991927	25.89
4679	5324501	25.89
4680	1052353	25.89
4681	3944216	25.89
4682	3025318	25.89
4683	977708	25.89
4684	1031390	25.89
4685	1035198	25.89
4686	1036415	25.89
4687	1074846	25.89
4688	1090955	25.89
4689	1091599	25.89
4690	1099505	25.89
4691	1101197	25.89
4692	1105911	25.89
4693	1109655	25.89
4694	1138081	25.89
4695	1191028	25.89
4696	1225667	25.89
4697	1233886	25.89
4698	1255260	25.89
4699	1267816	25.89
4700	2251233	25.89
4701	2251769	25.89
4702	2253916	25.89
4703	2256213	25.89
4704	2272582	25.89
4705	4909423	25.89
4706	4910241	25.89
4707	3938497	25.89
4708	3959049	25.89
4709	3961218	25.89
4710	664088	25.89
4711	1236766	25.89
4712	979850	25.89
4713	983166	25.89
4714	1070494	25.89
4715	1099349	25.89
4716	1665788	25.89
4717	1670226	25.89
4718	1670380	25.89
4719	1670556	25.89
4720	3029226	25.89
4721	1082134	25.89
4722	4909674	25.89
4723	4910543	25.89
4724	1246019	25.89
4725	986730	25.89
4726	1007963	25.89
4727	1049897	25.89
4728	1063870	25.89
4729	1071186	25.89
4730	1088951	25.89
4731	1090054	25.89
4732	1109836	25.89
4733	1113210	25.89
4734	1126177	25.89
4735	1131240	25.89
4736	1132719	25.89
4737	1400545	25.89
4738	1669143	25.89
4739	2245322	25.89
4740	2246010	25.89
4741	2250955	25.89
4742	2252865	25.89
4743	2253062	25.89
4744	2258133	25.89
4745	2260370	25.89
4746	2343307	25.89
4747	3022646	25.89
4748	3026322	25.89
4749	1390502	25.89
4750	1700600	25.89
4751	1126224	25.89
4752	5576918	25.89
4753	1238186	25.89
4754	2249010	25.89
4755	1104464	25.89
4756	986938	25.89
4757	1219355	25.89
4758	1257445	25.89
4759	1299328	25.89
4760	1672316	25.89
4761	2244835	25.89
4762	2245052	25.89
4763	2246910	25.89
4764	3022583	25.89
4765	1054923	25.89
4766	1109296	25.89
4767	1315029	25.89
4768	1361381	25.89
4769	1092320	25.89
4770	1001914	25.89
4771	1083145	25.89
4772	1060822	25.89
4773	1077920	25.89
4774	1099099	25.89
4775	1105964	25.89
4776	1129156	25.89
4777	1400701	25.89
4778	1400736	25.89
4779	1401573	25.89
4780	1403059	25.89
4781	1670161	25.89
4782	1670261	25.89
4783	2261570	25.89
4784	1092787	25.89
4785	1103391	25.89
4786	1217080	25.89
4787	3022850	25.89
4788	1211468	25.89
4789	1074518	25.89
4790	1106076	25.89
4791	1237421	25.89
4792	1667206	25.89
4793	2243454	25.89
4794	2250335	25.89
4795	3533592	25.89
4796	3935878	25.89
4797	4543538	25.89
4798	4544357	25.89
4799	1298932	25.89
4800	1073724	25.89
4801	1088584	25.89
4802	1103301	25.89
4803	1670015	25.89
4804	2245105	25.89
4805	1272453	25.89
4806	1665800	25.89
4807	1125822	25.89
4808	1163161	25.89
4809	2372642	25.89
4810	3951679	25.89
4811	4537961	25.89
4812	4910049	25.89
4813	1108273	25.89
4814	1004992	25.89
4815	1119043	25.89
4816	1155994	25.89
4817	2292943	25.89
4818	1081883	25.89
4819	1104791	25.89
4820	1125802	25.89
4821	1249565	25.89
4822	1399857	25.89
4823	1293045	25.89
4824	1123042	25.89
4825	2242253	25.89
4826	1101994	25.89
4827	1093508	25.89
4828	1099115	25.89
4829	2245329	25.89
4830	2257263	25.89
4831	4909387	25.89
4832	1091583	25.89
4833	1166550	25.89
4834	4540674	25.89
4835	7353299	25.89
4836	4909374	25.89
4837	4910045	25.89
4838	1000261	25.89
4839	3942001	25.89
4840	3952201	25.89
4841	1020707	25.89
4842	1058270	25.89
4843	1215756	25.89
4844	1242114	25.89
4845	1699994	25.89
4846	2245066	25.89
4847	2253536	25.89
4848	2272675	25.89
4849	2352829	25.89
4850	3953913	25.89
4851	1103210	25.89
4852	1139263	25.89
4853	1093788	25.89
4854	1105401	25.89
4855	4262395	25.89
4856	2249991	25.89
4857	wPt-7171	25.89
4858	1050792	25.89
4859	1233548	25.89
4860	3022926	25.89
4861	1092921	25.89
4862	1393331	25.89
4863	1019522	25.89
4864	1047233	25.89
4865	1227638	25.89
4866	1665715	25.89
4867	1697534	25.89
4868	1698925	25.89
4869	2243807	25.89
4870	2249766	25.89
4871	2250406	25.89
4872	2250644	25.89
4873	2253080	25.89
4874	2259556	25.89
4875	1128552	25.89
4876	1242089	25.89
4877	998062	25.89
4878	1051980	25.89
4879	1090335	25.89
4880	1265018	25.89
4881	1378568	25.89
4882	1380991	25.89
4883	1670579	25.89
4884	2248991	25.89
4885	5412131	25.89
4886	1255979	25.89
4887	1389210	25.89
4888	1670805	25.89
4889	2250549	25.89
4890	4910026	25.89
4891	wPt-0789	25.89
4892	1216652	25.89
4893	2246537	25.89
4894	3023015	25.89
4895	1696312	25.89
4896	1076752	25.89
4897	1136759	25.89
4898	1203856	25.89
4899	1261185	25.89
4900	3021639	25.89
4901	1673208	25.89
4902	1059577	25.89
4903	1665525	25.89
4904	1202511	25.89
4905	1108528	25.89
4906	1116954	25.89
4907	1295249	25.89
4908	3022716	25.89
4909	1670697	25.89
4910	1058819	25.89
4911	1218222	25.89
4912	1033046	25.89
4913	1040575	25.89
4914	1064695	25.89
4915	1069005	25.89
4916	1076668	25.89
4917	1189788	25.89
4918	1218369	25.89
4919	1236589	25.89
4920	1241878	25.89
4921	1259778	25.89
4922	1260436	25.89
4923	1268836	25.89
4924	1378332	25.89
4925	1402433	25.89
4926	1695656	25.89
4927	2242423	25.89
4928	2246934	25.89
4929	2250618	25.89
4930	2373931	25.89
4931	3946614	25.89
4932	1050913	25.89
4933	1378223	25.89
4934	1378355	25.89
4935	1402057	25.89
4936	1406300	25.89
4937	1670808	25.89
4938	1216897	25.89
4939	1112985	25.89
4940	979693	25.89
4941	1260832	25.89
4942	1268655	25.89
4943	2289748	25.89
4944	2291069	25.89
4945	1116455	25.89
4946	1260330	25.89
4947	1094300	25.89
4948	1208997	25.89
4949	5410753	25.89
4950	981742	25.89
4951	1040725	25.89
4952	1053176	25.89
4953	1054594	25.89
4954	1088336	25.89
4955	1113756	25.89
4956	1197608	25.89
4957	1217301	25.89
4958	1266717	25.89
4959	2244907	25.89
4960	2244987	25.89
4961	2252446	25.89
4962	2252885	25.89
4963	2241743	25.89
4964	1028089	25.89
4965	3021626	25.89
4966	4909613	25.89
4967	1091938	25.89
4968	989683	25.89
4969	1000236	25.89
4970	1008152	25.89
4971	1093784	25.89
4972	1200597	25.89
4973	1286101	25.89
4974	2249959	25.89
4975	2250068	25.89
4976	2252234	25.89
4977	3941050	25.89
4978	1200976	25.89
4979	999801	25.89
4980	1022494	25.89
4981	1107705	25.89
4982	1279434	25.89
4983	1318765	25.89
4984	1129683	25.89
4985	1403132	25.89
4986	1101972	25.89
4987	3024478	25.89
4988	3937434	25.89
4989	1027306	25.89
4990	1233363	25.89
4991	1211259	25.89
4992	995958	25.89
4993	1102471	25.89
4994	3022925	25.89
4995	1050083	25.89
4996	1092130	25.89
4997	1184150	25.89
4998	2258508	25.89
4999	2263418	25.89
5000	995865	25.89
5001	1686168	25.89
5002	2276870	25.89
5003	1026374	25.89
5004	1069446	25.89
5005	2257697	25.89
5006	1074330	25.89
5007	1123790	25.89
5008	1242392	25.89
5009	1052637	25.89
5010	1067977	25.89
5011	1090981	25.89
5012	1132673	25.89
5013	1283445	25.89
5014	1665851	25.89
5015	1670079	25.89
5016	1371394	25.89
5017	2243346	25.89
5018	1163036	25.89
5019	2261702	25.89
5020	3022450	25.89
5021	2256016	25.89
5022	1088491	25.89
5023	1119917	25.89
5024	1079574	25.89
5025	1088837	25.89
5026	1216157	25.89
5027	1230051	25.89
5028	2243891	25.89
5029	2290086	25.89
5030	3222474	25.89
5031	1063585	25.89
5032	1125005	25.89
5033	1216826	25.89
5034	1265093	25.89
5035	2245033	25.89
5036	2260125	25.89
5037	1062815	25.89
5038	1068546	25.89
5039	1077012	25.89
5040	1207636	25.89
5041	1667220	25.89
5042	2327385	25.89
5043	3222189	25.89
5044	1082016	25.89
5045	1162572	25.89
5046	1187054	25.89
5047	2264245	25.89
5048	979450	25.89
5049	983269	25.89
5050	989436	25.89
5051	1063992	25.89
5052	1066815	25.89
5053	1082140	25.89
5054	1086330	25.89
5055	1106615	25.89
5056	1112047	25.89
5057	1114291	25.89
5058	1122734	25.89
5059	1204849	25.89
5060	1217811	25.89
5061	1297443	25.89
5062	1380305	25.89
5063	1399947	25.89
5064	1699174	25.89
5065	2244060	25.89
5066	2244660	25.89
5067	2249455	25.89
5068	2250435	25.89
5069	2252925	25.89
5070	2267173	25.89
5071	3033889	25.89
5072	4909499	25.89
5073	1239556	25.89
5074	3028523	25.89
5075	3533139	25.89
5076	3533319	25.89
5077	3534296	25.89
5078	3938172	25.89
5079	3951621	25.89
5080	3958620	25.89
5081	4396906	25.89
5082	5050443	25.89
5083	1048889	25.89
5084	1082802	25.89
5085	3064953	25.89
5086	2303363	25.89
5087	7351737	25.89
5088	986943	25.89
5089	1052313	25.89
5090	1057211	25.89
5091	1067614	25.89
5092	1104560	25.89
5093	1105548	25.89
5094	1109520	25.89
5095	1115978	25.89
5096	1118429	25.89
5097	1119375	25.89
5098	1122094	25.89
5099	1122705	25.89
5100	1136529	25.89
5101	1276810	25.89
5102	1673288	25.89
5103	2247274	25.89
5104	2293954	25.89
5105	3024140	25.89
5106	3944149	25.89
5107	3949505	25.89
5108	4910970	25.89
5109	2255744	25.89
5110	1700120	25.89
5111	1074670	25.89
5112	1220622	25.89
5113	1108030	25.89
5114	1093981	25.89
5115	3027256	25.89
5116	4911187	25.89
5117	1112089	25.89
5118	1094640	25.89
5119	1139569	25.89
5120	1316597	25.89
5121	3934312	25.89
5122	4262419	25.89
5123	4439917	25.89
5124	4543155	25.89
5125	6044371	25.89
5126	7350042	25.89
5127	989153	25.89
5128	1070321	25.89
5129	985416	25.89
5130	1133440	25.89
5131	wPt-663869	25.89
5132	wPt-744133	25.89
5133	wPt-744172	25.89
5134	wPt-744843	25.89
5135	wPt-744219	25.89
5136	wPt-744556	25.89
5137	977391	25.89
5138	1068196	25.89
5139	1284667	25.89
5140	1176160	25.89
5141	982957	25.89
5142	1051951	25.89
5143	1064132	25.89
5144	1074115	25.89
5145	1074512	25.89
5146	1237239	25.89
5147	1257368	25.89
5148	2246264	25.89
5149	3027633	25.89
5150	1104455	25.89
5151	1232953	25.89
5152	1259132	25.89
5153	2246540	25.89
5154	1080637	25.89
5155	1400066	25.89
5156	1669363	25.89
5157	2265639	25.89
5158	3064806	25.89
5159	1670715	25.89
5160	1670429	25.89
5161	1670473	25.89
5162	1052706	25.89
5163	1072167	25.89
5164	1207817	25.89
5165	4397756	25.89
5166	4910784	25.89
5167	979924	25.89
5168	990445	25.89
5169	1032191	25.89
5170	1070529	25.89
5171	1090208	25.89
5172	1100727	25.89
5173	1102914	25.89
5174	1242365	25.89
5175	1262168	25.89
5176	1670273	25.89
5177	1670414	25.89
5178	1697438	25.89
5179	2248768	25.89
5180	2250359	25.89
5181	2253827	25.89
5182	2294510	25.89
5183	3020820	25.89
5184	1008933	25.89
5185	1184379	25.89
5186	2250645	25.89
5187	2253949	25.89
5188	4910708	25.89
5189	1257295	25.89
5190	1255706	25.89
5191	1088954	25.89
5192	1100746	25.89
5193	1105434	25.89
5194	1380131	25.89
5195	1721971	25.89
5196	2245376	25.89
5197	2248955	25.89
5198	3222512	25.89
5199	4910030	25.89
5200	1127060	25.89
5201	1104109	25.89
5202	1277482	25.89
5203	1399020	25.89
5204	4539824	25.89
5205	3960519	25.89
5206	988407	25.89
5207	1062859	25.89
5208	1064610	25.89
5209	1099791	25.89
5210	1125749	25.89
5211	3021963	25.89
5212	1670597	25.89
5213	1665926	25.89
5214	1203919	25.89
5215	3959957	25.89
5216	1028359	25.89
5217	1209140	25.89
5218	2252085	25.89
5219	2255905	25.89
5220	3222335	25.89
5221	1214103	25.89
5222	1104169	25.89
5223	1391530	25.89
5224	1041991	25.89
5225	1060033	25.89
5226	1235721	25.89
5227	2243608	25.89
5228	2248342	25.89
5229	3953724	25.89
5230	1112449	25.89
5231	1060145	25.89
5232	1092783	25.89
5233	1099963	25.89
5234	1106400	25.89
5235	1125633	25.89
5236	1233484	25.89
5237	2253011	25.89
5238	3023838	25.89
5239	1063543	25.89
5240	Opata_1371696_PstIMspI_PA	25.89
5241	M6_1089725_PstIMspI_PA	25.89
5242	M6_2148591_PstIMseI_PA	25.89
5243	M6_782336_PstIMseI_PA	25.89
5244	Opata_35573_48_PstIMseI_SNP	25.89
5245	Opata_2690075_PstIMluI_PA	25.89
5246	Opata_107639_39_PstIMseI_SNP	25.89
5247	M6_1318845_PstIMspI_PA	25.89
5248	Opata_1847110_55_PstIMspI_SNP	25.89
5249	Opata_504559_PstIMspI_PA	25.89
5250	Opata_1284568_51_PstIMseI_SNP	25.89
5251	M6_542773_PstIMseI_PA	25.89
5252	Opata_1680548_54_PstIMspI_SNP	25.89
5253	Opata_346506_86_PstIMseI_SNP	25.89
5254	M6_2732714_66_PstIMseI_SNP	25.89
5255	Opata_193231_PstIMspI_PA	25.89
5256	M6_335271_PstIMspI_PA	25.89
5257	M6_1395569_PstIMspI_PA	25.89
5258	M6_1065734_PstIMspI_PA	25.89
5259	Opata_1158861_76_PstIMspI_SNP	25.89
5260	M6_381171_PstIMseI_PA	25.89
5261	M6_1405898_PstIMspI_PA	25.89
5262	Opata_798101_44_PstIMseI_SNP	25.89
5263	Opata_172352_42_PstIMseI_SNP	25.89
5264	M6_2057714_PstIMseI_PA	25.89
5265	Opata_3413579_71_PstIMspI_SNP	25.89
5266	M6_130757_PstIMseI_PA	25.89
5267	M6_15935_PstIMseI_PA	25.89
5268	Opata_316880_PstIMseI_PA	25.89
5269	M6_356295_PstIMseI_PA	25.89
5270	Opata_2992465_24_PstIMspI_SNP	25.89
5271	Opata_356516_87_PstIMseI_SNP	25.89
5272	Opata_1088163_27_PstIMseI_SNP	25.89
5273	M6_728238_PstIMspI_PA	25.89
5274	M6_1944165_PstIMspI_PA	25.89
5275	M6_374410_PstIMseI_PA	25.89
5276	Opata_494501_32_PstIMseI_SNP	25.89
5277	Opata_88730_PstIMseI_PA	25.89
5278	Opata_3389054_42_PstIMspI_SNP	25.89
5279	Opata_1971697_PstIMspI_PA	25.89
5280	M6_818089_PstIMspI_PA	25.89
5281	Opata_1872297_56_PstIMspI_SNP	25.89
5282	Opata_1556967_27_PstIMspI_SNP	25.89
5283	Opata_1279018_PstIMspI_PA	25.89
5284	M6_808020_PstIMspI_PA	25.89
5285	Opata_163038_54_PstIMluI_SNP	25.89
5286	M6_900202_PstIMseI_PA	25.89
5287	Opata_3898171_75_PstIMspI_SNP	25.89
5288	Opata_2202181_37_PstIMspI_SNP	25.89
5289	M6_65447_PstIMseI_PA	25.89
5290	Opata_175549_57_PstIMseI_SNP	25.89
5291	Opata_97016_74_PstIMseI_SNP	25.89
5292	Opata_1522971_PstIMspI_PA	25.89
5293	M6_2144359_PstIMspI_PA	25.89
5294	Opata_1847110_56_PstIMspI_SNP	25.89
5295	Opata_118835_64_PstIMseI_SNP	25.89
5296	Opata_3037241_53_PstIMspI_SNP	25.89
5297	Opata_737314_PstIMseI_PA	25.89
5298	M6_569335_PstIMseI_PA	25.89
5299	Opata_3664650_54_PstIMspI_SNP	25.89
5300	Opata_4089580_48_PstIMspI_SNP	25.89
5301	M6_2173203_PstIMspI_PA	25.89
5302	M6_2758525_PstIMseI_PA	25.89
5303	M6_1805306_PstIMspI_PA	25.89
5304	M6_744396_PstIMspI_PA	25.89
5305	M6_3503932_PstIMspI_PA	25.89
5306	Opata_113558_87_PstIMseI_SNP	25.89
5307	Opata_4051904_PstIMseI_PA	25.89
5308	M6_1036295_PstIMspI_PA	25.89
5309	M6_663026_PstIMspI_PA	25.89
5310	M6_174086_PstIMspI_PA	25.89
5311	Opata_1872297_11_PstIMspI_SNP	25.89
5312	Opata_172352_18_PstIMseI_SNP	25.89
5313	M6_453746_PstIMspI_PA	25.89
5314	Opata_710052_PstIMspI_PA	25.89
5315	M6_3585586_PstIMspI_PA	25.89
5316	Opata_180629_8_PstIMspI_SNP	25.89
5317	Opata_774531_3_PstIMseI_SNP	25.89
5318	Opata_1331833_2_PstIMseI_SNP	25.89
5319	Opata_1426499_46_PstIMseI_SNP	25.89
5320	M6_189228_PstIMspI_PA	25.89
5321	M6_521775_PstIMseI_PA	25.89
5322	M6_464588_PstIMluI_PA	25.89
5323	Opata_1292597_29_PstIMspI_SNP	25.89
5324	M6_399497_PstIMspI_PA	25.89
5325	Opata_1615814_69_PstIMspI_SNP	25.89
5326	Opata_42158_82_PstIMseI_SNP	25.89
5327	Opata_1529494_PstIMspI_PA	25.89
5328	M6_87176_PstIMseI_PA	25.89
5329	Opata_1680548_86_PstIMspI_SNP	25.89
5330	Opata_1033319_87_PstIMseI_SNP	25.89
5331	Opata_1123099_53_PstIMspI_SNP	25.89
5332	M6_1087413_PstIMseI_PA	25.89
5333	Opata_2760188_37_PstIMseI_SNP	25.89
5334	M6_521354_PstIMspI_PA	25.89
5335	Opata_410408_17_PstIMspI_SNP	25.89
5336	M6_3623041_PstIMseI_PA	25.89
5337	Opata_3849638_36_PstIMspI_SNP	25.89
5338	Opata_1421877_PstIMspI_PA	25.89
5339	M6_808830_PstIMseI_PA	25.89
5340	Opata_154346_62_PstIMluI_SNP	25.89
5341	Opata_2760188_42_PstIMseI_SNP	25.89
5342	Opata_2235258_83_PstIMseI_SNP	25.89
5343	M6_1236945_PstIMseI_PA	25.89
5344	Opata_26708_PstIMseI_PA	25.89
5345	Opata_1939866_27_PstIMspI_SNP	25.89
5346	Opata_1779427_27_PstIMspI_SNP	25.89
5347	Opata_1728410_24_PstIMspI_SNP	25.89
5348	Opata_558868_PstIMspI_PA	25.89
5349	M6_815559_PstIMseI_PA	25.89
5350	Opata_66155_PstIMspI_PA	25.89
5351	M6_284840_PstIMspI_PA	25.89
5352	Opata_154878_24_PstIMseI_SNP	25.89
5353	Opata_2480323_PstIMluI_PA	25.89
5354	Opata_130663_PstIMseI_PA	25.89
5355	Opata_276002_69_PstIMluI_SNP	25.89
5356	M6_2818475_PstIMspI_PA	25.89
5357	Opata_2153663_77_PstIMseI_SNP	25.89
5358	Opata_1331833_11_PstIMseI_SNP	25.89
5359	M6_1615907_PstIMspI_PA	25.89
5360	M6_314150_PstIMspI_PA	25.89
5361	M6_941757_PstIMseI_PA	25.89
5362	M6_2301078_PstIMspI_PA	25.89
5363	M6_1665615_PstIMspI_PA	25.89
5364	Opata_509870_PstIMseI_PA	25.89
5365	M6_261113_PstIMseI_PA	25.89
5366	Opata_3795004_PstIMspI_PA	25.89
5367	M6_1336856_PstIMspI_PA	25.89
5368	M6_2127560_PstIMseI_PA	25.89
5369	Opata_309299_52_PstIMspI_SNP	25.89
5370	Opata_2596160_PstIMspI_PA	25.89
5371	Opata_1522374_76_PstIMseI_SNP	25.89
5372	M6_27934_PstIMseI_PA	25.89
5373	M6_180301_PstIMseI_PA	25.89
5374	Opata_1313810_PstIMspI_PA	25.89
5375	M6_2860310_PstIMspI_PA	25.89
5376	Opata_266298_25_PstIMseI_SNP	25.89
5377	Opata_40986_42_PstIMseI_SNP	25.89
5378	Opata_1586157_82_PstIMspI_SNP	25.89
5379	M6_1289020_PstIMspI_PA	25.89
5380	Opata_4390632_PstIMseI_PA	25.89
5381	Opata_2836718_11_PstIMseI_SNP	25.89
5382	M6_594556_PstIMseI_PA	25.89
5383	M6_209807_PstIMseI_PA	25.89
5384	Opata_1802894_78_PstIMspI_SNP	25.89
5385	Opata_144696_PstIMspI_PA	25.89
5386	Opata_181489_70_PstIMseI_SNP	25.89
5387	M6_686542_PstIMseI_PA	25.89
5388	M6_284605_PstIMseI_PA	25.89
5389	Opata_196236_PstIMspI_PA	25.89
5390	Opata_2858635_53_PstIMseI_SNP	25.89
5391	M6_2205753_PstIMspI_PA	25.89
5392	Opata_7524_30_PstIMspI_SNP	25.89
5393	M6_635192_PstIMspI_PA	25.89
5394	M6_1142973_PstIMspI_PA	25.89
5395	Opata_1348321_18_PstIMseI_SNP	25.89
5396	Opata_2391501_38_PstIMspI_SNP	25.89
5397	M6_354784_PstIMseI_PA	25.89
5398	Opata_1180513_PstIMseI_PA	25.89
5399	M6_588986_PstIMseI_PA	25.89
5400	M6_21571_PstIMspI_PA	25.89
5401	Opata_124574_17_PstIMseI_SNP	25.89
5402	Opata_416311_PstIMseI_PA	25.89
5403	Opata_134885_49_PstIMspI_SNP	25.89
5404	Opata_312251_PstIMseI_PA	25.89
5405	Opata_495356_18_PstIMseI_SNP	25.89
5406	M6_1102850_PstIMspI_PA	25.89
5407	Opata_1348321_43_PstIMseI_SNP	25.89
5408	Opata_1284568_31_PstIMseI_SNP	25.89
5409	M6_3448189_PstIMspI_PA	25.89
5410	Opata_3293092_PstIMspI_PA	25.89
5411	Opata_1702112_PstIMspI_PA	25.89
5412	M6_2618896_PstIMspI_PA	25.89
5413	Opata_309641_PstIMseI_PA	25.89
5414	M6_3513959_PstIMspI_PA	25.89
5415	M6_903819_PstIMspI_PA	25.89
5416	Opata_1615814_9_PstIMspI_SNP	25.89
5417	M6_1247364_PstIMseI_PA	25.89
5418	Opata_720431_PstIMspI_PA	25.89
5419	Opata_266298_70_PstIMseI_SNP	25.89
5420	M6_2732714_86_PstIMseI_SNP	25.89
5421	Opata_53201_8_PstIMseI_SNP	25.89
5422	M6_1434098_PstIMseI_PA	25.89
5423	M6_158435_PstIMseI_PA	25.89
5424	M6_3251830_PstIMseI_PA	25.89
5425	Opata_97016_60_PstIMseI_SNP	25.89
5426	Opata_83100_PstIMspI_PA	25.89
5427	Opata_266298_38_PstIMseI_SNP	25.89
5428	Opata_831695_PstIMseI_PA	25.89
5429	M6_397492_PstIMspI_PA	25.89
5430	M6_453089_PstIMspI_PA	25.89
5431	M6_522719_PstIMspI_PA	25.89
5432	Opata_2000874_PstIMspI_PA	25.89
5433	Opata_1754857_PstIMspI_PA	25.89
5434	Opata_194185_7_PstIMseI_SNP	25.89
5435	M6_331277_PstIMseI_PA	25.89
5436	Opata_3491788_51_PstIMspI_SNP	25.89
5437	M6_615711_PstIMspI_PA	25.89
5438	M6_94644_PstIMspI_PA	25.89
5439	Opata_1197034_19_PstIMseI_SNP	25.89
5440	M6_1101223_PstIMseI_PA	25.89
5441	Opata_115987_PstIMspI_PA	25.89
5442	Opata_1033319_59_PstIMseI_SNP	25.89
5443	Opata_309299_14_PstIMspI_SNP	25.89
5444	M6_1203127_PstIMseI_PA	25.89
5445	Opata_611550_PstIMseI_PA	25.89
5446	Opata_494501_31_PstIMseI_SNP	25.89
5447	Opata_763427_89_PstIMseI_SNP	25.89
5448	M6_1400764_PstIMspI_PA	25.89
5449	Opata_774531_82_PstIMseI_SNP	25.89
5450	Opata_1272537_PstIMseI_PA	25.89
5451	Opata_998760_PstIMseI_PA	25.89
5452	Opata_77577_40_PstIMseI_SNP	25.89
5453	M6_183008_PstIMseI_PA	25.89
5454	Opata_81822_PstIMseI_PA	25.89
5455	Opata_42158_71_PstIMseI_SNP	25.89
5456	Opata_977555_PstIMspI_PA	25.89
5457	Opata_4089580_26_PstIMspI_SNP	25.89
5458	Opata_2743788_PstIMspI_PA	25.89
5459	Opata_95657_34_PstIMseI_SNP	25.89
5460	M6_756595_PstIMseI_PA	25.89
5461	Opata_163852_35_PstIMseI_SNP	25.89
5462	Opata_757283_35_PstIMseI_SNP	25.89
5463	M6_1098753_PstIMspI_PA	25.89
5464	Opata_890961_38_PstIMseI_SNP	25.89
5465	Opata_35235_43_PstIMseI_SNP	25.89
5466	Opata_2957137_PstIMseI_PA	25.89
5467	Opata_1509583_13_PstIMspI_SNP	25.89
5468	Opata_1123099_60_PstIMspI_SNP	25.89
5469	Opata_192889_12_PstIMseI_SNP	25.89
5470	Opata_597791_31_PstIMspI_SNP	25.89
5471	Opata_790839_65_PstIMseI_SNP	25.89
5472	Opata_3849638_58_PstIMspI_SNP	25.89
5473	Opata_2762654_61_PstIMspI_SNP	25.89
5474	M6_629001_PstIMseI_PA	25.89
5475	M6_363104_PstIMspI_PA	25.89
5476	Opata_546238_PstIMspI_PA	25.89
5477	M6_514959_PstIMseI_PA	25.89
5478	Opata_1027164_41_PstIMseI_SNP	25.89
5479	Opata_3317453_51_PstIMspI_SNP	25.89
5480	Opata_763427_17_PstIMseI_SNP	25.89
5481	M6_1934813_PstIMspI_PA	25.89
5482	Opata_72010_PstIMspI_PA	25.89
5483	Opata_99049_PstIMseI_PA	25.89
5484	Opata_597707_23_PstIMseI_SNP	25.89
5485	Opata_2847862_25_PstIMspI_SNP	25.89
5486	M6_340884_PstIMspI_PA	25.89
5487	Opata_12428_54_PstIMseI_SNP	25.89
5488	Opata_4391768_PstIMseI_PA	25.89
5489	Opata_390188_39_PstIMspI_SNP	25.89
5490	Opata_1556967_34_PstIMspI_SNP	25.89
5491	Opata_1201755_PstIMseI_PA	25.89
5492	Opata_4266995_PstIMspI_PA	25.89
5493	Opata_799771_28_PstIMseI_SNP	25.89
5494	Opata_1027164_72_PstIMseI_SNP	25.89
5495	Opata_77577_78_PstIMseI_SNP	25.89
5496	Opata_2858635_36_PstIMseI_SNP	25.89
5497	Opata_494501_9_PstIMseI_SNP	25.89
5498	Opata_19975_PstIMseI_PA	25.89
5499	Opata_498882_PstIMseI_PA	25.89
5500	Opata_551875_72_PstIMseI_SNP	25.89
5501	Opata_4300670_PstIMseI_PA	25.89
5502	Opata_312782_PstIMspI_PA	25.89
5503	Opata_3443940_84_PstIMspI_SNP	25.89
5504	Opata_3282594_PstIMseI_PA	25.89
5505	Opata_717745_PstIMspI_PA	25.89
5506	M6_691478_PstIMspI_PA	25.89
5507	M6_1889771_PstIMspI_PA	25.89
5508	M6_71755_PstIMseI_PA	25.89
5509	M6_780027_PstIMseI_PA	25.89
5510	Opata_535276_40_PstIMspI_SNP	25.89
5511	Opata_2310528_PstIMspI_PA	25.89
5512	M6_2418219_PstIMspI_PA	25.89
5513	M6_3518898_PstIMspI_PA	25.89
5514	M6_346941_PstIMspI_PA	25.89
5515	M6_3473280_PstIMspI_PA	25.89
5516	Opata_3013419_PstIMspI_PA	25.89
5517	M6_1957338_PstIMspI_PA	25.89
5518	Opata_1522374_47_PstIMseI_SNP	25.89
5519	Opata_527480_24_PstIMspI_SNP	25.89
5520	M6_1111878_PstIMseI_PA	25.89
5521	Opata_1796791_21_PstIMspI_SNP	25.89
5522	Opata_37909_58_PstIMseI_SNP	25.89
5523	Opata_508947_3_PstIMseI_SNP	25.89
5524	Opata_4263009_4_PstIMspI_SNP	25.89
5525	Opata_224983_PstIMseI_PA	25.89
5526	M6_2568278_PstIMseI_PA	25.89
5527	Opata_1208697_PstIMseI_PA	25.89
5528	M6_2577663_PstIMspI_PA	25.89
5529	M6_1565044_PstIMspI_PA	25.89
5530	Opata_2992465_30_PstIMspI_SNP	25.89
5531	Opata_1143106_PstIMspI_PA	25.89
5532	Opata_1613993_PstIMspI_PA	25.89
5533	Opata_187073_70_PstIMseI_SNP	25.89
5534	M6_850204_PstIMseI_PA	25.89
5535	Opata_2148200_PstIMspI_PA	25.89
5536	Opata_29870_PstIMspI_PA	25.89
5537	Opata_1949804_77_PstIMspI_SNP	25.89
5538	M6_665913_PstIMspI_PA	25.89
5539	Opata_1522374_53_PstIMseI_SNP	25.89
5540	M6_1502432_PstIMspI_PA	25.89
5541	Opata_580594_PstIMseI_PA	25.89
5542	Opata_1818413_79_PstIMspI_SNP	25.89
5543	M6_2517714_PstIMspI_PA	25.89
5544	Opata_4437317_PstIMseI_PA	25.89
5545	Opata_2147880_57_PstIMspI_SNP	25.89
5546	Opata_679505_PstIMseI_PA	25.89
5547	Opata_667045_79_PstIMspI_SNP	25.89
5548	Opata_2621375_PstIMluI_PA	25.89
5549	M6_348051_PstIMspI_PA	25.89
5550	Opata_1619086_PstIMspI_PA	25.89
5551	Opata_3413579_38_PstIMspI_SNP	25.89
5552	Opata_3517504_8_PstIMspI_SNP	25.89
5553	M6_438642_PstIMseI_PA	25.89
5554	Opata_82641_62_PstIMseI_SNP	25.89
5555	Opata_3169387_69_PstIMspI_SNP	25.89
5556	M6_1504713_PstIMspI_PA	25.89
5557	M6_3082871_PstIMseI_PA	25.89
5558	Opata_1341623_PstIMseI_PA	25.89
5559	Opata_152237_4_PstIMseI_SNP	25.89
5560	M6_641115_PstIMspI_PA	25.89
5561	Opata_95657_3_PstIMseI_SNP	25.89
5562	M6_1652726_PstIMspI_PA	25.89
5563	Opata_608383_PstIMseI_PA	25.89
5564	Opata_1189181_82_PstIMseI_SNP	25.89
5565	Opata_3654827_PstIMseI_PA	25.89
5566	Opata_2309712_PstIMspI_PA	25.89
5567	M6_3445281_PstIMspI_PA	25.89
5568	Opata_669381_PstIMseI_PA	25.89
5569	Opata_174384_PstIMseI_PA	25.89
5570	Opata_1313022_PstIMspI_PA	25.89
5571	Opata_1233002_PstIMspI_PA	25.89
5572	Opata_2938365_PstIMspI_PA	25.89
5573	Opata_1790832_PstIMspI_PA	25.89
5574	Opata_3083294_PstIMspI_PA	25.89
5575	Opata_3447888_PstIMspI_PA	25.89
5576	Opata_1040382_PstIMseI_PA	25.89
5577	Opata_3234719_PstIMseI_PA	25.89
5578	Opata_8708_PstIMseI_PA	25.89
5579	Opata_288227_PstIMseI_PA	25.89
5580	Opata_240741_PstIMseI_PA	25.89
5581	Opata_1610733_PstIMspI_PA	25.89
5582	Opata_562667_PstIMseI_PA	25.89
5583	Opata_4202590_PstIMspI_PA	25.89
5584	Opata_96718_PstIMspI_PA	25.89
5585	Opata_550026_PstIMspI_PA	25.89
5586	Opata_3425845_PstIMspI_PA	25.89
5587	Opata_363292_PstIMspI_PA	25.89
5588	Opata_341137_PstIMseI_PA	25.89
5589	Opata_3177484_PstIMspI_PA	25.89
5590	Opata_2154670_PstIMspI_PA	25.89
5591	Opata_2394969_PstIMspI_PA	25.89
5592	Opata_2049840_PstIMspI_PA	25.89
5593	Opata_681509_PstIMspI_PA	25.89
5594	Opata_1937480_PstIMspI_PA	25.89
5595	Opata_3997131_PstIMspI_PA	25.89
5596	Opata_2403984_PstIMspI_PA	25.89
5597	Opata_3840501_PstIMseI_PA	25.89
5598	Opata_3572397_51_PstIMspI_SNP	25.89
5599	M6_1454109_PstIMspI_PA	25.89
5600	Opata_2144504_PstIMspI_PA	25.89
5601	Opata_2593837_PstIMspI_PA	25.89
5602	Opata_4012655_PstIMseI_PA	25.89
5603	Opata_1808534_PstIMspI_PA	25.89
5604	Opata_1174920_PstIMseI_PA	25.89
5605	Opata_182525_PstIMspI_PA	25.89
5606	Opata_1877959_PstIMspI_PA	25.89
5607	Opata_2509221_PstIMspI_PA	25.89
5608	Opata_2252397_PstIMseI_PA	25.89
5609	Opata_2947903_PstIMspI_PA	25.89
5610	Opata_253128_PstIMseI_PA	25.89
5611	Opata_4066339_PstIMspI_PA	25.89
5612	M6_3410005_PstIMspI_PA	25.89
5613	Opata_2403064_PstIMseI_PA	25.89
5614	Opata_1556060_PstIMspI_PA	25.89
5615	Opata_88072_PstIMspI_PA	25.89
5616	Opata_3028824_PstIMspI_PA	25.89
5617	Opata_117204_PstIMspI_PA	25.89
5618	Opata_4170506_PstIMspI_PA	25.89
5619	Opata_365745_PstIMseI_PA	25.89
5620	Opata_2163605_PstIMspI_PA	25.89
5621	Opata_891210_PstIMspI_PA	25.89
5622	Opata_3780203_PstIMspI_PA	25.89
5623	Opata_484338_PstIMseI_PA	25.89
5624	Opata_3456262_PstIMseI_PA	25.89
5625	Opata_1819676_PstIMspI_PA	25.89
5626	Opata_803131_PstIMspI_PA	25.89
5627	Opata_2286618_PstIMspI_PA	25.89
5628	Opata_825009_PstIMspI_PA	25.89
5629	Opata_3084916_PstIMspI_PA	25.89
5630	Opata_204327_PstIMseI_PA	25.89
5631	Opata_23365_PstIMseI_PA	25.89
5632	Opata_229742_PstIMseI_PA	25.89
5633	Opata_1874297_PstIMspI_PA	25.89
5634	Opata_2613051_PstIMspI_PA	25.89
5635	Opata_82358_PstIMseI_PA	25.89
5636	Opata_2167338_PstIMspI_PA	25.89
5637	Opata_4196455_PstIMspI_PA	25.89
5638	Opata_2581904_PstIMspI_PA	25.89
5639	Opata_111011_PstIMseI_PA	25.89
5640	Opata_166909_PstIMseI_PA	25.89
5641	Opata_714139_PstIMspI_PA	25.89
5642	Opata_1672400_PstIMseI_PA	25.89
5643	Opata_634934_PstIMseI_PA	25.89
5644	M6_613741_PstIMspI_PA	25.89
5645	Opata_140910_PstIMseI_PA	25.89
5646	Opata_1918210_PstIMspI_PA	25.89
5647	Opata_1672661_PstIMseI_PA	25.89
5648	Opata_825477_PstIMspI_PA	25.89
5649	Opata_1815961_PstIMspI_PA	25.89
5650	Opata_484994_PstIMseI_PA	25.89
5651	Opata_1697583_PstIMspI_PA	25.89
5652	Opata_5262_PstIMseI_PA	25.89
5653	Opata_665546_PstIMspI_PA	25.89
5654	Opata_1701024_PstIMspI_PA	25.89
5655	Opata_1001924_PstIMspI_PA	25.89
5656	Opata_229662_PstIMspI_PA	25.89
5657	Opata_63085_PstIMseI_PA	25.89
5658	Opata_68164_PstIMseI_PA	25.89
5659	Opata_531546_PstIMspI_PA	25.89
5660	Opata_117865_PstIMseI_PA	25.89
5661	Opata_371591_PstIMspI_PA	25.89
5662	Opata_1299741_PstIMluI_PA	25.89
5663	Opata_416721_PstIMluI_PA	25.89
5664	Opata_739103_PstIMspI_PA	25.89
5665	Opata_212984_PstIMspI_PA	25.89
5666	Opata_256625_PstIMseI_PA	25.89
5667	Opata_3367678_PstIMspI_PA	25.89
5668	Opata_2023878_PstIMseI_PA	25.89
5669	M6_2605230_PstIMspI_PA	25.89
5670	Opata_2069656_PstIMspI_PA	25.89
5671	M6_1951465_PstIMspI_PA	25.89
5672	Opata_509640_PstIMspI_PA	25.89
5673	Opata_2555816_PstIMseI_PA	25.89
5674	Opata_2407427_PstIMspI_PA	25.89
5675	Opata_687924_PstIMseI_PA	25.89
5676	Opata_522971_PstIMspI_PA	25.89
5677	Opata_2832561_PstIMspI_PA	25.89
5678	M6_1576405_PstIMspI_PA	25.89
5679	Opata_43751_PstIMseI_PA	25.89
5680	Opata_45559_PstIMseI_PA	25.89
5681	Opata_224701_PstIMspI_PA	25.89
5682	Opata_3742526_PstIMspI_PA	25.89
5683	Opata_940259_PstIMseI_PA	25.89
5684	Opata_580401_PstIMseI_PA	25.89
5685	Opata_3525056_PstIMseI_PA	25.89
5686	Opata_596413_PstIMspI_PA	25.89
5687	Opata_1337209_PstIMspI_PA	25.89
5688	Opata_2070546_PstIMspI_PA	25.89
5689	Opata_1816024_PstIMspI_PA	25.89
5690	Opata_1114638_PstIMspI_PA	25.89
5691	Opata_3433876_PstIMspI_PA	25.89
5692	M6_1720607_PstIMspI_PA	25.89
5693	Opata_1228961_PstIMseI_PA	25.89
5694	Opata_55655_PstIMseI_PA	25.89
5695	Opata_1499259_PstIMspI_PA	25.89
5696	Opata_2158677_PstIMspI_PA	25.89
5697	Opata_2204922_PstIMspI_PA	25.89
5698	Opata_4085317_PstIMspI_PA	25.89
5699	Opata_1889975_PstIMspI_PA	25.89
5700	Opata_805336_PstIMseI_PA	25.89
5701	Opata_315708_PstIMseI_PA	25.89
5702	Opata_1755916_PstIMspI_PA	25.89
5703	Opata_980488_PstIMseI_PA	25.89
5704	M6_2889749_PstIMspI_PA	25.89
5705	Opata_320118_PstIMseI_PA	25.89
5706	Opata_3881725_PstIMseI_PA	25.89
5707	Opata_3660251_PstIMseI_PA	25.89
5708	Opata_1853439_PstIMspI_PA	25.89
5709	Opata_2192310_PstIMspI_PA	25.89
5710	Opata_3981492_PstIMseI_PA	25.89
5711	Opata_741534_PstIMseI_PA	25.89
5712	Opata_3413518_PstIMseI_PA	25.89
5713	Opata_35703_PstIMseI_PA	25.89
5714	Opata_1596874_PstIMseI_PA	25.89
5715	Opata_1847498_PstIMspI_PA	25.89
5716	Opata_258429_PstIMspI_PA	25.89
5717	Opata_128937_PstIMseI_PA	25.89
5718	Opata_3841784_PstIMspI_PA	25.89
5719	Opata_2718163_PstIMspI_PA	25.89
5720	Opata_756608_PstIMspI_PA	25.89
5721	Opata_565355_PstIMspI_PA	25.89
5722	Opata_1647733_PstIMspI_PA	25.89
5723	Opata_396410_PstIMseI_PA	25.89
5724	Opata_2462258_PstIMluI_PA	25.89
5725	Opata_2741037_PstIMspI_PA	25.89
5726	Opata_1547178_PstIMspI_PA	25.89
5727	Opata_1103993_PstIMspI_PA	25.89
5728	Opata_531877_PstIMspI_PA	25.89
5729	Opata_12382_PstIMspI_PA	25.89
5730	M6_229729_PstIMseI_PA	25.89
5731	Opata_3504509_PstIMseI_PA	25.89
5732	Opata_196118_PstIMseI_PA	25.89
5733	M6_2223377_PstIMseI_PA	25.89
5734	M6_1352597_PstIMseI_PA	25.89
5735	Opata_1043698_PstIMseI_PA	25.89
5736	Opata_3110585_PstIMseI_PA	25.89
5737	Opata_1605223_PstIMspI_PA	25.89
5738	Opata_202451_PstIMspI_PA	25.89
5739	M6_2201940_PstIMseI_PA	25.89
5740	Opata_3360238_PstIMspI_PA	25.89
5741	Opata_1599815_PstIMspI_PA	25.89
5742	Opata_1116649_PstIMseI_PA	25.89
5743	Opata_4318868_PstIMseI_PA	25.89
5744	M6_191194_PstIMseI_PA	25.89
5745	Opata_1616859_PstIMseI_PA	25.89
5746	Opata_622940_PstIMseI_PA	25.89
5747	Opata_3422572_PstIMseI_PA	25.89
5748	Opata_3596906_PstIMspI_PA	25.89
5749	Opata_853467_PstIMspI_PA	25.89
5750	Opata_1451369_PstIMspI_PA	25.89
5751	M6_1421379_PstIMspI_PA	25.89
5752	M6_3293515_PstIMspI_PA	25.89
5753	M6_1122863_PstIMseI_PA	25.89
5754	M6_2648784_PstIMspI_PA	25.89
5755	M6_444999_PstIMseI_PA	25.89
5756	M6_201390_PstIMseI_PA	25.89
5757	M6_228840_PstIMspI_PA	25.89
5758	M6_835556_PstIMseI_PA	25.89
5759	M6_323636_PstIMspI_PA	25.89
5760	M6_99700_PstIMseI_PA	25.89
5761	M6_329165_PstIMspI_PA	25.89
5762	M6_531414_PstIMspI_PA	25.89
5763	M6_359322_PstIMspI_PA	25.89
5764	M6_571061_PstIMseI_PA	25.89
5765	M6_311717_PstIMspI_PA	25.89
5766	M6_2321677_PstIMseI_PA	25.89
5767	M6_1185127_PstIMseI_PA	25.89
5768	M6_374308_PstIMseI_PA	25.89
5769	M6_13570_PstIMseI_PA	25.89
5770	M6_426973_PstIMspI_PA	25.89
5771	M6_1267705_PstIMseI_PA	25.89
5772	M6_943577_PstIMseI_PA	25.89
5773	M6_1889108_PstIMseI_PA	25.89
5774	M6_2392002_PstIMspI_PA	25.89
5775	Opata_334222_PstIMseI_PA	25.89
5776	M6_1062205_PstIMspI_PA	25.89
5777	M6_540551_PstIMspI_PA	25.89
5778	M6_1307474_PstIMspI_PA	25.89
5779	M6_174556_PstIMseI_PA	25.89
5780	Opata_4200156_PstIMspI_PA	25.89
5781	M6_622242_PstIMseI_PA	25.89
5782	M6_1841149_PstIMspI_PA	25.89
5783	M6_492290_PstIMspI_PA	25.89
5784	Opata_1648739_PstIMspI_PA	25.89
5785	M6_289488_PstIMspI_PA	25.89
5786	M6_1647940_PstIMspI_PA	25.89
5787	M6_806947_PstIMspI_PA	25.89
5788	M6_467171_PstIMspI_PA	25.89
5789	M6_9797_PstIMseI_PA	25.89
5790	M6_288923_PstIMseI_PA	25.89
5791	M6_1391339_PstIMspI_PA	25.89
5792	Opata_878750_PstIMspI_PA	25.89
5793	M6_1526131_PstIMspI_PA	25.89
5794	Opata_2444674_PstIMspI_PA	25.89
5795	Opata_1360787_PstIMspI_PA	25.89
5796	Opata_3017361_PstIMspI_PA	25.89
5797	M6_586061_PstIMseI_PA	25.89
5798	M6_2201465_PstIMspI_PA	25.89
5799	M6_327145_PstIMspI_PA	25.89
5800	M6_614007_PstIMspI_PA	25.89
5801	M6_623905_PstIMspI_PA	25.89
5802	M6_784193_PstIMspI_PA	25.89
5803	Opata_127087_PstIMseI_PA	25.89
5804	Opata_2120131_PstIMspI_PA	25.89
5805	M6_86259_PstIMseI_PA	25.89
5806	M6_757406_PstIMspI_PA	25.89
5807	M6_2120283_PstIMspI_PA	25.89
5808	M6_870422_PstIMseI_PA	25.89
5809	M6_395744_PstIMspI_PA	25.89
5810	M6_1125905_PstIMspI_PA	25.89
5811	M6_939258_PstIMseI_PA	25.89
5812	Opata_3306624_PstIMspI_PA	25.89
5813	M6_257935_PstIMspI_PA	25.89
5814	M6_3569003_PstIMspI_PA	25.89
5815	M6_3329046_PstIMspI_PA	25.89
5816	M6_1107504_PstIMspI_PA	25.89
5817	Opata_1004689_PstIMspI_PA	25.89
5818	Opata_3111668_PstIMseI_PA	25.89
5819	M6_3572581_PstIMspI_PA	25.89
5820	Opata_1421246_PstIMspI_PA	25.89
5821	M6_4299859_PstIMseI_PA	25.89
5822	M6_198352_PstIMseI_PA	25.89
5823	M6_808045_PstIMseI_PA	25.89
5824	Opata_3281439_PstIMspI_PA	25.89
5825	Opata_3628536_PstIMseI_PA	25.89
5826	M6_1416073_PstIMspI_PA	25.89
5827	M6_1841979_PstIMseI_PA	25.89
5828	M6_3038045_PstIMspI_PA	25.89
5829	Opata_1156494_PstIMspI_PA	25.89
5830	M6_640536_PstIMspI_PA	25.89
5831	Opata_1228577_PstIMseI_PA	25.89
5832	Opata_187410_PstIMseI_PA	25.89
5833	Opata_1104070_PstIMseI_PA	25.89
5834	M6_298627_PstIMseI_PA	25.89
5835	M6_220456_PstIMseI_PA	25.89
5836	Opata_482315_PstIMseI_PA	25.89
5837	M6_2719278_PstIMspI_PA	25.89
5838	M6_1818264_PstIMspI_PA	25.89
5839	M6_3608116_PstIMseI_PA	25.89
5840	wmc463	25.89
5841	Opata_4150478_PstIMspI_PA	25.89
5842	Opata_1735895_55_PstIMspI_SNP	25.89
5843	Opata_1120047_PstIMseI_PA	25.89
5844	Opata_742060_PstIMspI_PA	25.89
5845	Opata_2947598_PstIMspI_PA	25.89
5846	Opata_2551561_64_PstIMspI_SNP	25.89
5847	Opata_960942_5_PstIMseI_SNP	25.89
5848	Opata_422684_PstIMspI_PA	25.89
5849	Opata_32877_55_PstIMseI_SNP	25.89
5850	Opata_2580297_PstIMspI_PA	25.89
5851	Opata_136663_1_PstIMspI_SNP	25.89
5852	Opata_357521_50_PstIMseI_SNP	25.89
5853	Opata_340322_1_PstIMseI_SNP	25.89
5854	Opata_9062_2_PstIMseI_SNP	25.89
5855	Opata_649746_19_PstIMseI_SNP	25.89
5856	Opata_3578678_PstIMseI_PA	25.89
5857	Opata_777741_PstIMspI_PA	25.89
5858	Opata_2349775_PstIMspI_PA	25.89
5859	Opata_3688162_PstIMspI_PA	25.89
5860	Opata_524646_PstIMspI_PA	25.89
5861	Opata_518279_PstIMspI_PA	25.89
5862	Opata_3476105_PstIMseI_PA	25.89
5863	M6_263568_PstIMspI_PA	25.89
5864	Opata_933058_PstIMspI_PA	25.89
5865	M6_753968_PstIMseI_PA	25.89
5866	Opata_564241_PstIMseI_PA	25.89
5867	Opata_76935_43_PstIMseI_SNP	25.89
5868	Opata_297283_8_PstIMseI_SNP	25.89
5869	Opata_2242086_PstIMspI_PA	25.89
5870	Opata_1976205_PstIMspI_PA	25.89
5871	Opata_1212028_PstIMspI_PA	25.89
5872	Opata_3832231_PstIMspI_PA	25.89
5873	Opata_713897_84_PstIMseI_SNP	25.89
5874	Opata_689635_PstIMseI_PA	25.89
5875	Opata_351886_8_PstIMspI_SNP	25.89
5876	Opata_3909426_PstIMspI_PA	25.89
5877	Opata_980985_PstIMseI_PA	25.89
5878	Opata_824290_PstIMseI_PA	25.89
5879	Opata_960942_6_PstIMseI_SNP	25.89
5880	Opata_1030863_PstIMseI_PA	25.89
5881	Opata_1411071_PstIMspI_PA	25.89
5882	Opata_364382_26_PstIMspI_SNP	25.89
5883	Opata_1303800_PstIMspI_PA	25.89
5884	Opata_2221903_68_PstIMspI_SNP	25.89
5885	M6_333593_PstIMspI_PA	25.89
5886	Opata_3780408_PstIMspI_PA	25.89
5887	M6_770870_PstIMspI_PA	25.89
5888	Opata_436658_53_PstIMseI_SNP	25.89
5889	Opata_2664178_PstIMspI_PA	25.89
5890	Opata_1446792_PstIMspI_PA	25.89
5891	Opata_2969223_PstIMspI_PA	25.89
5892	Opata_774049_PstIMseI_PA	25.89
5893	Opata_649746_26_PstIMseI_SNP	25.89
5894	M6_1435767_PstIMseI_PA	25.89
5895	Opata_1405572_PstIMspI_PA	25.89
5896	Opata_9062_36_PstIMseI_SNP	25.89
5897	Opata_979015_PstIMspI_PA	25.89
5898	Opata_2221903_3_PstIMspI_SNP	25.89
5899	Opata_2019735_PstIMspI_PA	25.89
5900	Opata_599351_PstIMspI_PA	25.89
5901	Opata_332117_PstIMspI_PA	25.89
5902	Opata_1241863_PstIMseI_PA	25.89
5903	Opata_1367349_PstIMspI_PA	25.89
5904	Opata_1151218_PstIMseI_PA	25.89
5905	Opata_280021_PstIMspI_PA	25.89
5906	Opata_360765_PstIMspI_PA	25.89
5907	M6_1639701_PstIMspI_PA	25.89
5908	Opata_712748_PstIMspI_PA	25.89
5909	Opata_1729169_PstIMspI_PA	25.89
5910	Opata_437560_77_PstIMseI_SNP	25.89
5911	Opata_579393_75_PstIMseI_SNP	25.89
5912	Opata_436658_66_PstIMseI_SNP	25.89
5913	Opata_4040681_PstIMspI_PA	25.89
5914	Opata_1332709_PstIMseI_PA	25.89
5915	Opata_998849_PstIMseI_PA	25.89
5916	Opata_1228375_3_PstIMseI_SNP	25.89
5917	Opata_4044689_66_PstIMspI_SNP	25.89
5918	Opata_3223721_3_PstIMseI_SNP	25.89
5919	Opata_2331448_PstIMspI_PA	25.89
5920	Opata_340322_61_PstIMseI_SNP	25.89
5921	Opata_1444597_PstIMspI_PA	25.89
5922	Opata_1823417_PstIMspI_PA	25.89
5923	Opata_14399_44_PstIMspI_SNP	25.89
5924	Opata_4003926_PstIMspI_PA	25.89
5925	Opata_3658298_PstIMspI_PA	25.89
5926	Opata_2818348_48_PstIMspI_SNP	25.89
5927	Opata_258283_80_PstIMseI_SNP	25.89
5928	M6_1539932_PstIMseI_PA	25.89
5929	Opata_44695_PstIMseI_PA	25.89
5930	Opata_1168934_PstIMseI_PA	25.89
5931	Opata_2215925_PstIMspI_PA	25.89
5932	Opata_998012_23_PstIMspI_SNP	25.89
5933	Opata_2548195_PstIMseI_PA	25.89
5934	Opata_3641689_PstIMseI_PA	25.89
5935	Opata_2501829_PstIMspI_PA	25.89
5936	Opata_3653019_8_PstIMseI_SNP	25.89
5937	Opata_304446_12_PstIMseI_SNP	25.89
5938	Opata_602107_PstIMspI_PA	25.89
5939	Opata_439140_38_PstIMspI_SNP	25.89
5940	Opata_3424636_PstIMseI_PA	25.89
5941	Opata_1708295_22_PstIMspI_SNP	25.89
5942	Opata_678677_17_PstIMspI_SNP	25.89
5943	Opata_1281804_PstIMseI_PA	25.89
5944	Opata_524448_PstIMseI_PA	25.89
5945	Opata_2741879_12_PstIMspI_SNP	25.89
5946	Opata_5974_PstIMseI_PA	25.89
5947	Opata_291735_PstIMseI_PA	25.89
5948	Opata_772315_PstIMspI_PA	25.89
5949	Opata_1917195_81_PstIMspI_SNP	25.89
5950	Opata_4396_PstIMseI_PA	25.89
5951	Opata_2027002_PstIMspI_PA	25.89
5952	Opata_1821901_88_PstIMspI_SNP	25.89
5953	Opata_274504_PstIMspI_PA	25.89
5954	Opata_1721231_PstIMluI_PA	25.89
5955	Opata_2093259_PstIMspI_PA	25.89
5956	Opata_2388261_PstIMseI_PA	25.89
5957	Opata_2774440_10_PstIMspI_SNP	25.89
5958	Opata_3418387_10_PstIMseI_SNP	25.89
5959	Opata_1914517_PstIMseI_PA	25.89
5960	Opata_1764712_35_PstIMspI_SNP	25.89
5961	Opata_2074159_PstIMspI_PA	25.89
5962	Opata_1706748_PstIMspI_PA	25.89
5963	Opata_1372090_87_PstIMseI_SNP	25.89
5964	Opata_4188985_PstIMspI_PA	25.89
5965	Opata_3550159_87_PstIMspI_SNP	25.89
5966	Opata_3020305_PstIMspI_PA	25.89
5967	Opata_1029703_78_PstIMseI_SNP	25.89
5968	Opata_397860_PstIMspI_PA	25.89
5969	Opata_921567_PstIMseI_PA	25.89
5970	Opata_715500_PstIMseI_PA	25.89
5971	Opata_545974_PstIMseI_PA	25.89
5972	Opata_623187_7_PstIMseI_SNP	25.89
5973	Opata_1902958_PstIMseI_PA	25.89
5974	Opata_225132_73_PstIMseI_SNP	25.89
5975	Opata_2221903_76_PstIMspI_SNP	25.89
5976	Opata_2149058_24_PstIMspI_SNP	25.89
5977	Opata_481083_PstIMseI_PA	25.89
5978	Opata_2471318_PstIMseI_PA	25.89
5979	M6_129304_PstIMseI_PA	25.89
5980	Opata_623187_20_PstIMseI_SNP	25.89
5981	Opata_120036_PstIMseI_PA	25.89
5982	Opata_334231_PstIMseI_PA	25.89
5983	Opata_1052508_80_PstIMseI_SNP	25.89
5984	Opata_1053427_70_PstIMspI_SNP	25.89
5985	Opata_60356_PstIMseI_PA	25.89
5986	Opata_839536_35_PstIMseI_SNP	25.89
5987	Opata_1779724_PstIMluI_PA	25.89
5988	Opata_281295_PstIMseI_PA	25.89
5989	Opata_158327_PstIMspI_PA	25.89
5990	Opata_1517964_PstIMspI_PA	25.89
5991	M6_1457686_PstIMspI_PA	25.89
5992	Opata_1553077_77_PstIMspI_SNP	25.89
5993	Opata_1375112_PstIMspI_PA	25.89
5994	Opata_430960_62_PstIMseI_SNP	25.89
5995	Opata_1031577_PstIMseI_PA	25.89
5996	Opata_879195_60_PstIMseI_SNP	25.89
5997	Opata_3196966_PstIMspI_PA	25.89
5998	Opata_4077385_73_PstIMspI_SNP	25.89
5999	Opata_2460258_PstIMspI_PA	25.89
6000	Opata_2142718_PstIMspI_PA	25.89
6001	M6_1020062_PstIMseI_PA	25.89
6002	Opata_775702_PstIMseI_PA	25.89
6003	Opata_2268051_PstIMluI_PA	25.89
6004	Opata_4175563_PstIMseI_PA	25.89
6005	Opata_965801_PstIMseI_PA	25.89
6006	Opata_2149058_21_PstIMspI_SNP	25.89
6007	Opata_107908_31_PstIMseI_SNP	25.89
6008	Opata_1197869_PstIMseI_PA	25.89
6009	Opata_1226787_PstIMseI_PA	25.89
6010	Opata_1951728_PstIMspI_PA	25.89
6011	Opata_445172_PstIMseI_PA	25.89
6012	Opata_903018_PstIMspI_PA	25.89
6013	Opata_1769945_PstIMspI_PA	25.89
6014	M6_1803059_PstIMspI_PA	25.89
6015	Opata_2977554_PstIMspI_PA	25.89
6016	Opata_3239094_PstIMspI_PA	25.89
6017	Opata_2494966_PstIMspI_PA	25.89
6018	Opata_1163352_PstIMspI_PA	25.89
6019	Opata_111944_PstIMspI_PA	25.89
6020	Opata_1585472_PstIMspI_PA	25.89
6021	Opata_2827905_PstIMspI_PA	25.89
6022	Opata_1687446_PstIMspI_PA	25.89
6023	Opata_379487_PstIMluI_PA	25.89
6024	Opata_1258010_PstIMseI_PA	25.89
6025	Opata_630068_76_PstIMseI_SNP	25.89
6026	Opata_159342_PstIMseI_PA	25.89
6027	Opata_3272663_PstIMspI_PA	25.89
6028	Opata_2126242_PstIMspI_PA	25.89
6029	Opata_2618556_PstIMseI_PA	25.89
6030	Opata_749026_PstIMspI_PA	25.89
6031	Opata_1620419_PstIMspI_PA	25.89
6032	Opata_323539_PstIMseI_PA	25.89
6033	Opata_878311_PstIMseI_PA	25.89
6034	Opata_368522_PstIMseI_PA	25.89
6035	Opata_1212216_PstIMseI_PA	25.89
6036	Opata_439140_62_PstIMspI_SNP	25.89
6037	Opata_1734788_58_PstIMspI_SNP	25.89
6038	Opata_630068_51_PstIMseI_SNP	25.89
6039	Opata_3296145_PstIMspI_PA	25.89
6040	Opata_2040953_PstIMspI_PA	25.89
6041	Opata_74012_PstIMseI_PA	25.89
6042	Opata_3599677_88_PstIMseI_SNP	25.89
6043	Opata_3729623_PstIMspI_PA	25.89
6044	M6_747038_PstIMspI_PA	25.89
6045	Opata_2666069_PstIMspI_PA	25.89
6046	Opata_1162415_PstIMspI_PA	25.89
6047	Opata_1138374_PstIMspI_PA	25.89
6048	Opata_47000_87_PstIMseI_SNP	25.89
6049	Opata_695829_PstIMseI_PA	25.89
6050	Opata_243334_PstIMseI_PA	25.89
6051	Opata_370196_PstIMseI_PA	25.89
6052	Opata_1772781_PstIMseI_PA	25.89
6053	Opata_523446_PstIMspI_PA	25.89
6054	Opata_275975_51_PstIMseI_SNP	25.89
6055	Opata_555068_PstIMseI_PA	25.89
6056	Opata_412298_PstIMspI_PA	25.89
6057	Opata_410289_79_PstIMseI_SNP	25.89
6058	Opata_318292_PstIMspI_PA	25.89
6059	Opata_1677335_PstIMspI_PA	25.89
6060	Opata_20973_PstIMseI_PA	25.89
6061	Opata_4172765_PstIMseI_PA	25.89
6062	Opata_318483_PstIMseI_PA	25.89
6063	Opata_704344_PstIMseI_PA	25.89
6064	Opata_2386673_28_PstIMspI_SNP	25.89
6065	Opata_1070882_PstIMseI_PA	25.89
6066	Opata_2436783_PstIMspI_PA	25.89
6067	Opata_1917273_76_PstIMspI_SNP	25.89
6068	Opata_23348_PstIMseI_PA	25.89
6069	Opata_2198912_PstIMseI_PA	25.89
6070	Opata_294325_PstIMseI_PA	25.89
6071	Opata_340982_PstIMspI_PA	25.89
6072	Opata_2386673_13_PstIMspI_SNP	25.89
6073	Opata_360733_PstIMspI_PA	25.89
6074	Opata_102952_PstIMseI_PA	25.89
6075	Opata_1766970_83_PstIMspI_SNP	25.89
6076	Opata_1855573_3_PstIMseI_SNP	25.89
6077	Opata_344610_PstIMseI_PA	25.89
6078	Opata_196822_54_PstIMseI_SNP	25.89
6079	Opata_2796250_PstIMspI_PA	25.89
6080	Opata_1975543_PstIMspI_PA	25.89
6081	Opata_1692679_PstIMspI_PA	25.89
6082	Opata_4237948_PstIMseI_PA	25.89
6083	Opata_672081_PstIMseI_PA	25.89
6084	Opata_4011608_PstIMseI_PA	25.89
6085	M6_509596_PstIMspI_PA	25.89
6086	Opata_1708295_36_PstIMspI_SNP	25.89
6087	Opata_2615115_PstIMluI_PA	25.89
6088	Opata_1120589_PstIMspI_PA	25.89
6089	M6_105411_PstIMseI_PA	25.89
6090	Opata_2534643_PstIMluI_PA	25.89
6091	Opata_433296_PstIMspI_PA	25.89
6092	Opata_1355447_PstIMseI_PA	25.89
6093	M6_2733763_PstIMspI_PA	25.89
6094	Opata_251938_PstIMspI_PA	25.89
6095	Opata_1290771_PstIMseI_PA	25.89
6096	Opata_1029703_62_PstIMseI_SNP	25.89
6097	Opata_444282_PstIMluI_PA	25.89
6098	Opata_209218_PstIMseI_PA	25.89
6099	Opata_1544312_10_PstIMseI_SNP	25.89
6100	Opata_907636_64_PstIMseI_SNP	25.89
6101	M6_1180269_PstIMspI_PA	25.89
6102	Opata_3706149_PstIMspI_PA	25.89
6103	Opata_31729_PstIMspI_PA	25.89
6104	Opata_31786_PstIMspI_PA	25.89
6105	Opata_1188239_PstIMspI_PA	25.89
6106	Opata_567923_PstIMluI_PA	25.89
6107	Opata_406464_PstIMluI_PA	25.89
6108	Opata_516350_PstIMspI_PA	25.89
6109	Opata_1722899_PstIMspI_PA	25.89
6110	Opata_3474763_PstIMspI_PA	25.89
6111	Opata_276487_PstIMseI_PA	25.89
6112	Opata_1969418_PstIMseI_PA	25.89
6113	Opata_2372317_PstIMseI_PA	25.89
6114	Opata_630068_2_PstIMseI_SNP	25.89
6115	Opata_3599677_31_PstIMseI_SNP	25.89
6116	Opata_3650697_PstIMspI_PA	25.89
6117	Opata_2375683_PstIMspI_PA	25.89
6118	Opata_1597174_PstIMspI_PA	25.89
6119	Opata_356931_PstIMspI_PA	25.89
6120	Opata_1118979_43_PstIMseI_SNP	25.89
6121	Opata_1022050_PstIMspI_PA	25.89
6122	Opata_722253_PstIMseI_PA	25.89
6123	Opata_713747_PstIMluI_PA	25.89
6124	Opata_2448849_PstIMspI_PA	25.89
6125	Opata_2013680_PstIMseI_PA	25.89
6126	Opata_1229165_51_PstIMseI_SNP	25.89
6127	Opata_280577_PstIMspI_PA	25.89
6128	Opata_1220132_PstIMspI_PA	25.89
6129	Opata_1842032_PstIMspI_PA	25.89
6130	Opata_1766970_85_PstIMspI_SNP	25.89
6131	Opata_174312_PstIMseI_PA	25.89
6132	Opata_3555251_PstIMspI_PA	25.89
6133	Opata_1297699_PstIMseI_PA	25.89
6134	Opata_553779_PstIMseI_PA	25.89
6135	Opata_2291009_PstIMspI_PA	25.89
6136	Opata_1436531_PstIMseI_PA	25.89
6137	Opata_2312703_55_PstIMspI_SNP	25.89
6138	Opata_2596_PstIMseI_PA	25.89
6139	Opata_1608248_PstIMspI_PA	25.89
6140	Opata_1119906_5_PstIMseI_SNP	25.89
6141	Opata_2018436_PstIMseI_PA	25.89
6142	Opata_1761741_PstIMspI_PA	25.89
6143	Opata_80127_49_PstIMseI_SNP	25.89
6144	Opata_3479243_PstIMspI_PA	25.89
6145	Opata_156285_PstIMseI_PA	25.89
6146	M6_466356_PstIMspI_PA	25.89
6147	Opata_987993_PstIMseI_PA	25.89
6148	Opata_342326_PstIMspI_PA	25.89
6149	Opata_495020_PstIMseI_PA	25.89
6150	Opata_3177634_PstIMspI_PA	25.89
6151	Opata_63916_43_PstIMseI_SNP	25.89
6152	Opata_63916_32_PstIMseI_SNP	25.89
6153	M6_459975_PstIMseI_PA	25.89
6154	Opata_2299189_17_PstIMspI_SNP	25.89
6155	M6_225350_PstIMseI_PA	25.89
6156	M6_526458_PstIMseI_PA	25.89
6157	Opata_459639_PstIMseI_PA	25.89
6158	Opata_1314783_PstIMseI_PA	25.89
6159	Opata_1724846_PstIMspI_PA	25.89
6160	M6_5638_PstIMseI_PA	25.89
6161	M6_1492812_PstIMseI_PA	25.89
6162	M6_909237_PstIMspI_PA	25.89
6163	Opata_4022542_55_PstIMspI_SNP	25.89
6164	Opata_2015180_PstIMspI_PA	25.89
6165	M6_500178_PstIMspI_PA	25.89
6166	M6_2687933_PstIMseI_PA	25.89
6167	M6_1533064_PstIMspI_PA	25.89
6168	M6_1112592_PstIMseI_PA	25.89
6169	M6_2232599_PstIMseI_PA	25.89
6170	M6_514623_PstIMseI_PA	25.89
6171	M6_12190_PstIMseI_PA	25.89
6172	M6_1166402_PstIMspI_PA	25.89
6173	M6_810558_PstIMspI_PA	25.89
6174	M6_553223_PstIMseI_PA	25.89
6175	M6_41504_PstIMseI_PA	25.89
6176	M6_1239933_PstIMseI_PA	25.89
6177	M6_1148862_PstIMspI_PA	25.89
6178	M6_10793_PstIMspI_PA	25.89
6179	M6_236435_PstIMspI_PA	25.89
6180	M6_1521638_PstIMspI_PA	25.89
6181	M6_2912_PstIMspI_PA	25.89
6182	M6_1990777_PstIMspI_PA	25.89
6183	M6_202896_PstIMseI_PA	25.89
6184	Opata_975970_PstIMspI_PA	25.89
6185	M6_1384254_PstIMspI_PA	25.89
6186	M6_1977518_PstIMseI_PA	25.89
6187	M6_233154_PstIMseI_PA	25.89
6188	M6_2193125_PstIMspI_PA	25.89
6189	M6_2925008_PstIMspI_PA	25.89
6190	M6_443100_PstIMspI_PA	25.89
6191	M6_23558_PstIMseI_PA	25.89
6192	Opata_378786_PstIMseI_PA	25.89
6193	M6_1448629_PstIMluI_PA	25.89
6194	M6_532907_PstIMseI_PA	25.89
6195	Opata_4256081_PstIMspI_PA	25.89
6196	M6_21897_PstIMseI_PA	25.89
6197	M6_1236685_PstIMspI_PA	25.89
6198	M6_3025934_PstIMseI_PA	25.89
6199	M6_44730_PstIMseI_PA	25.89
6200	Opata_2850779_PstIMspI_PA	25.89
6201	M6_953221_PstIMseI_PA	25.89
6202	M6_15336_PstIMseI_PA	25.89
6203	M6_650111_PstIMseI_PA	25.89
6204	M6_2771373_PstIMspI_PA	25.89
6205	M6_1108699_PstIMspI_PA	25.89
6206	M6_288355_PstIMseI_PA	25.89
6207	M6_605433_PstIMspI_PA	25.89
6208	M6_1158350_PstIMseI_PA	25.89
6209	M6_497111_PstIMseI_PA	25.89
6210	M6_20008_PstIMspI_PA	25.89
6211	M6_168390_PstIMseI_PA	25.89
6212	M6_279865_PstIMseI_PA	25.89
6213	M6_455937_PstIMseI_PA	25.89
6214	M6_717201_PstIMspI_PA	25.89
6215	M6_1418094_PstIMseI_PA	25.89
6216	M6_2077262_PstIMseI_PA	25.89
6217	M6_1351151_PstIMseI_PA	25.89
6218	M6_3399769_PstIMspI_PA	25.89
6219	M6_3214359_PstIMspI_PA	25.89
6220	M6_1792274_PstIMluI_PA	25.89
6221	M6_936590_PstIMseI_PA	25.89
6222	Opata_1787709_PstIMseI_PA	25.89
6223	Opata_503370_PstIMseI_PA	25.89
6224	M6_168242_PstIMseI_PA	25.89
6225	M6_3775_PstIMspI_PA	25.89
6226	M6_1148682_PstIMspI_PA	25.89
6227	Opata_2744739_PstIMspI_PA	25.89
6228	M6_24269_PstIMseI_PA	25.89
6229	M6_4277489_PstIMseI_PA	25.89
6230	M6_995713_PstIMspI_PA	25.89
6231	M6_3605891_PstIMspI_PA	25.89
6232	Opata_1121205_PstIMseI_PA	25.89
6233	M6_575470_PstIMspI_PA	25.89
6234	Opata_92755_PstIMseI_PA	25.89
6235	M6_3277384_PstIMspI_PA	25.89
6236	M6_584132_PstIMseI_PA	25.89
6237	M6_1301958_PstIMspI_PA	25.89
6238	M6_341746_PstIMseI_PA	25.89
6239	M6_182287_PstIMseI_PA	25.89
6240	M6_3072075_PstIMspI_PA	25.89
6241	M6_407308_PstIMspI_PA	25.89
6242	Opata_2564442_PstIMspI_PA	25.89
6243	M6_50847_PstIMspI_PA	25.89
6244	M6_246117_PstIMspI_PA	25.89
6245	M6_1081816_PstIMseI_PA	25.89
6246	M6_496075_PstIMseI_PA	25.89
6247	Opata_3896996_PstIMspI_PA	25.89
6248	M6_307393_PstIMseI_PA	25.89
6249	Opata_2639738_PstIMspI_PA	25.89
6250	Opata_227261_PstIMseI_PA	25.89
6251	Opata_445326_PstIMspI_PA	25.89
6252	Opata_1744803_PstIMseI_PA	25.89
6253	Opata_33726_PstIMseI_PA	25.89
6254	M6_1016338_PstIMspI_PA	25.89
6255	Opata_1314114_PstIMspI_PA	25.89
6256	Opata_45008_PstIMseI_PA	25.89
6257	Opata_1709501_PstIMspI_PA	25.89
6258	Opata_2299698_PstIMseI_PA	25.89
6259	Opata_167964_PstIMseI_PA	25.89
6260	Opata_153686_PstIMseI_PA	25.89
6261	Opata_3651403_PstIMspI_PA	25.89
6262	Opata_1171769_PstIMseI_PA	25.89
6263	Opata_705404_PstIMspI_PA	25.89
6264	Opata_1379711_PstIMspI_PA	25.89
6265	M6_312874_PstIMspI_PA	25.89
6266	Opata_809696_PstIMseI_PA	25.89
6267	M6_2371897_PstIMspI_PA	25.89
6268	Opata_391182_PstIMseI_PA	25.89
6269	Opata_4078553_PstIMspI_PA	25.89
6270	Opata_3787738_PstIMspI_PA	25.89
6271	Opata_30552_PstIMspI_PA	25.89
6272	Opata_1158589_PstIMspI_PA	25.89
6273	Opata_2532012_PstIMspI_PA	25.89
6274	Opata_801355_PstIMluI_PA	25.89
6275	Opata_1247989_PstIMseI_PA	25.89
6276	Opata_863199_PstIMseI_PA	25.89
6277	M6_1016716_PstIMspI_PA	25.89
6278	M6_286572_PstIMseI_PA	25.89
6279	Opata_4141581_PstIMseI_PA	25.89
6280	M6_379949_PstIMspI_PA	25.89
6281	Opata_1032770_PstIMspI_PA	25.89
6282	Opata_2501377_PstIMspI_PA	25.89
6283	Opata_1581833_PstIMspI_PA	25.89
6284	Opata_630386_PstIMseI_PA	25.89
6285	M6_315552_PstIMspI_PA	25.89
6286	M6_298226_PstIMseI_PA	25.89
6287	Opata_1332970_PstIMluI_PA	25.89
6288	Opata_1152659_PstIMseI_PA	25.89
6289	Opata_104082_PstIMseI_PA	25.89
6290	Opata_2420843_PstIMspI_PA	25.89
6291	Opata_2263011_PstIMspI_PA	25.89
6292	Opata_369046_PstIMspI_PA	25.89
6293	Opata_2166367_PstIMspI_PA	25.89
6294	M6_1666654_PstIMspI_PA	25.89
6295	Opata_2836749_PstIMseI_PA	25.89
6296	Opata_950017_PstIMspI_PA	25.89
6297	Opata_194276_PstIMspI_PA	25.89
6298	Opata_3315392_PstIMseI_PA	25.89
6299	Opata_2646643_PstIMseI_PA	25.89
6300	M6_1225387_PstIMseI_PA	25.89
6301	Opata_618450_PstIMseI_PA	25.89
6302	Opata_1118159_PstIMseI_PA	25.89
6303	Opata_623140_PstIMseI_PA	25.89
6304	Opata_2110449_PstIMspI_PA	25.89
6305	Opata_2562222_PstIMseI_PA	25.89
6306	Opata_3503955_PstIMspI_PA	25.89
6307	M6_916144_PstIMspI_PA	25.89
6308	M6_2548785_PstIMspI_PA	25.89
6309	Opata_2359168_PstIMspI_PA	25.89
6310	Opata_1209718_PstIMseI_PA	25.89
6311	Opata_122674_PstIMseI_PA	25.89
6312	M6_712470_PstIMspI_PA	25.89
6313	Opata_614061_PstIMseI_PA	25.89
6314	Opata_91166_PstIMseI_PA	25.89
6315	Opata_120810_PstIMspI_PA	25.89
6316	Opata_562713_PstIMseI_PA	25.89
6317	Opata_3884275_PstIMspI_PA	25.89
6318	Opata_3237697_PstIMspI_PA	25.89
6319	M6_185127_PstIMseI_PA	25.89
6320	M6_1170360_PstIMseI_PA	25.89
6321	M6_394323_PstIMseI_PA	25.89
6322	Opata_317721_PstIMspI_PA	25.89
6323	Opata_858886_PstIMseI_PA	25.89
6324	M6_175466_PstIMseI_PA	25.89
6325	Opata_1948355_PstIMspI_PA	25.89
6326	Opata_4166032_PstIMspI_PA	25.89
6327	Opata_218655_PstIMseI_PA	25.89
6328	Opata_3394603_PstIMspI_PA	25.89
6329	M6_2556697_PstIMspI_PA	25.89
6330	M6_445844_PstIMspI_PA	25.89
6331	M6_164940_PstIMseI_PA	25.89
6332	Opata_1173544_PstIMspI_PA	25.89
6333	Opata_1147_PstIMseI_PA	25.89
6334	Opata_596779_PstIMseI_PA	25.89
6335	Opata_2455777_PstIMspI_PA	25.89
6336	Opata_1405486_PstIMseI_PA	25.89
6337	Opata_514123_PstIMseI_PA	25.89
6338	Opata_323225_PstIMspI_PA	25.89
6339	Opata_73182_PstIMseI_PA	25.89
6340	Opata_3222426_PstIMspI_PA	25.89
6341	M6_1240612_PstIMspI_PA	25.89
6342	Opata_258689_PstIMseI_PA	25.89
6343	M6_901933_PstIMspI_PA	25.89
6344	Opata_1627091_PstIMspI_PA	25.89
6345	Opata_1202553_PstIMseI_PA	25.89
6346	Opata_4107918_PstIMspI_PA	25.89
6347	M6_295109_PstIMspI_PA	25.89
6348	Opata_1196907_PstIMseI_PA	25.89
6349	Opata_393391_PstIMseI_PA	25.89
6350	M6_996745_PstIMseI_PA	25.89
6351	Opata_270305_PstIMseI_PA	25.89
6352	M6_2724820_PstIMspI_PA	25.89
6353	M6_1763288_PstIMseI_PA	25.89
6354	Opata_193097_PstIMseI_PA	25.89
6355	M6_1118977_PstIMspI_PA	25.89
6356	Opata_242206_PstIMseI_PA	25.89
6357	Opata_2039470_PstIMspI_PA	25.89
6358	Opata_2323371_PstIMspI_PA	25.89
6359	M6_2806583_PstIMspI_PA	25.89
6360	Opata_897666_PstIMspI_PA	25.89
6361	Opata_714832_PstIMseI_PA	25.89
6362	Opata_1551443_PstIMspI_PA	25.89
6363	Opata_1306641_PstIMspI_PA	25.89
6364	Opata_332175_PstIMspI_PA	25.89
6365	M6_2612815_PstIMspI_PA	25.89
6366	Opata_3879727_PstIMspI_PA	25.89
6367	Opata_187509_PstIMspI_PA	25.89
6368	Opata_643259_PstIMseI_PA	25.89
6369	Opata_2222884_PstIMspI_PA	25.89
6370	Opata_841141_PstIMspI_PA	25.89
6371	Opata_315108_PstIMspI_PA	25.89
6372	M6_2113118_PstIMspI_PA	25.89
6373	M6_1300545_PstIMspI_PA	25.89
6374	Opata_3605328_PstIMspI_PA	25.89
6375	Opata_286334_PstIMseI_PA	25.89
6376	Opata_4112376_PstIMspI_PA	25.89
6377	Opata_1796996_PstIMspI_PA	25.89
6378	Opata_1331503_PstIMseI_PA	25.89
6379	Opata_250428_PstIMseI_PA	25.89
6380	Opata_61752_PstIMseI_PA	25.89
6381	Opata_1246129_PstIMseI_PA	25.89
6382	Opata_1138803_PstIMspI_PA	25.89
6383	M6_318140_PstIMseI_PA	25.89
6384	Opata_305739_PstIMseI_PA	25.89
6385	Opata_2532548_PstIMspI_PA	25.89
6386	Opata_4353_PstIMseI_PA	25.89
6387	Opata_1810255_PstIMspI_PA	25.89
6388	Opata_2699691_PstIMspI_PA	25.89
6389	Opata_2556791_PstIMseI_PA	25.89
6390	Opata_3481946_PstIMspI_PA	25.89
6391	M6_610053_PstIMspI_PA	25.89
6392	Opata_1717442_PstIMspI_PA	25.89
6393	M6_1309360_PstIMspI_PA	25.89
6394	Opata_2143_PstIMseI_PA	25.89
6395	Opata_927748_PstIMspI_PA	25.89
6396	M6_2776846_PstIMseI_PA	25.89
6397	Opata_2006818_PstIMspI_PA	25.89
6398	Opata_733471_PstIMseI_PA	25.89
6399	M6_425680_PstIMspI_PA	25.89
6400	M6_630482_PstIMspI_PA	25.89
6401	M6_845959_PstIMspI_PA	25.89
6402	Opata_1341366_PstIMseI_PA	25.89
6403	Opata_315173_PstIMseI_PA	25.89
6404	Opata_61454_PstIMseI_PA	25.89
6405	Opata_3889310_PstIMspI_PA	25.89
6406	Opata_1802126_PstIMspI_PA	25.89
6407	Opata_3350679_PstIMseI_PA	25.89
6408	Opata_3923706_PstIMseI_PA	25.89
6409	M6_701817_PstIMspI_PA	25.89
6410	Opata_8642_PstIMseI_PA	25.89
6411	M6_2549865_PstIMspI_PA	25.89
6412	Opata_163338_PstIMseI_PA	25.89
6413	Opata_2758573_PstIMseI_PA	25.89
6414	Opata_249842_PstIMspI_PA	25.89
6415	Opata_749595_PstIMseI_PA	25.89
6416	M6_2308682_PstIMspI_PA	25.89
6417	Opata_2152525_PstIMspI_PA	25.89
6418	Opata_4119241_PstIMspI_PA	25.89
6419	Opata_1278876_PstIMspI_PA	25.89
6420	Opata_2588550_PstIMseI_PA	25.89
6421	Opata_3836730_PstIMspI_PA	25.89
6422	Opata_259344_PstIMspI_PA	25.89
6423	M6_1381718_PstIMseI_PA	25.89
6424	M6_1170535_PstIMseI_PA	25.89
6425	M6_38470_PstIMseI_PA	25.89
6426	M6_236779_PstIMspI_PA	25.89
6427	Opata_1004345_PstIMseI_PA	25.89
6428	Opata_1557184_PstIMspI_PA	25.89
6429	Opata_2583575_PstIMseI_PA	25.89
6430	Opata_2678551_PstIMseI_PA	25.89
6431	M6_374142_PstIMspI_PA	25.89
6432	Opata_916748_PstIMseI_PA	25.89
6433	Opata_797527_PstIMseI_PA	25.89
6434	M6_1450159_PstIMseI_PA	25.89
6435	M6_664888_PstIMseI_PA	25.89
6436	M6_425895_PstIMspI_PA	25.89
6437	M6_2351148_PstIMseI_PA	25.89
6438	M6_796697_PstIMspI_PA	25.89
6439	Opata_580269_PstIMspI_PA	25.89
6440	Opata_2050228_PstIMspI_PA	25.89
6441	Opata_800156_PstIMseI_PA	25.89
6442	Opata_736279_PstIMseI_PA	25.89
6443	Opata_39694_PstIMspI_PA	25.89
6444	Opata_189221_PstIMseI_PA	25.89
6445	Opata_243647_PstIMseI_PA	25.89
6446	M6_2746866_PstIMseI_PA	25.89
6447	Opata_1593744_PstIMspI_PA	25.89
6448	Opata_2187421_PstIMspI_PA	25.89
6449	Opata_519688_PstIMseI_PA	25.89
6450	Opata_1736847_PstIMspI_PA	25.89
6451	Opata_874748_PstIMseI_PA	25.89
6452	Opata_3569172_PstIMspI_PA	25.89
6453	Opata_3000874_PstIMspI_PA	25.89
6454	M6_1317760_PstIMspI_PA	25.89
6455	M6_903067_PstIMspI_PA	25.89
6456	Opata_387954_PstIMspI_PA	25.89
6457	Opata_2895318_PstIMseI_PA	25.89
6458	Opata_632358_PstIMseI_PA	25.89
6459	Opata_1969486_PstIMseI_PA	25.89
6460	Opata_1128649_PstIMspI_PA	25.89
6461	Opata_2013217_PstIMspI_PA	25.89
6462	Opata_2572597_PstIMseI_PA	25.89
6463	Opata_540432_PstIMseI_PA	25.89
6464	Opata_3311298_PstIMspI_PA	25.89
6465	Opata_3627853_PstIMseI_PA	25.89
6466	Opata_635618_PstIMseI_PA	25.89
6467	Opata_3939718_PstIMspI_PA	25.89
6468	M6_1387047_PstIMseI_PA	25.89
6469	Opata_2355014_PstIMspI_PA	25.89
6470	M6_356976_PstIMspI_PA	25.89
6471	Opata_3902628_PstIMspI_PA	25.89
6472	Opata_1569163_PstIMseI_PA	25.89
6473	M6_3315605_PstIMspI_PA	25.89
6474	M6_890218_PstIMseI_PA	25.89
6475	M6_19159_PstIMseI_PA	25.89
6476	Opata_1199285_PstIMseI_PA	25.89
6477	Opata_693743_PstIMspI_PA	25.89
6478	Opata_1800840_PstIMspI_PA	25.89
6479	Opata_444016_PstIMspI_PA	25.89
6480	Opata_3494516_PstIMspI_PA	25.89
6481	Opata_2469851_PstIMspI_PA	25.89
6482	M6_534189_PstIMspI_PA	25.89
6483	Opata_2811656_PstIMspI_PA	25.89
6484	M6_3321712_PstIMspI_PA	25.89
6485	M6_435474_PstIMspI_PA	25.89
6486	M6_1398226_PstIMseI_PA	25.89
6487	M6_706517_PstIMseI_PA	25.89
6488	Opata_544701_PstIMseI_PA	25.89
6489	M6_1986112_PstIMspI_PA	25.89
6490	M6_1206887_PstIMspI_PA	25.89
6491	Opata_261232_PstIMspI_PA	25.89
6492	Opata_3869736_PstIMspI_PA	25.89
6493	M6_454034_PstIMspI_PA	25.89
6494	Opata_228760_PstIMspI_PA	25.89
6495	Opata_2368835_PstIMspI_PA	25.89
6496	Opata_355474_PstIMspI_PA	25.89
6497	Opata_4251920_PstIMspI_PA	25.89
6498	Opata_2135879_PstIMspI_PA	25.89
6499	Opata_2571768_PstIMspI_PA	25.89
6500	Opata_2403997_PstIMseI_PA	25.89
6501	M6_195987_PstIMseI_PA	25.89
6502	M6_308995_PstIMseI_PA	25.89
6503	M6_599874_PstIMseI_PA	25.89
6504	M6_693129_PstIMseI_PA	25.89
6505	M6_556195_PstIMspI_PA	25.89
6506	Opata_854393_PstIMseI_PA	25.89
6507	M6_4220596_PstIMseI_PA	25.89
6508	Opata_2613852_PstIMseI_PA	25.89
6509	Opata_1840320_43_PstIMspI_SNP	25.89
6510	Opata_1641630_PstIMspI_PA	25.89
6511	Opata_1906896_PstIMluI_PA	25.89
6512	Opata_530464_PstIMseI_PA	25.89
6513	Opata_46826_54_PstIMseI_SNP	25.89
6514	Opata_458815_PstIMspI_PA	25.89
6515	Opata_871376_PstIMspI_PA	25.89
6516	Opata_3109483_PstIMspI_PA	25.89
6517	Opata_153924_PstIMspI_PA	25.89
6518	Opata_3087155_PstIMspI_PA	25.89
6519	Opata_1061605_PstIMseI_PA	25.89
6520	Opata_1954995_8_PstIMspI_SNP	25.89
6521	Opata_379215_45_PstIMseI_SNP	25.89
6522	Opata_1917273_61_PstIMspI_SNP	25.89
6523	Opata_1116937_PstIMseI_PA	25.89
6524	Opata_3624150_35_PstIMspI_SNP	25.89
6525	Opata_739660_32_PstIMseI_SNP	25.89
6526	Opata_3433384_PstIMspI_PA	25.89
6527	Opata_863731_PstIMseI_PA	25.89
6528	Opata_1013940_PstIMseI_PA	25.89
6529	Opata_298685_26_PstIMseI_SNP	25.89
6530	Opata_916356_PstIMseI_PA	25.89
6531	Opata_4324380_PstIMseI_PA	25.89
6532	Opata_3515698_39_PstIMspI_SNP	25.89
6533	Opata_3329738_PstIMseI_PA	25.89
6534	Opata_4263199_29_PstIMspI_SNP	25.89
6535	Opata_1954995_40_PstIMspI_SNP	25.89
6536	Opata_78602_PstIMspI_PA	25.89
6537	Opata_833311_PstIMseI_PA	25.89
6538	Opata_1771645_53_PstIMspI_SNP	25.89
6539	Opata_1706377_PstIMspI_PA	25.89
6540	Opata_1308883_PstIMseI_PA	25.89
6541	Opata_804514_PstIMseI_PA	25.89
6542	Opata_1922667_PstIMspI_PA	25.89
6543	Opata_4151700_PstIMspI_PA	25.89
6544	Opata_1388546_PstIMspI_PA	25.89
6545	Opata_1485824_PstIMluI_PA	25.89
6546	Opata_161016_PstIMspI_PA	25.89
6547	Opata_1837659_50_PstIMspI_SNP	25.89
6548	Opata_1007284_82_PstIMseI_SNP	25.89
6549	Opata_2540958_PstIMluI_PA	25.89
6550	Opata_1082157_PstIMseI_PA	25.89
6551	Opata_198230_PstIMseI_PA	25.89
6552	Opata_1553309_PstIMluI_PA	25.89
6553	Opata_18721_PstIMseI_PA	25.89
6554	Opata_216870_45_PstIMseI_SNP	25.89
6555	Opata_1098132_PstIMseI_PA	25.89
6556	Opata_546714_55_PstIMseI_SNP	25.89
6557	Opata_1821901_41_PstIMspI_SNP	25.89
6558	Opata_741433_PstIMspI_PA	25.89
6559	Opata_382688_PstIMseI_PA	25.89
6560	Opata_132708_80_PstIMseI_SNP	25.89
6561	Opata_154723_PstIMseI_PA	25.89
6562	Opata_1954995_4_PstIMspI_SNP	25.89
6563	Opata_48548_77_PstIMluI_SNP	25.89
6564	Opata_95766_PstIMluI_PA	25.89
6565	Opata_457652_PstIMseI_PA	25.89
6566	Opata_1101500_PstIMspI_PA	25.89
6567	Opata_10084_75_PstIMluI_SNP	25.89
6568	Opata_691958_PstIMseI_PA	25.89
6569	Opata_2554549_PstIMspI_PA	25.89
6570	Opata_42905_22_PstIMseI_SNP	25.89
6571	Opata_124985_15_PstIMseI_SNP	25.89
6572	Opata_739846_PstIMluI_PA	25.89
6573	Opata_1982840_PstIMspI_PA	25.89
6574	Opata_1050076_PstIMluI_PA	25.89
6575	Opata_725234_PstIMseI_PA	25.89
6576	Opata_439296_PstIMluI_PA	25.89
6577	Opata_849896_PstIMseI_PA	25.89
6578	Opata_732051_PstIMseI_PA	25.89
6579	Opata_183606_PstIMseI_PA	25.89
6580	Opata_2449223_PstIMspI_PA	25.89
6581	Opata_3598134_PstIMspI_PA	25.89
6582	Opata_2324161_PstIMluI_PA	25.89
6583	Opata_1755163_PstIMluI_PA	25.89
6584	Opata_3825074_PstIMspI_PA	25.89
6585	Opata_2970139_PstIMspI_PA	25.89
6586	Opata_498760_PstIMspI_PA	25.89
6587	Opata_307759_PstIMseI_PA	25.89
6588	Opata_239766_PstIMseI_PA	25.89
6589	Opata_3284089_PstIMspI_PA	25.89
6590	Opata_1310440_PstIMseI_PA	25.89
6591	Opata_1283723_PstIMseI_PA	25.89
6592	Opata_695947_PstIMseI_PA	25.89
6593	Opata_1298471_PstIMseI_PA	25.89
6594	Opata_232024_PstIMspI_PA	25.89
6595	Opata_15275_PstIMseI_PA	25.89
6596	Opata_3827049_PstIMspI_PA	25.89
6597	Opata_4378002_PstIMseI_PA	25.89
6598	Opata_53235_PstIMspI_PA	25.89
6599	Opata_1536311_PstIMseI_PA	25.89
6600	Opata_928595_PstIMspI_PA	25.89
6601	Opata_29078_PstIMseI_PA	25.89
6602	Opata_601249_PstIMseI_PA	25.89
6603	Opata_2542087_PstIMspI_PA	25.89
6604	Opata_558945_PstIMseI_PA	25.89
6605	Opata_160278_PstIMseI_PA	25.89
6606	Opata_85395_PstIMspI_PA	25.89
6607	Opata_507007_PstIMspI_PA	25.89
6608	Opata_890515_PstIMluI_PA	25.89
6609	Opata_260461_PstIMseI_PA	25.89
6610	Opata_899824_PstIMseI_PA	25.89
6611	Opata_207668_PstIMseI_PA	25.89
6612	Opata_373290_PstIMseI_PA	25.89
6613	Opata_4078475_PstIMspI_PA	25.89
6614	Opata_3751862_PstIMspI_PA	25.89
6615	Opata_121820_PstIMseI_PA	25.89
6616	Opata_1973304_PstIMspI_PA	25.89
6617	Opata_1673047_PstIMseI_PA	25.89
6618	Opata_3467124_PstIMseI_PA	25.89
6619	Opata_775251_PstIMspI_PA	25.89
6620	Opata_562254_PstIMspI_PA	25.89
6621	Opata_262303_PstIMseI_PA	25.89
6622	Opata_2061852_PstIMspI_PA	25.89
6623	Opata_1728685_PstIMspI_PA	25.89
6624	Opata_3273186_PstIMspI_PA	25.89
6625	Opata_113159_PstIMseI_PA	25.89
6626	Opata_362821_PstIMseI_PA	25.89
6627	Opata_971199_PstIMseI_PA	25.89
6628	Opata_2275755_PstIMspI_PA	25.89
6629	Opata_1275246_PstIMseI_PA	25.89
6630	Opata_268061_PstIMspI_PA	25.89
6631	Opata_3288131_PstIMspI_PA	25.89
6632	Opata_382952_PstIMseI_PA	25.89
6633	Opata_896167_PstIMspI_PA	25.89
6634	Opata_611117_PstIMseI_PA	25.89
6635	Opata_1573036_PstIMspI_PA	25.89
6636	Opata_1721345_PstIMseI_PA	25.89
6637	Opata_1018648_PstIMseI_PA	25.89
6638	Opata_2934885_PstIMspI_PA	25.89
6639	Opata_2271754_PstIMspI_PA	25.89
6640	Opata_91714_PstIMseI_PA	25.89
6641	Opata_1555332_PstIMspI_PA	25.89
6642	Opata_390047_PstIMseI_PA	25.89
6643	Opata_4024680_PstIMspI_PA	25.89
6644	Opata_2099778_PstIMspI_PA	25.89
6645	Opata_410259_PstIMseI_PA	25.89
6646	Opata_372001_PstIMseI_PA	25.89
6647	Opata_389477_PstIMseI_PA	25.89
6648	Opata_935197_PstIMspI_PA	25.89
6649	Opata_3983074_PstIMspI_PA	25.89
6650	Opata_187174_PstIMspI_PA	25.89
6651	Opata_3618006_PstIMseI_PA	25.89
6652	Opata_664920_PstIMseI_PA	25.89
6653	Opata_3615714_PstIMspI_PA	25.89
6654	Opata_993347_PstIMluI_PA	25.89
6655	Opata_141631_PstIMspI_PA	25.89
6656	cssfr5	25.89
6657	Opata_330691_PstIMspI_PA	25.89
6658	M6_813319_PstIMseI_PA	25.89
6659	Opata_3976292_5_PstIMspI_SNP	25.89
6660	Opata_50393_31_PstIMseI_SNP	25.89
6661	Opata_816343_30_PstIMseI_SNP	25.89
6662	Opata_1897700_43_PstIMspI_SNP	25.89
6663	Opata_1547613_73_PstIMspI_SNP	25.89
6664	M6_1327120_PstIMseI_PA	25.89
6665	Opata_969948_49_PstIMspI_SNP	25.89
6666	Opata_1687636_52_PstIMspI_SNP	25.89
6667	Opata_105278_PstIMspI_PA	25.89
6668	Opata_479790_6_PstIMseI_SNP	25.89
6669	Opata_15387_38_PstIMseI_SNP	25.89
6670	Opata_3037348_23_PstIMspI_SNP	25.89
6671	Opata_969948_4_PstIMspI_SNP	25.89
6672	Opata_1115364_PstIMluI_PA	25.89
6673	M6_1599271_PstIMseI_PA	25.89
6674	M6_682410_PstIMseI_PA	25.89
6675	M6_710349_PstIMseI_PA	25.89
6676	M6_2562915_PstIMspI_PA	25.89
6677	Opata_673205_51_PstIMspI_SNP	25.89
6678	Opata_816343_21_PstIMseI_SNP	25.89
6679	Opata_1170839_87_PstIMseI_SNP	25.89
6680	Opata_206047_60_PstIMseI_SNP	25.89
6681	Opata_2483979_87_PstIMseI_SNP	25.89
6682	M6_1333265_PstIMseI_PA	25.89
6683	Opata_2387571_60_PstIMspI_SNP	25.89
6684	Opata_2483979_8_PstIMseI_SNP	25.89
6685	Opata_2390791_27_PstIMspI_SNP	25.89
6686	Opata_129141_30_PstIMseI_SNP	25.89
6687	M6_2664753_PstIMspI_PA	25.89
6688	M6_819163_PstIMseI_PA	25.89
6689	Opata_1921544_43_PstIMseI_SNP	25.89
6690	Opata_50393_56_PstIMseI_SNP	25.89
6691	M6_208331_PstIMseI_PA	25.89
6692	M6_370833_PstIMseI_PA	25.89
6693	Opata_3727336_18_PstIMspI_SNP	25.89
6694	Opata_372580_51_PstIMseI_SNP	25.89
6695	Opata_1359497_31_PstIMseI_SNP	25.89
6696	M6_2781291_PstIMspI_PA	25.89
6697	Opata_45913_10_PstIMspI_SNP	25.89
6698	M6_448692_PstIMseI_PA	25.89
6699	Opata_1825384_58_PstIMspI_SNP	25.89
6700	Opata_241815_1_PstIMseI_SNP	25.89
6701	M6_43781_PstIMspI_PA	25.89
6702	Opata_816343_19_PstIMseI_SNP	25.89
6703	Opata_764805_18_PstIMseI_SNP	25.89
6704	Opata_100806_37_PstIMseI_SNP	25.89
6705	Opata_570358_86_PstIMseI_SNP	25.89
6706	Opata_4199455_PstIMspI_PA	25.89
6707	Opata_421818_52_PstIMseI_SNP	25.89
6708	Opata_3281153_9_PstIMspI_SNP	25.89
6709	Opata_1822698_84_PstIMseI_SNP	25.89
6710	Opata_1636573_PstIMspI_PA	25.89
6711	Opata_1267525_PstIMspI_PA	25.89
6712	Opata_3453037_PstIMspI_PA	25.89
6713	Opata_475160_35_PstIMseI_SNP	25.89
6714	Opata_2001668_55_PstIMspI_SNP	25.89
6715	Opata_8030_52_PstIMspI_SNP	25.89
6716	Opata_1359497_17_PstIMseI_SNP	25.89
6717	Opata_2483979_20_PstIMseI_SNP	25.89
6718	Opata_479790_36_PstIMseI_SNP	25.89
6719	Opata_972932_35_PstIMseI_SNP	25.89
6720	Opata_3684576_74_PstIMspI_SNP	25.89
6721	Opata_3281153_76_PstIMspI_SNP	25.89
6722	Opata_372580_35_PstIMseI_SNP	25.89
6723	Opata_2390791_48_PstIMspI_SNP	25.89
6724	Opata_50393_38_PstIMseI_SNP	25.89
6725	Opata_1406151_28_PstIMluI_SNP	25.89
6726	Opata_8030_57_PstIMspI_SNP	25.89
6727	Opata_541513_72_PstIMseI_SNP	25.89
6728	M6_3565583_PstIMspI_PA	25.89
6729	M6_3100496_PstIMspI_PA	25.89
6730	Opata_241815_48_PstIMseI_SNP	25.89
6731	Opata_2508901_38_PstIMseI_SNP	25.89
6732	Opata_3399652_21_PstIMspI_SNP	25.89
6733	M6_872876_PstIMspI_PA	25.89
6734	Opata_863396_44_PstIMspI_SNP	25.89
6735	Opata_155707_62_PstIMseI_SNP	25.89
6736	M6_2995588_PstIMspI_PA	25.89
6737	M6_2967108_PstIMspI_PA	25.89
6738	M6_645740_PstIMseI_PA	25.89
6739	Opata_610604_9_PstIMseI_SNP	25.89
6740	Opata_255012_31_PstIMseI_SNP	25.89
6741	Opata_1379106_PstIMspI_PA	25.89
6742	M6_1704529_PstIMseI_PA	25.89
6743	M6_3966735_PstIMseI_PA	25.89
6744	M6_16848_PstIMseI_PA	25.89
6745	Opata_1195667_PstIMseI_PA	25.89
6746	M6_3078391_PstIMspI_PA	25.89
6747	Opata_610604_41_PstIMseI_SNP	25.89
6748	M6_1004011_PstIMluI_PA	25.89
6749	M6_1540098_PstIMseI_PA	25.89
6750	Opata_403396_PstIMseI_PA	25.89
6751	Opata_421729_PstIMseI_PA	25.89
6752	M6_1556097_PstIMspI_PA	25.89
6753	M6_5595_PstIMseI_PA	25.89
6754	Opata_516766_85_PstIMspI_SNP	25.89
6755	M6_1562308_PstIMspI_PA	25.89
6756	Opata_2841530_20_PstIMspI_SNP	25.89
6757	M6_1365099_PstIMseI_PA	25.89
6758	M6_581856_PstIMseI_PA	25.89
6759	Opata_2021486_7_PstIMseI_SNP	25.89
6760	Opata_587791_PstIMseI_PA	25.89
6761	M6_2546866_PstIMspI_PA	25.89
6762	M6_778625_PstIMspI_PA	25.89
6763	M6_14668_PstIMseI_PA	25.89
6764	Opata_1787619_13_PstIMspI_SNP	25.89
6765	M6_373558_PstIMspI_PA	25.89
6766	M6_2654574_PstIMseI_PA	25.89
6767	M6_2360632_PstIMspI_PA	25.89
6768	M6_726759_PstIMspI_PA	25.89
6769	M6_602002_PstIMspI_PA	25.89
6770	Opata_803426_10_PstIMseI_SNP	25.89
6771	M6_288417_PstIMseI_PA	25.89
6772	M6_3115813_PstIMspI_PA	25.89
6773	M6_1931275_PstIMspI_PA	25.89
6774	Opata_543381_PstIMseI_PA	25.89
6775	M6_77590_PstIMseI_PA	25.89
6776	Opata_564632_51_PstIMseI_SNP	25.89
6777	M6_116376_PstIMseI_PA	25.89
6778	M6_2690792_PstIMspI_PA	25.89
6779	Opata_437238_32_PstIMspI_SNP	25.89
6780	M6_836108_PstIMspI_PA	25.89
6781	M6_262398_PstIMspI_PA	25.89
6782	M6_688419_PstIMseI_PA	25.89
6783	M6_31755_PstIMseI_PA	25.89
6784	M6_1386866_PstIMseI_PA	25.89
6785	M6_2866872_PstIMspI_PA	25.89
6786	M6_420356_PstIMluI_PA	25.89
6787	M6_376716_PstIMspI_PA	25.89
6788	M6_2681223_PstIMspI_PA	25.89
6789	M6_353523_PstIMluI_PA	25.89
6790	M6_555345_PstIMseI_PA	25.89
6791	M6_370297_PstIMspI_PA	25.89
6792	M6_2045098_PstIMseI_PA	25.89
6793	Opata_1671092_85_PstIMspI_SNP	25.89
6794	M6_2021326_PstIMspI_PA	25.89
6795	M6_658979_PstIMspI_PA	25.89
6796	M6_2711381_PstIMspI_PA	25.89
6797	M6_2646710_PstIMseI_PA	25.89
6798	Opata_1950292_12_PstIMspI_SNP	25.89
6799	M6_1077902_PstIMspI_PA	25.89
6800	M6_2492856_PstIMspI_PA	25.89
6801	M6_334135_PstIMspI_PA	25.89
6802	Opata_1657325_55_PstIMspI_SNP	25.89
6803	Opata_564632_52_PstIMseI_SNP	25.89
6804	M6_2213088_PstIMspI_PA	25.89
6805	M6_313600_PstIMseI_PA	25.89
6806	M6_568018_PstIMspI_PA	25.89
6807	M6_3117_PstIMseI_PA	25.89
6808	M6_52034_PstIMseI_PA	25.89
6809	Opata_3292054_64_PstIMspI_SNP	25.89
6810	Opata_2540669_9_PstIMspI_SNP	25.89
6811	M6_1989593_PstIMspI_PA	25.89
6812	M6_499376_PstIMspI_PA	25.89
6813	M6_320498_PstIMseI_PA	25.89
6814	M6_245369_PstIMspI_PA	25.89
6815	M6_477902_PstIMluI_PA	25.89
6816	M6_458154_PstIMspI_PA	25.89
6817	M6_51055_PstIMseI_PA	25.89
6818	M6_1205294_PstIMspI_PA	25.89
6819	M6_2260678_PstIMluI_PA	25.89
6820	M6_1728303_PstIMseI_PA	25.89
6821	Opata_3543522_87_PstIMspI_SNP	25.89
6822	M6_400082_PstIMspI_PA	25.89
6823	M6_412743_PstIMspI_PA	25.89
6824	Opata_757505_24_PstIMseI_SNP	25.89
6825	Opata_675384_80_PstIMseI_SNP	25.89
6826	M6_543711_PstIMspI_PA	25.89
6827	M6_904602_PstIMspI_PA	25.89
6828	M6_521346_PstIMspI_PA	25.89
6829	M6_754686_PstIMspI_PA	25.89
6830	M6_2965793_PstIMspI_PA	25.89
6831	Opata_2252134_PstIMspI_PA	25.89
6832	M6_537331_PstIMspI_PA	25.89
6833	Opata_83493_PstIMseI_PA	25.89
6834	Opata_675384_41_PstIMseI_SNP	25.89
6835	M6_887278_PstIMspI_PA	25.89
6836	M6_1786085_PstIMspI_PA	25.89
6837	M6_2557441_PstIMseI_PA	25.89
6838	M6_1968283_PstIMseI_PA	25.89
6839	Opata_232705_PstIMseI_PA	25.89
6840	Opata_4630_PstIMseI_PA	25.89
6841	M6_1286881_PstIMseI_PA	25.89
6842	M6_263467_PstIMseI_PA	25.89
6843	M6_1140321_PstIMspI_PA	25.89
6844	M6_4108629_PstIMseI_PA	25.89
6845	Opata_2050166_47_PstIMspI_SNP	25.89
6846	Opata_551093_PstIMspI_PA	25.89
6847	M6_824923_PstIMspI_PA	25.89
6848	Opata_999879_PstIMseI_PA	25.89
6849	Opata_2577062_PstIMspI_PA	25.89
6850	M6_903018_PstIMspI_PA	25.89
6851	Opata_219931_PstIMspI_PA	25.89
6852	M6_2193464_PstIMspI_PA	25.89
6853	M6_646296_PstIMspI_PA	25.89
6854	M6_1334525_PstIMseI_PA	25.89
6855	M6_2452394_PstIMspI_PA	25.89
6856	M6_855319_PstIMseI_PA	25.89
6857	M6_645874_PstIMspI_PA	25.89
6858	M6_3420498_PstIMspI_PA	25.89
6859	Opata_2147941_PstIMspI_PA	25.89
6860	Opata_380150_PstIMseI_PA	25.89
6861	M6_2977383_PstIMspI_PA	25.89
6862	M6_699145_PstIMseI_PA	25.89
6863	M6_111691_PstIMseI_PA	25.89
6864	Opata_1021583_PstIMspI_PA	25.89
6865	M6_2925431_PstIMspI_PA	25.89
6866	M6_1507598_PstIMspI_PA	25.89
6867	M6_846163_PstIMseI_PA	25.89
6868	Opata_3278034_PstIMseI_PA	25.89
6869	Opata_934440_PstIMspI_PA	25.89
6870	M6_1451020_PstIMspI_PA	25.89
6871	M6_552905_PstIMspI_PA	25.89
6872	Opata_346144_PstIMseI_PA	25.89
6873	M6_227912_PstIMspI_PA	25.89
6874	M6_1124963_PstIMseI_PA	25.89
6875	M6_971297_PstIMseI_PA	25.89
6876	M6_2615728_PstIMspI_PA	25.89
6877	M6_1261736_PstIMseI_PA	25.89
6878	M6_1133167_PstIMseI_PA	25.89
6879	M6_289039_PstIMspI_PA	25.89
6880	M6_1555583_PstIMspI_PA	25.89
6881	M6_603798_PstIMseI_PA	25.89
6882	Opata_2050166_50_PstIMspI_SNP	25.89
6883	M6_3032376_PstIMseI_PA	25.89
6884	M6_3280204_PstIMseI_PA	25.89
6885	M6_585660_PstIMseI_PA	25.89
6886	M6_1327373_PstIMspI_PA	25.89
6887	Opata_42403_PstIMseI_PA	25.89
6888	Opata_1811503_17_PstIMspI_SNP	25.89
6889	M6_2441280_PstIMspI_PA	25.89
6890	M6_593221_PstIMspI_PA	25.89
6891	M6_217215_PstIMseI_PA	25.89
6892	M6_3404505_PstIMspI_PA	25.89
6893	M6_279685_PstIMseI_PA	25.89
6894	M6_528162_PstIMspI_PA	25.89
6895	M6_988927_PstIMseI_PA	25.89
6896	M6_169449_PstIMseI_PA	25.89
6897	M6_64886_PstIMseI_PA	25.89
6898	M6_1108336_PstIMspI_PA	25.89
6899	M6_58349_PstIMspI_PA	25.89
6900	M6_894192_PstIMspI_PA	25.89
6901	M6_1044127_PstIMspI_PA	25.89
6902	M6_745010_PstIMseI_PA	25.89
6903	M6_487992_PstIMspI_PA	25.89
6904	M6_620076_PstIMspI_PA	25.89
6905	Opata_1581544_PstIMspI_PA	25.89
6906	Opata_751946_PstIMspI_PA	25.89
6907	M6_65057_PstIMseI_PA	25.89
6908	M6_576314_PstIMspI_PA	25.89
6909	Opata_1553763_PstIMspI_PA	25.89
6910	M6_577567_PstIMspI_PA	25.89
6911	M6_342773_PstIMseI_PA	25.89
6912	M6_2751819_PstIMspI_PA	25.89
6913	M6_196211_PstIMseI_PA	25.89
6914	M6_420337_PstIMspI_PA	25.89
6915	Opata_157979_70_PstIMseI_SNP	25.89
6916	M6_312794_PstIMspI_PA	25.89
6917	M6_1318445_PstIMspI_PA	25.89
6918	M6_3035877_PstIMspI_PA	25.89
6919	M6_955538_PstIMspI_PA	25.89
6920	M6_3611032_PstIMseI_PA	25.89
6921	M6_142357_PstIMseI_PA	25.89
6922	M6_427811_PstIMseI_PA	25.89
6923	M6_452781_PstIMspI_PA	25.89
6924	M6_3221827_PstIMseI_PA	25.89
6925	M6_883106_PstIMspI_PA	25.89
6926	M6_55747_PstIMseI_PA	25.89
6927	M6_427126_PstIMspI_PA	25.89
6928	M6_187543_PstIMseI_PA	25.89
6929	M6_2251842_PstIMspI_PA	25.89
6930	Opata_67460_PstIMseI_PA	25.89
6931	M6_701977_PstIMspI_PA	25.89
6932	M6_3485737_PstIMseI_PA	25.89
6933	M6_307783_PstIMseI_PA	25.89
6934	M6_157819_PstIMseI_PA	25.89
6935	M6_3136668_PstIMspI_PA	25.89
6936	M6_1334190_PstIMspI_PA	25.89
6937	Opata_279746_PstIMseI_PA	25.89
6938	Opata_972349_PstIMspI_PA	25.89
6939	Opata_3944493_PstIMspI_PA	25.89
6940	M6_1565517_PstIMseI_PA	25.89
6941	M6_243679_PstIMspI_PA	25.89
6942	M6_835402_PstIMseI_PA	25.89
6943	M6_618929_PstIMseI_PA	25.89
6944	M6_218495_PstIMseI_PA	25.89
6945	M6_489402_PstIMseI_PA	25.89
6946	M6_35440_PstIMspI_PA	25.89
6947	M6_750545_PstIMspI_PA	25.89
6948	M6_608429_PstIMspI_PA	25.89
6949	M6_2584303_PstIMspI_PA	25.89
6950	M6_1281575_PstIMspI_PA	25.89
6951	Opata_143323_PstIMspI_PA	25.89
6952	M6_243277_PstIMspI_PA	25.89
6953	M6_595_PstIMspI_PA	25.89
6954	M6_1757008_PstIMspI_PA	25.89
6955	Opata_514501_PstIMluI_PA	25.89
6956	M6_389077_PstIMspI_PA	25.89
6957	Opata_4061955_PstIMspI_PA	25.89
6958	M6_3105087_PstIMspI_PA	25.89
6959	M6_563890_PstIMseI_PA	25.89
6960	M6_913396_PstIMspI_PA	25.89
6961	M6_612369_PstIMspI_PA	25.89
6962	Opata_891746_PstIMseI_PA	25.89
6963	Opata_1811503_75_PstIMspI_SNP	25.89
6964	M6_1299580_PstIMseI_PA	25.89
6965	M6_2173036_PstIMseI_PA	25.89
6966	Opata_204993_PstIMseI_PA	25.89
6967	Opata_2251035_PstIMspI_PA	25.89
6968	M6_864317_PstIMspI_PA	25.89
6969	M6_901138_PstIMseI_PA	25.89
6970	M6_780265_PstIMspI_PA	25.89
6971	M6_295494_PstIMseI_PA	25.89
6972	Opata_82728_PstIMseI_PA	25.89
6973	Opata_251808_PstIMseI_PA	25.89
6974	M6_825798_PstIMspI_PA	25.89
6975	M6_704788_PstIMspI_PA	25.89
6976	M6_3088548_PstIMseI_PA	25.89
6977	M6_546513_PstIMspI_PA	25.89
6978	M6_810958_PstIMspI_PA	25.89
6979	M6_251737_PstIMseI_PA	25.89
6980	M6_835249_PstIMspI_PA	25.89
6981	M6_2218947_PstIMseI_PA	25.89
6982	M6_1202559_PstIMseI_PA	25.89
6983	M6_2848279_PstIMspI_PA	25.89
6984	M6_1756202_PstIMspI_PA	25.89
6985	M6_177428_PstIMspI_PA	25.89
6986	M6_642951_PstIMseI_PA	25.89
6987	Opata_3464996_PstIMseI_PA	25.89
6988	M6_3165726_PstIMspI_PA	25.89
6989	M6_1290050_PstIMspI_PA	25.89
6990	M6_547990_PstIMspI_PA	25.89
6991	Opata_2133916_PstIMseI_PA	25.89
6992	M6_667480_PstIMseI_PA	25.89
6993	M6_390871_PstIMseI_PA	25.89
6994	Opata_1021355_PstIMseI_PA	25.89
6995	M6_270161_PstIMseI_PA	25.89
6996	Opata_3771675_PstIMseI_PA	25.89
6997	M6_655539_PstIMspI_PA	25.89
6998	M6_2148823_PstIMspI_PA	25.89
6999	M6_240423_PstIMseI_PA	25.89
7000	M6_796892_PstIMspI_PA	25.89
7001	M6_601364_PstIMseI_PA	25.89
7002	M6_3412510_PstIMspI_PA	25.89
7003	M6_930421_PstIMseI_PA	25.89
7004	Opata_935816_PstIMseI_PA	25.89
7005	M6_2145289_PstIMspI_PA	25.89
7006	M6_2161282_PstIMseI_PA	25.89
7007	M6_695846_PstIMspI_PA	25.89
7008	M6_20299_PstIMseI_PA	25.89
7009	M6_333744_PstIMspI_PA	25.89
7010	M6_301913_PstIMluI_PA	25.89
7011	M6_874364_PstIMseI_PA	25.89
7012	M6_4043849_PstIMseI_PA	25.89
7013	M6_1710832_PstIMspI_PA	25.89
7014	M6_290394_PstIMspI_PA	25.89
7015	M6_2802030_PstIMseI_PA	25.89
7016	M6_3208139_PstIMspI_PA	25.89
7017	M6_268390_PstIMseI_PA	25.89
7018	M6_869819_PstIMspI_PA	25.89
7019	M6_1024232_PstIMseI_PA	25.89
7020	M6_983676_PstIMseI_PA	25.89
7021	M6_33193_PstIMseI_PA	25.89
7022	Opata_3036446_PstIMseI_PA	25.89
7023	Opata_145167_PstIMspI_PA	25.89
7024	M6_804623_PstIMspI_PA	25.89
7025	M6_1160674_PstIMseI_PA	25.89
7026	M6_483815_PstIMspI_PA	25.89
7027	M6_539092_PstIMseI_PA	25.89
7028	M6_2516582_PstIMseI_PA	25.89
7029	M6_463761_PstIMspI_PA	25.89
7030	M6_1372497_PstIMspI_PA	25.89
7031	M6_506587_PstIMspI_PA	25.89
7032	Opata_308662_PstIMspI_PA	25.89
7033	Opata_5159_PstIMseI_PA	25.89
7034	M6_658659_PstIMseI_PA	25.89
7035	M6_3250_PstIMseI_PA	25.89
7036	M6_1045771_PstIMseI_PA	25.89
7037	M6_872979_PstIMspI_PA	25.89
7038	M6_234000_PstIMseI_PA	25.89
7039	M6_479540_PstIMseI_PA	25.89
7040	M6_576191_PstIMseI_PA	25.89
7041	M6_328393_PstIMspI_PA	25.89
7042	M6_311200_PstIMspI_PA	25.89
7043	M6_339277_PstIMspI_PA	25.89
7044	M6_388363_PstIMseI_PA	25.89
7045	Opata_1084183_PstIMspI_PA	25.89
7046	Opata_1965049_PstIMspI_PA	25.89
7047	Opata_4822_PstIMseI_PA	25.89
7048	M6_1470448_PstIMspI_PA	25.89
7049	M6_509441_PstIMspI_PA	25.89
7050	M6_2794978_PstIMspI_PA	25.89
7051	M6_881332_PstIMspI_PA	25.89
7052	M6_1102782_PstIMseI_PA	25.89
7053	M6_150252_PstIMseI_PA	25.89
7054	M6_2273893_PstIMspI_PA	25.89
7055	M6_60861_PstIMseI_PA	25.89
7056	M6_13682_PstIMspI_PA	25.89
7057	M6_589432_PstIMspI_PA	25.89
7058	M6_764708_PstIMspI_PA	25.89
7059	M6_225265_PstIMspI_PA	25.89
7060	M6_328600_PstIMseI_PA	25.89
7061	M6_465466_PstIMseI_PA	25.89
7062	M6_1352872_PstIMseI_PA	25.89
7063	M6_1124184_PstIMspI_PA	25.89
7064	Opata_2147071_PstIMspI_PA	25.89
7065	M6_52609_PstIMseI_PA	25.89
7066	M6_403811_PstIMspI_PA	25.89
7067	Opata_502158_PstIMseI_PA	25.89
7068	M6_439731_PstIMseI_PA	25.89
7069	Opata_63173_PstIMseI_PA	25.89
7070	M6_4644_PstIMseI_PA	25.89
7071	M6_3285425_PstIMspI_PA	25.89
7072	M6_11242_PstIMspI_PA	25.89
7073	M6_357151_PstIMspI_PA	25.89
7074	M6_2488038_PstIMseI_PA	25.89
7075	Opata_4116988_PstIMspI_PA	25.89
7076	M6_3449406_PstIMspI_PA	25.89
7077	M6_3117055_PstIMspI_PA	25.89
7078	M6_48343_PstIMseI_PA	25.89
7079	M6_2508802_PstIMspI_PA	25.89
7080	M6_170566_PstIMseI_PA	25.89
7081	Opata_829404_PstIMseI_PA	25.89
7082	Opata_665835_PstIMspI_PA	25.89
7083	Opata_593177_PstIMspI_PA	25.89
7084	M6_281669_PstIMseI_PA	25.89
7085	M6_607386_PstIMspI_PA	25.89
7086	M6_62310_PstIMseI_PA	25.89
7087	M6_258703_PstIMspI_PA	25.89
7088	M6_509187_PstIMspI_PA	25.89
7089	M6_316466_PstIMspI_PA	25.89
7090	M6_416079_PstIMspI_PA	25.89
7091	M6_687254_PstIMspI_PA	25.89
7092	M6_2138939_PstIMspI_PA	25.89
7093	Opata_3185953_PstIMseI_PA	25.89
7094	M6_62863_PstIMseI_PA	25.89
7095	M6_493354_PstIMseI_PA	25.89
7096	M6_1327317_PstIMseI_PA	25.89
7097	Opata_28047_PstIMseI_PA	25.89
7098	M6_1104769_PstIMseI_PA	25.89
7099	M6_4237142_PstIMseI_PA	25.89
7100	M6_442719_PstIMspI_PA	25.89
7101	M6_1466432_PstIMspI_PA	25.89
7102	M6_406685_PstIMseI_PA	25.89
7103	Opata_1220009_PstIMseI_PA	25.89
7104	M6_1399981_PstIMseI_PA	25.89
7105	Opata_163567_PstIMspI_PA	25.89
7106	M6_72116_PstIMseI_PA	25.89
7107	Opata_671024_PstIMseI_PA	25.89
7108	M6_219189_PstIMspI_PA	25.89
7109	M6_768104_PstIMseI_PA	25.89
7110	M6_416771_PstIMseI_PA	25.89
7111	M6_133025_PstIMspI_PA	25.89
7112	M6_2580757_PstIMspI_PA	25.89
7113	Opata_1499187_PstIMspI_PA	25.89
7114	M6_116460_PstIMspI_PA	25.89
7115	M6_1783199_PstIMseI_PA	25.89
7116	M6_114790_PstIMspI_PA	25.89
7117	M6_609340_PstIMspI_PA	25.89
7118	M6_1322219_PstIMspI_PA	25.89
7119	Opata_985261_PstIMspI_PA	25.89
7120	M6_37646_PstIMspI_PA	25.89
7121	M6_441953_PstIMseI_PA	25.89
7122	M6_1133933_PstIMseI_PA	25.89
7123	M6_244229_PstIMseI_PA	25.89
7124	M6_535554_PstIMspI_PA	25.89
7125	M6_792161_PstIMspI_PA	25.89
7126	M6_2079064_PstIMspI_PA	25.89
7127	M6_269676_PstIMspI_PA	25.89
7128	M6_95058_PstIMseI_PA	25.89
7129	M6_799730_PstIMspI_PA	25.89
7130	M6_1796735_PstIMspI_PA	25.89
7131	M6_716071_PstIMseI_PA	25.89
7132	M6_3160902_PstIMspI_PA	25.89
7133	Opata_402757_PstIMseI_PA	25.89
7134	M6_1877816_PstIMseI_PA	25.89
7135	M6_1288492_PstIMspI_PA	25.89
7136	Opata_3249003_89_PstIMspI_SNP	25.89
7137	M6_647492_PstIMspI_PA	25.89
7138	M6_149587_PstIMspI_PA	25.89
7139	M6_539791_PstIMseI_PA	25.89
7140	M6_3419871_PstIMspI_PA	25.89
7141	M6_708950_PstIMseI_PA	25.89
7142	M6_737771_PstIMspI_PA	25.89
7143	M6_753804_PstIMspI_PA	25.89
7144	M6_308802_PstIMseI_PA	25.89
7145	M6_974133_PstIMseI_PA	25.89
7146	M6_1607709_PstIMspI_PA	25.89
7147	Opata_141800_PstIMspI_PA	25.89
7148	M6_692775_PstIMspI_PA	25.89
7149	M6_2942740_PstIMspI_PA	25.89
7150	M6_3526153_PstIMspI_PA	25.89
7151	M6_1115927_PstIMspI_PA	25.89
7152	Opata_1956251_PstIMspI_PA	25.89
7153	M6_339324_PstIMspI_PA	25.89
7154	M6_1429288_PstIMspI_PA	25.89
7155	M6_2562846_PstIMseI_PA	25.89
7156	M6_505157_PstIMseI_PA	25.89
7157	M6_125335_PstIMspI_PA	25.89
7158	M6_3448580_PstIMspI_PA	25.89
7159	M6_623786_PstIMspI_PA	25.89
7160	M6_218812_PstIMseI_PA	25.89
7161	M6_675072_PstIMspI_PA	25.89
7162	M6_3276804_PstIMspI_PA	25.89
7163	M6_330323_PstIMspI_PA	25.89
7164	M6_1280266_PstIMseI_PA	25.89
7165	M6_1507930_PstIMspI_PA	25.89
7166	M6_1658919_PstIMspI_PA	25.89
7167	M6_349908_PstIMseI_PA	25.89
7168	M6_908322_PstIMspI_PA	25.89
7169	M6_414539_PstIMspI_PA	25.89
7170	M6_1275694_PstIMseI_PA	25.89
7171	M6_1557582_PstIMspI_PA	25.89
7172	M6_170237_PstIMspI_PA	25.89
7173	M6_1707159_PstIMspI_PA	25.89
7174	Opata_792563_PstIMseI_PA	25.89
7175	M6_1931742_PstIMspI_PA	25.89
7176	M6_889259_PstIMspI_PA	25.89
7177	M6_3334766_PstIMspI_PA	25.89
7178	M6_502808_PstIMspI_PA	25.89
7179	Opata_2154123_PstIMspI_PA	25.89
7180	Opata_113710_PstIMspI_PA	25.89
7181	M6_475343_PstIMspI_PA	25.89
7182	M6_981480_PstIMseI_PA	25.89
7183	M6_500794_PstIMseI_PA	25.89
7184	M6_403301_PstIMspI_PA	25.89
7185	M6_622762_PstIMseI_PA	25.89
7186	Opata_588594_PstIMseI_PA	25.89
7187	M6_311989_PstIMspI_PA	25.89
7188	M6_2347526_PstIMspI_PA	25.89
7189	M6_396799_PstIMseI_PA	25.89
7190	M6_1824885_PstIMspI_PA	25.89
7191	M6_406723_PstIMluI_PA	25.89
7192	M6_2079010_PstIMspI_PA	25.89
7193	M6_116706_PstIMspI_PA	25.89
7194	Opata_661077_PstIMspI_PA	25.89
7195	M6_93244_PstIMseI_PA	25.89
7196	M6_2818577_PstIMspI_PA	25.89
7197	M6_3007851_PstIMspI_PA	25.89
7198	M6_2746391_PstIMspI_PA	25.89
7199	Opata_7132_PstIMseI_PA	25.89
7200	M6_2024445_PstIMspI_PA	25.89
7201	M6_2684181_PstIMspI_PA	25.89
7202	M6_545091_PstIMspI_PA	25.89
7203	M6_758728_PstIMseI_PA	25.89
7204	M6_3535909_PstIMseI_PA	25.89
7205	M6_978094_PstIMspI_PA	25.89
7206	M6_726801_PstIMspI_PA	25.89
7207	csLV34	25.89
7208	M6_859671_PstIMluI_PA	25.89
7209	Opata_255012_40_PstIMseI_SNP	25.89
7210	Opata_2436010_55_PstIMspI_SNP	25.89
7211	Opata_1098528_61_PstIMseI_SNP	25.89
7212	M6_2699626_PstIMspI_PA	25.89
7213	M6_996786_PstIMseI_PA	25.89
7214	Opata_1034549_3_PstIMseI_SNP	25.89
7215	M6_2914337_PstIMspI_PA	25.89
7216	M6_37604_PstIMseI_PA	25.89
7217	M6_1609321_PstIMspI_PA	25.89
7218	Opata_2756136_22_PstIMseI_SNP	25.89
7219	M6_752793_PstIMluI_PA	25.89
7220	Opata_3252192_48_PstIMspI_SNP	25.89
7221	Opata_493845_13_PstIMseI_SNP	25.89
7222	Opata_1252590_19_PstIMseI_SNP	25.89
7223	Opata_329197_PstIMseI_PA	25.89
7224	M6_1316114_PstIMluI_PA	25.89
7225	Opata_1671092_64_PstIMspI_SNP	25.89
7226	M6_1721903_PstIMspI_PA	25.89
7227	Opata_947253_57_PstIMseI_SNP	25.89
7228	M6_3193206_PstIMspI_PA	25.89
7229	Opata_2081191_72_PstIMspI_SNP	25.89
7230	M6_443649_11_PstIMspI_SNP	25.89
7231	M6_1216240_PstIMluI_PA	25.89
7232	Opata_122496_2_PstIMseI_SNP	25.89
7233	M6_404939_PstIMspI_PA	25.89
7234	Opata_80395_51_PstIMspI_SNP	25.89
7235	Opata_1321782_64_PstIMspI_SNP	25.89
7236	M6_2070337_PstIMluI_PA	25.89
7237	M6_44225_PstIMspI_PA	25.89
7238	Opata_2756136_83_PstIMseI_SNP	25.89
7239	Opata_635300_38_PstIMseI_SNP	25.89
7240	M6_88042_PstIMluI_PA	25.89
7241	M6_2204789_PstIMluI_PA	25.89
7242	Opata_4414943_72_PstIMseI_SNP	25.89
7243	Opata_1034549_16_PstIMseI_SNP	25.89
7244	Opata_2428489_PstIMspI_PA	25.89
7245	Opata_635300_8_PstIMseI_SNP	25.89
7246	Opata_291278_PstIMspI_PA	25.89
7247	Opata_1671092_65_PstIMspI_SNP	25.89
7248	M6_443649_64_PstIMspI_SNP	25.89
7249	Opata_4070785_11_PstIMseI_SNP	25.89
7250	M6_149089_PstIMluI_PA	25.89
7251	Opata_356860_PstIMseI_PA	25.89
7252	M6_332524_PstIMspI_PA	25.89
7253	Opata_4070785_79_PstIMseI_SNP	25.89
7254	Opata_3559300_PstIMseI_PA	25.89
7255	Opata_2318562_PstIMseI_PA	25.89
7256	M6_1086127_PstIMseI_PA	25.89
7257	M6_840455_PstIMluI_PA	25.89
7258	M6_2721395_PstIMspI_PA	25.89
7259	Opata_70315_69_PstIMseI_SNP	25.89
7260	M6_1083585_PstIMseI_PA	25.89
7261	Opata_1950084_46_PstIMspI_SNP	25.89
7262	Opata_4045318_PstIMspI_PA	25.89
7263	Opata_96443_17_PstIMspI_SNP	25.89
7264	Opata_31588_69_PstIMspI_SNP	25.89
7265	Opata_2295014_31_PstIMspI_SNP	25.89
7266	M6_1365093_PstIMluI_PA	25.89
7267	Opata_1869082_20_PstIMspI_SNP	25.89
7268	Opata_240224_87_PstIMseI_SNP	25.89
7269	Opata_1748661_71_PstIMspI_SNP	25.89
7270	Opata_1683960_35_PstIMspI_SNP	25.89
7271	Opata_346642_PstIMseI_PA	25.89
7272	M6_157160_PstIMseI_PA	25.89
7273	M6_1297509_PstIMluI_PA	25.89
7274	Opata_173615_1_PstIMseI_SNP	25.89
7275	Opata_2992215_37_PstIMspI_SNP	25.89
7276	Opata_240224_83_PstIMseI_SNP	25.89
7277	Opata_635300_80_PstIMseI_SNP	25.89
7278	Opata_3918558_65_PstIMspI_SNP	25.89
7279	M6_489844_PstIMspI_PA	25.89
7280	M6_69222_PstIMseI_PA	25.89
7281	M6_2102020_PstIMspI_PA	25.89
7282	M6_296229_PstIMseI_PA	25.89
7283	Opata_666519_61_PstIMspI_SNP	25.89
7284	M6_212765_PstIMspI_PA	25.89
7285	Opata_1184801_16_PstIMseI_SNP	25.89
7286	M6_810762_PstIMspI_PA	25.89
7287	Opata_248939_26_PstIMseI_SNP	25.89
7288	M6_2509815_PstIMluI_PA	25.89
7289	Opata_4070785_46_PstIMseI_SNP	25.89
7290	M6_2253071_PstIMluI_PA	25.89
7291	M6_55558_PstIMluI_PA	25.89
7292	M6_16607_PstIMspI_PA	25.89
7293	Opata_345505_79_PstIMspI_SNP	25.89
7294	Opata_688102_23_PstIMspI_SNP	25.89
7295	Opata_3959187_39_PstIMspI_SNP	25.89
7296	M6_237956_PstIMspI_PA	25.89
7297	M6_1610650_PstIMseI_PA	25.89
7298	M6_537281_PstIMseI_PA	25.89
7299	M6_20327_PstIMseI_PA	25.89
7300	M6_2498462_PstIMluI_PA	25.89
7301	M6_359581_PstIMseI_PA	25.89
7302	Opata_1599760_81_PstIMspI_SNP	25.89
7303	Opata_2734695_PstIMseI_PA	25.89
7304	M6_931393_PstIMluI_PA	25.89
7305	M6_1678028_PstIMluI_PA	25.89
7306	M6_218110_PstIMspI_PA	25.89
7307	M6_59928_PstIMseI_PA	25.89
7308	Opata_237937_PstIMseI_PA	25.89
7309	Opata_637454_46_PstIMseI_SNP	25.89
7310	M6_1451344_PstIMspI_PA	25.89
7311	Opata_417636_PstIMseI_PA	25.89
7312	M6_3259744_PstIMseI_PA	25.89
7313	M6_1190722_PstIMseI_PA	25.89
7314	M6_1748918_PstIMluI_PA	25.89
7315	Opata_585291_PstIMspI_PA	25.89
7316	M6_728863_PstIMseI_PA	25.89
7317	Opata_160204_PstIMseI_PA	25.89
7318	M6_618341_PstIMseI_PA	25.89
7319	M6_124009_PstIMspI_PA	25.89
7320	Opata_566997_PstIMseI_PA	25.89
7321	Opata_1106115_PstIMseI_PA	25.89
7322	Opata_1602790_PstIMspI_PA	25.89
7323	Opata_246883_PstIMseI_PA	25.89
7324	M6_654912_PstIMspI_PA	25.89
7325	M6_2589800_PstIMluI_PA	25.89
7326	Opata_1220931_PstIMseI_PA	25.89
7327	M6_409005_PstIMseI_PA	25.89
7328	M6_786230_PstIMspI_PA	25.89
7329	Opata_2607213_PstIMseI_PA	25.89
7330	Opata_111937_PstIMseI_PA	25.89
7331	Opata_258210_PstIMspI_PA	25.89
7332	Opata_914208_PstIMseI_PA	25.89
7333	M6_138200_PstIMspI_PA	25.89
7334	M6_495843_PstIMseI_PA	25.89
7335	Opata_789319_PstIMseI_PA	25.89
7336	M6_51879_PstIMseI_PA	25.89
7337	M6_119451_PstIMseI_PA	25.89
7338	M6_190507_PstIMseI_PA	25.89
7339	M6_471253_PstIMluI_PA	25.89
7340	M6_443255_PstIMspI_PA	25.89
7341	Opata_191357_PstIMseI_PA	25.89
7342	M6_343572_PstIMseI_PA	25.89
7343	Opata_2551590_PstIMspI_PA	25.89
7344	Opata_312635_6_PstIMspI_SNP	25.89
7345	M6_993377_PstIMseI_PA	25.89
7346	M6_2664079_PstIMspI_PA	25.89
7347	Opata_545351_PstIMseI_PA	25.89
7348	M6_550152_PstIMseI_PA	25.89
7349	M6_224030_PstIMseI_PA	25.89
7350	Opata_88849_PstIMseI_PA	25.89
7351	M6_2528094_PstIMseI_PA	25.89
7352	M6_2067346_PstIMspI_PA	25.89
7353	M6_65589_PstIMseI_PA	25.89
7354	Opata_3323665_PstIMspI_PA	25.89
7355	M6_255529_PstIMseI_PA	25.89
7356	Opata_2438143_PstIMspI_PA	25.89
7357	M6_206579_PstIMspI_PA	25.89
7358	M6_319234_PstIMspI_PA	25.89
7359	Opata_288100_PstIMspI_PA	25.89
7360	M6_1005108_PstIMseI_PA	25.89
7361	M6_1216898_PstIMseI_PA	25.89
7362	M6_1424627_PstIMluI_PA	25.89
7363	M6_2343736_PstIMseI_PA	25.89
7364	Opata_598997_PstIMspI_PA	25.89
7365	Opata_814797_PstIMseI_PA	25.89
7366	M6_2238705_PstIMspI_PA	25.89
7367	M6_4031824_PstIMseI_PA	25.89
7368	Opata_1621020_PstIMspI_PA	25.89
7369	M6_363961_PstIMseI_PA	25.89
7370	M6_294131_PstIMspI_PA	25.89
7371	M6_264972_PstIMseI_PA	25.89
7372	M6_555224_PstIMspI_PA	25.89
7373	M6_620304_PstIMspI_PA	25.89
7374	M6_141995_PstIMseI_PA	25.89
7375	M6_248045_PstIMseI_PA	25.89
7376	Opata_118944_PstIMspI_PA	25.89
7377	M6_349723_PstIMseI_PA	25.89
7378	Opata_3580546_PstIMspI_PA	25.89
7379	M6_864593_PstIMluI_PA	25.89
7380	Opata_47156_PstIMseI_PA	25.89
7381	Opata_54948_PstIMseI_PA	25.89
7382	Opata_2020763_PstIMspI_PA	25.89
7383	M6_1284030_PstIMseI_PA	25.89
7384	M6_44399_PstIMspI_PA	25.89
7385	Opata_737263_PstIMseI_PA	25.89
7386	Opata_1367358_PstIMspI_PA	25.89
7387	M6_449045_PstIMseI_PA	25.89
7388	Opata_4258526_9_PstIMspI_SNP	25.89
7389	M6_154427_PstIMspI_PA	25.89
7390	M6_1373089_PstIMseI_PA	25.89
7391	M6_156425_PstIMseI_PA	25.89
7392	Opata_3705404_33_PstIMspI_SNP	25.89
7393	M6_1042127_PstIMseI_PA	25.89
7394	M6_1863389_PstIMspI_PA	25.89
7395	M6_1616043_PstIMspI_PA	25.89
7396	M6_1550976_PstIMspI_PA	25.89
7397	Opata_668081_PstIMspI_PA	25.89
7398	Opata_2237459_PstIMspI_PA	25.89
7399	M6_313716_PstIMspI_PA	25.89
7400	Opata_882548_PstIMseI_PA	25.89
7401	M6_276731_PstIMseI_PA	25.89
7402	Opata_1677097_PstIMspI_PA	25.89
7403	Opata_130044_PstIMseI_PA	25.89
7404	Opata_3641107_PstIMseI_PA	25.89
7405	Opata_687861_PstIMseI_PA	25.89
7406	M6_239343_PstIMspI_PA	25.89
7407	M6_56331_PstIMseI_PA	25.89
7408	Opata_22015_PstIMseI_PA	25.89
7409	Opata_2679473_PstIMspI_PA	25.89
7410	Opata_293002_PstIMseI_PA	25.89
7411	M6_32676_PstIMseI_PA	25.89
7412	M6_767572_PstIMluI_PA	25.89
7413	M6_2360693_PstIMspI_PA	25.89
7414	M6_965519_PstIMseI_PA	25.89
7415	M6_734934_PstIMspI_PA	25.89
7416	M6_1790093_PstIMseI_PA	25.89
7417	M6_380648_PstIMspI_PA	25.89
7418	Opata_139531_PstIMseI_PA	25.89
7419	M6_361327_PstIMspI_PA	25.89
7420	M6_231835_PstIMseI_PA	25.89
7421	Opata_3365963_PstIMspI_PA	25.89
7422	M6_1387163_PstIMspI_PA	25.89
7423	Opata_98498_PstIMseI_PA	25.89
7424	Opata_203129_PstIMseI_PA	25.89
7425	Opata_597085_PstIMseI_PA	25.89
7426	M6_378404_PstIMspI_PA	25.89
7427	M6_19885_PstIMspI_PA	25.89
7428	M6_41576_PstIMseI_PA	25.89
7429	M6_1468035_PstIMspI_PA	25.89
7430	M6_55609_PstIMseI_PA	25.89
7431	M6_761607_PstIMseI_PA	25.89
7432	M6_1165628_PstIMspI_PA	25.89
7433	M6_39331_PstIMspI_PA	25.89
7434	Opata_695327_PstIMspI_PA	25.89
7435	Opata_1539466_PstIMspI_PA	25.89
7436	M6_4176476_PstIMseI_PA	25.89
7437	M6_18691_PstIMseI_PA	25.89
7438	Opata_719214_PstIMspI_PA	25.89
7439	M6_375014_PstIMspI_PA	25.89
7440	M6_3259006_PstIMspI_PA	25.89
7441	M6_1040370_PstIMseI_PA	25.89
7442	M6_1720813_PstIMspI_PA	25.89
7443	M6_92229_PstIMspI_PA	25.89
7444	M6_702110_PstIMseI_PA	25.89
7445	M6_2324726_PstIMspI_PA	25.89
7446	Opata_876659_PstIMseI_PA	25.89
7447	M6_790654_PstIMseI_PA	25.89
7448	M6_1877688_PstIMspI_PA	25.89
7449	M6_43154_PstIMspI_PA	25.89
7450	M6_1677139_PstIMspI_PA	25.89
7451	M6_692970_PstIMluI_PA	25.89
7452	M6_96530_PstIMseI_PA	25.89
7453	Opata_782380_PstIMseI_PA	25.89
7454	Opata_32972_PstIMseI_PA	25.89
7455	Opata_1423217_PstIMseI_PA	25.89
7456	Opata_3480749_PstIMspI_PA	25.89
7457	Opata_2353313_PstIMspI_PA	25.89
7458	M6_2294938_PstIMspI_PA	25.89
7459	M6_1051615_PstIMspI_PA	25.89
7460	M6_405802_PstIMseI_PA	25.89
7461	M6_747675_PstIMseI_PA	25.89
7462	M6_2292739_PstIMluI_PA	25.89
7463	M6_1388192_PstIMspI_PA	25.89
7464	Opata_1143022_PstIMseI_PA	25.89
7465	M6_868564_PstIMseI_PA	25.89
7466	Opata_1306621_PstIMspI_PA	25.89
7467	M6_1899683_PstIMspI_PA	25.89
7468	Opata_580899_PstIMseI_PA	25.89
7469	M6_1397155_PstIMseI_PA	25.89
7470	M6_239546_PstIMseI_PA	25.89
7471	M6_1300394_PstIMspI_PA	25.89
7472	M6_2505362_PstIMspI_PA	25.89
7473	M6_251683_PstIMspI_PA	25.89
7474	M6_61693_PstIMspI_PA	25.89
7475	M6_2231945_PstIMseI_PA	25.89
7476	M6_505578_PstIMseI_PA	25.89
7477	M6_259961_PstIMspI_PA	25.89
7478	M6_3259564_PstIMspI_PA	25.89
7479	M6_381680_PstIMseI_PA	25.89
7480	M6_643100_PstIMseI_PA	25.89
7481	M6_383253_PstIMspI_PA	25.89
7482	M6_929184_PstIMseI_PA	25.89
7483	M6_371428_PstIMseI_PA	25.89
7484	M6_2751467_PstIMspI_PA	25.89
7485	M6_2059824_PstIMspI_PA	25.89
7486	M6_1689671_PstIMspI_PA	25.89
7487	M6_171171_PstIMspI_PA	25.89
7488	M6_30756_PstIMspI_PA	25.89
7489	M6_1866236_PstIMseI_PA	25.89
7490	M6_3353251_PstIMspI_PA	25.89
7491	M6_191189_PstIMspI_PA	25.89
7492	M6_1836149_PstIMseI_PA	25.89
7493	M6_11307_PstIMseI_PA	25.89
7494	M6_747288_PstIMspI_PA	25.89
7495	M6_346383_PstIMspI_PA	25.89
7496	Opata_3280201_25_PstIMspI_SNP	25.89
7497	Opata_672939_36_PstIMseI_SNP	25.89
7498	Opata_658919_PstIMseI_PA	25.89
7499	Opata_1292016_PstIMseI_PA	25.89
7500	Opata_1060212_PstIMseI_PA	25.89
7501	Opata_177557_67_PstIMspI_SNP	25.89
7502	M6_493179_PstIMspI_PA	25.89
7503	Opata_1840989_PstIMseI_PA	25.89
7504	Opata_141450_17_PstIMseI_SNP	25.89
7505	Opata_450688_PstIMseI_PA	25.89
7506	Opata_710066_68_PstIMspI_SNP	25.89
7507	M6_4864_PstIMseI_PA	25.89
7508	Opata_94689_83_PstIMseI_SNP	25.89
7509	Opata_2459601_PstIMspI_PA	25.89
7510	Opata_541453_42_PstIMseI_SNP	25.89
7511	Opata_362454_2_PstIMseI_SNP	25.89
7512	Opata_4134601_86_PstIMspI_SNP	25.89
7513	M6_528992_PstIMspI_PA	25.89
7514	Opata_84151_25_PstIMseI_SNP	25.89
7515	Opata_765396_52_PstIMspI_SNP	25.89
7516	Opata_9593_53_PstIMseI_SNP	25.89
7517	M6_154443_PstIMspI_PA	25.89
7518	M6_1223758_PstIMspI_PA	25.89
7519	Opata_1086365_PstIMseI_PA	25.89
7520	Opata_223513_33_PstIMspI_SNP	25.89
7521	Opata_3062176_34_PstIMspI_SNP	25.89
7522	Opata_2795600_75_PstIMseI_SNP	25.89
7523	Opata_1228191_44_PstIMseI_SNP	25.89
7524	Opata_120220_42_PstIMseI_SNP	25.89
7525	Opata_75599_56_PstIMluI_SNP	25.89
7526	Opata_1844177_80_PstIMspI_SNP	25.89
7527	Opata_101458_70_PstIMseI_SNP	25.89
7528	Opata_177149_31_PstIMseI_SNP	25.89
7529	Opata_807708_PstIMseI_PA	25.89
7530	Opata_79468_67_PstIMseI_SNP	25.89
7531	Opata_21009_53_PstIMseI_SNP	25.89
7532	Opata_595515_PstIMseI_PA	25.89
7533	Opata_633320_PstIMseI_PA	25.89
7534	Opata_1042964_PstIMspI_PA	25.89
7535	Opata_251849_15_PstIMseI_SNP	25.89
7536	Opata_635750_PstIMseI_PA	25.89
7537	M6_680675_PstIMspI_PA	25.89
7538	Opata_548593_55_PstIMseI_SNP	25.89
7539	Opata_17891_72_PstIMseI_SNP	25.89
7540	Opata_12980_79_PstIMluI_SNP	25.89
7541	Opata_1491108_31_PstIMspI_SNP	25.89
7542	Opata_52199_3_PstIMseI_SNP	25.89
7543	M6_3172870_PstIMspI_PA	25.89
7544	Opata_1491108_36_PstIMspI_SNP	25.89
7545	Opata_2795600_74_PstIMseI_SNP	25.89
7546	Opata_667358_52_PstIMseI_SNP	25.89
7547	Opata_765396_57_PstIMspI_SNP	25.89
7548	Opata_3482867_66_PstIMspI_SNP	25.89
7549	Opata_1852456_11_PstIMspI_SNP	25.89
7550	Opata_53875_89_PstIMseI_SNP	25.89
7551	Opata_548593_86_PstIMseI_SNP	25.89
7552	Opata_296992_86_PstIMseI_SNP	25.89
7553	Opata_2705278_47_PstIMspI_SNP	25.89
7554	M6_2508134_PstIMspI_PA	25.89
7555	Opata_684940_14_PstIMseI_SNP	25.89
7556	Opata_3495885_17_PstIMspI_SNP	25.89
7557	Opata_258056_79_PstIMluI_SNP	25.89
7558	Opata_2826253_PstIMspI_PA	25.89
7559	M6_128463_PstIMseI_PA	25.89
7560	Opata_402250_46_PstIMspI_SNP	25.89
7561	Opata_2436938_81_PstIMspI_SNP	25.89
7562	Opata_688102_16_PstIMspI_SNP	25.89
7563	M6_1867870_PstIMspI_PA	25.89
7564	M6_1994023_PstIMluI_PA	25.89
7565	Opata_1076231_PstIMspI_PA	25.89
7566	Opata_2513528_PstIMspI_PA	25.89
7567	Opata_79468_37_PstIMseI_SNP	25.89
7568	M6_890469_PstIMspI_PA	25.89
7569	Opata_3062333_PstIMspI_PA	25.89
7570	Opata_16340_38_PstIMseI_SNP	25.89
7571	Opata_684940_15_PstIMseI_SNP	25.89
7572	M6_1272167_PstIMseI_PA	25.89
7573	Opata_402250_11_PstIMspI_SNP	25.89
7574	Opata_1748661_80_PstIMspI_SNP	25.89
7575	Opata_1599760_76_PstIMspI_SNP	25.89
7576	Opata_400124_PstIMseI_PA	25.89
7577	Opata_534956_41_PstIMseI_SNP	25.89
7578	Opata_783083_31_PstIMspI_SNP	25.89
7579	Opata_1748661_60_PstIMspI_SNP	25.89
7580	Opata_52199_46_PstIMseI_SNP	25.89
7581	M6_630334_PstIMspI_PA	25.89
7582	Opata_1599760_12_PstIMspI_SNP	25.89
7583	Opata_619567_85_PstIMseI_SNP	25.89
7584	Opata_170354_50_PstIMseI_SNP	25.89
7585	Opata_94689_23_PstIMseI_SNP	25.89
7586	Opata_251849_22_PstIMseI_SNP	25.89
7587	Opata_499378_PstIMseI_PA	25.89
7588	Opata_828809_PstIMseI_PA	25.89
7589	Opata_3403742_18_PstIMspI_SNP	25.89
7590	Opata_2183749_PstIMspI_PA	25.89
7591	Opata_55832_22_PstIMseI_SNP	25.89
7592	Opata_3671923_PstIMspI_PA	25.89
7593	M6_2768988_PstIMseI_PA	25.89
7594	Opata_1145114_PstIMseI_PA	25.89
7595	Opata_2988763_PstIMspI_PA	25.89
7596	Opata_177149_7_PstIMseI_SNP	25.89
7597	Opata_28569_81_PstIMseI_SNP	25.89
7598	Opata_3341627_70_PstIMseI_SNP	25.89
7599	Opata_1852456_22_PstIMspI_SNP	25.89
7600	M6_2954453_PstIMspI_PA	25.89
7601	M6_2519437_PstIMspI_PA	25.89
7602	Opata_308901_52_PstIMspI_SNP	25.89
7603	Opata_3201583_PstIMspI_PA	25.89
7604	Opata_407254_PstIMspI_PA	25.89
7605	M6_1941725_PstIMspI_PA	25.89
7606	Opata_1631368_48_PstIMspI_SNP	25.89
7607	Opata_3937408_PstIMspI_PA	25.89
7608	Opata_2216047_PstIMseI_PA	25.89
7609	Opata_2729997_PstIMluI_PA	25.89
7610	Opata_4127892_PstIMseI_PA	25.89
7611	Opata_2520439_PstIMspI_PA	25.89
7612	Opata_3543522_20_PstIMspI_SNP	25.89
7613	Opata_438459_PstIMseI_PA	25.89
7614	Opata_3336247_PstIMspI_PA	25.89
7615	Opata_3159781_PstIMseI_PA	25.89
7616	M6_1284911_PstIMspI_PA	25.89
7617	Opata_268524_42_PstIMseI_SNP	25.89
7618	Opata_208340_7_PstIMseI_SNP	25.89
7619	Opata_2486313_48_PstIMspI_SNP	25.89
7620	Opata_67594_13_PstIMseI_SNP	25.89
7621	Opata_3543522_9_PstIMspI_SNP	25.89
7622	Opata_366447_PstIMspI_PA	25.89
7623	M6_442662_PstIMspI_PA	25.89
7624	Opata_4135236_PstIMseI_PA	25.89
7625	M6_356162_PstIMspI_PA	25.89
7626	Opata_2746783_PstIMspI_PA	25.89
7627	Opata_183707_PstIMspI_PA	25.89
7628	Opata_1813540_PstIMspI_PA	25.89
7629	Opata_399046_PstIMseI_PA	25.89
7630	Opata_1003669_PstIMseI_PA	25.89
7631	Opata_1025668_PstIMseI_PA	25.89
7632	M6_2848035_PstIMseI_PA	25.89
7633	Opata_35488_PstIMluI_PA	25.89
7634	M6_925865_PstIMspI_PA	25.89
7635	Opata_1081659_PstIMspI_PA	25.89
7636	M6_274970_PstIMseI_PA	25.89
7637	Opata_2720243_PstIMspI_PA	25.89
7638	Opata_2111599_16_PstIMspI_SNP	25.89
7639	Opata_236036_PstIMseI_PA	25.89
7640	Opata_2436520_PstIMspI_PA	25.89
7641	Opata_117980_PstIMspI_PA	25.89
7642	Opata_1029855_PstIMseI_PA	25.89
7643	Opata_1727314_PstIMseI_PA	25.89
7644	M6_381771_PstIMspI_PA	25.89
7645	Opata_1142129_PstIMseI_PA	25.89
7646	Opata_119651_PstIMseI_PA	25.89
7647	M6_3171116_PstIMspI_PA	25.89
7648	Opata_1394777_PstIMspI_PA	25.89
7649	M6_2700350_PstIMspI_PA	25.89
7650	M6_1742631_PstIMspI_PA	25.89
7651	Opata_16000_PstIMseI_PA	25.89
7652	M6_2922391_PstIMseI_PA	25.89
7653	Opata_453586_PstIMspI_PA	25.89
7654	M6_2533969_PstIMluI_PA	25.89
7655	Opata_251696_PstIMseI_PA	25.89
7656	Opata_2038199_PstIMspI_PA	25.89
7657	Opata_1858581_PstIMspI_PA	25.89
7658	M6_1886144_PstIMspI_PA	25.89
7659	Opata_195760_PstIMseI_PA	25.89
7660	Opata_441933_PstIMspI_PA	25.89
7661	M6_3194041_PstIMspI_PA	25.89
7662	Opata_1195457_PstIMluI_PA	25.89
7663	M6_3431700_PstIMspI_PA	25.89
7664	M6_74343_PstIMseI_PA	25.89
7665	Opata_3014297_PstIMspI_PA	25.89
7666	M6_524305_PstIMspI_PA	25.89
7667	M6_2271710_PstIMspI_PA	25.89
7668	Opata_4403587_PstIMseI_PA	25.89
7669	Opata_2768375_PstIMseI_PA	25.89
7670	M6_1393065_PstIMspI_PA	25.89
7671	Opata_2686737_PstIMseI_PA	25.89
7672	M6_2036178_PstIMspI_PA	25.89
7673	Opata_28292_PstIMspI_PA	25.89
7674	Opata_1218273_PstIMspI_PA	25.89
7675	M6_210878_PstIMseI_PA	25.89
7676	Opata_377025_PstIMseI_PA	25.89
7677	Opata_1895411_PstIMspI_PA	25.89
7678	Opata_1390799_PstIMspI_PA	25.89
7679	Opata_637454_54_PstIMseI_SNP	25.89
7680	Opata_1253750_PstIMseI_PA	25.89
7681	Opata_174990_10_PstIMseI_SNP	25.89
7682	Opata_186422_PstIMseI_PA	25.89
7683	M6_1559697_PstIMspI_PA	25.89
7684	M6_1913830_PstIMspI_PA	25.89
7685	M6_1992360_PstIMspI_PA	25.89
7686	M6_1804233_PstIMspI_PA	25.89
7687	M6_3389378_PstIMspI_PA	25.89
7688	Opata_186155_PstIMspI_PA	25.89
7689	Opata_3885215_PstIMseI_PA	25.89
7690	M6_2563657_PstIMseI_PA	25.89
7691	Opata_3606544_PstIMspI_PA	25.89
7692	Opata_318421_PstIMseI_PA	25.89
7693	Opata_1250195_PstIMspI_PA	25.89
7694	Opata_1871111_PstIMspI_PA	25.89
7695	Opata_1112153_PstIMspI_PA	25.89
7696	M6_2132639_PstIMspI_PA	25.89
7697	M6_1299847_PstIMspI_PA	25.89
7698	Opata_477188_PstIMseI_PA	25.89
7699	M6_156629_PstIMspI_PA	25.89
7700	Opata_1223746_PstIMspI_PA	25.89
7701	Opata_3083662_PstIMspI_PA	25.89
7702	Opata_942640_PstIMluI_PA	25.89
7703	Opata_226283_PstIMspI_PA	25.89
7704	M6_1285309_PstIMseI_PA	25.89
7705	Opata_2029607_PstIMseI_PA	25.89
7706	M6_2573928_PstIMspI_PA	25.89
7707	M6_353783_PstIMspI_PA	25.89
7708	Opata_2221789_PstIMspI_PA	25.89
7709	M6_472798_PstIMseI_PA	25.89
7710	Opata_882807_PstIMseI_PA	25.89
7711	Opata_3329531_PstIMspI_PA	25.89
7712	Opata_1249981_PstIMspI_PA	25.89
7713	M6_1001563_PstIMspI_PA	25.89
7714	Opata_3317759_PstIMspI_PA	25.89
7715	M6_1277317_PstIMspI_PA	25.89
7716	Opata_652094_PstIMspI_PA	25.89
7717	Opata_2415618_PstIMspI_PA	25.89
7718	Opata_145245_PstIMseI_PA	25.89
7719	Opata_823822_PstIMseI_PA	25.89
7720	M6_195013_PstIMseI_PA	25.89
7721	M6_979961_PstIMspI_PA	25.89
7722	Opata_332149_PstIMseI_PA	25.89
7723	Opata_2921263_PstIMspI_PA	25.89
7724	Opata_668814_PstIMspI_PA	25.89
7725	M6_450224_PstIMspI_PA	25.89
7726	M6_1078120_PstIMspI_PA	25.89
7727	M6_3293309_PstIMspI_PA	25.89
7728	Opata_4160665_PstIMseI_PA	25.89
7729	Opata_684021_PstIMseI_PA	25.89
7730	M6_1804145_PstIMspI_PA	25.89
7731	Opata_2579121_PstIMspI_PA	25.89
7732	Opata_49378_PstIMseI_PA	25.89
7733	Opata_428170_PstIMseI_PA	25.89
7734	Opata_1368578_PstIMseI_PA	25.89
7735	Opata_465455_PstIMseI_PA	25.89
7736	Opata_719793_PstIMseI_PA	25.89
7737	Opata_112159_PstIMspI_PA	25.89
7738	Opata_1642029_PstIMspI_PA	25.89
7739	M6_2879754_PstIMspI_PA	25.89
7740	M6_2674647_PstIMspI_PA	25.89
7741	Opata_504284_PstIMspI_PA	25.89
7742	Opata_4158689_PstIMspI_PA	25.89
7743	Opata_49037_PstIMseI_PA	25.89
7744	Opata_814880_PstIMspI_PA	25.89
7745	Opata_413122_PstIMspI_PA	25.89
7746	Opata_1792525_PstIMspI_PA	25.89
7747	Opata_53813_PstIMspI_PA	25.89
7748	Opata_1076863_PstIMseI_PA	25.89
7749	M6_929572_PstIMseI_PA	25.89
7750	M6_2679377_PstIMspI_PA	25.89
7751	M6_241386_PstIMseI_PA	25.89
7752	Opata_337066_PstIMseI_PA	25.89
7753	Opata_2063769_PstIMspI_PA	25.89
7754	Opata_1187400_PstIMseI_PA	25.89
7755	Opata_1525029_PstIMspI_PA	25.89
7756	Opata_908595_PstIMseI_PA	25.89
7757	Opata_453787_PstIMseI_PA	25.89
7758	Opata_1900659_PstIMluI_PA	25.89
7759	Opata_1700374_PstIMseI_PA	25.89
7760	M6_706620_PstIMspI_PA	25.89
7761	Opata_3977749_PstIMspI_PA	25.89
7762	Opata_381464_PstIMseI_PA	25.89
7763	M6_3319998_PstIMspI_PA	25.89
7764	M6_1556144_PstIMspI_PA	25.89
7765	M6_493050_PstIMspI_PA	25.89
7766	Opata_554870_66_PstIMspI_SNP	25.89
7767	Opata_299997_PstIMspI_PA	25.89
7768	Opata_2823825_PstIMspI_PA	25.89
7769	M6_825961_PstIMspI_PA	25.89
7770	M6_2845858_PstIMspI_PA	25.89
7771	Opata_36086_PstIMluI_PA	25.89
7772	Opata_2153587_PstIMspI_PA	25.89
7773	M6_1022860_PstIMseI_PA	25.89
7774	Opata_1726311_PstIMseI_PA	25.89
7775	Opata_2557025_PstIMseI_PA	25.89
7776	Opata_454654_PstIMseI_PA	25.89
7777	Opata_454760_44_PstIMseI_SNP	25.89
7778	Opata_1897009_PstIMspI_PA	25.89
7779	Opata_266467_54_PstIMseI_SNP	25.89
7780	Opata_515252_PstIMseI_PA	25.89
7781	Opata_1399843_PstIMseI_PA	25.89
7782	Opata_74663_PstIMseI_PA	25.89
7783	Opata_266467_48_PstIMseI_SNP	25.89
7784	Opata_110412_PstIMseI_PA	25.89
7785	Opata_753978_PstIMseI_PA	25.89
7786	Opata_454760_30_PstIMseI_SNP	25.89
7787	Opata_1592270_PstIMseI_PA	25.89
7788	Opata_1627108_49_PstIMspI_SNP	25.89
7789	Opata_1854926_17_PstIMspI_SNP	25.89
7790	Opata_3943946_PstIMseI_PA	25.89
7791	Opata_2071201_23_PstIMspI_SNP	25.89
7792	Opata_97889_PstIMspI_PA	25.89
7793	Opata_88356_PstIMspI_PA	25.89
7794	Opata_729909_42_PstIMspI_SNP	25.89
7795	Opata_78266_PstIMseI_PA	25.89
7796	Opata_1054426_PstIMseI_PA	25.89
7797	Opata_3462540_PstIMspI_PA	25.89
7798	Opata_2863996_PstIMspI_PA	25.89
7799	M6_1383146_PstIMspI_PA	25.89
7800	Opata_4071322_PstIMspI_PA	25.89
7801	Opata_3092499_PstIMspI_PA	25.89
7802	Opata_930109_PstIMseI_PA	25.89
7803	M6_2461777_PstIMspI_PA	25.89
7804	Opata_119627_74_PstIMseI_SNP	25.89
7805	Opata_266467_21_PstIMseI_SNP	25.89
7806	Opata_2785606_PstIMseI_PA	25.89
7807	Opata_221569_PstIMseI_PA	25.89
7808	Opata_49014_PstIMspI_PA	25.89
7809	Opata_37187_25_PstIMspI_SNP	25.89
7810	Opata_99759_PstIMspI_PA	25.89
7811	Opata_1440310_PstIMspI_PA	25.89
7812	Opata_2860722_PstIMseI_PA	25.89
7813	Opata_2672831_PstIMseI_PA	25.89
7814	M6_2056900_PstIMspI_PA	25.89
7815	M6_413016_PstIMspI_PA	25.89
7816	Opata_1854926_30_PstIMspI_SNP	25.89
7817	Opata_1268248_PstIMseI_PA	25.89
7818	M6_551284_PstIMspI_PA	25.89
7819	Opata_1680428_PstIMspI_PA	25.89
7820	Opata_320523_17_PstIMspI_SNP	25.89
7821	Opata_31630_PstIMspI_PA	25.89
7822	Opata_75599_6_PstIMluI_SNP	25.89
7823	Opata_1722425_PstIMspI_PA	25.89
7824	Opata_556804_PstIMseI_PA	25.89
7825	Opata_454760_57_PstIMseI_SNP	25.89
7826	Opata_1358421_PstIMspI_PA	25.89
7827	M6_2652189_PstIMspI_PA	25.89
7828	Opata_3785968_PstIMspI_PA	25.89
7829	Opata_865924_PstIMspI_PA	25.89
7830	Opata_119627_26_PstIMseI_SNP	25.89
7831	Opata_2041913_PstIMseI_PA	25.89
7832	Opata_3325338_PstIMspI_PA	25.89
7833	Opata_631823_14_PstIMspI_SNP	25.89
7834	M6_2754280_PstIMspI_PA	25.89
7835	Opata_2644694_PstIMspI_PA	25.89
7836	Opata_2374065_PstIMseI_PA	25.89
7837	Opata_638475_PstIMseI_PA	25.89
7838	Opata_605370_PstIMseI_PA	25.89
7839	Opata_734696_PstIMspI_PA	25.89
7840	Opata_288861_PstIMspI_PA	25.89
7841	Opata_216315_PstIMseI_PA	25.89
7842	M6_2012105_PstIMspI_PA	25.89
7843	Opata_3215786_PstIMspI_PA	25.89
7844	Opata_141022_5_PstIMseI_SNP	25.89
7845	Opata_25874_PstIMspI_PA	25.89
7846	Opata_3757582_PstIMseI_PA	25.89
7847	Opata_2064762_PstIMspI_PA	25.89
7848	Opata_1547684_PstIMspI_PA	25.89
7849	M6_452756_PstIMspI_PA	25.89
7850	Opata_179453_PstIMseI_PA	25.89
7851	Opata_3866751_PstIMspI_PA	25.89
7852	Opata_2572343_PstIMspI_PA	25.89
7853	Opata_4322419_PstIMseI_PA	25.89
7854	Opata_1236271_PstIMseI_PA	25.89
7855	Opata_824373_PstIMspI_PA	25.89
7856	Opata_1098747_PstIMspI_PA	25.89
7857	M6_1936226_PstIMspI_PA	25.89
7858	Opata_699815_PstIMseI_PA	25.89
7859	Opata_2507807_PstIMspI_PA	25.89
7860	M6_39819_PstIMspI_PA	25.89
7861	Opata_1475049_PstIMspI_PA	25.89
7862	Opata_1962071_PstIMspI_PA	25.89
7863	Opata_312635_10_PstIMspI_SNP	25.89
7864	Opata_3166109_PstIMspI_PA	25.89
7865	M6_488942_PstIMseI_PA	25.89
7866	Opata_3377064_PstIMspI_PA	25.89
7867	Opata_3891954_PstIMspI_PA	25.89
7868	Opata_1497064_PstIMspI_PA	25.89
7869	M6_1151257_PstIMseI_PA	25.89
7870	Opata_3669948_PstIMspI_PA	25.89
7871	Opata_1124336_PstIMspI_PA	25.89
7872	M6_3486615_PstIMspI_PA	25.89
7873	Opata_1166446_PstIMseI_PA	25.89
7874	M6_102187_PstIMseI_PA	25.89
7875	Opata_1822582_65_PstIMseI_SNP	25.89
7876	Opata_3274767_PstIMseI_PA	25.89
7877	Opata_247492_PstIMseI_PA	25.89
7878	M6_4087552_PstIMseI_PA	25.89
7879	Opata_96626_PstIMseI_PA	25.89
7880	M6_1222674_PstIMspI_PA	25.89
7881	Opata_2963880_PstIMspI_PA	25.89
7882	Opata_870154_31_PstIMseI_SNP	25.89
7883	M6_1068569_PstIMseI_PA	25.89
7884	M6_2205702_PstIMspI_PA	25.89
7885	Opata_1322048_PstIMseI_PA	25.89
7886	M6_447955_PstIMseI_PA	25.89
7887	Opata_3877287_PstIMspI_PA	25.89
7888	M6_2783954_PstIMspI_PA	25.89
7889	Opata_553043_PstIMspI_PA	25.89
7890	Opata_1045131_PstIMseI_PA	25.89
7891	Opata_2324525_PstIMspI_PA	25.89
7892	Opata_1187749_PstIMspI_PA	25.89
7893	M6_752505_PstIMspI_PA	25.89
7894	Opata_3879669_PstIMseI_PA	25.89
7895	Opata_576670_PstIMspI_PA	25.89
7896	M6_2759121_PstIMspI_PA	25.89
7897	M6_512031_PstIMspI_PA	25.89
7898	Opata_2145297_PstIMseI_PA	25.89
7899	Opata_3760428_PstIMspI_PA	25.89
7900	Opata_3854403_PstIMspI_PA	25.89
7901	Opata_400765_PstIMspI_PA	25.89
7902	Opata_1238015_PstIMseI_PA	25.89
7903	Opata_3750577_3_PstIMspI_SNP	25.89
7904	Opata_192410_PstIMspI_PA	25.89
7905	Opata_708285_PstIMseI_PA	25.89
7906	Opata_776838_PstIMseI_PA	25.89
7907	Opata_3619050_PstIMseI_PA	25.89
7908	Opata_652358_PstIMseI_PA	25.89
7909	Opata_467515_PstIMspI_PA	25.89
7910	M6_2676372_PstIMseI_PA	25.89
7911	M6_3766618_PstIMseI_PA	25.89
7912	Opata_3130133_PstIMspI_PA	25.89
7913	M6_843918_PstIMseI_PA	25.89
7914	Opata_1221846_PstIMseI_PA	25.89
7915	Opata_156873_PstIMseI_PA	25.89
7916	Opata_2656539_PstIMspI_PA	25.89
7917	M6_1169798_PstIMspI_PA	25.89
7918	Opata_557582_PstIMseI_PA	25.89
7919	Opata_420893_PstIMspI_PA	25.89
7920	Opata_1003374_PstIMseI_PA	25.89
7921	M6_1281418_PstIMseI_PA	25.89
7922	M6_1700034_PstIMspI_PA	25.89
7923	Opata_1950930_PstIMspI_PA	25.89
7924	Opata_750031_PstIMluI_PA	25.89
7925	M6_642873_PstIMseI_PA	25.89
7926	Opata_3214589_PstIMspI_PA	25.89
7927	M6_1294937_PstIMspI_PA	25.89
7928	Opata_1639299_PstIMspI_PA	25.89
7929	M6_1584967_PstIMseI_PA	25.89
7930	Opata_1384614_PstIMspI_PA	25.89
7931	Opata_573493_PstIMspI_PA	25.89
7932	M6_1189588_PstIMseI_PA	25.89
7933	Opata_2672569_PstIMseI_PA	25.89
7934	Opata_3265079_PstIMseI_PA	25.89
7935	Opata_1873921_PstIMspI_PA	25.89
7936	M6_1648525_PstIMspI_PA	25.89
7937	Opata_2313887_57_PstIMspI_SNP	25.89
7938	Opata_2637939_PstIMspI_PA	25.89
7939	Opata_912338_PstIMseI_PA	25.89
7940	Opata_671407_PstIMspI_PA	25.89
7941	M6_2295683_PstIMseI_PA	25.89
7942	Opata_2610060_PstIMseI_PA	25.89
7943	Opata_1315465_PstIMspI_PA	25.89
7944	Opata_4304655_PstIMseI_PA	25.89
7945	Opata_3403650_PstIMspI_PA	25.89
7946	Opata_260518_53_PstIMspI_SNP	25.89
7947	Opata_1246763_PstIMspI_PA	25.89
7948	M6_621893_PstIMspI_PA	25.89
7949	M6_1115623_PstIMseI_PA	25.89
7950	M6_1400921_PstIMseI_PA	25.89
7951	Opata_896482_42_PstIMseI_SNP	25.89
7952	Opata_1002990_PstIMspI_PA	25.89
7953	Opata_3750577_4_PstIMspI_SNP	25.89
7954	M6_1274002_PstIMseI_PA	25.89
7955	M6_569572_PstIMspI_PA	25.89
7956	Opata_1998127_PstIMspI_PA	25.89
7957	Opata_4111828_PstIMspI_PA	25.89
7958	Opata_970814_14_PstIMspI_SNP	25.89
7959	Opata_2731169_PstIMseI_PA	25.89
7960	M6_30617_PstIMseI_PA	25.89
7961	M6_1987908_PstIMspI_PA	25.89
7962	M6_540762_PstIMspI_PA	25.89
7963	Opata_468506_PstIMspI_PA	25.89
7964	M6_1323200_PstIMseI_PA	25.89
7965	Opata_3139200_PstIMspI_PA	25.89
7966	Opata_935675_PstIMseI_PA	25.89
7967	Opata_421103_PstIMspI_PA	25.89
7968	Opata_4416308_PstIMseI_PA	25.89
7969	M6_409316_PstIMspI_PA	25.89
7970	Opata_3095221_PstIMspI_PA	25.89
7971	Opata_648850_PstIMseI_PA	25.89
7972	M6_295181_PstIMspI_PA	25.89
7973	Opata_313099_PstIMspI_PA	25.89
7974	Opata_158093_PstIMseI_PA	25.89
7975	Opata_1884942_PstIMspI_PA	25.89
7976	M6_771670_PstIMseI_PA	25.89
7977	Opata_1125037_PstIMluI_PA	25.89
7978	Opata_3401814_PstIMspI_PA	25.89
7979	Opata_2880814_PstIMspI_PA	25.89
7980	Opata_438049_PstIMseI_PA	25.89
7981	M6_673771_PstIMspI_PA	25.89
7982	Opata_1123464_PstIMseI_PA	25.89
7983	Opata_3025071_PstIMspI_PA	25.89
7984	Opata_2171991_PstIMspI_PA	25.89
7985	Opata_248432_PstIMspI_PA	25.89
7986	Opata_320357_PstIMspI_PA	25.89
7987	Opata_273282_PstIMspI_PA	25.89
7988	Opata_404822_PstIMseI_PA	25.89
7989	M6_654324_PstIMseI_PA	25.89
7990	M6_493579_PstIMseI_PA	25.89
7991	Opata_2977878_PstIMspI_PA	25.89
7992	Opata_2344929_PstIMspI_PA	25.89
7993	Opata_2772120_PstIMspI_PA	25.89
7994	Opata_1496516_PstIMspI_PA	25.89
7995	Opata_1772703_PstIMspI_PA	25.89
7996	Opata_1133177_PstIMseI_PA	25.89
7997	Opata_2883854_PstIMspI_PA	25.89
7998	M6_3170299_PstIMspI_PA	25.89
7999	Opata_870154_36_PstIMseI_SNP	25.89
8000	Opata_2710104_PstIMspI_PA	25.89
8001	Opata_1387202_PstIMseI_PA	25.89
8002	Opata_1049909_PstIMspI_PA	25.89
8003	Opata_2899795_PstIMspI_PA	25.89
8004	M6_1758606_PstIMspI_PA	25.89
8005	Opata_3722159_PstIMspI_PA	25.89
8006	M6_357959_PstIMseI_PA	25.89
8007	M6_2100178_PstIMspI_PA	25.89
8008	Opata_1945249_PstIMspI_PA	25.89
8009	M6_1572421_PstIMspI_PA	25.89
8010	Opata_23964_PstIMspI_PA	25.89
8011	Opata_1822582_41_PstIMseI_SNP	25.89
8012	Opata_1350991_PstIMseI_PA	25.89
8013	Opata_4055763_PstIMspI_PA	25.89
8014	M6_1340407_PstIMspI_PA	25.89
8015	M6_419204_PstIMluI_PA	25.89
8016	Opata_654663_PstIMspI_PA	25.89
8017	Opata_2211735_PstIMspI_PA	25.89
8018	Opata_478146_39_PstIMspI_SNP	25.89
8019	Opata_980588_PstIMspI_PA	25.89
8020	Opata_519027_PstIMseI_PA	25.89
8021	M6_614661_PstIMspI_PA	25.89
8022	M6_2227471_PstIMspI_PA	25.89
8023	M6_2805285_PstIMspI_PA	25.89
8024	Opata_3436246_PstIMspI_PA	25.89
8025	Opata_3560373_PstIMspI_PA	25.89
8026	M6_4210700_PstIMseI_PA	25.89
8027	Opata_3899890_PstIMspI_PA	25.89
8028	Opata_4001002_PstIMspI_PA	25.89
8029	M6_733010_PstIMspI_PA	25.89
8030	M6_620116_PstIMseI_PA	25.89
8031	Opata_721875_PstIMspI_PA	25.89
8032	Opata_3301054_PstIMspI_PA	25.89
8033	Opata_2632544_PstIMspI_PA	25.89
8034	Opata_4259922_PstIMspI_PA	25.89
8035	Opata_1097545_PstIMseI_PA	25.89
8036	Opata_989535_PstIMseI_PA	25.89
8037	Opata_66551_PstIMspI_PA	25.89
8038	M6_1264649_PstIMseI_PA	25.89
8039	Opata_2098825_PstIMspI_PA	25.89
8040	Opata_1647891_PstIMseI_PA	25.89
8041	Opata_58596_PstIMspI_PA	25.89
8042	Opata_1664833_PstIMspI_PA	25.89
8043	Opata_1599835_PstIMspI_PA	25.89
8044	Opata_2467988_PstIMseI_PA	25.89
8045	Opata_763759_PstIMseI_PA	25.89
8046	Opata_2811038_PstIMseI_PA	25.89
8047	M6_1089192_PstIMseI_PA	25.89
8048	Opata_2254567_PstIMspI_PA	25.89
8049	Opata_1743265_PstIMseI_PA	25.89
8050	Opata_180194_PstIMseI_PA	25.89
8051	M6_199329_PstIMspI_PA	25.89
8052	M6_850308_PstIMseI_PA	25.89
8053	M6_1356460_PstIMseI_PA	25.89
8054	Opata_3236084_PstIMspI_PA	25.89
8055	Opata_436634_PstIMseI_PA	25.89
8056	M6_578877_PstIMspI_PA	25.89
8057	M6_689054_PstIMspI_PA	25.89
8058	D_contig11371_376	25.89
8059	Kukri_c13845_424	25.89
8060	Kukri_rep_c103248_582	25.89
8061	RAC875_c6894_114	25.89
8062	D_contig25262_405	25.89
8063	Kukri_rep_c101856_467	25.89
8064	D_GCE8AKX02ILA1U_88	25.89
8065	D_GBUVHFX01DOPML_197	25.89
8066	D_GDS7LZN02HR71T_167	25.89
8067	Tdurum_contig50560_1407	25.89
8068	D_GDS7LZN02FSYZC_227	25.89
8069	GENE-3129_828	25.89
8070	GENE-3129_890	25.89
8071	RAC875_c29314_291	25.89
8072	Kukri_c32845_116	25.89
8073	Kukri_c92151_216	25.89
8074	Kukri_c45568_188	25.89
8075	D_contig03139_686	25.89
8076	D_contig76304_397	25.89
8077	D_GDRF1KQ01AYOU2_187	25.89
8078	D_GDS7LZN02H6ID8_55	25.89
8079	D_GDS7LZN02IKCKF_139	25.89
8080	wsnp_Ra_c8297_14095831	25.9
8081	wsnp_CAP11_c2839_1425826	25.9
8082	wsnp_Ex_c65899_64135487	25.9
8083	wsnp_Ex_c17346_26030825	25.9
8084	wsnp_Ex_c23001_32223579	25.9
8085	wsnp_Ex_c6664_11531767	25.9
8086	wsnp_Ku_rep_c69533_68919669	25.9
8087	wsnp_Ex_c2054_3852564	25.9
8088	wsnp_CAP8_rep_c9647_4198594	25.9
8089	wsnp_Ra_c6864_11931483	25.9
8090	wsnp_Ku_c17320_26385567	25.9
8091	wsnp_Ex_c4637_8299644	25.9
8092	wsnp_Ra_c2930_5550811	25.9
8093	wsnp_Ra_c2930_5550871	25.9
8094	wsnp_BF485380B_Ta_2_1	25.9
8095	wsnp_Ex_c20320_29383285	25.9
8096	wsnp_Ex_c20320_29383710	25.9
8097	wsnp_Ex_c20320_29383733	25.9
8098	wsnp_Ex_c20320_29384395	25.9
8099	wsnp_Ra_c13568_21427471	25.9
8100	wsnp_BE495325D_Ta_1_1	25.9
8101	wsnp_Ex_c10430_17064001	25.9
8102	wsnp_Ex_c43083_49499652	25.9
8103	wsnp_Ku_c27286_37236472	25.9
8104	wsnp_RFL_Contig3557_3736656	25.9
8105	wsnp_Ex_c2123_3988735	25.9
8106	wsnp_cd373508D_Ta_1_1	25.9
8107	wsnp_Ku_c27221_37168065	25.9
8108	Opata_2546487_48_PstIMspI_SNP	25.9
8109	M6_656602_PstIMseI_PA	25.9
8110	Opata_342093_37_PstIMseI_SNP	25.9
8111	Opata_2305905_58_PstIMseI_SNP	25.9
8112	Opata_2305905_42_PstIMseI_SNP	25.9
8113	Opata_2590230_57_PstIMspI_SNP	25.9
8114	Opata_3238566_5_PstIMspI_SNP	25.9
8115	M6_2157830_PstIMseI_PA	25.9
8116	Opata_2389091_32_PstIMseI_SNP	25.9
8117	Opata_2510362_PstIMspI_PA	25.9
8118	Opata_2976166_42_PstIMspI_SNP	25.9
8119	Opata_1814892_58_PstIMspI_SNP	25.9
8120	Opata_3221256_47_PstIMspI_SNP	25.9
8121	Opata_1907268_87_PstIMspI_SNP	25.9
8122	Opata_1639039_PstIMspI_PA	25.9
8123	Opata_1753611_49_PstIMspI_SNP	25.9
8124	Opata_2953179_25_PstIMspI_SNP	25.9
8125	Opata_1579456_82_PstIMspI_SNP	25.9
8126	M6_397897_PstIMseI_PA	25.9
8127	M6_692280_PstIMseI_PA	25.9
8128	M6_696053_PstIMseI_PA	25.9
8129	Opata_2369_29_PstIMseI_SNP	25.9
8130	Opata_2001668_83_PstIMspI_SNP	25.9
8131	Opata_2369_16_PstIMseI_SNP	25.9
8132	Opata_886472_53_PstIMseI_SNP	25.9
8133	Opata_3968967_18_PstIMseI_SNP	25.9
8134	M6_2729860_PstIMspI_PA	25.9
8135	Opata_3340621_55_PstIMspI_SNP	25.9
8136	Opata_2235739_PstIMspI_PA	25.9
8137	Opata_691600_85_PstIMseI_SNP	25.9
8138	Opata_1581008_7_PstIMspI_SNP	25.9
8139	Opata_389350_70_PstIMseI_SNP	25.9
8140	Opata_759212_17_PstIMspI_SNP	25.9
8141	Opata_126291_19_PstIMseI_SNP	25.9
8142	M6_2632653_PstIMspI_PA	25.9
8143	Opata_550688_15_PstIMseI_SNP	25.9
8144	Opata_1753611_21_PstIMspI_SNP	25.9
8145	Opata_2094276_38_PstIMspI_SNP	25.9
8146	M6_964878_PstIMseI_PA	25.9
8147	Opata_2012175_9_PstIMspI_SNP	25.9
8148	Opata_1606901_12_PstIMspI_SNP	25.9
8149	Opata_3054051_62_PstIMspI_SNP	25.9
8150	Opata_2306638_75_PstIMspI_SNP	25.9
8151	Opata_386872_36_PstIMseI_SNP	25.9
8152	M6_708122_PstIMseI_PA	25.9
8153	M6_225187_PstIMseI_PA	25.9
8154	Opata_511344_67_PstIMspI_SNP	25.9
8155	Opata_3201116_7_PstIMspI_SNP	25.9
8156	Opata_118457_12_PstIMspI_SNP	25.9
8157	Opata_242341_35_PstIMseI_SNP	25.9
8158	M6_1139367_PstIMseI_PA	25.9
8159	M6_2104517_PstIMseI_PA	25.9
8160	Opata_479257_24_PstIMspI_SNP	25.9
8161	Opata_1753611_48_PstIMspI_SNP	25.9
8162	Opata_1601115_33_PstIMspI_SNP	25.9
8163	Opata_11155_46_PstIMseI_SNP	25.9
8164	M6_760252_PstIMseI_PA	25.9
8165	Opata_786109_48_PstIMspI_SNP	25.9
8166	Opata_3340621_15_PstIMspI_SNP	25.9
8167	Opata_1374776_PstIMspI_PA	25.9
8168	Opata_511344_24_PstIMspI_SNP	25.9
8169	Opata_2976166_22_PstIMspI_SNP	25.9
8170	Opata_2424918_53_PstIMspI_SNP	25.9
8171	M6_1565239_PstIMspI_PA	25.9
8172	Opata_242341_2_PstIMseI_SNP	25.9
8173	Opata_3340621_49_PstIMspI_SNP	25.9
8174	Opata_36971_7_PstIMseI_SNP	25.9
8175	Opata_242341_80_PstIMseI_SNP	25.9
8176	Opata_2590230_19_PstIMspI_SNP	25.9
8177	Opata_15217_14_PstIMseI_SNP	25.9
8178	Opata_226588_4_PstIMseI_SNP	25.9
8179	Opata_93891_36_PstIMseI_SNP	25.9
8180	Opata_338780_44_PstIMseI_SNP	25.9
8181	Opata_226588_71_PstIMseI_SNP	25.9
8182	Opata_246428_67_PstIMseI_SNP	25.9
8183	Opata_3221256_78_PstIMspI_SNP	25.9
8184	Opata_2953179_1_PstIMspI_SNP	25.9
8185	Opata_1814892_6_PstIMspI_SNP	25.9
8186	Opata_714489_86_PstIMseI_SNP	25.9
8187	Opata_826575_PstIMspI_PA	25.9
8188	Opata_2546487_24_PstIMspI_SNP	25.9
8189	Opata_226588_57_PstIMseI_SNP	25.9
8190	Opata_680630_10_PstIMspI_SNP	25.9
8191	Opata_691168_12_PstIMseI_SNP	25.9
8192	Opata_1606901_45_PstIMspI_SNP	25.9
8193	M6_125155_PstIMseI_PA	25.9
8194	Opata_26469_83_PstIMseI_SNP	25.9
8195	Opata_1069815_25_PstIMseI_SNP	25.9
8196	Opata_189689_30_PstIMseI_SNP	25.9
8197	Opata_596417_12_PstIMseI_SNP	25.9
8198	Opata_2155629_15_PstIMspI_SNP	25.9
8199	M6_360090_PstIMspI_PA	25.9
8200	Opata_2544967_8_PstIMseI_SNP	25.9
8201	Opata_50692_4_PstIMseI_SNP	25.9
8202	Opata_3495885_77_PstIMspI_SNP	25.9
8203	Opata_2236975_4_PstIMspI_SNP	25.9
8204	Opata_1069815_23_PstIMseI_SNP	25.9
8205	Opata_277557_85_PstIMseI_SNP	25.9
8206	Opata_1551034_74_PstIMspI_SNP	25.9
8207	Opata_343592_12_PstIMseI_SNP	25.9
8208	Opata_525730_2_PstIMspI_SNP	25.9
8209	Opata_26469_52_PstIMseI_SNP	25.9
8210	Opata_2546487_68_PstIMspI_SNP	25.9
8211	M6_1436197_PstIMspI_PA	25.9
8212	Opata_277557_38_PstIMseI_SNP	25.9
8213	M6_696423_PstIMseI_PA	25.9
8214	Opata_1026470_PstIMseI_PA	25.9
8215	Opata_533787_38_PstIMspI_SNP	25.9
8216	Opata_1340733_26_PstIMluI_SNP	25.9
8217	M6_3008336_PstIMspI_PA	25.9
8218	Opata_2484344_PstIMspI_PA	25.9
8219	Opata_1441052_PstIMseI_PA	25.9
8220	Opata_1069815_7_PstIMseI_SNP	25.9
8221	Opata_3968967_50_PstIMseI_SNP	25.9
8222	Opata_2863767_69_PstIMseI_SNP	25.9
8223	Opata_2078_41_PstIMseI_SNP	25.9
8224	M6_678116_PstIMspI_PA	25.9
8225	M6_365569_PstIMspI_PA	25.9
8226	M6_500596_PstIMseI_PA	25.9
8227	M6_1104241_PstIMseI_PA	25.9
8228	Opata_515883_PstIMseI_PA	25.9
8229	Opata_4120294_PstIMspI_PA	25.9
8230	Opata_1302818_PstIMspI_PA	25.9
8231	M6_2491734_PstIMspI_PA	25.9
8232	cfd21_1	25.9
8233	Opata_1857502_78_PstIMspI_SNP	25.9
8234	Opata_2583713_41_PstIMspI_SNP	25.9
8235	Opata_3272801_PstIMspI_PA	25.9
8236	Opata_10143_12_PstIMseI_SNP	25.9
8237	Opata_568852_15_PstIMseI_SNP	25.9
8238	M6_717565_PstIMspI_PA	25.9
8239	Opata_1177896_PstIMseI_PA	25.9
8240	Opata_353979_PstIMseI_PA	25.9
8241	M6_557372_PstIMseI_PA	25.9
8242	M6_161630_PstIMseI_PA	25.9
8243	Opata_1476238_PstIMspI_PA	25.9
8244	Opata_179466_PstIMseI_PA	25.9
8245	M6_695079_PstIMseI_PA	25.9
8246	M6_198091_PstIMseI_PA	25.9
8247	Opata_1087713_PstIMspI_PA	25.9
8248	Opata_1835131_38_PstIMseI_SNP	25.9
8249	Opata_1923817_PstIMspI_PA	25.9
8250	Opata_132747_4_PstIMseI_SNP	25.9
8251	Opata_2068630_PstIMspI_PA	25.9
8252	Opata_1575014_48_PstIMspI_SNP	25.9
8253	Opata_2825898_57_PstIMspI_SNP	25.9
8254	Opata_97081_90_PstIMseI_SNP	25.9
8255	Opata_1323462_7_PstIMseI_SNP	25.9
8256	Opata_1345946_PstIMspI_PA	25.9
8257	Opata_102511_50_PstIMseI_SNP	25.9
8258	Opata_244988_PstIMspI_PA	25.9
8259	M6_2747510_PstIMseI_PA	25.9
8260	M6_2859776_PstIMseI_PA	25.9
8261	Opata_761111_51_PstIMspI_SNP	25.9
8262	Opata_2509832_PstIMspI_PA	25.9
8263	Opata_2631619_PstIMspI_PA	25.9
8264	Opata_1236215_PstIMseI_PA	25.9
8265	Opata_761111_18_PstIMspI_SNP	25.9
8266	Opata_562588_51_PstIMseI_SNP	25.9
8267	Opata_2146297_82_PstIMluI_SNP	25.9
8268	Opata_1991351_7_PstIMspI_SNP	25.9
8269	Opata_295960_PstIMspI_PA	25.9
8270	M6_629838_PstIMspI_PA	25.9
8271	Opata_344090_PstIMspI_PA	25.9
8272	Opata_441964_PstIMspI_PA	25.9
8273	Opata_2158313_15_PstIMspI_SNP	25.9
8274	Opata_466143_71_PstIMseI_SNP	25.9
8275	Opata_2321077_PstIMspI_PA	25.9
8276	Opata_439824_PstIMspI_PA	25.9
8277	Opata_2779570_40_PstIMspI_SNP	25.9
8278	Opata_762140_PstIMseI_PA	25.9
8279	Opata_3623895_PstIMspI_PA	25.9
8280	Opata_975786_51_PstIMseI_SNP	25.9
8281	Opata_1935976_PstIMspI_PA	25.9
8282	Opata_173091_PstIMseI_PA	25.9
8283	M6_428404_PstIMspI_PA	25.9
8284	Opata_3608034_59_PstIMspI_SNP	25.9
8285	Opata_2401855_8_PstIMspI_SNP	25.9
8286	Opata_1036657_PstIMseI_PA	25.9
8287	Opata_1649969_81_PstIMspI_SNP	25.9
8288	Opata_3310231_PstIMspI_PA	25.9
8289	Opata_384898_PstIMseI_PA	25.9
8290	Opata_1127950_30_PstIMspI_SNP	25.9
8291	Opata_1619751_PstIMspI_PA	25.9
8292	M6_524935_PstIMspI_PA	25.9
8293	Opata_81211_PstIMseI_PA	25.9
8294	Opata_1149842_PstIMseI_PA	25.9
8295	Opata_2043213_PstIMspI_PA	25.9
8296	Opata_4129241_PstIMseI_PA	25.9
8297	M6_3550382_PstIMseI_PA	25.9
8298	Opata_2654062_PstIMspI_PA	25.9
8299	M6_464107_PstIMspI_PA	25.9
8300	M6_974518_PstIMseI_PA	25.9
8301	M6_2035676_PstIMspI_PA	25.9
8302	Opata_295480_66_PstIMseI_SNP	25.9
8303	Opata_1789985_48_PstIMspI_SNP	25.9
8304	Opata_1555778_19_PstIMspI_SNP	25.9
8305	Opata_2997189_PstIMspI_PA	25.9
8306	Opata_377513_40_PstIMseI_SNP	25.9
8307	Opata_2172866_PstIMspI_PA	25.9
8308	M6_3398273_PstIMseI_PA	25.9
8309	Opata_251912_14_PstIMseI_SNP	25.9
8310	Opata_2060669_PstIMspI_PA	25.9
8311	Opata_2102534_PstIMspI_PA	25.9
8312	Opata_773791_26_PstIMspI_SNP	25.9
8313	M6_357116_PstIMspI_PA	25.9
8314	M6_2685876_PstIMspI_PA	25.9
8315	Opata_274950_PstIMspI_PA	25.9
8316	Opata_214904_PstIMseI_PA	25.9
8317	Opata_4423287_PstIMseI_PA	25.9
8318	Opata_218010_4_PstIMseI_SNP	25.9
8319	Opata_1139643_57_PstIMseI_SNP	25.9
8320	Opata_1260635_PstIMseI_PA	25.9
8321	M6_581862_PstIMspI_PA	25.9
8322	Opata_1346008_70_PstIMspI_SNP	25.9
8323	Opata_4137172_33_PstIMspI_SNP	25.9
8324	Opata_252074_31_PstIMseI_SNP	25.9
8325	M6_581605_PstIMspI_PA	25.9
8326	Opata_2583713_71_PstIMspI_SNP	25.9
8327	Opata_2543402_PstIMspI_PA	25.9
8328	Opata_1339811_PstIMseI_PA	25.9
8329	Opata_1705058_PstIMspI_PA	25.9
8330	Opata_862423_PstIMspI_PA	25.9
8331	M6_986228_PstIMspI_PA	25.9
8332	Opata_139281_81_PstIMseI_SNP	25.9
8333	Opata_1304355_65_PstIMseI_SNP	25.9
8334	Opata_2363688_PstIMspI_PA	25.9
8335	Opata_1555002_38_PstIMspI_SNP	25.9
8336	M6_714794_PstIMspI_PA	25.9
8337	M6_632014_PstIMseI_PA	25.9
8338	Opata_1891142_PstIMspI_PA	25.9
8339	Opata_871014_PstIMseI_PA	25.9
8340	M6_664436_PstIMspI_PA	25.9
8341	M6_3001608_PstIMseI_PA	25.9
8342	M6_301459_PstIMseI_PA	25.9
8343	M6_33824_PstIMseI_PA	25.9
8344	Opata_245385_60_PstIMseI_SNP	25.9
8345	M6_851513_PstIMspI_PA	25.9
8346	M6_387140_PstIMseI_PA	25.9
8347	M6_463511_PstIMspI_PA	25.9
8348	M6_243109_PstIMspI_PA	25.9
8349	Opata_2461895_65_PstIMspI_SNP	25.9
8350	Opata_2722655_PstIMspI_PA	25.9
8351	Opata_669448_PstIMseI_PA	25.9
8352	Opata_1694405_PstIMspI_PA	25.9
8353	M6_2520797_84_PstIMseI_SNP	25.9
8354	Opata_721664_PstIMspI_PA	25.9
8355	Opata_2885171_45_PstIMspI_SNP	25.9
8356	M6_1273305_PstIMseI_PA	25.9
8357	Opata_1112358_80_PstIMseI_SNP	25.9
8358	Opata_2664147_PstIMspI_PA	25.9
8359	Opata_1139643_77_PstIMseI_SNP	25.9
8360	Opata_823943_PstIMseI_PA	25.9
8361	Opata_3612996_PstIMseI_PA	25.9
8362	Opata_2282060_PstIMluI_PA	25.9
8363	M6_210692_PstIMseI_PA	25.9
8364	Opata_1737533_PstIMseI_PA	25.9
8365	M6_1890946_PstIMspI_PA	25.9
8366	M6_1397711_PstIMspI_PA	25.9
8367	Opata_4044068_60_PstIMspI_SNP	25.9
8368	Opata_1579221_15_PstIMseI_SNP	25.9
8369	Opata_1161512_56_PstIMspI_SNP	25.9
8370	Opata_869901_79_PstIMspI_SNP	25.9
8371	Opata_3644485_PstIMspI_PA	25.9
8372	Opata_1640543_PstIMspI_PA	25.9
8373	Opata_1023038_48_PstIMspI_SNP	25.9
8374	M6_798538_PstIMseI_PA	25.9
8375	M6_70065_PstIMseI_PA	25.9
8376	Opata_713547_76_PstIMseI_SNP	25.9
8377	M6_1277008_PstIMspI_PA	25.9
8378	M6_912877_PstIMspI_PA	25.9
8379	Opata_107018_PstIMseI_PA	25.9
8380	Opata_765447_PstIMspI_PA	25.9
8381	M6_2265735_PstIMspI_PA	25.9
8382	M6_1616414_PstIMspI_PA	25.9
8383	M6_3030012_PstIMspI_PA	25.9
8384	Opata_2495667_25_PstIMspI_SNP	25.9
8385	Opata_2350628_PstIMseI_PA	25.9
8386	Opata_4227095_26_PstIMspI_SNP	25.9
8387	Opata_1871316_1_PstIMspI_SNP	25.9
8388	Opata_2305076_52_PstIMspI_SNP	25.9
8389	M6_3035133_PstIMspI_PA	25.9
8390	M6_923509_PstIMseI_PA	25.9
8391	Opata_149303_69_PstIMseI_SNP	25.9
8392	Opata_962340_PstIMseI_PA	25.9
8393	Opata_3780861_PstIMspI_PA	25.9
8394	M6_2792065_PstIMspI_PA	25.9
8395	Opata_159165_PstIMseI_PA	25.9
8396	Opata_218522_PstIMseI_PA	25.9
8397	Opata_153607_PstIMspI_PA	25.9
8398	Opata_1483717_PstIMspI_PA	25.9
8399	Opata_2962800_PstIMspI_PA	25.9
8400	M6_126872_PstIMseI_PA	25.9
8401	Opata_164302_67_PstIMseI_SNP	25.9
8402	Opata_544145_PstIMspI_PA	25.9
8403	Opata_1658805_43_PstIMspI_SNP	25.9
8404	Opata_584531_33_PstIMspI_SNP	25.9
8405	M6_1470261_PstIMseI_PA	25.9
8406	M6_861329_PstIMspI_PA	25.9
8407	Opata_265993_PstIMseI_PA	25.9
8408	M6_575010_PstIMspI_PA	25.9
8409	Opata_1897395_PstIMspI_PA	25.9
8410	M6_403813_PstIMspI_PA	25.9
8411	Opata_471761_PstIMspI_PA	25.9
8412	Opata_2016778_PstIMspI_PA	25.9
8413	Opata_29803_PstIMseI_PA	25.9
8414	Opata_169827_82_PstIMseI_SNP	25.9
8415	M6_690478_PstIMseI_PA	25.9
8416	Opata_36114_13_PstIMseI_SNP	25.9
8417	Opata_1780493_PstIMluI_PA	25.9
8418	Opata_1869144_PstIMspI_PA	25.9
8419	Opata_1829232_63_PstIMspI_SNP	25.9
8420	Opata_541409_PstIMseI_PA	25.9
8421	M6_272841_PstIMseI_PA	25.9
8422	Opata_423377_64_PstIMspI_SNP	25.9
8423	M6_702503_PstIMseI_PA	25.9
8424	Opata_1789985_72_PstIMspI_SNP	25.9
8425	M6_18401_PstIMseI_PA	25.9
8426	M6_1058418_PstIMseI_PA	25.9
8427	M6_822555_PstIMseI_PA	25.9
8428	M6_1249009_PstIMspI_PA	25.9
8429	Opata_584531_21_PstIMspI_SNP	25.9
8430	Opata_8130_PstIMseI_PA	25.9
8431	M6_644879_PstIMspI_PA	25.9
8432	Opata_3794553_PstIMspI_PA	25.9
8433	Opata_4044068_31_PstIMspI_SNP	25.9
8434	Opata_377513_86_PstIMseI_SNP	25.9
8435	M6_897745_PstIMspI_PA	25.9
8436	Opata_1139643_49_PstIMseI_SNP	25.9
8437	M6_82502_PstIMseI_PA	25.9
8438	Opata_779633_PstIMspI_PA	25.9
8439	M6_660344_PstIMseI_PA	25.9
8440	Opata_801007_PstIMseI_PA	25.9
8441	Opata_2976130_PstIMspI_PA	25.9
8442	Opata_3379067_67_PstIMseI_SNP	25.9
8443	Opata_423377_52_PstIMspI_SNP	25.9
8444	Opata_32799_53_PstIMseI_SNP	25.9
8445	Opata_3811373_90_PstIMseI_SNP	25.9
8446	M6_1089013_PstIMseI_PA	25.9
8447	Opata_24865_PstIMseI_PA	25.9
8448	Opata_468918_30_PstIMseI_SNP	25.9
8449	Opata_1613296_67_PstIMseI_SNP	25.9
8450	Opata_1366266_PstIMspI_PA	25.9
8451	Opata_975786_40_PstIMseI_SNP	25.9
8452	Opata_3222173_PstIMseI_PA	25.9
8453	Opata_2709320_PstIMspI_PA	25.9
8454	Opata_2153341_PstIMspI_PA	25.9
8455	M6_944939_PstIMseI_PA	25.9
8456	M6_358530_PstIMspI_PA	25.9
8457	Opata_237548_PstIMseI_PA	25.9
8458	M6_1130736_PstIMspI_PA	25.9
8459	Opata_213095_PstIMspI_PA	25.9
8460	Opata_3811373_71_PstIMseI_SNP	25.9
8461	M6_1479219_PstIMspI_PA	25.9
8462	Opata_1161512_47_PstIMspI_SNP	25.9
8463	M6_1357125_PstIMspI_PA	25.9
8464	M6_424397_PstIMspI_PA	25.9
8465	M6_478809_PstIMspI_PA	25.9
8466	M6_2486973_PstIMspI_PA	25.9
8467	Opata_2789200_PstIMseI_PA	25.9
8468	Opata_657863_PstIMseI_PA	25.9
8469	Opata_3501816_PstIMspI_PA	25.9
8470	Opata_243630_PstIMspI_PA	25.9
8471	Opata_2738463_PstIMspI_PA	25.9
8472	Opata_1410146_PstIMseI_PA	25.9
8473	Opata_3936784_PstIMspI_PA	25.9
8474	M6_828411_PstIMspI_PA	25.9
8475	Opata_2301864_PstIMspI_PA	25.9
8476	Opata_1815649_PstIMspI_PA	25.9
8477	Opata_3227103_PstIMseI_PA	25.9
8478	Opata_314709_PstIMspI_PA	25.9
8479	Opata_1188678_PstIMspI_PA	25.9
8480	Opata_661069_PstIMseI_PA	25.9
8481	Opata_3168716_PstIMspI_PA	25.9
8482	Opata_801870_PstIMseI_PA	25.9
8483	Opata_1842187_PstIMluI_PA	25.9
8484	M6_506635_PstIMseI_PA	25.9
8485	Opata_1378817_PstIMspI_PA	25.9
8486	Opata_1572668_PstIMspI_PA	25.9
8487	Opata_594591_PstIMseI_PA	25.9
8488	M6_261129_PstIMseI_PA	25.9
8489	Opata_813910_PstIMspI_PA	25.9
8490	Opata_4104327_PstIMspI_PA	25.9
8491	Opata_1099850_PstIMspI_PA	25.9
8492	Opata_70136_PstIMseI_PA	25.9
8493	Opata_1428560_PstIMspI_PA	25.9
8494	Opata_2137882_PstIMspI_PA	25.9
8495	Opata_2511574_PstIMspI_PA	25.9
8496	Opata_777731_PstIMseI_PA	25.9
8497	Opata_192484_PstIMspI_PA	25.9
8498	Opata_592772_PstIMspI_PA	25.9
8499	Opata_1818296_PstIMseI_PA	25.9
8500	Opata_155628_PstIMseI_PA	25.9
8501	Opata_3213496_PstIMspI_PA	25.9
8502	Opata_4262891_PstIMspI_PA	25.9
8503	Opata_1570227_PstIMseI_PA	25.9
8504	M6_34909_PstIMseI_PA	25.9
8505	M6_273687_PstIMseI_PA	25.9
8506	Opata_401753_PstIMseI_PA	25.9
8507	M6_2358901_PstIMspI_PA	25.9
8508	Opata_461496_PstIMspI_PA	25.9
8509	M6_1365807_PstIMspI_PA	25.9
8510	Opata_2343392_PstIMspI_PA	25.9
8511	Opata_291296_PstIMseI_PA	25.9
8512	M6_3929629_PstIMseI_PA	25.9
8513	Opata_505518_PstIMseI_PA	25.9
8514	M6_166416_PstIMseI_PA	25.9
8515	Opata_429187_PstIMspI_PA	25.9
8516	M6_283588_PstIMspI_PA	25.9
8517	Opata_92708_PstIMseI_PA	25.9
8518	Opata_54460_PstIMseI_PA	25.9
8519	Opata_4487294_PstIMseI_PA	25.9
8520	M6_129014_PstIMluI_PA	25.9
8521	M6_3239463_PstIMspI_PA	25.9
8522	Opata_1690804_PstIMspI_PA	25.9
8523	M6_1631124_PstIMspI_PA	25.9
8524	M6_9437_PstIMseI_PA	25.9
8525	Opata_2076002_PstIMseI_PA	25.9
8526	Opata_4115263_PstIMspI_PA	25.9
8527	M6_206078_PstIMspI_PA	25.9
8528	M6_575459_PstIMseI_PA	25.9
8529	Opata_247057_PstIMseI_PA	25.9
8530	M6_222941_PstIMspI_PA	25.9
8531	M6_1483939_PstIMspI_PA	25.9
8532	Opata_133670_PstIMseI_PA	25.9
8533	Opata_3452615_PstIMspI_PA	25.9
8534	M6_778314_PstIMspI_PA	25.9
8535	Opata_143884_PstIMseI_PA	25.9
8536	Opata_2187706_PstIMspI_PA	25.9
8537	M6_509218_PstIMspI_PA	25.9
8538	Opata_772957_PstIMseI_PA	25.9
8539	M6_208773_PstIMseI_PA	25.9
8540	M6_82413_PstIMseI_PA	25.9
8541	M6_32736_PstIMspI_PA	25.9
8542	M6_1565130_PstIMspI_PA	25.9
8543	Opata_2214439_PstIMspI_PA	25.9
8544	Opata_3778935_PstIMspI_PA	25.9
8545	Opata_552336_PstIMspI_PA	25.9
8546	Opata_1523298_PstIMspI_PA	25.9
8547	Opata_361304_PstIMseI_PA	25.9
8548	Opata_53955_PstIMseI_PA	25.9
8549	M6_378197_PstIMseI_PA	25.9
8550	M6_265808_PstIMseI_PA	25.9
8551	Opata_161349_PstIMseI_PA	25.9
8552	M6_709522_PstIMseI_PA	25.9
8553	M6_58730_PstIMseI_PA	25.9
8554	M6_1402555_PstIMspI_PA	25.9
8555	Opata_3900072_74_PstIMseI_SNP	25.9
8556	Opata_4107902_PstIMspI_PA	25.9
8557	M6_136305_PstIMseI_PA	25.9
8558	Opata_345716_PstIMluI_PA	25.9
8559	Opata_3194873_PstIMseI_PA	25.9
8560	Opata_2101266_PstIMspI_PA	25.9
8561	Opata_1919311_PstIMspI_PA	25.9
8562	Opata_2490197_PstIMspI_PA	25.9
8563	M6_930_PstIMspI_PA	25.9
8564	Opata_2952196_PstIMseI_PA	25.9
8565	M6_102691_PstIMspI_PA	25.9
8566	M6_1119851_PstIMspI_PA	25.9
8567	Opata_1423786_PstIMspI_PA	25.9
8568	Opata_1964044_PstIMseI_PA	25.9
8569	M6_209952_PstIMspI_PA	25.9
8570	M6_3152501_PstIMspI_PA	25.9
8571	M6_1941830_PstIMseI_PA	25.9
8572	Opata_997879_PstIMseI_PA	25.9
8573	Opata_497582_PstIMseI_PA	25.9
8574	M6_2542846_PstIMseI_PA	25.9
8575	Opata_2916601_PstIMspI_PA	25.9
8576	Opata_202034_PstIMseI_PA	25.9
8577	M6_389086_PstIMseI_PA	25.9
8578	Opata_2828_PstIMspI_PA	25.9
8579	Opata_2913965_PstIMspI_PA	25.9
8580	M6_2160169_PstIMseI_PA	25.9
8581	Opata_1542600_PstIMspI_PA	25.9
8582	M6_2296295_PstIMspI_PA	25.9
8583	Opata_91209_PstIMseI_PA	25.9
8584	M6_650008_PstIMspI_PA	25.9
8585	Opata_407743_PstIMspI_PA	25.9
8586	M6_1801625_PstIMspI_PA	25.9
8587	M6_577801_PstIMspI_PA	25.9
8588	M6_288698_PstIMspI_PA	25.9
8589	Opata_643279_PstIMseI_PA	25.9
8590	Opata_136277_PstIMseI_PA	25.9
8591	M6_3386292_PstIMseI_PA	25.9
8592	M6_2064650_PstIMspI_PA	25.9
8593	Opata_2916850_PstIMspI_PA	25.9
8594	Opata_3029511_PstIMspI_PA	25.9
8595	Opata_983191_PstIMseI_PA	25.9
8596	Opata_545919_PstIMseI_PA	25.9
8597	Opata_210071_PstIMspI_PA	25.9
8598	Opata_3118132_PstIMspI_PA	25.9
8599	M6_1254874_PstIMspI_PA	25.9
8600	Opata_3751144_PstIMspI_PA	25.9
8601	Opata_1865621_PstIMspI_PA	25.9
8602	Opata_1621733_PstIMspI_PA	25.9
8603	Opata_1641573_PstIMseI_PA	25.9
8604	M6_1275603_PstIMseI_PA	25.9
8605	M6_2936755_PstIMseI_PA	25.9
8606	Opata_2669045_PstIMspI_PA	25.9
8607	Opata_181018_PstIMseI_PA	25.9
8608	Opata_14974_PstIMseI_PA	25.9
8609	Opata_384203_PstIMspI_PA	25.9
8610	M6_288322_PstIMseI_PA	25.9
8611	Opata_1238595_PstIMspI_PA	25.9
8612	M6_807378_PstIMspI_PA	25.9
8613	Opata_967509_PstIMseI_PA	25.9
8614	Opata_2003570_PstIMspI_PA	25.9
8615	M6_1214920_PstIMspI_PA	25.9
8616	Opata_522542_PstIMspI_PA	25.9
8617	Opata_2986822_PstIMspI_PA	25.9
8618	Opata_286142_PstIMseI_PA	25.9
8619	Opata_204027_PstIMseI_PA	25.9
8620	M6_60976_PstIMspI_PA	25.9
8621	M6_124110_PstIMspI_PA	25.9
8622	M6_198842_PstIMspI_PA	25.9
8623	Opata_1111996_PstIMseI_PA	25.9
8624	Opata_623526_PstIMseI_PA	25.9
8625	M6_1204271_PstIMseI_PA	25.9
8626	Opata_3762166_PstIMspI_PA	25.9
8627	Opata_965279_PstIMspI_PA	25.9
8628	M6_1497039_PstIMseI_PA	25.9
8629	Opata_3429310_PstIMspI_PA	25.9
8630	Opata_347622_PstIMspI_PA	25.9
8631	Opata_3504309_PstIMspI_PA	25.9
8632	Opata_336554_PstIMseI_PA	25.9
8633	M6_338596_PstIMspI_PA	25.9
8634	Opata_165378_PstIMspI_PA	25.9
8635	Opata_962004_PstIMspI_PA	25.9
8636	Opata_1336262_PstIMseI_PA	25.9
8637	Opata_380296_PstIMseI_PA	25.9
8638	M6_347541_PstIMseI_PA	25.9
8639	Opata_189715_PstIMseI_PA	25.9
8640	Opata_353809_PstIMseI_PA	25.9
8641	M6_2694895_PstIMspI_PA	25.9
8642	M6_1346553_PstIMspI_PA	25.9
8643	Opata_494672_PstIMseI_PA	25.9
8644	Opata_3730961_PstIMspI_PA	25.9
8645	Opata_187073_PstIMspI_PA	25.9
8646	M6_3596530_PstIMseI_PA	25.9
8647	Opata_2916642_PstIMspI_PA	25.9
8648	Opata_2916441_PstIMspI_PA	25.9
8649	M6_1161155_PstIMseI_PA	25.9
8650	Opata_825409_PstIMseI_PA	25.9
8651	Opata_164681_PstIMseI_PA	25.9
8652	Opata_1679129_PstIMseI_PA	25.9
8653	M6_4156510_PstIMseI_PA	25.9
8654	Opata_2511084_PstIMseI_PA	25.9
8655	M6_1351705_PstIMseI_PA	25.9
8656	Opata_768494_PstIMspI_PA	25.9
8657	Opata_1595069_PstIMspI_PA	25.9
8658	M6_2174828_PstIMspI_PA	25.9
8659	Opata_422562_PstIMspI_PA	25.9
8660	M6_1278938_PstIMseI_PA	25.9
8661	M6_226123_PstIMspI_PA	25.9
8662	M6_200292_PstIMseI_PA	25.9
8663	Opata_1706829_PstIMspI_PA	25.9
8664	Opata_485057_PstIMseI_PA	25.9
8665	Opata_878923_PstIMseI_PA	25.9
8666	Opata_1059428_PstIMspI_PA	25.9
8667	M6_3170222_PstIMseI_PA	25.9
8668	M6_664093_PstIMseI_PA	25.9
8669	M6_96935_PstIMseI_PA	25.9
8670	Opata_3314924_PstIMseI_PA	25.9
8671	Opata_608717_PstIMseI_PA	25.9
8672	Opata_202766_PstIMspI_PA	25.9
8673	Opata_1530878_PstIMspI_PA	25.9
8674	Opata_13645_PstIMseI_PA	25.9
8675	Opata_842272_PstIMspI_PA	25.9
8676	Opata_2162386_PstIMspI_PA	25.9
8677	Opata_121416_PstIMspI_PA	25.9
8678	M6_1216007_PstIMseI_PA	25.9
8679	Opata_4052616_PstIMspI_PA	25.9
8680	M6_2680333_PstIMspI_PA	25.9
8681	M6_131619_PstIMseI_PA	25.9
8682	Opata_3594496_PstIMspI_PA	25.9
8683	M6_2541287_PstIMseI_PA	25.9
8684	Opata_1801079_PstIMspI_PA	25.9
8685	M6_1699692_PstIMseI_PA	25.9
8686	Opata_3612426_PstIMspI_PA	25.9
8687	M6_565546_PstIMseI_PA	25.9
8688	Opata_606250_PstIMseI_PA	25.9
8689	Opata_3853142_PstIMspI_PA	25.9
8690	Opata_514465_PstIMseI_PA	25.9
8691	Opata_556865_PstIMspI_PA	25.9
8692	Opata_69366_PstIMseI_PA	25.9
8693	Opata_14519_PstIMseI_PA	25.9
8694	Opata_13436_PstIMspI_PA	25.9
8695	M6_88630_PstIMseI_PA	25.9
8696	Opata_3308521_PstIMspI_PA	25.9
8697	Opata_3816029_PstIMspI_PA	25.9
8698	M6_234699_PstIMseI_PA	25.9
8699	Opata_319423_PstIMseI_PA	25.9
8700	Opata_167645_PstIMseI_PA	25.9
8701	Opata_41378_PstIMseI_PA	25.9
8702	Opata_251950_PstIMspI_PA	25.9
8703	M6_322003_PstIMseI_PA	25.9
8704	Opata_2050194_PstIMspI_PA	25.9
8705	M6_2355846_PstIMseI_PA	25.9
8706	Opata_548307_PstIMspI_PA	25.9
8707	Opata_1577827_PstIMspI_PA	25.9
8708	M6_133957_PstIMspI_PA	25.9
8709	Opata_1176610_PstIMseI_PA	25.9
8710	Opata_25413_PstIMseI_PA	25.9
8711	Opata_2408809_PstIMspI_PA	25.9
8712	Opata_275056_PstIMspI_PA	25.9
8713	Opata_1594242_PstIMspI_PA	25.9
8714	Opata_75449_PstIMseI_PA	25.9
8715	Opata_220434_PstIMspI_PA	25.9
8716	Opata_2989979_PstIMseI_PA	25.9
8717	M6_104862_PstIMseI_PA	25.9
8718	Opata_859656_PstIMseI_PA	25.9
8719	M6_242066_PstIMspI_PA	25.9
8720	Opata_695986_PstIMspI_PA	25.9
8721	Opata_183302_PstIMspI_PA	25.9
8722	Opata_1020981_PstIMseI_PA	25.9
8723	Opata_453841_PstIMspI_PA	25.9
8724	Opata_490451_PstIMseI_PA	25.9
8725	Opata_276795_PstIMspI_PA	25.9
8726	Opata_1629026_PstIMspI_PA	25.9
8727	Opata_2728298_PstIMspI_PA	25.9
8728	Opata_180529_PstIMseI_PA	25.9
8729	Opata_441520_PstIMseI_PA	25.9
8730	Opata_214915_PstIMspI_PA	25.9
8731	Opata_501326_PstIMseI_PA	25.9
8732	Opata_941311_PstIMseI_PA	25.9
8733	Opata_2498589_PstIMspI_PA	25.9
8734	Opata_2187229_PstIMseI_PA	25.9
8735	Opata_257463_PstIMseI_PA	25.9
8736	Opata_4417071_PstIMseI_PA	25.9
8737	M6_454437_PstIMseI_PA	25.9
8738	Opata_1665163_PstIMspI_PA	25.9
8739	Opata_891431_PstIMseI_PA	25.9
8740	M6_1010284_PstIMspI_PA	25.9
8741	Opata_773823_PstIMseI_PA	25.9
8742	Opata_1291311_PstIMseI_PA	25.9
8743	Opata_4134984_PstIMspI_PA	25.9
8744	Opata_269029_PstIMseI_PA	25.9
8745	Opata_181664_PstIMseI_PA	25.9
8746	Opata_476677_PstIMseI_PA	25.9
8747	Opata_651460_PstIMseI_PA	25.9
8748	Opata_3755960_PstIMseI_PA	25.9
8749	Opata_402886_PstIMseI_PA	25.9
8750	Opata_1012732_PstIMseI_PA	25.9
8751	Opata_563620_PstIMseI_PA	25.9
8752	Opata_2854639_PstIMspI_PA	25.9
8753	Opata_2297899_PstIMspI_PA	25.9
8754	Opata_1905043_PstIMspI_PA	25.9
8755	Opata_617901_PstIMspI_PA	25.9
8756	M6_1636448_PstIMspI_PA	25.9
8757	Opata_1212444_PstIMseI_PA	25.9
8758	M6_1019792_PstIMspI_PA	25.9
8759	Opata_1353552_PstIMseI_PA	25.9
8760	Opata_302781_PstIMseI_PA	25.9
8761	Opata_699933_PstIMseI_PA	25.9
8762	M6_1027148_PstIMseI_PA	25.9
8763	Opata_2296851_PstIMspI_PA	25.9
8764	Opata_3855686_PstIMspI_PA	25.9
8765	Opata_2445291_PstIMseI_PA	25.9
8766	M6_46676_PstIMseI_PA	25.9
8767	M6_593943_PstIMseI_PA	25.9
8768	M6_1088668_PstIMseI_PA	25.9
8769	Opata_1875246_PstIMspI_PA	25.9
8770	Opata_2191387_PstIMseI_PA	25.9
8771	M6_2319599_PstIMspI_PA	25.9
8772	Opata_1578990_PstIMseI_PA	25.9
8773	Opata_450482_PstIMspI_PA	25.9
8774	Opata_3843376_PstIMseI_PA	25.9
8775	Opata_152930_PstIMluI_PA	25.9
8776	Opata_772979_PstIMseI_PA	25.9
8777	Opata_272250_PstIMseI_PA	25.9
8778	M6_203022_PstIMseI_PA	25.9
8779	Opata_1886164_PstIMseI_PA	25.9
8780	Opata_869597_PstIMspI_PA	25.9
8781	Opata_2291234_PstIMspI_PA	25.9
8782	Opata_2003026_PstIMspI_PA	25.9
8783	Opata_718443_PstIMseI_PA	25.9
8784	Opata_1211399_PstIMseI_PA	25.9
8785	M6_452110_PstIMseI_PA	25.9
8786	M6_4055211_PstIMseI_PA	25.9
8787	Opata_1532311_PstIMspI_PA	25.9
8788	M6_498615_PstIMseI_PA	25.9
8789	M6_536134_PstIMseI_PA	25.9
8790	Opata_684761_PstIMseI_PA	25.9
8791	Opata_4431394_PstIMseI_PA	25.9
8792	Opata_3730648_PstIMspI_PA	25.9
8793	M6_425390_PstIMspI_PA	25.9
8794	M6_32735_PstIMseI_PA	25.9
8795	Opata_1220050_PstIMseI_PA	25.9
8796	Opata_92907_PstIMseI_PA	25.9
8797	Opata_1771831_PstIMspI_PA	25.9
8798	Opata_188545_PstIMseI_PA	25.9
8799	Opata_3983830_PstIMspI_PA	25.9
8800	Opata_1702858_PstIMseI_PA	25.9
8801	Opata_464149_PstIMseI_PA	25.9
8802	Opata_626946_PstIMseI_PA	25.9
8803	Opata_23463_PstIMspI_PA	25.9
8804	Opata_2551998_PstIMspI_PA	25.9
8805	Opata_2188093_PstIMluI_PA	25.9
8806	M6_481875_PstIMspI_PA	25.9
8807	M6_1915232_PstIMspI_PA	25.9
8808	M6_737717_PstIMseI_PA	25.9
8809	Opata_1395477_PstIMseI_PA	25.9
8810	Opata_3593155_PstIMspI_PA	25.9
8811	Opata_2307450_PstIMluI_PA	25.9
8812	M6_3328568_PstIMspI_PA	25.9
8813	Opata_3382018_PstIMspI_PA	25.9
8814	M6_1036833_PstIMspI_PA	25.9
8815	Opata_788673_PstIMseI_PA	25.9
8816	M6_222000_PstIMseI_PA	25.9
8817	Opata_535086_PstIMspI_PA	25.9
8818	Opata_1328037_PstIMseI_PA	25.9
8819	Opata_1461329_PstIMseI_PA	25.9
8820	Opata_192692_PstIMseI_PA	25.9
8821	Opata_1896012_PstIMspI_PA	25.9
8822	M6_1090663_PstIMspI_PA	25.9
8823	Opata_1851687_PstIMspI_PA	25.9
8824	Opata_1344790_PstIMseI_PA	25.9
8825	M6_3389925_PstIMspI_PA	25.9
8826	M6_1523425_PstIMspI_PA	25.9
8827	M6_1042255_PstIMspI_PA	25.9
8828	M6_1827052_PstIMspI_PA	25.9
8829	Opata_317980_PstIMseI_PA	25.9
8830	M6_2977564_PstIMspI_PA	25.9
8831	M6_779142_PstIMseI_PA	25.9
8832	Opata_513868_PstIMseI_PA	25.9
8833	M6_1287424_PstIMspI_PA	25.9
8834	M6_1688500_PstIMseI_PA	25.9
8835	M6_639322_PstIMspI_PA	25.9
8836	M6_1322062_PstIMspI_PA	25.9
8837	Opata_405934_PstIMseI_PA	25.9
8838	Opata_328791_PstIMseI_PA	25.9
8839	M6_864770_PstIMspI_PA	25.9
8840	M6_1049731_PstIMseI_PA	25.9
8841	M6_537435_PstIMspI_PA	25.9
8842	Opata_1062323_PstIMspI_PA	25.9
8843	M6_662544_PstIMspI_PA	25.9
8844	M6_2799607_PstIMspI_PA	25.9
8845	M6_322567_PstIMseI_PA	25.9
8846	M6_102118_PstIMseI_PA	25.9
8847	M6_1825163_PstIMspI_PA	25.9
8848	M6_2249743_PstIMspI_PA	25.9
8849	M6_1325415_PstIMseI_PA	25.9
8850	M6_1291308_PstIMseI_PA	25.9
8851	M6_1394868_PstIMspI_PA	25.9
8852	M6_330373_PstIMspI_PA	25.9
8853	Opata_2700160_PstIMspI_PA	25.9
8854	M6_606958_PstIMspI_PA	25.9
8855	M6_615343_PstIMspI_PA	25.9
8856	Opata_441140_PstIMseI_PA	25.9
8857	M6_798879_PstIMseI_PA	25.9
8858	M6_1224924_PstIMspI_PA	25.9
8859	Opata_692828_PstIMseI_PA	25.9
8860	Opata_365940_PstIMseI_PA	25.9
8861	M6_1632761_PstIMspI_PA	25.9
8862	M6_3087286_PstIMspI_PA	25.9
8863	M6_1494981_PstIMspI_PA	25.9
8864	M6_346926_PstIMspI_PA	25.9
8865	Opata_276077_PstIMseI_PA	25.9
8866	M6_269948_PstIMseI_PA	25.9
8867	M6_2734197_PstIMseI_PA	25.9
8868	M6_1093628_PstIMspI_PA	25.9
8869	Opata_713135_PstIMspI_PA	25.9
8870	Opata_2755655_PstIMspI_PA	25.9
8871	M6_1508878_PstIMseI_PA	25.9
8872	M6_1831022_PstIMspI_PA	25.9
8873	M6_3890210_PstIMseI_PA	25.9
8874	Opata_468700_PstIMseI_PA	25.9
8875	Opata_275347_PstIMseI_PA	25.9
8876	Opata_3410558_PstIMspI_PA	25.9
8877	Opata_1217962_PstIMspI_PA	25.9
8878	M6_351148_PstIMspI_PA	25.9
8879	Opata_1667337_PstIMseI_PA	25.9
8880	Opata_551350_PstIMseI_PA	25.9
8881	M6_328571_PstIMspI_PA	25.9
8882	Opata_3901240_PstIMseI_PA	25.9
8883	Opata_944709_PstIMseI_PA	25.9
8884	M6_932096_PstIMspI_PA	25.9
8885	M6_188516_PstIMspI_PA	25.9
8886	Opata_127387_PstIMseI_PA	25.9
8887	Opata_683871_PstIMluI_PA	25.9
8888	Opata_973093_PstIMseI_PA	25.9
8889	Opata_1868374_PstIMseI_PA	25.9
8890	Opata_440680_PstIMseI_PA	25.9
8891	Opata_2280307_PstIMspI_PA	25.9
8892	Opata_3214363_PstIMspI_PA	25.9
8893	Opata_2017146_PstIMspI_PA	25.9
8894	M6_2676483_PstIMspI_PA	25.9
8895	Opata_2698099_PstIMspI_PA	25.9
8896	M6_104220_PstIMseI_PA	25.9
8897	Opata_201581_PstIMseI_PA	25.9
8898	Opata_907173_PstIMspI_PA	25.9
8899	Opata_295942_PstIMspI_PA	25.9
8900	Opata_1768219_PstIMspI_PA	25.9
8901	Opata_992288_PstIMseI_PA	25.9
8902	Opata_484100_PstIMspI_PA	25.9
8903	M6_975082_PstIMseI_PA	25.9
8904	Opata_2886863_PstIMspI_PA	25.9
8905	Opata_870271_PstIMseI_PA	25.9
8906	Opata_2604492_PstIMseI_PA	25.9
8907	Opata_1071899_PstIMseI_PA	25.9
8908	M6_858519_PstIMspI_PA	25.9
8909	Opata_2003762_PstIMspI_PA	25.9
8910	Opata_3952437_PstIMspI_PA	25.9
8911	Opata_3596030_PstIMspI_PA	25.9
8912	Opata_2816725_PstIMspI_PA	25.9
8913	Opata_2289291_PstIMspI_PA	25.9
8914	Opata_3908755_PstIMspI_PA	25.9
8915	Opata_1535923_PstIMspI_PA	25.9
8916	Opata_2418764_PstIMspI_PA	25.9
8917	Opata_546575_PstIMspI_PA	25.9
8918	Opata_71907_PstIMspI_PA	25.9
8919	Opata_4149449_PstIMspI_PA	25.9
8920	Opata_3877763_PstIMspI_PA	25.9
8921	Opata_260563_1_PstIMseI_SNP	25.9
8922	Opata_371946_PstIMspI_PA	25.9
8923	M6_29158_PstIMseI_PA	25.9
8924	Opata_1738821_51_PstIMspI_SNP	25.9
8925	M6_37721_PstIMluI_PA	25.9
8926	Opata_38461_PstIMspI_PA	25.9
8927	Opata_2992858_PstIMspI_PA	25.9
8928	Opata_1965594_PstIMseI_PA	25.9
8929	Opata_950140_PstIMspI_PA	25.9
8930	Opata_1216670_PstIMseI_PA	25.9
8931	Opata_3944074_PstIMspI_PA	25.9
8932	Opata_220735_21_PstIMseI_SNP	25.9
8933	Opata_2672742_PstIMluI_PA	25.9
8934	Opata_798569_PstIMspI_PA	25.9
8935	Opata_1432900_PstIMspI_PA	25.9
8936	M6_1390424_PstIMspI_PA	25.9
8937	Opata_228220_58_PstIMseI_SNP	25.9
8938	Opata_131794_21_PstIMluI_SNP	25.9
8939	Opata_3972950_PstIMseI_PA	25.9
8940	Opata_1831745_PstIMspI_PA	25.9
8941	Opata_2986058_36_PstIMspI_SNP	25.9
8942	Opata_3740687_PstIMspI_PA	25.9
8943	Opata_3437179_PstIMspI_PA	25.9
8944	Opata_2929523_PstIMspI_PA	25.9
8945	Opata_47163_6_PstIMseI_SNP	25.9
8946	Opata_1251676_41_PstIMseI_SNP	25.9
8947	Opata_4064460_PstIMspI_PA	25.9
8948	Opata_1414720_PstIMspI_PA	25.9
8949	Opata_2542702_PstIMseI_PA	25.9
8950	Opata_786171_PstIMspI_PA	25.9
8951	Opata_3114509_PstIMspI_PA	25.9
8952	Opata_167393_PstIMseI_PA	25.9
8953	Opata_3255991_64_PstIMspI_SNP	25.9
8954	Opata_420328_PstIMspI_PA	25.9
8955	Opata_1710879_PstIMspI_PA	25.9
8956	Opata_1801253_PstIMspI_PA	25.9
8957	Opata_666380_PstIMseI_PA	25.9
8958	Opata_1945350_PstIMspI_PA	25.9
8959	Opata_3298609_PstIMspI_PA	25.9
8960	Opata_1687846_PstIMspI_PA	25.9
8961	Opata_821705_PstIMspI_PA	25.9
8962	Opata_1548273_35_PstIMspI_SNP	25.9
8963	Opata_4261533_PstIMspI_PA	25.9
8964	Opata_979319_48_PstIMspI_SNP	25.9
8965	Opata_411614_PstIMspI_PA	25.9
8966	M6_855579_PstIMseI_PA	25.9
8967	Opata_2954554_PstIMspI_PA	25.9
8968	Opata_1654332_PstIMspI_PA	25.9
8969	Opata_175465_PstIMspI_PA	25.9
8970	Opata_477321_85_PstIMseI_SNP	25.9
8971	Opata_1164854_PstIMspI_PA	25.9
8972	Opata_602429_PstIMspI_PA	25.9
8973	Opata_573571_PstIMspI_PA	25.9
8974	Opata_3815150_PstIMspI_PA	25.9
8975	Opata_3740549_PstIMspI_PA	25.9
8976	Opata_3370551_PstIMseI_PA	25.9
8977	Opata_2130141_PstIMspI_PA	25.9
8978	Opata_586880_PstIMspI_PA	25.9
8979	Opata_811725_PstIMspI_PA	25.9
8980	Opata_3352712_PstIMspI_PA	25.9
8981	Opata_2427175_PstIMspI_PA	25.9
8982	Opata_996654_PstIMspI_PA	25.9
8983	Opata_1404936_PstIMspI_PA	25.9
8984	Opata_2924012_PstIMspI_PA	25.9
8985	Opata_1330078_PstIMspI_PA	25.9
8986	Opata_1268242_PstIMspI_PA	25.9
8987	Opata_1889480_PstIMspI_PA	25.9
8988	Opata_4102209_PstIMspI_PA	25.9
8989	Opata_2974818_PstIMspI_PA	25.9
8990	Opata_3167146_PstIMspI_PA	25.9
8991	Opata_3155802_PstIMseI_PA	25.9
8992	Opata_167283_PstIMseI_PA	25.9
8993	Opata_1128509_PstIMspI_PA	25.9
8994	Opata_809427_PstIMspI_PA	25.9
8995	Opata_3286527_PstIMspI_PA	25.9
8996	Opata_460979_PstIMspI_PA	25.9
8997	Opata_3313037_PstIMspI_PA	25.9
8998	M6_350684_PstIMseI_PA	25.9
8999	Opata_28654_28_PstIMseI_SNP	25.9
9000	Opata_1043328_PstIMseI_PA	25.9
9001	Opata_832297_PstIMspI_PA	25.9
9002	Opata_2580545_PstIMspI_PA	25.9
9003	Opata_331316_PstIMspI_PA	25.9
9004	Opata_496276_PstIMseI_PA	25.9
9005	M6_6881_PstIMseI_PA	25.9
9006	Opata_657340_PstIMspI_PA	25.9
9007	M6_520850_PstIMseI_PA	25.9
9008	Opata_3250006_PstIMspI_PA	25.9
9009	M6_2960520_PstIMspI_PA	25.9
9010	Opata_3551875_PstIMspI_PA	25.9
9011	Opata_1791353_PstIMspI_PA	25.9
9012	Opata_491201_PstIMspI_PA	25.9
9013	Opata_2702158_PstIMspI_PA	25.9
9014	M6_1180577_PstIMspI_PA	25.9
9015	Opata_542052_PstIMspI_PA	25.9
9016	M6_1821773_PstIMseI_PA	25.9
9017	Opata_4020884_PstIMspI_PA	25.9
9018	Opata_3864339_PstIMspI_PA	25.9
9019	Opata_1901726_PstIMspI_PA	25.9
9020	Opata_3468112_PstIMseI_PA	25.9
9021	Opata_874641_PstIMspI_PA	25.9
9022	Opata_3323708_PstIMspI_PA	25.9
9023	Opata_2726151_PstIMspI_PA	25.9
9024	M6_3252390_PstIMspI_PA	25.9
9025	Opata_1879904_PstIMspI_PA	25.9
9026	Opata_1811754_PstIMspI_PA	25.9
9027	Opata_394745_PstIMspI_PA	25.9
9028	Opata_2773172_PstIMspI_PA	25.9
9029	Opata_3846735_PstIMseI_PA	25.9
9030	Opata_2958880_PstIMspI_PA	25.9
9031	Opata_1845547_PstIMseI_PA	25.9
9032	Opata_4085920_PstIMspI_PA	25.9
9033	Opata_3539373_PstIMseI_PA	25.9
9034	Opata_120310_PstIMspI_PA	25.9
9035	Opata_1157891_PstIMspI_PA	25.9
9036	Opata_1453090_PstIMseI_PA	25.9
9037	Opata_1584016_PstIMspI_PA	25.9
9038	Opata_896639_PstIMseI_PA	25.9
9039	Opata_1639412_PstIMspI_PA	25.9
9040	Opata_1168832_PstIMseI_PA	25.9
9041	Opata_2923129_PstIMseI_PA	25.9
9042	Opata_3277079_PstIMseI_PA	25.9
9043	M6_567930_PstIMseI_PA	25.9
9044	Opata_3151484_PstIMspI_PA	25.9
9045	Opata_695576_PstIMspI_PA	25.9
9046	Opata_1621638_PstIMseI_PA	25.9
9047	Opata_750045_PstIMspI_PA	25.9
9048	Opata_390326_PstIMspI_PA	25.9
9049	Opata_1854750_PstIMspI_PA	25.9
9050	Opata_4038686_PstIMseI_PA	25.9
9051	Opata_607944_PstIMspI_PA	25.9
9052	Opata_474763_PstIMspI_PA	25.9
9053	Opata_1183931_PstIMspI_PA	25.9
9054	Opata_760297_PstIMspI_PA	25.9
9055	M6_2334216_PstIMspI_PA	25.9
9056	Opata_6836_PstIMseI_PA	25.9
9057	Opata_2533039_PstIMluI_PA	25.9
9058	Opata_1948407_PstIMspI_PA	25.9
9059	M6_1198533_PstIMseI_PA	25.9
9060	Opata_1266083_PstIMspI_PA	25.9
9061	Opata_1097302_PstIMspI_PA	25.9
9062	Opata_766584_PstIMspI_PA	25.9
9063	M6_3142029_PstIMspI_PA	25.9
9064	Opata_254529_PstIMspI_PA	25.9
9065	Opata_524344_PstIMspI_PA	25.9
9066	Opata_723469_PstIMspI_PA	25.9
9067	Opata_2795171_PstIMspI_PA	25.9
9068	Opata_700805_PstIMspI_PA	25.9
9069	M6_32666_PstIMseI_PA	25.9
9070	Opata_3724957_PstIMspI_PA	25.9
9071	Opata_2993789_PstIMspI_PA	25.9
9072	Opata_3933919_PstIMspI_PA	25.9
9073	M6_3080408_PstIMspI_PA	25.9
9074	M6_1038778_PstIMspI_PA	25.9
9075	Opata_1122969_8_PstIMspI_SNP	25.9
9076	M6_1156518_PstIMspI_PA	25.9
9077	Opata_2254193_PstIMspI_PA	25.9
9078	Opata_747886_PstIMseI_PA	25.9
9079	M6_82091_PstIMseI_PA	25.9
9080	M6_3051372_PstIMseI_PA	25.9
9081	Opata_3271850_PstIMspI_PA	25.9
9082	M6_2176558_PstIMspI_PA	25.9
9083	Opata_4013605_75_PstIMseI_SNP	25.9
9084	Opata_2134547_PstIMspI_PA	25.9
9085	Opata_139539_PstIMluI_PA	25.9
9086	Opata_177570_PstIMspI_PA	25.9
9087	Opata_843323_PstIMseI_PA	25.9
9088	Opata_4061815_PstIMspI_PA	25.9
9089	Opata_2872842_PstIMspI_PA	25.9
9090	M6_195148_PstIMseI_PA	25.9
9091	Opata_1453471_PstIMspI_PA	25.9
9092	M6_78422_PstIMspI_PA	25.9
9093	Opata_2295130_PstIMspI_PA	25.9
9094	M6_854751_PstIMspI_PA	25.9
9095	M6_458835_PstIMseI_PA	25.9
9096	M6_537321_PstIMseI_PA	25.9
9097	Opata_787521_PstIMseI_PA	25.9
9098	M6_394255_PstIMspI_PA	25.9
9099	Opata_3774747_PstIMspI_PA	25.9
9100	M6_251939_PstIMseI_PA	25.9
9101	Opata_3437025_PstIMspI_PA	25.9
9102	M6_460087_PstIMseI_PA	25.9
9103	M6_383979_PstIMspI_PA	25.9
9104	Opata_2740676_PstIMspI_PA	25.9
9105	Opata_710747_PstIMspI_PA	25.9
9106	M6_2477026_PstIMspI_PA	25.9
9107	Opata_889488_PstIMspI_PA	25.9
9108	Opata_1712518_PstIMspI_PA	25.9
9109	M6_557236_PstIMspI_PA	25.9
9110	Opata_525199_PstIMspI_PA	25.9
9111	Opata_2083339_PstIMspI_PA	25.9
9112	M6_2587392_PstIMspI_PA	25.9
9113	M6_408430_PstIMseI_PA	25.9
9114	M6_285975_PstIMseI_PA	25.9
9115	M6_674952_PstIMseI_PA	25.9
9116	M6_1355499_PstIMseI_PA	25.9
9117	Opata_3735982_PstIMspI_PA	25.9
9118	M6_3347760_PstIMspI_PA	25.9
9119	Opata_796112_33_PstIMseI_SNP	25.9
9120	Opata_1903002_PstIMspI_PA	25.9
9121	M6_724583_PstIMseI_PA	25.9
9122	Opata_1249448_PstIMseI_PA	25.9
9123	Opata_48456_PstIMseI_PA	25.9
9124	Opata_2098360_PstIMspI_PA	25.9
9125	Opata_2517397_PstIMluI_PA	25.9
9126	M6_2007340_PstIMspI_PA	25.9
9127	Opata_733279_PstIMspI_PA	25.9
9128	Opata_2379068_PstIMspI_PA	25.9
9129	Opata_716252_PstIMspI_PA	25.9
9130	Opata_2290896_PstIMspI_PA	25.9
9131	M6_1887306_PstIMspI_PA	25.9
9132	M6_456435_PstIMspI_PA	25.9
9133	M6_839851_PstIMseI_PA	25.9
9134	M6_472157_PstIMseI_PA	25.9
9135	Opata_2125282_PstIMspI_PA	25.9
9136	M6_656534_PstIMspI_PA	25.9
9137	Opata_1872195_PstIMspI_PA	25.9
9138	Opata_2903352_PstIMspI_PA	25.9
9139	M6_2957515_PstIMspI_PA	25.9
9140	Opata_1380640_PstIMspI_PA	25.9
9141	M6_372565_PstIMseI_PA	25.9
9142	Opata_4019642_PstIMspI_PA	25.9
9143	Opata_2075887_PstIMspI_PA	25.9
9144	Opata_856959_PstIMseI_PA	25.9
9145	Opata_1839984_PstIMspI_PA	25.9
9146	Opata_2690246_PstIMspI_PA	25.9
9147	M6_815835_PstIMspI_PA	25.9
9148	Opata_3777159_PstIMspI_PA	25.9
9149	M6_1149875_PstIMspI_PA	25.9
9150	Opata_1783010_PstIMspI_PA	25.9
9151	M6_1027509_PstIMspI_PA	25.9
9152	M6_209749_PstIMspI_PA	25.9
9153	M6_1442371_PstIMspI_PA	25.9
9154	Opata_2817975_PstIMspI_PA	25.9
9155	Opata_417034_PstIMspI_PA	25.9
9156	Opata_523865_PstIMspI_PA	25.9
9157	Opata_4067661_PstIMspI_PA	25.9
9158	Opata_443782_PstIMspI_PA	25.9
9159	Opata_4013605_70_PstIMseI_SNP	25.9
9160	Opata_669531_PstIMspI_PA	25.9
9161	Opata_1688233_PstIMspI_PA	25.9
9162	Opata_1605583_PstIMspI_PA	25.9
9163	Opata_415483_PstIMspI_PA	25.9
9164	Opata_2711138_PstIMspI_PA	25.9
9165	Opata_1629432_PstIMspI_PA	25.9
9166	Opata_339209_PstIMseI_PA	25.9
9167	M6_1129865_PstIMseI_PA	25.9
9168	M6_158131_PstIMspI_PA	25.9
9169	Opata_237021_PstIMspI_PA	25.9
9170	M6_3563476_PstIMspI_PA	25.9
9171	M6_394584_PstIMseI_PA	25.9
9172	Opata_1034388_PstIMspI_PA	25.9
9173	M6_113825_PstIMseI_PA	25.9
9174	Opata_756615_PstIMspI_PA	25.9
9175	Opata_520857_PstIMspI_PA	25.9
9176	M6_1209031_PstIMseI_PA	25.9
9177	Opata_569818_PstIMspI_PA	25.9
9178	Opata_3437495_PstIMspI_PA	25.9
9179	Opata_3586613_PstIMspI_PA	25.9
9180	Opata_2235433_PstIMseI_PA	25.9
9181	M6_628140_PstIMseI_PA	25.9
9182	M6_326228_PstIMseI_PA	25.9
9183	Opata_514498_PstIMspI_PA	25.9
9184	M6_1312670_PstIMspI_PA	25.9
9185	Opata_246861_PstIMspI_PA	25.9
9186	M6_737175_PstIMspI_PA	25.9
9187	Opata_1596412_PstIMspI_PA	25.9
9188	Opata_1517957_PstIMseI_PA	25.9
9189	Opata_345524_PstIMspI_PA	25.9
9190	M6_1721266_PstIMspI_PA	25.9
9191	M6_1014067_PstIMspI_PA	25.9
9192	Opata_3211326_PstIMspI_PA	25.9
9193	Opata_2321438_PstIMspI_PA	25.9
9194	Opata_1075394_PstIMspI_PA	25.9
9195	Opata_391275_PstIMspI_PA	25.9
9196	M6_603821_PstIMspI_PA	25.9
9197	Opata_1209832_PstIMspI_PA	25.9
9198	M6_3013557_PstIMseI_PA	25.9
9199	Opata_3347416_PstIMspI_PA	25.9
9200	Opata_264671_PstIMspI_PA	25.9
9201	Opata_2712209_PstIMspI_PA	25.9
9202	M6_820366_PstIMspI_PA	25.9
9203	M6_626932_PstIMspI_PA	25.9
9204	M6_1486862_PstIMspI_PA	25.9
9205	Opata_1113711_PstIMspI_PA	25.9
9206	Opata_259230_PstIMspI_PA	25.9
9207	Opata_3328351_PstIMspI_PA	25.9
9208	M6_389488_PstIMspI_PA	25.9
9209	Opata_1714309_PstIMspI_PA	25.9
9210	Opata_2299348_PstIMspI_PA	25.9
9211	M6_632240_PstIMspI_PA	25.9
9212	M6_625667_PstIMseI_PA	25.9
9213	Opata_2439821_PstIMspI_PA	25.9
9214	M6_1950038_PstIMseI_PA	25.9
9215	Opata_674081_PstIMspI_PA	25.9
9216	Opata_875813_PstIMspI_PA	25.9
9217	Opata_1322417_PstIMspI_PA	25.9
9218	M6_57352_PstIMspI_PA	25.9
9219	Opata_744559_PstIMspI_PA	25.9
9220	Opata_1270198_PstIMspI_PA	25.9
9221	M6_620522_PstIMspI_PA	25.9
9222	Opata_603036_PstIMspI_PA	25.9
9223	M6_2965582_PstIMspI_PA	25.9
9224	Opata_3372547_PstIMspI_PA	25.9
9225	Opata_1427987_PstIMspI_PA	25.9
9226	Opata_844685_PstIMspI_PA	25.9
9227	M6_2097435_PstIMseI_PA	25.9
9228	Opata_301686_PstIMspI_PA	25.9
9229	Opata_2984472_PstIMspI_PA	25.9
9230	Opata_1114203_PstIMseI_PA	25.9
9231	Opata_903182_PstIMspI_PA	25.9
9232	Opata_2754592_PstIMspI_PA	25.9
9233	M6_76414_PstIMseI_PA	25.9
9234	Opata_3294291_PstIMseI_PA	25.9
9235	Opata_1089973_PstIMspI_PA	25.9
9236	Opata_1954744_PstIMseI_PA	25.9
9237	Opata_1934940_PstIMspI_PA	25.9
9238	Opata_4088831_PstIMspI_PA	25.9
9239	Opata_838018_PstIMspI_PA	25.9
9240	Opata_514077_PstIMspI_PA	25.9
9241	Opata_524407_PstIMspI_PA	25.9
9242	Opata_2533638_PstIMseI_PA	25.9
9243	Opata_1045724_PstIMspI_PA	25.9
9244	Opata_3718164_PstIMspI_PA	25.9
9245	Opata_3074694_PstIMspI_PA	25.9
9246	Opata_556538_PstIMspI_PA	25.9
9247	Opata_599994_PstIMseI_PA	25.9
9248	Opata_1975945_PstIMspI_PA	25.9
9249	M6_174110_PstIMseI_PA	25.9
9250	M6_1129408_PstIMspI_PA	25.9
9251	M6_41509_PstIMseI_PA	25.9
9252	Opata_2304832_PstIMspI_PA	25.9
9253	Opata_2719882_PstIMspI_PA	25.9
9254	Opata_3691335_PstIMspI_PA	25.9
9255	Opata_4154085_PstIMseI_PA	25.9
9256	M6_80080_PstIMseI_PA	25.9
9257	Opata_1265707_PstIMspI_PA	25.9
9258	Opata_3282335_PstIMspI_PA	25.9
9259	M6_2798974_PstIMseI_PA	25.9
9260	Opata_734024_PstIMspI_PA	25.9
9261	M6_404884_PstIMseI_PA	25.9
9262	Opata_521477_PstIMspI_PA	25.9
9263	Opata_1334111_PstIMseI_PA	25.9
9264	Opata_315864_PstIMseI_PA	25.9
9265	Opata_1062097_PstIMspI_PA	25.9
9266	Opata_3787482_PstIMspI_PA	25.9
9267	Opata_1990402_PstIMspI_PA	25.9
9268	Opata_1223443_PstIMseI_PA	25.9
9269	Opata_2223718_PstIMspI_PA	25.9
9270	Opata_3515920_PstIMspI_PA	25.9
9271	Opata_2019107_PstIMspI_PA	25.9
9272	Opata_576240_PstIMspI_PA	25.9
9273	Opata_418028_PstIMseI_PA	25.9
9274	Opata_4334561_PstIMseI_PA	25.9
9275	Opata_361686_PstIMspI_PA	25.9
9276	Opata_1837700_PstIMspI_PA	25.9
9277	Opata_2039930_PstIMspI_PA	25.9
9278	Opata_4127301_PstIMspI_PA	25.9
9279	Opata_358158_PstIMspI_PA	25.9
9280	Opata_1998677_PstIMspI_PA	25.9
9281	Opata_119779_PstIMseI_PA	25.9
9282	Opata_1180538_PstIMseI_PA	25.9
9283	M6_703473_PstIMseI_PA	25.9
9284	Opata_2142669_PstIMspI_PA	25.9
9285	M6_1179136_PstIMseI_PA	25.9
9286	Opata_369472_PstIMseI_PA	25.9
9287	M6_716212_PstIMseI_PA	25.9
9288	Opata_1186977_PstIMspI_PA	25.9
9289	M6_129544_PstIMseI_PA	25.9
9290	Opata_1219621_PstIMseI_PA	25.9
9291	Opata_2795036_PstIMspI_PA	25.9
9292	Opata_3297580_PstIMspI_PA	25.9
9293	M6_622977_PstIMseI_PA	25.9
9294	Opata_3481945_PstIMspI_PA	25.9
9295	Opata_155117_PstIMseI_PA	25.9
9296	Opata_943020_PstIMspI_PA	25.9
9297	M6_2076908_PstIMspI_PA	25.9
9298	M6_2739218_PstIMspI_PA	25.9
9299	M6_22941_PstIMspI_PA	25.9
9300	M6_1370541_PstIMseI_PA	25.9
9301	Opata_847606_PstIMseI_PA	25.9
9302	M6_413117_PstIMspI_PA	25.9
9303	M6_711912_PstIMseI_PA	25.9
9304	M6_2564848_PstIMseI_PA	25.9
9305	Opata_389400_PstIMspI_PA	25.9
9306	Opata_763181_PstIMseI_PA	25.9
9307	Opata_1626240_PstIMspI_PA	25.9
9308	M6_1251565_PstIMspI_PA	25.9
9309	Opata_292492_PstIMseI_PA	25.9
9310	M6_1530633_PstIMspI_PA	25.9
9311	M6_2339411_PstIMseI_PA	25.9
9312	M6_3773964_PstIMseI_PA	25.9
9313	Opata_245655_PstIMseI_PA	25.9
9314	Opata_1474751_PstIMspI_PA	25.9
9315	M6_2447949_PstIMspI_PA	25.9
9316	M6_2538963_PstIMseI_PA	25.9
9317	M6_2593015_PstIMspI_PA	25.9
9318	M6_516252_PstIMseI_PA	25.9
9319	Opata_2099287_PstIMspI_PA	25.9
9320	M6_1890255_PstIMseI_PA	25.9
9321	Opata_530534_PstIMseI_PA	25.9
9322	M6_615252_PstIMspI_PA	25.9
9323	M6_537002_PstIMseI_PA	25.9
9324	M6_2338116_PstIMspI_PA	25.9
9325	M6_16595_PstIMseI_PA	25.9
9326	M6_1691582_PstIMspI_PA	25.9
9327	M6_1146582_PstIMseI_PA	25.9
9328	Opata_235589_PstIMspI_PA	25.9
9329	Opata_314958_PstIMspI_PA	25.9
9330	Opata_1020965_PstIMspI_PA	25.9
9331	Opata_3016566_PstIMspI_PA	25.9
9332	M6_918207_PstIMspI_PA	25.9
9333	M6_871856_PstIMspI_PA	25.9
9334	M6_2342119_PstIMseI_PA	25.9
9335	Opata_500098_PstIMspI_PA	25.9
9336	M6_1693964_PstIMseI_PA	25.9
9337	M6_1127718_PstIMseI_PA	25.9
9338	Opata_3713701_PstIMspI_PA	25.9
9339	Opata_74209_21_PstIMseI_SNP	25.9
9340	Opata_470497_3_PstIMspI_SNP	25.9
9341	M6_413268_PstIMspI_PA	25.9
9342	Opata_1073471_9_PstIMspI_SNP	25.9
9343	M6_922491_PstIMseI_PA	25.9
9344	Opata_892253_41_PstIMseI_SNP	25.9
9345	Opata_112288_PstIMseI_PA	25.9
9346	Opata_4240616_PstIMspI_PA	25.9
9347	M6_426191_PstIMspI_PA	25.9
9348	Opata_1087508_85_PstIMseI_SNP	25.9
9349	M6_438560_PstIMseI_PA	25.9
9350	Opata_627222_PstIMseI_PA	25.9
9351	Opata_185638_89_PstIMseI_SNP	25.9
9352	Opata_3286351_PstIMseI_PA	25.9
9353	Opata_1073471_42_PstIMspI_SNP	25.9
9354	M6_990971_PstIMspI_PA	25.9
9355	Opata_1082112_PstIMseI_PA	25.9
9356	Opata_1406398_PstIMspI_PA	25.9
9357	M6_351001_PstIMseI_PA	25.9
9358	Opata_1241642_23_PstIMspI_SNP	25.9
9359	Opata_76997_72_PstIMseI_SNP	25.9
9360	M6_1683843_PstIMspI_PA	25.9
9361	M6_1863072_PstIMseI_PA	25.9
9362	Opata_3572451_75_PstIMspI_SNP	25.9
9363	Opata_390273_79_PstIMseI_SNP	25.9
9364	Opata_868014_44_PstIMspI_SNP	25.9
9365	M6_1193425_PstIMspI_PA	25.9
9366	M6_371733_PstIMspI_PA	25.9
9367	Opata_3197350_16_PstIMspI_SNP	25.9
9368	Opata_2070482_PstIMspI_PA	25.9
9369	M6_1627213_PstIMluI_PA	25.9
9370	M6_3304047_PstIMspI_PA	25.9
9371	M6_619917_PstIMluI_PA	25.9
9372	Opata_860531_64_PstIMseI_SNP	25.9
9373	Opata_43988_PstIMseI_PA	25.9
9374	Opata_954520_PstIMspI_PA	25.9
9375	M6_636596_PstIMluI_PA	25.9
9376	Opata_817049_82_PstIMspI_SNP	25.9
9377	Opata_2863702_2_PstIMspI_SNP	25.9
9378	Opata_1942357_PstIMseI_PA	25.9
9379	M6_2313348_PstIMspI_PA	25.9
9380	Opata_1087508_59_PstIMseI_SNP	25.9
9381	Opata_73266_PstIMspI_PA	25.9
9382	Opata_648192_53_PstIMseI_SNP	25.9
9383	M6_639093_PstIMspI_PA	25.9
9384	Opata_1998606_PstIMspI_PA	25.9
9385	Opata_333381_19_PstIMseI_SNP	25.9
9386	Opata_185638_73_PstIMseI_SNP	25.9
9387	Opata_3467349_PstIMseI_PA	25.9
9388	M6_650730_PstIMluI_PA	25.9
9389	M6_71964_PstIMluI_PA	25.9
9390	M6_3303844_PstIMseI_PA	25.9
9391	Opata_1073471_43_PstIMspI_SNP	25.9
9392	Opata_3476759_PstIMspI_PA	25.9
9393	M6_599466_PstIMseI_PA	25.9
9394	M6_1804480_PstIMspI_PA	25.9
9395	Opata_486056_78_PstIMspI_SNP	25.9
9396	Opata_105595_88_PstIMseI_SNP	25.9
9397	Opata_1881797_65_PstIMspI_SNP	25.9
9398	M6_374763_PstIMspI_PA	25.9
9399	M6_3512070_PstIMspI_PA	25.9
9400	Opata_561685_11_PstIMseI_SNP	25.9
9401	Opata_1045378_48_PstIMseI_SNP	25.9
9402	Opata_1241642_28_PstIMspI_SNP	25.9
9403	M6_533900_PstIMseI_PA	25.9
9404	M6_322228_PstIMseI_PA	25.9
9405	Opata_2712467_8_PstIMspI_SNP	25.9
9406	Opata_1045378_47_PstIMseI_SNP	25.9
9407	Opata_1208118_11_PstIMseI_SNP	25.9
9408	Opata_2089116_PstIMspI_PA	25.9
9409	Opata_333381_6_PstIMseI_SNP	25.9
9410	Opata_3638168_24_PstIMspI_SNP	25.9
9411	Opata_1684961_5_PstIMspI_SNP	25.9
9412	Opata_997106_27_PstIMspI_SNP	25.9
9413	Opata_2961810_63_PstIMspI_SNP	25.9
9414	Opata_2961810_38_PstIMspI_SNP	25.9
9415	Opata_2961810_11_PstIMspI_SNP	25.9
9416	M6_959995_PstIMspI_PA	25.9
9417	Opata_3814311_29_PstIMspI_SNP	25.9
9418	M6_618904_PstIMspI_PA	25.9
9419	Opata_1573610_74_PstIMspI_SNP	25.9
9420	M6_2714933_PstIMspI_PA	25.9
9421	M6_3477662_PstIMspI_PA	25.9
9422	M6_1494697_PstIMspI_PA	25.9
9423	M6_863271_PstIMspI_PA	25.9
9424	Opata_43409_PstIMseI_PA	25.9
9425	Opata_979941_60_PstIMseI_SNP	25.9
9426	M6_77893_PstIMseI_PA	25.9
9427	M6_1516554_PstIMluI_PA	25.9
9428	M6_613592_PstIMspI_PA	25.9
9429	M6_506590_PstIMspI_PA	25.9
9430	M6_2443522_PstIMspI_PA	25.9
9431	M6_476991_PstIMseI_PA	25.9
9432	M6_3551721_PstIMspI_PA	25.9
9433	Opata_751992_PstIMspI_PA	25.9
9434	Opata_3675044_16_PstIMspI_SNP	25.9
9435	M6_2403604_PstIMspI_PA	25.9
9436	M6_368681_PstIMspI_PA	25.9
9437	Opata_22929_PstIMseI_PA	25.9
9438	Opata_2204496_PstIMspI_PA	25.9
9439	Opata_738634_PstIMspI_PA	25.9
9440	M6_1846303_PstIMspI_PA	25.9
9441	M6_273268_PstIMseI_PA	25.9
9442	M6_1873800_PstIMspI_PA	25.9
9443	Opata_912986_PstIMseI_PA	25.9
9444	M6_976021_PstIMseI_PA	25.9
9445	M6_3293533_PstIMspI_PA	25.9
9446	M6_589729_PstIMseI_PA	25.9
9447	M6_3913_PstIMseI_PA	25.9
9448	M6_3597357_PstIMspI_PA	25.9
9449	Opata_3649608_PstIMspI_PA	25.9
9450	M6_373122_PstIMspI_PA	25.9
9451	M6_167406_PstIMseI_PA	25.9
9452	Opata_2035581_59_PstIMspI_SNP	25.9
9453	Opata_1280479_PstIMspI_PA	25.9
9454	M6_3159553_PstIMspI_PA	25.9
9455	M6_1386125_PstIMseI_PA	25.9
9456	M6_839000_PstIMseI_PA	25.9
9457	M6_611983_PstIMseI_PA	25.9
9458	Opata_1141222_PstIMspI_PA	25.9
9459	M6_2936712_PstIMspI_PA	25.9
9460	M6_553089_PstIMspI_PA	25.9
9461	M6_2745970_PstIMspI_PA	25.9
9462	M6_503873_PstIMspI_PA	25.9
9463	M6_1819636_PstIMspI_PA	25.9
9464	M6_2280549_PstIMspI_PA	25.9
9465	Opata_677060_PstIMseI_PA	25.9
9466	M6_3330409_PstIMspI_PA	25.9
9467	Opata_3365351_PstIMspI_PA	25.9
9468	Opata_2294900_PstIMspI_PA	25.9
9469	Opata_171800_PstIMspI_PA	25.9
9470	M6_1210369_PstIMseI_PA	25.9
9471	M6_3001334_PstIMspI_PA	25.9
9472	Opata_635812_PstIMspI_PA	25.9
9473	Opata_2503109_PstIMspI_PA	25.9
9474	Opata_1254225_PstIMluI_PA	25.9
9475	M6_958604_PstIMseI_PA	25.9
9476	M6_117388_PstIMspI_PA	25.9
9477	Opata_1028911_22_PstIMseI_SNP	25.9
9478	Opata_153419_PstIMspI_PA	25.9
9479	M6_731080_PstIMspI_PA	25.9
9480	M6_2444900_PstIMluI_PA	25.9
9481	Opata_290195_36_PstIMseI_SNP	25.9
9482	Opata_261581_PstIMluI_PA	25.9
9483	M6_1555350_PstIMspI_PA	25.9
9484	M6_562112_PstIMspI_PA	25.9
9485	Opata_326464_PstIMspI_PA	25.9
9486	M6_1380195_PstIMspI_PA	25.9
9487	Opata_3572451_21_PstIMspI_SNP	25.9
9488	Opata_283197_PstIMspI_PA	25.9
9489	M6_1107817_PstIMspI_PA	25.9
9490	M6_948728_PstIMspI_PA	25.9
9491	M6_359035_PstIMseI_PA	25.9
9492	M6_452556_PstIMseI_PA	25.9
9493	M6_419848_PstIMspI_PA	25.9
9494	M6_1287329_PstIMseI_PA	25.9
9495	M6_835288_PstIMspI_PA	25.9
9496	M6_632388_PstIMspI_PA	25.9
9497	M6_1679174_PstIMspI_PA	25.9
9498	Opata_458006_PstIMspI_PA	25.9
9499	M6_1050259_PstIMspI_PA	25.9
9500	M6_434909_PstIMspI_PA	25.9
9501	M6_1720615_PstIMspI_PA	25.9
9502	M6_3783300_PstIMseI_PA	25.9
9503	M6_1604297_PstIMseI_PA	25.9
9504	M6_1015849_PstIMseI_PA	25.9
9505	M6_835071_PstIMspI_PA	25.9
9506	M6_982186_PstIMseI_PA	25.9
9507	Opata_293430_PstIMspI_PA	25.9
9508	Opata_1919267_PstIMspI_PA	25.9
9509	Opata_100651_PstIMseI_PA	25.9
9510	M6_3826532_PstIMseI_PA	25.9
9511	M6_1734964_PstIMspI_PA	25.9
9512	Opata_2560824_PstIMspI_PA	25.9
9513	M6_850039_PstIMseI_PA	25.9
9514	M6_288564_PstIMseI_PA	25.9
9515	M6_1107480_PstIMseI_PA	25.9
9516	Opata_2035581_19_PstIMspI_SNP	25.9
9517	Opata_293261_13_PstIMseI_SNP	25.9
9518	M6_402757_PstIMspI_PA	25.9
9519	M6_818870_PstIMseI_PA	25.9
9520	M6_2318_PstIMspI_PA	25.9
9521	M6_1130827_PstIMspI_PA	25.9
9522	M6_3505320_PstIMseI_PA	25.9
9523	M6_2225500_PstIMspI_PA	25.9
9524	M6_2001775_PstIMspI_PA	25.9
9525	M6_1796690_PstIMspI_PA	25.9
9526	M6_467269_PstIMspI_PA	25.9
9527	M6_129963_PstIMspI_PA	25.9
9528	M6_2952224_PstIMspI_PA	25.9
9529	M6_2272192_PstIMseI_PA	25.9
9530	M6_2776040_PstIMspI_PA	25.9
9531	Opata_377758_PstIMseI_PA	25.9
9532	M6_1731538_PstIMluI_PA	25.9
9533	M6_676368_PstIMspI_PA	25.9
9534	M6_3001962_PstIMspI_PA	25.9
9535	M6_1615477_PstIMspI_PA	25.9
9536	M6_367756_PstIMspI_PA	25.9
9537	M6_1330661_PstIMseI_PA	25.9
9538	M6_748781_PstIMseI_PA	25.9
9539	M6_2880302_PstIMspI_PA	25.9
9540	Opata_3997096_PstIMspI_PA	25.9
9541	M6_805874_PstIMseI_PA	25.9
9542	Opata_373200_PstIMspI_PA	25.9
9543	M6_1384453_PstIMluI_PA	25.9
9544	M6_1424902_PstIMluI_PA	25.9
9545	M6_620049_PstIMseI_PA	25.9
9546	Opata_4248788_PstIMspI_PA	25.9
9547	M6_1575164_PstIMseI_PA	25.9
9548	M6_1062590_PstIMspI_PA	25.9
9549	M6_2357442_PstIMseI_PA	25.9
9550	M6_154350_PstIMspI_PA	25.9
9551	Opata_548765_PstIMseI_PA	25.9
9552	M6_3258667_PstIMseI_PA	25.9
9553	M6_592927_PstIMspI_PA	25.9
9554	M6_1931172_PstIMspI_PA	25.9
9555	M6_2620407_PstIMspI_PA	25.9
9556	M6_1935798_PstIMspI_PA	25.9
9557	M6_1669824_PstIMspI_PA	25.9
9558	M6_473482_PstIMspI_PA	25.9
9559	M6_349212_PstIMspI_PA	25.9
9560	M6_3194029_PstIMspI_PA	25.9
9561	M6_1779693_PstIMspI_PA	25.9
9562	M6_2410708_PstIMspI_PA	25.9
9563	M6_430926_PstIMspI_PA	25.9
9564	M6_816489_PstIMseI_PA	25.9
9565	M6_303751_PstIMspI_PA	25.9
9566	M6_2327407_PstIMspI_PA	25.9
9567	M6_658727_PstIMspI_PA	25.9
9568	M6_808753_PstIMspI_PA	25.9
9569	M6_510218_PstIMspI_PA	25.9
9570	M6_1477381_PstIMseI_PA	25.9
9571	M6_157858_PstIMseI_PA	25.9
9572	M6_2251955_PstIMseI_PA	25.9
9573	M6_1045031_PstIMspI_PA	25.9
9574	M6_621040_PstIMspI_PA	25.9
9575	M6_3286468_PstIMspI_PA	25.9
9576	M6_97541_PstIMspI_PA	25.9
9577	M6_328542_PstIMseI_PA	25.9
9578	M6_1390051_PstIMseI_PA	25.9
9579	M6_3424881_PstIMseI_PA	25.9
9580	M6_933095_PstIMspI_PA	25.9
9581	M6_824912_PstIMspI_PA	25.9
9582	M6_1209547_PstIMseI_PA	25.9
9583	M6_2268716_PstIMspI_PA	25.9
9584	M6_2353256_PstIMseI_PA	25.9
9585	M6_1319535_PstIMseI_PA	25.9
9586	Opata_1059427_46_PstIMluI_SNP	25.9
9587	M6_1016137_PstIMseI_PA	25.9
9588	M6_847109_PstIMseI_PA	25.9
9589	M6_779188_PstIMseI_PA	25.9
9590	M6_1307785_PstIMseI_PA	25.9
9591	M6_875379_PstIMspI_PA	25.9
9592	Opata_1923700_5_PstIMspI_SNP	25.9
9593	Opata_151019_75_PstIMseI_SNP	25.9
9594	Opata_2677757_16_PstIMspI_SNP	25.9
9595	Opata_151019_7_PstIMseI_SNP	25.9
9596	Opata_98819_60_PstIMseI_SNP	25.9
9597	Opata_3571438_52_PstIMspI_SNP	25.9
9598	Opata_3213629_69_PstIMspI_SNP	25.9
9599	Opata_739722_27_PstIMspI_SNP	25.9
9600	M6_1534797_PstIMspI_PA	25.9
9601	Opata_1251042_45_PstIMseI_SNP	25.9
9602	Opata_591998_34_PstIMseI_SNP	25.9
9603	M6_1310722_PstIMspI_PA	25.9
9604	Opata_4085710_42_PstIMspI_SNP	25.9
9605	Opata_60057_78_PstIMseI_SNP	25.9
9606	Opata_2643427_2_PstIMspI_SNP	25.9
9607	Opata_2643427_22_PstIMspI_SNP	25.9
9608	Opata_591998_23_PstIMseI_SNP	25.9
9609	Opata_116110_73_PstIMseI_SNP	25.9
9610	Opata_909922_14_PstIMseI_SNP	25.9
9611	Opata_192043_21_PstIMseI_SNP	25.9
9612	Opata_148944_18_PstIMseI_SNP	25.9
9613	Opata_1251042_43_PstIMseI_SNP	25.9
9614	Opata_680900_56_PstIMseI_SNP	25.9
9615	Opata_455703_74_PstIMseI_SNP	25.9
9616	Opata_1822670_PstIMspI_PA	25.9
9617	M6_1870335_PstIMseI_PA	25.9
9618	M6_338379_PstIMseI_PA	25.9
9619	Opata_399741_46_PstIMseI_SNP	25.9
9620	M6_891636_PstIMspI_PA	25.9
9621	M6_3997586_PstIMseI_PA	25.9
9622	M6_23667_PstIMseI_PA	25.9
9623	M6_1089732_PstIMseI_PA	25.9
9624	Opata_56002_PstIMseI_PA	25.9
9625	Opata_1653648_75_PstIMspI_SNP	25.9
9626	Opata_2103929_10_PstIMseI_SNP	25.9
9627	Opata_486649_PstIMspI_PA	25.9
9628	Opata_232876_82_PstIMseI_SNP	25.9
9629	M6_652381_PstIMspI_PA	25.9
9630	Opata_1780553_PstIMspI_PA	25.9
9631	Opata_517683_84_PstIMspI_SNP	25.9
9632	Opata_417685_PstIMseI_PA	25.9
9633	Opata_381690_24_PstIMseI_SNP	25.9
9634	Opata_3240304_PstIMspI_PA	25.9
9635	M6_2221421_PstIMluI_PA	25.9
9636	Opata_2180322_PstIMspI_PA	25.9
9637	Opata_813610_PstIMseI_PA	25.9
9638	Opata_75506_PstIMseI_PA	25.9
9639	Opata_94897_52_PstIMseI_SNP	25.9
9640	Opata_906424_59_PstIMseI_SNP	25.9
9641	M6_3217616_PstIMspI_PA	25.9
9642	M6_1756430_PstIMspI_PA	25.9
9643	M6_760760_PstIMspI_PA	25.9
9644	Opata_1362368_PstIMseI_PA	25.9
9645	M6_1102573_PstIMseI_PA	25.9
9646	Opata_1327131_30_PstIMseI_SNP	25.9
9647	M6_572927_PstIMseI_PA	25.9
9648	M6_2075043_PstIMspI_PA	25.9
9649	Opata_1690318_36_PstIMspI_SNP	25.9
9650	M6_399100_PstIMseI_PA	25.9
9651	Opata_1946_38_PstIMspI_SNP	25.9
9652	M6_2799504_PstIMseI_PA	25.9
9653	M6_10705_PstIMspI_PA	25.9
9654	Opata_796311_PstIMspI_PA	25.9
9655	M6_446921_PstIMspI_PA	25.9
9656	Opata_982530_25_PstIMluI_SNP	25.9
9657	Opata_189112_24_PstIMspI_SNP	25.9
9658	Opata_49875_37_PstIMseI_SNP	25.9
9659	M6_419100_65_PstIMseI_SNP	25.9
9660	M6_3232755_PstIMseI_PA	25.9
9661	Opata_380047_41_PstIMseI_SNP	25.9
9662	M6_185345_PstIMspI_PA	25.9
9663	M6_1064994_PstIMspI_PA	25.9
9664	M6_346867_PstIMseI_PA	25.9
9665	M6_141245_PstIMseI_PA	25.9
9666	M6_232424_PstIMseI_PA	25.9
9667	Opata_788675_14_PstIMseI_SNP	25.9
9668	M6_547672_PstIMseI_PA	25.9
9669	M6_554179_PstIMseI_PA	25.9
9670	Opata_2286561_62_PstIMspI_SNP	25.9
9671	M6_1724403_PstIMluI_PA	25.9
9672	Opata_309843_88_PstIMseI_SNP	25.9
9673	Opata_656440_13_PstIMspI_SNP	25.9
9674	M6_3301026_PstIMspI_PA	25.9
9675	Opata_401480_21_PstIMseI_SNP	25.9
9676	Opata_2078003_PstIMspI_PA	25.9
9677	M6_262236_PstIMseI_PA	25.9
9678	Opata_573193_84_PstIMseI_SNP	25.9
9679	M6_681180_PstIMseI_PA	25.9
9680	Opata_1014688_PstIMseI_PA	25.9
9681	M6_1354895_PstIMspI_PA	25.9
9682	M6_1545706_PstIMseI_PA	25.9
9683	M6_1015958_PstIMseI_PA	25.9
9684	Opata_811706_78_PstIMseI_SNP	25.9
9685	M6_1752991_PstIMspI_PA	25.9
9686	Opata_3660440_14_PstIMspI_SNP	25.9
9687	Opata_931136_PstIMspI_PA	25.9
9688	Opata_1653648_70_PstIMspI_SNP	25.9
9689	M6_134680_PstIMseI_PA	25.9
9690	Opata_4047074_PstIMspI_PA	25.9
9691	M6_3368290_PstIMspI_PA	25.9
9692	M6_416494_PstIMseI_PA	25.9
9693	Opata_762670_72_PstIMseI_SNP	25.9
9694	Opata_2122776_PstIMseI_PA	25.9
9695	Opata_503739_52_PstIMseI_SNP	25.9
9696	M6_805566_PstIMspI_PA	25.9
9697	Opata_573193_71_PstIMseI_SNP	25.9
9698	M6_977192_PstIMseI_PA	25.9
9699	M6_403666_PstIMseI_PA	25.9
9700	Opata_1545_65_PstIMseI_SNP	25.9
9701	Opata_1216030_PstIMseI_PA	25.9
9702	M6_1123144_PstIMseI_PA	25.9
9703	M6_106126_PstIMseI_PA	25.9
9704	M6_3583344_PstIMspI_PA	25.9
9705	Opata_204846_PstIMspI_PA	25.9
9706	Opata_87657_PstIMspI_PA	25.9
9707	Opata_398137_PstIMseI_PA	25.9
9708	M6_91969_PstIMspI_PA	25.9
9709	Opata_2103929_6_PstIMseI_SNP	25.9
9710	M6_3238615_PstIMspI_PA	25.9
9711	M6_1614994_PstIMseI_PA	25.9
9712	M6_412193_PstIMseI_PA	25.9
9713	M6_1505460_PstIMspI_PA	25.9
9714	Opata_3572451_70_PstIMspI_SNP	25.9
9715	Opata_3472483_86_PstIMseI_SNP	25.9
9716	Opata_1347765_2_PstIMseI_SNP	25.9
9717	Opata_994342_PstIMseI_PA	25.9
9718	M6_3062565_PstIMspI_PA	25.9
9719	Opata_455703_14_PstIMseI_SNP	25.9
9720	Opata_1471534_25_PstIMseI_SNP	25.9
9721	M6_784062_PstIMseI_PA	25.9
9722	Opata_152172_PstIMseI_PA	25.9
9723	Opata_724985_76_PstIMseI_SNP	25.9
9724	M6_241422_PstIMseI_PA	25.9
9725	M6_2757462_PstIMseI_PA	25.9
9726	M6_407831_PstIMseI_PA	25.9
9727	Opata_623674_PstIMseI_PA	25.9
9728	Opata_1538254_19_PstIMspI_SNP	25.9
9729	Opata_5306_65_PstIMseI_SNP	25.9
9730	Opata_1545_66_PstIMseI_SNP	25.9
9731	Opata_196494_90_PstIMseI_SNP	25.9
9732	Opata_1197058_86_PstIMseI_SNP	25.9
9733	M6_335901_PstIMspI_PA	25.9
9734	Opata_1248788_PstIMspI_PA	25.9
9735	Opata_126273_64_PstIMseI_SNP	25.9
9736	Opata_3676381_49_PstIMseI_SNP	25.9
9737	Opata_1545265_22_PstIMspI_SNP	25.9
9738	Opata_107184_7_PstIMseI_SNP	25.9
9739	M6_2631033_PstIMluI_PA	25.9
9740	M6_1086690_PstIMseI_PA	25.9
9741	M6_376859_PstIMspI_PA	25.9
9742	Opata_3333176_PstIMspI_PA	25.9
9743	M6_9882_PstIMseI_PA	25.9
9744	M6_1391555_PstIMspI_PA	25.9
9745	Opata_455854_60_PstIMseI_SNP	25.9
9746	Opata_982530_9_PstIMluI_SNP	25.9
9747	Opata_2977893_8_PstIMseI_SNP	25.9
9748	M6_757218_PstIMspI_PA	25.9
9749	M6_1498504_PstIMseI_PA	25.9
9750	Opata_2279898_9_PstIMluI_SNP	25.9
9751	M6_74375_PstIMspI_PA	25.9
9752	Opata_1471534_33_PstIMseI_SNP	25.9
9753	M6_64706_PstIMseI_PA	25.9
9754	M6_1359689_PstIMspI_PA	25.9
9755	M6_738698_PstIMseI_PA	25.9
9756	M6_600898_PstIMspI_PA	25.9
9757	Opata_1090842_1_PstIMseI_SNP	25.9
9758	M6_2127262_PstIMseI_PA	25.9
9759	M6_3585661_PstIMspI_PA	25.9
9760	M6_1205524_PstIMspI_PA	25.9
9761	Opata_813350_64_PstIMspI_SNP	25.9
9762	Opata_414212_70_PstIMseI_SNP	25.9
9763	Opata_1327131_45_PstIMseI_SNP	25.9
9764	M6_602190_PstIMspI_PA	25.9
9765	M6_3001200_PstIMspI_PA	25.9
9766	M6_1792875_PstIMseI_PA	25.9
9767	M6_3017537_PstIMseI_PA	25.9
9768	M6_1545841_PstIMspI_PA	25.9
9769	Opata_57389_88_PstIMseI_SNP	25.9
9770	Opata_347310_56_PstIMseI_SNP	25.9
9771	Opata_534435_83_PstIMluI_SNP	25.9
9772	Opata_2264583_PstIMspI_PA	25.9
9773	M6_281298_PstIMseI_PA	25.9
9774	Opata_1746915_PstIMspI_PA	25.9
9775	Opata_3873438_PstIMspI_PA	25.9
9776	Opata_3992388_5_PstIMseI_SNP	25.9
9777	M6_2351282_PstIMseI_PA	25.9
9778	M6_1833800_PstIMseI_PA	25.9
9779	M6_522380_PstIMspI_PA	25.9
9780	Opata_2474010_PstIMspI_PA	25.9
9781	Opata_492000_48_PstIMseI_SNP	25.9
9782	Opata_4094928_34_PstIMspI_SNP	25.9
9783	M6_1958015_PstIMspI_PA	25.9
9784	Opata_356282_9_PstIMspI_SNP	25.9
9785	Opata_1026976_73_PstIMseI_SNP	25.9
9786	M6_354549_PstIMseI_PA	25.9
9787	Opata_229074_15_PstIMseI_SNP	25.9
9788	M6_331468_PstIMseI_PA	25.9
9789	Opata_101912_44_PstIMseI_SNP	25.9
9790	Opata_4070116_33_PstIMspI_SNP	25.9
9791	Opata_35641_36_PstIMseI_SNP	25.9
9792	M6_1396151_PstIMseI_PA	25.9
9793	M6_657635_PstIMseI_PA	25.9
9794	M6_396477_PstIMseI_PA	25.9
9795	Opata_1545265_23_PstIMspI_SNP	25.9
9796	M6_85758_PstIMseI_PA	25.9
9797	M6_3021006_PstIMspI_PA	25.9
9798	Opata_203530_69_PstIMseI_SNP	25.9
9799	Opata_159250_PstIMspI_PA	25.9
9800	Opata_3470914_68_PstIMspI_SNP	25.9
9801	M6_192402_PstIMseI_PA	25.9
9802	Opata_2726450_PstIMspI_PA	25.9
9803	Opata_2080088_33_PstIMspI_SNP	25.9
9804	Opata_27277_PstIMseI_PA	25.9
9805	Opata_748292_62_PstIMseI_SNP	25.9
9806	M6_1508590_PstIMseI_PA	25.9
9807	M6_159328_PstIMseI_PA	25.9
9808	M6_279935_PstIMseI_PA	25.9
9809	M6_1535883_PstIMseI_PA	25.9
9810	M6_3198625_PstIMspI_PA	25.9
9811	Opata_115040_84_PstIMseI_SNP	25.9
9812	Opata_192743_43_PstIMseI_SNP	25.9
9813	M6_1132569_PstIMseI_PA	25.9
9814	M6_1146696_PstIMspI_PA	25.9
9815	M6_1273859_PstIMseI_PA	25.9
9816	M6_2517074_PstIMspI_PA	25.9
9817	Opata_289539_4_PstIMseI_SNP	25.9
9818	Opata_1976274_PstIMluI_PA	25.9
9819	M6_479266_PstIMspI_PA	25.9
9820	M6_1924744_PstIMspI_PA	25.9
9821	M6_1712817_PstIMseI_PA	25.9
9822	M6_2619136_PstIMspI_PA	25.9
9823	M6_2474997_PstIMseI_PA	25.9
9824	M6_2161079_PstIMspI_PA	25.9
9825	M6_67093_PstIMseI_PA	25.9
9826	Opata_477205_31_PstIMspI_SNP	25.9
9827	Opata_988441_PstIMseI_PA	25.9
9828	M6_3477315_PstIMspI_PA	25.9
9829	M6_2539309_PstIMspI_PA	25.9
9830	M6_807649_PstIMseI_PA	25.9
9831	Opata_2068603_PstIMseI_PA	25.9
9832	Opata_1008647_PstIMseI_PA	25.9
9833	Opata_888270_PstIMspI_PA	25.9
9834	M6_217632_PstIMspI_PA	25.9
9835	M6_102362_PstIMseI_PA	25.9
9836	M6_164248_PstIMseI_PA	25.9
9837	M6_2841219_PstIMspI_PA	25.9
9838	M6_30552_PstIMseI_PA	25.9
9839	Opata_131089_PstIMseI_PA	25.9
9840	Opata_464132_PstIMspI_PA	25.9
9841	M6_2672492_PstIMluI_PA	25.9
9842	M6_3406729_PstIMspI_PA	25.9
9843	M6_857694_PstIMspI_PA	25.9
9844	M6_2596004_PstIMseI_PA	25.9
9845	M6_2404944_PstIMspI_PA	25.9
9846	M6_917603_PstIMseI_PA	25.9
9847	Opata_67455_PstIMspI_PA	25.9
9848	Opata_2178108_PstIMspI_PA	25.9
9849	M6_2142081_PstIMspI_PA	25.9
9850	M6_403131_PstIMspI_PA	25.9
9851	M6_615170_PstIMspI_PA	25.9
9852	Opata_232680_PstIMspI_PA	25.9
9853	Opata_477205_44_PstIMspI_SNP	25.9
9854	M6_2371772_PstIMspI_PA	25.9
9855	M6_391292_PstIMspI_PA	25.9
9856	M6_1533697_PstIMspI_PA	25.9
9857	Opata_477205_46_PstIMspI_SNP	25.9
9858	Opata_1843999_PstIMseI_PA	25.9
9859	Opata_21417_PstIMseI_PA	25.9
9860	M6_1054673_PstIMseI_PA	25.9
9861	Opata_377948_PstIMseI_PA	25.9
9862	M6_1300367_PstIMspI_PA	25.9
9863	M6_1748228_PstIMspI_PA	25.9
9864	M6_945131_PstIMspI_PA	25.9
9865	Opata_1282423_PstIMseI_PA	25.9
9866	Opata_1072642_PstIMspI_PA	25.9
9867	Opata_3931897_PstIMspI_PA	25.9
9868	Opata_96706_PstIMspI_PA	25.9
9869	Opata_3638696_PstIMspI_PA	25.9
9870	Opata_288228_PstIMseI_PA	25.9
9871	M6_1921457_PstIMspI_PA	25.9
9872	Opata_382121_PstIMseI_PA	25.9
9873	Opata_429369_PstIMspI_PA	25.9
9874	M6_51438_PstIMseI_PA	25.9
9875	Opata_210744_PstIMseI_PA	25.9
9876	Opata_77274_PstIMseI_PA	25.9
9877	Opata_2230105_PstIMluI_PA	25.9
9878	M6_1591864_PstIMspI_PA	25.9
9879	M6_1592497_PstIMspI_PA	25.9
9880	Opata_308472_PstIMluI_PA	25.9
9881	Opata_186677_PstIMseI_PA	25.9
9882	Opata_997255_PstIMseI_PA	25.9
9883	M6_3201818_PstIMspI_PA	25.9
9884	Opata_1294958_PstIMseI_PA	25.9
9885	Opata_2573552_PstIMspI_PA	25.9
9886	Opata_2799625_PstIMseI_PA	25.9
9887	M6_2377771_PstIMseI_PA	25.9
9888	Opata_1068264_PstIMseI_PA	25.9
9889	Opata_282836_PstIMluI_PA	25.9
9890	M6_2610653_PstIMspI_PA	25.9
9891	M6_336644_PstIMseI_PA	25.9
9892	Opata_2513425_PstIMspI_PA	25.9
9893	Opata_1324433_PstIMspI_PA	25.9
9894	M6_40824_PstIMspI_PA	25.9
9895	M6_3206832_PstIMspI_PA	25.9
9896	M6_1823106_PstIMspI_PA	25.9
9897	Opata_1267172_PstIMseI_PA	25.9
9898	M6_46809_PstIMspI_PA	25.9
9899	M6_127415_PstIMspI_PA	25.9
9900	M6_102211_PstIMspI_PA	25.9
9901	Opata_415873_PstIMseI_PA	25.9
9902	M6_1531942_PstIMspI_PA	25.9
9903	M6_4142729_PstIMseI_PA	25.9
9904	M6_981941_PstIMspI_PA	25.9
9905	M6_450222_PstIMspI_PA	25.9
9906	Opata_382677_PstIMseI_PA	25.9
9907	Opata_3111971_PstIMseI_PA	25.9
9908	Opata_1709411_PstIMluI_PA	25.9
9909	M6_232723_PstIMspI_PA	25.9
9910	M6_2637736_PstIMspI_PA	25.9
9911	Opata_607725_PstIMseI_PA	25.9
9912	Opata_1807598_PstIMspI_PA	25.9
9913	M6_2315094_PstIMspI_PA	25.9
9914	M6_310885_PstIMseI_PA	25.9
9915	Opata_2697657_PstIMspI_PA	25.9
9916	M6_612191_PstIMseI_PA	25.9
9917	M6_337258_PstIMseI_PA	25.9
9918	M6_50858_PstIMseI_PA	25.9
9919	Opata_950129_PstIMspI_PA	25.9
9920	M6_139543_PstIMspI_PA	25.9
9921	M6_3325638_PstIMspI_PA	25.9
9922	Opata_1633608_PstIMspI_PA	25.9
9923	M6_45461_PstIMspI_PA	25.9
9924	M6_759933_PstIMseI_PA	25.9
9925	M6_2182633_PstIMspI_PA	25.9
9926	M6_436_PstIMseI_PA	25.9
9927	M6_2482925_PstIMspI_PA	25.9
9928	M6_2047905_PstIMspI_PA	25.9
9929	M6_181348_PstIMspI_PA	25.9
9930	M6_935561_PstIMspI_PA	25.9
9931	M6_3578777_PstIMspI_PA	25.9
9932	Opata_2691092_PstIMluI_PA	25.9
9933	Opata_655062_PstIMseI_PA	25.9
9934	M6_96221_PstIMseI_PA	25.9
9935	M6_192135_PstIMseI_PA	25.9
9936	M6_904348_PstIMseI_PA	25.9
9937	M6_110082_PstIMluI_PA	25.9
9938	M6_1213365_PstIMspI_PA	25.9
9939	M6_218591_PstIMseI_PA	25.9
9940	Opata_225311_PstIMluI_PA	25.9
9941	M6_266606_PstIMseI_PA	25.9
9942	M6_713870_PstIMseI_PA	25.9
9943	Opata_33275_PstIMseI_PA	25.9
9944	M6_2220025_PstIMspI_PA	25.9
9945	Opata_2983292_PstIMspI_PA	25.9
9946	Opata_1983953_PstIMspI_PA	25.9
9947	M6_2980021_PstIMspI_PA	25.9
9948	M6_2382454_PstIMseI_PA	25.9
9949	M6_326699_PstIMspI_PA	25.9
9950	M6_2700728_PstIMspI_PA	25.9
9951	Opata_1392624_PstIMseI_PA	25.9
9952	M6_16082_PstIMspI_PA	25.9
9953	M6_1772708_PstIMspI_PA	25.9
9954	M6_881681_PstIMspI_PA	25.9
9955	M6_807058_PstIMspI_PA	25.9
9956	Opata_483374_PstIMluI_PA	25.9
9957	Opata_2721654_PstIMspI_PA	25.9
9958	Opata_749377_PstIMseI_PA	25.9
9959	M6_3389145_PstIMseI_PA	25.9
9960	M6_1329906_PstIMseI_PA	25.9
9961	M6_1555787_PstIMspI_PA	25.9
9962	Opata_3271299_PstIMspI_PA	25.9
9963	Opata_1983340_PstIMspI_PA	25.9
9964	M6_587822_PstIMseI_PA	25.9
9965	Opata_3715719_PstIMspI_PA	25.9
9966	Opata_209727_PstIMspI_PA	25.9
9967	M6_786173_PstIMspI_PA	25.9
9968	M6_2825188_PstIMseI_PA	25.9
9969	M6_2418475_PstIMspI_PA	25.9
9970	M6_603730_PstIMseI_PA	25.9
9971	Opata_2430958_PstIMluI_PA	25.9
9972	M6_1714786_PstIMspI_PA	25.9
9973	M6_865750_PstIMspI_PA	25.9
9974	M6_660559_PstIMseI_PA	25.9
9975	Opata_418629_PstIMseI_PA	25.9
9976	Opata_1082951_PstIMluI_PA	25.9
9977	Opata_2303547_PstIMspI_PA	25.9
9978	M6_3246863_PstIMspI_PA	25.9
9979	M6_841673_PstIMseI_PA	25.9
9980	Opata_2150561_PstIMseI_PA	25.9
9981	M6_1774251_PstIMspI_PA	25.9
9982	M6_817723_PstIMseI_PA	25.9
9983	M6_164524_PstIMseI_PA	25.9
9984	M6_1927361_PstIMspI_PA	25.9
9985	M6_56506_PstIMspI_PA	25.9
9986	Opata_2685876_PstIMluI_PA	25.9
9987	M6_171428_PstIMseI_PA	25.9
9988	M6_1478532_PstIMseI_PA	25.9
9989	Opata_499704_PstIMseI_PA	25.9
9990	M6_152326_PstIMseI_PA	25.9
9991	Opata_59048_PstIMseI_PA	25.9
9992	M6_1729598_PstIMspI_PA	25.9
9993	M6_476743_PstIMseI_PA	25.9
9994	M6_484317_PstIMspI_PA	25.9
9995	M6_3540798_PstIMspI_PA	25.9
9996	M6_79894_PstIMseI_PA	25.9
9997	M6_97374_PstIMseI_PA	25.9
9998	M6_946804_PstIMseI_PA	25.9
9999	M6_2864173_PstIMspI_PA	25.9
10000	M6_543940_PstIMspI_PA	25.9
10001	M6_2916928_PstIMspI_PA	25.9
10002	M6_3252601_PstIMspI_PA	25.9
10003	M6_2439990_PstIMseI_PA	25.9
10004	M6_135493_PstIMspI_PA	25.9
10005	M6_787301_PstIMseI_PA	25.9
10006	Opata_4071466_PstIMspI_PA	25.9
10007	M6_1740784_PstIMspI_PA	25.9
10008	M6_586335_PstIMseI_PA	25.9
10009	M6_399128_PstIMseI_PA	25.9
10010	M6_617552_PstIMspI_PA	25.9
10011	M6_1526255_PstIMspI_PA	25.9
10012	M6_1075300_PstIMspI_PA	25.9
10013	M6_628130_PstIMseI_PA	25.9
10014	Opata_1429188_PstIMspI_PA	25.9
10015	M6_77912_PstIMspI_PA	25.9
10016	M6_1126414_PstIMspI_PA	25.9
10017	M6_1022197_PstIMseI_PA	25.9
10018	M6_971741_PstIMseI_PA	25.9
10019	M6_3441662_PstIMspI_PA	25.9
10020	M6_557636_PstIMseI_PA	25.9
10021	M6_2639800_PstIMseI_PA	25.9
10022	M6_171194_PstIMseI_PA	25.9
10023	M6_2403213_PstIMspI_PA	25.9
10024	Opata_360667_PstIMseI_PA	25.9
10025	Opata_1292738_PstIMluI_PA	25.9
10026	M6_767855_PstIMspI_PA	25.9
10027	M6_3288167_PstIMspI_PA	25.9
10028	M6_210799_PstIMseI_PA	25.9
10029	M6_3573331_PstIMspI_PA	25.9
10030	M6_2482854_PstIMspI_PA	25.9
10031	M6_3966196_PstIMseI_PA	25.9
10032	M6_952179_PstIMspI_PA	25.9
10033	M6_889584_PstIMseI_PA	25.9
10034	Opata_1350429_PstIMluI_PA	25.9
10035	M6_3311632_PstIMspI_PA	25.9
10036	M6_2908637_PstIMspI_PA	25.9
10037	M6_3384623_PstIMspI_PA	25.9
10038	Opata_381025_PstIMseI_PA	25.9
10039	M6_1200304_PstIMseI_PA	25.9
10040	M6_2593337_PstIMspI_PA	25.9
10041	M6_1717334_PstIMseI_PA	25.9
10042	M6_835826_PstIMseI_PA	25.9
10043	Opata_4128542_PstIMspI_PA	25.9
10044	M6_352245_PstIMseI_PA	25.9
10045	M6_510417_PstIMseI_PA	25.9
10046	M6_103400_PstIMspI_PA	25.9
10047	Opata_1188411_PstIMseI_PA	25.9
10048	M6_837098_PstIMseI_PA	25.9
10049	M6_548377_PstIMspI_PA	25.9
10050	M6_2232118_PstIMseI_PA	25.9
10051	M6_2375625_PstIMspI_PA	25.9
10052	M6_3096496_PstIMseI_PA	25.9
10053	M6_82065_PstIMseI_PA	25.9
10054	M6_918673_PstIMseI_PA	25.9
10055	Opata_2366855_PstIMspI_PA	25.9
10056	M6_3206334_PstIMspI_PA	25.9
10057	Opata_316361_PstIMseI_PA	25.9
10058	M6_79374_PstIMseI_PA	25.9
10059	Opata_2835026_PstIMseI_PA	25.9
10060	M6_1382186_PstIMseI_PA	25.9
10061	Opata_2012056_PstIMspI_PA	25.9
10062	M6_373304_PstIMseI_PA	25.9
10063	M6_1318438_PstIMspI_PA	25.9
10064	Opata_225812_PstIMseI_PA	25.9
10065	M6_1924782_PstIMspI_PA	25.9
10066	M6_4744_PstIMspI_PA	25.9
10067	M6_1102768_PstIMspI_PA	25.9
10068	M6_111055_PstIMspI_PA	25.9
10069	M6_311541_PstIMseI_PA	25.9
10070	M6_44562_PstIMseI_PA	25.9
10071	M6_206883_PstIMseI_PA	25.9
10072	M6_91412_PstIMspI_PA	25.9
10073	Opata_3135732_PstIMspI_PA	25.9
10074	M6_2305417_PstIMspI_PA	25.9
10075	M6_73513_PstIMseI_PA	25.9
10076	M6_3105163_PstIMseI_PA	25.9
10077	M6_171548_PstIMspI_PA	25.9
10078	M6_709019_PstIMspI_PA	25.9
10079	M6_2166648_PstIMspI_PA	25.9
10080	M6_4178770_PstIMseI_PA	25.9
10081	M6_584648_PstIMseI_PA	25.9
10082	M6_21644_PstIMseI_PA	25.9
10083	Opata_357774_PstIMspI_PA	25.9
10084	M6_2785696_PstIMspI_PA	25.9
10085	Opata_3564370_PstIMspI_PA	25.9
10086	M6_27691_PstIMseI_PA	25.9
10087	M6_258450_PstIMseI_PA	25.9
10088	M6_3235929_PstIMspI_PA	25.9
10089	M6_1339723_PstIMspI_PA	25.9
10090	Opata_1737468_PstIMspI_PA	25.9
10091	M6_114361_PstIMseI_PA	25.9
10092	M6_2254881_PstIMspI_PA	25.9
10093	M6_3009247_PstIMspI_PA	25.9
10094	M6_958462_PstIMseI_PA	25.9
10095	M6_2914466_PstIMseI_PA	25.9
10096	Opata_1557998_PstIMluI_PA	25.9
10097	M6_1017103_PstIMseI_PA	25.9
10098	M6_3011946_PstIMspI_PA	25.9
10099	M6_893830_PstIMspI_PA	25.9
10100	M6_104213_PstIMseI_PA	25.9
10101	M6_2018530_PstIMseI_PA	25.9
10102	M6_923225_PstIMspI_PA	25.9
10103	M6_289884_PstIMseI_PA	25.9
10104	M6_1820626_PstIMspI_PA	25.9
10105	M6_640549_PstIMseI_PA	25.9
10106	M6_2017867_PstIMspI_PA	25.9
10107	M6_2823780_PstIMspI_PA	25.9
10108	M6_2588637_PstIMspI_PA	25.9
10109	M6_1250956_PstIMseI_PA	25.9
10110	M6_99477_PstIMspI_PA	25.9
10111	M6_72069_PstIMseI_PA	25.9
10112	M6_3605119_PstIMspI_PA	25.9
10113	M6_117511_PstIMseI_PA	25.9
10114	Opata_2932322_PstIMspI_PA	25.9
10115	M6_857023_PstIMspI_PA	25.9
10116	M6_116634_PstIMspI_PA	25.9
10117	Opata_1055094_PstIMseI_PA	25.9
10118	M6_3584502_PstIMseI_PA	25.9
10119	M6_6722_PstIMspI_PA	25.9
10120	Opata_1475899_PstIMluI_PA	25.9
10121	M6_2374248_PstIMseI_PA	25.9
10122	Opata_203925_PstIMseI_PA	25.9
10123	M6_2459096_PstIMspI_PA	25.9
10124	M6_1963368_PstIMspI_PA	25.9
10125	M6_954577_PstIMseI_PA	25.9
10126	M6_2674015_PstIMspI_PA	25.9
10127	M6_91536_PstIMseI_PA	25.9
10128	M6_2081386_PstIMseI_PA	25.9
10129	M6_1246581_PstIMspI_PA	25.9
10130	M6_1547960_PstIMspI_PA	25.9
10131	M6_121231_PstIMspI_PA	25.9
10132	M6_2748699_PstIMspI_PA	25.9
10133	Opata_2279245_PstIMluI_PA	25.9
10134	M6_102753_PstIMspI_PA	25.9
10135	M6_875742_PstIMseI_PA	25.9
10136	M6_1750018_PstIMspI_PA	25.9
10137	Opata_2342844_PstIMspI_PA	25.9
10138	Opata_9743_PstIMseI_PA	25.9
10139	M6_883745_PstIMspI_PA	25.9
10140	M6_3097355_PstIMspI_PA	25.9
10141	M6_1843210_PstIMspI_PA	25.9
10142	M6_261214_PstIMseI_PA	25.9
10143	M6_846770_PstIMseI_PA	25.9
10144	M6_313121_PstIMseI_PA	25.9
10145	Opata_668600_PstIMseI_PA	25.9
10146	Opata_456753_PstIMluI_PA	25.9
10147	M6_1420823_PstIMluI_PA	25.9
10148	Opata_686239_PstIMseI_PA	25.9
10149	Opata_199477_PstIMluI_PA	25.9
10150	Opata_2994448_PstIMspI_PA	25.9
10151	Opata_569658_PstIMspI_PA	25.9
10152	Opata_203865_PstIMspI_PA	25.9
10153	M6_120478_PstIMseI_PA	25.9
10154	M6_2464012_PstIMspI_PA	25.9
10155	M6_223942_PstIMseI_PA	25.9
10156	M6_2347833_PstIMspI_PA	25.9
10157	M6_1834240_PstIMspI_PA	25.9
10158	M6_2570366_PstIMspI_PA	25.9
10159	M6_3519936_PstIMspI_PA	25.9
10160	M6_1029496_PstIMseI_PA	25.9
10161	M6_1537842_PstIMseI_PA	25.9
10162	M6_3079747_PstIMspI_PA	25.9
10163	M6_3363531_PstIMspI_PA	25.9
10164	M6_3376783_PstIMspI_PA	25.9
10165	Opata_32879_PstIMluI_PA	25.9
10166	M6_3050535_PstIMspI_PA	25.9
10167	M6_1194231_PstIMseI_PA	25.9
10168	M6_3456888_PstIMspI_PA	25.9
10169	M6_127400_PstIMseI_PA	25.9
10170	M6_352637_PstIMseI_PA	25.9
10171	M6_1112913_PstIMseI_PA	25.9
10172	M6_110402_PstIMspI_PA	25.9
10173	M6_1876772_PstIMseI_PA	25.9
10174	M6_1400854_PstIMspI_PA	25.9
10175	M6_2012077_PstIMspI_PA	25.9
10176	M6_3303839_PstIMspI_PA	25.9
10177	M6_508282_PstIMseI_PA	25.9
10178	M6_1332707_PstIMspI_PA	25.9
10179	M6_17891_PstIMseI_PA	25.9
10180	M6_67566_PstIMseI_PA	25.9
10181	Opata_1882517_PstIMspI_PA	25.9
10182	Opata_206963_74_PstIMseI_SNP	25.9
10183	Opata_2479760_50_PstIMspI_SNP	25.9
10184	Opata_1663430_39_PstIMspI_SNP	25.9
10185	Opata_220998_PstIMspI_PA	25.9
10186	Opata_131937_PstIMspI_PA	25.9
10187	Opata_206963_87_PstIMseI_SNP	25.9
10188	Opata_57389_86_PstIMseI_SNP	25.9
10189	Opata_4232657_PstIMspI_PA	25.9
10190	Opata_3238773_PstIMspI_PA	25.9
10191	Opata_1577096_53_PstIMspI_SNP	25.9
10192	Opata_2404258_PstIMspI_PA	25.9
10193	Opata_1570134_36_PstIMspI_SNP	25.9
10194	Opata_1305985_11_PstIMseI_SNP	25.9
10195	Opata_2479760_55_PstIMspI_SNP	25.9
10196	Opata_4405576_16_PstIMseI_SNP	25.9
10197	Opata_399635_PstIMspI_PA	25.9
10198	Opata_3770919_71_PstIMspI_SNP	25.9
10199	Opata_1085788_PstIMspI_PA	25.9
10200	Opata_3688633_21_PstIMspI_SNP	25.9
10201	Opata_2073648_52_PstIMspI_SNP	25.9
10202	Opata_1027001_57_PstIMspI_SNP	25.9
10203	Opata_574719_PstIMspI_PA	25.9
10204	Opata_591499_PstIMseI_PA	25.9
10205	Opata_2555135_31_PstIMspI_SNP	25.9
10206	Opata_3074983_PstIMspI_PA	25.9
10207	Opata_757440_PstIMspI_PA	25.9
10208	Opata_436156_15_PstIMspI_SNP	25.9
10209	Opata_495789_PstIMspI_PA	25.9
10210	Opata_3729256_69_PstIMspI_SNP	25.9
10211	Opata_1577096_61_PstIMspI_SNP	25.9
10212	Opata_3314524_77_PstIMspI_SNP	25.9
10213	Opata_3718104_PstIMspI_PA	25.9
10214	Opata_1606605_3_PstIMspI_SNP	25.9
10215	Opata_1698539_31_PstIMspI_SNP	25.9
10216	Opata_14299_35_PstIMseI_SNP	25.9
10217	Opata_1691716_26_PstIMspI_SNP	25.9
10218	Opata_3369663_PstIMspI_PA	25.9
10219	Opata_14531_78_PstIMseI_SNP	25.9
10220	Opata_3316025_76_PstIMspI_SNP	25.9
10221	Opata_1192976_PstIMspI_PA	25.9
10222	Opata_310459_28_PstIMspI_SNP	25.9
10223	Opata_196494_63_PstIMseI_SNP	25.9
10224	Opata_692804_3_PstIMseI_SNP	25.9
10225	Opata_2122556_PstIMspI_PA	25.9
10226	Opata_1229725_PstIMspI_PA	25.9
10227	Opata_1052455_PstIMspI_PA	25.9
10228	Opata_2322169_PstIMspI_PA	25.9
10229	Opata_4045808_PstIMspI_PA	25.9
10230	Opata_1967338_PstIMspI_PA	25.9
10231	Opata_850887_PstIMspI_PA	25.9
10232	Opata_594274_PstIMspI_PA	25.9
10233	Opata_3451040_PstIMspI_PA	25.9
10234	Opata_867863_PstIMspI_PA	25.9
10235	Opata_561497_PstIMspI_PA	25.9
10236	Opata_2168541_PstIMspI_PA	25.9
10237	Opata_282190_PstIMspI_PA	25.9
10238	Opata_1408901_PstIMspI_PA	25.9
10239	Opata_3585025_PstIMspI_PA	25.9
10240	Opata_1221544_PstIMspI_PA	25.9
10241	Opata_972250_PstIMspI_PA	25.9
10242	Opata_3070805_PstIMspI_PA	25.9
10243	Opata_1607194_PstIMspI_PA	25.9
10244	Opata_2290950_PstIMspI_PA	25.9
10245	Opata_1833134_PstIMspI_PA	25.9
10246	Opata_2326754_PstIMspI_PA	25.9
10247	Opata_2835525_PstIMspI_PA	25.9
10248	Opata_3658769_PstIMspI_PA	25.9
10249	Opata_2798655_PstIMseI_PA	25.9
10250	Opata_3959338_PstIMspI_PA	25.9
10251	Opata_1180979_PstIMspI_PA	25.9
10252	Opata_2005140_PstIMspI_PA	25.9
10253	Opata_1730968_PstIMspI_PA	25.9
10254	Opata_2423599_PstIMspI_PA	25.9
10255	Opata_2553796_PstIMspI_PA	25.9
10256	Opata_2199417_PstIMspI_PA	25.9
10257	Opata_149744_PstIMseI_PA	25.9
10258	Opata_1554314_PstIMseI_PA	25.9
10259	Opata_1045440_PstIMspI_PA	25.9
10260	Opata_649721_PstIMspI_PA	25.9
10261	Opata_327318_PstIMspI_PA	25.9
10262	Opata_2491640_PstIMspI_PA	25.9
10263	Opata_3822859_PstIMspI_PA	25.9
10264	Opata_163249_PstIMspI_PA	25.9
10265	Opata_3324111_PstIMspI_PA	25.9
10266	Opata_2711315_PstIMspI_PA	25.9
10267	Opata_1459844_PstIMspI_PA	25.9
10268	Opata_926048_PstIMspI_PA	25.9
10269	Opata_3894712_PstIMspI_PA	25.9
10270	Opata_1502531_PstIMseI_PA	25.9
10271	Opata_1324395_PstIMspI_PA	25.9
10272	Opata_3079319_PstIMspI_PA	25.9
10273	Opata_2822468_PstIMspI_PA	25.9
10274	Opata_2294746_PstIMspI_PA	25.9
10275	Opata_2697279_PstIMspI_PA	25.9
10276	Opata_4043780_PstIMspI_PA	25.9
10277	Opata_1875334_PstIMseI_PA	25.9
10278	Opata_1145460_71_PstIMseI_SNP	25.9
10279	Opata_55818_7_PstIMseI_SNP	25.9
10280	M6_683385_PstIMseI_PA	25.9
10281	Opata_197851_41_PstIMseI_SNP	25.9
10282	Opata_291220_36_PstIMspI_SNP	25.9
10283	Opata_424829_48_PstIMspI_SNP	25.9
10284	Opata_10811_41_PstIMseI_SNP	25.9
10285	Opata_173793_5_PstIMspI_SNP	25.9
10286	Opata_289890_33_PstIMseI_SNP	25.9
10287	Opata_1362_7_PstIMseI_SNP	25.9
10288	Opata_173384_79_PstIMseI_SNP	25.9
10289	Opata_88471_59_PstIMseI_SNP	25.9
10290	M6_77932_PstIMspI_PA	25.9
10291	Opata_2092808_68_PstIMspI_SNP	25.9
10292	Opata_46925_21_PstIMspI_SNP	25.9
10293	Opata_1565222_67_PstIMspI_SNP	25.9
10294	Opata_923227_60_PstIMseI_SNP	25.9
10295	Opata_72108_46_PstIMseI_SNP	25.9
10296	Opata_238979_11_PstIMseI_SNP	25.9
10297	Opata_72108_60_PstIMseI_SNP	25.9
10298	Opata_3324_73_PstIMseI_SNP	25.9
10299	Opata_923227_28_PstIMseI_SNP	25.9
10300	Opata_84928_61_PstIMseI_SNP	25.9
10301	Opata_1946119_1_PstIMspI_SNP	25.9
10302	M6_1299442_PstIMseI_PA	25.9
10303	Opata_1145460_74_PstIMseI_SNP	25.9
10304	M6_583248_PstIMspI_PA	25.9
10305	M6_691320_PstIMseI_PA	25.9
10306	Opata_2235985_62_PstIMspI_SNP	25.9
10307	Opata_55818_20_PstIMseI_SNP	25.9
10308	Opata_207053_32_PstIMseI_SNP	25.9
10309	M6_1970817_PstIMspI_PA	25.9
10310	Opata_4021615_35_PstIMspI_SNP	25.9
10311	Opata_2445533_73_PstIMluI_SNP	25.9
10312	Opata_84928_80_PstIMseI_SNP	25.9
10313	M6_1219318_PstIMseI_PA	25.9
10314	Opata_534912_1_PstIMluI_SNP	25.9
10315	M6_1130972_PstIMspI_PA	25.9
10316	Opata_232920_49_PstIMseI_SNP	25.9
10317	Opata_129859_5_PstIMseI_SNP	25.9
10318	Opata_144671_78_PstIMseI_SNP	25.9
10319	Opata_60438_40_PstIMseI_SNP	25.9
10320	Opata_160182_12_PstIMseI_SNP	25.9
10321	Opata_291220_24_PstIMspI_SNP	25.9
10322	Opata_4198037_63_PstIMseI_SNP	25.9
10323	Opata_2345193_15_PstIMspI_SNP	25.9
10324	Opata_1816537_51_PstIMspI_SNP	25.9
10325	Opata_484487_39_PstIMspI_SNP	25.9
10326	Opata_185821_23_PstIMseI_SNP	25.9
10327	Opata_1900499_57_PstIMspI_SNP	25.9
10328	Opata_240289_43_PstIMspI_SNP	25.9
10329	Opata_622431_51_PstIMspI_SNP	25.9
10330	Opata_497987_45_PstIMspI_SNP	25.9
10331	Opata_32338_42_PstIMspI_SNP	25.9
10332	Opata_235473_41_PstIMseI_SNP	25.9
10333	Opata_172997_15_PstIMseI_SNP	25.9
10334	Opata_2116026_73_PstIMspI_SNP	25.9
10335	Opata_3073516_8_PstIMspI_SNP	25.9
10336	Opata_140180_61_PstIMseI_SNP	25.9
10337	M6_397233_PstIMseI_PA	25.9
10338	M6_1946766_PstIMspI_PA	25.9
10339	Opata_2238376_20_PstIMspI_SNP	25.9
10340	Opata_2817554_18_PstIMspI_SNP	25.9
10341	Opata_1073948_86_PstIMseI_SNP	25.9
10342	Opata_1716307_22_PstIMspI_SNP	25.9
10343	Opata_172997_20_PstIMseI_SNP	25.9
10344	Opata_87368_25_PstIMseI_SNP	25.9
10345	Opata_419626_71_PstIMseI_SNP	25.9
10346	Opata_75298_19_PstIMseI_SNP	25.9
10347	Opata_564616_68_PstIMseI_SNP	25.9
10348	Opata_582263_41_PstIMseI_SNP	25.9
10349	M6_667841_PstIMseI_PA	25.9
10350	M6_2697851_PstIMseI_PA	25.9
10351	M6_1844990_PstIMspI_PA	25.9
10352	Opata_451975_PstIMseI_PA	25.9
10353	M6_623061_PstIMseI_PA	25.9
10354	Opata_543487_PstIMseI_PA	25.9
10355	Opata_1505525_65_PstIMseI_SNP	25.9
10356	Opata_2587832_PstIMspI_PA	25.9
10357	Opata_892072_PstIMseI_PA	25.9
10358	Opata_2326419_PstIMspI_PA	25.9
10359	M6_261231_PstIMseI_PA	25.9
10360	Opata_3263095_PstIMspI_PA	25.9
10361	Opata_1158755_73_PstIMseI_SNP	25.9
10362	Opata_600346_PstIMspI_PA	25.9
10363	Opata_2196102_PstIMseI_PA	25.9
10364	Opata_4203112_PstIMspI_PA	25.9
10365	M6_2882490_PstIMseI_PA	25.9
10366	Opata_402187_PstIMseI_PA	25.9
10367	Opata_1271135_83_PstIMseI_SNP	25.9
10368	Opata_1976079_62_PstIMseI_SNP	25.9
10369	Opata_754096_47_PstIMspI_SNP	25.9
10370	Opata_2507375_PstIMspI_PA	25.9
10371	M6_3186851_PstIMseI_PA	25.9
10372	M6_3799130_PstIMseI_PA	25.9
10373	Opata_510861_84_PstIMseI_SNP	25.9
10374	Opata_2476244_3_PstIMspI_SNP	25.9
10375	M6_2144711_PstIMspI_PA	25.9
10376	Opata_3211582_PstIMspI_PA	25.9
10377	M6_1433891_PstIMseI_PA	25.9
10378	M6_1067989_PstIMspI_PA	25.9
10379	Opata_764005_PstIMseI_PA	25.9
10380	Opata_1515604_PstIMseI_PA	25.9
10381	M6_4014144_PstIMseI_PA	25.9
10382	M6_982226_PstIMspI_PA	25.9
10383	Opata_516680_24_PstIMseI_SNP	25.9
10384	Opata_542319_PstIMseI_PA	25.9
10385	Opata_3644689_19_PstIMspI_SNP	25.9
10386	Opata_97004_6_PstIMseI_SNP	25.9
10387	Opata_3039830_PstIMspI_PA	25.9
10388	Opata_732678_24_PstIMseI_SNP	25.9
10389	Opata_3851848_19_PstIMseI_SNP	25.9
10390	Opata_1217064_PstIMspI_PA	25.9
10391	Opata_1226418_PstIMseI_PA	25.9
10392	Opata_2918356_23_PstIMspI_SNP	25.9
10393	Opata_1820685_40_PstIMspI_SNP	25.9
10394	Opata_714857_13_PstIMseI_SNP	25.9
10395	Opata_58909_11_PstIMseI_SNP	25.9
10396	Opata_1632022_38_PstIMspI_SNP	25.9
10397	Opata_483922_43_PstIMseI_SNP	25.9
10398	Opata_311560_51_PstIMspI_SNP	25.9
10399	Opata_869081_13_PstIMluI_SNP	25.9
10400	Opata_4043166_33_PstIMspI_SNP	25.9
10401	M6_900174_PstIMseI_PA	25.9
10402	Opata_253773_PstIMseI_PA	25.9
10403	M6_546490_PstIMseI_PA	25.9
10404	M6_1064318_PstIMspI_PA	25.9
10405	M6_1691980_PstIMseI_PA	25.9
10406	M6_3423753_PstIMspI_PA	25.9
10407	M6_409615_PstIMspI_PA	25.9
10408	Opata_2765523_6_PstIMspI_SNP	25.9
10409	Opata_95687_PstIMseI_PA	25.9
10410	Opata_72824_4_PstIMseI_SNP	25.9
10411	Opata_1144271_PstIMseI_PA	25.9
10412	M6_3943327_PstIMseI_PA	25.9
10413	Opata_761725_86_PstIMseI_SNP	25.9
10414	Opata_1584250_86_PstIMspI_SNP	25.9
10415	Opata_1000537_PstIMspI_PA	25.9
10416	Opata_332006_PstIMspI_PA	25.9
10417	M6_1347596_PstIMseI_PA	25.9
10418	Opata_929759_PstIMseI_PA	25.9
10419	Opata_1375340_7_PstIMspI_SNP	25.9
10420	Opata_57082_37_PstIMseI_SNP	25.9
10421	Opata_59015_18_PstIMseI_SNP	25.9
10422	Opata_896413_PstIMseI_PA	25.9
10423	Opata_3394_PstIMseI_PA	25.9
10424	Opata_3951534_PstIMspI_PA	25.9
10425	Opata_97004_37_PstIMseI_SNP	25.9
10426	Opata_225135_PstIMseI_PA	25.9
10427	M6_86018_PstIMseI_PA	25.9
10428	Opata_2127217_19_PstIMspI_SNP	25.9
10429	Opata_641020_PstIMseI_PA	25.9
10430	Opata_2021700_PstIMspI_PA	25.9
10431	Opata_1565271_PstIMspI_PA	25.9
10432	M6_695392_PstIMseI_PA	25.9
10433	M6_1123548_PstIMseI_PA	25.9
10434	Opata_3811973_PstIMspI_PA	25.9
10435	M6_977223_PstIMseI_PA	25.9
10436	Opata_2689737_52_PstIMspI_SNP	25.9
10437	Opata_277393_16_PstIMseI_SNP	25.9
10438	Opata_141664_5_PstIMseI_SNP	25.9
10439	Opata_3437802_PstIMspI_PA	25.9
10440	Opata_732678_50_PstIMseI_SNP	25.9
10441	Opata_53536_89_PstIMseI_SNP	25.9
10442	Opata_426959_PstIMseI_PA	25.9
10443	Opata_519199_PstIMspI_PA	25.9
10444	M6_797927_PstIMspI_PA	25.9
10445	Opata_4026422_PstIMseI_PA	25.9
10446	Opata_3646620_31_PstIMspI_SNP	25.9
10447	Opata_2203569_38_PstIMspI_SNP	25.9
10448	Opata_2434495_PstIMspI_PA	25.9
10449	M6_2726585_PstIMseI_PA	25.9
10450	Opata_1162044_43_PstIMseI_SNP	25.9
10451	M6_972398_PstIMluI_PA	25.9
10452	Opata_421037_PstIMspI_PA	25.9
10453	Opata_397579_PstIMspI_PA	25.9
10454	Opata_756165_PstIMspI_PA	25.9
10455	M6_869193_PstIMseI_PA	25.9
10456	Opata_216415_31_PstIMspI_SNP	25.9
10457	Opata_1052270_PstIMspI_PA	25.9
10458	Opata_326820_31_PstIMspI_SNP	25.9
10459	Opata_28669_73_PstIMspI_SNP	25.9
10460	Opata_2268703_27_PstIMspI_SNP	25.9
10461	Opata_3844740_PstIMspI_PA	25.9
10462	Opata_676841_19_PstIMspI_SNP	25.9
10463	M6_3605252_PstIMseI_PA	25.9
10464	M6_2266299_PstIMspI_PA	25.9
10465	Opata_2059703_PstIMseI_PA	25.9
10466	Opata_3494072_PstIMspI_PA	25.9
10467	M6_828139_PstIMluI_PA	25.9
10468	Opata_958619_PstIMspI_PA	25.9
10469	Opata_615960_34_PstIMspI_SNP	25.9
10470	Opata_1849379_PstIMspI_PA	25.9
10471	Opata_2285410_40_PstIMspI_SNP	25.9
10472	Opata_4043166_20_PstIMspI_SNP	25.9
10473	Opata_409439_65_PstIMspI_SNP	25.9
10474	Opata_13814_PstIMseI_PA	25.9
10475	Opata_619695_41_PstIMspI_SNP	25.9
10476	Opata_3862704_75_PstIMspI_SNP	25.9
10477	Opata_45042_48_PstIMseI_SNP	25.9
10478	Opata_2308080_PstIMspI_PA	25.9
10479	Opata_1334027_PstIMspI_PA	25.9
10480	M6_3577082_PstIMspI_PA	25.9
10481	Opata_73226_PstIMseI_PA	25.9
10482	Opata_711828_69_PstIMspI_SNP	25.9
10483	Opata_446971_PstIMseI_PA	25.9
10484	Opata_3750947_PstIMspI_PA	25.9
10485	M6_155788_PstIMspI_PA	25.9
10486	M6_241411_PstIMseI_PA	25.9
10487	Opata_305106_PstIMspI_PA	25.9
10488	Opata_3240696_PstIMspI_PA	25.9
10489	Opata_1964198_PstIMspI_PA	25.9
10490	Opata_251113_64_PstIMspI_SNP	25.9
10491	Opata_1470968_5_PstIMspI_SNP	25.9
10492	Opata_1260995_PstIMspI_PA	25.9
10493	Opata_1588164_PstIMspI_PA	25.9
10494	Opata_606594_87_PstIMseI_SNP	25.9
10495	Opata_1658474_54_PstIMspI_SNP	25.9
10496	Opata_2466208_34_PstIMspI_SNP	25.9
10497	Opata_2171682_41_PstIMspI_SNP	25.9
10498	M6_986386_PstIMspI_PA	25.9
10499	M6_1843969_PstIMspI_PA	25.9
10500	M6_2936163_PstIMspI_PA	25.9
10501	Opata_864547_PstIMspI_PA	25.9
10502	Opata_256594_27_PstIMspI_SNP	25.9
10503	Opata_778613_54_PstIMspI_SNP	25.9
10504	Opata_3936353_PstIMseI_PA	25.9
10505	Opata_3660107_PstIMseI_PA	25.9
10506	Opata_776675_84_PstIMspI_SNP	25.9
10507	Opata_802509_PstIMspI_PA	25.9
10508	Opata_2593332_PstIMspI_PA	25.9
10509	Opata_403608_46_PstIMseI_SNP	25.9
10510	Opata_130451_17_PstIMseI_SNP	25.9
10511	Opata_4152392_PstIMspI_PA	25.9
10512	Opata_1769357_PstIMspI_PA	25.9
10513	Opata_680738_PstIMseI_PA	25.9
10514	Opata_1153420_PstIMspI_PA	25.9
10515	Opata_1772941_31_PstIMspI_SNP	25.9
10516	M6_1000096_PstIMseI_PA	25.9
10517	Opata_2532827_54_PstIMspI_SNP	25.9
10518	Opata_1785197_9_PstIMspI_SNP	25.9
10519	Opata_3050084_PstIMspI_PA	25.9
10520	Opata_2002679_23_PstIMspI_SNP	25.9
10521	Opata_676445_PstIMspI_PA	25.9
10522	Opata_2137837_PstIMspI_PA	25.9
10523	M6_233137_PstIMseI_PA	25.9
10524	Opata_2339608_65_PstIMspI_SNP	25.9
10525	Opata_1274581_65_PstIMseI_SNP	25.9
10526	M6_1766939_PstIMspI_PA	25.9
10527	Opata_2636572_PstIMspI_PA	25.9
10528	M6_1287768_PstIMseI_PA	25.9
10529	Opata_2056949_PstIMspI_PA	25.9
10530	Opata_3634361_PstIMspI_PA	25.9
10531	Opata_411588_PstIMspI_PA	25.9
10532	Opata_1569629_24_PstIMspI_SNP	25.9
10533	Opata_2854217_12_PstIMspI_SNP	25.9
10534	Opata_1880060_PstIMspI_PA	25.9
10535	M6_259216_PstIMspI_PA	25.9
10536	Opata_747084_PstIMseI_PA	25.9
10537	Opata_279093_48_PstIMseI_SNP	25.9
10538	Opata_2511399_PstIMspI_PA	25.9
10539	Opata_3414046_PstIMspI_PA	25.9
10540	Opata_3151095_PstIMspI_PA	25.9
10541	Opata_168506_PstIMseI_PA	25.9
10542	Opata_162860_PstIMseI_PA	25.9
10543	Opata_1523407_PstIMspI_PA	25.9
10544	Opata_584838_77_PstIMseI_SNP	25.9
10545	Opata_3423149_PstIMspI_PA	25.9
10546	M6_468727_PstIMspI_PA	25.9
10547	Opata_3646620_32_PstIMspI_SNP	25.9
10548	Opata_324196_PstIMseI_PA	25.9
10549	Opata_170244_64_PstIMluI_SNP	25.9
10550	Opata_1797722_PstIMseI_PA	25.9
10551	Opata_3952915_PstIMspI_PA	25.9
10552	Opata_2385431_PstIMseI_PA	25.9
10553	Opata_1036069_PstIMseI_PA	25.9
10554	Opata_3216907_31_PstIMspI_SNP	25.9
10555	Opata_3053535_PstIMspI_PA	25.9
10556	Opata_4377379_PstIMseI_PA	25.9
10557	Opata_219476_PstIMseI_PA	25.9
10558	M6_3545310_PstIMspI_PA	25.9
10559	Opata_2073414_PstIMspI_PA	25.9
10560	M6_797183_PstIMseI_PA	25.9
10561	Opata_1364109_23_PstIMspI_SNP	25.9
10562	Opata_267134_PstIMseI_PA	25.9
10563	M6_1410936_PstIMspI_PA	25.9
10564	Opata_442422_PstIMseI_PA	25.9
10565	Opata_100022_PstIMspI_PA	25.9
10566	Opata_1084910_PstIMspI_PA	25.9
10567	Opata_2898075_PstIMspI_PA	25.9
10568	Opata_597282_33_PstIMspI_SNP	25.9
10569	Opata_1372842_2_PstIMspI_SNP	25.9
10570	Opata_5522_PstIMspI_PA	25.9
10571	Opata_2211902_PstIMseI_PA	25.9
10572	M6_1035063_PstIMspI_PA	25.9
10573	Opata_1330638_25_PstIMseI_SNP	25.9
10574	Opata_1879624_53_PstIMspI_SNP	25.9
10575	Opata_2385323_42_PstIMspI_SNP	25.9
10576	M6_195289_PstIMspI_PA	25.9
10577	Opata_3376743_PstIMspI_PA	25.9
10578	Opata_3421941_PstIMseI_PA	25.9
10579	M6_87209_PstIMseI_PA	25.9
10580	M6_3203353_PstIMspI_PA	25.9
10581	M6_970571_PstIMseI_PA	25.9
10582	M6_538016_PstIMseI_PA	25.9
10583	Opata_21836_PstIMseI_PA	25.9
10584	Opata_179874_80_PstIMseI_SNP	25.9
10585	Opata_196225_57_PstIMseI_SNP	25.9
10586	Opata_1057384_PstIMspI_PA	25.9
10587	M6_4032065_PstIMseI_PA	25.9
10588	Opata_258320_PstIMseI_PA	25.9
10589	M6_2984100_PstIMspI_PA	25.9
10590	Opata_938663_PstIMseI_PA	25.9
10591	M6_594077_PstIMseI_PA	25.9
10592	Opata_430002_PstIMseI_PA	25.9
10593	Opata_1704253_PstIMspI_PA	25.9
10594	Opata_102805_PstIMspI_PA	25.9
10595	Opata_3963122_PstIMseI_PA	25.9
10596	Opata_1148263_47_PstIMspI_SNP	25.9
10597	Opata_1808494_PstIMspI_PA	25.9
10598	M6_299840_PstIMseI_PA	25.9
10599	M6_1494947_PstIMspI_PA	25.9
10600	Opata_290746_26_PstIMspI_SNP	25.9
10601	Opata_370578_2_PstIMseI_SNP	25.9
10602	M6_986536_PstIMseI_PA	25.9
10603	Opata_236327_PstIMspI_PA	25.9
10604	Opata_2421329_60_PstIMspI_SNP	25.9
10605	Opata_160604_PstIMseI_PA	25.9
10606	M6_2477383_PstIMspI_PA	25.9
10607	Opata_599676_PstIMseI_PA	25.9
10608	Opata_846548_PstIMspI_PA	25.9
10609	M6_2610724_PstIMluI_PA	25.9
10610	Opata_319745_PstIMspI_PA	25.9
10611	Opata_2072361_PstIMspI_PA	25.9
10612	Opata_588121_PstIMspI_PA	25.9
10613	Opata_2762840_PstIMspI_PA	25.9
10614	Opata_1646679_PstIMspI_PA	25.9
10615	Opata_837917_PstIMseI_PA	25.9
10616	Opata_105464_59_PstIMseI_SNP	25.9
10617	M6_3071969_PstIMspI_PA	25.9
10618	Opata_4103282_PstIMspI_PA	25.9
10619	Opata_818445_PstIMseI_PA	25.9
10620	Opata_3778630_PstIMseI_PA	25.9
10621	Opata_430006_PstIMseI_PA	25.9
10622	Opata_231753_57_PstIMspI_SNP	25.9
10623	M6_645912_PstIMseI_PA	25.9
10624	Opata_2095702_PstIMseI_PA	25.9
10625	M6_174299_PstIMspI_PA	25.9
10626	Opata_116237_PstIMspI_PA	25.9
10627	Opata_23839_51_PstIMseI_SNP	25.9
10628	M6_3532272_PstIMspI_PA	25.9
10629	Opata_3999936_PstIMseI_PA	25.9
10630	Opata_836269_PstIMspI_PA	25.9
10631	Opata_2759981_PstIMspI_PA	25.9
10632	Opata_1116679_PstIMspI_PA	25.9
10633	Opata_4053324_PstIMspI_PA	25.9
10634	Opata_740442_PstIMseI_PA	25.9
10635	Opata_160714_PstIMseI_PA	25.9
10636	Opata_1000388_PstIMspI_PA	25.9
10637	Opata_3992988_PstIMspI_PA	25.9
10638	Opata_286984_PstIMspI_PA	25.9
10639	M6_1035908_PstIMseI_PA	25.9
10640	Opata_3970464_PstIMspI_PA	25.9
10641	Opata_3644689_79_PstIMspI_SNP	25.9
10642	Opata_2515902_PstIMspI_PA	25.9
10643	M6_774581_PstIMseI_PA	25.9
10644	Opata_80510_33_PstIMseI_SNP	25.9
10645	M6_2077200_PstIMspI_PA	25.9
10646	Opata_3495823_PstIMseI_PA	25.9
10647	M6_204988_PstIMseI_PA	25.9
10648	Opata_2983410_57_PstIMspI_SNP	25.9
10649	Opata_337726_PstIMseI_PA	25.9
10650	Opata_2917187_35_PstIMspI_SNP	25.9
10651	Opata_741538_46_PstIMseI_SNP	25.9
10652	Opata_291646_PstIMseI_PA	25.9
10653	M6_876737_PstIMseI_PA	25.9
10654	M6_3358419_PstIMspI_PA	25.9
10655	Opata_201204_PstIMseI_PA	25.9
10656	Opata_1935704_18_PstIMspI_SNP	25.9
10657	Opata_490989_PstIMseI_PA	25.9
10658	Opata_1994803_PstIMspI_PA	25.9
10659	Opata_3564157_57_PstIMspI_SNP	25.9
10660	Opata_4112421_PstIMspI_PA	25.9
10661	Opata_2868295_20_PstIMspI_SNP	25.9
10662	Opata_1445442_46_PstIMspI_SNP	25.9
10663	Opata_3483782_PstIMspI_PA	25.9
10664	Opata_2734001_45_PstIMseI_SNP	25.9
10665	Opata_1816215_26_PstIMseI_SNP	25.9
10666	Opata_2594704_PstIMspI_PA	25.9
10667	Opata_963692_PstIMspI_PA	25.9
10668	Opata_683119_PstIMspI_PA	25.9
10669	M6_2316538_PstIMspI_PA	25.9
10670	M6_301006_PstIMspI_PA	25.9
10671	Opata_1124621_PstIMspI_PA	25.9
10672	Opata_1851832_PstIMspI_PA	25.9
10673	M6_292271_PstIMseI_PA	25.9
10674	Opata_1055443_PstIMspI_PA	25.9
10675	Opata_1001559_PstIMseI_PA	25.9
10676	M6_851148_PstIMseI_PA	25.9
10677	M6_1667633_PstIMseI_PA	25.9
10678	M6_1457149_PstIMseI_PA	25.9
10679	M6_2739036_PstIMspI_PA	25.9
10680	Opata_1692708_PstIMspI_PA	25.9
10681	M6_123003_PstIMseI_PA	25.9
10682	Opata_2341168_15_PstIMspI_SNP	25.9
10683	M6_1372212_PstIMseI_PA	25.9
10684	Opata_3171315_PstIMspI_PA	25.9
10685	Opata_1573578_PstIMseI_PA	25.9
10686	M6_275208_PstIMspI_PA	25.9
10687	M6_2814152_PstIMspI_PA	25.9
10688	M6_3207478_PstIMspI_PA	25.9
10689	Opata_732678_85_PstIMseI_SNP	25.9
10690	Opata_648202_48_PstIMspI_SNP	25.9
10691	Opata_722312_PstIMspI_PA	25.9
10692	M6_2785920_PstIMspI_PA	25.9
10693	Opata_1089368_PstIMseI_PA	25.9
10694	Opata_4129478_PstIMseI_PA	25.9
10695	Opata_131581_PstIMseI_PA	25.9
10696	M6_1127468_PstIMseI_PA	25.9
10697	Opata_414639_13_PstIMspI_SNP	25.9
10698	M6_3557339_PstIMspI_PA	25.9
10699	Opata_1018680_PstIMseI_PA	25.9
10700	Opata_3169621_36_PstIMspI_SNP	25.9
10701	Opata_412155_PstIMspI_PA	25.9
10702	Opata_345506_PstIMluI_PA	25.9
10703	Opata_123921_PstIMseI_PA	25.9
10704	Opata_3693073_55_PstIMspI_SNP	25.9
10705	Opata_164409_2_PstIMspI_SNP	25.9
10706	Opata_1455786_PstIMspI_PA	25.9
10707	Opata_1785197_68_PstIMspI_SNP	25.9
10708	Opata_2960663_32_PstIMspI_SNP	25.9
10709	Opata_767325_PstIMseI_PA	25.9
10710	Opata_1053275_PstIMseI_PA	25.9
10711	M6_1601840_PstIMluI_PA	25.9
10712	Opata_715814_PstIMspI_PA	25.9
10713	Opata_3084817_PstIMspI_PA	25.9
10714	Opata_231753_61_PstIMspI_SNP	25.9
10715	Opata_970183_PstIMseI_PA	25.9
10716	Opata_1517631_PstIMspI_PA	25.9
10717	Opata_1245686_82_PstIMspI_SNP	25.9
10718	M6_2610882_PstIMspI_PA	25.9
10719	Opata_694731_78_PstIMspI_SNP	25.9
10720	M6_1132154_PstIMseI_PA	25.9
10721	Opata_797179_PstIMspI_PA	25.9
10722	M6_554682_PstIMspI_PA	25.9
10723	Opata_975904_16_PstIMspI_SNP	25.9
10724	M6_2427638_PstIMspI_PA	25.9
10725	Opata_483922_37_PstIMseI_SNP	25.9
10726	Opata_3452069_47_PstIMspI_SNP	25.9
10727	Opata_4213722_PstIMspI_PA	25.9
10728	Opata_697563_PstIMseI_PA	25.9
10729	M6_1467545_PstIMseI_PA	25.9
10730	Opata_1846385_12_PstIMseI_SNP	25.9
10731	Opata_3687428_PstIMspI_PA	25.9
10732	Opata_588863_PstIMseI_PA	25.9
10733	Opata_761725_85_PstIMseI_SNP	25.9
10734	Opata_1158755_81_PstIMseI_SNP	25.9
10735	Opata_1750336_PstIMseI_PA	25.9
10736	Opata_176856_PstIMseI_PA	25.9
10737	Opata_232042_PstIMseI_PA	25.9
10738	Opata_1877677_68_PstIMspI_SNP	25.9
10739	Opata_876174_PstIMseI_PA	25.9
10740	M6_3518010_PstIMseI_PA	25.9
10741	Opata_4213024_PstIMseI_PA	25.9
10742	Opata_3429943_64_PstIMspI_SNP	25.9
10743	Opata_2714720_16_PstIMspI_SNP	25.9
10744	Opata_409899_PstIMseI_PA	25.9
10745	Opata_3184416_PstIMspI_PA	25.9
10746	Opata_3462105_60_PstIMspI_SNP	25.9
10747	Opata_42546_PstIMspI_PA	25.9
10748	Opata_3917927_PstIMseI_PA	25.9
10749	Opata_3290447_PstIMspI_PA	25.9
10750	Opata_672090_PstIMspI_PA	25.9
10751	Opata_73664_PstIMseI_PA	25.9
10752	Opata_61650_PstIMspI_PA	25.9
10753	Opata_318097_67_PstIMseI_SNP	25.9
10754	Opata_2074282_PstIMspI_PA	25.9
10755	Opata_3029985_23_PstIMspI_SNP	25.9
10756	M6_2676745_PstIMseI_PA	25.9
10757	Opata_1031762_56_PstIMseI_SNP	25.9
10758	M6_239193_PstIMspI_PA	25.9
10759	M6_2872359_PstIMspI_PA	25.9
10760	Opata_230983_PstIMseI_PA	25.9
10761	Opata_322665_28_PstIMseI_SNP	25.9
10762	Opata_1663788_PstIMspI_PA	25.9
10763	M6_3567754_PstIMspI_PA	25.9
10764	Opata_569386_PstIMseI_PA	25.9
10765	Opata_97973_78_PstIMseI_SNP	25.9
10766	Opata_2383921_50_PstIMseI_SNP	25.9
10767	Opata_543085_PstIMseI_PA	25.9
10768	Opata_1048579_PstIMseI_PA	25.9
10769	Opata_270461_71_PstIMseI_SNP	25.9
10770	Opata_2805416_PstIMseI_PA	25.9
10771	M6_2081397_PstIMspI_PA	25.9
10772	Opata_833376_PstIMseI_PA	25.9
10773	Opata_1506652_71_PstIMspI_SNP	25.9
10774	Opata_972088_PstIMspI_PA	25.9
10775	Opata_103184_PstIMseI_PA	25.9
10776	Opata_434075_PstIMseI_PA	25.9
10777	Opata_3315712_PstIMspI_PA	25.9
10778	Opata_225301_PstIMspI_PA	25.9
10779	M6_1253330_PstIMspI_PA	25.9
10780	Opata_467114_PstIMspI_PA	25.9
10781	Opata_630852_PstIMluI_PA	25.9
10782	M6_3459831_PstIMspI_PA	25.9
10783	Opata_2147607_PstIMspI_PA	25.9
10784	M6_271814_PstIMspI_PA	25.9
10785	Opata_984130_PstIMspI_PA	25.9
10786	Opata_1265995_PstIMseI_PA	25.9
10787	Opata_612932_33_PstIMseI_SNP	25.9
10788	Opata_2177549_PstIMspI_PA	25.9
10789	Opata_380744_PstIMspI_PA	25.9
10790	M6_2317996_PstIMspI_PA	25.9
10791	Opata_140070_34_PstIMseI_SNP	25.9
10792	Opata_511383_PstIMseI_PA	25.9
10793	M6_1271292_PstIMspI_PA	25.9
10794	Opata_3820487_53_PstIMseI_SNP	25.9
10795	Opata_1047584_77_PstIMseI_SNP	25.9
10796	Opata_1612950_PstIMspI_PA	25.9
10797	Opata_1225537_PstIMseI_PA	25.9
10798	Opata_22997_PstIMspI_PA	25.9
10799	Opata_1645762_PstIMspI_PA	25.9
10800	Opata_903381_PstIMspI_PA	25.9
10801	Opata_681926_PstIMseI_PA	25.9
10802	Opata_1587669_PstIMluI_PA	25.9
10803	Opata_1131039_PstIMseI_PA	25.9
10804	M6_1155065_PstIMseI_PA	25.9
10805	Opata_1657217_PstIMseI_PA	25.9
10806	Opata_527202_14_PstIMspI_SNP	25.9
10807	Opata_55738_PstIMseI_PA	25.9
10808	Opata_359274_PstIMseI_PA	25.9
10809	Opata_1893_PstIMspI_PA	25.9
10810	Opata_955894_PstIMseI_PA	25.9
10811	M6_571780_PstIMseI_PA	25.9
10812	M6_781716_PstIMseI_PA	25.9
10813	Opata_7636_35_PstIMseI_SNP	25.9
10814	Opata_1202441_PstIMseI_PA	25.9
10815	Opata_2685058_PstIMluI_PA	25.9
10816	Opata_4051593_PstIMspI_PA	25.9
10817	Opata_86553_PstIMseI_PA	25.9
10818	M6_257882_PstIMseI_PA	25.9
10819	Opata_2069866_PstIMseI_PA	25.9
10820	Opata_3617030_PstIMspI_PA	25.9
10821	M6_679374_PstIMspI_PA	25.9
10822	Opata_7029_PstIMspI_PA	25.9
10823	Opata_48845_PstIMseI_PA	25.9
10824	Opata_3292806_PstIMspI_PA	25.9
10825	Opata_1040740_PstIMseI_PA	25.9
10826	Opata_1262792_PstIMseI_PA	25.9
10827	Opata_786910_PstIMseI_PA	25.9
10828	Opata_750870_PstIMseI_PA	25.9
10829	M6_194435_PstIMseI_PA	25.9
10830	M6_186285_PstIMseI_PA	25.9
10831	Opata_3442981_PstIMseI_PA	25.9
10832	Opata_1047584_5_PstIMseI_SNP	25.9
10833	Opata_516167_PstIMspI_PA	25.9
10834	Opata_651730_33_PstIMspI_SNP	25.9
10835	Opata_1208931_PstIMspI_PA	25.9
10836	Opata_799090_PstIMluI_PA	25.9
10837	Opata_2749569_52_PstIMspI_SNP	25.9
10838	Opata_2190660_PstIMspI_PA	25.9
10839	Opata_2493321_PstIMspI_PA	25.9
10840	Opata_917557_PstIMspI_PA	25.9
10841	Opata_2721635_PstIMspI_PA	25.9
10842	M6_2610806_PstIMspI_PA	25.9
10843	Opata_1375509_PstIMseI_PA	25.9
10844	Opata_1867981_85_PstIMseI_SNP	25.9
10845	Opata_3820487_47_PstIMseI_SNP	25.9
10846	Opata_356108_PstIMspI_PA	25.9
10847	M6_4159614_PstIMseI_PA	25.9
10848	Opata_176342_PstIMluI_PA	25.9
10849	Opata_1211052_31_PstIMseI_SNP	25.9
10850	Opata_1867981_84_PstIMseI_SNP	25.9
10851	Opata_1425918_PstIMseI_PA	25.9
10852	Opata_960727_PstIMseI_PA	25.9
10853	Opata_445449_PstIMluI_PA	25.9
10854	Opata_157348_PstIMspI_PA	25.9
10855	Opata_113454_PstIMseI_PA	25.9
10856	Opata_30388_PstIMspI_PA	25.9
10857	Opata_4080440_PstIMspI_PA	25.9
10858	Opata_1147054_PstIMseI_PA	25.9
10859	Opata_308390_PstIMseI_PA	25.9
10860	Opata_359888_PstIMseI_PA	25.9
10861	M6_3143385_PstIMspI_PA	25.9
10862	Opata_399404_PstIMseI_PA	25.9
10863	Opata_272408_PstIMseI_PA	25.9
10864	Opata_322665_86_PstIMseI_SNP	25.9
10865	Opata_774665_PstIMseI_PA	25.9
10866	Opata_1066290_PstIMseI_PA	25.9
10867	M6_675440_PstIMspI_PA	25.9
10868	M6_801543_PstIMspI_PA	25.9
10869	Opata_1604707_PstIMspI_PA	25.9
10870	Opata_233981_PstIMspI_PA	25.9
10871	Opata_198333_82_PstIMseI_SNP	25.9
10872	Opata_466886_85_PstIMseI_SNP	25.9
10873	Opata_1615662_PstIMspI_PA	25.9
10874	Opata_1327455_PstIMseI_PA	25.9
10875	Opata_333047_PstIMseI_PA	25.9
10876	Opata_22955_PstIMseI_PA	25.9
10877	Opata_1737179_PstIMspI_PA	25.9
10878	Opata_337981_PstIMseI_PA	25.9
10879	Opata_2384571_PstIMspI_PA	25.9
10880	Opata_2359521_PstIMspI_PA	25.9
10881	M6_122047_PstIMseI_PA	25.9
10882	Opata_3925840_PstIMspI_PA	25.9
10883	Opata_486259_PstIMseI_PA	25.9
10884	Opata_3794243_PstIMspI_PA	25.9
10885	Opata_200879_PstIMseI_PA	25.9
10886	Opata_479235_PstIMseI_PA	25.9
10887	Opata_275742_PstIMspI_PA	25.9
10888	M6_1108405_PstIMseI_PA	25.9
10889	M6_2529404_PstIMspI_PA	25.9
10890	Opata_225792_56_PstIMseI_SNP	25.9
10891	Opata_3351659_PstIMspI_PA	25.9
10892	Opata_528329_PstIMluI_PA	25.9
10893	Opata_443192_PstIMseI_PA	25.9
10894	Opata_3820487_45_PstIMseI_SNP	25.9
10895	Opata_1207217_56_PstIMseI_SNP	25.9
10896	Opata_4164734_PstIMspI_PA	25.9
10897	Opata_1141684_PstIMseI_PA	25.9
10898	Opata_3462926_PstIMspI_PA	25.9
10899	M6_153404_PstIMspI_PA	25.9
10900	Opata_460722_PstIMseI_PA	25.9
10901	M6_241900_PstIMseI_PA	25.9
10902	Opata_325460_PstIMseI_PA	25.9
10903	M6_4168497_PstIMseI_PA	25.9
10904	Opata_632208_PstIMseI_PA	25.9
10905	Opata_125363_PstIMspI_PA	25.9
10906	Opata_1625373_PstIMspI_PA	25.9
10907	Opata_4077268_PstIMspI_PA	25.9
10908	Opata_26530_PstIMseI_PA	25.9
10909	Opata_3731398_PstIMspI_PA	25.9
10910	Opata_2684298_PstIMluI_PA	25.9
10911	Opata_260059_14_PstIMseI_SNP	25.9
10912	M6_858870_PstIMseI_PA	25.9
10913	Opata_1020270_PstIMspI_PA	25.9
10914	Opata_1960631_PstIMspI_PA	25.9
10915	M6_206230_PstIMseI_PA	25.9
10916	M6_2975964_PstIMspI_PA	25.9
10917	M6_2479669_PstIMspI_PA	25.9
10918	Opata_60778_PstIMspI_PA	25.9
10919	Opata_2873136_PstIMseI_PA	25.9
10920	Opata_719951_PstIMseI_PA	25.9
10921	M6_1912610_PstIMspI_PA	25.9
10922	Opata_3052436_PstIMseI_PA	25.9
10923	Opata_1426354_PstIMluI_PA	25.9
10924	Opata_566971_PstIMseI_PA	25.9
10925	Opata_3954923_PstIMseI_PA	25.9
10926	Opata_642195_50_PstIMseI_SNP	25.9
10927	Opata_1935169_PstIMspI_PA	25.9
10928	Opata_2705995_PstIMspI_PA	25.9
10929	Opata_969828_17_PstIMseI_SNP	25.9
10930	Opata_44704_PstIMspI_PA	25.9
10931	Opata_1626217_PstIMluI_PA	25.9
10932	M6_1221182_PstIMseI_PA	25.9
10933	Opata_80694_67_PstIMseI_SNP	25.9
10934	Opata_372953_PstIMseI_PA	25.9
10935	M6_428594_PstIMspI_PA	25.9
10936	Opata_97973_44_PstIMseI_SNP	25.9
10937	M6_1968219_PstIMspI_PA	25.9
10938	Opata_612932_40_PstIMseI_SNP	25.9
10939	Opata_188958_8_PstIMseI_SNP	25.9
10940	M6_2058791_PstIMspI_PA	25.9
10941	Opata_673958_PstIMspI_PA	25.9
10942	M6_2621585_PstIMspI_PA	25.9
10943	M6_3600676_PstIMspI_PA	25.9
10944	M6_934263_PstIMseI_PA	25.9
10945	Opata_1844460_87_PstIMspI_SNP	25.9
10946	Opata_2789239_PstIMspI_PA	25.9
10947	Opata_38987_PstIMseI_PA	25.9
10948	Opata_379216_PstIMspI_PA	25.9
10949	Opata_189557_PstIMseI_PA	25.9
10950	M6_942266_PstIMluI_PA	25.9
10951	Opata_384847_PstIMseI_PA	25.9
10952	M6_2742089_PstIMspI_PA	25.9
10953	Opata_85182_PstIMseI_PA	25.9
10954	M6_462329_PstIMseI_PA	25.9
10955	Opata_274887_68_PstIMspI_SNP	25.9
10956	Opata_3960696_PstIMspI_PA	25.9
10957	Opata_1344310_PstIMseI_PA	25.9
10958	Opata_2285410_54_PstIMspI_SNP	25.9
10959	Opata_648416_42_PstIMseI_SNP	25.9
10960	M6_224218_PstIMseI_PA	25.9
10961	Opata_447612_70_PstIMspI_SNP	25.9
10962	Opata_945571_PstIMseI_PA	25.9
10963	M6_298640_PstIMseI_PA	25.9
10964	Opata_581471_41_PstIMseI_SNP	25.9
10965	M6_933554_PstIMspI_PA	25.9
10966	M6_1153461_PstIMluI_PA	25.9
10967	Opata_144423_PstIMluI_PA	25.9
10968	M6_655755_PstIMseI_PA	25.9
10969	Opata_1367304_24_PstIMspI_SNP	25.9
10970	Opata_112293_PstIMseI_PA	25.9
10971	M6_2331072_PstIMspI_PA	25.9
10972	M6_2101289_PstIMspI_PA	25.9
10973	Opata_4001405_PstIMspI_PA	25.9
10974	Opata_2794464_PstIMspI_PA	25.9
10975	Opata_22382_PstIMspI_PA	25.9
10976	M6_957566_PstIMseI_PA	25.9
10977	Opata_748208_68_PstIMseI_SNP	25.9
10978	Opata_822024_PstIMseI_PA	25.9
10979	M6_3475993_PstIMseI_PA	25.9
10980	M6_106395_PstIMseI_PA	25.9
10981	M6_1228680_PstIMspI_PA	25.9
10982	Opata_1292693_PstIMseI_PA	25.9
10983	Opata_1141379_PstIMseI_PA	25.9
10984	M6_570077_PstIMseI_PA	25.9
10985	M6_269272_PstIMseI_PA	25.9
10986	Opata_3892685_PstIMspI_PA	25.9
10987	Opata_59284_43_PstIMseI_SNP	25.9
10988	M6_914211_PstIMspI_PA	25.9
10989	Opata_3507224_11_PstIMspI_SNP	25.9
10990	M6_1091957_PstIMspI_PA	25.9
10991	M6_824473_PstIMspI_PA	25.9
10992	M6_88008_PstIMseI_PA	25.9
10993	M6_72373_PstIMseI_PA	25.9
10994	Opata_3002094_PstIMspI_PA	25.9
10995	Opata_470569_83_PstIMseI_SNP	25.9
10996	Opata_373305_PstIMseI_PA	25.9
10997	M6_923468_PstIMseI_PA	25.9
10998	Opata_660169_PstIMseI_PA	25.9
10999	Opata_2396410_PstIMspI_PA	25.9
11000	M6_1659478_PstIMseI_PA	25.9
11001	M6_767858_PstIMspI_PA	25.9
11002	Opata_4173330_PstIMspI_PA	25.9
11003	M6_3097896_PstIMseI_PA	25.9
11004	M6_1584287_PstIMseI_PA	25.9
11005	Opata_3733308_PstIMspI_PA	25.9
11006	M6_122533_PstIMseI_PA	25.9
11007	M6_2984857_PstIMspI_PA	25.9
11008	Opata_657012_PstIMseI_PA	25.9
11009	Opata_79727_PstIMseI_PA	25.9
11010	M6_492092_PstIMseI_PA	25.9
11011	Opata_65376_PstIMseI_PA	25.9
11012	M6_1160580_PstIMseI_PA	25.9
11013	Opata_841059_PstIMseI_PA	25.9
11014	M6_1563006_PstIMseI_PA	25.9
11015	Opata_104519_PstIMseI_PA	25.9
11016	M6_2074717_PstIMluI_PA	25.9
11017	Opata_923971_PstIMseI_PA	25.9
11018	Opata_3816817_PstIMspI_PA	25.9
11019	Opata_104136_PstIMspI_PA	25.9
11020	Opata_168546_PstIMseI_PA	25.9
11021	Opata_598400_PstIMseI_PA	25.9
11022	Opata_1789630_PstIMspI_PA	25.9
11023	Opata_910423_PstIMseI_PA	25.9
11024	Opata_252512_PstIMseI_PA	25.9
11025	Opata_329303_8_PstIMseI_SNP	25.9
11026	Opata_2153024_PstIMspI_PA	25.9
11027	M6_648949_PstIMseI_PA	25.9
11028	Opata_917426_PstIMseI_PA	25.9
11029	Opata_1382762_PstIMseI_PA	25.9
11030	Opata_1242501_PstIMseI_PA	25.9
11031	Opata_289854_65_PstIMspI_SNP	25.9
11032	Opata_3589946_PstIMspI_PA	25.9
11033	M6_3268162_PstIMspI_PA	25.9
11034	M6_1809396_PstIMspI_PA	25.9
11035	Opata_635405_PstIMspI_PA	25.9
11036	M6_1060457_PstIMspI_PA	25.9
11037	Opata_1850821_PstIMspI_PA	25.9
11038	M6_363219_PstIMseI_PA	25.9
11039	Opata_36980_PstIMseI_PA	25.9
11040	Opata_1909772_PstIMspI_PA	25.9
11041	Opata_491037_PstIMseI_PA	25.9
11042	Opata_3193956_PstIMseI_PA	25.9
11043	Opata_275541_PstIMseI_PA	25.9
11044	M6_542389_PstIMseI_PA	25.9
11045	Opata_846091_PstIMseI_PA	25.9
11046	M6_1203495_PstIMseI_PA	25.9
11047	M6_205817_PstIMseI_PA	25.9
11048	Opata_2593207_PstIMspI_PA	25.9
11049	M6_980931_PstIMspI_PA	25.9
11050	Opata_317789_PstIMluI_PA	25.9
11051	M6_1141133_PstIMseI_PA	25.9
11052	Opata_992742_PstIMseI_PA	25.9
11053	M6_1008620_PstIMseI_PA	25.9
11054	Opata_587784_PstIMseI_PA	25.9
11055	M6_1574928_PstIMspI_PA	25.9
11056	M6_139322_PstIMseI_PA	25.9
11057	Opata_180712_PstIMseI_PA	25.9
11058	Opata_5642_PstIMseI_PA	25.9
11059	Opata_2726041_PstIMspI_PA	25.9
11060	Opata_1821117_PstIMspI_PA	25.9
11061	Opata_2442853_87_PstIMseI_SNP	25.9
11062	Opata_3150727_PstIMspI_PA	25.9
11063	Opata_2826543_PstIMspI_PA	25.9
11064	M6_3187454_PstIMspI_PA	25.9
11065	M6_660848_PstIMseI_PA	25.9
11066	Opata_1115539_PstIMseI_PA	25.9
11067	M6_2568634_PstIMseI_PA	25.9
11068	M6_349374_PstIMspI_PA	25.9
11069	Opata_2474272_PstIMspI_PA	25.9
11070	Opata_1135552_PstIMseI_PA	25.9
11071	Opata_294577_PstIMseI_PA	25.9
11072	M6_510769_PstIMseI_PA	25.9
11073	Opata_136877_PstIMseI_PA	25.9
11074	Opata_68741_PstIMseI_PA	25.9
11075	Opata_608800_PstIMseI_PA	25.9
11076	M6_605743_PstIMspI_PA	25.9
11077	Opata_2534177_1_PstIMspI_SNP	25.9
11078	Opata_253869_PstIMseI_PA	25.9
11079	Opata_2008546_45_PstIMspI_SNP	25.9
11080	Opata_691991_PstIMspI_PA	25.9
11081	M6_2380176_PstIMspI_PA	25.9
11082	M6_310051_PstIMseI_PA	25.9
11083	Opata_201551_PstIMseI_PA	25.9
11084	Opata_1261299_21_PstIMseI_SNP	25.9
11085	Opata_1485414_PstIMseI_PA	25.9
11086	M6_910764_PstIMseI_PA	25.9
11087	M6_587089_PstIMseI_PA	25.9
11088	M6_760665_PstIMseI_PA	25.9
11089	Opata_2127133_PstIMspI_PA	25.9
11090	Opata_28884_PstIMseI_PA	25.9
11091	M6_2554867_PstIMseI_PA	25.9
11092	M6_16949_PstIMseI_PA	25.9
11093	M6_43631_PstIMseI_PA	25.9
11094	Opata_100917_PstIMseI_PA	25.9
11095	Opata_2873606_PstIMspI_PA	25.9
11096	Opata_1922511_PstIMseI_PA	25.9
11097	Opata_1626133_PstIMseI_PA	25.9
11098	M6_1674983_PstIMseI_PA	25.9
11099	M6_1339285_PstIMspI_PA	25.9
11100	Opata_2507903_PstIMseI_PA	25.9
11101	M6_3726482_PstIMseI_PA	25.9
11102	M6_181920_PstIMspI_PA	25.9
11103	M6_275855_PstIMseI_PA	25.9
11104	M6_161959_PstIMluI_PA	25.9
11105	Opata_542726_PstIMseI_PA	25.9
11106	Opata_2180303_PstIMspI_PA	25.9
11107	M6_1206144_PstIMseI_PA	25.9
11108	M6_627268_PstIMspI_PA	25.9
11109	Opata_3763267_PstIMspI_PA	25.9
11110	M6_2318686_PstIMspI_PA	25.9
11111	Opata_2285410_18_PstIMspI_SNP	25.9
11112	M6_2656298_PstIMspI_PA	25.9
11113	Opata_1216152_PstIMspI_PA	25.9
11114	M6_521331_PstIMseI_PA	25.9
11115	M6_557306_PstIMspI_PA	25.9
11116	Opata_329303_14_PstIMseI_SNP	25.9
11117	M6_3343797_PstIMseI_PA	25.9
11118	Opata_1595979_PstIMspI_PA	25.9
11119	Opata_382152_PstIMseI_PA	25.9
11120	M6_113226_PstIMseI_PA	25.9
11121	Opata_366006_52_PstIMseI_SNP	25.9
11122	Opata_2724936_PstIMspI_PA	25.9
11123	M6_1370421_PstIMspI_PA	25.9
11124	Opata_98596_PstIMseI_PA	25.9
11125	Opata_628391_35_PstIMseI_SNP	25.9
11126	Opata_1218441_PstIMseI_PA	25.9
11127	M6_469146_PstIMspI_PA	25.9
11128	M6_142472_PstIMseI_PA	25.9
11129	M6_9961_PstIMseI_PA	25.9
11130	Opata_3602427_11_PstIMspI_SNP	25.9
11131	M6_573431_PstIMseI_PA	25.9
11132	Opata_67228_PstIMseI_PA	25.9
11133	Opata_2772119_PstIMspI_PA	25.9
11134	M6_971394_PstIMseI_PA	25.9
11135	M6_144243_PstIMspI_PA	25.9
11136	Opata_327994_PstIMseI_PA	25.9
11137	Opata_50635_PstIMspI_PA	25.9
11138	M6_629446_PstIMseI_PA	25.9
11139	Opata_315733_PstIMseI_PA	25.9
11140	M6_14545_PstIMseI_PA	25.9
11141	M6_142151_PstIMseI_PA	25.9
11142	M6_712035_PstIMseI_PA	25.9
11143	M6_126795_PstIMseI_PA	25.9
11144	Opata_525945_31_PstIMspI_SNP	25.9
11145	Opata_58282_PstIMseI_PA	25.9
11146	M6_3278050_PstIMseI_PA	25.9
11147	Opata_17754_PstIMseI_PA	25.9
11148	Opata_908178_PstIMseI_PA	25.9
11149	Opata_336064_PstIMseI_PA	25.9
11150	M6_130186_PstIMseI_PA	25.9
11151	M6_422881_PstIMseI_PA	25.9
11152	M6_2480212_PstIMspI_PA	25.9
11153	M6_213265_PstIMspI_PA	25.9
11154	Opata_262723_33_PstIMseI_SNP	25.9
11155	Opata_3762836_PstIMspI_PA	25.9
11156	Opata_2790851_PstIMspI_PA	25.9
11157	Opata_2740438_PstIMspI_PA	25.9
11158	M6_1848129_PstIMspI_PA	25.9
11159	M6_2636931_PstIMseI_PA	25.9
11160	Opata_1244747_PstIMspI_PA	25.9
11161	Opata_16467_PstIMluI_PA	25.9
11162	Opata_1986163_PstIMspI_PA	25.9
11163	Opata_233223_PstIMseI_PA	25.9
11164	Opata_1815971_PstIMluI_PA	25.9
11165	M6_554848_PstIMseI_PA	25.9
11166	M6_370743_PstIMspI_PA	25.9
11167	M6_434764_PstIMspI_PA	25.9
11168	Opata_1174939_PstIMseI_PA	25.9
11169	M6_4232832_PstIMseI_PA	25.9
11170	Opata_802159_PstIMseI_PA	25.9
11171	Opata_397520_PstIMspI_PA	25.9
11172	Opata_1769775_PstIMspI_PA	25.9
11173	Opata_679823_PstIMluI_PA	25.9
11174	Opata_1691551_PstIMspI_PA	25.9
11175	Opata_1676576_PstIMspI_PA	25.9
11176	M6_906372_PstIMseI_PA	25.9
11177	Opata_377829_PstIMseI_PA	25.9
11178	M6_2183818_PstIMseI_PA	25.9
11179	M6_256456_PstIMseI_PA	25.9
11180	Opata_1998420_PstIMspI_PA	25.9
11181	Opata_1133501_PstIMspI_PA	25.9
11182	M6_3291338_PstIMseI_PA	25.9
11183	M6_2193451_PstIMseI_PA	25.9
11184	Opata_1024423_PstIMseI_PA	25.9
11185	Opata_3597251_PstIMspI_PA	25.9
11186	Opata_2278977_PstIMspI_PA	25.9
11187	M6_699308_PstIMspI_PA	25.9
11188	M6_333822_PstIMspI_PA	25.9
11189	Opata_4210118_PstIMseI_PA	25.9
11190	Opata_127417_29_PstIMseI_SNP	25.9
11191	M6_1969906_PstIMseI_PA	25.9
11192	M6_894528_PstIMseI_PA	25.9
11193	M6_1153709_PstIMspI_PA	25.9
11194	Opata_127417_67_PstIMseI_SNP	25.9
11195	Opata_204097_PstIMspI_PA	25.9
11196	Opata_657661_PstIMseI_PA	25.9
11197	Opata_81833_PstIMseI_PA	25.9
11198	M6_1927246_PstIMseI_PA	25.9
11199	Opata_328863_PstIMseI_PA	25.9
11200	Opata_337546_PstIMseI_PA	25.9
11201	Opata_801187_31_PstIMseI_SNP	25.9
11202	M6_52606_PstIMseI_PA	25.9
11203	Opata_96669_PstIMluI_PA	25.9
11204	Opata_3369387_PstIMspI_PA	25.9
11205	Opata_3083154_PstIMspI_PA	25.9
11206	Opata_221551_PstIMseI_PA	25.9
11207	Opata_748208_2_PstIMseI_SNP	25.9
11208	Opata_2421329_88_PstIMspI_SNP	25.9
11209	M6_176378_PstIMspI_PA	25.9
11210	Opata_1169566_PstIMspI_PA	25.9
11211	Opata_1216119_PstIMseI_PA	25.9
11212	M6_3129623_PstIMspI_PA	25.9
11213	Opata_1736932_63_PstIMspI_SNP	25.9
11214	Opata_264685_PstIMluI_PA	25.9
11215	Opata_886429_PstIMseI_PA	25.9
11216	Opata_3475543_PstIMspI_PA	25.9
11217	Opata_209001_PstIMluI_PA	25.9
11218	Opata_637863_77_PstIMspI_SNP	25.9
11219	Opata_1151612_PstIMseI_PA	25.9
11220	Opata_144704_PstIMseI_PA	25.9
11221	Opata_40608_PstIMseI_PA	25.9
11222	Opata_2094540_9_PstIMspI_SNP	25.9
11223	Opata_3913953_PstIMspI_PA	25.9
11224	Opata_1800155_PstIMspI_PA	25.9
11225	Opata_4200157_PstIMspI_PA	25.9
11226	Opata_200513_PstIMspI_PA	25.9
11227	M6_155683_PstIMseI_PA	25.9
11228	Opata_282269_PstIMseI_PA	25.9
11229	Opata_113062_PstIMseI_PA	25.9
11230	Opata_1273929_PstIMseI_PA	25.9
11231	Opata_286953_PstIMseI_PA	25.9
11232	Opata_1008648_PstIMseI_PA	25.9
11233	Opata_1154020_PstIMseI_PA	25.9
11234	Opata_628391_39_PstIMseI_SNP	25.9
11235	M6_1932981_PstIMluI_PA	25.9
11236	M6_4278143_PstIMseI_PA	25.9
11237	M6_497077_PstIMseI_PA	25.9
11238	Opata_353408_PstIMseI_PA	25.9
11239	M6_2956408_PstIMspI_PA	25.9
11240	M6_1663026_PstIMspI_PA	25.9
11241	M6_960651_PstIMspI_PA	25.9
11242	Opata_4126679_PstIMseI_PA	25.9
11243	M6_1598756_PstIMspI_PA	25.9
11244	Opata_4240527_17_PstIMspI_SNP	25.9
11245	M6_94412_PstIMspI_PA	25.9
11246	Opata_143670_76_PstIMseI_SNP	25.9
11247	M6_2629796_PstIMspI_PA	25.9
11248	Opata_163160_PstIMseI_PA	25.9
11249	Opata_3183452_66_PstIMspI_SNP	25.9
11250	M6_981843_PstIMseI_PA	25.9
11251	Opata_922640_PstIMseI_PA	25.9
11252	M6_604012_PstIMseI_PA	25.9
11253	Opata_2867275_54_PstIMspI_SNP	25.9
11254	Opata_1261299_74_PstIMseI_SNP	25.9
11255	Opata_274710_PstIMseI_PA	25.9
11256	Opata_1764171_PstIMspI_PA	25.9
11257	Opata_619067_PstIMseI_PA	25.9
11258	M6_641_PstIMspI_PA	25.9
11259	M6_975975_PstIMseI_PA	25.9
11260	Opata_3824184_PstIMspI_PA	25.9
11261	Opata_2674561_PstIMspI_PA	25.9
11262	M6_116124_PstIMseI_PA	25.9
11263	M6_1449086_PstIMspI_PA	25.9
11264	M6_306162_PstIMluI_PA	25.9
11265	Opata_130014_PstIMseI_PA	25.9
11266	M6_527919_PstIMseI_PA	25.9
11267	Opata_188155_PstIMseI_PA	25.9
11268	M6_2319596_PstIMluI_PA	25.9
11269	Opata_1874382_28_PstIMspI_SNP	25.9
11270	M6_1589107_PstIMseI_PA	25.9
11271	M6_1277235_PstIMseI_PA	25.9
11272	M6_1437670_PstIMspI_PA	25.9
11273	M6_456623_PstIMseI_PA	25.9
11274	Opata_2094540_39_PstIMspI_SNP	25.9
11275	Opata_2732856_PstIMspI_PA	25.9
11276	M6_866881_PstIMseI_PA	25.9
11277	Opata_637863_52_PstIMspI_SNP	25.9
11278	Opata_144449_PstIMseI_PA	25.9
11279	M6_92039_PstIMseI_PA	25.9
11280	Opata_141650_PstIMseI_PA	25.9
11281	Opata_651540_PstIMspI_PA	25.9
11282	M6_376679_PstIMseI_PA	25.9
11283	Opata_1347885_PstIMspI_PA	25.9
11284	Opata_4006167_PstIMspI_PA	25.9
11285	M6_1168594_PstIMseI_PA	25.9
11286	Opata_696880_PstIMspI_PA	25.9
11287	Opata_491580_PstIMluI_PA	25.9
11288	M6_430526_PstIMseI_PA	25.9
11289	Opata_796666_2_PstIMspI_SNP	25.9
11290	Opata_1126492_PstIMseI_PA	25.9
11291	M6_891163_PstIMspI_PA	25.9
11292	Opata_96764_PstIMseI_PA	25.9
11293	Opata_1405529_PstIMspI_PA	25.9
11294	M6_3567130_PstIMspI_PA	25.9
11295	M6_1749770_PstIMspI_PA	25.9
11296	M6_1109948_PstIMspI_PA	25.9
11297	Opata_262314_PstIMseI_PA	25.9
11298	Opata_528200_PstIMspI_PA	25.9
11299	Opata_726637_PstIMseI_PA	25.9
11300	Opata_69801_82_PstIMseI_SNP	25.9
11301	Opata_23785_PstIMseI_PA	25.9
11302	Opata_54765_PstIMseI_PA	25.9
11303	Opata_1953894_PstIMluI_PA	25.9
11304	Opata_3941620_PstIMspI_PA	25.9
11305	Opata_463915_61_PstIMseI_SNP	25.9
11306	M6_2563377_PstIMluI_PA	25.9
11307	Opata_3156989_PstIMspI_PA	25.9
11308	M6_1845667_PstIMseI_PA	25.9
11309	Opata_28740_PstIMseI_PA	25.9
11310	M6_3985018_PstIMseI_PA	25.9
11311	M6_585407_PstIMluI_PA	25.9
11312	M6_1113930_PstIMseI_PA	25.9
11313	Opata_26820_23_PstIMseI_SNP	25.9
11314	Opata_4175309_PstIMspI_PA	25.9
11315	Opata_85348_PstIMseI_PA	25.9
11316	M6_30172_PstIMspI_PA	25.9
11317	Opata_1818168_85_PstIMspI_SNP	25.9
11318	Opata_1744598_PstIMspI_PA	25.9
11319	Opata_1967199_PstIMspI_PA	25.9
11320	M6_239594_PstIMseI_PA	25.9
11321	Opata_1533938_PstIMseI_PA	25.9
11322	Opata_1069435_PstIMluI_PA	25.9
11323	M6_2857207_PstIMspI_PA	25.9
11324	Opata_1806308_59_PstIMspI_SNP	25.9
11325	Opata_1790202_PstIMspI_PA	25.9
11326	Opata_65524_PstIMseI_PA	25.9
11327	Opata_1980766_PstIMseI_PA	25.9
11328	M6_616634_PstIMseI_PA	25.9
11329	Opata_1778797_PstIMluI_PA	25.9
11330	Opata_3922557_PstIMseI_PA	25.9
11331	Opata_651313_PstIMspI_PA	25.9
11332	M6_2331726_PstIMseI_PA	25.9
11333	M6_223467_PstIMseI_PA	25.9
11334	Opata_185150_64_PstIMseI_SNP	25.9
11335	M6_2151734_PstIMspI_PA	25.9
11336	Opata_2872286_PstIMspI_PA	25.9
11337	M6_254318_PstIMseI_PA	25.9
11338	Opata_3494765_PstIMseI_PA	25.9
11339	Opata_56211_PstIMseI_PA	25.9
11340	M6_1530026_PstIMspI_PA	25.9
11341	Opata_2786889_PstIMseI_PA	25.9
11342	M6_611807_PstIMspI_PA	25.9
11343	Opata_1274224_PstIMseI_PA	25.9
11344	Opata_1256081_45_PstIMseI_SNP	25.9
11345	Opata_32234_PstIMluI_PA	25.9
11346	Opata_2143927_78_PstIMspI_SNP	25.9
11347	M6_1844293_PstIMspI_PA	25.9
11348	M6_2346222_PstIMspI_PA	25.9
11349	M6_1948418_PstIMseI_PA	25.9
11350	Opata_3462120_PstIMspI_PA	25.9
11351	M6_256861_PstIMseI_PA	25.9
11352	Opata_2797851_PstIMspI_PA	25.9
11353	M6_3556231_PstIMspI_PA	25.9
11354	M6_1958430_PstIMspI_PA	25.9
11355	Opata_564199_PstIMspI_PA	25.9
11356	Opata_318849_PstIMspI_PA	25.9
11357	Opata_35324_43_PstIMseI_SNP	25.9
11358	M6_640900_PstIMspI_PA	25.9
11359	M6_638527_PstIMseI_PA	25.9
11360	M6_1464096_PstIMseI_PA	25.9
11361	Opata_3645654_PstIMseI_PA	25.9
11362	Opata_36545_PstIMseI_PA	25.9
11363	Opata_54827_PstIMluI_PA	25.9
11364	M6_1242909_PstIMspI_PA	25.9
11365	M6_531947_PstIMseI_PA	25.9
11366	M6_527913_PstIMseI_PA	25.9
11367	M6_1277299_PstIMseI_PA	25.9
11368	Opata_376451_PstIMseI_PA	25.9
11369	Opata_206868_PstIMspI_PA	25.9
11370	Opata_2829162_PstIMspI_PA	25.9
11371	Opata_2008546_75_PstIMspI_SNP	25.9
11372	Opata_3849297_PstIMspI_PA	25.9
11373	Opata_3139544_PstIMspI_PA	25.9
11374	M6_509316_PstIMspI_PA	25.9
11375	Opata_1299720_PstIMspI_PA	25.9
11376	Opata_103679_PstIMluI_PA	25.9
11377	Opata_86960_PstIMseI_PA	25.9
11378	Opata_1938074_29_PstIMspI_SNP	25.9
11379	M6_268616_PstIMseI_PA	25.9
11380	M6_1371923_PstIMseI_PA	25.9
11381	Opata_110169_PstIMseI_PA	25.9
11382	Opata_629362_PstIMseI_PA	25.9
11383	Opata_2540695_PstIMseI_PA	25.9
11384	Opata_739253_PstIMseI_PA	25.9
11385	Opata_65270_PstIMspI_PA	25.9
11386	Opata_1782303_PstIMspI_PA	25.9
11387	Opata_646252_10_PstIMspI_SNP	25.9
11388	Opata_1018220_PstIMluI_PA	25.9
11389	M6_1183061_PstIMspI_PA	25.9
11390	Opata_2943999_20_PstIMspI_SNP	25.9
11391	Opata_1769335_PstIMspI_PA	25.9
11392	M6_464838_PstIMseI_PA	25.9
11393	Opata_3411_PstIMluI_PA	25.9
11394	Opata_105891_PstIMseI_PA	25.9
11395	Opata_2178961_PstIMspI_PA	25.9
11396	M6_2234562_PstIMluI_PA	25.9
11397	M6_3535665_PstIMseI_PA	25.9
11398	Opata_179690_PstIMspI_PA	25.9
11399	M6_1496278_PstIMseI_PA	25.9
11400	M6_148519_PstIMseI_PA	25.9
11401	M6_348094_PstIMspI_PA	25.9
11402	M6_576908_PstIMseI_PA	25.9
11403	M6_800885_PstIMspI_PA	25.9
11404	M6_797894_PstIMspI_PA	25.9
11405	M6_2287387_PstIMspI_PA	25.9
11406	M6_931800_PstIMseI_PA	25.9
11407	M6_1275693_PstIMseI_PA	25.9
11408	Opata_505538_39_PstIMseI_SNP	25.9
11409	M6_2257548_PstIMspI_PA	25.9
11410	Opata_1800708_PstIMseI_PA	25.9
11411	M6_86436_PstIMseI_PA	25.9
11412	M6_466633_PstIMspI_PA	25.9
11413	M6_2292801_PstIMspI_PA	25.9
11414	M6_3073349_PstIMseI_PA	25.9
11415	M6_2128004_PstIMseI_PA	25.9
11416	M6_1626049_PstIMseI_PA	25.9
11417	M6_729227_PstIMspI_PA	25.9
11418	Opata_24471_63_PstIMseI_SNP	25.9
11419	M6_815443_PstIMspI_PA	25.9
11420	M6_566139_PstIMspI_PA	25.9
11421	M6_654715_PstIMspI_PA	25.9
11422	M6_840143_PstIMseI_PA	25.9
11423	Opata_2036888_PstIMspI_PA	25.9
11424	M6_1639868_PstIMspI_PA	25.9
11425	M6_2521222_PstIMspI_PA	25.9
11426	M6_3446405_PstIMspI_PA	25.9
11427	M6_1118363_PstIMseI_PA	25.9
11428	Opata_3874649_PstIMspI_PA	25.9
11429	M6_915758_PstIMspI_PA	25.9
11430	M6_745005_PstIMspI_PA	25.9
11431	M6_104717_PstIMseI_PA	25.9
11432	M6_846100_PstIMspI_PA	25.9
11433	Opata_721283_PstIMluI_PA	25.9
11434	Opata_422937_PstIMseI_PA	25.9
11435	M6_2018358_PstIMspI_PA	25.9
11436	M6_640332_PstIMseI_PA	25.9
11437	M6_2615422_PstIMseI_PA	25.9
11438	M6_1338904_PstIMseI_PA	25.9
11439	M6_1158908_PstIMseI_PA	25.9
11440	M6_511966_PstIMseI_PA	25.9
11441	M6_2008291_PstIMspI_PA	25.9
11442	M6_3323543_PstIMspI_PA	25.9
11443	M6_2160745_PstIMspI_PA	25.9
11444	M6_237206_PstIMseI_PA	25.9
11445	M6_934312_PstIMspI_PA	25.9
11446	Opata_1221623_PstIMspI_PA	25.9
11447	M6_1527385_PstIMseI_PA	25.9
11448	M6_416022_PstIMseI_PA	25.9
11449	M6_1470993_PstIMseI_PA	25.9
11450	M6_1590469_PstIMspI_PA	25.9
11451	M6_1011452_PstIMspI_PA	25.9
11452	M6_1041219_PstIMseI_PA	25.9
11453	M6_1373536_PstIMseI_PA	25.9
11454	M6_669611_PstIMspI_PA	25.9
11455	M6_2401843_PstIMspI_PA	25.9
11456	M6_1610800_PstIMspI_PA	25.9
11457	M6_569966_PstIMseI_PA	25.9
11458	Opata_1587894_PstIMseI_PA	25.9
11459	Opata_1979050_PstIMluI_PA	25.9
11460	M6_298461_PstIMspI_PA	25.9
11461	M6_438328_PstIMspI_PA	25.9
11462	M6_456776_PstIMspI_PA	25.9
11463	M6_160331_PstIMseI_PA	25.9
11464	Opata_1871109_PstIMseI_PA	25.9
11465	M6_736802_PstIMspI_PA	25.9
11466	M6_479629_PstIMseI_PA	25.9
11467	M6_2061395_PstIMspI_PA	25.9
11468	M6_2789365_PstIMspI_PA	25.9
11469	M6_1342031_PstIMspI_PA	25.9
11470	M6_424760_PstIMseI_PA	25.9
11471	Opata_1076357_PstIMseI_PA	25.9
11472	M6_847424_PstIMseI_PA	25.9
11473	Opata_3128254_PstIMspI_PA	25.9
11474	M6_368423_PstIMseI_PA	25.9
11475	M6_784667_PstIMspI_PA	25.9
11476	M6_1747672_PstIMspI_PA	25.9
11477	M6_609129_PstIMseI_PA	25.9
11478	M6_338500_PstIMseI_PA	25.9
11479	M6_2253412_PstIMspI_PA	25.9
11480	Opata_246713_PstIMseI_PA	25.9
11481	M6_1562342_PstIMspI_PA	25.9
11482	M6_621723_PstIMspI_PA	25.9
11483	M6_2188008_PstIMspI_PA	25.9
11484	M6_1526436_PstIMspI_PA	25.9
11485	M6_2111288_PstIMspI_PA	25.9
11486	M6_1110681_PstIMspI_PA	25.9
11487	Opata_4461_PstIMspI_PA	25.9
11488	Opata_4202062_PstIMspI_PA	25.9
11489	M6_1982089_PstIMspI_PA	25.9
11490	M6_40755_PstIMseI_PA	25.9
11491	M6_1283638_PstIMspI_PA	25.9
11492	Opata_1365667_PstIMseI_PA	25.9
11493	M6_50522_PstIMseI_PA	25.9
11494	M6_495942_PstIMspI_PA	25.9
11495	Opata_24471_35_PstIMseI_SNP	25.9
11496	M6_253595_PstIMseI_PA	25.9
11497	M6_261240_PstIMseI_PA	25.9
11498	Opata_1633647_PstIMspI_PA	25.9
11499	M6_847530_PstIMspI_PA	25.9
11500	M6_1351834_PstIMseI_PA	25.9
11501	M6_637818_PstIMspI_PA	25.9
11502	M6_470867_PstIMseI_PA	25.9
11503	M6_58771_PstIMseI_PA	25.9
11504	M6_3383267_PstIMspI_PA	25.9
11505	M6_2930153_PstIMspI_PA	25.9
11506	Opata_362766_PstIMluI_PA	25.9
11507	Opata_3035354_43_PstIMspI_SNP	25.9
11508	Opata_624588_PstIMseI_PA	25.9
11509	M6_2874705_PstIMspI_PA	25.9
11510	M6_1505045_PstIMspI_PA	25.9
11511	M6_875876_PstIMseI_PA	25.9
11512	M6_322838_PstIMspI_PA	25.9
11513	Opata_233348_PstIMseI_PA	25.9
11514	M6_341839_PstIMspI_PA	25.9
11515	M6_1136138_PstIMspI_PA	25.9
11516	M6_424893_PstIMseI_PA	25.9
11517	M6_496360_PstIMseI_PA	25.9
11518	M6_3260880_PstIMseI_PA	25.9
11519	M6_2648827_PstIMspI_PA	25.9
11520	M6_1125407_PstIMspI_PA	25.9
11521	M6_2847110_PstIMspI_PA	25.9
11522	Opata_2756593_PstIMseI_PA	25.9
11523	Opata_1157986_PstIMseI_PA	25.9
11524	Opata_3781642_PstIMspI_PA	25.9
11525	M6_62276_PstIMseI_PA	25.9
11526	Opata_640284_PstIMspI_PA	25.9
11527	M6_1000666_PstIMspI_PA	25.9
11528	Opata_1041212_PstIMseI_PA	25.9
11529	M6_1695494_PstIMseI_PA	25.9
11530	M6_135001_PstIMseI_PA	25.9
11531	M6_28032_PstIMseI_PA	25.9
11532	Opata_2096180_PstIMspI_PA	25.9
11533	M6_2397576_PstIMspI_PA	25.9
11534	M6_54045_PstIMspI_PA	25.9
11535	Opata_438299_PstIMseI_PA	25.9
11536	M6_80709_PstIMseI_PA	25.9
11537	M6_698849_PstIMspI_PA	25.9
11538	M6_682127_PstIMseI_PA	25.9
11539	Opata_347631_PstIMseI_PA	25.9
11540	Opata_313246_PstIMseI_PA	25.9
11541	Opata_1097724_78_PstIMseI_SNP	25.9
11542	M6_187570_PstIMspI_PA	25.9
11543	Opata_1778443_PstIMspI_PA	25.9
11544	M6_3166335_PstIMspI_PA	25.9
11545	Opata_156364_PstIMspI_PA	25.9
11546	M6_1666852_PstIMspI_PA	25.9
11547	Opata_412375_PstIMspI_PA	25.9
11548	M6_2998221_PstIMspI_PA	25.9
11549	M6_1730467_PstIMseI_PA	25.9
11550	M6_826312_PstIMspI_PA	25.9
11551	M6_248384_PstIMspI_PA	25.9
11552	M6_430711_PstIMseI_PA	25.9
11553	Opata_2571550_26_PstIMspI_SNP	25.9
11554	M6_1063141_PstIMseI_PA	25.9
11555	Opata_2155762_PstIMseI_PA	25.9
11556	M6_537965_PstIMspI_PA	25.9
11557	M6_519351_PstIMseI_PA	25.9
11558	Opata_3561476_PstIMseI_PA	25.9
11559	Opata_1890481_PstIMspI_PA	25.9
11560	M6_318382_PstIMspI_PA	25.9
11561	M6_1000047_PstIMspI_PA	25.9
11562	Opata_953545_PstIMseI_PA	25.9
11563	M6_479557_PstIMspI_PA	25.9
11564	M6_3497560_PstIMspI_PA	25.9
11565	Opata_312653_PstIMseI_PA	25.9
11566	Opata_3122493_PstIMseI_PA	25.9
11567	M6_2356948_PstIMspI_PA	25.9
11568	Opata_251693_PstIMspI_PA	25.9
11569	M6_533465_PstIMspI_PA	25.9
11570	M6_2741320_PstIMspI_PA	25.9
11571	Opata_193449_PstIMseI_PA	25.9
11572	M6_625676_PstIMspI_PA	25.9
11573	M6_1161017_PstIMseI_PA	25.9
11574	M6_666383_PstIMseI_PA	25.9
11575	M6_651081_PstIMspI_PA	25.9
11576	Opata_4410858_PstIMseI_PA	25.9
11577	M6_1559805_PstIMspI_PA	25.9
11578	M6_3468260_PstIMspI_PA	25.9
11579	Opata_1788213_PstIMspI_PA	25.9
11580	M6_1473595_PstIMspI_PA	25.9
11581	Opata_263905_82_PstIMspI_SNP	25.9
11582	Opata_4196090_PstIMspI_PA	25.9
11583	Opata_188572_PstIMseI_PA	25.9
11584	M6_1865737_PstIMspI_PA	25.9
11585	M6_963563_PstIMspI_PA	25.9
11586	M6_3573525_PstIMspI_PA	25.9
11587	M6_669017_PstIMspI_PA	25.9
11588	Opata_513458_PstIMseI_PA	25.9
11589	M6_943015_PstIMspI_PA	25.9
11590	M6_2791706_PstIMspI_PA	25.9
11591	M6_537407_PstIMspI_PA	25.9
11592	M6_1165954_PstIMspI_PA	25.9
11593	M6_1320055_PstIMseI_PA	25.9
11594	M6_1625379_PstIMluI_PA	25.9
11595	M6_612780_PstIMseI_PA	25.9
11596	M6_933193_PstIMseI_PA	25.9
11597	Opata_3327429_PstIMspI_PA	25.9
11598	M6_414209_PstIMseI_PA	25.9
11599	M6_2839920_PstIMspI_PA	25.9
11600	M6_1437738_PstIMspI_PA	25.9
11601	M6_33911_PstIMseI_PA	25.9
11602	M6_788543_PstIMseI_PA	25.9
11603	M6_931316_PstIMspI_PA	25.9
11604	M6_460738_PstIMseI_PA	25.9
11605	Opata_75881_PstIMseI_PA	25.9
11606	M6_1292358_PstIMspI_PA	25.9
11607	M6_1495957_PstIMseI_PA	25.9
11608	Opata_1191675_PstIMseI_PA	25.9
11609	M6_2846107_PstIMspI_PA	25.9
11610	M6_311309_PstIMseI_PA	25.9
11611	M6_3351891_PstIMspI_PA	25.9
11612	M6_1622986_PstIMspI_PA	25.9
11613	M6_611256_PstIMseI_PA	25.9
11614	M6_419846_PstIMspI_PA	25.9
11615	M6_2675235_PstIMspI_PA	25.9
11616	M6_1325834_PstIMspI_PA	25.9
11617	M6_547182_PstIMspI_PA	25.9
11618	M6_2032739_PstIMseI_PA	25.9
11619	M6_1298290_PstIMspI_PA	25.9
11620	M6_389026_PstIMseI_PA	25.9
11621	M6_192655_PstIMspI_PA	25.9
11622	M6_4074796_PstIMseI_PA	25.9
11623	M6_804709_PstIMseI_PA	25.9
11624	M6_462486_PstIMspI_PA	25.9
11625	M6_437859_PstIMspI_PA	25.9
11626	M6_1277138_PstIMspI_PA	25.9
11627	M6_2255448_PstIMseI_PA	25.9
11628	M6_406332_PstIMspI_PA	25.9
11629	M6_3606255_PstIMspI_PA	25.9
11630	M6_254585_PstIMseI_PA	25.9
11631	M6_556833_PstIMspI_PA	25.9
11632	M6_1229605_PstIMspI_PA	25.9
11633	M6_323678_PstIMspI_PA	25.9
11634	M6_2131597_PstIMspI_PA	25.9
11635	M6_2937065_PstIMspI_PA	25.9
11636	M6_918180_PstIMseI_PA	25.9
11637	Opata_227489_PstIMluI_PA	25.9
11638	M6_1103402_PstIMspI_PA	25.9
11639	Opata_170020_PstIMseI_PA	25.9
11640	M6_1773742_PstIMspI_PA	25.9
11641	M6_22416_PstIMseI_PA	25.9
11642	M6_11063_PstIMseI_PA	25.9
11643	M6_1261613_PstIMseI_PA	25.9
11644	M6_2897870_PstIMspI_PA	25.9
11645	M6_51062_PstIMseI_PA	25.9
11646	M6_111165_PstIMseI_PA	25.9
11647	M6_3437577_PstIMspI_PA	25.9
11648	M6_313559_PstIMspI_PA	25.9
11649	M6_13120_PstIMseI_PA	25.9
11650	Opata_656171_40_PstIMseI_SNP	25.9
11651	M6_834789_PstIMseI_PA	25.9
11652	M6_3427330_PstIMspI_PA	25.9
11653	M6_622591_PstIMspI_PA	25.9
11654	M6_144716_PstIMspI_PA	25.9
11655	M6_1141540_PstIMspI_PA	25.9
11656	Opata_891899_PstIMseI_PA	25.9
11657	M6_116266_PstIMseI_PA	25.9
11658	M6_214926_PstIMseI_PA	25.9
11659	M6_721258_PstIMseI_PA	25.9
11660	Opata_598450_PstIMseI_PA	25.9
11661	M6_2112560_PstIMseI_PA	25.9
11662	M6_323308_PstIMseI_PA	25.9
11663	Opata_1512315_PstIMspI_PA	25.9
11664	M6_614697_PstIMspI_PA	25.9
11665	M6_3188877_PstIMspI_PA	25.9
11666	M6_177147_PstIMseI_PA	25.9
11667	M6_829630_PstIMseI_PA	25.9
11668	M6_1193735_PstIMspI_PA	25.9
11669	M6_494994_PstIMspI_PA	25.9
11670	M6_2056426_PstIMspI_PA	25.9
11671	M6_27014_PstIMseI_PA	25.9
11672	M6_1112828_PstIMseI_PA	25.9
11673	M6_47328_PstIMseI_PA	25.9
11674	M6_501655_PstIMseI_PA	25.9
11675	M6_605506_PstIMspI_PA	25.9
11676	M6_2717121_PstIMspI_PA	25.9
11677	M6_1627995_PstIMspI_PA	25.9
11678	M6_2910947_PstIMspI_PA	25.9
11679	M6_262914_PstIMseI_PA	25.9
11680	M6_675760_PstIMseI_PA	25.9
11681	M6_653647_PstIMspI_PA	25.9
11682	M6_2151380_PstIMseI_PA	25.9
11683	M6_1790255_PstIMspI_PA	25.9
11684	M6_1270705_PstIMspI_PA	25.9
11685	Opata_3846389_PstIMseI_PA	25.9
11686	M6_1475880_PstIMspI_PA	25.9
11687	M6_8558_PstIMseI_PA	25.9
11688	M6_1346532_PstIMseI_PA	25.9
11689	M6_1806552_PstIMspI_PA	25.9
11690	M6_137408_PstIMseI_PA	25.9
11691	M6_2557092_PstIMseI_PA	25.9
11692	M6_674883_PstIMspI_PA	25.9
11693	M6_1365424_PstIMspI_PA	25.9
11694	M6_948391_PstIMseI_PA	25.9
11695	M6_660849_PstIMseI_PA	25.9
11696	Opata_2819571_PstIMspI_PA	25.9
11697	Opata_105325_PstIMseI_PA	25.9
11698	M6_405271_PstIMspI_PA	25.9
11699	M6_487017_PstIMspI_PA	25.9
11700	M6_602663_PstIMspI_PA	25.9
11701	M6_3931851_PstIMseI_PA	25.9
11702	M6_921358_PstIMspI_PA	25.9
11703	M6_405322_PstIMspI_PA	25.9
11704	M6_2436028_PstIMspI_PA	25.9
11705	Opata_102392_PstIMseI_PA	25.9
11706	M6_1809736_PstIMspI_PA	25.9
11707	M6_32374_PstIMseI_PA	25.9
11708	M6_1498610_PstIMspI_PA	25.9
11709	M6_933766_PstIMspI_PA	25.9
11710	M6_703025_PstIMspI_PA	25.9
11711	M6_2019908_PstIMspI_PA	25.9
11712	M6_267707_PstIMseI_PA	25.9
11713	M6_1556022_PstIMspI_PA	25.9
11714	M6_1768943_PstIMspI_PA	25.9
11715	M6_327570_PstIMspI_PA	25.9
11716	M6_1009906_PstIMseI_PA	25.9
11717	Opata_4437173_PstIMseI_PA	25.9
11718	M6_1147416_PstIMspI_PA	25.9
11719	M6_1410238_PstIMseI_PA	25.9
11720	M6_2751686_PstIMspI_PA	25.9
11721	M6_507759_PstIMspI_PA	25.9
11722	Opata_1459741_PstIMspI_PA	25.9
11723	M6_421698_PstIMspI_PA	25.9
11724	M6_792918_PstIMspI_PA	25.9
11725	M6_501061_PstIMseI_PA	25.9
11726	M6_59833_PstIMseI_PA	25.9
11727	Opata_246791_PstIMseI_PA	25.9
11728	M6_32052_PstIMspI_PA	25.9
11729	M6_532265_PstIMspI_PA	25.9
11730	M6_23014_PstIMseI_PA	25.9
11731	M6_2020304_PstIMseI_PA	25.9
11732	M6_332628_PstIMseI_PA	25.9
11733	M6_573696_PstIMseI_PA	25.9
11734	M6_1896185_PstIMspI_PA	25.9
11735	Opata_628685_PstIMseI_PA	25.9
11736	M6_141776_PstIMspI_PA	25.9
11737	M6_3452834_PstIMspI_PA	25.9
11738	M6_750563_PstIMseI_PA	25.9
11739	Opata_786617_PstIMseI_PA	25.9
11740	M6_495595_PstIMspI_PA	25.9
11741	M6_1779410_PstIMspI_PA	25.9
11742	Opata_180378_PstIMseI_PA	25.9
11743	M6_289169_PstIMspI_PA	25.9
11744	M6_3402982_PstIMseI_PA	25.9
11745	M6_88624_PstIMseI_PA	25.9
11746	M6_2191018_PstIMspI_PA	25.9
11747	M6_322406_PstIMspI_PA	25.9
11748	Opata_2256786_PstIMspI_PA	25.9
11749	M6_1784737_PstIMseI_PA	25.9
11750	Opata_211508_PstIMseI_PA	25.9
11751	M6_3526555_PstIMspI_PA	25.9
11752	M6_3201712_PstIMspI_PA	25.9
11753	M6_222111_PstIMseI_PA	25.9
11754	Opata_464208_PstIMseI_PA	25.9
11755	M6_2814898_PstIMspI_PA	25.9
11756	M6_1314432_PstIMspI_PA	25.9
11757	M6_3244260_PstIMseI_PA	25.9
11758	M6_1456994_PstIMseI_PA	25.9
11759	Opata_754484_PstIMspI_PA	25.9
11760	M6_1306968_PstIMseI_PA	25.9
11761	M6_3369332_PstIMspI_PA	25.9
11762	Opata_3921389_PstIMseI_PA	25.9
11763	M6_1771651_PstIMseI_PA	25.9
11764	M6_2362563_PstIMspI_PA	25.9
11765	M6_2002147_PstIMspI_PA	25.9
11766	M6_430721_PstIMspI_PA	25.9
11767	M6_348143_PstIMseI_PA	25.9
11768	M6_2919764_PstIMspI_PA	25.9
11769	M6_1812830_PstIMspI_PA	25.9
11770	M6_1943142_PstIMspI_PA	25.9
11771	M6_2123614_PstIMspI_PA	25.9
11772	Opata_992334_PstIMspI_PA	25.9
11773	M6_4216748_PstIMseI_PA	25.9
11774	M6_693369_PstIMseI_PA	25.9
11775	Opata_4037021_PstIMspI_PA	25.9
11776	Opata_679186_PstIMluI_PA	25.9
11777	M6_1539615_PstIMseI_PA	25.9
11778	M6_380660_PstIMspI_PA	25.9
11779	M6_3894115_PstIMseI_PA	25.9
11780	M6_1787067_PstIMspI_PA	25.9
11781	M6_1040184_PstIMspI_PA	25.9
11782	M6_63302_PstIMseI_PA	25.9
11783	M6_1443360_PstIMseI_PA	25.9
11784	Opata_461554_PstIMspI_PA	25.9
11785	M6_1891507_PstIMseI_PA	25.9
11786	M6_4264443_PstIMseI_PA	25.9
11787	Opata_3359393_PstIMseI_PA	25.9
11788	M6_489961_PstIMspI_PA	25.9
11789	M6_1887190_PstIMseI_PA	25.9
11790	M6_53410_PstIMseI_PA	25.9
11791	M6_327323_PstIMspI_PA	25.9
11792	M6_3572225_PstIMspI_PA	25.9
11793	M6_386945_PstIMseI_PA	25.9
11794	M6_838340_PstIMspI_PA	25.9
11795	M6_91299_PstIMseI_PA	25.9
11796	Opata_1924783_PstIMspI_PA	25.9
11797	Opata_3476413_PstIMspI_PA	25.9
11798	M6_168262_PstIMseI_PA	25.9
11799	M6_541616_PstIMseI_PA	25.9
11800	M6_847206_PstIMspI_PA	25.9
11801	M6_1359062_PstIMspI_PA	25.9
11802	Opata_382915_PstIMseI_PA	25.9
11803	M6_745208_PstIMspI_PA	25.9
11804	M6_74701_PstIMseI_PA	25.9
11805	M6_3506365_PstIMseI_PA	25.9
11806	M6_20361_PstIMseI_PA	25.9
11807	M6_842606_PstIMseI_PA	25.9
11808	M6_1841407_PstIMseI_PA	25.9
11809	M6_1141635_PstIMspI_PA	25.9
11810	M6_305474_PstIMseI_PA	25.9
11811	M6_1423159_PstIMspI_PA	25.9
11812	M6_1000339_PstIMseI_PA	25.9
11813	M6_13738_PstIMspI_PA	25.9
11814	M6_471242_PstIMspI_PA	25.9
11815	M6_3198935_PstIMspI_PA	25.9
11816	M6_1645925_PstIMspI_PA	25.9
11817	Opata_630228_PstIMseI_PA	25.9
11818	M6_290817_PstIMseI_PA	25.9
11819	M6_1860560_PstIMspI_PA	25.9
11820	M6_787130_PstIMseI_PA	25.9
11821	M6_1824312_PstIMspI_PA	25.9
11822	M6_3161776_PstIMspI_PA	25.9
11823	M6_3451922_PstIMspI_PA	25.9
11824	M6_380189_PstIMspI_PA	25.9
11825	M6_2814740_PstIMseI_PA	25.9
11826	M6_2280891_PstIMspI_PA	25.9
11827	M6_998635_PstIMseI_PA	25.9
11828	M6_855146_PstIMseI_PA	25.9
11829	M6_918719_PstIMseI_PA	25.9
11830	M6_2738421_PstIMspI_PA	25.9
11831	M6_1942301_PstIMspI_PA	25.9
11832	M6_614060_PstIMspI_PA	25.9
11833	M6_951523_PstIMseI_PA	25.9
11834	M6_1903459_PstIMseI_PA	25.9
11835	M6_788190_PstIMseI_PA	25.9
11836	M6_211972_PstIMspI_PA	25.9
11837	Opata_377269_PstIMseI_PA	25.9
11838	M6_640055_PstIMspI_PA	25.9
11839	M6_729579_PstIMseI_PA	25.9
11840	M6_895976_PstIMseI_PA	25.9
11841	M6_72926_PstIMseI_PA	25.9
11842	M6_1227552_PstIMspI_PA	25.9
11843	M6_2069535_PstIMspI_PA	25.9
11844	M6_642108_PstIMseI_PA	25.9
11845	Opata_532517_PstIMseI_PA	25.9
11846	M6_365547_PstIMseI_PA	25.9
11847	M6_1159976_PstIMspI_PA	25.9
11848	M6_1318860_PstIMseI_PA	25.9
11849	M6_724805_PstIMseI_PA	25.9
11850	M6_123792_PstIMseI_PA	25.9
11851	Opata_3060621_PstIMspI_PA	25.9
11852	M6_1206230_PstIMspI_PA	25.9
11853	M6_1668838_PstIMspI_PA	25.9
11854	M6_2349547_PstIMspI_PA	25.9
11855	Opata_332685_PstIMspI_PA	25.9
11856	M6_79454_PstIMseI_PA	25.9
11857	M6_34156_PstIMspI_PA	25.9
11858	M6_3003878_PstIMspI_PA	25.9
11859	Opata_2030164_PstIMspI_PA	25.9
11860	M6_969151_PstIMseI_PA	25.9
11861	M6_267608_PstIMseI_PA	25.9
11862	M6_1269133_PstIMspI_PA	25.9
11863	M6_3883511_PstIMseI_PA	25.9
11864	M6_2715678_PstIMspI_PA	25.9
11865	M6_2965973_PstIMspI_PA	25.9
11866	M6_38569_PstIMseI_PA	25.9
11867	M6_415559_PstIMspI_PA	25.9
11868	Opata_1269569_27_PstIMseI_SNP	25.9
11869	M6_1174526_PstIMseI_PA	25.9
11870	Opata_3409311_PstIMspI_PA	25.9
11871	M6_682735_PstIMseI_PA	25.9
11872	Opata_4065139_PstIMspI_PA	25.9
11873	M6_1064884_PstIMspI_PA	25.9
11874	M6_2220449_PstIMspI_PA	25.9
11875	M6_1229447_PstIMseI_PA	25.9
11876	M6_26682_PstIMseI_PA	25.9
11877	M6_1926024_PstIMspI_PA	25.9
11878	M6_692627_PstIMspI_PA	25.9
11879	M6_337998_PstIMspI_PA	25.9
11880	M6_3593048_PstIMseI_PA	25.9
11881	M6_1198426_PstIMseI_PA	25.9
11882	M6_3583738_PstIMspI_PA	25.9
11883	Opata_1269569_29_PstIMseI_SNP	25.9
11884	M6_2592032_PstIMspI_PA	25.9
11885	M6_361933_PstIMspI_PA	25.9
11886	M6_2774677_PstIMspI_PA	25.9
11887	M6_458532_PstIMspI_PA	25.9
11888	Opata_1949711_PstIMseI_PA	25.9
11889	M6_3509082_PstIMspI_PA	25.9
11890	M6_2664668_PstIMseI_PA	25.9
11891	M6_1630208_PstIMspI_PA	25.9
11892	M6_934892_PstIMspI_PA	25.9
11893	M6_1026068_PstIMluI_PA	25.9
11894	M6_156100_PstIMspI_PA	25.9
11895	M6_1176943_PstIMseI_PA	25.9
11896	Opata_430107_PstIMseI_PA	25.9
11897	M6_484291_PstIMseI_PA	25.9
11898	M6_2061348_PstIMspI_PA	25.9
11899	M6_91993_PstIMseI_PA	25.9
11900	M6_4260232_PstIMseI_PA	25.9
11901	M6_3190337_PstIMseI_PA	25.9
11902	M6_2735444_PstIMseI_PA	25.9
11903	M6_113662_PstIMseI_PA	25.9
11904	M6_1907960_PstIMseI_PA	25.9
11905	Opata_992388_PstIMseI_PA	25.9
11906	M6_1427853_PstIMspI_PA	25.9
11907	Opata_3556600_PstIMseI_PA	25.9
11908	Opata_50952_PstIMseI_PA	25.9
11909	M6_717423_PstIMspI_PA	25.9
11910	M6_3225732_PstIMseI_PA	25.9
11911	M6_496491_PstIMspI_PA	25.9
11912	M6_719770_PstIMseI_PA	25.9
11913	M6_1911129_PstIMspI_PA	25.9
11914	Opata_274611_PstIMluI_PA	25.9
11915	M6_3793934_PstIMseI_PA	25.9
11916	M6_3916412_PstIMseI_PA	25.9
11917	M6_3167014_PstIMspI_PA	25.9
11918	M6_352149_PstIMspI_PA	25.9
11919	M6_543652_PstIMseI_PA	25.9
11920	M6_377442_PstIMseI_PA	25.9
11921	Opata_302351_PstIMseI_PA	25.9
11922	M6_138099_PstIMseI_PA	25.9
11923	M6_501190_PstIMspI_PA	25.9
11924	M6_649096_PstIMspI_PA	25.9
11925	Opata_1116068_PstIMseI_PA	25.9
11926	M6_876275_PstIMseI_PA	25.9
11927	M6_2096145_PstIMspI_PA	25.9
11928	M6_732613_PstIMseI_PA	25.9
11929	M6_685003_PstIMspI_PA	25.9
11930	M6_1324522_PstIMspI_PA	25.9
11931	Opata_4164331_PstIMspI_PA	25.9
11932	Opata_1868262_PstIMspI_PA	25.9
11933	M6_903037_PstIMspI_PA	25.9
11934	M6_2609268_PstIMseI_PA	25.9
11935	M6_355608_PstIMspI_PA	25.9
11936	M6_1038323_PstIMseI_PA	25.9
11937	M6_257665_PstIMseI_PA	25.9
11938	Opata_29269_PstIMseI_PA	25.9
11939	M6_883421_PstIMseI_PA	25.9
11940	M6_2998420_PstIMspI_PA	25.9
11941	M6_377249_PstIMluI_PA	25.9
11942	M6_15945_PstIMseI_PA	25.9
11943	Opata_1526155_32_PstIMspI_SNP	25.9
11944	M6_3230795_PstIMseI_PA	25.9
11945	M6_63101_PstIMspI_PA	25.9
11946	M6_727384_PstIMseI_PA	25.9
11947	M6_970655_PstIMseI_PA	25.9
11948	Opata_3279469_PstIMseI_PA	25.9
11949	M6_1276140_PstIMspI_PA	25.9
11950	Opata_107931_PstIMseI_PA	25.9
11951	M6_165487_PstIMseI_PA	25.9
11952	Opata_65878_PstIMseI_PA	25.9
11953	M6_1831644_PstIMspI_PA	25.9
11954	Opata_1021178_PstIMseI_PA	25.9
11955	M6_556029_PstIMspI_PA	25.9
11956	Opata_1115029_PstIMspI_PA	25.9
11957	M6_1331320_PstIMspI_PA	25.9
11958	M6_586412_PstIMspI_PA	25.9
11959	M6_2487188_PstIMspI_PA	25.9
11960	M6_575704_PstIMseI_PA	25.9
11961	Opata_1599142_PstIMspI_PA	25.9
11962	M6_373302_PstIMseI_PA	25.9
11963	M6_2599269_PstIMspI_PA	25.9
11964	M6_1049352_PstIMseI_PA	25.9
11965	Opata_1354880_PstIMseI_PA	25.9
11966	M6_2093390_PstIMspI_PA	25.9
11967	M6_47449_PstIMspI_PA	25.9
11968	M6_1462997_PstIMseI_PA	25.9
11969	M6_782294_PstIMseI_PA	25.9
11970	M6_383285_PstIMseI_PA	25.9
11971	M6_2064581_PstIMspI_PA	25.9
11972	Opata_3776569_PstIMspI_PA	25.9
11973	Opata_778875_PstIMseI_PA	25.9
11974	M6_262342_PstIMspI_PA	25.9
11975	Opata_12918_PstIMseI_PA	25.9
11976	M6_942646_PstIMseI_PA	25.9
11977	M6_716_PstIMseI_PA	25.9
11978	M6_3286833_PstIMspI_PA	25.9
11979	M6_1616075_PstIMspI_PA	25.9
11980	M6_1346646_PstIMspI_PA	25.9
11981	M6_2475268_PstIMspI_PA	25.9
11982	Opata_72010_PstIMseI_PA	25.9
11983	M6_12364_PstIMseI_PA	25.9
11984	M6_2847157_PstIMspI_PA	25.9
11985	M6_1055511_PstIMseI_PA	25.9
11986	M6_884723_PstIMspI_PA	25.9
11987	Opata_2683101_PstIMspI_PA	25.9
11988	M6_3078634_PstIMspI_PA	25.9
11989	M6_2148735_PstIMseI_PA	25.9
11990	Opata_1997966_PstIMspI_PA	25.9
11991	Opata_718186_PstIMseI_PA	25.9
11992	Opata_556286_PstIMseI_PA	25.9
11993	Opata_171258_PstIMspI_PA	25.9
11994	Opata_479484_PstIMseI_PA	25.9
11995	Opata_589641_PstIMspI_PA	25.9
11996	Opata_663491_PstIMseI_PA	25.9
11997	Opata_2070000_PstIMseI_PA	25.9
11998	Opata_1782789_PstIMspI_PA	25.9
11999	Opata_1339298_PstIMspI_PA	25.9
12000	Opata_3631447_PstIMspI_PA	25.9
12001	M6_741378_PstIMseI_PA	25.9
12002	Opata_483962_PstIMseI_PA	25.9
12003	Opata_261799_PstIMseI_PA	25.9
12004	Opata_3788665_PstIMseI_PA	25.9
12005	Opata_2701516_PstIMspI_PA	25.9
12006	Opata_1760714_PstIMspI_PA	25.9
12007	Opata_154972_PstIMseI_PA	25.9
12008	Opata_905071_PstIMseI_PA	25.9
12009	Opata_3925329_PstIMspI_PA	25.9
12010	Opata_1353828_PstIMseI_PA	25.9
12011	Opata_2884084_PstIMspI_PA	25.9
12012	Opata_3666101_PstIMseI_PA	25.9
12013	Opata_2391087_PstIMspI_PA	25.9
12014	Opata_1060402_PstIMseI_PA	25.9
12015	Opata_2961461_PstIMspI_PA	25.9
12016	Opata_28666_PstIMspI_PA	25.9
12017	Opata_1745683_PstIMspI_PA	25.9
12018	Opata_3301538_PstIMseI_PA	25.9
12019	Opata_2903986_PstIMspI_PA	25.9
12020	Opata_1725276_PstIMspI_PA	25.9
12021	Opata_3940715_PstIMspI_PA	25.9
12022	Opata_3924817_PstIMspI_PA	25.9
12023	Opata_2322849_PstIMspI_PA	25.9
12024	M6_2827426_PstIMspI_PA	25.9
12025	M6_502672_PstIMspI_PA	25.9
12026	M6_1096623_PstIMspI_PA	25.9
12027	Opata_1624459_PstIMspI_PA	25.9
12028	M6_2157553_PstIMspI_PA	25.9
12029	Opata_1203306_PstIMseI_PA	25.9
12030	M6_1798830_PstIMspI_PA	25.9
12031	Opata_3568625_PstIMspI_PA	25.9
12032	Opata_627124_PstIMseI_PA	25.9
12033	M6_1128065_PstIMspI_PA	25.9
12034	M6_466432_PstIMseI_PA	25.9
12035	Opata_1527513_PstIMspI_PA	25.9
12036	Opata_504447_PstIMspI_PA	25.9
12037	M6_918448_PstIMspI_PA	25.9
12038	Opata_343162_PstIMspI_PA	25.9
12039	M6_1223892_PstIMspI_PA	25.9
12040	Opata_2643406_PstIMseI_PA	25.9
12041	M6_3265294_PstIMspI_PA	25.9
12042	M6_3618785_PstIMseI_PA	25.9
12043	M6_1038104_PstIMseI_PA	25.9
12044	M6_527513_PstIMspI_PA	25.9
12045	M6_256884_PstIMspI_PA	25.9
12046	M6_222938_PstIMseI_PA	25.9
12047	M6_338363_PstIMseI_PA	25.9
12048	M6_1265145_PstIMspI_PA	25.9
12049	M6_1715270_PstIMseI_PA	25.9
12050	M6_673194_PstIMseI_PA	25.9
12051	M6_624131_PstIMseI_PA	25.9
12052	M6_1168479_PstIMspI_PA	25.9
12053	M6_1562601_PstIMspI_PA	25.9
12054	M6_1265486_PstIMspI_PA	25.9
12055	Opata_259704_PstIMspI_PA	25.9
12056	Opata_915545_PstIMspI_PA	25.9
12057	M6_1285587_PstIMspI_PA	25.9
12058	M6_32687_PstIMseI_PA	25.9
12059	M6_2396174_PstIMspI_PA	25.9
12060	M6_1309807_PstIMspI_PA	25.9
12061	M6_3578430_PstIMspI_PA	25.9
12062	Opata_2160137_PstIMseI_PA	25.9
12063	M6_1389154_PstIMspI_PA	25.9
12064	M6_652325_PstIMspI_PA	25.9
12065	M6_1068340_PstIMspI_PA	25.9
12066	M6_2777365_PstIMspI_PA	25.9
12067	Opata_3097758_PstIMspI_PA	25.9
12068	M6_2714991_PstIMspI_PA	25.9
12069	M6_1322632_PstIMspI_PA	25.9
12070	M6_478926_PstIMspI_PA	25.9
12071	M6_503538_PstIMseI_PA	25.9
12072	Opata_1863223_PstIMspI_PA	25.9
12073	M6_574544_PstIMspI_PA	25.9
12074	Opata_2480584_PstIMspI_PA	25.9
12075	Opata_2836207_PstIMspI_PA	25.9
12076	Opata_3622773_PstIMspI_PA	25.9
12077	Opata_3569516_PstIMseI_PA	25.9
12078	M6_1390949_PstIMseI_PA	25.9
12079	M6_1226832_PstIMseI_PA	25.9
12080	Opata_602740_PstIMspI_PA	25.9
12081	M6_821841_PstIMseI_PA	25.9
12082	Opata_1973944_PstIMspI_PA	25.9
12083	Opata_2192082_PstIMspI_PA	25.9
12084	M6_296970_PstIMspI_PA	25.9
12085	M6_2575122_PstIMspI_PA	25.9
12086	M6_502645_PstIMspI_PA	25.9
12087	M6_1214030_PstIMspI_PA	25.9
12088	M6_1049486_PstIMspI_PA	25.9
12089	M6_1282251_PstIMseI_PA	25.9
12090	Opata_330340_PstIMspI_PA	25.9
12091	M6_803715_PstIMseI_PA	25.9
12092	Opata_896654_PstIMspI_PA	25.9
12093	Opata_3421537_PstIMspI_PA	25.9
12094	Opata_2868997_PstIMspI_PA	25.9
12095	Opata_415140_PstIMspI_PA	25.9
12096	Opata_3848138_PstIMspI_PA	25.9
12097	M6_2510460_PstIMspI_PA	25.9
12098	Kukri_rep_c101179_404	25.9
12099	IACX11794	25.9
12100	Excalibur_c22419_460	25.9
12101	Tdurum_contig31137_373	25.9
12102	Kukri_c27306_162	25.9
12103	Excalibur_c4798_144	25.9
12104	RAC875_c11377_181	25.9
12105	D_contig45163_68	25.9
12106	GENE-0921_485	25.9
12107	Kukri_c14001_672	25.9
12108	Tdurum_contig61255_86	25.9
12109	D_GB5Y7FA01C1ZT7_348	25.9
12110	Kukri_c25094_163	25.9
12111	Excalibur_c13244_2618	25.9
12112	Kukri_rep_c108505_131	25.9
12113	Kukri_c23682_76	25.9
12114	GENE-5000_606	25.9
[truncated: 280,160 more chars]
