# Supplementary material for: Meta-Analysis of the QTLome of Fusarium Head Blight Resistance in Bread Wheat: Refining the Current Puzzle
Source: Front Plant Sci. 2019 Jun 13;10:727. doi: 10.3389/fpls.2019.00727 (PMC6585393; doi:10.3389/fpls.2019.00727)
Supplement: Supplementary File 2 — Maps and QTL files prepared to run the meta-analysis performed through this study. [file Data_Sheet_2.zip › Supplementary file 2/7D_QTL.txt]

mapName=7D_Venske_19
QTL1	I_and_II	ID:0	null	null	7D	1	5	8.3	32.11	26.37	37.85
QTL2	I_and_II	ID:0	null	null	7D	1	4.15	18.23	51.40	47.82	54.98
QTL3	II	ID:0	null	null	7D	1	3.8	8	103.80	88.34	119.26
QTL4	II	ID:0	null	null	7D	1	10.63	22.6	76.90	74.25	79.55
QTL5	II	ID:0	null	null	7D	1	4.14	18	83.50	75.68	91.32
QTL6	III	ID:0	null	null	7D	1	3.1	7.8	103.80	87.94	119.66
QTL7	III	ID:0	null	null	7D	1	3.41	8.7	24.72	14.90	34.54
QTL8	IV	ID:0	null	null	7D	1	4.4	16	84.30	80.55	88.05
QTL9	IV	ID:0	null	null	7D	1	3.12	7.9	24.72	13.91	35.53
