# Supplementary material for: Meta-Analysis of the QTLome of Fusarium Head Blight Resistance in Bread Wheat: Refining the Current Puzzle
Source: Front Plant Sci. 2019 Jun 13;10:727. doi: 10.3389/fpls.2019.00727 (PMC6585393; doi:10.3389/fpls.2019.00727)
Supplement: Supplementary File 3 — Meta-QTL generated positioned onto the consensus map. [file Data_Sheet_3.xlsx]

## Sheet: Caption
Supplementary file 3. Meta-QTLs obtained through this study projected along their positions on the consensus map.

## Sheet: 1A
Loci Number	Marker	Centimorgans	Meta-QTL 1	Meta-QTL 2	Meta-QTL 3	Meta-QTL 4	Meta-QTL 5
1	XWD004db	0
2	998266	0
3	1035133	0
4	1118000	0
5	2282333	0
6	2325584	0
7	Ra_c23068_380	0
8	1129333	0.62
9	993127	1.2
10	3028187	1.27
11	wPt-665174	1.28
12	wPt-671596	1.28
13	671698	1.29
14	1045015	1.75
15	1077302	1.75
16	1222874	1.75
17	986375	2.31
18	1126005	2.31
19	1271757	2.31
20	2278399	2.31
21	3021960	2.31
22	Glu-A3	2.4
23	1088086	2.88
24	1202070	2.88
25	1217513	2.88
26	1263808	2.88
27	1279623	2.88
28	3020869	2.88
29	3032740	2.88
30	1106373	3.34
31	1723651	3.34
32	3027003	3.34
33	2322330	3.38
34	993293	3.45
35	1005431	3.45
36	1103447	3.45
37	1209059	3.45
38	1267221	3.45
39	2261901	3.45
40	2296159	3.45
41	1076623	4.01
42	1254645	4.06
43	2281909	4.26
44	989423	4.62
45	1032712	4.62
46	1109751	4.62
47	1125827	4.62
48	1206349	4.62
49	1765789	4.62
50	2276915	4.62
51	wPt-3198	4.67
52	wPt-665724	4.67
53	wPt-666537	4.67
54	wPt-666776	4.67
55	wPt-669484	4.67
56	wPt-6709	4.67
57	wPt-671790	4.67
58	wPt-7296	4.67
59	wPt-730213	4.67
60	wPt-730618	4.67
61	wPt-732520	4.67
62	wPt-733361	4.67
63	wPt-734000	4.67
64	wPt-743417	4.67
65	wPt-744290	4.67
66	wPt-8770	4.67
67	wPt-9317	4.67
68	1207423	4.78
69	XWC2153a	6
70	Hg	8
71	Xgdm33	8.5
72	M77/P64.2	9
73	Xpsr963.1	9
74	M62/P64.5	10
75	Xpsr11(Glu-3)	10
76	Xgpw2186	10
77	XSi2	10
78	Xfba165	10
79	XksuD14.1	10.1
80	BobWhite_c48447_529	10.69
81	Xwg180	11
82	XGlu3	12
83	Xpsp2999	12
84	Xmta16y	12
85	Pm3	12
86	BS00062658_51	12.03
87	BS00026003_51	12.46
88	Xgpw2246	13
89	P38/M47-5	13
90	wsnp_Ex_c10657_17376448	13.73
91	Opata_4168583_18_PstIMspI_SNP	13.73
92	M6_372581_PstIMspI_PA	13.73
93	Opata_67931_22_PstIMspI_SNP	13.73
94	Opata_26214_PstIMspI_PA	13.73
95	M6_588496_PstIMluI_PA	13.73
96	Opata_545454_88_PstIMseI_SNP	13.73
97	M6_491384_PstIMspI_PA	13.73
98	M6_364856_PstIMspI_PA	13.73
99	M6_872158_PstIMseI_PA	13.73
100	Opata_4341595_82_PstIMseI_SNP	13.73
101	Opata_1755164_30_PstIMspI_SNP	13.73
102	M6_1477759_PstIMseI_PA	13.73
103	M6_3379896_PstIMspI_PA	13.73
104	Opata_1648009_PstIMspI_PA	13.73
105	M6_943620_PstIMspI_PA	13.73
106	M6_1519640_PstIMseI_PA	13.73
107	Opata_1460774_3_PstIMspI_SNP	13.73
108	M6_646323_PstIMspI_PA	13.73
109	M6_3534246_PstIMspI_PA	13.73
110	M6_1902641_PstIMspI_PA	13.73
111	Opata_687866_PstIMseI_PA	13.73
112	M6_3428352_PstIMspI_PA	13.73
113	Opata_3519656_48_PstIMspI_SNP	13.73
114	M6_813375_PstIMspI_PA	13.73
115	M6_3532266_PstIMseI_PA	13.73
116	M6_2276272_PstIMspI_PA	13.73
117	M6_2023986_PstIMspI_PA	13.73
118	Opata_754956_PstIMspI_PA	13.73
119	Opata_13204_83_PstIMluI_SNP	13.73
120	Opata_47350_PstIMseI_PA	13.73
121	Opata_694860_PstIMspI_PA	13.73
122	M6_712475_PstIMspI_PA	13.73
123	M6_35845_PstIMspI_PA	13.73
124	M6_2125176_PstIMspI_PA	13.73
125	M6_81480_PstIMseI_PA	13.73
126	Opata_3854262_PstIMspI_PA	13.73
127	Opata_988251_75_PstIMseI_SNP	13.73
128	Opata_131095_11_PstIMspI_SNP	13.73
129	Opata_2919494_PstIMspI_PA	13.73
130	M6_1351277_PstIMspI_PA	13.73
131	Opata_2389820_39_PstIMspI_SNP	13.73
132	M6_3438881_PstIMspI_PA	13.73
133	M6_3380284_PstIMspI_PA	13.73
134	Opata_1260963_PstIMspI_PA	13.73
135	Opata_815924_PstIMspI_PA	13.73
136	Opata_3125886_PstIMseI_PA	13.73
137	M6_795541_PstIMspI_PA	13.73
138	M6_89115_PstIMluI_PA	13.73
139	Opata_915208_28_PstIMspI_SNP	13.73
140	M6_1098636_PstIMspI_PA	13.73
141	Opata_2915399_44_PstIMspI_SNP	13.73
142	M6_619013_PstIMspI_PA	13.73
143	M6_1895199_PstIMseI_PA	13.73
144	M6_374539_PstIMseI_PA	13.73
145	Opata_135925_74_PstIMseI_SNP	13.73
146	M6_1274194_PstIMspI_PA	13.73
147	M6_568617_PstIMspI_PA	13.73
148	M6_182812_PstIMseI_PA	13.73
149	M6_2610938_PstIMseI_PA	13.73
150	Opata_131095_16_PstIMspI_SNP	13.73
151	M6_3429476_PstIMspI_PA	13.73
152	Opata_70125_31_PstIMseI_SNP	13.73
153	M6_1210759_PstIMspI_PA	13.73
154	M6_282364_PstIMspI_PA	13.73
155	M6_1338614_PstIMseI_PA	13.73
156	Opata_87737_PstIMspI_PA	13.73
157	M6_334551_PstIMspI_PA	13.73
158	Opata_600964_89_PstIMseI_SNP	13.73
159	M6_139285_PstIMseI_PA	13.73
160	Opata_28386_PstIMseI_PA	13.73
161	Opata_353153_PstIMseI_PA	13.73
162	M6_1090745_PstIMspI_PA	13.73
163	M6_1927148_PstIMspI_PA	13.73
164	M6_487957_PstIMspI_PA	13.73
165	M6_348359_PstIMspI_PA	13.73
166	M6_906787_PstIMspI_PA	13.73
167	M6_2871628_PstIMspI_PA	13.73
168	M6_2696536_PstIMspI_PA	13.73
169	M6_314036_PstIMspI_PA	13.73
170	M6_1696221_PstIMseI_PA	13.73
171	M6_472494_PstIMspI_PA	13.73
172	M6_1971275_PstIMseI_PA	13.73
173	Opata_2980718_PstIMseI_PA	13.73
174	M6_2635986_PstIMspI_PA	13.73
175	Opata_403207_70_PstIMspI_SNP	13.73
176	M6_1426464_PstIMseI_PA	13.73
177	Opata_2670695_27_PstIMspI_SNP	13.73
178	Opata_602071_58_PstIMseI_SNP	13.73
179	M6_3332075_PstIMspI_PA	13.73
180	M6_192706_PstIMseI_PA	13.73
181	Opata_443106_PstIMspI_PA	13.73
182	M6_3608985_PstIMspI_PA	13.73
183	M6_847999_PstIMspI_PA	13.73
184	M6_3595696_PstIMspI_PA	13.73
185	Opata_816510_PstIMseI_PA	13.73
186	Opata_3293474_PstIMspI_PA	13.73
187	M6_1010289_PstIMspI_PA	13.73
188	M6_2257103_PstIMspI_PA	13.73
189	Opata_1557385_PstIMluI_PA	13.73
190	Opata_131095_23_PstIMspI_SNP	13.73
191	Opata_2513656_PstIMspI_PA	13.73
192	M6_394763_PstIMluI_PA	13.73
193	Opata_719625_84_PstIMseI_SNP	13.73
194	Opata_1509374_PstIMluI_PA	13.73
195	Opata_2483977_56_PstIMspI_SNP	13.73
196	Opata_1059565_PstIMseI_PA	13.73
197	M6_3471473_PstIMseI_PA	13.73
198	M6_3560708_PstIMspI_PA	13.73
199	M6_1662322_PstIMseI_PA	13.73
200	M6_1012731_PstIMspI_PA	13.73
201	M6_2823890_PstIMspI_PA	13.73
202	Opata_84995_57_PstIMseI_SNP	13.73
203	M6_293411_PstIMseI_PA	13.73
204	M6_1097749_PstIMspI_PA	13.73
205	Opata_1196736_PstIMseI_PA	13.73
206	M6_422038_PstIMspI_PA	13.73
207	M6_481549_PstIMspI_PA	13.73
208	Opata_2742460_28_PstIMspI_SNP	13.73
209	M6_1768547_PstIMspI_PA	13.73
210	M6_1079252_PstIMspI_PA	13.73
211	M6_1249724_PstIMspI_PA	13.73
212	M6_1439630_PstIMseI_PA	13.73
213	M6_946432_PstIMseI_PA	13.73
214	M6_1173205_PstIMspI_PA	13.73
215	M6_1275085_PstIMspI_PA	13.73
216	M6_2382410_PstIMspI_PA	13.73
217	Opata_2454079_PstIMluI_PA	13.73
218	Opata_46426_PstIMseI_PA	13.73
219	Opata_4442608_PstIMseI_PA	13.73
220	M6_415712_PstIMspI_PA	13.73
221	M6_3175544_PstIMspI_PA	13.73
222	M6_99938_PstIMseI_PA	13.73
223	M6_1393277_PstIMspI_PA	13.73
224	M6_3188410_PstIMspI_PA	13.73
225	Opata_267219_60_PstIMspI_SNP	13.73
226	M6_897701_PstIMspI_PA	13.73
227	M6_1477502_PstIMspI_PA	13.73
228	M6_2575408_PstIMspI_PA	13.73
229	Opata_988251_30_PstIMseI_SNP	13.73
230	M6_1612768_PstIMseI_PA	13.73
231	M6_738564_PstIMseI_PA	13.73
232	Opata_543797_PstIMseI_PA	13.73
233	Opata_3519656_72_PstIMspI_SNP	13.73
234	M6_372269_PstIMseI_PA	13.73
235	Opata_879062_PstIMseI_PA	13.73
236	Opata_1998851_69_PstIMspI_SNP	13.73
237	Opata_300611_PstIMspI_PA	13.73
238	Opata_45647_46_PstIMseI_SNP	13.73
239	M6_758999_PstIMseI_PA	13.73
240	M6_1532151_PstIMspI_PA	13.73
241	Opata_3448833_PstIMspI_PA	13.73
242	Opata_88617_PstIMluI_PA	13.73
243	M6_1459918_PstIMspI_PA	13.73
244	M6_1372557_PstIMspI_PA	13.73
245	M6_3463328_PstIMspI_PA	13.73
246	Opata_2423575_PstIMspI_PA	13.73
247	M6_4937_PstIMseI_PA	13.73
248	Opata_991512_14_PstIMseI_SNP	13.73
249	M6_2271889_PstIMspI_PA	13.73
250	M6_3308219_PstIMspI_PA	13.73
251	M6_3290994_PstIMseI_PA	13.73
252	Opata_403207_60_PstIMspI_SNP	13.73
253	Opata_948220_39_PstIMseI_SNP	13.73
254	M6_881418_PstIMseI_PA	13.73
255	M6_327366_PstIMspI_PA	13.73
256	M6_2183365_PstIMspI_PA	13.73
257	Opata_562499_52_PstIMseI_SNP	13.73
258	Opata_709655_PstIMseI_PA	13.73
259	M6_3963121_PstIMseI_PA	13.73
260	Opata_2602411_31_PstIMspI_SNP	13.73
261	Opata_1890454_PstIMspI_PA	13.73
262	M6_2284851_PstIMseI_PA	13.73
263	M6_1825472_PstIMseI_PA	13.73
264	M6_1877991_PstIMspI_PA	13.73
265	Opata_3320904_2_PstIMspI_SNP	13.73
266	M6_2758255_PstIMspI_PA	13.73
267	Opata_545454_24_PstIMseI_SNP	13.73
268	M6_468059_PstIMseI_PA	13.73
269	Opata_1613519_PstIMspI_PA	13.73
270	M6_1379211_PstIMspI_PA	13.73
271	Opata_4168583_3_PstIMspI_SNP	13.73
272	Opata_1998851_43_PstIMspI_SNP	13.73
273	M6_2443127_PstIMspI_PA	13.73
274	M6_3416028_PstIMspI_PA	13.73
275	M6_1458332_PstIMspI_PA	13.73
276	M6_2427942_PstIMspI_PA	13.73
277	Opata_521774_PstIMseI_PA	13.73
278	Opata_102105_PstIMseI_PA	13.73
279	M6_59444_PstIMseI_PA	13.73
280	Opata_3724781_PstIMspI_PA	13.73
281	M6_1056645_PstIMspI_PA	13.73
282	Opata_119381_PstIMseI_PA	13.73
283	M6_720122_PstIMspI_PA	13.73
284	M6_842468_PstIMspI_PA	13.73
285	M6_1376879_PstIMspI_PA	13.73
286	M6_2899182_PstIMspI_PA	13.73
287	M6_3410894_PstIMspI_PA	13.73
288	Opata_752918_PstIMspI_PA	13.73
289	Opata_3591_PstIMspI_PA	13.73
290	M6_827602_PstIMspI_PA	13.73
291	M6_2775650_PstIMspI_PA	13.73
292	Opata_282333_16_PstIMspI_SNP	13.73
293	M6_196270_PstIMseI_PA	13.73
294	M6_669038_PstIMspI_PA	13.73
295	M6_1733086_PstIMluI_PA	13.73
296	M6_1100405_PstIMspI_PA	13.73
297	M6_319733_PstIMseI_PA	13.73
298	Opata_684349_PstIMluI_PA	13.73
299	Opata_3505572_PstIMspI_PA	13.73
300	M6_1696394_PstIMspI_PA	13.73
301	Opata_676515_PstIMseI_PA	13.73
302	M6_2282206_PstIMseI_PA	13.73
303	Opata_608316_PstIMseI_PA	13.73
304	Opata_579934_PstIMspI_PA	13.73
305	Opata_4072269_PstIMspI_PA	13.73
306	Opata_2319843_PstIMspI_PA	13.73
307	Opata_655507_PstIMseI_PA	13.73
308	Opata_1950758_PstIMspI_PA	13.73
309	Opata_593055_PstIMseI_PA	13.73
310	Opata_846947_PstIMseI_PA	13.73
311	Opata_1731275_PstIMspI_PA	13.73
312	Opata_923601_PstIMspI_PA	13.73
313	Opata_962640_PstIMseI_PA	13.73
314	Opata_3777285_PstIMspI_PA	13.73
315	Opata_368454_PstIMseI_PA	13.73
316	M6_527488_PstIMseI_PA	13.73
317	Opata_3886973_PstIMspI_PA	13.73
318	M6_245268_PstIMseI_PA	13.73
319	Opata_1624819_PstIMspI_PA	13.73
320	Opata_7389_PstIMseI_PA	13.73
321	M6_459084_PstIMseI_PA	13.73
322	Opata_216467_PstIMseI_PA	13.73
323	Opata_674420_PstIMspI_PA	13.73
324	Opata_1368324_PstIMseI_PA	13.73
325	Opata_1555427_PstIMspI_PA	13.73
326	M6_124698_PstIMspI_PA	13.73
327	Opata_215162_PstIMspI_PA	13.73
328	Opata_1633333_PstIMspI_PA	13.73
329	Opata_3110734_PstIMseI_PA	13.73
330	M6_222895_PstIMspI_PA	13.73
331	Opata_1232485_PstIMseI_PA	13.73
332	Opata_2917703_PstIMspI_PA	13.73
333	Opata_1953004_PstIMspI_PA	13.73
334	Opata_1175618_PstIMseI_PA	13.73
335	Opata_223734_PstIMseI_PA	13.73
336	M6_325490_PstIMspI_PA	13.73
337	Opata_1828696_PstIMspI_PA	13.73
338	Opata_1379712_PstIMspI_PA	13.73
339	Opata_168586_PstIMseI_PA	13.73
340	Opata_380910_PstIMseI_PA	13.73
341	Opata_1616587_PstIMspI_PA	13.73
342	M6_348076_PstIMspI_PA	13.73
343	Opata_668976_PstIMspI_PA	13.73
344	M6_388644_PstIMseI_PA	13.73
345	M6_1461911_PstIMspI_PA	13.73
346	M6_54820_PstIMseI_PA	13.73
347	M6_185535_PstIMseI_PA	13.73
348	Opata_1418330_PstIMspI_PA	13.73
349	M6_81878_PstIMseI_PA	13.73
350	M6_318796_PstIMspI_PA	13.73
351	M6_1744229_PstIMspI_PA	13.73
352	M6_75249_PstIMspI_PA	13.73
353	M6_718304_PstIMseI_PA	13.73
354	Opata_307468_PstIMseI_PA	13.73
355	Opata_3261045_PstIMspI_PA	13.73
356	Opata_1486189_PstIMspI_PA	13.73
357	M6_1681002_PstIMspI_PA	13.73
358	M6_1111062_PstIMspI_PA	13.73
359	Opata_50857_PstIMseI_PA	13.73
360	Opata_206910_PstIMseI_PA	13.73
361	M6_689469_PstIMseI_PA	13.73
362	Opata_2727186_PstIMseI_PA	13.73
363	Opata_3928402_PstIMspI_PA	13.73
364	M6_3446373_PstIMspI_PA	13.73
365	Opata_1555051_PstIMseI_PA	13.73
366	Opata_2596024_PstIMspI_PA	13.73
367	Opata_716777_PstIMseI_PA	13.73
368	M6_1667199_PstIMspI_PA	13.73
369	Opata_1153927_PstIMseI_PA	13.73
370	M6_608068_PstIMspI_PA	13.73
371	Opata_3132499_PstIMspI_PA	13.73
372	Opata_312430_PstIMseI_PA	13.73
373	M6_2962137_PstIMspI_PA	13.73
374	M6_1665227_PstIMspI_PA	13.73
375	M6_103201_PstIMseI_PA	13.73
376	Opata_331693_PstIMseI_PA	13.73
377	Opata_231652_PstIMspI_PA	13.73
378	Opata_3052534_PstIMspI_PA	13.73
379	Opata_679771_PstIMspI_PA	13.73
380	M6_1322578_PstIMseI_PA	13.73
381	Opata_4115839_PstIMspI_PA	13.73
382	M6_565227_PstIMspI_PA	13.73
383	M6_395734_PstIMspI_PA	13.73
384	M6_138488_PstIMspI_PA	13.73
385	M6_681126_PstIMspI_PA	13.73
386	Opata_309681_PstIMspI_PA	13.73
387	Opata_1301982_PstIMspI_PA	13.73
388	Opata_402091_PstIMspI_PA	13.73
389	Opata_3301041_PstIMspI_PA	13.73
390	Opata_565028_PstIMspI_PA	13.73
391	Opata_1873202_PstIMspI_PA	13.73
392	M6_1922185_PstIMspI_PA	13.73
393	M6_999823_PstIMspI_PA	13.73
394	M6_777281_PstIMseI_PA	13.73
395	M6_855350_PstIMspI_PA	13.73
396	Opata_3487486_PstIMseI_PA	13.73
397	M6_3487806_PstIMseI_PA	13.73
398	M6_30052_PstIMseI_PA	13.73
399	Opata_101936_PstIMseI_PA	13.73
400	M6_3020271_PstIMseI_PA	13.73
401	Opata_3316463_PstIMseI_PA	13.73
402	Opata_3968728_PstIMspI_PA	13.73
403	Opata_2220757_PstIMspI_PA	13.73
404	M6_2555848_PstIMspI_PA	13.73
405	M6_392109_PstIMseI_PA	13.73
406	Opata_1946067_PstIMspI_PA	13.73
407	Opata_1526665_PstIMseI_PA	13.73
408	Opata_2460403_PstIMspI_PA	13.73
409	M6_313109_PstIMseI_PA	13.73
410	M6_2995587_PstIMspI_PA	13.73
411	Opata_1421476_PstIMspI_PA	13.73
412	Opata_1307908_PstIMspI_PA	13.73
413	M6_120459_PstIMseI_PA	13.73
414	Opata_1591574_PstIMspI_PA	13.73
415	Opata_3471082_PstIMspI_PA	13.73
416	Opata_68364_PstIMseI_PA	13.73
417	Opata_214713_PstIMseI_PA	13.73
418	Opata_810711_PstIMspI_PA	13.73
419	Opata_2845166_PstIMspI_PA	13.73
420	M6_659493_PstIMseI_PA	13.73
421	Opata_1688600_PstIMluI_PA	13.73
422	M6_2158269_PstIMseI_PA	13.73
423	M6_1947549_PstIMspI_PA	13.73
424	M6_181488_PstIMseI_PA	13.73
425	Opata_378516_PstIMseI_PA	13.73
426	M6_1663367_PstIMspI_PA	13.73
427	Opata_1427773_PstIMspI_PA	13.73
428	Opata_349804_PstIMluI_PA	13.73
429	Opata_2541478_PstIMspI_PA	13.73
430	M6_1954376_PstIMseI_PA	13.73
431	Opata_780211_PstIMspI_PA	13.73
432	M6_227140_PstIMspI_PA	13.73
433	M6_2136838_PstIMspI_PA	13.73
434	Opata_4004719_PstIMspI_PA	13.73
435	M6_531968_PstIMspI_PA	13.73
436	M6_1103281_PstIMseI_PA	13.73
437	Opata_23210_PstIMseI_PA	13.73
438	M6_1341864_PstIMseI_PA	13.73
439	M6_269393_PstIMseI_PA	13.73
440	Opata_3759779_PstIMspI_PA	13.73
441	Opata_2760750_PstIMspI_PA	13.73
442	Opata_874253_PstIMseI_PA	13.73
443	Opata_3753066_PstIMspI_PA	13.73
444	Opata_1768828_PstIMspI_PA	13.73
445	M6_991337_PstIMspI_PA	13.73
446	M6_77042_PstIMseI_PA	13.73
447	Opata_4088054_PstIMseI_PA	13.73
448	Opata_1902280_PstIMspI_PA	13.73
449	M6_604263_PstIMspI_PA	13.73
450	M6_3038157_PstIMspI_PA	13.73
451	M6_1312652_PstIMspI_PA	13.73
452	Opata_435437_PstIMspI_PA	13.73
453	Opata_315176_PstIMspI_PA	13.73
454	Opata_1455470_PstIMspI_PA	13.73
455	M6_1353491_PstIMseI_PA	13.73
456	Opata_549093_PstIMspI_PA	13.73
457	Opata_3340265_PstIMspI_PA	13.73
458	Opata_26467_PstIMseI_PA	13.73
459	Opata_800085_PstIMspI_PA	13.73
460	M6_119061_PstIMseI_PA	13.73
461	Opata_689197_PstIMseI_PA	13.73
462	M6_2255655_PstIMspI_PA	13.73
463	Opata_3572893_PstIMspI_PA	13.73
464	Opata_3720542_PstIMspI_PA	13.73
465	Opata_1551713_PstIMseI_PA	13.73
466	M6_2942568_PstIMseI_PA	13.73
467	M6_140019_PstIMseI_PA	13.73
468	M6_333957_PstIMseI_PA	13.73
469	M6_389755_PstIMspI_PA	13.73
470	M6_113131_PstIMseI_PA	13.73
471	Opata_1673446_PstIMspI_PA	13.73
472	Opata_1888594_PstIMspI_PA	13.73
473	Opata_218164_PstIMseI_PA	13.73
474	Opata_1180478_PstIMseI_PA	13.73
475	Opata_1811828_PstIMspI_PA	13.73
476	Opata_2231560_PstIMseI_PA	13.73
477	Opata_1035036_PstIMspI_PA	13.73
478	Opata_2263962_PstIMseI_PA	13.73
479	Opata_133114_PstIMseI_PA	13.73
480	M6_20160_PstIMseI_PA	13.73
481	M6_28137_PstIMseI_PA	13.73
482	M6_413111_PstIMspI_PA	13.73
483	Opata_267850_PstIMseI_PA	13.73
484	Opata_3585200_PstIMspI_PA	13.73
485	Opata_2995915_PstIMspI_PA	13.73
486	Opata_401177_PstIMspI_PA	13.73
487	Opata_3185914_PstIMspI_PA	13.73
488	Opata_1210230_PstIMseI_PA	13.73
489	M6_347182_PstIMspI_PA	13.73
490	M6_704214_PstIMspI_PA	13.73
491	Opata_804989_PstIMseI_PA	13.73
492	M6_2723258_PstIMspI_PA	13.73
493	Opata_2192859_PstIMluI_PA	13.73
494	Opata_639136_PstIMspI_PA	13.73
495	M6_793545_PstIMspI_PA	13.73
496	M6_487017_PstIMseI_PA	13.73
497	M6_23734_PstIMseI_PA	13.73
498	M6_322742_PstIMspI_PA	13.73
499	Opata_343187_PstIMspI_PA	13.73
500	Opata_1613882_PstIMluI_PA	13.73
501	M6_1713834_PstIMseI_PA	13.73
502	M6_1026785_PstIMseI_PA	13.73
503	Opata_2552248_PstIMspI_PA	13.73
504	M6_222621_PstIMspI_PA	13.73
505	Opata_66071_PstIMseI_PA	13.73
506	M6_3730488_PstIMseI_PA	13.73
507	Opata_808518_PstIMseI_PA	13.73
508	Opata_54766_PstIMseI_PA	13.73
509	Opata_460417_PstIMseI_PA	13.73
510	M6_272424_PstIMseI_PA	13.73
511	M6_686625_PstIMspI_PA	13.73
512	M6_1906383_PstIMseI_PA	13.73
513	Opata_1670614_PstIMspI_PA	13.73
514	M6_285420_PstIMspI_PA	13.73
515	Opata_4025398_PstIMspI_PA	13.73
516	Opata_696190_PstIMspI_PA	13.73
517	Opata_1666930_PstIMspI_PA	13.73
518	Opata_1353106_PstIMseI_PA	13.73
519	Opata_3799531_PstIMseI_PA	13.73
520	Opata_4058679_PstIMspI_PA	13.73
521	M6_43241_PstIMseI_PA	13.73
522	Opata_959264_PstIMspI_PA	13.73
523	M6_28746_PstIMseI_PA	13.73
524	Opata_404880_PstIMspI_PA	13.73
525	Opata_309467_PstIMspI_PA	13.73
526	Opata_3241404_PstIMspI_PA	13.73
527	Opata_922487_PstIMseI_PA	13.73
528	M6_277713_PstIMseI_PA	13.73
529	M6_3180554_PstIMspI_PA	13.73
530	M6_40677_PstIMseI_PA	13.73
531	Opata_2678783_PstIMspI_PA	13.73
532	Opata_698094_PstIMseI_PA	13.73
533	M6_2137470_PstIMspI_PA	13.73
534	M6_505996_PstIMspI_PA	13.73
535	M6_702574_PstIMspI_PA	13.73
536	Opata_697861_PstIMspI_PA	13.73
537	M6_1237625_PstIMspI_PA	13.73
538	Opata_2821938_PstIMspI_PA	13.73
539	M6_554609_PstIMspI_PA	13.73
540	Opata_3712399_PstIMspI_PA	13.73
541	M6_606752_PstIMseI_PA	13.73
542	M6_543723_PstIMseI_PA	13.73
543	Opata_319411_PstIMspI_PA	13.73
544	M6_1111443_PstIMseI_PA	13.73
545	Opata_53794_PstIMseI_PA	13.73
546	M6_2944304_PstIMspI_PA	13.73
547	M6_1245323_PstIMseI_PA	13.73
548	M6_883111_PstIMspI_PA	13.73
549	M6_715424_PstIMspI_PA	13.73
550	M6_898902_PstIMseI_PA	13.73
551	Opata_79078_PstIMseI_PA	13.73
552	Opata_53604_PstIMseI_PA	13.73
553	M6_134233_PstIMseI_PA	13.73
554	M6_373958_PstIMseI_PA	13.73
555	Opata_513267_PstIMspI_PA	13.73
556	Opata_3166782_PstIMspI_PA	13.73
557	Opata_3022195_PstIMspI_PA	13.73
558	Opata_2125325_PstIMspI_PA	13.73
559	M6_272458_PstIMseI_PA	13.73
560	Opata_2006156_PstIMspI_PA	13.73
561	M6_42088_PstIMseI_PA	13.73
562	Opata_67048_PstIMseI_PA	13.73
563	Opata_1753320_PstIMspI_PA	13.73
564	M6_2820814_PstIMspI_PA	13.73
565	Opata_896229_PstIMluI_PA	13.73
566	Opata_3581618_PstIMspI_PA	13.73
567	Opata_1611230_PstIMspI_PA	13.73
568	Opata_3807550_PstIMspI_PA	13.73
569	Opata_4107794_PstIMspI_PA	13.73
570	Opata_108732_PstIMspI_PA	13.73
571	M6_489429_PstIMspI_PA	13.73
572	M6_785306_PstIMseI_PA	13.73
573	Opata_1386539_PstIMluI_PA	13.73
574	M6_2162971_PstIMseI_PA	13.73
575	Opata_3529623_PstIMspI_PA	13.73
576	M6_291240_PstIMseI_PA	13.73
577	M6_3141424_PstIMspI_PA	13.73
578	Opata_363705_PstIMseI_PA	13.73
579	Opata_864754_PstIMseI_PA	13.73
580	Opata_846640_PstIMseI_PA	13.73
581	Opata_1572439_PstIMspI_PA	13.73
582	Opata_51970_PstIMseI_PA	13.73
583	Opata_1039572_PstIMseI_PA	13.73
584	Opata_146436_PstIMseI_PA	13.73
585	Opata_2519773_PstIMspI_PA	13.73
586	M6_462164_PstIMseI_PA	13.73
587	Opata_540214_PstIMspI_PA	13.73
588	Opata_461352_PstIMseI_PA	13.73
589	Opata_671571_PstIMseI_PA	13.73
590	M6_513720_PstIMseI_PA	13.73
591	M6_1089273_PstIMspI_PA	13.73
592	Opata_1577090_PstIMspI_PA	13.73
593	Opata_770396_PstIMspI_PA	13.73
594	M6_235290_PstIMseI_PA	13.73
595	M6_1309638_PstIMseI_PA	13.73
596	M6_554696_PstIMspI_PA	13.73
597	M6_868070_PstIMspI_PA	13.73
598	Opata_608952_PstIMseI_PA	13.73
599	Opata_3591787_PstIMspI_PA	13.73
600	Opata_223645_PstIMspI_PA	13.73
601	Opata_3437526_PstIMspI_PA	13.73
602	Opata_241868_PstIMspI_PA	13.73
603	M6_2380226_PstIMseI_PA	13.73
604	Opata_3145490_PstIMspI_PA	13.73
605	Opata_145794_PstIMseI_PA	13.73
606	M6_1296764_PstIMspI_PA	13.73
607	Opata_230706_PstIMseI_PA	13.73
608	M6_369075_PstIMspI_PA	13.73
609	Opata_741965_PstIMspI_PA	13.73
610	Opata_613643_PstIMluI_PA	13.73
611	Opata_320253_PstIMspI_PA	13.73
612	Opata_442082_PstIMseI_PA	13.73
613	Opata_2856804_PstIMspI_PA	13.73
614	M6_1097376_PstIMspI_PA	13.73
615	Opata_2152210_PstIMspI_PA	13.73
616	M6_317014_PstIMseI_PA	13.73
617	M6_832754_PstIMseI_PA	13.73
618	M6_715577_PstIMspI_PA	13.73
619	Opata_2946458_PstIMspI_PA	13.73
620	M6_1405337_PstIMspI_PA	13.73
621	Opata_1032861_PstIMseI_PA	13.73
622	Opata_495287_PstIMspI_PA	13.73
623	Opata_2631133_PstIMspI_PA	13.73
624	Opata_469035_PstIMspI_PA	13.73
625	Opata_329231_PstIMseI_PA	13.73
626	Opata_1109213_PstIMseI_PA	13.73
627	Opata_1444009_PstIMluI_PA	13.73
628	Opata_4081465_PstIMspI_PA	13.73
629	Opata_340770_PstIMseI_PA	13.73
630	M6_2136178_PstIMspI_PA	13.73
631	Opata_1205943_PstIMseI_PA	13.73
632	Opata_1745563_PstIMspI_PA	13.73
633	M6_935261_PstIMseI_PA	13.73
634	Opata_301762_PstIMseI_PA	13.73
635	Opata_2589966_PstIMspI_PA	13.73
636	Opata_793426_PstIMseI_PA	13.73
637	Opata_408450_PstIMspI_PA	13.73
638	M6_23235_PstIMseI_PA	13.73
639	M6_512983_PstIMseI_PA	13.73
640	M6_2349983_PstIMspI_PA	13.73
641	Opata_1723912_PstIMspI_PA	13.73
642	Opata_938625_PstIMseI_PA	13.73
643	Opata_124872_PstIMspI_PA	13.73
644	Opata_2875195_PstIMseI_PA	13.73
645	Opata_3545191_PstIMspI_PA	13.73
646	M6_851644_PstIMseI_PA	13.73
647	M6_1107405_PstIMspI_PA	13.73
648	Opata_212113_PstIMseI_PA	13.73
649	M6_897601_PstIMseI_PA	13.73
650	Opata_2555636_PstIMspI_PA	13.73
651	M6_2494749_PstIMseI_PA	13.73
652	M6_38803_PstIMseI_PA	13.73
653	M6_1361757_PstIMspI_PA	13.73
654	M6_286597_PstIMseI_PA	13.73
655	M6_94494_PstIMseI_PA	13.73
656	Opata_4202529_PstIMspI_PA	13.73
657	M6_51602_PstIMseI_PA	13.73
658	Opata_838046_PstIMseI_PA	13.73
659	M6_166222_PstIMseI_PA	13.73
660	Opata_1292596_PstIMseI_PA	13.73
661	Opata_976355_PstIMspI_PA	13.73
662	Opata_3099107_PstIMspI_PA	13.73
663	Opata_2831694_PstIMspI_PA	13.73
664	M6_2607146_PstIMspI_PA	13.73
665	Opata_170695_PstIMspI_PA	13.73
666	M6_254840_PstIMseI_PA	13.73
667	Opata_1122095_PstIMspI_PA	13.73
668	M6_157623_PstIMseI_PA	13.73
669	M6_1107446_PstIMseI_PA	13.73
670	Opata_2401804_PstIMseI_PA	13.73
671	M6_1764564_PstIMseI_PA	13.73
672	Opata_499445_PstIMseI_PA	13.73
673	Opata_90420_PstIMspI_PA	13.73
674	M6_177080_PstIMseI_PA	13.73
675	M6_353631_PstIMseI_PA	13.73
676	Opata_938587_PstIMseI_PA	13.73
677	Opata_1352719_PstIMspI_PA	13.73
678	Opata_679896_PstIMspI_PA	13.73
679	M6_501952_PstIMseI_PA	13.73
680	Opata_296988_PstIMseI_PA	13.73
681	Opata_267569_PstIMseI_PA	13.73
682	M6_358877_PstIMspI_PA	13.73
683	Opata_3357558_PstIMspI_PA	13.73
684	Opata_1553165_PstIMspI_PA	13.73
685	Opata_75898_PstIMseI_PA	13.73
686	M6_425947_PstIMseI_PA	13.73
687	M6_1778810_PstIMspI_PA	13.73
688	Opata_86404_PstIMseI_PA	13.73
689	Opata_687973_PstIMspI_PA	13.73
690	M6_839649_PstIMseI_PA	13.73
691	M6_355566_PstIMspI_PA	13.73
692	Opata_55600_PstIMspI_PA	13.73
693	Opata_963424_PstIMspI_PA	13.73
694	M6_20185_PstIMseI_PA	13.73
695	Opata_3595830_PstIMspI_PA	13.73
696	Opata_955122_PstIMseI_PA	13.73
697	Opata_451820_PstIMspI_PA	13.73
698	M6_2181614_PstIMspI_PA	13.73
699	M6_2282350_PstIMspI_PA	13.73
700	Opata_11457_PstIMseI_PA	13.73
701	Opata_1044711_PstIMluI_PA	13.73
702	M6_158239_PstIMseI_PA	13.73
703	Opata_3665354_PstIMspI_PA	13.73
704	Opata_2649947_PstIMspI_PA	13.73
705	Opata_3943786_PstIMspI_PA	13.73
706	Opata_1117202_PstIMseI_PA	13.73
707	Opata_2583871_PstIMseI_PA	13.73
708	Opata_820118_PstIMseI_PA	13.73
709	M6_498466_PstIMspI_PA	13.73
710	Opata_1594710_PstIMseI_PA	13.73
711	Opata_664781_PstIMseI_PA	13.73
712	Opata_54705_PstIMspI_PA	13.73
713	Opata_2317279_PstIMspI_PA	13.73
714	Opata_1835707_PstIMspI_PA	13.73
715	M6_1462315_PstIMspI_PA	13.73
716	Opata_920616_PstIMseI_PA	13.73
717	M6_511231_PstIMspI_PA	13.73
718	M6_1437389_PstIMseI_PA	13.73
719	M6_380438_PstIMseI_PA	13.73
720	Opata_97290_PstIMseI_PA	13.73
721	M6_2979369_PstIMspI_PA	13.73
722	Opata_81376_PstIMseI_PA	13.73
723	Opata_2539781_PstIMspI_PA	13.73
724	Opata_1740535_PstIMspI_PA	13.73
725	Opata_47116_PstIMspI_PA	13.73
726	Opata_3828898_PstIMspI_PA	13.73
727	Opata_3591164_PstIMseI_PA	13.73
728	M6_943929_PstIMspI_PA	13.73
729	Opata_697463_PstIMspI_PA	13.73
730	M6_785929_PstIMspI_PA	13.73
731	Opata_3116674_PstIMspI_PA	13.73
732	Opata_253632_PstIMspI_PA	13.73
733	Opata_841573_PstIMspI_PA	13.73
734	M6_687988_PstIMseI_PA	13.73
735	M6_1046389_PstIMseI_PA	13.73
736	Opata_24846_PstIMspI_PA	13.73
737	Opata_1462385_PstIMseI_PA	13.73
738	M6_3214032_PstIMseI_PA	13.73
739	M6_1669028_PstIMspI_PA	13.73
740	M6_984318_PstIMspI_PA	13.73
741	Opata_1068693_PstIMspI_PA	13.73
742	Opata_3777080_PstIMspI_PA	13.73
743	Opata_2258593_PstIMspI_PA	13.73
744	M6_2102208_PstIMspI_PA	13.73
745	M6_245825_PstIMseI_PA	13.73
746	Opata_2651829_PstIMluI_PA	13.73
747	Opata_1472486_PstIMspI_PA	13.73
748	Opata_2830274_PstIMspI_PA	13.73
749	Opata_2103299_PstIMspI_PA	13.73
750	M6_283182_PstIMseI_PA	13.73
751	Opata_910687_PstIMspI_PA	13.73
752	M6_289242_PstIMseI_PA	13.73
753	Opata_1437586_PstIMspI_PA	13.73
754	Opata_2625722_PstIMspI_PA	13.73
755	M6_238765_PstIMseI_PA	13.73
756	Opata_3899022_PstIMspI_PA	13.73
757	M6_681831_PstIMspI_PA	13.73
758	M6_286064_PstIMseI_PA	13.73
759	M6_36439_PstIMseI_PA	13.73
760	Opata_1108713_PstIMseI_PA	13.73
761	Opata_761817_PstIMspI_PA	13.73
762	M6_400270_PstIMspI_PA	13.73
763	Opata_385336_PstIMspI_PA	13.73
764	Opata_271109_PstIMspI_PA	13.73
765	M6_583541_PstIMseI_PA	13.73
766	Opata_1108487_PstIMseI_PA	13.73
767	Opata_3221263_PstIMspI_PA	13.73
768	M6_3751094_PstIMseI_PA	13.73
769	Opata_701297_PstIMspI_PA	13.73
770	Opata_1803053_PstIMspI_PA	13.73
771	M6_662480_PstIMseI_PA	13.73
772	M6_909_PstIMseI_PA	13.73
773	Opata_2187341_PstIMspI_PA	13.73
774	Opata_548076_PstIMseI_PA	13.73
775	M6_923723_PstIMseI_PA	13.73
776	M6_2485683_PstIMspI_PA	13.73
777	Opata_928257_PstIMseI_PA	13.73
778	M6_59971_PstIMseI_PA	13.73
779	Opata_2273230_PstIMspI_PA	13.73
780	Opata_1029947_PstIMseI_PA	13.73
781	Opata_805036_PstIMspI_PA	13.73
782	M6_176316_PstIMspI_PA	13.73
783	Opata_9429_PstIMspI_PA	13.73
784	M6_535974_PstIMspI_PA	13.73
785	Opata_2294504_PstIMspI_PA	13.73
786	M6_347137_PstIMspI_PA	13.73
787	M6_505105_PstIMspI_PA	13.73
788	M6_388857_PstIMspI_PA	13.73
789	M6_116343_PstIMseI_PA	13.73
790	Opata_2931128_PstIMspI_PA	13.73
791	Opata_2568068_PstIMspI_PA	13.73
792	Opata_307676_PstIMspI_PA	13.73
793	Opata_4130826_PstIMspI_PA	13.73
794	Opata_3374828_PstIMspI_PA	13.73
795	M6_3457025_PstIMseI_PA	13.73
796	Opata_161879_PstIMspI_PA	13.73
797	Opata_209132_PstIMspI_PA	13.73
798	Opata_2562848_PstIMspI_PA	13.73
799	M6_1245306_PstIMseI_PA	13.73
800	Opata_631896_PstIMspI_PA	13.73
801	Opata_1939913_PstIMspI_PA	13.73
802	M6_25372_PstIMseI_PA	13.73
803	Opata_229791_PstIMseI_PA	13.73
804	Opata_2715027_PstIMspI_PA	13.73
805	M6_4218990_PstIMseI_PA	13.73
806	M6_345833_PstIMseI_PA	13.73
807	M6_133755_PstIMseI_PA	13.73
808	Opata_473540_PstIMseI_PA	13.73
809	M6_650695_PstIMspI_PA	13.73
810	M6_1645311_PstIMseI_PA	13.73
811	Opata_324419_PstIMseI_PA	13.73
812	M6_268567_PstIMseI_PA	13.73
813	Opata_3647112_PstIMseI_PA	13.73
814	M6_231126_PstIMseI_PA	13.73
815	Opata_2675276_PstIMspI_PA	13.73
816	Opata_246235_PstIMseI_PA	13.73
817	Opata_2420161_PstIMspI_PA	13.73
818	M6_392283_PstIMspI_PA	13.73
819	Opata_325876_PstIMseI_PA	13.73
820	Opata_2732764_PstIMspI_PA	13.73
821	Opata_624184_PstIMseI_PA	13.73
822	Opata_2303236_PstIMspI_PA	13.73
823	Opata_175953_PstIMspI_PA	13.73
824	M6_904222_PstIMseI_PA	13.73
825	Opata_767886_PstIMspI_PA	13.73
826	Opata_2466876_PstIMspI_PA	13.73
827	Opata_2718024_PstIMluI_PA	13.73
828	Opata_914455_PstIMspI_PA	13.73
829	Opata_2491089_PstIMspI_PA	13.73
830	M6_743531_PstIMseI_PA	13.73
831	Opata_3758953_PstIMspI_PA	13.73
832	Opata_3441132_PstIMspI_PA	13.73
833	Opata_941012_PstIMluI_PA	13.73
834	Opata_2509979_PstIMseI_PA	13.73
835	M6_3336103_PstIMspI_PA	13.73
836	Opata_2058611_PstIMspI_PA	13.73
837	Opata_948184_PstIMseI_PA	13.73
838	Opata_1609043_PstIMspI_PA	13.73
839	Opata_358196_PstIMspI_PA	13.73
840	Opata_2074003_PstIMspI_PA	13.73
841	M6_335405_PstIMspI_PA	13.73
842	Opata_2421803_PstIMseI_PA	13.73
843	Opata_3626823_PstIMseI_PA	13.73
844	Opata_957091_PstIMspI_PA	13.73
845	Opata_1395565_PstIMspI_PA	13.73
846	Opata_2964537_PstIMspI_PA	13.73
847	M6_3080985_PstIMseI_PA	13.73
848	M6_2389602_PstIMspI_PA	13.73
849	Opata_1090618_PstIMseI_PA	13.73
850	Opata_47506_PstIMseI_PA	13.73
851	Opata_1453094_PstIMspI_PA	13.73
852	Opata_3927005_PstIMspI_PA	13.73
853	Opata_1781402_PstIMspI_PA	13.73
854	Opata_16053_PstIMseI_PA	13.73
855	Opata_2705958_PstIMspI_PA	13.73
856	Opata_462218_PstIMseI_PA	13.73
857	Opata_4192334_PstIMspI_PA	13.73
858	Opata_1586429_PstIMspI_PA	13.73
859	Opata_683066_PstIMseI_PA	13.73
860	Opata_128743_PstIMspI_PA	13.73
861	Opata_4141688_PstIMspI_PA	13.73
862	Opata_331615_PstIMspI_PA	13.73
863	Opata_365112_PstIMseI_PA	13.73
864	M6_2624262_PstIMseI_PA	13.73
865	Opata_369523_PstIMseI_PA	13.73
866	Opata_227569_PstIMseI_PA	13.73
867	Opata_1455544_PstIMspI_PA	13.73
868	Opata_2463670_PstIMspI_PA	13.73
869	M6_410761_PstIMseI_PA	13.73
870	Opata_124286_PstIMseI_PA	13.73
871	Opata_2041716_PstIMseI_PA	13.73
872	Opata_1720384_PstIMspI_PA	13.73
873	M6_877489_PstIMspI_PA	13.73
874	M6_103319_PstIMseI_PA	13.73
875	Opata_2476184_PstIMseI_PA	13.73
876	M6_3222540_PstIMspI_PA	13.73
877	M6_546860_PstIMseI_PA	13.73
878	Opata_178509_PstIMseI_PA	13.73
879	M6_230536_PstIMseI_PA	13.73
880	M6_1385932_PstIMspI_PA	13.73
881	Opata_3044496_PstIMspI_PA	13.73
882	Opata_118515_PstIMspI_PA	13.73
883	Opata_1995932_PstIMspI_PA	13.73
884	M6_430240_PstIMseI_PA	13.73
885	M6_2022454_PstIMseI_PA	13.73
886	M6_371108_PstIMseI_PA	13.73
887	M6_599305_PstIMspI_PA	13.73
888	Opata_1327406_PstIMspI_PA	13.73
889	Opata_275681_PstIMseI_PA	13.73
890	Opata_137400_PstIMseI_PA	13.73
891	M6_55895_PstIMspI_PA	13.73
892	M6_1004311_PstIMspI_PA	13.73
893	Opata_661061_PstIMspI_PA	13.73
894	Opata_3869238_PstIMspI_PA	13.73
895	Opata_1175343_PstIMspI_PA	13.73
896	Opata_2422188_PstIMspI_PA	13.73
897	M6_590003_PstIMspI_PA	13.73
898	Opata_1895366_PstIMspI_PA	13.73
899	Opata_513624_PstIMseI_PA	13.73
900	M6_1137073_PstIMspI_PA	13.73
901	M6_2966247_PstIMspI_PA	13.73
902	M6_3134358_PstIMspI_PA	13.73
903	Opata_853960_PstIMspI_PA	13.73
904	Opata_2200227_PstIMspI_PA	13.73
905	Opata_1617766_PstIMspI_PA	13.73
906	M6_809958_PstIMspI_PA	13.73
907	M6_2253952_PstIMseI_PA	13.73
908	Opata_902733_PstIMspI_PA	13.73
909	M6_450973_PstIMseI_PA	13.73
910	Opata_679883_PstIMseI_PA	13.73
911	M6_981909_PstIMseI_PA	13.73
912	Opata_216081_PstIMspI_PA	13.73
913	M6_1068765_PstIMspI_PA	13.73
914	M6_735567_PstIMseI_PA	13.73
915	Opata_3296285_PstIMspI_PA	13.73
916	Opata_2746615_PstIMspI_PA	13.73
917	Opata_1647947_PstIMspI_PA	13.73
918	M6_185444_PstIMseI_PA	13.73
919	Opata_607556_PstIMspI_PA	13.73
920	Opata_3992391_PstIMseI_PA	13.73
921	M6_2884371_PstIMspI_PA	13.73
922	M6_2233812_PstIMspI_PA	13.73
923	M6_3302385_PstIMspI_PA	13.73
924	Opata_2936275_PstIMspI_PA	13.73
925	Opata_1586061_PstIMspI_PA	13.73
926	Opata_718191_PstIMseI_PA	13.73
927	Opata_435415_PstIMseI_PA	13.73
928	Opata_368642_PstIMseI_PA	13.73
929	M6_592988_PstIMseI_PA	13.73
930	M6_286350_PstIMseI_PA	13.73
931	Opata_158819_PstIMseI_PA	13.73
932	Opata_1857796_PstIMspI_PA	13.73
933	Opata_166575_PstIMseI_PA	13.73
934	Opata_709303_PstIMspI_PA	13.73
935	Opata_250020_PstIMspI_PA	13.73
936	Opata_2311675_PstIMspI_PA	13.73
937	Opata_179373_PstIMseI_PA	13.73
938	Opata_2340392_PstIMspI_PA	13.73
939	Opata_356523_PstIMseI_PA	13.73
940	Opata_427255_PstIMspI_PA	13.73
941	Opata_3945629_PstIMspI_PA	13.73
942	Opata_591569_PstIMluI_PA	13.73
943	Opata_631672_PstIMseI_PA	13.73
944	M6_336035_PstIMspI_PA	13.73
945	Opata_2281427_PstIMspI_PA	13.73
946	Opata_280421_PstIMseI_PA	13.73
947	Opata_243868_PstIMseI_PA	13.73
948	Opata_3925063_PstIMspI_PA	13.73
949	Opata_3240731_PstIMspI_PA	13.73
950	M6_330822_PstIMseI_PA	13.73
951	Opata_143474_PstIMseI_PA	13.73
952	Opata_1959222_PstIMspI_PA	13.73
953	Opata_425842_PstIMluI_PA	13.73
954	Opata_1029379_PstIMseI_PA	13.73
955	Opata_4138409_PstIMspI_PA	13.73
956	M6_383647_PstIMspI_PA	13.73
957	M6_15470_PstIMseI_PA	13.73
958	M6_223319_PstIMseI_PA	13.73
959	Opata_3513671_PstIMspI_PA	13.73
960	M6_138132_PstIMseI_PA	13.73
961	M6_548928_PstIMspI_PA	13.73
962	Opata_1331231_PstIMspI_PA	13.73
963	Opata_210827_PstIMseI_PA	13.73
964	M6_1083476_PstIMseI_PA	13.73
965	Opata_3840472_PstIMspI_PA	13.73
966	M6_179840_PstIMluI_PA	13.73
967	Opata_497356_PstIMspI_PA	13.73
968	Opata_275118_PstIMspI_PA	13.73
969	Opata_587391_PstIMseI_PA	13.73
970	Opata_1444320_PstIMseI_PA	13.73
971	Opata_4216182_PstIMspI_PA	13.73
972	Opata_1246428_PstIMspI_PA	13.73
973	M6_268194_PstIMseI_PA	13.73
974	Opata_296424_PstIMseI_PA	13.73
975	Opata_427161_PstIMseI_PA	13.73
976	M6_410147_PstIMseI_PA	13.73
977	Opata_2633871_PstIMseI_PA	13.73
978	Opata_221152_PstIMseI_PA	13.73
979	M6_1415047_PstIMspI_PA	13.73
980	Opata_995484_PstIMspI_PA	13.73
981	Opata_733373_PstIMspI_PA	13.73
982	Opata_2606519_PstIMspI_PA	13.73
983	M6_944671_PstIMseI_PA	13.73
984	Opata_732786_PstIMseI_PA	13.73
985	Opata_383678_PstIMseI_PA	13.73
986	Opata_582956_PstIMseI_PA	13.73
987	Opata_1215329_PstIMspI_PA	13.73
988	Opata_1250730_PstIMspI_PA	13.73
989	M6_601828_PstIMseI_PA	13.73
990	Opata_1612462_PstIMspI_PA	13.73
991	Opata_632586_PstIMspI_PA	13.73
992	Opata_184516_PstIMspI_PA	13.73
993	Opata_3568651_PstIMspI_PA	13.73
994	Opata_1469229_PstIMspI_PA	13.73
995	Opata_1659874_PstIMspI_PA	13.73
996	Opata_264304_PstIMspI_PA	13.73
997	M6_684863_PstIMspI_PA	13.73
998	M6_10356_PstIMseI_PA	13.73
999	M6_591760_PstIMseI_PA	13.73
1000	Opata_3526180_PstIMspI_PA	13.73
1001	M6_3258398_PstIMspI_PA	13.73
1002	Opata_3705193_PstIMspI_PA	13.73
1003	Opata_281853_PstIMseI_PA	13.73
1004	M6_2820982_PstIMseI_PA	13.73
1005	Opata_2984833_PstIMseI_PA	13.73
1006	Opata_3567105_PstIMspI_PA	13.73
1007	M6_718302_PstIMseI_PA	13.73
1008	M6_228220_PstIMseI_PA	13.73
1009	M6_2547687_PstIMspI_PA	13.73
1010	M6_435097_PstIMseI_PA	13.73
1011	M6_357253_PstIMseI_PA	13.73
1012	M6_1916848_PstIMseI_PA	13.73
1013	M6_181112_PstIMseI_PA	13.73
1014	Opata_2280786_PstIMseI_PA	13.73
1015	Opata_3968139_PstIMspI_PA	13.73
1016	Opata_2319377_PstIMspI_PA	13.73
1017	M6_851692_PstIMspI_PA	13.73
1018	M6_527610_PstIMseI_PA	13.73
1019	M6_22270_PstIMseI_PA	13.73
1020	M6_534854_PstIMseI_PA	13.73
1021	Opata_947839_PstIMseI_PA	13.73
1022	M6_465723_PstIMspI_PA	13.73
1023	Opata_1671799_PstIMspI_PA	13.73
1024	Opata_1005998_PstIMseI_PA	13.73
1025	M6_18012_PstIMseI_PA	13.73
1026	Opata_3564841_PstIMseI_PA	13.73
1027	Opata_94943_PstIMseI_PA	13.73
1028	M6_415705_PstIMseI_PA	13.73
1029	M6_1131804_PstIMseI_PA	13.73
1030	Opata_934678_PstIMseI_PA	13.73
1031	Opata_2008901_PstIMspI_PA	13.73
1032	Opata_499979_PstIMseI_PA	13.73
1033	M6_1982257_PstIMspI_PA	13.73
1034	M6_1421278_PstIMseI_PA	13.73
1035	Opata_1213124_PstIMluI_PA	13.73
1036	Opata_192747_PstIMseI_PA	13.73
1037	Opata_1245494_PstIMspI_PA	13.73
1038	Opata_737370_PstIMseI_PA	13.73
1039	M6_2677521_PstIMseI_PA	13.73
1040	M6_375307_PstIMseI_PA	13.73
1041	Opata_2887528_PstIMspI_PA	13.73
1042	Opata_666672_PstIMseI_PA	13.73
1043	M6_1879118_PstIMspI_PA	13.73
1044	Opata_456616_PstIMseI_PA	13.73
1045	Opata_2170216_PstIMspI_PA	13.73
1046	M6_455821_PstIMseI_PA	13.73
1047	Opata_2469418_PstIMspI_PA	13.73
1048	M6_1554442_PstIMspI_PA	13.73
1049	Opata_60494_PstIMseI_PA	13.73
1050	M6_384788_PstIMseI_PA	13.73
1051	M6_1390515_PstIMluI_PA	13.73
1052	Opata_806880_PstIMseI_PA	13.73
1053	Opata_2983496_PstIMspI_PA	13.73
1054	Opata_1704930_PstIMspI_PA	13.73
1055	M6_32942_PstIMseI_PA	13.73
1056	M6_658672_PstIMseI_PA	13.73
1057	Opata_618586_PstIMspI_PA	13.73
1058	Opata_775458_PstIMspI_PA	13.73
1059	M6_523278_PstIMspI_PA	13.73
1060	Opata_3728736_PstIMseI_PA	13.73
1061	M6_1597823_PstIMseI_PA	13.73
1062	M6_267666_PstIMseI_PA	13.73
1063	M6_286854_PstIMseI_PA	13.73
1064	Opata_2513551_PstIMspI_PA	13.73
1065	M6_785184_PstIMspI_PA	13.73
1066	Opata_1695906_PstIMspI_PA	13.73
1067	Opata_4087854_PstIMseI_PA	13.73
1068	M6_926985_PstIMspI_PA	13.73
1069	Opata_616451_PstIMspI_PA	13.73
1070	M6_1274399_PstIMspI_PA	13.73
1071	Opata_1691451_PstIMspI_PA	13.73
1072	Opata_4176760_PstIMseI_PA	13.73
1073	Opata_45848_PstIMseI_PA	13.73
1074	M6_764700_PstIMspI_PA	13.73
1075	M6_244858_PstIMseI_PA	13.73
1076	Opata_1624055_PstIMluI_PA	13.73
1077	Opata_466680_PstIMseI_PA	13.73
1078	Opata_104515_PstIMseI_PA	13.73
1079	Opata_3003133_PstIMspI_PA	13.73
1080	Opata_2095333_PstIMspI_PA	13.73
1081	M6_247357_PstIMspI_PA	13.73
1082	M6_1355547_PstIMspI_PA	13.73
1083	Opata_1750217_PstIMspI_PA	13.73
1084	Opata_1050814_PstIMluI_PA	13.73
1085	Opata_2717257_PstIMseI_PA	13.73
1086	Opata_51412_PstIMspI_PA	13.73
1087	Opata_2461665_PstIMspI_PA	13.73
1088	Opata_2888620_PstIMspI_PA	13.73
1089	Opata_1945928_PstIMseI_PA	13.73
1090	Opata_2186376_PstIMseI_PA	13.73
1091	Opata_310161_PstIMseI_PA	13.73
1092	Opata_2786867_PstIMseI_PA	13.73
1093	Opata_423928_PstIMseI_PA	13.73
1094	Opata_1416922_PstIMluI_PA	13.73
1095	M6_1149123_PstIMspI_PA	13.73
1096	Opata_501019_PstIMseI_PA	13.73
1097	Opata_144920_PstIMspI_PA	13.73
1098	Opata_964022_PstIMseI_PA	13.73
1099	Opata_1201971_PstIMseI_PA	13.73
1100	M6_490198_PstIMspI_PA	13.73
1101	M6_334146_PstIMspI_PA	13.73
1102	M6_2147265_PstIMspI_PA	13.73
1103	M6_1345469_PstIMseI_PA	13.73
1104	M6_595168_PstIMspI_PA	13.73
1105	M6_424068_PstIMspI_PA	13.73
1106	M6_3160318_PstIMspI_PA	13.73
1107	M6_2503922_PstIMspI_PA	13.73
1108	M6_262402_PstIMseI_PA	13.73
1109	M6_1174725_PstIMseI_PA	13.73
1110	M6_2422184_PstIMseI_PA	13.73
1111	M6_1005917_PstIMseI_PA	13.73
1112	M6_828015_PstIMspI_PA	13.73
1113	M6_43104_PstIMspI_PA	13.73
1114	M6_126670_PstIMseI_PA	13.73
1115	M6_2292120_PstIMspI_PA	13.73
1116	M6_3164845_PstIMspI_PA	13.73
1117	M6_564194_PstIMseI_PA	13.73
1118	M6_205499_PstIMseI_PA	13.73
1119	M6_1803108_PstIMspI_PA	13.73
1120	M6_2736087_PstIMspI_PA	13.73
1121	M6_714101_PstIMseI_PA	13.73
1122	M6_1334683_PstIMseI_PA	13.73
1123	M6_1858832_PstIMseI_PA	13.73
1124	M6_1651824_PstIMspI_PA	13.73
1125	M6_1998587_PstIMspI_PA	13.73
1126	M6_1299778_PstIMspI_PA	13.73
1127	M6_1236826_PstIMspI_PA	13.73
1128	M6_323971_PstIMseI_PA	13.73
1129	M6_978605_PstIMspI_PA	13.73
1130	M6_482617_PstIMspI_PA	13.73
1131	M6_728873_PstIMseI_PA	13.73
1132	M6_2544980_PstIMseI_PA	13.73
1133	M6_44828_PstIMspI_PA	13.73
1134	M6_772102_PstIMseI_PA	13.73
1135	M6_1401131_PstIMseI_PA	13.73
1136	M6_568484_PstIMspI_PA	13.73
1137	M6_1690070_PstIMspI_PA	13.73
1138	M6_591296_PstIMspI_PA	13.73
1139	M6_1525721_PstIMspI_PA	13.73
1140	M6_1165587_PstIMspI_PA	13.73
1141	M6_961976_PstIMspI_PA	13.73
1142	M6_1066214_PstIMspI_PA	13.73
1143	M6_1930_PstIMseI_PA	13.73
1144	M6_1120106_PstIMspI_PA	13.73
1145	M6_564703_PstIMspI_PA	13.73
1146	M6_1682594_PstIMspI_PA	13.73
1147	M6_802135_PstIMspI_PA	13.73
1148	M6_703150_PstIMseI_PA	13.73
1149	M6_1496397_PstIMspI_PA	13.73
1150	M6_1852560_PstIMspI_PA	13.73
1151	M6_709308_PstIMspI_PA	13.73
1152	M6_1367523_PstIMspI_PA	13.73
1153	M6_381810_PstIMseI_PA	13.73
1154	M6_2790712_PstIMspI_PA	13.73
1155	M6_305177_PstIMspI_PA	13.73
1156	M6_1942855_PstIMseI_PA	13.73
1157	M6_835545_PstIMseI_PA	13.73
1158	M6_1477677_PstIMspI_PA	13.73
1159	M6_295455_PstIMseI_PA	13.73
1160	M6_1824358_PstIMspI_PA	13.73
1161	M6_855963_PstIMspI_PA	13.73
1162	M6_651977_PstIMspI_PA	13.73
1163	M6_1078842_PstIMspI_PA	13.73
1164	M6_124901_PstIMspI_PA	13.73
1165	M6_380288_PstIMseI_PA	13.73
1166	M6_1937902_PstIMspI_PA	13.73
1167	M6_1315955_PstIMspI_PA	13.73
1168	M6_1404188_PstIMspI_PA	13.73
1169	M6_1094604_PstIMspI_PA	13.73
1170	M6_2331715_PstIMseI_PA	13.73
1171	M6_2238476_PstIMspI_PA	13.73
1172	M6_3240002_PstIMspI_PA	13.73
1173	M6_2716032_PstIMseI_PA	13.73
1174	M6_1157601_PstIMspI_PA	13.73
1175	M6_873814_PstIMspI_PA	13.73
1176	M6_464467_PstIMspI_PA	13.73
1177	M6_3165331_PstIMspI_PA	13.73
1178	M6_1227818_PstIMspI_PA	13.73
1179	M6_1002734_PstIMspI_PA	13.73
1180	M6_53516_PstIMspI_PA	13.73
1181	M6_1040707_PstIMspI_PA	13.73
1182	M6_1235150_PstIMseI_PA	13.73
1183	M6_699987_PstIMspI_PA	13.73
1184	M6_1083194_PstIMspI_PA	13.73
1185	M6_2206294_PstIMseI_PA	13.73
1186	M6_454737_PstIMspI_PA	13.73
1187	M6_229671_PstIMseI_PA	13.73
1188	M6_528297_PstIMspI_PA	13.73
1189	M6_431830_PstIMspI_PA	13.73
1190	M6_2384154_PstIMspI_PA	13.73
1191	M6_359113_PstIMspI_PA	13.73
1192	M6_1966109_PstIMspI_PA	13.73
1193	M6_964903_PstIMspI_PA	13.73
1194	M6_1330371_PstIMseI_PA	13.73
1195	M6_365622_PstIMspI_PA	13.73
1196	M6_416361_PstIMspI_PA	13.73
1197	M6_38714_PstIMseI_PA	13.73
1198	M6_436584_PstIMseI_PA	13.73
1199	M6_494096_PstIMseI_PA	13.73
1200	Opata_1115264_PstIMseI_PA	13.73
1201	M6_627797_PstIMspI_PA	13.73
1202	M6_221332_PstIMspI_PA	13.73
1203	M6_532326_PstIMspI_PA	13.73
1204	M6_204925_PstIMseI_PA	13.73
1205	M6_2003742_PstIMspI_PA	13.73
1206	M6_390865_PstIMspI_PA	13.73
1207	M6_1021462_PstIMseI_PA	13.73
1208	M6_3933743_PstIMseI_PA	13.73
1209	Opata_1647897_PstIMspI_PA	13.73
1210	M6_797858_PstIMspI_PA	13.73
1211	M6_949510_PstIMseI_PA	13.73
1212	M6_1331002_PstIMspI_PA	13.73
1213	M6_2188936_PstIMspI_PA	13.73
1214	M6_564723_PstIMspI_PA	13.73
1215	M6_531313_PstIMseI_PA	13.73
1216	M6_725887_PstIMspI_PA	13.73
1217	M6_1368398_PstIMspI_PA	13.73
1218	M6_708598_PstIMspI_PA	13.73
1219	M6_1186667_PstIMseI_PA	13.73
1220	M6_478558_PstIMseI_PA	13.73
1221	M6_44135_PstIMseI_PA	13.73
1222	M6_982405_PstIMspI_PA	13.73
1223	M6_364343_PstIMseI_PA	13.73
1224	M6_544423_PstIMspI_PA	13.73
1225	M6_421515_PstIMseI_PA	13.73
1226	M6_1015598_PstIMspI_PA	13.73
1227	M6_707753_PstIMseI_PA	13.73
1228	M6_3831475_PstIMseI_PA	13.73
1229	M6_3303096_PstIMspI_PA	13.73
1230	M6_2273681_PstIMspI_PA	13.73
1231	M6_532038_PstIMspI_PA	13.73
1232	M6_525059_PstIMspI_PA	13.73
1233	M6_2254752_PstIMspI_PA	13.73
1234	M6_936098_PstIMseI_PA	13.73
1235	M6_451698_PstIMspI_PA	13.73
1236	M6_855610_PstIMseI_PA	13.73
1237	M6_490002_PstIMseI_PA	13.73
1238	M6_1454138_PstIMseI_PA	13.73
1239	M6_1862097_PstIMspI_PA	13.73
1240	M6_3487740_PstIMspI_PA	13.73
1241	M6_461039_PstIMspI_PA	13.73
1242	M6_405928_PstIMseI_PA	13.73
1243	M6_214985_PstIMseI_PA	13.73
1244	M6_868724_PstIMspI_PA	13.73
1245	M6_1107403_PstIMseI_PA	13.73
1246	M6_1011821_PstIMseI_PA	13.73
1247	M6_1460987_PstIMspI_PA	13.73
1248	M6_334253_PstIMspI_PA	13.73
1249	M6_2874748_PstIMspI_PA	13.73
1250	M6_1233002_PstIMspI_PA	13.73
1251	M6_122218_PstIMseI_PA	13.73
1252	M6_36428_PstIMseI_PA	13.73
1253	M6_562711_PstIMspI_PA	13.73
1254	M6_2696937_PstIMspI_PA	13.73
1255	M6_829483_PstIMspI_PA	13.73
1256	M6_2852514_PstIMspI_PA	13.73
1257	M6_2084353_PstIMspI_PA	13.73
1258	M6_1374525_PstIMspI_PA	13.73
1259	M6_175668_PstIMspI_PA	13.73
1260	M6_9337_PstIMseI_PA	13.73
1261	M6_639231_PstIMspI_PA	13.73
1262	M6_88460_PstIMspI_PA	13.73
1263	M6_1282419_PstIMseI_PA	13.73
1264	M6_674367_PstIMseI_PA	13.73
1265	M6_2908818_PstIMseI_PA	13.73
1266	M6_1468043_PstIMspI_PA	13.73
1267	M6_411337_PstIMspI_PA	13.73
1268	M6_691534_PstIMspI_PA	13.73
1269	M6_3502824_PstIMspI_PA	13.73
1270	M6_1716464_PstIMspI_PA	13.73
1271	M6_2487871_PstIMspI_PA	13.73
1272	M6_1299231_PstIMseI_PA	13.73
1273	M6_1733601_PstIMseI_PA	13.73
1274	M6_2392075_PstIMspI_PA	13.73
1275	M6_490640_PstIMseI_PA	13.73
1276	M6_1282432_PstIMseI_PA	13.73
1277	M6_1288278_PstIMspI_PA	13.73
1278	M6_1346259_PstIMspI_PA	13.73
1279	M6_293650_PstIMspI_PA	13.73
1280	M6_423724_PstIMseI_PA	13.73
1281	M6_239280_PstIMseI_PA	13.73
1282	M6_2046577_PstIMseI_PA	13.73
1283	Opata_1309037_PstIMspI_PA	13.73
1284	M6_990708_PstIMspI_PA	13.73
1285	M6_2024232_PstIMseI_PA	13.73
1286	M6_335355_PstIMseI_PA	13.73
1287	M6_194826_PstIMseI_PA	13.73
1288	M6_699934_PstIMspI_PA	13.73
1289	M6_68825_PstIMspI_PA	13.73
1290	M6_719011_PstIMspI_PA	13.73
1291	M6_820479_PstIMspI_PA	13.73
1292	M6_399592_PstIMspI_PA	13.73
1293	M6_663792_PstIMspI_PA	13.73
1294	M6_2876398_PstIMspI_PA	13.73
1295	M6_1389074_PstIMspI_PA	13.73
1296	Opata_2632172_PstIMluI_PA	13.73
1297	Opata_256544_PstIMspI_PA	13.73
1298	M6_2179905_PstIMspI_PA	13.73
1299	M6_1063197_PstIMseI_PA	13.73
1300	M6_54220_PstIMseI_PA	13.73
1301	M6_2366207_PstIMspI_PA	13.73
1302	M6_347453_PstIMspI_PA	13.73
1303	M6_1603286_PstIMseI_PA	13.73
1304	Opata_1822000_PstIMspI_PA	13.73
1305	M6_1449664_PstIMspI_PA	13.73
1306	Opata_2092916_PstIMspI_PA	13.73
1307	BS00071289_51	13.73
1308	Excalibur_c9509_1180	13.73
1309	GENE-0412_338	13.73
1310	IAAV3919	13.73
1311	Kukri_c18951_853	13.73
1312	RAC875_c42700_264	13.73
1313	RAC875_rep_c110533_92	13.73
1314	Tdurum_contig19376_154	13.73
1315	Tdurum_contig35757_161	13.73
1316	Tdurum_contig44888_837	13.73
1317	Tdurum_contig59794_640	13.73
1318	Tdurum_contig60323_605	13.73
1319	Tdurum_contig97729_491	13.73
1320	BS00033749_51	13.73
1321	BS00100774_51	13.73
1322	D_contig37179_75	13.73
1323	Kukri_c7192_1077	13.73
1324	BS00009423_51	13.73
1325	Tdurum_contig42405_197	13.73
1326	BS00063479_51	13.73
1327	BobWhite_c1361_1187	13.73
1328	BS00022677_51	13.73
1329	BS00033750_51	13.73
1330	BS00059424_51	13.73
1331	BS00066697_51	13.73
1332	Xgwm136	14
1333	Xgpw2276	14
1334	tin1	14
1335	1260715	14.07
1336	1268281	14.07
1337	2269578	14.07
1338	3030304	14.07
1339	wPt-6993	14.23
1340	RAC875_rep_c105697_366	14.27
1341	3022961	14.3
1342	3022979	14.3
1343	3026625	14.3
1344	wPt-2075	14.33
1345	wPt-2859	14.33
1346	wPt-665375	14.33
1347	wPt-741704	14.33
1348	wPt-7905	14.33
1349	wPt-8261	14.33
1350	731843	14.42
1351	4989953	14.47
1352	2266418	14.61
1353	2290932	14.63
1354	2302031	14.63
1355	344950	14.71
1356	2284107	14.88
1357	1237948	14.89
1358	2262808	14.89
1359	2301913	14.89
1360	3021967	14.89
1361	1090908	14.96
1362	1106702	14.96
1363	1255504	14.96
1364	1297580	14.96
1365	1299134	14.96
1366	2275375	14.96
1367	2369425	14.96
1368	wPt-7567	14.98
1369	3534072	15
1370	3939550	15
1371	XgpwE5	15
1372	XgpwE8a	15
1373	XgpwE9	15
1374	Xmta14c	15
1375	Xcfa2153	15
1376	1114962	15.01
1377	1116977	15.01
1378	1126995	15.01
1379	1150277	15.01
1380	1235302	15.01
1381	1237233	15.01
1382	1242186	15.01
1383	1864625	15.01
1384	2346468	15.01
1385	3027396	15.01
1386	3532756	15.01
1387	3533232	15.01
1388	3533618	15.01
1389	3947465	15.01
1390	3955998	15.01
1391	3958152	15.01
1392	4261515	15.01
1393	4394804	15.01
1394	4411390	15.01
1395	4540658	15.01
1396	4541143	15.01
1397	4911044	15.01
1398	994830	15.05
1399	1026325	15.05
1400	1135929	15.05
1401	1159452	15.05
1402	1240002	15.05
1403	1266448	15.05
1404	1386752	15.05
1405	3022573	15.05
1406	3026920	15.05
1407	3947128	15.05
1408	4008282	15.05
1409	4396205	15.05
1410	4440376	15.05
1411	4989480	15.05
1412	4990981	15.05
1413	5968502	15.05
1414	7352173	15.05
1415	7488361	15.05
1416	wPt-6269	15.11
1417	120888	15.12
1418	664778	15.12
1419	668160	15.12
1420	977260	15.12
1421	979503	15.12
1422	980410	15.12
1423	982015	15.12
1424	999648	15.12
1425	1011491	15.12
1426	1013218	15.12
1427	1032691	15.12
1428	1033831	15.12
1429	1033904	15.12
1430	1040965	15.12
1431	1043336	15.12
1432	1046750	15.12
1433	1061551	15.12
1434	1070663	15.12
1435	1075248	15.12
1436	1081625	15.12
1437	1084229	15.12
1438	1089771	15.12
1439	1093633	15.12
1440	1093668	15.12
1441	1111751	15.12
1442	1112831	15.12
1443	1115796	15.12
1444	1117278	15.12
1445	1118242	15.12
1446	1119266	15.12
1447	1120440	15.12
1448	1120941	15.12
1449	1122743	15.12
1450	1124085	15.12
1451	1124430	15.12
1452	1128039	15.12
1453	1129118	15.12
1454	1129343	15.12
1455	1130983	15.12
1456	1143089	15.12
1457	1164470	15.12
1458	1169978	15.12
1459	1212218	15.12
1460	1216123	15.12
1461	1219755	15.12
1462	1225261	15.12
1463	1236701	15.12
1464	1250328	15.12
1465	1251432	15.12
1466	1252654	15.12
1467	1252755	15.12
1468	1254410	15.12
1469	1254528	15.12
1470	1254636	15.12
1471	1254918	15.12
1472	1254927	15.12
1473	1254929	15.12
1474	1255024	15.12
1475	1255092	15.12
1476	1255227	15.12
1477	1256322	15.12
1478	1256371	15.12
1479	1256862	15.12
1480	1262006	15.12
1481	1286410	15.12
1482	1376457	15.12
1483	1688043	15.12
1484	1723678	15.12
1485	1724417	15.12
1486	3385372	15.12
1487	3956453	15.12
1488	4005114	15.12
1489	4909917	15.12
1490	4003323	15.13
1491	wPt-4676	15.14
1492	wPt-741357	15.14
1493	3024043	15.14
1494	3064373	15.14
1495	1265597	15.16
1496	3026583	15.18
1497	4004967	15.18
1498	wPt-6564	15.21
1499	wPt-0512	15.26
1500	wPt-667056	15.26
1501	Xpsr11(Glu3)	15.3
1502	1204785	15.33
1503	1257589	15.33
1504	2351729	15.33
1505	1082616	15.35
1506	1287959	15.35
1507	2294382	15.35
1508	wPt-1517	15.36
1509	3957113	15.4
1510	1138087	15.41
1511	1169281	15.41
1512	1864339	15.41
1513	2328038	15.41
1514	wPt-664778	15.43
1515	wPt-730136	15.49
1516	wPt-6450	15.5
1517	1114742	15.55
1518	1121533	15.55
1519	1144874	15.55
1520	1102329	15.57
1521	1687616	15.57
1522	3960868	15.57
1523	1233657	15.58
1524	1270441	15.58
1525	1279433	15.58
1526	1284735	15.58
1527	wPt-730187	15.59
1528	wPt-744902	15.59
1529	2277502	15.62
1530	wPt-1167	15.63
1531	1120904	15.65
1532	4395804	15.65
1533	1106928	15.65
1534	1279346	15.65
1535	3033888	15.65
1536	1097100	15.71
1537	1239011	15.73
1538	992113	15.74
1539	4404414	15.74
1540	4407178	15.74
1541	4541095	15.74
1542	4541774	15.74
1543	RAC875_c24163_994	15.74
1544	BS00011810_51	15.74
1545	1771774	15.76
1546	2305619	15.76
1547	5324074	15.76
1548	1110610	15.84
1549	1115953	15.84
1550	1238735	15.84
1551	1239924	15.84
1552	4405229	15.84
1553	4990446	15.84
1554	4990779	15.84
1555	1209345	15.84
1556	2311010	15.84
1557	7336092	15.84
1558	1228422	15.88
1559	4396868	15.88
1560	wPt-1782	15.93
1561	wPt-4652	15.93
1562	wPt-0595	15.93
1563	1206702	15.93
1564	1258330	15.93
1565	1268252	15.93
1566	1271571	15.93
1567	1288121	15.93
1568	1384324	15.93
1569	Opata_520143_PstIMluI_PA	15.93
1570	Opata_2527884_54_PstIMspI_SNP	15.93
1571	M6_908013_PstIMspI_PA	15.93
1572	Opata_317751_PstIMseI_PA	15.93
1573	Opata_3055645_PstIMspI_PA	15.93
1574	Opata_777334_PstIMseI_PA	15.93
1575	Opata_2235145_PstIMluI_PA	15.93
1576	Opata_67784_PstIMluI_PA	15.93
1577	M6_1672711_PstIMseI_PA	15.93
1578	Opata_958914_4_PstIMseI_SNP	15.93
1579	Opata_2241158_PstIMspI_PA	15.93
1580	Opata_1835163_PstIMluI_PA	15.93
1581	M6_1432033_PstIMspI_PA	15.93
1582	Opata_167756_PstIMspI_PA	15.93
1583	Opata_4200185_PstIMspI_PA	15.93
1584	Opata_522514_PstIMseI_PA	15.93
1585	M6_28476_PstIMseI_PA	15.93
1586	Opata_568300_PstIMspI_PA	15.93
1587	Opata_1074507_PstIMspI_PA	15.93
1588	Opata_940420_9_PstIMseI_SNP	15.93
1589	Opata_722522_PstIMluI_PA	15.93
1590	Opata_4222798_PstIMseI_PA	15.93
1591	M6_1083512_PstIMspI_PA	15.93
1592	M6_3846532_PstIMseI_PA	15.93
1593	Opata_2451_54_PstIMseI_SNP	15.93
1594	Opata_1814588_PstIMspI_PA	15.93
1595	M6_3171257_PstIMspI_PA	15.93
1596	M6_2073558_PstIMspI_PA	15.93
1597	Opata_4308389_PstIMseI_PA	15.93
1598	Opata_1728738_PstIMseI_PA	15.93
1599	Opata_107663_60_PstIMseI_SNP	15.93
1600	Opata_461926_PstIMseI_PA	15.93
1601	Opata_311726_PstIMluI_PA	15.93
1602	M6_2022113_PstIMspI_PA	15.93
1603	M6_1190886_9_PstIMspI_SNP	15.93
1604	Opata_2451_51_PstIMseI_SNP	15.93
1605	Opata_1005610_PstIMluI_PA	15.93
1606	Opata_825104_PstIMseI_PA	15.93
1607	Opata_3345924_PstIMspI_PA	15.93
1608	M6_908798_PstIMspI_PA	15.93
1609	M6_2778968_PstIMseI_PA	15.93
1610	Opata_3221243_PstIMspI_PA	15.93
1611	M6_1379549_PstIMspI_PA	15.93
1612	Opata_1174816_PstIMseI_PA	15.93
1613	Opata_3342505_PstIMspI_PA	15.93
1614	Opata_338670_PstIMseI_PA	15.93
1615	Opata_33538_PstIMseI_PA	15.93
1616	Opata_53801_PstIMspI_PA	15.93
1617	Opata_84995_40_PstIMseI_SNP	15.93
1618	Opata_2742659_PstIMspI_PA	15.93
1619	Opata_489416_PstIMluI_PA	15.93
1620	Opata_2901916_PstIMspI_PA	15.93
1621	M6_1554129_PstIMspI_PA	15.93
1622	Opata_414768_PstIMseI_PA	15.93
1623	Opata_3690916_PstIMspI_PA	15.93
1624	Opata_2451_26_PstIMseI_SNP	15.93
1625	Opata_193172_PstIMluI_PA	15.93
1626	Opata_107663_29_PstIMseI_SNP	15.93
1627	M6_2583425_PstIMspI_PA	15.93
1628	Opata_1163054_PstIMluI_PA	15.93
1629	Opata_264427_PstIMseI_PA	15.93
1630	Opata_3030713_PstIMspI_PA	15.93
1631	Opata_1292584_PstIMseI_PA	15.93
1632	M6_702298_PstIMspI_PA	15.93
1633	Opata_2349727_PstIMspI_PA	15.93
1634	Opata_722912_PstIMseI_PA	15.93
1635	Opata_2481778_PstIMspI_PA	15.93
1636	Opata_166561_PstIMseI_PA	15.93
1637	Opata_2239317_PstIMspI_PA	15.93
1638	Opata_2391800_PstIMspI_PA	15.93
1639	Opata_2047876_PstIMspI_PA	15.93
1640	Opata_235714_PstIMspI_PA	15.93
1641	Opata_3341835_PstIMspI_PA	15.93
1642	Opata_1407540_42_PstIMspI_SNP	15.93
1643	Opata_271939_PstIMspI_PA	15.93
1644	Opata_636999_18_PstIMseI_SNP	15.93
1645	Opata_1407540_6_PstIMspI_SNP	15.93
1646	Opata_1356674_PstIMspI_PA	15.93
1647	Opata_1407540_23_PstIMspI_SNP	15.93
1648	Opata_323362_58_PstIMspI_SNP	15.93
1649	Opata_2106089_PstIMspI_PA	15.93
1650	Opata_79143_PstIMluI_PA	15.93
1651	Opata_2051868_PstIMluI_PA	15.93
1652	Opata_2466976_PstIMseI_PA	15.93
1653	Opata_3692780_PstIMspI_PA	15.93
1654	Opata_108482_PstIMspI_PA	15.93
1655	Opata_260418_24_PstIMspI_SNP	15.93
1656	Opata_1847485_PstIMspI_PA	15.93
1657	Opata_1845853_PstIMspI_PA	15.93
1658	Opata_3595836_PstIMspI_PA	15.93
1659	Opata_242400_PstIMseI_PA	15.93
1660	Opata_1706660_PstIMspI_PA	15.93
1661	Opata_1986730_PstIMluI_PA	15.93
1662	Opata_3562772_PstIMspI_PA	15.93
1663	Opata_1719080_PstIMspI_PA	15.93
1664	Opata_227488_PstIMseI_PA	15.93
1665	Opata_1220254_PstIMseI_PA	15.93
1666	Opata_56149_PstIMspI_PA	15.93
1667	Opata_2487850_PstIMseI_PA	15.93
1668	Opata_1477904_PstIMluI_PA	15.93
1669	Opata_664276_59_PstIMseI_SNP	15.93
1670	Opata_3737650_PstIMspI_PA	15.93
1671	Opata_2364466_PstIMluI_PA	15.93
1672	Opata_591772_PstIMseI_PA	15.93
1673	Opata_3565239_PstIMspI_PA	15.93
1674	Opata_509807_PstIMseI_PA	15.93
1675	Opata_2596993_PstIMluI_PA	15.93
1676	Opata_2338108_PstIMspI_PA	15.93
1677	Opata_551790_PstIMseI_PA	15.93
1678	Opata_2700670_PstIMspI_PA	15.93
1679	Opata_2259833_PstIMspI_PA	15.93
1680	Opata_1484075_PstIMspI_PA	15.93
1681	Opata_2013202_55_PstIMspI_SNP	15.93
1682	Opata_372617_PstIMspI_PA	15.93
1683	Opata_2690774_PstIMluI_PA	15.93
1684	Opata_1082342_PstIMspI_PA	15.93
1685	Opata_275740_PstIMspI_PA	15.93
1686	Opata_42849_PstIMseI_PA	15.93
1687	Opata_2242141_PstIMspI_PA	15.93
1688	Opata_1849095_PstIMspI_PA	15.93
1689	Opata_3945289_PstIMseI_PA	15.93
1690	M6_453183_PstIMspI_PA	15.93
1691	Opata_3276103_PstIMspI_PA	15.93
1692	Opata_1212004_40_PstIMspI_SNP	15.93
1693	Opata_3274984_PstIMspI_PA	15.93
1694	Opata_3493391_PstIMspI_PA	15.93
1695	Opata_200573_9_PstIMseI_SNP	15.93
1696	Opata_2717459_PstIMspI_PA	15.93
1697	Opata_119999_PstIMspI_PA	15.93
1698	Opata_320915_PstIMspI_PA	15.93
1699	Opata_260867_PstIMluI_PA	15.93
1700	Opata_1558504_88_PstIMspI_SNP	15.93
1701	Opata_38221_PstIMluI_PA	15.93
1702	Opata_284052_13_PstIMseI_SNP	15.93
1703	Opata_1974129_PstIMluI_PA	15.93
1704	Opata_1303086_78_PstIMseI_SNP	15.93
1705	M6_2603379_PstIMspI_PA	15.93
1706	Opata_1202137_PstIMluI_PA	15.93
1707	M6_265431_PstIMseI_PA	15.93
1708	Opata_2352243_PstIMspI_PA	15.93
1709	M6_26318_PstIMseI_PA	15.93
1710	Opata_141544_PstIMspI_PA	15.93
1711	M6_596934_PstIMseI_PA	15.93
1712	Opata_503293_PstIMluI_PA	15.93
1713	Opata_2763490_PstIMluI_PA	15.93
1714	Opata_2340067_PstIMseI_PA	15.93
1715	Opata_1856840_PstIMspI_PA	15.93
1716	Opata_438892_PstIMseI_PA	15.93
1717	Opata_1303350_PstIMluI_PA	15.93
1718	M6_834955_PstIMspI_PA	15.93
1719	Opata_3690329_PstIMspI_PA	15.93
1720	Opata_1153039_PstIMseI_PA	15.93
1721	Opata_370373_PstIMseI_PA	15.93
1722	Opata_650420_PstIMspI_PA	15.93
1723	Opata_664276_60_PstIMseI_SNP	15.93
1724	Opata_1635702_88_PstIMspI_SNP	15.93
1725	Opata_2097845_PstIMluI_PA	15.93
1726	Opata_1307752_PstIMluI_PA	15.93
1727	M6_4541_PstIMseI_PA	15.93
1728	Opata_467702_72_PstIMseI_SNP	15.93
1729	Opata_2798303_PstIMspI_PA	15.93
1730	M6_222305_PstIMspI_PA	15.93
1731	Opata_1946629_PstIMspI_PA	15.93
1732	Opata_1307260_PstIMluI_PA	15.93
1733	M6_200888_PstIMseI_PA	15.93
1734	Opata_2365108_PstIMspI_PA	15.93
1735	M6_2667038_PstIMspI_PA	15.93
1736	Opata_710594_PstIMseI_PA	15.93
1737	Opata_38353_PstIMseI_PA	15.93
1738	Opata_197008_40_PstIMseI_SNP	15.93
1739	Opata_323362_23_PstIMspI_SNP	15.93
1740	Opata_544647_31_PstIMspI_SNP	15.93
1741	Opata_416182_PstIMseI_PA	15.93
1742	Opata_3880012_PstIMspI_PA	15.93
1743	Opata_1303086_53_PstIMseI_SNP	15.93
1744	Opata_2013202_23_PstIMspI_SNP	15.93
1745	Opata_1761427_PstIMspI_PA	15.93
1746	Opata_3848892_PstIMspI_PA	15.93
1747	Opata_616520_PstIMspI_PA	15.93
1748	M6_572994_PstIMseI_PA	15.93
1749	Opata_418114_PstIMspI_PA	15.93
1750	Opata_1961275_PstIMspI_PA	15.93
1751	Opata_4261623_PstIMspI_PA	15.93
1752	Opata_534853_PstIMspI_PA	15.93
1753	Opata_793347_PstIMluI_PA	15.93
1754	Opata_2962951_PstIMspI_PA	15.93
1755	Opata_4038989_PstIMspI_PA	15.93
1756	Opata_43270_PstIMluI_PA	15.93
1757	Opata_674772_PstIMspI_PA	15.93
1758	Opata_1470909_PstIMspI_PA	15.93
1759	Opata_1311569_PstIMluI_PA	15.93
1760	Opata_891622_PstIMluI_PA	15.93
1761	Opata_3336981_PstIMseI_PA	15.93
1762	Opata_481892_PstIMspI_PA	15.93
1763	Opata_1053720_PstIMspI_PA	15.93
1764	Opata_525281_PstIMluI_PA	15.93
1765	Opata_2983135_PstIMseI_PA	15.93
1766	Opata_1054493_PstIMseI_PA	15.93
1767	Opata_2388921_PstIMspI_PA	15.93
1768	Opata_761095_PstIMspI_PA	15.93
1769	Opata_864308_PstIMspI_PA	15.93
1770	Opata_265746_PstIMspI_PA	15.93
1771	Opata_633139_74_PstIMspI_SNP	15.93
1772	Opata_1564566_PstIMluI_PA	15.93
1773	Opata_2599281_PstIMluI_PA	15.93
1774	Opata_1680537_PstIMspI_PA	15.93
1775	Opata_6933_6_PstIMseI_SNP	15.93
1776	Opata_823811_PstIMspI_PA	15.93
1777	Opata_1887017_PstIMluI_PA	15.93
1778	Opata_2324570_PstIMspI_PA	15.93
1779	M6_1581363_PstIMspI_PA	15.93
1780	Opata_2976788_PstIMspI_PA	15.93
1781	Opata_284052_10_PstIMseI_SNP	15.93
1782	Opata_467316_PstIMseI_PA	15.93
1783	Opata_1571924_PstIMseI_PA	15.93
1784	Opata_779989_PstIMseI_PA	15.93
1785	Opata_2462368_PstIMspI_PA	15.93
1786	Opata_1341187_PstIMspI_PA	15.93
1787	M6_2801452_PstIMseI_PA	15.93
1788	Opata_1261308_PstIMluI_PA	15.93
1789	M6_779682_PstIMseI_PA	15.93
1790	M6_614543_PstIMspI_PA	15.93
1791	M6_643042_PstIMseI_PA	15.93
1792	M6_2443736_PstIMspI_PA	15.93
1793	Opata_572040_PstIMseI_PA	15.93
1794	Opata_670232_PstIMspI_PA	15.93
1795	Opata_132785_PstIMseI_PA	15.93
1796	M6_1496113_PstIMspI_PA	15.93
1797	Opata_109438_PstIMseI_PA	15.93
1798	Opata_1859324_PstIMluI_PA	15.93
1799	Opata_1697269_PstIMspI_PA	15.93
1800	Opata_3904990_PstIMspI_PA	15.93
1801	Opata_492321_PstIMseI_PA	15.93
1802	Opata_731712_PstIMspI_PA	15.93
1803	Opata_528668_PstIMspI_PA	15.93
1804	Opata_2687023_PstIMspI_PA	15.93
1805	Opata_1226264_PstIMspI_PA	15.93
1806	Opata_432134_PstIMseI_PA	15.93
1807	Opata_2128144_PstIMspI_PA	15.93
1808	Opata_3587169_PstIMspI_PA	15.93
1809	Opata_560212_PstIMspI_PA	15.93
1810	Opata_3226667_PstIMspI_PA	15.93
1811	Opata_758407_PstIMseI_PA	15.93
1812	Opata_468742_PstIMspI_PA	15.93
1813	Opata_3119759_PstIMspI_PA	15.93
1814	Opata_3150651_PstIMspI_PA	15.93
1815	Opata_44229_PstIMseI_PA	15.93
1816	M6_2018430_PstIMspI_PA	15.93
1817	M6_2725270_PstIMspI_PA	15.93
1818	M6_1772536_PstIMseI_PA	15.93
1819	M6_3186033_PstIMspI_PA	15.93
1820	Opata_1289214_PstIMluI_PA	15.93
1821	Opata_1306283_PstIMspI_PA	15.93
1822	Opata_1130348_PstIMspI_PA	15.93
1823	Opata_3242765_PstIMspI_PA	15.93
1824	Xcdo431	16
1825	1085190	16.1
1826	3022165	16.1
1827	4989191	16.1
1828	4989410	16.1
1829	4990972	16.1
1830	4991245	16.1
1831	7358424	16.1
1832	GDM33b	16.11
1833	PSP2999	16.11
1834	1020433	16.11
1835	1062160	16.11
1836	1075345	16.11
1837	1151544	16.11
1838	1156546	16.11
1839	1254529	16.11
1840	1257056	16.11
1841	1859758	16.11
1842	2292359	16.11
1843	2293956	16.11
1844	2323688	16.11
1845	3029857	16.11
1846	3030377	16.11
1847	3030971	16.11
1848	3532817	16.11
1849	3532826	16.11
1850	3533386	16.11
1851	3533957	16.11
1852	3533995	16.11
1853	3570559	16.11
1854	3570749	16.11
1855	3573786	16.11
1856	3934263	16.11
1857	3935514	16.11
1858	3940333	16.11
1859	3948837	16.11
1860	3949529	16.11
1861	3949935	16.11
1862	3950973	16.11
1863	3955202	16.11
1864	3955655	16.11
1865	3957798	16.11
1866	3958111	16.11
1867	3960885	16.11
1868	4009202	16.11
1869	4009408	16.11
1870	4009648	16.11
1871	4262489	16.11
1872	4405080	16.11
1873	4405094	16.11
1874	4406286	16.11
1875	4406486	16.11
1876	4407064	16.11
1877	4408537	16.11
1878	4409302	16.11
1879	4410021	16.11
1880	4410701	16.11
1881	4411637	16.11
1882	4538124	16.11
1883	4538665	16.11
1884	4539436	16.11
1885	4541348	16.11
1886	4542714	16.11
1887	4543580	16.11
1888	4543998	16.11
1889	4544022	16.11
1890	4544301	16.11
1891	5580321	16.11
1892	1043230	16.11
1893	1095069	16.23
1894	wPt-8455	16.23
1895	wPt-1924	16.23
1896	1110821	16.23
1897	1116128	16.23
1898	Opata_137624_42_PstIMseI_SNP	16.23
1899	Opata_4203439_46_PstIMspI_SNP	16.23
1900	Opata_348276_61_PstIMseI_SNP	16.23
1901	Opata_806468_13_PstIMseI_SNP	16.23
1902	Opata_1012169_46_PstIMseI_SNP	16.23
1903	Opata_24829_27_PstIMseI_SNP	16.23
1904	Opata_582197_36_PstIMseI_SNP	16.23
1905	Opata_13403_18_PstIMluI_SNP	16.23
1906	Opata_518074_48_PstIMseI_SNP	16.23
1907	Opata_414990_51_PstIMseI_SNP	16.23
1908	Opata_1012169_25_PstIMseI_SNP	16.23
1909	Opata_806468_65_PstIMseI_SNP	16.23
1910	Opata_348276_15_PstIMseI_SNP	16.23
1911	Opata_24829_33_PstIMseI_SNP	16.23
1912	Opata_1182134_44_PstIMluI_SNP	16.23
1913	Opata_336160_53_PstIMspI_SNP	16.23
1914	Opata_806468_4_PstIMseI_SNP	16.23
1915	Opata_1036490_47_PstIMspI_SNP	16.23
1916	Opata_24829_26_PstIMseI_SNP	16.23
1917	wPt-4029	16.53
1918	wPt-6280	16.53
1919	3949757	16.53
1920	Opata_390364_30_PstIMseI_SNP	16.53
1921	M6_1952470_PstIMspI_PA	16.53
1922	Opata_648452_71_PstIMseI_SNP	16.53
1923	Opata_913228_20_PstIMseI_SNP	16.53
1924	Opata_1907811_5_PstIMspI_SNP	16.53
1925	M6_171397_PstIMspI_PA	16.53
1926	M6_2416959_PstIMspI_PA	16.53
1927	Opata_85856_67_PstIMseI_SNP	16.53
1928	M6_3741788_PstIMseI_PA	16.53
1929	Opata_1937873_27_PstIMspI_SNP	16.53
1930	Opata_610859_78_PstIMspI_SNP	16.53
1931	Opata_2264180_16_PstIMspI_SNP	16.53
1932	Opata_235336_60_PstIMseI_SNP	16.53
1933	Opata_610859_1_PstIMspI_SNP	16.53
1934	Opata_390364_5_PstIMseI_SNP	16.53
1935	Opata_411721_10_PstIMseI_SNP	16.53
1936	Opata_913228_4_PstIMseI_SNP	16.53
1937	Opata_1937873_26_PstIMspI_SNP	16.53
1938	Opata_1937873_33_PstIMspI_SNP	16.53
1939	Opata_2264180_60_PstIMspI_SNP	16.53
1940	M6_1131230_PstIMseI_PA	16.53
1941	M6_14664_PstIMseI_PA	16.53
1942	M6_572187_PstIMspI_PA	16.53
1943	M6_3631720_PstIMseI_PA	16.53
1944	M6_1498609_PstIMspI_PA	16.53
1945	Excalibur_c35316_154	16.67
1946	Kukri_s115525_295	16.67
1947	BS00010488_51	16.67
1948	wsnp_Ex_c12254_19574891	16.73
1949	wsnp_Ku_c1818_3557408	16.73
1950	Excalibur_c11258_1700	16.73
1951	BobWhite_c31470_532	16.73
1952	Excalibur_c35316_388	16.73
1953	IAAV3403	16.73
1954	BS00015608_51	16.73
1955	BS00065168_51	16.73
1956	tplb0025b13_150	16.73
1957	BS00026456_51	16.73
1958	BS00064205_51	16.73
1959	BS00064204_51	16.73
1960	Xfbb196b	17
1961	Tdurum_contig46733_6628	17.47
1962	BS00031289_51	17.47
1963	RAC875_c744_1935	17.88
1964	BS00058867_51	17.88
1965	CAP11_rep_c7878_143	17.9
1966	Kukri_c3888_1478	17.9
1967	RAC875_c95364_259	17.9
1968	XksuD14.2	18
1969	P32/M54-4	19
1970	BS00082567_51	19.34
1971	CAP12_c3074_192	19.34
1972	BobWhite_c42252_276	19.34
1973	Tdurum_contig43475_155	19.34
1974	BS00023130_51	19.73
1975	BS00059422_51	19.73
1976	M51/P65.5	20
1977	BS00110974_51	20.15
1978	TA001286-0611-w	20.15
1979	CAP8_c1356_189	20.22
1980	Ex_c2840_1013	20.3
1981	Tdurum_contig52189_1322	20.3
1982	Xfba393	21
1983	Xfba254	21
1984	BobWhite_c20902_177	21.55
1985	D_contig36054_1409	21.55
1986	Ku_c28007_1398	21.55
1987	RAC875_c38756_141	21.55
1988	Tdurum_contig43475_978	21.55
1989	BS00023201_51	21.55
1990	2276890	23.73
1991	1114754	23.81
1992	1115257	23.83
1993	2261520	23.84
1994	wPt-379669	23.89
1995	wPt-731846	23.9
1996	wPt-9229	24
1997	2290624	24
1998	1011662	24.01
1999	1013527	24.01
[truncated: 22,279 more rows]

## Sheet: 1B
Loci Number	Marker	Centimorgans	Meta-QTL 1	Meta-QTL 2
1	Gli-B1	0
2	1389182	0
3	RFL_Contig293_498	0
4	1168714	0.63
5	1385761	0.63
6	Excalibur_c10065_411	1.42
7	1723549	1.84
8	1221578	3
9	2300612	3
10	2252917	3.11
11	RAC875_c18591_175	3.43
12	1104616	3.58
13	1119717	3.58
14	1195188	3.58
15	1268227	3.58
16	1765576	3.58
17	Xbcd1434	4
18	Xpsr11(Glu-3).1	4
19	Xopw13-435	4
20	Yr10	4
21	1104008	4.03
22	1206668	4.03
23	1089620	4.19
24	1163555	4.19
25	1262584	4.19
26	1270095	4.2
27	1159680	4.25
28	Excalibur_c71158_117	4.35
29	1120343	4.39
30	1131763	4.39
31	1377681	4.39
32	2279185	4.39
33	1130108	4.46
34	1138747	4.53
35	980920	4.71
36	997207	4.71
37	1114944	4.71
38	2321150	4.71
39	1125144	4.78
40	1131734	4.78
41	D_GDS7LZN02GBBZ2_143	4.85
42	Glu-B3	5
43	Xmtd161a	5
44	Xfbb250b	5
45	Xpsp3000	5
46	Xmta16a	5
47	Kukri_c18951_853	5.27
48	BS00050522_51	5.27
49	1120108	5.34
50	1124279	5.34
51	BS00096770_51	5.34
52	1113179	5.92
53	Kukri_c18951_493	5.95
54	XksuD14.3	6
55	2303647	6.26
56	1164986	6.48
57	981782	6.53
58	1057112	6.53
59	1100352	6.53
60	1100397	6.53
61	1102794	6.53
62	1384164	6.53
63	1764866	6.53
64	1767597	6.53
65	1770145	6.53
66	1100552	6.84
67	1121163	6.84
68	1237955	6.84
69	1239340	6.84
70	1377658	6.84
71	2291345	6.84
72	3021227	6.85
73	372470	6.88
74	1255911	6.89
75	1028395	6.95
76	1233378	6.95
77	wPt-5325	6.97
78	P31/M52-2	7
79	1679457	7.04
80	3064945	7.04
81	1144631	7.06
82	1279732	7.06
83	1687684	7.06
84	2332069	7.06
85	346000	7.16
86	1126017	7.16
87	1259845	7.16
88	1279858	7.16
89	1374450	7.16
90	1253454	7.17
91	1278422	7.17
92	1386837	7.17
93	Ogliada	8
94	Xmta14b	8
95	D_contig37179_75	8.36
96	BS00026180_51	8.36
97	BS00022820_51	8.36
98	BS00022504_51	8.36
99	RAC875_c62503_372	8.36
100	RAC875_c5727_1074	8.36
101	RAC875_c30138_595	8.36
102	RAC875_c24163_155	8.36
103	Kukri_c44369_131	8.36
104	Kukri_c2465_1892	8.36
105	BobWhite_c65478_119	8.36
106	Jagger_c5878_119	8.36
107	Excalibur_c21898_1423	8.36
108	Excalibur_c10657_796	8.36
109	Excalibur_c10657_1280	8.36
110	CAP12_c7629_189	8.36
111	BS00093078_51	8.36
112	BS00076889_51	8.36
113	BS00071333_51	8.36
114	Xpsr11(Glu-3)	8.8
115	Xpsr12(Glu-1)	9
116	Tdurum_contig28703_293	9.4
117	BS00063418_51	9.68
118	wsnp_Ex_c10307_16890310	9.68
119	BS00023377_51	9.68
120	Tdurum_contig76550_1364	9.68
121	Tdurum_contig76550_1261	9.68
122	BS00022505_51	9.68
123	BS00022482_51	9.68
124	BobWhite_c14681_198	9.68
125	TA006040-0724	9.68
126	TA001594-0748	9.68
127	BS00010868_51	9.68
128	RAC875_rep_c74067_541	9.68
129	RAC875_c32874_1101	9.68
130	Kukri_rep_c106834_139	9.68
131	Kukri_c8390_1515	9.68
132	Kukri_c79308_278	9.68
133	Kukri_c37738_417	9.68
134	BobWhite_c5793_372	9.68
135	Jagger_c1888_277	9.68
136	Excalibur_c5562_380	9.68
137	Excalibur_c43567_913	9.68
138	Excalibur_c43567_282	9.68
139	Ex_c13871_694	9.68
140	BS00111170_51	9.68
141	BS00083177_51	9.68
142	BS00082565_51	9.68
143	XksuD14	9.8
144	GENE-0249_122	10.33
145	Excalibur_c51033_173	10.33
146	D_GB5Y7FA01BMOJY_241	10.33
147	BS00094570_51	10.33
148	1069302	10.39
149	1033064	10.49
150	1296008	10.58
151	RAC875_c67826_84	10.79
152	Kukri_c5384_86	10.79
153	3032510	10.86
154	4004441	10.99
155	Xcfd15	11
156	Xpsr11(Glu-3).2	11
157	RAC875_rep_c74595_301	11.03
158	Excalibur_c64975_90	11.03
159	Excalibur_c15002_230	11.03
160	BS00022458_51	11.06
161	D_contig57829_235	11.06
162	1110181	11.08
163	1128469	11.43
164	1130076	11.53
165	1103352	11.56
166	1386422	11.58
167	Xwhs179.1	12
168	XHplc2-3	12
169	1252811	12.14
170	1100040	12.28
171	1091033	12.52
172	1167345	12.52
173	Xhor12c	13
174	Xgpw1143	13
175	XMGL077	13
176	1218438	13.05
177	1022796	13.14
178	1094414	13.14
179	1364334	13.14
180	3023573	13.14
181	wPt-0320	13.17
182	wPt-1972	13.23
183	wPt-667259	13.23
184	wPt-732141	13.23
185	wPt-1560	13.26
186	3021864	13.27
187	3027640	13.5
188	Xpsr963.2	14
189	Xwhs179	14.1
190	1102824	14.1
191	1255164	14.1
192	BS00023084_51	14.17
193	Ra_c40444_302	14.17
194	Kukri_c8390_801	14.17
195	Kukri_c8390_1102	14.17
196	Kukri_c38553_173	14.17
197	Excalibur_c415_844	14.17
198	BS00105813_51	14.17
199	1256246	14.19
200	1025459	14.39
201	Xgwm608	14.4
202	1192892	14.73
203	Kukri_c30661_321	14.74
204	997799	14.74
205	1029808	14.74
206	1055751	14.74
207	1087990	14.74
208	1093829	14.74
209	1103305	14.74
210	1119497	14.74
211	1125459	14.74
212	1260757	14.74
213	1068056	14.99
214	M71/P77.9	15
215	Xmwg938a	15
216	1091047	15.01
217	1119950	15.01
218	2306700	15.01
219	2364961	15.01
220	4991533	15.01
221	BS00022323_51	15.16
222	Ra_c78638_309	15.16
223	Ra_c40444_243	15.16
224	116373	15.18
225	742499	15.18
226	994460	15.18
227	1005516	15.18
228	1083403	15.18
229	1095372	15.18
230	1106752	15.18
231	1112340	15.18
232	1118325	15.18
233	1119860	15.18
234	1133510	15.18
235	1138644	15.18
236	1159344	15.18
237	1228418	15.18
238	1241770	15.18
239	1254664	15.18
240	1267756	15.18
241	1270497	15.18
242	1271064	15.18
243	1280190	15.18
244	1355415	15.18
245	1249642	15.31
246	wPt-7259	15.31
247	wPt-4107	15.31
248	wPt-8930	15.31
249	wPt-3477	15.31
250	tPt-5080	15.31
251	wPt-6370	15.31
252	wPt-668076	15.31
253	wPt-731699	15.31
254	1094724	15.33
255	1255154	15.33
256	1754851	15.33
257	2276217	15.33
258	344609	15.36
259	wPt-664964	15.36
260	1242303	15.37
261	996494	15.62
262	1221222	15.62
263	1237400	15.62
264	2277028	15.62
265	2325608	15.62
266	3949657	15.62
267	4540205	15.62
268	5332859	15.62
269	wPt-6442	15.64
270	rPt-8894	15.69
271	1151931	15.74
272	wPt-9605	15.76
273	4910862	15.84
274	1379344	15.97
275	XgpwE12	16
276	Xmta16d	16
277	Xopah20-1100	16
278	1010700	16.19
279	1165643	16.19
280	1207903	16.19
281	1285118	16.19
282	2280710	16.19
283	2311091	16.19
284	2321290	16.19
285	3034036	16.19
286	3533384	16.19
287	372480	16.23
288	993287	16.32
289	1096003	16.36
290	372528	16.41
291	987796	16.49
292	990828	16.49
293	999471	16.49
294	1020054	16.49
295	1129253	16.49
296	1131371	16.49
297	1218219	16.49
298	1241552	16.49
299	1269076	16.49
300	1382817	16.49
301	1405059	16.49
302	1685753	16.49
303	2276595	16.49
304	2277405	16.49
305	2306964	16.49
306	wPt-744437	16.6
307	3022056	16.6
308	wPt-0359	16.62
309	1013202	16.65
310	1125889	16.83
311	1150994	16.84
312	wPt-742499	16.9
313	1082519	16.92
314	1680765	16.96
315	Xgwm550	17
316	Xfbb234	17
317	Xfbb260a	17
318	P34/M51-285	17
319	M65/P64.4	17
320	1395366	17.02
321	Tdurum_contig403_122	17.05
322	1264722	17.06
323	1267491	17.06
324	GENE-1322_33	17.61
325	1114831	17.66
326	1116256	17.66
327	1230430	17.66
328	1258659	17.66
329	1267555	17.66
330	1267802	17.66
331	1315136	17.76
332	3033865	17.76
333	3385276	17.89
334	Xmwg60d	18
335	1080562	18.27
336	1113016	18.27
337	1117769	18.27
338	1119769	18.27
339	1121511	18.27
340	1128229	18.27
341	1134277	18.27
342	1390925	18.27
343	1684456	18.27
344	1698903	18.27
345	1722848	18.27
346	2326290	18.27
347	3025119	18.27
348	1280120	18.59
349	BS00064698_51	18.74
350	Kukri_rep_c92398_80	18.74
351	D_GB5Y7FA01C2ERV_339	18.74
352	CAP7_c3299_342	18.74
353	CAP7_c3299_316	18.74
354	3222242	18.78
355	3948136	18.78
356	3956329	18.78
357	RAC875_c2713_3350	18.81
358	Kukri_rep_c109898_195	18.81
359	Kukri_c27690_169	18.81
360	1105554	18.83
361	BS00067277_51	18.85
362	Excalibur_c32472_263	18.85
363	D_GBB4FNX02H5X2X_75	18.85
364	BS00000487_51	18.86
365	Xfbb160x	19
366	1400283	19.01
367	1260343	19.01
368	3030515	19.07
369	1139274	19.17
370	Xwmc818	19.5
371	BS00015608_51	19.79
372	BS00065413_51	19.79
373	BS00030768_51	19.79
374	1038075	19.94
375	1061190	19.94
376	1116963	19.94
377	1129111	19.94
378	1130314	19.94
379	1137958	19.94
380	1138503	19.94
381	1276113	19.94
382	1279944	19.94
383	P41/M48-174	20
384	3028757	20.01
385	1229031	20.05
386	1378958	20.11
387	987605	20.24
388	tPt-7063	20.26
389	wPt-374608	20.27
390	wPt-0734	20.28
391	wPt-0328	20.36
392	wPt-5740	20.36
393	rPt-2040	20.36
394	wPt-2762	20.36
395	wPt-4343	20.36
396	wPt-5798	20.36
397	wPt-743523	20.36
398	1108556	20.5
399	1159175	20.5
400	1258616	20.5
401	1268781	20.5
402	1697187	20.5
403	1745245	20.5
404	2324371	20.5
405	4991863	20.5
406	4992040	20.5
407	4992340	20.5
408	4992359	20.5
409	1095865	20.74
410	1121545	20.74
411	1132246	20.74
412	1269791	20.74
413	1279487	20.74
414	2256097	20.74
415	3030319	20.74
416	5338386	20.74
417	1220370	20.97
418	1280388	20.97
419	Xmwg837a	21
420	BS00066271_51	21.05
421	Tdurum_contig8791_415	21.05
422	RAC875_rep_c104133_1757	21.05
423	RAC875_c9457_457	21.05
424	RAC875_c8282_644	21.05
425	RAC875_c40444_84	21.05
426	RAC875_c16981_691	21.05
427	RAC875_c11276_340	21.05
428	Kukri_c8390_547	21.05
429	Kukri_c8390_441	21.05
430	Kukri_c47679_85	21.05
431	Kukri_c35451_437	21.05
432	Ku_c8810_895	21.05
433	Jagger_c4_87	21.05
434	IAAV392	21.05
435	Excalibur_rep_c110294_82	21.05
436	Excalibur_c43567_633	21.05
437	Excalibur_c30569_384	21.05
438	Excalibur_c2868_1808	21.05
439	BS00108242_51	21.05
440	344562	21.09
441	1116635	21.35
442	D_GDRF1KQ01EEUZ7_267	21.55
443	D_GB5Y7FA01D7RZC_302	21.58
444	CAP8_c5190_146	21.58
445	Xwmc51	21.6
446	1097911	21.72
447	1100105	21.72
448	1108594	21.72
449	1120086	21.72
450	2261022	21.72
451	wPt-4863	21.76
452	4909549	21.78
453	1092369	21.87
454	996295	21.88
455	4992786	21.88
456	116523	21.9
457	wPt-7273	21.92
458	1260565	21.97
459	1265500	21.97
460	1269623	21.97
461	3021221	21.97
462	1130128	21.98
463	Xwmc222	22
464	Rg1	22
465	Xcdo99	22
466	wsnp_JD_c5316_6447231	22.03
467	995325	22.06
468	1056933	22.06
469	1120912	22.06
470	2278761	22.06
471	3021370	22.06
472	1107738	22.14
473	1206403	22.14
474	1267520	22.14
475	1382614	22.15
476	BS00062122_51	22.21
477	1039010	22.22
478	1103523	22.22
479	1111815	22.22
480	1160617	22.22
481	1201213	22.22
482	1261257	22.22
483	1263117	22.22
484	1266715	22.22
485	1670572	22.22
486	Tdurum_contig31941_276	22.23
487	Excalibur_c28255_482	22.23
488	wsnp_Ku_c7822_13408189	22.24
489	RAC875_c2313_887	22.24
490	Kukri_c2951_1188	22.24
491	Kukri_c136_857	22.24
492	Kukri_c136_289	22.24
493	Tdurum_contig42633_1282	22.24
494	Tdurum_contig42633_1120	22.24
495	RAC875_rep_c105400_1131	22.24
496	RAC875_c44107_1133	22.24
497	Kukri_rep_c84426_281	22.24
498	Kukri_c2951_2574	22.24
499	Ku_c24970_523	22.24
500	BobWhite_c5441_151	22.24
501	Excalibur_c810_328	22.24
502	Excalibur_c5713_895	22.24
503	BS00068513_51	22.24
504	wPt-7422	22.25
505	wPt-0983	22.25
506	wPt-1238	22.25
507	wPt-1500	22.25
508	wPt-1568	22.25
509	wPt-1912	22.25
510	wPt-3411	22.25
511	wPt-4200	22.25
512	wPt-4786	22.25
513	wPt-7138	22.25
514	wPt-7708	22.25
515	wPt-2395	22.25
516	3024364	22.25
517	984407	22.25
518	1000820	22.25
519	1014578	22.25
520	1019708	22.25
521	1044187	22.25
522	1062837	22.25
523	1099844	22.25
524	1105208	22.25
525	1136194	22.25
526	1218371	22.25
527	1219107	22.25
528	1235141	22.25
529	1249334	22.25
530	1261196	22.25
531	1267644	22.25
532	1386028	22.25
533	1696476	22.25
534	2303538	22.25
535	3021598	22.25
536	3024762	22.25
537	3222538	22.25
538	3384786	22.25
539	3938363	22.25
540	3959292	22.25
541	3960892	22.25
542	4008280	22.25
543	4261406	22.25
544	4535915	22.25
545	4541202	22.25
546	4542857	22.25
547	4543373	22.25
548	4989865	22.25
549	4991272	22.25
550	4992243	22.25
551	4993115	22.25
552	7331310	22.25
553	wPt-10703	22.25
554	tPt-1772	22.25
555	wPt-2988	22.25
556	Opata_129843_PstIMluI_PA	22.25
557	Opata_1508926_PstIMluI_PA	22.25
558	Opata_1509788_PstIMluI_PA	22.25
559	Opata_1557238_PstIMluI_PA	22.25
560	Opata_1557641_PstIMluI_PA	22.25
561	Opata_1571998_PstIMluI_PA	22.25
562	Opata_1837196_PstIMluI_PA	22.25
563	Opata_1855018_PstIMluI_PA	22.25
564	Opata_1894744_PstIMluI_PA	22.25
565	Opata_2159144_PstIMluI_PA	22.25
566	Opata_216829_PstIMluI_PA	22.25
567	Opata_2196473_PstIMluI_PA	22.25
568	Opata_2217662_PstIMluI_PA	22.25
569	Opata_2389500_PstIMluI_PA	22.25
570	Opata_2517502_PstIMluI_PA	22.25
571	Opata_304511_PstIMluI_PA	22.25
572	Opata_307708_PstIMluI_PA	22.25
573	Opata_49867_PstIMluI_PA	22.25
574	Opata_7659_PstIMluI_PA	22.25
575	Opata_933895_PstIMluI_PA	22.25
576	Opata_99297_PstIMluI_PA	22.25
577	M6_1231325_PstIMseI_PA	22.25
578	M6_2673969_PstIMseI_PA	22.25
579	M6_355549_PstIMseI_PA	22.25
580	M6_56541_PstIMseI_PA	22.25
581	Opata_10071_PstIMseI_PA	22.25
582	Opata_1012974_PstIMseI_PA	22.25
583	Opata_1015949_PstIMseI_PA	22.25
584	Opata_1017660_PstIMseI_PA	22.25
585	Opata_1024629_PstIMseI_PA	22.25
586	Opata_104773_PstIMseI_PA	22.25
587	Opata_1064306_PstIMseI_PA	22.25
588	Opata_1090399_PstIMseI_PA	22.25
589	Opata_1096215_PstIMseI_PA	22.25
590	Opata_1102209_PstIMseI_PA	22.25
591	Opata_110223_PstIMseI_PA	22.25
592	Opata_1104078_PstIMseI_PA	22.25
593	Opata_1131716_PstIMseI_PA	22.25
594	Opata_113366_PstIMseI_PA	22.25
595	Opata_1142471_PstIMseI_PA	22.25
596	Opata_1147652_PstIMseI_PA	22.25
597	Opata_115891_PstIMseI_PA	22.25
598	Opata_1159827_PstIMseI_PA	22.25
599	Opata_1160008_PstIMseI_PA	22.25
600	Opata_1162094_PstIMseI_PA	22.25
601	Opata_1172040_PstIMseI_PA	22.25
602	Opata_1190793_PstIMseI_PA	22.25
603	Opata_119404_PstIMseI_PA	22.25
604	Opata_1197055_PstIMseI_PA	22.25
605	Opata_1197322_PstIMseI_PA	22.25
606	Opata_1199767_PstIMseI_PA	22.25
607	Opata_1203053_PstIMseI_PA	22.25
608	Opata_1205294_PstIMseI_PA	22.25
609	Opata_1209362_PstIMseI_PA	22.25
610	Opata_121077_PstIMseI_PA	22.25
611	Opata_1233139_PstIMseI_PA	22.25
612	Opata_1239554_PstIMseI_PA	22.25
613	Opata_1246684_PstIMseI_PA	22.25
614	Opata_1260098_PstIMseI_PA	22.25
615	Opata_1301741_PstIMseI_PA	22.25
616	Opata_1313244_PstIMseI_PA	22.25
617	Opata_1362926_PstIMseI_PA	22.25
618	Opata_1387495_PstIMseI_PA	22.25
619	Opata_1408146_PstIMseI_PA	22.25
620	Opata_1411963_PstIMseI_PA	22.25
621	Opata_1440556_PstIMseI_PA	22.25
622	Opata_1442953_PstIMseI_PA	22.25
623	Opata_145498_PstIMseI_PA	22.25
624	Opata_1462603_PstIMseI_PA	22.25
625	Opata_146437_PstIMseI_PA	22.25
626	Opata_148580_PstIMseI_PA	22.25
627	Opata_1488355_PstIMseI_PA	22.25
628	Opata_150568_PstIMseI_PA	22.25
629	Opata_151780_PstIMseI_PA	22.25
630	Opata_1564908_PstIMseI_PA	22.25
631	Opata_1571542_PstIMseI_PA	22.25
632	Opata_1600892_PstIMseI_PA	22.25
633	Opata_1607339_PstIMseI_PA	22.25
634	Opata_1611923_PstIMseI_PA	22.25
635	Opata_1616547_PstIMseI_PA	22.25
636	Opata_1621397_PstIMseI_PA	22.25
637	Opata_167152_PstIMseI_PA	22.25
638	Opata_169140_PstIMseI_PA	22.25
639	Opata_1745790_PstIMseI_PA	22.25
640	Opata_175543_PstIMseI_PA	22.25
641	Opata_1766461_PstIMseI_PA	22.25
642	Opata_1768149_PstIMseI_PA	22.25
643	Opata_1769626_PstIMseI_PA	22.25
644	Opata_178331_PstIMseI_PA	22.25
645	Opata_1784373_PstIMseI_PA	22.25
646	Opata_1788646_PstIMseI_PA	22.25
647	Opata_1813963_PstIMseI_PA	22.25
648	Opata_1835947_PstIMseI_PA	22.25
649	Opata_183615_PstIMseI_PA	22.25
650	Opata_1843153_PstIMseI_PA	22.25
651	Opata_1953397_PstIMseI_PA	22.25
652	Opata_1972675_PstIMseI_PA	22.25
653	Opata_201332_PstIMseI_PA	22.25
654	Opata_2036424_PstIMseI_PA	22.25
655	Opata_2037585_PstIMseI_PA	22.25
656	Opata_2040276_PstIMseI_PA	22.25
657	Opata_2082421_PstIMseI_PA	22.25
658	Opata_2123714_PstIMseI_PA	22.25
659	Opata_2128454_PstIMseI_PA	22.25
660	Opata_2138577_PstIMseI_PA	22.25
661	Opata_215440_PstIMseI_PA	22.25
662	Opata_216472_PstIMseI_PA	22.25
663	Opata_2166117_PstIMseI_PA	22.25
664	Opata_219529_PstIMseI_PA	22.25
665	Opata_222045_PstIMseI_PA	22.25
666	Opata_2238090_PstIMseI_PA	22.25
667	Opata_226195_PstIMseI_PA	22.25
668	Opata_228314_PstIMseI_PA	22.25
669	Opata_2340909_PstIMseI_PA	22.25
670	Opata_234451_PstIMseI_PA	22.25
671	Opata_2366010_PstIMseI_PA	22.25
672	Opata_2374051_PstIMseI_PA	22.25
673	Opata_2381425_PstIMseI_PA	22.25
674	Opata_24099_PstIMseI_PA	22.25
675	Opata_2420696_PstIMseI_PA	22.25
676	Opata_2465436_PstIMseI_PA	22.25
677	Opata_2471224_PstIMseI_PA	22.25
678	Opata_2507845_PstIMseI_PA	22.25
679	Opata_2511224_PstIMseI_PA	22.25
680	Opata_2520382_PstIMseI_PA	22.25
681	Opata_2559731_PstIMseI_PA	22.25
682	Opata_2571572_PstIMseI_PA	22.25
683	Opata_2613035_PstIMseI_PA	22.25
684	Opata_2628543_PstIMseI_PA	22.25
685	Opata_264542_PstIMseI_PA	22.25
686	Opata_265673_PstIMseI_PA	22.25
687	Opata_2670644_PstIMseI_PA	22.25
688	Opata_2701761_PstIMseI_PA	22.25
689	Opata_2702809_PstIMseI_PA	22.25
690	Opata_2717496_PstIMseI_PA	22.25
691	Opata_273420_PstIMseI_PA	22.25
692	Opata_2760708_PstIMseI_PA	22.25
693	Opata_2769137_PstIMseI_PA	22.25
694	Opata_2797021_PstIMseI_PA	22.25
695	Opata_280197_PstIMseI_PA	22.25
696	Opata_2843999_PstIMseI_PA	22.25
697	Opata_285363_PstIMseI_PA	22.25
698	Opata_2854908_PstIMseI_PA	22.25
699	Opata_285927_PstIMseI_PA	22.25
700	Opata_2912021_PstIMseI_PA	22.25
701	Opata_2978497_PstIMseI_PA	22.25
702	Opata_2980352_PstIMseI_PA	22.25
703	Opata_3006199_PstIMseI_PA	22.25
704	Opata_3071004_PstIMseI_PA	22.25
705	Opata_308638_PstIMseI_PA	22.25
706	Opata_310756_PstIMseI_PA	22.25
707	Opata_3297705_PstIMseI_PA	22.25
708	Opata_331647_PstIMseI_PA	22.25
709	Opata_3375122_PstIMseI_PA	22.25
710	Opata_3393301_PstIMseI_PA	22.25
711	Opata_3448_PstIMseI_PA	22.25
712	Opata_3507487_PstIMseI_PA	22.25
713	Opata_351154_PstIMseI_PA	22.25
714	Opata_354625_PstIMseI_PA	22.25
715	Opata_3605782_PstIMseI_PA	22.25
716	Opata_367607_PstIMseI_PA	22.25
717	Opata_372335_PstIMseI_PA	22.25
718	Opata_376155_PstIMseI_PA	22.25
719	Opata_377168_PstIMseI_PA	22.25
720	Opata_3834458_PstIMseI_PA	22.25
721	Opata_3846809_PstIMseI_PA	22.25
722	Opata_384770_PstIMseI_PA	22.25
723	Opata_3850095_PstIMseI_PA	22.25
724	Opata_3892206_PstIMseI_PA	22.25
725	Opata_389346_PstIMseI_PA	22.25
726	Opata_3927371_PstIMseI_PA	22.25
727	Opata_3996251_PstIMseI_PA	22.25
728	Opata_4031800_PstIMseI_PA	22.25
729	Opata_403950_PstIMseI_PA	22.25
730	Opata_4044057_PstIMseI_PA	22.25
731	Opata_408852_PstIMseI_PA	22.25
732	Opata_4214609_PstIMseI_PA	22.25
733	Opata_422833_PstIMseI_PA	22.25
734	Opata_432900_PstIMseI_PA	22.25
735	Opata_4338420_PstIMseI_PA	22.25
736	Opata_434078_PstIMseI_PA	22.25
737	Opata_4430_PstIMseI_PA	22.25
738	Opata_4476864_PstIMseI_PA	22.25
739	Opata_465884_PstIMseI_PA	22.25
740	Opata_467789_PstIMseI_PA	22.25
741	Opata_47845_PstIMseI_PA	22.25
742	Opata_481240_PstIMseI_PA	22.25
743	Opata_482703_PstIMseI_PA	22.25
744	Opata_486574_PstIMseI_PA	22.25
745	Opata_51258_PstIMseI_PA	22.25
746	Opata_517413_PstIMseI_PA	22.25
747	Opata_519376_PstIMseI_PA	22.25
748	Opata_539417_PstIMseI_PA	22.25
749	Opata_543205_PstIMseI_PA	22.25
750	Opata_554905_PstIMseI_PA	22.25
751	Opata_554912_PstIMseI_PA	22.25
752	Opata_556597_PstIMseI_PA	22.25
753	Opata_556654_PstIMseI_PA	22.25
754	Opata_558454_PstIMseI_PA	22.25
755	Opata_560833_PstIMseI_PA	22.25
756	Opata_561634_PstIMseI_PA	22.25
757	Opata_561841_PstIMseI_PA	22.25
758	Opata_583225_PstIMseI_PA	22.25
759	Opata_590247_PstIMseI_PA	22.25
760	Opata_644183_PstIMseI_PA	22.25
761	Opata_645365_PstIMseI_PA	22.25
762	Opata_663654_PstIMseI_PA	22.25
763	Opata_684679_PstIMseI_PA	22.25
764	Opata_698616_PstIMseI_PA	22.25
765	Opata_701979_PstIMseI_PA	22.25
766	Opata_706869_PstIMseI_PA	22.25
767	Opata_708068_PstIMseI_PA	22.25
768	Opata_712863_PstIMseI_PA	22.25
769	Opata_719215_PstIMseI_PA	22.25
770	Opata_72218_PstIMseI_PA	22.25
771	Opata_726397_PstIMseI_PA	22.25
772	Opata_729562_PstIMseI_PA	22.25
773	Opata_732867_PstIMseI_PA	22.25
774	Opata_734890_PstIMseI_PA	22.25
775	Opata_735696_PstIMseI_PA	22.25
776	Opata_747627_PstIMseI_PA	22.25
777	Opata_771372_PstIMseI_PA	22.25
778	Opata_784272_PstIMseI_PA	22.25
779	Opata_78998_PstIMseI_PA	22.25
780	Opata_790219_PstIMseI_PA	22.25
781	Opata_791108_PstIMseI_PA	22.25
782	Opata_796901_PstIMseI_PA	22.25
783	Opata_799433_PstIMseI_PA	22.25
784	Opata_808603_PstIMseI_PA	22.25
785	Opata_811539_PstIMseI_PA	22.25
786	Opata_825507_PstIMseI_PA	22.25
787	Opata_83227_PstIMseI_PA	22.25
788	Opata_832738_PstIMseI_PA	22.25
789	Opata_837402_PstIMseI_PA	22.25
790	Opata_847219_PstIMseI_PA	22.25
791	Opata_849047_PstIMseI_PA	22.25
792	Opata_852980_PstIMseI_PA	22.25
793	Opata_855110_PstIMseI_PA	22.25
794	Opata_8594_PstIMseI_PA	22.25
795	Opata_872713_PstIMseI_PA	22.25
796	Opata_876127_PstIMseI_PA	22.25
797	Opata_90725_PstIMseI_PA	22.25
798	Opata_926204_PstIMseI_PA	22.25
799	Opata_950934_PstIMseI_PA	22.25
800	Opata_962639_PstIMseI_PA	22.25
801	Opata_981530_PstIMseI_PA	22.25
802	Opata_995886_PstIMseI_PA	22.25
803	Opata_997792_PstIMseI_PA	22.25
804	M6_1152604_PstIMspI_PA	22.25
805	M6_1159255_PstIMspI_PA	22.25
806	M6_1160459_PstIMspI_PA	22.25
807	M6_1322484_PstIMspI_PA	22.25
808	M6_1338927_PstIMspI_PA	22.25
809	M6_1494602_PstIMspI_PA	22.25
810	M6_1638270_PstIMspI_PA	22.25
811	M6_2219663_PstIMspI_PA	22.25
812	M6_2280008_PstIMspI_PA	22.25
813	M6_2576429_PstIMspI_PA	22.25
814	M6_2976307_PstIMspI_PA	22.25
815	M6_3285248_PstIMspI_PA	22.25
816	M6_3330598_PstIMspI_PA	22.25
817	M6_428189_PstIMspI_PA	22.25
818	M6_909729_PstIMspI_PA	22.25
819	M6_919969_PstIMspI_PA	22.25
820	Opata_1009331_PstIMspI_PA	22.25
821	Opata_1022893_PstIMspI_PA	22.25
822	Opata_1041503_PstIMspI_PA	22.25
823	Opata_1088943_PstIMspI_PA	22.25
824	Opata_1098758_PstIMspI_PA	22.25
825	Opata_1104310_PstIMspI_PA	22.25
826	Opata_1122260_PstIMspI_PA	22.25
827	Opata_1160313_PstIMspI_PA	22.25
828	Opata_1161657_PstIMspI_PA	22.25
829	Opata_1177549_PstIMspI_PA	22.25
830	Opata_1178970_PstIMspI_PA	22.25
831	Opata_1179745_PstIMspI_PA	22.25
832	Opata_1296103_PstIMspI_PA	22.25
833	Opata_1322033_PstIMspI_PA	22.25
834	Opata_132711_PstIMspI_PA	22.25
835	Opata_1333413_PstIMspI_PA	22.25
836	Opata_1356449_PstIMspI_PA	22.25
837	Opata_1363648_PstIMspI_PA	22.25
838	Opata_138086_PstIMspI_PA	22.25
839	Opata_1393984_PstIMspI_PA	22.25
840	Opata_1399529_PstIMspI_PA	22.25
841	Opata_1427022_PstIMspI_PA	22.25
842	Opata_1432110_PstIMspI_PA	22.25
843	Opata_1441789_PstIMspI_PA	22.25
844	Opata_1499903_PstIMspI_PA	22.25
845	Opata_1517239_PstIMspI_PA	22.25
846	Opata_1529003_PstIMspI_PA	22.25
847	Opata_1549444_PstIMspI_PA	22.25
848	Opata_1552985_PstIMspI_PA	22.25
849	Opata_155604_PstIMspI_PA	22.25
850	Opata_1561711_PstIMspI_PA	22.25
851	Opata_1572932_PstIMspI_PA	22.25
852	Opata_1598743_PstIMspI_PA	22.25
853	Opata_1637741_PstIMspI_PA	22.25
854	Opata_1637748_PstIMspI_PA	22.25
855	Opata_1650820_PstIMspI_PA	22.25
856	Opata_1672594_PstIMspI_PA	22.25
857	Opata_1673715_PstIMspI_PA	22.25
858	Opata_1675888_PstIMspI_PA	22.25
859	Opata_168508_PstIMspI_PA	22.25
860	Opata_1691406_PstIMspI_PA	22.25
861	Opata_1697929_PstIMspI_PA	22.25
862	Opata_1698820_PstIMspI_PA	22.25
863	Opata_1713605_PstIMspI_PA	22.25
864	Opata_1716884_PstIMspI_PA	22.25
865	Opata_1723523_PstIMspI_PA	22.25
866	Opata_1745403_PstIMspI_PA	22.25
867	Opata_1770360_PstIMspI_PA	22.25
868	Opata_1781541_PstIMspI_PA	22.25
869	Opata_1790126_PstIMspI_PA	22.25
870	Opata_1791276_PstIMspI_PA	22.25
871	Opata_1798303_PstIMspI_PA	22.25
872	Opata_1807746_PstIMspI_PA	22.25
873	Opata_1815490_PstIMspI_PA	22.25
874	Opata_1830691_PstIMspI_PA	22.25
875	Opata_1835310_PstIMspI_PA	22.25
876	Opata_1837037_PstIMspI_PA	22.25
877	Opata_1849405_PstIMspI_PA	22.25
878	Opata_1856556_PstIMspI_PA	22.25
879	Opata_1909201_PstIMspI_PA	22.25
880	Opata_1967177_PstIMspI_PA	22.25
881	Opata_1973271_PstIMspI_PA	22.25
882	Opata_1976042_PstIMspI_PA	22.25
883	Opata_1990423_PstIMspI_PA	22.25
884	Opata_1994036_PstIMspI_PA	22.25
885	Opata_1999820_PstIMspI_PA	22.25
886	Opata_2002748_PstIMspI_PA	22.25
887	Opata_2007089_PstIMspI_PA	22.25
888	Opata_2013238_PstIMspI_PA	22.25
889	Opata_2016572_PstIMspI_PA	22.25
890	Opata_2020882_PstIMspI_PA	22.25
891	Opata_2076705_PstIMspI_PA	22.25
892	Opata_2077749_PstIMspI_PA	22.25
893	Opata_2083239_PstIMspI_PA	22.25
894	Opata_2101781_PstIMspI_PA	22.25
895	Opata_2102639_PstIMspI_PA	22.25
896	Opata_2102752_PstIMspI_PA	22.25
897	Opata_2112858_PstIMspI_PA	22.25
898	Opata_2117008_PstIMspI_PA	22.25
899	Opata_2121328_PstIMspI_PA	22.25
900	Opata_2122113_PstIMspI_PA	22.25
901	Opata_2124933_PstIMspI_PA	22.25
902	Opata_2125019_PstIMspI_PA	22.25
903	Opata_2151745_PstIMspI_PA	22.25
904	Opata_2156172_PstIMspI_PA	22.25
905	Opata_2156530_PstIMspI_PA	22.25
906	Opata_2164776_PstIMspI_PA	22.25
907	Opata_2183309_PstIMspI_PA	22.25
908	Opata_2197742_PstIMspI_PA	22.25
909	Opata_2257078_PstIMspI_PA	22.25
910	Opata_2298126_PstIMspI_PA	22.25
911	Opata_2357510_PstIMspI_PA	22.25
912	Opata_2367520_PstIMspI_PA	22.25
913	Opata_2386143_PstIMspI_PA	22.25
914	Opata_2391472_PstIMspI_PA	22.25
915	Opata_241903_PstIMspI_PA	22.25
916	Opata_2427955_PstIMspI_PA	22.25
917	Opata_2429889_PstIMspI_PA	22.25
918	Opata_2439127_PstIMspI_PA	22.25
919	Opata_2454772_PstIMspI_PA	22.25
920	Opata_2463731_PstIMspI_PA	22.25
921	Opata_2467142_PstIMspI_PA	22.25
922	Opata_2481157_PstIMspI_PA	22.25
923	Opata_2483759_PstIMspI_PA	22.25
924	Opata_2489154_PstIMspI_PA	22.25
925	Opata_2495353_PstIMspI_PA	22.25
926	Opata_2514865_PstIMspI_PA	22.25
927	Opata_2520594_PstIMspI_PA	22.25
928	Opata_256635_PstIMspI_PA	22.25
929	Opata_2576484_PstIMspI_PA	22.25
930	Opata_2588442_PstIMspI_PA	22.25
931	Opata_2602659_PstIMspI_PA	22.25
932	Opata_2609685_PstIMspI_PA	22.25
933	Opata_2636764_PstIMspI_PA	22.25
934	Opata_2639360_PstIMspI_PA	22.25
935	Opata_2686020_PstIMspI_PA	22.25
936	Opata_2692073_PstIMspI_PA	22.25
937	Opata_2693335_PstIMspI_PA	22.25
938	Opata_2705525_PstIMspI_PA	22.25
939	Opata_2715505_PstIMspI_PA	22.25
940	Opata_2728166_PstIMspI_PA	22.25
941	Opata_2732024_PstIMspI_PA	22.25
942	Opata_273312_PstIMspI_PA	22.25
943	Opata_2750468_PstIMspI_PA	22.25
944	Opata_2763683_PstIMspI_PA	22.25
945	Opata_2770930_PstIMspI_PA	22.25
946	Opata_2777305_PstIMspI_PA	22.25
947	Opata_2777533_PstIMspI_PA	22.25
948	Opata_2780377_PstIMspI_PA	22.25
949	Opata_2791676_PstIMspI_PA	22.25
950	Opata_2799292_PstIMspI_PA	22.25
951	Opata_2812752_PstIMspI_PA	22.25
952	Opata_2824910_PstIMspI_PA	22.25
953	Opata_2834731_PstIMspI_PA	22.25
954	Opata_2839666_PstIMspI_PA	22.25
955	Opata_285156_PstIMspI_PA	22.25
956	Opata_285795_PstIMspI_PA	22.25
957	Opata_2858304_PstIMspI_PA	22.25
958	Opata_2915496_PstIMspI_PA	22.25
959	Opata_2936812_PstIMspI_PA	22.25
960	Opata_2970405_PstIMspI_PA	22.25
961	Opata_2988561_PstIMspI_PA	22.25
962	Opata_3031133_PstIMspI_PA	22.25
963	Opata_303541_PstIMspI_PA	22.25
964	Opata_3041291_PstIMspI_PA	22.25
965	Opata_3042961_PstIMspI_PA	22.25
966	Opata_3074756_PstIMspI_PA	22.25
967	Opata_3082636_PstIMspI_PA	22.25
968	Opata_3085855_PstIMspI_PA	22.25
969	Opata_3099707_PstIMspI_PA	22.25
970	Opata_3101140_PstIMspI_PA	22.25
971	Opata_3107452_PstIMspI_PA	22.25
972	Opata_3113933_PstIMspI_PA	22.25
973	Opata_3123018_PstIMspI_PA	22.25
974	Opata_3147192_PstIMspI_PA	22.25
975	Opata_3149862_PstIMspI_PA	22.25
976	Opata_3152398_PstIMspI_PA	22.25
977	Opata_3214932_PstIMspI_PA	22.25
978	Opata_3216238_PstIMspI_PA	22.25
979	Opata_3218589_PstIMspI_PA	22.25
980	Opata_322061_PstIMspI_PA	22.25
981	Opata_3241738_PstIMspI_PA	22.25
982	Opata_3241821_PstIMspI_PA	22.25
983	Opata_3245887_PstIMspI_PA	22.25
984	Opata_3251822_PstIMspI_PA	22.25
985	Opata_3284202_PstIMspI_PA	22.25
986	Opata_3297701_PstIMspI_PA	22.25
987	Opata_3314133_PstIMspI_PA	22.25
988	Opata_337256_PstIMspI_PA	22.25
989	Opata_3378637_PstIMspI_PA	22.25
990	Opata_3390848_PstIMspI_PA	22.25
991	Opata_3397567_PstIMspI_PA	22.25
992	Opata_3399104_PstIMspI_PA	22.25
993	Opata_340445_PstIMspI_PA	22.25
994	Opata_340787_PstIMspI_PA	22.25
995	Opata_3418454_PstIMspI_PA	22.25
996	Opata_3418828_PstIMspI_PA	22.25
997	Opata_3426616_PstIMspI_PA	22.25
998	Opata_3443910_PstIMspI_PA	22.25
999	Opata_3493559_PstIMspI_PA	22.25
1000	Opata_3497014_PstIMspI_PA	22.25
1001	Opata_3513085_PstIMspI_PA	22.25
1002	Opata_351950_PstIMspI_PA	22.25
1003	Opata_3520800_PstIMspI_PA	22.25
1004	Opata_3523961_PstIMspI_PA	22.25
1005	Opata_3533371_PstIMspI_PA	22.25
1006	Opata_3536757_PstIMspI_PA	22.25
1007	Opata_3547423_PstIMspI_PA	22.25
1008	Opata_3554405_PstIMspI_PA	22.25
1009	Opata_3576050_PstIMspI_PA	22.25
1010	Opata_3578113_PstIMspI_PA	22.25
1011	Opata_3592964_PstIMspI_PA	22.25
1012	Opata_3633036_PstIMspI_PA	22.25
1013	Opata_3645336_PstIMspI_PA	22.25
1014	Opata_3647234_PstIMspI_PA	22.25
1015	Opata_3671398_PstIMspI_PA	22.25
1016	Opata_3678058_PstIMspI_PA	22.25
1017	Opata_3689050_PstIMspI_PA	22.25
1018	Opata_3701544_PstIMspI_PA	22.25
1019	Opata_3704445_PstIMspI_PA	22.25
1020	Opata_3719796_PstIMspI_PA	22.25
1021	Opata_3745677_PstIMspI_PA	22.25
1022	Opata_377297_PstIMspI_PA	22.25
1023	Opata_3810133_PstIMspI_PA	22.25
1024	Opata_38254_PstIMspI_PA	22.25
1025	Opata_384442_PstIMspI_PA	22.25
1026	Opata_3851005_PstIMspI_PA	22.25
1027	Opata_3857379_PstIMspI_PA	22.25
1028	Opata_3878869_PstIMspI_PA	22.25
1029	Opata_3903691_PstIMspI_PA	22.25
1030	Opata_3908118_PstIMspI_PA	22.25
1031	Opata_3908382_PstIMspI_PA	22.25
1032	Opata_3939100_PstIMspI_PA	22.25
1033	Opata_395031_PstIMspI_PA	22.25
1034	Opata_3950541_PstIMspI_PA	22.25
1035	Opata_3957805_PstIMspI_PA	22.25
1036	Opata_3965851_PstIMspI_PA	22.25
1037	Opata_4026273_PstIMspI_PA	22.25
1038	Opata_4027425_PstIMspI_PA	22.25
1039	Opata_4038438_PstIMspI_PA	22.25
1040	Opata_4043364_PstIMspI_PA	22.25
1041	Opata_4051221_PstIMspI_PA	22.25
1042	Opata_4055487_PstIMspI_PA	22.25
1043	Opata_4076685_PstIMspI_PA	22.25
1044	Opata_4097402_PstIMspI_PA	22.25
1045	Opata_4097504_PstIMspI_PA	22.25
1046	Opata_4098920_PstIMspI_PA	22.25
1047	Opata_410090_PstIMspI_PA	22.25
1048	Opata_4107246_PstIMspI_PA	22.25
1049	Opata_4112062_PstIMspI_PA	22.25
1050	Opata_411813_PstIMspI_PA	22.25
1051	Opata_4125913_PstIMspI_PA	22.25
1052	Opata_4151785_PstIMspI_PA	22.25
1053	Opata_4189792_PstIMspI_PA	22.25
1054	Opata_4198045_PstIMspI_PA	22.25
1055	Opata_4261255_PstIMspI_PA	22.25
1056	Opata_439974_PstIMspI_PA	22.25
1057	Opata_447021_PstIMspI_PA	22.25
1058	Opata_451340_PstIMspI_PA	22.25
1059	Opata_45697_PstIMspI_PA	22.25
1060	Opata_465730_PstIMspI_PA	22.25
1061	Opata_482740_PstIMspI_PA	22.25
1062	Opata_514424_PstIMspI_PA	22.25
1063	Opata_520399_PstIMspI_PA	22.25
1064	Opata_527345_PstIMspI_PA	22.25
1065	Opata_536557_PstIMspI_PA	22.25
1066	Opata_540649_PstIMspI_PA	22.25
1067	Opata_586618_PstIMspI_PA	22.25
1068	Opata_636314_PstIMspI_PA	22.25
1069	Opata_637707_PstIMspI_PA	22.25
1070	Opata_657182_PstIMspI_PA	22.25
1071	Opata_672214_PstIMspI_PA	22.25
1072	Opata_676480_PstIMspI_PA	22.25
1073	Opata_70154_PstIMspI_PA	22.25
1074	Opata_703352_PstIMspI_PA	22.25
1075	Opata_704983_PstIMspI_PA	22.25
1076	Opata_713443_PstIMspI_PA	22.25
1077	Opata_720788_PstIMspI_PA	22.25
1078	Opata_75308_PstIMspI_PA	22.25
1079	Opata_767872_PstIMspI_PA	22.25
1080	Opata_779710_PstIMspI_PA	22.25
1081	Opata_781615_PstIMspI_PA	22.25
1082	Opata_792540_PstIMspI_PA	22.25
1083	Opata_795461_PstIMspI_PA	22.25
1084	Opata_803557_PstIMspI_PA	22.25
1085	Opata_806609_PstIMspI_PA	22.25
1086	Opata_813436_PstIMspI_PA	22.25
1087	Opata_840415_PstIMspI_PA	22.25
1088	Opata_854220_PstIMspI_PA	22.25
1089	Opata_868324_PstIMspI_PA	22.25
1090	Opata_88137_PstIMspI_PA	22.25
1091	Opata_886920_PstIMspI_PA	22.25
1092	Opata_895617_PstIMspI_PA	22.25
1093	Opata_897924_PstIMspI_PA	22.25
1094	Opata_898320_PstIMspI_PA	22.25
1095	Opata_902354_PstIMspI_PA	22.25
1096	Opata_907560_PstIMspI_PA	22.25
1097	Opata_908315_PstIMspI_PA	22.25
1098	Opata_909864_PstIMspI_PA	22.25
1099	Opata_939740_PstIMspI_PA	22.25
1100	Opata_947972_PstIMspI_PA	22.25
1101	Opata_955598_PstIMspI_PA	22.25
1102	Opata_957719_PstIMspI_PA	22.25
1103	Opata_966650_PstIMspI_PA	22.25
1104	Opata_452634_9_PstIMluI_SNP	22.25
1105	Opata_1154177_43_PstIMseI_SNP	22.25
1106	Opata_1160816_78_PstIMseI_SNP	22.25
1107	Opata_1169811_6_PstIMseI_SNP	22.25
1108	Opata_1169811_7_PstIMseI_SNP	22.25
1109	Opata_1195425_76_PstIMseI_SNP	22.25
1110	Opata_1284444_71_PstIMseI_SNP	22.25
1111	Opata_1284444_80_PstIMseI_SNP	22.25
1112	Opata_1332779_36_PstIMseI_SNP	22.25
1113	Opata_1421909_14_PstIMseI_SNP	22.25
1114	Opata_1421909_47_PstIMseI_SNP	22.25
1115	Opata_164034_18_PstIMseI_SNP	22.25
1116	Opata_1718845_84_PstIMseI_SNP	22.25
1117	Opata_17893_69_PstIMseI_SNP	22.25
1118	Opata_1996371_65_PstIMseI_SNP	22.25
1119	Opata_1996371_83_PstIMseI_SNP	22.25
1120	Opata_2059_40_PstIMseI_SNP	22.25
1121	Opata_2059_61_PstIMseI_SNP	22.25
1122	Opata_25426_29_PstIMseI_SNP	22.25
1123	Opata_2714459_27_PstIMseI_SNP	22.25
1124	Opata_276585_16_PstIMseI_SNP	22.25
1125	Opata_277133_80_PstIMseI_SNP	22.25
1126	Opata_277133_8_PstIMseI_SNP	22.25
1127	Opata_295948_43_PstIMseI_SNP	22.25
1128	Opata_4232416_20_PstIMseI_SNP	22.25
1129	Opata_529688_40_PstIMseI_SNP	22.25
1130	Opata_59571_73_PstIMseI_SNP	22.25
1131	Opata_755479_24_PstIMseI_SNP	22.25
1132	Opata_755479_26_PstIMseI_SNP	22.25
1133	Opata_755479_6_PstIMseI_SNP	22.25
1134	Opata_757518_33_PstIMseI_SNP	22.25
1135	Opata_806072_14_PstIMseI_SNP	22.25
1136	Opata_806072_2_PstIMseI_SNP	22.25
1137	Opata_830_71_PstIMseI_SNP	22.25
1138	Opata_89607_57_PstIMseI_SNP	22.25
1139	Opata_89607_73_PstIMseI_SNP	22.25
1140	Opata_1598347_43_PstIMspI_SNP	22.25
1141	Opata_1598347_53_PstIMspI_SNP	22.25
1142	Opata_1627417_25_PstIMspI_SNP	22.25
1143	Opata_1644108_8_PstIMspI_SNP	22.25
1144	Opata_2026682_50_PstIMspI_SNP	22.25
1145	Opata_2042928_89_PstIMspI_SNP	22.25
1146	Opata_2139797_52_PstIMspI_SNP	22.25
1147	Opata_2139797_55_PstIMspI_SNP	22.25
1148	Opata_2165584_80_PstIMspI_SNP	22.25
1149	Opata_2194540_49_PstIMspI_SNP	22.25
1150	Opata_2250633_63_PstIMspI_SNP	22.25
1151	Opata_2297651_31_PstIMspI_SNP	22.25
1152	Opata_2338579_12_PstIMspI_SNP	22.25
1153	Opata_2338579_62_PstIMspI_SNP	22.25
1154	Opata_2338579_7_PstIMspI_SNP	22.25
1155	Opata_2575957_16_PstIMspI_SNP	22.25
1156	Opata_267612_32_PstIMspI_SNP	22.25
1157	Opata_271634_11_PstIMspI_SNP	22.25
1158	Opata_271634_34_PstIMspI_SNP	22.25
1159	Opata_2773725_13_PstIMspI_SNP	22.25
1160	Opata_2814854_2_PstIMspI_SNP	22.25
1161	Opata_3108414_44_PstIMspI_SNP	22.25
1162	Opata_312678_76_PstIMspI_SNP	22.25
1163	Opata_3712363_77_PstIMspI_SNP	22.25
1164	Opata_3871475_1_PstIMspI_SNP	22.25
1165	Opata_4069703_54_PstIMspI_SNP	22.25
1166	Opata_4069703_75_PstIMspI_SNP	22.25
1167	Opata_4073448_87_PstIMspI_SNP	22.25
1168	Opata_4107301_61_PstIMspI_SNP	22.25
1169	Opata_425191_26_PstIMspI_SNP	22.25
1170	Opata_425191_74_PstIMspI_SNP	22.25
1171	Opata_595698_29_PstIMspI_SNP	22.25
1172	Opata_734608_72_PstIMspI_SNP	22.25
1173	Opata_745203_73_PstIMspI_SNP	22.25
1174	M6_1162227_PstIMluI_PA	22.25
1175	Opata_1182134_PstIMluI_PA	22.25
1176	Opata_126634_PstIMluI_PA	22.25
1177	Opata_1275649_PstIMluI_PA	22.25
1178	Opata_1721526_PstIMluI_PA	22.25
1179	Opata_1760021_PstIMluI_PA	22.25
1180	Opata_1781373_PstIMluI_PA	22.25
1181	Opata_1841670_PstIMluI_PA	22.25
1182	Opata_2164155_PstIMluI_PA	22.25
1183	Opata_2319998_PstIMluI_PA	22.25
1184	Opata_2565897_PstIMluI_PA	22.25
1185	Opata_26275_PstIMluI_PA	22.25
1186	Opata_2643235_PstIMluI_PA	22.25
1187	Opata_3720_PstIMluI_PA	22.25
1188	Opata_437191_PstIMluI_PA	22.25
1189	Opata_939755_PstIMluI_PA	22.25
1190	M6_1022614_PstIMseI_PA	22.25
1191	M6_1045535_PstIMseI_PA	22.25
1192	M6_1053085_PstIMseI_PA	22.25
1193	M6_1059396_PstIMseI_PA	22.25
1194	M6_1076441_PstIMseI_PA	22.25
1195	M6_111127_PstIMseI_PA	22.25
1196	M6_1157925_PstIMseI_PA	22.25
1197	M6_1169573_PstIMseI_PA	22.25
1198	M6_1221178_PstIMseI_PA	22.25
1199	M6_1284706_PstIMseI_PA	22.25
1200	M6_1289995_PstIMseI_PA	22.25
1201	M6_142355_PstIMseI_PA	22.25
1202	M6_150155_PstIMseI_PA	22.25
1203	M6_155782_PstIMseI_PA	22.25
1204	M6_160822_PstIMseI_PA	22.25
1205	M6_1752273_PstIMseI_PA	22.25
1206	M6_1775091_PstIMseI_PA	22.25
1207	M6_181191_PstIMseI_PA	22.25
1208	M6_18631_PstIMseI_PA	22.25
1209	M6_189359_PstIMseI_PA	22.25
1210	M6_2051446_PstIMseI_PA	22.25
1211	M6_205243_PstIMseI_PA	22.25
1212	M6_209895_PstIMseI_PA	22.25
1213	M6_21129_PstIMseI_PA	22.25
1214	M6_232460_PstIMseI_PA	22.25
1215	M6_233954_PstIMseI_PA	22.25
1216	M6_240882_PstIMseI_PA	22.25
1217	M6_24168_PstIMseI_PA	22.25
1218	M6_246330_PstIMseI_PA	22.25
1219	M6_24741_PstIMseI_PA	22.25
1220	M6_2522109_PstIMseI_PA	22.25
1221	M6_254154_PstIMseI_PA	22.25
1222	M6_262185_PstIMseI_PA	22.25
1223	M6_262675_PstIMseI_PA	22.25
1224	M6_2631_PstIMseI_PA	22.25
1225	M6_272185_PstIMseI_PA	22.25
1226	M6_2888_PstIMseI_PA	22.25
1227	M6_3028991_PstIMseI_PA	22.25
1228	M6_3062357_PstIMseI_PA	22.25
1229	M6_30933_PstIMseI_PA	22.25
1230	M6_3177173_PstIMseI_PA	22.25
1231	M6_341332_PstIMseI_PA	22.25
1232	M6_3556364_PstIMseI_PA	22.25
1233	M6_359450_PstIMseI_PA	22.25
1234	M6_369947_PstIMseI_PA	22.25
1235	M6_38083_PstIMseI_PA	22.25
1236	M6_3965815_PstIMseI_PA	22.25
1237	M6_402323_PstIMseI_PA	22.25
1238	M6_421618_PstIMseI_PA	22.25
1239	M6_434239_PstIMseI_PA	22.25
1240	M6_434318_PstIMseI_PA	22.25
1241	M6_43670_PstIMseI_PA	22.25
1242	M6_46168_PstIMseI_PA	22.25
1243	M6_491865_PstIMseI_PA	22.25
1244	M6_502474_PstIMseI_PA	22.25
1245	M6_551890_PstIMseI_PA	22.25
1246	M6_557818_PstIMseI_PA	22.25
1247	M6_56016_PstIMseI_PA	22.25
1248	M6_57550_PstIMseI_PA	22.25
1249	M6_599336_PstIMseI_PA	22.25
1250	M6_60554_PstIMseI_PA	22.25
1251	M6_611245_PstIMseI_PA	22.25
1252	M6_612986_PstIMseI_PA	22.25
1253	M6_623904_PstIMseI_PA	22.25
1254	M6_627080_PstIMseI_PA	22.25
1255	M6_640066_PstIMseI_PA	22.25
1256	M6_715010_PstIMseI_PA	22.25
1257	M6_746212_PstIMseI_PA	22.25
1258	M6_748993_PstIMseI_PA	22.25
1259	M6_757022_PstIMseI_PA	22.25
1260	M6_827033_PstIMseI_PA	22.25
1261	M6_867966_PstIMseI_PA	22.25
1262	M6_897422_PstIMseI_PA	22.25
1263	M6_925126_PstIMseI_PA	22.25
1264	M6_95002_PstIMseI_PA	22.25
1265	M6_953711_PstIMseI_PA	22.25
1266	Opata_1005301_PstIMseI_PA	22.25
1267	Opata_1035212_PstIMseI_PA	22.25
1268	Opata_108147_PstIMseI_PA	22.25
1269	Opata_1083067_PstIMseI_PA	22.25
1270	Opata_1107086_PstIMseI_PA	22.25
1271	Opata_1134308_PstIMseI_PA	22.25
1272	Opata_1149007_PstIMseI_PA	22.25
1273	Opata_1165071_PstIMseI_PA	22.25
1274	Opata_1173955_PstIMseI_PA	22.25
1275	Opata_1175500_PstIMseI_PA	22.25
1276	Opata_1185178_PstIMseI_PA	22.25
1277	Opata_1204759_PstIMseI_PA	22.25
1278	Opata_1210986_PstIMseI_PA	22.25
1279	Opata_1218913_PstIMseI_PA	22.25
1280	Opata_1246367_PstIMseI_PA	22.25
1281	Opata_1249699_PstIMseI_PA	22.25
1282	Opata_1271816_PstIMseI_PA	22.25
1283	Opata_1273578_PstIMseI_PA	22.25
1284	Opata_129695_PstIMseI_PA	22.25
1285	Opata_1306544_PstIMseI_PA	22.25
1286	Opata_13206_PstIMseI_PA	22.25
1287	Opata_1344766_PstIMseI_PA	22.25
1288	Opata_1349264_PstIMseI_PA	22.25
1289	Opata_1369812_PstIMseI_PA	22.25
1290	Opata_1376814_PstIMseI_PA	22.25
1291	Opata_1385549_PstIMseI_PA	22.25
1292	Opata_142782_PstIMseI_PA	22.25
1293	Opata_1432073_PstIMseI_PA	22.25
1294	Opata_1453465_PstIMseI_PA	22.25
1295	Opata_1464944_PstIMseI_PA	22.25
1296	Opata_150154_PstIMseI_PA	22.25
1297	Opata_1519995_PstIMseI_PA	22.25
1298	Opata_152934_PstIMseI_PA	22.25
1299	Opata_1552587_PstIMseI_PA	22.25
1300	Opata_161053_PstIMseI_PA	22.25
1301	Opata_1622571_PstIMseI_PA	22.25
1302	Opata_1627902_PstIMseI_PA	22.25
1303	Opata_1636319_PstIMseI_PA	22.25
1304	Opata_163895_PstIMseI_PA	22.25
1305	Opata_1645825_PstIMseI_PA	22.25
1306	Opata_171936_PstIMseI_PA	22.25
1307	Opata_173569_PstIMseI_PA	22.25
1308	Opata_1748038_PstIMseI_PA	22.25
1309	Opata_1754086_PstIMseI_PA	22.25
1310	Opata_176534_PstIMseI_PA	22.25
1311	Opata_1789018_PstIMseI_PA	22.25
1312	Opata_1793319_PstIMseI_PA	22.25
1313	Opata_180403_PstIMseI_PA	22.25
1314	Opata_1835359_PstIMseI_PA	22.25
1315	Opata_189422_PstIMseI_PA	22.25
1316	Opata_1909947_PstIMseI_PA	22.25
1317	Opata_1927441_PstIMseI_PA	22.25
1318	Opata_1949106_PstIMseI_PA	22.25
1319	Opata_1954150_PstIMseI_PA	22.25
1320	Opata_19876_PstIMseI_PA	22.25
1321	Opata_202004_PstIMseI_PA	22.25
1322	Opata_202145_PstIMseI_PA	22.25
1323	Opata_2108538_PstIMseI_PA	22.25
1324	Opata_2122068_PstIMseI_PA	22.25
1325	Opata_2143127_PstIMseI_PA	22.25
1326	Opata_2254831_PstIMseI_PA	22.25
1327	Opata_246953_PstIMseI_PA	22.25
1328	Opata_2482404_PstIMseI_PA	22.25
1329	Opata_261639_PstIMseI_PA	22.25
1330	Opata_261714_PstIMseI_PA	22.25
1331	Opata_2627667_PstIMseI_PA	22.25
1332	Opata_2629341_PstIMseI_PA	22.25
1333	Opata_2639730_PstIMseI_PA	22.25
1334	Opata_265756_PstIMseI_PA	22.25
1335	Opata_2707393_PstIMseI_PA	22.25
1336	Opata_273104_PstIMseI_PA	22.25
1337	Opata_2753431_PstIMseI_PA	22.25
1338	Opata_2789203_PstIMseI_PA	22.25
1339	Opata_2810605_PstIMseI_PA	22.25
1340	Opata_285176_PstIMseI_PA	22.25
1341	Opata_2858204_PstIMseI_PA	22.25
1342	Opata_28719_PstIMseI_PA	22.25
1343	Opata_288083_PstIMseI_PA	22.25
1344	Opata_2888766_PstIMseI_PA	22.25
1345	Opata_2935868_PstIMseI_PA	22.25
1346	Opata_2972704_PstIMseI_PA	22.25
1347	Opata_305493_PstIMseI_PA	22.25
1348	Opata_3075784_PstIMseI_PA	22.25
1349	Opata_3106561_PstIMseI_PA	22.25
1350	Opata_3115059_PstIMseI_PA	22.25
1351	Opata_3115396_PstIMseI_PA	22.25
1352	Opata_3160827_PstIMseI_PA	22.25
1353	Opata_31627_PstIMseI_PA	22.25
1354	Opata_320149_PstIMseI_PA	22.25
1355	Opata_3264341_PstIMseI_PA	22.25
1356	Opata_327754_PstIMseI_PA	22.25
1357	Opata_3333300_PstIMseI_PA	22.25
1358	Opata_337587_PstIMseI_PA	22.25
1359	Opata_3389429_PstIMseI_PA	22.25
1360	Opata_338946_PstIMseI_PA	22.25
1361	Opata_3417119_PstIMseI_PA	22.25
1362	Opata_346684_PstIMseI_PA	22.25
1363	Opata_3614_PstIMseI_PA	22.25
1364	Opata_389204_PstIMseI_PA	22.25
1365	Opata_3923445_PstIMseI_PA	22.25
1366	Opata_3934641_PstIMseI_PA	22.25
1367	Opata_40118_PstIMseI_PA	22.25
1368	Opata_4030245_PstIMseI_PA	22.25
1369	Opata_4091074_PstIMseI_PA	22.25
1370	Opata_409818_PstIMseI_PA	22.25
1371	Opata_4152777_PstIMseI_PA	22.25
1372	Opata_420952_PstIMseI_PA	22.25
1373	Opata_425924_PstIMseI_PA	22.25
1374	Opata_4281969_PstIMseI_PA	22.25
1375	Opata_4348755_PstIMseI_PA	22.25
1376	Opata_4350638_PstIMseI_PA	22.25
1377	Opata_460597_PstIMseI_PA	22.25
1378	Opata_47636_PstIMseI_PA	22.25
1379	Opata_49606_PstIMseI_PA	22.25
1380	Opata_4997_PstIMseI_PA	22.25
1381	Opata_501764_PstIMseI_PA	22.25
1382	Opata_518392_PstIMseI_PA	22.25
1383	Opata_531671_PstIMseI_PA	22.25
1384	Opata_539146_PstIMseI_PA	22.25
1385	Opata_541784_PstIMseI_PA	22.25
1386	Opata_550463_PstIMseI_PA	22.25
1387	Opata_56665_PstIMseI_PA	22.25
1388	Opata_569234_PstIMseI_PA	22.25
1389	Opata_57843_PstIMseI_PA	22.25
1390	Opata_582056_PstIMseI_PA	22.25
1391	Opata_584810_PstIMseI_PA	22.25
1392	Opata_592529_PstIMseI_PA	22.25
1393	Opata_597630_PstIMseI_PA	22.25
1394	Opata_598895_PstIMseI_PA	22.25
1395	Opata_602235_PstIMseI_PA	22.25
1396	Opata_621948_PstIMseI_PA	22.25
1397	Opata_656354_PstIMseI_PA	22.25
1398	Opata_674588_PstIMseI_PA	22.25
1399	Opata_683056_PstIMseI_PA	22.25
1400	Opata_696450_PstIMseI_PA	22.25
1401	Opata_699343_PstIMseI_PA	22.25
1402	Opata_745807_PstIMseI_PA	22.25
1403	Opata_752985_PstIMseI_PA	22.25
1404	Opata_76298_PstIMseI_PA	22.25
1405	Opata_771454_PstIMseI_PA	22.25
1406	Opata_777017_PstIMseI_PA	22.25
1407	Opata_782649_PstIMseI_PA	22.25
1408	Opata_785523_PstIMseI_PA	22.25
1409	Opata_800445_PstIMseI_PA	22.25
1410	Opata_811622_PstIMseI_PA	22.25
1411	Opata_850335_PstIMseI_PA	22.25
1412	Opata_873770_PstIMseI_PA	22.25
1413	Opata_897159_PstIMseI_PA	22.25
1414	Opata_900253_PstIMseI_PA	22.25
1415	Opata_906662_PstIMseI_PA	22.25
1416	Opata_911767_PstIMseI_PA	22.25
1417	Opata_924446_PstIMseI_PA	22.25
1418	Opata_928878_PstIMseI_PA	22.25
1419	Opata_929465_PstIMseI_PA	22.25
1420	Opata_931655_PstIMseI_PA	22.25
1421	Opata_934_PstIMseI_PA	22.25
1422	Opata_944921_PstIMseI_PA	22.25
1423	Opata_955858_PstIMseI_PA	22.25
1424	Opata_961031_PstIMseI_PA	22.25
1425	Opata_962033_PstIMseI_PA	22.25
1426	Opata_962567_PstIMseI_PA	22.25
1427	Opata_971403_PstIMseI_PA	22.25
1428	Opata_983775_PstIMseI_PA	22.25
1429	Opata_991626_PstIMseI_PA	22.25
1430	M6_1144101_PstIMspI_PA	22.25
1431	M6_1162299_PstIMspI_PA	22.25
1432	M6_1229470_PstIMspI_PA	22.25
1433	M6_1308941_PstIMspI_PA	22.25
1434	M6_1308988_PstIMspI_PA	22.25
1435	M6_1313774_PstIMspI_PA	22.25
1436	M6_1316805_PstIMspI_PA	22.25
1437	M6_1347266_PstIMspI_PA	22.25
1438	M6_1369060_PstIMspI_PA	22.25
1439	M6_1474980_PstIMspI_PA	22.25
1440	M6_1559477_PstIMspI_PA	22.25
1441	M6_1623_PstIMspI_PA	22.25
1442	M6_1694222_PstIMspI_PA	22.25
1443	M6_1873875_PstIMspI_PA	22.25
1444	M6_1889621_PstIMspI_PA	22.25
1445	M6_1912823_PstIMspI_PA	22.25
1446	M6_1990418_PstIMspI_PA	22.25
1447	M6_2027175_PstIMspI_PA	22.25
1448	M6_2122984_PstIMspI_PA	22.25
1449	M6_2410327_PstIMspI_PA	22.25
1450	M6_2493455_PstIMspI_PA	22.25
1451	M6_2496235_PstIMspI_PA	22.25
1452	M6_2557131_PstIMspI_PA	22.25
1453	M6_2849502_PstIMspI_PA	22.25
1454	M6_2878317_PstIMspI_PA	22.25
1455	M6_2927423_PstIMspI_PA	22.25
1456	M6_2984861_PstIMspI_PA	22.25
1457	M6_3027089_PstIMspI_PA	22.25
1458	M6_3046247_PstIMspI_PA	22.25
1459	M6_3048481_PstIMspI_PA	22.25
1460	M6_319837_PstIMspI_PA	22.25
1461	M6_3281182_PstIMspI_PA	22.25
1462	M6_333604_PstIMspI_PA	22.25
1463	M6_345566_PstIMspI_PA	22.25
1464	M6_357810_PstIMspI_PA	22.25
1465	M6_369752_PstIMspI_PA	22.25
1466	M6_383974_PstIMspI_PA	22.25
1467	M6_440244_PstIMspI_PA	22.25
1468	M6_453474_PstIMspI_PA	22.25
1469	M6_463259_PstIMspI_PA	22.25
1470	M6_475134_PstIMspI_PA	22.25
1471	M6_501883_PstIMspI_PA	22.25
1472	M6_511808_PstIMspI_PA	22.25
1473	M6_532926_PstIMspI_PA	22.25
1474	M6_569035_PstIMspI_PA	22.25
1475	M6_629561_PstIMspI_PA	22.25
1476	M6_640786_PstIMspI_PA	22.25
1477	M6_685231_PstIMspI_PA	22.25
1478	M6_699650_PstIMspI_PA	22.25
1479	M6_781069_PstIMspI_PA	22.25
1480	M6_817225_PstIMspI_PA	22.25
1481	M6_837562_PstIMspI_PA	22.25
1482	M6_852237_PstIMspI_PA	22.25
1483	M6_859810_PstIMspI_PA	22.25
1484	M6_867407_PstIMspI_PA	22.25
1485	M6_907457_PstIMspI_PA	22.25
1486	Opata_1006398_PstIMspI_PA	22.25
1487	Opata_1009021_PstIMspI_PA	22.25
1488	Opata_1010187_PstIMspI_PA	22.25
1489	Opata_1015476_PstIMspI_PA	22.25
1490	Opata_1048402_PstIMspI_PA	22.25
1491	Opata_1050811_PstIMspI_PA	22.25
1492	Opata_1091030_PstIMspI_PA	22.25
1493	Opata_111543_PstIMspI_PA	22.25
1494	Opata_1126681_PstIMspI_PA	22.25
1495	Opata_1137364_PstIMspI_PA	22.25
1496	Opata_1153400_PstIMspI_PA	22.25
1497	Opata_1173411_PstIMspI_PA	22.25
1498	Opata_1176672_PstIMspI_PA	22.25
1499	Opata_1210202_PstIMspI_PA	22.25
1500	Opata_1226418_PstIMspI_PA	22.25
1501	Opata_1288870_PstIMspI_PA	22.25
1502	Opata_1324697_PstIMspI_PA	22.25
1503	Opata_1331762_PstIMspI_PA	22.25
1504	Opata_1416771_PstIMspI_PA	22.25
1505	Opata_1465999_PstIMspI_PA	22.25
1506	Opata_1466530_PstIMspI_PA	22.25
1507	Opata_1503147_PstIMspI_PA	22.25
1508	Opata_1553837_PstIMspI_PA	22.25
1509	Opata_1572214_PstIMspI_PA	22.25
1510	Opata_1574085_PstIMspI_PA	22.25
1511	Opata_1584243_PstIMspI_PA	22.25
1512	Opata_1627084_PstIMspI_PA	22.25
1513	Opata_1634545_PstIMspI_PA	22.25
1514	Opata_1639249_PstIMspI_PA	22.25
1515	Opata_1657392_PstIMspI_PA	22.25
1516	Opata_1679967_PstIMspI_PA	22.25
1517	Opata_170558_PstIMspI_PA	22.25
1518	Opata_1716954_PstIMspI_PA	22.25
1519	Opata_1731749_PstIMspI_PA	22.25
1520	Opata_1762561_PstIMspI_PA	22.25
1521	Opata_1763736_PstIMspI_PA	22.25
1522	Opata_1777232_PstIMspI_PA	22.25
1523	Opata_1779531_PstIMspI_PA	22.25
1524	Opata_1781365_PstIMspI_PA	22.25
1525	Opata_1787080_PstIMspI_PA	22.25
1526	Opata_1796085_PstIMspI_PA	22.25
1527	Opata_1870635_PstIMspI_PA	22.25
1528	Opata_187332_PstIMspI_PA	22.25
1529	Opata_1877322_PstIMspI_PA	22.25
1530	Opata_1877994_PstIMspI_PA	22.25
1531	Opata_1885006_PstIMspI_PA	22.25
1532	Opata_1904114_PstIMspI_PA	22.25
1533	Opata_1932021_PstIMspI_PA	22.25
1534	Opata_1943381_PstIMspI_PA	22.25
1535	Opata_1952405_PstIMspI_PA	22.25
1536	Opata_1953072_PstIMspI_PA	22.25
1537	Opata_1959767_PstIMspI_PA	22.25
1538	Opata_1971738_PstIMspI_PA	22.25
1539	Opata_1973684_PstIMspI_PA	22.25
1540	Opata_1984571_PstIMspI_PA	22.25
1541	Opata_2014305_PstIMspI_PA	22.25
1542	Opata_2016109_PstIMspI_PA	22.25
1543	Opata_2041983_PstIMspI_PA	22.25
1544	Opata_2084235_PstIMspI_PA	22.25
1545	Opata_2148754_PstIMspI_PA	22.25
1546	Opata_216031_PstIMspI_PA	22.25
1547	Opata_2205203_PstIMspI_PA	22.25
1548	Opata_2207877_PstIMspI_PA	22.25
1549	Opata_2212075_PstIMspI_PA	22.25
1550	Opata_221793_PstIMspI_PA	22.25
1551	Opata_2224381_PstIMspI_PA	22.25
1552	Opata_2224701_PstIMspI_PA	22.25
1553	Opata_2228538_PstIMspI_PA	22.25
1554	Opata_2236630_PstIMspI_PA	22.25
1555	Opata_2237531_PstIMspI_PA	22.25
1556	Opata_2243820_PstIMspI_PA	22.25
1557	Opata_2247850_PstIMspI_PA	22.25
1558	Opata_2252845_PstIMspI_PA	22.25
1559	Opata_2285198_PstIMspI_PA	22.25
1560	Opata_2287749_PstIMspI_PA	22.25
1561	Opata_231010_PstIMspI_PA	22.25
1562	Opata_2338291_PstIMspI_PA	22.25
1563	Opata_2358312_PstIMspI_PA	22.25
1564	Opata_2366468_PstIMspI_PA	22.25
1565	Opata_2367943_PstIMspI_PA	22.25
1566	Opata_2417761_PstIMspI_PA	22.25
1567	Opata_2453487_PstIMspI_PA	22.25
1568	Opata_2475783_PstIMspI_PA	22.25
1569	Opata_2478589_PstIMspI_PA	22.25
1570	Opata_2480111_PstIMspI_PA	22.25
1571	Opata_2514488_PstIMspI_PA	22.25
1572	Opata_2545989_PstIMspI_PA	22.25
1573	Opata_255033_PstIMspI_PA	22.25
1574	Opata_2560486_PstIMspI_PA	22.25
1575	Opata_257704_PstIMspI_PA	22.25
1576	Opata_2580591_PstIMspI_PA	22.25
1577	Opata_2589285_PstIMspI_PA	22.25
1578	Opata_2593745_PstIMspI_PA	22.25
1579	Opata_261820_PstIMspI_PA	22.25
1580	Opata_2631732_PstIMspI_PA	22.25
1581	Opata_2638414_PstIMspI_PA	22.25
1582	Opata_2665882_PstIMspI_PA	22.25
1583	Opata_2688221_PstIMspI_PA	22.25
1584	Opata_2692899_PstIMspI_PA	22.25
1585	Opata_2750937_PstIMspI_PA	22.25
1586	Opata_2779883_PstIMspI_PA	22.25
1587	Opata_2795174_PstIMspI_PA	22.25
1588	Opata_2804499_PstIMspI_PA	22.25
1589	Opata_2832973_PstIMspI_PA	22.25
1590	Opata_2847595_PstIMspI_PA	22.25
1591	Opata_2852368_PstIMspI_PA	22.25
1592	Opata_290629_PstIMspI_PA	22.25
1593	Opata_2917569_PstIMspI_PA	22.25
1594	Opata_292056_PstIMspI_PA	22.25
1595	Opata_2930648_PstIMspI_PA	22.25
1596	Opata_2935679_PstIMspI_PA	22.25
1597	Opata_2945728_PstIMspI_PA	22.25
1598	Opata_3057222_PstIMspI_PA	22.25
1599	Opata_3064004_PstIMspI_PA	22.25
1600	Opata_3064723_PstIMspI_PA	22.25
1601	Opata_3084467_PstIMspI_PA	22.25
1602	Opata_3094272_PstIMspI_PA	22.25
1603	Opata_3095135_PstIMspI_PA	22.25
1604	Opata_3112765_PstIMspI_PA	22.25
1605	Opata_3124852_PstIMspI_PA	22.25
1606	Opata_3149809_PstIMspI_PA	22.25
1607	Opata_3150262_PstIMspI_PA	22.25
1608	Opata_3185003_PstIMspI_PA	22.25
1609	Opata_3203548_PstIMspI_PA	22.25
1610	Opata_3228568_PstIMspI_PA	22.25
1611	Opata_3295788_PstIMspI_PA	22.25
1612	Opata_3345425_PstIMspI_PA	22.25
1613	Opata_3398198_PstIMspI_PA	22.25
1614	Opata_3408492_PstIMspI_PA	22.25
1615	Opata_3503652_PstIMspI_PA	22.25
1616	Opata_3523505_PstIMspI_PA	22.25
1617	Opata_3530916_PstIMspI_PA	22.25
1618	Opata_3570901_PstIMspI_PA	22.25
1619	Opata_3628186_PstIMspI_PA	22.25
1620	Opata_3658356_PstIMspI_PA	22.25
1621	Opata_3673407_PstIMspI_PA	22.25
1622	Opata_3693093_PstIMspI_PA	22.25
1623	Opata_3700512_PstIMspI_PA	22.25
1624	Opata_3704999_PstIMspI_PA	22.25
1625	Opata_3716873_PstIMspI_PA	22.25
1626	Opata_3719912_PstIMspI_PA	22.25
1627	Opata_3721790_PstIMspI_PA	22.25
1628	Opata_3726787_PstIMspI_PA	22.25
1629	Opata_3769773_PstIMspI_PA	22.25
1630	Opata_3771080_PstIMspI_PA	22.25
1631	Opata_3789598_PstIMspI_PA	22.25
1632	Opata_3831688_PstIMspI_PA	22.25
1633	Opata_3836966_PstIMspI_PA	22.25
1634	Opata_387818_PstIMspI_PA	22.25
1635	Opata_3962143_PstIMspI_PA	22.25
1636	Opata_3964854_PstIMspI_PA	22.25
1637	Opata_3972592_PstIMspI_PA	22.25
1638	Opata_3977983_PstIMspI_PA	22.25
1639	Opata_4008977_PstIMspI_PA	22.25
1640	Opata_4010394_PstIMspI_PA	22.25
1641	Opata_4029124_PstIMspI_PA	22.25
1642	Opata_4048822_PstIMspI_PA	22.25
1643	Opata_4125433_PstIMspI_PA	22.25
1644	Opata_4136179_PstIMspI_PA	22.25
1645	Opata_4197925_PstIMspI_PA	22.25
1646	Opata_485522_PstIMspI_PA	22.25
1647	Opata_50391_PstIMspI_PA	22.25
1648	Opata_534887_PstIMspI_PA	22.25
1649	Opata_538523_PstIMspI_PA	22.25
1650	Opata_547538_PstIMspI_PA	22.25
1651	Opata_595061_PstIMspI_PA	22.25
1652	Opata_613239_PstIMspI_PA	22.25
1653	Opata_651446_PstIMspI_PA	22.25
1654	Opata_654891_PstIMspI_PA	22.25
1655	Opata_707206_PstIMspI_PA	22.25
1656	Opata_713409_PstIMspI_PA	22.25
1657	Opata_717080_PstIMspI_PA	22.25
1658	Opata_738345_PstIMspI_PA	22.25
1659	Opata_740504_PstIMspI_PA	22.25
1660	Opata_777827_PstIMspI_PA	22.25
1661	Opata_779367_PstIMspI_PA	22.25
1662	Opata_809478_PstIMspI_PA	22.25
1663	Opata_823895_PstIMspI_PA	22.25
1664	Opata_859466_PstIMspI_PA	22.25
1665	Opata_885930_PstIMspI_PA	22.25
1666	Opata_961477_PstIMspI_PA	22.25
1667	Opata_131338_57_PstIMseI_SNP	22.25
1668	Opata_1610213_8_PstIMseI_SNP	22.25
1669	Opata_17871_16_PstIMseI_SNP	22.25
1670	Opata_4653_46_PstIMseI_SNP	22.25
1671	Opata_1879167_10_PstIMspI_SNP	22.25
1672	Opata_1879167_19_PstIMspI_SNP	22.25
1673	Opata_2196679_7_PstIMspI_SNP	22.25
1674	Opata_261627_31_PstIMspI_SNP	22.25
1675	Opata_326416_75_PstIMspI_SNP	22.25
1676	Opata_414128_24_PstIMspI_SNP	22.25
1677	Opata_414128_58_PstIMspI_SNP	22.25
1678	Opata_4247735_61_PstIMspI_SNP	22.25
1679	Opata_496706_36_PstIMspI_SNP	22.25
1680	Opata_1478309_PstIMluI_PA	22.25
1681	Opata_1664416_PstIMluI_PA	22.25
1682	Opata_1910316_PstIMluI_PA	22.25
1683	Opata_731458_PstIMluI_PA	22.25
1684	Opata_812938_PstIMluI_PA	22.25
1685	Opata_984151_PstIMluI_PA	22.25
1686	M6_1035188_PstIMseI_PA	22.25
1687	M6_2657211_PstIMseI_PA	22.25
1688	M6_276136_PstIMseI_PA	22.25
1689	M6_3034716_PstIMseI_PA	22.25
1690	M6_306336_PstIMseI_PA	22.25
1691	M6_313588_PstIMseI_PA	22.25
1692	M6_330894_PstIMseI_PA	22.25
1693	M6_507791_PstIMseI_PA	22.25
1694	M6_516978_PstIMseI_PA	22.25
1695	M6_618859_PstIMseI_PA	22.25
1696	M6_663906_PstIMseI_PA	22.25
1697	M6_67250_PstIMseI_PA	22.25
1698	M6_710935_PstIMseI_PA	22.25
1699	M6_739029_PstIMseI_PA	22.25
1700	M6_809999_PstIMseI_PA	22.25
1701	M6_8903_PstIMseI_PA	22.25
1702	Opata_1031557_PstIMseI_PA	22.25
1703	Opata_103374_PstIMseI_PA	22.25
1704	Opata_1299741_PstIMseI_PA	22.25
1705	Opata_1466714_PstIMseI_PA	22.25
1706	Opata_1531293_PstIMseI_PA	22.25
1707	Opata_1576383_PstIMseI_PA	22.25
1708	Opata_1595618_PstIMseI_PA	22.25
1709	Opata_160085_PstIMseI_PA	22.25
1710	Opata_180977_PstIMseI_PA	22.25
1711	Opata_1907609_PstIMseI_PA	22.25
1712	Opata_201058_PstIMseI_PA	22.25
1713	Opata_214745_PstIMseI_PA	22.25
1714	Opata_2164284_PstIMseI_PA	22.25
1715	Opata_2246784_PstIMseI_PA	22.25
1716	Opata_271457_PstIMseI_PA	22.25
1717	Opata_3683465_PstIMseI_PA	22.25
1718	Opata_3805054_PstIMseI_PA	22.25
1719	Opata_404338_PstIMseI_PA	22.25
1720	Opata_472482_PstIMseI_PA	22.25
1721	Opata_597986_PstIMseI_PA	22.25
1722	Opata_600927_PstIMseI_PA	22.25
1723	Opata_796059_PstIMseI_PA	22.25
1724	Opata_812667_PstIMseI_PA	22.25
1725	Opata_890439_PstIMseI_PA	22.25
1726	M6_1016468_PstIMspI_PA	22.25
1727	M6_1231049_PstIMspI_PA	22.25
1728	M6_1361943_PstIMspI_PA	22.25
1729	M6_1499120_PstIMspI_PA	22.25
1730	M6_1669815_PstIMspI_PA	22.25
1731	M6_1675247_PstIMspI_PA	22.25
1732	M6_193319_PstIMspI_PA	22.25
1733	M6_279775_PstIMspI_PA	22.25
1734	M6_2880411_PstIMspI_PA	22.25
1735	M6_3014659_PstIMspI_PA	22.25
1736	M6_3245805_PstIMspI_PA	22.25
1737	M6_354635_PstIMspI_PA	22.25
1738	M6_523492_PstIMspI_PA	22.25
1739	M6_669669_PstIMspI_PA	22.25
1740	M6_802938_PstIMspI_PA	22.25
1741	Opata_1039532_PstIMspI_PA	22.25
1742	Opata_1346501_PstIMspI_PA	22.25
1743	Opata_1612890_PstIMspI_PA	22.25
1744	Opata_1627928_PstIMspI_PA	22.25
1745	Opata_1655869_PstIMspI_PA	22.25
1746	Opata_1808864_PstIMspI_PA	22.25
1747	Opata_2199874_PstIMspI_PA	22.25
1748	Opata_225157_PstIMspI_PA	22.25
1749	Opata_2254565_PstIMspI_PA	22.25
1750	Opata_2297943_PstIMspI_PA	22.25
1751	Opata_2488396_PstIMspI_PA	22.25
1752	Opata_2592350_PstIMspI_PA	22.25
1753	Opata_2991745_PstIMspI_PA	22.25
1754	Opata_3063419_PstIMspI_PA	22.25
1755	Opata_3081262_PstIMspI_PA	22.25
1756	Opata_312378_PstIMspI_PA	22.25
1757	Opata_3204143_PstIMspI_PA	22.25
1758	Opata_3245731_PstIMspI_PA	22.25
1759	Opata_3510198_PstIMspI_PA	22.25
1760	Opata_3665615_PstIMspI_PA	22.25
1761	Opata_499409_PstIMspI_PA	22.25
1762	Opata_504536_PstIMspI_PA	22.25
1763	Opata_659799_PstIMspI_PA	22.25
1764	Opata_705747_PstIMspI_PA	22.25
1765	Opata_808592_PstIMspI_PA	22.25
1766	Opata_838494_PstIMspI_PA	22.25
1767	Opata_852185_PstIMspI_PA	22.25
1768	Opata_94424_PstIMspI_PA	22.25
1769	M6_16862_PstIMluI_PA	22.25
1770	M6_1169182_PstIMseI_PA	22.25
1771	M6_125492_PstIMseI_PA	22.25
1772	M6_127159_PstIMseI_PA	22.25
1773	M6_127817_PstIMseI_PA	22.25
1774	M6_134130_PstIMseI_PA	22.25
1775	M6_1366506_PstIMseI_PA	22.25
1776	M6_1372802_PstIMseI_PA	22.25
1777	M6_138024_PstIMseI_PA	22.25
1778	M6_1392015_PstIMseI_PA	22.25
1779	M6_1438305_PstIMseI_PA	22.25
1780	M6_146380_PstIMseI_PA	22.25
1781	M6_151873_PstIMseI_PA	22.25
1782	M6_15740_PstIMseI_PA	22.25
1783	M6_15865_PstIMseI_PA	22.25
1784	M6_174095_PstIMseI_PA	22.25
1785	M6_1812415_PstIMseI_PA	22.25
1786	M6_188533_PstIMseI_PA	22.25
1787	M6_19338_PstIMseI_PA	22.25
1788	M6_196956_PstIMseI_PA	22.25
1789	M6_197267_PstIMseI_PA	22.25
1790	M6_211885_PstIMseI_PA	22.25
1791	M6_213959_PstIMseI_PA	22.25
1792	M6_217859_PstIMseI_PA	22.25
1793	M6_252573_PstIMseI_PA	22.25
1794	M6_253392_PstIMseI_PA	22.25
1795	M6_2647569_PstIMseI_PA	22.25
1796	M6_266867_PstIMseI_PA	22.25
1797	M6_269668_PstIMseI_PA	22.25
1798	M6_2933961_PstIMseI_PA	22.25
1799	M6_304430_PstIMseI_PA	22.25
1800	M6_320261_PstIMseI_PA	22.25
1801	M6_3311018_PstIMseI_PA	22.25
1802	M6_35160_PstIMseI_PA	22.25
1803	M6_35548_PstIMseI_PA	22.25
1804	M6_4134428_PstIMseI_PA	22.25
1805	M6_440415_PstIMseI_PA	22.25
1806	M6_465099_PstIMseI_PA	22.25
1807	M6_51700_PstIMseI_PA	22.25
1808	M6_518567_PstIMseI_PA	22.25
1809	M6_523653_PstIMseI_PA	22.25
1810	M6_54255_PstIMseI_PA	22.25
1811	M6_545370_PstIMseI_PA	22.25
1812	M6_56401_PstIMseI_PA	22.25
1813	M6_56407_PstIMseI_PA	22.25
1814	M6_565276_PstIMseI_PA	22.25
1815	M6_61531_PstIMseI_PA	22.25
1816	M6_617163_PstIMseI_PA	22.25
1817	M6_636036_PstIMseI_PA	22.25
1818	M6_656436_PstIMseI_PA	22.25
1819	M6_677135_PstIMseI_PA	22.25
1820	M6_715403_PstIMseI_PA	22.25
1821	M6_72158_PstIMseI_PA	22.25
1822	M6_741395_PstIMseI_PA	22.25
1823	M6_746014_PstIMseI_PA	22.25
1824	M6_752736_PstIMseI_PA	22.25
1825	M6_78544_PstIMseI_PA	22.25
1826	M6_827247_PstIMseI_PA	22.25
1827	M6_876726_PstIMseI_PA	22.25
1828	M6_884684_PstIMseI_PA	22.25
1829	M6_893_PstIMseI_PA	22.25
1830	M6_929865_PstIMseI_PA	22.25
1831	M6_1037301_PstIMspI_PA	22.25
1832	M6_1038282_PstIMspI_PA	22.25
1833	M6_1042413_PstIMspI_PA	22.25
1834	M6_1066523_PstIMspI_PA	22.25
1835	M6_1085527_PstIMspI_PA	22.25
1836	M6_1090238_PstIMspI_PA	22.25
1837	M6_1115045_PstIMspI_PA	22.25
1838	M6_1138054_PstIMspI_PA	22.25
1839	M6_1158267_PstIMspI_PA	22.25
1840	M6_1159425_PstIMspI_PA	22.25
1841	M6_1164276_PstIMspI_PA	22.25
1842	M6_117437_PstIMspI_PA	22.25
1843	M6_1179699_PstIMspI_PA	22.25
1844	M6_1203578_PstIMspI_PA	22.25
1845	M6_1213244_PstIMspI_PA	22.25
1846	M6_1231218_PstIMspI_PA	22.25
1847	M6_1247177_PstIMspI_PA	22.25
1848	M6_1258925_PstIMspI_PA	22.25
1849	M6_1276429_PstIMspI_PA	22.25
1850	M6_1288007_PstIMspI_PA	22.25
1851	M6_1326602_PstIMspI_PA	22.25
1852	M6_1451694_PstIMspI_PA	22.25
1853	M6_1487171_PstIMspI_PA	22.25
1854	M6_1487737_PstIMspI_PA	22.25
1855	M6_1500887_PstIMspI_PA	22.25
1856	M6_151351_PstIMspI_PA	22.25
1857	M6_164306_PstIMspI_PA	22.25
1858	M6_1649172_PstIMspI_PA	22.25
1859	M6_1656626_PstIMspI_PA	22.25
1860	M6_1681438_PstIMspI_PA	22.25
1861	M6_179491_PstIMspI_PA	22.25
1862	M6_1813072_PstIMspI_PA	22.25
1863	M6_181314_PstIMspI_PA	22.25
1864	M6_1824809_PstIMspI_PA	22.25
1865	M6_221511_PstIMspI_PA	22.25
1866	M6_2233565_PstIMspI_PA	22.25
1867	M6_2337429_PstIMspI_PA	22.25
1868	M6_2402241_PstIMspI_PA	22.25
1869	M6_2418187_PstIMspI_PA	22.25
1870	M6_2506625_PstIMspI_PA	22.25
1871	M6_2530405_PstIMspI_PA	22.25
1872	M6_2690093_PstIMspI_PA	22.25
1873	M6_2720982_PstIMspI_PA	22.25
1874	M6_2763707_PstIMspI_PA	22.25
1875	M6_2788759_PstIMspI_PA	22.25
1876	M6_287067_PstIMspI_PA	22.25
1877	M6_289905_PstIMspI_PA	22.25
1878	M6_2912150_PstIMspI_PA	22.25
1879	M6_2975721_PstIMspI_PA	22.25
1880	M6_312873_PstIMspI_PA	22.25
1881	M6_3129485_PstIMspI_PA	22.25
1882	M6_321388_PstIMspI_PA	22.25
1883	M6_3240057_PstIMspI_PA	22.25
1884	M6_3303146_PstIMspI_PA	22.25
1885	M6_332802_PstIMspI_PA	22.25
1886	M6_343018_PstIMspI_PA	22.25
1887	M6_3465095_PstIMspI_PA	22.25
1888	M6_3469254_PstIMspI_PA	22.25
1889	M6_348628_PstIMspI_PA	22.25
1890	M6_3487932_PstIMspI_PA	22.25
1891	M6_3609440_PstIMspI_PA	22.25
1892	M6_381853_PstIMspI_PA	22.25
1893	M6_383083_PstIMspI_PA	22.25
1894	M6_388009_PstIMspI_PA	22.25
1895	M6_400703_PstIMspI_PA	22.25
1896	M6_413470_PstIMspI_PA	22.25
1897	M6_445404_PstIMspI_PA	22.25
1898	M6_455343_PstIMspI_PA	22.25
1899	M6_463184_PstIMspI_PA	22.25
1900	M6_477517_PstIMspI_PA	22.25
1901	M6_479298_PstIMspI_PA	22.25
1902	M6_480368_PstIMspI_PA	22.25
1903	M6_491603_PstIMspI_PA	22.25
1904	M6_505819_PstIMspI_PA	22.25
1905	M6_507059_PstIMspI_PA	22.25
1906	M6_508198_PstIMspI_PA	22.25
1907	M6_53562_PstIMspI_PA	22.25
1908	M6_579120_PstIMspI_PA	22.25
1909	M6_588979_PstIMspI_PA	22.25
1910	M6_594682_PstIMspI_PA	22.25
1911	M6_598628_PstIMspI_PA	22.25
1912	M6_617654_PstIMspI_PA	22.25
1913	M6_622074_PstIMspI_PA	22.25
1914	M6_626569_PstIMspI_PA	22.25
1915	M6_658926_PstIMspI_PA	22.25
1916	M6_709529_PstIMspI_PA	22.25
1917	M6_729270_PstIMspI_PA	22.25
1918	M6_741188_PstIMspI_PA	22.25
1919	M6_74402_PstIMspI_PA	22.25
1920	M6_760065_PstIMspI_PA	22.25
1921	M6_799656_PstIMspI_PA	22.25
1922	M6_804027_PstIMspI_PA	22.25
1923	M6_813273_PstIMspI_PA	22.25
1924	M6_821221_PstIMspI_PA	22.25
1925	M6_822534_PstIMspI_PA	22.25
1926	M6_836693_PstIMspI_PA	22.25
1927	M6_850391_PstIMspI_PA	22.25
1928	M6_913497_PstIMspI_PA	22.25
1929	M6_921446_PstIMspI_PA	22.25
1930	M6_984061_PstIMspI_PA	22.25
1931	M6_1097400_PstIMseI_PA	22.25
1932	M6_131000_PstIMseI_PA	22.25
1933	M6_1441825_PstIMseI_PA	22.25
1934	M6_145276_PstIMseI_PA	22.25
1935	M6_151431_PstIMseI_PA	22.25
1936	M6_2195238_PstIMseI_PA	22.25
1937	M6_25090_PstIMseI_PA	22.25
1938	M6_3139597_PstIMseI_PA	22.25
1939	M6_381470_PstIMseI_PA	22.25
1940	M6_3836182_PstIMseI_PA	22.25
1941	M6_384736_PstIMseI_PA	22.25
1942	M6_3926948_PstIMseI_PA	22.25
1943	M6_527981_PstIMseI_PA	22.25
1944	M6_735325_PstIMseI_PA	22.25
1945	M6_774983_PstIMseI_PA	22.25
1946	M6_884178_PstIMseI_PA	22.25
1947	Opata_292999_PstIMseI_PA	22.25
1948	M6_1144035_PstIMspI_PA	22.25
1949	M6_1298555_PstIMspI_PA	22.25
1950	M6_1392437_PstIMspI_PA	22.25
1951	M6_1543359_PstIMspI_PA	22.25
1952	M6_204561_PstIMspI_PA	22.25
1953	M6_2294074_PstIMspI_PA	22.25
1954	M6_2693196_PstIMspI_PA	22.25
1955	M6_2801537_PstIMspI_PA	22.25
1956	M6_3070421_PstIMspI_PA	22.25
1957	M6_3223583_PstIMspI_PA	22.25
1958	M6_3226942_PstIMspI_PA	22.25
1959	M6_3333312_PstIMspI_PA	22.25
1960	M6_535796_PstIMspI_PA	22.25
1961	M6_546802_PstIMspI_PA	22.25
1962	M6_554816_PstIMspI_PA	22.25
1963	M6_646936_PstIMspI_PA	22.25
1964	M6_679057_PstIMspI_PA	22.25
1965	M6_682371_PstIMspI_PA	22.25
1966	M6_930920_PstIMspI_PA	22.25
1967	Opata_1747339_PstIMspI_PA	22.25
1968	Opata_3462641_PstIMspI_PA	22.25
1969	M6_1019548_PstIMseI_PA	22.25
1970	M6_1095905_PstIMseI_PA	22.25
1971	M6_147327_PstIMseI_PA	22.25
1972	M6_187448_PstIMseI_PA	22.25
1973	M6_2343816_PstIMseI_PA	22.25
1974	M6_2783376_PstIMseI_PA	22.25
1975	M6_363943_PstIMseI_PA	22.25
1976	M6_430764_PstIMseI_PA	22.25
1977	M6_461049_PstIMseI_PA	22.25
1978	M6_875055_PstIMseI_PA	22.25
1979	M6_886240_PstIMseI_PA	22.25
1980	Opata_3629025_PstIMseI_PA	22.25
1981	M6_1134880_PstIMspI_PA	22.25
1982	M6_1138307_PstIMspI_PA	22.25
1983	M6_1435719_PstIMspI_PA	22.25
1984	M6_2125967_PstIMspI_PA	22.25
1985	M6_3029543_PstIMspI_PA	22.25
1986	M6_3507801_PstIMspI_PA	22.25
1987	M6_462214_PstIMspI_PA	22.25
1988	M6_543514_PstIMspI_PA	22.25
1989	Opata_134298_PstIMluI_PA	22.25
1990	Opata_1476547_PstIMluI_PA	22.25
1991	Opata_2408310_PstIMluI_PA	22.25
1992	Opata_2485384_PstIMluI_PA	22.25
1993	Opata_2593053_PstIMluI_PA	22.25
1994	Opata_2619906_PstIMluI_PA	22.25
1995	Opata_2679601_PstIMluI_PA	22.25
1996	Opata_8304_PstIMluI_PA	22.25
1997	Opata_1000174_PstIMseI_PA	22.25
1998	Opata_1015797_PstIMseI_PA	22.25
1999	Opata_1018439_PstIMseI_PA	22.25
[truncated: 37,997 more rows]

## Sheet: 2A
Loci Number	Marker	Centimorgans	Meta-QTL 1	Meta-QTL 2	Meta-QTL 3	Meta-QTL 4	Meta-QTL 5	Meta-QTL 6
1	Xbcd348.1	0
2	66693	0
3	116443	0
4	1044461	0
5	1102697	0
6	1114133	0
7	1118575	0
8	1122473	0
9	1171603	0
10	1228065	0
11	1266651	0
12	2263399	0
13	1248334	0
14	5357487	0
15	1069758	0
16	1005749	0
17	3022061	0
18	3960239	0
19	1201879	0
20	1066912	0
21	3959923	0
22	1235838	0
23	1376213	0
24	4404954	0
25	3938524	0
26	983283	0
27	1076875	0
28	1104967	0
29	1674297	0
30	2281188	0
31	3022327	0
32	3023723	0
33	1021980	0
34	981465	0
35	1051222	0
36	1053952	0
37	1073638	0
38	1081868	0
39	1090984	0
40	1103467	0
41	1106270	0
42	1110759	0
43	1205848	0
44	1214601	0
45	1219992	0
46	1245312	0
47	2277581	0
48	3022190	0
49	3023476	0
50	3028857	0
51	3937679	0
52	3946925	0
53	3952803	0
54	5363286	0
55	5373292	0
56	5576944	0
57	5971559	0
58	1125832	0
59	1292492	0
60	1269446	0
61	1077286	0
62	991126	0
63	1101788	0
64	1127105	0
65	1105077	0
66	1105161	0
67	1097433	0
68	1011567	0
69	1084287	0
70	996961	0
71	3949200	0
72	1100647	0
73	3222362	0
74	978850	0
75	1128539	0
76	3934231	0
77	1020246	0
78	2297212	0
79	3022333	0
80	1029962	0
81	1057651	0
82	1072100	0
83	1090562	0
84	1090910	0
85	1116562	0
86	1259527	0
87	2245205	0
88	3026072	0
89	3940700	0
90	5367254	0
91	5580078	0
92	1255119	0.08
93	2283781	0.08
94	3954166	0.23
95	1092526	0.34
96	1199340	0.35
97	4408350	0.49
98	743211	0.53
99	1018117	0.53
100	1059268	0.53
101	1092238	0.53
102	1104885	0.53
103	1129174	0.53
104	1722526	0.53
105	1090029	0.64
106	1175431	0.7
107	1104120	0.7
108	1101503	0.78
109	4990682	0.78
110	5573285	0.78
111	5971216	0.78
112	7342842	0.78
113	115498	0.89
114	980476	0.89
115	1022130	0.89
116	1094453	0.89
117	1105229	0.89
118	1111810	0.89
119	1127702	0.89
120	1160120	0.89
121	1216432	0.89
122	1219737	0.89
123	1228209	0.89
124	1258394	0.89
125	1281544	0.89
126	1281697	0.89
127	2255628	0.89
128	2263673	0.89
129	2268043	0.89
130	2278457	0.89
131	3020495	0.89
132	3023415	0.89
133	3026365	0.89
134	3064681	0.89
135	4910578	0.89
136	4993786	0.89
137	1127399	0.91
138	4003032	0.91
139	4405084	0.91
140	4407044	0.91
141	4408036	0.91
142	4408203	0.91
143	4408255	0.91
144	4408426	0.91
145	4410127	0.91
146	4410529	0.91
147	wPt-740658	0.99
148	1103227	1.04
149	1305464	1.22
150	2340198	1.22
151	BARC124	1.24
152	BARC212	1.24
153	LR37	1.24
154	WMC667	1.24
155	1286245	1.24
156	3027334	1.33
157	5325082	1.33
158	1091557	1.37
159	1117107	1.37
160	3958043	1.38
161	1091059	1.44
162	1387350	1.49
163	1128705	1.52
164	5367408	1.84
165	979533	1.89
166	1202582	1.9
167	1144414	2.05
168	1093102	2.11
169	991804	2.11
170	1061332	2.11
171	1081892	2.19
172	1048591	2.19
173	1108214	2.46
174	4003241	2.51
175	5567954	2.63
176	Xcmwg682	3
177	303952	3.08
178	1135371	3.16
179	4998924	3.16
180	985767	3.22
181	1255384	3.22
182	1267563	3.22
183	2245282	3.22
184	4537620	3.22
185	4540548	3.22
186	4542525	3.22
187	5010891	3.22
188	5323988	3.22
189	5324992	3.22
190	5364144	3.22
191	5372757	3.22
192	5970046	3.22
193	5971468	3.22
194	7170806	3.22
195	7342313	3.22
196	7342557	3.22
197	7344614	3.22
198	7353003	3.22
199	7353742	3.22
200	7931103	3.22
201	1115544	3.26
202	3944940	3.56
203	3951835	3.56
204	1152765	3.68
205	1694578	3.69
206	1079678	3.7
207	5348315	3.7
208	1095377	3.76
209	1700646	3.8
210	2276833	3.95
211	1095855	4.01
212	985058	4.23
213	1068776	4.23
214	1070011	4.23
215	1083689	4.23
216	1106608	4.23
217	1115997	4.23
218	1122770	4.23
219	1126529	4.23
220	1134008	4.23
221	1138728	4.23
222	1142908	4.23
223	1236577	4.23
224	1240479	4.23
225	1699323	4.23
226	1732419	4.23
227	2277136	4.23
228	5341932	4.23
229	5362750	4.23
230	5970446	4.23
231	7349529	4.23
232	4262850	4.26
233	Xcdo456.1	4.3
234	4003428	4.37
235	1092178	4.45
236	1106113	4.45
237	1267902	4.45
238	4996275	4.45
239	5001874	4.45
240	5003641	4.45
241	5346890	4.45
242	Xfba82	4.7
243	1253917	4.72
244	1235449	4.78
245	7349523	4.99
246	1091140	5.09
247	1183080	5.09
248	1222045	5.13
249	1282204	5.13
250	3026108	5.13
251	3222442	5.13
252	3534062	5.13
253	3534190	5.13
254	3534241	5.13
255	3945006	5.13
256	3948116	5.13
257	3948521	5.13
258	3957621	5.13
259	3958243	5.13
260	4405725	5.13
261	4405929	5.13
262	4406043	5.13
263	4409292	5.13
264	4409449	5.13
265	4537942	5.13
266	4539711	5.13
267	4540119	5.13
268	4542883	5.13
269	4543113	5.13
270	4543220	5.13
271	4543770	5.13
272	4544196	5.13
273	Xwmc382	5.2
274	998048	5.22
275	1059234	5.22
276	1095530	5.22
277	1100353	5.22
278	1139855	5.22
279	1201419	5.22
280	1205328	5.22
281	1247998	5.22
282	3950906	5.22
283	4440401	5.22
284	7349331	5.22
285	1116258	5.33
286	1008249	5.36
287	1092844	5.36
288	1232986	5.36
289	1262216	5.36
290	Xfba70.1	5.5
291	1131762	5.64
292	1138862	5.64
293	1140608	5.64
294	1258633	5.64
295	1282132	5.64
296	1283701	5.64
297	1673117	5.64
298	3943955	5.66
299	1002707	5.66
300	7478168	5.71
301	1091899	5.8
302	1284193	5.8
303	3023414	5.8
304	7478184	5.86
305	Xfba88	5.9
306	1669259	5.93
307	1268614	5.94
308	1704627	5.94
309	2281103	5.94
310	3956411	5.94
311	4007923	5.94
312	5003707	5.94
313	5004029	5.94
314	5004929	5.94
315	5007725	5.94
316	5340139	5.94
317	7349517	5.94
318	1306778	6.03
319	1696033	6.26
320	Xgwm210	6.3
321	1138312	6.35
322	1242250	6.35
323	1273951	6.35
324	1697492	6.35
325	1084920	6.5
326	1094127	6.5
327	1108079	6.5
328	1117021	6.5
329	1121912	6.5
330	1229550	6.5
331	1230066	6.5
332	1232836	6.5
333	1234968	6.5
334	1242996	6.5
335	4909878	6.5
336	4910007	6.5
337	5002358	6.51
338	1136299	6.52
339	998448	6.81
340	Xwmc407	6.9
341	Xwmc382a	6.9
342	63736	6.92
343	984902	7.13
344	1100502	7.13
345	1104531	7.13
346	1202166	7.13
347	1267188	7.13
348	1269656	7.13
349	1270661	7.13
350	1279543	7.13
351	1282167	7.13
352	2249584	7.13
353	987690	7.2
354	1020880	7.2
355	1065570	7.2
356	1080307	7.2
357	1100634	7.2
358	1135528	7.2
359	1140478	7.2
360	1202765	7.2
361	1206875	7.2
362	1214901	7.2
363	1217340	7.2
364	1219691	7.2
365	1225940	7.2
366	1254787	7.2
367	1674513	7.2
368	1735754	7.2
369	2293754	7.2
370	2297529	7.2
371	2298142	7.2
372	2311100	7.2
373	3946326	7.2
374	3949413	7.2
375	3950119	7.2
376	4008260	7.2
377	4019034	7.2
378	5332126	7.2
379	5971520	7.2
380	6041983	7.2
381	7487943	7.2
382	4911034	7.3
383	3945347	7.32
384	5357874	7.32
385	7492111	7.32
386	116886	7.41
387	1023566	7.41
388	1084300	7.48
389	1110007	7.48
390	1137916	7.48
391	1138519	7.48
392	1139820	7.48
393	1152417	7.48
394	1162329	7.48
395	1667398	7.48
396	1672596	7.48
397	1687644	7.48
398	1754540	7.48
399	2278704	7.48
400	2281433	7.48
401	3570289	7.48
402	3570356	7.48
403	3570865	7.48
404	3572555	7.48
405	3575439	7.48
406	4998173	7.48
407	4998854	7.48
408	4999507	7.48
409	5328904	7.48
410	5345687	7.48
411	5348172	7.48
412	5359510	7.48
413	5359511	7.48
414	5364400	7.48
415	5411001	7.48
416	2244477	7.69
417	993147	7.72
418	1325207	7.72
419	7492227	7.81
420	1064327	7.82
421	3025389	7.82
422	1270618	7.83
423	4008426	7.84
424	1010162	7.88
425	1209291	7.88
426	1228040	7.88
427	1230376	7.88
428	1241766	7.88
429	1249852	7.88
430	1718739	7.88
431	2256734	7.88
432	2275361	7.88
433	2291928	7.88
434	3028014	7.88
435	3533404	7.88
436	3951565	7.88
437	3960633	7.88
438	4008412	7.88
439	4017410	7.88
440	4409132	7.88
441	4541390	7.88
442	4988384	7.88
443	4993054	7.88
444	5324586	7.88
445	5367268	7.88
446	Xcmwg682a	7.9
447	1018508	7.96
448	1212522	8
449	1268438	8
450	Xcdo447	8.2
451	1116549	8.26
452	1123219	8.26
453	1126273	8.26
454	1151289	8.26
455	1192606	8.26
456	1235929	8.26
457	2293589	8.26
458	2333916	8.26
459	3026032	8.26
460	3026420	8.26
461	3026469	8.26
462	3029146	8.26
463	3034005	8.26
464	3533777	8.26
465	3935301	8.26
466	3939985	8.26
467	3953744	8.26
468	3958902	8.26
469	4004836	8.26
470	4394852	8.26
471	4406155	8.26
472	4407084	8.26
473	4410550	8.26
474	4439961	8.26
475	4535721	8.26
476	4538511	8.26
477	4540528	8.26
478	4544182	8.26
479	4544248	8.26
480	1202258	8.27
481	120529	8.29
482	981993	8.29
483	986337	8.29
484	993907	8.29
485	997868	8.29
486	999020	8.29
487	999444	8.29
488	1027121	8.29
489	1048198	8.29
490	1063298	8.29
491	1077633	8.29
492	1083553	8.29
493	1084829	8.29
494	1086909	8.29
495	1087427	8.29
496	1087726	8.29
497	1087754	8.29
498	1088147	8.29
499	1088430	8.29
500	1088939	8.29
501	1089329	8.29
502	1090321	8.29
503	1090389	8.29
504	1092598	8.29
505	1093367	8.29
506	1095475	8.29
507	1099082	8.29
508	1099385	8.29
509	1100613	8.29
510	1100736	8.29
511	1100854	8.29
512	1101088	8.29
513	1101551	8.29
514	1102047	8.29
515	1107688	8.29
516	1108603	8.29
517	1108647	8.29
518	1108895	8.29
519	1109148	8.29
520	1109165	8.29
521	1112259	8.29
522	1112793	8.29
523	1113059	8.29
524	1113355	8.29
525	1113542	8.29
526	1114131	8.29
527	1114582	8.29
528	1120283	8.29
529	1121993	8.29
530	1123367	8.29
531	1126533	8.29
532	1127551	8.29
533	1131689	8.29
534	1135891	8.29
535	1140218	8.29
536	1140680	8.29
537	1159460	8.29
538	1170549	8.29
539	1177572	8.29
540	1185135	8.29
541	1199266	8.29
542	1201693	8.29
543	1208057	8.29
544	1210054	8.29
545	1210673	8.29
546	1210687	8.29
547	1211390	8.29
548	1212387	8.29
549	1212538	8.29
550	1212655	8.29
551	1213285	8.29
552	1217730	8.29
553	1217822	8.29
554	1218513	8.29
555	1219369	8.29
556	1219905	8.29
557	1220216	8.29
558	1220688	8.29
559	1221152	8.29
560	1228612	8.29
561	1229325	8.29
562	1231133	8.29
563	1232858	8.29
564	1232937	8.29
565	1233002	8.29
566	1233114	8.29
567	1233719	8.29
568	1234190	8.29
569	1234330	8.29
570	1236453	8.29
571	1238501	8.29
572	1242826	8.29
573	1243259	8.29
574	1243893	8.29
575	1250413	8.29
576	1258435	8.29
577	1260940	8.29
578	1260952	8.29
579	1261077	8.29
580	1261140	8.29
581	1261591	8.29
582	1261936	8.29
583	1262585	8.29
584	1262957	8.29
585	1265409	8.29
586	1265454	8.29
587	1265512	8.29
588	1265682	8.29
589	1266618	8.29
590	1266634	8.29
591	1266666	8.29
592	1266683	8.29
593	1266703	8.29
594	1266731	8.29
595	1266732	8.29
596	1267420	8.29
597	1267747	8.29
598	1267946	8.29
599	1268640	8.29
600	1269296	8.29
601	1269379	8.29
602	1271938	8.29
603	1272362	8.29
604	1279306	8.29
605	1283608	8.29
606	1289340	8.29
607	1378132	8.29
608	1379590	8.29
609	1380306	8.29
610	1381243	8.29
611	1390971	8.29
612	1399765	8.29
613	1400650	8.29
614	1694908	8.29
615	1722045	8.29
616	1767123	8.29
617	1768575	8.29
618	1865449	8.29
619	2243299	8.29
620	2248396	8.29
621	2253039	8.29
622	2255251	8.29
623	2255681	8.29
624	2269649	8.29
625	2275791	8.29
626	2276249	8.29
627	2276267	8.29
628	2276315	8.29
629	2276660	8.29
630	2277520	8.29
631	2280114	8.29
632	2290831	8.29
633	2294887	8.29
634	2298972	8.29
635	2300358	8.29
636	2306207	8.29
637	2322238	8.29
638	2322416	8.29
639	2322684	8.29
640	2329754	8.29
641	3020336	8.29
642	3020776	8.29
643	3020974	8.29
644	3021483	8.29
645	3022102	8.29
646	3024365	8.29
647	3938662	8.29
648	4536204	8.29
649	4538694	8.29
650	4542919	8.29
651	4544269	8.29
652	4909578	8.29
653	4909596	8.29
654	1111423	8.31
655	1090078	8.41
656	1094463	8.41
657	1119713	8.41
658	1230957	8.41
659	1246020	8.41
660	1275927	8.41
661	1275977	8.41
662	1372925	8.41
663	2278884	8.41
664	2302327	8.41
665	3024467	8.41
666	3064809	8.41
667	3532856	8.41
668	3934183	8.41
669	3938699	8.41
670	3939967	8.41
671	3943020	8.41
672	3959110	8.41
673	3961127	8.41
674	4260973	8.41
675	4405772	8.41
676	4406028	8.41
677	4409118	8.41
678	4538612	8.41
679	1228172	8.52
680	1206128	8.6
681	2322282	8.61
682	377689	8.61
683	121548	8.61
684	1109646	8.61
685	116480	8.61
686	2293747	8.65
687	2268405	8.75
688	7165106	8.79
689	3943190	8.9
690	3954437	8.9
691	4993325	8.9
692	5332653	8.9
693	5581793	8.9
694	Xcdo456a	8.9
695	Xfba82a	8.9
696	XWB124pbb	8.9
697	Xfba70a	8.9
698	5331486	9.13
699	1136690	9.43
700	1069179	9.9
701	2259761	9.9
702	3937370	9.9
703	Xgwm210.1	9.9
704	Xcdo447a	9.9
705	Yr17/Lr37/Sr38	9.9
706	1234571	10.08
707	4412005	10.08
708	4910904	10.08
709	1235506	10.34
710	5357965	10.38
711	Xbarc1138.1	10.9
712	Xgpw1162	10.9
713	Xgwm496	10.9
714	2303305	11.17
715	4394816	11.56
716	4406324	11.56
717	4406890	11.56
718	Xgpw2125	11.9
719	1204350	11.96
720	986207	12.36
721	1081999	12.36
722	1087875	12.36
723	1116920	12.36
724	1205002	12.45
725	6013970	12.48
726	1092750	12.58
727	1129496	12.58
728	1097107	12.7
729	Xbcd718a	12.9
730	1038216	13.04
731	1128230	13.04
732	1210476	13.04
733	1242829	13.16
734	4004886	13.21
735	1106663	13.29
736	1062330	13.39
737	1106073	13.39
738	2325249	13.46
739	3934115	13.46
740	3946860	13.46
741	4733620	13.46
742	5341709	13.47
743	981946	13.54
744	983856	13.54
745	988703	13.54
746	989003	13.54
747	991342	13.54
748	991483	13.54
749	1063013	13.54
750	1065400	13.54
751	1082077	13.54
752	1092460	13.54
753	1093636	13.54
754	1098510	13.54
755	1101646	13.54
756	1105748	13.54
757	1113293	13.54
758	1115143	13.54
759	1127780	13.54
760	1135099	13.54
761	1138453	13.54
762	1164560	13.54
763	1182130	13.54
764	1202609	13.54
765	1210197	13.54
766	1230245	13.54
767	1252842	13.54
768	1263346	13.54
769	1860579	13.54
770	2288824	13.54
771	2303387	13.54
772	3026616	13.54
773	3033455	13.54
774	4404745	13.54
775	4405423	13.54
776	4909331	13.54
777	2278475	13.55
778	1026470	13.65
779	1114648	13.74
780	2279394	13.74
781	1020531	13.76
782	5411340	13.84
783	2328346	13.88
784	P78/M87.3	13.9
785	XgbxG747b	13.9
786	1110113	13.91
787	3029106	13.97
788	3030773	13.99
789	4261547	13.99
790	1238131	14.01
791	5005175	14.09
792	999517	14.19
793	1021779	14.19
794	1033315	14.19
795	1050345	14.19
796	1076296	14.19
797	1084861	14.19
798	1114595	14.19
799	1180242	14.19
800	1216533	14.19
801	1228614	14.19
802	1380335	14.19
803	2276741	14.19
804	2369604	14.19
805	3027296	14.19
806	3385223	14.19
807	3385596	14.19
808	4394357	14.19
809	4396255	14.19
810	4406970	14.19
811	4991615	14.19
812	5969885	14.19
813	1084359	14.23
814	3064627	14.26
815	1078780	14.32
816	1127525	14.32
817	2259314	14.32
818	1094923	14.43
819	1167101	14.43
820	2262276	14.43
821	3934753	14.43
822	3941866	14.43
823	3947624	14.43
824	4009679	14.43
825	4396700	14.43
826	4397769	14.43
827	4540005	14.43
828	4541940	14.43
829	4544321	14.43
830	4405154	14.45
831	373205	14.5
832	1109568	14.5
833	1112224	14.5
834	WMC522	14.56
835	1068736	14.56
836	1095485	14.56
837	1221529	14.56
838	3939545	14.56
839	3941740	14.56
840	3953834	14.56
841	4404340	14.56
842	4406785	14.56
843	4409099	14.56
844	4411580	14.56
845	4536077	14.56
846	4540014	14.56
847	4540971	14.56
848	4542687	14.56
849	1006034	14.63
850	1065113	14.63
851	1082715	14.63
852	1098792	14.63
853	1105929	14.63
854	1106774	14.63
855	1121105	14.63
856	1122115	14.63
857	1129451	14.63
858	1144173	14.63
859	1289432	14.63
860	3027279	14.63
861	3938413	14.67
862	1021210	14.73
863	1061368	14.73
864	1072955	14.73
865	1106596	14.73
866	1115924	14.73
867	1161563	14.73
868	1240078	14.73
869	1269554	14.73
870	1381962	14.73
871	4544407	14.73
872	1124383	14.76
873	2322514	14.8
874	4396172	14.92
875	4538126	14.92
876	4538994	14.92
877	5581968	14.92
878	1669827	14.93
879	1130140	14.93
880	7351375	15
881	1105779	15.04
882	2280138	15.12
883	990709	15.15
884	1263194	15.15
885	1396272	15.15
886	3028854	15.15
887	5579629	15.17
888	2242713	15.18
889	2320624	15.2
890	Xgwm497	15.2
891	1098249	15.24
892	3064660	15.31
893	2283934	15.35
894	1248362	15.4
895	1270556	15.47
896	7488088	15.51
897	983777	15.61
898	2281414	15.61
899	1092368	15.63
900	1270725	15.75
901	Excalibur_c1787_1199	15.85
902	RAC875_c48703_189	15.85
903	Tdurum_contig12711_252	15.85
904	121225	15.85
905	981348	15.85
906	981479	15.85
907	982854	15.85
908	993063	15.85
909	1000013	15.85
910	1020234	15.85
911	1021498	15.85
912	1030002	15.85
913	1032070	15.85
914	1061562	15.85
915	1094287	15.85
916	1100836	15.85
917	1106560	15.85
918	1110174	15.85
919	1122504	15.85
920	1138248	15.85
921	1147270	15.85
922	1150665	15.85
923	1151000	15.85
924	1219652	15.85
925	1225326	15.85
926	1228155	15.85
927	1228285	15.85
928	1279498	15.85
929	1304133	15.85
930	1333613	15.85
931	1669620	15.85
932	2247471	15.85
933	2281298	15.85
934	3024357	15.85
935	3034586	15.85
936	3064776	15.85
937	982253	15.89
938	1100269	15.89
939	3023239	15.91
940	2361439	15.93
941	1113430	15.97
942	Xfba70.2	16.1
943	4004515	16.24
944	1003345	16.54
945	1067817	16.55
946	1069828	16.55
947	1111617	16.55
948	1235061	16.55
949	Xbcd348.2	16.6
950	Xgwm614	16.6
951	Lr17a	16.6
952	1112257	16.63
953	1086845	16.71
954	1175578	16.86
955	1233475	16.86
956	3953341	16.91
957	5363297	16.91
958	3947088	16.96
959	1151641	17.16
960	Xgwm636	17.2
961	4003572	17.33
962	2305684	17.6
963	1167660	17.63
964	1141499	17.73
965	1092173	17.73
966	4262236	17.89
967	1207111	17.93
968	3935204	17.93
969	3935452	17.93
970	3938659	17.93
971	3955868	17.93
972	1038887	17.98
973	1023317	18.03
974	Xfba280	18.1
975	3957579	18.16
976	982312	18.26
977	998851	18.26
978	1039232	18.26
979	1046310	18.26
980	1074973	18.26
981	1095667	18.26
982	1108327	18.26
983	1111962	18.26
984	1121338	18.26
985	1128963	18.26
986	1137470	18.26
987	1140854	18.26
988	1166053	18.26
989	1166101	18.26
990	1206546	18.26
991	1668030	18.26
992	1717089	18.26
993	2253877	18.26
994	2343966	18.26
995	3025548	18.26
996	3031798	18.26
997	3945737	18.26
998	3947111	18.26
999	4396364	18.26
1000	2263666	18.37
1001	1095449	18.47
1002	tPt-3109	18.48
1003	wPt-5498	18.48
1004	wPt-5029	18.48
1005	wPt-0553	18.48
1006	wPt-664251	18.48
1007	wPt-7056	18.49
1008	Xwmc667	18.5
1009	1243786	18.54
1010	3024431	18.55
1011	1201176	18.56
1012	1261876	18.61
1013	1107869	18.62
1014	3021944	18.62
1015	1665801	18.64
1016	3941903	18.64
1017	3943192	18.64
1018	992881	18.64
1019	1006508	18.64
1020	1008964	18.64
1021	1010794	18.64
1022	1026617	18.64
1023	1036070	18.64
1024	1054799	18.64
1025	1055982	18.64
1026	1056982	18.64
1027	1201081	18.64
1028	1201199	18.64
1029	1202245	18.64
1030	1202570	18.64
1031	1202728	18.64
1032	1203536	18.64
1033	1203943	18.64
1034	1207821	18.64
1035	1210323	18.64
1036	1210859	18.64
1037	1213255	18.64
1038	1216510	18.64
1039	1218542	18.64
1040	1219292	18.64
1041	1219317	18.64
1042	1219912	18.64
1043	1219973	18.64
1044	1220285	18.64
1045	1220369	18.64
1046	1221278	18.64
1047	1282083	18.64
1048	1283073	18.64
1049	1283202	18.64
1050	1283381	18.64
1051	1283411	18.64
1052	1284560	18.64
1053	1317718	18.64
1054	1363303	18.64
1055	1397010	18.64
1056	1663822	18.64
1057	2254201	18.64
1058	2322220	18.64
1059	2322527	18.64
1060	2322692	18.64
1061	2322772	18.64
1062	2322819	18.64
1063	2323049	18.64
1064	2324962	18.64
1065	2375261	18.64
1066	Xgwm512	18.7
1067	Xgwm497b	18.7
1068	1265986	18.75
1069	3940806	18.82
1070	1195069	18.83
1071	979718	18.83
1072	1218088	18.87
1073	4992565	18.87
1074	7334371	18.87
1075	1142361	18.87
1076	4408487	18.89
1077	1101594	18.89
1078	1696099	18.89
1079	4006184	18.89
1080	4262753	18.93
1081	1082321	18.95
1082	1034595	18.97
1083	1201580	18.97
1084	1202136	18.97
1085	1206392	18.97
1086	1209142	18.97
1087	1212825	18.97
1088	1213254	18.97
1089	1216927	18.97
1090	1217450	18.97
1091	1218493	18.97
1092	1218653	18.97
1093	1218871	18.97
1094	1218992	18.97
1095	1282216	18.97
1096	1282690	18.97
1097	1283687	18.97
1098	1352315	18.97
1099	1393555	18.97
1100	2322297	18.97
1101	2322627	18.97
1102	2323240	18.97
1103	2323283	18.97
1104	2294267	18.98
1105	978350	19.02
1106	1049695	19.02
1107	1088073	19.02
1108	1208262	19.02
1109	1695602	19.02
1110	2263832	19.02
1111	3946837	19.04
1112	7931130	19.07
1113	1022934	19.16
1114	1028066	19.16
1115	1203876	19.16
1116	1864526	19.16
1117	3940165	19.16
1118	3955491	19.16
1119	4003100	19.16
1120	4994321	19.16
1121	5324604	19.16
1122	5411818	19.16
1123	2245016	19.19
1124	Xfbb289	19.2
1125	Xfbb61	19.2
1126	994887	19.25
1127	982993	19.3
1128	979688	19.38
1129	1256042	19.38
1130	3938924	19.4
1131	Xgwm296	19.5
1132	988819	19.51
1133	1159427	19.54
1134	1314853	19.54
1135	CAP8_c6474_94	19.6
1136	980399	19.6
1137	1082459	19.6
1138	1083382	19.6
1139	1108683	19.6
1140	1201715	19.6
1141	1254471	19.6
1142	2259024	19.6
1143	2282471	19.6
1144	3533598	19.6
1145	3942415	19.6
1146	3944635	19.6
1147	3958955	19.6
1148	4005236	19.6
1149	4018220	19.6
1150	4404388	19.6
1151	4405089	19.6
1152	4439941	19.6
1153	4910108	19.6
1154	4910606	19.6
1155	4991898	19.6
1156	4992502	19.6
1157	4993052	19.6
1158	5006359	19.6
1159	5358023	19.6
1160	1220770	19.63
1161	4993488	19.64
1162	Xfbb72	19.7
1163	3937645	19.7
1164	3951022	19.7
1165	3961370	19.7
1166	4404812	19.7
1167	1102816	19.73
1168	3955811	19.73
1169	wPt-667820	19.73
1170	wPt-743772	19.73
1171	1163978	19.82
1172	1227574	19.82
1173	1378008	19.82
1174	2339487	19.82
1175	3958547	19.82
1176	5324959	19.84
1177	1285519	19.85
1178	2323381	19.91
1179	3064658	19.96
1180	wPt-4394	19.96
1181	wPt-7049	19.96
1182	wPt-742997	19.96
1183	wPt-743708	19.96
1184	1131599	20
1185	116881	20.05
1186	1267654	20.14
1187	Xcfd36b	20.2
1188	Xbarc124.1	20.2
1189	Xfba329c	20.2
1190	989354	20.22
1191	1058050	20.22
1192	1073894	20.22
1193	1083831	20.22
1194	1088567	20.22
1195	1092244	20.22
1196	1097515	20.22
1197	1101821	20.22
1198	1106448	20.22
1199	1240324	20.22
1200	2253524	20.22
1201	3222457	20.22
1202	3935321	20.22
1203	4018093	20.22
1204	6022266	20.22
1205	6049467	20.22
1206	3937618	20.25
1207	3949203	20.25
1208	3950180	20.25
1209	1670785	20.28
1210	3951673	20.28
1211	Xcfd36	20.3
1212	1011222	20.38
1213	Xbcd1970	20.4
1214	2261788	20.41
1215	3942829	20.42
1216	wsnp_Ex_rep_c66551_64836327	20.44
1217	1258244	20.44
1218	3937685	20.44
1219	4261365	20.44
1220	4992248	20.44
1221	1139872	20.5
1222	3064521	20.5
1223	wsnp_Ex_c2772_5130007	20.7
1224	Excalibur_c59428_237	20.7
1225	Xcdo456.2	20.7
1226	Xbarc124	20.7
1227	Xbarc1138.2	20.7
1228	Xbarc212	20.7
1229	Xfba198	20.7
1230	1157477	20.77
1231	3956584	20.77
1232	3944232	20.78
1233	1214068	20.86
1234	995014	20.88
1235	1093187	20.88
1236	1101673	20.88
1237	1138472	20.88
1238	1002627	20.9
1239	1041769	21.03
1240	1052193	21.03
1241	1069125	21.03
1242	1083267	21.03
1243	1090141	21.03
1244	1102402	21.03
1245	1159200	21.03
1246	1163763	21.03
1247	1194498	21.03
1248	1201121	21.03
1249	1201430	21.03
1250	1212467	21.03
1251	1233595	21.03
1252	1238383	21.03
1253	1242646	21.03
1254	1260329	21.03
1255	1262454	21.03
1256	1266825	21.03
1257	1268577	21.03
1258	1268930	21.03
1259	1269449	21.03
1260	1863020	21.03
1261	2256769	21.03
1262	2260686	21.03
1263	2260959	21.03
1264	2289770	21.03
1265	2322321	21.03
1266	2335901	21.03
1267	3027761	21.03
1268	3064524	21.03
1269	3950899	21.03
1270	4009252	21.03
1271	4910673	21.03
1272	1000828	21.09
1273	1244404	21.09
1274	1264542	21.09
1275	1771768	21.09
1276	3940754	21.09
1277	4909472	21.09
1278	4992311	21.09
1279	4992547	21.09
1280	5345219	21.09
1281	980601	21.19
1282	990981	21.19
1283	1080551	21.19
1284	1129585	21.19
1285	1200559	21.19
1286	1201792	21.19
1287	1201855	21.19
1288	1205240	21.19
1289	1208065	21.19
1290	1209060	21.19
1291	1209132	21.19
1292	1212766	21.19
1293	1215417	21.19
1294	1220000	21.19
1295	1281410	21.19
1296	1283184	21.19
1297	1283207	21.19
1298	1283298	21.19
1299	1284228	21.19
1300	1288113	21.19
1301	1290120	21.19
1302	1290222	21.19
1303	1319161	21.19
1304	1319338	21.19
1305	1394825	21.19
1306	1664088	21.19
1307	1714315	21.19
1308	2296338	21.19
1309	2322392	21.19
1310	2322866	21.19
1311	2322867	21.19
1312	2323619	21.19
1313	2323879	21.19
1314	3027084	21.19
1315	3064664	21.19
1316	3385305	21.19
1317	3385341	21.19
1318	3385382	21.19
1319	3385407	21.19
1320	3532748	21.19
1321	3532753	21.19
1322	3532986	21.19
1323	3533247	21.19
1324	3533261	21.19
1325	3533268	21.19
1326	3533471	21.19
1327	3533549	21.19
1328	3533586	21.19
1329	3533753	21.19
1330	3534078	21.19
1331	3534137	21.19
1332	3534167	21.19
1333	3534186	21.19
1334	3534407	21.19
1335	3534411	21.19
1336	3570190	21.19
1337	3934256	21.19
1338	3934805	21.19
1339	3935482	21.19
1340	3935584	21.19
1341	3935809	21.19
1342	3936557	21.19
1343	3936844	21.19
1344	3937932	21.19
1345	3938320	21.19
1346	3938503	21.19
1347	3938857	21.19
1348	3939510	21.19
1349	3939687	21.19
1350	3941426	21.19
1351	3941692	21.19
1352	3941943	21.19
1353	3942958	21.19
1354	3944656	21.19
1355	3945392	21.19
1356	3945745	21.19
1357	3947196	21.19
1358	3948161	21.19
1359	3948279	21.19
1360	3948344	21.19
1361	3948398	21.19
1362	3949077	21.19
1363	3950615	21.19
1364	3951628	21.19
1365	3953696	21.19
1366	3954643	21.19
1367	3956710	21.19
1368	3956774	21.19
1369	3960772	21.19
1370	4009047	21.19
1371	4009970	21.19
1372	4404574	21.19
1373	4405355	21.19
1374	4405674	21.19
1375	4405896	21.19
1376	4408610	21.19
1377	4411470	21.19
1378	4411496	21.19
1379	4439486	21.19
1380	4440088	21.19
1381	4440241	21.19
1382	4536171	21.19
1383	4537577	21.19
1384	4537581	21.19
1385	4537750	21.19
1386	4537784	21.19
1387	4537936	21.19
1388	4537992	21.19
1389	4538031	21.19
1390	4538040	21.19
1391	4538050	21.19
1392	4538080	21.19
1393	4538144	21.19
1394	4538257	21.19
1395	4538275	21.19
1396	4538285	21.19
1397	4538320	21.19
1398	4538350	21.19
1399	4538610	21.19
1400	4538640	21.19
1401	4538755	21.19
1402	4538796	21.19
1403	4538797	21.19
1404	4539219	21.19
1405	4539245	21.19
1406	4539389	21.19
1407	4539506	21.19
1408	4539526	21.19
1409	4539530	21.19
1410	4539559	21.19
1411	4539597	21.19
1412	4539708	21.19
1413	4539794	21.19
1414	4539896	21.19
1415	4540038	21.19
1416	4540183	21.19
1417	4540326	21.19
1418	4540480	21.19
1419	4540554	21.19
1420	4540591	21.19
1421	4540633	21.19
1422	4540683	21.19
1423	4540704	21.19
1424	4540707	21.19
1425	4540847	21.19
1426	4541032	21.19
1427	4541114	21.19
1428	4541259	21.19
1429	4541325	21.19
1430	4541338	21.19
1431	4541353	21.19
1432	4541456	21.19
1433	4541661	21.19
1434	4541705	21.19
1435	4541755	21.19
1436	4541898	21.19
1437	4541999	21.19
1438	4542119	21.19
1439	4542122	21.19
1440	4542250	21.19
1441	4542264	21.19
1442	4542283	21.19
1443	4542339	21.19
1444	4542347	21.19
1445	4542441	21.19
1446	4542442	21.19
1447	4542514	21.19
1448	4542527	21.19
1449	4542688	21.19
1450	4542717	21.19
1451	4542778	21.19
1452	4542849	21.19
1453	4542995	21.19
1454	4543007	21.19
1455	4543017	21.19
1456	4543028	21.19
1457	4543071	21.19
1458	4543265	21.19
1459	4543345	21.19
1460	4543562	21.19
1461	4543689	21.19
1462	4543713	21.19
1463	4543768	21.19
1464	4543833	21.19
1465	4543940	21.19
1466	4543958	21.19
1467	4544084	21.19
1468	4544106	21.19
1469	4544277	21.19
1470	4544387	21.19
1471	4544497	21.19
1472	4544569	21.19
1473	4663829	21.19
1474	4663836	21.19
1475	4663892	21.19
1476	4663936	21.19
1477	4663941	21.19
1478	4663942	21.19
1479	4664037	21.19
1480	1088417	21.19
1481	3946268	21.19
1482	4910277	21.27
1483	1670626	21.29
1484	3946241	21.29
1485	1042666	21.33
1486	1001589	21.39
1487	1106212	21.39
1488	1113876	21.39
1489	1128123	21.39
1490	1130363	21.39
1491	1233523	21.39
1492	1236518	21.39
1493	1674778	21.39
1494	1698476	21.39
1495	1228698	21.4
1496	Xbcd718	21.4
1497	117438	21.41
1498	1203585	21.49
1499	1235773	21.49
1500	1241924	21.49
1501	1262050	21.49
1502	wPt-1368	21.51
1503	wPt-742886	21.51
1504	wPt-9839	21.54
1505	7345744	21.55
1506	1102939	21.63
1507	1233492	21.65
1508	1235112	21.65
1509	521400	21.69
1510	Xgbx3818y	21.7
1511	Xcfa2201	21.7
1512	Xgpw2018	21.7
1513	Xbcd348a	21.7
1514	1126048	21.71
1515	3959733	21.71
1516	1003237	21.73
1517	Xcdo57	21.8
1518	990803	21.89
1519	991212	21.89
1520	4993752	21.89
1521	1699567	21.91
1522	2321816	21.96
1523	2347987	22.01
1524	4004953	22.01
1525	3939159	22.07
1526	6049770	22.07
1527	1228363	22.08
1528	3021266	22.11
1529	4543510	22.19
1530	991737	22.23
1531	1059785	22.23
1532	1062441	22.23
1533	1074803	22.23
1534	1077708	22.23
1535	1080871	22.23
1536	1090960	22.23
1537	1091532	22.23
1538	1091747	22.23
1539	1097688	22.23
1540	1100546	22.23
1541	1104519	22.23
1542	1105050	22.23
1543	1106220	22.23
1544	1113173	22.23
1545	1128502	22.23
1546	1150369	22.23
1547	1215845	22.23
1548	1242803	22.23
1549	1265252	22.23
1550	1672979	22.23
1551	2276567	22.23
1552	2293689	22.23
1553	1053788	22.24
1554	1161571	22.27
1555	1228143	22.27
1556	2294725	22.27
1557	3944344	22.27
1558	3949855	22.27
1559	3954358	22.27
1560	4394232	22.27
1561	4394461	22.27
1562	4396395	22.27
1563	4538873	22.27
1564	wPt-666658	22.37
1565	3938046	22.43
1566	2276239	22.43
1567	1038970	22.58
1568	1287820	22.59
1569	1140354	22.64
1570	1289147	22.65
1571	wPt-744900	22.68
1572	1698984	22.68
1573	4003179	22.68
1574	2322963	22.68
1575	Xcdo1090B	22.7
1576	Xfba280.2	22.7
1577	XksuH9a	22.7
1578	1720432	22.72
1579	3025915	22.74
1580	4406334	22.74
1581	982956	22.75
1582	984567	22.8
1583	1060708	22.8
1584	2275863	22.8
1585	3951735	22.88
1586	3956236	22.88
1587	4005021	22.88
1588	5578501	22.94
1589	1122854	23.06
1590	1127014	23.06
1591	1254500	23.06
1592	4910629	23.06
1593	1073641	23.09
1594	1127807	23.09
1595	1130567	23.09
1596	1162833	23.09
1597	1202550	23.09
1598	1229345	23.09
1599	1241689	23.09
1600	2255026	23.09
1601	2260288	23.09
1602	3934599	23.09
1603	3934610	23.09
1604	4407869	23.09
1605	4410530	23.09
1606	4537842	23.09
1607	4910264	23.09
1608	4991851	23.09
1609	4992145	23.09
1610	4992356	23.09
1611	4992439	23.09
1612	5578491	23.09
1613	1139316	23.09
1614	1201200	23.1
1615	3222274	23.1
1616	3950029	23.1
1617	3935115	23.11
1618	1090010	23.13
1619	1126951	23.13
1620	1157442	23.13
1621	1164339	23.13
1622	1739531	23.13
1623	4993106	23.13
1624	1115897	23.14
1625	1229432	23.14
1626	2275484	23.14
1627	7353772	23.14
1628	4909654	23.15
1629	2265364	23.26
1630	wPt-1657	23.3
1631	983790	23.33
1632	1013812	23.33
1633	1035720	23.33
1634	1076197	23.33
1635	1093046	23.33
1636	1093328	23.33
1637	1093524	23.33
1638	1098598	23.33
1639	1099609	23.33
1640	1156310	23.33
1641	1213426	23.33
1642	1219575	23.33
1643	1714098	23.33
1644	3024188	23.33
1645	3026164	23.33
1646	3934560	23.33
1647	3943678	23.33
1648	4262883	23.33
1649	5332640	23.33
1650	4909420	23.33
1651	1177505	23.35
1652	2277559	23.36
1653	3947317	23.36
1654	4910184	23.37
1655	996013	23.37
1656	1001208	23.37
1657	1013660	23.37
1658	1018973	23.37
1659	1021679	23.37
1660	1022284	23.37
1661	1022501	23.37
1662	1039194	23.37
1663	1086242	23.37
1664	1099377	23.37
1665	1101928	23.37
1666	1106543	23.37
1667	1115006	23.37
1668	1117745	23.37
1669	1124584	23.37
1670	1208648	23.37
1671	1210938	23.37
1672	1219210	23.37
1673	1229102	23.37
1674	1233034	23.37
1675	1236647	23.37
1676	1243194	23.37
1677	1277573	23.37
1678	1299122	23.37
1679	1342377	23.37
1680	1697311	23.37
1681	1699341	23.37
1682	2252671	23.37
1683	2275846	23.37
1684	2277240	23.37
1685	2293636	23.37
1686	2301022	23.37
1687	2322440	23.37
1688	4003273	23.37
1689	7931152	23.37
1690	2293695	23.38
1691	2261581	23.38
1692	1084356	23.39
1693	1160320	23.39
1694	1231823	23.39
1695	2297583	23.39
1696	3941664	23.39
1697	3945967	23.39
1698	4405819	23.39
1699	4540529	23.39
1700	4910485	23.39
1701	4910002	23.43
1702	5369752	23.43
1703	1224457	23.46
1704	1166630	23.47
1705	2320621	23.47
1706	1123538	23.53
1707	1280732	23.53
1708	4993684	23.54
1709	wPt-664128	23.55
1710	1091739	23.55
1711	1104377	23.56
1712	3534392	23.57
1713	3953057	23.6
1714	1063045	23.6
1715	1121933	23.6
1716	1279318	23.6
1717	1296961	23.6
1718	1216010	23.6
1719	1283408	23.6
1720	4395479	23.61
1721	1075236	23.63
1722	1219565	23.63
1723	1282492	23.63
1724	2322447	23.63
1725	wsnp_Ku_c10418_17237935	23.64
1726	wsnp_Ex_c19516_28480622	23.64
1727	BS00105593_51	23.64
1728	Excalibur_c59428_270	23.64
1729	RFL_Contig174_406	23.64
1730	TA012412-0412	23.64
1731	BS00111139_51	23.64
1732	RAC875_c16881_1400	23.64
1733	Ex_c19516_1184	23.64
1734	Ex_c19516_3687	23.64
1735	Excalibur_rep_c67619_217	23.64
1736	Tdurum_contig56157_1595	23.64
1737	BS00023052_51	23.64
1738	wsnp_Ex_c19516_28480964	23.64
1739	Excalibur_c15379_1305	23.64
1740	RAC875_c50810_78	23.64
1741	RAC875_rep_c112793_273	23.64
1742	Excalibur_c34600_292	23.64
1743	Excalibur_rep_c66982_126	23.64
1744	Excalibur_rep_c66982_699	23.64
1745	Excalibur_rep_c82595_77	23.64
1746	Tdurum_contig56157_1748	23.64
1747	Tdurum_contig56157_454	23.64
1748	wsnp_Ku_c13068_20937906	23.64
1749	GENE-1086_1434	23.64
1750	BS00019744_51	23.64
1751	1100237	23.64
1752	1111186	23.64
1753	1248357	23.64
1754	1279648	23.64
1755	1379182	23.64
1756	1859852	23.64
1757	2351958	23.64
1758	1053161	23.64
1759	5581581	23.64
1760	7330949	23.64
1761	1110666	23.65
1762	1265892	23.65
1763	1079198	23.66
1764	1125734	23.66
1765	1165617	23.66
1766	1115593	23.66
1767	wPt-0522	23.68
1768	2277844	23.7
1769	3533769	23.7
1770	1111110	23.71
1771	2252621	23.71
1772	2306454	23.71
1773	1093325	23.72
1774	981794	23.72
1775	1015008	23.72
1776	1072735	23.72
1777	1075984	23.72
1778	1083104	23.72
1779	1089276	23.72
1780	1089951	23.72
1781	1090774	23.72
1782	1108341	23.72
1783	1116897	23.72
1784	1127934	23.72
1785	1165987	23.72
1786	1216295	23.72
1787	1216508	23.72
1788	2276610	23.72
1789	2277937	23.72
1790	2279306	23.72
1791	2280286	23.72
1792	2281715	23.72
1793	2292369	23.72
1794	2342073	23.72
1795	3027378	23.72
1796	3064710	23.72
1797	3950757	23.72
1798	3954223	23.72
1799	3956032	23.72
1800	3960292	23.72
1801	3961064	23.72
1802	4394664	23.72
1803	4909831	23.72
1804	1027745	23.72
1805	1127650	23.72
1806	1130255	23.72
1807	1262621	23.72
1808	3222515	23.72
1809	3532728	23.72
1810	3934913	23.72
1811	3935181	23.72
1812	3937400	23.72
1813	3942851	23.72
1814	3943241	23.72
1815	3952525	23.72
1816	3953195	23.72
1817	3953215	23.72
1818	3956847	23.72
1819	4329703	23.72
1820	4408187	23.72
1821	4411119	23.72
1822	4536974	23.72
1823	4538670	23.72
1824	4540855	23.72
1825	5968473	23.72
1826	986422	23.77
1827	1028748	23.77
1828	1059604	23.77
1829	1121178	23.77
1830	1201895	23.77
1831	1203009	23.77
1832	1203468	23.77
1833	1393724	23.77
1834	4408681	23.77
1835	2356126	23.77
1836	1080147	23.78
1837	1091572	23.78
1838	1096865	23.78
1839	1203842	23.78
1840	5990128	23.78
1841	4910018	23.79
1842	1267799	23.8
1843	1014023	23.81
1844	1129497	23.81
1845	2267811	23.81
1846	1094432	23.81
1847	1236827	23.81
1848	1261415	23.82
1849	1001460	23.83
1850	1094010	23.83
1851	1095639	23.83
1852	1110843	23.83
1853	1111004	23.83
1854	1111125	23.83
1855	1111441	23.83
1856	1113052	23.83
1857	1119448	23.83
1858	1119676	23.83
1859	1119952	23.83
1860	1126166	23.83
1861	1127989	23.83
1862	1129056	23.83
1863	1141441	23.83
1864	1229926	23.83
1865	1234201	23.83
1866	1234346	23.83
1867	1235068	23.83
1868	1237699	23.83
1869	1240997	23.83
1870	1241675	23.83
1871	1265985	23.83
1872	1375698	23.83
1873	1665624	23.83
1874	2253618	23.83
1875	2291320	23.83
1876	2293935	23.83
1877	2305760	23.83
1878	3533107	23.83
1879	3575239	23.83
1880	3934334	23.83
1881	3936435	23.83
1882	3938890	23.83
1883	3961464	23.83
1884	4004818	23.83
1885	4009142	23.83
1886	4019736	23.83
1887	4021477	23.83
1888	4394349	23.83
1889	4396251	23.83
1890	4397577	23.83
1891	4397581	23.83
1892	4405218	23.83
1893	4439798	23.83
1894	4538649	23.83
1895	4991521	23.83
1896	4991625	23.83
1897	4991710	23.83
1898	4991818	23.83
1899	4991885	23.83
1900	4991905	23.83
1901	4991922	23.83
1902	4991980	23.83
1903	4992003	23.83
1904	4992142	23.83
1905	4992188	23.83
1906	4992274	23.83
1907	4992462	23.83
1908	4992612	23.83
1909	4992635	23.83
1910	4992925	23.83
1911	4993089	23.83
1912	4993093	23.83
1913	7329577	23.83
1914	7341763	23.83
1915	1095033	23.83
1916	1123723	23.83
1917	3939520	23.85
1918	1130710	23.86
1919	1130967	23.86
1920	1151532	23.86
1921	1152794	23.86
1922	1208433	23.86
1923	304639	23.87
1924	1095340	23.88
1925	3961196	23.89
1926	1080094	23.9
1927	4541547	23.9
1928	978204	23.9
1929	979618	23.9
1930	980184	23.9
1931	980486	23.9
1932	983068	23.9
1933	983804	23.9
1934	984032	23.9
1935	984446	23.9
1936	985089	23.9
1937	985267	23.9
1938	992650	23.9
1939	994487	23.9
1940	995142	23.9
1941	1020177	23.9
1942	1025969	23.9
1943	1042507	23.9
1944	1042953	23.9
1945	1047718	23.9
1946	1048707	23.9
1947	1059865	23.9
1948	1062676	23.9
1949	1065302	23.9
1950	1069709	23.9
1951	1070815	23.9
1952	1071231	23.9
1953	1072621	23.9
1954	1074783	23.9
1955	1074937	23.9
1956	1075950	23.9
1957	1077375	23.9
1958	1079128	23.9
1959	1083971	23.9
1960	1085277	23.9
1961	1087992	23.9
1962	1089172	23.9
1963	1090149	23.9
1964	1090508	23.9
1965	1092035	23.9
1966	1092372	23.9
1967	1092559	23.9
1968	1094047	23.9
1969	1094436	23.9
1970	1096134	23.9
1971	1097526	23.9
1972	1097663	23.9
1973	1101976	23.9
1974	1103444	23.9
1975	1103845	23.9
1976	1105491	23.9
1977	1105552	23.9
1978	1105668	23.9
1979	1105852	23.9
1980	1106035	23.9
1981	1106494	23.9
1982	1110381	23.9
1983	1111278	23.9
1984	1112129	23.9
1985	1113863	23.9
1986	1114162	23.9
1987	1114875	23.9
1988	1115090	23.9
1989	1115181	23.9
1990	1115361	23.9
1991	1115681	23.9
1992	1117371	23.9
1993	1118289	23.9
1994	1118830	23.9
1995	1119176	23.9
1996	1119825	23.9
1997	1120567	23.9
1998	1121484	23.9
1999	1121908	23.9
[truncated: 25,132 more rows]

## Sheet: 2B
Loci Number	Marker	Centimorgans	Meta-QTL 1	Meta-QTL 2	Meta-QTL 3	Meta-QTL 4
1	Lr16	0
2	3534020	0
3	1165898	0
4	1238171	0
5	wPt-667472	0
6	1267690	0
7	7478668	0
8	992324	0
9	7341785	0
10	7351418	0
11	1282577	0
12	1238096	0
13	1258672	0
14	wPt-744022	0
15	1128976	0
16	1695636	0
17	wPt-7497	0
18	wPt-3390	0
19	wPt-669825	0
20	1406655	0
21	2302674	0
22	1372884	0
23	1220497	0
24	1221658	0
25	1223091	0
26	2277346	0
27	3020580	0
28	3064758	0
29	3534040	0
30	5331752	0
31	1102369	0
32	GENE-4493_74	0
33	5332417	0.04
34	2295077	0.07
35	2264551	0.22
36	4990500	0.32
37	4991300	0.32
38	1080833	0.36
39	wPt-1813	0.39
40	wPt-0477	0.39
41	1045248	0.47
42	1076104	0.47
43	1110708	0.47
44	1138089	0.47
45	1150873	0.47
46	2276804	0.47
47	Kukri_c12825_627	0.64
48	993917	0.78
49	1061942	1.22
50	1082754	1.22
51	Xwmc764	1.3
52	1072848	1.47
53	1239702	1.47
54	1212583	1.81
55	3021135	1.98
56	1080285	2
57	1100756	2
58	1143449	2
59	1202587	2
60	1211913	2
61	1233451	2
62	1235278	2
63	2340623	2
64	wPt-1215	2.02
65	Opata_405987_28_PstIMspI_SNP	2.02
66	Opata_1858869_10_PstIMluI_SNP	2.02
67	Opata_1665791_81_PstIMseI_SNP	2.02
68	Opata_2541981_35_PstIMspI_SNP	2.02
69	1187776	2.55
70	311359	2.62
71	1284006	2.84
72	3025900	2.84
73	2275633	3.25
74	1224637	3.26
75	2275398	3.64
76	1017297	3.66
77	Xbarc45	3.7
78	1282255	3.77
79	Xbarc35	3.8
80	WMC661	3.83
81	1013604	3.83
82	3024595	3.83
83	3533703	3.83
84	3935718	3.83
85	3953027	3.83
86	3956731	3.83
87	3956988	3.83
88	3960250	3.83
89	4543678	3.83
90	4663929	3.83
91	985075	4.06
92	1075469	4.06
93	1092629	4.06
94	1097808	4.06
95	1116535	4.06
96	1202966	4.06
97	1241725	4.06
98	1269165	4.06
99	1276884	4.06
100	1282863	4.06
101	1391240	4.06
102	2291143	4.06
103	2311069	4.06
104	3022213	4.06
105	3938136	4.06
106	3956136	4.06
107	4408450	4.06
108	4991137	4.06
109	1370360	4.09
110	wPt-10908	4.09
111	1249131	4.11
112	wPt-0746	4.13
113	wPt-5728	4.13
114	1050350	4.27
115	1094458	4.27
116	2304534	4.28
117	1133552	4.3
118	2262475	4.39
119	1109629	4.43
120	4541574	4.44
121	1267019	4.52
122	2281480	4.52
123	2289686	4.52
124	3025315	4.52
125	4394690	4.52
126	4990154	4.52
127	1253019	4.58
128	1202954	4.63
129	1234026	4.63
130	3025241	4.63
131	1717791	4.78
132	2282736	4.78
133	3023040	4.78
134	3948843	4.88
135	4394271	4.88
136	4538707	4.88
137	Xwmc661	5.1
138	4395145	5.17
139	1174937	5.35
140	1160494	5.48
141	1020241	5.53
142	1088696	5.53
143	1120313	5.53
144	1199768	5.53
145	1286224	5.53
146	2277372	5.53
147	3385332	5.53
148	3938305	5.53
149	4542612	5.53
150	2300677	5.62
151	1864372	5.82
152	Xgwm210	5.9
153	1110235	6
154	1116323	6
155	1127824	6
156	1133616	6
157	1140509	6
158	1174614	6
159	1235214	6
160	1238264	6
161	2288939	6
162	3533544	6
163	4406074	6
164	4991303	6
165	5567755	6
166	3034025	6.28
167	4003958	6.28
168	4260812	6.28
169	Xwmc489	6.4
170	1675663	6.69
171	1116995	6.9
172	1240507	6.95
173	RAC875_c30620_323	7.16
174	Xwmc382	7.7
175	1234052	8
176	1241439	8
177	1026059	8.34
178	1103099	8.35
179	1241375	8.35
180	1060080	8.56
181	1075945	8.56
182	1138588	8.56
183	5578551	8.56
184	Xbcd348a	8.6
185	Xglk302.1	8.6
186	XksuD18b	8.6
187	63498	8.63
188	1275640	8.65
189	4993181	8.83
190	Xfbb274	9.2
191	10006995	9.3
192	wPt-5759	9.3
193	1079492	9.3
194	1103882	9.3
195	1319512	9.3
196	1408141	9.3
197	3385538	9.3
198	4009033	9.3
199	4409886	9.3
200	4535995	9.3
201	5358207	9.3
202	5970694	9.3
203	WMC264	9.34
204	2322722	9.34
205	1165017	9.37
206	2291811	9.37
207	3021634	9.37
208	1252704	9.62
209	311672	9.62
210	348022	9.62
211	378343	9.62
212	378543	9.62
213	1046099	9.62
214	1071540	9.62
215	1080894	9.62
216	1088282	9.62
217	1121748	9.62
218	1123569	9.62
219	1129906	9.62
220	1132708	9.62
221	1135214	9.62
222	1195734	9.62
223	1234696	9.62
224	1338700	9.62
225	1764513	9.62
226	1090737	9.64
227	1101054	9.64
228	3938286	9.64
229	63540	9.67
230	3533244	9.7
231	3533914	9.7
232	3939629	9.7
233	3945125	9.7
234	3952689	9.7
235	4008992	9.7
236	4541962	9.7
237	983353	9.71
238	988401	9.71
239	988728	9.71
240	991910	9.71
241	994813	9.71
242	1015197	9.71
243	1016084	9.71
244	1016414	9.71
245	1017361	9.71
246	1017440	9.71
247	1033710	9.71
248	1037223	9.71
249	1056599	9.71
250	1068884	9.71
251	1072136	9.71
252	1074129	9.71
253	1077514	9.71
254	1079215	9.71
255	1093540	9.71
256	1094567	9.71
257	1095413	9.71
258	1103142	9.71
259	1105681	9.71
260	1105975	9.71
261	1107425	9.71
262	1108715	9.71
263	1118920	9.71
264	1138871	9.71
265	1139910	9.71
266	1176950	9.71
267	1188574	9.71
268	1205065	9.71
269	1207546	9.71
270	1208217	9.71
271	1209334	9.71
272	1210863	9.71
273	1210949	9.71
274	1212109	9.71
275	1218950	9.71
276	1228216	9.71
277	1228395	9.71
278	1233760	9.71
279	1234247	9.71
280	1235496	9.71
281	1236915	9.71
282	1239994	9.71
283	1240006	9.71
284	1240016	9.71
285	1242258	9.71
286	1257916	9.71
287	1262130	9.71
288	1265476	9.71
289	1266070	9.71
290	1266777	9.71
291	1268904	9.71
292	1269257	9.71
293	1269976	9.71
294	1279396	9.71
295	1280172	9.71
296	1282017	9.71
297	1334834	9.71
298	1388102	9.71
299	1391496	9.71
300	1684060	9.71
301	1684827	9.71
302	1696694	9.71
303	1699327	9.71
304	1719869	9.71
305	1723529	9.71
306	1771539	9.71
307	2253600	9.71
308	2260634	9.71
309	2275369	9.71
310	2277106	9.71
311	2288062	9.71
312	2289817	9.71
313	2291877	9.71
314	2297566	9.71
315	2301820	9.71
316	2306927	9.71
317	2322733	9.71
318	2323141	9.71
319	2325486	9.71
320	2336441	9.71
321	2346014	9.71
322	2375305	9.71
323	3022023	9.71
324	3023524	9.71
325	3024264	9.71
326	3034152	9.71
327	3533431	9.71
328	3533681	9.71
329	3938988	9.71
330	3944616	9.71
331	3951992	9.71
332	3956657	9.71
333	4261389	9.71
334	4911142	9.71
335	5011665	9.71
336	5325319	9.71
337	5345774	9.71
338	5373735	9.71
339	999210	9.75
340	wPt-8235	9.81
341	1072296	9.81
342	4405693	9.81
343	4408345	9.81
344	4409882	9.81
345	4411892	9.81
346	1120029	9.85
347	wPt-5567	9.9
348	3532779	9.94
349	3943994	9.94
350	3945623	9.94
351	3949650	9.94
352	4410482	9.94
353	4412205	9.94
354	988577	9.96
355	994918	9.96
356	1004057	9.96
357	1108480	9.96
358	1278259	9.96
359	1714327	9.96
360	3022338	9.96
361	3023225	9.96
362	3023879	9.96
363	3029558	9.96
364	3949436	9.96
365	4261257	9.96
366	4261700	9.96
367	4410906	9.96
368	4991441	9.96
369	5573296	9.96
370	7354402	9.96
371	wPt-2106	9.97
372	wPt-4453	9.97
373	2280408	9.99
374	1117058	10
375	1081534	10
376	1203526	10
377	1236380	10
378	1251104	10
379	1261981	10
380	1265380	10
381	1265413	10
382	1265425	10
383	1265523	10
384	1266686	10
385	1266762	10
386	1266802	10
387	1266973	10
388	1267131	10
389	1269234	10
390	1269684	10
391	1279895	10
392	1381383	10
393	2267176	10
394	3020602	10
395	3024553	10
396	3034004	10
397	3954993	10
398	4404263	10
399	4407881	10
400	5324892	10
401	5332999	10
402	5967833	10
403	5995864	10
404	7335442	10
405	1022801	10
406	1372951	10.01
407	2276402	10.01
408	3534262	10.01
409	3944736	10.01
410	4440162	10.01
411	wPt-4337	10.03
412	wPt-4527	10.03
413	983917	10.04
414	1699342	10.04
415	1093537	10.04
416	2292684	10.04
417	3960664	10.04
418	3955147	10.05
419	4409167	10.05
420	1279644	10.05
421	981029	10.05
422	1021052	10.05
423	2277203	10.06
424	1121605	10.06
425	1100485	10.08
426	2303329	10.08
427	3064463	10.08
428	3029935	10.1
429	1008007	10.11
430	1026699	10.11
431	2277147	10.11
432	3533193	10.11
433	5350044	10.11
434	7331010	10.11
435	1244964	10.13
436	3384809	10.16
437	3532821	10.16
438	989465	10.21
439	1021162	10.21
440	1093620	10.21
441	1159409	10.21
442	1245094	10.21
443	1284270	10.21
444	2267234	10.21
445	3024629	10.21
446	3034356	10.21
447	3935216	10.21
448	3939017	10.21
449	3941556	10.21
450	3943729	10.21
451	3945131	10.21
452	3946202	10.21
453	3946667	10.21
454	3949448	10.21
455	3954088	10.21
456	3955074	10.21
457	3960041	10.21
458	3960792	10.21
459	4009061	10.21
460	4394062	10.21
461	4409370	10.21
462	4412028	10.21
463	4539548	10.21
464	4539783	10.21
465	4544422	10.21
466	4544438	10.21
467	4664113	10.21
468	4664259	10.21
469	1054693	10.26
470	3025334	10.26
471	3034219	10.26
472	3934928	10.26
473	3936453	10.26
474	3940155	10.26
475	3944304	10.26
476	3957715	10.26
477	3959907	10.26
478	4408546	10.26
479	1106708	10.27
480	1022588	10.33
481	3947113	10.35
482	1684458	10.36
483	988445	10.38
484	1205717	10.41
485	1263870	10.47
486	1295400	10.47
487	1713290	10.47
488	3936320	10.47
489	4911212	10.47
490	5580956	10.47
491	2275475	10.48
492	989806	10.5
493	1236027	10.5
494	1288412	10.5
495	1667741	10.5
496	1002600	10.54
497	1100123	10.54
498	1152028	10.54
499	3025470	10.54
500	3939135	10.54
501	4396443	10.54
502	4404144	10.54
503	4989970	10.54
504	4990788	10.54
505	5346027	10.54
506	tPt-7643	10.58
507	1068352	10.63
508	1065051	10.64
509	1302287	10.64
510	1097469	10.65
511	1270158	10.66
512	1319096	10.66
513	3934047	10.66
514	4989572	10.66
515	4990125	10.66
516	4991361	10.66
517	1283490	10.68
518	2280553	10.74
519	1118781	10.76
520	1123680	10.76
521	1261916	10.76
522	1267069	10.76
523	wPt-7883	10.76
524	1285344	10.76
525	10049094	10.77
526	1059415	10.81
527	1087735	10.81
528	1101660	10.81
529	1111017	10.81
530	1114638	10.81
531	1118317	10.81
532	1127615	10.81
533	1235262	10.81
534	1236093	10.81
535	1255418	10.81
536	1314823	10.81
537	1772352	10.81
538	345276	10.91
539	377531	10.91
540	744643	10.91
541	977308	10.91
542	1001607	10.91
543	1087672	10.91
544	1091765	10.91
545	1093265	10.91
546	1096107	10.91
547	1104201	10.91
548	1113104	10.91
549	1114083	10.91
550	1114252	10.91
551	1115906	10.91
552	1120906	10.91
553	1128804	10.91
554	1139682	10.91
555	1228111	10.91
556	1233659	10.91
557	1257757	10.91
558	1697279	10.91
559	1700136	10.91
560	2289416	10.91
561	3944744	10.91
562	1105777	10.94
563	991138	11
564	1283206	11
565	2307816	11
566	1217664	11.04
567	988587	11.16
568	1046972	11.16
569	1372814	11.16
570	1378012	11.16
571	1688958	11.16
572	2320951	11.16
573	3943874	11.16
574	3958513	11.16
575	4405712	11.16
576	4989699	11.16
577	4989764	11.16
578	4989946	11.16
579	4990234	11.16
580	4991401	11.16
581	5412073	11.16
582	5971394	11.16
583	5332952	11.17
584	4993310	11.28
585	1095001	11.31
586	4008121	11.45
587	wPt-0289	11.56
588	Xgwm614	11.6
589	Xcmwg682a	11.6
590	Xcdo456a	11.6
591	Xmwg682a	11.6
592	Xfba82	11.6
593	tPt-513050	11.62
594	1239104	11.73
595	1279496	11.73
596	2330686	11.73
597	3022311	11.73
598	4002884	11.73
599	4990480	11.74
600	1278633	11.96
601	1105976	11.97
602	1279302	11.97
603	1280209	11.97
604	4004781	11.97
605	4394448	11.97
606	4990357	11.97
607	wPt-8326	11.97
608	1240057	11.98
609	5333044	11.98
610	991366	12.01
611	1131203	12.02
612	1131458	12.02
613	1131953	12.02
614	1132656	12.02
615	1139818	12.02
616	1150736	12.02
617	1159465	12.02
618	1159674	12.02
619	1162618	12.02
620	1238663	12.02
621	2276549	12.02
622	2279212	12.02
623	2304195	12.02
624	4404271	12.02
625	4991423	12.02
626	978992	12.17
627	1202167	12.23
628	4909359	12.24
629	2265729	12.32
630	4909357	12.4
631	1250518	12.41
632	986329	12.43
633	1087724	12.44
634	1110710	12.44
635	4004162	12.49
636	5011310	12.49
637	Xgwm210.1	12.6
638	1094213	12.6
639	1118828	12.6
640	1124984	12.69
641	7346967	13.18
642	1381566	13.42
643	wPt-1964	13.42
644	tPt-4627	13.42
645	Opata_151637_64_PstIMspI_SNP	13.42
646	Opata_3440590_88_PstIMspI_SNP	13.42
647	Opata_3579608_33_PstIMspI_SNP	13.42
648	1103748	13.5
649	1158232	13.56
650	2294119	13.56
651	Sm1	13.6
652	4993629	13.97
653	Xfbb171	14.6
654	Xgdm93a	14.6
655	Xbarc124	14.9
656	63590	15.2
657	985721	15.2
658	1008943	15.2
659	1023751	15.2
660	1025662	15.2
661	1040952	15.2
662	1053079	15.2
663	1057521	15.2
664	1069027	15.2
665	1071335	15.2
666	1092111	15.2
667	1099028	15.2
668	1103265	15.2
669	1108304	15.2
670	1108771	15.2
671	1134159	15.2
672	1138916	15.2
673	1203981	15.2
674	1234972	15.2
675	1236237	15.2
676	1242512	15.2
677	1271069	15.2
678	1271087	15.2
679	1280123	15.2
680	1280324	15.2
681	1384736	15.2
682	1410441	15.2
683	2254625	15.2
684	2276680	15.2
685	2277669	15.2
686	2278188	15.2
687	2294554	15.2
688	3022052	15.2
689	3025247	15.2
690	3064619	15.2
691	3935351	15.2
692	3942520	15.2
693	3947823	15.2
694	3949634	15.2
695	4395055	15.2
696	1140941	15.29
697	1224458	15.33
698	3023033	15.41
699	XWB124pbc	15.6
700	979641	15.62
701	1030305	15.82
702	1027874	15.86
703	3533672	15.86
704	4539107	15.86
705	1047256	16.3
706	Xmwg676a	16.6
707	993026	16.63
708	Xopx9-970	18.6
709	Xfba70	18.6
710	Xcdo447	19.6
711	P78/M59.1	19.6
712	Xfba83	19.6
713	P78/M68.2	20.6
714	P78/M68.3b	20.6
715	Xgpw2039	20.6
716	P78/M72.8	20.6
717	Xcfd238	25.6
718	Xopab2-1410	29.6
719	Xwmc25	31.4
720	Xfbb274.1	31.6
721	XE1M1g	31.6
722	Xfba308	34.6
723	BS00066515_51	35.67
724	D_contig66436_304	36.38
725	Ku_c2441_1342	36.38
726	BobWhite_c20346_138	37.47
727	GENE-0559_737	37.47
728	Xwmc83y	37.6
729	1106923	38.33
730	1270374	38.33
731	1287609	38.33
732	2303842	38.33
733	wPt-732018	38.37
734	wPt-6311	38.58
735	4262901	38.62
736	4989310	38.62
737	wPt-6271	38.75
738	980629	38.9
739	981830	38.9
740	981863	38.9
741	987112	38.9
742	993796	38.9
743	996002	38.9
744	1004979	38.9
745	1010157	38.9
746	1018914	38.9
747	1020781	38.9
748	1035639	38.9
749	1036745	38.9
750	1036918	38.9
751	1052260	38.9
752	1056166	38.9
753	1057678	38.9
754	1063788	38.9
755	1065824	38.9
756	1066465	38.9
757	1066723	38.9
758	1066929	38.9
759	1069962	38.9
760	1081432	38.9
761	1083395	38.9
762	1103092	38.9
763	1105505	38.9
764	1106701	38.9
765	1113829	38.9
766	1114620	38.9
767	1117938	38.9
768	1123496	38.9
769	1124935	38.9
770	1126767	38.9
771	1126946	38.9
772	1129457	38.9
773	1131001	38.9
774	1144383	38.9
775	1160299	38.9
776	1160481	38.9
777	1200923	38.9
778	1202049	38.9
779	1206726	38.9
780	1209522	38.9
781	1221330	38.9
782	1226841	38.9
783	1228803	38.9
784	1232273	38.9
785	1236394	38.9
786	1236760	38.9
787	1237464	38.9
788	1237592	38.9
789	1239172	38.9
790	1239774	38.9
791	1255519	38.9
792	1255711	38.9
793	1258832	38.9
794	1263393	38.9
795	1267180	38.9
796	1267241	38.9
797	1268174	38.9
798	1268261	38.9
799	1270017	38.9
800	1270038	38.9
801	1270130	38.9
802	1270421	38.9
803	1279816	38.9
804	1282963	38.9
805	1284450	38.9
806	1383448	38.9
807	1384366	38.9
808	2258067	38.9
809	2278192	38.9
810	2278481	38.9
811	2278828	38.9
812	2281258	38.9
813	2302974	38.9
814	2322891	38.9
815	3020809	38.9
816	3064517	38.9
817	Xbarc318	39.6
818	Xwmc243	39.6
819	M86/P65.1	39.6
820	Xwmc257	39.6
821	Xwmc25.2	39.6
822	Xwmc154	39.6
823	Xfba280.1	39.6
824	Xwmc597	39.6
825	BS00061187_51	39.63
826	GENE-0559_171	40.57
827	Xgpw1099	40.6
828	Xwmc213	40.9
829	Xfba280	41.1
830	Xbarc200	43.6
831	wsnp_Ex_c11560_18632777	44.01
832	Excalibur_rep_c66982_126	44.01
833	Excalibur_rep_c66982_699	44.01
834	Excalibur_rep_c82595_77	44.01
835	Tdurum_contig56157_454	44.01
836	BS00019744_51	44.01
837	BS00067280_51	44.01
838	Ex_c525_1401	44.01
839	BobWhite_c11397_231	44.01
840	Excalibur_c36184_430	44.01
841	Excalibur_c61319_300	44.01
842	tplb0034e07_718	44.01
843	BS00074254_51	44.01
844	BobWhite_c2963_1880	44.01
845	BS00074255_51	44.01
846	Excalibur_c2656_3198	44.01
847	Excalibur_c42248_663	44.01
848	Excalibur_c45008_163	44.01
849	RAC875_c25628_180	44.01
850	RAC875_rep_c113375_508	44.01
851	RAC875_rep_c113375_533	44.01
852	BS00076596_51	44.01
853	BS00083763_51	44.01
854	BS00083768_51	44.01
855	BS00101456_51	44.01
856	BS00101972_51	44.01
857	Excalibur_c11409_488	44.01
858	BobWhite_c2963_1532	44.01
859	Excalibur_c29417_400	44.01
860	Excalibur_c29417_499	44.01
861	Excalibur_c42248_211	44.01
862	Excalibur_c45008_52	44.01
863	Excalibur_c7736_537	44.01
864	IAAV4862	44.01
865	IACX10969	44.01
866	IACX11138	44.01
867	IACX6340	44.01
868	IACX9460	44.01
869	Kukri_c43395_182	44.01
870	Kukri_c6306_1151	44.01
871	Kukri_c6306_685	44.01
872	Kukri_rep_c108293_98	44.01
873	RAC875_c45166_1174	44.01
874	RAC875_rep_c120999_222	44.01
875	BS00010734_51	44.01
876	BS00031118_51	44.01
877	BS00058815_51	44.01
878	BS00065927_51	44.01
879	BS00099465_51	44.01
880	Tdurum_contig10208_447	44.01
881	Tdurum_contig10208_452	44.01
882	BobWhite_c11397_208	44.01
883	Excalibur_c43376_98	44.01
884	GENE-1019_96	44.01
885	RAC875_c13918_444	44.01
886	BS00064570_51	44.01
887	Excalibur_c22838_97	44.01
888	Excalibur_c2933_1350	44.01
889	BobWhite_c31854_189	44.01
890	BobWhite_c8163_591	44.01
891	Kukri_c46542_1015	44.01
892	Kukri_c6626_57	44.01
893	Kukri_rep_c110389_569	44.01
894	RAC875_c39354_105	44.01
895	wsnp_Ra_c14112_22155451	44.01
896	RAC875_c25282_148	44.01
897	RAC875_c25628_78	44.01
898	BS00066232_51	44.01
899	Ra_c5718_1142	44.01
900	RAC875_c8069_1709	44.01
901	RAC875_c16656_406	44.35
902	Excalibur_c43376_59	44.75
903	RAC875_c65386_72	44.94
904	Opata_23899_18_PstIMspI_SNP	45.02
905	Opata_1779842_PstIMspI_PA	45.02
906	Opata_839545_PstIMspI_PA	45.02
907	Opata_1924833_PstIMseI_PA	45.02
908	Opata_267769_15_PstIMseI_SNP	45.02
909	Opata_1749286_26_PstIMspI_SNP	45.02
910	Opata_157151_71_PstIMseI_SNP	45.02
911	Opata_3318071_43_PstIMspI_SNP	45.02
912	Opata_267769_43_PstIMseI_SNP	45.02
913	Opata_267769_89_PstIMseI_SNP	45.02
914	Opata_399438_PstIMspI_PA	45.02
915	Opata_1924904_7_PstIMspI_SNP	45.02
916	Opata_841305_PstIMspI_PA	45.02
917	M6_2365879_PstIMspI_PA	45.02
918	Opata_1108845_PstIMspI_PA	45.02
919	Opata_1500565_PstIMspI_PA	45.02
920	Opata_2034927_PstIMspI_PA	45.02
921	Opata_2351041_PstIMspI_PA	45.02
922	Opata_2325257_PstIMspI_PA	45.02
923	M6_1406305_PstIMspI_PA	45.02
924	Opata_1708044_71_PstIMspI_SNP	45.02
925	Opata_3180864_PstIMspI_PA	45.02
926	Opata_1794515_PstIMspI_PA	45.02
927	Opata_3651409_48_PstIMspI_SNP	45.02
928	Opata_21120_61_PstIMspI_SNP	45.02
929	M6_2732631_PstIMspI_PA	45.02
930	Opata_1949378_PstIMspI_PA	45.02
931	Opata_1594433_49_PstIMspI_SNP	45.02
932	M6_2030877_PstIMspI_PA	45.02
933	M6_615156_PstIMspI_PA	45.02
934	Opata_3169251_PstIMspI_PA	45.02
935	Opata_2826272_PstIMspI_PA	45.02
936	Opata_2534720_61_PstIMspI_SNP	45.02
937	M6_1936915_PstIMspI_PA	45.02
938	M6_76416_PstIMspI_PA	45.02
939	M6_987334_PstIMseI_PA	45.02
940	Opata_383251_PstIMspI_PA	45.02
941	Opata_1617890_PstIMspI_PA	45.02
942	Opata_1382589_PstIMspI_PA	45.02
943	Opata_2646305_PstIMspI_PA	45.02
944	Opata_1707762_PstIMspI_PA	45.02
945	M6_1526729_PstIMspI_PA	45.02
946	Opata_1708044_51_PstIMspI_SNP	45.02
947	M6_1779210_PstIMspI_PA	45.02
948	Opata_2640003_PstIMspI_PA	45.02
949	Opata_196607_PstIMluI_PA	45.02
950	Opata_21736_26_PstIMluI_SNP	45.02
951	M6_264369_PstIMseI_PA	45.02
952	Opata_994884_PstIMseI_PA	45.02
953	M6_2118097_PstIMspI_PA	45.02
954	Opata_1740355_PstIMspI_PA	45.02
955	Opata_2954814_PstIMspI_PA	45.02
956	Opata_21736_3_PstIMluI_SNP	45.02
957	M6_570487_PstIMspI_PA	45.02
958	Opata_1804069_PstIMspI_PA	45.02
959	Opata_557349_PstIMspI_PA	45.02
960	M6_443531_PstIMseI_PA	45.02
961	Opata_641929_PstIMspI_PA	45.02
962	Opata_789565_PstIMseI_PA	45.02
963	Opata_1973967_PstIMspI_PA	45.02
964	Opata_346128_45_PstIMseI_SNP	45.02
965	Opata_1970889_PstIMspI_PA	45.02
966	Opata_3853253_PstIMspI_PA	45.02
967	M6_391761_PstIMspI_PA	45.02
968	Opata_658993_7_PstIMspI_SNP	45.02
969	Opata_2393614_PstIMspI_PA	45.02
970	M6_1503573_PstIMspI_PA	45.02
971	Opata_1594433_50_PstIMspI_SNP	45.02
972	Opata_3768074_39_PstIMspI_SNP	45.02
973	Opata_1508578_PstIMluI_PA	45.02
974	Opata_707700_PstIMspI_PA	45.02
975	M6_3556209_PstIMspI_PA	45.02
976	Opata_2063383_PstIMspI_PA	45.02
977	Opata_3362557_PstIMspI_PA	45.02
978	Opata_1153598_PstIMspI_PA	45.02
979	Opata_3665426_PstIMspI_PA	45.02
980	Opata_3786648_PstIMspI_PA	45.02
981	Opata_1640528_PstIMspI_PA	45.02
982	Opata_476079_78_PstIMseI_SNP	45.02
983	M6_815259_PstIMspI_PA	45.02
984	Opata_946360_PstIMspI_PA	45.02
985	Opata_2602125_PstIMspI_PA	45.02
986	Opata_4142729_PstIMspI_PA	45.02
987	Opata_1594433_52_PstIMspI_SNP	45.02
988	Opata_658993_33_PstIMspI_SNP	45.02
989	Opata_2562414_PstIMspI_PA	45.02
990	Opata_1293379_PstIMspI_PA	45.02
991	Opata_3964907_PstIMspI_PA	45.02
992	Opata_20138_40_PstIMseI_SNP	45.02
993	Opata_2554046_4_PstIMspI_SNP	45.02
994	Opata_1924904_46_PstIMspI_SNP	45.02
995	Opata_1614745_PstIMseI_PA	45.02
996	Opata_674849_PstIMspI_PA	45.02
997	Opata_347607_PstIMspI_PA	45.02
998	Opata_2641491_PstIMspI_PA	45.02
999	Opata_3102001_PstIMspI_PA	45.02
1000	M6_650526_PstIMseI_PA	45.02
1001	M6_3851326_PstIMseI_PA	45.02
1002	Opata_2682796_PstIMspI_PA	45.02
1003	Opata_1843108_PstIMspI_PA	45.02
1004	M6_3648593_PstIMseI_PA	45.02
1005	Opata_1123245_PstIMspI_PA	45.02
1006	Opata_1727912_PstIMspI_PA	45.02
1007	Opata_1867176_5_PstIMspI_SNP	45.02
1008	M6_767079_PstIMspI_PA	45.02
1009	Opata_110972_PstIMspI_PA	45.02
1010	M6_2014562_PstIMspI_PA	45.02
1011	Opata_543100_64_PstIMspI_SNP	45.02
1012	Opata_2568836_PstIMspI_PA	45.02
1013	Opata_3583383_66_PstIMspI_SNP	45.02
1014	Opata_279019_25_PstIMspI_SNP	45.02
1015	Opata_1563178_PstIMspI_PA	45.02
1016	Opata_528738_48_PstIMseI_SNP	45.02
1017	Opata_1377680_45_PstIMspI_SNP	45.02
1018	Opata_2699055_15_PstIMspI_SNP	45.02
1019	Opata_3886887_PstIMspI_PA	45.02
1020	M6_2411777_PstIMspI_PA	45.02
1021	Opata_3874949_PstIMspI_PA	45.02
1022	Opata_2173428_37_PstIMspI_SNP	45.02
1023	Opata_2903918_PstIMspI_PA	45.02
1024	Opata_528738_58_PstIMseI_SNP	45.02
1025	M6_2282739_PstIMspI_PA	45.02
1026	Opata_159780_PstIMseI_PA	45.02
1027	Opata_599595_PstIMspI_PA	45.02
1028	Opata_3541405_PstIMspI_PA	45.02
1029	Opata_2173428_70_PstIMspI_SNP	45.02
1030	Opata_4425879_PstIMseI_PA	45.02
1031	Opata_2864596_PstIMspI_PA	45.02
1032	Opata_3845208_50_PstIMspI_SNP	45.02
1033	Opata_3845208_54_PstIMspI_SNP	45.02
1034	M6_591674_PstIMseI_PA	45.02
1035	M6_2983640_PstIMspI_PA	45.02
1036	M6_2111913_PstIMspI_PA	45.02
1037	M6_76745_PstIMseI_PA	45.02
1038	Opata_658993_76_PstIMspI_SNP	45.02
1039	Opata_311962_PstIMspI_PA	45.02
1040	Opata_2358832_PstIMspI_PA	45.02
1041	M6_3287797_PstIMspI_PA	45.02
1042	Opata_2182207_PstIMspI_PA	45.02
1043	Opata_778789_PstIMluI_PA	45.02
1044	Opata_3862016_PstIMseI_PA	45.02
1045	Opata_1377680_84_PstIMspI_SNP	45.02
1046	Opata_2539397_PstIMspI_PA	45.02
1047	Opata_66590_29_PstIMseI_SNP	45.02
1048	Opata_1283242_PstIMseI_PA	45.02
1049	Opata_6949_PstIMluI_PA	45.02
1050	Opata_1995297_PstIMspI_PA	45.02
1051	Opata_2836279_PstIMspI_PA	45.02
1052	M6_2218217_PstIMspI_PA	45.02
1053	Opata_528738_29_PstIMseI_SNP	45.02
1054	Opata_2181942_PstIMspI_PA	45.02
1055	Opata_615631_PstIMseI_PA	45.02
1056	Opata_2534720_5_PstIMspI_SNP	45.02
1057	Opata_915937_PstIMseI_PA	45.02
1058	Opata_2190427_PstIMspI_PA	45.02
1059	M6_1720718_PstIMspI_PA	45.02
1060	M6_34541_PstIMluI_PA	45.02
1061	Opata_17406_PstIMspI_PA	45.02
1062	Opata_1870541_PstIMspI_PA	45.02
1063	M6_184844_PstIMluI_PA	45.02
1064	M6_351623_PstIMluI_PA	45.02
1065	M6_332272_PstIMseI_PA	45.02
1066	Opata_14603_68_PstIMseI_SNP	45.02
1067	Opata_1563728_PstIMspI_PA	45.02
1068	M6_1550842_PstIMspI_PA	45.02
1069	M6_1044063_PstIMspI_PA	45.02
1070	Opata_4218959_PstIMspI_PA	45.02
1071	M6_99902_PstIMseI_PA	45.02
1072	M6_1298235_PstIMseI_PA	45.02
1073	M6_345760_PstIMseI_PA	45.02
1074	Opata_1228488_PstIMseI_PA	45.02
1075	Opata_3133011_PstIMspI_PA	45.02
1076	Opata_160349_PstIMspI_PA	45.02
1077	M6_49844_PstIMspI_PA	45.02
1078	M6_19085_PstIMseI_PA	45.02
1079	M6_3521176_PstIMseI_PA	45.02
1080	Opata_3291252_PstIMspI_PA	45.02
1081	Opata_2235207_PstIMspI_PA	45.02
1082	M6_1955104_PstIMluI_PA	45.02
1083	M6_3106689_PstIMspI_PA	45.02
1084	M6_508916_PstIMseI_PA	45.02
1085	Opata_2167454_PstIMseI_PA	45.02
1086	M6_273248_PstIMspI_PA	45.02
1087	Opata_2836217_PstIMspI_PA	45.02
1088	M6_2644329_PstIMseI_PA	45.02
1089	M6_1186216_PstIMspI_PA	45.02
1090	Opata_101528_10_PstIMseI_SNP	45.02
1091	M6_2430879_PstIMseI_PA	45.02
1092	M6_814255_PstIMseI_PA	45.02
1093	Opata_1840197_PstIMspI_PA	45.02
1094	Opata_1547208_PstIMspI_PA	45.02
1095	M6_115273_PstIMspI_PA	45.02
1096	M6_715194_PstIMseI_PA	45.02
1097	Opata_317380_PstIMspI_PA	45.02
1098	Opata_1998016_PstIMspI_PA	45.02
1099	M6_69872_PstIMspI_PA	45.02
1100	M6_1428661_PstIMseI_PA	45.02
1101	M6_1542201_PstIMluI_PA	45.02
1102	M6_2059482_PstIMspI_PA	45.02
1103	M6_2929718_PstIMspI_PA	45.02
1104	M6_200357_PstIMspI_PA	45.02
1105	M6_3086858_PstIMspI_PA	45.02
1106	Opata_1049231_PstIMspI_PA	45.02
1107	Opata_2912277_PstIMspI_PA	45.02
1108	Opata_2515053_PstIMspI_PA	45.02
1109	M6_726150_PstIMseI_PA	45.02
1110	M6_2279527_PstIMspI_PA	45.02
1111	Opata_2156893_PstIMspI_PA	45.02
1112	M6_2029266_PstIMspI_PA	45.02
1113	Opata_448720_PstIMspI_PA	45.02
1114	M6_2243856_PstIMspI_PA	45.02
1115	Opata_350433_PstIMseI_PA	45.02
1116	M6_744139_PstIMseI_PA	45.02
1117	M6_371230_PstIMspI_PA	45.02
1118	Opata_192147_PstIMseI_PA	45.02
1119	M6_447007_PstIMspI_PA	45.02
1120	M6_1160941_PstIMspI_PA	45.02
1121	Opata_1624596_PstIMspI_PA	45.02
1122	Opata_2034645_PstIMspI_PA	45.02
1123	M6_1310339_PstIMseI_PA	45.02
1124	Opata_2585014_PstIMspI_PA	45.02
1125	M6_235665_PstIMseI_PA	45.02
1126	M6_2595825_PstIMspI_PA	45.02
1127	Opata_804093_PstIMspI_PA	45.02
1128	M6_3975431_PstIMseI_PA	45.02
1129	M6_1132237_PstIMseI_PA	45.02
1130	Opata_2158766_PstIMspI_PA	45.02
1131	M6_2174928_PstIMspI_PA	45.02
1132	Opata_3969610_56_PstIMspI_SNP	45.02
1133	Opata_359034_PstIMspI_PA	45.02
1134	Opata_136128_PstIMspI_PA	45.02
1135	M6_3606208_PstIMspI_PA	45.02
1136	Opata_492854_PstIMspI_PA	45.02
1137	M6_2028568_PstIMspI_PA	45.02
1138	M6_2628147_PstIMspI_PA	45.02
1139	M6_1530376_PstIMseI_PA	45.02
1140	Opata_577557_PstIMspI_PA	45.02
1141	Opata_2185922_PstIMspI_PA	45.02
1142	M6_1392586_PstIMseI_PA	45.02
1143	Opata_2654843_PstIMspI_PA	45.02
1144	Opata_2176517_PstIMspI_PA	45.02
1145	M6_969725_PstIMseI_PA	45.02
1146	M6_829886_PstIMseI_PA	45.02
1147	Opata_1814154_PstIMspI_PA	45.02
1148	Opata_3625918_PstIMspI_PA	45.02
1149	M6_161918_PstIMseI_PA	45.02
1150	M6_541833_PstIMspI_PA	45.02
1151	Opata_1036523_PstIMseI_PA	45.02
1152	M6_2348402_PstIMseI_PA	45.02
1153	M6_853673_PstIMseI_PA	45.02
1154	Opata_1988575_PstIMspI_PA	45.02
1155	M6_3442318_PstIMspI_PA	45.02
1156	M6_1732686_PstIMspI_PA	45.02
1157	Opata_2193113_PstIMspI_PA	45.02
1158	M6_936047_PstIMspI_PA	45.02
1159	Opata_1348057_PstIMspI_PA	45.02
1160	M6_233673_PstIMseI_PA	45.02
1161	Opata_1981366_PstIMspI_PA	45.02
1162	M6_1811282_PstIMseI_PA	45.02
1163	M6_1888709_PstIMspI_PA	45.02
1164	M6_1171111_PstIMspI_PA	45.02
1165	M6_1254207_PstIMseI_PA	45.02
1166	M6_3363411_PstIMspI_PA	45.02
1167	M6_2074964_PstIMspI_PA	45.02
1168	Opata_397152_PstIMspI_PA	45.02
1169	Opata_4248010_PstIMspI_PA	45.02
1170	M6_3137109_PstIMspI_PA	45.02
1171	M6_2085617_PstIMspI_PA	45.02
1172	M6_578478_PstIMseI_PA	45.02
1173	Opata_301469_PstIMspI_PA	45.02
1174	M6_94166_PstIMseI_PA	45.02
1175	M6_1497197_PstIMspI_PA	45.02
1176	Opata_1908913_PstIMspI_PA	45.02
1177	Opata_2677955_PstIMspI_PA	45.02
1178	M6_2915412_PstIMspI_PA	45.02
1179	Opata_1515971_PstIMspI_PA	45.02
1180	M6_838875_PstIMspI_PA	45.02
1181	M6_629555_PstIMseI_PA	45.02
1182	M6_2912138_PstIMspI_PA	45.02
1183	Opata_2486803_PstIMspI_PA	45.02
1184	Opata_683393_PstIMspI_PA	45.02
1185	M6_1666232_PstIMspI_PA	45.02
1186	Opata_2548684_PstIMspI_PA	45.02
1187	M6_123097_PstIMspI_PA	45.02
1188	Opata_1150365_PstIMspI_PA	45.02
1189	M6_2343392_PstIMspI_PA	45.02
1190	M6_478698_PstIMseI_PA	45.02
1191	Opata_2752444_PstIMspI_PA	45.02
1192	M6_351133_PstIMspI_PA	45.02
1193	Opata_3431416_PstIMspI_PA	45.02
1194	Opata_1679982_PstIMspI_PA	45.02
1195	M6_1367357_PstIMspI_PA	45.02
1196	Opata_1065352_PstIMseI_PA	45.02
1197	M6_1075677_PstIMspI_PA	45.02
1198	Opata_4160571_PstIMspI_PA	45.02
1199	Opata_2274935_PstIMspI_PA	45.02
1200	Opata_173644_PstIMseI_PA	45.02
1201	Opata_2828454_PstIMspI_PA	45.02
1202	Opata_2184219_PstIMspI_PA	45.02
1203	Opata_1832707_PstIMspI_PA	45.02
1204	M6_4239559_PstIMseI_PA	45.02
1205	Opata_3780138_PstIMspI_PA	45.02
1206	M6_3407965_PstIMspI_PA	45.02
1207	Opata_489160_PstIMseI_PA	45.02
1208	Opata_526901_PstIMspI_PA	45.02
1209	Opata_148015_PstIMseI_PA	45.02
1210	Opata_2149443_PstIMspI_PA	45.02
1211	Opata_638945_12_PstIMspI_SNP	45.02
1212	M6_2189504_PstIMspI_PA	45.02
1213	M6_3548249_PstIMseI_PA	45.02
1214	Opata_2360109_PstIMspI_PA	45.02
1215	Opata_2179150_PstIMspI_PA	45.02
1216	M6_455617_PstIMspI_PA	45.02
1217	M6_865335_PstIMspI_PA	45.02
1218	M6_500812_PstIMspI_PA	45.02
1219	M6_226703_PstIMseI_PA	45.02
1220	M6_12531_PstIMseI_PA	45.02
1221	M6_509411_PstIMseI_PA	45.02
1222	Opata_223500_PstIMseI_PA	45.02
1223	Opata_1182140_PstIMspI_PA	45.02
1224	M6_3516385_PstIMspI_PA	45.02
1225	M6_360366_PstIMspI_PA	45.02
1226	Opata_1889445_PstIMspI_PA	45.02
1227	Opata_2359662_PstIMspI_PA	45.02
1228	Opata_4127621_PstIMspI_PA	45.02
1229	Opata_319330_PstIMspI_PA	45.02
1230	Opata_2553138_PstIMspI_PA	45.02
1231	Opata_1737203_PstIMspI_PA	45.02
1232	Opata_2518100_PstIMspI_PA	45.02
1233	Opata_4102788_PstIMspI_PA	45.02
1234	M6_3380459_PstIMspI_PA	45.02
1235	M6_1503434_PstIMseI_PA	45.02
1236	Opata_370424_PstIMspI_PA	45.02
1237	Opata_2090460_PstIMseI_PA	45.02
1238	M6_1995092_PstIMspI_PA	45.02
1239	M6_1587909_PstIMseI_PA	45.02
1240	M6_756560_PstIMseI_PA	45.02
1241	Opata_338247_PstIMspI_PA	45.02
1242	Opata_400742_PstIMspI_PA	45.02
1243	Opata_4213821_PstIMspI_PA	45.02
1244	Opata_2218368_PstIMspI_PA	45.02
1245	M6_1668958_PstIMspI_PA	45.02
1246	Opata_1969817_PstIMspI_PA	45.02
1247	Opata_1157797_PstIMspI_PA	45.02
1248	Opata_1263439_PstIMspI_PA	45.02
1249	M6_480284_PstIMseI_PA	45.02
1250	Opata_756484_PstIMseI_PA	45.02
1251	M6_1020882_PstIMspI_PA	45.02
1252	M6_789643_PstIMspI_PA	45.02
1253	Opata_1968903_PstIMspI_PA	45.02
1254	M6_194726_PstIMspI_PA	45.02
1255	Opata_3297808_PstIMspI_PA	45.02
1256	M6_118892_PstIMseI_PA	45.02
1257	Opata_2228146_PstIMspI_PA	45.02
1258	M6_1677920_PstIMspI_PA	45.02
1259	Opata_143527_PstIMseI_PA	45.02
1260	Opata_749186_PstIMseI_PA	45.02
1261	Opata_511544_PstIMspI_PA	45.02
1262	Opata_1395869_PstIMspI_PA	45.02
1263	Opata_2325951_PstIMspI_PA	45.02
1264	M6_256275_PstIMseI_PA	45.02
1265	M6_2146469_PstIMspI_PA	45.02
1266	Opata_2158093_PstIMspI_PA	45.02
1267	M6_853822_PstIMspI_PA	45.02
1268	M6_20149_PstIMseI_PA	45.02
1269	Opata_358621_PstIMspI_PA	45.02
1270	M6_978302_PstIMspI_PA	45.02
1271	Opata_1555767_PstIMspI_PA	45.02
1272	M6_543225_PstIMseI_PA	45.02
1273	M6_1079100_PstIMseI_PA	45.02
1274	M6_232130_PstIMspI_PA	45.02
1275	Opata_1128430_PstIMseI_PA	45.02
1276	M6_513021_PstIMspI_PA	45.02
1277	M6_12655_PstIMseI_PA	45.02
1278	M6_343663_PstIMspI_PA	45.02
1279	Opata_145154_PstIMspI_PA	45.02
1280	Opata_2394743_PstIMspI_PA	45.02
1281	Opata_1881882_PstIMspI_PA	45.02
1282	M6_877175_PstIMspI_PA	45.02
1283	Opata_1113508_PstIMspI_PA	45.02
1284	Opata_2721272_PstIMspI_PA	45.02
1285	M6_1011796_PstIMseI_PA	45.02
1286	Opata_3005415_PstIMspI_PA	45.02
1287	Opata_3296725_38_PstIMspI_SNP	45.02
1288	M6_510336_PstIMspI_PA	45.02
1289	Opata_3625510_PstIMspI_PA	45.02
1290	Opata_2176184_PstIMspI_PA	45.02
1291	M6_157891_PstIMseI_PA	45.02
1292	Opata_3969610_53_PstIMspI_SNP	45.02
1293	Opata_2839687_PstIMspI_PA	45.02
1294	Opata_3012185_PstIMspI_PA	45.02
1295	Opata_25615_PstIMspI_PA	45.02
1296	Opata_3625664_PstIMspI_PA	45.02
1297	Opata_942179_PstIMspI_PA	45.02
1298	M6_3314596_PstIMspI_PA	45.02
1299	M6_1187995_PstIMspI_PA	45.02
1300	M6_1377936_PstIMspI_PA	45.02
1301	M6_2149956_PstIMspI_PA	45.02
1302	Opata_2810530_PstIMspI_PA	45.02
1303	Opata_2917108_PstIMspI_PA	45.02
1304	M6_1069909_PstIMseI_PA	45.02
1305	Opata_155624_PstIMspI_PA	45.02
1306	Opata_1580038_89_PstIMseI_SNP	45.02
1307	Opata_1150109_PstIMspI_PA	45.02
1308	Opata_403444_PstIMspI_PA	45.02
1309	Opata_3651409_84_PstIMspI_SNP	45.02
1310	M6_1244472_PstIMspI_PA	45.02
1311	Opata_3296725_61_PstIMspI_SNP	45.02
1312	Opata_2566580_PstIMspI_PA	45.02
1313	Opata_3507661_PstIMspI_PA	45.02
1314	M6_224035_PstIMspI_PA	45.02
1315	Opata_960605_PstIMseI_PA	45.02
1316	M6_470421_PstIMseI_PA	45.02
1317	M6_1299505_PstIMspI_PA	45.02
1318	M6_1587042_PstIMspI_PA	45.02
1319	M6_658812_PstIMspI_PA	45.02
1320	M6_513538_PstIMspI_PA	45.02
1321	Opata_1773576_PstIMspI_PA	45.02
1322	M6_2046044_PstIMspI_PA	45.02
1323	Opata_1664551_PstIMspI_PA	45.02
1324	M6_2163406_PstIMspI_PA	45.02
1325	M6_527496_PstIMspI_PA	45.02
1326	M6_3506509_PstIMspI_PA	45.02
1327	Opata_2016956_PstIMseI_PA	45.02
1328	Opata_856558_PstIMspI_PA	45.02
1329	Opata_833350_PstIMspI_PA	45.02
1330	M6_1793274_PstIMseI_PA	45.02
1331	M6_1106471_PstIMspI_PA	45.02
1332	M6_2070192_PstIMspI_PA	45.02
1333	M6_149396_PstIMspI_PA	45.02
1334	M6_860578_PstIMspI_PA	45.02
1335	Opata_1665532_PstIMspI_PA	45.02
1336	Opata_2586733_PstIMspI_PA	45.02
1337	M6_666329_PstIMspI_PA	45.02
1338	Opata_4182001_PstIMspI_PA	45.02
1339	M6_498208_PstIMspI_PA	45.02
1340	Opata_2496314_PstIMspI_PA	45.02
1341	M6_966936_PstIMspI_PA	45.02
1342	M6_1093425_PstIMspI_PA	45.02
1343	M6_813506_PstIMspI_PA	45.02
1344	Opata_1615445_PstIMspI_PA	45.02
1345	M6_936709_PstIMspI_PA	45.02
1346	M6_50761_PstIMspI_PA	45.02
1347	M6_462889_PstIMspI_PA	45.02
1348	Opata_191689_PstIMseI_PA	45.02
1349	M6_448619_PstIMseI_PA	45.02
1350	Opata_429835_PstIMseI_PA	45.02
1351	M6_1088915_PstIMspI_PA	45.02
1352	Opata_218448_PstIMspI_PA	45.02
1353	M6_363482_PstIMspI_PA	45.02
1354	Opata_543275_PstIMseI_PA	45.02
1355	M6_321088_PstIMspI_PA	45.02
1356	M6_3469302_PstIMspI_PA	45.02
1357	M6_842452_PstIMspI_PA	45.02
1358	M6_628074_PstIMseI_PA	45.02
1359	Opata_485958_PstIMseI_PA	45.02
1360	Opata_1697288_PstIMspI_PA	45.02
1361	Opata_3063894_PstIMspI_PA	45.02
1362	M6_314617_PstIMspI_PA	45.02
1363	Opata_2645248_PstIMspI_PA	45.02
1364	Opata_1545421_PstIMspI_PA	45.02
1365	M6_2561734_PstIMspI_PA	45.02
1366	Opata_1852972_PstIMspI_PA	45.02
1367	M6_1316155_PstIMspI_PA	45.02
1368	Opata_3466791_PstIMseI_PA	45.02
1369	M6_376646_PstIMspI_PA	45.02
1370	M6_425508_PstIMspI_PA	45.02
1371	M6_564378_PstIMspI_PA	45.02
1372	Opata_48927_PstIMseI_PA	45.02
1373	Opata_1691038_PstIMspI_PA	45.02
1374	M6_725637_PstIMspI_PA	45.02
1375	M6_432038_PstIMspI_PA	45.02
1376	M6_3463010_PstIMspI_PA	45.02
1377	Opata_393352_PstIMseI_PA	45.02
1378	Opata_785245_PstIMspI_PA	45.02
1379	Opata_2006513_PstIMseI_PA	45.02
1380	M6_39157_PstIMseI_PA	45.02
1381	Opata_1444091_PstIMspI_PA	45.02
1382	M6_317477_PstIMspI_PA	45.02
1383	Opata_3925714_PstIMspI_PA	45.02
1384	Opata_1725795_PstIMspI_PA	45.02
1385	M6_3246795_PstIMspI_PA	45.02
1386	Opata_304539_PstIMseI_PA	45.02
1387	Opata_19838_PstIMseI_PA	45.02
1388	Opata_3864149_PstIMspI_PA	45.02
1389	M6_1408996_PstIMspI_PA	45.02
1390	M6_3395265_PstIMseI_PA	45.02
1391	M6_266050_PstIMspI_PA	45.02
1392	M6_663641_PstIMspI_PA	45.02
1393	Opata_3899769_PstIMspI_PA	45.02
1394	M6_192557_PstIMseI_PA	45.02
1395	Opata_3382293_PstIMspI_PA	45.02
1396	M6_396571_PstIMspI_PA	45.02
1397	M6_348697_PstIMspI_PA	45.02
1398	Opata_1865526_PstIMspI_PA	45.02
1399	M6_1233036_PstIMspI_PA	45.02
1400	Opata_289534_PstIMseI_PA	45.02
1401	M6_1149397_PstIMspI_PA	45.02
1402	Opata_3853994_PstIMspI_PA	45.02
1403	Opata_1361190_PstIMspI_PA	45.02
1404	Opata_228631_PstIMspI_PA	45.02
1405	Opata_1309428_PstIMseI_PA	45.02
1406	M6_578590_PstIMspI_PA	45.02
1407	M6_3505758_PstIMspI_PA	45.02
1408	Opata_110949_PstIMseI_PA	45.02
1409	M6_30540_PstIMseI_PA	45.02
1410	Opata_1135101_PstIMseI_PA	45.02
1411	M6_2678613_PstIMspI_PA	45.02
1412	M6_2236026_PstIMspI_PA	45.02
1413	M6_357933_PstIMspI_PA	45.02
1414	Opata_535602_PstIMseI_PA	45.02
1415	M6_403414_PstIMspI_PA	45.02
1416	M6_340180_PstIMspI_PA	45.02
1417	M6_815_PstIMseI_PA	45.02
1418	M6_1143168_PstIMspI_PA	45.02
1419	M6_415602_PstIMseI_PA	45.02
1420	Opata_1909721_PstIMspI_PA	45.02
1421	M6_36367_PstIMspI_PA	45.02
1422	M6_1660475_PstIMseI_PA	45.02
1423	M6_496153_PstIMspI_PA	45.02
1424	Opata_4102400_PstIMspI_PA	45.02
1425	M6_2211579_PstIMseI_PA	45.02
1426	Opata_748150_PstIMseI_PA	45.02
1427	Opata_63691_PstIMspI_PA	45.02
1428	M6_264597_PstIMseI_PA	45.02
1429	M6_2041705_PstIMspI_PA	45.02
1430	M6_551829_PstIMspI_PA	45.02
1431	Opata_2230016_PstIMspI_PA	45.02
1432	Opata_80837_PstIMseI_PA	45.02
1433	Opata_249602_PstIMseI_PA	45.02
1434	Opata_282030_PstIMspI_PA	45.02
1435	M6_1147096_PstIMspI_PA	45.02
1436	M6_54882_PstIMseI_PA	45.02
1437	Opata_1758377_PstIMspI_PA	45.02
1438	Opata_2838754_PstIMspI_PA	45.02
1439	M6_298014_PstIMseI_PA	45.02
1440	M6_36270_PstIMseI_PA	45.02
1441	M6_257074_PstIMspI_PA	45.02
1442	M6_589452_PstIMspI_PA	45.02
1443	Opata_821853_PstIMseI_PA	45.02
1444	M6_1419425_PstIMspI_PA	45.02
1445	Opata_388428_PstIMseI_PA	45.02
1446	Opata_1729905_PstIMspI_PA	45.02
1447	M6_425995_PstIMspI_PA	45.02
1448	M6_671399_PstIMspI_PA	45.02
1449	Opata_1306635_PstIMspI_PA	45.02
1450	M6_2213501_PstIMseI_PA	45.02
1451	M6_2278202_PstIMspI_PA	45.02
1452	M6_353942_PstIMspI_PA	45.02
1453	M6_295909_PstIMspI_PA	45.02
1454	Opata_2279123_PstIMspI_PA	45.02
1455	M6_1009757_PstIMspI_PA	45.02
1456	M6_507219_PstIMseI_PA	45.02
1457	Opata_121134_PstIMseI_PA	45.02
1458	M6_564205_PstIMspI_PA	45.02
1459	Opata_2649361_4_PstIMseI_SNP	45.02
1460	M6_1396490_PstIMseI_PA	45.02
1461	Opata_2651251_PstIMspI_PA	45.02
1462	M6_300465_PstIMseI_PA	45.02
1463	Opata_104286_PstIMseI_PA	45.02
1464	M6_475653_PstIMspI_PA	45.02
1465	Opata_874104_PstIMseI_PA	45.02
1466	Opata_1428629_PstIMspI_PA	45.02
1467	M6_3247275_PstIMspI_PA	45.02
1468	Opata_1189288_PstIMspI_PA	45.02
1469	Opata_415473_PstIMseI_PA	45.02
1470	M6_1881002_PstIMspI_PA	45.02
1471	M6_109990_PstIMseI_PA	45.02
1472	Opata_3117385_PstIMspI_PA	45.02
1473	M6_2659919_PstIMseI_PA	45.02
1474	M6_331830_PstIMspI_PA	45.02
1475	Opata_2888925_PstIMspI_PA	45.02
1476	M6_774572_PstIMspI_PA	45.02
1477	Opata_3775888_PstIMspI_PA	45.02
1478	M6_2358526_PstIMspI_PA	45.02
1479	Opata_248353_PstIMseI_PA	45.02
1480	Opata_173006_PstIMseI_PA	45.02
1481	Opata_783801_PstIMseI_PA	45.02
1482	Opata_99799_PstIMseI_PA	45.02
1483	Opata_134516_PstIMseI_PA	45.02
1484	Opata_1000723_PstIMseI_PA	45.02
1485	M6_1074901_PstIMspI_PA	45.02
1486	M6_307732_PstIMseI_PA	45.02
1487	M6_131957_PstIMluI_PA	45.02
1488	M6_4942_PstIMseI_PA	45.02
1489	Opata_192201_PstIMseI_PA	45.02
1490	M6_2199245_PstIMspI_PA	45.02
1491	Opata_2262951_PstIMspI_PA	45.02
1492	M6_3197158_PstIMspI_PA	45.02
1493	M6_574807_PstIMspI_PA	45.02
1494	M6_2534260_PstIMseI_PA	45.02
1495	M6_466167_PstIMspI_PA	45.02
1496	Opata_121540_PstIMseI_PA	45.02
1497	M6_264187_PstIMseI_PA	45.02
1498	Opata_513512_PstIMluI_PA	45.02
1499	Opata_831626_PstIMspI_PA	45.02
1500	Opata_467421_PstIMseI_PA	45.02
1501	Opata_4_PstIMseI_PA	45.02
1502	M6_3035_PstIMseI_PA	45.02
1503	M6_1619242_PstIMseI_PA	45.02
1504	M6_839282_PstIMspI_PA	45.02
1505	Opata_520853_PstIMspI_PA	45.02
1506	Opata_159845_PstIMseI_PA	45.02
1507	M6_966874_PstIMspI_PA	45.02
1508	M6_2696759_PstIMspI_PA	45.02
1509	Opata_3476193_PstIMspI_PA	45.02
1510	M6_20540_PstIMseI_PA	45.02
1511	Opata_252347_PstIMseI_PA	45.02
1512	M6_119774_PstIMseI_PA	45.02
1513	M6_345878_PstIMspI_PA	45.02
1514	M6_253579_PstIMseI_PA	45.02
1515	M6_384305_PstIMseI_PA	45.02
1516	Opata_34295_PstIMseI_PA	45.02
1517	Opata_220128_PstIMspI_PA	45.02
1518	Opata_3172072_PstIMspI_PA	45.02
1519	M6_727231_PstIMspI_PA	45.02
1520	M6_48203_PstIMseI_PA	45.02
1521	M6_1724050_PstIMspI_PA	45.02
1522	Opata_2341330_PstIMseI_PA	45.02
1523	Opata_2067640_PstIMspI_PA	45.02
1524	Opata_208896_PstIMseI_PA	45.02
1525	M6_214613_PstIMseI_PA	45.02
1526	M6_1187634_PstIMseI_PA	45.02
1527	Opata_40101_PstIMseI_PA	45.02
1528	Opata_1004136_PstIMseI_PA	45.02
1529	M6_358569_PstIMseI_PA	45.02
1530	M6_2225808_PstIMspI_PA	45.02
1531	Opata_53234_PstIMluI_PA	45.02
1532	M6_242650_PstIMseI_PA	45.02
1533	M6_956566_PstIMspI_PA	45.02
1534	M6_3503514_PstIMspI_PA	45.02
1535	Opata_3130342_PstIMseI_PA	45.02
1536	M6_66990_PstIMseI_PA	45.02
1537	Opata_20115_PstIMspI_PA	45.02
1538	Opata_766727_PstIMseI_PA	45.02
1539	Opata_1670987_PstIMspI_PA	45.02
1540	Opata_918125_PstIMseI_PA	45.02
1541	M6_929902_PstIMspI_PA	45.02
1542	Opata_523451_PstIMseI_PA	45.02
1543	M6_500_PstIMseI_PA	45.02
1544	M6_349278_PstIMseI_PA	45.02
1545	M6_781482_PstIMseI_PA	45.02
1546	M6_3267810_PstIMspI_PA	45.02
1547	Opata_1740589_PstIMluI_PA	45.02
1548	M6_864770_PstIMseI_PA	45.02
1549	Opata_632541_PstIMseI_PA	45.02
1550	M6_2622169_PstIMseI_PA	45.02
1551	M6_373829_PstIMspI_PA	45.02
1552	Opata_2240122_PstIMspI_PA	45.02
1553	Opata_74463_PstIMspI_PA	45.02
1554	Opata_203912_PstIMseI_PA	45.02
1555	M6_636162_PstIMseI_PA	45.02
1556	M6_2292106_PstIMspI_PA	45.02
1557	M6_1058339_PstIMseI_PA	45.02
1558	M6_29673_PstIMseI_PA	45.02
1559	M6_1874397_PstIMseI_PA	45.02
1560	Opata_488716_PstIMspI_PA	45.02
1561	M6_29125_PstIMseI_PA	45.02
1562	M6_48105_PstIMspI_PA	45.02
1563	Opata_1835853_PstIMluI_PA	45.02
1564	M6_52797_PstIMseI_PA	45.02
1565	M6_132001_PstIMseI_PA	45.02
1566	Opata_141358_PstIMseI_PA	45.02
1567	M6_1399565_PstIMseI_PA	45.02
1568	Opata_3814234_PstIMspI_PA	45.02
1569	Opata_554329_PstIMseI_PA	45.02
1570	Opata_126404_PstIMspI_PA	45.02
1571	Opata_1582347_PstIMspI_PA	45.02
1572	M6_1648756_PstIMluI_PA	45.02
1573	Opata_359348_PstIMspI_PA	45.02
1574	Opata_1787022_PstIMspI_PA	45.02
1575	M6_443599_PstIMspI_PA	45.02
1576	M6_221128_PstIMspI_PA	45.02
1577	M6_28459_PstIMseI_PA	45.02
1578	M6_3106773_PstIMspI_PA	45.02
1579	Opata_4249177_PstIMspI_PA	45.02
1580	M6_687528_PstIMspI_PA	45.02
1581	Opata_191253_PstIMseI_PA	45.02
1582	Opata_13631_PstIMseI_PA	45.02
1583	M6_2272432_PstIMspI_PA	45.02
1584	Opata_463493_PstIMseI_PA	45.02
1585	M6_421501_PstIMseI_PA	45.02
1586	M6_3225797_PstIMspI_PA	45.02
1587	Opata_307590_PstIMseI_PA	45.02
1588	M6_419054_PstIMseI_PA	45.02
1589	M6_1672193_PstIMspI_PA	45.02
1590	Opata_1267161_PstIMseI_PA	45.02
1591	Opata_1383340_PstIMspI_PA	45.02
1592	Opata_1752792_PstIMspI_PA	45.02
1593	M6_58283_PstIMspI_PA	45.02
1594	M6_1970267_PstIMspI_PA	45.02
1595	Opata_229650_PstIMseI_PA	45.02
1596	Opata_1988786_PstIMspI_PA	45.02
1597	Opata_547979_PstIMseI_PA	45.02
1598	Opata_452366_PstIMseI_PA	45.02
1599	Opata_1908190_PstIMspI_PA	45.02
1600	Opata_1005316_PstIMseI_PA	45.02
1601	Opata_1422051_PstIMspI_PA	45.02
1602	Opata_1410475_PstIMseI_PA	45.02
1603	Opata_604335_PstIMseI_PA	45.02
1604	M6_2901221_PstIMspI_PA	45.02
1605	Opata_518437_PstIMspI_PA	45.02
1606	Opata_338350_PstIMspI_PA	45.02
1607	Opata_2461_PstIMspI_PA	45.02
1608	M6_1889219_PstIMseI_PA	45.02
1609	Opata_681268_PstIMseI_PA	45.02
1610	M6_1111295_PstIMseI_PA	45.02
1611	M6_1123783_PstIMspI_PA	45.02
1612	M6_3019122_PstIMspI_PA	45.02
1613	M6_2188221_PstIMluI_PA	45.02
1614	Opata_2618734_PstIMspI_PA	45.02
1615	M6_1120444_PstIMspI_PA	45.02
1616	M6_2423899_PstIMspI_PA	45.02
1617	M6_1848419_PstIMspI_PA	45.02
1618	Opata_1121_PstIMseI_PA	45.02
1619	M6_2961687_PstIMseI_PA	45.02
1620	M6_145882_PstIMspI_PA	45.02
1621	Opata_1914860_PstIMseI_PA	45.02
1622	Opata_2590857_PstIMluI_PA	45.02
1623	M6_2435790_PstIMseI_PA	45.02
1624	Opata_44507_PstIMseI_PA	45.02
1625	Opata_135508_PstIMspI_PA	45.02
1626	M6_2684452_PstIMseI_PA	45.02
1627	Opata_427182_PstIMseI_PA	45.02
1628	Opata_1731849_PstIMspI_PA	45.02
1629	Opata_835979_PstIMspI_PA	45.02
1630	M6_554553_PstIMspI_PA	45.02
1631	Opata_916635_PstIMseI_PA	45.02
1632	M6_164520_PstIMseI_PA	45.02
1633	M6_32865_PstIMseI_PA	45.02
1634	Opata_3695969_PstIMspI_PA	45.02
1635	Opata_144810_PstIMseI_PA	45.02
1636	Opata_417481_PstIMseI_PA	45.02
1637	M6_409389_PstIMspI_PA	45.02
1638	M6_310478_PstIMseI_PA	45.02
1639	M6_1723494_PstIMspI_PA	45.02
1640	M6_1781583_PstIMspI_PA	45.02
1641	Opata_2901554_PstIMspI_PA	45.02
1642	M6_141965_PstIMseI_PA	45.02
1643	M6_402981_PstIMseI_PA	45.02
1644	Opata_1327616_PstIMseI_PA	45.02
1645	Opata_2228432_PstIMseI_PA	45.02
1646	M6_491671_PstIMseI_PA	45.02
1647	M6_43581_PstIMseI_PA	45.02
1648	M6_407806_PstIMspI_PA	45.02
1649	Opata_559679_PstIMseI_PA	45.02
1650	Opata_1047860_PstIMseI_PA	45.02
1651	Opata_1700362_PstIMspI_PA	45.02
1652	Opata_618114_PstIMseI_PA	45.02
1653	Opata_550233_PstIMseI_PA	45.02
1654	M6_93636_PstIMspI_PA	45.02
1655	Opata_3457193_PstIMseI_PA	45.02
1656	Opata_2484_PstIMseI_PA	45.02
1657	M6_18258_PstIMspI_PA	45.02
1658	M6_1309415_PstIMseI_PA	45.02
1659	Opata_283465_PstIMspI_PA	45.02
1660	M6_1685977_PstIMspI_PA	45.02
1661	M6_1739113_PstIMspI_PA	45.02
1662	M6_605191_PstIMseI_PA	45.02
1663	Opata_831226_PstIMseI_PA	45.02
1664	Opata_286001_PstIMseI_PA	45.02
1665	Opata_48238_PstIMseI_PA	45.02
1666	Opata_1029998_PstIMluI_PA	45.02
1667	M6_33673_PstIMseI_PA	45.02
1668	Opata_1384712_PstIMspI_PA	45.02
1669	M6_316673_PstIMspI_PA	45.02
1670	M6_2734359_PstIMseI_PA	45.02
1671	M6_2027461_PstIMseI_PA	45.02
1672	Opata_3137219_PstIMspI_PA	45.02
1673	Opata_115960_PstIMseI_PA	45.02
1674	M6_78890_PstIMseI_PA	45.02
1675	Opata_128439_PstIMspI_PA	45.02
1676	M6_619592_PstIMseI_PA	45.02
1677	M6_1146231_PstIMspI_PA	45.02
1678	Opata_94933_PstIMseI_PA	45.02
1679	Opata_2087321_PstIMspI_PA	45.02
1680	M6_36327_PstIMseI_PA	45.02
1681	Opata_4393492_PstIMseI_PA	45.02
1682	Opata_29056_PstIMluI_PA	45.02
1683	Opata_2386535_PstIMspI_PA	45.02
1684	Opata_564766_PstIMseI_PA	45.02
1685	M6_978723_PstIMspI_PA	45.02
1686	Opata_166748_PstIMseI_PA	45.02
1687	Opata_2206232_PstIMluI_PA	45.02
1688	M6_838549_PstIMseI_PA	45.02
1689	Opata_2155287_PstIMspI_PA	45.02
1690	Opata_219897_PstIMluI_PA	45.02
1691	M6_437550_PstIMseI_PA	45.02
1692	Opata_1056702_PstIMseI_PA	45.02
1693	Opata_190642_PstIMseI_PA	45.02
1694	Opata_2440606_PstIMseI_PA	45.02
1695	M6_700392_PstIMseI_PA	45.02
1696	Opata_2855124_PstIMspI_PA	45.02
1697	Opata_3549217_PstIMseI_PA	45.02
1698	Opata_534154_PstIMspI_PA	45.02
1699	M6_2948832_PstIMspI_PA	45.02
1700	M6_427161_PstIMspI_PA	45.02
1701	Opata_2966571_PstIMseI_PA	45.02
1702	Opata_577159_PstIMspI_PA	45.02
1703	M6_287358_PstIMseI_PA	45.02
1704	M6_3332658_PstIMspI_PA	45.02
1705	Opata_1913148_PstIMspI_PA	45.02
1706	M6_2213876_PstIMseI_PA	45.02
1707	Opata_996770_PstIMspI_PA	45.02
1708	Opata_3517132_PstIMspI_PA	45.02
1709	M6_143489_PstIMseI_PA	45.02
1710	Opata_1629058_PstIMspI_PA	45.02
1711	Opata_709349_PstIMseI_PA	45.02
1712	Opata_329237_PstIMseI_PA	45.02
1713	Opata_2003809_PstIMspI_PA	45.02
1714	M6_135644_PstIMseI_PA	45.02
1715	Opata_64672_PstIMseI_PA	45.02
1716	M6_210183_PstIMseI_PA	45.02
1717	Opata_1242804_PstIMspI_PA	45.02
1718	Opata_286532_PstIMseI_PA	45.02
1719	M6_1151998_PstIMseI_PA	45.02
1720	M6_920123_PstIMspI_PA	45.02
1721	M6_146819_PstIMseI_PA	45.02
1722	Opata_3701353_PstIMspI_PA	45.02
1723	Opata_160289_PstIMseI_PA	45.02
1724	Opata_367043_PstIMspI_PA	45.02
1725	M6_511839_PstIMspI_PA	45.02
1726	M6_370090_PstIMspI_PA	45.02
1727	M6_226041_PstIMseI_PA	45.02
1728	Opata_1023858_PstIMspI_PA	45.02
1729	M6_155696_PstIMseI_PA	45.02
1730	M6_836906_PstIMspI_PA	45.02
1731	Opata_505257_PstIMseI_PA	45.02
1732	Opata_3621629_PstIMspI_PA	45.02
1733	M6_9592_PstIMspI_PA	45.02
1734	M6_2381689_PstIMseI_PA	45.02
1735	Opata_758453_PstIMseI_PA	45.02
1736	Opata_82137_PstIMseI_PA	45.02
1737	Opata_657257_PstIMseI_PA	45.02
1738	M6_2976349_PstIMspI_PA	45.02
1739	Opata_1240431_PstIMseI_PA	45.02
1740	Opata_2092080_PstIMspI_PA	45.02
1741	M6_124568_PstIMseI_PA	45.02
1742	Opata_517057_PstIMseI_PA	45.02
1743	M6_357016_PstIMseI_PA	45.02
1744	M6_730788_PstIMspI_PA	45.02
1745	M6_476687_PstIMseI_PA	45.02
1746	Opata_129930_PstIMseI_PA	45.02
1747	M6_751941_PstIMseI_PA	45.02
1748	Opata_30223_PstIMspI_PA	45.02
1749	Opata_153994_PstIMspI_PA	45.02
1750	Opata_834931_PstIMluI_PA	45.02
1751	Opata_368183_PstIMseI_PA	45.02
1752	Opata_62067_PstIMseI_PA	45.02
1753	M6_362388_PstIMseI_PA	45.02
1754	M6_332942_PstIMseI_PA	45.02
1755	Opata_3863587_PstIMspI_PA	45.02
1756	Opata_86535_PstIMseI_PA	45.02
1757	Opata_789601_PstIMseI_PA	45.02
1758	M6_516255_PstIMseI_PA	45.02
1759	Opata_664015_PstIMseI_PA	45.02
1760	Opata_1183536_PstIMseI_PA	45.02
1761	Opata_533491_PstIMspI_PA	45.02
1762	M6_2589133_PstIMluI_PA	45.02
1763	Opata_1110948_PstIMseI_PA	45.02
1764	M6_2891752_PstIMseI_PA	45.02
1765	M6_127507_PstIMspI_PA	45.02
1766	Opata_144501_PstIMspI_PA	45.02
1767	M6_162918_PstIMseI_PA	45.02
1768	Opata_96933_PstIMseI_PA	45.02
1769	Opata_1108218_PstIMspI_PA	45.02
1770	M6_1575317_PstIMspI_PA	45.02
1771	Opata_742290_PstIMluI_PA	45.02
1772	M6_861299_PstIMspI_PA	45.02
1773	M6_37830_PstIMseI_PA	45.02
1774	M6_1110816_PstIMseI_PA	45.02
1775	Opata_1101450_PstIMseI_PA	45.02
1776	M6_537770_PstIMspI_PA	45.02
1777	Opata_600492_PstIMseI_PA	45.02
1778	Opata_613057_PstIMspI_PA	45.02
1779	Opata_2022050_PstIMspI_PA	45.02
1780	Opata_415414_PstIMseI_PA	45.02
1781	M6_565907_PstIMspI_PA	45.02
1782	Opata_2546007_PstIMspI_PA	45.02
1783	Opata_377440_PstIMseI_PA	45.02
1784	Opata_1127544_PstIMspI_PA	45.02
1785	M6_1678447_PstIMspI_PA	45.02
1786	Opata_601316_PstIMseI_PA	45.02
1787	M6_395339_PstIMspI_PA	45.02
1788	Opata_489332_PstIMspI_PA	45.02
1789	M6_581913_PstIMseI_PA	45.02
1790	Opata_2875297_PstIMspI_PA	45.02
1791	M6_1881755_PstIMspI_PA	45.02
1792	M6_872249_PstIMseI_PA	45.02
1793	M6_207193_PstIMspI_PA	45.02
1794	Opata_4208091_PstIMspI_PA	45.02
1795	M6_651354_PstIMseI_PA	45.02
1796	M6_417167_PstIMseI_PA	45.02
1797	Opata_572812_PstIMseI_PA	45.02
1798	Opata_718570_PstIMspI_PA	45.02
1799	M6_112237_PstIMseI_PA	45.02
1800	Opata_470550_PstIMseI_PA	45.02
1801	M6_340573_PstIMspI_PA	45.02
1802	M6_553928_PstIMspI_PA	45.02
1803	Opata_3525731_PstIMspI_PA	45.02
1804	M6_4067705_PstIMseI_PA	45.02
1805	M6_565774_PstIMspI_PA	45.02
1806	Opata_1923060_PstIMspI_PA	45.02
1807	M6_828246_PstIMspI_PA	45.02
1808	M6_13643_PstIMspI_PA	45.02
1809	Opata_641989_PstIMseI_PA	45.02
1810	M6_241621_PstIMseI_PA	45.02
1811	M6_371171_PstIMspI_PA	45.02
1812	Opata_16438_PstIMseI_PA	45.02
1813	M6_1228589_PstIMseI_PA	45.02
1814	M6_3385313_PstIMspI_PA	45.02
1815	M6_108090_PstIMseI_PA	45.02
1816	M6_2197896_PstIMspI_PA	45.02
1817	Opata_3545567_PstIMspI_PA	45.02
1818	Opata_556062_PstIMspI_PA	45.02
1819	Opata_798497_PstIMseI_PA	45.02
1820	Opata_1119721_PstIMseI_PA	45.02
1821	Opata_3302681_PstIMspI_PA	45.02
1822	M6_6862_PstIMseI_PA	45.02
1823	M6_907553_PstIMspI_PA	45.02
1824	Opata_837866_PstIMseI_PA	45.02
1825	Opata_3508612_PstIMspI_PA	45.02
1826	Opata_198071_PstIMseI_PA	45.02
1827	M6_2433677_PstIMspI_PA	45.02
1828	Opata_1562735_PstIMspI_PA	45.02
1829	Opata_2069376_PstIMspI_PA	45.02
1830	Opata_19062_PstIMspI_PA	45.02
1831	Opata_254762_PstIMspI_PA	45.02
1832	Opata_2597756_PstIMseI_PA	45.02
1833	M6_1171594_PstIMspI_PA	45.02
1834	Opata_1438787_PstIMseI_PA	45.02
1835	Opata_3153846_PstIMseI_PA	45.02
1836	M6_85311_PstIMseI_PA	45.02
1837	Opata_53822_PstIMseI_PA	45.02
1838	Opata_1061227_PstIMspI_PA	45.02
1839	Opata_3019548_PstIMspI_PA	45.02
1840	Opata_706493_PstIMspI_PA	45.02
1841	M6_1146165_PstIMspI_PA	45.02
1842	Opata_758121_PstIMseI_PA	45.02
1843	M6_130694_PstIMseI_PA	45.02
1844	M6_686397_PstIMseI_PA	45.02
1845	Opata_557863_PstIMseI_PA	45.02
1846	Opata_4009128_PstIMspI_PA	45.02
1847	Opata_3400532_PstIMspI_PA	45.02
1848	Opata_213526_PstIMseI_PA	45.02
1849	M6_182233_PstIMseI_PA	45.02
1850	Opata_2779752_PstIMspI_PA	45.02
1851	M6_101887_PstIMseI_PA	45.02
1852	M6_3130013_PstIMspI_PA	45.02
1853	Opata_1221520_PstIMseI_PA	45.02
1854	M6_1961060_PstIMseI_PA	45.02
1855	M6_176392_PstIMseI_PA	45.02
1856	M6_500220_PstIMspI_PA	45.02
1857	Opata_600006_PstIMspI_PA	45.02
1858	Opata_4107735_PstIMspI_PA	45.02
1859	M6_884730_PstIMseI_PA	45.02
1860	Opata_2878589_PstIMspI_PA	45.02
1861	Opata_4456559_PstIMseI_PA	45.02
1862	Opata_4164758_PstIMseI_PA	45.02
1863	Opata_102010_PstIMseI_PA	45.02
1864	M6_390752_PstIMspI_PA	45.02
1865	Opata_4212920_PstIMspI_PA	45.02
1866	M6_1527227_PstIMseI_PA	45.02
1867	Opata_2462497_PstIMspI_PA	45.02
1868	Opata_98554_PstIMseI_PA	45.02
1869	M6_325402_PstIMspI_PA	45.02
1870	Opata_2198098_PstIMspI_PA	45.02
1871	Opata_1935776_PstIMspI_PA	45.02
1872	Opata_1115708_PstIMseI_PA	45.02
1873	M6_518702_PstIMseI_PA	45.02
1874	M6_2190938_PstIMspI_PA	45.02
1875	Opata_26451_PstIMspI_PA	45.02
1876	Opata_2909895_PstIMspI_PA	45.02
1877	M6_3164084_PstIMseI_PA	45.02
1878	Opata_2003008_PstIMspI_PA	45.02
1879	Opata_591043_PstIMspI_PA	45.02
1880	M6_2550367_PstIMspI_PA	45.02
1881	Opata_492989_PstIMspI_PA	45.02
1882	M6_1450756_PstIMspI_PA	45.02
1883	M6_2704571_PstIMluI_PA	45.02
1884	M6_2742921_PstIMseI_PA	45.02
1885	Opata_3564309_PstIMspI_PA	45.02
1886	Opata_149695_PstIMseI_PA	45.02
1887	M6_407502_PstIMspI_PA	45.02
1888	Opata_219875_PstIMseI_PA	45.02
1889	M6_493173_PstIMspI_PA	45.02
1890	Opata_1051137_PstIMseI_PA	45.02
1891	Opata_714731_PstIMspI_PA	45.02
1892	Opata_113808_PstIMseI_PA	45.02
1893	Opata_4341432_PstIMseI_PA	45.02
1894	Opata_1115294_PstIMspI_PA	45.02
1895	M6_104548_PstIMseI_PA	45.02
1896	Opata_905183_PstIMseI_PA	45.02
1897	M6_475021_PstIMspI_PA	45.02
1898	Opata_921239_PstIMspI_PA	45.02
1899	Opata_1366203_PstIMluI_PA	45.02
1900	Opata_2396853_PstIMspI_PA	45.02
1901	M6_2756698_PstIMspI_PA	45.02
1902	M6_337505_PstIMseI_PA	45.02
1903	Opata_1821204_PstIMspI_PA	45.02
1904	Opata_570708_PstIMspI_PA	45.02
1905	M6_1448936_PstIMseI_PA	45.02
1906	Opata_447546_PstIMspI_PA	45.02
1907	M6_168807_PstIMspI_PA	45.02
1908	M6_1117893_PstIMseI_PA	45.02
1909	M6_386857_PstIMspI_PA	45.02
1910	M6_193206_PstIMseI_PA	45.02
1911	M6_14314_PstIMseI_PA	45.02
1912	M6_1477174_PstIMspI_PA	45.02
1913	Opata_249905_PstIMseI_PA	45.02
1914	M6_403871_PstIMspI_PA	45.02
1915	Opata_836351_PstIMspI_PA	45.02
1916	Opata_343575_PstIMseI_PA	45.02
1917	Opata_463322_PstIMspI_PA	45.02
1918	M6_246157_PstIMseI_PA	45.02
1919	Opata_1114268_PstIMseI_PA	45.02
1920	Opata_1732598_PstIMspI_PA	45.02
1921	Opata_1580866_PstIMspI_PA	45.02
1922	Opata_3381440_PstIMspI_PA	45.02
1923	M6_326136_PstIMspI_PA	45.02
1924	M6_334719_PstIMspI_PA	45.02
1925	M6_425036_PstIMspI_PA	45.02
1926	M6_1567295_PstIMspI_PA	45.02
1927	Opata_468568_PstIMseI_PA	45.02
1928	M6_1372711_PstIMseI_PA	45.02
1929	Opata_1487050_PstIMseI_PA	45.02
1930	M6_16633_PstIMspI_PA	45.02
1931	Opata_491830_PstIMseI_PA	45.02
1932	M6_47486_PstIMseI_PA	45.02
1933	M6_1068014_PstIMspI_PA	45.02
1934	M6_140834_PstIMseI_PA	45.02
1935	Opata_2430878_PstIMspI_PA	45.02
1936	M6_321690_PstIMseI_PA	45.02
1937	Opata_3753934_PstIMspI_PA	45.02
1938	Opata_3995397_PstIMseI_PA	45.02
1939	Opata_717635_PstIMspI_PA	45.02
1940	M6_778309_PstIMseI_PA	45.02
1941	Opata_4062910_PstIMspI_PA	45.02
1942	M6_588118_PstIMspI_PA	45.02
1943	Opata_955231_PstIMspI_PA	45.02
1944	Opata_205765_PstIMspI_PA	45.02
1945	M6_77479_PstIMseI_PA	45.02
1946	M6_435745_PstIMseI_PA	45.02
1947	Opata_1091937_PstIMseI_PA	45.02
1948	M6_2196095_PstIMspI_PA	45.02
1949	M6_255200_PstIMseI_PA	45.02
1950	M6_1839989_PstIMspI_PA	45.02
1951	M6_1510659_PstIMseI_PA	45.02
1952	Opata_1046166_PstIMspI_PA	45.02
1953	M6_312092_PstIMseI_PA	45.02
1954	Opata_255733_PstIMspI_PA	45.02
1955	Opata_4186209_PstIMspI_PA	45.02
1956	M6_468297_PstIMseI_PA	45.02
1957	M6_42274_PstIMseI_PA	45.02
1958	M6_264731_PstIMseI_PA	45.02
1959	Opata_89606_PstIMseI_PA	45.02
1960	M6_2027003_PstIMspI_PA	45.02
1961	Opata_335511_PstIMspI_PA	45.02
1962	Opata_3305744_PstIMspI_PA	45.02
1963	Opata_2683590_PstIMseI_PA	45.02
1964	M6_1804637_PstIMspI_PA	45.02
1965	M6_1421046_PstIMspI_PA	45.02
1966	M6_875906_PstIMseI_PA	45.02
1967	M6_265671_PstIMseI_PA	45.02
1968	Opata_274777_PstIMseI_PA	45.02
1969	M6_322531_PstIMseI_PA	45.02
1970	M6_702598_PstIMspI_PA	45.02
1971	Opata_1267532_PstIMseI_PA	45.02
1972	Opata_425109_PstIMseI_PA	45.02
1973	M6_411733_PstIMspI_PA	45.02
1974	M6_148327_PstIMseI_PA	45.02
1975	M6_724926_PstIMspI_PA	45.02
1976	M6_1406374_PstIMseI_PA	45.02
1977	M6_126828_PstIMseI_PA	45.02
1978	M6_763675_PstIMspI_PA	45.02
1979	Opata_296626_PstIMseI_PA	45.02
1980	Opata_3822284_PstIMseI_PA	45.02
1981	Opata_1237644_PstIMspI_PA	45.02
1982	Opata_2760581_PstIMspI_PA	45.02
1983	M6_1156499_PstIMspI_PA	45.02
1984	M6_2041967_PstIMspI_PA	45.02
1985	Opata_402218_PstIMspI_PA	45.02
1986	Opata_1244789_PstIMseI_PA	45.02
1987	Opata_114152_PstIMspI_PA	45.02
1988	Opata_2945882_PstIMspI_PA	45.02
1989	M6_1461599_PstIMspI_PA	45.02
1990	M6_391977_PstIMspI_PA	45.02
1991	M6_130064_PstIMspI_PA	45.02
1992	Opata_1348336_PstIMseI_PA	45.02
1993	Opata_358067_PstIMspI_PA	45.02
1994	Opata_624671_PstIMseI_PA	45.02
1995	M6_775365_PstIMspI_PA	45.02
1996	M6_645157_PstIMseI_PA	45.02
1997	Opata_170887_PstIMspI_PA	45.02
1998	M6_97041_PstIMseI_PA	45.02
1999	M6_1498350_PstIMluI_PA	45.02
[truncated: 45,063 more rows]

## Sheet: 2D
Loci Number	Marker	Centimorgans	Meta-QTL 1	Meta-QTL 2	Meta-QTL 3	Meta-QTL 4
1	Xbarc124	0
2	Xwmc112	0
3	2247021	0
4	wsnp_RFL_Contig4030_4507626	0
5	Opata_3083924_21_PstIMspI_SNP	0
6	Opata_400407_52_PstIMseI_SNP	0
7	Opata_1589685_7_PstIMspI_SNP	0
8	M6_1807636_PstIMspI_PA	0
9	M6_1521439_PstIMspI_PA	0
10	M6_3051562_PstIMseI_PA	0
11	Opata_510600_PstIMluI_PA	0
12	Opata_131623_88_PstIMseI_SNP	0
13	M6_1935454_PstIMseI_PA	0
14	Opata_1166524_PstIMseI_PA	0
15	Opata_2565295_PstIMspI_PA	0
16	Opata_2024564_19_PstIMspI_SNP	0
17	Opata_2427150_20_PstIMseI_SNP	0
18	M6_1865845_PstIMspI_PA	0
19	M6_295101_PstIMspI_PA	0
20	Opata_1203747_26_PstIMspI_SNP	0
21	Opata_325670_PstIMluI_PA	0
22	M6_2929969_PstIMspI_PA	0
23	M6_1870176_PstIMspI_PA	0
24	Opata_100718_PstIMspI_PA	0
25	M6_1369482_PstIMseI_PA	0
26	Opata_2615043_PstIMspI_PA	0
27	M6_2297926_PstIMseI_PA	0
28	Opata_110627_PstIMseI_PA	0
29	Opata_2969554_PstIMspI_PA	0
30	Opata_1951651_PstIMseI_PA	0
31	M6_356682_PstIMseI_PA	0
32	M6_3572816_PstIMspI_PA	0
33	M6_1066249_PstIMseI_PA	0
34	M6_853183_PstIMspI_PA	0
35	Opata_3993455_12_PstIMspI_SNP	0
36	M6_533230_PstIMseI_PA	0
37	M6_173622_PstIMseI_PA	0
38	Opata_260928_34_PstIMspI_SNP	0
39	Opata_2554565_81_PstIMspI_SNP	0
40	Opata_2848_PstIMspI_PA	0
41	M6_936784_PstIMspI_PA	0
42	M6_2192861_PstIMspI_PA	0
43	Opata_2902342_60_PstIMspI_SNP	0
44	M6_2843777_PstIMspI_PA	0
45	M6_3232661_PstIMspI_PA	0
46	M6_1744731_PstIMspI_PA	0
47	Opata_932099_PstIMseI_PA	0
48	Opata_677182_PstIMspI_PA	0
49	M6_785648_PstIMseI_PA	0
50	Opata_259370_31_PstIMspI_SNP	0
51	Opata_48880_PstIMseI_PA	0
52	M6_2570752_PstIMseI_PA	0
53	M6_1893191_PstIMspI_PA	0
54	Opata_3311560_13_PstIMseI_SNP	0
55	Opata_2372430_27_PstIMspI_SNP	0
56	Opata_1640236_23_PstIMseI_SNP	0
57	M6_2957281_PstIMseI_PA	0
58	M6_3171988_PstIMseI_PA	0
59	Opata_1915225_46_PstIMspI_SNP	0
60	Opata_103223_49_PstIMseI_SNP	0
61	M6_493234_PstIMspI_PA	0
62	M6_2312645_PstIMspI_PA	0
63	M6_124266_PstIMseI_PA	0
64	Opata_995315_21_PstIMspI_SNP	0
65	M6_839753_PstIMspI_PA	0
66	Opata_131623_17_PstIMseI_SNP	0
67	Opata_1263583_68_PstIMseI_SNP	0
68	Opata_550455_69_PstIMspI_SNP	0
69	M6_1981263_PstIMspI_PA	0
70	Opata_79295_39_PstIMspI_SNP	0
71	Opata_380608_32_PstIMspI_SNP	0
72	M6_3124057_PstIMspI_PA	0
73	M6_2334637_PstIMspI_PA	0
74	Opata_1915225_66_PstIMspI_SNP	0
75	M6_3107252_PstIMspI_PA	0
76	Opata_39466_16_PstIMseI_SNP	0
77	M6_65265_PstIMspI_PA	0
78	M6_778439_PstIMseI_PA	0
79	Opata_233647_52_PstIMspI_SNP	0
80	Opata_2100875_PstIMspI_PA	0
81	Opata_2322904_PstIMspI_PA	0
82	Opata_151626_32_PstIMseI_SNP	0
83	M6_1207583_PstIMseI_PA	0
84	M6_2962570_PstIMseI_PA	0
85	M6_3551610_PstIMspI_PA	0
86	M6_504964_PstIMspI_PA	0
87	M6_1086004_PstIMspI_PA	0
88	Opata_2898150_64_PstIMspI_SNP	0
89	Opata_2332718_PstIMspI_PA	0
90	Opata_4400085_80_PstIMseI_SNP	0
91	M6_1841622_PstIMspI_PA	0
92	M6_2231731_PstIMspI_PA	0
93	M6_1134420_PstIMspI_PA	0
94	M6_2603147_PstIMspI_PA	0
95	Opata_273311_PstIMspI_PA	0
96	Opata_127302_67_PstIMluI_SNP	0
97	M6_637766_PstIMspI_PA	0
98	Opata_385616_PstIMseI_PA	0
99	Opata_2528321_45_PstIMspI_SNP	0
100	Opata_3607728_PstIMspI_PA	0
101	M6_1315976_PstIMseI_PA	0
102	Opata_2799545_PstIMspI_PA	0
103	Opata_274092_14_PstIMseI_SNP	0
104	Opata_117612_PstIMseI_PA	0
105	Opata_3079615_PstIMseI_PA	0
106	M6_2676264_PstIMspI_PA	0
107	Opata_292825_45_PstIMseI_SNP	0
108	M6_1218045_PstIMseI_PA	0
109	Opata_4195161_67_PstIMspI_SNP	0
110	Opata_2914349_6_PstIMspI_SNP	0
111	Opata_1115174_54_PstIMseI_SNP	0
112	Opata_1514454_PstIMspI_PA	0
113	Opata_1847993_4_PstIMspI_SNP	0
114	M6_2172282_PstIMspI_PA	0
115	M6_1198153_PstIMseI_PA	0
116	Opata_2342843_PstIMspI_PA	0
117	M6_1986736_PstIMspI_PA	0
118	M6_2859208_PstIMspI_PA	0
119	Opata_613612_87_PstIMseI_SNP	0
120	M6_214158_PstIMseI_PA	0
121	Opata_351361_PstIMseI_PA	0
122	M6_252321_PstIMspI_PA	0
123	Opata_2372430_53_PstIMspI_SNP	0
124	M6_1321659_PstIMspI_PA	0
125	Opata_51525_PstIMseI_PA	0
126	M6_1488706_PstIMspI_PA	0
127	M6_3340758_PstIMspI_PA	0
128	M6_1487678_PstIMseI_PA	0
129	M6_4183982_PstIMseI_PA	0
130	M6_2559380_PstIMspI_PA	0
131	Opata_2155350_8_PstIMseI_SNP	0
132	M6_1506445_PstIMspI_PA	0
133	Opata_272012_3_PstIMseI_SNP	0
134	M6_1863183_PstIMspI_PA	0
135	Opata_525490_PstIMseI_PA	0
136	M6_2931965_PstIMspI_PA	0
137	Opata_259434_PstIMseI_PA	0
138	M6_3439074_PstIMseI_PA	0
139	Opata_649986_PstIMspI_PA	0
140	M6_1968202_PstIMspI_PA	0
141	Opata_2462891_39_PstIMspI_SNP	0
142	Opata_430117_50_PstIMspI_SNP	0
143	Opata_1176130_PstIMseI_PA	0
144	Opata_3944140_71_PstIMspI_SNP	0
145	Opata_400407_79_PstIMseI_SNP	0
146	M6_81952_PstIMseI_PA	0
147	Opata_2168871_PstIMspI_PA	0
148	M6_1338901_PstIMspI_PA	0
149	Opata_259370_8_PstIMspI_SNP	0
150	Opata_2092699_4_PstIMspI_SNP	0
151	Opata_2045380_57_PstIMspI_SNP	0
152	M6_851338_PstIMspI_PA	0
153	M6_2256585_PstIMspI_PA	0
154	Opata_3540166_76_PstIMspI_SNP	0
155	M6_341494_PstIMspI_PA	0
156	M6_1404284_PstIMseI_PA	0
157	Opata_840218_17_PstIMseI_SNP	0
158	Opata_318077_PstIMluI_PA	0
159	M6_111936_PstIMseI_PA	0
160	Opata_259370_26_PstIMspI_SNP	0
161	Opata_3516803_30_PstIMspI_SNP	0
162	Opata_2053064_21_PstIMspI_SNP	0
163	M6_3001561_PstIMspI_PA	0
164	M6_1332605_PstIMspI_PA	0
165	M6_552352_PstIMspI_PA	0
166	Opata_173360_23_PstIMseI_SNP	0
167	Opata_1587137_PstIMluI_PA	0
168	M6_312194_PstIMspI_PA	0
169	M6_2587870_PstIMspI_PA	0
170	Opata_492284_79_PstIMseI_SNP	0
171	Opata_3336462_44_PstIMseI_SNP	0
172	M6_3033462_PstIMspI_PA	0
173	M6_801061_PstIMspI_PA	0
174	Opata_840218_11_PstIMseI_SNP	0
175	M6_1531072_PstIMseI_PA	0
176	M6_3225142_PstIMspI_PA	0
177	M6_1643354_PstIMseI_PA	0
178	M6_1314693_PstIMseI_PA	0
179	Opata_5139_22_PstIMspI_SNP	0
180	M6_1252239_PstIMseI_PA	0
181	Opata_1115174_22_PstIMseI_SNP	0
182	M6_589487_PstIMspI_PA	0
183	M6_854210_PstIMseI_PA	0
184	M6_20763_PstIMspI_PA	0
185	M6_4077529_PstIMseI_PA	0
186	Opata_358960_67_PstIMspI_SNP	0
187	M6_2769168_PstIMspI_PA	0
188	M6_298203_PstIMseI_PA	0
189	Opata_840218_21_PstIMseI_SNP	0
190	Opata_507629_63_PstIMseI_SNP	0
191	M6_1239588_PstIMseI_PA	0
192	Opata_1945593_PstIMspI_PA	0
193	Opata_883833_PstIMseI_PA	0
194	M6_1533748_PstIMspI_PA	0
195	M6_3603848_PstIMspI_PA	0
196	Opata_1687815_14_PstIMspI_SNP	0
197	M6_1278989_PstIMseI_PA	0
198	M6_1141335_PstIMspI_PA	0
199	Opata_2113485_16_PstIMspI_SNP	0
200	M6_2378268_PstIMspI_PA	0
201	M6_339107_PstIMspI_PA	0
202	Opata_1974832_PstIMspI_PA	0
203	Opata_995315_39_PstIMspI_SNP	0
204	Opata_440822_60_PstIMseI_SNP	0
205	Opata_1897986_PstIMspI_PA	0
206	Opata_39466_15_PstIMseI_SNP	0
207	M6_818369_PstIMspI_PA	0
208	Opata_291039_40_PstIMseI_SNP	0
209	Opata_2582992_7_PstIMseI_SNP	0
210	Opata_291039_36_PstIMseI_SNP	0
211	M6_616056_PstIMseI_PA	0
212	M6_1784051_PstIMspI_PA	0
213	M6_356049_PstIMspI_PA	0
214	Opata_1805119_24_PstIMspI_SNP	0
215	Opata_4173182_PstIMspI_PA	0
216	M6_2400011_PstIMspI_PA	0
217	M6_1272517_PstIMspI_PA	0
218	M6_922073_PstIMseI_PA	0
219	Opata_1115174_45_PstIMseI_SNP	0
220	Opata_3311560_81_PstIMseI_SNP	0
221	Opata_502501_28_PstIMspI_SNP	0
222	M6_3683089_PstIMseI_PA	0
223	Opata_3944140_69_PstIMspI_SNP	0
224	Opata_1859694_58_PstIMspI_SNP	0
225	M6_1677636_PstIMspI_PA	0
226	M6_2855830_PstIMspI_PA	0
227	Opata_1862313_53_PstIMspI_SNP	0
228	M6_328792_PstIMspI_PA	0
229	Opata_1862313_27_PstIMspI_SNP	0
230	M6_707773_PstIMspI_PA	0
231	M6_1564617_PstIMspI_PA	0
232	M6_780428_PstIMseI_PA	0
233	M6_2669627_PstIMspI_PA	0
234	M6_3516300_PstIMspI_PA	0
235	M6_3006_PstIMseI_PA	0
236	M6_935330_PstIMspI_PA	0
237	M6_3824228_PstIMseI_PA	0
238	Opata_2261_PstIMseI_PA	0
239	M6_649083_PstIMseI_PA	0
240	M6_2768215_PstIMspI_PA	0
241	M6_494074_PstIMspI_PA	0
242	M6_3844168_PstIMseI_PA	0
243	Opata_137316_PstIMseI_PA	0
244	Opata_2727031_PstIMspI_PA	0
245	M6_3385062_PstIMseI_PA	0
246	M6_410787_PstIMseI_PA	0
247	M6_2149588_PstIMspI_PA	0
248	M6_2598828_PstIMspI_PA	0
249	M6_726035_PstIMseI_PA	0
250	M6_413631_PstIMspI_PA	0
251	M6_53087_PstIMseI_PA	0
252	M6_1980753_PstIMspI_PA	0
253	M6_3532333_PstIMseI_PA	0
254	Opata_4063387_PstIMseI_PA	0
255	M6_649133_PstIMseI_PA	0
256	M6_494840_PstIMseI_PA	0
257	M6_40457_PstIMseI_PA	0
258	M6_270273_PstIMseI_PA	0
259	M6_591604_PstIMspI_PA	0
260	M6_469170_PstIMspI_PA	0
261	M6_2812199_PstIMspI_PA	0
262	M6_1340139_PstIMseI_PA	0
263	M6_635481_PstIMspI_PA	0
264	M6_2676509_PstIMseI_PA	0
265	M6_843548_PstIMseI_PA	0
266	M6_3146664_PstIMseI_PA	0
267	M6_2660059_PstIMseI_PA	0
268	M6_118338_PstIMspI_PA	0
269	M6_683543_PstIMspI_PA	0
270	M6_36231_PstIMseI_PA	0
271	M6_537914_PstIMseI_PA	0
272	Opata_896952_PstIMseI_PA	0
273	Opata_553662_PstIMspI_PA	0
274	M6_1198049_PstIMspI_PA	0
275	M6_2806291_PstIMseI_PA	0
276	M6_1320066_PstIMspI_PA	0
277	M6_2993357_PstIMspI_PA	0
278	Opata_436117_PstIMseI_PA	0
279	Opata_699149_PstIMspI_PA	0
280	M6_3242583_PstIMspI_PA	0
281	M6_1557133_PstIMspI_PA	0
282	M6_1595344_PstIMseI_PA	0
283	Opata_751687_PstIMspI_PA	0
284	M6_748531_PstIMseI_PA	0
285	Opata_1611769_PstIMspI_PA	0
286	M6_1087355_PstIMseI_PA	0
287	M6_1664102_PstIMseI_PA	0
288	M6_256489_PstIMspI_PA	0
289	M6_11420_PstIMseI_PA	0
290	Opata_1060476_PstIMseI_PA	0
291	M6_232022_PstIMseI_PA	0
292	Opata_3522986_PstIMseI_PA	0
293	Opata_625344_PstIMseI_PA	0
294	M6_52547_PstIMseI_PA	0
295	M6_377571_PstIMspI_PA	0
296	Opata_1012550_2_PstIMseI_SNP	0
297	M6_75156_PstIMseI_PA	0
298	M6_979000_PstIMseI_PA	0
299	Opata_731363_PstIMspI_PA	0
300	M6_903250_PstIMseI_PA	0
301	M6_2371277_PstIMspI_PA	0
302	M6_1890502_PstIMspI_PA	0
303	M6_1595914_PstIMspI_PA	0
304	M6_254737_PstIMseI_PA	0
305	M6_781961_PstIMspI_PA	0
306	M6_479922_PstIMspI_PA	0
307	M6_343090_PstIMspI_PA	0
308	Opata_1170542_PstIMspI_PA	0
309	M6_360801_PstIMspI_PA	0
310	M6_408446_PstIMseI_PA	0
311	M6_1620575_PstIMspI_PA	0
312	M6_1000844_PstIMspI_PA	0
313	M6_783950_PstIMspI_PA	0
314	M6_2076859_PstIMspI_PA	0
315	M6_326985_PstIMseI_PA	0
316	M6_140518_PstIMseI_PA	0
317	M6_181243_PstIMseI_PA	0
318	M6_718455_PstIMseI_PA	0
319	M6_1428258_PstIMspI_PA	0
320	M6_1182760_PstIMseI_PA	0
321	Opata_1569042_PstIMluI_PA	0
322	M6_85962_PstIMseI_PA	0
323	M6_2254145_PstIMseI_PA	0
324	M6_1154686_PstIMseI_PA	0
325	M6_1425684_PstIMseI_PA	0
326	Opata_3093404_PstIMspI_PA	0
327	M6_3053893_PstIMspI_PA	0
328	M6_536411_PstIMseI_PA	0
329	M6_1278690_PstIMseI_PA	0
330	M6_601708_PstIMseI_PA	0
331	M6_3505999_PstIMspI_PA	0
332	M6_569832_PstIMseI_PA	0
333	M6_1651042_PstIMseI_PA	0
334	M6_782764_PstIMseI_PA	0
335	Opata_3995628_PstIMspI_PA	0
336	M6_738282_PstIMseI_PA	0
337	M6_341139_PstIMseI_PA	0
338	M6_811696_PstIMseI_PA	0
339	M6_31823_PstIMseI_PA	0
340	Opata_353900_PstIMseI_PA	0
341	M6_44863_PstIMseI_PA	0
342	M6_2341437_PstIMspI_PA	0
343	M6_143794_PstIMseI_PA	0
344	M6_377142_PstIMspI_PA	0
345	M6_1137040_PstIMspI_PA	0
346	M6_38611_PstIMseI_PA	0
347	M6_243433_PstIMspI_PA	0
348	M6_2281468_PstIMspI_PA	0
349	M6_1530630_PstIMspI_PA	0
350	M6_1079748_PstIMspI_PA	0
351	M6_3534590_PstIMspI_PA	0
352	Opata_2302743_PstIMspI_PA	0
353	M6_277399_PstIMseI_PA	0
354	M6_1752051_PstIMspI_PA	0
355	M6_894553_PstIMseI_PA	0
356	M6_835674_PstIMseI_PA	0
357	M6_2960163_PstIMspI_PA	0
358	M6_2810224_PstIMseI_PA	0
359	M6_2452877_PstIMspI_PA	0
360	Opata_3256078_PstIMseI_PA	0
361	M6_37264_PstIMseI_PA	0
362	M6_553354_PstIMspI_PA	0
363	M6_824712_PstIMseI_PA	0
364	M6_297642_PstIMseI_PA	0
365	M6_1438946_PstIMseI_PA	0
366	M6_33099_PstIMseI_PA	0
367	M6_1272513_PstIMspI_PA	0
368	Opata_681698_PstIMseI_PA	0
369	Opata_581758_PstIMseI_PA	0
370	M6_136371_PstIMseI_PA	0
371	M6_456123_PstIMseI_PA	0
372	M6_50538_PstIMspI_PA	0
373	M6_1065816_PstIMspI_PA	0
374	M6_963781_PstIMseI_PA	0
375	M6_1322200_PstIMspI_PA	0
376	M6_193697_PstIMseI_PA	0
377	M6_637188_PstIMspI_PA	0
378	M6_1595476_PstIMspI_PA	0
379	M6_1123176_PstIMspI_PA	0
380	M6_2560340_PstIMspI_PA	0
381	Opata_127749_PstIMseI_PA	0
382	Opata_648670_PstIMseI_PA	0
383	M6_188839_PstIMseI_PA	0
384	M6_2658099_PstIMseI_PA	0
385	M6_2752838_PstIMspI_PA	0
386	Opata_490647_PstIMseI_PA	0
387	M6_1069299_PstIMseI_PA	0
388	Opata_1989925_PstIMluI_PA	0
389	M6_1319505_PstIMspI_PA	0
390	M6_183272_PstIMseI_PA	0
391	Opata_307522_PstIMspI_PA	0
392	Opata_297319_PstIMspI_PA	0
393	M6_793353_PstIMspI_PA	0
394	Opata_1788493_PstIMspI_PA	0
395	M6_2393004_PstIMspI_PA	0
396	Opata_1400929_PstIMspI_PA	0
397	M6_17289_PstIMseI_PA	0
398	M6_2892332_PstIMspI_PA	0
399	M6_697490_PstIMspI_PA	0
400	M6_380953_PstIMspI_PA	0
401	M6_846252_PstIMseI_PA	0
402	Opata_1791917_PstIMspI_PA	0
403	M6_432090_PstIMspI_PA	0
404	M6_296395_PstIMseI_PA	0
405	M6_2247591_PstIMseI_PA	0
406	Opata_274930_PstIMseI_PA	0
407	Opata_179845_PstIMseI_PA	0
408	M6_2604383_PstIMspI_PA	0
409	Opata_380949_PstIMseI_PA	0
410	M6_434615_PstIMseI_PA	0
411	M6_1626036_PstIMspI_PA	0
412	M6_197795_PstIMseI_PA	0
413	M6_3211040_PstIMspI_PA	0
414	M6_1215109_PstIMspI_PA	0
415	M6_216317_PstIMseI_PA	0
416	M6_6379_PstIMseI_PA	0
417	Opata_296945_PstIMseI_PA	0
418	Opata_336624_PstIMspI_PA	0
419	Opata_3358400_PstIMspI_PA	0
420	M6_497739_PstIMspI_PA	0
421	M6_526260_PstIMspI_PA	0
422	M6_12091_PstIMseI_PA	0
423	M6_51411_PstIMseI_PA	0
424	Opata_2087148_PstIMseI_PA	0
425	M6_2371578_PstIMseI_PA	0
426	Opata_941880_PstIMspI_PA	0
427	M6_430637_PstIMseI_PA	0
428	Opata_1183465_PstIMspI_PA	0
429	M6_162981_PstIMseI_PA	0
430	M6_3145635_PstIMspI_PA	0
431	M6_798223_PstIMseI_PA	0
432	M6_2832215_PstIMspI_PA	0
433	M6_3331915_PstIMseI_PA	0
434	Opata_2520_PstIMspI_PA	0
435	M6_620255_PstIMspI_PA	0
436	M6_1612643_PstIMspI_PA	0
437	M6_124959_PstIMseI_PA	0
438	M6_814962_PstIMluI_PA	0
439	M6_287504_PstIMseI_PA	0
440	Opata_359238_PstIMseI_PA	0
441	Opata_401860_PstIMseI_PA	0
442	M6_340931_PstIMspI_PA	0
443	M6_2038061_PstIMspI_PA	0
444	M6_1968993_PstIMspI_PA	0
445	Opata_619049_PstIMseI_PA	0
446	M6_788638_PstIMseI_PA	0
447	M6_3362067_PstIMspI_PA	0
448	M6_3080574_PstIMspI_PA	0
449	M6_1534503_PstIMspI_PA	0
450	M6_1315589_PstIMspI_PA	0
451	Opata_3725147_PstIMseI_PA	0
452	M6_221291_PstIMseI_PA	0
453	M6_1590838_PstIMspI_PA	0
454	M6_1432048_PstIMspI_PA	0
455	M6_244823_PstIMspI_PA	0
456	Opata_760269_PstIMseI_PA	0
457	M6_52929_PstIMspI_PA	0
458	M6_419938_PstIMspI_PA	0
459	M6_1769942_PstIMspI_PA	0
460	M6_2746878_PstIMseI_PA	0
461	M6_685400_PstIMspI_PA	0
462	M6_664282_PstIMseI_PA	0
463	M6_1876853_PstIMspI_PA	0
464	M6_236729_PstIMseI_PA	0
465	Opata_329293_PstIMseI_PA	0
466	M6_419652_PstIMspI_PA	0
467	M6_1040766_PstIMspI_PA	0
468	M6_748327_PstIMspI_PA	0
469	M6_2028212_PstIMseI_PA	0
470	Opata_2595728_PstIMspI_PA	0
471	M6_1596214_PstIMseI_PA	0
472	Opata_167992_PstIMspI_PA	0
473	Opata_204137_PstIMseI_PA	0
474	Opata_3701308_PstIMspI_PA	0
475	Opata_21646_PstIMseI_PA	0
476	M6_1222261_PstIMspI_PA	0
477	Opata_666521_PstIMseI_PA	0
478	M6_1264968_PstIMseI_PA	0
479	M6_91733_PstIMseI_PA	0
480	M6_555719_PstIMseI_PA	0
481	M6_2071099_PstIMseI_PA	0
482	Opata_1183787_PstIMspI_PA	0
483	M6_2007149_PstIMspI_PA	0
484	M6_55825_PstIMseI_PA	0
485	M6_946264_PstIMseI_PA	0
486	Opata_341196_PstIMseI_PA	0
487	M6_364046_PstIMspI_PA	0
488	M6_759890_PstIMseI_PA	0
489	M6_319654_PstIMspI_PA	0
490	Opata_1070068_PstIMseI_PA	0
491	M6_366228_PstIMseI_PA	0
492	M6_129577_PstIMseI_PA	0
493	Opata_149177_PstIMluI_PA	0
494	M6_418622_PstIMseI_PA	0
495	Opata_2535782_PstIMspI_PA	0
496	M6_361472_PstIMspI_PA	0
497	Opata_3024107_PstIMspI_PA	0
498	M6_2379956_PstIMspI_PA	0
499	M6_372307_PstIMseI_PA	0
500	M6_729667_PstIMspI_PA	0
501	M6_2253872_PstIMspI_PA	0
502	M6_1707438_PstIMspI_PA	0
503	M6_302671_PstIMseI_PA	0
504	M6_902556_PstIMseI_PA	0
505	M6_475237_PstIMspI_PA	0
506	M6_403322_PstIMseI_PA	0
507	Opata_271749_PstIMseI_PA	0
508	M6_1058413_PstIMspI_PA	0
509	M6_131493_PstIMseI_PA	0
510	M6_660412_PstIMspI_PA	0
511	M6_1844369_PstIMseI_PA	0
512	M6_505524_PstIMspI_PA	0
513	M6_805822_PstIMspI_PA	0
514	M6_2554903_PstIMspI_PA	0
515	M6_335246_PstIMseI_PA	0
516	M6_100945_PstIMseI_PA	0
517	M6_4203110_PstIMseI_PA	0
518	Opata_240582_PstIMseI_PA	0
519	M6_308406_PstIMseI_PA	0
520	M6_943317_PstIMseI_PA	0
521	M6_544366_PstIMspI_PA	0
522	M6_3891332_PstIMseI_PA	0
523	M6_761418_PstIMspI_PA	0
524	M6_391130_PstIMspI_PA	0
525	M6_1514063_PstIMspI_PA	0
526	M6_1509437_PstIMspI_PA	0
527	M6_210646_PstIMseI_PA	0
528	Opata_585787_PstIMluI_PA	0
529	M6_8794_PstIMspI_PA	0
530	M6_514595_PstIMspI_PA	0
531	M6_572012_PstIMseI_PA	0
532	M6_605295_PstIMspI_PA	0
533	M6_1730377_PstIMseI_PA	0
534	M6_377939_PstIMluI_PA	0
535	M6_932092_PstIMseI_PA	0
536	M6_1000393_PstIMseI_PA	0
537	M6_1325614_PstIMspI_PA	0
538	M6_727580_PstIMseI_PA	0
539	M6_3275042_PstIMspI_PA	0
540	M6_927712_PstIMseI_PA	0
541	M6_2931048_PstIMseI_PA	0
542	M6_142281_PstIMseI_PA	0
543	M6_1226956_PstIMseI_PA	0
544	M6_290257_PstIMseI_PA	0
545	M6_38729_PstIMseI_PA	0
546	M6_1750900_PstIMspI_PA	0
547	M6_1385297_PstIMseI_PA	0
548	M6_873893_PstIMspI_PA	0
549	M6_876676_PstIMspI_PA	0
550	M6_3320457_PstIMspI_PA	0
551	M6_112004_PstIMseI_PA	0
552	M6_10674_PstIMspI_PA	0
553	M6_600308_PstIMseI_PA	0
554	M6_69243_PstIMseI_PA	0
555	M6_328499_PstIMspI_PA	0
556	M6_3092477_PstIMspI_PA	0
557	M6_156701_PstIMseI_PA	0
558	M6_435481_PstIMspI_PA	0
559	M6_317918_PstIMluI_PA	0
560	M6_1025328_PstIMseI_PA	0
561	M6_808701_PstIMspI_PA	0
562	M6_30121_PstIMseI_PA	0
563	Opata_432268_PstIMseI_PA	0
564	M6_423694_PstIMseI_PA	0
565	M6_1363764_PstIMseI_PA	0
566	M6_2480044_PstIMspI_PA	0
567	M6_294949_PstIMseI_PA	0
568	M6_2167546_PstIMseI_PA	0
569	M6_817327_PstIMspI_PA	0
570	M6_947032_PstIMseI_PA	0
571	M6_327607_PstIMseI_PA	0
572	M6_874615_PstIMspI_PA	0
573	M6_719382_PstIMspI_PA	0
574	M6_1268481_PstIMseI_PA	0
575	M6_389113_PstIMseI_PA	0
576	M6_1727354_PstIMspI_PA	0
577	M6_334257_PstIMseI_PA	0
578	M6_2546210_PstIMspI_PA	0
579	M6_383098_PstIMseI_PA	0
580	M6_3519200_PstIMspI_PA	0
581	M6_4260982_PstIMseI_PA	0
582	M6_1313273_PstIMseI_PA	0
583	M6_3498018_PstIMseI_PA	0
584	M6_512258_PstIMseI_PA	0
585	M6_1214107_PstIMseI_PA	0
586	M6_1255934_PstIMseI_PA	0
587	M6_810943_PstIMseI_PA	0
588	M6_605839_PstIMspI_PA	0
589	M6_278930_PstIMspI_PA	0
590	M6_114319_PstIMseI_PA	0
591	M6_23516_PstIMseI_PA	0
592	M6_2980486_PstIMspI_PA	0
593	M6_2217110_PstIMspI_PA	0
594	M6_3384234_PstIMspI_PA	0
595	Opata_1032392_PstIMseI_PA	0
596	M6_199609_PstIMseI_PA	0
597	M6_1502923_PstIMseI_PA	0
598	M6_778099_PstIMspI_PA	0
599	M6_877896_PstIMspI_PA	0
600	M6_939081_PstIMseI_PA	0
601	M6_170018_PstIMseI_PA	0
602	M6_321417_PstIMspI_PA	0
603	M6_3081983_PstIMspI_PA	0
604	Opata_2821362_PstIMspI_PA	0
605	Opata_2140609_PstIMspI_PA	0
606	M6_38028_PstIMseI_PA	0
607	M6_499037_PstIMspI_PA	0
608	M6_502836_PstIMspI_PA	0
609	M6_1077328_PstIMspI_PA	0
610	M6_3305236_PstIMseI_PA	0
611	M6_391861_PstIMseI_PA	0
612	M6_2327401_PstIMseI_PA	0
613	M6_3101701_PstIMspI_PA	0
614	Opata_987921_PstIMseI_PA	0
615	M6_1078076_PstIMseI_PA	0
616	M6_838059_PstIMspI_PA	0
617	M6_370748_PstIMseI_PA	0
618	M6_3138594_PstIMspI_PA	0
619	M6_2208641_PstIMseI_PA	0
620	Opata_82765_PstIMseI_PA	0
621	Opata_3085243_PstIMspI_PA	0
622	Opata_9524_PstIMseI_PA	0
623	M6_62261_PstIMseI_PA	0
624	Opata_3269600_PstIMspI_PA	0
625	Opata_1911023_PstIMseI_PA	0
626	Opata_1392694_PstIMspI_PA	0
627	M6_791058_PstIMspI_PA	0
628	M6_306428_PstIMspI_PA	0
629	M6_1353164_PstIMspI_PA	0
630	M6_1032675_PstIMseI_PA	0
631	M6_957270_PstIMseI_PA	0
632	Opata_984742_PstIMspI_PA	0
633	M6_819617_PstIMspI_PA	0
634	Opata_1972592_PstIMspI_PA	0
635	M6_3492655_PstIMspI_PA	0
636	Opata_25918_PstIMspI_PA	0
637	M6_2331746_PstIMspI_PA	0
638	M6_1452701_PstIMluI_PA	0
639	Opata_3476852_PstIMspI_PA	0
640	Opata_427295_PstIMseI_PA	0
641	M6_485133_PstIMspI_PA	0
642	M6_651400_PstIMspI_PA	0
643	Opata_2138895_PstIMluI_PA	0
644	M6_1939785_PstIMseI_PA	0
645	Opata_2248179_PstIMseI_PA	0
646	M6_730482_PstIMseI_PA	0
647	Opata_1602644_PstIMspI_PA	0
648	Opata_89053_PstIMspI_PA	0
649	Opata_19141_PstIMseI_PA	0
650	Opata_2882834_PstIMspI_PA	0
651	M6_463677_PstIMseI_PA	0
652	Opata_3112751_PstIMspI_PA	0
653	M6_801594_PstIMspI_PA	0
654	M6_2722751_PstIMspI_PA	0
655	M6_2603930_PstIMspI_PA	0
656	M6_3095560_PstIMspI_PA	0
657	Opata_3439_PstIMspI_PA	0
658	Opata_158737_PstIMspI_PA	0
659	Opata_2887228_PstIMspI_PA	0
660	M6_1697610_PstIMspI_PA	0
661	M6_3352234_PstIMspI_PA	0
662	M6_2538873_PstIMspI_PA	0
663	M6_183520_PstIMspI_PA	0
664	M6_3297043_PstIMspI_PA	0
665	M6_2958707_PstIMspI_PA	0
666	M6_677278_PstIMspI_PA	0
667	M6_733037_PstIMseI_PA	0
668	M6_1817563_PstIMspI_PA	0
669	M6_80088_PstIMseI_PA	0
670	M6_607292_PstIMspI_PA	0
671	M6_244551_PstIMseI_PA	0
672	Opata_1016648_PstIMseI_PA	0
673	M6_2606443_PstIMspI_PA	0
674	M6_2051541_PstIMspI_PA	0
675	M6_938784_PstIMspI_PA	0
676	M6_85116_PstIMseI_PA	0
677	Opata_177189_PstIMseI_PA	0
678	M6_3499620_PstIMspI_PA	0
679	M6_732872_PstIMspI_PA	0
680	M6_498801_PstIMspI_PA	0
681	M6_922978_PstIMseI_PA	0
682	M6_1749382_PstIMspI_PA	0
683	M6_409646_PstIMseI_PA	0
684	M6_1074002_PstIMspI_PA	0
685	M6_1143750_PstIMseI_PA	0
686	M6_1544374_PstIMspI_PA	0
687	M6_170851_PstIMseI_PA	0
688	Opata_1023587_18_PstIMspI_SNP	0
689	Opata_548965_PstIMspI_PA	0
690	Opata_2218155_PstIMspI_PA	0
691	Opata_1632067_PstIMseI_PA	0
692	Opata_2607418_PstIMspI_PA	0
693	Opata_2162901_PstIMspI_PA	0
694	Opata_1614780_PstIMspI_PA	0
695	Opata_238586_PstIMspI_PA	0
696	Opata_988416_PstIMseI_PA	0
697	Opata_366527_PstIMspI_PA	0
698	Opata_3938335_PstIMspI_PA	0
699	Opata_2187892_PstIMspI_PA	0
700	Opata_286873_PstIMseI_PA	0
701	Opata_860601_PstIMspI_PA	0
702	Opata_2737130_PstIMspI_PA	0
703	Opata_2446570_PstIMspI_PA	0
704	Opata_1845520_PstIMspI_PA	0
705	Opata_78097_PstIMseI_PA	0
706	Opata_1665463_PstIMspI_PA	0
707	Opata_301359_PstIMseI_PA	0
708	Opata_151335_PstIMseI_PA	0
709	Opata_2617362_PstIMspI_PA	0
710	Opata_2593937_PstIMseI_PA	0
711	Opata_3474835_PstIMspI_PA	0
712	Opata_2127869_PstIMspI_PA	0
713	Opata_3684550_PstIMspI_PA	0
714	Opata_308550_PstIMspI_PA	0
715	Opata_1717268_PstIMspI_PA	0
716	Opata_485140_PstIMspI_PA	0
717	Opata_3120075_PstIMspI_PA	0
718	Opata_242289_PstIMspI_PA	0
719	Opata_169531_PstIMseI_PA	0
720	Opata_1736187_PstIMspI_PA	0
721	Opata_1848694_PstIMspI_PA	0
722	Opata_473248_PstIMspI_PA	0
723	Opata_1170215_PstIMspI_PA	0
724	Opata_1559642_PstIMspI_PA	0
725	Opata_2014889_PstIMspI_PA	0
726	Opata_2263516_PstIMspI_PA	0
727	Opata_660606_PstIMspI_PA	0
728	Opata_402257_PstIMspI_PA	0
729	Opata_2318632_PstIMspI_PA	0
730	Opata_2376223_PstIMspI_PA	0
731	Opata_71285_PstIMseI_PA	0
732	Opata_1641193_PstIMspI_PA	0
733	Opata_1628140_PstIMspI_PA	0
734	Opata_145342_PstIMspI_PA	0
735	Opata_3806637_PstIMseI_PA	0
736	Opata_4171311_PstIMspI_PA	0
737	Opata_1773905_PstIMspI_PA	0
738	Opata_4440501_PstIMseI_PA	0
739	Opata_3987700_PstIMspI_PA	0
740	Opata_309684_PstIMspI_PA	0
741	Opata_331788_PstIMspI_PA	0
742	Opata_2658314_PstIMspI_PA	0
743	M6_338269_PstIMspI_PA	0
744	Opata_546647_PstIMseI_PA	0
745	Opata_2870883_PstIMspI_PA	0
746	M6_1080172_PstIMspI_PA	0
747	Opata_466247_PstIMseI_PA	0
748	Opata_3681896_PstIMspI_PA	0
749	Opata_247781_PstIMseI_PA	0
750	Opata_1937302_PstIMspI_PA	0
751	Opata_1605731_PstIMseI_PA	0
752	Opata_319952_PstIMspI_PA	0
753	Opata_2766437_PstIMspI_PA	0
754	M6_353585_PstIMseI_PA	0
755	Opata_77811_PstIMspI_PA	0
756	M6_243576_PstIMspI_PA	0
757	Opata_3125155_PstIMspI_PA	0
758	Opata_1926813_PstIMspI_PA	0
759	Opata_689918_PstIMspI_PA	0
760	M6_90091_PstIMseI_PA	0
761	M6_68323_PstIMseI_PA	0
762	Opata_64701_PstIMspI_PA	0
763	M6_1998821_PstIMspI_PA	0
764	Opata_112330_PstIMspI_PA	0
765	Opata_10345_PstIMspI_PA	0
766	M6_1319933_PstIMspI_PA	0
767	M6_2785995_PstIMseI_PA	0
768	M6_1360305_PstIMspI_PA	0
769	Opata_1918716_PstIMspI_PA	0
770	M6_3440062_PstIMseI_PA	0
771	Opata_2015116_PstIMspI_PA	0
772	M6_168273_PstIMspI_PA	0
773	M6_119837_PstIMseI_PA	0
774	M6_1655040_PstIMspI_PA	0
775	Opata_2226339_PstIMspI_PA	0
776	Opata_3463152_PstIMspI_PA	0
777	M6_244365_PstIMseI_PA	0
778	Opata_676337_PstIMseI_PA	0
779	Opata_2394949_PstIMspI_PA	0
780	Opata_682758_PstIMseI_PA	0
781	M6_2134747_PstIMspI_PA	0
782	Opata_321322_PstIMseI_PA	0
783	Opata_1215746_PstIMspI_PA	0
784	M6_417577_PstIMspI_PA	0
785	Opata_310522_PstIMspI_PA	0
786	Opata_2454266_PstIMspI_PA	0
787	Opata_1771760_PstIMspI_PA	0
788	Opata_1710166_PstIMspI_PA	0
789	Opata_145223_PstIMspI_PA	0
790	Opata_1551269_PstIMspI_PA	0
791	Opata_2254581_PstIMspI_PA	0
792	M6_625434_PstIMseI_PA	0
793	Opata_1301233_PstIMspI_PA	0
794	Opata_2856940_PstIMspI_PA	0
795	M6_2926897_PstIMspI_PA	0
796	Opata_1843345_PstIMspI_PA	0
797	M6_2910303_PstIMseI_PA	0
798	Opata_476783_PstIMspI_PA	0
799	M6_873317_PstIMseI_PA	0
800	Opata_1408062_PstIMspI_PA	0
801	Opata_945305_PstIMspI_PA	0
802	Opata_3413419_PstIMspI_PA	0
803	M6_15096_PstIMseI_PA	0
804	M6_756376_PstIMseI_PA	0
805	Opata_1478433_PstIMspI_PA	0
806	Opata_3563755_PstIMspI_PA	0
807	Opata_2964109_PstIMspI_PA	0
808	Opata_2413093_PstIMspI_PA	0
809	Opata_3151088_PstIMspI_PA	0
810	M6_387334_PstIMspI_PA	0
811	Opata_2800008_PstIMspI_PA	0
812	M6_1676543_PstIMspI_PA	0
813	M6_3030723_PstIMspI_PA	0
814	M6_1965193_PstIMspI_PA	0
815	Opata_4039554_PstIMspI_PA	0
816	M6_1182968_PstIMspI_PA	0
817	M6_2560988_PstIMspI_PA	0
818	M6_3864617_PstIMseI_PA	0
819	Opata_4048586_PstIMspI_PA	0
820	Opata_1846597_PstIMspI_PA	0
821	Opata_76464_PstIMspI_PA	0
822	M6_1261994_PstIMspI_PA	0
823	Opata_1726081_PstIMspI_PA	0
824	Opata_4101055_PstIMspI_PA	0
825	M6_529559_PstIMseI_PA	0
826	M6_1900634_PstIMspI_PA	0
827	M6_2333981_PstIMspI_PA	0
828	M6_16556_PstIMseI_PA	0
829	M6_120239_PstIMseI_PA	0
830	Opata_418576_PstIMspI_PA	0
831	M6_3298762_PstIMspI_PA	0
832	Opata_3562324_PstIMspI_PA	0
833	Opata_654910_PstIMspI_PA	0
834	Opata_233980_PstIMspI_PA	0
835	M6_3134538_PstIMspI_PA	0
836	Opata_1768724_PstIMspI_PA	0
837	M6_2900898_PstIMseI_PA	0
838	Opata_1627070_PstIMspI_PA	0
839	M6_1784091_PstIMspI_PA	0
840	Opata_2602887_PstIMspI_PA	0
841	Opata_396231_PstIMspI_PA	0
842	Opata_1526267_PstIMspI_PA	0
843	Opata_3796757_PstIMspI_PA	0
844	Opata_3332478_PstIMspI_PA	0
845	Opata_2415935_PstIMspI_PA	0
846	Opata_3750843_PstIMspI_PA	0
847	M6_3505228_PstIMspI_PA	0
848	Opata_851032_PstIMseI_PA	0
849	Opata_1083975_PstIMseI_PA	0
850	Opata_3670705_PstIMspI_PA	0
851	Opata_1411922_PstIMspI_PA	0
852	Opata_1568879_PstIMspI_PA	0
853	Opata_2613864_PstIMspI_PA	0
854	M6_594457_PstIMspI_PA	0
855	Opata_2358869_PstIMspI_PA	0
856	Opata_3243045_PstIMspI_PA	0
857	Opata_391967_PstIMluI_PA	0
858	Opata_3115476_PstIMspI_PA	0
859	Opata_1027664_PstIMspI_PA	0
860	Opata_63000_PstIMluI_PA	0
861	M6_622247_PstIMspI_PA	0
862	Opata_2772135_PstIMspI_PA	0
863	Opata_3021259_PstIMspI_PA	0
864	Opata_464241_PstIMspI_PA	0
865	Opata_1541335_PstIMseI_PA	0
866	Opata_475435_PstIMseI_PA	0
867	Opata_3223168_PstIMspI_PA	0
868	Opata_341619_PstIMspI_PA	0
869	M6_873595_PstIMspI_PA	0
870	Opata_3452267_PstIMspI_PA	0
871	M6_705859_PstIMseI_PA	0
872	Opata_1693495_PstIMspI_PA	0
873	Opata_220567_PstIMspI_PA	0
874	M6_983692_PstIMspI_PA	0
875	Opata_4021481_PstIMspI_PA	0
876	Opata_2848875_PstIMspI_PA	0
877	Opata_3257315_PstIMspI_PA	0
878	Opata_3568370_PstIMspI_PA	0
879	Opata_1541474_PstIMspI_PA	0
880	Opata_242947_PstIMseI_PA	0
881	Opata_2209048_PstIMspI_PA	0
882	M6_1877161_PstIMspI_PA	0
883	Opata_1504548_PstIMspI_PA	0
884	Opata_221820_PstIMseI_PA	0
885	Opata_542140_PstIMseI_PA	0
886	Opata_881976_PstIMseI_PA	0
887	Opata_533955_PstIMseI_PA	0
888	Opata_651863_PstIMspI_PA	0
889	Opata_534874_PstIMseI_PA	0
890	Opata_2078523_PstIMspI_PA	0
891	Opata_2987446_PstIMspI_PA	0
892	Opata_432565_PstIMseI_PA	0
893	Opata_1604738_PstIMspI_PA	0
894	Opata_1127289_PstIMseI_PA	0
895	M6_536741_PstIMseI_PA	0
896	Opata_2113525_PstIMspI_PA	0
897	Opata_4234873_PstIMspI_PA	0
898	M6_2129805_PstIMspI_PA	0
899	Opata_1426264_PstIMseI_PA	0
900	M6_1201035_PstIMseI_PA	0
901	Opata_230682_PstIMspI_PA	0
902	M6_2511909_PstIMspI_PA	0
903	Opata_150645_PstIMseI_PA	0
904	Opata_3773367_PstIMspI_PA	0
905	Opata_1116901_PstIMseI_PA	0
906	Opata_229747_PstIMseI_PA	0
907	Opata_2934928_PstIMspI_PA	0
908	Opata_1300017_PstIMspI_PA	0
909	M6_1640170_PstIMspI_PA	0
910	Opata_961665_PstIMspI_PA	0
911	Opata_150357_PstIMseI_PA	0
912	Opata_3484702_PstIMseI_PA	0
913	Opata_1293683_PstIMseI_PA	0
914	Opata_660139_PstIMspI_PA	0
915	Opata_305098_PstIMseI_PA	0
916	Opata_2427261_PstIMseI_PA	0
917	M6_835758_PstIMspI_PA	0
918	Opata_3026337_PstIMseI_PA	0
919	Opata_3650858_PstIMseI_PA	0
920	M6_1493819_PstIMspI_PA	0
921	Opata_3870414_PstIMspI_PA	0
922	Opata_31993_PstIMseI_PA	0
923	Opata_329794_PstIMseI_PA	0
924	Opata_1718201_PstIMspI_PA	0
925	Opata_112312_PstIMseI_PA	0
926	Opata_1993238_PstIMspI_PA	0
927	Opata_1653004_PstIMspI_PA	0
928	Opata_3020315_PstIMspI_PA	0
929	Opata_1774783_PstIMspI_PA	0
930	M6_1032991_PstIMspI_PA	0
931	Opata_3136664_PstIMspI_PA	0
932	M6_322016_PstIMspI_PA	0
933	M6_1313045_PstIMspI_PA	0
934	M6_1454666_PstIMspI_PA	0
935	M6_2371043_PstIMspI_PA	0
936	M6_636348_PstIMspI_PA	0
937	M6_350280_PstIMspI_PA	0
938	M6_1689493_PstIMspI_PA	0
939	M6_124479_PstIMseI_PA	0
940	M6_12210_PstIMspI_PA	0
941	M6_2559200_PstIMseI_PA	0
942	M6_470418_PstIMspI_PA	0
943	Opata_118726_PstIMseI_PA	0
944	M6_2233019_PstIMspI_PA	0
945	M6_1107776_PstIMseI_PA	0
946	M6_527626_PstIMseI_PA	0
947	M6_27649_PstIMseI_PA	0
948	M6_511837_PstIMspI_PA	0
949	M6_1562555_PstIMspI_PA	0
950	M6_668847_PstIMspI_PA	0
951	M6_36275_PstIMspI_PA	0
952	M6_2985619_PstIMspI_PA	0
953	M6_2242754_PstIMseI_PA	0
954	M6_1107193_PstIMspI_PA	0
955	M6_300908_PstIMspI_PA	0
956	M6_2045224_PstIMspI_PA	0
957	M6_3412411_PstIMspI_PA	0
958	Opata_387304_PstIMseI_PA	0
959	M6_62786_PstIMseI_PA	0
960	Opata_2810955_PstIMseI_PA	0
961	M6_1379510_PstIMseI_PA	0
962	M6_675614_PstIMseI_PA	0
963	M6_315907_PstIMspI_PA	0
964	M6_1678531_PstIMspI_PA	0
965	M6_387159_PstIMspI_PA	0
966	M6_2874248_PstIMseI_PA	0
967	Opata_179941_PstIMspI_PA	0
968	Opata_757500_PstIMspI_PA	0
969	M6_376371_PstIMseI_PA	0
970	M6_1743224_PstIMspI_PA	0
971	M6_1449351_PstIMseI_PA	0
972	M6_26902_PstIMseI_PA	0
973	M6_3379277_PstIMseI_PA	0
974	M6_2697549_PstIMspI_PA	0
975	M6_1111040_PstIMseI_PA	0
976	M6_37737_PstIMseI_PA	0
977	M6_842879_PstIMseI_PA	0
978	M6_886245_PstIMspI_PA	0
979	M6_3019168_PstIMseI_PA	0
980	M6_586346_PstIMseI_PA	0
981	M6_1958317_PstIMspI_PA	0
982	Opata_1138630_PstIMspI_PA	0
983	M6_2604851_PstIMspI_PA	0
984	M6_244205_PstIMseI_PA	0
985	Opata_460922_PstIMseI_PA	0
986	M6_1071867_PstIMspI_PA	0
987	M6_2365032_PstIMspI_PA	0
988	M6_1247548_PstIMseI_PA	0
989	Opata_2266626_PstIMspI_PA	0
990	M6_916768_PstIMspI_PA	0
991	M6_1359629_PstIMspI_PA	0
992	M6_740046_PstIMspI_PA	0
993	M6_612716_PstIMseI_PA	0
994	M6_1480888_PstIMspI_PA	0
995	Opata_418599_PstIMspI_PA	0
996	M6_378384_PstIMseI_PA	0
997	M6_3137687_PstIMspI_PA	0
998	M6_1748866_PstIMspI_PA	0
999	M6_354269_PstIMspI_PA	0
1000	M6_163723_PstIMseI_PA	0
1001	M6_439599_PstIMspI_PA	0
1002	M6_1671641_PstIMspI_PA	0
1003	M6_394667_PstIMspI_PA	0
1004	M6_922505_PstIMspI_PA	0
1005	M6_326775_PstIMseI_PA	0
1006	M6_1193699_PstIMspI_PA	0
1007	M6_682966_PstIMseI_PA	0
1008	M6_1415832_PstIMspI_PA	0
1009	M6_587886_PstIMspI_PA	0
1010	Opata_701663_PstIMseI_PA	0
1011	M6_3177539_PstIMspI_PA	0
1012	M6_2665954_PstIMspI_PA	0
1013	M6_3132575_PstIMseI_PA	0
1014	M6_715218_PstIMseI_PA	0
1015	M6_1281163_PstIMspI_PA	0
1016	M6_1262448_PstIMseI_PA	0
1017	M6_2106371_PstIMseI_PA	0
1018	M6_44989_PstIMseI_PA	0
1019	M6_865390_PstIMspI_PA	0
1020	M6_1649967_PstIMseI_PA	0
1021	M6_773681_PstIMseI_PA	0
1022	M6_352702_PstIMspI_PA	0
1023	M6_918514_PstIMspI_PA	0
1024	M6_828155_PstIMspI_PA	0
1025	M6_1486297_PstIMspI_PA	0
1026	M6_2674_PstIMseI_PA	0
1027	M6_2285457_PstIMspI_PA	0
1028	M6_3608682_PstIMspI_PA	0
1029	M6_1137154_PstIMseI_PA	0
1030	M6_2546204_PstIMspI_PA	0
1031	Opata_2444460_PstIMspI_PA	0
1032	M6_4264522_PstIMseI_PA	0
1033	M6_799479_PstIMseI_PA	0
1034	Opata_2581194_PstIMspI_PA	0
1035	M6_176129_PstIMseI_PA	0
1036	M6_31980_PstIMspI_PA	0
1037	M6_342141_PstIMspI_PA	0
1038	M6_159999_PstIMseI_PA	0
1039	M6_3076861_PstIMspI_PA	0
1040	M6_1556404_PstIMseI_PA	0
1041	M6_1389375_PstIMseI_PA	0
1042	Opata_29765_PstIMspI_PA	0
1043	M6_1347158_PstIMspI_PA	0
1044	M6_2812565_PstIMspI_PA	0
1045	M6_2329591_PstIMseI_PA	0
1046	M6_153499_PstIMseI_PA	0
1047	M6_1529868_PstIMspI_PA	0
1048	M6_2284988_PstIMspI_PA	0
1049	M6_370364_PstIMspI_PA	0
1050	M6_533633_PstIMspI_PA	0
1051	M6_2983583_PstIMspI_PA	0
1052	M6_445617_PstIMseI_PA	0
1053	Opata_1013945_PstIMspI_PA	0
1054	M6_271484_PstIMseI_PA	0
1055	M6_820026_PstIMspI_PA	0
1056	M6_1734087_PstIMspI_PA	0
1057	M6_3191181_PstIMspI_PA	0
1058	M6_2201108_PstIMspI_PA	0
1059	M6_3257235_PstIMspI_PA	0
1060	M6_1098698_PstIMspI_PA	0
1061	M6_340928_PstIMspI_PA	0
1062	M6_334911_PstIMspI_PA	0
1063	M6_1155973_PstIMseI_PA	0
1064	M6_740534_PstIMspI_PA	0
1065	M6_2449937_PstIMspI_PA	0
1066	M6_499861_PstIMseI_PA	0
1067	M6_3265671_PstIMspI_PA	0
1068	M6_648200_PstIMspI_PA	0
1069	M6_1916696_PstIMspI_PA	0
1070	M6_54246_PstIMseI_PA	0
1071	M6_1027207_PstIMseI_PA	0
1072	M6_572404_PstIMseI_PA	0
1073	M6_71276_PstIMseI_PA	0
1074	M6_531007_PstIMspI_PA	0
1075	M6_648631_PstIMspI_PA	0
1076	M6_264414_PstIMseI_PA	0
1077	M6_479624_PstIMspI_PA	0
1078	M6_754912_PstIMspI_PA	0
1079	M6_565821_PstIMspI_PA	0
1080	M6_10475_PstIMspI_PA	0
1081	M6_171458_PstIMseI_PA	0
1082	M6_1786621_PstIMseI_PA	0
1083	M6_1646189_PstIMspI_PA	0
1084	M6_1851113_PstIMseI_PA	0
1085	M6_1996813_PstIMspI_PA	0
1086	M6_2184392_PstIMspI_PA	0
1087	Opata_219814_PstIMspI_PA	0
1088	M6_553094_PstIMspI_PA	0
1089	M6_289382_PstIMspI_PA	0
1090	M6_3236838_PstIMseI_PA	0
1091	M6_2211887_PstIMspI_PA	0
1092	M6_1032397_PstIMspI_PA	0
1093	M6_851109_PstIMseI_PA	0
1094	M6_404217_PstIMspI_PA	0
1095	M6_2964130_PstIMspI_PA	0
1096	M6_789834_PstIMspI_PA	0
1097	M6_3008855_PstIMspI_PA	0
1098	M6_36796_PstIMseI_PA	0
1099	M6_3238977_PstIMspI_PA	0
1100	M6_2748469_PstIMseI_PA	0
1101	M6_2083428_PstIMspI_PA	0
1102	M6_589867_PstIMseI_PA	0
1103	M6_1434865_PstIMseI_PA	0
1104	M6_3004114_PstIMspI_PA	0
1105	M6_1160146_PstIMspI_PA	0
1106	M6_1982977_PstIMspI_PA	0
1107	M6_931698_PstIMspI_PA	0
1108	M6_3498468_PstIMspI_PA	0
1109	M6_2186072_PstIMspI_PA	0
1110	M6_1978969_PstIMspI_PA	0
1111	M6_1099207_PstIMspI_PA	0
1112	M6_724052_PstIMspI_PA	0
1113	M6_1602674_PstIMspI_PA	0
1114	M6_1559468_PstIMspI_PA	0
1115	M6_3329655_PstIMspI_PA	0
1116	M6_244704_PstIMseI_PA	0
1117	M6_407756_PstIMspI_PA	0
1118	M6_987329_PstIMseI_PA	0
1119	M6_802378_PstIMseI_PA	0
1120	M6_3325898_PstIMspI_PA	0
1121	M6_1915570_PstIMspI_PA	0
1122	M6_1224164_PstIMseI_PA	0
1123	M6_455629_PstIMseI_PA	0
1124	M6_437113_PstIMspI_PA	0
1125	M6_645584_PstIMspI_PA	0
1126	M6_2537484_PstIMseI_PA	0
1127	M6_1332075_PstIMspI_PA	0
1128	M6_3904793_PstIMseI_PA	0
1129	M6_2481445_PstIMspI_PA	0
1130	M6_1321883_PstIMspI_PA	0
1131	M6_2804709_PstIMspI_PA	0
1132	M6_1006620_PstIMspI_PA	0
1133	M6_984036_PstIMspI_PA	0
1134	M6_271375_PstIMspI_PA	0
1135	M6_723142_PstIMspI_PA	0
1136	M6_3423760_PstIMspI_PA	0
1137	M6_406238_PstIMspI_PA	0
1138	M6_2680305_PstIMspI_PA	0
1139	M6_1037690_PstIMspI_PA	0
1140	M6_1496816_PstIMspI_PA	0
1141	M6_1027649_PstIMspI_PA	0
1142	M6_337681_PstIMspI_PA	0
1143	Opata_265286_PstIMseI_PA	0
1144	M6_1650239_PstIMspI_PA	0
1145	M6_1166953_PstIMspI_PA	0
1146	M6_109626_PstIMseI_PA	0
1147	M6_3367703_PstIMspI_PA	0
1148	M6_317319_PstIMspI_PA	0
1149	M6_815858_PstIMspI_PA	0
1150	M6_442295_PstIMspI_PA	0
1151	M6_2515836_PstIMspI_PA	0
1152	M6_1342565_PstIMspI_PA	0
1153	M6_795007_PstIMseI_PA	0
1154	M6_78452_PstIMseI_PA	0
1155	M6_138146_PstIMspI_PA	0
1156	M6_504978_PstIMspI_PA	0
1157	M6_754905_PstIMspI_PA	0
1158	M6_928558_PstIMseI_PA	0
1159	M6_2701449_PstIMspI_PA	0
1160	M6_1168121_PstIMspI_PA	0
1161	M6_3594097_PstIMspI_PA	0
1162	M6_337721_PstIMspI_PA	0
1163	M6_1172798_PstIMseI_PA	0
1164	M6_3617604_PstIMseI_PA	0
1165	M6_484932_PstIMspI_PA	0
1166	M6_497202_PstIMseI_PA	0
1167	M6_3568684_PstIMspI_PA	0
1168	M6_111148_PstIMspI_PA	0
1169	M6_43572_PstIMseI_PA	0
1170	M6_723262_PstIMspI_PA	0
1171	M6_1959591_PstIMspI_PA	0
1172	M6_2970310_PstIMspI_PA	0
1173	M6_951573_PstIMspI_PA	0
1174	M6_159091_PstIMseI_PA	0
1175	M6_1003961_PstIMseI_PA	0
1176	M6_322028_PstIMspI_PA	0
1177	M6_225833_PstIMseI_PA	0
1178	M6_573251_PstIMspI_PA	0
1179	M6_1996802_PstIMspI_PA	0
1180	M6_977517_PstIMseI_PA	0
1181	M6_3103073_PstIMspI_PA	0
1182	M6_205706_PstIMspI_PA	0
1183	M6_1179003_PstIMspI_PA	0
1184	M6_381844_PstIMspI_PA	0
1185	M6_382648_PstIMspI_PA	0
1186	M6_529159_PstIMspI_PA	0
1187	M6_2738238_PstIMspI_PA	0
1188	M6_1057211_PstIMspI_PA	0
1189	M6_2731093_PstIMspI_PA	0
1190	M6_683290_PstIMspI_PA	0
1191	M6_1002717_PstIMspI_PA	0
1192	M6_1512765_PstIMspI_PA	0
1193	M6_1112751_PstIMspI_PA	0
1194	M6_1926269_PstIMspI_PA	0
1195	M6_3075377_PstIMspI_PA	0
1196	M6_1100152_PstIMspI_PA	0
1197	M6_517341_PstIMspI_PA	0
1198	M6_1539432_PstIMseI_PA	0
1199	M6_1437652_PstIMspI_PA	0
1200	M6_1242070_PstIMspI_PA	0
1201	M6_342479_PstIMseI_PA	0
1202	M6_1182927_PstIMseI_PA	0
1203	M6_3001967_PstIMspI_PA	0
1204	M6_3029186_PstIMspI_PA	0
1205	M6_797494_PstIMseI_PA	0
1206	M6_2980061_PstIMspI_PA	0
1207	M6_990796_PstIMseI_PA	0
1208	M6_2469786_PstIMspI_PA	0
1209	M6_723583_PstIMseI_PA	0
1210	M6_674153_PstIMseI_PA	0
1211	M6_378435_PstIMspI_PA	0
1212	M6_2449715_PstIMspI_PA	0
1213	M6_203493_PstIMspI_PA	0
1214	M6_1426819_PstIMseI_PA	0
1215	M6_2015414_PstIMspI_PA	0
1216	M6_1167097_PstIMspI_PA	0
1217	M6_705922_PstIMspI_PA	0
1218	Opata_2128179_PstIMspI_PA	0
1219	M6_2290707_PstIMspI_PA	0
1220	M6_1790371_PstIMspI_PA	0
1221	M6_1334112_PstIMseI_PA	0
1222	M6_1682950_PstIMseI_PA	0
1223	M6_1921008_PstIMspI_PA	0
1224	M6_352218_PstIMspI_PA	0
1225	M6_1666283_PstIMspI_PA	0
1226	M6_686161_PstIMseI_PA	0
1227	M6_649553_PstIMspI_PA	0
1228	M6_2064500_PstIMspI_PA	0
1229	M6_482587_PstIMspI_PA	0
1230	M6_1451421_PstIMspI_PA	0
1231	M6_834758_PstIMseI_PA	0
1232	M6_582436_PstIMspI_PA	0
1233	M6_3171325_PstIMspI_PA	0
1234	M6_3344322_PstIMspI_PA	0
1235	M6_279466_PstIMspI_PA	0
1236	M6_867414_PstIMspI_PA	0
1237	M6_1657233_PstIMspI_PA	0
1238	M6_496921_PstIMseI_PA	0
1239	M6_388551_PstIMseI_PA	0
1240	M6_574885_PstIMspI_PA	0
1241	M6_1289728_PstIMspI_PA	0
1242	M6_747183_PstIMspI_PA	0
1243	M6_188838_PstIMseI_PA	0
1244	M6_1963915_PstIMspI_PA	0
1245	M6_2513850_PstIMspI_PA	0
1246	M6_3513102_PstIMspI_PA	0
1247	M6_1585880_PstIMspI_PA	0
1248	M6_1329393_PstIMspI_PA	0
1249	M6_3313536_PstIMspI_PA	0
1250	M6_1545548_PstIMseI_PA	0
1251	M6_1025547_PstIMspI_PA	0
1252	M6_885220_PstIMspI_PA	0
1253	M6_458985_PstIMspI_PA	0
1254	M6_454051_PstIMseI_PA	0
1255	M6_463159_PstIMseI_PA	0
1256	M6_1969251_PstIMspI_PA	0
1257	M6_1267457_PstIMspI_PA	0
1258	M6_790327_PstIMspI_PA	0
1259	M6_909056_PstIMseI_PA	0
1260	M6_1608015_PstIMspI_PA	0
1261	M6_2124974_PstIMspI_PA	0
1262	M6_3540412_PstIMspI_PA	0
1263	M6_1409938_PstIMspI_PA	0
1264	M6_3017820_PstIMspI_PA	0
1265	M6_2757479_PstIMspI_PA	0
1266	M6_2196785_PstIMspI_PA	0
1267	M6_1976575_PstIMseI_PA	0
1268	M6_819499_PstIMspI_PA	0
1269	M6_2304805_PstIMseI_PA	0
1270	M6_418075_PstIMseI_PA	0
1271	M6_582745_PstIMspI_PA	0
1272	M6_411164_PstIMspI_PA	0
1273	M6_736114_PstIMspI_PA	0
1274	M6_3308547_PstIMspI_PA	0
1275	M6_187091_PstIMseI_PA	0
1276	M6_2152680_PstIMspI_PA	0
1277	M6_750005_PstIMspI_PA	0
1278	M6_3459793_PstIMspI_PA	0
1279	M6_734287_PstIMspI_PA	0
1280	M6_2907492_PstIMspI_PA	0
1281	M6_876589_PstIMspI_PA	0
1282	M6_410313_PstIMspI_PA	0
1283	M6_1310860_PstIMseI_PA	0
1284	M6_655283_PstIMspI_PA	0
1285	M6_623925_PstIMseI_PA	0
1286	M6_2726561_PstIMspI_PA	0
1287	M6_945911_PstIMspI_PA	0
1288	M6_3216308_PstIMspI_PA	0
1289	M6_1378568_PstIMspI_PA	0
1290	M6_2498263_PstIMseI_PA	0
1291	M6_1083029_PstIMseI_PA	0
1292	M6_920834_PstIMspI_PA	0
1293	M6_338766_PstIMspI_PA	0
1294	M6_512349_PstIMspI_PA	0
1295	M6_1443829_PstIMspI_PA	0
1296	M6_582903_PstIMseI_PA	0
1297	M6_1769296_PstIMspI_PA	0
1298	M6_1141919_PstIMspI_PA	0
1299	M6_3010904_PstIMspI_PA	0
1300	M6_1902221_PstIMspI_PA	0
1301	M6_3079848_PstIMseI_PA	0
1302	M6_1057650_PstIMspI_PA	0
1303	M6_101776_PstIMseI_PA	0
1304	M6_618356_PstIMseI_PA	0
1305	M6_730447_PstIMseI_PA	0
1306	M6_804677_PstIMspI_PA	0
1307	M6_3166542_PstIMspI_PA	0
1308	M6_2346639_PstIMspI_PA	0
1309	M6_2263357_PstIMspI_PA	0
1310	M6_401881_PstIMseI_PA	0
1311	M6_169368_PstIMseI_PA	0
1312	M6_431503_PstIMspI_PA	0
1313	M6_829455_PstIMspI_PA	0
1314	M6_747734_PstIMseI_PA	0
1315	M6_132878_PstIMspI_PA	0
1316	M6_798410_PstIMseI_PA	0
1317	M6_2440082_PstIMseI_PA	0
1318	M6_2676325_PstIMspI_PA	0
1319	M6_127719_PstIMspI_PA	0
1320	M6_2240576_PstIMspI_PA	0
1321	M6_2727282_PstIMspI_PA	0
1322	M6_996081_PstIMseI_PA	0
1323	M6_1351798_PstIMseI_PA	0
1324	M6_75395_PstIMspI_PA	0
1325	M6_169466_PstIMspI_PA	0
1326	M6_661929_PstIMspI_PA	0
1327	Opata_1309264_PstIMseI_PA	0
1328	M6_176731_PstIMseI_PA	0
1329	M6_760140_PstIMspI_PA	0
1330	M6_907705_PstIMspI_PA	0
1331	M6_180294_PstIMspI_PA	0
1332	M6_267432_PstIMspI_PA	0
1333	M6_41837_PstIMspI_PA	0
1334	M6_3297324_PstIMspI_PA	0
1335	M6_7910_PstIMspI_PA	0
1336	M6_260893_PstIMseI_PA	0
1337	M6_272840_PstIMspI_PA	0
1338	M6_965609_PstIMspI_PA	0
1339	M6_77003_PstIMspI_PA	0
1340	M6_790834_PstIMspI_PA	0
1341	M6_2916834_PstIMspI_PA	0
1342	M6_3496035_PstIMspI_PA	0
1343	M6_66735_PstIMspI_PA	0
1344	M6_632445_PstIMspI_PA	0
1345	M6_147162_PstIMspI_PA	0
1346	M6_2422303_PstIMspI_PA	0
1347	M6_1243977_PstIMseI_PA	0
1348	M6_2579723_PstIMspI_PA	0
1349	M6_2066840_PstIMspI_PA	0
1350	M6_2049904_PstIMspI_PA	0
1351	M6_536644_PstIMluI_PA	0
1352	M6_1855423_PstIMseI_PA	0
1353	M6_1592728_PstIMspI_PA	0
1354	M6_2277864_PstIMspI_PA	0
1355	M6_209455_PstIMseI_PA	0
1356	M6_1459847_PstIMseI_PA	0
1357	IAAV298	0
1358	2243439	0.92
1359	RAC875_rep_c72743_51	0.92
1360	Xcfd11a	1.1
1361	1090347	1.18
1362	1107707	1.18
1363	1141405	1.18
1364	1218624	1.18
1365	1233420	1.18
1366	1246029	1.18
1367	2246086	1.18
1368	GWM484	1.55
1369	3937652	1.55
1370	1024074	1.76
1371	1697435	1.76
1372	1699136	1.76
1373	1699241	1.76
1374	1712689	1.76
1375	1712735	1.76
1376	2245461	1.76
1377	2249345	1.76
1378	2249728	1.76
1379	Excalibur_c20050_181	1.87
1380	Kukri_c100806_68	1.87
1381	TA002168-1079	1.87
1382	Xcfd53	2.1
1383	W2^I^	2.1
1384	Excalibur_s113791_202	2.28
1385	BS00010043_51	2.28
1386	Kukri_c3507_158	2.28
1387	BS00072058_51	2.28
1388	Excalibur_rep_c113402_409	2.28
1389	D_contig17313_245	2.28
1390	D_GDEEGVY02IF3IH_412	2.28
1391	Excalibur_c22634_1489	2.28
1392	Excalibur_c22634_928	2.28
1393	Excalibur_rep_c109101_94	2.35
1394	D_contig15948_318	2.55
1395	D_contig63863_1140	2.58
1396	D_GDEEGVY02I0IOX_61	2.58
1397	D_GB5Y7FA02HSMR1_278	2.58
1398	cfd56	2.7
1399	M6_1787964_PstIMspI_PA	2.7
1400	M6_3396309_PstIMspI_PA	2.7
1401	M6_1948298_PstIMspI_PA	2.7
1402	M6_1432893_PstIMspI_PA	2.7
1403	M6_1917106_PstIMseI_PA	2.7
1404	M6_2829498_PstIMspI_PA	2.7
1405	M6_326392_PstIMspI_PA	2.7
1406	M6_1311094_PstIMspI_PA	2.7
1407	M6_766161_PstIMspI_PA	2.7
1408	M6_1523505_PstIMspI_PA	2.7
1409	M6_40368_PstIMseI_PA	2.7
1410	M6_351996_PstIMseI_PA	2.7
1411	M6_3157237_PstIMspI_PA	2.7
1412	M6_1930979_PstIMspI_PA	2.7
1413	M6_3110286_PstIMspI_PA	2.7
1414	M6_1836032_PstIMspI_PA	2.7
1415	M6_819264_PstIMspI_PA	2.7
1416	M6_777681_PstIMspI_PA	2.7
1417	M6_345822_PstIMspI_PA	2.7
1418	M6_2189173_PstIMspI_PA	2.7
1419	M6_3075120_PstIMspI_PA	2.7
1420	M6_1089473_PstIMspI_PA	2.7
1421	M6_1753625_PstIMseI_PA	2.7
1422	M6_1353075_PstIMspI_PA	2.7
1423	M6_787517_PstIMseI_PA	2.7
1424	Opata_459173_86_PstIMseI_SNP	2.7
1425	M6_423882_PstIMseI_PA	2.7
1426	Opata_288194_2_PstIMspI_SNP	2.7
1427	M6_3074471_PstIMspI_PA	2.7
1428	M6_652418_PstIMspI_PA	2.7
1429	M6_411940_PstIMspI_PA	2.7
1430	M6_1594796_PstIMspI_PA	2.7
1431	M6_152818_PstIMspI_PA	2.7
1432	M6_577948_PstIMseI_PA	2.7
1433	Opata_413401_11_PstIMseI_SNP	2.7
1434	M6_467778_PstIMspI_PA	2.7
1435	M6_2536740_PstIMseI_PA	2.7
1436	M6_371924_PstIMspI_PA	2.7
1437	M6_3123638_PstIMspI_PA	2.7
1438	M6_314549_PstIMspI_PA	2.7
1439	M6_781136_PstIMspI_PA	2.7
1440	Opata_29337_83_PstIMseI_SNP	2.7
1441	M6_519393_PstIMseI_PA	2.7
1442	M6_2537593_PstIMseI_PA	2.7
1443	M6_1718941_PstIMspI_PA	2.7
1444	M6_377039_PstIMspI_PA	2.7
1445	Opata_379913_10_PstIMseI_SNP	2.7
1446	M6_785349_PstIMseI_PA	2.7
1447	M6_604362_PstIMspI_PA	2.7
1448	M6_1215047_PstIMspI_PA	2.7
1449	M6_2143527_PstIMspI_PA	2.7
1450	M6_610534_PstIMseI_PA	2.7
1451	Opata_2167042_15_PstIMspI_SNP	2.7
1452	Opata_652109_66_PstIMseI_SNP	2.7
1453	M6_1972333_PstIMspI_PA	2.7
1454	M6_3161650_PstIMspI_PA	2.7
1455	M6_2599682_PstIMseI_PA	2.7
1456	M6_445791_PstIMspI_PA	2.7
1457	Opata_869611_57_PstIMspI_SNP	2.7
1458	M6_953199_PstIMspI_PA	2.7
1459	M6_459871_PstIMspI_PA	2.7
1460	M6_976953_PstIMspI_PA	2.7
1461	M6_1321236_PstIMspI_PA	2.7
1462	M6_4118559_PstIMseI_PA	2.7
1463	M6_571049_PstIMspI_PA	2.7
1464	M6_2065344_PstIMspI_PA	2.7
1465	M6_1691916_PstIMspI_PA	2.7
1466	M6_32109_PstIMseI_PA	2.7
1467	M6_2625035_PstIMspI_PA	2.7
1468	M6_693741_PstIMspI_PA	2.7
1469	M6_3430434_PstIMspI_PA	2.7
1470	M6_156437_PstIMspI_PA	2.7
1471	M6_2229252_PstIMspI_PA	2.7
1472	M6_1394185_PstIMseI_PA	2.7
1473	M6_779264_PstIMspI_PA	2.7
1474	M6_1301954_PstIMspI_PA	2.7
1475	M6_449257_PstIMspI_PA	2.7
1476	M6_837089_PstIMseI_PA	2.7
1477	M6_3609915_PstIMspI_PA	2.7
1478	M6_2427567_PstIMspI_PA	2.7
1479	M6_243416_PstIMspI_PA	2.7
1480	M6_1842521_PstIMseI_PA	2.7
1481	M6_3201575_PstIMspI_PA	2.7
1482	M6_301557_PstIMseI_PA	2.7
1483	M6_519964_PstIMspI_PA	2.7
1484	M6_3153606_PstIMseI_PA	2.7
1485	M6_1799453_PstIMspI_PA	2.7
1486	M6_3124230_PstIMseI_PA	2.7
1487	M6_1113361_PstIMspI_PA	2.7
1488	M6_3850991_PstIMseI_PA	2.7
1489	M6_3466573_PstIMspI_PA	2.7
1490	M6_3524989_PstIMspI_PA	2.7
1491	M6_3347824_PstIMspI_PA	2.7
1492	M6_2428689_PstIMspI_PA	2.7
1493	M6_3228592_PstIMspI_PA	2.7
1494	M6_260359_PstIMspI_PA	2.7
1495	M6_2967266_PstIMspI_PA	2.7
1496	Opata_2999912_61_PstIMspI_SNP	2.7
1497	M6_2881079_PstIMspI_PA	2.7
1498	M6_2677417_PstIMspI_PA	2.7
1499	M6_1869541_PstIMspI_PA	2.7
1500	M6_2610859_PstIMspI_PA	2.7
1501	M6_602685_PstIMseI_PA	2.7
1502	M6_600230_PstIMseI_PA	2.7
1503	M6_408101_PstIMspI_PA	2.7
1504	M6_2272506_PstIMspI_PA	2.7
1505	M6_1059798_PstIMspI_PA	2.7
1506	M6_101471_PstIMseI_PA	2.7
1507	M6_861632_PstIMspI_PA	2.7
1508	M6_1090940_PstIMspI_PA	2.7
1509	M6_1133655_PstIMspI_PA	2.7
1510	M6_742375_PstIMseI_PA	2.7
1511	M6_416447_PstIMseI_PA	2.7
1512	M6_745779_PstIMspI_PA	2.7
1513	M6_72439_PstIMspI_PA	2.7
1514	M6_2795165_PstIMspI_PA	2.7
1515	M6_2782811_PstIMseI_PA	2.7
1516	Opata_1564278_PstIMspI_PA	2.7
1517	M6_331546_PstIMspI_PA	2.7
1518	M6_1871776_PstIMspI_PA	2.7
1519	M6_2209370_PstIMspI_PA	2.7
1520	M6_212671_PstIMspI_PA	2.7
1521	M6_88973_PstIMspI_PA	2.7
1522	M6_4275569_PstIMseI_PA	2.7
1523	M6_571089_PstIMseI_PA	2.7
1524	M6_3109567_PstIMspI_PA	2.7
1525	M6_129608_PstIMseI_PA	2.7
1526	M6_87714_PstIMseI_PA	2.7
1527	M6_1625684_PstIMspI_PA	2.7
1528	M6_559400_PstIMseI_PA	2.7
1529	M6_867748_PstIMseI_PA	2.7
1530	M6_2162930_PstIMspI_PA	2.7
1531	M6_81835_PstIMspI_PA	2.7
1532	M6_368747_PstIMspI_PA	2.7
1533	M6_1073806_PstIMspI_PA	2.7
1534	M6_137593_PstIMseI_PA	2.7
1535	M6_523958_PstIMspI_PA	2.7
1536	M6_1072145_PstIMspI_PA	2.7
1537	Opata_764894_32_PstIMspI_SNP	2.7
1538	M6_645621_PstIMspI_PA	2.7
1539	M6_2874409_PstIMspI_PA	2.7
1540	M6_816550_PstIMseI_PA	2.7
1541	M6_1089966_PstIMspI_PA	2.7
1542	M6_2467816_PstIMspI_PA	2.7
1543	M6_533043_PstIMspI_PA	2.7
1544	M6_1319580_PstIMspI_PA	2.7
1545	M6_2164403_PstIMspI_PA	2.7
1546	Opata_144581_PstIMseI_PA	2.7
1547	M6_973171_PstIMspI_PA	2.7
1548	M6_903823_PstIMseI_PA	2.7
1549	M6_3004436_PstIMspI_PA	2.7
1550	Opata_231035_PstIMseI_PA	2.7
1551	M6_847201_PstIMspI_PA	2.7
1552	Opata_3706205_82_PstIMspI_SNP	2.7
1553	M6_2986849_PstIMspI_PA	2.7
1554	M6_1410432_PstIMseI_PA	2.7
1555	Opata_31653_PstIMseI_PA	2.7
1556	Opata_302539_33_PstIMspI_SNP	2.7
1557	M6_2796203_PstIMspI_PA	2.7
1558	M6_1333447_PstIMseI_PA	2.7
1559	Opata_345392_PstIMspI_PA	2.7
1560	M6_1330982_PstIMseI_PA	2.7
1561	M6_2511992_PstIMspI_PA	2.7
1562	Opata_828229_PstIMseI_PA	2.7
1563	M6_1848707_PstIMseI_PA	2.7
1564	M6_1931953_PstIMspI_PA	2.7
1565	M6_1432103_PstIMspI_PA	2.7
1566	M6_3149422_PstIMseI_PA	2.7
1567	M6_3111183_PstIMspI_PA	2.7
1568	M6_1702516_PstIMspI_PA	2.7
1569	Opata_1226879_PstIMseI_PA	2.7
1570	Opata_1083764_PstIMseI_PA	2.7
1571	M6_959676_PstIMspI_PA	2.7
1572	Opata_64537_PstIMseI_PA	2.7
1573	M6_2336544_PstIMspI_PA	2.7
1574	M6_252930_PstIMseI_PA	2.7
1575	M6_2757205_PstIMspI_PA	2.7
1576	Opata_458571_PstIMseI_PA	2.7
1577	M6_2392071_PstIMspI_PA	2.7
1578	M6_1765091_PstIMspI_PA	2.7
1579	M6_79687_PstIMspI_PA	2.7
1580	M6_2469944_PstIMspI_PA	2.7
1581	M6_3966683_PstIMseI_PA	2.7
1582	M6_230531_PstIMseI_PA	2.7
1583	M6_3070082_PstIMseI_PA	2.7
1584	M6_2708027_PstIMseI_PA	2.7
1585	M6_2970020_PstIMspI_PA	2.7
1586	M6_564169_PstIMspI_PA	2.7
1587	M6_1455700_PstIMseI_PA	2.7
1588	M6_1752539_PstIMspI_PA	2.7
1589	Opata_1147359_87_PstIMseI_SNP	2.7
1590	M6_480990_PstIMspI_PA	2.7
1591	Opata_899873_PstIMseI_PA	2.7
1592	M6_1151316_PstIMseI_PA	2.7
1593	M6_767768_PstIMspI_PA	2.7
1594	Opata_3698412_PstIMspI_PA	2.7
1595	M6_259234_PstIMseI_PA	2.7
1596	M6_2104838_PstIMspI_PA	2.7
1597	M6_3357240_PstIMspI_PA	2.7
1598	M6_2498005_PstIMspI_PA	2.7
1599	M6_3053939_PstIMspI_PA	2.7
1600	M6_2623263_PstIMseI_PA	2.7
1601	M6_348947_PstIMseI_PA	2.7
1602	M6_140165_PstIMseI_PA	2.7
1603	Opata_724899_PstIMseI_PA	2.7
1604	M6_847662_PstIMseI_PA	2.7
1605	M6_3024740_PstIMspI_PA	2.7
1606	M6_2499173_PstIMspI_PA	2.7
1607	M6_359376_PstIMseI_PA	2.7
1608	M6_248207_PstIMseI_PA	2.7
1609	M6_346945_PstIMseI_PA	2.7
1610	M6_933345_PstIMseI_PA	2.7
1611	Opata_28683_PstIMspI_PA	2.7
1612	M6_1225611_PstIMseI_PA	2.7
1613	M6_1163964_PstIMspI_PA	2.7
1614	M6_467291_PstIMseI_PA	2.7
1615	M6_886252_PstIMseI_PA	2.7
1616	M6_3248908_PstIMspI_PA	2.7
1617	M6_272999_PstIMseI_PA	2.7
1618	M6_2830640_PstIMspI_PA	2.7
1619	M6_2254074_PstIMspI_PA	2.7
1620	Opata_495797_PstIMseI_PA	2.7
1621	M6_309103_PstIMseI_PA	2.7
1622	Opata_865791_PstIMseI_PA	2.7
1623	M6_459511_PstIMspI_PA	2.7
1624	M6_694611_PstIMseI_PA	2.7
1625	M6_3247623_PstIMseI_PA	2.7
1626	M6_1860600_PstIMseI_PA	2.7
1627	M6_1497503_PstIMseI_PA	2.7
1628	Opata_706533_PstIMseI_PA	2.7
1629	M6_1573582_PstIMseI_PA	2.7
1630	Opata_297606_PstIMseI_PA	2.7
1631	Opata_77992_PstIMseI_PA	2.7
1632	Opata_3515860_PstIMspI_PA	2.7
1633	Opata_3139521_PstIMspI_PA	2.7
1634	Opata_1130582_PstIMspI_PA	2.7
1635	Opata_139657_PstIMseI_PA	2.7
1636	Opata_361545_PstIMspI_PA	2.7
1637	Opata_982789_PstIMspI_PA	2.7
1638	Opata_312629_PstIMseI_PA	2.7
1639	Opata_808990_PstIMspI_PA	2.7
1640	Opata_407336_PstIMspI_PA	2.7
1641	Opata_8294_PstIMseI_PA	2.7
1642	Opata_1615960_PstIMspI_PA	2.7
1643	M6_828377_PstIMspI_PA	2.7
1644	M6_1175434_PstIMspI_PA	2.7
1645	Opata_637226_PstIMseI_PA	2.7
1646	Opata_2632930_PstIMseI_PA	2.7
1647	Opata_381077_PstIMseI_PA	2.7
1648	Opata_561625_PstIMseI_PA	2.7
1649	Opata_1092285_PstIMseI_PA	2.7
1650	Opata_1096901_PstIMseI_PA	2.7
1651	Opata_2774290_PstIMspI_PA	2.7
1652	Opata_1302628_PstIMseI_PA	2.7
1653	Opata_1157467_PstIMseI_PA	2.7
1654	Opata_306886_PstIMseI_PA	2.7
1655	Opata_2961401_PstIMseI_PA	2.7
1656	M6_789034_PstIMseI_PA	2.7
1657	M6_931976_PstIMspI_PA	2.7
1658	M6_3333087_PstIMspI_PA	2.7
1659	M6_585034_PstIMspI_PA	2.7
1660	M6_3322394_PstIMspI_PA	2.7
1661	M6_3123352_PstIMseI_PA	2.7
1662	M6_522893_PstIMspI_PA	2.7
1663	M6_68942_PstIMseI_PA	2.7
1664	M6_2803732_PstIMspI_PA	2.7
1665	Opata_270777_PstIMspI_PA	2.7
1666	M6_1046000_PstIMseI_PA	2.7
1667	M6_364323_PstIMspI_PA	2.7
1668	M6_3935242_PstIMseI_PA	2.7
1669	M6_1886162_PstIMseI_PA	2.7
1670	M6_70120_PstIMseI_PA	2.7
1671	M6_72065_PstIMseI_PA	2.7
1672	M6_128357_PstIMseI_PA	2.7
1673	M6_1242263_PstIMseI_PA	2.7
1674	Opata_110540_PstIMseI_PA	2.7
1675	M6_2087567_PstIMspI_PA	2.7
1676	M6_670463_PstIMseI_PA	2.7
1677	Opata_1328650_PstIMluI_PA	2.7
1678	M6_778747_PstIMspI_PA	2.7
1679	M6_3903029_PstIMseI_PA	2.7
1680	M6_117449_PstIMseI_PA	2.7
1681	M6_2809211_PstIMspI_PA	2.7
1682	M6_1096585_PstIMspI_PA	2.7
1683	M6_2301076_PstIMseI_PA	2.7
1684	M6_637657_PstIMspI_PA	2.7
1685	M6_3824675_PstIMseI_PA	2.7
1686	M6_261846_PstIMseI_PA	2.7
1687	M6_1139779_PstIMseI_PA	2.7
1688	M6_2510521_PstIMseI_PA	2.7
1689	M6_382750_PstIMspI_PA	2.7
1690	M6_510770_PstIMspI_PA	2.7
1691	M6_3393461_PstIMseI_PA	2.7
1692	M6_1901937_PstIMspI_PA	2.7
1693	M6_184129_PstIMseI_PA	2.7
1694	M6_2199814_PstIMspI_PA	2.7
1695	M6_1421233_PstIMseI_PA	2.7
1696	M6_2543921_PstIMseI_PA	2.7
1697	M6_3132770_PstIMspI_PA	2.7
1698	M6_3098730_PstIMspI_PA	2.7
1699	M6_993125_PstIMseI_PA	2.7
1700	M6_1415770_PstIMseI_PA	2.7
1701	M6_3954346_PstIMseI_PA	2.7
1702	M6_503887_PstIMspI_PA	2.7
1703	M6_2689822_PstIMspI_PA	2.7
1704	M6_634783_PstIMseI_PA	2.7
1705	M6_3382683_PstIMspI_PA	2.7
1706	M6_1560968_PstIMspI_PA	2.7
1707	M6_78989_PstIMseI_PA	2.7
1708	M6_1646437_PstIMseI_PA	2.7
1709	M6_2428362_PstIMspI_PA	2.7
1710	M6_2344267_PstIMseI_PA	2.7
1711	M6_1331559_PstIMspI_PA	2.7
1712	M6_242007_PstIMspI_PA	2.7
1713	M6_597809_PstIMseI_PA	2.7
1714	M6_2778394_PstIMspI_PA	2.7
1715	M6_455200_PstIMspI_PA	2.7
1716	M6_945085_PstIMspI_PA	2.7
1717	M6_888303_PstIMspI_PA	2.7
1718	M6_809712_PstIMseI_PA	2.7
1719	M6_1372344_PstIMspI_PA	2.7
1720	M6_911593_PstIMspI_PA	2.7
1721	M6_766793_PstIMspI_PA	2.7
1722	M6_961789_PstIMseI_PA	2.7
1723	M6_4192608_PstIMseI_PA	2.7
1724	M6_1342083_PstIMseI_PA	2.7
1725	M6_3203909_PstIMseI_PA	2.7
1726	M6_269038_PstIMseI_PA	2.7
1727	M6_4220125_PstIMseI_PA	2.7
1728	M6_811910_PstIMspI_PA	2.7
1729	M6_364258_PstIMseI_PA	2.7
1730	M6_520123_PstIMspI_PA	2.7
1731	M6_1047507_PstIMseI_PA	2.7
1732	M6_1090505_PstIMseI_PA	2.7
1733	M6_3133958_PstIMspI_PA	2.7
1734	M6_4065350_PstIMseI_PA	2.7
1735	M6_4122447_PstIMseI_PA	2.7
1736	M6_3420403_PstIMspI_PA	2.7
1737	M6_328260_PstIMseI_PA	2.7
1738	M6_989624_PstIMspI_PA	2.7
1739	M6_685126_PstIMseI_PA	2.7
1740	M6_414484_PstIMspI_PA	2.7
1741	M6_359889_PstIMspI_PA	2.7
1742	M6_522304_PstIMseI_PA	2.7
1743	M6_3397272_PstIMspI_PA	2.7
1744	M6_622329_PstIMseI_PA	2.7
1745	M6_602473_PstIMspI_PA	2.7
1746	Opata_191800_PstIMseI_PA	2.7
1747	M6_343260_PstIMspI_PA	2.7
1748	M6_1464713_PstIMspI_PA	2.7
1749	M6_530431_PstIMspI_PA	2.7
1750	M6_1415739_PstIMseI_PA	2.7
1751	M6_771297_PstIMspI_PA	2.7
1752	M6_508948_PstIMspI_PA	2.7
1753	M6_941905_PstIMseI_PA	2.7
1754	M6_1406107_PstIMseI_PA	2.7
1755	M6_1164594_PstIMspI_PA	2.7
1756	M6_1026501_PstIMseI_PA	2.7
1757	M6_397453_PstIMspI_PA	2.7
1758	M6_1499316_PstIMseI_PA	2.7
1759	M6_2616187_PstIMspI_PA	2.7
1760	M6_1220373_PstIMspI_PA	2.7
1761	Opata_206474_PstIMseI_PA	2.7
1762	M6_63553_PstIMseI_PA	2.7
1763	M6_3176002_PstIMspI_PA	2.7
1764	M6_3450380_PstIMspI_PA	2.7
1765	M6_3309418_PstIMspI_PA	2.7
1766	M6_301063_PstIMseI_PA	2.7
1767	M6_2183147_PstIMspI_PA	2.7
1768	M6_3468387_PstIMspI_PA	2.7
1769	M6_2964469_PstIMspI_PA	2.7
1770	wsnp_Ex_c13686_21480826	3.03
1771	P32/M37-6	3.1
1772	Xfba88	3.1
1773	Xfba349.2	3.1
1774	P37/M39f	3.1
1775	wPt-10835	3.1
1776	wPt-2960	3.1
1777	1050333	3.1
1778	1072769	3.1
1779	1114304	3.1
1780	1159865	3.1
1781	1262235	3.1
1782	1350481	3.1
1783	1371451	3.1
1784	1380953	3.1
1785	1665808	3.1
1786	1669261	3.1
1787	M6_3670614_PstIMseI_PA	3.1
1788	Opata_94321_34_PstIMseI_SNP	3.1
1789	M6_674349_PstIMspI_PA	3.1
1790	M6_950550_PstIMspI_PA	3.1
1791	M6_2278414_PstIMspI_PA	3.1
1792	Opata_149247_49_PstIMseI_SNP	3.1
1793	Opata_2495384_11_PstIMseI_SNP	3.1
1794	Opata_1103239_39_PstIMspI_SNP	3.1
1795	Opata_248828_39_PstIMseI_SNP	3.1
1796	M6_782537_PstIMseI_PA	3.1
1797	M6_1048720_PstIMspI_PA	3.1
1798	Opata_2968832_PstIMspI_PA	3.1
1799	M6_1557709_PstIMspI_PA	3.1
1800	M6_2158422_PstIMspI_PA	3.1
1801	M6_369392_PstIMspI_PA	3.1
1802	Opata_305496_44_PstIMseI_SNP	3.1
1803	M6_590201_PstIMspI_PA	3.1
1804	M6_359105_PstIMluI_PA	3.1
1805	Opata_1588477_89_PstIMspI_SNP	3.1
1806	M6_2160746_PstIMseI_PA	3.1
1807	Opata_698422_66_PstIMseI_SNP	3.1
1808	Opata_531850_25_PstIMspI_SNP	3.1
1809	M6_2747617_PstIMspI_PA	3.1
1810	M6_3143443_PstIMspI_PA	3.1
1811	M6_910949_PstIMseI_PA	3.1
1812	M6_717702_PstIMspI_PA	3.1
1813	M6_917629_PstIMspI_PA	3.1
1814	Opata_2648700_52_PstIMspI_SNP	3.1
1815	M6_2252586_PstIMspI_PA	3.1
1816	M6_312849_PstIMseI_PA	3.1
1817	M6_2050562_PstIMspI_PA	3.1
1818	M6_1772893_PstIMspI_PA	3.1
1819	Opata_1805316_PstIMseI_PA	3.1
1820	Opata_1702254_PstIMseI_PA	3.1
1821	M6_333252_PstIMseI_PA	3.1
1822	M6_3597479_PstIMspI_PA	3.1
1823	Opata_4098878_PstIMspI_PA	3.1
1824	M6_324420_PstIMspI_PA	3.1
1825	M6_3337064_PstIMspI_PA	3.1
1826	M6_1284881_PstIMseI_PA	3.1
1827	M6_634374_PstIMseI_PA	3.1
1828	M6_802784_PstIMseI_PA	3.1
1829	Opata_2098047_46_PstIMseI_SNP	3.1
1830	M6_1869980_PstIMluI_PA	3.1
1831	M6_2311656_PstIMspI_PA	3.1
1832	Opata_1903008_87_PstIMspI_SNP	3.1
1833	M6_3240528_PstIMspI_PA	3.1
1834	Opata_2093063_PstIMspI_PA	3.1
1835	Opata_60504_PstIMseI_PA	3.1
1836	Opata_2892651_PstIMspI_PA	3.1
1837	Opata_420906_PstIMseI_PA	3.1
1838	Opata_639698_PstIMspI_PA	3.1
1839	Opata_1427170_PstIMseI_PA	3.1
1840	Opata_964670_PstIMseI_PA	3.1
1841	Opata_1344919_PstIMseI_PA	3.1
1842	Opata_794923_PstIMspI_PA	3.1
1843	Opata_485038_PstIMspI_PA	3.1
1844	M6_375013_PstIMseI_PA	3.1
1845	M6_700319_PstIMseI_PA	3.1
1846	M6_346250_PstIMspI_PA	3.1
1847	M6_284166_PstIMseI_PA	3.1
1848	M6_261324_PstIMseI_PA	3.1
1849	M6_512285_PstIMseI_PA	3.1
1850	M6_1277815_PstIMseI_PA	3.1
1851	M6_236325_PstIMseI_PA	3.1
1852	M6_709825_PstIMseI_PA	3.1
1853	M6_291196_PstIMseI_PA	3.1
1854	Opata_837395_PstIMseI_PA	3.1
1855	Opata_978063_PstIMspI_PA	3.1
1856	M6_1344517_PstIMseI_PA	3.1
1857	M6_1069729_PstIMseI_PA	3.1
1858	1215311	3.61
1859	1101432	3.66
1860	7487469	3.66
1861	1102412	3.68
1862	Xwmc453	3.7
1863	Xbarc297	3.9
1864	Xcfd17	3.9
1865	Xgwm358b	3.9
1866	XW21a	3.9
1867	XWB124pba	3.9
1868	Xcfd43	3.9
1869	Xcfd77a	3.9
1870	Xbarc124.2	3.9
1871	Iw2	3.9
1872	Xfbb274	3.9
1873	D1.1_ctg10347	3.9
1874	D1.1_ctg13285	3.9
1875	D1.1_ctg1672	3.9
1876	D1.1_ctg4187	3.9
1877	D1.1_ctg5156	3.9
1878	D1.1_ctg5751	3.9
1879	D1.1_ctg5966	3.9
1880	D1.1_ctg7416	3.9
1881	D1.1_ctg8	3.9
1882	D1.1_ctg9710	3.9
1883	977970	3.97
1884	989076	3.97
1885	1000216	3.97
1886	1006892	3.97
1887	1029409	3.97
1888	1053721	3.97
1889	1059799	3.97
1890	1062077	3.97
1891	1064890	3.97
1892	1093453	3.97
1893	1094958	3.97
1894	1095121	3.97
1895	1104800	3.97
1896	1108782	3.97
1897	1112016	3.97
1898	1113129	3.97
1899	1117954	3.97
1900	1211448	3.97
1901	1219719	3.97
1902	1268338	3.97
1903	1336332	3.97
1904	1375819	3.97
1905	1377786	3.97
1906	1377910	3.97
1907	1380984	3.97
1908	1699198	3.97
1909	1699347	3.97
1910	1699638	3.97
1911	2243004	3.97
1912	2243999	3.97
1913	2245248	3.97
1914	2248819	3.97
1915	2257286	3.97
1916	3027483	3.97
1917	Xfba83a	4.1
1918	XgbxG218b	4.1
1919	Xgwm37w	4.1
1920	XksuE3b	4.1
1921	D1.1_ctg5649	4.1
1922	Xcmwg682a	4.1
1923	Xfbb189b	4.1
1924	Xcfa2040b	4.1
1925	Xfba349.1	4.1
1926	XgbxG747a	4.1
1927	Xpsr908	4.1
1928	Xwmc431	4.1
1929	D1.1_ctg9144	4.1
1930	Xgwm455	4.1
1931	Xfba4	4.1
1932	Xwmc25y	4.1
1933	Xwmc112y	4.1
1934	Tg1	4.1
1935	wPt-4354	4.1
1936	Opata_262080_PstIMseI_PA	4.1
1937	Opata_2854537_60_PstIMspI_SNP	4.1
1938	Opata_603807_26_PstIMseI_SNP	4.1
1939	Opata_2016150_28_PstIMspI_SNP	4.1
1940	Opata_3115667_46_PstIMspI_SNP	4.1
1941	Opata_1077701_80_PstIMseI_SNP	4.1
1942	Opata_469253_59_PstIMseI_SNP	4.1
1943	Opata_2898150_77_PstIMspI_SNP	4.1
1944	M6_968303_PstIMseI_PA	4.1
1945	M6_1729555_PstIMspI_PA	4.1
1946	Opata_2043685_28_PstIMspI_SNP	4.1
1947	Opata_119796_82_PstIMseI_SNP	4.1
1948	Opata_583779_4_PstIMseI_SNP	4.1
1949	Opata_3203394_50_PstIMseI_SNP	4.1
1950	M6_727329_PstIMspI_PA	4.1
1951	Opata_2799034_74_PstIMspI_SNP	4.1
1952	M6_642855_PstIMspI_PA	4.1
1953	Opata_1524364_58_PstIMspI_SNP	4.1
1954	M6_4080906_PstIMseI_PA	4.1
1955	M6_2618412_PstIMspI_PA	4.1
1956	Opata_469611_13_PstIMseI_SNP	4.1
1957	Opata_301884_17_PstIMseI_SNP	4.1
1958	Opata_411160_46_PstIMspI_SNP	4.1
1959	Opata_2377391_76_PstIMspI_SNP	4.1
1960	M6_440169_PstIMspI_PA	4.1
1961	Opata_275992_70_PstIMseI_SNP	4.1
1962	Opata_577940_PstIMseI_PA	4.1
1963	Opata_649407_32_PstIMseI_SNP	4.1
1964	Opata_111847_64_PstIMseI_SNP	4.1
1965	Opata_469253_47_PstIMseI_SNP	4.1
1966	Opata_2933566_51_PstIMspI_SNP	4.1
1967	Opata_458043_35_PstIMspI_SNP	4.1
1968	Opata_1843602_86_PstIMspI_SNP	4.1
1969	Opata_131074_20_PstIMseI_SNP	4.1
1970	Opata_264209_PstIMseI_PA	4.1
1971	Opata_649407_37_PstIMseI_SNP	4.1
1972	Opata_3109420_3_PstIMspI_SNP	4.1
1973	Opata_400303_PstIMspI_PA	4.1
1974	Opata_275992_60_PstIMseI_SNP	4.1
1975	Opata_2053064_63_PstIMspI_SNP	4.1
1976	Opata_2059534_11_PstIMspI_SNP	4.1
1977	Opata_182913_2_PstIMspI_SNP	4.1
1978	M6_3620497_PstIMseI_PA	4.1
1979	Opata_2852967_5_PstIMseI_SNP	4.1
1980	M6_856586_PstIMseI_PA	4.1
1981	Opata_111847_77_PstIMseI_SNP	4.1
1982	Opata_480392_66_PstIMseI_SNP	4.1
1983	Opata_1329212_62_PstIMseI_SNP	4.1
1984	Opata_1619329_PstIMspI_PA	4.1
1985	M6_2002429_PstIMspI_PA	4.1
1986	Opata_1077701_83_PstIMseI_SNP	4.1
1987	Opata_2933566_9_PstIMspI_SNP	4.1
1988	Opata_603807_78_PstIMseI_SNP	4.1
1989	Opata_275992_37_PstIMseI_SNP	4.1
1990	Opata_480392_77_PstIMseI_SNP	4.1
1991	Opata_175935_49_PstIMseI_SNP	4.1
1992	M6_383878_PstIMspI_PA	4.1
1993	M6_123636_PstIMseI_PA	4.1
1994	Opata_649407_72_PstIMseI_SNP	4.1
1995	Opata_469611_31_PstIMseI_SNP	4.1
1996	Opata_41243_PstIMseI_PA	4.1
1997	M6_3505386_PstIMspI_PA	4.1
1998	Opata_3115667_52_PstIMspI_SNP	4.1
1999	Opata_392185_11_PstIMseI_SNP	4.1
[truncated: 27,301 more rows]

## Sheet: 3A
Loci Number	Marker	Centimorgans	Meta-QTL 1	Meta-QTL 2	Meta-QTL 3	Meta-QTL 4
1	Xbarc57	0
2	wPt-6891	0
3	wPt-8753	0
4	1117748	0
5	1139244	0
6	1213287	0
7	1383595	0
8	D_GDEEGVY02FU4W8_119	0
9	2257019	0.27
10	1094847	0.3
11	1228442	0.3
12	1235661	0.3
13	1254411	0.3
14	1764291	0.3
15	2256298	0.3
16	1082533	0.31
17	2265195	0.31
18	1100107	0.35
19	wPt-9369	0.45
20	1128010	0.52
21	1255326	0.52
22	1268096	0.52
23	3025716	0.52
24	1114341	0.54
25	1105864	0.61
26	1256880	0.61
27	2276138	0.61
28	2278808	0.61
29	1111698	0.62
30	1094588	0.65
31	1697057	0.7
32	4404645	0.77
33	7358420	0.77
34	1254264	0.79
35	wPt-2938	0.79
36	376411	0.8
37	1675134	0.84
38	3022541	0.84
39	wPt-671711	0.89
40	wPt-732029	0.89
41	wPt-740544	0.89
42	wPt-741078	0.89
43	wPt-741816	0.89
44	wPt-741848	0.89
45	wPt-741976	0.89
46	wPt-741986	0.89
47	wPt-742039	0.89
48	wPt-742118	0.89
49	wPt-742486	0.89
50	wPt-742665	0.89
51	wPt-743858	0.89
52	wPt-743909	0.89
53	1082198	0.9
54	1103335	0.9
55	1126106	0.9
56	wPt-4352	0.93
57	2264201	0.93
58	1101946	0.95
59	1131076	0.95
60	1365946	1.02
61	1041466	1.12
62	1270462	1.12
63	1271389	1.12
64	1279532	1.12
65	1125169	1.15
66	1203299	1.15
67	1334535	1.15
68	3034505	1.18
69	1053031	1.18
70	CAP8_c1361_367	11.04
71	Tdurum_contig58200_210	11.29
72	Xbcd15	11.4
73	Tdurum_contig84762_258	12.15
74	wsnp_Ex_c7780_13254349	12.88
75	BobWhite_c18256_105	13.51
76	BobWhite_c18256_158	13.51
77	Tdurum_contig50596_624	13.51
78	Tdurum_contig50596_825	13.51
79	CAP7_c1467_220	13.51
80	Kukri_c41361_186	13.51
81	RAC875_c33861_263	13.66
82	RAC875_rep_c106636_232	13.66
83	1093741	13.91
84	wPt-11108	13.96
85	wPt-2919	13.96
86	wPt-3750	13.96
87	1080916	13.96
88	1665943	13.96
89	1114231	13.96
90	1672816	13.96
91	1696974	13.96
92	3533103	13.96
93	1077549	13.96
94	1096007	13.96
95	1120196	13.96
96	1126863	13.96
97	1201180	13.96
98	1209119	13.96
99	1215785	13.96
100	1271842	13.96
101	1279298	13.96
102	1279420	13.96
103	1280063	13.96
104	1314283	13.96
105	1383646	13.96
106	1409069	13.96
107	1721982	13.96
108	3944298	13.96
109	4539875	13.96
110	1240245	13.96
111	1259016	13.96
112	1268887	13.96
113	wPt-8100	13.96
114	664488	13.96
115	3022729	13.96
116	3384823	13.96
117	996688	13.96
118	1250150	13.96
119	1254502	13.96
120	3021036	13.96
121	3064398	13.96
122	1122349	13.96
123	1335841	13.96
124	1688201	13.96
125	1699338	13.96
126	1719950	13.96
127	3570758	13.96
128	3533940	13.96
129	3948306	13.96
130	1261506	13.96
131	wPt-10311	13.96
132	3940468	13.96
133	3950725	13.96
134	1207185	13.96
135	1050277	13.96
136	1214008	13.96
137	wPt-664488	13.96
138	1210160	13.96
139	2259922	13.96
140	2264247	13.96
141	3532868	13.96
142	3942835	13.96
143	3952392	13.96
144	1006353	13.96
145	1082995	13.96
146	1267595	13.96
147	1861392	13.96
148	2250102	13.96
149	3025452	13.96
150	3064604	13.96
151	3935093	13.96
152	3942878	13.96
153	3943070	13.96
154	3950554	13.96
155	3956043	13.96
156	4540967	13.96
157	4542054	13.96
158	4543855	13.96
159	7329203	13.96
160	1161054	13.96
161	1243827	13.96
162	3947553	13.96
163	4536273	13.96
164	4990647	13.96
165	1125650	13.96
166	1227991	13.96
167	4404366	13.96
168	1023238	13.96
169	3025083	13.96
170	1080400	13.96
171	1122452	13.96
172	1126350	13.96
173	1132909	13.96
174	1181447	13.96
175	1271735	13.96
176	1318963	13.96
177	1332672	13.96
178	1371954	13.96
179	1374796	13.96
180	1670278	13.96
181	1261379	13.96
182	3385540	13.96
183	1086012	13.96
184	3947489	13.96
185	4995806	13.96
186	M6_822664_PstIMluI_PA	13.96
187	M6_116422_PstIMseI_PA	13.96
188	M6_1481351_PstIMseI_PA	13.96
189	M6_1671154_PstIMseI_PA	13.96
190	M6_2081537_PstIMseI_PA	13.96
191	M6_21418_PstIMseI_PA	13.96
192	M6_3908285_PstIMseI_PA	13.96
193	M6_639060_PstIMseI_PA	13.96
194	M6_802390_PstIMseI_PA	13.96
195	Opata_1038519_PstIMseI_PA	13.96
196	Opata_1118432_PstIMseI_PA	13.96
197	Opata_2178997_PstIMseI_PA	13.96
198	Opata_738615_PstIMseI_PA	13.96
199	Opata_923355_PstIMseI_PA	13.96
200	Opata_982790_PstIMseI_PA	13.96
201	M6_103112_PstIMspI_PA	13.96
202	M6_1354632_PstIMspI_PA	13.96
203	M6_1639162_PstIMspI_PA	13.96
204	M6_2483102_PstIMspI_PA	13.96
205	Opata_1205311_PstIMspI_PA	13.96
206	Opata_1305736_PstIMspI_PA	13.96
207	Opata_1521704_PstIMspI_PA	13.96
208	Opata_166944_PstIMspI_PA	13.96
209	Opata_1677595_PstIMspI_PA	13.96
210	Opata_1749194_PstIMspI_PA	13.96
211	Opata_1776738_PstIMspI_PA	13.96
212	Opata_1850163_PstIMspI_PA	13.96
213	Opata_1992409_PstIMspI_PA	13.96
214	Opata_208252_PstIMspI_PA	13.96
215	Opata_2111180_PstIMspI_PA	13.96
216	Opata_2206060_PstIMspI_PA	13.96
217	Opata_2243724_PstIMspI_PA	13.96
218	Opata_2605273_PstIMspI_PA	13.96
219	Opata_2807913_PstIMspI_PA	13.96
220	Opata_3134437_PstIMspI_PA	13.96
221	Opata_3215374_PstIMspI_PA	13.96
222	Opata_3606230_PstIMspI_PA	13.96
223	Opata_3654362_PstIMspI_PA	13.96
224	Opata_369722_PstIMspI_PA	13.96
225	Opata_3817158_PstIMspI_PA	13.96
226	Opata_3969584_PstIMspI_PA	13.96
227	Opata_4137878_PstIMspI_PA	13.96
228	Opata_420169_PstIMspI_PA	13.96
229	Opata_433496_PstIMspI_PA	13.96
230	Opata_590999_PstIMspI_PA	13.96
231	Opata_602082_PstIMspI_PA	13.96
232	Opata_790365_PstIMspI_PA	13.96
233	Opata_87558_PstIMspI_PA	13.96
234	Opata_927772_PstIMspI_PA	13.96
235	Opata_9075_25_PstIMluI_SNP	13.96
236	Opata_9075_67_PstIMluI_SNP	13.96
237	Opata_157910_74_PstIMseI_SNP	13.96
238	Opata_157910_84_PstIMseI_SNP	13.96
239	Opata_1937020_39_PstIMseI_SNP	13.96
240	Opata_1937020_43_PstIMseI_SNP	13.96
241	Opata_1937020_51_PstIMseI_SNP	13.96
242	Opata_3048295_59_PstIMseI_SNP	13.96
243	Opata_327186_37_PstIMseI_SNP	13.96
244	Opata_327186_53_PstIMseI_SNP	13.96
245	Opata_49553_70_PstIMseI_SNP	13.96
246	Opata_66043_38_PstIMseI_SNP	13.96
247	Opata_1174064_65_PstIMspI_SNP	13.96
248	Opata_153804_40_PstIMspI_SNP	13.96
249	Opata_1698025_62_PstIMspI_SNP	13.96
250	Opata_2134800_48_PstIMspI_SNP	13.96
251	Opata_2134800_58_PstIMspI_SNP	13.96
252	Opata_228477_42_PstIMspI_SNP	13.96
253	Opata_3495487_10_PstIMspI_SNP	13.96
254	Opata_384337_49_PstIMspI_SNP	13.96
255	Opata_3850_29_PstIMspI_SNP	13.96
256	Opata_89556_10_PstIMspI_SNP	13.96
257	Opata_89556_13_PstIMspI_SNP	13.96
258	M6_117850_PstIMluI_PA	13.96
259	M6_1128178_PstIMseI_PA	13.96
260	M6_1263347_PstIMseI_PA	13.96
261	M6_3750813_PstIMseI_PA	13.96
262	M6_404326_PstIMseI_PA	13.96
263	M6_739450_PstIMseI_PA	13.96
264	M6_744668_PstIMseI_PA	13.96
265	Opata_1014430_PstIMseI_PA	13.96
266	Opata_578375_PstIMseI_PA	13.96
267	M6_487270_PstIMspI_PA	13.96
268	M6_60542_PstIMspI_PA	13.96
269	Opata_1569439_PstIMspI_PA	13.96
270	Opata_2247774_PstIMspI_PA	13.96
271	Opata_1771622_81_PstIMspI_SNP	13.96
272	Opata_2421332_49_PstIMspI_SNP	13.96
273	Opata_322550_65_PstIMspI_SNP	13.96
274	Opata_455364_85_PstIMspI_SNP	13.96
275	M6_1240986_PstIMseI_PA	13.96
276	M6_1520437_PstIMseI_PA	13.96
277	M6_159572_PstIMseI_PA	13.96
278	M6_3170516_PstIMseI_PA	13.96
279	M6_499629_PstIMseI_PA	13.96
280	M6_512741_PstIMseI_PA	13.96
281	M6_65357_PstIMseI_PA	13.96
282	M6_1215931_PstIMspI_PA	13.96
283	M6_1394343_PstIMspI_PA	13.96
284	M6_2507017_PstIMspI_PA	13.96
285	M6_2703898_PstIMspI_PA	13.96
286	M6_470250_PstIMspI_PA	13.96
287	M6_509018_PstIMspI_PA	13.96
288	M6_870465_PstIMspI_PA	13.96
289	Opata_2495609_40_PstIMseI_SNP	13.96
290	Opata_333317_11_PstIMseI_SNP	13.96
291	Opata_333317_38_PstIMseI_SNP	13.96
292	Opata_333317_66_PstIMseI_SNP	13.96
293	Opata_1827724_88_PstIMspI_SNP	13.96
294	Opata_3040599_38_PstIMspI_SNP	13.96
295	Opata_3810635_51_PstIMspI_SNP	13.96
296	Opata_3810635_66_PstIMspI_SNP	13.96
297	Opata_3810635_82_PstIMspI_SNP	13.96
298	Opata_925578_61_PstIMspI_SNP	13.96
299	Opata_925578_70_PstIMspI_SNP	13.96
300	M6_158913_PstIMluI_PA	13.96
301	M6_2080553_PstIMluI_PA	13.96
302	M6_1135029_PstIMseI_PA	13.96
303	M6_3087044_PstIMseI_PA	13.96
304	M6_793340_PstIMseI_PA	13.96
305	M6_985318_PstIMseI_PA	13.96
306	M6_994619_PstIMseI_PA	13.96
307	Opata_270031_84_PstIMseI_SNP	13.96
308	M6_974686_PstIMluI_PA	13.96
309	M6_100213_PstIMseI_PA	13.96
310	M6_1030779_PstIMseI_PA	13.96
311	M6_104135_PstIMseI_PA	13.96
312	M6_1105487_PstIMseI_PA	13.96
313	M6_114136_PstIMseI_PA	13.96
314	M6_1168510_PstIMseI_PA	13.96
315	M6_122557_PstIMseI_PA	13.96
316	M6_127297_PstIMseI_PA	13.96
317	M6_1323676_PstIMseI_PA	13.96
318	M6_1497201_PstIMseI_PA	13.96
319	M6_158806_PstIMseI_PA	13.96
320	M6_1705717_PstIMseI_PA	13.96
321	M6_1782616_PstIMseI_PA	13.96
322	M6_1812908_PstIMseI_PA	13.96
323	M6_1900258_PstIMseI_PA	13.96
324	M6_1916457_PstIMseI_PA	13.96
325	M6_1959246_PstIMseI_PA	13.96
326	M6_218208_PstIMseI_PA	13.96
327	M6_2474043_PstIMseI_PA	13.96
328	M6_253765_PstIMseI_PA	13.96
329	M6_265026_PstIMseI_PA	13.96
330	M6_288686_PstIMseI_PA	13.96
331	M6_28909_PstIMseI_PA	13.96
332	M6_325748_PstIMseI_PA	13.96
333	M6_327065_PstIMseI_PA	13.96
334	M6_3333516_PstIMseI_PA	13.96
335	M6_339372_PstIMseI_PA	13.96
336	M6_3475801_PstIMseI_PA	13.96
337	M6_362645_PstIMseI_PA	13.96
338	M6_369955_PstIMseI_PA	13.96
339	M6_3821527_PstIMseI_PA	13.96
340	M6_398595_PstIMseI_PA	13.96
341	M6_4260009_PstIMseI_PA	13.96
342	M6_485393_PstIMseI_PA	13.96
343	M6_529983_PstIMseI_PA	13.96
344	M6_698761_PstIMseI_PA	13.96
345	M6_707861_PstIMseI_PA	13.96
346	M6_79173_PstIMseI_PA	13.96
347	M6_801316_PstIMseI_PA	13.96
348	M6_801954_PstIMseI_PA	13.96
349	M6_952011_PstIMseI_PA	13.96
350	M6_96490_PstIMseI_PA	13.96
351	Opata_1231920_PstIMseI_PA	13.96
352	Opata_1298571_PstIMseI_PA	13.96
353	Opata_585078_PstIMseI_PA	13.96
354	M6_1000943_PstIMspI_PA	13.96
355	M6_1049698_PstIMspI_PA	13.96
356	M6_1050826_PstIMspI_PA	13.96
357	M6_1061142_PstIMspI_PA	13.96
358	M6_107827_PstIMspI_PA	13.96
359	M6_1126030_PstIMspI_PA	13.96
360	M6_1202604_PstIMspI_PA	13.96
361	M6_1258278_PstIMspI_PA	13.96
362	M6_1326583_PstIMspI_PA	13.96
363	M6_1335415_PstIMspI_PA	13.96
364	M6_1415054_PstIMspI_PA	13.96
365	M6_1469160_PstIMspI_PA	13.96
366	M6_1742809_PstIMspI_PA	13.96
367	M6_1796387_PstIMspI_PA	13.96
368	M6_2020179_PstIMspI_PA	13.96
369	M6_2255761_PstIMspI_PA	13.96
370	M6_2433024_PstIMspI_PA	13.96
371	M6_243511_PstIMspI_PA	13.96
372	M6_2731831_PstIMspI_PA	13.96
373	M6_3082476_PstIMspI_PA	13.96
374	M6_3097689_PstIMspI_PA	13.96
375	M6_3239429_PstIMspI_PA	13.96
376	M6_3245175_PstIMspI_PA	13.96
377	M6_343951_PstIMspI_PA	13.96
378	M6_356019_PstIMspI_PA	13.96
379	M6_362768_PstIMspI_PA	13.96
380	M6_368742_PstIMspI_PA	13.96
381	M6_370452_PstIMspI_PA	13.96
382	M6_377762_PstIMspI_PA	13.96
383	M6_383607_PstIMspI_PA	13.96
384	M6_388091_PstIMspI_PA	13.96
385	M6_397583_PstIMspI_PA	13.96
386	M6_420707_PstIMspI_PA	13.96
387	M6_427378_PstIMspI_PA	13.96
388	M6_439575_PstIMspI_PA	13.96
389	M6_460394_PstIMspI_PA	13.96
390	M6_499303_PstIMspI_PA	13.96
391	M6_510141_PstIMspI_PA	13.96
392	M6_525194_PstIMspI_PA	13.96
393	M6_563965_PstIMspI_PA	13.96
394	M6_573657_PstIMspI_PA	13.96
395	M6_628447_PstIMspI_PA	13.96
396	M6_642590_PstIMspI_PA	13.96
397	M6_696408_PstIMspI_PA	13.96
398	M6_712330_PstIMspI_PA	13.96
399	M6_804774_PstIMspI_PA	13.96
400	M6_808109_PstIMspI_PA	13.96
401	M6_882523_PstIMspI_PA	13.96
402	M6_888311_PstIMspI_PA	13.96
403	M6_911490_PstIMspI_PA	13.96
404	M6_918568_PstIMspI_PA	13.96
405	M6_981176_PstIMspI_PA	13.96
406	Opata_4073464_62_PstIMspI_SNP	13.96
407	Opata_414785_68_PstIMspI_SNP	13.96
408	Opata_571173_13_PstIMspI_SNP	13.96
409	Opata_571173_58_PstIMspI_SNP	13.96
410	M6_66483_PstIMluI_PA	13.96
411	Opata_2342319_PstIMluI_PA	13.96
412	M6_104532_PstIMseI_PA	13.96
413	M6_1072349_PstIMseI_PA	13.96
414	M6_1097236_PstIMseI_PA	13.96
415	M6_110072_PstIMseI_PA	13.96
416	M6_138928_PstIMseI_PA	13.96
417	M6_19727_PstIMseI_PA	13.96
418	M6_2044861_PstIMseI_PA	13.96
419	M6_244631_PstIMseI_PA	13.96
420	M6_26852_PstIMseI_PA	13.96
421	M6_2729745_PstIMseI_PA	13.96
422	M6_2980125_PstIMseI_PA	13.96
423	M6_29852_PstIMseI_PA	13.96
424	M6_312042_PstIMseI_PA	13.96
425	M6_314411_PstIMseI_PA	13.96
426	M6_353812_PstIMseI_PA	13.96
427	M6_3685653_PstIMseI_PA	13.96
428	M6_372338_PstIMseI_PA	13.96
429	M6_3796264_PstIMseI_PA	13.96
430	M6_395237_PstIMseI_PA	13.96
431	M6_50382_PstIMseI_PA	13.96
432	M6_514036_PstIMseI_PA	13.96
433	M6_577673_PstIMseI_PA	13.96
434	M6_70106_PstIMseI_PA	13.96
435	M6_708578_PstIMseI_PA	13.96
436	M6_776901_PstIMseI_PA	13.96
437	M6_99896_PstIMseI_PA	13.96
438	Opata_1545736_PstIMseI_PA	13.96
439	Opata_36351_PstIMseI_PA	13.96
440	M6_1032694_PstIMspI_PA	13.96
441	M6_1152808_PstIMspI_PA	13.96
442	M6_1358529_PstIMspI_PA	13.96
443	M6_1447764_PstIMspI_PA	13.96
444	M6_194373_PstIMspI_PA	13.96
445	M6_3114278_PstIMspI_PA	13.96
446	M6_313524_PstIMspI_PA	13.96
447	M6_332603_PstIMspI_PA	13.96
448	M6_335773_PstIMspI_PA	13.96
449	M6_3437107_PstIMspI_PA	13.96
450	M6_346692_PstIMspI_PA	13.96
451	M6_366127_PstIMspI_PA	13.96
452	M6_393238_PstIMspI_PA	13.96
453	M6_478072_PstIMspI_PA	13.96
454	M6_485494_PstIMspI_PA	13.96
455	M6_519295_PstIMspI_PA	13.96
456	M6_801173_PstIMspI_PA	13.96
457	M6_829401_PstIMspI_PA	13.96
458	M6_910389_PstIMspI_PA	13.96
459	Opata_1478886_PstIMluI_PA	13.96
460	Opata_186440_PstIMluI_PA	13.96
461	Opata_1768888_PstIMseI_PA	13.96
462	Opata_190276_PstIMseI_PA	13.96
463	Opata_3212621_PstIMseI_PA	13.96
464	Opata_39798_PstIMseI_PA	13.96
465	Opata_430099_PstIMseI_PA	13.96
466	Opata_45742_PstIMseI_PA	13.96
467	Opata_503071_PstIMseI_PA	13.96
468	Opata_612627_PstIMseI_PA	13.96
469	Opata_667940_PstIMseI_PA	13.96
470	Opata_720071_PstIMseI_PA	13.96
471	Opata_802536_PstIMseI_PA	13.96
472	Opata_913679_PstIMseI_PA	13.96
473	Opata_968611_PstIMseI_PA	13.96
474	Opata_987717_PstIMseI_PA	13.96
475	Opata_1009868_PstIMspI_PA	13.96
476	Opata_1050389_PstIMspI_PA	13.96
477	Opata_1110707_PstIMspI_PA	13.96
478	Opata_1136142_PstIMspI_PA	13.96
479	Opata_1172582_PstIMspI_PA	13.96
480	Opata_1233776_PstIMspI_PA	13.96
481	Opata_1294776_PstIMspI_PA	13.96
482	Opata_1395482_PstIMspI_PA	13.96
483	Opata_1400499_PstIMspI_PA	13.96
484	Opata_1552599_PstIMspI_PA	13.96
485	Opata_1602814_PstIMspI_PA	13.96
486	Opata_1646371_PstIMspI_PA	13.96
487	Opata_172501_PstIMspI_PA	13.96
488	Opata_1741419_PstIMspI_PA	13.96
489	Opata_186432_PstIMspI_PA	13.96
490	Opata_1916068_PstIMspI_PA	13.96
491	Opata_1922180_PstIMspI_PA	13.96
492	Opata_1962938_PstIMspI_PA	13.96
493	Opata_200623_PstIMspI_PA	13.96
494	Opata_2104996_PstIMspI_PA	13.96
495	Opata_215988_PstIMspI_PA	13.96
496	Opata_2332458_PstIMspI_PA	13.96
497	Opata_2420890_PstIMspI_PA	13.96
498	Opata_2439423_PstIMspI_PA	13.96
499	Opata_2469194_PstIMspI_PA	13.96
500	Opata_2581415_PstIMspI_PA	13.96
501	Opata_263004_PstIMspI_PA	13.96
502	Opata_2642241_PstIMspI_PA	13.96
503	Opata_2788243_PstIMspI_PA	13.96
504	Opata_3153370_PstIMspI_PA	13.96
505	Opata_3323622_PstIMspI_PA	13.96
506	Opata_3491678_PstIMspI_PA	13.96
507	Opata_3492968_PstIMspI_PA	13.96
508	Opata_3524882_PstIMspI_PA	13.96
509	Opata_3531624_PstIMspI_PA	13.96
510	Opata_357294_PstIMspI_PA	13.96
511	Opata_3607799_PstIMspI_PA	13.96
512	Opata_3669662_PstIMspI_PA	13.96
513	Opata_389074_PstIMspI_PA	13.96
514	Opata_3908939_PstIMspI_PA	13.96
515	Opata_4109065_PstIMspI_PA	13.96
516	Opata_445288_PstIMspI_PA	13.96
517	Opata_445324_PstIMspI_PA	13.96
518	Opata_534422_PstIMspI_PA	13.96
519	Opata_565034_PstIMspI_PA	13.96
520	Opata_744970_PstIMspI_PA	13.96
521	Opata_808668_PstIMspI_PA	13.96
522	Opata_942670_PstIMspI_PA	13.96
523	Opata_1044580_19_PstIMspI_SNP	13.96
524	M6_10099_PstIMseI_PA	13.96
525	M6_1395221_PstIMseI_PA	13.96
526	M6_141700_PstIMseI_PA	13.96
527	M6_1594012_PstIMseI_PA	13.96
528	M6_1870611_PstIMseI_PA	13.96
529	M6_291200_PstIMseI_PA	13.96
530	M6_311831_PstIMseI_PA	13.96
531	M6_354301_PstIMseI_PA	13.96
532	M6_35867_PstIMseI_PA	13.96
533	M6_3722268_PstIMseI_PA	13.96
534	M6_4086933_PstIMseI_PA	13.96
535	M6_521562_PstIMseI_PA	13.96
536	M6_559972_PstIMseI_PA	13.96
537	M6_74323_PstIMseI_PA	13.96
538	M6_744967_PstIMseI_PA	13.96
539	M6_1062405_PstIMspI_PA	13.96
540	M6_1120728_PstIMspI_PA	13.96
541	M6_112486_PstIMspI_PA	13.96
542	M6_1283008_PstIMspI_PA	13.96
543	M6_1581432_PstIMspI_PA	13.96
544	M6_1621452_PstIMspI_PA	13.96
545	M6_2767006_PstIMspI_PA	13.96
546	M6_318156_PstIMspI_PA	13.96
547	M6_367511_PstIMspI_PA	13.96
548	M6_368577_PstIMspI_PA	13.96
549	M6_500752_PstIMspI_PA	13.96
550	M6_724142_PstIMspI_PA	13.96
551	M6_743004_PstIMspI_PA	13.96
552	M6_931253_PstIMspI_PA	13.96
553	M6_1249228_PstIMseI_PA	13.96
554	M6_126199_PstIMseI_PA	13.96
555	M6_1343843_PstIMseI_PA	13.96
556	M6_1441280_PstIMseI_PA	13.96
557	M6_17040_PstIMseI_PA	13.96
558	M6_1779595_PstIMseI_PA	13.96
559	M6_192878_PstIMseI_PA	13.96
560	M6_22355_PstIMseI_PA	13.96
561	M6_267093_PstIMseI_PA	13.96
562	M6_279149_PstIMseI_PA	13.96
563	M6_282353_PstIMseI_PA	13.96
564	M6_3242914_PstIMseI_PA	13.96
565	M6_3571_PstIMseI_PA	13.96
566	M6_3747240_PstIMseI_PA	13.96
567	M6_41376_PstIMseI_PA	13.96
568	M6_434733_PstIMseI_PA	13.96
569	M6_44455_PstIMseI_PA	13.96
570	M6_47221_PstIMseI_PA	13.96
571	M6_505380_PstIMseI_PA	13.96
572	M6_637683_PstIMseI_PA	13.96
573	M6_66268_PstIMseI_PA	13.96
574	M6_69567_PstIMseI_PA	13.96
575	M6_709612_PstIMseI_PA	13.96
576	Opata_208576_PstIMseI_PA	13.96
577	M6_1215473_PstIMspI_PA	13.96
578	M6_1217865_PstIMspI_PA	13.96
579	M6_1393527_PstIMspI_PA	13.96
580	M6_1677948_PstIMspI_PA	13.96
581	M6_1996251_PstIMspI_PA	13.96
582	M6_246246_PstIMspI_PA	13.96
583	M6_2579787_PstIMspI_PA	13.96
584	M6_2813093_PstIMspI_PA	13.96
585	M6_2842345_PstIMspI_PA	13.96
586	M6_2911295_PstIMspI_PA	13.96
587	M6_316608_PstIMspI_PA	13.96
588	M6_3275116_PstIMspI_PA	13.96
589	M6_3352515_PstIMspI_PA	13.96
590	M6_3392448_PstIMspI_PA	13.96
591	M6_343052_PstIMspI_PA	13.96
592	M6_343818_PstIMspI_PA	13.96
593	M6_3461370_PstIMspI_PA	13.96
594	M6_364336_PstIMspI_PA	13.96
595	M6_369764_PstIMspI_PA	13.96
596	M6_37034_PstIMspI_PA	13.96
597	M6_374827_PstIMspI_PA	13.96
598	M6_396911_PstIMspI_PA	13.96
599	M6_405593_PstIMspI_PA	13.96
600	M6_406935_PstIMspI_PA	13.96
601	M6_459607_PstIMspI_PA	13.96
602	M6_500323_PstIMspI_PA	13.96
603	M6_579097_PstIMspI_PA	13.96
604	M6_698002_PstIMspI_PA	13.96
605	M6_739270_PstIMspI_PA	13.96
606	M6_746024_PstIMspI_PA	13.96
607	M6_768678_PstIMspI_PA	13.96
608	M6_776777_PstIMspI_PA	13.96
609	M6_807591_PstIMspI_PA	13.96
610	M6_822205_PstIMspI_PA	13.96
611	M6_836715_PstIMspI_PA	13.96
612	M6_972912_PstIMspI_PA	13.96
613	Opata_1612577_PstIMspI_PA	13.96
614	Opata_2052431_PstIMspI_PA	13.96
615	Opata_963543_64_PstIMspI_SNP	13.96
616	M6_1062145_PstIMluI_PA	13.96
617	M6_1254036_PstIMluI_PA	13.96
618	M6_1574649_PstIMluI_PA	13.96
619	M6_2489950_PstIMluI_PA	13.96
620	M6_575531_PstIMluI_PA	13.96
621	M6_591663_PstIMluI_PA	13.96
622	M6_7272_PstIMluI_PA	13.96
623	M6_99873_PstIMluI_PA	13.96
624	Opata_1447693_PstIMluI_PA	13.96
625	Opata_186830_PstIMluI_PA	13.96
626	Opata_726783_PstIMluI_PA	13.96
627	M6_1078171_PstIMseI_PA	13.96
628	M6_1125526_PstIMseI_PA	13.96
629	M6_1175828_PstIMseI_PA	13.96
630	M6_118219_PstIMseI_PA	13.96
631	M6_118455_PstIMseI_PA	13.96
632	M6_1266711_PstIMseI_PA	13.96
633	M6_1284746_PstIMseI_PA	13.96
634	M6_133491_PstIMseI_PA	13.96
635	M6_1382390_PstIMseI_PA	13.96
636	M6_138829_PstIMseI_PA	13.96
637	M6_149119_PstIMseI_PA	13.96
638	M6_1568837_PstIMseI_PA	13.96
639	M6_16175_PstIMseI_PA	13.96
640	M6_1647271_PstIMseI_PA	13.96
641	M6_167250_PstIMseI_PA	13.96
642	M6_195976_PstIMseI_PA	13.96
643	M6_254113_PstIMseI_PA	13.96
644	M6_3036222_PstIMseI_PA	13.96
645	M6_349030_PstIMseI_PA	13.96
646	M6_35511_PstIMseI_PA	13.96
647	M6_355673_PstIMseI_PA	13.96
648	M6_361013_PstIMseI_PA	13.96
649	M6_381148_PstIMseI_PA	13.96
650	M6_403317_PstIMseI_PA	13.96
651	M6_46300_PstIMseI_PA	13.96
652	M6_535204_PstIMseI_PA	13.96
653	M6_536550_PstIMseI_PA	13.96
654	M6_624279_PstIMseI_PA	13.96
655	M6_640384_PstIMseI_PA	13.96
656	M6_64907_PstIMseI_PA	13.96
657	M6_661022_PstIMseI_PA	13.96
658	M6_687576_PstIMseI_PA	13.96
659	M6_706505_PstIMseI_PA	13.96
660	M6_713308_PstIMseI_PA	13.96
661	M6_76239_PstIMseI_PA	13.96
662	M6_76507_PstIMseI_PA	13.96
663	M6_774830_PstIMseI_PA	13.96
664	M6_786759_PstIMseI_PA	13.96
665	M6_8449_PstIMseI_PA	13.96
666	M6_877797_PstIMseI_PA	13.96
667	M6_892374_PstIMseI_PA	13.96
668	M6_92018_PstIMseI_PA	13.96
669	M6_939793_PstIMseI_PA	13.96
670	M6_95478_PstIMseI_PA	13.96
671	M6_96825_PstIMseI_PA	13.96
672	Opata_100373_PstIMseI_PA	13.96
673	Opata_101224_PstIMseI_PA	13.96
674	Opata_1023415_PstIMseI_PA	13.96
675	Opata_108240_PstIMseI_PA	13.96
676	Opata_1091045_PstIMseI_PA	13.96
677	Opata_1096999_PstIMseI_PA	13.96
678	Opata_11050_PstIMseI_PA	13.96
679	Opata_1118940_PstIMseI_PA	13.96
680	Opata_113499_PstIMseI_PA	13.96
681	Opata_1210757_PstIMseI_PA	13.96
682	Opata_1228072_PstIMseI_PA	13.96
683	Opata_1228694_PstIMseI_PA	13.96
684	Opata_123638_PstIMseI_PA	13.96
685	Opata_1252962_PstIMseI_PA	13.96
686	Opata_1257286_PstIMseI_PA	13.96
687	Opata_127439_PstIMseI_PA	13.96
688	Opata_1277254_PstIMseI_PA	13.96
689	Opata_1283999_PstIMseI_PA	13.96
690	Opata_129127_PstIMseI_PA	13.96
691	Opata_1305539_PstIMseI_PA	13.96
692	Opata_1316461_PstIMseI_PA	13.96
693	Opata_133138_PstIMseI_PA	13.96
694	Opata_1346869_PstIMseI_PA	13.96
695	Opata_136867_PstIMseI_PA	13.96
696	Opata_137769_PstIMseI_PA	13.96
697	Opata_138628_PstIMseI_PA	13.96
698	Opata_14692_PstIMseI_PA	13.96
699	Opata_149665_PstIMseI_PA	13.96
700	Opata_1518650_PstIMseI_PA	13.96
701	Opata_1523519_PstIMseI_PA	13.96
702	Opata_153066_PstIMseI_PA	13.96
703	Opata_1628637_PstIMseI_PA	13.96
704	Opata_1632264_PstIMseI_PA	13.96
705	Opata_165839_PstIMseI_PA	13.96
706	Opata_1710725_PstIMseI_PA	13.96
707	Opata_1772666_PstIMseI_PA	13.96
708	Opata_17763_PstIMseI_PA	13.96
709	Opata_180076_PstIMseI_PA	13.96
710	Opata_1856338_PstIMseI_PA	13.96
711	Opata_1871046_PstIMseI_PA	13.96
712	Opata_197347_PstIMseI_PA	13.96
713	Opata_204224_PstIMseI_PA	13.96
714	Opata_214686_PstIMseI_PA	13.96
715	Opata_226026_PstIMseI_PA	13.96
716	Opata_22857_PstIMseI_PA	13.96
717	Opata_2491430_PstIMseI_PA	13.96
718	Opata_2491691_PstIMseI_PA	13.96
719	Opata_2585238_PstIMseI_PA	13.96
720	Opata_258526_PstIMseI_PA	13.96
721	Opata_2589857_PstIMseI_PA	13.96
722	Opata_260188_PstIMseI_PA	13.96
723	Opata_262710_PstIMseI_PA	13.96
724	Opata_268064_PstIMseI_PA	13.96
725	Opata_2705250_PstIMseI_PA	13.96
726	Opata_27891_PstIMseI_PA	13.96
727	Opata_281269_PstIMseI_PA	13.96
728	Opata_305733_PstIMseI_PA	13.96
729	Opata_308461_PstIMseI_PA	13.96
730	Opata_3095167_PstIMseI_PA	13.96
731	Opata_317849_PstIMseI_PA	13.96
732	Opata_3215183_PstIMseI_PA	13.96
733	Opata_34264_PstIMseI_PA	13.96
734	Opata_3473569_PstIMseI_PA	13.96
735	Opata_348444_PstIMseI_PA	13.96
736	Opata_349734_PstIMseI_PA	13.96
737	Opata_351424_PstIMseI_PA	13.96
738	Opata_3547192_PstIMseI_PA	13.96
739	Opata_3567316_PstIMseI_PA	13.96
740	Opata_359484_PstIMseI_PA	13.96
741	Opata_371316_PstIMseI_PA	13.96
742	Opata_3813801_PstIMseI_PA	13.96
743	Opata_38864_PstIMseI_PA	13.96
744	Opata_399683_PstIMseI_PA	13.96
745	Opata_4041950_PstIMseI_PA	13.96
746	Opata_405758_PstIMseI_PA	13.96
747	Opata_40606_PstIMseI_PA	13.96
748	Opata_41088_PstIMseI_PA	13.96
749	Opata_419705_PstIMseI_PA	13.96
750	Opata_421992_PstIMseI_PA	13.96
751	Opata_42238_PstIMseI_PA	13.96
752	Opata_431186_PstIMseI_PA	13.96
753	Opata_442874_PstIMseI_PA	13.96
754	Opata_4486198_PstIMseI_PA	13.96
755	Opata_47308_PstIMseI_PA	13.96
756	Opata_476243_PstIMseI_PA	13.96
757	Opata_487945_PstIMseI_PA	13.96
758	Opata_508112_PstIMseI_PA	13.96
759	Opata_510559_PstIMseI_PA	13.96
760	Opata_52760_PstIMseI_PA	13.96
761	Opata_536058_PstIMseI_PA	13.96
762	Opata_550513_PstIMseI_PA	13.96
763	Opata_560616_PstIMseI_PA	13.96
764	Opata_588180_PstIMseI_PA	13.96
765	Opata_591143_PstIMseI_PA	13.96
766	Opata_593661_PstIMseI_PA	13.96
767	Opata_60622_PstIMseI_PA	13.96
768	Opata_633495_PstIMseI_PA	13.96
769	Opata_642209_PstIMseI_PA	13.96
770	Opata_642419_PstIMseI_PA	13.96
771	Opata_668981_PstIMseI_PA	13.96
772	Opata_684406_PstIMseI_PA	13.96
773	Opata_69025_PstIMseI_PA	13.96
774	Opata_696457_PstIMseI_PA	13.96
775	Opata_701703_PstIMseI_PA	13.96
776	Opata_709925_PstIMseI_PA	13.96
777	Opata_71476_PstIMseI_PA	13.96
778	Opata_729216_PstIMseI_PA	13.96
779	Opata_73467_PstIMseI_PA	13.96
780	Opata_734997_PstIMseI_PA	13.96
781	Opata_759419_PstIMseI_PA	13.96
782	Opata_761879_PstIMseI_PA	13.96
783	Opata_76829_PstIMseI_PA	13.96
784	Opata_77875_PstIMseI_PA	13.96
785	Opata_779285_PstIMseI_PA	13.96
786	Opata_791686_PstIMseI_PA	13.96
787	Opata_8008_PstIMseI_PA	13.96
788	Opata_805807_PstIMseI_PA	13.96
789	Opata_814165_PstIMseI_PA	13.96
790	Opata_821373_PstIMseI_PA	13.96
791	Opata_82496_PstIMseI_PA	13.96
792	Opata_838083_PstIMseI_PA	13.96
793	Opata_866475_PstIMseI_PA	13.96
794	Opata_876878_PstIMseI_PA	13.96
795	Opata_887094_PstIMseI_PA	13.96
796	Opata_901064_PstIMseI_PA	13.96
797	Opata_920362_PstIMseI_PA	13.96
798	Opata_938377_PstIMseI_PA	13.96
799	Opata_952287_PstIMseI_PA	13.96
800	Opata_954133_PstIMseI_PA	13.96
801	Opata_956790_PstIMseI_PA	13.96
802	Opata_960075_PstIMseI_PA	13.96
803	Opata_979954_PstIMseI_PA	13.96
804	Opata_984204_PstIMseI_PA	13.96
805	M6_1030834_PstIMspI_PA	13.96
806	M6_1051970_PstIMspI_PA	13.96
807	M6_1102_PstIMspI_PA	13.96
808	M6_1119837_PstIMspI_PA	13.96
809	M6_1182576_PstIMspI_PA	13.96
810	M6_1228100_PstIMspI_PA	13.96
811	M6_1241453_PstIMspI_PA	13.96
812	M6_126732_PstIMspI_PA	13.96
813	M6_1359335_PstIMspI_PA	13.96
814	M6_1430319_PstIMspI_PA	13.96
815	M6_1441818_PstIMspI_PA	13.96
816	M6_1448954_PstIMspI_PA	13.96
817	M6_1462479_PstIMspI_PA	13.96
818	M6_165149_PstIMspI_PA	13.96
819	M6_1696543_PstIMspI_PA	13.96
820	M6_1817033_PstIMspI_PA	13.96
821	M6_1919524_PstIMspI_PA	13.96
822	M6_1958736_PstIMspI_PA	13.96
823	M6_1967488_PstIMspI_PA	13.96
824	M6_2164632_PstIMspI_PA	13.96
825	M6_2169250_PstIMspI_PA	13.96
826	M6_231644_PstIMspI_PA	13.96
827	M6_2472751_PstIMspI_PA	13.96
828	M6_2644940_PstIMspI_PA	13.96
829	M6_2823525_PstIMspI_PA	13.96
830	M6_2851771_PstIMspI_PA	13.96
831	M6_2890475_PstIMspI_PA	13.96
832	M6_2904032_PstIMspI_PA	13.96
833	M6_2911484_PstIMspI_PA	13.96
834	M6_2962060_PstIMspI_PA	13.96
835	M6_2962935_PstIMspI_PA	13.96
836	M6_307961_PstIMspI_PA	13.96
837	M6_3148378_PstIMspI_PA	13.96
838	M6_3171932_PstIMspI_PA	13.96
839	M6_331156_PstIMspI_PA	13.96
840	M6_3317808_PstIMspI_PA	13.96
841	M6_332069_PstIMspI_PA	13.96
842	M6_335720_PstIMspI_PA	13.96
843	M6_3381783_PstIMspI_PA	13.96
844	M6_3579047_PstIMspI_PA	13.96
845	M6_3586789_PstIMspI_PA	13.96
846	M6_3603378_PstIMspI_PA	13.96
847	M6_371941_PstIMspI_PA	13.96
848	M6_378328_PstIMspI_PA	13.96
849	M6_383103_PstIMspI_PA	13.96
850	M6_402621_PstIMspI_PA	13.96
851	M6_442175_PstIMspI_PA	13.96
852	M6_450631_PstIMspI_PA	13.96
853	M6_477033_PstIMspI_PA	13.96
854	M6_514783_PstIMspI_PA	13.96
855	M6_530451_PstIMspI_PA	13.96
856	M6_53567_PstIMspI_PA	13.96
857	M6_594361_PstIMspI_PA	13.96
858	M6_630820_PstIMspI_PA	13.96
859	M6_75479_PstIMspI_PA	13.96
860	M6_760824_PstIMspI_PA	13.96
861	M6_764351_PstIMspI_PA	13.96
862	M6_796596_PstIMspI_PA	13.96
863	M6_823140_PstIMspI_PA	13.96
864	M6_829684_PstIMspI_PA	13.96
865	M6_904526_PstIMspI_PA	13.96
866	M6_908344_PstIMspI_PA	13.96
867	M6_946655_PstIMspI_PA	13.96
868	M6_95311_PstIMspI_PA	13.96
869	M6_987035_PstIMspI_PA	13.96
870	Opata_1022244_PstIMspI_PA	13.96
871	Opata_10576_PstIMspI_PA	13.96
872	Opata_1137579_PstIMspI_PA	13.96
873	Opata_1141621_PstIMspI_PA	13.96
874	Opata_1146756_PstIMspI_PA	13.96
875	Opata_1179815_PstIMspI_PA	13.96
876	Opata_1213243_PstIMspI_PA	13.96
877	Opata_1262201_PstIMspI_PA	13.96
878	Opata_1283059_PstIMspI_PA	13.96
879	Opata_1285988_PstIMspI_PA	13.96
880	Opata_1291361_PstIMspI_PA	13.96
881	Opata_1375361_PstIMspI_PA	13.96
882	Opata_1398634_PstIMspI_PA	13.96
883	Opata_1437853_PstIMspI_PA	13.96
884	Opata_1448619_PstIMspI_PA	13.96
885	Opata_1457767_PstIMspI_PA	13.96
886	Opata_1487357_PstIMspI_PA	13.96
887	Opata_1487722_PstIMspI_PA	13.96
888	Opata_1511043_PstIMspI_PA	13.96
889	Opata_152893_PstIMspI_PA	13.96
890	Opata_1566376_PstIMspI_PA	13.96
891	Opata_1575102_PstIMspI_PA	13.96
892	Opata_1582704_PstIMspI_PA	13.96
893	Opata_1625073_PstIMspI_PA	13.96
894	Opata_1625275_PstIMspI_PA	13.96
895	Opata_162556_PstIMspI_PA	13.96
896	Opata_1631813_PstIMspI_PA	13.96
897	Opata_1638160_PstIMspI_PA	13.96
898	Opata_1679302_PstIMspI_PA	13.96
899	Opata_1684954_PstIMspI_PA	13.96
900	Opata_1692782_PstIMspI_PA	13.96
901	Opata_1753109_PstIMspI_PA	13.96
902	Opata_1809153_PstIMspI_PA	13.96
903	Opata_1838255_PstIMspI_PA	13.96
904	Opata_1839393_PstIMspI_PA	13.96
905	Opata_1855492_PstIMspI_PA	13.96
906	Opata_1860861_PstIMspI_PA	13.96
907	Opata_1891618_PstIMspI_PA	13.96
908	Opata_1916274_PstIMspI_PA	13.96
909	Opata_1920696_PstIMspI_PA	13.96
910	Opata_194506_PstIMspI_PA	13.96
911	Opata_1946256_PstIMspI_PA	13.96
912	Opata_1953102_PstIMspI_PA	13.96
913	Opata_198636_PstIMspI_PA	13.96
914	Opata_2017013_PstIMspI_PA	13.96
915	Opata_2017257_PstIMspI_PA	13.96
916	Opata_2029337_PstIMspI_PA	13.96
917	Opata_2048894_PstIMspI_PA	13.96
918	Opata_2049248_PstIMspI_PA	13.96
919	Opata_2049932_PstIMspI_PA	13.96
920	Opata_2094073_PstIMspI_PA	13.96
921	Opata_2107011_PstIMspI_PA	13.96
922	Opata_2115676_PstIMspI_PA	13.96
923	Opata_2121945_PstIMspI_PA	13.96
924	Opata_213762_PstIMspI_PA	13.96
925	Opata_2140623_PstIMspI_PA	13.96
926	Opata_2164461_PstIMspI_PA	13.96
927	Opata_2167164_PstIMspI_PA	13.96
928	Opata_2180973_PstIMspI_PA	13.96
929	Opata_2199741_PstIMspI_PA	13.96
930	Opata_2219958_PstIMspI_PA	13.96
931	Opata_2221377_PstIMspI_PA	13.96
932	Opata_2300866_PstIMspI_PA	13.96
933	Opata_2308032_PstIMspI_PA	13.96
934	Opata_2312157_PstIMspI_PA	13.96
935	Opata_232447_PstIMspI_PA	13.96
936	Opata_2331156_PstIMspI_PA	13.96
937	Opata_2348959_PstIMspI_PA	13.96
938	Opata_2363092_PstIMspI_PA	13.96
939	Opata_2364714_PstIMspI_PA	13.96
940	Opata_2381874_PstIMspI_PA	13.96
941	Opata_240016_PstIMspI_PA	13.96
942	Opata_2483448_PstIMspI_PA	13.96
943	Opata_2513958_PstIMspI_PA	13.96
944	Opata_2515358_PstIMspI_PA	13.96
945	Opata_2526834_PstIMspI_PA	13.96
946	Opata_2559423_PstIMspI_PA	13.96
947	Opata_2580798_PstIMspI_PA	13.96
948	Opata_2594424_PstIMspI_PA	13.96
949	Opata_2608576_PstIMspI_PA	13.96
950	Opata_2609591_PstIMspI_PA	13.96
951	Opata_2673063_PstIMspI_PA	13.96
952	Opata_2675439_PstIMspI_PA	13.96
953	Opata_2683774_PstIMspI_PA	13.96
954	Opata_2779068_PstIMspI_PA	13.96
955	Opata_2793851_PstIMspI_PA	13.96
956	Opata_2796155_PstIMspI_PA	13.96
957	Opata_2805637_PstIMspI_PA	13.96
958	Opata_2832751_PstIMspI_PA	13.96
959	Opata_2837455_PstIMspI_PA	13.96
960	Opata_2862410_PstIMspI_PA	13.96
961	Opata_2885480_PstIMspI_PA	13.96
962	Opata_2909422_PstIMspI_PA	13.96
963	Opata_293557_PstIMspI_PA	13.96
964	Opata_2955524_PstIMspI_PA	13.96
965	Opata_303065_PstIMspI_PA	13.96
966	Opata_3067606_PstIMspI_PA	13.96
967	Opata_3104097_PstIMspI_PA	13.96
968	Opata_3124213_PstIMspI_PA	13.96
969	Opata_313376_PstIMspI_PA	13.96
970	Opata_3150250_PstIMspI_PA	13.96
971	Opata_3156816_PstIMspI_PA	13.96
972	Opata_3189652_PstIMspI_PA	13.96
973	Opata_3227359_PstIMspI_PA	13.96
974	Opata_3351888_PstIMspI_PA	13.96
975	Opata_3364481_PstIMspI_PA	13.96
976	Opata_337625_PstIMspI_PA	13.96
977	Opata_3397741_PstIMspI_PA	13.96
978	Opata_3408299_PstIMspI_PA	13.96
979	Opata_3441255_PstIMspI_PA	13.96
980	Opata_3455876_PstIMspI_PA	13.96
981	Opata_3487585_PstIMspI_PA	13.96
982	Opata_350761_PstIMspI_PA	13.96
983	Opata_3582259_PstIMspI_PA	13.96
984	Opata_3613690_PstIMspI_PA	13.96
985	Opata_3672189_PstIMspI_PA	13.96
986	Opata_3693435_PstIMspI_PA	13.96
987	Opata_3708350_PstIMspI_PA	13.96
988	Opata_3722906_PstIMspI_PA	13.96
989	Opata_3780150_PstIMspI_PA	13.96
990	Opata_3783430_PstIMspI_PA	13.96
991	Opata_38316_PstIMspI_PA	13.96
992	Opata_3832810_PstIMspI_PA	13.96
993	Opata_3842392_PstIMspI_PA	13.96
994	Opata_3934264_PstIMspI_PA	13.96
995	Opata_3934778_PstIMspI_PA	13.96
996	Opata_3939257_PstIMspI_PA	13.96
997	Opata_3967706_PstIMspI_PA	13.96
998	Opata_3983754_PstIMspI_PA	13.96
999	Opata_3996742_PstIMspI_PA	13.96
1000	Opata_4112145_PstIMspI_PA	13.96
1001	Opata_4114827_PstIMspI_PA	13.96
1002	Opata_425930_PstIMspI_PA	13.96
1003	Opata_484328_PstIMspI_PA	13.96
1004	Opata_496966_PstIMspI_PA	13.96
1005	Opata_507328_PstIMspI_PA	13.96
1006	Opata_508987_PstIMspI_PA	13.96
1007	Opata_564278_PstIMspI_PA	13.96
1008	Opata_589203_PstIMspI_PA	13.96
1009	Opata_605509_PstIMspI_PA	13.96
1010	Opata_615547_PstIMspI_PA	13.96
1011	Opata_618492_PstIMspI_PA	13.96
1012	Opata_61878_PstIMspI_PA	13.96
1013	Opata_622317_PstIMspI_PA	13.96
1014	Opata_639022_PstIMspI_PA	13.96
1015	Opata_647366_PstIMspI_PA	13.96
1016	Opata_662088_PstIMspI_PA	13.96
1017	Opata_677828_PstIMspI_PA	13.96
1018	Opata_695449_PstIMspI_PA	13.96
1019	Opata_695865_PstIMspI_PA	13.96
1020	Opata_779227_PstIMspI_PA	13.96
1021	Opata_80425_PstIMspI_PA	13.96
1022	Opata_825849_PstIMspI_PA	13.96
1023	Opata_857361_PstIMspI_PA	13.96
1024	Opata_864563_PstIMspI_PA	13.96
1025	Opata_867362_PstIMspI_PA	13.96
1026	Opata_903918_PstIMspI_PA	13.96
1027	Opata_904077_PstIMspI_PA	13.96
1028	Opata_913700_PstIMspI_PA	13.96
1029	Opata_917172_PstIMspI_PA	13.96
1030	Opata_949258_PstIMspI_PA	13.96
1031	Opata_456318_37_PstIMseI_SNP	13.96
1032	M6_2619803_PstIMseI_PA	13.96
1033	M6_943836_PstIMseI_PA	13.96
1034	Opata_1033918_PstIMseI_PA	13.96
1035	Opata_1078647_PstIMseI_PA	13.96
1036	Opata_1081409_PstIMseI_PA	13.96
1037	Opata_109786_PstIMseI_PA	13.96
1038	Opata_1099438_PstIMseI_PA	13.96
1039	Opata_1100153_PstIMseI_PA	13.96
1040	Opata_1117823_PstIMseI_PA	13.96
1041	Opata_1230292_PstIMseI_PA	13.96
1042	Opata_1240130_PstIMseI_PA	13.96
1043	Opata_1304188_PstIMseI_PA	13.96
1044	Opata_1335644_PstIMseI_PA	13.96
1045	Opata_149812_PstIMseI_PA	13.96
1046	Opata_1530953_PstIMseI_PA	13.96
1047	Opata_162941_PstIMseI_PA	13.96
1048	Opata_163293_PstIMseI_PA	13.96
1049	Opata_1786271_PstIMseI_PA	13.96
1050	Opata_205838_PstIMseI_PA	13.96
1051	Opata_2075791_PstIMseI_PA	13.96
1052	Opata_2200400_PstIMseI_PA	13.96
1053	Opata_220475_PstIMseI_PA	13.96
1054	Opata_2274900_PstIMseI_PA	13.96
1055	Opata_243182_PstIMseI_PA	13.96
1056	Opata_247131_PstIMseI_PA	13.96
1057	Opata_2686731_PstIMseI_PA	13.96
1058	Opata_2713253_PstIMseI_PA	13.96
1059	Opata_28611_PstIMseI_PA	13.96
1060	Opata_287828_PstIMseI_PA	13.96
1061	Opata_2902958_PstIMseI_PA	13.96
1062	Opata_302602_PstIMseI_PA	13.96
1063	Opata_30482_PstIMseI_PA	13.96
1064	Opata_3073489_PstIMseI_PA	13.96
1065	Opata_317953_PstIMseI_PA	13.96
1066	Opata_319804_PstIMseI_PA	13.96
1067	Opata_344796_PstIMseI_PA	13.96
1068	Opata_359936_PstIMseI_PA	13.96
1069	Opata_368101_PstIMseI_PA	13.96
1070	Opata_381523_PstIMseI_PA	13.96
1071	Opata_3863276_PstIMseI_PA	13.96
1072	Opata_415253_PstIMseI_PA	13.96
1073	Opata_425437_PstIMseI_PA	13.96
1074	Opata_4281811_PstIMseI_PA	13.96
1075	Opata_4305533_PstIMseI_PA	13.96
1076	Opata_4480350_PstIMseI_PA	13.96
1077	Opata_591309_PstIMseI_PA	13.96
1078	Opata_603385_PstIMseI_PA	13.96
1079	Opata_632273_PstIMseI_PA	13.96
1080	Opata_642624_PstIMseI_PA	13.96
1081	Opata_663259_PstIMseI_PA	13.96
1082	Opata_692184_PstIMseI_PA	13.96
1083	Opata_735578_PstIMseI_PA	13.96
1084	Opata_759765_PstIMseI_PA	13.96
1085	Opata_773487_PstIMseI_PA	13.96
1086	Opata_83264_PstIMseI_PA	13.96
1087	Opata_83931_PstIMseI_PA	13.96
1088	Opata_877367_PstIMseI_PA	13.96
1089	Opata_894884_PstIMseI_PA	13.96
1090	Opata_914482_PstIMseI_PA	13.96
1091	Opata_943441_PstIMseI_PA	13.96
1092	Opata_948679_PstIMseI_PA	13.96
1093	Opata_980020_PstIMseI_PA	13.96
1094	Opata_992457_PstIMseI_PA	13.96
1095	M6_2573442_PstIMspI_PA	13.96
1096	Opata_1028108_PstIMspI_PA	13.96
1097	Opata_1032351_PstIMspI_PA	13.96
1098	Opata_1057833_PstIMspI_PA	13.96
1099	Opata_1063572_PstIMspI_PA	13.96
1100	Opata_1184014_PstIMspI_PA	13.96
1101	Opata_1190395_PstIMspI_PA	13.96
1102	Opata_1219058_PstIMspI_PA	13.96
1103	Opata_1219130_PstIMspI_PA	13.96
1104	Opata_1235523_PstIMspI_PA	13.96
1105	Opata_1248170_PstIMspI_PA	13.96
1106	Opata_1249815_PstIMspI_PA	13.96
1107	Opata_130975_PstIMspI_PA	13.96
1108	Opata_1321239_PstIMspI_PA	13.96
1109	Opata_13386_PstIMspI_PA	13.96
1110	Opata_1362823_PstIMspI_PA	13.96
1111	Opata_1413400_PstIMspI_PA	13.96
1112	Opata_1451839_PstIMspI_PA	13.96
1113	Opata_1459949_PstIMspI_PA	13.96
1114	Opata_1469906_PstIMspI_PA	13.96
1115	Opata_1472727_PstIMspI_PA	13.96
1116	Opata_1544729_PstIMspI_PA	13.96
1117	Opata_1569450_PstIMspI_PA	13.96
1118	Opata_1581143_PstIMspI_PA	13.96
1119	Opata_1686104_PstIMspI_PA	13.96
1120	Opata_170734_PstIMspI_PA	13.96
1121	Opata_1715462_PstIMspI_PA	13.96
1122	Opata_1727040_PstIMspI_PA	13.96
1123	Opata_1727719_PstIMspI_PA	13.96
1124	Opata_1728404_PstIMspI_PA	13.96
1125	Opata_1747097_PstIMspI_PA	13.96
1126	Opata_1757363_PstIMspI_PA	13.96
1127	Opata_1759221_PstIMspI_PA	13.96
1128	Opata_1769294_PstIMspI_PA	13.96
1129	Opata_1825255_PstIMspI_PA	13.96
1130	Opata_1842825_PstIMspI_PA	13.96
1131	Opata_1872514_PstIMspI_PA	13.96
1132	Opata_1929746_PstIMspI_PA	13.96
1133	Opata_1954739_PstIMspI_PA	13.96
1134	Opata_1974520_PstIMspI_PA	13.96
1135	Opata_1981429_PstIMspI_PA	13.96
1136	Opata_1990360_PstIMspI_PA	13.96
1137	Opata_2017501_PstIMspI_PA	13.96
1138	Opata_2054386_PstIMspI_PA	13.96
1139	Opata_2078415_PstIMspI_PA	13.96
1140	Opata_2152130_PstIMspI_PA	13.96
1141	Opata_2157836_PstIMspI_PA	13.96
1142	Opata_2160150_PstIMspI_PA	13.96
1143	Opata_2204308_PstIMspI_PA	13.96
1144	Opata_2223383_PstIMspI_PA	13.96
1145	Opata_2315177_PstIMspI_PA	13.96
1146	Opata_2342268_PstIMspI_PA	13.96
1147	Opata_2343900_PstIMspI_PA	13.96
1148	Opata_2379733_PstIMspI_PA	13.96
1149	Opata_2382712_PstIMspI_PA	13.96
1150	Opata_2437370_PstIMspI_PA	13.96
1151	Opata_2448686_PstIMspI_PA	13.96
1152	Opata_258876_PstIMspI_PA	13.96
1153	Opata_2620959_PstIMspI_PA	13.96
1154	Opata_2651673_PstIMspI_PA	13.96
1155	Opata_267479_PstIMspI_PA	13.96
1156	Opata_2719123_PstIMspI_PA	13.96
1157	Opata_275376_PstIMspI_PA	13.96
1158	Opata_2764396_PstIMspI_PA	13.96
1159	Opata_282803_PstIMspI_PA	13.96
1160	Opata_2836924_PstIMspI_PA	13.96
1161	Opata_2876285_PstIMspI_PA	13.96
1162	Opata_2911351_PstIMspI_PA	13.96
1163	Opata_2912264_PstIMspI_PA	13.96
1164	Opata_2919327_PstIMspI_PA	13.96
1165	Opata_2993824_PstIMspI_PA	13.96
1166	Opata_3092105_PstIMspI_PA	13.96
1167	Opata_3114440_PstIMspI_PA	13.96
1168	Opata_3130194_PstIMspI_PA	13.96
1169	Opata_3248279_PstIMspI_PA	13.96
1170	Opata_3257551_PstIMspI_PA	13.96
1171	Opata_3324990_PstIMspI_PA	13.96
1172	Opata_337002_PstIMspI_PA	13.96
1173	Opata_3399473_PstIMspI_PA	13.96
1174	Opata_3431947_PstIMspI_PA	13.96
1175	Opata_3445021_PstIMspI_PA	13.96
1176	Opata_3456046_PstIMspI_PA	13.96
1177	Opata_3578950_PstIMspI_PA	13.96
1178	Opata_3651931_PstIMspI_PA	13.96
1179	Opata_3687469_PstIMspI_PA	13.96
1180	Opata_372131_PstIMspI_PA	13.96
1181	Opata_3869013_PstIMspI_PA	13.96
1182	Opata_3895227_PstIMspI_PA	13.96
1183	Opata_3905587_PstIMspI_PA	13.96
1184	Opata_391450_PstIMspI_PA	13.96
1185	Opata_393209_PstIMspI_PA	13.96
1186	Opata_3935944_PstIMspI_PA	13.96
1187	Opata_3954233_PstIMspI_PA	13.96
1188	Opata_398381_PstIMspI_PA	13.96
1189	Opata_4027911_PstIMspI_PA	13.96
1190	Opata_4136920_PstIMspI_PA	13.96
1191	Opata_4159661_PstIMspI_PA	13.96
1192	Opata_4225852_PstIMspI_PA	13.96
1193	Opata_553748_PstIMspI_PA	13.96
1194	Opata_582634_PstIMspI_PA	13.96
1195	Opata_611055_PstIMspI_PA	13.96
1196	Opata_647678_PstIMspI_PA	13.96
1197	Opata_673467_PstIMspI_PA	13.96
1198	Opata_675634_PstIMspI_PA	13.96
1199	Opata_714485_PstIMspI_PA	13.96
1200	Opata_785639_PstIMspI_PA	13.96
1201	Opata_807478_PstIMspI_PA	13.96
1202	Opata_833215_PstIMspI_PA	13.96
1203	Opata_859360_PstIMspI_PA	13.96
1204	Opata_886113_PstIMspI_PA	13.96
1205	Opata_919367_PstIMspI_PA	13.96
1206	Opata_949950_PstIMspI_PA	13.96
1207	M6_139508_PstIMluI_PA	13.96
1208	M6_1434391_PstIMluI_PA	13.96
1209	M6_1465555_PstIMluI_PA	13.96
1210	M6_1747412_PstIMluI_PA	13.96
1211	M6_267744_PstIMluI_PA	13.96
1212	M6_505092_PstIMluI_PA	13.96
1213	M6_685626_PstIMluI_PA	13.96
1214	Opata_1338374_PstIMluI_PA	13.96
1215	Opata_1567490_PstIMluI_PA	13.96
1216	Opata_1605077_PstIMluI_PA	13.96
1217	Opata_404623_PstIMluI_PA	13.96
1218	Opata_4248_PstIMluI_PA	13.96
1219	Opata_978165_PstIMluI_PA	13.96
1220	M6_1022670_PstIMseI_PA	13.96
1221	M6_1035356_PstIMseI_PA	13.96
1222	M6_1041054_PstIMseI_PA	13.96
1223	M6_1059043_PstIMseI_PA	13.96
1224	M6_1074319_PstIMseI_PA	13.96
1225	M6_1088319_PstIMseI_PA	13.96
1226	M6_1089090_PstIMseI_PA	13.96
1227	M6_1110281_PstIMseI_PA	13.96
1228	M6_1118937_PstIMseI_PA	13.96
1229	M6_114638_PstIMseI_PA	13.96
1230	M6_1182425_PstIMseI_PA	13.96
1231	M6_118254_PstIMseI_PA	13.96
1232	M6_1183937_PstIMseI_PA	13.96
1233	M6_12253_PstIMseI_PA	13.96
1234	M6_125325_PstIMseI_PA	13.96
1235	M6_1282494_PstIMseI_PA	13.96
1236	M6_1301155_PstIMseI_PA	13.96
1237	M6_130453_PstIMseI_PA	13.96
1238	M6_1309724_PstIMseI_PA	13.96
1239	M6_131691_PstIMseI_PA	13.96
1240	M6_1321158_PstIMseI_PA	13.96
1241	M6_1384101_PstIMseI_PA	13.96
1242	M6_1418278_PstIMseI_PA	13.96
1243	M6_146089_PstIMseI_PA	13.96
1244	M6_148350_PstIMseI_PA	13.96
1245	M6_158565_PstIMseI_PA	13.96
1246	M6_1614455_PstIMseI_PA	13.96
1247	M6_1701164_PstIMseI_PA	13.96
1248	M6_1802290_PstIMseI_PA	13.96
1249	M6_182125_PstIMseI_PA	13.96
1250	M6_190574_PstIMseI_PA	13.96
1251	M6_192624_PstIMseI_PA	13.96
1252	M6_198473_PstIMseI_PA	13.96
1253	M6_2019858_PstIMseI_PA	13.96
1254	M6_202733_PstIMseI_PA	13.96
1255	M6_205536_PstIMseI_PA	13.96
1256	M6_217129_PstIMseI_PA	13.96
1257	M6_221697_PstIMseI_PA	13.96
1258	M6_222179_PstIMseI_PA	13.96
1259	M6_226139_PstIMseI_PA	13.96
1260	M6_2282255_PstIMseI_PA	13.96
1261	M6_232501_PstIMseI_PA	13.96
1262	M6_237508_PstIMseI_PA	13.96
1263	M6_2396176_PstIMseI_PA	13.96
1264	M6_2401999_PstIMseI_PA	13.96
1265	M6_246440_PstIMseI_PA	13.96
1266	M6_267040_PstIMseI_PA	13.96
1267	M6_267946_PstIMseI_PA	13.96
1268	M6_278319_PstIMseI_PA	13.96
1269	M6_278768_PstIMseI_PA	13.96
1270	M6_28395_PstIMseI_PA	13.96
1271	M6_2970157_PstIMseI_PA	13.96
1272	M6_29730_PstIMseI_PA	13.96
1273	M6_2988698_PstIMseI_PA	13.96
1274	M6_3070260_PstIMseI_PA	13.96
1275	M6_313162_PstIMseI_PA	13.96
1276	M6_324070_PstIMseI_PA	13.96
1277	M6_3271850_PstIMseI_PA	13.96
1278	M6_3287360_PstIMseI_PA	13.96
1279	M6_3317132_PstIMseI_PA	13.96
1280	M6_3573220_PstIMseI_PA	13.96
1281	M6_359287_PstIMseI_PA	13.96
1282	M6_3691531_PstIMseI_PA	13.96
1283	M6_3869378_PstIMseI_PA	13.96
1284	M6_3925666_PstIMseI_PA	13.96
1285	M6_39810_PstIMseI_PA	13.96
1286	M6_4218043_PstIMseI_PA	13.96
1287	M6_427486_PstIMseI_PA	13.96
1288	M6_431089_PstIMseI_PA	13.96
1289	M6_4457_PstIMseI_PA	13.96
1290	M6_44652_PstIMseI_PA	13.96
1291	M6_473101_PstIMseI_PA	13.96
1292	M6_4908_PstIMseI_PA	13.96
1293	M6_505685_PstIMseI_PA	13.96
1294	M6_515881_PstIMseI_PA	13.96
1295	M6_520905_PstIMseI_PA	13.96
1296	M6_523990_PstIMseI_PA	13.96
1297	M6_529113_PstIMseI_PA	13.96
1298	M6_560850_PstIMseI_PA	13.96
1299	M6_567177_PstIMseI_PA	13.96
1300	M6_603978_PstIMseI_PA	13.96
1301	M6_62627_PstIMseI_PA	13.96
1302	M6_630644_PstIMseI_PA	13.96
1303	M6_633635_PstIMseI_PA	13.96
1304	M6_648787_PstIMseI_PA	13.96
1305	M6_650263_PstIMseI_PA	13.96
1306	M6_653818_PstIMseI_PA	13.96
1307	M6_664326_PstIMseI_PA	13.96
1308	M6_677214_PstIMseI_PA	13.96
1309	M6_683751_PstIMseI_PA	13.96
1310	M6_718716_PstIMseI_PA	13.96
1311	M6_734037_PstIMseI_PA	13.96
1312	M6_752669_PstIMseI_PA	13.96
1313	M6_757102_PstIMseI_PA	13.96
1314	M6_771344_PstIMseI_PA	13.96
1315	M6_781519_PstIMseI_PA	13.96
1316	M6_78258_PstIMseI_PA	13.96
1317	M6_788997_PstIMseI_PA	13.96
1318	M6_81065_PstIMseI_PA	13.96
1319	M6_817389_PstIMseI_PA	13.96
1320	M6_836922_PstIMseI_PA	13.96
1321	M6_877496_PstIMseI_PA	13.96
1322	M6_887943_PstIMseI_PA	13.96
1323	M6_90189_PstIMseI_PA	13.96
1324	M6_92948_PstIMseI_PA	13.96
1325	M6_93860_PstIMseI_PA	13.96
1326	M6_978044_PstIMseI_PA	13.96
1327	M6_99687_PstIMseI_PA	13.96
1328	Opata_1044992_PstIMseI_PA	13.96
1329	Opata_1053648_PstIMseI_PA	13.96
1330	Opata_1088178_PstIMseI_PA	13.96
1331	Opata_122039_PstIMseI_PA	13.96
1332	Opata_134825_PstIMseI_PA	13.96
1333	Opata_198575_PstIMseI_PA	13.96
1334	Opata_205974_PstIMseI_PA	13.96
1335	Opata_24096_PstIMseI_PA	13.96
1336	Opata_249618_PstIMseI_PA	13.96
1337	Opata_2499308_PstIMseI_PA	13.96
1338	Opata_2765600_PstIMseI_PA	13.96
1339	Opata_30464_PstIMseI_PA	13.96
1340	Opata_3087125_PstIMseI_PA	13.96
1341	Opata_309056_PstIMseI_PA	13.96
1342	Opata_3165172_PstIMseI_PA	13.96
1343	Opata_317_PstIMseI_PA	13.96
1344	Opata_34334_PstIMseI_PA	13.96
1345	Opata_357735_PstIMseI_PA	13.96
1346	Opata_36948_PstIMseI_PA	13.96
1347	Opata_373960_PstIMseI_PA	13.96
1348	Opata_376854_PstIMseI_PA	13.96
1349	Opata_4228004_PstIMseI_PA	13.96
1350	Opata_43309_PstIMseI_PA	13.96
1351	Opata_433643_PstIMseI_PA	13.96
1352	Opata_4452246_PstIMseI_PA	13.96
1353	Opata_450431_PstIMseI_PA	13.96
1354	Opata_464909_PstIMseI_PA	13.96
1355	Opata_469081_PstIMseI_PA	13.96
1356	Opata_543686_PstIMseI_PA	13.96
1357	Opata_562435_PstIMseI_PA	13.96
1358	Opata_577249_PstIMseI_PA	13.96
1359	Opata_727400_PstIMseI_PA	13.96
1360	Opata_728392_PstIMseI_PA	13.96
1361	Opata_94434_PstIMseI_PA	13.96
1362	Opata_992811_PstIMseI_PA	13.96
1363	M6_1011927_PstIMspI_PA	13.96
1364	M6_1043287_PstIMspI_PA	13.96
1365	M6_108309_PstIMspI_PA	13.96
1366	M6_1084553_PstIMspI_PA	13.96
1367	M6_1087009_PstIMspI_PA	13.96
1368	M6_1166340_PstIMspI_PA	13.96
1369	M6_1252021_PstIMspI_PA	13.96
1370	M6_1306733_PstIMspI_PA	13.96
1371	M6_1315326_PstIMspI_PA	13.96
1372	M6_1318799_PstIMspI_PA	13.96
1373	M6_1431112_PstIMspI_PA	13.96
1374	M6_145714_PstIMspI_PA	13.96
1375	M6_1493068_PstIMspI_PA	13.96
1376	M6_1493149_PstIMspI_PA	13.96
1377	M6_1508255_PstIMspI_PA	13.96
1378	M6_1547215_PstIMspI_PA	13.96
1379	M6_1595603_PstIMspI_PA	13.96
1380	M6_1619169_PstIMspI_PA	13.96
1381	M6_1624195_PstIMspI_PA	13.96
1382	M6_1632642_PstIMspI_PA	13.96
1383	M6_1692056_PstIMspI_PA	13.96
1384	M6_173644_PstIMspI_PA	13.96
1385	M6_1759465_PstIMspI_PA	13.96
1386	M6_1783190_PstIMspI_PA	13.96
1387	M6_1898415_PstIMspI_PA	13.96
1388	M6_1974660_PstIMspI_PA	13.96
1389	M6_198672_PstIMspI_PA	13.96
1390	M6_2005037_PstIMspI_PA	13.96
1391	M6_2005136_PstIMspI_PA	13.96
1392	M6_2092555_PstIMspI_PA	13.96
1393	M6_210654_PstIMspI_PA	13.96
1394	M6_2160474_PstIMspI_PA	13.96
1395	M6_216878_PstIMspI_PA	13.96
1396	M6_2269349_PstIMspI_PA	13.96
1397	M6_2277916_PstIMspI_PA	13.96
1398	M6_2291577_PstIMspI_PA	13.96
1399	M6_23002_PstIMspI_PA	13.96
1400	M6_2326798_PstIMspI_PA	13.96
1401	M6_2370828_PstIMspI_PA	13.96
1402	M6_2529527_PstIMspI_PA	13.96
1403	M6_2608641_PstIMspI_PA	13.96
1404	M6_2619299_PstIMspI_PA	13.96
1405	M6_26736_PstIMspI_PA	13.96
1406	M6_2709929_PstIMspI_PA	13.96
1407	M6_2733107_PstIMspI_PA	13.96
1408	M6_2750677_PstIMspI_PA	13.96
1409	M6_2935917_PstIMspI_PA	13.96
1410	M6_2955907_PstIMspI_PA	13.96
1411	M6_2984436_PstIMspI_PA	13.96
1412	M6_3001156_PstIMspI_PA	13.96
1413	M6_3002489_PstIMspI_PA	13.96
1414	M6_3043044_PstIMspI_PA	13.96
1415	M6_3092497_PstIMspI_PA	13.96
1416	M6_3176672_PstIMspI_PA	13.96
1417	M6_3209098_PstIMspI_PA	13.96
1418	M6_3228940_PstIMspI_PA	13.96
1419	M6_3314807_PstIMspI_PA	13.96
1420	M6_3388118_PstIMspI_PA	13.96
1421	M6_353140_PstIMspI_PA	13.96
1422	M6_354877_PstIMspI_PA	13.96
1423	M6_355530_PstIMspI_PA	13.96
1424	M6_382166_PstIMspI_PA	13.96
1425	M6_384940_PstIMspI_PA	13.96
1426	M6_393216_PstIMspI_PA	13.96
1427	M6_397083_PstIMspI_PA	13.96
1428	M6_405815_PstIMspI_PA	13.96
1429	M6_407557_PstIMspI_PA	13.96
1430	M6_41727_PstIMspI_PA	13.96
1431	M6_43958_PstIMspI_PA	13.96
1432	M6_44465_PstIMspI_PA	13.96
1433	M6_474384_PstIMspI_PA	13.96
1434	M6_485855_PstIMspI_PA	13.96
1435	M6_523836_PstIMspI_PA	13.96
1436	M6_532841_PstIMspI_PA	13.96
1437	M6_536180_PstIMspI_PA	13.96
1438	M6_566735_PstIMspI_PA	13.96
1439	M6_594931_PstIMspI_PA	13.96
1440	M6_60845_PstIMspI_PA	13.96
1441	M6_646641_PstIMspI_PA	13.96
1442	M6_648795_PstIMspI_PA	13.96
1443	M6_672823_PstIMspI_PA	13.96
1444	M6_683386_PstIMspI_PA	13.96
1445	M6_720517_PstIMspI_PA	13.96
1446	M6_753247_PstIMspI_PA	13.96
1447	M6_7628_PstIMspI_PA	13.96
1448	M6_767398_PstIMspI_PA	13.96
1449	M6_774712_PstIMspI_PA	13.96
1450	M6_775069_PstIMspI_PA	13.96
1451	M6_781528_PstIMspI_PA	13.96
1452	M6_791829_PstIMspI_PA	13.96
1453	M6_794143_PstIMspI_PA	13.96
1454	M6_806499_PstIMspI_PA	13.96
1455	M6_822629_PstIMspI_PA	13.96
1456	M6_848704_PstIMspI_PA	13.96
1457	M6_870291_PstIMspI_PA	13.96
1458	M6_88009_PstIMspI_PA	13.96
1459	M6_881692_PstIMspI_PA	13.96
1460	M6_886359_PstIMspI_PA	13.96
1461	M6_890996_PstIMspI_PA	13.96
1462	M6_944174_PstIMspI_PA	13.96
1463	M6_954373_PstIMspI_PA	13.96
1464	M6_97503_PstIMspI_PA	13.96
1465	M6_979020_PstIMspI_PA	13.96
1466	Opata_1227883_PstIMspI_PA	13.96
1467	Opata_13700_PstIMspI_PA	13.96
1468	Opata_152661_PstIMspI_PA	13.96
1469	Opata_158851_PstIMspI_PA	13.96
1470	Opata_1630591_PstIMspI_PA	13.96
1471	Opata_164298_PstIMspI_PA	13.96
1472	Opata_166901_PstIMspI_PA	13.96
1473	Opata_171572_PstIMspI_PA	13.96
1474	Opata_18092_PstIMspI_PA	13.96
1475	Opata_18855_PstIMspI_PA	13.96
1476	Opata_2051133_PstIMspI_PA	13.96
1477	Opata_212404_PstIMspI_PA	13.96
1478	Opata_222230_PstIMspI_PA	13.96
1479	Opata_223093_PstIMspI_PA	13.96
1480	Opata_223677_PstIMspI_PA	13.96
1481	Opata_224386_PstIMspI_PA	13.96
1482	Opata_2327779_PstIMspI_PA	13.96
1483	Opata_234484_PstIMspI_PA	13.96
1484	Opata_2396791_PstIMspI_PA	13.96
1485	Opata_2430955_PstIMspI_PA	13.96
1486	Opata_2529416_PstIMspI_PA	13.96
1487	Opata_2597392_PstIMspI_PA	13.96
1488	Opata_2608677_PstIMspI_PA	13.96
1489	Opata_2614227_PstIMspI_PA	13.96
1490	Opata_266559_PstIMspI_PA	13.96
1491	Opata_2802802_PstIMspI_PA	13.96
1492	Opata_2858183_PstIMspI_PA	13.96
1493	Opata_29423_PstIMspI_PA	13.96
1494	Opata_2965484_PstIMspI_PA	13.96
1495	Opata_3161602_PstIMspI_PA	13.96
1496	Opata_329316_PstIMspI_PA	13.96
1497	Opata_3433_PstIMspI_PA	13.96
1498	Opata_3770551_PstIMspI_PA	13.96
1499	Opata_3903812_PstIMspI_PA	13.96
1500	Opata_400241_PstIMspI_PA	13.96
1501	Opata_43492_PstIMspI_PA	13.96
1502	Opata_48590_PstIMspI_PA	13.96
1503	Opata_50335_PstIMspI_PA	13.96
1504	Opata_507380_PstIMspI_PA	13.96
1505	Opata_538074_PstIMspI_PA	13.96
1506	Opata_610216_PstIMspI_PA	13.96
1507	Opata_611037_PstIMspI_PA	13.96
1508	Opata_629417_PstIMspI_PA	13.96
1509	Opata_694034_PstIMspI_PA	13.96
1510	Opata_735860_PstIMspI_PA	13.96
1511	Opata_7850_PstIMspI_PA	13.96
1512	Opata_78511_PstIMspI_PA	13.96
1513	Opata_84129_PstIMspI_PA	13.96
1514	Opata_905988_PstIMspI_PA	13.96
1515	M6_118407_PstIMluI_PA	13.96
1516	M6_1394076_PstIMluI_PA	13.96
1517	M6_579440_PstIMluI_PA	13.96
1518	M6_718044_PstIMluI_PA	13.96
1519	M6_99421_PstIMluI_PA	13.96
1520	M6_112794_PstIMseI_PA	13.96
1521	M6_1208154_PstIMseI_PA	13.96
1522	M6_1246310_PstIMseI_PA	13.96
1523	M6_125208_PstIMseI_PA	13.96
1524	M6_1305190_PstIMseI_PA	13.96
1525	M6_1399551_PstIMseI_PA	13.96
1526	M6_141899_PstIMseI_PA	13.96
1527	M6_17821_PstIMseI_PA	13.96
1528	M6_2025721_PstIMseI_PA	13.96
1529	M6_206449_PstIMseI_PA	13.96
1530	M6_2232087_PstIMseI_PA	13.96
1531	M6_2403547_PstIMseI_PA	13.96
1532	M6_2468185_PstIMseI_PA	13.96
1533	M6_268958_PstIMseI_PA	13.96
1534	M6_29155_PstIMseI_PA	13.96
1535	M6_293544_PstIMseI_PA	13.96
1536	M6_2958480_PstIMseI_PA	13.96
1537	M6_315090_PstIMseI_PA	13.96
1538	M6_344884_PstIMseI_PA	13.96
1539	M6_351163_PstIMseI_PA	13.96
1540	M6_365620_PstIMseI_PA	13.96
1541	M6_367386_PstIMseI_PA	13.96
1542	M6_375246_PstIMseI_PA	13.96
1543	M6_375963_PstIMseI_PA	13.96
1544	M6_402842_PstIMseI_PA	13.96
1545	M6_41386_PstIMseI_PA	13.96
1546	M6_4296772_PstIMseI_PA	13.96
1547	M6_440420_PstIMseI_PA	13.96
1548	M6_457403_PstIMseI_PA	13.96
1549	M6_496571_PstIMseI_PA	13.96
1550	M6_52325_PstIMseI_PA	13.96
1551	M6_553259_PstIMseI_PA	13.96
1552	M6_557120_PstIMseI_PA	13.96
1553	M6_705847_PstIMseI_PA	13.96
1554	M6_724846_PstIMseI_PA	13.96
1555	M6_72975_PstIMseI_PA	13.96
1556	M6_735990_PstIMseI_PA	13.96
1557	M6_739036_PstIMseI_PA	13.96
1558	M6_79931_PstIMseI_PA	13.96
1559	M6_913392_PstIMseI_PA	13.96
1560	M6_972812_PstIMseI_PA	13.96
1561	Opata_518041_PstIMseI_PA	13.96
1562	Opata_804674_PstIMseI_PA	13.96
1563	M6_10293_PstIMspI_PA	13.96
1564	M6_1059939_PstIMspI_PA	13.96
1565	M6_111123_PstIMspI_PA	13.96
1566	M6_1117025_PstIMspI_PA	13.96
1567	M6_1177058_PstIMspI_PA	13.96
1568	M6_1229643_PstIMspI_PA	13.96
1569	M6_1383064_PstIMspI_PA	13.96
1570	M6_1653576_PstIMspI_PA	13.96
1571	M6_1813275_PstIMspI_PA	13.96
1572	M6_1830593_PstIMspI_PA	13.96
1573	M6_1860975_PstIMspI_PA	13.96
1574	M6_1940883_PstIMspI_PA	13.96
1575	M6_2035506_PstIMspI_PA	13.96
1576	M6_2078969_PstIMspI_PA	13.96
1577	M6_2101466_PstIMspI_PA	13.96
1578	M6_2154044_PstIMspI_PA	13.96
1579	M6_2214933_PstIMspI_PA	13.96
1580	M6_2286096_PstIMspI_PA	13.96
1581	M6_2374214_PstIMspI_PA	13.96
1582	M6_2383839_PstIMspI_PA	13.96
1583	M6_2577102_PstIMspI_PA	13.96
1584	M6_2656761_PstIMspI_PA	13.96
1585	M6_2668925_PstIMspI_PA	13.96
1586	M6_2782048_PstIMspI_PA	13.96
1587	M6_2798722_PstIMspI_PA	13.96
1588	M6_3076802_PstIMspI_PA	13.96
1589	M6_313935_PstIMspI_PA	13.96
1590	M6_3219648_PstIMspI_PA	13.96
1591	M6_3443925_PstIMspI_PA	13.96
1592	M6_347691_PstIMspI_PA	13.96
1593	M6_3522461_PstIMspI_PA	13.96
1594	M6_356345_PstIMspI_PA	13.96
1595	M6_383528_PstIMspI_PA	13.96
1596	M6_390429_PstIMspI_PA	13.96
1597	M6_423096_PstIMspI_PA	13.96
1598	M6_450377_PstIMspI_PA	13.96
1599	M6_459906_PstIMspI_PA	13.96
1600	M6_466552_PstIMspI_PA	13.96
1601	M6_522105_PstIMspI_PA	13.96
1602	M6_540413_PstIMspI_PA	13.96
1603	M6_590293_PstIMspI_PA	13.96
1604	M6_608862_PstIMspI_PA	13.96
1605	M6_623302_PstIMspI_PA	13.96
1606	M6_624107_PstIMspI_PA	13.96
1607	M6_641269_PstIMspI_PA	13.96
1608	M6_697898_PstIMspI_PA	13.96
1609	M6_719343_PstIMspI_PA	13.96
1610	M6_731649_PstIMspI_PA	13.96
1611	M6_750994_PstIMspI_PA	13.96
1612	M6_840464_PstIMspI_PA	13.96
1613	Opata_162032_PstIMspI_PA	13.96
1614	Opata_1659602_PstIMspI_PA	13.96
1615	Opata_178155_PstIMspI_PA	13.96
1616	Opata_3345403_PstIMspI_PA	13.96
1617	Opata_404679_PstIMspI_PA	13.96
1618	Opata_98283_PstIMspI_PA	13.96
1619	M6_1013548_PstIMseI_PA	13.96
1620	M6_1234570_PstIMseI_PA	13.96
1621	M6_1384357_PstIMseI_PA	13.96
1622	M6_1396592_PstIMseI_PA	13.96
1623	M6_149892_PstIMseI_PA	13.96
1624	M6_2054534_PstIMseI_PA	13.96
1625	M6_214313_PstIMseI_PA	13.96
1626	M6_2348336_PstIMseI_PA	13.96
1627	M6_2625382_PstIMseI_PA	13.96
1628	M6_2765357_PstIMseI_PA	13.96
1629	M6_310450_PstIMseI_PA	13.96
1630	M6_3338666_PstIMseI_PA	13.96
1631	M6_36979_PstIMseI_PA	13.96
1632	M6_378751_PstIMseI_PA	13.96
1633	M6_3800088_PstIMseI_PA	13.96
1634	M6_3810505_PstIMseI_PA	13.96
1635	M6_4170186_PstIMseI_PA	13.96
1636	M6_470700_PstIMseI_PA	13.96
1637	M6_509082_PstIMseI_PA	13.96
1638	M6_616697_PstIMseI_PA	13.96
1639	M6_62414_PstIMseI_PA	13.96
1640	M6_788690_PstIMseI_PA	13.96
1641	M6_973376_PstIMseI_PA	13.96
1642	Opata_1166059_PstIMseI_PA	13.96
1643	Opata_180686_PstIMseI_PA	13.96
1644	Opata_197071_PstIMseI_PA	13.96
1645	Opata_902143_PstIMseI_PA	13.96
1646	Opata_951260_PstIMseI_PA	13.96
1647	M6_1002461_PstIMspI_PA	13.96
1648	M6_1058951_PstIMspI_PA	13.96
1649	M6_1066731_PstIMspI_PA	13.96
1650	M6_1084380_PstIMspI_PA	13.96
1651	M6_1125342_PstIMspI_PA	13.96
1652	M6_1168070_PstIMspI_PA	13.96
1653	M6_1261177_PstIMspI_PA	13.96
1654	M6_1323129_PstIMspI_PA	13.96
1655	M6_1343478_PstIMspI_PA	13.96
1656	M6_1366496_PstIMspI_PA	13.96
1657	M6_1464291_PstIMspI_PA	13.96
1658	M6_1632522_PstIMspI_PA	13.96
1659	M6_1656171_PstIMspI_PA	13.96
1660	M6_1706960_PstIMspI_PA	13.96
1661	M6_1756807_PstIMspI_PA	13.96
1662	M6_1757426_PstIMspI_PA	13.96
1663	M6_2100978_PstIMspI_PA	13.96
1664	M6_2203410_PstIMspI_PA	13.96
1665	M6_2266100_PstIMspI_PA	13.96
1666	M6_2379621_PstIMspI_PA	13.96
1667	M6_2419612_PstIMspI_PA	13.96
1668	M6_2469986_PstIMspI_PA	13.96
1669	M6_2487895_PstIMspI_PA	13.96
1670	M6_2671314_PstIMspI_PA	13.96
1671	M6_2714546_PstIMspI_PA	13.96
1672	M6_2871671_PstIMspI_PA	13.96
1673	M6_3020449_PstIMspI_PA	13.96
1674	M6_3060959_PstIMspI_PA	13.96
1675	M6_3174028_PstIMspI_PA	13.96
1676	M6_317514_PstIMspI_PA	13.96
1677	M6_3233512_PstIMspI_PA	13.96
1678	M6_3270507_PstIMspI_PA	13.96
1679	M6_328661_PstIMspI_PA	13.96
1680	M6_3299391_PstIMspI_PA	13.96
1681	M6_3391631_PstIMspI_PA	13.96
1682	M6_357023_PstIMspI_PA	13.96
1683	M6_371559_PstIMspI_PA	13.96
1684	M6_380324_PstIMspI_PA	13.96
1685	M6_389812_PstIMspI_PA	13.96
1686	M6_394489_PstIMspI_PA	13.96
1687	M6_420753_PstIMspI_PA	13.96
1688	M6_491172_PstIMspI_PA	13.96
1689	M6_502074_PstIMspI_PA	13.96
1690	M6_517130_PstIMspI_PA	13.96
1691	M6_527113_PstIMspI_PA	13.96
1692	M6_541473_PstIMspI_PA	13.96
1693	M6_544009_PstIMspI_PA	13.96
1694	M6_558481_PstIMspI_PA	13.96
1695	M6_571190_PstIMspI_PA	13.96
1696	M6_583369_PstIMspI_PA	13.96
1697	M6_645290_PstIMspI_PA	13.96
1698	M6_666796_PstIMspI_PA	13.96
1699	M6_694880_PstIMspI_PA	13.96
1700	M6_749319_PstIMspI_PA	13.96
1701	M6_766661_PstIMspI_PA	13.96
1702	M6_774132_PstIMspI_PA	13.96
1703	M6_863775_PstIMspI_PA	13.96
1704	M6_889211_PstIMspI_PA	13.96
1705	Opata_102320_PstIMspI_PA	13.96
1706	Opata_113837_PstIMspI_PA	13.96
1707	Opata_1405610_PstIMspI_PA	13.96
1708	Opata_2136742_PstIMspI_PA	13.96
1709	Opata_69550_PstIMspI_PA	13.96
1710	Opata_90622_PstIMspI_PA	13.96
1711	M6_1166570_PstIMseI_PA	13.96
1712	M6_1457565_PstIMseI_PA	13.96
1713	M6_3692308_PstIMseI_PA	13.96
1714	M6_843206_PstIMseI_PA	13.96
1715	M6_860262_PstIMseI_PA	13.96
1716	M6_99500_PstIMseI_PA	13.96
1717	Opata_1169645_PstIMseI_PA	13.96
1718	Opata_1187507_PstIMseI_PA	13.96
1719	Opata_1259049_PstIMseI_PA	13.96
1720	Opata_1290101_PstIMseI_PA	13.96
1721	Opata_2033086_PstIMseI_PA	13.96
1722	Opata_2264680_PstIMseI_PA	13.96
1723	Opata_267111_PstIMseI_PA	13.96
1724	Opata_3093435_PstIMseI_PA	13.96
1725	Opata_368826_PstIMseI_PA	13.96
1726	Opata_652450_PstIMseI_PA	13.96
1727	Opata_660904_PstIMseI_PA	13.96
1728	Opata_717578_PstIMseI_PA	13.96
1729	Opata_759188_PstIMseI_PA	13.96
1730	Opata_791166_PstIMseI_PA	13.96
1731	Opata_99944_PstIMseI_PA	13.96
1732	Opata_1146809_PstIMspI_PA	13.96
1733	Opata_1662858_PstIMspI_PA	13.96
1734	Opata_2305867_PstIMspI_PA	13.96
1735	Opata_249252_PstIMspI_PA	13.96
1736	Opata_2537180_PstIMspI_PA	13.96
1737	Opata_2823283_PstIMspI_PA	13.96
1738	Opata_2930524_PstIMspI_PA	13.96
1739	Opata_352908_PstIMspI_PA	13.96
1740	Opata_3575977_PstIMspI_PA	13.96
1741	Opata_3739182_PstIMspI_PA	13.96
1742	Opata_4264872_PstIMspI_PA	13.96
1743	Opata_474814_PstIMspI_PA	13.96
1744	M6_2720705_PstIMluI_PA	13.96
1745	M6_947772_PstIMluI_PA	13.96
1746	Opata_1592815_PstIMluI_PA	13.96
1747	Opata_1951217_PstIMluI_PA	13.96
1748	M6_1046175_PstIMseI_PA	13.96
1749	M6_1052141_PstIMseI_PA	13.96
1750	M6_1153275_PstIMseI_PA	13.96
1751	M6_1294160_PstIMseI_PA	13.96
1752	M6_1389392_PstIMseI_PA	13.96
1753	M6_148272_PstIMseI_PA	13.96
1754	M6_1851006_PstIMseI_PA	13.96
1755	M6_2159313_PstIMseI_PA	13.96
1756	M6_246775_PstIMseI_PA	13.96
1757	M6_259707_PstIMseI_PA	13.96
1758	M6_3066398_PstIMseI_PA	13.96
1759	M6_3142191_PstIMseI_PA	13.96
1760	M6_322380_PstIMseI_PA	13.96
1761	M6_3785178_PstIMseI_PA	13.96
1762	M6_4125568_PstIMseI_PA	13.96
1763	M6_437649_PstIMseI_PA	13.96
1764	M6_476218_PstIMseI_PA	13.96
1765	M6_490322_PstIMseI_PA	13.96
1766	M6_72709_PstIMseI_PA	13.96
1767	M6_755093_PstIMseI_PA	13.96
1768	M6_807428_PstIMseI_PA	13.96
1769	M6_997381_PstIMseI_PA	13.96
1770	Opata_1015410_PstIMseI_PA	13.96
1771	Opata_1022428_PstIMseI_PA	13.96
1772	Opata_1079695_PstIMseI_PA	13.96
1773	Opata_1153124_PstIMseI_PA	13.96
1774	Opata_1211772_PstIMseI_PA	13.96
1775	Opata_14767_PstIMseI_PA	13.96
1776	Opata_163384_PstIMseI_PA	13.96
1777	Opata_16610_PstIMseI_PA	13.96
1778	Opata_1828700_PstIMseI_PA	13.96
1779	Opata_2215324_PstIMseI_PA	13.96
1780	Opata_2232916_PstIMseI_PA	13.96
1781	Opata_2291573_PstIMseI_PA	13.96
1782	Opata_2323995_PstIMseI_PA	13.96
1783	Opata_2396097_PstIMseI_PA	13.96
1784	Opata_2800911_PstIMseI_PA	13.96
1785	Opata_327257_PstIMseI_PA	13.96
1786	Opata_333320_PstIMseI_PA	13.96
1787	Opata_375319_PstIMseI_PA	13.96
1788	Opata_3862775_PstIMseI_PA	13.96
1789	Opata_404253_PstIMseI_PA	13.96
1790	Opata_4319659_PstIMseI_PA	13.96
1791	Opata_443349_PstIMseI_PA	13.96
1792	Opata_44518_PstIMseI_PA	13.96
1793	Opata_4473618_PstIMseI_PA	13.96
1794	Opata_492907_PstIMseI_PA	13.96
1795	Opata_503696_PstIMseI_PA	13.96
1796	Opata_531939_PstIMseI_PA	13.96
1797	Opata_606527_PstIMseI_PA	13.96
1798	Opata_611574_PstIMseI_PA	13.96
1799	Opata_626073_PstIMseI_PA	13.96
1800	Opata_626596_PstIMseI_PA	13.96
1801	Opata_650714_PstIMseI_PA	13.96
1802	Opata_651675_PstIMseI_PA	13.96
1803	Opata_676768_PstIMseI_PA	13.96
1804	Opata_69671_PstIMseI_PA	13.96
1805	Opata_825081_PstIMseI_PA	13.96
1806	Opata_838599_PstIMseI_PA	13.96
1807	Opata_838825_PstIMseI_PA	13.96
1808	Opata_974243_PstIMseI_PA	13.96
1809	M6_1095270_PstIMspI_PA	13.96
1810	M6_1165568_PstIMspI_PA	13.96
1811	M6_1229305_PstIMspI_PA	13.96
1812	M6_1269327_PstIMspI_PA	13.96
1813	M6_1329422_PstIMspI_PA	13.96
1814	M6_1343442_PstIMspI_PA	13.96
1815	M6_1437436_PstIMspI_PA	13.96
1816	M6_1510481_PstIMspI_PA	13.96
1817	M6_1715655_PstIMspI_PA	13.96
1818	M6_1964902_PstIMspI_PA	13.96
1819	M6_2149079_PstIMspI_PA	13.96
1820	M6_2195094_PstIMspI_PA	13.96
1821	M6_2386974_PstIMspI_PA	13.96
1822	M6_2390332_PstIMspI_PA	13.96
1823	M6_245476_PstIMspI_PA	13.96
1824	M6_2533322_PstIMspI_PA	13.96
1825	M6_2594355_PstIMspI_PA	13.96
1826	M6_268616_PstIMspI_PA	13.96
1827	M6_2688458_PstIMspI_PA	13.96
1828	M6_3089940_PstIMspI_PA	13.96
1829	M6_3386020_PstIMspI_PA	13.96
1830	M6_3528475_PstIMspI_PA	13.96
1831	M6_424773_PstIMspI_PA	13.96
1832	M6_450726_PstIMspI_PA	13.96
1833	M6_455006_PstIMspI_PA	13.96
1834	M6_475193_PstIMspI_PA	13.96
1835	M6_518604_PstIMspI_PA	13.96
1836	M6_541038_PstIMspI_PA	13.96
1837	M6_621419_PstIMspI_PA	13.96
1838	M6_662592_PstIMspI_PA	13.96
1839	M6_68536_PstIMspI_PA	13.96
1840	M6_845658_PstIMspI_PA	13.96
1841	M6_857370_PstIMspI_PA	13.96
1842	Opata_1099475_PstIMspI_PA	13.96
1843	Opata_1154008_PstIMspI_PA	13.96
1844	Opata_1191730_PstIMspI_PA	13.96
1845	Opata_1316315_PstIMspI_PA	13.96
1846	Opata_1323125_PstIMspI_PA	13.96
1847	Opata_1361371_PstIMspI_PA	13.96
1848	Opata_1378756_PstIMspI_PA	13.96
1849	Opata_1482335_PstIMspI_PA	13.96
1850	Opata_1520393_PstIMspI_PA	13.96
1851	Opata_1539199_PstIMspI_PA	13.96
1852	Opata_170922_PstIMspI_PA	13.96
1853	Opata_1772672_PstIMspI_PA	13.96
1854	Opata_1810072_PstIMspI_PA	13.96
1855	Opata_1833937_PstIMspI_PA	13.96
1856	Opata_1942591_PstIMspI_PA	13.96
1857	Opata_1987092_PstIMspI_PA	13.96
1858	Opata_2047800_PstIMspI_PA	13.96
1859	Opata_2056702_PstIMspI_PA	13.96
1860	Opata_2133354_PstIMspI_PA	13.96
1861	Opata_2160081_PstIMspI_PA	13.96
1862	Opata_2176747_PstIMspI_PA	13.96
1863	Opata_2194865_PstIMspI_PA	13.96
1864	Opata_2353613_PstIMspI_PA	13.96
1865	Opata_2405085_PstIMspI_PA	13.96
1866	Opata_2462243_PstIMspI_PA	13.96
1867	Opata_2487484_PstIMspI_PA	13.96
1868	Opata_2617465_PstIMspI_PA	13.96
1869	Opata_270961_PstIMspI_PA	13.96
1870	Opata_280029_PstIMspI_PA	13.96
1871	Opata_2804186_PstIMspI_PA	13.96
1872	Opata_2807882_PstIMspI_PA	13.96
1873	Opata_2898749_PstIMspI_PA	13.96
1874	Opata_2952775_PstIMspI_PA	13.96
1875	Opata_2956483_PstIMspI_PA	13.96
1876	Opata_3051207_PstIMspI_PA	13.96
1877	Opata_3072325_PstIMspI_PA	13.96
1878	Opata_3101118_PstIMspI_PA	13.96
1879	Opata_3139180_PstIMspI_PA	13.96
1880	Opata_3174260_PstIMspI_PA	13.96
1881	Opata_3175282_PstIMspI_PA	13.96
1882	Opata_3196062_PstIMspI_PA	13.96
1883	Opata_3247455_PstIMspI_PA	13.96
1884	Opata_3278349_PstIMspI_PA	13.96
1885	Opata_332506_PstIMspI_PA	13.96
1886	Opata_342757_PstIMspI_PA	13.96
1887	Opata_3477701_PstIMspI_PA	13.96
1888	Opata_3497200_PstIMspI_PA	13.96
1889	Opata_3543264_PstIMspI_PA	13.96
1890	Opata_3615361_PstIMspI_PA	13.96
1891	Opata_3681648_PstIMspI_PA	13.96
1892	Opata_3731713_PstIMspI_PA	13.96
1893	Opata_3766102_PstIMspI_PA	13.96
1894	Opata_3773781_PstIMspI_PA	13.96
1895	Opata_3788623_PstIMspI_PA	13.96
1896	Opata_3859784_PstIMspI_PA	13.96
1897	Opata_3878986_PstIMspI_PA	13.96
1898	Opata_390360_PstIMspI_PA	13.96
1899	Opata_3907500_PstIMspI_PA	13.96
1900	Opata_394925_PstIMspI_PA	13.96
1901	Opata_396165_PstIMspI_PA	13.96
1902	Opata_3966358_PstIMspI_PA	13.96
1903	Opata_4056081_PstIMspI_PA	13.96
1904	Opata_4072420_PstIMspI_PA	13.96
1905	Opata_4076706_PstIMspI_PA	13.96
1906	Opata_4138913_PstIMspI_PA	13.96
1907	Opata_4141628_PstIMspI_PA	13.96
1908	Opata_4187558_PstIMspI_PA	13.96
1909	Opata_4225885_PstIMspI_PA	13.96
1910	Opata_450643_PstIMspI_PA	13.96
1911	Opata_537376_PstIMspI_PA	13.96
1912	Opata_547356_PstIMspI_PA	13.96
1913	Opata_575886_PstIMspI_PA	13.96
1914	Opata_583510_PstIMspI_PA	13.96
1915	Opata_819117_PstIMspI_PA	13.96
1916	Opata_871584_PstIMspI_PA	13.96
1917	Opata_890377_PstIMspI_PA	13.96
1918	Opata_906561_PstIMspI_PA	13.96
1919	Opata_928360_PstIMspI_PA	13.96
1920	Opata_937629_PstIMspI_PA	13.96
1921	Opata_95067_PstIMspI_PA	13.96
1922	Opata_970670_PstIMspI_PA	13.96
1923	M6_2493697_PstIMseI_PA	13.96
1924	M6_3666004_PstIMseI_PA	13.96
1925	M6_842333_PstIMseI_PA	13.96
1926	Opata_190064_PstIMseI_PA	13.96
1927	Opata_281499_PstIMseI_PA	13.96
1928	M6_1540763_PstIMspI_PA	13.96
1929	M6_2358299_PstIMspI_PA	13.96
1930	M6_2899760_PstIMspI_PA	13.96
1931	M6_3031302_PstIMspI_PA	13.96
1932	M6_3515323_PstIMspI_PA	13.96
1933	M6_600580_PstIMspI_PA	13.96
1934	Opata_16241_PstIMspI_PA	13.96
1935	Opata_2799961_PstIMspI_PA	13.96
1936	Opata_3251017_PstIMspI_PA	13.96
1937	M6_361227_PstIMseI_PA	13.96
1938	Opata_2449453_PstIMspI_PA	13.96
1939	Opata_575992_PstIMseI_PA	13.96
1940	M6_2418833_PstIMspI_PA	13.96
1941	Opata_1010734_PstIMspI_PA	13.96
1942	M6_1385496_PstIMspI_PA	13.96
1943	M6_559271_PstIMspI_PA	13.96
1944	Opata_3118005_PstIMspI_PA	13.96
1945	M6_1420996_PstIMspI_PA	13.96
1946	Opata_3757785_PstIMspI_PA	13.96
1947	Opata_1385493_PstIMspI_PA	13.96
1948	1150471	14.02
1949	2257740	14.02
1950	3025158	14.02
1951	3936255	14.02
1952	3956768	14.02
1953	4003567	14.02
1954	4005342	14.02
1955	4910828	14.02
1956	4991486	14.02
1957	4992399	14.02
1958	6030419	14.02
1959	1117341	14.06
1960	2277948	14.06
1961	3385259	14.06
1962	3954679	14.06
1963	5360635	14.06
1964	5582269	14.06
1965	1237218	14.07
1966	1238908	14.07
1967	1239486	14.07
1968	2300585	14.07
1969	2307689	14.07
1970	3937315	14.07
1971	3951957	14.07
1972	3958635	14.07
1973	4009657	14.07
1974	4396847	14.07
1975	4398142	14.07
1976	4398413	14.07
1977	4989262	14.07
1978	4990178	14.07
1979	4990573	14.07
1980	4990593	14.07
1981	4992698	14.07
1982	7335856	14.07
1983	1163021	14.08
1984	985229	14.12
1985	1093199	14.12
1986	1132294	14.12
1987	3935591	14.12
1988	1252809	14.14
1989	wPt-9928	14.22
1990	wPt-4868	14.22
1991	1051729	14.26
1992	1122702	14.26
1993	1138254	14.26
1994	1140071	14.26
1995	1244572	14.26
1996	1256343	14.26
1997	1381884	14.26
1998	3023400	14.26
1999	1050860	14.28
[truncated: 21,620 more rows]

## Sheet: 3B
Loci Number	Marker	Centimorgans	Meta-QTL 1	Meta-QTL 2	Meta-QTL 3	Meta-QTL 4	Meta-QTL 5
1	P78/M92.3	0
2	Tdurum_contig10352_373	0
3	RAC875_rep_c99885_100	1.03
4	Xfba189a	2
5	M21/P76.3	3
6	Excalibur_c20277_436	3.51
7	Xbcd907	3.6
8	P78/M43.11	4
9	RAC875_c27986_1460	4.54
10	RAC875_rep_c111781_146	4.76
11	Xpsr345.1	5
12	XWB075j	5
13	XWB133j	5
14	XWB147j	5
15	XgpwE11a	5
16	Xpsr913	5
17	BS00026471_51	5.79
18	Tdurum_contig57914_1156	5.79
19	Tdurum_contig57914_1144	5.79
20	CAP11_c5660_100	5.79
21	Kukri_c64588_274	5.86
22	GENE-0559_171	5.86
23	Tdurum_contig9514_807	5.86
24	Tdurum_contig7623_695	5.86
25	Tdurum_contig44344_346	5.86
26	Tdurum_contig3507_103	5.86
27	Tdurum_contig24552_508	5.86
28	RFL_Contig3626_521	5.86
29	RFL_Contig2549_565	5.86
30	RAC875_s120635_196	5.86
31	RAC875_c51781_771	5.86
32	RAC875_c43871_478	5.86
33	RAC875_c32005_247	5.86
34	RAC875_c29367_314	5.86
35	RAC875_c13670_62	5.86
36	RAC875_c13385_1268	5.86
37	Kukri_c17082_519	5.86
38	Kukri_c17082_378	5.86
39	Kukri_c12401_2258	5.86
40	BobWhite_c4864_326	5.86
41	GENE-1743_853	5.86
42	GENE-1743_274	5.86
43	Excalibur_c6782_253	5.86
44	Excalibur_c44342_74	5.86
45	Excalibur_c3031_59	5.86
46	Excalibur_c25566_423	5.86
47	Excalibur_c25566_1000	5.86
48	CAP12_rep_c3868_270	5.86
49	CAP12_c3789_177	5.86
50	BS00094406_51	5.86
51	BS00080136_51	5.86
52	TA001137-1058	5.98
53	RAC875_rep_c111781_179	5.98
54	IAAV2929	5.98
55	XE3M3	6
56	P78/M59.2	6
57	Xbarc180	6.5
58	Excalibur_rep_c114249_187	6.56
59	Xgwm389	7
60	Xfbb147.1	7
61	XMXE8M3m	7
62	Xbcd907.1	7
63	Stb2	7
64	BS00011904_51	7.46
65	wsnp_JD_c5170_6293946	8.27
66	Tdurum_contig49804_392	8.46
67	BS00001335_51	8.46
68	Excalibur_c11601_231	8.46
69	Tdurum_contig47506_251	8.5
70	RAC875_c30148_90	8.59
71	Kukri_c32803_150	8.59
72	wsnp_Ex_c30368_39293223	8.61
73	wsnp_Ex_c44375_50444756	8.61
74	wsnp_Ra_c5532_9788185	8.61
75	wsnp_Ex_c7780_13254349	8.61
76	RFL_Contig3008_1370	8.64
77	RAC875_rep_c69171_92	8.95
78	BobWhite_c8796_307	8.95
79	wsnp_BE446462D_Ta_2_1	8.96
80	wsnp_BE446462D_Ta_2_3	8.96
81	wsnp_Ex_c30368_39293103	8.96
82	Xfbb147a	9
83	XksuG30a	9
84	Xbarc75	9.1
85	QSng.sfr-3B	10
86	Sr2	10
87	Xwmc430	10.8
88	Xgwm533a	12
89	Xfba190.2	12
90	Xfbb156a	12
91	Xgwm533.1	12.2
92	Xfba190	12.2
93	Xwmc674	12.2
94	1067255	13.4
95	1233878	13.4
96	1271135	13.4
97	Xfba311	13.9
98	XksuG53	13.9
99	1115561	14.05
100	3956685	14.15
101	1204188	14.47
102	2263961	14.47
103	1127901	14.82
104	1210547	14.82
105	1213030	14.82
106	1216223	14.82
107	2254240	14.82
108	3021415	14.82
109	3385237	14.82
110	3533089	14.82
111	3533198	14.82
112	3938438	14.82
113	2367812	14.98	No_phys_pos
114	1400825	15.17	6071503
115	1002215	15.32	No_phys_pos
116	1120573	15.38	No_phys_pos
117	3024855	15.4	5184968
118	Xbarc133	15.7	No_phys_pos
119	381889	15.97	12362051
120	Xbarc147	16.2	7104979.5 Mb at CS
121	sr2	16.56	No_phys_pos
122	M6_1423674_PstIMluI_PA	16.56
123	M6_369846_PstIMluI_PA	16.56
124	M6_46041_PstIMluI_PA	16.56
125	M6_639009_PstIMluI_PA	16.56
126	M6_1015546_PstIMseI_PA	16.56
127	M6_1212859_PstIMseI_PA	16.56
128	M6_1434100_PstIMseI_PA	16.56
129	M6_3298409_PstIMseI_PA	16.56
130	M6_330544_PstIMseI_PA	16.56
131	M6_34428_PstIMseI_PA	16.56
132	M6_526591_PstIMseI_PA	16.56
133	M6_663146_PstIMseI_PA	16.56
134	M6_92445_PstIMseI_PA	16.56
135	M6_958855_PstIMseI_PA	16.56
136	Opata_2230444_PstIMseI_PA	16.56
137	Opata_3790102_PstIMseI_PA	16.56
138	Opata_447549_PstIMseI_PA	16.56
139	M6_1204616_PstIMspI_PA	16.56
140	M6_1611042_PstIMspI_PA	16.56
141	M6_1669454_PstIMspI_PA	16.56
142	M6_1745213_PstIMspI_PA	16.56
143	M6_1817716_PstIMspI_PA	16.56
144	M6_1908678_PstIMspI_PA	16.56
145	M6_2015711_PstIMspI_PA	16.56
146	M6_2024684_PstIMspI_PA	16.56
147	M6_2039768_PstIMspI_PA	16.56
148	M6_2139796_PstIMspI_PA	16.56
149	M6_2397525_PstIMspI_PA	16.56
150	M6_2404338_PstIMspI_PA	16.56
151	M6_2406494_PstIMspI_PA	16.56
152	M6_2817594_PstIMspI_PA	16.56
153	M6_3182288_PstIMspI_PA	16.56
154	M6_3349035_PstIMspI_PA	16.56
155	M6_3393519_PstIMspI_PA	16.56
156	M6_3572039_PstIMspI_PA	16.56
157	M6_638642_PstIMspI_PA	16.56
158	M6_723541_PstIMspI_PA	16.56
159	M6_810746_PstIMspI_PA	16.56
160	Opata_1002999_PstIMspI_PA	16.56
161	Opata_1046685_11_PstIMluI_SNP	16.56
162	Opata_1046685_21_PstIMluI_SNP	16.56
163	Opata_1210095_14_PstIMseI_SNP	16.56
164	Opata_3560048_58_PstIMseI_SNP	16.56
165	Opata_964081_7_PstIMseI_SNP	16.56
166	Opata_1699703_89_PstIMspI_SNP	16.56
167	Opata_197212_6_PstIMspI_SNP	16.56
168	Opata_3133055_19_PstIMspI_SNP	16.56
169	Opata_3629570_79_PstIMspI_SNP	16.56
170	Opata_462494_51_PstIMspI_SNP	16.56
171	Opata_529110_41_PstIMspI_SNP	16.56
172	M6_142247_PstIMseI_PA	16.56
173	M6_468544_PstIMseI_PA	16.56
174	M6_426205_PstIMspI_PA	16.56
175	M6_3249387_PstIMspI_PA	16.56
176	M6_325791_PstIMspI_PA	16.56
177	M6_414432_PstIMspI_PA	16.56
178	M6_571390_PstIMspI_PA	16.56
179	M6_582836_PstIMspI_PA	16.56
180	M6_1172574_PstIMseI_PA	16.56
181	M6_276296_PstIMseI_PA	16.56
182	M6_726025_PstIMseI_PA	16.56
183	M6_1587891_PstIMspI_PA	16.56
184	M6_79120_PstIMluI_PA	16.56
185	M6_100257_PstIMseI_PA	16.56
186	M6_1056907_PstIMseI_PA	16.56
187	M6_113684_PstIMseI_PA	16.56
188	M6_115447_PstIMseI_PA	16.56
189	M6_121302_PstIMseI_PA	16.56
190	M6_1253483_PstIMseI_PA	16.56
191	M6_1280749_PstIMseI_PA	16.56
192	M6_1309943_PstIMseI_PA	16.56
193	M6_21943_PstIMseI_PA	16.56
194	M6_2268566_PstIMseI_PA	16.56
195	M6_283209_PstIMseI_PA	16.56
196	M6_292816_PstIMseI_PA	16.56
197	M6_293383_PstIMseI_PA	16.56
198	M6_319717_PstIMseI_PA	16.56
199	M6_355708_PstIMseI_PA	16.56
200	M6_3666306_PstIMseI_PA	16.56
201	M6_503558_PstIMseI_PA	16.56
202	M6_588108_PstIMseI_PA	16.56
203	M6_661258_PstIMseI_PA	16.56
204	M6_687502_PstIMseI_PA	16.56
205	M6_79037_PstIMseI_PA	16.56
206	M6_82034_PstIMseI_PA	16.56
207	M6_85364_PstIMseI_PA	16.56
208	M6_889555_PstIMseI_PA	16.56
209	Opata_904559_PstIMseI_PA	16.56
210	M6_1773288_PstIMspI_PA	16.56
211	M6_1948496_PstIMspI_PA	16.56
212	M6_2118511_PstIMspI_PA	16.56
213	M6_2173138_PstIMspI_PA	16.56
214	M6_2178351_PstIMspI_PA	16.56
215	M6_2181787_PstIMspI_PA	16.56
216	M6_229216_PstIMspI_PA	16.56
217	M6_2731279_PstIMspI_PA	16.56
218	M6_2882909_PstIMspI_PA	16.56
219	M6_3085389_PstIMspI_PA	16.56
220	M6_527958_PstIMspI_PA	16.56
221	M6_52858_PstIMspI_PA	16.56
222	M6_778743_PstIMspI_PA	16.56
223	Opata_1250378_PstIMspI_PA	16.56
224	Opata_1341980_PstIMspI_PA	16.56
225	Opata_2003014_PstIMspI_PA	16.56
226	Opata_2201607_PstIMspI_PA	16.56
227	Opata_2430285_PstIMspI_PA	16.56
228	Opata_3247912_PstIMspI_PA	16.56
229	Opata_3781480_PstIMspI_PA	16.56
230	Opata_3950355_PstIMspI_PA	16.56
231	Opata_4069492_PstIMspI_PA	16.56
232	Opata_495733_PstIMspI_PA	16.56
233	Opata_768079_PstIMspI_PA	16.56
234	Opata_2171210_63_PstIMseI_SNP	16.56
235	Opata_487108_7_PstIMseI_SNP	16.56
236	Opata_3215015_69_PstIMspI_SNP	16.56
237	M6_116590_PstIMseI_PA	16.56
238	M6_443525_PstIMseI_PA	16.56
239	M6_2282167_PstIMspI_PA	16.56
240	M6_2297305_PstIMspI_PA	16.56
241	M6_535780_PstIMspI_PA	16.56
242	Opata_12742_PstIMspI_PA	16.56
243	Opata_3923036_PstIMspI_PA	16.56
244	M6_1827109_PstIMluI_PA	16.56
245	M6_5019_PstIMluI_PA	16.56
246	M6_58782_PstIMluI_PA	16.56
247	M6_957134_PstIMluI_PA	16.56
248	M6_1097307_PstIMseI_PA	16.56
249	M6_112472_PstIMseI_PA	16.56
250	M6_1143883_PstIMseI_PA	16.56
251	M6_1302393_PstIMseI_PA	16.56
252	M6_1473343_PstIMseI_PA	16.56
253	M6_16311_PstIMseI_PA	16.56
254	M6_218825_PstIMseI_PA	16.56
255	M6_2290286_PstIMseI_PA	16.56
256	M6_2371551_PstIMseI_PA	16.56
257	M6_2482018_PstIMseI_PA	16.56
258	M6_31816_PstIMseI_PA	16.56
259	M6_3718974_PstIMseI_PA	16.56
260	M6_4170532_PstIMseI_PA	16.56
261	M6_422120_PstIMseI_PA	16.56
262	M6_604906_PstIMseI_PA	16.56
263	M6_85816_PstIMseI_PA	16.56
264	M6_93339_PstIMseI_PA	16.56
265	M6_974021_PstIMseI_PA	16.56
266	Opata_1444830_PstIMseI_PA	16.56
267	Opata_612411_PstIMseI_PA	16.56
268	Opata_667054_PstIMseI_PA	16.56
269	M6_323390_PstIMspI_PA	16.56
270	M6_3389394_PstIMspI_PA	16.56
271	M6_641981_PstIMspI_PA	16.56
272	Opata_2833692_PstIMspI_PA	16.56
273	Opata_4033560_PstIMspI_PA	16.56
274	Opata_579139_PstIMspI_PA	16.56
275	M6_1154897_PstIMseI_PA	16.56
276	M6_1172605_PstIMseI_PA	16.56
277	M6_1270785_PstIMseI_PA	16.56
278	M6_132151_PstIMseI_PA	16.56
279	M6_1448433_PstIMseI_PA	16.56
280	M6_1966983_PstIMseI_PA	16.56
281	M6_209757_PstIMseI_PA	16.56
282	M6_236970_PstIMseI_PA	16.56
283	M6_262634_PstIMseI_PA	16.56
284	M6_266740_PstIMseI_PA	16.56
285	M6_313915_PstIMseI_PA	16.56
286	M6_317048_PstIMseI_PA	16.56
287	M6_334015_PstIMseI_PA	16.56
288	M6_416737_PstIMseI_PA	16.56
289	M6_454429_PstIMseI_PA	16.56
290	M6_608715_PstIMseI_PA	16.56
291	M6_639735_PstIMseI_PA	16.56
292	M6_680794_PstIMseI_PA	16.56
293	M6_732494_PstIMseI_PA	16.56
294	M6_775860_PstIMseI_PA	16.56
295	M6_872327_PstIMseI_PA	16.56
296	M6_99744_PstIMseI_PA	16.56
297	M6_1066945_PstIMspI_PA	16.56
298	M6_1161364_PstIMspI_PA	16.56
299	M6_1442066_PstIMspI_PA	16.56
300	M6_2616031_PstIMspI_PA	16.56
301	M6_2665309_PstIMspI_PA	16.56
302	M6_3509074_PstIMspI_PA	16.56
303	M6_484757_PstIMspI_PA	16.56
304	M6_504993_PstIMspI_PA	16.56
305	M6_598130_PstIMspI_PA	16.56
306	M6_780114_PstIMspI_PA	16.56
307	M6_912082_PstIMspI_PA	16.56
308	Opata_4053217_PstIMspI_PA	16.56
309	Opata_842023_PstIMspI_PA	16.56
310	M6_1012479_PstIMluI_PA	16.56
311	M6_1204987_PstIMluI_PA	16.56
312	M6_126768_PstIMluI_PA	16.56
313	M6_14279_PstIMluI_PA	16.56
314	M6_1480784_PstIMluI_PA	16.56
315	M6_1633964_PstIMluI_PA	16.56
316	M6_1011046_PstIMseI_PA	16.56
317	M6_1019022_PstIMseI_PA	16.56
318	M6_102695_PstIMseI_PA	16.56
319	M6_104990_PstIMseI_PA	16.56
320	M6_1103892_PstIMseI_PA	16.56
321	M6_1112283_PstIMseI_PA	16.56
322	M6_1114121_PstIMseI_PA	16.56
323	M6_113956_PstIMseI_PA	16.56
324	M6_1143116_PstIMseI_PA	16.56
325	M6_1154262_PstIMseI_PA	16.56
326	M6_117938_PstIMseI_PA	16.56
327	M6_118273_PstIMseI_PA	16.56
328	M6_119746_PstIMseI_PA	16.56
329	M6_120053_PstIMseI_PA	16.56
330	M6_123592_PstIMseI_PA	16.56
331	M6_130258_PstIMseI_PA	16.56
332	M6_1305953_PstIMseI_PA	16.56
333	M6_1374139_PstIMseI_PA	16.56
334	M6_1417594_PstIMseI_PA	16.56
335	M6_1464469_PstIMseI_PA	16.56
336	M6_1517476_PstIMseI_PA	16.56
337	M6_158543_PstIMseI_PA	16.56
338	M6_160297_PstIMseI_PA	16.56
339	M6_162260_PstIMseI_PA	16.56
340	M6_162509_PstIMseI_PA	16.56
341	M6_173947_PstIMseI_PA	16.56
342	M6_194666_PstIMseI_PA	16.56
343	M6_211862_PstIMseI_PA	16.56
344	M6_221970_PstIMseI_PA	16.56
345	M6_2266_PstIMseI_PA	16.56
346	M6_236102_PstIMseI_PA	16.56
347	M6_264643_PstIMseI_PA	16.56
348	M6_2716818_PstIMseI_PA	16.56
349	M6_27175_PstIMseI_PA	16.56
350	M6_272577_PstIMseI_PA	16.56
351	M6_2821015_PstIMseI_PA	16.56
352	M6_2824421_PstIMseI_PA	16.56
353	M6_288550_PstIMseI_PA	16.56
354	M6_3090999_PstIMseI_PA	16.56
355	M6_31954_PstIMseI_PA	16.56
356	M6_332106_PstIMseI_PA	16.56
357	M6_342523_PstIMseI_PA	16.56
358	M6_378320_PstIMseI_PA	16.56
359	M6_3973924_PstIMseI_PA	16.56
360	M6_403221_PstIMseI_PA	16.56
361	M6_41064_PstIMseI_PA	16.56
362	M6_425354_PstIMseI_PA	16.56
363	M6_439250_PstIMseI_PA	16.56
364	M6_501410_PstIMseI_PA	16.56
365	M6_57428_PstIMseI_PA	16.56
366	M6_575243_PstIMseI_PA	16.56
367	M6_606578_PstIMseI_PA	16.56
368	M6_62118_PstIMseI_PA	16.56
369	M6_638108_PstIMseI_PA	16.56
370	M6_64871_PstIMseI_PA	16.56
371	M6_67474_PstIMseI_PA	16.56
372	M6_705236_PstIMseI_PA	16.56
373	M6_735347_PstIMseI_PA	16.56
374	M6_76161_PstIMseI_PA	16.56
375	M6_765252_PstIMseI_PA	16.56
376	M6_786452_PstIMseI_PA	16.56
377	M6_789111_PstIMseI_PA	16.56
378	M6_81262_PstIMseI_PA	16.56
379	M6_861315_PstIMseI_PA	16.56
380	M6_87076_PstIMseI_PA	16.56
381	M6_88520_PstIMseI_PA	16.56
382	M6_890179_PstIMseI_PA	16.56
383	M6_902407_PstIMseI_PA	16.56
384	M6_90421_PstIMseI_PA	16.56
385	M6_914650_PstIMseI_PA	16.56
386	M6_918472_PstIMseI_PA	16.56
387	M6_992299_PstIMseI_PA	16.56
388	Opata_106319_PstIMseI_PA	16.56
389	Opata_155374_PstIMseI_PA	16.56
390	Opata_24153_PstIMseI_PA	16.56
391	Opata_285904_PstIMseI_PA	16.56
392	Opata_292543_PstIMseI_PA	16.56
393	Opata_37420_PstIMseI_PA	16.56
394	Opata_3905799_PstIMseI_PA	16.56
395	Opata_629342_PstIMseI_PA	16.56
396	Opata_876237_PstIMseI_PA	16.56
397	M6_1071861_PstIMspI_PA	16.56
398	M6_1291949_PstIMspI_PA	16.56
399	M6_1312772_PstIMspI_PA	16.56
400	M6_131966_PstIMspI_PA	16.56
401	M6_1413662_PstIMspI_PA	16.56
402	M6_1418662_PstIMspI_PA	16.56
403	M6_1431139_PstIMspI_PA	16.56
404	M6_1448932_PstIMspI_PA	16.56
405	M6_1451106_PstIMspI_PA	16.56
406	M6_14601_PstIMspI_PA	16.56
407	M6_1535265_PstIMspI_PA	16.56
408	M6_1554371_PstIMspI_PA	16.56
409	M6_159964_PstIMspI_PA	16.56
410	M6_1647600_PstIMspI_PA	16.56
411	M6_1657160_PstIMspI_PA	16.56
412	M6_1665791_PstIMspI_PA	16.56
413	M6_1711757_PstIMspI_PA	16.56
414	M6_1826193_PstIMspI_PA	16.56
415	M6_1881874_PstIMspI_PA	16.56
416	M6_2013514_PstIMspI_PA	16.56
417	M6_2127901_PstIMspI_PA	16.56
418	M6_2164895_PstIMspI_PA	16.56
419	M6_2173253_PstIMspI_PA	16.56
420	M6_221742_PstIMspI_PA	16.56
421	M6_222272_PstIMspI_PA	16.56
422	M6_2352033_PstIMspI_PA	16.56
423	M6_2355864_PstIMspI_PA	16.56
424	M6_2373828_PstIMspI_PA	16.56
425	M6_244055_PstIMspI_PA	16.56
426	M6_2613021_PstIMspI_PA	16.56
427	M6_2647644_PstIMspI_PA	16.56
428	M6_2942010_PstIMspI_PA	16.56
429	M6_296625_PstIMspI_PA	16.56
430	M6_297273_PstIMspI_PA	16.56
431	M6_302499_PstIMspI_PA	16.56
432	M6_3207372_PstIMspI_PA	16.56
433	M6_323514_PstIMspI_PA	16.56
434	M6_3314766_PstIMspI_PA	16.56
435	M6_332561_PstIMspI_PA	16.56
436	M6_336642_PstIMspI_PA	16.56
437	M6_3410177_PstIMspI_PA	16.56
438	M6_357805_PstIMspI_PA	16.56
439	M6_379399_PstIMspI_PA	16.56
440	M6_382384_PstIMspI_PA	16.56
441	M6_383511_PstIMspI_PA	16.56
442	M6_396414_PstIMspI_PA	16.56
443	M6_451726_PstIMspI_PA	16.56
444	M6_452529_PstIMspI_PA	16.56
445	M6_489125_PstIMspI_PA	16.56
446	M6_509330_PstIMspI_PA	16.56
447	M6_531383_PstIMspI_PA	16.56
448	M6_560154_PstIMspI_PA	16.56
449	M6_574804_PstIMspI_PA	16.56
450	M6_668343_PstIMspI_PA	16.56
451	M6_677228_PstIMspI_PA	16.56
452	M6_682140_PstIMspI_PA	16.56
453	M6_716971_PstIMspI_PA	16.56
454	M6_750941_PstIMspI_PA	16.56
455	M6_771621_PstIMspI_PA	16.56
456	M6_77421_PstIMspI_PA	16.56
457	M6_791941_PstIMspI_PA	16.56
458	M6_837768_PstIMspI_PA	16.56
459	M6_906652_PstIMspI_PA	16.56
460	M6_953006_PstIMspI_PA	16.56
461	M6_989681_PstIMspI_PA	16.56
462	Opata_1588644_PstIMspI_PA	16.56
463	Opata_1595280_PstIMspI_PA	16.56
464	Opata_1651705_PstIMspI_PA	16.56
465	Opata_1791931_PstIMspI_PA	16.56
466	Opata_1906762_PstIMspI_PA	16.56
467	Opata_1970861_PstIMspI_PA	16.56
468	Opata_2139515_PstIMspI_PA	16.56
469	Opata_2403404_PstIMspI_PA	16.56
470	Opata_2527135_PstIMspI_PA	16.56
471	Opata_2533816_PstIMspI_PA	16.56
472	Opata_2678376_PstIMspI_PA	16.56
473	Opata_2750285_PstIMspI_PA	16.56
474	Opata_343113_PstIMspI_PA	16.56
475	Opata_3540722_PstIMspI_PA	16.56
476	Opata_3575751_PstIMspI_PA	16.56
477	Opata_3908027_PstIMspI_PA	16.56
478	Opata_4210971_PstIMspI_PA	16.56
479	Opata_4215571_PstIMspI_PA	16.56
480	Opata_808696_PstIMspI_PA	16.56
481	Opata_831711_PstIMspI_PA	16.56
482	M6_1924357_PstIMluI_PA	16.56
483	M6_2073333_PstIMluI_PA	16.56
484	M6_27273_PstIMluI_PA	16.56
485	M6_50751_PstIMluI_PA	16.56
486	M6_56123_PstIMluI_PA	16.56
487	M6_100329_PstIMseI_PA	16.56
488	M6_1014097_PstIMseI_PA	16.56
489	M6_1019977_PstIMseI_PA	16.56
490	M6_10199_PstIMseI_PA	16.56
491	M6_106551_PstIMseI_PA	16.56
492	M6_1109439_PstIMseI_PA	16.56
493	M6_1139274_PstIMseI_PA	16.56
494	M6_115293_PstIMseI_PA	16.56
495	M6_1156341_PstIMseI_PA	16.56
496	M6_11822_PstIMseI_PA	16.56
497	M6_1196951_PstIMseI_PA	16.56
498	M6_125694_PstIMseI_PA	16.56
499	M6_1283257_PstIMseI_PA	16.56
500	M6_131235_PstIMseI_PA	16.56
501	M6_1314983_PstIMseI_PA	16.56
502	M6_1328399_PstIMseI_PA	16.56
503	M6_1333522_PstIMseI_PA	16.56
504	M6_1409310_PstIMseI_PA	16.56
505	M6_141086_PstIMseI_PA	16.56
506	M6_143273_PstIMseI_PA	16.56
507	M6_1434909_PstIMseI_PA	16.56
508	M6_15790_PstIMseI_PA	16.56
509	M6_16001_PstIMseI_PA	16.56
510	M6_16105_PstIMseI_PA	16.56
511	M6_165266_PstIMseI_PA	16.56
512	M6_166796_PstIMseI_PA	16.56
513	M6_1670636_PstIMseI_PA	16.56
514	M6_177527_PstIMseI_PA	16.56
515	M6_17858_PstIMseI_PA	16.56
516	M6_1857378_PstIMseI_PA	16.56
517	M6_190931_PstIMseI_PA	16.56
518	M6_199507_PstIMseI_PA	16.56
519	M6_20047_PstIMseI_PA	16.56
520	M6_206789_PstIMseI_PA	16.56
521	M6_213352_PstIMseI_PA	16.56
522	M6_214721_PstIMseI_PA	16.56
523	M6_222204_PstIMseI_PA	16.56
524	M6_234405_PstIMseI_PA	16.56
525	M6_239053_PstIMseI_PA	16.56
526	M6_2419215_PstIMseI_PA	16.56
527	M6_242026_PstIMseI_PA	16.56
528	M6_24450_PstIMseI_PA	16.56
529	M6_2526110_PstIMseI_PA	16.56
530	M6_253347_PstIMseI_PA	16.56
531	M6_26473_PstIMseI_PA	16.56
532	M6_272314_PstIMseI_PA	16.56
533	M6_2725195_PstIMseI_PA	16.56
534	M6_277604_PstIMseI_PA	16.56
535	M6_320729_PstIMseI_PA	16.56
536	M6_329167_PstIMseI_PA	16.56
537	M6_33032_PstIMseI_PA	16.56
538	M6_3330271_PstIMseI_PA	16.56
539	M6_3350123_PstIMseI_PA	16.56
540	M6_345948_PstIMseI_PA	16.56
541	M6_346355_PstIMseI_PA	16.56
542	M6_3509665_PstIMseI_PA	16.56
543	M6_377326_PstIMseI_PA	16.56
544	M6_38681_PstIMseI_PA	16.56
545	M6_3908703_PstIMseI_PA	16.56
546	M6_408444_PstIMseI_PA	16.56
547	M6_411503_PstIMseI_PA	16.56
548	M6_416260_PstIMseI_PA	16.56
549	M6_42130_PstIMseI_PA	16.56
550	M6_424853_PstIMseI_PA	16.56
551	M6_429221_PstIMseI_PA	16.56
552	M6_444199_PstIMseI_PA	16.56
553	M6_461781_PstIMseI_PA	16.56
554	M6_479679_PstIMseI_PA	16.56
555	M6_480080_PstIMseI_PA	16.56
556	M6_483833_PstIMseI_PA	16.56
557	M6_501840_PstIMseI_PA	16.56
558	M6_50752_PstIMseI_PA	16.56
559	M6_510364_PstIMseI_PA	16.56
560	M6_51814_PstIMseI_PA	16.56
561	M6_518396_PstIMseI_PA	16.56
562	M6_535612_PstIMseI_PA	16.56
563	M6_544736_PstIMseI_PA	16.56
564	M6_546543_PstIMseI_PA	16.56
565	M6_568607_PstIMseI_PA	16.56
566	M6_579559_PstIMseI_PA	16.56
567	M6_582889_PstIMseI_PA	16.56
568	M6_595627_PstIMseI_PA	16.56
569	M6_59709_PstIMseI_PA	16.56
570	M6_598939_PstIMseI_PA	16.56
571	M6_609127_PstIMseI_PA	16.56
572	M6_60930_PstIMseI_PA	16.56
573	M6_625750_PstIMseI_PA	16.56
574	M6_638196_PstIMseI_PA	16.56
575	M6_644405_PstIMseI_PA	16.56
576	M6_661659_PstIMseI_PA	16.56
577	M6_691422_PstIMseI_PA	16.56
578	M6_698191_PstIMseI_PA	16.56
579	M6_718499_PstIMseI_PA	16.56
580	M6_755195_PstIMseI_PA	16.56
581	M6_788428_PstIMseI_PA	16.56
582	M6_806728_PstIMseI_PA	16.56
583	M6_81685_PstIMseI_PA	16.56
584	M6_830506_PstIMseI_PA	16.56
585	M6_830553_PstIMseI_PA	16.56
586	M6_839956_PstIMseI_PA	16.56
587	M6_85649_PstIMseI_PA	16.56
588	M6_87536_PstIMseI_PA	16.56
589	M6_879131_PstIMseI_PA	16.56
590	M6_885226_PstIMseI_PA	16.56
591	M6_896889_PstIMseI_PA	16.56
592	M6_91081_PstIMseI_PA	16.56
593	M6_939001_PstIMseI_PA	16.56
594	M6_939014_PstIMseI_PA	16.56
595	M6_953787_PstIMseI_PA	16.56
596	Opata_1928845_PstIMseI_PA	16.56
597	Opata_207500_PstIMseI_PA	16.56
598	Opata_267634_PstIMseI_PA	16.56
599	Opata_2766689_PstIMseI_PA	16.56
600	Opata_3528189_PstIMseI_PA	16.56
601	Opata_387051_PstIMseI_PA	16.56
602	Opata_388197_PstIMseI_PA	16.56
603	Opata_3889818_PstIMseI_PA	16.56
604	Opata_411730_PstIMseI_PA	16.56
605	Opata_552875_PstIMseI_PA	16.56
606	M6_1006252_PstIMspI_PA	16.56
607	M6_106808_PstIMspI_PA	16.56
608	M6_1119720_PstIMspI_PA	16.56
609	M6_1128088_PstIMspI_PA	16.56
610	M6_1171779_PstIMspI_PA	16.56
611	M6_117731_PstIMspI_PA	16.56
612	M6_1205491_PstIMspI_PA	16.56
613	M6_1302798_PstIMspI_PA	16.56
614	M6_1308628_PstIMspI_PA	16.56
615	M6_1332689_PstIMspI_PA	16.56
616	M6_133526_PstIMspI_PA	16.56
617	M6_13387_PstIMspI_PA	16.56
618	M6_1379435_PstIMspI_PA	16.56
619	M6_1394183_PstIMspI_PA	16.56
620	M6_1404194_PstIMspI_PA	16.56
621	M6_1409708_PstIMspI_PA	16.56
622	M6_1475793_PstIMspI_PA	16.56
623	M6_1495183_PstIMspI_PA	16.56
624	M6_15627_PstIMspI_PA	16.56
625	M6_1603291_PstIMspI_PA	16.56
626	M6_1707025_PstIMspI_PA	16.56
627	M6_171727_PstIMspI_PA	16.56
628	M6_1775934_PstIMspI_PA	16.56
629	M6_1823319_PstIMspI_PA	16.56
630	M6_186502_PstIMspI_PA	16.56
631	M6_1871181_PstIMspI_PA	16.56
632	M6_1960622_PstIMspI_PA	16.56
633	M6_1971176_PstIMspI_PA	16.56
634	M6_204121_PstIMspI_PA	16.56
635	M6_2067183_PstIMspI_PA	16.56
636	M6_2076887_PstIMspI_PA	16.56
637	M6_2224657_PstIMspI_PA	16.56
638	M6_2346426_PstIMspI_PA	16.56
639	M6_2357705_PstIMspI_PA	16.56
640	M6_2363692_PstIMspI_PA	16.56
641	M6_237767_PstIMspI_PA	16.56
642	M6_2385353_PstIMspI_PA	16.56
643	M6_247710_PstIMspI_PA	16.56
644	M6_252383_PstIMspI_PA	16.56
645	M6_252509_PstIMspI_PA	16.56
646	M6_2646544_PstIMspI_PA	16.56
647	M6_2682105_PstIMspI_PA	16.56
648	M6_2710238_PstIMspI_PA	16.56
649	M6_2788047_PstIMspI_PA	16.56
650	M6_2981976_PstIMspI_PA	16.56
651	M6_298600_PstIMspI_PA	16.56
652	M6_3073744_PstIMspI_PA	16.56
653	M6_3093139_PstIMspI_PA	16.56
654	M6_3330292_PstIMspI_PA	16.56
655	M6_338212_PstIMspI_PA	16.56
656	M6_338330_PstIMspI_PA	16.56
657	M6_339297_PstIMspI_PA	16.56
658	M6_347397_PstIMspI_PA	16.56
659	M6_3581547_PstIMspI_PA	16.56
660	M6_3606736_PstIMspI_PA	16.56
661	M6_368154_PstIMspI_PA	16.56
662	M6_375878_PstIMspI_PA	16.56
663	M6_383212_PstIMspI_PA	16.56
664	M6_390839_PstIMspI_PA	16.56
665	M6_406283_PstIMspI_PA	16.56
666	M6_421011_PstIMspI_PA	16.56
667	M6_462979_PstIMspI_PA	16.56
668	M6_46633_PstIMspI_PA	16.56
669	M6_522204_PstIMspI_PA	16.56
670	M6_522362_PstIMspI_PA	16.56
671	M6_550744_PstIMspI_PA	16.56
672	M6_582358_PstIMspI_PA	16.56
673	M6_586673_PstIMspI_PA	16.56
674	M6_605206_PstIMspI_PA	16.56
675	M6_651104_PstIMspI_PA	16.56
676	M6_654546_PstIMspI_PA	16.56
677	M6_679650_PstIMspI_PA	16.56
678	M6_683773_PstIMspI_PA	16.56
679	M6_698930_PstIMspI_PA	16.56
680	M6_704638_PstIMspI_PA	16.56
681	M6_71355_PstIMspI_PA	16.56
682	M6_758992_PstIMspI_PA	16.56
683	M6_767960_PstIMspI_PA	16.56
684	M6_76885_PstIMspI_PA	16.56
685	M6_773573_PstIMspI_PA	16.56
686	M6_78036_PstIMspI_PA	16.56
687	M6_78729_PstIMspI_PA	16.56
688	M6_802190_PstIMspI_PA	16.56
689	M6_872802_PstIMspI_PA	16.56
690	M6_879289_PstIMspI_PA	16.56
691	M6_924519_PstIMspI_PA	16.56
692	M6_927809_PstIMspI_PA	16.56
693	M6_937090_PstIMspI_PA	16.56
694	M6_958579_PstIMspI_PA	16.56
695	Opata_1890837_PstIMspI_PA	16.56
696	Opata_2091045_PstIMspI_PA	16.56
697	Opata_2292579_PstIMspI_PA	16.56
698	Opata_2364365_PstIMspI_PA	16.56
699	Opata_2531885_PstIMspI_PA	16.56
700	Opata_257911_PstIMspI_PA	16.56
701	Opata_2812086_PstIMspI_PA	16.56
702	Opata_3249248_PstIMspI_PA	16.56
703	Opata_3521568_PstIMspI_PA	16.56
704	Opata_3582447_PstIMspI_PA	16.56
705	Opata_207962_PstIMseI_PA	16.56
706	Opata_271438_PstIMseI_PA	16.56
707	Opata_2222269_PstIMspI_PA	16.56
708	Opata_395151_PstIMspI_PA	16.56
709	Opata_763400_PstIMspI_PA	16.56
710	Opata_1270046_PstIMseI_PA	16.56
711	Opata_1550866_PstIMseI_PA	16.56
712	Opata_1040639_PstIMspI_PA	16.56
713	Opata_1009301_PstIMseI_PA	16.56
714	Opata_1245668_PstIMseI_PA	16.56
715	Opata_1380187_PstIMspI_PA	16.56
716	M6_566867_PstIMseI_PA	16.56
717	M6_958378_PstIMseI_PA	16.56
718	Opata_1182699_PstIMseI_PA	16.56
719	Opata_2359172_PstIMseI_PA	16.56
720	M6_625114_PstIMspI_PA	16.56
721	M6_102184_PstIMseI_PA	16.56
722	M6_1260706_PstIMseI_PA	16.56
723	M6_15182_PstIMseI_PA	16.56
724	M6_1521_PstIMseI_PA	16.56
725	M6_1660774_PstIMseI_PA	16.56
726	M6_2657058_PstIMseI_PA	16.56
727	M6_269241_PstIMseI_PA	16.56
728	M6_3723977_PstIMseI_PA	16.56
729	M6_466507_PstIMseI_PA	16.56
730	M6_52715_PstIMseI_PA	16.56
731	M6_723635_PstIMseI_PA	16.56
732	M6_731241_PstIMseI_PA	16.56
733	M6_85180_PstIMseI_PA	16.56
734	M6_979076_PstIMseI_PA	16.56
735	Opata_3054712_PstIMseI_PA	16.56
736	Opata_335867_PstIMseI_PA	16.56
737	Opata_364276_PstIMseI_PA	16.56
738	M6_3100130_PstIMspI_PA	16.56
739	M6_547488_PstIMspI_PA	16.56
740	M6_968122_PstIMspI_PA	16.56
741	Opata_1563939_PstIMspI_PA	16.56
742	Opata_1876136_PstIMspI_PA	16.56
743	Opata_3855201_PstIMspI_PA	16.56
744	M6_1508201_PstIMseI_PA	16.56
745	M6_1852126_PstIMluI_PA	16.56
746	M6_341686_PstIMluI_PA	16.56
747	M6_680634_PstIMluI_PA	16.56
748	M6_805523_PstIMluI_PA	16.56
749	M6_1020796_PstIMseI_PA	16.56
750	M6_1083479_PstIMseI_PA	16.56
751	M6_1113970_PstIMseI_PA	16.56
752	M6_1145701_PstIMseI_PA	16.56
753	M6_114747_PstIMseI_PA	16.56
754	M6_1174106_PstIMseI_PA	16.56
755	M6_1273615_PstIMseI_PA	16.56
756	M6_1386301_PstIMseI_PA	16.56
757	M6_151683_PstIMseI_PA	16.56
758	M6_15176_PstIMseI_PA	16.56
759	M6_155164_PstIMseI_PA	16.56
760	M6_1594678_PstIMseI_PA	16.56
761	M6_161735_PstIMseI_PA	16.56
762	M6_182907_PstIMseI_PA	16.56
763	M6_183847_PstIMseI_PA	16.56
764	M6_190747_PstIMseI_PA	16.56
765	M6_191204_PstIMseI_PA	16.56
766	M6_198292_PstIMseI_PA	16.56
767	M6_218775_PstIMseI_PA	16.56
768	M6_224654_PstIMseI_PA	16.56
769	M6_230774_PstIMseI_PA	16.56
770	M6_254730_PstIMseI_PA	16.56
771	M6_267646_PstIMseI_PA	16.56
772	M6_2678084_PstIMseI_PA	16.56
773	M6_275974_PstIMseI_PA	16.56
774	M6_2928637_PstIMseI_PA	16.56
775	M6_309512_PstIMseI_PA	16.56
776	M6_3128967_PstIMseI_PA	16.56
777	M6_328695_PstIMseI_PA	16.56
778	M6_3361280_PstIMseI_PA	16.56
779	M6_3515165_PstIMseI_PA	16.56
780	M6_351826_PstIMseI_PA	16.56
781	M6_360669_PstIMseI_PA	16.56
782	M6_3712801_PstIMseI_PA	16.56
783	M6_375702_PstIMseI_PA	16.56
784	M6_426918_PstIMseI_PA	16.56
785	M6_513883_PstIMseI_PA	16.56
786	M6_55580_PstIMseI_PA	16.56
787	M6_567804_PstIMseI_PA	16.56
788	M6_598873_PstIMseI_PA	16.56
789	M6_603407_PstIMseI_PA	16.56
790	M6_607222_PstIMseI_PA	16.56
791	M6_611282_PstIMseI_PA	16.56
792	M6_627670_PstIMseI_PA	16.56
793	M6_64248_PstIMseI_PA	16.56
794	M6_644021_PstIMseI_PA	16.56
795	M6_66175_PstIMseI_PA	16.56
796	M6_677653_PstIMseI_PA	16.56
797	M6_7024_PstIMseI_PA	16.56
798	M6_710284_PstIMseI_PA	16.56
799	M6_715899_PstIMseI_PA	16.56
800	M6_717129_PstIMseI_PA	16.56
801	M6_72133_PstIMseI_PA	16.56
802	M6_724290_PstIMseI_PA	16.56
803	M6_73310_PstIMseI_PA	16.56
804	M6_761292_PstIMseI_PA	16.56
805	M6_854480_PstIMseI_PA	16.56
806	M6_862395_PstIMseI_PA	16.56
807	M6_880832_PstIMseI_PA	16.56
808	M6_924562_PstIMseI_PA	16.56
809	M6_926253_PstIMseI_PA	16.56
810	M6_937236_PstIMseI_PA	16.56
811	Opata_2284704_PstIMseI_PA	16.56
812	Opata_2388350_PstIMseI_PA	16.56
813	M6_1011215_PstIMspI_PA	16.56
814	M6_1041534_PstIMspI_PA	16.56
815	M6_1053928_PstIMspI_PA	16.56
816	M6_10554_PstIMspI_PA	16.56
817	M6_1103817_PstIMspI_PA	16.56
818	M6_1119184_PstIMspI_PA	16.56
819	M6_1159638_PstIMspI_PA	16.56
820	M6_1162750_PstIMspI_PA	16.56
821	M6_1298006_PstIMspI_PA	16.56
822	M6_1298794_PstIMspI_PA	16.56
823	M6_1305723_PstIMspI_PA	16.56
824	M6_1332569_PstIMspI_PA	16.56
825	M6_1345026_PstIMspI_PA	16.56
826	M6_1366919_PstIMspI_PA	16.56
827	M6_1374652_PstIMspI_PA	16.56
828	M6_1442656_PstIMspI_PA	16.56
829	M6_1464287_PstIMspI_PA	16.56
830	M6_1548052_PstIMspI_PA	16.56
831	M6_1557356_PstIMspI_PA	16.56
832	M6_1597995_PstIMspI_PA	16.56
833	M6_1647208_PstIMspI_PA	16.56
834	M6_1668051_PstIMspI_PA	16.56
835	M6_1689709_PstIMspI_PA	16.56
836	M6_1720372_PstIMspI_PA	16.56
837	M6_1728731_PstIMspI_PA	16.56
838	M6_174236_PstIMspI_PA	16.56
839	M6_1749948_PstIMspI_PA	16.56
840	M6_1762029_PstIMspI_PA	16.56
841	M6_1888685_PstIMspI_PA	16.56
842	M6_1909448_PstIMspI_PA	16.56
843	M6_1928999_PstIMspI_PA	16.56
844	M6_1955503_PstIMspI_PA	16.56
845	M6_1980839_PstIMspI_PA	16.56
846	M6_2013367_PstIMspI_PA	16.56
847	M6_2053313_PstIMspI_PA	16.56
848	M6_211109_PstIMspI_PA	16.56
849	M6_2198311_PstIMspI_PA	16.56
850	M6_2210832_PstIMspI_PA	16.56
851	M6_2358060_PstIMspI_PA	16.56
852	M6_2392043_PstIMspI_PA	16.56
853	M6_244375_PstIMspI_PA	16.56
854	M6_2495809_PstIMspI_PA	16.56
855	M6_2537845_PstIMspI_PA	16.56
856	M6_257397_PstIMspI_PA	16.56
857	M6_2637546_PstIMspI_PA	16.56
858	M6_2671595_PstIMspI_PA	16.56
859	M6_2678550_PstIMspI_PA	16.56
860	M6_2684158_PstIMspI_PA	16.56
861	M6_2704565_PstIMspI_PA	16.56
862	M6_2740369_PstIMspI_PA	16.56
863	M6_2757646_PstIMspI_PA	16.56
864	M6_2801993_PstIMspI_PA	16.56
865	M6_2809075_PstIMspI_PA	16.56
866	M6_2817824_PstIMspI_PA	16.56
867	M6_2819250_PstIMspI_PA	16.56
868	M6_2820217_PstIMspI_PA	16.56
869	M6_2966388_PstIMspI_PA	16.56
870	M6_3068870_PstIMspI_PA	16.56
871	M6_3072567_PstIMspI_PA	16.56
872	M6_3075009_PstIMspI_PA	16.56
873	M6_3188752_PstIMspI_PA	16.56
874	M6_322835_PstIMspI_PA	16.56
875	M6_324441_PstIMspI_PA	16.56
876	M6_324914_PstIMspI_PA	16.56
877	M6_3255725_PstIMspI_PA	16.56
878	M6_3260590_PstIMspI_PA	16.56
879	M6_326643_PstIMspI_PA	16.56
880	M6_327791_PstIMspI_PA	16.56
881	M6_3347129_PstIMspI_PA	16.56
882	M6_3394338_PstIMspI_PA	16.56
883	M6_339763_PstIMspI_PA	16.56
884	M6_340995_PstIMspI_PA	16.56
885	M6_3508782_PstIMspI_PA	16.56
886	M6_3580845_PstIMspI_PA	16.56
887	M6_358858_PstIMspI_PA	16.56
888	M6_366843_PstIMspI_PA	16.56
889	M6_368084_PstIMspI_PA	16.56
890	M6_369205_PstIMspI_PA	16.56
891	M6_370517_PstIMspI_PA	16.56
892	M6_376102_PstIMspI_PA	16.56
893	M6_383393_PstIMspI_PA	16.56
894	M6_392749_PstIMspI_PA	16.56
895	M6_408876_PstIMspI_PA	16.56
896	M6_410947_PstIMspI_PA	16.56
897	M6_417581_PstIMspI_PA	16.56
898	M6_421178_PstIMspI_PA	16.56
899	M6_446030_PstIMspI_PA	16.56
900	M6_470519_PstIMspI_PA	16.56
901	M6_476627_PstIMspI_PA	16.56
902	M6_494256_PstIMspI_PA	16.56
903	M6_497760_PstIMspI_PA	16.56
904	M6_499660_PstIMspI_PA	16.56
905	M6_512992_PstIMspI_PA	16.56
906	M6_518412_PstIMspI_PA	16.56
907	M6_529962_PstIMspI_PA	16.56
908	M6_533947_PstIMspI_PA	16.56
909	M6_546076_PstIMspI_PA	16.56
910	M6_554471_PstIMspI_PA	16.56
911	M6_555242_PstIMspI_PA	16.56
912	M6_5581_PstIMspI_PA	16.56
913	M6_562692_PstIMspI_PA	16.56
914	M6_566417_PstIMspI_PA	16.56
915	M6_601738_PstIMspI_PA	16.56
916	M6_602078_PstIMspI_PA	16.56
917	M6_611169_PstIMspI_PA	16.56
918	M6_632691_PstIMspI_PA	16.56
919	M6_641317_PstIMspI_PA	16.56
920	M6_649201_PstIMspI_PA	16.56
921	M6_649259_PstIMspI_PA	16.56
922	M6_693972_PstIMspI_PA	16.56
923	M6_739750_PstIMspI_PA	16.56
924	M6_796318_PstIMspI_PA	16.56
925	M6_824288_PstIMspI_PA	16.56
926	M6_831898_PstIMspI_PA	16.56
927	M6_846460_PstIMspI_PA	16.56
928	M6_849494_PstIMspI_PA	16.56
929	M6_851375_PstIMspI_PA	16.56
930	M6_880708_PstIMspI_PA	16.56
931	M6_913093_PstIMspI_PA	16.56
932	M6_913844_PstIMspI_PA	16.56
933	M6_935128_PstIMspI_PA	16.56
934	M6_970059_PstIMspI_PA	16.56
935	M6_977529_PstIMspI_PA	16.56
936	M6_987257_PstIMspI_PA	16.56
937	Opata_3303011_PstIMspI_PA	16.56
938	M6_124770_PstIMluI_PA	16.56
939	M6_325487_PstIMseI_PA	16.56
940	M6_3313665_PstIMseI_PA	16.56
941	M6_339534_PstIMseI_PA	16.56
942	M6_451816_PstIMseI_PA	16.56
943	M6_744548_PstIMseI_PA	16.56
944	M6_825798_PstIMseI_PA	16.56
945	M6_918550_PstIMseI_PA	16.56
946	Opata_1123207_PstIMseI_PA	16.56
947	M6_1886716_PstIMspI_PA	16.56
948	M6_2890060_PstIMspI_PA	16.56
949	M6_540531_PstIMspI_PA	16.56
950	M6_238428_PstIMluI_PA	16.56
951	M6_593065_PstIMseI_PA	16.56
952	Opata_3635587_PstIMseI_PA	16.56
953	M6_2088394_PstIMspI_PA	16.56
954	M6_2175732_PstIMspI_PA	16.56
955	M6_2760346_PstIMspI_PA	16.56
956	M6_2810774_PstIMspI_PA	16.56
957	M6_3268373_PstIMspI_PA	16.56
958	M6_340044_PstIMspI_PA	16.56
959	M6_609127_PstIMspI_PA	16.56
960	M6_971243_PstIMspI_PA	16.56
961	M6_200945_PstIMseI_PA	16.56
962	Opata_311315_PstIMseI_PA	16.56
963	M6_318142_PstIMspI_PA	16.56
964	M6_963609_PstIMspI_PA	16.56
965	Opata_2220364_PstIMspI_PA	16.56
966	M6_1044212_PstIMseI_PA	16.56
967	M6_1185475_PstIMseI_PA	16.56
968	M6_146921_PstIMseI_PA	16.56
969	M6_157018_PstIMseI_PA	16.56
970	M6_160638_PstIMseI_PA	16.56
971	M6_165125_PstIMseI_PA	16.56
972	M6_207118_PstIMseI_PA	16.56
973	M6_209521_PstIMseI_PA	16.56
974	M6_2276047_PstIMseI_PA	16.56
975	M6_2828771_PstIMseI_PA	16.56
976	M6_29001_PstIMseI_PA	16.56
977	M6_3219088_PstIMseI_PA	16.56
978	M6_328952_PstIMseI_PA	16.56
979	M6_363213_PstIMseI_PA	16.56
980	M6_433164_PstIMseI_PA	16.56
981	M6_522650_PstIMseI_PA	16.56
982	M6_528874_PstIMseI_PA	16.56
983	M6_552305_PstIMseI_PA	16.56
984	M6_559160_PstIMseI_PA	16.56
985	M6_605086_PstIMseI_PA	16.56
986	M6_61512_PstIMseI_PA	16.56
987	M6_670093_PstIMseI_PA	16.56
988	M6_693021_PstIMseI_PA	16.56
989	M6_850136_PstIMseI_PA	16.56
990	M6_932744_PstIMseI_PA	16.56
991	M6_96918_PstIMseI_PA	16.56
992	M6_997188_PstIMseI_PA	16.56
993	M6_1434939_PstIMspI_PA	16.56
994	M6_1440862_PstIMspI_PA	16.56
995	M6_1448194_PstIMspI_PA	16.56
996	M6_1574623_PstIMspI_PA	16.56
997	M6_1728231_PstIMspI_PA	16.56
998	M6_1835412_PstIMspI_PA	16.56
999	M6_1845651_PstIMspI_PA	16.56
1000	M6_1885080_PstIMspI_PA	16.56
1001	M6_2167538_PstIMspI_PA	16.56
1002	M6_2534597_PstIMspI_PA	16.56
1003	M6_2685034_PstIMspI_PA	16.56
1004	M6_2885283_PstIMspI_PA	16.56
1005	M6_3013665_PstIMspI_PA	16.56
1006	M6_317596_PstIMspI_PA	16.56
1007	M6_3223880_PstIMspI_PA	16.56
1008	M6_395921_PstIMspI_PA	16.56
1009	M6_40079_PstIMspI_PA	16.56
1010	M6_414832_PstIMspI_PA	16.56
1011	M6_553291_PstIMspI_PA	16.56
1012	M6_650550_PstIMspI_PA	16.56
1013	M6_673380_PstIMspI_PA	16.56
1014	M6_703911_PstIMspI_PA	16.56
1015	M6_708981_PstIMspI_PA	16.56
1016	M6_713245_PstIMspI_PA	16.56
1017	M6_742472_PstIMspI_PA	16.56
1018	M6_752659_PstIMspI_PA	16.56
1019	M6_767765_PstIMspI_PA	16.56
1020	M6_909074_PstIMspI_PA	16.56
1021	M6_128648_PstIMluI_PA	16.56
1022	M6_22012_PstIMluI_PA	16.56
1023	M6_40240_PstIMluI_PA	16.56
1024	M6_1084893_PstIMseI_PA	16.56
1025	M6_1863264_PstIMseI_PA	16.56
1026	M6_234565_PstIMseI_PA	16.56
1027	M6_444947_PstIMseI_PA	16.56
1028	M6_1657923_PstIMspI_PA	16.56
1029	M6_1759707_PstIMspI_PA	16.56
1030	M6_36304_PstIMspI_PA	16.56
1031	M6_629821_PstIMspI_PA	16.56
1032	M6_1116960_PstIMluI_PA	16.56
1033	M6_758733_PstIMluI_PA	16.56
1034	M6_18840_PstIMseI_PA	16.56
1035	M6_230562_PstIMseI_PA	16.56
1036	M6_234029_PstIMseI_PA	16.56
1037	M6_321547_PstIMseI_PA	16.56
1038	M6_3399890_PstIMseI_PA	16.56
1039	M6_412697_PstIMseI_PA	16.56
1040	M6_470486_PstIMseI_PA	16.56
1041	M6_708217_PstIMseI_PA	16.56
1042	M6_1023587_PstIMspI_PA	16.56
1043	M6_1388464_PstIMspI_PA	16.56
1044	M6_1404487_PstIMspI_PA	16.56
1045	M6_1567496_PstIMspI_PA	16.56
1046	M6_1581601_PstIMspI_PA	16.56
1047	M6_1616602_PstIMspI_PA	16.56
1048	M6_1654381_PstIMspI_PA	16.56
1049	M6_2020905_PstIMspI_PA	16.56
1050	M6_2349269_PstIMspI_PA	16.56
1051	M6_2714773_PstIMspI_PA	16.56
1052	M6_2831992_PstIMspI_PA	16.56
1053	M6_476675_PstIMspI_PA	16.56
1054	M6_477149_PstIMspI_PA	16.56
1055	M6_643934_PstIMspI_PA	16.56
1056	M6_670566_PstIMspI_PA	16.56
1057	M6_745223_PstIMspI_PA	16.56
1058	M6_88163_PstIMspI_PA	16.56
1059	M6_1133971_PstIMluI_PA	16.56
1060	M6_2248895_PstIMluI_PA	16.56
1061	M6_849307_PstIMseI_PA	16.56
1062	M6_3431924_PstIMspI_PA	16.56
1063	M6_309362_PstIMseI_PA	16.56
1064	Opata_469616_PstIMspI_PA	16.56
1065	M6_1486637_PstIMspI_PA	16.56
1066	M6_2193493_PstIMspI_PA	16.56
1067	Opata_429474_PstIMseI_PA	16.56
1068	Opata_3645941_PstIMspI_PA	16.56
1069	M6_4084677_PstIMseI_PA	16.56
1070	63632	16.65	3.408e+06
1071	1118743	16.88	No_phys_pos
1072	1239010	16.88	No_phys_pos
1073	TA001028-0737	17.17	24007950
1074	GENE-4824_212	17.17	25275842
1075	BobWhite_c28090_175	17.17	25276429 Mb at CS
1076	Xcfd79b	17.2
1077	P78/M69.5	17.2
1078	1046277	17.32
1079	306333	17.49
1080	2289419	17.7
1081	2322800	17.7
1082	2324144	17.7
1083	3027364	17.7
1084	3027969	17.7
1085	Excalibur_c20863_179	17.78
1086	wPt-800213	17.94
1087	wPt-666738	17.99
1088	1719797	18.04
1089	3944684	18.04
1090	1115466	18.07
1091	1129064	18.07
1092	1130293	18.07
1093	1140438	18.07
1094	1169618	18.07
1095	1227454	18.07
1096	1265900	18.07
1097	1269682	18.07
1098	1372435	18.07
1099	1716310	18.07
1100	2291268	18.07
1101	2292033	18.07
1102	3023426	18.07
1103	3533881	18.07
1104	Xfbb166.1	18.2
1105	Xpsr375.5	18.2
1106	Xpsr567.2	18.2
1107	Lr27	18.2
1108	1097759	18.28
1109	3935450	18.28
1110	Ku_c30806_235	18.32
1111	2307351	18.37
1112	1003515	18.42
1113	1089093	18.42
1114	1113220	18.42
1115	2275344	18.42
1116	4408654	18.42
1117	117472	18.46
1118	Xfbb166	18.5
1119	990937	18.65
1120	1115183	18.65
1121	1126025	18.65
1122	1129123	18.65
1123	1239212	18.65
1124	1670205	18.65
1125	2254535	18.65
1126	1093116	18.73
1127	1121385	18.73
1128	1108200	18.76
1129	2300689	18.76
1130	1266103	19.01
1131	1106533	19.08
1132	1265683	19.08
1133	1121252	19.12
1134	1125891	19.12
1135	1210301	19.23
1136	1256705	19.23
1137	2256562	19.23
1138	1696472	19.26
1139	1035738	19.28
1140	1093268	19.28
1141	1187205	19.28
1142	3955093	19.28
1143	1203924	19.33
1144	1210937	19.33
1145	2323105	19.33
1146	1207811	19.38
1147	984817	19.56
1148	1772279	19.56
1149	wPt-0342	19.76
1150	1108490	19.78
1151	3023914	19.78
1152	3024638	19.86
1153	1131260	19.88
1154	2256311	19.89
1155	4023029	20.07
1156	1094480	20.09
1157	3031363	20.09
1158	1039700	20.13
1159	5328684	20.13
1160	343926	20.24
1161	1088617	20.24
1162	1105631	20.24
1163	1111463	20.24
1164	1217990	20.24
1165	1352661	20.24
1166	4990804	20.24
1167	5410924	20.24
1168	994964	20.48
1169	1229352	20.48
1170	1244286	20.48
1171	wPt-744804	20.49
1172	1112113	20.53
1173	4022291	20.61
1174	1049249	20.72
1175	993177	20.72
1176	1121760	20.84
1177	1230850	20.84
1178	RFL_Contig3455_700	20.86
1179	RAC875_c19475_61	20.86
1180	3942077	20.93
1181	520850	20.99
1182	5567332	21.04
1183	5578439	21.04
1184	994313	21.08
1185	1265607	21.08
1186	wPt-7907	21.09
1187	5332077	21.11
1188	521162	21.15
1189	Xgwm493	21.2
1190	Xwmc500b	21.2
1191	M62/P64.7	21.2
1192	QFhs.ndsu-3BS	21.2
1193	1370518	21.27
1194	2247387	21.27
1195	BobWhite_s67322_122	21.3
1196	520118	21.47
1197	520156	21.47
1198	520252	21.47
1199	520479	21.47
1200	520591	21.47
1201	520614	21.47
1202	520688	21.47
1203	520753	21.47
1204	520835	21.47
1205	520870	21.47
1206	520956	21.47
1207	522356	21.47
1208	522402	21.47
1209	TA001229-0435	21.54
1210	1061588	21.69
1211	1160338	21.69
1212	1711287	21.69
1213	2302156	21.69
1214	3533352	21.69
1215	3955846	21.69
1216	4261111	21.69
1217	4395069	21.69
1218	4991643	21.69
1219	5325027	21.69
1220	1018390	21.7
1221	1234517	21.7
1222	2259274	21.7
1223	2294507	21.7
1224	BobWhite_rep_c66224_103	21.73
1225	1259992	21.76
1226	BS00066798_51	21.81
1227	BS00066797_51	21.81
1228	BS00022315_51	21.81
1229	RAC875_c8256_464	21.81
1230	RAC875_c27152_476	21.81
1231	BobWhite_rep_c63300_279	21.81
1232	Kukri_rep_c107494_369	21.81
1233	Kukri_c49679_365	21.81
1234	BS00067320_51	21.81
1235	1057406	21.82
1236	1138751	21.82
1237	1321267	21.82
1238	4990247	21.82
1239	982941	21.84
1240	1082420	21.84
1241	1096901	21.84
1242	1258656	21.84
1243	1268775	21.84
1244	1697238	21.84
1245	3022825	21.84
1246	4406319	21.84
1247	5992928	21.84
1248	1002801	21.88
1249	1074507	21.88
1250	1136385	21.88
1251	1211784	21.88
1252	1236574	21.88
1253	1274825	21.88
1254	1279380	21.88
1255	1298560	21.88
1256	1300649	21.88
1257	1318281	21.88
1258	1319144	21.88
1259	1397282	21.88
1260	3064583	21.88
1261	3384767	21.88
1262	3384911	21.88
1263	3532697	21.88
1264	3955847	21.88
1265	3957789	21.88
1266	4004311	21.88
1267	4394368	21.88
1268	4396237	21.88
1269	1264009	21.96
1270	1384151	21.96
1271	2300128	21.96
1272	3385133	21.96
1273	3532663	21.96
1274	3934725	21.96
1275	4395273	21.96
1276	4404783	21.96
1277	4541384	21.96
1278	5331902	21.96
1279	5968486	21.96
1280	5968537	21.96
1281	5968548	21.96
1282	5970576	21.96
1283	RAC875_c18399_175	22.11
1284	Xblt4.1	22.2
1285	Xcdo583a	22.2
1286	Xcdo460.2	22.2
1287	521732	22.3
1288	983055	22.3
1289	993859	22.3
1290	1003923	22.3
1291	1065849	22.3
1292	1095838	22.3
1293	1097083	22.3
1294	1104936	22.3
1295	1112385	22.3
1296	1112443	22.3
1297	1116518	22.3
1298	1118763	22.3
1299	1119281	22.3
1300	1121669	22.3
1301	1128691	22.3
1302	1129975	22.3
1303	1138401	22.3
1304	1140255	22.3
1305	1148843	22.3
1306	1202305	22.3
1307	1210849	22.3
1308	1240470	22.3
1309	1261750	22.3
1310	1861974	22.3
1311	2282097	22.3
1312	3023704	22.3
1313	3027983	22.31
1314	1284332	22.35
1315	1290862	22.41
1316	3944446	22.41
1317	4407899	22.41
1318	4989361	22.41
1319	4991225	22.41
1320	2266336	22.41
1321	3028293	22.41
1322	4394689	22.41
1323	4910566	22.41
1324	4989659	22.41
1325	1037717	22.42
1326	1064229	22.42
1327	1092998	22.42
1328	1114055	22.42
1329	1123711	22.42
1330	1130043	22.42
1331	1165427	22.42
1332	1213490	22.42
1333	1218388	22.42
1334	1229599	22.42
1335	1259494	22.42
1336	1270373	22.42
1337	1299006	22.42
1338	1300498	22.42
1339	1301153	22.42
1340	1378042	22.42
1341	2290447	22.42
1342	3022720	22.42
1343	3023820	22.42
1344	3027061	22.42
1345	3027405	22.42
1346	3384763	22.42
1347	3385048	22.42
1348	3532785	22.42
1349	3533055	22.42
1350	3534207	22.42
1351	3936734	22.42
1352	3936839	22.42
1353	3939976	22.42
1354	3942741	22.42
1355	3943934	22.42
1356	3950343	22.42
1357	3951456	22.42
1358	3953313	22.42
1359	3955184	22.42
1360	3956252	22.42
1361	3956601	22.42
1362	3959341	22.42
1363	3959384	22.42
1364	3959846	22.42
1365	3960891	22.42
1366	3960925	22.42
1367	4008630	22.42
1368	4329393	22.42
1369	4329552	22.42
1370	4394341	22.42
1371	4395139	22.42
1372	4395569	22.42
1373	4395961	22.42
1374	4398266	22.42
1375	4404291	22.42
1376	4404730	22.42
1377	4406652	22.42
1378	4408574	22.42
1379	4408714	22.42
1380	4409147	22.42
1381	4411006	22.42
1382	4439872	22.42
1383	4537595	22.42
1384	4540051	22.42
1385	4540968	22.42
1386	4543375	22.42
1387	4543578	22.42
1388	3022575	22.46
1389	1023810	22.46
1390	3939551	22.46
1391	3942281	22.46
1392	3942860	22.46
1393	5573353	22.46
1394	519916	22.48
1395	116935	22.54
1396	1083589	22.57
1397	1258449	22.57
1398	1316209	22.57
1399	1321432	22.57
1400	1008951	22.59
1401	1098890	22.64
1402	3941921	22.7
1403	1161043	22.7
1404	519728	22.75
1405	wPt-6043	22.77
1406	1206464	22.78
1407	1233104	22.78
1408	4005235	22.78
1409	1020070	22.8
1410	1157549	22.8
1411	1159330	22.8
1412	1666778	22.8
1413	3027562	22.8
1414	4005495	22.85
1415	2280805	22.87
1416	1138054	22.89
1417	1087778	22.91
1418	1103689	22.91
1419	1236875	22.91
1420	1267320	22.91
1421	1272143	22.91
1422	1275251	22.91
1423	1371149	22.91
1424	1378838	22.91
1425	1379692	22.91
1426	1380772	22.91
1427	1381573	22.91
1428	521487	23.01
1429	RFL_Contig5_632	23.05
1430	4909507	23.19
1431	Xbcd1418a	23.2
1432	Stb14	23.2
1433	gwm389	23.26
1434	Opata_14474_PstIMseI_PA	23.26
1435	Opata_3673771_PstIMseI_PA	23.26
1436	M6_863984_PstIMspI_PA	23.26
1437	Opata_2124178_PstIMspI_PA	23.26
1438	Opata_2598323_PstIMspI_PA	23.26
1439	Opata_1386778_44_PstIMseI_SNP	23.26
1440	Opata_2204244_42_PstIMspI_SNP	23.26
1441	Opata_2034410_PstIMseI_PA	23.26
1442	Opata_2058421_PstIMseI_PA	23.26
1443	Opata_229250_PstIMseI_PA	23.26
1444	Opata_2842563_PstIMseI_PA	23.26
1445	Opata_303698_PstIMseI_PA	23.26
1446	Opata_364496_PstIMseI_PA	23.26
1447	Opata_375567_PstIMseI_PA	23.26
1448	Opata_381241_PstIMseI_PA	23.26
1449	Opata_4116575_PstIMseI_PA	23.26
1450	Opata_422357_PstIMseI_PA	23.26
1451	Opata_49430_PstIMseI_PA	23.26
1452	Opata_513982_PstIMseI_PA	23.26
1453	Opata_74122_PstIMseI_PA	23.26
1454	M6_1666684_PstIMspI_PA	23.26
1455	M6_2729925_PstIMspI_PA	23.26
1456	Opata_1023400_PstIMspI_PA	23.26
1457	Opata_1086407_PstIMspI_PA	23.26
1458	Opata_125956_PstIMspI_PA	23.26
1459	Opata_1290162_PstIMspI_PA	23.26
1460	Opata_152551_PstIMspI_PA	23.26
1461	Opata_1525612_PstIMspI_PA	23.26
1462	Opata_1558891_PstIMspI_PA	23.26
1463	Opata_1666250_PstIMspI_PA	23.26
1464	Opata_1906924_PstIMspI_PA	23.26
1465	Opata_1924240_PstIMspI_PA	23.26
1466	Opata_2007742_PstIMspI_PA	23.26
1467	Opata_2286593_PstIMspI_PA	23.26
1468	Opata_241129_PstIMspI_PA	23.26
1469	Opata_2585703_PstIMspI_PA	23.26
1470	Opata_2622972_PstIMspI_PA	23.26
1471	Opata_2638960_PstIMspI_PA	23.26
1472	Opata_2941817_PstIMspI_PA	23.26
1473	Opata_2973632_PstIMspI_PA	23.26
1474	Opata_3413431_PstIMspI_PA	23.26
1475	Opata_3611114_PstIMspI_PA	23.26
1476	Opata_3840342_PstIMspI_PA	23.26
1477	Opata_4218614_PstIMspI_PA	23.26
1478	Opata_772473_PstIMspI_PA	23.26
1479	Opata_834532_PstIMspI_PA	23.26
1480	Opata_997518_PstIMspI_PA	23.26
1481	Opata_1576236_78_PstIMspI_SNP	23.26
1482	Opata_1657515_67_PstIMspI_SNP	23.26
1483	Opata_3528598_20_PstIMspI_SNP	23.26
1484	Opata_3528598_60_PstIMspI_SNP	23.26
1485	Opata_1239109_PstIMluI_PA	23.26
1486	Opata_931774_PstIMluI_PA	23.26
1487	M6_1194165_PstIMseI_PA	23.26
1488	M6_1215264_PstIMseI_PA	23.26
1489	M6_1313709_PstIMseI_PA	23.26
1490	M6_1446492_PstIMseI_PA	23.26
1491	M6_171530_PstIMseI_PA	23.26
1492	M6_1795315_PstIMseI_PA	23.26
1493	M6_3223287_PstIMseI_PA	23.26
1494	M6_600931_PstIMseI_PA	23.26
1495	M6_739660_PstIMseI_PA	23.26
1496	Opata_1317057_PstIMseI_PA	23.26
1497	Opata_1599536_PstIMseI_PA	23.26
1498	Opata_1955035_PstIMseI_PA	23.26
1499	Opata_202135_PstIMseI_PA	23.26
1500	Opata_240852_PstIMseI_PA	23.26
1501	Opata_2444510_PstIMseI_PA	23.26
1502	Opata_2706521_PstIMseI_PA	23.26
1503	Opata_276547_PstIMseI_PA	23.26
1504	Opata_3153695_PstIMseI_PA	23.26
1505	Opata_345169_PstIMseI_PA	23.26
1506	Opata_3776502_PstIMseI_PA	23.26
1507	Opata_3847570_PstIMseI_PA	23.26
1508	Opata_391341_PstIMseI_PA	23.26
1509	Opata_3960200_PstIMseI_PA	23.26
1510	Opata_4236099_PstIMseI_PA	23.26
1511	Opata_553904_PstIMseI_PA	23.26
1512	Opata_562753_PstIMseI_PA	23.26
1513	Opata_583679_PstIMseI_PA	23.26
1514	Opata_58687_PstIMseI_PA	23.26
1515	Opata_589194_PstIMseI_PA	23.26
1516	Opata_60491_PstIMseI_PA	23.26
1517	Opata_63711_PstIMseI_PA	23.26
1518	Opata_640409_PstIMseI_PA	23.26
1519	Opata_661885_PstIMseI_PA	23.26
1520	Opata_799177_PstIMseI_PA	23.26
1521	Opata_820541_PstIMseI_PA	23.26
1522	Opata_851023_PstIMseI_PA	23.26
1523	M6_1172396_PstIMspI_PA	23.26
1524	M6_2738411_PstIMspI_PA	23.26
1525	M6_2743153_PstIMspI_PA	23.26
1526	M6_2761707_PstIMspI_PA	23.26
1527	M6_2792713_PstIMspI_PA	23.26
1528	M6_459329_PstIMspI_PA	23.26
1529	Opata_1052077_PstIMspI_PA	23.26
1530	Opata_1356267_PstIMspI_PA	23.26
1531	Opata_1360369_PstIMspI_PA	23.26
1532	Opata_1366536_PstIMspI_PA	23.26
1533	Opata_140607_PstIMspI_PA	23.26
1534	Opata_166476_PstIMspI_PA	23.26
1535	Opata_1702478_PstIMspI_PA	23.26
1536	Opata_1728588_PstIMspI_PA	23.26
1537	Opata_1758520_PstIMspI_PA	23.26
1538	Opata_1803139_PstIMspI_PA	23.26
1539	Opata_1894664_PstIMspI_PA	23.26
1540	Opata_2414131_PstIMspI_PA	23.26
1541	Opata_2456959_PstIMspI_PA	23.26
1542	Opata_2487734_PstIMspI_PA	23.26
1543	Opata_2542870_PstIMspI_PA	23.26
1544	Opata_2683158_PstIMspI_PA	23.26
1545	Opata_2763364_PstIMspI_PA	23.26
1546	Opata_28856_PstIMspI_PA	23.26
1547	Opata_2994031_PstIMspI_PA	23.26
1548	Opata_3045580_PstIMspI_PA	23.26
1549	Opata_315245_PstIMspI_PA	23.26
1550	Opata_3213126_PstIMspI_PA	23.26
1551	Opata_3217112_PstIMspI_PA	23.26
1552	Opata_3290148_PstIMspI_PA	23.26
1553	Opata_3379543_PstIMspI_PA	23.26
1554	Opata_3560908_PstIMspI_PA	23.26
1555	Opata_3578709_PstIMspI_PA	23.26
1556	Opata_3593992_PstIMspI_PA	23.26
1557	Opata_3820399_PstIMspI_PA	23.26
1558	Opata_3856959_PstIMspI_PA	23.26
1559	Opata_444925_PstIMspI_PA	23.26
1560	Opata_514058_PstIMspI_PA	23.26
1561	Opata_515715_PstIMspI_PA	23.26
1562	Opata_659315_PstIMspI_PA	23.26
1563	Opata_701309_PstIMspI_PA	23.26
1564	Opata_802120_PstIMspI_PA	23.26
1565	Opata_992239_PstIMspI_PA	23.26
1566	Opata_3583400_67_PstIMspI_SNP	23.26
1567	M6_173581_PstIMseI_PA	23.26
1568	Opata_180776_PstIMseI_PA	23.26
1569	Opata_264264_PstIMseI_PA	23.26
1570	Opata_485883_PstIMseI_PA	23.26
1571	Opata_949842_PstIMseI_PA	23.26
1572	Opata_2366538_PstIMspI_PA	23.26
1573	Opata_3352709_PstIMspI_PA	23.26
1574	Opata_3413526_PstIMspI_PA	23.26
1575	Opata_375679_PstIMspI_PA	23.26
1576	Opata_2317019_PstIMspI_PA	23.26
1577	Opata_1694211_PstIMluI_PA	23.26
1578	M6_140457_PstIMseI_PA	23.26
1579	M6_1956315_PstIMspI_PA	23.26
1580	M6_2673791_PstIMspI_PA	23.26
1581	Opata_1908029_PstIMspI_PA	23.26
1582	Opata_2154983_PstIMspI_PA	23.26
1583	Opata_2781565_PstIMspI_PA	23.26
1584	Opata_4246321_PstIMspI_PA	23.26
1585	M6_1453005_PstIMluI_PA	23.26
1586	Opata_417253_PstIMluI_PA	23.26
1587	M6_531384_PstIMseI_PA	23.26
1588	M6_733684_PstIMseI_PA	23.26
1589	Opata_1032687_PstIMseI_PA	23.26
1590	Opata_10476_PstIMseI_PA	23.26
1591	Opata_1158266_PstIMseI_PA	23.26
1592	Opata_1159256_PstIMseI_PA	23.26
1593	Opata_1168168_PstIMseI_PA	23.26
1594	Opata_1197748_PstIMseI_PA	23.26
1595	Opata_119795_PstIMseI_PA	23.26
1596	Opata_1225364_PstIMseI_PA	23.26
1597	Opata_130415_PstIMseI_PA	23.26
1598	Opata_1311926_PstIMseI_PA	23.26
1599	Opata_1318041_PstIMseI_PA	23.26
1600	Opata_1331064_PstIMseI_PA	23.26
1601	Opata_1658385_PstIMseI_PA	23.26
1602	Opata_1679853_PstIMseI_PA	23.26
1603	Opata_1876737_PstIMseI_PA	23.26
1604	Opata_195671_PstIMseI_PA	23.26
1605	Opata_213487_PstIMseI_PA	23.26
1606	Opata_238423_PstIMseI_PA	23.26
1607	Opata_238995_PstIMseI_PA	23.26
1608	Opata_2548169_PstIMseI_PA	23.26
1609	Opata_2556251_PstIMseI_PA	23.26
1610	Opata_26774_PstIMseI_PA	23.26
1611	Opata_285640_PstIMseI_PA	23.26
1612	Opata_2986934_PstIMseI_PA	23.26
1613	Opata_3054686_PstIMseI_PA	23.26
1614	Opata_307421_PstIMseI_PA	23.26
1615	Opata_3165105_PstIMseI_PA	23.26
1616	Opata_319561_PstIMseI_PA	23.26
1617	Opata_34851_PstIMseI_PA	23.26
1618	Opata_3521888_PstIMseI_PA	23.26
1619	Opata_3869207_PstIMseI_PA	23.26
1620	Opata_3946822_PstIMseI_PA	23.26
1621	Opata_41852_PstIMseI_PA	23.26
1622	Opata_425210_PstIMseI_PA	23.26
1623	Opata_43431_PstIMseI_PA	23.26
1624	Opata_545979_PstIMseI_PA	23.26
1625	Opata_552444_PstIMseI_PA	23.26
1626	Opata_589480_PstIMseI_PA	23.26
1627	Opata_674486_PstIMseI_PA	23.26
1628	Opata_67711_PstIMseI_PA	23.26
1629	Opata_692180_PstIMseI_PA	23.26
1630	Opata_746872_PstIMseI_PA	23.26
1631	Opata_751910_PstIMseI_PA	23.26
1632	Opata_764781_PstIMseI_PA	23.26
1633	Opata_800420_PstIMseI_PA	23.26
1634	Opata_809555_PstIMseI_PA	23.26
1635	Opata_909787_PstIMseI_PA	23.26
1636	Opata_92412_PstIMseI_PA	23.26
1637	Opata_962057_PstIMseI_PA	23.26
1638	Opata_971357_PstIMseI_PA	23.26
1639	Opata_998129_PstIMseI_PA	23.26
1640	M6_1383129_PstIMspI_PA	23.26
1641	M6_1383392_PstIMspI_PA	23.26
1642	M6_1438906_PstIMspI_PA	23.26
1643	M6_2221200_PstIMspI_PA	23.26
1644	M6_3088455_PstIMspI_PA	23.26
1645	M6_615014_PstIMspI_PA	23.26
1646	M6_928489_PstIMspI_PA	23.26
1647	Opata_101485_PstIMspI_PA	23.26
1648	Opata_1021801_PstIMspI_PA	23.26
1649	Opata_1029977_PstIMspI_PA	23.26
1650	Opata_1088968_PstIMspI_PA	23.26
1651	Opata_1156107_PstIMspI_PA	23.26
1652	Opata_1162804_PstIMspI_PA	23.26
1653	Opata_1236407_PstIMspI_PA	23.26
1654	Opata_1268148_PstIMspI_PA	23.26
1655	Opata_131498_PstIMspI_PA	23.26
1656	Opata_132728_PstIMspI_PA	23.26
1657	Opata_1420713_PstIMspI_PA	23.26
1658	Opata_1421567_PstIMspI_PA	23.26
1659	Opata_1463598_PstIMspI_PA	23.26
1660	Opata_1482733_PstIMspI_PA	23.26
1661	Opata_1489454_PstIMspI_PA	23.26
1662	Opata_1702248_PstIMspI_PA	23.26
1663	Opata_179586_PstIMspI_PA	23.26
1664	Opata_1887097_PstIMspI_PA	23.26
1665	Opata_1961057_PstIMspI_PA	23.26
1666	Opata_1966015_PstIMspI_PA	23.26
1667	Opata_2040164_PstIMspI_PA	23.26
1668	Opata_2139516_PstIMspI_PA	23.26
1669	Opata_2170482_PstIMspI_PA	23.26
1670	Opata_2282306_PstIMspI_PA	23.26
1671	Opata_23227_PstIMspI_PA	23.26
1672	Opata_2332781_PstIMspI_PA	23.26
1673	Opata_23798_PstIMspI_PA	23.26
1674	Opata_2449120_PstIMspI_PA	23.26
1675	Opata_2490057_PstIMspI_PA	23.26
1676	Opata_2490123_PstIMspI_PA	23.26
1677	Opata_2492640_PstIMspI_PA	23.26
1678	Opata_2545618_PstIMspI_PA	23.26
1679	Opata_254678_PstIMspI_PA	23.26
1680	Opata_2607817_PstIMspI_PA	23.26
1681	Opata_2733606_PstIMspI_PA	23.26
1682	Opata_2736625_PstIMspI_PA	23.26
1683	Opata_2746047_PstIMspI_PA	23.26
1684	Opata_2891602_PstIMspI_PA	23.26
1685	Opata_2906595_PstIMspI_PA	23.26
1686	Opata_2911397_PstIMspI_PA	23.26
1687	Opata_2948743_PstIMspI_PA	23.26
1688	Opata_2965717_PstIMspI_PA	23.26
1689	Opata_3041016_PstIMspI_PA	23.26
1690	Opata_308079_PstIMspI_PA	23.26
1691	Opata_3114348_PstIMspI_PA	23.26
1692	Opata_3131331_PstIMspI_PA	23.26
1693	Opata_3136017_PstIMspI_PA	23.26
1694	Opata_3163393_PstIMspI_PA	23.26
1695	Opata_3301356_PstIMspI_PA	23.26
1696	Opata_3398635_PstIMspI_PA	23.26
1697	Opata_346752_PstIMspI_PA	23.26
1698	Opata_347438_PstIMspI_PA	23.26
1699	Opata_3521623_PstIMspI_PA	23.26
1700	Opata_3589459_PstIMspI_PA	23.26
1701	Opata_3607587_PstIMspI_PA	23.26
1702	Opata_361532_PstIMspI_PA	23.26
1703	Opata_3765779_PstIMspI_PA	23.26
1704	Opata_3901390_PstIMspI_PA	23.26
1705	Opata_3992820_PstIMspI_PA	23.26
1706	Opata_3997794_PstIMspI_PA	23.26
1707	Opata_4018468_PstIMspI_PA	23.26
1708	Opata_4049372_PstIMspI_PA	23.26
1709	Opata_4057111_PstIMspI_PA	23.26
1710	Opata_4124194_PstIMspI_PA	23.26
1711	Opata_4146252_PstIMspI_PA	23.26
1712	Opata_4173080_PstIMspI_PA	23.26
1713	Opata_4211208_PstIMspI_PA	23.26
1714	Opata_4236917_PstIMspI_PA	23.26
1715	Opata_432132_PstIMspI_PA	23.26
1716	Opata_465429_PstIMspI_PA	23.26
1717	Opata_473467_PstIMspI_PA	23.26
1718	Opata_480093_PstIMspI_PA	23.26
1719	Opata_481544_PstIMspI_PA	23.26
1720	Opata_541662_PstIMspI_PA	23.26
1721	Opata_610823_PstIMspI_PA	23.26
1722	Opata_670617_PstIMspI_PA	23.26
1723	Opata_675794_PstIMspI_PA	23.26
1724	Opata_696720_PstIMspI_PA	23.26
1725	Opata_71094_PstIMspI_PA	23.26
1726	Opata_758096_PstIMspI_PA	23.26
1727	Opata_809350_PstIMspI_PA	23.26
1728	Opata_931375_PstIMspI_PA	23.26
1729	Opata_2712578_59_PstIMspI_SNP	23.26
1730	Opata_2712578_61_PstIMspI_SNP	23.26
1731	Opata_2712578_64_PstIMspI_SNP	23.26
1732	Opata_1773729_PstIMluI_PA	23.26
1733	Opata_2408333_PstIMluI_PA	23.26
1734	M6_169925_PstIMseI_PA	23.26
1735	Opata_120475_PstIMseI_PA	23.26
1736	Opata_236147_PstIMseI_PA	23.26
1737	Opata_243380_PstIMseI_PA	23.26
1738	Opata_359732_PstIMseI_PA	23.26
1739	Opata_399099_PstIMseI_PA	23.26
1740	Opata_476107_PstIMseI_PA	23.26
1741	Opata_484113_PstIMseI_PA	23.26
1742	Opata_74399_PstIMseI_PA	23.26
1743	Opata_1105195_PstIMspI_PA	23.26
1744	Opata_1804904_PstIMspI_PA	23.26
1745	Opata_181246_PstIMspI_PA	23.26
1746	Opata_1874142_PstIMspI_PA	23.26
1747	Opata_2313005_PstIMspI_PA	23.26
1748	Opata_2987442_PstIMspI_PA	23.26
1749	Opata_3060334_PstIMspI_PA	23.26
1750	Opata_3207171_PstIMspI_PA	23.26
1751	Opata_1315358_PstIMseI_PA	23.26
1752	Opata_185629_PstIMseI_PA	23.26
1753	Opata_366612_PstIMseI_PA	23.26
1754	Opata_1333724_PstIMspI_PA	23.26
1755	Opata_38171_PstIMspI_PA	23.26
1756	M6_149514_PstIMseI_PA	23.26
1757	Opata_128528_PstIMseI_PA	23.26
1758	Opata_129926_PstIMseI_PA	23.26
1759	Opata_139358_PstIMseI_PA	23.26
1760	Opata_142496_PstIMseI_PA	23.26
1761	Opata_147798_PstIMseI_PA	23.26
1762	Opata_165824_PstIMseI_PA	23.26
1763	Opata_183974_PstIMseI_PA	23.26
1764	Opata_18601_PstIMseI_PA	23.26
1765	Opata_2006790_PstIMseI_PA	23.26
1766	Opata_20626_PstIMseI_PA	23.26
1767	Opata_220429_PstIMseI_PA	23.26
1768	Opata_2216608_PstIMseI_PA	23.26
1769	Opata_228889_PstIMseI_PA	23.26
1770	Opata_240528_PstIMseI_PA	23.26
1771	Opata_246539_PstIMseI_PA	23.26
1772	Opata_28178_PstIMseI_PA	23.26
1773	Opata_3409_PstIMseI_PA	23.26
1774	Opata_3503_PstIMseI_PA	23.26
1775	Opata_367866_PstIMseI_PA	23.26
1776	Opata_373701_PstIMseI_PA	23.26
1777	Opata_382092_PstIMseI_PA	23.26
1778	Opata_38367_PstIMseI_PA	23.26
1779	Opata_38710_PstIMseI_PA	23.26
1780	Opata_423658_PstIMseI_PA	23.26
1781	Opata_446710_PstIMseI_PA	23.26
1782	Opata_47494_PstIMseI_PA	23.26
1783	Opata_494221_PstIMseI_PA	23.26
1784	Opata_54334_PstIMseI_PA	23.26
1785	Opata_571240_PstIMseI_PA	23.26
1786	Opata_64974_PstIMseI_PA	23.26
1787	Opata_657061_PstIMseI_PA	23.26
1788	Opata_662385_PstIMseI_PA	23.26
1789	Opata_670474_PstIMseI_PA	23.26
1790	Opata_684445_PstIMseI_PA	23.26
1791	Opata_70754_PstIMseI_PA	23.26
1792	Opata_71253_PstIMseI_PA	23.26
1793	Opata_851580_PstIMseI_PA	23.26
1794	Opata_878763_PstIMseI_PA	23.26
1795	Opata_9358_PstIMseI_PA	23.26
1796	Opata_101194_PstIMspI_PA	23.26
1797	Opata_1078221_PstIMspI_PA	23.26
1798	Opata_1131517_PstIMspI_PA	23.26
1799	Opata_1347261_PstIMspI_PA	23.26
1800	Opata_1385348_PstIMspI_PA	23.26
1801	Opata_1637884_PstIMspI_PA	23.26
1802	Opata_171230_PstIMspI_PA	23.26
1803	Opata_1726715_PstIMspI_PA	23.26
1804	Opata_178268_PstIMspI_PA	23.26
1805	Opata_1795632_PstIMspI_PA	23.26
1806	Opata_1845106_PstIMspI_PA	23.26
1807	Opata_1955685_PstIMspI_PA	23.26
1808	Opata_1964448_PstIMspI_PA	23.26
1809	Opata_1969032_PstIMspI_PA	23.26
1810	Opata_197648_PstIMspI_PA	23.26
1811	Opata_2042688_PstIMspI_PA	23.26
1812	Opata_2145655_PstIMspI_PA	23.26
1813	Opata_2304341_PstIMspI_PA	23.26
1814	Opata_2371991_PstIMspI_PA	23.26
1815	Opata_2598290_PstIMspI_PA	23.26
1816	Opata_2626449_PstIMspI_PA	23.26
1817	Opata_3114605_PstIMspI_PA	23.26
1818	Opata_3239795_PstIMspI_PA	23.26
1819	Opata_3251769_PstIMspI_PA	23.26
[truncated: 42,268 more rows]

## Sheet: 4A
Loci Number	Marker	Centimorgans	Meta-QTL 1	Meta-QTL 2	Meta-QTL 3	Meta-QTL 4	Meta-QTL 5
[truncated: 29,584 more rows]

[truncated: 7 more sheets: 4B, 4D, 5A, 5B, 6A, 6B, 7A]
