# Supplementary material for: Meta-Analysis of the QTLome of Fusarium Head Blight Resistance in Bread Wheat: Refining the Current Puzzle
Source: Front Plant Sci. 2019 Jun 13;10:727. doi: 10.3389/fpls.2019.00727 (PMC6585393; doi:10.3389/fpls.2019.00727)
Supplement: Supplementary File 4 — Candidate genes mined within meta-QTL 1/3B. [file Data_Sheet_4.xlsx]

## Sheet: Caption
Supplementary file 4 - Candidate genes mined within meta-QTL 1 / Chr. 3B

## Sheet: Candidate Genes mined
TraesCS3B02G017300
TraesCS3B02G017400
TraesCS3B02G017500
TraesCS3B02G017700
TraesCS3B02G017800
TraesCS3B02G017900
TraesCS3B02G018000
TraesCS3B02G018100
TraesCS3B02G018200
TraesCS3B02G018300
TraesCS3B02G018400
TraesCS3B02G018500
TraesCS3B02G018600
TraesCS3B02G018700
TraesCS3B02G018800
TraesCS3B02G018900
TraesCS3B02G019000
TraesCS3B02G019100
TraesCS3B02G019200
TraesCS3B02G019300
TraesCS3B02G019400
TraesCS3B02G019500
TraesCS3B02G019600
TraesCS3B02G019700
TraesCS3B02G019800
TraesCS3B02G019900
TraesCS3B02G020000
TraesCS3B02G020100
TraesCS3B02G020200
TraesCS3B02G020300
TraesCS3B02G020400
TraesCS3B02G020500
TraesCS3B02G020600
TraesCS3B02G020700
TraesCS3B02G020800
TraesCS3B02G020900
TraesCS3B02G021000
TraesCS3B02G021100
TraesCS3B02G021200
TraesCS3B02G021300
TraesCS3B02G021400
TraesCS3B02G021500
TraesCS3B02G021600
TraesCS3B02G021700
TraesCS3B02G021800
TraesCS3B02G021900
TraesCS3B02G022000
TraesCS3B02G022100
TraesCS3B02G022200
TraesCS3B02G022300
TraesCS3B02G022400
TraesCS3B02G022500
TraesCS3B02G022600
TraesCS3B02G022700
TraesCS3B02G022800
TraesCS3B02G022900
TraesCS3B02G023000
TraesCS3B02G023100
TraesCS3B02G023200
TraesCS3B02G023300
TraesCS3B02G023400
TraesCS3B02G023500
TraesCS3B02G023600
TraesCS3B02G023700
TraesCS3B02G023800
TraesCS3B02G023900
TraesCS3B02G024000
TraesCS3B02G024100
TraesCS3B02G024200
TraesCS3B02G024300
TraesCS3B02G024400
TraesCS3B02G024500
TraesCS3B02G024600
TraesCS3B02G024800
TraesCS3B02G024900
TraesCS3B02G025000
TraesCS3B02G025100
TraesCS3B02G025200
TraesCS3B02G025300
TraesCS3B02G025400
TraesCS3B02G025500
TraesCS3B02G025600
TraesCS3B02G025700
TraesCS3B02G025800
TraesCS3B02G025900
TraesCS3B02G026000
TraesCS3B02G026100
TraesCS3B02G026200
TraesCS3B02G026300
TraesCS3B02G026400
TraesCS3B02G026500
TraesCS3B02G026600
TraesCS3B02G026700
TraesCS3B02G026800
TraesCS3B02G026900
TraesCS3B02G027000
TraesCS3B02G027100
TraesCS3B02G027200
TraesCS3B02G027300
TraesCS3B02G027400
TraesCS3B02G027500
TraesCS3B02G027600
TraesCS3B02G027700
TraesCS3B02G027800
TraesCS3B02G027900
TraesCS3B02G028000
TraesCS3B02G028100
TraesCS3B02G028200
TraesCS3B02G028300
TraesCS3B02G028400
TraesCS3B02G028500
TraesCS3B02G028600
TraesCS3B02G028700
TraesCS3B02G028800
TraesCS3B02G028900
TraesCS3B02G029000
TraesCS3B02G029100
TraesCS3B02G029200
TraesCS3B02G029300
TraesCS3B02G029400
TraesCS3B02G029500
TraesCS3B02G029600
TraesCS3B02G029700
TraesCS3B02G029800
TraesCS3B02G029900
TraesCS3B02G030000
TraesCS3B02G030100
TraesCS3B02G030200
TraesCS3B02G030300
TraesCS3B02G030400
TraesCS3B02G030500
TraesCS3B02G030600
TraesCS3B02G030700
TraesCS3B02G030800
TraesCS3B02G030900
TraesCS3B02G031000
TraesCS3B02G031100
TraesCS3B02G031200
TraesCS3B02G031300
TraesCS3B02G031400
TraesCS3B02G031500
TraesCS3B02G031600
TraesCS3B02G031700
TraesCS3B02G031800
TraesCS3B02G031900
TraesCS3B02G032000
TraesCS3B02G032100
TraesCS3B02G032200
TraesCS3B02G032300
TraesCS3B02G032400
TraesCS3B02G032500
TraesCS3B02G032600
TraesCS3B02G032700
TraesCS3B02G032800
TraesCS3B02G032900
TraesCS3B02G033000
TraesCS3B02G033100
TraesCS3B02G033200
TraesCS3B02G033300
TraesCS3B02G033400
TraesCS3B02G033500
TraesCS3B02G033600
TraesCS3B02G033700
TraesCS3B02G033800
TraesCS3B02G033900
TraesCS3B02G034000
TraesCS3B02G034100
TraesCS3B02G034200
TraesCS3B02G034300
TraesCS3B02G034400
TraesCS3B02G034500
TraesCS3B02G034600
TraesCS3B02G034700
TraesCS3B02G034800
TraesCS3B02G034900
TraesCS3B02G035000
TraesCS3B02G035100
TraesCS3B02G035200
TraesCS3B02G035300
TraesCS3B02G035400
TraesCS3B02G035500
TraesCS3B02G035600
TraesCS3B02G035700
TraesCS3B02G035800
TraesCS3B02G035900
TraesCS3B02G036000
TraesCS3B02G036100
TraesCS3B02G036200
TraesCS3B02G036300
TraesCS3B02G036400
TraesCS3B02G036500
TraesCS3B02G036600
TraesCS3B02G036700
TraesCS3B02G036800
TraesCS3B02G036900
TraesCS3B02G037000
TraesCS3B02G037100
TraesCS3B02G037200
TraesCS3B02G037300
TraesCS3B02G037400
TraesCS3B02G037500
TraesCS3B02G037600
TraesCS3B02G037700
TraesCS3B02G037800
TraesCS3B02G037900
TraesCS3B02G038000
TraesCS3B02G038100
TraesCS3B02G038200
TraesCS3B02G038300
TraesCS3B02G038400
TraesCS3B02G038500
TraesCS3B02G038600
TraesCS3B02G038700
TraesCS3B02G038800
TraesCS3B02G038900
TraesCS3B02G039000
TraesCS3B02G039100
TraesCS3B02G039200
TraesCS3B02G039300
TraesCS3B02G039400
TraesCS3B02G039500
TraesCS3B02G039600
TraesCS3B02G039700
TraesCS3B02G039800
TraesCS3B02G039900
TraesCS3B02G040000
TraesCS3B02G040100
TraesCS3B02G040200
TraesCS3B02G040300
TraesCS3B02G040400
TraesCS3B02G040500
TraesCS3B02G040600
TraesCS3B02G040700
TraesCS3B02G040800
TraesCS3B02G040900
TraesCS3B02G041000
TraesCS3B02G041100
TraesCS3B02G041200
TraesCS3B02G041300
TraesCS3B02G041400
TraesCS3B02G041500
TraesCS3B02G041600
TraesCS3B02G041700
TraesCS3B02G041800
TraesCS3B02G041900
TraesCS3B02G042000
TraesCS3B02G042100
TraesCS3B02G042200
TraesCS3B02G042300
TraesCS3B02G042400
TraesCS3B02G042500
TraesCS3B02G042600
TraesCS3B02G042700
TraesCS3B02G042800
TraesCS3B02G042900
TraesCS3B02G043000
TraesCS3B02G043100
TraesCS3B02G043200
TraesCS3B02G043300
TraesCS3B02G043400
TraesCS3B02G043600
TraesCS3B02G043700
TraesCS3B02G043800
TraesCS3B02G043877
TraesCS3B02G043900
TraesCS3B02G044000
TraesCS3B02G044100
TraesCS3B02G044200
TraesCS3B02G044300
TraesCS3B02G044400
TraesCS3B02G044500
TraesCS3B02G044600
TraesCS3B02G044700
TraesCS3B02G044800
TraesCS3B02G044900
TraesCS3B02G045000
TraesCS3B02G045100
TraesCS3B02G045200
TraesCS3B02G045300
TraesCS3B02G045400
TraesCS3B02G045500
TraesCS3B02G045600
TraesCS3B02G045700
TraesCS3B02G045800
TraesCS3B02G045900
TraesCS3B02G046000
TraesCS3B02G046100
TraesCS3B02G046200
TraesCS3B02G046300
TraesCS3B02G046400
TraesCS3B02G046500
TraesCS3B02G046600
TraesCS3B02G046700
TraesCS3B02G046800
TraesCS3B02G046900
TraesCS3B02G047000
TraesCS3B02G047100
TraesCS3B02G047200
TraesCS3B02G047300
TraesCS3B02G047400
TraesCS3B02G047500
TraesCS3B02G047600
TraesCS3B02G047700
TraesCS3B02G047800
TraesCS3B02G047900
TraesCS3B02G048000
TraesCS3B02G048100
TraesCS3B02G048200
TraesCS3B02G048300
TraesCS3B02G048400
TraesCS3B02G048600
TraesCS3B02G048700
TraesCS3B02G048800
TraesCS3B02G048900
TraesCS3B02G049000
TraesCS3B02G049100
TraesCS3B02G049800
TraesCS3B02G049900
TraesCS3B02G050000
TraesCS3B02G050100
TraesCS3B02G050200
TraesCS3B02G050300
TraesCS3B02G050400
TraesCS3B02G050500
